# Supplementary material for: MALDI-TOF MS typing enables the classification of brewing yeasts of the genus Saccharomyces to major beer styles
Source: PLoS One. 2017 Aug 9;12(8):e0181694. doi: 10.1371/journal.pone.0181694 (PMC5549903; doi:10.1371/journal.pone.0181694)
Supplement: S8 File — The directory includes 90 raw files and was zipped to “.zip”; the folder has three strains with 30 spectra per strain; S1 Text explains the raw files with an example and Table 1 represents the yeast strains used within the experiment. (ZIP) [file pone.0181694.s011.zip › 22-24/30281-168-Lag-Lag-Lag-YPG-18h-E-E_2016-09-23_7_0_C8_1.dat]

1999.90 515
2000.32 605
2000.75 590
2001.17 579
2001.59 619
2002.01 625
2002.43 570
2002.86 516
2003.28 517
2003.70 462
2004.12 528
2004.54 468
2004.97 428
2005.39 453
2005.81 523
2006.23 445
2006.66 489
2007.08 468
2007.50 434
2007.92 445
2008.35 503
2008.77 471
2009.19 525
2009.61 469
2010.04 444
2010.46 452
2010.88 422
2011.31 456
2011.73 463
2012.15 438
2012.57 401
2013.00 438
2013.42 455
2013.84 443
2014.27 406
2014.69 401
2015.11 440
2015.54 437
2015.96 397
2016.38 447
2016.81 486
2017.23 435
2017.65 438
2018.08 450
2018.50 469
2018.93 503
2019.35 426
2019.77 417
2020.20 423
2020.62 453
2021.04 451
2021.47 473
2021.89 440
2022.32 404
2022.74 435
2023.17 446
2023.59 436
2024.01 433
2024.44 409
2024.86 391
2025.29 409
2025.71 438
2026.14 408
2026.56 411
2026.98 400
2027.41 409
2027.83 398
2028.26 429
2028.68 438
2029.11 421
2029.53 411
2029.96 362
2030.38 393
2030.81 445
2031.23 425
2031.66 436
2032.08 477
2032.51 444
2032.93 465
2033.36 432
2033.78 435
2034.21 427
2034.63 467
2035.06 440
2035.49 456
2035.91 451
2036.34 451
2036.76 484
2037.19 433
2037.61 456
2038.04 452
2038.47 444
2038.89 430
2039.32 457
2039.74 474
2040.17 458
2040.59 422
2041.02 436
2041.45 457
2041.87 405
2042.30 450
2042.73 418
2043.15 427
2043.58 426
2044.00 451
2044.43 450
2044.86 467
2045.28 449
2045.71 456
2046.14 440
2046.56 513
2046.99 426
2047.42 447
2047.84 400
2048.27 441
2048.70 467
2049.12 492
2049.55 411
2049.98 397
2050.40 425
2050.83 430
2051.26 508
2051.69 440
2052.11 471
2052.54 421
2052.97 395
2053.40 400
2053.82 440
2054.25 422
2054.68 412
2055.10 420
2055.53 438
2055.96 378
2056.39 379
2056.82 432
2057.24 428
2057.67 422
2058.10 437
2058.53 443
2058.95 457
2059.38 431
2059.81 426
2060.24 461
2060.67 452
2061.09 483
2061.52 540
2061.95 481
2062.38 456
2062.81 471
2063.24 546
2063.66 528
2064.09 610
2064.52 667
2064.95 744
2065.38 717
2065.81 793
2066.24 788
2066.66 754
2067.09 725
2067.52 718
2067.95 687
2068.38 693
2068.81 635
2069.24 536
2069.67 519
2070.10 482
2070.52 453
2070.95 442
2071.38 484
2071.81 438
2072.24 459
2072.67 440
2073.10 455
2073.53 451
2073.96 480
2074.39 454
2074.82 449
2075.25 493
2075.68 443
2076.11 446
2076.54 476
2076.97 468
2077.40 493
2077.83 512
2078.26 477
2078.69 469
2079.12 483
2079.55 490
2079.98 490
2080.41 422
2080.84 485
2081.27 483
2081.70 490
2082.13 455
2082.56 479
2082.99 438
2083.42 497
2083.85 460
2084.28 468
2084.71 448
2085.14 444
2085.57 459
2086.00 480
2086.43 463
2086.86 419
2087.29 432
2087.73 431
2088.16 411
2088.59 380
2089.02 384
2089.45 432
2089.88 399
2090.31 401
2090.74 422
2091.17 435
2091.61 437
2092.04 444
2092.47 454
2092.90 430
2093.33 418
2093.76 455
2094.19 455
2094.63 422
2095.06 421
2095.49 460
2095.92 437
2096.35 437
2096.78 486
2097.22 443
2097.65 457
2098.08 437
2098.51 408
2098.94 436
2099.38 401
2099.81 422
2100.24 412
2100.67 391
2101.11 400
2101.54 389
2101.97 383
2102.40 383
2102.83 390
2103.27 378
2103.70 468
2104.13 440
2104.56 392
2105.00 425
2105.43 436
2105.86 438
2106.30 433
2106.73 476
2107.16 463
2107.59 481
2108.03 498
2108.46 480
2108.89 427
2109.33 451
2109.76 459
2110.19 472
2110.63 453
2111.06 467
2111.49 474
2111.93 473
2112.36 458
2112.79 434
2113.23 481
2113.66 406
2114.09 406
2114.53 419
2114.96 441
2115.40 447
2115.83 428
2116.26 405
2116.70 429
2117.13 422
2117.56 419
2118.00 404
2118.43 382
2118.87 447
2119.30 398
2119.73 423
2120.17 436
2120.60 414
2121.04 419
2121.47 410
2121.91 428
2122.34 424
2122.78 436
2123.21 441
2123.64 480
2124.08 469
2124.51 419
2124.95 413
2125.38 447
2125.82 459
2126.25 516
2126.69 485
2127.12 400
2127.56 393
2127.99 463
2128.43 463
2128.86 474
2129.30 447
2129.73 507
2130.17 521
2130.60 475
2131.04 495
2131.47 462
2131.91 450
2132.35 441
2132.78 440
2133.22 442
2133.65 436
2134.09 440
2134.52 458
2134.96 478
2135.40 421
2135.83 419
2136.27 414
2136.70 413
2137.14 421
2137.57 419
2138.01 423
2138.45 433
2138.88 450
2139.32 408
2139.76 359
2140.19 396
2140.63 391
2141.06 414
2141.50 364
2141.94 373
2142.37 390
2142.81 437
2143.25 413
2143.68 371
2144.12 413
2144.56 434
2144.99 437
2145.43 416
2145.87 426
2146.30 417
2146.74 433
2147.18 425
2147.62 486
2148.05 513
2148.49 488
2148.93 582
2149.36 507
2149.80 506
2150.24 554
2150.68 544
2151.11 589
2151.55 548
2151.99 544
2152.43 530
2152.86 468
2153.30 481
2153.74 523
2154.18 525
2154.61 501
2155.05 491
2155.49 484
2155.93 486
2156.37 466
2156.80 478
2157.24 474
2157.68 496
2158.12 511
2158.56 445
2158.99 439
2159.43 451
2159.87 458
2160.31 482
2160.75 429
2161.19 504
2161.62 446
2162.06 478
2162.50 486
2162.94 510
2163.38 525
2163.82 500
2164.26 518
2164.69 555
2165.13 589
2165.57 607
2166.01 580
2166.45 553
2166.89 548
2167.33 513
2167.77 506
2168.21 526
2168.65 526
2169.08 498
2169.52 524
2169.96 541
2170.40 516
2170.84 512
2171.28 505
2171.72 519
2172.16 520
2172.60 599
2173.04 567
2173.48 534
2173.92 557
2174.36 579
2174.80 529
2175.24 595
2175.68 573
2176.12 561
2176.56 538
2177.00 514
2177.44 508
2177.88 487
2178.32 494
2178.76 526
2179.20 509
2179.64 450
2180.08 501
2180.52 495
2180.96 454
2181.40 464
2181.84 492
2182.28 465
2182.72 463
2183.16 401
2183.60 394
2184.04 401
2184.48 426
2184.93 436
2185.37 463
2185.81 439
2186.25 460
2186.69 472
2187.13 434
2187.57 389
2188.01 430
2188.45 482
2188.89 484
2189.34 475
2189.78 479
2190.22 474
2190.66 466
2191.10 478
2191.54 450
2191.98 489
2192.43 494
2192.87 451
2193.31 513
2193.75 528
2194.19 545
2194.63 526
2195.08 605
2195.52 600
2195.96 553
2196.40 617
2196.84 596
2197.29 558
2197.73 520
2198.17 542
2198.61 529
2199.06 530
2199.50 501
2199.94 504
2200.38 495
2200.82 443
2201.27 475
2201.71 434
2202.15 465
2202.59 495
2203.04 498
2203.48 464
2203.92 536
2204.37 542
2204.81 568
2205.25 474
2205.69 496
2206.14 516
2206.58 567
2207.02 536
2207.47 498
2207.91 521
2208.35 571
2208.80 544
2209.24 545
2209.68 582
2210.13 552
2210.57 552
2211.01 582
2211.46 575
2211.90 595
2212.34 567
2212.79 517
2213.23 521
2213.67 476
2214.12 468
2214.56 522
2215.01 527
2215.45 524
2215.89 454
2216.34 446
2216.78 512
2217.23 503
2217.67 452
2218.11 454
2218.56 471
2219.00 442
2219.45 480
2219.89 456
2220.34 496
2220.78 432
2221.22 442
2221.67 465
2222.11 464
2222.56 486
2223.00 447
2223.45 499
2223.89 526
2224.34 591
2224.78 504
2225.23 508
2225.67 483
2226.12 483
2226.56 499
2227.01 449
2227.45 500
2227.90 508
2228.34 517
2228.79 533
2229.23 533
2229.68 546
2230.12 526
2230.57 523
2231.01 572
2231.46 589
2231.90 566
2232.35 588
2232.80 612
2233.24 608
2233.69 550
2234.13 539
2234.58 578
2235.02 548
2235.47 476
2235.92 456
2236.36 450
2236.81 427
2237.25 472
2237.70 480
2238.15 486
2238.59 492
2239.04 451
2239.49 457
2239.93 476
2240.38 486
2240.82 450
2241.27 452
2241.72 471
2242.16 453
2242.61 430
2243.06 437
2243.50 436
2243.95 469
2244.40 480
2244.84 480
2245.29 466
2245.74 466
2246.19 401
2246.63 428
2247.08 437
2247.53 497
2247.97 430
2248.42 458
2248.87 446
2249.32 444
2249.76 428
2250.21 422
2250.66 406
2251.10 450
2251.55 433
2252.00 460
2252.45 455
2252.89 446
2253.34 490
2253.79 404
2254.24 436
2254.69 441
2255.13 433
2255.58 455
2256.03 461
2256.48 437
2256.93 399
2257.37 434
2257.82 444
2258.27 415
2258.72 493
2259.17 452
2259.61 482
2260.06 440
2260.51 426
2260.96 529
2261.41 562
2261.86 562
2262.31 622
2262.75 597
2263.20 608
2263.65 615
2264.10 587
2264.55 562
2265.00 557
2265.45 568
2265.90 517
2266.34 538
2266.79 555
2267.24 491
2267.69 487
2268.14 493
2268.59 504
2269.04 506
2269.49 552
2269.94 538
2270.39 529
2270.84 499
2271.29 555
2271.74 548
2272.18 548
2272.63 540
2273.08 607
2273.53 580
2273.98 595
2274.43 624
2274.88 652
2275.33 699
2275.78 715
2276.23 702
2276.68 739
2277.13 775
2277.58 761
2278.03 715
2278.48 757
2278.93 684
2279.38 664
2279.83 661
2280.28 544
2280.73 531
2281.19 513
2281.64 525
2282.09 502
2282.54 472
2282.99 542
2283.44 491
2283.89 472
2284.34 454
2284.79 481
2285.24 540
2285.69 483
2286.14 450
2286.59 491
2287.04 547
2287.50 509
2287.95 565
2288.40 572
2288.85 585
2289.30 698
2289.75 742
2290.20 698
2290.65 767
2291.11 814
2291.56 899
2292.01 847
2292.46 821
2292.91 791
2293.36 750
2293.82 695
2294.27 717
2294.72 736
2295.17 701
2295.62 629
2296.07 671
2296.53 520
2296.98 496
2297.43 492
2297.88 538
2298.33 515
2298.79 493
2299.24 537
2299.69 464
2300.14 473
2300.60 509
2301.05 484
2301.50 496
2301.95 482
2302.41 476
2302.86 469
2303.31 467
2303.76 428
2304.22 415
2304.67 469
2305.12 510
2305.57 479
2306.03 461
2306.48 486
2306.93 509
2307.39 531
2307.84 513
2308.29 511
2308.75 520
2309.20 552
2309.65 539
2310.11 543
2310.56 549
2311.01 546
2311.47 532
2311.92 542
2312.37 535
2312.83 546
2313.28 527
2313.73 508
2314.19 528
2314.64 515
2315.09 520
2315.55 537
2316.00 503
2316.46 499
2316.91 513
2317.36 517
2317.82 525
2318.27 520
2318.73 550
2319.18 550
2319.63 499
2320.09 534
2320.54 568
2321.00 595
2321.45 554
2321.91 568
2322.36 602
2322.82 628
2323.27 649
2323.72 656
2324.18 802
2324.63 825
2325.09 921
2325.54 918
2326.00 864
2326.45 840
2326.91 800
2327.36 770
2327.82 668
2328.27 684
2328.73 628
2329.18 604
2329.64 573
2330.09 531
2330.55 530
2331.00 525
2331.46 525
2331.92 488
2332.37 487
2332.83 512
2333.28 550
2333.74 512
2334.19 524
2334.65 511
2335.10 497
2335.56 513
2336.02 490
2336.47 490
2336.93 509
2337.38 503
2337.84 500
2338.30 489
2338.75 488
2339.21 488
2339.66 529
2340.12 510
2340.58 482
2341.03 459
2341.49 454
2341.95 473
2342.40 510
2342.86 506
2343.32 523
2343.77 535
2344.23 511
2344.68 516
2345.14 510
2345.60 513
2346.06 573
2346.51 552
2346.97 528
2347.43 490
2347.88 558
2348.34 567
2348.80 536
2349.25 494
2349.71 555
2350.17 513
2350.63 522
2351.08 517
2351.54 536
2352.00 473
2352.46 440
2352.91 438
2353.37 468
2353.83 476
2354.29 480
2354.74 437
2355.20 465
2355.66 400
2356.12 428
2356.57 453
2357.03 453
2357.49 458
2357.95 443
2358.41 543
2358.86 480
2359.32 485
2359.78 547
2360.24 542
2360.70 584
2361.15 592
2361.61 593
2362.07 567
2362.53 524
2362.99 546
2363.45 547
2363.91 507
2364.36 591
2364.82 539
2365.28 542
2365.74 563
2366.20 560
2366.66 534
2367.12 526
2367.57 531
2368.03 505
2368.49 460
2368.95 506
2369.41 456
2369.87 450
2370.33 461
2370.79 481
2371.25 497
2371.71 494
2372.17 464
2372.63 453
2373.09 422
2373.54 454
2374.00 488
2374.46 527
2374.92 529
2375.38 483
2375.84 526
2376.30 523
2376.76 535
2377.22 517
2377.68 536
2378.14 510
2378.60 478
2379.06 473
2379.52 487
2379.98 518
2380.44 519
2380.90 481
2381.36 479
2381.82 478
2382.28 507
2382.74 598
2383.20 566
2383.66 530
2384.12 530
2384.59 506
2385.05 505
2385.51 496
2385.97 515
2386.43 528
2386.89 512
2387.35 482
2387.81 503
2388.27 498
2388.73 489
2389.19 515
2389.65 495
2390.12 514
2390.58 480
2391.04 532
2391.50 560
2391.96 483
2392.42 515
2392.88 495
2393.34 523
2393.81 461
2394.27 442
2394.73 503
2395.19 479
2395.65 434
2396.11 473
2396.57 473
2397.04 560
2397.50 513
2397.96 473
2398.42 533
2398.88 539
2399.35 498
2399.81 499
2400.27 447
2400.73 463
2401.19 434
2401.66 491
2402.12 469
2402.58 491
2403.04 463
2403.51 468
2403.97 434
2404.43 465
2404.89 470
2405.36 441
2405.82 419
2406.28 464
2406.74 431
2407.21 489
2407.67 441
2408.13 412
2408.59 448
2409.06 484
2409.52 445
2409.98 423
2410.45 423
2410.91 416
2411.37 421
2411.84 444
2412.30 466
2412.76 416
2413.23 460
2413.69 433
2414.15 449
2414.62 398
2415.08 466
2415.54 527
2416.01 505
2416.47 497
2416.93 532
2417.40 479
2417.86 474
2418.32 526
2418.79 464
2419.25 478
2419.72 494
2420.18 471
2420.64 470
2421.11 495
2421.57 492
2422.04 538
2422.50 513
2422.96 467
2423.43 495
2423.89 504
2424.36 585
2424.82 528
2425.29 494
2425.75 501
2426.22 532
2426.68 556
2427.15 466
2427.61 454
2428.07 457
2428.54 433
2429.00 424
2429.47 443
2429.93 496
2430.40 434
2430.86 492
2431.33 496
2431.79 452
2432.26 458
2432.72 462
2433.19 500
2433.65 471
2434.12 448
2434.59 470
2435.05 495
2435.52 427
2435.98 458
2436.45 518
2436.91 491
2437.38 520
2437.84 466
2438.31 515
2438.78 485
2439.24 496
2439.71 501
2440.17 566
2440.64 573
2441.10 556
2441.57 539
2442.04 557
2442.50 594
2442.97 592
2443.44 563
2443.90 521
2444.37 553
2444.83 521
2445.30 500
2445.77 524
2446.23 529
2446.70 482
2447.17 470
2447.63 488
2448.10 471
2448.57 434
2449.03 446
2449.50 477
2449.97 512
2450.43 535
2450.90 473
2451.37 444
2451.83 428
2452.30 423
2452.77 449
2453.24 465
2453.70 420
2454.17 443
2454.64 429
2455.10 462
2455.57 442
2456.04 416
2456.51 462
2456.97 486
2457.44 499
2457.91 466
2458.38 446
2458.84 477
2459.31 433
2459.78 448
2460.25 439
2460.72 466
2461.18 432
2461.65 427
2462.12 449
2462.59 420
2463.06 442
2463.52 448
2463.99 477
2464.46 443
2464.93 448
2465.40 406
2465.86 411
2466.33 435
2466.80 407
2467.27 402
2467.74 423
2468.21 479
2468.68 515
2469.14 490
2469.61 493
2470.08 479
2470.55 481
2471.02 501
2471.49 485
2471.96 474
2472.43 469
2472.90 465
2473.36 502
2473.83 449
2474.30 475
2474.77 463
2475.24 463
2475.71 445
2476.18 458
2476.65 502
2477.12 513
2477.59 465
2478.06 490
2478.53 476
2479.00 484
2479.47 457
2479.94 506
2480.41 436
2480.87 460
2481.34 437
2481.81 394
2482.28 452
2482.75 465
2483.22 461
2483.69 423
2484.16 456
2484.63 464
2485.10 517
2485.57 501
2486.05 487
2486.52 487
2486.99 496
2487.46 523
2487.93 517
2488.40 591
2488.87 605
2489.34 577
2489.81 552
2490.28 548
2490.75 533
2491.22 512
2491.69 541
2492.16 518
2492.63 480
2493.10 471
2493.58 485
2494.05 466
2494.52 476
2494.99 502
2495.46 486
2495.93 531
2496.40 502
2496.87 469
2497.34 458
2497.82 529
2498.29 527
2498.76 504
2499.23 490
2499.70 463
2500.17 431
2500.64 447
2501.12 415
2501.59 404
2502.06 414
2502.53 431
2503.00 461
2503.48 460
2503.95 501
2504.42 472
2504.89 396
2505.36 456
2505.84 465
2506.31 433
2506.78 423
2507.25 469
2507.72 462
2508.20 472
2508.67 506
2509.14 531
2509.61 555
2510.09 560
2510.56 498
2511.03 544
2511.50 575
2511.98 598
2512.45 561
2512.92 600
2513.40 630
2513.87 658
2514.34 605
2514.81 545
2515.29 514
2515.76 578
2516.23 619
2516.71 581
2517.18 527
2517.65 466
2518.13 554
2518.60 546
2519.07 518
2519.55 572
2520.02 558
2520.49 559
2520.97 569
2521.44 595
2521.91 619
2522.39 557
2522.86 596
2523.34 530
2523.81 494
2524.28 534
2524.76 529
2525.23 566
2525.70 532
2526.18 491
2526.65 485
2527.13 525
2527.60 518
2528.08 509
2528.55 571
2529.02 521
2529.50 515
2529.97 557
2530.45 550
2530.92 553
2531.40 563
2531.87 494
2532.34 627
2532.82 583
2533.29 585
2533.77 541
2534.24 522
2534.72 591
2535.19 593
2535.67 573
2536.14 663
2536.62 671
2537.09 618
2537.57 587
2538.04 558
2538.52 614
2538.99 624
2539.47 607
2539.94 560
2540.42 624
2540.90 688
2541.37 680
2541.85 612
2542.32 667
2542.80 635
2543.27 605
2543.75 586
2544.22 546
2544.70 567
2545.18 621
2545.65 634
2546.13 620
2546.60 620
2547.08 671
2547.56 677
2548.03 688
2548.51 591
2548.98 624
2549.46 610
2549.94 626
2550.41 612
2550.89 599
2551.37 605
2551.84 625
2552.32 532
2552.80 593
2553.27 610
2553.75 547
2554.23 615
2554.70 599
2555.18 573
2555.66 568
2556.13 525
2556.61 529
2557.09 597
2557.56 552
2558.04 490
2558.52 552
2558.99 524
2559.47 544
2559.95 531
2560.43 453
2560.90 533
2561.38 482
2561.86 509
2562.33 497
2562.81 487
2563.29 483
2563.77 489
2564.25 500
2564.72 478
2565.20 484
2565.68 518
2566.16 498
2566.63 432
2567.11 474
2567.59 470
2568.07 492
2568.55 475
2569.02 439
2569.50 410
2569.98 413
2570.46 400
2570.94 414
2571.41 475
2571.89 509
2572.37 478
2572.85 460
2573.33 478
2573.81 423
2574.28 427
2574.76 481
2575.24 498
2575.72 447
2576.20 515
2576.68 525
2577.16 480
2577.64 451
2578.11 510
2578.59 523
2579.07 501
2579.55 481
2580.03 513
2580.51 485
2580.99 458
2581.47 447
2581.95 471
2582.43 463
2582.91 469
2583.39 495
2583.86 476
2584.34 448
2584.82 408
2585.30 463
2585.78 454
2586.26 406
2586.74 446
2587.22 436
2587.70 464
2588.18 481
2588.66 480
2589.14 490
2589.62 494
2590.10 479
2590.58 480
2591.06 475
2591.54 504
2592.02 488
2592.50 472
2592.98 508
2593.46 507
2593.94 505
2594.42 507
2594.90 485
2595.38 470
2595.86 445
2596.35 486
2596.83 475
2597.31 456
2597.79 502
2598.27 489
2598.75 498
2599.23 491
2599.71 482
2600.19 492
2600.67 473
2601.15 487
2601.63 455
2602.12 454
2602.60 410
2603.08 458
2603.56 475
2604.04 431
2604.52 440
2605.00 464
2605.48 563
2605.97 535
2606.45 521
2606.93 543
2607.41 504
2607.89 465
2608.37 478
2608.86 491
2609.34 440
2609.82 491
2610.30 458
2610.78 472
2611.26 432
2611.75 481
2612.23 474
2612.71 482
2613.19 483
2613.68 508
2614.16 514
2614.64 440
2615.12 458
2615.60 478
2616.09 420
2616.57 414
2617.05 455
2617.53 438
2618.02 416
2618.50 442
2618.98 447
2619.46 455
2619.95 460
2620.43 437
2620.91 454
2621.40 482
2621.88 480
2622.36 486
2622.85 458
2623.33 480
2623.81 469
2624.29 453
2624.78 466
2625.26 486
2625.74 432
2626.23 442
2626.71 499
2627.19 440
2627.68 526
2628.16 519
2628.64 499
2629.13 505
2629.61 507
2630.10 519
2630.58 514
2631.06 523
2631.55 524
2632.03 549
2632.51 497
2633.00 528
2633.48 515
2633.97 523
2634.45 516
2634.94 446
2635.42 448
2635.90 449
2636.39 459
2636.87 527
2637.36 488
2637.84 483
2638.33 477
2638.81 473
2639.29 503
2639.78 473
2640.26 450
2640.75 464
2641.23 475
2641.72 513
2642.20 514
2642.69 469
2643.17 435
2643.66 427
2644.14 408
2644.63 443
2645.11 543
2645.60 474
2646.08 492
2646.57 477
2647.05 496
2647.54 534
2648.02 512
2648.51 502
2648.99 462
2649.48 460
2649.97 524
2650.45 524
2650.94 488
2651.42 567
2651.91 500
2652.39 530
2652.88 528
2653.37 576
2653.85 554
2654.34 580
2654.82 554
2655.31 553
2655.80 543
2656.28 572
2656.77 587
2657.25 532
2657.74 514
2658.23 488
2658.71 511
2659.20 487
2659.69 500
2660.17 459
2660.66 475
2661.14 448
2661.63 504
2662.12 468
2662.60 440
2663.09 478
2663.58 428
2664.06 463
2664.55 501
2665.04 480
2665.53 469
2666.01 479
2666.50 498
2666.99 516
2667.47 519
2667.96 481
2668.45 552
2668.94 549
2669.42 482
2669.91 485
2670.40 534
2670.88 562
2671.37 503
2671.86 579
2672.35 588
2672.83 573
2673.32 618
2673.81 654
2674.30 662
2674.79 622
2675.27 720
2675.76 681
2676.25 690
2676.74 674
2677.23 602
2677.71 640
2678.20 596
2678.69 576
2679.18 499
2679.67 543
2680.15 553
2680.64 504
2681.13 479
2681.62 491
2682.11 521
2682.60 550
2683.08 525
2683.57 518
2684.06 493
2684.55 507
2685.04 501
2685.53 579
2686.02 541
2686.51 534
2686.99 515
2687.48 502
2687.97 526
2688.46 524
2688.95 526
2689.44 496
2689.93 536
2690.42 537
2690.91 496
2691.40 548
2691.89 518
2692.38 540
2692.87 549
2693.35 563
2693.84 516
2694.33 557
2694.82 548
2695.31 503
2695.80 519
2696.29 525
2696.78 564
2697.27 526
2697.76 485
2698.25 428
2698.74 461
2699.23 446
2699.72 477
2700.21 471
2700.70 470
2701.19 478
2701.68 472
2702.17 494
2702.66 483
2703.15 548
2703.64 502
2704.13 487
2704.62 531
2705.12 534
2705.61 528
2706.10 456
2706.59 460
2707.08 482
2707.57 440
2708.06 471
2708.55 474
2709.04 469
2709.53 429
2710.02 462
2710.51 443
2711.01 453
2711.50 447
2711.99 448
2712.48 454
2712.97 466
2713.46 515
2713.95 514
2714.44 587
2714.94 487
2715.43 524
2715.92 492
2716.41 465
2716.90 482
2717.39 498
2717.89 426
2718.38 425
2718.87 490
2719.36 500
2719.85 470
2720.34 535
2720.84 595
2721.33 540
2721.82 518
2722.31 515
2722.80 518
2723.30 514
2723.79 540
2724.28 547
2724.77 511
2725.27 498
2725.76 492
2726.25 444
2726.74 454
2727.24 470
2727.73 525
2728.22 481
2728.71 475
2729.21 493
2729.70 531
2730.19 562
2730.69 513
2731.18 487
2731.67 531
2732.16 494
2732.66 516
2733.15 510
2733.64 520
2734.14 487
2734.63 506
2735.12 539
2735.62 530
2736.11 536
2736.60 525
2737.10 508
2737.59 549
2738.08 518
2738.58 542
2739.07 577
2739.56 546
2740.06 525
2740.55 533
2741.05 517
2741.54 514
2742.03 464
2742.53 468
2743.02 519
2743.52 429
2744.01 500
2744.50 483
2745.00 499
2745.49 467
2745.99 509
2746.48 523
2746.97 543
2747.47 594
2747.96 685
2748.46 602
2748.95 562
2749.45 517
2749.94 527
2750.44 565
2750.93 520
2751.43 494
2751.92 489
2752.42 467
2752.91 502
2753.41 524
2753.90 523
2754.40 475
2754.89 525
2755.39 525
2755.88 468
2756.38 477
2756.87 518
2757.37 516
2757.86 537
2758.36 513
2758.85 496
2759.35 530
2759.84 513
2760.34 491
2760.83 500
2761.33 559
2761.83 488
2762.32 516
2762.82 503
2763.31 529
2763.81 532
2764.30 558
2764.80 511
2765.30 526
2765.79 551
2766.29 507
2766.78 538
2767.28 577
2767.78 575
2768.27 537
2768.77 491
2769.27 474
2769.76 470
2770.26 484
2770.76 476
2771.25 468
2771.75 498
2772.24 503
2772.74 491
2773.24 514
2773.73 506
2774.23 490
2774.73 519
2775.23 540
2775.72 585
2776.22 574
2776.72 616
2777.21 577
2777.71 563
2778.21 528
2778.70 491
2779.20 553
2779.70 572
2780.20 550
2780.69 567
2781.19 568
2781.69 527
2782.19 511
2782.68 493
2783.18 483
2783.68 533
2784.18 450
2784.67 475
2785.17 464
2785.67 470
2786.17 489
2786.67 514
2787.16 470
2787.66 448
2788.16 476
2788.66 467
2789.16 480
2789.65 511
2790.15 486
2790.65 484
2791.15 510
2791.65 487
2792.15 523
2792.64 492
2793.14 499
2793.64 507
2794.14 505
2794.64 520
2795.14 518
2795.64 498
2796.13 570
2796.63 530
2797.13 524
2797.63 488
2798.13 529
2798.63 521
2799.13 511
2799.63 470
2800.13 504
2800.62 504
2801.12 535
2801.62 527
2802.12 474
2802.62 490
2803.12 509
2803.62 529
2804.12 550
2804.62 502
2805.12 498
2805.62 466
2806.12 475
2806.62 492
2807.12 535
2807.62 531
2808.12 579
2808.62 585
2809.12 511
2809.62 575
2810.12 562
2810.62 564
2811.12 627
2811.62 606
2812.12 620
2812.62 562
2813.12 615
2813.62 644
2814.12 632
2814.62 661
2815.12 628
2815.62 624
2816.12 595
2816.62 565
2817.12 589
2817.62 570
2818.12 564
2818.62 592
2819.12 557
2819.63 533
2820.13 556
2820.63 545
2821.13 502
2821.63 488
2822.13 517
2822.63 506
2823.13 517
2823.63 506
2824.13 535
2824.64 509
2825.14 488
2825.64 460
2826.14 479
2826.64 552
2827.14 489
2827.64 501
2828.15 554
2828.65 528
2829.15 510
2829.65 507
2830.15 495
2830.65 506
2831.16 518
2831.66 516
2832.16 489
2832.66 509
2833.16 500
2833.67 550
2834.17 540
2834.67 466
2835.17 492
2835.68 548
2836.18 537
2836.68 548
2837.18 564
2837.68 557
2838.19 549
2838.69 556
2839.19 545
2839.70 586
2840.20 581
2840.70 529
2841.20 538
2841.71 558
2842.21 596
2842.71 522
2843.21 542
2843.72 530
2844.22 512
2844.72 555
2845.23 604
2845.73 563
2846.23 596
2846.74 580
2847.24 567
2847.74 586
2848.25 616
2848.75 643
2849.25 635
2849.76 631
2850.26 637
2850.76 655
2851.27 644
2851.77 550
2852.28 580
2852.78 551
2853.28 529
2853.79 572
2854.29 530
2854.79 558
2855.30 478
2855.80 499
2856.31 509
2856.81 542
2857.31 533
2857.82 610
2858.32 583
2858.83 525
2859.33 528
2859.84 517
2860.34 556
2860.85 564
2861.35 574
2861.85 559
2862.36 538
2862.86 567
2863.37 561
2863.87 550
2864.38 547
2864.88 585
2865.39 574
2865.89 503
2866.40 500
2866.90 508
2867.41 528
2867.91 535
2868.42 489
2868.92 468
2869.43 449
2869.93 509
2870.44 532
2870.94 535
2871.45 563
2871.96 524
2872.46 567
2872.97 736
2873.47 602
2873.98 573
2874.48 577
2874.99 589
2875.49 596
2876.00 581
2876.51 583
2877.01 599
2877.52 601
2878.02 536
2878.53 591
2879.04 604
2879.54 552
2880.05 515
2880.55 566
2881.06 612
2881.57 576
2882.07 640
2882.58 727
2883.09 707
2883.59 679
2884.10 706
2884.61 729
2885.11 719
2885.62 807
2886.13 811
2886.63 833
2887.14 770
2887.65 768
2888.15 783
2888.66 739
2889.17 710
2889.67 693
2890.18 750
2890.69 644
2891.20 594
2891.70 663
2892.21 703
2892.72 650
2893.22 651
2893.73 654
2894.24 645
2894.75 672
2895.25 721
2895.76 729
2896.27 794
2896.78 776
2897.29 778
2897.79 818
2898.30 739
2898.81 670
2899.32 696
2899.82 661
2900.33 653
2900.84 649
2901.35 649
2901.86 682
2902.36 640
2902.87 620
2903.38 643
2903.89 648
2904.40 609
2904.91 582
2905.41 567
2905.92 580
2906.43 575
2906.94 569
2907.45 588
2907.96 590
2908.47 563
2908.97 588
2909.48 576
2909.99 605
2910.50 571
2911.01 577
2911.52 606
2912.03 567
2912.54 630
2913.05 576
2913.55 499
2914.06 515
2914.57 591
2915.08 558
2915.59 550
2916.10 564
2916.61 558
2917.12 572
2917.63 516
2918.14 530
2918.65 489
2919.16 565
2919.67 594
2920.18 609
2920.69 567
2921.20 578
2921.71 563
2922.22 564
2922.73 658
2923.24 652
2923.75 606
2924.26 666
2924.77 691
2925.28 691
2925.79 572
2926.30 620
2926.81 638
2927.32 625
2927.83 661
2928.34 634
2928.85 627
2929.36 538
2929.87 548
2930.38 582
2930.89 574
2931.40 540
2931.91 538
2932.42 545
2932.93 504
2933.45 522
2933.96 543
2934.47 580
2934.98 574
2935.49 578
2936.00 597
2936.51 619
2937.02 597
2937.53 579
2938.04 572
2938.56 629
2939.07 678
2939.58 688
2940.09 747
2940.60 808
2941.11 740
2941.62 845
2942.14 832
2942.65 788
2943.16 773
2943.67 768
2944.18 739
2944.70 743
2945.21 767
2945.72 682
2946.23 634
2946.74 571
2947.26 648
2947.77 628
2948.28 568
2948.79 573
2949.30 576
2949.82 544
2950.33 554
2950.84 521
2951.35 523
2951.87 565
2952.38 567
2952.89 554
2953.40 540
2953.92 527
2954.43 513
2954.94 536
2955.45 528
2955.97 546
2956.48 591
2956.99 550
2957.51 585
2958.02 553
2958.53 542
2959.04 552
2959.56 555
2960.07 593
2960.58 548
2961.10 550
2961.61 604
2962.12 592
2962.64 619
2963.15 626
2963.66 571
2964.18 533
2964.69 550
2965.21 568
2965.72 556
2966.23 543
2966.75 520
2967.26 572
2967.77 525
2968.29 576
2968.80 572
2969.32 556
2969.83 528
2970.34 570
2970.86 573
2971.37 532
2971.89 571
2972.40 596
2972.91 590
2973.43 619
2973.94 643
2974.46 629
2974.97 595
2975.49 534
2976.00 594
2976.52 597
2977.03 588
2977.55 615
2978.06 606
2978.57 558
2979.09 645
2979.60 704
2980.12 750
2980.63 634
2981.15 715
2981.66 709
2982.18 715
2982.69 706
2983.21 719
2983.73 681
2984.24 681
2984.76 710
2985.27 683
2985.79 657
2986.30 692
2986.82 683
2987.33 709
2987.85 755
2988.36 755
2988.88 787
2989.40 699
2989.91 693
2990.43 753
2990.94 828
2991.46 831
2991.97 788
2992.49 705
2993.01 789
2993.52 799
2994.04 722
2994.55 766
2995.07 764
2995.59 762
2996.10 828
2996.62 902
2997.14 960
2997.65 963
2998.17 951
2998.69 982
2999.20 1052
2999.72 999
3000.24 1121
3000.75 1173
3001.27 1119
3001.79 1286
3002.30 1481
3002.82 1680
3003.34 2076
3003.85 2332
3004.37 2733
3004.89 2950
3005.40 3024
3005.92 3278
3006.44 3202
3006.96 3108
3007.47 2888
3007.99 2661
3008.51 2326
3009.03 1974
3009.54 1632
3010.06 1373
3010.58 1247
3011.10 1085
3011.61 1041
3012.13 948
3012.65 959
3013.17 894
3013.68 859
3014.20 823
3014.72 785
3015.24 858
3015.76 888
3016.27 831
3016.79 783
3017.31 831
3017.83 846
3018.35 799
3018.86 821
3019.38 770
3019.90 737
3020.42 735
3020.94 737
3021.46 758
3021.97 750
3022.49 769
3023.01 816
3023.53 865
3024.05 842
3024.57 869
3025.09 781
3025.61 772
3026.12 784
3026.64 700
3027.16 708
3027.68 749
3028.20 732
3028.72 731
3029.24 723
3029.76 679
3030.28 611
3030.80 693
3031.32 659
3031.84 644
3032.35 641
3032.87 670
3033.39 659
3033.91 609
3034.43 685
3034.95 667
3035.47 666
3035.99 700
3036.51 666
3037.03 603
3037.55 614
3038.07 581
3038.59 626
3039.11 648
3039.63 652
3040.15 663
3040.67 646
3041.19 607
3041.71 648
3042.23 654
3042.75 622
3043.27 638
3043.79 654
3044.31 670
3044.83 666
3045.35 642
3045.87 595
3046.40 576
3046.92 590
3047.44 604
3047.96 618
3048.48 601
3049.00 607
3049.52 570
3050.04 627
3050.56 580
3051.08 589
3051.60 619
3052.12 661
3052.65 608
3053.17 598
3053.69 574
3054.21 609
3054.73 652
3055.25 634
3055.77 594
3056.30 611
3056.82 596
3057.34 631
3057.86 614
3058.38 612
3058.90 615
3059.42 580
3059.95 588
3060.47 599
3060.99 673
3061.51 625
3062.03 646
3062.56 644
3063.08 589
3063.60 675
3064.12 666
3064.64 680
3065.17 691
3065.69 668
3066.21 738
3066.73 693
3067.26 697
3067.78 671
3068.30 747
3068.82 732
3069.35 689
3069.87 686
3070.39 693
3070.91 711
3071.44 661
3071.96 672
3072.48 694
3073.01 660
3073.53 748
3074.05 729
3074.57 736
3075.10 705
3075.62 688
3076.14 738
3076.67 815
3077.19 856
3077.71 898
3078.24 912
3078.76 928
3079.28 962
3079.81 916
3080.33 949
3080.85 987
3081.38 955
3081.90 955
3082.42 1022
3082.95 983
3083.47 987
3084.00 971
3084.52 941
3085.04 904
3085.57 864
3086.09 838
3086.62 852
3087.14 837
3087.66 796
3088.19 813
3088.71 717
3089.24 786
3089.76 822
3090.29 790
3090.81 796
3091.33 786
3091.86 855
3092.38 829
3092.91 829
3093.43 832
3093.96 861
3094.48 865
3095.01 861
3095.53 933
3096.06 1035
3096.58 1055
3097.11 1059
3097.63 1035
3098.16 1019
3098.68 1078
3099.21 1309
3099.73 1530
3100.26 1797
3100.78 2289
3101.31 2809
3101.83 3386
3102.36 4195
3102.88 4546
3103.41 4978
3103.93 5181
3104.46 5015
3104.99 4832
3105.51 4345
3106.04 3785
3106.56 3184
3107.09 2550
3107.61 2220
3108.14 1910
3108.67 1590
3109.19 1371
3109.72 1260
3110.24 1187
3110.77 1081
3111.30 1109
3111.82 1140
3112.35 1123
3112.87 1062
3113.40 1041
3113.93 1000
3114.45 954
3114.98 952
3115.51 937
3116.03 876
3116.56 799
3117.09 853
3117.61 855
3118.14 899
3118.67 898
3119.19 824
3119.72 849
3120.25 897
3120.77 945
3121.30 999
3121.83 1045
3122.35 1018
3122.88 980
3123.41 957
3123.94 984
3124.46 1029
3124.99 983
3125.52 915
3126.05 848
3126.57 854
3127.10 890
3127.63 836
3128.16 802
3128.68 887
3129.21 834
3129.74 813
3130.27 786
3130.79 810
3131.32 735
3131.85 765
3132.38 778
3132.91 808
3133.43 745
3133.96 741
3134.49 744
3135.02 705
3135.55 675
3136.07 669
3136.60 668
3137.13 761
3137.66 776
3138.19 649
3138.72 704
3139.24 669
3139.77 690
3140.30 720
3140.83 681
3141.36 689
3141.89 710
3142.42 642
3142.95 657
3143.47 661
3144.00 623
3144.53 636
3145.06 663
3145.59 668
3146.12 620
3146.65 687
3147.18 737
3147.71 704
3148.24 701
3148.76 744
3149.29 790
3149.82 771
3150.35 732
3150.88 728
3151.41 746
3151.94 737
3152.47 715
3153.00 767
3153.53 764
3154.06 775
3154.59 762
3155.12 684
3155.65 669
3156.18 698
3156.71 757
3157.24 696
3157.77 706
3158.30 749
3158.83 723
3159.36 695
3159.89 737
3160.42 676
3160.95 703
3161.48 781
3162.01 745
3162.54 737
3163.07 736
3163.60 667
3164.13 645
3164.66 688
3165.20 661
3165.73 668
3166.26 617
3166.79 649
3167.32 636
3167.85 577
3168.38 619
3168.91 584
3169.44 622
3169.97 671
3170.50 682
3171.04 640
3171.57 654
3172.10 704
3172.63 767
3173.16 802
3173.69 803
3174.22 769
3174.75 825
3175.29 909
3175.82 827
3176.35 800
3176.88 766
3177.41 732
3177.94 742
3178.48 736
3179.01 659
3179.54 639
3180.07 621
3180.60 657
3181.14 570
3181.67 596
3182.20 569
3182.73 625
3183.26 655
3183.80 592
3184.33 578
3184.86 604
3185.39 625
3185.93 663
3186.46 603
3186.99 611
3187.52 624
3188.06 633
3188.59 633
3189.12 649
3189.65 595
3190.19 635
3190.72 661
3191.25 678
3191.79 670
3192.32 672
3192.85 656
3193.38 634
3193.92 594
3194.45 631
3194.98 678
3195.52 719
3196.05 670
3196.58 624
3197.12 653
3197.65 673
3198.18 664
3198.72 680
3199.25 668
3199.78 771
3200.32 752
3200.85 705
3201.39 716
3201.92 711
3202.45 719
3202.99 687
3203.52 721
3204.05 687
3204.59 699
3205.12 699
3205.66 666
3206.19 706
3206.72 737
3207.26 711
3207.79 797
3208.33 792
3208.86 856
3209.40 894
3209.93 899
3210.47 933
3211.00 907
3211.53 958
3212.07 884
3212.60 927
3213.14 868
3213.67 857
3214.21 829
3214.74 875
3215.28 787
3215.81 707
3216.35 739
3216.88 741
3217.42 686
3217.95 689
3218.49 669
3219.02 628
3219.56 650
3220.09 659
3220.63 695
3221.16 687
3221.70 735
3222.23 793
3222.77 781
3223.31 774
3223.84 828
3224.38 831
3224.91 840
3225.45 812
3225.98 805
3226.52 807
3227.06 874
3227.59 883
3228.13 830
3228.66 842
3229.20 791
3229.74 787
3230.27 811
3230.81 820
3231.34 780
3231.88 812
3232.42 834
3232.95 811
3233.49 777
3234.03 805
3234.56 875
3235.10 892
3235.64 811
3236.17 814
3236.71 840
3237.25 864
3237.78 902
3238.32 920
3238.86 855
3239.39 879
3239.93 893
3240.47 892
3241.00 892
3241.54 835
3242.08 830
3242.61 830
3243.15 842
3243.69 878
3244.23 818
3244.76 868
3245.30 890
3245.84 908
3246.38 939
3246.91 908
3247.45 899
3247.99 1018
3248.53 1065
3249.06 1077
3249.60 1129
3250.14 1205
3250.68 1346
3251.21 1531
3251.75 1783
3252.29 1913
3252.83 2070
3253.37 2171
3253.90 2061
3254.44 2123
3254.98 2077
3255.52 2097
3256.06 1856
3256.60 1728
3257.13 1578
3257.67 1417
3258.21 1391
3258.75 1284
3259.29 1285
3259.83 1308
3260.36 1424
3260.90 1524
3261.44 1568
3261.98 1636
3262.52 1737
3263.06 1994
3263.60 2062
3264.14 2100
3264.68 2036
3265.21 2065
3265.75 2094
3266.29 2066
3266.83 2034
3267.37 2030
3267.91 1994
3268.45 1841
3268.99 1698
3269.53 1616
3270.07 1552
3270.61 1358
3271.15 1215
3271.69 1209
3272.23 1142
3272.76 1039
3273.30 1065
3273.84 1022
3274.38 966
3274.92 978
3275.46 995
3276.00 1007
3276.54 1019
3277.08 998
3277.62 1009
3278.16 1007
3278.70 1029
3279.24 958
3279.78 941
3280.32 968
3280.86 1000
3281.41 1014
3281.95 1060
3282.49 1047
3283.03 952
3283.57 919
3284.11 943
3284.65 950
3285.19 986
3285.73 1019
3286.27 1014
3286.81 1056
3287.35 995
3287.89 993
3288.43 1073
3288.97 1084
3289.52 1070
3290.06 1077
3290.60 1148
3291.14 1129
3291.68 1152
3292.22 1178
3292.76 1315
3293.30 1309
3293.85 1470
3294.39 1609
3294.93 1670
3295.47 1799
3296.01 1903
3296.55 1941
3297.09 1959
3297.64 1866
3298.18 1770
3298.72 1598
3299.26 1561
3299.80 1480
3300.34 1418
3300.89 1364
3301.43 1277
3301.97 1301
3302.51 1223
3303.06 1205
3303.60 1188
3304.14 1208
3304.68 1195
3305.22 1208
3305.77 1162
3306.31 1184
3306.85 1238
3307.39 1368
3307.94 1397
3308.48 1502
3309.02 1528
3309.56 1666
3310.11 1706
3310.65 1689
3311.19 1681
3311.74 1671
3312.28 1647
3312.82 1613
3313.36 1623
3313.91 1595
3314.45 1479
3314.99 1549
3315.54 1604
3316.08 1585
3316.62 1682
3317.17 1731
3317.71 1815
3318.25 2003
3318.80 2153
3319.34 2372
3319.88 2414
3320.43 2365
3320.97 2350
3321.51 2279
3322.06 2266
3322.60 2019
3323.14 1833
3323.69 1679
3324.23 1617
3324.78 1438
3325.32 1402
3325.86 1349
3326.41 1337
3326.95 1265
3327.50 1251
3328.04 1256
3328.59 1277
3329.13 1267
3329.67 1226
3330.22 1257
3330.76 1247
3331.31 1515
3331.85 1748
3332.40 2088
3332.94 2433
3333.49 3030
3334.03 3716
3334.57 4347
3335.12 4896
3335.66 5425
3336.21 5769
3336.75 5858
3337.30 5671
3337.84 5541
3338.39 5198
3338.93 4762
3339.48 4177
3340.02 3529
3340.57 3048
3341.11 2493
3341.66 2085
3342.20 1825
3342.75 1619
3343.30 1340
3343.84 1276
3344.39 1228
3344.93 1191
3345.48 1108
3346.02 1092
3346.57 1090
3347.11 1018
3347.66 1056
3348.21 1084
3348.75 1086
3349.30 1143
3349.84 1139
3350.39 1038
3350.94 1051
3351.48 1008
3352.03 1003
3352.57 1014
3353.12 1014
3353.67 983
3354.21 932
3354.76 897
3355.31 901
3355.85 893
3356.40 993
3356.95 1014
3357.49 911
3358.04 865
3358.59 824
3359.13 848
3359.68 810
3360.23 796
3360.77 862
3361.32 876
3361.87 901
3362.41 852
3362.96 839
3363.51 869
3364.05 903
3364.60 867
3365.15 906
3365.70 840
3366.24 775
3366.79 865
3367.34 819
3367.89 861
3368.43 811
3368.98 885
3369.53 909
3370.08 914
3370.62 905
3371.17 970
3371.72 981
3372.27 1085
3372.81 1202
3373.36 1154
3373.91 1147
3374.46 1237
3375.01 1165
3375.55 1116
3376.10 1127
3376.65 1077
3377.20 1003
3377.75 989
3378.30 919
3378.84 885
3379.39 867
3379.94 838
3380.49 799
3381.04 784
3381.59 804
3382.13 771
3382.68 861
3383.23 809
3383.78 815
3384.33 744
3384.88 721
3385.43 726
3385.98 749
3386.52 748
3387.07 705
3387.62 739
3388.17 818
3388.72 745
3389.27 772
3389.82 744
3390.37 726
3390.92 777
3391.47 832
3392.02 758
3392.57 725
3393.12 793
3393.66 740
3394.21 689
3394.76 761
3395.31 722
3395.86 718
3396.41 734
3396.96 695
3397.51 753
3398.06 795
3398.61 770
3399.16 726
3399.71 742
3400.26 783
3400.81 700
3401.36 704
3401.91 746
3402.46 699
3403.01 691
3403.56 683
3404.11 704
3404.66 711
3405.21 703
3405.77 670
3406.32 719
3406.87 721
3407.42 773
3407.97 737
3408.52 802
3409.07 811
3409.62 841
3410.17 779
3410.72 826
3411.27 876
3411.82 859
3412.37 881
3412.93 925
3413.48 807
3414.03 817
3414.58 831
3415.13 830
3415.68 824
3416.23 910
3416.78 884
3417.34 826
3417.89 937
3418.44 1023
3418.99 1086
3419.54 1040
3420.09 1019
3420.65 982
3421.20 940
3421.75 882
3422.30 850
3422.85 854
3423.40 830
3423.96 899
3424.51 904
3425.06 826
3425.61 877
3426.17 880
3426.72 892
3427.27 820
3427.82 820
3428.37 734
3428.93 740
3429.48 714
3430.03 682
3430.58 735
3431.14 692
3431.69 710
3432.24 696
3432.79 687
3433.35 709
3433.90 688
3434.45 695
3435.01 646
3435.56 687
3436.11 751
3436.66 746
3437.22 736
3437.77 699
3438.32 727
3438.88 724
3439.43 760
3439.98 786
3440.54 746
3441.09 750
3441.64 764
3442.20 809
3442.75 774
3443.30 772
3443.86 712
3444.41 655
3444.96 682
3445.52 687
3446.07 600
3446.63 677
3447.18 716
3447.73 652
3448.29 650
3448.84 634
3449.40 650
3449.95 611
3450.50 648
3451.06 577
3451.61 604
3452.17 658
3452.72 637
3453.27 607
3453.83 623
3454.38 643
3454.94 630
3455.49 654
3456.05 659
3456.60 638
3457.16 629
3457.71 623
3458.27 670
3458.82 655
3459.38 705
3459.93 664
3460.49 696
3461.04 686
3461.60 730
3462.15 676
3462.71 711
3463.26 727
3463.82 718
3464.37 682
3464.93 661
3465.48 664
3466.04 710
3466.59 774
3467.15 793
3467.70 776
3468.26 787
3468.81 799
3469.37 836
3469.93 806
3470.48 830
3471.04 879
3471.59 995
3472.15 1035
3472.70 1077
3473.26 971
3473.82 958
3474.37 872
3474.93 812
3475.48 828
3476.04 835
3476.60 834
3477.15 889
3477.71 853
3478.27 865
3478.82 921
3479.38 969
3479.93 1018
3480.49 992
3481.05 1001
3481.60 1027
3482.16 998
3482.72 1008
3483.27 1011
3483.83 1054
3484.39 1092
3484.95 1107
3485.50 1082
3486.06 1090
3486.62 1176
3487.17 1285
3487.73 1358
3488.29 1520
3488.84 1877
3489.40 2276
3489.96 2898
3490.52 3528
3491.07 4135
3491.63 4537
3492.19 4909
3492.75 5354
3493.30 5242
3493.86 5042
3494.42 4616
3494.98 3990
3495.53 3582
3496.09 3069
3496.65 2433
3497.21 2140
3497.77 1856
3498.32 1582
3498.88 1459
3499.44 1439
3500.00 1432
3500.56 1448
3501.11 1450
3501.67 1511
3502.23 1697
3502.79 1735
3503.35 1916
3503.91 1988
3504.46 2101
3505.02 2137
3505.58 2176
3506.14 2327
3506.70 2292
3507.26 2146
3507.81 1978
3508.37 1866
3508.93 1747
3509.49 1699
3510.05 1642
3510.61 1425
3511.17 1342
3511.73 1356
3512.29 1229
3512.85 1199
3513.40 1135
3513.96 1108
3514.52 1104
3515.08 973
3515.64 928
3516.20 907
3516.76 847
3517.32 816
3517.88 804
3518.44 888
3519.00 840
3519.56 817
3520.12 819
3520.68 843
3521.24 846
3521.80 838
3522.36 832
3522.92 844
3523.48 882
3524.04 878
3524.60 812
3525.16 896
3525.72 809
3526.28 827
3526.84 878
3527.40 842
3527.96 835
3528.52 863
3529.08 924
3529.64 848
3530.20 913
3530.76 872
3531.32 785
3531.88 832
3532.44 828
3533.00 813
3533.56 849
3534.12 832
3534.68 822
3535.25 848
3535.81 829
3536.37 851
3536.93 867
3537.49 870
3538.05 754
3538.61 794
3539.17 815
3539.73 819
3540.30 836
3540.86 868
3541.42 875
3541.98 896
3542.54 873
3543.10 941
3543.66 888
3544.23 936
3544.79 959
3545.35 916
3545.91 919
3546.47 853
3547.03 889
3547.60 905
3548.16 901
3548.72 840
3549.28 838
3549.84 804
3550.41 797
3550.97 794
3551.53 751
3552.09 717
3552.65 744
3553.22 696
3553.78 648
3554.34 702
3554.90 674
3555.47 699
3556.03 672
3556.59 703
3557.15 670
3557.72 673
3558.28 697
3558.84 726
3559.41 726
3559.97 798
3560.53 744
3561.09 709
3561.66 690
3562.22 751
3562.78 779
3563.35 757
3563.91 781
3564.47 793
3565.04 766
3565.60 868
3566.16 811
3566.73 803
3567.29 771
3567.85 772
3568.42 828
3568.98 782
3569.54 792
3570.11 703
3570.67 744
3571.23 770
3571.80 724
3572.36 725
3572.93 799
3573.49 847
3574.05 825
3574.62 956
3575.18 1066
3575.75 1252
3576.31 1360
3576.87 1458
3577.44 1546
3578.00 1608
3578.57 1567
3579.13 1567
3579.70 1402
3580.26 1323
3580.82 1247
3581.39 1283
3581.95 1155
3582.52 1031
3583.08 891
3583.65 880
3584.21 841
3584.78 781
3585.34 771
3585.91 738
3586.47 670
3587.04 672
3587.60 592
3588.17 651
3588.73 702
3589.30 691
3589.86 721
3590.43 684
3590.99 626
3591.56 618
3592.12 588
3592.69 646
3593.25 695
3593.82 626
3594.39 646
3594.95 597
3595.52 637
3596.08 664
3596.65 641
3597.21 672
3597.78 708
3598.35 615
3598.91 613
3599.48 593
3600.04 615
3600.61 636
3601.18 661
3601.74 656
3602.31 620
3602.87 648
3603.44 676
3604.01 619
3604.57 566
3605.14 595
3605.71 605
3606.27 619
3606.84 658
3607.41 654
3607.97 644
3608.54 626
3609.11 639
3609.67 630
3610.24 611
3610.81 610
3611.37 597
3611.94 655
3612.51 620
3613.07 588
3613.64 670
3614.21 741
3614.78 816
3615.34 841
3615.91 888
3616.48 1005
3617.04 1047
3617.61 1191
3618.18 1233
3618.75 1209
3619.31 1228
3619.88 1245
3620.45 1177
3621.02 1078
3621.58 1030
3622.15 874
3622.72 863
3623.29 858
3623.86 777
3624.42 762
3624.99 715
3625.56 709
3626.13 661
3626.70 625
3627.26 628
3627.83 595
3628.40 555
3628.97 597
3629.54 633
3630.11 639
3630.67 593
3631.24 649
3631.81 584
3632.38 616
3632.95 578
3633.52 584
3634.08 606
3634.65 630
3635.22 638
3635.79 584
3636.36 636
3636.93 658
3637.50 608
3638.07 630
3638.64 684
3639.20 669
3639.77 689
3640.34 685
3640.91 679
3641.48 705
3642.05 732
3642.62 810
3643.19 823
3643.76 811
3644.33 769
3644.90 750
3645.47 708
3646.04 669
3646.61 672
3647.18 742
3647.75 661
3648.32 642
3648.89 659
3649.46 652
3650.03 745
3650.60 779
3651.17 812
3651.74 840
3652.31 896
3652.88 951
3653.45 910
3654.02 904
3654.59 882
3655.16 859
3655.73 827
3656.30 772
3656.87 774
3657.44 830
3658.01 796
3658.58 808
3659.15 863
3659.72 833
3660.29 810
3660.86 877
3661.43 809
3662.00 804
3662.58 853
3663.15 823
3663.72 873
3664.29 906
3664.86 961
3665.43 1141
3666.00 1146
3666.57 1115
3667.14 1136
3667.72 1090
3668.29 1021
3668.86 998
3669.43 899
3670.00 832
3670.57 818
3671.14 748
3671.72 766
3672.29 706
3672.86 674
3673.43 756
3674.00 760
3674.57 726
3675.15 792
3675.72 755
3676.29 750
3676.86 779
3677.43 773
3678.01 741
3678.58 773
3679.15 852
3679.72 831
3680.30 767
3680.87 788
3681.44 782
3682.01 763
3682.58 713
3683.16 625
3683.73 634
3684.30 625
3684.88 644
3685.45 639
3686.02 645
3686.59 618
3687.17 645
3687.74 661
3688.31 666
3688.88 691
3689.46 645
3690.03 696
3690.60 770
3691.18 768
3691.75 701
3692.32 725
3692.90 713
3693.47 687
3694.04 667
3694.62 675
3695.19 622
3695.76 673
3696.34 604
3696.91 681
3697.48 620
3698.06 600
3698.63 625
3699.21 591
3699.78 614
3700.35 612
3700.93 643
3701.50 655
3702.08 673
3702.65 673
3703.22 639
3703.80 564
3704.37 658
3704.95 681
3705.52 633
3706.09 701
3706.67 661
3707.24 659
3707.82 662
3708.39 613
3708.97 637
3709.54 714
3710.12 682
3710.69 716
3711.26 704
3711.84 620
3712.41 613
3712.99 618
3713.56 577
3714.14 630
3714.71 598
3715.29 619
3715.86 657
3716.44 668
3717.01 699
3717.59 697
3718.16 696
3718.74 684
3719.32 724
3719.89 666
3720.47 690
3721.04 739
3721.62 690
3722.19 645
3722.77 704
3723.34 678
3723.92 654
3724.49 583
3725.07 629
3725.65 611
3726.22 568
3726.80 590
3727.37 628
3727.95 557
3728.53 575
3729.10 619
3729.68 672
3730.25 720
3730.83 692
3731.41 728
3731.98 815
3732.56 946
3733.14 933
3733.71 1019
3734.29 1001
3734.87 983
3735.44 1023
3736.02 984
3736.60 883
3737.17 868
3737.75 800
3738.33 735
3738.90 688
3739.48 631
3740.06 665
3740.63 622
3741.21 661
3741.79 685
3742.36 668
3742.94 634
3743.52 647
3744.10 624
3744.67 593
3745.25 573
3745.83 584
3746.40 590
3746.98 605
3747.56 573
3748.14 617
3748.71 633
3749.29 640
3749.87 625
3750.45 548
3751.03 610
3751.60 613
3752.18 583
3752.76 581
3753.34 534
3753.92 567
3754.49 634
3755.07 667
3755.65 725
3756.23 642
3756.81 615
3757.38 659
3757.96 699
3758.54 802
3759.12 787
3759.70 733
3760.28 721
3760.85 706
3761.43 706
3762.01 752
3762.59 688
3763.17 705
3763.75 732
3764.33 691
3764.91 766
3765.48 738
3766.06 712
3766.64 724
3767.22 727
3767.80 695
3768.38 733
3768.96 705
3769.54 705
3770.12 692
3770.70 745
3771.28 781
3771.85 745
3772.43 738
3773.01 734
3773.59 730
3774.17 745
3774.75 670
3775.33 704
3775.91 735
3776.49 728
3777.07 683
3777.65 702
3778.23 712
3778.81 730
3779.39 751
3779.97 759
3780.55 721
3781.13 743
3781.71 729
3782.29 723
3782.87 715
3783.45 655
3784.03 658
3784.61 714
3785.19 689
3785.77 700
3786.35 732
3786.93 790
3787.51 759
3788.10 725
3788.68 798
3789.26 831
3789.84 776
3790.42 720
3791.00 823
3791.58 818
3792.16 800
3792.74 783
3793.32 831
3793.90 871
3794.48 886
3795.07 901
3795.65 946
3796.23 887
3796.81 891
3797.39 898
3797.97 872
3798.55 957
3799.14 1014
3799.72 1068
3800.30 1081
3800.88 1156
3801.46 1217
3802.04 1348
3802.62 1342
3803.21 1302
3803.79 1254
3804.37 1250
3804.95 1328
3805.53 1395
3806.12 1419
3806.70 1366
3807.28 1590
3807.86 1628
3808.44 1700
3809.03 1928
3809.61 1988
3810.19 1874
3810.77 1920
3811.36 1771
3811.94 1729
3812.52 1744
3813.10 1843
3813.69 1878
3814.27 1886
3814.85 2014
3815.43 2072
3816.02 2127
3816.60 2078
3817.18 1840
3817.77 1719
3818.35 1678
3818.93 1495
3819.51 1436
3820.10 1385
3820.68 1374
3821.26 1478
3821.85 1500
3822.43 1541
3823.01 1564
3823.60 1611
3824.18 1521
3824.76 1425
3825.35 1364
3825.93 1318
3826.51 1194
3827.10 1044
3827.68 1029
3828.27 1042
3828.85 983
3829.43 890
3830.02 949
3830.60 916
3831.18 934
3831.77 945
3832.35 965
3832.94 975
3833.52 919
3834.10 964
3834.69 945
3835.27 912
3835.86 916
3836.44 943
3837.03 908
3837.61 844
3838.19 790
3838.78 857
3839.36 844
3839.95 850
3840.53 884
3841.12 943
3841.70 924
3842.29 889
3842.87 877
3843.46 918
3844.04 968
3844.63 1094
3845.21 1246
3845.80 1170
3846.38 1254
3846.97 1240
3847.55 1159
3848.14 1081
3848.72 1149
3849.31 1034
3849.89 1043
3850.48 841
3851.06 835
3851.65 945
3852.23 898
3852.82 921
3853.41 867
3853.99 873
3854.58 850
3855.16 834
3855.75 869
3856.33 892
3856.92 860
3857.51 868
3858.09 994
3858.68 1133
3859.26 1242
3859.85 1346
3860.44 1441
3861.02 1490
3861.61 1554
3862.20 1529
3862.78 1589
3863.37 1653
3863.95 1568
3864.54 1489
3865.13 1396
3865.71 1207
3866.30 1243
3866.89 1144
3867.47 1038
3868.06 948
3868.65 907
3869.23 850
3869.82 806
3870.41 765
3870.99 795
3871.58 832
3872.17 813
3872.76 852
3873.34 815
3873.93 818
3874.52 836
3875.10 855
3875.69 826
3876.28 792
3876.87 761
3877.45 764
3878.04 771
3878.63 727
3879.22 656
3879.80 681
3880.39 723
3880.98 697
3881.57 651
3882.15 695
3882.74 697
3883.33 622
3883.92 682
3884.51 672
3885.09 632
3885.68 580
3886.27 603
3886.86 631
3887.45 672
3888.04 698
3888.62 686
3889.21 706
3889.80 754
3890.39 790
3890.98 757
3891.57 789
3892.15 700
3892.74 733
3893.33 754
3893.92 743
3894.51 694
3895.10 689
3895.69 662
3896.28 699
3896.86 712
3897.45 709
3898.04 701
3898.63 729
3899.22 737
3899.81 724
3900.40 724
3900.99 663
3901.58 620
3902.17 690
3902.76 648
3903.34 696
3903.93 662
3904.52 678
3905.11 676
3905.70 689
3906.29 666
3906.88 686
3907.47 710
3908.06 693
3908.65 738
3909.24 713
3909.83 691
3910.42 707
3911.01 756
3911.60 672
3912.19 642
3912.78 616
3913.37 685
3913.96 657
3914.55 648
3915.14 632
3915.73 600
3916.32 626
3916.91 653
3917.50 665
3918.09 621
3918.68 627
3919.28 660
3919.87 609
3920.46 634
3921.05 623
3921.64 616
3922.23 658
3922.82 619
3923.41 632
3924.00 588
3924.59 577
3925.18 550
3925.77 556
3926.37 597
3926.96 537
3927.55 591
3928.14 556
3928.73 537
3929.32 510
3929.91 516
3930.51 527
3931.10 561
3931.69 536
3932.28 552
3932.87 534
3933.46 537
3934.05 591
3934.65 590
3935.24 559
3935.83 555
3936.42 571
3937.01 593
3937.61 563
3938.20 618
3938.79 687
3939.38 638
3939.97 578
3940.57 634
3941.16 689
3941.75 691
3942.34 649
3942.94 646
3943.53 636
3944.12 681
3944.71 654
3945.31 606
3945.90 642
3946.49 623
3947.08 644
3947.68 583
3948.27 575
3948.86 595
3949.45 577
3950.05 535
3950.64 515
3951.23 515
3951.83 522
3952.42 577
3953.01 535
3953.61 551
3954.20 546
3954.79 557
3955.39 589
3955.98 641
3956.57 634
3957.17 631
3957.76 607
3958.35 648
3958.95 647
3959.54 702
3960.13 651
3960.73 629
3961.32 643
3961.92 580
3962.51 599
3963.10 660
3963.70 659
3964.29 713
3964.88 693
3965.48 706
3966.07 758
3966.67 733
3967.26 742
3967.86 771
3968.45 785
3969.04 806
3969.64 769
3970.23 820
3970.83 806
3971.42 737
3972.02 692
3972.61 671
3973.21 639
3973.80 664
3974.40 643
3974.99 697
3975.58 783
3976.18 870
3976.77 877
3977.37 797
3977.96 775
3978.56 860
3979.15 770
3979.75 759
3980.35 724
3980.94 723
3981.54 650
3982.13 696
3982.73 727
3983.32 754
3983.92 754
3984.51 696
3985.11 707
3985.70 758
3986.30 713
3986.90 693
3987.49 670
3988.09 675
3988.68 642
3989.28 643
3989.87 669
3990.47 739
3991.07 688
3991.66 692
3992.26 658
3992.85 646
3993.45 679
3994.05 692
3994.64 755
3995.24 798
3995.84 724
3996.43 774
3997.03 693
3997.62 684
3998.22 714
3998.82 759
3999.41 748
4000.01 715
4000.61 762
4001.20 700
4001.80 672
4002.40 656
4003.00 672
4003.59 708
4004.19 705
4004.79 704
4005.38 735
4005.98 779
4006.58 701
4007.17 720
4007.77 743
4008.37 730
4008.97 757
4009.56 709
4010.16 710
4010.76 672
4011.36 723
4011.95 750
4012.55 767
4013.15 696
4013.75 721
4014.34 732
4014.94 680
4015.54 637
4016.14 655
4016.74 674
4017.33 739
4017.93 782
4018.53 701
4019.13 694
4019.73 702
4020.32 760
4020.92 697
4021.52 712
4022.12 640
4022.72 629
4023.32 654
4023.91 641
4024.51 635
4025.11 591
4025.71 576
4026.31 613
4026.91 650
4027.51 673
4028.10 627
4028.70 653
4029.30 714
4029.90 644
4030.50 719
4031.10 630
4031.70 625
4032.30 686
4032.90 709
4033.49 688
4034.09 694
4034.69 708
4035.29 623
4035.89 664
4036.49 695
4037.09 652
4037.69 599
4038.29 583
4038.89 555
4039.49 556
4040.09 556
4040.69 581
4041.29 583
4041.89 537
4042.49 541
4043.09 530
4043.69 521
4044.29 536
4044.89 552
4045.49 582
4046.09 539
4046.69 601
4047.29 603
4047.89 564
4048.49 563
4049.09 567
4049.69 593
4050.29 551
4050.89 524
4051.49 577
4052.09 542
4052.69 558
4053.29 548
4053.89 587
4054.49 593
4055.09 591
4055.69 592
4056.30 539
4056.90 567
4057.50 562
4058.10 537
4058.70 556
4059.30 563
4059.90 552
4060.50 515
4061.10 609
4061.71 550
4062.31 606
4062.91 588
4063.51 608
4064.11 587
4064.71 654
4065.31 659
4065.92 666
4066.52 668
4067.12 753
4067.72 658
4068.32 701
4068.92 638
4069.53 596
4070.13 611
4070.73 564
4071.33 518
4071.93 533
4072.54 558
4073.14 520
4073.74 550
4074.34 573
4074.94 554
4075.55 565
4076.15 553
4076.75 523
4077.35 551
4077.96 540
4078.56 524
4079.16 529
4079.76 529
4080.37 564
4080.97 564
4081.57 560
4082.17 550
4082.78 570
4083.38 577
4083.98 560
4084.59 468
4085.19 508
4085.79 530
4086.39 514
4087.00 530
4087.60 528
4088.20 523
4088.81 491
4089.41 503
4090.01 488
4090.62 495
4091.22 516
4091.82 525
4092.43 536
4093.03 533
4093.63 519
4094.24 552
4094.84 511
4095.45 511
4096.05 513
4096.65 534
4097.26 564
4097.86 546
4098.47 559
4099.07 544
4099.67 547
4100.28 519
4100.88 482
4101.49 499
4102.09 527
4102.69 488
4103.30 556
4103.90 539
4104.51 471
4105.11 488
4105.72 490
4106.32 532
4106.93 494
4107.53 487
4108.13 535
4108.74 505
4109.34 447
4109.95 494
4110.55 463
4111.16 470
4111.76 492
4112.37 511
4112.97 492
4113.58 470
4114.18 477
4114.79 527
4115.39 508
4116.00 503
4116.60 492
4117.21 481
4117.82 473
4118.42 477
4119.03 554
4119.63 543
4120.24 520
4120.84 560
4121.45 585
4122.05 527
4122.66 510
4123.27 451
4123.87 529
4124.48 528
4125.08 525
4125.69 498
4126.30 489
4126.90 489
4127.51 473
4128.11 479
4128.72 520
4129.33 520
4129.93 495
4130.54 584
4131.15 523
4131.75 506
4132.36 538
4132.96 560
4133.57 538
4134.18 515
4134.78 579
4135.39 561
4136.00 550
4136.60 608
4137.21 645
4137.82 578
4138.43 633
4139.03 657
4139.64 703
4140.25 614
4140.85 611
4141.46 582
4142.07 623
4142.68 631
4143.28 663
4143.89 657
4144.50 621
4145.10 686
4145.71 644
4146.32 652
4146.93 644
4147.53 651
4148.14 608
4148.75 562
4149.36 542
4149.97 499
4150.57 481
4151.18 493
4151.79 513
4152.40 499
4153.00 529
4153.61 542
4154.22 489
4154.83 529
4155.44 604
4156.05 560
4156.65 559
4157.26 598
4157.87 643
4158.48 639
4159.09 639
4159.70 687
4160.30 658
4160.91 561
4161.52 557
4162.13 586
4162.74 604
4163.35 558
4163.96 558
4164.56 606
4165.17 585
4165.78 561
4166.39 558
4167.00 505
4167.61 522
4168.22 611
4168.83 575
4169.44 562
4170.05 609
4170.66 616
4171.26 658
4171.87 648
4172.48 715
4173.09 746
4173.70 691
4174.31 683
4174.92 676
4175.53 660
4176.14 645
4176.75 701
4177.36 622
4177.97 640
4178.58 647
4179.19 604
4179.80 623
4180.41 595
4181.02 591
4181.63 670
4182.24 617
4182.85 604
4183.46 560
4184.07 621
4184.68 634
4185.29 568
4185.90 554
4186.51 564
4187.12 573
4187.73 573
4188.34 547
4188.95 563
4189.56 577
4190.18 506
4190.79 577
4191.40 568
4192.01 593
4192.62 596
4193.23 627
4193.84 657
4194.45 640
4195.06 663
4195.67 705
4196.28 684
4196.90 673
4197.51 661
4198.12 636
4198.73 640
4199.34 601
4199.95 554
4200.56 583
4201.18 603
4201.79 607
4202.40 590
4203.01 613
4203.62 612
4204.23 594
4204.85 604
4205.46 584
4206.07 585
4206.68 609
4207.29 607
4207.90 594
4208.52 609
4209.13 628
4209.74 651
4210.35 669
4210.97 630
4211.58 654
4212.19 697
4212.80 725
4213.41 721
4214.03 729
4214.64 749
4215.25 736
4215.86 704
4216.48 710
4217.09 797
4217.70 808
4218.32 846
4218.93 841
4219.54 904
4220.15 843
4220.77 826
4221.38 852
4221.99 820
4222.61 837
4223.22 784
4223.83 809
4224.44 798
4225.06 840
4225.67 957
4226.28 965
4226.90 1025
4227.51 1042
4228.13 1158
4228.74 1173
4229.35 1121
4229.97 1134
4230.58 1087
4231.19 1014
4231.81 938
4232.42 981
4233.03 906
4233.65 856
4234.26 827
4234.88 857
4235.49 847
4236.10 866
4236.72 873
4237.33 851
4237.95 871
4238.56 833
4239.17 762
4239.79 764
4240.40 740
4241.02 695
4241.63 846
4242.25 791
4242.86 869
4243.48 857
4244.09 880
4244.71 860
4245.32 849
4245.93 815
4246.55 831
4247.16 887
4247.78 788
4248.39 818
4249.01 737
4249.62 717
4250.24 744
4250.85 724
4251.47 745
4252.08 721
4252.70 733
4253.32 757
4253.93 733
4254.55 773
4255.16 725
4255.78 734
4256.39 737
4257.01 735
4257.62 719
4258.24 751
4258.85 738
4259.47 757
4260.09 809
4260.70 879
4261.32 949
4261.93 1006
4262.55 1092
4263.17 1133
4263.78 1175
4264.40 1196
4265.01 1094
4265.63 994
4266.25 950
4266.86 919
4267.48 853
4268.10 827
4268.71 828
4269.33 782
4269.94 785
4270.56 751
4271.18 767
4271.79 765
4272.41 792
4273.03 840
4273.64 844
4274.26 901
4274.88 985
4275.49 1127
4276.11 1177
4276.73 1175
4277.35 1258
4277.96 1333
4278.58 1276
4279.20 1215
4279.81 1212
4280.43 1052
4281.05 1058
4281.67 950
4282.28 857
4282.90 838
4283.52 781
4284.14 808
4284.75 769
4285.37 737
4285.99 691
4286.61 624
4287.22 697
4287.84 667
4288.46 700
4289.08 696
4289.70 670
4290.31 639
4290.93 664
4291.55 712
4292.17 606
4292.79 635
4293.40 618
4294.02 641
4294.64 651
4295.26 648
4295.88 604
4296.50 631
4297.11 676
4297.73 640
4298.35 633
4298.97 658
4299.59 618
4300.21 613
4300.83 698
4301.44 688
4302.06 665
4302.68 710
4303.30 708
4303.92 717
4304.54 702
4305.16 713
4305.78 691
4306.40 641
4307.02 711
4307.63 637
4308.25 665
4308.87 715
4309.49 690
4310.11 706
4310.73 686
4311.35 718
4311.97 664
4312.59 701
4313.21 731
4313.83 751
4314.45 697
4315.07 665
4315.69 665
4316.31 686
4316.93 709
4317.55 710
4318.17 693
4318.79 663
4319.41 690
4320.03 713
4320.65 734
4321.27 769
4321.89 766
4322.51 783
4323.13 805
4323.75 829
4324.37 868
4324.99 791
4325.61 909
4326.23 948
4326.85 993
4327.47 957
4328.09 1010
4328.71 1119
4329.33 1266
4329.96 1427
4330.58 1535
4331.20 1714
4331.82 2096
4332.44 2347
4333.06 2491
4333.68 2421
4334.30 2347
4334.92 2249
4335.54 2027
4336.17 1948
4336.79 1717
4337.41 1549
4338.03 1419
4338.65 1393
4339.27 1402
4339.89 1367
4340.52 1303
4341.14 1269
4341.76 1303
4342.38 1245
4343.00 1358
4343.62 1477
4344.25 1561
4344.87 1864
4345.49 2226
4346.11 2296
4346.73 2392
4347.36 2576
4347.98 2587
4348.60 2402
4349.22 2230
4349.84 2111
4350.47 1867
4351.09 1695
4351.71 1550
4352.33 1516
4352.96 1331
4353.58 1306
4354.20 1103
4354.82 1114
4355.45 1039
4356.07 1011
4356.69 978
4357.31 906
4357.94 860
4358.56 868
4359.18 907
4359.81 895
4360.43 918
4361.05 877
4361.68 858
4362.30 820
4362.92 840
4363.55 822
4364.17 845
4364.79 825
4365.42 859
4366.04 907
4366.66 821
4367.29 846
4367.91 846
4368.53 813
4369.16 771
4369.78 715
4370.40 756
4371.03 751
4371.65 715
4372.27 755
4372.90 751
4373.52 742
4374.15 677
4374.77 723
4375.39 722
4376.02 686
4376.64 669
4377.27 765
4377.89 776
4378.52 832
4379.14 824
4379.76 866
4380.39 801
4381.01 850
4381.64 854
4382.26 794
4382.89 752
4383.51 782
4384.14 774
4384.76 743
4385.39 763
4386.01 845
4386.64 759
4387.26 757
4387.89 725
4388.51 658
4389.14 732
4389.76 703
4390.39 724
4391.01 664
4391.64 740
4392.26 661
4392.89 686
4393.51 776
4394.14 757
4394.76 761
4395.39 699
4396.01 730
4396.64 727
4397.26 683
4397.89 644
4398.52 683
4399.14 660
4399.77 633
4400.39 653
4401.02 666
4401.65 625
4402.27 627
4402.90 657
4403.52 651
4404.15 647
4404.78 683
4405.40 672
4406.03 643
4406.65 679
4407.28 654
4407.91 660
4408.53 679
4409.16 685
4409.79 646
4410.41 658
4411.04 676
4411.67 698
4412.29 641
4412.92 669
4413.55 626
4414.17 662
4414.80 629
4415.43 620
4416.05 626
4416.68 602
4417.31 617
4417.94 601
4418.56 580
4419.19 671
4419.82 660
4420.44 689
4421.07 623
4421.70 567
4422.33 576
4422.95 597
4423.58 587
4424.21 578
4424.84 569
4425.46 551
4426.09 564
4426.72 550
4427.35 506
4427.97 528
4428.60 533
4429.23 567
4429.86 550
4430.49 541
4431.11 518
4431.74 585
4432.37 584
4433.00 535
4433.63 578
4434.26 577
4434.88 599
4435.51 575
4436.14 585
4436.77 546
4437.40 621
4438.03 589
4438.65 574
4439.28 530
4439.91 589
4440.54 554
4441.17 553
4441.80 573
4442.43 571
4443.06 570
4443.68 590
4444.31 635
4444.94 620
4445.57 615
4446.20 633
4446.83 664
4447.46 664
4448.09 623
4448.72 619
4449.35 629
4449.98 681
4450.61 636
4451.24 595
4451.86 616
4452.49 647
4453.12 629
4453.75 647
4454.38 637
4455.01 693
4455.64 709
4456.27 680
4456.90 771
4457.53 731
4458.16 678
4458.79 698
4459.42 675
4460.05 661
4460.68 637
4461.31 602
4461.94 547
4462.57 590
4463.20 609
4463.83 523
4464.46 556
4465.09 561
4465.72 553
4466.36 516
4466.99 519
4467.62 525
4468.25 622
4468.88 569
4469.51 525
4470.14 567
4470.77 542
4471.40 522
4472.03 551
4472.66 544
4473.29 543
4473.93 581
4474.56 595
4475.19 563
4475.82 540
4476.45 587
4477.08 531
4477.71 477
4478.34 475
4478.98 556
4479.61 566
4480.24 564
4480.87 555
4481.50 577
4482.13 530
4482.76 546
4483.40 569
4484.03 531
4484.66 550
4485.29 543
4485.92 575
4486.56 560
4487.19 580
4487.82 577
4488.45 617
4489.08 578
4489.72 531
4490.35 580
4490.98 595
4491.61 624
4492.25 604
4492.88 578
4493.51 578
4494.14 601
4494.78 555
4495.41 612
4496.04 619
4496.67 604
4497.31 600
4497.94 609
4498.57 593
4499.20 610
4499.84 648
4500.47 769
4501.10 824
4501.74 859
4502.37 880
4503.00 955
4503.64 887
4504.27 844
4504.90 805
4505.53 804
4506.17 815
4506.80 810
4507.43 775
4508.07 735
4508.70 746
4509.34 712
4509.97 727
4510.60 689
4511.24 625
4511.87 681
4512.50 694
4513.14 665
4513.77 628
4514.41 660
4515.04 642
4515.67 586
4516.31 594
4516.94 612
4517.58 577
4518.21 581
4518.84 531
4519.48 550
4520.11 600
4520.75 652
4521.38 587
4522.02 585
4522.65 629
4523.28 589
4523.92 624
4524.55 622
4525.19 676
4525.82 655
4526.46 732
4527.09 786
4527.73 813
4528.36 901
4529.00 1080
4529.63 1174
4530.27 1387
4530.90 1540
4531.54 1659
4532.17 1707
4532.81 1724
4533.44 1624
4534.08 1538
4534.71 1401
4535.35 1302
4535.99 1171
4536.62 911
4537.26 877
4537.89 781
4538.53 734
4539.16 710
4539.80 667
4540.43 608
4541.07 557
4541.71 538
4542.34 543
4542.98 562
4543.61 589
4544.25 609
4544.89 545
4545.52 556
4546.16 573
4546.79 535
4547.43 565
4548.07 582
4548.70 635
4549.34 561
4549.98 556
4550.61 554
4551.25 562
4551.89 555
4552.52 535
4553.16 525
4553.80 526
4554.43 522
4555.07 563
4555.71 615
4556.34 534
4556.98 513
4557.62 614
4558.25 565
4558.89 591
4559.53 601
4560.16 566
4560.80 613
4561.44 646
4562.08 621
4562.71 664
4563.35 609
4563.99 625
4564.63 634
4565.26 656
4565.90 682
4566.54 650
4567.18 690
4567.81 682
4568.45 620
4569.09 671
4569.73 645
4570.36 723
4571.00 702
4571.64 690
4572.28 684
4572.92 695
4573.55 672
4574.19 673
4574.83 638
4575.47 629
4576.11 625
4576.75 635
4577.38 596
4578.02 586
4578.66 596
4579.30 608
4579.94 607
4580.58 594
4581.21 630
4581.85 591
4582.49 563
4583.13 593
4583.77 629
4584.41 605
4585.05 715
4585.69 749
4586.32 832
4586.96 824
4587.60 817
4588.24 815
4588.88 855
4589.52 871
4590.16 952
4590.80 961
4591.44 895
4592.08 922
4592.72 907
4593.36 897
4594.00 841
4594.63 827
4595.27 736
4595.91 696
4596.55 636
4597.19 655
4597.83 698
4598.47 695
4599.11 690
4599.75 653
4600.39 658
4601.03 609
4601.67 604
4602.31 633
4602.95 614
4603.59 661
4604.23 654
4604.87 676
4605.51 678
4606.15 659
4606.79 623
4607.43 650
4608.08 579
4608.72 611
4609.36 588
4610.00 606
4610.64 604
4611.28 569
4611.92 598
4612.56 582
4613.20 633
4613.84 641
4614.48 595
4615.12 576
4615.76 581
4616.41 613
4617.05 610
4617.69 666
4618.33 630
4618.97 551
4619.61 520
4620.25 540
4620.89 566
4621.54 588
4622.18 568
4622.82 577
4623.46 530
4624.10 582
4624.74 588
4625.38 562
4626.03 546
4626.67 567
4627.31 628
4627.95 535
4628.59 583
4629.24 653
4629.88 721
4630.52 710
4631.16 784
4631.80 824
4632.45 850
4633.09 897
4633.73 875
4634.37 788
4635.02 802
4635.66 788
4636.30 722
4636.94 647
4637.58 699
4638.23 741
4638.87 690
4639.51 731
4640.16 755
4640.80 716
4641.44 695
4642.08 693
4642.73 668
4643.37 685
4644.01 655
4644.66 656
4645.30 590
4645.94 584
4646.58 633
4647.23 616
4647.87 627
4648.51 593
4649.16 586
4649.80 618
4650.44 595
4651.09 658
4651.73 597
4652.37 617
4653.02 679
4653.66 653
4654.31 636
4654.95 662
4655.59 651
4656.24 654
4656.88 634
4657.52 644
4658.17 619
4658.81 575
4659.46 624
4660.10 648
4660.75 580
4661.39 609
4662.03 561
4662.68 572
4663.32 559
4663.97 539
4664.61 531
4665.26 509
4665.90 490
4666.54 502
4667.19 556
4667.83 517
4668.48 555
4669.12 534
4669.77 508
4670.41 548
4671.06 529
4671.70 527
4672.35 479
4672.99 465
4673.64 495
4674.28 547
4674.93 540
4675.57 580
4676.22 574
4676.86 606
4677.51 617
4678.15 526
4678.80 485
4679.44 575
4680.09 630
4680.73 598
4681.38 529
4682.03 594
4682.67 619
4683.32 614
4683.96 593
4684.61 596
4685.25 598
4685.90 579
4686.55 676
4687.19 670
4687.84 631
4688.48 674
4689.13 729
4689.78 759
4690.42 748
4691.07 721
4691.72 752
4692.36 751
4693.01 763
4693.65 764
4694.30 785
4694.95 809
4695.59 867
4696.24 866
4696.89 915
4697.53 835
4698.18 932
4698.83 1000
4699.47 1060
4700.12 1075
4700.77 1044
4701.41 1079
4702.06 1016
4702.71 966
4703.36 947
4704.00 884
4704.65 838
4705.30 886
4705.94 901
4706.59 889
4707.24 797
4707.89 734
4708.53 821
4709.18 726
4709.83 717
4710.48 718
4711.12 729
4711.77 715
4712.42 714
4713.07 759
4713.71 731
4714.36 675
4715.01 681
4715.66 731
4716.31 666
4716.95 680
4717.60 685
4718.25 665
4718.90 666
4719.55 677
4720.19 755
4720.84 692
4721.49 670
4722.14 788
4722.79 680
4723.44 688
4724.08 728
4724.73 728
4725.38 699
4726.03 738
4726.68 708
4727.33 721
4727.98 734
4728.63 714
4729.27 674
4729.92 695
4730.57 712
4731.22 629
4731.87 663
4732.52 620
4733.17 632
4733.82 638
4734.47 652
4735.12 617
4735.77 565
4736.41 660
4737.06 673
4737.71 611
4738.36 642
4739.01 619
4739.66 675
4740.31 697
4740.96 684
4741.61 736
4742.26 755
4742.91 674
4743.56 672
4744.21 672
4744.86 674
4745.51 681
4746.16 646
4746.81 640
4747.46 639
4748.11 616
4748.76 612
4749.41 626
4750.06 642
4750.71 648
4751.36 683
4752.01 691
4752.66 688
4753.31 676
4753.96 686
4754.61 723
4755.26 692
4755.92 706
4756.57 725
4757.22 672
4757.87 698
4758.52 706
4759.17 725
4759.82 740
4760.47 796
4761.12 826
4761.77 875
4762.42 854
4763.08 806
4763.73 827
4764.38 810
4765.03 728
4765.68 700
4766.33 741
4766.98 704
4767.64 753
4768.29 674
4768.94 659
4769.59 695
4770.24 718
4770.89 655
4771.54 651
4772.20 650
4772.85 626
4773.50 664
4774.15 597
4774.80 623
4775.46 643
4776.11 632
4776.76 624
4777.41 632
4778.06 603
4778.72 639
4779.37 663
4780.02 635
4780.67 641
4781.33 665
4781.98 701
4782.63 606
4783.28 622
4783.94 585
4784.59 603
4785.24 653
4785.89 587
4786.55 645
4787.20 695
4787.85 638
4788.51 678
4789.16 659
4789.81 632
4790.46 649
4791.12 654
4791.77 701
4792.42 694
4793.08 693
4793.73 712
4794.38 695
4795.04 681
4795.69 717
4796.34 744
4797.00 687
4797.65 772
4798.30 843
4798.96 931
4799.61 960
4800.27 1070
4800.92 1094
4801.57 1105
4802.23 1031
4802.88 1013
4803.53 922
4804.19 902
4804.84 830
4805.50 823
4806.15 790
4806.81 772
4807.46 759
4808.11 751
4808.77 788
4809.42 744
4810.08 798
4810.73 710
4811.39 744
4812.04 753
4812.69 766
4813.35 732
4814.00 765
4814.66 836
4815.31 773
4815.97 804
4816.62 862
4817.28 790
4817.93 743
4818.59 766
4819.24 811
4819.90 849
4820.55 918
4821.21 953
4821.86 924
4822.52 1003
4823.17 976
4823.83 977
4824.48 1010
4825.14 1025
4825.79 972
4826.45 911
4827.11 935
4827.76 878
4828.42 867
4829.07 904
4829.73 893
4830.38 834
4831.04 890
4831.70 843
4832.35 943
4833.01 947
4833.66 993
4834.32 1000
4834.98 1040
4835.63 1078
4836.29 1072
4836.94 1095
4837.60 1092
4838.26 1007
4838.91 1089
4839.57 1106
4840.23 1041
4840.88 1090
4841.54 1055
4842.20 1023
4842.85 940
4843.51 1003
4844.17 1035
4844.82 987
4845.48 1108
4846.14 1054
4846.79 1056
4847.45 1097
4848.11 1152
4848.76 1326
4849.42 1363
4850.08 1414
4850.73 1508
4851.39 1419
4852.05 1467
4852.71 1387
4853.36 1248
4854.02 1240
4854.68 1279
4855.34 1302
4855.99 1318
4856.65 1326
4857.31 1398
4857.97 1494
4858.62 1526
4859.28 1640
4859.94 1643
4860.60 1584
4861.25 1475
4861.91 1382
4862.57 1287
4863.23 1238
4863.89 1154
4864.54 1136
4865.20 1100
4865.86 1153
4866.52 1071
4867.18 1123
4867.84 1111
4868.49 1154
4869.15 1145
4869.81 1083
4870.47 1076
4871.13 1069
4871.79 1040
4872.44 1123
4873.10 1161
4873.76 1119
4874.42 1096
4875.08 1060
4875.74 1154
4876.40 1139
4877.06 1160
4877.72 1156
4878.37 1187
4879.03 1282
4879.69 1162
4880.35 1142
4881.01 1066
4881.67 1035
4882.33 981
4882.99 1032
4883.65 1034
4884.31 1029
4884.97 965
4885.63 967
4886.29 1014
4886.95 1014
4887.61 957
4888.26 1047
4888.92 1052
4889.58 1099
4890.24 1164
4890.90 1260
4891.56 1287
4892.22 1289
4892.88 1343
4893.54 1415
4894.20 1313
4894.86 1286
4895.52 1202
4896.18 1231
4896.84 1345
4897.51 1462
4898.17 1675
4898.83 1837
4899.49 1840
4900.15 1875
4900.81 1920
4901.47 1818
4902.13 1661
4902.79 1484
4903.45 1357
4904.11 1210
4904.77 1076
4905.43 1133
4906.09 1105
4906.75 1019
4907.41 1021
4908.08 958
4908.74 970
4909.40 940
4910.06 982
4910.72 1041
4911.38 1011
4912.04 1059
4912.70 957
4913.37 952
4914.03 881
4914.69 894
4915.35 881
4916.01 912
4916.67 873
4917.33 799
4918.00 840
4918.66 773
4919.32 765
4919.98 732
4920.64 783
4921.31 783
4921.97 733
4922.63 772
4923.29 768
4923.95 730
4924.62 705
4925.28 757
4925.94 715
4926.60 768
4927.26 690
4927.93 727
4928.59 692
4929.25 697
4929.91 688
4930.58 697
4931.24 668
4931.90 716
4932.56 680
4933.23 646
4933.89 620
4934.55 657
4935.22 710
4935.88 703
4936.54 647
4937.20 659
4937.87 709
4938.53 638
4939.19 697
4939.86 698
4940.52 682
4941.18 694
4941.85 662
4942.51 701
4943.17 681
4943.84 680
4944.50 689
4945.16 674
4945.83 635
4946.49 641
4947.15 621
4947.82 590
4948.48 604
4949.15 632
4949.81 573
4950.47 608
4951.14 626
4951.80 616
4952.47 647
4953.13 626
4953.79 648
4954.46 605
4955.12 598
4955.79 618
4956.45 651
4957.11 661
4957.78 681
4958.44 664
4959.11 714
4959.77 783
4960.44 853
4961.10 840
4961.77 943
4962.43 1008
4963.10 1042
4963.76 1087
4964.42 1000
4965.09 1034
4965.75 980
4966.42 952
4967.08 886
4967.75 841
4968.41 765
4969.08 783
4969.74 753
4970.41 731
4971.08 657
4971.74 659
4972.41 692
4973.07 705
4973.74 726
4974.40 833
4975.07 875
4975.73 839
4976.40 864
4977.06 922
4977.73 919
4978.40 855
4979.06 792
4979.73 771
4980.39 741
4981.06 750
4981.73 743
4982.39 667
4983.06 697
4983.72 679
4984.39 648
4985.06 633
4985.72 578
4986.39 638
4987.05 609
4987.72 644
4988.39 624
4989.05 654
4989.72 633
4990.39 621
4991.05 626
4991.72 596
4992.39 564
4993.05 582
4993.72 580
4994.39 568
4995.05 563
4995.72 558
4996.39 609
4997.05 635
4997.72 558
4998.39 550
4999.06 510
4999.72 568
5000.39 608
5001.06 551
5001.73 544
5002.39 539
5003.06 564
5003.73 509
5004.39 477
5005.06 484
5005.73 511
5006.40 547
5007.07 538
5007.73 555
5008.40 547
5009.07 532
5009.74 546
5010.40 509
5011.07 495
5011.74 532
5012.41 561
5013.08 555
5013.74 530
5014.41 515
5015.08 462
5015.75 491
5016.42 473
5017.09 450
5017.75 456
5018.42 488
5019.09 517
5019.76 524
5020.43 545
5021.10 541
5021.76 518
5022.43 556
5023.10 532
5023.77 520
5024.44 508
5025.11 535
5025.78 538
5026.45 486
5027.12 518
5027.78 503
5028.45 492
5029.12 498
5029.79 513
5030.46 463
5031.13 472
5031.80 484
5032.47 475
5033.14 490
5033.81 501
5034.48 479
5035.15 528
5035.82 477
5036.49 479
5037.16 480
5037.83 479
5038.50 447
5039.16 446
5039.83 483
5040.50 439
5041.17 470
5041.84 478
5042.51 479
5043.18 449
5043.85 482
5044.52 504
5045.20 493
5045.87 480
5046.54 470
5047.21 500
5047.88 519
5048.55 472
5049.22 468
5049.89 455
5050.56 489
5051.23 499
5051.90 513
5052.57 480
5053.24 476
5053.91 475
5054.58 478
5055.25 521
5055.92 514
5056.60 506
5057.27 486
5057.94 488
5058.61 531
5059.28 510
5059.95 533
5060.62 552
5061.29 572
5061.96 576
5062.64 548
5063.31 529
5063.98 548
5064.65 578
5065.32 573
5065.99 544
5066.66 587
5067.34 555
5068.01 511
5068.68 559
5069.35 539
5070.02 595
5070.70 593
5071.37 522
5072.04 539
5072.71 548
5073.38 510
5074.06 549
5074.73 527
5075.40 523
5076.07 586
5076.74 642
5077.42 672
5078.09 628
5078.76 641
5079.43 676
5080.11 716
5080.78 627
5081.45 599
5082.12 624
5082.80 619
5083.47 685
5084.14 679
5084.82 646
5085.49 655
5086.16 642
5086.83 618
5087.51 605
5088.18 591
5088.85 669
5089.53 716
5090.20 674
5090.87 678
5091.55 688
5092.22 729
5092.89 628
5093.57 622
5094.24 603
5094.91 587
5095.59 620
5096.26 610
5096.93 577
5097.61 568
5098.28 522
5098.96 541
5099.63 585
5100.30 575
5100.98 591
5101.65 611
5102.32 629
5103.00 682
5103.67 701
5104.35 666
5105.02 666
5105.70 697
5106.37 673
5107.04 628
5107.72 633
5108.39 589
5109.07 607
5109.74 604
5110.42 613
5111.09 614
5111.77 661
5112.44 618
5113.11 574
5113.79 600
5114.46 630
5115.14 652
5115.81 713
5116.49 719
5117.16 774
5117.84 846
5118.51 932
5119.19 961
5119.86 955
5120.54 1043
5121.21 1097
5121.89 992
5122.57 942
5123.24 903
5123.92 837
5124.59 842
5125.27 753
5125.94 725
5126.62 675
5127.29 647
5127.97 642
5128.64 673
5129.32 692
5130.00 683
5130.67 705
5131.35 728
5132.02 757
5132.70 747
5133.38 727
5134.05 729
5134.73 713
5135.40 692
5136.08 728
5136.76 695
5137.43 676
5138.11 668
5138.79 705
5139.46 685
5140.14 676
5140.82 643
5141.49 648
5142.17 620
5142.85 577
5143.52 593
5144.20 605
5144.88 573
5145.55 590
5146.23 592
5146.91 592
5147.58 602
5148.26 575
5148.94 547
5149.61 532
5150.29 525
5150.97 518
5151.65 533
5152.32 527
5153.00 524
5153.68 574
5154.36 563
5155.03 570
5155.71 572
5156.39 535
5157.07 570
5157.74 605
5158.42 595
5159.10 521
5159.78 572
5160.45 592
5161.13 596
5161.81 626
5162.49 584
5163.17 542
5163.84 550
5164.52 529
5165.20 590
5165.88 557
5166.56 538
5167.24 527
5167.91 563
5168.59 531
5169.27 497
5169.95 522
5170.63 570
5171.31 484
5171.98 492
5172.66 511
5173.34 473
5174.02 522
5174.70 499
5175.38 508
5176.06 487
5176.74 538
5177.41 505
5178.09 466
5178.77 521
5179.45 543
5180.13 557
5180.81 480
5181.49 451
5182.17 469
5182.85 536
5183.53 517
5184.21 525
5184.89 533
5185.57 505
5186.24 475
5186.92 531
5187.60 471
5188.28 519
5188.96 513
5189.64 532
5190.32 489
5191.00 449
5191.68 488
5192.36 505
5193.04 480
5193.72 512
5194.40 480
5195.08 483
5195.76 490
5196.44 461
5197.12 496
5197.80 534
5198.48 554
5199.16 556
5199.84 522
5200.52 497
5201.21 498
5201.89 529
5202.57 488
5203.25 529
5203.93 530
5204.61 531
5205.29 579
5205.97 590
5206.65 534
5207.33 582
5208.01 589
5208.69 608
5209.37 587
5210.06 613
5210.74 677
5211.42 650
5212.10 670
5212.78 681
5213.46 672
5214.14 753
5214.82 767
5215.51 833
5216.19 795
5216.87 728
5217.55 748
5218.23 692
5218.91 650
5219.60 622
5220.28 781
5220.96 714
5221.64 751
5222.32 770
5223.00 843
5223.69 822
5224.37 813
5225.05 749
5225.73 757
5226.41 778
5227.10 701
5227.78 686
5228.46 627
5229.14 585
5229.83 584
5230.51 609
5231.19 674
5231.87 614
5232.56 624
5233.24 593
5233.92 549
5234.60 617
5235.29 626
5235.97 636
5236.65 655
5237.34 652
5238.02 625
5238.70 631
5239.38 666
5240.07 671
5240.75 632
5241.43 603
5242.12 621
5242.80 618
5243.48 612
5244.17 593
5244.85 604
5245.53 558
5246.22 619
5246.90 607
5247.58 609
5248.27 606
5248.95 609
5249.63 654
5250.32 711
5251.00 769
5251.69 847
5252.37 908
5253.05 857
5253.74 841
5254.42 836
5255.11 708
5255.79 735
5256.47 705
5257.16 667
5257.84 653
5258.53 654
5259.21 689
5259.89 706
5260.58 732
5261.26 796
5261.95 807
5262.63 751
5263.32 864
5264.00 827
5264.69 704
5265.37 699
5266.06 725
5266.74 680
5267.43 693
5268.11 704
5268.79 655
5269.48 633
5270.16 644
5270.85 656
5271.53 631
5272.22 620
5272.91 665
5273.59 630
5274.28 635
5274.96 594
5275.65 647
5276.33 663
5277.02 653
5277.70 606
5278.39 587
5279.07 637
5279.76 574
5280.45 631
5281.13 643
5281.82 720
5282.50 693
5283.19 615
5283.87 623
5284.56 665
5285.25 621
5285.93 612
5286.62 635
5287.30 628
5287.99 570
5288.68 519
5289.36 571
5290.05 565
5290.74 543
5291.42 530
5292.11 588
5292.79 590
5293.48 640
5294.17 598
5294.85 611
5295.54 611
5296.23 644
5296.91 621
5297.60 671
5298.29 684
5298.98 742
5299.66 783
5300.35 775
5301.04 843
5301.72 870
5302.41 864
5303.10 912
5303.78 989
5304.47 1018
5305.16 1073
5305.85 1014
5306.53 1090
5307.22 1001
5307.91 965
5308.60 962
5309.28 1006
5309.97 971
5310.66 1025
5311.35 1108
5312.03 1126
5312.72 1156
5313.41 1128
5314.10 1147
5314.79 1161
5315.47 1110
5316.16 1113
5316.85 1107
5317.54 1024
5318.23 976
5318.91 970
5319.60 978
5320.29 981
5320.98 929
5321.67 896
5322.36 892
5323.04 809
5323.73 746
5324.42 743
5325.11 685
5325.80 644
5326.49 606
5327.18 616
5327.86 649
5328.55 628
5329.24 611
5329.93 536
5330.62 530
5331.31 608
5332.00 626
5332.69 618
5333.38 592
5334.06 617
5334.75 600
5335.44 551
5336.13 545
5336.82 586
5337.51 580
5338.20 575
5338.89 534
5339.58 576
5340.27 573
5340.96 547
5341.65 563
5342.34 605
5343.03 623
5343.72 646
5344.41 681
5345.10 669
5345.79 634
5346.48 652
5347.17 715
5347.86 853
5348.55 833
5349.24 876
5349.93 953
5350.62 932
5351.31 915
5352.00 895
5352.69 902
5353.38 865
5354.07 831
5354.76 745
5355.45 720
5356.14 750
5356.83 658
5357.52 597
5358.21 557
5358.90 616
5359.59 629
5360.29 579
5360.98 617
5361.67 657
5362.36 662
5363.05 630
5363.74 590
5364.43 618
5365.12 603
5365.81 590
5366.50 530
5367.20 521
5367.89 520
5368.58 511
5369.27 484
5369.96 522
5370.65 539
5371.34 541
5372.04 506
5372.73 547
5373.42 518
5374.11 526
5374.80 551
5375.49 556
5376.19 567
5376.88 582
5377.57 542
5378.26 581
5378.95 558
5379.65 570
5380.34 551
5381.03 556
5381.72 537
5382.42 514
5383.11 524
5383.80 559
5384.49 532
5385.19 516
5385.88 544
5386.57 571
5387.26 574
5387.96 580
5388.65 558
5389.34 634
5390.03 666
5390.73 643
5391.42 671
5392.11 646
5392.80 644
5393.50 604
5394.19 647
5394.88 635
5395.58 612
5396.27 633
5396.96 652
5397.66 600
5398.35 587
5399.04 580
5399.74 585
5400.43 503
5401.12 567
5401.82 540
5402.51 546
5403.20 529
5403.90 544
5404.59 529
5405.29 512
5405.98 516
5406.67 534
5407.37 570
5408.06 572
5408.75 558
5409.45 525
5410.14 559
5410.84 558
5411.53 580
5412.23 552
5412.92 556
5413.61 558
5414.31 541
5415.00 534
5415.70 581
5416.39 583
5417.09 588
5417.78 600
5418.47 576
5419.17 564
5419.86 593
5420.56 622
5421.25 636
5421.95 683
5422.64 662
5423.34 572
5424.03 640
5424.73 579
5425.42 563
5426.12 563
5426.81 584
5427.51 579
5428.20 609
5428.90 641
5429.59 623
5430.29 537
5430.99 575
5431.68 583
5432.38 620
5433.07 586
5433.77 640
5434.46 649
5435.16 612
5435.85 667
5436.55 667
5437.25 615
5437.94 667
5438.64 663
5439.33 615
5440.03 617
5440.73 644
5441.42 565
5442.12 625
5442.81 600
5443.51 637
5444.21 643
5444.90 654
5445.60 735
5446.29 735
5446.99 690
5447.69 812
5448.38 823
5449.08 831
5449.78 764
5450.47 805
5451.17 781
5451.87 716
5452.56 664
5453.26 716
5453.96 695
5454.65 648
5455.35 682
5456.05 711
5456.75 687
5457.44 688
5458.14 651
5458.84 683
5459.53 680
5460.23 692
5460.93 761
5461.63 748
5462.32 768
5463.02 724
5463.72 756
5464.42 753
5465.11 759
5465.81 803
5466.51 762
5467.21 721
5467.90 672
5468.60 722
5469.30 701
5470.00 672
5470.70 739
5471.39 788
5472.09 829
5472.79 794
5473.49 810
5474.19 818
5474.88 876
5475.58 952
5476.28 934
5476.98 991
5477.68 1148
5478.38 1324
5479.07 1439
5479.77 1570
5480.47 1759
5481.17 1765
5481.87 1764
5482.57 1693
5483.27 1520
5483.96 1430
5484.66 1300
5485.36 1225
5486.06 1076
5486.76 1041
5487.46 978
5488.16 999
5488.86 1058
5489.56 1047
5490.26 1035
5490.96 1020
5491.65 1099
5492.35 1152
5493.05 1153
5493.75 1170
5494.45 1200
5495.15 1238
5495.85 1266
5496.55 1335
5497.25 1392
5497.95 1509
5498.65 1867
5499.35 2152
5500.05 2546
5500.75 2810
5501.45 3106
5502.15 3091
5502.85 2804
5503.55 2639
5504.25 2228
5504.95 1849
5505.65 1553
5506.35 1374
5507.05 1204
5507.75 1131
5508.45 1050
5509.15 975
5509.85 1040
5510.55 970
5511.25 907
5511.95 934
5512.65 947
5513.35 913
5514.05 956
5514.76 953
5515.46 985
5516.16 942
5516.86 959
5517.56 951
5518.26 902
5518.96 961
5519.66 965
5520.36 921
5521.06 909
5521.77 848
5522.47 883
5523.17 823
5523.87 851
5524.57 803
5525.27 692
5525.97 714
5526.67 710
5527.38 726
5528.08 689
5528.78 724
5529.48 756
5530.18 718
5530.88 673
5531.59 690
5532.29 658
5532.99 682
5533.69 660
5534.39 635
5535.10 691
5535.80 699
5536.50 681
5537.20 707
5537.90 706
5538.61 674
5539.31 693
5540.01 646
5540.71 665
5541.42 679
5542.12 669
5542.82 674
5543.52 641
5544.23 675
5544.93 607
5545.63 597
5546.33 647
5547.04 620
5547.74 587
5548.44 630
5549.15 582
5549.85 618
5550.55 590
5551.26 615
5551.96 628
5552.66 594
5553.36 663
5554.07 664
5554.77 628
5555.47 645
5556.18 636
5556.88 647
5557.58 622
5558.29 600
5558.99 622
5559.70 689
5560.40 716
5561.10 683
5561.81 669
5562.51 681
5563.21 737
5563.92 769
5564.62 780
5565.33 750
5566.03 687
5566.73 677
5567.44 659
5568.14 688
5568.85 647
5569.55 651
5570.25 617
5570.96 673
5571.66 653
5572.37 692
5573.07 630
5573.78 680
5574.48 720
5575.19 710
5575.89 683
5576.59 654
5577.30 699
5578.00 703
5578.71 777
5579.41 674
5580.12 687
5580.82 645
5581.53 621
5582.23 595
5582.94 593
5583.64 561
5584.35 580
5585.05 640
5585.76 639
5586.46 610
5587.17 627
5587.88 592
5588.58 658
5589.29 615
5589.99 615
5590.70 614
5591.40 577
5592.11 609
5592.81 634
5593.52 556
5594.23 554
5594.93 573
5595.64 619
5596.34 626
5597.05 609
5597.76 572
5598.46 592
5599.17 606
5599.87 584
5600.58 550
5601.29 546
5601.99 577
5602.70 571
5603.41 559
5604.11 573
5604.82 610
5605.52 566
5606.23 552
5606.94 545
5607.64 563
5608.35 528
5609.06 602
5609.76 593
5610.47 585
5611.18 588
5611.88 592
5612.59 589
5613.30 625
5614.01 600
5614.71 548
5615.42 537
5616.13 597
5616.83 601
5617.54 623
5618.25 634
5618.96 599
5619.66 556
5620.37 596
5621.08 615
5621.79 652
5622.49 664
5623.20 608
5623.91 614
5624.62 608
5625.32 654
5626.03 683
5626.74 711
5627.45 681
5628.16 657
5628.86 629
5629.57 676
5630.28 695
5630.99 729
5631.70 714
5632.40 712
5633.11 751
5633.82 811
5634.53 734
5635.24 782
5635.95 837
5636.65 914
5637.36 943
5638.07 955
5638.78 1075
5639.49 1117
5640.20 1124
5640.91 1125
5641.61 1204
5642.32 1067
5643.03 1046
5643.74 1052
5644.45 923
5645.16 839
5645.87 825
5646.58 790
5647.29 764
5648.00 765
5648.70 752
5649.41 733
5650.12 722
5650.83 752
5651.54 786
5652.25 756
5652.96 732
5653.67 812
5654.38 794
5655.09 755
5655.80 786
5656.51 813
5657.22 879
5657.93 891
5658.64 916
5659.35 1022
5660.06 1002
5660.77 1041
5661.48 1097
5662.19 1051
5662.90 1049
5663.61 1025
5664.32 912
5665.03 879
5665.74 824
5666.45 818
5667.16 813
5667.87 807
5668.58 763
5669.29 802
5670.00 840
5670.71 918
5671.42 832
5672.13 833
5672.84 929
5673.56 843
5674.27 818
5674.98 793
5675.69 807
5676.40 778
5677.11 760
5677.82 758
5678.53 755
5679.24 784
5679.95 797
5680.67 803
5681.38 806
5682.09 808
5682.80 795
5683.51 802
5684.22 802
5684.93 781
5685.65 733
5686.36 731
5687.07 734
5687.78 720
5688.49 690
5689.20 685
5689.92 702
5690.63 707
5691.34 666
5692.05 654
5692.76 638
5693.47 665
5694.19 652
5694.90 616
5695.61 623
5696.32 630
5697.04 633
5697.75 665
5698.46 651
5699.17 638
5699.89 625
5700.60 657
5701.31 725
5702.02 677
5702.74 693
5703.45 635
5704.16 624
5704.87 619
5705.59 602
5706.30 631
5707.01 641
5707.72 657
5708.44 623
5709.15 604
5709.86 611
5710.58 647
5711.29 586
5712.00 560
5712.72 592
5713.43 641
5714.14 609
5714.86 626
5715.57 613
5716.28 585
5717.00 638
5717.71 622
5718.42 598
5719.14 597
5719.85 565
5720.56 634
5721.28 614
5721.99 650
5722.71 629
5723.42 680
5724.13 641
5724.85 627
5725.56 655
5726.28 651
5726.99 726
5727.70 714
5728.42 703
5729.13 751
5729.85 718
5730.56 749
5731.28 747
5731.99 681
5732.70 673
5733.42 635
5734.13 688
5734.85 652
5735.56 624
5736.28 610
5736.99 628
5737.71 663
5738.42 660
5739.14 653
5739.85 633
5740.57 636
5741.28 636
5742.00 640
5742.71 633
5743.43 678
5744.14 674
5744.86 661
5745.57 659
5746.29 723
5747.00 736
5747.72 703
5748.43 665
5749.15 682
5749.87 746
5750.58 737
5751.30 752
5752.01 754
5752.73 790
5753.44 767
5754.16 770
5754.88 865
5755.59 900
5756.31 914
5757.02 1000
5757.74 987
5758.46 1023
5759.17 1051
5759.89 1020
5760.60 1059
5761.32 1097
5762.04 1092
5762.75 1018
5763.47 1028
5764.19 1034
5764.90 1081
5765.62 1162
5766.34 1178
5767.05 1321
5767.77 1559
5768.49 1991
5769.20 2338
5769.92 2686
5770.64 3161
5771.35 3346
5772.07 3234
5772.79 2767
5773.50 2374
5774.22 1968
5774.94 1607
5775.65 1434
5776.37 1279
5777.09 1237
5777.81 1192
5778.52 1142
5779.24 1170
5779.96 1101
5780.68 1061
5781.39 1119
5782.11 1127
5782.83 1133
5783.55 1158
5784.26 1248
5784.98 1182
5785.70 1178
5786.42 1145
5787.14 1115
5787.85 1117
5788.57 1095
5789.29 1119
5790.01 1062
5790.73 1009
5791.44 986
5792.16 916
5792.88 953
5793.60 905
5794.32 890
5795.03 923
5795.75 838
5796.47 882
5797.19 903
5797.91 942
5798.63 945
5799.35 997
5800.06 1133
5800.78 1186
5801.50 1138
5802.22 1158
5802.94 1114
5803.66 1079
5804.38 929
5805.10 854
5805.82 907
5806.53 852
5807.25 805
5807.97 871
5808.69 865
5809.41 918
5810.13 933
5810.85 869
5811.57 838
5812.29 787
5813.01 812
5813.73 764
5814.45 739
5815.17 739
5815.89 717
5816.61 754
5817.33 715
5818.05 742
5818.77 734
5819.49 696
5820.20 729
5820.92 758
5821.64 728
5822.36 703
5823.09 706
5823.81 680
5824.53 655
5825.25 666
5825.97 720
5826.69 710
5827.41 673
5828.13 621
5828.85 646
5829.57 667
5830.29 645
5831.01 669
5831.73 683
5832.45 637
5833.17 617
5833.89 598
5834.61 598
5835.33 594
5836.05 573
5836.78 658
5837.50 662
5838.22 599
5838.94 563
5839.66 595
5840.38 606
5841.10 577
5841.82 603
5842.54 626
5843.27 605
5843.99 610
5844.71 632
5845.43 596
5846.15 587
5846.87 601
5847.59 603
5848.32 602
5849.04 614
5849.76 652
5850.48 650
5851.20 654
5851.93 638
5852.65 673
5853.37 653
5854.09 649
5854.81 678
5855.54 628
5856.26 625
5856.98 689
5857.70 602
5858.42 539
5859.15 550
5859.87 617
5860.59 615
5861.31 597
5862.04 597
5862.76 571
5863.48 586
5864.20 566
5864.93 604
5865.65 645
5866.37 637
5867.10 633
5867.82 610
5868.54 544
5869.26 559
5869.99 555
5870.71 566
5871.43 621
5872.16 594
5872.88 596
5873.60 577
5874.33 568
5875.05 554
5875.77 566
5876.50 604
5877.22 615
5877.94 598
5878.67 571
5879.39 582
5880.11 590
5880.84 575
5881.56 570
5882.28 610
5883.01 625
5883.73 621
5884.46 619
5885.18 671
5885.90 676
5886.63 631
5887.35 625
5888.08 679
5888.80 631
5889.52 634
5890.25 624
5890.97 639
5891.70 669
5892.42 639
5893.15 609
5893.87 621
5894.59 608
5895.32 605
5896.04 596
5896.77 666
5897.49 604
5898.22 609
5898.94 606
5899.67 631
5900.39 642
5901.12 624
5901.84 656
5902.57 671
5903.29 609
5904.02 619
5904.74 596
5905.47 626
5906.19 643
5906.92 610
5907.64 589
5908.37 662
5909.09 624
5909.82 652
5910.55 659
5911.27 637
5912.00 664
5912.72 660
5913.45 701
5914.17 699
5914.90 730
5915.63 706
5916.35 674
5917.08 688
5917.80 716
5918.53 703
5919.25 653
5919.98 645
5920.71 626
5921.43 717
5922.16 706
5922.89 765
5923.61 698
5924.34 767
5925.06 745
5925.79 718
5926.52 717
5927.24 726
5927.97 759
5928.70 794
5929.42 751
5930.15 772
5930.88 809
5931.60 802
5932.33 835
5933.06 873
5933.78 872
5934.51 848
5935.24 907
5935.97 858
5936.69 928
5937.42 842
5938.15 901
5938.87 898
5939.60 864
5940.33 923
5941.06 978
5941.78 1000
5942.51 991
5943.24 1010
5943.97 1023
5944.69 1051
5945.42 1126
5946.15 1107
5946.88 1124
5947.60 1158
5948.33 1132
5949.06 1177
5949.79 1289
5950.52 1378
5951.24 1509
5951.97 1660
5952.70 1716
5953.43 1874
5954.16 1861
5954.88 1895
5955.61 1801
5956.34 1596
5957.07 1558
5957.80 1494
5958.53 1486
5959.25 1530
5959.98 1511
5960.71 1474
5961.44 1493
5962.17 1605
5962.90 1590
5963.63 1624
5964.36 1750
5965.08 1839
5965.81 2053
5966.54 2273
5967.27 2384
5968.00 2476
5968.73 2449
5969.46 2239
5970.19 2107
5970.92 1971
5971.65 1921
5972.37 1853
5973.10 1802
5973.83 1802
5974.56 1717
5975.29 1743
5976.02 1703
5976.75 1722
5977.48 1821
5978.21 1903
5978.94 1861
5979.67 1884
5980.40 2037
5981.13 2048
5981.86 2131
5982.59 2193
5983.32 2260
5984.05 2290
5984.78 2330
5985.51 2361
5986.24 2320
5986.97 2275
5987.70 2197
5988.43 2255
5989.16 2124
5989.89 2213
5990.62 2204
5991.35 2129
5992.08 2206
5992.81 2317
5993.54 2261
5994.27 2217
5995.00 2373
5995.74 2373
5996.47 2405
5997.20 2386
5997.93 2460
5998.66 2581
5999.39 2518
6000.12 2461
6000.85 2465
6001.58 2432
6002.31 2361
6003.04 2362
6003.78 2365
6004.51 2352
6005.24 2333
6005.97 2390
6006.70 2430
6007.43 2507
6008.16 2832
6008.90 3295
6009.63 3781
6010.36 4400
6011.09 5214
6011.82 6452
6012.55 7442
6013.29 8285
6014.02 8980
6014.75 9266
6015.48 9202
6016.21 8963
6016.95 8205
6017.68 7267
6018.41 6258
6019.14 5405
6019.87 4505
6020.61 3806
6021.34 3220
6022.07 2883
6022.80 2569
6023.54 2382
6024.27 2252
6025.00 2067
6025.73 2005
6026.47 2028
6027.20 2055
6027.93 2007
6028.66 2029
6029.40 2122
6030.13 2125
6030.86 2050
6031.59 1936
6032.33 1888
6033.06 1721
6033.79 1562
6034.53 1587
6035.26 1545
6035.99 1442
6036.73 1502
6037.46 1476
6038.19 1422
6038.93 1458
6039.66 1477
6040.39 1505
6041.13 1533
6041.86 1514
6042.59 1574
6043.33 1552
6044.06 1550
6044.79 1577
6045.53 1553
6046.26 1644
6047.00 1679
6047.73 1657
6048.46 1653
6049.20 1708
6049.93 1865
6050.67 1998
6051.40 2024
6052.13 2137
6052.87 2210
6053.60 2195
6054.34 2154
6055.07 2092
6055.81 1911
6056.54 1839
6057.27 1827
6058.01 1789
6058.74 1734
6059.48 1667
6060.21 1648
6060.95 1650
6061.68 1549
6062.42 1535
6063.15 1552
6063.89 1544
6064.62 1535
6065.36 1514
6066.09 1487
6066.83 1452
6067.56 1433
6068.30 1363
6069.03 1373
6069.77 1369
6070.50 1354
6071.24 1331
6071.97 1356
6072.71 1355
6073.44 1334
6074.18 1293
6074.91 1326
6075.65 1308
6076.39 1261
6077.12 1274
6077.86 1295
6078.59 1283
6079.33 1290
6080.06 1212
6080.80 1251
6081.54 1247
6082.27 1190
6083.01 1174
6083.74 1160
6084.48 1123
6085.22 1090
6085.95 1094
6086.69 1124
6087.42 1088
6088.16 1187
6088.90 1234
6089.63 1164
6090.37 1099
6091.11 1182
6091.84 1241
6092.58 1232
6093.32 1195
6094.05 1135
6094.79 1151
6095.53 1123
6096.26 1081
6097.00 1084
6097.74 1076
6098.47 1112
6099.21 1001
6099.95 1011
6100.69 1030
6101.42 1030
6102.16 989
6102.90 1014
6103.63 1025
6104.37 1006
6105.11 1034
6105.85 1030
6106.58 1004
6107.32 1023
6108.06 1052
6108.80 1058
6109.53 1008
6110.27 1005
6111.01 1030
6111.75 1075
6112.49 1068
6113.22 1126
6113.96 1133
6114.70 1089
6115.44 1105
6116.17 1092
6116.91 1142
6117.65 1170
6118.39 1143
6119.13 1177
6119.87 1086
6120.60 1124
6121.34 1125
6122.08 1141
6122.82 1153
6123.56 1157
6124.30 1090
6125.03 1124
6125.77 1112
6126.51 1150
6127.25 1084
6127.99 1091
6128.73 1133
6129.47 1118
6130.21 1041
6130.94 1048
6131.68 1101
6132.42 1057
6133.16 1046
6133.90 1043
6134.64 1129
6135.38 1114
6136.12 1038
6136.86 1102
6137.60 1063
6138.34 1052
6139.08 1096
6139.81 1133
6140.55 1207
6141.29 1103
6142.03 1142
6142.77 1176
6143.51 1132
6144.25 1107
6144.99 1062
6145.73 1141
6146.47 1100
6147.21 1139
6147.95 1225
6148.69 1174
6149.43 1118
6150.17 1161
6150.91 1179
6151.65 1191
6152.39 1179
6153.13 1190
6153.87 1257
6154.61 1219
6155.35 1270
6156.09 1331
6156.83 1365
6157.58 1399
6158.32 1415
6159.06 1426
6159.80 1491
6160.54 1457
6161.28 1479
6162.02 1475
6162.76 1490
6163.50 1582
6164.24 1744
6164.98 1772
6165.72 1909
6166.46 1955
6167.21 1997
6167.95 2044
6168.69 2093
6169.43 1996
6170.17 1975
6170.91 1890
6171.65 1887
6172.39 1819
6173.14 1742
6173.88 1741
6174.62 1785
6175.36 1696
6176.10 1687
6176.84 1628
6177.59 1649
6178.33 1712
6179.07 1634
6179.81 1697
6180.55 1775
6181.30 1686
6182.04 1812
6182.78 1781
6183.52 1765
6184.26 1853
6185.01 1838
6185.75 1853
6186.49 1873
6187.23 1878
6187.97 1947
6188.72 1990
6189.46 2018
6190.20 2048
6190.94 2171
6191.69 2177
6192.43 2334
6193.17 2396
6193.92 2508
6194.66 2448
6195.40 2442
6196.14 2473
6196.89 2474
6197.63 2465
6198.37 2382
6199.12 2378
6199.86 2410
6200.60 2447
6201.34 2394
6202.09 2573
6202.83 2694
6203.57 2898
6204.32 3314
6205.06 4042
6205.80 5161
6206.55 6776
6207.29 8890
6208.03 10882
6208.78 13048
6209.52 13898
6210.27 14469
6211.01 14286
6211.75 13334
6212.50 11797
6213.24 9953
6213.98 8162
6214.73 6569
6215.47 5402
6216.22 4380
6216.96 3544
6217.71 2987
6218.45 2611
6219.19 2379
6219.94 2125
6220.68 1988
6221.43 1979
6222.17 1877
6222.92 1869
6223.66 1859
6224.40 1816
6225.15 1872
6225.89 1858
6226.64 1668
6227.38 1512
6228.13 1500
6228.87 1390
6229.62 1295
6230.36 1213
6231.11 1238
6231.85 1217
6232.60 1205
6233.34 1227
6234.09 1256
6234.83 1324
6235.58 1280
6236.32 1381
6237.07 1533
6237.81 1709
6238.56 1857
6239.30 2001
6240.05 2253
6240.80 2265
6241.54 2238
6242.29 2121
6243.03 1943
6243.78 1853
6244.52 1870
6245.27 1954
6246.02 1980
6246.76 2008
6247.51 2085
6248.25 2020
6249.00 2019
6249.75 1949
6250.49 1878
6251.24 1910
6251.98 1751
6252.73 1699
6253.48 1576
6254.22 1576
6254.97 1529
6255.72 1552
6256.46 1554
6257.21 1506
6257.95 1486
6258.70 1506
6259.45 1513
6260.19 1498
6260.94 1427
6261.69 1436
6262.43 1451
6263.18 1349
6263.93 1416
6264.68 1415
6265.42 1424
6266.17 1336
6266.92 1407
6267.66 1347
6268.41 1377
6269.16 1380
6269.91 1354
6270.65 1371
6271.40 1377
6272.15 1390
6272.89 1344
6273.64 1330
6274.39 1369
6275.14 1393
6275.88 1474
6276.63 1425
6277.38 1552
6278.13 1418
6278.88 1500
6279.62 1467
6280.37 1455
6281.12 1441
6281.87 1303
6282.62 1281
6283.36 1329
6284.11 1288
6284.86 1229
6285.61 1294
6286.36 1250
6287.10 1183
6287.85 1188
6288.60 1173
6289.35 1205
6290.10 1138
6290.85 1123
6291.59 1094
6292.34 1074
6293.09 1060
6293.84 1041
6294.59 1131
6295.34 1086
6296.09 1098
6296.84 1078
6297.58 1119
6298.33 1164
6299.08 1102
6299.83 1087
6300.58 1041
6301.33 989
6302.08 1060
6302.83 1026
6303.58 1031
6304.33 974
6305.08 959
6305.83 1002
6306.58 974
6307.32 1024
6308.07 1023
6308.82 1040
6309.57 1144
6310.32 1168
6311.07 1178
6311.82 1199
6312.57 1182
6313.32 1202
6314.07 1233
6314.82 1251
6315.57 1269
6316.32 1289
6317.07 1356
6317.82 1320
6318.57 1216
6319.32 1148
6320.07 1154
6320.82 1062
6321.57 956
6322.32 945
6323.07 983
6323.82 958
6324.58 981
6325.33 987
6326.08 957
6326.83 970
6327.58 944
6328.33 937
6329.08 974
6329.83 947
6330.58 936
6331.33 947
6332.08 952
6332.83 946
6333.58 944
6334.34 925
6335.09 992
6335.84 956
6336.59 976
6337.34 968
6338.09 943
6338.84 1043
6339.59 1015
6340.35 1057
6341.10 1019
6341.85 961
6342.60 987
6343.35 943
6344.10 976
6344.86 1065
6345.61 1010
6346.36 1021
6347.11 1075
6347.86 1145
6348.62 1149
6349.37 1219
6350.12 1306
6350.87 1326
6351.62 1468
6352.38 1646
6353.13 1787
6353.88 1806
6354.63 1747
6355.38 1729
6356.14 1661
6356.89 1520
6357.64 1429
6358.39 1351
6359.15 1309
6359.90 1274
6360.65 1205
6361.40 1158
6362.16 1178
6362.91 1199
6363.66 1222
6364.42 1211
6365.17 1280
6365.92 1395
6366.67 1534
6367.43 1665
6368.18 1797
6368.93 1788
6369.69 1700
6370.44 1572
6371.19 1462
6371.95 1337
6372.70 1288
6373.45 1259
6374.21 1154
6374.96 1186
6375.71 1100
6376.47 1091
6377.22 1085
6377.98 1137
6378.73 1148
6379.48 1101
6380.24 1142
6380.99 1213
6381.74 1243
6382.50 1217
6383.25 1257
6384.01 1183
6384.76 1123
6385.51 1067
6386.27 1049
6387.02 1057
6387.78 1061
6388.53 1041
6389.29 1002
6390.04 1062
6390.79 1034
6391.55 956
6392.30 966
6393.06 930
6393.81 946
6394.57 976
6395.32 934
6396.08 994
6396.83 930
6397.59 901
6398.34 882
6399.10 853
6399.85 889
6400.61 946
6401.36 930
6402.12 862
6402.87 876
6403.63 844
6404.38 867
6405.14 845
6405.89 846
6406.65 874
6407.40 922
6408.16 964
6408.91 958
6409.67 991
6410.43 999
6411.18 1016
6411.94 962
6412.69 973
6413.45 958
6414.20 956
6414.96 1019
6415.72 1036
6416.47 1070
6417.23 1105
6417.98 1074
6418.74 1097
6419.50 1018
6420.25 989
6421.01 1016
6421.77 940
6422.52 911
6423.28 888
6424.03 936
6424.79 863
6425.55 848
6426.30 878
6427.06 914
6427.82 826
6428.57 872
6429.33 838
6430.09 850
6430.84 823
6431.60 792
6432.36 828
6433.11 811
6433.87 821
6434.63 819
6435.39 886
6436.14 825
6436.90 843
6437.66 907
6438.41 889
6439.17 882
6439.93 916
6440.69 932
6441.44 946
6442.20 925
6442.96 908
6443.72 968
6444.47 942
6445.23 942
6445.99 899
6446.75 881
6447.50 846
6448.26 853
6449.02 897
6449.78 948
6450.54 909
6451.29 880
6452.05 895
6452.81 905
6453.57 878
6454.33 865
6455.08 905
6455.84 887
6456.60 945
6457.36 958
6458.12 921
6458.88 855
6459.64 915
6460.39 940
6461.15 944
6461.91 956
6462.67 1008
6463.43 939
6464.19 975
6464.95 1042
6465.70 1033
6466.46 1020
6467.22 1033
6467.98 1081
6468.74 1066
6469.50 1009
6470.26 1018
6471.02 1007
6471.78 1016
6472.54 1047
6473.30 996
6474.05 1018
6474.81 1005
6475.57 989
6476.33 1044
6477.09 1039
6477.85 1053
6478.61 1103
6479.37 1065
6480.13 1136
6480.89 1182
6481.65 1117
6482.41 1163
6483.17 1147
6483.93 1198
6484.69 1236
6485.45 1252
6486.21 1202
6486.97 1214
6487.73 1245
6488.49 1222
6489.25 1275
6490.01 1337
6490.77 1305
6491.53 1405
6492.29 1442
6493.05 1473
6493.81 1484
6494.57 1493
6495.33 1519
6496.10 1507
6496.86 1505
6497.62 1441
6498.38 1468
6499.14 1440
6499.90 1464
6500.66 1512
6501.42 1505
6502.18 1492
6502.94 1627
6503.70 1753
6504.47 1962
6505.23 2406
6505.99 2979
6506.75 3733
6507.51 4656
6508.27 5362
6509.03 5798
6509.79 5785
6510.56 5714
6511.32 5186
6512.08 4590
6512.84 4026
6513.60 3404
6514.36 2911
6515.13 2501
6515.89 2239
6516.65 2050
6517.41 1973
6518.17 1834
6518.94 1822
6519.70 1773
6520.46 1725
6521.22 1785
6521.98 1800
6522.75 1861
6523.51 1986
6524.27 2060
6525.03 2264
6525.79 2548
6526.56 2690
6527.32 2934
6528.08 3049
6528.84 3103
6529.61 3034
6530.37 2861
6531.13 2688
6531.90 2590
6532.66 2620
6533.42 2724
6534.18 2860
6534.95 3111
6535.71 3590
6536.47 3953
6537.24 4041
6538.00 4066
6538.76 3883
6539.53 3481
6540.29 3146
6541.05 2682
6541.82 2422
6542.58 2169
6543.34 2030
6544.11 1896
6544.87 1842
6545.63 1754
6546.40 1791
6547.16 1752
6547.92 1672
6548.69 1670
6549.45 1632
6550.21 1656
6550.98 1612
6551.74 1560
6552.51 1577
6553.27 1573
6554.03 1543
6554.80 1511
6555.56 1500
6556.33 1521
6557.09 1574
6557.85 1606
6558.62 1566
6559.38 1603
6560.15 1710
6560.91 1633
6561.68 1734
6562.44 1760
6563.21 1810
6563.97 1845
6564.74 1857
6565.50 1921
6566.26 1867
6567.03 1803
6567.79 1827
6568.56 1801
6569.32 1738
6570.09 1737
6570.85 1780
6571.62 1810
6572.38 1832
6573.15 1866
6573.91 1890
6574.68 1956
6575.44 1945
6576.21 1928
6576.98 2008
6577.74 1933
6578.51 2007
6579.27 2014
6580.04 2019
6580.80 2111
6581.57 2163
6582.33 2160
6583.10 2220
6583.87 2255
6584.63 2210
6585.40 2185
6586.16 2161
6586.93 2125
6587.70 2161
6588.46 2200
6589.23 2142
6589.99 2172
6590.76 2346
6591.53 2475
6592.29 2661
6593.06 2953
6593.82 3183
6594.59 3439
6595.36 3637
6596.12 3817
6596.89 3687
6597.66 3596
6598.42 3405
6599.19 3119
6599.96 2922
6600.72 2655
6601.49 2505
6602.26 2298
6603.02 2197
6603.79 2045
6604.56 1955
6605.33 1984
6606.09 1971
6606.86 1956
6607.63 1984
6608.39 1999
6609.16 1992
6609.93 1938
6610.70 1992
6611.46 2028
6612.23 1976
6613.00 1996
6613.77 1894
6614.53 1842
6615.30 1825
6616.07 1816
6616.84 1960
6617.60 1978
6618.37 2061
6619.14 2184
6619.91 2367
6620.68 2594
6621.44 2869
6622.21 3118
6622.98 3184
6623.75 3297
6624.52 3249
6625.28 3195
6626.05 3074
6626.82 2822
6627.59 2634
6628.36 2459
6629.13 2371
6629.89 2307
6630.66 2192
6631.43 2170
6632.20 2243
6632.97 2387
6633.74 2506
6634.51 2575
6635.27 2648
6636.04 2765
6636.81 2771
6637.58 2834
6638.35 2988
6639.12 3111
6639.89 3341
6640.66 3557
6641.43 3815
6642.19 4012
6642.96 3946
6643.73 3845
6644.50 3533
6645.27 3264
6646.04 3010
6646.81 2618
6647.58 2305
6648.35 2113
6649.12 1984
6649.89 1840
6650.66 1777
6651.43 1740
6652.20 1645
6652.97 1624
6653.74 1589
6654.51 1590
6655.28 1627
6656.05 1589
6656.82 1568
6657.59 1621
6658.36 1567
6659.13 1530
6659.90 1564
6660.67 1582
6661.44 1529
6662.21 1536
6662.98 1516
6663.75 1450
6664.52 1489
6665.29 1510
6666.06 1537
6666.83 1480
6667.60 1474
6668.37 1550
6669.14 1641
6669.91 1655
6670.68 1737
6671.46 1685
6672.23 1740
6673.00 1727
6673.77 1739
6674.54 1742
6675.31 1607
6676.08 1642
6676.85 1609
6677.62 1608
6678.40 1634
6679.17 1699
6679.94 1717
6680.71 1716
6681.48 1718
6682.25 1793
6683.02 1831
6683.80 1927
6684.57 2112
6685.34 2124
6686.11 2100
6686.88 2044
6687.65 2087
6688.43 1988
6689.20 1769
6689.97 1657
6690.74 1633
6691.51 1527
6692.29 1490
6693.06 1425
6693.83 1394
6694.60 1377
6695.37 1412
6696.15 1379
6696.92 1375
6697.69 1346
6698.46 1296
6699.24 1222
6700.01 1351
6700.78 1329
6701.55 1349
6702.33 1303
6703.10 1284
6703.87 1271
6704.64 1232
6705.42 1250
6706.19 1210
6706.96 1187
6707.74 1168
6708.51 1168
6709.28 1171
6710.06 1184
6710.83 1159
6711.60 1174
6712.37 1208
6713.15 1138
6713.92 1151
6714.69 1135
6715.47 1164
6716.24 1147
6717.01 1146
6717.79 1157
6718.56 1095
6719.34 1081
6720.11 1100
6720.88 1123
6721.66 1095
6722.43 1123
6723.20 1109
6723.98 1102
6724.75 1149
6725.53 1083
6726.30 1060
6727.07 1105
6727.85 1095
6728.62 1102
6729.40 1100
6730.17 1077
6730.95 1097
6731.72 1117
6732.49 1091
6733.27 1121
6734.04 1158
6734.82 1106
6735.59 1149
6736.37 1187
6737.14 1175
6737.92 1181
6738.69 1219
6739.47 1237
6740.24 1242
6741.01 1197
6741.79 1262
6742.56 1221
6743.34 1278
6744.11 1293
6744.89 1266
6745.67 1224
6746.44 1222
6747.22 1311
6747.99 1303
6748.77 1325
6749.54 1340
6750.32 1349
6751.09 1490
6751.87 1585
6752.64 1628
6753.42 1704
6754.19 1734
6754.97 1690
6755.75 1673
6756.52 1518
6757.30 1476
6758.07 1502
6758.85 1530
6759.63 1552
6760.40 1536
6761.18 1526
6761.95 1489
6762.73 1463
6763.51 1378
6764.28 1384
6765.06 1376
6765.83 1381
6766.61 1433
6767.39 1406
6768.16 1411
6768.94 1449
6769.72 1465
6770.49 1370
6771.27 1294
6772.05 1226
6772.82 1230
6773.60 1190
6774.38 1185
6775.15 1162
6775.93 1250
6776.71 1185
6777.48 1203
6778.26 1124
6779.04 1173
6779.82 1189
6780.59 1203
6781.37 1246
6782.15 1238
6782.92 1292
6783.70 1249
6784.48 1257
6785.26 1237
6786.03 1268
6786.81 1191
6787.59 1129
6788.37 1128
6789.14 1159
6789.92 1063
6790.70 1036
6791.48 1118
6792.25 1097
6793.03 1118
6793.81 1090
6794.59 1057
6795.37 1034
6796.14 1026
6796.92 1077
6797.70 1086
6798.48 1120
6799.26 1118
6800.04 1138
6800.81 1142
6801.59 1147
6802.37 1188
6803.15 1263
6803.93 1311
6804.71 1287
6805.48 1274
6806.26 1289
6807.04 1272
6807.82 1187
6808.60 1138
6809.38 1162
6810.16 1165
6810.94 1071
6811.71 1060
6812.49 1060
6813.27 1111
6814.05 1119
6814.83 1101
6815.61 1173
6816.39 1171
6817.17 1090
6817.95 1097
6818.73 1078
6819.51 1040
6820.29 1072
6821.07 1033
6821.84 1012
6822.62 1037
6823.40 1061
6824.18 1104
6824.96 1163
6825.74 1092
6826.52 1063
6827.30 1065
6828.08 1040
6828.86 1000
6829.64 1017
6830.42 1029
6831.20 1045
6831.98 992
6832.76 1009
6833.54 981
6834.32 1052
6835.10 1120
6835.88 1273
6836.66 1483
6837.44 1638
6838.22 1758
6839.01 2009
6839.79 2047
6840.57 1980
6841.35 1942
6842.13 1811
6842.91 1663
6843.69 1559
6844.47 1441
6845.25 1378
6846.03 1336
6846.81 1232
6847.59 1264
6848.37 1337
6849.16 1401
6849.94 1532
6850.72 1662
6851.50 1684
6852.28 1663
6853.06 1639
6853.84 1600
6854.62 1509
6855.41 1364
6856.19 1337
6856.97 1301
6857.75 1237
6858.53 1172
6859.31 1152
6860.10 1105
6860.88 1129
6861.66 1119
6862.44 1162
6863.22 1108
6864.00 1168
6864.79 1115
6865.57 1105
6866.35 1090
6867.13 1154
6867.91 1193
6868.70 1122
6869.48 1140
6870.26 1168
6871.04 1177
6871.83 1174
6872.61 1154
6873.39 1153
6874.17 1209
6874.96 1241
6875.74 1310
6876.52 1311
6877.30 1358
6878.09 1433
6878.87 1444
6879.65 1622
6880.43 1793
6881.22 2000
6882.00 2277
6882.78 2265
6883.57 2317
6884.35 2237
6885.13 2156
6885.92 2121
6886.70 2122
6887.48 2172
6888.27 2181
6889.05 2274
6889.83 2250
6890.62 2158
6891.40 2004
6892.18 1929
6892.97 1715
6893.75 1670
6894.53 1543
6895.32 1501
6896.10 1469
6896.88 1441
6897.67 1441
6898.45 1421
6899.24 1399
6900.02 1435
6900.80 1370
6901.59 1394
6902.37 1388
6903.16 1343
6903.94 1335
6904.73 1343
6905.51 1393
6906.29 1355
6907.08 1392
6907.86 1421
6908.65 1406
6909.43 1320
6910.22 1309
6911.00 1250
6911.79 1234
6912.57 1228
6913.35 1198
6914.14 1190
6914.92 1161
6915.71 1210
6916.49 1222
6917.28 1211
6918.06 1186
6918.85 1209
6919.63 1214
6920.42 1215
6921.20 1227
6921.99 1248
6922.78 1275
6923.56 1218
6924.35 1213
6925.13 1325
6925.92 1311
6926.70 1348
6927.49 1340
6928.27 1324
6929.06 1306
6929.84 1365
6930.63 1411
6931.42 1389
6932.20 1399
6932.99 1417
6933.77 1456
6934.56 1378
6935.35 1345
6936.13 1432
6936.92 1447
6937.70 1453
6938.49 1558
6939.28 1626
6940.06 1686
6940.85 1830
6941.63 1926
6942.42 2019
6943.21 2074
6943.99 2198
6944.78 2295
6945.57 2323
6946.35 2499
6947.14 2576
6947.93 2755
6948.71 2976
6949.50 3065
6950.29 3017
6951.07 2811
6951.86 2547
6952.65 2338
6953.44 2130
6954.22 2095
6955.01 2034
6955.80 1972
6956.58 1911
6957.37 1895
6958.16 1843
6958.95 1839
6959.73 1878
6960.52 1821
6961.31 1878
6962.09 1947
6962.88 1919
6963.67 1908
6964.46 1983
6965.25 2050
6966.03 2115
6966.82 2240
6967.61 2361
6968.40 2534
6969.18 2693
6969.97 2755
6970.76 2646
6971.55 2654
6972.34 2725
6973.12 2689
6973.91 2573
6974.70 2523
6975.49 2525
6976.28 2550
6977.07 2609
6977.85 2683
6978.64 2662
6979.43 2879
6980.22 3299
6981.01 3707
6981.80 4283
6982.59 5338
6983.37 6874
6984.16 8697
6984.95 10522
6985.74 11852
6986.53 12768
6987.32 12764
6988.11 11858
6988.90 10807
6989.69 9303
6990.47 7803
6991.26 6260
6992.05 5005
6992.84 4180
6993.63 3440
6994.42 2865
6995.21 2529
6996.00 2264
6996.79 2096
6997.58 1976
6998.37 1886
6999.16 1839
6999.95 1824
7000.74 1841
7001.53 1860
7002.32 1801
7003.11 1778
7003.90 1734
7004.69 1710
7005.48 1533
7006.27 1474
7007.06 1382
7007.85 1413
7008.64 1393
7009.43 1371
7010.22 1390
7011.01 1470
7011.80 1530
7012.59 1648
7013.38 1673
7014.17 1752
7014.96 1734
7015.75 1757
7016.54 1703
7017.33 1708
7018.12 1548
7018.91 1560
7019.70 1602
7020.49 1654
7021.28 1668
7022.07 1760
7022.87 1861
7023.66 1936
7024.45 2032
7025.24 2166
7026.03 2085
7026.82 2059
7027.61 2082
7028.40 2070
7029.19 1992
7029.99 1929
7030.78 1821
7031.57 1783
7032.36 1737
7033.15 1670
7033.94 1742
7034.74 1796
7035.53 1815
7036.32 1901
7037.11 1874
7037.90 1938
7038.69 1968
7039.49 1972
7040.28 1989
7041.07 1917
7041.86 1953
7042.65 2005
7043.45 2084
7044.24 2001
7045.03 2072
7045.82 2058
7046.61 1970
7047.41 1949
7048.20 2108
7048.99 2308
7049.78 2393
7050.58 2581
7051.37 2643
7052.16 2683
7052.95 2378
7053.75 2165
7054.54 2041
7055.33 1993
7056.13 1952
7056.92 1970
7057.71 2041
7058.50 2013
7059.30 2075
7060.09 2086
7060.88 2042
7061.68 1966
7062.47 1876
7063.26 1813
7064.06 1790
7064.85 1764
7065.64 1737
7066.44 1663
7067.23 1651
7068.02 1565
7068.82 1577
7069.61 1552
7070.40 1545
7071.20 1463
7071.99 1520
7072.78 1503
7073.58 1458
7074.37 1434
7075.17 1373
7075.96 1348
7076.75 1339
7077.55 1311
7078.34 1318
7079.14 1312
7079.93 1287
7080.72 1253
7081.52 1273
7082.31 1298
7083.11 1223
7083.90 1266
7084.70 1294
7085.49 1315
7086.28 1457
7087.08 1539
7087.87 1523
7088.67 1539
7089.46 1516
7090.26 1434
7091.05 1376
7091.85 1286
7092.64 1262
7093.44 1252
7094.23 1210
7095.03 1178
7095.82 1170
7096.62 1105
7097.41 1095
7098.21 1052
7099.00 1063
7099.80 1070
7100.59 1043
7101.39 1085
7102.18 1090
7102.98 1095
7103.77 1011
7104.57 1044
7105.37 1072
7106.16 956
7106.96 938
7107.75 973
7108.55 951
7109.34 933
7110.14 980
7110.94 985
7111.73 952
7112.53 945
7113.32 923
7114.12 944
7114.92 963
7115.71 1000
7116.51 965
7117.30 988
7118.10 1001
7118.90 926
7119.69 938
7120.49 968
7121.29 925
7122.08 969
7122.88 978
7123.68 946
7124.47 910
7125.27 938
7126.07 981
7126.86 932
7127.66 937
7128.46 1078
7129.25 1074
7130.05 1081
7130.85 1039
7131.64 1089
7132.44 1056
7133.24 1035
7134.04 1059
7134.83 961
7135.63 927
7136.43 1021
7137.23 957
7138.02 883
7138.82 896
7139.62 809
7140.42 905
7141.21 905
7142.01 873
7142.81 814
7143.61 844
7144.40 825
7145.20 800
7146.00 825
7146.80 796
7147.59 753
7148.39 772
7149.19 758
7149.99 830
7150.79 782
7151.59 794
7152.38 809
7153.18 776
7153.98 776
7154.78 720
7155.58 747
7156.38 858
7157.17 821
7157.97 790
7158.77 813
7159.57 834
7160.37 802
7161.17 767
7161.97 761
7162.76 732
7163.56 762
7164.36 740
7165.16 751
7165.96 748
7166.76 726
7167.56 717
7168.36 768
7169.16 756
7169.96 767
7170.75 747
7171.55 748
7172.35 724
7173.15 696
7173.95 693
7174.75 681
7175.55 681
7176.35 669
7177.15 643
7177.95 611
7178.75 656
7179.55 641
7180.35 651
7181.15 666
7181.95 646
7182.75 680
7183.55 697
7184.35 718
7185.15 695
7185.95 677
7186.75 650
7187.55 665
7188.35 676
7189.15 615
7189.95 633
7190.75 646
7191.55 637
7192.35 648
7193.15 642
7193.95 650
7194.75 632
7195.55 627
7196.35 641
7197.15 626
7197.95 639
7198.76 677
7199.56 654
7200.36 631
7201.16 639
7201.96 712
7202.76 675
7203.56 692
7204.36 695
7205.16 665
7205.96 652
7206.77 674
7207.57 623
7208.37 711
7209.17 726
7209.97 734
7210.77 708
7211.57 764
7212.38 770
7213.18 755
7213.98 748
7214.78 785
7215.58 719
7216.38 722
7217.19 736
7217.99 760
7218.79 786
7219.59 744
7220.39 745
7221.20 791
7222.00 786
7222.80 771
7223.60 754
7224.40 747
7225.21 744
7226.01 773
7226.81 744
7227.61 803
7228.42 729
7229.22 724
7230.02 707
7230.82 746
7231.63 758
7232.43 793
7233.23 804
7234.03 852
7234.84 910
7235.64 965
7236.44 1014
7237.25 1034
7238.05 1007
7238.85 984
7239.65 914
7240.46 889
7241.26 830
7242.06 838
7242.87 790
7243.67 750
7244.47 761
7245.28 771
7246.08 849
7246.88 843
7247.69 817
7248.49 803
7249.30 755
7250.10 741
7250.90 728
7251.71 712
7252.51 758
7253.31 700
7254.12 716
7254.92 734
7255.73 756
7256.53 737
7257.33 706
7258.14 775
7258.94 688
7259.75 648
7260.55 652
7261.35 662
7262.16 649
7262.96 648
7263.77 664
7264.57 654
7265.38 673
7266.18 646
7266.99 686
7267.79 654
7268.59 671
7269.40 708
7270.20 644
7271.01 668
7271.81 656
7272.62 699
7273.42 697
7274.23 681
7275.03 657
7275.84 735
7276.64 714
7277.45 677
7278.25 716
7279.06 698
7279.86 704
7280.67 722
7281.48 812
7282.28 907
7283.09 974
7283.89 1037
7284.70 1066
7285.50 1201
7286.31 1167
7287.11 1079
7287.92 1025
7288.73 925
7289.53 931
7290.34 862
7291.14 799
7291.95 731
7292.76 720
7293.56 631
7294.37 679
7295.17 657
7295.98 666
7296.79 665
7297.59 650
7298.40 677
7299.21 631
7300.01 678
7300.82 728
7301.62 695
7302.43 685
7303.24 695
7304.04 699
7304.85 717
7305.66 694
7306.46 684
7307.27 705
7308.08 725
7308.89 746
7309.69 790
7310.50 739
7311.31 731
7312.11 759
7312.92 782
7313.73 773
7314.53 828
7315.34 859
7316.15 871
7316.96 948
7317.76 1083
7318.57 1208
7319.38 1321
7320.19 1378
7320.99 1333
7321.80 1283
7322.61 1294
7323.42 1152
7324.22 1058
7325.03 1013
7325.84 934
7326.65 885
7327.46 882
7328.26 810
7329.07 823
7329.88 770
7330.69 776
7331.50 772
7332.30 745
7333.11 744
7333.92 785
7334.73 759
7335.54 746
7336.35 733
7337.15 798
7337.96 765
7338.77 762
7339.58 883
7340.39 868
7341.20 842
7342.01 789
7342.82 789
7343.62 764
7344.43 726
7345.24 726
7346.05 730
7346.86 677
7347.67 700
7348.48 745
7349.29 698
7350.10 676
7350.91 708
7351.71 686
7352.52 653
7353.33 608
7354.14 650
7354.95 643
7355.76 641
7356.57 664
7357.38 741
7358.19 742
7359.00 783
7359.81 793
7360.62 800
7361.43 845
7362.24 811
7363.05 833
7363.86 816
7364.67 798
7365.48 783
7366.29 714
7367.10 746
7367.91 739
7368.72 761
7369.53 717
7370.34 714
7371.15 643
7371.96 616
7372.77 619
7373.58 589
7374.39 603
7375.20 647
7376.01 634
7376.82 608
7377.63 632
7378.45 638
7379.26 688
7380.07 701
7380.88 765
7381.69 743
7382.50 777
7383.31 775
7384.12 743
7384.93 713
7385.74 709
7386.56 624
7387.37 672
7388.18 646
7388.99 601
7389.80 607
7390.61 582
7391.42 586
7392.24 618
7393.05 598
7393.86 620
7394.67 624
7395.48 641
7396.29 640
7397.10 606
7397.92 632
7398.73 633
7399.54 663
7400.35 694
7401.16 711
7401.98 696
7402.79 650
7403.60 670
7404.41 670
7405.23 652
7406.04 635
7406.85 629
7407.66 588
7408.47 562
7409.29 576
7410.10 587
7410.91 575
7411.72 597
7412.54 563
7413.35 566
7414.16 536
7414.98 522
7415.79 511
7416.60 515
7417.41 523
7418.23 537
7419.04 534
7419.85 526
7420.67 514
7421.48 550
7422.29 522
7423.11 499
7423.92 525
7424.73 530
7425.54 493
7426.36 527
7427.17 520
7427.99 513
7428.80 558
7429.61 494
7430.43 539
7431.24 545
7432.05 520
7432.87 543
7433.68 552
7434.49 542
7435.31 545
7436.12 558
7436.94 567
7437.75 555
7438.56 547
7439.38 524
7440.19 530
7441.01 549
7441.82 500
7442.64 521
7443.45 555
7444.26 509
7445.08 574
7445.89 553
7446.71 519
7447.52 539
7448.34 494
7449.15 582
7449.97 581
7450.78 587
7451.59 557
7452.41 559
7453.22 534
7454.04 536
7454.85 555
7455.67 545
7456.48 541
7457.30 525
7458.11 503
7458.93 507
7459.74 502
7460.56 504
7461.38 527
7462.19 523
7463.01 515
7463.82 523
7464.64 535
7465.45 519
7466.27 542
7467.08 566
7467.90 504
7468.72 536
7469.53 519
7470.35 550
7471.16 573
7471.98 542
7472.79 549
7473.61 574
7474.43 620
7475.24 593
7476.06 609
7476.87 604
7477.69 572
7478.51 571
7479.32 592
7480.14 633
7480.96 612
7481.77 547
7482.59 553
7483.41 543
7484.22 513
7485.04 564
7485.85 550
7486.67 564
7487.49 532
7488.31 537
7489.12 567
7489.94 584
7490.76 553
7491.57 589
7492.39 538
7493.21 544
7494.02 525
7494.84 571
7495.66 563
7496.48 569
7497.29 570
7498.11 547
7498.93 568
7499.74 544
7500.56 553
7501.38 563
7502.20 554
7503.01 556
7503.83 559
7504.65 590
7505.47 607
7506.29 587
7507.10 601
7507.92 568
7508.74 517
7509.56 535
7510.37 556
7511.19 576
7512.01 586
7512.83 601
7513.65 591
7514.47 566
7515.28 561
7516.10 579
7516.92 532
7517.74 552
7518.56 577
7519.38 574
7520.19 597
7521.01 592
7521.83 607
7522.65 613
7523.47 643
7524.29 613
7525.11 601
7525.92 607
7526.74 639
7527.56 633
7528.38 646
7529.20 644
7530.02 657
7530.84 632
7531.66 666
7532.48 670
7533.30 669
7534.12 686
7534.93 700
7535.75 726
7536.57 703
7537.39 657
7538.21 728
7539.03 666
7539.85 667
7540.67 669
7541.49 688
7542.31 680
7543.13 666
7543.95 727
7544.77 678
7545.59 687
7546.41 709
7547.23 730
7548.05 683
7548.87 676
7549.69 681
7550.51 676
7551.33 696
7552.15 726
7552.97 705
7553.79 727
7554.61 750
7555.43 759
7556.25 773
7557.07 788
7557.89 746
7558.71 762
7559.53 847
7560.36 805
7561.18 838
7562.00 859
7562.82 912
7563.64 878
7564.46 834
7565.28 830
7566.10 833
7566.92 869
7567.74 867
7568.56 909
7569.39 835
7570.21 812
7571.03 848
7571.85 918
7572.67 872
7573.49 925
7574.31 977
7575.14 967
7575.96 983
7576.78 1006
7577.60 1022
7578.42 1061
7579.24 985
7580.06 956
7580.89 961
7581.71 1003
7582.53 1006
7583.35 1051
7584.17 1078
7585.00 1063
7585.82 1090
7586.64 1164
7587.46 1134
7588.29 1228
7589.11 1239
7589.93 1248
7590.75 1214
7591.57 1216
7592.40 1250
7593.22 1263
7594.04 1289
7594.86 1319
7595.69 1341
7596.51 1399
7597.33 1356
7598.15 1442
7598.98 1434
7599.80 1427
7600.62 1517
7601.45 1630
7602.27 1688
7603.09 1758
7603.92 1873
7604.74 1912
7605.56 1923
7606.38 1917
7607.21 1934
7608.03 1751
7608.85 1756
7609.68 1693
7610.50 1560
7611.32 1588
7612.15 1577
7612.97 1601
7613.80 1651
7614.62 1683
7615.44 1892
7616.27 2042
7617.09 2127
7617.91 2368
7618.74 2476
7619.56 2489
7620.39 2505
7621.21 2369
7622.03 2277
7622.86 2160
7623.68 2069
7624.51 1977
7625.33 1872
7626.15 1963
7626.98 1971
7627.80 1947
7628.63 2074
7629.45 2288
7630.28 2572
7631.10 2750
7631.93 2862
7632.75 2831
7633.58 2752
7634.40 2642
7635.22 2419
7636.05 2148
7636.87 1974
7637.70 1818
7638.52 1597
7639.35 1485
7640.17 1447
7641.00 1413
7641.82 1452
7642.65 1493
7643.47 1577
7644.30 1664
7645.13 1780
7645.95 1859
7646.78 1926
7647.60 1990
7648.43 1918
7649.25 1743
7650.08 1580
7650.90 1486
7651.73 1462
7652.55 1303
7653.38 1214
7654.21 1188
7655.03 1071
7655.86 1067
7656.68 1094
7657.51 1097
7658.34 1038
7659.16 981
7659.99 980
7660.81 1009
7661.64 1026
7662.47 936
7663.29 956
7664.12 955
7664.95 975
7665.77 1017
7666.60 1040
7667.42 986
7668.25 999
7669.08 973
7669.90 1008
7670.73 1005
7671.56 977
7672.38 1032
7673.21 938
7674.04 957
7674.87 885
7675.69 931
7676.52 927
7677.35 916
7678.17 915
7679.00 895
7679.83 878
7680.65 952
7681.48 995
7682.31 1003
7683.14 1068
7683.96 1170
7684.79 1200
7685.62 1237
7686.45 1160
7687.27 1125
7688.10 1079
7688.93 1017
7689.76 992
7690.58 938
7691.41 958
7692.24 922
7693.07 878
7693.90 898
7694.72 942
7695.55 932
7696.38 976
7697.21 1073
7698.04 1159
7698.86 1189
7699.69 1175
7700.52 1171
7701.35 1131
7702.18 1047
7703.01 997
7703.83 929
7704.66 913
7705.49 897
7706.32 863
7707.15 819
7707.98 828
7708.81 848
7709.63 861
7710.46 826
7711.29 820
7712.12 823
7712.95 826
7713.78 770
7714.61 808
7715.44 784
7716.27 814
7717.10 744
7717.93 771
7718.75 766
7719.58 727
7720.41 742
7721.24 773
7722.07 787
7722.90 694
7723.73 724
7724.56 720
7725.39 725
7726.22 740
7727.05 746
7727.88 762
7728.71 792
7729.54 816
7730.37 785
7731.20 752
7732.03 718
7732.86 724
7733.69 743
7734.52 725
7735.35 645
7736.18 706
7737.01 676
7737.84 663
7738.67 707
7739.50 637
7740.33 617
7741.16 638
7741.99 611
7742.82 623
7743.65 641
7744.48 673
7745.31 679
7746.14 742
7746.98 765
7747.81 779
7748.64 828
7749.47 820
7750.30 727
7751.13 737
7751.96 764
7752.79 702
7753.62 663
7754.45 645
7755.29 649
7756.12 603
7756.95 635
7757.78 635
7758.61 613
7759.44 612
7760.27 616
7761.11 625
7761.94 588
7762.77 580
7763.60 576
7764.43 600
7765.26 622
7766.10 580
7766.93 597
7767.76 601
7768.59 623
7769.42 587
7770.26 610
7771.09 636
7771.92 598
7772.75 584
7773.58 606
7774.42 634
7775.25 568
7776.08 565
7776.91 627
7777.75 638
7778.58 615
7779.41 622
7780.24 649
7781.08 628
7781.91 622
7782.74 608
7783.57 633
7784.41 615
7785.24 589
7786.07 644
7786.91 617
7787.74 623
7788.57 673
7789.40 669
7790.24 640
7791.07 645
7791.90 680
7792.74 633
7793.57 626
7794.40 632
7795.24 644
7796.07 667
7796.90 669
7797.74 681
7798.57 706
7799.40 721
7800.24 683
7801.07 684
7801.91 702
7802.74 703
7803.57 724
7804.41 758
7805.24 745
7806.07 772
7806.91 753
7807.74 778
7808.58 809
7809.41 789
7810.25 849
7811.08 864
7811.91 873
7812.75 960
7813.58 999
7814.42 1011
7815.25 1040
7816.09 957
7816.92 1003
7817.75 950
7818.59 1012
7819.42 1025
7820.26 1106
7821.09 1122
7821.93 1123
7822.76 1208
7823.60 1302
7824.43 1253
7825.27 1189
7826.10 1167
7826.94 1116
7827.77 1112
7828.61 1034
7829.44 975
7830.28 1007
7831.11 986
7831.95 1092
7832.78 1206
7833.62 1206
7834.46 1241
7835.29 1300
7836.13 1286
7836.96 1146
7837.80 1063
7838.63 1037
7839.47 988
7840.31 1027
7841.14 941
7841.98 898
7842.81 921
7843.65 865
7844.48 851
7845.32 851
7846.16 870
7846.99 798
7847.83 809
7848.67 784
7849.50 813
7850.34 801
7851.17 849
7852.01 820
7852.85 823
7853.68 830
7854.52 834
7855.36 800
7856.19 818
7857.03 850
7857.87 850
7858.70 888
7859.54 925
7860.38 912
7861.21 893
7862.05 850
7862.89 832
7863.72 857
7864.56 844
7865.40 762
7866.24 782
7867.07 777
7867.91 771
7868.75 836
7869.59 827
7870.42 868
7871.26 939
7872.10 905
7872.94 944
7873.77 944
7874.61 972
7875.45 1051
7876.29 1167
7877.12 1314
7877.96 1489
7878.80 1556
7879.64 1469
7880.47 1428
7881.31 1328
7882.15 1310
7882.99 1289
7883.83 1205
7884.66 1111
7885.50 1080
7886.34 1000
7887.18 1026
7888.02 1009
7888.86 1078
7889.69 1063
7890.53 1153
7891.37 1256
7892.21 1254
7893.05 1281
7893.89 1250
7894.73 1189
7895.56 1148
7896.40 1039
7897.24 999
7898.08 926
7898.92 914
7899.76 877
7900.60 826
7901.44 849
7902.28 847
7903.12 865
7903.95 838
7904.79 828
7905.63 844
7906.47 853
7907.31 830
7908.15 787
7908.99 830
7909.83 848
7910.67 821
7911.51 806
7912.35 797
7913.19 832
7914.03 884
7914.87 872
7915.71 966
7916.55 975
7917.39 1006
7918.23 992
7919.07 1028
7919.91 993
7920.75 982
7921.59 957
7922.43 906
7923.27 872
7924.11 817
7924.95 806
7925.79 748
7926.63 705
7927.47 682
7928.31 721
7929.15 767
7929.99 725
7930.83 718
7931.67 704
7932.51 729
7933.35 740
7934.19 711
7935.04 767
7935.88 754
7936.72 698
7937.56 673
7938.40 679
7939.24 748
7940.08 733
7940.92 733
7941.76 700
7942.60 678
7943.45 717
7944.29 779
7945.13 753
7945.97 757
7946.81 764
7947.65 760
7948.49 775
7949.34 809
7950.18 809
7951.02 830
7951.86 869
7952.70 975
7953.54 1036
7954.39 1090
7955.23 1060
7956.07 1108
7956.91 1133
7957.75 1114
7958.60 1090
7959.44 1075
7960.28 1050
7961.12 974
7961.96 915
7962.81 1000
7963.65 944
7964.49 977
7965.33 1066
7966.18 1176
7967.02 1242
7967.86 1294
7968.70 1366
7969.55 1300
7970.39 1266
7971.23 1126
7972.08 983
7972.92 938
7973.76 896
7974.60 914
7975.45 868
7976.29 800
7977.13 781
7977.98 772
7978.82 774
7979.66 714
7980.51 663
7981.35 687
7982.19 741
7983.04 713
7983.88 737
7984.72 683
7985.57 694
7986.41 630
7987.25 670
7988.10 690
7988.94 627
7989.78 670
7990.63 664
7991.47 591
7992.32 593
7993.16 579
7994.00 579
7994.85 602
7995.69 558
7996.54 554
7997.38 539
7998.22 563
7999.07 517
7999.91 519
8000.76 503
8001.60 566
8002.45 581
8003.29 571
8004.13 525
8004.98 551
8005.82 518
8006.67 511
8007.51 515
8008.36 508
8009.20 481
8010.05 453
8010.89 527
8011.74 479
8012.58 473
8013.43 468
8014.27 447
8015.12 437
8015.96 449
8016.81 472
8017.65 498
8018.50 453
8019.34 486
8020.19 447
8021.03 462
8021.88 518
8022.72 538
8023.57 517
8024.41 467
8025.26 517
8026.11 487
8026.95 508
8027.80 456
8028.64 460
8029.49 430
8030.33 466
8031.18 452
8032.03 448
8032.87 465
8033.72 424
8034.56 499
8035.41 457
8036.26 451
8037.10 441
8037.95 451
8038.80 487
8039.64 488
8040.49 479
8041.34 505
8042.18 468
8043.03 507
8043.87 467
8044.72 486
8045.57 431
8046.41 446
8047.26 470
8048.11 429
8048.96 442
8049.80 426
8050.65 448
8051.50 469
8052.34 449
8053.19 425
8054.04 457
8054.88 431
8055.73 430
8056.58 425
8057.43 437
8058.27 417
8059.12 426
8059.97 420
8060.82 437
8061.66 400
8062.51 455
8063.36 438
8064.21 431
8065.05 388
8065.90 402
8066.75 431
8067.60 394
8068.44 385
8069.29 402
8070.14 413
8070.99 373
8071.84 368
8072.68 404
8073.53 397
8074.38 395
8075.23 396
8076.08 401
8076.93 402
8077.77 424
8078.62 401
8079.47 439
8080.32 398
8081.17 402
8082.02 414
8082.87 411
8083.71 429
8084.56 391
8085.41 435
8086.26 440
8087.11 432
8087.96 383
8088.81 397
8089.66 382
8090.51 370
8091.35 401
8092.20 392
8093.05 410
8093.90 425
8094.75 439
8095.60 392
8096.45 373
8097.30 377
8098.15 405
8099.00 422
8099.85 411
8100.70 408
8101.55 424
8102.40 385
8103.25 434
8104.10 424
8104.95 408
8105.80 409
8106.65 417
8107.50 368
8108.35 383
8109.20 442
8110.05 422
8110.90 411
8111.75 356
8112.60 407
8113.45 441
8114.30 457
8115.15 410
8116.00 390
8116.85 379
8117.70 440
8118.55 424
8119.40 435
8120.25 434
8121.10 431
8121.95 424
8122.80 454
8123.65 455
8124.50 439
8125.35 499
8126.20 510
8127.06 472
8127.91 468
8128.76 461
8129.61 500
8130.46 505
8131.31 543
8132.16 564
8133.01 582
8133.86 574
8134.72 531
8135.57 561
8136.42 532
8137.27 467
8138.12 496
8138.97 484
8139.83 509
8140.68 453
8141.53 472
8142.38 466
8143.23 483
8144.08 443
8144.94 440
8145.79 486
8146.64 487
8147.49 496
8148.34 473
8149.20 451
8150.05 509
8150.90 506
8151.75 484
8152.60 518
8153.46 568
8154.31 576
8155.16 611
8156.01 642
8156.87 612
8157.72 588
8158.57 560
8159.42 532
8160.28 537
8161.13 497
8161.98 435
8162.84 438
8163.69 475
8164.54 444
8165.39 407
8166.25 415
8167.10 436
8167.95 416
8168.81 441
8169.66 418
8170.51 473
8171.37 445
8172.22 433
8173.07 430
8173.93 443
8174.78 443
8175.63 379
8176.49 369
8177.34 380
8178.19 362
8179.05 373
8179.90 354
8180.76 388
8181.61 395
8182.46 379
8183.32 363
8184.17 369
8185.02 363
8185.88 398
8186.73 367
8187.59 364
8188.44 388
8189.30 374
8190.15 367
8191.00 344
8191.86 339
8192.71 368
8193.57 364
8194.42 362
8195.28 373
8196.13 337
8196.99 369
8197.84 407
8198.69 373
8199.55 366
8200.40 339
8201.26 331
8202.11 357
8202.97 372
8203.82 353
8204.68 368
8205.53 382
8206.39 369
8207.24 336
8208.10 362
8208.95 378
8209.81 368
8210.67 339
8211.52 396
8212.38 364
8213.23 354
8214.09 361
8214.94 392
8215.80 415
8216.65 397
8217.51 375
8218.37 386
8219.22 382
8220.08 380
8220.93 378
8221.79 370
8222.64 375
8223.50 396
8224.36 401
8225.21 397
8226.07 405
8226.92 377
8227.78 385
8228.64 365
8229.49 349
8230.35 355
8231.21 332
8232.06 341
8232.92 358
8233.78 365
8234.63 374
8235.49 345
8236.35 306
8237.20 357
8238.06 342
8238.92 337
8239.77 361
8240.63 364
8241.49 349
8242.34 367
8243.20 362
8244.06 339
8244.91 317
8245.77 327
8246.63 345
8247.49 367
8248.34 330
8249.20 340
8250.06 346
8250.92 330
8251.77 331
8252.63 327
8253.49 349
8254.35 374
8255.20 336
8256.06 326
8256.92 371
8257.78 330
8258.63 337
8259.49 341
8260.35 330
8261.21 328
8262.07 334
8262.92 309
8263.78 368
8264.64 322
8265.50 325
8266.36 336
8267.22 352
8268.07 368
8268.93 380
8269.79 351
8270.65 339
8271.51 370
8272.37 364
8273.22 374
8274.08 385
8274.94 385
8275.80 408
8276.66 395
8277.52 379
8278.38 396
8279.24 459
8280.09 419
8280.95 415
8281.81 423
8282.67 424
8283.53 372
8284.39 371
8285.25 374
8286.11 354
8286.97 354
8287.83 338
8288.69 377
8289.55 369
8290.41 370
8291.26 355
8292.12 394
8292.98 390
8293.84 376
8294.70 385
8295.56 407
8296.42 384
8297.28 398
8298.14 400
8299.00 385
8299.86 392
8300.72 383
8301.58 376
8302.44 379
8303.30 364
8304.16 365
8305.02 353
8305.88 366
8306.74 390
8307.60 350
8308.46 386
8309.33 303
8310.19 375
8311.05 378
8311.91 349
8312.77 333
8313.63 354
8314.49 349
8315.35 349
8316.21 353
8317.07 319
8317.93 344
8318.79 378
8319.65 333
8320.52 367
8321.38 341
8322.24 327
8323.10 296
8323.96 357
8324.82 356
8325.68 361
8326.54 357
8327.41 315
8328.27 321
8329.13 316
8329.99 334
8330.85 356
8331.71 339
8332.57 325
8333.44 345
8334.30 363
8335.16 354
8336.02 351
8336.88 349
8337.75 329
8338.61 333
8339.47 397
8340.33 367
8341.19 347
8342.06 348
8342.92 357
8343.78 362
8344.64 366
8345.50 372
8346.37 378
8347.23 381
8348.09 424
8348.95 418
8349.82 401
8350.68 420
8351.54 412
8352.40 386
8353.27 386
8354.13 414
8354.99 407
8355.86 353
8356.72 344
8357.58 362
8358.45 372
8359.31 367
8360.17 310
8361.03 328
8361.90 353
8362.76 379
8363.62 361
8364.49 335
8365.35 341
8366.21 344
8367.08 358
8367.94 385
8368.80 347
8369.67 387
8370.53 400
8371.40 390
8372.26 365
8373.12 341
8373.99 365
8374.85 371
8375.71 352
8376.58 372
8377.44 360
8378.31 366
8379.17 364
8380.03 375
8380.90 385
8381.76 366
8382.63 414
8383.49 432
8384.36 432
8385.22 381
8386.08 396
8386.95 398
8387.81 378
8388.68 374
8389.54 426
8390.41 396
8391.27 380
8392.14 379
8393.00 416
8393.87 380
8394.73 386
8395.60 389
8396.46 388
8397.33 400
8398.19 389
8399.06 389
8399.92 392
8400.79 386
8401.65 360
8402.52 379
8403.38 375
8404.25 388
8405.11 359
8405.98 386
8406.84 406
8407.71 408
8408.58 418
8409.44 399
8410.31 453
8411.17 423
8412.04 417
8412.90 458
8413.77 411
8414.64 455
8415.50 429
8416.37 454
8417.23 448
8418.10 483
8418.97 483
8419.83 468
8420.70 511
8421.56 486
8422.43 491
8423.30 503
8424.16 484
8425.03 499
8425.90 526
8426.76 530
8427.63 530
8428.50 512
8429.36 501
8430.23 546
8431.10 513
8431.96 538
8432.83 532
8433.70 566
8434.56 570
8435.43 585
8436.30 622
8437.16 639
8438.03 607
8438.90 657
8439.77 687
8440.63 736
8441.50 740
8442.37 783
8443.24 830
8444.10 822
8444.97 820
8445.84 814
8446.71 777
8447.57 793
8448.44 835
8449.31 791
8450.18 738
8451.04 817
8451.91 832
8452.78 927
8453.65 1061
8454.52 1223
8455.38 1353
8456.25 1518
8457.12 1614
8457.99 1703
8458.86 1611
8459.72 1483
8460.59 1345
8461.46 1183
8462.33 1022
8463.20 943
8464.07 819
8464.93 797
8465.80 750
8466.67 702
8467.54 713
8468.41 703
8469.28 709
8470.15 688
8471.02 672
8471.88 606
8472.75 655
8473.62 657
8474.49 657
8475.36 602
8476.23 652
8477.10 670
8477.97 725
8478.84 715
8479.71 770
8480.58 753
8481.44 788
8482.31 777
8483.18 811
8484.05 831
8484.92 771
8485.79 723
8486.66 726
8487.53 729
8488.40 689
8489.27 691
8490.14 660
8491.01 648
8491.88 650
8492.75 641
8493.62 629
8494.49 659
8495.36 669
8496.23 631
8497.10 658
8497.97 628
8498.84 665
8499.71 654
8500.58 614
8501.45 615
8502.32 626
8503.19 608
8504.06 653
8504.93 678
8505.80 669
8506.67 713
8507.55 672
8508.42 688
8509.29 695
8510.16 717
8511.03 750
8511.90 736
8512.77 743
8513.64 752
8514.51 784
8515.38 705
8516.25 694
8517.13 723
8518.00 746
8518.87 730
8519.74 740
8520.61 779
8521.48 861
8522.35 902
8523.23 1061
8524.10 1251
8524.97 1391
8525.84 1529
8526.71 1678
8527.58 1623
8528.46 1530
8529.33 1499
8530.20 1421
8531.07 1254
8531.94 1132
8532.81 1029
8533.69 947
8534.56 852
8535.43 822
8536.30 851
8537.18 818
8538.05 852
8538.92 807
8539.79 778
8540.66 765
8541.54 758
8542.41 713
8543.28 712
8544.15 668
8545.03 669
8545.90 636
8546.77 646
8547.64 658
8548.52 662
8549.39 724
8550.26 822
8551.14 905
8552.01 992
8552.88 1194
8553.76 1277
8554.63 1410
8555.50 1404
8556.37 1325
8557.25 1266
8558.12 1165
8558.99 1018
8559.87 951
8560.74 847
8561.61 809
8562.49 809
8563.36 728
8564.24 716
8565.11 679
8565.98 695
8566.86 656
8567.73 640
8568.60 640
8569.48 645
8570.35 613
8571.23 590
8572.10 631
8572.97 603
8573.85 568
8574.72 583
8575.60 599
8576.47 576
8577.34 535
8578.22 553
8579.09 570
8579.97 550
8580.84 598
8581.72 582
8582.59 595
8583.47 603
8584.34 657
8585.21 610
8586.09 598
8586.96 583
8587.84 609
8588.71 623
8589.59 608
8590.46 649
8591.34 623
8592.21 638
8593.09 633
8593.96 627
8594.84 607
8595.71 627
8596.59 640
8597.46 678
8598.34 627
8599.22 677
8600.09 712
8600.97 647
8601.84 655
8602.72 672
8603.59 695
8604.47 693
8605.34 708
8606.22 709
8607.10 677
8607.97 690
8608.85 739
8609.72 725
8610.60 707
8611.47 715
8612.35 723
8613.23 693
8614.10 730
8614.98 740
8615.86 734
8616.73 713
8617.61 802
8618.48 850
8619.36 824
8620.24 843
8621.11 804
8621.99 912
8622.87 853
8623.74 839
8624.62 848
8625.50 888
8626.37 866
8627.25 900
8628.13 895
8629.00 870
8629.88 923
8630.76 915
8631.64 935
8632.51 934
8633.39 915
8634.27 929
8635.14 893
8636.02 888
8636.90 918
8637.78 916
8638.65 935
8639.53 919
8640.41 933
8641.29 977
8642.16 985
8643.04 1067
8643.92 1077
8644.80 1053
8645.67 1104
8646.55 1154
8647.43 1160
8648.31 1214
8649.18 1218
8650.06 1271
8650.94 1211
8651.82 1168
8652.70 1195
8653.58 1220
8654.45 1197
8655.33 1237
8656.21 1260
8657.09 1268
8657.97 1356
8658.84 1379
8659.72 1471
8660.60 1645
8661.48 1846
8662.36 2336
8663.24 2713
8664.12 2924
8664.99 3174
8665.87 3225
8666.75 3153
8667.63 2962
8668.51 2619
8669.39 2331
8670.27 2146
8671.15 2006
8672.03 1930
8672.91 1853
8673.78 1797
8674.66 1820
8675.54 1778
8676.42 1687
8677.30 1673
8678.18 1539
8679.06 1502
8679.94 1470
8680.82 1385
8681.70 1346
8682.58 1321
8683.46 1209
8684.34 1203
8685.22 1188
8686.10 1253
8686.98 1296
8687.86 1375
8688.74 1543
8689.62 1717
8690.50 2069
8691.38 2423
8692.26 2678
8693.14 2847
8694.02 2863
8694.90 2725
8695.78 2516
8696.66 2288
8697.54 2044
8698.42 1762
8699.30 1688
8700.18 1615
8701.06 1546
8701.94 1463
8702.82 1424
8703.70 1357
8704.58 1322
8705.46 1199
8706.34 1145
8707.23 1097
8708.11 1062
8708.99 952
8709.87 920
8710.75 872
8711.63 785
8712.51 814
8713.39 794
8714.27 759
8715.16 714
8716.04 749
8716.92 703
8717.80 719
8718.68 707
8719.56 764
8720.44 748
8721.33 784
8722.21 749
8723.09 770
8723.97 785
8724.85 749
8725.73 760
8726.62 768
8727.50 779
8728.38 824
8729.26 827
8730.14 886
8731.03 811
8731.91 811
8732.79 779
8733.67 785
8734.55 801
8735.44 749
8736.32 788
8737.20 742
8738.08 753
8738.97 765
8739.85 765
8740.73 744
8741.61 737
8742.50 797
8743.38 776
8744.26 778
8745.14 743
8746.03 757
8746.91 717
8747.79 742
8748.68 697
8749.56 713
8750.44 687
8751.33 710
8752.21 724
8753.09 730
8753.97 747
8754.86 760
8755.74 801
8756.62 802
8757.51 810
8758.39 846
8759.28 897
8760.16 882
8761.04 925
8761.93 846
8762.81 834
8763.69 815
8764.58 781
8765.46 796
8766.34 787
8767.23 782
8768.11 770
8769.00 765
8769.88 763
8770.76 828
8771.65 803
8772.53 763
8773.42 767
8774.30 758
8775.19 722
8776.07 711
8776.95 708
8777.84 710
8778.72 710
8779.61 695
8780.49 714
8781.38 730
8782.26 735
8783.15 771
8784.03 775
8784.92 715
8785.80 780
8786.69 753
8787.57 703
8788.46 712
8789.34 758
8790.23 713
8791.11 743
8792.00 712
8792.88 692
8793.77 680
8794.65 638
8795.54 681
8796.42 653
8797.31 673
8798.19 614
8799.08 606
8799.96 569
8800.85 582
8801.74 566
8802.62 590
8803.51 560
8804.39 562
8805.28 564
8806.16 558
8807.05 573
8807.94 585
8808.82 555
8809.71 614
8810.59 574
8811.48 567
8812.37 597
8813.25 582
8814.14 561
8815.03 577
8815.91 571
8816.80 570
8817.68 591
8818.57 634
8819.46 579
8820.34 578
8821.23 554
8822.12 556
8823.00 566
8823.89 554
8824.78 523
8825.66 573
8826.55 610
8827.44 605
8828.33 604
8829.21 575
8830.10 594
8830.99 569
8831.87 565
8832.76 561
8833.65 576
8834.54 538
8835.42 540
8836.31 518
8837.20 515
8838.08 544
8838.97 491
8839.86 511
8840.75 562
8841.64 604
8842.52 600
8843.41 577
8844.30 589
8845.19 628
8846.07 544
8846.96 529
8847.85 488
8848.74 510
8849.63 521
8850.51 497
8851.40 471
8852.29 459
8853.18 498
8854.07 468
8854.96 465
8855.84 452
8856.73 458
8857.62 474
8858.51 448
8859.40 436
8860.29 451
8861.17 467
8862.06 466
8862.95 466
8863.84 432
8864.73 471
8865.62 457
8866.51 485
8867.40 490
8868.29 423
8869.17 436
8870.06 400
8870.95 401
8871.84 396
8872.73 393
8873.62 390
8874.51 404
8875.40 423
8876.29 413
8877.18 407
8878.07 380
8878.96 435
8879.85 392
8880.74 387
8881.63 397
8882.51 418
8883.40 357
8884.29 331
8885.18 356
8886.07 374
8886.96 422
8887.85 406
8888.74 381
8889.63 358
8890.52 377
8891.41 341
8892.30 346
8893.19 318
8894.09 367
8894.98 362
8895.87 375
8896.76 376
8897.65 358
8898.54 365
8899.43 368
8900.32 352
8901.21 340
8902.10 320
8902.99 359
8903.88 331
8904.77 284
8905.66 337
8906.55 383
8907.44 364
8908.34 341
8909.23 353
8910.12 369
8911.01 352
8911.90 365
8912.79 347
8913.68 335
8914.57 357
8915.47 340
8916.36 325
8917.25 321
8918.14 329
8919.03 359
8919.92 325
8920.81 315
8921.71 320
8922.60 347
8923.49 332
8924.38 339
8925.27 337
8926.16 322
8927.06 333
8927.95 344
8928.84 332
8929.73 315
8930.62 310
8931.52 358
8932.41 347
8933.30 298
8934.19 326
8935.09 317
8935.98 343
8936.87 310
8937.76 292
8938.66 317
8939.55 284
8940.44 282
8941.33 290
8942.23 289
8943.12 320
8944.01 336
8944.90 321
8945.80 313
8946.69 282
8947.58 273
8948.48 309
8949.37 293
8950.26 310
8951.16 302
8952.05 298
8952.94 314
8953.84 315
8954.73 296
8955.62 314
8956.52 315
8957.41 325
8958.30 317
8959.20 327
8960.09 277
8960.98 284
8961.88 295
8962.77 287
8963.66 304
8964.56 280
8965.45 280
8966.35 291
8967.24 270
8968.13 307
8969.03 319
8969.92 346
8970.82 302
8971.71 278
8972.60 300
8973.50 285
8974.39 313
8975.29 283
8976.18 314
8977.08 291
8977.97 308
8978.87 312
8979.76 299
8980.65 250
8981.55 294
8982.44 303
8983.34 309
8984.23 269
8985.13 252
8986.02 259
8986.92 306
8987.81 264
8988.71 277
8989.60 284
8990.50 315
8991.39 311
8992.29 304
8993.18 293
8994.08 280
8994.97 300
8995.87 279
8996.76 280
8997.66 290
8998.56 287
8999.45 299
9000.35 302
9001.24 286
9002.14 270
9003.03 280
9003.93 264
9004.83 288
9005.72 275
9006.62 272
9007.51 280
9008.41 272
9009.31 254
9010.20 276
9011.10 302
9011.99 297
9012.89 296
9013.79 283
9014.68 246
9015.58 252
9016.48 246
9017.37 279
9018.27 281
9019.16 275
9020.06 306
9020.96 273
9021.85 256
9022.75 273
9023.65 291
9024.54 287
9025.44 289
9026.34 242
9027.24 262
9028.13 271
9029.03 250
9029.93 276
9030.82 284
9031.72 269
9032.62 265
9033.52 253
9034.41 269
9035.31 277
9036.21 258
9037.10 267
9038.00 265
9038.90 256
9039.80 284
9040.69 284
9041.59 290
9042.49 237
9043.39 282
9044.29 275
9045.18 280
9046.08 295
9046.98 293
9047.88 274
9048.78 302
9049.67 288
9050.57 290
9051.47 301
9052.37 307
9053.27 298
9054.16 297
9055.06 291
9055.96 301
9056.86 286
9057.76 278
9058.66 252
9059.55 272
9060.45 335
9061.35 303
9062.25 311
9063.15 306
9064.05 334
9064.95 361
9065.85 319
9066.74 300
9067.64 313
9068.54 293
9069.44 288
9070.34 318
9071.24 305
9072.14 302
9073.04 294
9073.94 263
9074.84 284
9075.74 312
9076.64 319
9077.53 317
9078.43 308
9079.33 268
9080.23 256
9081.13 289
9082.03 311
9082.93 302
9083.83 296
9084.73 314
9085.63 345
9086.53 326
9087.43 305
9088.33 284
9089.23 325
9090.13 287
9091.03 315
9091.93 337
9092.83 315
9093.73 295
9094.63 308
9095.53 330
9096.43 279
9097.33 274
9098.23 316
9099.13 289
9100.04 286
9100.94 296
9101.84 301
9102.74 265
9103.64 301
9104.54 323
9105.44 326
9106.34 285
9107.24 307
9108.14 277
9109.04 278
9109.94 304
9110.85 307
9111.75 285
9112.65 267
9113.55 273
9114.45 268
9115.35 286
9116.25 319
9117.15 263
9118.06 296
9118.96 284
9119.86 301
9120.76 269
9121.66 306
9122.56 302
9123.46 308
9124.37 314
9125.27 313
9126.17 311
9127.07 292
9127.97 294
9128.88 279
9129.78 288
9130.68 285
9131.58 286
9132.48 299
9133.39 313
9134.29 280
9135.19 282
9136.09 297
9137.00 275
9137.90 271
9138.80 280
9139.70 301
9140.61 320
9141.51 275
9142.41 245
9143.31 286
9144.22 271
9145.12 272
9146.02 288
9146.92 263
9147.83 244
9148.73 286
9149.63 262
9150.54 274
9151.44 275
9152.34 287
9153.25 291
9154.15 291
9155.05 285
9155.96 308
9156.86 263
9157.76 294
9158.67 272
9159.57 284
9160.47 278
9161.38 294
9162.28 294
9163.18 273
9164.09 264
9164.99 288
9165.90 296
9166.80 308
9167.70 308
9168.61 287
9169.51 318
9170.42 317
9171.32 311
9172.22 290
9173.13 288
9174.03 296
9174.94 291
9175.84 300
9176.74 272
9177.65 290
9178.55 297
9179.46 280
9180.36 244
9181.27 278
9182.17 262
9183.08 296
9183.98 280
9184.89 266
9185.79 277
9186.70 267
9187.60 318
9188.51 296
9189.41 292
9190.32 305
9191.22 305
9192.13 294
9193.03 290
9193.94 278
9194.84 298
9195.75 284
9196.65 274
9197.56 289
9198.46 320
9199.37 340
9200.27 309
9201.18 324
9202.08 367
9202.99 378
9203.90 328
9204.80 325
9205.71 311
9206.61 290
9207.52 292
9208.42 321
9209.33 281
9210.24 305
9211.14 271
9212.05 267
9212.95 277
9213.86 292
9214.77 261
9215.67 280
9216.58 278
9217.49 267
9218.39 285
9219.30 278
9220.21 268
9221.11 287
9222.02 292
9222.93 295
9223.83 254
9224.74 289
9225.65 265
9226.55 273
9227.46 257
9228.37 262
9229.27 266
9230.18 249
9231.09 256
9231.99 287
9232.90 280
9233.81 264
9234.72 292
9235.62 299
9236.53 278
9237.44 272
9238.34 281
9239.25 280
9240.16 284
9241.07 240
9241.97 283
9242.88 256
9243.79 267
9244.70 259
9245.61 275
9246.51 259
9247.42 265
9248.33 246
9249.24 267
9250.14 255
9251.05 251
9251.96 238
9252.87 273
9253.78 282
9254.69 251
9255.59 262
9256.50 266
9257.41 241
9258.32 270
9259.23 269
9260.14 262
9261.04 270
9261.95 248
9262.86 282
9263.77 290
9264.68 256
9265.59 276
9266.50 233
9267.40 285
9268.31 252
9269.22 264
9270.13 266
9271.04 254
9271.95 266
9272.86 290
9273.77 264
9274.68 269
9275.59 267
9276.49 267
9277.40 264
9278.31 258
9279.22 256
9280.13 275
9281.04 283
9281.95 264
9282.86 297
9283.77 270
9284.68 284
9285.59 290
9286.50 253
9287.41 262
9288.32 251
9289.23 270
9290.14 276
9291.05 264
9291.96 280
9292.87 310
9293.78 301
9294.69 317
9295.60 276
9296.51 302
9297.42 291
9298.33 287
9299.24 307
9300.15 313
9301.06 282
9301.97 292
9302.88 261
9303.79 302
9304.70 276
9305.61 269
9306.53 310
9307.44 296
9308.35 300
9309.26 311
9310.17 317
9311.08 334
9311.99 331
9312.90 320
9313.81 319
9314.72 330
9315.63 311
9316.55 300
9317.46 291
9318.37 303
9319.28 345
9320.19 330
9321.10 308
9322.01 298
9322.93 286
9323.84 290
9324.75 301
9325.66 280
9326.57 284
9327.48 270
9328.40 271
9329.31 273
9330.22 287
9331.13 269
9332.04 268
9332.96 301
9333.87 284
9334.78 293
9335.69 269
9336.60 293
9337.52 275
9338.43 293
9339.34 304
9340.25 288
9341.17 289
9342.08 277
9342.99 295
9343.90 283
9344.82 296
9345.73 295
9346.64 267
9347.55 304
9348.47 293
9349.38 282
9350.29 274
9351.21 276
9352.12 288
9353.03 276
9353.94 291
9354.86 312
9355.77 303
9356.68 301
9357.60 271
9358.51 288
9359.42 288
9360.34 271
9361.25 265
9362.16 282
9363.08 303
9363.99 273
9364.90 298
9365.82 280
9366.73 292
9367.65 251
9368.56 280
9369.47 278
9370.39 317
9371.30 321
9372.21 291
9373.13 294
9374.04 294
9374.96 322
9375.87 316
9376.79 307
9377.70 293
9378.61 310
9379.53 293
9380.44 298
9381.36 307
9382.27 309
9383.19 319
9384.10 287
9385.01 290
9385.93 313
9386.84 367
9387.76 354
9388.67 326
9389.59 347
9390.50 328
9391.42 387
9392.33 362
9393.25 386
9394.16 412
9395.08 376
9395.99 381
9396.91 364
9397.82 362
9398.74 340
9399.65 370
9400.57 366
9401.48 329
9402.40 351
9403.32 342
9404.23 360
9405.15 311
9406.06 339
9406.98 328
9407.89 289
9408.81 324
9409.73 334
9410.64 332
9411.56 310
9412.47 325
9413.39 329
9414.30 334
9415.22 331
9416.14 314
9417.05 318
9417.97 308
9418.89 325
9419.80 312
9420.72 320
9421.63 311
9422.55 314
9423.47 350
9424.38 319
9425.30 346
9426.22 348
9427.13 369
9428.05 354
9428.97 319
9429.88 322
9430.80 342
9431.72 358
9432.63 360
9433.55 359
9434.47 344
9435.38 387
9436.30 374
9437.22 369
9438.14 379
9439.05 381
9439.97 436
9440.89 391
9441.81 391
9442.72 378
9443.64 430
9444.56 408
9445.47 433
9446.39 414
9447.31 405
9448.23 408
9449.15 401
9450.06 410
9450.98 424
9451.90 475
9452.82 491
9453.73 454
9454.65 444
9455.57 449
9456.49 418
9457.41 426
9458.32 421
9459.24 378
9460.16 373
9461.08 380
9462.00 379
9462.92 389
9463.83 353
9464.75 374
9465.67 364
9466.59 367
9467.51 346
9468.43 367
9469.35 383
9470.26 352
9471.18 334
9472.10 360
9473.02 385
9473.94 373
9474.86 396
9475.78 363
9476.70 395
9477.62 398
9478.54 391
9479.45 400
9480.37 418
9481.29 430
9482.21 405
9483.13 442
9484.05 457
9484.97 424
9485.89 408
9486.81 414
9487.73 400
9488.65 379
9489.57 382
9490.49 399
9491.41 381
9492.33 363
9493.25 326
9494.17 328
9495.09 341
9496.01 356
9496.93 381
9497.85 375
9498.77 366
9499.69 391
9500.61 386
9501.53 396
9502.45 372
9503.37 389
9504.29 433
9505.21 416
9506.13 393
9507.05 379
9507.97 360
9508.89 378
9509.81 431
9510.73 456
9511.65 381
9512.57 363
9513.49 415
9514.42 425
9515.34 407
9516.26 453
9517.18 481
9518.10 510
9519.02 569
9519.94 599
9520.86 581
9521.78 613
9522.71 603
9523.63 640
9524.55 621
9525.47 586
9526.39 573
9527.31 549
9528.23 509
9529.16 494
9530.08 494
9531.00 484
9531.92 476
9532.84 481
9533.76 503
9534.69 499
9535.61 463
9536.53 441
9537.45 434
9538.37 435
9539.30 429
9540.22 410
9541.14 456
9542.06 408
9542.98 411
9543.91 420
9544.83 442
9545.75 412
9546.67 379
9547.60 429
9548.52 440
9549.44 433
9550.36 468
9551.29 477
9552.21 456
9553.13 450
9554.06 434
9554.98 465
9555.90 456
9556.82 449
9557.75 501
9558.67 457
9559.59 479
9560.52 500
9561.44 543
9562.36 510
9563.29 514
9564.21 507
9565.13 506
9566.06 483
9566.98 456
9567.90 499
9568.83 479
9569.75 465
9570.67 442
9571.60 488
9572.52 492
9573.44 453
9574.37 469
9575.29 552
9576.22 543
9577.14 541
9578.06 544
9578.99 565
9579.91 529
9580.84 507
9581.76 544
9582.68 588
9583.61 616
9584.53 574
9585.46 564
9586.38 550
9587.31 573
9588.23 521
9589.15 558
9590.08 564
9591.00 560
9591.93 585
9592.85 634
9593.78 655
9594.70 636
9595.63 678
9596.55 800
9597.48 833
9598.40 860
9599.33 929
9600.25 922
9601.18 904
9602.10 905
9603.03 915
9603.95 779
9604.88 745
9605.80 710
9606.73 678
9607.65 653
9608.58 590
9609.50 564
9610.43 611
9611.35 616
9612.28 592
9613.21 596
9614.13 592
9615.06 571
9615.98 550
9616.91 595
9617.84 598
9618.76 590
9619.69 566
9620.61 603
9621.54 591
9622.47 576
9623.39 581
9624.32 550
9625.24 588
9626.17 593
9627.10 638
9628.02 637
9628.95 626
9629.88 574
9630.80 616
9631.73 605
9632.65 611
9633.58 675
9634.51 670
9635.43 667
9636.36 659
9637.29 689
9638.22 698
9639.14 702
9640.07 708
9641.00 728
9641.92 746
9642.85 786
9643.78 769
9644.70 790
9645.63 795
9646.56 847
9647.49 826
9648.41 794
9649.34 794
9650.27 799
9651.20 794
9652.12 806
9653.05 798
9653.98 781
9654.91 775
9655.83 763
9656.76 786
9657.69 778
9658.62 780
9659.55 799
9660.47 781
9661.40 777
9662.33 777
9663.26 826
9664.19 856
9665.11 875
9666.04 834
9666.97 899
9667.90 901
9668.83 919
9669.75 875
9670.68 870
9671.61 926
9672.54 930
9673.47 904
9674.40 928
9675.33 895
9676.25 935
9677.18 967
9678.11 984
9679.04 988
9679.97 963
9680.90 997
9681.83 976
9682.76 999
9683.69 971
9684.61 977
9685.54 931
9686.47 954
9687.40 955
9688.33 951
9689.26 968
9690.19 952
9691.12 996
9692.05 1009
9692.98 1023
9693.91 1026
9694.84 1122
9695.77 1155
9696.70 1244
9697.63 1241
9698.56 1305
9699.49 1270
9700.42 1317
9701.35 1285
9702.28 1273
9703.21 1237
9704.14 1163
9705.07 1027
9706.00 1042
9706.93 1007
9707.86 1020
9708.79 1024
9709.72 1041
9710.65 1075
9711.58 1058
9712.51 1072
9713.44 1110
9714.37 1225
9715.30 1199
9716.23 1221
9717.16 1238
9718.09 1159
9719.02 1116
9719.95 1086
9720.88 1044
9721.81 973
9722.75 959
9723.68 880
9724.61 880
9725.54 856
9726.47 849
9727.40 863
9728.33 869
9729.26 873
9730.19 895
9731.13 880
9732.06 874
9732.99 876
9733.92 868
9734.85 871
9735.78 932
9736.71 881
9737.65 875
9738.58 844
9739.51 853
9740.44 846
9741.37 849
9742.30 813
9743.24 826
9744.17 846
9745.10 865
9746.03 914
9746.96 877
9747.90 911
9748.83 876
9749.76 941
9750.69 911
9751.63 868
9752.56 887
9753.49 875
9754.42 839
9755.36 860
9756.29 850
9757.22 846
9758.15 811
9759.09 796
9760.02 824
9760.95 841
9761.88 845
9762.82 848
9763.75 850
9764.68 832
9765.62 876
9766.55 849
9767.48 822
9768.41 850
9769.35 848
9770.28 877
9771.21 889
9772.15 936
9773.08 904
9774.01 891
9774.95 909
9775.88 924
9776.81 951
9777.75 933
9778.68 981
9779.62 1047
9780.55 1064
9781.48 1121
9782.42 1125
9783.35 1146
9784.28 1226
9785.22 1199
9786.15 1143
9787.09 1154
9788.02 1114
9788.95 1083
9789.89 1018
9790.82 1010
9791.76 1059
9792.69 1064
9793.63 1110
9794.56 1186
9795.49 1290
9796.43 1349
9797.36 1460
9798.30 1645
9799.23 1616
9800.17 1636
9801.10 1485
9802.04 1360
9802.97 1277
9803.91 1154
9804.84 1027
9805.78 979
9806.71 875
9807.65 828
9808.58 764
9809.52 703
9810.45 726
9811.39 691
9812.32 672
9813.26 653
9814.19 644
9815.13 633
9816.06 675
9817.00 665
9817.93 595
9818.87 576
9819.80 600
9820.74 608
9821.68 608
9822.61 637
9823.55 583
9824.48 620
9825.42 615
9826.35 607
9827.29 584
9828.23 603
9829.16 587
9830.10 607
9831.03 573
9831.97 582
9832.91 615
9833.84 608
9834.78 583
9835.72 585
9836.65 588
9837.59 628
9838.52 627
9839.46 613
9840.40 557
9841.33 597
9842.27 597
9843.21 579
9844.14 576
9845.08 577
9846.02 601
9846.95 591
9847.89 621
9848.83 592
9849.77 599
9850.70 583
9851.64 575
9852.58 579
9853.51 585
9854.45 572
9855.39 552
9856.33 578
9857.26 602
9858.20 615
9859.14 572
9860.08 570
9861.01 546
9861.95 547
9862.89 551
9863.83 582
9864.76 573
9865.70 617
9866.64 588
9867.58 581
9868.51 554
9869.45 524
9870.39 573
9871.33 578
9872.27 609
9873.20 597
9874.14 557
9875.08 568
9876.02 591
9876.96 578
9877.90 556
9878.83 567
9879.77 559
9880.71 544
9881.65 568
9882.59 541
9883.53 560
9884.47 555
9885.40 547
9886.34 526
9887.28 551
9888.22 544
9889.16 570
9890.10 563
9891.04 528
9891.98 518
9892.91 493
9893.85 544
9894.79 549
9895.73 530
9896.67 504
9897.61 541
9898.55 522
9899.49 506
9900.43 517
9901.37 530
9902.31 563
9903.25 527
9904.19 506
9905.13 550
9906.07 515
9907.01 500
9907.95 528
9908.89 554
9909.83 547
9910.77 540
9911.71 571
9912.65 532
9913.59 543
9914.53 551
9915.47 502
9916.41 522
9917.35 547
9918.29 569
9919.23 559
9920.17 562
9921.11 632
9922.05 634
9922.99 654
9923.93 724
9924.87 804
9925.81 874
9926.75 855
9927.69 875
9928.63 850
9929.57 785
9930.51 745
9931.45 702
9932.39 666
9933.34 657
9934.28 595
9935.22 576
9936.16 557
9937.10 533
9938.04 563
9938.98 518
9939.92 536
9940.87 503
9941.81 498
9942.75 543
9943.69 550
9944.63 567
9945.57 640
9946.51 659
9947.46 696
9948.40 737
9949.34 733
9950.28 745
9951.22 760
9952.16 777
9953.11 769
9954.05 739
9954.99 703
9955.93 654
9956.87 583
9957.82 563
9958.76 559
9959.70 524
9960.64 478
9961.59 440
9962.53 467
9963.47 455
9964.41 443
9965.35 448
9966.30 463
9967.24 451
9968.18 418
9969.13 443
9970.07 410
9971.01 403
9971.95 387
9972.90 401
9973.84 407
9974.78 366
9975.73 377
9976.67 361
9977.61 369
9978.55 366
9979.50 369
9980.44 377
9981.38 366
9982.33 356
9983.27 384
9984.21 391
9985.16 382
9986.10 365
9987.04 372
9987.99 388
9988.93 396
9989.88 411
9990.82 402
9991.76 411
9992.71 405
9993.65 389
9994.59 348
9995.54 361
9996.48 383
9997.43 371
9998.37 339
9999.31 371
10000.26 339
10001.20 356
10002.15 366
10003.09 383
10004.04 396
10004.98 381
10005.92 380
10006.87 356
10007.81 343
10008.76 359
10009.70 355
10010.65 360
10011.59 378
10012.54 359
10013.48 333
10014.43 337
10015.37 332
10016.32 356
10017.26 348
10018.21 335
10019.15 319
10020.10 336
10021.04 356
10021.99 366
10022.93 336
10023.88 349
10024.82 345
10025.77 361
10026.71 363
10027.66 363
10028.60 372
10029.55 352
10030.49 343
10031.44 346
10032.39 348
10033.33 321
10034.28 338
10035.22 373
10036.17 358
10037.11 326
10038.06 321
10039.01 329
10039.95 310
10040.90 339
10041.84 314
10042.79 316
10043.74 324
10044.68 342
10045.63 324
10046.58 304
10047.52 309
10048.47 327
10049.41 332
10050.36 295
10051.31 292
10052.25 302
10053.20 311
10054.15 318
10055.09 348
10056.04 342
10056.99 330
10057.93 348
10058.88 345
10059.83 305
10060.78 322
10061.72 320
10062.67 323
10063.62 316
10064.56 322
10065.51 346
10066.46 328
10067.41 315
10068.35 301
10069.30 297
10070.25 335
10071.20 308
10072.14 293
10073.09 302
10074.04 277
10074.99 305
10075.93 269
10076.88 295
10077.83 307
10078.78 310
10079.72 310
10080.67 311
10081.62 349
10082.57 331
10083.52 293
10084.46 299
10085.41 310
10086.36 302
10087.31 302
10088.26 329
10089.21 289
10090.15 296
10091.10 317
10092.05 303
10093.00 298
10093.95 316
10094.90 286
10095.85 328
10096.79 341
10097.74 324
10098.69 325
10099.64 313
10100.59 302
10101.54 330
10102.49 303
10103.44 295
10104.39 324
10105.33 298
10106.28 258
10107.23 300
10108.18 276
10109.13 281
10110.08 314
10111.03 309
10111.98 330
10112.93 304
10113.88 293
10114.83 275
10115.78 270
10116.73 315
10117.68 309
10118.63 295
10119.58 338
10120.53 298
10121.48 269
10122.43 342
10123.38 315
10124.33 269
10125.28 326
10126.23 313
10127.18 313
10128.13 334
10129.08 322
10130.03 333
10130.98 344
10131.93 346
10132.88 338
10133.83 335
10134.78 338
10135.73 358
10136.68 343
10137.63 353
10138.58 338
10139.53 382
10140.48 384
10141.43 359
10142.38 367
10143.33 378
10144.29 390
10145.24 349
10146.19 382
10147.14 353
10148.09 375
10149.04 377
10149.99 415
10150.94 395
10151.89 380
10152.85 373
10153.80 391
10154.75 405
10155.70 398
10156.65 405
10157.60 385
10158.55 382
10159.51 407
10160.46 393
10161.41 412
10162.36 443
10163.31 418
10164.26 433
10165.22 452
10166.17 440
10167.12 458
10168.07 447
10169.02 453
10169.98 457
10170.93 441
10171.88 475
10172.83 507
10173.79 454
10174.74 454
10175.69 499
10176.64 555
10177.60 510
10178.55 548
10179.50 535
10180.45 484
10181.41 554
10182.36 530
10183.31 563
10184.26 531
10185.22 614
10186.17 578
10187.12 544
10188.08 537
10189.03 567
10189.98 597
10190.93 560
10191.89 560
10192.84 559
10193.79 526
10194.75 578
10195.70 566
10196.65 581
10197.61 582
10198.56 591
10199.51 584
10200.47 636
10201.42 676
10202.38 636
10203.33 691
10204.28 694
10205.24 773
10206.19 774
10207.14 817
10208.10 809
10209.05 782
10210.01 763
10210.96 744
10211.91 748
10212.87 680
10213.82 648
10214.78 663
10215.73 638
10216.69 630
10217.64 586
10218.59 579
10219.55 584
10220.50 566
10221.46 575
10222.41 569
10223.37 556
10224.32 555
10225.28 550
10226.23 537
10227.19 524
10228.14 564
10229.10 564
10230.05 551
10231.01 575
10231.96 608
10232.92 682
10233.87 746
10234.83 705
10235.78 758
10236.74 775
10237.69 786
10238.65 765
10239.60 761
10240.56 694
10241.51 685
10242.47 651
10243.42 555
10244.38 518
10245.34 523
10246.29 524
10247.25 495
10248.20 478
10249.16 471
10250.11 470
10251.07 490
10252.03 465
10252.98 446
10253.94 477
10254.89 459
10255.85 447
10256.81 443
10257.76 436
10258.72 411
10259.68 416
10260.63 465
10261.59 396
10262.55 405
10263.50 389
10264.46 394
10265.41 394
10266.37 405
10267.33 429
10268.28 441
10269.24 438
10270.20 387
10271.16 392
10272.11 414
10273.07 421
10274.03 412
10274.98 409
10275.94 431
10276.90 400
10277.85 358
10278.81 377
10279.77 371
10280.73 394
10281.68 351
10282.64 358
10283.60 351
10284.56 341
10285.51 339
10286.47 351
10287.43 326
10288.39 349
10289.34 376
10290.30 341
10291.26 344
10292.22 337
10293.18 341
10294.13 362
10295.09 373
10296.05 364
10297.01 353
10297.97 343
10298.92 328
10299.88 343
10300.84 354
10301.80 353
10302.76 318
10303.72 321
10304.67 332
10305.63 310
10306.59 317
10307.55 334
10308.51 326
10309.47 410
10310.43 378
10311.38 382
10312.34 396
10313.30 338
10314.26 352
10315.22 366
10316.18 368
10317.14 329
10318.10 347
10319.06 340
10320.01 353
10320.97 337
10321.93 341
10322.89 327
10323.85 333
10324.81 312
10325.77 293
10326.73 306
10327.69 291
10328.65 317
10329.61 311
10330.57 302
10331.53 335
10332.49 319
10333.45 310
10334.41 310
10335.37 313
10336.33 320
10337.29 294
10338.25 329
10339.21 322
10340.17 304
10341.13 282
10342.09 303
10343.05 295
10344.01 290
10344.97 281
10345.93 289
10346.89 313
10347.85 294
10348.81 284
10349.77 298
10350.73 282
10351.69 295
10352.65 300
10353.61 267
10354.57 300
10355.53 260
10356.49 283
10357.46 278
10358.42 291
10359.38 280
10360.34 285
10361.30 290
10362.26 283
10363.22 253
10364.18 256
10365.14 302
10366.11 260
10367.07 264
10368.03 244
10368.99 266
10369.95 268
10370.91 273
10371.87 273
10372.84 253
10373.80 247
10374.76 258
10375.72 227
10376.68 245
10377.64 269
10378.61 252
10379.57 265
10380.53 273
10381.49 298
10382.45 268
10383.42 241
10384.38 255
10385.34 256
10386.30 243
10387.27 256
10388.23 252
10389.19 279
10390.15 294
10391.11 242
10392.08 233
10393.04 244
10394.00 294
10394.96 257
10395.93 280
10396.89 275
10397.85 275
10398.82 249
10399.78 247
10400.74 262
10401.70 250
10402.67 266
10403.63 265
10404.59 253
10405.56 251
10406.52 252
10407.48 269
10408.45 268
10409.41 236
10410.37 222
10411.34 252
10412.30 241
10413.26 264
10414.23 245
10415.19 287
10416.15 283
10417.12 283
10418.08 294
10419.04 278
10420.01 254
10420.97 258
10421.94 276
10422.90 282
10423.86 269
10424.83 275
10425.79 261
10426.76 243
10427.72 244
10428.68 263
10429.65 256
10430.61 243
10431.58 225
10432.54 257
10433.51 239
10434.47 216
10435.44 247
10436.40 222
10437.36 262
10438.33 250
10439.29 248
10440.26 249
10441.22 227
10442.19 220
10443.15 234
10444.12 240
10445.08 199
10446.05 203
10447.01 237
10447.98 254
10448.94 275
10449.91 233
10450.87 226
10451.84 237
10452.80 231
10453.77 241
10454.73 259
10455.70 231
10456.67 257
10457.63 267
10458.60 231
10459.56 254
10460.53 219
10461.49 249
10462.46 229
10463.43 216
10464.39 227
10465.36 228
10466.32 218
10467.29 221
10468.25 232
10469.22 242
10470.19 251
10471.15 224
10472.12 238
10473.09 240
10474.05 209
10475.02 247
10475.98 251
10476.95 227
10477.92 226
10478.88 213
10479.85 235
10480.82 245
10481.78 224
10482.75 243
10483.72 257
10484.68 247
10485.65 265
10486.62 235
10487.58 238
10488.55 225
10489.52 223
10490.49 248
10491.45 230
10492.42 206
10493.39 232
10494.35 227
10495.32 217
10496.29 196
10497.26 234
10498.22 231
10499.19 216
10500.16 233
10501.13 223
10502.09 262
10503.06 223
10504.03 246
10505.00 205
10505.96 206
10506.93 228
10507.90 255
10508.87 234
10509.84 227
10510.80 223
10511.77 240
10512.74 235
10513.71 220
10514.68 219
10515.64 221
10516.61 247
10517.58 234
10518.55 238
10519.52 261
10520.49 226
10521.45 224
10522.42 235
10523.39 234
10524.36 240
10525.33 226
10526.30 238
10527.27 243
10528.23 218
10529.20 232
10530.17 250
10531.14 213
10532.11 245
10533.08 227
10534.05 258
10535.02 263
10535.99 229
10536.96 273
10537.93 298
10538.89 266
10539.86 255
10540.83 254
10541.80 285
10542.77 271
10543.74 281
10544.71 254
10545.68 249
10546.65 237
10547.62 253
10548.59 245
10549.56 240
10550.53 253
10551.50 219
10552.47 244
10553.44 249
10554.41 271
10555.38 256
10556.35 266
10557.32 274
10558.29 280
10559.26 290
10560.23 296
10561.20 288
10562.17 308
10563.14 312
10564.11 291
10565.08 269
10566.05 318
10567.02 314
10567.99 312
10568.96 281
10569.93 265
10570.91 249
10571.88 265
10572.85 249
10573.82 251
10574.79 249
10575.76 241
10576.73 284
10577.70 276
10578.67 252
10579.64 225
10580.62 245
10581.59 253
10582.56 239
10583.53 246
10584.50 254
10585.47 274
10586.44 275
10587.42 284
10588.39 269
10589.36 275
10590.33 286
10591.30 269
10592.27 263
10593.25 275
10594.22 280
10595.19 316
10596.16 293
10597.13 287
10598.10 277
10599.08 279
10600.05 280
10601.02 265
10601.99 318
10602.97 313
10603.94 340
10604.91 326
10605.88 343
10606.85 397
10607.83 392
10608.80 387
10609.77 428
10610.74 403
10611.72 423
10612.69 400
10613.66 400
10614.64 358
10615.61 332
10616.58 331
10617.55 302
10618.53 274
10619.50 283
10620.47 293
10621.45 323
10622.42 293
10623.39 290
10624.37 300
10625.34 285
10626.31 284
10627.29 274
10628.26 253
10629.23 278
10630.21 251
10631.18 272
10632.15 259
10633.13 274
10634.10 314
10635.07 289
10636.05 305
10637.02 314
10638.00 333
10638.97 341
10639.94 328
10640.92 330
10641.89 331
10642.87 314
10643.84 343
10644.81 301
10645.79 336
10646.76 297
10647.74 295
10648.71 289
10649.68 271
10650.66 256
10651.63 236
10652.61 291
10653.58 301
10654.56 261
10655.53 256
10656.51 262
10657.48 235
10658.46 224
10659.43 204
10660.41 216
10661.38 239
10662.36 230
10663.33 238
10664.31 234
10665.28 220
10666.26 240
10667.23 246
10668.21 270
10669.18 251
10670.16 217
10671.13 239
10672.11 216
10673.08 247
10674.06 243
10675.03 257
10676.01 247
10676.99 263
10677.96 254
10678.94 253
10679.91 242
10680.89 265
10681.86 228
10682.84 266
10683.82 245
10684.79 252
10685.77 252
10686.74 251
10687.72 249
10688.70 241
10689.67 265
10690.65 250
10691.63 224
10692.60 229
10693.58 243
10694.55 236
10695.53 213
10696.51 229
10697.48 221
10698.46 237
10699.44 263
10700.41 268
10701.39 214
10702.37 236
10703.34 208
10704.32 257
10705.30 219
10706.27 242
10707.25 213
10708.23 224
10709.21 212
10710.18 242
10711.16 249
10712.14 230
10713.11 220
10714.09 246
10715.07 235
10716.05 224
10717.02 245
10718.00 217
10718.98 259
10719.96 255
10720.93 238
10721.91 240
10722.89 239
10723.87 247
10724.85 215
10725.82 240
10726.80 229
10727.78 236
10728.76 223
10729.74 223
10730.71 196
10731.69 227
10732.67 214
10733.65 261
10734.63 240
10735.60 238
10736.58 232
10737.56 228
10738.54 223
10739.52 215
10740.50 225
10741.48 273
10742.45 267
10743.43 270
10744.41 254
10745.39 249
10746.37 256
10747.35 268
10748.33 270
10749.31 243
10750.28 249
10751.26 261
10752.24 274
10753.22 257
10754.20 242
10755.18 271
10756.16 251
10757.14 249
10758.12 249
10759.10 240
10760.08 250
10761.06 255
10762.04 250
10763.01 267
10763.99 218
10764.97 249
10765.95 271
10766.93 257
10767.91 236
10768.89 263
10769.87 269
10770.85 273
10771.83 275
10772.81 270
10773.79 280
10774.77 256
10775.75 270
10776.73 247
10777.71 295
10778.69 283
10779.67 300
10780.65 297
10781.63 289
10782.62 293
10783.60 266
10784.58 296
10785.56 282
10786.54 278
10787.52 328
10788.50 301
10789.48 296
10790.46 278
10791.44 269
10792.42 278
10793.40 246
10794.38 264
10795.37 277
10796.35 248
10797.33 235
10798.31 216
10799.29 242
10800.27 229
10801.25 237
10802.23 226
10803.21 253
10804.20 223
10805.18 237
10806.16 226
10807.14 270
10808.12 235
10809.10 235
10810.09 265
10811.07 259
10812.05 256
10813.03 234
10814.01 275
10815.00 241
10815.98 236
10816.96 214
10817.94 235
10818.92 246
10819.91 270
10820.89 263
10821.87 245
10822.85 246
10823.83 244
10824.82 255
10825.80 256
10826.78 248
10827.76 253
10828.75 265
10829.73 238
10830.71 235
10831.69 230
10832.68 241
10833.66 263
10834.64 262
10835.63 254
10836.61 271
10837.59 247
10838.57 252
10839.56 235
10840.54 226
10841.52 264
10842.51 252
10843.49 268
10844.47 270
10845.46 264
10846.44 273
10847.42 261
10848.41 249
10849.39 290
10850.37 255
10851.36 273
10852.34 276
10853.32 267
10854.31 292
10855.29 289
10856.28 282
10857.26 303
10858.24 278
10859.23 272
10860.21 314
10861.20 313
10862.18 300
10863.16 295
10864.15 306
10865.13 304
10866.12 331
10867.10 315
10868.08 293
10869.07 295
10870.05 299
10871.04 269
10872.02 286
10873.01 305
10873.99 311
10874.98 321
10875.96 321
10876.95 325
10877.93 327
10878.92 322
10879.90 330
10880.89 308
10881.87 316
10882.86 310
10883.84 320
10884.83 326
10885.81 317
10886.80 327
10887.78 328
10888.77 334
10889.75 354
10890.74 343
10891.72 341
10892.71 368
10893.69 361
10894.68 355
10895.66 381
10896.65 365
10897.64 367
10898.62 354
10899.61 388
10900.59 347
10901.58 376
10902.56 343
10903.55 375
10904.54 382
10905.52 390
10906.51 393
10907.49 395
10908.48 385
10909.47 358
10910.45 409
10911.44 408
10912.43 366
10913.41 402
10914.40 437
10915.39 432
10916.37 422
10917.36 443
10918.35 427
10919.33 423
10920.32 417
10921.31 434
10922.29 447
10923.28 425
10924.27 444
10925.25 463
10926.24 467
10927.23 450
10928.21 477
10929.20 462
10930.19 473
10931.18 515
10932.16 455
10933.15 450
10934.14 488
10935.12 466
10936.11 519
10937.10 529
10938.09 532
10939.07 541
10940.06 563
10941.05 537
10942.04 561
10943.02 557
10944.01 529
10945.00 578
10945.99 588
10946.98 598
10947.96 605
10948.95 618
10949.94 660
10950.93 682
10951.92 701
10952.90 766
10953.89 792
10954.88 853
10955.87 862
10956.86 926
10957.85 978
10958.83 982
10959.82 1047
10960.81 1020
10961.80 967
10962.79 960
10963.78 865
10964.77 890
10965.75 841
10966.74 769
10967.73 756
10968.72 768
10969.71 730
10970.70 646
10971.69 643
10972.68 635
10973.67 643
10974.66 632
10975.64 619
10976.63 665
10977.62 645
10978.61 674
10979.60 651
10980.59 700
10981.58 700
10982.57 678
10983.56 694
10984.55 719
10985.54 714
10986.53 725
10987.52 728
10988.51 740
10989.50 747
10990.49 801
10991.48 824
10992.47 855
10993.46 966
10994.45 1063
10995.44 1175
10996.43 1243
10997.42 1331
10998.41 1388
10999.40 1447
11000.39 1478
11001.38 1502
11002.37 1395
11003.36 1336
11004.35 1267
11005.34 1201
11006.33 1069
11007.32 1026
11008.31 885
11009.30 806
11010.30 750
11011.29 659
11012.28 651
11013.27 602
11014.26 590
11015.25 598
11016.24 567
11017.23 563
11018.22 562
11019.21 516
11020.21 512
11021.20 529
11022.19 490
11023.18 484
11024.17 497
11025.16 476
11026.15 487
11027.14 469
11028.14 483
11029.13 458
11030.12 480
11031.11 492
11032.10 481
11033.09 492
11034.09 482
11035.08 503
11036.07 467
11037.06 481
11038.05 517
11039.05 491
11040.04 483
11041.03 470
11042.02 476
11043.02 450
11044.01 429
11045.00 441
11045.99 444
11046.98 454
11047.98 420
11048.97 421
11049.96 408
11050.95 420
11051.95 404
11052.94 419
11053.93 437
11054.93 422
11055.92 408
11056.91 410
11057.90 428
11058.90 422
11059.89 439
11060.88 445
11061.88 454
11062.87 412
11063.86 416
11064.86 435
11065.85 423
11066.84 410
11067.84 435
11068.83 424
11069.82 447
11070.82 451
11071.81 429
11072.80 439
11073.80 482
11074.79 448
11075.78 457
11076.78 450
11077.77 429
11078.77 438
11079.76 441
11080.75 449
11081.75 468
11082.74 416
11083.74 449
11084.73 438
11085.72 444
11086.72 433
11087.71 401
11088.71 411
11089.70 420
11090.70 399
11091.69 407
11092.68 384
11093.68 396
11094.67 361
11095.67 365
11096.66 431
11097.66 397
11098.65 389
11099.65 392
11100.64 414
11101.64 396
11102.63 377
11103.63 375
11104.62 391
11105.62 407
11106.61 413
11107.61 406
11108.60 400
11109.60 418
11110.59 371
11111.59 410
11112.58 421
11113.58 412
11114.57 402
11115.57 405
11116.56 384
11117.56 384
11118.56 405
11119.55 412
11120.55 384
11121.54 381
11122.54 387
11123.54 411
11124.53 414
11125.53 397
11126.52 454
11127.52 385
11128.51 407
11129.51 397
11130.51 402
11131.50 404
11132.50 383
11133.50 393
11134.49 396
11135.49 348
11136.49 376
11137.48 378
11138.48 362
11139.47 348
11140.47 359
11141.47 372
11142.46 375
11143.46 384
11144.46 393
11145.46 404
11146.45 398
11147.45 378
11148.45 377
11149.44 406
11150.44 374
11151.44 356
11152.43 376
11153.43 369
11154.43 381
11155.43 405
11156.42 425
11157.42 361
11158.42 391
11159.42 357
11160.41 361
11161.41 373
11162.41 360
11163.41 355
11164.40 364
11165.40 335
11166.40 355
11167.40 374
11168.39 359
11169.39 315
11170.39 340
11171.39 376
11172.39 328
11173.38 353
11174.38 311
11175.38 332
11176.38 349
11177.38 357
11178.38 346
11179.37 351
11180.37 336
11181.37 345
11182.37 385
11183.37 347
11184.37 351
11185.37 362
11186.36 358
11187.36 335
11188.36 333
11189.36 344
11190.36 328
11191.36 345
11192.36 364
11193.36 342
11194.36 346
11195.35 339
11196.35 335
11197.35 339
11198.35 351
11199.35 352
11200.35 350
11201.35 334
11202.35 339
11203.35 361
11204.35 368
11205.35 329
11206.35 353
11207.35 329
11208.35 354
11209.35 390
11210.35 355
11211.35 347
11212.35 361
11213.35 344
11214.35 356
11215.34 366
11216.35 353
11217.35 331
11218.35 335
11219.35 356
11220.35 362
11221.35 353
11222.35 340
11223.35 352
11224.35 342
11225.35 362
11226.35 342
11227.35 379
11228.35 368
11229.35 367
11230.35 353
11231.35 365
11232.35 393
11233.35 375
11234.35 407
11235.35 369
11236.35 386
11237.36 387
11238.36 392
11239.36 361
11240.36 398
11241.36 397
11242.36 415
11243.36 397
11244.36 408
11245.36 393
11246.37 412
11247.37 392
11248.37 389
11249.37 438
11250.37 429
11251.37 396
11252.38 404
11253.38 402
11254.38 433
11255.38 409
11256.38 409
11257.38 449
11258.39 454
11259.39 411
11260.39 447
11261.39 460
11262.39 425
11263.40 489
11264.40 480
11265.40 485
11266.40 484
11267.40 507
11268.41 518
11269.41 509
11270.41 560
11271.41 569
11272.42 604
11273.42 603
11274.42 606
11275.42 624
11276.43 629
11277.43 651
11278.43 651
11279.44 656
11280.44 603
11281.44 609
11282.44 589
11283.45 612
11284.45 538
11285.45 541
11286.46 492
11287.46 478
11288.46 444
11289.47 427
11290.47 434
11291.47 418
11292.48 439
11293.48 434
11294.48 413
11295.49 390
11296.49 404
11297.49 388
11298.50 390
11299.50 412
11300.51 384
11301.51 401
11302.51 410
11303.52 415
11304.52 418
11305.53 429
11306.53 405
11307.53 391
11308.54 410
11309.54 418
11310.55 409
11311.55 463
11312.55 465
11313.56 485
11314.56 502
11315.57 515
11316.57 516
11317.58 550
11318.58 513
11319.59 513
11320.59 551
11321.59 522
11322.60 510
11323.60 509
11324.61 511
11325.61 509
11326.62 474
11327.62 497
11328.63 454
11329.63 457
11330.64 451
11331.64 424
11332.65 420
11333.65 424
11334.66 418
11335.67 437
11336.67 461
11337.68 426
11338.68 462
11339.69 444
11340.69 473
11341.70 463
11342.70 486
11343.71 492
11344.72 455
11345.72 429
11346.73 456
11347.73 415
11348.74 387
11349.74 410
11350.75 407
11351.76 415
11352.76 371
11353.77 388
11354.78 412
11355.78 404
11356.79 432
11357.79 430
11358.80 406
11359.81 428
11360.81 419
11361.82 414
11362.83 438
11363.83 413
11364.84 434
11365.85 440
11366.85 399
11367.86 373
11368.87 371
11369.87 372
11370.88 363
11371.89 358
11372.89 363
11373.90 356
11374.91 374
11375.92 366
11376.92 339
11377.93 387
11378.94 355
11379.94 353
11380.95 361
11381.96 342
11382.97 341
11383.97 371
11384.98 366
11385.99 365
11387.00 329
11388.00 368
11389.01 361
11390.02 353
11391.03 354
11392.04 354
11393.04 340
11394.05 351
11395.06 339
11396.07 331
11397.08 346
11398.08 369
11399.09 391
11400.10 371
11401.11 358
11402.12 372
11403.12 370
11404.13 339
11405.14 370
11406.15 334
11407.16 362
11408.17 361
11409.18 380
11410.18 389
11411.19 403
11412.20 364
11413.21 380
11414.22 385
11415.23 355
11416.24 376
11417.25 353
11418.25 368
11419.26 366
11420.27 375
11421.28 367
11422.29 371
11423.30 319
11424.31 323
11425.32 329
11426.33 370
11427.34 374
11428.35 338
11429.36 359
11430.37 343
11431.38 316
11432.39 357
11433.39 353
11434.40 327
11435.41 345
11436.42 376
11437.43 375
11438.44 336
11439.45 344
11440.46 372
11441.47 361
11442.48 346
11443.49 343
11444.50 368
11445.51 358
11446.52 360
11447.53 346
11448.55 360
11449.56 364
11450.57 351
11451.58 376
11452.59 365
11453.60 340
11454.61 339
11455.62 391
11456.63 378
11457.64 381
11458.65 365
11459.66 358
11460.67 342
11461.68 365
11462.69 372
11463.71 373
11464.72 367
11465.73 352
11466.74 380
11467.75 348
11468.76 356
11469.77 379
11470.78 372
11471.80 391
11472.81 365
11473.82 345
11474.83 398
11475.84 384
11476.85 402
11477.86 394
11478.88 386
11479.89 389
11480.90 408
11481.91 389
11482.92 371
11483.93 367
11484.95 379
11485.96 407
11486.97 443
11487.98 425
11489.00 413
11490.01 432
11491.02 420
11492.03 449
11493.04 420
11494.06 445
11495.07 473
11496.08 458
11497.09 464
11498.11 477
11499.12 472
11500.13 458
11501.14 513
11502.16 507
11503.17 486
11504.18 514
11505.20 506
11506.21 494
11507.22 537
11508.23 529
11509.25 559
11510.26 553
11511.27 579
11512.29 578
11513.30 589
11514.31 592
11515.33 646
11516.34 664
11517.35 681
11518.37 693
11519.38 739
11520.39 803
11521.41 786
11522.42 780
11523.43 872
11524.45 849
11525.46 850
11526.47 879
11527.49 923
11528.50 943
11529.52 1009
11530.53 1054
11531.54 1140
11532.56 1218
11533.57 1313
11534.59 1441
11535.60 1555
11536.62 1688
11537.63 1737
11538.64 1801
11539.66 1829
11540.67 1827
11541.69 1812
11542.70 1704
11543.72 1558
11544.73 1432
11545.75 1321
11546.76 1181
11547.77 1056
11548.79 943
11549.80 822
11550.82 750
11551.83 668
11552.85 665
11553.86 666
11554.88 633
11555.89 584
11556.91 616
11557.92 576
11558.94 558
11559.95 588
11560.97 548
11561.99 529
11563.00 546
11564.02 541
11565.03 536
11566.05 502
11567.06 526
11568.08 516
11569.09 532
11570.11 559
11571.13 488
11572.14 515
11573.16 529
11574.17 541
11575.19 527
11576.20 535
11577.22 557
11578.24 507
11579.25 501
11580.27 511
11581.29 538
11582.30 512
11583.32 527
11584.33 514
11585.35 507
11586.37 450
11587.38 444
11588.40 481
11589.42 479
11590.43 479
11591.45 528
11592.47 528
11593.48 524
11594.50 565
11595.52 575
11596.53 636
11597.55 607
11598.57 660
11599.58 700
11600.60 645
11601.62 648
11602.64 656
11603.65 659
11604.67 610
11605.69 620
11606.70 588
11607.72 546
11608.74 548
11609.76 527
11610.77 491
11611.79 515
11612.81 499
11613.83 549
11614.84 522
11615.86 541
11616.88 490
11617.90 521
11618.92 532
11619.93 510
11620.95 512
11621.97 511
11622.99 507
11624.01 475
11625.02 490
11626.04 489
11627.06 462
11628.08 453
11629.10 479
11630.11 426
11631.13 406
11632.15 405
11633.17 426
11634.19 428
11635.21 458
11636.23 443
11637.24 448
11638.26 394
11639.28 416
11640.30 427
11641.32 408
11642.34 399
11643.36 392
11644.38 378
11645.39 372
11646.41 389
11647.43 334
11648.45 386
11649.47 371
11650.49 379
11651.51 383
11652.53 377
11653.55 344
11654.57 387
11655.59 376
11656.61 364
11657.63 344
11658.65 366
11659.67 369
11660.69 357
11661.70 356
11662.72 339
11663.74 326
11664.76 328
11665.78 309
11666.80 340
11667.82 335
11668.84 331
11669.86 346
11670.88 352
11671.90 349
11672.92 322
11673.95 320
11674.97 319
11675.99 310
11677.01 341
11678.03 308
11679.05 354
11680.07 317
11681.09 328
11682.11 324
11683.13 354
11684.15 327
11685.17 304
11686.19 282
11687.21 322
11688.23 316
11689.25 346
11690.28 317
11691.30 318
11692.32 307
11693.34 287
11694.36 325
11695.38 313
11696.40 302
11697.42 332
11698.44 318
11699.47 292
11700.49 296
11701.51 271
11702.53 279
11703.55 326
11704.57 322
11705.60 315
11706.62 293
11707.64 270
11708.66 291
11709.68 287
11710.70 320
11711.73 279
11712.75 299
11713.77 281
11714.79 278
11715.81 265
11716.84 266
11717.86 262
11718.88 242
11719.90 256
11720.92 255
11721.95 272
11722.97 293
11723.99 277
11725.01 279
11726.04 268
11727.06 269
11728.08 258
11729.11 274
11730.13 274
11731.15 256
11732.17 247
11733.20 261
11734.22 275
11735.24 275
11736.26 250
11737.29 255
11738.31 227
11739.33 240
11740.36 261
11741.38 233
11742.40 266
11743.43 242
11744.45 256
11745.47 240
11746.50 258
11747.52 227
11748.54 269
11749.57 268
11750.59 253
11751.62 256
11752.64 248
11753.66 265
11754.69 252
11755.71 287
11756.73 269
11757.76 247
11758.78 231
11759.81 238
11760.83 236
11761.85 233
11762.88 234
11763.90 255
11764.93 260
11765.95 255
11766.98 293
11768.00 269
11769.02 268
11770.05 269
11771.07 282
11772.10 271
11773.12 275
11774.15 259
11775.17 249
11776.20 245
11777.22 266
11778.25 250
11779.27 246
11780.30 245
11781.32 245
11782.35 250
11783.37 254
11784.40 234
11785.42 207
11786.45 254
11787.47 233
11788.50 269
11789.52 245
11790.55 278
11791.57 262
11792.60 254
11793.62 255
11794.65 259
11795.67 245
11796.70 262
11797.73 284
11798.75 238
11799.78 255
11800.80 240
11801.83 249
11802.85 251
11803.88 266
11804.91 240
11805.93 254
11806.96 263
11807.98 221
11809.01 268
11810.04 295
11811.06 258
11812.09 236
11813.12 264
11814.14 274
11815.17 259
11816.19 263
11817.22 267
11818.25 264
11819.27 281
11820.30 266
11821.33 285
11822.35 280
11823.38 292
11824.41 302
11825.44 312
11826.46 293
11827.49 298
11828.52 322
11829.54 299
11830.57 288
11831.60 288
11832.62 274
11833.65 286
11834.68 290
11835.71 262
11836.73 286
11837.76 277
11838.79 288
11839.82 271
11840.84 278
11841.87 266
11842.90 279
11843.93 299
11844.95 315
11845.98 306
11847.01 298
11848.04 307
11849.07 289
11850.09 317
11851.12 294
11852.15 282
11853.18 311
11854.21 308
11855.23 324
11856.26 332
11857.29 316
11858.32 315
11859.35 320
11860.38 333
11861.40 312
11862.43 319
11863.46 351
11864.49 335
11865.52 336
11866.55 358
11867.58 329
11868.60 344
11869.63 337
11870.66 339
11871.69 328
11872.72 313
11873.75 353
11874.78 380
11875.81 375
11876.84 336
11877.86 351
11878.89 344
11879.92 363
11880.95 381
11881.98 416
11883.01 377
11884.04 367
11885.07 381
11886.10 402
11887.13 400
11888.16 396
11889.19 405
11890.22 416
11891.25 399
11892.28 422
11893.31 430
11894.34 434
11895.37 443
11896.40 466
11897.43 519
11898.46 533
11899.49 518
11900.52 545
11901.55 582
11902.58 621
11903.61 594
11904.64 603
11905.67 602
11906.70 591
11907.73 609
11908.76 605
11909.79 587
11910.82 565
11911.85 541
11912.88 519
11913.91 474
11914.94 489
11915.97 488
11917.01 513
11918.04 511
11919.07 477
11920.10 461
11921.13 490
11922.16 518
11923.19 499
11924.22 558
11925.25 564
11926.28 579
11927.32 624
11928.35 676
11929.38 676
11930.41 630
11931.44 644
11932.47 676
11933.50 643
11934.54 660
11935.57 662
11936.60 652
11937.63 574
11938.66 558
11939.70 536
11940.73 508
11941.76 510
11942.79 442
11943.82 457
11944.85 446
11945.89 428
11946.92 427
11947.95 408
11948.98 407
11950.02 397
11951.05 387
11952.08 416
11953.11 426
11954.15 412
11955.18 406
11956.21 395
11957.24 405
11958.28 422
11959.31 390
11960.34 377
11961.37 341
11962.41 371
11963.44 379
11964.47 379
11965.51 371
11966.54 393
11967.57 396
11968.60 408
11969.64 377
11970.67 394
11971.70 419
11972.74 408
11973.77 430
11974.80 427
11975.84 422
11976.87 420
11977.90 419
11978.94 418
11979.97 407
11981.00 408
11982.04 456
11983.07 456
11984.11 442
11985.14 417
11986.17 462
11987.21 442
11988.24 452
11989.28 430
11990.31 455
11991.34 460
11992.38 442
11993.41 476
11994.45 467
11995.48 473
11996.51 466
11997.55 468
11998.58 464
11999.62 482
12000.65 468
12001.69 493
12002.72 502
12003.76 517
12004.79 469
12005.82 485
12006.86 507
12007.89 500
12008.93 542
12009.96 563
12011.00 555
12012.03 578
12013.07 626
12014.10 607
12015.14 637
12016.17 674
12017.21 642
12018.24 683
12019.28 681
12020.32 658
12021.35 676
12022.39 636
12023.42 647
12024.46 615
12025.49 620
12026.53 601
12027.56 612
12028.60 634
12029.64 641
12030.67 650
12031.71 636
12032.74 634
12033.78 650
12034.81 665
12035.85 653
12036.89 618
12037.92 591
12038.96 561
12039.99 544
12041.03 569
12042.07 568
12043.10 510
12044.14 501
12045.18 517
12046.21 509
12047.25 494
12048.29 487
12049.32 492
12050.36 487
12051.40 514
12052.43 541
12053.47 529
12054.51 505
12055.54 521
12056.58 534
12057.62 563
12058.65 511
12059.69 513
12060.73 485
12061.76 459
12062.80 471
12063.84 476
12064.88 452
12065.91 468
12066.95 456
12067.99 436
12069.03 381
12070.06 420
12071.10 394
12072.14 412
12073.18 433
12074.21 404
12075.25 389
12076.29 400
12077.33 406
12078.36 408
12079.40 383
12080.44 359
12081.48 378
12082.52 356
12083.55 384
12084.59 382
12085.63 401
12086.67 377
12087.71 382
12088.74 400
12089.78 396
12090.82 407
12091.86 417
12092.90 418
12093.94 384
12094.98 441
12096.01 442
12097.05 435
12098.09 422
12099.13 438
12100.17 439
12101.21 470
12102.25 475
12103.28 452
12104.32 453
12105.36 459
12106.40 452
12107.44 438
12108.48 422
12109.52 419
12110.56 385
12111.60 386
12112.64 402
12113.68 364
12114.72 383
12115.76 348
12116.79 361
12117.83 332
12118.87 347
12119.91 339
12120.95 337
12121.99 343
12123.03 333
12124.07 338
12125.11 326
12126.15 301
12127.19 310
12128.23 327
12129.27 319
12130.31 340
12131.35 306
12132.39 310
12133.43 306
12134.47 302
12135.51 329
12136.55 327
12137.59 312
12138.63 328
12139.67 304
12140.71 325
12141.76 315
12142.80 330
12143.84 320
12144.88 306
12145.92 307
12146.96 321
12148.00 307
12149.04 280
12150.08 301
12151.12 311
12152.16 323
12153.20 308
12154.25 288
12155.29 283
12156.33 266
12157.37 272
12158.41 277
12159.45 275
12160.49 278
12161.53 301
12162.58 268
12163.62 291
12164.66 273
12165.70 306
12166.74 271
12167.78 278
12168.82 282
12169.87 282
12170.91 270
12171.95 257
12172.99 291
12174.03 266
12175.08 301
12176.12 274
12177.16 264
12178.20 290
12179.24 262
12180.29 278
12181.33 291
12182.37 252
12183.41 272
12184.46 277
12185.50 293
12186.54 259
12187.58 254
12188.63 288
12189.67 291
12190.71 256
12191.75 257
12192.80 288
12193.84 254
12194.88 265
12195.92 252
12196.97 279
12198.01 263
12199.05 280
12200.10 313
12201.14 286
12202.18 255
12203.23 246
12204.27 268
12205.31 256
12206.36 244
12207.40 227
12208.44 242
12209.49 255
12210.53 243
12211.57 263
12212.62 253
12213.66 234
12214.70 264
12215.75 256
12216.79 261
12217.84 225
12218.88 232
12219.92 254
12220.97 262
12222.01 249
12223.06 241
12224.10 251
12225.14 267
12226.19 266
12227.23 256
12228.28 247
12229.32 228
12230.36 237
12231.41 252
12232.45 239
12233.50 231
12234.54 233
12235.59 270
12236.63 236
12237.68 234
12238.72 241
12239.77 288
12240.81 278
12241.86 274
12242.90 267
12243.94 294
12244.99 278
12246.03 270
12247.08 294
12248.13 276
12249.17 277
12250.22 248
12251.26 275
12252.31 263
12253.35 216
12254.40 225
12255.44 244
12256.49 239
12257.53 228
12258.58 233
12259.62 240
12260.67 206
12261.72 228
12262.76 237
12263.81 210
12264.85 187
12265.90 215
12266.94 214
12267.99 201
12269.04 193
12270.08 203
12271.13 208
12272.17 210
12273.22 226
12274.27 238
12275.31 208
12276.36 184
12277.41 200
12278.45 216
12279.50 208
12280.55 179
12281.59 174
12282.64 202
12283.69 210
12284.73 197
12285.78 232
12286.83 231
12287.87 197
12288.92 190
12289.97 208
12291.01 198
12292.06 184
12293.11 194
12294.15 204
12295.20 207
12296.25 199
12297.30 209
12298.34 185
12299.39 185
12300.44 196
12301.48 201
12302.53 210
12303.58 189
12304.63 192
12305.67 217
12306.72 176
12307.77 171
12308.82 210
12309.87 206
12310.91 217
12311.96 204
12313.01 193
12314.06 197
12315.10 207
12316.15 211
12317.20 222
12318.25 191
12319.30 194
12320.34 194
12321.39 198
12322.44 200
12323.49 194
12324.54 201
12325.59 208
12326.63 222
12327.68 207
12328.73 211
12329.78 213
12330.83 187
12331.88 187
12332.93 195
12333.98 202
12335.02 201
12336.07 204
12337.12 171
12338.17 177
12339.22 197
12340.27 226
12341.32 186
12342.37 192
12343.42 169
12344.47 182
12345.51 185
12346.56 166
12347.61 171
12348.66 196
12349.71 191
12350.76 198
12351.81 217
12352.86 196
12353.91 211
12354.96 171
12356.01 200
12357.06 196
12358.11 192
12359.16 193
12360.21 216
12361.26 196
12362.31 186
12363.36 185
12364.41 216
12365.46 199
12366.51 185
12367.56 214
12368.61 200
12369.66 200
12370.71 198
12371.76 190
12372.81 217
12373.86 216
12374.91 200
12375.96 183
12377.01 193
12378.06 190
12379.11 182
12380.17 218
12381.22 188
12382.27 183
12383.32 198
12384.37 199
12385.42 198
12386.47 177
12387.52 205
12388.57 212
12389.62 203
12390.67 198
12391.73 219
12392.78 194
12393.83 204
12394.88 193
12395.93 205
12396.98 214
12398.03 188
12399.09 202
12400.14 216
12401.19 210
12402.24 195
12403.29 205
12404.34 221
12405.40 228
12406.45 186
12407.50 226
12408.55 206
12409.60 213
12410.66 232
12411.71 226
12412.76 195
12413.81 214
12414.86 251
12415.92 229
12416.97 221
12418.02 242
12419.07 248
12420.13 243
12421.18 239
12422.23 196
12423.28 226
12424.34 223
12425.39 207
12426.44 211
12427.49 240
12428.55 221
12429.60 208
12430.65 257
12431.71 239
12432.76 243
12433.81 214
12434.86 239
12435.92 227
12436.97 232
12438.02 237
12439.08 216
12440.13 242
12441.18 250
12442.24 240
12443.29 220
12444.34 232
12445.40 250
12446.45 263
12447.50 239
12448.56 248
12449.61 254
12450.67 273
12451.72 294
12452.77 287
12453.83 285
12454.88 281
12455.94 300
12456.99 312
12458.04 301
12459.10 315
12460.15 283
12461.21 299
12462.26 323
12463.31 329
12464.37 359
12465.42 389
12466.48 421
12467.53 420
12468.59 460
12469.64 491
12470.70 551
12471.75 553
12472.80 581
12473.86 657
12474.91 666
12475.97 707
12477.02 712
12478.08 723
12479.13 744
12480.19 704
12481.24 683
12482.30 610
12483.35 579
12484.41 527
12485.46 524
12486.52 480
12487.57 463
12488.63 438
12489.69 392
12490.74 409
12491.80 378
12492.85 373
12493.91 339
12494.96 340
12496.02 307
12497.07 309
12498.13 314
12499.19 338
12500.24 316
12501.30 327
12502.35 338
12503.41 315
12504.47 318
12505.52 314
12506.58 341
12507.63 330
12508.69 316
12509.75 320
12510.80 313
12511.86 323
12512.91 306
12513.97 304
12515.03 307
12516.08 313
12517.14 305
12518.20 332
12519.25 300
12520.31 305
12521.37 323
12522.42 333
12523.48 306
12524.54 296
12525.59 309
12526.65 331
12527.71 285
12528.77 293
12529.82 289
12530.88 308
12531.94 287
12532.99 302
12534.05 313
12535.11 316
12536.17 329
12537.22 315
12538.28 331
12539.34 294
12540.40 329
12541.45 335
12542.51 358
12543.57 356
12544.63 372
12545.68 345
12546.74 365
12547.80 417
12548.86 378
12549.92 425
12550.97 427
12552.03 455
12553.09 427
12554.15 462
12555.21 444
12556.26 421
12557.32 418
12558.38 425
12559.44 423
12560.50 425
12561.56 417
12562.61 387
12563.67 381
12564.73 373
12565.79 390
12566.85 364
12567.91 363
12568.97 347
12570.02 354
12571.08 327
12572.14 322
12573.20 320
12574.26 319
12575.32 314
12576.38 348
12577.44 361
12578.50 337
12579.56 331
12580.61 333
12581.67 344
12582.73 315
12583.79 309
12584.85 337
12585.91 341
12586.97 285
12588.03 318
12589.09 341
12590.15 324
12591.21 336
12592.27 343
12593.33 316
12594.39 349
12595.45 317
12596.51 334
12597.57 347
12598.63 329
12599.69 331
12600.75 330
12601.81 358
12602.87 360
12603.93 356
12604.99 355
12606.05 344
12607.11 312
12608.17 365
12609.23 352
12610.29 374
12611.35 337
12612.41 386
12613.47 411
12614.53 386
12615.59 397
12616.66 385
12617.72 427
12618.78 400
12619.84 429
12620.90 435
12621.96 439
12623.02 456
12624.08 465
12625.14 483
12626.20 520
12627.26 497
12628.33 483
12629.39 476
12630.45 456
12631.51 467
12632.57 478
12633.63 496
12634.69 444
12635.76 411
12636.82 447
12637.88 463
12638.94 422
12640.00 424
12641.06 418
12642.13 393
12643.19 367
12644.25 363
12645.31 393
12646.37 366
12647.44 359
12648.50 355
12649.56 370
12650.62 354
12651.68 374
12652.75 370
12653.81 384
12654.87 381
12655.93 387
12657.00 361
12658.06 373
12659.12 355
12660.18 380
12661.25 370
12662.31 346
12663.37 361
12664.43 379
12665.50 383
12666.56 393
12667.62 370
12668.69 375
12669.75 375
12670.81 366
12671.88 401
12672.94 417
12674.00 400
12675.06 389
12676.13 410
12677.19 415
12678.25 421
12679.32 419
12680.38 459
12681.44 448
12682.51 442
12683.57 409
12684.64 443
12685.70 463
12686.76 445
12687.83 447
12688.89 461
12689.95 478
12691.02 462
12692.08 476
12693.15 460
12694.21 500
12695.27 521
12696.34 516
12697.40 550
12698.47 555
12699.53 559
12700.59 607
12701.66 647
12702.72 642
12703.79 658
12704.85 621
12705.92 629
12706.98 659
12708.05 687
12709.11 662
12710.18 642
12711.24 602
12712.30 597
12713.37 620
12714.43 587
12715.50 589
12716.56 563
12717.63 595
12718.69 574
12719.76 549
12720.82 604
12721.89 543
12722.95 523
12724.02 555
12725.09 569
12726.15 577
12727.22 564
12728.28 615
12729.35 651
12730.41 656
12731.48 703
12732.54 675
12733.61 691
12734.68 650
12735.74 624
12736.81 642
12737.87 580
12738.94 611
12740.00 608
12741.07 562
12742.14 563
12743.20 544
12744.27 519
12745.33 513
12746.40 502
12747.47 481
12748.53 452
12749.60 441
12750.67 461
12751.73 444
12752.80 449
12753.87 428
12754.93 424
12756.00 439
12757.07 394
12758.13 411
12759.20 420
12760.27 426
12761.33 416
12762.40 405
12763.47 393
12764.53 395
12765.60 401
12766.67 402
12767.73 389
12768.80 389
12769.87 374
12770.94 388
12772.00 378
12773.07 344
12774.14 361
12775.21 358
12776.27 357
12777.34 312
12778.41 322
12779.48 351
12780.54 360
12781.61 342
12782.68 302
12783.75 328
12784.81 349
12785.88 311
12786.95 347
12788.02 325
12789.09 347
12790.15 323
12791.22 324
12792.29 299
12793.36 301
12794.43 319
12795.49 337
12796.56 344
12797.63 339
12798.70 338
12799.77 303
12800.84 330
12801.90 294
12802.97 339
12804.04 354
12805.11 342
12806.18 301
12807.25 312
12808.32 372
12809.39 352
12810.45 332
12811.52 343
12812.59 341
12813.66 339
12814.73 344
12815.80 340
12816.87 351
12817.94 337
12819.01 353
12820.08 381
12821.15 350
12822.21 350
12823.28 387
12824.35 367
12825.42 382
12826.49 396
12827.56 390
12828.63 390
12829.70 368
12830.77 395
12831.84 381
12832.91 372
12833.98 366
12835.05 343
12836.12 355
12837.19 330
12838.26 322
12839.33 322
12840.40 327
12841.47 301
12842.54 316
12843.61 281
12844.68 296
12845.75 291
12846.82 290
12847.89 294
12848.96 280
12850.03 276
12851.10 277
12852.18 264
12853.25 273
12854.32 278
12855.39 256
12856.46 251
12857.53 255
12858.60 256
12859.67 269
12860.74 282
12861.81 253
12862.88 236
12863.96 256
12865.03 263
12866.10 248
12867.17 254
12868.24 268
12869.31 244
12870.38 236
12871.45 272
12872.53 227
12873.60 223
12874.67 227
12875.74 235
12876.81 227
12877.88 238
12878.96 227
12880.03 214
12881.10 236
12882.17 223
12883.24 220
12884.31 228
12885.39 221
12886.46 220
12887.53 226
12888.60 207
12889.68 220
12890.75 212
12891.82 211
12892.89 189
12893.96 194
12895.04 180
12896.11 211
12897.18 208
12898.25 198
12899.33 214
12900.40 204
12901.47 210
12902.54 201
12903.62 204
12904.69 193
12905.76 182
12906.84 209
12907.91 209
12908.98 187
12910.06 199
12911.13 211
12912.20 173
12913.27 190
12914.35 180
12915.42 167
12916.49 211
12917.57 207
12918.64 191
12919.71 196
12920.79 178
12921.86 194
12922.94 181
12924.01 175
12925.08 204
12926.16 196
12927.23 195
12928.30 189
12929.38 171
12930.45 187
12931.53 180
12932.60 179
12933.67 189
12934.75 196
12935.82 184
12936.90 162
12937.97 153
12939.04 191
12940.12 175
12941.19 178
12942.27 147
12943.34 162
12944.42 156
12945.49 171
12946.56 159
12947.64 163
12948.71 164
12949.79 151
12950.86 182
12951.94 170
12953.01 166
12954.09 196
12955.16 166
12956.24 152
12957.31 168
12958.39 170
12959.46 152
12960.54 144
12961.61 169
12962.69 172
12963.76 171
12964.84 146
12965.91 174
12966.99 172
12968.07 170
12969.14 161
12970.22 184
12971.29 168
12972.37 161
12973.44 158
12974.52 163
12975.59 178
12976.67 167
12977.75 185
12978.82 158
12979.90 148
12980.97 153
12982.05 171
12983.13 157
12984.20 157
12985.28 151
12986.35 137
12987.43 167
12988.51 161
12989.58 155
12990.66 150
12991.74 188
12992.81 192
12993.89 145
12994.97 156
12996.04 165
12997.12 191
12998.20 171
12999.27 162
13000.35 153
13001.43 175
13002.50 187
13003.58 152
13004.66 179
13005.73 184
13006.81 158
13007.89 147
13008.97 161
13010.04 160
13011.12 157
13012.20 174
13013.27 167
13014.35 139
13015.43 167
13016.51 175
13017.58 177
13018.66 161
13019.74 139
13020.82 151
13021.89 178
13022.97 159
13024.05 170
13025.13 176
13026.21 176
13027.28 186
13028.36 164
13029.44 178
13030.52 172
13031.60 161
13032.67 177
13033.75 181
13034.83 174
13035.91 166
13036.99 169
13038.07 166
13039.14 169
13040.22 194
13041.30 178
13042.38 193
13043.46 194
13044.54 158
13045.62 160
13046.69 178
13047.77 172
13048.85 196
13049.93 202
13051.01 199
13052.09 188
13053.17 173
13054.25 179
13055.33 174
13056.40 176
13057.48 176
13058.56 160
13059.64 168
13060.72 171
13061.80 139
13062.88 170
13063.96 162
13065.04 149
13066.12 138
13067.20 173
13068.28 170
13069.36 174
13070.44 169
13071.52 154
13072.60 156
13073.68 175
13074.76 173
13075.84 180
13076.92 168
13078.00 154
13079.08 147
13080.16 160
13081.24 176
13082.32 172
13083.40 153
13084.48 156
13085.56 184
13086.64 172
13087.72 155
13088.80 166
13089.88 156
13090.96 165
13092.04 182
13093.12 158
13094.20 163
13095.28 153
13096.36 146
13097.44 156
13098.52 164
13099.61 152
13100.69 185
13101.77 171
13102.85 152
13103.93 152
13105.01 157
13106.09 169
13107.17 186
13108.25 194
13109.34 157
13110.42 173
13111.50 171
13112.58 172
13113.66 165
13114.74 181
13115.82 190
13116.91 210
13117.99 195
13119.07 184
13120.15 196
13121.23 186
13122.31 214
13123.40 212
13124.48 195
13125.56 188
13126.64 174
13127.72 200
13128.81 209
13129.89 205
13130.97 184
13132.05 173
13133.14 193
13134.22 185
13135.30 184
13136.38 172
13137.47 185
13138.55 167
13139.63 161
13140.71 198
13141.80 166
13142.88 155
13143.96 189
13145.04 188
13146.13 163
13147.21 170
13148.29 172
13149.38 169
13150.46 186
13151.54 161
13152.62 181
13153.71 193
13154.79 199
13155.87 180
13156.96 189
13158.04 177
13159.12 157
13160.21 166
13161.29 177
13162.37 165
13163.46 166
13164.54 172
13165.62 159
13166.71 164
13167.79 164
13168.88 173
13169.96 181
13171.04 184
13172.13 145
13173.21 164
13174.30 171
13175.38 178
13176.46 175
13177.55 179
13178.63 186
13179.72 166
13180.80 167
13181.88 169
13182.97 142
13184.05 156
13185.14 148
13186.22 155
13187.31 189
13188.39 179
13189.48 175
13190.56 173
13191.65 169
13192.73 169
13193.81 188
13194.90 176
13195.98 150
13197.07 168
13198.15 165
13199.24 179
13200.32 171
13201.41 164
13202.49 177
13203.58 181
13204.67 168
13205.75 164
13206.84 175
13207.92 173
13209.01 183
13210.09 177
13211.18 185
13212.26 180
13213.35 171
13214.43 181
13215.52 164
13216.61 180
13217.69 175
13218.78 175
13219.86 200
13220.95 167
13222.04 196
13223.12 179
13224.21 166
13225.29 158
13226.38 171
13227.47 180
13228.55 167
13229.64 168
13230.72 187
13231.81 199
13232.90 184
13233.98 186
13235.07 168
13236.16 188
13237.24 175
13238.33 189
13239.42 214
13240.50 196
13241.59 178
13242.68 192
13243.76 183
13244.85 200
13245.94 165
13247.02 208
13248.11 185
13249.20 204
13250.29 182
13251.37 196
13252.46 206
13253.55 208
13254.63 197
13255.72 180
13256.81 196
13257.90 183
13258.98 210
13260.07 199
13261.16 201
13262.25 211
13263.33 218
13264.42 193
13265.51 215
13266.60 221
13267.69 188
13268.77 202
13269.86 223
13270.95 209
13272.04 246
13273.13 232
13274.21 232
13275.30 214
13276.39 235
13277.48 249
13278.57 224
13279.65 226
13280.74 218
13281.83 237
13282.92 237
13284.01 214
13285.10 220
13286.19 232
13287.27 232
13288.36 221
13289.45 217
13290.54 244
13291.63 258
13292.72 259
13293.81 260
13294.90 240
13295.98 245
13297.07 246
13298.16 228
13299.25 265
13300.34 258
13301.43 278
13302.52 254
13303.61 252
13304.70 249
13305.79 253
13306.88 259
13307.97 257
13309.06 269
13310.15 245
13311.24 282
13312.32 280
13313.41 262
13314.50 275
13315.59 271
13316.68 276
13317.77 286
13318.86 288
13319.95 238
13321.04 273
13322.13 262
13323.22 274
13324.31 266
13325.40 297
13326.49 297
13327.58 285
13328.68 296
13329.77 290
13330.86 319
13331.95 292
13333.04 284
13334.13 297
13335.22 312
13336.31 325
13337.40 312
13338.49 321
13339.58 331
13340.67 311
13341.76 304
13342.85 306
13343.94 319
13345.04 332
13346.13 308
13347.22 319
13348.31 288
13349.40 310
13350.49 328
13351.58 329
13352.67 333
13353.77 346
13354.86 342
13355.95 336
13357.04 313
13358.13 307
13359.22 349
13360.31 331
13361.41 339
13362.50 358
13363.59 359
13364.68 349
13365.77 357
13366.87 399
13367.96 396
13369.05 367
13370.14 386
13371.23 390
13372.33 367
13373.42 350
13374.51 333
13375.60 336
13376.69 321
13377.79 318
13378.88 326
13379.97 318
13381.06 296
13382.16 287
13383.25 299
13384.34 298
13385.43 255
13386.53 253
13387.62 267
13388.71 289
13389.81 254
13390.90 268
13391.99 270
13393.08 262
13394.18 250
13395.27 241
13396.36 271
13397.46 264
13398.55 253
13399.64 265
13400.74 226
13401.83 256
13402.92 259
13404.02 242
13405.11 269
13406.20 255
13407.30 240
13408.39 232
13409.48 255
13410.58 248
13411.67 256
13412.77 235
13413.86 277
13414.95 217
13416.05 245
13417.14 234
13418.23 242
13419.33 281
13420.42 240
13421.52 263
13422.61 247
13423.71 244
13424.80 238
13425.89 233
13426.99 258
13428.08 253
13429.18 230
13430.27 260
13431.37 266
13432.46 249
13433.56 270
13434.65 234
13435.74 249
13436.84 281
13437.93 263
13439.03 241
13440.12 256
13441.22 253
13442.31 254
13443.41 271
13444.50 277
13445.60 281
13446.69 279
13447.79 271
13448.88 282
13449.98 256
13451.08 267
13452.17 304
13453.27 283
13454.36 290
13455.46 289
13456.55 311
13457.65 292
13458.74 304
13459.84 307
13460.94 331
13462.03 287
13463.13 310
13464.22 305
13465.32 295
13466.41 291
13467.51 301
13468.61 327
13469.70 315
13470.80 329
13471.90 306
13472.99 327
13474.09 337
13475.18 333
13476.28 353
13477.38 337
13478.47 323
13479.57 300
13480.67 340
13481.76 333
13482.86 354
13483.96 352
13485.05 370
13486.15 342
13487.25 332
13488.34 347
13489.44 383
13490.54 389
13491.63 434
13492.73 360
13493.83 407
13494.93 398
13496.02 404
13497.12 401
13498.22 415
13499.31 412
13500.41 428
13501.51 440
13502.61 412
13503.70 419
13504.80 436
13505.90 406
13507.00 427
13508.09 423
13509.19 424
13510.29 435
13511.39 407
13512.49 401
13513.58 391
13514.68 387
13515.78 381
13516.88 384
13517.98 385
13519.07 368
13520.17 381
13521.27 361
13522.37 329
13523.47 350
13524.57 352
13525.66 337
13526.76 330
13527.86 329
13528.96 346
13530.06 373
13531.16 334
13532.25 320
13533.35 290
13534.45 291
13535.55 306
13536.65 317
13537.75 299
13538.85 296
13539.95 285
13541.05 292
13542.14 283
13543.24 265
13544.34 286
13545.44 283
13546.54 280
13547.64 263
13548.74 278
13549.84 259
13550.94 277
13552.04 247
13553.14 275
13554.24 290
13555.34 267
13556.44 253
13557.54 252
13558.64 248
13559.74 242
13560.84 245
13561.94 245
13563.04 234
13564.13 251
13565.23 248
13566.34 216
13567.44 259
13568.54 263
13569.64 238
13570.74 241
13571.84 258
13572.94 262
13574.04 267
13575.14 237
13576.24 261
13577.34 280
13578.44 291
13579.54 243
13580.64 210
13581.74 223
13582.84 234
13583.94 238
13585.04 260
13586.14 279
13587.24 275
13588.35 260
13589.45 250
13590.55 260
13591.65 243
13592.75 258
13593.85 251
13594.95 257
13596.05 263
13597.15 229
13598.26 237
13599.36 238
13600.46 248
13601.56 249
13602.66 248
13603.76 272
13604.86 257
13605.97 268
13607.07 270
13608.17 255
13609.27 259
13610.37 245
13611.47 256
13612.58 243
13613.68 260
13614.78 262
13615.88 253
13616.98 265
13618.09 281
13619.19 288
13620.29 269
13621.39 300
13622.50 297
13623.60 277
13624.70 262
13625.80 249
13626.91 272
13628.01 272
13629.11 272
13630.21 271
13631.32 286
13632.42 292
13633.52 270
13634.62 274
13635.73 263
13636.83 254
13637.93 279
13639.04 244
13640.14 267
13641.24 270
13642.35 293
13643.45 285
13644.55 273
13645.65 291
13646.76 292
13647.86 266
13648.96 272
13650.07 253
13651.17 275
13652.28 282
13653.38 289
13654.48 299
13655.59 295
13656.69 311
13657.79 272
13658.90 275
13660.00 266
13661.11 289
13662.21 279
13663.31 274
13664.42 277
13665.52 276
13666.63 280
13667.73 291
13668.83 260
13669.94 270
13671.04 264
13672.15 269
13673.25 265
13674.36 260
13675.46 282
13676.56 279
13677.67 277
13678.77 284
13679.88 275
13680.98 289
13682.09 299
13683.19 291
13684.30 265
13685.40 287
13686.51 296
13687.61 281
13688.72 275
13689.82 301
13690.93 295
13692.03 311
13693.14 304
13694.24 288
13695.35 313
13696.45 282
13697.56 272
13698.66 275
13699.77 310
13700.87 303
13701.98 272
13703.09 326
13704.19 295
13705.30 319
13706.40 300
13707.51 323
13708.61 327
13709.72 316
13710.83 322
13711.93 314
13713.04 326
13714.14 312
13715.25 328
13716.36 346
13717.46 346
13718.57 341
13719.67 345
13720.78 319
13721.89 316
13722.99 334
13724.10 353
13725.21 378
13726.31 354
13727.42 354
13728.53 323
13729.63 364
13730.74 365
13731.85 377
13732.95 375
13734.06 410
13735.17 385
13736.27 385
13737.38 388
13738.49 383
13739.59 384
13740.70 385
13741.81 434
13742.92 432
13744.02 458
13745.13 461
13746.24 444
13747.35 457
13748.45 455
13749.56 488
13750.67 538
13751.78 537
13752.88 539
13753.99 568
13755.10 591
13756.21 611
13757.31 635
13758.42 644
13759.53 679
13760.64 695
13761.75 687
13762.85 703
13763.96 692
13765.07 688
13766.18 698
13767.29 679
13768.39 698
13769.50 720
13770.61 678
13771.72 667
13772.83 674
13773.94 626
13775.04 621
13776.15 607
13777.26 575
13778.37 563
13779.48 543
13780.59 495
13781.70 517
13782.80 465
13783.91 482
13785.02 467
13786.13 454
13787.24 417
13788.35 399
13789.46 397
13790.57 419
13791.68 416
13792.79 386
13793.90 372
13795.00 361
13796.11 382
13797.22 382
13798.33 372
13799.44 375
13800.55 373
13801.66 382
13802.77 359
13803.88 367
13804.99 336
13806.10 358
13807.21 371
13808.32 357
13809.43 350
13810.54 325
13811.65 368
13812.76 356
13813.87 356
13814.98 350
13816.09 366
13817.20 336
13818.31 367
13819.42 374
13820.53 355
13821.64 349
13822.75 355
13823.86 331
13824.97 350
13826.08 329
13827.19 308
13828.30 345
13829.41 336
13830.53 324
13831.64 333
13832.75 328
13833.86 340
13834.97 335
13836.08 316
13837.19 330
13838.30 316
13839.41 325
13840.52 315
13841.64 327
13842.75 328
13843.86 345
13844.97 347
13846.08 351
13847.19 337
13848.30 364
13849.41 342
13850.53 368
13851.64 331
13852.75 372
13853.86 345
13854.97 368
13856.08 344
13857.20 362
13858.31 393
13859.42 394
13860.53 366
13861.64 382
13862.76 400
13863.87 369
13864.98 376
13866.09 388
13867.20 355
13868.32 363
13869.43 374
13870.54 378
13871.65 387
13872.77 390
13873.88 401
13874.99 428
13876.10 403
13877.22 384
13878.33 410
13879.44 428
13880.55 419
13881.67 434
13882.78 443
13883.89 454
13885.01 483
13886.12 480
13887.23 526
13888.34 541
13889.46 526
13890.57 565
13891.68 557
13892.80 577
13893.91 563
13895.02 613
13896.14 588
13897.25 568
13898.36 597
13899.48 585
13900.59 562
13901.70 513
13902.82 533
13903.93 497
13905.05 488
13906.16 483
13907.27 457
13908.39 444
13909.50 413
13910.61 405
13911.73 395
13912.84 415
13913.96 377
13915.07 365
13916.19 353
13917.30 386
13918.41 367
13919.53 375
13920.64 380
13921.76 362
13922.87 378
13923.99 335
13925.10 344
13926.21 343
13927.33 360
13928.44 363
13929.56 358
13930.67 333
13931.79 336
13932.90 370
13934.02 364
13935.13 327
13936.25 331
13937.36 334
13938.48 336
13939.59 330
13940.71 333
13941.82 332
13942.94 338
13944.05 311
13945.17 312
13946.28 300
13947.40 300
13948.52 325
13949.63 343
13950.75 319
13951.86 296
13952.98 300
13954.09 303
13955.21 317
13956.32 316
13957.44 307
13958.56 292
13959.67 312
13960.79 309
13961.90 320
13963.02 334
13964.14 342
13965.25 321
13966.37 324
13967.48 314
13968.60 310
13969.72 330
13970.83 315
13971.95 329
13973.07 303
13974.18 329
13975.30 328
13976.42 356
13977.53 316
13978.65 332
13979.77 324
13980.88 293
13982.00 311
13983.12 299
13984.23 304
13985.35 312
13986.47 337
13987.58 340
13988.70 325
13989.82 316
13990.94 277
13992.05 317
13993.17 327
13994.29 314
13995.40 323
13996.52 312
13997.64 309
13998.76 312
13999.87 313
14000.99 344
14002.11 327
14003.23 313
14004.35 307
14005.46 341
14006.58 342
14007.70 340
14008.82 308
14009.93 334
14011.05 347
14012.17 326
14013.29 339
14014.41 312
14015.52 330
14016.64 348
14017.76 352
14018.88 327
14020.00 333
14021.12 337
14022.23 341
14023.35 342
14024.47 327
14025.59 322
14026.71 337
14027.83 373
14028.95 342
14030.06 322
14031.18 316
14032.30 354
14033.42 348
14034.54 333
14035.66 319
14036.78 349
14037.90 355
14039.02 343
14040.14 320
14041.25 340
14042.37 360
14043.49 353
14044.61 342
14045.73 326
14046.85 363
14047.97 372
14049.09 377
14050.21 382
14051.33 378
14052.45 362
14053.57 387
14054.69 418
14055.81 402
14056.93 405
14058.05 424
14059.17 473
14060.29 439
14061.41 461
14062.53 474
14063.65 516
14064.77 497
14065.89 474
14067.01 479
14068.13 499
14069.25 492
14070.37 522
14071.49 566
14072.61 530
14073.73 534
14074.85 552
14075.97 569
14077.09 522
14078.21 519
14079.33 576
14080.45 561
14081.57 563
14082.69 526
14083.82 560
14084.94 586
14086.06 554
14087.18 549
14088.30 551
14089.42 553
14090.54 535
14091.66 584
14092.78 583
14093.91 551
14095.03 596
14096.15 628
14097.27 604
14098.39 597
14099.51 595
14100.63 603
14101.76 554
14102.88 551
14104.00 552
14105.12 560
14106.24 523
14107.36 529
14108.49 539
14109.61 497
14110.73 493
14111.85 501
14112.97 481
14114.10 488
14115.22 459
14116.34 436
14117.46 468
14118.58 460
14119.71 436
14120.83 452
14121.95 421
14123.07 416
14124.20 424
14125.32 420
14126.44 401
14127.56 378
14128.69 408
14129.81 395
14130.93 407
14132.06 402
14133.18 364
14134.30 366
14135.42 359
14136.55 360
14137.67 373
14138.79 372
14139.92 364
14141.04 344
14142.16 342
14143.29 349
14144.41 352
14145.53 347
14146.66 326
14147.78 368
14148.90 331
14150.03 324
14151.15 359
14152.27 352
14153.40 321
14154.52 318
14155.64 332
14156.77 335
14157.89 345
14159.02 325
14160.14 322
14161.26 310
14162.39 337
14163.51 317
14164.64 301
14165.76 341
14166.88 311
14168.01 311
14169.13 298
14170.26 326
14171.38 314
14172.51 327
14173.63 300
14174.75 311
14175.88 326
14177.00 331
14178.13 300
14179.25 328
14180.38 316
14181.50 300
14182.63 274
14183.75 281
14184.88 285
14186.00 276
14187.13 268
14188.25 299
14189.38 284
14190.50 300
14191.63 302
14192.75 290
14193.88 270
14195.00 259
14196.13 298
14197.25 304
14198.38 304
14199.50 282
14200.63 261
14201.76 276
14202.88 288
14204.01 301
14205.13 284
14206.26 304
14207.38 299
14208.51 272
14209.64 255
14210.76 245
14211.89 258
14213.01 276
14214.14 278
14215.27 284
14216.39 258
14217.52 253
14218.64 282
14219.77 261
14220.90 254
14222.02 255
14223.15 263
14224.28 263
14225.40 291
14226.53 270
14227.66 245
14228.78 247
14229.91 259
14231.04 271
14232.16 238
14233.29 238
14234.42 232
14235.54 259
14236.67 235
14237.80 261
14238.92 245
14240.05 222
14241.18 239
14242.31 226
14243.43 238
14244.56 244
14245.69 240
14246.82 233
14247.94 255
14249.07 227
14250.20 222
14251.33 238
14252.45 249
14253.58 266
14254.71 237
14255.84 234
14256.96 241
14258.09 233
14259.22 235
14260.35 234
14261.47 253
14262.60 219
14263.73 219
14264.86 223
14265.99 235
14267.12 224
14268.24 230
14269.37 230
14270.50 215
14271.63 259
14272.76 225
14273.89 210
14275.01 205
14276.14 224
14277.27 230
14278.40 209
14279.53 217
14280.66 209
14281.79 210
14282.91 204
14284.04 206
14285.17 213
14286.30 220
14287.43 200
14288.56 190
14289.69 194
14290.82 205
14291.95 179
14293.08 192
14294.20 193
14295.33 218
14296.46 157
14297.59 187
14298.72 205
14299.85 191
14300.98 183
14302.11 194
14303.24 178
14304.37 185
14305.50 189
14306.63 206
14307.76 200
14308.89 175
14310.02 185
14311.15 185
14312.28 179
14313.41 153
14314.54 180
14315.67 199
14316.80 166
14317.93 178
14319.06 159
14320.19 180
14321.32 172
14322.45 166
14323.58 176
14324.71 185
14325.84 162
14326.97 181
14328.10 167
14329.23 186
14330.36 182
14331.49 184
14332.62 185
14333.76 171
14334.89 170
14336.02 186
14337.15 177
14338.28 171
14339.41 187
14340.54 164
14341.67 170
14342.80 177
14343.93 186
14345.07 175
14346.20 163
14347.33 170
14348.46 141
14349.59 173
14350.72 177
14351.85 167
14352.99 188
14354.12 172
14355.25 167
14356.38 156
14357.51 177
14358.64 179
14359.78 158
14360.91 179
14362.04 184
14363.17 168
14364.30 167
14365.44 184
14366.57 181
14367.70 162
14368.83 147
14369.96 171
14371.10 183
14372.23 187
14373.36 173
14374.49 210
14375.63 191
14376.76 170
14377.89 181
14379.02 204
14380.16 186
14381.29 188
14382.42 183
14383.55 180
14384.69 183
14385.82 189
14386.95 185
14388.09 199
14389.22 179
14390.35 175
14391.49 183
14392.62 179
14393.75 194
14394.89 190
14396.02 196
14397.15 203
14398.28 183
14399.42 209
14400.55 183
14401.69 178
14402.82 196
14403.95 193
14405.09 192
14406.22 184
14407.35 204
14408.49 205
14409.62 193
14410.75 178
14411.89 203
14413.02 189
14414.16 200
14415.29 197
14416.42 213
14417.56 216
14418.69 215
14419.83 199
14420.96 197
14422.10 219
14423.23 210
14424.36 212
14425.50 235
14426.63 241
14427.77 202
14428.90 203
14430.04 198
14431.17 181
14432.31 185
14433.44 232
14434.58 230
14435.71 213
14436.85 200
14437.98 239
14439.12 206
14440.25 210
14441.39 199
14442.52 227
14443.66 231
14444.79 227
14445.93 209
14447.06 206
14448.20 208
14449.33 212
14450.47 225
14451.60 221
14452.74 202
14453.87 219
14455.01 227
14456.14 219
14457.28 224
14458.42 223
14459.55 206
14460.69 206
14461.82 201
14462.96 215
14464.10 224
14465.23 216
14466.37 230
14467.50 231
14468.64 231
14469.78 215
14470.91 213
14472.05 237
14473.18 248
14474.32 229
14475.46 225
14476.59 242
14477.73 235
14478.87 216
14480.00 211
14481.14 222
14482.28 217
14483.41 233
14484.55 223
14485.69 216
14486.82 234
14487.96 238
14489.10 230
14490.23 202
14491.37 219
14492.51 251
14493.65 263
14494.78 242
14495.92 220
14497.06 212
14498.19 239
14499.33 216
14500.47 192
14501.61 206
14502.74 206
14503.88 193
14505.02 219
14506.16 210
14507.29 183
14508.43 194
14509.57 225
14510.71 217
14511.85 173
14512.98 185
14514.12 197
14515.26 200
14516.40 193
14517.54 185
14518.67 194
14519.81 204
14520.95 204
14522.09 184
14523.23 186
14524.36 141
14525.50 173
14526.64 159
14527.78 181
14528.92 165
14530.06 178
14531.19 172
14532.33 134
14533.47 183
14534.61 190
14535.75 167
14536.89 178
14538.03 168
14539.17 171
14540.31 160
14541.44 176
14542.58 174
14543.72 170
14544.86 158
14546.00 155
14547.14 189
14548.28 166
14549.42 160
14550.56 174
14551.70 178
14552.84 158
14553.98 159
14555.12 171
14556.25 174
14557.39 152
14558.53 147
14559.67 163
14560.81 173
14561.95 183
14563.09 168
14564.23 171
14565.37 159
14566.51 159
14567.65 179
14568.79 169
14569.93 174
14571.07 165
14572.21 187
14573.35 184
14574.49 183
14575.63 190
14576.77 188
14577.92 198
14579.06 179
14580.20 178
14581.34 183
14582.48 167
14583.62 177
14584.76 188
14585.90 194
14587.04 182
14588.18 180
14589.32 193
14590.46 185
14591.60 173
14592.74 170
14593.89 166
14595.03 170
14596.17 188
14597.31 196
14598.45 184
14599.59 194
14600.73 198
14601.87 188
14603.02 156
14604.16 155
14605.30 175
14606.44 181
14607.58 167
14608.72 189
14609.86 209
14611.01 192
14612.15 198
14613.29 175
14614.43 191
14615.57 180
14616.72 227
14617.86 197
14619.00 191
14620.14 214
14621.28 231
14622.43 227
14623.57 222
14624.71 222
14625.85 222
14627.00 222
14628.14 237
14629.28 234
14630.42 230
14631.56 237
14632.71 258
14633.85 229
14634.99 224
14636.14 245
14637.28 225
14638.42 256
14639.56 249
14640.71 240
14641.85 207
14642.99 209
14644.14 235
14645.28 190
14646.42 197
14647.56 194
14648.71 216
14649.85 197
14650.99 183
14652.14 181
14653.28 172
14654.42 162
14655.57 180
14656.71 168
14657.85 168
14659.00 161
14660.14 155
14661.29 149
14662.43 157
14663.57 161
14664.72 157
14665.86 149
14667.00 147
14668.15 143
14669.29 143
14670.44 149
14671.58 146
14672.73 123
14673.87 154
14675.01 132
14676.16 132
14677.30 129
14678.45 134
14679.59 143
14680.74 143
14681.88 142
14683.02 152
14684.17 147
14685.31 147
14686.46 131
14687.60 135
14688.75 132
14689.89 136
14691.04 144
14692.18 144
14693.33 149
14694.47 128
14695.62 148
14696.76 131
14697.91 126
14699.05 128
14700.20 134
14701.34 138
14702.49 118
14703.63 118
14704.78 133
14705.92 130
14707.07 115
14708.22 115
14709.36 128
14710.51 119
14711.65 121
14712.80 122
14713.94 108
14715.09 123
14716.23 123
14717.38 127
14718.53 106
14719.67 140
14720.82 123
14721.96 127
14723.11 122
14724.26 133
14725.40 119
14726.55 136
14727.70 132
14728.84 144
14729.99 153
14731.13 124
14732.28 109
14733.43 119
14734.57 122
14735.72 123
14736.87 127
14738.01 130
14739.16 119
14740.31 133
14741.45 137
14742.60 107
14743.75 116
14744.89 120
14746.04 119
14747.19 128
14748.34 119
14749.48 113
14750.63 112
14751.78 113
14752.92 117
14754.07 122
14755.22 121
14756.37 116
14757.51 111
14758.66 127
14759.81 118
14760.96 111
14762.10 116
14763.25 124
14764.40 119
14765.55 120
14766.70 114
14767.84 124
14768.99 121
14770.14 109
14771.29 134
14772.43 121
14773.58 105
14774.73 125
14775.88 111
14777.03 117
14778.18 125
14779.32 102
14780.47 116
14781.62 115
14782.77 111
14783.92 146
14785.07 119
14786.21 123
14787.36 98
14788.51 122
14789.66 95
14790.81 117
14791.96 96
14793.11 114
14794.26 116
14795.40 108
14796.55 121
14797.70 122
14798.85 118
14800.00 101
14801.15 137
14802.30 109
14803.45 107
14804.60 83
14805.75 120
14806.90 124
14808.05 108
14809.19 123
14810.34 104
14811.49 113
14812.64 101
14813.79 102
14814.94 118
14816.09 133
14817.24 117
14818.39 126
14819.54 124
14820.69 108
14821.84 101
14822.99 114
14824.14 124
14825.29 106
14826.44 111
14827.59 111
14828.74 102
14829.89 119
14831.04 104
14832.19 117
14833.34 105
14834.49 105
14835.64 118
14836.79 114
14837.95 103
14839.10 95
14840.25 108
14841.40 97
14842.55 106
14843.70 98
14844.85 107
14846.00 103
14847.15 103
14848.30 92
14849.45 101
14850.60 112
14851.76 85
14852.91 91
14854.06 106
14855.21 95
14856.36 81
14857.51 103
14858.66 102
14859.81 98
14860.97 88
14862.12 96
14863.27 93
14864.42 97
14865.57 99
14866.72 104
14867.88 94
14869.03 95
14870.18 98
14871.33 108
14872.48 95
14873.64 96
14874.79 84
14875.94 93
14877.09 97
14878.24 103
14879.40 91
14880.55 76
14881.70 99
14882.85 100
14884.00 107
14885.16 84
14886.31 99
14887.46 95
14888.61 109
14889.77 75
14890.92 99
14892.07 109
14893.23 109
14894.38 92
14895.53 95
14896.68 96
14897.84 96
14898.99 110
14900.14 74
14901.30 94
14902.45 98
14903.60 100
14904.75 98
14905.91 89
14907.06 84
14908.21 89
14909.37 106
14910.52 85
14911.67 88
14912.83 75
14913.98 103
14915.14 72
14916.29 91
14917.44 89
14918.60 88
14919.75 97
14920.90 103
14922.06 90
14923.21 95
14924.37 86
14925.52 80
14926.67 107
14927.83 94
14928.98 85
14930.14 97
14931.29 86
14932.44 82
14933.60 89
14934.75 95
14935.91 83
14937.06 86
14938.22 109
14939.37 97
14940.52 95
14941.68 90
14942.83 96
14943.99 101
14945.14 97
14946.30 87
14947.45 95
14948.61 89
14949.76 90
14950.92 91
14952.07 98
14953.23 92
14954.38 81
14955.54 105
14956.69 100
14957.85 85
14959.00 89
14960.16 72
14961.31 100
14962.47 86
14963.62 102
14964.78 104
14965.94 94
14967.09 81
14968.25 94
14969.40 84
14970.56 96
14971.71 95
14972.87 94
14974.03 93
14975.18 98
14976.34 85
14977.49 90
14978.65 96
14979.81 85
14980.96 100
14982.12 104
14983.27 92
14984.43 88
14985.59 88
14986.74 100
14987.90 86
14989.06 94
14990.21 94
14991.37 93
14992.53 90
14993.68 89
14994.84 87
14996.00 99
14997.15 93
14998.31 93
14999.47 109
15000.62 99
15001.78 94
15002.94 116
15004.09 103
15005.25 101
15006.41 93
15007.56 115
15008.72 97
15009.88 78
15011.04 92
15012.19 96
15013.35 93
15014.51 75
15015.67 84
15016.82 94
15017.98 80
15019.14 97
15020.30 98
15021.45 91
15022.61 68
15023.77 103
15024.93 106
15026.08 101
15027.24 86
15028.40 90
15029.56 105
15030.72 97
15031.87 84
15033.03 84
15034.19 92
15035.35 95
15036.51 93
15037.67 103
15038.82 94
15039.98 91
15041.14 100
15042.30 96
15043.46 84
15044.62 92
15045.78 93
15046.93 78
15048.09 84
15049.25 106
15050.41 95
15051.57 100
15052.73 88
15053.89 95
15055.05 98
15056.20 92
15057.36 93
15058.52 86
15059.68 99
15060.84 79
15062.00 87
15063.16 100
15064.32 93
15065.48 80
15066.64 99
15067.80 94
15068.96 95
15070.12 82
15071.28 86
15072.44 99
15073.60 82
15074.76 100
15075.91 87
15077.07 89
15078.23 102
15079.39 103
15080.55 97
15081.71 100
15082.87 91
15084.03 105
15085.19 101
15086.35 108
15087.51 85
15088.68 85
15089.84 98
15091.00 99
15092.16 87
15093.32 93
15094.48 99
15095.64 89
15096.80 103
15097.96 107
15099.12 102
15100.28 70
15101.44 99
15102.60 75
15103.76 93
15104.92 75
15106.08 82
15107.25 92
15108.41 108
15109.57 113
15110.73 105
15111.89 100
15113.05 103
15114.21 114
15115.37 96
15116.54 91
15117.70 105
15118.86 94
15120.02 114
15121.18 81
15122.34 96
15123.50 114
15124.67 105
15125.83 94
15126.99 89
15128.15 102
15129.31 100
15130.47 102
15131.64 92
15132.80 101
15133.96 110
15135.12 92
15136.28 106
15137.45 95
15138.61 107
15139.77 114
15140.93 116
15142.10 127
15143.26 112
15144.42 116
15145.58 120
15146.75 125
15147.91 108
15149.07 105
15150.23 124
15151.40 116
15152.56 115
15153.72 113
15154.88 106
15156.05 103
15157.21 114
15158.37 134
15159.54 124
15160.70 114
15161.86 115
15163.03 115
15164.19 120
15165.35 113
15166.52 119
15167.68 143
15168.84 143
15170.01 111
15171.17 123
15172.33 137
15173.50 153
15174.66 127
15175.82 132
15176.99 140
15178.15 154
15179.31 148
15180.48 137
15181.64 140
15182.81 135
15183.97 153
15185.13 168
15186.30 149
15187.46 156
15188.63 170
15189.79 164
15190.95 141
15192.12 165
15193.28 139
15194.45 162
15195.61 154
15196.78 152
15197.94 140
15199.10 161
15200.27 152
15201.43 155
15202.60 187
15203.76 138
15204.93 134
15206.09 156
15207.26 146
15208.42 128
15209.59 149
15210.75 166
15211.92 149
15213.08 163
15214.25 166
15215.41 162
15216.58 169
15217.74 124
15218.91 152
15220.07 169
15221.24 173
15222.40 172
15223.57 186
15224.74 176
15225.90 160
15227.07 181
15228.23 197
15229.40 186
15230.56 187
15231.73 172
15232.89 177
15234.06 169
15235.23 149
15236.39 181
15237.56 197
15238.72 183
15239.89 180
15241.06 211
15242.22 175
15243.39 175
15244.56 169
15245.72 170
15246.89 162
15248.05 151
15249.22 165
15250.39 187
15251.55 157
15252.72 160
15253.89 146
15255.05 160
15256.22 157
15257.39 144
15258.55 156
15259.72 141
15260.89 131
15262.05 124
15263.22 132
15264.39 117
15265.56 136
15266.72 143
15267.89 141
15269.06 123
15270.22 127
15271.39 112
15272.56 144
15273.73 135
15274.89 143
15276.06 125
15277.23 151
15278.40 116
15279.56 123
15280.73 137
15281.90 138
15283.07 130
15284.23 122
15285.40 126
15286.57 121
15287.74 138
15288.91 132
15290.07 136
15291.24 131
15292.41 131
15293.58 128
15294.75 115
15295.92 110
15297.08 111
15298.25 149
15299.42 134
15300.59 135
15301.76 143
15302.93 136
15304.09 124
15305.26 122
15306.43 140
15307.60 136
15308.77 111
15309.94 115
15311.11 134
15312.28 129
15313.44 124
15314.61 116
15315.78 137
15316.95 144
15318.12 135
15319.29 122
15320.46 125
15321.63 123
15322.80 133
15323.97 130
15325.14 144
15326.30 126
15327.47 127
15328.64 139
15329.81 124
15330.98 145
15332.15 151
15333.32 132
15334.49 138
15335.66 140
15336.83 154
15338.00 150
15339.17 125
15340.34 163
15341.51 149
15342.68 154
15343.85 142
15345.02 153
15346.19 170
15347.36 147
15348.53 147
15349.70 171
15350.87 166
15352.04 174
15353.21 159
15354.38 173
15355.55 180
15356.72 174
15357.90 190
15359.07 178
15360.24 178
15361.41 182
15362.58 177
15363.75 182
15364.92 204
15366.09 211
15367.26 179
15368.43 203
15369.60 212
15370.77 185
15371.95 177
15373.12 175
15374.29 171
15375.46 186
15376.63 164
15377.80 174
15378.97 176
15380.15 166
15381.32 189
15382.49 165
15383.66 178
15384.83 178
15386.00 192
15387.17 179
15388.35 165
15389.52 175
15390.69 156
15391.86 173
15393.03 193
15394.21 157
15395.38 152
15396.55 173
15397.72 183
15398.89 175
15400.07 172
15401.24 139
15402.41 166
15403.58 164
15404.76 154
15405.93 133
15407.10 164
15408.27 172
15409.45 127
15410.62 136
15411.79 121
15412.96 134
15414.14 115
15415.31 116
15416.48 130
15417.66 118
15418.83 119
15420.00 125
15421.17 122
15422.35 117
15423.52 103
15424.69 115
15425.87 134
15427.04 125
15428.21 127
15429.39 122
15430.56 123
15431.73 124
15432.91 117
15434.08 135
15435.25 109
15436.43 110
15437.60 133
15438.77 112
15439.95 122
15441.12 107
15442.30 121
15443.47 131
15444.64 126
15445.82 113
15446.99 98
15448.17 120
15449.34 103
15450.51 108
15451.69 108
15452.86 110
15454.04 122
15455.21 135
15456.39 119
15457.56 121
15458.73 119
15459.91 124
15461.08 111
15462.26 119
15463.43 114
15464.61 119
15465.78 113
15466.96 97
15468.13 104
15469.31 105
15470.48 102
15471.66 108
15472.83 130
15474.01 125
15475.18 114
15476.36 114
15477.53 117
15478.71 115
15479.88 117
15481.06 121
15482.23 114
15483.41 123
15484.58 103
15485.76 134
15486.93 120
15488.11 129
15489.29 128
15490.46 120
15491.64 130
15492.81 122
15493.99 137
15495.16 116
15496.34 102
15497.52 118
15498.69 111
15499.87 105
15501.04 125
15502.22 136
15503.40 111
15504.57 126
15505.75 118
15506.92 111
15508.10 137
15509.28 134
15510.45 140
15511.63 114
15512.81 130
15513.98 130
15515.16 151
15516.34 128
15517.51 113
15518.69 131
15519.87 141
15521.04 121
15522.22 126
15523.40 120
15524.57 137
15525.75 142
15526.93 120
15528.11 151
15529.28 125
15530.46 120
15531.64 119
15532.81 110
15533.99 115
15535.17 140
15536.35 138
15537.52 146
15538.70 149
15539.88 118
15541.06 125
15542.23 142
15543.41 142
15544.59 135
15545.77 130
15546.95 120
15548.12 129
15549.30 144
15550.48 137
15551.66 129
15552.83 124
15554.01 163
15555.19 164
15556.37 148
15557.55 118
15558.73 174
15559.90 164
15561.08 174
15562.26 155
15563.44 147
15564.62 132
15565.80 171
15566.97 182
15568.15 152
15569.33 144
15570.51 145
15571.69 164
15572.87 173
15574.05 155
15575.23 153
15576.40 161
15577.58 175
15578.76 183
15579.94 157
15581.12 176
15582.30 175
15583.48 178
15584.66 185
15585.84 186
15587.02 192
15588.20 199
15589.38 184
15590.56 189
15591.73 199
15592.91 177
15594.09 181
15595.27 188
15596.45 190
15597.63 195
15598.81 213
15599.99 239
15601.17 219
15602.35 210
15603.53 231
15604.71 245
15605.89 220
15607.07 243
15608.25 222
15609.43 226
15610.61 232
15611.79 233
15612.97 235
15614.15 246
15615.33 230
15616.51 229
15617.69 249
15618.88 261
15620.06 245
15621.24 234
15622.42 268
15623.60 286
15624.78 253
15625.96 252
15627.14 276
15628.32 269
15629.50 282
15630.68 275
15631.86 292
15633.05 275
15634.23 288
15635.41 277
15636.59 250
15637.77 280
15638.95 270
15640.13 279
15641.31 294
15642.50 319
15643.68 299
15644.86 293
15646.04 290
15647.22 313
15648.40 297
15649.58 284
15650.77 281
15651.95 334
15653.13 309
15654.31 297
15655.49 326
15656.68 306
15657.86 318
15659.04 313
15660.22 310
15661.40 286
15662.59 289
15663.77 277
15664.95 303
15666.13 269
15667.32 271
15668.50 282
15669.68 294
15670.86 287
15672.05 284
15673.23 283
15674.41 270
15675.59 269
15676.78 279
15677.96 286
15679.14 283
15680.32 273
15681.51 258
15682.69 264
15683.87 264
15685.06 270
15686.24 259
15687.42 256
15688.61 263
15689.79 249
15690.97 268
15692.16 253
15693.34 242
15694.52 271
15695.71 262
15696.89 248
15698.07 246
15699.26 277
15700.44 310
15701.62 270
15702.81 263
15703.99 273
15705.17 293
15706.36 285
15707.54 258
15708.73 278
15709.91 262
15711.09 276
15712.28 302
15713.46 283
15714.65 300
15715.83 297
15717.02 294
15718.20 322
15719.38 301
15720.57 323
15721.75 309
15722.94 309
15724.12 308
15725.31 285
15726.49 303
15727.68 332
15728.86 331
15730.04 317
15731.23 322
15732.41 321
15733.60 320
15734.78 345
15735.97 336
15737.15 358
15738.34 338
15739.52 327
15740.71 362
15741.89 389
15743.08 379
15744.27 396
15745.45 403
15746.64 376
15747.82 392
15749.01 398
15750.19 401
15751.38 415
15752.56 427
15753.75 433
15754.93 389
15756.12 423
15757.31 389
15758.49 411
15759.68 392
15760.86 421
15762.05 435
15763.24 398
15764.42 362
15765.61 373
15766.79 410
15767.98 354
15769.17 377
15770.35 383
15771.54 375
15772.72 369
15773.91 383
15775.10 365
15776.28 357
15777.47 360
15778.66 345
15779.84 330
15781.03 327
15782.22 337
15783.40 316
15784.59 329
15785.78 332
15786.96 330
15788.15 305
15789.34 309
15790.53 293
15791.71 306
15792.90 294
15794.09 304
15795.27 276
15796.46 277
15797.65 285
15798.84 273
15800.02 284
15801.21 265
15802.40 239
15803.59 257
15804.77 272
15805.96 263
15807.15 254
15808.34 237
15809.52 250
15810.71 264
15811.90 234
15813.09 247
15814.28 247
15815.46 243
15816.65 223
15817.84 229
15819.03 237
15820.22 233
15821.40 219
15822.59 249
15823.78 266
15824.97 224
15826.16 262
15827.35 249
15828.53 259
15829.72 238
15830.91 227
15832.10 263
15833.29 271
15834.48 267
15835.67 223
15836.85 221
15838.04 237
15839.23 263
15840.42 254
15841.61 238
15842.80 236
15843.99 239
15845.18 271
15846.37 238
15847.55 224
15848.74 255
15849.93 247
15851.12 231
15852.31 212
15853.50 249
15854.69 257
15855.88 224
15857.07 244
15858.26 266
15859.45 253
15860.64 240
15861.83 251
15863.02 252
15864.21 213
15865.40 234
15866.59 238
15867.78 250
15868.97 266
15870.16 275
15871.35 269
15872.54 229
15873.73 213
15874.92 232
15876.11 262
15877.30 257
15878.49 283
15879.68 236
15880.87 250
15882.06 250
15883.25 254
15884.44 274
15885.63 274
15886.82 278
15888.01 295
15889.20 302
15890.39 293
15891.59 299
15892.78 288
15893.97 320
15895.16 279
15896.35 278
15897.54 277
15898.73 316
15899.92 296
15901.11 288
15902.30 300
15903.50 317
15904.69 309
15905.88 322
15907.07 337
15908.26 330
15909.45 314
15910.64 319
15911.84 342
15913.03 324
15914.22 317
15915.41 314
15916.60 323
15917.79 280
15918.99 327
15920.18 340
15921.37 334
15922.56 298
15923.75 332
15924.95 317
15926.14 312
15927.33 308
15928.52 319
15929.71 321
15930.91 299
15932.10 295
15933.29 290
15934.48 325
15935.68 285
15936.87 276
15938.06 266
15939.25 261
15940.45 265
15941.64 280
15942.83 249
15944.03 245
15945.22 237
15946.41 244
15947.60 227
15948.80 218
15949.99 218
15951.18 211
15952.38 221
15953.57 196
15954.76 197
15955.96 182
15957.15 189
15958.34 164
15959.54 178
15960.73 191
15961.92 164
15963.12 147
15964.31 181
15965.50 173
15966.70 171
15967.89 149
15969.08 151
15970.28 198
15971.47 139
15972.67 149
15973.86 176
15975.05 172
15976.25 153
15977.44 142
15978.64 155
15979.83 157
15981.02 152
15982.22 166
15983.41 155
15984.61 155
15985.80 147
15987.00 134
15988.19 140
15989.38 139
15990.58 166
15991.77 155
15992.97 138
15994.16 129
15995.36 129
15996.55 132
15997.75 136
15998.94 141
16000.14 133
16001.33 132
16002.53 115
16003.72 136
16004.92 146
16006.11 134
16007.31 118
16008.50 145
16009.70 144
16010.89 147
16012.09 136
16013.28 126
16014.48 117
16015.67 107
16016.87 127
16018.07 131
16019.26 127
16020.46 144
16021.65 139
16022.85 135
16024.04 135
16025.24 137
16026.44 123
16027.63 126
16028.83 135
16030.02 115
16031.22 121
16032.42 129
16033.61 112
16034.81 126
16036.00 159
16037.20 135
16038.40 130
16039.59 134
16040.79 125
16041.99 139
16043.18 125
16044.38 147
16045.58 140
16046.77 145
16047.97 128
16049.17 140
16050.36 99
16051.56 113
16052.76 114
16053.95 102
16055.15 104
16056.35 112
16057.54 112
16058.74 105
16059.94 114
16061.14 135
16062.33 115
16063.53 109
16064.73 109
16065.92 99
16067.12 111
16068.32 110
16069.52 112
16070.71 110
16071.91 127
16073.11 112
16074.31 103
16075.50 120
16076.70 117
16077.90 113
16079.10 112
16080.30 124
16081.49 115
16082.69 112
16083.89 117
16085.09 122
16086.29 100
16087.48 114
16088.68 119
16089.88 110
16091.08 116
16092.28 107
16093.48 110
16094.67 113
16095.87 110
16097.07 100
16098.27 114
16099.47 92
16100.67 95
16101.87 92
16103.06 109
16104.26 92
16105.46 99
16106.66 99
16107.86 103
16109.06 88
16110.26 89
16111.46 99
16112.66 107
16113.86 101
16115.05 99
16116.25 98
16117.45 88
16118.65 103
16119.85 100
16121.05 94
16122.25 90
16123.45 111
16124.65 103
16125.85 100
16127.05 83
16128.25 86
16129.45 92
16130.65 106
16131.85 106
16133.05 109
16134.25 107
16135.45 92
16136.65 94
16137.85 109
16139.05 105
16140.25 97
16141.45 111
16142.65 115
16143.85 93
16145.05 85
16146.25 80
16147.45 97
16148.65 85
16149.85 91
16151.05 97
16152.25 83
16153.45 92
16154.65 106
16155.85 94
16157.05 94
16158.25 95
16159.46 86
16160.66 98
16161.86 98
16163.06 105
16164.26 95
16165.46 110
16166.66 89
16167.86 94
16169.06 95
16170.27 88
16171.47 89
16172.67 88
16173.87 118
16175.07 100
16176.27 96
16177.47 93
16178.67 92
16179.88 102
16181.08 90
16182.28 98
16183.48 85
16184.68 88
16185.89 86
16187.09 109
16188.29 107
16189.49 124
16190.69 110
16191.90 104
16193.10 106
16194.30 99
16195.50 104
16196.70 100
16197.91 96
16199.11 91
16200.31 113
16201.51 106
16202.72 100
16203.92 98
16205.12 109
16206.32 105
16207.53 97
16208.73 117
16209.93 108
16211.13 104
16212.34 90
16213.54 103
16214.74 97
16215.95 96
16217.15 106
16218.35 103
16219.55 96
16220.76 102
16221.96 121
16223.16 111
16224.37 114
16225.57 108
16226.77 97
16227.98 97
16229.18 103
16230.38 113
16231.59 117
16232.79 132
16233.99 152
16235.20 115
16236.40 110
16237.61 105
16238.81 119
16240.01 116
16241.22 117
16242.42 115
16243.63 118
16244.83 112
16246.03 124
16247.24 105
16248.44 105
16249.65 126
16250.85 114
16252.05 108
16253.26 117
16254.46 130
16255.67 141
16256.87 125
16258.08 132
16259.28 120
16260.49 130
16261.69 132
16262.89 117
16264.10 133
16265.30 120
16266.51 132
16267.71 131
16268.92 132
16270.12 117
16271.33 124
16272.53 149
16273.74 132
16274.94 118
16276.15 117
16277.35 126
16278.56 116
16279.77 103
16280.97 116
16282.18 121
16283.38 140
16284.59 125
16285.79 138
16287.00 140
16288.20 139
16289.41 139
16290.61 130
16291.82 119
16293.03 119
16294.23 153
16295.44 143
16296.64 134
16297.85 127
16299.06 137
16300.26 137
16301.47 131
16302.67 134
16303.88 111
16305.09 119
16306.29 133
16307.50 128
16308.71 115
16309.91 126
16311.12 126
16312.33 116
16313.53 123
16314.74 109
16315.95 117
16317.15 131
16318.36 131
16319.57 123
16320.77 120
16321.98 130
16323.19 120
16324.39 131
16325.60 92
16326.81 98
16328.01 106
16329.22 113
16330.43 105
16331.64 97
16332.84 86
16334.05 105
16335.26 103
16336.47 90
16337.67 109
16338.88 104
16340.09 101
16341.30 98
16342.50 105
16343.71 112
16344.92 107
16346.13 102
16347.33 96
16348.54 93
16349.75 106
16350.96 96
16352.17 104
16353.37 93
16354.58 84
16355.79 94
16357.00 95
16358.21 92
16359.41 114
16360.62 112
16361.83 107
16363.04 104
16364.25 87
16365.46 92
16366.67 103
16367.87 104
16369.08 105
16370.29 105
16371.50 106
16372.71 90
16373.92 107
16375.13 113
16376.34 104
16377.54 95
16378.75 91
16379.96 100
16381.17 94
16382.38 95
16383.59 82
16384.80 88
16386.01 94
16387.22 97
16388.43 58
16389.64 98
16390.85 98
16392.05 99
16393.26 106
16394.47 91
16395.68 99
16396.89 110
16398.10 87
16399.31 82
16400.52 89
16401.73 106
16402.94 96
16404.15 88
16405.36 97
16406.57 85
16407.78 88
16408.99 99
16410.20 89
16411.41 91
16412.62 87
16413.83 88
16415.04 94
16416.25 86
16417.46 101
16418.67 112
16419.88 99
16421.10 86
16422.31 96
16423.52 94
16424.73 94
16425.94 89
16427.15 87
16428.36 91
16429.57 93
16430.78 107
16431.99 97
16433.20 91
16434.41 80
16435.63 105
16436.84 95
16438.05 91
16439.26 85
16440.47 73
16441.68 105
16442.89 84
16444.10 90
16445.32 97
16446.53 88
16447.74 90
16448.95 85
16450.16 83
16451.37 92
16452.59 80
16453.80 76
16455.01 88
16456.22 76
16457.43 85
16458.64 86
16459.86 94
16461.07 81
16462.28 70
16463.49 91
16464.70 89
16465.92 86
16467.13 74
16468.34 82
16469.55 91
16470.77 72
16471.98 76
16473.19 76
16474.40 91
16475.62 69
16476.83 88
16478.04 84
16479.25 83
16480.47 91
16481.68 80
16482.89 82
16484.11 84
16485.32 82
16486.53 81
16487.74 78
16488.96 82
16490.17 95
16491.38 80
16492.60 73
16493.81 89
16495.02 81
16496.24 77
16497.45 63
16498.66 77
16499.88 69
16501.09 89
16502.30 87
16503.52 78
16504.73 102
16505.94 90
16507.16 81
16508.37 76
16509.59 82
16510.80 84
16512.01 79
16513.23 79
16514.44 61
16515.66 88
16516.87 95
16518.08 80
16519.30 71
16520.51 82
16521.73 69
16522.94 89
16524.16 95
16525.37 66
16526.58 79
16527.80 63
16529.01 83
16530.23 83
16531.44 72
16532.66 79
16533.87 68
16535.09 80
16536.30 75
16537.52 79
16538.73 66
16539.95 78
16541.16 80
16542.38 90
16543.59 81
16544.81 72
16546.02 88
16547.24 89
16548.45 76
16549.67 90
16550.88 106
16552.10 94
16553.31 87
16554.53 82
16555.74 86
16556.96 85
16558.18 88
16559.39 85
16560.61 74
16561.82 74
16563.04 86
16564.25 82
16565.47 69
16566.69 65
16567.90 71
16569.12 87
16570.33 74
16571.55 92
16572.77 71
16573.98 87
16575.20 68
16576.41 78
16577.63 78
16578.85 86
16580.06 81
16581.28 84
16582.50 92
16583.71 90
16584.93 90
16586.15 74
16587.36 93
16588.58 71
16589.80 79
16591.01 82
16592.23 65
16593.45 86
16594.66 65
16595.88 76
16597.10 82
16598.32 74
16599.53 83
16600.75 95
16601.97 76
16603.18 65
16604.40 70
16605.62 64
16606.84 78
16608.05 72
16609.27 76
16610.49 77
16611.71 68
16612.92 78
16614.14 80
16615.36 72
16616.58 69
16617.79 81
16619.01 69
16620.23 60
16621.45 88
16622.67 75
16623.88 78
16625.10 79
16626.32 67
16627.54 68
16628.76 71
16629.97 61
16631.19 50
16632.41 69
16633.63 59
16634.85 69
16636.07 70
16637.29 61
16638.50 58
16639.72 68
16640.94 70
16642.16 72
16643.38 57
16644.60 76
16645.82 83
16647.03 57
16648.25 63
16649.47 70
16650.69 59
16651.91 63
16653.13 68
16654.35 69
16655.57 68
16656.79 78
16658.01 63
16659.23 75
16660.45 74
16661.66 59
16662.88 61
16664.10 62
16665.32 53
16666.54 56
16667.76 67
16668.98 61
16670.20 58
16671.42 62
16672.64 72
16673.86 87
16675.08 64
16676.30 75
16677.52 62
16678.74 54
16679.96 58
16681.18 66
16682.40 66
16683.62 55
16684.84 66
16686.06 58
16687.28 70
16688.50 78
16689.72 70
16690.94 80
16692.16 69
16693.39 68
16694.61 77
16695.83 57
16697.05 63
16698.27 74
16699.49 61
16700.71 65
16701.93 58
16703.15 70
16704.37 63
16705.59 55
16706.81 63
16708.04 58
16709.26 66
16710.48 59
16711.70 66
16712.92 80
16714.14 68
16715.36 63
16716.58 75
16717.81 59
16719.03 65
16720.25 50
16721.47 57
16722.69 67
16723.91 58
16725.14 67
16726.36 56
16727.58 67
16728.80 69
16730.02 68
16731.24 63
16732.47 65
16733.69 63
16734.91 70
16736.13 61
16737.36 55
16738.58 63
16739.80 62
16741.02 61
16742.24 73
16743.47 67
16744.69 71
16745.91 61
16747.13 75
16748.36 75
16749.58 66
16750.80 64
16752.02 64
16753.25 62
16754.47 72
16755.69 61
16756.92 63
16758.14 56
16759.36 64
16760.59 61
16761.81 67
16763.03 66
16764.25 72
16765.48 81
16766.70 62
16767.92 57
16769.15 70
16770.37 62
16771.59 62
16772.82 72
16774.04 60
16775.27 54
16776.49 65
16777.71 77
16778.94 62
16780.16 64
16781.38 61
16782.61 81
16783.83 63
16785.06 59
16786.28 58
16787.50 57
16788.73 69
16789.95 70
16791.18 74
16792.40 79
16793.62 65
16794.85 63
16796.07 61
16797.30 71
16798.52 70
16799.75 71
16800.97 62
16802.19 61
16803.42 80
16804.64 81
16805.87 70
16807.09 69
16808.32 91
16809.54 67
16810.77 75
16811.99 63
16813.22 74
16814.44 70
16815.67 70
16816.89 73
16818.12 71
16819.34 69
16820.57 78
16821.79 74
16823.02 60
16824.24 64
16825.47 68
16826.70 72
16827.92 81
16829.15 70
16830.37 69
16831.60 62
16832.82 76
16834.05 68
16835.27 64
16836.50 79
16837.73 72
16838.95 89
16840.18 80
16841.40 86
16842.63 69
16843.86 81
16845.08 81
16846.31 77
16847.53 74
16848.76 89
16849.99 83
16851.21 78
16852.44 85
16853.67 85
16854.89 74
16856.12 88
16857.35 81
16858.57 88
16859.80 87
16861.03 94
16862.25 95
16863.48 90
16864.71 74
16865.93 90
16867.16 87
16868.39 84
16869.61 89
16870.84 97
16872.07 91
16873.30 95
16874.52 106
16875.75 102
16876.98 98
16878.20 115
16879.43 111
16880.66 89
16881.89 108
16883.11 115
16884.34 89
16885.57 109
16886.80 105
16888.02 109
16889.25 117
16890.48 108
16891.71 108
16892.94 113
16894.16 104
16895.39 107
16896.62 101
16897.85 102
16899.08 103
16900.30 113
16901.53 113
16902.76 95
16903.99 85
16905.22 80
16906.45 96
16907.67 97
16908.90 79
16910.13 80
16911.36 95
16912.59 81
16913.82 88
16915.04 89
16916.27 90
16917.50 105
16918.73 75
16919.96 102
16921.19 84
16922.42 80
16923.65 98
16924.88 83
16926.10 80
16927.33 94
16928.56 86
16929.79 79
16931.02 88
16932.25 72
16933.48 83
16934.71 88
16935.94 90
16937.17 76
16938.40 91
16939.63 92
16940.86 91
16942.09 74
16943.32 91
16944.55 77
16945.78 78
16947.01 100
16948.24 89
16949.47 81
16950.70 83
16951.93 89
16953.16 100
16954.39 100
16955.62 75
16956.85 92
16958.08 78
16959.31 84
16960.54 81
16961.77 89
16963.00 81
16964.23 95
16965.46 85
16966.69 87
16967.92 97
16969.15 87
16970.38 80
16971.61 83
16972.84 74
16974.07 58
16975.30 75
16976.54 69
16977.77 57
16979.00 79
16980.23 82
16981.46 78
16982.69 87
16983.92 93
16985.15 66
16986.38 59
16987.62 70
16988.85 82
16990.08 79
16991.31 83
16992.54 75
16993.77 77
16995.00 52
16996.24 92
16997.47 78
16998.70 66
16999.93 58
17001.16 60
17002.39 67
17003.63 72
17004.86 75
17006.09 79
17007.32 78
17008.55 67
17009.79 59
17011.02 63
17012.25 83
17013.48 74
17014.72 77
17015.95 69
17017.18 67
17018.41 61
17019.64 77
17020.88 88
17022.11 78
17023.34 65
17024.58 70
17025.81 78
17027.04 63
17028.27 63
17029.51 71
17030.74 55
17031.97 64
17033.21 74
17034.44 51
17035.67 63
17036.90 58
17038.14 72
17039.37 72
17040.60 60
17041.84 61
17043.07 61
17044.30 58
17045.54 64
17046.77 65
17048.00 53
17049.24 55
17050.47 66
17051.70 69
17052.94 49
17054.17 52
17055.41 63
17056.64 68
17057.87 59
17059.11 62
17060.34 47
17061.58 55
17062.81 65
17064.04 59
17065.28 61
17066.51 57
17067.75 62
17068.98 67
17070.21 60
17071.45 49
17072.68 45
17073.92 59
17075.15 67
17076.39 60
17077.62 66
17078.86 61
17080.09 58
17081.33 62
17082.56 55
17083.80 73
17085.03 58
17086.26 52
17087.50 39
17088.73 50
17089.97 68
17091.20 56
17092.44 59
17093.68 63
17094.91 60
17096.15 60
17097.38 62
17098.62 64
17099.85 61
17101.09 52
17102.32 54
17103.56 59
17104.79 59
17106.03 49
17107.26 65
17108.50 54
17109.74 51
17110.97 61
17112.21 51
17113.44 46
17114.68 51
17115.92 54
17117.15 47
17118.39 57
17119.62 51
17120.86 66
17122.10 50
17123.33 58
17124.57 40
17125.80 70
17127.04 43
17128.28 75
17129.51 67
17130.75 68
17131.99 60
17133.22 50
17134.46 67
17135.70 56
17136.93 61
17138.17 50
17139.41 79
17140.64 64
17141.88 59
17143.12 55
17144.35 51
17145.59 49
17146.83 65
17148.07 63
17149.30 59
17150.54 51
17151.78 53
17153.02 47
17154.25 55
17155.49 47
17156.73 50
17157.96 53
17159.20 55
17160.44 48
17161.68 53
17162.92 62
17164.15 48
17165.39 53
17166.63 49
17167.87 50
17169.10 56
17170.34 55
17171.58 58
17172.82 55
17174.06 57
17175.29 50
17176.53 57
17177.77 44
17179.01 49
17180.25 64
17181.49 57
17182.72 46
17183.96 46
17185.20 58
17186.44 47
17187.68 49
17188.92 38
17190.15 55
17191.39 54
17192.63 52
17193.87 55
17195.11 42
17196.35 60
17197.59 61
17198.83 47
17200.07 46
17201.30 44
17202.54 49
17203.78 47
17205.02 61
17206.26 42
17207.50 52
17208.74 52
17209.98 52
17211.22 53
17212.46 48
17213.70 60
17214.94 56
17216.18 57
17217.42 63
17218.66 50
17219.90 40
17221.14 41
17222.38 47
17223.62 58
17224.86 50
17226.10 47
17227.34 50
17228.58 43
17229.82 51
17231.06 50
17232.30 42
17233.54 43
17234.78 51
17236.02 37
17237.26 35
17238.50 50
17239.74 58
17240.98 43
17242.22 55
17243.46 38
17244.70 52
17245.94 53
17247.18 50
17248.42 54
17249.66 47
17250.90 42
17252.14 46
17253.39 60
17254.63 47
17255.87 57
17257.11 43
17258.35 56
17259.59 48
17260.83 56
17262.07 34
17263.31 48
17264.56 42
17265.80 54
17267.04 53
17268.28 48
17269.52 50
17270.76 35
17272.00 47
17273.25 29
17274.49 35
17275.73 41
17276.97 40
17278.21 49
17279.45 51
17280.70 44
17281.94 50
17283.18 51
17284.42 46
17285.66 42
17286.91 40
17288.15 44
17289.39 48
17290.63 46
17291.88 53
17293.12 47
17294.36 40
17295.60 41
17296.85 35
17298.09 40
17299.33 47
17300.57 49
17301.82 56
17303.06 51
17304.30 47
17305.54 52
17306.79 40
17308.03 45
17309.27 50
17310.52 50
17311.76 49
17313.00 51
17314.25 47
17315.49 42
17316.73 40
17317.97 48
17319.22 45
17320.46 47
17321.71 42
17322.95 32
17324.19 38
17325.44 47
17326.68 47
17327.92 48
17329.17 50
17330.41 40
17331.65 44
17332.90 63
17334.14 43
17335.39 53
17336.63 43
17337.87 41
17339.12 52
17340.36 41
17341.61 42
17342.85 47
17344.09 41
17345.34 49
17346.58 52
17347.83 50
17349.07 48
17350.32 44
17351.56 52
17352.80 53
17354.05 38
17355.29 42
17356.54 75
17357.78 50
17359.03 43
17360.27 46
17361.52 48
17362.76 40
17364.01 43
17365.25 43
17366.50 59
17367.74 49
17368.99 39
17370.23 47
17371.48 34
17372.72 50
17373.97 36
17375.21 51
17376.46 36
17377.70 42
17378.95 46
17380.19 44
17381.44 49
17382.69 49
17383.93 51
17385.18 53
17386.42 57
17387.67 51
17388.91 47
17390.16 52
17391.41 40
17392.65 52
17393.90 51
17395.14 39
17396.39 52
17397.64 50
17398.88 61
17400.13 37
17401.37 49
17402.62 55
17403.87 54
17405.11 48
17406.36 48
17407.61 57
17408.85 31
17410.10 49
17411.35 41
17412.59 40
17413.84 50
17415.09 54
17416.33 43
17417.58 42
17418.83 41
17420.07 38
17421.32 52
17422.57 47
17423.82 37
17425.06 42
17426.31 45
17427.56 38
17428.80 41
17430.05 31
17431.30 41
17432.55 54
17433.79 48
17435.04 43
17436.29 45
17437.54 35
17438.78 36
17440.03 45
17441.28 42
17442.53 54
17443.77 42
17445.02 41
17446.27 31
17447.52 49
17448.77 41
17450.01 49
17451.26 45
17452.51 60
17453.76 49
17455.01 35
17456.25 45
17457.50 42
17458.75 39
17460.00 49
17461.25 64
17462.50 42
17463.74 40
17464.99 37
17466.24 49
17467.49 41
17468.74 54
17469.99 44
17471.24 49
17472.49 53
17473.73 53
17474.98 44
17476.23 47
17477.48 44
17478.73 51
17479.98 43
17481.23 46
17482.48 38
17483.73 36
17484.98 45
17486.23 42
17487.47 37
17488.72 58
17489.97 59
17491.22 51
17492.47 38
17493.72 49
17494.97 43
17496.22 55
17497.47 43
17498.72 45
17499.97 42
17501.22 63
17502.47 41
17503.72 48
17504.97 43
17506.22 61
17507.47 47
17508.72 45
17509.97 48
17511.22 43
17512.47 45
17513.72 44
17514.97 64
17516.22 60
17517.47 55
17518.72 49
17519.97 54
17521.22 46
17522.47 39
17523.72 39
17524.98 41
17526.23 49
17527.48 46
17528.73 63
17529.98 43
17531.23 38
17532.48 68
17533.73 50
17534.98 47
17536.23 50
17537.48 58
17538.74 41
17539.99 36
17541.24 45
17542.49 34
17543.74 54
17544.99 45
17546.24 49
17547.50 62
17548.75 49
17550.00 51
17551.25 50
17552.50 63
17553.75 55
17555.01 59
17556.26 49
17557.51 57
17558.76 44
17560.01 58
17561.26 49
17562.52 59
17563.77 52
17565.02 47
17566.27 61
17567.53 50
17568.78 51
17570.03 41
17571.28 50
17572.53 40
17573.79 45
17575.04 54
17576.29 55
17577.54 44
17578.80 57
17580.05 47
17581.30 50
17582.56 50
17583.81 41
17585.06 51
17586.31 56
17587.57 49
17588.82 50
17590.07 59
17591.33 58
17592.58 56
17593.83 47
17595.08 66
17596.34 62
17597.59 56
17598.84 54
17600.10 66
17601.35 61
17602.61 51
17603.86 52
17605.11 78
17606.37 69
17607.62 69
17608.87 67
17610.13 50
17611.38 70
17612.63 63
17613.89 60
17615.14 69
17616.40 67
17617.65 49
17618.90 63
17620.16 61
17621.41 58
17622.67 65
17623.92 77
17625.17 74
17626.43 62
17627.68 72
17628.94 62
17630.19 75
17631.45 61
17632.70 73
17633.96 55
17635.21 70
17636.47 70
17637.72 55
17638.97 71
17640.23 69
17641.48 59
17642.74 51
17643.99 69
17645.25 59
17646.50 81
17647.76 77
17649.01 67
17650.27 70
17651.52 70
17652.78 60
17654.04 71
17655.29 71
17656.55 74
17657.80 78
17659.06 69
17660.31 67
17661.57 61
17662.82 68
17664.08 56
17665.33 60
17666.59 67
17667.85 63
17669.10 70
17670.36 75
17671.61 58
17672.87 55
17674.13 57
17675.38 76
17676.64 64
17677.89 59
17679.15 52
17680.41 66
17681.66 58
17682.92 71
17684.18 63
17685.43 68
17686.69 72
17687.95 54
17689.20 68
17690.46 58
17691.71 62
17692.97 62
17694.23 59
17695.49 52
17696.74 72
17698.00 56
17699.26 56
17700.51 56
17701.77 52
17703.03 42
17704.28 63
17705.54 49
17706.80 55
17708.06 58
17709.31 57
17710.57 61
17711.83 51
17713.08 53
17714.34 61
17715.60 59
17716.86 54
17718.11 68
17719.37 52
17720.63 58
17721.89 61
17723.15 63
17724.40 50
17725.66 42
17726.92 44
17728.18 54
17729.43 62
17730.69 49
17731.95 75
17733.21 62
17734.47 48
17735.73 59
17736.98 50
17738.24 58
17739.50 58
17740.76 47
17742.02 50
17743.28 47
17744.53 59
17745.79 54
17747.05 47
17748.31 59
17749.57 48
17750.83 61
17752.09 44
17753.34 45
17754.60 47
17755.86 65
17757.12 45
17758.38 55
17759.64 53
17760.90 48
17762.16 50
17763.42 38
17764.68 62
17765.94 47
17767.19 50
17768.45 45
17769.71 46
17770.97 45
17772.23 53
17773.49 43
17774.75 41
17776.01 36
17777.27 52
17778.53 51
17779.79 51
17781.05 52
17782.31 46
17783.57 53
17784.83 37
17786.09 46
17787.35 53
17788.61 66
17789.87 42
17791.13 53
17792.39 50
17793.65 52
17794.91 48
17796.17 54
17797.43 51
17798.69 53
17799.95 54
17801.21 42
17802.47 56
17803.73 40
17805.00 49
17806.26 49
17807.52 55
17808.78 56
17810.04 43
17811.30 62
17812.56 49
17813.82 45
17815.08 55
17816.34 32
17817.60 38
17818.87 43
17820.13 46
17821.39 51
17822.65 44
17823.91 47
17825.17 60
17826.43 45
17827.69 40
17828.96 43
17830.22 36
17831.48 53
17832.74 57
17834.00 61
17835.26 47
17836.53 39
17837.79 40
17839.05 34
17840.31 43
17841.57 46
17842.84 45
17844.10 50
17845.36 59
17846.62 52
17847.88 53
17849.15 50
17850.41 43
17851.67 48
17852.93 41
17854.20 40
17855.46 32
17856.72 43
17857.98 31
17859.25 47
17860.51 38
17861.77 54
17863.03 42
17864.30 43
17865.56 25
17866.82 39
17868.09 35
17869.35 43
17870.61 49
17871.87 33
17873.14 41
17874.40 54
17875.66 36
17876.93 34
17878.19 44
17879.45 43
17880.72 48
17881.98 38
17883.24 37
17884.51 45
17885.77 49
17887.03 42
17888.30 43
17889.56 31
17890.83 44
17892.09 34
17893.35 43
17894.62 38
17895.88 40
17897.14 36
17898.41 27
17899.67 51
17900.94 43
17902.20 35
17903.46 36
17904.73 49
17905.99 46
17907.26 40
17908.52 45
17909.79 42
17911.05 47
17912.32 39
17913.58 37
17914.84 47
17916.11 47
17917.37 33
17918.64 39
17919.90 34
17921.17 45
17922.43 33
17923.70 49
17924.96 42
17926.23 34
17927.49 39
17928.76 60
17930.02 29
17931.29 39
17932.55 45
17933.82 37
17935.08 43
17936.35 45
17937.61 57
17938.88 52
17940.14 44
17941.41 53
17942.68 57
17943.94 30
17945.21 32
17946.47 50
17947.74 41
17949.00 45
17950.27 42
17951.54 42
17952.80 39
17954.07 46
17955.33 43
17956.60 49
17957.87 49
17959.13 46
17960.40 39
17961.66 55
17962.93 30
17964.20 38
17965.46 41
17966.73 54
17968.00 34
17969.26 48
17970.53 56
17971.80 38
17973.06 34
17974.33 41
17975.60 50
17976.86 27
17978.13 37
17979.40 47
17980.66 37
17981.93 40
17983.20 41
17984.46 39
17985.73 39
17987.00 40
17988.26 44
17989.53 45
17990.80 32
17992.07 34
17993.33 32
17994.60 38
17995.87 42
17997.14 48
17998.40 36
17999.67 38
18000.94 42
18002.21 30
18003.47 44
18004.74 36
18006.01 42
18007.28 34
18008.55 37
18009.81 38
18011.08 33
18012.35 38
18013.62 40
18014.89 30
18016.15 48
18017.42 52
18018.69 51
18019.96 39
18021.23 33
18022.49 27
18023.76 47
18025.03 47
18026.30 44
18027.57 54
18028.84 37
18030.11 43
18031.37 39
18032.64 39
18033.91 36
18035.18 55
18036.45 52
18037.72 39
18038.99 44
18040.26 42
18041.53 39
18042.79 44
18044.06 45
18045.33 45
18046.60 40
18047.87 28
18049.14 36
18050.41 31
18051.68 45
18052.95 44
18054.22 38
18055.49 41
18056.76 48
18058.03 46
18059.30 44
18060.57 48
18061.84 31
18063.11 30
18064.38 32
18065.65 42
18066.92 40
18068.19 39
18069.46 39
18070.73 40
18072.00 46
18073.27 49
18074.54 43
18075.81 42
18077.08 52
18078.35 50
18079.62 42
18080.89 35
18082.16 34
18083.43 44
18084.70 37
18085.97 28
18087.24 36
18088.51 38
18089.78 47
18091.05 43
18092.32 41
18093.59 34
18094.87 50
18096.14 35
18097.41 48
18098.68 45
18099.95 38
18101.22 44
18102.49 37
18103.76 53
18105.03 32
18106.31 40
18107.58 31
18108.85 36
18110.12 54
18111.39 45
18112.66 39
18113.93 36
18115.21 32
18116.48 36
18117.75 36
18119.02 47
18120.29 33
18121.56 43
18122.84 44
18124.11 26
18125.38 34
18126.65 45
18127.92 55
18129.20 37
18130.47 37
18131.74 46
18133.01 40
18134.29 27
18135.56 43
18136.83 48
18138.10 37
18139.38 42
18140.65 39
18141.92 44
18143.19 33
18144.47 40
18145.74 35
18147.01 46
18148.28 31
18149.56 48
18150.83 31
18152.10 41
18153.38 44
18154.65 38
18155.92 30
18157.19 40
18158.47 35
18159.74 36
18161.01 33
18162.29 26
18163.56 37
18164.83 36
18166.11 50
18167.38 37
18168.65 40
18169.93 38
18171.20 43
18172.48 38
18173.75 48
18175.02 51
18176.30 56
18177.57 41
18178.84 42
18180.12 59
18181.39 53
18182.67 47
18183.94 40
18185.21 43
18186.49 39
18187.76 43
18189.04 31
18190.31 46
18191.59 37
18192.86 35
18194.13 47
18195.41 47
18196.68 31
18197.96 25
18199.23 51
18200.51 45
18201.78 47
18203.06 40
18204.33 42
18205.61 48
18206.88 49
18208.16 35
18209.43 41
18210.71 45
18211.98 52
18213.26 37
18214.53 43
18215.81 37
18217.08 34
18218.36 35
18219.63 44
18220.91 45
18222.18 36
18223.46 54
18224.73 36
18226.01 43
18227.28 35
18228.56 45
18229.84 52
18231.11 46
18232.39 35
18233.66 43
18234.94 49
18236.21 46
18237.49 46
18238.77 38
18240.04 40
18241.32 41
18242.59 42
18243.87 32
18245.15 39
18246.42 38
18247.70 37
18248.98 43
18250.25 40
18251.53 37
18252.81 55
18254.08 28
18255.36 35
18256.63 52
18257.91 50
18259.19 46
18260.46 49
18261.74 36
18263.02 38
18264.30 58
18265.57 35
18266.85 48
18268.13 32
18269.40 66
18270.68 33
18271.96 54
18273.23 39
18274.51 44
18275.79 49
18277.07 54
18278.34 45
18279.62 37
18280.90 38
18282.18 44
18283.45 43
18284.73 46
18286.01 41
18287.29 34
18288.56 50
18289.84 32
18291.12 58
18292.40 35
18293.68 45
18294.95 48
18296.23 46
18297.51 32
18298.79 45
18300.07 49
18301.34 40
18302.62 34
18303.90 36
18305.18 51
18306.46 38
18307.74 51
18309.01 43
18310.29 54
18311.57 42
18312.85 41
18314.13 50
18315.41 50
18316.69 44
18317.96 42
18319.24 47
18320.52 43
18321.80 59
18323.08 40
18324.36 41
18325.64 51
18326.92 50
18328.20 36
18329.47 48
18330.75 32
18332.03 40
18333.31 32
18334.59 40
18335.87 44
18337.15 44
18338.43 45
18339.71 45
18340.99 42
18342.27 54
18343.55 45
18344.83 34
18346.11 42
18347.39 34
18348.67 43
18349.95 28
18351.23 34
18352.51 41
18353.79 50
18355.07 38
18356.35 49
18357.63 42
18358.91 27
18360.19 47
18361.47 39
18362.75 41
18364.03 36
18365.31 47
18366.59 41
18367.87 46
18369.15 35
18370.43 54
18371.71 35
18372.99 36
18374.27 45
18375.55 31
18376.83 33
18378.12 53
18379.40 34
18380.68 44
18381.96 36
18383.24 39
18384.52 48
18385.80 34
18387.08 41
18388.36 34
18389.65 41
18390.93 35
18392.21 49
18393.49 42
18394.77 49
18396.05 43
18397.33 43
18398.62 42
18399.90 47
18401.18 42
18402.46 49
18403.74 43
18405.02 39
18406.31 34
18407.59 35
18408.87 39
18410.15 42
18411.43 45
18412.72 41
18414.00 42
18415.28 41
18416.56 48
18417.84 33
18419.13 35
18420.41 41
18421.69 40
18422.97 36
18424.26 33
18425.54 48
18426.82 35
18428.10 31
18429.39 30
18430.67 40
18431.95 38
18433.23 51
18434.52 31
18435.80 31
18437.08 27
18438.37 27
18439.65 35
18440.93 39
18442.22 35
18443.50 26
18444.78 44
18446.06 33
18447.35 30
18448.63 29
18449.91 33
18451.20 47
18452.48 48
18453.76 33
18455.05 31
18456.33 39
18457.62 54
18458.90 50
18460.18 46
18461.47 38
18462.75 37
18464.03 42
18465.32 41
18466.60 43
18467.89 41
18469.17 41
18470.45 26
18471.74 43
18473.02 51
18474.31 38
18475.59 40
18476.88 45
18478.16 51
18479.44 42
18480.73 44
18482.01 42
18483.30 43
18484.58 33
18485.87 36
18487.15 31
18488.44 50
18489.72 46
18491.01 40
18492.29 44
18493.58 49
18494.86 37
18496.15 35
18497.43 39
18498.72 43
18500.00 35
18501.29 32
18502.57 50
18503.86 37
18505.14 35
18506.43 47
18507.71 40
18509.00 37
18510.28 36
18511.57 38
18512.85 38
18514.14 45
18515.42 60
18516.71 50
18518.00 46
18519.28 46
18520.57 42
18521.85 50
18523.14 46
18524.43 46
18525.71 69
18527.00 51
18528.28 48
18529.57 41
18530.86 39
18532.14 51
18533.43 46
18534.71 53
18536.00 31
18537.29 48
18538.57 47
18539.86 42
18541.15 42
18542.43 30
18543.72 40
18545.01 56
18546.29 48
18547.58 45
18548.87 28
18550.15 34
18551.44 36
18552.73 39
18554.01 46
18555.30 41
18556.59 46
18557.88 47
18559.16 46
18560.45 38
18561.74 53
18563.02 44
18564.31 59
18565.60 43
18566.89 49
18568.17 42
18569.46 44
18570.75 47
18572.04 50
18573.32 38
18574.61 34
18575.90 45
18577.19 52
18578.48 45
18579.76 57
18581.05 36
18582.34 45
18583.63 49
18584.92 54
18586.20 49
18587.49 34
18588.78 57
18590.07 55
18591.36 50
18592.64 31
18593.93 44
18595.22 53
18596.51 53
18597.80 47
18599.09 51
18600.38 47
18601.66 54
18602.95 40
18604.24 57
18605.53 36
18606.82 30
18608.11 52
18609.40 65
18610.69 43
18611.98 44
18613.26 58
18614.55 45
18615.84 46
18617.13 41
18618.42 55
18619.71 37
18621.00 42
18622.29 45
18623.58 49
18624.87 44
18626.16 38
18627.45 44
18628.74 38
18630.03 50
18631.32 49
18632.61 40
18633.89 41
18635.18 45
18636.47 40
18637.76 45
18639.05 32
18640.34 46
18641.63 55
18642.92 40
18644.21 41
18645.50 48
18646.79 52
18648.09 36
18649.38 30
18650.67 49
18651.96 59
18653.25 45
18654.54 52
18655.83 43
18657.12 36
18658.41 34
18659.70 41
18660.99 44
18662.28 44
18663.57 40
18664.86 41
18666.15 53
18667.44 30
18668.74 45
18670.03 38
18671.32 37
18672.61 25
18673.90 42
18675.19 57
18676.48 45
18677.77 51
18679.06 31
18680.36 35
18681.65 34
18682.94 37
18684.23 33
18685.52 27
18686.81 38
18688.11 34
18689.40 39
18690.69 33
18691.98 43
18693.27 30
18694.56 36
18695.86 39
18697.15 37
18698.44 40
18699.73 47
18701.02 28
18702.32 27
18703.61 35
18704.90 53
18706.19 47
18707.48 42
18708.78 33
18710.07 44
18711.36 33
18712.65 31
18713.95 39
18715.24 42
18716.53 40
18717.83 31
18719.12 43
18720.41 33
18721.70 43
18723.00 40
18724.29 55
18725.58 35
18726.87 29
18728.17 28
18729.46 57
18730.75 27
18732.05 28
18733.34 45
18734.63 32
18735.93 38
18737.22 33
18738.51 42
18739.81 42
18741.10 36
18742.39 34
18743.69 49
18744.98 42
18746.27 33
18747.57 51
18748.86 43
18750.16 38
18751.45 41
18752.74 40
18754.04 37
18755.33 33
18756.63 44
18757.92 31
18759.21 38
18760.51 31
18761.80 36
18763.10 48
18764.39 37
18765.69 39
18766.98 34
18768.27 47
18769.57 26
18770.86 34
18772.16 45
18773.45 36
18774.75 41
18776.04 32
18777.34 33
18778.63 44
18779.93 41
18781.22 30
18782.52 35
18783.81 34
18785.11 41
18786.40 30
18787.70 37
18788.99 44
18790.29 41
18791.58 37
18792.88 40
18794.17 40
18795.47 40
18796.76 37
18798.06 41
18799.35 21
18800.65 31
18801.94 43
18803.24 31
18804.54 39
18805.83 27
18807.13 42
18808.42 32
18809.72 30
18811.01 27
18812.31 33
18813.61 38
18814.90 41
18816.20 46
18817.49 47
18818.79 26
18820.09 39
18821.38 37
18822.68 31
18823.98 39
18825.27 38
18826.57 30
18827.87 31
18829.16 24
18830.46 42
18831.75 45
18833.05 38
18834.35 35
18835.64 37
18836.94 38
18838.24 34
18839.54 25
18840.83 45
18842.13 37
18843.43 32
18844.72 46
18846.02 44
18847.32 25
18848.61 38
18849.91 43
18851.21 43
18852.51 38
18853.80 51
18855.10 49
18856.40 40
18857.70 43
18858.99 40
18860.29 38
18861.59 35
18862.89 42
18864.18 42
18865.48 47
18866.78 23
18868.08 38
18869.38 38
18870.67 39
18871.97 38
18873.27 40
18874.57 27
18875.87 32
18877.16 30
18878.46 39
18879.76 38
18881.06 26
18882.36 44
18883.66 44
18884.95 43
18886.25 34
18887.55 44
18888.85 32
18890.15 42
18891.45 36
18892.75 34
18894.04 40
18895.34 39
18896.64 29
18897.94 42
18899.24 46
18900.54 32
18901.84 43
18903.14 38
18904.44 46
18905.74 32
18907.03 38
18908.33 38
18909.63 37
18910.93 33
18912.23 31
18913.53 46
18914.83 37
18916.13 34
18917.43 35
18918.73 32
18920.03 32
18921.33 47
18922.63 28
18923.93 41
18925.23 29
18926.53 32
18927.83 30
18929.13 50
18930.43 28
18931.73 34
18933.03 35
18934.33 34
18935.63 41
18936.93 37
18938.23 38
18939.53 28
18940.83 39
18942.13 38
18943.43 39
18944.73 41
18946.03 40
18947.33 28
18948.63 35
18949.93 28
18951.23 32
18952.53 35
18953.84 46
18955.14 31
18956.44 55
18957.74 43
18959.04 37
18960.34 24
18961.64 26
18962.94 36
18964.24 27
18965.54 38
18966.85 32
18968.15 42
18969.45 38
18970.75 39
18972.05 29
18973.35 36
18974.65 35
18975.96 43
18977.26 34
18978.56 39
18979.86 36
18981.16 38
18982.46 36
18983.77 33
18985.07 41
18986.37 40
18987.67 40
18988.97 30
18990.28 38
18991.58 37
18992.88 32
18994.18 33
18995.49 46
18996.79 36
18998.09 33
18999.39 31
19000.69 28
19002.00 26
19003.30 26
19004.60 41
19005.90 30
19007.21 37
19008.51 33
19009.81 41
19011.12 33
19012.42 28
19013.72 17
19015.02 41
19016.33 38
19017.63 32
19018.93 33
19020.24 36
19021.54 28
19022.84 38
19024.15 29
19025.45 21
19026.75 34
19028.06 39
19029.36 31
19030.66 37
19031.97 29
19033.27 29
19034.57 40
19035.88 32
19037.18 36
19038.48 33
19039.79 42
19041.09 34
19042.40 30
19043.70 39
19045.00 40
19046.31 28
19047.61 36
19048.92 37
19050.22 29
19051.52 38
19052.83 28
19054.13 35
19055.44 36
19056.74 36
19058.05 36
19059.35 29
19060.65 32
19061.96 34
19063.26 44
19064.57 31
19065.87 38
19067.18 30
19068.48 31
19069.79 29
19071.09 40
19072.40 32
19073.70 40
19075.01 42
19076.31 47
19077.62 34
19078.92 45
19080.23 33
19081.53 26
19082.84 32
19084.14 33
19085.45 33
19086.75 32
19088.06 33
19089.36 42
19090.67 46
19091.98 29
19093.28 40
19094.59 24
19095.89 25
19097.20 31
19098.50 35
19099.81 38
19101.12 35
19102.42 50
19103.73 24
19105.03 42
19106.34 33
19107.65 51
19108.95 39
19110.26 33
19111.56 37
19112.87 39
19114.18 39
19115.48 34
19116.79 31
19118.10 33
19119.40 43
19120.71 47
19122.02 30
19123.32 41
19124.63 43
19125.94 43
19127.24 31
19128.55 42
19129.86 44
19131.16 47
19132.47 42
19133.78 38
19135.08 33
19136.39 23
19137.70 37
19139.01 31
19140.31 33
19141.62 41
19142.93 39
19144.23 43
19145.54 39
19146.85 39
19148.16 31
19149.46 39
19150.77 24
19152.08 48
19153.39 39
19154.69 31
19156.00 36
19157.31 41
19158.62 23
19159.93 36
19161.23 26
19162.54 35
19163.85 27
19165.16 30
19166.47 52
19167.77 36
19169.08 47
19170.39 34
19171.70 32
19173.01 41
19174.32 28
19175.62 33
19176.93 40
19178.24 33
19179.55 25
19180.86 47
19182.17 50
19183.48 26
19184.78 32
19186.09 39
19187.40 37
19188.71 32
19190.02 39
19191.33 36
19192.64 35
19193.95 31
19195.26 37
19196.56 34
19197.87 24
19199.18 37
19200.49 42
19201.80 36
19203.11 38
19204.42 35
19205.73 37
19207.04 39
19208.35 35
19209.66 31
19210.97 41
19212.28 43
19213.59 38
19214.90 46
19216.21 28
19217.52 27
19218.83 27
19220.14 26
19221.45 48
19222.76 36
19224.07 30
19225.38 34
19226.69 32
19228.00 32
19229.31 26
19230.62 29
19231.93 27
19233.24 39
19234.55 42
19235.86 38
19237.17 39
19238.48 41
19239.79 34
19241.10 32
19242.41 28
19243.72 31
19245.03 30
19246.35 30
19247.66 33
19248.97 33
19250.28 42
19251.59 28
19252.90 35
19254.21 29
19255.52 38
19256.83 23
19258.14 40
19259.46 38
19260.77 36
19262.08 33
19263.39 42
19264.70 34
19266.01 28
19267.32 34
19268.64 46
19269.95 44
19271.26 40
19272.57 37
19273.88 32
19275.20 40
19276.51 35
19277.82 32
19279.13 45
19280.44 35
19281.75 26
19283.07 41
19284.38 35
19285.69 24
19287.00 33
19288.32 46
19289.63 39
19290.94 35
19292.25 37
19293.57 38
19294.88 38
19296.19 21
19297.50 38
19298.82 24
19300.13 35
19301.44 34
19302.75 40
19304.07 30
19305.38 39
19306.69 42
19308.01 36
19309.32 31
19310.63 30
19311.94 27
19313.26 33
19314.57 43
19315.88 32
19317.20 40
19318.51 37
19319.82 37
19321.14 34
19322.45 29
19323.76 31
19325.08 44
19326.39 33
19327.70 36
19329.02 33
19330.33 21
19331.65 26
19332.96 37
19334.27 37
19335.59 39
19336.90 36
19338.22 28
19339.53 41
19340.84 26
19342.16 33
19343.47 31
19344.79 31
19346.10 35
19347.41 35
19348.73 35
19350.04 36
19351.36 35
19352.67 25
19353.99 25
19355.30 30
19356.62 41
19357.93 27
19359.25 42
19360.56 25
19361.87 44
19363.19 30
19364.50 38
19365.82 26
19367.13 29
19368.45 30
19369.76 33
19371.08 28
19372.39 20
19373.71 29
19375.02 31
19376.34 39
19377.66 33
19378.97 27
19380.29 32
19381.60 46
19382.92 38
19384.23 42
19385.55 36
19386.86 43
19388.18 36
19389.50 42
19390.81 25
19392.13 40
19393.44 30
19394.76 32
19396.07 39
19397.39 41
19398.71 32
19400.02 36
19401.34 34
19402.65 33
19403.97 28
19405.29 33
19406.60 44
19407.92 37
19409.24 30
19410.55 33
19411.87 36
19413.19 30
19414.50 33
19415.82 46
19417.14 43
19418.45 33
19419.77 33
19421.09 33
19422.40 42
19423.72 23
19425.04 36
19426.35 35
19427.67 40
19428.99 32
19430.30 23
19431.62 29
19432.94 36
19434.26 26
19435.57 31
19436.89 28
19438.21 37
19439.53 35
19440.84 37
19442.16 33
19443.48 37
19444.80 25
19446.11 37
19447.43 25
19448.75 39
19450.07 42
19451.38 37
19452.70 35
19454.02 28
19455.34 31
19456.66 21
19457.97 33
19459.29 30
19460.61 33
19461.93 31
19463.25 28
19464.57 42
19465.88 29
19467.20 40
19468.52 30
19469.84 29
19471.16 32
19472.48 29
19473.79 30
19475.11 27
19476.43 36
19477.75 32
19479.07 32
19480.39 28
19481.71 26
19483.03 33
19484.34 26
19485.66 44
19486.98 33
19488.30 34
19489.62 43
19490.94 39
19492.26 31
19493.58 36
19494.90 42
19496.22 44
19497.54 40
19498.86 31
19500.18 29
19501.50 34
19502.81 29
19504.13 16
19505.45 30
19506.77 37
19508.09 31
19509.41 36
19510.73 29
19512.05 27
19513.37 33
19514.69 39
19516.01 33
19517.33 31
19518.65 36
19519.97 34
19521.29 28
19522.61 34
19523.93 24
19525.25 41
19526.57 44
19527.89 45
19529.22 37
19530.54 31
19531.86 30
19533.18 37
19534.50 27
19535.82 25
19537.14 36
19538.46 39
19539.78 35
19541.10 26
19542.42 28
19543.74 43
19545.06 43
19546.39 41
19547.71 27
19549.03 32
19550.35 40
19551.67 38
19552.99 34
19554.31 39
19555.63 27
19556.96 40
19558.28 34
19559.60 34
19560.92 35
19562.24 35
19563.56 36
19564.88 36
19566.21 33
19567.53 31
19568.85 38
19570.17 38
19571.49 30
19572.82 37
19574.14 28
19575.46 31
19576.78 42
19578.10 31
19579.43 31
19580.75 29
19582.07 40
19583.39 37
19584.72 32
19586.04 44
19587.36 30
19588.68 37
19590.01 39
19591.33 30
19592.65 26
19593.97 32
19595.30 45
19596.62 42
19597.94 32
19599.26 17
19600.59 29
19601.91 32
19603.23 28
19604.56 29
19605.88 36
19607.20 27
19608.53 34
19609.85 35
19611.17 33
19612.49 42
19613.82 36
19615.14 43
19616.47 44
19617.79 29
19619.11 33
19620.44 31
19621.76 41
19623.08 35
19624.41 32
19625.73 44
19627.05 29
19628.38 32
19629.70 37
19631.03 39
19632.35 34
19633.67 28
19635.00 42
19636.32 36
19637.65 31
19638.97 26
19640.29 44
19641.62 27
19642.94 35
19644.27 31
19645.59 34
19646.92 36
19648.24 37
19649.57 24
19650.89 35
19652.21 33
19653.54 28
19654.86 28
19656.19 28
19657.51 33
19658.84 35
19660.16 31
19661.49 31
19662.81 50
19664.14 31
19665.46 46
19666.79 43
19668.11 38
19669.44 45
19670.76 45
19672.09 41
19673.41 34
19674.74 31
19676.07 27
19677.39 31
19678.72 29
19680.04 31
19681.37 37
19682.69 31
19684.02 33
19685.34 32
19686.67 31
19688.00 29
19689.32 31
19690.65 36
19691.97 28
19693.30 28
19694.63 28
19695.95 35
19697.28 34
19698.60 38
19699.93 31
19701.26 30
19702.58 32
19703.91 47
19705.24 36
19706.56 34
19707.89 34
19709.22 40
19710.54 30
19711.87 47
19713.20 42
19714.52 38
19715.85 34
19717.18 37
19718.50 35
19719.83 37
19721.16 32
19722.48 28
19723.81 41
19725.14 43
19726.47 30
19727.79 38
19729.12 35
19730.45 30
19731.77 26
19733.10 32
19734.43 26
19735.76 35
19737.08 41
19738.41 34
19739.74 36
19741.07 29
19742.39 33
19743.72 27
19745.05 28
19746.38 34
19747.71 33
19749.03 37
19750.36 26
19751.69 27
19753.02 34
19754.35 40
19755.67 34
19757.00 35
19758.33 38
19759.66 38
19760.99 24
19762.31 40
19763.64 40
19764.97 35
19766.30 30
19767.63 27
19768.96 40
19770.29 41
19771.61 19
19772.94 29
19774.27 33
19775.60 30
19776.93 49
19778.26 33
19779.59 40
19780.92 23
19782.25 33
19783.57 32
19784.90 42
19786.23 30
19787.56 34
19788.89 43
19790.22 27
19791.55 30
19792.88 32
19794.21 26
19795.54 34
19796.87 37
19798.20 44
19799.53 31
19800.86 30
19802.19 24
19803.52 29
19804.85 25
19806.18 31
19807.50 35
19808.83 37
19810.16 32
19811.49 25
19812.82 45
19814.15 29
19815.49 30
19816.82 33
19818.15 41
19819.48 37
19820.81 28
19822.14 30
19823.47 16
19824.80 35
19826.13 39
19827.46 31
19828.79 36
19830.12 19
19831.45 34
19832.78 35
19834.11 28
19835.44 31
19836.77 23
19838.10 31
19839.44 30
19840.77 30
19842.10 35
19843.43 33
19844.76 26
19846.09 38
19847.42 47
19848.75 28
19850.08 21
19851.42 33
19852.75 36
19854.08 29
19855.41 31
19856.74 45
19858.07 39
19859.40 34
19860.74 31
19862.07 34
19863.40 42
19864.73 27
19866.06 20
19867.40 39
19868.73 33
19870.06 41
19871.39 29
19872.72 45
19874.06 33
19875.39 31
19876.72 36
19878.05 34
19879.38 24
19880.72 21
19882.05 39
19883.38 33
19884.71 33
19886.05 33
19887.38 38
19888.71 26
19890.04 23
19891.38 36
19892.71 33
19894.04 35
19895.38 40
19896.71 42
19898.04 32
19899.37 31
19900.71 21
19902.04 28
19903.37 42
19904.71 31
19906.04 32
19907.37 41
19908.71 29
19910.04 37
19911.37 32
19912.71 29
19914.04 34
19915.37 37
19916.71 37
19918.04 43
19919.37 31
19920.71 36
19922.04 40
19923.37 31
19924.71 44
19926.04 27
19927.38 38
19928.71 35
19930.04 24
19931.38 41
19932.71 33
19934.05 24
19935.38 31
19936.71 46
19938.05 43
19939.38 24
19940.72 36
19942.05 41
19943.39 36
19944.72 30
19946.06 30
19947.39 31
19948.72 33
19950.06 33
19951.39 45
19952.73 33
19954.06 26
19955.40 32
19956.73 38
19958.07 38
19959.40 42
19960.74 36
19962.07 43
19963.41 32
19964.74 30
19966.08 36
19967.41 29
19968.75 43
19970.08 37
19971.42 41
19972.76 37
19974.09 42
19975.43 38
19976.76 47
19978.10 25
19979.43 35
19980.77 38
19982.10 36
19983.44 30
19984.78 46
19986.11 39
19987.45 35
19988.78 37
19990.12 36
19991.46 40
19992.79 35
19994.13 37
19995.46 35
19996.80 37
19998.14 29
19999.47 30
20000.81 37
20002.15 46
20003.48 23
20004.82 29
20006.16 28
20007.49 37
20008.83 28
20010.17 27
20011.50 44
20012.84 27
20014.18 43
20015.51 35
20016.85 43
20018.19 36
20019.52 25
20020.86 46
20022.20 37
20023.53 41
20024.87 34
20026.21 41
20027.55 34
20028.88 35
20030.22 33
20031.56 25
20032.90 46
20034.23 27
20035.57 31
20036.91 34
20038.25 51
20039.58 37
20040.92 43
20042.26 51
20043.60 42
20044.93 34
20046.27 32
20047.61 45
20048.95 32
20050.29 38
20051.62 38
20052.96 35
20054.30 43
20055.64 36
20056.98 48
20058.32 26
20059.65 31
20060.99 26
20062.33 47
20063.67 46
20065.01 32
20066.35 50
20067.68 46
20069.02 38
20070.36 39
20071.70 41
20073.04 48
20074.38 43
20075.72 39
20077.06 45
20078.40 41
20079.73 27
20081.07 34
20082.41 47
20083.75 39
20085.09 42
20086.43 34
20087.77 34
20089.11 33
20090.45 36
20091.79 38
20093.13 45
20094.47 32
20095.81 33
20097.15 46
20098.48 34
20099.82 50
20101.16 30
20102.50 40
20103.84 36
20105.18 26
20106.52 45
20107.86 46
20109.20 37
20110.54 22
20111.88 36
20113.22 48
20114.56 26
20115.90 38
20117.24 30
20118.58 31
20119.93 36
20121.27 33
20122.61 30
20123.95 35
20125.29 32
20126.63 47
20127.97 41
20129.31 33
20130.65 38
20131.99 38
20133.33 44
20134.67 32
20136.01 33
