# Supplementary material for: MALDI-TOF MS typing enables the classification of brewing yeasts of the genus Saccharomyces to major beer styles
Source: PLoS One. 2017 Aug 9;12(8):e0181694. doi: 10.1371/journal.pone.0181694 (PMC5549903; doi:10.1371/journal.pone.0181694)
Supplement: S8 File — The directory includes 90 raw files and was zipped to “.zip”; the folder has three strains with 30 spectra per strain; S1 Text explains the raw files with an example and Table 1 represents the yeast strains used within the experiment. (ZIP) [file pone.0181694.s011.zip › 22-24/30281-168-Lag-Lag-Lag-YPG-18h-E-E_2016-09-21_4_0_C10_1.dat]

1999.90 4177
2000.32 4234
2000.75 4166
2001.17 4161
2001.59 4228
2002.01 4169
2002.43 4117
2002.86 4073
2003.28 4019
2003.70 4013
2004.12 3939
2004.54 4034
2004.97 3920
2005.39 4098
2005.81 4041
2006.23 3981
2006.66 4021
2007.08 3896
2007.50 3943
2007.92 3961
2008.35 3988
2008.77 4027
2009.19 4113
2009.61 4176
2010.04 4163
2010.46 4099
2010.88 3971
2011.31 4040
2011.73 3941
2012.15 3969
2012.57 3865
2013.00 3920
2013.42 3907
2013.84 3999
2014.27 4166
2014.69 4382
2015.11 4597
2015.54 4761
2015.96 4968
2016.38 5129
2016.81 5298
2017.23 5284
2017.65 5251
2018.08 5312
2018.50 5282
2018.93 5244
2019.35 5123
2019.77 4954
2020.20 4946
2020.62 4797
2021.04 4717
2021.47 4533
2021.89 4391
2022.32 4361
2022.74 4288
2023.17 4118
2023.59 4051
2024.01 4127
2024.44 4055
2024.86 3978
2025.29 4029
2025.71 4142
2026.14 4040
2026.56 4011
2026.98 3935
2027.41 3802
2027.83 4043
2028.26 3971
2028.68 3872
2029.11 3841
2029.53 3785
2029.96 3818
2030.38 3860
2030.81 3897
2031.23 3790
2031.66 3823
2032.08 3945
2032.51 3933
2032.93 3898
2033.36 3932
2033.78 3918
2034.21 3889
2034.63 4012
2035.06 4087
2035.49 4038
2035.91 4119
2036.34 4122
2036.76 4124
2037.19 4181
2037.61 4154
2038.04 4167
2038.47 4121
2038.89 4190
2039.32 4115
2039.74 4118
2040.17 4127
2040.59 4081
2041.02 4055
2041.45 3927
2041.87 3961
2042.30 3957
2042.73 3796
2043.15 3824
2043.58 3827
2044.00 3847
2044.43 3770
2044.86 3751
2045.28 3722
2045.71 3823
2046.14 3825
2046.56 3775
2046.99 3847
2047.42 3953
2047.84 3879
2048.27 3894
2048.70 3926
2049.12 3857
2049.55 3886
2049.98 4004
2050.40 4050
2050.83 4066
2051.26 4076
2051.69 4130
2052.11 3978
2052.54 3839
2052.97 3882
2053.40 3990
2053.82 3986
2054.25 3885
2054.68 4009
2055.10 4063
2055.53 4020
2055.96 4084
2056.39 4118
2056.82 4012
2057.24 3957
2057.67 4001
2058.10 3963
2058.53 4057
2058.95 4029
2059.38 3879
2059.81 3942
2060.24 4044
2060.67 4061
2061.09 4161
2061.52 4277
2061.95 4391
2062.38 4492
2062.81 4434
2063.24 4553
2063.66 4478
2064.09 4611
2064.52 4644
2064.95 4842
2065.38 4852
2065.81 4947
2066.24 5001
2066.66 4917
2067.09 4769
2067.52 4795
2067.95 4703
2068.38 4530
2068.81 4442
2069.24 4165
2069.67 4174
2070.10 4081
2070.52 4076
2070.95 4029
2071.38 3963
2071.81 4009
2072.24 3922
2072.67 4073
2073.10 4093
2073.53 4169
2073.96 4094
2074.39 4148
2074.82 4225
2075.25 4256
2075.68 4216
2076.11 4144
2076.54 4077
2076.97 4254
2077.40 4364
2077.83 4207
2078.26 4266
2078.69 4215
2079.12 4210
2079.55 4122
2079.98 4123
2080.41 4095
2080.84 4112
2081.27 4143
2081.70 4210
2082.13 4169
2082.56 4118
2082.99 4097
2083.42 4132
2083.85 4064
2084.28 4012
2084.71 4044
2085.14 4145
2085.57 4139
2086.00 4122
2086.43 4307
2086.86 4420
2087.29 4339
2087.73 4285
2088.16 4307
2088.59 4222
2089.02 4091
2089.45 4073
2089.88 4019
2090.31 3988
2090.74 4007
2091.17 4069
2091.61 4011
2092.04 3994
2092.47 4099
2092.90 4083
2093.33 4022
2093.76 4186
2094.19 4208
2094.63 4244
2095.06 4133
2095.49 4097
2095.92 4248
2096.35 4209
2096.78 4136
2097.22 4081
2097.65 4226
2098.08 4292
2098.51 4172
2098.94 4018
2099.38 3940
2099.81 4084
2100.24 4014
2100.67 3953
2101.11 3968
2101.54 3962
2101.97 3978
2102.40 4023
2102.83 4028
2103.27 4026
2103.70 4034
2104.13 4022
2104.56 4073
2105.00 4172
2105.43 4196
2105.86 4239
2106.30 4247
2106.73 4385
2107.16 4546
2107.59 4527
2108.03 4554
2108.46 4451
2108.89 4493
2109.33 4527
2109.76 4643
2110.19 4555
2110.63 4488
2111.06 4545
2111.49 4453
2111.93 4296
2112.36 4213
2112.79 4218
2113.23 4099
2113.66 4178
2114.09 4240
2114.53 4166
2114.96 4048
2115.40 4021
2115.83 4032
2116.26 3975
2116.70 3942
2117.13 3891
2117.56 3845
2118.00 3854
2118.43 3807
2118.87 3823
2119.30 3811
2119.73 3904
2120.17 3938
2120.60 4014
2121.04 4040
2121.47 4050
2121.91 4025
2122.34 4032
2122.78 3996
2123.21 4100
2123.64 4125
2124.08 4098
2124.51 4177
2124.95 4072
2125.38 4090
2125.82 4099
2126.25 4216
2126.69 4261
2127.12 4293
2127.56 4434
2127.99 4652
2128.43 4903
2128.86 5158
2129.30 5335
2129.73 5557
2130.17 5547
2130.60 5620
2131.04 5669
2131.47 5513
2131.91 5361
2132.35 5077
2132.78 4940
2133.22 4977
2133.65 4819
2134.09 4538
2134.52 4388
2134.96 4323
2135.40 4159
2135.83 4198
2136.27 4228
2136.70 4142
2137.14 4138
2137.57 4042
2138.01 4035
2138.45 3998
2138.88 4015
2139.32 4116
2139.76 4000
2140.19 3993
2140.63 4002
2141.06 4047
2141.50 4076
2141.94 4118
2142.37 4188
2142.81 4163
2143.25 4227
2143.68 4220
2144.12 4231
2144.56 4389
2144.99 4270
2145.43 4403
2145.87 4416
2146.30 4355
2146.74 4575
2147.18 4521
2147.62 4552
2148.05 4679
2148.49 4828
2148.93 4930
2149.36 5073
2149.80 5236
2150.24 5275
2150.68 5367
2151.11 5403
2151.55 5425
2151.99 5258
2152.43 5030
2152.86 5014
2153.30 4945
2153.74 4799
2154.18 4693
2154.61 4578
2155.05 4482
2155.49 4499
2155.93 4618
2156.37 4540
2156.80 4627
2157.24 4628
2157.68 4708
2158.12 4691
2158.56 4808
2158.99 4986
2159.43 4955
2159.87 4959
2160.31 5144
2160.75 5119
2161.19 5309
2161.62 5415
2162.06 5511
2162.50 5519
2162.94 5622
2163.38 5599
2163.82 5487
2164.26 5369
2164.69 5217
2165.13 5166
2165.57 5000
2166.01 4843
2166.45 4876
2166.89 4839
2167.33 4701
2167.77 4623
2168.21 4457
2168.65 4456
2169.08 4628
2169.52 4637
2169.96 4732
2170.40 4859
2170.84 4922
2171.28 5109
2171.72 5208
2172.16 5173
2172.60 5159
2173.04 5080
2173.48 5109
2173.92 5134
2174.36 5067
2174.80 5162
2175.24 5136
2175.68 5298
2176.12 5260
2176.56 5282
2177.00 5400
2177.44 5393
2177.88 5562
2178.32 5797
2178.76 6014
2179.20 6050
2179.64 6287
2180.08 6414
2180.52 6441
2180.96 6276
2181.40 6005
2181.84 5850
2182.28 5710
2182.72 5381
2183.16 5157
2183.60 5054
2184.04 4828
2184.48 4736
2184.93 4572
2185.37 4512
2185.81 4519
2186.25 4406
2186.69 4554
2187.13 4805
2187.57 4918
2188.01 5088
2188.45 5285
2188.89 5338
2189.34 5386
2189.78 5361
2190.22 5318
2190.66 5221
2191.10 5148
2191.54 4976
2191.98 4933
2192.43 4929
2192.87 4830
2193.31 4811
2193.75 4755
2194.19 4871
2194.63 4987
2195.08 5049
2195.52 5111
2195.96 5220
2196.40 5274
2196.84 5282
2197.29 5288
2197.73 5320
2198.17 5258
2198.61 5173
2199.06 5065
2199.50 4985
2199.94 4988
2200.38 4816
2200.82 4884
2201.27 4831
2201.71 4794
2202.15 4710
2202.59 4768
2203.04 4760
2203.48 4717
2203.92 4812
2204.37 4849
2204.81 4899
2205.25 4982
2205.69 5023
2206.14 5223
2206.58 5282
2207.02 5144
2207.47 5225
2207.91 5256
2208.35 5161
2208.80 5105
2209.24 5206
2209.68 5188
2210.13 4984
2210.57 4955
2211.01 4947
2211.46 4843
2211.90 4810
2212.34 4793
2212.79 4882
2213.23 4769
2213.67 4646
2214.12 4599
2214.56 4622
2215.01 4562
2215.45 4474
2215.89 4703
2216.34 4703
2216.78 4732
2217.23 4698
2217.67 4641
2218.11 4725
2218.56 4660
2219.00 4651
2219.45 4667
2219.89 4811
2220.34 4904
2220.78 4911
2221.22 4976
2221.67 5058
2222.11 5141
2222.56 5176
2223.00 5192
2223.45 5226
2223.89 5427
2224.34 5598
2224.78 5569
2225.23 5639
2225.67 5890
2226.12 5880
2226.56 5893
2227.01 5813
2227.45 5648
2227.90 5676
2228.34 5764
2228.79 5758
2229.23 5595
2229.68 5746
2230.12 5701
2230.57 5613
2231.01 5726
2231.46 5829
2231.90 5740
2232.35 5658
2232.80 5645
2233.24 5603
2233.69 5495
2234.13 5407
2234.58 5294
2235.02 5204
2235.47 5120
2235.92 5029
2236.36 4999
2236.81 4948
2237.25 5041
2237.70 4919
2238.15 4981
2238.59 4901
2239.04 4782
2239.49 4779
2239.93 4701
2240.38 4564
2240.82 4556
2241.27 4482
2241.72 4362
2242.16 4434
2242.61 4391
2243.06 4488
2243.50 4467
2243.95 4421
2244.40 4464
2244.84 4456
2245.29 4556
2245.74 4540
2246.19 4580
2246.63 4620
2247.08 4623
2247.53 4563
2247.97 4659
2248.42 4670
2248.87 4548
2249.32 4677
2249.76 4583
2250.21 4772
2250.66 4759
2251.10 4742
2251.55 4744
2252.00 4754
2252.45 4755
2252.89 4766
2253.34 4702
2253.79 4769
2254.24 4808
2254.69 4930
2255.13 4906
2255.58 4938
2256.03 4938
2256.48 4847
2256.93 4831
2257.37 4894
2257.82 4832
2258.27 4689
2258.72 4640
2259.17 4738
2259.61 4711
2260.06 4761
2260.51 4830
2260.96 4869
2261.41 5122
2261.86 5150
2262.31 5228
2262.75 5409
2263.20 5311
2263.65 5295
2264.10 5297
2264.55 5185
2265.00 5272
2265.45 5226
2265.90 5203
2266.34 5231
2266.79 5265
2267.24 5337
2267.69 5237
2268.14 5367
2268.59 5338
2269.04 5552
2269.49 5740
2269.94 5669
2270.39 5731
2270.84 5904
2271.29 5914
2271.74 6104
2272.18 6332
2272.63 6485
2273.08 6657
2273.53 6792
2273.98 7206
2274.43 7831
2274.88 8445
2275.33 9188
2275.78 9782
2276.23 10455
2276.68 10752
2277.13 10684
2277.58 10480
2278.03 10148
2278.48 9610
2278.93 8852
2279.38 8161
2279.83 7517
2280.28 6933
2280.73 6464
2281.19 6125
2281.64 5798
2282.09 5706
2282.54 5540
2282.99 5351
2283.44 5299
2283.89 5238
2284.34 5119
2284.79 5176
2285.24 5038
2285.69 5048
2286.14 4983
2286.59 4969
2287.04 5126
2287.50 5211
2287.95 5541
2288.40 5978
2288.85 6627
2289.30 7335
2289.75 8052
2290.20 8798
2290.65 9214
2291.11 9479
2291.56 9724
2292.01 9632
2292.46 9404
2292.91 8977
2293.36 8405
2293.82 7854
2294.27 7519
2294.72 7008
2295.17 6578
2295.62 6216
2296.07 5832
2296.53 5603
2296.98 5363
2297.43 5351
2297.88 5172
2298.33 5043
2298.79 5057
2299.24 5066
2299.69 5067
2300.14 5100
2300.60 5237
2301.05 5120
2301.50 5113
2301.95 5040
2302.41 5107
2302.86 5198
2303.31 5078
2303.76 5064
2304.22 5258
2304.67 5215
2305.12 5192
2305.57 5196
2306.03 5392
2306.48 5331
2306.93 5388
2307.39 5352
2307.84 5340
2308.29 5347
2308.75 5387
2309.20 5409
2309.65 5440
2310.11 5452
2310.56 5522
2311.01 5374
2311.47 5436
2311.92 5389
2312.37 5526
2312.83 5517
2313.28 5309
2313.73 5322
2314.19 5367
2314.64 5526
2315.09 5562
2315.55 5393
2316.00 5246
2316.46 5250
2316.91 5241
2317.36 5166
2317.82 5240
2318.27 5322
2318.73 5214
2319.18 5314
2319.63 5459
2320.09 5546
2320.54 5689
2321.00 5670
2321.45 5685
2321.91 5476
2322.36 5396
2322.82 5222
2323.27 5256
2323.72 5205
2324.18 4929
2324.63 4897
2325.09 5077
2325.54 5136
2326.00 5301
2326.45 5045
2326.91 5100
2327.36 5161
2327.82 5274
2328.27 5287
2328.73 5351
2329.18 5294
2329.64 5278
2330.09 5456
2330.55 5232
2331.00 5148
2331.46 5042
2331.92 4948
2332.37 4879
2332.83 4903
2333.28 4784
2333.74 4784
2334.19 4686
2334.65 4641
2335.10 4784
2335.56 4924
2336.02 4842
2336.47 4818
2336.93 4828
2337.38 4851
2337.84 4782
2338.30 4827
2338.75 4966
2339.21 4981
2339.66 4834
2340.12 4938
2340.58 4920
2341.03 4950
2341.49 4984
2341.95 4919
2342.40 4798
2342.86 4705
2343.32 4803
2343.77 4726
2344.23 4677
2344.68 4742
2345.14 4669
2345.60 4494
2346.06 4443
2346.51 4631
2346.97 4614
2347.43 4600
2347.88 4555
2348.34 4734
2348.80 4758
2349.25 4562
2349.71 4594
2350.17 4797
2350.63 4719
2351.08 4767
2351.54 4801
2352.00 4847
2352.46 4931
2352.91 4905
2353.37 4815
2353.83 4764
2354.29 4855
2354.74 4724
2355.20 4786
2355.66 4779
2356.12 4790
2356.57 4860
2357.03 4921
2357.49 4950
2357.95 4949
2358.41 4957
2358.86 4984
2359.32 5065
2359.78 5210
2360.24 5187
2360.70 5330
2361.15 5492
2361.61 5572
2362.07 5582
2362.53 5686
2362.99 5753
2363.45 5805
2363.91 5617
2364.36 5628
2364.82 5707
2365.28 5808
2365.74 5822
2366.20 5815
2366.66 5833
2367.12 5802
2367.57 5666
2368.03 5524
2368.49 5448
2368.95 5459
2369.41 5341
2369.87 5374
2370.33 5495
2370.79 5535
2371.25 5598
2371.71 5858
2372.17 5949
2372.63 6361
2373.09 6790
2373.54 7347
2374.00 7748
2374.46 7978
2374.92 8009
2375.38 8083
2375.84 7917
2376.30 7590
2376.76 7215
2377.22 6910
2377.68 6533
2378.14 6412
2378.60 6004
2379.06 5901
2379.52 5907
2379.98 5889
2380.44 5623
2380.90 5486
2381.36 5443
2381.82 5441
2382.28 5230
2382.74 5097
2383.20 5013
2383.66 4889
2384.12 4987
2384.59 4871
2385.05 4892
2385.51 4791
2385.97 4782
2386.43 4815
2386.89 4872
2387.35 4755
2387.81 4806
2388.27 4849
2388.73 5096
2389.19 5260
2389.65 5417
2390.12 5432
2390.58 5641
2391.04 5776
2391.50 5697
2391.96 5695
2392.42 5675
2392.88 5642
2393.34 5657
2393.81 5598
2394.27 5512
2394.73 5636
2395.19 5475
2395.65 5540
2396.11 5554
2396.57 5468
2397.04 5566
2397.50 5718
2397.96 5912
2398.42 6120
2398.88 6000
2399.35 6145
2399.81 6007
2400.27 5875
2400.73 5815
2401.19 5660
2401.66 5602
2402.12 5392
2402.58 5345
2403.04 5260
2403.51 5139
2403.97 5197
2404.43 5324
2404.89 5336
2405.36 5315
2405.82 5180
2406.28 5257
2406.74 5338
2407.21 5277
2407.67 5136
2408.13 5090
2408.59 5052
2409.06 4996
2409.52 5017
2409.98 5008
2410.45 5024
2410.91 4991
2411.37 5061
2411.84 4981
2412.30 5146
2412.76 5269
2413.23 5220
2413.69 5372
2414.15 5350
2414.62 5362
2415.08 5342
2415.54 5423
2416.01 5210
2416.47 5134
2416.93 5098
2417.40 5234
2417.86 5299
2418.32 5350
2418.79 5532
2419.25 5615
2419.72 5689
2420.18 5781
2420.64 5807
2421.11 5827
2421.57 5703
2422.04 5713
2422.50 5758
2422.96 5849
2423.43 5836
2423.89 5797
2424.36 5651
2424.82 5679
2425.29 5535
2425.75 5346
2426.22 5452
2426.68 5189
2427.15 4992
2427.61 5084
2428.07 5097
2428.54 4907
2429.00 4835
2429.47 4828
2429.93 4774
2430.40 4810
2430.86 4803
2431.33 4809
2431.79 4733
2432.26 4876
2432.72 5048
2433.19 5231
2433.65 5413
2434.12 5340
2434.59 5388
2435.05 5475
2435.52 5515
2435.98 5642
2436.45 5648
2436.91 5627
2437.38 5640
2437.84 5486
2438.31 5546
2438.78 5603
2439.24 5608
2439.71 5684
2440.17 5724
2440.64 5694
2441.10 5867
2441.57 5783
2442.04 5652
2442.50 5589
2442.97 5493
2443.44 5341
2443.90 5269
2444.37 5215
2444.83 5175
2445.30 5255
2445.77 5301
2446.23 5254
2446.70 5176
2447.17 5220
2447.63 5131
2448.10 5140
2448.57 5276
2449.03 5063
2449.50 5012
2449.97 5091
2450.43 5165
2450.90 5273
2451.37 5301
2451.83 5429
2452.30 5327
2452.77 5253
2453.24 5331
2453.70 5311
2454.17 5208
2454.64 5066
2455.10 4811
2455.57 4820
2456.04 4834
2456.51 4835
2456.97 4961
2457.44 4973
2457.91 5033
2458.38 5063
2458.84 5016
2459.31 4997
2459.78 5050
2460.25 5120
2460.72 5203
2461.18 5215
2461.65 5190
2462.12 5210
2462.59 5161
2463.06 5086
2463.52 4978
2463.99 5055
2464.46 4977
2464.93 5060
2465.40 5301
2465.86 5334
2466.33 5391
2466.80 5454
2467.27 5593
2467.74 5701
2468.21 5611
2468.68 5373
2469.14 5434
2469.61 5334
2470.08 5406
2470.55 5387
2471.02 5212
2471.49 5246
2471.96 5188
2472.43 5183
2472.90 4988
2473.36 5040
2473.83 5091
2474.30 5310
2474.77 5509
2475.24 5703
2475.71 5785
2476.18 5949
2476.65 6019
2477.12 5778
2477.59 5763
2478.06 5635
2478.53 5605
2479.00 5472
2479.47 5349
2479.94 5402
2480.41 5244
2480.87 5078
2481.34 5030
2481.81 4894
2482.28 4862
2482.75 4914
2483.22 4761
2483.69 4696
2484.16 4711
2484.63 4625
2485.10 4652
2485.57 4745
2486.05 4938
2486.52 4974
2486.99 4784
2487.46 4941
2487.93 4983
2488.40 4942
2488.87 4990
2489.34 4959
2489.81 5044
2490.28 5123
2490.75 5092
2491.22 5067
2491.69 5072
2492.16 5074
2492.63 5151
2493.10 5132
2493.58 5293
2494.05 5280
2494.52 5198
2494.99 5409
2495.46 5435
2495.93 5565
2496.40 5668
2496.87 5811
2497.34 5727
2497.82 5592
2498.29 5626
2498.76 5474
2499.23 5428
2499.70 5078
2500.17 5063
2500.64 5032
2501.12 4878
2501.59 4787
2502.06 4778
2502.53 4696
2503.00 4641
2503.48 4611
2503.95 4662
2504.42 4766
2504.89 4774
2505.36 4717
2505.84 4780
2506.31 4908
2506.78 5029
2507.25 5105
2507.72 5109
2508.20 5307
2508.67 5314
2509.14 5368
2509.61 5595
2510.09 5726
2510.56 6010
2511.03 6242
2511.50 6597
2511.98 6990
2512.45 7202
2512.92 7205
2513.40 7252
2513.87 7047
2514.34 6934
2514.81 6754
2515.29 6382
2515.76 6168
2516.23 5980
2516.71 5749
2517.18 5501
2517.65 5360
2518.13 5189
2518.60 5063
2519.07 4991
2519.55 4995
2520.02 4994
2520.49 4884
2520.97 4819
2521.44 4784
2521.91 4742
2522.39 4771
2522.86 4705
2523.34 4782
2523.81 4722
2524.28 4810
2524.76 4758
2525.23 4839
2525.70 4785
2526.18 4780
2526.65 4853
2527.13 4892
2527.60 4910
2528.08 4878
2528.55 4807
2529.02 4731
2529.50 4797
2529.97 4839
2530.45 4812
2530.92 4790
2531.40 4863
2531.87 4928
2532.34 4882
2532.82 4974
2533.29 4963
2533.77 5045
2534.24 5016
2534.72 5049
2535.19 5085
2535.67 5145
2536.14 5133
2536.62 5235
2537.09 5263
2537.57 5338
2538.04 5431
2538.52 5475
2538.99 5498
2539.47 5476
2539.94 5396
2540.42 5338
2540.90 5216
2541.37 5091
2541.85 5222
2542.32 5239
2542.80 5257
2543.27 5310
2543.75 5208
2544.22 5257
2544.70 5378
2545.18 5536
2545.65 5787
2546.13 5961
2546.60 6198
2547.08 6450
2547.56 6734
2548.03 6934
2548.51 6951
2548.98 6939
2549.46 7028
2549.94 6570
2550.41 6461
2550.89 6665
2551.37 6290
2551.84 6114
2552.32 6114
2552.80 6013
2553.27 5872
2553.75 5868
2554.23 5768
2554.70 5804
2555.18 5782
2555.66 5837
2556.13 5867
2556.61 5842
2557.09 5971
2557.56 5847
2558.04 5784
2558.52 5691
2558.99 5556
2559.47 5504
2559.95 5446
2560.43 5326
2560.90 5233
2561.38 5325
2561.86 5290
2562.33 5057
2562.81 5119
2563.29 4972
2563.77 4955
2564.25 4892
2564.72 5014
2565.20 5029
2565.68 4948
2566.16 5087
2566.63 5026
2567.11 5065
2567.59 5009
2568.07 4979
2568.55 5052
2569.02 4986
2569.50 4926
2569.98 4910
2570.46 4896
2570.94 4900
2571.41 4944
2571.89 4981
2572.37 4977
2572.85 4924
2573.33 4882
2573.81 4981
2574.28 5028
2574.76 4953
2575.24 4995
2575.72 4937
2576.20 5098
2576.68 5076
2577.16 4972
2577.64 4915
2578.11 5013
2578.59 4856
2579.07 4881
2579.55 4855
2580.03 4772
2580.51 4858
2580.99 4876
2581.47 4923
2581.95 4869
2582.43 4850
2582.91 4784
2583.39 4732
2583.86 4811
2584.34 4807
2584.82 4841
2585.30 4749
2585.78 4879
2586.26 4914
2586.74 4920
2587.22 4910
2587.70 4819
2588.18 4766
2588.66 4748
2589.14 4847
2589.62 4725
2590.10 4780
2590.58 4799
2591.06 4823
2591.54 4773
2592.02 4778
2592.50 4837
2592.98 4800
2593.46 4909
2593.94 4956
2594.42 4982
2594.90 5184
2595.38 5207
2595.86 5244
2596.35 5083
2596.83 5140
2597.31 5178
2597.79 5225
2598.27 5066
2598.75 5007
2599.23 4945
2599.71 4878
2600.19 4918
2600.67 4907
2601.15 4925
2601.63 4922
2602.12 4861
2602.60 4729
2603.08 4673
2603.56 4769
2604.04 4691
2604.52 4715
2605.00 4629
2605.48 4695
2605.97 4696
2606.45 4668
2606.93 4693
2607.41 4695
2607.89 4725
2608.37 4723
2608.86 4727
2609.34 4655
2609.82 4834
2610.30 4796
2610.78 4768
2611.26 4805
2611.75 4792
2612.23 4842
2612.71 4871
2613.19 4871
2613.68 4826
2614.16 4705
2614.64 4765
2615.12 4826
2615.60 4915
2616.09 4969
2616.57 4874
2617.05 5033
2617.53 5001
2618.02 5043
2618.50 5149
2618.98 5079
2619.46 5078
2619.95 5017
2620.43 5064
2620.91 5171
2621.40 5097
2621.88 5099
2622.36 5248
2622.85 5363
2623.33 5498
2623.81 5539
2624.29 5685
2624.78 5643
2625.26 5527
2625.74 5397
2626.23 5310
2626.71 5206
2627.19 5167
2627.68 5106
2628.16 5086
2628.64 4973
2629.13 5116
2629.61 5096
2630.10 5118
2630.58 5191
2631.06 5216
2631.55 5319
2632.03 5500
2632.51 5514
2633.00 5412
2633.48 5496
2633.97 5451
2634.45 5264
2634.94 5126
2635.42 5104
2635.90 5213
2636.39 5130
2636.87 5141
2637.36 5220
2637.84 5004
2638.33 4951
2638.81 5070
2639.29 4991
2639.78 4948
2640.26 4989
2640.75 4986
2641.23 4954
2641.72 4981
2642.20 4833
2642.69 4821
2643.17 4821
2643.66 4765
2644.14 4782
2644.63 4753
2645.11 4702
2645.60 4726
2646.08 4764
2646.57 4686
2647.05 4774
2647.54 4889
2648.02 4799
2648.51 4982
2648.99 4958
2649.48 5100
2649.97 5210
2650.45 5338
2650.94 5418
2651.42 5493
2651.91 5621
2652.39 5650
2652.88 5532
2653.37 5527
2653.85 5379
2654.34 5280
2654.82 5191
2655.31 5056
2655.80 4998
2656.28 4894
2656.77 4902
2657.25 4825
2657.74 4861
2658.23 4687
2658.71 4692
2659.20 4912
2659.69 4815
2660.17 4903
2660.66 4999
2661.14 5040
2661.63 5100
2662.12 5172
2662.60 5227
2663.09 5257
2663.58 5318
2664.06 5238
2664.55 5281
2665.04 5060
2665.53 5021
2666.01 5320
2666.50 5219
2666.99 5099
2667.47 5033
2667.96 4948
2668.45 5046
2668.94 5018
2669.42 4792
2669.91 4814
2670.40 4889
2670.88 4789
2671.37 4787
2671.86 4829
2672.35 4812
2672.83 4913
2673.32 5039
2673.81 5082
2674.30 5240
2674.79 5243
2675.27 5261
2675.76 5238
2676.25 5153
2676.74 5288
2677.23 5177
2677.71 5208
2678.20 5010
2678.69 5026
2679.18 4957
2679.67 5000
2680.15 5086
2680.64 5098
2681.13 5086
2681.62 4939
2682.11 4969
2682.60 5123
2683.08 5108
2683.57 5082
2684.06 5072
2684.55 5124
2685.04 5027
2685.53 5164
2686.02 5179
2686.51 5212
2686.99 5085
2687.48 5128
2687.97 5214
2688.46 5274
2688.95 5263
2689.44 5206
2689.93 5180
2690.42 5198
2690.91 5235
2691.40 5238
2691.89 5124
2692.38 5282
2692.87 5385
2693.35 5569
2693.84 5647
2694.33 5808
2694.82 5760
2695.31 5945
2695.80 6172
2696.29 6216
2696.78 6280
2697.27 6277
2697.76 6167
2698.25 6090
2698.74 5793
2699.23 5667
2699.72 5573
2700.21 5508
2700.70 5384
2701.19 5287
2701.68 5213
2702.17 5043
2702.66 5169
2703.15 4986
2703.64 4878
2704.13 4847
2704.62 4841
2705.12 4732
2705.61 4715
2706.10 4755
2706.59 4773
2707.08 4660
2707.57 4687
2708.06 4643
2708.55 4782
2709.04 4834
2709.53 4821
2710.02 4733
2710.51 4852
2711.01 4902
2711.50 4910
2711.99 4907
2712.48 5059
2712.97 5390
2713.46 5357
2713.95 5379
2714.44 5273
2714.94 5387
2715.43 5298
2715.92 5204
2716.41 5038
2716.90 4961
2717.39 4884
2717.89 4837
2718.38 4915
2718.87 4851
2719.36 4796
2719.85 4760
2720.34 4785
2720.84 4976
2721.33 5152
2721.82 5299
2722.31 5532
2722.80 5781
2723.30 5906
2723.79 5894
2724.28 5728
2724.77 5655
2725.27 5584
2725.76 5416
2726.25 5344
2726.74 5313
2727.24 5187
2727.73 5042
2728.22 4981
2728.71 5038
2729.21 4963
2729.70 5122
2730.19 5085
2730.69 5040
2731.18 5101
2731.67 5214
2732.16 5350
2732.66 5277
2733.15 5298
2733.64 5359
2734.14 5551
2734.63 5471
2735.12 5485
2735.62 5544
2736.11 5753
2736.60 5764
2737.10 5998
2737.59 6233
2738.08 6189
2738.58 6321
2739.07 6332
2739.56 6277
2740.06 6151
2740.55 5983
2741.05 5835
2741.54 5784
2742.03 5510
2742.53 5346
2743.02 5438
2743.52 5217
2744.01 4966
2744.50 4929
2745.00 4859
2745.49 4849
2745.99 4949
2746.48 4810
2746.97 4905
2747.47 4931
2747.96 5003
2748.46 4980
2748.95 4971
2749.45 4983
2749.94 4935
2750.44 4938
2750.93 4856
2751.43 4888
2751.92 4924
2752.42 4991
2752.91 5108
2753.41 5101
2753.90 5066
2754.40 5062
2754.89 5182
2755.39 5191
2755.88 5203
2756.38 5255
2756.87 5200
2757.37 5224
2757.86 5284
2758.36 5271
2758.85 5175
2759.35 5293
2759.84 5317
2760.34 5325
2760.83 5378
2761.33 5498
2761.83 5390
2762.32 5382
2762.82 5321
2763.31 5416
2763.81 5387
2764.30 5627
2764.80 5505
2765.30 5453
2765.79 5570
2766.29 5610
2766.78 5600
2767.28 5507
2767.78 5371
2768.27 5398
2768.77 5355
2769.27 5360
2769.76 5300
2770.26 5280
2770.76 5364
2771.25 5227
2771.75 5209
2772.24 5189
2772.74 5236
2773.24 5084
2773.73 5088
2774.23 5113
2774.73 5166
2775.23 5165
2775.72 5258
2776.22 5301
2776.72 5295
2777.21 5072
2777.71 5102
2778.21 5101
2778.70 4975
2779.20 5106
2779.70 5071
2780.20 4936
2780.69 4899
2781.19 5011
2781.69 5139
2782.19 5148
2782.68 5200
2783.18 5163
2783.68 5060
2784.18 4972
2784.67 5090
2785.17 5225
2785.67 5133
2786.17 5145
2786.67 5033
2787.16 4991
2787.66 5119
2788.16 5014
2788.66 5034
2789.16 5089
2789.65 5067
2790.15 5048
2790.65 5087
2791.15 5012
2791.65 4959
2792.15 4940
2792.64 4969
2793.14 4757
2793.64 4730
2794.14 4868
2794.64 4871
2795.14 5018
2795.64 5006
2796.13 5143
2796.63 5135
2797.13 5106
2797.63 5238
2798.13 5322
2798.63 5274
2799.13 5159
2799.63 5133
2800.13 5052
2800.62 5040
2801.12 5039
2801.62 4991
2802.12 4952
2802.62 4979
2803.12 5069
2803.62 5063
2804.12 5287
2804.62 5307
2805.12 5471
2805.62 5618
2806.12 5650
2806.62 5736
2807.12 5748
2807.62 5801
2808.12 5858
2808.62 5816
2809.12 5857
2809.62 5748
2810.12 5671
2810.62 5606
2811.12 5768
2811.62 5772
2812.12 5674
2812.62 5531
2813.12 5423
2813.62 5482
2814.12 5290
2814.62 5469
2815.12 5240
2815.62 5127
2816.12 5359
2816.62 5255
2817.12 5127
2817.62 5069
2818.12 5043
2818.62 5089
2819.12 5029
2819.63 4970
2820.13 5021
2820.63 4889
2821.13 4874
2821.63 4860
2822.13 4821
2822.63 4791
2823.13 4712
2823.63 4776
2824.13 4733
2824.64 4850
2825.14 4852
2825.64 4795
2826.14 4895
2826.64 4975
2827.14 4946
2827.64 4823
2828.15 4762
2828.65 4780
2829.15 4685
2829.65 4767
2830.15 4712
2830.65 4580
2831.16 4529
2831.66 4494
2832.16 4540
2832.66 4520
2833.16 4637
2833.67 4686
2834.17 4695
2834.67 4575
2835.17 4709
2835.68 4799
2836.18 4744
2836.68 4845
2837.18 4949
2837.68 4878
2838.19 4828
2838.69 4859
2839.19 4714
2839.70 4724
2840.20 4817
2840.70 4741
2841.20 4661
2841.71 4605
2842.21 4654
2842.71 4692
2843.21 4713
2843.72 4765
2844.22 4807
2844.72 4879
2845.23 4791
2845.73 5004
2846.23 5097
2846.74 5043
2847.24 5042
2847.74 5111
2848.25 5090
2848.75 4988
2849.25 4931
2849.76 4926
2850.26 4928
2850.76 4889
2851.27 4837
2851.77 4713
2852.28 4763
2852.78 4720
2853.28 4649
2853.79 4643
2854.29 4705
2854.79 4812
2855.30 4781
2855.80 4703
2856.31 4656
2856.81 4716
2857.31 4685
2857.82 4653
2858.32 4749
2858.83 4812
2859.33 4794
2859.84 4826
2860.34 4847
2860.85 4873
2861.35 4804
2861.85 4780
2862.36 4888
2862.86 4817
2863.37 4882
2863.87 4845
2864.38 4899
2864.88 4798
2865.39 4718
2865.89 4787
2866.40 4798
2866.90 4973
2867.41 5019
2867.91 5012
2868.42 5176
2868.92 5309
2869.43 5428
2869.93 5413
2870.44 5452
2870.94 5374
2871.45 5332
2871.96 5108
2872.46 5036
2872.97 5088
2873.47 4937
2873.98 4950
2874.48 5032
2874.99 4956
2875.49 5048
2876.00 5147
2876.51 5310
2877.01 5318
2877.52 5294
2878.02 5278
2878.53 5277
2879.04 5259
2879.54 5155
2880.05 5023
2880.55 4977
2881.06 4912
2881.57 4830
2882.07 4819
2882.58 4739
2883.09 4730
2883.59 4754
2884.10 4711
2884.61 4635
2885.11 4754
2885.62 4655
2886.13 4739
2886.63 4675
2887.14 4761
2887.65 4771
2888.15 4858
2888.66 4771
2889.17 4660
2889.67 4673
2890.18 4796
2890.69 4791
2891.20 4686
2891.70 4799
2892.21 4855
2892.72 4919
2893.22 4884
2893.73 4988
2894.24 5097
2894.75 5128
2895.25 5077
2895.76 5090
2896.27 5136
2896.78 5144
2897.29 5154
2897.79 5064
2898.30 5113
2898.81 5228
2899.32 5223
2899.82 5128
2900.33 5033
2900.84 4979
2901.35 5053
2901.86 5098
2902.36 4941
2902.87 4931
2903.38 4947
2903.89 4898
2904.40 4883
2904.91 5076
2905.41 5102
2905.92 5020
2906.43 5118
2906.94 5164
2907.45 5076
2907.96 5159
2908.47 5132
2908.97 4968
2909.48 4830
2909.99 4795
2910.50 4913
2911.01 4789
2911.52 4829
2912.03 4807
2912.54 4785
2913.05 4832
2913.55 4989
2914.06 4911
2914.57 4923
2915.08 4899
2915.59 4872
2916.10 4871
2916.61 4855
2917.12 4833
2917.63 4976
2918.14 4992
2918.65 4989
2919.16 5164
2919.67 5151
2920.18 5250
2920.69 5439
2921.20 5431
2921.71 5381
2922.22 5505
2922.73 5555
2923.24 5818
2923.75 5678
2924.26 5665
2924.77 5560
2925.28 5469
2925.79 5464
2926.30 5388
2926.81 5284
2927.32 5127
2927.83 5134
2928.34 5145
2928.85 5078
2929.36 5129
2929.87 5091
2930.38 5246
2930.89 5277
2931.40 5043
2931.91 4972
2932.42 5153
2932.93 5180
2933.45 5129
2933.96 5167
2934.47 5245
2934.98 5349
2935.49 5362
2936.00 5399
2936.51 5518
2937.02 5781
2937.53 5870
2938.04 6030
2938.56 6156
2939.07 6182
2939.58 6096
2940.09 6215
2940.60 6133
2941.11 6139
2941.62 6034
2942.14 5955
2942.65 5758
2943.16 5671
2943.67 5476
2944.18 5464
2944.70 5426
2945.21 5433
2945.72 5245
2946.23 5237
2946.74 5206
2947.26 5259
2947.77 5149
2948.28 5093
2948.79 5176
2949.30 5122
2949.82 5156
2950.33 5037
2950.84 5072
2951.35 4996
2951.87 5050
2952.38 4932
2952.89 4830
2953.40 4853
2953.92 4814
2954.43 4740
2954.94 4733
2955.45 4829
2955.97 4751
2956.48 4866
2956.99 4968
2957.51 5013
2958.02 4925
2958.53 4793
2959.04 4907
2959.56 5041
2960.07 4957
2960.58 4998
2961.10 5052
2961.61 5076
2962.12 5269
2962.64 5277
2963.15 5353
2963.66 5343
2964.18 5252
2964.69 5219
2965.21 5099
2965.72 5059
2966.23 5018
2966.75 4983
2967.26 4915
2967.77 4856
2968.29 4844
2968.80 4890
2969.32 4950
2969.83 4927
2970.34 4900
2970.86 4978
2971.37 4988
2971.89 5032
2972.40 4973
2972.91 5177
2973.43 5203
2973.94 5440
2974.46 5476
2974.97 5572
2975.49 5525
2976.00 5600
2976.52 5637
2977.03 5531
2977.55 5490
2978.06 5491
2978.57 5350
2979.09 5301
2979.60 5189
2980.12 5185
2980.63 5148
2981.15 5117
2981.66 5107
2982.18 5186
2982.69 5142
2983.21 5168
2983.73 5324
2984.24 5380
2984.76 5354
2985.27 5240
2985.79 5259
2986.30 5391
2986.82 5260
2987.33 5297
2987.85 5232
2988.36 5413
2988.88 5393
2989.40 5422
2989.91 5498
2990.43 5574
2990.94 5666
2991.46 5819
2991.97 5943
2992.49 6138
2993.01 6197
2993.52 6089
2994.04 6031
2994.55 5888
2995.07 5964
2995.59 6034
2996.10 5855
2996.62 5751
2997.14 5939
2997.65 5894
2998.17 6005
2998.69 5886
2999.20 5973
2999.72 5880
3000.24 5862
3000.75 5876
3001.27 5851
3001.79 5927
3002.30 6030
3002.82 6117
3003.34 6225
3003.85 6587
3004.37 7063
3004.89 7682
3005.40 7787
3005.92 7860
3006.44 8043
3006.96 8080
3007.47 7487
3007.99 7145
3008.51 6822
3009.03 6401
3009.54 6091
3010.06 5786
3010.58 5638
3011.10 5524
3011.61 5530
3012.13 5383
3012.65 5300
3013.17 5206
3013.68 5097
3014.20 5139
3014.72 5026
3015.24 5165
3015.76 5229
3016.27 5165
3016.79 5201
3017.31 5400
3017.83 5206
3018.35 5337
3018.86 5421
3019.38 5359
3019.90 5403
3020.42 5354
3020.94 5304
3021.46 5323
3021.97 5305
3022.49 5269
3023.01 5171
3023.53 5198
3024.05 5303
3024.57 5362
3025.09 5395
3025.61 5391
3026.12 5319
3026.64 5247
3027.16 5168
3027.68 5160
3028.20 5062
3028.72 5055
3029.24 4989
3029.76 4963
3030.28 4986
3030.80 5108
3031.32 5046
3031.84 5136
3032.35 5177
3032.87 5284
3033.39 5335
3033.91 5415
3034.43 5607
3034.95 5665
3035.47 5591
3035.99 5489
3036.51 5568
3037.03 5470
3037.55 5567
3038.07 5523
3038.59 5337
3039.11 5218
3039.63 5274
3040.15 5241
3040.67 5194
3041.19 5033
3041.71 5056
3042.23 4988
3042.75 4922
3043.27 5106
3043.79 5016
3044.31 5019
3044.83 4976
3045.35 5038
3045.87 5044
3046.40 5158
3046.92 5063
3047.44 5075
3047.96 5034
3048.48 5018
3049.00 5039
3049.52 5116
3050.04 5066
3050.56 4993
3051.08 4968
3051.60 5008
3052.12 4995
3052.65 4973
3053.17 4988
3053.69 4929
3054.21 4896
3054.73 4827
3055.25 4786
3055.77 4878
3056.30 4826
3056.82 4752
3057.34 4606
3057.86 4750
3058.38 4833
3058.90 4856
3059.42 4777
3059.95 4793
3060.47 4831
3060.99 4996
3061.51 5093
3062.03 5195
3062.56 5190
3063.08 5183
3063.60 5226
3064.12 5255
3064.64 5285
3065.17 5324
3065.69 5340
3066.21 5311
3066.73 5312
3067.26 5352
3067.78 5244
3068.30 5224
3068.82 5170
3069.35 5069
3069.87 5080
3070.39 5013
3070.91 4940
3071.44 4815
3071.96 4885
3072.48 5009
3073.01 4990
3073.53 5065
3074.05 5171
3074.57 5209
3075.10 5251
3075.62 5497
3076.14 5493
3076.67 5487
3077.19 5657
3077.71 5692
3078.24 5819
3078.76 6048
3079.28 6325
3079.81 6362
3080.33 6238
3080.85 6178
3081.38 6226
3081.90 6184
3082.42 6205
3082.95 6145
3083.47 6114
3084.00 6028
3084.52 5905
3085.04 5936
3085.57 5865
3086.09 5807
3086.62 5651
3087.14 5553
3087.66 5563
3088.19 5670
3088.71 5601
3089.24 5499
3089.76 5545
3090.29 5678
3090.81 5754
3091.33 5814
3091.86 5806
3092.38 5818
3092.91 5856
3093.43 5951
3093.96 5918
3094.48 5876
3095.01 5869
3095.53 5871
3096.06 5831
3096.58 5891
3097.11 5705
3097.63 5638
3098.16 5641
3098.68 5549
3099.21 5683
3099.73 5606
3100.26 5767
3100.78 6025
3101.31 6332
3101.83 7033
3102.36 8003
3102.88 8733
3103.41 9204
3103.93 9497
3104.46 9513
3104.99 9339
3105.51 8607
3106.04 8054
3106.56 7499
3107.09 6683
3107.61 6273
3108.14 6029
3108.67 5678
3109.19 5610
3109.72 5549
3110.24 5632
3110.77 5598
3111.30 5536
3111.82 5562
3112.35 5556
3112.87 5468
3113.40 5380
3113.93 5291
3114.45 5322
3114.98 5337
3115.51 5256
3116.03 5375
3116.56 5408
3117.09 5564
3117.61 5603
3118.14 5645
3118.67 5794
3119.19 5911
3119.72 5976
3120.25 6140
3120.77 6317
3121.30 6516
3121.83 6499
3122.35 6456
3122.88 6371
3123.41 6221
3123.94 6203
3124.46 5989
3124.99 5799
3125.52 5723
3126.05 5591
3126.57 5475
3127.10 5375
3127.63 5347
3128.16 5513
3128.68 5356
3129.21 5439
3129.74 5366
3130.27 5237
3130.79 5264
3131.32 5090
3131.85 5095
3132.38 5154
3132.91 5252
3133.43 5097
3133.96 5092
3134.49 5021
3135.02 4985
3135.55 5179
3136.07 5117
3136.60 5130
3137.13 4985
3137.66 4963
3138.19 4942
3138.72 5011
3139.24 5060
3139.77 5122
3140.30 5079
3140.83 5026
3141.36 5034
3141.89 5038
3142.42 5053
3142.95 5085
3143.47 5023
3144.00 5137
3144.53 5233
3145.06 5273
3145.59 5190
3146.12 5224
3146.65 5380
3147.18 5495
3147.71 5373
3148.24 5518
3148.76 5521
3149.29 5631
3149.82 5686
3150.35 5679
3150.88 5633
3151.41 5592
3151.94 5678
3152.47 5634
3153.00 5627
3153.53 5704
3154.06 5687
3154.59 5701
3155.12 5637
3155.65 5676
3156.18 5806
3156.71 5884
3157.24 5969
3157.77 6051
3158.30 6281
3158.83 6535
3159.36 6757
3159.89 6795
3160.42 6841
3160.95 6930
3161.48 7056
3162.01 7063
3162.54 6954
3163.07 6707
3163.60 6506
3164.13 6440
3164.66 6299
3165.20 5946
3165.73 5697
3166.26 5546
3166.79 5412
3167.32 5284
3167.85 5125
3168.38 5076
3168.91 5072
3169.44 5013
3169.97 4946
3170.50 5074
3171.04 5079
3171.57 5258
3172.10 5479
3172.63 5626
3173.16 5817
3173.69 6058
3174.22 6333
3174.75 6311
3175.29 6224
3175.82 6164
3176.35 6180
3176.88 6047
3177.41 5796
3177.94 5721
3178.48 5435
3179.01 5425
3179.54 5255
3180.07 5213
3180.60 5240
3181.14 5154
3181.67 5142
3182.20 4993
3182.73 5080
3183.26 5110
3183.80 5064
3184.33 5069
3184.86 5194
3185.39 5254
3185.93 5327
3186.46 5159
3186.99 5280
3187.52 5206
3188.06 5145
3188.59 5185
3189.12 5179
3189.65 5251
3190.19 5297
3190.72 5291
3191.25 5306
3191.79 5377
3192.32 5466
3192.85 5416
3193.38 5391
3193.92 5366
3194.45 5522
3194.98 5542
3195.52 5498
3196.05 5626
3196.58 5514
3197.12 5514
3197.65 5495
3198.18 5510
3198.72 5508
3199.25 5576
3199.78 5608
3200.32 5474
3200.85 5412
3201.39 5383
3201.92 5447
3202.45 5532
3202.99 5422
3203.52 5279
3204.05 5213
3204.59 5208
3205.12 5164
3205.66 5139
3206.19 5192
3206.72 5314
3207.26 5360
3207.79 5508
3208.33 5692
3208.86 5648
3209.40 5737
3209.93 5927
3210.47 6293
3211.00 6386
3211.53 6435
3212.07 6597
3212.60 6555
3213.14 6452
3213.67 6422
3214.21 6180
3214.74 6078
3215.28 6109
3215.81 5961
3216.35 5780
3216.88 5813
3217.42 5907
3217.95 5846
3218.49 5744
3219.02 5588
3219.56 5640
3220.09 5700
3220.63 5695
3221.16 5776
3221.70 5975
3222.23 6196
3222.77 6590
3223.31 7203
3223.84 7845
3224.38 8285
3224.91 8440
3225.45 8674
3225.98 8573
3226.52 8244
3227.06 7768
3227.59 7366
3228.13 6988
3228.66 6706
3229.20 6354
3229.74 5935
3230.27 5693
3230.81 5694
3231.34 5376
3231.88 5419
3232.42 5519
3232.95 5478
3233.49 5495
3234.03 5745
3234.56 5808
3235.10 5749
3235.64 5799
3236.17 5850
3236.71 5924
3237.25 5818
3237.78 5769
3238.32 5713
3238.86 5701
3239.39 5641
3239.93 5616
3240.47 5504
3241.00 5421
3241.54 5300
3242.08 5359
3242.61 5197
3243.15 5161
3243.69 5249
3244.23 5279
3244.76 5243
3245.30 5245
3245.84 5195
3246.38 5325
3246.91 5520
3247.45 5544
3247.99 5514
3248.53 5528
3249.06 5594
3249.60 5715
3250.14 5823
3250.68 5978
3251.21 6252
3251.75 6471
3252.29 6638
3252.83 7197
3253.37 7618
3253.90 7691
3254.44 7837
3254.98 7865
3255.52 7625
3256.06 7260
3256.60 6765
3257.13 6531
3257.67 6356
3258.21 6175
3258.75 6073
3259.29 6097
3259.83 6132
3260.36 6169
3260.90 6323
3261.44 6577
3261.98 6909
3262.52 7168
3263.06 7471
3263.60 7800
3264.14 7863
3264.68 7971
3265.21 7950
3265.75 7742
3266.29 7531
3266.83 7509
3267.37 7639
3267.91 7473
3268.45 7282
3268.99 6799
3269.53 6436
3270.07 6211
3270.61 5984
3271.15 5809
3271.69 5783
3272.23 5763
3272.76 5763
3273.30 5780
3273.84 5819
3274.38 5964
3274.92 6036
3275.46 6163
3276.00 6285
3276.54 6388
3277.08 6547
3277.62 6648
3278.16 6757
3278.70 6588
3279.24 6666
3279.78 6511
3280.32 6508
3280.86 6425
3281.41 6179
3281.95 6279
3282.49 6234
3283.03 6080
3283.57 6042
3284.11 5943
3284.65 5971
3285.19 6078
3285.73 6168
3286.27 6060
3286.81 6065
3287.35 6111
3287.89 6161
3288.43 6066
3288.97 5951
3289.52 6052
3290.06 5993
3290.60 6144
3291.14 6401
3291.68 6582
3292.22 6681
3292.76 6676
3293.30 6785
3293.85 7119
3294.39 7338
3294.93 7512
3295.47 7405
3296.01 7510
3296.55 7612
3297.09 7487
3297.64 7290
3298.18 7042
3298.72 6884
3299.26 6755
3299.80 6547
3300.34 6530
3300.89 6346
3301.43 6378
3301.97 6415
3302.51 6342
3303.06 6131
3303.60 6200
3304.14 6218
3304.68 6141
3305.22 6090
3305.77 6011
3306.31 5917
3306.85 5850
3307.39 5867
3307.94 5686
3308.48 5709
3309.02 5808
3309.56 5954
3310.11 5987
3310.65 6003
3311.19 6062
3311.74 6056
3312.28 5828
3312.82 6008
3313.36 5997
3313.91 5924
3314.45 5996
3314.99 6011
3315.54 6030
3316.08 6092
3316.62 6287
3317.17 6590
3317.71 6814
3318.25 6971
3318.80 7322
3319.34 7782
3319.88 7996
3320.43 7977
3320.97 8007
3321.51 7977
3322.06 7805
3322.60 7607
3323.14 7467
3323.69 7148
3324.23 7041
3324.78 7055
3325.32 7030
3325.86 6842
3326.41 6678
3326.95 6670
3327.50 6728
3328.04 6586
3328.59 6541
3329.13 6581
3329.67 6493
3330.22 6625
3330.76 6762
3331.31 6994
3331.85 7585
3332.40 8505
3332.94 9803
3333.49 11695
3334.03 14274
3334.57 17749
3335.12 20913
3335.66 23497
3336.21 25177
3336.75 25835
3337.30 25481
3337.84 24146
3338.39 21958
3338.93 19355
3339.48 17108
3340.02 14670
3340.57 12565
3341.11 10919
3341.66 9593
3342.20 8738
3342.75 8089
3343.30 7521
3343.84 7111
3344.39 6755
3344.93 6506
3345.48 6501
3346.02 6590
3346.57 6640
3347.11 6580
3347.66 6615
3348.21 6745
3348.75 6741
3349.30 6614
3349.84 6514
3350.39 6362
3350.94 6230
3351.48 6052
3352.03 5853
3352.57 5711
3353.12 5740
3353.67 5813
3354.21 5607
3354.76 5511
3355.31 5551
3355.85 5429
3356.40 5377
3356.95 5326
3357.49 5284
3358.04 5249
3358.59 5271
3359.13 5152
3359.68 5247
3360.23 5274
3360.77 5319
3361.32 5507
3361.87 5418
3362.41 5546
3362.96 5697
3363.51 5861
3364.05 5962
3364.60 5964
3365.15 5851
3365.70 5676
3366.24 5648
3366.79 5622
3367.34 5584
3367.89 5521
3368.43 5489
3368.98 5526
3369.53 5514
3370.08 5388
3370.62 5411
3371.17 5613
3371.72 5876
3372.27 5990
3372.81 6284
3373.36 6465
3373.91 6772
3374.46 6728
3375.01 6632
3375.55 6630
3376.10 6491
3376.65 6201
3377.20 6054
3377.75 5886
3378.30 5629
3378.84 5433
3379.39 5309
3379.94 5335
3380.49 5215
3381.04 5123
3381.59 5200
3382.13 5158
3382.68 5101
3383.23 4997
3383.78 5098
3384.33 5030
3384.88 5168
3385.43 5188
3385.98 5185
3386.52 5129
3387.07 5052
3387.62 5185
3388.17 5194
3388.72 5141
3389.27 5333
3389.82 5196
3390.37 5152
3390.92 5169
3391.47 5070
3392.02 5069
3392.57 5083
3393.12 5022
3393.66 4973
3394.21 4848
3394.76 4775
3395.31 4821
3395.86 4801
3396.41 4806
3396.96 4740
3397.51 4873
3398.06 5015
3398.61 4895
3399.16 4907
3399.71 5010
3400.26 4920
3400.81 4929
3401.36 4973
3401.91 4933
3402.46 4900
3403.01 4934
3403.56 4952
3404.11 4929
3404.66 4801
3405.21 4836
3405.77 4815
3406.32 4845
3406.87 4784
3407.42 4773
3407.97 4728
3408.52 4801
3409.07 4890
3409.62 4913
3410.17 4938
3410.72 4989
3411.27 5072
3411.82 5075
3412.37 5146
3412.93 5149
3413.48 5024
3414.03 5024
3414.58 5036
3415.13 5072
3415.68 5128
3416.23 5005
3416.78 4968
3417.34 5013
3417.89 5041
3418.44 4900
3418.99 4948
3419.54 4958
3420.09 5009
3420.65 5067
3421.20 4953
3421.75 4804
3422.30 4765
3422.85 4785
3423.40 4834
3423.96 4776
3424.51 4716
3425.06 4802
3425.61 4656
3426.17 4670
3426.72 4542
3427.27 4598
3427.82 4518
3428.37 4531
3428.93 4510
3429.48 4431
3430.03 4500
3430.58 4633
3431.14 4680
3431.69 4621
3432.24 4690
3432.79 4671
3433.35 4690
3433.90 4812
3434.45 4809
3435.01 4827
3435.56 4795
3436.11 4780
3436.66 4805
3437.22 4810
3437.77 4665
3438.32 4776
3438.88 4811
3439.43 4726
3439.98 4712
3440.54 4750
3441.09 4717
3441.64 4751
3442.20 4626
3442.75 4636
3443.30 4603
3443.86 4605
3444.41 4545
3444.96 4545
3445.52 4661
3446.07 4632
3446.63 4593
3447.18 4525
3447.73 4573
3448.29 4675
3448.84 4688
3449.40 4622
3449.95 4753
3450.50 4767
3451.06 4774
3451.61 4805
3452.17 4873
3452.72 4995
3453.27 5169
3453.83 5012
3454.38 5137
3454.94 5160
3455.49 5172
3456.05 5151
3456.60 5029
3457.16 5072
3457.71 4993
3458.27 4868
3458.82 5036
3459.38 4932
3459.93 4911
3460.49 4797
3461.04 4804
3461.60 4932
3462.15 4893
3462.71 4840
3463.26 4669
3463.82 4687
3464.37 4693
3464.93 4716
3465.48 4572
3466.04 4766
3466.59 4804
3467.15 4870
3467.70 4927
3468.26 4930
3468.81 4848
3469.37 5018
3469.93 5085
3470.48 5205
3471.04 5345
3471.59 5355
3472.15 5398
3472.70 5285
3473.26 5375
3473.82 5331
3474.37 5144
3474.93 5119
3475.48 5076
3476.04 5194
3476.60 5282
3477.15 5484
3477.71 5581
3478.27 5798
3478.82 6168
3479.38 6351
3479.93 6450
3480.49 6593
3481.05 6518
3481.60 6301
3482.16 6229
3482.72 6003
3483.27 5904
3483.83 5871
3484.39 5802
3484.95 5741
3485.50 5673
3486.06 5540
3486.62 5485
3487.17 5626
3487.73 5587
3488.29 5689
3488.84 5699
3489.40 6007
3489.96 6545
3490.52 7109
3491.07 7862
3491.63 8639
3492.19 9546
3492.75 10215
3493.30 10486
3493.86 10589
3494.42 10067
3494.98 9336
3495.53 8600
3496.09 7909
3496.65 7409
3497.21 7082
3497.77 7024
3498.32 7076
3498.88 7157
3499.44 7202
3500.00 7302
3500.56 7342
3501.11 7265
3501.67 7237
3502.23 7108
3502.79 7207
3503.35 7109
3503.91 7152
3504.46 7272
3505.02 7318
3505.58 7391
3506.14 7436
3506.70 7298
3507.26 7007
3507.81 6868
3508.37 6748
3508.93 6541
3509.49 6339
3510.05 6049
3510.61 5851
3511.17 5919
3511.73 5868
3512.29 5883
3512.85 5748
3513.40 5399
3513.96 5411
3514.52 5388
3515.08 5307
3515.64 5319
3516.20 5326
3516.76 5235
3517.32 5236
3517.88 5316
3518.44 5460
3519.00 5405
3519.56 5290
3520.12 5200
3520.68 5152
3521.24 5205
3521.80 5103
3522.36 5088
3522.92 4990
3523.48 5071
3524.04 5130
3524.60 5250
3525.16 5503
3525.72 5795
3526.28 6069
3526.84 6251
3527.40 6604
3527.96 6677
3528.52 6656
3529.08 6384
3529.64 6450
3530.20 6226
3530.76 6008
3531.32 5898
3531.88 5648
3532.44 5479
3533.00 5364
3533.56 5247
3534.12 5197
3534.68 5241
3535.25 5290
3535.81 5334
3536.37 5414
3536.93 5472
3537.49 5492
3538.05 5394
3538.61 5539
3539.17 5514
3539.73 5499
3540.30 5254
3540.86 5234
3541.42 5326
3541.98 5358
3542.54 5519
3543.10 5491
3543.66 5535
3544.23 5540
3544.79 5611
3545.35 5480
3545.91 5592
3546.47 5700
3547.03 5623
3547.60 5583
3548.16 5407
3548.72 5385
3549.28 5549
3549.84 5470
3550.41 5404
3550.97 5292
3551.53 5174
3552.09 5188
3552.65 4979
3553.22 4867
3553.78 4883
3554.34 4897
3554.90 4895
3555.47 4914
3556.03 4848
3556.59 4936
3557.15 4916
3557.72 4965
3558.28 4965
3558.84 5201
3559.41 5172
3559.97 5053
3560.53 5199
3561.09 5207
3561.66 5129
3562.22 5229
3562.78 5269
3563.35 5347
3563.91 5238
3564.47 5163
3565.04 5293
3565.60 5219
3566.16 5053
3566.73 5038
3567.29 5052
3567.85 5109
3568.42 5154
3568.98 4995
3569.54 5013
3570.11 5009
3570.67 4908
3571.23 4956
3571.80 5030
3572.36 5038
3572.93 4954
3573.49 4938
3574.05 5010
3574.62 5024
3575.18 5078
3575.75 5093
3576.31 4978
3576.87 5190
3577.44 5184
3578.00 5195
3578.57 5118
3579.13 5065
3579.70 4996
3580.26 4830
3580.82 4982
3581.39 4948
3581.95 4899
3582.52 4906
3583.08 4893
3583.65 4914
3584.21 4880
3584.78 4930
3585.34 4826
3585.91 4924
3586.47 4871
3587.04 4775
3587.60 4873
3588.17 4767
3588.73 4758
3589.30 4798
3589.86 4683
3590.43 4689
3590.99 4671
3591.56 4712
3592.12 4689
3592.69 4796
3593.25 4702
3593.82 4743
3594.39 4830
3594.95 4900
3595.52 5125
3596.08 5203
3596.65 5391
3597.21 5457
3597.78 5367
3598.35 5420
3598.91 5405
3599.48 5398
3600.04 5304
3600.61 5266
3601.18 5164
3601.74 5130
3602.31 5130
3602.87 5019
3603.44 5040
3604.01 4889
3604.57 4846
3605.14 4922
3605.71 4810
3606.27 4900
3606.84 4931
3607.41 4907
3607.97 4883
3608.54 4833
3609.11 4896
3609.67 4835
3610.24 4800
3610.81 4783
3611.37 4665
3611.94 4586
3612.51 4626
3613.07 4571
3613.64 4701
3614.21 4637
3614.78 4756
3615.34 4731
3615.91 4853
3616.48 5087
3617.04 5358
3617.61 5572
3618.18 5803
3618.75 6041
3619.31 5956
3619.88 5891
3620.45 5907
3621.02 5708
3621.58 5476
3622.15 5389
3622.72 5239
3623.29 5154
3623.86 4949
3624.42 4812
3624.99 4757
3625.56 4693
3626.13 4729
3626.70 4553
3627.26 4528
3627.83 4580
3628.40 4570
3628.97 4531
3629.54 4600
3630.11 4560
3630.67 4618
3631.24 4725
3631.81 4618
3632.38 4522
3632.95 4551
3633.52 4558
3634.08 4530
3634.65 4359
3635.22 4478
3635.79 4479
3636.36 4435
3636.93 4427
3637.50 4533
3638.07 4497
3638.64 4436
3639.20 4462
3639.77 4577
3640.34 4602
3640.91 4665
3641.48 4699
3642.05 4660
3642.62 4723
3643.19 4694
3643.76 4863
3644.33 4834
3644.90 4744
3645.47 4711
3646.04 4754
3646.61 4676
3647.18 4747
3647.75 4769
3648.32 4785
3648.89 4634
3649.46 4647
3650.03 4598
3650.60 4543
3651.17 4534
3651.74 4533
3652.31 4634
3652.88 4631
3653.45 4615
3654.02 4644
3654.59 4627
3655.16 4601
3655.73 4563
3656.30 4500
3656.87 4525
3657.44 4648
3658.01 4607
3658.58 4668
3659.15 4623
3659.72 4709
3660.29 4726
3660.86 4734
3661.43 4790
3662.00 4702
3662.58 4699
3663.15 4660
3663.72 4480
3664.29 4509
3664.86 4401
3665.43 4345
3666.00 4438
3666.57 4624
3667.14 4619
3667.72 4576
3668.29 4624
3668.86 4553
3669.43 4555
3670.00 4549
3670.57 4481
3671.14 4506
3671.72 4499
3672.29 4590
3672.86 4669
3673.43 4784
3674.00 4847
3674.57 4855
3675.15 4899
3675.72 5039
3676.29 5046
3676.86 5080
3677.43 4993
3678.01 4995
3678.58 4969
3679.15 4829
3679.72 4861
3680.30 4894
3680.87 4680
3681.44 4627
3682.01 4626
3682.58 4558
3683.16 4563
3683.73 4656
3684.30 4617
3684.88 4609
3685.45 4600
3686.02 4598
3686.59 4584
3687.17 4571
3687.74 4559
3688.31 4533
3688.88 4571
3689.46 4570
3690.03 4562
3690.60 4440
3691.18 4436
3691.75 4478
3692.32 4511
3692.90 4462
3693.47 4500
3694.04 4572
3694.62 4499
3695.19 4570
3695.76 4592
3696.34 4603
3696.91 4595
3697.48 4636
3698.06 4533
3698.63 4478
3699.21 4321
3699.78 4404
3700.35 4482
3700.93 4493
3701.50 4342
3702.08 4399
3702.65 4478
3703.22 4448
3703.80 4419
3704.37 4559
3704.95 4648
3705.52 4737
3706.09 4652
3706.67 4624
3707.24 4775
3707.82 4777
3708.39 4709
3708.97 4653
3709.54 4755
3710.12 4822
3710.69 4784
3711.26 4758
3711.84 4780
3712.41 4808
3712.99 4762
3713.56 4657
3714.14 4712
3714.71 4626
3715.29 4541
3715.86 4515
3716.44 4570
3717.01 4522
3717.59 4572
3718.16 4407
3718.74 4418
3719.32 4397
3719.89 4460
3720.47 4550
3721.04 4527
3721.62 4550
3722.19 4570
3722.77 4619
3723.34 4603
3723.92 4613
3724.49 4484
3725.07 4477
3725.65 4481
3726.22 4481
3726.80 4496
3727.37 4514
3727.95 4402
3728.53 4330
3729.10 4327
3729.68 4511
3730.25 4651
3730.83 4773
3731.41 4862
3731.98 5134
3732.56 5445
3733.14 5578
3733.71 5776
3734.29 5927
3734.87 5940
3735.44 5664
3736.02 5409
3736.60 5386
3737.17 5253
3737.75 5049
3738.33 4968
3738.90 4843
3739.48 4675
3740.06 4630
3740.63 4507
3741.21 4461
3741.79 4468
3742.36 4392
3742.94 4432
3743.52 4455
3744.10 4474
3744.67 4291
3745.25 4409
3745.83 4479
3746.40 4520
3746.98 4471
3747.56 4454
3748.14 4434
3748.71 4474
3749.29 4460
3749.87 4428
3750.45 4533
3751.03 4645
3751.60 4746
3752.18 4730
3752.76 4634
3753.34 4746
3753.92 4673
3754.49 4725
3755.07 4786
3755.65 4741
3756.23 4775
3756.81 4774
3757.38 4733
3757.96 4677
3758.54 4702
3759.12 4793
3759.70 4821
3760.28 4819
3760.85 4915
3761.43 4988
3762.01 5045
3762.59 5054
3763.17 5201
3763.75 5135
3764.33 5146
3764.91 5070
3765.48 5094
3766.06 5109
3766.64 5118
3767.22 4900
3767.80 4887
3768.38 4764
3768.96 4738
3769.54 4668
3770.12 4500
3770.70 4373
3771.28 4512
3771.85 4307
3772.43 4404
3773.01 4277
3773.59 4334
3774.17 4310
3774.75 4227
3775.33 4130
3775.91 4218
3776.49 4269
3777.07 4347
3777.65 4358
3778.23 4468
3778.81 4649
3779.39 4570
3779.97 4389
3780.55 4462
3781.13 4383
3781.71 4439
3782.29 4436
3782.87 4486
3783.45 4359
3784.03 4403
3784.61 4413
3785.19 4401
3785.77 4462
3786.35 4415
3786.93 4487
3787.51 4547
3788.10 4514
3788.68 4604
3789.26 4680
3789.84 4517
3790.42 4594
3791.00 4613
3791.58 4599
3792.16 4595
3792.74 4585
3793.32 4561
3793.90 4367
3794.48 4332
3795.07 4459
3795.65 4477
3796.23 4351
3796.81 4312
3797.39 4432
3797.97 4456
3798.55 4362
3799.14 4445
3799.72 4456
3800.30 4467
3800.88 4472
3801.46 4501
3802.04 4461
3802.62 4575
3803.21 4583
3803.79 4554
3804.37 4568
3804.95 4580
3805.53 4520
3806.12 4522
3806.70 4628
3807.28 4748
3807.86 5017
3808.44 5079
3809.03 5050
3809.61 5179
3810.19 5137
3810.77 5031
3811.36 4928
3811.94 4906
3812.52 4680
3813.10 4682
3813.69 4552
3814.27 4676
3814.85 4762
3815.43 4724
3816.02 4739
3816.60 4824
3817.18 4812
3817.77 4862
3818.35 4825
3818.93 4729
3819.51 4598
3820.10 4589
3820.68 4544
3821.26 4496
3821.85 4491
3822.43 4459
3823.01 4499
3823.60 4529
3824.18 4569
3824.76 4636
3825.35 4576
3825.93 4573
3826.51 4627
3827.10 4470
3827.68 4417
3828.27 4436
3828.85 4376
3829.43 4436
3830.02 4335
3830.60 4289
3831.18 4294
3831.77 4322
3832.35 4446
3832.94 4392
3833.52 4559
3834.10 4637
3834.69 4684
3835.27 4767
3835.86 4917
3836.44 5015
3837.03 4959
3837.61 5095
3838.19 4984
3838.78 4907
3839.36 4846
3839.95 4798
3840.53 4785
3841.12 4595
3841.70 4636
3842.29 4636
3842.87 4542
3843.46 4581
3844.04 4554
3844.63 4638
3845.21 4716
3845.80 4591
3846.38 4627
3846.97 4747
3847.55 4651
3848.14 4659
3848.72 4620
3849.31 4720
3849.89 4724
3850.48 4715
3851.06 4728
3851.65 4755
3852.23 4813
3852.82 4729
3853.41 4797
3853.99 4651
3854.58 4799
3855.16 4858
3855.75 4790
3856.33 4891
3856.92 5071
3857.51 5101
3858.09 5204
3858.68 5382
3859.26 5944
3859.85 6609
3860.44 7239
3861.02 7969
3861.61 8526
3862.20 8999
3862.78 9050
3863.37 8810
3863.95 8276
3864.54 7720
3865.13 7027
3865.71 6596
3866.30 6021
3866.89 5633
3867.47 5389
3868.06 5108
3868.65 4956
3869.23 4856
3869.82 4712
3870.41 4651
3870.99 4538
3871.58 4684
3872.17 4748
3872.76 4731
3873.34 4852
3873.93 4934
3874.52 4977
3875.10 5010
3875.69 4847
3876.28 4801
3876.87 4626
3877.45 4560
3878.04 4476
3878.63 4503
3879.22 4535
3879.80 4459
3880.39 4303
3880.98 4246
3881.57 4348
3882.15 4316
3882.74 4300
3883.33 4296
3883.92 4373
3884.51 4344
3885.09 4430
3885.68 4353
3886.27 4279
3886.86 4368
3887.45 4506
3888.04 4530
3888.62 4619
3889.21 4771
3889.80 4741
3890.39 4711
3890.98 4775
3891.57 4805
3892.15 4716
3892.74 4728
3893.33 4745
3893.92 4721
3894.51 4752
3895.10 4732
3895.69 4655
3896.28 4570
3896.86 4612
3897.45 4608
3898.04 4657
3898.63 4722
3899.22 4716
3899.81 4808
3900.40 4912
3900.99 4850
3901.58 4830
3902.17 4703
3902.76 4621
3903.34 4631
3903.93 4581
3904.52 4530
3905.11 4512
3905.70 4498
3906.29 4478
3906.88 4496
3907.47 4471
3908.06 4470
3908.65 4323
3909.24 4366
3909.83 4538
3910.42 4503
3911.01 4481
3911.60 4459
3912.19 4307
3912.78 4387
3913.37 4416
3913.96 4457
3914.55 4430
3915.14 4426
3915.73 4543
3916.32 4653
3916.91 4505
3917.50 4499
3918.09 4584
3918.68 4504
3919.28 4528
3919.87 4385
3920.46 4414
3921.05 4270
3921.64 4246
3922.23 4338
3922.82 4370
3923.41 4318
3924.00 4341
3924.59 4438
3925.18 4432
3925.77 4449
3926.37 4513
3926.96 4484
3927.55 4400
3928.14 4387
3928.73 4347
3929.32 4428
3929.91 4310
3930.51 4328
3931.10 4293
3931.69 4422
3932.28 4346
3932.87 4381
3933.46 4372
3934.05 4365
3934.65 4378
3935.24 4445
3935.83 4419
3936.42 4384
3937.01 4353
3937.61 4449
3938.20 4432
3938.79 4469
3939.38 4692
3939.97 4899
3940.57 5027
3941.16 5232
3941.75 5476
3942.34 5548
3942.94 5446
3943.53 5521
3944.12 5387
3944.71 5408
3945.31 5301
3945.90 5148
3946.49 4999
3947.08 4891
3947.68 4824
3948.27 4816
3948.86 4664
3949.45 4541
3950.05 4504
3950.64 4474
3951.23 4422
3951.83 4329
3952.42 4287
3953.01 4281
3953.61 4351
3954.20 4512
3954.79 4580
3955.39 4547
3955.98 4578
3956.57 4571
3957.17 4640
3957.76 4664
3958.35 4582
3958.95 4516
3959.54 4560
3960.13 4422
3960.73 4420
3961.32 4411
3961.92 4407
3962.51 4378
3963.10 4260
3963.70 4245
3964.29 4293
3964.88 4306
3965.48 4427
3966.07 4460
3966.67 4559
3967.26 4615
3967.86 4741
3968.45 4678
3969.04 4772
3969.64 4779
3970.23 4898
3970.83 4854
3971.42 4777
3972.02 4635
3972.61 4595
3973.21 4577
3973.80 4542
3974.40 4492
3974.99 4348
3975.58 4428
3976.18 4463
3976.77 4546
3977.37 4629
3977.96 4575
3978.56 4571
3979.15 4591
3979.75 4548
3980.35 4467
3980.94 4453
3981.54 4416
3982.13 4491
3982.73 4535
3983.32 4592
3983.92 4511
3984.51 4519
3985.11 4640
3985.70 4463
3986.30 4638
3986.90 4646
3987.49 4733
3988.09 4731
3988.68 4537
3989.28 4547
3989.87 4704
3990.47 4549
3991.07 4488
3991.66 4430
3992.26 4367
3992.85 4482
3993.45 4591
3994.05 4560
3994.64 4541
3995.24 4637
3995.84 4635
3996.43 4662
3997.03 4718
3997.62 4705
3998.22 4639
3998.82 4638
3999.41 4583
4000.01 4585
4000.61 4500
4001.20 4511
4001.80 4602
4002.40 4523
4003.00 4595
4003.59 4638
4004.19 4689
4004.79 4764
4005.38 4842
4005.98 4846
4006.58 4681
4007.17 4787
4007.77 4742
4008.37 4562
4008.97 4471
4009.56 4373
4010.16 4506
4010.76 4433
4011.36 4475
4011.95 4407
4012.55 4344
4013.15 4322
4013.75 4243
4014.34 4182
4014.94 4234
4015.54 4214
4016.14 4292
4016.74 4272
4017.33 4284
4017.93 4300
4018.53 4472
4019.13 4475
4019.73 4492
4020.32 4454
4020.92 4547
4021.52 4353
4022.12 4357
4022.72 4470
4023.32 4540
4023.91 4526
4024.51 4569
4025.11 4698
4025.71 4761
4026.31 4982
4026.91 5104
4027.51 5321
4028.10 5557
4028.70 5617
4029.30 5683
4029.90 5769
4030.50 5653
4031.10 5577
4031.70 5355
4032.30 5125
4032.90 4974
4033.49 4990
4034.09 4851
4034.69 4717
4035.29 4747
4035.89 4722
4036.49 4612
4037.09 4494
4037.69 4475
4038.29 4392
4038.89 4374
4039.49 4223
4040.09 4132
4040.69 3997
4041.29 4035
4041.89 3988
4042.49 3969
4043.09 4054
4043.69 4000
4044.29 4042
4044.89 4143
4045.49 4146
4046.09 4070
4046.69 4139
4047.29 4262
4047.89 4272
4048.49 4252
4049.09 4282
4049.69 4406
4050.29 4419
4050.89 4438
4051.49 4491
4052.09 4455
4052.69 4400
4053.29 4341
4053.89 4466
4054.49 4441
4055.09 4335
4055.69 4421
4056.30 4373
4056.90 4394
4057.50 4390
4058.10 4378
4058.70 4343
4059.30 4406
4059.90 4505
4060.50 4529
4061.10 4693
4061.71 4729
4062.31 4809
4062.91 4946
4063.51 4920
4064.11 4876
4064.71 4958
4065.31 4934
4065.92 4974
4066.52 5081
4067.12 5045
4067.72 5070
4068.32 4955
4068.92 4912
4069.53 4747
4070.13 4617
4070.73 4451
4071.33 4337
4071.93 4262
4072.54 4168
4073.14 4119
4073.74 4106
4074.34 4005
4074.94 3924
4075.55 3897
4076.15 3986
4076.75 3955
4077.35 3877
4077.96 3913
4078.56 3880
4079.16 4011
4079.76 4098
4080.37 4237
4080.97 4254
4081.57 4257
4082.17 4329
4082.78 4165
4083.38 4294
4083.98 4234
4084.59 4224
4085.19 4171
4085.79 4220
4086.39 4230
4087.00 4274
4087.60 4339
4088.20 4396
4088.81 4382
4089.41 4404
4090.01 4462
4090.62 4268
4091.22 4289
4091.82 4348
4092.43 4199
4093.03 4167
4093.63 4127
4094.24 4103
4094.84 4217
4095.45 4226
4096.05 4208
4096.65 4285
4097.26 4347
4097.86 4377
4098.47 4433
4099.07 4296
4099.67 4127
4100.28 4183
4100.88 4127
4101.49 4216
4102.09 4035
4102.69 3919
4103.30 3954
4103.90 3907
4104.51 3860
4105.11 3957
4105.72 3952
4106.32 3996
4106.93 3930
4107.53 3876
4108.13 3972
4108.74 3993
4109.34 3922
4109.95 3960
4110.55 4005
4111.16 4053
4111.76 4067
4112.37 4073
4112.97 4020
4113.58 4037
4114.18 4022
4114.79 4014
4115.39 4063
4116.00 4029
4116.60 4082
4117.21 4193
4117.82 4277
4118.42 4224
4119.03 4180
4119.63 4152
4120.24 4148
4120.84 4259
4121.45 4115
4122.05 3992
4122.66 3976
4123.27 4021
4123.87 3993
4124.48 4056
4125.08 3989
4125.69 3982
4126.30 4032
4126.90 3976
4127.51 3977
4128.11 3975
4128.72 3926
4129.33 3925
4129.93 4054
4130.54 4044
4131.15 4019
4131.75 4082
4132.36 4188
4132.96 4215
4133.57 4134
4134.18 4213
4134.78 4292
4135.39 4282
4136.00 4247
4136.60 4339
4137.21 4407
4137.82 4231
4138.43 4353
4139.03 4319
4139.64 4323
4140.25 4216
4140.85 4290
4141.46 4244
4142.07 4213
4142.68 4212
4143.28 4222
4143.89 4225
4144.50 4346
4145.10 4339
4145.71 4353
4146.32 4278
4146.93 4295
4147.53 4342
4148.14 4177
4148.75 4224
4149.36 4188
4149.97 3986
4150.57 3946
4151.18 3919
4151.79 3927
4152.40 3928
4153.00 3842
4153.61 3838
4154.22 3811
4154.83 3897
4155.44 3849
4156.05 3840
4156.65 3743
4157.26 3761
4157.87 3793
4158.48 3820
4159.09 3683
4159.70 3823
4160.30 3908
4160.91 3815
4161.52 3880
4162.13 3925
4162.74 4001
4163.35 3959
4163.96 3967
4164.56 4085
4165.17 4244
4165.78 4170
4166.39 4224
4167.00 4274
4167.61 4192
4168.22 4229
4168.83 4236
4169.44 4156
4170.05 4107
4170.66 4086
4171.26 4101
4171.87 4116
4172.48 4091
4173.09 4095
4173.70 4177
4174.31 4233
4174.92 4284
4175.53 4362
4176.14 4521
4176.75 4485
4177.36 4432
4177.97 4496
4178.58 4416
4179.19 4322
4179.80 4153
4180.41 4062
4181.02 4015
4181.63 3933
4182.24 3835
4182.85 3845
4183.46 3946
4184.07 3864
4184.68 3888
4185.29 3885
4185.90 3865
4186.51 3907
4187.12 3810
4187.73 3838
4188.34 3820
4188.95 3877
4189.56 3965
4190.18 3952
4190.79 3930
4191.40 3914
4192.01 4069
4192.62 4128
4193.23 4186
4193.84 4102
4194.45 4059
4195.06 4091
4195.67 4065
4196.28 3969
4196.90 4002
4197.51 3997
4198.12 3848
4198.73 3826
4199.34 3848
4199.95 3901
4200.56 3881
4201.18 3956
4201.79 3981
4202.40 3887
4203.01 3893
4203.62 4017
4204.23 4051
4204.85 4075
4205.46 4146
4206.07 4188
4206.68 4201
4207.29 4149
4207.90 4212
4208.52 4170
4209.13 4139
4209.74 4027
4210.35 3965
4210.97 3932
4211.58 4063
4212.19 4100
4212.80 3986
4213.41 4014
4214.03 4133
4214.64 4118
4215.25 4106
4215.86 4153
4216.48 4252
4217.09 4098
4217.70 3991
4218.32 4206
4218.93 4161
4219.54 4180
4220.15 4214
4220.77 4196
4221.38 4231
4221.99 4298
4222.61 4228
4223.22 4181
4223.83 4078
4224.44 4101
4225.06 4107
4225.67 4173
4226.28 4172
4226.90 4182
4227.51 4315
4228.13 4449
4228.74 4534
4229.35 4641
4229.97 4732
4230.58 4730
4231.19 4654
4231.81 4678
4232.42 4574
4233.03 4524
4233.65 4657
4234.26 4622
4234.88 4635
4235.49 4802
4236.10 5008
4236.72 4954
4237.33 4989
4237.95 4945
4238.56 4841
4239.17 4708
4239.79 4657
4240.40 4504
4241.02 4428
4241.63 4270
4242.25 4266
4242.86 4205
4243.48 4233
4244.09 4263
4244.71 4200
4245.32 4109
4245.93 4131
4246.55 4244
4247.16 4204
4247.78 4244
4248.39 4152
4249.01 4126
4249.62 4222
4250.24 4184
4250.85 4208
4251.47 4211
4252.08 4227
4252.70 4168
4253.32 4200
4253.93 4177
4254.55 4242
4255.16 4172
4255.78 4185
4256.39 4173
4257.01 4122
4257.62 4110
4258.24 4145
4258.85 4143
4259.47 4202
4260.09 4249
4260.70 4426
4261.32 4429
4261.93 4567
4262.55 4799
4263.17 4917
4263.78 4796
4264.40 4981
4265.01 4977
4265.63 5019
4266.25 5023
4266.86 5029
4267.48 4831
4268.10 4836
4268.71 4728
4269.33 4839
4269.94 4671
4270.56 4513
4271.18 4555
4271.79 4496
4272.41 4431
4273.03 4454
4273.64 4624
4274.26 4751
4274.88 4879
4275.49 4902
4276.11 4983
4276.73 4976
4277.35 4979
4277.96 4856
4278.58 4885
4279.20 4799
4279.81 4723
4280.43 4613
4281.05 4455
4281.67 4324
4282.28 4328
4282.90 4189
4283.52 4116
4284.14 4112
4284.75 4031
4285.37 3993
4285.99 3928
4286.61 3904
4287.22 3836
4287.84 3789
4288.46 3871
4289.08 3926
4289.70 3892
4290.31 3908
4290.93 3897
4291.55 3950
4292.17 3935
4292.79 3910
4293.40 4049
4294.02 3986
4294.64 4100
4295.26 4119
4295.88 4090
4296.50 4109
4297.11 4073
4297.73 4092
4298.35 4079
4298.97 4028
4299.59 4066
4300.21 4009
4300.83 4167
4301.44 4304
4302.06 4258
4302.68 4273
4303.30 4378
4303.92 4425
4304.54 4361
4305.16 4241
4305.78 4166
4306.40 4072
4307.02 4010
4307.63 4046
4308.25 4034
4308.87 3948
4309.49 3939
4310.11 3865
4310.73 3844
4311.35 3925
4311.97 3866
4312.59 3739
4313.21 3904
4313.83 3940
4314.45 3898
4315.07 3926
4315.69 3964
4316.31 3930
4316.93 4038
4317.55 4022
4318.17 4069
4318.79 4050
4319.41 4075
4320.03 3941
4320.65 3886
4321.27 3897
4321.89 3986
4322.51 3988
4323.13 3968
4323.75 3980
4324.37 3955
4324.99 3994
4325.61 4196
4326.23 4221
4326.85 4201
4327.47 4167
4328.09 4191
4328.71 4169
4329.33 4328
4329.96 4405
4330.58 4518
4331.20 4531
4331.82 4748
4332.44 5072
4333.06 5297
4333.68 5433
4334.30 5452
4334.92 5348
4335.54 5145
4336.17 4966
4336.79 4877
4337.41 4881
4338.03 4868
4338.65 4827
4339.27 4860
4339.89 4771
4340.52 4580
4341.14 4566
4341.76 4548
4342.38 4470
4343.00 4408
4343.62 4431
4344.25 4532
4344.87 4613
4345.49 4779
4346.11 5113
4346.73 5433
4347.36 5650
4347.98 5545
4348.60 5490
4349.22 5407
4349.84 5237
4350.47 5154
4351.09 4899
4351.71 4902
4352.33 5028
4352.96 4994
4353.58 4765
4354.20 4684
4354.82 4557
4355.45 4411
4356.07 4284
4356.69 4220
4357.31 4228
4357.94 4205
4358.56 4238
4359.18 4226
4359.81 4227
4360.43 4179
4361.05 4240
4361.68 4186
4362.30 4094
4362.92 4043
4363.55 4061
4364.17 4090
4364.79 4041
4365.42 4138
4366.04 4091
4366.66 4123
4367.29 4168
4367.91 4133
4368.53 3956
4369.16 4015
4369.78 4014
4370.40 3994
4371.03 3911
4371.65 3870
4372.27 3952
4372.90 4078
4373.52 4043
4374.15 4124
4374.77 4035
4375.39 3990
4376.02 4006
4376.64 4034
4377.27 4054
4377.89 4042
4378.52 3932
4379.14 3960
4379.76 4034
4380.39 4067
4381.01 4203
4381.64 4094
4382.26 4064
4382.89 4043
4383.51 4036
4384.14 4043
4384.76 3887
4385.39 3963
4386.01 3885
4386.64 3890
4387.26 3929
4387.89 3823
4388.51 3761
4389.14 3737
4389.76 3827
4390.39 3762
4391.01 3749
4391.64 3816
4392.26 3802
4392.89 3775
4393.51 3769
4394.14 3754
4394.76 3670
4395.39 3671
4396.01 3675
4396.64 3672
4397.26 3640
4397.89 3693
4398.52 3711
4399.14 3614
4399.77 3612
4400.39 3580
4401.02 3591
4401.65 3636
4402.27 3605
4402.90 3662
4403.52 3767
4404.15 3750
4404.78 3677
4405.40 3711
4406.03 3702
4406.65 3789
4407.28 3733
4407.91 3879
4408.53 3959
4409.16 3945
4409.79 4018
4410.41 4001
4411.04 4084
4411.67 4076
4412.29 4131
4412.92 4225
4413.55 4285
4414.17 4295
4414.80 4290
4415.43 4222
4416.05 4194
4416.68 4159
4417.31 4131
4417.94 4064
4418.56 3876
4419.19 3797
4419.82 3820
4420.44 3845
4421.07 3735
4421.70 3682
4422.33 3672
4422.95 3606
4423.58 3677
4424.21 3638
4424.84 3668
4425.46 3630
4426.09 3642
4426.72 3569
4427.35 3587
4427.97 3661
4428.60 3547
4429.23 3497
4429.86 3481
4430.49 3487
4431.11 3573
4431.74 3617
4432.37 3605
4433.00 3531
4433.63 3589
4434.26 3653
4434.88 3722
4435.51 3719
4436.14 3703
4436.77 3779
4437.40 3729
4438.03 3698
4438.65 3665
4439.28 3655
4439.91 3652
4440.54 3634
4441.17 3642
4441.80 3524
4442.43 3509
4443.06 3546
4443.68 3651
4444.31 3655
4444.94 3593
4445.57 3592
4446.20 3710
4446.83 3671
4447.46 3785
4448.09 3719
4448.72 3706
4449.35 3743
4449.98 3857
4450.61 3834
4451.24 3803
4451.86 3720
4452.49 3674
4453.12 3655
4453.75 3711
4454.38 3794
4455.01 3726
4455.64 3846
4456.27 3866
4456.90 3874
4457.53 3936
4458.16 3944
4458.79 3979
4459.42 3902
4460.05 3775
4460.68 3790
4461.31 3668
4461.94 3682
4462.57 3643
4463.20 3635
4463.83 3608
4464.46 3637
4465.09 3622
4465.72 3588
4466.36 3602
4466.99 3593
4467.62 3528
4468.25 3623
4468.88 3658
4469.51 3744
4470.14 3759
4470.77 3722
4471.40 3833
4472.03 3838
4472.66 3744
4473.29 3716
4473.93 3800
4474.56 3852
4475.19 3828
4475.82 3679
4476.45 3694
4477.08 3684
4477.71 3649
4478.34 3610
4478.98 3697
4479.61 3691
4480.24 3671
4480.87 3614
4481.50 3597
4482.13 3672
4482.76 3720
4483.40 3712
4484.03 3853
4484.66 3901
4485.29 3801
4485.92 3907
4486.56 3877
4487.19 3861
4487.82 3967
4488.45 4044
4489.08 4095
4489.72 4092
4490.35 4000
4490.98 4099
4491.61 4040
4492.25 4043
4492.88 4000
4493.51 3954
4494.14 3893
4494.78 4020
4495.41 3980
4496.04 3891
4496.67 3947
4497.31 3946
4497.94 3865
4498.57 4007
4499.20 4113
4499.84 4320
4500.47 4621
4501.10 5254
4501.74 5826
4502.37 6215
4503.00 6836
4503.64 7035
4504.27 7063
4504.90 6869
4505.53 6459
4506.17 6008
4506.80 5719
4507.43 5438
4508.07 5292
4508.70 4850
4509.34 4699
4509.97 4545
4510.60 4460
4511.24 4398
4511.87 4262
4512.50 4282
4513.14 4329
4513.77 4280
4514.41 4179
4515.04 4282
4515.67 4270
4516.31 4088
4516.94 4239
4517.58 4120
4518.21 4034
4518.84 4129
4519.48 4076
4520.11 4036
4520.75 4146
4521.38 4151
4522.02 4099
4522.65 4146
4523.28 4188
4523.92 4263
4524.55 4334
4525.19 4381
4525.82 4497
4526.46 4606
4527.09 4743
4527.73 5006
4528.36 5323
4529.00 5746
4529.63 6636
4530.27 7533
4530.90 8492
4531.54 9217
4532.17 9696
4532.81 9868
4533.44 9485
4534.08 9086
4534.71 8372
4535.35 7554
4535.99 6835
4536.62 6339
4537.26 5838
4537.89 5570
4538.53 5233
4539.16 5069
4539.80 4890
4540.43 4836
4541.07 4786
4541.71 4688
4542.34 4519
4542.98 4464
4543.61 4398
4544.25 4382
4544.89 4230
4545.52 4292
4546.16 4159
4546.79 4114
4547.43 4126
4548.07 4112
4548.70 4054
4549.34 4030
4549.98 3968
4550.61 3971
4551.25 3940
4551.89 3881
4552.52 3880
4553.16 3830
4553.80 3919
4554.43 3886
4555.07 3822
4555.71 3886
4556.34 3917
4556.98 3884
4557.62 3991
4558.25 4080
4558.89 4145
4559.53 4154
4560.16 4356
4560.80 4284
4561.44 4214
4562.08 4334
4562.71 4268
4563.35 4317
4563.99 4283
4564.63 4320
4565.26 4303
4565.90 4315
4566.54 4231
4567.18 4383
4567.81 4464
4568.45 4466
4569.09 4441
4569.73 4470
4570.36 4577
4571.00 4588
4571.64 4616
4572.28 4638
4572.92 4540
4573.55 4519
4574.19 4509
4574.83 4469
4575.47 4287
4576.11 4236
4576.75 4218
4577.38 4142
4578.02 4011
4578.66 4026
4579.30 4003
4579.94 3922
4580.58 3848
4581.21 3796
4581.85 3769
4582.49 3829
4583.13 3815
4583.77 3903
4584.41 3902
4585.05 3924
4585.69 3975
4586.32 4004
4586.96 4123
4587.60 4100
4588.24 4156
4588.88 4164
4589.52 4103
4590.16 4168
4590.80 4015
4591.44 3978
4592.08 3879
4592.72 3905
4593.36 3868
4594.00 3831
4594.63 3716
4595.27 3819
4595.91 3746
4596.55 3740
4597.19 3783
4597.83 3735
4598.47 3849
4599.11 3737
4599.75 3703
4600.39 3757
4601.03 3760
4601.67 3832
4602.31 3850
4602.95 3880
4603.59 3836
4604.23 3853
4604.87 3966
4605.51 4013
4606.15 4171
4606.79 4050
4607.43 4099
4608.08 4093
4608.72 4050
4609.36 4012
4610.00 4018
4610.64 4049
4611.28 4116
4611.92 4032
4612.56 4058
4613.20 4180
4613.84 4222
4614.48 4347
4615.12 4364
4615.76 4341
4616.41 4380
4617.05 4361
4617.69 4314
4618.33 4208
4618.97 3991
4619.61 3838
4620.25 3775
4620.89 3754
4621.54 3661
4622.18 3577
4622.82 3582
4623.46 3499
4624.10 3426
4624.74 3573
4625.38 3610
4626.03 3495
4626.67 3466
4627.31 3472
4627.95 3568
4628.59 3579
4629.24 3656
4629.88 3586
4630.52 3508
4631.16 3565
4631.80 3659
4632.45 3605
4633.09 3640
4633.73 3587
4634.37 3540
4635.02 3603
4635.66 3542
4636.30 3565
4636.94 3585
4637.58 3634
4638.23 3649
4638.87 3656
4639.51 3665
4640.16 3634
4640.80 3665
4641.44 3668
4642.08 3642
4642.73 3624
4643.37 3667
4644.01 3663
4644.66 3656
4645.30 3698
4645.94 3691
4646.58 3735
4647.23 3787
4647.87 3707
4648.51 3715
4649.16 3719
4649.80 3702
4650.44 3620
4651.09 3634
4651.73 3709
4652.37 3743
4653.02 3682
4653.66 3705
4654.31 3730
4654.95 3752
4655.59 3692
4656.24 3595
4656.88 3582
4657.52 3619
4658.17 3565
4658.81 3383
4659.46 3505
4660.10 3459
4660.75 3380
4661.39 3446
4662.03 3420
4662.68 3413
4663.32 3294
4663.97 3234
4664.61 3292
4665.26 3271
4665.90 3321
4666.54 3258
4667.19 3297
4667.83 3335
4668.48 3417
4669.12 3471
4669.77 3474
4670.41 3461
4671.06 3547
4671.70 3565
4672.35 3542
4672.99 3543
4673.64 3567
4674.28 3556
4674.93 3512
4675.57 3575
4676.22 3553
4676.86 3523
4677.51 3469
4678.15 3503
4678.80 3532
4679.44 3513
4680.09 3590
4680.73 3600
4681.38 3633
4682.03 3623
4682.67 3616
4683.32 3592
4683.96 3656
4684.61 3681
4685.25 3774
4685.90 3769
4686.55 3749
4687.19 3851
4687.84 3848
4688.48 3772
4689.13 3717
4689.78 3699
4690.42 3721
4691.07 3672
4691.72 3720
4692.36 3757
4693.01 3845
4693.65 3820
4694.30 3894
4694.95 3914
4695.59 3939
4696.24 3814
4696.89 3731
4697.53 3736
4698.18 3780
4698.83 3854
4699.47 3838
4700.12 3921
4700.77 4028
4701.41 4167
4702.06 4103
4702.71 3971
4703.36 3886
4704.00 3861
4704.65 3771
4705.30 3703
4705.94 3637
4706.59 3689
4707.24 3673
4707.89 3708
4708.53 3679
4709.18 3664
4709.83 3671
4710.48 3689
4711.12 3612
4711.77 3639
4712.42 3625
4713.07 3598
4713.71 3593
4714.36 3528
4715.01 3505
4715.66 3458
4716.31 3592
4716.95 3594
4717.60 3550
4718.25 3499
4718.90 3572
4719.55 3545
4720.19 3616
4720.84 3750
4721.49 3729
4722.14 3690
4722.79 3595
4723.44 3588
4724.08 3643
4724.73 3636
4725.38 3580
4726.03 3638
4726.68 3558
4727.33 3498
4727.98 3446
4728.63 3527
4729.27 3462
4729.92 3516
4730.57 3485
4731.22 3441
4731.87 3487
4732.52 3482
4733.17 3427
4733.82 3395
4734.47 3512
4735.12 3377
4735.77 3380
4736.41 3475
4737.06 3409
4737.71 3476
4738.36 3520
4739.01 3541
4739.66 3626
4740.31 3587
4740.96 3575
4741.61 3605
4742.26 3579
4742.91 3676
4743.56 3613
4744.21 3532
4744.86 3556
4745.51 3541
4746.16 3528
4746.81 3455
4747.46 3504
4748.11 3587
4748.76 3602
4749.41 3609
4750.06 3738
4750.71 3841
4751.36 3937
4752.01 3979
4752.66 4054
4753.31 3959
4753.96 4006
4754.61 3930
4755.26 3890
4755.92 3920
4756.57 3836
4757.22 3681
4757.87 3696
4758.52 3648
4759.17 3654
4759.82 3616
4760.47 3723
4761.12 3715
4761.77 3683
4762.42 3704
4763.08 3704
4763.73 3761
4764.38 3828
4765.03 3781
4765.68 3722
4766.33 3771
4766.98 3812
4767.64 3740
4768.29 3773
4768.94 3918
4769.59 3987
4770.24 4165
4770.89 4230
4771.54 4182
4772.20 4236
4772.85 4103
4773.50 4016
4774.15 3853
4774.80 3614
4775.46 3671
4776.11 3691
4776.76 3526
4777.41 3515
4778.06 3537
4778.72 3436
4779.37 3428
4780.02 3491
4780.67 3530
4781.33 3499
4781.98 3460
4782.63 3512
4783.28 3491
4783.94 3496
4784.59 3505
4785.24 3521
4785.89 3579
4786.55 3575
4787.20 3635
4787.85 3610
4788.51 3713
4789.16 3802
4789.81 3739
4790.46 3755
4791.12 3837
4791.77 3753
4792.42 3791
4793.08 3812
4793.73 3808
4794.38 3709
4795.04 3703
4795.69 3741
4796.34 3718
4797.00 3730
4797.65 3794
4798.30 3715
4798.96 3727
4799.61 3887
4800.27 3855
4800.92 3926
4801.57 3944
4802.23 3936
4802.88 3988
4803.53 3923
4804.19 3894
4804.84 3875
4805.50 3804
4806.15 3798
4806.81 3697
4807.46 3701
4808.11 3680
4808.77 3735
4809.42 3779
4810.08 3742
4810.73 3766
4811.39 3746
4812.04 3716
4812.69 3694
4813.35 3739
4814.00 3806
4814.66 3763
4815.31 3882
4815.97 3925
4816.62 3978
4817.28 3912
4817.93 3997
4818.59 4067
4819.24 4013
4819.90 3952
4820.55 4074
4821.21 3983
4821.86 4065
4822.52 4199
4823.17 4203
4823.83 4219
4824.48 4187
4825.14 4223
4825.79 4188
4826.45 3936
4827.11 4000
4827.76 4053
4828.42 3930
4829.07 3877
4829.73 3886
4830.38 3956
4831.04 4010
4831.70 4048
4832.35 4082
4833.01 4115
4833.66 4210
4834.32 4100
4834.98 4099
4835.63 4114
4836.29 4252
4836.94 4403
4837.60 4429
4838.26 4437
4838.91 4405
4839.57 4375
4840.23 4448
4840.88 4441
4841.54 4458
4842.20 4388
4842.85 4286
4843.51 4312
4844.17 4348
4844.82 4318
4845.48 4282
4846.14 4213
4846.79 4251
4847.45 4294
4848.11 4251
4848.76 4280
4849.42 4290
4850.08 4367
4850.73 4446
4851.39 4592
4852.05 4648
4852.71 4559
4853.36 4474
4854.02 4455
4854.68 4386
4855.34 4277
4855.99 4352
4856.65 4531
4857.31 4676
4857.97 4736
4858.62 5005
4859.28 5191
4859.94 5240
4860.60 5150
4861.25 4962
4861.91 4798
4862.57 4701
4863.23 4526
4863.89 4599
4864.54 4565
4865.20 4544
4865.86 4535
4866.52 4583
4867.18 4553
4867.84 4453
4868.49 4607
4869.15 4539
4869.81 4595
4870.47 4497
4871.13 4561
4871.79 4698
4872.44 4895
4873.10 4881
4873.76 4924
4874.42 5040
4875.08 5058
4875.74 4875
4876.40 4725
4877.06 4709
4877.72 4675
4878.37 4668
4879.03 4663
4879.69 4700
4880.35 4657
4881.01 4608
4881.67 4498
4882.33 4429
4882.99 4506
4883.65 4480
4884.31 4332
4884.97 4313
4885.63 4214
4886.29 4113
4886.95 4067
4887.61 4193
4888.26 4044
4888.92 4035
4889.58 4064
4890.24 3878
4890.90 3904
4891.56 3892
4892.22 3869
4892.88 3830
4893.54 3824
4894.20 3818
4894.86 3820
4895.52 3804
4896.18 3764
4896.84 3752
4897.51 3778
4898.17 3922
4898.83 4078
4899.49 4213
4900.15 4463
4900.81 4657
4901.47 4828
4902.13 4972
4902.79 4950
4903.45 4931
4904.11 4812
4904.77 4584
4905.43 4400
4906.09 4287
4906.75 4133
4907.41 4098
4908.08 4125
4908.74 4019
4909.40 4077
4910.06 4151
4910.72 4074
4911.38 4048
4912.04 3993
4912.70 4136
4913.37 4053
4914.03 3955
4914.69 3845
4915.35 3886
4916.01 3715
4916.67 3588
4917.33 3566
4918.00 3547
4918.66 3531
4919.32 3521
4919.98 3491
4920.64 3541
4921.31 3517
4921.97 3451
4922.63 3484
4923.29 3510
4923.95 3544
4924.62 3539
4925.28 3438
4925.94 3473
4926.60 3555
4927.26 3508
4927.93 3418
4928.59 3440
4929.25 3387
4929.91 3435
4930.58 3438
4931.24 3421
4931.90 3443
4932.56 3505
4933.23 3491
4933.89 3467
4934.55 3558
4935.22 3659
4935.88 3625
4936.54 3697
4937.20 3686
4937.87 3792
4938.53 3842
4939.19 3708
4939.86 3740
4940.52 3646
4941.18 3566
4941.85 3587
4942.51 3499
4943.17 3578
4943.84 3554
4944.50 3508
4945.16 3517
4945.83 3518
4946.49 3505
4947.15 3556
4947.82 3554
4948.48 3524
4949.15 3511
4949.81 3541
4950.47 3506
4951.14 3453
4951.80 3429
4952.47 3389
4953.13 3384
4953.79 3361
4954.46 3396
4955.12 3397
4955.79 3381
4956.45 3344
4957.11 3497
4957.78 3555
4958.44 3624
4959.11 3844
4959.77 3965
4960.44 4073
4961.10 4196
4961.77 4272
4962.43 4349
4963.10 4236
4963.76 4144
4964.42 4114
4965.09 4106
4965.75 4104
4966.42 3931
4967.08 3847
4967.75 3736
4968.41 3579
4969.08 3684
4969.74 3507
4970.41 3562
4971.08 3485
4971.74 3485
4972.41 3374
4973.07 3410
4973.74 3446
4974.40 3557
4975.07 3589
4975.73 3615
4976.40 3627
4977.06 3613
4977.73 3617
4978.40 3624
4979.06 3636
4979.73 3614
4980.39 3545
4981.06 3555
4981.73 3525
4982.39 3473
4983.06 3459
4983.72 3386
4984.39 3448
4985.06 3445
4985.72 3384
4986.39 3369
4987.05 3431
4987.72 3349
4988.39 3430
4989.05 3456
4989.72 3454
4990.39 3451
4991.05 3382
4991.72 3429
4992.39 3505
4993.05 3440
4993.72 3411
4994.39 3434
4995.05 3443
4995.72 3431
4996.39 3484
4997.05 3457
4997.72 3423
4998.39 3373
4999.06 3409
4999.72 3399
5000.39 3394
5001.06 3351
5001.73 3359
5002.39 3456
5003.06 3422
5003.73 3431
5004.39 3446
5005.06 3406
5005.73 3419
5006.40 3300
5007.07 3349
5007.73 3348
5008.40 3296
5009.07 3418
5009.74 3448
5010.40 3480
5011.07 3446
5011.74 3450
5012.41 3376
5013.08 3516
5013.74 3455
5014.41 3427
5015.08 3497
5015.75 3485
5016.42 3424
5017.09 3432
5017.75 3429
5018.42 3474
5019.09 3527
5019.76 3583
5020.43 3594
5021.10 3653
5021.76 3801
5022.43 3779
5023.10 3976
5023.77 3959
5024.44 4033
5025.11 4138
5025.78 4080
5026.45 3992
5027.12 3851
5027.78 3843
5028.45 3678
5029.12 3637
5029.79 3611
5030.46 3536
5031.13 3506
5031.80 3491
5032.47 3404
5033.14 3409
5033.81 3382
5034.48 3376
5035.15 3485
5035.82 3467
5036.49 3438
5037.16 3309
5037.83 3372
5038.50 3369
5039.16 3431
5039.83 3400
5040.50 3273
5041.17 3330
5041.84 3327
5042.51 3368
5043.18 3414
5043.85 3404
5044.52 3443
5045.20 3402
5045.87 3452
5046.54 3531
5047.21 3541
5047.88 3573
5048.55 3654
5049.22 3665
5049.89 3656
5050.56 3730
5051.23 3763
5051.90 3767
5052.57 3871
5053.24 3839
5053.91 3772
5054.58 3829
5055.25 3710
5055.92 3768
5056.60 3751
5057.27 3686
5057.94 3642
5058.61 3608
5059.28 3667
5059.95 3657
5060.62 3552
5061.29 3580
5061.96 3616
5062.64 3531
5063.31 3527
5063.98 3630
5064.65 3607
5065.32 3518
5065.99 3557
5066.66 3587
5067.34 3596
5068.01 3619
5068.68 3620
5069.35 3748
5070.02 3634
5070.70 3707
5071.37 3690
5072.04 3685
5072.71 3705
5073.38 3761
5074.06 3814
5074.73 3790
5075.40 3807
5076.07 3920
5076.74 3971
5077.42 3933
5078.09 4015
5078.76 4012
5079.43 3995
5080.11 4036
5080.78 4040
5081.45 4021
5082.12 4018
5082.80 4080
5083.47 4055
5084.14 3902
5084.82 3866
5085.49 4041
5086.16 3963
5086.83 4097
5087.51 4235
5088.18 4453
5088.85 4760
5089.53 5377
5090.20 5724
5090.87 6121
5091.55 6373
5092.22 6491
5092.89 6445
5093.57 6214
5094.24 5864
5094.91 5584
5095.59 5281
5096.26 4962
5096.93 4794
5097.61 4515
5098.28 4375
5098.96 4231
5099.63 4182
5100.30 4197
5100.98 4112
5101.65 4154
5102.32 4557
5103.00 4723
5103.67 4870
5104.35 4998
5105.02 5054
5105.70 4968
5106.37 4862
5107.04 4666
5107.72 4545
5108.39 4413
5109.07 4259
5109.74 3993
5110.42 3997
5111.09 3910
5111.77 3907
5112.44 3897
5113.11 3802
5113.79 3801
5114.46 3784
5115.14 3923
5115.81 4060
5116.49 4141
5117.16 4486
5117.84 4864
5118.51 5378
5119.19 5899
5119.86 6313
5120.54 6615
5121.21 6446
5121.89 6240
5122.57 5934
5123.24 5755
5123.92 5416
5124.59 5109
5125.27 4790
5125.94 4541
5126.62 4408
5127.29 4199
5127.97 4177
5128.64 4206
5129.32 4203
5130.00 4207
5130.67 4229
5131.35 4217
5132.02 4236
5132.70 4265
5133.38 4157
5134.05 4099
5134.73 4048
5135.40 4004
5136.08 3941
5136.76 3809
5137.43 3765
5138.11 3800
5138.79 3894
5139.46 3810
5140.14 3890
5140.82 3897
5141.49 3942
5142.17 3899
5142.85 3849
5143.52 3834
5144.20 3805
5144.88 3752
5145.55 3735
5146.23 3743
5146.91 3682
5147.58 3653
5148.26 3654
5148.94 3737
5149.61 3664
5150.29 3660
5150.97 3670
5151.65 3558
5152.32 3608
5153.00 3587
5153.68 3645
5154.36 3644
5155.03 3620
5155.71 3699
5156.39 3892
5157.07 4005
5157.74 4017
5158.42 4104
5159.10 4074
5159.78 4072
5160.45 3989
5161.13 3935
5161.81 3898
5162.49 3854
5163.17 3661
5163.84 3679
5164.52 3637
5165.20 3650
5165.88 3647
5166.56 3667
5167.24 3647
5167.91 3690
5168.59 3729
5169.27 3699
5169.95 3631
5170.63 3579
5171.31 3517
5171.98 3447
5172.66 3462
5173.34 3408
5174.02 3462
5174.70 3408
5175.38 3367
5176.06 3342
5176.74 3377
5177.41 3410
5178.09 3362
5178.77 3437
5179.45 3462
5180.13 3510
5180.81 3461
5181.49 3454
5182.17 3417
5182.85 3425
5183.53 3415
5184.21 3471
5184.89 3499
5185.57 3466
5186.24 3327
5186.92 3410
5187.60 3311
5188.28 3373
5188.96 3293
5189.64 3227
5190.32 3142
5191.00 3206
5191.68 3222
5192.36 3165
5193.04 3103
5193.72 3173
5194.40 3174
5195.08 3245
5195.76 3244
5196.44 3182
5197.12 3225
5197.80 3274
5198.48 3298
5199.16 3218
5199.84 3259
5200.52 3311
5201.21 3257
5201.89 3357
5202.57 3300
5203.25 3185
5203.93 3253
5204.61 3256
5205.29 3261
5205.97 3180
5206.65 3200
5207.33 3269
5208.01 3275
5208.69 3255
5209.37 3265
5210.06 3278
5210.74 3237
5211.42 3247
5212.10 3225
5212.78 3189
5213.46 3302
5214.14 3184
5214.82 3252
5215.51 3232
5216.19 3199
5216.87 3187
5217.55 3215
5218.23 3220
5218.91 3184
5219.60 3274
5220.28 3280
5220.96 3217
5221.64 3265
5222.32 3289
5223.00 3321
5223.69 3353
5224.37 3199
5225.05 3185
5225.73 3205
5226.41 3140
5227.10 3172
5227.78 3169
5228.46 3160
5229.14 3069
5229.83 2981
5230.51 3109
5231.19 3136
5231.87 3087
5232.56 3162
5233.24 3192
5233.92 3210
5234.60 3206
5235.29 3183
5235.97 3303
5236.65 3340
5237.34 3469
5238.02 3521
5238.70 3469
5239.38 3581
5240.07 3586
5240.75 3579
5241.43 3600
5242.12 3533
5242.80 3583
5243.48 3554
5244.17 3474
5244.85 3439
5245.53 3410
5246.22 3363
5246.90 3418
5247.58 3506
5248.27 3554
5248.95 3542
5249.63 3515
5250.32 3471
5251.00 3552
5251.69 3630
5252.37 3527
5253.05 3473
5253.74 3446
5254.42 3419
5255.11 3366
5255.79 3399
5256.47 3277
5257.16 3291
5257.84 3242
5258.53 3230
5259.21 3261
5259.89 3214
5260.58 3149
5261.26 3235
5261.95 3234
5262.63 3308
5263.32 3415
5264.00 3349
5264.69 3314
5265.37 3414
5266.06 3367
5266.74 3449
5267.43 3388
5268.11 3370
5268.79 3416
5269.48 3409
5270.16 3225
5270.85 3214
5271.53 3266
5272.22 3301
5272.91 3246
5273.59 3187
5274.28 3235
5274.96 3232
5275.65 3126
5276.33 3155
5277.02 3192
5277.70 3188
5278.39 3228
5279.07 3197
5279.76 3285
5280.45 3305
5281.13 3300
5281.82 3314
5282.50 3384
5283.19 3473
5283.87 3416
5284.56 3415
5285.25 3309
5285.93 3279
5286.62 3330
5287.30 3283
5287.99 3312
5288.68 3256
5289.36 3157
5290.05 3148
5290.74 3201
5291.42 3138
5292.11 3242
5292.79 3243
5293.48 3299
5294.17 3280
5294.85 3326
5295.54 3362
5296.23 3343
5296.91 3401
5297.60 3424
5298.29 3521
5298.98 3550
5299.66 3662
5300.35 3672
5301.04 3584
5301.72 3627
5302.41 3600
5303.10 3670
5303.78 3678
5304.47 3713
5305.16 3585
5305.85 3715
5306.53 3780
5307.22 3647
5307.91 3569
5308.60 3625
5309.28 3669
5309.97 3666
5310.66 3624
5311.35 3678
5312.03 3686
5312.72 3592
5313.41 3725
5314.10 3806
5314.79 3743
5315.47 3791
5316.16 3789
5316.85 3818
5317.54 3819
5318.23 3703
5318.91 3814
5319.60 3788
5320.29 3700
5320.98 3773
5321.67 3603
5322.36 3653
5323.04 3536
5323.73 3390
5324.42 3360
5325.11 3371
5325.80 3381
5326.49 3298
5327.18 3313
5327.86 3259
5328.55 3197
5329.24 3172
5329.93 3146
5330.62 3241
5331.31 3276
5332.00 3244
5332.69 3198
5333.38 3186
5334.06 3112
5334.75 3156
5335.44 3096
5336.13 3172
5336.82 3246
5337.51 3263
5338.20 3245
5338.89 3240
5339.58 3265
5340.27 3164
5340.96 3102
5341.65 3121
5342.34 3204
5343.03 3224
5343.72 3167
5344.41 3094
5345.10 3137
5345.79 3195
5346.48 3308
5347.17 3307
5347.86 3373
5348.55 3514
5349.24 3554
5349.93 3611
5350.62 3716
5351.31 3732
5352.00 3786
5352.69 3702
5353.38 3644
5354.07 3598
5354.76 3601
5355.45 3447
5356.14 3265
5356.83 3252
5357.52 3295
5358.21 3204
5358.90 3234
5359.59 3360
5360.29 3336
5360.98 3421
5361.67 3545
5362.36 3738
5363.05 3701
5363.74 3664
5364.43 3651
5365.12 3519
5365.81 3462
5366.50 3430
5367.20 3298
5367.89 3201
5368.58 3165
5369.27 3069
5369.96 3053
5370.65 3089
5371.34 3126
5372.04 3131
5372.73 3169
5373.42 3164
5374.11 3096
5374.80 3075
5375.49 3105
5376.19 3055
5376.88 3069
5377.57 3053
5378.26 3058
5378.95 3075
5379.65 3151
5380.34 3097
5381.03 3043
5381.72 3060
5382.42 3004
5383.11 3047
5383.80 3013
5384.49 2956
5385.19 2968
5385.88 3054
5386.57 3116
5387.26 3073
5387.96 3118
5388.65 3129
5389.34 3212
5390.03 3234
5390.73 3266
5391.42 3290
5392.11 3317
5392.80 3314
5393.50 3253
5394.19 3191
5394.88 3166
5395.58 3131
5396.27 3153
5396.96 3104
5397.66 3039
5398.35 3018
5399.04 3095
5399.74 3112
5400.43 3162
5401.12 3097
5401.82 3080
5402.51 3060
5403.20 3001
5403.90 3046
5404.59 3079
5405.29 2995
5405.98 2969
5406.67 2957
5407.37 3052
5408.06 3094
5408.75 3061
5409.45 3054
5410.14 3060
5410.84 3147
5411.53 3130
5412.23 3038
5412.92 3108
5413.61 3047
5414.31 2971
5415.00 3027
5415.70 3025
5416.39 2947
5417.09 2953
5417.78 3000
5418.47 3111
5419.17 3087
5419.86 3050
5420.56 3119
5421.25 3114
5421.95 3126
5422.64 3125
5423.34 3205
5424.03 3166
5424.73 3094
5425.42 3057
5426.12 3019
5426.81 3081
5427.51 3078
5428.20 2956
5428.90 2989
5429.59 3038
5430.29 3025
5430.99 2983
5431.68 2983
5432.38 3028
5433.07 3121
5433.77 3065
5434.46 2979
5435.16 3031
5435.85 3030
5436.55 3018
5437.25 3046
5437.94 3185
5438.64 3144
5439.33 3174
5440.03 3255
5440.73 3191
5441.42 3211
5442.12 3248
5442.81 3340
5443.51 3332
5444.21 3231
5444.90 3247
5445.60 3375
5446.29 3406
5446.99 3495
5447.69 3594
5448.38 3715
5449.08 3731
5449.78 3794
5450.47 3695
5451.17 3681
5451.87 3701
5452.56 3626
5453.26 3668
5453.96 3606
5454.65 3475
5455.35 3468
5456.05 3442
5456.75 3434
5457.44 3468
5458.14 3444
5458.84 3543
5459.53 3488
5460.23 3528
5460.93 3500
5461.63 3568
5462.32 3615
5463.02 3648
5463.72 3785
5464.42 3916
5465.11 3996
5465.81 3838
5466.51 3780
5467.21 3614
5467.90 3578
5468.60 3613
5469.30 3429
5470.00 3412
5470.70 3360
5471.39 3352
5472.09 3346
5472.79 3355
5473.49 3318
5474.19 3324
5474.88 3309
5475.58 3350
5476.28 3391
5476.98 3558
5477.68 3548
5478.38 3612
5479.07 3780
5479.77 3889
5480.47 4115
5481.17 4159
5481.87 4187
5482.57 4250
5483.27 4215
5483.96 4146
5484.66 3912
5485.36 3849
5486.06 3753
5486.76 3775
5487.46 3792
5488.16 3762
5488.86 3697
5489.56 3688
5490.26 3723
5490.96 3719
5491.65 3727
5492.35 3749
5493.05 3844
5493.75 3892
5494.45 3908
5495.15 3921
5495.85 3939
5496.55 3922
5497.25 3892
5497.95 3997
5498.65 4111
5499.35 4403
5500.05 4653
5500.75 4978
5501.45 5235
5502.15 5453
5502.85 5498
5503.55 5246
5504.25 4974
5504.95 4661
5505.65 4374
5506.35 4178
5507.05 3946
5507.75 3771
5508.45 3778
5509.15 3683
5509.85 3564
5510.55 3472
5511.25 3453
5511.95 3434
5512.65 3444
5513.35 3456
5514.05 3488
5514.76 3557
5515.46 3580
5516.16 3554
5516.86 3524
5517.56 3455
5518.26 3508
5518.96 3513
5519.66 3439
5520.36 3545
5521.06 3618
5521.77 3571
5522.47 3517
5523.17 3540
5523.87 3472
5524.57 3471
5525.27 3358
5525.97 3294
5526.67 3266
5527.38 3265
5528.08 3203
5528.78 3196
5529.48 3248
5530.18 3204
5530.88 3157
5531.59 3092
5532.29 3135
5532.99 3187
5533.69 3186
5534.39 3260
5535.10 3232
5535.80 3282
5536.50 3307
5537.20 3303
5537.90 3338
5538.61 3315
5539.31 3378
5540.01 3333
5540.71 3295
5541.42 3271
5542.12 3220
5542.82 3108
5543.52 3120
5544.23 3139
5544.93 3293
5545.63 3183
5546.33 3223
5547.04 3145
5547.74 3153
5548.44 3219
5549.15 3137
5549.85 3152
5550.55 3259
5551.26 3221
5551.96 3095
5552.66 3111
5553.36 3094
5554.07 3104
5554.77 3147
5555.47 3034
5556.18 2956
5556.88 2967
5557.58 3046
5558.29 3041
5558.99 3061
5559.70 3103
5560.40 3102
5561.10 3120
5561.81 3161
5562.51 3251
5563.21 3374
5563.92 3347
5564.62 3401
5565.33 3379
5566.03 3344
5566.73 3291
5567.44 3291
5568.14 3280
5568.85 3241
5569.55 3236
5570.25 3252
5570.96 3160
5571.66 3183
5572.37 3142
5573.07 3095
5573.78 3103
5574.48 3123
5575.19 3247
5575.89 3276
5576.59 3278
5577.30 3240
5578.00 3256
5578.71 3191
5579.41 3162
5580.12 3180
5580.82 3102
5581.53 3143
5582.23 3178
5582.94 3075
5583.64 3003
5584.35 3141
5585.05 3136
5585.76 3187
5586.46 3270
5587.17 3295
5587.88 3309
5588.58 3350
5589.29 3426
5589.99 3370
5590.70 3210
5591.40 3203
5592.11 3185
5592.81 3226
5593.52 2995
5594.23 3083
5594.93 3135
5595.64 3099
5596.34 3005
5597.05 2946
5597.76 2993
5598.46 2938
5599.17 2914
5599.87 2948
5600.58 2985
5601.29 2925
5601.99 2929
5602.70 2973
5603.41 3006
5604.11 2986
5604.82 2981
5605.52 3004
5606.23 3015
5606.94 3038
5607.64 3001
5608.35 2987
5609.06 2949
5609.76 3035
5610.47 3031
5611.18 2972
5611.88 2918
5612.59 2944
5613.30 2962
5614.01 2972
5614.71 2959
5615.42 2867
5616.13 2835
5616.83 2881
5617.54 2882
5618.25 2972
5618.96 2925
5619.66 2942
5620.37 2965
5621.08 2902
5621.79 2845
5622.49 2800
5623.20 2858
5623.91 2892
5624.62 2903
5625.32 2893
5626.03 2925
5626.74 2907
5627.45 2959
5628.16 2977
5628.86 2976
5629.57 2994
5630.28 3021
5630.99 3026
5631.70 2975
5632.40 2949
5633.11 3018
5633.82 3002
5634.53 2998
5635.24 3053
5635.95 2982
5636.65 3036
5637.36 3053
5638.07 3106
5638.78 3180
5639.49 3192
5640.20 3187
5640.91 3243
5641.61 3270
5642.32 3329
5643.03 3280
5643.74 3185
5644.45 3101
5645.16 3031
5645.87 2961
5646.58 3009
5647.29 3041
5648.00 3007
5648.70 3036
5649.41 3100
5650.12 3070
5650.83 3022
5651.54 3115
5652.25 3101
5652.96 3104
5653.67 3079
5654.38 3231
5655.09 3241
5655.80 3287
5656.51 3180
5657.22 3193
5657.93 3258
5658.64 3318
5659.35 3277
5660.06 3190
5660.77 3154
5661.48 3214
5662.19 3209
5662.90 3103
5663.61 3155
5664.32 3104
5665.03 3085
5665.74 3099
5666.45 3142
5667.16 3170
5667.87 3108
5668.58 3106
5669.29 3104
5670.00 3147
5670.71 3157
5671.42 3190
5672.13 3178
5672.84 3135
5673.56 3162
5674.27 3119
5674.98 2950
5675.69 2991
5676.40 2933
5677.11 2943
5677.82 2917
5678.53 2915
5679.24 2955
5679.95 2925
5680.67 3049
5681.38 3022
5682.09 3039
5682.80 2961
5683.51 2957
5684.22 2950
5684.93 2937
5685.65 2931
5686.36 2932
5687.07 2930
5687.78 2881
5688.49 2887
5689.20 2893
5689.92 2884
5690.63 2923
5691.34 2865
5692.05 2984
5692.76 2991
5693.47 2912
5694.19 2937
5694.90 2936
5695.61 2936
5696.32 2791
5697.04 2866
5697.75 2882
5698.46 2869
5699.17 2758
5699.89 2770
5700.60 2866
5701.31 2831
5702.02 2769
5702.74 2776
5703.45 2742
5704.16 2720
5704.87 2771
5705.59 2750
5706.30 2765
5707.01 2742
5707.72 2797
5708.44 2900
5709.15 2743
5709.86 2817
5710.58 2792
5711.29 2710
5712.00 2759
5712.72 2728
5713.43 2815
5714.14 2696
5714.86 2792
5715.57 2778
5716.28 2742
5717.00 2769
5717.71 2825
5718.42 2837
5719.14 2815
5719.85 2890
5720.56 2897
5721.28 2935
5721.99 2889
5722.71 3009
5723.42 3051
5724.13 3041
5724.85 2995
5725.56 3013
5726.28 3016
5726.99 2970
5727.70 2971
5728.42 2935
5729.13 2897
5729.85 2929
5730.56 2956
5731.28 2962
5731.99 2853
5732.70 2884
5733.42 2922
5734.13 2950
5734.85 2970
5735.56 2949
5736.28 3057
5736.99 3020
5737.71 2953
5738.42 2991
5739.14 3033
5739.85 2996
5740.57 2865
5741.28 2903
5742.00 2920
5742.71 2871
5743.43 2895
5744.14 2879
5744.86 2820
5745.57 2804
5746.29 2814
5747.00 2843
5747.72 2894
5748.43 2867
5749.15 2862
5749.87 2855
5750.58 2834
5751.30 2874
5752.01 2878
5752.73 2892
5753.44 3001
5754.16 3028
5754.88 3060
5755.59 3103
5756.31 3075
5757.02 3142
5757.74 3146
5758.46 3214
5759.17 3196
5759.89 3132
5760.60 3106
5761.32 3092
5762.04 3182
5762.75 3109
5763.47 3140
5764.19 3160
5764.90 3087
5765.62 3162
5766.34 3250
5767.05 3225
5767.77 3241
5768.49 3324
5769.20 3378
5769.92 3513
5770.64 3676
5771.35 3835
5772.07 3862
5772.79 3856
5773.50 3810
5774.22 3621
5774.94 3618
5775.65 3449
5776.37 3357
5777.09 3269
5777.81 3320
5778.52 3359
5779.24 3439
5779.96 3385
5780.68 3447
5781.39 3467
5782.11 3460
5782.83 3305
5783.55 3232
5784.26 3232
5784.98 3223
5785.70 3203
5786.42 3101
5787.14 3131
5787.85 3141
5788.57 3083
5789.29 3111
5790.01 3032
5790.73 3025
5791.44 2975
5792.16 2979
5792.88 3114
5793.60 3043
5794.32 3012
5795.03 2988
5795.75 3099
5796.47 3068
5797.19 3076
5797.91 3084
5798.63 3114
5799.35 3188
5800.06 3283
5800.78 3328
5801.50 3351
5802.22 3413
5802.94 3313
5803.66 3295
5804.38 3220
5805.10 3254
5805.82 3310
5806.53 3301
5807.25 3246
5807.97 3256
5808.69 3301
5809.41 3311
5810.13 3351
5810.85 3296
5811.57 3249
5812.29 3190
5813.01 3167
5813.73 3112
5814.45 3083
5815.17 3031
5815.89 3064
5816.61 3147
5817.33 2975
5818.05 2912
5818.77 2995
5819.49 3053
5820.20 2966
5820.92 2949
5821.64 3055
5822.36 3029
5823.09 2961
5823.81 3089
5824.53 3165
5825.25 3127
5825.97 3108
5826.69 3125
5827.41 3110
5828.13 3045
5828.85 3006
5829.57 3002
5830.29 2904
5831.01 2863
5831.73 2933
5832.45 2913
5833.17 2799
5833.89 2884
5834.61 2929
5835.33 2852
5836.05 2848
5836.78 2814
5837.50 2836
5838.22 2860
5838.94 2888
5839.66 2901
5840.38 2980
5841.10 2968
5841.82 3049
5842.54 2985
5843.27 2932
5843.99 2870
5844.71 2956
5845.43 3004
5846.15 2898
5846.87 2862
5847.59 2896
5848.32 2901
5849.04 2933
5849.76 2890
5850.48 2914
5851.20 2956
5851.93 2981
5852.65 2976
5853.37 2903
5854.09 2986
5854.81 3052
5855.54 3031
5856.26 3052
5856.98 2980
5857.70 2947
5858.42 2945
5859.15 2906
5859.87 2895
5860.59 2963
5861.31 2915
5862.04 2907
5862.76 2966
5863.48 2907
5864.20 2906
5864.93 2925
5865.65 2859
5866.37 2833
5867.10 2777
5867.82 2743
5868.54 2864
5869.26 2986
5869.99 3022
5870.71 3012
5871.43 3035
5872.16 3097
5872.88 3075
5873.60 3139
5874.33 3012
5875.05 3045
5875.77 3018
5876.50 3014
5877.22 2983
5877.94 2917
5878.67 2907
5879.39 2896
5880.11 2845
5880.84 2884
5881.56 2935
5882.28 2832
5883.01 2874
5883.73 2851
5884.46 2860
5885.18 2867
5885.90 2896
5886.63 2908
5887.35 2886
5888.08 2925
5888.80 2889
5889.52 2931
5890.25 2892
5890.97 2796
5891.70 2792
5892.42 2788
5893.15 2901
5893.87 2935
5894.59 2917
5895.32 2931
5896.04 2835
5896.77 2870
5897.49 2894
5898.22 2845
5898.94 2858
5899.67 2870
5900.39 2856
5901.12 2856
5901.84 2869
5902.57 2859
5903.29 2851
5904.02 2816
5904.74 2906
5905.47 2954
5906.19 2899
5906.92 2903
5907.64 2869
5908.37 2918
5909.09 2881
5909.82 2868
5910.55 2958
5911.27 2945
5912.00 2934
5912.72 2976
5913.45 2936
5914.17 2959
5914.90 2940
5915.63 2928
5916.35 2936
5917.08 3039
5917.80 3071
5918.53 2991
5919.25 3085
5919.98 3085
5920.71 3033
5921.43 3079
5922.16 3110
5922.89 3105
5923.61 3068
5924.34 3127
5925.06 3238
5925.79 3205
5926.52 3226
5927.24 3283
5927.97 3333
5928.70 3378
5929.42 3288
5930.15 3279
5930.88 3340
5931.60 3315
5932.33 3376
5933.06 3474
5933.78 3441
5934.51 3457
5935.24 3385
5935.97 3452
5936.69 3507
5937.42 3460
5938.15 3481
5938.87 3616
5939.60 3609
5940.33 3639
5941.06 3682
5941.78 3670
5942.51 3679
5943.24 3703
5943.97 3795
5944.69 3784
5945.42 3804
5946.15 3776
5946.88 3857
5947.60 3875
5948.33 3830
5949.06 3914
5949.79 4011
5950.52 4062
5951.24 4282
5951.97 4477
5952.70 4489
5953.43 4666
5954.16 4766
5954.88 4824
5955.61 4967
5956.34 4922
5957.07 4865
5957.80 4794
5958.53 4732
5959.25 4617
5959.98 4622
5960.71 4597
5961.44 4443
5962.17 4508
5962.90 4579
5963.63 4578
5964.36 4641
5965.08 4711
5965.81 4974
5966.54 5245
5967.27 5536
5968.00 5732
5968.73 5916
5969.46 5794
5970.19 5686
5970.92 5570
5971.65 5406
5972.37 5431
5973.10 5344
5973.83 5150
5974.56 5105
5975.29 5025
5976.02 5003
5976.75 4932
5977.48 4925
5978.21 4995
5978.94 5047
5979.67 5126
5980.40 5150
5981.13 5150
5981.86 5214
5982.59 5264
5983.32 5361
5984.05 5338
5984.78 5434
5985.51 5441
5986.24 5406
5986.97 5437
5987.70 5517
5988.43 5500
5989.16 5578
5989.89 5729
5990.62 5842
5991.35 5859
5992.08 5930
5992.81 6039
5993.54 6207
5994.27 6242
5995.00 6302
5995.74 6198
5996.47 6211
5997.20 6115
5997.93 6157
5998.66 6229
5999.39 6041
6000.12 5967
6000.85 5859
6001.58 5873
6002.31 5852
6003.04 5744
6003.78 5597
6004.51 5543
6005.24 5446
6005.97 5393
6006.70 5384
6007.43 5431
6008.16 5620
6008.90 5789
6009.63 6070
6010.36 6639
6011.09 7431
6011.82 8341
6012.55 9548
6013.29 10893
6014.02 11707
6014.75 12454
6015.48 12787
6016.21 12796
6016.95 12279
6017.68 11357
6018.41 10478
6019.14 9536
6019.87 8715
6020.61 7797
6021.34 7097
6022.07 6459
6022.80 6084
6023.54 5718
6024.27 5613
6025.00 5449
6025.73 5221
6026.47 5092
6027.20 5093
6027.93 5029
6028.66 5012
6029.40 5066
6030.13 5000
6030.86 5162
6031.59 5132
6032.33 5007
6033.06 4938
6033.79 4880
6034.53 4697
6035.26 4507
6035.99 4402
6036.73 4407
6037.46 4328
6038.19 4416
6038.93 4349
6039.66 4373
6040.39 4491
6041.13 4496
6041.86 4465
6042.59 4581
6043.33 4620
6044.06 4659
6044.79 4640
6045.53 4709
6046.26 4750
6047.00 4822
6047.73 4824
6048.46 4803
6049.20 4850
6049.93 4919
6050.67 5070
6051.40 5166
6052.13 5304
6052.87 5642
6053.60 5793
6054.34 5835
6055.07 5855
6055.81 5701
6056.54 5552
6057.27 5455
6058.01 5253
6058.74 5025
6059.48 4882
6060.21 4784
6060.95 4678
6061.68 4579
6062.42 4521
6063.15 4482
6063.89 4441
6064.62 4511
6065.36 4459
6066.09 4364
6066.83 4325
6067.56 4401
6068.30 4410
6069.03 4319
6069.77 4306
6070.50 4232
6071.24 4108
6071.97 4055
6072.71 4030
6073.44 4053
6074.18 4071
6074.91 3944
6075.65 3930
6076.39 3885
6077.12 3918
6077.86 3880
6078.59 3858
6079.33 3826
6080.06 3761
6080.80 3703
6081.54 3766
6082.27 3770
6083.01 3736
6083.74 3710
6084.48 3724
6085.22 3754
6085.95 3788
6086.69 3708
6087.42 3800
6088.16 3855
6088.90 3855
6089.63 3823
6090.37 3834
6091.11 3950
6091.84 4062
6092.58 4107
6093.32 4142
6094.05 4084
6094.79 3933
6095.53 3848
6096.26 3827
6097.00 3725
6097.74 3732
6098.47 3627
6099.21 3612
6099.95 3526
6100.69 3471
6101.42 3478
6102.16 3531
6102.90 3522
6103.63 3533
6104.37 3436
6105.11 3549
6105.85 3541
6106.58 3514
6107.32 3417
6108.06 3553
6108.80 3558
6109.53 3430
6110.27 3379
6111.01 3399
6111.75 3400
6112.49 3358
6113.22 3354
6113.96 3349
6114.70 3358
6115.44 3470
6116.17 3533
6116.91 3400
6117.65 3425
6118.39 3513
6119.13 3435
6119.87 3402
6120.60 3510
6121.34 3368
6122.08 3445
6122.82 3357
6123.56 3393
6124.30 3388
6125.03 3394
6125.77 3494
6126.51 3446
6127.25 3476
6127.99 3513
6128.73 3584
6129.47 3587
6130.21 3572
6130.94 3575
6131.68 3593
6132.42 3612
6133.16 3603
6133.90 3591
6134.64 3629
6135.38 3730
6136.12 3642
6136.86 3601
6137.60 3588
6138.34 3645
6139.08 3693
6139.81 3643
6140.55 3775
6141.29 3726
6142.03 3665
6142.77 3754
6143.51 3749
6144.25 3734
6144.99 3739
6145.73 3703
6146.47 3640
6147.21 3720
6147.95 3748
6148.69 3731
6149.43 3674
6150.17 3724
6150.91 3782
6151.65 3711
6152.39 3773
6153.13 3819
6153.87 3826
6154.61 3814
6155.35 3910
6156.09 3898
6156.83 4000
6157.58 4061
6158.32 4190
6159.06 4220
6159.80 4292
6160.54 4228
6161.28 4266
6162.02 4288
6162.76 4314
6163.50 4461
6164.24 4567
6164.98 4676
6165.72 4810
6166.46 4955
6167.21 5068
6167.95 5063
6168.69 5238
6169.43 5244
6170.17 5222
6170.91 5162
6171.65 5100
6172.39 5059
6173.14 5058
6173.88 4973
6174.62 4924
6175.36 4817
6176.10 4778
6176.84 4776
6177.59 4801
6178.33 4689
6179.07 4723
6179.81 4814
6180.55 4880
6181.30 4809
6182.04 4864
6182.78 4849
6183.52 4858
6184.26 4915
6185.01 4920
6185.75 4877
6186.49 4872
6187.23 4881
6187.97 4982
6188.72 5050
6189.46 5203
6190.20 5132
6190.94 5272
6191.69 5391
6192.43 5484
6193.17 5729
6193.92 5763
6194.66 5703
6195.40 5678
6196.14 5638
6196.89 5540
6197.63 5678
6198.37 5663
6199.12 5624
6199.86 5609
6200.60 5556
6201.34 5675
6202.09 5884
6202.83 5956
6203.57 6101
6204.32 6446
6205.06 6948
6205.80 7811
6206.55 9138
6207.29 10947
6208.03 13064
6208.78 15135
6209.52 16954
6210.27 18050
6211.01 18218
6211.75 17683
6212.50 16687
6213.24 15303
6213.98 13855
6214.73 11951
6215.47 10583
6216.22 9338
6216.96 8203
6217.71 7268
6218.45 6594
6219.19 6121
6219.94 5705
6220.68 5396
6221.43 5179
6222.17 5008
6222.92 4824
6223.66 4802
6224.40 4694
6225.15 4562
6225.89 4473
6226.64 4447
6227.38 4321
6228.13 4225
6228.87 4120
6229.62 3869
6230.36 3796
6231.11 3788
6231.85 3764
6232.60 3784
6233.34 3783
6234.09 3806
6234.83 3919
6235.58 3939
6236.32 3953
6237.07 3957
6237.81 3943
6238.56 3952
6239.30 4052
6240.05 4227
6240.80 4234
6241.54 4204
6242.29 4341
6243.03 4411
6243.78 4368
6244.52 4579
6245.27 4812
6246.02 4804
6246.76 4950
6247.51 5171
6248.25 5169
6249.00 5183
6249.75 5229
6250.49 5231
6251.24 5218
6251.98 5122
6252.73 5097
6253.48 5070
6254.22 4915
6254.97 4711
6255.72 4668
6256.46 4620
6257.21 4489
6257.95 4427
6258.70 4368
6259.45 4277
6260.19 4209
6260.94 4210
6261.69 4073
6262.43 4008
6263.18 4059
6263.93 4012
6264.68 3973
6265.42 3930
6266.17 3832
6266.92 3864
6267.66 3833
6268.41 3812
6269.16 3830
6269.91 3794
6270.65 3820
6271.40 3766
6272.15 3669
6272.89 3663
6273.64 3686
6274.39 3759
6275.14 3728
6275.88 3737
6276.63 3885
6277.38 3880
6278.13 3845
6278.88 3865
6279.62 3889
6280.37 3889
6281.12 3785
6281.87 3770
6282.62 3670
6283.36 3674
6284.11 3606
6284.86 3595
6285.61 3680
6286.36 3590
6287.10 3550
6287.85 3550
6288.60 3462
6289.35 3423
6290.10 3413
6290.85 3439
6291.59 3385
6292.34 3362
6293.09 3433
6293.84 3430
6294.59 3521
6295.34 3458
6296.09 3497
6296.84 3603
6297.58 3590
6298.33 3479
6299.08 3446
6299.83 3501
6300.58 3425
6301.33 3377
6302.08 3345
6302.83 3317
6303.58 3293
6304.33 3291
6305.08 3284
6305.83 3341
6306.58 3300
6307.32 3303
6308.07 3293
6308.82 3330
6309.57 3362
6310.32 3296
6311.07 3260
6311.82 3351
6312.57 3307
6313.32 3367
6314.07 3305
6314.82 3339
6315.57 3269
6316.32 3220
6317.07 3321
6317.82 3299
6318.57 3334
6319.32 3348
6320.07 3296
6320.82 3268
6321.57 3241
6322.32 3159
6323.07 3217
6323.82 3110
6324.58 3139
6325.33 3125
6326.08 3084
6326.83 3081
6327.58 3080
6328.33 3090
6329.08 3067
6329.83 3141
6330.58 3069
6331.33 3058
6332.08 3034
6332.83 3166
6333.58 3129
6334.34 3113
6335.09 3148
6335.84 3119
6336.59 3148
6337.34 3127
6338.09 3083
6338.84 3141
6339.59 3206
6340.35 3106
6341.10 3116
6341.85 3118
6342.60 3153
6343.35 3279
6344.10 3208
6344.86 3145
6345.61 3130
6346.36 3188
6347.11 3227
6347.86 3319
6348.62 3373
6349.37 3384
6350.12 3340
6350.87 3395
6351.62 3382
6352.38 3417
6353.13 3484
6353.88 3514
6354.63 3540
6355.38 3467
6356.14 3468
6356.89 3541
6357.64 3501
6358.39 3417
6359.15 3334
6359.90 3242
6360.65 3254
6361.40 3221
6362.16 3162
6362.91 3117
6363.66 3173
6364.42 3114
6365.17 3118
6365.92 3118
6366.67 3124
6367.43 3194
6368.18 3198
6368.93 3359
6369.69 3404
6370.44 3476
6371.19 3360
6371.95 3371
6372.70 3295
6373.45 3235
6374.21 3204
6374.96 3219
6375.71 3173
6376.47 3199
6377.22 3125
6377.98 3056
6378.73 3168
6379.48 3175
6380.24 3118
6380.99 3229
6381.74 3223
6382.50 3248
6383.25 3228
6384.01 3249
6384.76 3311
6385.51 3265
6386.27 3226
6387.02 3147
6387.78 3113
6388.53 3128
6389.29 3137
6390.04 3108
6390.79 3025
6391.55 3070
6392.30 3122
6393.06 3147
6393.81 3078
6394.57 3085
6395.32 3111
6396.08 3107
6396.83 3081
6397.59 3195
6398.34 3187
6399.10 3238
6399.85 3260
6400.61 3178
6401.36 3130
6402.12 3176
6402.87 3179
6403.63 3122
6404.38 3066
6405.14 3113
6405.89 3140
6406.65 3114
6407.40 3102
6408.16 3121
6408.91 3131
6409.67 3150
6410.43 3093
6411.18 3139
6411.94 3216
6412.69 3134
6413.45 3144
6414.20 3225
6414.96 3181
6415.72 3237
6416.47 3165
6417.23 3206
6417.98 3247
6418.74 3238
6419.50 3183
6420.25 3120
6421.01 3180
6421.77 3133
6422.52 3051
6423.28 3059
6424.03 3073
6424.79 3059
6425.55 3030
6426.30 2987
6427.06 3050
6427.82 2994
6428.57 3073
6429.33 3081
6430.09 3038
6430.84 3037
6431.60 3074
6432.36 3149
6433.11 3145
6433.87 3174
6434.63 3099
6435.39 3101
6436.14 3101
6436.90 3149
6437.66 3178
6438.41 3162
6439.17 3225
6439.93 3207
6440.69 3179
6441.44 3170
6442.20 3124
6442.96 3199
6443.72 3258
6444.47 3206
6445.23 3204
6445.99 3238
6446.75 3259
6447.50 3234
6448.26 3211
6449.02 3338
6449.78 3379
6450.54 3290
6451.29 3285
6452.05 3309
6452.81 3263
6453.57 3248
6454.33 3332
6455.08 3348
6455.84 3368
6456.60 3467
6457.36 3506
6458.12 3443
6458.88 3448
6459.64 3448
6460.39 3442
6461.15 3390
6461.91 3479
6462.67 3521
6463.43 3491
6464.19 3514
6464.95 3509
6465.70 3528
6466.46 3586
6467.22 3625
6467.98 3570
6468.74 3583
6469.50 3605
6470.26 3660
6471.02 3674
6471.78 3702
6472.54 3633
6473.30 3707
6474.05 3741
6474.81 3752
6475.57 3669
6476.33 3741
6477.09 3820
6477.85 3836
6478.61 3846
6479.37 3968
6480.13 3899
6480.89 3913
6481.65 4017
6482.41 4105
6483.17 4137
6483.93 4177
6484.69 4277
6485.45 4288
6486.21 4244
6486.97 4287
6487.73 4353
6488.49 4373
6489.25 4401
6490.01 4378
6490.77 4346
6491.53 4444
6492.29 4395
6493.05 4492
6493.81 4465
6494.57 4555
6495.33 4582
6496.10 4509
6496.86 4450
6497.62 4482
6498.38 4415
6499.14 4438
6499.90 4482
6500.66 4439
6501.42 4477
6502.18 4513
6502.94 4551
6503.70 4724
6504.47 4999
6505.23 5413
6505.99 6246
6506.75 7443
6507.51 8683
6508.27 9886
6509.03 10869
6509.79 11429
6510.56 11440
6511.32 11098
6512.08 10620
6512.84 9577
6513.60 8758
6514.36 7956
6515.13 7264
6515.89 6659
6516.65 6207
6517.41 5762
6518.17 5491
6518.94 5271
6519.70 5043
6520.46 5037
6521.22 5001
6521.98 4983
6522.75 4913
6523.51 4927
6524.27 4977
6525.03 5070
6525.79 5102
6526.56 5198
6527.32 5356
6528.08 5458
6528.84 5630
6529.61 5686
6530.37 5735
6531.13 5592
6531.90 5548
6532.66 5607
6533.42 5772
6534.18 6358
6534.95 7006
6535.71 7651
6536.47 8326
6537.24 8721
6538.00 8973
6538.76 8806
6539.53 8540
6540.29 7924
6541.05 7257
6541.82 6685
6542.58 6312
6543.34 5863
6544.11 5549
6544.87 5395
6545.63 5340
6546.40 5207
6547.16 5078
6547.92 5057
6548.69 4968
6549.45 4879
6550.21 4778
6550.98 4720
6551.74 4612
6552.51 4556
6553.27 4590
6554.03 4458
6554.80 4449
6555.56 4403
6556.33 4411
6557.09 4365
6557.85 4349
6558.62 4326
6559.38 4357
6560.15 4405
6560.91 4432
6561.68 4552
6562.44 4599
6563.21 4577
6563.97 4672
6564.74 4684
6565.50 4696
6566.26 4793
6567.03 4745
6567.79 4779
6568.56 4628
6569.32 4660
6570.09 4748
6570.85 4746
6571.62 4715
6572.38 4810
6573.15 4798
6573.91 4836
6574.68 4887
6575.44 4917
6576.21 4885
6576.98 4840
6577.74 4902
6578.51 4882
6579.27 4842
6580.04 4877
6580.80 4823
6581.57 4891
6582.33 4908
6583.10 4989
6583.87 4924
6584.63 5000
6585.40 5049
6586.16 4886
6586.93 4925
6587.70 4919
6588.46 4941
6589.23 4985
6589.99 4880
6590.76 4898
6591.53 4997
6592.29 5086
6593.06 5290
6593.82 5456
6594.59 5596
6595.36 5841
6596.12 5930
6596.89 5968
6597.66 5993
6598.42 5895
6599.19 5680
6599.96 5615
6600.72 5527
6601.49 5386
6602.26 5125
6603.02 4994
6603.79 4859
6604.56 4781
6605.33 4693
6606.09 4670
6606.86 4731
6607.63 4582
6608.39 4640
6609.16 4680
6609.93 4631
6610.70 4536
6611.46 4586
6612.23 4564
6613.00 4446
6613.77 4568
6614.53 4553
6615.30 4384
6616.07 4392
6616.84 4358
6617.60 4361
6618.37 4437
6619.14 4574
6619.91 4649
6620.68 4852
6621.44 5043
6622.21 5226
6622.98 5403
6623.75 5558
6624.52 5686
6625.28 5570
6626.05 5515
6626.82 5467
6627.59 5330
6628.36 5135
6629.13 4966
6629.89 4802
6630.66 4740
6631.43 4747
6632.20 4679
6632.97 4663
6633.74 4719
6634.51 4813
6635.27 4905
6636.04 5012
6636.81 5145
6637.58 5149
6638.35 5104
6639.12 5171
6639.89 5283
6640.66 5431
6641.43 5514
6642.19 5748
6642.96 5801
6643.73 5815
6644.50 5725
6645.27 5578
6646.04 5456
6646.81 5218
6647.58 4941
6648.35 4791
6649.12 4562
6649.89 4407
6650.66 4349
6651.43 4258
6652.20 4144
6652.97 4021
6653.74 3985
6654.51 3994
6655.28 3931
6656.05 3949
6656.82 3911
6657.59 3916
6658.36 3869
6659.13 3942
6659.90 3936
6660.67 3964
6661.44 3900
6662.21 3995
6662.98 3976
6663.75 4051
6664.52 4058
6665.29 4072
6666.06 3977
6666.83 3975
6667.60 4018
6668.37 3901
6669.14 3965
6669.91 4076
6670.68 4102
6671.46 4222
6672.23 4216
6673.00 4295
6673.77 4207
6674.54 4164
6675.31 4126
6676.08 4123
6676.85 4194
6677.62 4119
6678.40 4137
6679.17 4089
6679.94 4094
6680.71 4168
6681.48 4231
6682.25 4222
6683.02 4263
6683.80 4326
6684.57 4345
6685.34 4549
6686.11 4703
6686.88 4752
6687.65 4662
6688.43 4608
6689.20 4515
6689.97 4371
6690.74 4239
6691.51 4147
6692.29 4001
6693.06 4021
6693.83 3893
6694.60 3864
6695.37 3723
6696.15 3674
6696.92 3736
6697.69 3744
6698.46 3702
6699.24 3663
6700.01 3660
6700.78 3649
6701.55 3676
6702.33 3667
6703.10 3663
6703.87 3631
6704.64 3608
6705.42 3578
6706.19 3585
6706.96 3513
6707.74 3484
6708.51 3440
6709.28 3338
6710.06 3371
6710.83 3425
6711.60 3377
6712.37 3389
6713.15 3370
6713.92 3306
6714.69 3259
6715.47 3271
6716.24 3233
6717.01 3241
6717.79 3260
6718.56 3249
6719.34 3180
6720.11 3201
6720.88 3224
6721.66 3187
6722.43 3128
6723.20 3193
6723.98 3204
6724.75 3182
6725.53 3134
6726.30 3243
6727.07 3196
6727.85 3103
6728.62 3157
6729.40 3244
6730.17 3190
6730.95 3119
6731.72 3180
6732.49 3173
6733.27 3294
6734.04 3325
6734.82 3280
6735.59 3234
6736.37 3176
6737.14 3180
6737.92 3328
6738.69 3314
6739.47 3259
6740.24 3263
6741.01 3382
6741.79 3384
6742.56 3324
6743.34 3265
6744.11 3306
6744.89 3371
6745.67 3418
6746.44 3489
6747.22 3505
6747.99 3474
6748.77 3533
6749.54 3610
6750.32 3588
6751.09 3625
6751.87 3684
6752.64 3714
6753.42 3762
6754.19 3878
6754.97 3952
6755.75 3865
6756.52 3795
6757.30 3697
6758.07 3745
6758.85 3789
6759.63 3745
6760.40 3700
6761.18 3586
6761.95 3619
6762.73 3641
6763.51 3717
6764.28 3554
6765.06 3458
6765.83 3511
6766.61 3546
6767.39 3534
6768.16 3456
6768.94 3505
6769.72 3448
6770.49 3430
6771.27 3428
6772.05 3358
6772.82 3327
6773.60 3268
6774.38 3303
6775.15 3248
6775.93 3260
6776.71 3234
6777.48 3201
6778.26 3212
6779.04 3199
6779.82 3081
6780.59 3104
6781.37 3048
6782.15 3010
6782.92 3046
6783.70 3023
6784.48 3040
6785.26 3054
6786.03 3094
6786.81 2985
6787.59 2985
6788.37 2965
6789.14 2996
6789.92 2930
6790.70 2931
6791.48 2917
6792.25 2882
6793.03 2826
6793.81 2877
6794.59 2839
6795.37 2920
6796.14 2883
6796.92 2849
6797.70 2893
6798.48 2923
6799.26 2897
6800.04 2898
6800.81 2880
6801.59 2943
6802.37 2962
6803.15 2955
6803.93 2970
6804.71 2927
6805.48 2916
6806.26 2886
6807.04 2946
6807.82 2914
6808.60 2925
6809.38 2866
6810.16 2913
6810.94 2895
6811.71 2873
6812.49 2876
6813.27 2866
6814.05 2892
6814.83 2854
6815.61 2916
6816.39 2898
6817.17 2837
6817.95 2821
6818.73 2849
6819.51 2910
6820.29 2866
6821.07 2788
6821.84 2825
6822.62 2826
6823.40 2752
6824.18 2851
6824.96 2936
6825.74 2797
6826.52 2867
6827.30 2853
6828.08 2892
6828.86 2866
6829.64 2845
6830.42 2793
6831.20 2797
6831.98 2840
6832.76 2828
6833.54 2850
6834.32 2853
6835.10 2874
6835.88 2914
6836.66 3047
6837.44 3149
6838.22 3182
6839.01 3371
6839.79 3506
6840.57 3494
6841.35 3402
6842.13 3363
6842.91 3300
6843.69 3302
6844.47 3154
6845.25 3150
6846.03 3103
6846.81 3040
6847.59 3113
6848.37 3041
6849.16 3032
6849.94 3193
6850.72 3302
6851.50 3373
6852.28 3420
6853.06 3342
6853.84 3268
6854.62 3364
6855.41 3315
6856.19 3218
6856.97 3157
6857.75 3232
6858.53 3133
6859.31 3099
6860.10 3158
6860.88 3121
6861.66 3090
6862.44 3065
6863.22 3094
6864.00 3169
6864.79 3135
6865.57 3152
6866.35 3171
6867.13 3273
6867.91 3285
6868.70 3356
6869.48 3360
6870.26 3377
6871.04 3427
6871.83 3390
6872.61 3517
6873.39 3513
6874.17 3563
6874.96 3470
6875.74 3497
6876.52 3535
6877.30 3473
6878.09 3555
6878.87 3568
6879.65 3617
6880.43 3667
6881.22 3901
6882.00 4111
6882.78 4276
6883.57 4454
6884.35 4394
6885.13 4394
6885.92 4402
6886.70 4396
6887.48 4407
6888.27 4439
6889.05 4404
6889.83 4411
6890.62 4405
6891.40 4394
6892.18 4367
6892.97 4287
6893.75 4114
6894.53 3942
6895.32 3913
6896.10 3871
6896.88 3784
6897.67 3740
6898.45 3619
6899.24 3715
6900.02 3644
6900.80 3693
6901.59 3612
6902.37 3563
6903.16 3557
6903.94 3455
6904.73 3453
6905.51 3409
6906.29 3390
6907.08 3315
6907.86 3346
6908.65 3418
6909.43 3338
6910.22 3318
6911.00 3287
6911.79 3209
6912.57 3298
6913.35 3313
6914.14 3260
6914.92 3407
6915.71 3323
6916.49 3289
6917.28 3362
6918.06 3422
6918.85 3354
6919.63 3352
6920.42 3355
6921.20 3357
6921.99 3295
6922.78 3381
6923.56 3403
6924.35 3352
6925.13 3375
6925.92 3420
6926.70 3399
6927.49 3416
6928.27 3471
6929.06 3471
6929.84 3509
6930.63 3515
6931.42 3525
6932.20 3520
6932.99 3588
6933.77 3527
6934.56 3535
6935.35 3540
6936.13 3554
6936.92 3571
6937.70 3650
6938.49 3835
6939.28 3818
6940.06 3935
6940.85 4023
6941.63 4183
6942.42 4333
6943.21 4354
6943.99 4474
6944.78 4505
6945.57 4582
6946.35 4724
6947.14 4805
6947.93 4776
6948.71 4701
6949.50 4708
6950.29 4753
6951.07 4719
6951.86 4582
6952.65 4662
6953.44 4529
6954.22 4415
6955.01 4467
6955.80 4332
6956.58 4288
6957.37 4314
6958.16 4322
6958.95 4313
6959.73 4285
6960.52 4277
6961.31 4373
6962.09 4432
6962.88 4484
6963.67 4432
6964.46 4395
6965.25 4526
6966.03 4785
6966.82 4986
6967.61 5094
6968.40 5203
6969.18 5234
6969.97 5400
6970.76 5417
6971.55 5419
6972.34 5400
6973.12 5404
6973.91 5447
6974.70 5463
6975.49 5403
6976.28 5406
6977.07 5438
6977.85 5460
6978.64 5584
6979.43 5820
6980.22 6027
6981.01 6370
6981.80 6946
6982.59 7809
6983.37 9030
6984.16 10423
6984.95 12023
6985.74 13385
6986.53 14437
6987.32 14979
6988.11 14952
6988.90 14426
6989.69 13410
6990.47 12269
6991.26 11218
6992.05 9997
6992.84 8942
6993.63 7844
6994.42 7126
6995.21 6420
6996.00 5912
6996.79 5433
6997.58 5157
6998.37 4894
6999.16 4622
6999.95 4444
7000.74 4347
7001.53 4218
7002.32 4087
7003.11 4049
7003.90 3946
7004.69 3910
7005.48 3806
7006.27 3720
7007.06 3688
7007.85 3657
7008.64 3638
7009.43 3681
7010.22 3705
7011.01 3718
7011.80 3904
7012.59 4012
7013.38 4068
7014.17 4132
7014.96 4240
7015.75 4261
7016.54 4270
7017.33 4228
7018.12 4202
7018.91 4105
7019.70 4115
7020.49 4073
7021.28 4099
7022.07 4161
7022.87 4311
7023.66 4437
7024.45 4434
7025.24 4464
7026.03 4528
7026.82 4585
7027.61 4632
7028.40 4730
7029.19 4694
7029.99 4669
7030.78 4581
7031.57 4510
7032.36 4474
7033.15 4292
7033.94 4265
7034.74 4156
7035.53 4115
7036.32 4103
7037.11 4122
7037.90 4179
7038.69 4138
7039.49 4188
7040.28 4155
7041.07 4184
7041.86 4230
7042.65 4231
7043.45 4265
7044.24 4278
7045.03 4255
7045.82 4240
7046.61 4160
7047.41 4251
7048.20 4201
7048.99 4206
7049.78 4353
7050.58 4410
7051.37 4452
7052.16 4606
7052.95 4630
7053.75 4532
7054.54 4422
7055.33 4439
7056.13 4367
7056.92 4321
7057.71 4287
7058.50 4272
7059.30 4247
7060.09 4348
7060.88 4269
7061.68 4279
7062.47 4205
7063.26 4127
7064.06 4145
7064.85 4175
7065.64 4075
7066.44 4003
7067.23 4038
7068.02 3930
7068.82 4006
7069.61 3955
7070.40 3968
7071.20 3939
7071.99 3953
7072.78 3892
7073.58 3863
7074.37 3837
7075.17 3818
7075.96 3777
7076.75 3860
7077.55 3875
7078.34 3770
7079.14 3788
7079.93 3809
7080.72 3817
7081.52 3863
7082.31 3812
7083.11 3779
7083.90 3960
7084.70 3966
7085.49 3951
7086.28 4064
7087.08 4137
7087.87 4198
7088.67 4264
7089.46 4316
7090.26 4403
7091.05 4286
7091.85 4301
7092.64 4112
7093.44 4099
7094.23 4104
7095.03 4119
7095.82 4134
7096.62 4138
7097.41 4119
7098.21 4046
7099.00 4046
7099.80 3957
7100.59 3930
7101.39 3857
7102.18 3847
7102.98 3917
7103.77 3745
7104.57 3665
7105.37 3586
7106.16 3487
7106.96 3413
7107.75 3397
7108.55 3346
7109.34 3283
7110.14 3206
7110.94 3214
7111.73 3166
7112.53 3151
7113.32 3094
7114.12 3122
7114.92 3040
7115.71 3061
7116.51 3151
7117.30 3130
7118.10 3160
7118.90 3182
7119.69 3229
7120.49 3252
7121.29 3254
7122.08 3197
7122.88 3222
7123.68 3163
7124.47 3162
7125.27 3156
7126.07 3078
7126.86 3133
7127.66 3127
7128.46 3116
7129.25 3103
7130.05 3108
7130.85 3086
7131.64 3122
7132.44 3134
7133.24 3072
7134.04 3110
7134.83 3187
7135.63 3109
7136.43 3023
7137.23 3047
7138.02 2951
7138.82 2962
7139.62 3016
7140.42 2921
7141.21 2868
7142.01 2881
7142.81 2909
7143.61 2905
7144.40 2868
7145.20 2846
7146.00 2807
7146.80 2838
7147.59 2840
7148.39 2821
7149.19 2786
7149.99 2812
7150.79 2752
7151.59 2746
7152.38 2819
7153.18 2804
7153.98 2836
7154.78 2737
7155.58 2784
7156.38 2826
7157.17 2828
7157.97 2794
7158.77 2723
7159.57 2772
7160.37 2693
7161.17 2721
7161.97 2686
7162.76 2694
7163.56 2690
7164.36 2682
7165.16 2667
7165.96 2625
7166.76 2684
7167.56 2701
7168.36 2665
7169.16 2644
7169.96 2680
7170.75 2690
7171.55 2685
7172.35 2606
7173.15 2687
7173.95 2599
7174.75 2555
7175.55 2599
7176.35 2566
7177.15 2596
7177.95 2588
7178.75 2557
7179.55 2570
7180.35 2595
7181.15 2587
7181.95 2522
7182.75 2577
7183.55 2612
7184.35 2604
7185.15 2581
7185.95 2534
7186.75 2581
7187.55 2629
7188.35 2521
7189.15 2520
7189.95 2502
7190.75 2473
7191.55 2517
7192.35 2502
7193.15 2484
7193.95 2433
7194.75 2509
7195.55 2547
7196.35 2476
7197.15 2448
7197.95 2479
7198.76 2490
7199.56 2529
7200.36 2563
7201.16 2560
7201.96 2595
7202.76 2626
7203.56 2617
7204.36 2618
7205.16 2623
7205.96 2604
7206.77 2575
7207.57 2545
7208.37 2514
7209.17 2440
7209.97 2487
7210.77 2499
7211.57 2478
7212.38 2514
7213.18 2499
7213.98 2483
7214.78 2452
7215.58 2458
7216.38 2421
7217.19 2405
7217.99 2390
7218.79 2408
7219.59 2456
7220.39 2425
7221.20 2417
7222.00 2399
7222.80 2398
7223.60 2449
7224.40 2473
7225.21 2555
7226.01 2568
7226.81 2545
7227.61 2482
7228.42 2499
7229.22 2483
7230.02 2455
7230.82 2445
7231.63 2431
7232.43 2397
7233.23 2382
7234.03 2392
7234.84 2405
7235.64 2481
7236.44 2477
7237.25 2508
7238.05 2527
7238.85 2497
7239.65 2503
7240.46 2510
7241.26 2532
7242.06 2505
7242.87 2573
7243.67 2489
7244.47 2435
7245.28 2433
7246.08 2403
7246.88 2433
7247.69 2403
7248.49 2435
7249.30 2465
7250.10 2407
7250.90 2353
7251.71 2322
7252.51 2379
7253.31 2313
7254.12 2323
7254.92 2293
7255.73 2349
7256.53 2349
7257.33 2348
7258.14 2351
7258.94 2365
7259.75 2470
7260.55 2414
7261.35 2429
7262.16 2465
7262.96 2431
7263.77 2427
7264.57 2442
7265.38 2393
7266.18 2388
7266.99 2349
7267.79 2373
7268.59 2396
7269.40 2353
7270.20 2398
7271.01 2395
7271.81 2355
7272.62 2334
7273.42 2368
7274.23 2377
7275.03 2407
7275.84 2385
7276.64 2395
7277.45 2417
7278.25 2427
7279.06 2431
7279.86 2494
7280.67 2488
7281.48 2394
7282.28 2395
7283.09 2478
7283.89 2493
7284.70 2450
7285.50 2443
7286.31 2500
7287.11 2511
7287.92 2460
7288.73 2440
7289.53 2460
7290.34 2525
7291.14 2499
7291.95 2466
7292.76 2501
7293.56 2442
7294.37 2440
7295.17 2396
7295.98 2395
7296.79 2393
7297.59 2352
7298.40 2377
7299.21 2363
7300.01 2309
7300.82 2377
7301.62 2424
7302.43 2421
7303.24 2409
7304.04 2366
7304.85 2365
7305.66 2372
7306.46 2301
7307.27 2323
7308.08 2340
7308.89 2371
7309.69 2379
7310.50 2414
7311.31 2424
7312.11 2460
7312.92 2486
7313.73 2482
7314.53 2518
7315.34 2550
7316.15 2512
7316.96 2611
7317.76 2724
7318.57 2869
7319.38 3078
7320.19 3191
7320.99 3328
7321.80 3320
7322.61 3182
7323.42 3012
7324.22 2992
7325.03 2843
7325.84 2830
7326.65 2750
7327.46 2621
7328.26 2587
7329.07 2549
7329.88 2581
7330.69 2518
7331.50 2463
7332.30 2500
7333.11 2437
7333.92 2507
7334.73 2573
7335.54 2578
7336.35 2496
7337.15 2483
7337.96 2537
7338.77 2493
7339.58 2440
7340.39 2446
7341.20 2456
7342.01 2417
7342.82 2360
7343.62 2344
7344.43 2330
7345.24 2405
7346.05 2278
7346.86 2267
7347.67 2358
7348.48 2289
7349.29 2247
7350.10 2281
7350.91 2287
7351.71 2185
7352.52 2151
7353.33 2188
7354.14 2177
7354.95 2210
7355.76 2262
7356.57 2196
7357.38 2166
7358.19 2192
7359.00 2247
7359.81 2208
7360.62 2209
7361.43 2173
7362.24 2125
7363.05 2193
7363.86 2158
7364.67 2178
7365.48 2165
7366.29 2175
7367.10 2124
7367.91 2127
7368.72 2154
7369.53 2127
7370.34 2097
7371.15 2086
7371.96 2064
7372.77 2082
7373.58 2038
7374.39 2042
7375.20 2105
7376.01 2060
7376.82 2024
7377.63 2059
7378.45 2099
7379.26 2079
7380.07 2052
7380.88 2146
7381.69 2081
7382.50 2165
7383.31 2192
7384.12 2162
7384.93 2168
7385.74 2204
7386.56 2113
7387.37 2134
7388.18 2130
7388.99 2112
7389.80 2071
7390.61 2074
7391.42 2051
7392.24 2085
7393.05 2040
7393.86 2036
7394.67 2061
7395.48 2056
7396.29 2092
7397.10 2106
7397.92 2119
7398.73 2102
7399.54 2145
7400.35 2075
7401.16 2105
7401.98 2163
7402.79 2122
7403.60 2134
7404.41 2114
7405.23 2147
7406.04 2092
7406.85 2004
7407.66 2015
7408.47 2057
7409.29 2064
7410.10 2092
7410.91 2064
7411.72 2097
7412.54 2067
7413.35 2024
7414.16 2069
7414.98 2037
7415.79 2045
7416.60 2021
7417.41 2024
7418.23 2016
7419.04 1964
7419.85 1982
7420.67 1978
7421.48 1976
7422.29 1961
7423.11 2020
7423.92 1972
7424.73 1964
7425.54 1941
7426.36 1970
7427.17 1967
7427.99 2021
7428.80 1978
7429.61 1966
7430.43 1988
7431.24 1930
7432.05 1943
7432.87 1966
7433.68 1970
7434.49 1933
7435.31 1999
7436.12 1983
7436.94 1980
7437.75 1968
7438.56 1987
7439.38 1962
7440.19 1976
7441.01 1963
7441.82 2022
7442.64 2034
7443.45 2048
7444.26 2041
7445.08 2002
7445.89 1964
7446.71 1967
7447.52 2018
7448.34 1992
7449.15 2021
7449.97 2007
7450.78 2007
7451.59 1998
7452.41 1970
7453.22 1981
7454.04 1960
7454.85 1946
7455.67 1967
7456.48 2003
7457.30 1927
7458.11 1944
7458.93 1961
7459.74 1977
7460.56 1935
7461.38 1921
7462.19 1896
7463.01 1939
7463.82 1962
7464.64 1982
7465.45 1983
7466.27 2003
7467.08 1973
7467.90 2043
7468.72 2033
7469.53 2032
7470.35 2019
7471.16 2048
7471.98 2038
7472.79 2047
7473.61 2047
7474.43 2090
7475.24 2070
7476.06 2081
7476.87 2069
7477.69 2096
7478.51 2118
7479.32 2042
7480.14 2069
7480.96 2053
7481.77 2069
7482.59 2041
7483.41 2042
7484.22 2055
7485.04 2038
7485.85 2062
7486.67 2108
7487.49 2154
7488.31 2078
7489.12 2083
7489.94 2074
7490.76 2032
7491.57 2017
7492.39 2048
7493.21 2003
7494.02 2022
7494.84 1976
7495.66 2036
7496.48 2044
7497.29 2067
7498.11 2060
7498.93 2055
7499.74 2150
7500.56 2180
7501.38 2111
7502.20 2085
7503.01 2030
7503.83 2112
7504.65 2131
7505.47 2142
7506.29 2123
7507.10 2102
7507.92 2036
7508.74 2090
7509.56 2104
7510.37 2126
7511.19 2140
7512.01 2131
7512.83 2154
7513.65 2182
7514.47 2176
7515.28 2111
7516.10 2151
7516.92 2078
7517.74 2079
7518.56 2112
7519.38 2109
7520.19 2070
7521.01 2047
7521.83 2086
7522.65 2068
7523.47 2044
7524.29 2056
7525.11 2090
7525.92 2091
7526.74 2104
7527.56 2120
7528.38 2086
7529.20 2130
7530.02 2214
7530.84 2229
7531.66 2120
7532.48 2176
7533.30 2133
7534.12 2208
7534.93 2207
7535.75 2278
7536.57 2227
7537.39 2235
7538.21 2217
7539.03 2166
7539.85 2209
7540.67 2227
7541.49 2220
7542.31 2198
7543.13 2169
7543.95 2106
7544.77 2121
7545.59 2116
7546.41 2069
7547.23 2046
7548.05 2034
7548.87 2071
7549.69 2084
7550.51 2094
7551.33 2088
7552.15 2084
7552.97 2099
7553.79 2062
7554.61 2100
7555.43 2183
7556.25 2103
7557.07 2133
7557.89 2222
7558.71 2246
7559.53 2276
7560.36 2184
7561.18 2240
7562.00 2256
7562.82 2258
7563.64 2233
7564.46 2231
7565.28 2269
7566.10 2270
7566.92 2256
7567.74 2256
7568.56 2232
7569.39 2206
7570.21 2196
7571.03 2235
7571.85 2166
7572.67 2219
7573.49 2252
7574.31 2253
7575.14 2254
7575.96 2250
7576.78 2248
7577.60 2290
7578.42 2274
7579.24 2261
7580.06 2171
7580.89 2206
7581.71 2302
7582.53 2321
7583.35 2289
7584.17 2284
7585.00 2286
7585.82 2311
7586.64 2291
7587.46 2308
7588.29 2317
7589.11 2329
7589.93 2363
7590.75 2384
7591.57 2409
7592.40 2400
7593.22 2324
7594.04 2329
7594.86 2377
7595.69 2463
7596.51 2483
7597.33 2537
7598.15 2540
7598.98 2510
7599.80 2548
7600.62 2573
7601.45 2536
7602.27 2506
7603.09 2588
7603.92 2699
7604.74 2643
7605.56 2620
7606.38 2594
7607.21 2691
7608.03 2724
7608.85 2615
7609.68 2597
7610.50 2619
7611.32 2647
7612.15 2632
7612.97 2580
7613.80 2591
7614.62 2626
7615.44 2673
7616.27 2727
7617.09 2775
7617.91 2870
7618.74 2976
7619.56 2966
7620.39 3018
7621.21 2963
7622.03 2900
7622.86 2966
7623.68 2956
7624.51 2869
7625.33 2803
7626.15 2777
7626.98 2748
7627.80 2805
7628.63 2862
7629.45 2902
7630.28 2856
7631.10 2831
7631.93 2890
7632.75 2927
7633.58 2935
7634.40 2993
7635.22 2929
7636.05 2842
7636.87 2808
7637.70 2812
7638.52 2689
7639.35 2631
7640.17 2601
7641.00 2596
7641.82 2625
7642.65 2551
7643.47 2509
7644.30 2607
7645.13 2608
7645.95 2693
7646.78 2712
7647.60 2652
7648.43 2653
7649.25 2598
7650.08 2562
7650.90 2529
7651.73 2546
7652.55 2520
7653.38 2525
7654.21 2553
7655.03 2442
7655.86 2406
7656.68 2378
7657.51 2415
7658.34 2382
7659.16 2336
7659.99 2340
7660.81 2341
7661.64 2351
7662.47 2291
7663.29 2247
7664.12 2264
7664.95 2274
7665.77 2204
7666.60 2230
7667.42 2222
7668.25 2227
7669.08 2289
7669.90 2283
7670.73 2241
7671.56 2238
7672.38 2283
7673.21 2279
7674.04 2289
7674.87 2258
7675.69 2241
7676.52 2247
7677.35 2256
7678.17 2259
7679.00 2215
7679.83 2209
7680.65 2292
7681.48 2256
7682.31 2269
7683.14 2220
7683.96 2248
7684.79 2277
7685.62 2263
7686.45 2293
7687.27 2333
7688.10 2318
7688.93 2282
7689.76 2293
7690.58 2319
7691.41 2370
7692.24 2297
7693.07 2246
7693.90 2243
7694.72 2264
7695.55 2243
7696.38 2270
7697.21 2354
7698.04 2348
7698.86 2358
7699.69 2388
7700.52 2434
7701.35 2415
7702.18 2381
7703.01 2411
7703.83 2349
7704.66 2367
7705.49 2339
7706.32 2303
7707.15 2292
7707.98 2223
7708.81 2186
7709.63 2221
7710.46 2183
7711.29 2217
7712.12 2220
7712.95 2235
7713.78 2236
7714.61 2242
7715.44 2195
7716.27 2180
7717.10 2186
7717.93 2160
7718.75 2190
7719.58 2253
7720.41 2140
7721.24 2165
7722.07 2137
7722.90 2142
7723.73 2114
7724.56 2082
7725.39 2046
7726.22 2126
7727.05 2097
7727.88 2119
7728.71 2112
7729.54 2110
7730.37 2125
7731.20 2194
7732.03 2128
7732.86 2154
7733.69 2071
7734.52 2102
7735.35 2127
7736.18 2129
7737.01 2102
7737.84 2102
7738.67 2074
7739.50 2118
7740.33 2039
7741.16 2071
7741.99 2076
7742.82 2105
7743.65 2101
7744.48 2108
7745.31 2169
7746.14 2225
7746.98 2339
7747.81 2344
7748.64 2370
7749.47 2336
7750.30 2372
7751.13 2312
7751.96 2331
7752.79 2347
7753.62 2362
7754.45 2261
7755.29 2258
7756.12 2291
7756.95 2225
7757.78 2139
7758.61 2147
7759.44 2120
7760.27 2141
7761.11 2155
7761.94 2142
7762.77 2079
7763.60 2094
7764.43 2074
7765.26 2100
7766.10 2123
7766.93 2205
7767.76 2181
7768.59 2257
7769.42 2294
7770.26 2266
7771.09 2239
7771.92 2246
7772.75 2155
7773.58 2151
7774.42 2124
7775.25 2148
7776.08 2081
7776.91 2094
7777.75 2028
7778.58 2019
7779.41 2043
7780.24 2042
7781.08 2008
7781.91 1998
7782.74 1951
7783.57 2012
7784.41 2042
7785.24 1929
7786.07 1972
7786.91 2074
7787.74 2067
7788.57 2020
7789.40 1960
7790.24 1988
7791.07 2024
7791.90 2024
7792.74 2010
7793.57 2015
7794.40 1945
7795.24 2001
7796.07 1963
7796.90 1999
7797.74 2026
7798.57 1983
7799.40 2038
7800.24 2046
7801.07 2070
7801.91 2013
7802.74 2074
7803.57 2054
7804.41 2131
7805.24 2105
7806.07 2091
7806.91 2096
7807.74 2117
7808.58 2145
7809.41 2130
7810.25 2156
7811.08 2190
7811.91 2234
7812.75 2214
7813.58 2279
7814.42 2293
7815.25 2270
7816.09 2302
7816.92 2287
7817.75 2323
7818.59 2300
7819.42 2272
7820.26 2282
7821.09 2304
7821.93 2337
7822.76 2341
7823.60 2327
7824.43 2461
7825.27 2439
7826.10 2353
7826.94 2414
7827.77 2391
7828.61 2387
7829.44 2389
7830.28 2366
7831.11 2407
7831.95 2415
7832.78 2349
7833.62 2346
7834.46 2312
7835.29 2361
7836.13 2303
7836.96 2279
7837.80 2332
7838.63 2311
7839.47 2297
7840.31 2300
7841.14 2253
7841.98 2248
7842.81 2244
7843.65 2201
7844.48 2240
7845.32 2191
7846.16 2186
7846.99 2218
7847.83 2204
7848.67 2218
7849.50 2213
7850.34 2184
7851.17 2201
7852.01 2173
7852.85 2126
7853.68 2155
7854.52 2140
7855.36 2161
7856.19 2191
7857.03 2161
7857.87 2167
7858.70 2207
7859.54 2198
7860.38 2242
7861.21 2256
7862.05 2248
7862.89 2250
7863.72 2253
7864.56 2274
7865.40 2202
7866.24 2208
7867.07 2236
7867.91 2215
7868.75 2207
7869.59 2239
7870.42 2169
7871.26 2156
7872.10 2221
7872.94 2231
7873.77 2239
7874.61 2256
7875.45 2270
7876.29 2356
7877.12 2450
7877.96 2460
7878.80 2522
7879.64 2569
7880.47 2587
7881.31 2726
7882.15 2756
7882.99 2791
7883.83 2764
7884.66 2718
7885.50 2719
7886.34 2703
7887.18 2666
7888.02 2506
7888.86 2476
7889.69 2444
7890.53 2496
7891.37 2519
7892.21 2505
7893.05 2521
7893.89 2516
7894.73 2547
7895.56 2510
7896.40 2433
7897.24 2441
7898.08 2387
7898.92 2446
7899.76 2393
7900.60 2350
7901.44 2324
7902.28 2211
7903.12 2269
7903.95 2267
7904.79 2238
7905.63 2229
7906.47 2202
7907.31 2186
7908.15 2183
7908.99 2218
7909.83 2229
7910.67 2154
7911.51 2150
7912.35 2205
7913.19 2226
7914.03 2197
7914.87 2288
7915.71 2236
7916.55 2230
7917.39 2328
7918.23 2303
7919.07 2330
7919.91 2399
7920.75 2363
7921.59 2368
7922.43 2350
7923.27 2358
7924.11 2291
7924.95 2228
7925.79 2215
7926.63 2214
7927.47 2231
7928.31 2174
7929.15 2172
7929.99 2102
7930.83 2105
7931.67 2141
7932.51 2156
7933.35 2180
7934.19 2122
7935.04 2157
7935.88 2116
7936.72 2111
7937.56 2136
7938.40 2119
7939.24 2042
7940.08 2137
7940.92 2147
7941.76 2192
7942.60 2244
7943.45 2208
7944.29 2190
7945.13 2191
7945.97 2224
7946.81 2256
7947.65 2214
7948.49 2249
7949.34 2273
7950.18 2292
7951.02 2269
7951.86 2316
7952.70 2319
7953.54 2298
7954.39 2300
7955.23 2358
7956.07 2367
7956.91 2435
7957.75 2486
7958.60 2496
7959.44 2498
7960.28 2514
7961.12 2457
7961.96 2496
7962.81 2518
7963.65 2499
7964.49 2502
7965.33 2509
7966.18 2590
7967.02 2628
7967.86 2698
7968.70 2728
7969.55 2863
7970.39 2872
7971.23 2897
7972.08 2931
7972.92 2927
7973.76 2924
7974.60 2913
7975.45 2905
7976.29 2941
7977.13 2960
7977.98 2877
7978.82 2784
7979.66 2708
7980.51 2612
7981.35 2559
7982.19 2432
7983.04 2429
7983.88 2402
7984.72 2406
7985.57 2356
7986.41 2361
7987.25 2273
7988.10 2222
7988.94 2230
7989.78 2222
7990.63 2229
7991.47 2117
7992.32 2116
7993.16 2126
7994.00 2120
7994.85 2120
7995.69 2046
7996.54 2067
7997.38 2041
7998.22 2111
7999.07 2074
7999.91 2043
8000.76 2030
8001.60 2061
8002.45 2055
8003.29 2045
8004.13 2064
8004.98 2063
8005.82 2047
8006.67 2032
8007.51 2056
8008.36 2061
8009.20 2055
8010.05 2059
8010.89 2091
8011.74 2144
8012.58 2153
8013.43 2164
8014.27 2137
8015.12 2110
8015.96 2062
8016.81 2060
8017.65 2073
8018.50 2049
8019.34 2032
8020.19 1973
8021.03 1919
8021.88 1981
8022.72 1960
8023.57 1924
8024.41 1934
8025.26 1912
8026.11 1898
8026.95 1881
8027.80 1838
8028.64 1847
8029.49 1923
8030.33 1905
8031.18 1875
8032.03 1831
8032.87 1840
8033.72 1872
8034.56 1870
8035.41 1893
8036.26 1902
8037.10 1895
8037.95 1911
8038.80 1881
8039.64 1903
8040.49 1864
8041.34 1870
8042.18 1857
8043.03 1845
8043.87 1810
8044.72 1838
8045.57 1822
8046.41 1782
8047.26 1773
8048.11 1767
8048.96 1796
8049.80 1807
8050.65 1816
8051.50 1847
8052.34 1815
8053.19 1799
8054.04 1795
8054.88 1779
8055.73 1808
8056.58 1847
8057.43 1724
8058.27 1788
8059.12 1791
8059.97 1825
8060.82 1797
8061.66 1776
8062.51 1715
8063.36 1737
8064.21 1745
8065.05 1732
8065.90 1706
8066.75 1708
8067.60 1734
8068.44 1691
8069.29 1702
8070.14 1696
8070.99 1748
8071.84 1709
8072.68 1653
8073.53 1701
8074.38 1686
8075.23 1700
8076.08 1657
8076.93 1722
8077.77 1678
8078.62 1714
8079.47 1662
8080.32 1716
8081.17 1739
8082.02 1672
8082.87 1657
8083.71 1679
8084.56 1677
8085.41 1681
8086.26 1712
8087.11 1693
8087.96 1758
8088.81 1703
8089.66 1674
8090.51 1721
8091.35 1714
8092.20 1693
8093.05 1639
8093.90 1678
8094.75 1747
8095.60 1706
8096.45 1716
8097.30 1693
8098.15 1734
8099.00 1714
8099.85 1731
8100.70 1698
8101.55 1700
8102.40 1699
8103.25 1634
8104.10 1709
8104.95 1701
8105.80 1656
8106.65 1652
8107.50 1709
8108.35 1739
8109.20 1705
8110.05 1713
8110.90 1763
8111.75 1724
8112.60 1697
8113.45 1682
8114.30 1608
8115.15 1652
8116.00 1683
8116.85 1682
8117.70 1671
8118.55 1691
8119.40 1694
8120.25 1683
8121.10 1677
8121.95 1689
8122.80 1732
8123.65 1677
8124.50 1702
8125.35 1684
8126.20 1647
8127.06 1664
8127.91 1683
8128.76 1642
8129.61 1661
8130.46 1636
8131.31 1634
8132.16 1695
8133.01 1663
8133.86 1673
8134.72 1696
8135.57 1684
8136.42 1699
8137.27 1715
8138.12 1698
8138.97 1687
8139.83 1730
8140.68 1701
8141.53 1652
8142.38 1681
8143.23 1712
8144.08 1708
8144.94 1655
8145.79 1663
8146.64 1738
8147.49 1691
8148.34 1640
8149.20 1663
8150.05 1639
8150.90 1672
8151.75 1661
8152.60 1704
8153.46 1695
8154.31 1675
8155.16 1725
8156.01 1763
8156.87 1775
8157.72 1791
8158.57 1773
8159.42 1799
8160.28 1782
8161.13 1733
8161.98 1741
8162.84 1697
8163.69 1675
8164.54 1687
8165.39 1672
8166.25 1653
8167.10 1651
8167.95 1631
8168.81 1634
8169.66 1656
8170.51 1640
8171.37 1596
8172.22 1539
8173.07 1579
8173.93 1621
8174.78 1594
8175.63 1606
8176.49 1593
8177.34 1618
8178.19 1631
8179.05 1619
8179.90 1597
8180.76 1668
8181.61 1587
8182.46 1554
8183.32 1609
8184.17 1578
8185.02 1586
8185.88 1567
8186.73 1562
8187.59 1608
8188.44 1639
8189.30 1618
8190.15 1552
8191.00 1591
8191.86 1602
8192.71 1565
8193.57 1584
8194.42 1584
8195.28 1630
8196.13 1609
8196.99 1605
8197.84 1612
8198.69 1627
8199.55 1633
8200.40 1645
8201.26 1624
8202.11 1577
8202.97 1564
8203.82 1584
8204.68 1566
8205.53 1556
8206.39 1580
8207.24 1572
8208.10 1589
8208.95 1565
8209.81 1596
8210.67 1615
8211.52 1596
8212.38 1565
8213.23 1546
8214.09 1578
8214.94 1591
8215.80 1598
8216.65 1593
8217.51 1566
8218.37 1564
8219.22 1644
8220.08 1639
8220.93 1586
8221.79 1604
8222.64 1633
8223.50 1627
8224.36 1617
8225.21 1609
8226.07 1647
8226.92 1654
8227.78 1629
8228.64 1578
8229.49 1584
8230.35 1593
8231.21 1598
8232.06 1577
8232.92 1568
8233.78 1547
8234.63 1539
8235.49 1554
8236.35 1555
8237.20 1555
8238.06 1540
8238.92 1576
8239.77 1583
8240.63 1582
8241.49 1560
8242.34 1546
8243.20 1590
8244.06 1563
8244.91 1543
8245.77 1526
8246.63 1561
8247.49 1530
8248.34 1576
8249.20 1580
8250.06 1550
8250.92 1582
8251.77 1567
8252.63 1579
8253.49 1580
8254.35 1612
8255.20 1606
8256.06 1612
8256.92 1605
8257.78 1635
8258.63 1622
8259.49 1621
8260.35 1613
8261.21 1635
8262.07 1653
8262.92 1634
8263.78 1630
8264.64 1670
8265.50 1657
8266.36 1695
8267.22 1744
8268.07 1701
8268.93 1700
8269.79 1739
8270.65 1730
8271.51 1746
8272.37 1738
8273.22 1742
8274.08 1749
8274.94 1739
8275.80 1704
8276.66 1751
8277.52 1730
8278.38 1718
8279.24 1793
8280.09 1788
8280.95 1798
8281.81 1832
8282.67 1838
8283.53 1791
8284.39 1812
8285.25 1760
8286.11 1834
8286.97 1802
8287.83 1811
8288.69 1816
8289.55 1739
8290.41 1780
8291.26 1782
8292.12 1847
8292.98 1817
8293.84 1858
8294.70 1815
8295.56 1810
8296.42 1829
8297.28 1860
8298.14 1794
8299.00 1786
8299.86 1734
8300.72 1782
8301.58 1790
8302.44 1757
8303.30 1773
8304.16 1758
8305.02 1749
8305.88 1747
8306.74 1716
8307.60 1726
8308.46 1721
8309.33 1730
8310.19 1753
8311.05 1754
8311.91 1796
8312.77 1740
8313.63 1753
8314.49 1730
8315.35 1706
8316.21 1760
8317.07 1756
8317.93 1743
8318.79 1750
8319.65 1736
8320.52 1691
8321.38 1670
8322.24 1708
8323.10 1716
8323.96 1672
8324.82 1735
8325.68 1753
8326.54 1752
8327.41 1693
8328.27 1658
8329.13 1725
8329.99 1723
8330.85 1762
8331.71 1682
8332.57 1665
8333.44 1696
8334.30 1703
8335.16 1739
8336.02 1748
8336.88 1740
8337.75 1733
8338.61 1719
8339.47 1738
8340.33 1703
8341.19 1780
8342.06 1782
8342.92 1743
8343.78 1739
8344.64 1785
8345.50 1864
8346.37 1857
8347.23 1841
8348.09 1876
8348.95 1956
8349.82 1986
8350.68 1968
8351.54 2022
8352.40 2022
8353.27 1998
8354.13 1963
8354.99 1948
8355.86 1929
8356.72 1886
8357.58 1874
8358.45 1849
8359.31 1804
8360.17 1852
8361.03 1807
8361.90 1772
8362.76 1727
8363.62 1741
8364.49 1762
8365.35 1712
8366.21 1752
8367.08 1793
8367.94 1778
8368.80 1748
8369.67 1763
8370.53 1744
8371.40 1730
8372.26 1750
8373.12 1771
8373.99 1731
8374.85 1785
8375.71 1769
8376.58 1770
8377.44 1746
8378.31 1728
8379.17 1774
8380.03 1817
8380.90 1831
8381.76 1811
8382.63 1860
8383.49 1848
8384.36 1843
8385.22 1905
8386.08 1936
8386.95 1979
8387.81 1976
8388.68 2048
8389.54 2005
8390.41 2012
8391.27 1997
8392.14 1980
8393.00 2014
8393.87 2028
8394.73 1918
8395.60 1898
8396.46 1914
8397.33 1910
8398.19 1894
8399.06 1929
8399.92 1893
8400.79 1979
8401.65 1947
8402.52 1966
8403.38 1927
8404.25 1947
8405.11 1957
8405.98 1965
8406.84 1896
8407.71 1921
8408.58 1911
8409.44 1870
8410.31 1864
8411.17 1863
8412.04 1885
8412.90 1907
8413.77 1877
8414.64 1837
8415.50 1850
8416.37 1882
8417.23 1915
8418.10 1917
8418.97 1949
8419.83 1936
8420.70 1948
8421.56 1964
8422.43 1977
8423.30 1963
8424.16 2009
8425.03 2120
8425.90 2060
8426.76 2068
8427.63 2107
8428.50 2105
8429.36 2107
8430.23 2064
8431.10 2089
8431.96 2114
8432.83 2053
8433.70 2019
8434.56 2073
8435.43 2024
8436.30 2048
8437.16 2036
8438.03 2069
8438.90 2067
8439.77 2096
8440.63 2101
8441.50 2032
8442.37 2121
8443.24 2116
8444.10 2093
8444.97 2136
8445.84 2156
8446.71 2196
8447.57 2208
8448.44 2222
8449.31 2196
8450.18 2263
8451.04 2309
8451.91 2374
8452.78 2421
8453.65 2433
8454.52 2525
8455.38 2635
8456.25 2761
8457.12 2937
8457.99 2962
8458.86 2982
8459.72 2981
8460.59 2938
8461.46 2866
8462.33 2774
8463.20 2633
8464.07 2549
8464.93 2507
8465.80 2479
8466.67 2406
8467.54 2379
8468.41 2318
8469.28 2281
8470.15 2234
8471.02 2213
8471.88 2162
8472.75 2149
8473.62 2159
8474.49 2181
8475.36 2107
8476.23 2096
8477.10 2072
8477.97 2041
8478.84 2091
8479.71 2071
8480.58 2080
8481.44 2067
8482.31 2081
8483.18 2136
8484.05 2127
8484.92 2116
8485.79 2093
8486.66 2037
8487.53 2052
8488.40 2044
8489.27 2032
8490.14 2007
8491.01 1999
8491.88 1986
8492.75 2051
8493.62 1953
8494.49 1965
8495.36 2066
8496.23 2043
8497.10 2005
8497.97 1980
8498.84 2033
8499.71 2028
8500.58 1996
8501.45 1985
8502.32 2024
8503.19 2024
8504.06 1998
8504.93 2001
8505.80 1974
8506.67 1936
8507.55 1970
8508.42 1941
8509.29 1948
8510.16 1988
8511.03 1953
8511.90 1966
8512.77 2017
8513.64 2023
8514.51 2051
8515.38 2046
8516.25 2032
8517.13 2043
8518.00 2056
8518.87 2019
8519.74 2101
8520.61 2145
8521.48 2133
8522.35 2142
8523.23 2244
8524.10 2310
8524.97 2389
8525.84 2439
8526.71 2474
8527.58 2565
8528.46 2506
8529.33 2504
8530.20 2548
8531.07 2474
8531.94 2397
8532.81 2376
8533.69 2301
8534.56 2289
8535.43 2190
8536.30 2183
8537.18 2157
8538.05 2169
8538.92 2103
8539.79 2018
8540.66 1994
8541.54 1974
8542.41 1948
8543.28 1947
8544.15 1965
8545.03 1911
8545.90 1912
8546.77 1925
8547.64 1952
8548.52 1934
8549.39 1913
8550.26 1987
8551.14 1950
8552.01 2013
8552.88 2003
8553.76 2040
8554.63 2116
8555.50 2116
8556.37 2156
8557.25 2157
8558.12 2156
8558.99 2079
8559.87 2108
8560.74 2046
8561.61 1995
8562.49 1980
8563.36 1990
8564.24 2033
8565.11 1960
8565.98 1925
8566.86 1913
8567.73 1891
8568.60 1908
8569.48 1913
8570.35 1916
8571.23 1858
8572.10 1874
8572.97 1888
8573.85 1855
8574.72 1839
8575.60 1889
8576.47 1868
8577.34 1884
8578.22 1841
8579.09 1848
8579.97 1852
8580.84 1880
8581.72 1861
8582.59 1828
8583.47 1873
8584.34 1850
8585.21 1834
8586.09 1898
8586.96 1878
8587.84 1894
8588.71 1897
8589.59 1938
8590.46 1895
8591.34 1898
8592.21 1851
8593.09 1871
8593.96 1911
8594.84 1957
8595.71 1949
8596.59 1917
8597.46 1904
8598.34 1969
8599.22 1971
8600.09 1977
8600.97 2038
8601.84 2010
8602.72 1977
8603.59 2066
8604.47 2032
8605.34 2035
8606.22 2070
8607.10 2020
8607.97 2064
8608.85 2124
8609.72 2079
8610.60 2103
8611.47 2099
8612.35 2023
8613.23 2102
8614.10 2112
8614.98 2103
8615.86 2107
8616.73 2129
8617.61 2139
8618.48 2149
8619.36 2196
8620.24 2150
8621.11 2196
8621.99 2287
8622.87 2255
8623.74 2301
8624.62 2288
8625.50 2309
8626.37 2283
8627.25 2303
8628.13 2292
8629.00 2363
8629.88 2367
8630.76 2376
8631.64 2313
8632.51 2301
8633.39 2335
8634.27 2300
8635.14 2377
8636.02 2338
8636.90 2399
8637.78 2355
8638.65 2420
8639.53 2438
8640.41 2388
8641.29 2451
8642.16 2477
8643.04 2521
8643.92 2509
8644.80 2520
8645.67 2531
8646.55 2630
8647.43 2642
8648.31 2683
8649.18 2714
8650.06 2744
8650.94 2746
8651.82 2717
8652.70 2685
8653.58 2730
8654.45 2764
8655.33 2771
8656.21 2818
8657.09 2876
8657.97 2952
8658.84 3012
8659.72 3151
8660.60 3224
8661.48 3333
8662.36 3465
8663.24 3627
8664.12 3794
8664.99 3882
8665.87 3950
8666.75 4041
8667.63 4142
8668.51 4084
8669.39 4038
8670.27 3958
8671.15 3851
8672.03 3800
8672.91 3814
8673.78 3795
8674.66 3749
8675.54 3780
8676.42 3673
8677.30 3510
8678.18 3444
8679.06 3422
8679.94 3257
8680.82 3181
8681.70 3091
8682.58 3114
8683.46 3087
8684.34 3013
8685.22 2999
8686.10 2946
8686.98 2942
8687.86 2944
8688.74 2988
8689.62 3173
8690.50 3331
8691.38 3416
8692.26 3540
8693.14 3663
8694.02 3737
8694.90 3779
8695.78 3728
8696.66 3690
8697.54 3683
8698.42 3589
8699.30 3530
8700.18 3496
8701.06 3421
8701.94 3338
8702.82 3270
8703.70 3197
8704.58 3150
8705.46 3150
8706.34 3004
8707.23 2870
8708.11 2806
8708.99 2781
8709.87 2728
8710.75 2636
8711.63 2583
8712.51 2482
8713.39 2435
8714.27 2380
8715.16 2358
8716.04 2266
8716.92 2266
8717.80 2165
8718.68 2177
8719.56 2148
8720.44 2167
8721.33 2135
8722.21 2186
8723.09 2191
8723.97 2145
8724.85 2145
8725.73 2177
8726.62 2200
8727.50 2148
8728.38 2208
8729.26 2208
8730.14 2235
8731.03 2132
8731.91 2182
8732.79 2224
8733.67 2125
8734.55 2094
8735.44 2137
8736.32 2163
8737.20 2188
8738.08 2169
8738.97 2173
8739.85 2139
8740.73 2143
8741.61 2162
8742.50 2184
8743.38 2180
8744.26 2100
8745.14 2122
8746.03 2148
8746.91 2108
8747.79 2150
8748.68 2107
8749.56 2083
8750.44 2040
8751.33 2139
8752.21 2150
8753.09 2110
8753.97 2155
8754.86 2154
8755.74 2198
8756.62 2161
8757.51 2169
8758.39 2200
8759.28 2195
8760.16 2155
8761.04 2179
8761.93 2160
8762.81 2172
8763.69 2160
8764.58 2118
8765.46 2133
8766.34 2122
8767.23 2089
8768.11 2059
8769.00 2082
8769.88 2047
8770.76 2064
8771.65 2007
8772.53 2002
8773.42 2107
8774.30 2101
8775.19 2059
8776.07 2040
8776.95 2021
8777.84 2035
8778.72 2065
8779.61 2111
8780.49 2036
8781.38 2074
8782.26 2103
8783.15 2061
8784.03 2081
8784.92 2021
8785.80 2068
8786.69 2045
8787.57 2003
8788.46 2021
8789.34 1996
8790.23 1952
8791.11 1877
8792.00 1918
8792.88 1959
8793.77 1896
8794.65 1925
8795.54 1904
8796.42 1903
8797.31 1894
8798.19 1877
8799.08 1846
8799.96 1882
8800.85 1872
8801.74 1836
8802.62 1840
8803.51 1869
8804.39 1865
8805.28 1808
8806.16 1843
8807.05 1873
8807.94 1821
8808.82 1790
8809.71 1801
8810.59 1786
8811.48 1773
8812.37 1833
8813.25 1859
8814.14 1800
8815.03 1764
8815.91 1807
8816.80 1849
8817.68 1843
8818.57 1802
8819.46 1797
8820.34 1766
8821.23 1826
8822.12 1803
8823.00 1815
8823.89 1792
8824.78 1731
8825.66 1721
8826.55 1758
8827.44 1710
8828.33 1765
8829.21 1775
8830.10 1784
8830.99 1722
8831.87 1714
8832.76 1695
8833.65 1710
8834.54 1667
8835.42 1655
8836.31 1638
8837.20 1635
8838.08 1642
8838.97 1631
8839.86 1638
8840.75 1636
8841.64 1647
8842.52 1637
8843.41 1642
8844.30 1632
8845.19 1676
8846.07 1657
8846.96 1604
8847.85 1580
8848.74 1610
8849.63 1575
8850.51 1587
8851.40 1609
8852.29 1618
8853.18 1608
8854.07 1596
8854.96 1567
8855.84 1620
8856.73 1594
8857.62 1575
8858.51 1567
8859.40 1557
8860.29 1555
8861.17 1522
8862.06 1508
8862.95 1517
8863.84 1542
8864.73 1518
8865.62 1510
8866.51 1524
8867.40 1490
8868.29 1521
8869.17 1540
8870.06 1550
8870.95 1503
8871.84 1454
8872.73 1433
8873.62 1469
8874.51 1467
8875.40 1479
8876.29 1501
8877.18 1470
8878.07 1446
8878.96 1495
8879.85 1421
8880.74 1457
8881.63 1462
8882.51 1489
8883.40 1510
8884.29 1482
8885.18 1466
8886.07 1476
8886.96 1509
8887.85 1520
8888.74 1492
8889.63 1504
8890.52 1499
8891.41 1444
8892.30 1475
8893.19 1443
8894.09 1470
8894.98 1466
8895.87 1493
8896.76 1495
8897.65 1511
8898.54 1487
8899.43 1468
8900.32 1441
8901.21 1400
8902.10 1432
8902.99 1432
8903.88 1475
8904.77 1433
8905.66 1400
8906.55 1373
8907.44 1365
8908.34 1372
8909.23 1435
8910.12 1423
8911.01 1396
8911.90 1352
8912.79 1384
8913.68 1427
8914.57 1397
8915.47 1381
8916.36 1370
8917.25 1389
8918.14 1380
8919.03 1380
8919.92 1372
8920.81 1396
8921.71 1383
8922.60 1363
8923.49 1387
8924.38 1428
8925.27 1416
8926.16 1382
8927.06 1375
8927.95 1375
8928.84 1404
8929.73 1360
8930.62 1358
8931.52 1364
8932.41 1349
8933.30 1338
8934.19 1359
8935.09 1381
8935.98 1389
8936.87 1335
8937.76 1336
8938.66 1370
8939.55 1347
8940.44 1357
8941.33 1325
8942.23 1333
8943.12 1341
8944.01 1370
8944.90 1333
8945.80 1311
8946.69 1357
8947.58 1331
8948.48 1326
8949.37 1325
8950.26 1338
8951.16 1324
8952.05 1336
8952.94 1340
8953.84 1347
8954.73 1330
8955.62 1387
8956.52 1359
8957.41 1360
8958.30 1369
8959.20 1366
8960.09 1358
8960.98 1382
8961.88 1355
8962.77 1337
8963.66 1350
8964.56 1340
8965.45 1377
8966.35 1349
8967.24 1364
8968.13 1343
8969.03 1317
8969.92 1360
8970.82 1367
8971.71 1322
8972.60 1277
8973.50 1294
8974.39 1333
8975.29 1312
8976.18 1319
8977.08 1332
8977.97 1348
8978.87 1375
8979.76 1348
8980.65 1327
8981.55 1300
8982.44 1351
8983.34 1305
8984.23 1294
8985.13 1314
8986.02 1288
8986.92 1323
8987.81 1329
8988.71 1330
8989.60 1312
8990.50 1328
8991.39 1352
8992.29 1311
8993.18 1301
8994.08 1325
8994.97 1286
8995.87 1290
8996.76 1304
8997.66 1336
8998.56 1362
8999.45 1300
9000.35 1256
9001.24 1271
9002.14 1340
9003.03 1311
9003.93 1323
9004.83 1275
9005.72 1303
9006.62 1301
9007.51 1254
9008.41 1292
9009.31 1320
9010.20 1313
9011.10 1292
9011.99 1255
9012.89 1284
9013.79 1319
9014.68 1307
9015.58 1306
9016.48 1303
9017.37 1287
9018.27 1280
9019.16 1297
9020.06 1314
9020.96 1308
9021.85 1308
9022.75 1293
9023.65 1295
9024.54 1312
9025.44 1342
9026.34 1285
9027.24 1283
9028.13 1300
9029.03 1258
9029.93 1286
9030.82 1293
9031.72 1301
9032.62 1280
9033.52 1291
9034.41 1338
9035.31 1308
9036.21 1299
9037.10 1273
9038.00 1316
9038.90 1314
9039.80 1300
9040.69 1301
9041.59 1321
9042.49 1299
9043.39 1276
9044.29 1304
9045.18 1261
9046.08 1273
9046.98 1317
9047.88 1314
9048.78 1317
9049.67 1329
9050.57 1341
9051.47 1314
9052.37 1355
9053.27 1353
9054.16 1364
9055.06 1364
9055.96 1308
9056.86 1327
9057.76 1343
9058.66 1358
9059.55 1393
9060.45 1413
9061.35 1444
9062.25 1376
9063.15 1413
9064.05 1391
9064.95 1389
9065.85 1370
9066.74 1378
9067.64 1394
9068.54 1421
9069.44 1389
9070.34 1382
9071.24 1368
9072.14 1356
9073.04 1416
9073.94 1371
9074.84 1390
9075.74 1373
9076.64 1396
9077.53 1400
9078.43 1367
9079.33 1377
9080.23 1346
9081.13 1369
9082.03 1405
9082.93 1403
9083.83 1347
9084.73 1372
9085.63 1411
9086.53 1433
9087.43 1419
9088.33 1378
9089.23 1404
9090.13 1426
9091.03 1393
9091.93 1386
9092.83 1436
9093.73 1416
9094.63 1410
9095.53 1378
9096.43 1391
9097.33 1379
9098.23 1371
9099.13 1357
9100.04 1365
9100.94 1402
9101.84 1382
9102.74 1404
9103.64 1361
9104.54 1400
9105.44 1401
9106.34 1318
9107.24 1339
9108.14 1345
9109.04 1310
9109.94 1319
9110.85 1297
9111.75 1364
9112.65 1337
9113.55 1328
9114.45 1293
9115.35 1310
9116.25 1280
9117.15 1342
9118.06 1319
9118.96 1318
9119.86 1314
9120.76 1332
9121.66 1306
9122.56 1298
9123.46 1315
9124.37 1327
9125.27 1344
9126.17 1319
9127.07 1305
9127.97 1291
9128.88 1320
9129.78 1289
9130.68 1307
9131.58 1317
9132.48 1348
9133.39 1280
9134.29 1310
9135.19 1303
9136.09 1320
9137.00 1295
9137.90 1256
9138.80 1306
9139.70 1308
9140.61 1283
9141.51 1258
9142.41 1278
9143.31 1284
9144.22 1294
9145.12 1327
9146.02 1282
9146.92 1270
9147.83 1285
9148.73 1313
9149.63 1297
9150.54 1319
9151.44 1286
9152.34 1311
9153.25 1285
9154.15 1310
9155.05 1340
9155.96 1328
9156.86 1306
9157.76 1315
9158.67 1279
9159.57 1327
9160.47 1350
9161.38 1313
9162.28 1314
9163.18 1322
9164.09 1282
9164.99 1299
9165.90 1290
9166.80 1307
9167.70 1286
9168.61 1281
9169.51 1299
9170.42 1282
9171.32 1305
9172.22 1273
9173.13 1312
9174.03 1305
9174.94 1325
9175.84 1306
9176.74 1287
9177.65 1307
9178.55 1329
9179.46 1279
9180.36 1304
9181.27 1325
9182.17 1318
9183.08 1305
9183.98 1331
9184.89 1323
9185.79 1265
9186.70 1277
9187.60 1282
9188.51 1270
9189.41 1310
9190.32 1301
9191.22 1303
9192.13 1293
9193.03 1297
9193.94 1353
9194.84 1290
9195.75 1242
9196.65 1293
9197.56 1286
9198.46 1319
9199.37 1301
9200.27 1341
9201.18 1311
9202.08 1328
9202.99 1350
9203.90 1341
9204.80 1328
9205.71 1335
9206.61 1322
9207.52 1319
9208.42 1327
9209.33 1310
9210.24 1342
9211.14 1291
9212.05 1299
9212.95 1330
9213.86 1287
9214.77 1296
9215.67 1318
9216.58 1265
9217.49 1252
9218.39 1287
9219.30 1293
9220.21 1275
9221.11 1247
9222.02 1260
9222.93 1256
9223.83 1285
9224.74 1302
9225.65 1250
9226.55 1241
9227.46 1299
9228.37 1294
9229.27 1281
9230.18 1275
9231.09 1303
9231.99 1300
9232.90 1329
9233.81 1258
9234.72 1285
9235.62 1288
9236.53 1281
9237.44 1278
9238.34 1291
9239.25 1295
9240.16 1299
9241.07 1277
9241.97 1290
9242.88 1297
9243.79 1272
9244.70 1293
9245.61 1250
9246.51 1255
9247.42 1257
9248.33 1253
9249.24 1275
9250.14 1263
9251.05 1239
9251.96 1261
9252.87 1249
9253.78 1222
9254.69 1235
9255.59 1221
9256.50 1253
9257.41 1261
9258.32 1229
9259.23 1267
9260.14 1214
9261.04 1217
9261.95 1220
9262.86 1256
9263.77 1232
9264.68 1264
9265.59 1226
9266.50 1217
9267.40 1230
9268.31 1237
9269.22 1208
9270.13 1233
9271.04 1208
9271.95 1238
9272.86 1229
9273.77 1250
9274.68 1231
9275.59 1261
9276.49 1246
9277.40 1258
9278.31 1249
9279.22 1245
9280.13 1276
9281.04 1265
9281.95 1267
9282.86 1245
9283.77 1251
9284.68 1231
9285.59 1198
9286.50 1233
9287.41 1247
9288.32 1216
9289.23 1247
9290.14 1247
9291.05 1264
9291.96 1221
9292.87 1250
9293.78 1252
9294.69 1262
9295.60 1246
9296.51 1307
9297.42 1287
9298.33 1324
9299.24 1315
9300.15 1305
9301.06 1342
9301.97 1360
9302.88 1367
9303.79 1296
9304.70 1291
9305.61 1312
9306.53 1300
9307.44 1320
9308.35 1291
9309.26 1279
9310.17 1301
9311.08 1300
9311.99 1295
9312.90 1301
9313.81 1247
9314.72 1241
9315.63 1269
9316.55 1300
9317.46 1276
9318.37 1269
9319.28 1231
9320.19 1263
9321.10 1276
9322.01 1269
9322.93 1242
9323.84 1250
9324.75 1257
9325.66 1223
9326.57 1226
9327.48 1191
9328.40 1194
9329.31 1222
9330.22 1232
9331.13 1227
9332.04 1230
9332.96 1185
9333.87 1225
9334.78 1274
9335.69 1219
9336.60 1238
9337.52 1277
9338.43 1228
9339.34 1221
9340.25 1222
9341.17 1251
9342.08 1237
9342.99 1252
9343.90 1253
9344.82 1261
9345.73 1228
9346.64 1250
9347.55 1205
9348.47 1222
9349.38 1236
9350.29 1215
9351.21 1199
9352.12 1191
9353.03 1188
9353.94 1192
9354.86 1177
9355.77 1191
9356.68 1264
9357.60 1197
9358.51 1215
9359.42 1248
9360.34 1210
9361.25 1191
9362.16 1196
9363.08 1198
9363.99 1212
9364.90 1265
9365.82 1193
9366.73 1205
9367.65 1205
9368.56 1198
9369.47 1223
9370.39 1192
9371.30 1165
9372.21 1209
9373.13 1165
9374.04 1215
9374.96 1185
9375.87 1187
9376.79 1212
9377.70 1180
9378.61 1236
9379.53 1218
9380.44 1221
9381.36 1217
9382.27 1260
9383.19 1246
9384.10 1209
9385.01 1251
9385.93 1271
9386.84 1247
9387.76 1254
9388.67 1173
9389.59 1260
9390.50 1230
9391.42 1241
9392.33 1236
9393.25 1242
9394.16 1249
9395.08 1223
9395.99 1238
9396.91 1225
9397.82 1228
9398.74 1211
9399.65 1208
9400.57 1199
9401.48 1206
9402.40 1223
9403.32 1258
9404.23 1214
9405.15 1196
9406.06 1265
9406.98 1210
9407.89 1188
9408.81 1187
9409.73 1185
9410.64 1205
9411.56 1255
9412.47 1254
9413.39 1211
9414.30 1231
9415.22 1223
9416.14 1248
9417.05 1241
9417.97 1247
9418.89 1271
9419.80 1249
9420.72 1245
9421.63 1242
9422.55 1229
9423.47 1236
9424.38 1267
9425.30 1218
9426.22 1235
9427.13 1241
9428.05 1224
9428.97 1239
9429.88 1260
9430.80 1258
9431.72 1235
9432.63 1274
9433.55 1264
9434.47 1250
9435.38 1195
9436.30 1248
9437.22 1252
9438.14 1266
9439.05 1282
9439.97 1269
9440.89 1279
9441.81 1239
9442.72 1264
9443.64 1262
9444.56 1240
9445.47 1244
9446.39 1257
9447.31 1271
9448.23 1250
9449.15 1281
9450.06 1300
9450.98 1286
9451.90 1272
9452.82 1280
9453.73 1281
9454.65 1304
9455.57 1303
9456.49 1296
9457.41 1303
9458.32 1314
9459.24 1278
9460.16 1261
9461.08 1247
9462.00 1310
9462.92 1308
9463.83 1233
9464.75 1270
9465.67 1285
9466.59 1279
9467.51 1277
9468.43 1302
9469.35 1237
9470.26 1280
9471.18 1257
9472.10 1221
9473.02 1279
9473.94 1254
9474.86 1280
9475.78 1225
9476.70 1267
9477.62 1241
9478.54 1255
9479.45 1248
9480.37 1268
9481.29 1245
9482.21 1262
9483.13 1269
9484.05 1270
9484.97 1271
9485.89 1296
9486.81 1281
9487.73 1302
9488.65 1300
9489.57 1251
9490.49 1329
9491.41 1295
9492.33 1276
9493.25 1262
9494.17 1282
9495.09 1265
9496.01 1276
9496.93 1278
9497.85 1278
9498.77 1278
9499.69 1263
9500.61 1297
9501.53 1269
9502.45 1261
9503.37 1320
9504.29 1336
9505.21 1271
9506.13 1292
9507.05 1309
9507.97 1313
9508.89 1311
9509.81 1313
9510.73 1336
9511.65 1312
9512.57 1301
9513.49 1365
9514.42 1343
9515.34 1393
9516.26 1339
9517.18 1366
9518.10 1403
9519.02 1348
9519.94 1321
9520.86 1369
9521.78 1376
9522.71 1319
9523.63 1360
9524.55 1353
9525.47 1350
9526.39 1372
9527.31 1377
9528.23 1377
9529.16 1386
9530.08 1385
9531.00 1368
9531.92 1380
9532.84 1382
9533.76 1412
9534.69 1399
9535.61 1415
9536.53 1371
9537.45 1364
9538.37 1387
9539.30 1391
9540.22 1375
9541.14 1373
9542.06 1350
9542.98 1352
9543.91 1370
9544.83 1376
9545.75 1408
9546.67 1396
9547.60 1411
9548.52 1379
9549.44 1379
9550.36 1408
9551.29 1434
9552.21 1448
9553.13 1439
9554.06 1381
9554.98 1425
9555.90 1447
9556.82 1452
9557.75 1440
9558.67 1440
9559.59 1480
9560.52 1500
9561.44 1537
9562.36 1494
9563.29 1475
9564.21 1506
9565.13 1501
9566.06 1522
9566.98 1529
9567.90 1514
9568.83 1507
9569.75 1503
9570.67 1529
9571.60 1523
9572.52 1526
9573.44 1565
9574.37 1544
9575.29 1583
9576.22 1567
9577.14 1546
9578.06 1556
9578.99 1641
9579.91 1618
9580.84 1639
9581.76 1653
9582.68 1651
9583.61 1662
9584.53 1657
9585.46 1621
9586.38 1676
9587.31 1650
9588.23 1616
9589.15 1656
9590.08 1688
9591.00 1682
9591.93 1673
9592.85 1724
9593.78 1739
9594.70 1717
9595.63 1722
9596.55 1751
9597.48 1812
9598.40 1868
9599.33 1909
9600.25 1881
9601.18 1869
9602.10 1954
9603.03 1931
9603.95 1875
9604.88 1904
9605.80 1904
9606.73 1926
9607.65 1932
9608.58 1861
9609.50 1863
9610.43 1839
9611.35 1868
9612.28 1848
9613.21 1857
9614.13 1819
9615.06 1828
9615.98 1814
9616.91 1887
9617.84 1837
9618.76 1821
9619.69 1896
9620.61 1914
9621.54 1888
9622.47 1882
9623.39 1876
9624.32 1912
9625.24 1892
9626.17 1900
9627.10 1855
9628.02 1978
9628.95 1973
9629.88 1990
9630.80 1988
9631.73 1988
9632.65 1947
9633.58 1950
9634.51 1953
9635.43 1989
9636.36 1969
9637.29 2009
9638.22 2094
9639.14 2063
9640.07 2085
9641.00 2085
9641.92 2079
9642.85 2135
9643.78 2101
9644.70 2187
9645.63 2211
9646.56 2212
9647.49 2240
9648.41 2259
9649.34 2261
9650.27 2218
9651.20 2145
9652.12 2203
9653.05 2207
9653.98 2192
9654.91 2159
9655.83 2133
9656.76 2172
9657.69 2136
9658.62 2176
9659.55 2103
9660.47 2169
9661.40 2168
9662.33 2184
9663.26 2105
9664.19 2180
9665.11 2232
9666.04 2170
9666.97 2259
9667.90 2268
9668.83 2239
9669.75 2275
9670.68 2279
9671.61 2230
9672.54 2284
9673.47 2372
9674.40 2371
9675.33 2360
9676.25 2353
9677.18 2343
9678.11 2290
9679.04 2313
9679.97 2336
9680.90 2311
9681.83 2319
9682.76 2373
9683.69 2421
9684.61 2376
9685.54 2334
9686.47 2337
9687.40 2321
9688.33 2342
9689.26 2368
9690.19 2383
9691.12 2342
9692.05 2357
9692.98 2392
9693.91 2391
9694.84 2371
9695.77 2471
9696.70 2485
9697.63 2508
9698.56 2612
9699.49 2659
9700.42 2681
9701.35 2662
9702.28 2572
9703.21 2640
9704.14 2660
9705.07 2689
9706.00 2665
9706.93 2632
9707.86 2587
9708.79 2556
9709.72 2570
9710.65 2587
9711.58 2543
9712.51 2542
9713.44 2550
9714.37 2638
9715.30 2663
9716.23 2699
9717.16 2718
9718.09 2662
9719.02 2675
9719.95 2603
9720.88 2605
9721.81 2597
9722.75 2504
9723.68 2480
9724.61 2419
9725.54 2383
9726.47 2312
9727.40 2301
9728.33 2277
9729.26 2206
9730.19 2168
9731.13 2158
9732.06 2189
9732.99 2185
9733.92 2168
9734.85 2154
9735.78 2132
9736.71 2083
9737.65 2118
9738.58 2133
9739.51 2122
9740.44 2044
9741.37 2047
9742.30 1983
9743.24 2043
9744.17 2046
9745.10 2048
9746.03 2001
9746.96 2009
9747.90 2050
9748.83 2010
9749.76 2006
9750.69 1948
9751.63 1943
9752.56 1927
9753.49 1936
9754.42 1950
9755.36 1945
9756.29 1874
9757.22 1961
9758.15 1924
9759.09 1918
9760.02 1872
9760.95 1873
9761.88 1846
9762.82 1851
9763.75 1856
9764.68 1925
9765.62 1913
9766.55 1882
9767.48 1908
9768.41 1948
9769.35 1881
9770.28 1853
9771.21 1807
9772.15 1854
9773.08 1853
9774.01 1884
9774.95 1829
9775.88 1835
9776.81 1883
9777.75 1859
9778.68 1817
9779.62 1837
9780.55 1876
9781.48 1867
9782.42 1839
9783.35 1896
9784.28 1896
9785.22 1891
9786.15 1899
9787.09 1918
9788.02 1923
9788.95 1904
9789.89 1878
9790.82 1870
9791.76 1864
9792.69 1853
9793.63 1851
9794.56 1904
9795.49 1929
9796.43 1930
9797.36 1896
9798.30 1888
9799.23 1866
9800.17 1913
9801.10 1919
9802.04 1900
9802.97 1874
9803.91 1868
9804.84 1878
9805.78 1843
9806.71 1869
9807.65 1803
9808.58 1756
9809.52 1718
9810.45 1764
9811.39 1710
9812.32 1676
9813.26 1662
9814.19 1644
9815.13 1612
9816.06 1618
9817.00 1643
9817.93 1605
9818.87 1631
9819.80 1574
9820.74 1601
9821.68 1593
9822.61 1618
9823.55 1583
9824.48 1546
9825.42 1558
9826.35 1605
9827.29 1557
9828.23 1540
9829.16 1557
9830.10 1581
9831.03 1542
9831.97 1534
9832.91 1498
9833.84 1539
9834.78 1535
9835.72 1588
9836.65 1526
9837.59 1594
9838.52 1528
9839.46 1506
9840.40 1514
9841.33 1498
9842.27 1557
9843.21 1519
9844.14 1503
9845.08 1493
9846.02 1524
9846.95 1515
9847.89 1519
9848.83 1493
9849.77 1477
9850.70 1475
9851.64 1489
9852.58 1508
9853.51 1534
9854.45 1520
9855.39 1493
9856.33 1511
9857.26 1502
9858.20 1494
9859.14 1531
9860.08 1505
9861.01 1492
9861.95 1489
9862.89 1523
9863.83 1542
9864.76 1488
9865.70 1547
9866.64 1500
9867.58 1529
9868.51 1532
9869.45 1502
9870.39 1517
9871.33 1552
9872.27 1523
9873.20 1511
9874.14 1476
9875.08 1496
9876.02 1531
9876.96 1525
9877.90 1509
9878.83 1472
9879.77 1521
9880.71 1505
9881.65 1479
9882.59 1432
9883.53 1460
9884.47 1470
9885.40 1473
9886.34 1493
9887.28 1469
9888.22 1447
9889.16 1445
9890.10 1433
9891.04 1434
9891.98 1447
9892.91 1441
9893.85 1427
9894.79 1419
9895.73 1432
9896.67 1400
9897.61 1449
9898.55 1422
9899.49 1416
9900.43 1401
9901.37 1430
9902.31 1387
9903.25 1418
9904.19 1365
9905.13 1408
9906.07 1411
9907.01 1432
9907.95 1454
9908.89 1421
9909.83 1435
9910.77 1403
9911.71 1448
9912.65 1442
9913.59 1453
9914.53 1465
9915.47 1456
9916.41 1444
9917.35 1429
9918.29 1437
9919.23 1434
9920.17 1480
9921.11 1413
9922.05 1466
9922.99 1513
9923.93 1587
9924.87 1571
9925.81 1562
9926.75 1603
9927.69 1602
9928.63 1622
9929.57 1647
9930.51 1648
9931.45 1671
9932.39 1608
9933.34 1598
9934.28 1555
9935.22 1522
9936.16 1514
9937.10 1533
9938.04 1477
9938.98 1417
9939.92 1460
9940.87 1456
9941.81 1443
9942.75 1387
9943.69 1404
9944.63 1440
9945.57 1434
9946.51 1463
9947.46 1488
9948.40 1458
9949.34 1491
9950.28 1528
9951.22 1495
9952.16 1552
9953.11 1570
9954.05 1539
9954.99 1532
9955.93 1549
9956.87 1526
9957.82 1525
9958.76 1498
9959.70 1464
9960.64 1446
9961.59 1433
9962.53 1432
9963.47 1400
9964.41 1406
9965.35 1447
9966.30 1409
9967.24 1360
9968.18 1349
9969.13 1356
9970.07 1290
9971.01 1311
9971.95 1335
9972.90 1321
9973.84 1316
9974.78 1275
9975.73 1318
9976.67 1317
9977.61 1340
9978.55 1351
9979.50 1277
9980.44 1254
9981.38 1319
9982.33 1262
9983.27 1288
9984.21 1290
9985.16 1273
9986.10 1284
9987.04 1312
9987.99 1296
9988.93 1292
9989.88 1305
9990.82 1299
9991.76 1333
9992.71 1332
9993.65 1297
9994.59 1291
9995.54 1279
9996.48 1284
9997.43 1303
9998.37 1253
9999.31 1283
10000.26 1261
10001.20 1308
10002.15 1265
10003.09 1301
10004.04 1250
10004.98 1246
10005.92 1257
10006.87 1260
10007.81 1251
10008.76 1274
10009.70 1292
10010.65 1227
10011.59 1230
10012.54 1269
10013.48 1266
10014.43 1265
10015.37 1243
10016.32 1263
10017.26 1253
10018.21 1278
10019.15 1238
10020.10 1258
10021.04 1298
10021.99 1248
10022.93 1257
10023.88 1288
10024.82 1277
10025.77 1274
10026.71 1262
10027.66 1260
10028.60 1233
10029.55 1254
10030.49 1223
10031.44 1244
10032.39 1267
10033.33 1250
10034.28 1256
10035.22 1233
10036.17 1255
10037.11 1220
10038.06 1233
10039.01 1239
10039.95 1211
10040.90 1276
10041.84 1179
10042.79 1215
10043.74 1243
10044.68 1238
10045.63 1209
10046.58 1202
10047.52 1199
10048.47 1223
10049.41 1245
10050.36 1224
10051.31 1208
10052.25 1196
10053.20 1200
10054.15 1184
10055.09 1183
10056.04 1234
10056.99 1221
10057.93 1207
10058.88 1199
10059.83 1206
10060.78 1187
10061.72 1141
10062.67 1163
10063.62 1199
10064.56 1231
10065.51 1162
10066.46 1194
10067.41 1173
10068.35 1170
10069.30 1130
10070.25 1150
10071.20 1139
10072.14 1230
10073.09 1200
10074.04 1138
10074.99 1192
10075.93 1195
10076.88 1205
10077.83 1186
10078.78 1174
10079.72 1180
10080.67 1190
10081.62 1176
10082.57 1185
10083.52 1165
10084.46 1160
10085.41 1165
10086.36 1170
10087.31 1172
10088.26 1156
10089.21 1125
10090.15 1206
10091.10 1209
10092.05 1192
10093.00 1190
10093.95 1146
10094.90 1171
10095.85 1171
10096.79 1129
10097.74 1150
10098.69 1162
10099.64 1177
10100.59 1173
10101.54 1156
10102.49 1166
10103.44 1172
10104.39 1165
10105.33 1196
10106.28 1162
10107.23 1137
10108.18 1139
10109.13 1166
10110.08 1213
10111.03 1167
10111.98 1195
10112.93 1216
10113.88 1190
10114.83 1210
10115.78 1190
10116.73 1172
10117.68 1171
10118.63 1208
10119.58 1181
10120.53 1163
10121.48 1153
10122.43 1201
10123.38 1194
10124.33 1226
10125.28 1210
10126.23 1186
10127.18 1212
10128.13 1256
10129.08 1213
10130.03 1193
10130.98 1186
10131.93 1217
10132.88 1239
10133.83 1230
10134.78 1232
10135.73 1214
10136.68 1242
10137.63 1214
10138.58 1218
10139.53 1219
10140.48 1214
10141.43 1222
10142.38 1241
10143.33 1250
10144.29 1232
10145.24 1220
10146.19 1197
10147.14 1227
10148.09 1216
10149.04 1236
10149.99 1257
10150.94 1257
10151.89 1198
10152.85 1244
10153.80 1209
10154.75 1261
10155.70 1215
10156.65 1221
10157.60 1227
10158.55 1207
10159.51 1263
10160.46 1250
10161.41 1246
10162.36 1258
10163.31 1277
10164.26 1282
10165.22 1295
10166.17 1314
10167.12 1280
10168.07 1290
10169.02 1314
10169.98 1299
10170.93 1302
10171.88 1333
10172.83 1342
10173.79 1353
10174.74 1372
10175.69 1328
10176.64 1304
10177.60 1315
10178.55 1325
10179.50 1384
10180.45 1401
10181.41 1394
10182.36 1346
10183.31 1372
10184.26 1328
10185.22 1358
10186.17 1384
10187.12 1354
10188.08 1335
10189.03 1351
10189.98 1371
10190.93 1368
10191.89 1359
10192.84 1357
10193.79 1391
10194.75 1384
10195.70 1363
10196.65 1332
10197.61 1390
10198.56 1362
10199.51 1333
10200.47 1352
10201.42 1390
10202.38 1381
10203.33 1402
10204.28 1379
10205.24 1380
10206.19 1443
10207.14 1474
10208.10 1411
10209.05 1409
10210.01 1465
10210.96 1441
10211.91 1411
10212.87 1416
10213.82 1429
10214.78 1402
10215.73 1394
10216.69 1399
10217.64 1363
10218.59 1354
10219.55 1306
10220.50 1327
10221.46 1363
10222.41 1348
10223.37 1312
10224.32 1308
10225.28 1296
10226.23 1359
10227.19 1323
10228.14 1319
10229.10 1351
10230.05 1322
10231.01 1332
10231.96 1348
10232.92 1355
10233.87 1317
10234.83 1383
10235.78 1405
10236.74 1380
10237.69 1428
10238.65 1393
10239.60 1383
10240.56 1419
10241.51 1402
10242.47 1392
10243.42 1318
10244.38 1319
10245.34 1349
10246.29 1277
10247.25 1269
10248.20 1286
10249.16 1275
10250.11 1274
10251.07 1271
10252.03 1199
10252.98 1209
10253.94 1230
10254.89 1215
10255.85 1167
10256.81 1191
10257.76 1201
10258.72 1178
10259.68 1162
10260.63 1233
10261.59 1176
10262.55 1181
10263.50 1225
10264.46 1180
10265.41 1157
10266.37 1191
10267.33 1163
10268.28 1188
10269.24 1199
10270.20 1160
10271.16 1149
10272.11 1206
10273.07 1205
10274.03 1218
10274.98 1157
10275.94 1190
10276.90 1202
10277.85 1188
10278.81 1180
10279.77 1189
10280.73 1171
10281.68 1156
10282.64 1166
10283.60 1142
10284.56 1170
10285.51 1158
10286.47 1166
10287.43 1160
10288.39 1124
10289.34 1146
10290.30 1117
10291.26 1128
10292.22 1117
10293.18 1143
10294.13 1125
10295.09 1132
10296.05 1172
10297.01 1161
10297.97 1133
10298.92 1134
10299.88 1119
10300.84 1141
10301.80 1133
10302.76 1118
10303.72 1123
10304.67 1125
10305.63 1152
10306.59 1126
10307.55 1094
10308.51 1144
10309.47 1145
10310.43 1111
10311.38 1106
10312.34 1098
10313.30 1094
10314.26 1102
10315.22 1083
10316.18 1059
10317.14 1094
10318.10 1130
10319.06 1116
10320.01 1133
10320.97 1142
10321.93 1124
10322.89 1116
10323.85 1084
10324.81 1088
10325.77 1095
10326.73 1096
10327.69 1125
10328.65 1137
10329.61 1072
10330.57 1133
10331.53 1136
10332.49 1135
10333.45 1115
10334.41 1138
10335.37 1140
10336.33 1102
10337.29 1077
10338.25 1117
10339.21 1129
10340.17 1122
10341.13 1080
10342.09 1062
10343.05 1051
10344.01 1090
10344.97 1091
10345.93 1059
10346.89 1072
10347.85 1121
10348.81 1078
10349.77 1106
10350.73 1108
10351.69 1063
10352.65 1076
10353.61 1076
10354.57 1084
10355.53 1046
10356.49 1059
10357.46 1089
10358.42 1065
10359.38 1041
10360.34 1050
10361.30 1103
10362.26 1098
10363.22 1120
10364.18 1082
10365.14 1062
10366.11 1106
10367.07 1068
10368.03 1038
10368.99 1056
10369.95 1060
10370.91 1117
10371.87 1094
10372.84 1080
10373.80 1043
10374.76 1054
10375.72 1074
10376.68 1083
10377.64 1086
10378.61 1109
10379.57 1076
10380.53 1094
10381.49 1066
10382.45 1077
10383.42 1048
10384.38 1075
10385.34 1053
10386.30 1046
10387.27 1051
10388.23 1054
10389.19 1098
10390.15 1062
10391.11 1066
10392.08 1038
10393.04 1062
10394.00 1081
10394.96 1089
10395.93 1105
10396.89 1051
10397.85 1061
10398.82 1084
10399.78 1088
10400.74 1078
10401.70 1067
10402.67 1052
10403.63 1085
10404.59 1103
10405.56 1089
10406.52 1075
10407.48 1065
10408.45 1078
10409.41 1075
10410.37 1059
10411.34 1058
10412.30 1061
10413.26 1072
10414.23 1085
10415.19 1086
10416.15 1061
10417.12 1081
10418.08 1064
10419.04 1099
10420.01 1045
10420.97 1107
10421.94 1097
10422.90 1100
10423.86 1093
10424.83 1083
10425.79 1095
10426.76 1099
10427.72 1082
10428.68 1108
10429.65 1115
10430.61 1085
10431.58 1083
10432.54 1063
10433.51 1061
10434.47 1082
10435.44 1089
10436.40 1119
10437.36 1085
10438.33 1069
10439.29 1094
10440.26 1098
10441.22 1097
10442.19 1100
10443.15 1067
10444.12 1113
10445.08 1085
10446.05 1080
10447.01 1051
10447.98 1086
10448.94 1087
10449.91 1062
10450.87 1083
10451.84 1084
10452.80 1114
10453.77 1064
10454.73 1081
10455.70 1103
10456.67 1057
10457.63 1063
10458.60 1087
10459.56 1057
10460.53 1091
10461.49 1086
10462.46 1079
10463.43 1093
10464.39 1122
10465.36 1085
10466.32 1071
10467.29 1071
10468.25 1091
10469.22 1091
10470.19 1061
10471.15 1120
10472.12 1119
10473.09 1097
10474.05 1147
10475.02 1123
10475.98 1129
10476.95 1111
10477.92 1137
10478.88 1147
10479.85 1186
10480.82 1201
10481.78 1182
10482.75 1151
10483.72 1159
10484.68 1170
10485.65 1168
10486.62 1173
10487.58 1145
10488.55 1212
10489.52 1159
10490.49 1156
10491.45 1171
10492.42 1140
10493.39 1156
10494.35 1149
10495.32 1191
10496.29 1167
10497.26 1175
10498.22 1177
10499.19 1171
10500.16 1184
10501.13 1172
10502.09 1191
10503.06 1173
10504.03 1231
10505.00 1166
10505.96 1139
10506.93 1211
10507.90 1200
10508.87 1209
10509.84 1155
10510.80 1176
10511.77 1151
10512.74 1140
10513.71 1167
10514.68 1139
10515.64 1107
10516.61 1086
10517.58 1139
10518.55 1140
10519.52 1132
10520.49 1098
10521.45 1123
10522.42 1071
10523.39 1090
10524.36 1088
10525.33 1089
10526.30 1087
10527.27 1078
10528.23 1087
10529.20 1088
10530.17 1104
10531.14 1105
10532.11 1126
10533.08 1078
10534.05 1074
10535.02 1089
10535.99 1091
10536.96 1109
10537.93 1097
10538.89 1090
10539.86 1172
10540.83 1147
10541.80 1104
10542.77 1119
10543.74 1125
10544.71 1105
10545.68 1156
10546.65 1124
10547.62 1135
10548.59 1117
10549.56 1146
10550.53 1159
10551.50 1133
10552.47 1108
10553.44 1082
10554.41 1095
10555.38 1134
10556.35 1113
10557.32 1133
10558.29 1121
10559.26 1128
10560.23 1096
10561.20 1191
10562.17 1157
10563.14 1180
10564.11 1173
10565.08 1157
10566.05 1132
10567.02 1141
10567.99 1156
10568.96 1170
10569.93 1160
10570.91 1127
10571.88 1126
10572.85 1154
10573.82 1138
10574.79 1128
10575.76 1142
10576.73 1154
10577.70 1126
10578.67 1133
10579.64 1146
10580.62 1177
10581.59 1150
10582.56 1152
10583.53 1195
10584.50 1167
10585.47 1166
10586.44 1191
10587.42 1173
10588.39 1159
10589.36 1173
10590.33 1177
10591.30 1183
10592.27 1162
10593.25 1210
10594.22 1192
10595.19 1193
10596.16 1173
10597.13 1205
10598.10 1190
10599.08 1198
10600.05 1191
10601.02 1210
10601.99 1187
10602.97 1182
10603.94 1220
10604.91 1209
10605.88 1247
10606.85 1261
10607.83 1258
10608.80 1266
10609.77 1279
10610.74 1252
10611.72 1254
10612.69 1254
10613.66 1247
10614.64 1272
10615.61 1240
10616.58 1160
10617.55 1229
10618.53 1196
10619.50 1150
10620.47 1170
10621.45 1193
10622.42 1130
10623.39 1133
10624.37 1158
10625.34 1136
10626.31 1139
10627.29 1097
10628.26 1121
10629.23 1119
10630.21 1127
10631.18 1112
10632.15 1072
10633.13 1078
10634.10 1080
10635.07 1057
10636.05 1084
10637.02 1065
10638.00 1087
10638.97 1120
10639.94 1103
10640.92 1127
10641.89 1114
10642.87 1128
10643.84 1149
10644.81 1110
10645.79 1096
10646.76 1094
10647.74 1101
10648.71 1140
10649.68 1094
10650.66 1133
10651.63 1115
10652.61 1052
10653.58 1096
10654.56 1084
10655.53 1063
10656.51 1074
10657.48 1078
10658.46 1079
10659.43 1047
10660.41 1043
10661.38 1025
10662.36 1028
10663.33 1038
10664.31 1035
10665.28 1034
10666.26 1029
10667.23 1048
10668.21 1065
10669.18 1052
10670.16 1043
10671.13 1051
10672.11 1072
10673.08 1062
10674.06 1026
10675.03 1057
10676.01 1088
10676.99 1052
10677.96 1085
10678.94 1047
10679.91 1054
10680.89 1046
10681.86 1049
10682.84 1065
10683.82 1042
10684.79 1061
10685.77 1093
10686.74 1058
10687.72 998
10688.70 1044
10689.67 1001
10690.65 1035
10691.63 1049
10692.60 1021
10693.58 1026
10694.55 1021
10695.53 1018
10696.51 1045
10697.48 1045
10698.46 1030
10699.44 1051
10700.41 1065
10701.39 1035
10702.37 1020
10703.34 1019
10704.32 1004
10705.30 994
10706.27 998
10707.25 1027
10708.23 1026
10709.21 1025
10710.18 1016
10711.16 1024
10712.14 1048
10713.11 1004
10714.09 976
10715.07 991
10716.05 1018
10717.02 1004
10718.00 1026
10718.98 1022
10719.96 1039
10720.93 1040
10721.91 1015
10722.89 1031
10723.87 1019
10724.85 989
10725.82 1031
10726.80 1056
10727.78 1008
10728.76 1033
10729.74 1043
10730.71 1059
10731.69 1011
10732.67 1029
10733.65 1048
10734.63 1015
10735.60 1037
10736.58 1046
10737.56 1028
10738.54 1038
10739.52 1047
10740.50 1054
10741.48 1024
10742.45 1001
10743.43 1046
10744.41 1061
10745.39 1053
10746.37 1076
10747.35 1085
10748.33 1053
10749.31 1051
10750.28 1113
10751.26 1050
10752.24 1083
10753.22 1098
10754.20 1062
10755.18 1016
10756.16 1049
10757.14 1111
10758.12 1076
10759.10 1065
10760.08 1051
10761.06 1064
10762.04 1026
10763.01 1038
10763.99 1104
10764.97 1073
10765.95 1076
10766.93 1072
10767.91 1069
10768.89 1096
10769.87 1081
10770.85 1090
10771.83 1077
10772.81 1042
10773.79 1043
10774.77 1082
10775.75 1053
10776.73 1086
10777.71 1107
10778.69 1119
10779.67 1111
10780.65 1125
10781.63 1109
10782.62 1101
10783.60 1125
10784.58 1113
10785.56 1135
10786.54 1128
10787.52 1111
10788.50 1144
10789.48 1137
10790.46 1102
10791.44 1101
10792.42 1133
10793.40 1096
10794.38 1095
10795.37 1098
10796.35 1150
10797.33 1101
10798.31 1110
10799.29 1079
10800.27 1113
10801.25 1100
10802.23 1109
10803.21 1094
10804.20 1088
10805.18 1075
10806.16 1101
10807.14 1067
10808.12 1076
10809.10 1088
10810.09 1090
10811.07 1019
10812.05 1077
10813.03 1062
10814.01 1022
10815.00 1024
10815.98 1041
10816.96 1041
10817.94 1066
10818.92 1040
10819.91 1048
10820.89 1035
10821.87 1029
10822.85 1069
10823.83 1062
10824.82 1062
10825.80 1086
10826.78 1065
10827.76 1038
10828.75 1075
10829.73 1080
10830.71 1091
10831.69 1052
10832.68 1052
10833.66 1087
10834.64 1091
10835.63 1106
10836.61 1083
10837.59 1127
10838.57 1096
10839.56 1105
10840.54 1091
10841.52 1091
10842.51 1089
10843.49 1073
10844.47 1073
10845.46 1071
10846.44 1107
10847.42 1079
10848.41 1098
10849.39 1139
10850.37 1125
10851.36 1096
10852.34 1109
10853.32 1105
10854.31 1134
10855.29 1151
10856.28 1139
10857.26 1132
10858.24 1143
10859.23 1154
10860.21 1165
10861.20 1130
10862.18 1094
10863.16 1134
10864.15 1143
10865.13 1194
10866.12 1199
10867.10 1140
10868.08 1133
10869.07 1130
10870.05 1147
10871.04 1151
10872.02 1164
10873.01 1172
10873.99 1171
10874.98 1196
10875.96 1162
10876.95 1147
10877.93 1196
10878.92 1161
10879.90 1171
10880.89 1201
10881.87 1185
10882.86 1175
10883.84 1203
10884.83 1183
10885.81 1190
10886.80 1196
10887.78 1219
10888.77 1261
10889.75 1222
10890.74 1192
10891.72 1242
10892.71 1240
10893.69 1216
10894.68 1205
10895.66 1205
10896.65 1253
10897.64 1240
10898.62 1240
10899.61 1298
10900.59 1304
10901.58 1303
10902.56 1250
10903.55 1245
10904.54 1264
10905.52 1266
10906.51 1266
10907.49 1292
10908.48 1264
10909.47 1248
10910.45 1281
10911.44 1335
10912.43 1343
10913.41 1298
10914.40 1319
10915.39 1349
10916.37 1353
10917.36 1358
10918.35 1368
10919.33 1336
10920.32 1370
10921.31 1383
10922.29 1369
10923.28 1380
10924.27 1410
10925.25 1360
10926.24 1389
10927.23 1406
10928.21 1355
10929.20 1394
10930.19 1393
10931.18 1440
10932.16 1434
10933.15 1397
10934.14 1405
10935.12 1430
10936.11 1427
10937.10 1439
10938.09 1489
10939.07 1462
10940.06 1462
10941.05 1443
10942.04 1446
10943.02 1496
10944.01 1519
10945.00 1546
10945.99 1530
10946.98 1571
10947.96 1509
10948.95 1552
10949.94 1572
10950.93 1575
10951.92 1607
10952.90 1631
10953.89 1652
10954.88 1680
10955.87 1763
10956.86 1759
10957.85 1764
10958.83 1771
10959.82 1831
10960.81 1864
10961.80 1876
10962.79 1863
10963.78 1862
10964.77 1849
10965.75 1833
10966.74 1871
10967.73 1815
10968.72 1808
10969.71 1776
10970.70 1728
10971.69 1743
10972.68 1725
10973.67 1705
10974.66 1738
10975.64 1657
10976.63 1614
10977.62 1632
10978.61 1660
10979.60 1623
10980.59 1652
10981.58 1649
10982.57 1658
10983.56 1602
10984.55 1604
10985.54 1608
10986.53 1669
10987.52 1678
10988.51 1704
10989.50 1693
10990.49 1716
10991.48 1772
10992.47 1829
10993.46 1782
10994.45 1823
10995.44 1893
10996.43 1946
10997.42 2013
10998.41 2046
10999.40 2045
11000.39 2087
11001.38 2127
11002.37 2173
11003.36 2157
11004.35 2136
11005.34 2141
11006.33 2138
11007.32 2050
11008.31 2049
11009.30 1957
11010.30 1903
11011.29 1881
11012.28 1809
11013.27 1804
11014.26 1693
11015.25 1665
11016.24 1633
11017.23 1637
11018.22 1541
11019.21 1537
11020.21 1470
11021.20 1487
11022.19 1481
11023.18 1420
11024.17 1397
11025.16 1455
11026.15 1411
11027.14 1422
11028.14 1383
11029.13 1345
11030.12 1333
11031.11 1396
11032.10 1371
11033.09 1371
11034.09 1353
11035.08 1394
11036.07 1390
11037.06 1332
11038.05 1358
11039.05 1358
11040.04 1363
11041.03 1343
11042.02 1323
11043.02 1379
11044.01 1349
11045.00 1310
11045.99 1331
11046.98 1302
11047.98 1295
11048.97 1330
11049.96 1335
11050.95 1284
11051.95 1324
11052.94 1310
11053.93 1253
11054.93 1304
11055.92 1277
11056.91 1229
11057.90 1261
11058.90 1262
11059.89 1258
11060.88 1223
11061.88 1266
11062.87 1287
11063.86 1278
11064.86 1270
11065.85 1267
11066.84 1269
11067.84 1283
11068.83 1253
11069.82 1246
11070.82 1243
11071.81 1226
11072.80 1263
11073.80 1263
11074.79 1269
11075.78 1242
11076.78 1224
11077.77 1236
11078.77 1268
11079.76 1254
11080.75 1281
11081.75 1258
11082.74 1249
11083.74 1247
11084.73 1220
11085.72 1240
11086.72 1263
11087.71 1235
11088.71 1204
11089.70 1211
11090.70 1210
11091.69 1218
11092.68 1238
11093.68 1163
11094.67 1167
11095.67 1149
11096.66 1174
11097.66 1214
11098.65 1189
11099.65 1147
11100.64 1209
11101.64 1160
11102.63 1153
11103.63 1211
11104.62 1180
11105.62 1210
11106.61 1167
11107.61 1222
11108.60 1161
11109.60 1187
11110.59 1196
11111.59 1212
11112.58 1164
11113.58 1163
11114.57 1177
11115.57 1194
11116.56 1158
11117.56 1152
11118.56 1146
11119.55 1186
11120.55 1173
11121.54 1150
11122.54 1167
11123.54 1148
11124.53 1165
11125.53 1144
11126.52 1139
11127.52 1142
11128.51 1140
11129.51 1157
11130.51 1213
11131.50 1154
11132.50 1174
11133.50 1154
11134.49 1132
11135.49 1107
11136.49 1147
11137.48 1151
11138.48 1146
11139.47 1099
11140.47 1108
11141.47 1137
11142.46 1117
11143.46 1120
11144.46 1123
11145.46 1094
11146.45 1121
11147.45 1111
11148.45 1133
11149.44 1118
11150.44 1101
11151.44 1108
11152.43 1114
11153.43 1103
11154.43 1137
11155.43 1123
11156.42 1160
11157.42 1130
11158.42 1145
11159.42 1149
11160.41 1130
11161.41 1149
11162.41 1146
11163.41 1149
11164.40 1137
11165.40 1088
11166.40 1130
11167.40 1108
11168.39 1134
11169.39 1122
11170.39 1131
11171.39 1138
11172.39 1140
11173.38 1117
11174.38 1099
11175.38 1166
11176.38 1139
11177.38 1142
11178.38 1170
11179.37 1133
11180.37 1144
11181.37 1158
11182.37 1152
11183.37 1138
11184.37 1120
11185.37 1088
11186.36 1113
11187.36 1131
11188.36 1098
11189.36 1126
11190.36 1128
11191.36 1169
11192.36 1171
11193.36 1145
11194.36 1170
11195.35 1162
11196.35 1163
11197.35 1146
11198.35 1124
11199.35 1175
11200.35 1183
11201.35 1173
11202.35 1142
11203.35 1159
11204.35 1166
11205.35 1125
11206.35 1142
11207.35 1145
11208.35 1143
11209.35 1158
11210.35 1174
11211.35 1148
11212.35 1133
11213.35 1166
11214.35 1211
11215.34 1161
11216.35 1165
11217.35 1153
11218.35 1105
11219.35 1100
11220.35 1156
11221.35 1172
11222.35 1165
11223.35 1151
11224.35 1147
11225.35 1155
11226.35 1143
11227.35 1146
11228.35 1181
11229.35 1111
11230.35 1116
11231.35 1106
11232.35 1132
11233.35 1165
11234.35 1111
11235.35 1143
11236.35 1079
11237.36 1137
11238.36 1131
11239.36 1146
11240.36 1164
11241.36 1144
11242.36 1165
11243.36 1140
11244.36 1132
11245.36 1154
11246.37 1137
11247.37 1098
11248.37 1129
11249.37 1144
11250.37 1173
11251.37 1147
11252.38 1167
11253.38 1152
11254.38 1146
11255.38 1213
11256.38 1167
11257.38 1172
11258.39 1164
11259.39 1173
11260.39 1185
11261.39 1160
11262.39 1196
11263.40 1206
11264.40 1199
11265.40 1143
11266.40 1172
11267.40 1210
11268.41 1222
11269.41 1199
11270.41 1239
11271.41 1242
11272.42 1223
11273.42 1233
11274.42 1260
11275.42 1228
11276.43 1226
11277.43 1196
11278.43 1240
11279.44 1288
11280.44 1286
11281.44 1266
11282.44 1292
11283.45 1261
11284.45 1262
11285.45 1225
11286.46 1196
11287.46 1213
11288.46 1189
11289.47 1188
11290.47 1175
11291.47 1152
11292.48 1166
11293.48 1134
11294.48 1113
11295.49 1160
11296.49 1098
11297.49 1111
11298.50 1128
11299.50 1116
11300.51 1084
11301.51 1082
11302.51 1092
11303.52 1124
11304.52 1095
11305.53 1108
11306.53 1076
11307.53 1087
11308.54 1118
11309.54 1122
11310.55 1123
11311.55 1120
11312.55 1136
11313.56 1126
11314.56 1119
11315.57 1132
11316.57 1127
11317.58 1127
11318.58 1179
11319.59 1140
11320.59 1179
11321.59 1161
11322.60 1142
11323.60 1129
11324.61 1139
11325.61 1141
11326.62 1130
11327.62 1180
11328.63 1135
11329.63 1112
11330.64 1144
11331.64 1104
11332.65 1109
11333.65 1110
11334.66 1124
11335.67 1118
11336.67 1124
11337.68 1144
11338.68 1096
11339.69 1103
11340.69 1127
11341.70 1146
11342.70 1162
11343.71 1155
11344.72 1127
11345.72 1093
11346.73 1115
11347.73 1100
11348.74 1116
11349.74 1066
11350.75 1082
11351.76 1103
11352.76 1073
11353.77 1071
11354.78 1118
11355.78 1074
11356.79 1070
11357.79 1058
11358.80 1087
11359.81 1113
11360.81 1054
11361.82 1088
11362.83 1061
11363.83 1085
11364.84 1088
11365.85 1063
11366.85 1052
11367.86 1057
11368.87 1058
11369.87 1046
11370.88 1040
11371.89 1010
11372.89 1051
11373.90 1068
11374.91 1057
11375.92 1044
11376.92 1026
11377.93 1057
11378.94 1045
11379.94 1041
11380.95 1006
11381.96 1062
11382.97 1059
11383.97 1074
11384.98 1076
11385.99 1007
11387.00 1005
11388.00 1057
11389.01 1052
11390.02 1045
11391.03 1041
11392.04 1033
11393.04 1029
11394.05 1038
11395.06 1002
11396.07 1019
11397.08 1042
11398.08 1045
11399.09 1055
11400.10 1032
11401.11 1050
11402.12 1016
11403.12 1045
11404.13 1022
11405.14 1015
11406.15 1021
11407.16 1024
11408.17 1063
11409.18 1028
11410.18 1027
11411.19 1015
11412.20 1031
11413.21 1021
11414.22 995
11415.23 991
11416.24 1027
11417.25 1019
11418.25 1033
11419.26 1039
11420.27 1030
11421.28 1029
11422.29 1018
11423.30 1045
11424.31 1027
11425.32 1003
11426.33 1075
11427.34 1070
11428.35 1048
11429.36 1067
11430.37 1031
11431.38 1051
11432.39 1014
11433.39 1034
11434.40 1059
11435.41 1074
11436.42 1056
11437.43 1080
11438.44 1076
11439.45 1092
11440.46 1052
11441.47 1059
11442.48 1031
11443.49 1039
11444.50 1022
11445.51 1069
11446.52 1108
11447.53 1069
11448.55 1051
11449.56 1044
11450.57 1067
11451.58 1074
11452.59 1046
11453.60 1050
11454.61 1040
11455.62 1053
11456.63 1060
11457.64 1039
11458.65 1044
11459.66 1035
11460.67 1057
11461.68 1027
11462.69 1054
11463.71 1055
11464.72 1076
11465.73 1037
11466.74 1015
11467.75 1072
11468.76 1059
11469.77 1070
11470.78 1071
11471.80 1093
11472.81 1077
11473.82 1063
11474.83 1051
11475.84 1094
11476.85 1076
11477.86 1098
11478.88 1084
11479.89 1052
11480.90 1044
11481.91 1048
11482.92 1075
11483.93 1107
11484.95 1096
11485.96 1119
11486.97 1080
11487.98 1066
11489.00 1093
11490.01 1094
11491.02 1074
11492.03 1075
11493.04 1055
11494.06 1078
11495.07 1094
11496.08 1093
11497.09 1075
11498.11 1106
11499.12 1092
11500.13 1092
11501.14 1088
11502.16 1093
11503.17 1056
11504.18 1132
11505.20 1128
11506.21 1094
11507.22 1092
11508.23 1094
11509.25 1093
11510.26 1115
11511.27 1122
11512.29 1115
11513.30 1121
11514.31 1129
11515.33 1130
11516.34 1168
11517.35 1166
11518.37 1183
11519.38 1177
11520.39 1196
11521.41 1201
11522.42 1262
11523.43 1253
11524.45 1241
11525.46 1262
11526.47 1247
11527.49 1244
11528.50 1277
11529.52 1258
11530.53 1299
11531.54 1311
11532.56 1329
11533.57 1368
11534.59 1390
11535.60 1457
11536.62 1514
11537.63 1502
11538.64 1516
11539.66 1563
11540.67 1612
11541.69 1583
11542.70 1604
11543.72 1600
11544.73 1608
11545.75 1584
11546.76 1572
11547.77 1508
11548.79 1464
11549.80 1441
11550.82 1395
11551.83 1361
11552.85 1338
11553.86 1339
11554.88 1293
11555.89 1264
11556.91 1253
11557.92 1239
11558.94 1221
11559.95 1193
11560.97 1193
11561.99 1144
11563.00 1118
11564.02 1127
11565.03 1174
11566.05 1142
11567.06 1136
11568.08 1121
11569.09 1126
11570.11 1137
11571.13 1124
11572.14 1108
11573.16 1129
11574.17 1171
11575.19 1143
11576.20 1147
11577.22 1131
11578.24 1118
11579.25 1107
11580.27 1111
11581.29 1124
11582.30 1098
11583.32 1154
11584.33 1137
11585.35 1105
11586.37 1102
11587.38 1112
11588.40 1124
11589.42 1123
11590.43 1118
11591.45 1132
11592.47 1126
11593.48 1157
11594.50 1145
11595.52 1125
11596.53 1145
11597.55 1150
11598.57 1187
11599.58 1147
11600.60 1149
11601.62 1186
11602.64 1211
11603.65 1191
11604.67 1192
11605.69 1130
11606.70 1191
11607.72 1161
11608.74 1161
11609.76 1127
11610.77 1119
11611.79 1090
11612.81 1120
11613.83 1135
11614.84 1099
11615.86 1102
11616.88 1090
11617.90 1080
11618.92 1097
11619.93 1105
11620.95 1109
11621.97 1080
11622.99 1079
11624.01 1090
11625.02 1081
11626.04 1117
11627.06 1116
11628.08 1076
11629.10 1103
11630.11 1082
11631.13 1011
11632.15 1061
11633.17 1076
11634.19 1072
11635.21 1066
11636.23 1040
11637.24 1037
11638.26 1035
11639.28 1043
11640.30 1021
11641.32 1024
11642.34 1053
11643.36 1032
11644.38 994
11645.39 1005
11646.41 993
11647.43 1018
11648.45 1029
11649.47 1019
11650.49 998
11651.51 1024
11652.53 1020
11653.55 984
11654.57 1001
11655.59 965
11656.61 1002
11657.63 1052
11658.65 981
11659.67 999
11660.69 1008
11661.70 997
11662.72 948
11663.74 971
11664.76 996
11665.78 989
11666.80 982
11667.82 997
11668.84 1021
11669.86 992
11670.88 992
11671.90 984
11672.92 991
11673.95 989
11674.97 1021
11675.99 1003
11677.01 967
11678.03 968
11679.05 959
11680.07 962
11681.09 944
11682.11 977
11683.13 996
11684.15 969
11685.17 978
11686.19 989
11687.21 932
11688.23 934
11689.25 973
11690.28 929
11691.30 916
11692.32 909
11693.34 968
11694.36 953
11695.38 929
11696.40 926
11697.42 935
11698.44 942
11699.47 965
11700.49 987
11701.51 960
11702.53 940
11703.55 939
11704.57 940
11705.60 926
11706.62 929
11707.64 943
11708.66 920
11709.68 940
11710.70 949
11711.73 925
11712.75 969
11713.77 982
11714.79 948
11715.81 968
11716.84 947
11717.86 937
11718.88 954
11719.90 963
11720.92 940
11721.95 953
11722.97 966
11723.99 961
11725.01 955
11726.04 940
11727.06 968
11728.08 961
11729.11 960
11730.13 1001
11731.15 961
11732.17 976
11733.20 981
11734.22 975
11735.24 946
11736.26 944
11737.29 949
11738.31 946
11739.33 949
11740.36 940
11741.38 936
11742.40 955
11743.43 962
11744.45 970
11745.47 955
11746.50 931
11747.52 921
11748.54 989
11749.57 960
11750.59 931
11751.62 964
11752.64 950
11753.66 907
11754.69 959
11755.71 976
11756.73 969
11757.76 958
11758.78 966
11759.81 974
11760.83 983
11761.85 934
11762.88 925
11763.90 985
11764.93 978
11765.95 955
11766.98 962
11768.00 964
11769.02 961
11770.05 941
11771.07 956
11772.10 942
11773.12 934
11774.15 958
11775.17 957
11776.20 948
11777.22 1001
11778.25 1013
11779.27 987
11780.30 975
11781.32 984
11782.35 1004
11783.37 968
11784.40 964
11785.42 966
11786.45 966
11787.47 968
11788.50 965
11789.52 996
11790.55 1002
11791.57 985
11792.60 994
11793.62 952
11794.65 958
11795.67 960
11796.70 988
11797.73 981
11798.75 965
11799.78 1033
11800.80 984
11801.83 966
11802.85 998
11803.88 1028
11804.91 983
11805.93 992
11806.96 1027
11807.98 995
11809.01 978
11810.04 974
11811.06 1008
11812.09 984
11813.12 993
11814.14 1016
11815.17 1001
11816.19 981
11817.22 1037
11818.25 1017
11819.27 990
11820.30 991
11821.33 1059
11822.35 1038
11823.38 989
11824.41 1016
11825.44 1039
11826.46 1035
11827.49 1021
11828.52 1042
11829.54 1062
11830.57 1068
11831.60 1070
11832.62 1066
11833.65 1036
11834.68 1030
11835.71 1079
11836.73 1052
11837.76 1061
11838.79 1107
11839.82 1062
11840.84 1052
11841.87 1032
11842.90 1012
11843.93 1045
11844.95 1084
11845.98 1064
11847.01 1091
11848.04 1057
11849.07 1081
11850.09 1102
11851.12 1135
11852.15 1129
11853.18 1098
11854.21 1140
11855.23 1162
11856.26 1130
11857.29 1132
11858.32 1097
11859.35 1113
11860.38 1129
11861.40 1133
11862.43 1142
11863.46 1095
11864.49 1131
11865.52 1178
11866.55 1145
11867.58 1166
11868.60 1166
11869.63 1118
11870.66 1167
11871.69 1167
11872.72 1147
11873.75 1170
11874.78 1171
11875.81 1194
11876.84 1181
11877.86 1168
11878.89 1192
11879.92 1182
11880.95 1180
11881.98 1207
11883.01 1226
11884.04 1210
11885.07 1230
11886.10 1219
11887.13 1221
11888.16 1287
11889.19 1268
11890.22 1272
11891.25 1305
11892.28 1289
11893.31 1270
11894.34 1289
11895.37 1346
11896.40 1338
11897.43 1356
11898.46 1384
11899.49 1406
11900.52 1433
11901.55 1438
11902.58 1491
11903.61 1464
11904.64 1513
11905.67 1512
11906.70 1511
11907.73 1521
11908.76 1516
11909.79 1550
11910.82 1591
11911.85 1532
11912.88 1514
11913.91 1498
11914.94 1487
11915.97 1471
11917.01 1464
11918.04 1461
11919.07 1414
11920.10 1446
11921.13 1473
11922.16 1517
11923.19 1522
11924.22 1470
11925.25 1494
11926.28 1503
11927.32 1551
11928.35 1551
11929.38 1619
11930.41 1587
11931.44 1591
11932.47 1581
11933.50 1623
11934.54 1642
11935.57 1630
11936.60 1630
11937.63 1613
11938.66 1592
11939.70 1544
11940.73 1541
11941.76 1528
11942.79 1533
11943.82 1473
11944.85 1480
11945.89 1434
11946.92 1389
11947.95 1414
11948.98 1395
11950.02 1339
11951.05 1385
11952.08 1343
11953.11 1298
11954.15 1273
11955.18 1325
11956.21 1369
11957.24 1331
11958.28 1315
11959.31 1295
11960.34 1321
11961.37 1293
11962.41 1275
11963.44 1279
11964.47 1287
11965.51 1305
11966.54 1273
11967.57 1294
11968.60 1291
11969.64 1267
11970.67 1257
11971.70 1287
11972.74 1287
11973.77 1285
11974.80 1283
11975.84 1321
11976.87 1287
11977.90 1283
11978.94 1250
11979.97 1305
11981.00 1284
11982.04 1328
11983.07 1295
11984.11 1306
11985.14 1321
11986.17 1312
11987.21 1317
11988.24 1320
11989.28 1300
11990.31 1326
11991.34 1360
11992.38 1380
11993.41 1360
11994.45 1349
11995.48 1373
11996.51 1364
11997.55 1309
11998.58 1321
11999.62 1301
12000.65 1324
12001.69 1375
12002.72 1374
12003.76 1380
12004.79 1367
12005.82 1383
12006.86 1399
12007.89 1368
12008.93 1426
12009.96 1419
12011.00 1433
12012.03 1400
12013.07 1409
12014.10 1444
12015.14 1438
12016.17 1440
12017.21 1475
12018.24 1472
12019.28 1453
12020.32 1469
12021.35 1481
12022.39 1489
12023.42 1479
12024.46 1474
12025.49 1458
12026.53 1461
12027.56 1463
12028.60 1511
12029.64 1480
12030.67 1457
12031.71 1504
12032.74 1472
12033.78 1518
12034.81 1503
12035.85 1476
12036.89 1483
12037.92 1487
12038.96 1481
12039.99 1507
12041.03 1531
12042.07 1508
12043.10 1491
12044.14 1505
12045.18 1476
12046.21 1516
12047.25 1475
12048.29 1532
12049.32 1510
12050.36 1478
12051.40 1513
12052.43 1468
12053.47 1472
12054.51 1494
12055.54 1533
12056.58 1553
12057.62 1551
12058.65 1555
12059.69 1565
12060.73 1580
12061.76 1563
12062.80 1576
12063.84 1551
12064.88 1533
12065.91 1587
12066.95 1515
12067.99 1495
12069.03 1522
12070.06 1490
12071.10 1504
12072.14 1463
12073.18 1474
12074.21 1422
12075.25 1421
12076.29 1405
12077.33 1374
12078.36 1405
12079.40 1421
12080.44 1429
12081.48 1389
12082.52 1416
12083.55 1450
12084.59 1440
12085.63 1398
12086.67 1390
12087.71 1409
12088.74 1422
12089.78 1413
12090.82 1421
12091.86 1465
12092.90 1442
12093.94 1461
12094.98 1447
12096.01 1443
12097.05 1466
12098.09 1433
12099.13 1474
12100.17 1503
12101.21 1511
12102.25 1505
12103.28 1502
12104.32 1556
12105.36 1568
12106.40 1548
12107.44 1521
12108.48 1521
12109.52 1527
12110.56 1475
12111.60 1497
12112.64 1456
12113.68 1427
12114.72 1438
12115.76 1435
12116.79 1411
12117.83 1330
12118.87 1314
12119.91 1321
12120.95 1294
12121.99 1294
12123.03 1283
12124.07 1258
12125.11 1236
12126.15 1239
12127.19 1217
12128.23 1218
12129.27 1202
12130.31 1222
12131.35 1231
12132.39 1220
12133.43 1208
12134.47 1161
12135.51 1144
12136.55 1172
12137.59 1153
12138.63 1149
12139.67 1100
12140.71 1147
12141.76 1159
12142.80 1110
12143.84 1138
12144.88 1148
12145.92 1124
12146.96 1149
12148.00 1129
12149.04 1080
12150.08 1125
12151.12 1133
12152.16 1147
12153.20 1088
12154.25 1115
12155.29 1141
12156.33 1103
12157.37 1088
12158.41 1083
12159.45 1090
12160.49 1058
12161.53 1070
12162.58 1081
12163.62 1070
12164.66 1108
12165.70 1104
12166.74 1114
12167.78 1068
12168.82 1052
12169.87 1060
12170.91 1041
12171.95 1066
12172.99 1079
12174.03 1090
12175.08 1034
12176.12 1050
12177.16 1048
12178.20 1052
12179.24 1047
12180.29 1086
12181.33 1071
12182.37 979
12183.41 1061
12184.46 1007
12185.50 1003
12186.54 1038
12187.58 1057
12188.63 1029
12189.67 1028
12190.71 1009
12191.75 1031
12192.80 1043
12193.84 1022
12194.88 1005
12195.92 1045
12196.97 1003
12198.01 1016
12199.05 1032
12200.10 1025
12201.14 1009
12202.18 993
12203.23 1007
12204.27 988
12205.31 1001
12206.36 1019
12207.40 1039
12208.44 1034
12209.49 1010
12210.53 1007
12211.57 986
12212.62 974
12213.66 989
12214.70 1005
12215.75 958
12216.79 1012
12217.84 972
12218.88 972
12219.92 969
12220.97 985
12222.01 965
12223.06 971
12224.10 958
12225.14 987
12226.19 937
12227.23 952
12228.28 959
12229.32 971
12230.36 979
12231.41 935
12232.45 960
12233.50 940
12234.54 907
12235.59 923
12236.63 940
12237.68 960
12238.72 941
12239.77 953
12240.81 918
12241.86 936
12242.90 954
12243.94 911
12244.99 926
12246.03 916
12247.08 940
12248.13 924
12249.17 956
12250.22 882
12251.26 912
12252.31 888
12253.35 888
12254.40 915
12255.44 889
12256.49 884
12257.53 893
12258.58 897
12259.62 916
12260.67 865
12261.72 891
12262.76 885
12263.81 919
12264.85 911
12265.90 906
12266.94 899
12267.99 899
12269.04 863
12270.08 875
12271.13 870
12272.17 875
12273.22 912
12274.27 868
12275.31 860
12276.36 893
12277.41 850
12278.45 880
12279.50 851
12280.55 835
12281.59 834
12282.64 876
12283.69 844
12284.73 866
12285.78 891
12286.83 850
12287.87 853
12288.92 872
12289.97 859
12291.01 825
12292.06 854
12293.11 889
12294.15 834
12295.20 856
12296.25 864
12297.30 831
12298.34 813
12299.39 838
12300.44 859
12301.48 848
12302.53 794
12303.58 843
12304.63 869
12305.67 882
12306.72 838
12307.77 857
12308.82 849
12309.87 855
12310.91 853
12311.96 885
12313.01 814
12314.06 834
12315.10 803
12316.15 836
12317.20 847
12318.25 812
12319.30 834
12320.34 825
12321.39 836
12322.44 833
12323.49 803
12324.54 809
12325.59 825
12326.63 849
12327.68 827
12328.73 810
12329.78 810
12330.83 811
12331.88 849
12332.93 815
12333.98 797
12335.02 827
12336.07 812
12337.12 818
12338.17 792
12339.22 820
12340.27 817
12341.32 846
12342.37 834
12343.42 815
12344.47 807
12345.51 818
12346.56 834
12347.61 821
12348.66 800
12349.71 800
12350.76 807
12351.81 784
12352.86 790
12353.91 798
12354.96 801
12356.01 782
12357.06 823
12358.11 780
12359.16 786
12360.21 779
12361.26 812
12362.31 813
12363.36 802
12364.41 834
12365.46 837
12366.51 809
12367.56 807
12368.61 827
12369.66 815
12370.71 834
12371.76 808
12372.81 806
12373.86 810
12374.91 779
12375.96 787
12377.01 764
12378.06 770
12379.11 761
12380.17 804
12381.22 766
12382.27 809
12383.32 799
12384.37 815
12385.42 775
12386.47 787
12387.52 801
12388.57 761
12389.62 816
12390.67 820
12391.73 821
12392.78 830
12393.83 809
12394.88 812
12395.93 807
12396.98 806
12398.03 808
12399.09 854
12400.14 822
12401.19 821
12402.24 802
12403.29 816
12404.34 824
12405.40 821
12406.45 828
12407.50 816
12408.55 791
12409.60 810
12410.66 807
12411.71 816
12412.76 807
12413.81 817
12414.86 825
12415.92 798
12416.97 835
12418.02 771
12419.07 804
12420.13 799
12421.18 821
12422.23 855
12423.28 843
12424.34 815
12425.39 819
12426.44 818
12427.49 831
12428.55 822
12429.60 859
12430.65 862
12431.71 840
12432.76 838
12433.81 811
12434.86 826
12435.92 831
12436.97 848
12438.02 845
12439.08 798
12440.13 836
12441.18 780
12442.24 837
12443.29 829
12444.34 877
12445.40 840
12446.45 801
12447.50 792
12448.56 802
12449.61 825
12450.67 849
12451.72 838
12452.77 830
12453.83 855
12454.88 819
12455.94 807
12456.99 807
12458.04 838
12459.10 842
12460.15 849
12461.21 844
12462.26 824
12463.31 870
12464.37 833
12465.42 816
12466.48 846
12467.53 845
12468.59 895
12469.64 860
12470.70 850
12471.75 851
12472.80 858
12473.86 870
12474.91 894
12475.97 883
12477.02 886
12478.08 897
12479.13 918
12480.19 921
12481.24 910
12482.30 898
12483.35 880
12484.41 900
12485.46 890
12486.52 888
12487.57 902
12488.63 875
12489.69 910
12490.74 859
12491.80 886
12492.85 877
12493.91 846
12494.96 842
12496.02 863
12497.07 844
12498.13 861
12499.19 859
12500.24 820
12501.30 822
12502.35 865
12503.41 874
12504.47 848
12505.52 824
12506.58 848
12507.63 872
12508.69 863
12509.75 864
12510.80 838
12511.86 844
12512.91 850
12513.97 865
12515.03 867
12516.08 872
12517.14 874
12518.20 832
12519.25 874
12520.31 866
12521.37 879
12522.42 865
12523.48 874
12524.54 858
12525.59 839
12526.65 866
12527.71 862
12528.77 855
12529.82 876
12530.88 849
12531.94 879
12532.99 880
12534.05 900
12535.11 851
12536.17 863
12537.22 843
12538.28 832
12539.34 873
12540.40 851
12541.45 857
12542.51 865
12543.57 855
12544.63 888
12545.68 846
12546.74 883
12547.80 859
12548.86 889
12549.92 860
12550.97 851
12552.03 862
12553.09 828
12554.15 863
12555.21 850
12556.26 862
12557.32 882
12558.38 880
12559.44 860
12560.50 850
12561.56 895
12562.61 890
12563.67 880
12564.73 866
12565.79 867
12566.85 888
12567.91 895
12568.97 848
12570.02 845
12571.08 832
12572.14 863
12573.20 890
12574.26 907
12575.32 891
12576.38 879
12577.44 888
12578.50 853
12579.56 865
12580.61 907
12581.67 872
12582.73 847
12583.79 871
12584.85 888
12585.91 883
12586.97 894
12588.03 890
12589.09 882
12590.15 868
12591.21 870
12592.27 841
12593.33 848
12594.39 835
12595.45 846
12596.51 871
12597.57 877
12598.63 871
12599.69 905
12600.75 877
12601.81 875
12602.87 913
12603.93 879
12604.99 882
12606.05 872
12607.11 881
12608.17 862
12609.23 866
12610.29 870
12611.35 868
12612.41 888
12613.47 908
12614.53 862
12615.59 892
12616.66 874
12617.72 870
12618.78 923
12619.84 924
12620.90 922
12621.96 898
12623.02 918
12624.08 915
12625.14 935
12626.20 915
12627.26 923
12628.33 942
12629.39 918
12630.45 914
12631.51 907
12632.57 924
12633.63 953
12634.69 935
12635.76 916
12636.82 970
12637.88 947
12638.94 921
12640.00 953
12641.06 973
12642.13 970
12643.19 985
12644.25 939
12645.31 927
12646.37 907
12647.44 914
12648.50 945
12649.56 922
12650.62 949
12651.68 893
12652.75 909
12653.81 930
12654.87 939
12655.93 922
12657.00 920
12658.06 923
12659.12 954
12660.18 935
12661.25 906
12662.31 934
12663.37 932
12664.43 947
12665.50 914
12666.56 944
12667.62 937
12668.69 931
12669.75 897
12670.81 931
12671.88 924
12672.94 976
12674.00 965
12675.06 967
12676.13 942
12677.19 952
12678.25 978
12679.32 963
12680.38 962
12681.44 943
12682.51 949
12683.57 972
12684.64 943
12685.70 979
12686.76 990
12687.83 970
12688.89 949
12689.95 961
12691.02 993
12692.08 1014
12693.15 977
12694.21 1000
12695.27 973
12696.34 1008
12697.40 1036
12698.47 1047
12699.53 1064
12700.59 1043
12701.66 1032
12702.72 1018
12703.79 1055
12704.85 1071
12705.92 1093
12706.98 1099
12708.05 1095
12709.11 1122
12710.18 1102
12711.24 1063
12712.30 1062
12713.37 1074
12714.43 1096
12715.50 1105
12716.56 1134
12717.63 1108
12718.69 1112
12719.76 1050
12720.82 1092
12721.89 1101
12722.95 1090
12724.02 1059
12725.09 1088
12726.15 1079
12727.22 1135
12728.28 1118
12729.35 1088
12730.41 1096
12731.48 1109
12732.54 1120
12733.61 1151
12734.68 1132
12735.74 1174
12736.81 1121
12737.87 1175
12738.94 1116
12740.00 1099
12741.07 1121
12742.14 1140
12743.20 1114
12744.27 1135
12745.33 1113
12746.40 1085
12747.47 1082
12748.53 1081
12749.60 1085
12750.67 1064
12751.73 1074
12752.80 1029
12753.87 1025
12754.93 1026
12756.00 1019
12757.07 1052
12758.13 1020
12759.20 1030
12760.27 1031
12761.33 1023
12762.40 987
12763.47 953
12764.53 1020
12765.60 982
12766.67 975
12767.73 969
12768.80 1010
12769.87 964
12770.94 991
12772.00 1019
12773.07 982
12774.14 972
12775.21 982
12776.27 973
12777.34 977
12778.41 968
12779.48 978
12780.54 972
12781.61 948
12782.68 945
12783.75 952
12784.81 957
12785.88 953
12786.95 927
12788.02 948
12789.09 909
12790.15 921
12791.22 908
12792.29 911
12793.36 915
12794.43 933
12795.49 935
12796.56 931
12797.63 926
12798.70 932
12799.77 958
12800.84 916
12801.90 922
12802.97 894
12804.04 904
12805.11 913
12806.18 949
12807.25 943
12808.32 953
12809.39 918
12810.45 952
12811.52 969
12812.59 929
12813.66 941
12814.73 970
12815.80 972
12816.87 954
12817.94 977
12819.01 972
12820.08 975
12821.15 952
12822.21 960
12823.28 969
12824.35 972
12825.42 965
12826.49 990
12827.56 972
12828.63 971
12829.70 952
12830.77 956
12831.84 962
12832.91 960
12833.98 981
12835.05 974
12836.12 973
12837.19 949
12838.26 932
12839.33 981
12840.40 938
12841.47 930
12842.54 934
12843.61 941
12844.68 940
12845.75 942
12846.82 933
12847.89 915
12848.96 902
12850.03 912
12851.10 904
12852.18 868
12853.25 904
12854.32 905
12855.39 894
12856.46 883
12857.53 903
12858.60 889
12859.67 835
12860.74 870
12861.81 892
12862.88 876
12863.96 852
12865.03 840
12866.10 836
12867.17 802
12868.24 833
12869.31 862
12870.38 839
12871.45 865
12872.53 850
12873.60 851
12874.67 832
12875.74 817
12876.81 834
12877.88 878
12878.96 827
12880.03 863
12881.10 822
12882.17 834
12883.24 842
12884.31 826
12885.39 832
12886.46 817
12887.53 810
12888.60 816
12889.68 795
12890.75 845
12891.82 812
12892.89 808
12893.96 847
12895.04 820
12896.11 793
12897.18 799
12898.25 808
12899.33 829
12900.40 797
12901.47 783
12902.54 813
12903.62 786
12904.69 816
12905.76 800
12906.84 785
12907.91 775
12908.98 807
12910.06 776
12911.13 786
12912.20 765
12913.27 792
12914.35 798
12915.42 775
12916.49 786
12917.57 798
12918.64 783
12919.71 776
12920.79 786
12921.86 777
12922.94 755
12924.01 766
12925.08 783
12926.16 762
12927.23 761
12928.30 755
12929.38 772
12930.45 788
12931.53 767
12932.60 772
12933.67 790
12934.75 731
12935.82 746
12936.90 748
12937.97 759
12939.04 763
12940.12 770
12941.19 764
12942.27 752
12943.34 740
12944.42 753
12945.49 792
12946.56 758
12947.64 741
12948.71 746
12949.79 766
12950.86 759
12951.94 772
12953.01 746
12954.09 725
12955.16 764
12956.24 747
12957.31 763
12958.39 769
12959.46 746
12960.54 740
12961.61 789
12962.69 766
12963.76 765
12964.84 754
12965.91 727
12966.99 726
12968.07 746
12969.14 755
12970.22 790
12971.29 760
12972.37 747
12973.44 774
12974.52 735
12975.59 729
12976.67 738
12977.75 751
12978.82 750
12979.90 747
12980.97 749
12982.05 764
12983.13 751
12984.20 762
12985.28 748
12986.35 740
12987.43 765
12988.51 758
12989.58 735
12990.66 737
12991.74 754
12992.81 726
12993.89 717
12994.97 748
12996.04 772
12997.12 775
12998.20 747
12999.27 770
13000.35 789
13001.43 763
13002.50 771
13003.58 717
13004.66 721
13005.73 718
13006.81 759
13007.89 762
13008.97 739
13010.04 749
13011.12 766
13012.20 772
13013.27 750
13014.35 763
13015.43 720
13016.51 754
13017.58 733
13018.66 736
13019.74 760
13020.82 738
13021.89 742
13022.97 753
13024.05 736
13025.13 735
13026.21 746
13027.28 770
13028.36 742
13029.44 752
13030.52 714
13031.60 760
13032.67 768
13033.75 751
13034.83 746
13035.91 744
13036.99 753
13038.07 741
13039.14 749
13040.22 719
13041.30 753
13042.38 766
13043.46 740
13044.54 762
13045.62 767
13046.69 759
13047.77 739
13048.85 753
13049.93 764
13051.01 743
13052.09 743
13053.17 746
13054.25 784
13055.33 754
13056.40 746
13057.48 717
13058.56 738
13059.64 719
13060.72 750
13061.80 748
13062.88 732
13063.96 731
13065.04 735
13066.12 726
13067.20 744
13068.28 742
13069.36 728
13070.44 736
13071.52 716
13072.60 709
13073.68 716
13074.76 742
13075.84 721
13076.92 695
13078.00 723
13079.08 735
13080.16 721
13081.24 711
13082.32 712
13083.40 731
13084.48 721
13085.56 749
13086.64 756
13087.72 739
13088.80 727
13089.88 719
13090.96 712
13092.04 752
13093.12 753
13094.20 728
13095.28 745
13096.36 726
13097.44 768
13098.52 747
13099.61 733
13100.69 742
13101.77 731
13102.85 728
13103.93 742
13105.01 729
13106.09 714
13107.17 693
13108.25 723
13109.34 738
13110.42 732
13111.50 727
13112.58 736
13113.66 758
13114.74 734
13115.82 758
13116.91 724
13117.99 770
13119.07 767
13120.15 766
13121.23 769
13122.31 753
13123.40 762
13124.48 792
13125.56 766
13126.64 741
13127.72 763
13128.81 778
13129.89 794
13130.97 774
13132.05 778
13133.14 805
13134.22 793
13135.30 782
13136.38 795
13137.47 762
13138.55 748
13139.63 786
13140.71 764
13141.80 752
13142.88 766
13143.96 747
13145.04 752
13146.13 787
13147.21 763
13148.29 759
13149.38 756
13150.46 744
13151.54 753
13152.62 754
13153.71 783
13154.79 768
13155.87 772
13156.96 778
13158.04 786
13159.12 783
13160.21 764
13161.29 783
13162.37 776
13163.46 788
13164.54 791
13165.62 767
13166.71 798
13167.79 805
13168.88 786
13169.96 776
13171.04 794
13172.13 761
13173.21 784
13174.30 783
13175.38 772
13176.46 736
13177.55 780
13178.63 794
13179.72 785
13180.80 814
13181.88 796
13182.97 786
13184.05 796
13185.14 784
13186.22 770
13187.31 791
13188.39 788
13189.48 802
13190.56 815
13191.65 791
13192.73 799
13193.81 793
13194.90 809
13195.98 787
13197.07 804
13198.15 762
13199.24 782
13200.32 782
13201.41 799
13202.49 794
13203.58 828
13204.67 836
13205.75 823
13206.84 797
13207.92 789
13209.01 816
13210.09 784
13211.18 792
13212.26 791
13213.35 806
13214.43 816
13215.52 785
13216.61 788
13217.69 811
13218.78 807
13219.86 846
13220.95 802
13222.04 798
13223.12 798
13224.21 816
13225.29 823
13226.38 788
13227.47 835
13228.55 825
13229.64 793
13230.72 817
13231.81 799
13232.90 823
13233.98 829
13235.07 842
13236.16 822
13237.24 853
13238.33 842
13239.42 845
13240.50 830
13241.59 846
13242.68 837
13243.76 833
13244.85 858
13245.94 856
13247.02 829
13248.11 843
13249.20 838
13250.29 850
13251.37 856
13252.46 900
13253.55 891
13254.63 865
13255.72 868
13256.81 861
13257.90 883
13258.98 886
13260.07 896
13261.16 865
13262.25 865
13263.33 908
13264.42 882
13265.51 845
13266.60 864
13267.69 876
13268.77 908
13269.86 897
13270.95 904
13272.04 900
13273.13 917
13274.21 891
13275.30 922
13276.39 946
13277.48 937
13278.57 920
13279.65 922
13280.74 942
13281.83 940
13282.92 941
13284.01 970
13285.10 938
13286.19 943
13287.27 942
13288.36 959
13289.45 984
13290.54 963
13291.63 995
13292.72 993
13293.81 985
13294.90 997
13295.98 983
13297.07 983
13298.16 989
13299.25 985
13300.34 1003
13301.43 1006
13302.52 990
13303.61 971
13304.70 977
13305.79 1033
13306.88 1047
13307.97 1036
13309.06 1050
13310.15 1066
13311.24 1031
13312.32 1061
13313.41 1017
13314.50 1044
13315.59 1061
13316.68 1012
13317.77 1036
13318.86 1053
13319.95 1057
13321.04 1091
13322.13 1086
13323.22 1060
13324.31 1070
13325.40 1064
13326.49 1073
13327.58 1066
13328.68 1092
13329.77 1117
13330.86 1108
13331.95 1153
13333.04 1148
13334.13 1136
13335.22 1115
13336.31 1127
13337.40 1128
13338.49 1146
13339.58 1147
13340.67 1156
13341.76 1155
13342.85 1139
13343.94 1155
13345.04 1172
13346.13 1177
13347.22 1178
13348.31 1193
13349.40 1158
13350.49 1178
13351.58 1192
13352.67 1173
13353.77 1179
13354.86 1146
13355.95 1160
13357.04 1192
13358.13 1213
13359.22 1174
13360.31 1203
13361.41 1217
13362.50 1196
13363.59 1235
13364.68 1205
13365.77 1237
13366.87 1258
13367.96 1237
13369.05 1243
13370.14 1267
13371.23 1272
13372.33 1259
13373.42 1246
13374.51 1261
13375.60 1223
13376.69 1208
13377.79 1226
13378.88 1212
13379.97 1241
13381.06 1201
13382.16 1171
13383.25 1160
13384.34 1166
13385.43 1198
13386.53 1140
13387.62 1125
13388.71 1138
13389.81 1128
13390.90 1130
13391.99 1109
13393.08 1119
13394.18 1101
13395.27 1086
13396.36 1073
13397.46 1093
13398.55 1071
13399.64 1028
13400.74 1059
13401.83 1070
13402.92 1084
13404.02 1069
13405.11 1021
13406.20 1041
13407.30 1049
13408.39 1023
13409.48 1050
13410.58 1040
13411.67 1022
13412.77 1019
13413.86 1001
13414.95 1023
13416.05 1014
13417.14 1022
13418.23 1025
13419.33 1011
13420.42 1064
13421.52 1040
13422.61 1038
13423.71 1059
13424.80 1023
13425.89 1062
13426.99 1048
13428.08 1032
13429.18 1048
13430.27 1036
13431.37 1063
13432.46 1059
13433.56 1076
13434.65 1083
13435.74 1046
13436.84 1042
13437.93 1078
13439.03 1073
13440.12 1066
13441.22 1089
13442.31 1068
13443.41 1065
13444.50 1081
13445.60 1037
13446.69 1087
13447.79 1069
13448.88 1055
13449.98 1068
13451.08 1041
13452.17 1053
13453.27 1083
13454.36 1103
13455.46 1113
13456.55 1074
13457.65 1077
13458.74 1101
13459.84 1124
13460.94 1100
13462.03 1120
13463.13 1108
13464.22 1137
13465.32 1131
13466.41 1133
13467.51 1148
13468.61 1173
13469.70 1183
13470.80 1121
13471.90 1109
13472.99 1137
13474.09 1222
13475.18 1196
13476.28 1186
13477.38 1147
13478.47 1146
13479.57 1198
13480.67 1198
13481.76 1185
13482.86 1128
13483.96 1173
13485.05 1182
13486.15 1163
13487.25 1191
13488.34 1203
13489.44 1182
13490.54 1198
13491.63 1218
13492.73 1227
13493.83 1257
13494.93 1240
13496.02 1229
13497.12 1230
13498.22 1249
13499.31 1235
13500.41 1258
13501.51 1277
13502.61 1265
13503.70 1253
13504.80 1303
13505.90 1295
13507.00 1309
13508.09 1279
13509.19 1265
13510.29 1253
13511.39 1274
13512.49 1272
13513.58 1293
13514.68 1289
13515.78 1287
13516.88 1292
13517.98 1287
13519.07 1299
13520.17 1291
13521.27 1274
13522.37 1244
13523.47 1259
13524.57 1235
13525.66 1213
13526.76 1208
13527.86 1208
13528.96 1193
13530.06 1195
13531.16 1158
13532.25 1115
13533.35 1160
13534.45 1141
13535.55 1153
13536.65 1141
13537.75 1119
13538.85 1130
13539.95 1113
13541.05 1073
13542.14 1069
13543.24 1087
13544.34 1098
13545.44 1037
13546.54 1037
13547.64 1027
13548.74 1029
13549.84 1030
13550.94 1051
13552.04 1036
13553.14 1046
13554.24 1011
13555.34 987
13556.44 1010
13557.54 999
13558.64 993
13559.74 1008
13560.84 1017
13561.94 1011
13563.04 988
13564.13 963
13565.23 975
13566.34 978
13567.44 1005
13568.54 997
13569.64 959
13570.74 997
13571.84 976
13572.94 1001
13574.04 985
13575.14 961
13576.24 974
13577.34 953
13578.44 974
13579.54 966
13580.64 981
13581.74 978
13582.84 959
13583.94 1003
13585.04 969
13586.14 958
13587.24 970
13588.35 970
13589.45 991
13590.55 987
13591.65 972
13592.75 966
13593.85 936
13594.95 963
13596.05 1028
13597.15 987
13598.26 944
13599.36 969
13600.46 965
13601.56 987
13602.66 971
13603.76 967
13604.86 968
13605.97 973
13607.07 1017
13608.17 965
13609.27 967
13610.37 992
13611.47 954
13612.58 974
13613.68 990
13614.78 966
13615.88 956
13616.98 987
13618.09 971
13619.19 968
13620.29 974
13621.39 978
13622.50 971
13623.60 957
13624.70 977
13625.80 1004
13626.91 985
13628.01 957
13629.11 967
13630.21 996
13631.32 1031
13632.42 1011
13633.52 993
13634.62 985
13635.73 1015
13636.83 944
13637.93 999
13639.04 1042
13640.14 1012
13641.24 1006
13642.35 1009
13643.45 1015
13644.55 1022
13645.65 985
13646.76 972
13647.86 969
13648.96 1001
13650.07 1030
13651.17 999
13652.28 990
13653.38 1024
13654.48 1040
13655.59 990
13656.69 1004
13657.79 989
13658.90 1000
13660.00 1019
13661.11 1028
13662.21 965
13663.31 981
13664.42 999
13665.52 1016
13666.63 967
13667.73 947
13668.83 1000
13669.94 1004
13671.04 1014
13672.15 1013
13673.25 996
13674.36 978
13675.46 967
13676.56 973
13677.67 955
13678.77 949
13679.88 951
13680.98 986
13682.09 963
13683.19 997
13684.30 978
13685.40 976
13686.51 1009
13687.61 972
13688.72 977
13689.82 958
13690.93 961
13692.03 983
13693.14 974
13694.24 975
13695.35 977
13696.45 989
13697.56 987
13698.66 979
13699.77 983
13700.87 1015
13701.98 978
13703.09 1008
13704.19 1028
13705.30 1029
13706.40 1015
13707.51 1037
13708.61 1066
13709.72 1044
13710.83 1016
13711.93 1030
13713.04 1059
13714.14 1049
13715.25 1033
13716.36 1037
13717.46 1072
13718.57 1080
13719.67 1052
13720.78 1056
13721.89 1065
13722.99 1066
13724.10 1062
13725.21 1102
13726.31 1100
13727.42 1102
13728.53 1112
13729.63 1121
13730.74 1108
13731.85 1125
13732.95 1162
13734.06 1143
13735.17 1121
13736.27 1144
13737.38 1148
13738.49 1151
13739.59 1185
13740.70 1188
13741.81 1224
13742.92 1187
13744.02 1201
13745.13 1192
13746.24 1246
13747.35 1222
13748.45 1246
13749.56 1225
13750.67 1278
13751.78 1316
13752.88 1315
13753.99 1339
13755.10 1348
13756.21 1326
13757.31 1344
13758.42 1339
13759.53 1388
13760.64 1409
13761.75 1416
13762.85 1414
13763.96 1475
13765.07 1516
13766.18 1531
13767.29 1539
13768.39 1476
13769.50 1530
13770.61 1520
13771.72 1508
13772.83 1529
13773.94 1490
13775.04 1496
13776.15 1441
13777.26 1433
13778.37 1477
13779.48 1409
13780.59 1418
13781.70 1418
13782.80 1378
13783.91 1355
13785.02 1363
13786.13 1312
13787.24 1298
13788.35 1319
13789.46 1293
13790.57 1239
13791.68 1230
13792.79 1200
13793.90 1212
13795.00 1174
13796.11 1153
13797.22 1132
13798.33 1101
13799.44 1132
13800.55 1129
13801.66 1101
13802.77 1105
13803.88 1095
13804.99 1097
13806.10 1061
13807.21 1056
13808.32 1031
13809.43 1025
13810.54 1045
13811.65 1057
13812.76 1067
13813.87 1050
13814.98 1013
13816.09 1029
13817.20 1030
13818.31 1012
13819.42 1027
13820.53 1010
13821.64 990
13822.75 1009
13823.86 1036
13824.97 998
13826.08 973
13827.19 997
13828.30 1029
13829.41 990
13830.53 988
13831.64 985
13832.75 971
13833.86 1002
13834.97 979
13836.08 1009
13837.19 1002
13838.30 940
13839.41 977
13840.52 1015
13841.64 975
13842.75 992
13843.86 1009
13844.97 1000
13846.08 967
13847.19 988
13848.30 995
13849.41 983
13850.53 1027
13851.64 1033
13852.75 1016
13853.86 1008
13854.97 1037
13856.08 1020
13857.20 1002
13858.31 1008
13859.42 990
13860.53 1010
13861.64 1017
13862.76 1059
13863.87 1008
13864.98 1002
13866.09 1001
13867.20 1010
13868.32 980
13869.43 980
13870.54 981
13871.65 1042
13872.77 1052
13873.88 1002
13874.99 1026
13876.10 1014
13877.22 1021
13878.33 1016
13879.44 1003
13880.55 1027
13881.67 1016
13882.78 1039
13883.89 1045
13885.01 1053
13886.12 1045
13887.23 1043
13888.34 1036
13889.46 1018
13890.57 1030
13891.68 1026
13892.80 1097
13893.91 1066
13895.02 1063
13896.14 1084
13897.25 1120
13898.36 1118
13899.48 1079
13900.59 1059
13901.70 1058
13902.82 1078
13903.93 1062
13905.05 1080
13906.16 1071
13907.27 1033
13908.39 1048
13909.50 1037
13910.61 1012
13911.73 1013
13912.84 1056
13913.96 1065
13915.07 1052
13916.19 1003
13917.30 1013
13918.41 1013
13919.53 1002
13920.64 984
13921.76 975
13922.87 1000
13923.99 978
13925.10 975
13926.21 961
13927.33 970
13928.44 956
13929.56 950
13930.67 979
13931.79 966
13932.90 996
13934.02 958
13935.13 980
13936.25 963
13937.36 954
13938.48 950
13939.59 996
13940.71 952
13941.82 947
13942.94 948
13944.05 962
13945.17 962
13946.28 951
13947.40 966
13948.52 956
13949.63 966
13950.75 936
13951.86 922
13952.98 916
13954.09 920
13955.21 932
13956.32 938
13957.44 939
13958.56 912
13959.67 921
13960.79 900
13961.90 955
13963.02 920
13964.14 959
13965.25 930
13966.37 917
13967.48 922
13968.60 935
13969.72 945
13970.83 918
13971.95 915
13973.07 893
13974.18 932
13975.30 955
13976.42 930
13977.53 916
13978.65 938
13979.77 909
13980.88 939
13982.00 949
13983.12 923
13984.23 938
13985.35 951
13986.47 911
13987.58 927
13988.70 917
13989.82 955
13990.94 939
13992.05 945
13993.17 965
13994.29 931
13995.40 928
13996.52 952
13997.64 945
13998.76 949
13999.87 925
14000.99 938
14002.11 946
14003.23 947
14004.35 948
14005.46 929
14006.58 957
14007.70 958
14008.82 950
14009.93 976
14011.05 974
14012.17 960
14013.29 973
14014.41 981
14015.52 948
14016.64 949
14017.76 986
14018.88 969
14020.00 971
14021.12 973
14022.23 970
14023.35 955
14024.47 970
14025.59 998
14026.71 985
14027.83 939
14028.95 973
14030.06 980
14031.18 966
14032.30 1007
14033.42 986
14034.54 965
14035.66 994
14036.78 979
14037.90 990
14039.02 971
14040.14 990
14041.25 990
14042.37 990
14043.49 975
14044.61 1023
14045.73 1003
14046.85 996
14047.97 1039
14049.09 1026
14050.21 1032
14051.33 1051
14052.45 1036
14053.57 1040
14054.69 1072
14055.81 1051
14056.93 1072
14058.05 1033
14059.17 1072
14060.29 1108
14061.41 1116
14062.53 1095
14063.65 1099
14064.77 1119
14065.89 1103
14067.01 1098
14068.13 1129
14069.25 1122
14070.37 1147
14071.49 1189
14072.61 1146
14073.73 1171
14074.85 1191
14075.97 1165
14077.09 1179
14078.21 1199
14079.33 1201
14080.45 1177
14081.57 1161
14082.69 1199
14083.82 1183
14084.94 1207
14086.06 1238
14087.18 1218
14088.30 1207
14089.42 1210
14090.54 1213
14091.66 1218
14092.78 1244
14093.91 1232
14095.03 1223
14096.15 1220
14097.27 1281
14098.39 1260
14099.51 1262
14100.63 1275
14101.76 1257
14102.88 1286
14104.00 1225
14105.12 1239
14106.24 1267
14107.36 1239
14108.49 1221
14109.61 1220
14110.73 1238
14111.85 1248
14112.97 1200
14114.10 1176
14115.22 1170
14116.34 1166
14117.46 1171
14118.58 1148
14119.71 1198
14120.83 1158
14121.95 1178
14123.07 1153
14124.20 1139
14125.32 1135
14126.44 1110
14127.56 1127
14128.69 1109
14129.81 1095
14130.93 1114
14132.06 1126
14133.18 1112
14134.30 1094
14135.42 1087
14136.55 1097
14137.67 1068
14138.79 1049
14139.92 1028
14141.04 1065
14142.16 1058
14143.29 1061
14144.41 1047
14145.53 1039
14146.66 1016
14147.78 1055
14148.90 1050
14150.03 1049
14151.15 1057
14152.27 1011
14153.40 1032
14154.52 1033
14155.64 1026
14156.77 1012
14157.89 1022
14159.02 1008
14160.14 988
14161.26 1044
14162.39 997
14163.51 989
14164.64 1003
14165.76 997
14166.88 998
14168.01 998
14169.13 1024
14170.26 1033
14171.38 1023
14172.51 993
14173.63 1002
14174.75 1025
14175.88 997
14177.00 1015
14178.13 997
14179.25 1022
14180.38 1022
14181.50 974
14182.63 931
14183.75 993
14184.88 976
14186.00 983
14187.13 1006
14188.25 967
14189.38 948
14190.50 934
14191.63 954
14192.75 957
14193.88 960
14195.00 955
14196.13 964
14197.25 918
14198.38 953
14199.50 913
14200.63 928
14201.76 927
14202.88 936
14204.01 943
14205.13 968
14206.26 936
14207.38 917
14208.51 970
14209.64 944
14210.76 948
14211.89 946
14213.01 920
14214.14 931
14215.27 908
14216.39 920
14217.52 916
14218.64 902
14219.77 920
14220.90 946
14222.02 919
14223.15 912
14224.28 894
14225.40 901
14226.53 914
14227.66 889
14228.78 899
14229.91 915
14231.04 888
14232.16 905
14233.29 854
14234.42 882
14235.54 914
14236.67 906
14237.80 895
14238.92 870
14240.05 899
14241.18 867
14242.31 864
14243.43 868
14244.56 872
14245.69 866
14246.82 879
14247.94 908
14249.07 895
14250.20 898
14251.33 846
14252.45 859
14253.58 865
14254.71 869
14255.84 846
14256.96 879
14258.09 845
14259.22 874
14260.35 832
14261.47 833
14262.60 835
14263.73 847
14264.86 868
14265.99 867
14267.12 864
14268.24 843
14269.37 816
14270.50 828
14271.63 803
14272.76 826
14273.89 856
14275.01 840
14276.14 811
14277.27 807
14278.40 810
14279.53 863
14280.66 842
14281.79 815
14282.91 786
14284.04 787
14285.17 808
14286.30 809
14287.43 792
14288.56 813
14289.69 849
14290.82 813
14291.95 810
14293.08 808
14294.20 767
14295.33 807
14296.46 812
14297.59 825
14298.72 815
14299.85 811
14300.98 798
14302.11 784
14303.24 787
14304.37 812
14305.50 794
14306.63 790
14307.76 788
14308.89 774
14310.02 768
14311.15 801
14312.28 790
14313.41 800
14314.54 794
14315.67 788
14316.80 763
14317.93 798
14319.06 774
14320.19 766
14321.32 774
14322.45 808
14323.58 788
14324.71 778
14325.84 785
14326.97 759
14328.10 791
14329.23 807
14330.36 798
14331.49 758
14332.62 785
14333.76 781
14334.89 779
14336.02 775
14337.15 742
14338.28 749
14339.41 772
14340.54 768
14341.67 788
14342.80 800
14343.93 788
14345.07 797
14346.20 785
14347.33 750
14348.46 789
14349.59 780
14350.72 778
14351.85 771
14352.99 768
14354.12 769
14355.25 766
14356.38 783
14357.51 771
14358.64 781
14359.78 789
14360.91 787
14362.04 768
14363.17 749
14364.30 736
14365.44 753
14366.57 778
14367.70 757
14368.83 773
14369.96 765
14371.10 756
14372.23 800
14373.36 778
14374.49 781
14375.63 772
14376.76 759
14377.89 747
14379.02 758
14380.16 753
14381.29 724
14382.42 722
14383.55 742
14384.69 743
14385.82 744
14386.95 750
14388.09 768
14389.22 765
14390.35 785
14391.49 728
14392.62 746
14393.75 751
14394.89 741
14396.02 778
14397.15 757
14398.28 750
14399.42 764
14400.55 755
14401.69 755
14402.82 763
14403.95 775
14405.09 743
14406.22 756
14407.35 777
14408.49 748
14409.62 791
14410.75 758
14411.89 754
14413.02 766
14414.16 761
14415.29 742
14416.42 784
14417.56 772
14418.69 757
14419.83 792
14420.96 761
14422.10 755
14423.23 770
14424.36 790
14425.50 758
14426.63 761
14427.77 776
14428.90 767
14430.04 796
14431.17 778
14432.31 776
14433.44 782
14434.58 782
14435.71 777
14436.85 798
14437.98 806
14439.12 795
14440.25 805
14441.39 793
14442.52 792
14443.66 775
14444.79 818
14445.93 809
14447.06 812
14448.20 809
14449.33 776
14450.47 795
14451.60 817
14452.74 830
14453.87 797
14455.01 780
14456.14 786
14457.28 779
14458.42 806
14459.55 786
14460.69 761
14461.82 774
14462.96 814
14464.10 806
14465.23 757
14466.37 769
14467.50 799
14468.64 806
14469.78 799
14470.91 782
14472.05 784
14473.18 805
14474.32 809
14475.46 818
14476.59 798
14477.73 821
14478.87 836
14480.00 819
14481.14 804
14482.28 830
14483.41 828
14484.55 807
14485.69 804
14486.82 830
14487.96 866
14489.10 790
14490.23 823
14491.37 807
14492.51 785
14493.65 808
14494.78 833
14495.92 823
14497.06 787
14498.19 814
14499.33 815
14500.47 788
14501.61 775
14502.74 800
14503.88 809
14505.02 794
14506.16 768
14507.29 769
14508.43 782
14509.57 788
14510.71 797
14511.85 759
14512.98 796
14514.12 796
14515.26 808
14516.40 796
14517.54 789
14518.67 757
14519.81 781
14520.95 772
14522.09 788
14523.23 786
14524.36 762
14525.50 777
14526.64 772
14527.78 751
14528.92 795
14530.06 747
14531.19 777
14532.33 774
14533.47 772
14534.61 743
14535.75 760
14536.89 781
14538.03 745
14539.17 740
14540.31 764
14541.44 747
14542.58 796
14543.72 774
14544.86 759
14546.00 761
14547.14 788
14548.28 768
14549.42 781
14550.56 748
14551.70 739
14552.84 780
14553.98 747
14555.12 784
14556.25 778
14557.39 763
14558.53 750
14559.67 783
14560.81 804
14561.95 805
14563.09 801
14564.23 754
14565.37 786
14566.51 750
14567.65 782
14568.79 790
14569.93 807
14571.07 801
14572.21 796
14573.35 829
14574.49 776
14575.63 803
14576.77 837
14577.92 819
14579.06 823
14580.20 809
14581.34 799
14582.48 798
14583.62 811
14584.76 850
14585.90 796
14587.04 818
14588.18 851
14589.32 809
14590.46 830
14591.60 867
14592.74 855
14593.89 849
14595.03 855
14596.17 857
14597.31 842
14598.45 837
14599.59 859
14600.73 868
14601.87 860
14603.02 866
14604.16 902
14605.30 873
14606.44 856
14607.58 877
14608.72 884
14609.86 828
14611.01 899
14612.15 903
14613.29 910
14614.43 924
14615.57 914
14616.72 950
14617.86 943
14619.00 905
14620.14 912
14621.28 915
14622.43 942
14623.57 936
14624.71 948
14625.85 945
14627.00 926
14628.14 942
14629.28 950
14630.42 969
14631.56 990
14632.71 992
14633.85 1031
14634.99 1010
14636.14 997
14637.28 983
14638.42 1017
14639.56 1012
14640.71 1022
14641.85 1022
14642.99 1012
14644.14 985
14645.28 989
14646.42 982
14647.56 972
14648.71 958
14649.85 965
14650.99 942
14652.14 944
14653.28 950
14654.42 936
14655.57 948
14656.71 847
14657.85 877
14659.00 868
14660.14 866
14661.29 887
14662.43 862
14663.57 887
14664.72 808
14665.86 828
14667.00 850
14668.15 830
14669.29 792
14670.44 808
14671.58 821
14672.73 786
14673.87 766
14675.01 778
14676.16 767
14677.30 768
14678.45 773
14679.59 731
14680.74 748
14681.88 763
14683.02 778
14684.17 736
14685.31 736
14686.46 754
14687.60 745
14688.75 735
14689.89 720
14691.04 713
14692.18 691
14693.33 694
14694.47 713
14695.62 689
14696.76 708
14697.91 727
14699.05 740
14700.20 742
14701.34 689
14702.49 695
14703.63 684
14704.78 700
14705.92 694
14707.07 721
14708.22 689
14709.36 709
14710.51 706
14711.65 698
14712.80 672
14713.94 690
14715.09 689
14716.23 701
14717.38 680
14718.53 698
14719.67 711
14720.82 711
14721.96 672
14723.11 661
14724.26 710
14725.40 712
14726.55 699
14727.70 677
14728.84 684
14729.99 691
14731.13 708
14732.28 707
14733.43 688
14734.57 659
14735.72 697
14736.87 680
14738.01 661
14739.16 687
14740.31 658
14741.45 679
14742.60 672
14743.75 679
14744.89 663
14746.04 679
14747.19 664
14748.34 682
14749.48 705
14750.63 679
14751.78 674
14752.92 638
14754.07 666
14755.22 668
14756.37 660
14757.51 687
14758.66 692
14759.81 668
14760.96 679
14762.10 681
14763.25 685
14764.40 660
14765.55 674
14766.70 675
14767.84 713
14768.99 693
14770.14 666
14771.29 659
14772.43 660
14773.58 671
14774.73 635
14775.88 649
14777.03 653
14778.18 664
14779.32 654
14780.47 634
14781.62 657
14782.77 647
14783.92 653
14785.07 650
14786.21 654
14787.36 679
14788.51 669
14789.66 648
14790.81 642
14791.96 655
14793.11 654
14794.26 657
14795.40 662
14796.55 618
14797.70 633
14798.85 655
14800.00 641
14801.15 633
14802.30 593
14803.45 627
14804.60 618
14805.75 629
14806.90 607
14808.05 602
14809.19 627
14810.34 620
14811.49 617
14812.64 598
14813.79 629
14814.94 622
14816.09 620
14817.24 639
14818.39 602
14819.54 611
14820.69 598
14821.84 613
14822.99 598
14824.14 607
14825.29 613
14826.44 628
14827.59 628
14828.74 599
14829.89 573
14831.04 609
14832.19 610
14833.34 624
14834.49 612
14835.64 623
14836.79 596
14837.95 611
14839.10 592
14840.25 593
14841.40 561
14842.55 578
14843.70 579
14844.85 611
14846.00 607
14847.15 619
14848.30 604
14849.45 597
14850.60 614
14851.76 580
14852.91 582
14854.06 573
14855.21 576
14856.36 604
14857.51 600
14858.66 587
14859.81 592
14860.97 579
14862.12 590
14863.27 577
14864.42 592
14865.57 588
14866.72 583
14867.88 589
14869.03 589
14870.18 578
14871.33 586
14872.48 551
14873.64 574
14874.79 600
14875.94 564
14877.09 565
14878.24 570
14879.40 602
14880.55 586
14881.70 578
14882.85 582
14884.00 579
14885.16 600
14886.31 577
14887.46 553
14888.61 580
14889.77 615
14890.92 571
14892.07 581
14893.23 595
14894.38 591
14895.53 573
14896.68 564
14897.84 577
14898.99 577
14900.14 580
14901.30 579
14902.45 585
14903.60 578
14904.75 600
14905.91 601
14907.06 608
14908.21 600
14909.37 574
14910.52 596
14911.67 590
14912.83 591
14913.98 575
14915.14 580
14916.29 561
14917.44 584
14918.60 602
14919.75 578
14920.90 584
14922.06 581
14923.21 601
14924.37 602
14925.52 608
14926.67 601
14927.83 587
14928.98 595
14930.14 578
14931.29 611
14932.44 624
14933.60 617
14934.75 606
14935.91 607
14937.06 581
14938.22 557
14939.37 574
14940.52 549
14941.68 592
14942.83 580
14943.99 579
14945.14 568
14946.30 572
14947.45 596
14948.61 597
14949.76 578
14950.92 582
14952.07 572
14953.23 588
14954.38 591
14955.54 624
14956.69 588
14957.85 610
14959.00 605
14960.16 587
14961.31 599
14962.47 582
14963.62 585
14964.78 595
14965.94 597
14967.09 590
14968.25 590
14969.40 590
14970.56 593
14971.71 608
14972.87 569
14974.03 581
14975.18 567
14976.34 609
14977.49 599
14978.65 594
14979.81 575
14980.96 563
14982.12 570
14983.27 553
14984.43 589
14985.59 590
14986.74 588
14987.90 579
14989.06 575
14990.21 562
14991.37 572
14992.53 596
14993.68 564
14994.84 564
14996.00 569
14997.15 590
14998.31 582
14999.47 608
15000.62 591
15001.78 565
15002.94 580
15004.09 577
15005.25 590
15006.41 558
15007.56 563
15008.72 565
15009.88 545
15011.04 583
15012.19 599
15013.35 586
15014.51 572
15015.67 573
15016.82 577
15017.98 560
15019.14 560
15020.30 569
15021.45 573
15022.61 580
15023.77 574
15024.93 576
15026.08 549
15027.24 544
15028.40 569
15029.56 568
15030.72 557
15031.87 556
15033.03 562
15034.19 575
15035.35 558
15036.51 572
15037.67 555
15038.82 557
15039.98 562
15041.14 580
15042.30 577
15043.46 530
15044.62 567
15045.78 550
15046.93 558
15048.09 561
15049.25 551
15050.41 561
15051.57 558
15052.73 560
15053.89 571
15055.05 551
15056.20 557
15057.36 595
15058.52 577
15059.68 586
15060.84 554
15062.00 582
15063.16 580
15064.32 614
15065.48 579
15066.64 556
15067.80 604
15068.96 584
15070.12 592
15071.28 576
15072.44 591
15073.60 572
15074.76 597
15075.91 598
15077.07 562
15078.23 586
15079.39 594
15080.55 580
15081.71 560
15082.87 587
15084.03 576
15085.19 579
15086.35 588
15087.51 573
15088.68 598
15089.84 596
15091.00 581
15092.16 574
15093.32 578
15094.48 561
15095.64 553
15096.80 579
15097.96 567
15099.12 575
15100.28 588
15101.44 567
15102.60 584
15103.76 578
15104.92 629
15106.08 574
15107.25 578
15108.41 601
15109.57 598
15110.73 586
15111.89 605
15113.05 577
15114.21 585
15115.37 627
15116.54 605
15117.70 600
15118.86 600
15120.02 580
15121.18 572
15122.34 588
15123.50 580
15124.67 581
15125.83 586
15126.99 597
15128.15 611
15129.31 593
15130.47 599
15131.64 595
15132.80 586
15133.96 585
15135.12 596
15136.28 597
15137.45 596
15138.61 594
15139.77 610
15140.93 617
15142.10 601
15143.26 608
15144.42 586
15145.58 603
15146.75 599
15147.91 609
15149.07 634
15150.23 616
15151.40 652
15152.56 632
15153.72 626
15154.88 627
15156.05 646
15157.21 632
15158.37 637
15159.54 637
15160.70 646
15161.86 642
15163.03 618
15164.19 637
15165.35 620
15166.52 644
15167.68 651
15168.84 655
15170.01 643
15171.17 630
15172.33 666
15173.50 649
15174.66 644
15175.82 645
15176.99 638
15178.15 638
15179.31 662
15180.48 652
15181.64 648
15182.81 640
15183.97 669
15185.13 688
15186.30 666
15187.46 625
15188.63 670
15189.79 679
15190.95 661
15192.12 668
15193.28 648
15194.45 701
15195.61 693
15196.78 673
15197.94 682
15199.10 684
15200.27 683
15201.43 673
15202.60 666
15203.76 688
15204.93 677
15206.09 680
15207.26 688
15208.42 684
15209.59 685
15210.75 652
15211.92 680
15213.08 696
15214.25 694
15215.41 690
15216.58 699
15217.74 678
15218.91 693
15220.07 662
15221.24 677
15222.40 685
15223.57 682
15224.74 696
15225.90 692
15227.07 702
15228.23 698
15229.40 672
15230.56 722
15231.73 702
15232.89 702
15234.06 715
15235.23 693
15236.39 717
15237.56 695
15238.72 710
15239.89 713
15241.06 695
15242.22 718
15243.39 716
15244.56 707
15245.72 694
15246.89 706
15248.05 719
15249.22 707
15250.39 720
15251.55 708
15252.72 731
15253.89 758
15255.05 728
15256.22 718
15257.39 673
15258.55 700
15259.72 713
15260.89 706
15262.05 655
15263.22 660
15264.39 684
15265.56 657
15266.72 684
15267.89 640
15269.06 672
15270.22 666
15271.39 658
15272.56 669
15273.73 649
15274.89 673
15276.06 659
15277.23 664
15278.40 677
15279.56 625
15280.73 636
15281.90 645
15283.07 647
15284.23 670
15285.40 645
15286.57 641
15287.74 622
15288.91 658
15290.07 628
15291.24 651
15292.41 640
15293.58 659
15294.75 638
15295.92 629
15297.08 633
15298.25 630
15299.42 640
15300.59 632
15301.76 624
15302.93 653
15304.09 640
15305.26 640
15306.43 666
15307.60 638
15308.77 621
15309.94 624
15311.11 639
15312.28 647
15313.44 636
15314.61 632
15315.78 658
15316.95 634
15318.12 636
15319.29 614
15320.46 631
15321.63 643
15322.80 633
15323.97 598
15325.14 605
15326.30 621
15327.47 645
15328.64 650
15329.81 659
15330.98 627
15332.15 642
15333.32 631
15334.49 634
15335.66 654
15336.83 627
15338.00 615
15339.17 623
15340.34 660
15341.51 640
15342.68 660
15343.85 655
15345.02 632
15346.19 668
15347.36 641
15348.53 651
15349.70 651
15350.87 673
15352.04 630
15353.21 650
15354.38 654
15355.55 655
15356.72 641
15357.90 673
15359.07 675
15360.24 669
15361.41 636
15362.58 657
15363.75 638
15364.92 673
15366.09 654
15367.26 683
15368.43 674
15369.60 665
15370.77 707
15371.95 664
15373.12 667
15374.29 662
15375.46 701
15376.63 708
15377.80 665
15378.97 631
15380.15 633
15381.32 661
15382.49 661
15383.66 652
15384.83 643
15386.00 619
15387.17 644
15388.35 669
15389.52 666
15390.69 632
15391.86 653
15393.03 666
15394.21 635
15395.38 638
15396.55 660
15397.72 643
15398.89 647
15400.07 650
15401.24 646
15402.41 629
15403.58 644
15404.76 624
15405.93 618
15407.10 639
15408.27 635
15409.45 636
15410.62 643
15411.79 620
15412.96 653
15414.14 632
15415.31 628
15416.48 613
15417.66 618
15418.83 602
15420.00 607
15421.17 616
15422.35 635
15423.52 614
15424.69 602
15425.87 611
15427.04 603
15428.21 631
15429.39 585
15430.56 592
15431.73 566
15432.91 575
15434.08 633
15435.25 599
15436.43 584
15437.60 597
15438.77 602
15439.95 579
15441.12 580
15442.30 578
15443.47 582
15444.64 617
15445.82 588
15446.99 566
15448.17 581
15449.34 602
15450.51 579
15451.69 600
15452.86 603
15454.04 590
15455.21 595
15456.39 608
15457.56 602
15458.73 611
15459.91 600
15461.08 597
15462.26 587
15463.43 574
15464.61 590
15465.78 581
15466.96 572
15468.13 543
15469.31 569
15470.48 598
15471.66 580
15472.83 611
15474.01 579
15475.18 608
15476.36 592
15477.53 563
15478.71 593
15479.88 589
15481.06 575
15482.23 595
15483.41 588
15484.58 559
15485.76 578
15486.93 572
15488.11 608
15489.29 599
15490.46 586
15491.64 585
15492.81 581
15493.99 583
15495.16 598
15496.34 573
15497.52 588
15498.69 581
15499.87 561
15501.04 557
15502.22 634
15503.40 584
15504.57 595
15505.75 621
15506.92 595
15508.10 584
15509.28 559
15510.45 582
15511.63 569
15512.81 592
15513.98 576
15515.16 576
15516.34 555
15517.51 589
15518.69 591
15519.87 593
15521.04 582
15522.22 594
15523.40 597
15524.57 590
15525.75 580
15526.93 574
15528.11 586
15529.28 587
15530.46 573
15531.64 612
15532.81 590
15533.99 590
15535.17 597
15536.35 597
15537.52 608
15538.70 605
15539.88 615
15541.06 602
15542.23 602
15543.41 597
15544.59 572
15545.77 613
15546.95 609
15548.12 597
15549.30 610
15550.48 612
15551.66 608
15552.83 603
15554.01 589
15555.19 585
15556.37 603
15557.55 602
15558.73 605
15559.90 636
15561.08 608
15562.26 632
15563.44 616
15564.62 597
15565.80 595
15566.97 631
15568.15 587
15569.33 617
15570.51 646
15571.69 630
15572.87 615
15574.05 619
15575.23 636
15576.40 661
15577.58 614
15578.76 628
15579.94 630
15581.12 654
15582.30 648
15583.48 658
15584.66 641
15585.84 663
15587.02 669
15588.20 667
15589.38 646
15590.56 642
15591.73 660
15592.91 638
15594.09 672
15595.27 665
15596.45 670
15597.63 663
15598.81 666
15599.99 646
15601.17 658
15602.35 655
15603.53 667
15604.71 683
15605.89 685
15607.07 699
15608.25 706
15609.43 695
15610.61 662
15611.79 675
15612.97 688
15614.15 701
15615.33 698
15616.51 700
15617.69 709
15618.88 705
15620.06 733
15621.24 738
15622.42 697
15623.60 706
15624.78 720
15625.96 710
15627.14 713
15628.32 722
15629.50 730
15630.68 764
15631.86 748
15633.05 746
15634.23 762
15635.41 736
15636.59 749
15637.77 781
15638.95 749
15640.13 759
15641.31 761
15642.50 742
15643.68 754
15644.86 742
15646.04 759
15647.22 750
15648.40 762
15649.58 776
15650.77 753
15651.95 777
15653.13 758
15654.31 778
15655.49 773
15656.68 737
15657.86 757
15659.04 769
15660.22 750
15661.40 787
15662.59 778
15663.77 791
15664.95 770
15666.13 772
15667.32 803
15668.50 809
15669.68 779
15670.86 774
15672.05 805
15673.23 762
15674.41 773
15675.59 785
15676.78 785
15677.96 781
15679.14 755
15680.32 774
15681.51 754
15682.69 792
15683.87 776
15685.06 786
15686.24 770
15687.42 755
15688.61 816
15689.79 769
15690.97 787
15692.16 771
15693.34 773
15694.52 768
15695.71 792
15696.89 791
15698.07 765
15699.26 754
15700.44 798
15701.62 800
15702.81 769
15703.99 753
15705.17 774
15706.36 790
15707.54 748
15708.73 759
15709.91 798
15711.09 783
15712.28 798
15713.46 819
15714.65 825
15715.83 807
15717.02 821
15718.20 825
15719.38 850
15720.57 830
15721.75 836
15722.94 833
15724.12 844
15725.31 831
15726.49 828
15727.68 830
15728.86 831
15730.04 794
15731.23 802
15732.41 832
15733.60 846
15734.78 835
15735.97 815
15737.15 819
15738.34 844
15739.52 849
15740.71 868
15741.89 853
15743.08 886
15744.27 918
15745.45 879
15746.64 883
15747.82 886
15749.01 877
15750.19 880
15751.38 913
15752.56 858
15753.75 883
15754.93 892
15756.12 924
15757.31 907
15758.49 910
15759.68 914
15760.86 880
15762.05 908
15763.24 931
15764.42 930
15765.61 898
15766.79 947
15767.98 927
15769.17 918
15770.35 915
15771.54 884
15772.72 891
15773.91 897
15775.10 886
15776.28 883
15777.47 891
15778.66 890
15779.84 911
15781.03 917
15782.22 880
15783.40 867
15784.59 879
15785.78 866
15786.96 870
15788.15 832
15789.34 846
15790.53 843
15791.71 868
15792.90 819
15794.09 846
15795.27 847
15796.46 845
15797.65 828
15798.84 824
15800.02 815
15801.21 808
15802.40 805
15803.59 836
15804.77 813
15805.96 792
15807.15 787
15808.34 777
15809.52 770
15810.71 794
15811.90 814
15813.09 753
15814.28 751
15815.46 738
15816.65 777
15817.84 782
15819.03 793
15820.22 771
15821.40 755
15822.59 769
15823.78 738
15824.97 750
15826.16 736
15827.35 721
15828.53 730
15829.72 712
15830.91 716
15832.10 749
15833.29 752
15834.48 750
15835.67 751
15836.85 719
15838.04 717
15839.23 682
15840.42 740
15841.61 721
15842.80 716
15843.99 734
15845.18 733
15846.37 746
15847.55 706
15848.74 714
15849.93 731
15851.12 706
15852.31 705
15853.50 708
15854.69 713
15855.88 770
15857.07 724
15858.26 706
15859.45 716
15860.64 729
15861.83 738
15863.02 724
15864.21 732
15865.40 726
15866.59 730
15867.78 726
15868.97 716
15870.16 772
15871.35 741
15872.54 760
15873.73 743
15874.92 730
15876.11 725
15877.30 747
15878.49 749
15879.68 710
15880.87 741
15882.06 730
15883.25 769
15884.44 751
15885.63 751
15886.82 746
15888.01 791
15889.20 789
15890.39 746
15891.59 756
15892.78 776
15893.97 786
15895.16 780
15896.35 782
15897.54 757
15898.73 754
15899.92 784
15901.11 819
15902.30 780
15903.50 798
15904.69 796
15905.88 797
15907.07 790
15908.26 770
15909.45 781
15910.64 792
15911.84 792
15913.03 817
15914.22 817
15915.41 820
15916.60 847
15917.79 801
15918.99 831
15920.18 814
15921.37 822
15922.56 845
15923.75 820
15924.95 817
15926.14 824
15927.33 851
15928.52 847
15929.71 830
15930.91 812
15932.10 845
15933.29 800
15934.48 845
15935.68 826
15936.87 819
15938.06 866
15939.25 810
15940.45 799
15941.64 779
15942.83 797
15944.03 790
15945.22 788
15946.41 769
15947.60 760
15948.80 739
15949.99 728
15951.18 755
15952.38 751
15953.57 772
15954.76 741
15955.96 729
15957.15 704
15958.34 708
15959.54 716
15960.73 703
15961.92 713
15963.12 727
15964.31 692
15965.50 678
15966.70 693
15967.89 697
15969.08 673
15970.28 654
15971.47 637
15972.67 633
15973.86 640
15975.05 643
15976.25 630
15977.44 636
15978.64 630
15979.83 638
15981.02 610
15982.22 636
15983.41 597
15984.61 628
15985.80 640
15987.00 634
15988.19 633
15989.38 637
15990.58 606
15991.77 584
15992.97 581
15994.16 586
15995.36 628
15996.55 594
15997.75 629
15998.94 591
16000.14 626
16001.33 604
16002.53 594
16003.72 607
16004.92 585
16006.11 580
16007.31 581
16008.50 600
16009.70 570
16010.89 574
16012.09 567
16013.28 584
16014.48 572
16015.67 583
16016.87 567
16018.07 588
16019.26 590
16020.46 590
16021.65 585
16022.85 575
16024.04 568
16025.24 570
16026.44 558
16027.63 552
16028.83 567
16030.02 560
16031.22 578
16032.42 557
16033.61 559
16034.81 610
16036.00 596
16037.20 588
16038.40 559
16039.59 592
16040.79 595
16041.99 561
16043.18 550
16044.38 548
16045.58 568
16046.77 582
16047.97 570
16049.17 591
16050.36 578
16051.56 573
16052.76 551
16053.95 541
16055.15 558
16056.35 573
16057.54 580
16058.74 567
16059.94 581
16061.14 597
16062.33 564
16063.53 535
16064.73 545
16065.92 577
16067.12 553
16068.32 552
16069.52 562
16070.71 561
16071.91 568
16073.11 580
16074.31 590
16075.50 577
16076.70 560
16077.90 569
16079.10 573
16080.30 555
16081.49 550
16082.69 533
16083.89 558
16085.09 567
16086.29 514
16087.48 539
16088.68 552
16089.88 541
16091.08 530
16092.28 531
16093.48 549
16094.67 551
16095.87 539
16097.07 572
16098.27 543
16099.47 529
16100.67 529
16101.87 543
16103.06 531
16104.26 524
16105.46 541
16106.66 524
16107.86 537
16109.06 542
16110.26 552
16111.46 553
16112.66 502
16113.86 512
16115.05 539
16116.25 540
16117.45 546
16118.65 520
16119.85 530
16121.05 555
16122.25 529
16123.45 533
16124.65 515
16125.85 503
16127.05 526
16128.25 506
16129.45 512
16130.65 498
16131.85 517
16133.05 534
16134.25 494
16135.45 507
16136.65 529
16137.85 517
16139.05 492
16140.25 529
16141.45 523
16142.65 516
16143.85 518
16145.05 506
16146.25 511
16147.45 512
16148.65 517
16149.85 505
16151.05 517
16152.25 516
16153.45 518
16154.65 518
16155.85 529
16157.05 512
16158.25 507
16159.46 510
16160.66 504
16161.86 496
16163.06 506
16164.26 517
16165.46 499
16166.66 488
16167.86 526
16169.06 531
16170.27 485
16171.47 505
16172.67 493
16173.87 502
16175.07 513
16176.27 511
16177.47 489
16178.67 520
16179.88 527
16181.08 526
16182.28 469
16183.48 497
16184.68 507
16185.89 532
16187.09 553
16188.29 505
16189.49 492
16190.69 528
16191.90 535
16193.10 509
16194.30 496
16195.50 511
16196.70 514
16197.91 515
16199.11 515
16200.31 526
16201.51 481
16202.72 522
16203.92 516
16205.12 530
16206.32 546
16207.53 519
16208.73 519
16209.93 513
16211.13 505
16212.34 502
16213.54 529
16214.74 520
16215.95 501
16217.15 512
16218.35 495
16219.55 503
16220.76 510
16221.96 516
16223.16 497
16224.37 521
16225.57 506
16226.77 498
16227.98 513
16229.18 509
16230.38 507
16231.59 493
16232.79 488
16233.99 518
16235.20 499
16236.40 518
16237.61 528
16238.81 512
16240.01 518
16241.22 508
16242.42 501
16243.63 533
16244.83 535
16246.03 513
16247.24 525
16248.44 506
16249.65 518
16250.85 513
16252.05 538
16253.26 539
16254.46 524
16255.67 530
16256.87 524
16258.08 505
16259.28 516
16260.49 550
16261.69 540
16262.89 535
16264.10 554
16265.30 527
16266.51 506
16267.71 536
16268.92 534
16270.12 518
16271.33 497
16272.53 566
16273.74 506
16274.94 512
16276.15 515
16277.35 537
16278.56 553
16279.77 540
16280.97 528
16282.18 527
16283.38 518
16284.59 534
16285.79 524
16287.00 508
16288.20 524
16289.41 534
16290.61 556
16291.82 525
16293.03 509
16294.23 526
16295.44 538
16296.64 549
16297.85 509
16299.06 503
16300.26 517
16301.47 527
16302.67 508
16303.88 532
16305.09 533
16306.29 533
16307.50 479
16308.71 540
16309.91 509
16311.12 547
16312.33 536
16313.53 534
16314.74 525
16315.95 517
16317.15 533
16318.36 533
16319.57 535
16320.77 539
16321.98 512
16323.19 532
16324.39 528
16325.60 523
16326.81 507
16328.01 520
16329.22 537
16330.43 512
16331.64 504
16332.84 511
16334.05 496
16335.26 502
16336.47 499
16337.67 521
16338.88 503
16340.09 503
16341.30 520
16342.50 504
16343.71 530
16344.92 515
16346.13 494
16347.33 492
16348.54 497
16349.75 499
16350.96 500
16352.17 496
16353.37 469
16354.58 503
16355.79 491
16357.00 477
16358.21 521
16359.41 508
16360.62 487
16361.83 488
16363.04 501
16364.25 484
16365.46 504
16366.67 524
16367.87 496
16369.08 509
16370.29 499
16371.50 489
16372.71 488
16373.92 513
16375.13 477
16376.34 509
16377.54 497
16378.75 512
16379.96 514
16381.17 492
16382.38 471
16383.59 502
16384.80 509
16386.01 518
16387.22 534
16388.43 492
16389.64 498
16390.85 515
16392.05 522
16393.26 502
16394.47 490
16395.68 488
16396.89 484
16398.10 526
16399.31 482
16400.52 489
16401.73 483
16402.94 478
16404.15 502
16405.36 465
16406.57 478
16407.78 466
16408.99 489
16410.20 490
16411.41 515
16412.62 497
16413.83 493
16415.04 506
16416.25 487
16417.46 500
16418.67 486
16419.88 488
16421.10 481
16422.31 503
16423.52 491
16424.73 487
16425.94 488
16427.15 500
16428.36 493
16429.57 498
16430.78 479
16431.99 468
16433.20 490
16434.41 491
16435.63 506
16436.84 491
16438.05 475
16439.26 499
16440.47 493
16441.68 492
16442.89 487
16444.10 500
16445.32 461
16446.53 466
16447.74 465
16448.95 501
16450.16 477
16451.37 492
16452.59 462
16453.80 477
16455.01 492
16456.22 496
16457.43 476
16458.64 489
16459.86 508
16461.07 508
16462.28 484
16463.49 474
16464.70 480
16465.92 480
16467.13 501
16468.34 483
16469.55 476
16470.77 480
16471.98 490
16473.19 466
16474.40 486
16475.62 489
16476.83 481
16478.04 493
16479.25 505
16480.47 496
16481.68 483
16482.89 509
16484.11 504
16485.32 495
16486.53 487
16487.74 489
16488.96 449
16490.17 489
16491.38 506
16492.60 491
16493.81 466
16495.02 481
16496.24 531
16497.45 506
16498.66 505
16499.88 484
16501.09 463
16502.30 505
16503.52 476
16504.73 504
16505.94 493
16507.16 467
16508.37 497
16509.59 489
16510.80 522
16512.01 488
16513.23 487
16514.44 481
16515.66 506
16516.87 498
16518.08 514
16519.30 515
16520.51 526
16521.73 506
16522.94 493
16524.16 502
16525.37 507
16526.58 523
16527.80 519
16529.01 511
16530.23 512
16531.44 521
16532.66 528
16533.87 486
16535.09 531
16536.30 524
16537.52 555
16538.73 540
16539.95 522
16541.16 530
16542.38 519
16543.59 510
16544.81 515
16546.02 539
16547.24 539
16548.45 522
16549.67 502
16550.88 527
16552.10 530
16553.31 566
16554.53 535
16555.74 527
16556.96 545
16558.18 531
16559.39 517
16560.61 524
16561.82 511
16563.04 524
16564.25 533
16565.47 548
16566.69 541
16567.90 542
16569.12 559
16570.33 539
16571.55 526
16572.77 561
16573.98 559
16575.20 535
16576.41 550
16577.63 551
16578.85 531
16580.06 543
16581.28 546
16582.50 553
16583.71 551
16584.93 518
16586.15 536
16587.36 540
16588.58 562
16589.80 563
16591.01 528
16592.23 536
16593.45 566
16594.66 560
16595.88 545
16597.10 545
16598.32 515
16599.53 518
16600.75 547
16601.97 519
16603.18 504
16604.40 499
16605.62 516
16606.84 518
16608.05 498
16609.27 498
16610.49 496
16611.71 492
16612.92 504
16614.14 512
16615.36 513
16616.58 509
16617.79 513
16619.01 522
16620.23 481
16621.45 485
16622.67 483
16623.88 485
16625.10 487
16626.32 490
16627.54 499
16628.76 471
16629.97 487
16631.19 497
16632.41 491
16633.63 504
16634.85 493
16636.07 462
16637.29 481
16638.50 471
16639.72 489
16640.94 503
16642.16 452
16643.38 483
16644.60 490
16645.82 471
16647.03 504
16648.25 475
16649.47 471
16650.69 458
16651.91 461
16653.13 467
16654.35 442
16655.57 490
16656.79 486
16658.01 473
16659.23 468
16660.45 445
16661.66 450
16662.88 489
16664.10 472
16665.32 464
16666.54 451
16667.76 467
16668.98 450
16670.20 470
16671.42 448
16672.64 470
16673.86 506
16675.08 466
16676.30 445
16677.52 443
16678.74 455
16679.96 439
16681.18 451
16682.40 471
16683.62 442
16684.84 473
16686.06 463
16687.28 455
16688.50 449
16689.72 433
16690.94 439
16692.16 453
16693.39 440
16694.61 434
16695.83 449
16697.05 442
16698.27 442
16699.49 442
16700.71 453
16701.93 458
16703.15 437
16704.37 448
16705.59 452
16706.81 466
16708.04 468
16709.26 463
16710.48 433
16711.70 444
16712.92 446
16714.14 451
16715.36 439
16716.58 446
16717.81 433
16719.03 431
16720.25 434
16721.47 435
16722.69 440
16723.91 441
16725.14 461
16726.36 449
16727.58 446
16728.80 449
16730.02 460
16731.24 450
16732.47 459
16733.69 456
16734.91 435
16736.13 444
16737.36 427
16738.58 453
16739.80 424
16741.02 435
16742.24 459
16743.47 452
16744.69 463
16745.91 450
16747.13 465
16748.36 445
16749.58 434
16750.80 456
16752.02 449
16753.25 477
16754.47 439
16755.69 446
16756.92 440
16758.14 450
16759.36 460
16760.59 462
16761.81 438
16763.03 423
16764.25 470
16765.48 443
16766.70 446
16767.92 462
16769.15 467
16770.37 449
16771.59 420
16772.82 440
16774.04 465
16775.27 433
16776.49 438
16777.71 462
16778.94 440
16780.16 449
16781.38 424
16782.61 442
16783.83 451
16785.06 431
16786.28 425
16787.50 447
16788.73 439
16789.95 449
16791.18 432
16792.40 448
16793.62 439
16794.85 444
16796.07 418
16797.30 435
16798.52 455
16799.75 450
16800.97 466
16802.19 443
16803.42 450
16804.64 461
16805.87 443
16807.09 456
16808.32 439
16809.54 455
16810.77 437
16811.99 450
16813.22 454
16814.44 447
16815.67 429
16816.89 430
16818.12 432
16819.34 433
16820.57 430
16821.79 460
16823.02 455
16824.24 438
16825.47 446
16826.70 443
16827.92 457
16829.15 461
16830.37 431
16831.60 450
16832.82 475
16834.05 453
16835.27 459
16836.50 442
16837.73 451
16838.95 480
16840.18 486
16841.40 475
16842.63 454
16843.86 468
16845.08 470
16846.31 472
16847.53 462
16848.76 482
16849.99 478
16851.21 484
16852.44 445
16853.67 461
16854.89 454
16856.12 485
16857.35 466
16858.57 467
16859.80 486
16861.03 475
16862.25 462
16863.48 445
16864.71 467
16865.93 470
16867.16 492
16868.39 506
16869.61 479
16870.84 465
16872.07 492
16873.30 502
16874.52 507
16875.75 500
16876.98 502
16878.20 505
16879.43 514
16880.66 493
16881.89 483
16883.11 475
16884.34 503
16885.57 515
16886.80 511
16888.02 492
16889.25 533
16890.48 531
16891.71 511
16892.94 499
16894.16 471
16895.39 518
16896.62 502
16897.85 522
16899.08 517
16900.30 510
16901.53 511
16902.76 506
16903.99 537
16905.22 515
16906.45 530
16907.67 540
16908.90 526
16910.13 515
16911.36 508
16912.59 520
16913.82 520
16915.04 495
16916.27 493
16917.50 473
16918.73 514
16919.96 477
16921.19 475
16922.42 471
16923.65 494
16924.88 508
16926.10 478
16927.33 479
16928.56 455
16929.79 503
16931.02 504
16932.25 468
16933.48 456
16934.71 468
16935.94 483
16937.17 495
16938.40 513
16939.63 507
16940.86 473
16942.09 492
16943.32 515
16944.55 482
16945.78 458
16947.01 481
16948.24 488
16949.47 479
16950.70 470
16951.93 482
16953.16 469
16954.39 464
16955.62 440
16956.85 484
16958.08 477
16959.31 479
16960.54 477
16961.77 487
16963.00 456
16964.23 458
16965.46 474
16966.69 496
16967.92 478
16969.15 444
16970.38 433
16971.61 457
16972.84 469
16974.07 436
16975.30 439
16976.54 457
16977.77 451
16979.00 468
16980.23 434
16981.46 452
16982.69 441
16983.92 455
16985.15 439
16986.38 433
16987.62 461
16988.85 441
16990.08 441
16991.31 445
16992.54 456
16993.77 447
16995.00 458
16996.24 481
16997.47 417
16998.70 437
16999.93 457
17001.16 459
17002.39 458
17003.63 459
17004.86 436
17006.09 457
17007.32 450
17008.55 433
17009.79 404
17011.02 457
17012.25 438
17013.48 446
17014.72 443
17015.95 448
17017.18 447
17018.41 437
17019.64 439
17020.88 445
17022.11 426
17023.34 433
17024.58 464
17025.81 433
17027.04 439
17028.27 453
17029.51 437
17030.74 452
17031.97 449
17033.21 436
17034.44 439
17035.67 436
17036.90 447
17038.14 464
17039.37 453
17040.60 418
17041.84 431
17043.07 419
17044.30 417
17045.54 438
17046.77 440
17048.00 452
17049.24 431
17050.47 428
17051.70 438
17052.94 438
17054.17 442
17055.41 427
17056.64 426
17057.87 426
17059.11 443
17060.34 447
17061.58 439
17062.81 430
17064.04 425
17065.28 442
17066.51 443
17067.75 436
17068.98 442
17070.21 434
17071.45 451
17072.68 437
17073.92 419
17075.15 414
17076.39 424
17077.62 451
17078.86 416
17080.09 408
17081.33 440
17082.56 422
17083.80 413
17085.03 426
17086.26 412
17087.50 425
17088.73 396
17089.97 406
17091.20 398
17092.44 419
17093.68 435
17094.91 424
17096.15 417
17097.38 431
17098.62 427
17099.85 433
17101.09 394
17102.32 380
17103.56 396
17104.79 405
17106.03 395
17107.26 419
17108.50 412
17109.74 394
17110.97 401
17112.21 387
17113.44 409
17114.68 445
17115.92 407
17117.15 414
17118.39 412
17119.62 385
17120.86 405
17122.10 403
17123.33 396
17124.57 407
17125.80 395
17127.04 406
17128.28 403
17129.51 437
17130.75 423
17131.99 454
17133.22 409
17134.46 406
17135.70 392
17136.93 416
17138.17 399
17139.41 408
17140.64 423
17141.88 399
17143.12 417
17144.35 394
17145.59 381
17146.83 392
17148.07 402
17149.30 394
17150.54 395
17151.78 403
17153.02 376
17154.25 431
17155.49 440
17156.73 394
17157.96 405
17159.20 398
17160.44 413
17161.68 426
17162.92 428
17164.15 411
17165.39 413
17166.63 395
17167.87 397
17169.10 396
17170.34 396
17171.58 395
17172.82 417
17174.06 395
17175.29 400
17176.53 398
17177.77 414
17179.01 415
17180.25 423
17181.49 408
17182.72 398
17183.96 406
17185.20 420
17186.44 409
17187.68 420
17188.92 402
17190.15 404
17191.39 413
17192.63 397
17193.87 396
17195.11 405
17196.35 417
17197.59 391
17198.83 400
17200.07 400
17201.30 399
17202.54 419
17203.78 395
17205.02 385
17206.26 393
17207.50 416
17208.74 423
17209.98 416
17211.22 394
17212.46 383
17213.70 417
17214.94 430
17216.18 375
17217.42 400
17218.66 388
17219.90 395
17221.14 400
17222.38 390
17223.62 393
17224.86 407
17226.10 375
17227.34 390
17228.58 411
17229.82 382
17231.06 383
17232.30 382
17233.54 394
17234.78 384
17236.02 394
17237.26 390
17238.50 390
17239.74 380
17240.98 374
17242.22 384
17243.46 380
17244.70 396
17245.94 379
17247.18 377
17248.42 377
17249.66 375
17250.90 390
17252.14 396
17253.39 400
17254.63 405
17255.87 411
17257.11 399
17258.35 397
17259.59 378
17260.83 376
17262.07 383
17263.31 380
17264.56 393
17265.80 393
17267.04 380
17268.28 376
17269.52 375
17270.76 398
17272.00 416
17273.25 382
17274.49 384
17275.73 386
17276.97 387
17278.21 398
17279.45 381
17280.70 420
17281.94 389
17283.18 386
17284.42 358
17285.66 400
17286.91 394
17288.15 411
17289.39 397
17290.63 382
17291.88 387
17293.12 409
17294.36 383
17295.60 392
17296.85 375
17298.09 379
17299.33 387
17300.57 370
17301.82 408
17303.06 382
17304.30 383
17305.54 382
17306.79 400
17308.03 395
17309.27 404
17310.52 383
17311.76 397
17313.00 377
17314.25 379
17315.49 386
17316.73 400
17317.97 386
17319.22 376
17320.46 402
17321.71 394
17322.95 364
17324.19 374
17325.44 376
17326.68 374
17327.92 399
17329.17 391
17330.41 379
17331.65 404
17332.90 371
17334.14 403
17335.39 408
17336.63 383
17337.87 372
17339.12 400
17340.36 384
17341.61 401
17342.85 416
17344.09 422
17345.34 389
17346.58 388
17347.83 400
17349.07 393
17350.32 398
17351.56 407
17352.80 418
17354.05 380
17355.29 383
17356.54 396
17357.78 400
17359.03 391
17360.27 394
17361.52 369
17362.76 377
17364.01 395
17365.25 424
17366.50 395
17367.74 391
17368.99 389
17370.23 384
17371.48 395
17372.72 364
17373.97 391
17375.21 395
17376.46 396
17377.70 398
17378.95 373
17380.19 399
17381.44 412
17382.69 406
17383.93 395
17385.18 382
17386.42 387
17387.67 388
17388.91 405
17390.16 416
17391.41 392
17392.65 383
17393.90 388
17395.14 386
17396.39 392
17397.64 402
17398.88 390
17400.13 406
17401.37 408
17402.62 367
17403.87 374
17405.11 374
17406.36 387
17407.61 399
17408.85 385
17410.10 386
17411.35 375
17412.59 399
17413.84 415
17415.09 391
17416.33 387
17417.58 417
17418.83 395
17420.07 380
17421.32 372
17422.57 395
17423.82 411
17425.06 415
17426.31 400
17427.56 400
17428.80 396
17430.05 402
17431.30 373
17432.55 394
17433.79 397
17435.04 397
17436.29 386
17437.54 390
17438.78 389
17440.03 374
17441.28 376
17442.53 400
17443.77 390
17445.02 383
17446.27 369
17447.52 405
17448.77 440
17450.01 400
17451.26 377
17452.51 351
17453.76 392
17455.01 401
17456.25 379
17457.50 374
17458.75 388
17460.00 389
17461.25 393
17462.50 386
17463.74 363
17464.99 415
17466.24 422
17467.49 379
17468.74 385
17469.99 396
17471.24 403
17472.49 401
17473.73 408
17474.98 396
17476.23 393
17477.48 389
17478.73 388
17479.98 387
17481.23 371
17482.48 394
17483.73 385
17484.98 377
17486.23 386
17487.47 402
17488.72 372
17489.97 387
17491.22 389
17492.47 407
17493.72 391
17494.97 401
17496.22 399
17497.47 367
17498.72 405
17499.97 412
17501.22 388
17502.47 411
17503.72 407
17504.97 412
17506.22 386
17507.47 384
17508.72 385
17509.97 388
17511.22 389
17512.47 389
17513.72 386
17514.97 392
17516.22 389
17517.47 405
17518.72 421
17519.97 417
17521.22 385
17522.47 396
17523.72 402
17524.98 383
17526.23 401
17527.48 421
17528.73 418
17529.98 423
17531.23 432
17532.48 410
17533.73 426
17534.98 403
17536.23 409
17537.48 398
17538.74 397
17539.99 410
17541.24 425
17542.49 397
17543.74 417
17544.99 410
17546.24 394
17547.50 432
17548.75 423
17550.00 406
17551.25 402
17552.50 381
17553.75 398
17555.01 400
17556.26 413
17557.51 421
17558.76 388
17560.01 402
17561.26 428
17562.52 426
17563.77 421
17565.02 417
17566.27 392
17567.53 413
17568.78 429
17570.03 413
17571.28 410
17572.53 392
17573.79 413
17575.04 413
17576.29 413
17577.54 446
17578.80 439
17580.05 430
17581.30 428
17582.56 394
17583.81 412
17585.06 419
17586.31 436
17587.57 449
17588.82 430
17590.07 416
17591.33 413
17592.58 401
17593.83 418
17595.08 415
17596.34 442
17597.59 404
17598.84 409
17600.10 419
17601.35 407
17602.61 415
17603.86 415
17605.11 437
17606.37 409
17607.62 440
17608.87 449
17610.13 423
17611.38 427
17612.63 450
17613.89 444
17615.14 434
17616.40 405
17617.65 418
17618.90 466
17620.16 452
17621.41 412
17622.67 421
17623.92 422
17625.17 423
17626.43 416
17627.68 441
17628.94 428
17630.19 441
17631.45 426
17632.70 438
17633.96 423
17635.21 426
17636.47 421
17637.72 449
17638.97 411
17640.23 412
17641.48 424
17642.74 431
17643.99 432
17645.25 429
17646.50 443
17647.76 406
17649.01 401
17650.27 438
17651.52 411
17652.78 381
17654.04 426
17655.29 442
17656.55 423
17657.80 425
17659.06 424
17660.31 436
17661.57 423
17662.82 423
17664.08 420
17665.33 403
17666.59 428
17667.85 415
17669.10 404
17670.36 398
17671.61 416
17672.87 392
17674.13 385
17675.38 416
17676.64 397
17677.89 410
17679.15 398
17680.41 434
17681.66 390
17682.92 378
17684.18 390
17685.43 438
17686.69 406
17687.95 422
17689.20 415
17690.46 418
17691.71 408
17692.97 429
17694.23 423
17695.49 411
17696.74 389
17698.00 404
17699.26 404
17700.51 401
17701.77 396
17703.03 412
17704.28 412
17705.54 408
17706.80 389
17708.06 399
17709.31 381
17710.57 395
17711.83 387
17713.08 405
17714.34 408
17715.60 392
17716.86 390
17718.11 380
17719.37 390
17720.63 396
17721.89 394
17723.15 378
17724.40 398
17725.66 411
17726.92 393
17728.18 381
17729.43 391
17730.69 389
17731.95 425
17733.21 401
17734.47 374
17735.73 381
17736.98 368
17738.24 385
17739.50 401
17740.76 396
17742.02 379
17743.28 375
17744.53 383
17745.79 389
17747.05 389
17748.31 409
17749.57 392
17750.83 377
17752.09 385
17753.34 373
17754.60 363
17755.86 377
17757.12 383
17758.38 373
17759.64 371
17760.90 387
17762.16 387
17763.42 389
17764.68 383
17765.94 388
17767.19 372
17768.45 407
17769.71 388
17770.97 375
17772.23 389
17773.49 373
17774.75 394
17776.01 363
17777.27 374
17778.53 375
17779.79 379
17781.05 381
17782.31 387
17783.57 362
17784.83 364
17786.09 395
17787.35 377
17788.61 363
17789.87 355
17791.13 352
17792.39 362
17793.65 382
17794.91 381
17796.17 399
17797.43 367
17798.69 398
17799.95 381
17801.21 371
17802.47 360
17803.73 368
17805.00 356
17806.26 348
17807.52 369
17808.78 377
17810.04 340
17811.30 341
17812.56 352
17813.82 383
17815.08 388
17816.34 362
17817.60 370
17818.87 373
17820.13 377
17821.39 361
17822.65 350
17823.91 376
17825.17 362
17826.43 361
17827.69 368
17828.96 364
17830.22 355
17831.48 360
17832.74 346
17834.00 363
17835.26 375
17836.53 343
17837.79 368
17839.05 394
17840.31 346
17841.57 352
17842.84 372
17844.10 340
17845.36 383
17846.62 353
17847.88 364
17849.15 361
17850.41 378
17851.67 349
17852.93 360
17854.20 350
17855.46 349
17856.72 347
17857.98 336
17859.25 369
17860.51 368
17861.77 345
17863.03 369
17864.30 350
17865.56 352
17866.82 358
17868.09 352
17869.35 365
17870.61 364
17871.87 370
17873.14 356
17874.40 352
17875.66 352
17876.93 353
17878.19 358
17879.45 365
17880.72 340
17881.98 334
17883.24 349
17884.51 326
17885.77 367
17887.03 362
17888.30 345
17889.56 350
17890.83 351
17892.09 355
17893.35 388
17894.62 353
17895.88 337
17897.14 344
17898.41 340
17899.67 343
17900.94 355
17902.20 357
17903.46 378
17904.73 339
17905.99 367
17907.26 351
17908.52 324
17909.79 363
17911.05 345
17912.32 357
17913.58 327
17914.84 333
17916.11 323
17917.37 322
17918.64 355
17919.90 347
17921.17 333
17922.43 320
17923.70 337
17924.96 337
17926.23 352
17927.49 354
17928.76 365
17930.02 337
17931.29 335
17932.55 323
17933.82 328
17935.08 329
17936.35 318
17937.61 337
17938.88 344
17940.14 334
17941.41 339
17942.68 318
17943.94 319
17945.21 334
17946.47 340
17947.74 332
17949.00 355
17950.27 339
17951.54 348
17952.80 345
17954.07 364
17955.33 364
17956.60 343
17957.87 345
17959.13 351
17960.40 338
17961.66 356
17962.93 321
17964.20 336
17965.46 310
17966.73 345
17968.00 339
17969.26 334
17970.53 329
17971.80 356
17973.06 354
17974.33 347
17975.60 318
17976.86 340
17978.13 331
17979.40 318
17980.66 307
17981.93 325
17983.20 320
17984.46 334
17985.73 333
17987.00 327
17988.26 336
17989.53 365
17990.80 351
17992.07 342
17993.33 344
17994.60 341
17995.87 335
17997.14 335
17998.40 337
17999.67 325
18000.94 313
18002.21 345
18003.47 341
18004.74 325
18006.01 339
18007.28 342
18008.55 350
18009.81 343
18011.08 324
18012.35 321
18013.62 348
18014.89 331
18016.15 327
18017.42 343
18018.69 339
18019.96 325
18021.23 336
18022.49 346
18023.76 321
18025.03 356
18026.30 352
18027.57 326
18028.84 311
18030.11 329
18031.37 336
18032.64 333
18033.91 325
18035.18 343
18036.45 359
18037.72 311
18038.99 330
18040.26 326
18041.53 337
18042.79 341
18044.06 331
18045.33 330
18046.60 331
18047.87 341
18049.14 338
18050.41 327
18051.68 324
18052.95 328
18054.22 313
18055.49 338
18056.76 335
18058.03 336
18059.30 336
18060.57 323
18061.84 346
18063.11 344
18064.38 335
18065.65 352
18066.92 344
18068.19 355
18069.46 349
18070.73 335
18072.00 324
18073.27 339
18074.54 332
18075.81 352
18077.08 345
18078.35 329
18079.62 329
18080.89 334
18082.16 350
18083.43 343
18084.70 334
18085.97 359
18087.24 341
18088.51 326
18089.78 322
18091.05 326
18092.32 331
18093.59 373
18094.87 336
18096.14 331
18097.41 342
18098.68 327
18099.95 315
18101.22 342
18102.49 332
18103.76 331
18105.03 357
18106.31 328
18107.58 326
18108.85 335
18110.12 345
18111.39 349
18112.66 354
18113.93 321
18115.21 328
18116.48 334
18117.75 335
18119.02 340
18120.29 339
18121.56 343
18122.84 332
18124.11 329
18125.38 349
18126.65 333
18127.92 330
18129.20 328
18130.47 344
18131.74 339
18133.01 342
18134.29 328
18135.56 337
18136.83 321
18138.10 339
18139.38 336
18140.65 347
18141.92 326
18143.19 335
18144.47 340
18145.74 324
18147.01 335
18148.28 342
18149.56 346
18150.83 325
18152.10 331
18153.38 338
18154.65 319
18155.92 340
18157.19 333
18158.47 340
18159.74 344
18161.01 343
18162.29 333
18163.56 358
18164.83 356
18166.11 315
18167.38 330
18168.65 351
18169.93 332
18171.20 347
18172.48 350
18173.75 327
18175.02 331
18176.30 357
18177.57 320
18178.84 331
18180.12 334
18181.39 341
18182.67 324
18183.94 339
18185.21 324
18186.49 340
18187.76 360
18189.04 334
18190.31 319
18191.59 351
18192.86 311
18194.13 316
18195.41 352
18196.68 329
18197.96 303
18199.23 318
18200.51 330
18201.78 325
18203.06 327
18204.33 306
18205.61 347
18206.88 327
18208.16 340
18209.43 330
18210.71 345
18211.98 332
18213.26 316
18214.53 351
18215.81 335
18217.08 344
18218.36 338
18219.63 341
18220.91 314
18222.18 328
18223.46 341
18224.73 339
18226.01 343
18227.28 338
18228.56 357
18229.84 329
18231.11 356
18232.39 325
18233.66 352
18234.94 338
18236.21 341
18237.49 363
18238.77 356
18240.04 354
18241.32 347
18242.59 354
18243.87 339
18245.15 337
18246.42 320
18247.70 345
18248.98 343
18250.25 328
18251.53 324
18252.81 325
18254.08 318
18255.36 319
18256.63 332
18257.91 322
18259.19 333
18260.46 335
18261.74 335
18263.02 326
18264.30 316
18265.57 335
18266.85 355
18268.13 337
18269.40 324
18270.68 337
18271.96 340
18273.23 329
18274.51 328
18275.79 344
18277.07 338
18278.34 340
18279.62 340
18280.90 305
18282.18 338
18283.45 323
18284.73 309
18286.01 335
18287.29 320
18288.56 350
18289.84 351
18291.12 360
18292.40 340
18293.68 336
18294.95 331
18296.23 346
18297.51 331
18298.79 328
18300.07 317
18301.34 321
18302.62 336
18303.90 340
18305.18 336
18306.46 333
18307.74 336
18309.01 332
18310.29 331
18311.57 345
18312.85 329
18314.13 343
18315.41 320
18316.69 360
18317.96 348
18319.24 342
18320.52 326
18321.80 350
18323.08 359
18324.36 352
18325.64 360
18326.92 342
18328.20 330
18329.47 331
18330.75 343
18332.03 356
18333.31 353
18334.59 357
18335.87 337
18337.15 347
18338.43 344
18339.71 327
18340.99 360
18342.27 351
18343.55 342
18344.83 350
18346.11 361
18347.39 345
18348.67 333
18349.95 333
18351.23 339
18352.51 356
18353.79 352
18355.07 345
18356.35 347
18357.63 362
18358.91 337
18360.19 356
18361.47 342
18362.75 337
18364.03 339
18365.31 354
18366.59 338
18367.87 346
18369.15 365
18370.43 331
18371.71 343
18372.99 339
18374.27 333
18375.55 342
18376.83 340
18378.12 346
18379.40 332
18380.68 330
18381.96 359
18383.24 347
18384.52 334
18385.80 339
18387.08 360
18388.36 347
18389.65 341
18390.93 342
18392.21 355
18393.49 360
18394.77 345
18396.05 351
18397.33 348
18398.62 339
18399.90 332
18401.18 320
18402.46 333
18403.74 346
18405.02 328
18406.31 332
18407.59 291
18408.87 304
18410.15 319
18411.43 338
18412.72 345
18414.00 344
18415.28 343
18416.56 325
18417.84 337
18419.13 344
18420.41 322
18421.69 317
18422.97 323
18424.26 325
18425.54 335
18426.82 333
18428.10 345
18429.39 331
18430.67 338
18431.95 331
18433.23 325
18434.52 316
18435.80 307
18437.08 335
18438.37 345
18439.65 334
18440.93 360
18442.22 330
18443.50 323
18444.78 344
18446.06 327
18447.35 315
18448.63 344
18449.91 352
18451.20 329
18452.48 311
18453.76 329
18455.05 341
18456.33 319
18457.62 328
18458.90 311
18460.18 308
18461.47 336
18462.75 310
18464.03 328
18465.32 312
18466.60 323
18467.89 330
18469.17 322
18470.45 343
18471.74 333
18473.02 332
18474.31 337
18475.59 334
18476.88 329
18478.16 345
18479.44 330
18480.73 359
18482.01 317
18483.30 342
18484.58 352
18485.87 327
18487.15 319
18488.44 322
18489.72 342
18491.01 337
18492.29 320
18493.58 312
18494.86 317
18496.15 332
18497.43 320
18498.72 323
18500.00 333
18501.29 348
18502.57 344
18503.86 327
18505.14 321
18506.43 340
18507.71 333
18509.00 327
18510.28 313
18511.57 327
18512.85 352
18514.14 328
18515.42 314
18516.71 324
18518.00 319
18519.28 319
18520.57 328
18521.85 315
18523.14 321
18524.43 342
18525.71 327
18527.00 334
18528.28 331
18529.57 340
18530.86 340
18532.14 323
18533.43 317
18534.71 311
18536.00 318
18537.29 329
18538.57 340
18539.86 321
18541.15 319
18542.43 320
18543.72 332
18545.01 345
18546.29 339
18547.58 320
18548.87 315
18550.15 325
18551.44 329
18552.73 367
18554.01 345
18555.30 350
18556.59 338
18557.88 352
18559.16 353
18560.45 330
18561.74 314
18563.02 315
18564.31 329
18565.60 339
18566.89 338
18568.17 306
18569.46 312
18570.75 331
18572.04 351
18573.32 329
18574.61 337
18575.90 335
18577.19 349
18578.48 315
18579.76 320
18581.05 321
18582.34 328
18583.63 329
18584.92 324
18586.20 312
18587.49 316
18588.78 315
18590.07 344
18591.36 309
18592.64 326
18593.93 318
18595.22 324
18596.51 331
18597.80 316
18599.09 313
18600.38 314
18601.66 335
18602.95 300
18604.24 324
18605.53 314
18606.82 321
18608.11 352
18609.40 314
18610.69 311
18611.98 322
18613.26 340
18614.55 334
18615.84 345
18617.13 328
18618.42 321
18619.71 332
18621.00 330
18622.29 323
18623.58 327
18624.87 319
18626.16 335
18627.45 364
18628.74 362
18630.03 351
18631.32 328
18632.61 344
18633.89 346
18635.18 337
18636.47 334
18637.76 320
18639.05 339
18640.34 326
18641.63 326
18642.92 325
18644.21 336
18645.50 345
18646.79 339
18648.09 316
18649.38 301
18650.67 301
18651.96 345
18653.25 322
18654.54 320
18655.83 306
18657.12 323
18658.41 332
18659.70 321
18660.99 326
18662.28 325
18663.57 338
18664.86 330
18666.15 320
18667.44 308
18668.74 309
18670.03 343
18671.32 328
18672.61 308
18673.90 318
18675.19 322
18676.48 311
18677.77 304
18679.06 325
18680.36 301
18681.65 333
18682.94 330
18684.23 307
18685.52 301
18686.81 320
18688.11 341
18689.40 316
18690.69 335
18691.98 321
18693.27 303
18694.56 311
18695.86 317
18697.15 314
18698.44 327
18699.73 316
18701.02 329
18702.32 321
18703.61 315
18704.90 325
18706.19 318
18707.48 321
18708.78 296
18710.07 313
18711.36 319
18712.65 320
18713.95 304
18715.24 318
18716.53 313
18717.83 304
18719.12 316
18720.41 329
18721.70 312
18723.00 317
18724.29 330
18725.58 314
18726.87 304
18728.17 324
18729.46 330
18730.75 315
18732.05 327
18733.34 311
18734.63 332
18735.93 325
18737.22 319
18738.51 326
18739.81 329
18741.10 311
18742.39 315
18743.69 320
18744.98 336
18746.27 304
18747.57 307
18748.86 295
18750.16 307
18751.45 351
18752.74 325
18754.04 319
18755.33 299
18756.63 300
18757.92 294
18759.21 309
18760.51 312
18761.80 296
18763.10 311
18764.39 300
18765.69 288
18766.98 290
18768.27 302
18769.57 316
18770.86 318
18772.16 321
18773.45 314
18774.75 304
18776.04 335
18777.34 318
18778.63 340
18779.93 331
18781.22 319
18782.52 308
18783.81 315
18785.11 326
18786.40 318
18787.70 319
18788.99 319
18790.29 315
18791.58 314
18792.88 323
18794.17 307
18795.47 321
18796.76 312
18798.06 298
18799.35 294
18800.65 319
18801.94 314
18803.24 306
18804.54 291
18805.83 334
18807.13 301
18808.42 304
18809.72 301
18811.01 313
18812.31 318
18813.61 313
18814.90 292
18816.20 299
18817.49 325
18818.79 319
18820.09 315
18821.38 304
18822.68 306
18823.98 325
18825.27 341
18826.57 330
18827.87 316
18829.16 322
18830.46 320
18831.75 301
18833.05 305
18834.35 293
18835.64 299
18836.94 309
18838.24 319
18839.54 322
18840.83 310
18842.13 321
18843.43 316
18844.72 297
18846.02 299
18847.32 288
18848.61 287
18849.91 325
18851.21 322
18852.51 297
18853.80 301
18855.10 320
18856.40 323
18857.70 313
18858.99 296
18860.29 303
18861.59 301
18862.89 314
18864.18 309
18865.48 307
18866.78 308
18868.08 313
18869.38 311
18870.67 327
18871.97 298
18873.27 329
18874.57 315
18875.87 340
18877.16 306
18878.46 286
18879.76 305
18881.06 312
18882.36 305
18883.66 292
18884.95 303
18886.25 307
18887.55 314
18888.85 317
18890.15 317
18891.45 314
18892.75 301
18894.04 311
18895.34 287
18896.64 268
18897.94 318
18899.24 330
18900.54 328
18901.84 303
18903.14 308
18904.44 306
18905.74 327
18907.03 327
18908.33 334
18909.63 324
18910.93 323
18912.23 318
18913.53 308
18914.83 285
18916.13 304
18917.43 311
18918.73 302
18920.03 322
18921.33 306
18922.63 323
18923.93 345
18925.23 292
18926.53 323
18927.83 313
18929.13 326
18930.43 305
18931.73 309
18933.03 312
18934.33 317
18935.63 320
18936.93 334
18938.23 331
18939.53 311
18940.83 323
18942.13 320
18943.43 314
18944.73 285
18946.03 303
18947.33 322
18948.63 309
18949.93 329
18951.23 313
18952.53 308
18953.84 309
18955.14 300
18956.44 293
18957.74 303
18959.04 304
18960.34 284
18961.64 288
18962.94 303
18964.24 301
18965.54 308
18966.85 300
18968.15 324
18969.45 319
18970.75 291
18972.05 297
18973.35 324
18974.65 298
18975.96 311
18977.26 293
18978.56 305
18979.86 346
18981.16 337
18982.46 322
18983.77 320
18985.07 319
18986.37 304
18987.67 320
18988.97 282
18990.28 289
18991.58 285
18992.88 309
18994.18 292
18995.49 306
18996.79 312
18998.09 313
18999.39 323
19000.69 294
19002.00 287
19003.30 334
19004.60 312
19005.90 303
19007.21 306
19008.51 291
19009.81 316
19011.12 308
19012.42 302
19013.72 307
19015.02 327
19016.33 305
19017.63 325
19018.93 311
19020.24 302
19021.54 307
19022.84 314
19024.15 310
19025.45 293
19026.75 310
19028.06 288
19029.36 300
19030.66 308
19031.97 311
19033.27 296
19034.57 299
19035.88 307
19037.18 318
19038.48 327
19039.79 316
19041.09 312
19042.40 321
19043.70 316
19045.00 320
19046.31 321
19047.61 282
19048.92 303
19050.22 309
19051.52 299
19052.83 315
19054.13 330
19055.44 310
19056.74 300
19058.05 308
19059.35 297
19060.65 313
19061.96 312
19063.26 315
19064.57 287
19065.87 293
19067.18 305
19068.48 329
19069.79 309
19071.09 310
19072.40 316
19073.70 304
19075.01 315
19076.31 305
19077.62 306
19078.92 296
19080.23 304
19081.53 316
19082.84 312
19084.14 322
19085.45 303
19086.75 301
19088.06 298
19089.36 292
19090.67 298
19091.98 319
19093.28 305
19094.59 286
19095.89 304
19097.20 297
19098.50 300
19099.81 321
19101.12 311
19102.42 290
19103.73 296
19105.03 305
19106.34 299
19107.65 312
19108.95 300
19110.26 293
19111.56 319
19112.87 303
19114.18 305
19115.48 320
19116.79 321
19118.10 291
19119.40 300
19120.71 324
19122.02 304
19123.32 315
19124.63 308
19125.94 284
19127.24 310
19128.55 314
19129.86 316
19131.16 300
19132.47 306
19133.78 335
19135.08 341
19136.39 327
19137.70 319
19139.01 315
19140.31 321
19141.62 322
19142.93 329
19144.23 298
19145.54 289
19146.85 323
19148.16 338
19149.46 303
19150.77 319
19152.08 291
19153.39 321
19154.69 339
19156.00 323
19157.31 312
19158.62 282
19159.93 306
19161.23 294
19162.54 289
19163.85 295
19165.16 328
19166.47 298
19167.77 303
19169.08 294
19170.39 317
19171.70 323
19173.01 290
19174.32 290
19175.62 296
19176.93 309
19178.24 311
19179.55 297
19180.86 302
19182.17 279
19183.48 284
19184.78 304
19186.09 312
19187.40 309
19188.71 301
19190.02 299
19191.33 328
19192.64 294
19193.95 304
19195.26 305
19196.56 311
19197.87 288
19199.18 293
19200.49 298
19201.80 295
19203.11 309
19204.42 304
19205.73 309
19207.04 308
19208.35 303
19209.66 291
19210.97 298
19212.28 305
19213.59 291
19214.90 293
19216.21 302
19217.52 315
19218.83 318
19220.14 294
19221.45 316
19222.76 313
19224.07 317
19225.38 297
19226.69 310
19228.00 307
19229.31 296
19230.62 328
19231.93 308
19233.24 305
19234.55 306
19235.86 322
19237.17 304
19238.48 279
19239.79 261
19241.10 282
19242.41 282
19243.72 312
19245.03 292
19246.35 294
19247.66 306
19248.97 313
19250.28 306
19251.59 280
19252.90 313
19254.21 319
19255.52 288
19256.83 282
19258.14 300
19259.46 305
19260.77 303
19262.08 304
19263.39 314
19264.70 301
19266.01 301
19267.32 308
19268.64 308
19269.95 320
19271.26 311
19272.57 316
19273.88 303
19275.20 298
19276.51 305
19277.82 296
19279.13 278
19280.44 295
19281.75 300
19283.07 281
19284.38 282
19285.69 309
19287.00 278
19288.32 298
19289.63 300
19290.94 288
19292.25 297
19293.57 316
19294.88 295
19296.19 299
19297.50 305
19298.82 308
19300.13 328
19301.44 328
19302.75 300
19304.07 296
19305.38 304
19306.69 294
19308.01 297
19309.32 302
19310.63 297
19311.94 297
19313.26 314
19314.57 288
19315.88 295
19317.20 280
19318.51 268
19319.82 306
19321.14 296
19322.45 285
19323.76 301
19325.08 303
19326.39 314
19327.70 309
19329.02 288
19330.33 293
19331.65 306
19332.96 306
19334.27 287
19335.59 306
19336.90 307
19338.22 312
19339.53 271
19340.84 299
19342.16 294
19343.47 294
19344.79 296
19346.10 283
19347.41 293
19348.73 309
19350.04 292
19351.36 291
19352.67 279
19353.99 314
19355.30 298
19356.62 289
19357.93 287
19359.25 303
19360.56 309
19361.87 303
19363.19 270
19364.50 285
19365.82 281
19367.13 282
19368.45 266
19369.76 291
19371.08 277
19372.39 285
19373.71 289
19375.02 285
19376.34 290
19377.66 286
19378.97 304
19380.29 302
19381.60 284
19382.92 260
19384.23 271
19385.55 291
19386.86 283
19388.18 259
19389.50 293
19390.81 292
19392.13 319
19393.44 302
19394.76 299
19396.07 271
19397.39 298
19398.71 309
19400.02 290
19401.34 284
19402.65 307
19403.97 296
19405.29 292
19406.60 295
19407.92 284
19409.24 261
19410.55 278
19411.87 303
19413.19 275
19414.50 287
19415.82 297
19417.14 288
19418.45 288
19419.77 290
19421.09 283
19422.40 269
19423.72 316
19425.04 292
19426.35 295
19427.67 277
19428.99 282
19430.30 309
19431.62 290
19432.94 278
19434.26 277
19435.57 291
19436.89 292
19438.21 293
19439.53 292
19440.84 292
19442.16 288
19443.48 288
19444.80 301
19446.11 297
19447.43 282
19448.75 279
19450.07 297
19451.38 267
19452.70 282
19454.02 303
19455.34 293
19456.66 292
19457.97 298
19459.29 307
19460.61 290
19461.93 289
19463.25 296
19464.57 295
19465.88 269
19467.20 287
19468.52 309
19469.84 284
19471.16 282
19472.48 279
19473.79 303
19475.11 276
19476.43 279
19477.75 333
19479.07 292
19480.39 288
19481.71 265
19483.03 286
19484.34 252
19485.66 266
19486.98 280
19488.30 277
19489.62 288
19490.94 297
19492.26 301
19493.58 292
19494.90 290
19496.22 302
19497.54 282
19498.86 300
19500.18 283
19501.50 314
19502.81 304
19504.13 289
19505.45 295
19506.77 291
19508.09 278
19509.41 282
19510.73 294
19512.05 263
19513.37 267
19514.69 272
19516.01 299
19517.33 275
19518.65 278
19519.97 295
19521.29 288
19522.61 318
19523.93 279
19525.25 296
19526.57 270
19527.89 270
19529.22 297
19530.54 290
19531.86 315
19533.18 290
19534.50 278
19535.82 255
19537.14 288
19538.46 278
19539.78 276
19541.10 279
19542.42 287
19543.74 320
19545.06 291
19546.39 327
19547.71 319
19549.03 293
19550.35 304
19551.67 285
19552.99 290
19554.31 301
19555.63 299
19556.96 287
19558.28 317
19559.60 283
19560.92 286
19562.24 298
19563.56 278
19564.88 284
19566.21 288
19567.53 268
19568.85 279
19570.17 273
19571.49 278
19572.82 294
19574.14 273
19575.46 285
19576.78 285
19578.10 307
19579.43 309
19580.75 291
19582.07 304
19583.39 279
19584.72 294
19586.04 275
19587.36 280
19588.68 296
19590.01 292
19591.33 287
19592.65 288
19593.97 304
19595.30 277
19596.62 312
19597.94 300
19599.26 298
19600.59 281
19601.91 279
19603.23 292
19604.56 326
19605.88 284
19607.20 273
19608.53 306
19609.85 311
19611.17 286
19612.49 284
19613.82 297
19615.14 300
19616.47 265
19617.79 270
19619.11 280
19620.44 295
19621.76 286
19623.08 309
19624.41 313
19625.73 300
19627.05 291
19628.38 311
19629.70 276
19631.03 291
19632.35 287
19633.67 311
19635.00 311
19636.32 317
19637.65 291
19638.97 287
19640.29 285
19641.62 280
19642.94 282
19644.27 277
19645.59 295
19646.92 282
19648.24 271
19649.57 300
19650.89 292
19652.21 300
19653.54 276
19654.86 297
19656.19 291
19657.51 289
19658.84 293
19660.16 294
19661.49 286
19662.81 283
19664.14 292
19665.46 309
19666.79 287
19668.11 281
19669.44 300
19670.76 283
19672.09 264
19673.41 302
19674.74 292
19676.07 286
19677.39 291
19678.72 285
19680.04 268
19681.37 286
19682.69 284
19684.02 295
19685.34 292
19686.67 291
19688.00 287
19689.32 291
19690.65 281
19691.97 306
19693.30 289
19694.63 295
19695.95 292
19697.28 288
19698.60 300
19699.93 286
19701.26 293
19702.58 280
19703.91 311
19705.24 302
19706.56 304
19707.89 292
19709.22 272
19710.54 283
19711.87 289
19713.20 304
19714.52 282
19715.85 292
19717.18 282
19718.50 273
19719.83 256
19721.16 286
19722.48 285
19723.81 285
19725.14 284
19726.47 277
19727.79 287
19729.12 302
19730.45 292
19731.77 296
19733.10 308
19734.43 293
19735.76 299
19737.08 302
19738.41 295
19739.74 270
19741.07 294
19742.39 285
19743.72 284
19745.05 280
19746.38 268
19747.71 277
19749.03 277
19750.36 297
19751.69 290
19753.02 305
19754.35 289
19755.67 288
19757.00 272
19758.33 272
19759.66 293
19760.99 310
19762.31 315
19763.64 277
19764.97 284
19766.30 294
19767.63 304
19768.96 306
19770.29 287
19771.61 305
19772.94 294
19774.27 291
19775.60 274
19776.93 294
19778.26 297
19779.59 291
19780.92 268
19782.25 278
19783.57 287
19784.90 303
19786.23 272
19787.56 288
19788.89 287
19790.22 283
19791.55 285
19792.88 294
19794.21 268
19795.54 263
19796.87 291
19798.20 275
19799.53 269
19800.86 298
19802.19 290
19803.52 274
19804.85 277
19806.18 290
19807.50 281
19808.83 286
19810.16 290
19811.49 265
19812.82 294
19814.15 278
19815.49 278
19816.82 274
19818.15 296
19819.48 288
19820.81 295
19822.14 291
19823.47 278
19824.80 286
19826.13 290
19827.46 301
19828.79 288
19830.12 278
19831.45 268
19832.78 281
19834.11 267
19835.44 283
19836.77 304
19838.10 292
19839.44 300
19840.77 311
19842.10 285
19843.43 302
19844.76 306
19846.09 285
19847.42 293
19848.75 298
19850.08 278
19851.42 284
19852.75 268
19854.08 292
19855.41 282
19856.74 285
19858.07 275
19859.40 268
19860.74 284
19862.07 297
19863.40 294
19864.73 267
19866.06 271
19867.40 292
19868.73 286
19870.06 310
19871.39 284
19872.72 290
19874.06 291
19875.39 303
19876.72 293
19878.05 272
19879.38 265
19880.72 274
19882.05 278
19883.38 294
19884.71 286
19886.05 288
19887.38 286
19888.71 303
19890.04 278
19891.38 277
19892.71 281
19894.04 300
19895.38 290
19896.71 298
19898.04 301
19899.37 276
19900.71 276
19902.04 262
19903.37 282
19904.71 306
19906.04 291
19907.37 290
19908.71 298
19910.04 307
19911.37 283
19912.71 278
19914.04 288
19915.37 302
19916.71 289
19918.04 281
19919.37 281
19920.71 296
19922.04 295
19923.37 291
19924.71 289
19926.04 305
19927.38 314
19928.71 289
19930.04 290
19931.38 269
19932.71 267
19934.05 309
19935.38 270
19936.71 289
19938.05 285
19939.38 300
19940.72 293
19942.05 279
19943.39 305
19944.72 290
19946.06 288
19947.39 303
19948.72 267
19950.06 298
19951.39 289
19952.73 294
19954.06 301
19955.40 294
19956.73 286
19958.07 304
19959.40 284
19960.74 270
19962.07 303
19963.41 294
19964.74 282
19966.08 285
19967.41 278
19968.75 286
19970.08 284
19971.42 283
19972.76 275
19974.09 299
19975.43 303
19976.76 283
19978.10 268
19979.43 275
19980.77 301
19982.10 286
19983.44 283
19984.78 290
19986.11 317
19987.45 282
19988.78 293
19990.12 283
19991.46 301
19992.79 298
19994.13 310
19995.46 311
19996.80 285
19998.14 292
19999.47 288
20000.81 306
20002.15 298
20003.48 298
20004.82 304
20006.16 289
20007.49 285
20008.83 305
20010.17 279
20011.50 289
20012.84 290
20014.18 287
20015.51 284
20016.85 281
20018.19 267
20019.52 279
20020.86 277
20022.20 290
20023.53 273
20024.87 310
20026.21 300
20027.55 298
20028.88 287
20030.22 293
20031.56 287
20032.90 286
20034.23 283
20035.57 302
20036.91 309
20038.25 270
20039.58 280
20040.92 275
20042.26 286
20043.60 280
20044.93 288
20046.27 260
20047.61 284
20048.95 298
20050.29 289
20051.62 284
20052.96 284
20054.30 293
20055.64 299
20056.98 269
20058.32 287
20059.65 290
20060.99 289
20062.33 285
20063.67 286
20065.01 284
20066.35 296
20067.68 288
20069.02 279
20070.36 265
20071.70 275
20073.04 296
20074.38 282
20075.72 283
20077.06 287
20078.40 277
20079.73 280
20081.07 298
20082.41 274
20083.75 261
20085.09 298
20086.43 316
20087.77 302
20089.11 285
20090.45 290
20091.79 286
20093.13 291
20094.47 295
20095.81 297
20097.15 312
20098.48 276
20099.82 277
20101.16 283
20102.50 317
20103.84 293
20105.18 300
20106.52 299
20107.86 288
20109.20 297
20110.54 301
20111.88 297
20113.22 290
20114.56 289
20115.90 294
20117.24 291
20118.58 294
20119.93 302
20121.27 286
20122.61 285
20123.95 281
20125.29 309
20126.63 288
20127.97 292
20129.31 303
20130.65 278
20131.99 284
20133.33 286
20134.67 280
20136.01 274
20137.35 279
20138.69 286
