# Supplementary material for: MALDI-TOF MS typing enables the classification of brewing yeasts of the genus Saccharomyces to major beer styles
Source: PLoS One. 2017 Aug 9;12(8):e0181694. doi: 10.1371/journal.pone.0181694 (PMC5549903; doi:10.1371/journal.pone.0181694)
Supplement: S8 File — The directory includes 90 raw files and was zipped to “.zip”; the folder has three strains with 30 spectra per strain; S1 Text explains the raw files with an example and Table 1 represents the yeast strains used within the experiment. (ZIP) [file pone.0181694.s011.zip › 22-24/30283-8J4-Lag-Lag-Lag-YPG-18h-E-E_2016-09-20_1_0_D9_1.dat]

1999.90 894
2000.32 930
2000.75 955
2001.17 1016
2001.59 1002
2002.01 893
2002.43 900
2002.86 878
2003.28 905
2003.70 851
2004.12 827
2004.54 811
2004.97 812
2005.39 825
2005.81 861
2006.23 871
2006.66 846
2007.08 856
2007.50 808
2007.92 835
2008.35 794
2008.77 864
2009.19 927
2009.61 841
2010.04 822
2010.46 853
2010.88 874
2011.31 856
2011.73 841
2012.15 794
2012.57 855
2013.00 757
2013.42 787
2013.84 822
2014.27 827
2014.69 739
2015.11 769
2015.54 801
2015.96 793
2016.38 827
2016.81 801
2017.23 813
2017.65 841
2018.08 869
2018.50 849
2018.93 837
2019.35 818
2019.77 891
2020.20 862
2020.62 929
2021.04 899
2021.47 847
2021.89 864
2022.32 885
2022.74 848
2023.17 865
2023.59 850
2024.01 873
2024.44 857
2024.86 838
2025.29 831
2025.71 795
2026.14 830
2026.56 899
2026.98 831
2027.41 800
2027.83 801
2028.26 813
2028.68 818
2029.11 787
2029.53 849
2029.96 803
2030.38 813
2030.81 777
2031.23 845
2031.66 834
2032.08 785
2032.51 838
2032.93 762
2033.36 775
2033.78 775
2034.21 782
2034.63 767
2035.06 744
2035.49 738
2035.91 841
2036.34 825
2036.76 844
2037.19 775
2037.61 748
2038.04 785
2038.47 849
2038.89 832
2039.32 803
2039.74 861
2040.17 856
2040.59 819
2041.02 848
2041.45 859
2041.87 805
2042.30 844
2042.73 842
2043.15 854
2043.58 815
2044.00 873
2044.43 832
2044.86 839
2045.28 872
2045.71 855
2046.14 890
2046.56 836
2046.99 875
2047.42 915
2047.84 899
2048.27 806
2048.70 790
2049.12 838
2049.55 832
2049.98 792
2050.40 820
2050.83 849
2051.26 843
2051.69 845
2052.11 801
2052.54 843
2052.97 828
2053.40 778
2053.82 782
2054.25 867
2054.68 809
2055.10 852
2055.53 849
2055.96 879
2056.39 893
2056.82 897
2057.24 980
2057.67 963
2058.10 902
2058.53 917
2058.95 1065
2059.38 976
2059.81 957
2060.24 977
2060.67 973
2061.09 912
2061.52 888
2061.95 932
2062.38 905
2062.81 902
2063.24 929
2063.66 989
2064.09 922
2064.52 916
2064.95 945
2065.38 1030
2065.81 1011
2066.24 1077
2066.66 1084
2067.09 1044
2067.52 1043
2067.95 1062
2068.38 965
2068.81 917
2069.24 939
2069.67 907
2070.10 917
2070.52 892
2070.95 861
2071.38 834
2071.81 821
2072.24 860
2072.67 820
2073.10 845
2073.53 861
2073.96 849
2074.39 849
2074.82 866
2075.25 984
2075.68 892
2076.11 921
2076.54 926
2076.97 878
2077.40 920
2077.83 903
2078.26 930
2078.69 907
2079.12 877
2079.55 974
2079.98 942
2080.41 922
2080.84 908
2081.27 947
2081.70 924
2082.13 910
2082.56 926
2082.99 862
2083.42 848
2083.85 837
2084.28 836
2084.71 833
2085.14 804
2085.57 863
2086.00 847
2086.43 868
2086.86 836
2087.29 893
2087.73 889
2088.16 888
2088.59 846
2089.02 789
2089.45 812
2089.88 830
2090.31 775
2090.74 778
2091.17 864
2091.61 802
2092.04 772
2092.47 817
2092.90 784
2093.33 825
2093.76 818
2094.19 801
2094.63 806
2095.06 797
2095.49 792
2095.92 817
2096.35 769
2096.78 820
2097.22 841
2097.65 808
2098.08 770
2098.51 811
2098.94 793
2099.38 835
2099.81 826
2100.24 783
2100.67 859
2101.11 844
2101.54 775
2101.97 798
2102.40 845
2102.83 854
2103.27 814
2103.70 848
2104.13 806
2104.56 809
2105.00 888
2105.43 799
2105.86 804
2106.30 812
2106.73 817
2107.16 890
2107.59 902
2108.03 876
2108.46 833
2108.89 847
2109.33 784
2109.76 793
2110.19 744
2110.63 767
2111.06 806
2111.49 766
2111.93 828
2112.36 814
2112.79 779
2113.23 812
2113.66 867
2114.09 805
2114.53 777
2114.96 768
2115.40 798
2115.83 739
2116.26 776
2116.70 744
2117.13 821
2117.56 814
2118.00 793
2118.43 810
2118.87 817
2119.30 794
2119.73 788
2120.17 803
2120.60 786
2121.04 791
2121.47 799
2121.91 808
2122.34 804
2122.78 792
2123.21 806
2123.64 816
2124.08 808
2124.51 800
2124.95 804
2125.38 816
2125.82 828
2126.25 851
2126.69 818
2127.12 833
2127.56 875
2127.99 901
2128.43 855
2128.86 872
2129.30 879
2129.73 888
2130.17 956
2130.60 895
2131.04 978
2131.47 966
2131.91 967
2132.35 963
2132.78 965
2133.22 904
2133.65 845
2134.09 892
2134.52 896
2134.96 879
2135.40 826
2135.83 813
2136.27 822
2136.70 834
2137.14 854
2137.57 837
2138.01 830
2138.45 823
2138.88 810
2139.32 855
2139.76 829
2140.19 817
2140.63 840
2141.06 825
2141.50 809
2141.94 820
2142.37 811
2142.81 831
2143.25 839
2143.68 861
2144.12 787
2144.56 744
2144.99 787
2145.43 839
2145.87 870
2146.30 819
2146.74 841
2147.18 858
2147.62 867
2148.05 872
2148.49 844
2148.93 1048
2149.36 1084
2149.80 1042
2150.24 1102
2150.68 1184
2151.11 1145
2151.55 1093
2151.99 1123
2152.43 1106
2152.86 1086
2153.30 981
2153.74 943
2154.18 920
2154.61 881
2155.05 889
2155.49 882
2155.93 851
2156.37 863
2156.80 869
2157.24 861
2157.68 921
2158.12 848
2158.56 900
2158.99 852
2159.43 808
2159.87 854
2160.31 847
2160.75 839
2161.19 901
2161.62 923
2162.06 865
2162.50 910
2162.94 899
2163.38 870
2163.82 886
2164.26 893
2164.69 911
2165.13 977
2165.57 950
2166.01 958
2166.45 1031
2166.89 1028
2167.33 1038
2167.77 1058
2168.21 953
2168.65 939
2169.08 969
2169.52 971
2169.96 964
2170.40 950
2170.84 958
2171.28 971
2171.72 971
2172.16 1017
2172.60 1005
2173.04 868
2173.48 997
2173.92 1034
2174.36 1006
2174.80 967
2175.24 965
2175.68 1054
2176.12 1095
2176.56 1084
2177.00 1035
2177.44 1007
2177.88 1014
2178.32 1033
2178.76 992
2179.20 1035
2179.64 1004
2180.08 970
2180.52 985
2180.96 935
2181.40 962
2181.84 891
2182.28 879
2182.72 903
2183.16 863
2183.60 784
2184.04 814
2184.48 811
2184.93 845
2185.37 866
2185.81 845
2186.25 826
2186.69 858
2187.13 912
2187.57 887
2188.01 887
2188.45 925
2188.89 901
2189.34 848
2189.78 868
2190.22 911
2190.66 896
2191.10 914
2191.54 839
2191.98 875
2192.43 907
2192.87 911
2193.31 900
2193.75 961
2194.19 981
2194.63 940
2195.08 982
2195.52 973
2195.96 928
2196.40 994
2196.84 1025
2197.29 977
2197.73 973
2198.17 939
2198.61 903
2199.06 903
2199.50 907
2199.94 889
2200.38 869
2200.82 832
2201.27 924
2201.71 900
2202.15 851
2202.59 894
2203.04 889
2203.48 863
2203.92 885
2204.37 918
2204.81 902
2205.25 920
2205.69 960
2206.14 908
2206.58 910
2207.02 915
2207.47 903
2207.91 953
2208.35 959
2208.80 980
2209.24 961
2209.68 941
2210.13 974
2210.57 991
2211.01 970
2211.46 985
2211.90 993
2212.34 981
2212.79 982
2213.23 952
2213.67 1010
2214.12 924
2214.56 939
2215.01 937
2215.45 1000
2215.89 975
2216.34 919
2216.78 861
2217.23 861
2217.67 883
2218.11 895
2218.56 916
2219.00 897
2219.45 851
2219.89 834
2220.34 925
2220.78 925
2221.22 894
2221.67 928
2222.11 960
2222.56 909
2223.00 944
2223.45 905
2223.89 965
2224.34 957
2224.78 938
2225.23 921
2225.67 948
2226.12 939
2226.56 1004
2227.01 1003
2227.45 958
2227.90 1010
2228.34 1032
2228.79 989
2229.23 1031
2229.68 992
2230.12 1011
2230.57 1023
2231.01 1037
2231.46 1063
2231.90 1085
2232.35 1037
2232.80 1050
2233.24 1081
2233.69 1019
2234.13 991
2234.58 992
2235.02 1007
2235.47 974
2235.92 956
2236.36 992
2236.81 1011
2237.25 982
2237.70 921
2238.15 900
2238.59 947
2239.04 847
2239.49 891
2239.93 870
2240.38 846
2240.82 843
2241.27 866
2241.72 838
2242.16 868
2242.61 902
2243.06 900
2243.50 865
2243.95 850
2244.40 834
2244.84 854
2245.29 878
2245.74 862
2246.19 845
2246.63 834
2247.08 926
2247.53 878
2247.97 844
2248.42 847
2248.87 820
2249.32 878
2249.76 857
2250.21 845
2250.66 824
2251.10 857
2251.55 845
2252.00 869
2252.45 870
2252.89 882
2253.34 854
2253.79 824
2254.24 874
2254.69 927
2255.13 896
2255.58 853
2256.03 833
2256.48 819
2256.93 889
2257.37 861
2257.82 840
2258.27 808
2258.72 801
2259.17 800
2259.61 817
2260.06 823
2260.51 910
2260.96 900
2261.41 858
2261.86 846
2262.31 849
2262.75 858
2263.20 851
2263.65 851
2264.10 885
2264.55 886
2265.00 909
2265.45 912
2265.90 889
2266.34 913
2266.79 889
2267.24 967
2267.69 902
2268.14 876
2268.59 922
2269.04 981
2269.49 945
2269.94 1001
2270.39 1023
2270.84 1030
2271.29 1004
2271.74 1041
2272.18 1039
2272.63 1034
2273.08 1069
2273.53 1046
2273.98 1115
2274.43 1156
2274.88 1246
2275.33 1215
2275.78 1261
2276.23 1334
2276.68 1381
2277.13 1394
2277.58 1466
2278.03 1483
2278.48 1450
2278.93 1434
2279.38 1362
2279.83 1321
2280.28 1212
2280.73 1210
2281.19 1144
2281.64 1064
2282.09 967
2282.54 1037
2282.99 1050
2283.44 1027
2283.89 948
2284.34 917
2284.79 919
2285.24 870
2285.69 918
2286.14 880
2286.59 897
2287.04 889
2287.50 926
2287.95 957
2288.40 966
2288.85 1009
2289.30 1095
2289.75 1143
2290.20 1141
2290.65 1245
2291.11 1231
2291.56 1297
2292.01 1330
2292.46 1390
2292.91 1389
2293.36 1370
2293.82 1332
2294.27 1354
2294.72 1202
2295.17 1233
2295.62 1269
2296.07 1127
2296.53 1104
2296.98 1090
2297.43 1096
2297.88 1034
2298.33 975
2298.79 991
2299.24 1034
2299.69 989
2300.14 988
2300.60 1007
2301.05 975
2301.50 960
2301.95 971
2302.41 934
2302.86 929
2303.31 897
2303.76 910
2304.22 896
2304.67 866
2305.12 825
2305.57 889
2306.03 902
2306.48 926
2306.93 963
2307.39 928
2307.84 842
2308.29 892
2308.75 911
2309.20 959
2309.65 998
2310.11 1024
2310.56 1043
2311.01 1042
2311.47 1083
2311.92 1051
2312.37 1026
2312.83 1002
2313.28 1004
2313.73 945
2314.19 1013
2314.64 999
2315.09 925
2315.55 948
2316.00 942
2316.46 972
2316.91 953
2317.36 966
2317.82 993
2318.27 941
2318.73 963
2319.18 1036
2319.63 1009
2320.09 1028
2320.54 998
2321.00 1005
2321.45 985
2321.91 1069
2322.36 1022
2322.82 1074
2323.27 1015
2323.72 1052
2324.18 1130
2324.63 1123
2325.09 1191
2325.54 1207
2326.00 1206
2326.45 1251
2326.91 1302
2327.36 1240
2327.82 1226
2328.27 1148
2328.73 1075
2329.18 1065
2329.64 1088
2330.09 1016
2330.55 1036
2331.00 1105
2331.46 1050
2331.92 956
2332.37 914
2332.83 911
2333.28 877
2333.74 843
2334.19 883
2334.65 940
2335.10 919
2335.56 981
2336.02 927
2336.47 890
2336.93 829
2337.38 833
2337.84 874
2338.30 868
2338.75 900
2339.21 883
2339.66 854
2340.12 858
2340.58 836
2341.03 828
2341.49 863
2341.95 886
2342.40 877
2342.86 880
2343.32 862
2343.77 873
2344.23 890
2344.68 928
2345.14 980
2345.60 958
2346.06 909
2346.51 953
2346.97 950
2347.43 921
2347.88 947
2348.34 958
2348.80 1007
2349.25 943
2349.71 906
2350.17 934
2350.63 962
2351.08 941
2351.54 960
2352.00 970
2352.46 912
2352.91 922
2353.37 853
2353.83 882
2354.29 926
2354.74 922
2355.20 884
2355.66 866
2356.12 851
2356.57 872
2357.03 853
2357.49 852
2357.95 872
2358.41 903
2358.86 873
2359.32 928
2359.78 885
2360.24 944
2360.70 958
2361.15 896
2361.61 931
2362.07 887
2362.53 871
2362.99 869
2363.45 915
2363.91 918
2364.36 948
2364.82 951
2365.28 932
2365.74 958
2366.20 970
2366.66 1034
2367.12 1038
2367.57 1000
2368.03 1005
2368.49 1019
2368.95 976
2369.41 919
2369.87 949
2370.33 959
2370.79 941
2371.25 929
2371.71 886
2372.17 848
2372.63 908
2373.09 898
2373.54 881
2374.00 911
2374.46 997
2374.92 991
2375.38 977
2375.84 989
2376.30 961
2376.76 1051
2377.22 1006
2377.68 958
2378.14 943
2378.60 940
2379.06 915
2379.52 965
2379.98 866
2380.44 931
2380.90 964
2381.36 934
2381.82 904
2382.28 878
2382.74 964
2383.20 905
2383.66 904
2384.12 872
2384.59 894
2385.05 914
2385.51 960
2385.97 965
2386.43 919
2386.89 899
2387.35 947
2387.81 901
2388.27 932
2388.73 942
2389.19 936
2389.65 972
2390.12 914
2390.58 899
2391.04 934
2391.50 936
2391.96 962
2392.42 930
2392.88 925
2393.34 946
2393.81 915
2394.27 906
2394.73 889
2395.19 925
2395.65 889
2396.11 871
2396.57 895
2397.04 921
2397.50 938
2397.96 917
2398.42 930
2398.88 957
2399.35 899
2399.81 941
2400.27 932
2400.73 903
2401.19 917
2401.66 923
2402.12 897
2402.58 910
2403.04 887
2403.51 856
2403.97 861
2404.43 901
2404.89 974
2405.36 907
2405.82 905
2406.28 926
2406.74 934
2407.21 928
2407.67 868
2408.13 881
2408.59 901
2409.06 828
2409.52 883
2409.98 847
2410.45 868
2410.91 865
2411.37 862
2411.84 869
2412.30 812
2412.76 805
2413.23 828
2413.69 863
2414.15 842
2414.62 867
2415.08 888
2415.54 916
2416.01 817
2416.47 872
2416.93 916
2417.40 934
2417.86 899
2418.32 898
2418.79 908
2419.25 918
2419.72 920
2420.18 944
2420.64 958
2421.11 878
2421.57 870
2422.04 955
2422.50 905
2422.96 970
2423.43 911
2423.89 923
2424.36 908
2424.82 911
2425.29 946
2425.75 960
2426.22 938
2426.68 880
2427.15 870
2427.61 843
2428.07 892
2428.54 878
2429.00 841
2429.47 851
2429.93 857
2430.40 886
2430.86 922
2431.33 870
2431.79 808
2432.26 884
2432.72 769
2433.19 780
2433.65 818
2434.12 895
2434.59 912
2435.05 867
2435.52 868
2435.98 866
2436.45 930
2436.91 880
2437.38 892
2437.84 875
2438.31 881
2438.78 902
2439.24 896
2439.71 857
2440.17 886
2440.64 916
2441.10 984
2441.57 934
2442.04 937
2442.50 943
2442.97 976
2443.44 951
2443.90 885
2444.37 870
2444.83 875
2445.30 935
2445.77 881
2446.23 872
2446.70 877
2447.17 901
2447.63 820
2448.10 817
2448.57 925
2449.03 868
2449.50 887
2449.97 848
2450.43 899
2450.90 872
2451.37 870
2451.83 919
2452.30 947
2452.77 880
2453.24 831
2453.70 872
2454.17 882
2454.64 838
2455.10 891
2455.57 865
2456.04 858
2456.51 813
2456.97 822
2457.44 872
2457.91 890
2458.38 888
2458.84 881
2459.31 863
2459.78 897
2460.25 870
2460.72 895
2461.18 876
2461.65 833
2462.12 816
2462.59 852
2463.06 855
2463.52 865
2463.99 895
2464.46 832
2464.93 857
2465.40 862
2465.86 884
2466.33 813
2466.80 799
2467.27 844
2467.74 826
2468.21 858
2468.68 870
2469.14 844
2469.61 831
2470.08 866
2470.55 868
2471.02 842
2471.49 776
2471.96 828
2472.43 843
2472.90 853
2473.36 878
2473.83 851
2474.30 831
2474.77 833
2475.24 851
2475.71 841
2476.18 862
2476.65 839
2477.12 875
2477.59 876
2478.06 833
2478.53 856
2479.00 869
2479.47 826
2479.94 867
2480.41 834
2480.87 902
2481.34 857
2481.81 797
2482.28 793
2482.75 799
2483.22 854
2483.69 880
2484.16 841
2484.63 846
2485.10 942
2485.57 852
2486.05 867
2486.52 913
2486.99 977
2487.46 999
2487.93 1032
2488.40 950
2488.87 1009
2489.34 1017
2489.81 989
2490.28 948
2490.75 975
2491.22 1010
2491.69 986
2492.16 994
2492.63 962
2493.10 914
2493.58 877
2494.05 935
2494.52 947
2494.99 922
2495.46 911
2495.93 902
2496.40 915
2496.87 924
2497.34 957
2497.82 905
2498.29 881
2498.76 873
2499.23 874
2499.70 864
2500.17 858
2500.64 851
2501.12 904
2501.59 889
2502.06 918
2502.53 849
2503.00 838
2503.48 840
2503.95 904
2504.42 891
2504.89 839
2505.36 859
2505.84 865
2506.31 934
2506.78 919
2507.25 920
2507.72 918
2508.20 887
2508.67 920
2509.14 922
2509.61 915
2510.09 943
2510.56 956
2511.03 1016
2511.50 1068
2511.98 1124
2512.45 1150
2512.92 1190
2513.40 1143
2513.87 1211
2514.34 1169
2514.81 1148
2515.29 1195
2515.76 1131
2516.23 1154
2516.71 1088
2517.18 1075
2517.65 1012
2518.13 1008
2518.60 972
2519.07 963
2519.55 981
2520.02 1025
2520.49 1057
2520.97 1031
2521.44 1079
2521.91 1081
2522.39 1014
2522.86 948
2523.34 1001
2523.81 1014
2524.28 986
2524.76 938
2525.23 965
2525.70 973
2526.18 1027
2526.65 980
2527.13 1062
2527.60 1067
2528.08 1050
2528.55 1075
2529.02 1049
2529.50 1094
2529.97 1076
2530.45 1076
2530.92 1039
2531.40 1049
2531.87 1025
2532.34 970
2532.82 1009
2533.29 971
2533.77 1025
2534.24 1004
2534.72 1037
2535.19 944
2535.67 943
2536.14 1012
2536.62 1004
2537.09 942
2537.57 946
2538.04 974
2538.52 1041
2538.99 957
2539.47 875
2539.94 935
2540.42 957
2540.90 1019
2541.37 948
2541.85 986
2542.32 969
2542.80 972
2543.27 983
2543.75 966
2544.22 901
2544.70 945
2545.18 964
2545.65 1018
2546.13 1001
2546.60 990
2547.08 1044
2547.56 1119
2548.03 1101
2548.51 1118
2548.98 1103
2549.46 1183
2549.94 1199
2550.41 1174
2550.89 1212
2551.37 1237
2551.84 1183
2552.32 1156
2552.80 1163
2553.27 1101
2553.75 1091
2554.23 1097
2554.70 1088
2555.18 1018
2555.66 976
2556.13 965
2556.61 975
2557.09 959
2557.56 934
2558.04 989
2558.52 951
2558.99 999
2559.47 936
2559.95 910
2560.43 903
2560.90 913
2561.38 971
2561.86 944
2562.33 894
2562.81 905
2563.29 917
2563.77 862
2564.25 899
2564.72 892
2565.20 885
2565.68 859
2566.16 926
2566.63 939
2567.11 871
2567.59 907
2568.07 884
2568.55 848
2569.02 893
2569.50 925
2569.98 871
2570.46 883
2570.94 880
2571.41 949
2571.89 921
2572.37 899
2572.85 878
2573.33 856
2573.81 839
2574.28 857
2574.76 869
2575.24 879
2575.72 905
2576.20 907
2576.68 924
2577.16 891
2577.64 870
2578.11 882
2578.59 921
2579.07 945
2579.55 920
2580.03 884
2580.51 902
2580.99 885
2581.47 906
2581.95 878
2582.43 929
2582.91 918
2583.39 946
2583.86 962
2584.34 898
2584.82 831
2585.30 893
2585.78 938
2586.26 861
2586.74 813
2587.22 909
2587.70 939
2588.18 971
2588.66 932
2589.14 870
2589.62 878
2590.10 921
2590.58 902
2591.06 951
2591.54 909
2592.02 903
2592.50 902
2592.98 912
2593.46 868
2593.94 947
2594.42 898
2594.90 855
2595.38 863
2595.86 820
2596.35 889
2596.83 868
2597.31 860
2597.79 819
2598.27 822
2598.75 804
2599.23 866
2599.71 831
2600.19 861
2600.67 820
2601.15 831
2601.63 835
2602.12 850
2602.60 887
2603.08 904
2603.56 911
2604.04 897
2604.52 806
2605.00 827
2605.48 876
2605.97 836
2606.45 827
2606.93 806
2607.41 833
2607.89 835
2608.37 833
2608.86 897
2609.34 814
2609.82 851
2610.30 871
2610.78 879
2611.26 878
2611.75 858
2612.23 864
2612.71 833
2613.19 857
2613.68 846
2614.16 884
2614.64 889
2615.12 848
2615.60 839
2616.09 858
2616.57 911
2617.05 841
2617.53 827
2618.02 857
2618.50 875
2618.98 890
2619.46 890
2619.95 865
2620.43 883
2620.91 916
2621.40 886
2621.88 845
2622.36 837
2622.85 826
2623.33 868
2623.81 910
2624.29 875
2624.78 828
2625.26 867
2625.74 869
2626.23 894
2626.71 917
2627.19 925
2627.68 911
2628.16 886
2628.64 897
2629.13 908
2629.61 918
2630.10 1010
2630.58 945
2631.06 952
2631.55 977
2632.03 1000
2632.51 949
2633.00 957
2633.48 930
2633.97 965
2634.45 1005
2634.94 1007
2635.42 981
2635.90 951
2636.39 997
2636.87 933
2637.36 947
2637.84 898
2638.33 905
2638.81 888
2639.29 883
2639.78 904
2640.26 949
2640.75 884
2641.23 862
2641.72 879
2642.20 910
2642.69 906
2643.17 879
2643.66 871
2644.14 839
2644.63 812
2645.11 858
2645.60 870
2646.08 873
2646.57 931
2647.05 951
2647.54 931
2648.02 887
2648.51 928
2648.99 910
2649.48 894
2649.97 919
2650.45 919
2650.94 912
2651.42 900
2651.91 961
2652.39 936
2652.88 928
2653.37 961
2653.85 924
2654.34 902
2654.82 965
2655.31 983
2655.80 1019
2656.28 953
2656.77 1001
2657.25 951
2657.74 845
2658.23 920
2658.71 897
2659.20 906
2659.69 901
2660.17 840
2660.66 904
2661.14 896
2661.63 853
2662.12 907
2662.60 896
2663.09 893
2663.58 964
2664.06 920
2664.55 948
2665.04 879
2665.53 871
2666.01 843
2666.50 887
2666.99 944
2667.47 865
2667.96 852
2668.45 882
2668.94 891
2669.42 877
2669.91 914
2670.40 950
2670.88 964
2671.37 930
2671.86 931
2672.35 931
2672.83 1000
2673.32 1024
2673.81 1169
2674.30 1195
2674.79 1139
2675.27 1155
2675.76 1218
2676.25 1190
2676.74 1145
2677.23 1145
2677.71 1175
2678.20 1144
2678.69 1028
2679.18 1051
2679.67 981
2680.15 988
2680.64 928
2681.13 928
2681.62 943
2682.11 916
2682.60 935
2683.08 1017
2683.57 902
2684.06 916
2684.55 909
2685.04 916
2685.53 969
2686.02 898
2686.51 909
2686.99 946
2687.48 999
2687.97 968
2688.46 933
2688.95 961
2689.44 945
2689.93 941
2690.42 979
2690.91 962
2691.40 921
2691.89 934
2692.38 958
2692.87 958
2693.35 971
2693.84 994
2694.33 1005
2694.82 1013
2695.31 951
2695.80 982
2696.29 1034
2696.78 967
2697.27 986
2697.76 966
2698.25 922
2698.74 917
2699.23 958
2699.72 958
2700.21 966
2700.70 949
2701.19 1010
2701.68 941
2702.17 924
2702.66 917
2703.15 1001
2703.64 942
2704.13 956
2704.62 928
2705.12 936
2705.61 971
2706.10 891
2706.59 878
2707.08 880
2707.57 861
2708.06 862
2708.55 871
2709.04 883
2709.53 911
2710.02 894
2710.51 864
2711.01 851
2711.50 902
2711.99 913
2712.48 876
2712.97 919
2713.46 871
2713.95 892
2714.44 950
2714.94 891
2715.43 850
2715.92 872
2716.41 900
2716.90 869
2717.39 949
2717.89 925
2718.38 870
2718.87 826
2719.36 841
2719.85 874
2720.34 893
2720.84 919
2721.33 937
2721.82 958
2722.31 990
2722.80 987
2723.30 994
2723.79 977
2724.28 961
2724.77 982
2725.27 939
2725.76 975
2726.25 924
2726.74 924
2727.24 894
2727.73 880
2728.22 879
2728.71 902
2729.21 925
2729.70 875
2730.19 870
2730.69 863
2731.18 928
2731.67 951
2732.16 871
2732.66 902
2733.15 947
2733.64 961
2734.14 937
2734.63 944
2735.12 880
2735.62 955
2736.11 1026
2736.60 986
2737.10 998
2737.59 1034
2738.08 966
2738.58 994
2739.07 1004
2739.56 1020
2740.06 1064
2740.55 1051
2741.05 981
2741.54 977
2742.03 968
2742.53 999
2743.02 986
2743.52 964
2744.01 946
2744.50 884
2745.00 946
2745.49 925
2745.99 956
2746.48 934
2746.97 989
2747.47 975
2747.96 1058
2748.46 1044
2748.95 1008
2749.45 983
2749.94 1002
2750.44 978
2750.93 921
2751.43 926
2751.92 908
2752.42 895
2752.91 890
2753.41 882
2753.90 931
2754.40 954
2754.89 949
2755.39 929
2755.88 844
2756.38 919
2756.87 963
2757.37 954
2757.86 954
2758.36 920
2758.85 890
2759.35 927
2759.84 931
2760.34 917
2760.83 904
2761.33 924
2761.83 939
2762.32 979
2762.82 948
2763.31 958
2763.81 957
2764.30 940
2764.80 977
2765.30 1008
2765.79 986
2766.29 1029
2766.78 1024
2767.28 1021
2767.78 944
2768.27 899
2768.77 957
2769.27 918
2769.76 885
2770.26 892
2770.76 907
2771.25 920
2771.75 896
2772.24 906
2772.74 899
2773.24 953
2773.73 966
2774.23 1004
2774.73 992
2775.23 984
2775.72 984
2776.22 959
2776.72 982
2777.21 969
2777.71 1033
2778.21 1031
2778.70 1099
2779.20 1070
2779.70 1014
2780.20 1017
2780.69 980
2781.19 923
2781.69 916
2782.19 902
2782.68 876
2783.18 881
2783.68 885
2784.18 856
2784.67 876
2785.17 920
2785.67 885
2786.17 871
2786.67 889
2787.16 892
2787.66 884
2788.16 855
2788.66 871
2789.16 924
2789.65 878
2790.15 863
2790.65 862
2791.15 877
2791.65 907
2792.15 928
2792.64 941
2793.14 905
2793.64 853
2794.14 875
2794.64 877
2795.14 936
2795.64 900
2796.13 937
2796.63 932
2797.13 965
2797.63 938
2798.13 947
2798.63 972
2799.13 925
2799.63 938
2800.13 941
2800.62 904
2801.12 898
2801.62 874
2802.12 888
2802.62 915
2803.12 924
2803.62 919
2804.12 903
2804.62 934
2805.12 843
2805.62 843
2806.12 900
2806.62 905
2807.12 844
2807.62 871
2808.12 880
2808.62 897
2809.12 905
2809.62 956
2810.12 996
2810.62 980
2811.12 969
2811.62 957
2812.12 1014
2812.62 1016
2813.12 995
2813.62 947
2814.12 939
2814.62 1010
2815.12 1025
2815.62 964
2816.12 993
2816.62 987
2817.12 949
2817.62 946
2818.12 898
2818.62 936
2819.12 929
2819.63 929
2820.13 878
2820.63 914
2821.13 914
2821.63 922
2822.13 918
2822.63 912
2823.13 920
2823.63 898
2824.13 904
2824.64 892
2825.14 900
2825.64 899
2826.14 920
2826.64 861
2827.14 861
2827.64 878
2828.15 866
2828.65 896
2829.15 889
2829.65 896
2830.15 925
2830.65 824
2831.16 888
2831.66 886
2832.16 892
2832.66 876
2833.16 865
2833.67 885
2834.17 825
2834.67 864
2835.17 846
2835.68 854
2836.18 843
2836.68 891
2837.18 932
2837.68 948
2838.19 906
2838.69 858
2839.19 958
2839.70 944
2840.20 899
2840.70 887
2841.20 925
2841.71 910
2842.21 958
2842.71 881
2843.21 944
2843.72 933
2844.22 859
2844.72 921
2845.23 937
2845.73 923
2846.23 926
2846.74 979
2847.24 990
2847.74 985
2848.25 1011
2848.75 1059
2849.25 1071
2849.76 1089
2850.26 990
2850.76 1007
2851.27 1012
2851.77 980
2852.28 984
2852.78 974
2853.28 943
2853.79 916
2854.29 890
2854.79 902
2855.30 923
2855.80 888
2856.31 870
2856.81 819
2857.31 832
2857.82 904
2858.32 919
2858.83 903
2859.33 943
2859.84 959
2860.34 949
2860.85 987
2861.35 943
2861.85 913
2862.36 952
2862.86 867
2863.37 984
2863.87 963
2864.38 924
2864.88 861
2865.39 927
2865.89 956
2866.40 932
2866.90 929
2867.41 912
2867.91 889
2868.42 963
2868.92 947
2869.43 969
2869.93 961
2870.44 986
2870.94 990
2871.45 993
2871.96 1016
2872.46 1022
2872.97 1057
2873.47 1107
2873.98 1066
2874.48 1060
2874.99 1057
2875.49 1093
2876.00 1018
2876.51 1013
2877.01 1034
2877.52 1004
2878.02 971
2878.53 958
2879.04 983
2879.54 989
2880.05 961
2880.55 973
2881.06 972
2881.57 928
2882.07 921
2882.58 998
2883.09 993
2883.59 987
2884.10 1045
2884.61 1001
2885.11 1017
2885.62 1026
2886.13 1046
2886.63 1060
2887.14 1134
2887.65 1185
2888.15 1121
2888.66 1129
2889.17 1119
2889.67 1121
2890.18 1130
2890.69 1209
2891.20 1131
2891.70 1161
2892.21 1204
2892.72 1138
2893.22 1158
2893.73 1034
2894.24 1105
2894.75 1086
2895.25 1100
2895.76 1114
2896.27 1184
2896.78 1233
2897.29 1193
2897.79 1161
2898.30 1194
2898.81 1164
2899.32 1142
2899.82 1153
2900.33 1197
2900.84 1142
2901.35 1053
2901.86 1131
2902.36 1101
2902.87 1099
2903.38 1107
2903.89 1048
2904.40 1030
2904.91 1071
2905.41 1081
2905.92 1026
2906.43 1027
2906.94 1042
2907.45 1048
2907.96 1005
2908.47 993
2908.97 967
2909.48 967
2909.99 1019
2910.50 949
2911.01 925
2911.52 981
2912.03 958
2912.54 937
2913.05 935
2913.55 995
2914.06 953
2914.57 1020
2915.08 1016
2915.59 967
2916.10 981
2916.61 1006
2917.12 1031
2917.63 960
2918.14 1012
2918.65 951
2919.16 976
2919.67 1001
2920.18 985
2920.69 961
2921.20 959
2921.71 1033
2922.22 979
2922.73 955
2923.24 934
2923.75 1002
2924.26 981
2924.77 981
2925.28 905
2925.79 956
2926.30 964
2926.81 968
2927.32 972
2927.83 945
2928.34 957
2928.85 968
2929.36 975
2929.87 939
2930.38 927
2930.89 989
2931.40 924
2931.91 899
2932.42 923
2932.93 911
2933.45 901
2933.96 846
2934.47 954
2934.98 907
2935.49 988
2936.00 971
2936.51 1019
2937.02 998
2937.53 1061
2938.04 988
2938.56 964
2939.07 970
2939.58 1075
2940.09 1068
2940.60 1054
2941.11 1066
2941.62 1082
2942.14 1115
2942.65 1077
2943.16 1101
2943.67 1074
2944.18 1020
2944.70 1004
2945.21 993
2945.72 1028
2946.23 1051
2946.74 1076
2947.26 1018
2947.77 971
2948.28 981
2948.79 995
2949.30 926
2949.82 982
2950.33 926
2950.84 901
2951.35 946
2951.87 965
2952.38 935
2952.89 917
2953.40 936
2953.92 934
2954.43 905
2954.94 895
2955.45 966
2955.97 982
2956.48 966
2956.99 1005
2957.51 976
2958.02 1027
2958.53 985
2959.04 966
2959.56 1025
2960.07 991
2960.58 1038
2961.10 981
2961.61 936
2962.12 989
2962.64 1004
2963.15 1001
2963.66 1015
2964.18 1078
2964.69 1102
2965.21 1105
2965.72 1096
2966.23 1069
2966.75 1069
2967.26 1031
2967.77 1099
2968.29 1063
2968.80 1001
2969.32 982
2969.83 1003
2970.34 998
2970.86 984
2971.37 991
2971.89 986
2972.40 974
2972.91 966
2973.43 981
2973.94 1005
2974.46 942
2974.97 993
2975.49 1035
2976.00 1076
2976.52 1143
2977.03 1006
2977.55 1019
2978.06 1090
2978.57 1104
2979.09 1045
2979.60 1106
2980.12 1089
2980.63 1161
2981.15 1175
2981.66 1172
2982.18 1147
2982.69 1154
2983.21 1171
2983.73 1139
2984.24 1230
2984.76 1262
2985.27 1274
2985.79 1268
2986.30 1310
2986.82 1330
2987.33 1382
2987.85 1346
2988.36 1329
2988.88 1364
2989.40 1400
2989.91 1353
2990.43 1398
2990.94 1409
2991.46 1369
2991.97 1376
2992.49 1384
2993.01 1431
2993.52 1393
2994.04 1410
2994.55 1360
2995.07 1282
2995.59 1314
2996.10 1408
2996.62 1390
2997.14 1516
2997.65 1534
2998.17 1612
2998.69 1699
2999.20 1710
2999.72 1762
3000.24 1776
3000.75 1791
3001.27 1906
3001.79 1877
3002.30 1956
3002.82 2157
3003.34 2309
3003.85 2706
3004.37 3114
3004.89 3695
3005.40 4324
3005.92 4604
3006.44 4917
3006.96 4856
3007.47 4757
3007.99 4413
3008.51 4098
3009.03 3734
3009.54 3240
3010.06 2921
3010.58 2520
3011.10 2141
3011.61 1973
3012.13 1788
3012.65 1636
3013.17 1561
3013.68 1496
3014.20 1533
3014.72 1522
3015.24 1495
3015.76 1533
3016.27 1438
3016.79 1392
3017.31 1357
3017.83 1364
3018.35 1350
3018.86 1297
3019.38 1306
3019.90 1304
3020.42 1306
3020.94 1235
3021.46 1261
3021.97 1289
3022.49 1283
3023.01 1305
3023.53 1321
3024.05 1327
3024.57 1398
3025.09 1337
3025.61 1392
3026.12 1398
3026.64 1333
3027.16 1371
3027.68 1318
3028.20 1309
3028.72 1333
3029.24 1211
3029.76 1232
3030.28 1236
3030.80 1246
3031.32 1231
3031.84 1206
3032.35 1153
3032.87 1161
3033.39 1206
3033.91 1153
3034.43 1198
3034.95 1157
3035.47 1122
3035.99 1187
3036.51 1182
3037.03 1154
3037.55 1158
3038.07 1169
3038.59 1181
3039.11 1134
3039.63 1139
3040.15 1099
3040.67 1129
3041.19 1171
3041.71 1165
3042.23 1197
3042.75 1105
3043.27 1152
3043.79 1072
3044.31 1086
3044.83 1079
3045.35 1078
3045.87 1150
3046.40 1150
3046.92 1077
3047.44 1078
3047.96 1030
3048.48 1071
3049.00 1068
3049.52 1090
3050.04 1062
3050.56 1055
3051.08 1063
3051.60 1097
3052.12 1081
3052.65 1070
3053.17 1106
3053.69 1036
3054.21 1061
3054.73 1061
3055.25 1073
3055.77 1097
3056.30 997
3056.82 1042
3057.34 1135
3057.86 1053
3058.38 1074
3058.90 1116
3059.42 1186
3059.95 1163
3060.47 1124
3060.99 1132
3061.51 1118
3062.03 1076
3062.56 1077
3063.08 1097
3063.60 1130
3064.12 1195
3064.64 1201
3065.17 1213
3065.69 1211
3066.21 1242
3066.73 1301
3067.26 1386
3067.78 1356
3068.30 1417
3068.82 1406
3069.35 1361
3069.87 1416
3070.39 1363
3070.91 1406
3071.44 1343
3071.96 1340
3072.48 1362
3073.01 1319
3073.53 1239
3074.05 1287
3074.57 1268
3075.10 1249
3075.62 1302
3076.14 1353
3076.67 1374
3077.19 1392
3077.71 1364
3078.24 1466
3078.76 1534
3079.28 1486
3079.81 1442
3080.33 1507
3080.85 1577
3081.38 1661
3081.90 1675
3082.42 1735
3082.95 1761
3083.47 1801
3084.00 1724
3084.52 1814
3085.04 1792
3085.57 1763
3086.09 1815
3086.62 1827
3087.14 1816
3087.66 1845
3088.19 1880
3088.71 1974
3089.24 2163
3089.76 2415
3090.29 2564
3090.81 2835
3091.33 3081
3091.86 3117
3092.38 3056
3092.91 3046
3093.43 2718
3093.96 2570
3094.48 2519
3095.01 2306
3095.53 2173
3096.06 2050
3096.58 2043
3097.11 2035
3097.63 2012
3098.16 2050
3098.68 2047
3099.21 1975
3099.73 2222
3100.26 2378
3100.78 2458
3101.31 2738
3101.83 3255
3102.36 3945
3102.88 4549
3103.41 5291
3103.93 6109
3104.46 6685
3104.99 6691
3105.51 6523
3106.04 6280
3106.56 5553
3107.09 4890
3107.61 4214
3108.14 3649
3108.67 3128
3109.19 2760
3109.72 2473
3110.24 2225
3110.77 2073
3111.30 1950
3111.82 1874
3112.35 1910
3112.87 1903
3113.40 1939
3113.93 1765
3114.45 1740
3114.98 1611
3115.51 1601
3116.03 1643
3116.56 1584
3117.09 1553
3117.61 1556
3118.14 1452
3118.67 1430
3119.19 1436
3119.72 1372
3120.25 1469
3120.77 1513
3121.30 1511
3121.83 1486
3122.35 1576
3122.88 1678
3123.41 1666
3123.94 1619
3124.46 1553
3124.99 1597
3125.52 1543
3126.05 1452
3126.57 1406
3127.10 1391
3127.63 1334
3128.16 1322
3128.68 1301
3129.21 1322
3129.74 1318
3130.27 1282
3130.79 1289
3131.32 1236
3131.85 1234
3132.38 1203
3132.91 1185
3133.43 1222
3133.96 1256
3134.49 1201
3135.02 1198
3135.55 1210
3136.07 1166
3136.60 1102
3137.13 1129
3137.66 1156
3138.19 1190
3138.72 1134
3139.24 1132
3139.77 1196
3140.30 1228
3140.83 1173
3141.36 1171
3141.89 1247
3142.42 1154
3142.95 1113
3143.47 1099
3144.00 1142
3144.53 1158
3145.06 1156
3145.59 1163
3146.12 1135
3146.65 1180
3147.18 1208
3147.71 1232
3148.24 1151
3148.76 1217
3149.29 1243
3149.82 1263
3150.35 1256
3150.88 1205
3151.41 1286
3151.94 1302
3152.47 1209
3153.00 1237
3153.53 1237
3154.06 1272
3154.59 1218
3155.12 1193
3155.65 1240
3156.18 1234
3156.71 1286
3157.24 1236
3157.77 1246
3158.30 1178
3158.83 1233
3159.36 1257
3159.89 1249
3160.42 1240
3160.95 1230
3161.48 1168
3162.01 1290
3162.54 1260
3163.07 1174
3163.60 1180
3164.13 1148
3164.66 1163
3165.20 1168
3165.73 1149
3166.26 1131
3166.79 1087
3167.32 1201
3167.85 1170
3168.38 1129
3168.91 1062
3169.44 1038
3169.97 1094
3170.50 1104
3171.04 1141
3171.57 1066
3172.10 1127
3172.63 1171
3173.16 1195
3173.69 1289
3174.22 1278
3174.75 1281
3175.29 1218
3175.82 1313
3176.35 1346
3176.88 1356
3177.41 1297
3177.94 1319
3178.48 1223
3179.01 1215
3179.54 1222
3180.07 1215
3180.60 1133
3181.14 1114
3181.67 1065
3182.20 1049
3182.73 1073
3183.26 1050
3183.80 1055
3184.33 1005
3184.86 1024
3185.39 988
3185.93 1047
3186.46 1064
3186.99 1089
3187.52 1059
3188.06 1049
3188.59 1109
3189.12 1103
3189.65 1081
3190.19 1069
3190.72 1085
3191.25 1095
3191.79 1121
3192.32 1139
3192.85 1102
3193.38 1130
3193.92 1168
3194.45 1118
3194.98 1102
3195.52 1177
3196.05 1183
3196.58 1160
3197.12 1119
3197.65 1147
3198.18 1140
3198.72 1158
3199.25 1157
3199.78 1237
3200.32 1229
3200.85 1208
3201.39 1192
3201.92 1237
3202.45 1236
3202.99 1256
3203.52 1266
3204.05 1228
3204.59 1266
3205.12 1238
3205.66 1301
3206.19 1278
3206.72 1340
3207.26 1346
3207.79 1372
3208.33 1489
3208.86 1612
3209.40 1644
3209.93 1776
3210.47 1807
3211.00 1827
3211.53 1882
3212.07 2003
3212.60 1906
3213.14 1878
3213.67 1863
3214.21 1847
3214.74 1680
3215.28 1618
3215.81 1628
3216.35 1516
3216.88 1471
3217.42 1423
3217.95 1355
3218.49 1273
3219.02 1300
3219.56 1241
3220.09 1267
3220.63 1232
3221.16 1199
3221.70 1270
3222.23 1325
3222.77 1320
3223.31 1338
3223.84 1433
3224.38 1473
3224.91 1500
3225.45 1446
3225.98 1436
3226.52 1548
3227.06 1497
3227.59 1419
3228.13 1434
3228.66 1459
3229.20 1434
3229.74 1402
3230.27 1337
3230.81 1336
3231.34 1320
3231.88 1378
3232.42 1351
3232.95 1347
3233.49 1457
3234.03 1515
3234.56 1468
3235.10 1440
3235.64 1454
3236.17 1418
3236.71 1509
3237.25 1553
3237.78 1545
3238.32 1608
3238.86 1604
3239.39 1561
3239.93 1617
3240.47 1565
3241.00 1611
3241.54 1579
3242.08 1580
3242.61 1517
3243.15 1469
3243.69 1516
3244.23 1632
3244.76 1609
3245.30 1628
3245.84 1676
3246.38 1684
3246.91 1679
3247.45 1739
3247.99 1743
3248.53 1749
3249.06 1839
3249.60 1837
3250.14 1990
3250.68 2157
3251.21 2263
3251.75 2530
3252.29 2905
3252.83 3291
3253.37 3655
3253.90 4058
3254.44 4411
3254.98 4502
3255.52 4381
3256.06 4278
3256.60 3893
3257.13 3488
3257.67 3207
3258.21 2871
3258.75 2636
3259.29 2505
3259.83 2386
3260.36 2385
3260.90 2399
3261.44 2573
3261.98 2721
3262.52 2848
3263.06 3016
3263.60 3119
3264.14 3256
3264.68 3271
3265.21 3287
3265.75 3451
3266.29 3422
3266.83 3624
3267.37 3848
3267.91 3951
3268.45 3769
3268.99 3660
3269.53 3512
3270.07 3326
3270.61 3095
3271.15 2831
3271.69 2576
3272.23 2493
3272.76 2368
3273.30 2258
3273.84 2129
3274.38 2093
3274.92 2008
3275.46 1930
3276.00 2063
3276.54 1919
3277.08 1880
3277.62 1883
3278.16 1878
3278.70 1839
3279.24 1847
3279.78 1881
3280.32 1925
3280.86 1878
3281.41 1858
3281.95 1880
3282.49 1891
3283.03 1896
3283.57 1885
3284.11 1817
3284.65 1784
3285.19 1832
3285.73 1907
3286.27 1923
3286.81 1931
3287.35 1897
3287.89 1935
3288.43 1981
3288.97 1995
3289.52 2069
3290.06 2005
3290.60 2028
3291.14 2179
3291.68 2375
3292.22 2458
3292.76 2515
3293.30 2579
3293.85 2712
3294.39 2810
3294.93 3145
3295.47 3264
3296.01 3327
3296.55 3535
3297.09 3606
3297.64 3679
3298.18 3638
3298.72 3687
3299.26 3640
3299.80 3341
3300.34 3136
3300.89 3022
3301.43 2853
3301.97 2675
3302.51 2580
3303.06 2479
3303.60 2383
3304.14 2338
3304.68 2299
3305.22 2247
3305.77 2306
3306.31 2210
3306.85 2196
3307.39 2209
3307.94 2272
3308.48 2330
3309.02 2439
3309.56 2415
3310.11 2537
3310.65 2500
3311.19 2593
3311.74 2614
3312.28 2620
3312.82 2627
3313.36 2719
3313.91 2783
3314.45 2574
3314.99 2626
3315.54 2580
3316.08 2741
3316.62 2870
3317.17 3096
3317.71 3218
3318.25 3422
3318.80 3736
3319.34 4014
3319.88 4231
3320.43 4322
3320.97 4451
3321.51 4615
3322.06 4654
3322.60 4459
3323.14 4456
3323.69 4230
3324.23 3996
3324.78 3923
3325.32 3755
3325.86 3597
3326.41 3427
3326.95 3296
3327.50 3343
3328.04 3302
3328.59 3272
3329.13 3257
3329.67 3229
3330.22 3314
3330.76 3468
3331.31 3809
3331.85 4353
3332.40 5097
3332.94 6373
3333.49 8239
3334.03 10792
3334.57 14415
3335.12 18180
3335.66 21735
3336.21 25040
3336.75 27567
3337.30 28408
3337.84 28796
3338.39 27911
3338.93 26327
3339.48 24073
3340.02 20930
3340.57 18134
3341.11 15249
3341.66 12431
3342.20 9949
3342.75 8191
3343.30 6688
3343.84 5536
3344.39 4629
3344.93 4012
3345.48 3593
3346.02 3219
3346.57 3016
3347.11 2790
3347.66 2722
3348.21 2585
3348.75 2520
3349.30 2457
3349.84 2443
3350.39 2333
3350.94 2204
3351.48 2163
3352.03 2186
3352.57 2089
3353.12 2023
3353.67 2069
3354.21 2095
3354.76 2010
3355.31 1990
3355.85 2011
3356.40 1957
3356.95 2022
3357.49 1999
3358.04 2033
3358.59 2083
3359.13 1988
3359.68 2054
3360.23 2079
3360.77 1986
3361.32 2049
3361.87 2036
3362.41 2163
3362.96 2142
3363.51 2289
3364.05 2345
3364.60 2346
3365.15 2277
3365.70 2255
3366.24 2258
3366.79 2275
3367.34 2167
3367.89 2249
3368.43 2117
3368.98 2127
3369.53 2074
3370.08 2079
3370.62 2081
3371.17 2190
3371.72 2300
3372.27 2496
3372.81 2721
3373.36 2998
3373.91 3232
3374.46 3434
3375.01 3585
3375.55 3680
3376.10 3633
3376.65 3583
3377.20 3406
3377.75 3241
3378.30 3100
3378.84 2865
3379.39 2487
3379.94 2330
3380.49 2115
3381.04 2041
3381.59 1973
3382.13 1878
3382.68 1819
3383.23 1814
3383.78 1753
3384.33 1759
3384.88 1723
3385.43 1684
3385.98 1614
3386.52 1634
3387.07 1576
3387.62 1564
3388.17 1569
3388.72 1549
3389.27 1488
3389.82 1506
3390.37 1489
3390.92 1540
3391.47 1463
3392.02 1432
3392.57 1519
3393.12 1502
3393.66 1530
3394.21 1524
3394.76 1452
3395.31 1497
3395.86 1533
3396.41 1645
3396.96 1640
3397.51 1634
3398.06 1783
3398.61 1748
3399.16 1691
3399.71 1744
3400.26 1777
3400.81 1795
3401.36 1807
3401.91 1710
3402.46 1693
3403.01 1632
3403.56 1619
3404.11 1592
3404.66 1591
3405.21 1473
3405.77 1506
3406.32 1490
3406.87 1440
3407.42 1426
3407.97 1428
3408.52 1446
3409.07 1445
3409.62 1523
3410.17 1564
3410.72 1615
3411.27 1664
3411.82 1691
3412.37 1757
3412.93 1858
3413.48 1799
3414.03 1834
3414.58 1799
3415.13 1725
3415.68 1729
3416.23 1726
3416.78 1697
3417.34 1706
3417.89 1698
3418.44 1697
3418.99 1702
3419.54 1676
3420.09 1610
3420.65 1649
3421.20 1610
3421.75 1533
3422.30 1539
3422.85 1606
3423.40 1567
3423.96 1627
3424.51 1579
3425.06 1641
3425.61 1586
3426.17 1527
3426.72 1614
3427.27 1558
3427.82 1527
3428.37 1503
3428.93 1422
3429.48 1365
3430.03 1369
3430.58 1346
3431.14 1305
3431.69 1281
3432.24 1237
3432.79 1260
3433.35 1278
3433.90 1259
3434.45 1266
3435.01 1196
3435.56 1254
3436.11 1280
3436.66 1198
3437.22 1256
3437.77 1295
3438.32 1364
3438.88 1333
3439.43 1322
3439.98 1261
3440.54 1323
3441.09 1331
3441.64 1325
3442.20 1281
3442.75 1318
3443.30 1327
3443.86 1328
3444.41 1277
3444.96 1317
3445.52 1281
3446.07 1336
3446.63 1254
3447.18 1182
3447.73 1234
3448.29 1255
3448.84 1237
3449.40 1168
3449.95 1277
3450.50 1282
3451.06 1225
3451.61 1162
3452.17 1208
3452.72 1154
3453.27 1161
3453.83 1235
3454.38 1177
3454.94 1228
3455.49 1245
3456.05 1241
3456.60 1218
3457.16 1279
3457.71 1211
3458.27 1205
3458.82 1236
3459.38 1234
3459.93 1233
3460.49 1287
3461.04 1300
3461.60 1253
3462.15 1317
3462.71 1360
3463.26 1348
3463.82 1402
3464.37 1427
3464.93 1381
3465.48 1388
3466.04 1388
3466.59 1388
3467.15 1384
3467.70 1410
3468.26 1498
3468.81 1361
3469.37 1402
3469.93 1527
3470.48 1554
3471.04 1561
3471.59 1593
3472.15 1585
3472.70 1636
3473.26 1684
3473.82 1672
3474.37 1680
3474.93 1646
3475.48 1607
3476.04 1630
3476.60 1650
3477.15 1599
3477.71 1595
3478.27 1683
3478.82 1653
3479.38 1691
3479.93 1812
3480.49 1801
3481.05 1883
3481.60 1879
3482.16 1864
3482.72 1887
3483.27 1931
3483.83 2056
3484.39 2015
3484.95 2028
3485.50 2013
3486.06 2108
3486.62 2176
3487.17 2082
3487.73 2153
3488.29 2284
3488.84 2325
3489.40 2674
3489.96 3025
3490.52 3483
3491.07 4351
3491.63 5405
3492.19 6443
3492.75 7536
3493.30 8353
3493.86 8675
3494.42 8721
3494.98 8296
3495.53 7582
3496.09 6754
3496.65 5749
3497.21 4899
3497.77 4216
3498.32 3656
3498.88 3211
3499.44 2879
3500.00 2734
3500.56 2646
3501.11 2623
3501.67 2663
3502.23 2749
3502.79 2937
3503.35 3114
3503.91 3425
3504.46 3923
3505.02 4271
3505.58 4644
3506.14 4853
3506.70 4856
3507.26 4691
3507.81 4521
3508.37 4280
3508.93 4024
3509.49 3677
3510.05 3447
3510.61 3101
3511.17 2843
3511.73 2560
3512.29 2359
3512.85 2385
3513.40 2181
3513.96 2038
3514.52 1902
3515.08 1816
3515.64 1694
3516.20 1626
3516.76 1629
3517.32 1562
3517.88 1503
3518.44 1503
3519.00 1433
3519.56 1499
3520.12 1449
3520.68 1460
3521.24 1440
3521.80 1407
3522.36 1352
3522.92 1407
3523.48 1479
3524.04 1438
3524.60 1454
3525.16 1484
3525.72 1443
3526.28 1510
3526.84 1412
3527.40 1421
3527.96 1408
3528.52 1393
3529.08 1472
3529.64 1410
3530.20 1431
3530.76 1462
3531.32 1453
3531.88 1441
3532.44 1421
3533.00 1482
3533.56 1504
3534.12 1508
3534.68 1482
3535.25 1489
3535.81 1494
3536.37 1411
3536.93 1460
3537.49 1424
3538.05 1448
3538.61 1402
3539.17 1391
3539.73 1428
3540.30 1366
3540.86 1401
3541.42 1389
3541.98 1430
3542.54 1437
3543.10 1493
3543.66 1445
3544.23 1423
3544.79 1396
3545.35 1515
3545.91 1518
3546.47 1502
3547.03 1539
3547.60 1455
3548.16 1434
3548.72 1478
3549.28 1369
3549.84 1355
3550.41 1343
3550.97 1349
3551.53 1358
3552.09 1284
3552.65 1276
3553.22 1235
3553.78 1194
3554.34 1183
3554.90 1163
3555.47 1159
3556.03 1219
3556.59 1225
3557.15 1217
3557.72 1131
3558.28 1171
3558.84 1221
3559.41 1300
3559.97 1310
3560.53 1310
3561.09 1284
3561.66 1287
3562.22 1299
3562.78 1310
3563.35 1291
3563.91 1385
3564.47 1409
3565.04 1389
3565.60 1393
3566.16 1370
3566.73 1379
3567.29 1386
3567.85 1370
3568.42 1336
3568.98 1290
3569.54 1280
3570.11 1305
3570.67 1265
3571.23 1278
3571.80 1258
3572.36 1355
3572.93 1341
3573.49 1412
3574.05 1546
3574.62 1679
3575.18 1796
3575.75 2066
3576.31 2362
3576.87 2555
3577.44 2773
3578.00 3111
3578.57 3108
3579.13 3192
3579.70 3139
3580.26 3034
3580.82 2776
3581.39 2624
3581.95 2441
3582.52 2198
3583.08 1974
3583.65 1886
3584.21 1679
3584.78 1639
3585.34 1542
3585.91 1405
3586.47 1304
3587.04 1261
3587.60 1249
3588.17 1223
3588.73 1184
3589.30 1155
3589.86 1128
3590.43 1138
3590.99 1164
3591.56 1089
3592.12 1103
3592.69 1072
3593.25 1065
3593.82 1060
3594.39 1096
3594.95 1092
3595.52 1058
3596.08 1040
3596.65 1095
3597.21 1089
3597.78 1124
3598.35 1102
3598.91 1160
3599.48 1135
3600.04 1138
3600.61 1122
3601.18 1090
3601.74 1080
3602.31 1130
3602.87 1099
3603.44 1061
3604.01 1059
3604.57 1043
3605.14 1072
3605.71 1137
3606.27 1101
3606.84 1124
3607.41 1143
3607.97 1158
3608.54 1146
3609.11 1065
3609.67 1083
3610.24 1048
3610.81 1073
3611.37 1064
3611.94 1070
3612.51 1035
3613.07 1042
3613.64 1038
3614.21 1107
3614.78 1078
3615.34 1097
3615.91 1139
3616.48 1117
3617.04 1137
3617.61 1220
3618.18 1260
3618.75 1212
3619.31 1330
3619.88 1233
3620.45 1241
3621.02 1254
3621.58 1360
3622.15 1331
3622.72 1284
3623.29 1173
3623.86 1156
3624.42 1144
3624.99 1169
3625.56 1051
3626.13 1068
3626.70 1056
3627.26 1006
3627.83 1017
3628.40 1030
3628.97 1070
3629.54 1072
3630.11 1060
3630.67 988
3631.24 1040
3631.81 1015
3632.38 1032
3632.95 1029
3633.52 1015
3634.08 1043
3634.65 1054
3635.22 1095
3635.79 1067
3636.36 1069
3636.93 998
3637.50 1082
3638.07 1115
3638.64 1070
3639.20 1030
3639.77 1067
3640.34 1094
3640.91 1104
3641.48 1143
3642.05 1208
3642.62 1224
3643.19 1188
3643.76 1225
3644.33 1199
3644.90 1223
3645.47 1235
3646.04 1154
3646.61 1119
3647.18 1106
3647.75 1133
3648.32 1106
3648.89 1071
3649.46 1120
3650.03 1083
3650.60 1103
3651.17 1128
3651.74 1148
3652.31 1160
3652.88 1305
3653.45 1288
3654.02 1389
3654.59 1305
3655.16 1272
3655.73 1271
3656.30 1291
3656.87 1278
3657.44 1233
3658.01 1174
3658.58 1206
3659.15 1246
3659.72 1285
3660.29 1240
3660.86 1334
3661.43 1315
3662.00 1260
3662.58 1262
3663.15 1216
3663.72 1201
3664.29 1243
3664.86 1271
3665.43 1313
3666.00 1328
3666.57 1375
3667.14 1581
3667.72 1529
3668.29 1522
3668.86 1531
3669.43 1472
3670.00 1427
3670.57 1292
3671.14 1248
3671.72 1191
3672.29 1138
3672.86 1114
3673.43 1095
3674.00 1164
3674.57 1112
3675.15 1164
3675.72 1240
3676.29 1189
3676.86 1100
3677.43 1158
3678.01 1197
3678.58 1205
3679.15 1155
3679.72 1164
3680.30 1163
3680.87 1178
3681.44 1161
3682.01 1134
3682.58 1124
3683.16 1103
3683.73 1032
3684.30 960
3684.88 1034
3685.45 1056
3686.02 1040
3686.59 1068
3687.17 1026
3687.74 1019
3688.31 1055
3688.88 1061
3689.46 1066
3690.03 1071
3690.60 1072
3691.18 1125
3691.75 1160
3692.32 1149
3692.90 1124
3693.47 1098
3694.04 1050
3694.62 1117
3695.19 1163
3695.76 1066
3696.34 1022
3696.91 1069
3697.48 1039
3698.06 1022
3698.63 1053
3699.21 1000
3699.78 1005
3700.35 1019
3700.93 1010
3701.50 1001
3702.08 1008
3702.65 1009
3703.22 1040
3703.80 1054
3704.37 1090
3704.95 1126
3705.52 1138
3706.09 1169
3706.67 1205
3707.24 1112
3707.82 1179
3708.39 1193
3708.97 1196
3709.54 1169
3710.12 1138
3710.69 1104
3711.26 1107
3711.84 1141
3712.41 1074
3712.99 1017
3713.56 1085
3714.14 1116
3714.71 1035
3715.29 1018
3715.86 1047
3716.44 942
3717.01 1003
3717.59 1063
3718.16 1075
3718.74 1026
3719.32 994
3719.89 993
3720.47 1002
3721.04 926
3721.62 918
3722.19 997
3722.77 1029
3723.34 943
3723.92 940
3724.49 965
3725.07 956
3725.65 987
3726.22 1009
3726.80 925
3727.37 928
3727.95 921
3728.53 958
3729.10 984
3729.68 968
3730.25 914
3730.83 990
3731.41 1081
3731.98 1102
3732.56 1090
3733.14 1105
3733.71 1186
3734.29 1212
3734.87 1125
3735.44 1167
3736.02 1194
3736.60 1144
3737.17 1170
3737.75 1105
3738.33 1121
3738.90 1106
3739.48 1114
3740.06 1112
3740.63 1066
3741.21 1051
3741.79 1081
3742.36 1031
3742.94 1022
3743.52 1016
3744.10 1027
3744.67 944
3745.25 952
3745.83 935
3746.40 991
3746.98 1015
3747.56 960
3748.14 988
3748.71 1043
3749.29 960
3749.87 1002
3750.45 977
3751.03 937
3751.60 965
3752.18 982
3752.76 952
3753.34 921
3753.92 968
3754.49 977
3755.07 946
3755.65 997
3756.23 1001
3756.81 996
3757.38 1033
3757.96 987
3758.54 987
3759.12 1026
3759.70 986
3760.28 1038
3760.85 1010
3761.43 1022
3762.01 1049
3762.59 1115
3763.17 1089
3763.75 1101
3764.33 1151
3764.91 1123
3765.48 1059
3766.06 1081
3766.64 1003
3767.22 1056
3767.80 1086
3768.38 1045
3768.96 1034
3769.54 1001
3770.12 1014
3770.70 994
3771.28 1070
3771.85 1054
3772.43 1087
3773.01 1069
3773.59 1055
3774.17 1046
3774.75 1066
3775.33 1065
3775.91 1053
3776.49 1083
3777.07 1082
3777.65 1084
3778.23 966
3778.81 1002
3779.39 1081
3779.97 1062
3780.55 1031
3781.13 997
3781.71 1024
3782.29 1031
3782.87 949
3783.45 952
3784.03 1036
3784.61 996
3785.19 1003
3785.77 991
3786.35 991
3786.93 946
3787.51 973
3788.10 1042
3788.68 1042
3789.26 1077
3789.84 1045
3790.42 1048
3791.00 998
3791.58 959
3792.16 1049
3792.74 1038
3793.32 1053
3793.90 1065
3794.48 1035
3795.07 1057
3795.65 1052
3796.23 1131
3796.81 1118
3797.39 1105
3797.97 1119
3798.55 1080
3799.14 1006
3799.72 1051
3800.30 1013
3800.88 1088
3801.46 1179
3802.04 1127
3802.62 1174
3803.21 1155
3803.79 1222
3804.37 1294
3804.95 1237
3805.53 1250
3806.12 1257
3806.70 1217
3807.28 1289
3807.86 1380
3808.44 1425
3809.03 1477
3809.61 1475
3810.19 1573
3810.77 1600
3811.36 1540
3811.94 1589
3812.52 1450
3813.10 1377
3813.69 1426
3814.27 1487
3814.85 1393
3815.43 1398
3816.02 1428
3816.60 1485
3817.18 1447
3817.77 1367
3818.35 1348
3818.93 1291
3819.51 1226
3820.10 1161
3820.68 1204
3821.26 1212
3821.85 1247
3822.43 1278
3823.01 1297
3823.60 1298
3824.18 1266
3824.76 1311
3825.35 1253
3825.93 1231
3826.51 1183
3827.10 1185
3827.68 1166
3828.27 1173
3828.85 1160
3829.43 1049
3830.02 1077
3830.60 1092
3831.18 1102
3831.77 1090
3832.35 1104
3832.94 1108
3833.52 1102
3834.10 1096
3834.69 1103
3835.27 1070
3835.86 1046
3836.44 1142
3837.03 1123
3837.61 1095
3838.19 1026
3838.78 1058
3839.36 1114
3839.95 1082
3840.53 1066
3841.12 1048
3841.70 1045
3842.29 1024
3842.87 983
3843.46 956
3844.04 990
3844.63 998
3845.21 977
3845.80 1021
3846.38 1014
3846.97 1054
3847.55 1021
3848.14 1009
3848.72 1069
3849.31 1111
3849.89 1014
3850.48 1032
3851.06 1132
3851.65 1109
3852.23 1060
3852.82 1050
3853.41 1130
3853.99 1117
3854.58 1115
3855.16 1061
3855.75 1041
3856.33 1101
3856.92 1052
3857.51 1002
3858.09 1053
3858.68 1034
3859.26 1062
3859.85 1018
3860.44 1075
3861.02 1132
3861.61 1111
3862.20 1193
3862.78 1206
3863.37 1219
3863.95 1192
3864.54 1280
3865.13 1264
3865.71 1245
3866.30 1214
3866.89 1214
3867.47 1134
3868.06 1125
3868.65 1125
3869.23 1071
3869.82 1049
3870.41 1040
3870.99 1037
3871.58 1007
3872.17 995
3872.76 989
3873.34 987
3873.93 963
3874.52 998
3875.10 1035
3875.69 1080
3876.28 1079
3876.87 1046
3877.45 1051
3878.04 1009
3878.63 1031
3879.22 1030
3879.80 975
3880.39 940
3880.98 961
3881.57 991
3882.15 1009
3882.74 919
3883.33 929
3883.92 942
3884.51 979
3885.09 933
3885.68 925
3886.27 939
3886.86 982
3887.45 1064
3888.04 1051
3888.62 1026
3889.21 1049
3889.80 1097
3890.39 1108
3890.98 1124
3891.57 1139
3892.15 1175
3892.74 1133
3893.33 1085
3893.92 1073
3894.51 1121
3895.10 1137
3895.69 1030
3896.28 1032
3896.86 1044
3897.45 1051
3898.04 1043
3898.63 1015
3899.22 1030
3899.81 985
3900.40 1009
3900.99 973
3901.58 1033
3902.17 1012
3902.76 964
3903.34 1007
3903.93 951
3904.52 967
3905.11 990
3905.70 961
3906.29 998
3906.88 974
3907.47 1024
3908.06 985
3908.65 1058
3909.24 1050
3909.83 1044
3910.42 967
3911.01 1007
3911.60 959
3912.19 1002
3912.78 920
3913.37 1008
3913.96 955
3914.55 939
3915.14 976
3915.73 990
3916.32 963
3916.91 974
3917.50 947
3918.09 959
3918.68 960
3919.28 966
3919.87 1004
3920.46 1027
3921.05 1036
3921.64 1016
3922.23 959
3922.82 923
3923.41 876
3924.00 886
3924.59 899
3925.18 952
3925.77 874
3926.37 883
3926.96 928
3927.55 903
3928.14 883
3928.73 941
3929.32 929
3929.91 894
3930.51 880
3931.10 885
3931.69 837
3932.28 879
3932.87 844
3933.46 881
3934.05 874
3934.65 842
3935.24 832
3935.83 842
3936.42 876
3937.01 880
3937.61 900
3938.20 967
3938.79 908
3939.38 898
3939.97 933
3940.57 984
3941.16 928
3941.75 902
3942.34 982
3942.94 959
3943.53 974
3944.12 1013
3944.71 941
3945.31 946
3945.90 932
3946.49 928
3947.08 961
3947.68 929
3948.27 884
3948.86 857
3949.45 847
3950.05 853
3950.64 856
3951.23 865
3951.83 890
3952.42 899
3953.01 948
3953.61 946
3954.20 959
3954.79 943
3955.39 960
3955.98 983
3956.57 976
3957.17 1028
3957.76 1033
3958.35 1044
3958.95 1061
3959.54 1005
3960.13 1065
3960.73 1077
3961.32 1040
3961.92 1093
3962.51 1125
3963.10 1023
3963.70 1059
3964.29 1112
3964.88 1051
3965.48 1098
3966.07 1137
3966.67 1204
3967.26 1216
3967.86 1285
3968.45 1307
3969.04 1362
3969.64 1312
3970.23 1319
3970.83 1370
3971.42 1330
3972.02 1251
3972.61 1133
3973.21 1105
3973.80 1109
3974.40 1104
3974.99 1090
3975.58 1106
3976.18 1159
3976.77 1130
3977.37 1135
3977.96 1184
3978.56 1308
3979.15 1318
3979.75 1295
3980.35 1310
3980.94 1202
3981.54 1128
3982.13 1141
3982.73 1050
3983.32 1038
3983.92 1064
3984.51 1064
3985.11 1095
3985.70 1025
3986.30 1003
3986.90 985
3987.49 1065
3988.09 1123
3988.68 1100
3989.28 1008
3989.87 1030
3990.47 1029
3991.07 1127
3991.66 1091
3992.26 1097
3992.85 1067
3993.45 1081
3994.05 1132
3994.64 1172
3995.24 1163
3995.84 1113
3996.43 1103
3997.03 1167
3997.62 1227
3998.22 1222
3998.82 1149
3999.41 1215
4000.01 1251
4000.61 1177
4001.20 1157
4001.80 1214
4002.40 1179
4003.00 1145
4003.59 1092
4004.19 1026
4004.79 1039
4005.38 1143
4005.98 1043
4006.58 998
4007.17 975
4007.77 1009
4008.37 986
4008.97 1044
4009.56 964
4010.16 979
4010.76 1001
4011.36 1002
4011.95 1018
4012.55 948
4013.15 1035
4013.75 1012
4014.34 968
4014.94 935
4015.54 983
4016.14 994
4016.74 1058
4017.33 1022
4017.93 1003
4018.53 1034
4019.13 1056
4019.73 1118
4020.32 1093
4020.92 1110
4021.52 1137
4022.12 1186
4022.72 1124
4023.32 1101
4023.91 1102
4024.51 1069
4025.11 999
4025.71 1046
4026.31 1073
4026.91 1093
4027.51 1066
4028.10 1048
4028.70 1121
4029.30 1074
4029.90 1141
4030.50 1111
4031.10 1053
4031.70 1061
4032.30 1089
4032.90 1063
4033.49 1106
4034.09 1135
4034.69 1187
4035.29 1209
4035.89 1225
4036.49 1164
4037.09 1117
4037.69 1184
4038.29 1082
4038.89 1060
4039.49 1083
4040.09 979
4040.69 942
4041.29 991
4041.89 1005
4042.49 957
4043.09 926
4043.69 883
4044.29 898
4044.89 916
4045.49 947
4046.09 858
4046.69 857
4047.29 913
4047.89 892
4048.49 867
4049.09 891
4049.69 930
4050.29 954
4050.89 914
4051.49 898
4052.09 909
4052.69 929
4053.29 963
4053.89 896
4054.49 888
4055.09 904
4055.69 907
4056.30 897
4056.90 909
4057.50 846
4058.10 908
4058.70 948
4059.30 934
4059.90 907
4060.50 928
4061.10 891
4061.71 945
4062.31 943
4062.91 847
4063.51 881
4064.11 891
4064.71 940
4065.31 914
4065.92 946
4066.52 926
4067.12 947
4067.72 939
4068.32 897
4068.92 913
4069.53 896
4070.13 920
4070.73 947
4071.33 897
4071.93 908
4072.54 869
4073.14 862
4073.74 893
4074.34 863
4074.94 849
4075.55 873
4076.15 840
4076.75 817
4077.35 883
4077.96 850
4078.56 867
4079.16 825
4079.76 841
4080.37 857
4080.97 847
4081.57 850
4082.17 859
4082.78 850
4083.38 843
4083.98 880
4084.59 845
4085.19 844
4085.79 876
4086.39 853
4087.00 848
4087.60 825
4088.20 844
4088.81 892
4089.41 915
4090.01 858
4090.62 836
4091.22 844
4091.82 884
4092.43 917
4093.03 900
4093.63 842
4094.24 906
4094.84 851
4095.45 802
4096.05 835
4096.65 880
4097.26 906
4097.86 879
4098.47 889
4099.07 929
4099.67 916
4100.28 958
4100.88 941
4101.49 893
4102.09 890
4102.69 896
4103.30 883
4103.90 873
4104.51 868
4105.11 842
4105.72 879
4106.32 873
4106.93 876
4107.53 815
4108.13 797
4108.74 801
4109.34 843
4109.95 829
4110.55 863
4111.16 849
4111.76 870
4112.37 863
4112.97 850
4113.58 869
4114.18 798
4114.79 870
4115.39 823
4116.00 820
4116.60 832
4117.21 810
4117.82 846
4118.42 834
4119.03 844
4119.63 811
4120.24 865
4120.84 825
4121.45 827
4122.05 836
4122.66 869
4123.27 818
4123.87 859
4124.48 830
4125.08 877
4125.69 870
4126.30 866
4126.90 905
4127.51 854
4128.11 820
4128.72 852
4129.33 892
4129.93 879
4130.54 807
4131.15 860
4131.75 834
4132.36 837
4132.96 874
4133.57 882
4134.18 874
4134.78 812
4135.39 880
4136.00 935
4136.60 904
4137.21 889
4137.82 864
4138.43 975
4139.03 933
4139.64 932
4140.25 956
4140.85 989
4141.46 989
4142.07 965
4142.68 990
4143.28 1017
4143.89 974
4144.50 988
4145.10 1014
4145.71 958
4146.32 956
4146.93 942
4147.53 957
4148.14 932
4148.75 927
4149.36 960
4149.97 892
4150.57 859
4151.18 863
4151.79 863
4152.40 852
4153.00 857
4153.61 865
4154.22 863
4154.83 841
4155.44 833
4156.05 854
4156.65 860
4157.26 857
4157.87 835
4158.48 902
4159.09 899
4159.70 914
4160.30 950
4160.91 976
4161.52 947
4162.13 919
4162.74 905
4163.35 896
4163.96 877
4164.56 910
4165.17 922
4165.78 911
4166.39 858
4167.00 864
4167.61 885
4168.22 909
4168.83 925
4169.44 927
4170.05 902
4170.66 907
4171.26 900
4171.87 972
4172.48 930
4173.09 921
4173.70 870
4174.31 901
4174.92 903
4175.53 854
4176.14 952
4176.75 879
4177.36 962
4177.97 932
4178.58 933
4179.19 914
4179.80 906
4180.41 943
4181.02 956
4181.63 952
4182.24 934
4182.85 987
4183.46 988
4184.07 906
4184.68 849
4185.29 885
4185.90 973
4186.51 911
4187.12 908
4187.73 887
4188.34 910
4188.95 935
4189.56 904
4190.18 959
4190.79 917
4191.40 876
4192.01 959
4192.62 903
4193.23 955
4193.84 1000
4194.45 1084
4195.06 1122
4195.67 1069
4196.28 1076
4196.90 1092
4197.51 1088
4198.12 1034
4198.73 1026
4199.34 1016
4199.95 968
4200.56 971
4201.18 983
4201.79 972
4202.40 869
4203.01 855
4203.62 913
4204.23 919
4204.85 933
4205.46 883
4206.07 937
4206.68 925
4207.29 955
4207.90 958
4208.52 962
4209.13 920
4209.74 938
4210.35 981
4210.97 1007
4211.58 1001
4212.19 972
4212.80 1030
4213.41 1042
4214.03 1041
4214.64 1034
4215.25 1041
4215.86 1021
4216.48 976
4217.09 1016
4217.70 1076
4218.32 1092
4218.93 1102
4219.54 1109
4220.15 1088
4220.77 1095
4221.38 1103
4221.99 1140
4222.61 1141
4223.22 1061
4223.83 1069
4224.44 1088
4225.06 1082
4225.67 1169
4226.28 1185
4226.90 1152
4227.51 1200
4228.13 1274
4228.74 1361
4229.35 1408
4229.97 1435
4230.58 1429
4231.19 1499
4231.81 1399
4232.42 1269
4233.03 1184
4233.65 1237
4234.26 1215
4234.88 1118
4235.49 1063
4236.10 1054
4236.72 1087
4237.33 1080
4237.95 1094
4238.56 1075
4239.17 1072
4239.79 1076
4240.40 1025
4241.02 1003
4241.63 1026
4242.25 1029
4242.86 1065
4243.48 1025
4244.09 1026
4244.71 996
4245.32 996
4245.93 1026
4246.55 1018
4247.16 1014
4247.78 1054
4248.39 1022
4249.01 1014
4249.62 1042
4250.24 1028
4250.85 1074
4251.47 1015
4252.08 1050
4252.70 1054
4253.32 1085
4253.93 1002
4254.55 990
4255.16 983
4255.78 1004
4256.39 998
4257.01 987
4257.62 1018
4258.24 1015
4258.85 1040
4259.47 1067
4260.09 1086
4260.70 1062
4261.32 1079
4261.93 1124
4262.55 1195
4263.17 1219
4263.78 1276
4264.40 1327
4265.01 1328
4265.63 1434
4266.25 1329
4266.86 1308
4267.48 1238
4268.10 1219
4268.71 1162
4269.33 1183
4269.94 1180
4270.56 1134
4271.18 1184
4271.79 1155
4272.41 1082
4273.03 1110
4273.64 1104
4274.26 1060
4274.88 1018
4275.49 1093
4276.11 1146
4276.73 1198
4277.35 1210
4277.96 1301
4278.58 1351
4279.20 1425
4279.81 1456
4280.43 1389
4281.05 1340
4281.67 1261
4282.28 1165
4282.90 1111
4283.52 1083
4284.14 1045
4284.75 1033
4285.37 1060
4285.99 1042
4286.61 1061
4287.22 1050
4287.84 1040
4288.46 1057
4289.08 1010
4289.70 1020
4290.31 1020
4290.93 1016
4291.55 1013
4292.17 963
4292.79 1008
4293.40 1000
4294.02 991
4294.64 1044
4295.26 996
4295.88 990
4296.50 968
4297.11 1022
4297.73 927
4298.35 972
4298.97 921
4299.59 1039
4300.21 1038
4300.83 1036
4301.44 1022
4302.06 990
4302.68 1074
4303.30 1081
4303.92 1030
4304.54 1015
4305.16 1025
4305.78 1060
4306.40 1063
4307.02 1075
4307.63 1064
4308.25 1036
4308.87 1093
4309.49 1099
4310.11 1101
4310.73 1055
4311.35 1066
4311.97 1094
4312.59 1096
4313.21 1117
4313.83 1140
4314.45 1092
4315.07 1101
4315.69 1135
4316.31 1120
4316.93 1157
4317.55 1170
4318.17 1187
4318.79 1199
4319.41 1193
4320.03 1184
4320.65 1242
4321.27 1208
4321.89 1243
4322.51 1331
4323.13 1333
4323.75 1344
4324.37 1369
4324.99 1478
4325.61 1463
4326.23 1438
4326.85 1520
4327.47 1593
4328.09 1662
4328.71 1656
4329.33 1699
4329.96 1754
4330.58 1802
4331.20 2016
4331.82 2124
4332.44 2417
4333.06 2677
4333.68 3013
4334.30 3177
4334.92 3176
4335.54 3234
4336.17 3278
4336.79 3299
4337.41 3293
4338.03 3336
4338.65 3564
4339.27 3528
4339.89 3444
4340.52 3361
4341.14 3199
4341.76 2889
4342.38 2732
4343.00 2515
4343.62 2438
4344.25 2368
4344.87 2548
4345.49 2592
4346.11 2852
4346.73 3280
4347.36 3694
4347.98 4026
4348.60 4323
4349.22 4181
4349.84 4058
4350.47 3930
4351.09 3581
4351.71 3242
4352.33 3184
4352.96 3091
4353.58 2882
4354.20 2737
4354.82 2590
4355.45 2456
4356.07 2264
4356.69 2161
4357.31 1954
4357.94 1915
4358.56 1856
4359.18 1778
4359.81 1731
4360.43 1714
4361.05 1625
4361.68 1712
4362.30 1651
4362.92 1655
4363.55 1602
4364.17 1515
4364.79 1489
4365.42 1574
4366.04 1559
4366.66 1479
4367.29 1561
4367.91 1590
4368.53 1492
4369.16 1486
4369.78 1445
4370.40 1420
4371.03 1400
4371.65 1426
4372.27 1351
4372.90 1279
4373.52 1286
4374.15 1318
4374.77 1284
4375.39 1236
4376.02 1245
4376.64 1251
4377.27 1229
4377.89 1266
4378.52 1274
4379.14 1246
4379.76 1250
4380.39 1213
4381.01 1263
4381.64 1290
4382.26 1290
4382.89 1244
4383.51 1187
4384.14 1233
4384.76 1251
4385.39 1191
4386.01 1259
4386.64 1212
4387.26 1203
4387.89 1212
4388.51 1142
4389.14 1174
4389.76 1184
4390.39 1142
4391.01 1083
4391.64 1062
4392.26 1071
4392.89 1038
4393.51 1114
4394.14 1160
4394.76 1132
4395.39 1109
4396.01 1123
4396.64 1088
4397.26 1129
4397.89 1115
4398.52 1107
4399.14 1127
4399.77 1098
4400.39 1128
4401.02 1076
4401.65 1116
4402.27 1079
4402.90 1069
4403.52 1057
4404.15 1107
4404.78 1057
4405.40 1113
4406.03 1030
4406.65 1080
4407.28 1073
4407.91 1133
4408.53 1061
4409.16 1026
4409.79 1061
4410.41 1100
4411.04 1127
4411.67 1051
4412.29 1049
4412.92 1104
4413.55 1107
4414.17 1081
4414.80 1104
4415.43 1123
4416.05 1065
4416.68 1049
4417.31 1009
4417.94 1023
4418.56 1015
4419.19 1015
4419.82 988
4420.44 1039
4421.07 1037
4421.70 1069
4422.33 1035
4422.95 1036
4423.58 1077
4424.21 1082
4424.84 1039
4425.46 1034
4426.09 1030
4426.72 961
4427.35 973
4427.97 956
4428.60 987
4429.23 995
4429.86 983
4430.49 1001
4431.11 986
4431.74 1049
4432.37 1041
4433.00 999
4433.63 1051
4434.26 1006
4434.88 1069
4435.51 1046
4436.14 1101
4436.77 1092
4437.40 1044
4438.03 1116
4438.65 1081
4439.28 1047
4439.91 1025
4440.54 1065
4441.17 1030
4441.80 1041
4442.43 1027
4443.06 1104
4443.68 1024
4444.31 999
4444.94 1003
4445.57 1051
4446.20 1040
4446.83 1078
4447.46 1081
4448.09 1095
4448.72 1141
4449.35 1140
4449.98 1164
4450.61 1148
4451.24 1121
4451.86 1061
4452.49 1060
4453.12 1094
4453.75 1059
4454.38 1037
4455.01 1145
4455.64 1101
4456.27 1162
4456.90 1273
4457.53 1316
4458.16 1349
4458.79 1300
4459.42 1380
4460.05 1278
4460.68 1206
4461.31 1153
4461.94 1114
4462.57 1054
4463.20 1062
4463.83 989
4464.46 980
4465.09 1041
4465.72 987
4466.36 968
4466.99 977
4467.62 1004
4468.25 981
4468.88 938
4469.51 996
4470.14 1037
4470.77 961
4471.40 932
4472.03 1026
4472.66 1013
4473.29 942
4473.93 1003
4474.56 983
4475.19 921
4475.82 925
4476.45 903
4477.08 878
4477.71 863
4478.34 887
4478.98 939
4479.61 977
4480.24 996
4480.87 996
4481.50 910
4482.13 920
4482.76 902
4483.40 914
4484.03 971
4484.66 944
4485.29 959
4485.92 1029
4486.56 1013
4487.19 1058
4487.82 1058
4488.45 1014
4489.08 1028
4489.72 1039
4490.35 1010
4490.98 1042
4491.61 1026
4492.25 972
4492.88 980
4493.51 1015
4494.14 1022
4494.78 993
4495.41 1021
4496.04 1018
4496.67 1067
4497.31 988
4497.94 1047
4498.57 1110
4499.20 1063
4499.84 1120
4500.47 1138
4501.10 1303
4501.74 1268
4502.37 1305
4503.00 1436
4503.64 1507
4504.27 1539
4504.90 1480
4505.53 1425
4506.17 1374
4506.80 1293
4507.43 1311
4508.07 1241
4508.70 1225
4509.34 1232
4509.97 1193
4510.60 1212
4511.24 1184
4511.87 1153
4512.50 1198
4513.14 1163
4513.77 1104
4514.41 1060
4515.04 1028
4515.67 1009
4516.31 1037
4516.94 1004
4517.58 1012
4518.21 1017
4518.84 991
4519.48 979
4520.11 978
4520.75 953
4521.38 954
4522.02 970
4522.65 954
4523.28 967
4523.92 1048
4524.55 979
4525.19 981
4525.82 1003
4526.46 984
4527.09 976
4527.73 983
4528.36 1028
4529.00 1033
4529.63 1080
4530.27 1070
4530.90 1109
4531.54 1166
4532.17 1116
4532.81 1171
4533.44 1181
4534.08 1181
4534.71 1198
4535.35 1138
4535.99 1107
4536.62 1085
4537.26 1064
4537.89 1003
4538.53 956
4539.16 936
4539.80 909
4540.43 926
4541.07 907
4541.71 914
4542.34 893
4542.98 888
4543.61 948
4544.25 933
4544.89 861
4545.52 886
4546.16 876
4546.79 877
4547.43 873
4548.07 930
4548.70 883
4549.34 904
4549.98 908
4550.61 908
4551.25 837
4551.89 871
4552.52 936
4553.16 874
4553.80 856
4554.43 888
4555.07 873
4555.71 931
4556.34 892
4556.98 869
4557.62 906
4558.25 894
4558.89 914
4559.53 921
4560.16 884
4560.80 918
4561.44 900
4562.08 919
4562.71 937
4563.35 913
4563.99 868
4564.63 902
4565.26 929
4565.90 893
4566.54 912
4567.18 961
4567.81 930
4568.45 962
4569.09 959
4569.73 974
4570.36 944
4571.00 951
4571.64 932
4572.28 977
4572.92 929
4573.55 931
4574.19 923
4574.83 913
4575.47 930
4576.11 889
4576.75 910
4577.38 949
4578.02 940
4578.66 882
4579.30 938
4579.94 961
4580.58 952
4581.21 976
4581.85 1020
4582.49 1020
4583.13 991
4583.77 1048
4584.41 1003
4585.05 1033
4585.69 1029
4586.32 1130
4586.96 1163
4587.60 1143
4588.24 1281
4588.88 1362
4589.52 1400
4590.16 1448
4590.80 1439
4591.44 1475
4592.08 1519
4592.72 1512
4593.36 1550
4594.00 1567
4594.63 1512
4595.27 1457
4595.91 1338
4596.55 1228
4597.19 1180
4597.83 1114
4598.47 1107
4599.11 1083
4599.75 1099
4600.39 1086
4601.03 1026
4601.67 1076
4602.31 1047
4602.95 1101
4603.59 1073
4604.23 1102
4604.87 1119
4605.51 1080
4606.15 976
4606.79 978
4607.43 1003
4608.08 994
4608.72 1070
4609.36 1061
4610.00 1032
4610.64 973
4611.28 978
4611.92 969
4612.56 944
4613.20 1004
4613.84 959
4614.48 919
4615.12 933
4615.76 946
4616.41 986
4617.05 944
4617.69 907
4618.33 937
4618.97 917
4619.61 911
4620.25 955
4620.89 921
4621.54 926
4622.18 883
4622.82 863
4623.46 919
4624.10 966
4624.74 919
4625.38 892
4626.03 934
4626.67 905
4627.31 936
4627.95 910
4628.59 905
4629.24 938
4629.88 951
4630.52 942
4631.16 980
4631.80 1020
4632.45 1060
4633.09 1083
4633.73 1176
4634.37 1183
4635.02 1189
4635.66 1246
4636.30 1198
4636.94 1162
4637.58 1178
4638.23 1211
4638.87 1215
4639.51 1196
4640.16 1172
4640.80 1208
4641.44 1239
4642.08 1231
4642.73 1190
4643.37 1183
4644.01 1193
4644.66 1050
4645.30 1056
4645.94 1039
4646.58 1018
4647.23 1001
4647.87 1031
4648.51 1002
4649.16 998
4649.80 910
4650.44 983
4651.09 964
4651.73 951
4652.37 976
4653.02 960
4653.66 958
4654.31 920
4654.95 975
4655.59 986
4656.24 1052
4656.88 999
4657.52 950
4658.17 993
4658.81 975
4659.46 923
4660.10 923
4660.75 951
4661.39 937
4662.03 956
4662.68 904
4663.32 857
4663.97 909
4664.61 951
4665.26 887
4665.90 877
4666.54 877
4667.19 881
4667.83 868
4668.48 800
4669.12 819
4669.77 856
4670.41 838
4671.06 894
4671.70 875
4672.35 860
4672.99 897
4673.64 879
4674.28 829
4674.93 826
4675.57 856
4676.22 957
4676.86 922
4677.51 865
4678.15 897
4678.80 897
4679.44 891
4680.09 897
4680.73 954
4681.38 979
4682.03 918
4682.67 946
4683.32 912
4683.96 921
4684.61 907
4685.25 906
4685.90 910
4686.55 914
4687.19 939
4687.84 939
4688.48 943
4689.13 1012
4689.78 1032
4690.42 1016
4691.07 1095
4691.72 1074
4692.36 1091
4693.01 1170
4693.65 1120
4694.30 1151
4694.95 1154
4695.59 1176
4696.24 1102
4696.89 1154
4697.53 1156
4698.18 1216
4698.83 1212
4699.47 1245
4700.12 1289
4700.77 1309
4701.41 1390
4702.06 1434
4702.71 1370
4703.36 1318
4704.00 1281
4704.65 1181
4705.30 1146
4705.94 1166
4706.59 1208
4707.24 1229
4707.89 1106
4708.53 1089
4709.18 1064
4709.83 1064
4710.48 1099
4711.12 1072
4711.77 1053
4712.42 1089
4713.07 1054
4713.71 1058
4714.36 1090
4715.01 1068
4715.66 1074
4716.31 1112
4716.95 1036
4717.60 1022
4718.25 1019
4718.90 1110
4719.55 1108
4720.19 1103
4720.84 1130
4721.49 1098
4722.14 1113
4722.79 1184
4723.44 1213
4724.08 1204
4724.73 1243
4725.38 1246
4726.03 1189
4726.68 1091
4727.33 1051
4727.98 1121
4728.63 1076
4729.27 1126
4729.92 1090
4730.57 1087
4731.22 1125
4731.87 1051
4732.52 1013
4733.17 1051
4733.82 1025
4734.47 1051
4735.12 993
4735.77 995
4736.41 982
4737.06 957
4737.71 971
4738.36 1032
4739.01 1010
4739.66 1004
4740.31 1047
4740.96 1022
4741.61 1043
4742.26 991
4742.91 1079
4743.56 1121
4744.21 1094
4744.86 1068
4745.51 1056
4746.16 1047
4746.81 974
4747.46 970
4748.11 1001
4748.76 1033
4749.41 1045
4750.06 1026
4750.71 1023
4751.36 1072
4752.01 1054
4752.66 1074
4753.31 1034
4753.96 1065
4754.61 1102
4755.26 1117
4755.92 1060
4756.57 1058
4757.22 1101
4757.87 1100
4758.52 1081
4759.17 1055
4759.82 1045
4760.47 1032
4761.12 1021
4761.77 1066
4762.42 1085
4763.08 1133
4763.73 1143
4764.38 1174
4765.03 1156
4765.68 1073
4766.33 1063
4766.98 1020
4767.64 1006
4768.29 1033
4768.94 1006
4769.59 1052
4770.24 1000
4770.89 948
4771.54 988
4772.20 988
4772.85 982
4773.50 1026
4774.15 1028
4774.80 1021
4775.46 1030
4776.11 1055
4776.76 1046
4777.41 1016
4778.06 1050
4778.72 1029
4779.37 989
4780.02 1002
4780.67 1013
4781.33 1053
4781.98 1062
4782.63 1078
4783.28 1036
4783.94 1059
4784.59 1067
4785.24 1036
4785.89 1034
4786.55 1019
4787.20 1091
4787.85 1091
4788.51 1044
4789.16 1100
4789.81 1115
4790.46 1104
4791.12 1106
4791.77 1119
4792.42 1131
4793.08 1184
4793.73 1195
4794.38 1243
4795.04 1202
4795.69 1149
4796.34 1192
4797.00 1155
4797.65 1171
4798.30 1231
4798.96 1219
4799.61 1253
4800.27 1388
4800.92 1487
4801.57 1572
4802.23 1608
4802.88 1676
4803.53 1654
4804.19 1535
4804.84 1477
4805.50 1472
4806.15 1377
4806.81 1322
4807.46 1291
4808.11 1299
4808.77 1334
4809.42 1300
4810.08 1231
4810.73 1241
4811.39 1208
4812.04 1202
4812.69 1268
4813.35 1283
4814.00 1277
4814.66 1290
4815.31 1366
4815.97 1390
4816.62 1362
4817.28 1257
4817.93 1289
4818.59 1296
4819.24 1341
4819.90 1365
4820.55 1337
4821.21 1380
4821.86 1470
4822.52 1552
4823.17 1580
4823.83 1599
4824.48 1653
4825.14 1650
4825.79 1689
4826.45 1610
4827.11 1548
4827.76 1647
4828.42 1571
4829.07 1561
4829.73 1548
4830.38 1567
4831.04 1466
4831.70 1510
4832.35 1475
4833.01 1430
4833.66 1505
4834.32 1502
4834.98 1531
4835.63 1563
4836.29 1556
4836.94 1543
4837.60 1661
4838.26 1734
4838.91 1754
4839.57 1757
4840.23 1739
4840.88 1727
4841.54 1707
4842.20 1787
4842.85 1791
4843.51 1791
4844.17 1797
4844.82 1822
4845.48 1836
4846.14 1803
4846.79 1847
4847.45 1808
4848.11 1872
4848.76 1941
4849.42 1990
4850.08 2050
4850.73 2193
4851.39 2189
4852.05 2347
4852.71 2544
4853.36 2335
4854.02 2297
4854.68 2235
4855.34 2254
4855.99 2239
4856.65 2288
4857.31 2393
4857.97 2541
4858.62 2748
4859.28 2871
4859.94 3152
4860.60 3117
4861.25 3095
4861.91 2994
4862.57 2775
4863.23 2551
4863.89 2378
4864.54 2235
4865.20 2116
4865.86 2120
4866.52 2066
4867.18 2156
4867.84 2245
4868.49 2346
4869.15 2286
4869.81 2269
4870.47 2157
4871.13 2071
4871.79 2056
4872.44 2031
4873.10 1973
4873.76 1972
4874.42 2009
4875.08 1944
4875.74 1879
4876.40 1800
4877.06 1790
4877.72 1895
4878.37 1899
4879.03 2037
4879.69 2057
4880.35 2096
4881.01 2130
4881.67 2066
4882.33 2049
4882.99 2037
4883.65 1873
4884.31 1838
4884.97 1725
4885.63 1646
4886.29 1656
4886.95 1652
4887.61 1557
4888.26 1515
4888.92 1565
4889.58 1636
4890.24 1608
4890.90 1610
4891.56 1629
4892.22 1637
4892.88 1634
4893.54 1564
4894.20 1582
4894.86 1610
4895.52 1662
4896.18 1523
4896.84 1470
4897.51 1452
4898.17 1448
4898.83 1443
4899.49 1459
4900.15 1518
4900.81 1510
4901.47 1482
4902.13 1530
4902.79 1491
4903.45 1451
4904.11 1396
4904.77 1346
4905.43 1366
4906.09 1418
4906.75 1337
4907.41 1342
4908.08 1282
4908.74 1320
4909.40 1271
4910.06 1256
4910.72 1254
4911.38 1257
4912.04 1238
4912.70 1254
4913.37 1177
4914.03 1221
4914.69 1237
4915.35 1218
4916.01 1216
4916.67 1204
4917.33 1203
4918.00 1172
4918.66 1171
4919.32 1177
4919.98 1123
4920.64 1125
4921.31 1091
4921.97 1102
4922.63 1151
4923.29 1136
4923.95 1137
4924.62 1023
4925.28 1064
4925.94 1137
4926.60 1127
4927.26 1113
4927.93 1076
4928.59 1050
4929.25 1076
4929.91 1070
4930.58 1115
4931.24 1076
4931.90 1094
4932.56 1056
4933.23 1067
4933.89 1037
4934.55 1079
4935.22 1053
4935.88 1044
4936.54 1071
4937.20 1062
4937.87 1067
4938.53 1081
4939.19 1068
4939.86 1036
4940.52 1044
4941.18 1085
4941.85 1101
4942.51 1060
4943.17 1064
4943.84 1049
4944.50 1001
4945.16 1060
4945.83 1082
4946.49 1063
4947.15 986
4947.82 977
4948.48 991
4949.15 1006
4949.81 989
4950.47 1033
4951.14 1042
4951.80 1013
4952.47 998
4953.13 962
4953.79 966
4954.46 998
4955.12 989
4955.79 988
4956.45 1037
4957.11 1017
4957.78 1004
4958.44 1025
4959.11 1012
4959.77 1074
4960.44 1052
4961.10 1039
4961.77 1094
4962.43 1146
4963.10 1196
4963.76 1176
4964.42 1273
4965.09 1238
4965.75 1320
4966.42 1246
4967.08 1238
4967.75 1228
4968.41 1155
4969.08 1198
4969.74 1185
4970.41 1053
4971.08 991
4971.74 1033
4972.41 1004
4973.07 966
4973.74 1016
4974.40 1067
4975.07 1013
4975.73 1065
4976.40 1207
4977.06 1137
4977.73 1168
4978.40 1164
4979.06 1217
4979.73 1240
4980.39 1161
4981.06 1040
4981.73 1001
4982.39 985
4983.06 1011
4983.72 987
4984.39 1040
4985.06 1035
4985.72 1020
4986.39 988
4987.05 909
4987.72 920
4988.39 942
4989.05 922
4989.72 901
4990.39 958
4991.05 970
4991.72 972
4992.39 920
4993.05 968
4993.72 942
4994.39 973
4995.05 919
4995.72 934
4996.39 912
4997.05 905
4997.72 845
4998.39 880
4999.06 895
4999.72 923
5000.39 893
5001.06 889
5001.73 911
5002.39 854
5003.06 814
5003.73 809
5004.39 861
5005.06 870
5005.73 870
5006.40 875
5007.07 863
5007.73 886
5008.40 929
5009.07 865
5009.74 875
5010.40 930
5011.07 902
5011.74 885
5012.41 912
5013.08 952
5013.74 925
5014.41 978
5015.08 893
5015.75 926
5016.42 902
5017.09 818
5017.75 856
5018.42 849
5019.09 843
5019.76 834
5020.43 890
5021.10 871
5021.76 925
5022.43 841
5023.10 876
5023.77 882
5024.44 913
5025.11 829
5025.78 847
5026.45 858
5027.12 877
5027.78 873
5028.45 882
5029.12 866
5029.79 855
5030.46 850
5031.13 822
5031.80 849
5032.47 826
5033.14 785
5033.81 837
5034.48 896
5035.15 891
5035.82 835
5036.49 796
5037.16 819
5037.83 835
5038.50 862
5039.16 836
5039.83 873
5040.50 865
5041.17 846
5041.84 840
5042.51 869
5043.18 815
5043.85 856
5044.52 918
5045.20 913
5045.87 876
5046.54 845
5047.21 851
5047.88 831
5048.55 830
5049.22 845
5049.89 886
5050.56 862
5051.23 871
5051.90 896
5052.57 882
5053.24 859
5053.91 884
5054.58 851
5055.25 848
5055.92 849
5056.60 854
5057.27 838
5057.94 839
5058.61 834
5059.28 792
5059.95 807
5060.62 855
5061.29 909
5061.96 889
5062.64 864
5063.31 854
5063.98 835
5064.65 874
5065.32 921
5065.99 875
5066.66 942
5067.34 971
5068.01 875
5068.68 902
5069.35 937
5070.02 942
5070.70 851
5071.37 854
5072.04 813
5072.71 901
5073.38 866
5074.06 849
5074.73 865
5075.40 853
5076.07 874
5076.74 964
5077.42 934
5078.09 896
5078.76 968
5079.43 1026
5080.11 988
5080.78 1022
5081.45 1078
5082.12 1021
5082.80 999
5083.47 1026
5084.14 988
5084.82 971
5085.49 1001
5086.16 1006
5086.83 961
5087.51 999
5088.18 960
5088.85 995
5089.53 989
5090.20 1002
5090.87 1044
5091.55 1057
5092.22 1068
5092.89 1037
5093.57 1090
5094.24 1090
5094.91 1106
5095.59 1024
5096.26 990
5096.93 973
5097.61 980
5098.28 932
5098.96 982
5099.63 968
5100.30 926
5100.98 903
5101.65 911
5102.32 967
5103.00 966
5103.67 991
5104.35 982
5105.02 1062
5105.70 1024
5106.37 1079
5107.04 1151
5107.72 1074
5108.39 1055
5109.07 1012
5109.74 999
5110.42 1001
5111.09 1013
5111.77 1037
5112.44 983
5113.11 923
5113.79 953
5114.46 978
5115.14 959
5115.81 991
5116.49 1057
5117.16 1049
5117.84 1086
5118.51 1134
5119.19 1187
5119.86 1329
5120.54 1359
5121.21 1356
5121.89 1393
5122.57 1357
5123.24 1390
5123.92 1316
5124.59 1285
5125.27 1235
5125.94 1142
5126.62 1082
5127.29 1141
5127.97 1080
5128.64 1082
5129.32 1062
5130.00 1072
5130.67 1006
5131.35 1023
5132.02 969
5132.70 1005
5133.38 1033
5134.05 1063
5134.73 1045
5135.40 1031
5136.08 1008
5136.76 1001
5137.43 1040
5138.11 1038
5138.79 988
5139.46 1030
5140.14 994
5140.82 1022
5141.49 970
5142.17 910
5142.85 903
5143.52 931
5144.20 946
5144.88 902
5145.55 852
5146.23 925
5146.91 843
5147.58 885
5148.26 886
5148.94 869
5149.61 870
5150.29 917
5150.97 878
5151.65 865
5152.32 869
5153.00 869
5153.68 820
5154.36 839
5155.03 880
5155.71 878
5156.39 830
5157.07 854
5157.74 846
5158.42 916
5159.10 941
5159.78 886
5160.45 858
5161.13 891
5161.81 864
5162.49 866
5163.17 842
5163.84 822
5164.52 830
5165.20 836
5165.88 832
5166.56 881
5167.24 860
5167.91 911
5168.59 905
5169.27 902
5169.95 918
5170.63 862
5171.31 864
5171.98 849
5172.66 813
5173.34 786
5174.02 839
5174.70 800
5175.38 802
5176.06 787
5176.74 822
5177.41 815
5178.09 825
5178.77 817
5179.45 825
5180.13 832
5180.81 856
5181.49 873
5182.17 859
5182.85 863
5183.53 881
5184.21 873
5184.89 826
5185.57 791
5186.24 835
5186.92 847
5187.60 825
5188.28 822
5188.96 779
5189.64 868
5190.32 847
5191.00 824
5191.68 842
5192.36 817
5193.04 824
5193.72 846
5194.40 815
5195.08 830
5195.76 867
5196.44 809
5197.12 798
5197.80 783
5198.48 808
5199.16 810
5199.84 830
5200.52 819
5201.21 786
5201.89 809
5202.57 813
5203.25 786
5203.93 823
5204.61 850
5205.29 893
5205.97 813
5206.65 855
5207.33 879
5208.01 845
5208.69 864
5209.37 844
5210.06 882
5210.74 911
5211.42 855
5212.10 849
5212.78 853
5213.46 860
5214.14 914
5214.82 931
5215.51 968
5216.19 958
5216.87 936
5217.55 973
5218.23 969
5218.91 970
5219.60 969
5220.28 985
5220.96 935
5221.64 949
5222.32 946
5223.00 1031
5223.69 1054
5224.37 1070
5225.05 1049
5225.73 1080
5226.41 1024
5227.10 1032
5227.78 975
5228.46 974
5229.14 967
5229.83 969
5230.51 932
5231.19 888
5231.87 881
5232.56 906
5233.24 914
5233.92 893
5234.60 961
5235.29 961
5235.97 948
5236.65 976
5237.34 944
5238.02 967
5238.70 974
5239.38 1033
5240.07 997
5240.75 1022
5241.43 991
5242.12 1017
5242.80 1000
5243.48 972
5244.17 994
5244.85 975
5245.53 986
5246.22 943
5246.90 877
5247.58 906
5248.27 921
5248.95 900
5249.63 921
5250.32 902
5251.00 974
5251.69 966
5252.37 927
5253.05 950
5253.74 972
5254.42 1001
5255.11 1009
5255.79 970
5256.47 977
5257.16 928
5257.84 914
5258.53 932
5259.21 910
5259.89 886
5260.58 895
5261.26 933
5261.95 977
5262.63 997
5263.32 995
5264.00 1014
5264.69 1003
5265.37 1085
5266.06 1021
5266.74 984
5267.43 1007
5268.11 1010
5268.79 1045
5269.48 1015
5270.16 1044
5270.85 1006
5271.53 957
5272.22 954
5272.91 944
5273.59 950
5274.28 950
5274.96 932
5275.65 895
5276.33 893
5277.02 900
5277.70 926
5278.39 941
5279.07 965
5279.76 898
5280.45 831
5281.13 879
5281.82 912
5282.50 958
5283.19 967
5283.87 935
5284.56 971
5285.25 908
5285.93 859
5286.62 866
5287.30 939
5287.99 884
5288.68 834
5289.36 838
5290.05 897
5290.74 922
5291.42 977
5292.11 848
5292.79 917
5293.48 931
5294.17 889
5294.85 907
5295.54 931
5296.23 931
5296.91 937
5297.60 939
5298.29 938
5298.98 1016
5299.66 1006
5300.35 999
5301.04 1041
5301.72 999
5302.41 1057
5303.10 1086
5303.78 1114
5304.47 1169
5305.16 1281
5305.85 1301
5306.53 1317
5307.22 1384
5307.91 1337
5308.60 1409
5309.28 1446
5309.97 1337
5310.66 1221
5311.35 1217
5312.03 1274
5312.72 1330
5313.41 1319
5314.10 1393
5314.79 1387
5315.47 1354
5316.16 1261
5316.85 1257
5317.54 1203
5318.23 1205
5318.91 1170
5319.60 1173
5320.29 1213
5320.98 1265
5321.67 1380
5322.36 1355
5323.04 1314
5323.73 1271
5324.42 1239
5325.11 1141
5325.80 1098
5326.49 1110
5327.18 1046
5327.86 1046
5328.55 1070
5329.24 1029
5329.93 1050
5330.62 981
5331.31 971
5332.00 982
5332.69 940
5333.38 865
5334.06 924
5334.75 872
5335.44 934
5336.13 980
5336.82 933
5337.51 905
5338.20 932
5338.89 971
5339.58 899
5340.27 979
5340.96 922
5341.65 946
5342.34 961
5343.03 950
5343.72 962
5344.41 967
5345.10 961
5345.79 961
5346.48 1040
5347.17 1015
5347.86 992
5348.55 987
5349.24 1042
5349.93 1068
5350.62 1090
5351.31 1070
5352.00 1052
5352.69 1028
5353.38 1057
5354.07 1016
5354.76 1015
5355.45 961
5356.14 899
5356.83 921
5357.52 904
5358.21 865
5358.90 861
5359.59 883
5360.29 883
5360.98 912
5361.67 933
5362.36 974
5363.05 995
5363.74 1009
5364.43 1022
5365.12 992
5365.81 976
5366.50 927
5367.20 885
5367.89 869
5368.58 888
5369.27 845
5369.96 900
5370.65 890
5371.34 884
5372.04 879
5372.73 919
5373.42 901
5374.11 861
5374.80 916
5375.49 874
5376.19 814
5376.88 853
5377.57 867
5378.26 920
5378.95 873
5379.65 862
5380.34 836
5381.03 852
5381.72 858
5382.42 871
5383.11 885
5383.80 871
5384.49 833
5385.19 842
5385.88 861
5386.57 834
5387.26 910
5387.96 946
5388.65 971
5389.34 921
5390.03 915
5390.73 939
5391.42 882
5392.11 934
5392.80 921
5393.50 918
5394.19 867
5394.88 915
5395.58 922
5396.27 937
5396.96 943
5397.66 915
5398.35 909
5399.04 908
5399.74 857
5400.43 840
5401.12 879
5401.82 875
5402.51 877
5403.20 885
5403.90 875
5404.59 888
5405.29 946
5405.98 892
5406.67 976
5407.37 964
5408.06 972
5408.75 939
5409.45 898
5410.14 919
5410.84 951
5411.53 907
5412.23 927
5412.92 966
5413.61 909
5414.31 895
5415.00 883
5415.70 916
5416.39 963
5417.09 963
5417.78 923
5418.47 918
5419.17 958
5419.86 933
5420.56 939
5421.25 1005
5421.95 1002
5422.64 1021
5423.34 1012
5424.03 1022
5424.73 980
5425.42 943
5426.12 1010
5426.81 997
5427.51 944
5428.20 947
5428.90 994
5429.59 981
5430.29 926
5430.99 918
5431.68 965
5432.38 1000
5433.07 1034
5433.77 1031
5434.46 1020
5435.16 1024
5435.85 1034
5436.55 1038
5437.25 1057
5437.94 1067
5438.64 1037
5439.33 1066
5440.03 1080
5440.73 1061
5441.42 1069
5442.12 1133
5442.81 1037
5443.51 1073
5444.21 1075
5444.90 1132
5445.60 1172
5446.29 1240
5446.99 1322
5447.69 1427
5448.38 1468
5449.08 1517
5449.78 1580
5450.47 1546
5451.17 1561
5451.87 1514
5452.56 1466
5453.26 1423
5453.96 1323
5454.65 1331
5455.35 1272
5456.05 1254
5456.75 1199
5457.44 1157
5458.14 1221
5458.84 1223
5459.53 1252
5460.23 1262
5460.93 1268
5461.63 1301
5462.32 1311
5463.02 1355
5463.72 1392
5464.42 1347
5465.11 1335
5465.81 1358
5466.51 1435
5467.21 1387
5467.90 1381
5468.60 1362
5469.30 1368
5470.00 1337
5470.70 1336
5471.39 1400
5472.09 1494
5472.79 1430
5473.49 1438
5474.19 1514
5474.88 1665
5475.58 1665
5476.28 1631
5476.98 1675
5477.68 1704
5478.38 1750
5479.07 1944
5479.77 2142
5480.47 2398
5481.17 2829
5481.87 2995
5482.57 3069
5483.27 3287
5483.96 3132
5484.66 2878
5485.36 2768
5486.06 2495
5486.76 2401
5487.46 2270
5488.16 2149
5488.86 2101
5489.56 1974
5490.26 1938
5490.96 1937
5491.65 2014
5492.35 2010
5493.05 1993
5493.75 2113
5494.45 2212
5495.15 2186
5495.85 2198
5496.55 2237
5497.25 2273
5497.95 2301
5498.65 2379
5499.35 2559
5500.05 2882
5500.75 3296
5501.45 3940
5502.15 4543
5502.85 5081
5503.55 5238
5504.25 5217
5504.95 4729
5505.65 4005
5506.35 3475
5507.05 3069
5507.75 2634
5508.45 2289
5509.15 2146
5509.85 1999
5510.55 1948
5511.25 1865
5511.95 1787
5512.65 1752
5513.35 1700
5514.05 1757
5514.76 1788
5515.46 1734
5516.16 1698
5516.86 1778
5517.56 1781
5518.26 1757
5518.96 1678
5519.66 1652
5520.36 1627
5521.06 1639
5521.77 1674
5522.47 1561
5523.17 1566
5523.87 1541
5524.57 1527
5525.27 1518
5525.97 1353
5526.67 1336
5527.38 1373
5528.08 1352
5528.78 1322
5529.48 1271
5530.18 1331
5530.88 1332
5531.59 1354
5532.29 1308
5532.99 1323
5533.69 1329
5534.39 1287
5535.10 1260
5535.80 1258
5536.50 1206
5537.20 1168
5537.90 1179
5538.61 1233
5539.31 1158
5540.01 1180
5540.71 1222
5541.42 1201
5542.12 1212
5542.82 1146
5543.52 1162
5544.23 1160
5544.93 1122
5545.63 1096
5546.33 1069
5547.04 1076
5547.74 1089
5548.44 1155
5549.15 1166
5549.85 1106
5550.55 1067
5551.26 1078
5551.96 1073
5552.66 1094
5553.36 1057
5554.07 1079
5554.77 1111
5555.47 1122
5556.18 1075
5556.88 1121
5557.58 1122
5558.29 1097
5558.99 1076
5559.70 1112
5560.40 1099
5561.10 1121
5561.81 1138
5562.51 1157
5563.21 1137
5563.92 1157
5564.62 1140
5565.33 1150
5566.03 1179
5566.73 1159
5567.44 1175
5568.14 1145
5568.85 1100
5569.55 1104
5570.25 1097
5570.96 1046
5571.66 1062
5572.37 1060
5573.07 1086
5573.78 1033
5574.48 1035
5575.19 1105
5575.89 1098
5576.59 1152
5577.30 1176
5578.00 1156
5578.71 1107
5579.41 1045
5580.12 1092
5580.82 1039
5581.53 984
5582.23 1038
5582.94 1072
5583.64 1046
5584.35 999
5585.05 1035
5585.76 963
5586.46 986
5587.17 1041
5587.88 1019
5588.58 1097
5589.29 1046
5589.99 1094
5590.70 1065
5591.40 1064
5592.11 1048
5592.81 999
5593.52 970
5594.23 1011
5594.93 992
5595.64 1032
5596.34 981
5597.05 980
5597.76 986
5598.46 1012
5599.17 978
5599.87 953
5600.58 991
5601.29 1000
5601.99 1012
5602.70 1010
5603.41 954
5604.11 979
5604.82 987
5605.52 993
5606.23 1029
5606.94 1028
5607.64 1037
5608.35 1073
5609.06 1056
5609.76 1036
5610.47 1028
5611.18 975
5611.88 986
5612.59 953
5613.30 986
5614.01 988
5614.71 992
5615.42 1042
5616.13 1014
5616.83 1004
5617.54 989
5618.25 1044
5618.96 1000
5619.66 1014
5620.37 1081
5621.08 1082
5621.79 1044
5622.49 1046
5623.20 1034
5623.91 1045
5624.62 1061
5625.32 1074
5626.03 1072
5626.74 1000
5627.45 1027
5628.16 1047
5628.86 1120
5629.57 1098
5630.28 1056
5630.99 1110
5631.70 1167
5632.40 1098
5633.11 1099
5633.82 1218
5634.53 1202
5635.24 1208
5635.95 1178
5636.65 1200
5637.36 1266
5638.07 1383
5638.78 1310
5639.49 1375
5640.20 1494
5640.91 1547
5641.61 1432
5642.32 1465
5643.03 1455
5643.74 1381
5644.45 1355
5645.16 1345
5645.87 1293
5646.58 1305
5647.29 1220
5648.00 1181
5648.70 1177
5649.41 1194
5650.12 1144
5650.83 1109
5651.54 1179
5652.25 1177
5652.96 1207
5653.67 1193
5654.38 1189
5655.09 1143
5655.80 1131
5656.51 1144
5657.22 1197
5657.93 1199
5658.64 1213
5659.35 1259
5660.06 1373
5660.77 1309
5661.48 1406
5662.19 1403
5662.90 1409
5663.61 1385
5664.32 1351
5665.03 1374
5665.74 1351
5666.45 1263
5667.16 1230
5667.87 1182
5668.58 1180
5669.29 1217
5670.00 1184
5670.71 1138
5671.42 1244
5672.13 1310
5672.84 1353
5673.56 1389
5674.27 1402
5674.98 1389
5675.69 1286
5676.40 1281
5677.11 1249
5677.82 1175
5678.53 1088
5679.24 1146
5679.95 1123
5680.67 1110
5681.38 1213
5682.09 1189
5682.80 1169
5683.51 1175
5684.22 1163
5684.93 1118
5685.65 1101
5686.36 1154
5687.07 1106
5687.78 1069
5688.49 1058
5689.20 1023
5689.92 1016
5690.63 1019
5691.34 1019
5692.05 1037
5692.76 1097
5693.47 1038
5694.19 981
5694.90 1024
5695.61 1022
5696.32 991
5697.04 962
5697.75 982
5698.46 1002
5699.17 991
5699.89 997
5700.60 954
5701.31 956
5702.02 982
5702.74 962
5703.45 992
5704.16 1029
5704.87 1002
5705.59 1053
5706.30 1000
5707.01 1014
5707.72 976
5708.44 1010
5709.15 945
5709.86 997
5710.58 977
5711.29 985
5712.00 950
5712.72 938
5713.43 961
5714.14 956
5714.86 913
5715.57 892
5716.28 920
5717.00 899
5717.71 889
5718.42 960
5719.14 937
5719.85 953
5720.56 930
5721.28 928
5721.99 953
5722.71 946
5723.42 946
5724.13 944
5724.85 1005
5725.56 994
5726.28 1001
5726.99 966
5727.70 1011
5728.42 1054
5729.13 1007
5729.85 1034
5730.56 1075
5731.28 993
5731.99 936
5732.70 965
5733.42 1009
5734.13 1000
5734.85 988
5735.56 940
5736.28 919
5736.99 898
5737.71 869
5738.42 952
5739.14 949
5739.85 912
5740.57 917
5741.28 857
5742.00 883
5742.71 909
5743.43 924
5744.14 849
5744.86 890
5745.57 929
5746.29 872
5747.00 909
5747.72 969
5748.43 926
5749.15 922
5749.87 929
5750.58 905
5751.30 949
5752.01 952
5752.73 904
5753.44 956
5754.16 925
5754.88 923
5755.59 953
5756.31 938
5757.02 944
5757.74 926
5758.46 968
5759.17 986
5759.89 1003
5760.60 1000
5761.32 1020
5762.04 992
5762.75 997
5763.47 976
5764.19 952
5764.90 936
5765.62 941
5766.34 964
5767.05 923
5767.77 932
5768.49 988
5769.20 1021
5769.92 997
5770.64 1095
5771.35 1158
5772.07 1231
5772.79 1193
5773.50 1269
5774.22 1203
5774.94 1107
5775.65 1124
5776.37 1083
5777.09 1007
5777.81 928
5778.52 957
5779.24 1026
5779.96 982
5780.68 972
5781.39 934
5782.11 942
5782.83 931
5783.55 980
5784.26 1005
5784.98 938
5785.70 937
5786.42 934
5787.14 925
5787.85 897
5788.57 945
5789.29 954
5790.01 944
5790.73 941
5791.44 916
5792.16 923
5792.88 872
5793.60 947
5794.32 922
5795.03 938
5795.75 984
5796.47 947
5797.19 956
5797.91 947
5798.63 1011
5799.35 942
5800.06 924
5800.78 890
5801.50 946
5802.22 890
5802.94 917
5803.66 941
5804.38 926
5805.10 964
5805.82 929
5806.53 920
5807.25 885
5807.97 921
5808.69 962
5809.41 897
5810.13 911
5810.85 912
5811.57 906
5812.29 907
5813.01 898
5813.73 877
5814.45 922
5815.17 899
5815.89 861
5816.61 825
5817.33 865
5818.05 866
5818.77 858
5819.49 901
5820.20 904
5820.92 942
5821.64 928
5822.36 941
5823.09 929
5823.81 888
5824.53 940
5825.25 950
5825.97 946
5826.69 948
5827.41 961
5828.13 930
5828.85 922
5829.57 965
5830.29 953
5831.01 953
5831.73 992
5832.45 907
5833.17 955
5833.89 999
5834.61 936
5835.33 934
5836.05 904
5836.78 971
5837.50 925
5838.22 928
5838.94 876
5839.66 877
5840.38 943
5841.10 959
5841.82 923
5842.54 896
5843.27 971
5843.99 924
5844.71 909
5845.43 886
5846.15 901
5846.87 922
5847.59 891
5848.32 942
5849.04 975
5849.76 984
5850.48 962
5851.20 972
5851.93 988
5852.65 987
5853.37 959
5854.09 996
5854.81 1002
5855.54 1001
5856.26 997
5856.98 1017
5857.70 1014
5858.42 967
5859.15 939
5859.87 924
5860.59 971
5861.31 1004
5862.04 911
5862.76 927
5863.48 940
5864.20 993
5864.93 970
5865.65 919
5866.37 967
5867.10 967
5867.82 976
5868.54 986
5869.26 1049
5869.99 1019
5870.71 1008
5871.43 991
5872.16 1019
5872.88 1027
5873.60 1017
5874.33 1026
5875.05 1060
5875.77 1048
5876.50 1020
5877.22 1049
5877.94 1018
5878.67 1088
5879.39 1086
5880.11 1050
5880.84 1142
5881.56 1193
5882.28 1190
5883.01 1211
5883.73 1193
5884.46 1157
5885.18 1169
5885.90 1164
5886.63 1188
5887.35 1173
5888.08 1176
5888.80 1209
5889.52 1163
5890.25 1176
5890.97 1161
5891.70 1147
5892.42 1184
5893.15 1124
5893.87 1183
5894.59 1180
5895.32 1147
5896.04 1169
5896.77 1174
5897.49 1199
5898.22 1208
5898.94 1184
5899.67 1170
5900.39 1152
5901.12 1187
5901.84 1177
5902.57 1232
5903.29 1225
5904.02 1282
5904.74 1291
5905.47 1294
5906.19 1291
5906.92 1281
5907.64 1305
5908.37 1311
5909.09 1315
5909.82 1346
5910.55 1317
5911.27 1335
5912.00 1339
5912.72 1261
5913.45 1321
5914.17 1347
5914.90 1349
5915.63 1362
5916.35 1344
5917.08 1364
5917.80 1419
5918.53 1456
5919.25 1432
5919.98 1426
5920.71 1469
5921.43 1484
5922.16 1507
5922.89 1470
5923.61 1538
5924.34 1562
5925.06 1615
5925.79 1604
5926.52 1626
5927.24 1589
5927.97 1598
5928.70 1688
5929.42 1724
5930.15 1732
5930.88 1731
5931.60 1742
5932.33 1830
5933.06 1841
5933.78 1879
5934.51 1880
5935.24 1960
5935.97 1940
5936.69 2027
5937.42 2093
5938.15 2114
5938.87 2096
5939.60 2169
5940.33 2178
5941.06 2225
5941.78 2237
5942.51 2305
5943.24 2278
5943.97 2350
5944.69 2413
5945.42 2521
5946.15 2570
5946.88 2643
5947.60 2719
5948.33 2716
5949.06 2841
5949.79 2908
5950.52 2961
5951.24 3067
5951.97 3275
5952.70 3611
5953.43 3821
5954.16 4151
5954.88 4600
5955.61 4780
5956.34 4801
5957.07 4535
5957.80 4524
5958.53 4185
5959.25 3962
5959.98 3901
5960.71 3795
5961.44 3713
5962.17 3614
5962.90 3655
5963.63 3732
5964.36 3619
5965.08 3740
5965.81 3960
5966.54 4233
5967.27 4555
5968.00 4928
5968.73 5096
5969.46 5200
5970.19 5309
5970.92 5208
5971.65 5145
5972.37 4995
5973.10 4676
5973.83 4524
5974.56 4423
5975.29 4352
5976.02 4330
5976.75 4202
5977.48 4188
5978.21 4203
5978.94 4259
5979.67 4404
5980.40 4462
5981.13 4689
5981.86 4936
5982.59 5020
5983.32 5132
5984.05 5217
5984.78 5324
5985.51 5326
5986.24 5261
5986.97 5288
5987.70 5169
5988.43 5287
5989.16 5263
5989.89 5294
5990.62 5211
5991.35 5210
5992.08 5403
5992.81 5385
5993.54 5417
5994.27 5404
5995.00 5453
5995.74 5504
5996.47 5638
5997.20 5748
5997.93 5887
5998.66 5953
5999.39 6046
6000.12 5955
6000.85 5896
6001.58 5878
6002.31 5762
6003.04 5757
6003.78 5730
6004.51 5710
6005.24 5552
6005.97 5478
6006.70 5392
6007.43 5272
6008.16 5504
6008.90 5729
6009.63 6271
6010.36 6974
6011.09 8091
6011.82 9444
6012.55 11109
6013.29 13061
6014.02 15005
6014.75 16811
6015.48 17977
6016.21 18411
6016.95 18230
6017.68 17401
6018.41 16043
6019.14 14569
6019.87 12783
6020.61 11072
6021.34 9558
6022.07 8243
6022.80 7197
6023.54 6400
6024.27 5803
6025.00 5419
6025.73 4986
6026.47 4783
6027.20 4529
6027.93 4365
6028.66 4412
6029.40 4398
6030.13 4368
6030.86 4513
6031.59 4521
6032.33 4482
6033.06 4380
6033.79 4376
6034.53 4248
6035.26 3992
6035.99 3738
6036.73 3638
6037.46 3505
6038.19 3368
6038.93 3520
6039.66 3533
6040.39 3514
6041.13 3512
6041.86 3531
6042.59 3535
6043.33 3522
6044.06 3711
6044.79 3787
6045.53 3883
6046.26 3850
6047.00 3897
6047.73 3937
6048.46 3973
6049.20 4100
6049.93 4113
6050.67 4144
6051.40 4400
6052.13 4607
6052.87 4665
6053.60 4903
6054.34 5353
6055.07 5604
6055.81 5561
6056.54 5456
6057.27 5295
6058.01 5049
6058.74 4685
6059.48 4503
6060.21 4281
6060.95 4088
6061.68 4054
6062.42 4087
6063.15 3921
6063.89 3817
6064.62 3816
6065.36 3730
6066.09 3569
6066.83 3541
6067.56 3553
6068.30 3465
6069.03 3418
6069.77 3302
6070.50 3394
6071.24 3216
6071.97 3171
6072.71 3215
6073.44 3152
6074.18 3130
6074.91 3049
6075.65 3032
6076.39 3014
6077.12 3044
6077.86 2988
6078.59 3010
6079.33 2933
6080.06 2966
6080.80 2918
6081.54 2809
6082.27 2794
6083.01 2742
6083.74 2674
6084.48 2707
6085.22 2693
6085.95 2668
6086.69 2608
6087.42 2520
6088.16 2502
6088.90 2541
6089.63 2501
6090.37 2532
6091.11 2611
6091.84 2625
6092.58 2673
6093.32 2635
6094.05 2633
6094.79 2595
6095.53 2540
6096.26 2562
6097.00 2538
6097.74 2467
6098.47 2486
6099.21 2533
6099.95 2469
6100.69 2412
6101.42 2469
6102.16 2414
6102.90 2408
6103.63 2345
6104.37 2379
6105.11 2327
6105.85 2418
6106.58 2360
6107.32 2330
6108.06 2326
6108.80 2303
6109.53 2343
6110.27 2396
6111.01 2355
6111.75 2322
6112.49 2396
6113.22 2400
6113.96 2401
6114.70 2509
6115.44 2502
6116.17 2504
6116.91 2534
6117.65 2632
6118.39 2630
6119.13 2603
6119.87 2588
6120.60 2621
6121.34 2585
6122.08 2626
6122.82 2530
6123.56 2537
6124.30 2585
6125.03 2643
6125.77 2640
6126.51 2665
6127.25 2763
6127.99 2658
6128.73 2677
6129.47 2673
6130.21 2718
6130.94 2752
6131.68 2684
6132.42 2722
6133.16 2660
6133.90 2736
6134.64 2753
6135.38 2837
6136.12 2921
6136.86 2931
6137.60 3037
6138.34 2980
6139.08 3098
6139.81 3155
6140.55 3310
6141.29 3466
6142.03 3467
6142.77 3589
6143.51 3572
6144.25 3461
6144.99 3426
6145.73 3353
6146.47 3344
6147.21 3333
6147.95 3380
6148.69 3258
6149.43 3231
6150.17 3249
6150.91 3228
6151.65 3234
6152.39 3313
6153.13 3267
6153.87 3296
6154.61 3348
6155.35 3381
6156.09 3397
6156.83 3488
6157.58 3519
6158.32 3600
6159.06 3593
6159.80 3656
6160.54 3672
6161.28 3762
6162.02 3751
6162.76 3820
6163.50 3986
6164.24 4060
6164.98 4294
6165.72 4507
6166.46 4713
6167.21 5043
6167.95 5244
6168.69 5371
6169.43 5482
6170.17 5508
6170.91 5471
6171.65 5378
6172.39 5308
6173.14 5273
6173.88 5119
6174.62 5069
6175.36 5048
6176.10 5001
6176.84 4813
6177.59 4826
6178.33 4971
6179.07 5105
6179.81 5405
6180.55 5839
6181.30 6542
6182.04 7409
6182.78 8413
6183.52 9333
6184.26 10294
6185.01 10906
6185.75 11270
6186.49 11212
6187.23 10925
6187.97 10058
6188.72 9297
6189.46 8609
6190.20 7955
6190.94 7443
6191.69 6920
6192.43 6631
6193.17 6472
6193.92 6196
6194.66 6087
6195.40 6132
6196.14 6060
6196.89 5940
6197.63 5819
6198.37 5895
6199.12 5858
6199.86 5756
6200.60 5776
6201.34 5881
6202.09 5820
6202.83 5830
6203.57 5687
6204.32 5960
6205.06 6584
6205.80 7259
6206.55 8436
6207.29 10192
6208.03 12645
6208.78 15672
6209.52 18700
6210.27 21851
6211.01 24108
6211.75 25023
6212.50 25073
6213.24 23807
6213.98 21718
6214.73 19317
6215.47 16559
6216.22 13986
6216.96 11666
6217.71 9856
6218.45 8233
6219.19 7114
6219.94 6161
6220.68 5664
6221.43 5229
6222.17 5015
6222.92 4663
6223.66 4482
6224.40 4494
6225.15 4424
6225.89 4359
6226.64 4152
6227.38 4104
6228.13 3883
6228.87 3711
6229.62 3637
6230.36 3319
6231.11 3176
6231.85 3057
6232.60 2909
6233.34 2972
6234.09 2952
6234.83 2973
6235.58 2972
6236.32 2904
6237.07 2994
6237.81 3015
6238.56 3091
6239.30 3165
6240.05 3371
6240.80 3557
6241.54 3770
6242.29 3891
6243.03 3952
6243.78 3985
6244.52 3838
6245.27 3792
6246.02 3757
6246.76 3831
6247.51 3833
6248.25 3890
6249.00 3915
6249.75 3952
6250.49 3913
6251.24 3785
6251.98 3725
6252.73 3593
6253.48 3495
6254.22 3478
6254.97 3377
6255.72 3341
6256.46 3278
6257.21 3225
6257.95 3214
6258.70 3145
6259.45 3060
6260.19 3093
6260.94 3140
6261.69 3009
6262.43 2984
6263.18 2987
6263.93 3036
6264.68 3026
6265.42 2951
6266.17 2875
6266.92 2848
6267.66 2788
6268.41 2868
6269.16 2932
6269.91 2837
6270.65 2796
6271.40 2809
6272.15 2834
6272.89 2835
6273.64 2848
6274.39 2886
6275.14 2794
6275.88 2761
6276.63 2754
6277.38 2784
6278.13 2766
6278.88 2768
6279.62 2762
6280.37 2713
6281.12 2714
6281.87 2648
6282.62 2619
6283.36 2589
6284.11 2475
6284.86 2367
6285.61 2363
6286.36 2374
6287.10 2333
6287.85 2310
6288.60 2324
6289.35 2303
6290.10 2232
6290.85 2252
6291.59 2286
6292.34 2180
6293.09 2188
6293.84 2131
6294.59 2078
6295.34 2050
6296.09 2104
6296.84 2086
6297.58 1993
6298.33 2058
6299.08 2051
6299.83 2086
6300.58 2018
6301.33 2002
6302.08 1979
6302.83 2053
6303.58 1974
6304.33 1908
6305.08 1939
6305.83 2022
6306.58 1967
6307.32 1993
6308.07 1967
6308.82 1990
6309.57 2056
6310.32 2095
6311.07 2104
6311.82 2120
6312.57 2170
6313.32 2245
6314.07 2271
6314.82 2223
6315.57 2211
6316.32 2295
6317.07 2321
6317.82 2391
6318.57 2465
6319.32 2394
6320.07 2327
6320.82 2275
6321.57 2189
6322.32 2116
6323.07 2019
6323.82 1980
6324.58 1940
6325.33 1920
6326.08 1910
6326.83 1857
6327.58 1809
6328.33 1824
6329.08 1873
6329.83 1939
6330.58 1846
6331.33 1842
6332.08 1811
6332.83 1830
6333.58 1793
6334.34 1833
6335.09 1788
6335.84 1837
6336.59 1765
6337.34 1760
6338.09 1793
6338.84 1796
6339.59 1796
6340.35 1735
6341.10 1752
6341.85 1769
6342.60 1760
6343.35 1747
6344.10 1768
6344.86 1700
6345.61 1654
6346.36 1673
6347.11 1716
6347.86 1690
6348.62 1686
6349.37 1740
6350.12 1768
6350.87 1770
6351.62 1778
6352.38 1898
6353.13 1949
6353.88 2005
6354.63 2147
6355.38 2097
6356.14 2078
6356.89 2101
6357.64 2149
6358.39 2115
6359.15 1998
6359.90 1978
6360.65 2020
6361.40 1912
6362.16 1862
6362.91 1876
6363.66 1861
6364.42 1818
6365.17 1799
6365.92 1786
6366.67 1790
6367.43 1773
6368.18 1848
6368.93 1893
6369.69 1971
6370.44 1964
6371.19 1975
6371.95 1947
6372.70 1889
6373.45 1873
6374.21 1892
6374.96 1844
6375.71 1868
6376.47 1794
6377.22 1789
6377.98 1809
6378.73 1790
6379.48 1843
6380.24 1796
6380.99 1835
6381.74 1841
6382.50 1821
6383.25 1882
6384.01 1893
6384.76 1863
6385.51 1855
6386.27 1866
6387.02 1769
6387.78 1790
6388.53 1724
6389.29 1773
6390.04 1729
6390.79 1676
6391.55 1692
6392.30 1654
6393.06 1627
6393.81 1616
6394.57 1626
6395.32 1645
6396.08 1675
6396.83 1665
6397.59 1643
6398.34 1666
6399.10 1625
6399.85 1625
6400.61 1659
6401.36 1622
6402.12 1625
6402.87 1660
6403.63 1614
6404.38 1663
6405.14 1670
6405.89 1626
6406.65 1615
6407.40 1621
6408.16 1619
6408.91 1645
6409.67 1616
6410.43 1748
6411.18 1688
6411.94 1745
6412.69 1785
6413.45 1792
6414.20 1801
6414.96 1746
6415.72 1748
6416.47 1768
6417.23 1737
6417.98 1774
6418.74 1850
6419.50 1841
6420.25 1890
6421.01 1785
6421.77 1784
6422.52 1811
6423.28 1759
6424.03 1740
6424.79 1730
6425.55 1698
6426.30 1670
6427.06 1671
6427.82 1698
6428.57 1744
6429.33 1625
6430.09 1585
6430.84 1660
6431.60 1724
6432.36 1674
6433.11 1717
6433.87 1695
6434.63 1641
6435.39 1722
6436.14 1783
6436.90 1771
6437.66 1768
6438.41 1773
6439.17 1828
6439.93 1817
6440.69 1787
6441.44 1827
6442.20 1876
6442.96 1821
6443.72 1839
6444.47 1874
6445.23 1933
6445.99 1956
6446.75 1929
6447.50 1896
6448.26 1849
6449.02 1893
6449.78 1940
6450.54 2008
6451.29 1973
6452.05 1981
6452.81 1958
6453.57 1963
6454.33 1993
6455.08 1964
6455.84 2010
6456.60 2053
6457.36 2075
6458.12 2074
6458.88 2045
6459.64 2031
6460.39 2071
6461.15 2064
6461.91 2159
6462.67 2160
6463.43 2181
6464.19 2218
6464.95 2308
6465.70 2416
6466.46 2477
6467.22 2577
6467.98 2600
6468.74 2608
6469.50 2664
6470.26 2576
6471.02 2530
6471.78 2602
6472.54 2578
6473.30 2609
6474.05 2612
6474.81 2652
6475.57 2656
6476.33 2676
6477.09 2722
6477.85 2786
6478.61 2725
6479.37 2841
6480.13 2910
6480.89 2987
6481.65 3041
6482.41 3047
6483.17 3014
6483.93 3080
6484.69 3140
6485.45 3159
6486.21 3247
6486.97 3324
6487.73 3338
6488.49 3336
6489.25 3389
6490.01 3449
6490.77 3487
6491.53 3604
6492.29 3649
6493.05 3861
6493.81 4027
6494.57 4002
6495.33 4089
6496.10 4078
6496.86 4218
6497.62 4172
6498.38 4068
6499.14 4100
6499.90 4073
6500.66 4133
6501.42 4089
6502.18 4038
6502.94 4201
6503.70 4372
6504.47 4497
6505.23 4889
6505.99 5574
6506.75 6785
6507.51 8450
6508.27 10386
6509.03 12627
6509.79 14468
6510.56 16032
6511.32 16458
6512.08 16297
6512.84 15440
6513.60 14073
6514.36 12342
6515.13 10740
6515.89 9207
6516.65 8126
6517.41 7205
6518.17 6400
6518.94 5822
6519.70 5470
6520.46 5276
6521.22 5004
6521.98 5015
6522.75 4975
6523.51 4852
6524.27 4957
6525.03 5036
6525.79 5311
6526.56 5689
6527.32 6043
6528.08 6418
6528.84 6786
6529.61 7302
6530.37 7327
6531.13 7305
6531.90 7194
6532.66 7069
6533.42 7019
6534.18 7006
6534.95 7328
6535.71 7931
6536.47 8763
6537.24 9744
6538.00 10702
6538.76 11207
6539.53 11181
6540.29 10942
6541.05 10123
6541.82 9163
6542.58 8233
6543.34 7281
6544.11 6600
6544.87 5831
6545.63 5430
6546.40 4964
6547.16 4840
6547.92 4734
6548.69 4614
6549.45 4571
6550.21 4485
6550.98 4368
6551.74 4242
6552.51 4085
6553.27 4062
6554.03 4052
6554.80 3892
6555.56 3759
6556.33 3777
6557.09 3789
6557.85 3688
6558.62 3737
6559.38 3782
6560.15 3702
6560.91 3816
6561.68 3813
6562.44 3825
6563.21 3839
6563.97 3937
6564.74 4044
6565.50 4029
6566.26 4186
6567.03 4204
6567.79 4250
6568.56 4225
6569.32 4279
6570.09 4180
6570.85 4132
6571.62 4165
6572.38 4257
6573.15 4320
6573.91 4303
6574.68 4356
6575.44 4403
6576.21 4468
6576.98 4493
6577.74 4487
6578.51 4525
6579.27 4539
6580.04 4547
6580.80 4454
6581.57 4474
6582.33 4459
6583.10 4417
6583.87 4483
6584.63 4471
6585.40 4559
6586.16 4497
6586.93 4536
6587.70 4585
6588.46 4590
6589.23 4438
6589.99 4505
6590.76 4535
6591.53 4650
6592.29 4835
6593.06 5035
6593.82 5275
6594.59 5693
6595.36 6201
6596.12 6443
6596.89 6769
6597.66 6931
6598.42 6791
6599.19 6610
6599.96 6450
6600.72 6161
6601.49 5762
6602.26 5314
6603.02 5011
6603.79 4750
6604.56 4477
6605.33 4317
6606.09 4240
6606.86 4013
6607.63 4043
6608.39 4050
6609.16 3905
6609.93 3863
6610.70 3976
6611.46 3932
6612.23 3918
6613.00 3867
6613.77 3824
6614.53 3850
6615.30 3893
6616.07 3947
6616.84 3900
6617.60 3844
6618.37 3787
6619.14 3912
6619.91 4011
6620.68 4075
6621.44 4152
6622.21 4346
6622.98 4584
6623.75 4842
6624.52 5020
6625.28 5101
6626.05 5164
6626.82 5117
6627.59 5053
6628.36 4923
6629.13 4684
6629.89 4538
6630.66 4304
6631.43 4124
6632.20 4153
6632.97 4232
6633.74 4343
6634.51 4448
6635.27 4814
6636.04 5032
6636.81 5191
6637.58 5312
6638.35 5396
6639.12 5563
6639.89 5485
6640.66 5581
6641.43 5873
6642.19 5963
6642.96 6105
6643.73 6215
6644.50 6368
6645.27 6188
6646.04 5933
6646.81 5660
6647.58 5285
6648.35 4976
6649.12 4577
6649.89 4250
6650.66 4013
6651.43 3827
6652.20 3665
6652.97 3552
6653.74 3500
6654.51 3494
6655.28 3460
6656.05 3382
6656.82 3352
6657.59 3338
6658.36 3315
6659.13 3358
6659.90 3285
6660.67 3221
6661.44 3182
6662.21 3091
6662.98 3130
6663.75 3094
6664.52 3030
6665.29 3023
6666.06 3108
6666.83 3065
6667.60 3085
6668.37 3091
6669.14 3071
6669.91 3149
6670.68 3119
6671.46 3189
6672.23 3272
6673.00 3427
6673.77 3400
6674.54 3479
6675.31 3463
6676.08 3423
6676.85 3392
6677.62 3363
6678.40 3363
6679.17 3397
6679.94 3430
6680.71 3548
6681.48 3548
6682.25 3616
6683.02 3699
6683.80 3726
6684.57 3842
6685.34 3945
6686.11 4137
6686.88 4269
6687.65 4323
6688.43 4482
6689.20 4467
6689.97 4205
6690.74 4091
6691.51 3962
6692.29 3723
6693.06 3542
6693.83 3442
6694.60 3253
6695.37 3146
6696.15 3146
6696.92 3104
6697.69 2977
6698.46 3004
6699.24 2969
6700.01 2954
6700.78 2942
6701.55 2864
6702.33 2930
6703.10 2932
6703.87 2886
6704.64 2807
6705.42 2732
6706.19 2688
6706.96 2722
6707.74 2692
6708.51 2682
6709.28 2697
6710.06 2670
6710.83 2623
6711.60 2522
6712.37 2544
6713.15 2547
6713.92 2553
6714.69 2517
6715.47 2488
6716.24 2510
6717.01 2469
6717.79 2376
6718.56 2377
6719.34 2513
6720.11 2431
6720.88 2388
6721.66 2442
6722.43 2556
6723.20 2419
6723.98 2365
6724.75 2412
6725.53 2410
6726.30 2393
6727.07 2353
6727.85 2395
6728.62 2493
6729.40 2423
6730.17 2491
6730.95 2410
6731.72 2487
6732.49 2500
6733.27 2529
6734.04 2427
6734.82 2528
6735.59 2498
6736.37 2499
6737.14 2590
6737.92 2612
6738.69 2687
6739.47 2669
6740.24 2584
6741.01 2576
6741.79 2647
6742.56 2680
6743.34 2632
6744.11 2585
6744.89 2685
6745.67 2685
6746.44 2626
6747.22 2704
6747.99 2754
6748.77 2770
6749.54 2785
6750.32 2855
6751.09 2877
6751.87 2982
6752.64 3225
6753.42 3345
6754.19 3496
6754.97 3641
6755.75 3812
6756.52 3832
6757.30 3792
6758.07 3556
6758.85 3465
6759.63 3354
6760.40 3291
6761.18 3205
6761.95 3180
6762.73 3112
6763.51 3048
6764.28 2965
6765.06 2987
6765.83 2943
6766.61 2917
6767.39 2905
6768.16 2823
6768.94 2883
6769.72 2901
6770.49 2951
6771.27 2830
6772.05 2838
6772.82 2748
6773.60 2767
6774.38 2644
6775.15 2647
6775.93 2552
6776.71 2478
6777.48 2389
6778.26 2494
6779.04 2471
6779.82 2402
6780.59 2349
6781.37 2351
6782.15 2421
6782.92 2418
6783.70 2370
6784.48 2394
6785.26 2430
6786.03 2306
6786.81 2298
6787.59 2365
6788.37 2302
6789.14 2254
6789.92 2275
6790.70 2274
6791.48 2202
6792.25 2144
6793.03 2099
6793.81 2128
6794.59 2134
6795.37 2167
6796.14 2099
6796.92 2076
6797.70 2051
6798.48 2055
6799.26 2031
6800.04 2094
6800.81 2018
6801.59 2034
6802.37 2068
6803.15 2037
6803.93 2064
6804.71 2085
6805.48 2114
6806.26 2200
6807.04 2166
6807.82 2212
6808.60 2291
6809.38 2212
6810.16 2191
6810.94 2169
6811.71 2112
6812.49 2129
6813.27 2085
6814.05 2114
6814.83 2147
6815.61 2103
6816.39 2086
6817.17 2084
6817.95 2086
6818.73 2144
6819.51 2084
6820.29 2128
6821.07 2160
6821.84 2151
6822.62 2070
6823.40 2128
6824.18 2104
6824.96 2182
6825.74 2101
6826.52 2097
6827.30 2179
6828.08 2168
6828.86 2042
6829.64 2053
6830.42 1999
6831.20 2016
6831.98 2057
6832.76 2060
6833.54 2056
6834.32 2030
6835.10 2097
6835.88 2150
6836.66 2256
6837.44 2482
6838.22 2717
6839.01 3020
6839.79 3348
6840.57 3553
6841.35 3593
6842.13 3641
6842.91 3672
6843.69 3494
6844.47 3258
6845.25 3123
6846.03 2938
6846.81 2772
6847.59 2668
6848.37 2669
6849.16 2687
6849.94 2817
6850.72 3057
6851.50 3328
6852.28 3540
6853.06 3717
6853.84 3853
6854.62 3816
6855.41 3666
6856.19 3435
6856.97 3292
6857.75 3045
6858.53 2907
6859.31 2785
6860.10 2676
6860.88 2549
6861.66 2531
6862.44 2413
6863.22 2404
6864.00 2381
6864.79 2389
6865.57 2355
6866.35 2377
6867.13 2390
6867.91 2392
6868.70 2435
6869.48 2404
6870.26 2495
6871.04 2526
6871.83 2523
6872.61 2471
6873.39 2484
6874.17 2566
6874.96 2482
6875.74 2567
6876.52 2620
6877.30 2663
6878.09 2717
6878.87 2773
6879.65 2928
6880.43 2982
6881.22 3211
6882.00 3442
6882.78 3778
6883.57 4041
6884.35 4409
6885.13 4547
6885.92 4528
6886.70 4605
6887.48 4573
6888.27 4558
6889.05 4614
6889.83 4767
6890.62 4987
6891.40 5096
6892.18 5124
6892.97 5013
6893.75 4712
6894.53 4441
6895.32 4123
6896.10 3809
6896.88 3614
6897.67 3493
6898.45 3350
6899.24 3251
6900.02 3193
6900.80 3139
6901.59 3130
6902.37 3130
6903.16 3146
6903.94 3016
6904.73 2982
6905.51 2997
6906.29 2978
6907.08 2973
6907.86 2895
6908.65 2806
6909.43 2854
6910.22 2818
6911.00 2827
6911.79 2743
6912.57 2740
6913.35 2721
6914.14 2663
6914.92 2685
6915.71 2731
6916.49 2700
6917.28 2754
6918.06 2646
6918.85 2565
6919.63 2558
6920.42 2733
6921.20 2728
6921.99 2611
6922.78 2693
6923.56 2728
6924.35 2734
6925.13 2773
6925.92 2675
6926.70 2770
6927.49 2755
6928.27 2764
6929.06 2800
6929.84 2845
6930.63 2874
6931.42 2913
6932.20 2942
6932.99 2879
6933.77 2898
6934.56 2917
6935.35 3025
6936.13 3037
6936.92 3072
6937.70 3140
6938.49 3201
6939.28 3273
6940.06 3442
6940.85 3594
6941.63 3775
6942.42 4020
6943.21 4122
6943.99 4353
6944.78 4604
6945.57 4707
6946.35 4818
6947.14 4922
6947.93 4915
6948.71 4994
6949.50 5020
6950.29 5067
6951.07 5201
6951.86 5209
6952.65 5263
6953.44 5088
6954.22 4864
6955.01 4724
6955.80 4558
6956.58 4473
6957.37 4355
6958.16 4251
6958.95 4243
6959.73 4141
6960.52 4016
6961.31 4112
6962.09 4146
6962.88 4168
6963.67 4245
6964.46 4340
6965.25 4409
6966.03 4618
6966.82 4676
6967.61 4812
6968.40 5103
6969.18 5315
6969.97 5544
6970.76 5742
6971.55 5868
6972.34 6080
6973.12 6168
6973.91 6020
6974.70 6131
6975.49 6065
6976.28 6134
6977.07 6002
6977.85 6026
6978.64 6119
6979.43 6318
6980.22 6564
6981.01 7075
6981.80 7622
6982.59 8450
6983.37 10017
6984.16 12019
6984.95 14613
6985.74 17752
6986.53 20894
6987.32 23529
6988.11 25502
6988.90 26253
6989.69 25770
6990.47 24186
6991.26 21566
6992.05 18863
6992.84 16274
6993.63 13727
6994.42 11523
6995.21 9756
6996.00 8438
6996.79 7241
6997.58 6308
6998.37 5671
6999.16 5221
6999.95 4803
7000.74 4532
7001.53 4311
7002.32 4267
7003.11 4104
7003.90 4107
7004.69 3879
7005.48 3728
7006.27 3655
7007.06 3355
7007.85 3174
7008.64 3037
7009.43 2967
7010.22 2935
7011.01 2954
7011.80 2973
7012.59 2978
7013.38 3062
7014.17 3125
7014.96 3200
7015.75 3300
7016.54 3377
7017.33 3439
7018.12 3438
7018.91 3413
7019.70 3366
7020.49 3377
7021.28 3347
7022.07 3407
7022.87 3586
7023.66 3562
7024.45 3705
7025.24 3757
7026.03 3851
7026.82 4020
7027.61 4041
7028.40 3915
7029.19 3911
7029.99 3809
7030.78 3629
7031.57 3620
7032.36 3509
7033.15 3475
7033.94 3402
7034.74 3373
7035.53 3352
7036.32 3343
7037.11 3377
7037.90 3607
7038.69 3612
7039.49 3630
7040.28 3752
7041.07 3792
7041.86 3781
7042.65 3860
7043.45 3701
7044.24 3788
7045.03 3790
7045.82 3813
7046.61 3836
7047.41 3846
7048.20 3855
7048.99 3806
7049.78 3899
7050.58 3989
7051.37 4062
7052.16 4254
7052.95 4479
7053.75 4451
7054.54 4495
7055.33 4473
7056.13 4211
7056.92 3973
7057.71 3710
7058.50 3650
7059.30 3601
7060.09 3524
7060.88 3598
7061.68 3446
7062.47 3370
7063.26 3356
7064.06 3320
7064.85 3216
7065.64 3109
7066.44 3061
7067.23 3005
7068.02 2991
7068.82 3002
7069.61 2917
7070.40 2863
7071.20 2798
7071.99 2712
7072.78 2605
7073.58 2574
7074.37 2527
7075.17 2517
7075.96 2523
7076.75 2453
7077.55 2441
7078.34 2402
7079.14 2418
7079.93 2418
7080.72 2336
7081.52 2342
7082.31 2313
7083.11 2370
7083.90 2278
7084.70 2298
7085.49 2258
7086.28 2230
7087.08 2202
7087.87 2262
7088.67 2259
7089.46 2205
7090.26 2222
7091.05 2239
7091.85 2183
7092.64 2109
7093.44 2131
7094.23 2125
7095.03 2118
7095.82 2046
7096.62 2031
7097.41 2031
7098.21 1924
7099.00 1949
7099.80 1930
7100.59 1923
7101.39 1879
7102.18 1916
7102.98 2012
7103.77 1966
7104.57 1904
7105.37 1895
7106.16 1843
7106.96 1823
7107.75 1849
7108.55 1843
7109.34 1791
7110.14 1781
7110.94 1804
7111.73 1801
7112.53 1800
7113.32 1738
7114.12 1808
7114.92 1783
7115.71 1843
7116.51 1817
7117.30 1822
7118.10 1761
7118.90 1726
7119.69 1793
7120.49 1732
7121.29 1755
7122.08 1714
7122.88 1697
7123.68 1713
7124.47 1709
7125.27 1660
7126.07 1737
7126.86 1788
7127.66 1767
7128.46 1718
7129.25 1760
7130.05 1764
7130.85 1834
7131.64 1902
7132.44 1966
7133.24 1845
7134.04 1886
7134.83 1870
7135.63 1895
7136.43 1871
7137.23 1749
7138.02 1697
7138.82 1688
7139.62 1649
7140.42 1623
7141.21 1649
7142.01 1607
7142.81 1545
7143.61 1529
7144.40 1600
7145.20 1543
7146.00 1499
7146.80 1464
7147.59 1444
7148.39 1481
7149.19 1517
7149.99 1471
7150.79 1392
7151.59 1430
7152.38 1401
7153.18 1438
7153.98 1453
7154.78 1376
7155.58 1439
7156.38 1536
7157.17 1536
7157.97 1551
7158.77 1524
7159.57 1532
7160.37 1549
7161.17 1550
7161.97 1534
7162.76 1442
7163.56 1442
7164.36 1392
7165.16 1403
7165.96 1384
7166.76 1399
7167.56 1378
7168.36 1405
7169.16 1385
7169.96 1351
7170.75 1297
7171.55 1330
7172.35 1357
7173.15 1337
7173.95 1372
7174.75 1359
7175.55 1327
7176.35 1305
7177.15 1310
7177.95 1229
7178.75 1290
7179.55 1265
7180.35 1275
7181.15 1260
7181.95 1246
7182.75 1252
7183.55 1303
7184.35 1298
7185.15 1299
7185.95 1262
7186.75 1300
7187.55 1287
7188.35 1270
7189.15 1257
7189.95 1226
7190.75 1199
7191.55 1193
7192.35 1195
7193.15 1170
7193.95 1190
7194.75 1194
7195.55 1256
7196.35 1237
7197.15 1191
7197.95 1166
7198.76 1233
7199.56 1188
7200.36 1140
7201.16 1212
7201.96 1249
7202.76 1225
7203.56 1177
7204.36 1188
7205.16 1166
7205.96 1183
7206.77 1196
7207.57 1202
7208.37 1192
7209.17 1153
7209.97 1178
7210.77 1215
7211.57 1162
7212.38 1149
7213.18 1221
7213.98 1284
7214.78 1265
7215.58 1280
7216.38 1265
7217.19 1278
7217.99 1226
7218.79 1241
7219.59 1229
7220.39 1254
7221.20 1279
7222.00 1302
7222.80 1293
7223.60 1293
7224.40 1239
7225.21 1275
7226.01 1273
7226.81 1288
7227.61 1277
7228.42 1267
7229.22 1254
7230.02 1234
7230.82 1243
7231.63 1236
7232.43 1230
7233.23 1225
7234.03 1287
7234.84 1328
7235.64 1327
7236.44 1337
7237.25 1395
7238.05 1465
7238.85 1485
7239.65 1452
7240.46 1481
7241.26 1496
7242.06 1436
7242.87 1328
7243.67 1347
7244.47 1326
7245.28 1301
7246.08 1266
7246.88 1258
7247.69 1245
7248.49 1224
7249.30 1188
7250.10 1209
7250.90 1239
7251.71 1241
7252.51 1219
7253.31 1256
7254.12 1232
7254.92 1248
7255.73 1317
7256.53 1248
7257.33 1276
7258.14 1251
7258.94 1305
7259.75 1274
7260.55 1243
7261.35 1245
7262.16 1248
7262.96 1227
7263.77 1202
7264.57 1237
7265.38 1215
7266.18 1209
7266.99 1183
7267.79 1268
7268.59 1251
7269.40 1245
7270.20 1303
7271.01 1257
7271.81 1288
7272.62 1240
7273.42 1281
7274.23 1274
7275.03 1317
7275.84 1320
7276.64 1311
7277.45 1307
7278.25 1273
7279.06 1299
7279.86 1353
7280.67 1408
7281.48 1485
7282.28 1470
7283.09 1567
7283.89 1661
7284.70 1727
7285.50 1915
7286.31 2011
7287.11 2133
7287.92 2175
7288.73 2123
7289.53 2012
7290.34 1910
7291.14 1799
7291.95 1698
7292.76 1619
7293.56 1607
7294.37 1607
7295.17 1553
7295.98 1493
7296.79 1480
7297.59 1550
7298.40 1560
7299.21 1539
7300.01 1481
7300.82 1549
7301.62 1603
7302.43 1526
7303.24 1565
7304.04 1584
7304.85 1590
7305.66 1605
7306.46 1570
7307.27 1595
7308.08 1569
7308.89 1620
7309.69 1689
7310.50 1666
7311.31 1721
7312.11 1767
7312.92 1749
7313.73 1881
7314.53 1848
7315.34 1905
7316.15 1886
7316.96 1998
7317.76 2131
7318.57 2285
7319.38 2646
7320.19 2940
7320.99 3248
7321.80 3585
7322.61 3546
7323.42 3506
7324.22 3400
7325.03 3139
7325.84 2885
7326.65 2706
7327.46 2437
7328.26 2272
7329.07 2168
7329.88 2033
7330.69 2011
7331.50 1904
7332.30 1858
7333.11 1798
7333.92 1822
7334.73 1853
7335.54 1813
7336.35 1805
7337.15 1815
7337.96 1819
7338.77 1783
7339.58 1827
7340.39 1708
7341.20 1727
7342.01 1789
7342.82 1698
7343.62 1687
7344.43 1647
7345.24 1612
7346.05 1558
7346.86 1568
7347.67 1536
7348.48 1497
7349.29 1438
7350.10 1489
7350.91 1482
7351.71 1428
7352.52 1447
7353.33 1420
7354.14 1367
7354.95 1372
7355.76 1388
7356.57 1400
7357.38 1382
7358.19 1403
7359.00 1383
7359.81 1465
7360.62 1451
7361.43 1462
7362.24 1508
7363.05 1526
7363.86 1519
7364.67 1451
7365.48 1499
7366.29 1437
7367.10 1449
7367.91 1374
7368.72 1384
7369.53 1336
7370.34 1395
7371.15 1356
7371.96 1332
7372.77 1366
7373.58 1311
7374.39 1238
7375.20 1279
7376.01 1271
7376.82 1299
7377.63 1248
7378.45 1250
7379.26 1263
7380.07 1280
7380.88 1323
7381.69 1334
7382.50 1410
7383.31 1473
7384.12 1465
7384.93 1393
7385.74 1401
7386.56 1396
7387.37 1413
7388.18 1333
7388.99 1288
7389.80 1338
7390.61 1296
7391.42 1224
7392.24 1239
7393.05 1247
7393.86 1209
7394.67 1173
7395.48 1173
7396.29 1187
7397.10 1168
7397.92 1129
7398.73 1197
7399.54 1186
7400.35 1171
7401.16 1233
7401.98 1194
7402.79 1203
7403.60 1248
7404.41 1199
7405.23 1168
7406.04 1190
7406.85 1224
7407.66 1134
7408.47 1175
7409.29 1134
7410.10 1106
7410.91 1078
7411.72 1071
7412.54 1040
7413.35 1033
7414.16 1102
7414.98 1083
7415.79 1100
7416.60 1084
7417.41 1028
7418.23 1012
7419.04 1048
7419.85 1068
7420.67 1001
7421.48 1049
7422.29 1035
7423.11 1009
7423.92 1045
7424.73 1002
7425.54 983
7426.36 1030
7427.17 1041
7427.99 978
7428.80 989
7429.61 1024
7430.43 1046
7431.24 1059
7432.05 1021
7432.87 986
7433.68 1037
7434.49 996
7435.31 1041
7436.12 1005
7436.94 987
7437.75 1004
7438.56 979
7439.38 1028
7440.19 1018
7441.01 1074
7441.82 1082
7442.64 1060
7443.45 1060
7444.26 1074
7445.08 1030
7445.89 1041
7446.71 1064
7447.52 998
7448.34 1034
7449.15 1045
7449.97 1019
7450.78 961
7451.59 1035
7452.41 1008
7453.22 980
7454.04 1024
7454.85 997
7455.67 1006
7456.48 992
7457.30 1013
7458.11 1041
7458.93 995
7459.74 985
7460.56 985
7461.38 1012
7462.19 1041
7463.01 1021
7463.82 1022
7464.64 981
7465.45 1000
7466.27 988
7467.08 970
7467.90 997
7468.72 977
7469.53 1027
7470.35 1046
7471.16 1017
7471.98 1039
7472.79 997
7473.61 1044
7474.43 1052
7475.24 1090
7476.06 1099
7476.87 1058
7477.69 1124
7478.51 1148
7479.32 1136
7480.14 1095
7480.96 1101
7481.77 1113
7482.59 1116
7483.41 1090
7484.22 1058
7485.04 1036
7485.85 1037
7486.67 1047
7487.49 1081
7488.31 1043
7489.12 1027
7489.94 1039
7490.76 1043
7491.57 1005
7492.39 1044
7493.21 1045
7494.02 1043
7494.84 1023
7495.66 978
7496.48 1008
7497.29 1000
7498.11 1015
7498.93 1044
7499.74 1056
7500.56 1042
7501.38 1046
7502.20 1071
7503.01 1029
7503.83 1024
7504.65 1019
7505.47 1054
7506.29 1060
7507.10 1067
7507.92 1039
7508.74 1020
7509.56 1065
7510.37 1017
7511.19 1073
7512.01 1021
7512.83 1059
7513.65 1035
7514.47 1005
7515.28 1026
7516.10 989
7516.92 1051
7517.74 1057
7518.56 1045
7519.38 1053
7520.19 1028
7521.01 1012
7521.83 1020
7522.65 1063
7523.47 1080
7524.29 1046
7525.11 1043
7525.92 1044
7526.74 1000
7527.56 1084
7528.38 1046
7529.20 1068
7530.02 1081
7530.84 1080
7531.66 1056
7532.48 1067
7533.30 1088
7534.12 1093
7534.93 1086
7535.75 1118
7536.57 1101
7537.39 1116
7538.21 1138
7539.03 1099
7539.85 1112
7540.67 1118
7541.49 1072
7542.31 1073
7543.13 1090
7543.95 1098
7544.77 1139
7545.59 1115
7546.41 1109
7547.23 1103
7548.05 1087
7548.87 1122
7549.69 1146
7550.51 1090
7551.33 1103
7552.15 1124
7552.97 1075
7553.79 1090
7554.61 1091
7555.43 1062
7556.25 1095
7557.07 1109
7557.89 1132
7558.71 1142
7559.53 1138
7560.36 1140
7561.18 1144
7562.00 1169
7562.82 1155
7563.64 1143
7564.46 1208
7565.28 1181
7566.10 1152
7566.92 1151
7567.74 1150
7568.56 1178
7569.39 1184
7570.21 1187
7571.03 1181
7571.85 1251
7572.67 1190
7573.49 1218
7574.31 1283
7575.14 1296
7575.96 1269
7576.78 1261
7577.60 1265
7578.42 1248
7579.24 1283
7580.06 1269
7580.89 1298
7581.71 1300
7582.53 1239
7583.35 1242
7584.17 1277
7585.00 1338
7585.82 1304
7586.64 1388
7587.46 1375
7588.29 1432
7589.11 1411
7589.93 1446
7590.75 1423
7591.57 1464
7592.40 1507
7593.22 1499
7594.04 1470
7594.86 1518
7595.69 1515
7596.51 1588
7597.33 1563
7598.15 1619
7598.98 1681
7599.80 1715
7600.62 1726
7601.45 1748
7602.27 1719
7603.09 1698
7603.92 1783
7604.74 1767
7605.56 1843
7606.38 1876
7607.21 1921
7608.03 1943
7608.85 1956
7609.68 1905
7610.50 1844
7611.32 1815
7612.15 1810
7612.97 1849
7613.80 1837
7614.62 1882
7615.44 1828
7616.27 1786
7617.09 1824
7617.91 1938
7618.74 2025
7619.56 2179
7620.39 2277
7621.21 2358
7622.03 2375
7622.86 2330
7623.68 2237
7624.51 2261
7625.33 2259
7626.15 2208
7626.98 2137
7627.80 2142
7628.63 2135
7629.45 2090
7630.28 2133
7631.10 2170
7631.93 2220
7632.75 2214
7633.58 2245
7634.40 2287
7635.22 2364
7636.05 2261
7636.87 2155
7637.70 2124
7638.52 1988
7639.35 1992
7640.17 1940
7641.00 1820
7641.82 1689
7642.65 1703
7643.47 1699
7644.30 1685
7645.13 1721
7645.95 1751
7646.78 1778
7647.60 1776
7648.43 1788
7649.25 1814
7650.08 1763
7650.90 1793
7651.73 1714
7652.55 1708
7653.38 1705
7654.21 1641
7655.03 1640
7655.86 1568
7656.68 1552
7657.51 1497
7658.34 1464
7659.16 1456
7659.99 1393
7660.81 1376
7661.64 1429
7662.47 1381
7663.29 1365
7664.12 1391
7664.95 1346
7665.77 1376
7666.60 1425
7667.42 1334
7668.25 1321
7669.08 1337
7669.90 1379
7670.73 1376
7671.56 1373
7672.38 1409
7673.21 1345
7674.04 1433
7674.87 1342
7675.69 1311
7676.52 1303
7677.35 1298
7678.17 1306
7679.00 1296
7679.83 1218
7680.65 1267
7681.48 1341
7682.31 1335
7683.14 1339
7683.96 1371
7684.79 1344
7685.62 1444
7686.45 1528
7687.27 1604
7688.10 1616
7688.93 1601
7689.76 1589
7690.58 1517
7691.41 1497
7692.24 1465
7693.07 1400
7693.90 1383
7694.72 1336
7695.55 1345
7696.38 1346
7697.21 1350
7698.04 1398
7698.86 1411
7699.69 1460
7700.52 1461
7701.35 1485
7702.18 1568
7703.01 1495
7703.83 1438
7704.66 1388
7705.49 1327
7706.32 1378
7707.15 1318
7707.98 1294
7708.81 1273
7709.63 1248
7710.46 1240
7711.29 1202
7712.12 1207
7712.95 1231
7713.78 1206
7714.61 1171
7715.44 1183
7716.27 1209
7717.10 1164
7717.93 1108
7718.75 1100
7719.58 1119
7720.41 1124
7721.24 1113
7722.07 1138
7722.90 1113
7723.73 1125
7724.56 1135
7725.39 1135
7726.22 1141
7727.05 1130
7727.88 1127
7728.71 1182
7729.54 1177
7730.37 1226
7731.20 1247
7732.03 1229
7732.86 1230
7733.69 1169
7734.52 1176
7735.35 1191
7736.18 1126
7737.01 1095
7737.84 1085
7738.67 1078
7739.50 1089
7740.33 1107
7741.16 1052
7741.99 1048
7742.82 1072
7743.65 1012
7744.48 1011
7745.31 971
7746.14 1027
7746.98 1068
7747.81 1066
7748.64 1147
7749.47 1144
7750.30 1129
7751.13 1082
7751.96 1097
7752.79 1049
7753.62 1072
7754.45 1060
7755.29 1084
7756.12 1025
7756.95 1010
7757.78 1023
7758.61 1026
7759.44 996
7760.27 997
7761.11 1006
7761.94 991
7762.77 986
7763.60 999
7764.43 957
7765.26 971
7766.10 1030
7766.93 996
7767.76 994
7768.59 1019
7769.42 985
7770.26 1002
7771.09 1018
7771.92 986
7772.75 958
7773.58 1011
7774.42 1024
7775.25 990
7776.08 1046
7776.91 1036
7777.75 1028
7778.58 1040
7779.41 1077
7780.24 1060
7781.08 1039
7781.91 1020
7782.74 1016
7783.57 1076
7784.41 1059
7785.24 991
7786.07 1029
7786.91 1052
7787.74 1072
7788.57 1027
7789.40 1060
7790.24 1066
7791.07 1056
7791.90 1077
7792.74 1072
7793.57 1067
7794.40 1084
7795.24 1117
7796.07 1107
7796.90 1113
7797.74 1178
7798.57 1123
7799.40 1140
7800.24 1127
7801.07 1146
7801.91 1132
7802.74 1184
7803.57 1208
7804.41 1193
7805.24 1237
7806.07 1259
7806.91 1253
7807.74 1200
7808.58 1246
7809.41 1282
7810.25 1248
7811.08 1282
7811.91 1282
7812.75 1382
7813.58 1384
7814.42 1351
7815.25 1434
7816.09 1510
7816.92 1532
7817.75 1591
7818.59 1646
7819.42 1675
7820.26 1633
7821.09 1583
7821.93 1592
7822.76 1638
7823.60 1664
7824.43 1762
7825.27 1737
7826.10 1750
7826.94 1792
7827.77 1736
7828.61 1731
7829.44 1733
7830.28 1757
7831.11 1695
7831.95 1656
7832.78 1604
7833.62 1641
7834.46 1686
7835.29 1795
7836.13 1838
7836.96 1817
7837.80 1900
7838.63 1874
7839.47 1860
7840.31 1737
7841.14 1766
7841.98 1724
7842.81 1640
7843.65 1538
7844.48 1530
7845.32 1505
7846.16 1402
7846.99 1435
7847.83 1366
7848.67 1373
7849.50 1351
7850.34 1374
7851.17 1362
7852.01 1295
7852.85 1318
7853.68 1302
7854.52 1374
7855.36 1327
7856.19 1273
7857.03 1305
7857.87 1338
7858.70 1287
7859.54 1247
7860.38 1229
7861.21 1225
7862.05 1298
7862.89 1296
7863.72 1356
7864.56 1331
7865.40 1224
7866.24 1264
7867.07 1285
7867.91 1298
7868.75 1283
7869.59 1275
7870.42 1311
7871.26 1324
7872.10 1360
7872.94 1322
7873.77 1323
7874.61 1402
7875.45 1394
7876.29 1415
7877.12 1481
7877.96 1465
7878.80 1550
7879.64 1626
7880.47 1719
7881.31 1729
7882.15 1804
7882.99 1861
7883.83 1878
7884.66 1812
7885.50 1803
7886.34 1707
7887.18 1717
7888.02 1654
7888.86 1566
7889.69 1543
7890.53 1523
7891.37 1531
7892.21 1524
7893.05 1509
7893.89 1572
7894.73 1623
7895.56 1538
7896.40 1564
7897.24 1457
7898.08 1478
7898.92 1485
7899.76 1412
7900.60 1443
7901.44 1416
7902.28 1406
7903.12 1347
7903.95 1321
7904.79 1265
7905.63 1245
7906.47 1274
7907.31 1310
7908.15 1280
7908.99 1275
7909.83 1267
7910.67 1273
7911.51 1283
7912.35 1257
7913.19 1223
7914.03 1263
7914.87 1354
7915.71 1421
7916.55 1408
7917.39 1479
7918.23 1536
7919.07 1515
7919.91 1583
7920.75 1620
7921.59 1673
7922.43 1590
7923.27 1554
7924.11 1510
7924.95 1470
7925.79 1399
7926.63 1377
7927.47 1330
7928.31 1256
7929.15 1222
7929.99 1214
7930.83 1192
7931.67 1164
7932.51 1135
7933.35 1215
7934.19 1173
7935.04 1163
7935.88 1152
7936.72 1142
7937.56 1161
7938.40 1171
7939.24 1102
7940.08 1149
7940.92 1180
7941.76 1122
7942.60 1122
7943.45 1130
7944.29 1122
7945.13 1108
7945.97 1135
7946.81 1177
7947.65 1237
7948.49 1257
7949.34 1271
7950.18 1219
7951.02 1186
7951.86 1255
7952.70 1300
7953.54 1266
7954.39 1344
7955.23 1412
7956.07 1448
7956.91 1464
7957.75 1542
7958.60 1498
7959.44 1513
7960.28 1572
7961.12 1549
7961.96 1550
7962.81 1595
7963.65 1575
7964.49 1598
7965.33 1560
7966.18 1579
7967.02 1610
7967.86 1720
7968.70 1815
7969.55 1945
7970.39 2008
7971.23 2009
7972.08 1949
7972.92 1879
7973.76 1793
7974.60 1698
7975.45 1633
7976.29 1547
7977.13 1458
7977.98 1405
7978.82 1386
7979.66 1308
7980.51 1298
7981.35 1296
7982.19 1270
7983.04 1271
7983.88 1287
7984.72 1238
7985.57 1190
7986.41 1257
7987.25 1185
7988.10 1224
7988.94 1225
7989.78 1172
7990.63 1168
7991.47 1126
7992.32 1093
7993.16 1069
7994.00 1016
7994.85 1016
7995.69 1055
7996.54 1013
7997.38 989
7998.22 960
7999.07 931
7999.91 965
8000.76 957
8001.60 925
8002.45 973
8003.29 959
8004.13 958
8004.98 957
8005.82 925
8006.67 891
8007.51 889
8008.36 921
8009.20 892
8010.05 886
8010.89 841
8011.74 882
8012.58 851
8013.43 879
8014.27 874
8015.12 889
8015.96 834
8016.81 849
8017.65 868
8018.50 849
8019.34 854
8020.19 882
8021.03 845
8021.88 863
8022.72 841
8023.57 834
8024.41 842
8025.26 854
8026.11 834
8026.95 809
8027.80 779
8028.64 810
8029.49 847
8030.33 818
8031.18 856
8032.03 838
8032.87 894
8033.72 886
8034.56 871
8035.41 890
8036.26 845
8037.10 823
8037.95 847
8038.80 859
8039.64 820
8040.49 864
8041.34 879
8042.18 847
8043.03 819
8043.87 842
8044.72 842
8045.57 861
8046.41 898
8047.26 869
8048.11 830
8048.96 846
8049.80 829
8050.65 811
8051.50 822
8052.34 820
8053.19 823
8054.04 812
8054.88 831
8055.73 778
8056.58 785
8057.43 794
8058.27 815
8059.12 771
8059.97 756
8060.82 796
8061.66 736
8062.51 783
8063.36 824
8064.21 804
8065.05 758
8065.90 753
8066.75 753
8067.60 810
8068.44 772
8069.29 760
8070.14 768
8070.99 789
8071.84 748
8072.68 741
8073.53 763
8074.38 778
8075.23 778
8076.08 805
8076.93 785
8077.77 794
8078.62 830
8079.47 804
8080.32 794
8081.17 744
8082.02 786
8082.87 761
8083.71 769
8084.56 777
8085.41 730
8086.26 756
8087.11 758
8087.96 773
8088.81 765
8089.66 741
8090.51 736
8091.35 756
8092.20 764
8093.05 774
8093.90 727
8094.75 741
8095.60 777
8096.45 808
8097.30 773
8098.15 766
8099.00 821
8099.85 792
8100.70 766
8101.55 795
8102.40 753
8103.25 771
8104.10 771
8104.95 785
8105.80 804
8106.65 769
8107.50 710
8108.35 760
8109.20 741
8110.05 738
8110.90 782
8111.75 787
8112.60 796
8113.45 795
8114.30 776
8115.15 765
8116.00 787
8116.85 803
8117.70 771
8118.55 805
8119.40 776
8120.25 800
8121.10 754
8121.95 790
8122.80 808
8123.65 819
8124.50 808
8125.35 810
8126.20 786
8127.06 819
8127.91 839
8128.76 805
8129.61 874
8130.46 920
8131.31 913
8132.16 858
8133.01 880
8133.86 910
8134.72 879
8135.57 947
8136.42 946
8137.27 929
8138.12 922
8138.97 896
8139.83 885
8140.68 840
8141.53 838
8142.38 887
8143.23 919
8144.08 912
8144.94 854
8145.79 850
8146.64 883
8147.49 856
8148.34 868
8149.20 865
8150.05 889
8150.90 850
8151.75 865
8152.60 885
8153.46 859
8154.31 894
8155.16 940
8156.01 979
8156.87 967
8157.72 1020
8158.57 1034
8159.42 1001
8160.28 987
8161.13 1009
8161.98 966
8162.84 951
8163.69 887
8164.54 852
8165.39 820
8166.25 819
8167.10 816
8167.95 858
8168.81 823
8169.66 801
8170.51 827
8171.37 790
8172.22 784
8173.07 821
8173.93 781
8174.78 774
8175.63 794
8176.49 775
8177.34 763
8178.19 746
8179.05 751
8179.90 770
8180.76 756
8181.61 754
8182.46 715
8183.32 748
8184.17 732
8185.02 754
8185.88 712
8186.73 719
8187.59 725
8188.44 769
8189.30 741
8190.15 742
8191.00 765
8191.86 756
8192.71 760
8193.57 738
8194.42 705
8195.28 737
8196.13 786
8196.99 741
8197.84 715
8198.69 701
8199.55 767
8200.40 735
8201.26 739
8202.11 715
8202.97 729
8203.82 707
8204.68 763
8205.53 763
8206.39 732
8207.24 753
8208.10 698
8208.95 771
8209.81 772
8210.67 756
8211.52 730
8212.38 736
8213.23 727
8214.09 728
8214.94 737
8215.80 761
8216.65 770
8217.51 757
8218.37 784
8219.22 775
8220.08 775
8220.93 759
8221.79 771
8222.64 780
8223.50 805
8224.36 798
8225.21 803
8226.07 787
8226.92 730
8227.78 763
8228.64 811
8229.49 813
8230.35 772
8231.21 730
8232.06 753
8232.92 744
8233.78 725
8234.63 753
8235.49 754
8236.35 748
8237.20 717
8238.06 722
8238.92 723
8239.77 726
8240.63 731
8241.49 767
8242.34 779
8243.20 735
8244.06 693
8244.91 691
8245.77 779
8246.63 699
8247.49 738
8248.34 729
8249.20 742
8250.06 749
8250.92 742
8251.77 680
8252.63 691
8253.49 706
8254.35 753
8255.20 758
8256.06 730
8256.92 753
8257.78 730
8258.63 719
8259.49 747
8260.35 726
8261.21 715
8262.07 751
8262.92 753
8263.78 744
8264.64 752
8265.50 736
8266.36 784
8267.22 800
8268.07 775
8268.93 794
8269.79 770
8270.65 777
8271.51 822
8272.37 810
8273.22 863
8274.08 855
8274.94 869
8275.80 871
8276.66 874
8277.52 920
8278.38 910
8279.24 914
8280.09 987
8280.95 1076
8281.81 1146
8282.67 1070
8283.53 1098
8284.39 1111
8285.25 1087
8286.11 1026
8286.97 998
8287.83 996
8288.69 991
8289.55 944
8290.41 967
8291.26 968
8292.12 939
8292.98 938
8293.84 907
8294.70 951
8295.56 978
8296.42 1029
8297.28 1011
8298.14 993
8299.00 980
8299.86 992
8300.72 974
8301.58 941
8302.44 901
8303.30 908
8304.16 886
8305.02 847
8305.88 846
8306.74 838
8307.60 805
8308.46 783
8309.33 791
8310.19 846
8311.05 827
8311.91 793
8312.77 795
8313.63 798
8314.49 779
8315.35 771
8316.21 774
8317.07 806
8317.93 756
8318.79 781
8319.65 761
8320.52 779
8321.38 775
8322.24 751
8323.10 767
8323.96 754
8324.82 734
8325.68 792
8326.54 751
8327.41 787
8328.27 774
8329.13 743
8329.99 741
8330.85 749
8331.71 718
8332.57 739
8333.44 731
8334.30 750
8335.16 747
8336.02 748
8336.88 744
8337.75 756
8338.61 737
8339.47 767
8340.33 722
8341.19 750
8342.06 760
8342.92 743
8343.78 747
8344.64 791
8345.50 810
8346.37 795
8347.23 766
8348.09 760
8348.95 766
8349.82 738
8350.68 757
8351.54 816
8352.40 797
8353.27 772
8354.13 793
8354.99 774
8355.86 773
8356.72 753
8357.58 778
8358.45 812
8359.31 761
8360.17 746
8361.03 784
8361.90 789
8362.76 793
8363.62 745
8364.49 766
8365.35 770
8366.21 818
8367.08 781
8367.94 771
8368.80 788
8369.67 743
8370.53 725
8371.40 746
8372.26 770
8373.12 800
8373.99 779
8374.85 783
8375.71 792
8376.58 773
8377.44 755
8378.31 800
8379.17 813
8380.03 759
8380.90 800
8381.76 813
8382.63 786
8383.49 758
8384.36 761
8385.22 796
8386.08 794
8386.95 797
8387.81 817
8388.68 794
8389.54 788
8390.41 812
8391.27 818
8392.14 795
8393.00 808
8393.87 849
8394.73 803
8395.60 814
8396.46 764
8397.33 835
8398.19 811
8399.06 827
8399.92 840
8400.79 846
8401.65 832
8402.52 861
8403.38 872
8404.25 823
8405.11 874
8405.98 860
8406.84 868
8407.71 835
8408.58 842
8409.44 831
8410.31 888
8411.17 908
8412.04 912
8412.90 904
8413.77 962
8414.64 937
8415.50 908
8416.37 906
8417.23 945
8418.10 944
8418.97 966
8419.83 967
8420.70 966
8421.56 931
8422.43 967
8423.30 1006
8424.16 1038
8425.03 1036
8425.90 1018
8426.76 1015
8427.63 1063
8428.50 1060
8429.36 1045
8430.23 1092
8431.10 1124
8431.96 1129
8432.83 1108
8433.70 1110
8434.56 1128
8435.43 1125
8436.30 1181
8437.16 1174
8438.03 1213
8438.90 1191
8439.77 1243
8440.63 1304
8441.50 1337
8442.37 1381
8443.24 1424
8444.10 1461
8444.97 1550
8445.84 1556
8446.71 1549
8447.57 1527
8448.44 1600
8449.31 1643
8450.18 1590
8451.04 1659
8451.91 1633
8452.78 1715
8453.65 1790
8454.52 1849
8455.38 1987
8456.25 2199
8457.12 2334
8457.99 2498
8458.86 2629
8459.72 2559
8460.59 2702
8461.46 2634
8462.33 2404
8463.20 2319
8464.07 2233
8464.93 1998
8465.80 1896
8466.67 1775
8467.54 1720
8468.41 1646
8469.28 1530
8470.15 1507
8471.02 1436
8471.88 1388
8472.75 1374
8473.62 1381
8474.49 1326
8475.36 1297
8476.23 1288
8477.10 1310
8477.97 1295
8478.84 1326
8479.71 1338
8480.58 1304
8481.44 1392
8482.31 1385
8483.18 1383
8484.05 1420
8484.92 1385
8485.79 1405
8486.66 1390
8487.53 1416
8488.40 1382
8489.27 1294
8490.14 1312
8491.01 1330
8491.88 1290
8492.75 1295
8493.62 1250
8494.49 1292
8495.36 1355
8496.23 1313
8497.10 1272
8497.97 1303
8498.84 1262
8499.71 1271
8500.58 1268
8501.45 1270
8502.32 1269
8503.19 1255
8504.06 1246
8504.93 1258
8505.80 1250
8506.67 1257
8507.55 1314
8508.42 1288
8509.29 1334
8510.16 1272
8511.03 1311
8511.90 1299
8512.77 1311
8513.64 1318
8514.51 1399
8515.38 1390
8516.25 1327
8517.13 1387
8518.00 1384
8518.87 1393
8519.74 1396
8520.61 1415
8521.48 1425
8522.35 1524
8523.23 1558
8524.10 1625
8524.97 1688
8525.84 1768
8526.71 1912
8527.58 2039
8528.46 2122
8529.33 2129
8530.20 2137
8531.07 2079
8531.94 2035
8532.81 1971
8533.69 1883
8534.56 1776
8535.43 1714
8536.30 1605
8537.18 1635
8538.05 1597
8538.92 1519
8539.79 1562
8540.66 1519
8541.54 1442
8542.41 1385
8543.28 1437
8544.15 1381
8545.03 1373
8545.90 1298
8546.77 1292
8547.64 1328
8548.52 1287
8549.39 1328
8550.26 1336
8551.14 1382
8552.01 1449
8552.88 1497
8553.76 1640
8554.63 1709
8555.50 1803
8556.37 1895
8557.25 1955
8558.12 2018
8558.99 1978
8559.87 1960
8560.74 1905
8561.61 1826
8562.49 1708
8563.36 1714
8564.24 1612
8565.11 1440
8565.98 1412
8566.86 1405
8567.73 1376
8568.60 1377
8569.48 1348
8570.35 1330
8571.23 1286
8572.10 1281
8572.97 1249
8573.85 1213
8574.72 1253
8575.60 1271
8576.47 1235
8577.34 1239
8578.22 1251
8579.09 1214
8579.97 1206
8580.84 1227
8581.72 1250
8582.59 1263
8583.47 1267
8584.34 1270
8585.21 1283
8586.09 1268
8586.96 1303
8587.84 1296
8588.71 1293
8589.59 1281
8590.46 1352
8591.34 1331
8592.21 1397
8593.09 1436
8593.96 1448
8594.84 1420
8595.71 1422
8596.59 1407
8597.46 1401
8598.34 1411
8599.22 1408
8600.09 1418
8600.97 1440
8601.84 1427
8602.72 1459
8603.59 1470
8604.47 1531
8605.34 1535
8606.22 1569
8607.10 1548
8607.97 1529
8608.85 1573
8609.72 1547
8610.60 1571
8611.47 1564
8612.35 1585
8613.23 1619
8614.10 1611
8614.98 1664
8615.86 1688
8616.73 1760
8617.61 1762
8618.48 1766
8619.36 1819
8620.24 1838
8621.11 1901
8621.99 1909
8622.87 1944
8623.74 1980
8624.62 2061
8625.50 2022
8626.37 2122
8627.25 2134
8628.13 2061
8629.00 2126
8629.88 2194
8630.76 2192
8631.64 2265
8632.51 2260
8633.39 2276
8634.27 2319
8635.14 2329
8636.02 2298
8636.90 2270
8637.78 2325
8638.65 2371
8639.53 2356
8640.41 2455
8641.29 2477
8642.16 2490
8643.04 2512
8643.92 2601
8644.80 2587
8645.67 2610
8646.55 2648
8647.43 2701
8648.31 2768
8649.18 2811
8650.06 2908
8650.94 2920
8651.82 3043
8652.70 3027
8653.58 2990
8654.45 3050
8655.33 3115
8656.21 3035
8657.09 3164
8657.97 3218
8658.84 3360
8659.72 3457
8660.60 3537
8661.48 3734
8662.36 3944
8663.24 4312
8664.12 4555
8664.99 4949
8665.87 5188
8666.75 5393
8667.63 5566
8668.51 5681
8669.39 5719
8670.27 5750
8671.15 5666
8672.03 5617
8672.91 5599
8673.78 5594
8674.66 5700
8675.54 5817
8676.42 5929
8677.30 6016
8678.18 5907
8679.06 5656
8679.94 5439
8680.82 5254
8681.70 4958
8682.58 4660
8683.46 4460
8684.34 4202
8685.22 3973
8686.10 3962
8686.98 3841
8687.86 3843
8688.74 3911
8689.62 4049
8690.50 4236
8691.38 4505
8692.26 4878
8693.14 5205
8694.02 5600
8694.90 5847
8695.78 6036
8696.66 6006
8697.54 6083
8698.42 5802
8699.30 5378
8700.18 5111
8701.06 4936
8701.94 4628
8702.82 4560
8703.70 4482
8704.58 4328
8705.46 4118
8706.34 3936
8707.23 3831
8708.11 3659
8708.99 3507
8709.87 3286
8710.75 3071
8711.63 2826
8712.51 2729
8713.39 2546
8714.27 2488
8715.16 2401
8716.04 2266
8716.92 2237
8717.80 2151
8718.68 2081
8719.56 2040
8720.44 1983
8721.33 1972
8722.21 1949
8723.09 1951
8723.97 2013
8724.85 2017
8725.73 1903
8726.62 1880
8727.50 1871
8728.38 1916
8729.26 1888
8730.14 1855
8731.03 1909
8731.91 1973
8732.79 1960
8733.67 2016
8734.55 2022
8735.44 2014
8736.32 2003
8737.20 1949
8738.08 1935
8738.97 1912
8739.85 1924
8740.73 1864
8741.61 1901
8742.50 1913
8743.38 1903
8744.26 1951
8745.14 1941
8746.03 1849
8746.91 1860
8747.79 1893
8748.68 1879
8749.56 1860
8750.44 1842
8751.33 1868
8752.21 1787
8753.09 1796
8753.97 1786
8754.86 1813
8755.74 1828
8756.62 1900
8757.51 1894
8758.39 1849
8759.28 1879
8760.16 1860
8761.04 1883
8761.93 1867
8762.81 1887
8763.69 1874
8764.58 1845
8765.46 1857
8766.34 1845
8767.23 1812
8768.11 1764
8769.00 1787
8769.88 1798
8770.76 1792
8771.65 1804
8772.53 1732
8773.42 1740
8774.30 1784
8775.19 1780
8776.07 1730
8776.95 1665
8777.84 1718
8778.72 1655
8779.61 1628
8780.49 1594
8781.38 1584
8782.26 1598
8783.15 1608
8784.03 1615
8784.92 1616
8785.80 1549
8786.69 1552
8787.57 1571
8788.46 1547
8789.34 1549
8790.23 1500
8791.11 1505
8792.00 1516
8792.88 1576
8793.77 1514
8794.65 1549
8795.54 1575
8796.42 1543
8797.31 1508
8798.19 1429
8799.08 1460
8799.96 1451
8800.85 1508
8801.74 1494
8802.62 1502
8803.51 1444
8804.39 1474
8805.28 1470
8806.16 1498
8807.05 1468
8807.94 1464
8808.82 1469
8809.71 1418
8810.59 1455
8811.48 1411
8812.37 1370
8813.25 1433
8814.14 1469
8815.03 1436
8815.91 1446
8816.80 1490
8817.68 1494
8818.57 1449
8819.46 1523
8820.34 1565
8821.23 1541
8822.12 1580
8823.00 1582
8823.89 1511
8824.78 1447
8825.66 1449
8826.55 1371
8827.44 1381
8828.33 1381
8829.21 1340
8830.10 1358
8830.99 1396
8831.87 1311
8832.76 1281
8833.65 1273
8834.54 1238
8835.42 1276
8836.31 1293
8837.20 1251
8838.08 1281
8838.97 1308
8839.86 1245
8840.75 1230
8841.64 1172
8842.52 1287
8843.41 1161
8844.30 1171
8845.19 1162
8846.07 1215
8846.96 1188
8847.85 1146
8848.74 1164
8849.63 1132
8850.51 1186
8851.40 1134
8852.29 1126
8853.18 1068
8854.07 1072
8854.96 1034
8855.84 1070
8856.73 1059
8857.62 1039
8858.51 1008
8859.40 990
8860.29 989
8861.17 1018
8862.06 1003
8862.95 995
8863.84 1038
8864.73 1038
8865.62 1035
8866.51 1027
8867.40 1040
8868.29 1020
8869.17 1024
8870.06 1030
8870.95 1022
8871.84 993
8872.73 978
8873.62 958
8874.51 970
8875.40 953
8876.29 939
8877.18 868
8878.07 899
8878.96 914
8879.85 901
8880.74 909
8881.63 905
8882.51 932
8883.40 883
8884.29 925
8885.18 887
8886.07 927
8886.96 947
8887.85 905
8888.74 856
8889.63 873
8890.52 887
8891.41 855
8892.30 862
8893.19 841
8894.09 832
8894.98 828
8895.87 845
8896.76 835
8897.65 814
8898.54 817
8899.43 850
8900.32 828
8901.21 855
8902.10 798
8902.99 833
8903.88 839
8904.77 840
8905.66 852
8906.55 812
8907.44 781
8908.34 784
8909.23 801
8910.12 801
8911.01 801
8911.90 782
8912.79 844
8913.68 790
8914.57 816
8915.47 785
8916.36 804
8917.25 809
8918.14 823
8919.03 771
8919.92 747
8920.81 786
8921.71 800
8922.60 765
8923.49 758
8924.38 757
8925.27 745
8926.16 765
8927.06 745
8927.95 780
8928.84 698
8929.73 739
8930.62 708
8931.52 738
8932.41 720
8933.30 698
8934.19 722
8935.09 720
8935.98 746
8936.87 711
8937.76 705
8938.66 702
8939.55 693
8940.44 723
8941.33 744
8942.23 721
8943.12 750
8944.01 694
8944.90 728
8945.80 742
8946.69 698
8947.58 723
8948.48 686
8949.37 719
8950.26 712
8951.16 675
8952.05 653
8952.94 708
8953.84 670
8954.73 726
8955.62 697
8956.52 686
8957.41 729
8958.30 700
8959.20 678
8960.09 694
8960.98 715
8961.88 729
8962.77 737
8963.66 707
8964.56 730
8965.45 693
8966.35 725
8967.24 743
8968.13 697
8969.03 674
8969.92 729
8970.82 713
8971.71 750
8972.60 715
8973.50 723
8974.39 733
8975.29 729
8976.18 719
8977.08 741
8977.97 727
8978.87 725
8979.76 764
8980.65 738
8981.55 709
8982.44 701
8983.34 748
8984.23 754
8985.13 735
8986.02 684
8986.92 717
8987.81 684
8988.71 703
8989.60 710
8990.50 730
8991.39 738
8992.29 666
8993.18 697
8994.08 729
8994.97 639
8995.87 652
8996.76 703
8997.66 688
8998.56 677
8999.45 665
9000.35 715
9001.24 720
9002.14 714
9003.03 656
9003.93 680
9004.83 651
9005.72 651
9006.62 717
9007.51 708
9008.41 706
9009.31 702
9010.20 735
9011.10 689
9011.99 685
9012.89 683
9013.79 708
9014.68 714
9015.58 696
9016.48 695
9017.37 714
9018.27 702
9019.16 678
9020.06 668
9020.96 680
9021.85 688
9022.75 638
9023.65 688
9024.54 695
9025.44 673
9026.34 659
9027.24 672
9028.13 680
9029.03 669
9029.93 659
9030.82 660
9031.72 629
9032.62 675
9033.52 714
9034.41 663
9035.31 671
9036.21 687
9037.10 687
9038.00 670
9038.90 662
9039.80 668
9040.69 663
9041.59 696
9042.49 657
9043.39 678
9044.29 702
9045.18 681
9046.08 700
9046.98 657
9047.88 692
9048.78 673
9049.67 693
9050.57 702
9051.47 689
9052.37 726
9053.27 706
9054.16 685
9055.06 678
9055.96 671
9056.86 656
9057.76 666
9058.66 677
9059.55 683
9060.45 731
9061.35 707
9062.25 719
9063.15 734
9064.05 718
9064.95 709
9065.85 717
9066.74 700
9067.64 708
9068.54 710
9069.44 660
9070.34 694
9071.24 712
9072.14 720
9073.04 692
9073.94 690
9074.84 702
9075.74 715
9076.64 690
9077.53 724
9078.43 689
9079.33 713
9080.23 729
9081.13 768
9082.03 738
9082.93 720
9083.83 733
9084.73 724
9085.63 711
9086.53 739
9087.43 724
9088.33 746
9089.23 691
9090.13 739
9091.03 739
9091.93 732
9092.83 751
9093.73 717
9094.63 720
9095.53 738
9096.43 756
9097.33 765
9098.23 828
9099.13 772
9100.04 756
9100.94 775
9101.84 775
9102.74 777
9103.64 762
9104.54 755
9105.44 718
9106.34 691
9107.24 695
9108.14 751
9109.04 733
9109.94 763
9110.85 694
9111.75 733
9112.65 723
9113.55 709
9114.45 710
9115.35 745
9116.25 717
9117.15 701
9118.06 676
9118.96 668
9119.86 667
9120.76 692
9121.66 702
9122.56 680
9123.46 708
9124.37 667
9125.27 713
9126.17 668
9127.07 700
9127.97 695
9128.88 706
9129.78 722
9130.68 727
9131.58 724
9132.48 694
9133.39 686
9134.29 722
9135.19 694
9136.09 684
9137.00 696
9137.90 665
9138.80 679
9139.70 700
9140.61 705
9141.51 658
9142.41 697
9143.31 671
9144.22 678
9145.12 685
9146.02 707
9146.92 695
9147.83 679
9148.73 684
9149.63 723
9150.54 695
9151.44 681
9152.34 676
9153.25 653
9154.15 675
9155.05 660
9155.96 697
9156.86 662
9157.76 668
9158.67 688
9159.57 696
9160.47 675
9161.38 658
9162.28 664
9163.18 650
9164.09 710
9164.99 666
9165.90 685
9166.80 695
9167.70 702
9168.61 708
9169.51 696
9170.42 684
9171.32 696
9172.22 711
9173.13 667
9174.03 680
9174.94 690
9175.84 713
9176.74 722
9177.65 664
9178.55 656
9179.46 680
9180.36 669
9181.27 698
9182.17 686
9183.08 701
9183.98 673
9184.89 718
9185.79 734
9186.70 719
9187.60 687
9188.51 705
9189.41 691
9190.32 640
9191.22 686
9192.13 661
9193.03 683
9193.94 696
9194.84 682
9195.75 723
9196.65 761
9197.56 731
9198.46 724
9199.37 731
9200.27 730
9201.18 741
9202.08 764
9202.99 806
9203.90 802
9204.80 806
9205.71 763
9206.61 758
9207.52 767
9208.42 731
9209.33 770
9210.24 775
9211.14 712
9212.05 707
9212.95 672
9213.86 686
9214.77 705
9215.67 749
9216.58 690
9217.49 683
9218.39 706
9219.30 735
9220.21 740
9221.11 699
9222.02 704
9222.93 722
9223.83 744
9224.74 673
9225.65 679
9226.55 664
9227.46 686
9228.37 650
9229.27 699
9230.18 666
9231.09 673
9231.99 673
9232.90 722
9233.81 697
9234.72 659
9235.62 717
9236.53 709
9237.44 663
9238.34 668
9239.25 652
9240.16 639
9241.07 673
9241.97 646
9242.88 648
9243.79 698
9244.70 674
9245.61 679
9246.51 679
9247.42 709
9248.33 672
9249.24 664
9250.14 622
9251.05 642
9251.96 633
9252.87 656
9253.78 653
9254.69 650
9255.59 633
9256.50 653
9257.41 637
9258.32 651
9259.23 682
9260.14 637
9261.04 652
9261.95 663
9262.86 668
9263.77 628
9264.68 640
9265.59 639
9266.50 684
9267.40 667
9268.31 618
9269.22 649
9270.13 643
9271.04 648
9271.95 630
9272.86 654
9273.77 637
9274.68 680
9275.59 671
9276.49 617
9277.40 639
9278.31 629
9279.22 659
9280.13 670
9281.04 692
9281.95 675
9282.86 616
9283.77 669
9284.68 645
9285.59 628
9286.50 651
9287.41 675
9288.32 667
9289.23 693
9290.14 667
9291.05 642
9291.96 679
9292.87 747
9293.78 687
9294.69 670
9295.60 669
9296.51 663
9297.42 688
9298.33 705
9299.24 679
9300.15 697
9301.06 683
9301.97 718
9302.88 716
9303.79 731
9304.70 733
9305.61 714
9306.53 697
9307.44 704
9308.35 755
9309.26 803
9310.17 774
9311.08 771
9311.99 790
9312.90 800
9313.81 788
9314.72 746
9315.63 769
9316.55 770
9317.46 747
9318.37 724
9319.28 733
9320.19 769
9321.10 747
9322.01 727
9322.93 738
9323.84 740
9324.75 730
9325.66 724
9326.57 739
9327.48 707
9328.40 701
9329.31 699
9330.22 699
9331.13 691
9332.04 699
9332.96 730
9333.87 723
9334.78 708
9335.69 687
9336.60 741
9337.52 718
9338.43 716
9339.34 708
9340.25 733
9341.17 733
9342.08 772
9342.99 738
9343.90 731
9344.82 712
9345.73 730
9346.64 755
9347.55 772
9348.47 756
9349.38 734
9350.29 742
9351.21 723
9352.12 722
9353.03 744
9353.94 738
9354.86 706
9355.77 700
9356.68 707
9357.60 713
9358.51 715
9359.42 733
9360.34 746
9361.25 744
9362.16 703
9363.08 691
9363.99 760
9364.90 699
9365.82 712
9366.73 666
9367.65 658
9368.56 709
9369.47 724
9370.39 747
9371.30 710
9372.21 709
9373.13 730
9374.04 731
9374.96 746
9375.87 750
9376.79 735
9377.70 757
9378.61 734
9379.53 756
9380.44 751
9381.36 767
9382.27 825
9383.19 772
9384.10 743
9385.01 760
9385.93 786
9386.84 726
9387.76 801
9388.67 808
9389.59 805
9390.50 808
9391.42 839
9392.33 808
9393.25 809
9394.16 843
9395.08 881
9395.99 861
9396.91 854
9397.82 855
9398.74 877
9399.65 863
9400.57 856
9401.48 850
9402.40 839
9403.32 894
9404.23 898
9405.15 874
9406.06 801
9406.98 811
9407.89 794
9408.81 843
9409.73 788
9410.64 781
9411.56 789
9412.47 810
9413.39 789
9414.30 761
9415.22 778
9416.14 781
9417.05 796
9417.97 768
9418.89 793
9419.80 800
9420.72 783
9421.63 790
9422.55 808
9423.47 828
9424.38 795
9425.30 826
9426.22 819
9427.13 857
9428.05 915
9428.97 900
9429.88 868
9430.80 817
9431.72 839
9432.63 876
9433.55 880
9434.47 866
9435.38 857
9436.30 878
9437.22 922
9438.14 932
9439.05 940
9439.97 961
9440.89 1003
9441.81 1028
9442.72 1069
9443.64 1096
9444.56 1142
9445.47 1117
9446.39 1163
9447.31 1126
9448.23 1145
9449.15 1095
9450.06 1031
9450.98 1019
9451.90 1068
9452.82 1053
9453.73 1007
9454.65 1014
9455.57 985
9456.49 1014
9457.41 976
9458.32 996
9459.24 997
9460.16 962
9461.08 931
9462.00 975
9462.92 953
9463.83 920
9464.75 853
9465.67 929
9466.59 896
9467.51 909
9468.43 881
9469.35 945
9470.26 882
9471.18 901
9472.10 912
9473.02 857
9473.94 860
9474.86 857
9475.78 907
9476.70 880
9477.62 864
9478.54 872
9479.45 928
9480.37 924
9481.29 875
9482.21 958
9483.13 959
9484.05 994
9484.97 954
9485.89 969
9486.81 966
9487.73 969
9488.65 976
9489.57 943
9490.49 953
9491.41 936
9492.33 937
9493.25 971
9494.17 931
9495.09 935
9496.01 897
9496.93 907
9497.85 930
9498.77 907
9499.69 899
9500.61 895
9501.53 948
9502.45 896
9503.37 932
9504.29 929
9505.21 936
9506.13 920
9507.05 928
9507.97 937
9508.89 941
9509.81 956
9510.73 974
9511.65 963
9512.57 974
9513.49 1002
9514.42 979
9515.34 1011
9516.26 991
9517.18 1015
9518.10 1032
9519.02 1065
9519.94 1085
9520.86 1059
9521.78 1102
9522.71 1150
9523.63 1181
9524.55 1199
9525.47 1204
9526.39 1245
9527.31 1215
9528.23 1165
9529.16 1202
9530.08 1235
9531.00 1178
9531.92 1110
9532.84 1109
9533.76 1106
9534.69 1084
9535.61 1076
9536.53 1071
9537.45 1122
9538.37 1119
9539.30 1065
9540.22 1035
9541.14 1054
9542.06 1071
9542.98 1066
9543.91 1110
9544.83 1115
9545.75 1077
9546.67 1064
9547.60 1056
9548.52 1114
9549.44 1120
9550.36 1143
9551.29 1116
9552.21 1139
9553.13 1104
9554.06 1144
9554.98 1123
9555.90 1117
9556.82 1141
9557.75 1174
9558.67 1182
9559.59 1178
9560.52 1225
9561.44 1221
9562.36 1218
9563.29 1192
9564.21 1225
9565.13 1236
9566.06 1233
9566.98 1251
9567.90 1270
9568.83 1260
9569.75 1194
9570.67 1200
9571.60 1264
9572.52 1235
9573.44 1265
9574.37 1335
9575.29 1340
9576.22 1319
9577.14 1313
9578.06 1387
9578.99 1344
9579.91 1333
9580.84 1403
9581.76 1467
9582.68 1430
9583.61 1415
9584.53 1407
9585.46 1435
9586.38 1448
9587.31 1455
9588.23 1475
9589.15 1427
9590.08 1480
9591.00 1497
9591.93 1501
9592.85 1411
9593.78 1516
9594.70 1520
9595.63 1567
9596.55 1631
9597.48 1683
9598.40 1782
9599.33 1848
9600.25 1929
9601.18 1902
9602.10 1998
9603.03 2061
9603.95 1975
9604.88 1956
9605.80 1950
9606.73 1936
9607.65 1934
9608.58 1855
9609.50 1771
9610.43 1753
9611.35 1723
9612.28 1732
9613.21 1676
9614.13 1663
9615.06 1654
9615.98 1604
9616.91 1594
9617.84 1567
9618.76 1516
9619.69 1592
9620.61 1562
9621.54 1619
9622.47 1585
9623.39 1580
9624.32 1634
9625.24 1575
9626.17 1568
9627.10 1619
9628.02 1622
9628.95 1643
9629.88 1680
9630.80 1687
9631.73 1731
9632.65 1764
9633.58 1719
9634.51 1765
9635.43 1777
9636.36 1792
9637.29 1775
9638.22 1842
9639.14 1833
9640.07 1818
9641.00 1885
9641.92 1971
9642.85 1938
9643.78 2001
9644.70 2066
9645.63 2092
9646.56 2036
9647.49 2015
9648.41 2052
9649.34 2127
9650.27 2084
9651.20 2129
9652.12 2134
9653.05 2125
9653.98 2146
9654.91 2148
9655.83 2101
9656.76 2072
9657.69 2091
9658.62 2079
9659.55 2117
9660.47 2045
9661.40 2091
9662.33 2076
9663.26 2142
9664.19 2156
9665.11 2130
9666.04 2159
9666.97 2184
9667.90 2134
9668.83 2189
9669.75 2227
9670.68 2277
9671.61 2287
9672.54 2207
9673.47 2339
9674.40 2317
9675.33 2321
9676.25 2343
9677.18 2380
9678.11 2424
9679.04 2393
9679.97 2362
9680.90 2482
9681.83 2498
9682.76 2537
9683.69 2452
9684.61 2579
9685.54 2580
9686.47 2544
9687.40 2600
9688.33 2669
9689.26 2636
9690.19 2608
9691.12 2574
9692.05 2591
9692.98 2641
9693.91 2624
9694.84 2711
9695.77 2678
9696.70 2751
9697.63 2834
9698.56 2874
9699.49 2904
9700.42 3011
9701.35 3093
9702.28 3157
9703.21 3075
9704.14 2991
9705.07 2977
9706.00 2996
9706.93 2974
9707.86 2900
9708.79 2904
9709.72 2774
9710.65 2833
9711.58 2870
9712.51 2762
9713.44 2729
9714.37 2880
9715.30 2967
9716.23 3025
9717.16 3065
9718.09 3070
9719.02 3132
9719.95 3057
9720.88 3040
9721.81 2935
9722.75 2924
9723.68 2737
9724.61 2689
9725.54 2590
9726.47 2437
9727.40 2407
9728.33 2356
9729.26 2363
9730.19 2369
9731.13 2270
9732.06 2204
9732.99 2290
9733.92 2203
9734.85 2203
9735.78 2208
9736.71 2220
9737.65 2131
9738.58 2143
9739.51 2087
9740.44 2028
9741.37 1995
9742.30 1992
9743.24 1968
9744.17 1992
9745.10 1967
9746.03 1877
9746.96 1896
9747.90 1815
9748.83 1778
9749.76 1798
9750.69 1812
9751.63 1758
9752.56 1728
9753.49 1739
9754.42 1783
9755.36 1761
9756.29 1713
9757.22 1704
9758.15 1697
9759.09 1688
9760.02 1699
9760.95 1701
9761.88 1674
9762.82 1691
9763.75 1659
9764.68 1741
9765.62 1671
9766.55 1661
9767.48 1702
9768.41 1679
9769.35 1693
9770.28 1708
9771.21 1712
9772.15 1702
9773.08 1686
9774.01 1635
9774.95 1720
9775.88 1711
9776.81 1666
9777.75 1662
9778.68 1686
9779.62 1595
9780.55 1712
9781.48 1695
9782.42 1721
9783.35 1723
9784.28 1668
9785.22 1732
9786.15 1744
9787.09 1765
9788.02 1721
9788.95 1735
9789.89 1695
9790.82 1714
9791.76 1696
9792.69 1635
9793.63 1635
9794.56 1645
9795.49 1593
9796.43 1624
9797.36 1641
9798.30 1709
9799.23 1615
9800.17 1624
9801.10 1630
9802.04 1629
9802.97 1621
9803.91 1626
9804.84 1627
9805.78 1598
9806.71 1591
9807.65 1534
9808.58 1460
9809.52 1444
9810.45 1391
9811.39 1371
9812.32 1366
9813.26 1347
9814.19 1313
9815.13 1315
9816.06 1287
9817.00 1341
9817.93 1310
9818.87 1279
9819.80 1268
9820.74 1247
9821.68 1231
9822.61 1245
9823.55 1262
9824.48 1237
9825.42 1218
9826.35 1254
9827.29 1227
9828.23 1229
9829.16 1216
9830.10 1232
9831.03 1245
9831.97 1183
9832.91 1257
9833.84 1233
9834.78 1168
9835.72 1180
9836.65 1192
9837.59 1216
9838.52 1226
9839.46 1186
9840.40 1133
9841.33 1174
9842.27 1193
9843.21 1166
9844.14 1162
9845.08 1201
9846.02 1183
9846.95 1212
9847.89 1175
9848.83 1181
9849.77 1153
9850.70 1167
9851.64 1172
9852.58 1210
9853.51 1153
9854.45 1190
9855.39 1212
9856.33 1187
9857.26 1189
9858.20 1182
9859.14 1136
9860.08 1137
9861.01 1204
9861.95 1154
9862.89 1171
9863.83 1187
9864.76 1173
9865.70 1172
9866.64 1134
9867.58 1103
9868.51 1114
9869.45 1144
9870.39 1108
9871.33 1089
9872.27 1131
9873.20 1128
9874.14 1105
9875.08 1111
9876.02 1160
9876.96 1085
9877.90 1055
9878.83 1138
9879.77 1127
9880.71 1126
9881.65 1142
9882.59 1064
9883.53 1122
9884.47 1103
9885.40 1081
9886.34 1067
9887.28 1076
9888.22 1063
9889.16 1042
9890.10 1059
9891.04 1072
9891.98 1115
9892.91 1073
9893.85 1106
9894.79 1053
9895.73 1049
9896.67 1063
9897.61 1074
9898.55 1032
9899.49 1028
9900.43 1021
9901.37 1054
9902.31 1040
9903.25 1038
9904.19 1020
9905.13 1032
9906.07 1060
9907.01 1036
9907.95 1034
9908.89 1080
9909.83 1044
9910.77 1071
9911.71 1063
9912.65 1057
9913.59 1089
9914.53 1069
9915.47 1053
9916.41 1034
9917.35 1066
9918.29 1057
9919.23 1056
9920.17 1071
9921.11 1090
9922.05 1112
9922.99 1152
9923.93 1194
9924.87 1190
9925.81 1227
9926.75 1284
9927.69 1312
9928.63 1297
9929.57 1306
9930.51 1326
9931.45 1355
9932.39 1331
9933.34 1353
9934.28 1265
9935.22 1246
9936.16 1254
9937.10 1260
9938.04 1192
9938.98 1173
9939.92 1143
9940.87 1109
9941.81 1115
9942.75 1079
9943.69 1074
9944.63 1099
9945.57 1110
9946.51 1123
9947.46 1110
9948.40 1133
9949.34 1194
9950.28 1197
9951.22 1238
9952.16 1260
9953.11 1238
9954.05 1282
9954.99 1277
9955.93 1287
9956.87 1250
9957.82 1248
9958.76 1212
9959.70 1148
9960.64 1118
9961.59 1134
9962.53 1136
9963.47 1068
9964.41 1041
9965.35 1026
9966.30 999
9967.24 981
9968.18 985
9969.13 956
9970.07 973
9971.01 925
9971.95 892
9972.90 921
9973.84 934
9974.78 906
9975.73 919
9976.67 911
9977.61 872
9978.55 909
9979.50 928
9980.44 938
9981.38 931
9982.33 882
9983.27 861
9984.21 930
9985.16 910
9986.10 926
9987.04 925
9987.99 927
9988.93 875
9989.88 860
9990.82 912
9991.76 924
9992.71 887
9993.65 910
9994.59 913
9995.54 886
9996.48 857
9997.43 874
9998.37 898
9999.31 856
10000.26 872
10001.20 886
10002.15 925
10003.09 847
10004.04 834
10004.98 843
10005.92 849
10006.87 839
10007.81 851
10008.76 840
10009.70 865
10010.65 876
10011.59 829
10012.54 847
10013.48 836
10014.43 852
10015.37 844
10016.32 864
10017.26 836
10018.21 829
10019.15 817
10020.10 850
10021.04 800
10021.99 845
10022.93 836
10023.88 816
10024.82 844
10025.77 811
10026.71 824
10027.66 820
10028.60 844
10029.55 805
10030.49 802
10031.44 838
10032.39 824
10033.33 771
10034.28 821
10035.22 823
10036.17 833
10037.11 826
10038.06 791
10039.01 814
10039.95 794
10040.90 798
10041.84 808
10042.79 843
10043.74 791
10044.68 806
10045.63 769
10046.58 777
10047.52 809
10048.47 782
10049.41 747
10050.36 755
10051.31 783
10052.25 808
10053.20 777
10054.15 780
10055.09 782
10056.04 796
10056.99 779
10057.93 786
10058.88 778
10059.83 761
10060.78 774
10061.72 736
10062.67 764
10063.62 721
10064.56 757
10065.51 783
10066.46 744
10067.41 746
10068.35 724
10069.30 752
10070.25 780
10071.20 782
10072.14 760
10073.09 770
10074.04 728
10074.99 742
10075.93 756
10076.88 769
10077.83 733
10078.78 733
10079.72 739
10080.67 726
10081.62 762
10082.57 749
10083.52 770
10084.46 763
10085.41 771
10086.36 760
10087.31 759
10088.26 772
10089.21 758
10090.15 738
10091.10 785
10092.05 758
10093.00 750
10093.95 758
10094.90 771
10095.85 794
10096.79 743
10097.74 745
10098.69 758
10099.64 762
10100.59 753
10101.54 734
10102.49 755
10103.44 760
10104.39 751
10105.33 769
10106.28 770
10107.23 792
10108.18 760
10109.13 773
10110.08 769
10111.03 715
10111.98 747
10112.93 789
10113.88 790
10114.83 787
10115.78 774
10116.73 753
10117.68 755
10118.63 744
10119.58 787
10120.53 796
10121.48 769
10122.43 754
10123.38 770
10124.33 792
10125.28 782
10126.23 782
10127.18 815
10128.13 809
10129.08 810
10130.03 795
10130.98 798
10131.93 801
10132.88 819
10133.83 805
10134.78 848
10135.73 844
10136.68 850
10137.63 843
10138.58 872
10139.53 853
10140.48 855
10141.43 826
10142.38 866
10143.33 842
10144.29 846
10145.24 845
10146.19 890
10147.14 893
10148.09 897
10149.04 884
10149.99 906
10150.94 898
10151.89 923
10152.85 914
10153.80 906
10154.75 907
10155.70 969
10156.65 950
10157.60 913
10158.55 936
10159.51 922
10160.46 956
10161.41 942
10162.36 977
10163.31 1014
10164.26 999
10165.22 951
10166.17 985
10167.12 991
10168.07 1039
10169.02 978
10169.98 995
10170.93 1043
10171.88 1032
10172.83 1005
10173.79 1042
10174.74 1087
10175.69 1032
10176.64 1088
10177.60 1079
10178.55 1090
10179.50 1126
10180.45 1124
10181.41 1166
10182.36 1154
10183.31 1178
10184.26 1208
10185.22 1183
10186.17 1177
10187.12 1128
10188.08 1155
10189.03 1142
10189.98 1146
10190.93 1192
10191.89 1123
10192.84 1154
10193.79 1180
10194.75 1150
10195.70 1172
10196.65 1169
10197.61 1139
10198.56 1248
10199.51 1219
10200.47 1165
10201.42 1186
10202.38 1165
10203.33 1197
10204.28 1229
10205.24 1223
10206.19 1200
10207.14 1281
10208.10 1270
10209.05 1325
10210.01 1246
10210.96 1307
10211.91 1351
10212.87 1321
10213.82 1365
10214.78 1334
10215.73 1286
10216.69 1251
10217.64 1228
10218.59 1178
10219.55 1222
10220.50 1201
10221.46 1188
10222.41 1192
10223.37 1174
10224.32 1144
10225.28 1122
10226.23 1115
10227.19 1118
10228.14 1162
10229.10 1151
10230.05 1153
10231.01 1156
10231.96 1172
10232.92 1175
10233.87 1241
10234.83 1254
10235.78 1358
10236.74 1425
10237.69 1424
10238.65 1426
10239.60 1431
10240.56 1467
10241.51 1409
10242.47 1392
10243.42 1365
10244.38 1344
10245.34 1293
10246.29 1274
10247.25 1235
10248.20 1217
10249.16 1174
10250.11 1180
10251.07 1114
10252.03 1145
10252.98 1101
10253.94 1055
10254.89 1040
10255.85 1087
10256.81 1030
10257.76 1014
10258.72 1042
10259.68 990
10260.63 998
10261.59 934
10262.55 953
10263.50 945
10264.46 935
10265.41 921
10266.37 915
10267.33 890
10268.28 905
10269.24 877
10270.20 908
10271.16 854
10272.11 901
10273.07 920
10274.03 879
10274.98 916
10275.94 896
10276.90 899
10277.85 866
10278.81 848
10279.77 858
10280.73 874
10281.68 849
10282.64 842
10283.60 815
10284.56 864
10285.51 846
10286.47 826
10287.43 851
10288.39 874
10289.34 836
10290.30 847
10291.26 820
10292.22 824
10293.18 806
10294.13 859
10295.09 800
10296.05 822
10297.01 845
10297.97 833
10298.92 840
10299.88 804
10300.84 822
10301.80 819
10302.76 833
10303.72 842
10304.67 823
10305.63 801
10306.59 777
10307.55 797
10308.51 828
10309.47 830
10310.43 810
10311.38 833
10312.34 816
10313.30 831
10314.26 814
10315.22 830
10316.18 814
10317.14 794
10318.10 796
10319.06 786
10320.01 808
10320.97 783
10321.93 796
10322.89 824
10323.85 833
10324.81 819
10325.77 779
10326.73 778
10327.69 774
10328.65 787
10329.61 822
10330.57 787
10331.53 769
10332.49 779
10333.45 767
10334.41 806
10335.37 778
10336.33 753
10337.29 785
10338.25 771
10339.21 752
10340.17 744
10341.13 752
10342.09 743
10343.05 717
10344.01 731
10344.97 723
10345.93 741
10346.89 711
10347.85 746
10348.81 742
10349.77 707
10350.73 710
10351.69 695
10352.65 732
10353.61 704
10354.57 700
10355.53 655
10356.49 675
10357.46 707
10358.42 702
10359.38 690
10360.34 699
10361.30 661
10362.26 660
10363.22 677
10364.18 644
10365.14 668
10366.11 682
10367.07 676
10368.03 669
10368.99 649
10369.95 649
10370.91 660
10371.87 685
10372.84 657
10373.80 651
10374.76 664
10375.72 689
10376.68 697
10377.64 664
10378.61 655
10379.57 662
10380.53 675
10381.49 678
10382.45 650
10383.42 646
10384.38 654
10385.34 668
10386.30 644
10387.27 664
10388.23 644
10389.19 680
10390.15 648
10391.11 600
10392.08 636
10393.04 614
10394.00 658
10394.96 650
10395.93 655
10396.89 632
10397.85 635
10398.82 658
10399.78 648
10400.74 664
10401.70 634
10402.67 633
10403.63 660
10404.59 611
10405.56 633
10406.52 632
10407.48 679
10408.45 677
10409.41 629
10410.37 647
10411.34 634
10412.30 628
10413.26 621
10414.23 655
10415.19 626
10416.15 621
10417.12 646
10418.08 632
10419.04 641
10420.01 628
10420.97 680
10421.94 669
10422.90 660
10423.86 660
10424.83 654
10425.79 651
10426.76 643
10427.72 626
10428.68 630
10429.65 619
10430.61 650
10431.58 631
10432.54 650
10433.51 649
10434.47 607
10435.44 579
10436.40 598
10437.36 591
10438.33 605
10439.29 618
10440.26 614
10441.22 588
10442.19 601
10443.15 623
10444.12 586
10445.08 584
10446.05 568
10447.01 621
10447.98 637
10448.94 571
10449.91 564
10450.87 584
10451.84 591
10452.80 580
10453.77 621
10454.73 571
10455.70 580
10456.67 594
10457.63 642
10458.60 572
10459.56 601
10460.53 631
10461.49 612
10462.46 620
10463.43 594
10464.39 599
10465.36 585
10466.32 602
10467.29 582
10468.25 589
10469.22 593
10470.19 627
10471.15 596
10472.12 588
10473.09 575
10474.05 616
10475.02 625
10475.98 603
10476.95 584
10477.92 607
10478.88 613
10479.85 633
10480.82 611
10481.78 657
10482.75 646
10483.72 622
10484.68 650
10485.65 635
10486.62 652
10487.58 635
10488.55 638
10489.52 645
10490.49 593
10491.45 623
10492.42 625
10493.39 574
10494.35 592
10495.32 585
10496.29 592
10497.26 616
10498.22 594
10499.19 585
10500.16 628
10501.13 609
10502.09 617
10503.06 621
10504.03 596
10505.00 608
10505.96 576
10506.93 583
10507.90 585
10508.87 577
10509.84 589
10510.80 549
10511.77 571
10512.74 588
10513.71 554
10514.68 592
10515.64 582
10516.61 539
10517.58 574
10518.55 588
10519.52 577
10520.49 567
10521.45 601
10522.42 583
10523.39 613
10524.36 608
10525.33 634
10526.30 597
10527.27 593
10528.23 596
10529.20 587
10530.17 578
10531.14 591
10532.11 574
10533.08 599
10534.05 627
10535.02 600
10535.99 614
10536.96 642
10537.93 612
10538.89 596
10539.86 608
10540.83 637
10541.80 588
10542.77 611
10543.74 604
10544.71 588
10545.68 620
10546.65 623
10547.62 615
10548.59 642
10549.56 641
10550.53 633
10551.50 607
10552.47 600
10553.44 604
10554.41 606
10555.38 615
10556.35 633
10557.32 634
10558.29 644
10559.26 648
10560.23 587
10561.20 626
10562.17 635
10563.14 649
10564.11 635
10565.08 640
10566.05 625
10567.02 674
10567.99 642
10568.96 669
10569.93 678
10570.91 636
10571.88 651
10572.85 635
10573.82 635
10574.79 651
10575.76 696
10576.73 671
10577.70 689
10578.67 647
10579.64 671
10580.62 700
10581.59 688
10582.56 669
10583.53 686
10584.50 686
10585.47 648
10586.44 674
10587.42 656
10588.39 656
10589.36 669
10590.33 693
10591.30 658
10592.27 685
10593.25 727
10594.22 738
10595.19 757
10596.16 768
10597.13 708
10598.10 693
10599.08 682
10600.05 687
10601.02 739
10601.99 740
10602.97 765
10603.94 760
10604.91 761
10605.88 752
10606.85 777
10607.83 809
10608.80 865
10609.77 838
10610.74 879
10611.72 855
10612.69 898
10613.66 898
10614.64 886
10615.61 885
10616.58 877
10617.55 881
10618.53 863
10619.50 852
10620.47 802
10621.45 800
10622.42 783
10623.39 765
10624.37 776
10625.34 808
10626.31 787
10627.29 762
10628.26 802
10629.23 804
10630.21 762
10631.18 761
10632.15 773
10633.13 771
10634.10 791
10635.07 732
10636.05 751
10637.02 784
10638.00 810
10638.97 828
10639.94 860
10640.92 855
10641.89 862
10642.87 856
10643.84 909
10644.81 907
10645.79 814
10646.76 848
10647.74 858
10648.71 850
10649.68 811
10650.66 781
10651.63 747
10652.61 767
10653.58 751
10654.56 719
10655.53 735
10656.51 701
10657.48 695
10658.46 690
10659.43 698
10660.41 661
10661.38 663
10662.36 640
10663.33 643
10664.31 657
10665.28 645
10666.26 639
10667.23 627
10668.21 623
10669.18 656
10670.16 660
10671.13 657
10672.11 634
10673.08 637
10674.06 637
10675.03 648
10676.01 645
10676.99 629
10677.96 633
10678.94 650
10679.91 636
10680.89 643
10681.86 662
10682.84 649
10683.82 678
10684.79 654
10685.77 677
10686.74 649
10687.72 638
10688.70 659
10689.67 670
10690.65 660
10691.63 648
10692.60 657
10693.58 654
10694.55 681
10695.53 644
10696.51 630
10697.48 632
10698.46 637
10699.44 633
10700.41 671
10701.39 624
10702.37 646
10703.34 646
10704.32 613
10705.30 636
10706.27 626
10707.25 619
10708.23 655
10709.21 622
10710.18 661
10711.16 661
10712.14 648
10713.11 617
10714.09 625
10715.07 613
10716.05 604
10717.02 623
10718.00 586
10718.98 596
10719.96 599
10720.93 662
10721.91 606
10722.89 656
10723.87 619
10724.85 606
10725.82 650
10726.80 637
10727.78 649
10728.76 636
10729.74 626
10730.71 608
10731.69 615
10732.67 635
10733.65 665
10734.63 644
10735.60 634
10736.58 628
10737.56 629
10738.54 657
10739.52 637
10740.50 678
10741.48 635
10742.45 639
10743.43 652
10744.41 658
10745.39 649
10746.37 650
10747.35 644
10748.33 664
10749.31 653
10750.28 667
10751.26 668
10752.24 634
10753.22 659
10754.20 639
10755.18 634
10756.16 647
10757.14 623
10758.12 673
10759.10 647
10760.08 632
10761.06 681
10762.04 692
10763.01 678
10763.99 678
10764.97 660
10765.95 680
10766.93 647
10767.91 633
10768.89 682
10769.87 707
10770.85 680
10771.83 640
10772.81 648
10773.79 688
10774.77 645
10775.75 663
10776.73 683
10777.71 702
10778.69 686
10779.67 708
10780.65 682
10781.63 719
10782.62 696
10783.60 688
10784.58 703
10785.56 740
10786.54 705
10787.52 686
10788.50 695
10789.48 704
10790.46 711
10791.44 734
10792.42 710
10793.40 703
10794.38 698
10795.37 718
10796.35 701
10797.33 713
10798.31 704
10799.29 706
10800.27 680
10801.25 686
10802.23 711
10803.21 727
10804.20 741
10805.18 716
10806.16 705
10807.14 729
10808.12 714
10809.10 698
10810.09 681
10811.07 715
10812.05 754
10813.03 718
10814.01 695
10815.00 702
10815.98 739
10816.96 700
10817.94 705
10818.92 746
10819.91 707
10820.89 735
10821.87 748
10822.85 710
10823.83 750
10824.82 742
10825.80 722
10826.78 720
10827.76 722
10828.75 732
10829.73 762
10830.71 767
10831.69 716
10832.68 756
10833.66 750
10834.64 767
10835.63 757
10836.61 739
10837.59 731
10838.57 757
10839.56 776
10840.54 783
10841.52 740
10842.51 769
10843.49 764
10844.47 784
10845.46 792
10846.44 792
10847.42 809
10848.41 814
10849.39 803
10850.37 811
10851.36 822
10852.34 811
10853.32 803
10854.31 800
10855.29 824
10856.28 843
10857.26 831
10858.24 847
10859.23 834
10860.21 817
10861.20 850
10862.18 866
10863.16 825
10864.15 863
10865.13 929
10866.12 902
10867.10 867
10868.08 896
10869.07 871
10870.05 912
10871.04 925
10872.02 940
10873.01 907
10873.99 902
10874.98 896
10875.96 928
10876.95 897
10877.93 896
10878.92 956
10879.90 953
10880.89 948
10881.87 981
10882.86 1005
10883.84 1005
10884.83 967
10885.81 986
10886.80 1018
10887.78 998
10888.77 1016
10889.75 1045
10890.74 1032
10891.72 999
10892.71 1017
10893.69 1083
10894.68 1068
10895.66 1092
10896.65 1095
10897.64 1068
10898.62 1107
10899.61 1101
10900.59 1093
10901.58 1119
10902.56 1106
10903.55 1134
10904.54 1169
10905.52 1135
10906.51 1161
10907.49 1196
10908.48 1183
10909.47 1179
10910.45 1202
10911.44 1198
10912.43 1198
10913.41 1272
10914.40 1286
10915.39 1291
10916.37 1311
10917.36 1285
10918.35 1303
10919.33 1305
10920.32 1367
10921.31 1349
10922.29 1351
10923.28 1375
10924.27 1358
10925.25 1379
10926.24 1415
10927.23 1393
10928.21 1418
10929.20 1433
10930.19 1403
10931.18 1436
10932.16 1421
10933.15 1465
10934.14 1454
10935.12 1449
10936.11 1456
10937.10 1502
10938.09 1521
10939.07 1537
10940.06 1540
10941.05 1614
10942.04 1665
10943.02 1607
10944.01 1650
10945.00 1679
10945.99 1672
10946.98 1681
10947.96 1696
10948.95 1713
10949.94 1742
10950.93 1862
10951.92 1904
10952.90 1923
10953.89 1999
10954.88 2072
10955.87 2089
10956.86 2168
10957.85 2256
10958.83 2276
10959.82 2308
10960.81 2454
10961.80 2437
10962.79 2469
10963.78 2560
10964.77 2505
10965.75 2407
10966.74 2380
10967.73 2287
10968.72 2314
10969.71 2224
10970.70 2184
10971.69 2209
10972.68 2158
10973.67 2045
10974.66 2083
10975.64 2084
10976.63 2006
10977.62 2036
10978.61 2001
10979.60 1939
10980.59 1971
10981.58 1953
10982.57 1950
10983.56 1956
10984.55 1962
10985.54 2000
10986.53 2013
10987.52 1985
10988.51 1995
10989.50 2033
10990.49 2122
10991.48 2158
10992.47 2269
10993.46 2271
10994.45 2383
10995.44 2464
10996.43 2536
10997.42 2722
10998.41 2854
10999.40 2986
11000.39 3093
11001.38 3175
11002.37 3233
11003.36 3256
11004.35 3298
11005.34 3291
11006.33 3306
11007.32 3161
11008.31 3025
11009.30 2879
11010.30 2684
11011.29 2623
11012.28 2502
11013.27 2402
11014.26 2300
11015.25 2145
11016.24 2095
11017.23 2009
11018.22 1940
11019.21 1826
11020.21 1772
11021.20 1704
11022.19 1717
11023.18 1661
11024.17 1615
11025.16 1616
11026.15 1548
11027.14 1478
11028.14 1470
11029.13 1407
11030.12 1439
11031.11 1423
11032.10 1415
11033.09 1378
11034.09 1324
11035.08 1329
11036.07 1326
11037.06 1357
11038.05 1338
11039.05 1341
11040.04 1316
11041.03 1344
11042.02 1322
11043.02 1285
11044.01 1299
11045.00 1320
11045.99 1300
11046.98 1325
11047.98 1230
11048.97 1268
11049.96 1272
11050.95 1210
11051.95 1261
11052.94 1246
11053.93 1169
11054.93 1187
11055.92 1198
11056.91 1207
11057.90 1206
11058.90 1202
11059.89 1188
11060.88 1215
11061.88 1229
11062.87 1158
11063.86 1187
11064.86 1230
11065.85 1207
11066.84 1188
11067.84 1200
11068.83 1228
11069.82 1225
11070.82 1255
11071.81 1219
11072.80 1239
11073.80 1223
11074.79 1213
11075.78 1274
11076.78 1265
11077.77 1225
11078.77 1246
11079.76 1215
11080.75 1207
11081.75 1213
11082.74 1231
11083.74 1164
11084.73 1167
11085.72 1172
11086.72 1168
11087.71 1164
11088.71 1166
11089.70 1166
11090.70 1137
11091.69 1153
11092.68 1177
11093.68 1124
11094.67 1094
11095.67 1109
11096.66 1114
11097.66 1092
11098.65 1101
11099.65 1073
11100.64 1082
11101.64 1048
11102.63 1036
11103.63 1083
11104.62 1069
11105.62 1074
11106.61 1101
11107.61 1032
11108.60 1034
11109.60 1027
11110.59 1049
11111.59 1037
11112.58 1057
11113.58 1044
11114.57 1010
11115.57 1011
11116.56 1009
11117.56 991
11118.56 989
11119.55 950
11120.55 1004
11121.54 995
11122.54 975
11123.54 991
11124.53 949
11125.53 970
11126.52 1015
11127.52 1016
11128.51 1006
11129.51 971
11130.51 968
11131.50 992
11132.50 1002
11133.50 965
11134.49 988
11135.49 984
11136.49 992
11137.48 960
11138.48 935
11139.47 954
11140.47 959
11141.47 918
11142.46 965
11143.46 943
11144.46 929
11145.46 993
11146.45 978
11147.45 957
11148.45 986
11149.44 980
11150.44 945
11151.44 938
11152.43 933
11153.43 954
11154.43 902
11155.43 924
11156.42 960
11157.42 950
11158.42 934
11159.42 941
11160.41 937
11161.41 891
11162.41 951
11163.41 934
11164.40 937
11165.40 925
11166.40 944
11167.40 913
11168.39 919
11169.39 891
11170.39 924
11171.39 909
11172.39 942
11173.38 909
11174.38 918
11175.38 911
11176.38 939
11177.38 946
11178.38 972
11179.37 943
11180.37 949
11181.37 941
11182.37 939
11183.37 921
11184.37 929
11185.37 934
11186.36 918
11187.36 905
11188.36 941
11189.36 954
11190.36 901
11191.36 907
11192.36 918
11193.36 924
11194.36 971
11195.35 986
11196.35 974
11197.35 939
11198.35 981
11199.35 983
11200.35 980
11201.35 989
11202.35 971
11203.35 976
11204.35 977
11205.35 1029
11206.35 1003
11207.35 978
11208.35 996
11209.35 1025
11210.35 1062
11211.35 1043
11212.35 1028
11213.35 1025
11214.35 1020
11215.34 1046
11216.35 1019
11217.35 1066
11218.35 1013
11219.35 1022
11220.35 1020
11221.35 989
11222.35 1010
11223.35 1050
11224.35 1003
11225.35 975
11226.35 1009
11227.35 1035
11228.35 985
11229.35 971
11230.35 983
11231.35 991
11232.35 1034
11233.35 1027
11234.35 997
11235.35 992
11236.35 961
11237.36 1015
11238.36 1028
11239.36 1013
11240.36 1008
11241.36 998
11242.36 1028
11243.36 984
11244.36 986
11245.36 986
11246.37 1029
11247.37 1032
11248.37 994
11249.37 1008
11250.37 994
11251.37 977
11252.38 977
11253.38 1019
11254.38 1049
11255.38 1018
11256.38 1025
11257.38 1026
11258.39 1041
11259.39 1100
11260.39 1057
11261.39 1067
11262.39 1069
11263.40 1070
11264.40 1079
11265.40 1109
11266.40 1095
11267.40 1056
11268.41 1126
11269.41 1088
11270.41 1088
11271.41 1131
11272.42 1153
11273.42 1158
11274.42 1179
11275.42 1177
11276.43 1197
11277.43 1231
11278.43 1175
11279.44 1180
11280.44 1200
11281.44 1164
11282.44 1189
11283.45 1175
11284.45 1146
11285.45 1151
11286.46 1149
11287.46 1109
11288.46 1044
11289.47 1067
11290.47 1037
11291.47 1078
11292.48 1017
11293.48 1024
11294.48 1022
11295.49 999
11296.49 1002
11297.49 979
11298.50 960
11299.50 959
11300.51 983
11301.51 986
11302.51 926
11303.52 942
11304.52 958
11305.53 968
11306.53 934
11307.53 938
11308.54 957
11309.54 962
11310.55 986
11311.55 920
11312.55 937
11313.56 957
11314.56 985
11315.57 1004
11316.57 984
11317.58 1005
11318.58 1010
11319.59 1004
11320.59 1043
11321.59 1036
11322.60 1009
11323.60 1043
11324.61 1007
11325.61 1000
11326.62 1060
11327.62 1038
11328.63 988
11329.63 972
11330.64 961
11331.64 986
11332.65 954
11333.65 971
11334.66 975
11335.67 950
11336.67 934
11337.68 946
11338.68 961
11339.69 957
11340.69 978
11341.70 980
11342.70 1000
11343.71 974
11344.72 980
11345.72 970
11346.73 987
11347.73 984
11348.74 962
11349.74 961
11350.75 978
11351.76 950
11352.76 906
11353.77 889
11354.78 875
11355.78 895
11356.79 865
11357.79 888
11358.80 864
11359.81 892
11360.81 864
11361.82 914
11362.83 901
11363.83 832
11364.84 831
11365.85 849
11366.85 845
11367.86 842
11368.87 818
11369.87 825
11370.88 829
11371.89 811
11372.89 825
11373.90 810
11374.91 794
11375.92 803
11376.92 811
11377.93 781
11378.94 789
11379.94 768
11380.95 777
11381.96 779
11382.97 774
11383.97 801
11384.98 782
11385.99 758
11387.00 740
11388.00 755
11389.01 770
11390.02 747
11391.03 729
11392.04 736
11393.04 718
11394.05 731
11395.06 745
11396.07 742
11397.08 735
11398.08 732
11399.09 749
11400.10 755
11401.11 723
11402.12 733
11403.12 797
11404.13 765
11405.14 719
11406.15 723
11407.16 711
11408.17 732
11409.18 731
11410.18 714
11411.19 703
11412.20 721
11413.21 736
11414.22 751
11415.23 706
11416.24 739
11417.25 717
11418.25 724
11419.26 722
11420.27 712
11421.28 668
11422.29 718
11423.30 747
11424.31 707
11425.32 697
11426.33 709
11427.34 712
11428.35 713
11429.36 708
11430.37 679
11431.38 706
11432.39 725
11433.39 681
11434.40 698
11435.41 695
11436.42 680
11437.43 714
11438.44 699
11439.45 638
11440.46 660
11441.47 688
11442.48 684
11443.49 692
11444.50 682
11445.51 669
11446.52 690
11447.53 667
11448.55 702
11449.56 714
11450.57 708
11451.58 707
11452.59 719
11453.60 642
11454.61 665
11455.62 669
11456.63 685
11457.64 675
11458.65 657
11459.66 666
11460.67 661
11461.68 684
11462.69 671
11463.71 693
11464.72 658
11465.73 670
11466.74 648
11467.75 671
11468.76 666
11469.77 650
11470.78 630
11471.80 680
11472.81 624
11473.82 648
11474.83 660
11475.84 650
11476.85 633
11477.86 659
11478.88 668
11479.89 639
11480.90 644
11481.91 640
11482.92 630
11483.93 623
11484.95 660
11485.96 670
11486.97 650
11487.98 627
11489.00 634
11490.01 621
11491.02 659
11492.03 624
11493.04 646
11494.06 655
11495.07 641
11496.08 638
11497.09 647
11498.11 673
11499.12 656
11500.13 641
11501.14 660
11502.16 702
11503.17 675
11504.18 647
11505.20 674
11506.21 684
11507.22 643
11508.23 662
11509.25 660
11510.26 647
11511.27 638
11512.29 651
11513.30 646
11514.31 645
11515.33 625
11516.34 645
11517.35 655
11518.37 666
11519.38 666
11520.39 704
11521.41 720
11522.42 695
11523.43 685
11524.45 713
11525.46 707
11526.47 682
11527.49 703
11528.50 694
11529.52 689
11530.53 681
11531.54 726
11532.56 752
11533.57 736
11534.59 767
11535.60 759
11536.62 794
11537.63 771
11538.64 805
11539.66 850
11540.67 823
11541.69 818
11542.70 838
11543.72 867
11544.73 861
11545.75 835
11546.76 829
11547.77 808
11548.79 824
11549.80 770
11550.82 739
11551.83 757
11552.85 743
11553.86 722
11554.88 726
11555.89 683
11556.91 702
11557.92 699
11558.94 676
11559.95 700
11560.97 663
11561.99 660
11563.00 664
11564.02 665
11565.03 649
11566.05 667
11567.06 641
11568.08 625
11569.09 620
11570.11 596
11571.13 593
11572.14 571
11573.16 609
11574.17 633
11575.19 601
11576.20 591
11577.22 611
11578.24 602
11579.25 595
11580.27 593
11581.29 594
11582.30 568
11583.32 570
11584.33 582
11585.35 594
11586.37 609
11587.38 604
11588.40 595
11589.42 609
11590.43 610
11591.45 586
11592.47 601
11593.48 578
11594.50 580
11595.52 594
11596.53 598
11597.55 592
11598.57 574
11599.58 633
11600.60 613
11601.62 635
11602.64 613
11603.65 615
11604.67 610
11605.69 629
11606.70 645
11607.72 579
11608.74 580
11609.76 594
11610.77 607
11611.79 601
11612.81 585
11613.83 595
11614.84 591
11615.86 601
11616.88 600
11617.90 606
11618.92 610
11619.93 573
11620.95 586
11621.97 564
11622.99 592
11624.01 570
11625.02 607
11626.04 584
11627.06 585
11628.08 582
11629.10 585
11630.11 557
11631.13 548
11632.15 557
11633.17 580
11634.19 579
11635.21 593
11636.23 609
11637.24 596
11638.26 593
11639.28 594
11640.30 571
11641.32 572
11642.34 606
11643.36 566
11644.38 559
11645.39 558
11646.41 576
11647.43 572
11648.45 554
11649.47 578
11650.49 563
11651.51 590
11652.53 577
11653.55 554
11654.57 544
11655.59 565
11656.61 583
11657.63 595
11658.65 587
11659.67 572
11660.69 580
11661.70 584
11662.72 582
11663.74 549
11664.76 548
11665.78 561
11666.80 567
11667.82 576
11668.84 601
11669.86 549
11670.88 583
11671.90 587
11672.92 563
11673.95 583
11674.97 586
11675.99 585
11677.01 580
11678.03 603
11679.05 600
11680.07 569
11681.09 585
11682.11 601
11683.13 575
11684.15 591
11685.17 583
11686.19 561
11687.21 580
11688.23 603
11689.25 582
11690.28 587
11691.30 571
11692.32 589
11693.34 552
11694.36 550
11695.38 550
11696.40 609
11697.42 590
11698.44 590
11699.47 590
11700.49 591
11701.51 585
11702.53 570
11703.55 568
11704.57 635
11705.60 598
11706.62 549
11707.64 585
11708.66 580
11709.68 571
11710.70 565
11711.73 590
11712.75 601
11713.77 579
11714.79 590
11715.81 575
11716.84 595
11717.86 602
11718.88 596
11719.90 599
11720.92 575
11721.95 598
11722.97 610
11723.99 565
11725.01 599
11726.04 612
11727.06 580
11728.08 595
11729.11 608
11730.13 622
11731.15 615
11732.17 620
11733.20 611
11734.22 610
11735.24 594
11736.26 612
11737.29 621
11738.31 625
11739.33 617
11740.36 610
11741.38 628
11742.40 630
11743.43 642
11744.45 638
11745.47 624
11746.50 635
11747.52 635
11748.54 665
11749.57 649
11750.59 620
11751.62 620
11752.64 639
11753.66 639
11754.69 627
11755.71 643
11756.73 672
11757.76 672
11758.78 657
11759.81 645
11760.83 628
11761.85 683
11762.88 662
11763.90 686
11764.93 674
11765.95 666
11766.98 699
11768.00 668
11769.02 707
11770.05 699
11771.07 653
11772.10 672
11773.12 698
11774.15 684
11775.17 678
11776.20 737
11777.22 707
11778.25 689
11779.27 666
11780.30 697
11781.32 703
11782.35 723
11783.37 686
11784.40 720
11785.42 727
11786.45 717
11787.47 728
11788.50 733
11789.52 734
11790.55 762
11791.57 736
11792.60 731
11793.62 746
11794.65 731
11795.67 759
11796.70 732
11797.73 752
11798.75 742
11799.78 736
11800.80 740
11801.83 722
11802.85 748
11803.88 770
11804.91 779
11805.93 772
11806.96 740
11807.98 753
11809.01 743
11810.04 764
11811.06 806
11812.09 803
11813.12 745
11814.14 770
11815.17 774
11816.19 798
11817.22 822
11818.25 804
11819.27 792
11820.30 809
11821.33 800
11822.35 846
11823.38 795
11824.41 830
11825.44 804
11826.46 861
11827.49 853
11828.52 842
11829.54 832
11830.57 845
11831.60 895
11832.62 879
11833.65 883
11834.68 898
11835.71 907
11836.73 893
11837.76 913
11838.79 896
11839.82 905
11840.84 949
11841.87 963
11842.90 937
11843.93 945
11844.95 915
11845.98 939
11847.01 950
11848.04 963
11849.07 985
11850.09 991
11851.12 971
11852.15 1013
11853.18 1029
11854.21 1011
11855.23 1023
11856.26 1061
11857.29 1063
11858.32 1035
11859.35 1049
11860.38 1097
11861.40 1083
11862.43 1064
11863.46 1115
11864.49 1164
11865.52 1158
11866.55 1126
11867.58 1138
11868.60 1186
11869.63 1142
11870.66 1164
11871.69 1157
11872.72 1162
11873.75 1186
11874.78 1209
11875.81 1175
11876.84 1219
11877.86 1209
11878.89 1224
11879.92 1248
11880.95 1230
11881.98 1233
11883.01 1291
11884.04 1303
11885.07 1330
11886.10 1371
11887.13 1424
11888.16 1374
11889.19 1390
11890.22 1389
11891.25 1447
11892.28 1461
11893.31 1462
11894.34 1537
11895.37 1558
11896.40 1622
11897.43 1624
11898.46 1677
11899.49 1696
11900.52 1820
11901.55 1851
11902.58 1871
11903.61 1942
11904.64 1989
11905.67 1985
11906.70 2080
11907.73 2060
11908.76 2084
11909.79 2073
11910.82 2047
11911.85 2028
11912.88 2006
11913.91 1963
11914.94 1938
11915.97 1944
11917.01 1884
11918.04 1815
11919.07 1843
11920.10 1838
11921.13 1796
11922.16 1775
11923.19 1751
11924.22 1739
11925.25 1757
11926.28 1782
11927.32 1785
11928.35 1805
11929.38 1850
11930.41 1869
11931.44 1940
11932.47 1934
11933.50 1951
11934.54 1984
11935.57 1973
11936.60 1985
11937.63 1934
11938.66 1928
11939.70 1914
11940.73 1831
11941.76 1800
11942.79 1772
11943.82 1762
11944.85 1712
11945.89 1646
11946.92 1608
11947.95 1594
11948.98 1527
11950.02 1498
11951.05 1480
11952.08 1432
11953.11 1412
11954.15 1389
11955.18 1414
11956.21 1364
11957.24 1350
11958.28 1332
11959.31 1335
11960.34 1280
11961.37 1303
11962.41 1282
11963.44 1290
11964.47 1283
11965.51 1256
11966.54 1268
11967.57 1264
11968.60 1300
11969.64 1313
11970.67 1298
11971.70 1306
11972.74 1334
11973.77 1280
11974.80 1241
11975.84 1303
11976.87 1284
11977.90 1315
11978.94 1344
11979.97 1324
11981.00 1291
11982.04 1309
11983.07 1301
11984.11 1349
11985.14 1351
11986.17 1344
11987.21 1345
11988.24 1321
11989.28 1397
11990.31 1371
11991.34 1353
11992.38 1433
11993.41 1353
11994.45 1368
11995.48 1397
11996.51 1420
11997.55 1424
11998.58 1407
11999.62 1381
12000.65 1393
12001.69 1419
12002.72 1453
12003.76 1446
12004.79 1435
12005.82 1460
12006.86 1482
12007.89 1473
12008.93 1505
12009.96 1524
12011.00 1550
12012.03 1479
12013.07 1520
12014.10 1554
12015.14 1583
12016.17 1596
12017.21 1601
12018.24 1647
12019.28 1649
12020.32 1635
12021.35 1625
12022.39 1621
12023.42 1622
12024.46 1626
12025.49 1653
12026.53 1629
12027.56 1676
12028.60 1633
12029.64 1655
12030.67 1707
12031.71 1633
12032.74 1637
12033.78 1663
12034.81 1658
12035.85 1727
12036.89 1692
12037.92 1669
12038.96 1631
12039.99 1692
12041.03 1694
12042.07 1686
12043.10 1684
12044.14 1689
12045.18 1693
12046.21 1681
12047.25 1664
12048.29 1686
12049.32 1673
12050.36 1697
12051.40 1721
12052.43 1730
12053.47 1776
12054.51 1770
12055.54 1761
12056.58 1810
12057.62 1853
12058.65 1843
12059.69 1831
12060.73 1824
12061.76 1842
12062.80 1813
12063.84 1783
12064.88 1814
12065.91 1772
12066.95 1763
12067.99 1773
12069.03 1740
12070.06 1724
12071.10 1624
12072.14 1612
12073.18 1612
12074.21 1670
12075.25 1635
12076.29 1606
12077.33 1600
12078.36 1620
12079.40 1519
12080.44 1540
12081.48 1533
12082.52 1554
12083.55 1514
12084.59 1556
12085.63 1564
12086.67 1499
12087.71 1511
12088.74 1506
12089.78 1550
12090.82 1569
12091.86 1613
12092.90 1567
12093.94 1612
12094.98 1606
12096.01 1588
12097.05 1624
12098.09 1659
12099.13 1649
12100.17 1640
12101.21 1703
12102.25 1716
12103.28 1795
12104.32 1777
12105.36 1750
12106.40 1829
12107.44 1834
12108.48 1731
12109.52 1690
12110.56 1673
12111.60 1680
12112.64 1665
12113.68 1686
12114.72 1598
12115.76 1575
12116.79 1524
12117.83 1472
12118.87 1454
12119.91 1453
12120.95 1375
12121.99 1340
12123.03 1325
12124.07 1281
12125.11 1272
12126.15 1221
12127.19 1210
12128.23 1237
12129.27 1222
12130.31 1171
12131.35 1190
12132.39 1194
12133.43 1099
12134.47 1113
12135.51 1177
12136.55 1140
12137.59 1083
12138.63 1107
12139.67 1162
12140.71 1153
12141.76 1070
12142.80 1083
12143.84 1093
12144.88 1095
12145.92 1079
12146.96 1106
12148.00 1123
12149.04 1078
12150.08 1061
12151.12 1044
12152.16 1058
12153.20 1007
12154.25 1052
12155.29 1039
12156.33 1025
12157.37 967
12158.41 1013
12159.45 1059
12160.49 1088
12161.53 983
12162.58 1031
12163.62 1015
12164.66 1019
12165.70 992
12166.74 991
12167.78 954
12168.82 988
12169.87 1011
12170.91 966
12171.95 984
12172.99 957
12174.03 1001
12175.08 974
12176.12 970
12177.16 970
12178.20 960
12179.24 968
12180.29 950
12181.33 918
12182.37 963
12183.41 949
12184.46 954
12185.50 973
12186.54 945
12187.58 986
12188.63 962
12189.67 941
12190.71 961
12191.75 946
12192.80 932
12193.84 930
12194.88 937
12195.92 943
12196.97 908
12198.01 956
12199.05 962
12200.10 902
12201.14 912
12202.18 918
12203.23 941
12204.27 906
12205.31 900
12206.36 893
12207.40 899
12208.44 921
12209.49 942
12210.53 895
12211.57 926
12212.62 904
12213.66 888
12214.70 889
12215.75 875
12216.79 868
12217.84 899
12218.88 898
12219.92 874
12220.97 874
12222.01 864
12223.06 888
12224.10 896
12225.14 860
12226.19 855
12227.23 895
12228.28 869
12229.32 884
12230.36 886
12231.41 858
12232.45 863
12233.50 866
12234.54 854
12235.59 857
12236.63 867
12237.68 820
12238.72 860
12239.77 839
12240.81 858
12241.86 852
12242.90 841
12243.94 823
12244.99 882
12246.03 860
12247.08 819
12248.13 844
12249.17 878
12250.22 836
12251.26 814
12252.31 865
12253.35 825
12254.40 814
12255.44 810
12256.49 843
12257.53 829
12258.58 802
12259.62 785
12260.67 774
12261.72 754
12262.76 773
12263.81 763
12264.85 769
12265.90 796
12266.94 751
12267.99 759
12269.04 771
12270.08 785
12271.13 742
12272.17 733
12273.22 746
12274.27 745
12275.31 739
12276.36 743
12277.41 732
12278.45 747
12279.50 736
12280.55 705
12281.59 743
12282.64 725
12283.69 775
12284.73 754
12285.78 728
12286.83 704
12287.87 729
12288.92 702
12289.97 720
12291.01 708
12292.06 749
12293.11 765
12294.15 716
12295.20 695
12296.25 732
12297.30 746
12298.34 732
12299.39 739
12300.44 698
12301.48 728
12302.53 742
12303.58 712
12304.63 752
12305.67 739
12306.72 701
12307.77 710
12308.82 751
12309.87 727
12310.91 705
12311.96 711
12313.01 727
12314.06 708
12315.10 731
12316.15 736
12317.20 701
12318.25 691
12319.30 706
12320.34 680
12321.39 702
12322.44 707
12323.49 715
12324.54 717
12325.59 718
12326.63 689
12327.68 701
12328.73 694
12329.78 671
12330.83 692
12331.88 689
12332.93 696
12333.98 710
12335.02 736
12336.07 713
12337.12 689
12338.17 708
12339.22 736
12340.27 701
12341.32 697
12342.37 643
12343.42 679
12344.47 701
12345.51 702
12346.56 694
12347.61 700
12348.66 720
12349.71 724
12350.76 733
12351.81 711
12352.86 715
12353.91 695
12354.96 677
12356.01 708
12357.06 717
12358.11 677
12359.16 699
12360.21 714
12361.26 690
12362.31 708
12363.36 742
12364.41 714
12365.46 720
12366.51 689
12367.56 696
12368.61 718
12369.66 730
12370.71 714
12371.76 690
12372.81 689
12373.86 708
12374.91 718
12375.96 719
12377.01 712
12378.06 731
12379.11 692
12380.17 679
12381.22 698
12382.27 718
12383.32 719
12384.37 690
12385.42 690
12386.47 730
12387.52 729
12388.57 723
12389.62 701
12390.67 726
12391.73 724
12392.78 740
12393.83 739
12394.88 703
12395.93 745
12396.98 738
12398.03 719
12399.09 718
12400.14 693
12401.19 707
12402.24 705
12403.29 712
12404.34 737
12405.40 721
12406.45 747
12407.50 762
12408.55 742
12409.60 758
12410.66 777
12411.71 751
12412.76 752
12413.81 754
12414.86 753
12415.92 766
12416.97 770
12418.02 775
12419.07 789
12420.13 780
12421.18 763
12422.23 739
12423.28 763
12424.34 752
12425.39 755
12426.44 813
12427.49 788
12428.55 754
12429.60 720
12430.65 766
12431.71 777
12432.76 753
12433.81 782
12434.86 807
12435.92 807
12436.97 788
12438.02 781
12439.08 783
12440.13 796
12441.18 788
12442.24 817
12443.29 844
12444.34 789
12445.40 814
12446.45 799
12447.50 835
12448.56 817
12449.61 808
12450.67 832
12451.72 852
12452.77 856
12453.83 863
12454.88 883
12455.94 903
12456.99 899
12458.04 878
12459.10 919
12460.15 934
12461.21 943
12462.26 977
12463.31 983
12464.37 979
12465.42 1081
12466.48 1097
12467.53 1077
12468.59 1071
12469.64 1138
12470.70 1186
12471.75 1256
12472.80 1322
12473.86 1317
12474.91 1369
12475.97 1444
12477.02 1478
12478.08 1513
12479.13 1594
12480.19 1598
12481.24 1592
12482.30 1617
12483.35 1570
12484.41 1541
12485.46 1549
12486.52 1505
12487.57 1415
12488.63 1433
12489.69 1392
12490.74 1355
12491.80 1266
12492.85 1251
12493.91 1216
12494.96 1227
12496.02 1169
12497.07 1166
12498.13 1111
12499.19 1113
12500.24 1096
12501.30 1105
12502.35 1058
12503.41 1060
12504.47 1017
12505.52 1000
12506.58 1027
12507.63 995
12508.69 1014
12509.75 991
12510.80 1004
12511.86 979
12512.91 996
12513.97 972
12515.03 950
12516.08 983
12517.14 1000
12518.20 950
12519.25 951
12520.31 1009
12521.37 973
12522.42 978
12523.48 970
12524.54 977
12525.59 987
12526.65 1006
12527.71 1010
12528.77 978
12529.82 946
12530.88 960
12531.94 975
12532.99 969
12534.05 992
12535.11 1001
12536.17 942
12537.22 965
12538.28 971
12539.34 947
12540.40 985
12541.45 1002
12542.51 1039
12543.57 977
12544.63 1042
12545.68 1040
12546.74 1074
12547.80 1047
12548.86 1045
12549.92 1067
12550.97 1080
12552.03 1155
12553.09 1119
12554.15 1114
12555.21 1137
12556.26 1111
12557.32 1139
12558.38 1163
12559.44 1119
12560.50 1149
12561.56 1154
12562.61 1105
12563.67 1119
12564.73 1110
12565.79 1082
12566.85 1034
12567.91 1061
12568.97 1052
12570.02 1017
12571.08 1047
12572.14 1078
12573.20 1014
12574.26 986
12575.32 1000
12576.38 998
12577.44 965
12578.50 979
12579.56 993
12580.61 985
12581.67 996
12582.73 961
12583.79 975
12584.85 940
12585.91 960
12586.97 969
12588.03 973
12589.09 948
12590.15 953
12591.21 936
12592.27 958
12593.33 918
12594.39 941
12595.45 968
12596.51 973
12597.57 937
12598.63 954
12599.69 981
12600.75 960
12601.81 927
12602.87 943
12603.93 957
12604.99 953
12606.05 941
12607.11 975
12608.17 970
12609.23 975
12610.29 1005
12611.35 1032
12612.41 1024
12613.47 1012
12614.53 1000
12615.59 1018
12616.66 1027
12617.72 1047
12618.78 1077
12619.84 1083
12620.90 1066
12621.96 1088
12623.02 1092
12624.08 1084
12625.14 1100
12626.20 1096
12627.26 1119
12628.33 1133
12629.39 1158
12630.45 1157
12631.51 1172
12632.57 1157
12633.63 1148
12634.69 1149
12635.76 1169
12636.82 1142
12637.88 1167
12638.94 1128
12640.00 1125
12641.06 1121
12642.13 1126
12643.19 1095
12644.25 1066
12645.31 1075
12646.37 1017
12647.44 1053
12648.50 1008
12649.56 1034
12650.62 1005
12651.68 991
12652.75 947
12653.81 944
12654.87 971
12655.93 999
12657.00 987
12658.06 973
12659.12 957
12660.18 937
12661.25 963
12662.31 939
12663.37 914
12664.43 926
12665.50 917
12666.56 907
12667.62 951
12668.69 871
12669.75 921
12670.81 946
12671.88 944
12672.94 919
12674.00 934
12675.06 961
12676.13 973
12677.19 955
12678.25 924
12679.32 931
12680.38 941
12681.44 970
12682.51 958
12683.57 960
12684.64 923
12685.70 952
12686.76 961
12687.83 935
12688.89 894
12689.95 946
12691.02 944
12692.08 941
12693.15 959
12694.21 936
12695.27 949
12696.34 960
12697.40 957
12698.47 959
12699.53 1000
12700.59 974
12701.66 990
12702.72 974
12703.79 994
12704.85 1002
12705.92 1017
12706.98 972
12708.05 984
12709.11 992
12710.18 1023
12711.24 1021
12712.30 1021
12713.37 1029
12714.43 1027
12715.50 1023
12716.56 1052
12717.63 1043
12718.69 1063
12719.76 1063
12720.82 1085
12721.89 1063
12722.95 1094
12724.02 1066
12725.09 1063
12726.15 1077
12727.22 1143
12728.28 1076
12729.35 1049
12730.41 1090
12731.48 1070
12732.54 1052
12733.61 1053
12734.68 1099
12735.74 1103
12736.81 1115
12737.87 1149
12738.94 1137
12740.00 1132
12741.07 1100
12742.14 1047
12743.20 1073
12744.27 1075
12745.33 1068
12746.40 1058
12747.47 1086
12748.53 1036
12749.60 1003
12750.67 997
12751.73 1000
12752.80 974
12753.87 968
12754.93 974
12756.00 962
12757.07 949
12758.13 932
12759.20 989
12760.27 954
12761.33 970
12762.40 941
12763.47 960
12764.53 921
12765.60 912
12766.67 899
12767.73 938
12768.80 885
12769.87 906
12770.94 887
12772.00 898
12773.07 889
12774.14 902
12775.21 894
12776.27 881
12777.34 894
12778.41 896
12779.48 907
12780.54 882
12781.61 846
12782.68 886
12783.75 874
12784.81 837
12785.88 869
12786.95 846
12788.02 853
12789.09 870
12790.15 853
12791.22 825
12792.29 838
12793.36 864
12794.43 834
12795.49 839
12796.56 868
12797.63 831
12798.70 830
12799.77 817
12800.84 823
12801.90 867
12802.97 853
12804.04 840
12805.11 836
12806.18 821
12807.25 838
12808.32 822
12809.39 844
12810.45 860
12811.52 844
12812.59 821
12813.66 848
12814.73 865
12815.80 902
12816.87 890
12817.94 901
12819.01 900
12820.08 867
12821.15 868
12822.21 875
12823.28 865
12824.35 875
12825.42 890
12826.49 891
12827.56 913
12828.63 872
12829.70 904
12830.77 919
12831.84 881
12832.91 859
12833.98 908
12835.05 888
12836.12 840
12837.19 858
12838.26 854
12839.33 856
12840.40 843
12841.47 865
12842.54 833
12843.61 851
12844.68 778
12845.75 780
12846.82 796
12847.89 813
12848.96 755
12850.03 772
12851.10 729
12852.18 737
12853.25 774
12854.32 767
12855.39 714
12856.46 743
12857.53 746
12858.60 734
12859.67 714
12860.74 690
12861.81 674
12862.88 684
12863.96 723
12865.03 716
12866.10 704
12867.17 708
12868.24 693
12869.31 673
12870.38 673
12871.45 665
12872.53 674
12873.60 683
12874.67 696
12875.74 721
12876.81 701
12877.88 662
12878.96 676
12880.03 668
12881.10 682
12882.17 647
12883.24 662
12884.31 697
12885.39 669
12886.46 681
12887.53 654
12888.60 664
12889.68 672
12890.75 668
12891.82 673
12892.89 647
12893.96 641
12895.04 660
12896.11 663
12897.18 652
12898.25 636
12899.33 645
12900.40 653
12901.47 653
12902.54 664
12903.62 652
12904.69 652
12905.76 650
12906.84 629
12907.91 626
12908.98 616
12910.06 594
12911.13 635
12912.20 639
12913.27 649
12914.35 641
12915.42 634
12916.49 625
12917.57 651
12918.64 611
12919.71 590
12920.79 610
12921.86 636
12922.94 614
12924.01 617
12925.08 610
12926.16 638
12927.23 628
12928.30 637
12929.38 628
12930.45 635
12931.53 601
12932.60 616
12933.67 606
12934.75 619
12935.82 620
12936.90 589
12937.97 605
12939.04 601
12940.12 579
12941.19 603
12942.27 606
12943.34 589
12944.42 611
12945.49 572
12946.56 593
12947.64 580
12948.71 609
12949.79 597
12950.86 581
12951.94 596
12953.01 605
12954.09 585
12955.16 584
12956.24 566
12957.31 543
12958.39 588
12959.46 582
12960.54 561
12961.61 570
12962.69 580
12963.76 568
12964.84 576
12965.91 590
12966.99 580
12968.07 567
12969.14 587
12970.22 589
12971.29 602
12972.37 618
12973.44 601
12974.52 593
12975.59 589
12976.67 600
12977.75 573
12978.82 545
12979.90 588
12980.97 600
12982.05 576
12983.13 575
12984.20 584
12985.28 578
12986.35 613
12987.43 574
12988.51 599
12989.58 569
12990.66 601
12991.74 616
12992.81 585
12993.89 599
12994.97 591
12996.04 578
12997.12 579
12998.20 569
12999.27 603
13000.35 577
13001.43 574
13002.50 596
13003.58 588
13004.66 609
13005.73 603
13006.81 597
13007.89 595
13008.97 597
13010.04 558
13011.12 577
13012.20 634
13013.27 576
13014.35 594
13015.43 593
13016.51 565
13017.58 594
13018.66 567
13019.74 624
13020.82 605
13021.89 613
13022.97 576
13024.05 581
13025.13 591
13026.21 627
13027.28 619
13028.36 598
13029.44 577
13030.52 601
13031.60 612
13032.67 604
13033.75 600
13034.83 570
13035.91 589
13036.99 576
13038.07 586
13039.14 607
13040.22 579
13041.30 625
13042.38 584
13043.46 582
13044.54 587
13045.62 576
13046.69 573
13047.77 580
13048.85 604
13049.93 614
13051.01 607
13052.09 598
13053.17 621
13054.25 626
13055.33 592
13056.40 607
13057.48 634
13058.56 630
13059.64 616
13060.72 606
13061.80 603
13062.88 600
13063.96 598
13065.04 589
13066.12 604
13067.20 620
13068.28 608
13069.36 589
13070.44 615
13071.52 607
13072.60 606
13073.68 569
13074.76 599
13075.84 594
13076.92 589
13078.00 576
13079.08 580
13080.16 593
13081.24 593
13082.32 566
13083.40 584
13084.48 641
13085.56 597
13086.64 578
13087.72 576
13088.80 577
13089.88 586
13090.96 610
13092.04 599
13093.12 599
13094.20 605
13095.28 575
13096.36 567
13097.44 561
13098.52 566
13099.61 592
13100.69 592
13101.77 616
13102.85 584
13103.93 581
13105.01 596
13106.09 616
13107.17 604
13108.25 618
13109.34 611
13110.42 627
13111.50 588
13112.58 584
13113.66 574
13114.74 629
13115.82 625
13116.91 593
13117.99 623
13119.07 593
13120.15 612
13121.23 585
13122.31 592
13123.40 590
13124.48 605
13125.56 597
13126.64 648
13127.72 627
13128.81 652
13129.89 672
13130.97 654
13132.05 660
13133.14 659
13134.22 669
13135.30 629
13136.38 608
13137.47 630
13138.55 646
13139.63 632
13140.71 641
13141.80 667
13142.88 654
13143.96 639
13145.04 634
13146.13 628
13147.21 638
13148.29 652
13149.38 645
13150.46 667
13151.54 709
13152.62 652
13153.71 635
13154.79 642
13155.87 638
13156.96 627
13158.04 652
13159.12 642
13160.21 658
13161.29 683
13162.37 672
13163.46 673
13164.54 646
13165.62 661
13166.71 672
13167.79 662
13168.88 685
13169.96 683
13171.04 676
13172.13 651
13173.21 657
13174.30 650
13175.38 675
13176.46 708
13177.55 696
13178.63 654
13179.72 669
13180.80 664
13181.88 662
13182.97 674
13184.05 661
13185.14 661
13186.22 673
13187.31 691
13188.39 681
13189.48 659
13190.56 648
13191.65 695
13192.73 674
13193.81 702
13194.90 703
13195.98 686
13197.07 675
13198.15 701
13199.24 685
13200.32 667
13201.41 672
13202.49 675
13203.58 695
13204.67 698
13205.75 694
13206.84 696
13207.92 684
13209.01 657
13210.09 705
13211.18 671
13212.26 698
13213.35 718
13214.43 696
13215.52 684
13216.61 683
13217.69 717
13218.78 715
13219.86 695
13220.95 685
13222.04 714
13223.12 695
13224.21 736
13225.29 717
13226.38 710
13227.47 727
13228.55 723
13229.64 742
13230.72 758
13231.81 774
13232.90 722
13233.98 711
13235.07 742
13236.16 730
13237.24 740
13238.33 768
13239.42 757
13240.50 729
13241.59 776
13242.68 790
13243.76 793
13244.85 776
13245.94 790
13247.02 782
13248.11 777
13249.20 758
13250.29 788
13251.37 810
13252.46 819
13253.55 789
13254.63 793
13255.72 798
13256.81 827
13257.90 791
13258.98 865
13260.07 847
13261.16 838
13262.25 835
13263.33 832
13264.42 846
13265.51 849
13266.60 864
13267.69 894
13268.77 913
13269.86 877
13270.95 878
13272.04 859
13273.13 916
13274.21 894
13275.30 907
13276.39 911
13277.48 919
13278.57 909
13279.65 961
13280.74 946
13281.83 949
13282.92 916
13284.01 953
13285.10 987
13286.19 962
13287.27 1001
13288.36 990
13289.45 1000
13290.54 965
13291.63 1019
13292.72 1008
13293.81 999
13294.90 1033
13295.98 1005
13297.07 1039
13298.16 1017
13299.25 1022
13300.34 1056
13301.43 1096
13302.52 1095
13303.61 1107
13304.70 1103
13305.79 1109
13306.88 1098
13307.97 1144
13309.06 1116
13310.15 1146
13311.24 1120
13312.32 1135
13313.41 1109
13314.50 1122
13315.59 1129
13316.68 1190
13317.77 1204
13318.86 1247
13319.95 1223
13321.04 1213
13322.13 1202
13323.22 1205
13324.31 1219
13325.40 1208
13326.49 1183
13327.58 1230
13328.68 1257
13329.77 1274
13330.86 1287
13331.95 1301
13333.04 1271
13334.13 1250
13335.22 1303
13336.31 1291
13337.40 1280
13338.49 1317
13339.58 1272
13340.67 1321
13341.76 1343
13342.85 1354
13343.94 1338
13345.04 1373
13346.13 1365
13347.22 1391
13348.31 1346
13349.40 1365
13350.49 1363
13351.58 1425
13352.67 1398
13353.77 1381
13354.86 1406
13355.95 1409
13357.04 1433
13358.13 1400
13359.22 1374
13360.31 1397
13361.41 1417
13362.50 1438
13363.59 1436
13364.68 1498
13365.77 1471
13366.87 1488
13367.96 1473
13369.05 1465
13370.14 1485
13371.23 1507
13372.33 1519
13373.42 1521
13374.51 1522
13375.60 1494
13376.69 1515
13377.79 1480
13378.88 1446
13379.97 1457
13381.06 1441
13382.16 1446
13383.25 1422
13384.34 1387
13385.43 1374
13386.53 1364
13387.62 1381
13388.71 1308
13389.81 1302
13390.90 1252
13391.99 1241
13393.08 1255
13394.18 1269
13395.27 1214
13396.36 1199
13397.46 1197
13398.55 1169
13399.64 1168
13400.74 1164
13401.83 1166
13402.92 1167
13404.02 1145
13405.11 1139
13406.20 1168
13407.30 1139
13408.39 1123
13409.48 1141
13410.58 1130
13411.67 1141
13412.77 1154
13413.86 1149
13414.95 1126
13416.05 1151
13417.14 1137
13418.23 1152
13419.33 1115
13420.42 1134
13421.52 1130
13422.61 1114
13423.71 1103
13424.80 1100
13425.89 1143
13426.99 1185
13428.08 1147
13429.18 1139
13430.27 1141
13431.37 1164
13432.46 1185
13433.56 1186
13434.65 1212
13435.74 1165
13436.84 1175
13437.93 1183
13439.03 1194
13440.12 1220
13441.22 1218
13442.31 1207
13443.41 1224
13444.50 1234
13445.60 1208
13446.69 1201
13447.79 1205
13448.88 1258
13449.98 1249
13451.08 1268
13452.17 1256
13453.27 1261
13454.36 1286
13455.46 1288
13456.55 1305
13457.65 1294
13458.74 1318
13459.84 1349
13460.94 1401
13462.03 1351
13463.13 1348
13464.22 1356
13465.32 1385
13466.41 1359
13467.51 1348
13468.61 1373
13469.70 1344
13470.80 1374
13471.90 1368
13472.99 1428
13474.09 1419
13475.18 1397
13476.28 1386
13477.38 1366
13478.47 1379
13479.57 1414
13480.67 1423
13481.76 1419
13482.86 1471
13483.96 1455
13485.05 1415
13486.15 1454
13487.25 1455
13488.34 1471
13489.44 1465
13490.54 1480
13491.63 1513
13492.73 1531
13493.83 1476
13494.93 1530
13496.02 1552
13497.12 1548
13498.22 1576
13499.31 1603
13500.41 1663
13501.51 1658
13502.61 1702
13503.70 1719
13504.80 1762
13505.90 1724
13507.00 1746
13508.09 1719
13509.19 1711
13510.29 1727
13511.39 1677
13512.49 1676
13513.58 1698
13514.68 1635
13515.78 1686
13516.88 1634
13517.98 1610
13519.07 1624
13520.17 1616
13521.27 1554
13522.37 1563
13523.47 1547
13524.57 1493
13525.66 1486
13526.76 1472
13527.86 1469
13528.96 1414
13530.06 1407
13531.16 1444
13532.25 1393
13533.35 1347
13534.45 1415
13535.55 1372
13536.65 1344
13537.75 1334
13538.85 1316
13539.95 1298
13541.05 1269
13542.14 1241
13543.24 1236
13544.34 1223
13545.44 1225
13546.54 1217
13547.64 1207
13548.74 1215
13549.84 1185
13550.94 1155
13552.04 1133
13553.14 1172
13554.24 1148
13555.34 1158
13556.44 1143
13557.54 1105
13558.64 1117
13559.74 1146
13560.84 1114
13561.94 1079
13563.04 1129
13564.13 1096
13565.23 1101
13566.34 1100
13567.44 1076
13568.54 1082
13569.64 1097
13570.74 1072
13571.84 1085
13572.94 1106
13574.04 1052
13575.14 1065
13576.24 1067
13577.34 1073
13578.44 1091
13579.54 1081
13580.64 1090
13581.74 1085
13582.84 1055
13583.94 1047
13585.04 1082
13586.14 1063
13587.24 1103
13588.35 1065
13589.45 1037
13590.55 1083
13591.65 1102
13592.75 1108
13593.85 1108
13594.95 1057
13596.05 1037
13597.15 1071
13598.26 1075
13599.36 1061
13600.46 1117
13601.56 1072
13602.66 1095
13603.76 1121
13604.86 1084
13605.97 1058
13607.07 1049
13608.17 1059
13609.27 1081
13610.37 1129
13611.47 1119
13612.58 1078
13613.68 1077
13614.78 1074
13615.88 1070
13616.98 1069
13618.09 1141
13619.19 1124
13620.29 1091
13621.39 1095
13622.50 1111
13623.60 1127
13624.70 1107
13625.80 1106
13626.91 1111
13628.01 1112
13629.11 1154
13630.21 1123
13631.32 1105
13632.42 1082
13633.52 1085
13634.62 1113
13635.73 1139
13636.83 1152
13637.93 1195
13639.04 1163
13640.14 1163
13641.24 1165
13642.35 1148
13643.45 1125
13644.55 1123
13645.65 1141
13646.76 1188
13647.86 1120
13648.96 1103
13650.07 1121
13651.17 1131
13652.28 1149
13653.38 1123
13654.48 1107
13655.59 1119
13656.69 1135
13657.79 1144
13658.90 1131
13660.00 1152
13661.11 1127
13662.21 1166
13663.31 1128
13664.42 1107
13665.52 1099
13666.63 1104
13667.73 1111
13668.83 1112
13669.94 1081
13671.04 1086
13672.15 1073
13673.25 1094
13674.36 1104
13675.46 1102
13676.56 1094
13677.67 1148
13678.77 1109
13679.88 1128
13680.98 1125
13682.09 1127
13683.19 1113
13684.30 1116
13685.40 1134
13686.51 1126
13687.61 1111
13688.72 1117
13689.82 1153
13690.93 1133
13692.03 1138
13693.14 1166
13694.24 1156
13695.35 1162
13696.45 1170
13697.56 1169
13698.66 1125
13699.77 1170
13700.87 1163
13701.98 1182
13703.09 1200
13704.19 1224
13705.30 1219
13706.40 1214
13707.51 1249
13708.61 1235
13709.72 1251
13710.83 1276
13711.93 1256
13713.04 1304
13714.14 1308
13715.25 1248
13716.36 1278
13717.46 1319
13718.57 1275
13719.67 1336
13720.78 1342
13721.89 1373
13722.99 1358
13724.10 1365
13725.21 1343
13726.31 1419
13727.42 1397
13728.53 1427
13729.63 1414
13730.74 1436
13731.85 1444
13732.95 1463
13734.06 1480
13735.17 1461
13736.27 1471
13737.38 1491
13738.49 1556
13739.59 1556
13740.70 1503
13741.81 1537
13742.92 1593
13744.02 1600
13745.13 1593
13746.24 1580
13747.35 1633
13748.45 1695
13749.56 1698
13750.67 1718
13751.78 1713
13752.88 1803
13753.99 1790
13755.10 1849
13756.21 1961
13757.31 1945
13758.42 2011
13759.53 2052
13760.64 2022
13761.75 2063
13762.85 2099
13763.96 2132
13765.07 2268
13766.18 2267
13767.29 2262
13768.39 2271
13769.50 2291
13770.61 2341
13771.72 2291
13772.83 2354
13773.94 2282
13775.04 2359
13776.15 2321
13777.26 2331
13778.37 2302
13779.48 2234
13780.59 2227
13781.70 2164
13782.80 2156
13783.91 2158
13785.02 2111
13786.13 2071
13787.24 2011
13788.35 1892
13789.46 1842
13790.57 1858
13791.68 1818
13792.79 1782
13793.90 1762
13795.00 1762
13796.11 1687
13797.22 1634
13798.33 1600
13799.44 1577
13800.55 1538
13801.66 1547
13802.77 1509
13803.88 1469
13804.99 1438
13806.10 1442
13807.21 1387
13808.32 1379
13809.43 1336
13810.54 1346
13811.65 1342
13812.76 1324
13813.87 1336
13814.98 1352
13816.09 1279
13817.20 1260
13818.31 1277
13819.42 1251
13820.53 1280
13821.64 1270
13822.75 1292
13823.86 1283
13824.97 1268
13826.08 1212
13827.19 1232
13828.30 1209
13829.41 1270
13830.53 1243
13831.64 1217
13832.75 1281
13833.86 1202
13834.97 1247
13836.08 1240
13837.19 1202
13838.30 1238
13839.41 1240
13840.52 1258
13841.64 1240
13842.75 1204
13843.86 1259
13844.97 1257
13846.08 1199
13847.19 1227
13848.30 1234
13849.41 1225
13850.53 1229
13851.64 1214
13852.75 1263
13853.86 1223
13854.97 1259
13856.08 1228
13857.20 1237
13858.31 1270
13859.42 1238
13860.53 1239
13861.64 1293
13862.76 1274
13863.87 1287
13864.98 1258
13866.09 1248
13867.20 1301
13868.32 1285
13869.43 1270
13870.54 1267
13871.65 1247
13872.77 1264
13873.88 1284
13874.99 1306
13876.10 1304
13877.22 1315
13878.33 1336
13879.44 1307
13880.55 1336
13881.67 1342
13882.78 1327
13883.89 1366
13885.01 1387
13886.12 1386
13887.23 1340
13888.34 1410
13889.46 1421
13890.57 1419
13891.68 1445
13892.80 1446
13893.91 1457
13895.02 1482
13896.14 1455
13897.25 1454
13898.36 1492
13899.48 1507
13900.59 1462
13901.70 1472
13902.82 1504
13903.93 1504
13905.05 1504
13906.16 1464
13907.27 1483
13908.39 1521
13909.50 1472
13910.61 1434
13911.73 1441
13912.84 1397
13913.96 1394
13915.07 1381
13916.19 1312
13917.30 1333
13918.41 1325
13919.53 1302
13920.64 1303
13921.76 1316
13922.87 1227
13923.99 1246
13925.10 1244
13926.21 1200
13927.33 1227
13928.44 1208
13929.56 1188
13930.67 1180
13931.79 1184
13932.90 1168
13934.02 1180
13935.13 1193
13936.25 1144
13937.36 1144
13938.48 1157
13939.59 1145
13940.71 1201
13941.82 1199
13942.94 1176
13944.05 1182
13945.17 1170
13946.28 1140
13947.40 1120
13948.52 1154
13949.63 1115
13950.75 1128
13951.86 1102
13952.98 1108
13954.09 1101
13955.21 1092
13956.32 1133
13957.44 1119
13958.56 1104
13959.67 1085
13960.79 1120
13961.90 1129
13963.02 1110
13964.14 1086
13965.25 1048
13966.37 1036
13967.48 1071
13968.60 1077
13969.72 1071
13970.83 1072
13971.95 1033
13973.07 1074
13974.18 1103
13975.30 1118
13976.42 1063
13977.53 1091
13978.65 1104
13979.77 1089
13980.88 1103
13982.00 1099
13983.12 1062
13984.23 1056
13985.35 1061
13986.47 1071
13987.58 1086
13988.70 1061
13989.82 1095
13990.94 1111
13992.05 1064
13993.17 1070
13994.29 1108
13995.40 1146
13996.52 1112
13997.64 1106
13998.76 1115
13999.87 1089
14000.99 1123
14002.11 1119
14003.23 1093
14004.35 1088
14005.46 1077
14006.58 1116
14007.70 1138
14008.82 1106
14009.93 1111
14011.05 1097
14012.17 1123
14013.29 1124
14014.41 1143
14015.52 1143
14016.64 1141
14017.76 1154
14018.88 1146
14020.00 1168
14021.12 1158
14022.23 1158
14023.35 1143
14024.47 1158
14025.59 1120
14026.71 1137
14027.83 1173
14028.95 1166
14030.06 1149
14031.18 1179
14032.30 1214
14033.42 1209
14034.54 1163
14035.66 1202
14036.78 1168
14037.90 1209
14039.02 1190
14040.14 1220
14041.25 1215
14042.37 1189
14043.49 1194
14044.61 1192
14045.73 1217
14046.85 1245
14047.97 1259
14049.09 1240
14050.21 1289
14051.33 1263
14052.45 1245
14053.57 1273
14054.69 1267
14055.81 1289
14056.93 1346
14058.05 1314
14059.17 1336
14060.29 1353
14061.41 1323
14062.53 1376
14063.65 1362
14064.77 1342
14065.89 1380
14067.01 1403
14068.13 1406
14069.25 1407
14070.37 1440
14071.49 1489
14072.61 1472
14073.73 1535
14074.85 1530
14075.97 1509
14077.09 1558
14078.21 1548
14079.33 1553
14080.45 1550
14081.57 1560
14082.69 1575
14083.82 1596
14084.94 1659
14086.06 1620
14087.18 1621
14088.30 1610
14089.42 1593
14090.54 1611
14091.66 1645
14092.78 1622
14093.91 1593
14095.03 1626
14096.15 1665
14097.27 1624
14098.39 1610
14099.51 1620
14100.63 1630
14101.76 1639
14102.88 1640
14104.00 1629
14105.12 1621
14106.24 1613
14107.36 1619
14108.49 1533
14109.61 1563
14110.73 1536
14111.85 1524
14112.97 1546
14114.10 1516
14115.22 1475
14116.34 1472
14117.46 1417
14118.58 1457
14119.71 1361
14120.83 1397
14121.95 1396
14123.07 1349
14124.20 1331
14125.32 1301
14126.44 1330
14127.56 1320
14128.69 1305
14129.81 1334
14130.93 1277
14132.06 1257
14133.18 1248
14134.30 1227
14135.42 1273
14136.55 1230
14137.67 1188
14138.79 1182
14139.92 1171
14141.04 1189
14142.16 1188
14143.29 1164
14144.41 1156
14145.53 1149
14146.66 1162
14147.78 1154
14148.90 1157
14150.03 1152
14151.15 1143
14152.27 1139
14153.40 1123
14154.52 1103
14155.64 1132
14156.77 1117
14157.89 1102
14159.02 1088
14160.14 1089
14161.26 1087
14162.39 1093
14163.51 1068
14164.64 1092
14165.76 1108
14166.88 1083
14168.01 1035
14169.13 1092
14170.26 1077
14171.38 1117
14172.51 1055
14173.63 1086
14174.75 1054
14175.88 1091
14177.00 1060
14178.13 1077
14179.25 1105
14180.38 1048
14181.50 1081
14182.63 1053
14183.75 1045
14184.88 988
14186.00 1039
14187.13 1047
14188.25 1034
14189.38 992
14190.50 1044
14191.63 1018
14192.75 1026
14193.88 1040
14195.00 1034
14196.13 1045
14197.25 1007
14198.38 992
14199.50 1002
14200.63 1005
14201.76 988
14202.88 1003
14204.01 1008
14205.13 1001
14206.26 1005
14207.38 998
14208.51 985
14209.64 985
14210.76 993
14211.89 974
14213.01 982
14214.14 964
14215.27 955
14216.39 945
14217.52 978
14218.64 928
14219.77 949
14220.90 953
14222.02 965
14223.15 942
14224.28 971
14225.40 929
14226.53 956
14227.66 917
14228.78 896
14229.91 888
14231.04 900
14232.16 942
14233.29 924
14234.42 922
14235.54 873
14236.67 919
14237.80 925
14238.92 918
14240.05 882
14241.18 915
14242.31 880
14243.43 912
14244.56 930
14245.69 919
14246.82 902
14247.94 891
14249.07 871
14250.20 882
14251.33 873
14252.45 865
14253.58 864
14254.71 891
14255.84 887
14256.96 854
14258.09 857
14259.22 860
14260.35 866
14261.47 881
14262.60 873
14263.73 846
14264.86 855
14265.99 821
14267.12 824
14268.24 816
14269.37 814
14270.50 844
14271.63 813
14272.76 813
14273.89 811
14275.01 811
14276.14 766
14277.27 774
14278.40 821
14279.53 823
14280.66 820
14281.79 782
14282.91 785
14284.04 787
14285.17 799
14286.30 796
14287.43 782
14288.56 774
14289.69 771
14290.82 741
14291.95 802
14293.08 756
14294.20 769
14295.33 753
14296.46 766
14297.59 734
14298.72 742
14299.85 750
14300.98 760
14302.11 764
14303.24 762
14304.37 761
14305.50 716
14306.63 750
14307.76 723
14308.89 719
14310.02 723
14311.15 723
14312.28 717
14313.41 723
14314.54 740
14315.67 741
14316.80 737
14317.93 696
14319.06 725
14320.19 714
14321.32 694
14322.45 704
14323.58 706
14324.71 698
14325.84 699
14326.97 697
14328.10 676
14329.23 675
14330.36 718
14331.49 697
14332.62 682
14333.76 715
14334.89 692
14336.02 713
14337.15 675
14338.28 672
14339.41 675
14340.54 688
14341.67 682
14342.80 675
14343.93 690
14345.07 706
14346.20 715
14347.33 675
14348.46 677
14349.59 684
14350.72 684
14351.85 667
14352.99 671
14354.12 696
14355.25 704
14356.38 671
14357.51 654
14358.64 659
14359.78 683
14360.91 658
14362.04 689
14363.17 693
14364.30 680
14365.44 672
14366.57 646
14367.70 701
14368.83 691
14369.96 675
14371.10 681
14372.23 668
14373.36 655
14374.49 643
14375.63 665
14376.76 718
14377.89 671
14379.02 646
14380.16 667
14381.29 686
14382.42 705
14383.55 694
14384.69 731
14385.82 694
14386.95 664
14388.09 707
14389.22 696
14390.35 694
14391.49 684
14392.62 692
14393.75 696
14394.89 673
14396.02 680
14397.15 691
14398.28 655
14399.42 661
14400.55 668
14401.69 670
14402.82 679
14403.95 663
14405.09 665
14406.22 669
14407.35 674
14408.49 684
14409.62 708
14410.75 695
14411.89 673
14413.02 660
14414.16 703
14415.29 715
14416.42 709
14417.56 724
14418.69 722
14419.83 702
14420.96 703
14422.10 702
14423.23 715
14424.36 692
14425.50 708
14426.63 733
14427.77 706
14428.90 713
14430.04 701
14431.17 710
14432.31 711
14433.44 716
14434.58 720
14435.71 722
14436.85 704
14437.98 703
14439.12 711
14440.25 756
14441.39 719
14442.52 732
14443.66 720
14444.79 699
14445.93 694
14447.06 689
14448.20 731
14449.33 732
14450.47 707
14451.60 695
14452.74 695
14453.87 714
14455.01 693
14456.14 735
14457.28 731
14458.42 711
14459.55 744
14460.69 718
14461.82 725
14462.96 721
14464.10 725
14465.23 746
14466.37 724
14467.50 711
14468.64 717
14469.78 749
14470.91 736
14472.05 744
14473.18 722
14474.32 755
14475.46 749
14476.59 730
14477.73 747
14478.87 751
14480.00 750
14481.14 721
14482.28 731
14483.41 726
14484.55 747
14485.69 711
14486.82 712
14487.96 727
14489.10 697
14490.23 706
14491.37 734
14492.51 756
14493.65 715
14494.78 719
14495.92 732
14497.06 731
14498.19 741
14499.33 741
14500.47 713
14501.61 719
14502.74 743
14503.88 738
14505.02 696
14506.16 725
14507.29 727
14508.43 716
14509.57 687
14510.71 726
14511.85 744
14512.98 740
14514.12 744
14515.26 741
14516.40 747
14517.54 747
14518.67 776
14519.81 717
14520.95 711
14522.09 716
14523.23 725
14524.36 737
14525.50 733
14526.64 702
14527.78 703
14528.92 744
14530.06 729
14531.19 737
14532.33 739
14533.47 744
14534.61 747
14535.75 761
14536.89 751
14538.03 736
14539.17 727
14540.31 742
14541.44 732
14542.58 752
14543.72 741
14544.86 701
14546.00 755
14547.14 777
14548.28 749
14549.42 718
14550.56 769
14551.70 782
14552.84 784
14553.98 748
14555.12 743
14556.25 793
14557.39 843
14558.53 793
14559.67 786
14560.81 799
14561.95 787
14563.09 812
14564.23 805
14565.37 812
14566.51 800
14567.65 812
14568.79 810
14569.93 797
14571.07 801
14572.21 827
14573.35 819
14574.49 845
14575.63 852
14576.77 883
14577.92 862
14579.06 864
14580.20 891
14581.34 894
14582.48 883
14583.62 886
14584.76 889
14585.90 861
14587.04 899
14588.18 897
14589.32 979
14590.46 919
14591.60 895
14592.74 933
14593.89 923
14595.03 929
14596.17 945
14597.31 937
14598.45 949
14599.59 957
14600.73 980
14601.87 1005
14603.02 1002
14604.16 997
14605.30 1004
14606.44 1013
14607.58 992
14608.72 1006
14609.86 1046
14611.01 1043
14612.15 1034
14613.29 1068
14614.43 1094
14615.57 1091
14616.72 1078
14617.86 1113
14619.00 1095
14620.14 1113
14621.28 1109
14622.43 1128
14623.57 1132
14624.71 1147
14625.85 1213
14627.00 1199
14628.14 1229
14629.28 1229
14630.42 1246
14631.56 1302
14632.71 1256
14633.85 1313
14634.99 1346
14636.14 1310
14637.28 1385
14638.42 1360
14639.56 1332
14640.71 1343
14641.85 1332
14642.99 1335
14644.14 1297
14645.28 1339
14646.42 1332
14647.56 1286
14648.71 1223
14649.85 1251
14650.99 1165
14652.14 1175
14653.28 1199
14654.42 1164
14655.57 1072
14656.71 1091
14657.85 1084
14659.00 1085
14660.14 1040
14661.29 1053
14662.43 1036
14663.57 1010
14664.72 988
14665.86 919
14667.00 918
14668.15 920
14669.29 923
14670.44 920
14671.58 893
14672.73 883
14673.87 869
14675.01 864
14676.16 834
14677.30 818
14678.45 820
14679.59 819
14680.74 844
14681.88 793
14683.02 814
14684.17 810
14685.31 795
14686.46 797
14687.60 727
14688.75 732
14689.89 754
14691.04 773
14692.18 771
14693.33 733
14694.47 723
14695.62 740
14696.76 747
14697.91 726
14699.05 699
14700.20 719
14701.34 716
14702.49 731
14703.63 717
14704.78 680
14705.92 710
14707.07 708
14708.22 690
14709.36 670
14710.51 704
14711.65 653
14712.80 643
14713.94 644
14715.09 692
14716.23 703
14717.38 695
14718.53 693
14719.67 676
14720.82 702
14721.96 680
14723.11 644
14724.26 663
14725.40 651
14726.55 633
14727.70 676
14728.84 682
14729.99 640
14731.13 678
14732.28 670
14733.43 679
14734.57 719
14735.72 709
14736.87 667
14738.01 678
14739.16 655
14740.31 639
14741.45 651
14742.60 686
14743.75 647
14744.89 654
14746.04 688
14747.19 667
14748.34 652
14749.48 685
14750.63 659
14751.78 668
14752.92 639
14754.07 624
14755.22 646
14756.37 638
14757.51 639
14758.66 635
14759.81 651
14760.96 651
14762.10 624
14763.25 637
14764.40 580
14765.55 633
14766.70 638
14767.84 641
14768.99 643
14770.14 669
14771.29 606
14772.43 621
14773.58 597
14774.73 612
14775.88 612
14777.03 635
14778.18 589
14779.32 588
14780.47 621
14781.62 626
14782.77 578
14783.92 584
14785.07 563
14786.21 600
14787.36 606
14788.51 584
14789.66 589
14790.81 565
14791.96 563
14793.11 564
14794.26 575
14795.40 558
14796.55 551
14797.70 562
14798.85 555
14800.00 569
14801.15 547
14802.30 578
14803.45 552
14804.60 570
14805.75 527
14806.90 535
14808.05 530
14809.19 572
14810.34 556
14811.49 545
14812.64 547
14813.79 542
14814.94 571
14816.09 511
14817.24 518
14818.39 536
14819.54 518
14820.69 496
14821.84 512
14822.99 524
14824.14 525
14825.29 510
14826.44 508
14827.59 517
14828.74 516
14829.89 519
14831.04 537
14832.19 530
14833.34 540
14834.49 511
14835.64 535
14836.79 537
14837.95 469
14839.10 484
14840.25 509
14841.40 500
14842.55 481
14843.70 503
14844.85 466
14846.00 492
14847.15 487
14848.30 494
14849.45 485
14850.60 481
14851.76 496
14852.91 491
14854.06 489
14855.21 482
14856.36 499
14857.51 482
14858.66 508
14859.81 450
14860.97 489
14862.12 498
14863.27 480
14864.42 472
14865.57 486
14866.72 497
14867.88 488
14869.03 463
14870.18 485
14871.33 460
14872.48 467
14873.64 485
14874.79 480
14875.94 497
14877.09 480
14878.24 499
14879.40 479
14880.55 475
14881.70 460
14882.85 494
14884.00 470
14885.16 456
14886.31 458
14887.46 484
14888.61 464
14889.77 457
14890.92 479
14892.07 463
14893.23 479
14894.38 450
14895.53 478
14896.68 453
14897.84 444
14898.99 459
14900.14 452
14901.30 453
14902.45 485
14903.60 471
14904.75 493
14905.91 455
14907.06 450
14908.21 466
14909.37 492
14910.52 440
14911.67 442
14912.83 482
14913.98 478
14915.14 480
14916.29 472
14917.44 453
14918.60 474
14919.75 483
14920.90 456
14922.06 467
14923.21 468
14924.37 466
14925.52 479
14926.67 465
14927.83 451
14928.98 471
14930.14 463
14931.29 475
14932.44 492
14933.60 460
14934.75 469
14935.91 450
14937.06 481
14938.22 482
14939.37 477
14940.52 468
14941.68 453
14942.83 485
14943.99 481
14945.14 485
14946.30 475
14947.45 485
14948.61 458
14949.76 474
14950.92 446
14952.07 476
14953.23 474
14954.38 458
14955.54 477
14956.69 473
14957.85 473
14959.00 456
14960.16 473
14961.31 476
14962.47 474
14963.62 450
14964.78 473
14965.94 454
14967.09 478
14968.25 503
14969.40 495
14970.56 463
14971.71 480
14972.87 454
14974.03 469
14975.18 473
14976.34 461
14977.49 480
14978.65 480
14979.81 454
14980.96 470
14982.12 474
14983.27 457
14984.43 458
14985.59 480
14986.74 498
14987.90 454
14989.06 454
14990.21 459
14991.37 474
14992.53 468
14993.68 464
14994.84 439
14996.00 478
14997.15 475
14998.31 477
14999.47 496
15000.62 489
15001.78 491
15002.94 468
15004.09 454
15005.25 460
15006.41 471
15007.56 427
15008.72 464
15009.88 457
15011.04 465
15012.19 441
15013.35 448
15014.51 450
15015.67 449
15016.82 462
15017.98 444
15019.14 430
15020.30 415
15021.45 420
15022.61 408
15023.77 454
15024.93 442
15026.08 439
15027.24 417
15028.40 457
15029.56 457
15030.72 440
15031.87 431
15033.03 437
15034.19 446
15035.35 424
15036.51 436
15037.67 430
15038.82 445
15039.98 396
15041.14 431
15042.30 447
15043.46 419
15044.62 414
15045.78 437
15046.93 428
15048.09 430
15049.25 414
15050.41 432
15051.57 415
15052.73 433
15053.89 458
15055.05 469
15056.20 454
15057.36 440
15058.52 456
15059.68 421
15060.84 467
15062.00 458
15063.16 425
15064.32 427
15065.48 434
15066.64 422
15067.80 452
15068.96 431
15070.12 443
15071.28 422
15072.44 444
15073.60 448
15074.76 437
15075.91 454
15077.07 440
15078.23 470
15079.39 450
15080.55 420
15081.71 461
15082.87 456
15084.03 427
15085.19 443
15086.35 466
15087.51 448
15088.68 448
15089.84 463
15091.00 444
15092.16 433
15093.32 471
15094.48 486
15095.64 470
15096.80 453
15097.96 448
15099.12 455
15100.28 447
15101.44 453
15102.60 461
15103.76 478
15104.92 463
15106.08 432
15107.25 470
15108.41 479
15109.57 461
15110.73 484
15111.89 501
15113.05 484
15114.21 476
15115.37 460
15116.54 470
15117.70 486
15118.86 446
15120.02 493
15121.18 494
15122.34 481
15123.50 482
15124.67 466
15125.83 475
15126.99 505
15128.15 510
15129.31 483
15130.47 466
15131.64 485
15132.80 468
15133.96 507
15135.12 481
15136.28 465
15137.45 517
15138.61 496
15139.77 492
15140.93 490
15142.10 509
15143.26 496
15144.42 510
15145.58 491
15146.75 504
15147.91 496
15149.07 503
15150.23 510
15151.40 507
15152.56 505
15153.72 524
15154.88 557
15156.05 549
15157.21 541
15158.37 517
15159.54 519
15160.70 539
15161.86 533
15163.03 528
15164.19 573
15165.35 544
15166.52 574
15167.68 542
15168.84 559
15170.01 559
15171.17 527
15172.33 558
15173.50 572
15174.66 562
15175.82 576
15176.99 539
15178.15 584
15179.31 553
15180.48 569
15181.64 600
15182.81 624
15183.97 598
15185.13 583
15186.30 588
15187.46 590
15188.63 604
15189.79 612
15190.95 628
15192.12 591
15193.28 621
15194.45 619
15195.61 620
15196.78 635
15197.94 643
15199.10 656
15200.27 635
15201.43 621
15202.60 668
15203.76 651
15204.93 656
15206.09 648
15207.26 620
15208.42 606
15209.59 631
15210.75 672
15211.92 654
15213.08 623
15214.25 652
15215.41 662
15216.58 692
15217.74 691
15218.91 689
15220.07 671
15221.24 696
15222.40 700
15223.57 670
15224.74 665
15225.90 687
15227.07 715
15228.23 730
15229.40 683
15230.56 724
15231.73 725
15232.89 774
15234.06 778
15235.23 744
15236.39 724
15237.56 791
15238.72 806
15239.89 743
15241.06 736
15242.22 725
15243.39 770
15244.56 779
15245.72 788
15246.89 748
15248.05 758
15249.22 773
15250.39 745
15251.55 708
15252.72 730
15253.89 723
15255.05 714
15256.22 767
15257.39 730
15258.55 707
15259.72 722
15260.89 739
15262.05 710
15263.22 702
15264.39 712
15265.56 689
15266.72 648
15267.89 674
15269.06 697
15270.22 653
15271.39 652
15272.56 655
15273.73 671
15274.89 667
15276.06 671
15277.23 676
15278.40 645
15279.56 645
15280.73 638
15281.90 640
15283.07 658
15284.23 657
15285.40 675
15286.57 663
15287.74 636
15288.91 643
15290.07 624
15291.24 641
15292.41 655
15293.58 660
15294.75 634
15295.92 644
15297.08 614
15298.25 608
15299.42 603
15300.59 643
15301.76 658
15302.93 642
15304.09 649
15305.26 640
15306.43 651
15307.60 660
15308.77 634
15309.94 648
15311.11 664
15312.28 627
15313.44 634
15314.61 639
15315.78 634
15316.95 632
15318.12 675
15319.29 664
15320.46 618
15321.63 640
15322.80 675
15323.97 654
15325.14 663
15326.30 621
15327.47 639
15328.64 644
15329.81 649
15330.98 679
15332.15 638
15333.32 645
15334.49 656
15335.66 660
15336.83 660
15338.00 646
15339.17 690
15340.34 645
15341.51 653
15342.68 675
15343.85 684
15345.02 646
15346.19 660
15347.36 680
15348.53 692
15349.70 697
15350.87 696
15352.04 694
15353.21 661
15354.38 679
15355.55 671
15356.72 685
15357.90 689
15359.07 713
15360.24 708
15361.41 711
15362.58 707
15363.75 746
15364.92 705
15366.09 711
15367.26 725
15368.43 735
15369.60 736
15370.77 756
15371.95 721
15373.12 712
15374.29 737
15375.46 755
15376.63 758
15377.80 727
15378.97 710
15380.15 693
15381.32 738
15382.49 734
15383.66 727
15384.83 681
15386.00 723
15387.17 709
15388.35 723
15389.52 690
15390.69 694
15391.86 721
15393.03 725
15394.21 721
15395.38 688
15396.55 707
15397.72 711
15398.89 700
15400.07 653
15401.24 671
15402.41 655
15403.58 672
15404.76 660
15405.93 622
15407.10 656
15408.27 655
15409.45 660
15410.62 654
15411.79 636
15412.96 621
15414.14 601
15415.31 602
15416.48 636
15417.66 624
15418.83 585
15420.00 567
15421.17 598
15422.35 549
15423.52 558
15424.69 559
15425.87 548
15427.04 574
15428.21 563
15429.39 539
15430.56 542
15431.73 520
15432.91 524
15434.08 540
15435.25 557
15436.43 546
15437.60 541
15438.77 540
15439.95 541
15441.12 552
15442.30 524
15443.47 556
15444.64 548
15445.82 548
15446.99 501
15448.17 521
15449.34 534
15450.51 548
15451.69 535
15452.86 542
15454.04 553
15455.21 511
15456.39 524
15457.56 541
15458.73 532
15459.91 509
15461.08 528
15462.26 537
15463.43 509
15464.61 516
15465.78 546
15466.96 537
15468.13 517
15469.31 564
15470.48 520
15471.66 507
15472.83 484
15474.01 504
15475.18 502
15476.36 535
15477.53 508
15478.71 514
15479.88 530
15481.06 516
15482.23 526
15483.41 551
15484.58 515
15485.76 506
15486.93 509
15488.11 524
15489.29 526
15490.46 523
15491.64 529
15492.81 543
15493.99 515
15495.16 521
15496.34 553
15497.52 568
15498.69 551
15499.87 498
15501.04 510
15502.22 520
15503.40 517
15504.57 513
15505.75 485
15506.92 525
15508.10 521
15509.28 538
15510.45 527
15511.63 510
15512.81 506
15513.98 558
15515.16 555
15516.34 516
15517.51 517
15518.69 553
15519.87 536
15521.04 498
15522.22 540
15523.40 530
15524.57 545
15525.75 504
15526.93 544
15528.11 517
15529.28 567
15530.46 525
15531.64 566
15532.81 520
15533.99 520
15535.17 505
15536.35 582
15537.52 532
15538.70 512
15539.88 512
15541.06 544
15542.23 558
15543.41 534
15544.59 550
15545.77 541
15546.95 567
15548.12 562
15549.30 573
15550.48 522
15551.66 554
15552.83 546
15554.01 570
15555.19 584
15556.37 602
15557.55 598
15558.73 574
15559.90 590
15561.08 563
15562.26 571
15563.44 589
15564.62 604
15565.80 570
15566.97 580
15568.15 582
15569.33 566
15570.51 581
15571.69 587
15572.87 583
15574.05 588
15575.23 588
15576.40 593
15577.58 605
15578.76 593
15579.94 611
15581.12 579
15582.30 615
15583.48 633
15584.66 601
15585.84 587
15587.02 611
15588.20 625
15589.38 670
15590.56 648
15591.73 635
15592.91 649
15594.09 654
15595.27 642
15596.45 669
15597.63 666
15598.81 675
15599.99 688
15601.17 671
15602.35 673
15603.53 694
15604.71 676
15605.89 667
15607.07 678
15608.25 692
15609.43 676
15610.61 676
15611.79 716
15612.97 720
15614.15 714
15615.33 722
15616.51 740
15617.69 734
15618.88 741
15620.06 728
15621.24 722
15622.42 742
15623.60 791
15624.78 778
15625.96 748
15627.14 751
15628.32 776
15629.50 814
15630.68 764
15631.86 780
15633.05 745
15634.23 809
15635.41 798
15636.59 814
15637.77 801
15638.95 842
15640.13 851
15641.31 867
15642.50 852
15643.68 816
15644.86 858
15646.04 845
15647.22 846
15648.40 845
15649.58 847
15650.77 885
15651.95 921
15653.13 875
15654.31 860
15655.49 832
15656.68 895
15657.86 873
15659.04 867
15660.22 855
15661.40 855
15662.59 892
15663.77 878
15664.95 890
15666.13 876
15667.32 893
15668.50 904
15669.68 881
15670.86 886
15672.05 894
15673.23 866
15674.41 885
15675.59 903
15676.78 852
15677.96 876
15679.14 848
15680.32 845
15681.51 844
15682.69 822
15683.87 824
15685.06 826
15686.24 821
15687.42 821
15688.61 807
15689.79 836
15690.97 815
15692.16 824
15693.34 793
15694.52 802
15695.71 816
15696.89 804
15698.07 800
15699.26 805
15700.44 797
15701.62 772
15702.81 778
15703.99 795
15705.17 839
15706.36 781
15707.54 779
15708.73 812
15709.91 818
15711.09 807
15712.28 801
15713.46 778
15714.65 812
15715.83 803
15717.02 800
15718.20 791
15719.38 806
15720.57 832
15721.75 807
15722.94 801
15724.12 783
15725.31 829
15726.49 839
15727.68 831
15728.86 839
15730.04 820
15731.23 858
15732.41 859
15733.60 842
15734.78 812
15735.97 836
15737.15 865
15738.34 864
15739.52 887
15740.71 866
15741.89 851
15743.08 901
15744.27 912
15745.45 943
15746.64 887
15747.82 925
15749.01 907
15750.19 908
15751.38 916
15752.56 915
15753.75 920
15754.93 957
15756.12 934
15757.31 952
15758.49 965
15759.68 946
15760.86 931
15762.05 964
15763.24 956
15764.42 981
15765.61 946
15766.79 935
15767.98 986
15769.17 990
15770.35 994
15771.54 948
15772.72 946
15773.91 966
15775.10 979
15776.28 961
15777.47 922
15778.66 929
15779.84 921
15781.03 952
15782.22 882
15783.40 901
15784.59 895
15785.78 918
15786.96 883
15788.15 900
15789.34 880
15790.53 876
15791.71 895
15792.90 911
15794.09 870
15795.27 830
15796.46 860
15797.65 865
15798.84 795
15800.02 829
15801.21 823
15802.40 835
15803.59 812
15804.77 798
15805.96 807
15807.15 838
15808.34 804
15809.52 783
15810.71 770
15811.90 784
15813.09 768
15814.28 783
15815.46 774
15816.65 751
15817.84 750
15819.03 751
15820.22 751
15821.40 755
15822.59 712
15823.78 748
15824.97 721
15826.16 732
15827.35 736
15828.53 752
15829.72 747
15830.91 688
15832.10 739
15833.29 749
15834.48 733
15835.67 701
15836.85 724
15838.04 738
15839.23 714
15840.42 695
15841.61 702
15842.80 728
15843.99 723
15845.18 710
15846.37 787
15847.55 735
15848.74 717
15849.93 712
15851.12 719
15852.31 708
15853.50 705
15854.69 757
15855.88 737
15857.07 714
15858.26 733
15859.45 740
15860.64 745
15861.83 696
15863.02 716
15864.21 738
15865.40 759
15866.59 719
15867.78 759
15868.97 755
15870.16 754
15871.35 737
15872.54 760
15873.73 774
15874.92 749
15876.11 768
15877.30 772
15878.49 776
15879.68 749
15880.87 739
15882.06 769
15883.25 770
15884.44 749
15885.63 761
15886.82 784
15888.01 796
15889.20 748
15890.39 750
15891.59 792
15892.78 798
15893.97 794
15895.16 802
15896.35 786
15897.54 808
15898.73 814
15899.92 848
15901.11 837
15902.30 801
15903.50 845
15904.69 837
15905.88 849
15907.07 847
15908.26 867
15909.45 865
15910.64 855
15911.84 829
15913.03 844
15914.22 900
15915.41 890
15916.60 899
15917.79 901
15918.99 892
15920.18 868
15921.37 901
15922.56 926
15923.75 895
15924.95 903
15926.14 921
15927.33 897
15928.52 871
15929.71 902
15930.91 904
15932.10 922
15933.29 870
15934.48 917
15935.68 925
15936.87 894
15938.06 891
15939.25 900
15940.45 896
15941.64 849
15942.83 858
15944.03 883
15945.22 857
15946.41 872
15947.60 842
15948.80 834
15949.99 797
15951.18 823
15952.38 776
15953.57 759
15954.76 758
15955.96 722
15957.15 705
15958.34 746
15959.54 692
15960.73 691
15961.92 700
15963.12 699
15964.31 702
15965.50 667
15966.70 661
15967.89 657
15969.08 644
15970.28 629
15971.47 627
15972.67 598
15973.86 609
15975.05 641
15976.25 604
15977.44 587
15978.64 574
15979.83 603
15981.02 599
15982.22 560
15983.41 562
15984.61 574
15985.80 549
15987.00 559
15988.19 503
15989.38 531
15990.58 553
15991.77 578
15992.97 527
15994.16 557
15995.36 522
15996.55 526
15997.75 537
15998.94 539
16000.14 510
16001.33 508
16002.53 562
16003.72 556
16004.92 539
16006.11 518
16007.31 535
16008.50 526
16009.70 542
16010.89 527
16012.09 515
16013.28 534
16014.48 505
16015.67 506
16016.87 502
16018.07 482
16019.26 488
16020.46 528
16021.65 509
16022.85 524
16024.04 498
16025.24 504
16026.44 504
16027.63 513
16028.83 482
16030.02 496
16031.22 494
16032.42 509
16033.61 520
16034.81 478
16036.00 497
16037.20 480
16038.40 491
16039.59 500
16040.79 511
16041.99 509
16043.18 508
16044.38 502
16045.58 533
16046.77 486
16047.97 491
16049.17 488
16050.36 489
16051.56 483
16052.76 496
16053.95 499
16055.15 493
16056.35 476
16057.54 489
16058.74 480
16059.94 475
16061.14 471
16062.33 483
16063.53 475
16064.73 475
16065.92 486
16067.12 476
16068.32 474
16069.52 458
16070.71 472
16071.91 446
16073.11 474
16074.31 465
16075.50 452
16076.70 435
16077.90 455
16079.10 489
16080.30 447
16081.49 462
16082.69 472
16083.89 478
16085.09 442
16086.29 457
16087.48 467
16088.68 456
16089.88 454
16091.08 447
16092.28 453
16093.48 440
16094.67 433
16095.87 455
16097.07 438
16098.27 441
16099.47 448
16100.67 422
16101.87 425
16103.06 409
16104.26 450
16105.46 445
16106.66 429
16107.86 446
16109.06 438
16110.26 425
16111.46 431
16112.66 424
16113.86 413
16115.05 438
16116.25 414
16117.45 402
16118.65 407
16119.85 449
16121.05 398
16122.25 429
16123.45 406
16124.65 410
16125.85 437
16127.05 435
16128.25 416
16129.45 403
16130.65 430
16131.85 439
16133.05 442
16134.25 394
16135.45 389
16136.65 388
16137.85 428
16139.05 429
16140.25 384
16141.45 391
16142.65 384
16143.85 396
16145.05 401
16146.25 420
16147.45 397
16148.65 435
16149.85 415
16151.05 414
16152.25 407
16153.45 412
16154.65 438
16155.85 434
16157.05 408
16158.25 408
16159.46 419
16160.66 411
16161.86 401
16163.06 395
16164.26 429
16165.46 426
16166.66 408
16167.86 406
16169.06 405
16170.27 400
16171.47 400
16172.67 402
16173.87 429
16175.07 418
16176.27 436
16177.47 383
16178.67 410
16179.88 418
16181.08 422
16182.28 418
16183.48 416
16184.68 396
16185.89 393
16187.09 397
16188.29 391
16189.49 405
16190.69 389
16191.90 404
16193.10 413
16194.30 423
16195.50 426
16196.70 420
16197.91 410
16199.11 408
16200.31 406
16201.51 435
16202.72 423
16203.92 426
16205.12 416
16206.32 417
16207.53 406
16208.73 411
16209.93 420
16211.13 403
16212.34 428
16213.54 409
16214.74 416
16215.95 425
16217.15 429
16218.35 443
16219.55 422
16220.76 463
16221.96 458
16223.16 435
16224.37 448
16225.57 433
16226.77 484
16227.98 444
16229.18 415
16230.38 433
16231.59 435
16232.79 434
16233.99 448
16235.20 469
16236.40 458
16237.61 471
16238.81 442
16240.01 460
16241.22 457
16242.42 432
16243.63 444
16244.83 435
16246.03 468
16247.24 453
16248.44 466
16249.65 455
16250.85 434
16252.05 473
16253.26 477
16254.46 468
16255.67 464
16256.87 439
16258.08 471
16259.28 455
16260.49 472
16261.69 456
16262.89 475
16264.10 474
16265.30 444
16266.51 463
16267.71 479
16268.92 489
16270.12 483
16271.33 483
16272.53 494
16273.74 489
16274.94 485
16276.15 474
16277.35 492
16278.56 474
16279.77 486
16280.97 496
16282.18 456
16283.38 485
16284.59 491
16285.79 488
16287.00 515
16288.20 490
16289.41 494
16290.61 478
16291.82 467
16293.03 496
16294.23 487
16295.44 474
16296.64 501
16297.85 495
16299.06 471
16300.26 453
16301.47 467
16302.67 482
16303.88 486
16305.09 502
16306.29 479
16307.50 493
16308.71 468
16309.91 475
16311.12 467
16312.33 487
16313.53 453
16314.74 466
16315.95 474
16317.15 479
16318.36 493
16319.57 469
16320.77 471
16321.98 449
16323.19 458
16324.39 472
16325.60 488
16326.81 470
16328.01 481
16329.22 477
16330.43 441
16331.64 470
16332.84 452
16334.05 420
16335.26 447
16336.47 428
16337.67 458
16338.88 459
16340.09 433
16341.30 445
16342.50 424
16343.71 437
16344.92 431
16346.13 443
16347.33 419
16348.54 438
16349.75 428
16350.96 421
16352.17 438
16353.37 434
16354.58 428
16355.79 426
16357.00 407
16358.21 402
16359.41 408
16360.62 423
16361.83 403
16363.04 433
16364.25 396
16365.46 424
16366.67 408
16367.87 442
16369.08 403
16370.29 427
16371.50 420
16372.71 404
16373.92 388
16375.13 402
16376.34 406
16377.54 415
16378.75 413
16379.96 419
16381.17 434
16382.38 417
16383.59 410
16384.80 381
16386.01 411
16387.22 394
16388.43 411
16389.64 411
16390.85 416
16392.05 430
16393.26 411
16394.47 397
16395.68 393
16396.89 408
16398.10 422
16399.31 390
16400.52 398
16401.73 382
16402.94 406
16404.15 412
16405.36 431
16406.57 421
16407.78 385
16408.99 407
16410.20 418
16411.41 424
16412.62 389
16413.83 401
16415.04 403
16416.25 427
16417.46 407
16418.67 395
16419.88 404
16421.10 411
16422.31 432
16423.52 411
16424.73 407
16425.94 384
16427.15 403
16428.36 391
16429.57 383
16430.78 395
16431.99 412
16433.20 414
16434.41 446
16435.63 404
16436.84 405
16438.05 407
16439.26 423
16440.47 417
16441.68 395
16442.89 396
16444.10 428
16445.32 423
16446.53 412
16447.74 406
16448.95 414
16450.16 407
16451.37 421
16452.59 407
16453.80 379
16455.01 403
16456.22 398
16457.43 384
16458.64 385
16459.86 397
16461.07 403
16462.28 406
16463.49 403
16464.70 405
16465.92 419
16467.13 407
16468.34 402
16469.55 426
16470.77 420
16471.98 405
16473.19 384
16474.40 404
16475.62 387
16476.83 386
16478.04 397
16479.25 411
16480.47 429
16481.68 411
16482.89 394
16484.11 421
16485.32 418
16486.53 422
16487.74 409
16488.96 406
16490.17 395
16491.38 396
16492.60 381
16493.81 386
16495.02 397
16496.24 400
16497.45 364
16498.66 383
16499.88 394
16501.09 415
16502.30 420
16503.52 415
16504.73 415
16505.94 407
16507.16 407
16508.37 411
16509.59 403
16510.80 411
16512.01 429
16513.23 420
16514.44 432
16515.66 413
16516.87 430
16518.08 443
16519.30 439
16520.51 442
16521.73 415
16522.94 437
16524.16 462
16525.37 457
16526.58 421
16527.80 454
16529.01 445
16530.23 452
16531.44 444
16532.66 455
16533.87 459
16535.09 467
16536.30 480
16537.52 486
16538.73 465
16539.95 476
16541.16 480
16542.38 478
16543.59 494
16544.81 452
16546.02 484
16547.24 493
16548.45 477
16549.67 523
16550.88 515
16552.10 505
16553.31 531
16554.53 490
16555.74 518
16556.96 525
16558.18 531
16559.39 513
16560.61 500
16561.82 500
16563.04 528
16564.25 519
16565.47 491
16566.69 505
16567.90 515
16569.12 534
16570.33 561
16571.55 531
16572.77 523
16573.98 527
16575.20 546
16576.41 551
16577.63 525
16578.85 490
16580.06 514
16581.28 531
16582.50 495
16583.71 515
16584.93 499
16586.15 518
16587.36 513
16588.58 476
16589.80 525
16591.01 494
16592.23 487
16593.45 491
16594.66 462
16595.88 463
16597.10 474
16598.32 490
16599.53 486
16600.75 475
16601.97 464
16603.18 479
16604.40 448
16605.62 437
16606.84 472
16608.05 484
16609.27 467
16610.49 447
16611.71 444
16612.92 450
16614.14 457
16615.36 433
16616.58 436
16617.79 425
16619.01 448
16620.23 430
16621.45 421
16622.67 432
16623.88 400
16625.10 418
16626.32 440
16627.54 420
16628.76 413
16629.97 403
16631.19 381
16632.41 387
16633.63 399
16634.85 407
16636.07 409
16637.29 398
16638.50 408
16639.72 410
16640.94 409
16642.16 402
16643.38 411
16644.60 409
16645.82 386
16647.03 374
16648.25 400
16649.47 405
16650.69 375
16651.91 420
16653.13 400
16654.35 406
16655.57 425
16656.79 419
16658.01 403
16659.23 403
16660.45 390
16661.66 405
16662.88 392
16664.10 386
16665.32 370
16666.54 400
16667.76 393
16668.98 376
16670.20 381
16671.42 378
16672.64 397
16673.86 412
16675.08 394
16676.30 407
16677.52 410
16678.74 404
16679.96 389
16681.18 374
16682.40 402
16683.62 395
16684.84 385
16686.06 387
16687.28 376
16688.50 372
16689.72 348
16690.94 365
16692.16 370
16693.39 419
16694.61 387
16695.83 394
16697.05 352
16698.27 362
16699.49 385
16700.71 396
16701.93 363
16703.15 353
16704.37 382
16705.59 382
16706.81 383
16708.04 405
16709.26 393
16710.48 344
16711.70 374
16712.92 359
16714.14 347
16715.36 349
16716.58 370
16717.81 369
16719.03 366
16720.25 374
16721.47 376
16722.69 362
16723.91 382
16725.14 376
16726.36 371
16727.58 389
16728.80 388
16730.02 389
16731.24 379
16732.47 359
16733.69 376
16734.91 368
16736.13 352
16737.36 351
16738.58 343
16739.80 384
16741.02 385
16742.24 376
16743.47 369
16744.69 365
16745.91 368
16747.13 364
16748.36 303
16749.58 327
16750.80 378
16752.02 370
16753.25 356
16754.47 354
16755.69 377
16756.92 374
16758.14 388
16759.36 379
16760.59 346
16761.81 349
16763.03 375
16764.25 379
16765.48 378
16766.70 368
16767.92 387
16769.15 378
16770.37 363
16771.59 355
16772.82 354
16774.04 364
16775.27 343
16776.49 327
16777.71 354
16778.94 395
16780.16 374
16781.38 368
16782.61 360
16783.83 364
16785.06 388
16786.28 370
16787.50 361
16788.73 345
16789.95 354
16791.18 367
16792.40 379
16793.62 343
16794.85 360
16796.07 386
16797.30 352
16798.52 366
16799.75 369
16800.97 391
16802.19 360
16803.42 380
16804.64 354
16805.87 370
16807.09 357
16808.32 367
16809.54 388
16810.77 370
16811.99 355
16813.22 379
16814.44 380
16815.67 407
16816.89 406
16818.12 397
16819.34 386
16820.57 364
16821.79 391
16823.02 375
16824.24 397
16825.47 400
16826.70 400
16827.92 370
16829.15 400
16830.37 366
16831.60 393
16832.82 395
16834.05 413
16835.27 392
16836.50 429
16837.73 412
16838.95 387
16840.18 379
16841.40 419
16842.63 418
16843.86 421
16845.08 446
16846.31 436
16847.53 434
16848.76 423
16849.99 418
16851.21 414
16852.44 436
16853.67 427
16854.89 452
16856.12 457
16857.35 413
16858.57 424
16859.80 475
16861.03 477
16862.25 442
16863.48 472
16864.71 492
16865.93 495
16867.16 494
16868.39 483
16869.61 485
16870.84 498
16872.07 490
16873.30 514
16874.52 520
16875.75 510
16876.98 520
16878.20 530
16879.43 511
16880.66 514
16881.89 535
16883.11 528
16884.34 550
16885.57 516
16886.80 539
16888.02 516
16889.25 551
16890.48 542
16891.71 583
16892.94 567
16894.16 536
16895.39 554
16896.62 543
16897.85 577
16899.08 536
16900.30 527
16901.53 549
16902.76 576
16903.99 554
16905.22 531
16906.45 511
16907.67 545
16908.90 527
16910.13 538
16911.36 540
16912.59 525
16913.82 512
16915.04 522
16916.27 483
16917.50 513
16918.73 506
16919.96 524
16921.19 497
16922.42 514
16923.65 511
16924.88 503
16926.10 513
16927.33 480
16928.56 510
16929.79 477
16931.02 483
16932.25 509
16933.48 508
16934.71 496
16935.94 483
16937.17 505
16938.40 496
16939.63 474
16940.86 471
16942.09 464
16943.32 466
16944.55 470
16945.78 456
16947.01 479
16948.24 480
16949.47 468
16950.70 468
16951.93 477
16953.16 519
16954.39 496
16955.62 512
16956.85 501
16958.08 487
16959.31 497
16960.54 458
16961.77 463
16963.00 457
16964.23 451
16965.46 457
16966.69 481
16967.92 458
16969.15 474
16970.38 463
16971.61 479
16972.84 461
16974.07 460
16975.30 469
16976.54 454
16977.77 456
16979.00 451
16980.23 459
16981.46 440
16982.69 443
16983.92 457
16985.15 492
16986.38 448
16987.62 423
16988.85 450
16990.08 426
16991.31 411
16992.54 438
16993.77 441
16995.00 432
16996.24 435
16997.47 442
16998.70 450
16999.93 427
17001.16 417
17002.39 433
17003.63 421
17004.86 413
17006.09 406
17007.32 438
17008.55 424
17009.79 413
17011.02 416
17012.25 418
17013.48 385
17014.72 382
17015.95 357
17017.18 392
17018.41 401
17019.64 395
17020.88 411
17022.11 392
17023.34 391
17024.58 394
17025.81 378
17027.04 373
17028.27 375
17029.51 406
17030.74 389
17031.97 398
17033.21 414
17034.44 438
17035.67 398
17036.90 396
17038.14 390
17039.37 388
17040.60 378
17041.84 394
17043.07 375
17044.30 407
17045.54 384
17046.77 375
17048.00 366
17049.24 388
17050.47 393
17051.70 375
17052.94 363
17054.17 393
17055.41 406
17056.64 385
17057.87 370
17059.11 351
17060.34 361
17061.58 379
17062.81 365
17064.04 374
17065.28 371
17066.51 382
17067.75 385
17068.98 369
17070.21 354
17071.45 373
17072.68 346
17073.92 344
17075.15 344
17076.39 356
17077.62 346
17078.86 356
17080.09 348
17081.33 367
17082.56 336
17083.80 344
17085.03 371
17086.26 349
17087.50 366
17088.73 356
17089.97 343
17091.20 350
17092.44 344
17093.68 342
17094.91 337
17096.15 342
17097.38 359
17098.62 358
17099.85 339
17101.09 324
17102.32 331
17103.56 354
17104.79 343
17106.03 338
17107.26 339
17108.50 320
17109.74 339
17110.97 327
17112.21 323
17113.44 325
17114.68 333
17115.92 345
17117.15 302
17118.39 332
17119.62 346
17120.86 328
17122.10 324
17123.33 332
17124.57 349
17125.80 344
17127.04 316
17128.28 311
17129.51 307
17130.75 314
17131.99 332
17133.22 321
17134.46 308
17135.70 305
17136.93 327
17138.17 318
17139.41 314
17140.64 313
17141.88 314
17143.12 305
17144.35 314
17145.59 337
17146.83 346
17148.07 325
17149.30 322
17150.54 308
17151.78 313
17153.02 337
17154.25 339
17155.49 334
17156.73 317
17157.96 316
17159.20 320
17160.44 340
17161.68 323
17162.92 331
17164.15 317
17165.39 314
17166.63 330
17167.87 331
17169.10 308
17170.34 316
17171.58 308
17172.82 309
17174.06 306
17175.29 316
17176.53 298
17177.77 314
17179.01 306
17180.25 292
17181.49 298
17182.72 308
17183.96 309
17185.20 318
17186.44 319
17187.68 309
17188.92 290
17190.15 291
17191.39 314
17192.63 310
17193.87 297
17195.11 320
17196.35 302
17197.59 304
17198.83 302
17200.07 313
17201.30 309
17202.54 293
17203.78 323
17205.02 297
17206.26 294
17207.50 296
17208.74 305
17209.98 300
17211.22 292
17212.46 304
17213.70 285
17214.94 281
17216.18 293
17217.42 288
17218.66 277
17219.90 291
17221.14 295
17222.38 287
17223.62 293
17224.86 300
17226.10 270
17227.34 259
17228.58 281
17229.82 285
17231.06 267
17232.30 256
17233.54 277
17234.78 297
17236.02 312
17237.26 306
17238.50 301
17239.74 299
17240.98 283
17242.22 297
17243.46 300
17244.70 300
17245.94 310
17247.18 282
17248.42 308
17249.66 270
17250.90 293
17252.14 269
17253.39 296
17254.63 293
17255.87 277
17257.11 314
17258.35 301
17259.59 291
17260.83 269
17262.07 293
17263.31 295
17264.56 265
17265.80 268
17267.04 297
17268.28 280
17269.52 305
17270.76 260
17272.00 290
17273.25 266
17274.49 284
17275.73 269
17276.97 287
17278.21 276
17279.45 279
17280.70 270
17281.94 279
17283.18 275
17284.42 275
17285.66 286
17286.91 294
17288.15 277
17289.39 288
17290.63 278
17291.88 260
17293.12 259
17294.36 246
17295.60 276
17296.85 271
17298.09 266
17299.33 272
17300.57 282
17301.82 272
17303.06 264
17304.30 273
17305.54 277
17306.79 276
17308.03 276
17309.27 280
17310.52 276
17311.76 277
17313.00 275
17314.25 278
17315.49 253
17316.73 270
17317.97 276
17319.22 280
17320.46 283
17321.71 255
17322.95 259
17324.19 272
17325.44 287
17326.68 260
17327.92 278
17329.17 273
17330.41 274
17331.65 264
17332.90 279
17334.14 253
17335.39 276
17336.63 297
17337.87 278
17339.12 278
17340.36 276
17341.61 279
17342.85 258
17344.09 265
17345.34 261
17346.58 289
17347.83 267
17349.07 266
17350.32 274
17351.56 291
17352.80 268
17354.05 292
17355.29 286
17356.54 315
17357.78 280
17359.03 292
17360.27 286
17361.52 256
17362.76 258
17364.01 284
17365.25 280
17366.50 288
17367.74 267
17368.99 268
17370.23 278
17371.48 266
17372.72 268
17373.97 289
17375.21 273
17376.46 273
17377.70 292
17378.95 274
17380.19 300
17381.44 277
17382.69 292
17383.93 309
17385.18 295
17386.42 293
17387.67 270
17388.91 277
17390.16 273
17391.41 277
17392.65 295
17393.90 280
17395.14 277
17396.39 255
17397.64 282
17398.88 278
17400.13 267
17401.37 273
17402.62 282
17403.87 285
17405.11 293
17406.36 293
17407.61 284
17408.85 277
17410.10 260
17411.35 278
17412.59 275
17413.84 269
17415.09 279
17416.33 284
17417.58 273
17418.83 277
17420.07 291
17421.32 303
17422.57 292
17423.82 284
17425.06 286
17426.31 304
17427.56 294
17428.80 281
17430.05 275
17431.30 263
17432.55 281
17433.79 296
17435.04 291
17436.29 286
17437.54 266
17438.78 297
17440.03 272
17441.28 276
17442.53 301
17443.77 309
17445.02 275
17446.27 267
17447.52 307
17448.77 304
17450.01 281
17451.26 281
17452.51 287
17453.76 306
17455.01 270
17456.25 276
17457.50 261
17458.75 305
17460.00 296
17461.25 324
17462.50 303
17463.74 310
17464.99 288
17466.24 304
17467.49 287
17468.74 300
17469.99 283
17471.24 327
17472.49 298
17473.73 312
17474.98 284
17476.23 291
17477.48 315
17478.73 310
17479.98 316
17481.23 297
17482.48 307
17483.73 297
17484.98 298
17486.23 305
17487.47 309
17488.72 330
17489.97 335
17491.22 302
17492.47 290
17493.72 294
17494.97 313
17496.22 310
17497.47 318
17498.72 322
17499.97 312
17501.22 340
17502.47 327
17503.72 337
17504.97 327
17506.22 327
17507.47 310
17508.72 326
17509.97 324
17511.22 306
17512.47 315
17513.72 319
17514.97 316
17516.22 335
17517.47 329
17518.72 328
17519.97 293
17521.22 319
17522.47 344
17523.72 328
17524.98 317
17526.23 335
17527.48 343
17528.73 330
17529.98 326
17531.23 331
17532.48 342
17533.73 341
17534.98 320
17536.23 349
17537.48 344
17538.74 329
17539.99 345
17541.24 316
17542.49 350
17543.74 321
17544.99 334
17546.24 354
17547.50 349
17548.75 310
17550.00 346
17551.25 341
17552.50 333
17553.75 358
17555.01 348
17556.26 356
17557.51 347
17558.76 339
17560.01 348
17561.26 359
17562.52 361
17563.77 347
17565.02 351
17566.27 377
17567.53 348
17568.78 328
17570.03 333
17571.28 350
17572.53 352
17573.79 351
17575.04 338
17576.29 375
17577.54 365
17578.80 364
17580.05 362
17581.30 374
17582.56 382
17583.81 364
17585.06 360
17586.31 348
17587.57 357
17588.82 375
17590.07 369
17591.33 363
17592.58 393
17593.83 379
17595.08 384
17596.34 358
17597.59 379
17598.84 381
17600.10 392
17601.35 379
17602.61 403
17603.86 409
17605.11 368
17606.37 369
17607.62 382
17608.87 369
17610.13 387
17611.38 389
17612.63 387
17613.89 374
17615.14 394
17616.40 392
17617.65 392
17618.90 409
17620.16 387
17621.41 395
17622.67 411
17623.92 406
17625.17 434
17626.43 438
17627.68 387
17628.94 398
17630.19 430
17631.45 403
17632.70 403
17633.96 395
17635.21 417
17636.47 410
17637.72 410
17638.97 411
17640.23 405
17641.48 415
17642.74 392
17643.99 387
17645.25 399
17646.50 406
17647.76 388
17649.01 418
17650.27 411
17651.52 398
17652.78 398
17654.04 402
17655.29 396
17656.55 386
17657.80 387
17659.06 380
17660.31 368
17661.57 363
17662.82 376
17664.08 400
17665.33 378
17666.59 381
17667.85 376
17669.10 372
17670.36 365
17671.61 350
17672.87 370
17674.13 356
17675.38 356
17676.64 355
17677.89 359
17679.15 361
17680.41 331
17681.66 353
17682.92 348
17684.18 355
17685.43 317
17686.69 340
17687.95 328
17689.20 332
17690.46 370
17691.71 338
17692.97 331
17694.23 355
17695.49 340
17696.74 334
17698.00 340
17699.26 339
17700.51 367
17701.77 332
17703.03 341
17704.28 331
17705.54 321
17706.80 350
17708.06 323
17709.31 324
17710.57 306
17711.83 336
17713.08 319
17714.34 299
17715.60 319
17716.86 334
17718.11 343
17719.37 337
17720.63 341
17721.89 321
17723.15 320
17724.40 343
17725.66 334
17726.92 312
17728.18 335
17729.43 311
17730.69 329
17731.95 312
17733.21 322
17734.47 309
17735.73 336
17736.98 336
17738.24 319
17739.50 309
17740.76 317
17742.02 311
17743.28 311
17744.53 298
17745.79 308
17747.05 308
17748.31 297
17749.57 319
17750.83 317
17752.09 292
17753.34 301
17754.60 302
17755.86 297
17757.12 301
17758.38 317
17759.64 300
17760.90 286
17762.16 301
17763.42 300
17764.68 284
17765.94 315
17767.19 298
17768.45 296
17769.71 314
17770.97 314
17772.23 318
17773.49 301
17774.75 302
17776.01 290
17777.27 279
17778.53 298
17779.79 277
17781.05 316
17782.31 318
17783.57 311
17784.83 298
17786.09 309
17787.35 308
17788.61 302
17789.87 296
17791.13 293
17792.39 313
17793.65 284
17794.91 284
17796.17 296
17797.43 289
17798.69 293
17799.95 310
17801.21 276
17802.47 285
17803.73 272
17805.00 292
17806.26 283
17807.52 292
17808.78 277
17810.04 296
17811.30 287
17812.56 281
17813.82 274
17815.08 272
17816.34 281
17817.60 280
17818.87 280
17820.13 289
17821.39 269
17822.65 284
17823.91 282
17825.17 263
17826.43 254
17827.69 251
17828.96 267
17830.22 272
17831.48 237
17832.74 254
17834.00 259
17835.26 253
17836.53 266
17837.79 282
17839.05 258
17840.31 253
17841.57 262
17842.84 256
17844.10 256
17845.36 284
17846.62 275
17847.88 263
17849.15 271
17850.41 242
17851.67 261
17852.93 251
17854.20 248
17855.46 264
17856.72 274
17857.98 268
17859.25 249
17860.51 250
17861.77 268
17863.03 262
17864.30 262
17865.56 264
17866.82 248
17868.09 283
17869.35 279
17870.61 266
17871.87 238
17873.14 247
17874.40 252
17875.66 275
17876.93 253
17878.19 253
17879.45 264
17880.72 260
17881.98 249
17883.24 263
17884.51 244
17885.77 261
17887.03 264
17888.30 252
17889.56 260
17890.83 250
17892.09 248
17893.35 258
17894.62 259
17895.88 260
17897.14 273
17898.41 264
17899.67 261
17900.94 241
17902.20 264
17903.46 273
17904.73 241
17905.99 255
17907.26 258
17908.52 284
17909.79 245
17911.05 266
17912.32 259
17913.58 256
17914.84 249
17916.11 248
17917.37 235
17918.64 245
17919.90 252
17921.17 260
17922.43 265
17923.70 257
17924.96 246
17926.23 255
17927.49 280
17928.76 232
17930.02 271
17931.29 263
17932.55 251
17933.82 266
17935.08 248
17936.35 233
17937.61 252
17938.88 248
17940.14 287
17941.41 295
17942.68 248
17943.94 260
17945.21 271
17946.47 246
17947.74 268
17949.00 273
17950.27 247
17951.54 263
17952.80 253
17954.07 244
17955.33 223
17956.60 237
17957.87 252
17959.13 272
17960.40 244
17961.66 238
17962.93 248
17964.20 263
17965.46 248
17966.73 267
17968.00 270
17969.26 241
17970.53 242
17971.80 258
17973.06 247
17974.33 221
17975.60 248
17976.86 259
17978.13 261
17979.40 236
17980.66 232
17981.93 263
17983.20 270
17984.46 263
17985.73 254
17987.00 250
17988.26 254
17989.53 266
17990.80 247
17992.07 236
17993.33 266
17994.60 276
17995.87 244
17997.14 228
17998.40 245
17999.67 255
18000.94 274
18002.21 241
18003.47 249
18004.74 265
18006.01 244
18007.28 254
18008.55 238
18009.81 239
18011.08 248
18012.35 251
18013.62 261
18014.89 264
18016.15 244
18017.42 251
18018.69 247
18019.96 259
18021.23 244
18022.49 250
18023.76 231
18025.03 254
18026.30 240
18027.57 230
18028.84 267
18030.11 243
18031.37 254
18032.64 268
18033.91 243
18035.18 249
18036.45 252
18037.72 238
18038.99 285
18040.26 257
18041.53 256
18042.79 246
18044.06 243
18045.33 233
18046.60 263
18047.87 259
18049.14 248
18050.41 241
18051.68 252
18052.95 246
18054.22 249
18055.49 238
18056.76 269
18058.03 263
18059.30 258
18060.57 261
18061.84 261
18063.11 266
18064.38 261
18065.65 239
18066.92 244
18068.19 265
18069.46 233
18070.73 254
18072.00 248
18073.27 262
18074.54 259
18075.81 241
18077.08 247
18078.35 251
18079.62 246
18080.89 245
18082.16 256
18083.43 217
18084.70 242
18085.97 245
18087.24 252
18088.51 238
18089.78 231
18091.05 237
18092.32 276
18093.59 266
18094.87 270
18096.14 233
18097.41 243
18098.68 270
18099.95 256
18101.22 263
18102.49 254
18103.76 254
18105.03 260
18106.31 253
18107.58 250
18108.85 254
18110.12 254
18111.39 250
18112.66 276
18113.93 246
18115.21 248
18116.48 258
18117.75 263
18119.02 246
18120.29 239
18121.56 255
18122.84 263
18124.11 252
18125.38 273
18126.65 258
18127.92 260
18129.20 274
18130.47 273
18131.74 262
18133.01 249
18134.29 277
18135.56 271
18136.83 275
18138.10 282
18139.38 272
18140.65 259
18141.92 280
18143.19 286
18144.47 268
18145.74 235
18147.01 248
18148.28 264
18149.56 248
18150.83 257
18152.10 256
18153.38 262
18154.65 277
18155.92 257
18157.19 254
18158.47 253
18159.74 244
18161.01 273
18162.29 262
18163.56 235
18164.83 253
18166.11 269
18167.38 248
18168.65 241
18169.93 239
18171.20 245
18172.48 279
18173.75 245
18175.02 277
18176.30 242
18177.57 263
18178.84 254
18180.12 272
18181.39 257
18182.67 274
18183.94 260
18185.21 242
18186.49 256
18187.76 247
18189.04 253
18190.31 262
18191.59 266
18192.86 237
18194.13 240
18195.41 247
18196.68 270
18197.96 247
18199.23 241
18200.51 251
18201.78 271
18203.06 249
18204.33 237
18205.61 241
18206.88 265
18208.16 249
18209.43 243
18210.71 253
18211.98 263
18213.26 243
18214.53 256
18215.81 236
18217.08 233
18218.36 275
18219.63 251
18220.91 256
18222.18 228
18223.46 238
18224.73 257
18226.01 253
18227.28 253
18228.56 260
18229.84 271
18231.11 235
18232.39 238
18233.66 255
18234.94 267
18236.21 251
18237.49 230
18238.77 244
18240.04 252
18241.32 262
18242.59 257
18243.87 270
18245.15 280
18246.42 260
18247.70 243
18248.98 251
18250.25 262
18251.53 270
18252.81 249
18254.08 218
18255.36 243
18256.63 260
18257.91 263
18259.19 247
18260.46 247
18261.74 263
18263.02 266
18264.30 248
18265.57 238
18266.85 254
18268.13 275
18269.40 263
18270.68 254
18271.96 265
18273.23 247
18274.51 222
18275.79 274
18277.07 274
18278.34 259
18279.62 244
18280.90 249
18282.18 270
18283.45 244
18284.73 242
18286.01 245
18287.29 270
18288.56 257
18289.84 265
18291.12 255
18292.40 262
18293.68 254
18294.95 271
18296.23 279
18297.51 261
18298.79 237
18300.07 268
18301.34 262
18302.62 244
18303.90 260
18305.18 251
18306.46 262
18307.74 248
18309.01 245
18310.29 260
18311.57 236
18312.85 259
18314.13 276
18315.41 265
18316.69 270
18317.96 262
18319.24 261
18320.52 271
18321.80 269
18323.08 249
18324.36 280
18325.64 270
18326.92 255
18328.20 267
18329.47 260
18330.75 277
18332.03 252
18333.31 270
18334.59 280
18335.87 251
18337.15 267
18338.43 258
18339.71 262
18340.99 265
18342.27 282
18343.55 267
18344.83 274
18346.11 241
18347.39 258
18348.67 258
18349.95 249
18351.23 256
18352.51 260
18353.79 249
18355.07 238
18356.35 249
18357.63 279
18358.91 273
18360.19 247
18361.47 250
18362.75 264
18364.03 266
18365.31 251
18366.59 273
18367.87 243
18369.15 249
18370.43 244
18371.71 265
18372.99 267
18374.27 269
18375.55 236
18376.83 250
18378.12 257
18379.40 258
18380.68 260
18381.96 251
18383.24 247
18384.52 260
18385.80 260
18387.08 235
18388.36 249
18389.65 240
18390.93 264
18392.21 260
18393.49 241
18394.77 252
18396.05 249
18397.33 275
18398.62 240
18399.90 229
18401.18 235
18402.46 239
18403.74 252
18405.02 245
18406.31 248
18407.59 250
18408.87 249
18410.15 263
18411.43 229
18412.72 261
18414.00 264
18415.28 268
18416.56 246
18417.84 241
18419.13 239
18420.41 235
18421.69 268
18422.97 253
18424.26 258
18425.54 260
18426.82 259
18428.10 248
18429.39 229
18430.67 251
18431.95 268
18433.23 248
18434.52 263
18435.80 241
18437.08 246
18438.37 233
18439.65 270
18440.93 251
18442.22 258
18443.50 271
18444.78 254
18446.06 249
18447.35 250
18448.63 252
18449.91 247
18451.20 250
18452.48 232
18453.76 259
18455.05 261
18456.33 264
18457.62 243
18458.90 255
18460.18 257
18461.47 253
18462.75 248
18464.03 226
18465.32 261
18466.60 265
18467.89 262
18469.17 230
18470.45 251
18471.74 246
18473.02 255
18474.31 260
18475.59 266
18476.88 254
18478.16 244
18479.44 223
18480.73 238
18482.01 247
18483.30 241
18484.58 249
18485.87 230
18487.15 250
18488.44 240
18489.72 249
18491.01 251
18492.29 251
18493.58 252
18494.86 253
18496.15 241
18497.43 280
18498.72 241
18500.00 237
18501.29 256
18502.57 277
18503.86 237
18505.14 238
18506.43 241
18507.71 241
18509.00 239
18510.28 241
18511.57 245
18512.85 260
18514.14 255
18515.42 258
18516.71 261
18518.00 218
18519.28 241
18520.57 235
18521.85 247
18523.14 238
18524.43 242
18525.71 257
18527.00 239
18528.28 239
18529.57 236
18530.86 269
18532.14 241
18533.43 276
18534.71 257
18536.00 246
18537.29 257
18538.57 273
18539.86 261
18541.15 248
18542.43 231
18543.72 239
18545.01 269
18546.29 269
18547.58 251
18548.87 237
18550.15 246
18551.44 250
18552.73 255
18554.01 257
18555.30 256
18556.59 269
18557.88 252
18559.16 263
18560.45 244
18561.74 245
18563.02 267
18564.31 271
18565.60 252
18566.89 240
18568.17 232
18569.46 250
18570.75 250
18572.04 272
18573.32 284
18574.61 264
18575.90 276
18577.19 265
18578.48 267
18579.76 262
18581.05 260
18582.34 275
18583.63 249
18584.92 256
18586.20 243
18587.49 268
18588.78 272
18590.07 244
18591.36 246
18592.64 256
18593.93 261
18595.22 242
18596.51 256
18597.80 259
18599.09 259
18600.38 265
18601.66 252
18602.95 274
18604.24 261
18605.53 249
18606.82 262
18608.11 277
18609.40 254
18610.69 280
18611.98 276
18613.26 278
18614.55 282
18615.84 280
18617.13 255
18618.42 258
18619.71 254
18621.00 271
18622.29 292
18623.58 257
18624.87 262
18626.16 261
18627.45 288
18628.74 271
18630.03 300
18631.32 286
18632.61 274
18633.89 242
18635.18 271
18636.47 265
18637.76 260
18639.05 247
18640.34 261
18641.63 289
18642.92 260
18644.21 251
18645.50 250
18646.79 258
18648.09 234
18649.38 277
18650.67 265
18651.96 254
18653.25 245
18654.54 270
18655.83 262
18657.12 255
18658.41 246
18659.70 260
18660.99 269
18662.28 229
18663.57 245
18664.86 262
18666.15 243
18667.44 238
18668.74 242
18670.03 259
18671.32 249
18672.61 235
18673.90 246
18675.19 246
18676.48 247
18677.77 243
18679.06 238
18680.36 240
18681.65 222
18682.94 222
18684.23 253
18685.52 250
18686.81 218
18688.11 262
18689.40 225
18690.69 230
18691.98 242
18693.27 241
18694.56 244
18695.86 250
18697.15 229
18698.44 236
18699.73 239
18701.02 223
18702.32 239
18703.61 247
18704.90 254
18706.19 229
18707.48 221
18708.78 252
18710.07 222
18711.36 232
18712.65 246
18713.95 243
18715.24 230
18716.53 211
18717.83 220
18719.12 238
18720.41 220
18721.70 221
18723.00 228
18724.29 241
18725.58 221
18726.87 237
18728.17 224
18729.46 211
18730.75 222
18732.05 239
18733.34 221
18734.63 248
18735.93 230
18737.22 231
18738.51 241
18739.81 215
18741.10 223
18742.39 231
18743.69 229
18744.98 249
18746.27 255
18747.57 241
18748.86 216
18750.16 216
18751.45 221
18752.74 227
18754.04 229
18755.33 206
18756.63 236
18757.92 233
18759.21 232
18760.51 211
18761.80 229
18763.10 235
18764.39 227
18765.69 227
18766.98 226
18768.27 225
18769.57 223
18770.86 217
18772.16 234
18773.45 225
18774.75 226
18776.04 224
18777.34 230
18778.63 241
18779.93 230
18781.22 248
18782.52 231
18783.81 208
18785.11 220
18786.40 232
18787.70 232
18788.99 213
18790.29 226
18791.58 229
18792.88 220
18794.17 239
18795.47 232
18796.76 228
18798.06 210
18799.35 223
18800.65 232
18801.94 229
18803.24 232
18804.54 240
18805.83 256
18807.13 247
18808.42 229
18809.72 220
18811.01 230
18812.31 214
18813.61 231
18814.90 228
18816.20 222
18817.49 248
18818.79 221
18820.09 227
18821.38 206
18822.68 206
18823.98 244
18825.27 228
18826.57 227
18827.87 225
18829.16 234
18830.46 230
18831.75 225
18833.05 217
18834.35 222
18835.64 234
18836.94 226
18838.24 216
18839.54 230
18840.83 200
18842.13 233
18843.43 247
18844.72 236
18846.02 217
18847.32 210
18848.61 199
18849.91 218
18851.21 219
18852.51 209
18853.80 215
18855.10 223
18856.40 235
18857.70 205
18858.99 225
18860.29 242
18861.59 219
18862.89 227
18864.18 239
18865.48 205
18866.78 215
18868.08 240
18869.38 248
18870.67 214
18871.97 219
18873.27 228
18874.57 217
18875.87 232
18877.16 206
18878.46 198
18879.76 225
18881.06 228
18882.36 224
18883.66 234
18884.95 212
18886.25 226
18887.55 249
18888.85 222
18890.15 206
18891.45 211
18892.75 223
18894.04 225
18895.34 223
18896.64 221
18897.94 223
18899.24 250
18900.54 228
18901.84 214
18903.14 230
18904.44 223
18905.74 224
18907.03 228
18908.33 229
18909.63 215
18910.93 212
18912.23 221
18913.53 192
18914.83 230
18916.13 222
18917.43 222
18918.73 224
18920.03 223
18921.33 232
18922.63 227
18923.93 208
18925.23 197
18926.53 238
18927.83 221
18929.13 208
18930.43 211
18931.73 209
18933.03 199
18934.33 209
18935.63 221
18936.93 210
18938.23 206
18939.53 204
18940.83 214
18942.13 222
18943.43 209
18944.73 217
18946.03 230
18947.33 218
18948.63 205
18949.93 225
18951.23 207
18952.53 206
18953.84 204
18955.14 214
18956.44 215
18957.74 200
18959.04 221
18960.34 233
18961.64 226
18962.94 218
18964.24 205
18965.54 196
18966.85 220
18968.15 235
18969.45 220
18970.75 209
18972.05 201
18973.35 230
18974.65 219
18975.96 254
18977.26 202
18978.56 210
18979.86 198
18981.16 231
18982.46 213
18983.77 223
18985.07 202
18986.37 217
18987.67 202
18988.97 206
18990.28 205
18991.58 207
18992.88 236
18994.18 225
18995.49 209
18996.79 193
18998.09 210
18999.39 215
19000.69 224
19002.00 204
19003.30 209
19004.60 235
19005.90 230
19007.21 235
19008.51 219
19009.81 211
19011.12 221
19012.42 236
19013.72 219
19015.02 222
19016.33 212
19017.63 228
19018.93 221
19020.24 227
19021.54 212
19022.84 219
19024.15 229
19025.45 225
19026.75 208
19028.06 225
19029.36 220
19030.66 211
19031.97 220
19033.27 223
19034.57 220
19035.88 202
19037.18 240
19038.48 230
19039.79 224
19041.09 212
19042.40 214
19043.70 218
19045.00 203
19046.31 224
19047.61 232
19048.92 219
19050.22 211
19051.52 230
19052.83 231
19054.13 226
19055.44 203
19056.74 210
19058.05 214
19059.35 216
19060.65 203
19061.96 212
19063.26 226
19064.57 210
19065.87 220
19067.18 234
19068.48 215
19069.79 230
19071.09 227
19072.40 240
19073.70 235
19075.01 234
19076.31 224
19077.62 201
19078.92 206
19080.23 217
19081.53 204
19082.84 201
19084.14 226
19085.45 217
19086.75 216
19088.06 224
19089.36 227
19090.67 232
19091.98 236
19093.28 216
19094.59 231
19095.89 224
19097.20 212
19098.50 230
19099.81 244
19101.12 225
19102.42 208
19103.73 225
19105.03 227
19106.34 222
19107.65 228
19108.95 213
19110.26 217
19111.56 222
19112.87 211
19114.18 212
19115.48 222
19116.79 205
19118.10 223
19119.40 248
19120.71 228
19122.02 215
19123.32 216
19124.63 236
19125.94 238
19127.24 216
19128.55 248
19129.86 227
19131.16 215
19132.47 221
19133.78 230
19135.08 232
19136.39 222
19137.70 216
19139.01 218
19140.31 212
19141.62 209
19142.93 225
19144.23 220
19145.54 226
19146.85 231
19148.16 231
19149.46 199
19150.77 199
19152.08 218
19153.39 232
19154.69 227
19156.00 222
19157.31 208
19158.62 223
19159.93 234
19161.23 223
19162.54 234
19163.85 209
19165.16 214
19166.47 221
19167.77 255
19169.08 223
19170.39 231
19171.70 237
19173.01 211
19174.32 222
19175.62 232
19176.93 222
19178.24 214
19179.55 214
19180.86 207
19182.17 218
19183.48 207
19184.78 211
19186.09 196
19187.40 219
19188.71 217
19190.02 224
19191.33 210
19192.64 215
19193.95 217
19195.26 206
19196.56 224
19197.87 213
19199.18 215
19200.49 209
19201.80 215
19203.11 204
19204.42 213
19205.73 206
19207.04 233
19208.35 203
19209.66 202
19210.97 206
19212.28 207
19213.59 228
19214.90 219
19216.21 206
19217.52 202
19218.83 217
19220.14 193
19221.45 215
19222.76 213
19224.07 216
19225.38 200
19226.69 234
19228.00 191
19229.31 212
19230.62 221
19231.93 229
19233.24 201
19234.55 193
19235.86 207
19237.17 221
19238.48 220
19239.79 204
19241.10 213
19242.41 195
19243.72 218
19245.03 198
19246.35 214
19247.66 227
19248.97 212
19250.28 204
19251.59 207
19252.90 221
19254.21 214
19255.52 213
19256.83 224
19258.14 189
19259.46 206
19260.77 232
19262.08 214
19263.39 220
19264.70 208
19266.01 197
19267.32 206
19268.64 218
19269.95 218
19271.26 206
19272.57 217
19273.88 196
19275.20 211
19276.51 228
19277.82 212
19279.13 209
19280.44 213
19281.75 220
19283.07 208
19284.38 197
19285.69 207
19287.00 195
19288.32 225
19289.63 202
19290.94 213
19292.25 212
19293.57 210
19294.88 219
19296.19 222
19297.50 194
19298.82 191
19300.13 209
19301.44 196
19302.75 195
19304.07 215
19305.38 217
19306.69 208
19308.01 212
19309.32 194
19310.63 207
19311.94 223
19313.26 219
19314.57 206
19315.88 204
19317.20 211
19318.51 200
19319.82 213
19321.14 211
19322.45 227
19323.76 237
19325.08 231
19326.39 225
19327.70 215
19329.02 202
19330.33 240
19331.65 235
19332.96 202
19334.27 223
19335.59 221
19336.90 215
19338.22 202
19339.53 220
19340.84 223
19342.16 223
19343.47 185
19344.79 222
19346.10 204
19347.41 217
19348.73 211
19350.04 227
19351.36 196
19352.67 201
19353.99 226
19355.30 200
19356.62 200
19357.93 198
19359.25 222
19360.56 224
19361.87 217
19363.19 220
19364.50 214
19365.82 226
19367.13 209
19368.45 222
19369.76 211
19371.08 218
19372.39 209
19373.71 217
19375.02 212
19376.34 211
19377.66 222
19378.97 207
19380.29 216
19381.60 223
19382.92 221
19384.23 239
19385.55 220
19386.86 213
19388.18 204
19389.50 211
19390.81 219
19392.13 209
19393.44 218
19394.76 207
19396.07 194
19397.39 206
19398.71 188
19400.02 229
19401.34 199
19402.65 219
19403.97 228
19405.29 208
19406.60 216
19407.92 215
19409.24 217
19410.55 206
19411.87 206
19413.19 206
19414.50 207
19415.82 222
19417.14 199
19418.45 204
19419.77 208
19421.09 209
19422.40 189
19423.72 228
19425.04 215
19426.35 194
19427.67 194
19428.99 208
19430.30 212
19431.62 241
19432.94 231
19434.26 219
19435.57 203
19436.89 206
19438.21 219
19439.53 210
19440.84 219
19442.16 204
19443.48 237
19444.80 215
19446.11 220
19447.43 219
19448.75 214
19450.07 202
19451.38 208
19452.70 210
19454.02 205
19455.34 218
19456.66 205
19457.97 204
19459.29 218
19460.61 221
19461.93 204
19463.25 231
19464.57 231
19465.88 227
19467.20 222
19468.52 207
19469.84 202
19471.16 201
19472.48 214
19473.79 212
19475.11 204
19476.43 202
19477.75 210
19479.07 202
19480.39 223
19481.71 208
19483.03 212
19484.34 211
19485.66 233
19486.98 214
19488.30 213
19489.62 216
19490.94 217
19492.26 217
19493.58 213
19494.90 218
19496.22 216
19497.54 240
19498.86 241
19500.18 218
19501.50 220
19502.81 216
19504.13 207
19505.45 209
19506.77 214
19508.09 217
19509.41 219
19510.73 222
19512.05 215
19513.37 209
19514.69 225
19516.01 218
19517.33 219
19518.65 206
19519.97 186
19521.29 209
19522.61 226
19523.93 220
19525.25 215
19526.57 220
19527.89 222
19529.22 222
19530.54 212
19531.86 218
19533.18 207
19534.50 239
19535.82 216
19537.14 224
19538.46 207
19539.78 221
19541.10 213
19542.42 210
19543.74 228
19545.06 212
19546.39 213
19547.71 210
19549.03 215
19550.35 204
19551.67 196
19552.99 212
19554.31 238
19555.63 226
19556.96 217
19558.28 202
19559.60 203
19560.92 210
19562.24 220
19563.56 225
19564.88 212
19566.21 196
19567.53 209
19568.85 217
19570.17 208
19571.49 210
19572.82 238
19574.14 214
19575.46 235
19576.78 219
19578.10 237
19579.43 214
19580.75 223
19582.07 219
19583.39 212
19584.72 220
19586.04 207
19587.36 223
19588.68 226
19590.01 212
19591.33 233
19592.65 223
19593.97 227
19595.30 234
19596.62 235
19597.94 220
19599.26 229
19600.59 214
19601.91 215
19603.23 219
19604.56 225
19605.88 202
19607.20 209
19608.53 195
19609.85 195
19611.17 226
19612.49 212
19613.82 230
19615.14 216
19616.47 214
19617.79 235
19619.11 227
19620.44 221
19621.76 208
19623.08 228
19624.41 233
19625.73 237
19627.05 233
19628.38 216
19629.70 203
19631.03 219
19632.35 210
19633.67 223
19635.00 207
19636.32 204
19637.65 215
19638.97 217
19640.29 246
19641.62 230
19642.94 229
19644.27 233
19645.59 223
19646.92 207
19648.24 194
19649.57 212
19650.89 230
19652.21 236
19653.54 242
19654.86 213
19656.19 197
19657.51 218
19658.84 236
19660.16 219
19661.49 225
19662.81 221
19664.14 221
19665.46 237
19666.79 249
19668.11 225
19669.44 213
19670.76 224
19672.09 222
19673.41 224
19674.74 214
19676.07 224
19677.39 230
19678.72 230
19680.04 217
19681.37 221
19682.69 231
19684.02 249
19685.34 243
19686.67 240
19688.00 216
19689.32 234
19690.65 229
19691.97 219
19693.30 211
19694.63 210
19695.95 220
19697.28 225
19698.60 217
19699.93 202
19701.26 214
19702.58 236
19703.91 220
19705.24 216
19706.56 215
19707.89 186
19709.22 215
19710.54 224
19711.87 226
19713.20 208
19714.52 225
19715.85 223
19717.18 214
19718.50 222
19719.83 229
19721.16 221
19722.48 222
19723.81 218
19725.14 205
19726.47 223
19727.79 234
19729.12 224
19730.45 219
19731.77 232
19733.10 195
19734.43 216
19735.76 227
19737.08 212
19738.41 234
19739.74 214
19741.07 217
19742.39 194
19743.72 203
19745.05 211
19746.38 210
19747.71 227
19749.03 223
19750.36 230
19751.69 226
19753.02 225
19754.35 224
19755.67 220
19757.00 230
19758.33 224
19759.66 213
19760.99 212
19762.31 215
19763.64 233
19764.97 207
19766.30 226
19767.63 213
19768.96 239
19770.29 209
19771.61 221
19772.94 213
19774.27 244
19775.60 215
19776.93 230
19778.26 225
19779.59 235
19780.92 233
19782.25 215
19783.57 233
19784.90 232
19786.23 232
19787.56 228
19788.89 226
19790.22 218
19791.55 211
19792.88 211
19794.21 226
19795.54 210
19796.87 211
19798.20 239
19799.53 231
19800.86 210
19802.19 230
19803.52 220
19804.85 208
19806.18 226
19807.50 223
19808.83 227
19810.16 196
19811.49 226
19812.82 220
19814.15 218
19815.49 207
19816.82 209
19818.15 224
19819.48 207
19820.81 204
19822.14 205
19823.47 210
19824.80 235
19826.13 223
19827.46 197
19828.79 225
19830.12 206
19831.45 225
19832.78 204
19834.11 235
19835.44 216
19836.77 211
19838.10 236
19839.44 206
19840.77 208
19842.10 206
19843.43 213
19844.76 215
19846.09 228
19847.42 228
19848.75 220
19850.08 223
19851.42 216
19852.75 216
19854.08 213
19855.41 214
19856.74 228
19858.07 221
19859.40 224
19860.74 232
19862.07 227
19863.40 232
19864.73 238
19866.06 249
19867.40 211
19868.73 234
19870.06 218
19871.39 225
19872.72 223
19874.06 223
19875.39 205
19876.72 227
19878.05 228
19879.38 220
19880.72 223
19882.05 220
19883.38 226
19884.71 219
19886.05 232
19887.38 218
19888.71 237
19890.04 221
19891.38 229
19892.71 231
19894.04 249
19895.38 245
19896.71 219
19898.04 222
19899.37 235
19900.71 204
19902.04 215
19903.37 234
19904.71 227
19906.04 221
19907.37 224
19908.71 225
19910.04 218
19911.37 234
19912.71 229
19914.04 230
19915.37 238
19916.71 235
19918.04 216
19919.37 209
19920.71 234
19922.04 227
19923.37 234
19924.71 220
19926.04 217
19927.38 208
19928.71 224
19930.04 230
19931.38 238
19932.71 197
19934.05 241
19935.38 222
19936.71 224
19938.05 225
19939.38 236
19940.72 224
19942.05 230
19943.39 247
19944.72 216
19946.06 222
19947.39 239
19948.72 235
19950.06 215
19951.39 208
19952.73 214
19954.06 235
19955.40 226
19956.73 212
19958.07 226
19959.40 250
19960.74 240
19962.07 220
19963.41 231
19964.74 222
19966.08 242
19967.41 230
19968.75 235
19970.08 243
19971.42 234
19972.76 225
19974.09 226
19975.43 225
19976.76 240
19978.10 229
19979.43 205
19980.77 229
19982.10 227
19983.44 229
19984.78 221
19986.11 256
19987.45 225
19988.78 226
19990.12 230
19991.46 225
19992.79 222
19994.13 232
19995.46 220
19996.80 243
19998.14 239
19999.47 217
20000.81 234
20002.15 250
20003.48 251
20004.82 245
20006.16 230
20007.49 231
20008.83 240
20010.17 222
20011.50 248
20012.84 245
20014.18 233
20015.51 244
20016.85 224
20018.19 229
20019.52 259
20020.86 251
20022.20 252
20023.53 261
20024.87 214
20026.21 244
20027.55 220
20028.88 225
20030.22 225
20031.56 245
20032.90 252
20034.23 251
20035.57 232
20036.91 234
20038.25 230
20039.58 219
20040.92 225
20042.26 228
20043.60 235
20044.93 230
20046.27 238
20047.61 207
20048.95 244
20050.29 232
20051.62 248
20052.96 229
20054.30 239
20055.64 234
20056.98 229
20058.32 229
20059.65 217
20060.99 229
20062.33 246
20063.67 260
20065.01 219
20066.35 237
20067.68 210
20069.02 218
20070.36 233
20071.70 226
20073.04 215
20074.38 226
20075.72 227
20077.06 220
20078.40 220
20079.73 234
20081.07 220
20082.41 212
20083.75 239
20085.09 251
20086.43 243
20087.77 228
20089.11 250
20090.45 225
20091.79 251
20093.13 226
20094.47 229
20095.81 268
20097.15 255
20098.48 209
20099.82 237
20101.16 236
20102.50 224
20103.84 236
20105.18 243
20106.52 239
20107.86 254
20109.20 255
20110.54 233
20111.88 230
20113.22 243
20114.56 252
20115.90 238
20117.24 223
20118.58 239
20119.93 228
20121.27 244
20122.61 229
20123.95 236
20125.29 239
20126.63 253
20127.97 245
20129.31 251
20130.65 269
20131.99 234
20133.33 253
20134.67 255
20136.01 248
20137.35 226
20138.69 249
