# Supplementary material for: MALDI-TOF MS typing enables the classification of brewing yeasts of the genus Saccharomyces to major beer styles
Source: PLoS One. 2017 Aug 9;12(8):e0181694. doi: 10.1371/journal.pone.0181694 (PMC5549903; doi:10.1371/journal.pone.0181694)
Supplement: S8 File — The directory includes 90 raw files and was zipped to “.zip”; the folder has three strains with 30 spectra per strain; S1 Text explains the raw files with an example and Table 1 represents the yeast strains used within the experiment. (ZIP) [file pone.0181694.s011.zip › 22-24/30283-8J4-Lag-Lag-Lag-YPG-18h-E-E_2016-09-22_6_0_D11_1.dat]

1999.90 1121
2000.32 1225
2000.75 1294
2001.17 1327
2001.59 1347
2002.01 1322
2002.43 1215
2002.86 1205
2003.28 1164
2003.70 1163
2004.12 1181
2004.54 1063
2004.97 1026
2005.39 1070
2005.81 1102
2006.23 1024
2006.66 1017
2007.08 1052
2007.50 1111
2007.92 1062
2008.35 1118
2008.77 1118
2009.19 1106
2009.61 1048
2010.04 1084
2010.46 1107
2010.88 1029
2011.31 1084
2011.73 1062
2012.15 1001
2012.57 941
2013.00 1007
2013.42 1005
2013.84 1000
2014.27 978
2014.69 1014
2015.11 1030
2015.54 1009
2015.96 1038
2016.38 979
2016.81 1014
2017.23 1112
2017.65 1070
2018.08 1073
2018.50 1078
2018.93 1146
2019.35 1101
2019.77 1057
2020.20 1160
2020.62 1072
2021.04 1043
2021.47 1024
2021.89 1092
2022.32 1090
2022.74 1068
2023.17 1043
2023.59 999
2024.01 959
2024.44 1074
2024.86 1053
2025.29 1029
2025.71 1004
2026.14 1035
2026.56 1041
2026.98 920
2027.41 989
2027.83 1033
2028.26 971
2028.68 988
2029.11 941
2029.53 985
2029.96 994
2030.38 1036
2030.81 1006
2031.23 1017
2031.66 1001
2032.08 1010
2032.51 1018
2032.93 1011
2033.36 1016
2033.78 1001
2034.21 1043
2034.63 1100
2035.06 1090
2035.49 995
2035.91 1013
2036.34 1042
2036.76 974
2037.19 1015
2037.61 1007
2038.04 1007
2038.47 993
2038.89 1014
2039.32 1013
2039.74 1008
2040.17 1033
2040.59 1011
2041.02 971
2041.45 990
2041.87 984
2042.30 995
2042.73 1015
2043.15 978
2043.58 1004
2044.00 1057
2044.43 1073
2044.86 1081
2045.28 1056
2045.71 1100
2046.14 1073
2046.56 1077
2046.99 1033
2047.42 1056
2047.84 1044
2048.27 1020
2048.70 1049
2049.12 1016
2049.55 1038
2049.98 1036
2050.40 1018
2050.83 1058
2051.26 998
2051.69 967
2052.11 1084
2052.54 1066
2052.97 1061
2053.40 1074
2053.82 1049
2054.25 1048
2054.68 978
2055.10 1031
2055.53 1092
2055.96 1056
2056.39 1089
2056.82 1163
2057.24 1253
2057.67 1170
2058.10 1170
2058.53 1108
2058.95 1108
2059.38 1122
2059.81 1114
2060.24 1129
2060.67 1095
2061.09 1057
2061.52 1039
2061.95 1063
2062.38 1090
2062.81 1092
2063.24 1051
2063.66 1112
2064.09 1167
2064.52 1167
2064.95 1272
2065.38 1388
2065.81 1478
2066.24 1482
2066.66 1509
2067.09 1505
2067.52 1512
2067.95 1290
2068.38 1211
2068.81 1224
2069.24 1184
2069.67 1109
2070.10 1127
2070.52 1102
2070.95 1111
2071.38 1087
2071.81 1117
2072.24 1065
2072.67 1030
2073.10 1075
2073.53 1075
2073.96 1121
2074.39 1078
2074.82 1138
2075.25 1181
2075.68 1101
2076.11 1113
2076.54 1103
2076.97 1096
2077.40 1108
2077.83 1184
2078.26 1169
2078.69 1149
2079.12 1092
2079.55 1081
2079.98 1119
2080.41 1131
2080.84 1117
2081.27 1122
2081.70 1122
2082.13 1035
2082.56 1037
2082.99 1020
2083.42 1063
2083.85 1053
2084.28 1097
2084.71 1091
2085.14 1101
2085.57 1019
2086.00 1028
2086.43 995
2086.86 1014
2087.29 1068
2087.73 1107
2088.16 1079
2088.59 1050
2089.02 1022
2089.45 1053
2089.88 1070
2090.31 1010
2090.74 939
2091.17 984
2091.61 988
2092.04 962
2092.47 966
2092.90 955
2093.33 1022
2093.76 1015
2094.19 1003
2094.63 1009
2095.06 1049
2095.49 1015
2095.92 1044
2096.35 1017
2096.78 997
2097.22 1001
2097.65 995
2098.08 987
2098.51 1005
2098.94 1007
2099.38 929
2099.81 977
2100.24 988
2100.67 957
2101.11 963
2101.54 955
2101.97 1024
2102.40 1024
2102.83 972
2103.27 969
2103.70 976
2104.13 940
2104.56 959
2105.00 975
2105.43 999
2105.86 981
2106.30 980
2106.73 1025
2107.16 1022
2107.59 1051
2108.03 1014
2108.46 1050
2108.89 1002
2109.33 1037
2109.76 964
2110.19 1023
2110.63 1031
2111.06 1001
2111.49 1013
2111.93 945
2112.36 924
2112.79 989
2113.23 995
2113.66 1028
2114.09 968
2114.53 984
2114.96 974
2115.40 1042
2115.83 989
2116.26 1036
2116.70 977
2117.13 923
2117.56 941
2118.00 926
2118.43 983
2118.87 985
2119.30 960
2119.73 965
2120.17 1029
2120.60 999
2121.04 930
2121.47 985
2121.91 1028
2122.34 1001
2122.78 1028
2123.21 969
2123.64 993
2124.08 1008
2124.51 983
2124.95 989
2125.38 966
2125.82 1020
2126.25 1043
2126.69 986
2127.12 995
2127.56 1042
2127.99 1011
2128.43 1048
2128.86 1069
2129.30 1076
2129.73 1069
2130.17 1179
2130.60 1202
2131.04 1171
2131.47 1159
2131.91 1129
2132.35 1149
2132.78 1139
2133.22 1116
2133.65 1070
2134.09 1028
2134.52 1017
2134.96 1058
2135.40 1050
2135.83 1081
2136.27 1140
2136.70 1094
2137.14 1015
2137.57 982
2138.01 946
2138.45 945
2138.88 1014
2139.32 1003
2139.76 960
2140.19 960
2140.63 1036
2141.06 1044
2141.50 1003
2141.94 974
2142.37 909
2142.81 941
2143.25 921
2143.68 924
2144.12 923
2144.56 984
2144.99 989
2145.43 1043
2145.87 955
2146.30 974
2146.74 989
2147.18 961
2147.62 983
2148.05 1028
2148.49 998
2148.93 1025
2149.36 1166
2149.80 1271
2150.24 1246
2150.68 1274
2151.11 1222
2151.55 1263
2151.99 1208
2152.43 1156
2152.86 1151
2153.30 1107
2153.74 1079
2154.18 1090
2154.61 1073
2155.05 1052
2155.49 1099
2155.93 1053
2156.37 1170
2156.80 1121
2157.24 1098
2157.68 1072
2158.12 1074
2158.56 1052
2158.99 1053
2159.43 1069
2159.87 1084
2160.31 1088
2160.75 1013
2161.19 1059
2161.62 1022
2162.06 1054
2162.50 1135
2162.94 1139
2163.38 1084
2163.82 1127
2164.26 1146
2164.69 1138
2165.13 1287
2165.57 1342
2166.01 1289
2166.45 1298
2166.89 1249
2167.33 1314
2167.77 1235
2168.21 1220
2168.65 1182
2169.08 1248
2169.52 1242
2169.96 1186
2170.40 1148
2170.84 1149
2171.28 1250
2171.72 1200
2172.16 1268
2172.60 1225
2173.04 1277
2173.48 1287
2173.92 1238
2174.36 1248
2174.80 1330
2175.24 1392
2175.68 1340
2176.12 1348
2176.56 1413
2177.00 1413
2177.44 1335
2177.88 1210
2178.32 1275
2178.76 1290
2179.20 1251
2179.64 1190
2180.08 1137
2180.52 1159
2180.96 1196
2181.40 1133
2181.84 1086
2182.28 1104
2182.72 1109
2183.16 1052
2183.60 1040
2184.04 1084
2184.48 1066
2184.93 991
2185.37 997
2185.81 1036
2186.25 1037
2186.69 1116
2187.13 1077
2187.57 1087
2188.01 1099
2188.45 1112
2188.89 1132
2189.34 1119
2189.78 1096
2190.22 1110
2190.66 1113
2191.10 1059
2191.54 1020
2191.98 1028
2192.43 1066
2192.87 1044
2193.31 1130
2193.75 1182
2194.19 1176
2194.63 1217
2195.08 1228
2195.52 1207
2195.96 1337
2196.40 1343
2196.84 1105
2197.29 1119
2197.73 1149
2198.17 1156
2198.61 1090
2199.06 1070
2199.50 1096
2199.94 1107
2200.38 1053
2200.82 1088
2201.27 1054
2201.71 1073
2202.15 1054
2202.59 1022
2203.04 1027
2203.48 1087
2203.92 1099
2204.37 1176
2204.81 1225
2205.25 1172
2205.69 1127
2206.14 1110
2206.58 1132
2207.02 1147
2207.47 1167
2207.91 1193
2208.35 1194
2208.80 1197
2209.24 1215
2209.68 1238
2210.13 1229
2210.57 1250
2211.01 1183
2211.46 1181
2211.90 1233
2212.34 1186
2212.79 1131
2213.23 1156
2213.67 1156
2214.12 1122
2214.56 1117
2215.01 1119
2215.45 1176
2215.89 1135
2216.34 1109
2216.78 1110
2217.23 1074
2217.67 1079
2218.11 1083
2218.56 1096
2219.00 1065
2219.45 1148
2219.89 1146
2220.34 1189
2220.78 1147
2221.22 1168
2221.67 1180
2222.11 1243
2222.56 1158
2223.00 1131
2223.45 1199
2223.89 1200
2224.34 1187
2224.78 1214
2225.23 1204
2225.67 1224
2226.12 1274
2226.56 1310
2227.01 1211
2227.45 1190
2227.90 1268
2228.34 1201
2228.79 1225
2229.23 1174
2229.68 1143
2230.12 1236
2230.57 1193
2231.01 1186
2231.46 1239
2231.90 1241
2232.35 1311
2232.80 1386
2233.24 1286
2233.69 1269
2234.13 1264
2234.58 1234
2235.02 1210
2235.47 1173
2235.92 1147
2236.36 1148
2236.81 1165
2237.25 1155
2237.70 1069
2238.15 1117
2238.59 1167
2239.04 1196
2239.49 1182
2239.93 1116
2240.38 1100
2240.82 1149
2241.27 1138
2241.72 1045
2242.16 994
2242.61 1041
2243.06 1046
2243.50 1083
2243.95 1051
2244.40 1039
2244.84 1072
2245.29 1041
2245.74 1064
2246.19 1057
2246.63 1038
2247.08 1031
2247.53 1099
2247.97 1067
2248.42 1035
2248.87 1052
2249.32 1043
2249.76 1083
2250.21 1086
2250.66 1040
2251.10 1036
2251.55 1017
2252.00 1042
2252.45 1099
2252.89 1074
2253.34 1034
2253.79 1011
2254.24 1101
2254.69 1126
2255.13 1078
2255.58 984
2256.03 965
2256.48 1037
2256.93 1044
2257.37 996
2257.82 1011
2258.27 1006
2258.72 1041
2259.17 1004
2259.61 956
2260.06 988
2260.51 999
2260.96 1025
2261.41 1086
2261.86 1113
2262.31 1114
2262.75 1130
2263.20 1165
2263.65 1131
2264.10 1130
2264.55 1106
2265.00 1169
2265.45 1192
2265.90 1121
2266.34 1141
2266.79 1086
2267.24 1105
2267.69 1173
2268.14 1104
2268.59 1174
2269.04 1168
2269.49 1191
2269.94 1285
2270.39 1186
2270.84 1251
2271.29 1347
2271.74 1353
2272.18 1324
2272.63 1286
2273.08 1324
2273.53 1453
2273.98 1416
2274.43 1408
2274.88 1475
2275.33 1512
2275.78 1624
2276.23 1663
2276.68 1660
2277.13 1703
2277.58 1772
2278.03 1702
2278.48 1578
2278.93 1528
2279.38 1435
2279.83 1392
2280.28 1398
2280.73 1292
2281.19 1229
2281.64 1131
2282.09 1192
2282.54 1134
2282.99 1109
2283.44 1036
2283.89 1127
2284.34 1135
2284.79 1093
2285.24 1106
2285.69 1050
2286.14 1091
2286.59 1114
2287.04 1141
2287.50 1121
2287.95 1126
2288.40 1072
2288.85 1245
2289.30 1283
2289.75 1394
2290.20 1536
2290.65 1565
2291.11 1583
2291.56 1733
2292.01 1678
2292.46 1608
2292.91 1562
2293.36 1564
2293.82 1570
2294.27 1532
2294.72 1500
2295.17 1395
2295.62 1303
2296.07 1301
2296.53 1358
2296.98 1293
2297.43 1258
2297.88 1202
2298.33 1175
2298.79 1082
2299.24 1185
2299.69 1202
2300.14 1156
2300.60 1160
2301.05 1130
2301.50 1137
2301.95 1122
2302.41 1037
2302.86 1059
2303.31 1085
2303.76 1119
2304.22 1098
2304.67 1032
2305.12 1042
2305.57 1021
2306.03 1105
2306.48 1097
2306.93 1094
2307.39 1091
2307.84 1118
2308.29 1137
2308.75 1120
2309.20 1109
2309.65 1157
2310.11 1246
2310.56 1229
2311.01 1243
2311.47 1175
2311.92 1185
2312.37 1260
2312.83 1204
2313.28 1289
2313.73 1304
2314.19 1218
2314.64 1218
2315.09 1186
2315.55 1246
2316.00 1221
2316.46 1210
2316.91 1143
2317.36 1149
2317.82 1145
2318.27 1164
2318.73 1206
2319.18 1184
2319.63 1193
2320.09 1208
2320.54 1292
2321.00 1323
2321.45 1324
2321.91 1257
2322.36 1178
2322.82 1261
2323.27 1282
2323.72 1319
2324.18 1322
2324.63 1429
2325.09 1470
2325.54 1600
2326.00 1775
2326.45 1755
2326.91 1575
2327.36 1504
2327.82 1576
2328.27 1495
2328.73 1296
2329.18 1231
2329.64 1270
2330.09 1171
2330.55 1118
2331.00 1215
2331.46 1143
2331.92 1073
2332.37 1042
2332.83 1131
2333.28 1082
2333.74 1052
2334.19 1039
2334.65 1055
2335.10 1051
2335.56 1085
2336.02 1110
2336.47 1084
2336.93 1075
2337.38 1114
2337.84 1106
2338.30 1184
2338.75 1125
2339.21 1131
2339.66 1156
2340.12 1100
2340.58 1110
2341.03 1123
2341.49 1104
2341.95 1101
2342.40 1087
2342.86 1071
2343.32 1101
2343.77 1106
2344.23 1068
2344.68 1073
2345.14 1117
2345.60 1065
2346.06 1047
2346.51 1069
2346.97 1095
2347.43 1095
2347.88 1102
2348.34 1138
2348.80 1181
2349.25 1151
2349.71 1137
2350.17 1168
2350.63 1201
2351.08 1223
2351.54 1137
2352.00 1053
2352.46 1101
2352.91 1148
2353.37 1128
2353.83 1051
2354.29 1088
2354.74 997
2355.20 1031
2355.66 1064
2356.12 1012
2356.57 1057
2357.03 1064
2357.49 1068
2357.95 988
2358.41 1060
2358.86 1095
2359.32 1076
2359.78 1135
2360.24 1072
2360.70 1061
2361.15 1115
2361.61 1160
2362.07 1198
2362.53 1164
2362.99 1078
2363.45 1131
2363.91 1143
2364.36 1117
2364.82 1102
2365.28 1239
2365.74 1236
2366.20 1188
2366.66 1221
2367.12 1199
2367.57 1183
2368.03 1219
2368.49 1170
2368.95 1088
2369.41 1121
2369.87 1128
2370.33 1086
2370.79 1125
2371.25 1088
2371.71 1044
2372.17 1080
2372.63 1139
2373.09 1050
2373.54 1059
2374.00 1148
2374.46 1269
2374.92 1218
2375.38 1244
2375.84 1182
2376.30 1219
2376.76 1197
2377.22 1200
2377.68 1179
2378.14 1139
2378.60 1077
2379.06 1100
2379.52 1109
2379.98 1062
2380.44 1078
2380.90 1126
2381.36 1087
2381.82 1057
2382.28 1065
2382.74 1070
2383.20 1064
2383.66 1102
2384.12 1123
2384.59 1088
2385.05 1128
2385.51 1112
2385.97 1165
2386.43 1099
2386.89 992
2387.35 1110
2387.81 1107
2388.27 1055
2388.73 1037
2389.19 1042
2389.65 1087
2390.12 1128
2390.58 1134
2391.04 1139
2391.50 1127
2391.96 1177
2392.42 1196
2392.88 1167
2393.34 1149
2393.81 1105
2394.27 1072
2394.73 1097
2395.19 1105
2395.65 1089
2396.11 1089
2396.57 1088
2397.04 1083
2397.50 1090
2397.96 1125
2398.42 1130
2398.88 1110
2399.35 1112
2399.81 1107
2400.27 1049
2400.73 1079
2401.19 1103
2401.66 1081
2402.12 1101
2402.58 1027
2403.04 1050
2403.51 1116
2403.97 1072
2404.43 1119
2404.89 1154
2405.36 1084
2405.82 1099
2406.28 1078
2406.74 1096
2407.21 1138
2407.67 1087
2408.13 1087
2408.59 1084
2409.06 1015
2409.52 1023
2409.98 1038
2410.45 1021
2410.91 1075
2411.37 982
2411.84 948
2412.30 979
2412.76 1002
2413.23 1028
2413.69 1088
2414.15 1063
2414.62 1013
2415.08 1084
2415.54 1101
2416.01 1066
2416.47 1036
2416.93 1042
2417.40 1015
2417.86 1107
2418.32 1180
2418.79 1085
2419.25 1030
2419.72 1119
2420.18 1073
2420.64 1062
2421.11 1083
2421.57 1148
2422.04 1147
2422.50 1105
2422.96 1136
2423.43 1164
2423.89 1151
2424.36 1174
2424.82 1156
2425.29 1202
2425.75 1178
2426.22 1130
2426.68 1134
2427.15 1104
2427.61 1065
2428.07 1111
2428.54 1056
2429.00 997
2429.47 1041
2429.93 1010
2430.40 1007
2430.86 1025
2431.33 989
2431.79 1009
2432.26 1010
2432.72 1032
2433.19 1006
2433.65 1035
2434.12 1106
2434.59 1048
2435.05 1086
2435.52 1077
2435.98 1164
2436.45 1127
2436.91 1076
2437.38 1085
2437.84 1147
2438.31 1114
2438.78 1155
2439.24 1190
2439.71 1171
2440.17 1135
2440.64 1221
2441.10 1177
2441.57 1186
2442.04 1178
2442.50 1114
2442.97 1075
2443.44 1152
2443.90 1145
2444.37 1079
2444.83 1081
2445.30 1076
2445.77 1079
2446.23 1068
2446.70 1020
2447.17 1054
2447.63 1106
2448.10 1093
2448.57 1044
2449.03 1060
2449.50 998
2449.97 980
2450.43 1029
2450.90 1117
2451.37 1083
2451.83 1036
2452.30 1023
2452.77 1069
2453.24 1109
2453.70 1096
2454.17 1031
2454.64 1013
2455.10 1030
2455.57 1003
2456.04 1009
2456.51 1017
2456.97 1027
2457.44 969
2457.91 975
2458.38 1028
2458.84 1012
2459.31 978
2459.78 1013
2460.25 1034
2460.72 1039
2461.18 983
2461.65 1009
2462.12 976
2462.59 1021
2463.06 998
2463.52 988
2463.99 1015
2464.46 1068
2464.93 1045
2465.40 1023
2465.86 1012
2466.33 1029
2466.80 1037
2467.27 1071
2467.74 1008
2468.21 1048
2468.68 1047
2469.14 1036
2469.61 1002
2470.08 1014
2470.55 944
2471.02 1068
2471.49 1067
2471.96 1068
2472.43 982
2472.90 988
2473.36 1015
2473.83 958
2474.30 1070
2474.77 1057
2475.24 1090
2475.71 1077
2476.18 1033
2476.65 1084
2477.12 1144
2477.59 1086
2478.06 993
2478.53 1019
2479.00 1035
2479.47 1014
2479.94 1032
2480.41 1042
2480.87 1078
2481.34 1083
2481.81 1034
2482.28 1025
2482.75 1007
2483.22 969
2483.69 1007
2484.16 983
2484.63 1005
2485.10 999
2485.57 1024
2486.05 1086
2486.52 1119
2486.99 1150
2487.46 1209
2487.93 1140
2488.40 1187
2488.87 1235
2489.34 1208
2489.81 1169
2490.28 1152
2490.75 1121
2491.22 1140
2491.69 1036
2492.16 1115
2492.63 1171
2493.10 1149
2493.58 1174
2494.05 1099
2494.52 1116
2494.99 1050
2495.46 1035
2495.93 1015
2496.40 1118
2496.87 1109
2497.34 1116
2497.82 1067
2498.29 1055
2498.76 1098
2499.23 1031
2499.70 1049
2500.17 1018
2500.64 979
2501.12 1070
2501.59 1058
2502.06 1008
2502.53 1001
2503.00 1010
2503.48 1011
2503.95 1012
2504.42 1039
2504.89 1085
2505.36 1055
2505.84 1077
2506.31 1094
2506.78 1057
2507.25 1070
2507.72 1097
2508.20 1135
2508.67 1089
2509.14 1085
2509.61 1168
2510.09 1226
2510.56 1228
2511.03 1260
2511.50 1319
2511.98 1477
2512.45 1470
2512.92 1480
2513.40 1566
2513.87 1520
2514.34 1393
2514.81 1327
2515.29 1347
2515.76 1290
2516.23 1252
2516.71 1186
2517.18 1130
2517.65 1176
2518.13 1187
2518.60 1119
2519.07 1114
2519.55 1163
2520.02 1136
2520.49 1134
2520.97 1118
2521.44 1108
2521.91 1121
2522.39 1098
2522.86 1107
2523.34 1083
2523.81 1113
2524.28 1081
2524.76 1142
2525.23 1116
2525.70 1092
2526.18 1093
2526.65 1165
2527.13 1163
2527.60 1150
2528.08 1135
2528.55 1178
2529.02 1216
2529.50 1157
2529.97 1117
2530.45 1132
2530.92 1183
2531.40 1177
2531.87 1204
2532.34 1147
2532.82 1253
2533.29 1165
2533.77 1173
2534.24 1164
2534.72 1164
2535.19 1202
2535.67 1200
2536.14 1164
2536.62 1123
2537.09 1138
2537.57 1167
2538.04 1194
2538.52 1202
2538.99 1175
2539.47 1239
2539.94 1219
2540.42 1241
2540.90 1187
2541.37 1208
2541.85 1236
2542.32 1292
2542.80 1293
2543.27 1257
2543.75 1215
2544.22 1169
2544.70 1083
2545.18 1146
2545.65 1158
2546.13 1175
2546.60 1206
2547.08 1292
2547.56 1331
2548.03 1381
2548.51 1476
2548.98 1413
2549.46 1470
2549.94 1436
2550.41 1413
2550.89 1449
2551.37 1425
2551.84 1320
2552.32 1290
2552.80 1264
2553.27 1235
2553.75 1324
2554.23 1317
2554.70 1216
2555.18 1185
2555.66 1197
2556.13 1159
2556.61 1186
2557.09 1265
2557.56 1172
2558.04 1196
2558.52 1257
2558.99 1235
2559.47 1209
2559.95 1154
2560.43 1100
2560.90 1149
2561.38 1147
2561.86 1129
2562.33 1060
2562.81 1022
2563.29 1077
2563.77 1100
2564.25 1045
2564.72 1016
2565.20 1055
2565.68 1071
2566.16 997
2566.63 1041
2567.11 1082
2567.59 1064
2568.07 1086
2568.55 1069
2569.02 1022
2569.50 1003
2569.98 1053
2570.46 1068
2570.94 1087
2571.41 1055
2571.89 1092
2572.37 1041
2572.85 992
2573.33 1036
2573.81 1052
2574.28 1046
2574.76 1061
2575.24 1009
2575.72 1005
2576.20 1039
2576.68 1093
2577.16 1058
2577.64 1020
2578.11 1051
2578.59 1044
2579.07 1054
2579.55 1072
2580.03 1117
2580.51 1094
2580.99 1085
2581.47 1065
2581.95 1005
2582.43 1080
2582.91 1112
2583.39 1030
2583.86 1047
2584.34 1017
2584.82 1074
2585.30 1002
2585.78 1015
2586.26 1018
2586.74 1088
2587.22 1074
2587.70 1107
2588.18 1070
2588.66 1066
2589.14 1108
2589.62 1100
2590.10 1034
2590.58 1093
2591.06 1088
2591.54 1059
2592.02 1040
2592.50 1032
2592.98 927
2593.46 1060
2593.94 1050
2594.42 986
2594.90 987
2595.38 999
2595.86 994
2596.35 1034
2596.83 985
2597.31 997
2597.79 1020
2598.27 1018
2598.75 994
2599.23 961
2599.71 976
2600.19 971
2600.67 994
2601.15 980
2601.63 1036
2602.12 1003
2602.60 974
2603.08 963
2603.56 949
2604.04 998
2604.52 962
2605.00 964
2605.48 1077
2605.97 1028
2606.45 1007
2606.93 1000
2607.41 1053
2607.89 931
2608.37 948
2608.86 999
2609.34 1081
2609.82 1016
2610.30 966
2610.78 1019
2611.26 1031
2611.75 1037
2612.23 967
2612.71 1026
2613.19 1117
2613.68 1021
2614.16 1002
2614.64 1003
2615.12 1014
2615.60 1026
2616.09 999
2616.57 1047
2617.05 1038
2617.53 1000
2618.02 1042
2618.50 1015
2618.98 1053
2619.46 1056
2619.95 1068
2620.43 962
2620.91 1006
2621.40 1016
2621.88 996
2622.36 958
2622.85 1013
2623.33 1025
2623.81 1045
2624.29 1005
2624.78 1036
2625.26 1068
2625.74 1057
2626.23 1065
2626.71 1049
2627.19 1122
2627.68 1071
2628.16 1032
2628.64 1078
2629.13 1054
2629.61 1073
2630.10 1120
2630.58 1136
2631.06 1147
2631.55 1115
2632.03 1113
2632.51 1128
2633.00 1225
2633.48 1197
2633.97 1173
2634.45 1181
2634.94 1138
2635.42 1130
2635.90 1072
2636.39 1026
2636.87 1052
2637.36 1103
2637.84 1046
2638.33 1101
2638.81 1079
2639.29 1090
2639.78 1029
2640.26 1050
2640.75 1051
2641.23 1015
2641.72 1018
2642.20 1034
2642.69 1016
2643.17 1043
2643.66 1044
2644.14 1017
2644.63 1043
2645.11 1028
2645.60 983
2646.08 1010
2646.57 1042
2647.05 1060
2647.54 1029
2648.02 1033
2648.51 1046
2648.99 1085
2649.48 1055
2649.97 1087
2650.45 1158
2650.94 1125
2651.42 1124
2651.91 1153
2652.39 1076
2652.88 1069
2653.37 1065
2653.85 1060
2654.34 1136
2654.82 1230
2655.31 1214
2655.80 1276
2656.28 1198
2656.77 1233
2657.25 1229
2657.74 1179
2658.23 1127
2658.71 1077
2659.20 1075
2659.69 1085
2660.17 1098
2660.66 1053
2661.14 1078
2661.63 1057
2662.12 1027
2662.60 1061
2663.09 1022
2663.58 1048
2664.06 1069
2664.55 1009
2665.04 1101
2665.53 1075
2666.01 1092
2666.50 1122
2666.99 1001
2667.47 1037
2667.96 1104
2668.45 1094
2668.94 1105
2669.42 1091
2669.91 1053
2670.40 1027
2670.88 1079
2671.37 1109
2671.86 1093
2672.35 1168
2672.83 1246
2673.32 1285
2673.81 1329
2674.30 1356
2674.79 1333
2675.27 1374
2675.76 1315
2676.25 1243
2676.74 1273
2677.23 1269
2677.71 1227
2678.20 1280
2678.69 1214
2679.18 1144
2679.67 1129
2680.15 1123
2680.64 1119
2681.13 1122
2681.62 1179
2682.11 1198
2682.60 1165
2683.08 1160
2683.57 1149
2684.06 1073
2684.55 1146
2685.04 1140
2685.53 1196
2686.02 1174
2686.51 1141
2686.99 1180
2687.48 1173
2687.97 1076
2688.46 1105
2688.95 1137
2689.44 1097
2689.93 1086
2690.42 1155
2690.91 1147
2691.40 1193
2691.89 1179
2692.38 1241
2692.87 1186
2693.35 1121
2693.84 1155
2694.33 1123
2694.82 1135
2695.31 1109
2695.80 1164
2696.29 1160
2696.78 1172
2697.27 1138
2697.76 1116
2698.25 1104
2698.74 1117
2699.23 1110
2699.72 1096
2700.21 1094
2700.70 1125
2701.19 1099
2701.68 1148
2702.17 1137
2702.66 1132
2703.15 1085
2703.64 1199
2704.13 1218
2704.62 1185
2705.12 1114
2705.61 1104
2706.10 1047
2706.59 1084
2707.08 1113
2707.57 1120
2708.06 1127
2708.55 1014
2709.04 1020
2709.53 1072
2710.02 1037
2710.51 1098
2711.01 1016
2711.50 1022
2711.99 1060
2712.48 1093
2712.97 1108
2713.46 1108
2713.95 1199
2714.44 1125
2714.94 1057
2715.43 1011
2715.92 1084
2716.41 1125
2716.90 1090
2717.39 1076
2717.89 1004
2718.38 1030
2718.87 1039
2719.36 944
2719.85 1010
2720.34 1068
2720.84 1126
2721.33 1164
2721.82 1147
2722.31 1211
2722.80 1185
2723.30 1186
2723.79 1190
2724.28 1117
2724.77 1093
2725.27 1086
2725.76 1070
2726.25 1095
2726.74 1071
2727.24 1012
2727.73 999
2728.22 1095
2728.71 1073
2729.21 1028
2729.70 1074
2730.19 1096
2730.69 1040
2731.18 1046
2731.67 1107
2732.16 1179
2732.66 1133
2733.15 1137
2733.64 1160
2734.14 1201
2734.63 1155
2735.12 1166
2735.62 1160
2736.11 1163
2736.60 1207
2737.10 1216
2737.59 1252
2738.08 1256
2738.58 1274
2739.07 1266
2739.56 1266
2740.06 1182
2740.55 1200
2741.05 1209
2741.54 1166
2742.03 1177
2742.53 1118
2743.02 1058
2743.52 1091
2744.01 1111
2744.50 1108
2745.00 1111
2745.49 1022
2745.99 1044
2746.48 1080
2746.97 1075
2747.47 1173
2747.96 1177
2748.46 1199
2748.95 1175
2749.45 1126
2749.94 1142
2750.44 1123
2750.93 1049
2751.43 1052
2751.92 1035
2752.42 1065
2752.91 1063
2753.41 1066
2753.90 1075
2754.40 1117
2754.89 1153
2755.39 1145
2755.88 1071
2756.38 1084
2756.87 1093
2757.37 1126
2757.86 1102
2758.36 1129
2758.85 1082
2759.35 1097
2759.84 1078
2760.34 1079
2760.83 1087
2761.33 1091
2761.83 1161
2762.32 1176
2762.82 1139
2763.31 1167
2763.81 1149
2764.30 1156
2764.80 1148
2765.30 1160
2765.79 1156
2766.29 1147
2766.78 1160
2767.28 1093
2767.78 1064
2768.27 1071
2768.77 1101
2769.27 1037
2769.76 1074
2770.26 1084
2770.76 989
2771.25 1047
2771.75 1076
2772.24 1104
2772.74 1081
2773.24 1161
2773.73 1097
2774.23 1074
2774.73 1175
2775.23 1217
2775.72 1227
2776.22 1230
2776.72 1236
2777.21 1213
2777.71 1207
2778.21 1208
2778.70 1226
2779.20 1247
2779.70 1157
2780.20 1194
2780.69 1205
2781.19 1168
2781.69 1101
2782.19 1094
2782.68 1115
2783.18 1043
2783.68 1011
2784.18 1071
2784.67 1085
2785.17 1096
2785.67 1053
2786.17 1065
2786.67 1150
2787.16 1101
2787.66 1098
2788.16 1044
2788.66 1051
2789.16 1101
2789.65 1100
2790.15 1078
2790.65 1021
2791.15 1111
2791.65 1067
2792.15 1038
2792.64 1056
2793.14 1013
2793.64 1035
2794.14 1081
2794.64 993
2795.14 1120
2795.64 1150
2796.13 1128
2796.63 1117
2797.13 1117
2797.63 1168
2798.13 1215
2798.63 1171
2799.13 1153
2799.63 1215
2800.13 1159
2800.62 1106
2801.12 1067
2801.62 1102
2802.12 1107
2802.62 1113
2803.12 1077
2803.62 1088
2804.12 1045
2804.62 1038
2805.12 1117
2805.62 1133
2806.12 1110
2806.62 1085
2807.12 1139
2807.62 1159
2808.12 1218
2808.62 1164
2809.12 1169
2809.62 1180
2810.12 1150
2810.62 1213
2811.12 1216
2811.62 1228
2812.12 1252
2812.62 1255
2813.12 1235
2813.62 1213
2814.12 1238
2814.62 1266
2815.12 1202
2815.62 1207
2816.12 1206
2816.62 1230
2817.12 1229
2817.62 1146
2818.12 1115
2818.62 1110
2819.12 1073
2819.63 1185
2820.13 1179
2820.63 1166
2821.13 1094
2821.63 1118
2822.13 1085
2822.63 1129
2823.13 1017
2823.63 1137
2824.13 1076
2824.64 1066
2825.14 1027
2825.64 1034
2826.14 1038
2826.64 1136
2827.14 1106
2827.64 1130
2828.15 1066
2828.65 1058
2829.15 996
2829.65 1042
2830.15 1095
2830.65 1026
2831.16 1043
2831.66 1068
2832.16 1029
2832.66 1039
2833.16 1044
2833.67 1050
2834.17 1090
2834.67 1056
2835.17 1062
2835.68 1111
2836.18 1143
2836.68 1179
2837.18 1161
2837.68 1119
2838.19 1122
2838.69 1182
2839.19 1137
2839.70 1134
2840.20 1136
2840.70 1151
2841.20 1171
2841.71 1115
2842.21 1181
2842.71 1180
2843.21 1080
2843.72 1130
2844.22 1084
2844.72 1042
2845.23 1145
2845.73 1179
2846.23 1156
2846.74 1128
2847.24 1174
2847.74 1200
2848.25 1211
2848.75 1198
2849.25 1220
2849.76 1327
2850.26 1315
2850.76 1270
2851.27 1210
2851.77 1209
2852.28 1129
2852.78 1179
2853.28 1123
2853.79 1100
2854.29 1115
2854.79 1017
2855.30 1003
2855.80 1052
2856.31 1095
2856.81 1096
2857.31 1103
2857.82 1055
2858.32 1098
2858.83 1188
2859.33 1140
2859.84 1102
2860.34 1078
2860.85 1056
2861.35 1114
2861.85 1090
2862.36 1050
2862.86 1072
2863.37 1149
2863.87 1083
2864.38 1056
2864.88 1055
2865.39 1080
2865.89 1084
2866.40 1105
2866.90 1086
2867.41 1093
2867.91 1108
2868.42 1081
2868.92 1127
2869.43 1212
2869.93 1272
2870.44 1231
2870.94 1297
2871.45 1297
2871.96 1292
2872.46 1195
2872.97 1272
2873.47 1301
2873.98 1215
2874.48 1221
2874.99 1166
2875.49 1138
2876.00 1160
2876.51 1202
2877.01 1178
2877.52 1239
2878.02 1247
2878.53 1252
2879.04 1182
2879.54 1161
2880.05 1128
2880.55 1166
2881.06 1192
2881.57 1169
2882.07 1249
2882.58 1243
2883.09 1242
2883.59 1251
2884.10 1202
2884.61 1199
2885.11 1226
2885.62 1355
2886.13 1411
2886.63 1366
2887.14 1396
2887.65 1420
2888.15 1513
2888.66 1511
2889.17 1485
2889.67 1529
2890.18 1541
2890.69 1531
2891.20 1489
2891.70 1468
2892.21 1380
2892.72 1360
2893.22 1309
2893.73 1373
2894.24 1428
2894.75 1431
2895.25 1481
2895.76 1584
2896.27 1639
2896.78 1685
2897.29 1685
2897.79 1620
2898.30 1485
2898.81 1400
2899.32 1524
2899.82 1472
2900.33 1422
2900.84 1371
2901.35 1335
2901.86 1361
2902.36 1350
2902.87 1304
2903.38 1308
2903.89 1295
2904.40 1235
2904.91 1196
2905.41 1241
2905.92 1304
2906.43 1289
2906.94 1225
2907.45 1262
2907.96 1268
2908.47 1210
2908.97 1218
2909.48 1184
2909.99 1219
2910.50 1147
2911.01 1109
2911.52 1116
2912.03 1207
2912.54 1154
2913.05 1207
2913.55 1265
2914.06 1207
2914.57 1191
2915.08 1159
2915.59 1235
2916.10 1234
2916.61 1212
2917.12 1231
2917.63 1184
2918.14 1119
2918.65 1273
2919.16 1283
2919.67 1195
2920.18 1214
2920.69 1194
2921.20 1214
2921.71 1246
2922.22 1200
2922.73 1157
2923.24 1213
2923.75 1248
2924.26 1349
2924.77 1325
2925.28 1289
2925.79 1274
2926.30 1295
2926.81 1282
2927.32 1267
2927.83 1239
2928.34 1222
2928.85 1214
2929.36 1205
2929.87 1199
2930.38 1101
2930.89 1110
2931.40 1192
2931.91 1153
2932.42 1176
2932.93 1105
2933.45 1131
2933.96 1097
2934.47 1153
2934.98 1134
2935.49 1128
2936.00 1201
2936.51 1225
2937.02 1225
2937.53 1168
2938.04 1210
2938.56 1225
2939.07 1286
2939.58 1361
2940.09 1441
2940.60 1512
2941.11 1479
2941.62 1495
2942.14 1537
2942.65 1517
2943.16 1596
2943.67 1527
2944.18 1478
2944.70 1442
2945.21 1370
2945.72 1307
2946.23 1348
2946.74 1290
2947.26 1239
2947.77 1253
2948.28 1217
2948.79 1189
2949.30 1100
2949.82 1091
2950.33 1140
2950.84 1113
2951.35 1065
2951.87 1138
2952.38 1045
2952.89 1048
2953.40 1137
2953.92 1194
2954.43 1113
2954.94 1098
2955.45 1130
2955.97 1151
2956.48 1121
2956.99 1120
2957.51 1143
2958.02 1121
2958.53 1130
2959.04 1130
2959.56 1157
2960.07 1145
2960.58 1139
2961.10 1157
2961.61 1090
2962.12 1230
2962.64 1269
2963.15 1283
2963.66 1278
2964.18 1286
2964.69 1285
2965.21 1281
2965.72 1257
2966.23 1273
2966.75 1265
2967.26 1267
2967.77 1214
2968.29 1176
2968.80 1146
2969.32 1163
2969.83 1139
2970.34 1182
2970.86 1204
2971.37 1231
2971.89 1225
2972.40 1243
2972.91 1210
2973.43 1250
2973.94 1332
2974.46 1360
2974.97 1300
2975.49 1283
2976.00 1337
2976.52 1317
2977.03 1322
2977.55 1314
2978.06 1267
2978.57 1347
2979.09 1353
2979.60 1366
2980.12 1365
2980.63 1347
2981.15 1391
2981.66 1343
2982.18 1417
2982.69 1403
2983.21 1406
2983.73 1433
2984.24 1445
2984.76 1435
2985.27 1486
2985.79 1481
2986.30 1497
2986.82 1535
2987.33 1510
2987.85 1553
2988.36 1629
2988.88 1638
2989.40 1667
2989.91 1750
2990.43 1805
2990.94 1832
2991.46 1809
2991.97 1729
2992.49 1665
2993.01 1645
2993.52 1597
2994.04 1644
2994.55 1657
2995.07 1715
2995.59 1749
2996.10 1838
2996.62 1897
2997.14 1888
2997.65 2023
2998.17 1995
2998.69 2070
2999.20 2121
2999.72 2125
3000.24 2109
3000.75 2054
3001.27 2172
3001.79 2262
3002.30 2253
3002.82 2626
3003.34 3081
3003.85 3596
3004.37 4515
3004.89 5156
3005.40 5989
3005.92 6218
3006.44 6612
3006.96 6391
3007.47 5798
3007.99 5223
3008.51 4564
3009.03 3851
3009.54 3254
3010.06 2783
3010.58 2512
3011.10 2135
3011.61 2056
3012.13 1937
3012.65 1778
3013.17 1753
3013.68 1760
3014.20 1690
3014.72 1718
3015.24 1732
3015.76 1632
3016.27 1617
3016.79 1682
3017.31 1731
3017.83 1687
3018.35 1593
3018.86 1621
3019.38 1619
3019.90 1509
3020.42 1454
3020.94 1516
3021.46 1545
3021.97 1496
3022.49 1524
3023.01 1588
3023.53 1656
3024.05 1726
3024.57 1718
3025.09 1735
3025.61 1748
3026.12 1727
3026.64 1739
3027.16 1631
3027.68 1615
3028.20 1570
3028.72 1619
3029.24 1537
3029.76 1488
3030.28 1471
3030.80 1439
3031.32 1404
3031.84 1390
3032.35 1385
3032.87 1463
3033.39 1460
3033.91 1387
3034.43 1417
3034.95 1446
3035.47 1347
3035.99 1399
3036.51 1428
3037.03 1434
3037.55 1405
3038.07 1471
3038.59 1423
3039.11 1342
3039.63 1340
3040.15 1340
3040.67 1307
3041.19 1322
3041.71 1389
3042.23 1329
3042.75 1335
3043.27 1412
3043.79 1420
3044.31 1441
3044.83 1382
3045.35 1350
3045.87 1372
3046.40 1326
3046.92 1320
3047.44 1402
3047.96 1325
3048.48 1331
3049.00 1308
3049.52 1294
3050.04 1337
3050.56 1346
3051.08 1318
3051.60 1350
3052.12 1309
3052.65 1216
3053.17 1336
3053.69 1350
3054.21 1269
3054.73 1288
3055.25 1332
3055.77 1308
3056.30 1321
3056.82 1266
3057.34 1332
3057.86 1260
3058.38 1295
3058.90 1312
3059.42 1369
3059.95 1342
3060.47 1289
3060.99 1324
3061.51 1317
3062.03 1304
3062.56 1328
3063.08 1319
3063.60 1434
3064.12 1420
3064.64 1417
3065.17 1420
3065.69 1429
3066.21 1435
3066.73 1452
3067.26 1497
3067.78 1484
3068.30 1507
3068.82 1502
3069.35 1499
3069.87 1490
3070.39 1483
3070.91 1518
3071.44 1481
3071.96 1504
3072.48 1510
3073.01 1479
3073.53 1486
3074.05 1463
3074.57 1506
3075.10 1463
3075.62 1474
3076.14 1484
3076.67 1614
3077.19 1645
3077.71 1623
3078.24 1697
3078.76 1779
3079.28 1791
3079.81 1820
3080.33 1883
3080.85 1929
3081.38 1898
3081.90 1953
3082.42 2032
3082.95 1944
3083.47 2085
3084.00 2136
3084.52 2033
3085.04 2040
3085.57 2059
3086.09 2078
3086.62 2022
3087.14 1997
3087.66 1989
3088.19 2067
3088.71 2237
3089.24 2652
3089.76 3020
3090.29 3284
3090.81 3572
3091.33 3575
3091.86 3367
3092.38 3257
3092.91 3113
3093.43 2846
3093.96 2670
3094.48 2435
3095.01 2354
3095.53 2417
3096.06 2243
3096.58 2244
3097.11 2176
3097.63 2258
3098.16 2242
3098.68 2167
3099.21 2168
3099.73 2139
3100.26 2371
3100.78 2811
3101.31 3376
3101.83 4211
3102.36 5199
3102.88 6132
3103.41 6927
3103.93 7473
3104.46 7679
3104.99 7507
3105.51 6706
3106.04 5801
3106.56 5063
3107.09 4239
3107.61 3620
3108.14 2989
3108.67 2658
3109.19 2434
3109.72 2280
3110.24 2204
3110.77 2072
3111.30 2012
3111.82 2006
3112.35 1901
3112.87 1833
3113.40 1815
3113.93 1879
3114.45 1812
3114.98 1768
3115.51 1747
3116.03 1621
3116.56 1586
3117.09 1622
3117.61 1628
3118.14 1556
3118.67 1580
3119.19 1618
3119.72 1657
3120.25 1640
3120.77 1691
3121.30 1826
3121.83 1907
3122.35 1937
3122.88 1910
3123.41 1917
3123.94 1908
3124.46 1902
3124.99 1812
3125.52 1715
3126.05 1628
3126.57 1721
3127.10 1595
3127.63 1507
3128.16 1494
3128.68 1530
3129.21 1522
3129.74 1511
3130.27 1408
3130.79 1467
3131.32 1460
3131.85 1366
3132.38 1323
3132.91 1424
3133.43 1393
3133.96 1411
3134.49 1417
3135.02 1392
3135.55 1363
3136.07 1443
3136.60 1427
3137.13 1434
3137.66 1444
3138.19 1373
3138.72 1304
3139.24 1342
3139.77 1301
3140.30 1291
3140.83 1343
3141.36 1342
3141.89 1377
3142.42 1340
3142.95 1270
3143.47 1337
3144.00 1299
3144.53 1346
3145.06 1322
3145.59 1373
3146.12 1373
3146.65 1372
3147.18 1400
3147.71 1436
3148.24 1522
3148.76 1474
3149.29 1434
3149.82 1530
3150.35 1620
3150.88 1603
3151.41 1522
3151.94 1586
3152.47 1487
3153.00 1438
3153.53 1420
3154.06 1436
3154.59 1438
3155.12 1426
3155.65 1472
3156.18 1394
3156.71 1379
3157.24 1449
3157.77 1462
3158.30 1444
3158.83 1474
3159.36 1545
3159.89 1537
3160.42 1518
3160.95 1560
3161.48 1541
3162.01 1548
3162.54 1477
3163.07 1439
3163.60 1550
3164.13 1448
3164.66 1423
3165.20 1435
3165.73 1421
3166.26 1399
3166.79 1369
3167.32 1349
3167.85 1337
3168.38 1363
3168.91 1328
3169.44 1388
3169.97 1284
3170.50 1250
3171.04 1260
3171.57 1346
3172.10 1366
3172.63 1427
3173.16 1480
3173.69 1456
3174.22 1558
3174.75 1598
3175.29 1520
3175.82 1517
3176.35 1594
3176.88 1542
3177.41 1408
3177.94 1427
3178.48 1404
3179.01 1387
3179.54 1348
3180.07 1336
3180.60 1215
3181.14 1303
3181.67 1334
3182.20 1348
3182.73 1267
3183.26 1288
3183.80 1271
3184.33 1270
3184.86 1282
3185.39 1267
3185.93 1235
3186.46 1266
3186.99 1261
3187.52 1276
3188.06 1312
3188.59 1258
3189.12 1289
3189.65 1370
3190.19 1309
3190.72 1237
3191.25 1315
3191.79 1348
3192.32 1257
3192.85 1225
3193.38 1324
3193.92 1404
3194.45 1296
3194.98 1334
3195.52 1385
3196.05 1414
3196.58 1408
3197.12 1390
3197.65 1330
3198.18 1368
3198.72 1446
3199.25 1414
3199.78 1405
3200.32 1465
3200.85 1518
3201.39 1472
3201.92 1424
3202.45 1418
3202.99 1493
3203.52 1403
3204.05 1436
3204.59 1366
3205.12 1397
3205.66 1475
3206.19 1512
3206.72 1562
3207.26 1746
3207.79 1774
3208.33 1851
3208.86 1901
3209.40 1895
3209.93 1972
3210.47 2144
3211.00 2104
3211.53 2123
3212.07 2208
3212.60 2130
3213.14 2132
3213.67 1962
3214.21 1884
3214.74 1844
3215.28 1808
3215.81 1643
3216.35 1562
3216.88 1505
3217.42 1490
3217.95 1474
3218.49 1454
3219.02 1396
3219.56 1435
3220.09 1372
3220.63 1339
3221.16 1381
3221.70 1370
3222.23 1521
3222.77 1615
3223.31 1780
3223.84 1837
3224.38 1852
3224.91 1950
3225.45 1932
3225.98 1923
3226.52 1870
3227.06 1875
3227.59 1879
3228.13 1771
3228.66 1707
3229.20 1689
3229.74 1681
3230.27 1646
3230.81 1679
3231.34 1636
3231.88 1630
3232.42 1675
3232.95 1721
3233.49 1732
3234.03 1748
3234.56 1784
3235.10 1818
3235.64 1923
3236.17 1792
3236.71 1855
3237.25 1972
3237.78 1928
3238.32 2010
3238.86 2009
3239.39 1940
3239.93 1946
3240.47 1844
3241.00 1791
3241.54 1867
3242.08 1918
3242.61 1898
3243.15 1929
3243.69 1883
3244.23 1847
3244.76 1902
3245.30 2026
3245.84 2062
3246.38 2100
3246.91 2087
3247.45 2025
3247.99 2175
3248.53 2157
3249.06 2173
3249.60 2293
3250.14 2443
3250.68 2576
3251.21 2812
3251.75 3247
3252.29 3892
3252.83 4448
3253.37 5023
3253.90 5126
3254.44 5361
3254.98 5315
3255.52 4910
3256.06 4292
3256.60 3899
3257.13 3455
3257.67 3013
3258.21 2815
3258.75 2607
3259.29 2619
3259.83 2649
3260.36 2728
3260.90 3024
3261.44 3213
3261.98 3329
3262.52 3679
3263.06 3894
3263.60 4076
3264.14 4299
3264.68 4233
3265.21 4307
3265.75 4234
3266.29 4300
3266.83 4442
3267.37 4391
3267.91 4450
3268.45 4263
3268.99 4059
3269.53 3866
3270.07 3499
3270.61 3121
3271.15 2925
3271.69 2607
3272.23 2423
3272.76 2392
3273.30 2408
3273.84 2413
3274.38 2406
3274.92 2387
3275.46 2320
3276.00 2243
3276.54 2244
3277.08 2236
3277.62 2242
3278.16 2146
3278.70 2192
3279.24 2226
3279.78 2202
3280.32 2226
3280.86 2228
3281.41 2236
3281.95 2212
3282.49 2129
3283.03 2233
3283.57 2266
3284.11 2237
3284.65 2253
3285.19 2339
3285.73 2360
3286.27 2449
3286.81 2501
3287.35 2528
3287.89 2436
3288.43 2456
3288.97 2488
3289.52 2480
3290.06 2560
3290.60 2571
3291.14 2718
3291.68 2747
3292.22 2969
3292.76 3017
3293.30 3217
3293.85 3485
3294.39 3595
3294.93 3773
3295.47 4122
3296.01 4387
3296.55 4397
3297.09 4470
3297.64 4461
3298.18 4160
3298.72 4101
3299.26 3956
3299.80 3485
3300.34 3375
3300.89 3196
3301.43 3023
3301.97 2914
3302.51 2829
3303.06 2812
3303.60 2750
3304.14 2654
3304.68 2594
3305.22 2651
3305.77 2691
3306.31 2702
3306.85 2721
3307.39 2694
3307.94 2619
3308.48 2846
3309.02 2934
3309.56 2932
3310.11 3024
3310.65 3081
3311.19 3146
3311.74 3157
3312.28 3141
3312.82 3196
3313.36 3059
3313.91 2950
3314.45 2943
3314.99 2959
3315.54 3106
3316.08 3358
3316.62 3602
3317.17 3706
3317.71 3996
3318.25 4347
3318.80 4581
3319.34 4836
3319.88 5146
3320.43 5404
3320.97 5555
3321.51 5413
3322.06 5148
3322.60 4946
3323.14 4693
3323.69 4282
3324.23 4125
3324.78 3946
3325.32 3807
3325.86 3620
3326.41 3627
3326.95 3563
3327.50 3498
3328.04 3462
3328.59 3385
3329.13 3408
3329.67 3369
3330.22 3575
3330.76 3831
3331.31 4234
3331.85 5000
3332.40 6200
3332.94 8040
3333.49 10983
3334.03 14601
3334.57 19028
3335.12 23028
3335.66 26382
3336.21 28961
3336.75 30121
3337.30 29506
3337.84 28500
3338.39 26689
3338.93 23857
3339.48 20418
3340.02 17020
3340.57 13990
3341.11 11205
3341.66 9078
3342.20 7270
3342.75 5939
3343.30 4988
3343.84 4286
3344.39 3820
3344.93 3497
3345.48 3233
3346.02 3147
3346.57 2999
3347.11 2946
3347.66 2926
3348.21 2766
3348.75 2684
3349.30 2671
3349.84 2578
3350.39 2397
3350.94 2336
3351.48 2283
3352.03 2214
3352.57 2312
3353.12 2454
3353.67 2336
3354.21 2334
3354.76 2305
3355.31 2263
3355.85 2290
3356.40 2243
3356.95 2302
3357.49 2239
3358.04 2285
3358.59 2355
3359.13 2391
3359.68 2273
3360.23 2155
3360.77 2196
3361.32 2213
3361.87 2255
3362.41 2248
3362.96 2376
3363.51 2346
3364.05 2268
3364.60 2374
3365.15 2405
3365.70 2418
3366.24 2359
3366.79 2289
3367.34 2203
3367.89 2181
3368.43 2188
3368.98 2265
3369.53 2343
3370.08 2335
3370.62 2510
3371.17 2596
3371.72 2836
3372.27 3146
3372.81 3479
3373.36 3895
3373.91 4191
3374.46 4449
3375.01 4669
3375.55 4598
3376.10 4400
3376.65 4054
3377.20 3784
3377.75 3483
3378.30 3076
3378.84 2791
3379.39 2554
3379.94 2350
3380.49 2202
3381.04 2119
3381.59 2077
3382.13 2051
3382.68 1960
3383.23 1913
3383.78 1890
3384.33 1934
3384.88 1884
3385.43 1811
3385.98 1809
3386.52 1762
3387.07 1735
3387.62 1760
3388.17 1769
3388.72 1756
3389.27 1772
3389.82 1737
3390.37 1743
3390.92 1772
3391.47 1738
3392.02 1752
3392.57 1730
3393.12 1731
3393.66 1736
3394.21 1751
3394.76 1763
3395.31 1715
3395.86 1874
3396.41 1854
3396.96 1902
3397.51 1922
3398.06 1943
3398.61 2031
3399.16 1983
3399.71 1936
3400.26 1954
3400.81 1876
3401.36 1780
3401.91 1803
3402.46 1718
3403.01 1706
3403.56 1697
3404.11 1641
3404.66 1647
3405.21 1640
3405.77 1658
3406.32 1630
3406.87 1665
3407.42 1634
3407.97 1632
3408.52 1634
3409.07 1680
3409.62 1779
3410.17 1838
3410.72 1903
3411.27 2107
3411.82 2179
3412.37 2242
3412.93 2277
3413.48 2168
3414.03 2175
3414.58 2098
3415.13 2110
3415.68 2025
3416.23 2025
3416.78 1962
3417.34 2057
3417.89 1982
3418.44 1927
3418.99 1941
3419.54 1863
3420.09 1806
3420.65 1780
3421.20 1753
3421.75 1678
3422.30 1750
3422.85 1732
3423.40 1685
3423.96 1772
3424.51 1831
3425.06 1803
3425.61 1671
3426.17 1755
3426.72 1746
3427.27 1632
3427.82 1637
3428.37 1538
3428.93 1506
3429.48 1484
3430.03 1437
3430.58 1426
3431.14 1446
3431.69 1426
3432.24 1394
3432.79 1373
3433.35 1461
3433.90 1406
3434.45 1369
3435.01 1446
3435.56 1500
3436.11 1453
3436.66 1454
3437.22 1510
3437.77 1516
3438.32 1528
3438.88 1544
3439.43 1635
3439.98 1572
3440.54 1515
3441.09 1565
3441.64 1537
3442.20 1548
3442.75 1534
3443.30 1572
3443.86 1566
3444.41 1512
3444.96 1522
3445.52 1473
3446.07 1525
3446.63 1533
3447.18 1506
3447.73 1490
3448.29 1484
3448.84 1438
3449.40 1355
3449.95 1398
3450.50 1383
3451.06 1344
3451.61 1428
3452.17 1376
3452.72 1342
3453.27 1324
3453.83 1310
3454.38 1347
3454.94 1401
3455.49 1378
3456.05 1457
3456.60 1429
3457.16 1423
3457.71 1330
3458.27 1351
3458.82 1393
3459.38 1385
3459.93 1376
3460.49 1404
3461.04 1419
3461.60 1472
3462.15 1505
3462.71 1528
3463.26 1495
3463.82 1647
3464.37 1587
3464.93 1596
3465.48 1631
3466.04 1581
3466.59 1583
3467.15 1598
3467.70 1601
3468.26 1684
3468.81 1638
3469.37 1683
3469.93 1713
3470.48 1762
3471.04 1734
3471.59 1792
3472.15 1881
3472.70 1931
3473.26 1899
3473.82 1933
3474.37 1995
3474.93 1931
3475.48 1919
3476.04 1830
3476.60 1869
3477.15 1835
3477.71 1834
3478.27 1856
3478.82 1936
3479.38 1998
3479.93 2073
3480.49 2105
3481.05 2141
3481.60 2155
3482.16 2156
3482.72 2277
3483.27 2315
3483.83 2322
3484.39 2314
3484.95 2330
3485.50 2482
3486.06 2472
3486.62 2337
3487.17 2446
3487.73 2459
3488.29 2441
3488.84 2683
3489.40 3263
3489.96 3877
3490.52 4909
3491.07 6081
3491.63 7505
3492.19 8853
3492.75 9782
3493.30 10362
3493.86 10197
3494.42 9353
3494.98 8455
3495.53 7223
3496.09 5882
3496.65 4769
3497.21 4077
3497.77 3473
3498.32 3039
3498.88 2841
3499.44 2860
3500.00 2786
3500.56 2770
3501.11 2702
3501.67 2779
3502.23 3001
3502.79 3109
3503.35 3259
3503.91 3509
3504.46 3744
3505.02 3946
3505.58 4120
3506.14 4297
3506.70 4155
3507.26 3921
3507.81 3906
3508.37 3520
3508.93 3079
3509.49 2923
3510.05 2813
3510.61 2717
3511.17 2674
3511.73 2605
3512.29 2520
3512.85 2367
3513.40 2266
3513.96 2195
3514.52 2011
3515.08 1825
3515.64 1793
3516.20 1779
3516.76 1763
3517.32 1775
3517.88 1800
3518.44 1626
3519.00 1690
3519.56 1668
3520.12 1666
3520.68 1641
3521.24 1603
3521.80 1719
3522.36 1636
3522.92 1675
3523.48 1700
3524.04 1685
3524.60 1746
3525.16 1741
3525.72 1659
3526.28 1692
3526.84 1833
3527.40 1673
3527.96 1692
3528.52 1722
3529.08 1742
3529.64 1770
3530.20 1735
3530.76 1758
3531.32 1689
3531.88 1691
3532.44 1692
3533.00 1715
3533.56 1796
3534.12 1707
3534.68 1737
3535.25 1734
3535.81 1765
3536.37 1754
3536.93 1740
3537.49 1734
3538.05 1709
3538.61 1704
3539.17 1658
3539.73 1631
3540.30 1621
3540.86 1599
3541.42 1701
3541.98 1683
3542.54 1671
3543.10 1688
3543.66 1715
3544.23 1703
3544.79 1643
3545.35 1679
3545.91 1712
3546.47 1640
3547.03 1638
3547.60 1734
3548.16 1707
3548.72 1732
3549.28 1647
3549.84 1542
3550.41 1554
3550.97 1484
3551.53 1465
3552.09 1389
3552.65 1501
3553.22 1496
3553.78 1421
3554.34 1383
3554.90 1347
3555.47 1323
3556.03 1378
3556.59 1409
3557.15 1442
3557.72 1439
3558.28 1406
3558.84 1397
3559.41 1414
3559.97 1451
3560.53 1493
3561.09 1523
3561.66 1484
3562.22 1514
3562.78 1521
3563.35 1462
3563.91 1454
3564.47 1525
3565.04 1489
3565.60 1473
3566.16 1619
3566.73 1542
3567.29 1504
3567.85 1492
3568.42 1462
3568.98 1491
3569.54 1526
3570.11 1424
3570.67 1437
3571.23 1390
3571.80 1446
3572.36 1481
3572.93 1438
3573.49 1606
3574.05 1684
3574.62 1892
3575.18 2031
3575.75 2245
3576.31 2453
3576.87 2743
3577.44 3008
3578.00 3055
3578.57 2992
3579.13 3054
3579.70 2990
3580.26 2811
3580.82 2559
3581.39 2350
3581.95 2157
3582.52 1968
3583.08 1856
3583.65 1773
3584.21 1627
3584.78 1622
3585.34 1568
3585.91 1465
3586.47 1392
3587.04 1337
3587.60 1349
3588.17 1296
3588.73 1375
3589.30 1367
3589.86 1358
3590.43 1282
3590.99 1330
3591.56 1310
3592.12 1283
3592.69 1246
3593.25 1264
3593.82 1277
3594.39 1286
3594.95 1280
3595.52 1279
3596.08 1232
3596.65 1293
3597.21 1317
3597.78 1325
3598.35 1365
3598.91 1340
3599.48 1371
3600.04 1377
3600.61 1283
3601.18 1267
3601.74 1278
3602.31 1282
3602.87 1267
3603.44 1258
3604.01 1314
3604.57 1297
3605.14 1344
3605.71 1287
3606.27 1246
3606.84 1268
3607.41 1255
3607.97 1285
3608.54 1283
3609.11 1235
3609.67 1253
3610.24 1298
3610.81 1295
3611.37 1219
3611.94 1230
3612.51 1203
3613.07 1249
3613.64 1305
3614.21 1309
3614.78 1302
3615.34 1445
3615.91 1534
3616.48 1601
3617.04 1709
3617.61 1778
3618.18 1870
3618.75 1921
3619.31 1896
3619.88 1900
3620.45 1825
3621.02 1766
3621.58 1709
3622.15 1590
3622.72 1581
3623.29 1531
3623.86 1473
3624.42 1372
3624.99 1285
3625.56 1239
3626.13 1289
3626.70 1192
3627.26 1152
3627.83 1181
3628.40 1127
3628.97 1173
3629.54 1190
3630.11 1212
3630.67 1216
3631.24 1154
3631.81 1196
3632.38 1294
3632.95 1197
3633.52 1255
3634.08 1302
3634.65 1326
3635.22 1285
3635.79 1196
3636.36 1221
3636.93 1265
3637.50 1310
3638.07 1255
3638.64 1260
3639.20 1270
3639.77 1304
3640.34 1394
3640.91 1402
3641.48 1506
3642.05 1549
3642.62 1554
3643.19 1564
3643.76 1554
3644.33 1534
3644.90 1471
3645.47 1465
3646.04 1385
3646.61 1280
3647.18 1320
3647.75 1345
3648.32 1403
3648.89 1429
3649.46 1473
3650.03 1424
3650.60 1434
3651.17 1519
3651.74 1569
3652.31 1630
3652.88 1750
3653.45 1792
3654.02 1854
3654.59 1723
3655.16 1649
3655.73 1622
3656.30 1669
3656.87 1600
3657.44 1491
3658.01 1582
3658.58 1554
3659.15 1525
3659.72 1517
3660.29 1576
3660.86 1617
3661.43 1623
3662.00 1529
3662.58 1524
3663.15 1589
3663.72 1583
3664.29 1595
3664.86 1596
3665.43 1716
3666.00 1859
3666.57 2033
3667.14 2068
3667.72 2122
3668.29 2060
3668.86 1849
3669.43 1778
3670.00 1688
3670.57 1540
3671.14 1373
3671.72 1408
3672.29 1363
3672.86 1382
3673.43 1335
3674.00 1394
3674.57 1420
3675.15 1395
3675.72 1392
3676.29 1352
3676.86 1431
3677.43 1450
3678.01 1490
3678.58 1509
3679.15 1518
3679.72 1406
3680.30 1526
3680.87 1392
3681.44 1465
3682.01 1462
3682.58 1313
3683.16 1266
3683.73 1287
3684.30 1315
3684.88 1246
3685.45 1208
3686.02 1180
3686.59 1137
3687.17 1145
3687.74 1159
3688.31 1268
3688.88 1279
3689.46 1355
3690.03 1419
3690.60 1373
3691.18 1343
3691.75 1377
3692.32 1385
3692.90 1406
3693.47 1343
3694.04 1282
3694.62 1222
3695.19 1231
3695.76 1199
3696.34 1224
3696.91 1200
3697.48 1176
3698.06 1184
3698.63 1240
3699.21 1246
3699.78 1169
3700.35 1144
3700.93 1189
3701.50 1207
3702.08 1158
3702.65 1215
3703.22 1267
3703.80 1319
3704.37 1396
3704.95 1368
3705.52 1335
3706.09 1407
3706.67 1433
3707.24 1360
3707.82 1318
3708.39 1314
3708.97 1321
3709.54 1344
3710.12 1326
3710.69 1257
3711.26 1254
3711.84 1251
3712.41 1225
3712.99 1277
3713.56 1250
3714.14 1211
3714.71 1211
3715.29 1241
3715.86 1226
3716.44 1235
3717.01 1230
3717.59 1146
3718.16 1141
3718.74 1239
3719.32 1180
3719.89 1205
3720.47 1119
3721.04 1091
3721.62 1163
3722.19 1090
3722.77 1109
3723.34 1201
3723.92 1150
3724.49 1085
3725.07 1151
3725.65 1079
3726.22 1068
3726.80 1047
3727.37 1091
3727.95 1160
3728.53 1128
3729.10 1149
3729.68 1177
3730.25 1260
3730.83 1210
3731.41 1268
3731.98 1375
3732.56 1475
3733.14 1572
3733.71 1561
3734.29 1569
3734.87 1562
3735.44 1483
3736.02 1396
3736.60 1450
3737.17 1452
3737.75 1376
3738.33 1358
3738.90 1325
3739.48 1308
3740.06 1293
3740.63 1290
3741.21 1219
3741.79 1212
3742.36 1221
3742.94 1164
3743.52 1132
3744.10 1138
3744.67 1172
3745.25 1199
3745.83 1156
3746.40 1108
3746.98 1075
3747.56 1158
3748.14 1130
3748.71 1122
3749.29 1130
3749.87 1192
3750.45 1171
3751.03 1129
3751.60 1108
3752.18 1145
3752.76 1225
3753.34 1261
3753.92 1187
3754.49 1126
3755.07 1128
3755.65 1156
3756.23 1178
3756.81 1220
3757.38 1180
3757.96 1198
3758.54 1267
3759.12 1294
3759.70 1321
3760.28 1310
3760.85 1320
3761.43 1351
3762.01 1378
3762.59 1328
3763.17 1313
3763.75 1369
3764.33 1266
3764.91 1323
3765.48 1351
3766.06 1334
3766.64 1314
3767.22 1360
3767.80 1321
3768.38 1275
3768.96 1267
3769.54 1248
3770.12 1273
3770.70 1296
3771.28 1313
3771.85 1336
3772.43 1340
3773.01 1387
3773.59 1359
3774.17 1453
3774.75 1321
3775.33 1343
3775.91 1335
3776.49 1307
3777.07 1299
3777.65 1270
3778.23 1280
3778.81 1270
3779.39 1335
3779.97 1325
3780.55 1334
3781.13 1326
3781.71 1307
3782.29 1221
3782.87 1179
3783.45 1200
3784.03 1229
3784.61 1282
3785.19 1312
3785.77 1341
3786.35 1260
3786.93 1310
3787.51 1334
3788.10 1325
3788.68 1302
3789.26 1332
3789.84 1317
3790.42 1349
3791.00 1336
3791.58 1287
3792.16 1285
3792.74 1247
3793.32 1380
3793.90 1370
3794.48 1411
3795.07 1407
3795.65 1333
3796.23 1393
3796.81 1390
3797.39 1396
3797.97 1368
3798.55 1364
3799.14 1424
3799.72 1513
3800.30 1498
3800.88 1541
3801.46 1612
3802.04 1656
3802.62 1822
3803.21 1756
3803.79 1798
3804.37 1728
3804.95 1735
3805.53 1620
3806.12 1646
3806.70 1753
3807.28 1863
3807.86 1947
3808.44 2143
3809.03 2233
3809.61 2277
3810.19 2274
3810.77 2293
3811.36 2313
3811.94 2118
3812.52 2035
3813.10 2006
3813.69 1995
3814.27 2053
3814.85 2135
3815.43 2195
3816.02 2253
3816.60 2350
3817.18 2214
3817.77 2103
3818.35 1955
3818.93 1741
3819.51 1697
3820.10 1651
3820.68 1592
3821.26 1701
3821.85 1785
3822.43 1764
3823.01 1788
3823.60 1810
3824.18 1809
3824.76 1708
3825.35 1654
3825.93 1581
3826.51 1628
3827.10 1499
3827.68 1452
3828.27 1488
3828.85 1502
3829.43 1454
3830.02 1461
3830.60 1382
3831.18 1392
3831.77 1408
3832.35 1368
3832.94 1357
3833.52 1280
3834.10 1372
3834.69 1420
3835.27 1420
3835.86 1423
3836.44 1471
3837.03 1337
3837.61 1353
3838.19 1326
3838.78 1306
3839.36 1329
3839.95 1310
3840.53 1377
3841.12 1354
3841.70 1303
3842.29 1309
3842.87 1316
3843.46 1358
3844.04 1379
3844.63 1386
3845.21 1382
3845.80 1470
3846.38 1428
3846.97 1485
3847.55 1477
3848.14 1444
3848.72 1451
3849.31 1405
3849.89 1341
3850.48 1397
3851.06 1371
3851.65 1345
3852.23 1318
3852.82 1310
3853.41 1371
3853.99 1373
3854.58 1378
3855.16 1320
3855.75 1352
3856.33 1322
3856.92 1344
3857.51 1250
3858.09 1334
3858.68 1340
3859.26 1468
3859.85 1517
3860.44 1616
3861.02 1677
3861.61 1785
3862.20 1808
3862.78 1885
3863.37 1816
3863.95 1783
3864.54 1805
3865.13 1720
3865.71 1679
3866.30 1552
3866.89 1493
3867.47 1407
3868.06 1390
3868.65 1336
3869.23 1278
3869.82 1238
3870.41 1271
3870.99 1230
3871.58 1229
3872.17 1274
3872.76 1292
3873.34 1313
3873.93 1351
3874.52 1394
3875.10 1376
3875.69 1274
3876.28 1256
3876.87 1250
3877.45 1240
3878.04 1239
3878.63 1201
3879.22 1183
3879.80 1217
3880.39 1206
3880.98 1177
3881.57 1134
3882.15 1120
3882.74 1133
3883.33 1140
3883.92 1097
3884.51 1092
3885.09 1096
3885.68 1147
3886.27 1105
3886.86 1156
3887.45 1164
3888.04 1200
3888.62 1212
3889.21 1261
3889.80 1277
3890.39 1342
3890.98 1272
3891.57 1307
3892.15 1361
3892.74 1348
3893.33 1323
3893.92 1328
3894.51 1329
3895.10 1276
3895.69 1235
3896.28 1187
3896.86 1209
3897.45 1118
3898.04 1222
3898.63 1251
3899.22 1272
3899.81 1231
3900.40 1215
3900.99 1243
3901.58 1252
3902.17 1267
3902.76 1180
3903.34 1220
3903.93 1193
3904.52 1245
3905.11 1197
3905.70 1254
3906.29 1190
3906.88 1191
3907.47 1238
3908.06 1239
3908.65 1230
3909.24 1255
3909.83 1225
3910.42 1210
3911.01 1213
3911.60 1141
3912.19 1170
3912.78 1155
3913.37 1157
3913.96 1121
3914.55 1170
3915.14 1166
3915.73 1118
3916.32 1173
3916.91 1213
3917.50 1236
3918.09 1191
3918.68 1231
3919.28 1200
3919.87 1170
3920.46 1267
3921.05 1307
3921.64 1183
3922.23 1149
3922.82 1144
3923.41 1104
3924.00 1075
3924.59 1107
3925.18 1061
3925.77 1097
3926.37 1083
3926.96 1057
3927.55 1055
3928.14 1045
3928.73 1062
3929.32 1069
3929.91 1117
3930.51 1032
3931.10 1098
3931.69 1051
3932.28 1039
3932.87 1037
3933.46 1099
3934.05 1053
3934.65 1051
3935.24 1040
3935.83 1055
3936.42 1057
3937.01 1044
3937.61 1049
3938.20 1082
3938.79 1096
3939.38 1120
3939.97 1236
3940.57 1240
3941.16 1298
3941.75 1290
3942.34 1257
3942.94 1205
3943.53 1316
3944.12 1292
3944.71 1188
3945.31 1188
3945.90 1221
3946.49 1213
3947.08 1143
3947.68 1133
3948.27 1053
3948.86 1097
3949.45 1099
3950.05 1073
3950.64 1106
3951.23 1072
3951.83 1058
3952.42 1108
3953.01 1074
3953.61 1100
3954.20 1161
3954.79 1130
3955.39 1125
3955.98 1199
3956.57 1148
3957.17 1199
3957.76 1288
3958.35 1301
3958.95 1310
3959.54 1299
3960.13 1360
3960.73 1291
3961.32 1281
3961.92 1242
3962.51 1290
3963.10 1289
3963.70 1298
3964.29 1343
3964.88 1340
3965.48 1408
3966.07 1425
3966.67 1461
3967.26 1565
3967.86 1617
3968.45 1679
3969.04 1722
3969.64 1737
3970.23 1563
3970.83 1642
3971.42 1507
3972.02 1437
3972.61 1473
3973.21 1345
3973.80 1301
3974.40 1368
3974.99 1380
3975.58 1387
3976.18 1503
3976.77 1586
3977.37 1682
3977.96 1730
3978.56 1784
3979.15 1745
3979.75 1692
3980.35 1671
3980.94 1554
3981.54 1474
3982.13 1542
3982.73 1514
3983.32 1457
3983.92 1502
3984.51 1440
3985.11 1428
3985.70 1349
3986.30 1321
3986.90 1386
3987.49 1369
3988.09 1391
3988.68 1373
3989.28 1258
3989.87 1271
3990.47 1309
3991.07 1324
3991.66 1300
3992.26 1379
3992.85 1435
3993.45 1424
3994.05 1374
3994.64 1429
3995.24 1404
3995.84 1461
3996.43 1474
3997.03 1489
3997.62 1502
3998.22 1496
3998.82 1458
3999.41 1498
4000.01 1461
4000.61 1378
4001.20 1385
4001.80 1390
4002.40 1339
4003.00 1321
4003.59 1233
4004.19 1309
4004.79 1364
4005.38 1356
4005.98 1388
4006.58 1340
4007.17 1360
4007.77 1366
4008.37 1344
4008.97 1292
4009.56 1220
4010.16 1296
4010.76 1306
4011.36 1327
4011.95 1294
4012.55 1305
4013.15 1226
4013.75 1258
4014.34 1297
4014.94 1272
4015.54 1286
4016.14 1305
4016.74 1348
4017.33 1303
4017.93 1383
4018.53 1449
4019.13 1415
4019.73 1511
4020.32 1480
4020.92 1477
4021.52 1465
4022.12 1445
4022.72 1391
4023.32 1347
4023.91 1323
4024.51 1349
4025.11 1309
4025.71 1284
4026.31 1332
4026.91 1384
4027.51 1388
4028.10 1469
4028.70 1538
4029.30 1544
4029.90 1535
4030.50 1561
4031.10 1557
4031.70 1483
4032.30 1518
4032.90 1504
4033.49 1496
4034.09 1578
4034.69 1527
4035.29 1656
4035.89 1637
4036.49 1550
4037.09 1556
4037.69 1418
4038.29 1356
4038.89 1298
4039.49 1223
4040.09 1143
4040.69 1151
4041.29 1138
4041.89 1075
4042.49 1156
4043.09 1144
4043.69 1136
4044.29 1130
4044.89 1140
4045.49 1161
4046.09 1085
4046.69 1083
4047.29 1122
4047.89 1148
4048.49 1083
4049.09 1073
4049.69 1057
4050.29 1101
4050.89 1145
4051.49 1113
4052.09 1131
4052.69 1129
4053.29 1107
4053.89 1094
4054.49 1128
4055.09 1117
4055.69 1147
4056.30 1065
4056.90 1065
4057.50 1051
4058.10 1031
4058.70 1058
4059.30 1084
4059.90 1099
4060.50 1083
4061.10 1103
4061.71 1112
4062.31 1093
4062.91 1178
4063.51 1167
4064.11 1281
4064.71 1253
4065.31 1291
4065.92 1262
4066.52 1275
4067.12 1292
4067.72 1269
4068.32 1258
4068.92 1251
4069.53 1139
4070.13 1084
4070.73 1041
4071.33 1097
4071.93 1055
4072.54 1070
4073.14 1040
4073.74 1055
4074.34 1070
4074.94 1099
4075.55 1080
4076.15 1040
4076.75 1033
4077.35 978
4077.96 1019
4078.56 1039
4079.16 1035
4079.76 1017
4080.37 1007
4080.97 1094
4081.57 1062
4082.17 1066
4082.78 1037
4083.38 1039
4083.98 1017
4084.59 1011
4085.19 1031
4085.79 1019
4086.39 1024
4087.00 1003
4087.60 1050
4088.20 1032
4088.81 1042
4089.41 1007
4090.01 1072
4090.62 1086
4091.22 1059
4091.82 1122
4092.43 991
4093.03 1031
4093.63 1108
4094.24 1044
4094.84 1036
4095.45 1009
4096.05 1080
4096.65 1080
4097.26 1036
4097.86 1004
4098.47 1023
4099.07 1036
4099.67 1024
4100.28 1064
4100.88 1021
4101.49 1069
4102.09 1014
4102.69 1081
4103.30 1073
4103.90 1017
4104.51 1043
4105.11 1045
4105.72 1033
4106.32 970
4106.93 996
4107.53 1001
4108.13 1019
4108.74 997
4109.34 996
4109.95 986
4110.55 1025
4111.16 993
4111.76 1051
4112.37 1037
4112.97 980
4113.58 970
4114.18 1035
4114.79 963
4115.39 1006
4116.00 1011
4116.60 1036
4117.21 995
4117.82 1041
4118.42 1020
4119.03 1068
4119.63 1026
4120.24 1037
4120.84 1034
4121.45 988
4122.05 1033
4122.66 1045
4123.27 1003
4123.87 1007
4124.48 998
4125.08 1033
4125.69 1037
4126.30 977
4126.90 1002
4127.51 1048
4128.11 1021
4128.72 1058
4129.33 1081
4129.93 1066
4130.54 1004
4131.15 1053
4131.75 1031
4132.36 1062
4132.96 1098
4133.57 1095
4134.18 1030
4134.78 1117
4135.39 1137
4136.00 1146
4136.60 1158
4137.21 1195
4137.82 1203
4138.43 1179
4139.03 1161
4139.64 1219
4140.25 1310
4140.85 1240
4141.46 1257
4142.07 1295
4142.68 1212
4143.28 1142
4143.89 1271
4144.50 1193
4145.10 1181
4145.71 1216
4146.32 1186
4146.93 1158
4147.53 1230
4148.14 1199
4148.75 1106
4149.36 1098
4149.97 1080
4150.57 1088
4151.18 1024
4151.79 970
4152.40 1050
4153.00 1037
4153.61 1020
4154.22 962
4154.83 1012
4155.44 963
4156.05 997
4156.65 955
4157.26 1025
4157.87 963
4158.48 1022
4159.09 1105
4159.70 1138
4160.30 1126
4160.91 1147
4161.52 1115
4162.13 1128
4162.74 1130
4163.35 1142
4163.96 1065
4164.56 1092
4165.17 1088
4165.78 1093
4166.39 1078
4167.00 1107
4167.61 1086
4168.22 1165
4168.83 1106
4169.44 1067
4170.05 1099
4170.66 1090
4171.26 1137
4171.87 1172
4172.48 1100
4173.09 1089
4173.70 1153
4174.31 1210
4174.92 1176
4175.53 1146
4176.14 1189
4176.75 1226
4177.36 1220
4177.97 1144
4178.58 1136
4179.19 1127
4179.80 1197
4180.41 1127
4181.02 1074
4181.63 1166
4182.24 1166
4182.85 1150
4183.46 1078
4184.07 1166
4184.68 1119
4185.29 1181
4185.90 1212
4186.51 1136
4187.12 1043
4187.73 1009
4188.34 1045
4188.95 1055
4189.56 1034
4190.18 1072
4190.79 1078
4191.40 1149
4192.01 1142
4192.62 1142
4193.23 1126
4193.84 1162
4194.45 1212
4195.06 1233
4195.67 1294
4196.28 1255
4196.90 1233
4197.51 1229
4198.12 1132
4198.73 1146
4199.34 1150
4199.95 1138
4200.56 1076
4201.18 1087
4201.79 1087
4202.40 1050
4203.01 1086
4203.62 1112
4204.23 1065
4204.85 1050
4205.46 1067
4206.07 1109
4206.68 1129
4207.29 1145
4207.90 1138
4208.52 1177
4209.13 1142
4209.74 1183
4210.35 1172
4210.97 1188
4211.58 1159
4212.19 1127
4212.80 1142
4213.41 1199
4214.03 1191
4214.64 1203
4215.25 1212
4215.86 1240
4216.48 1169
4217.09 1193
4217.70 1275
4218.32 1284
4218.93 1269
4219.54 1336
4220.15 1412
4220.77 1457
4221.38 1457
4221.99 1438
4222.61 1516
4223.22 1483
4223.83 1490
4224.44 1480
4225.06 1385
4225.67 1407
4226.28 1406
4226.90 1556
4227.51 1736
4228.13 1904
4228.74 2095
4229.35 2130
4229.97 2122
4230.58 1971
4231.19 1902
4231.81 1726
4232.42 1643
4233.03 1574
4233.65 1522
4234.26 1451
4234.88 1396
4235.49 1444
4236.10 1420
4236.72 1408
4237.33 1353
4237.95 1395
4238.56 1355
4239.17 1305
4239.79 1335
4240.40 1315
4241.02 1399
4241.63 1436
4242.25 1367
4242.86 1346
4243.48 1370
4244.09 1508
4244.71 1489
4245.32 1399
4245.93 1426
4246.55 1499
4247.16 1419
4247.78 1395
4248.39 1405
4249.01 1366
4249.62 1366
4250.24 1346
4250.85 1315
4251.47 1303
4252.08 1329
4252.70 1320
4253.32 1323
4253.93 1327
4254.55 1282
4255.16 1256
4255.78 1330
4256.39 1326
4257.01 1376
4257.62 1312
4258.24 1307
4258.85 1358
4259.47 1294
4260.09 1394
4260.70 1473
4261.32 1468
4261.93 1490
4262.55 1674
4263.17 1669
4263.78 1737
4264.40 1789
4265.01 1735
4265.63 1739
4266.25 1668
4266.86 1606
4267.48 1620
4268.10 1525
4268.71 1518
4269.33 1562
4269.94 1482
4270.56 1396
4271.18 1357
4271.79 1437
4272.41 1387
4273.03 1382
4273.64 1439
4274.26 1396
4274.88 1452
4275.49 1524
4276.11 1614
4276.73 1711
4277.35 1932
4277.96 2019
4278.58 2170
4279.20 2043
4279.81 1929
4280.43 1795
4281.05 1681
4281.67 1542
4282.28 1459
4282.90 1434
4283.52 1351
4284.14 1305
4284.75 1292
4285.37 1306
4285.99 1231
4286.61 1250
4287.22 1263
4287.84 1211
4288.46 1232
4289.08 1260
4289.70 1211
4290.31 1299
4290.93 1253
4291.55 1276
4292.17 1255
4292.79 1296
4293.40 1327
4294.02 1289
4294.64 1287
4295.26 1262
4295.88 1289
4296.50 1314
4297.11 1302
4297.73 1338
4298.35 1273
4298.97 1254
4299.59 1237
4300.21 1282
4300.83 1301
4301.44 1275
4302.06 1286
4302.68 1226
4303.30 1294
4303.92 1273
4304.54 1210
4305.16 1298
4305.78 1314
4306.40 1385
4307.02 1393
4307.63 1296
4308.25 1314
4308.87 1331
4309.49 1305
4310.11 1360
4310.73 1353
4311.35 1295
4311.97 1317
4312.59 1379
4313.21 1441
4313.83 1379
4314.45 1343
4315.07 1392
4315.69 1437
4316.31 1460
4316.93 1459
4317.55 1506
4318.17 1505
4318.79 1456
4319.41 1436
4320.03 1477
4320.65 1527
4321.27 1555
4321.89 1562
4322.51 1531
4323.13 1639
4323.75 1594
4324.37 1747
4324.99 1802
4325.61 1869
4326.23 1899
4326.85 1912
4327.47 1893
4328.09 2002
4328.71 2051
4329.33 2116
4329.96 2153
4330.58 2438
4331.20 2635
4331.82 3023
4332.44 3398
4333.06 3803
4333.68 4107
4334.30 4142
4334.92 4136
4335.54 4002
4336.17 3851
4336.79 3872
4337.41 3822
4338.03 3983
4338.65 4110
4339.27 3933
4339.89 3802
4340.52 3473
4341.14 3209
4341.76 3116
4342.38 2834
4343.00 2742
4343.62 2780
4344.25 2883
4344.87 3208
4345.49 3692
4346.11 4247
4346.73 4872
4347.36 5496
4347.98 5634
4348.60 5510
4349.22 5028
4349.84 4550
4350.47 4122
4351.09 3869
4351.71 3662
4352.33 3514
4352.96 3354
4353.58 3162
4354.20 3085
4354.82 2868
4355.45 2540
4356.07 2380
4356.69 2279
4357.31 2193
4357.94 2060
4358.56 1942
4359.18 1943
4359.81 2077
4360.43 2081
4361.05 1914
4361.68 1880
4362.30 1875
4362.92 1799
4363.55 1756
4364.17 1730
4364.79 1695
4365.42 1772
4366.04 1854
4366.66 1852
4367.29 1860
4367.91 1830
4368.53 1766
4369.16 1672
4369.78 1606
4370.40 1555
4371.03 1545
4371.65 1536
4372.27 1541
4372.90 1573
4373.52 1525
4374.15 1494
4374.77 1463
4375.39 1459
4376.02 1402
4376.64 1424
4377.27 1421
4377.89 1455
4378.52 1434
4379.14 1498
4379.76 1508
4380.39 1526
4381.01 1520
4381.64 1509
4382.26 1487
4382.89 1482
4383.51 1451
4384.14 1481
4384.76 1512
4385.39 1414
4386.01 1440
4386.64 1405
4387.26 1405
4387.89 1447
4388.51 1396
4389.14 1358
4389.76 1331
4390.39 1285
4391.01 1362
4391.64 1270
4392.26 1279
4392.89 1319
4393.51 1269
4394.14 1334
4394.76 1315
4395.39 1376
4396.01 1332
4396.64 1379
4397.26 1378
4397.89 1333
4398.52 1324
4399.14 1380
4399.77 1359
4400.39 1310
4401.02 1276
4401.65 1212
4402.27 1244
4402.90 1312
4403.52 1249
4404.15 1295
4404.78 1332
4405.40 1241
4406.03 1248
4406.65 1309
4407.28 1272
4407.91 1198
4408.53 1301
4409.16 1358
4409.79 1247
4410.41 1342
4411.04 1320
4411.67 1220
4412.29 1235
4412.92 1272
4413.55 1245
4414.17 1243
4414.80 1244
4415.43 1251
4416.05 1176
4416.68 1206
4417.31 1186
4417.94 1236
4418.56 1271
4419.19 1220
4419.82 1241
4420.44 1261
4421.07 1284
4421.70 1323
4422.33 1201
4422.95 1228
4423.58 1176
4424.21 1171
4424.84 1195
4425.46 1183
4426.09 1203
4426.72 1208
4427.35 1181
4427.97 1230
4428.60 1186
4429.23 1117
4429.86 1226
4430.49 1258
4431.11 1147
4431.74 1153
4432.37 1175
4433.00 1222
4433.63 1203
4434.26 1186
4434.88 1098
4435.51 1199
4436.14 1203
4436.77 1169
4437.40 1259
4438.03 1256
4438.65 1241
4439.28 1242
4439.91 1246
4440.54 1218
4441.17 1206
4441.80 1196
4442.43 1241
4443.06 1237
4443.68 1293
4444.31 1206
4444.94 1208
4445.57 1266
4446.20 1269
4446.83 1357
4447.46 1310
4448.09 1325
4448.72 1306
4449.35 1312
4449.98 1296
4450.61 1233
4451.24 1208
4451.86 1178
4452.49 1224
4453.12 1294
4453.75 1275
4454.38 1317
4455.01 1392
4455.64 1499
4456.27 1669
4456.90 1695
4457.53 1719
4458.16 1709
4458.79 1716
4459.42 1575
4460.05 1470
4460.68 1423
4461.31 1342
4461.94 1297
4462.57 1271
4463.20 1237
4463.83 1165
4464.46 1167
4465.09 1197
4465.72 1161
4466.36 1169
4466.99 1217
4467.62 1183
4468.25 1193
4468.88 1163
4469.51 1181
4470.14 1201
4470.77 1212
4471.40 1145
4472.03 1137
4472.66 1092
4473.29 1120
4473.93 1172
4474.56 1087
4475.19 1152
4475.82 1104
4476.45 1061
4477.08 1134
4477.71 1136
4478.34 1121
4478.98 1122
4479.61 1150
4480.24 1147
4480.87 1106
4481.50 1112
4482.13 1143
4482.76 1190
4483.40 1189
4484.03 1232
4484.66 1206
4485.29 1172
4485.92 1194
4486.56 1168
4487.19 1244
4487.82 1221
4488.45 1187
4489.08 1207
4489.72 1208
4490.35 1264
4490.98 1334
4491.61 1199
4492.25 1237
4492.88 1227
4493.51 1273
4494.14 1238
4494.78 1270
4495.41 1201
4496.04 1218
4496.67 1221
4497.31 1285
4497.94 1301
4498.57 1350
4499.20 1336
4499.84 1418
4500.47 1565
4501.10 1635
4501.74 1797
4502.37 2078
4503.00 2125
4503.64 2188
4504.27 2135
4504.90 1994
4505.53 1965
4506.17 1721
4506.80 1668
4507.43 1628
4508.07 1646
4508.70 1632
4509.34 1592
4509.97 1498
4510.60 1470
4511.24 1441
4511.87 1442
4512.50 1492
4513.14 1412
4513.77 1398
4514.41 1351
4515.04 1359
4515.67 1352
4516.31 1173
4516.94 1191
4517.58 1200
4518.21 1241
4518.84 1207
4519.48 1188
4520.11 1147
4520.75 1154
4521.38 1189
4522.02 1114
4522.65 1157
4523.28 1190
4523.92 1147
4524.55 1222
4525.19 1203
4525.82 1199
4526.46 1202
4527.09 1199
4527.73 1243
4528.36 1163
4529.00 1249
4529.63 1374
4530.27 1413
4530.90 1472
4531.54 1579
4532.17 1628
4532.81 1725
4533.44 1664
4534.08 1577
4534.71 1530
4535.35 1433
4535.99 1397
4536.62 1280
4537.26 1253
4537.89 1178
4538.53 1106
4539.16 1167
4539.80 1130
4540.43 1096
4541.07 1061
4541.71 1044
4542.34 1108
4542.98 1070
4543.61 1082
4544.25 1093
4544.89 1098
4545.52 1054
4546.16 1035
4546.79 1039
4547.43 1084
4548.07 1082
4548.70 1079
4549.34 1074
4549.98 1124
4550.61 1086
4551.25 1061
4551.89 1079
4552.52 1056
4553.16 1108
4553.80 1038
4554.43 1052
4555.07 999
4555.71 1011
4556.34 953
4556.98 983
4557.62 1040
4558.25 1048
4558.89 1078
4559.53 1086
4560.16 1106
4560.80 1030
4561.44 1096
4562.08 1121
4562.71 1102
4563.35 1096
4563.99 1100
4564.63 1134
4565.26 1143
4565.90 1079
4566.54 1106
4567.18 1139
4567.81 1174
4568.45 1191
4569.09 1175
4569.73 1153
4570.36 1165
4571.00 1189
4571.64 1177
4572.28 1172
4572.92 1163
4573.55 1159
4574.19 1155
4574.83 1164
4575.47 1172
4576.11 1159
4576.75 1162
4577.38 1134
4578.02 1168
4578.66 1229
4579.30 1143
4579.94 1144
4580.58 1180
4581.21 1166
4581.85 1152
4582.49 1195
4583.13 1238
4583.77 1193
4584.41 1238
4585.05 1283
4585.69 1393
4586.32 1350
4586.96 1408
4587.60 1580
4588.24 1694
4588.88 1768
4589.52 1756
4590.16 1731
4590.80 1813
4591.44 1842
4592.08 1924
4592.72 1898
4593.36 1983
4594.00 1880
4594.63 1799
4595.27 1691
4595.91 1593
4596.55 1431
4597.19 1348
4597.83 1273
4598.47 1346
4599.11 1265
4599.75 1244
4600.39 1326
4601.03 1329
4601.67 1263
4602.31 1294
4602.95 1306
4603.59 1282
4604.23 1296
4604.87 1228
4605.51 1214
4606.15 1186
4606.79 1221
4607.43 1202
4608.08 1193
4608.72 1163
4609.36 1135
4610.00 1136
4610.64 1135
4611.28 1143
4611.92 1158
4612.56 1149
4613.20 1131
4613.84 1127
4614.48 1089
4615.12 1131
4615.76 1127
4616.41 1089
4617.05 1075
4617.69 1099
4618.33 1102
4618.97 1124
4619.61 1074
4620.25 1068
4620.89 1076
4621.54 1067
4622.18 1095
4622.82 1053
4623.46 1029
4624.10 1074
4624.74 1095
4625.38 1057
4626.03 1034
4626.67 1075
4627.31 1095
4627.95 1145
4628.59 1174
4629.24 1150
4629.88 1133
4630.52 1195
4631.16 1244
4631.80 1368
4632.45 1447
4633.09 1447
4633.73 1494
4634.37 1535
4635.02 1459
4635.66 1330
4636.30 1390
4636.94 1390
4637.58 1322
4638.23 1237
4638.87 1292
4639.51 1335
4640.16 1312
4640.80 1341
4641.44 1232
4642.08 1245
4642.73 1341
4643.37 1245
4644.01 1186
4644.66 1238
4645.30 1215
4645.94 1146
4646.58 1222
4647.23 1240
4647.87 1135
4648.51 1159
4649.16 1161
4649.80 1107
4650.44 1104
4651.09 1144
4651.73 1230
4652.37 1209
4653.02 1157
4653.66 1214
4654.31 1217
4654.95 1222
4655.59 1180
4656.24 1176
4656.88 1114
4657.52 1087
4658.17 1099
4658.81 1120
4659.46 1084
4660.10 1072
4660.75 1063
4661.39 1113
4662.03 1090
4662.68 1007
4663.32 1010
4663.97 991
4664.61 1007
4665.26 1019
4665.90 960
4666.54 977
4667.19 953
4667.83 991
4668.48 976
4669.12 969
4669.77 975
4670.41 979
4671.06 1015
4671.70 995
4672.35 1052
4672.99 1104
4673.64 1089
4674.28 983
4674.93 1027
4675.57 1045
4676.22 1104
4676.86 1010
4677.51 1055
4678.15 1078
4678.80 1084
4679.44 1137
4680.09 1129
4680.73 1145
4681.38 1131
4682.03 1105
4682.67 1112
4683.32 1167
4683.96 1157
4684.61 1153
4685.25 1081
4685.90 1117
4686.55 1182
4687.19 1205
4687.84 1210
4688.48 1236
4689.13 1293
4689.78 1336
4690.42 1412
4691.07 1473
4691.72 1476
4692.36 1499
4693.01 1603
4693.65 1527
4694.30 1464
4694.95 1448
4695.59 1503
4696.24 1579
4696.89 1565
4697.53 1589
4698.18 1562
4698.83 1643
4699.47 1656
4700.12 1745
4700.77 1775
4701.41 1818
4702.06 1797
4702.71 1688
4703.36 1568
4704.00 1485
4704.65 1465
4705.30 1480
4705.94 1435
4706.59 1415
4707.24 1440
4707.89 1442
4708.53 1393
4709.18 1315
4709.83 1304
4710.48 1339
4711.12 1323
4711.77 1307
4712.42 1317
4713.07 1323
4713.71 1350
4714.36 1330
4715.01 1372
4715.66 1387
4716.31 1338
4716.95 1275
4717.60 1287
4718.25 1273
4718.90 1260
4719.55 1264
4720.19 1297
4720.84 1360
4721.49 1361
4722.14 1334
4722.79 1407
4723.44 1365
4724.08 1321
4724.73 1363
4725.38 1310
4726.03 1357
4726.68 1314
4727.33 1287
4727.98 1316
4728.63 1368
4729.27 1321
4729.92 1290
4730.57 1306
4731.22 1247
4731.87 1162
4732.52 1206
4733.17 1222
4733.82 1200
4734.47 1230
4735.12 1177
4735.77 1173
4736.41 1162
4737.06 1172
4737.71 1251
4738.36 1218
4739.01 1194
4739.66 1296
4740.31 1273
4740.96 1304
4741.61 1309
4742.26 1259
4742.91 1244
4743.56 1228
4744.21 1162
4744.86 1244
4745.51 1310
4746.16 1226
4746.81 1233
4747.46 1223
4748.11 1253
4748.76 1278
4749.41 1336
4750.06 1334
4750.71 1385
4751.36 1318
4752.01 1331
4752.66 1363
4753.31 1453
4753.96 1435
4754.61 1438
4755.26 1364
4755.92 1311
4756.57 1322
4757.22 1323
4757.87 1314
4758.52 1286
4759.17 1291
4759.82 1313
4760.47 1341
4761.12 1419
4761.77 1512
4762.42 1564
4763.08 1582
4763.73 1590
4764.38 1527
4765.03 1453
4765.68 1309
4766.33 1318
4766.98 1309
4767.64 1277
4768.29 1322
4768.94 1283
4769.59 1299
4770.24 1204
4770.89 1215
4771.54 1234
4772.20 1252
4772.85 1234
4773.50 1268
4774.15 1234
4774.80 1230
4775.46 1266
4776.11 1270
4776.76 1241
4777.41 1265
4778.06 1268
4778.72 1226
4779.37 1240
4780.02 1265
4780.67 1267
4781.33 1284
4781.98 1311
4782.63 1245
4783.28 1260
4783.94 1239
4784.59 1228
4785.24 1217
4785.89 1295
4786.55 1273
4787.20 1240
4787.85 1311
4788.51 1323
4789.16 1358
4789.81 1345
4790.46 1405
4791.12 1409
4791.77 1379
4792.42 1434
4793.08 1442
4793.73 1390
4794.38 1378
4795.04 1373
4795.69 1396
4796.34 1393
4797.00 1368
4797.65 1473
4798.30 1519
4798.96 1629
4799.61 1700
4800.27 1756
4800.92 1894
4801.57 1910
4802.23 1900
4802.88 1922
4803.53 1772
4804.19 1684
4804.84 1606
4805.50 1492
4806.15 1494
4806.81 1493
4807.46 1390
4808.11 1430
4808.77 1489
4809.42 1523
4810.08 1509
4810.73 1382
4811.39 1396
4812.04 1546
4812.69 1542
4813.35 1552
4814.00 1588
4814.66 1589
4815.31 1590
4815.97 1586
4816.62 1606
4817.28 1558
4817.93 1565
4818.59 1591
4819.24 1668
4819.90 1711
4820.55 1676
4821.21 1716
4821.86 1831
4822.52 1958
4823.17 1961
4823.83 1970
4824.48 1985
4825.14 1964
4825.79 1914
4826.45 1939
4827.11 1796
4827.76 1779
4828.42 1763
4829.07 1752
4829.73 1737
4830.38 1741
4831.04 1820
4831.70 1777
4832.35 1763
4833.01 1818
4833.66 1839
4834.32 1844
4834.98 1891
4835.63 1901
4836.29 2017
4836.94 2015
4837.60 2047
4838.26 2126
4838.91 2047
4839.57 2105
4840.23 2177
4840.88 2192
4841.54 2186
4842.20 2217
4842.85 2195
4843.51 2238
4844.17 2283
4844.82 2206
4845.48 2268
4846.14 2240
4846.79 2244
4847.45 2273
4848.11 2326
4848.76 2504
4849.42 2578
4850.08 2769
4850.73 3007
4851.39 3059
4852.05 3165
4852.71 3201
4853.36 2977
4854.02 2737
4854.68 2729
4855.34 2663
4855.99 2740
4856.65 2937
4857.31 3078
4857.97 3364
4858.62 3662
4859.28 3739
4859.94 3880
4860.60 3829
4861.25 3641
4861.91 3328
4862.57 3026
4863.23 2793
4863.89 2616
4864.54 2518
4865.20 2532
4865.86 2514
4866.52 2582
4867.18 2642
4867.84 2577
4868.49 2534
4869.15 2609
4869.81 2555
4870.47 2446
4871.13 2373
4871.79 2353
4872.44 2319
4873.10 2247
4873.76 2280
4874.42 2216
4875.08 2202
4875.74 2215
4876.40 2098
4877.06 2211
4877.72 2211
4878.37 2292
4879.03 2492
4879.69 2537
4880.35 2556
4881.01 2640
4881.67 2467
4882.33 2329
4882.99 2123
4883.65 2053
4884.31 1982
4884.97 2033
4885.63 2017
4886.29 1990
4886.95 1925
4887.61 1953
4888.26 1946
4888.92 1888
4889.58 1856
4890.24 1959
4890.90 1943
4891.56 1944
4892.22 1894
4892.88 1983
4893.54 2132
4894.20 2095
4894.86 2032
4895.52 1930
4896.18 1824
4896.84 1826
4897.51 1810
4898.17 1787
4898.83 1829
4899.49 1887
4900.15 2014
4900.81 2030
4901.47 2015
4902.13 1920
4902.79 1918
4903.45 1814
4904.11 1795
4904.77 1675
4905.43 1629
4906.09 1609
4906.75 1581
4907.41 1566
4908.08 1517
4908.74 1510
4909.40 1556
4910.06 1543
4910.72 1541
4911.38 1503
4912.04 1488
4912.70 1449
4913.37 1428
4914.03 1397
4914.69 1398
4915.35 1444
4916.01 1330
4916.67 1348
4917.33 1274
4918.00 1352
4918.66 1277
4919.32 1305
4919.98 1313
4920.64 1363
4921.31 1326
4921.97 1327
4922.63 1307
4923.29 1311
4923.95 1239
4924.62 1221
4925.28 1287
4925.94 1257
4926.60 1225
4927.26 1230
4927.93 1244
4928.59 1330
4929.25 1316
4929.91 1248
4930.58 1204
4931.24 1251
4931.90 1271
4932.56 1180
4933.23 1245
4933.89 1260
4934.55 1274
4935.22 1280
4935.88 1285
4936.54 1315
4937.20 1264
4937.87 1251
4938.53 1226
4939.19 1233
4939.86 1193
4940.52 1199
4941.18 1195
4941.85 1157
4942.51 1187
4943.17 1190
4943.84 1230
4944.50 1221
4945.16 1228
4945.83 1228
4946.49 1211
4947.15 1215
4947.82 1148
4948.48 1158
4949.15 1222
4949.81 1174
4950.47 1205
4951.14 1123
4951.80 1037
4952.47 1084
4953.13 1154
4953.79 1137
4954.46 1170
4955.12 1174
4955.79 1181
4956.45 1199
4957.11 1190
4957.78 1214
4958.44 1242
4959.11 1245
4959.77 1294
4960.44 1250
4961.10 1311
4961.77 1352
4962.43 1373
4963.10 1500
4963.76 1552
4964.42 1600
4965.09 1623
4965.75 1576
4966.42 1556
4967.08 1517
4967.75 1390
4968.41 1368
4969.08 1300
4969.74 1272
4970.41 1241
4971.08 1204
4971.74 1220
4972.41 1231
4973.07 1211
4973.74 1277
4974.40 1263
4975.07 1261
4975.73 1293
4976.40 1312
4977.06 1329
4977.73 1373
4978.40 1394
4979.06 1426
4979.73 1360
4980.39 1287
4981.06 1274
4981.73 1255
4982.39 1194
4983.06 1186
4983.72 1167
4984.39 1163
4985.06 1219
4985.72 1170
4986.39 1105
4987.05 1173
4987.72 1139
4988.39 1080
4989.05 1107
4989.72 1058
4990.39 1080
4991.05 1045
4991.72 1081
4992.39 1117
4993.05 1063
4993.72 1013
4994.39 1058
4995.05 1085
4995.72 1048
4996.39 1033
4997.05 1033
4997.72 1017
4998.39 1029
4999.06 1017
4999.72 1029
5000.39 948
5001.06 1036
5001.73 985
5002.39 945
5003.06 959
5003.73 964
5004.39 1002
5005.06 1001
5005.73 996
5006.40 1007
5007.07 999
5007.73 1010
5008.40 1010
5009.07 1015
5009.74 998
5010.40 1030
5011.07 1001
5011.74 1019
5012.41 1050
5013.08 1048
5013.74 1030
5014.41 1030
5015.08 1028
5015.75 944
5016.42 943
5017.09 1012
5017.75 1002
5018.42 977
5019.09 1004
5019.76 961
5020.43 924
5021.10 978
5021.76 946
5022.43 955
5023.10 969
5023.77 1018
5024.44 1006
5025.11 1001
5025.78 993
5026.45 979
5027.12 988
5027.78 987
5028.45 1011
5029.12 968
5029.79 952
5030.46 967
5031.13 953
5031.80 952
5032.47 902
5033.14 927
5033.81 927
5034.48 912
5035.15 957
5035.82 946
5036.49 876
5037.16 948
5037.83 981
5038.50 980
5039.16 1018
5039.83 995
5040.50 977
5041.17 1000
5041.84 999
5042.51 1012
5043.18 933
5043.85 969
5044.52 964
5045.20 969
5045.87 980
5046.54 959
5047.21 1005
5047.88 1001
5048.55 982
5049.22 985
5049.89 1057
5050.56 1055
5051.23 1010
5051.90 979
5052.57 1050
5053.24 1056
5053.91 991
5054.58 980
5055.25 952
5055.92 1012
5056.60 989
5057.27 986
5057.94 954
5058.61 966
5059.28 1031
5059.95 938
5060.62 951
5061.29 960
5061.96 944
5062.64 998
5063.31 1033
5063.98 1055
5064.65 1068
5065.32 1109
5065.99 1098
5066.66 1066
5067.34 1026
5068.01 1028
5068.68 1059
5069.35 1092
5070.02 1075
5070.70 1082
5071.37 1062
5072.04 1096
5072.71 1093
5073.38 1034
5074.06 1054
5074.73 1085
5075.40 1095
5076.07 1109
5076.74 1102
5077.42 1132
5078.09 1151
5078.76 1206
5079.43 1255
5080.11 1349
5080.78 1324
5081.45 1257
5082.12 1268
5082.80 1241
5083.47 1226
5084.14 1312
5084.82 1205
5085.49 1223
5086.16 1203
5086.83 1137
5087.51 1154
5088.18 1179
5088.85 1260
5089.53 1337
5090.20 1311
5090.87 1335
5091.55 1340
5092.22 1389
5092.89 1418
5093.57 1361
5094.24 1320
5094.91 1325
5095.59 1342
5096.26 1244
5096.93 1193
5097.61 1153
5098.28 1170
5098.96 1107
5099.63 1100
5100.30 1143
5100.98 1201
5101.65 1183
5102.32 1157
5103.00 1123
5103.67 1296
5104.35 1324
5105.02 1275
5105.70 1316
5106.37 1320
5107.04 1285
5107.72 1255
5108.39 1221
5109.07 1222
5109.74 1205
5110.42 1170
5111.09 1135
5111.77 1228
5112.44 1197
5113.11 1168
5113.79 1119
5114.46 1154
5115.14 1138
5115.81 1165
5116.49 1208
5117.16 1251
5117.84 1437
5118.51 1485
5119.19 1597
5119.86 1717
5120.54 1734
5121.21 1707
5121.89 1686
5122.57 1672
5123.24 1615
5123.92 1521
5124.59 1511
5125.27 1382
5125.94 1351
5126.62 1285
5127.29 1222
5127.97 1273
5128.64 1202
5129.32 1193
5130.00 1243
5130.67 1246
5131.35 1305
5132.02 1271
5132.70 1284
5133.38 1283
5134.05 1295
5134.73 1340
5135.40 1293
5136.08 1168
5136.76 1171
5137.43 1174
5138.11 1178
5138.79 1206
5139.46 1159
5140.14 1206
5140.82 1167
5141.49 1077
5142.17 1094
5142.85 1105
5143.52 1049
5144.20 1032
5144.88 1042
5145.55 1039
5146.23 1092
5146.91 1042
5147.58 1032
5148.26 1026
5148.94 1041
5149.61 1084
5150.29 999
5150.97 978
5151.65 1010
5152.32 1043
5153.00 985
5153.68 990
5154.36 988
5155.03 1032
5155.71 1021
5156.39 1106
5157.07 1043
5157.74 1031
5158.42 1018
5159.10 1037
5159.78 1070
5160.45 1036
5161.13 1000
5161.81 1025
5162.49 1036
5163.17 1037
5163.84 976
5164.52 1021
5165.20 1036
5165.88 1016
5166.56 992
5167.24 1026
5167.91 1001
5168.59 988
5169.27 1053
5169.95 1024
5170.63 976
5171.31 927
5171.98 988
5172.66 975
5173.34 954
5174.02 917
5174.70 974
5175.38 1054
5176.06 972
5176.74 912
5177.41 969
5178.09 960
5178.77 955
5179.45 986
5180.13 974
5180.81 945
5181.49 983
5182.17 1019
5182.85 986
5183.53 966
5184.21 941
5184.89 979
5185.57 989
5186.24 983
5186.92 928
5187.60 941
5188.28 950
5188.96 926
5189.64 934
5190.32 936
5191.00 924
5191.68 937
5192.36 943
5193.04 915
5193.72 916
5194.40 920
5195.08 864
5195.76 910
5196.44 966
5197.12 973
5197.80 998
5198.48 995
5199.16 1022
5199.84 972
5200.52 931
5201.21 977
5201.89 983
5202.57 952
5203.25 1030
5203.93 983
5204.61 940
5205.29 1003
5205.97 982
5206.65 1000
5207.33 1036
5208.01 1073
5208.69 1054
5209.37 1079
5210.06 1125
5210.74 1175
5211.42 1209
5212.10 1154
5212.78 1157
5213.46 1113
5214.14 1168
5214.82 1147
5215.51 1177
5216.19 1243
5216.87 1257
5217.55 1260
5218.23 1163
5218.91 1159
5219.60 1171
5220.28 1106
5220.96 1127
5221.64 1179
5222.32 1294
5223.00 1282
5223.69 1308
5224.37 1363
5225.05 1365
5225.73 1331
5226.41 1263
5227.10 1189
5227.78 1100
5228.46 1122
5229.14 1099
5229.83 1077
5230.51 982
5231.19 1071
5231.87 1069
5232.56 1062
5233.24 1093
5233.92 1120
5234.60 1066
5235.29 1085
5235.97 1122
5236.65 1139
5237.34 1135
5238.02 1158
5238.70 1164
5239.38 1120
5240.07 1176
5240.75 1178
5241.43 1215
5242.12 1151
5242.80 1158
5243.48 1152
5244.17 1066
5244.85 1081
5245.53 1159
5246.22 1087
5246.90 1085
5247.58 1020
5248.27 1124
5248.95 1127
5249.63 1115
5250.32 1213
5251.00 1250
5251.69 1290
5252.37 1379
5253.05 1440
5253.74 1462
5254.42 1412
5255.11 1349
5255.79 1311
5256.47 1277
5257.16 1291
5257.84 1202
5258.53 1181
5259.21 1120
5259.89 1188
5260.58 1230
5261.26 1223
5261.95 1244
5262.63 1314
5263.32 1352
5264.00 1307
5264.69 1326
5265.37 1255
5266.06 1184
5266.74 1178
5267.43 1143
5268.11 1162
5268.79 1166
5269.48 1133
5270.16 1114
5270.85 1130
5271.53 1061
5272.22 1006
5272.91 1027
5273.59 1091
5274.28 1056
5274.96 1073
5275.65 1102
5276.33 1087
5277.02 1142
5277.70 1125
5278.39 1081
5279.07 1052
5279.76 1074
5280.45 1095
5281.13 1077
5281.82 1078
5282.50 1153
5283.19 1129
5283.87 1134
5284.56 1145
5285.25 1101
5285.93 1101
5286.62 1089
5287.30 1056
5287.99 1058
5288.68 1085
5289.36 1036
5290.05 1080
5290.74 1095
5291.42 1035
5292.11 1117
5292.79 1105
5293.48 1069
5294.17 1109
5294.85 1101
5295.54 1062
5296.23 1085
5296.91 1079
5297.60 1141
5298.29 1220
5298.98 1277
5299.66 1246
5300.35 1293
5301.04 1323
5301.72 1380
5302.41 1374
5303.10 1442
5303.78 1495
5304.47 1614
5305.16 1648
5305.85 1691
5306.53 1694
5307.22 1689
5307.91 1699
5308.60 1659
5309.28 1583
5309.97 1527
5310.66 1537
5311.35 1680
5312.03 1735
5312.72 1901
5313.41 1961
5314.10 1868
5314.79 1862
5315.47 1748
5316.16 1600
5316.85 1521
5317.54 1546
5318.23 1492
5318.91 1457
5319.60 1495
5320.29 1568
5320.98 1585
5321.67 1589
5322.36 1645
5323.04 1592
5323.73 1495
5324.42 1386
5325.11 1319
5325.80 1349
5326.49 1292
5327.18 1318
5327.86 1231
5328.55 1158
5329.24 1166
5329.93 1147
5330.62 1123
5331.31 1090
5332.00 1112
5332.69 1122
5333.38 1147
5334.06 1074
5334.75 1130
5335.44 1082
5336.13 1071
5336.82 1040
5337.51 1101
5338.20 1028
5338.89 1092
5339.58 1062
5340.27 1105
5340.96 1088
5341.65 1104
5342.34 1030
5343.03 1106
5343.72 1134
5344.41 1136
5345.10 1073
5345.79 1081
5346.48 1120
5347.17 1147
5347.86 1302
5348.55 1291
5349.24 1288
5349.93 1310
5350.62 1368
5351.31 1390
5352.00 1361
5352.69 1358
5353.38 1316
5354.07 1227
5354.76 1210
5355.45 1224
5356.14 1100
5356.83 1083
5357.52 1061
5358.21 1030
5358.90 1062
5359.59 1071
5360.29 1055
5360.98 1064
5361.67 1128
5362.36 1166
5363.05 1190
5363.74 1216
5364.43 1165
5365.12 1144
5365.81 1106
5366.50 1062
5367.20 989
5367.89 1018
5368.58 997
5369.27 987
5369.96 998
5370.65 1032
5371.34 1055
5372.04 1018
5372.73 1016
5373.42 1034
5374.11 1051
5374.80 1009
5375.49 1026
5376.19 997
5376.88 976
5377.57 954
5378.26 959
5378.95 1033
5379.65 1012
5380.34 1046
5381.03 992
5381.72 973
5382.42 950
5383.11 914
5383.80 923
5384.49 907
5385.19 957
5385.88 989
5386.57 1037
5387.26 1025
5387.96 1055
5388.65 1087
5389.34 1093
5390.03 1127
5390.73 1142
5391.42 1113
5392.11 1117
5392.80 1116
5393.50 1119
5394.19 1125
5394.88 1131
5395.58 1090
5396.27 1092
5396.96 1087
5397.66 1037
5398.35 1073
5399.04 1038
5399.74 1014
5400.43 1058
5401.12 967
5401.82 1002
5402.51 985
5403.20 945
5403.90 990
5404.59 1019
5405.29 1001
5405.98 1002
5406.67 1079
5407.37 1060
5408.06 977
5408.75 992
5409.45 1020
5410.14 996
5410.84 1027
5411.53 1045
5412.23 1008
5412.92 1043
5413.61 1015
5414.31 1084
5415.00 1003
5415.70 1020
5416.39 1053
5417.09 1110
5417.78 1086
5418.47 1114
5419.17 1070
5419.86 1040
5420.56 1055
5421.25 1069
5421.95 1134
5422.64 1145
5423.34 1142
5424.03 1148
5424.73 1134
5425.42 1122
5426.12 1076
5426.81 1082
5427.51 1077
5428.20 1108
5428.90 1081
5429.59 1036
5430.29 1089
5430.99 1090
5431.68 1103
5432.38 1126
5433.07 1140
5433.77 1142
5434.46 1199
5435.16 1137
5435.85 1170
5436.55 1171
5437.25 1239
5437.94 1213
5438.64 1219
5439.33 1202
5440.03 1227
5440.73 1184
5441.42 1199
5442.12 1166
5442.81 1209
5443.51 1282
5444.21 1261
5444.90 1252
5445.60 1291
5446.29 1313
5446.99 1402
5447.69 1481
5448.38 1498
5449.08 1500
5449.78 1557
5450.47 1543
5451.17 1525
5451.87 1427
5452.56 1382
5453.26 1397
5453.96 1428
5454.65 1356
5455.35 1342
5456.05 1322
5456.75 1348
5457.44 1307
5458.14 1361
5458.84 1395
5459.53 1373
5460.23 1413
5460.93 1466
5461.63 1385
5462.32 1431
5463.02 1468
5463.72 1486
5464.42 1517
5465.11 1550
5465.81 1543
5466.51 1566
5467.21 1508
5467.90 1478
5468.60 1482
5469.30 1560
5470.00 1577
5470.70 1547
5471.39 1573
5472.09 1584
5472.79 1662
5473.49 1610
5474.19 1653
5474.88 1705
5475.58 1747
5476.28 1719
5476.98 1742
5477.68 1907
5478.38 2065
5479.07 2371
5479.77 2676
5480.47 2871
5481.17 3194
5481.87 3399
5482.57 3348
5483.27 3209
5483.96 2959
5484.66 2593
5485.36 2424
5486.06 2264
5486.76 2203
5487.46 2151
5488.16 2031
5488.86 2025
5489.56 1964
5490.26 2035
5490.96 2028
5491.65 2098
5492.35 2188
5493.05 2187
5493.75 2308
5494.45 2306
5495.15 2308
5495.85 2353
5496.55 2426
5497.25 2472
5497.95 2489
5498.65 2647
5499.35 2984
5500.05 3591
5500.75 4357
5501.45 5076
5502.15 5691
5502.85 5549
5503.55 5096
5504.25 4630
5504.95 4095
5505.65 3389
5506.35 2875
5507.05 2530
5507.75 2232
5508.45 2120
5509.15 2016
5509.85 1988
5510.55 1933
5511.25 1774
5511.95 1778
5512.65 1765
5513.35 1745
5514.05 1693
5514.76 1752
5515.46 1809
5516.16 1807
5516.86 1816
5517.56 1820
5518.26 1715
5518.96 1770
5519.66 1826
5520.36 1783
5521.06 1769
5521.77 1804
5522.47 1764
5523.17 1768
5523.87 1700
5524.57 1551
5525.27 1496
5525.97 1447
5526.67 1390
5527.38 1388
5528.08 1382
5528.78 1369
5529.48 1334
5530.18 1417
5530.88 1398
5531.59 1407
5532.29 1455
5532.99 1463
5533.69 1437
5534.39 1326
5535.10 1389
5535.80 1381
5536.50 1292
5537.20 1342
5537.90 1376
5538.61 1435
5539.31 1402
5540.01 1438
5540.71 1353
5541.42 1319
5542.12 1384
5542.82 1319
5543.52 1270
5544.23 1295
5544.93 1239
5545.63 1254
5546.33 1200
5547.04 1171
5547.74 1188
5548.44 1216
5549.15 1215
5549.85 1199
5550.55 1190
5551.26 1181
5551.96 1237
5552.66 1188
5553.36 1215
5554.07 1205
5554.77 1171
5555.47 1185
5556.18 1129
5556.88 1182
5557.58 1166
5558.29 1199
5558.99 1229
5559.70 1246
5560.40 1188
5561.10 1194
5561.81 1286
5562.51 1284
5563.21 1250
5563.92 1227
5564.62 1249
5565.33 1329
5566.03 1291
5566.73 1269
5567.44 1257
5568.14 1269
5568.85 1226
5569.55 1177
5570.25 1183
5570.96 1164
5571.66 1110
5572.37 1123
5573.07 1121
5573.78 1179
5574.48 1298
5575.19 1232
5575.89 1210
5576.59 1245
5577.30 1260
5578.00 1206
5578.71 1211
5579.41 1208
5580.12 1214
5580.82 1142
5581.53 1147
5582.23 1165
5582.94 1120
5583.64 1119
5584.35 1121
5585.05 1139
5585.76 1136
5586.46 1154
5587.17 1121
5587.88 1146
5588.58 1143
5589.29 1163
5589.99 1200
5590.70 1176
5591.40 1096
5592.11 1114
5592.81 1089
5593.52 1092
5594.23 1128
5594.93 1158
5595.64 1145
5596.34 1107
5597.05 1132
5597.76 1121
5598.46 1111
5599.17 1162
5599.87 1160
5600.58 1133
5601.29 1099
5601.99 1119
5602.70 1126
5603.41 1149
5604.11 1142
5604.82 1156
5605.52 1237
5606.23 1231
5606.94 1131
5607.64 1182
5608.35 1158
5609.06 1156
5609.76 1193
5610.47 1150
5611.18 1102
5611.88 1136
5612.59 1162
5613.30 1167
5614.01 1139
5614.71 1185
5615.42 1212
5616.13 1140
5616.83 1154
5617.54 1181
5618.25 1198
5618.96 1226
5619.66 1191
5620.37 1168
5621.08 1197
5621.79 1173
5622.49 1228
5623.20 1260
5623.91 1182
5624.62 1214
5625.32 1247
5626.03 1301
5626.74 1249
5627.45 1247
5628.16 1324
5628.86 1326
5629.57 1325
5630.28 1346
5630.99 1436
5631.70 1395
5632.40 1432
5633.11 1484
5633.82 1492
5634.53 1487
5635.24 1474
5635.95 1493
5636.65 1515
5637.36 1598
5638.07 1698
5638.78 1709
5639.49 1771
5640.20 1731
5640.91 1808
5641.61 1798
5642.32 1756
5643.03 1699
5643.74 1680
5644.45 1673
5645.16 1585
5645.87 1495
5646.58 1432
5647.29 1373
5648.00 1344
5648.70 1395
5649.41 1428
5650.12 1370
5650.83 1388
5651.54 1482
5652.25 1475
5652.96 1489
5653.67 1412
5654.38 1442
5655.09 1423
5655.80 1437
5656.51 1427
5657.22 1421
5657.93 1493
5658.64 1501
5659.35 1638
5660.06 1758
5660.77 1765
5661.48 1696
5662.19 1772
5662.90 1680
5663.61 1698
5664.32 1639
5665.03 1515
5665.74 1557
5666.45 1510
5667.16 1454
5667.87 1413
5668.58 1445
5669.29 1394
5670.00 1513
5670.71 1561
5671.42 1654
5672.13 1625
5672.84 1665
5673.56 1686
5674.27 1606
5674.98 1562
5675.69 1485
5676.40 1393
5677.11 1350
5677.82 1307
5678.53 1280
5679.24 1309
5679.95 1307
5680.67 1367
5681.38 1405
5682.09 1415
5682.80 1342
5683.51 1336
5684.22 1338
5684.93 1283
5685.65 1227
5686.36 1221
5687.07 1226
5687.78 1251
5688.49 1236
5689.20 1203
5689.92 1231
5690.63 1179
5691.34 1266
5692.05 1247
5692.76 1245
5693.47 1204
5694.19 1163
5694.90 1164
5695.61 1150
5696.32 1154
5697.04 1131
5697.75 1069
5698.46 1058
5699.17 1077
5699.89 1093
5700.60 1145
5701.31 1125
5702.02 1149
5702.74 1087
5703.45 1178
5704.16 1121
5704.87 1169
5705.59 1159
5706.30 1141
5707.01 1139
5707.72 1100
5708.44 1102
5709.15 1084
5709.86 1098
5710.58 1101
5711.29 1114
5712.00 1126
5712.72 1044
5713.43 1073
5714.14 1080
5714.86 1035
5715.57 1071
5716.28 1085
5717.00 1046
5717.71 1042
5718.42 1073
5719.14 1055
5719.85 1048
5720.56 1027
5721.28 1040
5721.99 1093
5722.71 1059
5723.42 1069
5724.13 1116
5724.85 1095
5725.56 1086
5726.28 1148
5726.99 1213
5727.70 1189
5728.42 1259
5729.13 1258
5729.85 1163
5730.56 1174
5731.28 1174
5731.99 1140
5732.70 1153
5733.42 1096
5734.13 1024
5734.85 1057
5735.56 1091
5736.28 1110
5736.99 1051
5737.71 1015
5738.42 1067
5739.14 1068
5739.85 995
5740.57 950
5741.28 1018
5742.00 1046
5742.71 1036
5743.43 987
5744.14 1038
5744.86 1084
5745.57 1056
5746.29 999
5747.00 1009
5747.72 984
5748.43 1010
5749.15 1021
5749.87 1013
5750.58 1013
5751.30 1085
5752.01 1121
5752.73 1037
5753.44 1085
5754.16 1101
5754.88 1110
5755.59 1169
5756.31 1228
5757.02 1231
5757.74 1246
5758.46 1250
5759.17 1253
5759.89 1234
5760.60 1207
5761.32 1231
5762.04 1235
5762.75 1235
5763.47 1222
5764.19 1195
5764.90 1211
5765.62 1134
5766.34 1143
5767.05 1211
5767.77 1239
5768.49 1356
5769.20 1479
5769.92 1620
5770.64 1771
5771.35 1963
5772.07 2112
5772.79 2021
5773.50 1908
5774.22 1797
5774.94 1600
5775.65 1470
5776.37 1403
5777.09 1356
5777.81 1315
5778.52 1289
5779.24 1176
5779.96 1238
5780.68 1220
5781.39 1274
5782.11 1242
5782.83 1210
5783.55 1235
5784.26 1246
5784.98 1244
5785.70 1251
5786.42 1208
5787.14 1275
5787.85 1188
5788.57 1209
5789.29 1195
5790.01 1202
5790.73 1221
5791.44 1195
5792.16 1148
5792.88 1126
5793.60 1129
5794.32 1160
5795.03 1149
5795.75 1150
5796.47 1105
5797.19 1130
5797.91 1120
5798.63 1109
5799.35 1109
5800.06 1138
5800.78 1201
5801.50 1240
5802.22 1198
5802.94 1240
5803.66 1155
5804.38 1199
5805.10 1157
5805.82 1124
5806.53 1127
5807.25 1126
5807.97 1064
5808.69 1110
5809.41 1073
5810.13 1092
5810.85 1088
5811.57 1041
5812.29 1012
5813.01 1104
5813.73 1057
5814.45 1054
5815.17 1009
5815.89 1002
5816.61 1026
5817.33 1061
5818.05 1060
5818.77 1064
5819.49 1054
5820.20 1016
5820.92 1042
5821.64 1049
5822.36 1066
5823.09 1083
5823.81 1048
5824.53 1025
5825.25 985
5825.97 1045
5826.69 1092
5827.41 1038
5828.13 1028
5828.85 1041
5829.57 1068
5830.29 1047
5831.01 1046
5831.73 1046
5832.45 1079
5833.17 1069
5833.89 992
5834.61 1013
5835.33 1021
5836.05 1021
5836.78 997
5837.50 1052
5838.22 1038
5838.94 1002
5839.66 987
5840.38 996
5841.10 1001
5841.82 1002
5842.54 1031
5843.27 1056
5843.99 1047
5844.71 1061
5845.43 1031
5846.15 977
5846.87 957
5847.59 937
5848.32 991
5849.04 1023
5849.76 1015
5850.48 1078
5851.20 1085
5851.93 1101
5852.65 1052
5853.37 1113
5854.09 1079
5854.81 1117
5855.54 1127
5856.26 1109
5856.98 1073
5857.70 1048
5858.42 1025
5859.15 1056
5859.87 1051
5860.59 1078
5861.31 1098
5862.04 1073
5862.76 1059
5863.48 1021
5864.20 995
5864.93 1028
5865.65 1038
5866.37 1052
5867.10 1012
5867.82 1035
5868.54 1005
5869.26 1055
5869.99 1061
5870.71 1059
5871.43 1060
5872.16 1090
5872.88 1149
5873.60 1096
5874.33 1021
5875.05 1024
5875.77 1031
5876.50 1082
5877.22 1129
5877.94 1067
5878.67 1028
5879.39 1140
5880.11 1122
5880.84 1060
5881.56 1134
5882.28 1206
5883.01 1183
5883.73 1192
5884.46 1211
5885.18 1193
5885.90 1220
5886.63 1239
5887.35 1280
5888.08 1236
5888.80 1273
5889.52 1226
5890.25 1190
5890.97 1219
5891.70 1195
5892.42 1130
5893.15 1185
5893.87 1243
5894.59 1217
5895.32 1200
5896.04 1254
5896.77 1228
5897.49 1245
5898.22 1231
5898.94 1225
5899.67 1235
5900.39 1275
5901.12 1261
5901.84 1282
5902.57 1281
5903.29 1225
5904.02 1226
5904.74 1276
5905.47 1302
5906.19 1334
5906.92 1301
5907.64 1305
5908.37 1334
5909.09 1391
5909.82 1385
5910.55 1436
5911.27 1443
5912.00 1439
5912.72 1434
5913.45 1506
5914.17 1412
5914.90 1407
5915.63 1502
5916.35 1472
5917.08 1451
5917.80 1502
5918.53 1520
5919.25 1527
5919.98 1509
5920.71 1481
5921.43 1499
5922.16 1516
5922.89 1615
5923.61 1662
5924.34 1644
5925.06 1677
5925.79 1667
5926.52 1660
5927.24 1723
5927.97 1684
5928.70 1673
5929.42 1767
5930.15 1880
5930.88 1889
5931.60 1906
5932.33 1948
5933.06 1857
5933.78 1915
5934.51 2040
5935.24 2036
5935.97 2035
5936.69 2142
5937.42 2075
5938.15 2067
5938.87 2133
5939.60 2104
5940.33 2181
5941.06 2201
5941.78 2223
5942.51 2294
5943.24 2327
5943.97 2398
5944.69 2447
5945.42 2627
5946.15 2741
5946.88 2855
5947.60 2838
5948.33 2841
5949.06 2954
5949.79 2948
5950.52 3097
5951.24 3366
5951.97 3736
5952.70 4158
5953.43 4625
5954.16 4856
5954.88 4974
5955.61 5158
5956.34 4904
5957.07 4489
5957.80 4250
5958.53 3942
5959.25 3730
5959.98 3639
5960.71 3601
5961.44 3625
5962.17 3605
5962.90 3574
5963.63 3616
5964.36 3727
5965.08 3926
5965.81 4178
5966.54 4621
5967.27 5010
5968.00 5440
5968.73 5471
5969.46 5453
5970.19 5324
5970.92 5090
5971.65 4790
5972.37 4615
5973.10 4365
5973.83 4263
5974.56 4153
5975.29 4018
5976.02 4083
5976.75 4145
5977.48 4098
5978.21 4085
5978.94 4232
5979.67 4202
5980.40 4295
5981.13 4442
5981.86 4650
5982.59 4819
5983.32 4882
5984.05 4940
5984.78 4979
5985.51 4954
5986.24 4968
5986.97 5067
5987.70 4938
5988.43 4971
5989.16 4922
5989.89 4934
5990.62 4954
5991.35 4876
5992.08 4905
5992.81 4916
5993.54 4855
5994.27 4849
5995.00 4964
5995.74 5192
5996.47 5290
5997.20 5248
5997.93 5442
5998.66 5396
5999.39 5421
6000.12 5339
6000.85 5295
6001.58 5332
6002.31 5193
6003.04 5117
6003.78 5173
6004.51 5054
6005.24 4956
6005.97 5043
6006.70 4923
6007.43 4924
6008.16 5060
6008.90 5407
6009.63 5931
6010.36 6939
6011.09 8090
6011.82 9787
6012.55 11569
6013.29 13812
6014.02 15650
6014.75 16736
6015.48 17521
6016.21 17199
6016.95 16265
6017.68 14755
6018.41 13254
6019.14 11505
6019.87 9954
6020.61 8707
6021.34 7532
6022.07 6544
6022.80 5871
6023.54 5334
6024.27 4947
6025.00 4668
6025.73 4436
6026.47 4408
6027.20 4131
6027.93 4211
6028.66 4167
6029.40 4275
6030.13 4418
6030.86 4479
6031.59 4562
6032.33 4363
6033.06 4223
6033.79 3955
6034.53 3704
6035.26 3566
6035.99 3406
6036.73 3380
6037.46 3285
6038.19 3250
6038.93 3263
6039.66 3280
6040.39 3352
6041.13 3368
6041.86 3410
6042.59 3478
6043.33 3490
6044.06 3495
6044.79 3578
6045.53 3569
6046.26 3740
6047.00 3747
6047.73 3819
6048.46 3809
6049.20 3944
6049.93 3988
6050.67 4035
6051.40 4325
6052.13 4687
6052.87 5002
6053.60 5323
6054.34 5448
6055.07 5630
6055.81 5339
6056.54 5079
6057.27 4697
6058.01 4310
6058.74 4105
6059.48 3872
6060.21 3794
6060.95 3714
6061.68 3609
6062.42 3607
6063.15 3501
6063.89 3389
6064.62 3351
6065.36 3377
6066.09 3256
6066.83 3249
6067.56 3155
6068.30 3096
6069.03 3134
6069.77 3010
6070.50 2963
6071.24 2961
6071.97 2941
6072.71 2997
6073.44 2840
6074.18 2813
6074.91 2880
6075.65 2850
6076.39 2805
6077.12 2717
6077.86 2698
6078.59 2709
6079.33 2648
6080.06 2678
6080.80 2655
6081.54 2516
6082.27 2598
6083.01 2477
6083.74 2446
6084.48 2343
6085.22 2350
6085.95 2391
6086.69 2416
6087.42 2337
6088.16 2382
6088.90 2434
6089.63 2505
6090.37 2568
6091.11 2582
6091.84 2546
6092.58 2654
6093.32 2558
6094.05 2499
6094.79 2464
6095.53 2441
6096.26 2396
6097.00 2369
6097.74 2365
6098.47 2331
6099.21 2299
6099.95 2181
6100.69 2199
6101.42 2245
6102.16 2157
6102.90 2136
6103.63 2187
6104.37 2212
6105.11 2265
6105.85 2250
6106.58 2199
6107.32 2185
6108.06 2169
6108.80 2147
6109.53 2157
6110.27 2192
6111.01 2167
6111.75 2196
6112.49 2251
6113.22 2197
6113.96 2209
6114.70 2245
6115.44 2335
6116.17 2362
6116.91 2452
6117.65 2455
6118.39 2374
6119.13 2419
6119.87 2428
6120.60 2402
6121.34 2382
6122.08 2375
6122.82 2408
6123.56 2412
6124.30 2381
6125.03 2467
6125.77 2448
6126.51 2396
6127.25 2403
6127.99 2412
6128.73 2449
6129.47 2419
6130.21 2413
6130.94 2394
6131.68 2410
6132.42 2435
6133.16 2346
6133.90 2327
6134.64 2415
6135.38 2459
6136.12 2453
6136.86 2520
6137.60 2591
6138.34 2742
6139.08 2848
6139.81 2815
6140.55 2890
6141.29 2829
6142.03 2882
6142.77 2916
6143.51 2944
6144.25 2949
6144.99 2789
6145.73 2865
6146.47 2833
6147.21 2791
6147.95 2813
6148.69 2826
6149.43 2815
6150.17 2807
6150.91 2757
6151.65 2791
6152.39 2803
6153.13 2827
6153.87 2839
6154.61 2924
6155.35 3038
6156.09 3123
6156.83 3021
6157.58 3035
6158.32 3101
6159.06 3174
6159.80 3198
6160.54 3201
6161.28 3309
6162.02 3282
6162.76 3363
6163.50 3572
6164.24 3662
6164.98 3831
6165.72 3991
6166.46 4230
6167.21 4412
6167.95 4588
6168.69 4595
6169.43 4548
6170.17 4528
6170.91 4494
6171.65 4379
6172.39 4241
6173.14 4119
6173.88 4131
6174.62 4075
6175.36 3961
6176.10 3995
6176.84 3992
6177.59 4031
6178.33 4181
6179.07 4463
6179.81 4754
6180.55 5339
6181.30 6145
6182.04 6902
6182.78 7678
6183.52 8373
6184.26 8921
6185.01 8925
6185.75 8699
6186.49 8184
6187.23 7771
6187.97 7229
6188.72 6568
6189.46 6028
6190.20 5576
6190.94 5302
6191.69 5084
6192.43 4962
6193.17 4913
6193.92 4963
6194.66 4956
6195.40 4890
6196.14 4726
6196.89 4685
6197.63 4710
6198.37 4645
6199.12 4577
6199.86 4529
6200.60 4536
6201.34 4584
6202.09 4569
6202.83 4711
6203.57 4774
6204.32 5133
6205.06 5731
6205.80 6642
6206.55 8191
6207.29 10446
6208.03 12911
6208.78 15398
6209.52 17824
6210.27 19503
6211.01 20075
6211.75 19273
6212.50 17821
6213.24 15698
6213.98 13540
6214.73 11515
6215.47 9891
6216.22 8286
6216.96 6786
6217.71 5913
6218.45 5227
6219.19 4715
6219.94 4376
6220.68 4058
6221.43 3885
6222.17 3740
6222.92 3588
6223.66 3570
6224.40 3517
6225.15 3453
6225.89 3251
6226.64 3097
6227.38 3030
6228.13 2935
6228.87 2778
6229.62 2639
6230.36 2480
6231.11 2406
6231.85 2370
6232.60 2402
6233.34 2483
6234.09 2525
6234.83 2500
6235.58 2503
6236.32 2525
6237.07 2554
6237.81 2693
6238.56 2824
6239.30 2899
6240.05 3128
6240.80 3388
6241.54 3537
6242.29 3555
6243.03 3381
6243.78 3340
6244.52 3268
6245.27 3201
6246.02 3386
6246.76 3388
6247.51 3430
6248.25 3560
6249.00 3555
6249.75 3487
6250.49 3494
6251.24 3391
6251.98 3253
6252.73 3115
6253.48 2992
6254.22 2940
6254.97 2940
6255.72 2939
6256.46 2845
6257.21 2822
6257.95 2732
6258.70 2735
6259.45 2755
6260.19 2648
6260.94 2644
6261.69 2593
6262.43 2668
6263.18 2603
6263.93 2583
6264.68 2590
6265.42 2581
6266.17 2519
6266.92 2453
6267.66 2472
6268.41 2412
6269.16 2432
6269.91 2434
6270.65 2417
6271.40 2477
6272.15 2436
6272.89 2337
6273.64 2402
6274.39 2443
6275.14 2454
6275.88 2468
6276.63 2449
6277.38 2523
6278.13 2556
6278.88 2511
6279.62 2523
6280.37 2455
6281.12 2565
6281.87 2519
6282.62 2465
6283.36 2345
6284.11 2223
6284.86 2185
6285.61 2108
6286.36 2180
6287.10 2145
6287.85 2110
6288.60 2087
6289.35 2044
6290.10 2003
6290.85 1980
6291.59 1956
6292.34 1980
6293.09 2003
6293.84 1898
6294.59 1911
6295.34 1950
6296.09 1982
6296.84 1964
6297.58 2038
6298.33 1998
6299.08 1914
6299.83 1936
6300.58 1923
6301.33 1837
6302.08 1819
6302.83 1846
6303.58 1834
6304.33 1826
6305.08 1832
6305.83 1809
6306.58 1760
6307.32 1867
6308.07 1886
6308.82 1884
6309.57 1916
6310.32 1942
6311.07 1959
6311.82 2022
6312.57 2051
6313.32 1987
6314.07 2017
6314.82 2059
6315.57 2015
6316.32 2033
6317.07 2136
6317.82 2196
6318.57 2124
6319.32 1981
6320.07 1945
6320.82 1919
6321.57 1819
6322.32 1856
6323.07 1781
6323.82 1749
6324.58 1664
6325.33 1686
6326.08 1733
6326.83 1709
6327.58 1738
6328.33 1748
6329.08 1753
6329.83 1776
6330.58 1764
6331.33 1743
6332.08 1748
6332.83 1652
6333.58 1673
6334.34 1681
6335.09 1681
6335.84 1739
6336.59 1681
6337.34 1708
6338.09 1746
6338.84 1727
6339.59 1701
6340.35 1773
6341.10 1790
6341.85 1748
6342.60 1695
6343.35 1744
6344.10 1731
6344.86 1751
6345.61 1748
6346.36 1749
6347.11 1785
6347.86 1818
6348.62 1805
6349.37 1827
6350.12 1859
6350.87 1890
6351.62 1983
6352.38 2052
6353.13 2108
6353.88 2168
6354.63 2143
6355.38 2213
6356.14 2194
6356.89 2220
6357.64 2170
6358.39 2131
6359.15 2049
6359.90 2063
6360.65 1990
6361.40 1959
6362.16 1989
6362.91 1913
6363.66 1884
6364.42 1924
6365.17 1901
6365.92 2074
6366.67 2120
6367.43 2282
6368.18 2392
6368.93 2568
6369.69 2712
6370.44 2705
6371.19 2566
6371.95 2348
6372.70 2279
6373.45 2184
6374.21 2019
6374.96 1981
6375.71 1946
6376.47 1906
6377.22 1924
6377.98 1922
6378.73 1867
6379.48 1921
6380.24 1898
6380.99 1923
6381.74 1989
6382.50 1994
6383.25 1955
6384.01 1990
6384.76 2042
6385.51 1942
6386.27 1857
6387.02 1833
6387.78 1769
6388.53 1776
6389.29 1743
6390.04 1696
6390.79 1695
6391.55 1713
6392.30 1713
6393.06 1785
6393.81 1736
6394.57 1713
6395.32 1657
6396.08 1657
6396.83 1688
6397.59 1678
6398.34 1713
6399.10 1713
6399.85 1668
6400.61 1692
6401.36 1734
6402.12 1692
6402.87 1662
6403.63 1625
6404.38 1649
6405.14 1673
6405.89 1617
6406.65 1675
6407.40 1723
6408.16 1767
6408.91 1803
6409.67 1848
6410.43 1893
6411.18 1944
6411.94 1945
6412.69 1881
6413.45 1832
6414.20 1832
6414.96 1841
6415.72 1860
6416.47 1896
6417.23 1916
6417.98 1977
6418.74 1928
6419.50 1961
6420.25 1927
6421.01 1857
6421.77 1787
6422.52 1737
6423.28 1726
6424.03 1726
6424.79 1687
6425.55 1704
6426.30 1682
6427.06 1666
6427.82 1618
6428.57 1671
6429.33 1695
6430.09 1738
6430.84 1671
6431.60 1677
6432.36 1693
6433.11 1673
6433.87 1712
6434.63 1706
6435.39 1711
6436.14 1745
6436.90 1740
6437.66 1753
6438.41 1764
6439.17 1804
6439.93 1814
6440.69 1804
6441.44 1814
6442.20 1819
6442.96 1918
6443.72 1797
6444.47 1819
6445.23 1824
6445.99 1909
6446.75 1884
6447.50 1867
6448.26 1869
6449.02 1911
6449.78 1898
6450.54 1882
6451.29 1846
6452.05 1850
6452.81 1830
6453.57 1851
6454.33 1848
6455.08 1898
6455.84 1972
6456.60 2032
6457.36 2044
6458.12 1994
6458.88 1927
6459.64 1932
6460.39 1974
6461.15 2050
6461.91 2048
6462.67 2034
6463.43 2102
6464.19 2114
6464.95 2185
6465.70 2289
6466.46 2362
6467.22 2413
6467.98 2381
6468.74 2395
6469.50 2398
6470.26 2387
6471.02 2351
6471.78 2273
6472.54 2282
6473.30 2358
6474.05 2378
6474.81 2416
6475.57 2414
6476.33 2387
6477.09 2484
6477.85 2536
6478.61 2520
6479.37 2521
6480.13 2570
6480.89 2592
6481.65 2670
6482.41 2729
6483.17 2795
6483.93 2823
6484.69 2867
6485.45 2954
6486.21 2982
6486.97 2976
6487.73 3015
6488.49 3089
6489.25 3084
6490.01 3215
6490.77 3249
6491.53 3331
6492.29 3423
6493.05 3554
6493.81 3601
6494.57 3558
6495.33 3544
6496.10 3519
6496.86 3520
6497.62 3506
6498.38 3612
6499.14 3605
6499.90 3550
6500.66 3545
6501.42 3565
6502.18 3554
6502.94 3679
6503.70 3806
6504.47 4065
6505.23 4662
6505.99 5659
6506.75 7088
6507.51 8856
6508.27 10631
6509.03 12124
6509.79 13159
6510.56 13360
6511.32 12846
6512.08 11939
6512.84 10527
6513.60 9247
6514.36 8085
6515.13 7075
6515.89 6246
6516.65 5593
6517.41 5128
6518.17 4722
6518.94 4565
6519.70 4495
6520.46 4360
6521.22 4293
6521.98 4268
6522.75 4352
6523.51 4349
6524.27 4455
6525.03 4643
6525.79 4995
6526.56 5361
6527.32 5788
6528.08 6307
6528.84 6654
6529.61 6738
6530.37 6589
6531.13 6551
6531.90 6244
6532.66 6047
6533.42 6104
6534.18 6415
6534.95 6973
6535.71 7639
6536.47 8462
6537.24 9127
6538.00 9378
6538.76 9235
6539.53 8838
6540.29 8089
6541.05 7241
6541.82 6465
6542.58 5751
6543.34 5232
6544.11 4836
6544.87 4553
6545.63 4315
6546.40 4250
6547.16 4226
6547.92 4190
6548.69 4063
6549.45 3999
6550.21 3882
6550.98 3768
6551.74 3661
6552.51 3617
6553.27 3599
6554.03 3558
6554.80 3493
6555.56 3444
6556.33 3422
6557.09 3404
6557.85 3380
6558.62 3382
6559.38 3363
6560.15 3391
6560.91 3478
6561.68 3554
6562.44 3596
6563.21 3624
6563.97 3649
6564.74 3734
6565.50 3788
6566.26 3744
6567.03 3777
6567.79 3818
6568.56 3807
6569.32 3829
6570.09 3827
6570.85 3817
6571.62 3859
6572.38 3799
6573.15 3913
6573.91 4000
6574.68 3986
6575.44 4005
6576.21 4110
6576.98 4139
6577.74 4181
6578.51 4169
6579.27 4132
6580.04 4117
6580.80 4125
6581.57 4147
6582.33 4110
6583.10 4181
6583.87 4201
6584.63 4212
6585.40 4246
6586.16 4407
6586.93 4287
6587.70 4336
6588.46 4223
6589.23 4114
6589.99 4148
6590.76 4189
6591.53 4366
6592.29 4574
6593.06 4818
6593.82 5188
6594.59 5438
6595.36 5821
6596.12 6146
6596.89 6194
6597.66 6117
6598.42 6068
6599.19 5871
6599.96 5395
6600.72 5091
6601.49 4742
6602.26 4343
6603.02 4172
6603.79 3948
6604.56 3822
6605.33 3762
6606.09 3674
6606.86 3642
6607.63 3629
6608.39 3655
6609.16 3647
6609.93 3662
6610.70 3652
6611.46 3634
6612.23 3617
6613.00 3656
6613.77 3583
6614.53 3622
6615.30 3533
6616.07 3578
6616.84 3609
6617.60 3540
6618.37 3581
6619.14 3578
6619.91 3760
6620.68 3912
6621.44 4051
6622.21 4318
6622.98 4534
6623.75 4744
6624.52 4796
6625.28 4828
6626.05 4704
6626.82 4657
6627.59 4575
6628.36 4338
6629.13 4159
6629.89 3979
6630.66 3859
6631.43 3816
6632.20 3987
6632.97 4084
6633.74 4214
6634.51 4487
6635.27 4645
6636.04 4698
6636.81 4899
6637.58 4997
6638.35 4961
6639.12 5039
6639.89 5122
6640.66 5380
6641.43 5605
6642.19 5736
6642.96 5907
6643.73 5987
6644.50 5806
6645.27 5615
6646.04 5254
6646.81 4868
6647.58 4487
6648.35 4209
6649.12 3946
6649.89 3715
6650.66 3513
6651.43 3375
6652.20 3281
6652.97 3195
6653.74 3145
6654.51 3073
6655.28 3092
6656.05 3091
6656.82 3089
6657.59 3077
6658.36 3104
6659.13 3157
6659.90 3068
6660.67 3026
6661.44 3130
6662.21 3015
6662.98 2943
6663.75 3038
6664.52 3065
6665.29 3056
6666.06 2994
6666.83 2931
6667.60 2981
6668.37 3023
6669.14 3006
6669.91 3115
6670.68 3196
6671.46 3353
6672.23 3362
6673.00 3388
6673.77 3414
6674.54 3454
6675.31 3285
6676.08 3288
6676.85 3290
6677.62 3351
6678.40 3421
6679.17 3414
6679.94 3453
6680.71 3446
6681.48 3497
6682.25 3584
6683.02 3472
6683.80 3671
6684.57 3882
6685.34 4144
6686.11 4344
6686.88 4469
6687.65 4593
6688.43 4545
6689.20 4281
6689.97 4027
6690.74 3810
6691.51 3458
6692.29 3358
6693.06 3235
6693.83 3132
6694.60 3020
6695.37 2896
6696.15 2813
6696.92 2780
6697.69 2769
6698.46 2757
6699.24 2782
6700.01 2768
6700.78 2819
6701.55 2697
6702.33 2714
6703.10 2686
6703.87 2742
6704.64 2719
6705.42 2600
6706.19 2604
6706.96 2711
6707.74 2655
6708.51 2591
6709.28 2576
6710.06 2510
6710.83 2493
6711.60 2482
6712.37 2476
6713.15 2367
6713.92 2386
6714.69 2418
6715.47 2330
6716.24 2375
6717.01 2419
6717.79 2314
6718.56 2346
6719.34 2435
6720.11 2411
6720.88 2271
6721.66 2322
6722.43 2299
6723.20 2303
6723.98 2338
6724.75 2375
6725.53 2406
6726.30 2393
6727.07 2389
6727.85 2318
6728.62 2303
6729.40 2330
6730.17 2303
6730.95 2348
6731.72 2374
6732.49 2453
6733.27 2476
6734.04 2492
6734.82 2474
6735.59 2554
6736.37 2635
6737.14 2667
6737.92 2613
6738.69 2584
6739.47 2650
6740.24 2643
6741.01 2600
6741.79 2628
6742.56 2707
6743.34 2728
6744.11 2733
6744.89 2722
6745.67 2769
6746.44 2767
6747.22 2773
6747.99 2764
6748.77 2769
6749.54 2930
6750.32 2998
6751.09 3048
6751.87 3185
6752.64 3478
6753.42 3694
6754.19 3905
6754.97 4089
6755.75 4130
6756.52 3976
6757.30 3802
6758.07 3609
6758.85 3420
6759.63 3279
6760.40 3221
6761.18 3173
6761.95 3146
6762.73 3135
6763.51 3096
6764.28 3010
6765.06 2987
6765.83 2977
6766.61 2950
6767.39 2901
6768.16 2918
6768.94 2864
6769.72 2881
6770.49 2918
6771.27 2878
6772.05 2832
6772.82 2781
6773.60 2724
6774.38 2625
6775.15 2575
6775.93 2494
6776.71 2545
6777.48 2525
6778.26 2520
6779.04 2540
6779.82 2519
6780.59 2496
6781.37 2377
6782.15 2415
6782.92 2399
6783.70 2377
6784.48 2406
6785.26 2381
6786.03 2430
6786.81 2403
6787.59 2422
6788.37 2384
6789.14 2376
6789.92 2236
6790.70 2141
6791.48 2159
6792.25 2142
6793.03 2179
6793.81 2113
6794.59 2121
6795.37 2126
6796.14 2073
6796.92 2102
6797.70 2100
6798.48 2118
6799.26 2073
6800.04 2073
6800.81 2076
6801.59 2061
6802.37 2076
6803.15 2067
6803.93 2157
6804.71 2109
6805.48 2198
6806.26 2224
6807.04 2254
6807.82 2297
6808.60 2259
6809.38 2271
6810.16 2184
6810.94 2167
6811.71 2148
6812.49 2119
6813.27 2118
6814.05 2067
6814.83 2115
6815.61 2108
6816.39 2139
6817.17 2133
6817.95 2045
6818.73 2096
6819.51 2109
6820.29 2146
6821.07 2121
6821.84 2113
6822.62 2074
6823.40 2005
6824.18 2034
6824.96 2057
6825.74 2075
6826.52 2012
6827.30 2024
6828.08 1968
6828.86 2013
6829.64 1982
6830.42 1948
6831.20 1966
6831.98 1921
6832.76 2007
6833.54 1995
6834.32 2027
6835.10 2028
6835.88 2164
6836.66 2265
6837.44 2521
6838.22 2727
6839.01 2919
6839.79 3109
6840.57 3234
6841.35 3257
6842.13 3134
6842.91 3077
6843.69 2978
6844.47 2717
6845.25 2591
6846.03 2489
6846.81 2431
6847.59 2396
6848.37 2447
6849.16 2613
6849.94 2798
6850.72 3099
6851.50 3253
6852.28 3376
6853.06 3322
6853.84 3213
6854.62 3105
6855.41 2984
6856.19 2928
6856.97 2684
6857.75 2634
6858.53 2535
6859.31 2454
6860.10 2322
6860.88 2308
6861.66 2291
6862.44 2313
6863.22 2285
6864.00 2319
6864.79 2358
6865.57 2325
6866.35 2324
6867.13 2380
6867.91 2395
6868.70 2345
6869.48 2435
6870.26 2462
6871.04 2513
6871.83 2454
6872.61 2470
6873.39 2449
6874.17 2529
6874.96 2595
6875.74 2685
6876.52 2755
6877.30 2844
6878.09 2757
6878.87 2826
6879.65 3008
6880.43 3248
6881.22 3537
6882.00 3816
6882.78 4313
6883.57 4542
6884.35 4564
6885.13 4475
6885.92 4397
6886.70 4366
6887.48 4484
6888.27 4690
6889.05 4952
6889.83 5059
6890.62 5171
6891.40 5024
6892.18 4702
6892.97 4468
6893.75 4226
6894.53 3864
6895.32 3600
6896.10 3397
6896.88 3257
6897.67 3134
6898.45 3052
6899.24 2984
6900.02 2956
6900.80 2934
6901.59 2758
6902.37 2933
6903.16 2933
6903.94 2911
6904.73 2896
6905.51 2890
6906.29 2840
6907.08 2848
6907.86 2790
6908.65 2786
6909.43 2776
6910.22 2749
6911.00 2704
6911.79 2573
6912.57 2570
6913.35 2534
6914.14 2479
6914.92 2492
6915.71 2563
6916.49 2521
6917.28 2496
6918.06 2566
6918.85 2631
6919.63 2551
6920.42 2572
6921.20 2569
6921.99 2636
6922.78 2674
6923.56 2647
6924.35 2638
6925.13 2627
6925.92 2671
6926.70 2674
6927.49 2635
6928.27 2802
6929.06 2787
6929.84 2794
6930.63 2877
6931.42 2764
6932.20 2767
6932.99 2844
6933.77 2912
6934.56 2834
6935.35 2932
6936.13 2928
6936.92 2888
6937.70 3032
6938.49 3030
6939.28 3288
6940.06 3379
6940.85 3562
6941.63 3740
6942.42 3948
6943.21 4078
6943.99 4283
6944.78 4309
6945.57 4338
6946.35 4353
6947.14 4564
6947.93 4727
6948.71 4808
6949.50 5027
6950.29 5079
6951.07 5155
6951.86 5075
6952.65 4821
6953.44 4625
6954.22 4339
6955.01 4231
6955.80 4030
6956.58 4034
6957.37 3854
6958.16 3807
6958.95 3835
6959.73 3776
6960.52 3843
6961.31 3848
6962.09 3807
6962.88 3838
6963.67 3943
6964.46 4112
6965.25 4229
6966.03 4318
6966.82 4443
6967.61 4646
6968.40 4923
6969.18 5146
6969.97 5319
6970.76 5362
6971.55 5466
6972.34 5481
6973.12 5467
6973.91 5395
6974.70 5324
6975.49 5314
6976.28 5275
6977.07 5278
6977.85 5399
6978.64 5543
6979.43 5760
6980.22 6036
6981.01 6449
6981.80 7235
6982.59 8478
6983.37 10265
6984.16 12485
6984.95 15083
6985.74 17536
6986.53 19667
6987.32 20838
6988.11 20953
6988.90 20054
6989.69 18757
6990.47 16577
6991.26 14434
6992.05 12141
6992.84 10412
6993.63 8789
6994.42 7438
6995.21 6463
6996.00 5675
6996.79 5055
6997.58 4503
6998.37 4216
6999.16 3990
6999.95 3866
7000.74 3663
7001.53 3509
7002.32 3528
7003.11 3472
7003.90 3347
7004.69 3250
7005.48 3115
7006.27 2966
7007.06 2976
7007.85 2865
7008.64 2787
7009.43 2705
7010.22 2719
7011.01 2735
7011.80 2773
7012.59 2836
7013.38 2958
7014.17 3070
7014.96 3080
7015.75 3110
7016.54 3139
7017.33 3208
7018.12 3145
7018.91 3166
7019.70 3120
7020.49 3280
7021.28 3426
7022.07 3495
7022.87 3574
7023.66 3753
7024.45 3867
7025.24 3898
7026.03 3908
7026.82 3938
7027.61 3960
7028.40 3888
7029.19 3842
7029.99 3792
7030.78 3601
7031.57 3437
7032.36 3396
7033.15 3434
7033.94 3309
7034.74 3355
7035.53 3363
7036.32 3510
7037.11 3634
7037.90 3702
7038.69 3870
7039.49 3915
7040.28 3893
7041.07 3769
7041.86 3802
7042.65 3816
7043.45 3826
7044.24 3881
7045.03 3805
7045.82 3825
7046.61 3718
7047.41 3768
7048.20 3777
7048.99 3766
7049.78 3954
7050.58 4269
7051.37 4508
7052.16 4567
7052.95 4679
7053.75 4531
7054.54 4372
7055.33 4074
7056.13 3876
7056.92 3840
7057.71 3723
7058.50 3579
7059.30 3640
7060.09 3711
7060.88 3666
7061.68 3567
7062.47 3560
7063.26 3429
7064.06 3331
7064.85 3333
7065.64 3196
7066.44 3155
7067.23 3095
7068.02 3045
7068.82 2941
7069.61 2910
7070.40 2967
7071.20 2907
7071.99 2792
7072.78 2741
7073.58 2785
7074.37 2636
7075.17 2617
7075.96 2552
7076.75 2528
7077.55 2539
7078.34 2542
7079.14 2540
7079.93 2433
7080.72 2490
7081.52 2441
7082.31 2482
7083.11 2431
7083.90 2412
7084.70 2374
7085.49 2350
7086.28 2402
7087.08 2418
7087.87 2480
7088.67 2486
7089.46 2466
7090.26 2478
7091.05 2380
7091.85 2275
7092.64 2364
7093.44 2350
7094.23 2292
7095.03 2203
7095.82 2150
7096.62 2111
7097.41 2142
7098.21 2045
7099.00 2031
7099.80 2069
7100.59 2074
7101.39 2037
7102.18 2120
7102.98 2010
7103.77 1987
7104.57 1997
7105.37 1913
7106.16 1980
7106.96 1957
7107.75 1921
7108.55 1906
7109.34 1889
7110.14 1864
7110.94 1849
7111.73 1861
7112.53 1829
7113.32 1811
7114.12 1852
7114.92 1881
7115.71 1851
7116.51 1887
7117.30 1905
7118.10 1853
7118.90 1876
7119.69 1823
7120.49 1802
7121.29 1794
7122.08 1851
7122.88 1798
7123.68 1808
7124.47 1782
7125.27 1752
7126.07 1782
7126.86 1864
7127.66 1856
7128.46 1834
7129.25 1880
7130.05 1960
7130.85 1966
7131.64 1955
7132.44 1903
7133.24 1880
7134.04 1887
7134.83 1849
7135.63 1841
7136.43 1760
7137.23 1731
7138.02 1725
7138.82 1685
7139.62 1679
7140.42 1596
7141.21 1610
7142.01 1663
7142.81 1646
7143.61 1596
7144.40 1563
7145.20 1598
7146.00 1595
7146.80 1577
7147.59 1606
7148.39 1553
7149.19 1534
7149.99 1503
7150.79 1530
7151.59 1501
7152.38 1499
7153.18 1475
7153.98 1489
7154.78 1534
7155.58 1441
7156.38 1551
7157.17 1527
7157.97 1522
7158.77 1495
7159.57 1521
7160.37 1544
7161.17 1469
7161.97 1470
7162.76 1471
7163.56 1454
7164.36 1448
7165.16 1422
7165.96 1424
7166.76 1405
7167.56 1438
7168.36 1404
7169.16 1377
7169.96 1355
7170.75 1356
7171.55 1456
7172.35 1411
7173.15 1380
7173.95 1384
7174.75 1326
7175.55 1346
7176.35 1363
7177.15 1269
7177.95 1244
7178.75 1216
7179.55 1282
7180.35 1319
7181.15 1269
7181.95 1324
7182.75 1308
7183.55 1319
7184.35 1357
7185.15 1365
7185.95 1314
7186.75 1284
7187.55 1242
7188.35 1264
7189.15 1309
7189.95 1276
7190.75 1288
7191.55 1245
7192.35 1209
7193.15 1280
7193.95 1228
7194.75 1216
7195.55 1286
7196.35 1273
7197.15 1286
7197.95 1263
7198.76 1242
7199.56 1288
7200.36 1190
7201.16 1233
7201.96 1255
7202.76 1216
7203.56 1232
7204.36 1268
7205.16 1247
7205.96 1250
7206.77 1234
7207.57 1246
7208.37 1315
7209.17 1320
7209.97 1328
7210.77 1339
7211.57 1323
7212.38 1384
7213.18 1325
7213.98 1364
7214.78 1342
7215.58 1327
7216.38 1378
7217.19 1368
7217.99 1400
7218.79 1426
7219.59 1469
7220.39 1449
7221.20 1439
7222.00 1423
7222.80 1477
7223.60 1457
7224.40 1436
7225.21 1387
7226.01 1347
7226.81 1369
7227.61 1389
7228.42 1408
7229.22 1425
7230.02 1380
7230.82 1313
7231.63 1352
7232.43 1338
7233.23 1307
7234.03 1404
7234.84 1396
7235.64 1429
7236.44 1553
7237.25 1578
7238.05 1588
7238.85 1620
7239.65 1603
7240.46 1603
7241.26 1580
7242.06 1499
7242.87 1457
7243.67 1436
7244.47 1357
7245.28 1358
7246.08 1356
7246.88 1357
7247.69 1400
7248.49 1312
7249.30 1266
7250.10 1297
7250.90 1318
7251.71 1292
7252.51 1297
7253.31 1310
7254.12 1341
7254.92 1318
7255.73 1355
7256.53 1353
7257.33 1324
7258.14 1352
7258.94 1316
7259.75 1318
7260.55 1387
7261.35 1286
7262.16 1320
7262.96 1282
7263.77 1250
7264.57 1270
7265.38 1276
7266.18 1272
7266.99 1290
7267.79 1268
7268.59 1285
7269.40 1299
7270.20 1331
7271.01 1331
7271.81 1334
7272.62 1317
7273.42 1292
7274.23 1305
7275.03 1366
7275.84 1355
7276.64 1355
7277.45 1354
7278.25 1422
7279.06 1328
7279.86 1434
7280.67 1449
7281.48 1512
7282.28 1634
7283.09 1777
7283.89 1855
7284.70 2015
7285.50 2007
7286.31 2174
7287.11 2204
7287.92 2106
7288.73 1966
7289.53 1925
7290.34 1819
7291.14 1699
7291.95 1653
7292.76 1639
7293.56 1531
7294.37 1454
7295.17 1549
7295.98 1500
7296.79 1459
7297.59 1420
7298.40 1482
7299.21 1470
7300.01 1502
7300.82 1468
7301.62 1520
7302.43 1543
7303.24 1509
7304.04 1556
7304.85 1594
7305.66 1628
7306.46 1536
7307.27 1570
7308.08 1604
7308.89 1595
7309.69 1618
7310.50 1648
7311.31 1729
7312.11 1762
7312.92 1751
7313.73 1785
7314.53 1770
7315.34 1828
7316.15 1902
7316.96 1980
7317.76 2173
7318.57 2453
7319.38 2869
7320.19 3192
7320.99 3306
7321.80 3341
7322.61 3263
7323.42 3087
7324.22 2834
7325.03 2553
7325.84 2365
7326.65 2144
7327.46 2034
7328.26 1925
7329.07 1868
7329.88 1804
7330.69 1784
7331.50 1758
7332.30 1759
7333.11 1701
7333.92 1700
7334.73 1663
7335.54 1664
7336.35 1721
7337.15 1655
7337.96 1631
7338.77 1724
7339.58 1708
7340.39 1741
7341.20 1700
7342.01 1745
7342.82 1718
7343.62 1613
7344.43 1595
7345.24 1574
7346.05 1510
7346.86 1470
7347.67 1466
7348.48 1423
7349.29 1411
7350.10 1445
7350.91 1408
7351.71 1433
7352.52 1369
7353.33 1349
7354.14 1390
7354.95 1403
7355.76 1390
7356.57 1375
7357.38 1362
7358.19 1413
7359.00 1453
7359.81 1466
7360.62 1440
7361.43 1442
7362.24 1498
7363.05 1461
7363.86 1403
7364.67 1407
7365.48 1438
7366.29 1442
7367.10 1350
7367.91 1355
7368.72 1265
7369.53 1272
7370.34 1320
7371.15 1292
7371.96 1308
7372.77 1250
7373.58 1215
7374.39 1258
7375.20 1233
7376.01 1259
7376.82 1285
7377.63 1282
7378.45 1302
7379.26 1349
7380.07 1369
7380.88 1362
7381.69 1444
7382.50 1486
7383.31 1439
7384.12 1459
7384.93 1486
7385.74 1471
7386.56 1393
7387.37 1353
7388.18 1275
7388.99 1191
7389.80 1228
7390.61 1244
7391.42 1201
7392.24 1203
7393.05 1184
7393.86 1210
7394.67 1198
7395.48 1182
7396.29 1129
7397.10 1147
7397.92 1128
7398.73 1195
7399.54 1137
7400.35 1134
7401.16 1157
7401.98 1178
7402.79 1226
7403.60 1158
7404.41 1150
7405.23 1129
7406.04 1121
7406.85 1093
7407.66 1160
7408.47 1160
7409.29 1113
7410.10 1115
7410.91 1124
7411.72 1079
7412.54 1102
7413.35 1097
7414.16 1074
7414.98 1063
7415.79 1096
7416.60 1063
7417.41 1048
7418.23 1047
7419.04 1049
7419.85 1025
7420.67 1004
7421.48 1045
7422.29 1018
7423.11 1023
7423.92 1055
7424.73 997
7425.54 995
7426.36 983
7427.17 986
7427.99 1016
7428.80 1023
7429.61 1050
7430.43 1033
7431.24 1060
7432.05 1075
7432.87 1040
7433.68 987
7434.49 1006
7435.31 1035
7436.12 1082
7436.94 1037
7437.75 1055
7438.56 1059
7439.38 1041
7440.19 1070
7441.01 1067
7441.82 1101
7442.64 1076
7443.45 1102
7444.26 1040
7445.08 1053
7445.89 1081
7446.71 1082
7447.52 1048
7448.34 1047
7449.15 1063
7449.97 1037
7450.78 1075
7451.59 1054
7452.41 1058
7453.22 1049
7454.04 1049
7454.85 1094
7455.67 1082
7456.48 1043
7457.30 1034
7458.11 1083
7458.93 1069
7459.74 1030
7460.56 1043
7461.38 1043
7462.19 1052
7463.01 1038
7463.82 1022
7464.64 1009
7465.45 1016
7466.27 1072
7467.08 1141
7467.90 1130
7468.72 1121
7469.53 1082
7470.35 1142
7471.16 1082
7471.98 1109
7472.79 1109
7473.61 1110
7474.43 1147
7475.24 1183
7476.06 1198
7476.87 1176
7477.69 1157
7478.51 1171
7479.32 1161
7480.14 1186
7480.96 1143
7481.77 1136
7482.59 1152
7483.41 1148
7484.22 1131
7485.04 1145
7485.85 1112
7486.67 1151
7487.49 1136
7488.31 1114
7489.12 1059
7489.94 1041
7490.76 1073
7491.57 1079
7492.39 1076
7493.21 1106
7494.02 1118
7494.84 1069
7495.66 1061
7496.48 1043
7497.29 1126
7498.11 1136
7498.93 1126
7499.74 1085
7500.56 1080
7501.38 1146
7502.20 1139
7503.01 1111
7503.83 1098
7504.65 1065
7505.47 1127
7506.29 1140
7507.10 1157
7507.92 1184
7508.74 1158
7509.56 1150
7510.37 1130
7511.19 1139
7512.01 1149
7512.83 1155
7513.65 1165
7514.47 1087
7515.28 1112
7516.10 1143
7516.92 1100
7517.74 1082
7518.56 1138
7519.38 1134
7520.19 1118
7521.01 1092
7521.83 1085
7522.65 1157
7523.47 1188
7524.29 1126
7525.11 1117
7525.92 1172
7526.74 1154
7527.56 1186
7528.38 1213
7529.20 1170
7530.02 1161
7530.84 1174
7531.66 1195
7532.48 1204
7533.30 1197
7534.12 1231
7534.93 1212
7535.75 1231
7536.57 1189
7537.39 1221
7538.21 1196
7539.03 1199
7539.85 1132
7540.67 1167
7541.49 1134
7542.31 1178
7543.13 1196
7543.95 1213
7544.77 1255
7545.59 1201
7546.41 1198
7547.23 1247
7548.05 1181
7548.87 1161
7549.69 1201
7550.51 1238
7551.33 1238
7552.15 1235
7552.97 1255
7553.79 1261
7554.61 1277
7555.43 1264
7556.25 1247
7557.07 1255
7557.89 1279
7558.71 1257
7559.53 1311
7560.36 1316
7561.18 1308
7562.00 1419
7562.82 1314
7563.64 1347
7564.46 1422
7565.28 1359
7566.10 1370
7566.92 1390
7567.74 1388
7568.56 1416
7569.39 1403
7570.21 1406
7571.03 1413
7571.85 1406
7572.67 1418
7573.49 1403
7574.31 1404
7575.14 1472
7575.96 1463
7576.78 1472
7577.60 1501
7578.42 1510
7579.24 1529
7580.06 1474
7580.89 1514
7581.71 1478
7582.53 1510
7583.35 1568
7584.17 1569
7585.00 1569
7585.82 1606
7586.64 1633
7587.46 1671
7588.29 1662
7589.11 1729
7589.93 1810
7590.75 1766
7591.57 1719
7592.40 1727
7593.22 1778
7594.04 1796
7594.86 1833
7595.69 1830
7596.51 1888
7597.33 1980
7598.15 1967
7598.98 2033
7599.80 2052
7600.62 2057
7601.45 2045
7602.27 2139
7603.09 2219
7603.92 2237
7604.74 2250
7605.56 2429
7606.38 2459
7607.21 2421
7608.03 2457
7608.85 2398
7609.68 2320
7610.50 2310
7611.32 2319
7612.15 2305
7612.97 2297
7613.80 2303
7614.62 2292
7615.44 2292
7616.27 2384
7617.09 2477
7617.91 2676
7618.74 2834
7619.56 2910
7620.39 3013
7621.21 3003
7622.03 3004
7622.86 2884
7623.68 2835
7624.51 2740
7625.33 2679
7626.15 2644
7626.98 2654
7627.80 2638
7628.63 2670
7629.45 2639
7630.28 2631
7631.10 2750
7631.93 2900
7632.75 2896
7633.58 2932
7634.40 2885
7635.22 2866
7636.05 2684
7636.87 2643
7637.70 2525
7638.52 2439
7639.35 2312
7640.17 2205
7641.00 2069
7641.82 2069
7642.65 2092
7643.47 2065
7644.30 2033
7645.13 2021
7645.95 2129
7646.78 2213
7647.60 2270
7648.43 2306
7649.25 2212
7650.08 2127
7650.90 2073
7651.73 2018
7652.55 1962
7653.38 1885
7654.21 1804
7655.03 1813
7655.86 1739
7656.68 1732
7657.51 1644
7658.34 1679
7659.16 1663
7659.99 1615
7660.81 1564
7661.64 1541
7662.47 1558
7663.29 1581
7664.12 1516
7664.95 1593
7665.77 1618
7666.60 1607
7667.42 1571
7668.25 1534
7669.08 1561
7669.90 1544
7670.73 1516
7671.56 1598
7672.38 1563
7673.21 1585
7674.04 1554
7674.87 1565
7675.69 1526
7676.52 1520
7677.35 1493
7678.17 1512
7679.00 1464
7679.83 1485
7680.65 1475
7681.48 1522
7682.31 1533
7683.14 1532
7683.96 1627
7684.79 1678
7685.62 1849
7686.45 1893
7687.27 1943
7688.10 1878
7688.93 1830
7689.76 1777
7690.58 1667
7691.41 1646
7692.24 1634
7693.07 1628
7693.90 1545
7694.72 1535
7695.55 1524
7696.38 1507
7697.21 1537
7698.04 1641
7698.86 1655
7699.69 1697
7700.52 1769
7701.35 1719
7702.18 1733
7703.01 1678
7703.83 1663
7704.66 1565
7705.49 1553
7706.32 1484
7707.15 1452
7707.98 1432
7708.81 1377
7709.63 1401
7710.46 1402
7711.29 1328
7712.12 1259
7712.95 1323
7713.78 1351
7714.61 1340
7715.44 1384
7716.27 1337
7717.10 1301
7717.93 1328
7718.75 1271
7719.58 1211
7720.41 1245
7721.24 1274
7722.07 1270
7722.90 1251
7723.73 1209
7724.56 1213
7725.39 1222
7726.22 1242
7727.05 1285
7727.88 1232
7728.71 1284
7729.54 1312
7730.37 1324
7731.20 1276
7732.03 1244
7732.86 1257
7733.69 1247
7734.52 1198
7735.35 1197
7736.18 1165
7737.01 1152
7737.84 1158
7738.67 1156
7739.50 1190
7740.33 1099
7741.16 1153
7741.99 1136
7742.82 1132
7743.65 1098
7744.48 1151
7745.31 1156
7746.14 1254
7746.98 1219
7747.81 1238
7748.64 1305
7749.47 1332
7750.30 1332
7751.13 1307
7751.96 1225
7752.79 1255
7753.62 1220
7754.45 1159
7755.29 1170
7756.12 1103
7756.95 1113
7757.78 1103
7758.61 1114
7759.44 1091
7760.27 1145
7761.11 1120
7761.94 1066
7762.77 1101
7763.60 1080
7764.43 1076
7765.26 1037
7766.10 1062
7766.93 1074
7767.76 1072
7768.59 1133
7769.42 1070
7770.26 1080
7771.09 1106
7771.92 1088
7772.75 1107
7773.58 1108
7774.42 1098
7775.25 1132
7776.08 1106
7776.91 1164
7777.75 1123
7778.58 1157
7779.41 1114
7780.24 1073
7781.08 1102
7781.91 1132
7782.74 1079
7783.57 1133
7784.41 1162
7785.24 1136
7786.07 1174
7786.91 1089
7787.74 1157
7788.57 1194
7789.40 1159
7790.24 1184
7791.07 1195
7791.90 1184
7792.74 1196
7793.57 1166
7794.40 1207
7795.24 1187
7796.07 1204
7796.90 1277
7797.74 1233
7798.57 1235
7799.40 1267
7800.24 1266
7801.07 1239
7801.91 1235
7802.74 1266
7803.57 1285
7804.41 1386
7805.24 1391
7806.07 1386
7806.91 1385
7807.74 1412
7808.58 1399
7809.41 1447
7810.25 1471
7811.08 1481
7811.91 1522
7812.75 1538
7813.58 1623
7814.42 1628
7815.25 1704
7816.09 1720
7816.92 1711
7817.75 1781
7818.59 1746
7819.42 1698
7820.26 1684
7821.09 1684
7821.93 1770
7822.76 1847
7823.60 1888
7824.43 1960
7825.27 1929
7826.10 1935
7826.94 1931
7827.77 1933
7828.61 1882
7829.44 1794
7830.28 1786
7831.11 1737
7831.95 1748
7832.78 1803
7833.62 1931
7834.46 1990
7835.29 1997
7836.13 1981
7836.96 2078
7837.80 2061
7838.63 2022
7839.47 1907
7840.31 1845
7841.14 1762
7841.98 1731
7842.81 1694
7843.65 1592
7844.48 1595
7845.32 1589
7846.16 1500
7846.99 1465
7847.83 1474
7848.67 1427
7849.50 1421
7850.34 1463
7851.17 1429
7852.01 1436
7852.85 1430
7853.68 1434
7854.52 1439
7855.36 1433
7856.19 1416
7857.03 1440
7857.87 1448
7858.70 1399
7859.54 1412
7860.38 1458
7861.21 1490
7862.05 1423
7862.89 1428
7863.72 1453
7864.56 1433
7865.40 1463
7866.24 1469
7867.07 1463
7867.91 1462
7868.75 1502
7869.59 1493
7870.42 1473
7871.26 1531
7872.10 1529
7872.94 1558
7873.77 1625
7874.61 1634
7875.45 1694
7876.29 1831
7877.12 1870
7877.96 2042
7878.80 2164
7879.64 2201
7880.47 2291
7881.31 2423
7882.15 2364
7882.99 2335
7883.83 2298
7884.66 2229
7885.50 2182
7886.34 2101
7887.18 1981
7888.02 1851
7888.86 1850
7889.69 1760
7890.53 1783
7891.37 1834
7892.21 1892
7893.05 1945
7893.89 1967
7894.73 1928
7895.56 1860
7896.40 1846
7897.24 1763
7898.08 1731
7898.92 1680
7899.76 1669
7900.60 1552
7901.44 1519
7902.28 1502
7903.12 1523
7903.95 1467
7904.79 1448
7905.63 1431
7906.47 1405
7907.31 1424
7908.15 1429
7908.99 1446
7909.83 1437
7910.67 1457
7911.51 1443
7912.35 1472
7913.19 1460
7914.03 1465
7914.87 1503
7915.71 1552
7916.55 1621
7917.39 1625
7918.23 1610
7919.07 1647
7919.91 1682
7920.75 1681
7921.59 1602
7922.43 1580
7923.27 1504
7924.11 1461
7924.95 1423
7925.79 1412
7926.63 1420
7927.47 1326
7928.31 1362
7929.15 1311
7929.99 1295
7930.83 1274
7931.67 1295
7932.51 1272
7933.35 1263
7934.19 1283
7935.04 1323
7935.88 1308
7936.72 1304
7937.56 1317
7938.40 1371
7939.24 1343
7940.08 1283
7940.92 1231
7941.76 1269
7942.60 1333
7943.45 1297
7944.29 1330
7945.13 1379
7945.97 1365
7946.81 1331
7947.65 1399
7948.49 1408
7949.34 1404
7950.18 1454
7951.02 1510
7951.86 1541
7952.70 1571
7953.54 1620
7954.39 1641
7955.23 1764
7956.07 1847
7956.91 1938
7957.75 1941
7958.60 1988
7959.44 1944
7960.28 1931
7961.12 1922
7961.96 1860
7962.81 1846
7963.65 1838
7964.49 1826
7965.33 1817
7966.18 1890
7967.02 2024
7967.86 2244
7968.70 2493
7969.55 2532
7970.39 2562
7971.23 2478
7972.08 2351
7972.92 2214
7973.76 2063
7974.60 1975
7975.45 1848
7976.29 1743
7977.13 1637
7977.98 1501
7978.82 1546
7979.66 1503
7980.51 1423
7981.35 1378
7982.19 1353
7983.04 1361
7983.88 1389
7984.72 1354
7985.57 1304
7986.41 1357
7987.25 1280
7988.10 1328
7988.94 1343
7989.78 1258
7990.63 1222
7991.47 1226
7992.32 1139
7993.16 1093
7994.00 1122
7994.85 1144
7995.69 1135
7996.54 1073
7997.38 1079
7998.22 1068
7999.07 1051
7999.91 1073
8000.76 1048
8001.60 1018
8002.45 1070
8003.29 986
8004.13 1000
8004.98 1026
8005.82 997
8006.67 961
8007.51 967
8008.36 998
8009.20 1009
8010.05 967
8010.89 929
8011.74 984
8012.58 930
8013.43 923
8014.27 957
8015.12 977
8015.96 929
8016.81 880
8017.65 892
8018.50 855
8019.34 888
8020.19 890
8021.03 908
8021.88 882
8022.72 916
8023.57 907
8024.41 932
8025.26 938
8026.11 950
8026.95 912
8027.80 931
8028.64 894
8029.49 879
8030.33 908
8031.18 857
8032.03 870
8032.87 929
8033.72 898
8034.56 912
8035.41 864
8036.26 871
8037.10 825
8037.95 894
8038.80 932
8039.64 926
8040.49 928
8041.34 918
8042.18 934
8043.03 860
8043.87 898
8044.72 953
8045.57 874
8046.41 876
8047.26 852
8048.11 836
8048.96 845
8049.80 854
8050.65 832
8051.50 833
8052.34 855
8053.19 863
8054.04 832
8054.88 832
8055.73 854
8056.58 832
8057.43 834
8058.27 814
8059.12 874
8059.97 869
8060.82 843
8061.66 855
8062.51 862
8063.36 833
8064.21 782
8065.05 794
8065.90 835
8066.75 770
8067.60 760
8068.44 768
8069.29 771
8070.14 788
8070.99 811
8071.84 757
8072.68 757
8073.53 721
8074.38 714
8075.23 774
8076.08 747
8076.93 778
8077.77 804
8078.62 782
8079.47 744
8080.32 751
8081.17 756
8082.02 787
8082.87 777
8083.71 757
8084.56 789
8085.41 785
8086.26 757
8087.11 806
8087.96 762
8088.81 774
8089.66 777
8090.51 775
8091.35 757
8092.20 755
8093.05 760
8093.90 791
8094.75 774
8095.60 766
8096.45 750
8097.30 744
8098.15 749
8099.00 768
8099.85 722
8100.70 724
8101.55 789
8102.40 817
8103.25 776
8104.10 758
8104.95 763
8105.80 790
8106.65 746
8107.50 745
8108.35 744
8109.20 765
8110.05 751
8110.90 793
8111.75 768
8112.60 749
8113.45 766
8114.30 769
8115.15 783
8116.00 763
8116.85 722
8117.70 770
8118.55 777
8119.40 779
8120.25 786
8121.10 784
8121.95 833
8122.80 828
8123.65 805
8124.50 827
8125.35 860
8126.20 820
8127.06 805
8127.91 850
8128.76 863
8129.61 849
8130.46 838
8131.31 903
8132.16 954
8133.01 912
8133.86 914
8134.72 939
8135.57 873
8136.42 897
8137.27 907
8138.12 887
8138.97 888
8139.83 865
8140.68 859
8141.53 851
8142.38 859
8143.23 849
8144.08 884
8144.94 863
8145.79 870
8146.64 870
8147.49 874
8148.34 890
8149.20 864
8150.05 879
8150.90 887
8151.75 866
8152.60 895
8153.46 894
8154.31 910
8155.16 927
8156.01 951
8156.87 1010
8157.72 976
8158.57 973
8159.42 961
8160.28 955
8161.13 910
8161.98 860
8162.84 893
8163.69 890
8164.54 898
8165.39 825
8166.25 817
8167.10 771
8167.95 777
8168.81 802
8169.66 801
8170.51 790
8171.37 790
8172.22 772
8173.07 787
8173.93 805
8174.78 747
8175.63 792
8176.49 754
8177.34 757
8178.19 788
8179.05 763
8179.90 750
8180.76 771
8181.61 724
8182.46 692
8183.32 720
8184.17 704
8185.02 748
8185.88 708
8186.73 722
8187.59 675
8188.44 706
8189.30 727
8190.15 780
8191.00 780
8191.86 723
8192.71 698
8193.57 754
8194.42 757
8195.28 693
8196.13 713
8196.99 707
8197.84 681
8198.69 704
8199.55 656
8200.40 710
8201.26 742
8202.11 680
8202.97 674
8203.82 727
8204.68 729
8205.53 720
8206.39 705
8207.24 705
8208.10 746
8208.95 758
8209.81 717
8210.67 696
8211.52 723
8212.38 727
8213.23 706
8214.09 698
8214.94 694
8215.80 712
8216.65 738
8217.51 744
8218.37 771
8219.22 749
8220.08 732
8220.93 763
8221.79 766
8222.64 740
8223.50 760
8224.36 769
8225.21 756
8226.07 710
8226.92 724
8227.78 747
8228.64 752
8229.49 716
8230.35 747
8231.21 734
8232.06 713
8232.92 755
8233.78 699
8234.63 733
8235.49 744
8236.35 745
8237.20 708
8238.06 714
8238.92 668
8239.77 682
8240.63 706
8241.49 719
8242.34 745
8243.20 747
8244.06 698
8244.91 734
8245.77 711
8246.63 692
8247.49 696
8248.34 700
8249.20 703
8250.06 693
8250.92 668
8251.77 734
8252.63 732
8253.49 680
8254.35 711
8255.20 753
8256.06 707
8256.92 745
8257.78 711
8258.63 727
8259.49 728
8260.35 725
8261.21 791
8262.07 728
8262.92 743
8263.78 729
8264.64 756
8265.50 734
8266.36 735
8267.22 719
8268.07 744
8268.93 807
8269.79 818
8270.65 773
8271.51 813
8272.37 838
8273.22 842
8274.08 813
8274.94 846
8275.80 856
8276.66 824
8277.52 849
8278.38 915
8279.24 912
8280.09 977
8280.95 1049
8281.81 1040
8282.67 1031
8283.53 988
8284.39 942
8285.25 937
8286.11 949
8286.97 941
8287.83 906
8288.69 883
8289.55 867
8290.41 831
8291.26 837
8292.12 846
8292.98 885
8293.84 896
8294.70 933
8295.56 939
8296.42 946
8297.28 925
8298.14 905
8299.00 902
8299.86 876
8300.72 897
8301.58 918
8302.44 884
8303.30 839
8304.16 845
8305.02 822
8305.88 791
8306.74 764
8307.60 776
8308.46 793
8309.33 797
8310.19 811
8311.05 769
8311.91 760
8312.77 761
8313.63 775
8314.49 790
8315.35 773
8316.21 781
8317.07 791
8317.93 763
8318.79 749
8319.65 733
8320.52 742
8321.38 741
8322.24 775
8323.10 755
8323.96 753
8324.82 774
8325.68 754
8326.54 714
8327.41 696
8328.27 760
8329.13 744
8329.99 750
8330.85 718
8331.71 735
8332.57 764
8333.44 778
8334.30 749
8335.16 754
8336.02 761
8336.88 765
8337.75 711
8338.61 730
8339.47 738
8340.33 752
8341.19 769
8342.06 780
8342.92 761
8343.78 759
8344.64 758
8345.50 786
8346.37 773
8347.23 757
8348.09 785
8348.95 782
8349.82 833
8350.68 753
8351.54 792
8352.40 797
8353.27 837
8354.13 823
8354.99 810
8355.86 836
8356.72 819
8357.58 816
8358.45 786
8359.31 782
8360.17 781
8361.03 791
8361.90 780
8362.76 747
8363.62 768
8364.49 789
8365.35 762
8366.21 788
8367.08 778
8367.94 818
8368.80 762
8369.67 792
8370.53 771
8371.40 790
8372.26 824
8373.12 813
8373.99 834
8374.85 857
8375.71 858
8376.58 767
8377.44 786
8378.31 789
8379.17 794
8380.03 814
8380.90 796
8381.76 766
8382.63 789
8383.49 841
8384.36 836
8385.22 811
8386.08 840
8386.95 861
8387.81 839
8388.68 859
8389.54 829
8390.41 849
8391.27 903
8392.14 849
8393.00 869
8393.87 839
8394.73 827
8395.60 846
8396.46 878
8397.33 868
8398.19 908
8399.06 900
8399.92 928
8400.79 898
8401.65 874
8402.52 908
8403.38 886
8404.25 880
8405.11 904
8405.98 892
8406.84 866
8407.71 860
8408.58 894
8409.44 950
8410.31 978
8411.17 937
8412.04 957
8412.90 947
8413.77 961
8414.64 973
8415.50 957
8416.37 952
8417.23 989
8418.10 1034
8418.97 987
8419.83 1004
8420.70 1001
8421.56 1068
8422.43 1132
8423.30 1094
8424.16 1068
8425.03 1085
8425.90 1106
8426.76 1132
8427.63 1166
8428.50 1155
8429.36 1179
8430.23 1173
8431.10 1245
8431.96 1264
8432.83 1287
8433.70 1266
8434.56 1337
8435.43 1325
8436.30 1385
8437.16 1373
8438.03 1372
8438.90 1399
8439.77 1450
8440.63 1497
8441.50 1618
8442.37 1616
8443.24 1631
8444.10 1741
8444.97 1732
8445.84 1702
8446.71 1873
8447.57 1793
8448.44 1828
8449.31 1846
8450.18 1916
8451.04 1921
8451.91 1973
8452.78 2048
8453.65 2140
8454.52 2247
8455.38 2423
8456.25 2663
8457.12 2789
8457.99 2854
8458.86 2950
8459.72 2812
8460.59 2790
8461.46 2674
8462.33 2540
8463.20 2471
8464.07 2223
8464.93 2170
8465.80 2057
8466.67 1925
8467.54 1873
8468.41 1768
8469.28 1686
8470.15 1642
8471.02 1591
8471.88 1523
8472.75 1568
8473.62 1523
8474.49 1529
8475.36 1470
8476.23 1492
8477.10 1535
8477.97 1498
8478.84 1549
8479.71 1587
8480.58 1578
8481.44 1586
8482.31 1651
8483.18 1636
8484.05 1671
8484.92 1636
8485.79 1582
8486.66 1551
8487.53 1542
8488.40 1488
8489.27 1487
8490.14 1438
8491.01 1439
8491.88 1480
8492.75 1436
8493.62 1449
8494.49 1471
8495.36 1424
8496.23 1455
8497.10 1442
8497.97 1479
8498.84 1472
8499.71 1413
8500.58 1437
8501.45 1426
8502.32 1423
8503.19 1417
8504.06 1403
8504.93 1382
8505.80 1464
8506.67 1396
8507.55 1404
8508.42 1435
8509.29 1445
8510.16 1418
8511.03 1444
8511.90 1426
8512.77 1429
8513.64 1441
8514.51 1431
8515.38 1449
8516.25 1504
8517.13 1503
8518.00 1511
8518.87 1532
8519.74 1574
8520.61 1597
8521.48 1586
8522.35 1636
8523.23 1784
8524.10 1805
8524.97 1959
8525.84 1970
8526.71 2099
8527.58 2188
8528.46 2258
8529.33 2235
8530.20 2249
8531.07 2134
8531.94 2090
8532.81 2028
8533.69 1898
8534.56 1884
8535.43 1860
8536.30 1724
8537.18 1680
8538.05 1656
8538.92 1655
8539.79 1583
8540.66 1573
8541.54 1549
8542.41 1485
8543.28 1457
8544.15 1464
8545.03 1464
8545.90 1447
8546.77 1447
8547.64 1434
8548.52 1422
8549.39 1453
8550.26 1483
8551.14 1529
8552.01 1641
8552.88 1815
8553.76 1904
8554.63 1967
8555.50 2116
8556.37 2228
8557.25 2158
8558.12 2182
8558.99 2112
8559.87 1976
8560.74 1897
8561.61 1843
8562.49 1724
8563.36 1634
8564.24 1564
8565.11 1504
8565.98 1541
8566.86 1438
8567.73 1391
8568.60 1386
8569.48 1319
8570.35 1322
8571.23 1324
8572.10 1325
8572.97 1300
8573.85 1292
8574.72 1313
8575.60 1245
8576.47 1256
8577.34 1263
8578.22 1236
8579.09 1229
8579.97 1255
8580.84 1233
8581.72 1282
8582.59 1312
8583.47 1353
8584.34 1345
8585.21 1354
8586.09 1348
8586.96 1345
8587.84 1384
8588.71 1320
8589.59 1330
8590.46 1382
8591.34 1385
8592.21 1378
8593.09 1424
8593.96 1400
8594.84 1416
8595.71 1456
8596.59 1445
8597.46 1455
8598.34 1514
8599.22 1522
8600.09 1483
8600.97 1446
8601.84 1471
8602.72 1537
8603.59 1506
8604.47 1583
8605.34 1571
8606.22 1575
8607.10 1566
8607.97 1644
8608.85 1606
8609.72 1616
8610.60 1640
8611.47 1665
8612.35 1680
8613.23 1704
8614.10 1692
8614.98 1762
8615.86 1805
8616.73 1753
8617.61 1821
8618.48 1848
8619.36 1860
8620.24 1842
8621.11 1879
8621.99 1934
8622.87 1898
8623.74 1970
8624.62 1997
8625.50 1999
8626.37 1999
8627.25 2107
8628.13 2123
8629.00 2087
8629.88 2167
8630.76 2178
8631.64 2103
8632.51 2187
8633.39 2262
8634.27 2226
8635.14 2244
8636.02 2274
8636.90 2257
8637.78 2240
8638.65 2334
8639.53 2346
8640.41 2326
8641.29 2324
8642.16 2336
8643.04 2424
8643.92 2481
8644.80 2556
8645.67 2550
8646.55 2643
8647.43 2640
8648.31 2691
8649.18 2756
8650.06 2750
8650.94 2830
8651.82 2921
8652.70 2898
8653.58 2911
8654.45 2954
8655.33 2969
8656.21 3074
8657.09 3070
8657.97 3107
8658.84 3210
8659.72 3445
8660.60 3566
8661.48 3713
8662.36 4037
8663.24 4340
8664.12 4610
8664.99 4809
8665.87 5122
8666.75 5293
8667.63 5356
8668.51 5351
8669.39 5236
8670.27 5123
8671.15 4963
8672.03 5038
8672.91 5067
8673.78 5071
8674.66 5110
8675.54 5112
8676.42 5139
8677.30 5087
8678.18 4974
8679.06 4775
8679.94 4573
8680.82 4279
8681.70 4110
8682.58 3932
8683.46 3713
8684.34 3678
8685.22 3510
8686.10 3498
8686.98 3464
8687.86 3559
8688.74 3706
8689.62 3863
8690.50 4090
8691.38 4499
8692.26 4830
8693.14 5205
8694.02 5472
8694.90 5587
8695.78 5632
8696.66 5486
8697.54 5369
8698.42 5079
8699.30 4684
8700.18 4463
8701.06 4280
8701.94 4069
8702.82 3950
8703.70 3817
8704.58 3685
8705.46 3570
8706.34 3366
8707.23 3253
8708.11 3066
8708.99 2911
8709.87 2744
8710.75 2563
8711.63 2469
8712.51 2359
8713.39 2249
8714.27 2157
8715.16 2009
8716.04 2019
8716.92 1924
8717.80 1881
8718.68 1888
8719.56 1926
8720.44 1821
8721.33 1757
8722.21 1776
8723.09 1752
8723.97 1794
8724.85 1793
8725.73 1768
8726.62 1776
8727.50 1778
8728.38 1835
8729.26 1867
8730.14 1804
8731.03 1844
8731.91 1804
8732.79 1882
8733.67 1896
8734.55 1866
8735.44 1906
8736.32 1909
8737.20 1849
8738.08 1844
8738.97 1863
8739.85 1814
8740.73 1764
8741.61 1814
8742.50 1828
8743.38 1780
8744.26 1826
8745.14 1770
8746.03 1688
8746.91 1671
8747.79 1718
8748.68 1682
8749.56 1726
8750.44 1726
8751.33 1645
8752.21 1656
8753.09 1725
8753.97 1740
8754.86 1760
8755.74 1755
8756.62 1792
8757.51 1758
8758.39 1776
8759.28 1771
8760.16 1800
8761.04 1810
8761.93 1765
8762.81 1773
8763.69 1723
8764.58 1717
8765.46 1730
8766.34 1748
8767.23 1729
8768.11 1639
8769.00 1738
8769.88 1720
8770.76 1674
8771.65 1597
8772.53 1606
8773.42 1599
8774.30 1638
8775.19 1563
8776.07 1621
8776.95 1620
8777.84 1524
8778.72 1550
8779.61 1565
8780.49 1566
8781.38 1501
8782.26 1462
8783.15 1448
8784.03 1493
8784.92 1486
8785.80 1512
8786.69 1422
8787.57 1480
8788.46 1503
8789.34 1503
8790.23 1461
8791.11 1501
8792.00 1431
8792.88 1404
8793.77 1368
8794.65 1417
8795.54 1383
8796.42 1361
8797.31 1406
8798.19 1372
8799.08 1326
8799.96 1343
8800.85 1318
8801.74 1252
8802.62 1292
8803.51 1331
8804.39 1297
8805.28 1290
8806.16 1264
8807.05 1233
8807.94 1218
8808.82 1262
8809.71 1195
8810.59 1223
8811.48 1191
8812.37 1219
8813.25 1192
8814.14 1152
8815.03 1231
8815.91 1204
8816.80 1231
8817.68 1260
8818.57 1333
8819.46 1277
8820.34 1260
8821.23 1246
8822.12 1258
8823.00 1207
8823.89 1201
8824.78 1196
8825.66 1226
8826.55 1190
8827.44 1165
8828.33 1248
8829.21 1210
8830.10 1176
8830.99 1167
8831.87 1198
8832.76 1172
8833.65 1184
8834.54 1120
8835.42 1114
8836.31 1100
8837.20 1127
8838.08 1034
8838.97 1065
8839.86 1066
8840.75 1120
8841.64 1114
8842.52 1073
8843.41 1082
8844.30 1075
8845.19 1088
8846.07 1071
8846.96 1107
8847.85 1070
8848.74 1052
8849.63 1038
8850.51 1060
8851.40 1020
8852.29 1037
8853.18 1003
8854.07 1003
8854.96 953
8855.84 956
8856.73 951
8857.62 942
8858.51 933
8859.40 878
8860.29 851
8861.17 918
8862.06 974
8862.95 954
8863.84 962
8864.73 968
8865.62 962
8866.51 982
8867.40 955
8868.29 924
8869.17 953
8870.06 913
8870.95 931
8871.84 891
8872.73 891
8873.62 905
8874.51 877
8875.40 864
8876.29 837
8877.18 856
8878.07 849
8878.96 854
8879.85 853
8880.74 822
8881.63 839
8882.51 829
8883.40 837
8884.29 824
8885.18 850
8886.07 882
8886.96 892
8887.85 896
8888.74 890
8889.63 862
8890.52 856
8891.41 878
8892.30 792
8893.19 770
8894.09 795
8894.98 795
8895.87 782
8896.76 777
8897.65 786
8898.54 794
8899.43 765
8900.32 778
8901.21 758
8902.10 763
8902.99 741
8903.88 780
8904.77 765
8905.66 728
8906.55 762
8907.44 758
8908.34 747
8909.23 756
8910.12 750
8911.01 749
8911.90 760
8912.79 768
8913.68 742
8914.57 729
8915.47 715
8916.36 686
8917.25 701
8918.14 746
8919.03 734
8919.92 736
8920.81 715
8921.71 714
8922.60 744
8923.49 721
8924.38 749
8925.27 716
8926.16 701
8927.06 689
8927.95 675
8928.84 683
8929.73 679
8930.62 673
8931.52 681
8932.41 660
8933.30 651
8934.19 670
8935.09 667
8935.98 662
8936.87 670
8937.76 605
8938.66 627
8939.55 613
8940.44 653
8941.33 616
8942.23 677
8943.12 650
8944.01 632
8944.90 623
8945.80 656
8946.69 648
8947.58 613
8948.48 635
8949.37 626
8950.26 646
8951.16 657
8952.05 609
8952.94 630
8953.84 657
8954.73 660
8955.62 617
8956.52 614
8957.41 658
8958.30 646
8959.20 636
8960.09 662
8960.98 638
8961.88 636
8962.77 688
8963.66 681
8964.56 639
8965.45 619
8966.35 625
8967.24 697
8968.13 668
8969.03 641
8969.92 622
8970.82 652
8971.71 661
8972.60 658
8973.50 647
8974.39 660
8975.29 653
8976.18 659
8977.08 681
8977.97 611
8978.87 621
8979.76 635
8980.65 657
8981.55 629
8982.44 605
8983.34 603
8984.23 627
8985.13 657
8986.02 600
8986.92 617
8987.81 640
8988.71 649
8989.60 630
8990.50 648
8991.39 649
8992.29 652
8993.18 647
8994.08 671
8994.97 684
8995.87 638
8996.76 653
8997.66 658
8998.56 671
8999.45 633
9000.35 655
9001.24 674
9002.14 624
9003.03 621
9003.93 641
9004.83 622
9005.72 617
9006.62 605
9007.51 619
9008.41 614
9009.31 599
9010.20 596
9011.10 603
9011.99 601
9012.89 593
9013.79 624
9014.68 645
9015.58 621
9016.48 624
9017.37 608
9018.27 640
9019.16 607
9020.06 586
9020.96 587
9021.85 601
9022.75 615
9023.65 611
9024.54 624
9025.44 592
9026.34 596
9027.24 606
9028.13 584
9029.03 573
9029.93 596
9030.82 596
9031.72 562
9032.62 583
9033.52 602
9034.41 610
9035.31 627
9036.21 628
9037.10 582
9038.00 579
9038.90 637
9039.80 598
9040.69 577
9041.59 539
9042.49 579
9043.39 597
9044.29 601
9045.18 606
9046.08 580
9046.98 600
9047.88 604
9048.78 619
9049.67 598
9050.57 621
9051.47 605
9052.37 585
9053.27 595
9054.16 625
9055.06 610
9055.96 643
9056.86 630
9057.76 643
9058.66 639
9059.55 653
9060.45 633
9061.35 628
9062.25 659
9063.15 633
9064.05 649
9064.95 655
9065.85 673
9066.74 636
9067.64 651
9068.54 653
9069.44 677
9070.34 633
9071.24 622
9072.14 632
9073.04 602
9073.94 629
9074.84 645
9075.74 636
9076.64 619
9077.53 635
9078.43 629
9079.33 628
9080.23 631
9081.13 703
9082.03 655
9082.93 682
9083.83 687
9084.73 660
9085.63 662
9086.53 678
9087.43 671
9088.33 693
9089.23 744
9090.13 714
9091.03 667
9091.93 694
9092.83 721
9093.73 711
9094.63 701
9095.53 748
9096.43 746
9097.33 738
9098.23 727
9099.13 723
9100.04 731
9100.94 712
9101.84 700
9102.74 665
9103.64 689
9104.54 723
9105.44 734
9106.34 684
9107.24 677
9108.14 700
9109.04 663
9109.94 667
9110.85 633
9111.75 649
9112.65 672
9113.55 642
9114.45 620
9115.35 587
9116.25 639
9117.15 646
9118.06 665
9118.96 655
9119.86 626
9120.76 658
9121.66 625
9122.56 631
9123.46 612
9124.37 667
9125.27 659
9126.17 663
9127.07 638
9127.97 624
9128.88 649
9129.78 677
9130.68 637
9131.58 639
9132.48 616
9133.39 608
9134.29 660
9135.19 663
9136.09 604
9137.00 602
9137.90 621
9138.80 598
9139.70 617
9140.61 609
9141.51 618
9142.41 600
9143.31 633
9144.22 639
9145.12 603
9146.02 601
9146.92 582
9147.83 628
9148.73 605
9149.63 617
9150.54 636
9151.44 584
9152.34 601
9153.25 566
9154.15 615
9155.05 598
9155.96 605
9156.86 581
9157.76 576
9158.67 601
9159.57 622
9160.47 612
9161.38 600
9162.28 601
9163.18 581
9164.09 608
9164.99 589
9165.90 621
9166.80 636
9167.70 663
9168.61 655
9169.51 660
9170.42 685
9171.32 655
9172.22 636
9173.13 625
9174.03 622
9174.94 627
9175.84 609
9176.74 613
9177.65 638
9178.55 608
9179.46 617
9180.36 604
9181.27 623
9182.17 604
9183.08 609
9183.98 633
9184.89 642
9185.79 616
9186.70 634
9187.60 628
9188.51 632
9189.41 628
9190.32 632
9191.22 620
9192.13 635
9193.03 660
9193.94 637
9194.84 670
9195.75 629
9196.65 654
9197.56 650
9198.46 678
9199.37 712
9200.27 709
9201.18 702
9202.08 719
9202.99 659
9203.90 703
9204.80 675
9205.71 670
9206.61 672
9207.52 656
9208.42 667
9209.33 650
9210.24 634
9211.14 652
9212.05 648
9212.95 649
9213.86 612
9214.77 633
9215.67 657
9216.58 651
9217.49 604
9218.39 594
9219.30 616
9220.21 613
9221.11 642
9222.02 639
9222.93 648
9223.83 606
9224.74 585
9225.65 635
9226.55 591
9227.46 592
9228.37 640
9229.27 660
9230.18 616
9231.09 613
9231.99 596
9232.90 576
9233.81 571
9234.72 599
9235.62 599
9236.53 607
9237.44 636
9238.34 605
9239.25 577
9240.16 578
9241.07 592
9241.97 574
9242.88 592
9243.79 607
9244.70 602
9245.61 619
9246.51 587
9247.42 556
9248.33 551
9249.24 561
9250.14 595
9251.05 566
9251.96 563
9252.87 610
9253.78 615
9254.69 578
9255.59 585
9256.50 596
9257.41 582
9258.32 602
9259.23 579
9260.14 577
9261.04 585
9261.95 602
9262.86 642
9263.77 593
9264.68 620
9265.59 591
9266.50 596
9267.40 615
9268.31 580
9269.22 598
9270.13 596
9271.04 570
9271.95 625
9272.86 614
9273.77 598
9274.68 579
9275.59 564
9276.49 607
9277.40 597
9278.31 618
9279.22 634
9280.13 608
9281.04 562
9281.95 581
9282.86 588
9283.77 575
9284.68 555
9285.59 573
9286.50 573
9287.41 583
9288.32 586
9289.23 610
9290.14 596
9291.05 589
9291.96 640
9292.87 627
9293.78 602
9294.69 605
9295.60 596
9296.51 668
9297.42 640
9298.33 629
9299.24 589
9300.15 608
9301.06 653
9301.97 677
9302.88 654
9303.79 661
9304.70 644
9305.61 671
9306.53 688
9307.44 678
9308.35 730
9309.26 703
9310.17 690
9311.08 715
9311.99 733
9312.90 749
9313.81 739
9314.72 693
9315.63 667
9316.55 655
9317.46 708
9318.37 701
9319.28 712
9320.19 678
9321.10 670
9322.01 683
9322.93 671
9323.84 631
9324.75 670
9325.66 651
9326.57 661
9327.48 647
9328.40 641
9329.31 644
9330.22 660
9331.13 682
9332.04 644
9332.96 656
9333.87 638
9334.78 695
9335.69 691
9336.60 706
9337.52 668
9338.43 717
9339.34 738
9340.25 697
9341.17 662
9342.08 667
9342.99 671
9343.90 717
9344.82 749
9345.73 667
9346.64 669
9347.55 701
9348.47 657
9349.38 627
9350.29 643
9351.21 681
9352.12 676
9353.03 641
9353.94 635
9354.86 639
9355.77 666
9356.68 626
9357.60 701
9358.51 671
9359.42 635
9360.34 634
9361.25 633
9362.16 633
9363.08 612
9363.99 619
9364.90 625
9365.82 666
9366.73 661
9367.65 651
9368.56 662
9369.47 671
9370.39 670
9371.30 656
9372.21 636
9373.13 627
9374.04 625
9374.96 617
9375.87 640
9376.79 633
9377.70 629
9378.61 674
9379.53 708
9380.44 652
9381.36 662
9382.27 664
9383.19 669
9384.10 664
9385.01 680
9385.93 669
9386.84 650
9387.76 696
9388.67 694
9389.59 701
9390.50 684
9391.42 716
9392.33 716
9393.25 735
9394.16 736
9395.08 754
9395.99 774
9396.91 728
9397.82 785
9398.74 757
9399.65 767
9400.57 755
9401.48 735
9402.40 702
9403.32 694
9404.23 688
9405.15 687
9406.06 649
9406.98 680
9407.89 709
9408.81 705
9409.73 668
9410.64 711
9411.56 721
9412.47 668
9413.39 699
9414.30 692
9415.22 723
9416.14 694
9417.05 685
9417.97 687
9418.89 708
9419.80 674
9420.72 709
9421.63 702
9422.55 666
9423.47 675
9424.38 691
9425.30 711
9426.22 739
9427.13 738
9428.05 709
9428.97 717
9429.88 730
9430.80 702
9431.72 737
9432.63 700
9433.55 745
9434.47 772
9435.38 759
9436.30 767
9437.22 744
9438.14 821
9439.05 767
9439.97 778
9440.89 833
9441.81 793
9442.72 793
9443.64 823
9444.56 852
9445.47 846
9446.39 821
9447.31 860
9448.23 884
9449.15 818
9450.06 830
9450.98 871
9451.90 830
9452.82 866
9453.73 871
9454.65 898
9455.57 878
9456.49 893
9457.41 839
9458.32 850
9459.24 842
9460.16 845
9461.08 813
9462.00 795
9462.92 804
9463.83 796
9464.75 780
9465.67 750
9466.59 750
9467.51 810
9468.43 805
9469.35 765
9470.26 746
9471.18 735
9472.10 811
9473.02 811
9473.94 757
9474.86 774
9475.78 776
9476.70 816
9477.62 788
9478.54 759
9479.45 810
9480.37 865
9481.29 846
9482.21 876
9483.13 858
9484.05 878
9484.97 896
9485.89 810
9486.81 852
9487.73 860
9488.65 836
9489.57 848
9490.49 850
9491.41 827
9492.33 846
9493.25 803
9494.17 801
9495.09 806
9496.01 782
9496.93 808
9497.85 800
9498.77 809
9499.69 835
9500.61 791
9501.53 800
9502.45 836
9503.37 806
9504.29 869
9505.21 863
9506.13 859
9507.05 875
9507.97 855
9508.89 860
9509.81 852
9510.73 871
9511.65 878
9512.57 890
9513.49 906
9514.42 927
9515.34 972
9516.26 950
9517.18 981
9518.10 977
9519.02 1013
9519.94 1034
9520.86 1088
9521.78 1162
9522.71 1140
9523.63 1212
9524.55 1203
9525.47 1212
9526.39 1161
9527.31 1173
9528.23 1132
9529.16 1136
9530.08 1108
9531.00 1102
9531.92 1077
9532.84 1056
9533.76 1075
9534.69 1015
9535.61 995
9536.53 1031
9537.45 990
9538.37 1014
9539.30 1016
9540.22 964
9541.14 992
9542.06 1038
9542.98 1013
9543.91 984
9544.83 965
9545.75 956
9546.67 960
9547.60 986
9548.52 1048
9549.44 1001
9550.36 1008
9551.29 1008
9552.21 961
9553.13 1007
9554.06 986
9554.98 1044
9555.90 1034
9556.82 1040
9557.75 1037
9558.67 1049
9559.59 1076
9560.52 1064
9561.44 1091
9562.36 1106
9563.29 1084
9564.21 1087
9565.13 1133
9566.06 1140
9566.98 1124
9567.90 1135
9568.83 1163
9569.75 1174
9570.67 1190
9571.60 1175
9572.52 1192
9573.44 1184
9574.37 1155
9575.29 1204
9576.22 1219
9577.14 1254
9578.06 1273
9578.99 1243
9579.91 1268
9580.84 1269
9581.76 1283
9582.68 1279
9583.61 1285
9584.53 1303
9585.46 1322
9586.38 1343
9587.31 1363
9588.23 1318
9589.15 1348
9590.08 1316
9591.00 1351
9591.93 1312
9592.85 1343
9593.78 1348
9594.70 1354
9595.63 1389
9596.55 1405
9597.48 1460
9598.40 1552
9599.33 1637
9600.25 1665
9601.18 1661
9602.10 1709
9603.03 1733
9603.95 1717
9604.88 1661
9605.80 1649
9606.73 1655
9607.65 1591
9608.58 1513
9609.50 1514
9610.43 1494
9611.35 1480
9612.28 1469
9613.21 1400
9614.13 1416
9615.06 1431
9615.98 1425
9616.91 1378
9617.84 1377
9618.76 1377
9619.69 1341
9620.61 1414
9621.54 1431
9622.47 1399
9623.39 1421
9624.32 1436
9625.24 1443
9626.17 1474
9627.10 1443
9628.02 1475
9628.95 1506
9629.88 1541
9630.80 1529
9631.73 1527
9632.65 1486
9633.58 1534
9634.51 1559
9635.43 1552
9636.36 1572
9637.29 1605
9638.22 1644
9639.14 1671
9640.07 1682
9641.00 1691
9641.92 1746
9642.85 1799
9643.78 1799
9644.70 1788
9645.63 1810
9646.56 1797
9647.49 1824
9648.41 1854
9649.34 1840
9650.27 1807
9651.20 1845
9652.12 1868
9653.05 1821
9653.98 1851
9654.91 1886
9655.83 1889
9656.76 1818
9657.69 1850
9658.62 1911
9659.55 1911
9660.47 1889
9661.40 1825
9662.33 1825
9663.26 1893
9664.19 1949
9665.11 1916
9666.04 1964
9666.97 1907
9667.90 1945
9668.83 1926
9669.75 1965
9670.68 1967
9671.61 2017
9672.54 2084
9673.47 2000
9674.40 2020
9675.33 2133
9676.25 2095
9677.18 2107
9678.11 2174
9679.04 2152
9679.97 2183
9680.90 2244
9681.83 2215
9682.76 2205
9683.69 2286
9684.61 2326
9685.54 2330
9686.47 2310
9687.40 2276
9688.33 2257
9689.26 2324
9690.19 2330
9691.12 2289
9692.05 2303
9692.98 2303
9693.91 2400
9694.84 2467
9695.77 2504
9696.70 2492
9697.63 2559
9698.56 2656
9699.49 2732
9700.42 2775
9701.35 2862
9702.28 2878
9703.21 2837
9704.14 2737
9705.07 2713
9706.00 2673
9706.93 2610
9707.86 2615
9708.79 2564
9709.72 2475
9710.65 2444
9711.58 2405
9712.51 2542
9713.44 2624
9714.37 2580
9715.30 2651
9716.23 2691
9717.16 2748
9718.09 2795
9719.02 2768
9719.95 2713
9720.88 2604
9721.81 2538
9722.75 2443
9723.68 2382
9724.61 2279
9725.54 2220
9726.47 2127
9727.40 2090
9728.33 2007
9729.26 1964
9730.19 1938
9731.13 1911
9732.06 1900
9732.99 1849
9733.92 1941
9734.85 1950
9735.78 1890
9736.71 1823
9737.65 1864
9738.58 1853
9739.51 1839
9740.44 1777
9741.37 1762
9742.30 1721
9743.24 1751
9744.17 1734
9745.10 1663
9746.03 1708
9746.96 1671
9747.90 1664
9748.83 1618
9749.76 1622
9750.69 1635
9751.63 1642
9752.56 1591
9753.49 1532
9754.42 1533
9755.36 1517
9756.29 1497
9757.22 1526
9758.15 1510
9759.09 1523
9760.02 1588
9760.95 1556
9761.88 1552
9762.82 1572
9763.75 1589
9764.68 1553
9765.62 1572
9766.55 1531
9767.48 1586
9768.41 1551
9769.35 1546
9770.28 1574
9771.21 1594
9772.15 1608
9773.08 1564
9774.01 1537
9774.95 1539
9775.88 1563
9776.81 1545
9777.75 1571
9778.68 1587
9779.62 1621
9780.55 1587
9781.48 1612
9782.42 1660
9783.35 1652
9784.28 1630
9785.22 1659
9786.15 1673
9787.09 1719
9788.02 1708
9788.95 1692
9789.89 1678
9790.82 1586
9791.76 1634
9792.69 1577
9793.63 1570
9794.56 1615
9795.49 1571
9796.43 1613
9797.36 1620
9798.30 1557
9799.23 1568
9800.17 1597
9801.10 1593
9802.04 1637
9802.97 1611
9803.91 1532
9804.84 1544
9805.78 1503
9806.71 1450
9807.65 1414
9808.58 1341
9809.52 1380
9810.45 1299
9811.39 1258
9812.32 1228
9813.26 1199
9814.19 1157
9815.13 1240
9816.06 1262
9817.00 1151
9817.93 1128
9818.87 1135
9819.80 1157
9820.74 1101
9821.68 1079
9822.61 1084
9823.55 1113
9824.48 1100
9825.42 1107
9826.35 1128
9827.29 1130
9828.23 1156
9829.16 1105
9830.10 1089
9831.03 1052
9831.97 1074
9832.91 1090
9833.84 1079
9834.78 1063
9835.72 1056
9836.65 1065
9837.59 1116
9838.52 1040
9839.46 1057
9840.40 1058
9841.33 1080
9842.27 1082
9843.21 1026
9844.14 1064
9845.08 1061
9846.02 1048
9846.95 1075
9847.89 1123
9848.83 1069
9849.77 1065
9850.70 1093
9851.64 1077
9852.58 1074
9853.51 1074
9854.45 1054
9855.39 1028
9856.33 1030
9857.26 1045
9858.20 1054
9859.14 1097
9860.08 1065
9861.01 1034
9861.95 1002
9862.89 1025
9863.83 1041
9864.76 1067
9865.70 1061
9866.64 1073
9867.58 1048
9868.51 1013
9869.45 1010
9870.39 958
9871.33 974
9872.27 1011
9873.20 983
9874.14 985
9875.08 1017
9876.02 1021
9876.96 1014
9877.90 992
9878.83 1015
9879.77 1023
9880.71 1041
9881.65 1025
9882.59 988
9883.53 993
9884.47 962
9885.40 967
9886.34 968
9887.28 1030
9888.22 994
9889.16 967
9890.10 918
9891.04 982
9891.98 951
9892.91 934
9893.85 952
9894.79 967
9895.73 947
9896.67 944
9897.61 954
9898.55 939
9899.49 904
9900.43 942
9901.37 955
9902.31 944
9903.25 958
9904.19 941
9905.13 998
9906.07 929
9907.01 943
9907.95 976
9908.89 996
9909.83 975
9910.77 952
9911.71 980
9912.65 997
9913.59 1019
9914.53 1014
9915.47 1007
9916.41 978
9917.35 1023
9918.29 1060
9919.23 1019
9920.17 1025
9921.11 1054
9922.05 1056
9922.99 1100
9923.93 1109
9924.87 1197
9925.81 1171
9926.75 1193
9927.69 1285
9928.63 1303
9929.57 1332
9930.51 1320
9931.45 1251
9932.39 1225
9933.34 1231
9934.28 1175
9935.22 1135
9936.16 1137
9937.10 1071
9938.04 1049
9938.98 1033
9939.92 1022
9940.87 998
9941.81 957
9942.75 955
9943.69 961
9944.63 978
9945.57 973
9946.51 1007
9947.46 1021
9948.40 1026
9949.34 1055
9950.28 1087
9951.22 1065
9952.16 1097
9953.11 1081
9954.05 1086
9954.99 1127
9955.93 1099
9956.87 1136
9957.82 1144
9958.76 1062
9959.70 1030
9960.64 986
9961.59 970
9962.53 975
9963.47 976
9964.41 892
9965.35 901
9966.30 934
9967.24 895
9968.18 868
9969.13 849
9970.07 857
9971.01 816
9971.95 828
9972.90 820
9973.84 782
9974.78 817
9975.73 800
9976.67 774
9977.61 829
9978.55 820
9979.50 750
9980.44 769
9981.38 782
9982.33 802
9983.27 811
9984.21 819
9985.16 828
9986.10 845
9987.04 818
9987.99 817
9988.93 789
9989.88 803
9990.82 809
9991.76 816
9992.71 765
9993.65 788
9994.59 846
9995.54 789
9996.48 769
9997.43 760
9998.37 778
9999.31 782
10000.26 821
10001.20 757
10002.15 730
10003.09 748
10004.04 762
10004.98 716
10005.92 727
10006.87 721
10007.81 713
10008.76 760
10009.70 738
10010.65 745
10011.59 733
10012.54 750
10013.48 743
10014.43 739
10015.37 759
10016.32 716
10017.26 725
10018.21 749
10019.15 713
10020.10 718
10021.04 707
10021.99 739
10022.93 745
10023.88 755
10024.82 730
10025.77 732
10026.71 684
10027.66 706
10028.60 729
10029.55 695
10030.49 715
10031.44 687
10032.39 738
10033.33 733
10034.28 687
10035.22 687
10036.17 679
10037.11 714
10038.06 733
10039.01 702
10039.95 682
10040.90 704
10041.84 712
10042.79 704
10043.74 678
10044.68 683
10045.63 646
10046.58 654
10047.52 653
10048.47 652
10049.41 673
10050.36 675
10051.31 690
10052.25 664
10053.20 643
10054.15 649
10055.09 671
10056.04 653
10056.99 689
10057.93 654
10058.88 648
10059.83 658
10060.78 664
10061.72 653
10062.67 619
10063.62 639
10064.56 639
10065.51 643
10066.46 657
10067.41 628
10068.35 632
10069.30 667
10070.25 702
10071.20 682
10072.14 645
10073.09 652
10074.04 657
10074.99 646
10075.93 653
10076.88 635
10077.83 663
10078.78 647
10079.72 630
10080.67 678
10081.62 631
10082.57 632
10083.52 669
10084.46 629
10085.41 626
10086.36 625
10087.31 682
10088.26 656
10089.21 620
10090.15 636
10091.10 628
10092.05 633
10093.00 640
10093.95 632
10094.90 628
10095.85 650
10096.79 666
10097.74 667
10098.69 665
10099.64 698
10100.59 699
10101.54 690
10102.49 666
10103.44 630
10104.39 648
10105.33 677
10106.28 643
10107.23 646
10108.18 657
10109.13 660
10110.08 652
10111.03 656
10111.98 648
10112.93 666
10113.88 709
10114.83 676
10115.78 700
10116.73 676
10117.68 691
10118.63 707
10119.58 674
10120.53 678
10121.48 719
10122.43 709
10123.38 716
10124.33 660
10125.28 676
10126.23 684
10127.18 702
10128.13 675
10129.08 725
10130.03 726
10130.98 704
10131.93 717
10132.88 731
10133.83 727
10134.78 741
10135.73 755
10136.68 743
10137.63 755
10138.58 731
10139.53 733
10140.48 752
10141.43 766
10142.38 759
10143.33 755
10144.29 777
10145.24 802
10146.19 799
10147.14 812
10148.09 823
10149.04 840
10149.99 845
10150.94 850
10151.89 826
10152.85 842
10153.80 871
10154.75 896
10155.70 902
10156.65 890
10157.60 870
10158.55 902
10159.51 941
10160.46 931
10161.41 870
10162.36 879
10163.31 903
10164.26 943
10165.22 954
10166.17 929
10167.12 945
10168.07 939
10169.02 954
10169.98 995
10170.93 955
10171.88 962
10172.83 1022
10173.79 968
10174.74 1004
10175.69 1065
10176.64 1043
10177.60 1062
10178.55 1074
10179.50 1119
10180.45 1142
10181.41 1116
10182.36 1153
10183.31 1138
10184.26 1086
10185.22 1095
10186.17 1079
10187.12 1118
10188.08 1083
10189.03 1102
10189.98 1163
10190.93 1105
10191.89 1079
10192.84 1104
10193.79 1100
10194.75 1112
10195.70 1153
10196.65 1143
10197.61 1140
10198.56 1150
10199.51 1132
10200.47 1130
10201.42 1116
10202.38 1177
10203.33 1195
10204.28 1199
10205.24 1243
10206.19 1273
10207.14 1282
10208.10 1351
10209.05 1357
10210.01 1339
10210.96 1306
10211.91 1286
10212.87 1320
10213.82 1269
10214.78 1277
10215.73 1193
10216.69 1161
10217.64 1161
10218.59 1153
10219.55 1127
10220.50 1153
10221.46 1085
10222.41 1088
10223.37 1072
10224.32 1019
10225.28 1023
10226.23 1012
10227.19 1026
10228.14 1014
10229.10 1050
10230.05 1015
10231.01 1062
10231.96 1043
10232.92 1075
10233.87 1135
10234.83 1182
10235.78 1184
10236.74 1222
10237.69 1237
10238.65 1270
10239.60 1249
10240.56 1263
10241.51 1194
10242.47 1198
10243.42 1167
10244.38 1130
10245.34 1132
10246.29 1068
10247.25 1064
10248.20 1033
10249.16 1004
10250.11 987
10251.07 944
10252.03 990
10252.98 936
10253.94 908
10254.89 924
10255.85 939
10256.81 896
10257.76 903
10258.72 906
10259.68 871
10260.63 831
10261.59 857
10262.55 805
10263.50 789
10264.46 780
10265.41 806
10266.37 817
10267.33 788
10268.28 803
10269.24 811
10270.20 796
10271.16 824
10272.11 778
10273.07 802
10274.03 748
10274.98 784
10275.94 812
10276.90 779
10277.85 731
10278.81 723
10279.77 749
10280.73 741
10281.68 770
10282.64 762
10283.60 751
10284.56 683
10285.51 738
10286.47 709
10287.43 698
10288.39 711
10289.34 712
10290.30 708
10291.26 677
10292.22 709
10293.18 744
10294.13 725
10295.09 709
10296.05 694
10297.01 685
10297.97 691
10298.92 730
10299.88 715
10300.84 702
10301.80 711
10302.76 705
10303.72 730
10304.67 687
10305.63 669
10306.59 702
10307.55 728
10308.51 707
10309.47 728
10310.43 683
10311.38 661
10312.34 700
10313.30 689
10314.26 700
10315.22 648
10316.18 646
10317.14 682
10318.10 668
10319.06 679
10320.01 676
10320.97 705
10321.93 661
10322.89 652
10323.85 675
10324.81 678
10325.77 621
10326.73 664
10327.69 649
10328.65 635
10329.61 631
10330.57 652
10331.53 639
10332.49 642
10333.45 680
10334.41 684
10335.37 620
10336.33 633
10337.29 649
10338.25 656
10339.21 626
10340.17 625
10341.13 622
10342.09 582
10343.05 610
10344.01 597
10344.97 576
10345.93 590
10346.89 593
10347.85 589
10348.81 587
10349.77 588
10350.73 623
10351.69 642
10352.65 586
10353.61 575
10354.57 574
10355.53 580
10356.49 543
10357.46 541
10358.42 542
10359.38 549
10360.34 547
10361.30 572
10362.26 567
10363.22 553
10364.18 567
10365.14 536
10366.11 573
10367.07 575
10368.03 570
10368.99 555
10369.95 559
10370.91 560
10371.87 536
10372.84 545
10373.80 523
10374.76 536
10375.72 494
10376.68 560
10377.64 549
10378.61 568
10379.57 536
10380.53 519
10381.49 539
10382.45 567
10383.42 573
10384.38 562
10385.34 571
10386.30 581
10387.27 559
10388.23 549
10389.19 556
10390.15 549
10391.11 543
10392.08 505
10393.04 540
10394.00 557
10394.96 524
10395.93 498
10396.89 536
10397.85 543
10398.82 531
10399.78 533
10400.74 516
10401.70 515
10402.67 537
10403.63 525
10404.59 549
10405.56 532
10406.52 517
10407.48 524
10408.45 525
10409.41 497
10410.37 518
10411.34 500
10412.30 510
10413.26 553
10414.23 484
10415.19 523
10416.15 544
10417.12 554
10418.08 538
10419.04 529
10420.01 546
10420.97 537
10421.94 555
10422.90 540
10423.86 565
10424.83 542
10425.79 526
10426.76 529
10427.72 522
10428.68 521
10429.65 511
10430.61 499
10431.58 498
10432.54 505
10433.51 522
10434.47 555
10435.44 501
10436.40 498
10437.36 508
10438.33 489
10439.29 490
10440.26 503
10441.22 494
10442.19 497
10443.15 470
10444.12 512
10445.08 505
10446.05 481
10447.01 484
10447.98 490
10448.94 472
10449.91 471
10450.87 478
10451.84 460
10452.80 499
10453.77 502
10454.73 517
10455.70 489
10456.67 481
10457.63 505
10458.60 474
10459.56 501
10460.53 515
10461.49 467
10462.46 460
10463.43 514
10464.39 518
10465.36 498
10466.32 500
10467.29 438
10468.25 465
10469.22 487
10470.19 457
10471.15 483
10472.12 490
10473.09 472
10474.05 487
10475.02 505
10475.98 499
10476.95 486
10477.92 508
10478.88 523
10479.85 522
10480.82 532
10481.78 518
10482.75 504
10483.72 521
10484.68 478
10485.65 520
10486.62 505
10487.58 521
10488.55 502
10489.52 513
10490.49 517
10491.45 495
10492.42 484
10493.39 489
10494.35 534
10495.32 505
10496.29 498
10497.26 478
10498.22 469
10499.19 499
10500.16 521
10501.13 529
10502.09 467
10503.06 527
10504.03 511
10505.00 492
10505.96 514
10506.93 518
10507.90 503
10508.87 517
10509.84 486
10510.80 521
10511.77 498
10512.74 507
10513.71 491
10514.68 506
10515.64 505
10516.61 493
10517.58 510
10518.55 503
10519.52 506
10520.49 527
10521.45 499
10522.42 488
10523.39 480
10524.36 466
10525.33 499
10526.30 506
10527.27 498
10528.23 497
10529.20 477
10530.17 483
10531.14 485
10532.11 524
10533.08 510
10534.05 509
10535.02 489
10535.99 507
10536.96 499
10537.93 479
10538.89 538
10539.86 526
10540.83 496
10541.80 500
10542.77 531
10543.74 534
10544.71 539
10545.68 486
10546.65 494
10547.62 486
10548.59 485
10549.56 496
10550.53 495
10551.50 490
10552.47 491
10553.44 488
10554.41 524
10555.38 531
10556.35 508
10557.32 503
10558.29 553
10559.26 538
10560.23 521
10561.20 561
10562.17 546
10563.14 558
10564.11 560
10565.08 541
10566.05 535
10567.02 532
10567.99 536
10568.96 569
10569.93 540
10570.91 534
10571.88 529
10572.85 518
10573.82 536
10574.79 560
10575.76 531
10576.73 543
10577.70 530
10578.67 530
10579.64 550
10580.62 527
10581.59 538
10582.56 545
10583.53 493
10584.50 521
10585.47 519
10586.44 534
10587.42 549
10588.39 556
10589.36 544
10590.33 549
10591.30 570
10592.27 548
10593.25 566
10594.22 594
10595.19 559
10596.16 572
10597.13 603
10598.10 603
10599.08 589
10600.05 568
10601.02 553
10601.99 604
10602.97 595
10603.94 631
10604.91 636
10605.88 617
10606.85 651
10607.83 669
10608.80 633
10609.77 679
10610.74 709
10611.72 720
10612.69 686
10613.66 682
10614.64 664
10615.61 695
10616.58 679
10617.55 655
10618.53 635
10619.50 625
10620.47 641
10621.45 672
10622.42 626
10623.39 614
10624.37 590
10625.34 609
10626.31 629
10627.29 598
10628.26 574
10629.23 604
10630.21 617
10631.18 598
10632.15 587
10633.13 623
10634.10 649
10635.07 626
10636.05 603
10637.02 618
10638.00 619
10638.97 671
10639.94 657
10640.92 693
10641.89 680
10642.87 640
10643.84 667
10644.81 700
10645.79 658
10646.76 665
10647.74 679
10648.71 646
10649.68 624
10650.66 627
10651.63 600
10652.61 549
10653.58 577
10654.56 565
10655.53 540
10656.51 547
10657.48 530
10658.46 524
10659.43 539
10660.41 539
10661.38 513
10662.36 499
10663.33 517
10664.31 516
10665.28 517
10666.26 509
10667.23 523
10668.21 529
10669.18 507
10670.16 529
10671.13 522
10672.11 554
10673.08 518
10674.06 512
10675.03 533
10676.01 533
10676.99 525
10677.96 541
10678.94 527
10679.91 535
10680.89 555
10681.86 553
10682.84 576
10683.82 536
10684.79 555
10685.77 572
10686.74 550
10687.72 559
10688.70 545
10689.67 531
10690.65 526
10691.63 556
10692.60 541
10693.58 556
10694.55 510
10695.53 551
10696.51 544
10697.48 531
10698.46 506
10699.44 500
10700.41 507
10701.39 508
10702.37 535
10703.34 525
10704.32 493
10705.30 520
10706.27 519
10707.25 507
10708.23 516
10709.21 517
10710.18 523
10711.16 514
10712.14 535
10713.11 514
10714.09 509
10715.07 530
10716.05 531
10717.02 544
10718.00 523
10718.98 559
10719.96 575
10720.93 538
10721.91 479
10722.89 495
10723.87 543
10724.85 529
10725.82 523
10726.80 503
10727.78 523
10728.76 504
10729.74 525
10730.71 522
10731.69 515
10732.67 513
10733.65 520
10734.63 509
10735.60 523
10736.58 553
10737.56 575
10738.54 562
10739.52 540
10740.50 547
10741.48 557
10742.45 549
10743.43 552
10744.41 548
10745.39 565
10746.37 542
10747.35 549
10748.33 540
10749.31 547
10750.28 565
10751.26 547
10752.24 564
10753.22 556
10754.20 576
10755.18 542
10756.16 553
10757.14 541
10758.12 582
10759.10 564
10760.08 570
10761.06 571
10762.04 549
10763.01 573
10763.99 591
10764.97 576
10765.95 541
10766.93 559
10767.91 571
10768.89 611
10769.87 559
10770.85 582
10771.83 606
10772.81 605
10773.79 600
10774.77 591
10775.75 614
10776.73 592
10777.71 627
10778.69 592
10779.67 594
10780.65 591
10781.63 602
10782.62 614
10783.60 634
10784.58 652
10785.56 629
10786.54 616
10787.52 626
10788.50 640
10789.48 601
10790.46 630
10791.44 613
10792.42 602
10793.40 599
10794.38 581
10795.37 602
10796.35 595
10797.33 600
10798.31 620
10799.29 581
10800.27 595
10801.25 568
10802.23 558
10803.21 589
10804.20 572
10805.18 586
10806.16 557
10807.14 584
10808.12 613
10809.10 572
10810.09 549
10811.07 575
10812.05 624
10813.03 583
10814.01 587
10815.00 614
10815.98 585
10816.96 616
10817.94 600
10818.92 615
10819.91 601
10820.89 565
10821.87 614
10822.85 643
10823.83 597
10824.82 602
10825.80 608
10826.78 593
10827.76 590
10828.75 608
10829.73 648
10830.71 615
10831.69 624
10832.68 625
10833.66 623
10834.64 639
10835.63 657
10836.61 630
10837.59 663
10838.57 644
10839.56 620
10840.54 659
10841.52 679
10842.51 645
10843.49 620
10844.47 633
10845.46 624
10846.44 631
10847.42 673
10848.41 671
10849.39 666
10850.37 667
10851.36 650
10852.34 661
10853.32 652
10854.31 668
10855.29 672
10856.28 689
10857.26 690
10858.24 708
10859.23 711
10860.21 697
10861.20 732
10862.18 720
10863.16 760
10864.15 720
10865.13 740
10866.12 722
10867.10 715
10868.08 762
10869.07 728
10870.05 766
10871.04 752
10872.02 763
10873.01 780
10873.99 755
10874.98 708
10875.96 737
10876.95 746
10877.93 829
10878.92 774
10879.90 776
10880.89 782
10881.87 782
10882.86 803
10883.84 838
10884.83 784
10885.81 800
10886.80 806
10887.78 803
10888.77 779
10889.75 789
10890.74 817
10891.72 854
10892.71 857
10893.69 834
10894.68 813
10895.66 816
10896.65 846
10897.64 846
10898.62 815
10899.61 838
10900.59 883
10901.58 927
10902.56 935
10903.55 889
10904.54 908
10905.52 927
10906.51 951
10907.49 963
10908.48 983
10909.47 988
10910.45 994
10911.44 1003
10912.43 977
10913.41 1025
10914.40 1000
10915.39 1090
10916.37 1060
10917.36 1013
10918.35 1053
10919.33 1060
10920.32 1078
10921.31 1065
10922.29 1031
10923.28 1108
10924.27 1065
10925.25 1069
10926.24 1096
10927.23 1109
10928.21 1095
10929.20 1126
10930.19 1115
10931.18 1167
10932.16 1114
10933.15 1141
10934.14 1156
10935.12 1165
10936.11 1175
10937.10 1203
10938.09 1216
10939.07 1222
10940.06 1197
10941.05 1263
10942.04 1281
10943.02 1296
10944.01 1330
10945.00 1354
10945.99 1277
10946.98 1305
10947.96 1364
10948.95 1397
10949.94 1464
10950.93 1495
10951.92 1529
10952.90 1505
10953.89 1610
10954.88 1605
10955.87 1682
10956.86 1722
10957.85 1748
10958.83 1863
10959.82 1872
10960.81 1904
10961.80 1893
10962.79 1927
10963.78 1971
10964.77 1970
10965.75 1941
10966.74 1894
10967.73 1788
10968.72 1746
10969.71 1738
10970.70 1683
10971.69 1636
10972.68 1637
10973.67 1589
10974.66 1541
10975.64 1546
10976.63 1528
10977.62 1509
10978.61 1456
10979.60 1493
10980.59 1453
10981.58 1441
10982.57 1465
10983.56 1473
10984.55 1492
10985.54 1539
10986.53 1554
10987.52 1559
10988.51 1575
10989.50 1613
10990.49 1692
10991.48 1774
10992.47 1774
10993.46 1805
10994.45 1907
10995.44 1926
10996.43 2074
10997.42 2152
10998.41 2249
10999.40 2337
11000.39 2513
11001.38 2477
11002.37 2499
11003.36 2544
11004.35 2613
11005.34 2527
11006.33 2399
11007.32 2378
11008.31 2238
11009.30 2136
11010.30 2092
11011.29 1986
11012.28 1900
11013.27 1729
11014.26 1634
11015.25 1558
11016.24 1537
11017.23 1492
11018.22 1397
11019.21 1329
11020.21 1287
11021.20 1254
11022.19 1226
11023.18 1202
11024.17 1202
11025.16 1149
11026.15 1160
11027.14 1114
11028.14 1103
11029.13 1070
11030.12 1116
11031.11 1118
11032.10 1103
11033.09 1099
11034.09 1086
11035.08 1056
11036.07 1093
11037.06 1087
11038.05 1111
11039.05 1148
11040.04 1088
11041.03 1068
11042.02 1052
11043.02 1089
11044.01 1080
11045.00 1058
11045.99 1054
11046.98 1031
11047.98 1056
11048.97 1036
11049.96 1023
11050.95 1015
11051.95 993
11052.94 1003
11053.93 1022
11054.93 1003
11055.92 987
11056.91 1016
11057.90 999
11058.90 976
11059.89 1050
11060.88 1023
11061.88 1021
11062.87 992
11063.86 1018
11064.86 955
11065.85 926
11066.84 990
11067.84 991
11068.83 1012
11069.82 1034
11070.82 1024
11071.81 999
11072.80 1005
11073.80 1026
11074.79 1012
11075.78 1027
11076.78 1012
11077.77 1018
11078.77 993
11079.76 1047
11080.75 1066
11081.75 996
11082.74 973
11083.74 964
11084.73 1001
11085.72 981
11086.72 938
11087.71 926
11088.71 939
11089.70 963
11090.70 943
11091.69 957
11092.68 859
11093.68 886
11094.67 909
11095.67 951
11096.66 878
11097.66 921
11098.65 917
11099.65 885
11100.64 880
11101.64 881
11102.63 847
11103.63 886
11104.62 917
11105.62 900
11106.61 865
11107.61 883
11108.60 878
11109.60 910
11110.59 860
11111.59 890
11112.58 893
11113.58 869
11114.57 895
11115.57 880
11116.56 853
11117.56 896
11118.56 903
11119.55 910
11120.55 853
11121.54 870
11122.54 840
11123.54 834
11124.53 862
11125.53 879
11126.52 888
11127.52 847
11128.51 874
11129.51 831
11130.51 860
11131.50 859
11132.50 862
11133.50 839
11134.49 840
11135.49 809
11136.49 854
11137.48 856
11138.48 839
11139.47 846
11140.47 821
11141.47 823
11142.46 876
11143.46 859
11144.46 797
11145.46 827
11146.45 851
11147.45 845
11148.45 827
11149.44 840
11150.44 864
11151.44 834
11152.43 832
11153.43 873
11154.43 873
11155.43 865
11156.42 861
11157.42 830
11158.42 860
11159.42 855
11160.41 872
11161.41 867
11162.41 808
11163.41 829
11164.40 826
11165.40 840
11166.40 854
11167.40 832
11168.39 819
11169.39 829
11170.39 797
11171.39 786
11172.39 831
11173.38 822
11174.38 813
11175.38 839
11176.38 827
11177.38 836
11178.38 831
11179.37 845
11180.37 857
11181.37 859
11182.37 874
11183.37 819
11184.37 859
11185.37 843
11186.36 815
11187.36 866
11188.36 835
11189.36 840
11190.36 865
11191.36 848
11192.36 891
11193.36 866
11194.36 887
11195.35 857
11196.35 835
11197.35 876
11198.35 862
11199.35 889
11200.35 892
11201.35 910
11202.35 883
11203.35 888
11204.35 898
11205.35 907
11206.35 923
11207.35 897
11208.35 948
11209.35 913
11210.35 936
11211.35 975
11212.35 977
11213.35 957
11214.35 952
11215.34 920
11216.35 899
11217.35 932
11218.35 914
11219.35 951
11220.35 954
11221.35 952
11222.35 928
11223.35 896
11224.35 926
11225.35 898
11226.35 883
11227.35 889
11228.35 902
11229.35 920
11230.35 908
11231.35 847
11232.35 819
11233.35 890
11234.35 911
11235.35 913
11236.35 847
11237.36 846
11238.36 900
11239.36 868
11240.36 882
11241.36 847
11242.36 880
11243.36 853
11244.36 858
11245.36 873
11246.37 949
11247.37 908
11248.37 946
11249.37 933
11250.37 894
11251.37 927
11252.38 929
11253.38 947
11254.38 923
11255.38 934
11256.38 973
11257.38 963
11258.39 946
11259.39 956
11260.39 965
11261.39 971
11262.39 970
11263.40 1011
11264.40 1003
11265.40 996
11266.40 1015
11267.40 1024
11268.41 1025
11269.41 1030
11270.41 1004
11271.41 1051
11272.42 1069
11273.42 1059
11274.42 1086
11275.42 1084
11276.43 1099
11277.43 1113
11278.43 1116
11279.44 1106
11280.44 1114
11281.44 1080
11282.44 1111
11283.45 1103
11284.45 1110
11285.45 1119
11286.46 1058
11287.46 1043
11288.46 1065
11289.47 1002
11290.47 941
11291.47 946
11292.48 944
11293.48 920
11294.48 911
11295.49 876
11296.49 889
11297.49 863
11298.50 849
11299.50 850
11300.51 867
11301.51 866
11302.51 860
11303.52 802
11304.52 833
11305.53 846
11306.53 841
11307.53 833
11308.54 847
11309.54 817
11310.55 845
11311.55 855
11312.55 834
11313.56 871
11314.56 880
11315.57 907
11316.57 918
11317.58 907
11318.58 935
11319.59 945
11320.59 940
11321.59 961
11322.60 946
11323.60 909
11324.61 970
11325.61 945
11326.62 923
11327.62 926
11328.63 943
11329.63 899
11330.64 919
11331.64 921
11332.65 911
11333.65 892
11334.66 862
11335.67 858
11336.67 857
11337.68 896
11338.68 898
11339.69 907
11340.69 874
11341.70 876
11342.70 896
11343.71 874
11344.72 896
11345.72 916
11346.73 916
11347.73 868
11348.74 863
11349.74 838
11350.75 890
11351.76 824
11352.76 797
11353.77 810
11354.78 827
11355.78 800
11356.79 796
11357.79 815
11358.80 783
11359.81 768
11360.81 809
11361.82 780
11362.83 767
11363.83 784
11364.84 755
11365.85 742
11366.85 768
11367.86 753
11368.87 751
11369.87 696
11370.88 739
11371.89 747
11372.89 714
11373.90 728
11374.91 690
11375.92 725
11376.92 700
11377.93 702
11378.94 708
11379.94 693
11380.95 692
11381.96 695
11382.97 716
11383.97 702
11384.98 680
11385.99 682
11387.00 684
11388.00 669
11389.01 674
11390.02 657
11391.03 667
11392.04 674
11393.04 676
11394.05 689
11395.06 654
11396.07 640
11397.08 656
11398.08 648
11399.09 688
11400.10 641
11401.11 686
11402.12 655
11403.12 671
11404.13 663
11405.14 692
11406.15 705
11407.16 679
11408.17 702
11409.18 712
11410.18 691
11411.19 704
11412.20 695
11413.21 695
11414.22 712
11415.23 674
11416.24 651
11417.25 676
11418.25 670
11419.26 675
11420.27 621
11421.28 678
11422.29 618
11423.30 657
11424.31 651
11425.32 657
11426.33 693
11427.34 674
11428.35 661
11429.36 678
11430.37 683
11431.38 668
11432.39 681
11433.39 620
11434.40 653
11435.41 614
11436.42 629
11437.43 641
11438.44 632
11439.45 602
11440.46 651
11441.47 647
11442.48 646
11443.49 616
11444.50 640
11445.51 643
11446.52 641
11447.53 691
11448.55 667
11449.56 629
11450.57 635
11451.58 631
11452.59 651
11453.60 627
11454.61 615
11455.62 604
11456.63 596
11457.64 593
11458.65 620
11459.66 622
11460.67 599
11461.68 619
11462.69 600
11463.71 613
11464.72 606
11465.73 592
11466.74 569
11467.75 609
11468.76 603
11469.77 589
11470.78 577
11471.80 602
11472.81 602
11473.82 634
11474.83 635
11475.84 589
11476.85 598
11477.86 601
11478.88 614
11479.89 609
11480.90 607
11481.91 615
11482.92 580
11483.93 603
11484.95 623
11485.96 586
11486.97 596
11487.98 596
11489.00 601
11490.01 637
11491.02 630
11492.03 634
11493.04 642
11494.06 598
11495.07 597
11496.08 602
11497.09 598
11498.11 646
11499.12 633
11500.13 612
11501.14 604
11502.16 642
11503.17 633
11504.18 622
11505.20 643
11506.21 670
11507.22 648
11508.23 646
11509.25 648
11510.26 665
11511.27 667
11512.29 635
11513.30 642
11514.31 659
11515.33 661
11516.34 687
11517.35 653
11518.37 700
11519.38 690
11520.39 728
11521.41 717
11522.42 679
11523.43 706
11524.45 739
11525.46 786
11526.47 773
11527.49 754
11528.50 786
11529.52 784
11530.53 826
11531.54 841
11532.56 893
11533.57 901
11534.59 932
11535.60 944
11536.62 968
11537.63 1000
11538.64 1047
11539.66 1062
11540.67 1096
11541.69 1046
11542.70 1080
11543.72 1059
11544.73 1098
11545.75 1059
11546.76 1029
11547.77 1044
11548.79 960
11549.80 931
11550.82 942
11551.83 915
11552.85 840
11553.86 804
11554.88 790
11555.89 744
11556.91 729
11557.92 718
11558.94 688
11559.95 684
11560.97 639
11561.99 611
11563.00 643
11564.02 603
11565.03 630
11566.05 608
11567.06 614
11568.08 605
11569.09 581
11570.11 609
11571.13 579
11572.14 572
11573.16 590
11574.17 572
11575.19 584
11576.20 604
11577.22 576
11578.24 593
11579.25 582
11580.27 616
11581.29 603
11582.30 582
11583.32 592
11584.33 592
11585.35 574
11586.37 560
11587.38 575
11588.40 607
11589.42 591
11590.43 607
11591.45 564
11592.47 586
11593.48 568
11594.50 583
11595.52 578
11596.53 580
11597.55 601
11598.57 572
11599.58 631
11600.60 599
11601.62 612
11602.64 609
11603.65 589
11604.67 619
11605.69 626
11606.70 588
11607.72 602
11608.74 620
11609.76 619
11610.77 602
11611.79 606
11612.81 600
11613.83 578
11614.84 554
11615.86 583
11616.88 582
11617.90 621
11618.92 555
11619.93 602
11620.95 563
11621.97 564
11622.99 591
11624.01 585
11625.02 572
11626.04 591
11627.06 590
11628.08 566
11629.10 560
11630.11 572
11631.13 570
11632.15 561
11633.17 537
11634.19 532
11635.21 539
11636.23 554
11637.24 543
11638.26 546
11639.28 540
11640.30 549
11641.32 539
11642.34 546
11643.36 536
11644.38 543
11645.39 556
11646.41 547
11647.43 515
11648.45 529
11649.47 540
11650.49 519
11651.51 538
11652.53 508
11653.55 528
11654.57 503
11655.59 527
11656.61 544
11657.63 529
11658.65 536
11659.67 547
11660.69 543
11661.70 493
11662.72 516
11663.74 505
11664.76 463
11665.78 475
11666.80 480
11667.82 513
11668.84 541
11669.86 516
11670.88 524
11671.90 525
11672.92 484
11673.95 506
11674.97 515
11675.99 509
11677.01 477
11678.03 504
11679.05 518
11680.07 495
11681.09 494
11682.11 501
11683.13 490
11684.15 519
11685.17 485
11686.19 484
11687.21 468
11688.23 506
11689.25 497
11690.28 478
11691.30 490
11692.32 518
11693.34 516
11694.36 516
11695.38 528
11696.40 522
11697.42 512
11698.44 523
11699.47 517
11700.49 498
11701.51 483
11702.53 505
11703.55 514
11704.57 486
11705.60 514
11706.62 505
11707.64 494
11708.66 515
11709.68 496
11710.70 522
11711.73 504
11712.75 482
11713.77 549
11714.79 505
11715.81 528
11716.84 477
11717.86 472
11718.88 503
11719.90 520
11720.92 546
11721.95 508
11722.97 513
11723.99 526
11725.01 494
11726.04 515
11727.06 525
11728.08 524
11729.11 509
11730.13 516
11731.15 544
11732.17 522
11733.20 487
11734.22 513
11735.24 531
11736.26 538
11737.29 511
11738.31 509
11739.33 532
11740.36 533
11741.38 524
11742.40 534
11743.43 516
11744.45 517
11745.47 509
11746.50 566
11747.52 574
11748.54 539
11749.57 525
11750.59 533
11751.62 554
11752.64 533
11753.66 562
11754.69 535
11755.71 555
11756.73 550
11757.76 544
11758.78 543
11759.81 551
11760.83 574
11761.85 575
11762.88 558
11763.90 568
11764.93 575
11765.95 578
11766.98 575
11768.00 587
11769.02 588
11770.05 637
11771.07 635
11772.10 621
11773.12 625
11774.15 616
11775.17 614
11776.20 615
11777.22 651
11778.25 614
11779.27 574
11780.30 597
11781.32 627
11782.35 614
11783.37 615
11784.40 613
11785.42 611
11786.45 648
11787.47 619
11788.50 635
11789.52 603
11790.55 637
11791.57 678
11792.60 658
11793.62 634
11794.65 666
11795.67 639
11796.70 667
11797.73 629
11798.75 625
11799.78 645
11800.80 666
11801.83 631
11802.85 641
11803.88 645
11804.91 667
11805.93 651
11806.96 673
11807.98 654
11809.01 640
11810.04 660
11811.06 692
11812.09 691
11813.12 672
11814.14 676
11815.17 660
11816.19 663
11817.22 654
11818.25 666
11819.27 679
11820.30 669
11821.33 681
11822.35 709
11823.38 696
11824.41 724
11825.44 774
11826.46 743
11827.49 709
11828.52 751
11829.54 755
11830.57 734
11831.60 714
11832.62 728
11833.65 777
11834.68 824
11835.71 818
11836.73 812
11837.76 823
11838.79 797
11839.82 785
11840.84 793
11841.87 803
11842.90 834
11843.93 851
11844.95 842
11845.98 863
11847.01 846
11848.04 806
11849.07 832
11850.09 815
11851.12 871
11852.15 843
11853.18 850
11854.21 929
11855.23 881
11856.26 845
11857.29 875
11858.32 949
11859.35 935
11860.38 918
11861.40 905
11862.43 896
11863.46 916
11864.49 943
11865.52 950
11866.55 961
11867.58 975
11868.60 961
11869.63 1023
11870.66 1006
11871.69 1029
11872.72 1026
11873.75 1022
11874.78 1035
11875.81 1023
11876.84 1033
11877.86 1019
11878.89 1052
11879.92 1031
11880.95 1072
11881.98 1070
11883.01 1092
11884.04 1103
11885.07 1124
11886.10 1128
11887.13 1171
11888.16 1202
11889.19 1189
11890.22 1239
11891.25 1238
11892.28 1276
11893.31 1286
11894.34 1322
11895.37 1297
11896.40 1376
11897.43 1406
11898.46 1436
11899.49 1466
11900.52 1460
11901.55 1591
11902.58 1633
11903.61 1631
11904.64 1681
11905.67 1744
11906.70 1764
11907.73 1775
11908.76 1812
11909.79 1832
11910.82 1747
11911.85 1685
11912.88 1680
11913.91 1661
11914.94 1607
11915.97 1590
11917.01 1581
11918.04 1585
11919.07 1544
11920.10 1525
11921.13 1473
11922.16 1450
11923.19 1413
11924.22 1456
11925.25 1480
11926.28 1507
11927.32 1548
11928.35 1528
11929.38 1565
11930.41 1615
11931.44 1630
11932.47 1633
11933.50 1631
11934.54 1612
11935.57 1610
11936.60 1662
11937.63 1616
11938.66 1582
11939.70 1577
11940.73 1537
11941.76 1510
11942.79 1455
11943.82 1429
11944.85 1381
11945.89 1352
11946.92 1321
11947.95 1279
11948.98 1261
11950.02 1227
11951.05 1154
11952.08 1169
11953.11 1128
11954.15 1117
11955.18 1142
11956.21 1127
11957.24 1091
11958.28 1064
11959.31 1115
11960.34 1084
11961.37 1087
11962.41 1074
11963.44 1080
11964.47 1129
11965.51 1113
11966.54 1042
11967.57 1108
11968.60 1098
11969.64 1076
11970.67 1075
11971.70 1050
11972.74 1060
11973.77 1116
11974.80 1135
11975.84 1117
11976.87 1110
11977.90 1112
11978.94 1115
11979.97 1107
11981.00 1104
11982.04 1089
11983.07 1193
11984.11 1170
11985.14 1175
11986.17 1140
11987.21 1168
11988.24 1168
11989.28 1187
11990.31 1210
11991.34 1187
11992.38 1147
11993.41 1155
11994.45 1179
11995.48 1169
11996.51 1157
11997.55 1181
11998.58 1230
11999.62 1234
12000.65 1246
12001.69 1220
12002.72 1203
12003.76 1239
12004.79 1213
12005.82 1267
12006.86 1282
12007.89 1238
12008.93 1232
12009.96 1220
12011.00 1283
12012.03 1299
12013.07 1312
12014.10 1359
12015.14 1365
12016.17 1349
12017.21 1387
12018.24 1358
12019.28 1351
12020.32 1370
12021.35 1411
12022.39 1424
12023.42 1415
12024.46 1423
12025.49 1402
12026.53 1429
12027.56 1407
12028.60 1364
12029.64 1432
12030.67 1414
12031.71 1426
12032.74 1437
12033.78 1396
12034.81 1439
12035.85 1399
12036.89 1362
12037.92 1400
12038.96 1392
12039.99 1389
12041.03 1357
12042.07 1323
12043.10 1395
12044.14 1382
12045.18 1349
12046.21 1323
12047.25 1381
12048.29 1390
12049.32 1358
12050.36 1414
12051.40 1410
12052.43 1396
12053.47 1396
12054.51 1430
12055.54 1457
12056.58 1408
12057.62 1443
12058.65 1454
12059.69 1449
12060.73 1429
12061.76 1446
12062.80 1439
12063.84 1389
12064.88 1434
12065.91 1399
12066.95 1419
12067.99 1373
12069.03 1364
12070.06 1325
12071.10 1276
12072.14 1316
12073.18 1279
12074.21 1245
12075.25 1217
12076.29 1162
12077.33 1191
12078.36 1180
12079.40 1155
12080.44 1168
12081.48 1151
12082.52 1151
12083.55 1136
12084.59 1142
12085.63 1173
12086.67 1182
12087.71 1147
12088.74 1175
12089.78 1176
12090.82 1194
12091.86 1232
12092.90 1279
12093.94 1249
12094.98 1225
12096.01 1200
12097.05 1250
12098.09 1285
12099.13 1344
12100.17 1329
12101.21 1327
12102.25 1360
12103.28 1353
12104.32 1378
12105.36 1403
12106.40 1361
12107.44 1369
12108.48 1336
12109.52 1303
12110.56 1276
12111.60 1289
12112.64 1282
12113.68 1260
12114.72 1216
12115.76 1176
12116.79 1139
12117.83 1137
12118.87 1099
12119.91 1030
12120.95 1030
12121.99 1013
12123.03 1005
12124.07 964
12125.11 950
12126.15 949
12127.19 944
12128.23 912
12129.27 887
12130.31 871
12131.35 880
12132.39 855
12133.43 863
12134.47 844
12135.51 806
12136.55 840
12137.59 843
12138.63 838
12139.67 850
12140.71 837
12141.76 859
12142.80 799
12143.84 852
12144.88 846
12145.92 816
12146.96 803
12148.00 801
12149.04 816
12150.08 816
12151.12 805
12152.16 832
12153.20 836
12154.25 797
12155.29 794
12156.33 799
12157.37 808
12158.41 796
12159.45 776
12160.49 773
12161.53 775
12162.58 786
12163.62 757
12164.66 736
12165.70 727
12166.74 766
12167.78 792
12168.82 769
12169.87 752
12170.91 757
12171.95 761
12172.99 774
12174.03 685
12175.08 748
12176.12 742
12177.16 747
12178.20 747
12179.24 727
12180.29 708
12181.33 720
12182.37 734
12183.41 716
12184.46 698
12185.50 708
12186.54 730
12187.58 734
12188.63 697
12189.67 708
12190.71 728
12191.75 741
12192.80 733
12193.84 703
12194.88 697
12195.92 710
12196.97 697
12198.01 669
12199.05 703
12200.10 706
12201.14 673
12202.18 690
12203.23 717
12204.27 687
12205.31 686
12206.36 680
12207.40 665
12208.44 658
12209.49 664
12210.53 647
12211.57 670
12212.62 651
12213.66 631
12214.70 650
12215.75 668
12216.79 636
12217.84 640
12218.88 643
12219.92 663
12220.97 658
12222.01 647
12223.06 630
12224.10 649
12225.14 665
12226.19 622
12227.23 614
12228.28 667
12229.32 625
12230.36 641
12231.41 625
12232.45 662
12233.50 636
12234.54 609
12235.59 626
12236.63 621
12237.68 631
12238.72 620
12239.77 627
12240.81 622
12241.86 591
12242.90 638
12243.94 639
12244.99 612
12246.03 619
12247.08 628
12248.13 616
12249.17 612
12250.22 589
12251.26 586
12252.31 594
12253.35 586
12254.40 580
12255.44 609
12256.49 620
12257.53 601
12258.58 592
12259.62 589
12260.67 583
12261.72 566
12262.76 562
12263.81 549
12264.85 559
12265.90 585
12266.94 576
12267.99 560
12269.04 537
12270.08 546
12271.13 575
12272.17 558
12273.22 530
12274.27 555
12275.31 535
12276.36 554
12277.41 564
12278.45 535
12279.50 559
12280.55 539
12281.59 532
12282.64 520
12283.69 514
12284.73 535
12285.78 524
12286.83 520
12287.87 536
12288.92 558
12289.97 504
12291.01 525
12292.06 506
12293.11 528
12294.15 532
12295.20 526
12296.25 531
12297.30 521
12298.34 498
12299.39 504
12300.44 526
12301.48 560
12302.53 527
12303.58 495
12304.63 523
12305.67 497
12306.72 534
12307.77 537
12308.82 551
12309.87 545
12310.91 519
12311.96 528
12313.01 501
12314.06 503
12315.10 506
12316.15 498
12317.20 520
12318.25 537
12319.30 507
12320.34 514
12321.39 482
12322.44 501
12323.49 513
12324.54 514
12325.59 512
12326.63 477
12327.68 502
12328.73 499
12329.78 490
12330.83 487
12331.88 472
12332.93 497
12333.98 494
12335.02 499
12336.07 490
12337.12 479
12338.17 483
12339.22 490
12340.27 479
12341.32 491
12342.37 498
12343.42 489
12344.47 474
12345.51 484
12346.56 507
12347.61 522
12348.66 519
12349.71 497
12350.76 472
12351.81 507
12352.86 492
12353.91 514
12354.96 494
12356.01 527
12357.06 517
12358.11 524
12359.16 484
12360.21 502
12361.26 507
12362.31 514
12363.36 498
12364.41 483
12365.46 514
12366.51 501
12367.56 509
12368.61 521
12369.66 517
12370.71 510
12371.76 532
12372.81 523
12373.86 530
12374.91 530
12375.96 544
12377.01 503
12378.06 513
12379.11 532
12380.17 538
12381.22 506
12382.27 535
12383.32 559
12384.37 528
12385.42 536
12386.47 527
12387.52 529
12388.57 556
12389.62 555
12390.67 520
12391.73 520
12392.78 529
12393.83 545
12394.88 537
12395.93 520
12396.98 504
12398.03 531
12399.09 557
12400.14 539
12401.19 555
12402.24 550
12403.29 562
12404.34 557
12405.40 554
12406.45 502
12407.50 537
12408.55 560
12409.60 558
12410.66 567
12411.71 538
12412.76 540
12413.81 513
12414.86 553
12415.92 570
12416.97 534
12418.02 555
12419.07 601
12420.13 553
12421.18 543
12422.23 528
12423.28 615
12424.34 605
12425.39 573
12426.44 573
12427.49 589
12428.55 610
12429.60 573
12430.65 599
12431.71 580
12432.76 572
12433.81 582
12434.86 579
12435.92 591
12436.97 588
12438.02 628
12439.08 611
12440.13 547
12441.18 618
12442.24 606
12443.29 589
12444.34 599
12445.40 634
12446.45 620
12447.50 608
12448.56 628
12449.61 623
12450.67 612
12451.72 639
12452.77 642
12453.83 621
12454.88 662
12455.94 616
12456.99 667
12458.04 682
12459.10 677
12460.15 701
12461.21 681
12462.26 721
12463.31 710
12464.37 722
12465.42 712
12466.48 729
12467.53 771
12468.59 811
12469.64 818
12470.70 856
12471.75 907
12472.80 934
12473.86 954
12474.91 1028
12475.97 996
12477.02 1023
12478.08 1070
12479.13 1060
12480.19 1107
12481.24 1080
12482.30 1069
12483.35 1111
12484.41 1065
12485.46 1010
12486.52 1024
12487.57 1035
12488.63 1005
12489.69 939
12490.74 894
12491.80 911
12492.85 901
12493.91 870
12494.96 857
12496.02 800
12497.07 780
12498.13 770
12499.19 757
12500.24 747
12501.30 758
12502.35 728
12503.41 700
12504.47 669
12505.52 697
12506.58 727
12507.63 725
12508.69 720
12509.75 699
12510.80 690
12511.86 699
12512.91 683
12513.97 693
12515.03 732
12516.08 734
12517.14 762
12518.20 764
12519.25 726
12520.31 718
12521.37 737
12522.42 748
12523.48 748
12524.54 733
12525.59 724
12526.65 738
12527.71 735
12528.77 726
12529.82 723
12530.88 697
12531.94 727
12532.99 734
12534.05 762
12535.11 736
12536.17 743
12537.22 744
12538.28 737
12539.34 753
12540.40 777
12541.45 785
12542.51 752
12543.57 760
12544.63 767
12545.68 781
12546.74 811
12547.80 847
12548.86 837
12549.92 846
12550.97 882
12552.03 875
12553.09 851
12554.15 894
12555.21 891
12556.26 863
12557.32 911
12558.38 903
12559.44 891
12560.50 858
12561.56 905
12562.61 890
12563.67 894
12564.73 874
12565.79 837
12566.85 843
12567.91 856
12568.97 841
12570.02 834
12571.08 808
12572.14 833
12573.20 769
12574.26 757
12575.32 758
12576.38 788
12577.44 759
12578.50 745
12579.56 744
12580.61 765
12581.67 763
12582.73 713
12583.79 743
12584.85 715
12585.91 760
12586.97 755
12588.03 756
12589.09 764
12590.15 688
12591.21 738
12592.27 726
12593.33 744
12594.39 715
12595.45 757
12596.51 758
12597.57 768
12598.63 747
12599.69 745
12600.75 741
12601.81 726
12602.87 723
12603.93 727
12604.99 731
12606.05 764
12607.11 742
12608.17 772
12609.23 793
12610.29 786
12611.35 792
12612.41 797
12613.47 791
12614.53 790
12615.59 816
12616.66 784
12617.72 840
12618.78 821
12619.84 822
12620.90 852
12621.96 858
12623.02 858
12624.08 863
12625.14 888
12626.20 886
12627.26 903
12628.33 898
12629.39 896
12630.45 899
12631.51 892
12632.57 937
12633.63 922
12634.69 898
12635.76 876
12636.82 915
12637.88 889
12638.94 888
12640.00 855
12641.06 844
12642.13 861
12643.19 846
12644.25 846
12645.31 830
12646.37 822
12647.44 831
12648.50 790
12649.56 787
12650.62 785
12651.68 779
12652.75 776
12653.81 786
12654.87 786
12655.93 798
12657.00 765
12658.06 774
12659.12 789
12660.18 746
12661.25 771
12662.31 785
12663.37 748
12664.43 765
12665.50 753
12666.56 754
12667.62 754
12668.69 773
12669.75 789
12670.81 769
12671.88 780
12672.94 796
12674.00 787
12675.06 799
12676.13 818
12677.19 799
12678.25 797
12679.32 790
12680.38 762
12681.44 774
12682.51 800
12683.57 797
12684.64 816
12685.70 819
12686.76 790
12687.83 807
12688.89 815
12689.95 813
12691.02 796
12692.08 822
12693.15 848
12694.21 843
12695.27 848
12696.34 881
12697.40 881
12698.47 848
12699.53 871
12700.59 846
12701.66 904
12702.72 898
12703.79 879
12704.85 934
12705.92 924
12706.98 922
12708.05 959
12709.11 983
12710.18 963
12711.24 955
12712.30 988
12713.37 956
12714.43 931
12715.50 952
12716.56 957
12717.63 958
12718.69 969
12719.76 1004
12720.82 994
12721.89 987
12722.95 1012
12724.02 976
12725.09 1022
12726.15 1018
12727.22 1019
12728.28 1030
12729.35 1095
12730.41 1078
12731.48 1072
12732.54 1110
12733.61 1098
12734.68 1079
12735.74 1096
12736.81 1090
12737.87 1144
12738.94 1156
12740.00 1126
12741.07 1120
12742.14 1058
12743.20 1070
12744.27 1084
12745.33 1130
12746.40 1025
12747.47 1019
12748.53 959
12749.60 958
12750.67 958
12751.73 879
12752.80 891
12753.87 861
12754.93 883
12756.00 877
12757.07 845
12758.13 850
12759.20 851
12760.27 863
12761.33 850
12762.40 832
12763.47 835
12764.53 826
12765.60 795
12766.67 804
12767.73 828
12768.80 796
12769.87 805
12770.94 816
12772.00 764
12773.07 747
12774.14 747
12775.21 778
12776.27 759
12777.34 765
12778.41 759
12779.48 752
12780.54 756
12781.61 760
12782.68 741
12783.75 717
12784.81 714
12785.88 729
12786.95 712
12788.02 736
12789.09 746
12790.15 740
12791.22 711
12792.29 706
12793.36 726
12794.43 701
12795.49 738
12796.56 721
12797.63 743
12798.70 714
12799.77 688
12800.84 698
12801.90 727
12802.97 682
12804.04 693
12805.11 714
12806.18 753
12807.25 750
12808.32 715
12809.39 692
12810.45 715
12811.52 750
12812.59 748
12813.66 748
12814.73 719
12815.80 758
12816.87 733
12817.94 751
12819.01 742
12820.08 759
12821.15 794
12822.21 791
12823.28 783
12824.35 749
12825.42 776
12826.49 776
12827.56 805
12828.63 782
12829.70 738
12830.77 749
12831.84 790
12832.91 795
12833.98 764
12835.05 788
12836.12 768
12837.19 740
12838.26 705
12839.33 742
12840.40 744
12841.47 758
12842.54 726
12843.61 697
12844.68 706
12845.75 659
12846.82 652
12847.89 642
12848.96 640
12850.03 642
12851.10 645
12852.18 645
12853.25 627
12854.32 599
12855.39 615
12856.46 578
12857.53 594
12858.60 576
12859.67 591
12860.74 592
12861.81 579
12862.88 549
12863.96 597
12865.03 599
12866.10 562
12867.17 586
12868.24 591
12869.31 560
12870.38 528
12871.45 550
12872.53 549
12873.60 535
12874.67 551
12875.74 540
12876.81 578
12877.88 525
12878.96 554
12880.03 551
12881.10 570
12882.17 563
12883.24 545
12884.31 549
12885.39 517
12886.46 537
12887.53 499
12888.60 538
12889.68 549
12890.75 508
12891.82 490
12892.89 510
12893.96 518
12895.04 503
12896.11 519
12897.18 530
12898.25 500
12899.33 503
12900.40 474
12901.47 485
12902.54 485
12903.62 475
12904.69 461
12905.76 460
12906.84 489
12907.91 499
12908.98 483
12910.06 520
12911.13 499
12912.20 482
12913.27 464
12914.35 486
12915.42 472
12916.49 495
12917.57 512
12918.64 488
12919.71 483
12920.79 483
12921.86 484
12922.94 471
12924.01 486
12925.08 459
12926.16 469
12927.23 460
12928.30 447
12929.38 470
12930.45 483
12931.53 469
12932.60 500
12933.67 454
12934.75 456
12935.82 456
12936.90 440
12937.97 462
12939.04 443
12940.12 443
12941.19 457
12942.27 467
12943.34 417
12944.42 453
12945.49 437
12946.56 449
12947.64 447
12948.71 425
12949.79 485
12950.86 465
12951.94 449
12953.01 426
12954.09 434
12955.16 449
12956.24 446
12957.31 444
12958.39 445
12959.46 441
12960.54 429
12961.61 446
12962.69 440
12963.76 457
12964.84 460
12965.91 444
12966.99 454
12968.07 424
12969.14 463
12970.22 440
12971.29 450
12972.37 434
12973.44 421
12974.52 411
12975.59 409
12976.67 407
12977.75 423
12978.82 421
12979.90 427
12980.97 442
12982.05 437
12983.13 427
12984.20 423
12985.28 420
12986.35 424
12987.43 433
12988.51 392
12989.58 423
12990.66 420
12991.74 424
12992.81 447
12993.89 411
12994.97 394
12996.04 425
12997.12 434
12998.20 436
12999.27 446
13000.35 442
13001.43 431
13002.50 428
13003.58 422
13004.66 448
13005.73 425
13006.81 435
13007.89 430
13008.97 428
13010.04 430
13011.12 432
13012.20 443
13013.27 456
13014.35 427
13015.43 446
13016.51 465
13017.58 424
13018.66 424
13019.74 440
13020.82 440
13021.89 440
13022.97 412
13024.05 433
13025.13 456
13026.21 466
13027.28 432
13028.36 443
13029.44 443
13030.52 451
13031.60 468
13032.67 448
13033.75 453
13034.83 441
13035.91 483
13036.99 451
13038.07 452
13039.14 460
13040.22 489
13041.30 458
13042.38 457
13043.46 473
13044.54 483
13045.62 497
13046.69 448
13047.77 462
13048.85 456
13049.93 449
13051.01 454
13052.09 479
13053.17 460
13054.25 476
13055.33 490
13056.40 490
13057.48 458
13058.56 475
13059.64 455
13060.72 449
13061.80 437
13062.88 449
13063.96 458
13065.04 453
13066.12 484
13067.20 455
13068.28 466
13069.36 463
13070.44 442
13071.52 447
13072.60 480
13073.68 485
13074.76 446
13075.84 455
13076.92 458
13078.00 455
13079.08 427
13080.16 442
13081.24 465
13082.32 483
13083.40 462
13084.48 457
13085.56 461
13086.64 471
13087.72 465
13088.80 435
13089.88 421
13090.96 441
13092.04 462
13093.12 456
13094.20 419
13095.28 441
13096.36 450
13097.44 445
13098.52 426
13099.61 457
13100.69 440
13101.77 441
13102.85 479
13103.93 447
13105.01 424
13106.09 444
13107.17 499
13108.25 443
13109.34 454
13110.42 459
13111.50 495
13112.58 462
13113.66 448
13114.74 475
13115.82 492
13116.91 503
13117.99 486
13119.07 485
13120.15 472
13121.23 485
13122.31 493
13123.40 476
13124.48 463
13125.56 494
13126.64 489
13127.72 490
13128.81 493
13129.89 476
13130.97 497
13132.05 498
13133.14 489
13134.22 486
13135.30 512
13136.38 546
13137.47 519
13138.55 531
13139.63 478
13140.71 499
13141.80 494
13142.88 490
13143.96 492
13145.04 490
13146.13 471
13147.21 467
13148.29 477
13149.38 501
13150.46 496
13151.54 485
13152.62 464
13153.71 501
13154.79 513
13155.87 517
13156.96 486
13158.04 518
13159.12 524
13160.21 488
13161.29 521
13162.37 500
13163.46 492
13164.54 511
13165.62 505
13166.71 474
13167.79 517
13168.88 492
13169.96 532
13171.04 500
13172.13 506
13173.21 498
13174.30 481
13175.38 476
13176.46 482
13177.55 497
13178.63 494
13179.72 482
13180.80 469
13181.88 524
13182.97 488
13184.05 510
13185.14 510
13186.22 530
13187.31 480
13188.39 524
13189.48 517
13190.56 538
13191.65 483
13192.73 504
13193.81 526
13194.90 534
13195.98 532
13197.07 509
13198.15 528
13199.24 519
13200.32 531
13201.41 532
13202.49 538
13203.58 490
13204.67 574
13205.75 555
13206.84 546
13207.92 530
13209.01 542
13210.09 535
13211.18 519
13212.26 535
13213.35 549
13214.43 514
13215.52 531
13216.61 521
13217.69 526
13218.78 548
13219.86 554
13220.95 565
13222.04 575
13223.12 575
13224.21 557
13225.29 557
13226.38 572
13227.47 541
13228.55 561
13229.64 569
13230.72 593
13231.81 584
13232.90 547
13233.98 570
13235.07 557
13236.16 559
13237.24 615
13238.33 587
13239.42 588
13240.50 589
13241.59 622
13242.68 627
13243.76 619
13244.85 615
13245.94 631
13247.02 635
13248.11 615
13249.20 623
13250.29 631
13251.37 607
13252.46 625
13253.55 625
13254.63 609
13255.72 611
13256.81 598
13257.90 648
13258.98 666
13260.07 653
13261.16 674
13262.25 678
13263.33 668
13264.42 700
13265.51 682
13266.60 688
13267.69 693
13268.77 683
13269.86 656
13270.95 690
13272.04 717
13273.13 720
13274.21 712
13275.30 724
13276.39 724
13277.48 727
13278.57 754
13279.65 767
13280.74 751
13281.83 749
13282.92 750
13284.01 757
13285.10 742
13286.19 789
13287.27 770
13288.36 797
13289.45 768
13290.54 779
13291.63 809
13292.72 798
13293.81 805
13294.90 804
13295.98 819
13297.07 830
13298.16 834
13299.25 815
13300.34 853
13301.43 877
13302.52 905
13303.61 857
13304.70 841
13305.79 891
13306.88 923
13307.97 912
13309.06 897
13310.15 885
13311.24 921
13312.32 903
13313.41 905
13314.50 924
13315.59 898
13316.68 922
13317.77 888
13318.86 942
13319.95 981
13321.04 966
13322.13 964
13323.22 944
13324.31 903
13325.40 935
13326.49 954
13327.58 971
13328.68 983
13329.77 992
13330.86 954
13331.95 977
13333.04 1015
13334.13 1029
13335.22 1027
13336.31 1041
13337.40 1052
13338.49 1064
13339.58 1079
13340.67 1071
13341.76 1057
13342.85 1080
13343.94 1077
13345.04 1063
13346.13 1052
13347.22 1049
13348.31 1093
13349.40 1117
13350.49 1075
13351.58 1068
13352.67 1085
13353.77 1115
13354.86 1118
13355.95 1124
13357.04 1149
13358.13 1137
13359.22 1091
13360.31 1137
13361.41 1093
13362.50 1171
13363.59 1141
13364.68 1187
13365.77 1221
13366.87 1238
13367.96 1260
13369.05 1234
13370.14 1229
13371.23 1193
13372.33 1238
13373.42 1260
13374.51 1190
13375.60 1225
13376.69 1227
13377.79 1205
13378.88 1178
13379.97 1173
13381.06 1139
13382.16 1171
13383.25 1130
13384.34 1034
13385.43 1102
13386.53 1080
13387.62 1032
13388.71 1010
13389.81 994
13390.90 972
13391.99 961
13393.08 935
13394.18 937
13395.27 928
13396.36 920
13397.46 891
13398.55 910
13399.64 905
13400.74 897
13401.83 862
13402.92 905
13404.02 888
13405.11 913
13406.20 943
13407.30 887
13408.39 836
13409.48 913
13410.58 896
13411.67 899
13412.77 883
13413.86 911
13414.95 888
13416.05 876
13417.14 863
13418.23 884
13419.33 885
13420.42 902
13421.52 881
13422.61 874
13423.71 865
13424.80 904
13425.89 902
13426.99 869
13428.08 900
13429.18 890
13430.27 924
13431.37 924
13432.46 920
13433.56 895
13434.65 917
13435.74 925
13436.84 949
13437.93 928
13439.03 920
13440.12 913
13441.22 938
13442.31 947
13443.41 915
13444.50 917
13445.60 915
13446.69 935
13447.79 974
13448.88 952
13449.98 959
13451.08 985
13452.17 1037
13453.27 1004
13454.36 1045
13455.46 1053
13456.55 1008
13457.65 1059
13458.74 1077
13459.84 1040
13460.94 1070
13462.03 1074
13463.13 1081
13464.22 1077
13465.32 1093
13466.41 1104
13467.51 1112
13468.61 1135
13469.70 1092
13470.80 1106
13471.90 1129
13472.99 1117
13474.09 1086
13475.18 1088
13476.28 1099
13477.38 1148
13478.47 1151
13479.57 1136
13480.67 1184
13481.76 1157
13482.86 1154
13483.96 1157
13485.05 1150
13486.15 1154
13487.25 1198
13488.34 1178
13489.44 1202
13490.54 1200
13491.63 1227
13492.73 1229
13493.83 1261
13494.93 1263
13496.02 1282
13497.12 1316
13498.22 1279
13499.31 1326
13500.41 1338
13501.51 1295
13502.61 1323
13503.70 1327
13504.80 1414
13505.90 1418
13507.00 1392
13508.09 1370
13509.19 1343
13510.29 1347
13511.39 1396
13512.49 1375
13513.58 1352
13514.68 1347
13515.78 1344
13516.88 1300
13517.98 1275
13519.07 1291
13520.17 1279
13521.27 1263
13522.37 1225
13523.47 1206
13524.57 1178
13525.66 1196
13526.76 1160
13527.86 1109
13528.96 1119
13530.06 1145
13531.16 1080
13532.25 1077
13533.35 1051
13534.45 1066
13535.55 1061
13536.65 1017
13537.75 1021
13538.85 1036
13539.95 986
13541.05 1015
13542.14 1022
13543.24 1014
13544.34 946
13545.44 954
13546.54 981
13547.64 938
13548.74 915
13549.84 932
13550.94 934
13552.04 914
13553.14 910
13554.24 896
13555.34 904
13556.44 885
13557.54 880
13558.64 897
13559.74 852
13560.84 863
13561.94 847
13563.04 866
13564.13 852
13565.23 835
13566.34 877
13567.44 873
13568.54 860
13569.64 824
13570.74 857
13571.84 857
13572.94 840
13574.04 814
13575.14 788
13576.24 809
13577.34 846
13578.44 808
13579.54 811
13580.64 846
13581.74 897
13582.84 873
13583.94 837
13585.04 810
13586.14 846
13587.24 821
13588.35 778
13589.45 830
13590.55 861
13591.65 821
13592.75 841
13593.85 839
13594.95 873
13596.05 860
13597.15 825
13598.26 852
13599.36 857
13600.46 870
13601.56 850
13602.66 860
13603.76 893
13604.86 841
13605.97 844
13607.07 880
13608.17 860
13609.27 851
13610.37 896
13611.47 901
13612.58 911
13613.68 868
13614.78 848
13615.88 883
13616.98 860
13618.09 887
13619.19 905
13620.29 925
13621.39 904
13622.50 848
13623.60 877
13624.70 878
13625.80 900
13626.91 896
13628.01 886
13629.11 893
13630.21 888
13631.32 873
13632.42 908
13633.52 889
13634.62 943
13635.73 915
13636.83 907
13637.93 883
13639.04 935
13640.14 945
13641.24 935
13642.35 955
13643.45 905
13644.55 907
13645.65 908
13646.76 900
13647.86 867
13648.96 865
13650.07 889
13651.17 913
13652.28 899
13653.38 895
13654.48 896
13655.59 860
13656.69 867
13657.79 861
13658.90 858
13660.00 891
13661.11 876
13662.21 891
13663.31 881
13664.42 850
13665.52 828
13666.63 850
13667.73 877
13668.83 869
13669.94 852
13671.04 875
13672.15 858
13673.25 859
13674.36 873
13675.46 868
13676.56 860
13677.67 884
13678.77 857
13679.88 862
13680.98 837
13682.09 889
13683.19 887
13684.30 852
13685.40 839
13686.51 835
13687.61 881
13688.72 897
13689.82 883
13690.93 865
13692.03 885
13693.14 890
13694.24 894
13695.35 860
13696.45 881
13697.56 930
13698.66 891
13699.77 895
13700.87 916
13701.98 923
13703.09 895
13704.19 957
13705.30 967
13706.40 952
13707.51 927
13708.61 932
13709.72 991
13710.83 952
13711.93 923
13713.04 943
13714.14 980
13715.25 984
13716.36 959
13717.46 982
13718.57 1024
13719.67 1049
13720.78 1047
13721.89 1042
13722.99 1031
13724.10 1074
13725.21 1088
13726.31 1127
13727.42 1112
13728.53 1091
13729.63 1100
13730.74 1086
13731.85 1098
13732.95 1097
13734.06 1112
13735.17 1140
13736.27 1140
13737.38 1159
13738.49 1182
13739.59 1240
13740.70 1215
13741.81 1206
13742.92 1191
13744.02 1229
13745.13 1229
13746.24 1236
13747.35 1271
13748.45 1286
13749.56 1327
13750.67 1377
13751.78 1405
13752.88 1389
13753.99 1398
13755.10 1398
13756.21 1476
13757.31 1498
13758.42 1538
13759.53 1575
13760.64 1574
13761.75 1648
13762.85 1648
13763.96 1686
13765.07 1719
13766.18 1709
13767.29 1734
13768.39 1757
13769.50 1753
13770.61 1742
13771.72 1789
13772.83 1740
13773.94 1785
13775.04 1778
13776.15 1741
13777.26 1738
13778.37 1696
13779.48 1716
13780.59 1726
13781.70 1701
13782.80 1642
13783.91 1592
13785.02 1580
13786.13 1551
13787.24 1459
13788.35 1465
13789.46 1439
13790.57 1415
13791.68 1331
13792.79 1303
13793.90 1225
13795.00 1242
13796.11 1225
13797.22 1209
13798.33 1136
13799.44 1125
13800.55 1158
13801.66 1114
13802.77 1071
13803.88 1065
13804.99 1092
13806.10 1042
13807.21 1021
13808.32 1042
13809.43 1050
13810.54 999
13811.65 1012
13812.76 981
13813.87 949
13814.98 961
13816.09 1007
13817.20 985
13818.31 958
13819.42 952
13820.53 983
13821.64 950
13822.75 948
13823.86 929
13824.97 964
13826.08 941
13827.19 936
13828.30 949
13829.41 947
13830.53 948
13831.64 940
13832.75 932
13833.86 952
13834.97 935
13836.08 941
13837.19 927
13838.30 916
13839.41 933
13840.52 945
13841.64 973
13842.75 956
13843.86 938
13844.97 959
13846.08 972
13847.19 928
13848.30 942
13849.41 945
13850.53 955
13851.64 945
13852.75 967
13853.86 958
13854.97 966
13856.08 992
13857.20 963
13858.31 999
13859.42 983
13860.53 994
13861.64 1007
13862.76 1001
13863.87 1025
13864.98 1034
13866.09 1013
13867.20 1028
13868.32 1055
13869.43 1027
13870.54 1037
13871.65 1046
13872.77 1015
13873.88 1020
13874.99 1047
13876.10 1043
13877.22 1036
13878.33 1030
13879.44 1044
13880.55 1081
13881.67 1071
13882.78 1069
13883.89 1084
13885.01 1127
13886.12 1175
13887.23 1087
13888.34 1122
13889.46 1121
13890.57 1166
13891.68 1174
13892.80 1192
13893.91 1200
13895.02 1200
13896.14 1205
13897.25 1223
13898.36 1203
13899.48 1197
13900.59 1237
13901.70 1207
13902.82 1207
13903.93 1213
13905.05 1190
13906.16 1223
13907.27 1195
13908.39 1190
13909.50 1137
13910.61 1143
13911.73 1096
13912.84 1094
13913.96 1075
13915.07 1068
13916.19 1086
13917.30 1033
13918.41 1025
13919.53 996
13920.64 980
13921.76 1000
13922.87 979
13923.99 966
13925.10 925
13926.21 931
13927.33 972
13928.44 967
13929.56 930
13930.67 925
13931.79 977
13932.90 935
13934.02 922
13935.13 942
13936.25 932
13937.36 935
13938.48 952
13939.59 927
13940.71 913
13941.82 918
13942.94 929
13944.05 906
13945.17 913
13946.28 913
13947.40 883
13948.52 895
13949.63 879
13950.75 911
13951.86 875
13952.98 907
13954.09 880
13955.21 869
13956.32 878
13957.44 878
13958.56 862
13959.67 864
13960.79 883
13961.90 866
13963.02 854
13964.14 847
13965.25 895
13966.37 871
13967.48 865
13968.60 889
13969.72 888
13970.83 900
13971.95 886
13973.07 866
13974.18 928
13975.30 875
13976.42 892
13977.53 910
13978.65 933
13979.77 906
13980.88 908
13982.00 967
13983.12 934
13984.23 934
13985.35 938
13986.47 925
13987.58 870
13988.70 941
13989.82 938
13990.94 886
13992.05 920
13993.17 942
13994.29 927
13995.40 977
13996.52 953
13997.64 975
13998.76 961
13999.87 902
14000.99 991
14002.11 957
14003.23 958
14004.35 993
14005.46 998
14006.58 966
14007.70 980
14008.82 1017
14009.93 983
14011.05 967
14012.17 1017
14013.29 1005
14014.41 957
14015.52 949
14016.64 986
14017.76 999
14018.88 960
14020.00 1001
14021.12 974
14022.23 971
14023.35 967
14024.47 969
14025.59 967
14026.71 975
14027.83 1004
14028.95 975
14030.06 987
14031.18 981
14032.30 951
14033.42 980
14034.54 970
14035.66 936
14036.78 949
14037.90 938
14039.02 1015
14040.14 991
14041.25 979
14042.37 1012
14043.49 1044
14044.61 1046
14045.73 1013
14046.85 1008
14047.97 1049
14049.09 1042
14050.21 1069
14051.33 1112
14052.45 1097
14053.57 1059
14054.69 1106
14055.81 1147
14056.93 1128
14058.05 1125
14059.17 1121
14060.29 1137
14061.41 1131
14062.53 1166
14063.65 1165
14064.77 1203
14065.89 1252
14067.01 1264
14068.13 1228
14069.25 1204
14070.37 1277
14071.49 1228
14072.61 1283
14073.73 1283
14074.85 1312
14075.97 1275
14077.09 1300
14078.21 1319
14079.33 1300
14080.45 1326
14081.57 1342
14082.69 1352
14083.82 1340
14084.94 1364
14086.06 1337
14087.18 1326
14088.30 1329
14089.42 1334
14090.54 1309
14091.66 1340
14092.78 1377
14093.91 1338
14095.03 1324
14096.15 1330
14097.27 1364
14098.39 1344
14099.51 1383
14100.63 1368
14101.76 1377
14102.88 1370
14104.00 1382
14105.12 1316
14106.24 1349
14107.36 1318
14108.49 1315
14109.61 1300
14110.73 1273
14111.85 1278
14112.97 1263
14114.10 1292
14115.22 1272
14116.34 1237
14117.46 1200
14118.58 1171
14119.71 1156
14120.83 1175
14121.95 1139
14123.07 1109
14124.20 1096
14125.32 1095
14126.44 1094
14127.56 1105
14128.69 1096
14129.81 1089
14130.93 1030
14132.06 1036
14133.18 1041
14134.30 1009
14135.42 1006
14136.55 988
14137.67 999
14138.79 995
14139.92 995
14141.04 1008
14142.16 1000
14143.29 987
14144.41 971
14145.53 976
14146.66 963
14147.78 978
14148.90 976
14150.03 970
14151.15 936
14152.27 958
14153.40 978
14154.52 973
14155.64 938
14156.77 944
14157.89 938
14159.02 943
14160.14 951
14161.26 923
14162.39 927
14163.51 922
14164.64 934
14165.76 951
14166.88 964
14168.01 947
14169.13 913
14170.26 952
14171.38 928
14172.51 910
14173.63 917
14174.75 918
14175.88 935
14177.00 917
14178.13 902
14179.25 895
14180.38 896
14181.50 909
14182.63 904
14183.75 879
14184.88 900
14186.00 918
14187.13 882
14188.25 882
14189.38 871
14190.50 879
14191.63 856
14192.75 831
14193.88 835
14195.00 877
14196.13 857
14197.25 863
14198.38 858
14199.50 812
14200.63 811
14201.76 830
14202.88 787
14204.01 808
14205.13 846
14206.26 853
14207.38 832
14208.51 816
14209.64 852
14210.76 851
14211.89 813
14213.01 811
14214.14 818
14215.27 814
14216.39 777
14217.52 821
14218.64 853
14219.77 805
14220.90 799
14222.02 804
14223.15 801
14224.28 797
14225.40 753
14226.53 767
14227.66 788
14228.78 804
14229.91 777
14231.04 767
14232.16 760
14233.29 770
14234.42 772
14235.54 754
14236.67 736
14237.80 755
14238.92 742
14240.05 749
14241.18 755
14242.31 718
14243.43 735
14244.56 755
14245.69 710
14246.82 737
14247.94 750
14249.07 715
14250.20 716
14251.33 727
14252.45 741
14253.58 769
14254.71 758
14255.84 705
14256.96 725
14258.09 675
14259.22 733
14260.35 729
14261.47 735
14262.60 699
14263.73 711
14264.86 729
14265.99 703
14267.12 690
14268.24 683
14269.37 674
14270.50 705
14271.63 698
14272.76 677
14273.89 668
14275.01 682
14276.14 675
14277.27 648
14278.40 666
14279.53 685
14280.66 651
14281.79 645
14282.91 650
14284.04 638
14285.17 665
14286.30 636
14287.43 630
14288.56 628
14289.69 655
14290.82 626
14291.95 605
14293.08 610
14294.20 640
14295.33 648
14296.46 625
14297.59 613
14298.72 627
14299.85 629
14300.98 651
14302.11 629
14303.24 598
14304.37 574
14305.50 566
14306.63 571
14307.76 600
14308.89 583
14310.02 601
14311.15 585
14312.28 579
14313.41 597
14314.54 618
14315.67 585
14316.80 588
14317.93 588
14319.06 581
14320.19 592
14321.32 598
14322.45 574
14323.58 562
14324.71 565
14325.84 562
14326.97 549
14328.10 544
14329.23 555
14330.36 547
14331.49 550
14332.62 586
14333.76 555
14334.89 550
14336.02 552
14337.15 547
14338.28 570
14339.41 537
14340.54 556
14341.67 565
14342.80 577
14343.93 555
14345.07 547
14346.20 559
14347.33 555
14348.46 539
14349.59 537
14350.72 540
14351.85 542
14352.99 555
14354.12 557
14355.25 548
14356.38 554
14357.51 544
14358.64 548
14359.78 528
14360.91 521
14362.04 568
14363.17 543
14364.30 516
14365.44 537
14366.57 565
14367.70 566
14368.83 545
14369.96 537
14371.10 516
14372.23 522
14373.36 533
14374.49 549
14375.63 536
14376.76 565
14377.89 563
14379.02 548
14380.16 550
14381.29 553
14382.42 528
14383.55 557
14384.69 566
14385.82 539
14386.95 566
14388.09 555
14389.22 550
14390.35 588
14391.49 576
14392.62 549
14393.75 566
14394.89 567
14396.02 558
14397.15 556
14398.28 566
14399.42 533
14400.55 552
14401.69 562
14402.82 549
14403.95 545
14405.09 545
14406.22 561
14407.35 574
14408.49 563
14409.62 554
14410.75 556
14411.89 579
14413.02 586
14414.16 563
14415.29 575
14416.42 588
14417.56 607
14418.69 580
14419.83 566
14420.96 561
14422.10 610
14423.23 592
14424.36 560
14425.50 577
14426.63 566
14427.77 572
14428.90 605
14430.04 608
14431.17 634
14432.31 606
14433.44 592
14434.58 616
14435.71 636
14436.85 573
14437.98 590
14439.12 610
14440.25 621
14441.39 576
14442.52 607
14443.66 599
14444.79 608
14445.93 609
14447.06 608
14448.20 606
14449.33 614
14450.47 609
14451.60 594
14452.74 602
14453.87 594
14455.01 619
14456.14 622
14457.28 620
14458.42 638
14459.55 597
14460.69 601
14461.82 595
14462.96 579
14464.10 579
14465.23 622
14466.37 599
14467.50 595
14468.64 616
14469.78 584
14470.91 599
14472.05 597
14473.18 619
14474.32 584
14475.46 603
14476.59 620
14477.73 622
14478.87 602
14480.00 580
14481.14 603
14482.28 613
14483.41 599
14484.55 606
14485.69 595
14486.82 586
14487.96 578
14489.10 597
14490.23 602
14491.37 594
14492.51 602
14493.65 598
14494.78 591
14495.92 591
14497.06 614
14498.19 578
14499.33 599
14500.47 594
14501.61 591
14502.74 604
14503.88 590
14505.02 585
14506.16 610
14507.29 588
14508.43 569
14509.57 601
14510.71 589
14511.85 574
14512.98 603
14514.12 578
14515.26 601
14516.40 584
14517.54 569
14518.67 580
14519.81 583
14520.95 576
14522.09 564
14523.23 538
14524.36 559
14525.50 552
14526.64 577
14527.78 582
14528.92 587
14530.06 557
14531.19 523
14532.33 535
14533.47 536
14534.61 532
14535.75 540
14536.89 546
14538.03 555
14539.17 549
14540.31 534
14541.44 561
14542.58 528
14543.72 557
14544.86 565
14546.00 552
14547.14 550
14548.28 552
14549.42 574
14550.56 553
14551.70 560
14552.84 577
14553.98 573
14555.12 604
14556.25 550
14557.39 577
14558.53 566
14559.67 558
14560.81 586
14561.95 573
14563.09 600
14564.23 588
14565.37 566
14566.51 578
14567.65 604
14568.79 617
14569.93 620
14571.07 625
14572.21 578
14573.35 593
14574.49 598
14575.63 612
14576.77 635
14577.92 650
14579.06 643
14580.20 655
14581.34 608
14582.48 646
14583.62 630
14584.76 605
14585.90 638
14587.04 653
14588.18 674
14589.32 669
14590.46 707
14591.60 671
14592.74 663
14593.89 674
14595.03 714
14596.17 696
14597.31 708
14598.45 705
14599.59 691
14600.73 741
14601.87 726
14603.02 721
14604.16 734
14605.30 706
14606.44 742
14607.58 746
14608.72 716
14609.86 751
14611.01 712
14612.15 750
14613.29 770
14614.43 787
14615.57 791
14616.72 774
14617.86 765
14619.00 793
14620.14 757
14621.28 795
14622.43 806
14623.57 800
14624.71 834
14625.85 859
14627.00 869
14628.14 828
14629.28 849
14630.42 874
14631.56 868
14632.71 871
14633.85 914
14634.99 926
14636.14 896
14637.28 938
14638.42 947
14639.56 924
14640.71 916
14641.85 914
14642.99 921
14644.14 944
14645.28 901
14646.42 906
14647.56 878
14648.71 828
14649.85 842
14650.99 807
14652.14 780
14653.28 771
14654.42 768
14655.57 744
14656.71 730
14657.85 718
14659.00 702
14660.14 668
14661.29 677
14662.43 645
14663.57 636
14664.72 625
14665.86 589
14667.00 589
14668.15 609
14669.29 550
14670.44 557
14671.58 584
14672.73 575
14673.87 566
14675.01 577
14676.16 567
14677.30 548
14678.45 547
14679.59 534
14680.74 546
14681.88 532
14683.02 542
14684.17 528
14685.31 537
14686.46 508
14687.60 488
14688.75 504
14689.89 541
14691.04 526
14692.18 506
14693.33 456
14694.47 486
14695.62 481
14696.76 493
14697.91 488
14699.05 464
14700.20 457
14701.34 460
14702.49 491
14703.63 482
14704.78 489
14705.92 481
14707.07 481
14708.22 513
14709.36 495
14710.51 458
14711.65 467
14712.80 494
14713.94 484
14715.09 483
14716.23 480
14717.38 488
14718.53 493
14719.67 493
14720.82 469
14721.96 486
14723.11 481
14724.26 481
14725.40 491
14726.55 490
14727.70 500
14728.84 476
14729.99 482
14731.13 450
14732.28 461
14733.43 471
14734.57 479
14735.72 459
14736.87 468
14738.01 463
14739.16 462
14740.31 467
14741.45 459
14742.60 450
14743.75 481
14744.89 475
14746.04 445
14747.19 436
14748.34 451
14749.48 459
14750.63 438
14751.78 443
14752.92 453
14754.07 452
14755.22 456
14756.37 434
14757.51 431
14758.66 427
14759.81 438
14760.96 450
14762.10 429
14763.25 420
14764.40 431
14765.55 419
14766.70 421
14767.84 418
14768.99 439
14770.14 418
14771.29 416
14772.43 405
14773.58 411
14774.73 441
14775.88 402
14777.03 431
14778.18 426
14779.32 412
14780.47 426
14781.62 417
14782.77 405
14783.92 428
14785.07 406
14786.21 401
14787.36 374
14788.51 415
14789.66 435
14790.81 409
14791.96 395
14793.11 407
14794.26 407
14795.40 401
14796.55 407
14797.70 363
14798.85 409
14800.00 405
14801.15 381
14802.30 374
14803.45 373
14804.60 376
14805.75 411
14806.90 382
14808.05 389
14809.19 362
14810.34 400
14811.49 382
14812.64 372
14813.79 370
14814.94 365
14816.09 378
14817.24 365
14818.39 368
14819.54 368
14820.69 357
14821.84 364
14822.99 362
14824.14 354
14825.29 357
14826.44 373
14827.59 370
14828.74 357
14829.89 350
14831.04 367
14832.19 377
14833.34 357
14834.49 362
14835.64 358
14836.79 336
14837.95 328
14839.10 367
14840.25 366
14841.40 315
14842.55 345
14843.70 353
14844.85 333
14846.00 351
14847.15 357
14848.30 338
14849.45 345
14850.60 346
14851.76 331
14852.91 339
14854.06 337
14855.21 332
14856.36 366
14857.51 331
14858.66 356
14859.81 341
14860.97 316
14862.12 348
14863.27 341
14864.42 356
14865.57 323
14866.72 337
14867.88 343
14869.03 353
14870.18 327
14871.33 310
14872.48 338
14873.64 319
14874.79 320
14875.94 327
14877.09 324
14878.24 335
14879.40 358
14880.55 358
14881.70 317
14882.85 331
14884.00 335
14885.16 342
14886.31 324
14887.46 304
14888.61 328
14889.77 330
14890.92 322
14892.07 310
14893.23 304
14894.38 329
14895.53 334
14896.68 342
14897.84 335
14898.99 308
14900.14 314
14901.30 331
14902.45 319
14903.60 327
14904.75 330
14905.91 329
14907.06 324
14908.21 356
14909.37 342
14910.52 325
14911.67 332
14912.83 352
14913.98 333
14915.14 329
14916.29 320
14917.44 324
14918.60 319
14919.75 315
14920.90 313
14922.06 321
14923.21 301
14924.37 328
14925.52 334
14926.67 337
14927.83 325
14928.98 343
14930.14 350
14931.29 342
14932.44 333
14933.60 336
14934.75 335
14935.91 329
14937.06 347
14938.22 338
14939.37 333
14940.52 327
14941.68 335
14942.83 318
14943.99 315
14945.14 311
14946.30 336
14947.45 351
14948.61 324
14949.76 339
14950.92 329
14952.07 346
14953.23 366
14954.38 346
14955.54 350
14956.69 325
14957.85 328
14959.00 336
14960.16 340
14961.31 358
14962.47 335
14963.62 352
14964.78 344
14965.94 349
14967.09 349
14968.25 359
14969.40 359
14970.56 348
14971.71 368
14972.87 337
14974.03 344
14975.18 317
14976.34 337
14977.49 342
14978.65 336
14979.81 352
14980.96 355
14982.12 350
14983.27 326
14984.43 352
14985.59 344
14986.74 377
14987.90 329
14989.06 328
14990.21 335
14991.37 326
14992.53 330
14993.68 335
14994.84 340
14996.00 332
14997.15 339
14998.31 318
14999.47 300
15000.62 317
15001.78 305
15002.94 329
15004.09 324
15005.25 324
15006.41 324
15007.56 329
15008.72 321
15009.88 335
15011.04 310
15012.19 319
15013.35 314
15014.51 313
15015.67 303
15016.82 320
15017.98 307
15019.14 310
15020.30 299
15021.45 298
15022.61 324
15023.77 294
15024.93 297
15026.08 304
15027.24 318
15028.40 286
15029.56 288
15030.72 313
15031.87 322
15033.03 325
15034.19 311
15035.35 291
15036.51 314
15037.67 314
15038.82 312
15039.98 275
15041.14 310
15042.30 322
15043.46 322
15044.62 312
15045.78 296
15046.93 314
15048.09 319
15049.25 324
15050.41 322
15051.57 294
15052.73 320
15053.89 321
15055.05 310
15056.20 316
15057.36 314
15058.52 301
15059.68 328
15060.84 332
15062.00 312
15063.16 307
15064.32 315
15065.48 304
15066.64 290
15067.80 314
15068.96 310
15070.12 315
15071.28 341
15072.44 316
15073.60 324
15074.76 331
15075.91 331
15077.07 328
15078.23 324
15079.39 339
15080.55 359
15081.71 337
15082.87 309
15084.03 288
15085.19 305
15086.35 303
15087.51 308
15088.68 323
15089.84 322
15091.00 323
15092.16 332
15093.32 312
15094.48 356
15095.64 334
15096.80 330
15097.96 322
15099.12 312
15100.28 339
15101.44 322
15102.60 358
15103.76 353
15104.92 328
15106.08 334
15107.25 329
15108.41 320
15109.57 341
15110.73 333
15111.89 336
15113.05 334
15114.21 314
15115.37 332
15116.54 345
15117.70 349
15118.86 347
15120.02 384
15121.18 345
15122.34 353
15123.50 351
15124.67 358
15125.83 361
15126.99 336
15128.15 360
15129.31 374
15130.47 361
15131.64 359
15132.80 336
15133.96 349
15135.12 369
15136.28 379
15137.45 363
15138.61 356
15139.77 374
15140.93 385
15142.10 377
15143.26 378
15144.42 380
15145.58 367
15146.75 381
15147.91 386
15149.07 376
15150.23 382
15151.40 393
15152.56 404
15153.72 408
15154.88 376
15156.05 391
15157.21 385
15158.37 406
15159.54 395
15160.70 410
15161.86 416
15163.03 412
15164.19 423
15165.35 411
15166.52 400
15167.68 425
15168.84 450
15170.01 412
15171.17 410
15172.33 429
15173.50 430
15174.66 440
15175.82 432
15176.99 440
15178.15 440
15179.31 449
15180.48 458
15181.64 434
15182.81 448
15183.97 444
15185.13 443
15186.30 459
15187.46 451
15188.63 443
15189.79 441
15190.95 461
15192.12 484
15193.28 478
15194.45 498
15195.61 494
15196.78 495
15197.94 514
15199.10 480
15200.27 508
15201.43 489
15202.60 509
15203.76 538
15204.93 496
15206.09 518
15207.26 507
15208.42 531
15209.59 541
15210.75 525
15211.92 517
15213.08 495
15214.25 530
15215.41 526
15216.58 527
15217.74 527
15218.91 509
15220.07 544
15221.24 546
15222.40 554
15223.57 519
15224.74 525
15225.90 569
15227.07 575
15228.23 556
15229.40 518
15230.56 555
15231.73 549
15232.89 566
15234.06 582
15235.23 567
15236.39 588
15237.56 565
15238.72 555
15239.89 583
15241.06 607
15242.22 582
15243.39 593
15244.56 588
15245.72 567
15246.89 578
15248.05 603
15249.22 610
15250.39 583
15251.55 573
15252.72 538
15253.89 563
15255.05 576
15256.22 530
15257.39 542
15258.55 540
15259.72 534
15260.89 540
15262.05 536
15263.22 519
15264.39 537
15265.56 514
15266.72 538
15267.89 538
15269.06 508
15270.22 537
15271.39 525
15272.56 495
15273.73 467
15274.89 490
15276.06 495
15277.23 473
15278.40 501
15279.56 478
15280.73 465
15281.90 469
15283.07 487
15284.23 475
15285.40 490
15286.57 490
15287.74 489
15288.91 496
15290.07 450
15291.24 459
15292.41 480
15293.58 498
15294.75 473
15295.92 475
15297.08 476
15298.25 465
15299.42 485
15300.59 487
15301.76 493
15302.93 462
15304.09 483
15305.26 490
15306.43 479
15307.60 505
15308.77 495
15309.94 475
15311.11 472
15312.28 514
15313.44 497
15314.61 480
15315.78 495
15316.95 495
15318.12 492
15319.29 502
15320.46 479
15321.63 499
15322.80 466
15323.97 473
15325.14 520
15326.30 504
15327.47 510
15328.64 528
15329.81 509
15330.98 526
15332.15 503
15333.32 531
15334.49 493
15335.66 520
15336.83 535
15338.00 492
15339.17 513
15340.34 560
15341.51 527
15342.68 514
15343.85 505
15345.02 523
15346.19 506
15347.36 522
15348.53 536
15349.70 547
15350.87 558
15352.04 546
15353.21 535
15354.38 533
15355.55 568
15356.72 527
15357.90 558
15359.07 593
15360.24 567
15361.41 588
15362.58 564
15363.75 582
15364.92 589
15366.09 635
15367.26 609
15368.43 576
15369.60 581
15370.77 590
15371.95 591
15373.12 622
15374.29 635
15375.46 625
15376.63 633
15377.80 652
15378.97 622
15380.15 581
15381.32 622
15382.49 617
15383.66 607
15384.83 599
15386.00 593
15387.17 584
15388.35 601
15389.52 602
15390.69 569
15391.86 560
15393.03 560
15394.21 574
15395.38 552
15396.55 539
15397.72 522
15398.89 538
15400.07 536
15401.24 555
15402.41 509
15403.58 494
15404.76 522
15405.93 531
15407.10 508
15408.27 502
15409.45 537
15410.62 513
15411.79 499
15412.96 478
15414.14 485
15415.31 467
15416.48 492
15417.66 466
15418.83 468
15420.00 453
15421.17 445
15422.35 467
15423.52 431
15424.69 441
15425.87 428
15427.04 419
15428.21 432
15429.39 444
15430.56 409
15431.73 446
15432.91 449
15434.08 410
15435.25 444
15436.43 419
15437.60 443
15438.77 417
15439.95 409
15441.12 440
15442.30 403
15443.47 406
15444.64 409
15445.82 401
15446.99 429
15448.17 402
15449.34 413
15450.51 410
15451.69 432
15452.86 413
15454.04 417
15455.21 410
15456.39 431
15457.56 407
15458.73 387
15459.91 394
15461.08 399
15462.26 431
15463.43 422
15464.61 409
15465.78 397
15466.96 412
15468.13 408
15469.31 421
15470.48 372
15471.66 375
15472.83 410
15474.01 411
15475.18 388
15476.36 392
15477.53 388
15478.71 371
15479.88 410
15481.06 417
15482.23 392
15483.41 416
15484.58 424
15485.76 396
15486.93 394
15488.11 407
15489.29 402
15490.46 402
15491.64 405
15492.81 409
15493.99 386
15495.16 391
15496.34 410
15497.52 426
15498.69 416
15499.87 421
15501.04 399
15502.22 401
15503.40 412
15504.57 404
15505.75 426
15506.92 397
15508.10 376
15509.28 419
15510.45 405
15511.63 385
15512.81 418
15513.98 399
15515.16 434
15516.34 417
15517.51 413
15518.69 384
15519.87 427
15521.04 444
15522.22 415
15523.40 400
15524.57 428
15525.75 421
15526.93 411
15528.11 397
15529.28 408
15530.46 426
15531.64 437
15532.81 457
15533.99 447
15535.17 399
15536.35 418
15537.52 428
15538.70 431
15539.88 450
15541.06 429
15542.23 435
15543.41 438
15544.59 432
15545.77 429
15546.95 416
15548.12 438
15549.30 436
15550.48 465
15551.66 468
15552.83 461
15554.01 444
15555.19 464
15556.37 447
15557.55 458
15558.73 479
15559.90 448
15561.08 454
15562.26 445
15563.44 450
15564.62 458
15565.80 479
15566.97 483
15568.15 509
15569.33 488
15570.51 489
15571.69 485
15572.87 477
15574.05 453
15575.23 481
15576.40 484
15577.58 487
15578.76 475
15579.94 489
15581.12 490
15582.30 507
15583.48 509
15584.66 502
15585.84 520
15587.02 507
15588.20 489
15589.38 498
15590.56 509
15591.73 522
15592.91 545
15594.09 548
15595.27 571
15596.45 566
15597.63 538
15598.81 527
15599.99 530
15601.17 581
15602.35 559
15603.53 540
15604.71 580
15605.89 601
15607.07 567
15608.25 599
15609.43 572
15610.61 588
15611.79 594
15612.97 601
15614.15 592
15615.33 591
15616.51 619
15617.69 621
15618.88 608
15620.06 617
15621.24 664
15622.42 625
15623.60 657
15624.78 653
15625.96 649
15627.14 676
15628.32 659
15629.50 679
15630.68 680
15631.86 656
15633.05 687
15634.23 674
15635.41 704
15636.59 709
15637.77 697
15638.95 689
15640.13 704
15641.31 688
15642.50 718
15643.68 717
15644.86 692
15646.04 707
15647.22 707
15648.40 734
15649.58 742
15650.77 745
15651.95 741
15653.13 719
15654.31 783
15655.49 766
15656.68 717
15657.86 708
15659.04 750
15660.22 750
15661.40 772
15662.59 743
15663.77 737
15664.95 746
15666.13 702
15667.32 695
15668.50 726
15669.68 699
15670.86 703
15672.05 732
15673.23 699
15674.41 697
15675.59 746
15676.78 756
15677.96 748
15679.14 683
15680.32 682
15681.51 660
15682.69 685
15683.87 696
15685.06 693
15686.24 715
15687.42 687
15688.61 718
15689.79 701
15690.97 679
15692.16 687
15693.34 654
15694.52 649
15695.71 650
15696.89 682
15698.07 666
15699.26 659
15700.44 661
15701.62 656
15702.81 672
15703.99 659
15705.17 659
15706.36 666
15707.54 704
15708.73 682
15709.91 696
15711.09 733
15712.28 688
15713.46 680
15714.65 665
15715.83 688
15717.02 687
15718.20 700
15719.38 709
15720.57 682
15721.75 718
15722.94 733
15724.12 736
15725.31 742
15726.49 717
15727.68 706
15728.86 734
15730.04 764
15731.23 784
15732.41 744
15733.60 770
15734.78 754
15735.97 781
15737.15 771
15738.34 758
15739.52 795
15740.71 794
15741.89 772
15743.08 833
15744.27 823
15745.45 834
15746.64 857
15747.82 835
15749.01 821
15750.19 869
15751.38 874
15752.56 898
15753.75 893
15754.93 890
15756.12 865
15757.31 893
15758.49 888
15759.68 924
15760.86 923
15762.05 917
15763.24 939
15764.42 911
15765.61 937
15766.79 920
15767.98 880
15769.17 859
15770.35 872
15771.54 905
15772.72 905
15773.91 923
15775.10 901
15776.28 868
15777.47 841
15778.66 824
15779.84 844
15781.03 840
15782.22 862
15783.40 844
15784.59 789
15785.78 823
15786.96 783
15788.15 752
15789.34 770
15790.53 739
15791.71 733
15792.90 732
15794.09 736
15795.27 741
15796.46 720
15797.65 734
15798.84 718
15800.02 736
15801.21 701
15802.40 712
15803.59 669
15804.77 690
15805.96 666
15807.15 669
15808.34 675
15809.52 678
15810.71 685
15811.90 668
15813.09 677
15814.28 664
15815.46 674
15816.65 634
15817.84 630
15819.03 632
15820.22 620
15821.40 626
15822.59 636
15823.78 628
15824.97 634
15826.16 624
15827.35 650
15828.53 623
15829.72 657
15830.91 628
15832.10 635
15833.29 643
15834.48 622
15835.67 633
15836.85 612
15838.04 609
15839.23 598
15840.42 644
15841.61 649
15842.80 621
15843.99 630
15845.18 609
15846.37 631
15847.55 625
15848.74 629
15849.93 618
15851.12 620
15852.31 616
15853.50 609
15854.69 648
15855.88 642
15857.07 627
15858.26 649
15859.45 611
15860.64 629
15861.83 660
15863.02 648
15864.21 631
15865.40 593
15866.59 616
15867.78 659
15868.97 655
15870.16 617
15871.35 642
15872.54 650
15873.73 623
15874.92 653
15876.11 686
15877.30 620
15878.49 651
15879.68 671
15880.87 677
15882.06 686
15883.25 668
15884.44 686
15885.63 699
15886.82 672
15888.01 681
15889.20 690
15890.39 724
15891.59 681
15892.78 694
15893.97 704
15895.16 743
15896.35 733
15897.54 758
15898.73 744
15899.92 748
15901.11 732
15902.30 767
15903.50 756
15904.69 761
15905.88 759
15907.07 752
15908.26 756
15909.45 765
15910.64 784
15911.84 797
15913.03 788
15914.22 807
15915.41 809
15916.60 802
15917.79 829
15918.99 803
15920.18 826
15921.37 792
15922.56 803
15923.75 827
15924.95 849
15926.14 790
15927.33 828
15928.52 817
15929.71 812
15930.91 802
15932.10 794
15933.29 819
15934.48 806
15935.68 784
15936.87 807
15938.06 819
15939.25 793
15940.45 827
15941.64 780
15942.83 753
15944.03 742
15945.22 729
15946.41 718
15947.60 717
15948.80 689
15949.99 678
15951.18 659
15952.38 687
15953.57 671
15954.76 638
15955.96 629
15957.15 602
15958.34 593
15959.54 590
15960.73 570
15961.92 559
15963.12 538
15964.31 549
15965.50 540
15966.70 515
15967.89 511
15969.08 526
15970.28 496
15971.47 488
15972.67 486
15973.86 491
15975.05 485
15976.25 513
15977.44 475
15978.64 476
15979.83 482
15981.02 453
15982.22 466
15983.41 475
15984.61 477
15985.80 451
15987.00 434
15988.19 432
15989.38 459
15990.58 428
15991.77 431
15992.97 452
15994.16 431
15995.36 425
15996.55 444
15997.75 408
15998.94 460
16000.14 410
16001.33 417
16002.53 420
16003.72 412
16004.92 451
16006.11 438
16007.31 453
16008.50 389
16009.70 415
16010.89 421
16012.09 424
16013.28 390
16014.48 404
16015.67 422
16016.87 407
16018.07 390
16019.26 393
16020.46 404
16021.65 418
16022.85 406
16024.04 373
16025.24 393
16026.44 402
16027.63 397
16028.83 409
16030.02 378
16031.22 380
16032.42 383
16033.61 394
16034.81 408
16036.00 399
16037.20 415
16038.40 408
16039.59 389
16040.79 387
16041.99 361
16043.18 359
16044.38 349
16045.58 382
16046.77 369
16047.97 370
16049.17 370
16050.36 357
16051.56 376
16052.76 384
16053.95 374
16055.15 369
16056.35 404
16057.54 373
16058.74 364
16059.94 356
16061.14 382
16062.33 374
16063.53 377
16064.73 356
16065.92 382
16067.12 377
16068.32 354
16069.52 357
16070.71 340
16071.91 349
16073.11 361
16074.31 360
16075.50 362
16076.70 361
16077.90 340
16079.10 345
16080.30 365
16081.49 355
16082.69 337
16083.89 374
16085.09 356
16086.29 327
16087.48 370
16088.68 376
16089.88 334
16091.08 323
16092.28 295
16093.48 318
16094.67 335
16095.87 326
16097.07 330
16098.27 325
16099.47 315
16100.67 309
16101.87 323
16103.06 303
16104.26 329
16105.46 332
16106.66 314
16107.86 311
16109.06 285
16110.26 311
16111.46 312
16112.66 321
16113.86 322
16115.05 325
16116.25 312
16117.45 309
16118.65 292
16119.85 302
16121.05 309
16122.25 307
16123.45 303
16124.65 315
16125.85 298
16127.05 299
16128.25 292
16129.45 310
16130.65 280
16131.85 278
16133.05 276
16134.25 295
16135.45 270
16136.65 292
16137.85 271
16139.05 274
16140.25 288
16141.45 296
16142.65 291
16143.85 297
16145.05 311
16146.25 294
16147.45 288
16148.65 279
16149.85 287
16151.05 265
16152.25 303
16153.45 275
16154.65 275
16155.85 301
16157.05 294
16158.25 272
16159.46 270
16160.66 296
16161.86 277
16163.06 280
16164.26 291
16165.46 276
16166.66 286
16167.86 277
16169.06 282
16170.27 274
16171.47 266
16172.67 288
16173.87 279
16175.07 280
16176.27 292
16177.47 289
16178.67 305
16179.88 285
16181.08 280
16182.28 295
16183.48 297
16184.68 308
16185.89 293
16187.09 299
16188.29 280
16189.49 251
16190.69 272
16191.90 291
16193.10 295
16194.30 294
16195.50 287
16196.70 288
16197.91 282
16199.11 291
16200.31 290
16201.51 296
16202.72 323
16203.92 304
16205.12 287
16206.32 295
16207.53 282
16208.73 276
16209.93 288
16211.13 294
16212.34 307
16213.54 280
16214.74 284
16215.95 305
16217.15 311
16218.35 274
16219.55 291
16220.76 276
16221.96 287
16223.16 310
16224.37 329
16225.57 287
16226.77 318
16227.98 296
16229.18 299
16230.38 303
16231.59 297
16232.79 282
16233.99 281
16235.20 310
16236.40 300
16237.61 292
16238.81 296
16240.01 283
16241.22 288
16242.42 295
16243.63 329
16244.83 318
16246.03 310
16247.24 319
16248.44 305
16249.65 317
16250.85 302
16252.05 334
16253.26 362
16254.46 322
16255.67 324
16256.87 348
16258.08 329
16259.28 353
16260.49 354
16261.69 325
16262.89 364
16264.10 355
16265.30 354
16266.51 331
16267.71 324
16268.92 321
16270.12 326
16271.33 336
16272.53 344
16273.74 329
16274.94 334
16276.15 343
16277.35 347
16278.56 355
16279.77 344
16280.97 340
16282.18 343
16283.38 336
16284.59 338
16285.79 321
16287.00 347
16288.20 341
16289.41 342
16290.61 329
16291.82 320
16293.03 325
16294.23 335
16295.44 328
16296.64 342
16297.85 349
16299.06 332
16300.26 340
16301.47 358
16302.67 327
16303.88 308
16305.09 303
16306.29 314
16307.50 338
16308.71 343
16309.91 326
16311.12 317
16312.33 324
16313.53 346
16314.74 322
16315.95 302
16317.15 314
16318.36 323
16319.57 367
16320.77 337
16321.98 306
16323.19 306
16324.39 312
16325.60 336
16326.81 334
16328.01 306
16329.22 327
16330.43 328
16331.64 325
16332.84 314
16334.05 308
16335.26 297
16336.47 291
16337.67 280
16338.88 282
16340.09 283
16341.30 275
16342.50 292
16343.71 291
16344.92 307
16346.13 284
16347.33 295
16348.54 293
16349.75 303
16350.96 291
16352.17 265
16353.37 269
16354.58 291
16355.79 300
16357.00 289
16358.21 285
16359.41 283
16360.62 257
16361.83 271
16363.04 297
16364.25 284
16365.46 279
16366.67 253
16367.87 264
16369.08 281
16370.29 278
16371.50 279
16372.71 272
16373.92 290
16375.13 280
16376.34 293
16377.54 295
16378.75 270
16379.96 283
16381.17 277
16382.38 279
16383.59 274
16384.80 251
16386.01 268
16387.22 278
16388.43 278
16389.64 270
16390.85 267
16392.05 280
16393.26 271
16394.47 272
16395.68 259
16396.89 269
16398.10 275
16399.31 287
16400.52 272
16401.73 272
16402.94 295
16404.15 263
16405.36 308
16406.57 298
16407.78 268
16408.99 269
16410.20 277
16411.41 288
16412.62 269
16413.83 259
16415.04 243
16416.25 261
16417.46 290
16418.67 253
16419.88 260
16421.10 275
16422.31 272
16423.52 280
16424.73 274
16425.94 282
16427.15 277
16428.36 261
16429.57 283
16430.78 264
16431.99 266
16433.20 273
16434.41 255
16435.63 286
16436.84 263
16438.05 277
16439.26 287
16440.47 286
16441.68 282
16442.89 282
16444.10 278
16445.32 265
16446.53 264
16447.74 270
16448.95 281
16450.16 275
16451.37 266
16452.59 252
16453.80 262
16455.01 266
16456.22 273
16457.43 288
16458.64 273
16459.86 234
16461.07 251
16462.28 260
16463.49 258
16464.70 267
16465.92 255
16467.13 261
16468.34 249
16469.55 283
16470.77 281
16471.98 267
16473.19 271
16474.40 271
16475.62 247
16476.83 258
16478.04 275
16479.25 281
16480.47 260
16481.68 275
16482.89 261
16484.11 281
16485.32 270
16486.53 263
16487.74 258
16488.96 253
16490.17 255
16491.38 232
16492.60 240
16493.81 243
16495.02 256
16496.24 262
16497.45 274
16498.66 266
16499.88 263
16501.09 274
16502.30 262
16503.52 247
16504.73 250
16505.94 270
16507.16 282
16508.37 255
16509.59 247
16510.80 260
16512.01 274
16513.23 268
16514.44 269
16515.66 260
16516.87 267
16518.08 263
16519.30 280
16520.51 277
16521.73 291
16522.94 285
16524.16 287
16525.37 251
16526.58 263
16527.80 270
16529.01 286
16530.23 292
16531.44 290
16532.66 256
16533.87 274
16535.09 264
16536.30 291
16537.52 289
16538.73 303
16539.95 304
16541.16 293
16542.38 328
16543.59 301
16544.81 310
16546.02 307
16547.24 308
16548.45 315
16549.67 320
16550.88 313
16552.10 318
16553.31 297
16554.53 294
16555.74 317
16556.96 353
16558.18 343
16559.39 304
16560.61 306
16561.82 315
16563.04 355
16564.25 356
16565.47 336
16566.69 308
16567.90 343
16569.12 322
16570.33 302
16571.55 317
16572.77 331
16573.98 307
16575.20 343
16576.41 342
16577.63 323
16578.85 328
16580.06 329
16581.28 334
16582.50 327
16583.71 317
16584.93 336
16586.15 329
16587.36 332
16588.58 334
16589.80 312
16591.01 311
16592.23 307
16593.45 324
16594.66 316
16595.88 288
16597.10 308
16598.32 301
16599.53 292
16600.75 293
16601.97 312
16603.18 304
16604.40 278
16605.62 277
16606.84 291
16608.05 282
16609.27 263
16610.49 291
16611.71 292
16612.92 266
16614.14 278
16615.36 256
16616.58 270
16617.79 263
16619.01 265
16620.23 276
16621.45 275
16622.67 243
16623.88 279
16625.10 266
16626.32 277
16627.54 261
16628.76 268
16629.97 281
16631.19 272
16632.41 270
16633.63 270
16634.85 270
16636.07 270
16637.29 258
16638.50 250
16639.72 237
16640.94 260
16642.16 262
16643.38 257
16644.60 258
16645.82 246
16647.03 252
16648.25 269
16649.47 231
16650.69 233
16651.91 262
16653.13 242
16654.35 231
16655.57 238
16656.79 234
16658.01 242
16659.23 242
16660.45 266
16661.66 255
16662.88 243
16664.10 266
16665.32 229
16666.54 234
16667.76 227
16668.98 237
16670.20 273
16671.42 253
16672.64 221
16673.86 255
16675.08 236
16676.30 238
16677.52 256
16678.74 252
16679.96 280
16681.18 268
16682.40 227
16683.62 233
16684.84 253
16686.06 238
16687.28 246
16688.50 256
16689.72 241
16690.94 236
16692.16 258
16693.39 256
16694.61 248
16695.83 260
16697.05 254
16698.27 239
16699.49 248
16700.71 231
16701.93 246
16703.15 246
16704.37 223
16705.59 243
16706.81 256
16708.04 228
16709.26 242
16710.48 227
16711.70 218
16712.92 226
16714.14 253
16715.36 257
16716.58 234
16717.81 242
16719.03 251
16720.25 236
16721.47 248
16722.69 245
16723.91 252
16725.14 250
16726.36 234
16727.58 238
16728.80 249
16730.02 227
16731.24 245
16732.47 224
16733.69 208
16734.91 253
16736.13 230
16737.36 228
16738.58 239
16739.80 230
16741.02 232
16742.24 254
16743.47 231
16744.69 227
16745.91 235
16747.13 232
16748.36 220
16749.58 229
16750.80 227
16752.02 234
16753.25 214
16754.47 230
16755.69 228
16756.92 214
16758.14 214
16759.36 242
16760.59 229
16761.81 238
16763.03 237
16764.25 236
16765.48 243
16766.70 231
16767.92 226
16769.15 235
16770.37 247
16771.59 236
16772.82 229
16774.04 234
16775.27 252
16776.49 228
16777.71 258
16778.94 219
16780.16 261
16781.38 252
16782.61 234
16783.83 251
16785.06 234
16786.28 251
16787.50 257
16788.73 236
16789.95 214
16791.18 220
16792.40 237
16793.62 246
16794.85 255
16796.07 226
16797.30 237
16798.52 252
16799.75 230
16800.97 273
16802.19 259
16803.42 268
16804.64 251
16805.87 217
16807.09 247
16808.32 261
16809.54 269
16810.77 250
16811.99 242
16813.22 243
16814.44 283
16815.67 257
16816.89 265
16818.12 252
16819.34 240
16820.57 261
16821.79 262
16823.02 246
16824.24 255
16825.47 267
16826.70 259
16827.92 276
16829.15 277
16830.37 298
16831.60 267
16832.82 285
16834.05 284
16835.27 266
16836.50 273
16837.73 287
16838.95 288
16840.18 300
16841.40 306
16842.63 299
16843.86 287
16845.08 281
16846.31 277
16847.53 299
16848.76 317
16849.99 311
16851.21 319
16852.44 313
16853.67 306
16854.89 333
16856.12 331
16857.35 350
16858.57 325
16859.80 370
16861.03 356
16862.25 340
16863.48 345
16864.71 366
16865.93 367
16867.16 382
16868.39 379
16869.61 377
16870.84 390
16872.07 357
16873.30 402
16874.52 380
16875.75 409
16876.98 405
16878.20 407
16879.43 393
16880.66 408
16881.89 409
16883.11 409
16884.34 417
16885.57 448
16886.80 447
16888.02 440
16889.25 419
16890.48 414
16891.71 439
16892.94 438
16894.16 468
16895.39 479
16896.62 476
16897.85 435
16899.08 420
16900.30 421
16901.53 421
16902.76 436
16903.99 437
16905.22 429
16906.45 431
16907.67 432
16908.90 395
16910.13 411
16911.36 411
16912.59 436
16913.82 415
16915.04 422
16916.27 430
16917.50 417
16918.73 405
16919.96 401
16921.19 387
16922.42 403
16923.65 400
16924.88 394
16926.10 381
16927.33 404
16928.56 388
16929.79 381
16931.02 377
16932.25 356
16933.48 379
16934.71 369
16935.94 389
16937.17 395
16938.40 375
16939.63 364
16940.86 353
16942.09 371
16943.32 346
16944.55 357
16945.78 356
16947.01 391
16948.24 358
16949.47 381
16950.70 372
16951.93 373
16953.16 368
16954.39 359
16955.62 382
16956.85 390
16958.08 393
16959.31 376
16960.54 388
16961.77 372
16963.00 359
16964.23 348
16965.46 359
16966.69 347
16967.92 349
16969.15 353
16970.38 350
16971.61 353
16972.84 371
16974.07 353
16975.30 348
16976.54 330
16977.77 324
16979.00 335
16980.23 338
16981.46 330
16982.69 347
16983.92 338
16985.15 307
16986.38 329
16987.62 336
16988.85 312
16990.08 316
16991.31 302
16992.54 309
16993.77 305
16995.00 298
16996.24 316
16997.47 305
16998.70 281
16999.93 271
17001.16 288
17002.39 272
17003.63 304
17004.86 305
17006.09 281
17007.32 281
17008.55 293
17009.79 304
17011.02 305
17012.25 302
17013.48 295
17014.72 286
17015.95 277
17017.18 276
17018.41 289
17019.64 296
17020.88 290
17022.11 263
17023.34 287
17024.58 282
17025.81 281
17027.04 272
17028.27 271
17029.51 267
17030.74 287
17031.97 250
17033.21 262
17034.44 269
17035.67 274
17036.90 264
17038.14 262
17039.37 300
17040.60 255
17041.84 240
17043.07 266
17044.30 281
17045.54 250
17046.77 243
17048.00 244
17049.24 246
17050.47 237
17051.70 264
17052.94 238
17054.17 265
17055.41 262
17056.64 243
17057.87 264
17059.11 242
17060.34 255
17061.58 251
17062.81 246
17064.04 230
17065.28 234
17066.51 240
17067.75 250
17068.98 251
17070.21 232
17071.45 232
17072.68 239
17073.92 248
17075.15 253
17076.39 248
17077.62 250
17078.86 234
17080.09 229
17081.33 241
17082.56 225
17083.80 233
17085.03 236
17086.26 241
17087.50 230
17088.73 231
17089.97 208
17091.20 216
17092.44 236
17093.68 227
17094.91 223
17096.15 215
17097.38 232
17098.62 229
17099.85 230
17101.09 233
17102.32 201
17103.56 216
17104.79 219
17106.03 197
17107.26 218
17108.50 205
17109.74 233
17110.97 223
17112.21 227
17113.44 218
17114.68 210
17115.92 204
17117.15 201
17118.39 210
17119.62 211
17120.86 208
17122.10 231
17123.33 219
17124.57 216
17125.80 205
17127.04 184
17128.28 231
17129.51 204
17130.75 201
17131.99 199
17133.22 208
17134.46 223
17135.70 208
17136.93 207
17138.17 186
17139.41 169
17140.64 195
17141.88 207
17143.12 187
17144.35 212
17145.59 201
17146.83 216
17148.07 199
17149.30 200
17150.54 218
17151.78 195
17153.02 199
17154.25 204
17155.49 205
17156.73 179
17157.96 188
17159.20 209
17160.44 188
17161.68 193
17162.92 199
17164.15 186
17165.39 194
17166.63 176
17167.87 175
17169.10 182
17170.34 186
17171.58 199
17172.82 171
17174.06 188
17175.29 191
17176.53 190
17177.77 172
17179.01 173
17180.25 176
17181.49 190
17182.72 188
17183.96 195
17185.20 179
17186.44 192
17187.68 174
17188.92 190
17190.15 176
17191.39 151
17192.63 177
17193.87 172
17195.11 181
17196.35 177
17197.59 165
17198.83 171
17200.07 170
17201.30 164
17202.54 187
17203.78 182
17205.02 189
17206.26 169
17207.50 164
17208.74 176
17209.98 182
17211.22 166
17212.46 168
17213.70 180
17214.94 165
17216.18 163
17217.42 170
17218.66 160
17219.90 184
17221.14 180
17222.38 174
17223.62 163
17224.86 176
17226.10 170
17227.34 173
17228.58 170
17229.82 176
17231.06 175
17232.30 167
17233.54 181
17234.78 186
17236.02 168
17237.26 158
17238.50 169
17239.74 149
17240.98 152
17242.22 162
17243.46 180
17244.70 163
17245.94 173
17247.18 174
17248.42 190
17249.66 172
17250.90 158
17252.14 162
17253.39 149
17254.63 141
17255.87 169
17257.11 171
17258.35 154
17259.59 172
17260.83 158
17262.07 174
17263.31 160
17264.56 145
17265.80 161
17267.04 160
17268.28 175
17269.52 159
17270.76 145
17272.00 166
17273.25 163
17274.49 146
17275.73 136
17276.97 156
17278.21 156
17279.45 166
17280.70 167
17281.94 173
17283.18 154
17284.42 154
17285.66 138
17286.91 138
17288.15 156
17289.39 158
17290.63 150
17291.88 143
17293.12 151
17294.36 154
17295.60 155
17296.85 157
17298.09 151
17299.33 157
17300.57 142
17301.82 153
17303.06 152
17304.30 158
17305.54 145
17306.79 146
17308.03 150
17309.27 154
17310.52 156
17311.76 140
17313.00 154
17314.25 151
17315.49 147
17316.73 145
17317.97 161
17319.22 147
17320.46 140
17321.71 135
17322.95 150
17324.19 171
17325.44 148
17326.68 145
17327.92 153
17329.17 173
17330.41 154
17331.65 167
17332.90 167
17334.14 156
17335.39 148
17336.63 151
17337.87 160
17339.12 151
17340.36 165
17341.61 142
17342.85 162
17344.09 156
17345.34 149
17346.58 149
17347.83 150
17349.07 151
17350.32 154
17351.56 138
17352.80 147
17354.05 181
17355.29 132
17356.54 141
17357.78 149
17359.03 131
17360.27 155
17361.52 148
17362.76 155
17364.01 134
17365.25 136
17366.50 134
17367.74 154
17368.99 152
17370.23 151
17371.48 168
17372.72 157
17373.97 164
17375.21 153
17376.46 167
17377.70 145
17378.95 158
17380.19 118
17381.44 131
17382.69 151
17383.93 145
17385.18 132
17386.42 127
17387.67 149
17388.91 142
17390.16 164
17391.41 148
17392.65 146
17393.90 151
17395.14 154
17396.39 162
17397.64 138
17398.88 154
17400.13 177
17401.37 148
17402.62 152
17403.87 168
17405.11 168
17406.36 144
17407.61 147
17408.85 136
17410.10 163
17411.35 153
17412.59 151
17413.84 164
17415.09 160
17416.33 152
17417.58 156
17418.83 184
17420.07 153
17421.32 159
17422.57 156
17423.82 157
17425.06 155
17426.31 157
17427.56 149
17428.80 165
17430.05 142
17431.30 164
17432.55 154
17433.79 156
17435.04 151
17436.29 147
17437.54 143
17438.78 145
17440.03 150
17441.28 157
17442.53 168
17443.77 159
17445.02 155
17446.27 155
17447.52 161
17448.77 168
17450.01 164
17451.26 168
17452.51 159
17453.76 144
17455.01 152
17456.25 182
17457.50 152
17458.75 169
17460.00 163
17461.25 161
17462.50 158
17463.74 162
17464.99 158
17466.24 162
17467.49 144
17468.74 170
17469.99 149
17471.24 145
17472.49 156
17473.73 165
17474.98 171
17476.23 157
17477.48 145
17478.73 183
17479.98 189
17481.23 177
17482.48 176
17483.73 161
17484.98 154
17486.23 154
17487.47 170
17488.72 176
17489.97 154
17491.22 169
17492.47 172
17493.72 178
17494.97 165
17496.22 163
17497.47 160
17498.72 166
17499.97 175
17501.22 164
17502.47 160
17503.72 172
17504.97 162
17506.22 171
17507.47 178
17508.72 175
17509.97 167
17511.22 150
17512.47 169
17513.72 169
17514.97 168
17516.22 175
17517.47 165
17518.72 179
17519.97 182
17521.22 175
17522.47 175
17523.72 178
17524.98 152
17526.23 161
17527.48 168
17528.73 166
17529.98 169
17531.23 162
17532.48 163
17533.73 169
17534.98 160
17536.23 169
17537.48 176
17538.74 186
17539.99 176
17541.24 183
17542.49 156
17543.74 182
17544.99 181
17546.24 170
17547.50 188
17548.75 174
17550.00 178
17551.25 205
17552.50 192
17553.75 209
17555.01 170
17556.26 178
17557.51 173
17558.76 186
17560.01 173
17561.26 187
17562.52 176
17563.77 194
17565.02 198
17566.27 197
17567.53 173
17568.78 181
17570.03 189
17571.28 200
17572.53 185
17573.79 192
17575.04 202
17576.29 185
17577.54 181
17578.80 197
17580.05 182
17581.30 196
17582.56 187
17583.81 202
17585.06 174
17586.31 196
17587.57 174
17588.82 199
17590.07 197
17591.33 196
17592.58 203
17593.83 210
17595.08 206
17596.34 200
17597.59 183
17598.84 201
17600.10 191
17601.35 214
17602.61 205
17603.86 179
17605.11 190
17606.37 200
17607.62 208
17608.87 201
17610.13 210
17611.38 182
17612.63 197
17613.89 202
17615.14 206
17616.40 197
17617.65 209
17618.90 221
17620.16 219
17621.41 202
17622.67 206
17623.92 212
17625.17 189
17626.43 237
17627.68 202
17628.94 220
17630.19 195
17631.45 219
17632.70 223
17633.96 222
17635.21 219
17636.47 225
17637.72 215
17638.97 228
17640.23 219
17641.48 204
17642.74 229
17643.99 252
17645.25 226
17646.50 208
17647.76 214
17649.01 213
17650.27 211
17651.52 210
17652.78 236
17654.04 218
17655.29 219
17656.55 199
17657.80 212
17659.06 213
17660.31 226
17661.57 226
17662.82 227
17664.08 220
17665.33 214
17666.59 203
17667.85 220
17669.10 223
17670.36 216
17671.61 223
17672.87 198
17674.13 209
17675.38 202
17676.64 214
17677.89 206
17679.15 218
17680.41 204
17681.66 217
17682.92 208
17684.18 206
17685.43 194
17686.69 193
17687.95 191
17689.20 192
17690.46 199
17691.71 186
17692.97 227
17694.23 189
17695.49 190
17696.74 189
17698.00 196
17699.26 181
17700.51 199
17701.77 199
17703.03 179
17704.28 192
17705.54 165
17706.80 180
17708.06 167
17709.31 177
17710.57 174
17711.83 166
17713.08 186
17714.34 188
17715.60 190
17716.86 194
17718.11 180
17719.37 187
17720.63 191
17721.89 195
17723.15 179
17724.40 190
17725.66 181
17726.92 203
17728.18 193
17729.43 194
17730.69 205
17731.95 185
17733.21 194
17734.47 190
17735.73 179
17736.98 174
17738.24 175
17739.50 189
17740.76 193
17742.02 179
17743.28 173
17744.53 191
17745.79 181
17747.05 180
17748.31 182
17749.57 158
17750.83 154
17752.09 208
17753.34 195
17754.60 191
17755.86 180
17757.12 173
17758.38 180
17759.64 169
17760.90 190
17762.16 200
17763.42 191
17764.68 173
17765.94 178
17767.19 160
17768.45 175
17769.71 185
17770.97 169
17772.23 166
17773.49 167
17774.75 187
17776.01 165
17777.27 172
17778.53 182
17779.79 177
17781.05 190
17782.31 178
17783.57 176
17784.83 170
17786.09 158
17787.35 170
17788.61 172
17789.87 185
17791.13 163
17792.39 165
17793.65 143
17794.91 172
17796.17 168
17797.43 191
17798.69 161
17799.95 157
17801.21 173
17802.47 165
17803.73 166
17805.00 180
17806.26 143
17807.52 150
17808.78 165
17810.04 144
17811.30 171
17812.56 142
17813.82 157
17815.08 162
17816.34 148
17817.60 147
17818.87 155
17820.13 176
17821.39 161
17822.65 150
17823.91 139
17825.17 154
17826.43 154
17827.69 144
17828.96 149
17830.22 139
17831.48 141
17832.74 156
17834.00 159
17835.26 155
17836.53 137
17837.79 163
17839.05 150
17840.31 138
17841.57 150
17842.84 140
17844.10 164
17845.36 146
17846.62 149
17847.88 145
17849.15 154
17850.41 141
17851.67 149
17852.93 151
17854.20 147
17855.46 144
17856.72 152
17857.98 159
17859.25 133
17860.51 133
17861.77 131
17863.03 133
17864.30 139
17865.56 139
17866.82 148
17868.09 149
17869.35 136
17870.61 155
17871.87 143
17873.14 118
17874.40 128
17875.66 137
17876.93 127
17878.19 123
17879.45 144
17880.72 144
17881.98 136
17883.24 130
17884.51 151
17885.77 138
17887.03 139
17888.30 144
17889.56 133
17890.83 135
17892.09 128
17893.35 133
17894.62 149
17895.88 143
17897.14 135
17898.41 141
17899.67 143
17900.94 137
17902.20 163
17903.46 134
17904.73 131
17905.99 134
17907.26 124
17908.52 147
17909.79 134
17911.05 152
17912.32 152
17913.58 126
17914.84 126
17916.11 135
17917.37 144
17918.64 149
17919.90 126
17921.17 125
17922.43 132
17923.70 111
17924.96 139
17926.23 118
17927.49 125
17928.76 138
17930.02 135
17931.29 136
17932.55 146
17933.82 137
17935.08 130
17936.35 125
17937.61 139
17938.88 136
17940.14 144
17941.41 151
17942.68 141
17943.94 142
17945.21 129
17946.47 123
17947.74 148
17949.00 144
17950.27 143
17951.54 122
17952.80 118
17954.07 144
17955.33 137
17956.60 146
17957.87 123
17959.13 135
17960.40 136
17961.66 136
17962.93 125
17964.20 109
17965.46 123
17966.73 132
17968.00 120
17969.26 121
17970.53 133
17971.80 137
17973.06 147
17974.33 133
17975.60 130
17976.86 119
17978.13 134
17979.40 132
17980.66 117
17981.93 115
17983.20 121
17984.46 128
17985.73 137
17987.00 122
17988.26 121
17989.53 129
17990.80 136
17992.07 128
17993.33 150
17994.60 145
17995.87 141
17997.14 133
17998.40 141
17999.67 124
18000.94 141
18002.21 117
18003.47 132
18004.74 126
18006.01 122
18007.28 113
18008.55 122
18009.81 121
18011.08 124
18012.35 135
18013.62 124
18014.89 112
18016.15 118
18017.42 132
18018.69 149
18019.96 136
18021.23 132
18022.49 166
18023.76 141
18025.03 123
18026.30 122
18027.57 136
18028.84 128
18030.11 136
18031.37 128
18032.64 133
18033.91 140
18035.18 131
18036.45 133
18037.72 134
18038.99 124
18040.26 134
18041.53 137
18042.79 141
18044.06 125
18045.33 119
18046.60 124
18047.87 140
18049.14 137
18050.41 150
18051.68 129
18052.95 133
18054.22 151
18055.49 138
18056.76 133
18058.03 143
18059.30 143
18060.57 131
18061.84 130
18063.11 122
18064.38 144
18065.65 151
18066.92 132
18068.19 133
18069.46 133
18070.73 128
18072.00 135
18073.27 137
18074.54 132
18075.81 134
18077.08 133
18078.35 132
18079.62 124
18080.89 138
18082.16 134
18083.43 137
18084.70 137
18085.97 124
18087.24 134
18088.51 135
18089.78 140
18091.05 134
18092.32 145
18093.59 144
18094.87 151
18096.14 138
18097.41 147
18098.68 142
18099.95 146
18101.22 147
18102.49 120
18103.76 124
18105.03 132
18106.31 134
18107.58 148
18108.85 141
18110.12 121
18111.39 132
18112.66 140
18113.93 145
18115.21 146
18116.48 137
18117.75 139
18119.02 136
18120.29 151
18121.56 132
18122.84 118
18124.11 134
18125.38 143
18126.65 144
18127.92 125
18129.20 133
18130.47 128
18131.74 140
18133.01 143
18134.29 130
18135.56 131
18136.83 131
18138.10 149
18139.38 133
18140.65 142
18141.92 134
18143.19 131
18144.47 137
18145.74 118
18147.01 135
18148.28 138
18149.56 149
18150.83 122
18152.10 121
18153.38 115
18154.65 130
18155.92 128
18157.19 128
18158.47 136
18159.74 119
18161.01 124
18162.29 127
18163.56 128
18164.83 119
18166.11 116
18167.38 118
18168.65 150
18169.93 134
18171.20 111
18172.48 112
18173.75 149
18175.02 124
18176.30 125
18177.57 135
18178.84 122
18180.12 124
18181.39 122
18182.67 119
18183.94 124
18185.21 118
18186.49 118
18187.76 126
18189.04 101
18190.31 126
18191.59 126
18192.86 121
18194.13 125
18195.41 130
18196.68 118
18197.96 138
18199.23 125
18200.51 133
18201.78 133
18203.06 112
18204.33 122
18205.61 116
18206.88 123
18208.16 135
18209.43 134
18210.71 129
18211.98 147
18213.26 137
18214.53 134
18215.81 123
18217.08 136
18218.36 120
18219.63 126
18220.91 131
18222.18 129
18223.46 108
18224.73 118
18226.01 133
18227.28 137
18228.56 129
18229.84 131
18231.11 113
18232.39 137
18233.66 133
18234.94 128
18236.21 117
18237.49 132
18238.77 123
18240.04 101
18241.32 137
18242.59 127
18243.87 142
18245.15 124
18246.42 143
18247.70 130
18248.98 132
18250.25 132
18251.53 129
18252.81 148
18254.08 157
18255.36 140
18256.63 128
18257.91 136
18259.19 136
18260.46 134
18261.74 142
18263.02 121
18264.30 127
18265.57 145
18266.85 133
18268.13 136
18269.40 130
18270.68 147
18271.96 119
18273.23 129
18274.51 131
18275.79 126
18277.07 144
18278.34 123
18279.62 127
18280.90 124
18282.18 115
18283.45 146
18284.73 136
18286.01 132
18287.29 114
18288.56 140
18289.84 136
18291.12 130
18292.40 126
18293.68 126
18294.95 125
18296.23 122
18297.51 135
18298.79 139
18300.07 155
18301.34 133
18302.62 151
18303.90 136
18305.18 124
18306.46 132
18307.74 139
18309.01 134
18310.29 139
18311.57 136
18312.85 135
18314.13 137
18315.41 132
18316.69 133
18317.96 128
18319.24 122
18320.52 112
18321.80 133
18323.08 124
18324.36 139
18325.64 132
18326.92 146
18328.20 142
18329.47 133
18330.75 145
18332.03 140
18333.31 131
18334.59 116
18335.87 105
18337.15 124
18338.43 140
18339.71 140
18340.99 137
18342.27 152
18343.55 140
18344.83 150
18346.11 142
18347.39 120
18348.67 126
18349.95 138
18351.23 138
18352.51 123
18353.79 124
18355.07 135
18356.35 129
18357.63 122
18358.91 128
18360.19 139
18361.47 123
18362.75 117
18364.03 145
18365.31 135
18366.59 149
18367.87 137
18369.15 152
18370.43 135
18371.71 121
18372.99 124
18374.27 128
18375.55 133
18376.83 121
18378.12 138
18379.40 148
18380.68 121
18381.96 148
18383.24 117
18384.52 127
18385.80 124
18387.08 148
18388.36 114
18389.65 130
18390.93 138
18392.21 132
18393.49 129
18394.77 127
18396.05 114
18397.33 124
18398.62 129
18399.90 136
18401.18 133
18402.46 121
18403.74 118
18405.02 128
18406.31 107
18407.59 139
18408.87 116
18410.15 132
18411.43 127
18412.72 127
18414.00 126
18415.28 131
18416.56 134
18417.84 126
18419.13 104
18420.41 123
18421.69 126
18422.97 118
18424.26 128
18425.54 124
18426.82 121
18428.10 133
18429.39 139
18430.67 137
18431.95 139
18433.23 126
18434.52 132
18435.80 119
18437.08 129
18438.37 130
18439.65 140
18440.93 128
18442.22 121
18443.50 128
18444.78 122
18446.06 127
18447.35 122
18448.63 122
18449.91 142
18451.20 128
18452.48 122
18453.76 120
18455.05 123
18456.33 128
18457.62 144
18458.90 117
18460.18 114
18461.47 115
18462.75 142
18464.03 117
18465.32 118
18466.60 126
18467.89 129
18469.17 124
18470.45 124
18471.74 133
18473.02 138
18474.31 135
18475.59 112
18476.88 120
18478.16 137
18479.44 136
18480.73 126
18482.01 124
18483.30 127
18484.58 141
18485.87 117
18487.15 121
18488.44 125
18489.72 122
18491.01 128
18492.29 113
18493.58 126
18494.86 135
18496.15 129
18497.43 151
18498.72 116
18500.00 119
18501.29 124
18502.57 116
18503.86 136
18505.14 135
18506.43 132
18507.71 129
18509.00 132
18510.28 127
18511.57 124
18512.85 127
18514.14 126
18515.42 131
18516.71 127
18518.00 130
18519.28 129
18520.57 128
18521.85 143
18523.14 147
18524.43 130
18525.71 134
18527.00 131
18528.28 121
18529.57 129
18530.86 123
18532.14 126
18533.43 138
18534.71 136
18536.00 136
18537.29 121
18538.57 129
18539.86 129
18541.15 128
18542.43 140
18543.72 122
18545.01 141
18546.29 150
18547.58 140
18548.87 135
18550.15 127
18551.44 133
18552.73 144
18554.01 144
18555.30 136
18556.59 135
18557.88 149
18559.16 147
18560.45 144
18561.74 132
18563.02 131
18564.31 127
18565.60 146
18566.89 131
18568.17 146
18569.46 141
18570.75 133
18572.04 116
18573.32 123
18574.61 144
18575.90 147
18577.19 143
18578.48 134
18579.76 139
18581.05 135
18582.34 119
18583.63 113
18584.92 145
18586.20 158
18587.49 130
18588.78 120
18590.07 137
18591.36 135
18592.64 142
18593.93 124
18595.22 115
18596.51 143
18597.80 142
18599.09 140
18600.38 127
18601.66 132
18602.95 124
18604.24 139
18605.53 145
18606.82 148
18608.11 139
18609.40 146
18610.69 154
18611.98 140
18613.26 126
18614.55 129
18615.84 144
18617.13 138
18618.42 139
18619.71 144
18621.00 131
18622.29 136
18623.58 152
18624.87 156
18626.16 147
18627.45 131
18628.74 126
18630.03 126
18631.32 129
18632.61 140
18633.89 148
18635.18 149
18636.47 138
18637.76 142
18639.05 143
18640.34 123
18641.63 129
18642.92 128
18644.21 129
18645.50 133
18646.79 150
18648.09 137
18649.38 131
18650.67 133
18651.96 132
18653.25 115
18654.54 135
18655.83 124
18657.12 127
18658.41 132
18659.70 125
18660.99 136
18662.28 123
18663.57 128
18664.86 109
18666.15 115
18667.44 110
18668.74 112
18670.03 106
18671.32 115
18672.61 107
18673.90 113
18675.19 110
18676.48 112
18677.77 141
18679.06 120
18680.36 120
18681.65 115
18682.94 131
18684.23 124
18685.52 117
18686.81 107
18688.11 115
18689.40 120
18690.69 111
18691.98 112
18693.27 108
18694.56 126
18695.86 118
18697.15 117
18698.44 115
18699.73 128
18701.02 114
18702.32 122
18703.61 134
18704.90 109
18706.19 116
18707.48 119
18708.78 122
18710.07 122
18711.36 118
18712.65 117
18713.95 106
18715.24 110
18716.53 125
18717.83 109
18719.12 129
18720.41 125
18721.70 118
18723.00 114
18724.29 127
18725.58 126
18726.87 115
18728.17 118
18729.46 110
18730.75 112
18732.05 116
18733.34 129
18734.63 115
18735.93 102
18737.22 106
18738.51 107
18739.81 103
18741.10 106
18742.39 111
18743.69 111
18744.98 103
18746.27 104
18747.57 110
18748.86 113
18750.16 124
18751.45 120
18752.74 128
18754.04 117
18755.33 106
18756.63 117
18757.92 101
18759.21 103
18760.51 139
18761.80 121
18763.10 107
18764.39 106
18765.69 112
18766.98 100
18768.27 122
18769.57 113
18770.86 113
18772.16 111
18773.45 121
18774.75 117
18776.04 107
18777.34 118
18778.63 105
18779.93 108
18781.22 123
18782.52 120
18783.81 109
18785.11 109
18786.40 100
18787.70 81
18788.99 103
18790.29 109
18791.58 113
18792.88 110
18794.17 116
18795.47 92
18796.76 101
18798.06 99
18799.35 118
18800.65 106
18801.94 103
18803.24 126
18804.54 115
18805.83 115
18807.13 96
18808.42 109
18809.72 113
18811.01 103
18812.31 93
18813.61 110
18814.90 111
18816.20 103
18817.49 109
18818.79 119
18820.09 118
18821.38 114
18822.68 117
18823.98 121
18825.27 106
18826.57 133
18827.87 100
18829.16 108
18830.46 102
18831.75 116
18833.05 103
18834.35 92
18835.64 106
18836.94 109
18838.24 109
18839.54 127
18840.83 108
18842.13 116
18843.43 114
18844.72 102
18846.02 122
18847.32 135
18848.61 127
18849.91 109
18851.21 89
18852.51 98
18853.80 104
18855.10 121
18856.40 103
18857.70 111
18858.99 108
18860.29 127
18861.59 115
18862.89 90
18864.18 102
18865.48 108
18866.78 104
18868.08 112
18869.38 108
18870.67 112
18871.97 99
18873.27 116
18874.57 107
18875.87 109
18877.16 97
18878.46 101
18879.76 112
18881.06 121
18882.36 122
18883.66 104
18884.95 117
18886.25 105
18887.55 102
18888.85 118
18890.15 93
18891.45 107
18892.75 113
18894.04 103
18895.34 97
18896.64 104
18897.94 98
18899.24 111
18900.54 104
18901.84 94
18903.14 91
18904.44 105
18905.74 93
18907.03 121
18908.33 105
18909.63 110
18910.93 106
18912.23 113
18913.53 121
18914.83 92
18916.13 121
18917.43 117
18918.73 113
18920.03 113
18921.33 99
18922.63 110
18923.93 124
18925.23 104
18926.53 104
18927.83 123
18929.13 105
18930.43 94
18931.73 106
18933.03 99
18934.33 96
18935.63 109
18936.93 107
18938.23 92
18939.53 106
18940.83 99
18942.13 100
18943.43 101
18944.73 104
18946.03 112
18947.33 97
18948.63 104
18949.93 104
18951.23 96
18952.53 98
18953.84 107
18955.14 98
18956.44 115
18957.74 107
18959.04 95
18960.34 111
18961.64 109
18962.94 95
18964.24 115
18965.54 109
18966.85 98
18968.15 104
18969.45 117
18970.75 94
18972.05 111
18973.35 102
18974.65 104
18975.96 111
18977.26 102
18978.56 96
18979.86 114
18981.16 109
18982.46 118
18983.77 93
18985.07 101
18986.37 109
18987.67 104
18988.97 96
18990.28 106
18991.58 102
18992.88 111
18994.18 98
18995.49 101
18996.79 98
18998.09 104
18999.39 130
19000.69 122
19002.00 96
19003.30 105
19004.60 108
19005.90 94
19007.21 116
19008.51 102
19009.81 91
19011.12 94
19012.42 114
19013.72 100
19015.02 108
19016.33 100
19017.63 97
19018.93 103
19020.24 104
19021.54 90
19022.84 99
19024.15 105
19025.45 94
19026.75 100
19028.06 112
19029.36 89
19030.66 109
19031.97 100
19033.27 102
19034.57 100
19035.88 106
19037.18 105
19038.48 94
19039.79 113
19041.09 111
19042.40 105
19043.70 103
19045.00 103
19046.31 119
19047.61 115
19048.92 99
19050.22 109
19051.52 107
19052.83 88
19054.13 101
19055.44 119
19056.74 115
19058.05 108
19059.35 88
19060.65 102
19061.96 102
19063.26 110
19064.57 93
19065.87 102
19067.18 102
19068.48 100
19069.79 114
19071.09 117
19072.40 110
19073.70 104
19075.01 103
19076.31 112
19077.62 120
19078.92 110
19080.23 94
19081.53 103
19082.84 115
19084.14 102
19085.45 104
19086.75 107
19088.06 118
19089.36 116
19090.67 111
19091.98 98
19093.28 122
19094.59 101
19095.89 107
19097.20 102
19098.50 113
19099.81 105
19101.12 103
19102.42 112
19103.73 108
19105.03 103
19106.34 102
19107.65 111
19108.95 119
19110.26 117
19111.56 112
19112.87 110
19114.18 128
19115.48 115
19116.79 128
19118.10 103
19119.40 106
19120.71 107
19122.02 110
19123.32 115
19124.63 109
19125.94 127
19127.24 98
19128.55 96
19129.86 95
19131.16 90
19132.47 116
19133.78 111
19135.08 118
19136.39 111
19137.70 90
19139.01 117
19140.31 118
19141.62 118
19142.93 108
19144.23 111
19145.54 113
19146.85 123
19148.16 109
19149.46 97
19150.77 104
19152.08 113
19153.39 107
19154.69 108
19156.00 110
19157.31 106
19158.62 108
19159.93 97
19161.23 108
19162.54 100
19163.85 103
19165.16 109
19166.47 115
19167.77 108
19169.08 111
19170.39 102
19171.70 104
19173.01 108
19174.32 95
19175.62 117
19176.93 99
19178.24 112
19179.55 100
19180.86 96
19182.17 90
19183.48 102
19184.78 113
19186.09 112
19187.40 103
19188.71 102
19190.02 110
19191.33 117
19192.64 94
19193.95 103
19195.26 106
19196.56 102
19197.87 98
19199.18 85
19200.49 101
19201.80 89
19203.11 118
19204.42 100
19205.73 98
19207.04 100
19208.35 91
19209.66 81
19210.97 109
19212.28 111
19213.59 117
19214.90 102
19216.21 108
19217.52 104
19218.83 116
19220.14 103
19221.45 113
19222.76 112
19224.07 101
19225.38 91
19226.69 100
19228.00 95
19229.31 86
19230.62 103
19231.93 98
19233.24 98
19234.55 95
19235.86 101
19237.17 92
19238.48 98
19239.79 116
19241.10 97
19242.41 112
19243.72 83
19245.03 88
19246.35 95
19247.66 104
19248.97 98
19250.28 99
19251.59 95
19252.90 95
19254.21 90
19255.52 93
19256.83 114
19258.14 94
19259.46 99
19260.77 102
19262.08 102
19263.39 103
19264.70 101
19266.01 115
19267.32 98
19268.64 101
19269.95 116
19271.26 107
19272.57 95
19273.88 100
19275.20 102
19276.51 91
19277.82 104
19279.13 98
19280.44 96
19281.75 92
19283.07 79
19284.38 99
19285.69 92
19287.00 113
19288.32 114
19289.63 115
19290.94 96
19292.25 96
19293.57 107
19294.88 118
19296.19 98
19297.50 96
19298.82 108
19300.13 111
19301.44 112
19302.75 108
19304.07 110
19305.38 111
19306.69 99
19308.01 107
19309.32 105
19310.63 94
19311.94 96
19313.26 109
19314.57 114
19315.88 94
19317.20 100
19318.51 95
19319.82 108
19321.14 116
19322.45 102
19323.76 106
19325.08 97
19326.39 109
19327.70 92
19329.02 103
19330.33 86
19331.65 111
19332.96 92
19334.27 86
19335.59 101
19336.90 100
19338.22 104
19339.53 101
19340.84 102
19342.16 91
19343.47 103
19344.79 92
19346.10 83
19347.41 98
19348.73 101
19350.04 96
19351.36 104
19352.67 108
19353.99 92
19355.30 107
19356.62 109
19357.93 106
19359.25 112
19360.56 103
19361.87 97
19363.19 103
19364.50 104
19365.82 116
19367.13 103
19368.45 95
19369.76 106
19371.08 99
19372.39 103
19373.71 106
19375.02 104
19376.34 104
19377.66 89
19378.97 98
19380.29 93
19381.60 84
19382.92 87
19384.23 94
19385.55 97
19386.86 97
19388.18 91
19389.50 84
19390.81 105
19392.13 101
19393.44 103
19394.76 115
19396.07 105
19397.39 103
19398.71 99
19400.02 117
19401.34 102
19402.65 88
19403.97 85
19405.29 104
19406.60 103
19407.92 104
19409.24 109
19410.55 96
19411.87 85
19413.19 88
19414.50 97
19415.82 102
19417.14 105
19418.45 102
19419.77 92
19421.09 99
19422.40 102
19423.72 100
19425.04 109
19426.35 103
19427.67 83
19428.99 88
19430.30 99
19431.62 94
19432.94 103
19434.26 110
19435.57 88
19436.89 101
19438.21 102
19439.53 106
19440.84 101
19442.16 108
19443.48 90
19444.80 99
19446.11 96
19447.43 98
19448.75 93
19450.07 91
19451.38 111
19452.70 112
19454.02 96
19455.34 98
19456.66 96
19457.97 111
19459.29 110
19460.61 95
19461.93 106
19463.25 116
19464.57 104
19465.88 93
19467.20 91
19468.52 105
19469.84 97
19471.16 108
19472.48 100
19473.79 99
19475.11 100
19476.43 100
19477.75 97
19479.07 100
19480.39 98
19481.71 100
19483.03 99
19484.34 103
19485.66 106
19486.98 110
19488.30 99
19489.62 100
19490.94 111
19492.26 102
19493.58 103
19494.90 111
19496.22 86
19497.54 96
19498.86 93
19500.18 95
19501.50 117
19502.81 110
19504.13 105
19505.45 98
19506.77 121
19508.09 110
19509.41 100
19510.73 108
19512.05 112
19513.37 96
19514.69 103
19516.01 116
19517.33 109
19518.65 97
19519.97 99
19521.29 119
19522.61 93
19523.93 104
19525.25 106
19526.57 113
19527.89 107
19529.22 114
19530.54 129
19531.86 103
19533.18 104
19534.50 114
19535.82 100
19537.14 99
19538.46 103
19539.78 102
19541.10 101
19542.42 113
19543.74 101
19545.06 113
19546.39 109
19547.71 111
19549.03 108
19550.35 101
19551.67 99
19552.99 69
19554.31 106
19555.63 105
19556.96 108
19558.28 99
19559.60 109
19560.92 125
19562.24 119
19563.56 98
19564.88 81
19566.21 105
19567.53 127
19568.85 108
19570.17 104
19571.49 89
19572.82 103
19574.14 89
19575.46 98
19576.78 94
19578.10 94
19579.43 107
19580.75 107
19582.07 112
19583.39 101
19584.72 114
19586.04 107
19587.36 98
19588.68 111
19590.01 102
19591.33 91
19592.65 107
19593.97 112
19595.30 85
19596.62 96
19597.94 105
19599.26 116
19600.59 107
19601.91 107
19603.23 106
19604.56 118
19605.88 122
19607.20 109
19608.53 110
19609.85 102
19611.17 112
19612.49 134
19613.82 108
19615.14 96
19616.47 93
19617.79 96
19619.11 101
19620.44 102
19621.76 125
19623.08 97
19624.41 96
19625.73 120
19627.05 111
19628.38 86
19629.70 107
19631.03 113
19632.35 102
19633.67 112
19635.00 94
19636.32 108
19637.65 100
19638.97 111
19640.29 107
19641.62 82
19642.94 101
19644.27 107
19645.59 107
19646.92 100
19648.24 108
19649.57 115
19650.89 108
19652.21 118
19653.54 93
19654.86 104
19656.19 109
19657.51 101
19658.84 113
19660.16 108
19661.49 95
19662.81 109
19664.14 100
19665.46 106
19666.79 118
19668.11 100
19669.44 109
19670.76 97
19672.09 92
19673.41 111
19674.74 107
19676.07 111
19677.39 108
19678.72 88
19680.04 97
19681.37 101
19682.69 102
19684.02 81
19685.34 104
19686.67 90
19688.00 81
19689.32 91
19690.65 93
19691.97 109
19693.30 97
19694.63 99
19695.95 111
19697.28 108
19698.60 111
19699.93 116
19701.26 118
19702.58 109
19703.91 106
19705.24 110
19706.56 103
19707.89 108
19709.22 114
19710.54 116
19711.87 91
19713.20 99
19714.52 110
19715.85 112
19717.18 121
19718.50 105
19719.83 120
19721.16 105
19722.48 104
19723.81 106
19725.14 96
19726.47 89
19727.79 95
19729.12 96
19730.45 131
19731.77 114
19733.10 114
19734.43 122
19735.76 121
19737.08 103
19738.41 108
19739.74 99
19741.07 109
19742.39 83
19743.72 121
19745.05 128
19746.38 126
19747.71 111
19749.03 106
19750.36 112
19751.69 103
19753.02 120
19754.35 99
19755.67 107
19757.00 107
19758.33 103
19759.66 107
19760.99 108
19762.31 114
19763.64 127
19764.97 103
19766.30 103
19767.63 108
19768.96 120
19770.29 98
19771.61 102
19772.94 97
19774.27 106
19775.60 95
19776.93 111
19778.26 108
19779.59 112
19780.92 102
19782.25 106
19783.57 91
19784.90 106
19786.23 114
19787.56 110
19788.89 131
19790.22 113
19791.55 114
19792.88 96
19794.21 113
19795.54 107
19796.87 114
19798.20 116
19799.53 101
19800.86 107
19802.19 108
19803.52 118
19804.85 99
19806.18 99
19807.50 105
19808.83 112
19810.16 119
19811.49 114
19812.82 89
19814.15 105
19815.49 99
19816.82 109
19818.15 96
19819.48 95
19820.81 106
19822.14 122
19823.47 101
19824.80 114
19826.13 109
19827.46 107
19828.79 101
19830.12 96
19831.45 104
19832.78 103
19834.11 119
19835.44 112
19836.77 109
19838.10 108
19839.44 129
19840.77 113
19842.10 114
19843.43 111
19844.76 96
19846.09 122
19847.42 110
19848.75 116
19850.08 107
19851.42 90
19852.75 123
19854.08 139
19855.41 108
19856.74 121
19858.07 101
19859.40 104
19860.74 99
19862.07 112
19863.40 101
19864.73 117
19866.06 136
19867.40 112
19868.73 99
19870.06 116
19871.39 105
19872.72 116
19874.06 124
19875.39 94
19876.72 103
19878.05 117
19879.38 123
19880.72 98
19882.05 106
19883.38 100
19884.71 113
19886.05 119
19887.38 107
19888.71 120
19890.04 111
19891.38 123
19892.71 113
19894.04 117
19895.38 116
19896.71 118
19898.04 118
19899.37 116
19900.71 118
19902.04 121
19903.37 109
19904.71 104
19906.04 105
19907.37 113
19908.71 130
19910.04 98
19911.37 94
19912.71 120
19914.04 108
19915.37 100
19916.71 124
19918.04 110
19919.37 136
19920.71 111
19922.04 98
19923.37 114
19924.71 97
19926.04 108
19927.38 102
19928.71 105
19930.04 106
19931.38 113
19932.71 117
19934.05 110
19935.38 99
19936.71 120
19938.05 103
19939.38 101
19940.72 105
19942.05 104
19943.39 105
19944.72 91
19946.06 97
19947.39 105
19948.72 94
19950.06 112
19951.39 127
19952.73 100
19954.06 91
19955.40 128
19956.73 105
19958.07 101
19959.40 95
19960.74 112
19962.07 106
19963.41 127
19964.74 117
19966.08 111
19967.41 99
19968.75 119
19970.08 115
19971.42 131
19972.76 117
19974.09 116
19975.43 93
19976.76 121
19978.10 119
19979.43 116
19980.77 105
19982.10 123
19983.44 127
19984.78 122
19986.11 104
19987.45 123
19988.78 123
19990.12 114
19991.46 110
19992.79 112
19994.13 102
19995.46 113
19996.80 113
19998.14 105
19999.47 110
20000.81 109
20002.15 138
20003.48 131
20004.82 106
20006.16 109
20007.49 118
20008.83 116
20010.17 123
20011.50 132
20012.84 102
20014.18 109
20015.51 100
20016.85 131
20018.19 108
20019.52 106
20020.86 116
20022.20 105
20023.53 117
20024.87 112
20026.21 125
20027.55 110
20028.88 117
20030.22 136
20031.56 136
20032.90 111
20034.23 120
20035.57 116
20036.91 114
20038.25 120
20039.58 135
20040.92 127
20042.26 119
20043.60 120
20044.93 106
20046.27 108
20047.61 123
20048.95 137
20050.29 129
20051.62 137
20052.96 118
20054.30 123
20055.64 121
20056.98 112
20058.32 113
20059.65 119
20060.99 139
20062.33 124
20063.67 105
20065.01 111
20066.35 119
20067.68 113
20069.02 120
20070.36 114
20071.70 130
20073.04 106
20074.38 115
20075.72 124
20077.06 119
20078.40 120
20079.73 122
20081.07 106
20082.41 120
20083.75 130
20085.09 143
20086.43 131
20087.77 115
20089.11 137
20090.45 108
20091.79 123
20093.13 120
20094.47 99
20095.81 114
20097.15 123
20098.48 115
20099.82 117
20101.16 101
20102.50 117
20103.84 108
20105.18 123
20106.52 123
20107.86 133
20109.20 132
20110.54 109
20111.88 133
20113.22 121
20114.56 139
20115.90 114
20117.24 115
20118.58 124
20119.93 128
20121.27 115
20122.61 104
20123.95 124
20125.29 113
20126.63 117
20127.97 120
20129.31 135
20130.65 116
20131.99 123
20133.33 103
20134.67 124
20136.01 130
