# Supplementary material for: MALDI-TOF MS typing enables the classification of brewing yeasts of the genus Saccharomyces to major beer styles
Source: PLoS One. 2017 Aug 9;12(8):e0181694. doi: 10.1371/journal.pone.0181694 (PMC5549903; doi:10.1371/journal.pone.0181694)
Supplement: S8 File — The directory includes 90 raw files and was zipped to “.zip”; the folder has three strains with 30 spectra per strain; S1 Text explains the raw files with an example and Table 1 represents the yeast strains used within the experiment. (ZIP) [file pone.0181694.s011.zip › 22-24/30281-168-Lag-Lag-Lag-YPG-18h-E-E_2016-09-20_2_0_C10_1.dat]

1999.90 1116
2000.32 1130
2000.75 1196
2001.17 1146
2001.59 1145
2002.01 1149
2002.43 1140
2002.86 1095
2003.28 1107
2003.70 1127
2004.12 1061
2004.54 1007
2004.97 1022
2005.39 986
2005.81 1146
2006.23 1095
2006.66 1050
2007.08 1073
2007.50 1064
2007.92 1055
2008.35 1044
2008.77 1111
2009.19 1076
2009.61 1088
2010.04 1136
2010.46 1075
2010.88 1053
2011.31 998
2011.73 1031
2012.15 1029
2012.57 1026
2013.00 996
2013.42 1006
2013.84 943
2014.27 928
2014.69 954
2015.11 1024
2015.54 995
2015.96 1001
2016.38 1013
2016.81 1030
2017.23 1055
2017.65 1074
2018.08 1092
2018.50 1064
2018.93 1117
2019.35 1015
2019.77 1067
2020.20 1009
2020.62 1068
2021.04 1091
2021.47 1059
2021.89 1056
2022.32 1073
2022.74 1066
2023.17 1023
2023.59 996
2024.01 1018
2024.44 1025
2024.86 1052
2025.29 1039
2025.71 1001
2026.14 1009
2026.56 1041
2026.98 1026
2027.41 1008
2027.83 1061
2028.26 980
2028.68 1015
2029.11 1021
2029.53 985
2029.96 921
2030.38 927
2030.81 972
2031.23 985
2031.66 970
2032.08 943
2032.51 914
2032.93 933
2033.36 933
2033.78 961
2034.21 978
2034.63 987
2035.06 910
2035.49 958
2035.91 1002
2036.34 962
2036.76 1004
2037.19 952
2037.61 928
2038.04 991
2038.47 1001
2038.89 968
2039.32 1004
2039.74 1015
2040.17 1019
2040.59 1000
2041.02 1048
2041.45 1052
2041.87 997
2042.30 1037
2042.73 973
2043.15 1038
2043.58 1060
2044.00 1046
2044.43 1065
2044.86 1095
2045.28 1092
2045.71 1108
2046.14 1034
2046.56 964
2046.99 993
2047.42 1080
2047.84 1055
2048.27 1009
2048.70 1009
2049.12 1044
2049.55 1041
2049.98 1015
2050.40 1028
2050.83 993
2051.26 1096
2051.69 958
2052.11 988
2052.54 985
2052.97 942
2053.40 1000
2053.82 1013
2054.25 980
2054.68 1017
2055.10 1036
2055.53 1065
2055.96 1003
2056.39 1048
2056.82 1028
2057.24 1096
2057.67 1061
2058.10 1090
2058.53 1010
2058.95 1068
2059.38 1065
2059.81 973
2060.24 1015
2060.67 1096
2061.09 994
2061.52 1038
2061.95 1068
2062.38 1111
2062.81 1075
2063.24 1031
2063.66 1048
2064.09 1109
2064.52 1215
2064.95 1329
2065.38 1379
2065.81 1366
2066.24 1409
2066.66 1523
2067.09 1492
2067.52 1396
2067.95 1264
2068.38 1235
2068.81 1227
2069.24 1124
2069.67 1094
2070.10 1094
2070.52 1171
2070.95 1067
2071.38 1076
2071.81 1089
2072.24 1052
2072.67 1044
2073.10 971
2073.53 957
2073.96 995
2074.39 1016
2074.82 1027
2075.25 1016
2075.68 1080
2076.11 1092
2076.54 1095
2076.97 1015
2077.40 1015
2077.83 1053
2078.26 1059
2078.69 1117
2079.12 1121
2079.55 1160
2079.98 1234
2080.41 1148
2080.84 1141
2081.27 1149
2081.70 1129
2082.13 1169
2082.56 1165
2082.99 1070
2083.42 1115
2083.85 1158
2084.28 1099
2084.71 1074
2085.14 1063
2085.57 1062
2086.00 1076
2086.43 1001
2086.86 1020
2087.29 1018
2087.73 1033
2088.16 1009
2088.59 959
2089.02 970
2089.45 927
2089.88 947
2090.31 1061
2090.74 1085
2091.17 1015
2091.61 913
2092.04 1005
2092.47 997
2092.90 991
2093.33 1051
2093.76 1039
2094.19 1041
2094.63 1016
2095.06 1016
2095.49 951
2095.92 1002
2096.35 1041
2096.78 961
2097.22 952
2097.65 915
2098.08 959
2098.51 981
2098.94 1021
2099.38 1010
2099.81 1020
2100.24 1075
2100.67 1058
2101.11 965
2101.54 963
2101.97 1001
2102.40 968
2102.83 951
2103.27 945
2103.70 946
2104.13 983
2104.56 940
2105.00 944
2105.43 992
2105.86 999
2106.30 963
2106.73 1013
2107.16 1027
2107.59 985
2108.03 1019
2108.46 1080
2108.89 1034
2109.33 1065
2109.76 1048
2110.19 1075
2110.63 1050
2111.06 1056
2111.49 1049
2111.93 1029
2112.36 987
2112.79 998
2113.23 1063
2113.66 1010
2114.09 1040
2114.53 973
2114.96 1009
2115.40 1024
2115.83 1024
2116.26 990
2116.70 978
2117.13 985
2117.56 970
2118.00 952
2118.43 980
2118.87 932
2119.30 916
2119.73 981
2120.17 1002
2120.60 967
2121.04 960
2121.47 986
2121.91 1038
2122.34 1015
2122.78 995
2123.21 983
2123.64 1052
2124.08 1007
2124.51 983
2124.95 950
2125.38 981
2125.82 915
2126.25 969
2126.69 964
2127.12 1014
2127.56 977
2127.99 995
2128.43 1042
2128.86 1051
2129.30 1055
2129.73 1076
2130.17 1106
2130.60 1092
2131.04 1118
2131.47 1183
2131.91 1140
2132.35 1103
2132.78 1071
2133.22 1026
2133.65 1104
2134.09 1089
2134.52 1058
2134.96 1011
2135.40 1065
2135.83 1063
2136.27 1058
2136.70 1024
2137.14 1011
2137.57 998
2138.01 1042
2138.45 1092
2138.88 1019
2139.32 1006
2139.76 980
2140.19 1005
2140.63 947
2141.06 945
2141.50 999
2141.94 996
2142.37 1012
2142.81 1014
2143.25 1000
2143.68 946
2144.12 941
2144.56 912
2144.99 903
2145.43 976
2145.87 991
2146.30 1034
2146.74 1066
2147.18 1003
2147.62 998
2148.05 1078
2148.49 1158
2148.93 1178
2149.36 1188
2149.80 1182
2150.24 1210
2150.68 1261
2151.11 1266
2151.55 1253
2151.99 1318
2152.43 1249
2152.86 1222
2153.30 1170
2153.74 1092
2154.18 1093
2154.61 1086
2155.05 1111
2155.49 1074
2155.93 1053
2156.37 1118
2156.80 1041
2157.24 1057
2157.68 1067
2158.12 1059
2158.56 1062
2158.99 982
2159.43 1032
2159.87 993
2160.31 1024
2160.75 1033
2161.19 1093
2161.62 1082
2162.06 1066
2162.50 1124
2162.94 1081
2163.38 1098
2163.82 1132
2164.26 1175
2164.69 1148
2165.13 1132
2165.57 1137
2166.01 1182
2166.45 1220
2166.89 1261
2167.33 1215
2167.77 1176
2168.21 1227
2168.65 1214
2169.08 1117
2169.52 1124
2169.96 1145
2170.40 1118
2170.84 1177
2171.28 1169
2171.72 1174
2172.16 1180
2172.60 1140
2173.04 1162
2173.48 1164
2173.92 1203
2174.36 1204
2174.80 1227
2175.24 1292
2175.68 1306
2176.12 1299
2176.56 1284
2177.00 1272
2177.44 1240
2177.88 1259
2178.32 1162
2178.76 1200
2179.20 1153
2179.64 1228
2180.08 1178
2180.52 1206
2180.96 1222
2181.40 1188
2181.84 1152
2182.28 1139
2182.72 1156
2183.16 1072
2183.60 1099
2184.04 1062
2184.48 1004
2184.93 1083
2185.37 1033
2185.81 1048
2186.25 1035
2186.69 1106
2187.13 1125
2187.57 1091
2188.01 1099
2188.45 1124
2188.89 1176
2189.34 1178
2189.78 1157
2190.22 1157
2190.66 1140
2191.10 1124
2191.54 1114
2191.98 1100
2192.43 1100
2192.87 1107
2193.31 1095
2193.75 1140
2194.19 1228
2194.63 1233
2195.08 1216
2195.52 1222
2195.96 1201
2196.40 1220
2196.84 1228
2197.29 1295
2197.73 1299
2198.17 1230
2198.61 1209
2199.06 1087
2199.50 1065
2199.94 1112
2200.38 1080
2200.82 1125
2201.27 1084
2201.71 1080
2202.15 1062
2202.59 1113
2203.04 1075
2203.48 1072
2203.92 1069
2204.37 1103
2204.81 1089
2205.25 1119
2205.69 1082
2206.14 1156
2206.58 1114
2207.02 1158
2207.47 1183
2207.91 1112
2208.35 1170
2208.80 1235
2209.24 1241
2209.68 1168
2210.13 1244
2210.57 1235
2211.01 1216
2211.46 1225
2211.90 1210
2212.34 1212
2212.79 1221
2213.23 1200
2213.67 1214
2214.12 1200
2214.56 1129
2215.01 1175
2215.45 1229
2215.89 1163
2216.34 1134
2216.78 1097
2217.23 1109
2217.67 1136
2218.11 1074
2218.56 1061
2219.00 984
2219.45 1073
2219.89 1112
2220.34 1100
2220.78 1066
2221.22 1104
2221.67 1178
2222.11 1159
2222.56 1117
2223.00 1079
2223.45 1141
2223.89 1159
2224.34 1193
2224.78 1234
2225.23 1253
2225.67 1227
2226.12 1288
2226.56 1339
2227.01 1288
2227.45 1239
2227.90 1275
2228.34 1242
2228.79 1287
2229.23 1234
2229.68 1265
2230.12 1265
2230.57 1253
2231.01 1348
2231.46 1307
2231.90 1311
2232.35 1288
2232.80 1254
2233.24 1254
2233.69 1283
2234.13 1274
2234.58 1291
2235.02 1282
2235.47 1247
2235.92 1274
2236.36 1259
2236.81 1217
2237.25 1122
2237.70 1077
2238.15 1099
2238.59 1094
2239.04 1124
2239.49 1124
2239.93 1130
2240.38 1138
2240.82 1150
2241.27 1099
2241.72 1108
2242.16 1194
2242.61 1127
2243.06 1094
2243.50 1085
2243.95 1114
2244.40 1065
2244.84 1077
2245.29 1095
2245.74 1070
2246.19 1064
2246.63 1090
2247.08 1151
2247.53 1143
2247.97 1097
2248.42 1079
2248.87 1129
2249.32 1052
2249.76 1101
2250.21 1116
2250.66 1159
2251.10 1151
2251.55 1064
2252.00 1051
2252.45 1136
2252.89 1159
2253.34 1146
2253.79 1100
2254.24 1155
2254.69 1204
2255.13 1079
2255.58 1143
2256.03 1132
2256.48 1093
2256.93 1126
2257.37 1078
2257.82 1064
2258.27 1103
2258.72 1124
2259.17 1128
2259.61 1120
2260.06 1130
2260.51 1137
2260.96 1204
2261.41 1299
2261.86 1365
2262.31 1404
2262.75 1453
2263.20 1441
2263.65 1457
2264.10 1379
2264.55 1391
2265.00 1321
2265.45 1281
2265.90 1263
2266.34 1305
2266.79 1319
2267.24 1311
2267.69 1213
2268.14 1240
2268.59 1293
2269.04 1235
2269.49 1268
2269.94 1312
2270.39 1373
2270.84 1298
2271.29 1318
2271.74 1337
2272.18 1310
2272.63 1346
2273.08 1289
2273.53 1322
2273.98 1351
2274.43 1383
2274.88 1429
2275.33 1523
2275.78 1565
2276.23 1608
2276.68 1723
2277.13 1693
2277.58 1609
2278.03 1618
2278.48 1585
2278.93 1566
2279.38 1491
2279.83 1469
2280.28 1418
2280.73 1355
2281.19 1297
2281.64 1249
2282.09 1253
2282.54 1269
2282.99 1203
2283.44 1186
2283.89 1137
2284.34 1121
2284.79 1141
2285.24 1162
2285.69 1210
2286.14 1148
2286.59 1156
2287.04 1112
2287.50 1191
2287.95 1167
2288.40 1216
2288.85 1314
2289.30 1345
2289.75 1400
2290.20 1567
2290.65 1654
2291.11 1670
2291.56 1788
2292.01 1832
2292.46 1689
2292.91 1699
2293.36 1607
2293.82 1604
2294.27 1660
2294.72 1619
2295.17 1488
2295.62 1393
2296.07 1422
2296.53 1335
2296.98 1247
2297.43 1247
2297.88 1240
2298.33 1235
2298.79 1268
2299.24 1264
2299.69 1157
2300.14 1146
2300.60 1196
2301.05 1142
2301.50 1138
2301.95 1148
2302.41 1106
2302.86 1175
2303.31 1081
2303.76 1056
2304.22 1148
2304.67 1149
2305.12 1153
2305.57 1188
2306.03 1149
2306.48 1160
2306.93 1104
2307.39 1105
2307.84 1150
2308.29 1203
2308.75 1221
2309.20 1230
2309.65 1307
2310.11 1315
2310.56 1326
2311.01 1264
2311.47 1299
2311.92 1288
2312.37 1318
2312.83 1313
2313.28 1311
2313.73 1258
2314.19 1254
2314.64 1204
2315.09 1220
2315.55 1202
2316.00 1168
2316.46 1226
2316.91 1159
2317.36 1167
2317.82 1224
2318.27 1235
2318.73 1189
2319.18 1250
2319.63 1216
2320.09 1194
2320.54 1192
2321.00 1247
2321.45 1178
2321.91 1263
2322.36 1264
2322.82 1232
2323.27 1291
2323.72 1266
2324.18 1383
2324.63 1474
2325.09 1521
2325.54 1643
2326.00 1781
2326.45 1711
2326.91 1646
2327.36 1602
2327.82 1513
2328.27 1437
2328.73 1446
2329.18 1437
2329.64 1280
2330.09 1245
2330.55 1187
2331.00 1241
2331.46 1252
2331.92 1254
2332.37 1239
2332.83 1246
2333.28 1198
2333.74 1249
2334.19 1181
2334.65 1187
2335.10 1201
2335.56 1201
2336.02 1236
2336.47 1120
2336.93 1115
2337.38 1141
2337.84 1148
2338.30 1159
2338.75 1219
2339.21 1233
2339.66 1203
2340.12 1211
2340.58 1187
2341.03 1246
2341.49 1245
2341.95 1250
2342.40 1208
2342.86 1249
2343.32 1259
2343.77 1270
2344.23 1334
2344.68 1266
2345.14 1255
2345.60 1305
2346.06 1331
2346.51 1328
2346.97 1313
2347.43 1366
2347.88 1348
2348.34 1305
2348.80 1269
2349.25 1305
2349.71 1257
2350.17 1222
2350.63 1261
2351.08 1279
2351.54 1212
2352.00 1214
2352.46 1222
2352.91 1150
2353.37 1166
2353.83 1197
2354.29 1207
2354.74 1142
2355.20 1115
2355.66 1120
2356.12 1193
2356.57 1153
2357.03 1153
2357.49 1132
2357.95 1128
2358.41 1154
2358.86 1161
2359.32 1195
2359.78 1185
2360.24 1273
2360.70 1327
2361.15 1433
2361.61 1346
2362.07 1365
2362.53 1378
2362.99 1370
2363.45 1390
2363.91 1306
2364.36 1267
2364.82 1293
2365.28 1291
2365.74 1297
2366.20 1309
2366.66 1297
2367.12 1303
2367.57 1254
2368.03 1246
2368.49 1296
2368.95 1264
2369.41 1241
2369.87 1240
2370.33 1151
2370.79 1194
2371.25 1292
2371.71 1228
2372.17 1210
2372.63 1127
2373.09 1135
2373.54 1131
2374.00 1210
2374.46 1203
2374.92 1200
2375.38 1208
2375.84 1213
2376.30 1230
2376.76 1281
2377.22 1269
2377.68 1228
2378.14 1228
2378.60 1210
2379.06 1244
2379.52 1252
2379.98 1216
2380.44 1294
2380.90 1238
2381.36 1205
2381.82 1203
2382.28 1250
2382.74 1268
2383.20 1223
2383.66 1223
2384.12 1256
2384.59 1263
2385.05 1198
2385.51 1209
2385.97 1142
2386.43 1156
2386.89 1193
2387.35 1144
2387.81 1197
2388.27 1227
2388.73 1222
2389.19 1212
2389.65 1204
2390.12 1216
2390.58 1160
2391.04 1219
2391.50 1241
2391.96 1194
2392.42 1153
2392.88 1232
2393.34 1190
2393.81 1192
2394.27 1142
2394.73 1129
2395.19 1108
2395.65 1119
2396.11 1094
2396.57 1169
2397.04 1137
2397.50 1143
2397.96 1143
2398.42 1178
2398.88 1237
2399.35 1211
2399.81 1237
2400.27 1180
2400.73 1175
2401.19 1198
2401.66 1167
2402.12 1149
2402.58 1188
2403.04 1110
2403.51 1161
2403.97 1128
2404.43 1179
2404.89 1172
2405.36 1149
2405.82 1207
2406.28 1128
2406.74 1117
2407.21 1196
2407.67 1150
2408.13 1134
2408.59 1140
2409.06 1189
2409.52 1132
2409.98 1151
2410.45 1083
2410.91 1094
2411.37 1080
2411.84 1031
2412.30 1074
2412.76 1034
2413.23 1079
2413.69 996
2414.15 1089
2414.62 1047
2415.08 1090
2415.54 1130
2416.01 1121
2416.47 1152
2416.93 1156
2417.40 1201
2417.86 1138
2418.32 1185
2418.79 1212
2419.25 1198
2419.72 1224
2420.18 1222
2420.64 1195
2421.11 1281
2421.57 1262
2422.04 1258
2422.50 1267
2422.96 1284
2423.43 1296
2423.89 1258
2424.36 1241
2424.82 1211
2425.29 1216
2425.75 1163
2426.22 1214
2426.68 1253
2427.15 1203
2427.61 1189
2428.07 1141
2428.54 1113
2429.00 1124
2429.47 1090
2429.93 1066
2430.40 1102
2430.86 1045
2431.33 1013
2431.79 1089
2432.26 1062
2432.72 1120
2433.19 1202
2433.65 1055
2434.12 1096
2434.59 1165
2435.05 1149
2435.52 1095
2435.98 1162
2436.45 1113
2436.91 1158
2437.38 1180
2437.84 1179
2438.31 1231
2438.78 1330
2439.24 1379
2439.71 1402
2440.17 1439
2440.64 1366
2441.10 1387
2441.57 1434
2442.04 1400
2442.50 1426
2442.97 1314
2443.44 1308
2443.90 1399
2444.37 1304
2444.83 1250
2445.30 1186
2445.77 1136
2446.23 1242
2446.70 1212
2447.17 1164
2447.63 1115
2448.10 1112
2448.57 1133
2449.03 1096
2449.50 1113
2449.97 1144
2450.43 1075
2450.90 1076
2451.37 1150
2451.83 1118
2452.30 1101
2452.77 1099
2453.24 1060
2453.70 1067
2454.17 1045
2454.64 1114
2455.10 1081
2455.57 1076
2456.04 1086
2456.51 1029
2456.97 970
2457.44 1016
2457.91 1040
2458.38 1052
2458.84 1019
2459.31 1066
2459.78 1105
2460.25 1099
2460.72 1056
2461.18 1068
2461.65 1121
2462.12 1099
2462.59 1102
2463.06 1109
2463.52 1120
2463.99 1124
2464.46 1130
2464.93 1070
2465.40 1056
2465.86 1077
2466.33 1065
2466.80 1118
2467.27 1130
2467.74 1156
2468.21 1136
2468.68 1132
2469.14 1126
2469.61 1163
2470.08 1152
2470.55 1154
2471.02 1194
2471.49 1176
2471.96 1206
2472.43 1172
2472.90 1127
2473.36 1090
2473.83 1122
2474.30 1142
2474.77 1126
2475.24 1119
2475.71 1093
2476.18 1120
2476.65 1125
2477.12 1122
2477.59 1181
2478.06 1187
2478.53 1216
2479.00 1243
2479.47 1305
2479.94 1250
2480.41 1192
2480.87 1148
2481.34 1118
2481.81 1143
2482.28 1139
2482.75 1136
2483.22 1122
2483.69 1126
2484.16 1103
2484.63 1088
2485.10 1138
2485.57 1165
2486.05 1208
2486.52 1163
2486.99 1220
2487.46 1205
2487.93 1285
2488.40 1329
2488.87 1286
2489.34 1253
2489.81 1235
2490.28 1180
2490.75 1220
2491.22 1161
2491.69 1104
2492.16 1079
2492.63 1099
2493.10 1154
2493.58 1081
2494.05 1155
2494.52 1201
2494.99 1185
2495.46 1130
2495.93 1171
2496.40 1188
2496.87 1210
2497.34 1251
2497.82 1233
2498.29 1174
2498.76 1139
2499.23 1115
2499.70 1155
2500.17 1132
2500.64 1075
2501.12 1072
2501.59 1127
2502.06 1119
2502.53 1072
2503.00 1118
2503.48 1169
2503.95 1190
2504.42 1134
2504.89 1157
2505.36 1107
2505.84 1070
2506.31 1112
2506.78 1143
2507.25 1130
2507.72 1130
2508.20 1131
2508.67 1158
2509.14 1141
2509.61 1140
2510.09 1272
2510.56 1351
2511.03 1294
2511.50 1355
2511.98 1352
2512.45 1460
2512.92 1461
2513.40 1575
2513.87 1528
2514.34 1455
2514.81 1439
2515.29 1378
2515.76 1351
2516.23 1321
2516.71 1315
2517.18 1296
2517.65 1243
2518.13 1227
2518.60 1177
2519.07 1293
2519.55 1303
2520.02 1235
2520.49 1197
2520.97 1282
2521.44 1233
2521.91 1229
2522.39 1216
2522.86 1151
2523.34 1161
2523.81 1152
2524.28 1172
2524.76 1250
2525.23 1184
2525.70 1174
2526.18 1190
2526.65 1168
2527.13 1186
2527.60 1246
2528.08 1253
2528.55 1267
2529.02 1222
2529.50 1219
2529.97 1205
2530.45 1160
2530.92 1225
2531.40 1213
2531.87 1180
2532.34 1147
2532.82 1181
2533.29 1224
2533.77 1234
2534.24 1250
2534.72 1265
2535.19 1285
2535.67 1201
2536.14 1223
2536.62 1243
2537.09 1233
2537.57 1220
2538.04 1192
2538.52 1220
2538.99 1220
2539.47 1270
2539.94 1272
2540.42 1302
2540.90 1276
2541.37 1263
2541.85 1312
2542.32 1258
2542.80 1227
2543.27 1180
2543.75 1313
2544.22 1303
2544.70 1235
2545.18 1281
2545.65 1338
2546.13 1353
2546.60 1364
2547.08 1334
2547.56 1353
2548.03 1451
2548.51 1478
2548.98 1444
2549.46 1484
2549.94 1428
2550.41 1372
2550.89 1433
2551.37 1415
2551.84 1437
2552.32 1452
2552.80 1429
2553.27 1461
2553.75 1422
2554.23 1350
2554.70 1330
2555.18 1409
2555.66 1417
2556.13 1403
2556.61 1371
2557.09 1386
2557.56 1409
2558.04 1364
2558.52 1358
2558.99 1325
2559.47 1365
2559.95 1298
2560.43 1280
2560.90 1298
2561.38 1218
2561.86 1164
2562.33 1178
2562.81 1099
2563.29 1130
2563.77 1128
2564.25 1123
2564.72 1084
2565.20 1094
2565.68 1098
2566.16 1123
2566.63 1130
2567.11 1123
2567.59 1057
2568.07 1120
2568.55 1132
2569.02 1058
2569.50 1117
2569.98 1088
2570.46 1161
2570.94 1096
2571.41 1102
2571.89 1042
2572.37 1067
2572.85 1096
2573.33 1080
2573.81 1127
2574.28 1104
2574.76 1136
2575.24 1093
2575.72 1173
2576.20 1136
2576.68 1120
2577.16 1128
2577.64 1156
2578.11 1154
2578.59 1088
2579.07 1155
2579.55 1145
2580.03 1128
2580.51 1141
2580.99 1103
2581.47 1154
2581.95 1081
2582.43 1114
2582.91 1155
2583.39 1114
2583.86 1099
2584.34 1051
2584.82 1143
2585.30 1078
2585.78 1104
2586.26 1082
2586.74 1119
2587.22 1037
2587.70 1062
2588.18 1151
2588.66 1076
2589.14 1117
2589.62 1136
2590.10 1164
2590.58 1210
2591.06 1177
2591.54 1146
2592.02 1175
2592.50 1211
2592.98 1193
2593.46 1214
2593.94 1156
2594.42 1191
2594.90 1211
2595.38 1159
2595.86 1208
2596.35 1138
2596.83 1161
2597.31 1157
2597.79 1187
2598.27 1202
2598.75 1164
2599.23 1132
2599.71 1127
2600.19 1112
2600.67 1104
2601.15 1120
2601.63 1058
2602.12 1068
2602.60 1077
2603.08 1084
2603.56 1042
2604.04 1118
2604.52 1139
2605.00 1085
2605.48 1081
2605.97 1052
2606.45 1071
2606.93 1083
2607.41 1119
2607.89 1091
2608.37 1176
2608.86 1115
2609.34 1100
2609.82 1131
2610.30 1211
2610.78 1177
2611.26 1198
2611.75 1215
2612.23 1242
2612.71 1247
2613.19 1254
2613.68 1281
2614.16 1250
2614.64 1189
2615.12 1167
2615.60 1171
2616.09 1175
2616.57 1127
2617.05 1141
2617.53 1105
2618.02 1082
2618.50 1120
2618.98 1093
2619.46 1081
2619.95 1094
2620.43 1086
2620.91 1123
2621.40 1104
2621.88 1122
2622.36 1117
2622.85 1097
2623.33 1115
2623.81 1110
2624.29 1160
2624.78 1124
2625.26 1054
2625.74 1043
2626.23 1086
2626.71 1137
2627.19 1095
2627.68 1033
2628.16 1094
2628.64 1136
2629.13 1167
2629.61 1181
2630.10 1167
2630.58 1176
2631.06 1178
2631.55 1192
2632.03 1138
2632.51 1161
2633.00 1172
2633.48 1124
2633.97 1138
2634.45 1152
2634.94 1161
2635.42 1082
2635.90 1098
2636.39 1109
2636.87 1111
2637.36 1142
2637.84 1079
2638.33 1098
2638.81 1068
2639.29 1115
2639.78 1121
2640.26 1096
2640.75 1167
2641.23 1149
2641.72 1122
2642.20 1174
2642.69 1088
2643.17 1106
2643.66 1121
2644.14 1102
2644.63 1113
2645.11 1081
2645.60 1131
2646.08 1118
2646.57 1108
2647.05 1148
2647.54 1204
2648.02 1159
2648.51 1153
2648.99 1162
2649.48 1139
2649.97 1170
2650.45 1143
2650.94 1165
2651.42 1132
2651.91 1157
2652.39 1203
2652.88 1170
2653.37 1179
2653.85 1138
2654.34 1216
2654.82 1224
2655.31 1261
2655.80 1230
2656.28 1188
2656.77 1216
2657.25 1241
2657.74 1170
2658.23 1178
2658.71 1186
2659.20 1164
2659.69 1131
2660.17 1118
2660.66 1088
2661.14 1169
2661.63 1172
2662.12 1161
2662.60 1095
2663.09 1055
2663.58 1121
2664.06 1104
2664.55 1135
2665.04 1225
2665.53 1211
2666.01 1188
2666.50 1188
2666.99 1219
2667.47 1226
2667.96 1256
2668.45 1282
2668.94 1268
2669.42 1217
2669.91 1184
2670.40 1257
2670.88 1281
2671.37 1203
2671.86 1262
2672.35 1395
2672.83 1442
2673.32 1441
2673.81 1471
2674.30 1608
2674.79 1568
2675.27 1542
2675.76 1570
2676.25 1621
2676.74 1621
2677.23 1487
2677.71 1458
2678.20 1314
2678.69 1304
2679.18 1337
2679.67 1291
2680.15 1250
2680.64 1205
2681.13 1189
2681.62 1216
2682.11 1291
2682.60 1292
2683.08 1337
2683.57 1294
2684.06 1363
2684.55 1323
2685.04 1354
2685.53 1365
2686.02 1384
2686.51 1333
2686.99 1349
2687.48 1335
2687.97 1326
2688.46 1311
2688.95 1189
2689.44 1109
2689.93 1172
2690.42 1175
2690.91 1154
2691.40 1210
2691.89 1283
2692.38 1319
2692.87 1239
2693.35 1194
2693.84 1228
2694.33 1248
2694.82 1215
2695.31 1299
2695.80 1251
2696.29 1269
2696.78 1182
2697.27 1244
2697.76 1225
2698.25 1242
2698.74 1242
2699.23 1083
2699.72 1109
2700.21 1125
2700.70 1182
2701.19 1178
2701.68 1154
2702.17 1115
2702.66 1130
2703.15 1213
2703.64 1232
2704.13 1206
2704.62 1198
2705.12 1196
2705.61 1188
2706.10 1162
2706.59 1141
2707.08 1081
2707.57 1181
2708.06 1148
2708.55 1114
2709.04 1156
2709.53 1090
2710.02 1082
2710.51 1106
2711.01 1091
2711.50 1146
2711.99 1100
2712.48 1137
2712.97 1153
2713.46 1156
2713.95 1165
2714.44 1164
2714.94 1145
2715.43 1185
2715.92 1103
2716.41 1096
2716.90 1052
2717.39 1051
2717.89 1099
2718.38 1114
2718.87 1145
2719.36 1135
2719.85 1189
2720.34 1144
2720.84 1185
2721.33 1141
2721.82 1179
2722.31 1239
2722.80 1231
2723.30 1294
2723.79 1235
2724.28 1248
2724.77 1246
2725.27 1177
2725.76 1198
2726.25 1130
2726.74 1093
2727.24 1106
2727.73 1150
2728.22 1119
2728.71 1123
2729.21 1190
2729.70 1164
2730.19 1171
2730.69 1133
2731.18 1156
2731.67 1240
2732.16 1160
2732.66 1180
2733.15 1142
2733.64 1190
2734.14 1223
2734.63 1220
2735.12 1226
2735.62 1204
2736.11 1203
2736.60 1233
2737.10 1299
2737.59 1324
2738.08 1331
2738.58 1310
2739.07 1281
2739.56 1274
2740.06 1263
2740.55 1203
2741.05 1192
2741.54 1217
2742.03 1239
2742.53 1237
2743.02 1130
2743.52 1180
2744.01 1167
2744.50 1117
2745.00 1157
2745.49 1123
2745.99 1147
2746.48 1162
2746.97 1249
2747.47 1228
2747.96 1206
2748.46 1203
2748.95 1195
2749.45 1194
2749.94 1182
2750.44 1203
2750.93 1167
2751.43 1186
2751.92 1177
2752.42 1214
2752.91 1150
2753.41 1221
2753.90 1105
2754.40 1163
2754.89 1260
2755.39 1203
2755.88 1153
2756.38 1210
2756.87 1267
2757.37 1162
2757.86 1153
2758.36 1173
2758.85 1187
2759.35 1131
2759.84 1159
2760.34 1134
2760.83 1144
2761.33 1245
2761.83 1227
2762.32 1175
2762.82 1128
2763.31 1187
2763.81 1204
2764.30 1148
2764.80 1162
2765.30 1175
2765.79 1187
2766.29 1190
2766.78 1209
2767.28 1210
2767.78 1153
2768.27 1149
2768.77 1155
2769.27 1171
2769.76 1146
2770.26 1124
2770.76 1178
2771.25 1229
2771.75 1190
2772.24 1171
2772.74 1216
2773.24 1211
2773.73 1238
2774.23 1243
2774.73 1280
2775.23 1232
2775.72 1236
2776.22 1236
2776.72 1224
2777.21 1221
2777.71 1289
2778.21 1279
2778.70 1278
2779.20 1324
2779.70 1255
2780.20 1214
2780.69 1135
2781.19 1184
2781.69 1199
2782.19 1241
2782.68 1228
2783.18 1213
2783.68 1235
2784.18 1225
2784.67 1183
2785.17 1148
2785.67 1218
2786.17 1160
2786.67 1143
2787.16 1173
2787.66 1179
2788.16 1157
2788.66 1175
2789.16 1138
2789.65 1279
2790.15 1196
2790.65 1209
2791.15 1199
2791.65 1212
2792.15 1156
2792.64 1159
2793.14 1138
2793.64 1160
2794.14 1230
2794.64 1170
2795.14 1219
2795.64 1303
2796.13 1403
2796.63 1337
2797.13 1417
2797.63 1489
2798.13 1425
2798.63 1409
2799.13 1452
2799.63 1410
2800.13 1368
2800.62 1346
2801.12 1302
2801.62 1266
2802.12 1235
2802.62 1169
2803.12 1121
2803.62 1167
2804.12 1170
2804.62 1160
2805.12 1147
2805.62 1227
2806.12 1273
2806.62 1229
2807.12 1275
2807.62 1300
2808.12 1368
2808.62 1324
2809.12 1409
2809.62 1472
2810.12 1497
2810.62 1503
2811.12 1584
2811.62 1628
2812.12 1621
2812.62 1624
2813.12 1609
2813.62 1671
2814.12 1680
2814.62 1631
2815.12 1610
2815.62 1537
2816.12 1529
2816.62 1434
2817.12 1400
2817.62 1371
2818.12 1306
2818.62 1259
2819.12 1305
2819.63 1297
2820.13 1234
2820.63 1210
2821.13 1205
2821.63 1227
2822.13 1233
2822.63 1168
2823.13 1158
2823.63 1169
2824.13 1209
2824.64 1210
2825.14 1210
2825.64 1148
2826.14 1088
2826.64 1190
2827.14 1259
2827.64 1167
2828.15 1254
2828.65 1152
2829.15 1148
2829.65 1187
2830.15 1148
2830.65 1181
2831.16 1151
2831.66 1121
2832.16 1106
2832.66 1172
2833.16 1139
2833.67 1175
2834.17 1189
2834.67 1225
2835.17 1249
2835.68 1247
2836.18 1299
2836.68 1220
2837.18 1330
2837.68 1272
2838.19 1217
2838.69 1256
2839.19 1279
2839.70 1293
2840.20 1237
2840.70 1292
2841.20 1277
2841.71 1248
2842.21 1240
2842.71 1250
2843.21 1286
2843.72 1173
2844.22 1305
2844.72 1229
2845.23 1244
2845.73 1296
2846.23 1318
2846.74 1357
2847.24 1341
2847.74 1431
2848.25 1345
2848.75 1352
2849.25 1377
2849.76 1415
2850.26 1353
2850.76 1358
2851.27 1380
2851.77 1289
2852.28 1238
2852.78 1265
2853.28 1332
2853.79 1294
2854.29 1276
2854.79 1243
2855.30 1220
2855.80 1210
2856.31 1152
2856.81 1243
2857.31 1252
2857.82 1256
2858.32 1348
2858.83 1367
2859.33 1333
2859.84 1298
2860.34 1260
2860.85 1318
2861.35 1304
2861.85 1247
2862.36 1244
2862.86 1306
2863.37 1265
2863.87 1275
2864.38 1265
2864.88 1313
2865.39 1154
2865.89 1166
2866.40 1193
2866.90 1167
2867.41 1198
2867.91 1119
2868.42 1187
2868.92 1243
2869.43 1194
2869.93 1216
2870.44 1202
2870.94 1236
2871.45 1218
2871.96 1290
2872.46 1290
2872.97 1378
2873.47 1360
2873.98 1345
2874.48 1347
2874.99 1389
2875.49 1412
2876.00 1348
2876.51 1412
2877.01 1373
2877.52 1326
2878.02 1284
2878.53 1290
2879.04 1322
2879.54 1320
2880.05 1373
2880.55 1321
2881.06 1402
2881.57 1406
2882.07 1432
2882.58 1491
2883.09 1567
2883.59 1550
2884.10 1575
2884.61 1630
2885.11 1580
2885.62 1549
2886.13 1661
2886.63 1690
2887.14 1689
2887.65 1707
2888.15 1754
2888.66 1733
2889.17 1749
2889.67 1709
2890.18 1677
2890.69 1666
2891.20 1605
2891.70 1573
2892.21 1449
2892.72 1416
2893.22 1482
2893.73 1438
2894.24 1447
2894.75 1475
2895.25 1483
2895.76 1508
2896.27 1566
2896.78 1616
2897.29 1638
2897.79 1573
2898.30 1560
2898.81 1520
2899.32 1528
2899.82 1408
2900.33 1454
2900.84 1459
2901.35 1448
2901.86 1488
2902.36 1409
2902.87 1421
2903.38 1417
2903.89 1327
2904.40 1383
2904.91 1362
2905.41 1374
2905.92 1388
2906.43 1365
2906.94 1383
2907.45 1332
2907.96 1321
2908.47 1315
2908.97 1294
2909.48 1277
2909.99 1329
2910.50 1311
2911.01 1351
2911.52 1362
2912.03 1236
2912.54 1187
2913.05 1303
2913.55 1389
2914.06 1312
2914.57 1326
2915.08 1370
2915.59 1300
2916.10 1319
2916.61 1272
2917.12 1295
2917.63 1339
2918.14 1344
2918.65 1308
2919.16 1398
2919.67 1418
2920.18 1428
2920.69 1429
2921.20 1474
2921.71 1508
2922.22 1537
2922.73 1600
2923.24 1605
2923.75 1696
2924.26 1713
2924.77 1738
2925.28 1781
2925.79 1750
2926.30 1767
2926.81 1827
2927.32 1790
2927.83 1729
2928.34 1648
2928.85 1590
2929.36 1542
2929.87 1520
2930.38 1362
2930.89 1390
2931.40 1348
2931.91 1336
2932.42 1312
2932.93 1328
2933.45 1291
2933.96 1337
2934.47 1237
2934.98 1276
2935.49 1327
2936.00 1285
2936.51 1333
2937.02 1292
2937.53 1391
2938.04 1445
2938.56 1586
2939.07 1568
2939.58 1653
2940.09 1776
2940.60 1869
2941.11 1916
2941.62 2019
2942.14 2058
2942.65 2108
2943.16 2164
2943.67 2100
2944.18 2011
2944.70 1950
2945.21 1855
2945.72 1778
2946.23 1722
2946.74 1648
2947.26 1596
2947.77 1543
2948.28 1513
2948.79 1411
2949.30 1409
2949.82 1315
2950.33 1332
2950.84 1335
2951.35 1349
2951.87 1342
2952.38 1299
2952.89 1286
2953.40 1290
2953.92 1286
2954.43 1218
2954.94 1207
2955.45 1190
2955.97 1235
2956.48 1268
2956.99 1185
2957.51 1246
2958.02 1272
2958.53 1225
2959.04 1300
2959.56 1301
2960.07 1264
2960.58 1347
2961.10 1347
2961.61 1351
2962.12 1393
2962.64 1389
2963.15 1376
2963.66 1390
2964.18 1413
2964.69 1457
2965.21 1390
2965.72 1468
2966.23 1356
2966.75 1319
2967.26 1433
2967.77 1360
2968.29 1341
2968.80 1343
2969.32 1277
2969.83 1233
2970.34 1283
2970.86 1277
2971.37 1311
2971.89 1314
2972.40 1347
2972.91 1325
2973.43 1363
2973.94 1263
2974.46 1312
2974.97 1334
2975.49 1347
2976.00 1302
2976.52 1316
2977.03 1384
2977.55 1355
2978.06 1309
2978.57 1330
2979.09 1380
2979.60 1395
2980.12 1431
2980.63 1395
2981.15 1451
2981.66 1470
2982.18 1464
2982.69 1489
2983.21 1466
2983.73 1467
2984.24 1401
2984.76 1426
2985.27 1462
2985.79 1412
2986.30 1465
2986.82 1475
2987.33 1489
2987.85 1501
2988.36 1515
2988.88 1468
2989.40 1437
2989.91 1423
2990.43 1484
2990.94 1474
2991.46 1485
2991.97 1473
2992.49 1481
2993.01 1531
2993.52 1560
2994.04 1498
2994.55 1592
2995.07 1599
2995.59 1696
2996.10 1721
2996.62 1752
2997.14 1844
2997.65 1806
2998.17 1831
2998.69 1836
2999.20 1895
2999.72 1904
3000.24 1879
3000.75 1894
3001.27 1950
3001.79 2063
3002.30 2187
3002.82 2305
3003.34 2557
3003.85 2721
3004.37 3059
3004.89 3289
3005.40 3427
3005.92 3573
3006.44 3519
3006.96 3336
3007.47 3150
3007.99 2901
3008.51 2686
3009.03 2260
3009.54 2011
3010.06 1955
3010.58 1713
3011.10 1628
3011.61 1637
3012.13 1575
3012.65 1575
3013.17 1568
3013.68 1571
3014.20 1551
3014.72 1580
3015.24 1659
3015.76 1608
3016.27 1517
3016.79 1515
3017.31 1517
3017.83 1536
3018.35 1494
3018.86 1547
3019.38 1517
3019.90 1528
3020.42 1552
3020.94 1499
3021.46 1514
3021.97 1626
3022.49 1563
3023.01 1564
3023.53 1596
3024.05 1560
3024.57 1581
3025.09 1588
3025.61 1574
3026.12 1580
3026.64 1569
3027.16 1531
3027.68 1465
3028.20 1485
3028.72 1473
3029.24 1452
3029.76 1437
3030.28 1374
3030.80 1366
3031.32 1379
3031.84 1378
3032.35 1347
3032.87 1363
3033.39 1389
3033.91 1387
3034.43 1382
3034.95 1464
3035.47 1412
3035.99 1425
3036.51 1460
3037.03 1429
3037.55 1412
3038.07 1420
3038.59 1373
3039.11 1428
3039.63 1403
3040.15 1404
3040.67 1394
3041.19 1342
3041.71 1359
3042.23 1385
3042.75 1369
3043.27 1446
3043.79 1343
3044.31 1422
3044.83 1396
3045.35 1320
3045.87 1339
3046.40 1439
3046.92 1425
3047.44 1449
3047.96 1381
3048.48 1418
3049.00 1358
3049.52 1378
3050.04 1337
3050.56 1402
3051.08 1292
3051.60 1231
3052.12 1322
3052.65 1322
3053.17 1305
3053.69 1315
3054.21 1351
3054.73 1359
3055.25 1267
3055.77 1327
3056.30 1380
3056.82 1335
3057.34 1368
3057.86 1349
3058.38 1390
3058.90 1320
3059.42 1378
3059.95 1365
3060.47 1351
3060.99 1339
3061.51 1419
3062.03 1355
3062.56 1345
3063.08 1341
3063.60 1475
3064.12 1523
3064.64 1447
3065.17 1506
3065.69 1560
3066.21 1573
3066.73 1528
3067.26 1545
3067.78 1729
3068.30 1631
3068.82 1591
3069.35 1625
3069.87 1672
3070.39 1594
3070.91 1602
3071.44 1516
3071.96 1552
3072.48 1533
3073.01 1566
3073.53 1588
3074.05 1538
3074.57 1515
3075.10 1569
3075.62 1558
3076.14 1546
3076.67 1591
3077.19 1678
3077.71 1735
3078.24 1727
3078.76 1726
3079.28 1791
3079.81 1868
3080.33 1910
3080.85 2010
3081.38 1921
3081.90 1972
3082.42 2025
3082.95 1991
3083.47 1977
3084.00 1894
3084.52 1880
3085.04 1876
3085.57 1801
3086.09 1789
3086.62 1664
3087.14 1651
3087.66 1656
3088.19 1690
3088.71 1661
3089.24 1649
3089.76 1658
3090.29 1658
3090.81 1656
3091.33 1645
3091.86 1622
3092.38 1743
3092.91 1739
3093.43 1727
3093.96 1763
3094.48 1795
3095.01 1889
3095.53 1978
3096.06 1970
3096.58 2065
3097.11 1975
3097.63 1987
3098.16 2044
3098.68 2116
3099.21 2135
3099.73 2329
3100.26 2534
3100.78 2807
3101.31 3430
3101.83 4268
3102.36 5121
3102.88 5885
3103.41 6815
3103.93 7605
3104.46 7867
3104.99 7422
3105.51 6981
3106.04 6309
3106.56 5383
3107.09 4539
3107.61 3823
3108.14 3318
3108.67 2737
3109.19 2598
3109.72 2493
3110.24 2447
3110.77 2347
3111.30 2369
3111.82 2387
3112.35 2331
3112.87 2238
3113.40 2202
3113.93 2125
3114.45 2072
3114.98 2001
3115.51 1862
3116.03 1840
3116.56 1874
3117.09 1686
3117.61 1724
3118.14 1706
3118.67 1796
3119.19 1814
3119.72 1804
3120.25 1875
3120.77 1948
3121.30 2068
3121.83 2075
3122.35 2090
3122.88 2172
3123.41 2121
3123.94 2104
3124.46 2054
3124.99 1969
3125.52 1921
3126.05 1875
3126.57 1786
3127.10 1753
3127.63 1743
3128.16 1796
3128.68 1754
3129.21 1829
3129.74 1706
3130.27 1776
3130.79 1729
3131.32 1648
3131.85 1597
3132.38 1611
3132.91 1640
3133.43 1566
3133.96 1590
3134.49 1639
3135.02 1624
3135.55 1636
3136.07 1665
3136.60 1637
3137.13 1678
3137.66 1590
3138.19 1529
3138.72 1537
3139.24 1537
3139.77 1532
3140.30 1496
3140.83 1511
3141.36 1476
3141.89 1537
3142.42 1501
3142.95 1442
3143.47 1429
3144.00 1438
3144.53 1469
3145.06 1443
3145.59 1482
3146.12 1473
3146.65 1501
3147.18 1551
3147.71 1510
3148.24 1546
3148.76 1595
3149.29 1583
3149.82 1559
3150.35 1571
3150.88 1566
3151.41 1605
3151.94 1579
3152.47 1641
3153.00 1578
3153.53 1553
3154.06 1550
3154.59 1643
3155.12 1635
3155.65 1586
3156.18 1598
3156.71 1599
3157.24 1609
3157.77 1667
3158.30 1686
3158.83 1732
3159.36 1615
3159.89 1615
3160.42 1608
3160.95 1630
3161.48 1479
3162.01 1496
3162.54 1583
3163.07 1502
3163.60 1504
3164.13 1532
3164.66 1492
3165.20 1491
3165.73 1443
3166.26 1457
3166.79 1425
3167.32 1362
3167.85 1485
3168.38 1450
3168.91 1406
3169.44 1366
3169.97 1396
3170.50 1413
3171.04 1343
3171.57 1381
3172.10 1416
3172.63 1453
3173.16 1515
3173.69 1527
3174.22 1606
3174.75 1577
3175.29 1667
3175.82 1648
3176.35 1675
3176.88 1656
3177.41 1548
3177.94 1529
3178.48 1497
3179.01 1515
3179.54 1492
3180.07 1496
3180.60 1428
3181.14 1436
3181.67 1411
3182.20 1370
3182.73 1396
3183.26 1389
3183.80 1392
3184.33 1309
3184.86 1329
3185.39 1332
3185.93 1382
3186.46 1378
3186.99 1366
3187.52 1337
3188.06 1331
3188.59 1326
3189.12 1401
3189.65 1457
3190.19 1352
3190.72 1405
3191.25 1382
3191.79 1333
3192.32 1350
3192.85 1310
3193.38 1377
3193.92 1409
3194.45 1433
3194.98 1456
3195.52 1471
3196.05 1372
3196.58 1428
3197.12 1438
3197.65 1490
3198.18 1539
3198.72 1494
3199.25 1463
3199.78 1489
3200.32 1459
3200.85 1426
3201.39 1495
3201.92 1529
3202.45 1541
3202.99 1540
3203.52 1537
3204.05 1506
3204.59 1538
3205.12 1539
3205.66 1536
3206.19 1542
3206.72 1571
3207.26 1650
3207.79 1663
3208.33 1734
3208.86 1817
3209.40 1791
3209.93 1770
3210.47 1893
3211.00 1923
3211.53 1906
3212.07 1911
3212.60 1899
3213.14 1838
3213.67 1844
3214.21 1787
3214.74 1758
3215.28 1667
3215.81 1535
3216.35 1466
3216.88 1456
3217.42 1525
3217.95 1475
3218.49 1453
3219.02 1516
3219.56 1471
3220.09 1423
3220.63 1451
3221.16 1435
3221.70 1562
3222.23 1551
3222.77 1549
3223.31 1643
3223.84 1669
3224.38 1668
3224.91 1682
3225.45 1742
3225.98 1691
3226.52 1685
3227.06 1721
3227.59 1668
3228.13 1613
3228.66 1749
3229.20 1702
3229.74 1648
3230.27 1559
3230.81 1581
3231.34 1669
3231.88 1604
3232.42 1597
3232.95 1652
3233.49 1754
3234.03 1596
3234.56 1686
3235.10 1782
3235.64 1693
3236.17 1702
3236.71 1651
3237.25 1788
3237.78 1859
3238.32 1797
3238.86 1784
3239.39 1855
3239.93 1778
3240.47 1700
3241.00 1777
3241.54 1756
3242.08 1752
3242.61 1752
3243.15 1705
3243.69 1733
3244.23 1729
3244.76 1699
3245.30 1735
3245.84 1747
3246.38 1780
3246.91 1808
3247.45 1849
3247.99 1913
3248.53 1871
3249.06 1842
3249.60 2049
3250.14 2103
3250.68 2245
3251.21 2476
3251.75 2711
3252.29 2930
3252.83 3299
3253.37 3593
3253.90 3817
3254.44 3980
3254.98 3820
3255.52 3640
3256.06 3400
3256.60 3133
3257.13 2962
3257.67 2687
3258.21 2401
3258.75 2386
3259.29 2227
3259.83 2293
3260.36 2371
3260.90 2469
3261.44 2595
3261.98 2645
3262.52 2757
3263.06 2678
3263.60 2880
3264.14 2905
3264.68 2927
3265.21 3039
3265.75 3178
3266.29 3224
3266.83 3260
3267.37 3354
3267.91 3390
3268.45 3344
3268.99 3183
3269.53 3046
3270.07 2850
3270.61 2560
3271.15 2400
3271.69 2344
3272.23 2231
3272.76 2190
3273.30 2209
3273.84 2131
3274.38 2093
3274.92 2086
3275.46 1937
3276.00 1960
3276.54 1998
3277.08 2032
3277.62 2037
3278.16 2088
3278.70 1978
3279.24 2069
3279.78 2042
3280.32 2032
3280.86 2037
3281.41 2061
3281.95 1997
3282.49 1979
3283.03 2064
3283.57 2095
3284.11 2202
3284.65 2226
3285.19 2196
3285.73 2196
3286.27 2150
3286.81 2178
3287.35 2228
3287.89 2297
3288.43 2251
3288.97 2269
3289.52 2244
3290.06 2241
3290.60 2270
3291.14 2378
3291.68 2488
3292.22 2474
3292.76 2597
3293.30 2793
3293.85 2880
3294.39 3030
3294.93 3152
3295.47 3323
3296.01 3346
3296.55 3520
3297.09 3628
3297.64 3517
3298.18 3400
3298.72 3378
3299.26 3139
3299.80 2929
3300.34 2974
3300.89 2819
3301.43 2619
3301.97 2553
3302.51 2513
3303.06 2444
3303.60 2404
3304.14 2375
3304.68 2256
3305.22 2368
3305.77 2415
3306.31 2316
3306.85 2371
3307.39 2397
3307.94 2481
3308.48 2569
3309.02 2666
3309.56 2811
3310.11 2858
3310.65 2928
3311.19 2884
3311.74 2732
3312.28 2812
3312.82 2809
3313.36 2837
3313.91 2843
3314.45 2824
3314.99 2870
3315.54 2978
3316.08 2985
3316.62 3056
3317.17 3301
3317.71 3496
3318.25 3809
3318.80 3915
3319.34 3971
3319.88 4262
3320.43 4432
3320.97 4397
3321.51 4381
3322.06 4274
3322.60 4122
3323.14 3955
3323.69 3787
3324.23 3714
3324.78 3455
3325.32 3325
3325.86 3297
3326.41 3216
3326.95 3149
3327.50 3161
3328.04 3028
3328.59 3167
3329.13 3117
3329.67 3160
3330.22 3235
3330.76 3355
3331.31 3721
3331.85 4391
3332.40 5384
3332.94 6872
3333.49 8931
3334.03 11451
3334.57 14266
3335.12 17666
3335.66 20415
3336.21 22844
3336.75 24086
3337.30 24477
3337.84 23936
3338.39 22531
3338.93 20446
3339.48 17939
3340.02 15117
3340.57 12246
3341.11 10241
3341.66 8272
3342.20 6683
3342.75 5541
3343.30 4638
3343.84 3954
3344.39 3650
3344.93 3236
3345.48 3138
3346.02 2949
3346.57 2876
3347.11 2854
3347.66 2778
3348.21 2682
3348.75 2725
3349.30 2785
3349.84 2805
3350.39 2770
3350.94 2788
3351.48 2841
3352.03 2942
3352.57 2999
3353.12 2869
3353.67 2929
3354.21 2895
3354.76 2830
3355.31 2768
3355.85 2698
3356.40 2744
3356.95 2591
3357.49 2515
3358.04 2522
3358.59 2416
3359.13 2354
3359.68 2333
3360.23 2335
3360.77 2353
3361.32 2294
3361.87 2303
3362.41 2270
3362.96 2353
3363.51 2367
3364.05 2361
3364.60 2427
3365.15 2340
3365.70 2407
3366.24 2403
3366.79 2339
3367.34 2306
3367.89 2318
3368.43 2412
3368.98 2352
3369.53 2399
3370.08 2434
3370.62 2406
3371.17 2584
3371.72 2824
3372.27 2999
3372.81 3238
3373.36 3630
3373.91 3919
3374.46 4135
3375.01 4254
3375.55 4312
3376.10 4228
3376.65 4094
3377.20 3668
3377.75 3354
3378.30 3140
3378.84 2893
3379.39 2777
3379.94 2637
3380.49 2476
3381.04 2301
3381.59 2202
3382.13 2166
3382.68 2131
3383.23 2064
3383.78 2067
3384.33 2197
3384.88 2091
3385.43 2054
3385.98 1962
3386.52 1966
3387.07 1997
3387.62 1912
3388.17 1819
3388.72 1887
3389.27 1907
3389.82 1900
3390.37 1849
3390.92 1853
3391.47 1821
3392.02 1767
3392.57 1867
3393.12 1941
3393.66 1857
3394.21 1803
3394.76 1830
3395.31 1864
3395.86 1831
3396.41 1937
3396.96 1948
3397.51 1929
3398.06 1856
3398.61 1937
3399.16 1957
3399.71 1944
3400.26 1955
3400.81 1856
3401.36 1893
3401.91 1864
3402.46 1824
3403.01 1854
3403.56 1804
3404.11 1747
3404.66 1647
3405.21 1726
3405.77 1722
3406.32 1762
3406.87 1723
3407.42 1746
3407.97 1750
3408.52 1819
3409.07 1915
3409.62 1913
3410.17 1981
3410.72 2177
3411.27 2292
3411.82 2216
3412.37 2267
3412.93 2356
3413.48 2425
3414.03 2411
3414.58 2341
3415.13 2320
3415.68 2236
3416.23 2174
3416.78 2120
3417.34 2011
3417.89 2078
3418.44 1921
3418.99 1985
3419.54 1968
3420.09 1857
3420.65 1867
3421.20 1866
3421.75 1821
3422.30 1761
3422.85 1746
3423.40 1716
3423.96 1691
3424.51 1768
3425.06 1791
3425.61 1694
3426.17 1710
3426.72 1736
3427.27 1773
3427.82 1621
3428.37 1660
3428.93 1621
3429.48 1590
3430.03 1603
3430.58 1537
3431.14 1470
3431.69 1517
3432.24 1530
3432.79 1552
3433.35 1505
3433.90 1535
3434.45 1477
3435.01 1466
3435.56 1473
3436.11 1583
3436.66 1558
3437.22 1585
3437.77 1653
3438.32 1598
3438.88 1622
3439.43 1669
3439.98 1653
3440.54 1694
3441.09 1729
3441.64 1622
3442.20 1587
3442.75 1530
3443.30 1561
3443.86 1605
3444.41 1581
3444.96 1542
3445.52 1548
3446.07 1497
3446.63 1549
3447.18 1532
3447.73 1559
3448.29 1488
3448.84 1544
3449.40 1471
3449.95 1470
3450.50 1496
3451.06 1471
3451.61 1445
3452.17 1434
3452.72 1425
3453.27 1444
3453.83 1415
3454.38 1450
3454.94 1447
3455.49 1382
3456.05 1452
3456.60 1458
3457.16 1382
3457.71 1459
3458.27 1508
3458.82 1477
3459.38 1399
3459.93 1514
3460.49 1522
3461.04 1543
3461.60 1481
3462.15 1527
3462.71 1480
3463.26 1561
3463.82 1576
3464.37 1551
3464.93 1561
3465.48 1537
3466.04 1526
3466.59 1586
3467.15 1600
3467.70 1574
3468.26 1627
3468.81 1638
3469.37 1671
3469.93 1654
3470.48 1761
3471.04 1812
3471.59 1813
3472.15 1841
3472.70 1897
3473.26 1915
3473.82 1874
3474.37 1743
3474.93 1784
3475.48 1808
3476.04 1876
3476.60 1866
3477.15 1787
3477.71 1811
3478.27 1897
3478.82 1931
3479.38 1985
3479.93 2057
3480.49 2067
3481.05 1997
3481.60 2143
3482.16 2089
3482.72 2103
3483.27 2173
3483.83 2172
3484.39 2230
3484.95 2146
3485.50 2251
3486.06 2220
3486.62 2127
3487.17 2299
3487.73 2416
3488.29 2505
3488.84 2758
3489.40 2968
3489.96 3452
3490.52 4162
3491.07 4891
3491.63 5986
3492.19 7052
3492.75 7968
3493.30 8477
3493.86 8388
3494.42 8122
3494.98 7246
3495.53 6218
3496.09 5375
3496.65 4552
3497.21 3862
3497.77 3412
3498.32 3118
3498.88 2903
3499.44 2817
3500.00 2633
3500.56 2629
3501.11 2866
3501.67 2982
3502.23 3165
3502.79 3298
3503.35 3507
3503.91 3652
3504.46 3916
3505.02 4179
3505.58 4333
3506.14 4527
3506.70 4480
3507.26 4276
3507.81 4180
3508.37 3973
3508.93 3716
3509.49 3342
3510.05 3098
3510.61 3006
3511.17 2853
3511.73 2698
3512.29 2603
3512.85 2568
3513.40 2479
3513.96 2369
3514.52 2291
3515.08 2141
3515.64 2036
3516.20 2002
3516.76 1868
3517.32 1781
3517.88 1878
3518.44 1884
3519.00 1814
3519.56 1849
3520.12 1826
3520.68 1860
3521.24 1856
3521.80 1854
3522.36 1788
3522.92 1801
3523.48 1834
3524.04 1845
3524.60 1853
3525.16 1884
3525.72 1867
3526.28 1867
3526.84 1883
3527.40 1839
3527.96 1801
3528.52 1866
3529.08 1823
3529.64 1888
3530.20 1898
3530.76 1862
3531.32 1787
3531.88 1793
3532.44 1773
3533.00 1754
3533.56 1764
3534.12 1782
3534.68 1731
3535.25 1707
3535.81 1732
3536.37 1793
3536.93 1743
3537.49 1797
3538.05 1762
3538.61 1737
3539.17 1687
3539.73 1721
3540.30 1716
3540.86 1673
3541.42 1774
3541.98 1903
3542.54 1889
3543.10 1972
3543.66 2049
3544.23 2100
3544.79 2036
3545.35 2062
3545.91 1984
3546.47 1940
3547.03 1883
3547.60 1914
3548.16 1771
3548.72 1709
3549.28 1705
3549.84 1671
3550.41 1711
3550.97 1668
3551.53 1700
3552.09 1722
3552.65 1659
3553.22 1624
3553.78 1546
3554.34 1552
3554.90 1535
3555.47 1494
3556.03 1519
3556.59 1468
3557.15 1505
3557.72 1529
3558.28 1559
3558.84 1452
3559.41 1521
3559.97 1518
3560.53 1501
3561.09 1581
3561.66 1578
3562.22 1537
3562.78 1552
3563.35 1556
3563.91 1597
3564.47 1598
3565.04 1639
3565.60 1757
3566.16 1630
3566.73 1690
3567.29 1647
3567.85 1590
3568.42 1650
3568.98 1538
3569.54 1540
3570.11 1577
3570.67 1533
3571.23 1549
3571.80 1521
3572.36 1481
3572.93 1600
3573.49 1604
3574.05 1745
3574.62 1737
3575.18 1882
3575.75 2066
3576.31 2291
3576.87 2528
3577.44 2718
3578.00 2720
3578.57 2835
3579.13 2870
3579.70 2664
3580.26 2571
3580.82 2554
3581.39 2325
3581.95 2181
3582.52 2070
3583.08 1947
3583.65 1836
3584.21 1763
3584.78 1661
3585.34 1544
3585.91 1483
3586.47 1498
3587.04 1430
3587.60 1483
3588.17 1458
3588.73 1468
3589.30 1378
3589.86 1365
3590.43 1411
3590.99 1337
3591.56 1344
3592.12 1330
3592.69 1394
3593.25 1382
3593.82 1330
3594.39 1373
3594.95 1312
3595.52 1327
3596.08 1341
3596.65 1290
3597.21 1393
3597.78 1427
3598.35 1476
3598.91 1392
3599.48 1385
3600.04 1446
3600.61 1463
3601.18 1429
3601.74 1342
3602.31 1266
3602.87 1375
3603.44 1407
3604.01 1401
3604.57 1467
3605.14 1405
3605.71 1382
3606.27 1381
3606.84 1298
3607.41 1316
3607.97 1354
3608.54 1367
3609.11 1348
3609.67 1359
3610.24 1339
3610.81 1329
3611.37 1330
3611.94 1322
3612.51 1426
3613.07 1421
3613.64 1458
3614.21 1473
3614.78 1583
3615.34 1721
3615.91 1944
3616.48 2331
3617.04 2550
3617.61 2727
3618.18 2973
3618.75 3122
3619.31 3188
3619.88 3200
3620.45 3103
3621.02 3009
3621.58 2796
3622.15 2474
3622.72 2311
3623.29 2065
3623.86 1911
3624.42 1648
3624.99 1590
3625.56 1562
3626.13 1440
3626.70 1323
3627.26 1346
3627.83 1360
3628.40 1321
3628.97 1350
3629.54 1337
3630.11 1316
3630.67 1368
3631.24 1320
3631.81 1298
3632.38 1277
3632.95 1257
3633.52 1264
3634.08 1286
3634.65 1325
3635.22 1323
3635.79 1247
3636.36 1273
3636.93 1317
3637.50 1335
3638.07 1312
3638.64 1288
3639.20 1313
3639.77 1324
3640.34 1449
3640.91 1501
3641.48 1565
3642.05 1561
3642.62 1529
3643.19 1636
3643.76 1684
3644.33 1698
3644.90 1625
3645.47 1556
3646.04 1524
3646.61 1543
3647.18 1552
3647.75 1539
3648.32 1572
3648.89 1597
3649.46 1562
3650.03 1577
3650.60 1637
3651.17 1648
3651.74 1672
3652.31 1735
3652.88 1880
3653.45 1845
3654.02 1788
3654.59 1718
3655.16 1752
3655.73 1819
3656.30 1747
3656.87 1752
3657.44 1747
3658.01 1714
3658.58 1700
3659.15 1841
3659.72 1720
3660.29 1739
3660.86 1747
3661.43 1709
3662.00 1819
3662.58 1774
3663.15 1678
3663.72 1620
3664.29 1606
3664.86 1731
3665.43 1755
3666.00 1933
3666.57 2014
3667.14 2109
3667.72 2105
3668.29 2053
3668.86 1932
3669.43 1804
3670.00 1818
3670.57 1731
3671.14 1659
3671.72 1643
3672.29 1555
3672.86 1592
3673.43 1663
3674.00 1492
3674.57 1604
3675.15 1594
3675.72 1582
3676.29 1568
3676.86 1546
3677.43 1618
3678.01 1684
3678.58 1621
3679.15 1674
3679.72 1648
3680.30 1702
3680.87 1650
3681.44 1591
3682.01 1576
3682.58 1444
3683.16 1448
3683.73 1366
3684.30 1308
3684.88 1284
3685.45 1290
3686.02 1294
3686.59 1293
3687.17 1381
3687.74 1430
3688.31 1432
3688.88 1406
3689.46 1476
3690.03 1637
3690.60 1598
3691.18 1538
3691.75 1569
3692.32 1571
3692.90 1546
3693.47 1529
3694.04 1516
3694.62 1487
3695.19 1429
3695.76 1462
3696.34 1404
3696.91 1348
3697.48 1327
3698.06 1360
3698.63 1432
3699.21 1405
3699.78 1371
3700.35 1386
3700.93 1403
3701.50 1409
3702.08 1365
3702.65 1320
3703.22 1328
3703.80 1420
3704.37 1374
3704.95 1305
3705.52 1369
3706.09 1424
3706.67 1451
3707.24 1434
3707.82 1396
3708.39 1348
3708.97 1365
3709.54 1362
3710.12 1381
3710.69 1387
3711.26 1413
3711.84 1410
3712.41 1384
3712.99 1387
3713.56 1388
3714.14 1435
3714.71 1353
3715.29 1334
3715.86 1303
3716.44 1262
3717.01 1216
3717.59 1363
3718.16 1368
3718.74 1324
3719.32 1320
3719.89 1404
3720.47 1398
3721.04 1361
3721.62 1322
3722.19 1341
3722.77 1368
3723.34 1319
3723.92 1220
3724.49 1243
3725.07 1225
3725.65 1239
3726.22 1279
3726.80 1237
3727.37 1311
3727.95 1281
3728.53 1277
3729.10 1335
3729.68 1421
3730.25 1522
3730.83 1599
3731.41 1739
3731.98 1983
3732.56 2070
3733.14 2148
3733.71 2344
3734.29 2335
3734.87 2391
3735.44 2364
3736.02 2210
3736.60 2171
3737.17 1958
3737.75 1864
3738.33 1799
3738.90 1673
3739.48 1593
3740.06 1520
3740.63 1397
3741.21 1345
3741.79 1350
3742.36 1289
3742.94 1276
3743.52 1287
3744.10 1361
3744.67 1276
3745.25 1200
3745.83 1239
3746.40 1349
3746.98 1302
3747.56 1267
3748.14 1276
3748.71 1289
3749.29 1343
3749.87 1369
3750.45 1324
3751.03 1354
3751.60 1316
3752.18 1351
3752.76 1330
3753.34 1322
3753.92 1288
3754.49 1305
3755.07 1249
3755.65 1282
3756.23 1345
3756.81 1352
3757.38 1354
3757.96 1389
3758.54 1411
3759.12 1407
3759.70 1411
3760.28 1522
3760.85 1569
3761.43 1525
3762.01 1557
3762.59 1571
3763.17 1609
3763.75 1556
3764.33 1566
3764.91 1529
3765.48 1514
3766.06 1491
3766.64 1482
3767.22 1482
3767.80 1475
3768.38 1475
3768.96 1467
3769.54 1521
3770.12 1458
3770.70 1448
3771.28 1530
3771.85 1497
3772.43 1376
3773.01 1406
3773.59 1429
3774.17 1480
3774.75 1411
3775.33 1405
3775.91 1393
3776.49 1380
3777.07 1383
3777.65 1363
3778.23 1307
3778.81 1344
3779.39 1377
3779.97 1375
3780.55 1339
3781.13 1409
3781.71 1347
3782.29 1265
3782.87 1331
3783.45 1283
3784.03 1263
3784.61 1321
3785.19 1378
3785.77 1313
3786.35 1323
3786.93 1404
3787.51 1400
3788.10 1400
3788.68 1393
3789.26 1409
3789.84 1416
3790.42 1393
3791.00 1430
3791.58 1440
3792.16 1435
3792.74 1429
3793.32 1459
3793.90 1449
3794.48 1469
3795.07 1468
3795.65 1478
3796.23 1492
3796.81 1533
3797.39 1512
3797.97 1410
3798.55 1448
3799.14 1499
3799.72 1524
3800.30 1638
3800.88 1616
3801.46 1787
3802.04 1762
3802.62 1724
3803.21 1778
3803.79 1856
3804.37 1852
3804.95 1874
3805.53 1894
3806.12 1938
3806.70 1941
3807.28 1972
3807.86 2068
3808.44 2184
3809.03 2246
3809.61 2338
3810.19 2431
3810.77 2544
3811.36 2413
3811.94 2400
3812.52 2309
3813.10 2223
3813.69 2079
3814.27 2097
3814.85 2196
3815.43 2357
3816.02 2488
3816.60 2500
3817.18 2418
3817.77 2418
3818.35 2274
3818.93 2123
3819.51 1959
3820.10 1964
3820.68 1899
3821.26 1887
3821.85 1897
3822.43 1932
3823.01 1960
3823.60 2069
3824.18 2047
3824.76 1969
3825.35 1958
3825.93 1867
3826.51 1787
3827.10 1683
3827.68 1668
3828.27 1681
3828.85 1654
3829.43 1637
3830.02 1618
3830.60 1584
3831.18 1578
3831.77 1628
3832.35 1644
3832.94 1648
3833.52 1662
3834.10 1603
3834.69 1622
3835.27 1601
3835.86 1583
3836.44 1696
3837.03 1676
3837.61 1567
3838.19 1605
3838.78 1589
3839.36 1583
3839.95 1640
3840.53 1584
3841.12 1587
3841.70 1626
3842.29 1628
3842.87 1640
3843.46 1670
3844.04 1631
3844.63 1736
3845.21 1882
3845.80 2025
3846.38 2126
3846.97 2111
3847.55 2091
3848.14 2111
3848.72 2041
3849.31 1870
3849.89 1898
3850.48 1772
3851.06 1753
3851.65 1689
3852.23 1693
3852.82 1703
3853.41 1676
3853.99 1676
3854.58 1660
3855.16 1699
3855.75 1746
3856.33 1733
3856.92 1682
3857.51 1716
3858.09 1885
3858.68 2089
3859.26 2288
3859.85 2582
3860.44 3010
3861.02 3573
3861.61 3885
3862.20 4035
3862.78 4208
3863.37 4199
3863.95 4071
3864.54 3758
3865.13 3518
3865.71 3300
3866.30 2943
3866.89 2618
3867.47 2337
3868.06 2158
3868.65 2040
3869.23 1981
3869.82 1853
3870.41 1753
3870.99 1714
3871.58 1703
3872.17 1739
3872.76 1742
3873.34 1768
3873.93 1843
3874.52 1814
3875.10 1726
3875.69 1735
3876.28 1746
3876.87 1645
3877.45 1651
3878.04 1608
3878.63 1631
3879.22 1534
3879.80 1551
3880.39 1519
3880.98 1447
3881.57 1416
3882.15 1449
3882.74 1387
3883.33 1365
3883.92 1367
3884.51 1325
3885.09 1385
3885.68 1410
3886.27 1361
3886.86 1390
3887.45 1418
3888.04 1485
3888.62 1455
3889.21 1542
3889.80 1558
3890.39 1601
3890.98 1564
3891.57 1604
3892.15 1615
3892.74 1615
3893.33 1615
3893.92 1653
3894.51 1621
3895.10 1561
3895.69 1550
3896.28 1487
3896.86 1513
3897.45 1595
3898.04 1621
3898.63 1577
3899.22 1528
3899.81 1667
3900.40 1648
3900.99 1619
3901.58 1677
3902.17 1618
3902.76 1606
3903.34 1586
3903.93 1555
3904.52 1431
3905.11 1356
3905.70 1446
3906.29 1445
3906.88 1411
3907.47 1405
3908.06 1366
3908.65 1467
3909.24 1445
3909.83 1433
3910.42 1436
3911.01 1390
3911.60 1369
3912.19 1309
3912.78 1375
3913.37 1360
3913.96 1293
3914.55 1279
3915.14 1323
3915.73 1317
3916.32 1329
3916.91 1367
3917.50 1333
3918.09 1415
3918.68 1306
3919.28 1300
3919.87 1305
3920.46 1323
3921.05 1291
3921.64 1225
3922.23 1229
3922.82 1232
3923.41 1336
3924.00 1262
3924.59 1250
3925.18 1215
3925.77 1218
3926.37 1244
3926.96 1229
3927.55 1127
3928.14 1170
3928.73 1212
3929.32 1146
3929.91 1170
3930.51 1203
3931.10 1118
3931.69 1180
3932.28 1139
3932.87 1117
3933.46 1199
3934.05 1180
3934.65 1180
3935.24 1261
3935.83 1181
3936.42 1180
3937.01 1255
3937.61 1309
3938.20 1309
3938.79 1285
3939.38 1345
3939.97 1350
3940.57 1351
3941.16 1322
3941.75 1341
3942.34 1343
3942.94 1343
3943.53 1288
3944.12 1272
3944.71 1357
3945.31 1329
3945.90 1286
3946.49 1221
3947.08 1250
3947.68 1257
3948.27 1225
3948.86 1181
3949.45 1209
3950.05 1144
3950.64 1114
3951.23 1098
3951.83 1216
3952.42 1247
3953.01 1283
3953.61 1195
3954.20 1143
3954.79 1153
3955.39 1202
3955.98 1219
3956.57 1156
3957.17 1199
3957.76 1212
3958.35 1242
3958.95 1217
3959.54 1256
3960.13 1234
3960.73 1267
3961.32 1261
3961.92 1279
3962.51 1328
3963.10 1356
3963.70 1322
3964.29 1259
3964.88 1360
3965.48 1379
3966.07 1413
3966.67 1481
3967.26 1491
3967.86 1494
3968.45 1568
3969.04 1580
3969.64 1556
3970.23 1598
3970.83 1530
3971.42 1393
3972.02 1367
3972.61 1387
3973.21 1371
3973.80 1426
3974.40 1427
3974.99 1425
3975.58 1439
3976.18 1487
3976.77 1605
3977.37 1673
3977.96 1724
3978.56 1782
3979.15 1691
3979.75 1622
3980.35 1558
3980.94 1502
3981.54 1472
3982.13 1452
3982.73 1472
3983.32 1443
3983.92 1472
3984.51 1449
3985.11 1473
3985.70 1424
3986.30 1457
3986.90 1432
3987.49 1364
3988.09 1420
3988.68 1371
3989.28 1427
3989.87 1381
3990.47 1308
3991.07 1374
3991.66 1391
3992.26 1370
3992.85 1381
3993.45 1395
3994.05 1456
3994.64 1483
3995.24 1441
3995.84 1406
3996.43 1476
3997.03 1494
3997.62 1476
3998.22 1432
3998.82 1446
3999.41 1479
4000.01 1400
4000.61 1406
4001.20 1444
4001.80 1439
4002.40 1444
4003.00 1354
4003.59 1332
4004.19 1351
4004.79 1361
4005.38 1328
4005.98 1367
4006.58 1351
4007.17 1370
4007.77 1467
4008.37 1389
4008.97 1338
4009.56 1370
4010.16 1386
4010.76 1414
4011.36 1409
4011.95 1388
4012.55 1413
4013.15 1383
4013.75 1391
4014.34 1416
4014.94 1467
4015.54 1434
4016.14 1484
4016.74 1509
4017.33 1610
4017.93 1681
4018.53 1564
4019.13 1532
4019.73 1590
4020.32 1533
4020.92 1481
4021.52 1465
4022.12 1428
4022.72 1337
4023.32 1327
4023.91 1254
4024.51 1371
4025.11 1390
4025.71 1329
4026.31 1336
4026.91 1365
4027.51 1413
4028.10 1390
4028.70 1366
4029.30 1481
4029.90 1399
4030.50 1425
4031.10 1453
4031.70 1415
4032.30 1408
4032.90 1424
4033.49 1378
4034.09 1383
4034.69 1434
4035.29 1355
4035.89 1437
4036.49 1386
4037.09 1283
4037.69 1239
4038.29 1269
4038.89 1340
4039.49 1233
4040.09 1228
4040.69 1207
4041.29 1177
4041.89 1065
4042.49 1129
4043.09 1172
4043.69 1129
4044.29 1156
4044.89 1281
4045.49 1247
4046.09 1236
4046.69 1231
4047.29 1187
4047.89 1201
4048.49 1205
4049.09 1237
4049.69 1309
4050.29 1278
4050.89 1273
4051.49 1191
4052.09 1178
4052.69 1219
4053.29 1199
4053.89 1191
4054.49 1168
4055.09 1181
4055.69 1184
4056.30 1197
4056.90 1167
4057.50 1176
4058.10 1156
4058.70 1173
4059.30 1180
4059.90 1157
4060.50 1176
4061.10 1210
4061.71 1199
4062.31 1218
4062.91 1230
4063.51 1227
4064.11 1369
4064.71 1440
4065.31 1483
4065.92 1437
4066.52 1417
4067.12 1464
4067.72 1534
4068.32 1432
4068.92 1366
4069.53 1367
4070.13 1309
4070.73 1318
4071.33 1233
4071.93 1179
4072.54 1163
4073.14 1207
4073.74 1179
4074.34 1236
4074.94 1149
4075.55 1192
4076.15 1170
4076.75 1139
4077.35 1146
4077.96 1115
4078.56 1146
4079.16 1115
4079.76 1150
4080.37 1128
4080.97 1122
4081.57 1170
4082.17 1128
4082.78 1179
4083.38 1160
4083.98 1111
4084.59 1100
4085.19 1089
4085.79 1057
4086.39 1104
4087.00 1077
4087.60 1122
4088.20 1105
4088.81 1099
4089.41 1011
4090.01 1116
4090.62 1094
4091.22 1091
4091.82 1097
4092.43 1089
4093.03 1082
4093.63 1151
4094.24 1130
4094.84 1158
4095.45 1097
4096.05 1126
4096.65 1179
4097.26 1147
4097.86 1132
4098.47 1137
4099.07 1145
4099.67 1176
4100.28 1145
4100.88 1150
4101.49 1166
4102.09 1158
4102.69 1136
4103.30 1118
4103.90 1087
4104.51 1111
4105.11 1138
4105.72 1104
4106.32 1083
4106.93 1060
4107.53 1091
4108.13 1114
4108.74 1020
4109.34 1033
4109.95 1097
4110.55 1040
4111.16 1093
4111.76 1160
4112.37 1076
4112.97 1039
4113.58 1037
4114.18 1050
4114.79 1107
4115.39 1091
4116.00 1088
4116.60 1012
4117.21 1101
4117.82 1075
4118.42 1020
4119.03 1063
4119.63 1077
4120.24 1015
4120.84 1057
4121.45 1055
4122.05 1072
4122.66 1118
4123.27 1097
4123.87 1124
4124.48 1078
4125.08 1106
4125.69 1073
4126.30 1101
4126.90 1094
4127.51 1107
4128.11 1059
4128.72 1084
4129.33 1043
4129.93 1118
4130.54 1110
4131.15 1072
4131.75 1096
4132.36 1064
4132.96 1091
4133.57 1106
4134.18 1164
4134.78 1158
4135.39 1249
4136.00 1191
4136.60 1251
4137.21 1269
4137.82 1266
4138.43 1273
4139.03 1345
4139.64 1368
4140.25 1248
4140.85 1315
4141.46 1337
4142.07 1390
4142.68 1342
4143.28 1378
4143.89 1425
4144.50 1413
4145.10 1379
4145.71 1395
4146.32 1372
4146.93 1373
4147.53 1295
4148.14 1216
4148.75 1190
4149.36 1192
4149.97 1148
4150.57 1105
4151.18 1074
4151.79 1093
4152.40 1095
4153.00 1140
4153.61 1084
4154.22 1053
4154.83 1076
4155.44 1066
4156.05 1108
4156.65 1075
4157.26 1131
4157.87 1121
4158.48 1169
4159.09 1219
4159.70 1209
4160.30 1303
4160.91 1264
4161.52 1264
4162.13 1244
4162.74 1229
4163.35 1206
4163.96 1116
4164.56 1138
4165.17 1119
4165.78 1116
4166.39 1157
4167.00 1219
4167.61 1233
4168.22 1233
4168.83 1179
4169.44 1264
4170.05 1260
4170.66 1347
4171.26 1335
4171.87 1431
4172.48 1457
4173.09 1470
4173.70 1425
4174.31 1446
4174.92 1410
4175.53 1431
4176.14 1369
4176.75 1392
4177.36 1354
4177.97 1364
4178.58 1323
4179.19 1258
4179.80 1234
4180.41 1202
4181.02 1211
4181.63 1168
4182.24 1180
4182.85 1203
4183.46 1229
4184.07 1207
4184.68 1179
4185.29 1202
4185.90 1244
4186.51 1208
4187.12 1189
4187.73 1170
4188.34 1175
4188.95 1164
4189.56 1144
4190.18 1159
4190.79 1140
4191.40 1156
4192.01 1145
4192.62 1175
4193.23 1224
4193.84 1204
4194.45 1207
4195.06 1242
4195.67 1270
4196.28 1303
4196.90 1288
4197.51 1294
4198.12 1244
4198.73 1204
4199.34 1156
4199.95 1189
4200.56 1229
4201.18 1162
4201.79 1170
4202.40 1125
4203.01 1175
4203.62 1142
4204.23 1098
4204.85 1154
4205.46 1176
4206.07 1201
4206.68 1173
4207.29 1167
4207.90 1293
4208.52 1300
4209.13 1265
4209.74 1265
4210.35 1298
4210.97 1350
4211.58 1330
4212.19 1279
4212.80 1289
4213.41 1355
4214.03 1410
4214.64 1361
4215.25 1315
4215.86 1316
4216.48 1344
4217.09 1328
4217.70 1374
4218.32 1412
4218.93 1433
4219.54 1540
4220.15 1571
4220.77 1625
4221.38 1711
4221.99 1866
4222.61 1959
4223.22 1967
4223.83 1958
4224.44 1884
4225.06 1904
4225.67 1856
4226.28 1855
4226.90 1894
4227.51 1864
4228.13 1981
4228.74 2151
4229.35 2194
4229.97 2072
4230.58 2027
4231.19 1964
4231.81 1868
4232.42 1820
4233.03 1701
4233.65 1599
4234.26 1574
4234.88 1516
4235.49 1520
4236.10 1448
4236.72 1418
4237.33 1493
4237.95 1457
4238.56 1413
4239.17 1339
4239.79 1377
4240.40 1370
4241.02 1365
4241.63 1374
4242.25 1334
4242.86 1380
4243.48 1395
4244.09 1330
4244.71 1407
4245.32 1394
4245.93 1378
4246.55 1405
4247.16 1421
4247.78 1436
4248.39 1391
4249.01 1351
4249.62 1363
4250.24 1427
4250.85 1407
4251.47 1345
4252.08 1383
4252.70 1366
4253.32 1409
4253.93 1336
4254.55 1298
4255.16 1310
4255.78 1320
4256.39 1337
4257.01 1397
4257.62 1398
4258.24 1423
4258.85 1438
4259.47 1404
4260.09 1474
4260.70 1513
4261.32 1563
4261.93 1639
4262.55 1741
4263.17 1824
4263.78 1857
4264.40 1912
4265.01 1979
4265.63 1929
4266.25 1853
4266.86 1631
4267.48 1630
4268.10 1603
4268.71 1511
4269.33 1445
4269.94 1428
4270.56 1443
4271.18 1457
4271.79 1417
4272.41 1400
4273.03 1419
4273.64 1452
4274.26 1476
4274.88 1484
4275.49 1576
4276.11 1625
4276.73 1722
4277.35 1742
4277.96 1828
4278.58 1814
4279.20 1901
4279.81 1812
4280.43 1727
4281.05 1599
4281.67 1570
4282.28 1488
4282.90 1483
4283.52 1381
4284.14 1300
4284.75 1419
4285.37 1377
4285.99 1284
4286.61 1293
4287.22 1271
4287.84 1222
4288.46 1274
4289.08 1258
4289.70 1223
4290.31 1224
4290.93 1261
4291.55 1311
4292.17 1297
4292.79 1273
4293.40 1293
4294.02 1186
4294.64 1218
4295.26 1191
4295.88 1225
4296.50 1257
4297.11 1296
4297.73 1329
4298.35 1301
4298.97 1278
4299.59 1260
4300.21 1247
4300.83 1300
4301.44 1257
4302.06 1339
4302.68 1276
4303.30 1310
4303.92 1402
4304.54 1385
4305.16 1329
4305.78 1345
4306.40 1300
4307.02 1299
4307.63 1307
4308.25 1364
4308.87 1252
4309.49 1325
4310.11 1345
4310.73 1352
4311.35 1319
4311.97 1304
4312.59 1313
4313.21 1374
4313.83 1392
4314.45 1304
4315.07 1344
4315.69 1407
4316.31 1417
4316.93 1401
4317.55 1345
4318.17 1356
4318.79 1394
4319.41 1387
4320.03 1339
4320.65 1444
4321.27 1433
4321.89 1446
4322.51 1474
4323.13 1461
4323.75 1445
4324.37 1582
4324.99 1587
4325.61 1625
4326.23 1579
4326.85 1563
4327.47 1669
4328.09 1755
4328.71 1753
4329.33 1802
4329.96 1892
4330.58 2021
4331.20 2330
4331.82 2589
4332.44 3060
4333.06 3448
4333.68 3496
4334.30 3585
4334.92 3746
4335.54 3403
4336.17 3180
4336.79 3002
4337.41 2846
4338.03 2703
4338.65 2644
4339.27 2495
4339.89 2367
4340.52 2302
4341.14 2135
4341.76 2138
4342.38 2105
4343.00 1995
4343.62 2120
4344.25 2263
4344.87 2485
4345.49 2761
4346.11 3173
4346.73 3401
4347.36 3826
4347.98 4067
4348.60 3925
4349.22 3735
4349.84 3541
4350.47 3155
4351.09 2885
4351.71 2705
4352.33 2566
4352.96 2466
4353.58 2381
4354.20 2200
4354.82 2059
4355.45 1975
4356.07 1876
4356.69 1806
4357.31 1788
4357.94 1700
4358.56 1655
4359.18 1718
4359.81 1712
4360.43 1616
4361.05 1649
4361.68 1703
4362.30 1602
4362.92 1620
4363.55 1576
4364.17 1564
4364.79 1603
4365.42 1640
4366.04 1646
4366.66 1628
4367.29 1648
4367.91 1567
4368.53 1563
4369.16 1573
4369.78 1535
4370.40 1506
4371.03 1612
4371.65 1472
4372.27 1485
4372.90 1491
4373.52 1570
4374.15 1511
4374.77 1414
4375.39 1394
4376.02 1414
4376.64 1501
4377.27 1397
4377.89 1467
4378.52 1472
4379.14 1424
4379.76 1449
4380.39 1423
4381.01 1492
4381.64 1568
4382.26 1502
4382.89 1538
4383.51 1503
4384.14 1426
4384.76 1487
4385.39 1500
4386.01 1519
4386.64 1504
4387.26 1492
4387.89 1533
4388.51 1503
4389.14 1513
4389.76 1594
4390.39 1623
4391.01 1719
4391.64 1755
4392.26 1710
4392.89 1813
4393.51 1828
4394.14 1650
4394.76 1620
4395.39 1582
4396.01 1525
4396.64 1488
4397.26 1380
4397.89 1465
4398.52 1462
4399.14 1442
4399.77 1436
4400.39 1514
4401.02 1421
4401.65 1400
4402.27 1473
4402.90 1472
4403.52 1415
4404.15 1389
4404.78 1378
4405.40 1374
4406.03 1313
4406.65 1368
4407.28 1370
4407.91 1320
4408.53 1402
4409.16 1436
4409.79 1405
4410.41 1386
4411.04 1381
4411.67 1418
4412.29 1388
4412.92 1369
4413.55 1331
4414.17 1391
4414.80 1370
4415.43 1334
4416.05 1303
4416.68 1254
4417.31 1303
4417.94 1372
4418.56 1331
4419.19 1288
4419.82 1286
4420.44 1321
4421.07 1351
4421.70 1314
4422.33 1279
4422.95 1356
4423.58 1323
4424.21 1333
4424.84 1298
4425.46 1300
4426.09 1284
4426.72 1222
4427.35 1264
4427.97 1222
4428.60 1189
4429.23 1246
4429.86 1181
4430.49 1218
4431.11 1149
4431.74 1127
4432.37 1176
4433.00 1166
4433.63 1126
4434.26 1172
4434.88 1180
4435.51 1164
4436.14 1163
4436.77 1130
4437.40 1192
4438.03 1203
4438.65 1201
4439.28 1199
4439.91 1189
4440.54 1142
4441.17 1139
4441.80 1232
4442.43 1164
4443.06 1192
4443.68 1193
4444.31 1193
4444.94 1202
4445.57 1190
4446.20 1239
4446.83 1290
4447.46 1363
4448.09 1281
4448.72 1301
4449.35 1310
4449.98 1304
4450.61 1271
4451.24 1294
4451.86 1232
4452.49 1222
4453.12 1298
4453.75 1295
4454.38 1298
4455.01 1250
4455.64 1339
4456.27 1315
4456.90 1356
4457.53 1441
4458.16 1370
4458.79 1294
4459.42 1293
4460.05 1274
4460.68 1263
4461.31 1240
4461.94 1181
4462.57 1248
4463.20 1196
4463.83 1194
4464.46 1167
4465.09 1162
4465.72 1128
4466.36 1129
4466.99 1091
4467.62 1129
4468.25 1119
4468.88 1164
4469.51 1130
4470.14 1158
4470.77 1199
4471.40 1201
4472.03 1117
4472.66 1108
4473.29 1118
4473.93 1154
4474.56 1071
4475.19 1082
4475.82 1141
4476.45 1096
4477.08 1056
4477.71 1056
4478.34 1092
4478.98 1082
4479.61 1068
4480.24 1093
4480.87 1186
4481.50 1170
4482.13 1143
4482.76 1186
4483.40 1157
4484.03 1113
4484.66 1155
4485.29 1237
4485.92 1190
4486.56 1253
4487.19 1270
4487.82 1169
4488.45 1169
4489.08 1188
4489.72 1251
4490.35 1241
4490.98 1253
4491.61 1267
4492.25 1183
4492.88 1178
4493.51 1168
4494.14 1185
4494.78 1200
4495.41 1191
4496.04 1270
4496.67 1209
4497.31 1251
4497.94 1203
4498.57 1309
4499.20 1319
4499.84 1363
4500.47 1427
4501.10 1505
4501.74 1516
4502.37 1647
4503.00 1622
4503.64 1608
4504.27 1610
4504.90 1694
4505.53 1626
4506.17 1643
4506.80 1505
4507.43 1540
4508.07 1438
4508.70 1453
4509.34 1341
4509.97 1389
4510.60 1386
4511.24 1389
4511.87 1367
4512.50 1280
4513.14 1291
4513.77 1356
4514.41 1338
4515.04 1280
4515.67 1282
4516.31 1286
4516.94 1240
4517.58 1288
4518.21 1250
4518.84 1261
4519.48 1210
4520.11 1289
4520.75 1271
4521.38 1356
4522.02 1303
4522.65 1325
4523.28 1318
4523.92 1317
4524.55 1369
4525.19 1374
4525.82 1418
4526.46 1460
4527.09 1554
4527.73 1655
4528.36 1805
4529.00 2073
4529.63 2390
4530.27 2766
4530.90 3190
4531.54 3590
4532.17 3844
4532.81 4026
4533.44 4115
4534.08 3869
4534.71 3469
4535.35 3173
4535.99 2738
4536.62 2406
4537.26 2203
4537.89 1926
4538.53 1636
4539.16 1537
4539.80 1393
4540.43 1358
4541.07 1309
4541.71 1255
4542.34 1231
4542.98 1242
4543.61 1275
4544.25 1270
4544.89 1285
4545.52 1250
4546.16 1229
4546.79 1270
4547.43 1311
4548.07 1264
4548.70 1305
4549.34 1332
4549.98 1435
4550.61 1357
4551.25 1248
4551.89 1260
4552.52 1219
4553.16 1197
4553.80 1269
4554.43 1218
4555.07 1268
4555.71 1290
4556.34 1210
4556.98 1224
4557.62 1244
4558.25 1271
4558.89 1224
4559.53 1301
4560.16 1359
4560.80 1318
4561.44 1275
4562.08 1327
4562.71 1270
4563.35 1366
4563.99 1314
4564.63 1275
4565.26 1339
4565.90 1270
4566.54 1321
4567.18 1360
4567.81 1381
4568.45 1426
4569.09 1457
4569.73 1492
4570.36 1537
4571.00 1546
4571.64 1590
4572.28 1622
4572.92 1534
4573.55 1415
4574.19 1443
4574.83 1510
4575.47 1495
4576.11 1448
4576.75 1330
4577.38 1285
4578.02 1230
4578.66 1211
4579.30 1234
4579.94 1239
4580.58 1190
4581.21 1226
4581.85 1258
4582.49 1239
4583.13 1225
4583.77 1238
4584.41 1323
4585.05 1394
4585.69 1380
4586.32 1350
4586.96 1476
4587.60 1624
4588.24 1648
4588.88 1638
4589.52 1722
4590.16 1699
4590.80 1598
4591.44 1590
4592.08 1678
4592.72 1686
4593.36 1656
4594.00 1617
4594.63 1661
4595.27 1576
4595.91 1459
4596.55 1425
4597.19 1426
4597.83 1315
4598.47 1333
4599.11 1280
4599.75 1283
4600.39 1356
4601.03 1258
4601.67 1261
4602.31 1318
4602.95 1363
4603.59 1344
4604.23 1324
4604.87 1249
4605.51 1279
4606.15 1261
4606.79 1302
4607.43 1311
4608.08 1297
4608.72 1306
4609.36 1312
4610.00 1270
4610.64 1268
4611.28 1222
4611.92 1233
4612.56 1194
4613.20 1227
4613.84 1213
4614.48 1188
4615.12 1191
4615.76 1176
4616.41 1216
4617.05 1180
4617.69 1146
4618.33 1171
4618.97 1167
4619.61 1147
4620.25 1091
4620.89 1091
4621.54 1154
4622.18 1057
4622.82 1054
4623.46 1083
4624.10 1045
4624.74 1028
4625.38 1043
4626.03 1065
4626.67 1121
4627.31 1135
4627.95 1150
4628.59 1094
4629.24 1149
4629.88 1151
4630.52 1242
4631.16 1336
4631.80 1310
4632.45 1345
4633.09 1453
4633.73 1455
4634.37 1502
4635.02 1439
4635.66 1369
4636.30 1336
4636.94 1318
4637.58 1289
4638.23 1292
4638.87 1320
4639.51 1271
4640.16 1279
4640.80 1302
4641.44 1300
4642.08 1284
4642.73 1245
4643.37 1303
4644.01 1275
4644.66 1235
4645.30 1234
4645.94 1224
4646.58 1268
4647.23 1199
4647.87 1237
4648.51 1230
4649.16 1209
4649.80 1251
4650.44 1140
4651.09 1171
4651.73 1271
4652.37 1278
4653.02 1330
4653.66 1379
4654.31 1350
4654.95 1344
4655.59 1314
4656.24 1246
4656.88 1270
4657.52 1229
4658.17 1200
4658.81 1161
4659.46 1150
4660.10 1137
4660.75 1137
4661.39 1041
4662.03 1127
4662.68 1124
4663.32 1133
4663.97 1147
4664.61 1115
4665.26 1054
4665.90 1048
4666.54 1064
4667.19 1024
4667.83 1024
4668.48 1064
4669.12 1069
4669.77 1031
4670.41 994
4671.06 1030
4671.70 1039
4672.35 1057
4672.99 1095
4673.64 1021
4674.28 1053
4674.93 1033
4675.57 1072
4676.22 1084
4676.86 1061
4677.51 1080
4678.15 1132
4678.80 1107
4679.44 1166
4680.09 1083
4680.73 1060
4681.38 1122
4682.03 1144
4682.67 1197
4683.32 1170
4683.96 1204
4684.61 1199
4685.25 1193
4685.90 1119
4686.55 1201
4687.19 1184
4687.84 1196
4688.48 1249
4689.13 1268
4689.78 1296
4690.42 1323
4691.07 1314
4691.72 1396
4692.36 1342
4693.01 1342
4693.65 1409
4694.30 1404
4694.95 1320
4695.59 1377
4696.24 1442
4696.89 1410
4697.53 1356
4698.18 1423
4698.83 1539
4699.47 1585
4700.12 1700
4700.77 1779
4701.41 1720
4702.06 1693
4702.71 1636
4703.36 1482
4704.00 1513
4704.65 1502
4705.30 1456
4705.94 1422
4706.59 1480
4707.24 1485
4707.89 1450
4708.53 1466
4709.18 1431
4709.83 1400
4710.48 1308
4711.12 1283
4711.77 1275
4712.42 1256
4713.07 1359
4713.71 1325
4714.36 1306
4715.01 1320
4715.66 1368
4716.31 1311
4716.95 1340
4717.60 1341
4718.25 1306
4718.90 1264
4719.55 1217
4720.19 1260
4720.84 1274
4721.49 1214
4722.14 1225
4722.79 1229
4723.44 1283
4724.08 1292
4724.73 1239
4725.38 1262
4726.03 1291
4726.68 1185
4727.33 1279
4727.98 1302
4728.63 1232
4729.27 1265
4729.92 1244
4730.57 1205
4731.22 1156
4731.87 1112
4732.52 1119
4733.17 1152
4733.82 1145
4734.47 1123
4735.12 1098
4735.77 1105
4736.41 1115
4737.06 1096
4737.71 1126
4738.36 1098
4739.01 1143
4739.66 1180
4740.31 1167
4740.96 1201
4741.61 1185
4742.26 1216
4742.91 1218
4743.56 1256
4744.21 1201
4744.86 1191
4745.51 1118
4746.16 1154
4746.81 1168
4747.46 1179
4748.11 1181
4748.76 1119
4749.41 1169
4750.06 1173
4750.71 1202
4751.36 1205
4752.01 1254
4752.66 1241
4753.31 1286
4753.96 1273
4754.61 1266
4755.26 1197
4755.92 1247
4756.57 1212
4757.22 1241
4757.87 1234
4758.52 1291
4759.17 1282
4759.82 1253
4760.47 1289
4761.12 1364
4761.77 1398
4762.42 1464
4763.08 1499
4763.73 1431
4764.38 1488
4765.03 1375
4765.68 1392
4766.33 1354
4766.98 1380
4767.64 1289
4768.29 1265
4768.94 1254
4769.59 1228
4770.24 1179
4770.89 1227
4771.54 1168
4772.20 1154
4772.85 1215
4773.50 1187
4774.15 1209
4774.80 1185
4775.46 1222
4776.11 1115
4776.76 1070
4777.41 1173
4778.06 1134
4778.72 1110
4779.37 1149
4780.02 1164
4780.67 1201
4781.33 1214
4781.98 1152
4782.63 1152
4783.28 1083
4783.94 1135
4784.59 1186
4785.24 1171
4785.89 1161
4786.55 1199
4787.20 1172
4787.85 1214
4788.51 1186
4789.16 1196
4789.81 1217
4790.46 1265
4791.12 1229
4791.77 1240
4792.42 1292
4793.08 1296
4793.73 1266
4794.38 1247
4795.04 1273
4795.69 1233
4796.34 1249
4797.00 1229
4797.65 1286
4798.30 1324
4798.96 1393
4799.61 1375
4800.27 1521
4800.92 1569
4801.57 1553
4802.23 1581
4802.88 1577
4803.53 1580
4804.19 1538
4804.84 1466
4805.50 1419
4806.15 1406
4806.81 1343
4807.46 1404
4808.11 1335
4808.77 1262
4809.42 1278
4810.08 1255
4810.73 1242
4811.39 1252
4812.04 1277
4812.69 1289
4813.35 1251
4814.00 1277
4814.66 1337
4815.31 1397
4815.97 1342
4816.62 1356
4817.28 1452
4817.93 1432
4818.59 1378
4819.24 1441
4819.90 1438
4820.55 1503
4821.21 1500
4821.86 1508
4822.52 1592
4823.17 1660
4823.83 1706
4824.48 1671
4825.14 1687
4825.79 1661
4826.45 1576
4827.11 1515
4827.76 1502
4828.42 1466
4829.07 1441
4829.73 1488
4830.38 1470
4831.04 1501
4831.70 1489
4832.35 1555
4833.01 1564
4833.66 1541
4834.32 1715
4834.98 1661
4835.63 1641
4836.29 1756
4836.94 1781
4837.60 1857
4838.26 1849
4838.91 1866
4839.57 1875
4840.23 1751
4840.88 1774
4841.54 1779
4842.20 1788
4842.85 1787
4843.51 1818
4844.17 1728
4844.82 1723
4845.48 1784
4846.14 1829
4846.79 1771
4847.45 1791
4848.11 1840
4848.76 1995
4849.42 2072
4850.08 2142
4850.73 2308
4851.39 2443
4852.05 2497
4852.71 2356
4853.36 2299
4854.02 2264
4854.68 2137
4855.34 2029
4855.99 2075
4856.65 2114
4857.31 2172
4857.97 2368
4858.62 2420
4859.28 2423
4859.94 2436
4860.60 2379
4861.25 2202
4861.91 2071
4862.57 2021
4863.23 1978
4863.89 1918
4864.54 1946
4865.20 1887
4865.86 1868
4866.52 1948
4867.18 1897
4867.84 1877
4868.49 1908
4869.15 1839
4869.81 1827
4870.47 1878
4871.13 1796
4871.79 1779
4872.44 1798
4873.10 1801
4873.76 1830
4874.42 1895
4875.08 1893
4875.74 1854
4876.40 1767
4877.06 1799
4877.72 1895
4878.37 1892
4879.03 1929
4879.69 2018
4880.35 2013
4881.01 2057
4881.67 1929
4882.33 1935
4882.99 1807
4883.65 1773
4884.31 1711
4884.97 1695
4885.63 1651
4886.29 1684
4886.95 1574
4887.61 1584
4888.26 1526
4888.92 1599
4889.58 1666
4890.24 1686
4890.90 1734
4891.56 1700
4892.22 1776
4892.88 1804
4893.54 1845
4894.20 1877
4894.86 1806
4895.52 1760
4896.18 1760
4896.84 1701
4897.51 1703
4898.17 1711
4898.83 1771
4899.49 1834
4900.15 1962
4900.81 1991
4901.47 2021
4902.13 2013
4902.79 1867
4903.45 1835
4904.11 1777
4904.77 1606
4905.43 1585
4906.09 1537
4906.75 1561
4907.41 1546
4908.08 1477
4908.74 1471
4909.40 1536
4910.06 1529
4910.72 1492
4911.38 1515
4912.04 1461
4912.70 1462
4913.37 1413
4914.03 1472
4914.69 1384
4915.35 1359
4916.01 1414
4916.67 1401
4917.33 1362
4918.00 1348
4918.66 1330
4919.32 1376
4919.98 1348
4920.64 1345
4921.31 1366
4921.97 1330
4922.63 1274
4923.29 1350
4923.95 1313
4924.62 1289
4925.28 1312
4925.94 1273
4926.60 1298
4927.26 1336
4927.93 1291
4928.59 1279
4929.25 1209
4929.91 1255
4930.58 1279
4931.24 1301
4931.90 1336
4932.56 1293
4933.23 1284
4933.89 1245
4934.55 1223
4935.22 1255
4935.88 1250
4936.54 1261
4937.20 1280
4937.87 1251
4938.53 1274
4939.19 1230
4939.86 1207
4940.52 1176
4941.18 1201
4941.85 1230
4942.51 1188
4943.17 1172
4943.84 1154
4944.50 1270
4945.16 1207
4945.83 1203
4946.49 1253
4947.15 1186
4947.82 1174
4948.48 1178
4949.15 1194
4949.81 1184
4950.47 1174
4951.14 1088
4951.80 1131
4952.47 1117
4953.13 1141
4953.79 1170
4954.46 1152
4955.12 1168
4955.79 1212
4956.45 1166
4957.11 1152
4957.78 1186
4958.44 1184
4959.11 1199
4959.77 1311
4960.44 1393
4961.10 1420
4961.77 1484
4962.43 1497
4963.10 1608
4963.76 1651
4964.42 1611
4965.09 1636
4965.75 1613
4966.42 1474
4967.08 1427
4967.75 1441
4968.41 1322
4969.08 1235
4969.74 1253
4970.41 1252
4971.08 1205
4971.74 1223
4972.41 1240
4973.07 1287
4973.74 1282
4974.40 1263
4975.07 1293
4975.73 1430
4976.40 1451
4977.06 1411
4977.73 1383
4978.40 1357
4979.06 1360
4979.73 1302
4980.39 1289
4981.06 1262
4981.73 1253
4982.39 1225
4983.06 1179
4983.72 1113
4984.39 1170
4985.06 1098
4985.72 1176
4986.39 1201
4987.05 1174
4987.72 1179
4988.39 1182
4989.05 1220
4989.72 1127
4990.39 1093
4991.05 1123
4991.72 1101
4992.39 1110
4993.05 1174
4993.72 1106
4994.39 1032
4995.05 1108
4995.72 1086
4996.39 1056
4997.05 1046
4997.72 1060
4998.39 1042
4999.06 1079
4999.72 1086
5000.39 999
5001.06 1034
5001.73 1087
5002.39 1080
5003.06 1044
5003.73 1043
5004.39 1066
5005.06 1029
5005.73 1062
5006.40 1033
5007.07 1012
5007.73 1019
5008.40 1031
5009.07 1057
5009.74 1115
5010.40 1113
5011.07 1079
5011.74 1018
5012.41 1053
5013.08 1024
5013.74 1012
5014.41 1061
5015.08 993
5015.75 1047
5016.42 1073
5017.09 1012
5017.75 1020
5018.42 1067
5019.09 1049
5019.76 936
5020.43 1073
5021.10 1095
5021.76 1119
5022.43 1077
5023.10 1134
5023.77 1127
5024.44 1153
5025.11 1131
5025.78 1136
5026.45 1123
5027.12 1119
5027.78 1081
5028.45 1090
5029.12 1044
5029.79 1020
5030.46 999
5031.13 970
5031.80 913
5032.47 937
5033.14 958
5033.81 969
5034.48 973
5035.15 979
5035.82 984
5036.49 982
5037.16 982
5037.83 955
5038.50 969
5039.16 999
5039.83 962
5040.50 1016
5041.17 1029
5041.84 1009
5042.51 998
5043.18 1017
5043.85 994
5044.52 935
5045.20 989
5045.87 1025
5046.54 1003
5047.21 1051
5047.88 995
5048.55 1004
5049.22 979
5049.89 988
5050.56 1047
5051.23 1037
5051.90 1081
5052.57 998
5053.24 991
5053.91 962
5054.58 1023
5055.25 989
5055.92 1009
5056.60 988
5057.27 978
5057.94 988
5058.61 1012
5059.28 935
5059.95 1008
5060.62 1039
5061.29 1014
5061.96 946
5062.64 985
5063.31 1035
5063.98 1023
5064.65 1048
5065.32 1091
5065.99 1117
5066.66 1023
5067.34 1019
5068.01 979
5068.68 999
5069.35 994
5070.02 1015
5070.70 976
5071.37 960
5072.04 996
5072.71 990
5073.38 1049
5074.06 1032
5074.73 1034
5075.40 1056
5076.07 1086
5076.74 1070
5077.42 1021
5078.09 1062
5078.76 1125
5079.43 1156
5080.11 1190
5080.78 1214
5081.45 1172
5082.12 1148
5082.80 1179
5083.47 1205
5084.14 1190
5084.82 1151
5085.49 1147
5086.16 1088
5086.83 1123
5087.51 1112
5088.18 1108
5088.85 1196
5089.53 1176
5090.20 1256
5090.87 1329
5091.55 1245
5092.22 1259
5092.89 1257
5093.57 1288
5094.24 1242
5094.91 1246
5095.59 1188
5096.26 1171
5096.93 1166
5097.61 1126
5098.28 1082
5098.96 1106
5099.63 1129
5100.30 1088
5100.98 1110
5101.65 1073
5102.32 1140
5103.00 1166
5103.67 1179
5104.35 1261
5105.02 1219
5105.70 1246
5106.37 1207
5107.04 1139
5107.72 1176
5108.39 1160
5109.07 1117
5109.74 1156
5110.42 1138
5111.09 1134
5111.77 1117
5112.44 1089
5113.11 1057
5113.79 1134
5114.46 1161
5115.14 1209
5115.81 1247
5116.49 1257
5117.16 1190
5117.84 1318
5118.51 1379
5119.19 1457
5119.86 1536
5120.54 1578
5121.21 1589
5121.89 1565
5122.57 1558
5123.24 1421
5123.92 1451
5124.59 1398
5125.27 1408
5125.94 1214
5126.62 1209
5127.29 1236
5127.97 1167
5128.64 1166
5129.32 1190
5130.00 1202
5130.67 1172
5131.35 1114
5132.02 1111
5132.70 1171
5133.38 1175
5134.05 1255
5134.73 1237
5135.40 1165
5136.08 1183
5136.76 1201
5137.43 1182
5138.11 1124
5138.79 1150
5139.46 1204
5140.14 1219
5140.82 1221
5141.49 1134
5142.17 1071
5142.85 1134
5143.52 1115
5144.20 1129
5144.88 1038
5145.55 1100
5146.23 1046
5146.91 1050
5147.58 1021
5148.26 1028
5148.94 993
5149.61 966
5150.29 1088
5150.97 1007
5151.65 1008
5152.32 993
5153.00 949
5153.68 957
5154.36 1006
5155.03 1000
5155.71 1036
5156.39 974
5157.07 1018
5157.74 1033
5158.42 1130
5159.10 1155
5159.78 1065
5160.45 1008
5161.13 968
5161.81 994
5162.49 978
5163.17 985
5163.84 1025
5164.52 1038
5165.20 965
5165.88 1015
5166.56 1022
5167.24 1044
5167.91 1079
5168.59 1019
5169.27 1049
5169.95 1007
5170.63 932
5171.31 929
5171.98 1010
5172.66 968
5173.34 970
5174.02 984
5174.70 981
5175.38 992
5176.06 959
5176.74 945
5177.41 1008
5178.09 996
5178.77 1006
5179.45 1001
5180.13 994
5180.81 961
5181.49 991
5182.17 1013
5182.85 1001
5183.53 957
5184.21 947
5184.89 995
5185.57 990
5186.24 999
5186.92 911
5187.60 946
5188.28 933
5188.96 962
5189.64 969
5190.32 944
5191.00 928
5191.68 894
5192.36 936
5193.04 910
5193.72 953
5194.40 970
5195.08 968
5195.76 938
5196.44 935
5197.12 980
5197.80 991
5198.48 979
5199.16 945
5199.84 974
5200.52 995
5201.21 953
5201.89 1000
5202.57 939
5203.25 984
5203.93 932
5204.61 968
5205.29 962
5205.97 999
5206.65 1028
5207.33 965
5208.01 1019
5208.69 1068
5209.37 1060
5210.06 1052
5210.74 1075
5211.42 1105
5212.10 1072
5212.78 1096
5213.46 1153
5214.14 1162
5214.82 1218
5215.51 1198
5216.19 1243
5216.87 1277
5217.55 1224
5218.23 1225
5218.91 1157
5219.60 1163
5220.28 1181
5220.96 1127
5221.64 1113
5222.32 1197
5223.00 1257
5223.69 1348
5224.37 1326
5225.05 1293
5225.73 1234
5226.41 1174
5227.10 1155
5227.78 1098
5228.46 1134
5229.14 1054
5229.83 1043
5230.51 1057
5231.19 1115
5231.87 1076
5232.56 1075
5233.24 1095
5233.92 1074
5234.60 1088
5235.29 1095
5235.97 1106
5236.65 1120
5237.34 1141
5238.02 1100
5238.70 1134
5239.38 1090
5240.07 1123
5240.75 1086
5241.43 1147
5242.12 1150
5242.80 1228
5243.48 1193
5244.17 1187
5244.85 1104
5245.53 1088
5246.22 1095
5246.90 1111
5247.58 1167
5248.27 1151
5248.95 1139
5249.63 1041
5250.32 1077
5251.00 1172
5251.69 1256
5252.37 1238
5253.05 1302
5253.74 1338
5254.42 1368
5255.11 1297
5255.79 1204
5256.47 1157
5257.16 1150
5257.84 1120
5258.53 1134
5259.21 1133
5259.89 1164
5260.58 1249
5261.26 1233
5261.95 1259
5262.63 1284
5263.32 1372
5264.00 1271
5264.69 1284
5265.37 1271
5266.06 1199
5266.74 1197
5267.43 1194
5268.11 1202
5268.79 1146
5269.48 1150
5270.16 1075
5270.85 1109
5271.53 1114
5272.22 1131
5272.91 1116
5273.59 1150
5274.28 1141
5274.96 1102
5275.65 1074
5276.33 1055
5277.02 1152
5277.70 1141
5278.39 1200
5279.07 1142
5279.76 1126
5280.45 1127
5281.13 1123
5281.82 1136
5282.50 1119
5283.19 1212
5283.87 1146
5284.56 1144
5285.25 1113
5285.93 1127
5286.62 1135
5287.30 1095
5287.99 1112
5288.68 1128
5289.36 1112
5290.05 1096
5290.74 1091
5291.42 1111
5292.11 1067
5292.79 1086
5293.48 1120
5294.17 1094
5294.85 1096
5295.54 1084
5296.23 1159
5296.91 1153
5297.60 1171
5298.29 1207
5298.98 1188
5299.66 1302
5300.35 1327
5301.04 1249
5301.72 1332
5302.41 1367
5303.10 1436
5303.78 1551
5304.47 1594
5305.16 1573
5305.85 1602
5306.53 1698
5307.22 1637
5307.91 1702
5308.60 1626
5309.28 1696
5309.97 1588
5310.66 1579
5311.35 1603
5312.03 1742
5312.72 1813
5313.41 1844
5314.10 1848
5314.79 1831
5315.47 1823
5316.16 1843
5316.85 1815
5317.54 1760
5318.23 1611
5318.91 1688
5319.60 1566
5320.29 1580
5320.98 1575
5321.67 1537
5322.36 1557
5323.04 1509
5323.73 1448
5324.42 1402
5325.11 1405
5325.80 1319
5326.49 1331
5327.18 1269
5327.86 1217
5328.55 1225
5329.24 1204
5329.93 1184
5330.62 1194
5331.31 1180
5332.00 1163
5332.69 1186
5333.38 1166
5334.06 1158
5334.75 1161
5335.44 1209
5336.13 1167
5336.82 1198
5337.51 1143
5338.20 1198
5338.89 1171
5339.58 1187
5340.27 1258
5340.96 1238
5341.65 1234
5342.34 1234
5343.03 1290
5343.72 1159
5344.41 1186
5345.10 1229
5345.79 1267
5346.48 1332
5347.17 1417
5347.86 1414
5348.55 1509
5349.24 1617
5349.93 1803
5350.62 2002
5351.31 2099
5352.00 2258
5352.69 2177
5353.38 2142
5354.07 1949
5354.76 1900
5355.45 1728
5356.14 1602
5356.83 1478
5357.52 1379
5358.21 1263
5358.90 1189
5359.59 1129
5360.29 1145
5360.98 1183
5361.67 1163
5362.36 1163
5363.05 1219
5363.74 1235
5364.43 1202
5365.12 1198
5365.81 1131
5366.50 1140
5367.20 1122
5367.89 1125
5368.58 1064
5369.27 1026
5369.96 948
5370.65 996
5371.34 1053
5372.04 1044
5372.73 1074
5373.42 1048
5374.11 1042
5374.80 1067
5375.49 1038
5376.19 985
5376.88 1049
5377.57 1042
5378.26 1072
5378.95 1032
5379.65 1057
5380.34 1028
5381.03 1064
5381.72 1059
5382.42 1015
5383.11 1048
5383.80 1062
5384.49 1040
5385.19 1091
5385.88 1002
5386.57 1092
5387.26 1108
5387.96 1118
5388.65 1160
5389.34 1157
5390.03 1208
5390.73 1200
5391.42 1274
5392.11 1266
5392.80 1267
5393.50 1158
5394.19 1129
5394.88 1100
5395.58 1144
5396.27 1131
5396.96 1143
5397.66 1102
5398.35 1058
5399.04 1127
5399.74 1045
5400.43 1073
5401.12 1038
5401.82 1061
5402.51 1048
5403.20 1103
5403.90 1032
5404.59 1048
5405.29 1064
5405.98 1116
5406.67 1084
5407.37 1096
5408.06 1028
5408.75 1021
5409.45 1074
5410.14 1063
5410.84 1094
5411.53 1078
5412.23 1055
5412.92 1057
5413.61 1064
5414.31 989
5415.00 1087
5415.70 1121
5416.39 1080
5417.09 1005
5417.78 1048
5418.47 1118
5419.17 1114
5419.86 1102
5420.56 1142
5421.25 1123
5421.95 1160
5422.64 1174
5423.34 1130
5424.03 1137
5424.73 1140
5425.42 1159
5426.12 1080
5426.81 1068
5427.51 1088
5428.20 1121
5428.90 1173
5429.59 1215
5430.29 1185
5430.99 1100
5431.68 1158
5432.38 1104
5433.07 1129
5433.77 1169
5434.46 1130
5435.16 1160
5435.85 1142
5436.55 1101
5437.25 1161
5437.94 1266
5438.64 1305
5439.33 1244
5440.03 1231
5440.73 1232
5441.42 1157
5442.12 1164
5442.81 1134
5443.51 1188
5444.21 1224
5444.90 1225
5445.60 1234
5446.29 1316
5446.99 1372
5447.69 1449
5448.38 1554
5449.08 1517
5449.78 1535
5450.47 1529
5451.17 1522
5451.87 1386
5452.56 1346
5453.26 1338
5453.96 1259
5454.65 1270
5455.35 1268
5456.05 1251
5456.75 1237
5457.44 1146
5458.14 1173
5458.84 1269
5459.53 1324
5460.23 1285
5460.93 1335
5461.63 1347
5462.32 1342
5463.02 1389
5463.72 1301
5464.42 1387
5465.11 1385
5465.81 1349
5466.51 1411
5467.21 1434
5467.90 1411
5468.60 1412
5469.30 1379
5470.00 1409
5470.70 1400
5471.39 1416
5472.09 1519
5472.79 1543
5473.49 1521
5474.19 1504
5474.88 1512
5475.58 1546
5476.28 1613
5476.98 1681
5477.68 1731
5478.38 1774
5479.07 1950
5479.77 2144
5480.47 2434
5481.17 2711
5481.87 2926
5482.57 2823
5483.27 2664
5483.96 2521
5484.66 2358
5485.36 2239
5486.06 2058
5486.76 2035
5487.46 1905
5488.16 1899
5488.86 1813
5489.56 1896
5490.26 1877
5490.96 1844
5491.65 1939
5492.35 1991
5493.05 2046
5493.75 2014
5494.45 2091
5495.15 2064
5495.85 2051
5496.55 2049
5497.25 2129
5497.95 2117
5498.65 2379
5499.35 2611
5500.05 3010
5500.75 3576
5501.45 3968
5502.15 4350
5502.85 4600
5503.55 4347
5504.25 3992
5504.95 3542
5505.65 2981
5506.35 2639
5507.05 2267
5507.75 2108
5508.45 1948
5509.15 1889
5509.85 1841
5510.55 1831
5511.25 1816
5511.95 1838
5512.65 1727
5513.35 1699
5514.05 1738
5514.76 1733
5515.46 1641
5516.16 1739
5516.86 1773
5517.56 1720
5518.26 1719
5518.96 1634
5519.66 1685
5520.36 1739
5521.06 1732
5521.77 1646
5522.47 1650
5523.17 1670
5523.87 1561
5524.57 1490
5525.27 1426
5525.97 1349
5526.67 1343
5527.38 1371
5528.08 1305
5528.78 1310
5529.48 1355
5530.18 1380
5530.88 1293
5531.59 1311
5532.29 1317
5532.99 1261
5533.69 1254
5534.39 1238
5535.10 1255
5535.80 1253
5536.50 1312
5537.20 1315
5537.90 1338
5538.61 1282
5539.31 1297
5540.01 1349
5540.71 1342
5541.42 1336
5542.12 1337
5542.82 1315
5543.52 1255
5544.23 1183
5544.93 1225
5545.63 1165
5546.33 1166
5547.04 1169
5547.74 1214
5548.44 1190
5549.15 1181
5549.85 1190
5550.55 1176
5551.26 1260
5551.96 1187
5552.66 1178
5553.36 1167
5554.07 1174
5554.77 1169
5555.47 1163
5556.18 1210
5556.88 1168
5557.58 1192
5558.29 1149
5558.99 1145
5559.70 1200
5560.40 1239
5561.10 1220
5561.81 1250
5562.51 1280
5563.21 1294
5563.92 1307
5564.62 1312
5565.33 1321
5566.03 1307
5566.73 1308
5567.44 1292
5568.14 1235
5568.85 1179
5569.55 1193
5570.25 1173
5570.96 1200
5571.66 1178
5572.37 1184
5573.07 1158
5573.78 1143
5574.48 1173
5575.19 1218
5575.89 1252
5576.59 1203
5577.30 1207
5578.00 1229
5578.71 1235
5579.41 1182
5580.12 1211
5580.82 1168
5581.53 1102
5582.23 1093
5582.94 1087
5583.64 1099
5584.35 1055
5585.05 1061
5585.76 1061
5586.46 1101
5587.17 1149
5587.88 1107
5588.58 1131
5589.29 1145
5589.99 1159
5590.70 1109
5591.40 1121
5592.11 1140
5592.81 1119
5593.52 1059
5594.23 1056
5594.93 1108
5595.64 1086
5596.34 1065
5597.05 1127
5597.76 1123
5598.46 1090
5599.17 1071
5599.87 1096
5600.58 1050
5601.29 1056
5601.99 1045
5602.70 1100
5603.41 1120
5604.11 1078
5604.82 1093
5605.52 1108
5606.23 1087
5606.94 1069
5607.64 1073
5608.35 1052
5609.06 1062
5609.76 1071
5610.47 1065
5611.18 1051
5611.88 1030
5612.59 1067
5613.30 1105
5614.01 1105
5614.71 1067
5615.42 1043
5616.13 979
5616.83 1040
5617.54 1081
5618.25 1062
5618.96 1144
5619.66 1079
5620.37 1067
5621.08 1084
5621.79 1132
5622.49 1070
5623.20 1069
5623.91 1144
5624.62 1172
5625.32 1146
5626.03 1160
5626.74 1090
5627.45 1126
5628.16 1205
5628.86 1219
5629.57 1268
5630.28 1244
5630.99 1229
5631.70 1169
5632.40 1210
5633.11 1308
5633.82 1278
5634.53 1325
5635.24 1346
5635.95 1396
5636.65 1374
5637.36 1391
5638.07 1538
5638.78 1540
5639.49 1536
5640.20 1561
5640.91 1686
5641.61 1676
5642.32 1684
5643.03 1621
5643.74 1609
5644.45 1553
5645.16 1499
5645.87 1321
5646.58 1387
5647.29 1340
5648.00 1265
5648.70 1294
5649.41 1309
5650.12 1309
5650.83 1322
5651.54 1220
5652.25 1261
5652.96 1322
5653.67 1274
5654.38 1350
5655.09 1323
5655.80 1329
5656.51 1351
5657.22 1388
5657.93 1365
5658.64 1358
5659.35 1393
5660.06 1419
5660.77 1424
5661.48 1489
5662.19 1459
5662.90 1505
5663.61 1485
5664.32 1476
5665.03 1444
5665.74 1381
5666.45 1356
5667.16 1383
5667.87 1328
5668.58 1277
5669.29 1346
5670.00 1356
5670.71 1365
5671.42 1406
5672.13 1550
5672.84 1597
5673.56 1566
5674.27 1551
5674.98 1440
5675.69 1434
5676.40 1343
5677.11 1308
5677.82 1248
5678.53 1297
5679.24 1207
5679.95 1283
5680.67 1327
5681.38 1295
5682.09 1313
5682.80 1331
5683.51 1305
5684.22 1352
5684.93 1310
5685.65 1267
5686.36 1250
5687.07 1239
5687.78 1204
5688.49 1199
5689.20 1178
5689.92 1180
5690.63 1188
5691.34 1230
5692.05 1217
5692.76 1164
5693.47 1161
5694.19 1190
5694.90 1128
5695.61 1116
5696.32 1127
5697.04 1113
5697.75 1119
5698.46 1140
5699.17 1086
5699.89 1160
5700.60 1123
5701.31 1135
5702.02 1141
5702.74 1113
5703.45 1148
5704.16 1167
5704.87 1181
5705.59 1140
5706.30 1143
5707.01 1184
5707.72 1184
5708.44 1153
5709.15 1098
5709.86 1123
5710.58 1159
5711.29 1142
5712.00 1087
5712.72 1104
5713.43 1066
5714.14 1084
5714.86 1094
5715.57 1109
5716.28 1114
5717.00 1146
5717.71 1082
5718.42 1122
5719.14 1145
5719.85 1144
5720.56 1138
5721.28 1112
5721.99 1113
5722.71 1091
5723.42 1158
5724.13 1127
5724.85 1125
5725.56 1155
5726.28 1190
5726.99 1207
5727.70 1158
5728.42 1268
5729.13 1255
5729.85 1226
5730.56 1231
5731.28 1240
5731.99 1204
5732.70 1250
5733.42 1200
5734.13 1208
5734.85 1176
5735.56 1198
5736.28 1199
5736.99 1221
5737.71 1209
5738.42 1193
5739.14 1193
5739.85 1218
5740.57 1232
5741.28 1245
5742.00 1232
5742.71 1251
5743.43 1259
5744.14 1231
5744.86 1223
5745.57 1237
5746.29 1299
5747.00 1345
5747.72 1313
5748.43 1269
5749.15 1354
5749.87 1303
5750.58 1366
5751.30 1330
5752.01 1412
5752.73 1445
5753.44 1501
5754.16 1511
5754.88 1577
5755.59 1658
5756.31 1696
5757.02 1753
5757.74 1719
5758.46 1768
5759.17 1773
5759.89 1802
5760.60 1719
5761.32 1698
5762.04 1803
5762.75 1807
5763.47 1783
5764.19 1807
5764.90 1845
5765.62 1840
5766.34 1890
5767.05 1913
5767.77 2085
5768.49 2237
5769.20 2636
5769.92 3147
5770.64 3755
5771.35 4529
5772.07 4862
5772.79 4887
5773.50 4525
5774.22 3817
5774.94 3340
5775.65 2907
5776.37 2512
5777.09 2302
5777.81 2124
5778.52 2091
5779.24 2070
5779.96 2124
5780.68 2071
5781.39 2119
5782.11 2177
5782.83 2098
5783.55 2046
5784.26 2033
5784.98 2075
5785.70 2121
5786.42 2201
5787.14 2150
5787.85 2079
5788.57 2060
5789.29 2069
5790.01 1929
5790.73 1956
5791.44 2023
5792.16 1958
5792.88 1875
5793.60 1807
5794.32 1721
5795.03 1783
5795.75 1718
5796.47 1659
5797.19 1683
5797.91 1731
5798.63 1781
5799.35 1853
5800.06 2002
5800.78 2240
5801.50 2391
5802.22 2456
5802.94 2541
5803.66 2365
5804.38 2243
5805.10 2039
5805.82 1902
5806.53 1735
5807.25 1740
5807.97 1706
5808.69 1699
5809.41 1658
5810.13 1694
5810.85 1672
5811.57 1637
5812.29 1668
5813.01 1640
5813.73 1619
5814.45 1580
5815.17 1548
5815.89 1512
5816.61 1551
5817.33 1481
5818.05 1526
5818.77 1555
5819.49 1579
5820.20 1536
5820.92 1515
5821.64 1531
5822.36 1501
5823.09 1420
5823.81 1378
5824.53 1342
5825.25 1406
5825.97 1401
5826.69 1340
5827.41 1368
5828.13 1372
5828.85 1375
5829.57 1325
5830.29 1342
5831.01 1329
5831.73 1288
5832.45 1286
5833.17 1224
5833.89 1220
5834.61 1247
5835.33 1256
5836.05 1198
5836.78 1233
5837.50 1268
5838.22 1268
5838.94 1211
5839.66 1209
5840.38 1188
5841.10 1220
5841.82 1192
5842.54 1192
5843.27 1219
5843.99 1247
5844.71 1260
5845.43 1177
5846.15 1226
5846.87 1180
5847.59 1219
5848.32 1153
5849.04 1125
5849.76 1145
5850.48 1156
5851.20 1175
5851.93 1138
5852.65 1156
5853.37 1168
5854.09 1175
5854.81 1140
5855.54 1157
5856.26 1161
5856.98 1133
5857.70 1144
5858.42 1133
5859.15 1199
5859.87 1154
5860.59 1119
5861.31 1181
5862.04 1177
5862.76 1137
5863.48 1119
5864.20 1106
5864.93 1167
5865.65 1197
5866.37 1121
5867.10 1130
5867.82 1206
5868.54 1112
5869.26 1133
5869.99 1133
5870.71 1149
5871.43 1152
5872.16 1189
5872.88 1148
5873.60 1151
5874.33 1051
5875.05 1091
5875.77 1092
5876.50 1082
5877.22 1100
5877.94 1093
5878.67 1152
5879.39 1106
5880.11 1117
5880.84 1145
5881.56 1129
5882.28 1129
5883.01 1137
5883.73 1126
5884.46 1088
5885.18 1108
5885.90 1169
5886.63 1128
5887.35 1136
5888.08 1166
5888.80 1118
5889.52 1103
5890.25 1135
5890.97 1132
5891.70 1112
5892.42 1030
5893.15 1006
5893.87 1082
5894.59 1121
5895.32 1088
5896.04 1084
5896.77 1139
5897.49 1146
5898.22 1164
5898.94 1139
5899.67 1074
5900.39 1116
5901.12 1073
5901.84 1097
5902.57 1122
5903.29 1163
5904.02 1173
5904.74 1163
5905.47 1206
5906.19 1194
5906.92 1168
5907.64 1159
5908.37 1181
5909.09 1163
5909.82 1181
5910.55 1212
5911.27 1185
5912.00 1196
5912.72 1180
5913.45 1168
5914.17 1158
5914.90 1119
5915.63 1271
5916.35 1232
5917.08 1244
5917.80 1237
5918.53 1231
5919.25 1223
5919.98 1208
5920.71 1185
5921.43 1200
5922.16 1238
5922.89 1175
5923.61 1212
5924.34 1274
5925.06 1323
5925.79 1361
5926.52 1289
5927.24 1372
5927.97 1364
5928.70 1386
5929.42 1368
5930.15 1333
5930.88 1372
5931.60 1354
5932.33 1402
5933.06 1443
5933.78 1466
5934.51 1422
5935.24 1367
5935.97 1427
5936.69 1445
5937.42 1535
5938.15 1563
5938.87 1577
5939.60 1524
5940.33 1607
5941.06 1625
5941.78 1628
5942.51 1605
5943.24 1628
5943.97 1749
5944.69 1815
5945.42 1842
5946.15 1829
5946.88 1903
5947.60 1925
5948.33 1938
5949.06 1869
5949.79 2019
5950.52 2012
5951.24 2083
5951.97 2238
5952.70 2519
5953.43 2813
5954.16 3017
5954.88 3104
5955.61 3141
5956.34 3054
5957.07 2856
5957.80 2723
5958.53 2491
5959.25 2438
5959.98 2384
5960.71 2409
5961.44 2288
5962.17 2338
5962.90 2305
5963.63 2338
5964.36 2466
5965.08 2487
5965.81 2879
5966.54 3287
5967.27 3481
5968.00 3817
5968.73 3925
5969.46 3805
5970.19 3655
5970.92 3484
5971.65 3226
5972.37 3074
5973.10 2895
5973.83 2663
5974.56 2648
5975.29 2654
5976.02 2666
5976.75 2557
5977.48 2558
5978.21 2594
5978.94 2626
5979.67 2580
5980.40 2686
5981.13 2768
5981.86 2851
5982.59 2887
5983.32 2932
5984.05 2904
5984.78 2881
5985.51 2813
5986.24 2907
5986.97 2896
5987.70 2935
5988.43 2903
5989.16 2914
5989.89 2955
5990.62 2937
5991.35 2862
5992.08 2898
5992.81 2971
5993.54 3026
5994.27 3040
5995.00 3077
5995.74 3077
5996.47 3086
5997.20 3089
5997.93 3086
5998.66 3094
5999.39 3045
6000.12 3002
6000.85 2882
6001.58 2907
6002.31 2860
6003.04 2820
6003.78 2759
6004.51 2726
6005.24 2765
6005.97 2782
6006.70 2800
6007.43 2925
6008.16 3087
6008.90 3407
6009.63 3866
6010.36 4378
6011.09 5023
6011.82 5698
6012.55 6274
6013.29 6626
6014.02 6940
6014.75 7044
6015.48 6943
6016.21 6666
6016.95 6234
6017.68 5769
6018.41 5482
6019.14 4868
6019.87 4257
6020.61 4002
6021.34 3528
6022.07 3185
6022.80 3063
6023.54 2856
6024.27 2632
6025.00 2596
6025.73 2608
6026.47 2612
6027.20 2565
6027.93 2559
6028.66 2564
6029.40 2549
6030.13 2592
6030.86 2628
6031.59 2655
6032.33 2615
6033.06 2526
6033.79 2451
6034.53 2434
6035.26 2299
6035.99 2277
6036.73 2221
6037.46 2179
6038.19 2193
6038.93 2237
6039.66 2264
6040.39 2236
6041.13 2244
6041.86 2240
6042.59 2311
6043.33 2296
6044.06 2276
6044.79 2359
6045.53 2407
6046.26 2400
6047.00 2394
6047.73 2407
6048.46 2541
6049.20 2490
6049.93 2493
6050.67 2585
6051.40 2657
6052.13 2735
6052.87 2872
6053.60 3034
6054.34 2984
6055.07 2980
6055.81 2918
6056.54 2732
6057.27 2639
6058.01 2621
6058.74 2495
6059.48 2336
6060.21 2337
6060.95 2264
6061.68 2306
6062.42 2285
6063.15 2166
6063.89 2195
6064.62 2227
6065.36 2150
6066.09 2075
6066.83 2053
6067.56 2040
6068.30 2114
6069.03 2045
6069.77 2027
6070.50 2052
6071.24 2096
6071.97 1989
6072.71 1985
6073.44 2000
6074.18 1978
6074.91 2029
6075.65 2027
6076.39 1946
6077.12 2009
6077.86 2019
6078.59 1965
6079.33 1969
6080.06 1862
6080.80 1878
6081.54 1935
6082.27 1873
6083.01 1838
6083.74 1852
6084.48 1830
6085.22 1786
6085.95 1868
6086.69 1823
6087.42 1748
6088.16 1859
6088.90 1876
6089.63 1861
6090.37 1880
6091.11 1932
6091.84 1942
6092.58 1947
6093.32 2000
6094.05 1913
6094.79 1839
6095.53 1911
6096.26 1925
6097.00 1882
6097.74 1820
6098.47 1785
6099.21 1737
6099.95 1789
6100.69 1778
6101.42 1736
6102.16 1697
6102.90 1742
6103.63 1768
6104.37 1737
6105.11 1805
6105.85 1752
6106.58 1730
6107.32 1814
6108.06 1796
6108.80 1737
6109.53 1755
6110.27 1708
6111.01 1764
6111.75 1796
6112.49 1766
6113.22 1852
6113.96 1840
6114.70 1916
6115.44 1856
6116.17 1927
6116.91 2036
6117.65 2069
6118.39 2026
6119.13 2080
6119.87 2034
6120.60 1947
6121.34 1931
6122.08 1957
6122.82 1852
6123.56 1957
6124.30 1958
6125.03 1962
6125.77 1954
6126.51 2012
6127.25 1986
6127.99 1927
6128.73 1907
6129.47 1874
6130.21 1944
6130.94 1888
6131.68 1852
6132.42 1874
6133.16 1913
6133.90 1959
6134.64 1948
6135.38 1979
6136.12 2060
6136.86 1982
6137.60 2075
6138.34 2099
6139.08 2152
6139.81 2126
6140.55 2098
6141.29 2133
6142.03 2051
6142.77 2044
6143.51 2114
6144.25 2011
6144.99 1997
6145.73 1992
6146.47 2009
6147.21 2021
6147.95 1956
6148.69 1920
6149.43 1967
6150.17 1957
6150.91 1937
6151.65 1988
6152.39 2050
6153.13 2080
6153.87 2090
6154.61 2078
6155.35 2181
6156.09 2182
6156.83 2106
6157.58 2198
6158.32 2193
6159.06 2226
6159.80 2215
6160.54 2160
6161.28 2233
6162.02 2292
6162.76 2384
6163.50 2390
6164.24 2480
6164.98 2669
6165.72 2787
6166.46 3013
6167.21 3023
6167.95 3095
6168.69 3176
6169.43 3170
6170.17 3193
6170.91 3144
6171.65 3069
6172.39 2949
6173.14 2844
6173.88 2866
6174.62 2792
6175.36 2820
6176.10 2654
6176.84 2688
6177.59 2678
6178.33 2731
6179.07 2812
6179.81 2726
6180.55 2799
6181.30 2859
6182.04 2836
6182.78 2896
6183.52 2869
6184.26 2984
6185.01 2988
6185.75 3052
6186.49 3098
6187.23 3011
6187.97 3074
6188.72 3059
6189.46 3104
6190.20 3220
6190.94 3282
6191.69 3432
6192.43 3516
6193.17 3541
6193.92 3731
6194.66 3824
6195.40 3780
6196.14 3799
6196.89 3689
6197.63 3739
6198.37 3661
6199.12 3614
6199.86 3663
6200.60 3693
6201.34 3689
6202.09 3732
6202.83 3764
6203.57 3876
6204.32 4301
6205.06 4725
6205.80 5460
6206.55 6603
6207.29 8574
6208.03 10883
6208.78 13312
6209.52 15681
6210.27 17145
6211.01 17732
6211.75 17424
6212.50 16469
6213.24 14561
6213.98 12696
6214.73 10683
6215.47 8866
6216.22 7354
6216.96 6103
6217.71 5255
6218.45 4482
6219.19 3945
6219.94 3680
6220.68 3428
6221.43 3292
6222.17 3173
6222.92 3199
6223.66 3218
6224.40 3234
6225.15 3350
6225.89 3361
6226.64 3298
6227.38 3215
6228.13 3077
6228.87 2869
6229.62 2752
6230.36 2467
6231.11 2433
6231.85 2353
6232.60 2267
6233.34 2327
6234.09 2349
6234.83 2346
6235.58 2346
6236.32 2348
6237.07 2487
6237.81 2499
6238.56 2506
6239.30 2758
6240.05 3074
6240.80 3261
6241.54 3459
6242.29 3594
6243.03 3592
6243.78 3384
6244.52 3262
6245.27 3219
6246.02 3174
6246.76 3229
6247.51 3352
6248.25 3461
6249.00 3472
6249.75 3313
6250.49 3348
6251.24 3201
6251.98 3155
6252.73 2989
6253.48 2801
6254.22 2771
6254.97 2669
6255.72 2665
6256.46 2695
6257.21 2670
6257.95 2520
6258.70 2572
6259.45 2593
6260.19 2601
6260.94 2614
6261.69 2562
6262.43 2482
6263.18 2470
6263.93 2456
6264.68 2372
6265.42 2339
6266.17 2295
6266.92 2291
6267.66 2251
6268.41 2315
6269.16 2304
6269.91 2391
6270.65 2305
6271.40 2323
6272.15 2318
6272.89 2301
6273.64 2314
6274.39 2342
6275.14 2335
6275.88 2424
6276.63 2408
6277.38 2413
6278.13 2514
6278.88 2533
6279.62 2573
6280.37 2545
6281.12 2560
6281.87 2502
6282.62 2485
6283.36 2376
6284.11 2308
6284.86 2288
6285.61 2263
6286.36 2190
6287.10 2133
6287.85 2049
6288.60 2060
6289.35 2027
6290.10 2012
6290.85 2009
6291.59 1936
6292.34 1928
6293.09 1943
6293.84 2059
6294.59 1981
6295.34 2014
6296.09 2031
6296.84 2001
6297.58 1989
6298.33 2051
6299.08 1994
6299.83 2004
6300.58 1906
6301.33 1885
6302.08 1844
6302.83 1847
6303.58 1825
6304.33 1827
6305.08 1805
6305.83 1811
6306.58 1842
6307.32 1763
6308.07 1813
6308.82 1799
6309.57 1817
6310.32 1839
6311.07 1906
6311.82 1982
6312.57 2121
6313.32 2105
6314.07 2037
6314.82 2077
6315.57 2094
6316.32 2127
6317.07 2223
6317.82 2315
6318.57 2285
6319.32 2246
6320.07 2124
6320.82 2031
6321.57 1974
6322.32 1866
6323.07 1797
6323.82 1785
6324.58 1760
6325.33 1721
6326.08 1718
6326.83 1670
6327.58 1661
6328.33 1598
6329.08 1612
6329.83 1649
6330.58 1609
6331.33 1577
6332.08 1599
6332.83 1592
6333.58 1674
6334.34 1579
6335.09 1598
6335.84 1589
6336.59 1537
6337.34 1589
6338.09 1578
6338.84 1596
6339.59 1599
6340.35 1612
6341.10 1551
6341.85 1609
6342.60 1570
6343.35 1586
6344.10 1589
6344.86 1549
6345.61 1551
6346.36 1632
6347.11 1612
6347.86 1678
6348.62 1693
6349.37 1649
6350.12 1704
6350.87 1738
6351.62 1784
6352.38 1893
6353.13 1936
6353.88 1914
6354.63 2058
6355.38 2031
6356.14 2014
6356.89 2060
6357.64 1987
6358.39 1937
6359.15 1828
6359.90 1889
6360.65 1801
6361.40 1754
6362.16 1702
6362.91 1693
6363.66 1700
6364.42 1696
6365.17 1711
6365.92 1735
6366.67 1787
6367.43 1840
6368.18 1924
6368.93 1923
6369.69 1960
6370.44 2014
6371.19 1947
6371.95 1943
6372.70 1813
6373.45 1773
6374.21 1802
6374.96 1764
6375.71 1709
6376.47 1708
6377.22 1743
6377.98 1790
6378.73 1799
6379.48 1707
6380.24 1736
6380.99 1687
6381.74 1731
6382.50 1788
6383.25 1841
6384.01 1863
6384.76 1823
6385.51 1730
6386.27 1689
6387.02 1661
6387.78 1704
6388.53 1706
6389.29 1645
6390.04 1681
6390.79 1696
6391.55 1714
6392.30 1679
6393.06 1637
6393.81 1636
6394.57 1649
6395.32 1646
6396.08 1637
6396.83 1598
6397.59 1598
6398.34 1617
6399.10 1605
6399.85 1589
6400.61 1532
6401.36 1581
6402.12 1557
6402.87 1497
6403.63 1514
6404.38 1495
6405.14 1475
6405.89 1477
6406.65 1492
6407.40 1545
6408.16 1536
6408.91 1494
6409.67 1569
6410.43 1615
6411.18 1614
6411.94 1685
6412.69 1648
6413.45 1606
6414.20 1596
6414.96 1584
6415.72 1629
6416.47 1636
6417.23 1701
6417.98 1714
6418.74 1747
6419.50 1700
6420.25 1640
6421.01 1656
6421.77 1564
6422.52 1490
6423.28 1445
6424.03 1523
6424.79 1501
6425.55 1505
6426.30 1509
6427.06 1423
6427.82 1416
6428.57 1468
6429.33 1456
6430.09 1537
6430.84 1551
6431.60 1484
6432.36 1445
6433.11 1427
6433.87 1446
6434.63 1473
6435.39 1497
6436.14 1481
6436.90 1482
6437.66 1492
6438.41 1515
6439.17 1489
6439.93 1504
6440.69 1528
6441.44 1559
6442.20 1535
6442.96 1504
6443.72 1499
6444.47 1567
6445.23 1493
6445.99 1586
6446.75 1638
6447.50 1626
6448.26 1578
6449.02 1635
6449.78 1590
6450.54 1573
6451.29 1589
6452.05 1523
6452.81 1554
6453.57 1597
6454.33 1583
6455.08 1651
6455.84 1678
6456.60 1700
6457.36 1704
6458.12 1714
6458.88 1691
6459.64 1699
6460.39 1684
6461.15 1623
6461.91 1671
6462.67 1661
6463.43 1722
6464.19 1687
6464.95 1679
6465.70 1727
6466.46 1741
6467.22 1739
6467.98 1801
6468.74 1792
6469.50 1730
6470.26 1743
6471.02 1722
6471.78 1743
6472.54 1717
6473.30 1759
6474.05 1727
6474.81 1678
6475.57 1722
6476.33 1809
6477.09 1777
6477.85 1778
6478.61 1854
6479.37 1829
6480.13 1808
6480.89 1830
6481.65 1893
6482.41 1942
6483.17 1953
6483.93 1990
6484.69 1945
6485.45 1974
6486.21 2036
6486.97 2070
6487.73 2139
6488.49 2085
6489.25 2077
6490.01 2129
6490.77 2211
6491.53 2209
6492.29 2245
6493.05 2365
6493.81 2356
6494.57 2383
6495.33 2441
6496.10 2385
6496.86 2410
6497.62 2327
6498.38 2326
6499.14 2323
6499.90 2363
6500.66 2397
6501.42 2341
6502.18 2417
6502.94 2467
6503.70 2483
6504.47 2701
6505.23 2896
6505.99 3355
6506.75 4235
6507.51 5131
6508.27 6199
6509.03 7473
6509.79 8232
6510.56 8430
6511.32 8149
6512.08 7505
6512.84 6646
6513.60 5844
6514.36 5063
6515.13 4368
6515.89 3909
6516.65 3450
6517.41 3095
6518.17 2947
6518.94 2847
6519.70 2807
6520.46 2683
6521.22 2775
6521.98 2827
6522.75 2760
6523.51 2794
6524.27 2858
6525.03 3066
6525.79 3164
6526.56 3380
6527.32 3515
6528.08 3603
6528.84 3677
6529.61 3601
6530.37 3591
6531.13 3418
6531.90 3379
6532.66 3347
6533.42 3421
6534.18 3553
6534.95 3880
6535.71 4410
6536.47 5032
6537.24 5551
6538.00 5822
6538.76 5884
6539.53 5654
6540.29 5162
6541.05 4663
6541.82 4159
6542.58 3747
6543.34 3465
6544.11 3214
6544.87 2961
6545.63 2851
6546.40 2858
6547.16 2824
6547.92 2864
6548.69 2868
6549.45 2769
6550.21 2674
6550.98 2635
6551.74 2619
6552.51 2557
6553.27 2505
6554.03 2486
6554.80 2436
6555.56 2410
6556.33 2457
6557.09 2370
6557.85 2337
6558.62 2324
6559.38 2418
6560.15 2450
6560.91 2497
6561.68 2543
6562.44 2523
6563.21 2654
6563.97 2618
6564.74 2646
6565.50 2627
6566.26 2640
6567.03 2685
6567.79 2686
6568.56 2679
6569.32 2714
6570.09 2668
6570.85 2667
6571.62 2674
6572.38 2710
6573.15 2737
6573.91 2833
6574.68 2897
6575.44 2935
6576.21 2939
6576.98 2914
6577.74 2931
6578.51 2949
6579.27 2909
6580.04 2924
6580.80 2906
6581.57 2931
6582.33 3040
6583.10 2988
6583.87 3081
6584.63 3115
6585.40 3165
6586.16 3139
6586.93 3142
6587.70 3020
6588.46 3076
6589.23 2990
6589.99 3003
6590.76 3049
6591.53 3201
6592.29 3305
6593.06 3369
6593.82 3506
6594.59 3723
6595.36 3982
6596.12 4025
6596.89 4010
6597.66 3974
6598.42 3972
6599.19 3849
6599.96 3782
6600.72 3599
6601.49 3477
6602.26 3250
6603.02 3264
6603.79 3187
6604.56 3040
6605.33 2960
6606.09 2850
6606.86 2738
6607.63 2736
6608.39 2768
6609.16 2781
6609.93 2899
6610.70 2788
6611.46 2806
6612.23 2795
6613.00 2750
6613.77 2748
6614.53 2810
6615.30 2771
6616.07 2700
6616.84 2714
6617.60 2801
6618.37 2855
6619.14 2973
6619.91 3053
6620.68 3148
6621.44 3315
6622.21 3495
6622.98 3574
6623.75 3731
6624.52 3717
6625.28 3651
6626.05 3559
6626.82 3466
6627.59 3457
6628.36 3317
6629.13 3119
6629.89 3084
6630.66 2936
6631.43 2886
6632.20 3049
6632.97 3133
6633.74 3222
6634.51 3308
6635.27 3483
6636.04 3662
6636.81 3754
6637.58 3826
6638.35 3923
6639.12 4014
6639.89 4050
6640.66 4223
6641.43 4230
6642.19 4184
6642.96 4145
6643.73 4043
6644.50 4045
6645.27 3944
6646.04 3811
6646.81 3467
6647.58 3226
6648.35 3001
6649.12 2886
6649.89 2826
6650.66 2787
6651.43 2599
6652.20 2569
6652.97 2507
6653.74 2530
6654.51 2600
6655.28 2464
6656.05 2515
6656.82 2527
6657.59 2564
6658.36 2473
6659.13 2433
6659.90 2354
6660.67 2383
6661.44 2387
6662.21 2397
6662.98 2425
6663.75 2359
6664.52 2334
6665.29 2329
6666.06 2339
6666.83 2380
6667.60 2460
6668.37 2414
6669.14 2475
6669.91 2500
6670.68 2524
6671.46 2542
6672.23 2604
6673.00 2644
6673.77 2601
6674.54 2681
6675.31 2699
6676.08 2675
6676.85 2600
6677.62 2597
6678.40 2579
6679.17 2559
6679.94 2641
6680.71 2686
6681.48 2652
6682.25 2741
6683.02 2687
6683.80 2763
6684.57 2966
6685.34 3053
6686.11 3108
6686.88 3220
6687.65 3229
6688.43 3214
6689.20 3041
6689.97 2891
6690.74 2729
6691.51 2531
6692.29 2498
6693.06 2379
6693.83 2352
6694.60 2290
6695.37 2315
6696.15 2299
6696.92 2228
6697.69 2220
6698.46 2207
6699.24 2234
6700.01 2315
6700.78 2235
6701.55 2178
6702.33 2221
6703.10 2249
6703.87 2350
6704.64 2219
6705.42 2124
6706.19 2086
6706.96 2118
6707.74 2069
6708.51 2082
6709.28 2048
6710.06 2069
6710.83 2067
6711.60 2031
6712.37 2007
6713.15 1941
6713.92 1955
6714.69 1963
6715.47 2008
6716.24 2030
6717.01 1989
6717.79 2034
6718.56 1996
6719.34 1958
6720.11 1893
6720.88 1942
6721.66 1955
6722.43 1955
6723.20 1955
6723.98 2004
6724.75 2009
6725.53 1991
6726.30 2001
6727.07 1927
6727.85 1910
6728.62 1950
6729.40 1980
6730.17 2008
6730.95 1963
6731.72 1978
6732.49 1954
6733.27 1962
6734.04 1993
6734.82 1951
6735.59 1991
6736.37 1976
6737.14 1973
6737.92 2025
6738.69 2058
6739.47 2013
6740.24 2112
6741.01 2046
6741.79 2119
6742.56 2138
6743.34 2156
6744.11 2123
6744.89 2155
6745.67 2206
6746.44 2171
6747.22 2174
6747.99 2206
6748.77 2242
6749.54 2241
6750.32 2288
6751.09 2312
6751.87 2435
6752.64 2512
6753.42 2651
6754.19 2584
6754.97 2611
6755.75 2596
6756.52 2567
6757.30 2511
6758.07 2446
6758.85 2399
6759.63 2424
6760.40 2441
6761.18 2432
6761.95 2449
6762.73 2415
6763.51 2403
6764.28 2322
6765.06 2299
6765.83 2191
6766.61 2306
6767.39 2314
6768.16 2296
6768.94 2344
6769.72 2371
6770.49 2342
6771.27 2321
6772.05 2192
6772.82 2138
6773.60 2131
6774.38 2195
6775.15 2066
6775.93 2016
6776.71 2033
6777.48 2006
6778.26 1983
6779.04 1976
6779.82 1938
6780.59 2016
6781.37 2006
6782.15 2036
6782.92 2014
6783.70 1981
6784.48 2020
6785.26 1970
6786.03 1950
6786.81 1922
6787.59 1889
6788.37 1930
6789.14 1942
6789.92 1974
6790.70 1936
6791.48 1819
6792.25 1903
6793.03 1884
6793.81 1881
6794.59 1807
6795.37 1781
6796.14 1825
6796.92 1782
6797.70 1766
6798.48 1805
6799.26 1864
6800.04 1870
6800.81 1904
6801.59 1879
6802.37 1931
6803.15 1900
6803.93 1872
6804.71 1900
6805.48 1988
6806.26 2029
6807.04 2019
6807.82 2013
6808.60 2090
6809.38 2020
6810.16 1928
6810.94 1899
6811.71 1887
6812.49 1883
6813.27 1897
6814.05 1902
6814.83 1884
6815.61 1915
6816.39 1924
6817.17 1968
6817.95 1960
6818.73 1948
6819.51 1937
6820.29 1969
6821.07 1914
6821.84 1981
6822.62 1946
6823.40 1888
6824.18 1900
6824.96 1914
6825.74 1958
6826.52 1897
6827.30 1943
6828.08 1793
6828.86 1825
6829.64 1893
6830.42 1831
6831.20 1882
6831.98 1851
6832.76 1728
6833.54 1754
6834.32 1817
6835.10 1802
6835.88 1912
6836.66 1952
6837.44 2182
6838.22 2278
6839.01 2513
6839.79 2595
6840.57 2777
6841.35 2860
6842.13 2744
6842.91 2600
6843.69 2513
6844.47 2327
6845.25 2238
6846.03 2114
6846.81 1974
6847.59 1954
6848.37 1999
6849.16 2029
6849.94 2109
6850.72 2252
6851.50 2351
6852.28 2431
6853.06 2438
6853.84 2434
6854.62 2395
6855.41 2366
6856.19 2233
6856.97 2161
6857.75 2073
6858.53 2028
6859.31 1975
6860.10 1974
6860.88 1880
6861.66 1977
6862.44 1886
6863.22 1913
6864.00 1871
6864.79 1949
6865.57 1970
6866.35 1953
6867.13 2037
6867.91 2013
6868.70 2057
6869.48 2065
6870.26 2043
6871.04 2046
6871.83 2057
6872.61 2014
6873.39 2058
6874.17 2111
6874.96 2122
6875.74 2123
6876.52 2116
6877.30 2180
6878.09 2280
6878.87 2289
6879.65 2430
6880.43 2488
6881.22 2685
6882.00 2996
6882.78 3282
6883.57 3526
6884.35 3655
6885.13 3524
6885.92 3491
6886.70 3301
6887.48 3236
6888.27 3299
6889.05 3439
6889.83 3535
6890.62 3538
6891.40 3527
6892.18 3360
6892.97 3236
6893.75 3105
6894.53 2891
6895.32 2741
6896.10 2543
6896.88 2551
6897.67 2560
6898.45 2465
6899.24 2420
6900.02 2392
6900.80 2351
6901.59 2373
6902.37 2366
6903.16 2384
6903.94 2394
6904.73 2257
6905.51 2296
6906.29 2319
6907.08 2278
6907.86 2267
6908.65 2237
6909.43 2246
6910.22 2271
6911.00 2234
6911.79 2114
6912.57 2129
6913.35 2185
6914.14 2123
6914.92 2099
6915.71 2137
6916.49 2108
6917.28 2090
6918.06 2082
6918.85 2095
6919.63 2097
6920.42 2168
6921.20 2109
6921.99 2189
6922.78 2164
6923.56 2114
6924.35 2103
6925.13 2125
6925.92 2154
6926.70 2221
6927.49 2261
6928.27 2324
6929.06 2281
6929.84 2226
6930.63 2226
6931.42 2300
6932.20 2263
6932.99 2246
6933.77 2298
6934.56 2249
6935.35 2293
6936.13 2294
6936.92 2324
6937.70 2373
6938.49 2473
6939.28 2495
6940.06 2553
6940.85 2643
6941.63 2840
6942.42 2951
6943.21 3089
6943.99 3255
6944.78 3338
6945.57 3354
6946.35 3305
6947.14 3407
6947.93 3436
6948.71 3657
6949.50 3745
6950.29 3877
6951.07 3857
6951.86 3695
6952.65 3649
6953.44 3478
6954.22 3372
6955.01 3270
6955.80 3119
6956.58 2994
6957.37 2978
6958.16 3001
6958.95 2900
6959.73 2913
6960.52 2923
6961.31 2955
6962.09 2961
6962.88 2965
6963.67 3036
6964.46 3001
6965.25 3129
6966.03 3220
6966.82 3344
6967.61 3503
6968.40 3688
6969.18 3931
6969.97 4032
6970.76 4026
6971.55 4073
6972.34 4000
6973.12 4051
6973.91 4097
6974.70 3941
6975.49 3845
6976.28 3952
6977.07 3944
6977.85 4026
6978.64 4030
6979.43 4100
6980.22 4317
6981.01 4604
6981.80 5119
6982.59 5933
6983.37 7125
6984.16 8859
6984.95 10771
6985.74 12669
6986.53 14574
6987.32 15558
6988.11 15688
6988.90 15190
6989.69 14193
6990.47 12503
6991.26 10759
6992.05 9195
6992.84 7645
6993.63 6508
6994.42 5433
6995.21 4631
6996.00 4124
6996.79 3779
6997.58 3522
6998.37 3325
6999.16 3193
6999.95 3208
7000.74 3140
7001.53 3149
7002.32 3155
7003.11 3116
7003.90 3129
7004.69 3025
7005.48 2849
7006.27 2818
7007.06 2657
7007.85 2464
7008.64 2486
7009.43 2408
7010.22 2409
7011.01 2402
7011.80 2525
7012.59 2711
7013.38 2727
7014.17 2699
7014.96 2745
7015.75 2895
7016.54 2938
7017.33 2886
7018.12 2665
7018.91 2595
7019.70 2661
7020.49 2746
7021.28 2746
7022.07 2886
7022.87 3028
7023.66 3167
7024.45 3282
7025.24 3370
7026.03 3404
7026.82 3397
7027.61 3375
7028.40 3309
7029.19 3341
7029.99 3328
7030.78 3269
7031.57 3062
7032.36 3039
7033.15 2875
7033.94 2869
7034.74 2852
7035.53 2813
7036.32 2838
7037.11 2948
7037.90 2940
7038.69 2946
7039.49 3023
7040.28 3079
7041.07 3018
7041.86 3043
7042.65 3060
7043.45 3172
7044.24 3270
7045.03 3275
7045.82 3207
7046.61 3195
7047.41 3321
7048.20 3256
7048.99 3295
7049.78 3385
7050.58 3570
7051.37 3820
7052.16 3844
7052.95 3846
7053.75 3788
7054.54 3709
7055.33 3495
7056.13 3346
7056.92 3175
7057.71 3132
7058.50 3031
7059.30 3133
7060.09 3239
7060.88 3231
7061.68 3238
7062.47 3152
7063.26 3031
7064.06 3003
7064.85 2924
7065.64 2794
7066.44 2763
7067.23 2811
7068.02 2753
7068.82 2632
7069.61 2700
7070.40 2627
7071.20 2583
7071.99 2524
7072.78 2481
7073.58 2468
7074.37 2470
7075.17 2447
7075.96 2387
7076.75 2306
7077.55 2315
7078.34 2278
7079.14 2240
7079.93 2233
7080.72 2224
7081.52 2200
7082.31 2181
7083.11 2163
7083.90 2168
7084.70 2311
7085.49 2317
7086.28 2393
7087.08 2478
7087.87 2573
7088.67 2737
7089.46 2788
7090.26 2907
7091.05 2742
7091.85 2607
7092.64 2485
7093.44 2471
7094.23 2323
7095.03 2147
7095.82 2082
7096.62 2057
7097.41 2057
7098.21 2014
7099.00 1960
7099.80 1879
7100.59 1892
7101.39 1860
7102.18 1851
7102.98 1895
7103.77 1861
7104.57 1812
7105.37 1843
7106.16 1798
7106.96 1732
7107.75 1650
7108.55 1700
7109.34 1650
7110.14 1685
7110.94 1705
7111.73 1684
7112.53 1674
7113.32 1696
7114.12 1636
7114.92 1671
7115.71 1659
7116.51 1638
7117.30 1675
7118.10 1702
7118.90 1714
7119.69 1605
7120.49 1611
7121.29 1608
7122.08 1652
7122.88 1634
7123.68 1610
7124.47 1601
7125.27 1616
7126.07 1637
7126.86 1634
7127.66 1678
7128.46 1654
7129.25 1601
7130.05 1655
7130.85 1744
7131.64 1700
7132.44 1738
7133.24 1676
7134.04 1657
7134.83 1637
7135.63 1616
7136.43 1549
7137.23 1631
7138.02 1600
7138.82 1567
7139.62 1558
7140.42 1488
7141.21 1477
7142.01 1476
7142.81 1418
7143.61 1412
7144.40 1450
7145.20 1415
7146.00 1480
7146.80 1474
7147.59 1414
7148.39 1389
7149.19 1412
7149.99 1429
7150.79 1375
7151.59 1379
7152.38 1425
7153.18 1408
7153.98 1431
7154.78 1405
7155.58 1380
7156.38 1455
7157.17 1412
7157.97 1431
7158.77 1399
7159.57 1376
7160.37 1316
7161.17 1340
7161.97 1320
7162.76 1332
7163.56 1391
7164.36 1366
7165.16 1363
7165.96 1307
7166.76 1370
7167.56 1317
7168.36 1308
7169.16 1277
7169.96 1290
7170.75 1315
7171.55 1328
7172.35 1293
7173.15 1312
7173.95 1261
7174.75 1258
7175.55 1263
7176.35 1257
7177.15 1246
7177.95 1203
7178.75 1199
7179.55 1181
7180.35 1184
7181.15 1215
7181.95 1209
7182.75 1231
7183.55 1233
7184.35 1193
7185.15 1250
7185.95 1241
7186.75 1232
7187.55 1180
7188.35 1198
7189.15 1213
7189.95 1153
7190.75 1161
7191.55 1200
7192.35 1191
7193.15 1142
7193.95 1171
7194.75 1191
7195.55 1132
7196.35 1106
7197.15 1136
7197.95 1130
7198.76 1147
7199.56 1159
7200.36 1165
7201.16 1159
7201.96 1178
7202.76 1188
7203.56 1152
7204.36 1099
7205.16 1152
7205.96 1199
7206.77 1212
7207.57 1185
7208.37 1129
7209.17 1143
7209.97 1226
7210.77 1158
7211.57 1118
7212.38 1189
7213.18 1178
7213.98 1237
7214.78 1238
7215.58 1224
7216.38 1197
7217.19 1158
7217.99 1196
7218.79 1234
7219.59 1243
7220.39 1190
7221.20 1241
7222.00 1251
7222.80 1214
7223.60 1236
7224.40 1272
7225.21 1192
7226.01 1205
7226.81 1207
7227.61 1226
7228.42 1196
7229.22 1165
7230.02 1249
7230.82 1252
7231.63 1216
7232.43 1211
7233.23 1272
7234.03 1274
7234.84 1289
7235.64 1346
7236.44 1462
7237.25 1555
7238.05 1682
7238.85 1621
7239.65 1563
7240.46 1537
7241.26 1468
7242.06 1424
7242.87 1404
7243.67 1352
7244.47 1286
7245.28 1236
7246.08 1238
7246.88 1269
7247.69 1272
7248.49 1242
7249.30 1252
7250.10 1330
7250.90 1273
7251.71 1217
7252.51 1222
7253.31 1221
7254.12 1223
7254.92 1205
7255.73 1246
7256.53 1334
7257.33 1332
7258.14 1305
7258.94 1260
7259.75 1227
7260.55 1238
7261.35 1227
7262.16 1159
7262.96 1228
7263.77 1233
7264.57 1214
7265.38 1221
7266.18 1207
7266.99 1194
7267.79 1223
7268.59 1191
7269.40 1186
7270.20 1192
7271.01 1205
7271.81 1225
7272.62 1245
7273.42 1234
7274.23 1209
7275.03 1214
7275.84 1259
7276.64 1324
7277.45 1264
7278.25 1266
7279.06 1274
7279.86 1279
7280.67 1292
7281.48 1372
7282.28 1428
7283.09 1509
7283.89 1576
7284.70 1699
7285.50 1786
7286.31 1860
7287.11 1904
7287.92 1888
7288.73 1828
7289.53 1727
7290.34 1671
7291.14 1563
7291.95 1405
7292.76 1363
7293.56 1341
7294.37 1308
7295.17 1292
7295.98 1236
7296.79 1308
7297.59 1265
7298.40 1303
7299.21 1347
7300.01 1326
7300.82 1338
7301.62 1313
7302.43 1322
7303.24 1319
7304.04 1293
7304.85 1341
7305.66 1345
7306.46 1366
7307.27 1319
7308.08 1331
7308.89 1400
7309.69 1467
7310.50 1488
7311.31 1479
7312.11 1512
7312.92 1529
7313.73 1513
7314.53 1501
7315.34 1568
7316.15 1513
7316.96 1621
7317.76 1715
7318.57 1915
7319.38 2073
7320.19 2284
7320.99 2495
7321.80 2586
7322.61 2503
7323.42 2412
7324.22 2194
7325.03 2044
7325.84 1971
7326.65 1891
7327.46 1800
7328.26 1616
7329.07 1560
7329.88 1568
7330.69 1539
7331.50 1484
7332.30 1527
7333.11 1438
7333.92 1486
7334.73 1509
7335.54 1493
7336.35 1482
7337.15 1544
7337.96 1544
7338.77 1591
7339.58 1614
7340.39 1596
7341.20 1543
7342.01 1621
7342.82 1625
7343.62 1530
7344.43 1538
7345.24 1533
7346.05 1486
7346.86 1420
7347.67 1358
7348.48 1350
7349.29 1330
7350.10 1279
7350.91 1277
7351.71 1256
7352.52 1303
7353.33 1313
7354.14 1286
7354.95 1290
7355.76 1301
7356.57 1310
7357.38 1282
7358.19 1214
7359.00 1349
7359.81 1460
7360.62 1451
7361.43 1446
7362.24 1470
7363.05 1493
7363.86 1494
7364.67 1462
7365.48 1430
7366.29 1397
7367.10 1368
7367.91 1343
7368.72 1291
7369.53 1275
7370.34 1292
7371.15 1225
7371.96 1223
7372.77 1234
7373.58 1226
7374.39 1149
7375.20 1131
7376.01 1167
7376.82 1164
7377.63 1195
7378.45 1206
7379.26 1250
7380.07 1230
7380.88 1280
7381.69 1320
7382.50 1388
7383.31 1369
7384.12 1450
7384.93 1400
7385.74 1348
7386.56 1359
7387.37 1296
7388.18 1197
7388.99 1209
7389.80 1252
7390.61 1194
7391.42 1162
7392.24 1173
7393.05 1170
7393.86 1094
7394.67 1130
7395.48 1183
7396.29 1110
7397.10 1117
7397.92 1137
7398.73 1174
7399.54 1140
7400.35 1201
7401.16 1267
7401.98 1264
7402.79 1241
7403.60 1255
7404.41 1204
7405.23 1179
7406.04 1185
7406.85 1188
7407.66 1195
7408.47 1166
7409.29 1119
7410.10 1085
7410.91 1063
7411.72 1036
7412.54 1097
7413.35 1061
7414.16 1067
7414.98 1060
7415.79 998
7416.60 992
7417.41 1022
7418.23 999
7419.04 1034
7419.85 994
7420.67 1006
7421.48 1007
7422.29 1006
7423.11 1010
7423.92 939
7424.73 985
7425.54 1029
7426.36 969
7427.17 966
7427.99 969
7428.80 941
7429.61 1023
7430.43 1002
7431.24 979
7432.05 989
7432.87 948
7433.68 966
7434.49 995
7435.31 998
7436.12 982
7436.94 1006
7437.75 1010
7438.56 1029
7439.38 1043
7440.19 1008
7441.01 1011
7441.82 1025
7442.64 1006
7443.45 987
7444.26 954
7445.08 973
7445.89 1002
7446.71 1002
7447.52 1004
7448.34 1038
7449.15 1038
7449.97 962
7450.78 924
7451.59 958
7452.41 973
7453.22 1001
7454.04 981
7454.85 965
7455.67 957
7456.48 961
7457.30 985
7458.11 957
7458.93 970
7459.74 939
7460.56 926
7461.38 933
7462.19 970
7463.01 952
7463.82 946
7464.64 999
7465.45 1017
7466.27 1019
7467.08 1025
7467.90 979
7468.72 994
7469.53 967
7470.35 944
7471.16 1031
7471.98 975
7472.79 1045
7473.61 1029
7474.43 1054
7475.24 1016
7476.06 1067
7476.87 1054
7477.69 1051
7478.51 1090
7479.32 1029
7480.14 976
7480.96 977
7481.77 1012
7482.59 970
7483.41 1001
7484.22 1009
7485.04 1009
7485.85 1041
7486.67 1041
7487.49 1011
7488.31 922
7489.12 987
7489.94 1025
7490.76 1006
7491.57 1011
7492.39 1009
7493.21 971
7494.02 1047
7494.84 988
7495.66 982
7496.48 985
7497.29 1016
7498.11 1025
7498.93 1010
7499.74 983
7500.56 1035
7501.38 1023
7502.20 1072
7503.01 1044
7503.83 1024
7504.65 980
7505.47 1056
7506.29 1035
7507.10 1028
7507.92 1035
7508.74 1042
7509.56 1023
7510.37 1000
7511.19 990
7512.01 951
7512.83 1062
7513.65 983
7514.47 1033
7515.28 1035
7516.10 1042
7516.92 1032
7517.74 1013
7518.56 1037
7519.38 966
7520.19 993
7521.01 1016
7521.83 1013
7522.65 1009
7523.47 1040
7524.29 999
7525.11 985
7525.92 999
7526.74 1006
7527.56 1018
7528.38 1042
7529.20 1039
7530.02 988
7530.84 1061
7531.66 1039
7532.48 1026
7533.30 1085
7534.12 1039
7534.93 1038
7535.75 1048
7536.57 1057
7537.39 1042
7538.21 1013
7539.03 1044
7539.85 1038
7540.67 1032
7541.49 1039
7542.31 1070
7543.13 1052
7543.95 1064
7544.77 1108
7545.59 1094
7546.41 1060
7547.23 1077
7548.05 1108
7548.87 1059
7549.69 1046
7550.51 1076
7551.33 1081
7552.15 1118
7552.97 1075
7553.79 1156
7554.61 1106
7555.43 1177
7556.25 1084
7557.07 1131
7557.89 1093
7558.71 1186
7559.53 1132
7560.36 1176
7561.18 1193
7562.00 1257
7562.82 1228
7563.64 1229
7564.46 1214
7565.28 1235
7566.10 1218
7566.92 1234
7567.74 1244
7568.56 1246
7569.39 1250
7570.21 1235
7571.03 1230
7571.85 1253
7572.67 1239
7573.49 1293
7574.31 1355
7575.14 1323
7575.96 1305
7576.78 1282
7577.60 1338
7578.42 1329
7579.24 1361
7580.06 1313
7580.89 1295
7581.71 1308
7582.53 1296
7583.35 1322
7584.17 1322
7585.00 1395
7585.82 1426
7586.64 1488
7587.46 1452
7588.29 1560
7589.11 1584
7589.93 1610
7590.75 1546
7591.57 1574
7592.40 1572
7593.22 1564
7594.04 1592
7594.86 1541
7595.69 1589
7596.51 1699
7597.33 1764
7598.15 1716
7598.98 1764
7599.80 1791
7600.62 1792
7601.45 1812
7602.27 1882
7603.09 1873
7603.92 1943
7604.74 1982
7605.56 1975
7606.38 2028
7607.21 2104
7608.03 2097
7608.85 2034
7609.68 1988
7610.50 1947
7611.32 1884
7612.15 1823
7612.97 1890
7613.80 1869
7614.62 1946
7615.44 1969
7616.27 2032
7617.09 2148
7617.91 2269
7618.74 2466
7619.56 2493
7620.39 2498
7621.21 2549
7622.03 2597
7622.86 2487
7623.68 2453
7624.51 2320
7625.33 2239
7626.15 2236
7626.98 2242
7627.80 2283
7628.63 2230
7629.45 2243
7630.28 2432
7631.10 2472
7631.93 2562
7632.75 2684
7633.58 2697
7634.40 2768
7635.22 2599
7636.05 2526
7636.87 2390
7637.70 2254
7638.52 2158
7639.35 2026
7640.17 1888
7641.00 1806
7641.82 1826
7642.65 1798
7643.47 1817
7644.30 1846
7645.13 1960
7645.95 1983
7646.78 1993
7647.60 2029
7648.43 2104
7649.25 2075
7650.08 2059
7650.90 1967
7651.73 1871
7652.55 1854
7653.38 1727
7654.21 1607
7655.03 1593
7655.86 1575
7656.68 1533
7657.51 1504
7658.34 1426
7659.16 1453
7659.99 1410
7660.81 1404
7661.64 1426
7662.47 1410
7663.29 1437
7664.12 1392
7664.95 1383
7665.77 1455
7666.60 1403
7667.42 1390
7668.25 1389
7669.08 1407
7669.90 1433
7670.73 1370
7671.56 1333
7672.38 1388
7673.21 1381
7674.04 1344
7674.87 1336
7675.69 1362
7676.52 1395
7677.35 1369
7678.17 1331
7679.00 1356
7679.83 1373
7680.65 1328
7681.48 1384
7682.31 1382
7683.14 1409
7683.96 1411
7684.79 1468
7685.62 1487
7686.45 1520
7687.27 1572
7688.10 1568
7688.93 1545
7689.76 1536
7690.58 1441
7691.41 1421
7692.24 1377
7693.07 1415
7693.90 1391
7694.72 1337
7695.55 1371
7696.38 1429
7697.21 1446
7698.04 1459
7698.86 1531
7699.69 1592
7700.52 1603
7701.35 1576
7702.18 1625
7703.01 1595
7703.83 1496
7704.66 1438
7705.49 1420
7706.32 1418
7707.15 1307
7707.98 1358
7708.81 1343
7709.63 1260
7710.46 1311
7711.29 1304
7712.12 1304
7712.95 1344
7713.78 1365
7714.61 1285
7715.44 1239
7716.27 1277
7717.10 1255
7717.93 1236
7718.75 1257
7719.58 1231
7720.41 1213
7721.24 1251
7722.07 1210
7722.90 1261
7723.73 1183
7724.56 1193
7725.39 1190
7726.22 1226
7727.05 1198
7727.88 1191
7728.71 1218
7729.54 1240
7730.37 1187
7731.20 1279
7732.03 1245
7732.86 1203
7733.69 1167
7734.52 1166
7735.35 1214
7736.18 1189
7737.01 1187
7737.84 1181
7738.67 1096
7739.50 1133
7740.33 1138
7741.16 1115
7741.99 1110
7742.82 1165
7743.65 1135
7744.48 1163
7745.31 1250
7746.14 1318
7746.98 1341
7747.81 1489
7748.64 1543
7749.47 1633
7750.30 1641
7751.13 1634
7751.96 1505
7752.79 1423
7753.62 1442
7754.45 1293
7755.29 1290
7756.12 1196
7756.95 1226
7757.78 1194
7758.61 1192
7759.44 1149
7760.27 1130
7761.11 1130
7761.94 1104
7762.77 1098
7763.60 1100
7764.43 1126
7765.26 1046
7766.10 1063
7766.93 1004
7767.76 1071
7768.59 1055
7769.42 1066
7770.26 1036
7771.09 1060
7771.92 1027
7772.75 1067
7773.58 1035
7774.42 1049
7775.25 1018
7776.08 1019
7776.91 1035
7777.75 1018
7778.58 1017
7779.41 1063
7780.24 1095
7781.08 1096
7781.91 1080
7782.74 1058
7783.57 1098
7784.41 1067
7785.24 1107
7786.07 1101
7786.91 1077
7787.74 1091
7788.57 1083
7789.40 1156
7790.24 1113
7791.07 1177
7791.90 1116
7792.74 1136
7793.57 1147
7794.40 1126
7795.24 1100
7796.07 1103
7796.90 1131
7797.74 1121
7798.57 1100
7799.40 1114
7800.24 1157
7801.07 1152
7801.91 1169
7802.74 1182
7803.57 1225
7804.41 1223
7805.24 1290
7806.07 1249
7806.91 1263
7807.74 1295
7808.58 1302
7809.41 1293
7810.25 1306
7811.08 1297
7811.91 1311
7812.75 1375
7813.58 1365
7814.42 1418
7815.25 1444
7816.09 1459
7816.92 1545
7817.75 1612
7818.59 1552
7819.42 1518
7820.26 1515
7821.09 1596
7821.93 1586
7822.76 1627
7823.60 1710
7824.43 1788
7825.27 1796
7826.10 1777
7826.94 1721
7827.77 1730
7828.61 1665
7829.44 1607
7830.28 1597
7831.11 1566
7831.95 1597
7832.78 1609
7833.62 1633
7834.46 1689
7835.29 1720
7836.13 1732
7836.96 1746
7837.80 1710
7838.63 1653
7839.47 1638
7840.31 1659
7841.14 1552
7841.98 1416
7842.81 1422
7843.65 1441
7844.48 1383
7845.32 1418
7846.16 1340
7846.99 1309
7847.83 1356
7848.67 1309
7849.50 1297
7850.34 1308
7851.17 1335
7852.01 1361
7852.85 1338
7853.68 1314
7854.52 1330
7855.36 1287
7856.19 1294
7857.03 1340
7857.87 1334
7858.70 1340
7859.54 1377
7860.38 1367
7861.21 1280
7862.05 1346
7862.89 1342
7863.72 1319
7864.56 1311
7865.40 1328
7866.24 1360
7867.07 1267
7867.91 1339
7868.75 1357
7869.59 1353
7870.42 1327
7871.26 1405
7872.10 1396
7872.94 1428
7873.77 1424
7874.61 1465
7875.45 1457
7876.29 1507
7877.12 1640
7877.96 1695
7878.80 1733
7879.64 1831
7880.47 1923
7881.31 1934
7882.15 1919
7882.99 1946
7883.83 1938
7884.66 1911
7885.50 1864
7886.34 1712
7887.18 1636
7888.02 1639
7888.86 1616
7889.69 1568
7890.53 1540
7891.37 1602
7892.21 1687
7893.05 1749
7893.89 1786
7894.73 1775
7895.56 1755
7896.40 1716
7897.24 1585
7898.08 1563
7898.92 1449
7899.76 1454
7900.60 1472
7901.44 1425
7902.28 1361
7903.12 1309
7903.95 1316
7904.79 1299
7905.63 1341
7906.47 1314
7907.31 1299
7908.15 1342
7908.99 1320
7909.83 1290
7910.67 1326
7911.51 1345
7912.35 1297
7913.19 1281
7914.03 1340
7914.87 1326
7915.71 1430
7916.55 1425
7917.39 1417
7918.23 1486
7919.07 1500
7919.91 1449
7920.75 1353
7921.59 1367
7922.43 1312
7923.27 1320
7924.11 1271
7924.95 1207
7925.79 1264
7926.63 1249
7927.47 1241
7928.31 1186
7929.15 1149
7929.99 1131
7930.83 1187
7931.67 1233
7932.51 1212
7933.35 1107
7934.19 1124
7935.04 1182
7935.88 1198
7936.72 1239
7937.56 1236
7938.40 1236
7939.24 1176
7940.08 1151
7940.92 1195
7941.76 1156
7942.60 1197
7943.45 1236
7944.29 1252
7945.13 1191
7945.97 1230
7946.81 1225
7947.65 1181
7948.49 1296
7949.34 1239
7950.18 1255
7951.02 1298
7951.86 1331
7952.70 1319
7953.54 1379
7954.39 1420
7955.23 1402
7956.07 1439
7956.91 1603
7957.75 1610
7958.60 1651
7959.44 1585
7960.28 1601
7961.12 1566
7961.96 1433
7962.81 1482
7963.65 1529
7964.49 1455
7965.33 1438
7966.18 1442
7967.02 1586
7967.86 1686
7968.70 1751
7969.55 1851
7970.39 1831
7971.23 1782
7972.08 1802
7972.92 1705
7973.76 1676
7974.60 1555
7975.45 1473
7976.29 1402
7977.13 1423
7977.98 1331
7978.82 1311
7979.66 1304
7980.51 1295
7981.35 1230
7982.19 1192
7983.04 1205
7983.88 1214
7984.72 1188
7985.57 1176
7986.41 1189
7987.25 1193
7988.10 1136
7988.94 1153
7989.78 1177
7990.63 1104
7991.47 1080
7992.32 1096
7993.16 1084
7994.00 1021
7994.85 1013
7995.69 999
7996.54 1030
7997.38 1060
7998.22 1031
7999.07 997
7999.91 1005
8000.76 995
8001.60 1010
8002.45 1011
8003.29 987
8004.13 1004
8004.98 920
8005.82 970
8006.67 986
8007.51 996
8008.36 936
8009.20 893
8010.05 876
8010.89 902
8011.74 933
8012.58 946
8013.43 898
8014.27 870
8015.12 851
8015.96 837
8016.81 883
8017.65 849
8018.50 852
8019.34 873
8020.19 839
8021.03 837
8021.88 834
8022.72 856
8023.57 820
8024.41 847
8025.26 845
8026.11 827
8026.95 850
8027.80 851
8028.64 818
8029.49 805
8030.33 802
8031.18 851
8032.03 842
8032.87 841
8033.72 858
8034.56 849
8035.41 838
8036.26 853
8037.10 858
8037.95 846
8038.80 837
8039.64 777
8040.49 835
8041.34 846
8042.18 824
8043.03 832
8043.87 841
8044.72 861
8045.57 845
8046.41 847
8047.26 849
8048.11 767
8048.96 787
8049.80 791
8050.65 788
8051.50 826
8052.34 803
8053.19 818
8054.04 763
8054.88 773
8055.73 790
8056.58 794
8057.43 811
8058.27 780
8059.12 780
8059.97 850
8060.82 767
8061.66 764
8062.51 740
8063.36 796
8064.21 767
8065.05 761
8065.90 774
8066.75 763
8067.60 787
8068.44 795
8069.29 745
8070.14 773
8070.99 754
8071.84 751
8072.68 805
8073.53 778
8074.38 745
8075.23 753
8076.08 767
8076.93 773
8077.77 732
8078.62 715
8079.47 748
8080.32 720
8081.17 730
8082.02 734
8082.87 720
8083.71 742
8084.56 724
8085.41 763
8086.26 742
8087.11 770
8087.96 736
8088.81 720
8089.66 735
8090.51 729
8091.35 776
8092.20 721
8093.05 690
8093.90 757
8094.75 761
8095.60 718
8096.45 725
8097.30 729
8098.15 733
8099.00 752
8099.85 757
8100.70 717
8101.55 760
8102.40 729
8103.25 757
8104.10 761
8104.95 742
8105.80 748
8106.65 752
8107.50 735
8108.35 696
8109.20 731
8110.05 730
8110.90 719
8111.75 749
8112.60 754
8113.45 734
8114.30 752
8115.15 766
8116.00 759
8116.85 773
8117.70 763
8118.55 816
8119.40 773
8120.25 778
8121.10 741
8121.95 798
8122.80 820
8123.65 787
8124.50 793
8125.35 810
8126.20 778
8127.06 801
8127.91 841
8128.76 793
8129.61 794
8130.46 824
8131.31 826
8132.16 861
8133.01 906
8133.86 902
8134.72 905
8135.57 949
8136.42 941
8137.27 919
8138.12 902
8138.97 864
8139.83 861
8140.68 858
8141.53 823
8142.38 882
8143.23 866
8144.08 833
8144.94 823
8145.79 869
8146.64 861
8147.49 905
8148.34 857
8149.20 878
8150.05 868
8150.90 856
8151.75 912
8152.60 946
8153.46 909
8154.31 903
8155.16 956
8156.01 961
8156.87 951
8157.72 942
8158.57 1003
8159.42 1012
8160.28 965
8161.13 924
8161.98 910
8162.84 909
8163.69 852
8164.54 837
8165.39 855
8166.25 872
8167.10 809
8167.95 784
8168.81 783
8169.66 746
8170.51 786
8171.37 764
8172.22 776
8173.07 785
8173.93 788
8174.78 802
8175.63 795
8176.49 743
8177.34 744
8178.19 740
8179.05 706
8179.90 702
8180.76 690
8181.61 743
8182.46 704
8183.32 725
8184.17 752
8185.02 730
8185.88 693
8186.73 685
8187.59 685
8188.44 698
8189.30 680
8190.15 687
8191.00 699
8191.86 731
8192.71 674
8193.57 647
8194.42 680
8195.28 712
8196.13 739
8196.99 704
8197.84 685
8198.69 719
8199.55 706
8200.40 695
8201.26 690
8202.11 693
8202.97 700
8203.82 665
8204.68 677
8205.53 682
8206.39 665
8207.24 673
8208.10 662
8208.95 700
8209.81 700
8210.67 698
8211.52 662
8212.38 686
8213.23 662
8214.09 684
8214.94 717
8215.80 678
8216.65 706
8217.51 714
8218.37 698
8219.22 673
8220.08 725
8220.93 721
8221.79 763
8222.64 752
8223.50 724
8224.36 731
8225.21 691
8226.07 713
8226.92 716
8227.78 707
8228.64 704
8229.49 727
8230.35 677
8231.21 699
8232.06 696
8232.92 659
8233.78 685
8234.63 701
8235.49 676
8236.35 657
8237.20 651
8238.06 621
8238.92 638
8239.77 642
8240.63 671
8241.49 697
8242.34 679
8243.20 661
8244.06 632
8244.91 663
8245.77 609
8246.63 625
8247.49 682
8248.34 636
8249.20 618
8250.06 627
8250.92 653
8251.77 645
8252.63 624
8253.49 640
8254.35 675
8255.20 667
8256.06 651
8256.92 616
8257.78 647
8258.63 669
8259.49 654
8260.35 681
8261.21 629
8262.07 643
8262.92 678
8263.78 661
8264.64 653
8265.50 619
8266.36 623
8267.22 725
8268.07 672
8268.93 710
8269.79 694
8270.65 665
8271.51 638
8272.37 691
8273.22 685
8274.08 684
8274.94 681
8275.80 684
8276.66 704
8277.52 648
8278.38 673
8279.24 686
8280.09 743
8280.95 718
8281.81 701
8282.67 751
8283.53 759
8284.39 758
8285.25 702
8286.11 713
8286.97 730
8287.83 716
8288.69 688
8289.55 700
8290.41 660
8291.26 715
8292.12 724
8292.98 772
8293.84 749
8294.70 751
8295.56 750
8296.42 739
8297.28 701
8298.14 741
8299.00 732
8299.86 735
8300.72 677
8301.58 688
8302.44 697
8303.30 754
8304.16 704
8305.02 689
8305.88 724
8306.74 671
8307.60 721
8308.46 747
8309.33 688
8310.19 694
8311.05 653
8311.91 699
8312.77 713
8313.63 664
8314.49 672
8315.35 681
8316.21 705
8317.07 707
8317.93 679
8318.79 683
8319.65 676
8320.52 666
8321.38 701
8322.24 665
8323.10 638
8323.96 694
8324.82 688
8325.68 677
8326.54 662
8327.41 676
8328.27 702
8329.13 659
8329.99 710
8330.85 687
8331.71 678
8332.57 682
8333.44 729
8334.30 702
8335.16 659
8336.02 667
8336.88 713
8337.75 692
8338.61 665
8339.47 688
8340.33 680
8341.19 692
8342.06 704
8342.92 653
8343.78 683
8344.64 708
8345.50 696
8346.37 683
8347.23 682
8348.09 717
8348.95 703
8349.82 693
8350.68 699
8351.54 731
8352.40 709
8353.27 748
8354.13 709
8354.99 683
8355.86 684
8356.72 693
8357.58 739
8358.45 707
8359.31 690
8360.17 700
8361.03 675
8361.90 694
8362.76 715
8363.62 688
8364.49 692
8365.35 707
8366.21 708
8367.08 692
8367.94 696
8368.80 688
8369.67 699
8370.53 688
8371.40 676
8372.26 736
8373.12 701
8373.99 706
8374.85 686
8375.71 706
8376.58 700
8377.44 687
8378.31 715
8379.17 711
8380.03 711
8380.90 689
8381.76 714
8382.63 737
8383.49 721
8384.36 699
8385.22 763
8386.08 736
8386.95 757
8387.81 760
8388.68 749
8389.54 754
8390.41 744
8391.27 738
8392.14 755
8393.00 773
8393.87 775
8394.73 763
8395.60 734
8396.46 772
8397.33 698
8398.19 720
8399.06 787
8399.92 742
8400.79 756
8401.65 742
8402.52 783
8403.38 792
8404.25 801
8405.11 810
8405.98 810
8406.84 810
8407.71 776
8408.58 807
8409.44 788
8410.31 791
8411.17 810
8412.04 819
8412.90 845
8413.77 857
8414.64 830
8415.50 826
8416.37 840
8417.23 796
8418.10 828
8418.97 835
8419.83 858
8420.70 869
8421.56 876
8422.43 880
8423.30 863
8424.16 943
8425.03 893
8425.90 887
8426.76 940
8427.63 937
8428.50 899
8429.36 898
8430.23 930
8431.10 928
8431.96 932
8432.83 947
8433.70 987
8434.56 990
8435.43 955
8436.30 1033
8437.16 1024
8438.03 1073
8438.90 1073
8439.77 1155
8440.63 1122
8441.50 1139
8442.37 1174
8443.24 1225
8444.10 1256
8444.97 1261
8445.84 1281
8446.71 1316
8447.57 1318
8448.44 1321
8449.31 1307
8450.18 1275
8451.04 1382
8451.91 1418
8452.78 1496
8453.65 1574
8454.52 1744
8455.38 1804
8456.25 1940
8457.12 2159
8457.99 2306
8458.86 2408
8459.72 2277
8460.59 2248
8461.46 2073
8462.33 1953
8463.20 1782
8464.07 1706
8464.93 1565
8465.80 1498
8466.67 1356
8467.54 1343
8468.41 1317
8469.28 1209
8470.15 1236
8471.02 1133
8471.88 1177
8472.75 1193
8473.62 1144
8474.49 1111
8475.36 1196
8476.23 1174
8477.10 1169
8477.97 1133
8478.84 1151
8479.71 1159
8480.58 1163
8481.44 1190
8482.31 1252
8483.18 1281
8484.05 1262
8484.92 1257
8485.79 1204
8486.66 1209
8487.53 1198
8488.40 1139
8489.27 1178
8490.14 1145
8491.01 1113
8491.88 1139
8492.75 1109
8493.62 1155
8494.49 1146
8495.36 1177
8496.23 1151
8497.10 1162
8497.97 1173
8498.84 1176
8499.71 1135
8500.58 1081
8501.45 1119
8502.32 1049
8503.19 1075
8504.06 1087
8504.93 1114
8505.80 1159
8506.67 1139
8507.55 1099
8508.42 1128
8509.29 1111
8510.16 1126
8511.03 1164
8511.90 1180
8512.77 1200
8513.64 1171
8514.51 1196
8515.38 1217
8516.25 1258
8517.13 1241
8518.00 1237
8518.87 1247
8519.74 1236
8520.61 1260
8521.48 1298
8522.35 1313
8523.23 1417
8524.10 1523
8524.97 1664
8525.84 1808
8526.71 1926
8527.58 2080
8528.46 2061
8529.33 2136
8530.20 2058
8531.07 1931
8531.94 1821
8532.81 1737
8533.69 1700
8534.56 1548
8535.43 1413
8536.30 1366
8537.18 1331
8538.05 1320
8538.92 1314
8539.79 1262
8540.66 1198
8541.54 1237
8542.41 1235
8543.28 1150
8544.15 1130
8545.03 1060
8545.90 1110
8546.77 1081
8547.64 1077
8548.52 1064
8549.39 1102
8550.26 1178
8551.14 1182
8552.01 1225
8552.88 1272
8553.76 1361
8554.63 1443
8555.50 1497
8556.37 1556
8557.25 1585
8558.12 1518
8558.99 1453
8559.87 1344
8560.74 1329
8561.61 1269
8562.49 1270
8563.36 1248
8564.24 1190
8565.11 1146
8565.98 1132
8566.86 1134
8567.73 1123
8568.60 1116
8569.48 1046
8570.35 1085
8571.23 1064
8572.10 1065
8572.97 1022
8573.85 1041
8574.72 1029
8575.60 1028
8576.47 1045
8577.34 1079
8578.22 1001
8579.09 1006
8579.97 1016
8580.84 1001
8581.72 1007
8582.59 983
8583.47 1060
8584.34 1003
8585.21 997
8586.09 1070
8586.96 1060
8587.84 1055
8588.71 1043
8589.59 1040
8590.46 1097
8591.34 1075
8592.21 1081
8593.09 1079
8593.96 1088
8594.84 1127
8595.71 1130
8596.59 1136
8597.46 1123
8598.34 1140
8599.22 1134
8600.09 1199
8600.97 1162
8601.84 1142
8602.72 1129
8603.59 1181
8604.47 1164
8605.34 1193
8606.22 1201
8607.10 1141
8607.97 1169
8608.85 1167
8609.72 1173
8610.60 1196
8611.47 1230
8612.35 1185
8613.23 1214
8614.10 1204
8614.98 1205
8615.86 1197
8616.73 1261
8617.61 1260
8618.48 1281
8619.36 1274
8620.24 1268
8621.11 1337
8621.99 1389
8622.87 1387
8623.74 1369
8624.62 1394
8625.50 1380
8626.37 1391
8627.25 1427
8628.13 1428
8629.00 1421
8629.88 1481
8630.76 1514
8631.64 1528
8632.51 1510
8633.39 1485
8634.27 1504
8635.14 1535
8636.02 1535
8636.90 1507
8637.78 1505
8638.65 1514
8639.53 1583
8640.41 1602
8641.29 1546
8642.16 1607
8643.04 1674
8643.92 1669
8644.80 1674
8645.67 1776
8646.55 1761
8647.43 1777
8648.31 1838
8649.18 1811
8650.06 1865
8650.94 1854
8651.82 1867
8652.70 1892
8653.58 1914
8654.45 1929
8655.33 1890
8656.21 1932
8657.09 1917
8657.97 2019
8658.84 2094
8659.72 2172
8660.60 2234
8661.48 2431
8662.36 2633
8663.24 2899
8664.12 3077
8664.99 3380
8665.87 3645
8666.75 3829
8667.63 3864
8668.51 3752
8669.39 3604
8670.27 3480
8671.15 3417
8672.03 3226
8672.91 3077
8673.78 2976
8674.66 2951
8675.54 2800
8676.42 2664
8677.30 2583
8678.18 2486
8679.06 2431
8679.94 2336
8680.82 2268
8681.70 2165
8682.58 2068
8683.46 2005
8684.34 1996
8685.22 1960
8686.10 2018
8686.98 1961
8687.86 2060
8688.74 2180
8689.62 2239
8690.50 2417
8691.38 2650
8692.26 2914
8693.14 3186
8694.02 3376
8694.90 3489
8695.78 3419
8696.66 3342
8697.54 3185
8698.42 2944
8699.30 2888
8700.18 2684
8701.06 2538
8701.94 2473
8702.82 2344
8703.70 2283
8704.58 2089
8705.46 2067
8706.34 2071
8707.23 1957
8708.11 1829
8708.99 1750
8709.87 1692
8710.75 1632
8711.63 1543
8712.51 1508
8713.39 1483
8714.27 1378
8715.16 1384
8716.04 1361
8716.92 1373
8717.80 1363
8718.68 1393
8719.56 1312
8720.44 1313
8721.33 1341
8722.21 1371
8723.09 1347
8723.97 1333
8724.85 1325
8725.73 1337
8726.62 1390
8727.50 1420
8728.38 1389
8729.26 1440
8730.14 1468
8731.03 1512
8731.91 1501
8732.79 1497
8733.67 1494
8734.55 1452
8735.44 1462
8736.32 1447
8737.20 1468
8738.08 1412
8738.97 1389
8739.85 1403
8740.73 1451
8741.61 1416
8742.50 1374
8743.38 1420
8744.26 1400
8745.14 1384
8746.03 1362
8746.91 1346
8747.79 1339
8748.68 1282
8749.56 1324
8750.44 1419
8751.33 1315
8752.21 1357
8753.09 1253
8753.97 1369
8754.86 1343
8755.74 1323
8756.62 1352
8757.51 1442
8758.39 1461
8759.28 1396
8760.16 1393
8761.04 1422
8761.93 1387
8762.81 1478
8763.69 1467
8764.58 1493
8765.46 1425
8766.34 1430
8767.23 1491
8768.11 1456
8769.00 1446
8769.88 1378
8770.76 1451
8771.65 1465
8772.53 1418
8773.42 1399
8774.30 1408
8775.19 1394
8776.07 1368
8776.95 1398
8777.84 1415
8778.72 1458
8779.61 1487
8780.49 1504
8781.38 1533
8782.26 1675
8783.15 1773
8784.03 1780
8784.92 1777
8785.80 1743
8786.69 1774
8787.57 1644
8788.46 1620
8789.34 1546
8790.23 1495
8791.11 1501
8792.00 1417
8792.88 1381
8793.77 1322
8794.65 1317
8795.54 1294
8796.42 1267
8797.31 1298
8798.19 1291
8799.08 1290
8799.96 1325
8800.85 1288
8801.74 1302
8802.62 1351
8803.51 1280
8804.39 1276
8805.28 1235
8806.16 1202
8807.05 1203
8807.94 1166
8808.82 1151
8809.71 1163
8810.59 1111
8811.48 1090
8812.37 1146
8813.25 1174
8814.14 1140
8815.03 1128
8815.91 1136
8816.80 1149
8817.68 1176
8818.57 1140
8819.46 1131
8820.34 1146
8821.23 1124
8822.12 1138
8823.00 1092
8823.89 1120
8824.78 1136
8825.66 1125
8826.55 1140
8827.44 1109
8828.33 1051
8829.21 1097
8830.10 1105
8830.99 1072
8831.87 1092
8832.76 1065
8833.65 1019
8834.54 1072
8835.42 1063
8836.31 1026
8837.20 1038
8838.08 1032
8838.97 1021
8839.86 1040
8840.75 981
8841.64 1029
8842.52 989
8843.41 995
8844.30 997
8845.19 962
8846.07 1031
8846.96 1017
8847.85 1010
8848.74 1023
8849.63 971
8850.51 985
8851.40 954
8852.29 942
8853.18 963
8854.07 925
8854.96 885
8855.84 924
8856.73 941
8857.62 861
8858.51 904
8859.40 912
8860.29 893
8861.17 912
8862.06 914
8862.95 892
8863.84 901
8864.73 915
8865.62 938
8866.51 913
8867.40 867
8868.29 885
8869.17 890
8870.06 875
8870.95 887
8871.84 839
8872.73 844
8873.62 828
8874.51 815
8875.40 840
8876.29 829
8877.18 836
8878.07 834
8878.96 843
8879.85 843
8880.74 809
8881.63 803
8882.51 819
8883.40 782
8884.29 797
8885.18 789
8886.07 798
8886.96 829
8887.85 829
8888.74 775
8889.63 758
8890.52 764
8891.41 753
8892.30 724
8893.19 721
8894.09 749
8894.98 713
8895.87 707
8896.76 753
8897.65 718
8898.54 733
8899.43 728
8900.32 718
8901.21 703
8902.10 723
8902.99 720
8903.88 720
8904.77 703
8905.66 723
8906.55 698
8907.44 681
8908.34 746
8909.23 712
8910.12 732
8911.01 707
8911.90 723
8912.79 746
8913.68 695
8914.57 724
8915.47 700
8916.36 681
8917.25 722
8918.14 702
8919.03 684
8919.92 693
8920.81 685
8921.71 705
8922.60 659
8923.49 705
8924.38 664
8925.27 696
8926.16 670
8927.06 676
8927.95 659
8928.84 678
8929.73 722
8930.62 641
8931.52 654
8932.41 678
8933.30 676
8934.19 630
8935.09 658
8935.98 669
8936.87 637
8937.76 636
8938.66 656
8939.55 660
8940.44 649
8941.33 662
8942.23 630
8943.12 664
8944.01 630
8944.90 640
8945.80 616
8946.69 636
8947.58 644
8948.48 622
8949.37 625
8950.26 664
8951.16 644
8952.05 618
8952.94 619
8953.84 632
8954.73 605
8955.62 611
8956.52 636
8957.41 608
8958.30 633
8959.20 618
8960.09 635
8960.98 623
8961.88 634
8962.77 601
8963.66 618
8964.56 625
8965.45 651
8966.35 610
8967.24 603
8968.13 623
8969.03 666
8969.92 663
8970.82 617
8971.71 649
8972.60 638
8973.50 663
8974.39 617
8975.29 657
8976.18 671
8977.08 664
8977.97 621
8978.87 615
8979.76 639
8980.65 636
8981.55 628
8982.44 653
8983.34 641
8984.23 657
8985.13 643
8986.02 597
8986.92 634
8987.81 626
8988.71 607
8989.60 595
8990.50 606
8991.39 615
8992.29 607
8993.18 630
8994.08 655
8994.97 616
8995.87 611
8996.76 624
8997.66 618
8998.56 599
8999.45 595
9000.35 634
9001.24 632
9002.14 598
9003.03 632
9003.93 632
9004.83 621
9005.72 659
9006.62 594
9007.51 619
9008.41 590
9009.31 645
9010.20 637
9011.10 592
9011.99 595
9012.89 612
9013.79 617
9014.68 579
9015.58 630
9016.48 574
9017.37 581
9018.27 576
9019.16 596
9020.06 570
9020.96 590
9021.85 582
9022.75 606
9023.65 589
9024.54 561
9025.44 569
9026.34 581
9027.24 570
9028.13 574
9029.03 576
9029.93 556
9030.82 572
9031.72 574
9032.62 534
9033.52 557
9034.41 549
9035.31 547
9036.21 585
9037.10 579
9038.00 603
9038.90 594
9039.80 581
9040.69 580
9041.59 579
9042.49 607
9043.39 555
9044.29 581
9045.18 575
9046.08 561
9046.98 561
9047.88 586
9048.78 570
9049.67 580
9050.57 581
9051.47 599
9052.37 593
9053.27 584
9054.16 629
9055.06 585
9055.96 606
9056.86 581
9057.76 603
9058.66 595
9059.55 596
9060.45 591
9061.35 617
9062.25 587
9063.15 630
9064.05 603
9064.95 589
9065.85 592
9066.74 616
9067.64 630
9068.54 623
9069.44 595
9070.34 564
9071.24 583
9072.14 572
9073.04 592
9073.94 554
9074.84 603
9075.74 595
9076.64 592
9077.53 572
9078.43 616
9079.33 596
9080.23 625
9081.13 639
9082.03 628
9082.93 607
9083.83 598
9084.73 644
9085.63 599
9086.53 626
9087.43 619
9088.33 592
9089.23 586
9090.13 619
9091.03 593
9091.93 618
9092.83 612
9093.73 595
9094.63 632
9095.53 613
9096.43 650
9097.33 644
9098.23 651
9099.13 682
9100.04 659
9100.94 666
9101.84 688
9102.74 599
9103.64 625
9104.54 624
9105.44 632
9106.34 579
9107.24 580
9108.14 617
9109.04 553
9109.94 603
9110.85 590
9111.75 598
9112.65 626
9113.55 636
9114.45 577
9115.35 624
9116.25 593
9117.15 607
9118.06 594
9118.96 596
9119.86 572
9120.76 586
9121.66 551
9122.56 562
9123.46 603
9124.37 590
9125.27 582
9126.17 567
9127.07 578
9127.97 586
9128.88 628
9129.78 599
9130.68 581
9131.58 569
9132.48 577
9133.39 527
9134.29 577
9135.19 564
9136.09 556
9137.00 534
9137.90 536
9138.80 595
9139.70 565
9140.61 574
9141.51 572
9142.41 584
9143.31 560
9144.22 598
9145.12 591
9146.02 594
9146.92 570
9147.83 573
9148.73 546
9149.63 557
9150.54 592
9151.44 539
9152.34 545
9153.25 564
9154.15 596
9155.05 566
9155.96 579
9156.86 557
9157.76 603
9158.67 575
9159.57 620
9160.47 573
9161.38 586
9162.28 561
9163.18 532
9164.09 534
9164.99 580
9165.90 609
9166.80 574
9167.70 621
9168.61 606
9169.51 610
9170.42 605
9171.32 607
9172.22 588
9173.13 601
9174.03 590
9174.94 611
9175.84 574
9176.74 572
9177.65 610
9178.55 591
9179.46 543
9180.36 585
9181.27 550
9182.17 567
9183.08 598
9183.98 577
9184.89 595
9185.79 565
9186.70 575
9187.60 526
9188.51 619
9189.41 610
9190.32 621
9191.22 585
9192.13 580
9193.03 575
9193.94 589
9194.84 563
9195.75 552
9196.65 593
9197.56 577
9198.46 602
9199.37 565
9200.27 630
9201.18 592
9202.08 627
9202.99 602
9203.90 670
9204.80 582
9205.71 603
9206.61 608
9207.52 586
9208.42 588
9209.33 581
9210.24 592
9211.14 562
9212.05 536
9212.95 534
9213.86 602
9214.77 536
9215.67 547
9216.58 567
9217.49 554
9218.39 568
9219.30 591
9220.21 558
9221.11 560
9222.02 544
9222.93 551
9223.83 607
9224.74 565
9225.65 572
9226.55 556
9227.46 553
9228.37 533
9229.27 551
9230.18 536
9231.09 529
9231.99 516
9232.90 577
9233.81 599
9234.72 555
9235.62 609
9236.53 557
9237.44 552
9238.34 541
9239.25 598
9240.16 521
9241.07 566
9241.97 543
9242.88 542
9243.79 575
9244.70 575
9245.61 584
9246.51 574
9247.42 530
9248.33 551
9249.24 504
9250.14 530
9251.05 541
9251.96 521
9252.87 494
9253.78 546
9254.69 577
9255.59 552
9256.50 548
9257.41 537
9258.32 570
9259.23 551
9260.14 554
9261.04 530
9261.95 544
9262.86 548
9263.77 577
9264.68 572
9265.59 577
9266.50 563
9267.40 549
9268.31 546
9269.22 528
9270.13 599
9271.04 563
9271.95 533
9272.86 559
9273.77 592
9274.68 551
9275.59 539
9276.49 570
9277.40 590
9278.31 552
9279.22 549
9280.13 582
9281.04 551
9281.95 537
9282.86 545
9283.77 543
9284.68 539
9285.59 558
9286.50 574
9287.41 594
9288.32 548
9289.23 560
9290.14 542
9291.05 555
9291.96 610
9292.87 562
9293.78 574
9294.69 550
9295.60 569
9296.51 554
9297.42 572
9298.33 575
9299.24 579
9300.15 620
9301.06 623
9301.97 628
9302.88 606
9303.79 603
9304.70 586
9305.61 602
9306.53 587
9307.44 630
9308.35 613
9309.26 618
9310.17 621
9311.08 663
9311.99 673
9312.90 677
9313.81 651
9314.72 676
9315.63 657
9316.55 651
9317.46 643
9318.37 627
9319.28 640
9320.19 598
9321.10 605
9322.01 631
9322.93 642
9323.84 548
9324.75 564
9325.66 583
9326.57 624
9327.48 569
9328.40 576
9329.31 572
9330.22 580
9331.13 568
9332.04 577
9332.96 599
9333.87 589
9334.78 572
9335.69 559
9336.60 577
9337.52 561
9338.43 565
9339.34 566
9340.25 555
9341.17 560
9342.08 612
9342.99 580
9343.90 575
9344.82 574
9345.73 598
9346.64 583
9347.55 576
9348.47 595
9349.38 589
9350.29 626
9351.21 572
9352.12 567
9353.03 546
9353.94 573
9354.86 565
9355.77 569
9356.68 560
9357.60 575
9358.51 576
9359.42 571
9360.34 588
9361.25 533
9362.16 541
9363.08 606
9363.99 582
9364.90 530
9365.82 549
9366.73 566
9367.65 557
9368.56 506
9369.47 583
9370.39 601
9371.30 569
9372.21 540
9373.13 566
9374.04 581
9374.96 561
9375.87 575
9376.79 593
9377.70 593
9378.61 582
9379.53 613
9380.44 641
9381.36 617
9382.27 618
9383.19 612
9384.10 570
9385.01 579
9385.93 595
9386.84 589
9387.76 641
9388.67 582
9389.59 656
9390.50 603
9391.42 653
9392.33 649
9393.25 652
9394.16 668
9395.08 628
9395.99 627
9396.91 671
9397.82 656
9398.74 643
9399.65 646
9400.57 664
9401.48 669
9402.40 625
9403.32 631
9404.23 620
9405.15 604
9406.06 604
9406.98 630
9407.89 610
9408.81 594
9409.73 602
9410.64 624
9411.56 625
9412.47 592
9413.39 581
9414.30 583
9415.22 587
9416.14 650
9417.05 625
9417.97 607
9418.89 594
9419.80 592
9420.72 645
9421.63 654
9422.55 605
9423.47 601
9424.38 588
9425.30 556
9426.22 606
9427.13 632
9428.05 624
9428.97 626
9429.88 632
9430.80 626
9431.72 594
9432.63 590
9433.55 591
9434.47 641
9435.38 630
9436.30 635
9437.22 595
9438.14 628
9439.05 659
9439.97 650
9440.89 663
9441.81 644
9442.72 607
9443.64 622
9444.56 665
9445.47 672
9446.39 664
9447.31 641
9448.23 650
9449.15 622
9450.06 671
9450.98 660
9451.90 680
9452.82 670
9453.73 685
9454.65 702
9455.57 711
9456.49 701
9457.41 706
9458.32 707
9459.24 693
9460.16 704
9461.08 657
9462.00 635
9462.92 654
9463.83 642
9464.75 626
9465.67 612
9466.59 659
9467.51 630
9468.43 622
9469.35 598
9470.26 632
9471.18 659
9472.10 640
9473.02 660
9473.94 658
9474.86 672
9475.78 678
9476.70 613
9477.62 670
9478.54 643
9479.45 663
9480.37 706
9481.29 708
9482.21 698
9483.13 711
9484.05 702
9484.97 705
9485.89 753
9486.81 736
9487.73 700
9488.65 701
9489.57 713
9490.49 720
9491.41 660
9492.33 680
9493.25 665
9494.17 627
9495.09 677
9496.01 680
9496.93 637
9497.85 648
9498.77 675
9499.69 685
9500.61 697
9501.53 664
9502.45 664
9503.37 688
9504.29 695
9505.21 704
9506.13 716
9507.05 667
9507.97 650
9508.89 691
9509.81 740
9510.73 697
9511.65 701
9512.57 705
9513.49 774
9514.42 753
9515.34 745
9516.26 716
9517.18 764
9518.10 746
9519.02 778
9519.94 798
9520.86 812
9521.78 837
9522.71 929
9523.63 916
9524.55 925
9525.47 908
9526.39 880
9527.31 902
9528.23 891
9529.16 851
9530.08 807
9531.00 850
9531.92 827
9532.84 806
9533.76 799
9534.69 804
9535.61 760
9536.53 762
9537.45 755
9538.37 776
9539.30 777
9540.22 763
9541.14 781
9542.06 771
9542.98 779
9543.91 761
9544.83 797
9545.75 749
9546.67 785
9547.60 809
9548.52 853
9549.44 794
9550.36 752
9551.29 779
9552.21 815
9553.13 766
9554.06 779
9554.98 808
9555.90 757
9556.82 784
9557.75 795
9558.67 782
9559.59 804
9560.52 795
9561.44 823
9562.36 825
9563.29 836
9564.21 853
9565.13 863
9566.06 868
9566.98 814
9567.90 848
9568.83 820
9569.75 819
9570.67 838
9571.60 841
9572.52 850
9573.44 802
9574.37 891
9575.29 879
9576.22 858
9577.14 881
9578.06 876
9578.99 873
9579.91 861
9580.84 879
9581.76 876
9582.68 889
9583.61 874
9584.53 918
9585.46 874
9586.38 888
9587.31 934
9588.23 905
9589.15 894
9590.08 940
9591.00 919
9591.93 905
9592.85 917
9593.78 928
9594.70 945
9595.63 978
9596.55 964
9597.48 1009
9598.40 1046
9599.33 1053
9600.25 1076
9601.18 1094
9602.10 1098
9603.03 1077
9603.95 1123
9604.88 1129
9605.80 1078
9606.73 1067
9607.65 1086
9608.58 1046
9609.50 1028
9610.43 1023
9611.35 1018
9612.28 1043
9613.21 1000
9614.13 945
9615.06 945
9615.98 962
9616.91 994
9617.84 984
9618.76 954
9619.69 982
9620.61 954
9621.54 978
9622.47 981
9623.39 980
9624.32 990
9625.24 1052
9626.17 1046
9627.10 1046
9628.02 1100
9628.95 1022
9629.88 1046
9630.80 1030
9631.73 1073
9632.65 1081
9633.58 1088
9634.51 1083
9635.43 1103
9636.36 1097
9637.29 1146
9638.22 1113
9639.14 1132
9640.07 1142
9641.00 1190
9641.92 1237
9642.85 1176
9643.78 1258
9644.70 1220
9645.63 1235
9646.56 1256
9647.49 1231
9648.41 1277
9649.34 1307
9650.27 1220
9651.20 1282
9652.12 1308
9653.05 1249
9653.98 1248
9654.91 1245
9655.83 1266
9656.76 1254
9657.69 1262
9658.62 1259
9659.55 1241
9660.47 1219
9661.40 1271
9662.33 1259
9663.26 1254
9664.19 1260
9665.11 1280
9666.04 1253
9666.97 1267
9667.90 1288
9668.83 1322
9669.75 1382
9670.68 1307
9671.61 1369
9672.54 1400
9673.47 1388
9674.40 1401
9675.33 1417
9676.25 1354
9677.18 1406
9678.11 1369
9679.04 1372
9679.97 1393
9680.90 1405
9681.83 1472
9682.76 1472
9683.69 1489
9684.61 1503
9685.54 1438
9686.47 1450
9687.40 1518
9688.33 1492
9689.26 1487
9690.19 1479
9691.12 1534
9692.05 1532
9692.98 1525
9693.91 1544
9694.84 1576
9695.77 1634
9696.70 1564
9697.63 1642
9698.56 1740
9699.49 1808
9700.42 1870
9701.35 1944
9702.28 1904
9703.21 1910
9704.14 1911
9705.07 1797
9706.00 1742
9706.93 1685
9707.86 1669
9708.79 1641
9709.72 1580
9710.65 1575
9711.58 1613
9712.51 1627
9713.44 1590
9714.37 1571
9715.30 1595
9716.23 1553
9717.16 1625
9718.09 1610
9719.02 1636
9719.95 1569
9720.88 1559
9721.81 1480
9722.75 1421
9723.68 1424
9724.61 1390
9725.54 1369
9726.47 1297
9727.40 1323
9728.33 1315
9729.26 1318
9730.19 1277
9731.13 1249
9732.06 1280
9732.99 1311
9733.92 1310
9734.85 1320
9735.78 1288
9736.71 1305
9737.65 1270
9738.58 1235
9739.51 1332
9740.44 1322
9741.37 1310
9742.30 1287
9743.24 1232
9744.17 1204
9745.10 1206
9746.03 1206
9746.96 1263
9747.90 1216
9748.83 1188
9749.76 1231
9750.69 1232
9751.63 1250
9752.56 1249
9753.49 1238
9754.42 1233
9755.36 1244
9756.29 1266
9757.22 1208
9758.15 1170
9759.09 1168
9760.02 1202
9760.95 1163
9761.88 1137
9762.82 1228
9763.75 1263
9764.68 1191
9765.62 1169
9766.55 1174
9767.48 1198
9768.41 1221
9769.35 1240
9770.28 1250
9771.21 1259
9772.15 1226
9773.08 1209
9774.01 1192
9774.95 1217
9775.88 1230
9776.81 1255
9777.75 1233
9778.68 1247
9779.62 1250
9780.55 1324
9781.48 1297
9782.42 1296
9783.35 1317
9784.28 1355
9785.22 1325
9786.15 1341
9787.09 1338
9788.02 1300
9788.95 1358
9789.89 1275
9790.82 1316
9791.76 1297
9792.69 1272
9793.63 1235
9794.56 1279
9795.49 1258
9796.43 1285
9797.36 1338
9798.30 1358
9799.23 1389
9800.17 1415
9801.10 1454
9802.04 1425
9802.97 1410
9803.91 1453
9804.84 1355
9805.78 1302
9806.71 1258
9807.65 1229
9808.58 1190
9809.52 1137
9810.45 1107
9811.39 1045
9812.32 1063
9813.26 1098
9814.19 1021
9815.13 1021
9816.06 1019
9817.00 1028
9817.93 1018
9818.87 985
9819.80 980
9820.74 993
9821.68 978
9822.61 975
9823.55 970
9824.48 963
9825.42 954
9826.35 968
9827.29 960
9828.23 950
9829.16 940
9830.10 940
9831.03 946
9831.97 944
9832.91 959
9833.84 963
9834.78 978
9835.72 960
9836.65 936
9837.59 952
9838.52 925
9839.46 963
9840.40 973
9841.33 994
9842.27 977
9843.21 963
9844.14 973
9845.08 986
9846.02 927
9846.95 993
9847.89 950
9848.83 929
9849.77 937
9850.70 983
9851.64 999
9852.58 951
9853.51 956
9854.45 970
9855.39 925
9856.33 962
9857.26 947
9858.20 963
9859.14 958
9860.08 937
9861.01 986
9861.95 974
9862.89 945
9863.83 884
9864.76 916
9865.70 926
9866.64 906
9867.58 922
9868.51 897
9869.45 893
9870.39 874
9871.33 867
9872.27 892
9873.20 900
9874.14 879
9875.08 883
9876.02 923
9876.96 926
9877.90 928
9878.83 946
9879.77 931
9880.71 954
9881.65 917
9882.59 902
9883.53 896
9884.47 877
9885.40 880
9886.34 903
9887.28 893
9888.22 871
9889.16 870
9890.10 874
9891.04 857
9891.98 882
9892.91 865
9893.85 828
9894.79 860
9895.73 832
9896.67 865
9897.61 871
9898.55 826
9899.49 795
9900.43 854
9901.37 869
9902.31 848
9903.25 889
9904.19 863
9905.13 866
9906.07 908
9907.01 886
9907.95 868
9908.89 859
9909.83 877
9910.77 904
9911.71 912
9912.65 882
9913.59 887
9914.53 863
9915.47 908
9916.41 837
9917.35 876
9918.29 906
9919.23 853
9920.17 893
9921.11 916
9922.05 953
9922.99 971
9923.93 1010
9924.87 1035
9925.81 1041
9926.75 1116
9927.69 1136
9928.63 1153
9929.57 1155
9930.51 1153
9931.45 1148
9932.39 1142
9933.34 1100
9934.28 1069
9935.22 1043
9936.16 973
9937.10 981
9938.04 890
9938.98 892
9939.92 909
9940.87 860
9941.81 869
9942.75 864
9943.69 873
9944.63 880
9945.57 881
9946.51 885
9947.46 904
9948.40 958
9949.34 951
9950.28 983
9951.22 1018
9952.16 1060
9953.11 1017
9954.05 1005
9954.99 983
9955.93 972
9956.87 966
9957.82 981
9958.76 955
9959.70 870
9960.64 889
9961.59 868
9962.53 886
9963.47 839
9964.41 796
9965.35 765
9966.30 750
9967.24 771
9968.18 771
9969.13 755
9970.07 782
9971.01 800
9971.95 729
9972.90 751
9973.84 738
9974.78 744
9975.73 762
9976.67 748
9977.61 717
9978.55 728
9979.50 685
9980.44 755
9981.38 735
9982.33 721
9983.27 725
9984.21 769
9985.16 746
9986.10 716
9987.04 757
9987.99 741
9988.93 730
9989.88 736
9990.82 721
9991.76 724
9992.71 749
9993.65 738
9994.59 746
9995.54 739
9996.48 712
9997.43 777
9998.37 719
9999.31 701
10000.26 707
10001.20 685
10002.15 664
10003.09 696
10004.04 679
10004.98 686
10005.92 717
10006.87 703
10007.81 686
10008.76 746
10009.70 678
10010.65 703
10011.59 718
10012.54 684
10013.48 659
10014.43 673
10015.37 718
10016.32 704
10017.26 708
10018.21 674
10019.15 723
10020.10 696
10021.04 659
10021.99 695
10022.93 695
10023.88 699
10024.82 704
10025.77 710
10026.71 694
10027.66 683
10028.60 684
10029.55 685
10030.49 648
10031.44 644
10032.39 663
10033.33 691
10034.28 646
10035.22 699
10036.17 667
10037.11 654
10038.06 635
10039.01 663
10039.95 708
10040.90 677
10041.84 656
10042.79 651
10043.74 656
10044.68 661
10045.63 680
10046.58 622
10047.52 652
10048.47 647
10049.41 612
10050.36 663
10051.31 655
10052.25 622
10053.20 636
10054.15 648
10055.09 660
10056.04 640
10056.99 655
10057.93 665
10058.88 639
10059.83 630
10060.78 627
10061.72 647
10062.67 629
10063.62 616
10064.56 642
10065.51 632
10066.46 605
10067.41 618
10068.35 637
10069.30 617
10070.25 623
10071.20 637
10072.14 645
10073.09 630
10074.04 637
10074.99 627
10075.93 613
10076.88 594
10077.83 636
10078.78 659
10079.72 622
10080.67 622
10081.62 608
10082.57 622
10083.52 633
10084.46 635
10085.41 659
10086.36 631
10087.31 648
10088.26 637
10089.21 613
10090.15 676
10091.10 605
10092.05 618
10093.00 635
10093.95 606
10094.90 628
10095.85 622
10096.79 629
10097.74 633
10098.69 610
10099.64 619
10100.59 652
10101.54 624
10102.49 630
10103.44 649
10104.39 623
10105.33 599
10106.28 670
10107.23 652
10108.18 607
10109.13 616
10110.08 641
10111.03 625
10111.98 603
10112.93 616
10113.88 635
10114.83 601
10115.78 596
10116.73 601
10117.68 602
10118.63 604
10119.58 574
10120.53 610
10121.48 619
10122.43 622
10123.38 584
10124.33 632
10125.28 647
10126.23 601
10127.18 580
10128.13 613
10129.08 612
10130.03 584
10130.98 630
10131.93 654
10132.88 664
10133.83 643
10134.78 601
10135.73 658
10136.68 622
10137.63 646
10138.58 663
10139.53 654
10140.48 638
10141.43 681
10142.38 679
10143.33 693
10144.29 685
10145.24 670
10146.19 695
10147.14 674
10148.09 656
10149.04 717
10149.99 673
10150.94 678
10151.89 680
10152.85 731
10153.80 737
10154.75 700
10155.70 712
10156.65 728
10157.60 667
10158.55 678
10159.51 723
10160.46 747
10161.41 772
10162.36 742
10163.31 753
10164.26 750
10165.22 752
10166.17 778
10167.12 809
10168.07 811
10169.02 751
10169.98 770
10170.93 794
10171.88 800
10172.83 797
10173.79 808
10174.74 849
10175.69 856
10176.64 850
10177.60 877
10178.55 853
10179.50 865
10180.45 871
10181.41 885
10182.36 867
10183.31 905
10184.26 910
10185.22 924
10186.17 903
10187.12 895
10188.08 932
10189.03 945
10189.98 943
10190.93 893
10191.89 913
10192.84 991
10193.79 945
10194.75 924
10195.70 957
10196.65 946
10197.61 984
10198.56 1000
10199.51 981
10200.47 963
10201.42 992
10202.38 1021
10203.33 1009
10204.28 1032
10205.24 1036
10206.19 1021
10207.14 1120
10208.10 1129
10209.05 1134
10210.01 1192
10210.96 1172
10211.91 1186
10212.87 1164
10213.82 1156
10214.78 1060
10215.73 1041
10216.69 1029
10217.64 948
10218.59 980
10219.55 955
10220.50 963
10221.46 959
10222.41 905
10223.37 890
10224.32 950
10225.28 888
10226.23 882
10227.19 939
10228.14 934
10229.10 891
10230.05 912
10231.01 934
10231.96 942
10232.92 968
10233.87 982
10234.83 996
10235.78 1031
10236.74 1007
10237.69 1002
10238.65 1022
10239.60 1017
10240.56 1074
10241.51 1050
10242.47 1061
10243.42 999
10244.38 911
10245.34 925
10246.29 906
10247.25 927
10248.20 828
10249.16 828
10250.11 796
10251.07 852
10252.03 855
10252.98 850
10253.94 814
10254.89 814
10255.85 793
10256.81 811
10257.76 812
10258.72 768
10259.68 751
10260.63 755
10261.59 790
10262.55 716
10263.50 695
10264.46 724
10265.41 707
10266.37 732
10267.33 727
10268.28 717
10269.24 698
10270.20 695
10271.16 711
10272.11 715
10273.07 726
10274.03 719
10274.98 728
10275.94 724
10276.90 720
10277.85 691
10278.81 689
10279.77 697
10280.73 658
10281.68 692
10282.64 651
10283.60 666
10284.56 651
10285.51 665
10286.47 648
10287.43 642
10288.39 673
10289.34 635
10290.30 667
10291.26 682
10292.22 696
10293.18 630
10294.13 661
10295.09 623
10296.05 642
10297.01 656
10297.97 658
10298.92 636
10299.88 647
10300.84 657
10301.80 673
10302.76 664
10303.72 627
10304.67 659
10305.63 629
10306.59 621
10307.55 619
10308.51 618
10309.47 627
10310.43 639
10311.38 639
10312.34 628
10313.30 619
10314.26 657
10315.22 655
10316.18 635
10317.14 647
10318.10 642
10319.06 677
10320.01 629
10320.97 628
10321.93 632
10322.89 646
10323.85 622
10324.81 619
10325.77 599
10326.73 584
10327.69 627
10328.65 621
10329.61 629
10330.57 609
10331.53 606
10332.49 633
10333.45 644
10334.41 598
10335.37 583
10336.33 606
10337.29 597
10338.25 615
10339.21 583
10340.17 562
10341.13 577
10342.09 548
10343.05 537
10344.01 526
10344.97 557
10345.93 575
10346.89 565
10347.85 559
10348.81 553
10349.77 565
10350.73 553
10351.69 560
10352.65 573
10353.61 611
10354.57 570
10355.53 551
10356.49 549
10357.46 551
10358.42 559
10359.38 563
10360.34 566
10361.30 580
10362.26 560
10363.22 509
10364.18 505
10365.14 546
10366.11 541
10367.07 514
10368.03 534
10368.99 521
10369.95 510
10370.91 537
10371.87 541
10372.84 527
10373.80 518
10374.76 503
10375.72 528
10376.68 530
10377.64 511
10378.61 534
10379.57 519
10380.53 540
10381.49 505
10382.45 522
10383.42 541
10384.38 516
10385.34 523
10386.30 512
10387.27 518
10388.23 529
10389.19 500
10390.15 526
10391.11 494
10392.08 480
10393.04 521
10394.00 511
10394.96 519
10395.93 505
10396.89 548
10397.85 514
10398.82 500
10399.78 525
10400.74 487
10401.70 494
10402.67 501
10403.63 518
10404.59 498
10405.56 511
10406.52 519
10407.48 506
10408.45 519
10409.41 513
10410.37 477
10411.34 510
10412.30 527
10413.26 506
10414.23 487
10415.19 514
10416.15 550
10417.12 521
10418.08 539
10419.04 522
10420.01 554
10420.97 539
10421.94 539
10422.90 545
10423.86 533
10424.83 501
10425.79 548
10426.76 551
10427.72 528
10428.68 519
10429.65 511
10430.61 512
10431.58 500
10432.54 514
10433.51 504
10434.47 468
10435.44 493
10436.40 489
10437.36 480
10438.33 478
10439.29 486
10440.26 518
10441.22 476
10442.19 477
10443.15 503
10444.12 510
10445.08 482
10446.05 462
10447.01 476
10447.98 464
10448.94 485
10449.91 459
10450.87 460
10451.84 463
10452.80 490
10453.77 506
10454.73 474
10455.70 472
10456.67 495
10457.63 488
10458.60 465
10459.56 450
10460.53 446
10461.49 481
10462.46 497
10463.43 479
10464.39 488
10465.36 508
10466.32 495
10467.29 509
10468.25 475
10469.22 487
10470.19 466
10471.15 473
10472.12 481
10473.09 456
10474.05 470
10475.02 459
10475.98 524
10476.95 486
10477.92 490
10478.88 496
10479.85 493
10480.82 487
10481.78 508
10482.75 474
10483.72 489
10484.68 508
10485.65 513
10486.62 495
10487.58 502
10488.55 476
10489.52 493
10490.49 496
10491.45 483
10492.42 506
10493.39 474
10494.35 495
10495.32 502
10496.29 471
10497.26 453
10498.22 513
10499.19 486
10500.16 486
10501.13 508
10502.09 500
10503.06 475
10504.03 457
10505.00 483
10505.96 502
10506.93 497
10507.90 531
10508.87 490
10509.84 503
10510.80 493
10511.77 489
10512.74 512
10513.71 488
10514.68 492
10515.64 481
10516.61 475
10517.58 497
10518.55 468
10519.52 464
10520.49 478
10521.45 465
10522.42 483
10523.39 474
10524.36 461
10525.33 488
10526.30 485
10527.27 492
10528.23 516
10529.20 472
10530.17 495
10531.14 473
10532.11 497
10533.08 526
10534.05 499
10535.02 497
10535.99 495
10536.96 517
10537.93 522
10538.89 506
10539.86 514
10540.83 509
10541.80 539
10542.77 505
10543.74 517
10544.71 514
10545.68 513
10546.65 533
10547.62 483
10548.59 507
10549.56 497
10550.53 521
10551.50 473
10552.47 484
10553.44 482
10554.41 500
10555.38 508
10556.35 525
10557.32 515
10558.29 536
10559.26 502
10560.23 535
10561.20 524
10562.17 562
10563.14 558
10564.11 537
10565.08 541
10566.05 549
10567.02 552
10567.99 544
10568.96 548
10569.93 523
10570.91 554
10571.88 545
10572.85 537
10573.82 506
10574.79 497
10575.76 499
10576.73 542
10577.70 528
10578.67 544
10579.64 516
10580.62 536
10581.59 526
10582.56 517
10583.53 528
10584.50 560
10585.47 541
10586.44 562
10587.42 515
10588.39 520
10589.36 541
10590.33 561
10591.30 540
10592.27 569
10593.25 574
10594.22 561
10595.19 555
10596.16 552
10597.13 531
10598.10 572
10599.08 580
10600.05 569
10601.02 541
10601.99 552
10602.97 568
10603.94 591
10604.91 573
10605.88 597
10606.85 628
10607.83 651
10608.80 655
10609.77 687
10610.74 698
10611.72 656
10612.69 710
10613.66 652
10614.64 688
10615.61 676
10616.58 646
10617.55 644
10618.53 635
10619.50 616
10620.47 613
10621.45 575
10622.42 581
10623.39 535
10624.37 582
10625.34 534
10626.31 569
10627.29 530
10628.26 538
10629.23 562
10630.21 535
10631.18 538
10632.15 550
10633.13 574
10634.10 529
10635.07 553
10636.05 567
10637.02 594
10638.00 543
10638.97 584
10639.94 578
10640.92 602
10641.89 622
10642.87 616
10643.84 612
10644.81 581
10645.79 587
10646.76 553
10647.74 559
10648.71 537
10649.68 576
10650.66 536
10651.63 556
10652.61 527
10653.58 538
10654.56 552
10655.53 526
10656.51 518
10657.48 518
10658.46 527
10659.43 470
10660.41 479
10661.38 485
10662.36 491
10663.33 507
10664.31 494
10665.28 486
10666.26 488
10667.23 469
10668.21 501
10669.18 489
10670.16 496
10671.13 500
10672.11 498
10673.08 492
10674.06 480
10675.03 529
10676.01 515
10676.99 506
10677.96 474
10678.94 514
10679.91 512
10680.89 525
10681.86 514
10682.84 516
10683.82 536
10684.79 507
10685.77 541
10686.74 517
10687.72 504
10688.70 489
10689.67 535
10690.65 517
10691.63 472
10692.60 473
10693.58 520
10694.55 509
10695.53 501
10696.51 499
10697.48 480
10698.46 514
10699.44 462
10700.41 485
10701.39 463
10702.37 498
10703.34 504
10704.32 496
10705.30 485
10706.27 451
10707.25 461
10708.23 481
10709.21 516
10710.18 492
10711.16 461
10712.14 518
10713.11 502
10714.09 485
10715.07 459
10716.05 460
10717.02 494
10718.00 511
10718.98 471
10719.96 460
10720.93 496
10721.91 496
10722.89 499
10723.87 486
10724.85 450
10725.82 497
10726.80 494
10727.78 495
10728.76 489
10729.74 498
10730.71 474
10731.69 499
10732.67 486
10733.65 481
10734.63 483
10735.60 509
10736.58 481
10737.56 456
10738.54 457
10739.52 486
10740.50 500
10741.48 474
10742.45 499
10743.43 436
10744.41 482
10745.39 510
10746.37 500
10747.35 496
10748.33 500
10749.31 495
10750.28 497
10751.26 492
10752.24 472
10753.22 497
10754.20 450
10755.18 486
10756.16 507
10757.14 496
10758.12 516
10759.10 507
10760.08 501
10761.06 483
10762.04 478
10763.01 490
10763.99 515
10764.97 485
10765.95 471
10766.93 486
10767.91 522
10768.89 524
10769.87 491
10770.85 470
10771.83 490
10772.81 513
10773.79 519
10774.77 468
10775.75 496
10776.73 534
10777.71 533
10778.69 527
10779.67 523
10780.65 549
10781.63 519
10782.62 524
10783.60 559
10784.58 552
10785.56 519
10786.54 502
10787.52 562
10788.50 553
10789.48 530
10790.46 553
10791.44 556
10792.42 522
10793.40 518
10794.38 505
10795.37 538
10796.35 547
10797.33 527
10798.31 545
10799.29 544
10800.27 515
10801.25 506
10802.23 518
10803.21 531
10804.20 504
10805.18 521
10806.16 509
10807.14 499
10808.12 510
10809.10 518
10810.09 520
10811.07 537
10812.05 541
10813.03 506
10814.01 534
10815.00 534
10815.98 496
10816.96 500
10817.94 487
10818.92 512
10819.91 514
10820.89 540
10821.87 511
10822.85 486
10823.83 510
10824.82 520
10825.80 523
10826.78 534
10827.76 561
10828.75 561
10829.73 509
10830.71 537
10831.69 530
10832.68 534
10833.66 543
10834.64 526
10835.63 561
10836.61 565
10837.59 544
10838.57 546
10839.56 541
10840.54 554
10841.52 553
10842.51 576
10843.49 552
10844.47 546
10845.46 552
10846.44 541
10847.42 561
10848.41 557
10849.39 585
10850.37 556
10851.36 587
10852.34 545
10853.32 572
10854.31 577
10855.29 582
10856.28 566
10857.26 576
10858.24 589
10859.23 581
10860.21 593
10861.20 585
10862.18 606
10863.16 608
10864.15 614
10865.13 609
10866.12 595
10867.10 600
10868.08 645
10869.07 616
10870.05 609
10871.04 598
10872.02 600
10873.01 583
10873.99 634
10874.98 651
10875.96 621
10876.95 609
10877.93 616
10878.92 623
10879.90 624
10880.89 632
10881.87 622
10882.86 648
10883.84 677
10884.83 633
10885.81 654
10886.80 657
10887.78 709
10888.77 643
10889.75 655
10890.74 664
10891.72 660
10892.71 709
10893.69 697
10894.68 714
10895.66 692
10896.65 686
10897.64 714
10898.62 705
10899.61 727
10900.59 751
10901.58 724
10902.56 755
10903.55 721
10904.54 780
10905.52 760
10906.51 762
10907.49 756
10908.48 775
10909.47 794
10910.45 784
10911.44 780
10912.43 805
10913.41 808
10914.40 814
10915.39 812
10916.37 830
10917.36 835
10918.35 840
10919.33 856
10920.32 854
10921.31 825
10922.29 841
10923.28 894
10924.27 849
10925.25 852
10926.24 825
10927.23 877
10928.21 879
10929.20 909
10930.19 896
10931.18 936
10932.16 859
10933.15 904
10934.14 924
10935.12 933
10936.11 937
10937.10 923
10938.09 978
10939.07 950
10940.06 999
10941.05 989
10942.04 1027
10943.02 1005
10944.01 1037
10945.00 1028
10945.99 1044
10946.98 1050
10947.96 1061
10948.95 1126
10949.94 1076
10950.93 1123
10951.92 1120
10952.90 1188
10953.89 1225
10954.88 1257
10955.87 1326
10956.86 1377
10957.85 1387
10958.83 1456
10959.82 1509
10960.81 1480
10961.80 1449
10962.79 1523
10963.78 1526
10964.77 1453
10965.75 1444
10966.74 1376
10967.73 1336
10968.72 1376
10969.71 1354
10970.70 1331
10971.69 1301
10972.68 1232
10973.67 1204
10974.66 1272
10975.64 1192
10976.63 1195
10977.62 1170
10978.61 1158
10979.60 1166
10980.59 1172
10981.58 1204
10982.57 1229
10983.56 1213
10984.55 1211
10985.54 1230
10986.53 1250
10987.52 1233
10988.51 1205
10989.50 1242
10990.49 1292
10991.48 1271
10992.47 1346
10993.46 1425
10994.45 1476
10995.44 1539
10996.43 1584
10997.42 1628
10998.41 1687
10999.40 1720
11000.39 1804
11001.38 1921
11002.37 1983
11003.36 1979
11004.35 1899
11005.34 1918
11006.33 1848
11007.32 1707
11008.31 1662
11009.30 1605
11010.30 1498
11011.29 1364
11012.28 1353
11013.27 1303
11014.26 1239
11015.25 1209
11016.24 1152
11017.23 1114
11018.22 1092
11019.21 1067
11020.21 1029
11021.20 988
11022.19 1013
11023.18 968
11024.17 965
11025.16 950
11026.15 924
11027.14 937
11028.14 957
11029.13 966
11030.12 922
11031.11 906
11032.10 916
11033.09 937
11034.09 932
11035.08 925
11036.07 875
11037.06 942
11038.05 909
11039.05 939
11040.04 947
11041.03 943
11042.02 890
11043.02 851
11044.01 874
11045.00 903
11045.99 934
11046.98 863
11047.98 877
11048.97 848
11049.96 900
11050.95 850
11051.95 846
11052.94 846
11053.93 836
11054.93 802
11055.92 816
11056.91 812
11057.90 833
11058.90 770
11059.89 777
11060.88 793
11061.88 797
11062.87 817
11063.86 798
11064.86 830
11065.85 810
11066.84 856
11067.84 846
11068.83 837
11069.82 810
11070.82 834
11071.81 900
11072.80 824
11073.80 849
11074.79 859
11075.78 867
11076.78 828
11077.77 837
11078.77 822
11079.76 824
11080.75 809
11081.75 806
11082.74 844
11083.74 870
11084.73 793
11085.72 816
11086.72 810
11087.71 799
11088.71 785
11089.70 786
11090.70 767
11091.69 771
11092.68 775
11093.68 760
11094.67 792
11095.67 753
11096.66 757
11097.66 717
11098.65 787
11099.65 784
11100.64 804
11101.64 770
11102.63 746
11103.63 765
11104.62 767
11105.62 765
11106.61 720
11107.61 772
11108.60 746
11109.60 770
11110.59 758
11111.59 758
11112.58 747
11113.58 734
11114.57 770
11115.57 748
11116.56 729
11117.56 776
11118.56 740
11119.55 734
11120.55 745
11121.54 737
11122.54 731
11123.54 717
11124.53 782
11125.53 734
11126.52 726
11127.52 686
11128.51 735
11129.51 679
11130.51 698
11131.50 708
11132.50 730
11133.50 755
11134.49 714
11135.49 721
11136.49 666
11137.48 719
11138.48 703
11139.47 720
11140.47 677
11141.47 704
11142.46 667
11143.46 705
11144.46 694
11145.46 714
11146.45 714
11147.45 735
11148.45 737
11149.44 755
11150.44 742
11151.44 736
11152.43 742
11153.43 691
11154.43 692
11155.43 682
11156.42 701
11157.42 754
11158.42 666
11159.42 652
11160.41 697
11161.41 712
11162.41 723
11163.41 690
11164.40 723
11165.40 728
11166.40 678
11167.40 702
11168.39 670
11169.39 678
11170.39 687
11171.39 717
11172.39 684
11173.38 745
11174.38 673
11175.38 697
11176.38 675
11177.38 681
11178.38 691
11179.37 705
11180.37 690
11181.37 701
11182.37 662
11183.37 708
11184.37 741
11185.37 668
11186.36 691
11187.36 721
11188.36 672
11189.36 666
11190.36 669
11191.36 690
11192.36 695
11193.36 690
11194.36 697
11195.35 720
11196.35 734
11197.35 694
11198.35 731
11199.35 728
11200.35 673
11201.35 730
11202.35 707
11203.35 668
11204.35 703
11205.35 724
11206.35 718
11207.35 735
11208.35 742
11209.35 717
11210.35 714
11211.35 714
11212.35 703
11213.35 715
11214.35 722
11215.34 695
11216.35 681
11217.35 708
11218.35 729
11219.35 728
11220.35 716
11221.35 696
11222.35 718
11223.35 689
11224.35 732
11225.35 706
11226.35 764
11227.35 716
11228.35 695
11229.35 713
11230.35 774
11231.35 736
11232.35 767
11233.35 747
11234.35 731
11235.35 737
11236.35 734
11237.36 762
11238.36 779
11239.36 797
11240.36 745
11241.36 738
11242.36 741
11243.36 751
11244.36 725
11245.36 698
11246.37 746
11247.37 750
11248.37 765
11249.37 741
11250.37 731
11251.37 802
11252.38 797
11253.38 786
11254.38 794
11255.38 797
11256.38 788
11257.38 805
11258.39 826
11259.39 769
11260.39 810
11261.39 824
11262.39 834
11263.40 807
11264.40 795
11265.40 809
11266.40 827
11267.40 871
11268.41 850
11269.41 876
11270.41 868
11271.41 927
11272.42 934
11273.42 970
11274.42 894
11275.42 898
11276.43 926
11277.43 951
11278.43 913
11279.44 988
11280.44 977
11281.44 987
11282.44 969
11283.45 952
11284.45 908
11285.45 890
11286.46 899
11287.46 912
11288.46 885
11289.47 837
11290.47 841
11291.47 821
11292.48 803
11293.48 796
11294.48 778
11295.49 779
11296.49 763
11297.49 776
11298.50 742
11299.50 755
11300.51 795
11301.51 752
11302.51 732
11303.52 751
11304.52 773
11305.53 742
11306.53 767
11307.53 755
11308.54 733
11309.54 745
11310.55 762
11311.55 753
11312.55 761
11313.56 753
11314.56 763
11315.57 758
11316.57 827
11317.58 817
11318.58 841
11319.59 850
11320.59 832
11321.59 842
11322.60 867
11323.60 851
11324.61 838
11325.61 789
11326.62 818
11327.62 822
11328.63 824
11329.63 834
11330.64 850
11331.64 805
11332.65 764
11333.65 819
11334.66 780
11335.67 786
11336.67 783
11337.68 803
11338.68 782
11339.69 817
11340.69 802
11341.70 827
11342.70 822
11343.71 842
11344.72 833
11345.72 800
11346.73 783
11347.73 819
11348.74 852
11349.74 791
11350.75 805
11351.76 778
11352.76 811
11353.77 763
11354.78 743
11355.78 741
11356.79 739
11357.79 737
11358.80 762
11359.81 785
11360.81 758
11361.82 763
11362.83 741
11363.83 764
11364.84 740
11365.85 766
11366.85 724
11367.86 738
11368.87 723
11369.87 723
11370.88 697
11371.89 700
11372.89 746
11373.90 688
11374.91 705
11375.92 710
11376.92 699
11377.93 691
11378.94 726
11379.94 713
11380.95 661
11381.96 691
11382.97 709
11383.97 689
11384.98 707
11385.99 689
11387.00 686
11388.00 687
11389.01 722
11390.02 729
11391.03 687
11392.04 720
11393.04 677
11394.05 718
11395.06 679
11396.07 705
11397.08 711
11398.08 732
11399.09 711
11400.10 683
11401.11 705
11402.12 704
11403.12 678
11404.13 761
11405.14 678
11406.15 706
11407.16 696
11408.17 751
11409.18 741
11410.18 721
11411.19 722
11412.20 737
11413.21 709
11414.22 691
11415.23 736
11416.24 699
11417.25 708
11418.25 706
11419.26 723
11420.27 710
11421.28 727
11422.29 700
11423.30 698
11424.31 733
11425.32 715
11426.33 708
11427.34 704
11428.35 747
11429.36 693
11430.37 702
11431.38 700
11432.39 745
11433.39 725
11434.40 726
11435.41 718
11436.42 740
11437.43 734
11438.44 705
11439.45 742
11440.46 745
11441.47 717
11442.48 728
11443.49 734
11444.50 727
11445.51 753
11446.52 751
11447.53 738
11448.55 721
11449.56 753
11450.57 755
11451.58 738
11452.59 715
11453.60 717
11454.61 756
11455.62 757
11456.63 725
11457.64 751
11458.65 757
11459.66 694
11460.67 719
11461.68 738
11462.69 762
11463.71 743
11464.72 760
11465.73 739
11466.74 804
11467.75 756
11468.76 764
11469.77 788
11470.78 779
11471.80 746
11472.81 806
11473.82 804
11474.83 803
11475.84 806
11476.85 810
11477.86 813
11478.88 805
11479.89 857
11480.90 760
11481.91 822
11482.92 812
11483.93 788
11484.95 844
11485.96 834
11486.97 827
11487.98 834
11489.00 845
11490.01 844
11491.02 919
11492.03 907
11493.04 905
11494.06 859
11495.07 888
11496.08 834
11497.09 956
11498.11 903
11499.12 906
11500.13 916
11501.14 903
11502.16 918
11503.17 973
11504.18 990
11505.20 944
11506.21 984
11507.22 995
11508.23 991
11509.25 993
11510.26 1018
11511.27 1043
11512.29 1065
11513.30 1074
11514.31 1094
11515.33 1074
11516.34 1136
11517.35 1110
11518.37 1204
11519.38 1205
11520.39 1240
11521.41 1288
11522.42 1281
11523.43 1327
11524.45 1330
11525.46 1418
11526.47 1392
11527.49 1423
11528.50 1481
11529.52 1534
11530.53 1595
11531.54 1618
11532.56 1658
11533.57 1755
11534.59 1823
11535.60 1940
11536.62 2036
11537.63 2077
11538.64 2216
11539.66 2300
11540.67 2396
11541.69 2415
11542.70 2429
11543.72 2437
11544.73 2422
11545.75 2422
11546.76 2306
11547.77 2145
11548.79 2036
11549.80 1931
11550.82 1862
11551.83 1741
11552.85 1642
11553.86 1501
11554.88 1385
11555.89 1280
11556.91 1264
11557.92 1260
11558.94 1229
11559.95 1166
11560.97 1131
11561.99 1153
11563.00 1120
11564.02 1111
11565.03 1106
11566.05 1091
11567.06 1059
11568.08 1071
11569.09 1063
11570.11 1039
11571.13 1040
11572.14 1091
11573.16 1035
11574.17 1095
11575.19 1077
11576.20 1078
11577.22 1100
11578.24 1060
11579.25 1074
11580.27 1089
11581.29 1114
11582.30 1082
11583.32 1109
11584.33 1068
11585.35 1069
11586.37 1096
11587.38 1134
11588.40 1095
11589.42 1045
11590.43 1072
11591.45 1063
11592.47 1094
11593.48 1094
11594.50 1124
11595.52 1153
11596.53 1222
11597.55 1235
11598.57 1281
11599.58 1246
11600.60 1295
11601.62 1352
11602.64 1339
11603.65 1319
11604.67 1335
11605.69 1305
11606.70 1312
11607.72 1264
11608.74 1247
11609.76 1231
11610.77 1190
11611.79 1204
11612.81 1156
11613.83 1112
11614.84 1065
11615.86 1067
11616.88 1079
11617.90 1065
11618.92 1051
11619.93 1011
11620.95 1084
11621.97 1071
11622.99 1100
11624.01 1006
11625.02 1013
11626.04 1016
11627.06 995
11628.08 1025
11629.10 1021
11630.11 972
11631.13 1003
11632.15 974
11633.17 972
11634.19 896
11635.21 912
11636.23 933
11637.24 869
11638.26 885
11639.28 876
11640.30 833
11641.32 854
11642.34 870
11643.36 862
11644.38 877
11645.39 827
11646.41 842
11647.43 829
11648.45 835
11649.47 813
11650.49 812
11651.51 829
11652.53 795
11653.55 819
11654.57 784
11655.59 803
11656.61 771
11657.63 781
11658.65 794
11659.67 768
11660.69 783
11661.70 781
11662.72 812
11663.74 782
11664.76 771
11665.78 756
11666.80 734
11667.82 755
11668.84 780
11669.86 773
11670.88 745
11671.90 752
11672.92 775
11673.95 755
11674.97 729
11675.99 769
11677.01 740
11678.03 719
11679.05 765
11680.07 738
11681.09 763
11682.11 734
11683.13 737
11684.15 738
11685.17 710
11686.19 738
11687.21 753
11688.23 753
11689.25 745
11690.28 715
11691.30 689
11692.32 733
11693.34 713
11694.36 745
11695.38 686
11696.40 684
11697.42 708
11698.44 702
11699.47 663
11700.49 682
11701.51 728
11702.53 676
11703.55 634
11704.57 662
11705.60 664
11706.62 669
11707.64 683
11708.66 676
11709.68 654
11710.70 665
11711.73 666
11712.75 654
11713.77 661
11714.79 661
11715.81 646
11716.84 650
11717.86 645
11718.88 616
11719.90 635
11720.92 653
11721.95 623
11722.97 654
11723.99 630
11725.01 624
11726.04 617
11727.06 617
11728.08 618
11729.11 607
11730.13 617
11731.15 609
11732.17 598
11733.20 598
11734.22 591
11735.24 626
11736.26 624
11737.29 621
11738.31 604
11739.33 626
11740.36 613
11741.38 612
11742.40 629
11743.43 633
11744.45 620
11745.47 597
11746.50 562
11747.52 602
11748.54 593
11749.57 592
11750.59 569
11751.62 574
11752.64 592
11753.66 612
11754.69 605
11755.71 585
11756.73 591
11757.76 586
11758.78 552
11759.81 563
11760.83 595
11761.85 610
11762.88 633
11763.90 569
11764.93 558
11765.95 602
11766.98 620
11768.00 599
11769.02 603
11770.05 596
11771.07 583
11772.10 628
11773.12 649
11774.15 606
11775.17 589
11776.20 577
11777.22 588
11778.25 590
11779.27 593
11780.30 584
11781.32 603
11782.35 572
11783.37 590
11784.40 611
11785.42 570
11786.45 592
11787.47 579
11788.50 603
11789.52 551
11790.55 577
11791.57 562
11792.60 610
11793.62 601
11794.65 595
11795.67 602
11796.70 605
11797.73 583
11798.75 546
11799.78 566
11800.80 626
11801.83 608
11802.85 582
11803.88 598
11804.91 613
11805.93 589
11806.96 591
11807.98 585
11809.01 574
11810.04 595
11811.06 613
11812.09 622
11813.12 586
11814.14 574
11815.17 611
11816.19 601
11817.22 605
11818.25 616
11819.27 600
11820.30 584
11821.33 603
11822.35 617
11823.38 599
11824.41 626
11825.44 648
11826.46 652
11827.49 662
11828.52 673
11829.54 630
11830.57 611
11831.60 632
11832.62 647
11833.65 653
11834.68 658
11835.71 645
11836.73 648
11837.76 646
11838.79 640
11839.82 659
11840.84 691
11841.87 651
11842.90 669
11843.93 629
11844.95 644
11845.98 666
11847.01 664
11848.04 681
11849.07 712
11850.09 715
11851.12 702
11852.15 670
11853.18 697
11854.21 713
11855.23 668
11856.26 706
11857.29 710
11858.32 704
11859.35 730
11860.38 733
11861.40 761
11862.43 739
11863.46 734
11864.49 714
11865.52 710
11866.55 740
11867.58 736
11868.60 774
11869.63 749
11870.66 722
11871.69 738
11872.72 749
11873.75 738
11874.78 773
11875.81 777
11876.84 780
11877.86 776
11878.89 808
11879.92 794
11880.95 810
11881.98 813
11883.01 766
11884.04 815
11885.07 829
11886.10 812
11887.13 852
11888.16 902
11889.19 796
11890.22 805
11891.25 865
11892.28 935
11893.31 886
11894.34 905
11895.37 944
11896.40 964
11897.43 986
11898.46 1010
11899.49 1007
11900.52 992
11901.55 1068
11902.58 1059
11903.61 1142
11904.64 1154
11905.67 1144
11906.70 1207
11907.73 1207
11908.76 1130
11909.79 1129
11910.82 1136
11911.85 1157
11912.88 1139
11913.91 1088
11914.94 1112
11915.97 1100
11917.01 1090
11918.04 1085
11919.07 1019
11920.10 983
11921.13 1039
11922.16 1055
11923.19 1058
11924.22 1072
11925.25 1046
11926.28 1073
11927.32 1120
11928.35 1132
11929.38 1142
11930.41 1173
11931.44 1242
11932.47 1257
11933.50 1229
11934.54 1248
11935.57 1237
11936.60 1248
11937.63 1186
11938.66 1206
11939.70 1189
11940.73 1165
11941.76 1124
11942.79 1074
11943.82 1051
11944.85 985
11945.89 1018
11946.92 983
11947.95 974
11948.98 936
11950.02 890
11951.05 872
11952.08 882
11953.11 890
11954.15 863
11955.18 857
11956.21 865
11957.24 831
11958.28 793
11959.31 815
11960.34 830
11961.37 827
11962.41 843
11963.44 846
11964.47 831
11965.51 824
11966.54 857
11967.57 851
11968.60 806
11969.64 850
11970.67 820
11971.70 824
11972.74 848
11973.77 822
11974.80 845
11975.84 876
11976.87 859
11977.90 907
11978.94 881
11979.97 852
11981.00 855
11982.04 819
11983.07 828
11984.11 866
11985.14 834
11986.17 845
11987.21 870
11988.24 876
11989.28 861
11990.31 882
11991.34 866
11992.38 874
11993.41 876
11994.45 892
11995.48 872
11996.51 840
11997.55 876
11998.58 908
11999.62 878
12000.65 879
12001.69 880
12002.72 878
12003.76 889
12004.79 905
12005.82 940
12006.86 923
12007.89 945
12008.93 925
12009.96 922
12011.00 910
12012.03 915
12013.07 941
12014.10 982
12015.14 972
12016.17 982
12017.21 993
12018.24 968
12019.28 993
12020.32 974
12021.35 1028
12022.39 1047
12023.42 1041
12024.46 975
12025.49 1005
12026.53 1039
12027.56 1050
12028.60 1019
12029.64 1036
12030.67 970
12031.71 1003
12032.74 1008
12033.78 1011
12034.81 1012
12035.85 983
12036.89 992
12037.92 1003
12038.96 983
12039.99 962
12041.03 1000
12042.07 978
12043.10 952
12044.14 954
12045.18 963
12046.21 923
12047.25 978
12048.29 934
12049.32 943
12050.36 918
12051.40 912
12052.43 919
12053.47 929
12054.51 952
12055.54 932
12056.58 911
12057.62 929
12058.65 922
12059.69 895
12060.73 923
12061.76 912
12062.80 912
12063.84 907
12064.88 900
12065.91 894
12066.95 904
12067.99 864
12069.03 889
12070.06 843
12071.10 869
12072.14 818
12073.18 807
12074.21 839
12075.25 829
12076.29 826
12077.33 806
12078.36 823
12079.40 819
12080.44 829
12081.48 843
12082.52 791
12083.55 813
12084.59 786
12085.63 823
12086.67 814
12087.71 779
12088.74 792
12089.78 827
12090.82 768
12091.86 819
12092.90 820
12093.94 815
12094.98 822
12096.01 803
12097.05 846
12098.09 859
12099.13 842
12100.17 850
12101.21 843
12102.25 836
12103.28 880
12104.32 851
12105.36 842
12106.40 896
12107.44 936
12108.48 867
12109.52 886
12110.56 838
12111.60 832
12112.64 833
12113.68 860
12114.72 806
12115.76 804
12116.79 816
12117.83 780
12118.87 763
12119.91 761
12120.95 745
12121.99 701
12123.03 718
12124.07 700
12125.11 683
12126.15 683
12127.19 720
12128.23 706
12129.27 677
12130.31 687
12131.35 689
12132.39 741
12133.43 719
12134.47 674
12135.51 666
12136.55 661
12137.59 704
12138.63 682
12139.67 669
12140.71 701
12141.76 672
12142.80 721
12143.84 700
12144.88 679
12145.92 698
12146.96 674
12148.00 649
12149.04 662
12150.08 664
12151.12 672
12152.16 707
12153.20 665
12154.25 638
12155.29 626
12156.33 649
12157.37 646
12158.41 642
12159.45 664
12160.49 644
12161.53 637
12162.58 631
12163.62 602
12164.66 638
12165.70 667
12166.74 634
12167.78 628
12168.82 654
12169.87 640
12170.91 652
12171.95 649
12172.99 653
12174.03 651
12175.08 609
12176.12 628
12177.16 614
12178.20 616
12179.24 617
12180.29 652
12181.33 631
12182.37 647
12183.41 640
12184.46 605
12185.50 654
12186.54 620
12187.58 636
12188.63 641
12189.67 650
12190.71 611
12191.75 605
12192.80 606
12193.84 630
12194.88 599
12195.92 603
12196.97 630
12198.01 614
12199.05 602
12200.10 603
12201.14 572
12202.18 598
12203.23 607
12204.27 632
12205.31 629
12206.36 609
12207.40 635
12208.44 590
12209.49 582
12210.53 602
12211.57 568
12212.62 578
12213.66 594
12214.70 603
12215.75 622
12216.79 602
12217.84 602
12218.88 605
12219.92 578
12220.97 590
12222.01 546
12223.06 578
12224.10 565
12225.14 584
12226.19 574
12227.23 549
12228.28 590
12229.32 604
12230.36 570
12231.41 588
12232.45 575
12233.50 596
12234.54 598
12235.59 569
12236.63 594
12237.68 568
12238.72 578
12239.77 563
12240.81 575
12241.86 577
12242.90 585
12243.94 590
12244.99 587
12246.03 590
12247.08 556
12248.13 605
12249.17 584
12250.22 609
12251.26 565
12252.31 545
12253.35 567
12254.40 622
12255.44 558
12256.49 572
12257.53 568
12258.58 539
12259.62 539
12260.67 570
12261.72 532
12262.76 538
12263.81 538
12264.85 512
12265.90 505
12266.94 518
12267.99 524
12269.04 518
12270.08 522
12271.13 523
12272.17 512
12273.22 483
12274.27 495
12275.31 504
12276.36 522
12277.41 511
12278.45 529
12279.50 539
12280.55 510
12281.59 511
12282.64 512
12283.69 517
12284.73 505
12285.78 526
12286.83 488
12287.87 491
12288.92 504
12289.97 516
12291.01 510
12292.06 510
12293.11 504
12294.15 513
12295.20 507
12296.25 490
12297.30 494
12298.34 503
12299.39 505
12300.44 499
12301.48 516
12302.53 514
12303.58 506
12304.63 514
12305.67 524
12306.72 496
12307.77 494
12308.82 509
12309.87 530
12310.91 506
12311.96 480
12313.01 472
12314.06 496
12315.10 511
12316.15 481
12317.20 504
12318.25 466
12319.30 475
12320.34 486
12321.39 499
12322.44 488
12323.49 497
12324.54 516
12325.59 480
12326.63 473
12327.68 503
12328.73 480
12329.78 525
12330.83 531
12331.88 517
12332.93 488
12333.98 484
12335.02 488
12336.07 482
12337.12 476
12338.17 450
12339.22 448
12340.27 477
12341.32 485
12342.37 484
12343.42 503
12344.47 494
12345.51 485
12346.56 516
12347.61 499
12348.66 516
12349.71 481
12350.76 504
12351.81 520
12352.86 504
12353.91 454
12354.96 499
12356.01 498
12357.06 468
12358.11 503
12359.16 503
12360.21 507
12361.26 481
12362.31 482
12363.36 521
12364.41 517
12365.46 482
12366.51 490
12367.56 484
12368.61 503
12369.66 500
12370.71 505
12371.76 488
12372.81 524
12373.86 521
12374.91 496
12375.96 478
12377.01 521
12378.06 518
12379.11 512
12380.17 490
12381.22 486
12382.27 504
12383.32 496
12384.37 511
12385.42 511
12386.47 512
12387.52 478
12388.57 504
12389.62 537
12390.67 512
12391.73 524
12392.78 529
12393.83 550
12394.88 531
12395.93 522
12396.98 537
12398.03 525
12399.09 507
12400.14 504
12401.19 520
12402.24 512
12403.29 524
12404.34 506
12405.40 500
12406.45 519
12407.50 492
12408.55 512
12409.60 478
12410.66 533
12411.71 536
12412.76 520
12413.81 535
12414.86 512
12415.92 499
12416.97 515
12418.02 519
12419.07 519
12420.13 538
12421.18 540
12422.23 520
12423.28 534
12424.34 538
12425.39 539
12426.44 557
12427.49 552
12428.55 530
12429.60 527
12430.65 572
12431.71 576
12432.76 571
12433.81 564
12434.86 554
12435.92 542
12436.97 573
12438.02 557
12439.08 541
12440.13 566
12441.18 596
12442.24 570
12443.29 577
12444.34 567
12445.40 573
12446.45 596
12447.50 583
12448.56 579
12449.61 581
12450.67 598
12451.72 604
12452.77 596
12453.83 576
12454.88 589
12455.94 623
12456.99 658
12458.04 615
12459.10 622
12460.15 643
12461.21 660
12462.26 682
12463.31 719
12464.37 737
12465.42 751
12466.48 756
12467.53 757
12468.59 805
12469.64 823
12470.70 808
12471.75 870
12472.80 916
12473.86 967
12474.91 953
12475.97 1006
12477.02 1060
12478.08 1084
12479.13 1068
12480.19 1061
12481.24 1098
12482.30 1078
12483.35 1058
12484.41 1056
12485.46 1059
12486.52 1013
12487.57 959
12488.63 949
12489.69 880
12490.74 883
12491.80 853
12492.85 801
12493.91 812
12494.96 747
12496.02 703
12497.07 705
12498.13 713
12499.19 695
12500.24 672
12501.30 650
12502.35 678
12503.41 679
12504.47 691
12505.52 634
12506.58 642
12507.63 671
12508.69 643
12509.75 666
12510.80 682
12511.86 684
12512.91 646
12513.97 656
12515.03 655
12516.08 634
12517.14 683
12518.20 665
12519.25 657
12520.31 718
12521.37 686
12522.42 689
12523.48 650
12524.54 640
12525.59 647
12526.65 658
12527.71 621
12528.77 661
12529.82 645
12530.88 647
12531.94 627
12532.99 610
12534.05 608
12535.11 616
12536.17 629
12537.22 646
12538.28 656
12539.34 597
12540.40 641
12541.45 659
12542.51 656
12543.57 662
12544.63 654
12545.68 666
12546.74 670
12547.80 693
12548.86 694
12549.92 748
12550.97 757
12552.03 736
12553.09 760
12554.15 795
12555.21 766
12556.26 771
12557.32 762
12558.38 789
12559.44 814
12560.50 809
12561.56 815
12562.61 823
12563.67 819
12564.73 769
12565.79 789
12566.85 767
12567.91 761
12568.97 747
12570.02 779
12571.08 702
12572.14 694
12573.20 681
12574.26 688
12575.32 681
12576.38 684
12577.44 677
12578.50 695
12579.56 665
12580.61 655
12581.67 670
12582.73 679
12583.79 655
12584.85 630
12585.91 665
12586.97 674
12588.03 639
12589.09 634
12590.15 645
12591.21 642
12592.27 636
12593.33 697
12594.39 673
12595.45 659
12596.51 611
12597.57 660
12598.63 632
12599.69 644
12600.75 665
12601.81 671
12602.87 678
12603.93 646
12604.99 646
12606.05 698
12607.11 646
12608.17 666
12609.23 668
12610.29 658
12611.35 685
12612.41 647
12613.47 680
12614.53 662
12615.59 681
12616.66 666
12617.72 709
12618.78 671
12619.84 721
12620.90 722
12621.96 714
12623.02 692
12624.08 730
12625.14 752
12626.20 757
12627.26 745
12628.33 752
12629.39 742
12630.45 740
12631.51 797
12632.57 749
12633.63 761
12634.69 780
12635.76 755
12636.82 729
12637.88 748
12638.94 747
12640.00 722
12641.06 738
12642.13 767
12643.19 715
12644.25 708
12645.31 675
12646.37 667
12647.44 663
12648.50 625
12649.56 654
12650.62 640
12651.68 641
12652.75 640
12653.81 628
12654.87 629
12655.93 600
12657.00 645
12658.06 647
12659.12 640
12660.18 662
12661.25 655
12662.31 653
12663.37 613
12664.43 642
12665.50 682
12666.56 612
12667.62 636
12668.69 620
12669.75 661
12670.81 616
12671.88 623
12672.94 644
12674.00 664
12675.06 646
12676.13 652
12677.19 628
12678.25 629
12679.32 652
12680.38 644
12681.44 648
12682.51 650
12683.57 696
12684.64 656
12685.70 682
12686.76 677
12687.83 675
12688.89 652
12689.95 669
12691.02 642
12692.08 671
12693.15 686
12694.21 655
12695.27 699
12696.34 690
12697.40 721
12698.47 713
12699.53 724
12700.59 711
12701.66 740
12702.72 714
12703.79 743
12704.85 715
12705.92 745
12706.98 767
12708.05 748
12709.11 766
12710.18 789
12711.24 813
12712.30 781
12713.37 806
12714.43 785
12715.50 787
12716.56 775
12717.63 761
12718.69 740
12719.76 741
12720.82 792
12721.89 788
12722.95 733
12724.02 754
12725.09 805
12726.15 766
12727.22 791
12728.28 806
12729.35 803
12730.41 802
12731.48 775
12732.54 754
12733.61 819
12734.68 807
12735.74 816
12736.81 801
12737.87 794
12738.94 785
12740.00 827
12741.07 823
12742.14 771
12743.20 780
12744.27 772
12745.33 793
12746.40 744
12747.47 721
12748.53 731
12749.60 736
12750.67 722
12751.73 679
12752.80 682
12753.87 716
12754.93 703
12756.00 706
12757.07 707
12758.13 708
12759.20 691
12760.27 698
12761.33 734
12762.40 701
12763.47 694
12764.53 681
12765.60 668
12766.67 649
12767.73 649
12768.80 663
12769.87 682
12770.94 691
12772.00 655
12773.07 674
12774.14 694
12775.21 631
12776.27 646
12777.34 647
12778.41 639
12779.48 649
12780.54 627
12781.61 632
12782.68 624
12783.75 608
12784.81 589
12785.88 616
12786.95 599
12788.02 623
12789.09 596
12790.15 601
12791.22 584
12792.29 603
12793.36 604
12794.43 614
12795.49 613
12796.56 582
12797.63 621
12798.70 605
12799.77 574
12800.84 583
12801.90 577
12802.97 602
12804.04 613
12805.11 578
12806.18 586
12807.25 599
12808.32 612
12809.39 634
12810.45 623
12811.52 600
12812.59 626
12813.66 661
12814.73 638
12815.80 630
12816.87 608
12817.94 624
12819.01 609
12820.08 625
12821.15 613
12822.21 649
12823.28 621
12824.35 653
12825.42 651
12826.49 647
12827.56 622
12828.63 648
12829.70 654
12830.77 635
12831.84 660
12832.91 647
12833.98 654
12835.05 619
12836.12 631
12837.19 626
12838.26 616
12839.33 609
12840.40 617
12841.47 590
12842.54 588
12843.61 576
12844.68 553
12845.75 549
12846.82 545
12847.89 567
12848.96 559
12850.03 582
12851.10 553
12852.18 522
12853.25 513
12854.32 554
12855.39 534
12856.46 547
12857.53 555
12858.60 514
12859.67 523
12860.74 531
12861.81 488
12862.88 520
12863.96 514
12865.03 508
12866.10 539
12867.17 518
12868.24 517
12869.31 544
12870.38 491
12871.45 486
12872.53 487
12873.60 535
12874.67 519
12875.74 511
12876.81 456
12877.88 490
12878.96 510
12880.03 499
12881.10 495
12882.17 484
12883.24 520
12884.31 468
12885.39 466
12886.46 464
12887.53 461
12888.60 488
12889.68 473
12890.75 487
12891.82 478
12892.89 483
12893.96 468
12895.04 482
12896.11 504
12897.18 491
12898.25 481
12899.33 467
12900.40 471
12901.47 470
12902.54 439
12903.62 448
12904.69 484
12905.76 473
12906.84 448
12907.91 447
12908.98 461
12910.06 455
12911.13 466
12912.20 463
12913.27 449
12914.35 469
12915.42 448
12916.49 448
12917.57 440
12918.64 455
12919.71 422
12920.79 452
12921.86 427
12922.94 441
12924.01 430
12925.08 438
12926.16 450
12927.23 426
12928.30 437
12929.38 438
12930.45 432
12931.53 416
12932.60 456
12933.67 423
12934.75 444
12935.82 448
12936.90 411
12937.97 432
12939.04 437
12940.12 429
12941.19 429
12942.27 441
12943.34 419
12944.42 422
12945.49 415
12946.56 405
12947.64 386
12948.71 414
12949.79 445
12950.86 408
12951.94 412
12953.01 434
12954.09 388
12955.16 393
12956.24 399
12957.31 441
12958.39 410
12959.46 435
12960.54 407
12961.61 420
12962.69 415
12963.76 416
12964.84 430
12965.91 433
12966.99 430
12968.07 385
12969.14 407
12970.22 404
12971.29 364
12972.37 406
12973.44 401
12974.52 434
12975.59 387
12976.67 400
12977.75 399
12978.82 378
12979.90 394
12980.97 406
12982.05 417
12983.13 407
12984.20 393
12985.28 410
12986.35 413
12987.43 406
12988.51 402
12989.58 382
12990.66 400
12991.74 417
12992.81 405
12993.89 398
12994.97 388
12996.04 405
12997.12 424
12998.20 414
12999.27 382
13000.35 394
13001.43 425
13002.50 420
13003.58 399
13004.66 394
13005.73 423
13006.81 434
13007.89 421
13008.97 410
13010.04 393
13011.12 398
13012.20 413
13013.27 400
13014.35 399
13015.43 388
13016.51 375
13017.58 430
13018.66 404
13019.74 399
13020.82 378
13021.89 412
13022.97 427
13024.05 416
13025.13 406
13026.21 387
13027.28 395
13028.36 403
13029.44 414
13030.52 377
13031.60 423
13032.67 412
13033.75 405
13034.83 412
13035.91 442
13036.99 436
13038.07 413
13039.14 405
13040.22 408
13041.30 448
13042.38 439
13043.46 452
13044.54 442
13045.62 462
13046.69 427
13047.77 399
13048.85 407
13049.93 431
13051.01 413
13052.09 420
13053.17 432
13054.25 430
13055.33 407
13056.40 423
13057.48 425
13058.56 408
13059.64 417
13060.72 428
13061.80 414
13062.88 415
13063.96 412
13065.04 394
13066.12 452
13067.20 400
13068.28 443
13069.36 445
13070.44 386
13071.52 418
13072.60 387
13073.68 389
13074.76 419
13075.84 408
13076.92 397
13078.00 429
13079.08 395
13080.16 398
13081.24 402
13082.32 433
13083.40 415
13084.48 417
13085.56 383
13086.64 399
13087.72 411
13088.80 410
13089.88 387
13090.96 394
13092.04 399
13093.12 408
13094.20 382
13095.28 372
13096.36 426
13097.44 415
13098.52 413
13099.61 413
13100.69 396
13101.77 399
13102.85 395
13103.93 405
13105.01 402
13106.09 381
13107.17 396
13108.25 428
13109.34 401
13110.42 404
13111.50 367
13112.58 410
13113.66 416
13114.74 410
13115.82 394
13116.91 381
13117.99 415
13119.07 412
13120.15 411
13121.23 419
13122.31 411
13123.40 439
13124.48 445
13125.56 449
13126.64 418
13127.72 405
13128.81 445
13129.89 418
13130.97 418
13132.05 419
13133.14 418
13134.22 429
13135.30 424
13136.38 398
13137.47 404
13138.55 417
13139.63 418
13140.71 437
13141.80 393
13142.88 395
13143.96 417
13145.04 449
13146.13 425
13147.21 416
13148.29 437
13149.38 424
13150.46 385
13151.54 391
13152.62 402
13153.71 417
13154.79 434
13155.87 401
13156.96 410
13158.04 392
13159.12 421
13160.21 426
13161.29 411
13162.37 404
13163.46 423
13164.54 452
13165.62 429
13166.71 393
13167.79 435
13168.88 421
13169.96 408
13171.04 417
13172.13 416
13173.21 431
13174.30 423
13175.38 451
13176.46 444
13177.55 451
13178.63 416
13179.72 420
13180.80 417
13181.88 429
13182.97 411
13184.05 423
13185.14 404
13186.22 399
13187.31 414
13188.39 404
13189.48 428
13190.56 420
13191.65 408
13192.73 406
13193.81 432
13194.90 462
13195.98 389
13197.07 428
13198.15 448
13199.24 427
13200.32 426
13201.41 398
13202.49 426
13203.58 429
13204.67 426
13205.75 447
13206.84 435
13207.92 443
13209.01 443
13210.09 430
13211.18 427
13212.26 447
13213.35 438
13214.43 438
13215.52 402
13216.61 386
13217.69 418
13218.78 420
13219.86 440
13220.95 412
13222.04 443
13223.12 414
13224.21 437
13225.29 444
13226.38 444
13227.47 432
13228.55 450
13229.64 429
13230.72 460
13231.81 457
13232.90 436
13233.98 426
13235.07 467
13236.16 448
13237.24 426
13238.33 463
13239.42 454
13240.50 460
13241.59 454
13242.68 453
13243.76 452
13244.85 439
13245.94 432
13247.02 449
13248.11 449
13249.20 458
13250.29 486
13251.37 479
13252.46 475
13253.55 460
13254.63 474
13255.72 465
13256.81 478
13257.90 483
13258.98 473
13260.07 432
13261.16 488
13262.25 496
13263.33 478
13264.42 478
13265.51 501
13266.60 509
13267.69 491
13268.77 500
13269.86 493
13270.95 501
13272.04 521
13273.13 496
13274.21 506
13275.30 511
13276.39 506
13277.48 519
13278.57 502
13279.65 546
13280.74 517
13281.83 561
13282.92 545
13284.01 522
13285.10 529
13286.19 495
13287.27 525
13288.36 546
13289.45 532
13290.54 558
13291.63 572
13292.72 539
13293.81 556
13294.90 570
13295.98 572
13297.07 543
13298.16 569
13299.25 605
13300.34 584
13301.43 537
13302.52 577
13303.61 612
13304.70 575
13305.79 598
13306.88 602
13307.97 603
13309.06 579
13310.15 570
13311.24 608
13312.32 581
13313.41 570
13314.50 609
13315.59 631
13316.68 638
13317.77 588
13318.86 569
13319.95 592
13321.04 593
13322.13 617
13323.22 610
13324.31 625
13325.40 558
13326.49 613
13327.58 635
13328.68 661
13329.77 635
13330.86 623
13331.95 651
13333.04 632
13334.13 659
13335.22 667
13336.31 644
13337.40 648
13338.49 675
13339.58 713
13340.67 652
13341.76 655
13342.85 641
13343.94 713
13345.04 676
13346.13 675
13347.22 670
13348.31 692
13349.40 725
13350.49 678
13351.58 683
13352.67 728
13353.77 703
13354.86 694
13355.95 699
13357.04 708
13358.13 707
13359.22 714
13360.31 711
13361.41 726
13362.50 686
13363.59 727
13364.68 761
13365.77 725
13366.87 749
13367.96 740
13369.05 755
13370.14 731
13371.23 719
13372.33 728
13373.42 711
13374.51 716
13375.60 752
13376.69 753
13377.79 732
13378.88 710
13379.97 714
13381.06 719
13382.16 670
13383.25 684
13384.34 645
13385.43 633
13386.53 638
13387.62 652
13388.71 637
13389.81 627
13390.90 612
13391.99 631
13393.08 645
13394.18 646
13395.27 613
13396.36 620
13397.46 605
13398.55 608
13399.64 594
13400.74 585
13401.83 609
13402.92 601
13404.02 606
13405.11 618
13406.20 629
13407.30 604
13408.39 598
13409.48 622
13410.58 597
13411.67 622
13412.77 608
13413.86 607
13414.95 570
13416.05 590
13417.14 565
13418.23 578
13419.33 563
13420.42 596
13421.52 630
13422.61 600
13423.71 595
13424.80 602
13425.89 612
13426.99 583
13428.08 602
13429.18 604
13430.27 594
13431.37 610
13432.46 607
13433.56 606
13434.65 608
13435.74 642
13436.84 595
13437.93 631
13439.03 650
13440.12 619
13441.22 616
13442.31 638
13443.41 598
13444.50 637
13445.60 634
13446.69 633
13447.79 610
13448.88 628
13449.98 630
13451.08 627
13452.17 627
13453.27 678
13454.36 629
13455.46 646
13456.55 648
13457.65 675
13458.74 700
13459.84 670
13460.94 702
13462.03 674
13463.13 697
13464.22 675
13465.32 675
13466.41 693
13467.51 680
13468.61 692
13469.70 719
13470.80 716
13471.90 711
13472.99 709
13474.09 736
13475.18 705
13476.28 687
13477.38 722
13478.47 732
13479.57 707
13480.67 744
13481.76 743
13482.86 700
13483.96 715
13485.05 743
13486.15 739
13487.25 745
13488.34 708
13489.44 704
13490.54 717
13491.63 748
13492.73 772
13493.83 764
13494.93 765
13496.02 766
13497.12 779
13498.22 782
13499.31 796
13500.41 773
13501.51 825
13502.61 819
13503.70 785
13504.80 765
13505.90 787
13507.00 807
13508.09 819
13509.19 810
13510.29 799
13511.39 795
13512.49 811
13513.58 814
13514.68 811
13515.78 784
13516.88 768
13517.98 777
13519.07 763
13520.17 741
13521.27 733
13522.37 708
13523.47 765
13524.57 755
13525.66 711
13526.76 728
13527.86 722
13528.96 703
13530.06 696
13531.16 679
13532.25 691
13533.35 681
13534.45 679
13535.55 679
13536.65 691
13537.75 663
13538.85 677
13539.95 616
13541.05 662
13542.14 634
13543.24 649
13544.34 622
13545.44 647
13546.54 637
13547.64 594
13548.74 614
13549.84 622
13550.94 602
13552.04 620
13553.14 630
13554.24 651
13555.34 596
13556.44 612
13557.54 573
13558.64 618
13559.74 591
13560.84 589
13561.94 621
13563.04 617
13564.13 626
13565.23 595
13566.34 602
13567.44 643
13568.54 610
13569.64 607
13570.74 615
13571.84 593
13572.94 585
13574.04 587
13575.14 597
13576.24 625
13577.34 623
13578.44 582
13579.54 575
13580.64 590
13581.74 586
13582.84 594
13583.94 592
13585.04 612
13586.14 614
13587.24 593
13588.35 604
13589.45 601
13590.55 625
13591.65 607
13592.75 580
13593.85 594
13594.95 598
13596.05 613
13597.15 636
13598.26 597
13599.36 575
13600.46 596
13601.56 626
13602.66 598
13603.76 617
13604.86 644
13605.97 611
13607.07 576
13608.17 608
13609.27 637
13610.37 597
13611.47 629
13612.58 659
13613.68 622
13614.78 603
13615.88 628
13616.98 623
13618.09 614
13619.19 645
13620.29 682
13621.39 658
13622.50 628
13623.60 628
13624.70 637
13625.80 615
13626.91 651
13628.01 631
13629.11 653
13630.21 675
13631.32 631
13632.42 632
13633.52 660
13634.62 654
13635.73 627
13636.83 662
13637.93 650
13639.04 647
13640.14 609
13641.24 662
13642.35 654
13643.45 613
13644.55 653
13645.65 685
13646.76 698
13647.86 638
13648.96 613
13650.07 649
13651.17 662
13652.28 675
13653.38 644
13654.48 654
13655.59 631
13656.69 657
13657.79 674
13658.90 642
13660.00 646
13661.11 645
13662.21 664
13663.31 665
13664.42 660
13665.52 642
13666.63 637
13667.73 646
13668.83 638
13669.94 664
13671.04 665
13672.15 648
13673.25 610
13674.36 645
13675.46 614
13676.56 648
13677.67 611
13678.77 653
13679.88 651
13680.98 623
13682.09 595
13683.19 655
13684.30 643
13685.40 643
13686.51 647
13687.61 635
13688.72 645
13689.82 643
13690.93 638
13692.03 644
13693.14 619
13694.24 630
13695.35 648
13696.45 641
13697.56 656
13698.66 629
13699.77 649
13700.87 653
13701.98 668
13703.09 656
13704.19 640
13705.30 652
13706.40 683
13707.51 708
13708.61 684
13709.72 687
13710.83 686
13711.93 724
13713.04 727
13714.14 709
13715.25 691
13716.36 712
13717.46 746
13718.57 709
13719.67 725
13720.78 740
13721.89 747
13722.99 769
13724.10 747
13725.21 751
13726.31 745
13727.42 770
13728.53 795
13729.63 796
13730.74 764
13731.85 774
13732.95 801
13734.06 811
13735.17 744
13736.27 811
13737.38 766
13738.49 826
13739.59 833
13740.70 868
13741.81 821
13742.92 855
13744.02 817
13745.13 881
13746.24 867
13747.35 908
13748.45 893
13749.56 928
13750.67 929
13751.78 949
13752.88 945
13753.99 963
13755.10 996
13756.21 937
13757.31 1014
13758.42 1035
13759.53 1074
13760.64 1069
13761.75 1097
13762.85 1113
13763.96 1163
13765.07 1201
13766.18 1152
13767.29 1155
13768.39 1152
13769.50 1163
13770.61 1165
13771.72 1208
13772.83 1182
13773.94 1179
13775.04 1122
13776.15 1168
13777.26 1160
13778.37 1150
13779.48 1129
13780.59 1102
13781.70 1098
13782.80 1031
13783.91 997
13785.02 963
13786.13 976
13787.24 940
13788.35 953
13789.46 974
13790.57 949
13791.68 873
13792.79 883
13793.90 872
13795.00 874
13796.11 849
13797.22 820
13798.33 830
13799.44 795
13800.55 771
13801.66 774
13802.77 771
13803.88 765
13804.99 786
13806.10 773
13807.21 772
13808.32 745
13809.43 770
13810.54 764
13811.65 770
13812.76 720
13813.87 730
13814.98 743
13816.09 737
13817.20 743
13818.31 757
13819.42 718
13820.53 670
13821.64 691
13822.75 707
13823.86 698
13824.97 664
13826.08 713
13827.19 686
13828.30 682
13829.41 730
13830.53 707
13831.64 686
13832.75 667
13833.86 684
13834.97 695
13836.08 725
13837.19 713
13838.30 694
13839.41 681
13840.52 705
13841.64 688
13842.75 692
13843.86 699
13844.97 714
13846.08 735
13847.19 701
13848.30 723
13849.41 719
13850.53 694
13851.64 683
13852.75 708
13853.86 706
13854.97 719
13856.08 707
13857.20 703
13858.31 680
13859.42 734
13860.53 743
13861.64 733
13862.76 721
13863.87 721
13864.98 710
13866.09 717
13867.20 707
13868.32 733
13869.43 729
13870.54 734
13871.65 755
13872.77 742
13873.88 762
13874.99 759
13876.10 734
13877.22 759
13878.33 741
13879.44 732
13880.55 780
13881.67 735
13882.78 757
13883.89 787
13885.01 796
13886.12 806
13887.23 844
13888.34 841
13889.46 826
13890.57 869
13891.68 838
13892.80 853
13893.91 895
13895.02 900
13896.14 936
13897.25 950
13898.36 853
13899.48 872
13900.59 900
13901.70 870
13902.82 878
13903.93 904
13905.05 879
13906.16 878
13907.27 836
13908.39 814
13909.50 820
13910.61 791
13911.73 777
13912.84 776
13913.96 772
13915.07 770
13916.19 745
13917.30 723
13918.41 745
13919.53 726
13920.64 730
13921.76 691
13922.87 677
13923.99 700
13925.10 691
13926.21 711
13927.33 698
13928.44 717
13929.56 683
13930.67 715
13931.79 702
13932.90 710
13934.02 676
13935.13 691
13936.25 728
13937.36 722
13938.48 714
13939.59 678
13940.71 694
13941.82 707
13942.94 731
13944.05 668
13945.17 667
13946.28 652
13947.40 671
13948.52 662
13949.63 685
13950.75 670
13951.86 654
13952.98 650
13954.09 659
13955.21 672
13956.32 663
13957.44 658
13958.56 643
13959.67 669
13960.79 678
13961.90 655
13963.02 626
13964.14 623
13965.25 678
13966.37 649
13967.48 697
13968.60 650
13969.72 651
13970.83 680
13971.95 656
13973.07 650
13974.18 671
13975.30 628
13976.42 618
13977.53 658
13978.65 658
13979.77 674
13980.88 693
13982.00 618
13983.12 637
13984.23 686
13985.35 680
13986.47 662
13987.58 661
13988.70 656
13989.82 665
13990.94 691
13992.05 676
13993.17 634
13994.29 659
13995.40 616
13996.52 641
13997.64 644
13998.76 639
13999.87 660
14000.99 634
14002.11 693
14003.23 663
14004.35 687
14005.46 674
14006.58 653
14007.70 671
14008.82 641
14009.93 654
14011.05 680
14012.17 645
14013.29 668
14014.41 641
14015.52 656
14016.64 662
14017.76 647
14018.88 676
14020.00 682
14021.12 647
14022.23 655
14023.35 664
14024.47 688
14025.59 723
14026.71 717
14027.83 691
14028.95 678
14030.06 656
14031.18 686
14032.30 679
14033.42 647
14034.54 665
14035.66 682
14036.78 691
14037.90 726
14039.02 679
14040.14 677
14041.25 723
14042.37 712
14043.49 710
14044.61 694
14045.73 718
14046.85 717
14047.97 762
14049.09 730
14050.21 768
14051.33 755
14052.45 762
14053.57 792
14054.69 747
14055.81 710
14056.93 795
14058.05 805
14059.17 816
14060.29 825
14061.41 809
14062.53 766
14063.65 792
14064.77 789
14065.89 826
14067.01 807
14068.13 837
14069.25 882
14070.37 840
14071.49 872
14072.61 862
14073.73 888
14074.85 912
14075.97 932
14077.09 893
14078.21 893
14079.33 938
14080.45 964
14081.57 929
14082.69 989
14083.82 931
14084.94 960
14086.06 985
14087.18 974
14088.30 939
14089.42 976
14090.54 980
14091.66 985
14092.78 947
14093.91 944
14095.03 993
14096.15 1015
14097.27 969
14098.39 980
14099.51 1009
14100.63 1017
14101.76 951
14102.88 996
14104.00 974
14105.12 971
14106.24 1008
14107.36 983
14108.49 972
14109.61 972
14110.73 958
14111.85 912
14112.97 905
14114.10 911
14115.22 861
14116.34 881
14117.46 864
14118.58 868
14119.71 861
14120.83 827
14121.95 821
14123.07 835
14124.20 838
14125.32 845
14126.44 840
14127.56 833
14128.69 798
14129.81 783
14130.93 762
14132.06 738
14133.18 779
14134.30 754
14135.42 772
14136.55 757
14137.67 749
14138.79 762
14139.92 721
14141.04 739
14142.16 735
14143.29 697
14144.41 731
14145.53 750
14146.66 712
14147.78 700
14148.90 664
14150.03 726
14151.15 698
14152.27 710
14153.40 711
14154.52 703
14155.64 668
14156.77 685
14157.89 693
14159.02 708
14160.14 665
14161.26 688
14162.39 723
14163.51 690
14164.64 685
14165.76 678
14166.88 698
14168.01 667
14169.13 688
14170.26 679
14171.38 714
14172.51 668
14173.63 715
14174.75 704
14175.88 704
14177.00 672
14178.13 646
14179.25 685
14180.38 612
14181.50 629
14182.63 645
14183.75 665
14184.88 621
14186.00 665
14187.13 641
14188.25 651
14189.38 614
14190.50 626
14191.63 614
14192.75 631
14193.88 628
14195.00 627
14196.13 605
14197.25 587
14198.38 608
14199.50 623
14200.63 629
14201.76 607
14202.88 627
14204.01 594
14205.13 618
14206.26 601
14207.38 606
14208.51 613
14209.64 615
14210.76 629
14211.89 617
14213.01 602
14214.14 615
14215.27 600
14216.39 579
14217.52 607
14218.64 577
14219.77 589
14220.90 576
14222.02 558
14223.15 572
14224.28 579
14225.40 531
14226.53 573
14227.66 569
14228.78 563
14229.91 547
14231.04 552
14232.16 560
14233.29 555
14234.42 591
14235.54 574
14236.67 559
14237.80 563
14238.92 542
14240.05 544
14241.18 543
14242.31 530
14243.43 559
14244.56 539
14245.69 553
14246.82 519
14247.94 533
14249.07 531
14250.20 565
14251.33 566
14252.45 550
14253.58 542
14254.71 554
14255.84 538
14256.96 537
14258.09 539
14259.22 512
14260.35 522
14261.47 519
14262.60 516
14263.73 512
14264.86 485
14265.99 511
14267.12 496
14268.24 504
14269.37 513
14270.50 501
14271.63 477
14272.76 517
14273.89 493
14275.01 501
14276.14 501
14277.27 502
14278.40 453
14279.53 476
14280.66 453
14281.79 458
14282.91 473
14284.04 491
14285.17 455
14286.30 463
14287.43 471
14288.56 477
14289.69 473
14290.82 460
14291.95 471
14293.08 449
14294.20 448
14295.33 455
14296.46 444
14297.59 436
14298.72 465
14299.85 471
14300.98 445
14302.11 415
14303.24 431
14304.37 467
14305.50 442
14306.63 444
14307.76 438
14308.89 448
14310.02 433
14311.15 457
14312.28 421
14313.41 432
14314.54 442
14315.67 446
14316.80 416
14317.93 411
14319.06 445
14320.19 433
14321.32 445
14322.45 425
14323.58 459
14324.71 415
14325.84 445
14326.97 422
14328.10 439
14329.23 416
14330.36 427
14331.49 424
14332.62 419
14333.76 421
14334.89 441
14336.02 444
14337.15 416
14338.28 438
14339.41 449
14340.54 438
14341.67 431
14342.80 427
14343.93 437
14345.07 425
14346.20 410
14347.33 453
14348.46 395
14349.59 406
14350.72 402
14351.85 432
14352.99 418
14354.12 410
14355.25 419
14356.38 416
14357.51 439
14358.64 409
14359.78 407
14360.91 408
14362.04 413
14363.17 403
14364.30 417
14365.44 409
14366.57 438
14367.70 433
14368.83 423
14369.96 406
14371.10 407
14372.23 420
14373.36 420
14374.49 407
14375.63 406
14376.76 442
14377.89 435
14379.02 418
14380.16 415
14381.29 404
14382.42 400
14383.55 417
14384.69 407
14385.82 395
14386.95 407
14388.09 408
14389.22 406
14390.35 436
14391.49 451
14392.62 361
14393.75 397
14394.89 426
14396.02 434
14397.15 429
14398.28 416
14399.42 411
14400.55 430
14401.69 421
14402.82 418
14403.95 406
14405.09 401
14406.22 433
14407.35 435
14408.49 430
14409.62 428
14410.75 426
14411.89 432
14413.02 412
14414.16 395
14415.29 411
14416.42 406
14417.56 411
14418.69 396
14419.83 413
14420.96 396
14422.10 451
14423.23 459
14424.36 419
14425.50 408
14426.63 390
14427.77 419
14428.90 451
14430.04 459
14431.17 455
14432.31 449
14433.44 470
14434.58 429
14435.71 446
14436.85 447
14437.98 434
14439.12 429
14440.25 461
14441.39 433
14442.52 441
14443.66 436
14444.79 443
14445.93 448
14447.06 435
14448.20 460
14449.33 438
14450.47 438
14451.60 452
14452.74 473
14453.87 483
14455.01 442
14456.14 455
14457.28 453
14458.42 452
14459.55 446
14460.69 439
14461.82 431
14462.96 463
14464.10 460
14465.23 439
14466.37 460
14467.50 463
14468.64 488
14469.78 440
14470.91 451
14472.05 453
14473.18 455
14474.32 440
14475.46 458
14476.59 467
14477.73 446
14478.87 499
14480.00 473
14481.14 455
14482.28 455
14483.41 451
14484.55 482
14485.69 476
14486.82 439
14487.96 449
14489.10 451
14490.23 467
14491.37 454
14492.51 452
14493.65 459
14494.78 478
14495.92 436
14497.06 457
14498.19 455
14499.33 447
14500.47 460
14501.61 433
14502.74 478
14503.88 434
14505.02 464
14506.16 441
14507.29 473
14508.43 456
14509.57 482
14510.71 473
14511.85 473
14512.98 444
14514.12 434
14515.26 436
14516.40 421
14517.54 436
14518.67 439
14519.81 438
14520.95 423
14522.09 438
14523.23 452
14524.36 430
14525.50 426
14526.64 445
14527.78 398
14528.92 419
14530.06 429
14531.19 416
14532.33 408
14533.47 399
14534.61 451
14535.75 436
14536.89 427
14538.03 403
14539.17 417
14540.31 404
14541.44 422
14542.58 406
14543.72 411
14544.86 419
14546.00 412
14547.14 411
14548.28 423
14549.42 407
14550.56 400
14551.70 421
14552.84 422
14553.98 422
14555.12 407
14556.25 426
14557.39 403
14558.53 416
14559.67 402
14560.81 417
14561.95 409
14563.09 417
14564.23 412
14565.37 434
14566.51 392
14567.65 435
14568.79 431
14569.93 456
14571.07 437
14572.21 434
14573.35 439
14574.49 413
14575.63 448
14576.77 458
14577.92 443
14579.06 435
14580.20 472
14581.34 425
14582.48 446
14583.62 442
14584.76 449
14585.90 435
14587.04 445
14588.18 467
14589.32 447
14590.46 468
14591.60 434
14592.74 455
14593.89 460
14595.03 489
14596.17 453
14597.31 470
14598.45 463
14599.59 467
14600.73 488
14601.87 471
14603.02 461
14604.16 468
14605.30 474
14606.44 456
14607.58 499
14608.72 459
14609.86 455
14611.01 491
14612.15 497
14613.29 470
14614.43 474
14615.57 478
14616.72 518
14617.86 552
14619.00 493
14620.14 481
14621.28 486
14622.43 519
14623.57 541
14624.71 542
14625.85 526
14627.00 554
14628.14 535
14629.28 543
14630.42 539
14631.56 534
14632.71 558
14633.85 537
14634.99 544
14636.14 573
14637.28 554
14638.42 549
14639.56 588
14640.71 593
14641.85 590
14642.99 531
14644.14 558
14645.28 558
14646.42 505
14647.56 520
14648.71 574
14649.85 521
14650.99 512
14652.14 514
14653.28 488
14654.42 504
14655.57 469
14656.71 474
14657.85 481
14659.00 447
14660.14 434
14661.29 485
14662.43 437
14663.57 449
14664.72 409
14665.86 431
14667.00 396
14668.15 430
14669.29 427
14670.44 410
14671.58 406
14672.73 398
14673.87 413
14675.01 413
14676.16 425
14677.30 394
14678.45 377
14679.59 417
14680.74 410
14681.88 398
14683.02 360
14684.17 371
14685.31 377
14686.46 369
14687.60 375
14688.75 374
14689.89 374
14691.04 388
14692.18 371
14693.33 382
14694.47 366
14695.62 367
14696.76 368
14697.91 361
14699.05 350
14700.20 358
14701.34 357
14702.49 360
14703.63 381
14704.78 363
14705.92 385
14707.07 358
14708.22 364
14709.36 335
14710.51 362
14711.65 346
14712.80 351
14713.94 369
14715.09 375
14716.23 351
14717.38 368
14718.53 357
14719.67 376
14720.82 374
14721.96 348
14723.11 363
14724.26 366
14725.40 351
14726.55 371
14727.70 376
14728.84 351
14729.99 365
14731.13 373
14732.28 344
14733.43 370
14734.57 365
14735.72 364
14736.87 361
14738.01 359
14739.16 351
14740.31 360
14741.45 371
14742.60 343
14743.75 319
14744.89 373
14746.04 370
14747.19 337
14748.34 341
14749.48 329
14750.63 344
14751.78 345
14752.92 353
14754.07 336
14755.22 345
14756.37 344
14757.51 358
14758.66 319
14759.81 333
14760.96 336
14762.10 360
14763.25 349
14764.40 335
14765.55 318
14766.70 355
14767.84 336
14768.99 332
14770.14 334
14771.29 324
14772.43 351
14773.58 329
14774.73 340
14775.88 300
14777.03 311
14778.18 308
14779.32 339
14780.47 316
14781.62 339
14782.77 323
14783.92 327
14785.07 321
14786.21 308
14787.36 318
14788.51 321
14789.66 346
14790.81 299
14791.96 311
14793.11 270
14794.26 298
14795.40 297
14796.55 313
14797.70 310
14798.85 334
14800.00 307
14801.15 300
14802.30 312
14803.45 323
14804.60 282
14805.75 302
14806.90 307
14808.05 301
14809.19 320
14810.34 316
14811.49 295
14812.64 285
14813.79 309
14814.94 284
14816.09 297
14817.24 300
14818.39 304
14819.54 328
14820.69 293
14821.84 282
14822.99 296
14824.14 302
14825.29 293
14826.44 286
14827.59 297
14828.74 279
14829.89 291
14831.04 305
14832.19 295
14833.34 290
14834.49 286
14835.64 319
14836.79 304
14837.95 323
14839.10 281
14840.25 310
14841.40 314
14842.55 289
14843.70 298
14844.85 300
14846.00 312
14847.15 286
14848.30 266
14849.45 264
14850.60 286
14851.76 273
14852.91 285
14854.06 261
14855.21 272
14856.36 277
14857.51 296
14858.66 282
14859.81 277
14860.97 291
14862.12 294
14863.27 287
14864.42 274
14865.57 282
14866.72 290
14867.88 286
14869.03 268
14870.18 280
14871.33 263
14872.48 247
14873.64 275
14874.79 284
14875.94 280
14877.09 281
14878.24 279
14879.40 269
14880.55 286
14881.70 287
14882.85 303
14884.00 290
14885.16 279
14886.31 254
14887.46 270
14888.61 293
14889.77 290
14890.92 266
14892.07 288
14893.23 269
14894.38 257
14895.53 267
14896.68 279
14897.84 293
14898.99 252
14900.14 288
14901.30 252
14902.45 269
14903.60 244
14904.75 286
14905.91 281
14907.06 265
14908.21 282
14909.37 264
14910.52 267
14911.67 276
14912.83 266
14913.98 286
14915.14 282
14916.29 268
14917.44 273
14918.60 268
14919.75 282
14920.90 261
14922.06 267
14923.21 272
14924.37 275
14925.52 267
14926.67 263
14927.83 246
14928.98 289
14930.14 290
14931.29 269
14932.44 272
14933.60 269
14934.75 274
14935.91 277
14937.06 259
14938.22 268
14939.37 287
14940.52 256
14941.68 271
14942.83 277
14943.99 271
14945.14 260
14946.30 239
14947.45 275
14948.61 266
14949.76 270
14950.92 266
14952.07 289
14953.23 271
14954.38 252
14955.54 261
14956.69 286
14957.85 254
14959.00 266
14960.16 288
14961.31 303
14962.47 270
14963.62 263
14964.78 297
14965.94 277
14967.09 287
14968.25 288
14969.40 299
14970.56 271
14971.71 256
14972.87 259
14974.03 277
14975.18 280
14976.34 266
14977.49 247
14978.65 271
14979.81 260
14980.96 252
14982.12 281
14983.27 281
14984.43 276
14985.59 270
14986.74 247
14987.90 264
14989.06 256
14990.21 267
14991.37 267
14992.53 257
14993.68 258
14994.84 265
14996.00 252
14997.15 264
14998.31 249
14999.47 268
15000.62 277
15001.78 280
15002.94 272
15004.09 263
15005.25 276
15006.41 271
15007.56 252
15008.72 286
15009.88 233
15011.04 242
15012.19 279
15013.35 278
15014.51 248
15015.67 255
15016.82 256
15017.98 265
15019.14 271
15020.30 244
15021.45 286
15022.61 270
15023.77 237
15024.93 271
15026.08 251
15027.24 227
15028.40 252
15029.56 261
15030.72 258
15031.87 246
15033.03 251
15034.19 264
15035.35 261
15036.51 260
15037.67 251
15038.82 260
15039.98 260
15041.14 251
15042.30 271
15043.46 276
15044.62 246
15045.78 260
15046.93 258
15048.09 285
15049.25 260
15050.41 252
15051.57 263
15052.73 264
15053.89 287
15055.05 297
15056.20 265
15057.36 245
15058.52 256
15059.68 270
15060.84 248
15062.00 264
15063.16 249
15064.32 273
15065.48 269
15066.64 255
15067.80 266
15068.96 276
15070.12 266
15071.28 261
15072.44 262
15073.60 293
15074.76 274
15075.91 275
15077.07 287
15078.23 284
15079.39 259
15080.55 263
15081.71 269
15082.87 257
15084.03 237
15085.19 251
15086.35 270
15087.51 281
15088.68 263
15089.84 266
15091.00 282
15092.16 254
15093.32 277
15094.48 263
15095.64 294
15096.80 264
15097.96 250
15099.12 276
15100.28 263
15101.44 265
15102.60 287
15103.76 276
15104.92 265
15106.08 270
15107.25 269
15108.41 268
15109.57 268
15110.73 242
15111.89 291
15113.05 285
15114.21 275
15115.37 281
15116.54 268
15117.70 287
15118.86 276
15120.02 272
15121.18 270
15122.34 266
15123.50 273
15124.67 292
15125.83 286
15126.99 307
15128.15 293
15129.31 288
15130.47 266
15131.64 277
15132.80 286
15133.96 287
15135.12 307
15136.28 295
15137.45 271
15138.61 290
15139.77 299
15140.93 285
15142.10 294
15143.26 313
15144.42 302
15145.58 314
15146.75 308
15147.91 308
15149.07 336
15150.23 308
15151.40 290
15152.56 306
15153.72 275
15154.88 305
15156.05 309
15157.21 337
15158.37 312
15159.54 328
15160.70 327
15161.86 305
15163.03 298
15164.19 295
15165.35 323
15166.52 313
15167.68 304
15168.84 329
15170.01 292
15171.17 324
15172.33 326
15173.50 317
15174.66 315
15175.82 328
15176.99 346
15178.15 320
15179.31 316
15180.48 322
15181.64 335
15182.81 321
15183.97 337
15185.13 353
15186.30 359
15187.46 353
15188.63 349
15189.79 364
15190.95 362
15192.12 363
15193.28 355
15194.45 389
15195.61 344
15196.78 354
15197.94 387
15199.10 359
15200.27 392
15201.43 383
15202.60 381
15203.76 380
15204.93 384
15206.09 385
15207.26 375
15208.42 365
15209.59 358
15210.75 385
15211.92 361
15213.08 339
15214.25 375
15215.41 388
15216.58 358
15217.74 380
15218.91 372
15220.07 373
15221.24 404
15222.40 390
15223.57 363
15224.74 367
15225.90 405
15227.07 394
15228.23 406
15229.40 399
15230.56 391
15231.73 427
15232.89 411
15234.06 392
15235.23 381
15236.39 399
15237.56 427
15238.72 403
15239.89 410
15241.06 399
15242.22 405
15243.39 422
15244.56 381
15245.72 403
15246.89 396
15248.05 396
15249.22 431
15250.39 393
15251.55 380
15252.72 382
15253.89 412
15255.05 406
15256.22 382
15257.39 395
15258.55 406
15259.72 398
15260.89 381
15262.05 346
15263.22 378
15264.39 375
15265.56 373
15266.72 349
15267.89 380
15269.06 333
15270.22 353
15271.39 368
15272.56 343
15273.73 362
15274.89 344
15276.06 333
15277.23 337
15278.40 342
15279.56 354
15280.73 348
15281.90 333
15283.07 314
15284.23 343
15285.40 345
15286.57 358
15287.74 346
15288.91 296
15290.07 339
15291.24 346
15292.41 348
15293.58 352
15294.75 331
15295.92 348
15297.08 328
15298.25 328
15299.42 337
15300.59 349
15301.76 356
15302.93 331
15304.09 325
15305.26 339
15306.43 350
15307.60 360
15308.77 343
15309.94 334
15311.11 335
15312.28 359
15313.44 357
15314.61 322
15315.78 343
15316.95 356
15318.12 362
15319.29 333
15320.46 327
15321.63 322
15322.80 337
15323.97 361
15325.14 357
15326.30 326
15327.47 339
15328.64 349
15329.81 365
15330.98 356
15332.15 314
15333.32 366
15334.49 369
15335.66 341
15336.83 346
15338.00 362
15339.17 345
15340.34 335
15341.51 367
15342.68 366
15343.85 337
15345.02 347
15346.19 327
15347.36 372
15348.53 339
15349.70 357
15350.87 344
15352.04 346
15353.21 375
15354.38 345
15355.55 370
15356.72 366
15357.90 372
15359.07 372
15360.24 389
15361.41 367
15362.58 382
15363.75 388
15364.92 371
15366.09 382
15367.26 388
15368.43 407
15369.60 377
15370.77 365
15371.95 404
15373.12 386
15374.29 379
15375.46 396
15376.63 390
15377.80 365
15378.97 383
15380.15 374
15381.32 402
15382.49 395
15383.66 403
15384.83 392
15386.00 346
15387.17 377
15388.35 378
15389.52 349
15390.69 408
15391.86 390
15393.03 389
15394.21 381
15395.38 388
15396.55 373
15397.72 381
15398.89 375
15400.07 382
15401.24 349
15402.41 363
15403.58 378
15404.76 367
15405.93 357
15407.10 337
15408.27 334
15409.45 328
15410.62 366
15411.79 341
15412.96 334
15414.14 337
15415.31 331
15416.48 347
15417.66 347
15418.83 338
15420.00 331
15421.17 344
15422.35 347
15423.52 308
15424.69 304
15425.87 324
15427.04 326
15428.21 316
15429.39 289
15430.56 308
15431.73 305
15432.91 335
15434.08 305
15435.25 280
15436.43 308
15437.60 336
15438.77 327
15439.95 298
15441.12 311
15442.30 301
15443.47 309
15444.64 291
15445.82 312
15446.99 300
15448.17 304
15449.34 334
15450.51 342
15451.69 321
15452.86 315
15454.04 289
15455.21 315
15456.39 337
15457.56 292
15458.73 280
15459.91 322
15461.08 318
15462.26 339
15463.43 329
15464.61 288
15465.78 342
15466.96 327
15468.13 295
15469.31 297
15470.48 311
15471.66 290
15472.83 326
15474.01 322
15475.18 321
15476.36 291
15477.53 296
15478.71 300
15479.88 313
15481.06 319
15482.23 325
15483.41 323
15484.58 307
15485.76 295
15486.93 269
15488.11 323
15489.29 312
15490.46 298
15491.64 308
15492.81 307
15493.99 298
15495.16 314
15496.34 308
15497.52 289
15498.69 306
15499.87 300
15501.04 332
15502.22 305
15503.40 339
15504.57 311
15505.75 307
15506.92 296
15508.10 297
15509.28 309
15510.45 324
15511.63 333
15512.81 332
15513.98 337
15515.16 302
15516.34 313
15517.51 311
15518.69 325
15519.87 329
15521.04 354
15522.22 302
15523.40 307
15524.57 306
15525.75 340
15526.93 311
15528.11 303
15529.28 301
15530.46 340
15531.64 326
15532.81 292
15533.99 303
15535.17 338
15536.35 353
15537.52 338
15538.70 342
15539.88 331
15541.06 324
15542.23 326
15543.41 318
15544.59 364
15545.77 331
15546.95 319
15548.12 339
15549.30 342
15550.48 313
15551.66 332
15552.83 344
15554.01 328
15555.19 315
15556.37 340
15557.55 346
15558.73 326
15559.90 331
15561.08 366
15562.26 358
15563.44 351
15564.62 356
15565.80 354
15566.97 356
15568.15 379
15569.33 350
15570.51 360
15571.69 352
15572.87 378
15574.05 375
15575.23 384
15576.40 339
15577.58 372
15578.76 370
15579.94 372
15581.12 385
15582.30 382
15583.48 403
15584.66 383
15585.84 388
15587.02 384
15588.20 374
15589.38 403
15590.56 401
15591.73 405
15592.91 418
15594.09 400
15595.27 397
15596.45 428
15597.63 399
15598.81 391
15599.99 398
15601.17 409
15602.35 428
15603.53 401
15604.71 410
15605.89 427
15607.07 420
15608.25 459
15609.43 431
15610.61 452
15611.79 455
15612.97 457
15614.15 456
15615.33 458
15616.51 431
15617.69 476
15618.88 488
15620.06 473
15621.24 470
15622.42 499
15623.60 458
15624.78 476
15625.96 469
15627.14 469
15628.32 497
15629.50 507
15630.68 484
15631.86 521
15633.05 493
15634.23 513
15635.41 514
15636.59 532
15637.77 503
15638.95 517
15640.13 550
15641.31 509
15642.50 489
15643.68 524
15644.86 543
15646.04 558
15647.22 561
15648.40 553
15649.58 567
15650.77 535
15651.95 536
15653.13 511
15654.31 531
15655.49 537
15656.68 549
15657.86 562
15659.04 528
15660.22 547
15661.40 556
15662.59 532
15663.77 544
15664.95 545
15666.13 560
15667.32 535
15668.50 560
15669.68 559
15670.86 543
15672.05 566
15673.23 544
15674.41 564
15675.59 555
15676.78 550
15677.96 523
15679.14 554
15680.32 533
15681.51 494
15682.69 528
15683.87 538
15685.06 540
15686.24 531
15687.42 520
15688.61 515
15689.79 528
15690.97 510
15692.16 484
15693.34 511
15694.52 518
15695.71 523
15696.89 520
15698.07 519
15699.26 501
15700.44 484
15701.62 487
15702.81 492
15703.99 496
15705.17 535
15706.36 539
15707.54 515
15708.73 514
15709.91 540
15711.09 558
15712.28 505
15713.46 533
15714.65 544
15715.83 546
15717.02 513
15718.20 526
15719.38 502
15720.57 549
15721.75 565
15722.94 574
15724.12 592
15725.31 608
15726.49 513
15727.68 532
15728.86 554
15730.04 554
15731.23 579
15732.41 580
15733.60 583
15734.78 558
15735.97 573
15737.15 580
15738.34 578
15739.52 586
15740.71 597
15741.89 639
15743.08 569
15744.27 618
15745.45 595
15746.64 626
15747.82 613
15749.01 584
15750.19 621
15751.38 616
15752.56 617
15753.75 670
15754.93 635
15756.12 653
15757.31 644
15758.49 682
15759.68 678
15760.86 680
15762.05 659
15763.24 665
15764.42 632
15765.61 609
15766.79 658
15767.98 660
15769.17 661
15770.35 645
15771.54 674
15772.72 650
15773.91 630
15775.10 629
15776.28 645
15777.47 657
15778.66 624
15779.84 607
15781.03 620
15782.22 620
15783.40 587
15784.59 599
15785.78 624
15786.96 590
15788.15 601
15789.34 593
15790.53 603
15791.71 591
15792.90 580
15794.09 572
15795.27 568
15796.46 559
15797.65 536
15798.84 526
15800.02 565
15801.21 556
15802.40 546
15803.59 545
15804.77 550
15805.96 504
15807.15 579
15808.34 515
15809.52 531
15810.71 528
15811.90 520
15813.09 528
15814.28 500
15815.46 487
15816.65 502
15817.84 524
15819.03 472
15820.22 515
15821.40 511
15822.59 497
15823.78 525
15824.97 508
15826.16 514
15827.35 488
15828.53 474
15829.72 488
15830.91 502
15832.10 493
15833.29 467
15834.48 498
15835.67 509
15836.85 464
15838.04 501
15839.23 478
15840.42 507
15841.61 480
15842.80 483
15843.99 487
15845.18 480
15846.37 496
15847.55 535
15848.74 499
15849.93 487
15851.12 483
15852.31 461
15853.50 466
15854.69 459
15855.88 476
15857.07 507
15858.26 503
15859.45 477
15860.64 470
15861.83 461
15863.02 493
15864.21 485
15865.40 489
15866.59 483
15867.78 497
15868.97 490
15870.16 505
15871.35 519
15872.54 474
15873.73 488
15874.92 512
15876.11 511
15877.30 502
15878.49 488
15879.68 489
15880.87 514
15882.06 531
15883.25 561
15884.44 522
15885.63 516
15886.82 515
15888.01 515
15889.20 513
15890.39 479
15891.59 531
15892.78 534
15893.97 561
15895.16 534
15896.35 543
15897.54 545
15898.73 543
15899.92 560
15901.11 571
15902.30 549
15903.50 536
15904.69 534
15905.88 568
15907.07 566
15908.26 563
15909.45 572
15910.64 577
15911.84 584
15913.03 569
15914.22 581
15915.41 563
15916.60 553
15917.79 577
15918.99 600
15920.18 553
15921.37 543
15922.56 598
15923.75 590
15924.95 579
15926.14 582
15927.33 578
15928.52 560
15929.71 581
15930.91 555
15932.10 569
15933.29 558
15934.48 552
15935.68 560
15936.87 588
15938.06 576
15939.25 550
15940.45 566
15941.64 567
15942.83 544
15944.03 536
15945.22 534
15946.41 520
15947.60 525
15948.80 512
15949.99 513
15951.18 504
15952.38 510
15953.57 454
15954.76 480
15955.96 483
15957.15 468
15958.34 488
15959.54 449
15960.73 436
15961.92 395
15963.12 436
15964.31 447
15965.50 427
15966.70 396
15967.89 444
15969.08 431
15970.28 417
15971.47 414
15972.67 377
15973.86 382
15975.05 399
15976.25 388
15977.44 373
15978.64 380
15979.83 381
15981.02 374
15982.22 373
15983.41 379
15984.61 367
15985.80 361
15987.00 364
15988.19 354
15989.38 369
15990.58 391
15991.77 313
15992.97 321
15994.16 337
15995.36 346
15996.55 350
15997.75 352
15998.94 341
16000.14 344
16001.33 333
16002.53 331
16003.72 359
16004.92 354
16006.11 354
16007.31 353
16008.50 340
16009.70 314
16010.89 359
16012.09 360
16013.28 332
16014.48 365
16015.67 316
16016.87 331
16018.07 310
16019.26 353
16020.46 334
16021.65 329
16022.85 347
16024.04 344
16025.24 335
16026.44 335
16027.63 334
16028.83 366
16030.02 355
16031.22 338
16032.42 322
16033.61 314
16034.81 313
16036.00 326
16037.20 344
16038.40 334
16039.59 342
16040.79 330
16041.99 330
16043.18 317
16044.38 333
16045.58 324
16046.77 336
16047.97 331
16049.17 330
16050.36 311
16051.56 295
16052.76 317
16053.95 318
16055.15 311
16056.35 300
16057.54 338
16058.74 304
16059.94 299
16061.14 302
16062.33 298
16063.53 324
16064.73 311
16065.92 316
16067.12 329
16068.32 306
16069.52 278
16070.71 305
16071.91 294
16073.11 282
16074.31 281
16075.50 297
16076.70 297
16077.90 312
16079.10 270
16080.30 285
16081.49 316
16082.69 320
16083.89 283
16085.09 277
16086.29 307
16087.48 307
16088.68 304
16089.88 279
16091.08 301
16092.28 293
16093.48 285
16094.67 268
16095.87 289
16097.07 285
16098.27 313
16099.47 306
16100.67 294
16101.87 295
16103.06 283
16104.26 282
16105.46 295
16106.66 298
16107.86 287
16109.06 297
16110.26 295
16111.46 293
16112.66 275
16113.86 269
16115.05 267
16116.25 283
16117.45 278
16118.65 266
16119.85 255
16121.05 296
16122.25 288
16123.45 279
16124.65 269
16125.85 274
16127.05 272
16128.25 281
16129.45 289
16130.65 287
16131.85 249
16133.05 267
16134.25 271
16135.45 278
16136.65 269
16137.85 256
16139.05 273
16140.25 269
16141.45 269
16142.65 255
16143.85 268
16145.05 251
16146.25 263
16147.45 253
16148.65 264
16149.85 276
16151.05 258
16152.25 264
16153.45 261
16154.65 258
16155.85 270
16157.05 269
16158.25 275
16159.46 260
16160.66 263
16161.86 262
16163.06 274
16164.26 263
16165.46 293
16166.66 277
16167.86 254
16169.06 242
16170.27 271
16171.47 286
16172.67 262
16173.87 289
16175.07 248
16176.27 257
16177.47 276
16178.67 271
16179.88 266
16181.08 225
16182.28 261
16183.48 260
16184.68 263
16185.89 236
16187.09 258
16188.29 283
16189.49 272
16190.69 253
16191.90 271
16193.10 286
16194.30 271
16195.50 269
16196.70 286
16197.91 293
16199.11 265
16200.31 279
16201.51 281
16202.72 297
16203.92 286
16205.12 281
16206.32 288
16207.53 296
16208.73 271
16209.93 272
16211.13 286
16212.34 272
16213.54 277
16214.74 272
16215.95 264
16217.15 260
16218.35 281
16219.55 292
16220.76 281
16221.96 291
16223.16 275
16224.37 285
16225.57 303
16226.77 293
16227.98 292
16229.18 276
16230.38 271
16231.59 291
16232.79 302
16233.99 296
16235.20 283
16236.40 286
16237.61 300
16238.81 294
16240.01 294
16241.22 292
16242.42 294
16243.63 283
16244.83 292
16246.03 297
16247.24 305
16248.44 303
16249.65 316
16250.85 314
16252.05 295
16253.26 290
16254.46 313
16255.67 335
16256.87 327
16258.08 295
16259.28 306
16260.49 299
16261.69 284
16262.89 295
16264.10 311
16265.30 307
16266.51 309
16267.71 296
16268.92 312
16270.12 287
16271.33 291
16272.53 337
16273.74 323
16274.94 304
16276.15 323
16277.35 331
16278.56 334
16279.77 292
16280.97 290
16282.18 320
16283.38 336
16284.59 312
16285.79 311
16287.00 323
16288.20 337
16289.41 308
16290.61 308
16291.82 313
16293.03 345
16294.23 305
16295.44 313
16296.64 329
16297.85 326
16299.06 326
16300.26 343
16301.47 336
16302.67 319
16303.88 315
16305.09 321
16306.29 319
16307.50 322
16308.71 335
16309.91 322
16311.12 305
16312.33 286
16313.53 284
16314.74 321
16315.95 303
16317.15 306
16318.36 320
16319.57 311
16320.77 311
16321.98 292
16323.19 297
16324.39 324
16325.60 313
16326.81 302
16328.01 275
16329.22 287
16330.43 303
16331.64 306
16332.84 289
16334.05 297
16335.26 263
16336.47 302
16337.67 295
16338.88 278
16340.09 287
16341.30 290
16342.50 299
16343.71 276
16344.92 252
16346.13 276
16347.33 252
16348.54 268
16349.75 287
16350.96 260
16352.17 266
16353.37 259
16354.58 265
16355.79 265
16357.00 239
16358.21 269
16359.41 278
16360.62 267
16361.83 274
16363.04 256
16364.25 263
16365.46 273
16366.67 261
16367.87 251
16369.08 275
16370.29 273
16371.50 238
16372.71 250
16373.92 240
16375.13 253
16376.34 257
16377.54 254
16378.75 252
16379.96 269
16381.17 241
16382.38 277
16383.59 236
16384.80 254
16386.01 267
16387.22 262
16388.43 256
16389.64 248
16390.85 262
16392.05 246
16393.26 262
16394.47 257
16395.68 257
16396.89 239
16398.10 244
16399.31 249
16400.52 264
16401.73 246
16402.94 252
16404.15 254
16405.36 252
16406.57 259
16407.78 261
16408.99 271
16410.20 237
16411.41 247
16412.62 251
16413.83 268
16415.04 240
16416.25 254
16417.46 243
16418.67 268
16419.88 222
16421.10 249
16422.31 231
16423.52 272
16424.73 267
16425.94 228
16427.15 273
16428.36 255
16429.57 252
16430.78 245
16431.99 255
16433.20 224
16434.41 253
16435.63 237
16436.84 249
16438.05 229
16439.26 253
16440.47 246
16441.68 240
16442.89 236
16444.10 250
16445.32 258
16446.53 252
16447.74 255
16448.95 238
16450.16 235
16451.37 240
16452.59 251
16453.80 227
16455.01 242
16456.22 231
16457.43 228
16458.64 248
16459.86 234
16461.07 227
16462.28 216
16463.49 239
16464.70 252
16465.92 256
16467.13 222
16468.34 239
16469.55 240
16470.77 232
16471.98 231
16473.19 240
16474.40 229
16475.62 207
16476.83 240
16478.04 237
16479.25 223
16480.47 219
16481.68 241
16482.89 206
16484.11 207
16485.32 216
16486.53 228
16487.74 222
16488.96 258
16490.17 214
16491.38 257
16492.60 233
16493.81 250
16495.02 217
16496.24 218
16497.45 229
16498.66 242
16499.88 245
16501.09 228
16502.30 221
16503.52 221
16504.73 238
16505.94 205
16507.16 246
16508.37 198
16509.59 244
16510.80 220
16512.01 229
16513.23 224
16514.44 212
16515.66 243
16516.87 242
16518.08 246
16519.30 237
16520.51 243
16521.73 248
16522.94 262
16524.16 236
16525.37 252
16526.58 212
16527.80 235
16529.01 213
16530.23 232
16531.44 221
16532.66 231
16533.87 219
16535.09 232
16536.30 227
16537.52 231
16538.73 224
16539.95 222
16541.16 262
16542.38 249
16543.59 243
16544.81 226
16546.02 252
16547.24 238
16548.45 252
16549.67 231
16550.88 244
16552.10 229
16553.31 253
16554.53 246
16555.74 223
16556.96 236
16558.18 223
16559.39 254
16560.61 216
16561.82 231
16563.04 236
16564.25 242
16565.47 241
16566.69 235
16567.90 238
16569.12 228
16570.33 247
16571.55 263
16572.77 237
16573.98 240
16575.20 243
16576.41 223
16577.63 238
16578.85 241
16580.06 239
16581.28 250
16582.50 257
16583.71 213
16584.93 236
16586.15 239
16587.36 250
16588.58 210
16589.80 231
16591.01 217
16592.23 216
16593.45 226
16594.66 219
16595.88 244
16597.10 230
16598.32 239
16599.53 245
16600.75 235
16601.97 209
16603.18 244
16604.40 229
16605.62 233
16606.84 215
16608.05 206
16609.27 235
16610.49 211
16611.71 222
16612.92 214
16614.14 237
16615.36 222
16616.58 227
16617.79 196
16619.01 215
16620.23 187
16621.45 219
16622.67 205
16623.88 201
16625.10 211
16626.32 209
16627.54 231
16628.76 225
16629.97 207
16631.19 204
16632.41 238
16633.63 223
16634.85 227
16636.07 190
16637.29 238
16638.50 240
16639.72 210
16640.94 202
16642.16 206
16643.38 200
16644.60 216
16645.82 219
16647.03 211
16648.25 202
16649.47 201
16650.69 198
16651.91 185
16653.13 184
16654.35 208
16655.57 211
16656.79 207
16658.01 196
16659.23 210
16660.45 212
16661.66 204
16662.88 205
16664.10 208
16665.32 211
16666.54 195
16667.76 224
16668.98 196
16670.20 181
16671.42 202
16672.64 207
16673.86 215
16675.08 190
16676.30 214
16677.52 194
16678.74 202
16679.96 206
16681.18 189
16682.40 206
16683.62 205
16684.84 177
16686.06 200
16687.28 206
16688.50 203
16689.72 213
16690.94 190
16692.16 203
16693.39 228
16694.61 205
16695.83 207
16697.05 209
16698.27 195
16699.49 211
16700.71 205
16701.93 229
16703.15 200
16704.37 185
16705.59 200
16706.81 205
16708.04 217
16709.26 176
16710.48 194
16711.70 193
16712.92 212
16714.14 196
16715.36 201
16716.58 205
16717.81 220
16719.03 195
16720.25 205
16721.47 204
16722.69 224
16723.91 191
16725.14 190
16726.36 190
16727.58 202
16728.80 227
16730.02 204
16731.24 195
16732.47 195
16733.69 177
16734.91 202
16736.13 199
16737.36 206
16738.58 222
16739.80 204
16741.02 206
16742.24 186
16743.47 203
16744.69 196
16745.91 203
16747.13 195
16748.36 203
16749.58 197
16750.80 195
16752.02 203
16753.25 204
16754.47 186
16755.69 198
16756.92 214
16758.14 185
16759.36 174
16760.59 201
16761.81 199
16763.03 176
16764.25 196
16765.48 200
16766.70 192
16767.92 187
16769.15 198
16770.37 216
16771.59 202
16772.82 198
16774.04 192
16775.27 197
16776.49 197
16777.71 197
16778.94 187
16780.16 199
16781.38 160
16782.61 213
16783.83 210
16785.06 219
16786.28 190
16787.50 205
16788.73 211
16789.95 229
16791.18 208
16792.40 192
16793.62 211
16794.85 201
16796.07 192
16797.30 207
16798.52 188
16799.75 185
16800.97 229
16802.19 199
16803.42 203
16804.64 177
16805.87 208
16807.09 208
16808.32 211
16809.54 235
16810.77 217
16811.99 213
16813.22 197
16814.44 205
16815.67 196
16816.89 223
16818.12 180
16819.34 217
16820.57 217
16821.79 214
16823.02 199
16824.24 191
16825.47 222
16826.70 188
16827.92 199
16829.15 219
16830.37 219
16831.60 187
16832.82 204
16834.05 202
16835.27 223
16836.50 215
16837.73 240
16838.95 209
16840.18 213
16841.40 187
16842.63 227
16843.86 256
16845.08 222
16846.31 197
16847.53 258
16848.76 235
16849.99 261
16851.21 225
16852.44 216
16853.67 228
16854.89 225
16856.12 231
16857.35 226
16858.57 226
16859.80 227
16861.03 243
16862.25 238
16863.48 239
16864.71 222
16865.93 252
16867.16 250
16868.39 227
16869.61 211
16870.84 233
16872.07 252
16873.30 242
16874.52 246
16875.75 273
16876.98 266
16878.20 239
16879.43 266
16880.66 249
16881.89 247
16883.11 257
16884.34 287
16885.57 251
16886.80 225
16888.02 239
16889.25 274
16890.48 279
16891.71 257
16892.94 268
16894.16 277
16895.39 269
16896.62 262
16897.85 274
16899.08 283
16900.30 260
16901.53 269
16902.76 283
16903.99 278
16905.22 252
16906.45 255
16907.67 256
16908.90 246
16910.13 234
16911.36 249
16912.59 240
16913.82 223
16915.04 245
16916.27 240
16917.50 253
16918.73 226
16919.96 246
16921.19 255
16922.42 228
16923.65 218
16924.88 208
16926.10 265
16927.33 240
16928.56 263
16929.79 224
16931.02 232
16932.25 240
16933.48 232
16934.71 233
16935.94 230
16937.17 223
16938.40 219
16939.63 247
16940.86 232
16942.09 234
16943.32 236
16944.55 223
16945.78 233
16947.01 227
16948.24 225
16949.47 250
16950.70 228
16951.93 261
16953.16 239
16954.39 214
16955.62 219
16956.85 249
16958.08 258
16959.31 244
16960.54 225
16961.77 241
16963.00 242
16964.23 258
16965.46 241
16966.69 244
16967.92 248
16969.15 254
16970.38 226
16971.61 234
16972.84 220
16974.07 222
16975.30 224
16976.54 244
16977.77 238
16979.00 224
16980.23 205
16981.46 217
16982.69 225
16983.92 233
16985.15 218
16986.38 227
16987.62 242
16988.85 235
16990.08 229
16991.31 207
16992.54 226
16993.77 214
16995.00 217
16996.24 223
16997.47 197
16998.70 220
16999.93 210
17001.16 203
17002.39 210
17003.63 223
17004.86 233
17006.09 192
17007.32 196
17008.55 209
17009.79 197
17011.02 206
17012.25 212
17013.48 202
17014.72 210
17015.95 218
17017.18 229
17018.41 230
17019.64 185
17020.88 210
17022.11 203
17023.34 243
17024.58 190
17025.81 186
17027.04 200
17028.27 218
17029.51 188
17030.74 189
17031.97 184
17033.21 179
17034.44 195
17035.67 208
17036.90 195
17038.14 199
17039.37 206
17040.60 211
17041.84 204
17043.07 207
17044.30 198
17045.54 207
17046.77 194
17048.00 203
17049.24 186
17050.47 209
17051.70 217
17052.94 209
17054.17 208
17055.41 198
17056.64 200
17057.87 204
17059.11 164
17060.34 182
17061.58 181
17062.81 198
17064.04 193
17065.28 184
17066.51 188
17067.75 182
17068.98 188
17070.21 203
17071.45 180
17072.68 182
17073.92 182
17075.15 176
17076.39 195
17077.62 194
17078.86 213
17080.09 175
17081.33 204
17082.56 182
17083.80 206
17085.03 183
17086.26 204
17087.50 188
17088.73 212
17089.97 185
17091.20 192
17092.44 186
17093.68 174
17094.91 183
17096.15 173
17097.38 210
17098.62 197
17099.85 202
17101.09 170
17102.32 179
17103.56 169
17104.79 184
17106.03 173
17107.26 187
17108.50 193
17109.74 204
17110.97 178
17112.21 193
17113.44 188
17114.68 195
17115.92 202
17117.15 175
17118.39 180
17119.62 180
17120.86 185
17122.10 165
17123.33 181
17124.57 184
17125.80 212
17127.04 184
17128.28 171
17129.51 165
17130.75 173
17131.99 172
17133.22 177
17134.46 201
17135.70 172
17136.93 179
17138.17 167
17139.41 173
17140.64 183
17141.88 195
17143.12 174
17144.35 205
17145.59 194
17146.83 163
17148.07 182
17149.30 176
17150.54 156
17151.78 155
17153.02 185
17154.25 171
17155.49 177
17156.73 159
17157.96 183
17159.20 164
17160.44 169
17161.68 172
17162.92 185
17164.15 173
17165.39 179
17166.63 198
17167.87 154
17169.10 170
17170.34 153
17171.58 173
17172.82 161
17174.06 180
17175.29 180
17176.53 171
17177.77 170
17179.01 170
17180.25 167
17181.49 176
17182.72 195
17183.96 184
17185.20 183
17186.44 169
17187.68 161
17188.92 170
17190.15 175
17191.39 180
17192.63 156
17193.87 151
17195.11 163
17196.35 155
17197.59 161
17198.83 160
17200.07 176
17201.30 157
17202.54 160
17203.78 169
17205.02 147
17206.26 163
17207.50 152
17208.74 193
17209.98 163
17211.22 171
17212.46 175
17213.70 173
17214.94 155
17216.18 146
17217.42 171
17218.66 171
17219.90 164
17221.14 157
17222.38 147
17223.62 165
17224.86 179
17226.10 152
17227.34 161
17228.58 162
17229.82 159
17231.06 167
17232.30 164
17233.54 191
17234.78 167
17236.02 155
17237.26 157
17238.50 153
17239.74 159
17240.98 182
17242.22 169
17243.46 167
17244.70 162
17245.94 177
17247.18 164
17248.42 151
17249.66 171
17250.90 168
17252.14 144
17253.39 178
17254.63 146
17255.87 166
17257.11 150
17258.35 171
17259.59 167
17260.83 164
17262.07 158
17263.31 180
17264.56 153
17265.80 149
17267.04 183
17268.28 150
17269.52 184
17270.76 161
17272.00 173
17273.25 150
17274.49 164
17275.73 147
17276.97 157
17278.21 158
17279.45 178
17280.70 172
17281.94 161
17283.18 151
17284.42 166
17285.66 165
17286.91 178
17288.15 154
17289.39 151
17290.63 167
17291.88 161
17293.12 157
17294.36 142
17295.60 179
17296.85 161
17298.09 151
17299.33 153
17300.57 159
17301.82 154
17303.06 168
17304.30 151
17305.54 157
17306.79 163
17308.03 155
17309.27 150
17310.52 138
17311.76 178
17313.00 135
17314.25 165
17315.49 157
17316.73 143
17317.97 182
17319.22 154
17320.46 152
17321.71 184
17322.95 158
17324.19 159
17325.44 176
17326.68 157
17327.92 170
17329.17 166
17330.41 164
17331.65 159
17332.90 156
17334.14 148
17335.39 175
17336.63 149
17337.87 168
17339.12 151
17340.36 146
17341.61 152
17342.85 161
17344.09 154
17345.34 148
17346.58 151
17347.83 131
17349.07 152
17350.32 143
17351.56 161
17352.80 143
17354.05 160
17355.29 154
17356.54 168
17357.78 160
17359.03 171
17360.27 155
17361.52 159
17362.76 150
17364.01 151
17365.25 154
17366.50 183
17367.74 176
17368.99 168
17370.23 161
17371.48 143
17372.72 157
17373.97 151
17375.21 164
17376.46 156
17377.70 157
17378.95 154
17380.19 166
17381.44 158
17382.69 162
17383.93 155
17385.18 156
17386.42 157
17387.67 156
17388.91 155
17390.16 168
17391.41 149
17392.65 168
17393.90 169
17395.14 161
17396.39 154
17397.64 155
17398.88 169
17400.13 149
17401.37 142
17402.62 153
17403.87 157
17405.11 174
17406.36 153
17407.61 157
17408.85 164
17410.10 144
17411.35 144
17412.59 148
17413.84 152
17415.09 156
17416.33 151
17417.58 153
17418.83 148
17420.07 146
17421.32 162
17422.57 154
17423.82 177
17425.06 158
17426.31 141
17427.56 166
17428.80 160
17430.05 150
17431.30 142
17432.55 169
17433.79 160
17435.04 158
17436.29 145
17437.54 149
17438.78 160
17440.03 151
17441.28 174
17442.53 145
17443.77 141
17445.02 149
17446.27 153
17447.52 175
17448.77 159
17450.01 161
17451.26 160
17452.51 168
17453.76 166
17455.01 171
17456.25 166
17457.50 182
17458.75 172
17460.00 171
17461.25 174
17462.50 158
17463.74 161
17464.99 173
17466.24 162
17467.49 155
17468.74 151
17469.99 169
17471.24 160
17472.49 174
17473.73 165
17474.98 151
17476.23 159
17477.48 179
17478.73 152
17479.98 156
17481.23 180
17482.48 176
17483.73 175
17484.98 170
17486.23 166
17487.47 181
17488.72 167
17489.97 165
17491.22 147
17492.47 170
17493.72 163
17494.97 183
17496.22 167
17497.47 156
17498.72 148
17499.97 165
17501.22 190
17502.47 174
17503.72 179
17504.97 170
17506.22 167
17507.47 172
17508.72 157
17509.97 183
17511.22 164
17512.47 172
17513.72 174
17514.97 177
17516.22 157
17517.47 178
17518.72 177
17519.97 150
17521.22 159
17522.47 190
17523.72 182
17524.98 163
17526.23 177
17527.48 168
17528.73 163
17529.98 191
17531.23 159
17532.48 160
17533.73 161
17534.98 169
17536.23 180
17537.48 192
17538.74 160
17539.99 177
17541.24 194
17542.49 175
17543.74 183
17544.99 160
17546.24 193
17547.50 182
17548.75 171
17550.00 159
17551.25 157
17552.50 184
17553.75 156
17555.01 172
17556.26 163
17557.51 180
17558.76 183
17560.01 167
17561.26 188
17562.52 160
17563.77 166
17565.02 151
17566.27 162
17567.53 165
17568.78 184
17570.03 184
17571.28 160
17572.53 157
17573.79 143
17575.04 177
17576.29 174
17577.54 192
17578.80 167
17580.05 169
17581.30 165
17582.56 170
17583.81 176
17585.06 169
17586.31 179
17587.57 154
17588.82 169
17590.07 179
17591.33 155
17592.58 174
17593.83 170
17595.08 155
17596.34 180
17597.59 183
17598.84 192
17600.10 172
17601.35 182
17602.61 200
17603.86 176
17605.11 171
17606.37 189
17607.62 177
17608.87 195
17610.13 187
17611.38 159
17612.63 173
17613.89 181
17615.14 190
17616.40 194
17617.65 186
17618.90 171
17620.16 186
17621.41 179
17622.67 182
17623.92 184
17625.17 186
17626.43 201
17627.68 178
17628.94 194
17630.19 214
17631.45 183
17632.70 166
17633.96 198
17635.21 172
17636.47 165
17637.72 179
17638.97 180
17640.23 176
17641.48 191
17642.74 182
17643.99 189
17645.25 179
17646.50 187
17647.76 196
17649.01 186
17650.27 189
17651.52 186
17652.78 188
17654.04 191
17655.29 164
17656.55 191
17657.80 183
17659.06 188
17660.31 181
17661.57 169
17662.82 178
17664.08 173
17665.33 180
17666.59 180
17667.85 168
17669.10 191
17670.36 183
17671.61 189
17672.87 202
17674.13 169
17675.38 181
17676.64 174
17677.89 177
17679.15 186
17680.41 169
17681.66 158
17682.92 167
17684.18 177
17685.43 170
17686.69 170
17687.95 162
17689.20 164
17690.46 199
17691.71 163
17692.97 160
17694.23 174
17695.49 152
17696.74 159
17698.00 184
17699.26 176
17700.51 178
17701.77 166
17703.03 168
17704.28 177
17705.54 165
17706.80 177
17708.06 192
17709.31 168
17710.57 171
17711.83 173
17713.08 169
17714.34 167
17715.60 166
17716.86 177
17718.11 169
17719.37 164
17720.63 147
17721.89 163
17723.15 166
17724.40 154
17725.66 178
17726.92 165
17728.18 159
17729.43 177
17730.69 176
17731.95 186
17733.21 167
17734.47 158
17735.73 160
17736.98 157
17738.24 154
17739.50 180
17740.76 164
17742.02 172
17743.28 169
17744.53 173
17745.79 172
17747.05 173
17748.31 159
17749.57 161
17750.83 168
17752.09 165
17753.34 154
17754.60 172
17755.86 172
17757.12 171
17758.38 172
17759.64 179
17760.90 161
17762.16 188
17763.42 175
17764.68 166
17765.94 169
17767.19 180
17768.45 156
17769.71 157
17770.97 156
17772.23 162
17773.49 165
17774.75 171
17776.01 160
17777.27 163
17778.53 167
17779.79 169
17781.05 159
17782.31 165
17783.57 154
17784.83 155
17786.09 154
17787.35 166
17788.61 157
17789.87 148
17791.13 165
17792.39 171
17793.65 153
17794.91 152
17796.17 161
17797.43 151
17798.69 140
17799.95 144
17801.21 137
17802.47 156
17803.73 157
17805.00 169
17806.26 150
17807.52 166
17808.78 151
17810.04 146
17811.30 161
17812.56 134
17813.82 145
17815.08 140
17816.34 154
17817.60 156
17818.87 156
17820.13 148
17821.39 179
17822.65 151
17823.91 150
17825.17 145
17826.43 142
17827.69 138
17828.96 184
17830.22 134
17831.48 158
17832.74 153
17834.00 146
17835.26 168
17836.53 134
17837.79 151
17839.05 154
17840.31 162
17841.57 143
17842.84 141
17844.10 153
17845.36 163
17846.62 140
17847.88 158
17849.15 152
17850.41 161
17851.67 148
17852.93 145
17854.20 149
17855.46 152
17856.72 152
17857.98 122
17859.25 157
17860.51 147
17861.77 141
17863.03 135
17864.30 147
17865.56 140
17866.82 151
17868.09 139
17869.35 147
17870.61 153
17871.87 145
17873.14 135
17874.40 155
17875.66 138
17876.93 136
17878.19 140
17879.45 149
17880.72 138
17881.98 144
17883.24 149
17884.51 156
17885.77 158
17887.03 150
17888.30 147
17889.56 148
17890.83 157
17892.09 164
17893.35 145
17894.62 151
17895.88 148
17897.14 130
17898.41 141
17899.67 156
17900.94 147
17902.20 125
17903.46 136
17904.73 145
17905.99 151
17907.26 134
17908.52 125
17909.79 150
17911.05 149
17912.32 138
17913.58 140
17914.84 146
17916.11 152
17917.37 138
17918.64 145
17919.90 127
17921.17 139
17922.43 141
17923.70 132
17924.96 131
17926.23 139
17927.49 164
17928.76 141
17930.02 146
17931.29 137
17932.55 158
17933.82 129
17935.08 140
17936.35 127
17937.61 134
17938.88 145
17940.14 149
17941.41 157
17942.68 160
17943.94 135
17945.21 131
17946.47 134
17947.74 143
17949.00 160
17950.27 128
17951.54 132
17952.80 153
17954.07 138
17955.33 144
17956.60 150
17957.87 141
17959.13 165
17960.40 139
17961.66 139
17962.93 141
17964.20 149
17965.46 139
17966.73 153
17968.00 152
17969.26 136
17970.53 159
17971.80 146
17973.06 164
17974.33 130
17975.60 155
17976.86 146
17978.13 141
17979.40 150
17980.66 141
17981.93 149
17983.20 143
17984.46 144
17985.73 138
17987.00 141
17988.26 125
17989.53 146
17990.80 134
17992.07 126
17993.33 146
17994.60 146
17995.87 140
17997.14 131
17998.40 130
17999.67 129
18000.94 142
18002.21 142
18003.47 150
18004.74 155
18006.01 147
18007.28 137
18008.55 146
18009.81 124
18011.08 131
18012.35 133
18013.62 134
18014.89 131
18016.15 150
18017.42 138
18018.69 141
18019.96 136
18021.23 130
18022.49 130
18023.76 135
18025.03 147
18026.30 141
18027.57 155
18028.84 154
18030.11 135
18031.37 164
18032.64 154
18033.91 145
18035.18 141
18036.45 134
18037.72 133
18038.99 147
18040.26 150
18041.53 147
18042.79 150
18044.06 148
18045.33 149
18046.60 142
18047.87 148
18049.14 156
18050.41 163
18051.68 151
18052.95 149
18054.22 155
18055.49 127
18056.76 137
18058.03 146
18059.30 139
18060.57 140
18061.84 131
18063.11 140
18064.38 142
18065.65 155
18066.92 154
18068.19 136
18069.46 136
18070.73 147
18072.00 154
18073.27 138
18074.54 140
18075.81 157
18077.08 143
18078.35 143
18079.62 141
18080.89 157
18082.16 150
18083.43 144
18084.70 142
18085.97 145
18087.24 154
18088.51 154
18089.78 146
18091.05 157
18092.32 121
18093.59 150
18094.87 154
18096.14 139
18097.41 138
18098.68 140
18099.95 153
18101.22 145
18102.49 146
18103.76 149
18105.03 137
18106.31 145
18107.58 140
18108.85 137
18110.12 151
18111.39 149
18112.66 151
18113.93 144
18115.21 140
18116.48 127
18117.75 135
18119.02 143
18120.29 124
18121.56 153
18122.84 139
18124.11 135
18125.38 155
18126.65 150
18127.92 131
18129.20 152
18130.47 143
18131.74 155
18133.01 141
18134.29 147
18135.56 162
18136.83 145
18138.10 143
18139.38 134
18140.65 144
18141.92 142
18143.19 138
18144.47 150
18145.74 157
18147.01 161
18148.28 149
18149.56 171
18150.83 151
18152.10 153
18153.38 159
18154.65 141
18155.92 164
18157.19 148
18158.47 138
18159.74 142
18161.01 155
18162.29 156
18163.56 156
18164.83 164
18166.11 160
18167.38 151
18168.65 145
18169.93 156
18171.20 156
18172.48 168
18173.75 146
18175.02 144
18176.30 146
18177.57 142
18178.84 131
18180.12 128
18181.39 144
18182.67 152
18183.94 147
18185.21 137
18186.49 146
18187.76 131
18189.04 124
18190.31 147
18191.59 148
18192.86 154
18194.13 139
18195.41 152
18196.68 136
18197.96 117
18199.23 130
18200.51 171
18201.78 156
18203.06 152
18204.33 147
18205.61 133
18206.88 143
18208.16 140
18209.43 145
18210.71 139
18211.98 152
18213.26 131
18214.53 154
18215.81 138
18217.08 122
18218.36 126
18219.63 152
18220.91 145
18222.18 145
18223.46 146
18224.73 148
18226.01 140
18227.28 135
18228.56 144
18229.84 137
18231.11 160
18232.39 155
18233.66 170
18234.94 141
18236.21 143
18237.49 149
18238.77 148
18240.04 162
18241.32 149
18242.59 153
18243.87 148
18245.15 151
18246.42 142
18247.70 157
18248.98 165
18250.25 171
18251.53 146
18252.81 152
18254.08 163
18255.36 143
18256.63 135
18257.91 147
18259.19 154
18260.46 137
18261.74 146
18263.02 162
18264.30 144
18265.57 149
18266.85 149
18268.13 158
18269.40 146
18270.68 159
18271.96 151
18273.23 159
18274.51 141
18275.79 151
18277.07 161
18278.34 151
18279.62 144
18280.90 142
18282.18 152
18283.45 155
18284.73 133
18286.01 148
18287.29 142
18288.56 150
18289.84 149
18291.12 155
18292.40 158
18293.68 120
18294.95 147
18296.23 148
18297.51 153
18298.79 157
18300.07 141
18301.34 165
18302.62 149
18303.90 141
18305.18 158
18306.46 159
18307.74 155
18309.01 133
18310.29 136
18311.57 158
18312.85 156
18314.13 157
18315.41 161
18316.69 141
18317.96 157
18319.24 164
18320.52 167
18321.80 141
18323.08 143
18324.36 138
18325.64 164
18326.92 151
18328.20 151
18329.47 166
18330.75 180
18332.03 145
18333.31 172
18334.59 145
18335.87 139
18337.15 142
18338.43 162
18339.71 182
18340.99 160
18342.27 149
18343.55 192
18344.83 143
18346.11 130
18347.39 137
18348.67 168
18349.95 167
18351.23 153
18352.51 151
18353.79 145
18355.07 152
18356.35 154
18357.63 168
18358.91 143
18360.19 144
18361.47 146
18362.75 162
18364.03 143
18365.31 138
18366.59 132
18367.87 145
18369.15 164
18370.43 136
18371.71 145
18372.99 129
18374.27 152
18375.55 149
18376.83 134
18378.12 137
18379.40 144
18380.68 138
18381.96 135
18383.24 159
18384.52 127
18385.80 142
18387.08 156
18388.36 148
18389.65 168
18390.93 120
18392.21 150
18393.49 149
18394.77 146
18396.05 139
18397.33 152
18398.62 156
18399.90 127
18401.18 144
18402.46 145
18403.74 133
18405.02 146
18406.31 149
18407.59 145
18408.87 119
18410.15 137
18411.43 138
18412.72 140
18414.00 143
18415.28 157
18416.56 144
18417.84 158
18419.13 151
18420.41 142
18421.69 148
18422.97 128
18424.26 152
18425.54 161
18426.82 163
18428.10 152
18429.39 141
18430.67 153
18431.95 140
18433.23 130
18434.52 136
18435.80 139
18437.08 151
18438.37 126
18439.65 151
18440.93 141
18442.22 141
18443.50 143
18444.78 126
18446.06 164
18447.35 122
18448.63 133
18449.91 149
18451.20 144
18452.48 134
18453.76 165
18455.05 132
18456.33 144
18457.62 144
18458.90 136
18460.18 172
18461.47 153
18462.75 164
18464.03 146
18465.32 135
18466.60 148
18467.89 146
18469.17 163
18470.45 139
18471.74 146
18473.02 129
18474.31 146
18475.59 142
18476.88 136
18478.16 114
18479.44 145
18480.73 131
18482.01 149
18483.30 152
18484.58 148
18485.87 143
18487.15 139
18488.44 124
18489.72 132
18491.01 141
18492.29 153
18493.58 144
18494.86 152
18496.15 140
18497.43 145
18498.72 164
18500.00 162
18501.29 127
18502.57 133
18503.86 137
18505.14 150
18506.43 129
18507.71 153
18509.00 163
18510.28 164
18511.57 152
18512.85 137
18514.14 150
18515.42 144
18516.71 147
18518.00 145
18519.28 147
18520.57 154
18521.85 140
18523.14 139
18524.43 139
18525.71 136
18527.00 149
18528.28 146
18529.57 144
18530.86 159
18532.14 151
18533.43 149
18534.71 134
18536.00 142
18537.29 148
18538.57 144
18539.86 131
18541.15 156
18542.43 154
18543.72 155
18545.01 148
18546.29 146
18547.58 136
18548.87 132
18550.15 146
18551.44 140
18552.73 144
18554.01 134
18555.30 138
18556.59 143
18557.88 168
18559.16 148
18560.45 145
18561.74 165
18563.02 162
18564.31 133
18565.60 146
18566.89 135
18568.17 163
18569.46 163
18570.75 159
18572.04 147
18573.32 148
18574.61 155
18575.90 142
18577.19 159
18578.48 137
18579.76 150
18581.05 153
18582.34 143
18583.63 140
18584.92 151
18586.20 144
18587.49 137
18588.78 149
18590.07 153
18591.36 152
18592.64 151
18593.93 147
18595.22 168
18596.51 161
18597.80 147
18599.09 167
18600.38 165
18601.66 144
18602.95 121
18604.24 145
18605.53 165
18606.82 161
18608.11 152
18609.40 142
18610.69 150
18611.98 144
18613.26 139
18614.55 160
18615.84 149
18617.13 151
18618.42 151
18619.71 148
18621.00 148
18622.29 146
18623.58 158
18624.87 166
18626.16 155
18627.45 169
18628.74 154
18630.03 142
18631.32 143
18632.61 161
18633.89 143
18635.18 151
18636.47 139
18637.76 137
18639.05 155
18640.34 131
18641.63 144
18642.92 129
18644.21 134
18645.50 155
18646.79 154
18648.09 150
18649.38 121
18650.67 141
18651.96 161
18653.25 155
18654.54 139
18655.83 137
18657.12 143
18658.41 144
18659.70 146
18660.99 131
18662.28 143
18663.57 152
18664.86 147
18666.15 148
18667.44 155
18668.74 138
18670.03 146
18671.32 150
18672.61 146
18673.90 132
18675.19 129
18676.48 147
18677.77 129
18679.06 147
18680.36 146
18681.65 151
18682.94 142
18684.23 110
18685.52 135
18686.81 155
18688.11 127
18689.40 125
18690.69 125
18691.98 117
18693.27 125
18694.56 147
18695.86 157
18697.15 130
18698.44 134
18699.73 131
18701.02 157
18702.32 129
18703.61 121
18704.90 140
18706.19 138
18707.48 129
18708.78 123
18710.07 124
18711.36 146
18712.65 149
18713.95 136
18715.24 129
18716.53 144
18717.83 151
18719.12 139
18720.41 134
18721.70 145
18723.00 122
18724.29 114
18725.58 135
18726.87 122
18728.17 121
18729.46 125
18730.75 170
18732.05 145
18733.34 129
18734.63 126
18735.93 138
18737.22 154
18738.51 151
18739.81 142
18741.10 111
18742.39 129
18743.69 124
18744.98 146
18746.27 131
18747.57 140
18748.86 131
18750.16 147
18751.45 143
18752.74 137
18754.04 143
18755.33 147
18756.63 128
18757.92 139
18759.21 133
18760.51 127
18761.80 109
18763.10 148
18764.39 157
18765.69 140
18766.98 132
18768.27 134
18769.57 139
18770.86 142
18772.16 141
18773.45 142
18774.75 134
18776.04 158
18777.34 128
18778.63 139
18779.93 124
18781.22 134
18782.52 128
18783.81 154
18785.11 138
18786.40 125
18787.70 124
18788.99 143
18790.29 127
18791.58 143
18792.88 146
18794.17 135
18795.47 131
18796.76 146
18798.06 135
18799.35 140
18800.65 133
18801.94 136
18803.24 129
18804.54 130
18805.83 126
18807.13 124
18808.42 129
18809.72 106
18811.01 114
18812.31 139
18813.61 132
18814.90 139
18816.20 141
18817.49 130
18818.79 128
18820.09 134
18821.38 121
18822.68 142
18823.98 128
18825.27 140
18826.57 132
18827.87 133
18829.16 126
18830.46 130
18831.75 125
18833.05 136
18834.35 157
18835.64 139
18836.94 135
18838.24 124
18839.54 117
18840.83 142
18842.13 146
18843.43 126
18844.72 132
18846.02 126
18847.32 148
18848.61 152
18849.91 132
18851.21 144
18852.51 137
18853.80 131
18855.10 131
18856.40 130
18857.70 132
18858.99 123
18860.29 134
18861.59 150
18862.89 122
18864.18 127
18865.48 123
18866.78 141
18868.08 130
18869.38 137
18870.67 114
18871.97 123
18873.27 118
18874.57 140
18875.87 140
18877.16 129
18878.46 131
18879.76 135
18881.06 147
18882.36 137
18883.66 127
18884.95 126
18886.25 136
18887.55 130
18888.85 136
18890.15 124
18891.45 144
18892.75 131
18894.04 137
18895.34 137
18896.64 142
18897.94 141
18899.24 151
18900.54 155
18901.84 124
18903.14 131
18904.44 122
18905.74 134
18907.03 128
18908.33 138
18909.63 117
18910.93 142
18912.23 130
18913.53 122
18914.83 118
18916.13 123
18917.43 124
18918.73 125
18920.03 122
18921.33 119
18922.63 124
18923.93 132
18925.23 143
18926.53 121
18927.83 134
18929.13 124
18930.43 122
18931.73 135
18933.03 127
18934.33 139
18935.63 139
18936.93 114
18938.23 134
18939.53 146
18940.83 134
18942.13 129
18943.43 133
18944.73 145
18946.03 138
18947.33 133
18948.63 121
18949.93 150
18951.23 137
18952.53 135
18953.84 126
18955.14 121
18956.44 121
18957.74 130
18959.04 129
18960.34 105
18961.64 116
18962.94 134
18964.24 141
18965.54 128
18966.85 128
18968.15 113
18969.45 130
18970.75 134
18972.05 129
18973.35 134
18974.65 140
18975.96 116
18977.26 136
18978.56 134
18979.86 119
18981.16 134
18982.46 118
18983.77 124
18985.07 107
18986.37 122
18987.67 129
18988.97 128
18990.28 121
18991.58 127
18992.88 126
18994.18 124
18995.49 112
18996.79 127
18998.09 146
18999.39 126
19000.69 122
19002.00 111
19003.30 132
19004.60 139
19005.90 124
19007.21 133
19008.51 121
19009.81 115
19011.12 126
19012.42 130
19013.72 141
19015.02 123
19016.33 131
19017.63 144
19018.93 136
19020.24 143
19021.54 122
19022.84 145
19024.15 130
19025.45 117
19026.75 131
19028.06 138
19029.36 109
19030.66 141
19031.97 114
19033.27 110
19034.57 107
19035.88 135
19037.18 134
19038.48 112
19039.79 114
19041.09 125
19042.40 131
19043.70 120
19045.00 126
19046.31 118
19047.61 126
19048.92 130
19050.22 118
19051.52 116
19052.83 114
19054.13 124
19055.44 137
19056.74 145
19058.05 135
19059.35 132
19060.65 127
19061.96 144
19063.26 136
19064.57 122
19065.87 130
19067.18 133
19068.48 122
19069.79 136
19071.09 129
19072.40 125
19073.70 111
19075.01 127
19076.31 149
19077.62 129
19078.92 119
19080.23 131
19081.53 130
19082.84 142
19084.14 143
19085.45 127
19086.75 131
19088.06 125
19089.36 115
19090.67 130
19091.98 116
19093.28 132
19094.59 128
19095.89 127
19097.20 111
19098.50 124
19099.81 146
19101.12 137
19102.42 135
19103.73 127
19105.03 113
19106.34 125
19107.65 120
19108.95 128
19110.26 141
19111.56 125
19112.87 123
19114.18 125
19115.48 127
19116.79 124
19118.10 118
19119.40 129
19120.71 123
19122.02 121
19123.32 149
19124.63 127
19125.94 108
19127.24 117
19128.55 125
19129.86 128
19131.16 138
19132.47 138
19133.78 128
19135.08 132
19136.39 119
19137.70 103
19139.01 124
19140.31 138
19141.62 128
19142.93 140
19144.23 123
19145.54 127
19146.85 120
19148.16 138
19149.46 149
19150.77 112
19152.08 132
19153.39 142
19154.69 115
19156.00 121
19157.31 141
19158.62 131
19159.93 117
19161.23 130
19162.54 147
19163.85 133
19165.16 132
19166.47 121
19167.77 118
19169.08 140
19170.39 135
19171.70 121
19173.01 133
19174.32 125
19175.62 125
19176.93 114
19178.24 112
19179.55 146
19180.86 131
19182.17 126
19183.48 130
19184.78 129
19186.09 127
19187.40 130
19188.71 138
19190.02 123
19191.33 137
19192.64 163
19193.95 141
19195.26 123
19196.56 130
19197.87 125
19199.18 132
19200.49 121
19201.80 127
19203.11 124
19204.42 109
19205.73 128
19207.04 130
19208.35 111
19209.66 106
19210.97 118
19212.28 138
19213.59 131
19214.90 123
19216.21 114
19217.52 131
19218.83 113
19220.14 120
19221.45 138
19222.76 145
19224.07 118
19225.38 124
19226.69 148
19228.00 118
19229.31 114
19230.62 124
19231.93 129
19233.24 133
19234.55 128
19235.86 123
19237.17 117
19238.48 125
19239.79 125
19241.10 148
19242.41 137
19243.72 126
19245.03 123
19246.35 142
19247.66 136
19248.97 127
19250.28 122
19251.59 146
19252.90 117
19254.21 122
19255.52 104
19256.83 127
19258.14 126
19259.46 138
19260.77 137
19262.08 129
19263.39 124
19264.70 136
19266.01 133
19267.32 143
19268.64 125
19269.95 106
19271.26 135
19272.57 108
19273.88 122
19275.20 117
19276.51 142
19277.82 129
19279.13 126
19280.44 127
19281.75 130
19283.07 128
19284.38 144
19285.69 134
19287.00 121
19288.32 115
19289.63 112
19290.94 122
19292.25 115
19293.57 114
19294.88 122
19296.19 130
19297.50 128
19298.82 120
19300.13 127
19301.44 147
19302.75 117
19304.07 114
19305.38 109
19306.69 124
19308.01 118
19309.32 113
19310.63 132
19311.94 113
19313.26 133
19314.57 111
19315.88 128
19317.20 114
19318.51 114
19319.82 125
19321.14 111
19322.45 114
19323.76 115
19325.08 129
19326.39 119
19327.70 116
19329.02 116
19330.33 115
19331.65 105
19332.96 137
19334.27 136
19335.59 138
19336.90 105
19338.22 143
19339.53 130
19340.84 124
19342.16 130
19343.47 118
19344.79 152
19346.10 125
19347.41 119
19348.73 119
19350.04 150
19351.36 105
19352.67 115
19353.99 130
19355.30 112
19356.62 109
19357.93 124
19359.25 125
19360.56 114
19361.87 115
19363.19 140
19364.50 121
19365.82 106
19367.13 126
19368.45 96
19369.76 134
19371.08 130
19372.39 136
19373.71 126
19375.02 125
19376.34 119
19377.66 129
19378.97 124
19380.29 122
19381.60 121
19382.92 114
19384.23 130
19385.55 125
19386.86 112
19388.18 106
19389.50 129
19390.81 100
19392.13 125
19393.44 114
19394.76 117
19396.07 113
19397.39 117
19398.71 126
19400.02 131
19401.34 120
19402.65 128
19403.97 130
19405.29 118
19406.60 123
19407.92 131
19409.24 136
19410.55 124
19411.87 133
19413.19 118
19414.50 123
19415.82 125
19417.14 134
19418.45 107
19419.77 129
19421.09 131
19422.40 125
19423.72 137
19425.04 145
19426.35 135
19427.67 125
19428.99 123
19430.30 102
19431.62 116
19432.94 136
19434.26 132
19435.57 125
19436.89 122
19438.21 112
19439.53 131
19440.84 119
19442.16 125
19443.48 122
19444.80 128
19446.11 119
19447.43 134
19448.75 130
19450.07 119
19451.38 117
19452.70 123
19454.02 108
19455.34 120
19456.66 142
19457.97 102
19459.29 142
19460.61 135
19461.93 122
19463.25 122
19464.57 128
19465.88 119
19467.20 122
19468.52 135
19469.84 118
19471.16 120
19472.48 124
19473.79 135
19475.11 118
19476.43 134
19477.75 112
19479.07 146
19480.39 130
19481.71 108
19483.03 120
19484.34 134
19485.66 123
19486.98 128
19488.30 133
19489.62 110
19490.94 126
19492.26 138
19493.58 155
19494.90 100
19496.22 120
19497.54 109
19498.86 126
19500.18 137
19501.50 134
19502.81 130
19504.13 124
19505.45 118
19506.77 129
19508.09 134
19509.41 124
19510.73 128
19512.05 114
19513.37 138
19514.69 108
19516.01 122
19517.33 136
19518.65 141
19519.97 117
19521.29 139
19522.61 123
19523.93 118
19525.25 120
19526.57 115
19527.89 122
19529.22 123
19530.54 126
19531.86 122
19533.18 142
19534.50 111
19535.82 124
19537.14 129
19538.46 135
19539.78 121
19541.10 118
19542.42 134
19543.74 124
19545.06 123
19546.39 117
19547.71 125
19549.03 120
19550.35 127
19551.67 135
19552.99 144
19554.31 119
19555.63 123
19556.96 124
19558.28 130
19559.60 120
19560.92 138
19562.24 128
19563.56 139
19564.88 120
19566.21 134
19567.53 114
19568.85 118
19570.17 130
19571.49 127
19572.82 121
19574.14 107
19575.46 138
19576.78 125
19578.10 104
19579.43 112
19580.75 119
19582.07 131
19583.39 130
19584.72 113
19586.04 111
19587.36 117
19588.68 113
19590.01 131
19591.33 124
19592.65 123
19593.97 113
19595.30 114
19596.62 119
19597.94 120
19599.26 113
19600.59 132
19601.91 141
19603.23 129
19604.56 112
19605.88 133
19607.20 119
19608.53 130
19609.85 126
19611.17 131
19612.49 126
19613.82 101
19615.14 139
19616.47 120
19617.79 134
19619.11 104
19620.44 131
19621.76 127
19623.08 133
19624.41 117
19625.73 130
19627.05 136
19628.38 138
19629.70 129
19631.03 135
19632.35 127
19633.67 116
19635.00 146
19636.32 128
19637.65 117
19638.97 114
19640.29 140
19641.62 122
19642.94 117
19644.27 109
19645.59 139
19646.92 142
19648.24 112
19649.57 118
19650.89 130
19652.21 127
19653.54 121
19654.86 138
19656.19 123
19657.51 115
19658.84 119
19660.16 136
19661.49 127
19662.81 134
19664.14 135
19665.46 125
19666.79 125
19668.11 114
19669.44 114
19670.76 146
19672.09 125
19673.41 117
19674.74 118
19676.07 138
19677.39 141
19678.72 108
19680.04 126
19681.37 135
19682.69 138
19684.02 129
19685.34 128
19686.67 127
19688.00 116
19689.32 122
19690.65 130
19691.97 130
19693.30 127
19694.63 121
19695.95 120
19697.28 118
19698.60 126
19699.93 120
19701.26 122
19702.58 123
19703.91 131
19705.24 129
19706.56 110
19707.89 113
19709.22 114
19710.54 138
19711.87 119
19713.20 105
19714.52 111
19715.85 128
19717.18 133
19718.50 123
19719.83 117
19721.16 131
19722.48 114
19723.81 133
19725.14 130
19726.47 109
19727.79 104
19729.12 106
19730.45 120
19731.77 125
19733.10 102
19734.43 118
19735.76 107
19737.08 136
19738.41 144
19739.74 124
19741.07 139
19742.39 118
19743.72 114
19745.05 124
19746.38 112
19747.71 121
19749.03 121
19750.36 114
19751.69 119
19753.02 110
19754.35 133
19755.67 130
19757.00 119
19758.33 138
19759.66 158
19760.99 120
19762.31 119
19763.64 132
19764.97 121
19766.30 136
19767.63 124
19768.96 124
19770.29 133
19771.61 137
19772.94 119
19774.27 116
19775.60 105
19776.93 107
19778.26 129
19779.59 146
19780.92 124
19782.25 115
19783.57 138
19784.90 108
19786.23 106
19787.56 121
19788.89 129
19790.22 114
19791.55 120
19792.88 116
19794.21 118
19795.54 110
19796.87 112
19798.20 135
19799.53 115
19800.86 109
19802.19 128
19803.52 134
19804.85 122
19806.18 102
19807.50 117
19808.83 135
19810.16 118
19811.49 129
19812.82 120
19814.15 130
19815.49 122
19816.82 127
19818.15 120
19819.48 126
19820.81 109
19822.14 111
19823.47 127
19824.80 115
19826.13 119
19827.46 127
19828.79 120
19830.12 115
19831.45 128
19832.78 115
19834.11 138
19835.44 128
19836.77 122
19838.10 122
19839.44 123
19840.77 129
19842.10 121
19843.43 124
19844.76 110
19846.09 132
19847.42 130
19848.75 120
19850.08 109
19851.42 119
19852.75 111
19854.08 114
19855.41 114
19856.74 131
19858.07 123
19859.40 128
19860.74 121
19862.07 120
19863.40 113
19864.73 107
19866.06 115
19867.40 128
19868.73 112
19870.06 110
19871.39 127
19872.72 124
19874.06 111
19875.39 115
19876.72 116
19878.05 118
19879.38 124
19880.72 119
19882.05 114
19883.38 129
19884.71 108
19886.05 114
19887.38 121
19888.71 139
19890.04 112
19891.38 133
19892.71 131
19894.04 130
19895.38 114
19896.71 124
19898.04 129
19899.37 126
19900.71 137
19902.04 124
19903.37 120
19904.71 123
19906.04 134
19907.37 128
19908.71 123
19910.04 115
19911.37 147
19912.71 136
19914.04 127
19915.37 102
19916.71 115
19918.04 128
19919.37 121
19920.71 115
19922.04 123
19923.37 120
19924.71 116
19926.04 127
19927.38 139
19928.71 111
19930.04 96
19931.38 131
19932.71 113
19934.05 113
19935.38 107
19936.71 124
19938.05 116
19939.38 117
19940.72 125
19942.05 128
19943.39 129
19944.72 112
19946.06 112
19947.39 118
19948.72 117
19950.06 112
19951.39 129
19952.73 130
19954.06 123
19955.40 105
19956.73 105
19958.07 115
19959.40 128
19960.74 119
19962.07 138
19963.41 129
19964.74 120
19966.08 144
19967.41 116
19968.75 124
19970.08 130
19971.42 141
19972.76 116
19974.09 114
19975.43 122
19976.76 131
19978.10 132
19979.43 134
19980.77 134
19982.10 121
19983.44 137
19984.78 132
19986.11 126
19987.45 135
19988.78 121
19990.12 112
19991.46 126
19992.79 127
19994.13 122
19995.46 131
19996.80 125
19998.14 121
19999.47 111
20000.81 120
20002.15 117
20003.48 115
20004.82 146
20006.16 125
20007.49 137
20008.83 122
20010.17 98
20011.50 134
20012.84 113
20014.18 121
20015.51 115
20016.85 137
20018.19 116
20019.52 97
20020.86 115
20022.20 112
20023.53 119
20024.87 109
20026.21 128
20027.55 131
20028.88 128
20030.22 113
20031.56 127
20032.90 113
20034.23 124
20035.57 120
20036.91 139
20038.25 119
20039.58 120
20040.92 146
20042.26 137
20043.60 118
20044.93 126
20046.27 116
20047.61 126
20048.95 111
20050.29 134
20051.62 129
20052.96 116
20054.30 129
20055.64 118
20056.98 131
20058.32 122
20059.65 119
20060.99 125
20062.33 127
20063.67 116
20065.01 118
20066.35 124
20067.68 128
20069.02 137
20070.36 135
20071.70 147
20073.04 133
20074.38 132
20075.72 145
20077.06 126
20078.40 131
20079.73 139
20081.07 143
20082.41 119
20083.75 129
20085.09 125
20086.43 133
20087.77 135
20089.11 129
20090.45 130
20091.79 139
20093.13 133
20094.47 123
20095.81 116
20097.15 126
20098.48 120
20099.82 131
20101.16 107
20102.50 119
20103.84 126
20105.18 136
20106.52 146
20107.86 146
20109.20 145
20110.54 117
20111.88 126
20113.22 125
20114.56 134
20115.90 129
20117.24 141
20118.58 121
20119.93 153
20121.27 136
20122.61 155
20123.95 126
20125.29 137
20126.63 120
20127.97 137
20129.31 138
20130.65 132
20131.99 127
20133.33 131
20134.67 139
20136.01 114
20137.35 125
20138.69 125
