# Supplementary material for: MALDI-TOF MS typing enables the classification of brewing yeasts of the genus Saccharomyces to major beer styles
Source: PLoS One. 2017 Aug 9;12(8):e0181694. doi: 10.1371/journal.pone.0181694 (PMC5549903; doi:10.1371/journal.pone.0181694)
Supplement: S8 File — The directory includes 90 raw files and was zipped to “.zip”; the folder has three strains with 30 spectra per strain; S1 Text explains the raw files with an example and Table 1 represents the yeast strains used within the experiment. (ZIP) [file pone.0181694.s011.zip › 22-24/30283-8J4-Lag-Lag-Lag-YPG-18h-E-E_2016-09-20_1_0_D8_1.dat]

1999.90 941
2000.32 947
2000.75 945
2001.17 965
2001.59 965
2002.01 979
2002.43 932
2002.86 905
2003.28 835
2003.70 759
2004.12 818
2004.54 827
2004.97 809
2005.39 816
2005.81 840
2006.23 841
2006.66 810
2007.08 825
2007.50 788
2007.92 825
2008.35 859
2008.77 801
2009.19 833
2009.61 819
2010.04 845
2010.46 852
2010.88 777
2011.31 854
2011.73 855
2012.15 781
2012.57 835
2013.00 773
2013.42 794
2013.84 775
2014.27 746
2014.69 802
2015.11 807
2015.54 810
2015.96 806
2016.38 759
2016.81 819
2017.23 816
2017.65 874
2018.08 876
2018.50 875
2018.93 846
2019.35 836
2019.77 851
2020.20 889
2020.62 853
2021.04 844
2021.47 813
2021.89 794
2022.32 864
2022.74 850
2023.17 860
2023.59 857
2024.01 798
2024.44 815
2024.86 868
2025.29 803
2025.71 849
2026.14 837
2026.56 817
2026.98 815
2027.41 806
2027.83 763
2028.26 785
2028.68 802
2029.11 774
2029.53 747
2029.96 731
2030.38 747
2030.81 795
2031.23 782
2031.66 827
2032.08 772
2032.51 739
2032.93 766
2033.36 736
2033.78 739
2034.21 726
2034.63 788
2035.06 807
2035.49 808
2035.91 804
2036.34 781
2036.76 852
2037.19 793
2037.61 820
2038.04 798
2038.47 847
2038.89 833
2039.32 765
2039.74 761
2040.17 810
2040.59 769
2041.02 850
2041.45 827
2041.87 751
2042.30 822
2042.73 836
2043.15 801
2043.58 799
2044.00 798
2044.43 895
2044.86 870
2045.28 860
2045.71 809
2046.14 795
2046.56 777
2046.99 897
2047.42 922
2047.84 820
2048.27 837
2048.70 816
2049.12 793
2049.55 819
2049.98 824
2050.40 814
2050.83 799
2051.26 786
2051.69 799
2052.11 797
2052.54 775
2052.97 794
2053.40 851
2053.82 841
2054.25 849
2054.68 835
2055.10 793
2055.53 853
2055.96 878
2056.39 888
2056.82 949
2057.24 965
2057.67 965
2058.10 939
2058.53 1001
2058.95 1000
2059.38 1005
2059.81 935
2060.24 951
2060.67 902
2061.09 910
2061.52 889
2061.95 865
2062.38 854
2062.81 913
2063.24 950
2063.66 942
2064.09 960
2064.52 1002
2064.95 1038
2065.38 1062
2065.81 1140
2066.24 1155
2066.66 1140
2067.09 1125
2067.52 1065
2067.95 1010
2068.38 1054
2068.81 1017
2069.24 946
2069.67 936
2070.10 932
2070.52 868
2070.95 823
2071.38 798
2071.81 804
2072.24 897
2072.67 892
2073.10 848
2073.53 832
2073.96 884
2074.39 895
2074.82 902
2075.25 891
2075.68 884
2076.11 926
2076.54 879
2076.97 893
2077.40 879
2077.83 900
2078.26 891
2078.69 899
2079.12 869
2079.55 895
2079.98 917
2080.41 910
2080.84 969
2081.27 867
2081.70 813
2082.13 832
2082.56 801
2082.99 793
2083.42 837
2083.85 858
2084.28 863
2084.71 851
2085.14 774
2085.57 788
2086.00 821
2086.43 870
2086.86 817
2087.29 829
2087.73 801
2088.16 777
2088.59 779
2089.02 830
2089.45 863
2089.88 814
2090.31 821
2090.74 792
2091.17 796
2091.61 807
2092.04 830
2092.47 800
2092.90 822
2093.33 865
2093.76 815
2094.19 825
2094.63 814
2095.06 826
2095.49 801
2095.92 741
2096.35 809
2096.78 804
2097.22 794
2097.65 768
2098.08 800
2098.51 845
2098.94 772
2099.38 782
2099.81 783
2100.24 786
2100.67 785
2101.11 751
2101.54 741
2101.97 719
2102.40 735
2102.83 731
2103.27 745
2103.70 803
2104.13 794
2104.56 836
2105.00 843
2105.43 851
2105.86 802
2106.30 765
2106.73 816
2107.16 820
2107.59 803
2108.03 847
2108.46 782
2108.89 731
2109.33 776
2109.76 798
2110.19 782
2110.63 781
2111.06 855
2111.49 783
2111.93 806
2112.36 823
2112.79 800
2113.23 797
2113.66 842
2114.09 848
2114.53 821
2114.96 822
2115.40 825
2115.83 728
2116.26 786
2116.70 782
2117.13 754
2117.56 774
2118.00 795
2118.43 724
2118.87 720
2119.30 769
2119.73 797
2120.17 721
2120.60 787
2121.04 809
2121.47 775
2121.91 715
2122.34 780
2122.78 837
2123.21 855
2123.64 840
2124.08 855
2124.51 786
2124.95 789
2125.38 799
2125.82 839
2126.25 824
2126.69 748
2127.12 811
2127.56 794
2127.99 827
2128.43 811
2128.86 901
2129.30 898
2129.73 885
2130.17 879
2130.60 920
2131.04 888
2131.47 913
2131.91 924
2132.35 883
2132.78 912
2133.22 858
2133.65 857
2134.09 868
2134.52 795
2134.96 775
2135.40 864
2135.83 830
2136.27 804
2136.70 794
2137.14 776
2137.57 815
2138.01 814
2138.45 805
2138.88 752
2139.32 824
2139.76 746
2140.19 776
2140.63 818
2141.06 809
2141.50 791
2141.94 755
2142.37 800
2142.81 817
2143.25 813
2143.68 785
2144.12 783
2144.56 728
2144.99 766
2145.43 798
2145.87 771
2146.30 781
2146.74 779
2147.18 823
2147.62 805
2148.05 833
2148.49 845
2148.93 912
2149.36 976
2149.80 994
2150.24 1041
2150.68 999
2151.11 1041
2151.55 999
2151.99 928
2152.43 954
2152.86 940
2153.30 958
2153.74 878
2154.18 875
2154.61 861
2155.05 884
2155.49 872
2155.93 862
2156.37 882
2156.80 810
2157.24 858
2157.68 816
2158.12 820
2158.56 791
2158.99 815
2159.43 771
2159.87 866
2160.31 829
2160.75 812
2161.19 853
2161.62 889
2162.06 864
2162.50 799
2162.94 790
2163.38 815
2163.82 873
2164.26 897
2164.69 921
2165.13 939
2165.57 964
2166.01 1004
2166.45 989
2166.89 993
2167.33 1018
2167.77 1031
2168.21 1057
2168.65 980
2169.08 913
2169.52 942
2169.96 991
2170.40 976
2170.84 936
2171.28 943
2171.72 942
2172.16 953
2172.60 981
2173.04 975
2173.48 1016
2173.92 1037
2174.36 1021
2174.80 1075
2175.24 1026
2175.68 1037
2176.12 1044
2176.56 1043
2177.00 1050
2177.44 1085
2177.88 1022
2178.32 1022
2178.76 982
2179.20 951
2179.64 987
2180.08 955
2180.52 943
2180.96 904
2181.40 919
2181.84 825
2182.28 863
2182.72 858
2183.16 860
2183.60 886
2184.04 861
2184.48 852
2184.93 862
2185.37 825
2185.81 823
2186.25 838
2186.69 844
2187.13 863
2187.57 924
2188.01 913
2188.45 901
2188.89 885
2189.34 867
2189.78 862
2190.22 849
2190.66 824
2191.10 841
2191.54 828
2191.98 875
2192.43 906
2192.87 899
2193.31 910
2193.75 892
2194.19 925
2194.63 959
2195.08 937
2195.52 896
2195.96 927
2196.40 1035
2196.84 969
2197.29 973
2197.73 976
2198.17 949
2198.61 862
2199.06 894
2199.50 892
2199.94 894
2200.38 901
2200.82 853
2201.27 845
2201.71 852
2202.15 888
2202.59 845
2203.04 892
2203.48 896
2203.92 877
2204.37 926
2204.81 861
2205.25 869
2205.69 870
2206.14 901
2206.58 903
2207.02 939
2207.47 935
2207.91 946
2208.35 955
2208.80 957
2209.24 954
2209.68 1009
2210.13 952
2210.57 981
2211.01 949
2211.46 927
2211.90 903
2212.34 945
2212.79 933
2213.23 857
2213.67 934
2214.12 951
2214.56 941
2215.01 899
2215.45 881
2215.89 872
2216.34 836
2216.78 862
2217.23 889
2217.67 900
2218.11 888
2218.56 846
2219.00 852
2219.45 842
2219.89 862
2220.34 854
2220.78 890
2221.22 909
2221.67 921
2222.11 977
2222.56 918
2223.00 889
2223.45 886
2223.89 949
2224.34 950
2224.78 897
2225.23 906
2225.67 873
2226.12 919
2226.56 966
2227.01 928
2227.45 886
2227.90 918
2228.34 930
2228.79 939
2229.23 965
2229.68 927
2230.12 977
2230.57 973
2231.01 979
2231.46 981
2231.90 946
2232.35 1001
2232.80 940
2233.24 957
2233.69 1005
2234.13 955
2234.58 986
2235.02 966
2235.47 913
2235.92 881
2236.36 924
2236.81 918
2237.25 908
2237.70 872
2238.15 892
2238.59 868
2239.04 844
2239.49 840
2239.93 814
2240.38 869
2240.82 893
2241.27 837
2241.72 836
2242.16 806
2242.61 817
2243.06 785
2243.50 811
2243.95 826
2244.40 836
2244.84 880
2245.29 876
2245.74 827
2246.19 848
2246.63 812
2247.08 838
2247.53 827
2247.97 824
2248.42 846
2248.87 813
2249.32 848
2249.76 812
2250.21 821
2250.66 868
2251.10 914
2251.55 859
2252.00 785
2252.45 771
2252.89 818
2253.34 845
2253.79 852
2254.24 822
2254.69 797
2255.13 809
2255.58 821
2256.03 800
2256.48 766
2256.93 792
2257.37 771
2257.82 818
2258.27 847
2258.72 802
2259.17 791
2259.61 846
2260.06 884
2260.51 809
2260.96 824
2261.41 817
2261.86 800
2262.31 848
2262.75 829
2263.20 901
2263.65 876
2264.10 861
2264.55 875
2265.00 868
2265.45 880
2265.90 819
2266.34 832
2266.79 857
2267.24 829
2267.69 844
2268.14 886
2268.59 905
2269.04 864
2269.49 963
2269.94 914
2270.39 885
2270.84 885
2271.29 981
2271.74 1042
2272.18 977
2272.63 989
2273.08 1083
2273.53 1088
2273.98 1115
2274.43 1086
2274.88 1169
2275.33 1158
2275.78 1242
2276.23 1299
2276.68 1310
2277.13 1366
2277.58 1338
2278.03 1314
2278.48 1262
2278.93 1211
2279.38 1186
2279.83 1171
2280.28 1073
2280.73 1054
2281.19 1006
2281.64 975
2282.09 955
2282.54 960
2282.99 864
2283.44 898
2283.89 880
2284.34 856
2284.79 927
2285.24 880
2285.69 835
2286.14 868
2286.59 893
2287.04 928
2287.50 901
2287.95 892
2288.40 964
2288.85 1000
2289.30 1061
2289.75 1052
2290.20 1125
2290.65 1161
2291.11 1227
2291.56 1247
2292.01 1228
2292.46 1185
2292.91 1207
2293.36 1189
2293.82 1140
2294.27 1162
2294.72 1140
2295.17 1123
2295.62 1049
2296.07 1055
2296.53 1016
2296.98 954
2297.43 986
2297.88 955
2298.33 956
2298.79 922
2299.24 923
2299.69 917
2300.14 874
2300.60 835
2301.05 888
2301.50 856
2301.95 867
2302.41 876
2302.86 821
2303.31 866
2303.76 881
2304.22 857
2304.67 778
2305.12 820
2305.57 804
2306.03 825
2306.48 865
2306.93 892
2307.39 853
2307.84 901
2308.29 876
2308.75 947
2309.20 870
2309.65 887
2310.11 879
2310.56 913
2311.01 927
2311.47 908
2311.92 966
2312.37 987
2312.83 995
2313.28 993
2313.73 898
2314.19 895
2314.64 956
2315.09 915
2315.55 877
2316.00 956
2316.46 929
2316.91 928
2317.36 977
2317.82 961
2318.27 954
2318.73 967
2319.18 984
2319.63 1004
2320.09 943
2320.54 890
2321.00 958
2321.45 922
2321.91 967
2322.36 986
2322.82 931
2323.27 1007
2323.72 1098
2324.18 1170
2324.63 1196
2325.09 1217
2325.54 1298
2326.00 1303
2326.45 1331
2326.91 1318
2327.36 1263
2327.82 1203
2328.27 1165
2328.73 1151
2329.18 1152
2329.64 1116
2330.09 1085
2330.55 1005
2331.00 998
2331.46 964
2331.92 956
2332.37 878
2332.83 862
2333.28 866
2333.74 889
2334.19 942
2334.65 902
2335.10 880
2335.56 857
2336.02 850
2336.47 858
2336.93 881
2337.38 835
2337.84 829
2338.30 848
2338.75 896
2339.21 874
2339.66 841
2340.12 845
2340.58 829
2341.03 785
2341.49 822
2341.95 819
2342.40 821
2342.86 818
2343.32 840
2343.77 846
2344.23 853
2344.68 857
2345.14 837
2345.60 791
2346.06 844
2346.51 819
2346.97 824
2347.43 846
2347.88 928
2348.34 928
2348.80 873
2349.25 901
2349.71 925
2350.17 904
2350.63 886
2351.08 915
2351.54 905
2352.00 877
2352.46 855
2352.91 862
2353.37 871
2353.83 894
2354.29 803
2354.74 796
2355.20 768
2355.66 814
2356.12 845
2356.57 859
2357.03 842
2357.49 836
2357.95 834
2358.41 863
2358.86 865
2359.32 844
2359.78 847
2360.24 850
2360.70 875
2361.15 856
2361.61 890
2362.07 875
2362.53 867
2362.99 953
2363.45 924
2363.91 869
2364.36 873
2364.82 875
2365.28 936
2365.74 915
2366.20 897
2366.66 931
2367.12 886
2367.57 898
2368.03 855
2368.49 882
2368.95 919
2369.41 886
2369.87 923
2370.33 848
2370.79 833
2371.25 874
2371.71 864
2372.17 864
2372.63 903
2373.09 885
2373.54 926
2374.00 854
2374.46 902
2374.92 938
2375.38 950
2375.84 948
2376.30 943
2376.76 918
2377.22 918
2377.68 873
2378.14 916
2378.60 888
2379.06 854
2379.52 871
2379.98 877
2380.44 857
2380.90 837
2381.36 843
2381.82 833
2382.28 885
2382.74 849
2383.20 933
2383.66 926
2384.12 885
2384.59 860
2385.05 894
2385.51 862
2385.97 875
2386.43 803
2386.89 791
2387.35 846
2387.81 864
2388.27 881
2388.73 859
2389.19 847
2389.65 907
2390.12 927
2390.58 873
2391.04 954
2391.50 845
2391.96 901
2392.42 860
2392.88 898
2393.34 887
2393.81 910
2394.27 918
2394.73 860
2395.19 785
2395.65 936
2396.11 876
2396.57 831
2397.04 860
2397.50 852
2397.96 849
2398.42 787
2398.88 816
2399.35 866
2399.81 846
2400.27 840
2400.73 868
2401.19 874
2401.66 888
2402.12 873
2402.58 830
2403.04 836
2403.51 840
2403.97 867
2404.43 852
2404.89 814
2405.36 819
2405.82 763
2406.28 785
2406.74 801
2407.21 844
2407.67 806
2408.13 847
2408.59 911
2409.06 818
2409.52 774
2409.98 792
2410.45 806
2410.91 761
2411.37 831
2411.84 849
2412.30 820
2412.76 829
2413.23 797
2413.69 792
2414.15 781
2414.62 815
2415.08 821
2415.54 816
2416.01 853
2416.47 807
2416.93 854
2417.40 859
2417.86 855
2418.32 804
2418.79 776
2419.25 856
2419.72 854
2420.18 853
2420.64 819
2421.11 835
2421.57 849
2422.04 879
2422.50 891
2422.96 862
2423.43 883
2423.89 886
2424.36 885
2424.82 826
2425.29 880
2425.75 946
2426.22 842
2426.68 835
2427.15 854
2427.61 883
2428.07 793
2428.54 775
2429.00 857
2429.47 832
2429.93 875
2430.40 865
2430.86 859
2431.33 851
2431.79 839
2432.26 862
2432.72 855
2433.19 843
2433.65 855
2434.12 866
2434.59 816
2435.05 776
2435.52 797
2435.98 838
2436.45 848
2436.91 780
2437.38 780
2437.84 834
2438.31 828
2438.78 825
2439.24 794
2439.71 868
2440.17 914
2440.64 889
2441.10 849
2441.57 879
2442.04 882
2442.50 926
2442.97 845
2443.44 871
2443.90 899
2444.37 859
2444.83 810
2445.30 817
2445.77 833
2446.23 825
2446.70 825
2447.17 863
2447.63 845
2448.10 787
2448.57 789
2449.03 814
2449.50 767
2449.97 833
2450.43 785
2450.90 870
2451.37 854
2451.83 802
2452.30 859
2452.77 804
2453.24 832
2453.70 839
2454.17 857
2454.64 837
2455.10 857
2455.57 797
2456.04 818
2456.51 781
2456.97 801
2457.44 802
2457.91 814
2458.38 817
2458.84 803
2459.31 780
2459.78 721
2460.25 798
2460.72 811
2461.18 856
2461.65 832
2462.12 789
2462.59 817
2463.06 830
2463.52 830
2463.99 838
2464.46 864
2464.93 819
2465.40 834
2465.86 788
2466.33 802
2466.80 783
2467.27 786
2467.74 823
2468.21 803
2468.68 801
2469.14 843
2469.61 788
2470.08 753
2470.55 774
2471.02 793
2471.49 885
2471.96 850
2472.43 818
2472.90 831
2473.36 784
2473.83 783
2474.30 835
2474.77 769
2475.24 753
2475.71 820
2476.18 810
2476.65 888
2477.12 803
2477.59 831
2478.06 862
2478.53 828
2479.00 849
2479.47 866
2479.94 843
2480.41 789
2480.87 775
2481.34 852
2481.81 790
2482.28 775
2482.75 759
2483.22 810
2483.69 829
2484.16 777
2484.63 738
2485.10 839
2485.57 876
2486.05 846
2486.52 868
2486.99 852
2487.46 947
2487.93 925
2488.40 962
2488.87 910
2489.34 920
2489.81 923
2490.28 933
2490.75 909
2491.22 901
2491.69 921
2492.16 838
2492.63 842
2493.10 844
2493.58 872
2494.05 836
2494.52 855
2494.99 853
2495.46 828
2495.93 851
2496.40 843
2496.87 857
2497.34 825
2497.82 829
2498.29 793
2498.76 802
2499.23 839
2499.70 809
2500.17 854
2500.64 865
2501.12 843
2501.59 836
2502.06 790
2502.53 867
2503.00 824
2503.48 857
2503.95 857
2504.42 858
2504.89 811
2505.36 780
2505.84 806
2506.31 806
2506.78 888
2507.25 841
2507.72 837
2508.20 860
2508.67 832
2509.14 886
2509.61 935
2510.09 954
2510.56 933
2511.03 1036
2511.50 971
2511.98 985
2512.45 1046
2512.92 1095
2513.40 1066
2513.87 1068
2514.34 1068
2514.81 1007
2515.29 957
2515.76 982
2516.23 968
2516.71 974
2517.18 930
2517.65 963
2518.13 900
2518.60 937
2519.07 927
2519.55 924
2520.02 983
2520.49 901
2520.97 902
2521.44 908
2521.91 1018
2522.39 971
2522.86 944
2523.34 964
2523.81 906
2524.28 862
2524.76 884
2525.23 886
2525.70 885
2526.18 940
2526.65 923
2527.13 995
2527.60 966
2528.08 956
2528.55 1025
2529.02 953
2529.50 990
2529.97 956
2530.45 947
2530.92 954
2531.40 970
2531.87 960
2532.34 1003
2532.82 985
2533.29 918
2533.77 935
2534.24 1011
2534.72 978
2535.19 934
2535.67 900
2536.14 878
2536.62 909
2537.09 883
2537.57 897
2538.04 973
2538.52 952
2538.99 941
2539.47 935
2539.94 886
2540.42 925
2540.90 893
2541.37 947
2541.85 951
2542.32 882
2542.80 891
2543.27 930
2543.75 950
2544.22 968
2544.70 987
2545.18 980
2545.65 953
2546.13 932
2546.60 981
2547.08 983
2547.56 966
2548.03 1004
2548.51 1032
2548.98 1066
2549.46 1074
2549.94 1094
2550.41 1116
2550.89 1082
2551.37 1024
2551.84 1065
2552.32 1048
2552.80 1022
2553.27 1032
2553.75 991
2554.23 966
2554.70 868
2555.18 917
2555.66 946
2556.13 908
2556.61 903
2557.09 908
2557.56 934
2558.04 921
2558.52 884
2558.99 905
2559.47 872
2559.95 886
2560.43 906
2560.90 951
2561.38 909
2561.86 841
2562.33 805
2562.81 797
2563.29 791
2563.77 847
2564.25 804
2564.72 803
2565.20 797
2565.68 838
2566.16 842
2566.63 858
2567.11 821
2567.59 836
2568.07 891
2568.55 856
2569.02 849
2569.50 831
2569.98 820
2570.46 770
2570.94 759
2571.41 841
2571.89 796
2572.37 808
2572.85 853
2573.33 851
2573.81 827
2574.28 800
2574.76 834
2575.24 900
2575.72 847
2576.20 845
2576.68 873
2577.16 871
2577.64 870
2578.11 828
2578.59 862
2579.07 824
2579.55 834
2580.03 843
2580.51 846
2580.99 817
2581.47 872
2581.95 800
2582.43 804
2582.91 791
2583.39 762
2583.86 780
2584.34 815
2584.82 789
2585.30 797
2585.78 818
2586.26 803
2586.74 809
2587.22 824
2587.70 839
2588.18 831
2588.66 804
2589.14 825
2589.62 816
2590.10 881
2590.58 895
2591.06 875
2591.54 822
2592.02 904
2592.50 882
2592.98 852
2593.46 846
2593.94 784
2594.42 802
2594.90 802
2595.38 785
2595.86 806
2596.35 836
2596.83 822
2597.31 767
2597.79 759
2598.27 804
2598.75 794
2599.23 826
2599.71 756
2600.19 733
2600.67 764
2601.15 805
2601.63 766
2602.12 805
2602.60 758
2603.08 759
2603.56 784
2604.04 792
2604.52 810
2605.00 843
2605.48 828
2605.97 849
2606.45 773
2606.93 798
2607.41 820
2607.89 816
2608.37 848
2608.86 830
2609.34 792
2609.82 816
2610.30 775
2610.78 811
2611.26 843
2611.75 813
2612.23 811
2612.71 826
2613.19 839
2613.68 851
2614.16 822
2614.64 819
2615.12 820
2615.60 822
2616.09 861
2616.57 785
2617.05 813
2617.53 799
2618.02 776
2618.50 826
2618.98 791
2619.46 795
2619.95 816
2620.43 815
2620.91 809
2621.40 815
2621.88 846
2622.36 834
2622.85 821
2623.33 780
2623.81 747
2624.29 791
2624.78 801
2625.26 817
2625.74 829
2626.23 857
2626.71 880
2627.19 858
2627.68 875
2628.16 846
2628.64 841
2629.13 935
2629.61 886
2630.10 888
2630.58 889
2631.06 916
2631.55 985
2632.03 978
2632.51 908
2633.00 912
2633.48 920
2633.97 925
2634.45 825
2634.94 843
2635.42 853
2635.90 885
2636.39 914
2636.87 796
2637.36 808
2637.84 845
2638.33 883
2638.81 842
2639.29 784
2639.78 751
2640.26 844
2640.75 808
2641.23 859
2641.72 833
2642.20 791
2642.69 845
2643.17 870
2643.66 866
2644.14 804
2644.63 815
2645.11 827
2645.60 847
2646.08 828
2646.57 775
2647.05 822
2647.54 857
2648.02 870
2648.51 833
2648.99 898
2649.48 862
2649.97 813
2650.45 808
2650.94 821
2651.42 873
2651.91 875
2652.39 894
2652.88 840
2653.37 848
2653.85 846
2654.34 852
2654.82 867
2655.31 788
2655.80 841
2656.28 853
2656.77 830
2657.25 803
2657.74 803
2658.23 830
2658.71 792
2659.20 794
2659.69 744
2660.17 834
2660.66 833
2661.14 857
2661.63 822
2662.12 828
2662.60 835
2663.09 813
2663.58 846
2664.06 794
2664.55 807
2665.04 782
2665.53 837
2666.01 818
2666.50 805
2666.99 845
2667.47 851
2667.96 853
2668.45 794
2668.94 816
2669.42 850
2669.91 836
2670.40 877
2670.88 885
2671.37 890
2671.86 943
2672.35 945
2672.83 968
2673.32 981
2673.81 962
2674.30 1027
2674.79 1014
2675.27 1054
2675.76 1049
2676.25 998
2676.74 1042
2677.23 1031
2677.71 1007
2678.20 901
2678.69 921
2679.18 899
2679.67 885
2680.15 841
2680.64 790
2681.13 875
2681.62 847
2682.11 886
2682.60 864
2683.08 868
2683.57 807
2684.06 841
2684.55 851
2685.04 805
2685.53 806
2686.02 827
2686.51 798
2686.99 775
2687.48 775
2687.97 796
2688.46 782
2688.95 847
2689.44 871
2689.93 867
2690.42 908
2690.91 933
2691.40 918
2691.89 854
2692.38 891
2692.87 908
2693.35 903
2693.84 879
2694.33 924
2694.82 945
2695.31 872
2695.80 880
2696.29 880
2696.78 882
2697.27 859
2697.76 869
2698.25 874
2698.74 861
2699.23 851
2699.72 846
2700.21 879
2700.70 874
2701.19 858
2701.68 826
2702.17 888
2702.66 865
2703.15 828
2703.64 810
2704.13 797
2704.62 849
2705.12 840
2705.61 809
2706.10 863
2706.59 852
2707.08 816
2707.57 807
2708.06 861
2708.55 788
2709.04 826
2709.53 778
2710.02 803
2710.51 779
2711.01 825
2711.50 814
2711.99 840
2712.48 837
2712.97 784
2713.46 826
2713.95 817
2714.44 788
2714.94 826
2715.43 841
2715.92 838
2716.41 834
2716.90 865
2717.39 834
2717.89 820
2718.38 835
2718.87 810
2719.36 798
2719.85 825
2720.34 875
2720.84 933
2721.33 943
2721.82 927
2722.31 904
2722.80 869
2723.30 885
2723.79 945
2724.28 984
2724.77 983
2725.27 881
2725.76 876
2726.25 882
2726.74 858
2727.24 773
2727.73 801
2728.22 846
2728.71 793
2729.21 812
2729.70 783
2730.19 822
2730.69 803
2731.18 774
2731.67 840
2732.16 835
2732.66 858
2733.15 825
2733.64 824
2734.14 850
2734.63 866
2735.12 847
2735.62 849
2736.11 880
2736.60 872
2737.10 904
2737.59 953
2738.08 916
2738.58 909
2739.07 999
2739.56 971
2740.06 931
2740.55 930
2741.05 892
2741.54 866
2742.03 933
2742.53 963
2743.02 873
2743.52 828
2744.01 831
2744.50 865
2745.00 862
2745.49 861
2745.99 840
2746.48 829
2746.97 878
2747.47 895
2747.96 890
2748.46 894
2748.95 901
2749.45 872
2749.94 847
2750.44 880
2750.93 901
2751.43 880
2751.92 843
2752.42 843
2752.91 894
2753.41 872
2753.90 829
2754.40 819
2754.89 849
2755.39 877
2755.88 810
2756.38 844
2756.87 917
2757.37 809
2757.86 877
2758.36 908
2758.85 855
2759.35 797
2759.84 870
2760.34 892
2760.83 832
2761.33 847
2761.83 893
2762.32 896
2762.82 906
2763.31 896
2763.81 921
2764.30 922
2764.80 853
2765.30 838
2765.79 850
2766.29 835
2766.78 834
2767.28 872
2767.78 885
2768.27 887
2768.77 845
2769.27 804
2769.76 770
2770.26 815
2770.76 819
2771.25 870
2771.75 893
2772.24 829
2772.74 820
2773.24 869
2773.73 865
2774.23 910
2774.73 848
2775.23 887
2775.72 900
2776.22 983
2776.72 885
2777.21 868
2777.71 831
2778.21 861
2778.70 821
2779.20 878
2779.70 876
2780.20 858
2780.69 887
2781.19 835
2781.69 802
2782.19 837
2782.68 802
2783.18 811
2783.68 856
2784.18 850
2784.67 801
2785.17 775
2785.67 847
2786.17 830
2786.67 789
2787.16 821
2787.66 812
2788.16 768
2788.66 791
2789.16 799
2789.65 799
2790.15 802
2790.65 794
2791.15 833
2791.65 790
2792.15 766
2792.64 826
2793.14 884
2793.64 842
2794.14 859
2794.64 851
2795.14 835
2795.64 863
2796.13 862
2796.63 863
2797.13 829
2797.63 848
2798.13 866
2798.63 882
2799.13 843
2799.63 778
2800.13 784
2800.62 850
2801.12 813
2801.62 850
2802.12 827
2802.62 784
2803.12 836
2803.62 770
2804.12 808
2804.62 832
2805.12 853
2805.62 819
2806.12 814
2806.62 792
2807.12 850
2807.62 826
2808.12 876
2808.62 875
2809.12 870
2809.62 874
2810.12 823
2810.62 864
2811.12 861
2811.62 882
2812.12 897
2812.62 917
2813.12 904
2813.62 932
2814.12 890
2814.62 911
2815.12 907
2815.62 906
2816.12 947
2816.62 970
2817.12 922
2817.62 939
2818.12 953
2818.62 962
2819.12 968
2819.63 898
2820.13 889
2820.63 906
2821.13 837
2821.63 869
2822.13 797
2822.63 837
2823.13 873
2823.63 847
2824.13 836
2824.64 847
2825.14 835
2825.64 811
2826.14 819
2826.64 814
2827.14 804
2827.64 848
2828.15 768
2828.65 824
2829.15 861
2829.65 849
2830.15 859
2830.65 840
2831.16 814
2831.66 794
2832.16 808
2832.66 806
2833.16 770
2833.67 780
2834.17 754
2834.67 814
2835.17 811
2835.68 849
2836.18 879
2836.68 821
2837.18 830
2837.68 852
2838.19 872
2838.69 867
2839.19 856
2839.70 866
2840.20 904
2840.70 938
2841.20 955
2841.71 885
2842.21 856
2842.71 895
2843.21 883
2843.72 840
2844.22 854
2844.72 891
2845.23 877
2845.73 919
2846.23 870
2846.74 920
2847.24 933
2847.74 976
2848.25 929
2848.75 977
2849.25 985
2849.76 1011
2850.26 1046
2850.76 955
2851.27 906
2851.77 901
2852.28 904
2852.78 886
2853.28 871
2853.79 863
2854.29 833
2854.79 844
2855.30 839
2855.80 897
2856.31 880
2856.81 897
2857.31 909
2857.82 880
2858.32 806
2858.83 848
2859.33 799
2859.84 805
2860.34 850
2860.85 874
2861.35 867
2861.85 819
2862.36 864
2862.86 878
2863.37 839
2863.87 895
2864.38 844
2864.88 827
2865.39 915
2865.89 860
2866.40 857
2866.90 866
2867.41 877
2867.91 839
2868.42 852
2868.92 880
2869.43 876
2869.93 896
2870.44 926
2870.94 940
2871.45 912
2871.96 935
2872.46 909
2872.97 984
2873.47 1035
2873.98 1029
2874.48 978
2874.99 987
2875.49 925
2876.00 909
2876.51 904
2877.01 902
2877.52 917
2878.02 886
2878.53 909
2879.04 881
2879.54 883
2880.05 882
2880.55 876
2881.06 842
2881.57 832
2882.07 849
2882.58 878
2883.09 911
2883.59 933
2884.10 921
2884.61 971
2885.11 976
2885.62 996
2886.13 1014
2886.63 1065
2887.14 1129
2887.65 1179
2888.15 1212
2888.66 1153
2889.17 1135
2889.67 1192
2890.18 1196
2890.69 1126
2891.20 1123
2891.70 1102
2892.21 1110
2892.72 1058
2893.22 1095
2893.73 1097
2894.24 1127
2894.75 1079
2895.25 1070
2895.76 1171
2896.27 1190
2896.78 1313
2897.29 1265
2897.79 1243
2898.30 1182
2898.81 1285
2899.32 1262
2899.82 1172
2900.33 1168
2900.84 1156
2901.35 1097
2901.86 1092
2902.36 1069
2902.87 1020
2903.38 1025
2903.89 1041
2904.40 1049
2904.91 1001
2905.41 981
2905.92 983
2906.43 985
2906.94 984
2907.45 986
2907.96 929
2908.47 968
2908.97 961
2909.48 945
2909.99 989
2910.50 974
2911.01 937
2911.52 891
2912.03 896
2912.54 899
2913.05 857
2913.55 871
2914.06 881
2914.57 895
2915.08 922
2915.59 933
2916.10 937
2916.61 922
2917.12 909
2917.63 937
2918.14 900
2918.65 894
2919.16 875
2919.67 930
2920.18 900
2920.69 867
2921.20 861
2921.71 913
2922.22 940
2922.73 888
2923.24 863
2923.75 882
2924.26 915
2924.77 862
2925.28 931
2925.79 859
2926.30 920
2926.81 930
2927.32 870
2927.83 843
2928.34 816
2928.85 818
2929.36 887
2929.87 907
2930.38 854
2930.89 853
2931.40 864
2931.91 876
2932.42 872
2932.93 933
2933.45 899
2933.96 885
2934.47 878
2934.98 896
2935.49 929
2936.00 949
2936.51 908
2937.02 961
2937.53 977
2938.04 918
2938.56 964
2939.07 973
2939.58 956
2940.09 941
2940.60 951
2941.11 1009
2941.62 973
2942.14 969
2942.65 991
2943.16 989
2943.67 1002
2944.18 962
2944.70 897
2945.21 980
2945.72 965
2946.23 946
2946.74 944
2947.26 922
2947.77 907
2948.28 876
2948.79 892
2949.30 906
2949.82 864
2950.33 817
2950.84 840
2951.35 901
2951.87 850
2952.38 920
2952.89 862
2953.40 909
2953.92 911
2954.43 858
2954.94 842
2955.45 857
2955.97 868
2956.48 894
2956.99 873
2957.51 881
2958.02 951
2958.53 933
2959.04 950
2959.56 931
2960.07 920
2960.58 924
2961.10 943
2961.61 904
2962.12 902
2962.64 905
2963.15 930
2963.66 994
2964.18 966
2964.69 979
2965.21 912
2965.72 908
2966.23 921
2966.75 935
2967.26 931
2967.77 962
2968.29 979
2968.80 974
2969.32 951
2969.83 923
2970.34 950
2970.86 916
2971.37 875
2971.89 915
2972.40 897
2972.91 898
2973.43 999
2973.94 973
2974.46 1000
2974.97 1016
2975.49 983
2976.00 961
2976.52 994
2977.03 977
2977.55 984
2978.06 996
2978.57 990
2979.09 1033
2979.60 1060
2980.12 1103
2980.63 1100
2981.15 1109
2981.66 1067
2982.18 1139
2982.69 1109
2983.21 1104
2983.73 1120
2984.24 1180
2984.76 1217
2985.27 1158
2985.79 1183
2986.30 1160
2986.82 1190
2987.33 1189
2987.85 1213
2988.36 1228
2988.88 1216
2989.40 1275
2989.91 1289
2990.43 1346
2990.94 1309
2991.46 1307
2991.97 1319
2992.49 1285
2993.01 1294
2993.52 1303
2994.04 1292
2994.55 1351
2995.07 1368
2995.59 1435
2996.10 1450
2996.62 1466
2997.14 1518
2997.65 1559
2998.17 1653
2998.69 1701
2999.20 1647
2999.72 1658
3000.24 1651
3000.75 1722
3001.27 1847
3001.79 1930
3002.30 2044
3002.82 2390
3003.34 2595
3003.85 3096
3004.37 3505
3004.89 3967
3005.40 4397
3005.92 4550
3006.44 4495
3006.96 4533
3007.47 4205
3007.99 3764
3008.51 3328
3009.03 2970
3009.54 2574
3010.06 2212
3010.58 2038
3011.10 1856
3011.61 1728
3012.13 1627
3012.65 1538
3013.17 1411
3013.68 1393
3014.20 1429
3014.72 1403
3015.24 1363
3015.76 1340
3016.27 1327
3016.79 1295
3017.31 1270
3017.83 1278
3018.35 1259
3018.86 1224
3019.38 1319
3019.90 1245
3020.42 1139
3020.94 1178
3021.46 1176
3021.97 1127
3022.49 1172
3023.01 1244
3023.53 1309
3024.05 1271
3024.57 1262
3025.09 1246
3025.61 1255
3026.12 1223
3026.64 1233
3027.16 1194
3027.68 1239
3028.20 1230
3028.72 1145
3029.24 1101
3029.76 1172
3030.28 1193
3030.80 1149
3031.32 1047
3031.84 1032
3032.35 1084
3032.87 1133
3033.39 1043
3033.91 1062
3034.43 1087
3034.95 1061
3035.47 1100
3035.99 1111
3036.51 1110
3037.03 1057
3037.55 1146
3038.07 1076
3038.59 1062
3039.11 1032
3039.63 1070
3040.15 1040
3040.67 1100
3041.19 1031
3041.71 1014
3042.23 1100
3042.75 1044
3043.27 1072
3043.79 1013
3044.31 1032
3044.83 1075
3045.35 1064
3045.87 1037
3046.40 1017
3046.92 1035
3047.44 1039
3047.96 1054
3048.48 1009
3049.00 1073
3049.52 1095
3050.04 1055
3050.56 1041
3051.08 980
3051.60 971
3052.12 1010
3052.65 974
3053.17 1019
3053.69 1051
3054.21 1049
3054.73 966
3055.25 1031
3055.77 1050
3056.30 1091
3056.82 1013
3057.34 1048
3057.86 1030
3058.38 1053
3058.90 1096
3059.42 1053
3059.95 1092
3060.47 1073
3060.99 1084
3061.51 1107
3062.03 1082
3062.56 1084
3063.08 1085
3063.60 1083
3064.12 1163
3064.64 1194
3065.17 1178
3065.69 1201
3066.21 1297
3066.73 1281
3067.26 1293
3067.78 1283
3068.30 1280
3068.82 1290
3069.35 1297
3069.87 1328
3070.39 1294
3070.91 1309
3071.44 1307
3071.96 1281
3072.48 1239
3073.01 1221
3073.53 1198
3074.05 1178
3074.57 1188
3075.10 1262
3075.62 1297
3076.14 1258
3076.67 1322
3077.19 1358
3077.71 1375
3078.24 1362
3078.76 1483
3079.28 1460
3079.81 1561
3080.33 1556
3080.85 1547
3081.38 1602
3081.90 1682
3082.42 1657
3082.95 1717
3083.47 1741
3084.00 1828
3084.52 1778
3085.04 1728
3085.57 1718
3086.09 1668
3086.62 1723
3087.14 1773
3087.66 1869
3088.19 1964
3088.71 2135
3089.24 2252
3089.76 2561
3090.29 2831
3090.81 2913
3091.33 3026
3091.86 3028
3092.38 2819
3092.91 2765
3093.43 2543
3093.96 2473
3094.48 2362
3095.01 2226
3095.53 2123
3096.06 2038
3096.58 1953
3097.11 1987
3097.63 1918
3098.16 1892
3098.68 2031
3099.21 2066
3099.73 2190
3100.26 2474
3100.78 2683
3101.31 3211
3101.83 3962
3102.36 4644
3102.88 5356
3103.41 6102
3103.93 6538
3104.46 6380
3104.99 6248
3105.51 5982
3106.04 5471
3106.56 4998
3107.09 4281
3107.61 3600
3108.14 3120
3108.67 2653
3109.19 2334
3109.72 2084
3110.24 1988
3110.77 1875
3111.30 1792
3111.82 1749
3112.35 1667
3112.87 1680
3113.40 1710
3113.93 1746
3114.45 1698
3114.98 1681
3115.51 1560
3116.03 1485
3116.56 1504
3117.09 1459
3117.61 1441
3118.14 1430
3118.67 1362
3119.19 1407
3119.72 1299
3120.25 1416
3120.77 1426
3121.30 1423
3121.83 1508
3122.35 1504
3122.88 1501
3123.41 1516
3123.94 1504
3124.46 1392
3124.99 1397
3125.52 1324
3126.05 1324
3126.57 1346
3127.10 1298
3127.63 1280
3128.16 1226
3128.68 1238
3129.21 1239
3129.74 1119
3130.27 1175
3130.79 1174
3131.32 1138
3131.85 1181
3132.38 1196
3132.91 1125
3133.43 1149
3133.96 1091
3134.49 1063
3135.02 1087
3135.55 1150
3136.07 1151
3136.60 1120
3137.13 1048
3137.66 1087
3138.19 1097
3138.72 1037
3139.24 1016
3139.77 1149
3140.30 1084
3140.83 1057
3141.36 1062
3141.89 1091
3142.42 1064
3142.95 1082
3143.47 1094
3144.00 1046
3144.53 1076
3145.06 1038
3145.59 1066
3146.12 1107
3146.65 1084
3147.18 1109
3147.71 1071
3148.24 1057
3148.76 1139
3149.29 1144
3149.82 1219
3150.35 1201
3150.88 1207
3151.41 1184
3151.94 1136
3152.47 1160
3153.00 1131
3153.53 1131
3154.06 1188
3154.59 1181
3155.12 1118
3155.65 1136
3156.18 1212
3156.71 1235
3157.24 1269
3157.77 1248
3158.30 1274
3158.83 1230
3159.36 1220
3159.89 1257
3160.42 1181
3160.95 1274
3161.48 1201
3162.01 1175
3162.54 1158
3163.07 1157
3163.60 1158
3164.13 1127
3164.66 1097
3165.20 1045
3165.73 1096
3166.26 1070
3166.79 1066
3167.32 1005
3167.85 995
3168.38 1030
3168.91 1055
3169.44 1044
3169.97 1007
3170.50 1062
3171.04 1050
3171.57 1045
3172.10 1032
3172.63 1067
3173.16 1151
3173.69 1180
3174.22 1194
3174.75 1238
3175.29 1244
3175.82 1211
3176.35 1210
3176.88 1251
3177.41 1199
3177.94 1218
3178.48 1175
3179.01 1148
3179.54 1104
3180.07 1062
3180.60 1064
3181.14 1048
3181.67 1098
3182.20 1020
3182.73 1042
3183.26 1036
3183.80 1023
3184.33 1037
3184.86 989
3185.39 1009
3185.93 987
3186.46 1043
3186.99 1019
3187.52 1013
3188.06 1033
3188.59 1051
3189.12 1027
3189.65 989
3190.19 1002
3190.72 1022
3191.25 985
3191.79 1079
3192.32 1064
3192.85 1112
3193.38 1069
3193.92 1004
3194.45 995
3194.98 1091
3195.52 1080
3196.05 1042
3196.58 1057
3197.12 1050
3197.65 1046
3198.18 1119
3198.72 1166
3199.25 1138
3199.78 1111
3200.32 1109
3200.85 1122
3201.39 1140
3201.92 1091
3202.45 1154
3202.99 1143
3203.52 1144
3204.05 1142
3204.59 1164
3205.12 1165
3205.66 1122
3206.19 1206
3206.72 1261
3207.26 1336
3207.79 1328
3208.33 1366
3208.86 1578
3209.40 1550
3209.93 1550
3210.47 1607
3211.00 1651
3211.53 1684
3212.07 1682
3212.60 1696
3213.14 1690
3213.67 1649
3214.21 1578
3214.74 1499
3215.28 1430
3215.81 1330
3216.35 1243
3216.88 1250
3217.42 1218
3217.95 1228
3218.49 1171
3219.02 1210
3219.56 1191
3220.09 1111
3220.63 1100
3221.16 1117
3221.70 1151
3222.23 1215
3222.77 1214
3223.31 1305
3223.84 1261
3224.38 1355
3224.91 1430
3225.45 1453
3225.98 1425
3226.52 1406
3227.06 1399
3227.59 1405
3228.13 1339
3228.66 1344
3229.20 1346
3229.74 1302
3230.27 1343
3230.81 1340
3231.34 1341
3231.88 1347
3232.42 1418
3232.95 1407
3233.49 1337
3234.03 1314
3234.56 1348
3235.10 1393
3235.64 1388
3236.17 1463
3236.71 1532
3237.25 1571
3237.78 1598
3238.32 1595
3238.86 1522
3239.39 1572
3239.93 1530
3240.47 1524
3241.00 1559
3241.54 1523
3242.08 1520
3242.61 1510
3243.15 1588
3243.69 1613
3244.23 1576
3244.76 1609
3245.30 1587
3245.84 1663
3246.38 1731
3246.91 1740
3247.45 1752
3247.99 1718
3248.53 1779
3249.06 1926
3249.60 1969
3250.14 2051
3250.68 2238
3251.21 2531
3251.75 2886
3252.29 3276
3252.83 3784
3253.37 4021
3253.90 4377
3254.44 4482
3254.98 4339
3255.52 4110
3256.06 3799
3256.60 3637
3257.13 3291
3257.67 2910
3258.21 2598
3258.75 2469
3259.29 2375
3259.83 2392
3260.36 2391
3260.90 2518
3261.44 2628
3261.98 2828
3262.52 2949
3263.06 3150
3263.60 3316
3264.14 3352
3264.68 3332
3265.21 3559
3265.75 3648
3266.29 3716
3266.83 3749
3267.37 3741
3267.91 3742
3268.45 3663
3268.99 3495
3269.53 3244
3270.07 3007
3270.61 2829
3271.15 2620
3271.69 2399
3272.23 2217
3272.76 2074
3273.30 2082
3273.84 2055
3274.38 1949
3274.92 1874
3275.46 1810
3276.00 1814
3276.54 1784
3277.08 1808
3277.62 1711
3278.16 1747
3278.70 1783
3279.24 1854
3279.78 1828
3280.32 1841
3280.86 1771
3281.41 1727
3281.95 1745
3282.49 1781
3283.03 1770
3283.57 1739
3284.11 1738
3284.65 1760
3285.19 1764
3285.73 1734
3286.27 1780
3286.81 1775
3287.35 1851
3287.89 1786
3288.43 1862
3288.97 1946
3289.52 1985
3290.06 1966
3290.60 1980
3291.14 1987
3291.68 2211
3292.22 2418
3292.76 2407
3293.30 2528
3293.85 2626
3294.39 2788
3294.93 2927
3295.47 3161
3296.01 3333
3296.55 3278
3297.09 3393
3297.64 3447
3298.18 3306
3298.72 3247
3299.26 3058
3299.80 2924
3300.34 2708
3300.89 2587
3301.43 2429
3301.97 2399
3302.51 2255
3303.06 2256
3303.60 2269
3304.14 2180
3304.68 2071
3305.22 2092
3305.77 2048
3306.31 2122
3306.85 2142
3307.39 2034
3307.94 2109
3308.48 2227
3309.02 2259
3309.56 2320
3310.11 2505
3310.65 2495
3311.19 2471
3311.74 2532
3312.28 2548
3312.82 2535
3313.36 2388
3313.91 2464
3314.45 2504
3314.99 2552
3315.54 2678
3316.08 2800
3316.62 2863
3317.17 3193
3317.71 3329
3318.25 3516
3318.80 3702
3319.34 3976
3319.88 4000
3320.43 4111
3320.97 4195
3321.51 4167
3322.06 4069
3322.60 4105
3323.14 3861
3323.69 3612
3324.23 3428
3324.78 3229
3325.32 3059
3325.86 2993
3326.41 2921
3326.95 2956
3327.50 2806
3328.04 2751
3328.59 2743
3329.13 2784
3329.67 2849
3330.22 3016
3330.76 3240
3331.31 3690
3331.85 4496
3332.40 5693
3332.94 7387
3333.49 9605
3334.03 12113
3334.57 14839
3335.12 17494
3335.66 19531
3336.21 21266
3336.75 22517
3337.30 22993
3337.84 22389
3338.39 21146
3338.93 19348
3339.48 17280
3340.02 15008
3340.57 12621
3341.11 10582
3341.66 8699
3342.20 7083
3342.75 5654
3343.30 4617
3343.84 3897
3344.39 3400
3344.93 2988
3345.48 2726
3346.02 2565
3346.57 2532
3347.11 2367
3347.66 2293
3348.21 2363
3348.75 2324
3349.30 2284
3349.84 2165
3350.39 2102
3350.94 2142
3351.48 2001
3352.03 1992
3352.57 2003
3353.12 2048
3353.67 2057
3354.21 2041
3354.76 1922
3355.31 1888
3355.85 1903
3356.40 1880
3356.95 1845
3357.49 1750
3358.04 1730
3358.59 1804
3359.13 1754
3359.68 1792
3360.23 1784
3360.77 1814
3361.32 1809
3361.87 1885
3362.41 1947
3362.96 1933
3363.51 1911
3364.05 1931
3364.60 1968
3365.15 1997
3365.70 2010
3366.24 1928
3366.79 1903
3367.34 1884
3367.89 1815
3368.43 1843
3368.98 1833
3369.53 1833
3370.08 1898
3370.62 2025
3371.17 2113
3371.72 2117
3372.27 2354
3372.81 2491
3373.36 2660
3373.91 2699
3374.46 2864
3375.01 3007
3375.55 2927
3376.10 2889
3376.65 2863
3377.20 2731
3377.75 2567
3378.30 2443
3378.84 2262
3379.39 2019
3379.94 1914
3380.49 1809
3381.04 1698
3381.59 1717
3382.13 1582
3382.68 1628
3383.23 1589
3383.78 1594
3384.33 1518
3384.88 1438
3385.43 1526
3385.98 1465
3386.52 1413
3387.07 1415
3387.62 1395
3388.17 1377
3388.72 1438
3389.27 1406
3389.82 1393
3390.37 1426
3390.92 1417
3391.47 1417
3392.02 1397
3392.57 1413
3393.12 1380
3393.66 1403
3394.21 1375
3394.76 1326
3395.31 1321
3395.86 1386
3396.41 1406
3396.96 1402
3397.51 1435
3398.06 1462
3398.61 1412
3399.16 1535
3399.71 1515
3400.26 1431
3400.81 1465
3401.36 1422
3401.91 1393
3402.46 1364
3403.01 1333
3403.56 1360
3404.11 1426
3404.66 1309
3405.21 1303
3405.77 1315
3406.32 1297
3406.87 1296
3407.42 1280
3407.97 1282
3408.52 1274
3409.07 1319
3409.62 1358
3410.17 1417
3410.72 1448
3411.27 1542
3411.82 1600
3412.37 1544
3412.93 1628
3413.48 1594
3414.03 1654
3414.58 1638
3415.13 1595
3415.68 1578
3416.23 1591
3416.78 1571
3417.34 1608
3417.89 1567
3418.44 1600
3418.99 1600
3419.54 1663
3420.09 1599
3420.65 1526
3421.20 1512
3421.75 1379
3422.30 1405
3422.85 1430
3423.40 1479
3423.96 1493
3424.51 1508
3425.06 1513
3425.61 1533
3426.17 1534
3426.72 1522
3427.27 1434
3427.82 1336
3428.37 1311
3428.93 1331
3429.48 1294
3430.03 1225
3430.58 1179
3431.14 1168
3431.69 1219
3432.24 1220
3432.79 1150
3433.35 1186
3433.90 1176
3434.45 1247
3435.01 1195
3435.56 1182
3436.11 1155
3436.66 1129
3437.22 1224
3437.77 1187
3438.32 1222
3438.88 1263
3439.43 1292
3439.98 1280
3440.54 1241
3441.09 1269
3441.64 1249
3442.20 1273
3442.75 1209
3443.30 1290
3443.86 1246
3444.41 1270
3444.96 1246
3445.52 1227
3446.07 1232
3446.63 1233
3447.18 1237
3447.73 1191
3448.29 1163
3448.84 1180
3449.40 1132
3449.95 1089
3450.50 1122
3451.06 1131
3451.61 1171
3452.17 1135
3452.72 1149
3453.27 1085
3453.83 1098
3454.38 1070
3454.94 1118
3455.49 1210
3456.05 1194
3456.60 1101
3457.16 1154
3457.71 1145
3458.27 1131
3458.82 1176
3459.38 1170
3459.93 1127
3460.49 1138
3461.04 1199
3461.60 1182
3462.15 1152
3462.71 1159
3463.26 1198
3463.82 1313
3464.37 1306
3464.93 1228
3465.48 1292
3466.04 1331
3466.59 1301
3467.15 1347
3467.70 1309
3468.26 1395
3468.81 1452
3469.37 1463
3469.93 1486
3470.48 1493
3471.04 1567
3471.59 1507
3472.15 1612
3472.70 1698
3473.26 1681
3473.82 1685
3474.37 1653
3474.93 1531
3475.48 1610
3476.04 1632
3476.60 1573
3477.15 1580
3477.71 1675
3478.27 1617
3478.82 1652
3479.38 1684
3479.93 1738
3480.49 1714
3481.05 1776
3481.60 1802
3482.16 1816
3482.72 1834
3483.27 1888
3483.83 2033
3484.39 2014
3484.95 1886
3485.50 1955
3486.06 2121
3486.62 2134
3487.17 2036
3487.73 2178
3488.29 2331
3488.84 2590
3489.40 2988
3489.96 3708
3490.52 4585
3491.07 5472
3491.63 6564
3492.19 7593
3492.75 8145
3493.30 8529
3493.86 8593
3494.42 8268
3494.98 7697
3495.53 6692
3496.09 5750
3496.65 5005
3497.21 4266
3497.77 3533
3498.32 3092
3498.88 2788
3499.44 2620
3500.00 2441
3500.56 2496
3501.11 2572
3501.67 2556
3502.23 2766
3502.79 2895
3503.35 3118
3503.91 3317
3504.46 3470
3505.02 3652
3505.58 3906
3506.14 3916
3506.70 3816
3507.26 3817
3507.81 3680
3508.37 3480
3508.93 3128
3509.49 2987
3510.05 2702
3510.61 2535
3511.17 2313
3511.73 2192
3512.29 2115
3512.85 2076
3513.40 1838
3513.96 1759
3514.52 1723
3515.08 1685
3515.64 1623
3516.20 1482
3516.76 1469
3517.32 1461
3517.88 1443
3518.44 1414
3519.00 1359
3519.56 1368
3520.12 1352
3520.68 1372
3521.24 1401
3521.80 1329
3522.36 1314
3522.92 1342
3523.48 1364
3524.04 1398
3524.60 1384
3525.16 1348
3525.72 1348
3526.28 1394
3526.84 1316
3527.40 1336
3527.96 1409
3528.52 1385
3529.08 1400
3529.64 1350
3530.20 1327
3530.76 1362
3531.32 1371
3531.88 1378
3532.44 1366
3533.00 1384
3533.56 1395
3534.12 1451
3534.68 1352
3535.25 1359
3535.81 1362
3536.37 1407
3536.93 1340
3537.49 1355
3538.05 1321
3538.61 1317
3539.17 1351
3539.73 1315
3540.30 1306
3540.86 1302
3541.42 1225
3541.98 1257
3542.54 1303
3543.10 1289
3543.66 1329
3544.23 1364
3544.79 1301
3545.35 1251
3545.91 1357
3546.47 1369
3547.03 1345
3547.60 1308
3548.16 1290
3548.72 1307
3549.28 1318
3549.84 1275
3550.41 1237
3550.97 1198
3551.53 1189
3552.09 1118
3552.65 1140
3553.22 1089
3553.78 1069
3554.34 1092
3554.90 1171
3555.47 1101
3556.03 1099
3556.59 1073
3557.15 1091
3557.72 1059
3558.28 1092
3558.84 1110
3559.41 1115
3559.97 1146
3560.53 1155
3561.09 1146
3561.66 1208
3562.22 1266
3562.78 1250
3563.35 1213
3563.91 1215
3564.47 1307
3565.04 1295
3565.60 1244
3566.16 1274
3566.73 1193
3567.29 1214
3567.85 1208
3568.42 1213
3568.98 1220
3569.54 1173
3570.11 1192
3570.67 1211
3571.23 1209
3571.80 1198
3572.36 1254
3572.93 1298
3573.49 1366
3574.05 1518
3574.62 1642
3575.18 1786
3575.75 2040
3576.31 2263
3576.87 2464
3577.44 2703
3578.00 2740
3578.57 2848
3579.13 2782
3579.70 2690
3580.26 2518
3580.82 2374
3581.39 2185
3581.95 2082
3582.52 1954
3583.08 1788
3583.65 1578
3584.21 1419
3584.78 1362
3585.34 1313
3585.91 1257
3586.47 1167
3587.04 1150
3587.60 1164
3588.17 1133
3588.73 1082
3589.30 1109
3589.86 1080
3590.43 1029
3590.99 1056
3591.56 1033
3592.12 1031
3592.69 1030
3593.25 1040
3593.82 987
3594.39 988
3594.95 1001
3595.52 940
3596.08 945
3596.65 1012
3597.21 950
3597.78 981
3598.35 1029
3598.91 984
3599.48 971
3600.04 1009
3600.61 1001
3601.18 974
3601.74 966
3602.31 1034
3602.87 1037
3603.44 1014
3604.01 997
3604.57 1033
3605.14 1013
3605.71 1021
3606.27 1016
3606.84 988
3607.41 974
3607.97 985
3608.54 988
3609.11 958
3609.67 933
3610.24 990
3610.81 959
3611.37 962
3611.94 1000
3612.51 998
3613.07 948
3613.64 916
3614.21 920
3614.78 987
3615.34 1038
3615.91 1023
3616.48 1102
3617.04 1056
3617.61 1041
3618.18 1139
3618.75 1157
3619.31 1151
3619.88 1199
3620.45 1139
3621.02 1159
3621.58 1112
3622.15 1042
3622.72 1084
3623.29 1108
3623.86 1052
3624.42 973
3624.99 926
3625.56 983
3626.13 991
3626.70 933
3627.26 935
3627.83 894
3628.40 928
3628.97 914
3629.54 901
3630.11 915
3630.67 951
3631.24 960
3631.81 975
3632.38 964
3632.95 919
3633.52 947
3634.08 984
3634.65 964
3635.22 909
3635.79 960
3636.36 951
3636.93 951
3637.50 898
3638.07 960
3638.64 972
3639.20 979
3639.77 1001
3640.34 1046
3640.91 1069
3641.48 1087
3642.05 1109
3642.62 1185
3643.19 1159
3643.76 1177
3644.33 1159
3644.90 1087
3645.47 1029
3646.04 1033
3646.61 1068
3647.18 1016
3647.75 1017
3648.32 1007
3648.89 1023
3649.46 993
3650.03 1031
3650.60 1063
3651.17 1056
3651.74 1198
3652.31 1277
3652.88 1312
3653.45 1278
3654.02 1310
3654.59 1292
3655.16 1315
3655.73 1230
3656.30 1207
3656.87 1186
3657.44 1224
3658.01 1190
3658.58 1160
3659.15 1182
3659.72 1189
3660.29 1297
3660.86 1298
3661.43 1245
3662.00 1163
3662.58 1209
3663.15 1211
3663.72 1185
3664.29 1257
3664.86 1343
3665.43 1498
3666.00 1462
3666.57 1557
3667.14 1598
3667.72 1602
3668.29 1561
3668.86 1554
3669.43 1392
3670.00 1307
3670.57 1252
3671.14 1230
3671.72 1146
3672.29 1149
3672.86 1090
3673.43 1124
3674.00 1135
3674.57 1104
3675.15 1140
3675.72 1062
3676.29 1114
3676.86 1096
3677.43 1115
3678.01 1102
3678.58 1160
3679.15 1083
3679.72 1052
3680.30 1139
3680.87 1132
3681.44 1046
3682.01 1091
3682.58 1125
3683.16 1086
3683.73 994
3684.30 1004
3684.88 1022
3685.45 938
3686.02 930
3686.59 960
3687.17 938
3687.74 932
3688.31 947
3688.88 998
3689.46 1027
3690.03 1009
3690.60 1074
3691.18 1095
3691.75 1099
3692.32 1105
3692.90 1077
3693.47 1053
3694.04 1037
3694.62 970
3695.19 925
3695.76 926
3696.34 901
3696.91 955
3697.48 903
3698.06 925
3698.63 945
3699.21 981
3699.78 937
3700.35 925
3700.93 883
3701.50 985
3702.08 905
3702.65 975
3703.22 974
3703.80 993
3704.37 994
3704.95 1008
3705.52 1022
3706.09 1013
3706.67 984
3707.24 1006
3707.82 1008
3708.39 1022
3708.97 996
3709.54 992
3710.12 1065
3710.69 1043
3711.26 1018
3711.84 1087
3712.41 1021
3712.99 1022
3713.56 965
3714.14 889
3714.71 925
3715.29 982
3715.86 1009
3716.44 932
3717.01 939
3717.59 957
3718.16 913
3718.74 960
3719.32 875
3719.89 920
3720.47 894
3721.04 855
3721.62 901
3722.19 964
3722.77 892
3723.34 884
3723.92 873
3724.49 877
3725.07 898
3725.65 894
3726.22 924
3726.80 920
3727.37 922
3727.95 886
3728.53 893
3729.10 960
3729.68 971
3730.25 962
3730.83 967
3731.41 1013
3731.98 1016
3732.56 997
3733.14 982
3733.71 1065
3734.29 1027
3734.87 1034
3735.44 1074
3736.02 1114
3736.60 1042
3737.17 1049
3737.75 1037
3738.33 1030
3738.90 1018
3739.48 977
3740.06 940
3740.63 956
3741.21 880
3741.79 940
3742.36 918
3742.94 856
3743.52 872
3744.10 883
3744.67 901
3745.25 895
3745.83 898
3746.40 853
3746.98 914
3747.56 928
3748.14 961
3748.71 941
3749.29 928
3749.87 947
3750.45 914
3751.03 934
3751.60 921
3752.18 892
3752.76 848
3753.34 861
3753.92 844
3754.49 881
3755.07 846
3755.65 883
3756.23 924
3756.81 886
3757.38 916
3757.96 969
3758.54 922
3759.12 954
3759.70 938
3760.28 974
3760.85 958
3761.43 979
3762.01 945
3762.59 932
3763.17 1069
3763.75 1005
3764.33 1029
3764.91 1006
3765.48 1025
3766.06 973
3766.64 951
3767.22 974
3767.80 941
3768.38 1042
3768.96 961
3769.54 963
3770.12 919
3770.70 914
3771.28 981
3771.85 987
3772.43 986
3773.01 975
3773.59 974
3774.17 1001
3774.75 938
3775.33 950
3775.91 981
3776.49 942
3777.07 947
3777.65 940
3778.23 978
3778.81 982
3779.39 905
3779.97 948
3780.55 1011
3781.13 948
3781.71 963
3782.29 925
3782.87 939
3783.45 932
3784.03 945
3784.61 976
3785.19 943
3785.77 934
3786.35 966
3786.93 968
3787.51 939
3788.10 932
3788.68 950
3789.26 974
3789.84 924
3790.42 927
3791.00 961
3791.58 999
3792.16 965
3792.74 972
3793.32 956
3793.90 1025
3794.48 1043
3795.07 1020
3795.65 981
3796.23 1040
3796.81 976
3797.39 1077
3797.97 1076
3798.55 1081
3799.14 1051
3799.72 1086
3800.30 1130
3800.88 1111
3801.46 1132
3802.04 1158
3802.62 1224
3803.21 1247
3803.79 1217
3804.37 1197
3804.95 1245
3805.53 1224
3806.12 1289
3806.70 1310
3807.28 1303
3807.86 1325
3808.44 1410
3809.03 1473
3809.61 1549
3810.19 1621
3810.77 1650
3811.36 1585
3811.94 1507
3812.52 1491
3813.10 1433
3813.69 1457
3814.27 1411
3814.85 1469
3815.43 1531
3816.02 1517
3816.60 1545
3817.18 1522
3817.77 1508
3818.35 1472
3818.93 1382
3819.51 1330
3820.10 1325
3820.68 1265
3821.26 1205
3821.85 1211
3822.43 1267
3823.01 1301
3823.60 1289
3824.18 1330
3824.76 1343
3825.35 1265
3825.93 1272
3826.51 1185
3827.10 1185
3827.68 1061
3828.27 1090
3828.85 1064
3829.43 1077
3830.02 1015
3830.60 1052
3831.18 1058
3831.77 1032
3832.35 1095
3832.94 1049
3833.52 997
3834.10 995
3834.69 1021
3835.27 1081
3835.86 974
3836.44 1045
3837.03 1053
3837.61 990
3838.19 990
3838.78 988
3839.36 947
3839.95 982
3840.53 943
3841.12 998
3841.70 980
3842.29 929
3842.87 908
3843.46 984
3844.04 962
3844.63 948
3845.21 925
3845.80 1029
3846.38 1026
3846.97 960
3847.55 977
3848.14 985
3848.72 1010
3849.31 1058
3849.89 998
3850.48 955
3851.06 972
3851.65 962
3852.23 996
3852.82 1010
3853.41 929
3853.99 976
3854.58 911
3855.16 897
3855.75 904
3856.33 945
3856.92 1006
3857.51 971
3858.09 961
3858.68 960
3859.26 924
3859.85 942
3860.44 1073
3861.02 1102
3861.61 1094
3862.20 1126
3862.78 1167
3863.37 1194
3863.95 1211
3864.54 1143
3865.13 1120
3865.71 1086
3866.30 1093
3866.89 1066
3867.47 1042
3868.06 1031
3868.65 1060
3869.23 1013
3869.82 925
3870.41 966
3870.99 943
3871.58 895
3872.17 929
3872.76 900
3873.34 936
3873.93 1000
3874.52 946
3875.10 991
3875.69 970
3876.28 946
3876.87 888
3877.45 890
3878.04 862
3878.63 923
3879.22 879
3879.80 844
3880.39 810
3880.98 833
3881.57 857
3882.15 893
3882.74 869
3883.33 823
3883.92 906
3884.51 876
3885.09 831
3885.68 831
3886.27 780
3886.86 927
3887.45 954
3888.04 924
3888.62 942
3889.21 986
3889.80 958
3890.39 968
3890.98 975
3891.57 979
3892.15 1044
3892.74 985
3893.33 963
3893.92 981
3894.51 949
3895.10 930
3895.69 880
3896.28 852
3896.86 946
3897.45 907
3898.04 883
3898.63 860
3899.22 867
3899.81 888
3900.40 880
3900.99 928
3901.58 908
3902.17 965
3902.76 930
3903.34 929
3903.93 895
3904.52 915
3905.11 926
3905.70 919
3906.29 904
3906.88 886
3907.47 936
3908.06 923
3908.65 973
3909.24 981
3909.83 982
3910.42 973
3911.01 891
3911.60 942
3912.19 918
3912.78 902
3913.37 884
3913.96 914
3914.55 944
3915.14 895
3915.73 867
3916.32 877
3916.91 919
3917.50 875
3918.09 868
3918.68 885
3919.28 896
3919.87 838
3920.46 965
3921.05 921
3921.64 898
3922.23 893
3922.82 896
3923.41 853
3924.00 867
3924.59 856
3925.18 825
3925.77 849
3926.37 867
3926.96 817
3927.55 789
3928.14 788
3928.73 833
3929.32 831
3929.91 782
3930.51 821
3931.10 822
3931.69 810
3932.28 817
3932.87 830
3933.46 856
3934.05 813
3934.65 806
3935.24 794
3935.83 802
3936.42 788
3937.01 841
3937.61 869
3938.20 806
3938.79 882
3939.38 854
3939.97 832
3940.57 876
3941.16 862
3941.75 901
3942.34 926
3942.94 929
3943.53 889
3944.12 919
3944.71 917
3945.31 910
3945.90 906
3946.49 870
3947.08 869
3947.68 858
3948.27 828
3948.86 843
3949.45 815
3950.05 799
3950.64 858
3951.23 843
3951.83 856
3952.42 875
3953.01 895
3953.61 964
3954.20 886
3954.79 868
3955.39 848
3955.98 923
3956.57 862
3957.17 944
3957.76 951
3958.35 1062
3958.95 1033
3959.54 999
3960.13 1002
3960.73 1013
3961.32 1017
3961.92 939
3962.51 984
3963.10 957
3963.70 975
3964.29 1024
3964.88 1065
3965.48 1044
3966.07 1049
3966.67 1162
3967.26 1242
3967.86 1330
3968.45 1400
3969.04 1375
3969.64 1332
3970.23 1317
3970.83 1303
3971.42 1189
3972.02 1172
3972.61 1072
3973.21 1053
3973.80 1062
3974.40 973
3974.99 1056
3975.58 1078
3976.18 1148
3976.77 1293
3977.37 1345
3977.96 1388
3978.56 1409
3979.15 1419
3979.75 1315
3980.35 1280
3980.94 1173
3981.54 1187
3982.13 1146
3982.73 1090
3983.32 1093
3983.92 1138
3984.51 1120
3985.11 1107
3985.70 1119
3986.30 1108
3986.90 1118
3987.49 1068
3988.09 967
3988.68 985
3989.28 992
3989.87 1030
3990.47 1070
3991.07 1080
3991.66 1069
3992.26 1040
3992.85 1007
3993.45 1051
3994.05 1065
3994.64 1087
3995.24 1076
3995.84 1102
3996.43 1140
3997.03 1127
3997.62 1085
3998.22 1151
3998.82 1116
3999.41 1133
4000.01 1100
4000.61 1139
4001.20 1101
4001.80 1041
4002.40 1041
4003.00 1052
4003.59 1044
4004.19 1013
4004.79 987
4005.38 1016
4005.98 1031
4006.58 995
4007.17 998
4007.77 949
4008.37 958
4008.97 923
4009.56 950
4010.16 936
4010.76 926
4011.36 918
4011.95 951
4012.55 934
4013.15 987
4013.75 956
4014.34 920
4014.94 950
4015.54 972
4016.14 949
4016.74 975
4017.33 972
4017.93 981
4018.53 1052
4019.13 1031
4019.73 1133
4020.32 1119
4020.92 1109
4021.52 1134
4022.12 1046
4022.72 1056
4023.32 1042
4023.91 1018
4024.51 1041
4025.11 1013
4025.71 1006
4026.31 1000
4026.91 943
4027.51 970
4028.10 1021
4028.70 1034
4029.30 1038
4029.90 1050
4030.50 1087
4031.10 1072
4031.70 1043
4032.30 1084
4032.90 1095
4033.49 1117
4034.09 1113
4034.69 1103
4035.29 1117
4035.89 1046
4036.49 1121
4037.09 1146
4037.69 1083
4038.29 968
4038.89 958
4039.49 921
4040.09 955
4040.69 880
4041.29 918
4041.89 882
4042.49 927
4043.09 930
4043.69 901
4044.29 837
4044.89 855
4045.49 877
4046.09 833
4046.69 829
4047.29 810
4047.89 836
4048.49 898
4049.09 839
4049.69 877
4050.29 804
4050.89 892
4051.49 914
4052.09 905
4052.69 886
4053.29 862
4053.89 867
4054.49 830
4055.09 811
4055.69 813
4056.30 847
4056.90 857
4057.50 853
4058.10 820
4058.70 809
4059.30 829
4059.90 865
4060.50 794
4061.10 802
4061.71 810
4062.31 845
4062.91 856
4063.51 878
4064.11 870
4064.71 814
4065.31 852
4065.92 852
4066.52 844
4067.12 822
4067.72 858
4068.32 819
4068.92 864
4069.53 860
4070.13 830
4070.73 780
4071.33 788
4071.93 786
4072.54 782
4073.14 845
4073.74 837
4074.34 760
4074.94 793
4075.55 787
4076.15 798
4076.75 754
4077.35 806
4077.96 782
4078.56 810
4079.16 759
4079.76 769
4080.37 793
4080.97 793
4081.57 797
4082.17 826
4082.78 847
4083.38 840
4083.98 885
4084.59 809
4085.19 821
4085.79 819
4086.39 789
4087.00 757
4087.60 748
4088.20 763
4088.81 815
4089.41 793
4090.01 787
4090.62 864
4091.22 796
4091.82 753
4092.43 804
4093.03 755
4093.63 810
4094.24 833
4094.84 809
4095.45 793
4096.05 866
4096.65 810
4097.26 807
4097.86 832
4098.47 840
4099.07 786
4099.67 812
4100.28 813
4100.88 848
4101.49 830
4102.09 804
4102.69 835
4103.30 803
4103.90 831
4104.51 770
4105.11 791
4105.72 817
4106.32 824
4106.93 762
4107.53 802
4108.13 829
4108.74 771
4109.34 761
4109.95 793
4110.55 800
4111.16 786
4111.76 815
4112.37 812
4112.97 770
4113.58 759
4114.18 758
4114.79 788
4115.39 791
4116.00 822
4116.60 771
4117.21 785
4117.82 772
4118.42 763
4119.03 809
4119.63 752
4120.24 803
4120.84 821
4121.45 779
4122.05 749
4122.66 740
4123.27 839
4123.87 848
4124.48 794
4125.08 797
4125.69 779
4126.30 799
4126.90 796
4127.51 804
4128.11 780
4128.72 788
4129.33 759
4129.93 730
4130.54 834
4131.15 791
4131.75 797
4132.36 758
4132.96 799
4133.57 811
4134.18 832
4134.78 882
4135.39 845
4136.00 859
4136.60 910
4137.21 935
4137.82 895
4138.43 841
4139.03 920
4139.64 922
4140.25 906
4140.85 954
4141.46 940
4142.07 940
4142.68 925
4143.28 846
4143.89 882
4144.50 910
4145.10 879
4145.71 884
4146.32 886
4146.93 858
4147.53 883
4148.14 836
4148.75 868
4149.36 861
4149.97 823
4150.57 792
4151.18 798
4151.79 814
4152.40 850
4153.00 823
4153.61 802
4154.22 829
4154.83 792
4155.44 773
4156.05 728
4156.65 813
4157.26 860
4157.87 881
4158.48 863
4159.09 879
4159.70 920
4160.30 883
4160.91 851
4161.52 910
4162.13 907
4162.74 882
4163.35 855
4163.96 887
4164.56 888
4165.17 835
4165.78 806
4166.39 808
4167.00 848
4167.61 812
4168.22 850
4168.83 897
4169.44 859
4170.05 864
4170.66 820
4171.26 859
4171.87 909
4172.48 856
4173.09 851
4173.70 868
4174.31 832
4174.92 867
4175.53 898
4176.14 954
4176.75 869
4177.36 857
4177.97 866
4178.58 866
4179.19 872
4179.80 816
4180.41 836
4181.02 858
4181.63 826
4182.24 858
4182.85 833
4183.46 844
4184.07 847
4184.68 876
4185.29 862
4185.90 851
4186.51 869
4187.12 825
4187.73 833
4188.34 856
4188.95 863
4189.56 796
4190.18 760
4190.79 875
4191.40 908
4192.01 858
4192.62 917
4193.23 914
4193.84 945
4194.45 977
4195.06 954
4195.67 963
4196.28 949
4196.90 943
4197.51 1031
4198.12 975
4198.73 979
4199.34 877
4199.95 861
4200.56 875
4201.18 881
4201.79 854
4202.40 822
4203.01 823
4203.62 832
4204.23 787
4204.85 826
4205.46 836
4206.07 843
4206.68 872
4207.29 881
4207.90 916
4208.52 955
4209.13 923
4209.74 933
4210.35 965
4210.97 1008
4211.58 933
4212.19 951
4212.80 984
4213.41 896
4214.03 935
4214.64 936
4215.25 947
4215.86 911
4216.48 920
4217.09 899
4217.70 967
4218.32 963
4218.93 988
4219.54 1045
4220.15 1025
4220.77 1024
4221.38 1021
4221.99 1062
4222.61 1045
4223.22 1064
4223.83 1084
4224.44 1021
4225.06 1007
4225.67 1099
4226.28 1069
4226.90 1181
4227.51 1251
4228.13 1344
4228.74 1442
4229.35 1502
4229.97 1543
4230.58 1542
4231.19 1449
4231.81 1372
4232.42 1272
4233.03 1127
4233.65 1094
4234.26 1082
4234.88 1095
4235.49 1077
4236.10 972
4236.72 1085
4237.33 1070
4237.95 1029
4238.56 1037
4239.17 1057
4239.79 997
4240.40 1024
4241.02 1005
4241.63 985
4242.25 1011
4242.86 1015
4243.48 1039
4244.09 1101
4244.71 1098
4245.32 1031
4245.93 1117
4246.55 1069
4247.16 1012
4247.78 991
4248.39 1070
4249.01 1052
4249.62 978
4250.24 977
4250.85 1004
4251.47 999
4252.08 996
4252.70 1007
4253.32 1021
4253.93 965
4254.55 1027
4255.16 1025
4255.78 1031
4256.39 1001
4257.01 1016
4257.62 1016
4258.24 1022
4258.85 1036
4259.47 1034
4260.09 1133
4260.70 1068
4261.32 1100
4261.93 1114
4262.55 1202
4263.17 1214
4263.78 1279
4264.40 1349
4265.01 1385
4265.63 1384
4266.25 1293
4266.86 1307
4267.48 1263
4268.10 1227
4268.71 1166
4269.33 1142
4269.94 1095
4270.56 1052
4271.18 1110
4271.79 1109
4272.41 1056
4273.03 1055
4273.64 1057
4274.26 1148
4274.88 1208
4275.49 1221
4276.11 1235
4276.73 1441
4277.35 1431
4277.96 1469
4278.58 1540
4279.20 1547
4279.81 1531
4280.43 1403
4281.05 1370
4281.67 1294
4282.28 1256
4282.90 1171
4283.52 1125
4284.14 1082
4284.75 1085
4285.37 1045
4285.99 1040
4286.61 981
4287.22 1023
4287.84 972
4288.46 1039
4289.08 967
4289.70 983
4290.31 1047
4290.93 997
4291.55 998
4292.17 947
4292.79 1020
4293.40 1019
4294.02 986
4294.64 994
4295.26 1007
4295.88 1002
4296.50 1026
4297.11 1078
4297.73 985
4298.35 1024
4298.97 1020
4299.59 1051
4300.21 992
4300.83 1047
4301.44 1039
4302.06 1028
4302.68 1064
4303.30 1036
4303.92 1054
4304.54 1062
4305.16 1030
4305.78 1049
4306.40 1039
4307.02 1021
4307.63 1044
4308.25 1031
4308.87 1078
4309.49 1143
4310.11 1114
4310.73 1066
4311.35 1101
4311.97 1195
4312.59 1182
4313.21 1150
4313.83 1183
4314.45 1201
4315.07 1223
4315.69 1196
4316.31 1231
4316.93 1184
4317.55 1140
4318.17 1147
4318.79 1208
4319.41 1219
4320.03 1224
4320.65 1263
4321.27 1230
4321.89 1231
4322.51 1238
4323.13 1283
4323.75 1355
4324.37 1395
4324.99 1502
4325.61 1556
4326.23 1533
4326.85 1529
4327.47 1614
4328.09 1592
4328.71 1706
4329.33 1751
4329.96 1936
4330.58 2024
4331.20 2159
4331.82 2493
4332.44 2725
4333.06 3031
4333.68 3261
4334.30 3469
4334.92 3637
4335.54 3528
4336.17 3608
4336.79 3650
4337.41 3550
4338.03 3551
4338.65 3461
4339.27 3403
4339.89 3367
4340.52 2996
4341.14 2845
4341.76 2707
4342.38 2597
4343.00 2439
4343.62 2540
4344.25 2578
4344.87 2847
4345.49 3136
4346.11 3508
4346.73 3851
4347.36 4195
4347.98 4501
4348.60 4308
4349.22 4426
4349.84 4296
4350.47 3815
4351.09 3566
4351.71 3372
4352.33 3208
4352.96 2954
4353.58 2821
4354.20 2650
4354.82 2446
4355.45 2290
4356.07 2155
4356.69 2051
4357.31 1828
4357.94 1801
4358.56 1813
4359.18 1691
4359.81 1686
4360.43 1686
4361.05 1687
4361.68 1668
4362.30 1666
4362.92 1560
4363.55 1506
4364.17 1528
4364.79 1509
4365.42 1481
4366.04 1472
4366.66 1439
4367.29 1406
4367.91 1437
4368.53 1412
4369.16 1399
4369.78 1394
4370.40 1389
4371.03 1326
4371.65 1270
4372.27 1230
4372.90 1240
4373.52 1235
4374.15 1230
4374.77 1187
4375.39 1162
4376.02 1180
4376.64 1220
4377.27 1209
4377.89 1205
4378.52 1219
4379.14 1249
4379.76 1300
4380.39 1254
4381.01 1261
4381.64 1271
4382.26 1278
4382.89 1264
4383.51 1290
4384.14 1198
4384.76 1130
4385.39 1160
4386.01 1202
4386.64 1201
4387.26 1187
4387.89 1164
4388.51 1110
4389.14 1122
4389.76 1147
4390.39 1065
4391.01 1046
4391.64 1039
4392.26 1048
4392.89 1104
4393.51 1078
4394.14 992
4394.76 1043
4395.39 1069
4396.01 1080
4396.64 1140
4397.26 1171
4397.89 1170
4398.52 1104
4399.14 1110
4399.77 1080
4400.39 1120
4401.02 1071
4401.65 1114
4402.27 1146
4402.90 1098
4403.52 1091
4404.15 1043
4404.78 1048
4405.40 1084
4406.03 1046
4406.65 1013
4407.28 1067
4407.91 1057
4408.53 1040
4409.16 1099
4409.79 1105
4410.41 1039
4411.04 1043
4411.67 1067
4412.29 1050
4412.92 1054
4413.55 1035
4414.17 1024
4414.80 1032
4415.43 1030
4416.05 1002
4416.68 1023
4417.31 1039
4417.94 996
4418.56 972
4419.19 995
4419.82 961
4420.44 989
4421.07 1005
4421.70 1017
4422.33 1008
4422.95 1008
4423.58 1038
4424.21 1008
4424.84 999
4425.46 979
4426.09 937
4426.72 928
4427.35 962
4427.97 973
4428.60 928
4429.23 912
4429.86 944
4430.49 1020
4431.11 949
4431.74 946
4432.37 1021
4433.00 981
4433.63 993
4434.26 996
4434.88 944
4435.51 992
4436.14 1017
4436.77 990
4437.40 990
4438.03 1040
4438.65 976
4439.28 1049
4439.91 1020
4440.54 998
4441.17 1024
4441.80 1052
4442.43 1035
4443.06 983
4443.68 972
4444.31 998
4444.94 1053
4445.57 1017
4446.20 1075
4446.83 1068
4447.46 1084
4448.09 1066
4448.72 1039
4449.35 1112
4449.98 1070
4450.61 1035
4451.24 1061
4451.86 1043
4452.49 1031
4453.12 1079
4453.75 1068
4454.38 1080
4455.01 1135
4455.64 1200
4456.27 1231
4456.90 1283
4457.53 1335
4458.16 1379
4458.79 1260
4459.42 1253
4460.05 1186
4460.68 1142
4461.31 1065
4461.94 1051
4462.57 1044
4463.20 1037
4463.83 1045
4464.46 1046
4465.09 996
4465.72 1041
4466.36 992
4466.99 938
4467.62 969
4468.25 981
4468.88 962
4469.51 949
4470.14 996
4470.77 945
4471.40 944
4472.03 921
4472.66 972
4473.29 943
4473.93 902
4474.56 878
4475.19 917
4475.82 871
4476.45 925
4477.08 913
4477.71 878
4478.34 890
4478.98 905
4479.61 959
4480.24 920
4480.87 897
4481.50 866
4482.13 869
4482.76 933
4483.40 986
4484.03 992
4484.66 1010
4485.29 1025
4485.92 941
4486.56 932
4487.19 964
4487.82 1036
4488.45 972
4489.08 986
4489.72 1045
4490.35 1091
4490.98 1089
4491.61 1050
4492.25 1029
4492.88 1058
4493.51 1050
4494.14 1054
4494.78 1067
4495.41 1062
4496.04 1015
4496.67 1039
4497.31 1045
4497.94 1067
4498.57 1087
4499.20 1055
4499.84 1163
4500.47 1208
4501.10 1343
4501.74 1423
4502.37 1466
4503.00 1501
4503.64 1535
4504.27 1481
4504.90 1560
4505.53 1471
4506.17 1364
4506.80 1289
4507.43 1281
4508.07 1274
4508.70 1299
4509.34 1176
4509.97 1153
4510.60 1213
4511.24 1180
4511.87 1177
4512.50 1133
4513.14 1091
4513.77 1068
4514.41 1072
4515.04 1034
4515.67 999
4516.31 1065
4516.94 1035
4517.58 946
4518.21 939
4518.84 960
4519.48 947
4520.11 982
4520.75 929
4521.38 909
4522.02 916
4522.65 866
4523.28 911
4523.92 897
4524.55 939
4525.19 919
4525.82 916
4526.46 954
4527.09 938
4527.73 902
4528.36 961
4529.00 925
4529.63 950
4530.27 990
4530.90 1016
4531.54 1012
4532.17 1118
4532.81 1106
4533.44 1146
4534.08 1080
4534.71 1034
4535.35 1026
4535.99 1048
4536.62 943
4537.26 965
4537.89 949
4538.53 922
4539.16 936
4539.80 844
4540.43 870
4541.07 873
4541.71 876
4542.34 901
4542.98 899
4543.61 840
4544.25 856
4544.89 902
4545.52 829
4546.16 852
4546.79 838
4547.43 865
4548.07 895
4548.70 814
4549.34 824
4549.98 861
4550.61 851
4551.25 874
4551.89 869
4552.52 885
4553.16 858
4553.80 877
4554.43 864
4555.07 838
4555.71 859
4556.34 880
4556.98 869
4557.62 824
4558.25 858
4558.89 851
4559.53 866
4560.16 852
4560.80 874
4561.44 893
4562.08 886
4562.71 922
4563.35 927
4563.99 896
4564.63 897
4565.26 935
4565.90 891
4566.54 866
4567.18 871
4567.81 874
4568.45 863
4569.09 892
4569.73 876
4570.36 927
4571.00 894
4571.64 888
4572.28 860
4572.92 889
4573.55 896
4574.19 892
4574.83 946
4575.47 918
4576.11 891
4576.75 914
4577.38 974
4578.02 953
4578.66 960
4579.30 920
4579.94 897
4580.58 939
4581.21 996
4581.85 950
4582.49 982
4583.13 983
4583.77 1048
4584.41 1058
4585.05 1128
4585.69 1102
4586.32 1129
4586.96 1246
4587.60 1390
4588.24 1497
4588.88 1537
4589.52 1536
4590.16 1553
4590.80 1516
4591.44 1597
4592.08 1569
4592.72 1604
4593.36 1625
4594.00 1613
4594.63 1539
4595.27 1497
4595.91 1422
4596.55 1379
4597.19 1232
4597.83 1224
4598.47 1144
4599.11 1126
4599.75 1062
4600.39 1100
4601.03 1050
4601.67 1069
4602.31 1065
4602.95 1105
4603.59 1089
4604.23 1097
4604.87 1056
4605.51 1090
4606.15 1085
4606.79 1025
4607.43 967
4608.08 1003
4608.72 1014
4609.36 937
4610.00 955
4610.64 948
4611.28 984
4611.92 906
4612.56 931
4613.20 910
4613.84 979
4614.48 948
4615.12 904
4615.76 928
4616.41 922
4617.05 931
4617.69 918
4618.33 859
4618.97 867
4619.61 927
4620.25 884
4620.89 900
4621.54 846
4622.18 856
4622.82 851
4623.46 842
4624.10 894
4624.74 903
4625.38 905
4626.03 852
4626.67 888
4627.31 902
4627.95 973
4628.59 931
4629.24 917
4629.88 977
4630.52 983
4631.16 990
4631.80 1090
4632.45 1152
4633.09 1087
4633.73 1162
4634.37 1205
4635.02 1115
4635.66 1146
4636.30 1099
4636.94 1095
4637.58 1065
4638.23 1063
4638.87 1039
4639.51 1076
4640.16 1087
4640.80 1133
4641.44 1137
4642.08 1162
4642.73 1091
4643.37 1069
4644.01 1069
4644.66 1023
4645.30 984
4645.94 1002
4646.58 937
4647.23 940
4647.87 926
4648.51 953
4649.16 940
4649.80 954
4650.44 926
4651.09 892
4651.73 898
4652.37 973
4653.02 966
4653.66 926
4654.31 988
4654.95 1005
4655.59 968
4656.24 936
4656.88 960
4657.52 919
4658.17 922
4658.81 921
4659.46 954
4660.10 892
4660.75 913
4661.39 902
4662.03 853
4662.68 859
4663.32 865
4663.97 828
4664.61 794
4665.26 835
4665.90 849
4666.54 826
4667.19 831
4667.83 851
4668.48 871
4669.12 887
4669.77 823
4670.41 866
4671.06 817
4671.70 858
4672.35 878
4672.99 850
4673.64 850
4674.28 796
4674.93 842
4675.57 822
4676.22 857
4676.86 889
4677.51 880
4678.15 869
4678.80 856
4679.44 921
4680.09 938
4680.73 932
4681.38 891
4682.03 884
4682.67 937
4683.32 916
4683.96 946
4684.61 932
4685.25 924
4685.90 971
4686.55 965
4687.19 931
4687.84 988
4688.48 970
4689.13 952
4689.78 1117
4690.42 1083
4691.07 1153
4691.72 1281
4692.36 1275
4693.01 1320
4693.65 1215
4694.30 1293
4694.95 1239
4695.59 1233
4696.24 1246
4696.89 1259
4697.53 1330
4698.18 1293
4698.83 1344
4699.47 1413
4700.12 1444
4700.77 1610
4701.41 1627
4702.06 1553
4702.71 1492
4703.36 1397
4704.00 1302
4704.65 1324
4705.30 1270
4705.94 1268
4706.59 1233
4707.24 1266
4707.89 1247
4708.53 1141
4709.18 1218
4709.83 1151
4710.48 1108
4711.12 1101
4711.77 1149
4712.42 1118
4713.07 1094
4713.71 1116
4714.36 1139
4715.01 1112
4715.66 1131
4716.31 1145
4716.95 1038
4717.60 1065
4718.25 1087
4718.90 1161
4719.55 1149
4720.19 1144
4720.84 1178
4721.49 1217
4722.14 1217
4722.79 1266
4723.44 1285
4724.08 1288
4724.73 1244
4725.38 1200
4726.03 1192
4726.68 1142
4727.33 1120
4727.98 1141
4728.63 1102
4729.27 1068
4729.92 1075
4730.57 1057
4731.22 1040
4731.87 1018
4732.52 1068
4733.17 1058
4733.82 1046
4734.47 986
4735.12 995
4735.77 987
4736.41 991
4737.06 994
4737.71 1003
4738.36 1043
4739.01 1061
4739.66 1041
4740.31 1022
4740.96 1024
4741.61 1027
4742.26 1074
4742.91 1088
4743.56 1066
4744.21 1027
4744.86 982
4745.51 955
4746.16 1024
4746.81 1053
4747.46 1046
4748.11 988
4748.76 977
4749.41 1033
4750.06 1019
4750.71 1032
4751.36 1060
4752.01 1041
4752.66 1045
4753.31 1070
4753.96 1031
4754.61 1091
4755.26 1097
4755.92 1048
4756.57 983
4757.22 1004
4757.87 1034
4758.52 1034
4759.17 1075
4759.82 1083
4760.47 1091
4761.12 1107
4761.77 1172
4762.42 1167
4763.08 1131
4763.73 1185
4764.38 1160
4765.03 1094
4765.68 1082
4766.33 1093
4766.98 1054
4767.64 966
4768.29 1021
4768.94 1031
4769.59 1043
4770.24 1108
4770.89 996
4771.54 1050
4772.20 1053
4772.85 1038
4773.50 975
4774.15 1036
4774.80 967
4775.46 978
4776.11 980
4776.76 980
4777.41 1001
4778.06 967
4778.72 956
4779.37 983
4780.02 931
4780.67 968
4781.33 1003
4781.98 980
4782.63 949
4783.28 1005
4783.94 977
4784.59 945
4785.24 969
4785.89 999
4786.55 996
4787.20 1014
4787.85 949
4788.51 1026
4789.16 1056
4789.81 1056
4790.46 1047
4791.12 1062
4791.77 1049
4792.42 1121
4793.08 1092
4793.73 1168
4794.38 1134
4795.04 1139
4795.69 1153
4796.34 1154
4797.00 1132
4797.65 1209
4798.30 1240
4798.96 1321
4799.61 1423
4800.27 1511
4800.92 1587
4801.57 1570
4802.23 1637
4802.88 1542
4803.53 1504
4804.19 1404
4804.84 1372
4805.50 1361
4806.15 1329
4806.81 1276
4807.46 1237
4808.11 1235
4808.77 1226
4809.42 1246
4810.08 1243
4810.73 1274
4811.39 1236
4812.04 1211
4812.69 1221
4813.35 1308
4814.00 1238
4814.66 1252
4815.31 1280
4815.97 1311
4816.62 1286
4817.28 1325
4817.93 1292
4818.59 1322
4819.24 1313
4819.90 1339
4820.55 1322
4821.21 1367
4821.86 1391
4822.52 1490
4823.17 1591
4823.83 1590
4824.48 1673
4825.14 1633
4825.79 1623
4826.45 1549
4827.11 1490
4827.76 1587
4828.42 1490
4829.07 1486
4829.73 1416
4830.38 1402
4831.04 1462
4831.70 1445
4832.35 1451
4833.01 1458
4833.66 1536
4834.32 1572
4834.98 1572
4835.63 1562
4836.29 1589
4836.94 1609
4837.60 1617
4838.26 1635
4838.91 1633
4839.57 1701
4840.23 1732
4840.88 1680
4841.54 1693
4842.20 1754
4842.85 1728
4843.51 1753
4844.17 1687
4844.82 1701
4845.48 1738
4846.14 1812
4846.79 1812
4847.45 1857
4848.11 1895
4848.76 1959
4849.42 2073
4850.08 2161
4850.73 2244
4851.39 2293
4852.05 2395
4852.71 2373
4853.36 2276
4854.02 2276
4854.68 2209
4855.34 2140
4855.99 2211
4856.65 2338
4857.31 2550
4857.97 2627
4858.62 2690
4859.28 2927
4859.94 3027
4860.60 2970
4861.25 2955
4861.91 2645
4862.57 2415
4863.23 2319
4863.89 2257
4864.54 2191
4865.20 2097
4865.86 2050
4866.52 2150
4867.18 2083
4867.84 2079
4868.49 2182
4869.15 2180
4869.81 2072
4870.47 2001
4871.13 2004
4871.79 1940
4872.44 1856
4873.10 1806
4873.76 1885
4874.42 1832
4875.08 1855
4875.74 1803
4876.40 1781
4877.06 1745
4877.72 1873
4878.37 1907
4879.03 1968
4879.69 2140
4880.35 2254
4881.01 2214
4881.67 2116
4882.33 2055
4882.99 1972
4883.65 1838
4884.31 1703
4884.97 1644
4885.63 1631
4886.29 1619
4886.95 1570
4887.61 1636
4888.26 1602
4888.92 1567
4889.58 1567
4890.24 1555
4890.90 1546
4891.56 1561
4892.22 1608
4892.88 1629
4893.54 1652
4894.20 1665
4894.86 1674
4895.52 1629
4896.18 1494
4896.84 1414
4897.51 1447
4898.17 1468
4898.83 1493
4899.49 1473
4900.15 1493
4900.81 1619
4901.47 1570
4902.13 1537
4902.79 1519
4903.45 1522
4904.11 1452
4904.77 1361
4905.43 1372
4906.09 1336
4906.75 1299
4907.41 1295
4908.08 1271
4908.74 1356
4909.40 1309
4910.06 1221
4910.72 1290
4911.38 1218
4912.04 1185
4912.70 1228
4913.37 1247
4914.03 1171
4914.69 1132
4915.35 1181
4916.01 1167
4916.67 1179
4917.33 1170
4918.00 1126
4918.66 1125
4919.32 1132
4919.98 1162
4920.64 1092
4921.31 1127
4921.97 1110
4922.63 1068
4923.29 1031
4923.95 1010
4924.62 1062
4925.28 1078
4925.94 1088
4926.60 1076
4927.26 1059
4927.93 1059
4928.59 1050
4929.25 1114
4929.91 1088
4930.58 1109
4931.24 1061
4931.90 1028
4932.56 1033
4933.23 1038
4933.89 1062
4934.55 1057
4935.22 1075
4935.88 1087
4936.54 1048
4937.20 1027
4937.87 1082
4938.53 1046
4939.19 1047
4939.86 1141
4940.52 1041
4941.18 1060
4941.85 1035
4942.51 1044
4943.17 1029
4943.84 1081
4944.50 1078
4945.16 1072
4945.83 1004
4946.49 1024
4947.15 1002
4947.82 980
4948.48 1013
4949.15 1024
4949.81 957
4950.47 1036
4951.14 1002
4951.80 996
4952.47 1037
4953.13 1037
4953.79 988
4954.46 996
4955.12 1043
4955.79 1024
4956.45 993
4957.11 1018
4957.78 1014
4958.44 969
4959.11 957
4959.77 1049
4960.44 1056
4961.10 1075
4961.77 1070
4962.43 1105
4963.10 1181
4963.76 1242
4964.42 1285
4965.09 1370
4965.75 1411
4966.42 1316
4967.08 1304
4967.75 1275
4968.41 1126
4969.08 1149
4969.74 1119
4970.41 1085
4971.08 1042
4971.74 1078
4972.41 1038
4973.07 1081
4973.74 1054
4974.40 1050
4975.07 1112
4975.73 1121
4976.40 1164
4977.06 1233
4977.73 1256
4978.40 1216
4979.06 1252
4979.73 1228
4980.39 1155
4981.06 1147
4981.73 1080
4982.39 1073
4983.06 1000
4983.72 993
4984.39 1013
4985.06 1027
4985.72 974
4986.39 951
4987.05 919
4987.72 957
4988.39 969
4989.05 946
4989.72 972
4990.39 923
4991.05 938
4991.72 908
4992.39 935
4993.05 942
4993.72 921
4994.39 897
4995.05 848
4995.72 894
4996.39 915
4997.05 884
4997.72 838
4998.39 855
4999.06 872
4999.72 869
5000.39 820
5001.06 837
5001.73 878
5002.39 903
5003.06 873
5003.73 861
5004.39 869
5005.06 907
5005.73 878
5006.40 836
5007.07 831
5007.73 888
5008.40 888
5009.07 922
5009.74 942
5010.40 872
5011.07 838
5011.74 861
5012.41 908
5013.08 882
5013.74 859
5014.41 880
5015.08 855
5015.75 807
5016.42 813
5017.09 835
5017.75 867
5018.42 866
5019.09 841
5019.76 824
5020.43 795
5021.10 826
5021.76 864
5022.43 821
5023.10 827
5023.77 818
5024.44 822
5025.11 878
5025.78 840
5026.45 861
5027.12 840
5027.78 837
5028.45 862
5029.12 819
5029.79 842
5030.46 827
5031.13 861
5031.80 800
5032.47 765
5033.14 758
5033.81 815
5034.48 840
5035.15 822
5035.82 841
5036.49 774
5037.16 826
5037.83 857
5038.50 782
5039.16 803
5039.83 879
5040.50 908
5041.17 864
5041.84 834
5042.51 853
5043.18 836
5043.85 810
5044.52 832
5045.20 805
5045.87 899
5046.54 885
5047.21 827
5047.88 861
5048.55 823
5049.22 811
5049.89 816
5050.56 860
5051.23 843
5051.90 789
5052.57 838
5053.24 831
5053.91 822
5054.58 862
5055.25 793
5055.92 786
5056.60 828
5057.27 832
5057.94 844
5058.61 766
5059.28 811
5059.95 810
5060.62 817
5061.29 812
5061.96 818
5062.64 793
5063.31 855
5063.98 854
5064.65 898
5065.32 892
5065.99 864
5066.66 864
5067.34 843
5068.01 865
5068.68 783
5069.35 820
5070.02 886
5070.70 845
5071.37 813
5072.04 837
5072.71 919
5073.38 869
5074.06 851
5074.73 886
5075.40 947
5076.07 931
5076.74 960
5077.42 915
5078.09 1013
5078.76 1003
5079.43 1000
5080.11 1022
5080.78 1082
5081.45 1046
5082.12 1019
5082.80 1005
5083.47 1017
5084.14 1018
5084.82 1047
5085.49 1008
5086.16 994
5086.83 993
5087.51 1004
5088.18 1013
5088.85 981
5089.53 998
5090.20 1011
5090.87 1025
5091.55 1014
5092.22 997
5092.89 994
5093.57 1046
5094.24 972
5094.91 987
5095.59 935
5096.26 901
5096.93 908
5097.61 968
5098.28 948
5098.96 891
5099.63 928
5100.30 896
5100.98 924
5101.65 940
5102.32 985
5103.00 946
5103.67 973
5104.35 1005
5105.02 1001
5105.70 1010
5106.37 1038
5107.04 1003
5107.72 973
5108.39 1001
5109.07 1005
5109.74 1058
5110.42 998
5111.09 914
5111.77 949
5112.44 982
5113.11 962
5113.79 944
5114.46 939
5115.14 941
5115.81 979
5116.49 1022
5117.16 1069
5117.84 1117
5118.51 1232
5119.19 1266
5119.86 1321
5120.54 1322
5121.21 1357
5121.89 1314
5122.57 1337
5123.24 1280
5123.92 1222
5124.59 1213
5125.27 1194
5125.94 1163
5126.62 1092
5127.29 1063
5127.97 1011
5128.64 1031
5129.32 1034
5130.00 1059
5130.67 1025
5131.35 976
5132.02 991
5132.70 938
5133.38 1027
5134.05 1067
5134.73 1058
5135.40 1017
5136.08 981
5136.76 949
5137.43 950
5138.11 951
5138.79 982
5139.46 930
5140.14 953
5140.82 936
5141.49 891
5142.17 943
5142.85 922
5143.52 890
5144.20 872
5144.88 927
5145.55 885
5146.23 828
5146.91 816
5147.58 834
5148.26 821
5148.94 812
5149.61 872
5150.29 819
5150.97 789
5151.65 827
5152.32 776
5153.00 840
5153.68 814
5154.36 819
5155.03 793
5155.71 826
5156.39 813
5157.07 835
5157.74 809
5158.42 820
5159.10 811
5159.78 820
5160.45 749
5161.13 854
5161.81 856
5162.49 857
5163.17 817
5163.84 837
5164.52 878
5165.20 887
5165.88 878
5166.56 891
5167.24 890
5167.91 914
5168.59 841
5169.27 813
5169.95 855
5170.63 835
5171.31 795
5171.98 795
5172.66 803
5173.34 762
5174.02 730
5174.70 758
5175.38 788
5176.06 797
5176.74 803
5177.41 820
5178.09 749
5178.77 790
5179.45 852
5180.13 804
5180.81 768
5181.49 845
5182.17 834
5182.85 805
5183.53 805
5184.21 769
5184.89 814
5185.57 800
5186.24 804
5186.92 758
5187.60 801
5188.28 772
5188.96 766
5189.64 764
5190.32 745
5191.00 770
5191.68 760
5192.36 804
5193.04 769
5193.72 761
5194.40 765
5195.08 824
5195.76 795
5196.44 804
5197.12 796
5197.80 826
5198.48 826
5199.16 855
5199.84 791
5200.52 831
5201.21 841
5201.89 803
5202.57 814
5203.25 830
5203.93 815
5204.61 817
5205.29 784
5205.97 795
5206.65 821
5207.33 817
5208.01 838
5208.69 882
5209.37 795
5210.06 855
5210.74 896
5211.42 921
5212.10 869
5212.78 883
5213.46 911
5214.14 952
5214.82 973
5215.51 959
5216.19 978
5216.87 1014
5217.55 980
5218.23 955
5218.91 958
5219.60 924
5220.28 942
5220.96 985
5221.64 1027
5222.32 971
5223.00 1017
5223.69 1094
5224.37 1138
5225.05 1101
5225.73 1073
5226.41 1025
5227.10 1034
5227.78 993
5228.46 941
5229.14 887
5229.83 890
5230.51 875
5231.19 867
5231.87 892
5232.56 892
5233.24 883
5233.92 902
5234.60 937
5235.29 897
5235.97 945
5236.65 897
5237.34 863
5238.02 975
5238.70 946
5239.38 972
5240.07 990
5240.75 1010
5241.43 1036
5242.12 944
5242.80 961
5243.48 932
5244.17 949
5244.85 885
5245.53 810
5246.22 859
5246.90 921
5247.58 884
5248.27 855
5248.95 895
5249.63 868
5250.32 931
5251.00 988
5251.69 1001
5252.37 1079
5253.05 1039
5253.74 1108
5254.42 1098
5255.11 1104
5255.79 1068
5256.47 948
5257.16 917
5257.84 937
5258.53 972
5259.21 925
5259.89 925
5260.58 933
5261.26 1003
5261.95 1067
5262.63 1008
5263.32 1079
5264.00 1052
5264.69 1035
5265.37 1025
5266.06 981
5266.74 953
5267.43 944
5268.11 984
5268.79 935
5269.48 904
5270.16 895
5270.85 927
5271.53 884
5272.22 904
5272.91 913
5273.59 898
5274.28 909
5274.96 875
5275.65 885
5276.33 832
5277.02 899
5277.70 906
5278.39 874
5279.07 893
5279.76 868
5280.45 889
5281.13 862
5281.82 944
5282.50 886
5283.19 919
5283.87 924
5284.56 864
5285.25 826
5285.93 854
5286.62 857
5287.30 838
5287.99 854
5288.68 869
5289.36 868
5290.05 855
5290.74 872
5291.42 873
5292.11 863
5292.79 870
5293.48 908
5294.17 927
5294.85 869
5295.54 874
5296.23 902
5296.91 902
5297.60 949
5298.29 972
5298.98 1012
5299.66 1020
5300.35 1040
5301.04 1021
5301.72 1001
5302.41 1073
5303.10 1125
5303.78 1119
5304.47 1146
5305.16 1236
5305.85 1381
5306.53 1462
5307.22 1448
5307.91 1448
5308.60 1399
5309.28 1357
5309.97 1326
5310.66 1304
5311.35 1335
5312.03 1393
5312.72 1426
5313.41 1447
5314.10 1465
5314.79 1481
5315.47 1380
5316.16 1259
5316.85 1294
5317.54 1183
5318.23 1217
5318.91 1210
5319.60 1237
5320.29 1252
5320.98 1347
5321.67 1500
5322.36 1415
5323.04 1407
5323.73 1314
5324.42 1253
5325.11 1179
5325.80 1179
5326.49 1073
5327.18 1082
5327.86 1037
5328.55 1048
5329.24 989
5329.93 1000
5330.62 978
5331.31 911
5332.00 880
5332.69 897
5333.38 923
5334.06 951
5334.75 859
5335.44 894
5336.13 948
5336.82 927
5337.51 921
5338.20 894
5338.89 881
5339.58 924
5340.27 904
5340.96 907
5341.65 856
5342.34 901
5343.03 920
5343.72 886
5344.41 919
5345.10 912
5345.79 953
5346.48 945
5347.17 955
5347.86 920
5348.55 969
5349.24 975
5349.93 990
5350.62 974
5351.31 964
5352.00 1013
5352.69 1017
5353.38 877
5354.07 881
5354.76 820
5355.45 885
5356.14 864
5356.83 843
5357.52 829
5358.21 871
5358.90 814
5359.59 835
5360.29 887
5360.98 922
5361.67 916
5362.36 962
5363.05 957
5363.74 978
5364.43 954
5365.12 906
5365.81 898
5366.50 890
5367.20 839
5367.89 893
5368.58 932
5369.27 823
5369.96 813
5370.65 803
5371.34 849
5372.04 851
5372.73 851
5373.42 838
5374.11 825
5374.80 828
5375.49 757
5376.19 763
5376.88 802
5377.57 837
5378.26 824
5378.95 839
5379.65 818
5380.34 841
5381.03 864
5381.72 821
5382.42 820
5383.11 830
5383.80 790
5384.49 817
5385.19 796
5385.88 808
5386.57 839
5387.26 887
5387.96 857
5388.65 881
5389.34 875
5390.03 788
5390.73 838
5391.42 856
5392.11 871
5392.80 883
5393.50 870
5394.19 863
5394.88 818
5395.58 841
5396.27 836
5396.96 854
5397.66 854
5398.35 816
5399.04 868
5399.74 834
5400.43 759
5401.12 773
5401.82 761
5402.51 778
5403.20 833
5403.90 774
5404.59 833
5405.29 910
5405.98 859
5406.67 851
5407.37 822
5408.06 861
5408.75 861
5409.45 846
5410.14 867
5410.84 874
5411.53 860
5412.23 851
5412.92 890
5413.61 789
5414.31 858
5415.00 893
5415.70 881
5416.39 871
5417.09 913
5417.78 946
5418.47 892
5419.17 951
5419.86 893
5420.56 924
5421.25 943
5421.95 950
5422.64 933
5423.34 932
5424.03 992
5424.73 937
5425.42 912
5426.12 925
5426.81 859
5427.51 883
5428.20 948
5428.90 908
5429.59 914
5430.29 912
5430.99 951
5431.68 939
5432.38 893
5433.07 910
5433.77 985
5434.46 993
5435.16 967
5435.85 987
5436.55 1036
5437.25 1064
5437.94 1018
5438.64 1027
5439.33 1032
5440.03 1085
5440.73 1055
5441.42 1042
5442.12 1018
5442.81 1056
5443.51 1039
5444.21 1058
5444.90 1090
5445.60 1094
5446.29 1153
5446.99 1231
5447.69 1235
5448.38 1291
5449.08 1356
5449.78 1365
5450.47 1413
5451.17 1354
5451.87 1256
5452.56 1204
5453.26 1221
5453.96 1207
5454.65 1166
5455.35 1170
5456.05 1100
5456.75 1159
5457.44 1194
5458.14 1158
5458.84 1172
5459.53 1164
5460.23 1134
5460.93 1245
5461.63 1263
5462.32 1293
5463.02 1246
5463.72 1259
5464.42 1263
5465.11 1299
5465.81 1338
5466.51 1293
5467.21 1300
5467.90 1314
5468.60 1284
5469.30 1233
5470.00 1321
5470.70 1316
5471.39 1394
5472.09 1474
5472.79 1460
5473.49 1488
5474.19 1450
5474.88 1508
5475.58 1583
5476.28 1630
5476.98 1616
5477.68 1773
5478.38 1842
5479.07 2056
5479.77 2323
5480.47 2517
5481.17 2764
5481.87 2927
5482.57 2935
5483.27 2894
5483.96 2698
5484.66 2543
5485.36 2381
5486.06 2150
5486.76 2001
5487.46 1882
5488.16 1885
5488.86 1843
5489.56 1912
5490.26 1955
5490.96 1903
5491.65 1919
5492.35 1959
5493.05 2058
5493.75 2011
5494.45 2036
5495.15 2097
5495.85 2152
5496.55 2213
5497.25 2154
5497.95 2272
5498.65 2486
5499.35 2765
5500.05 3160
5500.75 3739
5501.45 4395
5502.15 4886
5502.85 4926
5503.55 4918
5504.25 4509
5504.95 3936
5505.65 3410
5506.35 2905
5507.05 2565
5507.75 2247
5508.45 2065
5509.15 1897
5509.85 1851
5510.55 1755
5511.25 1758
5511.95 1656
5512.65 1631
5513.35 1664
5514.05 1684
5514.76 1677
5515.46 1685
5516.16 1588
5516.86 1654
5517.56 1615
5518.26 1574
5518.96 1596
5519.66 1590
5520.36 1600
5521.06 1575
5521.77 1505
5522.47 1576
5523.17 1552
5523.87 1446
5524.57 1385
5525.27 1313
5525.97 1288
5526.67 1291
5527.38 1197
5528.08 1204
5528.78 1242
5529.48 1250
5530.18 1218
5530.88 1218
5531.59 1244
5532.29 1274
5532.99 1274
5533.69 1255
5534.39 1228
5535.10 1250
5535.80 1154
5536.50 1142
5537.20 1150
5537.90 1116
5538.61 1114
5539.31 1123
5540.01 1126
5540.71 1104
5541.42 1145
5542.12 1120
5542.82 1118
5543.52 1069
5544.23 1059
5544.93 1099
5545.63 1087
5546.33 1030
5547.04 1065
5547.74 1034
5548.44 1049
5549.15 1083
5549.85 1103
5550.55 1076
5551.26 1057
5551.96 1045
5552.66 1062
5553.36 1054
5554.07 1092
5554.77 1130
5555.47 1053
5556.18 1078
5556.88 1051
5557.58 995
5558.29 1024
5558.99 1009
5559.70 1074
5560.40 1088
5561.10 1067
5561.81 1069
5562.51 1105
5563.21 1087
5563.92 1100
5564.62 1072
5565.33 1105
5566.03 1127
5566.73 1087
5567.44 1070
5568.14 1042
5568.85 1071
5569.55 1026
5570.25 1033
5570.96 984
5571.66 998
5572.37 1027
5573.07 1080
5573.78 1032
5574.48 1103
5575.19 1096
5575.89 1070
5576.59 1106
5577.30 1076
5578.00 1032
5578.71 1080
5579.41 1017
5580.12 1053
5580.82 1086
5581.53 1032
5582.23 959
5582.94 915
5583.64 963
5584.35 976
5585.05 947
5585.76 974
5586.46 1002
5587.17 967
5587.88 993
5588.58 950
5589.29 996
5589.99 941
5590.70 946
5591.40 935
5592.11 949
5592.81 932
5593.52 876
5594.23 933
5594.93 922
5595.64 896
5596.34 940
5597.05 884
5597.76 914
5598.46 910
5599.17 929
5599.87 971
5600.58 909
5601.29 957
5601.99 988
5602.70 930
5603.41 937
5604.11 981
5604.82 1057
5605.52 1047
5606.23 1000
5606.94 979
5607.64 974
5608.35 989
5609.06 1004
5609.76 963
5610.47 930
5611.18 930
5611.88 959
5612.59 982
5613.30 948
5614.01 957
5614.71 948
5615.42 900
5616.13 908
5616.83 968
5617.54 954
5618.25 1014
5618.96 1004
5619.66 1026
5620.37 991
5621.08 1035
5621.79 994
5622.49 956
5623.20 997
5623.91 998
5624.62 970
5625.32 1005
5626.03 1029
5626.74 1049
5627.45 1122
5628.16 1101
5628.86 1136
5629.57 1165
5630.28 1167
5630.99 1130
5631.70 1122
5632.40 1187
5633.11 1191
5633.82 1242
5634.53 1250
5635.24 1213
5635.95 1220
5636.65 1283
5637.36 1333
5638.07 1391
5638.78 1389
5639.49 1464
5640.20 1448
5640.91 1443
5641.61 1406
5642.32 1372
5643.03 1387
5643.74 1356
5644.45 1308
5645.16 1284
5645.87 1214
5646.58 1198
5647.29 1167
5648.00 1142
5648.70 1227
5649.41 1213
5650.12 1150
5650.83 1198
5651.54 1177
5652.25 1082
5652.96 1122
5653.67 1166
5654.38 1174
5655.09 1217
5655.80 1178
5656.51 1184
5657.22 1170
5657.93 1177
5658.64 1259
5659.35 1259
5660.06 1361
5660.77 1403
5661.48 1345
5662.19 1370
5662.90 1383
5663.61 1345
5664.32 1282
5665.03 1295
5665.74 1211
5666.45 1225
5667.16 1178
5667.87 1171
5668.58 1159
5669.29 1056
5670.00 1179
5670.71 1234
5671.42 1244
5672.13 1270
5672.84 1361
5673.56 1368
5674.27 1318
5674.98 1285
5675.69 1168
5676.40 1178
5677.11 1138
5677.82 1142
5678.53 1126
5679.24 1102
5679.95 1071
5680.67 1098
5681.38 1071
5682.09 1085
5682.80 1076
5683.51 1068
5684.22 1093
5684.93 1044
5685.65 1006
5686.36 1033
5687.07 1035
5687.78 985
5688.49 986
5689.20 961
5689.92 988
5690.63 1039
5691.34 980
5692.05 953
5692.76 1007
5693.47 926
5694.19 981
5694.90 971
5695.61 920
5696.32 898
5697.04 912
5697.75 939
5698.46 917
5699.17 899
5699.89 911
5700.60 926
5701.31 919
5702.02 933
5702.74 918
5703.45 917
5704.16 865
5704.87 938
5705.59 927
5706.30 929
5707.01 878
5707.72 902
5708.44 898
5709.15 838
5709.86 873
5710.58 897
5711.29 865
5712.00 863
5712.72 832
5713.43 840
5714.14 861
5714.86 861
5715.57 868
5716.28 869
5717.00 883
5717.71 812
5718.42 899
5719.14 868
5719.85 853
5720.56 865
5721.28 852
5721.99 877
5722.71 851
5723.42 876
5724.13 843
5724.85 906
5725.56 893
5726.28 911
5726.99 915
5727.70 924
5728.42 915
5729.13 958
5729.85 924
5730.56 917
5731.28 889
5731.99 912
5732.70 929
5733.42 880
5734.13 851
5734.85 860
5735.56 839
5736.28 807
5736.99 815
5737.71 867
5738.42 871
5739.14 829
5739.85 817
5740.57 862
5741.28 845
5742.00 804
5742.71 774
5743.43 805
5744.14 825
5744.86 841
5745.57 823
5746.29 875
5747.00 851
5747.72 836
5748.43 848
5749.15 814
5749.87 812
5750.58 828
5751.30 832
5752.01 848
5752.73 812
5753.44 833
5754.16 797
5754.88 833
5755.59 840
5756.31 861
5757.02 848
5757.74 846
5758.46 900
5759.17 942
5759.89 891
5760.60 919
5761.32 849
5762.04 842
5762.75 890
5763.47 887
5764.19 865
5764.90 874
5765.62 889
5766.34 895
5767.05 907
5767.77 944
5768.49 930
5769.20 961
5769.92 999
5770.64 1052
5771.35 1153
5772.07 1175
5772.79 1189
5773.50 1203
5774.22 1133
5774.94 1062
5775.65 1032
5776.37 969
5777.09 961
5777.81 975
5778.52 923
5779.24 865
5779.96 881
5780.68 917
5781.39 871
5782.11 926
5782.83 885
5783.55 896
5784.26 849
5784.98 841
5785.70 888
5786.42 907
5787.14 921
5787.85 927
5788.57 863
5789.29 907
5790.01 900
5790.73 853
5791.44 887
5792.16 869
5792.88 856
5793.60 858
5794.32 878
5795.03 894
5795.75 891
5796.47 858
5797.19 843
5797.91 845
5798.63 870
5799.35 866
5800.06 887
5800.78 891
5801.50 910
5802.22 860
5802.94 872
5803.66 909
5804.38 817
5805.10 862
5805.82 853
5806.53 847
5807.25 813
5807.97 849
5808.69 833
5809.41 850
5810.13 844
5810.85 878
5811.57 846
5812.29 821
5813.01 844
5813.73 870
5814.45 821
5815.17 885
5815.89 800
5816.61 805
5817.33 811
5818.05 818
5818.77 816
5819.49 819
5820.20 794
5820.92 852
5821.64 871
5822.36 822
5823.09 854
5823.81 872
5824.53 823
5825.25 808
5825.97 846
5826.69 854
5827.41 828
5828.13 853
5828.85 856
5829.57 863
5830.29 854
5831.01 831
5831.73 851
5832.45 830
5833.17 819
5833.89 812
5834.61 862
5835.33 863
5836.05 819
5836.78 838
5837.50 871
5838.22 891
5838.94 849
5839.66 846
5840.38 847
5841.10 819
5841.82 834
5842.54 853
5843.27 825
5843.99 835
5844.71 842
5845.43 851
5846.15 850
5846.87 857
5847.59 868
5848.32 868
5849.04 859
5849.76 873
5850.48 873
5851.20 844
5851.93 854
5852.65 884
5853.37 909
5854.09 904
5854.81 904
5855.54 844
5856.26 856
5856.98 891
5857.70 892
5858.42 885
5859.15 886
5859.87 880
5860.59 872
5861.31 862
5862.04 886
5862.76 853
5863.48 895
5864.20 951
5864.93 885
5865.65 871
5866.37 929
5867.10 979
5867.82 925
5868.54 921
5869.26 964
5869.99 946
5870.71 902
5871.43 934
5872.16 963
5872.88 1019
5873.60 989
5874.33 1000
5875.05 1029
5875.77 957
5876.50 979
5877.22 1039
5877.94 1041
5878.67 1010
5879.39 1047
5880.11 1073
5880.84 1058
5881.56 1109
5882.28 1100
5883.01 1105
5883.73 1098
5884.46 1071
5885.18 1019
5885.90 1053
5886.63 1116
5887.35 1162
5888.08 1150
5888.80 1133
5889.52 1160
5890.25 1096
5890.97 1067
5891.70 1102
5892.42 1080
5893.15 1120
5893.87 1117
5894.59 1055
5895.32 1088
5896.04 1060
5896.77 1086
5897.49 1095
5898.22 1034
5898.94 1101
5899.67 1068
5900.39 1065
5901.12 1077
5901.84 1099
5902.57 1118
5903.29 1151
5904.02 1134
5904.74 1135
5905.47 1143
5906.19 1137
5906.92 1181
5907.64 1143
5908.37 1115
5909.09 1167
5909.82 1183
5910.55 1215
5911.27 1228
5912.00 1225
5912.72 1242
5913.45 1189
5914.17 1199
5914.90 1200
5915.63 1225
5916.35 1260
5917.08 1275
5917.80 1254
5918.53 1255
5919.25 1290
5919.98 1347
5920.71 1318
5921.43 1310
5922.16 1383
5922.89 1441
5923.61 1415
5924.34 1419
5925.06 1386
5925.79 1460
5926.52 1545
5927.24 1512
5927.97 1512
5928.70 1563
5929.42 1582
5930.15 1583
5930.88 1587
5931.60 1569
5932.33 1687
5933.06 1710
5933.78 1702
5934.51 1680
5935.24 1727
5935.97 1777
5936.69 1831
5937.42 1796
5938.15 1847
5938.87 1866
5939.60 1855
5940.33 1913
5941.06 1953
5941.78 1993
5942.51 2031
5943.24 2101
5943.97 2170
5944.69 2170
5945.42 2273
5946.15 2330
5946.88 2384
5947.60 2375
5948.33 2399
5949.06 2587
5949.79 2606
5950.52 2768
5951.24 2854
5951.97 3209
5952.70 3542
5953.43 3909
5954.16 4274
5954.88 4378
5955.61 4565
5956.34 4348
5957.07 4001
5957.80 3843
5958.53 3631
5959.25 3353
5959.98 3226
5960.71 3203
5961.44 3236
5962.17 3234
5962.90 3169
5963.63 3171
5964.36 3170
5965.08 3346
5965.81 3740
5966.54 3905
5967.27 4283
5968.00 4675
5968.73 4821
5969.46 4833
5970.19 4751
5970.92 4482
5971.65 4265
5972.37 3971
5973.10 3906
5973.83 3798
5974.56 3682
5975.29 3628
5976.02 3537
5976.75 3414
5977.48 3465
5978.21 3580
5978.94 3540
5979.67 3572
5980.40 3803
5981.13 3845
5981.86 3966
5982.59 3952
5983.32 4160
5984.05 4222
5984.78 4176
5985.51 4229
5986.24 4240
5986.97 4156
5987.70 4178
5988.43 4214
5989.16 4146
5989.89 4171
5990.62 4103
5991.35 4086
5992.08 4134
5992.81 4269
5993.54 4228
5994.27 4296
5995.00 4448
5995.74 4509
5996.47 4427
5997.20 4578
5997.93 4505
5998.66 4570
5999.39 4571
6000.12 4503
6000.85 4461
6001.58 4485
6002.31 4438
6003.04 4230
6003.78 4298
6004.51 4215
6005.24 4159
6005.97 4158
6006.70 4198
6007.43 4312
6008.16 4525
6008.90 4927
6009.63 5489
6010.36 6334
6011.09 7343
6011.82 8594
6012.55 9804
6013.29 11010
6014.02 12331
6014.75 12847
6015.48 13138
6016.21 12922
6016.95 12148
6017.68 11481
6018.41 10305
6019.14 8951
6019.87 7885
6020.61 6769
6021.34 5915
6022.07 5231
6022.80 4766
6023.54 4297
6024.27 4030
6025.00 3871
6025.73 3664
6026.47 3621
6027.20 3612
6027.93 3645
6028.66 3639
6029.40 3606
6030.13 3720
6030.86 3778
6031.59 3847
6032.33 3860
6033.06 3708
6033.79 3580
6034.53 3323
6035.26 3129
6035.99 3045
6036.73 2956
6037.46 2892
6038.19 2881
6038.93 2914
6039.66 2905
6040.39 2930
6041.13 2994
6041.86 3039
6042.59 3026
6043.33 3023
6044.06 3071
6044.79 3248
6045.53 3164
6046.26 3268
6047.00 3311
6047.73 3406
6048.46 3341
6049.20 3418
6049.93 3487
6050.67 3630
6051.40 3762
6052.13 3948
6052.87 4203
6053.60 4407
6054.34 4488
6055.07 4632
6055.81 4511
6056.54 4266
6057.27 4162
6058.01 3862
6058.74 3629
6059.48 3379
6060.21 3294
6060.95 3218
6061.68 3120
6062.42 3088
6063.15 3173
6063.89 2993
6064.62 2952
6065.36 2855
6066.09 2893
6066.83 2911
6067.56 2835
6068.30 2749
6069.03 2784
6069.77 2712
6070.50 2692
6071.24 2693
6071.97 2610
6072.71 2560
6073.44 2476
6074.18 2484
6074.91 2523
6075.65 2456
6076.39 2389
6077.12 2423
6077.86 2482
6078.59 2392
6079.33 2348
6080.06 2296
6080.80 2300
6081.54 2237
6082.27 2218
6083.01 2248
6083.74 2213
6084.48 2146
6085.22 2099
6085.95 2118
6086.69 2196
6087.42 2114
6088.16 2084
6088.90 2110
6089.63 2128
6090.37 2093
6091.11 2126
6091.84 2116
6092.58 2162
6093.32 2179
6094.05 2096
6094.79 2160
6095.53 2169
6096.26 2126
6097.00 2044
6097.74 2101
6098.47 2073
6099.21 2104
6099.95 2075
6100.69 2032
6101.42 2068
6102.16 2054
6102.90 2013
6103.63 2001
6104.37 1998
6105.11 1964
6105.85 1951
6106.58 2014
6107.32 2073
6108.06 2027
6108.80 1985
6109.53 1928
6110.27 2046
6111.01 2050
6111.75 2061
6112.49 2077
6113.22 2082
6113.96 2091
6114.70 2131
6115.44 2144
6116.17 2241
6116.91 2228
6117.65 2269
6118.39 2299
6119.13 2202
6119.87 2129
6120.60 2161
6121.34 2256
6122.08 2236
6122.82 2207
6123.56 2226
6124.30 2284
6125.03 2294
6125.77 2265
6126.51 2249
6127.25 2249
6127.99 2317
6128.73 2289
6129.47 2220
6130.21 2249
6130.94 2227
6131.68 2318
6132.42 2338
6133.16 2304
6133.90 2269
6134.64 2362
6135.38 2397
6136.12 2454
6136.86 2460
6137.60 2523
6138.34 2569
6139.08 2643
6139.81 2741
6140.55 2807
6141.29 2842
6142.03 2917
6142.77 2937
6143.51 2869
6144.25 2790
6144.99 2780
6145.73 2830
6146.47 2760
6147.21 2647
6147.95 2671
6148.69 2654
6149.43 2694
6150.17 2691
6150.91 2654
6151.65 2724
6152.39 2693
6153.13 2681
6153.87 2790
6154.61 2819
6155.35 2786
6156.09 2898
6156.83 2908
6157.58 2952
6158.32 2947
6159.06 2994
6159.80 3091
6160.54 3017
6161.28 3048
6162.02 3175
6162.76 3330
6163.50 3356
6164.24 3491
6164.98 3629
6165.72 3815
6166.46 4087
6167.21 4203
6167.95 4301
6168.69 4335
6169.43 4272
6170.17 4335
6170.91 4197
6171.65 4213
6172.39 4157
6173.14 4053
6173.88 4056
6174.62 3976
6175.36 3963
6176.10 3939
6176.84 3919
6177.59 4008
6178.33 4080
6179.07 4322
6179.81 4707
6180.55 5033
6181.30 5771
6182.04 6554
6182.78 7387
6183.52 8231
6184.26 8738
6185.01 9028
6185.75 9056
6186.49 8695
6187.23 7902
6187.97 7386
6188.72 6698
6189.46 6159
6190.20 5741
6190.94 5365
6191.69 5064
6192.43 4760
6193.17 4820
6193.92 4828
6194.66 4834
6195.40 4747
6196.14 4697
6196.89 4612
6197.63 4618
6198.37 4629
6199.12 4669
6199.86 4644
6200.60 4626
6201.34 4534
6202.09 4513
6202.83 4671
6203.57 4691
6204.32 4972
6205.06 5560
6205.80 6453
6206.55 7824
6207.29 9551
6208.03 11859
6208.78 14393
6209.52 16859
6210.27 18693
6211.01 19798
6211.75 19545
6212.50 18421
6213.24 16960
6213.98 14897
6214.73 12657
6215.47 10579
6216.22 8879
6216.96 7259
6217.71 6170
6218.45 5415
6219.19 4740
6219.94 4248
6220.68 4042
6221.43 3880
6222.17 3693
6222.92 3587
6223.66 3589
6224.40 3589
6225.15 3546
6225.89 3520
6226.64 3438
6227.38 3288
6228.13 3110
6228.87 2979
6229.62 2865
6230.36 2746
6231.11 2599
6231.85 2448
6232.60 2441
6233.34 2442
6234.09 2460
6234.83 2488
6235.58 2541
6236.32 2544
6237.07 2605
6237.81 2593
6238.56 2773
6239.30 2973
6240.05 3123
6240.80 3314
6241.54 3544
6242.29 3704
6243.03 3630
6243.78 3527
6244.52 3417
6245.27 3152
6246.02 3148
6246.76 3157
6247.51 3098
6248.25 3144
6249.00 3187
6249.75 3179
6250.49 3122
6251.24 2983
6251.98 2855
6252.73 2809
6253.48 2843
6254.22 2863
6254.97 2773
6255.72 2730
6256.46 2692
6257.21 2658
6257.95 2687
6258.70 2650
6259.45 2633
6260.19 2696
6260.94 2594
6261.69 2518
6262.43 2534
6263.18 2533
6263.93 2504
6264.68 2493
6265.42 2414
6266.17 2331
6266.92 2340
6267.66 2320
6268.41 2350
6269.16 2286
6269.91 2316
6270.65 2288
6271.40 2348
6272.15 2361
6272.89 2328
6273.64 2258
6274.39 2329
6275.14 2275
6275.88 2274
6276.63 2278
6277.38 2348
6278.13 2420
6278.88 2369
6279.62 2325
6280.37 2400
6281.12 2335
6281.87 2284
6282.62 2181
6283.36 2161
6284.11 2111
6284.86 2062
6285.61 2032
6286.36 2011
6287.10 1991
6287.85 1992
6288.60 1995
6289.35 1968
6290.10 1984
6290.85 1942
6291.59 1927
6292.34 1854
6293.09 1824
6293.84 1816
6294.59 1834
6295.34 1844
6296.09 1871
6296.84 1842
6297.58 1805
6298.33 1790
6299.08 1806
6299.83 1799
6300.58 1731
6301.33 1725
6302.08 1720
6302.83 1680
6303.58 1635
6304.33 1682
6305.08 1684
6305.83 1778
6306.58 1730
6307.32 1680
6308.07 1680
6308.82 1762
6309.57 1836
6310.32 1796
6311.07 1888
6311.82 1889
6312.57 1927
6313.32 2007
6314.07 2000
6314.82 2068
6315.57 2076
6316.32 2145
6317.07 2191
6317.82 2164
6318.57 2129
6319.32 2170
6320.07 2188
6320.82 2093
6321.57 2002
6322.32 1884
6323.07 1827
6323.82 1762
6324.58 1681
6325.33 1598
6326.08 1607
6326.83 1605
6327.58 1637
6328.33 1722
6329.08 1666
6329.83 1617
6330.58 1579
6331.33 1608
6332.08 1623
6332.83 1621
6333.58 1589
6334.34 1589
6335.09 1561
6335.84 1596
6336.59 1586
6337.34 1552
6338.09 1535
6338.84 1586
6339.59 1525
6340.35 1538
6341.10 1541
6341.85 1541
6342.60 1613
6343.35 1576
6344.10 1590
6344.86 1560
6345.61 1541
6346.36 1526
6347.11 1532
6347.86 1495
6348.62 1542
6349.37 1597
6350.12 1620
6350.87 1617
6351.62 1614
6352.38 1741
6353.13 1747
6353.88 1834
6354.63 1862
6355.38 1931
6356.14 1999
6356.89 1985
6357.64 1943
6358.39 1843
6359.15 1844
6359.90 1813
6360.65 1726
6361.40 1661
6362.16 1653
6362.91 1602
6363.66 1676
6364.42 1642
6365.17 1622
6365.92 1659
6366.67 1708
6367.43 1719
6368.18 1794
6368.93 1863
6369.69 1898
6370.44 1929
6371.19 1871
6371.95 1821
6372.70 1830
6373.45 1769
6374.21 1663
6374.96 1710
6375.71 1632
6376.47 1642
6377.22 1613
6377.98 1595
6378.73 1561
6379.48 1670
6380.24 1725
6380.99 1756
6381.74 1702
6382.50 1714
6383.25 1754
6384.01 1800
6384.76 1715
6385.51 1651
6386.27 1670
6387.02 1612
6387.78 1633
6388.53 1599
6389.29 1556
6390.04 1529
6390.79 1550
6391.55 1570
6392.30 1478
6393.06 1511
6393.81 1495
6394.57 1518
6395.32 1487
6396.08 1495
6396.83 1504
6397.59 1469
6398.34 1471
6399.10 1495
6399.85 1539
6400.61 1607
6401.36 1542
6402.12 1498
6402.87 1455
6403.63 1483
6404.38 1423
6405.14 1481
6405.89 1466
6406.65 1437
6407.40 1495
6408.16 1527
6408.91 1552
6409.67 1602
6410.43 1608
6411.18 1634
6411.94 1644
6412.69 1678
6413.45 1627
6414.20 1642
6414.96 1558
6415.72 1586
6416.47 1634
6417.23 1673
6417.98 1734
6418.74 1742
6419.50 1728
6420.25 1674
6421.01 1664
6421.77 1622
6422.52 1607
6423.28 1532
6424.03 1576
6424.79 1525
6425.55 1541
6426.30 1539
6427.06 1462
6427.82 1483
6428.57 1551
6429.33 1490
6430.09 1531
6430.84 1510
6431.60 1517
6432.36 1547
6433.11 1528
6433.87 1513
6434.63 1503
6435.39 1517
6436.14 1576
6436.90 1607
6437.66 1575
6438.41 1519
6439.17 1567
6439.93 1658
6440.69 1629
6441.44 1607
6442.20 1620
6442.96 1652
6443.72 1662
6444.47 1652
6445.23 1677
6445.99 1684
6446.75 1705
6447.50 1752
6448.26 1777
6449.02 1775
6449.78 1784
6450.54 1746
6451.29 1773
6452.05 1725
6452.81 1714
6453.57 1720
6454.33 1714
6455.08 1721
6455.84 1751
6456.60 1734
6457.36 1809
6458.12 1771
6458.88 1761
6459.64 1797
6460.39 1829
6461.15 1831
6461.91 1861
6462.67 1867
6463.43 1926
6464.19 1991
6464.95 2023
6465.70 2114
6466.46 2080
6467.22 2116
6467.98 2198
6468.74 2239
6469.50 2241
6470.26 2147
6471.02 2164
6471.78 2174
6472.54 2194
6473.30 2182
6474.05 2166
6474.81 2186
6475.57 2261
6476.33 2283
6477.09 2312
6477.85 2292
6478.61 2321
6479.37 2419
6480.13 2415
6480.89 2450
6481.65 2496
6482.41 2514
6483.17 2583
6483.93 2588
6484.69 2637
6485.45 2637
6486.21 2705
6486.97 2740
6487.73 2654
6488.49 2791
6489.25 2903
6490.01 2951
6490.77 2948
6491.53 3051
6492.29 3069
6493.05 3226
6493.81 3283
6494.57 3335
6495.33 3329
6496.10 3332
6496.86 3310
6497.62 3320
6498.38 3416
6499.14 3352
6499.90 3438
6500.66 3416
6501.42 3275
6502.18 3286
6502.94 3471
6503.70 3629
6504.47 3861
6505.23 4371
6505.99 5270
6506.75 6450
6507.51 8118
6508.27 9816
6509.03 11714
6509.79 12729
6510.56 13363
6511.32 13329
6512.08 12439
6512.84 11264
6513.60 9655
6514.36 8161
6515.13 7209
6515.89 6169
6516.65 5485
6517.41 4946
6518.17 4408
6518.94 4181
6519.70 3965
6520.46 3979
6521.22 3958
6521.98 3889
6522.75 3855
6523.51 3966
6524.27 4063
6525.03 4279
6525.79 4479
6526.56 4817
6527.32 5169
6528.08 5375
6528.84 5691
6529.61 5852
6530.37 5816
6531.13 5733
6531.90 5502
6532.66 5304
6533.42 5356
6534.18 5685
6534.95 6243
6535.71 6886
6536.47 7695
6537.24 8548
6538.00 8894
6538.76 9081
6539.53 8833
6540.29 8338
6541.05 7288
6541.82 6409
6542.58 5685
6543.34 4971
6544.11 4528
6544.87 4076
6545.63 3935
6546.40 3730
6547.16 3609
6547.92 3626
6548.69 3595
6549.45 3469
6550.21 3422
6550.98 3336
6551.74 3321
6552.51 3282
6553.27 3144
6554.03 3200
6554.80 3112
6555.56 3103
6556.33 3050
6557.09 3033
6557.85 3079
6558.62 3107
6559.38 3051
6560.15 3038
6560.91 3088
6561.68 3227
6562.44 3198
6563.21 3185
6563.97 3322
6564.74 3339
6565.50 3350
6566.26 3400
6567.03 3417
6567.79 3438
6568.56 3447
6569.32 3418
6570.09 3391
6570.85 3456
6571.62 3412
6572.38 3468
6573.15 3483
6573.91 3479
6574.68 3521
6575.44 3588
6576.21 3581
6576.98 3631
6577.74 3627
6578.51 3658
6579.27 3638
6580.04 3650
6580.80 3561
6581.57 3641
6582.33 3628
6583.10 3601
6583.87 3627
6584.63 3695
6585.40 3650
6586.16 3639
6586.93 3598
6587.70 3605
6588.46 3653
6589.23 3646
6589.99 3638
6590.76 3700
6591.53 3757
6592.29 3928
6593.06 4142
6593.82 4386
6594.59 4789
6595.36 5198
6596.12 5386
6596.89 5485
6597.66 5457
6598.42 5237
6599.19 5035
6599.96 4694
6600.72 4390
6601.49 4089
6602.26 3877
6603.02 3607
6603.79 3540
6604.56 3430
6605.33 3260
6606.09 3199
6606.86 3101
6607.63 3089
6608.39 3150
6609.16 3210
6609.93 3197
6610.70 3184
6611.46 3208
6612.23 3234
6613.00 3138
6613.77 3123
6614.53 3174
6615.30 3081
6616.07 3094
6616.84 2990
6617.60 3006
6618.37 3045
6619.14 3114
6619.91 3228
6620.68 3354
6621.44 3559
6622.21 3702
6622.98 3860
6623.75 3984
6624.52 4076
6625.28 4064
6626.05 3957
6626.82 3934
6627.59 3854
6628.36 3684
6629.13 3595
6629.89 3466
6630.66 3434
6631.43 3341
6632.20 3311
6632.97 3402
6633.74 3590
6634.51 3849
6635.27 3981
6636.04 4188
6636.81 4346
6637.58 4483
6638.35 4551
6639.12 4599
6639.89 4577
6640.66 4744
6641.43 4827
6642.19 4991
6642.96 5094
6643.73 5062
6644.50 4990
6645.27 4783
6646.04 4498
6646.81 4265
6647.58 3897
6648.35 3604
6649.12 3382
6649.89 3132
6650.66 3075
6651.43 3004
6652.20 2949
6652.97 2912
6653.74 2850
6654.51 2771
6655.28 2822
6656.05 2788
6656.82 2801
6657.59 2762
6658.36 2751
6659.13 2762
6659.90 2699
6660.67 2686
6661.44 2656
6662.21 2650
6662.98 2669
6663.75 2591
6664.52 2533
6665.29 2589
6666.06 2580
6666.83 2628
6667.60 2658
6668.37 2649
6669.14 2733
6669.91 2765
6670.68 2821
6671.46 2857
6672.23 2939
6673.00 2959
6673.77 3021
6674.54 2928
6675.31 2912
6676.08 2944
6676.85 2965
6677.62 2892
6678.40 2902
6679.17 2962
6679.94 3005
6680.71 3048
6681.48 3090
6682.25 3095
6683.02 3222
6683.80 3269
6684.57 3440
6685.34 3644
6686.11 3709
6686.88 3893
6687.65 3894
6688.43 3842
6689.20 3798
6689.97 3536
6690.74 3298
6691.51 3178
6692.29 2984
6693.06 2815
6693.83 2715
6694.60 2723
6695.37 2693
6696.15 2574
6696.92 2642
6697.69 2610
6698.46 2603
6699.24 2559
6700.01 2480
6700.78 2452
6701.55 2500
6702.33 2490
6703.10 2406
6703.87 2383
6704.64 2353
6705.42 2384
6706.19 2385
6706.96 2387
6707.74 2289
6708.51 2238
6709.28 2280
6710.06 2324
6710.83 2263
6711.60 2198
6712.37 2251
6713.15 2163
6713.92 2102
6714.69 2158
6715.47 2111
6716.24 2158
6717.01 2151
6717.79 2142
6718.56 2162
6719.34 2181
6720.11 2174
6720.88 2142
6721.66 2139
6722.43 2127
6723.20 2120
6723.98 2087
6724.75 2112
6725.53 2091
6726.30 2146
6727.07 2185
6727.85 2127
6728.62 2082
6729.40 2166
6730.17 2181
6730.95 2184
6731.72 2179
6732.49 2247
6733.27 2215
6734.04 2139
6734.82 2144
6735.59 2215
6736.37 2277
6737.14 2284
6737.92 2295
6738.69 2350
6739.47 2337
6740.24 2382
6741.01 2295
6741.79 2342
6742.56 2287
6743.34 2314
6744.11 2379
6744.89 2374
6745.67 2442
6746.44 2444
6747.22 2477
6747.99 2484
6748.77 2488
6749.54 2647
6750.32 2610
6751.09 2762
6751.87 2946
6752.64 3048
6753.42 3262
6754.19 3373
6754.97 3439
6755.75 3463
6756.52 3363
6757.30 3167
6758.07 3134
6758.85 2992
6759.63 2859
6760.40 2859
6761.18 2841
6761.95 2776
6762.73 2823
6763.51 2691
6764.28 2709
6765.06 2611
6765.83 2599
6766.61 2576
6767.39 2584
6768.16 2544
6768.94 2620
6769.72 2557
6770.49 2595
6771.27 2550
6772.05 2474
6772.82 2444
6773.60 2473
6774.38 2319
6775.15 2309
6775.93 2277
6776.71 2223
6777.48 2262
6778.26 2208
6779.04 2152
6779.82 2116
6780.59 2108
6781.37 2096
6782.15 2115
6782.92 2086
6783.70 2115
6784.48 2078
6785.26 2033
6786.03 2074
6786.81 2073
6787.59 2082
6788.37 2147
6789.14 2050
6789.92 2006
6790.70 1988
6791.48 1922
6792.25 1969
6793.03 1970
6793.81 1924
6794.59 1915
6795.37 1909
6796.14 1915
6796.92 1891
6797.70 1874
6798.48 1817
6799.26 1831
6800.04 1900
6800.81 1870
6801.59 1902
6802.37 1856
6803.15 1870
6803.93 1897
6804.71 1965
6805.48 1943
6806.26 2000
6807.04 2019
6807.82 2103
6808.60 2086
6809.38 2052
6810.16 1973
6810.94 1995
6811.71 2012
6812.49 1979
6813.27 1946
6814.05 1987
6814.83 1971
6815.61 1903
6816.39 1951
6817.17 1961
6817.95 1940
6818.73 1930
6819.51 1948
6820.29 1904
6821.07 1916
6821.84 1931
6822.62 1955
6823.40 1951
6824.18 1944
6824.96 1896
6825.74 1923
6826.52 1941
6827.30 1914
6828.08 1927
6828.86 1909
6829.64 1904
6830.42 1894
6831.20 1891
6831.98 1858
6832.76 1849
6833.54 1888
6834.32 1883
6835.10 1979
6835.88 2069
6836.66 2175
6837.44 2355
6838.22 2575
6839.01 2795
6839.79 3063
6840.57 3293
6841.35 3217
6842.13 3126
6842.91 3031
6843.69 2851
6844.47 2643
6845.25 2511
6846.03 2394
6846.81 2283
6847.59 2277
6848.37 2303
6849.16 2480
6849.94 2591
6850.72 2883
6851.50 3101
6852.28 3170
6853.06 3318
6853.84 3282
6854.62 3195
6855.41 3079
6856.19 2914
6856.97 2709
6857.75 2604
6858.53 2470
6859.31 2302
6860.10 2221
6860.88 2262
6861.66 2227
6862.44 2174
6863.22 2199
6864.00 2163
6864.79 2149
6865.57 2166
6866.35 2257
6867.13 2244
6867.91 2302
6868.70 2275
6869.48 2349
6870.26 2390
6871.04 2429
6871.83 2365
6872.61 2314
6873.39 2354
6874.17 2450
6874.96 2510
6875.74 2554
6876.52 2548
6877.30 2552
6878.09 2598
6878.87 2640
6879.65 2774
6880.43 2953
6881.22 3183
6882.00 3524
6882.78 3955
6883.57 4160
6884.35 4360
6885.13 4254
6885.92 4305
6886.70 4187
6887.48 4180
6888.27 4372
6889.05 4526
6889.83 4771
6890.62 5035
6891.40 4917
6892.18 4745
6892.97 4491
6893.75 4072
6894.53 3753
6895.32 3417
6896.10 3255
6896.88 3089
6897.67 3000
6898.45 2889
6899.24 2902
6900.02 2812
6900.80 2797
6901.59 2782
6902.37 2792
6903.16 2850
6903.94 2809
6904.73 2828
6905.51 2742
6906.29 2696
6907.08 2672
6907.86 2623
6908.65 2563
6909.43 2581
6910.22 2643
6911.00 2516
6911.79 2503
6912.57 2444
6913.35 2422
6914.14 2443
6914.92 2378
6915.71 2425
6916.49 2342
6917.28 2392
6918.06 2364
6918.85 2335
6919.63 2406
6920.42 2387
6921.20 2429
6921.99 2436
6922.78 2440
6923.56 2400
6924.35 2447
6925.13 2488
6925.92 2521
6926.70 2455
6927.49 2424
6928.27 2547
6929.06 2566
6929.84 2615
6930.63 2605
6931.42 2603
6932.20 2597
6932.99 2606
6933.77 2596
6934.56 2615
6935.35 2626
6936.13 2570
6936.92 2685
6937.70 2742
6938.49 2881
6939.28 2906
6940.06 3039
6940.85 3290
6941.63 3462
6942.42 3734
6943.21 3885
6943.99 3943
6944.78 4028
6945.57 4171
6946.35 4123
6947.14 4131
6947.93 4311
6948.71 4467
6949.50 4462
6950.29 4722
6951.07 4786
6951.86 4579
6952.65 4533
6953.44 4243
6954.22 4013
6955.01 3833
6955.80 3768
6956.58 3678
6957.37 3638
6958.16 3550
6958.95 3581
6959.73 3574
6960.52 3573
6961.31 3552
6962.09 3556
6962.88 3595
6963.67 3761
6964.46 3829
6965.25 3986
6966.03 4028
6966.82 4137
6967.61 4294
6968.40 4492
6969.18 4732
6969.97 4944
6970.76 5116
6971.55 5298
6972.34 5267
6973.12 5184
6973.91 5208
6974.70 5109
6975.49 5052
6976.28 4920
6977.07 4894
6977.85 5078
6978.64 5147
6979.43 5295
6980.22 5542
6981.01 6040
6981.80 6770
6982.59 7698
6983.37 9328
6984.16 11576
6984.95 14299
6985.74 16890
6986.53 19697
6987.32 21603
6988.11 22038
6988.90 21585
6989.69 19938
6990.47 17708
6991.26 15402
6992.05 12814
6992.84 10604
6993.63 8846
6994.42 7421
6995.21 6352
6996.00 5391
6996.79 4720
6997.58 4236
6998.37 3930
6999.16 3738
6999.95 3635
7000.74 3554
7001.53 3546
7002.32 3481
7003.11 3410
7003.90 3337
7004.69 3276
7005.48 3039
7006.27 2952
7007.06 2797
7007.85 2559
7008.64 2489
7009.43 2446
7010.22 2491
7011.01 2520
7011.80 2565
7012.59 2679
7013.38 2702
7014.17 2776
7014.96 2833
7015.75 2933
7016.54 2991
7017.33 2951
7018.12 2827
7018.91 2958
7019.70 2899
7020.49 2860
7021.28 2803
7022.07 2930
7022.87 3053
7023.66 3199
7024.45 3300
7025.24 3437
7026.03 3488
7026.82 3401
7027.61 3255
7028.40 3288
7029.19 3277
7029.99 3260
7030.78 3201
7031.57 3144
7032.36 2981
7033.15 2999
7033.94 2958
7034.74 2978
7035.53 3029
7036.32 3112
7037.11 3264
7037.90 3448
7038.69 3536
7039.49 3688
7040.28 3570
7041.07 3490
7041.86 3504
7042.65 3515
7043.45 3424
7044.24 3423
7045.03 3509
7045.82 3577
7046.61 3523
7047.41 3391
7048.20 3413
7048.99 3543
7049.78 3666
7050.58 3803
7051.37 4142
7052.16 4231
7052.95 4325
7053.75 4339
7054.54 4171
7055.33 3903
7056.13 3605
7056.92 3353
7057.71 3218
7058.50 3130
7059.30 3223
7060.09 3171
7060.88 3160
7061.68 3151
7062.47 3126
7063.26 3167
7064.06 3045
7064.85 2885
7065.64 2921
7066.44 2818
7067.23 2818
7068.02 2706
7068.82 2629
7069.61 2619
7070.40 2663
7071.20 2604
7071.99 2475
7072.78 2494
7073.58 2511
7074.37 2403
7075.17 2381
7075.96 2328
7076.75 2273
7077.55 2130
7078.34 2138
7079.14 2209
7079.93 2190
7080.72 2159
7081.52 2162
7082.31 2162
7083.11 2161
7083.90 2103
7084.70 2105
7085.49 2003
7086.28 2005
7087.08 2101
7087.87 2101
7088.67 2062
7089.46 2096
7090.26 2134
7091.05 2028
7091.85 2011
7092.64 2043
7093.44 1930
7094.23 1865
7095.03 1829
7095.82 1879
7096.62 1893
7097.41 1851
7098.21 1756
7099.00 1725
7099.80 1712
7100.59 1694
7101.39 1762
7102.18 1771
7102.98 1772
7103.77 1756
7104.57 1715
7105.37 1737
7106.16 1707
7106.96 1728
7107.75 1685
7108.55 1639
7109.34 1669
7110.14 1672
7110.94 1647
7111.73 1669
7112.53 1673
7113.32 1628
7114.12 1615
7114.92 1628
7115.71 1661
7116.51 1668
7117.30 1669
7118.10 1639
7118.90 1647
7119.69 1636
7120.49 1628
7121.29 1618
7122.08 1618
7122.88 1577
7123.68 1674
7124.47 1623
7125.27 1627
7126.07 1596
7126.86 1619
7127.66 1549
7128.46 1593
7129.25 1671
7130.05 1688
7130.85 1740
7131.64 1750
7132.44 1751
7133.24 1680
7134.04 1718
7134.83 1686
7135.63 1647
7136.43 1568
7137.23 1575
7138.02 1567
7138.82 1548
7139.62 1506
7140.42 1515
7141.21 1414
7142.01 1426
7142.81 1426
7143.61 1429
7144.40 1434
7145.20 1396
7146.00 1383
7146.80 1356
7147.59 1399
7148.39 1362
7149.19 1329
7149.99 1328
7150.79 1351
7151.59 1291
7152.38 1301
7153.18 1328
7153.98 1325
7154.78 1286
7155.58 1343
7156.38 1435
7157.17 1384
7157.97 1405
7158.77 1377
7159.57 1422
7160.37 1415
7161.17 1339
7161.97 1321
7162.76 1292
7163.56 1262
7164.36 1253
7165.16 1331
7165.96 1271
7166.76 1248
7167.56 1278
7168.36 1302
7169.16 1276
7169.96 1260
7170.75 1289
7171.55 1280
7172.35 1179
7173.15 1238
7173.95 1240
7174.75 1186
7175.55 1173
7176.35 1174
7177.15 1144
7177.95 1142
7178.75 1128
7179.55 1081
7180.35 1114
7181.15 1126
7181.95 1148
7182.75 1216
7183.55 1181
7184.35 1158
7185.15 1175
7185.95 1201
7186.75 1108
7187.55 1120
7188.35 1140
7189.15 1137
7189.95 1117
7190.75 1167
7191.55 1089
7192.35 1070
7193.15 1082
7193.95 1118
7194.75 1172
7195.55 1092
7196.35 1083
7197.15 1097
7197.95 1110
7198.76 1138
7199.56 1065
7200.36 1065
7201.16 1120
7201.96 1089
7202.76 1134
7203.56 1127
7204.36 1135
7205.16 1078
7205.96 1080
7206.77 1113
7207.57 1110
7208.37 1075
7209.17 1110
7209.97 1104
7210.77 1100
7211.57 1101
7212.38 1169
7213.18 1210
7213.98 1161
7214.78 1199
7215.58 1138
7216.38 1176
7217.19 1152
7217.99 1198
7218.79 1221
7219.59 1175
7220.39 1170
7221.20 1222
7222.00 1247
7222.80 1267
7223.60 1150
7224.40 1194
7225.21 1164
7226.01 1156
7226.81 1148
7227.61 1146
7228.42 1174
7229.22 1120
7230.02 1152
7230.82 1203
7231.63 1161
7232.43 1174
7233.23 1232
7234.03 1244
7234.84 1211
7235.64 1180
7236.44 1288
7237.25 1335
7238.05 1349
7238.85 1355
7239.65 1376
7240.46 1350
7241.26 1289
7242.06 1271
7242.87 1201
7243.67 1199
7244.47 1193
7245.28 1159
7246.08 1146
7246.88 1108
7247.69 1156
7248.49 1135
7249.30 1106
7250.10 1113
7250.90 1086
7251.71 1116
7252.51 1142
7253.31 1143
7254.12 1145
7254.92 1187
7255.73 1203
7256.53 1181
7257.33 1209
7258.14 1182
7258.94 1140
7259.75 1116
7260.55 1191
7261.35 1135
7262.16 1108
7262.96 1146
7263.77 1157
7264.57 1141
7265.38 1099
7266.18 1119
7266.99 1162
7267.79 1147
7268.59 1162
7269.40 1170
7270.20 1151
7271.01 1150
7271.81 1154
7272.62 1113
7273.42 1171
7274.23 1198
7275.03 1132
7275.84 1213
7276.64 1178
7277.45 1196
7278.25 1245
7279.06 1265
7279.86 1211
7280.67 1254
7281.48 1292
7282.28 1370
7283.09 1459
7283.89 1558
7284.70 1630
7285.50 1778
7286.31 1864
7287.11 1824
7287.92 1829
7288.73 1783
7289.53 1703
7290.34 1629
7291.14 1506
7291.95 1462
7292.76 1462
7293.56 1441
7294.37 1333
7295.17 1315
7295.98 1343
7296.79 1379
7297.59 1349
7298.40 1342
7299.21 1401
7300.01 1416
7300.82 1437
7301.62 1374
7302.43 1446
7303.24 1467
7304.04 1428
7304.85 1442
7305.66 1446
7306.46 1472
7307.27 1436
7308.08 1469
7308.89 1576
7309.69 1548
7310.50 1500
7311.31 1567
7312.11 1659
7312.92 1735
7313.73 1731
7314.53 1735
7315.34 1762
7316.15 1855
7316.96 1977
7317.76 2199
7318.57 2387
7319.38 2887
7320.19 3310
7320.99 3520
7321.80 3581
7322.61 3526
7323.42 3326
7324.22 2912
7325.03 2591
7325.84 2389
7326.65 2169
7327.46 2013
7328.26 1869
7329.07 1771
7329.88 1742
7330.69 1726
7331.50 1655
7332.30 1648
7333.11 1631
7333.92 1639
7334.73 1656
7335.54 1674
7336.35 1658
7337.15 1612
7337.96 1613
7338.77 1628
7339.58 1620
7340.39 1677
7341.20 1629
7342.01 1556
7342.82 1536
7343.62 1505
7344.43 1433
7345.24 1456
7346.05 1431
7346.86 1346
7347.67 1365
7348.48 1361
7349.29 1299
7350.10 1261
7350.91 1252
7351.71 1254
7352.52 1248
7353.33 1266
7354.14 1258
7354.95 1258
7355.76 1289
7356.57 1247
7357.38 1227
7358.19 1237
7359.00 1276
7359.81 1307
7360.62 1295
7361.43 1247
7362.24 1283
7363.05 1274
7363.86 1338
7364.67 1322
7365.48 1293
7366.29 1264
7367.10 1221
7367.91 1266
7368.72 1222
7369.53 1191
7370.34 1136
7371.15 1130
7371.96 1175
7372.77 1172
7373.58 1141
7374.39 1107
7375.20 1148
7376.01 1133
7376.82 1162
7377.63 1184
7378.45 1190
7379.26 1189
7380.07 1184
7380.88 1178
7381.69 1212
7382.50 1281
7383.31 1284
7384.12 1322
7384.93 1351
7385.74 1239
7386.56 1218
7387.37 1166
7388.18 1153
7388.99 1185
7389.80 1153
7390.61 1117
7391.42 1107
7392.24 1139
7393.05 1078
7393.86 1066
7394.67 1039
7395.48 1069
7396.29 1030
7397.10 1025
7397.92 1074
7398.73 1042
7399.54 1044
7400.35 1075
7401.16 1092
7401.98 1108
7402.79 1073
7403.60 1113
7404.41 1072
7405.23 1053
7406.04 1083
7406.85 1063
7407.66 1044
7408.47 1011
7409.29 1011
7410.10 1011
7410.91 999
7411.72 959
7412.54 942
7413.35 954
7414.16 943
7414.98 993
7415.79 944
7416.60 960
7417.41 951
7418.23 946
7419.04 965
7419.85 964
7420.67 986
7421.48 998
7422.29 971
7423.11 974
7423.92 919
7424.73 903
7425.54 953
7426.36 950
7427.17 887
7427.99 906
7428.80 925
7429.61 913
7430.43 898
7431.24 940
7432.05 958
7432.87 951
7433.68 910
7434.49 1009
7435.31 938
7436.12 923
7436.94 940
7437.75 950
7438.56 927
7439.38 933
7440.19 892
7441.01 912
7441.82 930
7442.64 922
7443.45 955
7444.26 940
7445.08 949
7445.89 972
7446.71 938
7447.52 912
7448.34 891
7449.15 885
7449.97 867
7450.78 878
7451.59 896
7452.41 885
7453.22 961
7454.04 954
7454.85 925
7455.67 898
7456.48 882
7457.30 919
7458.11 923
7458.93 930
7459.74 910
7460.56 952
7461.38 961
7462.19 943
7463.01 935
7463.82 937
7464.64 941
7465.45 913
7466.27 912
7467.08 955
7467.90 944
7468.72 925
7469.53 940
7470.35 984
7471.16 933
7471.98 948
7472.79 1027
7473.61 1064
7474.43 1040
7475.24 1044
7476.06 1074
7476.87 1078
7477.69 1061
7478.51 1075
7479.32 1017
7480.14 1044
7480.96 1038
7481.77 1032
7482.59 1000
7483.41 983
7484.22 972
7485.04 1011
7485.85 1049
7486.67 1031
7487.49 1008
7488.31 1021
7489.12 1042
7489.94 1003
7490.76 970
7491.57 948
7492.39 965
7493.21 949
7494.02 890
7494.84 937
7495.66 967
7496.48 981
7497.29 973
7498.11 948
7498.93 935
7499.74 960
7500.56 989
7501.38 1032
7502.20 998
7503.01 955
7503.83 989
7504.65 985
7505.47 1008
7506.29 966
7507.10 1016
7507.92 985
7508.74 1007
7509.56 961
7510.37 981
7511.19 938
7512.01 940
7512.83 1009
7513.65 941
7514.47 986
7515.28 989
7516.10 972
7516.92 963
7517.74 931
7518.56 937
7519.38 984
7520.19 939
7521.01 951
7521.83 945
7522.65 965
7523.47 966
7524.29 915
7525.11 960
7525.92 942
7526.74 960
7527.56 980
7528.38 976
7529.20 983
7530.02 1009
7530.84 948
7531.66 977
7532.48 1003
7533.30 1024
7534.12 985
7534.93 1044
7535.75 1071
7536.57 1036
7537.39 1021
7538.21 999
7539.03 966
7539.85 1025
7540.67 1010
7541.49 995
7542.31 1001
7543.13 993
7543.95 985
7544.77 1021
7545.59 995
7546.41 1014
7547.23 1025
7548.05 1015
7548.87 1048
7549.69 1045
7550.51 945
7551.33 994
7552.15 1000
7552.97 1016
7553.79 938
7554.61 1035
7555.43 950
7556.25 1021
7557.07 1017
7557.89 1016
7558.71 1049
7559.53 1100
7560.36 1057
7561.18 1047
7562.00 1043
7562.82 1063
7563.64 1137
7564.46 1058
7565.28 1113
7566.10 1132
7566.92 1105
7567.74 1072
7568.56 1113
7569.39 1125
7570.21 1117
7571.03 1141
7571.85 1095
7572.67 1131
7573.49 1119
7574.31 1138
7575.14 1133
7575.96 1162
7576.78 1165
7577.60 1206
7578.42 1235
7579.24 1190
7580.06 1167
7580.89 1184
7581.71 1202
7582.53 1212
7583.35 1201
7584.17 1208
7585.00 1221
7585.82 1239
7586.64 1256
7587.46 1214
7588.29 1263
7589.11 1258
7589.93 1319
7590.75 1306
7591.57 1330
7592.40 1358
7593.22 1413
7594.04 1481
7594.86 1416
7595.69 1465
7596.51 1510
7597.33 1569
7598.15 1569
7598.98 1638
7599.80 1609
7600.62 1505
7601.45 1587
7602.27 1585
7603.09 1653
7603.92 1687
7604.74 1743
7605.56 1812
7606.38 1890
7607.21 1841
7608.03 1865
7608.85 1891
7609.68 1786
7610.50 1828
7611.32 1790
7612.15 1754
7612.97 1706
7613.80 1674
7614.62 1754
7615.44 1770
7616.27 1764
7617.09 1848
7617.91 2043
7618.74 2163
7619.56 2228
7620.39 2359
7621.21 2324
7622.03 2369
7622.86 2310
7623.68 2230
7624.51 2129
7625.33 2020
7626.15 2033
7626.98 2041
7627.80 2050
7628.63 2019
7629.45 2017
7630.28 2021
7631.10 2100
7631.93 2182
7632.75 2169
7633.58 2222
7634.40 2231
7635.22 2178
7636.05 2180
7636.87 2060
7637.70 1978
7638.52 1819
7639.35 1723
7640.17 1644
7641.00 1583
7641.82 1557
7642.65 1559
7643.47 1471
7644.30 1551
7645.13 1601
7645.95 1582
7646.78 1637
7647.60 1686
7648.43 1754
7649.25 1746
7650.08 1705
7650.90 1645
7651.73 1605
7652.55 1500
7653.38 1500
7654.21 1429
7655.03 1400
7655.86 1373
7656.68 1272
7657.51 1253
7658.34 1261
7659.16 1261
7659.99 1213
7660.81 1216
7661.64 1237
7662.47 1227
7663.29 1245
7664.12 1270
7664.95 1260
7665.77 1217
7666.60 1269
7667.42 1255
7668.25 1274
7669.08 1243
7669.90 1210
7670.73 1233
7671.56 1209
7672.38 1227
7673.21 1229
7674.04 1201
7674.87 1199
7675.69 1171
7676.52 1180
7677.35 1170
7678.17 1189
7679.00 1161
7679.83 1236
7680.65 1262
7681.48 1229
7682.31 1285
7683.14 1260
7683.96 1323
7684.79 1393
7685.62 1492
7686.45 1580
7687.27 1639
7688.10 1532
7688.93 1521
7689.76 1468
7690.58 1466
7691.41 1469
7692.24 1362
7693.07 1309
7693.90 1303
7694.72 1326
7695.55 1294
7696.38 1214
7697.21 1285
7698.04 1292
7698.86 1340
7699.69 1397
7700.52 1450
7701.35 1437
7702.18 1473
7703.01 1412
7703.83 1404
7704.66 1383
7705.49 1238
7706.32 1206
7707.15 1183
7707.98 1163
7708.81 1136
7709.63 1130
7710.46 1151
7711.29 1077
7712.12 1152
7712.95 1126
7713.78 1101
7714.61 1122
7715.44 1060
7716.27 1072
7717.10 1068
7717.93 1095
7718.75 1102
7719.58 1054
7720.41 1004
7721.24 1004
7722.07 1017
7722.90 986
7723.73 941
7724.56 951
7725.39 989
7726.22 986
7727.05 965
7727.88 1041
7728.71 1060
7729.54 1039
7730.37 1060
7731.20 1110
7732.03 1094
7732.86 1061
7733.69 1059
7734.52 1072
7735.35 1060
7736.18 1002
7737.01 956
7737.84 933
7738.67 932
7739.50 942
7740.33 919
7741.16 940
7741.99 909
7742.82 965
7743.65 932
7744.48 931
7745.31 923
7746.14 927
7746.98 951
7747.81 980
7748.64 994
7749.47 985
7750.30 1004
7751.13 991
7751.96 965
7752.79 943
7753.62 941
7754.45 960
7755.29 968
7756.12 914
7756.95 929
7757.78 954
7758.61 917
7759.44 882
7760.27 911
7761.11 917
7761.94 934
7762.77 904
7763.60 895
7764.43 874
7765.26 904
7766.10 901
7766.93 915
7767.76 918
7768.59 897
7769.42 930
7770.26 918
7771.09 953
7771.92 1000
7772.75 975
7773.58 964
7774.42 916
7775.25 954
7776.08 920
7776.91 970
7777.75 941
7778.58 950
7779.41 924
7780.24 945
7781.08 988
7781.91 972
7782.74 953
7783.57 920
7784.41 931
7785.24 909
7786.07 972
7786.91 953
7787.74 953
7788.57 970
7789.40 1012
7790.24 970
7791.07 982
7791.90 965
7792.74 991
7793.57 1000
7794.40 1037
7795.24 1015
7796.07 1057
7796.90 990
7797.74 1020
7798.57 1084
7799.40 1054
7800.24 1070
7801.07 1114
7801.91 1116
7802.74 1100
7803.57 1060
7804.41 1090
7805.24 1135
7806.07 1183
7806.91 1231
7807.74 1151
7808.58 1173
7809.41 1191
7810.25 1208
7811.08 1249
7811.91 1255
7812.75 1261
7813.58 1286
7814.42 1313
7815.25 1352
7816.09 1389
7816.92 1399
7817.75 1461
7818.59 1467
7819.42 1396
7820.26 1471
7821.09 1464
7821.93 1518
7822.76 1607
7823.60 1662
7824.43 1665
7825.27 1650
7826.10 1635
7826.94 1718
7827.77 1638
7828.61 1585
7829.44 1544
7830.28 1506
7831.11 1521
7831.95 1475
7832.78 1511
7833.62 1606
7834.46 1652
7835.29 1674
7836.13 1781
7836.96 1739
7837.80 1780
7838.63 1766
7839.47 1649
7840.31 1613
7841.14 1604
7841.98 1567
7842.81 1517
7843.65 1412
7844.48 1370
7845.32 1333
7846.16 1310
7846.99 1309
7847.83 1257
7848.67 1248
7849.50 1293
7850.34 1195
7851.17 1172
7852.01 1223
7852.85 1226
7853.68 1237
7854.52 1214
7855.36 1211
7856.19 1222
7857.03 1242
7857.87 1217
7858.70 1202
7859.54 1236
7860.38 1192
7861.21 1305
7862.05 1264
7862.89 1259
7863.72 1221
7864.56 1256
7865.40 1251
7866.24 1288
7867.07 1192
7867.91 1206
7868.75 1257
7869.59 1205
7870.42 1253
7871.26 1234
7872.10 1275
7872.94 1309
7873.77 1306
7874.61 1336
7875.45 1379
7876.29 1395
7877.12 1490
7877.96 1552
7878.80 1625
7879.64 1692
7880.47 1747
7881.31 1799
7882.15 1850
7882.99 1886
7883.83 1814
7884.66 1740
7885.50 1744
7886.34 1648
7887.18 1565
7888.02 1501
7888.86 1504
7889.69 1477
7890.53 1408
7891.37 1444
7892.21 1495
7893.05 1501
7893.89 1549
7894.73 1612
7895.56 1605
7896.40 1512
7897.24 1477
7898.08 1465
7898.92 1421
7899.76 1342
7900.60 1302
7901.44 1279
7902.28 1257
7903.12 1260
7903.95 1245
7904.79 1239
7905.63 1245
7906.47 1187
7907.31 1160
7908.15 1220
7908.99 1276
7909.83 1213
7910.67 1221
7911.51 1215
7912.35 1207
7913.19 1203
7914.03 1228
7914.87 1288
7915.71 1358
7916.55 1348
7917.39 1398
7918.23 1455
7919.07 1439
7919.91 1436
7920.75 1382
7921.59 1445
7922.43 1371
7923.27 1337
7924.11 1238
7924.95 1182
7925.79 1158
7926.63 1208
7927.47 1157
7928.31 1130
7929.15 1110
7929.99 1085
7930.83 1130
7931.67 1106
7932.51 1111
7933.35 1071
7934.19 1109
7935.04 1139
7935.88 1142
7936.72 1093
7937.56 1131
7938.40 1109
7939.24 1084
7940.08 1096
7940.92 1132
7941.76 1081
7942.60 1089
7943.45 1097
7944.29 1093
7945.13 1104
7945.97 1153
7946.81 1117
7947.65 1095
7948.49 1137
7949.34 1169
7950.18 1190
7951.02 1253
7951.86 1305
7952.70 1300
7953.54 1310
7954.39 1365
7955.23 1405
7956.07 1482
7956.91 1502
7957.75 1463
7958.60 1523
7959.44 1566
7960.28 1556
7961.12 1539
7961.96 1561
7962.81 1576
7963.65 1483
7964.49 1461
7965.33 1519
7966.18 1626
7967.02 1625
7967.86 1769
7968.70 1985
7969.55 2114
7970.39 2169
7971.23 2108
7972.08 2063
7972.92 1899
7973.76 1779
7974.60 1606
7975.45 1477
7976.29 1426
7977.13 1359
7977.98 1368
7978.82 1271
7979.66 1270
7980.51 1270
7981.35 1200
7982.19 1199
7983.04 1149
7983.88 1249
7984.72 1179
7985.57 1120
7986.41 1133
7987.25 1193
7988.10 1156
7988.94 1174
7989.78 1116
7990.63 1074
7991.47 1048
7992.32 964
7993.16 1004
7994.00 955
7994.85 934
7995.69 945
7996.54 935
7997.38 931
7998.22 928
7999.07 920
7999.91 924
8000.76 883
8001.60 899
8002.45 883
8003.29 910
8004.13 883
8004.98 854
8005.82 856
8006.67 866
8007.51 865
8008.36 837
8009.20 840
8010.05 816
8010.89 816
8011.74 818
8012.58 806
8013.43 790
8014.27 805
8015.12 825
8015.96 807
8016.81 809
8017.65 805
8018.50 815
8019.34 817
8020.19 832
8021.03 810
8021.88 766
8022.72 802
8023.57 809
8024.41 825
8025.26 838
8026.11 793
8026.95 800
8027.80 796
8028.64 755
8029.49 818
8030.33 803
8031.18 812
8032.03 815
8032.87 781
8033.72 780
8034.56 783
8035.41 786
8036.26 781
8037.10 761
8037.95 798
8038.80 792
8039.64 818
8040.49 806
8041.34 837
8042.18 835
8043.03 782
8043.87 817
8044.72 782
8045.57 829
8046.41 827
8047.26 819
8048.11 731
8048.96 773
8049.80 738
8050.65 735
8051.50 766
8052.34 768
8053.19 732
8054.04 792
8054.88 777
8055.73 779
8056.58 783
8057.43 761
8058.27 754
8059.12 753
8059.97 743
8060.82 740
8061.66 715
8062.51 718
8063.36 731
8064.21 735
8065.05 731
8065.90 708
8066.75 704
8067.60 709
8068.44 745
8069.29 752
8070.14 727
8070.99 729
8071.84 675
8072.68 764
8073.53 708
8074.38 699
8075.23 652
8076.08 704
8076.93 710
8077.77 732
8078.62 724
8079.47 718
8080.32 701
8081.17 677
8082.02 695
8082.87 693
8083.71 724
8084.56 704
8085.41 722
8086.26 722
8087.11 728
8087.96 704
8088.81 674
8089.66 692
8090.51 701
8091.35 708
8092.20 693
8093.05 683
8093.90 675
8094.75 675
8095.60 699
8096.45 697
8097.30 708
8098.15 759
8099.00 759
8099.85 723
8100.70 694
8101.55 698
8102.40 678
8103.25 701
8104.10 733
8104.95 719
8105.80 745
8106.65 703
8107.50 737
8108.35 728
8109.20 704
8110.05 693
8110.90 703
8111.75 683
8112.60 742
8113.45 703
8114.30 703
8115.15 740
8116.00 730
8116.85 702
8117.70 753
8118.55 751
8119.40 714
8120.25 721
8121.10 772
8121.95 767
8122.80 788
8123.65 767
8124.50 731
8125.35 782
8126.20 781
8127.06 778
8127.91 739
8128.76 786
8129.61 798
8130.46 804
8131.31 772
8132.16 809
8133.01 793
8133.86 805
8134.72 820
8135.57 881
8136.42 897
8137.27 866
8138.12 854
8138.97 823
8139.83 783
8140.68 817
8141.53 889
8142.38 834
8143.23 860
8144.08 802
8144.94 778
8145.79 818
8146.64 805
8147.49 778
8148.34 784
8149.20 843
8150.05 823
8150.90 841
8151.75 854
8152.60 887
8153.46 849
8154.31 876
8155.16 833
8156.01 913
8156.87 898
8157.72 893
8158.57 957
8159.42 923
8160.28 914
8161.13 891
8161.98 854
8162.84 840
8163.69 830
8164.54 765
8165.39 768
8166.25 765
8167.10 725
8167.95 720
8168.81 712
8169.66 735
8170.51 761
8171.37 732
8172.22 685
8173.07 720
8173.93 734
8174.78 734
8175.63 691
8176.49 679
8177.34 714
8178.19 697
8179.05 718
8179.90 709
8180.76 739
8181.61 732
8182.46 691
8183.32 695
8184.17 679
8185.02 656
8185.88 668
8186.73 691
8187.59 709
8188.44 696
8189.30 693
8190.15 670
8191.00 648
8191.86 647
8192.71 683
8193.57 669
8194.42 635
8195.28 656
8196.13 626
8196.99 683
8197.84 674
8198.69 665
8199.55 699
8200.40 699
8201.26 690
8202.11 677
8202.97 651
8203.82 638
8204.68 664
8205.53 731
8206.39 692
8207.24 652
8208.10 681
8208.95 654
8209.81 632
8210.67 649
8211.52 658
8212.38 670
8213.23 687
8214.09 675
8214.94 662
8215.80 658
8216.65 705
8217.51 702
8218.37 704
8219.22 719
8220.08 723
8220.93 693
8221.79 714
8222.64 733
8223.50 713
8224.36 693
8225.21 765
8226.07 724
8226.92 720
8227.78 734
8228.64 708
8229.49 692
8230.35 700
8231.21 684
8232.06 667
8232.92 663
8233.78 680
8234.63 682
8235.49 674
8236.35 629
8237.20 672
8238.06 677
8238.92 679
8239.77 594
8240.63 615
8241.49 658
8242.34 674
8243.20 685
8244.06 666
8244.91 702
8245.77 702
8246.63 682
8247.49 674
8248.34 663
8249.20 670
8250.06 700
8250.92 677
8251.77 671
8252.63 707
8253.49 718
8254.35 665
8255.20 693
8256.06 718
8256.92 682
8257.78 698
8258.63 660
8259.49 701
8260.35 701
8261.21 720
8262.07 726
8262.92 718
8263.78 729
8264.64 722
8265.50 669
8266.36 691
8267.22 698
8268.07 692
8268.93 706
8269.79 737
8270.65 754
8271.51 744
8272.37 772
8273.22 825
8274.08 768
8274.94 763
8275.80 817
8276.66 828
8277.52 846
8278.38 919
8279.24 946
8280.09 906
8280.95 1015
8281.81 1085
8282.67 1062
8283.53 1004
8284.39 1015
8285.25 993
8286.11 912
8286.97 932
8287.83 895
8288.69 903
8289.55 921
8290.41 847
8291.26 851
8292.12 876
8292.98 865
8293.84 884
8294.70 939
8295.56 953
8296.42 976
8297.28 952
8298.14 978
8299.00 942
8299.86 881
8300.72 829
8301.58 812
8302.44 784
8303.30 806
8304.16 776
8305.02 766
8305.88 793
8306.74 818
8307.60 778
8308.46 745
8309.33 735
8310.19 735
8311.05 739
8311.91 712
8312.77 725
8313.63 759
8314.49 745
8315.35 695
8316.21 694
8317.07 648
8317.93 680
8318.79 712
8319.65 699
8320.52 680
8321.38 688
8322.24 667
8323.10 695
8323.96 718
8324.82 669
8325.68 668
8326.54 718
8327.41 699
8328.27 671
8329.13 652
8329.99 670
8330.85 693
8331.71 672
8332.57 683
8333.44 682
8334.30 720
8335.16 686
8336.02 637
8336.88 656
8337.75 662
8338.61 659
8339.47 658
8340.33 718
8341.19 672
8342.06 702
8342.92 712
8343.78 697
8344.64 688
8345.50 674
8346.37 715
8347.23 723
8348.09 720
8348.95 714
8349.82 735
8350.68 734
8351.54 695
8352.40 697
8353.27 710
8354.13 724
8354.99 702
8355.86 717
8356.72 713
8357.58 717
8358.45 783
8359.31 710
8360.17 687
8361.03 689
8361.90 665
8362.76 681
8363.62 683
8364.49 707
8365.35 730
8366.21 743
8367.08 708
8367.94 709
8368.80 691
8369.67 733
8370.53 761
8371.40 706
8372.26 666
8373.12 674
8373.99 713
8374.85 704
8375.71 707
8376.58 678
8377.44 722
8378.31 700
8379.17 670
8380.03 709
8380.90 703
8381.76 732
8382.63 701
8383.49 710
8384.36 687
8385.22 743
8386.08 705
8386.95 724
8387.81 695
8388.68 730
8389.54 717
8390.41 766
8391.27 762
8392.14 729
8393.00 684
8393.87 739
8394.73 726
8395.60 726
8396.46 738
8397.33 726
8398.19 737
8399.06 768
8399.92 748
8400.79 736
8401.65 779
8402.52 790
8403.38 794
8404.25 737
8405.11 728
8405.98 785
8406.84 790
8407.71 793
8408.58 771
8409.44 783
8410.31 804
8411.17 830
8412.04 820
8412.90 822
8413.77 839
8414.64 851
8415.50 832
8416.37 849
8417.23 855
8418.10 838
8418.97 878
8419.83 885
8420.70 854
8421.56 889
8422.43 897
8423.30 899
8424.16 916
8425.03 941
8425.90 938
8426.76 949
8427.63 956
8428.50 1010
8429.36 942
8430.23 949
8431.10 962
8431.96 965
8432.83 995
8433.70 1001
8434.56 1040
8435.43 1093
8436.30 1049
8437.16 1068
8438.03 1074
8438.90 1132
8439.77 1187
8440.63 1253
8441.50 1283
8442.37 1317
8443.24 1358
8444.10 1375
8444.97 1416
8445.84 1487
8446.71 1535
8447.57 1471
8448.44 1514
8449.31 1483
8450.18 1532
8451.04 1540
8451.91 1519
8452.78 1586
8453.65 1663
8454.52 1696
8455.38 1872
8456.25 2092
8457.12 2303
8457.99 2361
8458.86 2411
8459.72 2487
8460.59 2436
8461.46 2277
8462.33 2087
8463.20 1942
8464.07 1769
8464.93 1617
8465.80 1511
8466.67 1473
8467.54 1395
8468.41 1333
8469.28 1283
8470.15 1270
8471.02 1217
8471.88 1229
8472.75 1204
8473.62 1174
8474.49 1172
8475.36 1150
8476.23 1162
8477.10 1178
8477.97 1190
8478.84 1232
8479.71 1233
8480.58 1248
8481.44 1238
8482.31 1259
8483.18 1309
8484.05 1304
8484.92 1304
8485.79 1289
8486.66 1259
8487.53 1221
8488.40 1181
8489.27 1203
8490.14 1165
8491.01 1157
8491.88 1180
8492.75 1153
8493.62 1163
8494.49 1221
8495.36 1215
8496.23 1225
8497.10 1195
8497.97 1228
8498.84 1222
8499.71 1193
8500.58 1178
8501.45 1133
8502.32 1132
8503.19 1092
8504.06 1163
8504.93 1162
8505.80 1152
8506.67 1142
8507.55 1142
8508.42 1195
8509.29 1204
8510.16 1175
8511.03 1183
8511.90 1223
8512.77 1268
8513.64 1204
8514.51 1212
8515.38 1266
8516.25 1275
8517.13 1305
8518.00 1320
8518.87 1294
8519.74 1285
8520.61 1285
8521.48 1310
8522.35 1341
8523.23 1420
8524.10 1515
8524.97 1562
8525.84 1664
8526.71 1801
8527.58 1907
8528.46 1935
8529.33 2001
8530.20 2013
8531.07 1897
8531.94 1857
8532.81 1748
8533.69 1618
8534.56 1571
8535.43 1472
8536.30 1482
8537.18 1440
8538.05 1408
8538.92 1339
8539.79 1315
8540.66 1325
8541.54 1266
8542.41 1283
8543.28 1246
8544.15 1233
8545.03 1200
8545.90 1196
8546.77 1170
8547.64 1156
8548.52 1213
8549.39 1255
8550.26 1285
8551.14 1334
8552.01 1414
8552.88 1558
8553.76 1631
8554.63 1765
8555.50 1873
8556.37 1979
8557.25 1983
8558.12 1999
8558.99 1849
8559.87 1770
8560.74 1688
8561.61 1633
8562.49 1532
8563.36 1373
8564.24 1367
8565.11 1286
8565.98 1223
8566.86 1210
8567.73 1165
8568.60 1199
8569.48 1144
8570.35 1107
8571.23 1153
8572.10 1121
8572.97 1102
8573.85 1104
8574.72 1078
8575.60 1134
8576.47 1115
8577.34 1066
8578.22 1090
8579.09 1108
8579.97 1120
8580.84 1112
8581.72 1111
8582.59 1114
8583.47 1152
8584.34 1186
8585.21 1131
8586.09 1112
8586.96 1153
8587.84 1136
8588.71 1185
8589.59 1205
8590.46 1204
8591.34 1192
8592.21 1261
8593.09 1287
8593.96 1228
8594.84 1323
8595.71 1267
8596.59 1294
8597.46 1271
8598.34 1255
8599.22 1279
8600.09 1277
8600.97 1310
8601.84 1379
8602.72 1349
8603.59 1375
8604.47 1298
8605.34 1373
8606.22 1405
8607.10 1403
8607.97 1440
8608.85 1419
8609.72 1421
8610.60 1459
8611.47 1439
8612.35 1486
8613.23 1463
8614.10 1501
8614.98 1547
8615.86 1534
8616.73 1571
8617.61 1564
8618.48 1634
8619.36 1660
8620.24 1648
8621.11 1684
8621.99 1722
8622.87 1800
8623.74 1806
8624.62 1802
8625.50 1823
8626.37 1792
8627.25 1854
8628.13 1890
8629.00 1943
8629.88 1997
8630.76 1994
8631.64 1912
8632.51 1982
8633.39 2003
8634.27 1975
8635.14 2038
8636.02 2035
8636.90 2099
8637.78 2063
8638.65 2043
8639.53 2102
8640.41 2147
8641.29 2216
8642.16 2174
8643.04 2226
8643.92 2279
8644.80 2334
8645.67 2342
8646.55 2401
8647.43 2439
8648.31 2511
8649.18 2513
8650.06 2578
8650.94 2658
8651.82 2554
8652.70 2646
8653.58 2661
8654.45 2645
8655.33 2688
8656.21 2725
8657.09 2799
8657.97 2845
8658.84 2920
8659.72 2932
8660.60 3032
8661.48 3287
8662.36 3526
8663.24 3835
8664.12 4251
8664.99 4531
8665.87 4801
8666.75 5048
8667.63 5026
8668.51 4999
8669.39 4887
8670.27 4776
8671.15 4754
8672.03 4709
8672.91 4779
8673.78 4750
8674.66 4864
8675.54 4917
8676.42 4892
8677.30 4835
8678.18 4674
8679.06 4506
8679.94 4232
8680.82 3980
8681.70 3853
8682.58 3555
8683.46 3311
8684.34 3119
8685.22 3051
8686.10 2955
8686.98 2908
8687.86 3045
8688.74 3134
8689.62 3369
8690.50 3736
8691.38 4106
8692.26 4379
8693.14 4745
8694.02 5189
8694.90 5522
8695.78 5600
8696.66 5447
8697.54 5143
8698.42 4849
8699.30 4502
8700.18 4122
8701.06 3911
8701.94 3729
8702.82 3627
8703.70 3468
8704.58 3329
8705.46 3259
8706.34 3168
8707.23 2963
8708.11 2850
8708.99 2617
8709.87 2470
8710.75 2314
8711.63 2197
8712.51 2067
8713.39 1994
8714.27 1906
8715.16 1834
8716.04 1731
8716.92 1745
8717.80 1659
8718.68 1651
8719.56 1612
8720.44 1564
8721.33 1553
8722.21 1577
8723.09 1601
8723.97 1624
8724.85 1618
8725.73 1558
8726.62 1582
8727.50 1608
8728.38 1615
8729.26 1657
8730.14 1680
8731.03 1682
8731.91 1692
8732.79 1762
8733.67 1770
8734.55 1685
8735.44 1699
8736.32 1689
8737.20 1678
8738.08 1684
8738.97 1641
8739.85 1606
8740.73 1668
8741.61 1610
8742.50 1680
8743.38 1617
8744.26 1696
8745.14 1622
8746.03 1562
8746.91 1568
8747.79 1555
8748.68 1509
8749.56 1570
8750.44 1584
8751.33 1605
8752.21 1547
8753.09 1572
8753.97 1617
8754.86 1572
8755.74 1590
8756.62 1648
8757.51 1622
8758.39 1612
8759.28 1696
8760.16 1659
8761.04 1708
8761.93 1691
8762.81 1624
8763.69 1664
8764.58 1638
8765.46 1657
8766.34 1628
8767.23 1593
8768.11 1594
8769.00 1651
8769.88 1597
8770.76 1574
8771.65 1523
8772.53 1518
8773.42 1541
8774.30 1529
8775.19 1513
8776.07 1500
8776.95 1489
8777.84 1456
8778.72 1421
8779.61 1450
8780.49 1396
8781.38 1398
8782.26 1376
8783.15 1402
8784.03 1356
8784.92 1371
8785.80 1369
8786.69 1334
8787.57 1322
8788.46 1399
8789.34 1384
8790.23 1365
8791.11 1357
8792.00 1343
8792.88 1435
8793.77 1420
8794.65 1370
8795.54 1328
8796.42 1337
8797.31 1360
8798.19 1318
8799.08 1329
8799.96 1273
8800.85 1301
8801.74 1352
8802.62 1335
8803.51 1311
8804.39 1280
8805.28 1282
8806.16 1327
8807.05 1309
8807.94 1276
8808.82 1306
8809.71 1292
8810.59 1306
8811.48 1250
8812.37 1260
8813.25 1289
8814.14 1297
8815.03 1306
8815.91 1350
8816.80 1265
8817.68 1325
8818.57 1394
8819.46 1354
8820.34 1338
8821.23 1392
8822.12 1360
8823.00 1309
8823.89 1345
8824.78 1292
8825.66 1281
8826.55 1248
8827.44 1240
8828.33 1205
8829.21 1201
8830.10 1172
8830.99 1211
8831.87 1171
8832.76 1164
8833.65 1141
8834.54 1164
8835.42 1153
8836.31 1101
8837.20 1081
8838.08 1117
8838.97 1086
8839.86 1073
8840.75 1079
8841.64 1056
8842.52 1010
8843.41 1054
8844.30 1036
8845.19 1066
8846.07 1083
8846.96 1021
8847.85 1004
8848.74 1022
8849.63 959
8850.51 991
8851.40 983
8852.29 964
8853.18 955
8854.07 971
8854.96 901
8855.84 921
8856.73 887
8857.62 928
8858.51 909
8859.40 919
8860.29 877
8861.17 898
8862.06 906
8862.95 869
8863.84 914
8864.73 972
8865.62 925
8866.51 867
8867.40 941
8868.29 876
8869.17 893
8870.06 846
8870.95 895
8871.84 858
8872.73 844
8873.62 818
8874.51 862
8875.40 823
8876.29 822
8877.18 828
8878.07 822
8878.96 788
8879.85 803
8880.74 835
8881.63 816
8882.51 818
8883.40 772
8884.29 822
8885.18 800
8886.07 793
8886.96 768
8887.85 831
8888.74 824
8889.63 808
8890.52 797
8891.41 806
8892.30 751
8893.19 745
8894.09 779
8894.98 722
8895.87 736
8896.76 760
8897.65 759
8898.54 724
8899.43 709
8900.32 707
8901.21 757
8902.10 728
8902.99 755
8903.88 766
8904.77 732
8905.66 722
8906.55 719
8907.44 710
8908.34 663
8909.23 723
8910.12 702
8911.01 716
8911.90 689
8912.79 685
8913.68 704
8914.57 753
8915.47 711
8916.36 733
8917.25 740
8918.14 694
8919.03 695
8919.92 710
8920.81 698
8921.71 660
8922.60 699
8923.49 722
8924.38 729
8925.27 684
8926.16 702
8927.06 696
8927.95 689
8928.84 630
8929.73 674
8930.62 714
8931.52 675
8932.41 679
8933.30 670
8934.19 660
8935.09 634
8935.98 685
8936.87 633
8937.76 632
8938.66 620
8939.55 661
8940.44 644
8941.33 641
8942.23 635
8943.12 619
8944.01 625
8944.90 596
8945.80 594
8946.69 629
8947.58 637
8948.48 613
8949.37 635
8950.26 623
8951.16 637
8952.05 630
8952.94 672
8953.84 655
8954.73 625
8955.62 596
8956.52 639
8957.41 647
8958.30 594
8959.20 608
8960.09 645
8960.98 643
8961.88 657
8962.77 623
8963.66 641
8964.56 676
8965.45 600
8966.35 636
8967.24 621
8968.13 599
8969.03 613
8969.92 656
8970.82 677
8971.71 611
8972.60 613
8973.50 616
8974.39 625
8975.29 631
8976.18 646
8977.08 640
8977.97 690
8978.87 670
8979.76 682
8980.65 634
8981.55 660
8982.44 646
8983.34 688
8984.23 640
8985.13 641
8986.02 654
8986.92 652
8987.81 645
8988.71 628
8989.60 607
8990.50 629
8991.39 649
8992.29 609
8993.18 655
8994.08 673
8994.97 664
8995.87 655
8996.76 634
8997.66 640
8998.56 613
8999.45 673
9000.35 659
9001.24 623
9002.14 618
9003.03 649
9003.93 618
9004.83 594
9005.72 603
9006.62 636
9007.51 594
9008.41 580
9009.31 586
9010.20 605
9011.10 580
9011.99 599
9012.89 633
9013.79 641
9014.68 586
9015.58 583
9016.48 615
9017.37 609
9018.27 595
9019.16 541
9020.06 610
9020.96 558
9021.85 595
9022.75 572
9023.65 567
9024.54 611
9025.44 587
9026.34 573
9027.24 602
9028.13 583
9029.03 576
9029.93 579
9030.82 584
9031.72 569
9032.62 610
9033.52 576
9034.41 562
9035.31 568
9036.21 597
9037.10 621
9038.00 567
9038.90 536
9039.80 563
9040.69 591
9041.59 590
9042.49 617
9043.39 620
9044.29 605
9045.18 595
9046.08 622
9046.98 629
9047.88 593
9048.78 590
9049.67 629
9050.57 607
9051.47 584
9052.37 601
9053.27 609
9054.16 626
9055.06 610
9055.96 606
9056.86 624
9057.76 627
9058.66 643
9059.55 639
9060.45 614
9061.35 655
9062.25 680
9063.15 665
9064.05 681
9064.95 605
9065.85 632
9066.74 628
9067.64 625
9068.54 631
9069.44 618
9070.34 669
9071.24 671
9072.14 649
9073.04 679
9073.94 628
9074.84 618
9075.74 637
9076.64 612
9077.53 626
9078.43 626
9079.33 621
9080.23 659
9081.13 640
9082.03 637
9082.93 605
9083.83 625
9084.73 635
9085.63 604
9086.53 655
9087.43 659
9088.33 611
9089.23 605
9090.13 645
9091.03 683
9091.93 651
9092.83 691
9093.73 706
9094.63 677
9095.53 685
9096.43 687
9097.33 679
9098.23 647
9099.13 656
9100.04 702
9100.94 690
9101.84 657
9102.74 658
9103.64 664
9104.54 690
9105.44 667
9106.34 676
9107.24 661
9108.14 651
9109.04 649
9109.94 635
9110.85 669
9111.75 646
9112.65 637
9113.55 615
9114.45 615
9115.35 582
9116.25 597
9117.15 614
9118.06 614
9118.96 575
9119.86 585
9120.76 607
9121.66 594
9122.56 627
9123.46 623
9124.37 662
9125.27 615
9126.17 629
9127.07 675
9127.97 651
9128.88 640
9129.78 621
9130.68 628
9131.58 662
9132.48 616
9133.39 589
9134.29 617
9135.19 611
9136.09 627
9137.00 603
9137.90 585
9138.80 589
9139.70 595
9140.61 564
9141.51 579
9142.41 617
9143.31 611
9144.22 583
9145.12 620
9146.02 569
9146.92 612
9147.83 610
9148.73 569
9149.63 588
9150.54 575
9151.44 594
9152.34 588
9153.25 566
9154.15 591
9155.05 607
9155.96 555
9156.86 577
9157.76 600
9158.67 599
9159.57 586
9160.47 598
9161.38 586
9162.28 576
9163.18 561
9164.09 608
9164.99 592
9165.90 625
9166.80 623
9167.70 641
9168.61 599
9169.51 618
9170.42 641
9171.32 630
9172.22 580
9173.13 589
9174.03 628
9174.94 599
9175.84 548
9176.74 598
9177.65 599
9178.55 595
9179.46 573
9180.36 613
9181.27 568
9182.17 565
9183.08 600
9183.98 629
9184.89 603
9185.79 583
9186.70 597
9187.60 573
9188.51 571
9189.41 592
9190.32 624
9191.22 619
9192.13 554
9193.03 575
9193.94 590
9194.84 592
9195.75 612
9196.65 616
9197.56 627
9198.46 642
9199.37 635
9200.27 723
9201.18 751
9202.08 713
9202.99 671
9203.90 687
9204.80 674
9205.71 695
9206.61 647
9207.52 654
9208.42 666
9209.33 662
9210.24 605
9211.14 637
9212.05 618
9212.95 589
9213.86 600
9214.77 600
9215.67 634
9216.58 614
9217.49 643
9218.39 621
9219.30 601
9220.21 602
9221.11 599
9222.02 605
9222.93 620
9223.83 608
9224.74 611
9225.65 592
9226.55 592
9227.46 564
9228.37 596
9229.27 601
9230.18 579
9231.09 597
9231.99 577
9232.90 592
9233.81 593
9234.72 590
9235.62 576
9236.53 578
9237.44 553
9238.34 610
9239.25 602
9240.16 564
9241.07 585
9241.97 605
9242.88 550
9243.79 548
9244.70 583
9245.61 538
9246.51 539
9247.42 550
9248.33 575
9249.24 560
9250.14 568
9251.05 592
9251.96 571
9252.87 537
9253.78 543
9254.69 548
9255.59 540
9256.50 561
9257.41 576
9258.32 557
9259.23 554
9260.14 537
9261.04 568
9261.95 563
9262.86 597
9263.77 592
9264.68 574
9265.59 576
9266.50 567
9267.40 561
9268.31 570
9269.22 578
9270.13 573
9271.04 572
9271.95 589
9272.86 577
9273.77 621
9274.68 588
9275.59 608
9276.49 566
9277.40 585
9278.31 551
9279.22 569
9280.13 556
9281.04 552
9281.95 560
9282.86 570
9283.77 594
9284.68 619
9285.59 586
9286.50 556
9287.41 577
9288.32 576
9289.23 523
9290.14 565
9291.05 588
9291.96 580
9292.87 593
9293.78 596
9294.69 619
9295.60 598
9296.51 625
9297.42 611
9298.33 571
9299.24 602
9300.15 609
9301.06 596
9301.97 612
9302.88 583
9303.79 600
9304.70 632
9305.61 634
9306.53 651
9307.44 636
9308.35 656
9309.26 676
9310.17 635
9311.08 684
9311.99 645
9312.90 680
9313.81 670
9314.72 631
9315.63 622
9316.55 623
9317.46 695
9318.37 648
9319.28 635
9320.19 629
9321.10 604
9322.01 627
9322.93 591
9323.84 596
9324.75 637
9325.66 601
9326.57 615
9327.48 578
9328.40 618
9329.31 600
9330.22 581
9331.13 580
9332.04 619
9332.96 615
9333.87 634
9334.78 611
9335.69 647
9336.60 628
9337.52 661
9338.43 666
9339.34 645
9340.25 670
9341.17 640
9342.08 637
9342.99 640
9343.90 639
9344.82 621
9345.73 659
9346.64 660
9347.55 623
9348.47 614
9349.38 644
9350.29 615
9351.21 616
9352.12 577
9353.03 646
9353.94 594
9354.86 616
9355.77 614
9356.68 612
9357.60 615
9358.51 590
9359.42 620
9360.34 594
9361.25 615
9362.16 621
9363.08 604
9363.99 561
9364.90 597
9365.82 574
9366.73 584
9367.65 611
9368.56 634
9369.47 633
9370.39 619
9371.30 608
9372.21 611
9373.13 647
9374.04 611
9374.96 616
9375.87 621
9376.79 619
9377.70 635
9378.61 648
9379.53 640
9380.44 669
9381.36 653
9382.27 650
9383.19 644
9384.10 653
9385.01 646
9385.93 664
9386.84 703
9387.76 677
9388.67 714
9389.59 655
9390.50 714
9391.42 692
9392.33 701
9393.25 723
9394.16 739
9395.08 760
9395.99 702
9396.91 738
9397.82 762
9398.74 765
9399.65 781
9400.57 738
9401.48 707
9402.40 725
9403.32 730
9404.23 705
9405.15 658
9406.06 672
9406.98 695
9407.89 661
9408.81 655
9409.73 707
9410.64 665
9411.56 654
9412.47 663
9413.39 703
9414.30 661
9415.22 638
9416.14 697
9417.05 662
9417.97 673
9418.89 667
9419.80 703
9420.72 684
9421.63 727
9422.55 697
9423.47 713
9424.38 715
9425.30 699
9426.22 706
9427.13 730
9428.05 720
9428.97 716
9429.88 737
9430.80 719
9431.72 759
9432.63 732
9433.55 763
9434.47 739
9435.38 735
9436.30 738
9437.22 760
9438.14 789
9439.05 761
9439.97 858
9440.89 892
9441.81 914
9442.72 941
9443.64 990
9444.56 954
9445.47 1006
9446.39 988
9447.31 935
9448.23 922
9449.15 928
9450.06 863
9450.98 910
9451.90 897
9452.82 849
9453.73 852
9454.65 875
9455.57 850
9456.49 825
9457.41 865
9458.32 817
9459.24 808
9460.16 837
9461.08 831
9462.00 787
9462.92 778
9463.83 794
9464.75 771
9465.67 709
9466.59 693
9467.51 727
9468.43 729
9469.35 722
9470.26 745
9471.18 731
9472.10 738
9473.02 754
9473.94 733
9474.86 778
9475.78 782
9476.70 742
9477.62 726
9478.54 764
9479.45 783
9480.37 811
9481.29 797
9482.21 785
9483.13 824
9484.05 850
9484.97 876
9485.89 837
9486.81 824
9487.73 806
9488.65 821
9489.57 761
9490.49 765
9491.41 762
9492.33 763
9493.25 772
9494.17 773
9495.09 750
9496.01 738
9496.93 742
9497.85 761
9498.77 768
9499.69 779
9500.61 789
9501.53 789
9502.45 780
9503.37 771
9504.29 777
9505.21 782
9506.13 798
9507.05 764
9507.97 814
9508.89 788
9509.81 813
9510.73 796
9511.65 797
9512.57 791
9513.49 797
9514.42 836
9515.34 842
9516.26 822
9517.18 836
9518.10 887
9519.02 927
9519.94 986
9520.86 967
9521.78 1003
9522.71 1032
9523.63 1020
9524.55 1065
9525.47 1032
9526.39 1026
9527.31 1016
9528.23 1019
9529.16 1029
9530.08 978
9531.00 895
9531.92 878
9532.84 893
9533.76 903
9534.69 875
9535.61 870
9536.53 882
9537.45 898
9538.37 902
9539.30 898
9540.22 855
9541.14 855
9542.06 864
9542.98 874
9543.91 919
9544.83 898
9545.75 889
9546.67 867
9547.60 876
9548.52 898
9549.44 883
9550.36 873
9551.29 927
9552.21 914
9553.13 911
9554.06 946
9554.98 941
9555.90 1012
9556.82 972
9557.75 967
9558.67 953
9559.59 983
9560.52 1000
9561.44 1034
9562.36 1013
9563.29 961
9564.21 977
9565.13 1013
9566.06 1034
9566.98 1031
9567.90 1028
9568.83 999
9569.75 1047
9570.67 1040
9571.60 1103
9572.52 1059
9573.44 1081
9574.37 1076
9575.29 1090
9576.22 1119
9577.14 1108
9578.06 1131
9578.99 1139
9579.91 1182
9580.84 1202
9581.76 1165
9582.68 1154
9583.61 1223
9584.53 1175
9585.46 1177
9586.38 1195
9587.31 1252
9588.23 1143
9589.15 1156
9590.08 1138
9591.00 1167
9591.93 1213
9592.85 1264
9593.78 1239
9594.70 1210
9595.63 1257
9596.55 1356
9597.48 1349
9598.40 1387
9599.33 1508
9600.25 1539
9601.18 1619
9602.10 1599
9603.03 1605
9603.95 1590
9604.88 1531
9605.80 1512
9606.73 1476
9607.65 1438
9608.58 1438
9609.50 1339
9610.43 1327
9611.35 1307
9612.28 1279
9613.21 1241
9614.13 1259
9615.06 1273
9615.98 1272
9616.91 1247
9617.84 1263
9618.76 1275
9619.69 1252
9620.61 1295
9621.54 1247
9622.47 1250
9623.39 1262
9624.32 1340
9625.24 1326
9626.17 1329
9627.10 1339
9628.02 1396
9628.95 1336
9629.88 1309
9630.80 1387
9631.73 1413
9632.65 1399
9633.58 1383
9634.51 1377
9635.43 1406
9636.36 1388
9637.29 1447
9638.22 1465
9639.14 1428
9640.07 1465
9641.00 1558
9641.92 1542
9642.85 1547
9643.78 1580
9644.70 1596
9645.63 1596
9646.56 1604
9647.49 1639
9648.41 1690
9649.34 1711
9650.27 1697
9651.20 1664
9652.12 1651
9653.05 1651
9653.98 1639
9654.91 1678
9655.83 1638
9656.76 1597
9657.69 1604
9658.62 1590
9659.55 1621
9660.47 1664
9661.40 1629
9662.33 1655
9663.26 1670
9664.19 1706
9665.11 1663
9666.04 1650
9666.97 1707
9667.90 1675
9668.83 1718
9669.75 1821
9670.68 1790
9671.61 1794
9672.54 1787
9673.47 1842
9674.40 1891
9675.33 1872
9676.25 1904
9677.18 1901
9678.11 1878
9679.04 1886
9679.97 1890
9680.90 1917
9681.83 1966
9682.76 1987
9683.69 1954
9684.61 1926
9685.54 2001
9686.47 1986
9687.40 1980
9688.33 2051
9689.26 2061
9690.19 2047
9691.12 2032
9692.05 2069
9692.98 2089
9693.91 2079
9694.84 2090
9695.77 2151
9696.70 2246
9697.63 2230
9698.56 2278
9699.49 2316
9700.42 2413
9701.35 2481
9702.28 2411
9703.21 2352
9704.14 2418
9705.07 2323
9706.00 2301
9706.93 2223
9707.86 2190
9708.79 2140
9709.72 2164
9710.65 2140
9711.58 2139
9712.51 2134
9713.44 2154
9714.37 2234
9715.30 2276
9716.23 2353
9717.16 2406
9718.09 2430
9719.02 2359
9719.95 2298
9720.88 2251
9721.81 2178
9722.75 2105
9723.68 1946
9724.61 1953
9725.54 1866
9726.47 1776
9727.40 1714
9728.33 1716
9729.26 1699
9730.19 1673
9731.13 1657
9732.06 1635
9732.99 1601
9733.92 1643
9734.85 1682
9735.78 1677
9736.71 1659
9737.65 1650
9738.58 1647
9739.51 1594
9740.44 1513
9741.37 1502
9742.30 1528
9743.24 1489
9744.17 1487
9745.10 1484
9746.03 1418
9746.96 1426
9747.90 1460
9748.83 1440
9749.76 1417
9750.69 1369
9751.63 1400
9752.56 1399
9753.49 1442
9754.42 1384
9755.36 1393
9756.29 1394
9757.22 1373
9758.15 1410
9759.09 1348
9760.02 1342
9760.95 1339
9761.88 1377
9762.82 1334
9763.75 1307
9764.68 1328
9765.62 1348
9766.55 1367
9767.48 1364
9768.41 1409
9769.35 1394
9770.28 1406
9771.21 1363
9772.15 1393
9773.08 1383
9774.01 1373
9774.95 1381
9775.88 1389
9776.81 1380
9777.75 1378
9778.68 1364
9779.62 1378
9780.55 1408
9781.48 1368
9782.42 1364
9783.35 1425
9784.28 1426
9785.22 1470
9786.15 1416
9787.09 1462
9788.02 1467
9788.95 1426
9789.89 1463
9790.82 1463
9791.76 1369
9792.69 1342
9793.63 1334
9794.56 1350
9795.49 1340
9796.43 1325
9797.36 1317
9798.30 1378
9799.23 1382
9800.17 1359
9801.10 1434
9802.04 1389
9802.97 1363
9803.91 1318
9804.84 1316
9805.78 1293
9806.71 1225
9807.65 1183
9808.58 1153
9809.52 1156
9810.45 1214
9811.39 1152
9812.32 1071
9813.26 1081
9814.19 1120
9815.13 1080
9816.06 1070
9817.00 1059
9817.93 1096
9818.87 1107
9819.80 1086
9820.74 1076
9821.68 1058
9822.61 1042
9823.55 975
9824.48 1034
9825.42 1040
9826.35 1054
9827.29 1006
9828.23 1012
9829.16 992
9830.10 1005
9831.03 975
9831.97 1005
9832.91 1012
9833.84 1017
9834.78 1005
9835.72 1017
9836.65 1038
9837.59 984
9838.52 1007
9839.46 990
9840.40 985
9841.33 977
9842.27 987
9843.21 1028
9844.14 985
9845.08 969
9846.02 1051
9846.95 1018
9847.89 1009
9848.83 1011
9849.77 989
9850.70 1010
9851.64 1008
9852.58 973
9853.51 1014
9854.45 972
9855.39 967
9856.33 1017
9857.26 953
9858.20 975
9859.14 923
9860.08 1000
9861.01 984
9861.95 955
9862.89 971
9863.83 982
9864.76 944
9865.70 930
9866.64 933
9867.58 917
9868.51 921
9869.45 929
9870.39 934
9871.33 933
9872.27 946
9873.20 929
9874.14 917
9875.08 924
9876.02 918
9876.96 945
9877.90 921
9878.83 925
9879.77 937
9880.71 977
9881.65 928
9882.59 952
9883.53 976
9884.47 994
9885.40 959
9886.34 913
9887.28 905
9888.22 919
9889.16 914
9890.10 919
9891.04 919
9891.98 889
9892.91 943
9893.85 885
9894.79 919
9895.73 897
9896.67 866
9897.61 882
9898.55 919
9899.49 911
9900.43 893
9901.37 870
9902.31 946
9903.25 940
9904.19 873
9905.13 921
9906.07 912
9907.01 923
9907.95 915
9908.89 899
9909.83 908
9910.77 967
9911.71 986
9912.65 945
9913.59 987
9914.53 891
9915.47 922
9916.41 946
9917.35 947
9918.29 909
9919.23 925
9920.17 948
9921.11 919
9922.05 965
9922.99 1015
9923.93 1047
9924.87 1048
9925.81 1083
9926.75 1166
9927.69 1191
9928.63 1206
9929.57 1225
9930.51 1263
9931.45 1184
9932.39 1150
9933.34 1150
9934.28 1109
9935.22 1068
9936.16 1024
9937.10 1032
9938.04 955
9938.98 953
9939.92 948
9940.87 930
9941.81 901
9942.75 916
9943.69 941
9944.63 966
9945.57 960
9946.51 932
9947.46 958
9948.40 1040
9949.34 1037
9950.28 1061
9951.22 1132
9952.16 1149
9953.11 1170
9954.05 1129
9954.99 1168
9955.93 1109
9956.87 1051
9957.82 1042
9958.76 1037
9959.70 995
9960.64 983
9961.59 974
9962.53 923
9963.47 925
9964.41 886
9965.35 876
9966.30 865
9967.24 872
9968.18 827
9969.13 853
9970.07 837
9971.01 794
9971.95 807
9972.90 796
9973.84 791
9974.78 791
9975.73 757
9976.67 774
9977.61 802
9978.55 816
9979.50 742
9980.44 795
9981.38 802
9982.33 805
9983.27 824
9984.21 785
9985.16 806
9986.10 810
9987.04 811
9987.99 821
9988.93 805
9989.88 805
9990.82 822
9991.76 784
9992.71 794
9993.65 810
9994.59 787
9995.54 751
9996.48 729
9997.43 746
9998.37 743
9999.31 759
10000.26 736
10001.20 756
10002.15 728
10003.09 720
10004.04 739
10004.98 725
10005.92 726
10006.87 760
10007.81 733
10008.76 697
10009.70 700
10010.65 725
10011.59 704
10012.54 705
10013.48 706
10014.43 736
10015.37 713
10016.32 717
10017.26 730
10018.21 728
10019.15 728
10020.10 741
10021.04 725
10021.99 744
10022.93 727
10023.88 727
10024.82 747
10025.77 727
10026.71 686
10027.66 734
10028.60 733
10029.55 734
10030.49 724
10031.44 710
10032.39 703
10033.33 705
10034.28 694
10035.22 722
10036.17 655
10037.11 680
10038.06 664
10039.01 696
10039.95 667
10040.90 689
10041.84 690
10042.79 696
10043.74 682
10044.68 636
10045.63 665
10046.58 657
10047.52 679
10048.47 687
10049.41 643
10050.36 662
10051.31 636
10052.25 678
10053.20 685
10054.15 689
10055.09 655
10056.04 635
10056.99 652
10057.93 640
10058.88 660
10059.83 668
10060.78 676
10061.72 691
10062.67 667
10063.62 654
10064.56 646
10065.51 667
10066.46 638
10067.41 679
10068.35 656
10069.30 681
10070.25 656
10071.20 634
10072.14 625
10073.09 643
10074.04 662
10074.99 668
10075.93 645
10076.88 653
10077.83 619
10078.78 627
10079.72 618
10080.67 639
10081.62 637
10082.57 642
10083.52 621
10084.46 658
10085.41 625
10086.36 649
10087.31 652
10088.26 650
10089.21 639
10090.15 635
10091.10 662
10092.05 618
10093.00 638
10093.95 632
10094.90 665
10095.85 649
10096.79 619
10097.74 614
10098.69 649
10099.64 657
10100.59 622
10101.54 624
10102.49 642
10103.44 634
10104.39 645
10105.33 629
10106.28 619
10107.23 636
10108.18 665
10109.13 671
10110.08 659
10111.03 640
10111.98 626
10112.93 632
10113.88 622
10114.83 594
10115.78 647
10116.73 660
10117.68 638
10118.63 645
10119.58 641
10120.53 678
10121.48 646
10122.43 648
10123.38 690
10124.33 697
10125.28 698
10126.23 673
10127.18 663
10128.13 687
10129.08 646
10130.03 675
10130.98 683
10131.93 669
10132.88 685
10133.83 698
10134.78 689
10135.73 668
10136.68 680
10137.63 699
10138.58 693
10139.53 702
10140.48 743
10141.43 736
10142.38 743
10143.33 735
10144.29 741
10145.24 742
10146.19 728
10147.14 746
10148.09 756
10149.04 743
10149.99 745
10150.94 753
10151.89 740
10152.85 764
10153.80 768
10154.75 819
10155.70 794
10156.65 801
10157.60 781
10158.55 782
10159.51 845
10160.46 835
10161.41 791
10162.36 817
10163.31 859
10164.26 869
10165.22 852
10166.17 849
10167.12 865
10168.07 884
10169.02 857
10169.98 849
10170.93 873
10171.88 890
10172.83 906
10173.79 913
10174.74 917
10175.69 951
10176.64 919
10177.60 937
10178.55 971
10179.50 947
10180.45 971
10181.41 985
10182.36 972
10183.31 1016
10184.26 979
10185.22 1034
10186.17 1042
10187.12 1024
10188.08 979
10189.03 994
10189.98 1011
10190.93 1013
10191.89 963
10192.84 998
10193.79 1004
10194.75 1033
10195.70 983
10196.65 986
10197.61 975
10198.56 1002
10199.51 1016
10200.47 1004
10201.42 1061
10202.38 1019
10203.33 1081
10204.28 1089
10205.24 1072
10206.19 1126
10207.14 1167
10208.10 1172
10209.05 1158
10210.01 1202
10210.96 1206
10211.91 1144
10212.87 1185
10213.82 1196
10214.78 1171
10215.73 1129
10216.69 1057
10217.64 1031
10218.59 1022
10219.55 1001
10220.50 1009
10221.46 1009
10222.41 968
10223.37 964
10224.32 983
10225.28 988
10226.23 962
10227.19 966
10228.14 953
10229.10 992
10230.05 990
10231.01 1001
10231.96 994
10232.92 1023
10233.87 1072
10234.83 1115
10235.78 1118
10236.74 1162
10237.69 1132
10238.65 1245
10239.60 1192
10240.56 1242
10241.51 1236
10242.47 1190
10243.42 1140
10244.38 1073
10245.34 1060
10246.29 1074
10247.25 985
10248.20 959
10249.16 938
10250.11 959
10251.07 943
10252.03 895
10252.98 903
10253.94 950
10254.89 949
10255.85 833
10256.81 875
10257.76 846
10258.72 864
10259.68 885
10260.63 854
10261.59 807
10262.55 835
10263.50 816
10264.46 807
10265.41 772
10266.37 778
10267.33 790
10268.28 774
10269.24 760
10270.20 715
10271.16 748
10272.11 778
10273.07 798
10274.03 781
10274.98 790
10275.94 765
10276.90 769
10277.85 763
10278.81 737
10279.77 731
10280.73 702
10281.68 735
10282.64 701
10283.60 704
10284.56 681
10285.51 686
10286.47 675
10287.43 668
10288.39 646
10289.34 698
10290.30 685
10291.26 706
10292.22 671
10293.18 673
10294.13 692
10295.09 702
10296.05 715
10297.01 685
10297.97 696
10298.92 665
10299.88 679
10300.84 674
10301.80 692
10302.76 685
10303.72 704
10304.67 680
10305.63 690
10306.59 688
10307.55 687
10308.51 649
10309.47 668
10310.43 654
10311.38 665
10312.34 664
10313.30 704
10314.26 677
10315.22 693
10316.18 662
10317.14 690
10318.10 661
10319.06 640
10320.01 655
10320.97 676
10321.93 657
10322.89 666
10323.85 685
10324.81 705
10325.77 618
10326.73 655
10327.69 646
10328.65 663
10329.61 641
10330.57 654
10331.53 627
10332.49 627
10333.45 678
10334.41 675
10335.37 689
10336.33 683
10337.29 615
10338.25 639
10339.21 652
10340.17 638
10341.13 630
10342.09 618
10343.05 605
10344.01 608
10344.97 573
10345.93 592
10346.89 594
10347.85 576
10348.81 595
10349.77 569
10350.73 583
10351.69 570
10352.65 578
10353.61 585
10354.57 597
10355.53 600
10356.49 571
10357.46 557
10358.42 579
10359.38 563
10360.34 563
10361.30 574
10362.26 539
10363.22 538
10364.18 539
10365.14 534
10366.11 527
10367.07 554
10368.03 558
10368.99 558
10369.95 574
10370.91 535
10371.87 529
10372.84 559
10373.80 570
10374.76 574
10375.72 557
10376.68 555
10377.64 585
10378.61 559
10379.57 574
10380.53 575
10381.49 563
10382.45 543
10383.42 538
10384.38 543
10385.34 527
10386.30 533
10387.27 561
10388.23 583
10389.19 532
10390.15 561
10391.11 541
10392.08 566
10393.04 544
10394.00 523
10394.96 491
10395.93 561
10396.89 556
10397.85 518
10398.82 522
10399.78 533
10400.74 533
10401.70 512
10402.67 535
10403.63 537
10404.59 528
10405.56 532
10406.52 523
10407.48 526
10408.45 500
10409.41 509
10410.37 493
10411.34 499
10412.30 514
10413.26 515
10414.23 549
10415.19 523
10416.15 560
10417.12 578
10418.08 562
10419.04 559
10420.01 548
10420.97 547
10421.94 545
10422.90 584
10423.86 542
10424.83 563
10425.79 546
10426.76 544
10427.72 557
10428.68 534
10429.65 496
10430.61 514
10431.58 520
10432.54 499
10433.51 499
10434.47 508
10435.44 471
10436.40 490
10437.36 505
10438.33 535
10439.29 491
10440.26 497
10441.22 506
10442.19 498
10443.15 534
10444.12 484
10445.08 526
10446.05 503
10447.01 496
10447.98 479
10448.94 495
10449.91 519
10450.87 509
10451.84 512
10452.80 516
10453.77 506
10454.73 498
10455.70 518
10456.67 510
10457.63 488
10458.60 498
10459.56 495
10460.53 485
10461.49 477
10462.46 497
10463.43 484
10464.39 481
10465.36 507
10466.32 505
10467.29 479
10468.25 488
10469.22 487
10470.19 520
10471.15 521
10472.12 492
10473.09 465
10474.05 527
10475.02 460
10475.98 488
10476.95 494
10477.92 500
10478.88 529
10479.85 529
10480.82 552
10481.78 540
10482.75 531
10483.72 520
10484.68 551
10485.65 514
10486.62 527
10487.58 512
10488.55 570
10489.52 539
10490.49 494
10491.45 480
10492.42 525
10493.39 495
10494.35 505
10495.32 485
10496.29 453
10497.26 498
10498.22 480
10499.19 472
10500.16 474
10501.13 435
10502.09 493
10503.06 517
10504.03 500
10505.00 487
10505.96 454
10506.93 501
10507.90 491
10508.87 504
10509.84 494
10510.80 466
10511.77 479
10512.74 460
10513.71 479
10514.68 467
10515.64 472
10516.61 482
10517.58 482
10518.55 488
10519.52 516
10520.49 502
10521.45 477
10522.42 477
10523.39 459
10524.36 503
10525.33 504
10526.30 485
10527.27 489
10528.23 488
10529.20 463
10530.17 482
10531.14 498
10532.11 485
10533.08 475
10534.05 494
10535.02 497
10535.99 504
10536.96 499
10537.93 503
10538.89 520
10539.86 486
10540.83 494
10541.80 507
10542.77 495
10543.74 490
10544.71 501
10545.68 524
10546.65 532
10547.62 504
10548.59 513
10549.56 536
10550.53 519
10551.50 497
10552.47 517
10553.44 511
10554.41 522
10555.38 517
10556.35 546
10557.32 547
10558.29 542
10559.26 500
10560.23 534
10561.20 555
10562.17 521
10563.14 520
10564.11 546
10565.08 546
10566.05 515
10567.02 536
10567.99 575
10568.96 586
10569.93 563
10570.91 552
10571.88 519
10572.85 545
10573.82 543
10574.79 529
10575.76 513
10576.73 543
10577.70 516
10578.67 500
10579.64 519
10580.62 546
10581.59 566
10582.56 542
10583.53 544
10584.50 564
10585.47 599
10586.44 560
10587.42 560
10588.39 583
10589.36 574
10590.33 583
10591.30 569
10592.27 594
10593.25 573
10594.22 574
10595.19 579
10596.16 576
10597.13 591
10598.10 624
10599.08 617
10600.05 593
10601.02 620
10601.99 637
10602.97 645
10603.94 622
10604.91 629
10605.88 642
10606.85 652
10607.83 693
10608.80 718
10609.77 723
10610.74 756
10611.72 708
10612.69 709
10613.66 737
10614.64 745
10615.61 732
10616.58 725
10617.55 708
10618.53 708
10619.50 672
10620.47 656
10621.45 657
10622.42 661
10623.39 623
10624.37 658
10625.34 623
10626.31 606
10627.29 626
10628.26 627
10629.23 628
10630.21 595
10631.18 584
10632.15 590
10633.13 613
10634.10 613
10635.07 654
10636.05 638
10637.02 653
10638.00 675
10638.97 690
10639.94 707
10640.92 684
10641.89 701
10642.87 718
10643.84 756
10644.81 756
10645.79 718
10646.76 725
10647.74 692
10648.71 671
10649.68 629
10650.66 618
10651.63 602
10652.61 576
10653.58 577
10654.56 549
10655.53 557
10656.51 551
10657.48 556
10658.46 541
10659.43 509
10660.41 535
10661.38 523
10662.36 536
10663.33 516
10664.31 509
10665.28 516
10666.26 496
10667.23 497
10668.21 549
10669.18 517
10670.16 535
10671.13 511
10672.11 533
10673.08 490
10674.06 544
10675.03 537
10676.01 528
10676.99 542
10677.96 532
10678.94 529
10679.91 541
10680.89 546
10681.86 540
10682.84 542
10683.82 552
10684.79 574
10685.77 545
10686.74 548
10687.72 551
10688.70 550
10689.67 524
10690.65 519
10691.63 528
10692.60 508
10693.58 534
10694.55 525
10695.53 508
10696.51 506
10697.48 513
10698.46 514
10699.44 507
10700.41 516
10701.39 532
10702.37 519
10703.34 508
10704.32 509
10705.30 530
10706.27 506
10707.25 509
10708.23 499
10709.21 496
10710.18 513
10711.16 520
10712.14 549
10713.11 524
10714.09 518
10715.07 526
10716.05 527
10717.02 504
10718.00 525
10718.98 543
10719.96 538
10720.93 505
10721.91 530
10722.89 576
10723.87 525
10724.85 531
10725.82 503
10726.80 520
10727.78 512
10728.76 514
10729.74 499
10730.71 550
10731.69 527
10732.67 528
10733.65 537
10734.63 553
10735.60 507
10736.58 513
10737.56 523
10738.54 517
10739.52 508
10740.50 519
10741.48 529
10742.45 541
10743.43 547
10744.41 547
10745.39 553
10746.37 556
10747.35 548
10748.33 509
10749.31 553
10750.28 541
10751.26 538
10752.24 513
10753.22 540
10754.20 536
10755.18 546
10756.16 536
10757.14 536
10758.12 535
10759.10 531
10760.08 543
10761.06 516
10762.04 530
10763.01 559
10763.99 512
10764.97 554
10765.95 563
10766.93 551
10767.91 551
10768.89 558
10769.87 515
10770.85 549
10771.83 565
10772.81 553
10773.79 499
10774.77 534
10775.75 536
10776.73 555
10777.71 540
10778.69 586
10779.67 563
10780.65 575
10781.63 564
10782.62 581
10783.60 549
10784.58 558
10785.56 583
10786.54 553
10787.52 578
10788.50 562
10789.48 588
10790.46 557
10791.44 583
10792.42 602
10793.40 577
10794.38 565
10795.37 568
10796.35 572
10797.33 548
10798.31 541
10799.29 542
10800.27 592
10801.25 602
10802.23 543
10803.21 561
10804.20 548
10805.18 531
10806.16 563
10807.14 528
10808.12 569
10809.10 538
10810.09 553
10811.07 576
10812.05 594
10813.03 540
10814.01 568
10815.00 577
10815.98 557
10816.96 567
10817.94 569
10818.92 571
10819.91 592
10820.89 606
10821.87 603
10822.85 599
10823.83 598
10824.82 595
10825.80 598
10826.78 587
10827.76 587
10828.75 610
10829.73 597
10830.71 611
10831.69 568
10832.68 584
10833.66 584
10834.64 585
10835.63 589
10836.61 594
10837.59 605
10838.57 613
10839.56 617
10840.54 604
10841.52 652
10842.51 637
10843.49 642
10844.47 669
10845.46 646
10846.44 570
10847.42 612
10848.41 647
10849.39 617
10850.37 633
10851.36 654
10852.34 629
10853.32 615
10854.31 661
10855.29 647
10856.28 668
10857.26 656
10858.24 679
10859.23 657
10860.21 667
10861.20 658
10862.18 703
10863.16 697
10864.15 716
10865.13 731
10866.12 706
10867.10 726
10868.08 691
10869.07 719
10870.05 748
10871.04 730
10872.02 688
10873.01 755
10873.99 742
10874.98 753
10875.96 736
10876.95 755
10877.93 738
10878.92 734
10879.90 761
10880.89 751
10881.87 739
10882.86 755
10883.84 787
10884.83 757
10885.81 757
10886.80 764
10887.78 807
10888.77 801
10889.75 836
10890.74 854
10891.72 846
10892.71 838
10893.69 804
10894.68 817
10895.66 831
10896.65 846
10897.64 839
10898.62 871
10899.61 866
10900.59 874
10901.58 852
10902.56 883
10903.55 934
10904.54 893
10905.52 912
10906.51 936
10907.49 932
10908.48 918
10909.47 930
10910.45 952
10911.44 954
10912.43 972
10913.41 1012
10914.40 969
10915.39 978
10916.37 988
10917.36 997
10918.35 1071
10919.33 1040
10920.32 1024
10921.31 998
10922.29 1055
10923.28 1058
10924.27 1070
10925.25 1119
10926.24 1053
10927.23 1112
10928.21 1095
10929.20 1116
10930.19 1106
10931.18 1120
10932.16 1145
10933.15 1120
10934.14 1133
10935.12 1137
10936.11 1173
10937.10 1137
10938.09 1160
10939.07 1204
10940.06 1212
10941.05 1233
10942.04 1212
10943.02 1261
10944.01 1245
10945.00 1271
10945.99 1274
10946.98 1337
10947.96 1373
10948.95 1339
10949.94 1386
10950.93 1433
10951.92 1471
10952.90 1524
10953.89 1598
10954.88 1636
10955.87 1663
10956.86 1737
10957.85 1837
10958.83 1890
10959.82 1930
10960.81 1994
10961.80 1973
10962.79 1999
10963.78 1954
10964.77 1946
10965.75 1935
10966.74 1849
10967.73 1812
10968.72 1779
10969.71 1745
10970.70 1676
10971.69 1660
10972.68 1594
10973.67 1528
10974.66 1490
10975.64 1469
10976.63 1529
10977.62 1480
10978.61 1457
10979.60 1440
10980.59 1463
10981.58 1463
10982.57 1444
10983.56 1512
10984.55 1519
10985.54 1555
10986.53 1571
10987.52 1612
10988.51 1606
10989.50 1597
10990.49 1636
10991.48 1737
10992.47 1766
10993.46 1846
10994.45 1961
10995.44 2039
10996.43 2126
10997.42 2255
10998.41 2286
10999.40 2379
11000.39 2459
11001.38 2605
11002.37 2715
11003.36 2686
11004.35 2645
11005.34 2644
11006.33 2557
11007.32 2400
11008.31 2281
11009.30 2204
11010.30 2051
11011.29 1904
11012.28 1778
11013.27 1669
11014.26 1583
11015.25 1483
11016.24 1430
11017.23 1399
11018.22 1320
11019.21 1283
11020.21 1216
11021.20 1179
11022.19 1165
11023.18 1135
11024.17 1109
11025.16 1160
11026.15 1119
11027.14 1090
11028.14 1080
11029.13 1070
11030.12 1085
11031.11 1065
11032.10 1049
11033.09 1090
11034.09 1083
11035.08 1096
11036.07 1101
11037.06 1059
11038.05 1050
11039.05 1053
11040.04 1090
11041.03 1089
11042.02 1048
11043.02 1077
11044.01 1044
11045.00 1000
11045.99 1001
11046.98 970
11047.98 994
11048.97 989
11049.96 1014
11050.95 958
11051.95 964
11052.94 936
11053.93 961
11054.93 953
11055.92 956
11056.91 943
11057.90 914
11058.90 931
11059.89 905
11060.88 929
11061.88 927
11062.87 925
11063.86 954
11064.86 966
11065.85 940
11066.84 935
11067.84 996
11068.83 944
11069.82 939
11070.82 924
11071.81 970
11072.80 954
11073.80 972
11074.79 950
11075.78 963
11076.78 980
11077.77 967
11078.77 985
11079.76 951
11080.75 962
11081.75 992
11082.74 951
11083.74 909
11084.73 943
11085.72 931
11086.72 944
11087.71 931
11088.71 915
11089.70 908
11090.70 903
11091.69 921
11092.68 899
11093.68 856
11094.67 886
11095.67 874
11096.66 880
11097.66 873
11098.65 884
11099.65 829
11100.64 840
11101.64 867
11102.63 878
11103.63 848
11104.62 864
11105.62 874
11106.61 880
11107.61 801
11108.60 849
11109.60 832
11110.59 805
11111.59 873
11112.58 828
11113.58 836
11114.57 825
11115.57 803
11116.56 816
11117.56 806
11118.56 816
11119.55 795
11120.55 795
11121.54 822
11122.54 814
11123.54 822
11124.53 827
11125.53 786
11126.52 814
11127.52 815
11128.51 806
11129.51 798
11130.51 767
11131.50 822
11132.50 828
11133.50 844
11134.49 812
11135.49 794
11136.49 826
11137.48 850
11138.48 806
11139.47 745
11140.47 803
11141.47 802
11142.46 777
11143.46 765
11144.46 775
11145.46 754
11146.45 781
11147.45 802
11148.45 788
11149.44 821
11150.44 850
11151.44 813
11152.43 801
11153.43 785
11154.43 791
11155.43 791
11156.42 787
11157.42 783
11158.42 814
11159.42 793
11160.41 748
11161.41 771
11162.41 772
11163.41 782
11164.40 761
11165.40 786
11166.40 789
11167.40 781
11168.39 742
11169.39 760
11170.39 734
11171.39 753
11172.39 780
11173.38 768
11174.38 790
11175.38 776
11176.38 768
11177.38 794
11178.38 801
11179.37 805
11180.37 736
11181.37 797
11182.37 770
11183.37 746
11184.37 740
11185.37 758
11186.36 761
11187.36 815
11188.36 812
11189.36 749
11190.36 786
11191.36 791
11192.36 782
11193.36 794
11194.36 798
11195.35 821
11196.35 850
11197.35 859
11198.35 833
11199.35 841
11200.35 783
11201.35 825
11202.35 826
11203.35 811
11204.35 842
11205.35 844
11206.35 876
11207.35 880
11208.35 893
11209.35 858
11210.35 875
11211.35 942
11212.35 909
11213.35 890
11214.35 872
11215.34 891
11216.35 930
11217.35 920
11218.35 899
11219.35 879
11220.35 850
11221.35 826
11222.35 863
11223.35 817
11224.35 857
11225.35 853
11226.35 832
11227.35 803
11228.35 775
11229.35 830
11230.35 767
11231.35 792
11232.35 869
11233.35 829
11234.35 810
11235.35 821
11236.35 815
11237.36 832
11238.36 823
11239.36 828
11240.36 823
11241.36 827
11242.36 832
11243.36 809
11244.36 806
11245.36 837
11246.37 807
11247.37 835
11248.37 825
11249.37 870
11250.37 857
11251.37 844
11252.38 843
11253.38 885
11254.38 901
11255.38 909
11256.38 887
11257.38 904
11258.39 899
11259.39 874
11260.39 860
11261.39 894
11262.39 881
11263.40 903
11264.40 919
11265.40 926
11266.40 948
11267.40 902
11268.41 930
11269.41 938
11270.41 950
11271.41 971
11272.42 954
11273.42 944
11274.42 964
11275.42 964
11276.43 970
11277.43 1024
11278.43 1009
11279.44 992
11280.44 971
11281.44 990
11282.44 950
11283.45 914
11284.45 948
11285.45 940
11286.46 902
11287.46 899
11288.46 864
11289.47 858
11290.47 881
11291.47 833
11292.48 783
11293.48 774
11294.48 816
11295.49 789
11296.49 783
11297.49 805
11298.50 755
11299.50 778
11300.51 794
11301.51 771
11302.51 741
11303.52 740
11304.52 772
11305.53 775
11306.53 775
11307.53 763
11308.54 739
11309.54 770
11310.55 747
11311.55 762
11312.55 782
11313.56 780
11314.56 814
11315.57 803
11316.57 793
11317.58 809
11318.58 829
11319.59 879
11320.59 861
11321.59 860
11322.60 846
11323.60 854
11324.61 854
11325.61 864
11326.62 795
11327.62 800
11328.63 792
11329.63 780
11330.64 805
11331.64 788
11332.65 766
11333.65 776
11334.66 803
11335.67 727
11336.67 740
11337.68 796
11338.68 781
11339.69 772
11340.69 790
11341.70 810
11342.70 792
11343.71 784
11344.72 815
11345.72 814
11346.73 792
11347.73 810
11348.74 781
11349.74 777
11350.75 782
11351.76 728
11352.76 729
11353.77 736
11354.78 722
11355.78 696
11356.79 694
11357.79 696
11358.80 683
11359.81 688
11360.81 676
11361.82 696
11362.83 679
11363.83 698
11364.84 709
11365.85 687
11366.85 628
11367.86 664
11368.87 662
11369.87 674
11370.88 651
11371.89 621
11372.89 629
11373.90 606
11374.91 641
11375.92 636
11376.92 627
11377.93 621
11378.94 628
11379.94 629
11380.95 603
11381.96 595
11382.97 634
11383.97 628
11384.98 604
11385.99 581
11387.00 609
11388.00 593
11389.01 570
11390.02 603
11391.03 593
11392.04 587
11393.04 594
11394.05 598
11395.06 589
11396.07 627
11397.08 598
11398.08 575
11399.09 585
11400.10 602
11401.11 608
11402.12 578
11403.12 594
11404.13 581
11405.14 561
11406.15 587
11407.16 554
11408.17 615
11409.18 573
11410.18 583
11411.19 595
11412.20 572
11413.21 563
11414.22 557
11415.23 594
11416.24 570
11417.25 612
11418.25 597
11419.26 553
11420.27 556
11421.28 618
11422.29 614
11423.30 599
11424.31 574
11425.32 565
11426.33 600
11427.34 568
11428.35 559
11429.36 571
11430.37 574
11431.38 601
11432.39 587
11433.39 604
11434.40 556
11435.41 555
11436.42 565
11437.43 565
11438.44 529
11439.45 537
11440.46 551
11441.47 567
11442.48 588
11443.49 574
11444.50 518
11445.51 573
11446.52 549
11447.53 555
11448.55 525
11449.56 543
11450.57 551
11451.58 543
11452.59 552
11453.60 536
11454.61 558
11455.62 554
11456.63 550
11457.64 554
11458.65 545
11459.66 545
11460.67 552
11461.68 537
11462.69 539
11463.71 549
11464.72 545
11465.73 506
11466.74 527
11467.75 534
11468.76 516
11469.77 534
11470.78 536
11471.80 533
11472.81 523
11473.82 528
11474.83 498
11475.84 507
11476.85 514
11477.86 502
11478.88 518
11479.89 522
11480.90 544
11481.91 527
11482.92 524
11483.93 506
11484.95 503
11485.96 537
11486.97 519
11487.98 512
11489.00 527
11490.01 501
11491.02 493
11492.03 529
11493.04 538
11494.06 507
11495.07 516
11496.08 536
11497.09 508
11498.11 499
11499.12 511
11500.13 528
11501.14 514
11502.16 473
11503.17 536
11504.18 534
11505.20 504
11506.21 542
11507.22 526
11508.23 521
11509.25 530
11510.26 528
11511.27 529
11512.29 509
11513.30 526
11514.31 536
11515.33 501
11516.34 540
11517.35 506
11518.37 525
11519.38 523
11520.39 533
11521.41 533
11522.42 539
11523.43 540
11524.45 552
11525.46 572
11526.47 576
11527.49 582
11528.50 582
11529.52 553
11530.53 578
11531.54 584
11532.56 562
11533.57 604
11534.59 619
11535.60 629
11536.62 646
11537.63 651
11538.64 676
11539.66 689
11540.67 707
11541.69 680
11542.70 711
11543.72 749
11544.73 748
11545.75 696
11546.76 665
11547.77 666
11548.79 683
11549.80 655
11550.82 618
11551.83 597
11552.85 610
11553.86 591
11554.88 556
11555.89 552
11556.91 547
11557.92 528
11558.94 519
11559.95 508
11560.97 494
11561.99 478
11563.00 477
11564.02 530
11565.03 494
11566.05 505
11567.06 521
11568.08 515
11569.09 499
11570.11 479
11571.13 486
11572.14 450
11573.16 488
11574.17 504
11575.19 525
11576.20 499
11577.22 496
11578.24 502
11579.25 491
11580.27 442
11581.29 469
11582.30 465
11583.32 509
11584.33 465
11585.35 464
11586.37 479
11587.38 483
11588.40 475
11589.42 490
11590.43 477
11591.45 485
11592.47 438
11593.48 456
11594.50 486
11595.52 489
11596.53 486
11597.55 491
11598.57 458
11599.58 479
11600.60 517
11601.62 513
11602.64 495
11603.65 481
11604.67 472
11605.69 486
11606.70 485
11607.72 475
11608.74 487
11609.76 484
11610.77 473
11611.79 491
11612.81 499
11613.83 503
11614.84 504
11615.86 474
11616.88 516
11617.90 478
11618.92 446
11619.93 445
11620.95 447
11621.97 508
11622.99 469
11624.01 478
11625.02 467
11626.04 462
11627.06 434
11628.08 473
11629.10 463
11630.11 464
11631.13 463
11632.15 483
11633.17 476
11634.19 457
11635.21 473
11636.23 478
11637.24 475
11638.26 445
11639.28 473
11640.30 482
11641.32 446
11642.34 460
11643.36 459
11644.38 449
11645.39 463
11646.41 467
11647.43 491
11648.45 442
11649.47 426
11650.49 440
11651.51 435
11652.53 444
11653.55 427
11654.57 473
11655.59 470
11656.61 443
11657.63 448
11658.65 472
11659.67 457
11660.69 467
11661.70 451
11662.72 477
11663.74 450
11664.76 456
11665.78 464
11666.80 453
11667.82 452
11668.84 476
11669.86 485
11670.88 484
11671.90 451
11672.92 422
11673.95 459
11674.97 440
11675.99 480
11677.01 468
11678.03 465
11679.05 464
11680.07 461
11681.09 457
11682.11 470
11683.13 470
11684.15 452
11685.17 455
11686.19 454
11687.21 508
11688.23 469
11689.25 465
11690.28 473
11691.30 462
11692.32 464
11693.34 479
11694.36 484
11695.38 452
11696.40 463
11697.42 463
11698.44 467
11699.47 468
11700.49 447
11701.51 450
11702.53 440
11703.55 459
11704.57 430
11705.60 449
11706.62 435
11707.64 474
11708.66 471
11709.68 463
11710.70 479
11711.73 489
11712.75 458
11713.77 468
11714.79 477
11715.81 476
11716.84 471
11717.86 455
11718.88 479
11719.90 471
11720.92 476
11721.95 491
11722.97 474
11723.99 461
11725.01 485
11726.04 479
11727.06 481
11728.08 446
11729.11 469
11730.13 477
11731.15 513
11732.17 490
11733.20 478
11734.22 500
11735.24 533
11736.26 498
11737.29 491
11738.31 511
11739.33 492
11740.36 507
11741.38 522
11742.40 532
11743.43 514
11744.45 508
11745.47 525
11746.50 505
11747.52 534
11748.54 498
11749.57 499
11750.59 504
11751.62 491
11752.64 507
11753.66 501
11754.69 516
11755.71 510
11756.73 510
11757.76 488
11758.78 510
11759.81 532
11760.83 526
11761.85 522
11762.88 535
11763.90 535
11764.93 522
11765.95 533
11766.98 566
11768.00 579
11769.02 560
11770.05 539
11771.07 576
11772.10 590
11773.12 591
11774.15 585
11775.17 594
11776.20 568
11777.22 593
11778.25 550
11779.27 570
11780.30 573
11781.32 574
11782.35 539
11783.37 580
11784.40 581
11785.42 582
11786.45 574
11787.47 595
11788.50 552
11789.52 589
11790.55 565
11791.57 583
11792.60 585
11793.62 609
11794.65 606
11795.67 597
11796.70 588
11797.73 584
11798.75 607
11799.78 596
11800.80 610
11801.83 612
11802.85 631
11803.88 642
11804.91 594
11805.93 605
11806.96 610
11807.98 620
11809.01 622
11810.04 633
11811.06 607
11812.09 613
11813.12 590
11814.14 652
11815.17 638
11816.19 649
11817.22 646
11818.25 675
11819.27 675
11820.30 698
11821.33 660
11822.35 680
11823.38 683
11824.41 679
11825.44 687
11826.46 675
11827.49 691
11828.52 704
11829.54 687
11830.57 720
11831.60 721
11832.62 715
11833.65 736
11834.68 705
11835.71 755
11836.73 732
11837.76 731
11838.79 756
11839.82 772
11840.84 764
11841.87 768
11842.90 783
11843.93 771
11844.95 758
11845.98 788
11847.01 802
11848.04 771
11849.07 755
11850.09 800
11851.12 822
11852.15 794
11853.18 813
11854.21 860
11855.23 831
11856.26 862
11857.29 857
11858.32 886
11859.35 862
11860.38 899
11861.40 924
11862.43 908
11863.46 892
11864.49 905
11865.52 962
11866.55 939
11867.58 894
11868.60 899
11869.63 928
11870.66 919
11871.69 948
11872.72 969
11873.75 987
11874.78 991
11875.81 991
11876.84 981
11877.86 983
11878.89 981
11879.92 999
11880.95 989
11881.98 1055
11883.01 1054
11884.04 1064
11885.07 1104
11886.10 1075
11887.13 1098
11888.16 1140
11889.19 1185
11890.22 1173
11891.25 1166
11892.28 1189
11893.31 1252
11894.34 1271
11895.37 1296
11896.40 1330
11897.43 1396
11898.46 1457
11899.49 1496
11900.52 1507
11901.55 1580
11902.58 1620
11903.61 1619
11904.64 1727
11905.67 1713
11906.70 1797
11907.73 1828
11908.76 1781
11909.79 1781
11910.82 1736
11911.85 1673
11912.88 1664
11913.91 1570
11914.94 1614
11915.97 1551
11917.01 1485
11918.04 1423
11919.07 1446
11920.10 1436
11921.13 1426
11922.16 1388
11923.19 1377
11924.22 1441
11925.25 1420
11926.28 1397
11927.32 1439
11928.35 1528
11929.38 1562
11930.41 1575
11931.44 1600
11932.47 1681
11933.50 1649
11934.54 1698
11935.57 1682
11936.60 1661
11937.63 1629
11938.66 1569
11939.70 1516
11940.73 1527
11941.76 1431
11942.79 1389
11943.82 1376
11944.85 1324
11945.89 1258
11946.92 1219
11947.95 1187
11948.98 1149
11950.02 1138
11951.05 1061
11952.08 1086
11953.11 1056
11954.15 1061
11955.18 1050
11956.21 1008
11957.24 1031
11958.28 1013
11959.31 1044
11960.34 1001
11961.37 1002
11962.41 1035
11963.44 1027
11964.47 998
11965.51 987
11966.54 1007
11967.57 1066
11968.60 1060
11969.64 1001
11970.67 1001
11971.70 1004
11972.74 1014
11973.77 1025
11974.80 1028
11975.84 1035
11976.87 1052
11977.90 1035
11978.94 994
11979.97 1031
11981.00 1020
11982.04 1059
11983.07 1051
11984.11 1030
11985.14 1065
11986.17 1107
11987.21 1054
11988.24 1042
11989.28 1079
11990.31 1096
11991.34 1092
11992.38 1131
11993.41 1102
11994.45 1121
11995.48 1137
11996.51 1164
11997.55 1092
11998.58 1125
11999.62 1156
12000.65 1130
12001.69 1095
12002.72 1146
12003.76 1191
12004.79 1202
12005.82 1168
12006.86 1164
12007.89 1204
12008.93 1218
12009.96 1224
12011.00 1252
12012.03 1241
12013.07 1239
12014.10 1248
12015.14 1278
12016.17 1296
12017.21 1231
12018.24 1276
12019.28 1302
12020.32 1329
12021.35 1266
12022.39 1317
12023.42 1347
12024.46 1321
12025.49 1314
12026.53 1352
12027.56 1300
12028.60 1374
12029.64 1321
12030.67 1327
12031.71 1374
12032.74 1307
12033.78 1353
12034.81 1326
12035.85 1317
12036.89 1281
12037.92 1332
12038.96 1331
12039.99 1290
12041.03 1320
12042.07 1286
12043.10 1284
12044.14 1307
12045.18 1273
12046.21 1336
12047.25 1313
12048.29 1324
12049.32 1319
12050.36 1331
12051.40 1385
12052.43 1308
12053.47 1367
12054.51 1357
12055.54 1346
12056.58 1400
12057.62 1418
12058.65 1401
12059.69 1417
12060.73 1451
12061.76 1433
12062.80 1403
12063.84 1372
12064.88 1330
12065.91 1285
12066.95 1335
12067.99 1352
12069.03 1333
12070.06 1296
12071.10 1265
12072.14 1291
12073.18 1216
12074.21 1234
12075.25 1176
12076.29 1184
12077.33 1176
12078.36 1148
12079.40 1144
12080.44 1186
12081.48 1174
12082.52 1189
12083.55 1181
12084.59 1209
12085.63 1193
12086.67 1173
12087.71 1187
12088.74 1198
12089.78 1203
12090.82 1196
12091.86 1207
12092.90 1204
12093.94 1205
12094.98 1221
12096.01 1269
12097.05 1277
12098.09 1271
12099.13 1292
12100.17 1333
12101.21 1310
12102.25 1331
12103.28 1403
12104.32 1391
12105.36 1350
12106.40 1359
12107.44 1360
12108.48 1356
12109.52 1350
12110.56 1336
12111.60 1282
12112.64 1223
12113.68 1234
12114.72 1207
12115.76 1144
12116.79 1135
12117.83 1060
12118.87 1042
12119.91 1051
12120.95 978
12121.99 970
12123.03 964
12124.07 966
12125.11 915
12126.15 950
12127.19 914
12128.23 896
12129.27 864
12130.31 888
12131.35 909
12132.39 883
12133.43 868
12134.47 867
12135.51 882
12136.55 843
12137.59 871
12138.63 877
12139.67 873
12140.71 859
12141.76 872
12142.80 854
12143.84 835
12144.88 837
12145.92 837
12146.96 839
12148.00 829
12149.04 813
12150.08 813
12151.12 848
12152.16 798
12153.20 795
12154.25 800
12155.29 808
12156.33 784
12157.37 780
12158.41 784
12159.45 768
12160.49 798
12161.53 821
12162.58 783
12163.62 743
12164.66 760
12165.70 777
12166.74 772
12167.78 748
12168.82 755
12169.87 756
12170.91 767
12171.95 765
12172.99 779
12174.03 756
12175.08 783
12176.12 736
12177.16 769
12178.20 759
12179.24 737
12180.29 754
12181.33 764
12182.37 771
12183.41 729
12184.46 750
12185.50 735
12186.54 744
12187.58 754
12188.63 765
12189.67 752
12190.71 746
12191.75 692
12192.80 742
12193.84 723
12194.88 733
12195.92 765
12196.97 758
12198.01 748
12199.05 725
12200.10 734
12201.14 759
12202.18 758
12203.23 684
12204.27 742
12205.31 726
12206.36 698
12207.40 716
12208.44 716
12209.49 708
12210.53 697
12211.57 730
12212.62 682
12213.66 737
12214.70 714
12215.75 743
12216.79 678
12217.84 700
12218.88 694
12219.92 708
12220.97 664
12222.01 691
12223.06 654
12224.10 683
12225.14 707
12226.19 699
12227.23 689
12228.28 671
12229.32 694
12230.36 694
12231.41 730
12232.45 650
12233.50 654
12234.54 674
12235.59 698
12236.63 643
12237.68 666
12238.72 671
12239.77 682
12240.81 626
12241.86 633
12242.90 634
12243.94 673
12244.99 634
12246.03 647
12247.08 665
12248.13 654
12249.17 660
12250.22 654
12251.26 675
12252.31 663
12253.35 626
12254.40 637
12255.44 671
12256.49 617
12257.53 629
12258.58 620
12259.62 628
12260.67 616
12261.72 599
12262.76 616
12263.81 618
12264.85 597
12265.90 576
12266.94 605
12267.99 583
12269.04 596
12270.08 576
12271.13 604
12272.17 583
12273.22 563
12274.27 613
12275.31 557
12276.36 559
12277.41 595
12278.45 592
12279.50 572
12280.55 588
12281.59 538
12282.64 566
12283.69 549
12284.73 572
12285.78 588
12286.83 580
12287.87 560
12288.92 575
12289.97 564
12291.01 534
12292.06 556
12293.11 548
12294.15 609
12295.20 545
12296.25 574
12297.30 561
12298.34 589
12299.39 557
12300.44 547
12301.48 554
12302.53 552
12303.58 560
12304.63 543
12305.67 569
12306.72 560
12307.77 561
12308.82 617
12309.87 572
12310.91 559
12311.96 557
12313.01 560
12314.06 591
12315.10 538
12316.15 547
12317.20 541
12318.25 589
12319.30 564
12320.34 538
12321.39 540
12322.44 541
12323.49 518
12324.54 542
12325.59 553
12326.63 515
12327.68 565
12328.73 544
12329.78 565
12330.83 577
12331.88 535
12332.93 557
12333.98 551
12335.02 545
12336.07 560
12337.12 566
12338.17 550
12339.22 546
12340.27 519
12341.32 569
12342.37 544
12343.42 561
12344.47 569
12345.51 550
12346.56 537
12347.61 504
12348.66 524
12349.71 553
12350.76 562
12351.81 549
12352.86 557
12353.91 585
12354.96 558
12356.01 548
12357.06 579
12358.11 568
12359.16 552
12360.21 536
12361.26 558
12362.31 556
12363.36 582
12364.41 579
12365.46 572
12366.51 552
12367.56 557
12368.61 552
12369.66 549
12370.71 549
12371.76 552
12372.81 563
12373.86 584
12374.91 573
12375.96 554
12377.01 569
12378.06 559
12379.11 555
12380.17 564
12381.22 563
12382.27 559
12383.32 572
12384.37 579
12385.42 582
12386.47 581
12387.52 601
12388.57 564
12389.62 533
12390.67 589
12391.73 590
12392.78 576
12393.83 546
12394.88 612
12395.93 606
12396.98 572
12398.03 575
12399.09 571
12400.14 576
12401.19 588
12402.24 585
12403.29 623
12404.34 603
12405.40 584
12406.45 609
12407.50 605
12408.55 622
12409.60 569
12410.66 644
12411.71 630
12412.76 588
12413.81 591
12414.86 602
12415.92 623
12416.97 615
12418.02 606
12419.07 660
12420.13 617
12421.18 615
12422.23 608
12423.28 621
12424.34 623
12425.39 610
12426.44 629
12427.49 613
12428.55 612
12429.60 603
12430.65 603
12431.71 604
12432.76 614
12433.81 650
12434.86 649
12435.92 627
12436.97 636
12438.02 636
12439.08 630
12440.13 630
12441.18 625
12442.24 642
12443.29 650
12444.34 642
12445.40 655
12446.45 664
12447.50 638
12448.56 641
12449.61 664
12450.67 678
12451.72 716
12452.77 669
12453.83 710
12454.88 696
12455.94 696
12456.99 699
12458.04 724
12459.10 739
12460.15 740
12461.21 732
12462.26 772
12463.31 755
12464.37 801
12465.42 834
12466.48 873
12467.53 867
12468.59 871
12469.64 951
12470.70 1026
12471.75 1054
12472.80 1074
12473.86 1151
12474.91 1157
12475.97 1205
12477.02 1228
12478.08 1301
12479.13 1299
12480.19 1278
12481.24 1273
12482.30 1338
12483.35 1300
12484.41 1276
12485.46 1211
12486.52 1213
12487.57 1120
12488.63 1144
12489.69 1103
12490.74 1044
12491.80 1003
12492.85 960
12493.91 905
12494.96 848
12496.02 877
12497.07 839
12498.13 840
12499.19 782
12500.24 844
12501.30 807
12502.35 798
12503.41 775
12504.47 792
12505.52 758
12506.58 750
12507.63 753
12508.69 757
12509.75 764
12510.80 730
12511.86 739
12512.91 791
12513.97 767
12515.03 768
12516.08 782
12517.14 756
12518.20 751
12519.25 702
12520.31 750
12521.37 700
12522.42 768
12523.48 734
12524.54 709
12525.59 715
12526.65 758
12527.71 745
12528.77 717
12529.82 743
12530.88 744
12531.94 724
12532.99 748
12534.05 733
12535.11 736
12536.17 780
12537.22 750
12538.28 753
12539.34 755
12540.40 728
12541.45 732
12542.51 767
12543.57 769
12544.63 814
12545.68 797
12546.74 817
12547.80 837
12548.86 853
12549.92 872
12550.97 885
12552.03 904
12553.09 890
12554.15 885
12555.21 913
12556.26 925
12557.32 896
12558.38 913
12559.44 899
12560.50 872
12561.56 868
12562.61 890
12563.67 893
12564.73 890
12565.79 866
12566.85 878
12567.91 812
12568.97 825
12570.02 808
12571.08 807
12572.14 778
12573.20 788
12574.26 795
12575.32 787
12576.38 754
12577.44 770
12578.50 778
12579.56 773
12580.61 767
12581.67 748
12582.73 749
12583.79 741
12584.85 753
12585.91 730
12586.97 718
12588.03 729
12589.09 746
12590.15 756
12591.21 741
12592.27 737
12593.33 719
12594.39 741
12595.45 747
12596.51 729
12597.57 728
12598.63 732
12599.69 736
12600.75 743
12601.81 754
12602.87 777
12603.93 764
12604.99 740
12606.05 750
12607.11 726
12608.17 744
12609.23 769
12610.29 821
12611.35 810
12612.41 739
12613.47 765
12614.53 791
12615.59 798
12616.66 800
12617.72 807
12618.78 824
12619.84 808
12620.90 829
12621.96 869
12623.02 872
12624.08 870
12625.14 830
12626.20 903
12627.26 869
12628.33 881
12629.39 949
12630.45 917
12631.51 922
12632.57 921
12633.63 952
12634.69 918
12635.76 889
12636.82 904
12637.88 874
12638.94 930
12640.00 874
12641.06 845
12642.13 836
12643.19 782
12644.25 776
12645.31 820
12646.37 793
12647.44 763
12648.50 763
12649.56 775
12650.62 762
12651.68 735
12652.75 750
12653.81 708
12654.87 720
12655.93 698
12657.00 714
12658.06 752
12659.12 715
12660.18 701
12661.25 698
12662.31 736
12663.37 710
12664.43 677
12665.50 694
12666.56 698
12667.62 703
12668.69 685
12669.75 699
12670.81 697
12671.88 689
12672.94 709
12674.00 720
12675.06 726
12676.13 693
12677.19 744
12678.25 728
12679.32 696
12680.38 685
12681.44 737
12682.51 752
12683.57 722
12684.64 736
12685.70 735
12686.76 760
12687.83 758
12688.89 725
12689.95 739
12691.02 697
12692.08 756
12693.15 737
12694.21 751
12695.27 750
12696.34 720
12697.40 750
12698.47 809
12699.53 791
12700.59 762
12701.66 786
12702.72 780
12703.79 741
12704.85 735
12705.92 797
12706.98 794
12708.05 767
12709.11 809
12710.18 798
12711.24 826
12712.30 817
12713.37 814
12714.43 777
12715.50 780
12716.56 850
12717.63 831
12718.69 823
12719.76 774
12720.82 863
12721.89 858
12722.95 799
12724.02 810
12725.09 836
12726.15 872
12727.22 844
12728.28 847
12729.35 830
12730.41 853
12731.48 860
12732.54 865
12733.61 867
12734.68 888
12735.74 874
12736.81 898
12737.87 906
12738.94 893
12740.00 836
12741.07 869
12742.14 885
12743.20 854
12744.27 844
12745.33 817
12746.40 857
12747.47 837
12748.53 834
12749.60 797
12750.67 779
12751.73 797
12752.80 817
12753.87 746
12754.93 734
12756.00 756
12757.07 812
12758.13 768
12759.20 774
12760.27 734
12761.33 724
12762.40 754
12763.47 720
12764.53 762
12765.60 746
12766.67 716
12767.73 702
12768.80 729
12769.87 747
12770.94 707
12772.00 688
12773.07 705
12774.14 676
12775.21 694
12776.27 696
12777.34 721
12778.41 711
12779.48 686
12780.54 699
12781.61 670
12782.68 661
12783.75 670
12784.81 674
12785.88 639
12786.95 636
12788.02 654
12789.09 660
12790.15 683
12791.22 636
12792.29 691
12793.36 692
12794.43 662
12795.49 649
12796.56 703
12797.63 677
12798.70 666
12799.77 652
12800.84 638
12801.90 685
12802.97 682
12804.04 694
12805.11 662
12806.18 685
12807.25 659
12808.32 688
12809.39 670
12810.45 675
12811.52 680
12812.59 703
12813.66 716
12814.73 711
12815.80 704
12816.87 680
12817.94 724
12819.01 715
12820.08 671
12821.15 722
12822.21 729
12823.28 707
12824.35 738
12825.42 711
12826.49 732
12827.56 739
12828.63 761
12829.70 692
12830.77 694
12831.84 730
12832.91 711
12833.98 732
12835.05 723
12836.12 709
12837.19 708
12838.26 715
12839.33 724
12840.40 703
12841.47 667
12842.54 660
12843.61 644
12844.68 622
12845.75 630
12846.82 632
12847.89 630
12848.96 617
12850.03 571
12851.10 601
12852.18 590
12853.25 593
12854.32 562
12855.39 594
12856.46 576
12857.53 555
12858.60 564
12859.67 554
12860.74 577
12861.81 533
12862.88 536
12863.96 534
12865.03 559
12866.10 545
12867.17 515
12868.24 533
12869.31 554
12870.38 543
12871.45 520
12872.53 548
12873.60 521
12874.67 544
12875.74 565
12876.81 501
12877.88 519
12878.96 520
12880.03 525
12881.10 519
12882.17 525
12883.24 533
12884.31 522
12885.39 481
12886.46 517
12887.53 540
12888.60 502
12889.68 517
12890.75 513
12891.82 512
12892.89 516
12893.96 488
12895.04 522
12896.11 505
12897.18 503
12898.25 462
12899.33 506
12900.40 516
12901.47 521
12902.54 504
12903.62 523
12904.69 542
12905.76 496
12906.84 509
12907.91 499
12908.98 487
12910.06 491
12911.13 510
12912.20 492
12913.27 474
12914.35 481
12915.42 460
12916.49 483
12917.57 481
12918.64 470
12919.71 470
12920.79 477
12921.86 485
12922.94 493
12924.01 473
12925.08 495
12926.16 473
12927.23 480
12928.30 493
12929.38 461
12930.45 435
12931.53 476
12932.60 472
12933.67 487
12934.75 454
12935.82 467
12936.90 471
12937.97 472
12939.04 469
12940.12 429
12941.19 442
12942.27 463
12943.34 487
12944.42 466
12945.49 470
12946.56 463
12947.64 441
12948.71 439
12949.79 456
12950.86 429
12951.94 458
12953.01 466
12954.09 429
12955.16 443
12956.24 452
12957.31 425
12958.39 434
12959.46 425
12960.54 465
12961.61 441
12962.69 458
12963.76 492
12964.84 448
12965.91 452
12966.99 421
12968.07 453
12969.14 446
12970.22 459
12971.29 458
12972.37 436
12973.44 445
12974.52 422
12975.59 443
12976.67 457
12977.75 467
12978.82 454
12979.90 432
12980.97 458
12982.05 478
12983.13 462
12984.20 446
12985.28 441
12986.35 432
12987.43 433
12988.51 447
12989.58 453
12990.66 431
12991.74 440
12992.81 472
12993.89 455
12994.97 437
12996.04 461
12997.12 458
12998.20 468
12999.27 436
13000.35 476
13001.43 455
13002.50 463
13003.58 450
13004.66 420
13005.73 407
13006.81 453
13007.89 453
13008.97 461
13010.04 495
13011.12 453
13012.20 461
13013.27 469
13014.35 445
13015.43 455
13016.51 462
13017.58 434
13018.66 463
13019.74 433
13020.82 475
13021.89 453
13022.97 448
13024.05 444
13025.13 449
13026.21 436
13027.28 453
13028.36 465
13029.44 435
13030.52 460
13031.60 474
13032.67 485
13033.75 451
13034.83 459
13035.91 483
13036.99 496
13038.07 489
13039.14 449
13040.22 443
13041.30 455
13042.38 472
13043.46 486
13044.54 487
13045.62 470
13046.69 440
13047.77 465
13048.85 474
13049.93 480
13051.01 466
13052.09 467
13053.17 484
13054.25 468
13055.33 483
13056.40 444
13057.48 463
13058.56 459
13059.64 425
13060.72 455
13061.80 441
13062.88 443
13063.96 434
13065.04 459
13066.12 469
13067.20 466
13068.28 471
13069.36 458
13070.44 437
13071.52 492
13072.60 437
13073.68 458
13074.76 438
13075.84 442
13076.92 476
13078.00 477
13079.08 467
13080.16 450
13081.24 423
13082.32 444
13083.40 459
13084.48 449
13085.56 447
13086.64 435
13087.72 470
13088.80 459
13089.88 467
13090.96 439
13092.04 440
13093.12 440
13094.20 427
13095.28 431
13096.36 454
13097.44 458
13098.52 429
13099.61 442
13100.69 467
13101.77 465
13102.85 421
13103.93 447
13105.01 443
13106.09 434
13107.17 464
13108.25 470
13109.34 450
13110.42 462
13111.50 446
13112.58 443
13113.66 472
13114.74 472
13115.82 479
13116.91 494
13117.99 478
13119.07 503
13120.15 496
13121.23 452
13122.31 475
13123.40 476
13124.48 522
13125.56 479
13126.64 477
13127.72 483
13128.81 496
13129.89 482
13130.97 511
13132.05 477
13133.14 479
13134.22 471
13135.30 452
13136.38 482
13137.47 477
13138.55 474
13139.63 504
13140.71 509
13141.80 503
13142.88 523
13143.96 490
13145.04 499
13146.13 475
13147.21 476
13148.29 488
13149.38 502
13150.46 494
13151.54 489
13152.62 502
13153.71 463
13154.79 486
13155.87 489
13156.96 476
13158.04 494
13159.12 489
13160.21 494
13161.29 515
13162.37 530
13163.46 516
13164.54 474
13165.62 529
13166.71 494
13167.79 505
13168.88 499
13169.96 472
13171.04 505
13172.13 482
13173.21 501
13174.30 500
13175.38 480
13176.46 514
13177.55 509
13178.63 504
13179.72 510
13180.80 503
13181.88 544
13182.97 501
13184.05 516
13185.14 532
13186.22 481
13187.31 507
13188.39 499
13189.48 509
13190.56 504
13191.65 496
13192.73 509
13193.81 515
13194.90 499
13195.98 507
13197.07 500
13198.15 521
13199.24 517
13200.32 474
13201.41 498
13202.49 506
13203.58 518
13204.67 505
13205.75 524
13206.84 532
13207.92 513
13209.01 491
13210.09 529
13211.18 522
13212.26 553
13213.35 502
13214.43 513
13215.52 535
13216.61 515
13217.69 542
13218.78 539
13219.86 570
13220.95 539
13222.04 537
13223.12 522
13224.21 542
13225.29 558
13226.38 577
13227.47 525
13228.55 550
13229.64 558
13230.72 556
13231.81 541
13232.90 574
13233.98 580
13235.07 561
13236.16 587
13237.24 547
13238.33 535
13239.42 551
13240.50 562
13241.59 577
13242.68 566
13243.76 560
13244.85 603
13245.94 621
13247.02 587
13248.11 593
13249.20 604
13250.29 601
13251.37 601
13252.46 629
13253.55 555
13254.63 599
13255.72 602
13256.81 634
13257.90 595
13258.98 625
13260.07 609
13261.16 645
13262.25 639
13263.33 653
13264.42 618
13265.51 666
13266.60 669
13267.69 649
13268.77 636
13269.86 647
13270.95 684
13272.04 665
13273.13 667
13274.21 644
13275.30 702
13276.39 691
13277.48 740
13278.57 731
13279.65 727
13280.74 690
13281.83 713
13282.92 728
13284.01 719
13285.10 724
13286.19 701
13287.27 738
13288.36 740
13289.45 704
13290.54 724
13291.63 755
13292.72 735
13293.81 799
13294.90 771
13295.98 764
13297.07 768
13298.16 769
13299.25 802
13300.34 782
13301.43 827
13302.52 850
13303.61 834
13304.70 804
13305.79 814
13306.88 815
13307.97 849
13309.06 864
13310.15 878
13311.24 870
13312.32 867
13313.41 858
13314.50 886
13315.59 915
13316.68 916
13317.77 910
13318.86 920
13319.95 933
13321.04 860
13322.13 896
13323.22 873
13324.31 868
13325.40 929
13326.49 928
13327.58 926
13328.68 919
13329.77 908
13330.86 966
13331.95 966
13333.04 997
13334.13 971
13335.22 949
13336.31 957
13337.40 993
13338.49 1035
13339.58 977
13340.67 984
13341.76 1002
13342.85 1003
13343.94 1019
13345.04 1066
13346.13 1020
13347.22 1042
13348.31 1004
13349.40 995
13350.49 1013
13351.58 1031
13352.67 1042
13353.77 1061
13354.86 1061
13355.95 1019
13357.04 1065
13358.13 1035
13359.22 1065
13360.31 1065
13361.41 1055
13362.50 1099
13363.59 1072
13364.68 1116
13365.77 1100
13366.87 1159
13367.96 1142
13369.05 1086
13370.14 1136
13371.23 1126
13372.33 1131
13373.42 1160
13374.51 1113
13375.60 1122
13376.69 1122
13377.79 1167
13378.88 1125
13379.97 1080
13381.06 1073
13382.16 1082
13383.25 1039
13384.34 992
13385.43 956
13386.53 958
13387.62 960
13388.71 942
13389.81 895
13390.90 875
13391.99 896
13393.08 884
13394.18 871
13395.27 899
13396.36 889
13397.46 903
13398.55 880
13399.64 839
13400.74 832
13401.83 869
13402.92 887
13404.02 843
13405.11 842
13406.20 858
13407.30 823
13408.39 812
13409.48 840
13410.58 861
13411.67 848
13412.77 861
13413.86 848
13414.95 880
13416.05 855
13417.14 849
13418.23 848
13419.33 881
13420.42 825
13421.52 871
13422.61 893
13423.71 816
13424.80 865
13425.89 845
13426.99 921
13428.08 869
13429.18 845
13430.27 838
13431.37 889
13432.46 900
13433.56 907
13434.65 926
13435.74 901
13436.84 896
13437.93 887
13439.03 918
13440.12 906
13441.22 931
13442.31 915
13443.41 949
13444.50 919
13445.60 923
13446.69 916
13447.79 928
13448.88 927
13449.98 963
13451.08 939
13452.17 961
13453.27 1024
13454.36 1019
13455.46 1002
13456.55 980
13457.65 1019
13458.74 1001
13459.84 1015
13460.94 1014
13462.03 1020
13463.13 1045
13464.22 1065
13465.32 1058
13466.41 1063
13467.51 1038
13468.61 1054
13469.70 1041
13470.80 1036
13471.90 1062
13472.99 1063
13474.09 1052
13475.18 1087
13476.28 1114
13477.38 1087
13478.47 1093
13479.57 1088
13480.67 1094
13481.76 1130
13482.86 1137
13483.96 1125
13485.05 1138
13486.15 1137
13487.25 1132
13488.34 1137
13489.44 1143
13490.54 1132
13491.63 1195
13492.73 1207
13493.83 1157
13494.93 1195
13496.02 1188
13497.12 1175
13498.22 1219
13499.31 1225
13500.41 1258
13501.51 1265
13502.61 1257
13503.70 1244
13504.80 1265
13505.90 1243
13507.00 1330
13508.09 1318
13509.19 1311
13510.29 1313
13511.39 1263
13512.49 1296
13513.58 1254
13514.68 1260
13515.78 1205
13516.88 1251
13517.98 1240
13519.07 1197
13520.17 1173
13521.27 1142
13522.37 1139
13523.47 1127
13524.57 1116
13525.66 1091
13526.76 1117
13527.86 1076
13528.96 1056
13530.06 1059
13531.16 1004
13532.25 1041
13533.35 1007
13534.45 985
13535.55 963
13536.65 994
13537.75 993
13538.85 963
13539.95 935
13541.05 939
13542.14 962
13543.24 948
13544.34 924
13545.44 900
13546.54 880
13547.64 928
13548.74 888
13549.84 892
13550.94 878
13552.04 820
13553.14 852
13554.24 854
13555.34 866
13556.44 860
13557.54 853
13558.64 853
13559.74 870
13560.84 829
13561.94 810
13563.04 818
13564.13 809
13565.23 822
13566.34 796
13567.44 842
13568.54 800
13569.64 831
13570.74 836
13571.84 792
13572.94 833
13574.04 819
13575.14 816
13576.24 801
13577.34 794
13578.44 804
13579.54 796
13580.64 811
13581.74 802
13582.84 807
13583.94 798
13585.04 808
13586.14 782
13587.24 799
13588.35 791
13589.45 801
13590.55 851
13591.65 832
13592.75 833
13593.85 828
13594.95 834
13596.05 836
13597.15 811
13598.26 816
13599.36 827
13600.46 834
13601.56 801
13602.66 832
13603.76 814
13604.86 847
13605.97 845
13607.07 817
13608.17 828
13609.27 837
13610.37 863
13611.47 858
13612.58 867
13613.68 826
13614.78 853
13615.88 867
13616.98 868
13618.09 856
13619.19 865
13620.29 877
13621.39 881
13622.50 876
13623.60 855
13624.70 852
13625.80 858
13626.91 849
13628.01 863
13629.11 869
13630.21 885
13631.32 860
13632.42 874
13633.52 848
13634.62 825
13635.73 899
13636.83 902
13637.93 910
13639.04 875
13640.14 886
13641.24 857
13642.35 875
13643.45 880
13644.55 886
13645.65 869
13646.76 864
13647.86 879
13648.96 887
13650.07 867
13651.17 894
13652.28 871
13653.38 872
13654.48 830
13655.59 874
13656.69 854
13657.79 837
13658.90 871
13660.00 879
13661.11 860
13662.21 827
13663.31 829
13664.42 816
13665.52 821
13666.63 836
13667.73 844
13668.83 869
13669.94 853
13671.04 853
13672.15 836
13673.25 874
13674.36 866
13675.46 877
13676.56 861
13677.67 876
13678.77 842
13679.88 828
13680.98 842
13682.09 836
13683.19 850
13684.30 854
13685.40 884
13686.51 878
13687.61 867
13688.72 873
13689.82 867
13690.93 866
13692.03 875
13693.14 878
13694.24 904
13695.35 891
13696.45 902
13697.56 900
13698.66 928
13699.77 915
13700.87 878
13701.98 908
13703.09 920
13704.19 948
13705.30 939
13706.40 938
13707.51 948
13708.61 946
13709.72 939
13710.83 939
13711.93 952
13713.04 922
13714.14 990
13715.25 1014
13716.36 1014
13717.46 1010
13718.57 1005
13719.67 1044
13720.78 1045
13721.89 1066
13722.99 1049
13724.10 1049
13725.21 1104
13726.31 1150
13727.42 1122
13728.53 1100
13729.63 1134
13730.74 1144
13731.85 1151
13732.95 1136
13734.06 1127
13735.17 1146
13736.27 1153
13737.38 1177
13738.49 1195
13739.59 1159
13740.70 1172
13741.81 1268
13742.92 1200
13744.02 1246
13745.13 1242
13746.24 1295
13747.35 1308
13748.45 1319
13749.56 1340
13750.67 1351
13751.78 1371
13752.88 1459
13753.99 1468
13755.10 1495
13756.21 1521
13757.31 1570
13758.42 1628
13759.53 1623
13760.64 1621
13761.75 1681
13762.85 1693
13763.96 1710
13765.07 1747
13766.18 1792
13767.29 1856
13768.39 1827
13769.50 1812
13770.61 1837
13771.72 1848
13772.83 1908
13773.94 1874
13775.04 1858
13776.15 1815
13777.26 1791
13778.37 1756
13779.48 1771
13780.59 1705
13781.70 1692
13782.80 1670
13783.91 1589
13785.02 1573
13786.13 1530
13787.24 1495
13788.35 1494
13789.46 1406
13790.57 1359
13791.68 1309
13792.79 1295
13793.90 1236
13795.00 1232
13796.11 1204
13797.22 1163
13798.33 1153
13799.44 1114
13800.55 1073
13801.66 1074
13802.77 1062
13803.88 1079
13804.99 1032
13806.10 1015
13807.21 1027
13808.32 1058
13809.43 1061
13810.54 1023
13811.65 987
13812.76 980
13813.87 962
13814.98 979
13816.09 973
13817.20 931
13818.31 946
13819.42 959
13820.53 948
13821.64 942
13822.75 954
13823.86 969
13824.97 949
13826.08 915
13827.19 905
13828.30 932
13829.41 962
13830.53 944
13831.64 925
13832.75 925
13833.86 926
13834.97 921
13836.08 912
13837.19 910
13838.30 887
13839.41 893
13840.52 940
13841.64 933
13842.75 921
13843.86 938
13844.97 954
13846.08 925
13847.19 922
13848.30 967
13849.41 978
13850.53 951
13851.64 920
13852.75 946
13853.86 908
13854.97 945
13856.08 938
13857.20 979
13858.31 978
13859.42 989
13860.53 971
13861.64 958
13862.76 973
13863.87 979
13864.98 955
13866.09 967
13867.20 977
13868.32 999
13869.43 967
13870.54 967
13871.65 990
13872.77 995
13873.88 1029
13874.99 997
13876.10 1019
13877.22 997
13878.33 1055
13879.44 1023
13880.55 1034
13881.67 1041
13882.78 1054
13883.89 1052
13885.01 1066
13886.12 1093
13887.23 1088
13888.34 1124
13889.46 1115
13890.57 1157
13891.68 1109
13892.80 1142
13893.91 1166
13895.02 1175
13896.14 1166
13897.25 1190
13898.36 1170
13899.48 1163
13900.59 1206
13901.70 1188
13902.82 1199
13903.93 1194
13905.05 1166
13906.16 1143
13907.27 1121
13908.39 1106
13909.50 1108
13910.61 1103
13911.73 1057
13912.84 1067
13913.96 1015
13915.07 987
13916.19 1018
13917.30 991
13918.41 992
13919.53 984
13920.64 944
13921.76 922
13922.87 914
13923.99 937
13925.10 930
13926.21 919
13927.33 884
13928.44 900
13929.56 929
13930.67 878
13931.79 911
13932.90 933
13934.02 892
13935.13 878
13936.25 894
13937.36 866
13938.48 886
13939.59 892
13940.71 908
13941.82 868
13942.94 891
13944.05 864
13945.17 865
13946.28 852
13947.40 834
13948.52 841
13949.63 850
13950.75 846
13951.86 826
13952.98 849
13954.09 850
13955.21 846
13956.32 815
13957.44 837
13958.56 836
13959.67 826
13960.79 843
13961.90 822
13963.02 808
13964.14 817
13965.25 825
13966.37 815
13967.48 837
13968.60 816
13969.72 864
13970.83 861
13971.95 855
13973.07 846
13974.18 850
13975.30 846
13976.42 836
13977.53 829
13978.65 823
13979.77 843
13980.88 847
13982.00 817
13983.12 830
13984.23 807
13985.35 878
13986.47 869
13987.58 845
13988.70 860
13989.82 822
13990.94 862
13992.05 819
13993.17 835
13994.29 881
13995.40 828
13996.52 858
13997.64 850
13998.76 884
13999.87 854
14000.99 840
14002.11 860
14003.23 875
14004.35 853
14005.46 860
14006.58 901
14007.70 901
14008.82 891
14009.93 868
14011.05 863
14012.17 870
14013.29 900
14014.41 901
14015.52 892
14016.64 901
14017.76 865
14018.88 863
14020.00 882
14021.12 900
14022.23 898
14023.35 915
14024.47 916
14025.59 907
14026.71 944
14027.83 946
14028.95 885
14030.06 903
14031.18 919
14032.30 898
14033.42 914
14034.54 910
14035.66 952
14036.78 970
14037.90 946
14039.02 984
14040.14 945
14041.25 972
14042.37 973
14043.49 1005
14044.61 973
14045.73 992
14046.85 990
14047.97 993
14049.09 1021
14050.21 1016
14051.33 1025
14052.45 1090
14053.57 1025
14054.69 1047
14055.81 1080
14056.93 1082
14058.05 1099
14059.17 1137
14060.29 1155
14061.41 1144
14062.53 1149
14063.65 1174
14064.77 1187
14065.89 1161
14067.01 1199
14068.13 1206
14069.25 1212
14070.37 1240
14071.49 1207
14072.61 1221
14073.73 1243
14074.85 1276
14075.97 1275
14077.09 1298
14078.21 1291
14079.33 1257
14080.45 1298
14081.57 1294
14082.69 1335
14083.82 1297
14084.94 1354
14086.06 1339
14087.18 1333
14088.30 1355
14089.42 1349
14090.54 1343
14091.66 1329
14092.78 1359
14093.91 1367
14095.03 1376
14096.15 1320
14097.27 1354
14098.39 1365
14099.51 1358
14100.63 1365
14101.76 1336
14102.88 1357
14104.00 1361
14105.12 1346
14106.24 1290
14107.36 1314
14108.49 1329
14109.61 1281
14110.73 1252
14111.85 1251
14112.97 1240
14114.10 1205
14115.22 1175
14116.34 1147
14117.46 1160
14118.58 1150
14119.71 1185
14120.83 1096
14121.95 1073
14123.07 1049
14124.20 1121
14125.32 1083
14126.44 1052
14127.56 1039
14128.69 1022
14129.81 1025
14130.93 1050
14132.06 1058
14133.18 994
14134.30 982
14135.42 963
14136.55 1010
14137.67 950
14138.79 948
14139.92 956
14141.04 941
14142.16 955
14143.29 966
14144.41 972
14145.53 962
14146.66 930
14147.78 919
14148.90 931
14150.03 943
14151.15 940
14152.27 927
14153.40 930
14154.52 960
14155.64 939
14156.77 877
14157.89 905
14159.02 885
14160.14 928
14161.26 881
14162.39 902
14163.51 875
14164.64 876
14165.76 897
14166.88 867
14168.01 898
14169.13 861
14170.26 885
14171.38 897
14172.51 880
14173.63 848
14174.75 860
14175.88 864
14177.00 873
14178.13 907
14179.25 883
14180.38 871
14181.50 873
14182.63 846
14183.75 846
14184.88 854
14186.00 898
14187.13 851
14188.25 846
14189.38 845
14190.50 823
14191.63 826
14192.75 831
14193.88 864
14195.00 844
14196.13 834
14197.25 806
14198.38 829
14199.50 779
14200.63 802
14201.76 823
14202.88 817
14204.01 804
14205.13 814
14206.26 835
14207.38 817
14208.51 765
14209.64 795
14210.76 787
14211.89 799
14213.01 767
14214.14 784
14215.27 757
14216.39 800
14217.52 786
14218.64 755
14219.77 767
14220.90 780
14222.02 795
14223.15 774
14224.28 761
14225.40 750
14226.53 743
14227.66 779
14228.78 744
14229.91 759
14231.04 777
14232.16 762
14233.29 733
14234.42 739
14235.54 713
14236.67 719
14237.80 738
14238.92 749
14240.05 717
14241.18 712
14242.31 737
14243.43 705
14244.56 710
14245.69 720
14246.82 723
14247.94 725
14249.07 721
14250.20 709
14251.33 699
14252.45 730
14253.58 683
14254.71 684
14255.84 735
14256.96 711
14258.09 697
14259.22 706
14260.35 688
14261.47 680
14262.60 699
14263.73 695
14264.86 695
14265.99 657
14267.12 673
14268.24 664
14269.37 695
14270.50 683
14271.63 690
14272.76 686
14273.89 649
14275.01 647
14276.14 661
14277.27 661
14278.40 660
14279.53 660
14280.66 680
14281.79 668
14282.91 635
14284.04 638
14285.17 643
14286.30 632
14287.43 630
14288.56 639
14289.69 599
14290.82 612
14291.95 639
14293.08 606
14294.20 616
14295.33 610
14296.46 605
14297.59 598
14298.72 615
14299.85 615
14300.98 606
14302.11 598
14303.24 604
14304.37 582
14305.50 583
14306.63 571
14307.76 566
14308.89 576
14310.02 567
14311.15 556
14312.28 584
14313.41 561
14314.54 589
14315.67 576
14316.80 587
14317.93 566
14319.06 560
14320.19 575
14321.32 576
14322.45 581
14323.58 563
14324.71 550
14325.84 518
14326.97 549
14328.10 537
14329.23 560
14330.36 571
14331.49 575
14332.62 564
14333.76 516
14334.89 562
14336.02 546
14337.15 519
14338.28 551
14339.41 534
14340.54 562
14341.67 549
14342.80 538
14343.93 548
14345.07 545
14346.20 531
14347.33 548
14348.46 558
14349.59 515
14350.72 546
14351.85 536
14352.99 540
14354.12 560
14355.25 548
14356.38 541
14357.51 545
14358.64 535
14359.78 530
14360.91 540
14362.04 530
14363.17 542
14364.30 539
14365.44 540
14366.57 516
14367.70 537
14368.83 514
14369.96 529
14371.10 530
14372.23 539
14373.36 503
14374.49 542
14375.63 540
14376.76 539
14377.89 534
14379.02 513
14380.16 518
14381.29 509
14382.42 532
14383.55 541
14384.69 557
14385.82 521
14386.95 513
14388.09 512
14389.22 547
14390.35 553
14391.49 535
14392.62 530
14393.75 536
14394.89 521
14396.02 545
14397.15 529
14398.28 534
14399.42 569
14400.55 537
14401.69 544
14402.82 530
14403.95 548
14405.09 540
14406.22 551
14407.35 524
14408.49 538
14409.62 538
14410.75 552
14411.89 538
14413.02 509
14414.16 538
14415.29 582
14416.42 538
14417.56 560
14418.69 568
14419.83 553
14420.96 533
14422.10 555
14423.23 551
14424.36 563
14425.50 562
14426.63 544
14427.77 560
14428.90 571
14430.04 548
14431.17 555
14432.31 541
14433.44 557
14434.58 512
14435.71 589
14436.85 571
14437.98 572
14439.12 604
14440.25 585
14441.39 581
14442.52 557
14443.66 602
14444.79 568
14445.93 564
14447.06 548
14448.20 567
14449.33 560
14450.47 543
14451.60 576
14452.74 558
14453.87 544
14455.01 592
14456.14 559
14457.28 563
14458.42 563
14459.55 572
14460.69 572
14461.82 559
14462.96 565
14464.10 545
14465.23 568
14466.37 553
14467.50 563
14468.64 578
14469.78 562
14470.91 549
14472.05 543
14473.18 529
14474.32 556
14475.46 583
14476.59 605
14477.73 594
14478.87 592
14480.00 542
14481.14 535
14482.28 536
14483.41 553
14484.55 543
14485.69 529
14486.82 545
14487.96 553
14489.10 557
14490.23 548
14491.37 566
14492.51 561
14493.65 583
14494.78 572
14495.92 562
14497.06 550
14498.19 537
14499.33 571
14500.47 576
14501.61 579
14502.74 543
14503.88 560
14505.02 564
14506.16 573
14507.29 546
14508.43 593
14509.57 548
14510.71 579
14511.85 570
14512.98 573
14514.12 572
14515.26 586
14516.40 565
14517.54 559
14518.67 568
14519.81 585
14520.95 574
14522.09 561
14523.23 558
14524.36 575
14525.50 578
14526.64 556
14527.78 559
14528.92 574
14530.06 566
14531.19 549
14532.33 571
14533.47 559
14534.61 567
14535.75 573
14536.89 569
14538.03 545
14539.17 560
14540.31 566
14541.44 556
14542.58 575
14543.72 540
14544.86 582
14546.00 588
14547.14 585
14548.28 578
14549.42 572
14550.56 564
14551.70 578
14552.84 622
14553.98 600
14555.12 593
14556.25 569
14557.39 570
14558.53 600
14559.67 633
14560.81 608
14561.95 608
14563.09 626
14564.23 643
14565.37 609
14566.51 602
14567.65 593
14568.79 619
14569.93 613
14571.07 633
14572.21 627
14573.35 635
14574.49 645
14575.63 678
14576.77 664
14577.92 624
14579.06 706
14580.20 674
14581.34 652
14582.48 686
14583.62 658
14584.76 634
14585.90 657
14587.04 702
14588.18 691
14589.32 700
14590.46 703
14591.60 713
14592.74 703
14593.89 732
14595.03 712
14596.17 749
14597.31 774
14598.45 763
14599.59 766
14600.73 766
14601.87 774
14603.02 801
14604.16 831
14605.30 783
14606.44 785
14607.58 791
14608.72 813
14609.86 814
14611.01 795
14612.15 804
14613.29 824
14614.43 853
14615.57 851
14616.72 872
14617.86 904
14619.00 894
14620.14 901
14621.28 910
14622.43 903
14623.57 951
14624.71 919
14625.85 941
14627.00 980
14628.14 987
14629.28 986
14630.42 1031
14631.56 1033
14632.71 1052
14633.85 1051
14634.99 1012
14636.14 1038
14637.28 1038
14638.42 1044
14639.56 1087
14640.71 1090
14641.85 1073
14642.99 1025
14644.14 1037
14645.28 1039
14646.42 1008
14647.56 950
14648.71 970
14649.85 944
14650.99 919
14652.14 860
14653.28 848
14654.42 835
14655.57 836
14656.71 806
14657.85 781
14659.00 773
14660.14 766
14661.29 719
14662.43 710
14663.57 707
14664.72 697
14665.86 682
14667.00 663
14668.15 646
14669.29 657
14670.44 638
14671.58 651
14672.73 630
14673.87 634
14675.01 592
14676.16 614
14677.30 603
14678.45 593
14679.59 598
14680.74 554
14681.88 574
14683.02 577
14684.17 575
14685.31 572
14686.46 577
14687.60 560
14688.75 554
14689.89 560
14691.04 563
14692.18 550
14693.33 534
14694.47 545
14695.62 537
14696.76 544
14697.91 532
14699.05 523
14700.20 562
14701.34 521
14702.49 537
14703.63 533
14704.78 502
14705.92 567
14707.07 543
14708.22 496
14709.36 527
14710.51 509
14711.65 500
14712.80 523
14713.94 500
14715.09 513
14716.23 488
14717.38 558
14718.53 515
14719.67 510
14720.82 512
14721.96 522
14723.11 508
14724.26 519
14725.40 513
14726.55 510
14727.70 521
14728.84 500
14729.99 481
14731.13 495
14732.28 528
14733.43 521
14734.57 530
14735.72 530
14736.87 507
14738.01 514
14739.16 506
14740.31 535
14741.45 522
14742.60 523
14743.75 520
14744.89 490
14746.04 495
14747.19 479
14748.34 495
14749.48 513
14750.63 512
14751.78 509
14752.92 488
14754.07 475
14755.22 496
14756.37 483
14757.51 486
14758.66 496
14759.81 477
14760.96 449
14762.10 484
14763.25 495
14764.40 503
14765.55 473
14766.70 480
14767.84 451
14768.99 497
14770.14 473
14771.29 445
14772.43 471
14773.58 452
14774.73 448
14775.88 480
14777.03 463
14778.18 466
14779.32 452
14780.47 447
14781.62 466
14782.77 474
14783.92 424
14785.07 427
14786.21 452
14787.36 442
14788.51 468
14789.66 447
14790.81 441
14791.96 421
14793.11 457
14794.26 446
14795.40 430
14796.55 441
14797.70 448
14798.85 418
14800.00 392
14801.15 416
14802.30 399
14803.45 421
14804.60 418
14805.75 430
14806.90 415
14808.05 394
14809.19 401
14810.34 437
14811.49 413
14812.64 401
14813.79 413
14814.94 414
14816.09 408
14817.24 398
14818.39 390
14819.54 416
14820.69 412
14821.84 389
14822.99 374
14824.14 403
14825.29 411
14826.44 375
14827.59 396
14828.74 380
14829.89 392
14831.04 417
14832.19 395
14833.34 382
14834.49 398
14835.64 420
14836.79 378
14837.95 395
14839.10 372
14840.25 372
14841.40 382
14842.55 366
14843.70 379
14844.85 375
14846.00 366
14847.15 377
14848.30 385
14849.45 354
14850.60 377
14851.76 381
14852.91 336
14854.06 350
14855.21 363
14856.36 368
14857.51 365
14858.66 363
14859.81 350
14860.97 349
14862.12 375
14863.27 345
14864.42 325
14865.57 342
14866.72 356
14867.88 386
14869.03 369
14870.18 353
14871.33 353
14872.48 374
14873.64 353
14874.79 360
14875.94 339
14877.09 339
14878.24 353
14879.40 348
14880.55 318
14881.70 323
14882.85 332
14884.00 360
14885.16 370
14886.31 360
14887.46 341
14888.61 360
14889.77 374
14890.92 366
14892.07 346
14893.23 350
14894.38 342
14895.53 354
14896.68 373
14897.84 347
14898.99 341
14900.14 373
14901.30 379
14902.45 372
14903.60 321
14904.75 332
14905.91 343
14907.06 346
14908.21 349
14909.37 362
14910.52 340
14911.67 383
14912.83 383
14913.98 372
14915.14 345
14916.29 338
14917.44 377
14918.60 405
14919.75 367
14920.90 349
14922.06 359
14923.21 321
14924.37 348
14925.52 359
14926.67 361
14927.83 375
14928.98 377
14930.14 368
14931.29 344
14932.44 355
14933.60 340
14934.75 332
14935.91 350
14937.06 360
14938.22 350
14939.37 349
14940.52 339
14941.68 364
14942.83 315
14943.99 336
14945.14 391
14946.30 359
14947.45 354
14948.61 369
14949.76 375
14950.92 369
14952.07 360
14953.23 365
14954.38 381
14955.54 357
14956.69 381
14957.85 380
14959.00 386
14960.16 368
14961.31 365
14962.47 358
14963.62 394
14964.78 382
14965.94 366
14967.09 376
14968.25 335
14969.40 373
14970.56 391
14971.71 379
14972.87 362
14974.03 374
14975.18 404
14976.34 402
14977.49 386
14978.65 378
14979.81 381
14980.96 367
14982.12 367
14983.27 382
14984.43 368
14985.59 380
14986.74 372
14987.90 368
14989.06 364
14990.21 351
14991.37 358
14992.53 365
14993.68 353
14994.84 334
14996.00 352
14997.15 351
14998.31 347
14999.47 333
15000.62 314
15001.78 349
15002.94 352
15004.09 330
15005.25 340
15006.41 342
15007.56 346
15008.72 326
15009.88 342
15011.04 320
15012.19 319
15013.35 317
15014.51 329
15015.67 341
15016.82 337
15017.98 347
15019.14 321
15020.30 352
15021.45 316
15022.61 336
15023.77 304
15024.93 324
15026.08 310
15027.24 320
15028.40 353
15029.56 318
15030.72 321
15031.87 315
15033.03 323
15034.19 340
15035.35 326
15036.51 323
15037.67 346
15038.82 330
15039.98 338
15041.14 347
15042.30 319
15043.46 304
15044.62 323
15045.78 323
15046.93 332
15048.09 315
15049.25 315
15050.41 322
15051.57 324
15052.73 325
15053.89 328
15055.05 353
15056.20 335
15057.36 328
15058.52 332
15059.68 341
15060.84 336
15062.00 316
15063.16 321
15064.32 321
15065.48 361
15066.64 328
15067.80 336
15068.96 333
15070.12 345
15071.28 341
15072.44 325
15073.60 320
15074.76 342
15075.91 355
15077.07 334
15078.23 348
15079.39 349
15080.55 331
15081.71 329
15082.87 351
15084.03 320
15085.19 309
15086.35 349
15087.51 332
15088.68 316
15089.84 330
15091.00 339
15092.16 359
15093.32 337
15094.48 329
15095.64 327
15096.80 322
15097.96 352
15099.12 314
15100.28 330
15101.44 354
15102.60 357
15103.76 322
15104.92 333
15106.08 336
15107.25 331
15108.41 318
15109.57 328
15110.73 334
15111.89 358
15113.05 357
15114.21 352
15115.37 331
15116.54 328
15117.70 342
15118.86 335
15120.02 344
15121.18 341
15122.34 351
15123.50 371
15124.67 340
15125.83 364
15126.99 352
15128.15 346
15129.31 363
15130.47 351
15131.64 360
15132.80 345
15133.96 374
15135.12 368
15136.28 386
15137.45 385
15138.61 382
15139.77 382
15140.93 359
15142.10 383
15143.26 368
15144.42 382
15145.58 388
15146.75 385
15147.91 398
15149.07 340
15150.23 372
15151.40 367
15152.56 368
15153.72 385
15154.88 389
15156.05 360
15157.21 414
15158.37 429
15159.54 391
15160.70 402
15161.86 387
15163.03 386
15164.19 386
15165.35 382
15166.52 377
15167.68 394
15168.84 409
15170.01 404
15171.17 397
15172.33 407
15173.50 421
15174.66 419
15175.82 414
15176.99 458
15178.15 426
15179.31 474
15180.48 424
15181.64 437
15182.81 424
15183.97 457
15185.13 446
15186.30 430
15187.46 448
15188.63 471
15189.79 479
15190.95 492
15192.12 487
15193.28 444
15194.45 489
15195.61 462
15196.78 458
15197.94 461
15199.10 484
15200.27 488
15201.43 482
15202.60 464
15203.76 454
15204.93 478
15206.09 490
15207.26 496
15208.42 480
15209.59 484
15210.75 485
15211.92 483
15213.08 473
15214.25 477
15215.41 482
15216.58 504
15217.74 488
15218.91 486
15220.07 484
15221.24 528
15222.40 534
15223.57 487
15224.74 517
15225.90 502
15227.07 531
15228.23 522
15229.40 546
15230.56 567
15231.73 554
15232.89 529
15234.06 561
15235.23 574
15236.39 548
15237.56 552
15238.72 573
15239.89 553
15241.06 580
15242.22 577
15243.39 581
15244.56 573
15245.72 589
15246.89 553
15248.05 551
15249.22 540
15250.39 536
15251.55 559
15252.72 539
15253.89 525
15255.05 510
15256.22 510
15257.39 531
15258.55 501
15259.72 490
15260.89 493
15262.05 535
15263.22 507
15264.39 517
15265.56 496
15266.72 504
15267.89 487
15269.06 473
15270.22 469
15271.39 476
15272.56 487
15273.73 478
15274.89 466
15276.06 456
15277.23 485
15278.40 487
15279.56 456
15280.73 445
15281.90 438
15283.07 438
15284.23 449
15285.40 408
15286.57 433
15287.74 431
15288.91 475
15290.07 448
15291.24 438
15292.41 437
15293.58 462
15294.75 464
15295.92 409
15297.08 472
15298.25 403
15299.42 451
15300.59 449
15301.76 445
15302.93 438
15304.09 445
15305.26 477
15306.43 474
15307.60 450
15308.77 446
15309.94 477
15311.11 469
15312.28 445
15313.44 475
15314.61 483
15315.78 489
15316.95 478
15318.12 476
15319.29 445
15320.46 454
15321.63 486
15322.80 484
15323.97 479
15325.14 463
15326.30 482
15327.47 438
15328.64 465
15329.81 453
15330.98 466
15332.15 498
15333.32 506
15334.49 495
15335.66 473
15336.83 519
15338.00 503
15339.17 508
15340.34 495
15341.51 489
15342.68 501
15343.85 513
15345.02 529
15346.19 494
15347.36 515
15348.53 491
15349.70 528
15350.87 492
15352.04 507
15353.21 528
15354.38 588
15355.55 547
15356.72 545
15357.90 535
15359.07 562
15360.24 566
15361.41 567
15362.58 601
15363.75 590
15364.92 561
15366.09 602
15367.26 613
15368.43 588
15369.60 607
15370.77 606
15371.95 611
15373.12 586
15374.29 584
15375.46 558
15376.63 597
15377.80 592
15378.97 599
15380.15 598
15381.32 587
15382.49 586
15383.66 569
15384.83 596
15386.00 550
15387.17 566
15388.35 578
15389.52 544
15390.69 553
15391.86 543
15393.03 572
15394.21 561
15395.38 527
15396.55 511
15397.72 505
15398.89 529
15400.07 509
15401.24 528
15402.41 502
15403.58 478
15404.76 506
15405.93 481
15407.10 490
15408.27 501
15409.45 478
15410.62 479
15411.79 472
15412.96 472
15414.14 460
15415.31 453
15416.48 434
15417.66 425
15418.83 448
15420.00 439
15421.17 400
15422.35 421
15423.52 407
15424.69 417
15425.87 405
15427.04 419
15428.21 421
15429.39 415
15430.56 408
15431.73 396
15432.91 399
15434.08 420
15435.25 415
15436.43 391
15437.60 409
15438.77 402
15439.95 390
15441.12 417
15442.30 423
15443.47 379
15444.64 389
15445.82 378
15446.99 385
15448.17 376
15449.34 398
15450.51 384
15451.69 394
15452.86 360
15454.04 356
15455.21 384
15456.39 406
15457.56 396
15458.73 375
15459.91 377
15461.08 365
15462.26 362
15463.43 368
15464.61 367
15465.78 362
15466.96 397
15468.13 373
15469.31 380
15470.48 389
15471.66 376
15472.83 389
15474.01 375
15475.18 353
15476.36 379
15477.53 394
15478.71 368
15479.88 370
15481.06 404
15482.23 419
15483.41 388
15484.58 371
15485.76 376
15486.93 412
15488.11 375
15489.29 396
15490.46 388
15491.64 397
15492.81 390
15493.99 375
15495.16 402
15496.34 389
15497.52 393
15498.69 381
15499.87 400
15501.04 376
15502.22 382
15503.40 369
15504.57 369
15505.75 397
15506.92 387
15508.10 377
15509.28 368
15510.45 364
15511.63 381
15512.81 383
15513.98 376
15515.16 396
15516.34 396
15517.51 373
15518.69 372
15519.87 399
15521.04 397
15522.22 374
15523.40 379
15524.57 394
15525.75 402
15526.93 385
15528.11 401
15529.28 413
15530.46 428
15531.64 394
15532.81 397
15533.99 374
15535.17 398
15536.35 378
15537.52 396
15538.70 408
15539.88 415
15541.06 429
15542.23 424
15543.41 422
15544.59 407
15545.77 400
15546.95 413
15548.12 427
15549.30 404
15550.48 408
15551.66 425
15552.83 415
15554.01 408
15555.19 427
15556.37 412
15557.55 414
15558.73 396
15559.90 412
15561.08 409
15562.26 409
15563.44 423
15564.62 423
15565.80 428
15566.97 434
15568.15 434
15569.33 424
15570.51 458
15571.69 419
15572.87 452
15574.05 462
15575.23 430
15576.40 441
15577.58 469
15578.76 458
15579.94 472
15581.12 452
15582.30 438
15583.48 436
15584.66 447
15585.84 463
15587.02 440
15588.20 454
15589.38 473
15590.56 495
15591.73 462
15592.91 468
15594.09 484
15595.27 512
15596.45 499
15597.63 507
15598.81 485
15599.99 517
15601.17 515
15602.35 501
15603.53 511
15604.71 522
15605.89 508
15607.07 536
15608.25 527
15609.43 543
15610.61 547
15611.79 544
15612.97 549
15614.15 558
15615.33 547
15616.51 555
15617.69 549
15618.88 552
15620.06 568
15621.24 584
15622.42 571
15623.60 591
15624.78 574
15625.96 603
15627.14 632
15628.32 609
15629.50 596
15630.68 621
15631.86 627
15633.05 648
15634.23 617
15635.41 635
15636.59 641
15637.77 640
15638.95 640
15640.13 603
15641.31 603
15642.50 621
15643.68 641
15644.86 632
15646.04 638
15647.22 636
15648.40 642
15649.58 628
15650.77 665
15651.95 655
15653.13 674
15654.31 676
15655.49 645
15656.68 664
15657.86 628
15659.04 646
15660.22 664
15661.40 655
15662.59 644
15663.77 654
15664.95 684
15666.13 719
15667.32 686
15668.50 662
15669.68 662
15670.86 701
15672.05 673
15673.23 675
15674.41 671
15675.59 658
15676.78 647
15677.96 650
15679.14 628
15680.32 664
15681.51 661
15682.69 646
15683.87 623
15685.06 589
15686.24 596
15687.42 614
15688.61 627
15689.79 594
15690.97 592
15692.16 598
15693.34 546
15694.52 588
15695.71 598
15696.89 601
15698.07 575
15699.26 591
15700.44 587
15701.62 610
15702.81 595
15703.99 583
15705.17 567
15706.36 626
15707.54 612
15708.73 582
15709.91 545
15711.09 592
15712.28 595
15713.46 596
15714.65 625
15715.83 619
15717.02 646
15718.20 607
15719.38 651
15720.57 635
15721.75 683
15722.94 642
15724.12 662
15725.31 633
15726.49 657
15727.68 666
15728.86 662
15730.04 676
15731.23 670
15732.41 664
15733.60 625
15734.78 665
15735.97 680
15737.15 672
15738.34 700
15739.52 685
15740.71 717
15741.89 722
15743.08 713
15744.27 707
15745.45 699
15746.64 701
15747.82 755
15749.01 739
15750.19 733
15751.38 768
15752.56 750
15753.75 788
15754.93 768
15756.12 786
15757.31 798
15758.49 792
15759.68 760
15760.86 782
15762.05 802
15763.24 761
15764.42 801
15765.61 790
15766.79 766
15767.98 752
15769.17 765
15770.35 779
15771.54 771
15772.72 761
15773.91 731
15775.10 758
15776.28 755
15777.47 774
15778.66 732
15779.84 687
15781.03 709
15782.22 694
15783.40 703
15784.59 729
15785.78 717
15786.96 654
15788.15 666
15789.34 676
15790.53 648
15791.71 660
15792.90 645
15794.09 651
15795.27 670
15796.46 653
15797.65 592
15798.84 621
15800.02 640
15801.21 641
15802.40 597
15803.59 597
15804.77 596
15805.96 610
15807.15 595
15808.34 575
15809.52 563
15810.71 567
15811.90 565
15813.09 598
15814.28 560
15815.46 549
15816.65 554
15817.84 554
15819.03 573
15820.22 581
15821.40 570
15822.59 569
15823.78 559
15824.97 570
15826.16 536
15827.35 538
15828.53 555
15829.72 556
15830.91 547
15832.10 556
15833.29 520
15834.48 543
15835.67 572
15836.85 566
15838.04 546
15839.23 528
15840.42 557
15841.61 588
15842.80 559
15843.99 527
15845.18 569
15846.37 595
15847.55 539
15848.74 549
15849.93 534
15851.12 556
15852.31 568
15853.50 560
15854.69 541
15855.88 551
15857.07 570
15858.26 561
15859.45 573
15860.64 546
15861.83 532
15863.02 539
15864.21 569
15865.40 551
15866.59 555
15867.78 568
15868.97 570
15870.16 580
15871.35 563
15872.54 573
15873.73 573
15874.92 558
15876.11 552
15877.30 560
15878.49 597
15879.68 574
15880.87 593
15882.06 599
15883.25 563
15884.44 608
15885.63 605
15886.82 603
15888.01 632
15889.20 615
15890.39 599
15891.59 624
15892.78 659
15893.97 638
15895.16 646
15896.35 616
15897.54 684
15898.73 667
15899.92 660
15901.11 668
15902.30 672
15903.50 681
15904.69 648
15905.88 663
15907.07 690
15908.26 691
15909.45 686
15910.64 673
15911.84 710
15913.03 711
15914.22 734
15915.41 744
15916.60 701
15917.79 713
15918.99 712
15920.18 717
15921.37 747
15922.56 740
15923.75 740
15924.95 738
15926.14 714
15927.33 712
15928.52 690
15929.71 737
15930.91 719
15932.10 751
15933.29 759
15934.48 723
15935.68 716
15936.87 734
15938.06 690
15939.25 690
15940.45 703
15941.64 711
15942.83 727
15944.03 684
15945.22 644
15946.41 690
15947.60 653
15948.80 664
15949.99 679
15951.18 631
15952.38 612
15953.57 598
15954.76 579
15955.96 573
15957.15 597
15958.34 546
15959.54 515
15960.73 541
15961.92 516
15963.12 521
15964.31 518
15965.50 500
15966.70 496
15967.89 507
15969.08 495
15970.28 490
15971.47 466
15972.67 452
15973.86 467
15975.05 465
15976.25 466
15977.44 436
15978.64 448
15979.83 468
15981.02 424
15982.22 433
15983.41 421
15984.61 420
15985.80 456
15987.00 427
15988.19 421
15989.38 413
15990.58 431
15991.77 416
15992.97 401
15994.16 411
15995.36 429
15996.55 414
15997.75 420
15998.94 410
16000.14 388
16001.33 412
16002.53 394
16003.72 401
16004.92 389
16006.11 408
16007.31 404
16008.50 388
16009.70 395
16010.89 381
16012.09 369
16013.28 393
16014.48 408
16015.67 406
16016.87 400
16018.07 392
16019.26 383
16020.46 379
16021.65 403
16022.85 386
16024.04 405
16025.24 381
16026.44 399
16027.63 355
16028.83 400
16030.02 378
16031.22 337
16032.42 366
16033.61 347
16034.81 400
16036.00 384
16037.20 392
16038.40 362
16039.59 365
16040.79 368
16041.99 407
16043.18 369
16044.38 365
16045.58 357
16046.77 372
16047.97 370
16049.17 353
16050.36 389
16051.56 372
16052.76 402
16053.95 389
16055.15 348
16056.35 335
16057.54 338
16058.74 361
16059.94 370
16061.14 349
16062.33 347
16063.53 375
16064.73 394
16065.92 361
16067.12 366
16068.32 352
16069.52 340
16070.71 345
16071.91 366
16073.11 373
16074.31 334
16075.50 328
16076.70 359
16077.90 377
16079.10 341
16080.30 364
16081.49 363
16082.69 370
16083.89 344
16085.09 332
16086.29 364
16087.48 350
16088.68 336
16089.88 345
16091.08 344
16092.28 317
16093.48 333
16094.67 343
16095.87 348
16097.07 329
16098.27 335
16099.47 307
16100.67 326
16101.87 336
16103.06 316
16104.26 327
16105.46 326
16106.66 311
16107.86 306
16109.06 305
16110.26 288
16111.46 321
16112.66 297
16113.86 325
16115.05 281
16116.25 310
16117.45 316
16118.65 334
16119.85 304
16121.05 322
16122.25 314
16123.45 312
16124.65 307
16125.85 305
16127.05 323
16128.25 309
16129.45 311
16130.65 322
16131.85 335
16133.05 312
16134.25 316
16135.45 295
16136.65 298
16137.85 308
16139.05 301
16140.25 276
16141.45 297
16142.65 309
16143.85 300
16145.05 285
16146.25 276
16147.45 313
16148.65 332
16149.85 338
16151.05 284
16152.25 300
16153.45 299
16154.65 299
16155.85 315
16157.05 319
16158.25 336
16159.46 316
16160.66 312
16161.86 306
16163.06 306
16164.26 318
16165.46 313
16166.66 309
16167.86 296
16169.06 289
16170.27 277
16171.47 299
16172.67 307
16173.87 297
16175.07 312
16176.27 319
16177.47 287
16178.67 271
16179.88 289
16181.08 284
16182.28 292
16183.48 292
16184.68 311
16185.89 322
16187.09 294
16188.29 300
16189.49 285
16190.69 316
16191.90 313
16193.10 326
16194.30 314
16195.50 306
16196.70 300
16197.91 312
16199.11 305
16200.31 311
16201.51 302
16202.72 298
16203.92 326
16205.12 293
16206.32 300
16207.53 315
16208.73 337
16209.93 294
16211.13 308
16212.34 311
16213.54 328
16214.74 298
16215.95 288
16217.15 291
16218.35 300
16219.55 320
16220.76 322
16221.96 324
16223.16 309
16224.37 325
16225.57 314
16226.77 336
16227.98 301
16229.18 333
16230.38 338
16231.59 325
16232.79 322
16233.99 331
16235.20 319
16236.40 341
16237.61 327
16238.81 349
16240.01 341
16241.22 337
16242.42 365
16243.63 352
16244.83 370
16246.03 331
16247.24 364
16248.44 354
16249.65 324
16250.85 346
16252.05 332
16253.26 317
16254.46 333
16255.67 357
16256.87 359
16258.08 358
16259.28 335
16260.49 346
16261.69 366
16262.89 352
16264.10 355
16265.30 364
16266.51 343
16267.71 368
16268.92 333
16270.12 348
16271.33 350
16272.53 343
16273.74 360
16274.94 371
16276.15 362
16277.35 364
16278.56 370
16279.77 358
16280.97 354
16282.18 378
16283.38 365
16284.59 350
16285.79 358
16287.00 367
16288.20 351
16289.41 370
16290.61 346
16291.82 377
16293.03 367
16294.23 347
16295.44 361
16296.64 335
16297.85 341
16299.06 339
16300.26 346
16301.47 353
16302.67 352
16303.88 363
16305.09 337
16306.29 338
16307.50 340
16308.71 324
16309.91 348
16311.12 375
16312.33 348
16313.53 344
16314.74 332
16315.95 319
16317.15 362
16318.36 351
16319.57 345
16320.77 355
16321.98 332
16323.19 329
16324.39 354
16325.60 359
16326.81 319
16328.01 340
16329.22 371
16330.43 337
16331.64 325
16332.84 317
16334.05 322
16335.26 343
16336.47 316
16337.67 316
16338.88 295
16340.09 310
16341.30 317
16342.50 332
16343.71 321
16344.92 331
16346.13 307
16347.33 329
16348.54 301
16349.75 311
16350.96 326
16352.17 302
16353.37 295
16354.58 304
16355.79 300
16357.00 277
16358.21 292
16359.41 300
16360.62 300
16361.83 284
16363.04 275
16364.25 311
16365.46 306
16366.67 290
16367.87 281
16369.08 303
16370.29 291
16371.50 293
16372.71 274
16373.92 295
16375.13 285
16376.34 301
16377.54 286
16378.75 274
16379.96 290
16381.17 297
16382.38 296
16383.59 308
16384.80 287
16386.01 282
16387.22 299
16388.43 300
16389.64 298
16390.85 295
16392.05 294
16393.26 297
16394.47 275
16395.68 299
16396.89 317
16398.10 311
16399.31 310
16400.52 297
16401.73 285
16402.94 310
16404.15 306
16405.36 291
16406.57 292
16407.78 319
16408.99 322
16410.20 301
16411.41 304
16412.62 295
16413.83 297
16415.04 272
16416.25 320
16417.46 282
16418.67 289
16419.88 291
16421.10 275
16422.31 299
16423.52 297
16424.73 295
16425.94 289
16427.15 290
16428.36 327
16429.57 318
16430.78 316
16431.99 297
16433.20 277
16434.41 298
16435.63 276
16436.84 283
16438.05 305
16439.26 290
16440.47 299
16441.68 308
16442.89 303
16444.10 314
16445.32 308
16446.53 303
16447.74 313
16448.95 304
16450.16 302
16451.37 295
16452.59 296
16453.80 291
16455.01 304
16456.22 338
16457.43 289
16458.64 306
16459.86 286
16461.07 305
16462.28 297
16463.49 288
16464.70 270
16465.92 288
16467.13 278
16468.34 282
16469.55 274
16470.77 280
16471.98 283
16473.19 287
16474.40 289
16475.62 290
16476.83 266
16478.04 296
16479.25 282
16480.47 318
16481.68 285
16482.89 287
16484.11 295
16485.32 297
16486.53 304
16487.74 299
16488.96 299
16490.17 265
16491.38 271
16492.60 292
16493.81 290
16495.02 282
16496.24 281
16497.45 302
16498.66 311
16499.88 295
16501.09 298
16502.30 286
16503.52 271
16504.73 300
16505.94 265
16507.16 290
16508.37 291
16509.59 291
16510.80 328
16512.01 290
16513.23 315
16514.44 309
16515.66 323
16516.87 323
16518.08 320
16519.30 319
16520.51 335
16521.73 325
16522.94 322
16524.16 307
16525.37 317
16526.58 311
16527.80 314
16529.01 322
16530.23 338
16531.44 316
16532.66 338
16533.87 343
16535.09 347
16536.30 342
16537.52 329
16538.73 369
16539.95 362
16541.16 382
16542.38 378
16543.59 373
16544.81 364
16546.02 366
16547.24 379
16548.45 376
16549.67 389
16550.88 402
16552.10 350
16553.31 381
16554.53 405
16555.74 379
16556.96 393
16558.18 426
16559.39 390
16560.61 394
16561.82 434
16563.04 393
16564.25 390
16565.47 412
16566.69 425
16567.90 429
16569.12 384
16570.33 376
16571.55 395
16572.77 422
16573.98 403
16575.20 396
16576.41 369
16577.63 390
16578.85 366
16580.06 382
16581.28 388
16582.50 396
16583.71 384
16584.93 379
16586.15 378
16587.36 391
16588.58 375
16589.80 369
16591.01 359
16592.23 338
16593.45 368
16594.66 349
16595.88 352
16597.10 341
16598.32 335
16599.53 342
16600.75 344
16601.97 332
16603.18 314
16604.40 302
16605.62 333
16606.84 295
16608.05 310
16609.27 332
16610.49 289
16611.71 297
16612.92 305
16614.14 311
16615.36 314
16616.58 312
16617.79 298
16619.01 310
16620.23 296
16621.45 299
16622.67 293
16623.88 277
16625.10 285
16626.32 282
16627.54 284
16628.76 285
16629.97 308
16631.19 296
16632.41 274
16633.63 286
16634.85 270
16636.07 257
16637.29 293
16638.50 283
16639.72 255
16640.94 258
16642.16 282
16643.38 273
16644.60 266
16645.82 286
16647.03 282
16648.25 306
16649.47 280
16650.69 308
16651.91 293
16653.13 282
16654.35 298
16655.57 273
16656.79 266
16658.01 288
16659.23 261
16660.45 261
16661.66 271
16662.88 264
16664.10 283
16665.32 259
16666.54 288
16667.76 263
16668.98 293
16670.20 267
16671.42 261
16672.64 248
16673.86 257
16675.08 239
16676.30 250
16677.52 279
16678.74 281
16679.96 277
16681.18 267
16682.40 282
16683.62 259
16684.84 263
16686.06 262
16687.28 275
16688.50 273
16689.72 299
16690.94 279
16692.16 279
16693.39 259
16694.61 282
16695.83 273
16697.05 291
16698.27 249
16699.49 272
16700.71 275
16701.93 266
16703.15 281
16704.37 276
16705.59 274
16706.81 262
16708.04 263
16709.26 242
16710.48 255
16711.70 253
16712.92 251
16714.14 267
16715.36 273
16716.58 261
16717.81 272
16719.03 280
16720.25 262
16721.47 268
16722.69 261
16723.91 248
16725.14 247
16726.36 255
16727.58 240
16728.80 256
16730.02 278
16731.24 282
16732.47 263
16733.69 264
16734.91 259
16736.13 264
16737.36 267
16738.58 251
16739.80 265
16741.02 282
16742.24 277
16743.47 254
16744.69 244
16745.91 245
16747.13 254
16748.36 253
16749.58 265
16750.80 256
16752.02 268
16753.25 256
16754.47 237
16755.69 269
16756.92 229
16758.14 246
16759.36 249
16760.59 260
16761.81 277
16763.03 241
16764.25 241
16765.48 237
16766.70 229
16767.92 254
16769.15 263
16770.37 275
16771.59 239
16772.82 254
16774.04 269
16775.27 246
16776.49 258
16777.71 238
16778.94 264
16780.16 269
16781.38 256
16782.61 248
16783.83 251
16785.06 242
16786.28 260
16787.50 245
16788.73 258
16789.95 232
16791.18 268
16792.40 259
16793.62 256
16794.85 255
16796.07 256
16797.30 289
16798.52 273
16799.75 264
16800.97 255
16802.19 253
16803.42 250
16804.64 284
16805.87 255
16807.09 269
16808.32 256
16809.54 263
16810.77 268
16811.99 262
16813.22 279
16814.44 254
16815.67 279
16816.89 267
16818.12 257
16819.34 264
16820.57 299
16821.79 269
16823.02 281
16824.24 268
16825.47 285
16826.70 286
16827.92 305
16829.15 306
16830.37 256
16831.60 295
16832.82 306
16834.05 291
16835.27 290
16836.50 292
16837.73 304
16838.95 308
16840.18 311
16841.40 305
16842.63 327
16843.86 292
16845.08 299
16846.31 341
16847.53 315
16848.76 340
16849.99 328
16851.21 319
16852.44 308
16853.67 315
16854.89 322
16856.12 337
16857.35 325
16858.57 325
16859.80 333
16861.03 340
16862.25 359
16863.48 340
16864.71 348
16865.93 372
16867.16 343
16868.39 338
16869.61 369
16870.84 392
16872.07 380
16873.30 400
16874.52 388
16875.75 401
16876.98 360
16878.20 389
16879.43 397
16880.66 395
16881.89 366
16883.11 404
16884.34 414
16885.57 419
16886.80 393
16888.02 406
16889.25 410
16890.48 446
16891.71 408
16892.94 445
16894.16 412
16895.39 435
16896.62 440
16897.85 396
16899.08 427
16900.30 436
16901.53 424
16902.76 415
16903.99 402
16905.22 401
16906.45 403
16907.67 396
16908.90 392
16910.13 404
16911.36 386
16912.59 404
16913.82 352
16915.04 362
16916.27 373
16917.50 371
16918.73 389
16919.96 344
16921.19 359
16922.42 356
16923.65 349
16924.88 376
16926.10 338
16927.33 372
16928.56 356
16929.79 344
16931.02 361
16932.25 338
16933.48 372
16934.71 366
16935.94 344
16937.17 344
16938.40 354
16939.63 355
16940.86 373
16942.09 359
16943.32 372
16944.55 371
16945.78 343
16947.01 373
16948.24 356
16949.47 353
16950.70 348
16951.93 373
16953.16 351
16954.39 358
16955.62 333
16956.85 342
16958.08 339
16959.31 308
16960.54 349
16961.77 353
16963.00 346
16964.23 322
16965.46 344
16966.69 356
16967.92 332
16969.15 353
16970.38 348
16971.61 360
16972.84 347
16974.07 334
16975.30 346
16976.54 348
16977.77 328
16979.00 334
16980.23 329
16981.46 332
16982.69 322
16983.92 343
16985.15 302
16986.38 322
16987.62 305
16988.85 344
16990.08 295
16991.31 325
16992.54 292
16993.77 316
16995.00 331
16996.24 293
16997.47 287
16998.70 296
16999.93 282
17001.16 290
17002.39 307
17003.63 313
17004.86 275
17006.09 288
17007.32 312
17008.55 286
17009.79 296
17011.02 277
17012.25 279
17013.48 281
17014.72 295
17015.95 307
17017.18 295
17018.41 294
17019.64 300
17020.88 290
17022.11 274
17023.34 291
17024.58 321
17025.81 285
17027.04 275
17028.27 292
17029.51 277
17030.74 269
17031.97 273
17033.21 273
17034.44 274
17035.67 291
17036.90 272
17038.14 263
17039.37 268
17040.60 263
17041.84 275
17043.07 265
17044.30 277
17045.54 255
17046.77 262
17048.00 294
17049.24 262
17050.47 259
17051.70 249
17052.94 293
17054.17 262
17055.41 258
17056.64 278
17057.87 275
17059.11 273
17060.34 256
17061.58 275
17062.81 249
17064.04 252
17065.28 259
17066.51 265
17067.75 242
17068.98 257
17070.21 253
17071.45 246
17072.68 238
17073.92 249
17075.15 259
17076.39 296
17077.62 249
17078.86 265
17080.09 249
17081.33 247
17082.56 238
17083.80 266
17085.03 262
17086.26 226
17087.50 247
17088.73 256
17089.97 257
17091.20 243
17092.44 255
17093.68 256
17094.91 239
17096.15 233
17097.38 236
17098.62 242
17099.85 230
17101.09 235
17102.32 239
17103.56 244
17104.79 262
17106.03 256
17107.26 243
17108.50 253
17109.74 244
17110.97 236
17112.21 239
17113.44 236
17114.68 228
17115.92 246
17117.15 229
17118.39 236
17119.62 238
17120.86 241
17122.10 239
17123.33 244
17124.57 228
17125.80 226
17127.04 236
17128.28 227
17129.51 235
17130.75 243
17131.99 232
17133.22 227
17134.46 234
17135.70 242
17136.93 216
17138.17 224
17139.41 235
17140.64 226
17141.88 220
17143.12 233
17144.35 229
17145.59 228
17146.83 223
17148.07 210
17149.30 208
17150.54 213
17151.78 221
17153.02 197
17154.25 197
17155.49 224
17156.73 208
17157.96 222
17159.20 240
17160.44 219
17161.68 236
17162.92 213
17164.15 223
17165.39 222
17166.63 230
17167.87 213
17169.10 209
17170.34 215
17171.58 220
17172.82 225
17174.06 212
17175.29 200
17176.53 214
17177.77 219
17179.01 225
17180.25 235
17181.49 218
17182.72 233
17183.96 219
17185.20 221
17186.44 209
17187.68 219
17188.92 213
17190.15 232
17191.39 213
17192.63 221
17193.87 213
17195.11 225
17196.35 198
17197.59 180
17198.83 186
17200.07 208
17201.30 216
17202.54 210
17203.78 221
17205.02 219
17206.26 216
17207.50 202
17208.74 213
17209.98 221
17211.22 204
17212.46 217
17213.70 221
17214.94 212
17216.18 206
17217.42 224
17218.66 195
17219.90 207
17221.14 206
17222.38 222
17223.62 219
17224.86 194
17226.10 170
17227.34 194
17228.58 210
17229.82 212
17231.06 197
17232.30 202
17233.54 191
17234.78 204
17236.02 193
17237.26 203
17238.50 188
17239.74 190
17240.98 202
17242.22 187
17243.46 199
17244.70 200
17245.94 192
17247.18 196
17248.42 197
17249.66 180
17250.90 211
17252.14 231
17253.39 197
17254.63 201
17255.87 178
17257.11 198
17258.35 209
17259.59 200
17260.83 208
17262.07 181
17263.31 180
17264.56 193
17265.80 189
17267.04 194
17268.28 203
17269.52 202
17270.76 201
17272.00 168
17273.25 188
17274.49 201
17275.73 199
17276.97 199
17278.21 191
17279.45 201
17280.70 189
17281.94 170
17283.18 205
17284.42 194
17285.66 199
17286.91 184
17288.15 207
17289.39 218
17290.63 189
17291.88 184
17293.12 206
17294.36 197
17295.60 184
17296.85 172
17298.09 191
17299.33 212
17300.57 196
17301.82 186
17303.06 199
17304.30 182
17305.54 193
17306.79 192
17308.03 200
17309.27 180
17310.52 177
17311.76 210
17313.00 204
17314.25 178
17315.49 190
17316.73 182
17317.97 190
17319.22 171
17320.46 187
17321.71 172
17322.95 202
17324.19 221
17325.44 218
17326.68 205
17327.92 209
17329.17 194
17330.41 178
17331.65 169
17332.90 180
17334.14 191
17335.39 218
17336.63 204
17337.87 191
17339.12 191
17340.36 192
17341.61 193
17342.85 200
17344.09 192
17345.34 195
17346.58 195
17347.83 184
17349.07 198
17350.32 174
17351.56 170
17352.80 192
17354.05 196
17355.29 172
17356.54 189
17357.78 184
17359.03 177
17360.27 206
17361.52 182
17362.76 201
17364.01 200
17365.25 196
17366.50 205
17367.74 212
17368.99 230
17370.23 210
17371.48 199
17372.72 191
17373.97 201
17375.21 202
17376.46 182
17377.70 172
17378.95 204
17380.19 200
17381.44 185
17382.69 188
17383.93 184
17385.18 196
17386.42 193
17387.67 178
17388.91 201
17390.16 194
17391.41 183
17392.65 199
17393.90 217
17395.14 201
17396.39 182
17397.64 208
17398.88 201
17400.13 209
17401.37 184
17402.62 211
17403.87 187
17405.11 190
17406.36 179
17407.61 167
17408.85 192
17410.10 203
17411.35 201
17412.59 188
17413.84 192
17415.09 179
17416.33 191
17417.58 180
17418.83 209
17420.07 211
17421.32 181
17422.57 180
17423.82 173
17425.06 179
17426.31 205
17427.56 208
17428.80 201
17430.05 170
17431.30 183
17432.55 210
17433.79 219
17435.04 203
17436.29 197
17437.54 179
17438.78 198
17440.03 201
17441.28 181
17442.53 191
17443.77 208
17445.02 199
17446.27 197
17447.52 204
17448.77 190
17450.01 200
17451.26 199
17452.51 188
17453.76 193
17455.01 192
17456.25 224
17457.50 222
17458.75 200
17460.00 177
17461.25 195
17462.50 204
17463.74 195
17464.99 196
17466.24 190
17467.49 194
17468.74 216
17469.99 216
17471.24 230
17472.49 206
17473.73 198
17474.98 214
17476.23 206
17477.48 189
17478.73 187
17479.98 217
17481.23 201
17482.48 204
17483.73 198
17484.98 217
17486.23 201
17487.47 209
17488.72 202
17489.97 221
17491.22 225
17492.47 197
17493.72 199
17494.97 213
17496.22 230
17497.47 199
17498.72 224
17499.97 223
17501.22 199
17502.47 210
17503.72 219
17504.97 208
17506.22 225
17507.47 214
17508.72 197
17509.97 214
17511.22 205
17512.47 212
17513.72 231
17514.97 206
17516.22 227
17517.47 244
17518.72 223
17519.97 225
17521.22 215
17522.47 227
17523.72 213
17524.98 235
17526.23 205
17527.48 209
17528.73 237
17529.98 252
17531.23 233
17532.48 235
17533.73 239
17534.98 215
17536.23 220
17537.48 224
17538.74 221
17539.99 230
17541.24 249
17542.49 209
17543.74 220
17544.99 232
17546.24 249
17547.50 229
17548.75 219
17550.00 239
17551.25 256
17552.50 247
17553.75 236
17555.01 225
17556.26 245
17557.51 231
17558.76 243
17560.01 237
17561.26 221
17562.52 228
17563.77 256
17565.02 260
17566.27 254
17567.53 246
17568.78 240
17570.03 249
17571.28 260
17572.53 249
17573.79 269
17575.04 238
17576.29 228
17577.54 245
17578.80 244
17580.05 245
17581.30 245
17582.56 239
17583.81 226
17585.06 245
17586.31 229
17587.57 250
17588.82 261
17590.07 262
17591.33 257
17592.58 274
17593.83 240
17595.08 246
17596.34 256
17597.59 280
17598.84 256
17600.10 269
17601.35 245
17602.61 286
17603.86 250
17605.11 253
17606.37 267
17607.62 293
17608.87 263
17610.13 264
17611.38 283
17612.63 251
17613.89 289
17615.14 292
17616.40 305
17617.65 278
17618.90 294
17620.16 280
17621.41 265
17622.67 301
17623.92 284
17625.17 273
17626.43 280
17627.68 269
17628.94 257
17630.19 287
17631.45 264
17632.70 293
17633.96 284
17635.21 305
17636.47 269
17637.72 262
17638.97 276
17640.23 288
17641.48 263
17642.74 281
17643.99 287
17645.25 275
17646.50 281
17647.76 288
17649.01 286
17650.27 276
17651.52 258
17652.78 266
17654.04 277
17655.29 265
17656.55 268
17657.80 254
17659.06 269
17660.31 254
17661.57 246
17662.82 260
17664.08 267
17665.33 246
17666.59 232
17667.85 264
17669.10 264
17670.36 252
17671.61 273
17672.87 257
17674.13 235
17675.38 242
17676.64 234
17677.89 234
17679.15 263
17680.41 264
17681.66 240
17682.92 233
17684.18 220
17685.43 239
17686.69 240
17687.95 226
17689.20 229
17690.46 244
17691.71 255
17692.97 245
17694.23 238
17695.49 233
17696.74 219
17698.00 203
17699.26 198
17700.51 224
17701.77 225
17703.03 232
17704.28 213
17705.54 231
17706.80 223
17708.06 223
17709.31 229
17710.57 214
17711.83 204
17713.08 204
17714.34 242
17715.60 221
17716.86 226
17718.11 212
17719.37 196
17720.63 219
17721.89 197
17723.15 223
17724.40 247
17725.66 213
17726.92 200
17728.18 222
17729.43 224
17730.69 202
17731.95 205
17733.21 209
17734.47 217
17735.73 191
17736.98 214
17738.24 215
17739.50 221
17740.76 211
17742.02 231
17743.28 224
17744.53 193
17745.79 219
17747.05 212
17748.31 240
17749.57 199
17750.83 231
17752.09 231
17753.34 224
17754.60 213
17755.86 196
17757.12 214
17758.38 210
17759.64 204
17760.90 219
17762.16 205
17763.42 207
17764.68 193
17765.94 218
17767.19 203
17768.45 198
17769.71 191
17770.97 226
17772.23 196
17773.49 187
17774.75 226
17776.01 194
17777.27 197
17778.53 178
17779.79 204
17781.05 192
17782.31 203
17783.57 196
17784.83 191
17786.09 209
17787.35 189
17788.61 195
17789.87 205
17791.13 193
17792.39 187
17793.65 198
17794.91 198
17796.17 213
17797.43 210
17798.69 212
17799.95 200
17801.21 184
17802.47 201
17803.73 203
17805.00 197
17806.26 191
17807.52 167
17808.78 176
17810.04 184
17811.30 196
17812.56 181
17813.82 178
17815.08 153
17816.34 187
17817.60 194
17818.87 190
17820.13 166
17821.39 180
17822.65 209
17823.91 202
17825.17 189
17826.43 184
17827.69 181
17828.96 181
17830.22 171
17831.48 197
17832.74 194
17834.00 163
17835.26 180
17836.53 187
17837.79 187
17839.05 187
17840.31 198
17841.57 199
17842.84 184
17844.10 168
17845.36 178
17846.62 196
17847.88 177
17849.15 190
17850.41 166
17851.67 175
17852.93 181
17854.20 182
17855.46 175
17856.72 175
17857.98 170
17859.25 173
17860.51 194
17861.77 192
17863.03 159
17864.30 174
17865.56 181
17866.82 184
17868.09 152
17869.35 170
17870.61 171
17871.87 172
17873.14 183
17874.40 169
17875.66 199
17876.93 168
17878.19 180
17879.45 169
17880.72 185
17881.98 172
17883.24 170
17884.51 177
17885.77 159
17887.03 168
17888.30 172
17889.56 172
17890.83 152
17892.09 174
17893.35 197
17894.62 164
17895.88 185
17897.14 161
17898.41 171
17899.67 190
17900.94 165
17902.20 176
17903.46 163
17904.73 169
17905.99 170
17907.26 175
17908.52 165
17909.79 173
17911.05 167
17912.32 149
17913.58 174
17914.84 156
17916.11 165
17917.37 173
17918.64 183
17919.90 168
17921.17 171
17922.43 154
17923.70 158
17924.96 170
17926.23 176
17927.49 178
17928.76 166
17930.02 172
17931.29 163
17932.55 188
17933.82 156
17935.08 169
17936.35 174
17937.61 162
17938.88 166
17940.14 162
17941.41 173
17942.68 181
17943.94 158
17945.21 166
17946.47 168
17947.74 175
17949.00 182
17950.27 174
17951.54 171
17952.80 156
17954.07 158
17955.33 174
17956.60 176
17957.87 174
17959.13 160
17960.40 184
17961.66 159
17962.93 159
17964.20 181
17965.46 165
17966.73 155
17968.00 149
17969.26 172
17970.53 160
17971.80 158
17973.06 178
17974.33 175
17975.60 157
17976.86 166
17978.13 163
17979.40 166
17980.66 159
17981.93 166
17983.20 181
17984.46 170
17985.73 171
17987.00 169
17988.26 158
17989.53 160
17990.80 163
17992.07 156
17993.33 153
17994.60 169
17995.87 152
17997.14 164
17998.40 143
17999.67 158
18000.94 182
18002.21 177
18003.47 165
18004.74 154
18006.01 158
18007.28 176
18008.55 176
18009.81 146
18011.08 167
18012.35 166
18013.62 181
18014.89 143
18016.15 173
18017.42 169
18018.69 156
18019.96 165
18021.23 162
18022.49 172
18023.76 152
18025.03 156
18026.30 154
18027.57 163
18028.84 159
18030.11 154
18031.37 172
18032.64 174
18033.91 165
18035.18 157
18036.45 157
18037.72 161
18038.99 151
18040.26 211
18041.53 159
18042.79 161
18044.06 168
18045.33 171
18046.60 185
18047.87 169
18049.14 169
18050.41 169
18051.68 192
18052.95 149
18054.22 166
18055.49 162
18056.76 157
18058.03 165
18059.30 186
18060.57 166
18061.84 132
18063.11 166
18064.38 179
18065.65 190
18066.92 177
18068.19 175
18069.46 161
18070.73 157
18072.00 148
18073.27 143
18074.54 160
18075.81 167
18077.08 174
18078.35 168
18079.62 154
18080.89 174
18082.16 175
18083.43 177
18084.70 166
18085.97 168
18087.24 158
18088.51 168
18089.78 180
18091.05 160
18092.32 166
18093.59 183
18094.87 183
18096.14 163
18097.41 190
18098.68 185
18099.95 162
18101.22 164
18102.49 168
18103.76 189
18105.03 162
18106.31 195
18107.58 194
18108.85 180
18110.12 162
18111.39 192
18112.66 170
18113.93 161
18115.21 180
18116.48 189
18117.75 168
18119.02 161
18120.29 166
18121.56 181
18122.84 179
18124.11 164
18125.38 173
18126.65 173
18127.92 181
18129.20 164
18130.47 192
18131.74 151
18133.01 170
18134.29 174
18135.56 169
18136.83 162
18138.10 124
18139.38 178
18140.65 194
18141.92 178
18143.19 148
18144.47 174
18145.74 179
18147.01 172
18148.28 180
18149.56 193
18150.83 161
18152.10 151
18153.38 177
18154.65 185
18155.92 172
18157.19 142
18158.47 155
18159.74 184
18161.01 189
18162.29 147
18163.56 160
18164.83 168
18166.11 171
18167.38 161
18168.65 170
18169.93 164
18171.20 170
18172.48 161
18173.75 171
18175.02 160
18176.30 145
18177.57 168
18178.84 163
18180.12 151
18181.39 140
18182.67 168
18183.94 142
18185.21 147
18186.49 157
18187.76 176
18189.04 151
18190.31 164
18191.59 159
18192.86 154
18194.13 158
18195.41 150
18196.68 172
18197.96 176
18199.23 144
18200.51 152
18201.78 156
18203.06 153
18204.33 148
18205.61 147
18206.88 158
18208.16 149
18209.43 151
18210.71 156
18211.98 187
18213.26 164
18214.53 166
18215.81 162
18217.08 172
18218.36 177
18219.63 171
18220.91 166
18222.18 147
18223.46 160
18224.73 155
18226.01 152
18227.28 174
18228.56 166
18229.84 159
18231.11 169
18232.39 166
18233.66 131
18234.94 158
18236.21 168
18237.49 159
18238.77 149
18240.04 148
18241.32 178
18242.59 142
18243.87 158
18245.15 177
18246.42 149
18247.70 183
18248.98 181
18250.25 172
18251.53 144
18252.81 162
18254.08 176
18255.36 182
18256.63 165
18257.91 151
18259.19 169
18260.46 159
18261.74 180
18263.02 181
18264.30 176
18265.57 147
18266.85 171
18268.13 180
18269.40 160
18270.68 196
18271.96 156
18273.23 156
18274.51 165
18275.79 177
18277.07 167
18278.34 191
18279.62 172
18280.90 149
18282.18 153
18283.45 152
18284.73 152
18286.01 142
18287.29 201
18288.56 173
18289.84 166
18291.12 167
18292.40 170
18293.68 185
18294.95 165
18296.23 169
18297.51 180
18298.79 183
18300.07 188
18301.34 197
18302.62 182
18303.90 157
18305.18 161
18306.46 190
18307.74 179
18309.01 179
18310.29 157
18311.57 185
18312.85 178
18314.13 172
18315.41 182
18316.69 177
18317.96 156
18319.24 154
18320.52 171
18321.80 170
18323.08 164
18324.36 155
18325.64 183
18326.92 164
18328.20 169
18329.47 171
18330.75 191
18332.03 171
18333.31 163
18334.59 169
18335.87 176
18337.15 193
18338.43 170
18339.71 171
18340.99 184
18342.27 180
18343.55 174
18344.83 169
18346.11 168
18347.39 172
18348.67 180
18349.95 179
18351.23 177
18352.51 177
18353.79 188
18355.07 172
18356.35 182
18357.63 168
18358.91 188
18360.19 177
18361.47 176
18362.75 163
18364.03 178
18365.31 150
18366.59 153
18367.87 178
18369.15 168
18370.43 153
18371.71 157
18372.99 169
18374.27 173
18375.55 159
18376.83 165
18378.12 162
18379.40 185
18380.68 147
18381.96 159
18383.24 151
18384.52 165
18385.80 158
18387.08 171
18388.36 168
18389.65 184
18390.93 174
18392.21 166
18393.49 188
18394.77 162
18396.05 194
18397.33 187
18398.62 179
18399.90 165
18401.18 154
18402.46 182
18403.74 166
18405.02 168
18406.31 165
18407.59 180
18408.87 166
18410.15 173
18411.43 141
18412.72 167
18414.00 180
18415.28 172
18416.56 173
18417.84 153
18419.13 170
18420.41 151
18421.69 182
18422.97 162
18424.26 158
18425.54 161
18426.82 172
18428.10 179
18429.39 154
18430.67 158
18431.95 155
18433.23 164
18434.52 175
18435.80 166
18437.08 157
18438.37 126
18439.65 137
18440.93 164
18442.22 159
18443.50 166
18444.78 158
18446.06 173
18447.35 162
18448.63 153
18449.91 168
18451.20 176
18452.48 169
18453.76 145
18455.05 177
18456.33 179
18457.62 171
18458.90 165
18460.18 173
18461.47 173
18462.75 167
18464.03 160
18465.32 150
18466.60 187
18467.89 183
18469.17 178
18470.45 143
18471.74 161
18473.02 158
18474.31 164
18475.59 158
18476.88 156
18478.16 139
18479.44 170
18480.73 154
18482.01 141
18483.30 150
18484.58 160
18485.87 160
18487.15 163
18488.44 147
18489.72 127
18491.01 175
18492.29 175
18493.58 171
18494.86 156
18496.15 173
18497.43 159
18498.72 188
18500.00 166
18501.29 164
18502.57 165
18503.86 154
18505.14 158
18506.43 143
18507.71 152
18509.00 161
18510.28 159
18511.57 175
18512.85 179
18514.14 161
18515.42 157
18516.71 161
18518.00 165
18519.28 166
18520.57 159
18521.85 173
18523.14 164
18524.43 159
18525.71 163
18527.00 164
18528.28 169
18529.57 165
18530.86 162
18532.14 171
18533.43 184
18534.71 166
18536.00 166
18537.29 192
18538.57 165
18539.86 176
18541.15 178
18542.43 170
18543.72 171
18545.01 169
18546.29 181
18547.58 180
18548.87 194
18550.15 175
18551.44 173
18552.73 172
18554.01 174
18555.30 168
18556.59 165
18557.88 160
18559.16 167
18560.45 165
18561.74 161
18563.02 179
18564.31 182
18565.60 160
18566.89 175
18568.17 163
18569.46 174
18570.75 163
18572.04 176
18573.32 171
18574.61 168
18575.90 169
18577.19 184
18578.48 194
18579.76 165
18581.05 164
18582.34 168
18583.63 195
18584.92 154
18586.20 162
18587.49 168
18588.78 161
18590.07 181
18591.36 175
18592.64 178
18593.93 157
18595.22 179
18596.51 169
18597.80 172
18599.09 171
18600.38 170
18601.66 177
18602.95 148
18604.24 172
18605.53 159
18606.82 158
18608.11 186
18609.40 169
18610.69 181
18611.98 181
18613.26 180
18614.55 196
18615.84 179
18617.13 206
18618.42 182
18619.71 167
18621.00 181
18622.29 167
18623.58 156
18624.87 165
18626.16 168
18627.45 160
18628.74 190
18630.03 164
18631.32 173
18632.61 171
18633.89 180
18635.18 167
18636.47 180
18637.76 176
18639.05 177
18640.34 185
18641.63 170
18642.92 170
18644.21 180
18645.50 181
18646.79 152
18648.09 160
18649.38 142
18650.67 150
18651.96 159
18653.25 165
18654.54 159
18655.83 150
18657.12 164
18658.41 164
18659.70 150
18660.99 158
18662.28 142
18663.57 165
18664.86 159
18666.15 167
18667.44 166
18668.74 163
18670.03 167
18671.32 149
18672.61 155
18673.90 141
18675.19 165
18676.48 174
18677.77 145
18679.06 136
18680.36 146
18681.65 156
18682.94 141
18684.23 158
18685.52 139
18686.81 150
18688.11 183
18689.40 157
18690.69 134
18691.98 148
18693.27 168
18694.56 175
18695.86 158
18697.15 155
18698.44 161
18699.73 148
18701.02 159
18702.32 153
18703.61 131
18704.90 136
18706.19 167
18707.48 159
18708.78 128
18710.07 134
18711.36 169
18712.65 152
18713.95 135
18715.24 141
18716.53 178
18717.83 142
18719.12 163
18720.41 144
18721.70 132
18723.00 136
18724.29 152
18725.58 149
18726.87 138
18728.17 149
18729.46 168
18730.75 165
18732.05 135
18733.34 129
18734.63 151
18735.93 168
18737.22 149
18738.51 148
18739.81 150
18741.10 148
18742.39 134
18743.69 145
18744.98 154
18746.27 143
18747.57 124
18748.86 137
18750.16 155
18751.45 161
18752.74 136
18754.04 149
18755.33 161
18756.63 151
18757.92 134
18759.21 138
18760.51 156
18761.80 144
18763.10 147
18764.39 153
18765.69 144
18766.98 131
18768.27 145
18769.57 136
18770.86 148
18772.16 141
18773.45 150
18774.75 143
18776.04 138
18777.34 133
18778.63 152
18779.93 163
18781.22 149
18782.52 144
18783.81 152
18785.11 164
18786.40 151
18787.70 142
18788.99 148
18790.29 156
18791.58 160
18792.88 149
18794.17 151
18795.47 142
18796.76 143
18798.06 144
18799.35 164
18800.65 153
18801.94 137
18803.24 159
18804.54 135
18805.83 163
18807.13 148
18808.42 142
18809.72 134
18811.01 155
18812.31 166
18813.61 148
18814.90 124
18816.20 138
18817.49 132
18818.79 158
18820.09 137
18821.38 150
18822.68 146
18823.98 148
18825.27 153
18826.57 138
18827.87 150
18829.16 155
18830.46 138
18831.75 145
18833.05 161
18834.35 117
18835.64 149
18836.94 146
18838.24 160
18839.54 122
18840.83 155
18842.13 160
18843.43 163
18844.72 144
18846.02 152
18847.32 143
18848.61 123
18849.91 143
18851.21 140
18852.51 144
18853.80 136
18855.10 138
18856.40 127
18857.70 133
18858.99 131
18860.29 156
18861.59 164
18862.89 154
18864.18 159
18865.48 142
18866.78 127
18868.08 140
18869.38 145
18870.67 139
18871.97 126
18873.27 127
18874.57 148
18875.87 148
18877.16 129
18878.46 125
18879.76 150
18881.06 158
18882.36 141
18883.66 133
18884.95 139
18886.25 121
18887.55 140
18888.85 134
18890.15 138
18891.45 128
18892.75 145
18894.04 151
18895.34 144
18896.64 135
18897.94 128
18899.24 151
18900.54 141
18901.84 132
18903.14 132
18904.44 125
18905.74 142
18907.03 139
18908.33 136
18909.63 149
18910.93 142
18912.23 143
18913.53 151
18914.83 132
18916.13 147
18917.43 131
18918.73 137
18920.03 154
18921.33 148
18922.63 144
18923.93 133
18925.23 129
18926.53 150
18927.83 150
18929.13 143
18930.43 162
18931.73 147
18933.03 156
18934.33 142
18935.63 141
18936.93 133
18938.23 149
18939.53 139
18940.83 135
18942.13 154
18943.43 146
18944.73 129
18946.03 134
18947.33 138
18948.63 146
18949.93 132
18951.23 140
18952.53 140
18953.84 138
18955.14 135
18956.44 138
18957.74 146
18959.04 142
18960.34 143
18961.64 153
18962.94 158
18964.24 137
18965.54 146
18966.85 140
18968.15 140
18969.45 124
18970.75 130
18972.05 133
18973.35 137
18974.65 146
18975.96 120
18977.26 145
18978.56 134
18979.86 133
18981.16 128
18982.46 134
18983.77 139
18985.07 133
18986.37 136
18987.67 144
18988.97 132
18990.28 134
18991.58 152
18992.88 143
18994.18 153
18995.49 139
18996.79 142
18998.09 146
18999.39 125
19000.69 146
19002.00 149
19003.30 137
19004.60 141
19005.90 144
19007.21 130
19008.51 121
19009.81 116
19011.12 131
19012.42 123
19013.72 149
19015.02 140
19016.33 135
19017.63 146
19018.93 129
19020.24 137
19021.54 141
19022.84 151
19024.15 154
19025.45 134
19026.75 140
19028.06 157
19029.36 138
19030.66 142
19031.97 129
19033.27 133
19034.57 132
19035.88 149
19037.18 161
19038.48 133
19039.79 140
19041.09 148
19042.40 141
19043.70 154
19045.00 131
19046.31 145
19047.61 131
19048.92 144
19050.22 140
19051.52 121
19052.83 131
19054.13 136
19055.44 135
19056.74 129
19058.05 160
19059.35 145
19060.65 143
19061.96 147
19063.26 140
19064.57 133
19065.87 133
19067.18 149
19068.48 138
19069.79 151
19071.09 142
19072.40 152
19073.70 151
19075.01 122
19076.31 126
19077.62 132
19078.92 134
19080.23 136
19081.53 137
19082.84 142
19084.14 158
19085.45 149
19086.75 147
19088.06 144
19089.36 121
19090.67 173
19091.98 143
19093.28 139
19094.59 150
19095.89 134
19097.20 153
19098.50 134
19099.81 142
19101.12 142
19102.42 137
19103.73 125
19105.03 142
19106.34 129
19107.65 121
19108.95 155
19110.26 150
19111.56 120
19112.87 149
19114.18 131
19115.48 136
19116.79 142
19118.10 133
19119.40 148
19120.71 142
19122.02 150
19123.32 146
19124.63 142
19125.94 137
19127.24 143
19128.55 148
19129.86 152
19131.16 128
19132.47 129
19133.78 134
19135.08 127
19136.39 144
19137.70 134
19139.01 142
19140.31 151
19141.62 141
19142.93 150
19144.23 152
19145.54 150
19146.85 141
19148.16 160
19149.46 129
19150.77 137
19152.08 138
19153.39 136
19154.69 141
19156.00 150
19157.31 139
19158.62 144
19159.93 148
19161.23 151
19162.54 140
19163.85 144
19165.16 142
19166.47 134
19167.77 137
19169.08 142
19170.39 128
19171.70 148
19173.01 132
19174.32 129
19175.62 128
19176.93 138
19178.24 144
19179.55 131
19180.86 147
19182.17 146
19183.48 138
19184.78 140
19186.09 136
19187.40 147
19188.71 138
19190.02 137
19191.33 146
19192.64 120
19193.95 139
19195.26 130
19196.56 136
19197.87 135
19199.18 158
19200.49 155
19201.80 143
19203.11 141
19204.42 141
19205.73 147
19207.04 153
19208.35 132
19209.66 124
19210.97 140
19212.28 151
19213.59 142
19214.90 140
19216.21 131
19217.52 124
19218.83 135
19220.14 136
19221.45 146
19222.76 148
19224.07 139
19225.38 141
19226.69 148
19228.00 143
19229.31 129
19230.62 140
19231.93 137
19233.24 135
19234.55 159
19235.86 120
19237.17 112
19238.48 133
19239.79 146
19241.10 135
19242.41 122
19243.72 123
19245.03 130
19246.35 122
19247.66 125
19248.97 135
19250.28 135
19251.59 133
19252.90 131
19254.21 134
19255.52 133
19256.83 131
19258.14 165
19259.46 151
19260.77 146
19262.08 131
19263.39 133
19264.70 132
19266.01 132
19267.32 153
19268.64 123
19269.95 142
19271.26 125
19272.57 116
19273.88 150
19275.20 129
19276.51 141
19277.82 130
19279.13 133
19280.44 156
19281.75 129
19283.07 135
19284.38 138
19285.69 144
19287.00 143
19288.32 130
19289.63 138
19290.94 137
19292.25 134
19293.57 145
19294.88 132
19296.19 121
19297.50 141
19298.82 133
19300.13 157
19301.44 138
19302.75 139
19304.07 141
19305.38 144
19306.69 129
19308.01 121
19309.32 127
19310.63 136
19311.94 140
19313.26 144
19314.57 131
19315.88 126
19317.20 135
19318.51 131
19319.82 122
19321.14 124
19322.45 139
19323.76 129
19325.08 132
19326.39 134
19327.70 141
19329.02 126
19330.33 133
19331.65 144
19332.96 147
19334.27 147
19335.59 105
19336.90 140
19338.22 127
19339.53 162
19340.84 137
19342.16 141
19343.47 115
19344.79 119
19346.10 123
19347.41 118
19348.73 150
19350.04 139
19351.36 125
19352.67 126
19353.99 128
19355.30 107
19356.62 132
19357.93 131
19359.25 134
19360.56 135
19361.87 134
19363.19 138
19364.50 133
19365.82 134
19367.13 126
19368.45 132
19369.76 128
19371.08 142
19372.39 128
19373.71 136
19375.02 119
19376.34 144
19377.66 147
19378.97 145
19380.29 132
19381.60 135
19382.92 147
19384.23 148
19385.55 132
19386.86 107
19388.18 133
19389.50 159
19390.81 143
19392.13 137
19393.44 133
19394.76 128
19396.07 149
19397.39 134
19398.71 153
19400.02 126
19401.34 129
19402.65 124
19403.97 115
19405.29 139
19406.60 122
19407.92 138
19409.24 147
19410.55 144
19411.87 138
19413.19 134
19414.50 127
19415.82 134
19417.14 140
19418.45 122
19419.77 136
19421.09 146
19422.40 120
19423.72 136
19425.04 131
19426.35 133
19427.67 143
19428.99 137
19430.30 128
19431.62 133
19432.94 128
19434.26 125
19435.57 140
19436.89 135
19438.21 142
19439.53 138
19440.84 157
19442.16 128
19443.48 131
19444.80 132
19446.11 129
19447.43 129
19448.75 120
19450.07 135
19451.38 129
19452.70 140
19454.02 145
19455.34 131
19456.66 131
19457.97 138
19459.29 143
19460.61 139
19461.93 155
19463.25 154
19464.57 144
19465.88 143
19467.20 146
19468.52 125
19469.84 155
19471.16 140
19472.48 142
19473.79 137
19475.11 125
19476.43 119
19477.75 132
19479.07 139
19480.39 134
19481.71 144
19483.03 147
19484.34 131
19485.66 136
19486.98 125
19488.30 132
19489.62 143
19490.94 136
19492.26 126
19493.58 144
19494.90 149
19496.22 150
19497.54 130
19498.86 125
19500.18 125
19501.50 151
19502.81 135
19504.13 140
19505.45 142
19506.77 131
19508.09 151
19509.41 141
19510.73 131
19512.05 135
19513.37 129
19514.69 118
19516.01 125
19517.33 129
19518.65 121
19519.97 125
19521.29 121
19522.61 123
19523.93 145
19525.25 138
19526.57 133
19527.89 122
19529.22 136
19530.54 139
19531.86 138
19533.18 135
19534.50 130
19535.82 119
19537.14 144
19538.46 133
19539.78 130
19541.10 132
19542.42 134
19543.74 133
19545.06 134
19546.39 138
19547.71 139
19549.03 151
19550.35 133
19551.67 128
19552.99 132
19554.31 117
19555.63 147
19556.96 124
19558.28 119
19559.60 126
19560.92 124
19562.24 164
19563.56 135
19564.88 121
19566.21 141
19567.53 143
19568.85 149
19570.17 124
19571.49 140
19572.82 120
19574.14 148
19575.46 134
19576.78 124
19578.10 116
19579.43 132
19580.75 125
19582.07 141
19583.39 140
19584.72 126
19586.04 138
19587.36 137
19588.68 129
19590.01 147
19591.33 117
19592.65 137
19593.97 140
19595.30 137
19596.62 128
19597.94 136
19599.26 163
19600.59 122
19601.91 142
19603.23 134
19604.56 147
19605.88 134
19607.20 132
19608.53 157
19609.85 131
19611.17 138
19612.49 114
19613.82 125
19615.14 120
19616.47 134
19617.79 134
19619.11 142
19620.44 136
19621.76 123
19623.08 132
19624.41 145
19625.73 132
19627.05 121
19628.38 144
19629.70 128
19631.03 130
19632.35 122
19633.67 136
19635.00 136
19636.32 142
19637.65 135
19638.97 133
19640.29 145
19641.62 138
19642.94 144
19644.27 142
19645.59 127
19646.92 125
19648.24 127
19649.57 152
19650.89 159
19652.21 133
19653.54 134
19654.86 141
19656.19 139
19657.51 116
19658.84 134
19660.16 130
19661.49 137
19662.81 136
19664.14 126
19665.46 128
19666.79 129
19668.11 127
19669.44 132
19670.76 140
19672.09 147
19673.41 140
19674.74 128
19676.07 128
19677.39 149
19678.72 133
19680.04 129
19681.37 130
19682.69 114
19684.02 126
19685.34 132
19686.67 121
19688.00 139
19689.32 139
19690.65 135
19691.97 125
19693.30 146
19694.63 133
19695.95 125
19697.28 141
19698.60 131
19699.93 126
19701.26 134
19702.58 148
19703.91 128
19705.24 129
19706.56 120
19707.89 132
19709.22 135
19710.54 128
19711.87 131
19713.20 136
19714.52 132
19715.85 127
19717.18 134
19718.50 142
19719.83 132
19721.16 146
19722.48 133
19723.81 143
19725.14 136
19726.47 125
19727.79 130
19729.12 138
19730.45 148
19731.77 130
19733.10 131
19734.43 132
19735.76 127
19737.08 136
19738.41 117
19739.74 134
19741.07 145
19742.39 150
19743.72 140
19745.05 131
19746.38 119
19747.71 126
19749.03 137
19750.36 134
19751.69 134
19753.02 131
19754.35 149
19755.67 129
19757.00 115
19758.33 125
19759.66 116
19760.99 133
19762.31 125
19763.64 136
19764.97 129
19766.30 149
19767.63 133
19768.96 137
19770.29 135
19771.61 130
19772.94 133
19774.27 131
19775.60 115
19776.93 129
19778.26 147
19779.59 137
19780.92 136
19782.25 141
19783.57 140
19784.90 126
19786.23 136
19787.56 139
19788.89 116
19790.22 123
19791.55 128
19792.88 146
19794.21 132
19795.54 154
19796.87 139
19798.20 124
19799.53 145
19800.86 149
19802.19 145
19803.52 150
19804.85 128
19806.18 128
19807.50 131
19808.83 135
19810.16 129
19811.49 127
19812.82 145
19814.15 135
19815.49 130
19816.82 121
19818.15 139
19819.48 125
19820.81 139
19822.14 132
19823.47 138
19824.80 140
19826.13 146
19827.46 140
19828.79 149
19830.12 137
19831.45 114
19832.78 127
19834.11 138
19835.44 151
19836.77 125
19838.10 132
19839.44 129
19840.77 142
19842.10 145
19843.43 143
19844.76 133
19846.09 135
19847.42 148
19848.75 137
19850.08 146
19851.42 130
19852.75 152
19854.08 146
19855.41 134
19856.74 149
19858.07 128
19859.40 127
19860.74 147
19862.07 141
19863.40 151
19864.73 137
19866.06 129
19867.40 151
19868.73 155
19870.06 142
19871.39 141
19872.72 138
19874.06 132
19875.39 143
19876.72 143
19878.05 140
19879.38 108
19880.72 144
19882.05 139
19883.38 149
19884.71 137
19886.05 148
19887.38 136
19888.71 135
19890.04 145
19891.38 141
19892.71 137
19894.04 132
19895.38 142
19896.71 145
19898.04 144
19899.37 135
19900.71 144
19902.04 138
19903.37 127
19904.71 121
19906.04 135
19907.37 128
19908.71 128
19910.04 147
19911.37 155
19912.71 133
19914.04 142
19915.37 143
19916.71 152
19918.04 130
19919.37 122
19920.71 144
19922.04 138
19923.37 137
19924.71 142
19926.04 147
19927.38 136
19928.71 155
19930.04 136
19931.38 123
19932.71 149
19934.05 146
19935.38 159
19936.71 133
19938.05 140
19939.38 129
19940.72 140
19942.05 136
19943.39 152
19944.72 129
19946.06 132
19947.39 152
19948.72 139
19950.06 125
19951.39 142
19952.73 143
19954.06 156
19955.40 137
19956.73 128
19958.07 142
19959.40 139
19960.74 145
19962.07 134
19963.41 141
19964.74 157
19966.08 144
19967.41 139
19968.75 139
19970.08 131
19971.42 161
19972.76 142
19974.09 151
19975.43 142
19976.76 158
19978.10 140
19979.43 133
19980.77 135
19982.10 135
19983.44 136
19984.78 139
19986.11 140
19987.45 134
19988.78 155
19990.12 155
19991.46 159
19992.79 133
19994.13 144
19995.46 156
19996.80 160
19998.14 153
19999.47 127
20000.81 141
20002.15 133
20003.48 163
20004.82 137
20006.16 133
20007.49 152
20008.83 149
20010.17 147
20011.50 145
20012.84 125
20014.18 141
20015.51 138
20016.85 147
20018.19 148
20019.52 141
20020.86 151
20022.20 146
20023.53 168
20024.87 135
20026.21 142
20027.55 146
20028.88 151
20030.22 143
20031.56 156
20032.90 144
20034.23 152
20035.57 149
20036.91 141
20038.25 163
20039.58 137
20040.92 158
20042.26 164
20043.60 134
20044.93 145
20046.27 141
20047.61 145
20048.95 148
20050.29 129
20051.62 142
20052.96 149
20054.30 153
20055.64 156
20056.98 155
20058.32 163
20059.65 147
20060.99 170
20062.33 135
20063.67 155
20065.01 164
20066.35 161
20067.68 135
20069.02 158
20070.36 164
20071.70 135
20073.04 138
20074.38 133
20075.72 166
20077.06 143
20078.40 155
20079.73 138
20081.07 162
20082.41 139
20083.75 155
20085.09 163
20086.43 149
20087.77 154
20089.11 149
20090.45 133
20091.79 160
20093.13 142
20094.47 157
20095.81 147
20097.15 153
20098.48 147
20099.82 125
20101.16 153
20102.50 137
20103.84 170
20105.18 153
20106.52 144
20107.86 146
20109.20 165
20110.54 153
20111.88 143
20113.22 145
20114.56 169
20115.90 162
20117.24 141
20118.58 141
20119.93 149
20121.27 134
20122.61 152
20123.95 150
20125.29 144
20126.63 139
20127.97 154
20129.31 137
20130.65 137
20131.99 162
20133.33 157
20134.67 163
20136.01 169
20137.35 163
20138.69 149
