# Supplementary material for: MALDI-TOF MS typing enables the classification of brewing yeasts of the genus Saccharomyces to major beer styles
Source: PLoS One. 2017 Aug 9;12(8):e0181694. doi: 10.1371/journal.pone.0181694 (PMC5549903; doi:10.1371/journal.pone.0181694)
Supplement: S8 File — The directory includes 90 raw files and was zipped to “.zip”; the folder has three strains with 30 spectra per strain; S1 Text explains the raw files with an example and Table 1 represents the yeast strains used within the experiment. (ZIP) [file pone.0181694.s011.zip › 22-24/30282-8I4-Lag-Lag-Lag-YPG-18h-E-E_2016-09-23_8_0_D5_1.dat]

1999.90 581
2000.32 585
2000.75 600
2001.17 575
2001.59 626
2002.01 569
2002.43 571
2002.86 575
2003.28 532
2003.70 541
2004.12 500
2004.54 472
2004.97 482
2005.39 511
2005.81 469
2006.23 473
2006.66 504
2007.08 546
2007.50 479
2007.92 517
2008.35 486
2008.77 545
2009.19 555
2009.61 524
2010.04 569
2010.46 523
2010.88 472
2011.31 506
2011.73 564
2012.15 508
2012.57 500
2013.00 508
2013.42 482
2013.84 518
2014.27 538
2014.69 511
2015.11 497
2015.54 470
2015.96 495
2016.38 502
2016.81 455
2017.23 518
2017.65 485
2018.08 498
2018.50 481
2018.93 512
2019.35 564
2019.77 512
2020.20 488
2020.62 525
2021.04 497
2021.47 499
2021.89 493
2022.32 487
2022.74 448
2023.17 485
2023.59 511
2024.01 510
2024.44 463
2024.86 490
2025.29 493
2025.71 480
2026.14 491
2026.56 502
2026.98 533
2027.41 515
2027.83 487
2028.26 432
2028.68 501
2029.11 445
2029.53 456
2029.96 455
2030.38 450
2030.81 542
2031.23 495
2031.66 490
2032.08 467
2032.51 443
2032.93 546
2033.36 524
2033.78 469
2034.21 451
2034.63 458
2035.06 483
2035.49 511
2035.91 482
2036.34 470
2036.76 466
2037.19 470
2037.61 526
2038.04 533
2038.47 448
2038.89 476
2039.32 494
2039.74 500
2040.17 488
2040.59 460
2041.02 529
2041.45 531
2041.87 515
2042.30 486
2042.73 506
2043.15 500
2043.58 536
2044.00 487
2044.43 502
2044.86 534
2045.28 524
2045.71 560
2046.14 523
2046.56 485
2046.99 528
2047.42 462
2047.84 440
2048.27 523
2048.70 508
2049.12 519
2049.55 516
2049.98 484
2050.40 498
2050.83 497
2051.26 494
2051.69 461
2052.11 490
2052.54 505
2052.97 482
2053.40 475
2053.82 479
2054.25 502
2054.68 482
2055.10 532
2055.53 543
2055.96 515
2056.39 562
2056.82 615
2057.24 629
2057.67 565
2058.10 578
2058.53 618
2058.95 598
2059.38 556
2059.81 552
2060.24 586
2060.67 542
2061.09 550
2061.52 507
2061.95 493
2062.38 511
2062.81 528
2063.24 550
2063.66 546
2064.09 606
2064.52 611
2064.95 593
2065.38 632
2065.81 653
2066.24 614
2066.66 620
2067.09 626
2067.52 566
2067.95 591
2068.38 581
2068.81 505
2069.24 511
2069.67 486
2070.10 523
2070.52 495
2070.95 528
2071.38 461
2071.81 457
2072.24 523
2072.67 525
2073.10 460
2073.53 491
2073.96 506
2074.39 527
2074.82 530
2075.25 496
2075.68 517
2076.11 549
2076.54 523
2076.97 487
2077.40 527
2077.83 535
2078.26 543
2078.69 529
2079.12 540
2079.55 537
2079.98 568
2080.41 581
2080.84 580
2081.27 536
2081.70 551
2082.13 536
2082.56 543
2082.99 507
2083.42 517
2083.85 485
2084.28 497
2084.71 483
2085.14 475
2085.57 466
2086.00 512
2086.43 478
2086.86 536
2087.29 520
2087.73 465
2088.16 447
2088.59 471
2089.02 485
2089.45 494
2089.88 515
2090.31 473
2090.74 465
2091.17 426
2091.61 494
2092.04 439
2092.47 443
2092.90 476
2093.33 482
2093.76 492
2094.19 485
2094.63 445
2095.06 448
2095.49 521
2095.92 534
2096.35 522
2096.78 455
2097.22 469
2097.65 488
2098.08 462
2098.51 467
2098.94 509
2099.38 495
2099.81 417
2100.24 464
2100.67 498
2101.11 427
2101.54 458
2101.97 517
2102.40 504
2102.83 465
2103.27 493
2103.70 498
2104.13 478
2104.56 506
2105.00 454
2105.43 486
2105.86 495
2106.30 467
2106.73 477
2107.16 457
2107.59 478
2108.03 515
2108.46 514
2108.89 502
2109.33 504
2109.76 456
2110.19 491
2110.63 444
2111.06 459
2111.49 484
2111.93 490
2112.36 519
2112.79 492
2113.23 450
2113.66 476
2114.09 459
2114.53 492
2114.96 520
2115.40 556
2115.83 489
2116.26 437
2116.70 455
2117.13 470
2117.56 456
2118.00 450
2118.43 445
2118.87 486
2119.30 442
2119.73 433
2120.17 478
2120.60 513
2121.04 492
2121.47 479
2121.91 472
2122.34 480
2122.78 457
2123.21 521
2123.64 506
2124.08 551
2124.51 499
2124.95 517
2125.38 513
2125.82 492
2126.25 491
2126.69 471
2127.12 505
2127.56 478
2127.99 497
2128.43 514
2128.86 536
2129.30 556
2129.73 574
2130.17 548
2130.60 513
2131.04 569
2131.47 583
2131.91 537
2132.35 535
2132.78 496
2133.22 465
2133.65 474
2134.09 489
2134.52 482
2134.96 497
2135.40 539
2135.83 503
2136.27 467
2136.70 540
2137.14 522
2137.57 459
2138.01 455
2138.45 465
2138.88 507
2139.32 522
2139.76 488
2140.19 447
2140.63 432
2141.06 425
2141.50 458
2141.94 487
2142.37 450
2142.81 484
2143.25 465
2143.68 431
2144.12 477
2144.56 461
2144.99 437
2145.43 496
2145.87 531
2146.30 510
2146.74 456
2147.18 445
2147.62 477
2148.05 505
2148.49 500
2148.93 569
2149.36 563
2149.80 553
2150.24 674
2150.68 629
2151.11 651
2151.55 644
2151.99 586
2152.43 577
2152.86 600
2153.30 512
2153.74 515
2154.18 521
2154.61 534
2155.05 556
2155.49 543
2155.93 541
2156.37 524
2156.80 492
2157.24 498
2157.68 478
2158.12 454
2158.56 501
2158.99 483
2159.43 466
2159.87 463
2160.31 536
2160.75 541
2161.19 528
2161.62 500
2162.06 509
2162.50 547
2162.94 497
2163.38 550
2163.82 555
2164.26 505
2164.69 570
2165.13 575
2165.57 583
2166.01 555
2166.45 573
2166.89 616
2167.33 617
2167.77 610
2168.21 550
2168.65 536
2169.08 581
2169.52 591
2169.96 613
2170.40 551
2170.84 570
2171.28 529
2171.72 540
2172.16 565
2172.60 601
2173.04 616
2173.48 561
2173.92 596
2174.36 555
2174.80 636
2175.24 678
2175.68 629
2176.12 600
2176.56 648
2177.00 577
2177.44 599
2177.88 554
2178.32 541
2178.76 648
2179.20 623
2179.64 547
2180.08 563
2180.52 554
2180.96 595
2181.40 567
2181.84 568
2182.28 582
2182.72 532
2183.16 514
2183.60 478
2184.04 546
2184.48 562
2184.93 525
2185.37 474
2185.81 499
2186.25 542
2186.69 536
2187.13 489
2187.57 519
2188.01 527
2188.45 516
2188.89 565
2189.34 585
2189.78 569
2190.22 563
2190.66 583
2191.10 535
2191.54 532
2191.98 563
2192.43 584
2192.87 488
2193.31 517
2193.75 591
2194.19 631
2194.63 551
2195.08 561
2195.52 537
2195.96 541
2196.40 560
2196.84 546
2197.29 576
2197.73 575
2198.17 578
2198.61 532
2199.06 520
2199.50 518
2199.94 533
2200.38 504
2200.82 500
2201.27 496
2201.71 452
2202.15 515
2202.59 576
2203.04 593
2203.48 542
2203.92 505
2204.37 523
2204.81 517
2205.25 507
2205.69 528
2206.14 587
2206.58 529
2207.02 593
2207.47 638
2207.91 566
2208.35 605
2208.80 608
2209.24 557
2209.68 559
2210.13 590
2210.57 598
2211.01 600
2211.46 622
2211.90 540
2212.34 538
2212.79 572
2213.23 651
2213.67 605
2214.12 629
2214.56 595
2215.01 551
2215.45 577
2215.89 561
2216.34 561
2216.78 508
2217.23 536
2217.67 540
2218.11 575
2218.56 590
2219.00 487
2219.45 515
2219.89 543
2220.34 539
2220.78 536
2221.22 516
2221.67 572
2222.11 592
2222.56 536
2223.00 585
2223.45 555
2223.89 574
2224.34 577
2224.78 611
2225.23 619
2225.67 570
2226.12 556
2226.56 586
2227.01 619
2227.45 612
2227.90 565
2228.34 563
2228.79 597
2229.23 630
2229.68 583
2230.12 593
2230.57 609
2231.01 605
2231.46 632
2231.90 623
2232.35 644
2232.80 638
2233.24 671
2233.69 628
2234.13 633
2234.58 585
2235.02 650
2235.47 588
2235.92 574
2236.36 551
2236.81 548
2237.25 486
2237.70 525
2238.15 504
2238.59 544
2239.04 565
2239.49 517
2239.93 514
2240.38 537
2240.82 497
2241.27 533
2241.72 564
2242.16 513
2242.61 510
2243.06 526
2243.50 497
2243.95 530
2244.40 519
2244.84 492
2245.29 468
2245.74 477
2246.19 504
2246.63 494
2247.08 487
2247.53 496
2247.97 479
2248.42 458
2248.87 470
2249.32 477
2249.76 490
2250.21 515
2250.66 557
2251.10 532
2251.55 522
2252.00 520
2252.45 554
2252.89 519
2253.34 538
2253.79 532
2254.24 551
2254.69 528
2255.13 503
2255.58 515
2256.03 480
2256.48 460
2256.93 525
2257.37 489
2257.82 506
2258.27 525
2258.72 530
2259.17 544
2259.61 511
2260.06 511
2260.51 563
2260.96 571
2261.41 546
2261.86 570
2262.31 565
2262.75 628
2263.20 591
2263.65 540
2264.10 590
2264.55 587
2265.00 536
2265.45 550
2265.90 621
2266.34 574
2266.79 554
2267.24 546
2267.69 545
2268.14 517
2268.59 529
2269.04 609
2269.49 634
2269.94 628
2270.39 641
2270.84 637
2271.29 593
2271.74 651
2272.18 686
2272.63 609
2273.08 623
2273.53 654
2273.98 655
2274.43 749
2274.88 773
2275.33 827
2275.78 844
2276.23 851
2276.68 869
2277.13 930
2277.58 917
2278.03 899
2278.48 854
2278.93 842
2279.38 708
2279.83 713
2280.28 663
2280.73 602
2281.19 601
2281.64 619
2282.09 565
2282.54 570
2282.99 567
2283.44 575
2283.89 566
2284.34 554
2284.79 556
2285.24 535
2285.69 488
2286.14 522
2286.59 528
2287.04 538
2287.50 562
2287.95 567
2288.40 638
2288.85 652
2289.30 699
2289.75 702
2290.20 750
2290.65 749
2291.11 769
2291.56 808
2292.01 844
2292.46 812
2292.91 788
2293.36 783
2293.82 771
2294.27 726
2294.72 679
2295.17 662
2295.62 676
2296.07 700
2296.53 610
2296.98 633
2297.43 636
2297.88 652
2298.33 579
2298.79 571
2299.24 574
2299.69 530
2300.14 558
2300.60 586
2301.05 521
2301.50 560
2301.95 551
2302.41 527
2302.86 541
2303.31 560
2303.76 525
2304.22 494
2304.67 522
2305.12 514
2305.57 529
2306.03 547
2306.48 588
2306.93 550
2307.39 565
2307.84 580
2308.29 579
2308.75 629
2309.20 574
2309.65 604
2310.11 673
2310.56 710
2311.01 646
2311.47 603
2311.92 637
2312.37 602
2312.83 559
2313.28 558
2313.73 598
2314.19 604
2314.64 647
2315.09 644
2315.55 634
2316.00 603
2316.46 622
2316.91 567
2317.36 561
2317.82 569
2318.27 629
2318.73 612
2319.18 537
2319.63 562
2320.09 638
2320.54 647
2321.00 626
2321.45 607
2321.91 622
2322.36 613
2322.82 626
2323.27 645
2323.72 664
2324.18 665
2324.63 656
2325.09 771
2325.54 749
2326.00 768
2326.45 726
2326.91 704
2327.36 698
2327.82 659
2328.27 633
2328.73 665
2329.18 632
2329.64 603
2330.09 656
2330.55 568
2331.00 550
2331.46 596
2331.92 578
2332.37 617
2332.83 552
2333.28 580
2333.74 558
2334.19 542
2334.65 541
2335.10 552
2335.56 554
2336.02 574
2336.47 544
2336.93 542
2337.38 590
2337.84 576
2338.30 548
2338.75 572
2339.21 584
2339.66 561
2340.12 554
2340.58 580
2341.03 557
2341.49 560
2341.95 550
2342.40 520
2342.86 621
2343.32 606
2343.77 571
2344.23 562
2344.68 609
2345.14 579
2345.60 528
2346.06 543
2346.51 590
2346.97 604
2347.43 640
2347.88 599
2348.34 641
2348.80 607
2349.25 628
2349.71 659
2350.17 620
2350.63 588
2351.08 571
2351.54 580
2352.00 589
2352.46 569
2352.91 567
2353.37 534
2353.83 525
2354.29 534
2354.74 507
2355.20 485
2355.66 491
2356.12 500
2356.57 551
2357.03 530
2357.49 524
2357.95 493
2358.41 543
2358.86 518
2359.32 530
2359.78 549
2360.24 597
2360.70 553
2361.15 592
2361.61 576
2362.07 588
2362.53 596
2362.99 590
2363.45 619
2363.91 630
2364.36 568
2364.82 641
2365.28 569
2365.74 589
2366.20 622
2366.66 623
2367.12 627
2367.57 628
2368.03 628
2368.49 604
2368.95 612
2369.41 612
2369.87 576
2370.33 572
2370.79 571
2371.25 575
2371.71 527
2372.17 579
2372.63 579
2373.09 556
2373.54 512
2374.00 519
2374.46 537
2374.92 582
2375.38 562
2375.84 540
2376.30 591
2376.76 560
2377.22 529
2377.68 555
2378.14 580
2378.60 539
2379.06 535
2379.52 554
2379.98 547
2380.44 606
2380.90 561
2381.36 577
2381.82 569
2382.28 576
2382.74 580
2383.20 633
2383.66 574
2384.12 605
2384.59 593
2385.05 556
2385.51 613
2385.97 555
2386.43 583
2386.89 578
2387.35 574
2387.81 552
2388.27 555
2388.73 595
2389.19 619
2389.65 547
2390.12 593
2390.58 607
2391.04 575
2391.50 547
2391.96 573
2392.42 571
2392.88 497
2393.34 567
2393.81 564
2394.27 569
2394.73 617
2395.19 557
2395.65 564
2396.11 546
2396.57 525
2397.04 511
2397.50 520
2397.96 512
2398.42 601
2398.88 531
2399.35 559
2399.81 563
2400.27 504
2400.73 544
2401.19 605
2401.66 552
2402.12 503
2402.58 559
2403.04 561
2403.51 542
2403.97 567
2404.43 572
2404.89 600
2405.36 525
2405.82 608
2406.28 628
2406.74 545
2407.21 612
2407.67 583
2408.13 504
2408.59 504
2409.06 536
2409.52 483
2409.98 524
2410.45 546
2410.91 483
2411.37 486
2411.84 529
2412.30 554
2412.76 519
2413.23 476
2413.69 498
2414.15 432
2414.62 518
2415.08 499
2415.54 541
2416.01 552
2416.47 538
2416.93 530
2417.40 573
2417.86 572
2418.32 580
2418.79 588
2419.25 570
2419.72 612
2420.18 540
2420.64 528
2421.11 620
2421.57 618
2422.04 557
2422.50 564
2422.96 556
2423.43 617
2423.89 666
2424.36 602
2424.82 582
2425.29 612
2425.75 569
2426.22 553
2426.68 544
2427.15 569
2427.61 597
2428.07 525
2428.54 512
2429.00 587
2429.47 524
2429.93 532
2430.40 533
2430.86 504
2431.33 476
2431.79 491
2432.26 530
2432.72 516
2433.19 563
2433.65 545
2434.12 540
2434.59 514
2435.05 531
2435.52 508
2435.98 499
2436.45 536
2436.91 567
2437.38 572
2437.84 575
2438.31 593
2438.78 620
2439.24 607
2439.71 554
2440.17 608
2440.64 615
2441.10 606
2441.57 552
2442.04 554
2442.50 549
2442.97 603
2443.44 566
2443.90 560
2444.37 616
2444.83 541
2445.30 563
2445.77 524
2446.23 554
2446.70 552
2447.17 518
2447.63 544
2448.10 524
2448.57 537
2449.03 568
2449.50 504
2449.97 487
2450.43 527
2450.90 564
2451.37 582
2451.83 570
2452.30 510
2452.77 537
2453.24 522
2453.70 517
2454.17 536
2454.64 506
2455.10 509
2455.57 481
2456.04 516
2456.51 533
2456.97 488
2457.44 489
2457.91 533
2458.38 529
2458.84 529
2459.31 525
2459.78 508
2460.25 528
2460.72 549
2461.18 556
2461.65 560
2462.12 519
2462.59 539
2463.06 545
2463.52 491
2463.99 513
2464.46 486
2464.93 534
2465.40 515
2465.86 562
2466.33 508
2466.80 549
2467.27 509
2467.74 513
2468.21 505
2468.68 525
2469.14 521
2469.61 510
2470.08 538
2470.55 510
2471.02 509
2471.49 519
2471.96 450
2472.43 503
2472.90 513
2473.36 523
2473.83 534
2474.30 511
2474.77 500
2475.24 469
2475.71 516
2476.18 544
2476.65 559
2477.12 552
2477.59 554
2478.06 535
2478.53 525
2479.00 577
2479.47 588
2479.94 549
2480.41 514
2480.87 542
2481.34 489
2481.81 510
2482.28 529
2482.75 520
2483.22 517
2483.69 510
2484.16 586
2484.63 542
2485.10 533
2485.57 539
2486.05 548
2486.52 609
2486.99 623
2487.46 637
2487.93 657
2488.40 668
2488.87 595
2489.34 613
2489.81 561
2490.28 603
2490.75 577
2491.22 548
2491.69 536
2492.16 541
2492.63 570
2493.10 534
2493.58 550
2494.05 569
2494.52 558
2494.99 539
2495.46 556
2495.93 586
2496.40 562
2496.87 539
2497.34 562
2497.82 577
2498.29 604
2498.76 512
2499.23 484
2499.70 590
2500.17 521
2500.64 516
2501.12 506
2501.59 512
2502.06 571
2502.53 599
2503.00 535
2503.48 525
2503.95 547
2504.42 550
2504.89 548
2505.36 576
2505.84 572
2506.31 568
2506.78 559
2507.25 529
2507.72 573
2508.20 581
2508.67 580
2509.14 571
2509.61 575
2510.09 627
2510.56 712
2511.03 671
2511.50 715
2511.98 666
2512.45 703
2512.92 728
2513.40 747
2513.87 753
2514.34 645
2514.81 672
2515.29 641
2515.76 592
2516.23 619
2516.71 611
2517.18 623
2517.65 592
2518.13 547
2518.60 526
2519.07 595
2519.55 624
2520.02 604
2520.49 521
2520.97 601
2521.44 590
2521.91 541
2522.39 570
2522.86 548
2523.34 566
2523.81 580
2524.28 569
2524.76 516
2525.23 590
2525.70 550
2526.18 525
2526.65 574
2527.13 582
2527.60 611
2528.08 558
2528.55 596
2529.02 581
2529.50 572
2529.97 513
2530.45 539
2530.92 638
2531.40 591
2531.87 562
2532.34 555
2532.82 618
2533.29 600
2533.77 543
2534.24 573
2534.72 563
2535.19 614
2535.67 565
2536.14 522
2536.62 567
2537.09 583
2537.57 544
2538.04 585
2538.52 621
2538.99 597
2539.47 575
2539.94 645
2540.42 624
2540.90 560
2541.37 570
2541.85 636
2542.32 562
2542.80 555
2543.27 547
2543.75 587
2544.22 561
2544.70 532
2545.18 576
2545.65 573
2546.13 540
2546.60 622
2547.08 647
2547.56 642
2548.03 635
2548.51 699
2548.98 645
2549.46 636
2549.94 656
2550.41 687
2550.89 742
2551.37 680
2551.84 636
2552.32 661
2552.80 641
2553.27 699
2553.75 616
2554.23 572
2554.70 593
2555.18 605
2555.66 600
2556.13 606
2556.61 599
2557.09 622
2557.56 641
2558.04 629
2558.52 609
2558.99 590
2559.47 593
2559.95 593
2560.43 573
2560.90 584
2561.38 561
2561.86 566
2562.33 533
2562.81 519
2563.29 487
2563.77 482
2564.25 526
2564.72 482
2565.20 507
2565.68 512
2566.16 529
2566.63 545
2567.11 564
2567.59 529
2568.07 505
2568.55 577
2569.02 529
2569.50 531
2569.98 491
2570.46 506
2570.94 535
2571.41 500
2571.89 471
2572.37 516
2572.85 570
2573.33 549
2573.81 496
2574.28 564
2574.76 553
2575.24 510
2575.72 545
2576.20 547
2576.68 548
2577.16 577
2577.64 544
2578.11 496
2578.59 545
2579.07 551
2579.55 553
2580.03 556
2580.51 520
2580.99 516
2581.47 540
2581.95 574
2582.43 485
2582.91 513
2583.39 508
2583.86 501
2584.34 528
2584.82 520
2585.30 529
2585.78 540
2586.26 537
2586.74 507
2587.22 524
2587.70 524
2588.18 530
2588.66 582
2589.14 543
2589.62 533
2590.10 550
2590.58 554
2591.06 563
2591.54 600
2592.02 543
2592.50 604
2592.98 575
2593.46 518
2593.94 550
2594.42 513
2594.90 585
2595.38 541
2595.86 518
2596.35 529
2596.83 516
2597.31 501
2597.79 486
2598.27 580
2598.75 564
2599.23 584
2599.71 543
2600.19 564
2600.67 544
2601.15 497
2601.63 526
2602.12 499
2602.60 564
2603.08 530
2603.56 495
2604.04 481
2604.52 564
2605.00 518
2605.48 545
2605.97 526
2606.45 513
2606.93 545
2607.41 522
2607.89 530
2608.37 517
2608.86 500
2609.34 538
2609.82 565
2610.30 585
2610.78 546
2611.26 547
2611.75 581
2612.23 562
2612.71 505
2613.19 484
2613.68 514
2614.16 528
2614.64 522
2615.12 497
2615.60 492
2616.09 509
2616.57 485
2617.05 475
2617.53 477
2618.02 462
2618.50 462
2618.98 486
2619.46 505
2619.95 521
2620.43 575
2620.91 551
2621.40 486
2621.88 480
2622.36 492
2622.85 492
2623.33 487
2623.81 495
2624.29 531
2624.78 548
2625.26 513
2625.74 497
2626.23 526
2626.71 529
2627.19 563
2627.68 541
2628.16 518
2628.64 548
2629.13 559
2629.61 549
2630.10 559
2630.58 510
2631.06 537
2631.55 545
2632.03 555
2632.51 513
2633.00 479
2633.48 526
2633.97 512
2634.45 462
2634.94 459
2635.42 553
2635.90 543
2636.39 507
2636.87 534
2637.36 504
2637.84 533
2638.33 525
2638.81 494
2639.29 502
2639.78 514
2640.26 506
2640.75 523
2641.23 499
2641.72 532
2642.20 523
2642.69 481
2643.17 543
2643.66 560
2644.14 493
2644.63 533
2645.11 525
2645.60 541
2646.08 564
2646.57 556
2647.05 524
2647.54 500
2648.02 535
2648.51 560
2648.99 524
2649.48 538
2649.97 480
2650.45 464
2650.94 477
2651.42 530
2651.91 517
2652.39 518
2652.88 540
2653.37 575
2653.85 519
2654.34 559
2654.82 608
2655.31 575
2655.80 572
2656.28 494
2656.77 540
2657.25 593
2657.74 541
2658.23 549
2658.71 566
2659.20 510
2659.69 523
2660.17 526
2660.66 510
2661.14 534
2661.63 537
2662.12 541
2662.60 533
2663.09 501
2663.58 565
2664.06 584
2664.55 542
2665.04 573
2665.53 539
2666.01 454
2666.50 565
2666.99 573
2667.47 529
2667.96 562
2668.45 571
2668.94 615
2669.42 596
2669.91 614
2670.40 599
2670.88 567
2671.37 612
2671.86 640
2672.35 668
2672.83 651
2673.32 670
2673.81 610
2674.30 688
2674.79 679
2675.27 711
2675.76 719
2676.25 657
2676.74 674
2677.23 648
2677.71 619
2678.20 575
2678.69 568
2679.18 555
2679.67 568
2680.15 563
2680.64 566
2681.13 509
2681.62 557
2682.11 525
2682.60 564
2683.08 556
2683.57 551
2684.06 559
2684.55 511
2685.04 502
2685.53 594
2686.02 547
2686.51 516
2686.99 524
2687.48 556
2687.97 569
2688.46 518
2688.95 507
2689.44 551
2689.93 577
2690.42 569
2690.91 551
2691.40 575
2691.89 573
2692.38 513
2692.87 494
2693.35 550
2693.84 584
2694.33 549
2694.82 558
2695.31 577
2695.80 609
2696.29 569
2696.78 569
2697.27 562
2697.76 546
2698.25 551
2698.74 552
2699.23 534
2699.72 521
2700.21 524
2700.70 576
2701.19 544
2701.68 538
2702.17 575
2702.66 573
2703.15 593
2703.64 643
2704.13 569
2704.62 568
2705.12 569
2705.61 552
2706.10 551
2706.59 564
2707.08 518
2707.57 532
2708.06 562
2708.55 515
2709.04 497
2709.53 498
2710.02 566
2710.51 526
2711.01 525
2711.50 511
2711.99 572
2712.48 634
2712.97 612
2713.46 518
2713.95 553
2714.44 579
2714.94 507
2715.43 570
2715.92 519
2716.41 533
2716.90 515
2717.39 511
2717.89 551
2718.38 508
2718.87 529
2719.36 559
2719.85 520
2720.34 588
2720.84 549
2721.33 563
2721.82 571
2722.31 529
2722.80 542
2723.30 564
2723.79 609
2724.28 552
2724.77 607
2725.27 526
2725.76 536
2726.25 533
2726.74 507
2727.24 547
2727.73 544
2728.22 556
2728.71 573
2729.21 511
2729.70 573
2730.19 562
2730.69 560
2731.18 513
2731.67 570
2732.16 560
2732.66 548
2733.15 498
2733.64 553
2734.14 570
2734.63 540
2735.12 586
2735.62 600
2736.11 613
2736.60 576
2737.10 577
2737.59 577
2738.08 598
2738.58 558
2739.07 577
2739.56 586
2740.06 548
2740.55 584
2741.05 550
2741.54 557
2742.03 526
2742.53 528
2743.02 550
2743.52 526
2744.01 545
2744.50 532
2745.00 518
2745.49 489
2745.99 578
2746.48 520
2746.97 512
2747.47 547
2747.96 535
2748.46 523
2748.95 585
2749.45 562
2749.94 521
2750.44 583
2750.93 566
2751.43 547
2751.92 536
2752.42 556
2752.91 582
2753.41 532
2753.90 533
2754.40 552
2754.89 591
2755.39 586
2755.88 601
2756.38 594
2756.87 585
2757.37 616
2757.86 558
2758.36 530
2758.85 523
2759.35 583
2759.84 550
2760.34 593
2760.83 576
2761.33 586
2761.83 597
2762.32 560
2762.82 529
2763.31 556
2763.81 542
2764.30 551
2764.80 553
2765.30 593
2765.79 533
2766.29 541
2766.78 548
2767.28 539
2767.78 567
2768.27 492
2768.77 539
2769.27 541
2769.76 549
2770.26 537
2770.76 512
2771.25 550
2771.75 540
2772.24 535
2772.74 544
2773.24 617
2773.73 608
2774.23 527
2774.73 568
2775.23 603
2775.72 624
2776.22 604
2776.72 537
2777.21 621
2777.71 603
2778.21 559
2778.70 569
2779.20 605
2779.70 611
2780.20 569
2780.69 619
2781.19 572
2781.69 553
2782.19 530
2782.68 543
2783.18 566
2783.68 567
2784.18 524
2784.67 579
2785.17 513
2785.67 498
2786.17 519
2786.67 510
2787.16 510
2787.66 545
2788.16 560
2788.66 533
2789.16 506
2789.65 569
2790.15 550
2790.65 524
2791.15 533
2791.65 532
2792.15 531
2792.64 541
2793.14 540
2793.64 498
2794.14 522
2794.64 553
2795.14 498
2795.64 545
2796.13 518
2796.63 577
2797.13 549
2797.63 600
2798.13 582
2798.63 589
2799.13 532
2799.63 565
2800.13 559
2800.62 612
2801.12 522
2801.62 581
2802.12 533
2802.62 500
2803.12 508
2803.62 569
2804.12 605
2804.62 545
2805.12 556
2805.62 545
2806.12 587
2806.62 535
2807.12 575
2807.62 553
2808.12 565
2808.62 555
2809.12 530
2809.62 548
2810.12 602
2810.62 614
2811.12 627
2811.62 616
2812.12 576
2812.62 632
2813.12 591
2813.62 644
2814.12 584
2814.62 615
2815.12 676
2815.62 667
2816.12 594
2816.62 592
2817.12 571
2817.62 549
2818.12 510
2818.62 546
2819.12 542
2819.63 576
2820.13 562
2820.63 561
2821.13 518
2821.63 496
2822.13 491
2822.63 567
2823.13 539
2823.63 534
2824.13 546
2824.64 553
2825.14 529
2825.64 508
2826.14 525
2826.64 578
2827.14 584
2827.64 576
2828.15 573
2828.65 560
2829.15 519
2829.65 550
2830.15 518
2830.65 535
2831.16 516
2831.66 523
2832.16 543
2832.66 495
2833.16 480
2833.67 536
2834.17 507
2834.67 599
2835.17 555
2835.68 533
2836.18 521
2836.68 559
2837.18 577
2837.68 575
2838.19 521
2838.69 501
2839.19 567
2839.70 554
2840.20 537
2840.70 564
2841.20 586
2841.71 549
2842.21 623
2842.71 630
2843.21 606
2843.72 596
2844.22 564
2844.72 577
2845.23 576
2845.73 602
2846.23 651
2846.74 635
2847.24 623
2847.74 597
2848.25 609
2848.75 669
2849.25 635
2849.76 640
2850.26 650
2850.76 623
2851.27 598
2851.77 584
2852.28 574
2852.78 590
2853.28 534
2853.79 539
2854.29 537
2854.79 557
2855.30 567
2855.80 564
2856.31 550
2856.81 569
2857.31 579
2857.82 592
2858.32 527
2858.83 562
2859.33 596
2859.84 597
2860.34 590
2860.85 593
2861.35 599
2861.85 559
2862.36 598
2862.86 555
2863.37 579
2863.87 531
2864.38 533
2864.88 534
2865.39 561
2865.89 584
2866.40 535
2866.90 532
2867.41 501
2867.91 494
2868.42 521
2868.92 574
2869.43 559
2869.93 573
2870.44 586
2870.94 546
2871.45 544
2871.96 565
2872.46 553
2872.97 507
2873.47 565
2873.98 620
2874.48 614
2874.99 560
2875.49 568
2876.00 528
2876.51 562
2877.01 562
2877.52 531
2878.02 564
2878.53 523
2879.04 562
2879.54 587
2880.05 533
2880.55 572
2881.06 616
2881.57 562
2882.07 589
2882.58 588
2883.09 594
2883.59 568
2884.10 590
2884.61 652
2885.11 629
2885.62 671
2886.13 679
2886.63 689
2887.14 705
2887.65 716
2888.15 732
2888.66 776
2889.17 729
2889.67 757
2890.18 685
2890.69 665
2891.20 627
2891.70 651
2892.21 679
2892.72 630
2893.22 653
2893.73 734
2894.24 738
2894.75 726
2895.25 703
2895.76 711
2896.27 709
2896.78 746
2897.29 767
2897.79 782
2898.30 827
2898.81 681
2899.32 698
2899.82 697
2900.33 688
2900.84 724
2901.35 678
2901.86 688
2902.36 693
2902.87 665
2903.38 705
2903.89 698
2904.40 726
2904.91 658
2905.41 646
2905.92 686
2906.43 705
2906.94 699
2907.45 669
2907.96 659
2908.47 637
2908.97 624
2909.48 582
2909.99 598
2910.50 649
2911.01 553
2911.52 558
2912.03 591
2912.54 599
2913.05 625
2913.55 624
2914.06 633
2914.57 631
2915.08 643
2915.59 574
2916.10 574
2916.61 593
2917.12 587
2917.63 629
2918.14 624
2918.65 634
2919.16 670
2919.67 631
2920.18 567
2920.69 570
2921.20 640
2921.71 618
2922.22 626
2922.73 677
2923.24 668
2923.75 666
2924.26 673
2924.77 629
2925.28 650
2925.79 641
2926.30 605
2926.81 610
2927.32 641
2927.83 619
2928.34 582
2928.85 613
2929.36 624
2929.87 628
2930.38 510
2930.89 535
2931.40 575
2931.91 506
2932.42 572
2932.93 582
2933.45 564
2933.96 546
2934.47 587
2934.98 556
2935.49 592
2936.00 671
2936.51 586
2937.02 541
2937.53 588
2938.04 577
2938.56 618
2939.07 620
2939.58 696
2940.09 778
2940.60 727
2941.11 765
2941.62 763
2942.14 735
2942.65 695
2943.16 740
2943.67 702
2944.18 775
2944.70 755
2945.21 702
2945.72 647
2946.23 668
2946.74 668
2947.26 711
2947.77 654
2948.28 632
2948.79 638
2949.30 586
2949.82 635
2950.33 660
2950.84 585
2951.35 530
2951.87 568
2952.38 563
2952.89 549
2953.40 576
2953.92 539
2954.43 542
2954.94 603
2955.45 610
2955.97 590
2956.48 556
2956.99 566
2957.51 607
2958.02 564
2958.53 534
2959.04 499
2959.56 520
2960.07 571
2960.58 596
2961.10 611
2961.61 576
2962.12 584
2962.64 625
2963.15 634
2963.66 634
2964.18 698
2964.69 666
2965.21 599
2965.72 590
2966.23 600
2966.75 590
2967.26 618
2967.77 634
2968.29 626
2968.80 614
2969.32 584
2969.83 634
2970.34 662
2970.86 672
2971.37 680
2971.89 622
2972.40 614
2972.91 597
2973.43 628
2973.94 672
2974.46 655
2974.97 623
2975.49 622
2976.00 637
2976.52 640
2977.03 587
2977.55 610
2978.06 642
2978.57 621
2979.09 645
2979.60 688
2980.12 640
2980.63 666
2981.15 694
2981.66 633
2982.18 704
2982.69 732
2983.21 657
2983.73 662
2984.24 672
2984.76 679
2985.27 759
2985.79 701
2986.30 749
2986.82 736
2987.33 694
2987.85 792
2988.36 786
2988.88 810
2989.40 790
2989.91 848
2990.43 741
2990.94 753
2991.46 716
2991.97 761
2992.49 757
2993.01 783
2993.52 771
2994.04 734
2994.55 803
2995.07 789
2995.59 841
2996.10 819
2996.62 853
2997.14 868
2997.65 865
2998.17 953
2998.69 946
2999.20 957
2999.72 958
3000.24 1011
3000.75 1032
3001.27 1048
3001.79 1115
3002.30 1196
3002.82 1371
3003.34 1770
3003.85 2036
3004.37 2203
3004.89 2216
3005.40 2482
3005.92 2521
3006.44 2411
3006.96 2210
3007.47 2073
3007.99 1931
3008.51 1683
3009.03 1317
3009.54 1216
3010.06 1108
3010.58 1003
3011.10 857
3011.61 852
3012.13 788
3012.65 806
3013.17 792
3013.68 728
3014.20 759
3014.72 780
3015.24 788
3015.76 757
3016.27 773
3016.79 768
3017.31 782
3017.83 730
3018.35 754
3018.86 755
3019.38 719
3019.90 794
3020.42 740
3020.94 706
3021.46 819
3021.97 798
3022.49 779
3023.01 799
3023.53 877
3024.05 865
3024.57 842
3025.09 898
3025.61 890
3026.12 847
3026.64 744
3027.16 792
3027.68 782
3028.20 761
3028.72 759
3029.24 719
3029.76 721
3030.28 728
3030.80 721
3031.32 659
3031.84 677
3032.35 641
3032.87 648
3033.39 710
3033.91 680
3034.43 667
3034.95 745
3035.47 705
3035.99 739
3036.51 771
3037.03 736
3037.55 661
3038.07 684
3038.59 712
3039.11 647
3039.63 675
3040.15 697
3040.67 730
3041.19 670
3041.71 665
3042.23 642
3042.75 658
3043.27 678
3043.79 719
3044.31 715
3044.83 692
3045.35 690
3045.87 645
3046.40 662
3046.92 677
3047.44 596
3047.96 637
3048.48 629
3049.00 695
3049.52 648
3050.04 629
3050.56 642
3051.08 648
3051.60 619
3052.12 646
3052.65 621
3053.17 647
3053.69 616
3054.21 656
3054.73 639
3055.25 637
3055.77 718
3056.30 681
3056.82 680
3057.34 649
3057.86 690
3058.38 709
3058.90 674
3059.42 738
3059.95 703
3060.47 621
3060.99 629
3061.51 614
3062.03 648
3062.56 648
3063.08 746
3063.60 730
3064.12 738
3064.64 708
3065.17 659
3065.69 719
3066.21 683
3066.73 761
3067.26 817
3067.78 796
3068.30 789
3068.82 810
3069.35 861
3069.87 779
3070.39 774
3070.91 719
3071.44 708
3071.96 785
3072.48 794
3073.01 785
3073.53 806
3074.05 827
3074.57 776
3075.10 806
3075.62 884
3076.14 964
3076.67 997
3077.19 1016
3077.71 1028
3078.24 1066
3078.76 1176
3079.28 1055
3079.81 1107
3080.33 1119
3080.85 1054
3081.38 1054
3081.90 1085
3082.42 1076
3082.95 1118
3083.47 1056
3084.00 923
3084.52 937
3085.04 960
3085.57 1010
3086.09 1061
3086.62 1036
3087.14 1115
3087.66 1274
3088.19 1350
3088.71 1611
3089.24 1789
3089.76 1792
3090.29 1910
3090.81 2149
3091.33 2024
3091.86 1800
3092.38 1668
3092.91 1498
3093.43 1351
3093.96 1314
3094.48 1287
3095.01 1139
3095.53 1128
3096.06 1045
3096.58 1067
3097.11 1063
3097.63 1072
3098.16 1110
3098.68 1195
3099.21 1184
3099.73 1298
3100.26 1501
3100.78 1698
3101.31 1818
3101.83 2148
3102.36 2401
3102.88 2582
3103.41 2843
3103.93 2869
3104.46 2728
3104.99 2406
3105.51 2313
3106.04 2046
3106.56 1780
3107.09 1435
3107.61 1308
3108.14 1236
3108.67 1122
3109.19 1093
3109.72 991
3110.24 1019
3110.77 966
3111.30 975
3111.82 961
3112.35 892
3112.87 820
3113.40 904
3113.93 815
3114.45 780
3114.98 818
3115.51 812
3116.03 725
3116.56 786
3117.09 771
3117.61 827
3118.14 805
3118.67 796
3119.19 783
3119.72 806
3120.25 856
3120.77 912
3121.30 957
3121.83 943
3122.35 944
3122.88 945
3123.41 928
3123.94 970
3124.46 902
3124.99 853
3125.52 810
3126.05 780
3126.57 745
3127.10 786
3127.63 791
3128.16 784
3128.68 737
3129.21 724
3129.74 777
3130.27 717
3130.79 653
3131.32 677
3131.85 755
3132.38 715
3132.91 693
3133.43 690
3133.96 727
3134.49 701
3135.02 691
3135.55 696
3136.07 638
3136.60 678
3137.13 714
3137.66 711
3138.19 686
3138.72 616
3139.24 619
3139.77 615
3140.30 648
3140.83 665
3141.36 678
3141.89 739
3142.42 657
3142.95 607
3143.47 690
3144.00 671
3144.53 610
3145.06 667
3145.59 688
3146.12 734
3146.65 743
3147.18 703
3147.71 758
3148.24 735
3148.76 728
3149.29 694
3149.82 753
3150.35 734
3150.88 763
3151.41 786
3151.94 689
3152.47 714
3153.00 706
3153.53 668
3154.06 700
3154.59 674
3155.12 672
3155.65 723
3156.18 755
3156.71 748
3157.24 780
3157.77 689
3158.30 712
3158.83 688
3159.36 730
3159.89 731
3160.42 735
3160.95 750
3161.48 754
3162.01 772
3162.54 723
3163.07 741
3163.60 728
3164.13 712
3164.66 656
3165.20 715
3165.73 688
3166.26 683
3166.79 641
3167.32 614
3167.85 613
3168.38 616
3168.91 651
3169.44 627
3169.97 617
3170.50 601
3171.04 627
3171.57 665
3172.10 662
3172.63 660
3173.16 647
3173.69 630
3174.22 665
3174.75 660
3175.29 711
3175.82 683
3176.35 646
3176.88 713
3177.41 693
3177.94 663
3178.48 629
3179.01 692
3179.54 641
3180.07 638
3180.60 606
3181.14 593
3181.67 615
3182.20 633
3182.73 603
3183.26 602
3183.80 661
3184.33 715
3184.86 653
3185.39 643
3185.93 602
3186.46 595
3186.99 625
3187.52 575
3188.06 568
3188.59 603
3189.12 607
3189.65 611
3190.19 640
3190.72 645
3191.25 652
3191.79 612
3192.32 609
3192.85 628
3193.38 631
3193.92 664
3194.45 681
3194.98 717
3195.52 645
3196.05 642
3196.58 580
3197.12 618
3197.65 634
3198.18 659
3198.72 638
3199.25 640
3199.78 633
3200.32 612
3200.85 610
3201.39 630
3201.92 679
3202.45 683
3202.99 709
3203.52 669
3204.05 692
3204.59 695
3205.12 753
3205.66 689
3206.19 723
3206.72 747
3207.26 737
3207.79 812
3208.33 754
3208.86 809
3209.40 901
3209.93 860
3210.47 899
3211.00 934
3211.53 965
3212.07 950
3212.60 885
3213.14 849
3213.67 846
3214.21 793
3214.74 802
3215.28 803
3215.81 744
3216.35 727
3216.88 715
3217.42 694
3217.95 664
3218.49 600
3219.02 654
3219.56 653
3220.09 681
3220.63 717
3221.16 673
3221.70 690
3222.23 748
3222.77 783
3223.31 787
3223.84 784
3224.38 840
3224.91 833
3225.45 797
3225.98 843
3226.52 873
3227.06 822
3227.59 843
3228.13 801
3228.66 793
3229.20 772
3229.74 769
3230.27 795
3230.81 781
3231.34 827
3231.88 796
3232.42 787
3232.95 822
3233.49 820
3234.03 882
3234.56 848
3235.10 804
3235.64 894
3236.17 926
3236.71 887
3237.25 880
3237.78 934
3238.32 929
3238.86 937
3239.39 959
3239.93 844
3240.47 843
3241.00 881
3241.54 880
3242.08 904
3242.61 940
3243.15 883
3243.69 910
3244.23 863
3244.76 884
3245.30 877
3245.84 863
3246.38 937
3246.91 987
3247.45 1043
3247.99 978
3248.53 1076
3249.06 1136
3249.60 1108
3250.14 1335
3250.68 1443
3251.21 1685
3251.75 1926
3252.29 2036
3252.83 2168
3253.37 2280
3253.90 2300
3254.44 2260
3254.98 2168
3255.52 1999
3256.06 1756
3256.60 1614
3257.13 1376
3257.67 1242
3258.21 1239
3258.75 1251
3259.29 1318
3259.83 1345
3260.36 1403
3260.90 1468
3261.44 1682
3261.98 1733
3262.52 1860
3263.06 1897
3263.60 1867
3264.14 1882
3264.68 2034
3265.21 1936
3265.75 2011
3266.29 1879
3266.83 1888
3267.37 1931
3267.91 1991
3268.45 1818
3268.99 1618
3269.53 1511
3270.07 1442
3270.61 1296
3271.15 1285
3271.69 1292
3272.23 1143
3272.76 1143
3273.30 1123
3273.84 1113
3274.38 1070
3274.92 1037
3275.46 1047
3276.00 1117
3276.54 1053
3277.08 1069
3277.62 1114
3278.16 1060
3278.70 997
3279.24 966
3279.78 1028
3280.32 1055
3280.86 1105
3281.41 1013
3281.95 1048
3282.49 1062
3283.03 1015
3283.57 1027
3284.11 1047
3284.65 974
3285.19 1044
3285.73 1058
3286.27 1080
3286.81 1129
3287.35 1063
3287.89 1080
3288.43 1091
3288.97 1050
3289.52 1125
3290.06 1117
3290.60 1141
3291.14 1174
3291.68 1201
3292.22 1296
3292.76 1276
3293.30 1392
3293.85 1501
3294.39 1566
3294.93 1577
3295.47 1749
3296.01 1796
3296.55 1813
3297.09 1720
3297.64 1674
3298.18 1637
3298.72 1575
3299.26 1478
3299.80 1430
3300.34 1324
3300.89 1268
3301.43 1261
3301.97 1265
3302.51 1237
3303.06 1173
3303.60 1197
3304.14 1239
3304.68 1201
3305.22 1171
3305.77 1102
3306.31 1141
3306.85 1088
3307.39 1227
3307.94 1265
3308.48 1295
3309.02 1366
3309.56 1379
3310.11 1359
3310.65 1394
3311.19 1398
3311.74 1365
3312.28 1382
3312.82 1374
3313.36 1370
3313.91 1294
3314.45 1340
3314.99 1401
3315.54 1522
3316.08 1484
3316.62 1592
3317.17 1706
3317.71 1795
3318.25 1957
3318.80 2064
3319.34 2069
3319.88 2162
3320.43 2224
3320.97 2155
3321.51 2160
3322.06 2097
3322.60 1927
3323.14 1786
3323.69 1705
3324.23 1611
3324.78 1536
3325.32 1558
3325.86 1501
3326.41 1484
3326.95 1467
3327.50 1457
3328.04 1499
3328.59 1466
3329.13 1552
3329.67 1495
3330.22 1624
3330.76 1859
3331.31 2152
3331.85 2778
3332.40 3507
3332.94 4481
3333.49 5588
3334.03 6668
3334.57 8012
3335.12 9091
3335.66 9643
3336.21 10077
3336.75 10110
3337.30 9778
3337.84 9051
3338.39 7987
3338.93 6966
3339.48 5953
3340.02 5068
3340.57 4207
3341.11 3359
3341.66 2790
3342.20 2319
3342.75 1926
3343.30 1669
3343.84 1486
3344.39 1479
3344.93 1322
3345.48 1212
3346.02 1227
3346.57 1243
3347.11 1210
3347.66 1271
3348.21 1145
3348.75 1157
3349.30 1171
3349.84 1125
3350.39 1113
3350.94 1093
3351.48 1122
3352.03 1069
3352.57 1067
3353.12 1113
3353.67 1070
3354.21 1005
3354.76 1043
3355.31 1076
3355.85 1054
3356.40 1071
3356.95 1072
3357.49 1070
3358.04 1111
3358.59 1052
3359.13 977
3359.68 1018
3360.23 1074
3360.77 1047
3361.32 1092
3361.87 1089
3362.41 1134
3362.96 1058
3363.51 1011
3364.05 976
3364.60 991
3365.15 1025
3365.70 1033
3366.24 1110
3366.79 1067
3367.34 1102
3367.89 1043
3368.43 984
3368.98 1057
3369.53 1133
3370.08 1240
3370.62 1267
3371.17 1343
3371.72 1599
3372.27 1737
3372.81 1831
3373.36 2044
3373.91 2113
3374.46 2230
3375.01 2158
3375.55 2010
3376.10 1911
3376.65 1820
3377.20 1763
3377.75 1529
3378.30 1464
3378.84 1267
3379.39 1158
3379.94 1040
3380.49 1026
3381.04 947
3381.59 946
3382.13 884
3382.68 877
3383.23 859
3383.78 864
3384.33 890
3384.88 830
3385.43 850
3385.98 820
3386.52 849
3387.07 829
3387.62 769
3388.17 804
3388.72 770
3389.27 776
3389.82 805
3390.37 894
3390.92 883
3391.47 819
3392.02 803
3392.57 854
3393.12 870
3393.66 835
3394.21 745
3394.76 862
3395.31 885
3395.86 915
3396.41 887
3396.96 928
3397.51 951
3398.06 845
3398.61 906
3399.16 843
3399.71 897
3400.26 882
3400.81 898
3401.36 900
3401.91 849
3402.46 793
3403.01 772
3403.56 808
3404.11 834
3404.66 778
3405.21 762
3405.77 825
3406.32 803
3406.87 823
3407.42 818
3407.97 845
3408.52 840
3409.07 948
3409.62 981
3410.17 970
3410.72 1021
3411.27 1088
3411.82 1056
3412.37 1146
3412.93 1134
3413.48 1122
3414.03 1167
3414.58 1052
3415.13 979
3415.68 958
3416.23 1011
3416.78 922
3417.34 908
3417.89 945
3418.44 934
3418.99 931
3419.54 892
3420.09 813
3420.65 883
3421.20 828
3421.75 880
3422.30 858
3422.85 816
3423.40 838
3423.96 848
3424.51 882
3425.06 864
3425.61 900
3426.17 815
3426.72 772
3427.27 829
3427.82 749
3428.37 720
3428.93 756
3429.48 674
3430.03 695
3430.58 707
3431.14 656
3431.69 705
3432.24 705
3432.79 701
3433.35 671
3433.90 665
3434.45 665
3435.01 688
3435.56 690
3436.11 711
3436.66 806
3437.22 766
3437.77 783
3438.32 767
3438.88 786
3439.43 809
3439.98 845
3440.54 790
3441.09 716
3441.64 721
3442.20 775
3442.75 741
3443.30 718
3443.86 794
3444.41 751
3444.96 677
3445.52 608
3446.07 666
3446.63 683
3447.18 726
3447.73 686
3448.29 670
3448.84 669
3449.40 724
3449.95 691
3450.50 654
3451.06 649
3451.61 668
3452.17 665
3452.72 642
3453.27 673
3453.83 618
3454.38 662
3454.94 680
3455.49 692
3456.05 699
3456.60 689
3457.16 651
3457.71 633
3458.27 653
3458.82 664
3459.38 663
3459.93 612
3460.49 648
3461.04 759
3461.60 744
3462.15 707
3462.71 701
3463.26 708
3463.82 759
3464.37 757
3464.93 737
3465.48 776
3466.04 805
3466.59 784
3467.15 833
3467.70 788
3468.26 785
3468.81 869
3469.37 780
3469.93 785
3470.48 758
3471.04 896
3471.59 917
3472.15 872
3472.70 877
3473.26 957
3473.82 927
3474.37 910
3474.93 868
3475.48 900
3476.04 859
3476.60 875
3477.15 899
3477.71 857
3478.27 933
3478.82 907
3479.38 1021
3479.93 1006
3480.49 959
3481.05 1022
3481.60 1001
3482.16 1086
3482.72 1074
3483.27 1068
3483.83 1109
3484.39 1129
3484.95 1088
3485.50 1142
3486.06 1173
3486.62 1173
3487.17 1200
3487.73 1377
3488.29 1596
3488.84 1870
3489.40 2306
3489.96 2687
3490.52 3068
3491.07 3628
3491.63 4044
3492.19 4374
3492.75 4548
3493.30 4417
3493.86 4041
3494.42 3537
3494.98 3066
3495.53 2675
3496.09 2274
3496.65 1788
3497.21 1539
3497.77 1546
3498.32 1375
3498.88 1335
3499.44 1341
3500.00 1315
3500.56 1457
3501.11 1476
3501.67 1658
3502.23 1716
3502.79 1908
3503.35 2057
3503.91 2137
3504.46 2247
3505.02 2357
3505.58 2484
3506.14 2448
3506.70 2349
3507.26 2220
3507.81 2094
3508.37 1953
3508.93 1749
3509.49 1727
3510.05 1524
3510.61 1412
3511.17 1401
3511.73 1261
3512.29 1143
3512.85 1211
3513.40 1076
3513.96 1041
3514.52 987
3515.08 921
3515.64 863
3516.20 811
3516.76 837
3517.32 811
3517.88 767
3518.44 870
3519.00 876
3519.56 872
3520.12 846
3520.68 792
3521.24 790
3521.80 843
3522.36 858
3522.92 851
3523.48 866
3524.04 840
3524.60 808
3525.16 782
3525.72 878
3526.28 877
3526.84 835
3527.40 887
3527.96 892
3528.52 788
3529.08 797
3529.64 876
3530.20 864
3530.76 899
3531.32 910
3531.88 834
3532.44 854
3533.00 895
3533.56 849
3534.12 859
3534.68 831
3535.25 790
3535.81 816
3536.37 837
3536.93 806
3537.49 801
3538.05 825
3538.61 776
3539.17 801
3539.73 857
3540.30 829
3540.86 808
3541.42 778
3541.98 806
3542.54 813
3543.10 829
3543.66 791
3544.23 808
3544.79 797
3545.35 875
3545.91 900
3546.47 882
3547.03 839
3547.60 847
3548.16 823
3548.72 814
3549.28 751
3549.84 685
3550.41 734
3550.97 781
3551.53 769
3552.09 755
3552.65 656
3553.22 638
3553.78 628
3554.34 708
3554.90 661
3555.47 667
3556.03 680
3556.59 690
3557.15 697
3557.72 700
3558.28 727
3558.84 743
3559.41 726
3559.97 691
3560.53 727
3561.09 721
3561.66 697
3562.22 669
3562.78 752
3563.35 767
3563.91 732
3564.47 784
3565.04 728
3565.60 706
3566.16 743
3566.73 781
3567.29 772
3567.85 716
3568.42 711
3568.98 686
3569.54 653
3570.11 692
3570.67 665
3571.23 690
3571.80 708
3572.36 755
3572.93 736
3573.49 751
3574.05 834
3574.62 926
3575.18 1018
3575.75 1102
3576.31 1198
3576.87 1329
3577.44 1338
3578.00 1297
3578.57 1433
3579.13 1388
3579.70 1326
3580.26 1167
3580.82 1037
3581.39 965
3581.95 891
3582.52 828
3583.08 776
3583.65 736
3584.21 675
3584.78 708
3585.34 660
3585.91 613
3586.47 618
3587.04 632
3587.60 711
3588.17 686
3588.73 652
3589.30 708
3589.86 631
3590.43 664
3590.99 632
3591.56 658
3592.12 637
3592.69 605
3593.25 625
3593.82 597
3594.39 657
3594.95 633
3595.52 620
3596.08 642
3596.65 703
3597.21 615
3597.78 608
3598.35 693
3598.91 679
3599.48 682
3600.04 687
3600.61 611
3601.18 690
3601.74 667
3602.31 662
3602.87 633
3603.44 637
3604.01 682
3604.57 602
3605.14 589
3605.71 599
3606.27 587
3606.84 633
3607.41 626
3607.97 663
3608.54 631
3609.11 562
3609.67 544
3610.24 617
3610.81 623
3611.37 663
3611.94 623
3612.51 591
3613.07 669
3613.64 685
3614.21 703
3614.78 697
3615.34 750
3615.91 851
3616.48 900
3617.04 932
3617.61 951
3618.18 998
3618.75 945
3619.31 923
3619.88 862
3620.45 854
3621.02 876
3621.58 815
3622.15 708
3622.72 695
3623.29 679
3623.86 643
3624.42 635
3624.99 607
3625.56 574
3626.13 547
3626.70 575
3627.26 539
3627.83 652
3628.40 602
3628.97 551
3629.54 538
3630.11 539
3630.67 600
3631.24 582
3631.81 626
3632.38 621
3632.95 580
3633.52 566
3634.08 581
3634.65 590
3635.22 609
3635.79 613
3636.36 608
3636.93 535
3637.50 539
3638.07 610
3638.64 596
3639.20 651
3639.77 737
3640.34 725
3640.91 668
3641.48 726
3642.05 727
3642.62 691
3643.19 694
3643.76 725
3644.33 644
3644.90 661
3645.47 674
3646.04 691
3646.61 640
3647.18 675
3647.75 594
3648.32 617
3648.89 695
3649.46 672
3650.03 692
3650.60 681
3651.17 715
3651.74 733
3652.31 788
3652.88 831
3653.45 826
3654.02 755
3654.59 791
3655.16 748
3655.73 823
3656.30 771
3656.87 780
3657.44 742
3658.01 792
3658.58 754
3659.15 840
3659.72 784
3660.29 754
3660.86 751
3661.43 779
3662.00 709
3662.58 728
3663.15 798
3663.72 805
3664.29 871
3664.86 832
3665.43 934
3666.00 923
3666.57 930
3667.14 962
3667.72 888
3668.29 822
3668.86 803
3669.43 772
3670.00 750
3670.57 737
3671.14 725
3671.72 650
3672.29 661
3672.86 627
3673.43 662
3674.00 727
3674.57 679
3675.15 667
3675.72 650
3676.29 718
3676.86 733
3677.43 731
3678.01 749
3678.58 735
3679.15 713
3679.72 685
3680.30 802
3680.87 676
3681.44 691
3682.01 695
3682.58 673
3683.16 635
3683.73 626
3684.30 603
3684.88 616
3685.45 549
3686.02 563
3686.59 596
3687.17 583
3687.74 634
3688.31 635
3688.88 663
3689.46 710
3690.03 695
3690.60 692
3691.18 729
3691.75 699
3692.32 717
3692.90 707
3693.47 664
3694.04 668
3694.62 632
3695.19 615
3695.76 601
3696.34 598
3696.91 589
3697.48 574
3698.06 591
3698.63 610
3699.21 549
3699.78 575
3700.35 602
3700.93 614
3701.50 617
3702.08 599
3702.65 580
3703.22 607
3703.80 607
3704.37 611
3704.95 625
3705.52 621
3706.09 608
3706.67 689
3707.24 617
3707.82 626
3708.39 667
3708.97 674
3709.54 615
3710.12 607
3710.69 619
3711.26 643
3711.84 591
3712.41 582
3712.99 585
3713.56 564
3714.14 584
3714.71 636
3715.29 596
3715.86 580
3716.44 570
3717.01 556
3717.59 559
3718.16 580
3718.74 550
3719.32 520
3719.89 565
3720.47 580
3721.04 556
3721.62 553
3722.19 593
3722.77 616
3723.34 574
3723.92 485
3724.49 531
3725.07 556
3725.65 576
3726.22 587
3726.80 589
3727.37 583
3727.95 589
3728.53 614
3729.10 593
3729.68 633
3730.25 663
3730.83 746
3731.41 761
3731.98 823
3732.56 808
3733.14 780
3733.71 852
3734.29 817
3734.87 716
3735.44 729
3736.02 782
3736.60 698
3737.17 646
3737.75 696
3738.33 631
3738.90 574
3739.48 544
3740.06 640
3740.63 644
3741.21 582
3741.79 580
3742.36 516
3742.94 594
3743.52 605
3744.10 579
3744.67 524
3745.25 535
3745.83 610
3746.40 571
3746.98 568
3747.56 514
3748.14 553
3748.71 604
3749.29 609
3749.87 587
3750.45 523
3751.03 510
3751.60 561
3752.18 572
3752.76 590
3753.34 533
3753.92 594
3754.49 616
3755.07 603
3755.65 494
3756.23 601
3756.81 599
3757.38 583
3757.96 596
3758.54 582
3759.12 622
3759.70 616
3760.28 636
3760.85 594
3761.43 598
3762.01 608
3762.59 647
3763.17 648
3763.75 597
3764.33 584
3764.91 571
3765.48 600
3766.06 578
3766.64 588
3767.22 603
3767.80 591
3768.38 591
3768.96 600
3769.54 610
3770.12 598
3770.70 631
3771.28 638
3771.85 590
3772.43 596
3773.01 619
3773.59 645
3774.17 600
3774.75 632
3775.33 570
3775.91 574
3776.49 606
3777.07 570
3777.65 560
3778.23 603
3778.81 603
3779.39 609
3779.97 566
3780.55 579
3781.13 606
3781.71 589
3782.29 602
3782.87 560
3783.45 550
3784.03 599
3784.61 549
3785.19 553
3785.77 566
3786.35 645
3786.93 631
3787.51 653
3788.10 587
3788.68 559
3789.26 625
3789.84 586
3790.42 595
3791.00 637
3791.58 561
3792.16 579
3792.74 556
3793.32 639
3793.90 645
3794.48 628
3795.07 605
3795.65 636
3796.23 636
3796.81 648
3797.39 675
3797.97 644
3798.55 669
3799.14 739
3799.72 787
3800.30 766
3800.88 811
3801.46 832
3802.04 804
3802.62 819
3803.21 802
3803.79 809
3804.37 800
3804.95 840
3805.53 786
3806.12 815
3806.70 928
3807.28 896
3807.86 972
3808.44 994
3809.03 981
3809.61 953
3810.19 976
3810.77 982
3811.36 969
3811.94 921
3812.52 912
3813.10 865
3813.69 866
3814.27 820
3814.85 936
3815.43 889
3816.02 947
3816.60 896
3817.18 857
3817.77 801
3818.35 782
3818.93 781
3819.51 805
3820.10 828
3820.68 778
3821.26 823
3821.85 837
3822.43 802
3823.01 798
3823.60 838
3824.18 782
3824.76 738
3825.35 764
3825.93 748
3826.51 737
3827.10 678
3827.68 734
3828.27 609
3828.85 646
3829.43 639
3830.02 642
3830.60 673
3831.18 663
3831.77 661
3832.35 724
3832.94 733
3833.52 644
3834.10 674
3834.69 652
3835.27 661
3835.86 671
3836.44 689
3837.03 703
3837.61 656
3838.19 610
3838.78 667
3839.36 613
3839.95 603
3840.53 641
3841.12 707
3841.70 642
3842.29 670
3842.87 616
3843.46 673
3844.04 641
3844.63 755
3845.21 695
3845.80 711
3846.38 747
3846.97 692
3847.55 718
3848.14 709
3848.72 641
3849.31 642
3849.89 646
3850.48 653
3851.06 619
3851.65 669
3852.23 623
3852.82 622
3853.41 674
3853.99 678
3854.58 687
3855.16 627
3855.75 640
3856.33 681
3856.92 721
3857.51 699
3858.09 777
3858.68 837
3859.26 819
3859.85 970
3860.44 1035
3861.02 1049
3861.61 1015
3862.20 1126
3862.78 1124
3863.37 1024
3863.95 955
3864.54 963
3865.13 957
3865.71 872
3866.30 836
3866.89 771
3867.47 734
3868.06 662
3868.65 639
3869.23 596
3869.82 613
3870.41 578
3870.99 670
3871.58 628
3872.17 644
3872.76 659
3873.34 639
3873.93 633
3874.52 675
3875.10 655
3875.69 667
3876.28 620
3876.87 599
3877.45 636
3878.04 571
3878.63 612
3879.22 561
3879.80 589
3880.39 537
3880.98 512
3881.57 552
3882.15 521
3882.74 591
3883.33 556
3883.92 594
3884.51 569
3885.09 548
3885.68 510
3886.27 556
3886.86 562
3887.45 596
3888.04 553
3888.62 615
3889.21 614
3889.80 619
3890.39 667
3890.98 626
3891.57 613
3892.15 618
3892.74 621
3893.33 546
3893.92 599
3894.51 633
3895.10 594
3895.69 575
3896.28 593
3896.86 594
3897.45 614
3898.04 615
3898.63 630
3899.22 597
3899.81 643
3900.40 593
3900.99 584
3901.58 573
3902.17 601
3902.76 610
3903.34 583
3903.93 576
3904.52 568
3905.11 571
3905.70 602
3906.29 627
3906.88 575
3907.47 579
3908.06 664
3908.65 615
3909.24 588
3909.83 589
3910.42 603
3911.01 568
3911.60 586
3912.19 568
3912.78 551
3913.37 528
3913.96 581
3914.55 562
3915.14 586
3915.73 583
3916.32 609
3916.91 594
3917.50 564
3918.09 591
3918.68 527
3919.28 530
3919.87 563
3920.46 590
3921.05 560
3921.64 574
3922.23 575
3922.82 519
3923.41 542
3924.00 565
3924.59 524
3925.18 509
3925.77 512
3926.37 523
3926.96 513
3927.55 515
3928.14 512
3928.73 471
3929.32 485
3929.91 466
3930.51 505
3931.10 525
3931.69 543
3932.28 496
3932.87 517
3933.46 509
3934.05 474
3934.65 496
3935.24 523
3935.83 526
3936.42 502
3937.01 483
3937.61 598
3938.20 612
3938.79 544
3939.38 560
3939.97 540
3940.57 528
3941.16 536
3941.75 547
3942.34 537
3942.94 562
3943.53 548
3944.12 506
3944.71 530
3945.31 556
3945.90 571
3946.49 546
3947.08 546
3947.68 578
3948.27 521
3948.86 553
3949.45 529
3950.05 500
3950.64 571
3951.23 563
3951.83 527
3952.42 522
3953.01 555
3953.61 517
3954.20 546
3954.79 544
3955.39 538
3955.98 484
3956.57 523
3957.17 550
3957.76 560
3958.35 602
3958.95 631
3959.54 614
3960.13 567
3960.73 623
3961.32 530
3961.92 581
3962.51 615
3963.10 619
3963.70 577
3964.29 679
3964.88 715
3965.48 738
3966.07 797
3966.67 741
3967.26 768
3967.86 849
3968.45 850
3969.04 720
3969.64 678
3970.23 667
3970.83 675
3971.42 676
3972.02 660
3972.61 615
3973.21 634
3973.80 655
3974.40 613
3974.99 691
3975.58 804
3976.18 802
3976.77 849
3977.37 965
3977.96 890
3978.56 848
3979.15 752
3979.75 766
3980.35 783
3980.94 739
3981.54 727
3982.13 693
3982.73 718
3983.32 690
3983.92 711
3984.51 684
3985.11 659
3985.70 624
3986.30 657
3986.90 619
3987.49 662
3988.09 704
3988.68 682
3989.28 699
3989.87 646
3990.47 605
3991.07 677
3991.66 662
3992.26 679
3992.85 685
3993.45 604
3994.05 638
3994.64 633
3995.24 637
3995.84 657
3996.43 673
3997.03 724
3997.62 741
3998.22 699
3998.82 693
3999.41 685
4000.01 670
4000.61 668
4001.20 646
4001.80 668
4002.40 622
4003.00 645
4003.59 619
4004.19 620
4004.79 613
4005.38 638
4005.98 668
4006.58 600
4007.17 572
4007.77 597
4008.37 614
4008.97 619
4009.56 576
4010.16 572
4010.76 639
4011.36 611
4011.95 600
4012.55 602
4013.15 564
4013.75 599
4014.34 649
4014.94 618
4015.54 622
4016.14 646
4016.74 656
4017.33 646
4017.93 662
4018.53 702
4019.13 729
4019.73 703
4020.32 718
4020.92 681
4021.52 645
4022.12 628
4022.72 572
4023.32 596
4023.91 563
4024.51 607
4025.11 579
4025.71 588
4026.31 606
4026.91 679
4027.51 635
4028.10 674
4028.70 667
4029.30 669
4029.90 635
4030.50 662
4031.10 733
4031.70 695
4032.30 654
4032.90 690
4033.49 727
4034.09 741
4034.69 715
4035.29 733
4035.89 754
4036.49 693
4037.09 649
4037.69 643
4038.29 588
4038.89 592
4039.49 570
4040.09 539
4040.69 518
4041.29 493
4041.89 498
4042.49 544
4043.09 587
4043.69 553
4044.29 497
4044.89 519
4045.49 515
4046.09 534
4046.69 569
4047.29 548
4047.89 555
4048.49 551
4049.09 530
4049.69 521
4050.29 563
4050.89 512
4051.49 522
4052.09 533
4052.69 530
4053.29 547
4053.89 529
4054.49 494
4055.09 525
4055.69 523
4056.30 507
4056.90 510
4057.50 537
4058.10 512
4058.70 505
4059.30 556
4059.90 512
4060.50 497
4061.10 504
4061.71 513
4062.31 578
4062.91 584
4063.51 626
4064.11 579
4064.71 587
4065.31 595
4065.92 651
4066.52 628
4067.12 619
4067.72 603
4068.32 605
4068.92 580
4069.53 549
4070.13 555
4070.73 541
4071.33 496
4071.93 522
4072.54 496
4073.14 453
4073.74 462
4074.34 472
4074.94 506
4075.55 520
4076.15 504
4076.75 506
4077.35 508
4077.96 524
4078.56 536
4079.16 563
4079.76 521
4080.37 507
4080.97 509
4081.57 514
4082.17 489
4082.78 429
4083.38 467
4083.98 448
4084.59 449
4085.19 486
4085.79 511
4086.39 517
4087.00 513
4087.60 498
4088.20 504
4088.81 440
4089.41 440
4090.01 516
4090.62 502
4091.22 549
4091.82 501
4092.43 492
4093.03 504
4093.63 478
4094.24 506
4094.84 507
4095.45 513
4096.05 539
4096.65 521
4097.26 490
4097.86 495
4098.47 478
4099.07 452
4099.67 480
4100.28 551
4100.88 496
4101.49 485
4102.09 467
4102.69 501
4103.30 440
4103.90 466
4104.51 454
4105.11 461
4105.72 501
4106.32 507
4106.93 532
4107.53 547
4108.13 496
4108.74 501
4109.34 514
4109.95 479
4110.55 541
4111.16 537
4111.76 479
4112.37 486
4112.97 554
4113.58 498
4114.18 500
4114.79 471
4115.39 457
4116.00 472
4116.60 472
4117.21 504
4117.82 478
4118.42 502
4119.03 511
4119.63 500
4120.24 504
4120.84 496
4121.45 527
4122.05 469
4122.66 443
4123.27 447
4123.87 469
4124.48 460
4125.08 482
4125.69 426
4126.30 470
4126.90 478
4127.51 489
4128.11 471
4128.72 478
4129.33 490
4129.93 460
4130.54 478
4131.15 496
4131.75 519
4132.36 501
4132.96 519
4133.57 485
4134.18 494
4134.78 495
4135.39 551
4136.00 561
4136.60 591
4137.21 581
4137.82 560
4138.43 574
4139.03 579
4139.64 584
4140.25 604
4140.85 546
4141.46 566
4142.07 567
4142.68 560
4143.28 543
4143.89 569
4144.50 596
4145.10 557
4145.71 563
4146.32 562
4146.93 575
4147.53 561
4148.14 512
4148.75 469
4149.36 543
4149.97 478
4150.57 475
4151.18 462
4151.79 440
4152.40 439
4153.00 461
4153.61 422
4154.22 444
4154.83 470
4155.44 442
4156.05 470
4156.65 492
4157.26 486
4157.87 500
4158.48 559
4159.09 601
4159.70 548
4160.30 525
4160.91 551
4161.52 540
4162.13 513
4162.74 515
4163.35 520
4163.96 484
4164.56 505
4165.17 485
4165.78 482
4166.39 550
4167.00 509
4167.61 586
4168.22 525
4168.83 552
4169.44 573
4170.05 556
4170.66 549
4171.26 509
4171.87 567
4172.48 567
4173.09 523
4173.70 555
4174.31 593
4174.92 528
4175.53 581
4176.14 513
4176.75 546
4177.36 531
4177.97 542
4178.58 529
4179.19 515
4179.80 552
4180.41 525
4181.02 536
4181.63 544
4182.24 534
4182.85 476
4183.46 492
4184.07 506
4184.68 461
4185.29 486
4185.90 517
4186.51 502
4187.12 538
4187.73 522
4188.34 498
4188.95 504
4189.56 519
4190.18 532
4190.79 533
4191.40 559
4192.01 596
4192.62 575
4193.23 557
4193.84 551
4194.45 522
4195.06 537
4195.67 614
4196.28 597
4196.90 545
4197.51 574
4198.12 572
4198.73 568
4199.34 551
4199.95 541
4200.56 533
4201.18 491
4201.79 491
4202.40 541
4203.01 570
4203.62 568
4204.23 539
4204.85 545
4205.46 539
4206.07 512
4206.68 555
4207.29 590
4207.90 541
4208.52 529
4209.13 591
4209.74 574
4210.35 575
4210.97 590
4211.58 559
4212.19 568
4212.80 601
4213.41 587
4214.03 567
4214.64 579
4215.25 577
4215.86 565
4216.48 557
4217.09 601
4217.70 613
4218.32 707
4218.93 710
4219.54 755
4220.15 720
4220.77 709
4221.38 701
4221.99 675
4222.61 708
4223.22 736
4223.83 690
4224.44 728
4225.06 692
4225.67 727
4226.28 837
4226.90 898
4227.51 994
4228.13 1069
4228.74 993
4229.35 936
4229.97 977
4230.58 948
4231.19 825
4231.81 796
4232.42 771
4233.03 692
4233.65 677
4234.26 740
4234.88 685
4235.49 681
4236.10 740
4236.72 675
4237.33 640
4237.95 697
4238.56 624
4239.17 640
4239.79 698
4240.40 685
4241.02 681
4241.63 689
4242.25 754
4242.86 759
4243.48 728
4244.09 753
4244.71 716
4245.32 661
4245.93 672
4246.55 646
4247.16 677
4247.78 691
4248.39 678
4249.01 669
4249.62 603
4250.24 632
4250.85 659
4251.47 583
4252.08 614
4252.70 575
4253.32 534
4253.93 626
4254.55 629
4255.16 600
4255.78 615
4256.39 574
4257.01 591
4257.62 621
4258.24 662
4258.85 645
4259.47 713
4260.09 673
4260.70 702
4261.32 735
4261.93 745
4262.55 744
4263.17 781
4263.78 816
4264.40 809
4265.01 825
4265.63 780
4266.25 708
4266.86 621
4267.48 643
4268.10 636
4268.71 621
4269.33 600
4269.94 626
4270.56 620
4271.18 639
4271.79 630
4272.41 634
4273.03 664
4273.64 689
4274.26 676
4274.88 709
4275.49 766
4276.11 803
4276.73 800
4277.35 816
4277.96 810
4278.58 739
4279.20 788
4279.81 724
4280.43 627
4281.05 586
4281.67 655
4282.28 597
4282.90 575
4283.52 597
4284.14 599
4284.75 634
4285.37 605
4285.99 597
4286.61 567
4287.22 512
4287.84 523
4288.46 606
4289.08 595
4289.70 581
4290.31 541
4290.93 533
4291.55 591
4292.17 597
4292.79 549
4293.40 571
4294.02 542
4294.64 579
4295.26 573
4295.88 551
4296.50 610
4297.11 585
4297.73 563
4298.35 537
4298.97 561
4299.59 597
4300.21 597
4300.83 582
4301.44 552
4302.06 571
4302.68 633
4303.30 595
4303.92 579
4304.54 558
4305.16 577
4305.78 557
4306.40 603
4307.02 563
4307.63 634
4308.25 618
4308.87 608
4309.49 590
4310.11 655
4310.73 570
4311.35 605
4311.97 583
4312.59 634
4313.21 690
4313.83 676
4314.45 598
4315.07 624
4315.69 696
4316.31 706
4316.93 659
4317.55 627
4318.17 642
4318.79 696
4319.41 697
4320.03 680
4320.65 710
4321.27 754
4321.89 748
4322.51 751
4323.13 804
4323.75 770
4324.37 799
4324.99 854
4325.61 859
4326.23 872
4326.85 847
4327.47 877
4328.09 946
4328.71 924
4329.33 1035
4329.96 1220
4330.58 1267
4331.20 1389
4331.82 1618
4332.44 1804
4333.06 1748
4333.68 1804
4334.30 1709
4334.92 1834
4335.54 1792
4336.17 1673
4336.79 1693
4337.41 1771
4338.03 1876
4338.65 1759
4339.27 1655
4339.89 1562
4340.52 1464
4341.14 1323
4341.76 1308
4342.38 1340
4343.00 1352
4343.62 1452
4344.25 1653
4344.87 1966
4345.49 2040
4346.11 2098
4346.73 2301
4347.36 2303
4347.98 2190
4348.60 2177
4349.22 1988
4349.84 1856
4350.47 1762
4351.09 1679
4351.71 1547
4352.33 1466
4352.96 1433
4353.58 1358
4354.20 1249
4354.82 1086
4355.45 1081
4356.07 1005
4356.69 1023
4357.31 930
4357.94 949
4358.56 914
4359.18 879
4359.81 943
4360.43 992
4361.05 916
4361.68 895
4362.30 902
4362.92 915
4363.55 833
4364.17 827
4364.79 930
4365.42 833
4366.04 806
4366.66 824
4367.29 818
4367.91 731
4368.53 717
4369.16 701
4369.78 725
4370.40 739
4371.03 673
4371.65 731
4372.27 765
4372.90 748
4373.52 711
4374.15 669
4374.77 660
4375.39 681
4376.02 680
4376.64 701
4377.27 716
4377.89 716
4378.52 696
4379.14 711
4379.76 747
4380.39 708
4381.01 731
4381.64 709
4382.26 676
4382.89 719
4383.51 744
4384.14 745
4384.76 738
4385.39 736
4386.01 669
4386.64 685
4387.26 666
4387.89 648
4388.51 697
4389.14 635
4389.76 651
4390.39 683
4391.01 671
4391.64 675
4392.26 639
4392.89 673
4393.51 649
4394.14 635
4394.76 647
4395.39 628
4396.01 628
4396.64 609
4397.26 639
4397.89 655
4398.52 595
4399.14 577
4399.77 619
4400.39 638
4401.02 602
4401.65 616
4402.27 585
4402.90 626
4403.52 562
4404.15 601
4404.78 588
4405.40 560
4406.03 605
4406.65 646
4407.28 657
4407.91 654
4408.53 677
4409.16 661
4409.79 678
4410.41 594
4411.04 604
4411.67 607
4412.29 667
4412.92 618
4413.55 630
4414.17 585
4414.80 598
4415.43 604
4416.05 540
4416.68 576
4417.31 588
4417.94 588
4418.56 580
4419.19 602
4419.82 572
4420.44 547
4421.07 580
4421.70 582
4422.33 571
4422.95 542
4423.58 573
4424.21 600
4424.84 578
4425.46 569
4426.09 522
4426.72 523
4427.35 556
4427.97 524
4428.60 552
4429.23 617
4429.86 570
4430.49 578
4431.11 560
4431.74 551
4432.37 554
4433.00 600
4433.63 575
4434.26 607
4434.88 594
4435.51 590
4436.14 583
4436.77 610
4437.40 561
4438.03 585
4438.65 612
4439.28 566
4439.91 575
4440.54 644
4441.17 609
4441.80 543
4442.43 603
4443.06 593
4443.68 578
4444.31 610
4444.94 631
4445.57 618
4446.20 635
4446.83 610
4447.46 630
4448.09 683
4448.72 587
4449.35 580
4449.98 594
4450.61 597
4451.24 578
4451.86 589
4452.49 621
4453.12 654
4453.75 662
4454.38 667
4455.01 709
4455.64 739
4456.27 778
4456.90 803
4457.53 811
4458.16 772
4458.79 643
4459.42 686
4460.05 614
4460.68 607
4461.31 632
4461.94 579
4462.57 647
4463.20 551
4463.83 537
4464.46 562
4465.09 560
4465.72 532
4466.36 575
4466.99 545
4467.62 537
4468.25 560
4468.88 541
4469.51 563
4470.14 587
4470.77 558
4471.40 524
4472.03 519
4472.66 487
4473.29 500
4473.93 503
4474.56 516
4475.19 502
4475.82 543
4476.45 598
4477.08 538
4477.71 498
4478.34 521
4478.98 541
4479.61 543
4480.24 552
4480.87 549
4481.50 508
4482.13 524
4482.76 591
4483.40 575
4484.03 551
4484.66 565
4485.29 601
4485.92 554
4486.56 544
4487.19 589
4487.82 542
4488.45 574
4489.08 577
4489.72 599
4490.35 526
4490.98 569
4491.61 578
4492.25 573
4492.88 538
4493.51 615
4494.14 584
4494.78 585
4495.41 586
4496.04 561
4496.67 640
4497.31 668
4497.94 599
4498.57 668
4499.20 746
4499.84 737
4500.47 785
4501.10 827
4501.74 886
4502.37 923
4503.00 897
4503.64 869
4504.27 868
4504.90 870
4505.53 776
4506.17 815
4506.80 787
4507.43 730
4508.07 738
4508.70 721
4509.34 732
4509.97 684
4510.60 677
4511.24 717
4511.87 668
4512.50 645
4513.14 694
4513.77 669
4514.41 633
4515.04 563
4515.67 605
4516.31 614
4516.94 567
4517.58 555
4518.21 614
4518.84 569
4519.48 560
4520.11 534
4520.75 557
4521.38 527
4522.02 574
4522.65 602
4523.28 589
4523.92 557
4524.55 604
4525.19 594
4525.82 580
4526.46 607
4527.09 694
4527.73 647
4528.36 673
4529.00 746
4529.63 860
4530.27 990
4530.90 985
4531.54 953
4532.17 992
4532.81 994
4533.44 926
4534.08 894
4534.71 790
4535.35 691
4535.99 681
4536.62 656
4537.26 672
4537.89 590
4538.53 609
4539.16 609
4539.80 594
4540.43 561
4541.07 543
4541.71 521
4542.34 504
4542.98 538
4543.61 530
4544.25 515
4544.89 528
4545.52 525
4546.16 508
4546.79 548
4547.43 483
4548.07 557
4548.70 533
4549.34 546
4549.98 552
4550.61 514
4551.25 501
4551.89 529
4552.52 490
4553.16 547
4553.80 508
4554.43 527
4555.07 554
4555.71 543
4556.34 501
4556.98 527
4557.62 512
4558.25 572
4558.89 577
4559.53 551
4560.16 537
4560.80 542
4561.44 553
4562.08 590
4562.71 538
4563.35 561
4563.99 567
4564.63 538
4565.26 532
4565.90 564
4566.54 578
4567.18 572
4567.81 571
4568.45 535
4569.09 617
4569.73 576
4570.36 581
4571.00 577
4571.64 560
4572.28 599
4572.92 579
4573.55 591
4574.19 546
4574.83 597
4575.47 553
4576.11 544
4576.75 607
4577.38 587
4578.02 592
4578.66 542
4579.30 561
4579.94 582
4580.58 579
4581.21 565
4581.85 555
4582.49 606
4583.13 616
4583.77 653
4584.41 693
4585.05 699
4585.69 744
4586.32 844
4586.96 911
4587.60 922
4588.24 969
4588.88 967
4589.52 965
4590.16 894
4590.80 905
4591.44 974
4592.08 939
4592.72 804
4593.36 852
4594.00 774
4594.63 738
4595.27 664
4595.91 649
4596.55 656
4597.19 625
4597.83 620
4598.47 624
4599.11 667
4599.75 598
4600.39 653
4601.03 596
4601.67 631
4602.31 659
4602.95 596
4603.59 630
4604.23 602
4604.87 578
4605.51 592
4606.15 611
4606.79 631
4607.43 580
4608.08 546
4608.72 574
4609.36 565
4610.00 580
4610.64 564
4611.28 561
4611.92 559
4612.56 630
4613.20 591
4613.84 563
4614.48 558
4615.12 542
4615.76 568
4616.41 560
4617.05 576
4617.69 557
4618.33 521
4618.97 536
4619.61 536
4620.25 541
4620.89 556
4621.54 620
4622.18 531
4622.82 479
4623.46 471
4624.10 521
4624.74 535
4625.38 510
4626.03 522
4626.67 506
4627.31 529
4627.95 552
4628.59 539
4629.24 567
4629.88 543
4630.52 632
4631.16 650
4631.80 704
4632.45 662
4633.09 622
4633.73 622
4634.37 626
4635.02 662
4635.66 592
4636.30 673
4636.94 679
4637.58 665
4638.23 628
4638.87 712
4639.51 690
4640.16 629
4640.80 632
4641.44 665
4642.08 571
4642.73 636
4643.37 600
4644.01 585
4644.66 574
4645.30 566
4645.94 550
4646.58 520
4647.23 559
4647.87 543
4648.51 519
4649.16 533
4649.80 602
4650.44 579
4651.09 587
4651.73 572
4652.37 586
4653.02 608
4653.66 633
4654.31 568
4654.95 546
4655.59 558
4656.24 521
4656.88 521
4657.52 508
4658.17 549
4658.81 508
4659.46 502
4660.10 482
4660.75 457
4661.39 466
4662.03 492
4662.68 471
4663.32 475
4663.97 461
4664.61 547
4665.26 467
4665.90 459
4666.54 451
4667.19 472
4667.83 472
4668.48 414
4669.12 463
4669.77 458
4670.41 496
4671.06 461
4671.70 452
4672.35 484
4672.99 431
4673.64 464
4674.28 458
4674.93 450
4675.57 474
4676.22 545
4676.86 511
4677.51 541
4678.15 546
4678.80 506
4679.44 541
4680.09 534
4680.73 537
4681.38 523
4682.03 580
4682.67 577
4683.32 518
4683.96 552
4684.61 551
4685.25 540
4685.90 511
4686.55 564
4687.19 559
4687.84 564
4688.48 659
4689.13 611
4689.78 582
4690.42 653
4691.07 640
4691.72 610
4692.36 631
4693.01 602
4693.65 640
4694.30 654
4694.95 649
4695.59 648
4696.24 700
4696.89 772
4697.53 746
4698.18 825
4698.83 866
4699.47 873
4700.12 854
4700.77 813
4701.41 761
4702.06 823
4702.71 720
4703.36 771
4704.00 737
4704.65 707
4705.30 702
4705.94 671
4706.59 670
4707.24 586
4707.89 649
4708.53 658
4709.18 635
4709.83 626
4710.48 617
4711.12 635
4711.77 646
4712.42 603
4713.07 641
4713.71 606
4714.36 596
4715.01 607
4715.66 600
4716.31 575
4716.95 584
4717.60 590
4718.25 589
4718.90 607
4719.55 624
4720.19 631
4720.84 639
4721.49 616
4722.14 628
4722.79 626
4723.44 606
4724.08 597
4724.73 678
4725.38 686
4726.03 669
4726.68 652
4727.33 641
4727.98 656
4728.63 649
4729.27 582
4729.92 586
4730.57 546
4731.22 592
4731.87 516
4732.52 546
4733.17 572
4733.82 577
4734.47 551
4735.12 545
4735.77 543
4736.41 586
4737.06 499
4737.71 547
4738.36 580
4739.01 608
4739.66 605
4740.31 565
4740.96 608
4741.61 533
4742.26 593
4742.91 615
4743.56 585
4744.21 534
4744.86 488
4745.51 527
4746.16 555
4746.81 556
4747.46 504
4748.11 560
4748.76 526
4749.41 594
4750.06 580
4750.71 617
4751.36 595
4752.01 665
4752.66 644
4753.31 631
4753.96 643
4754.61 608
4755.26 598
4755.92 570
4756.57 592
4757.22 583
4757.87 590
4758.52 564
4759.17 564
4759.82 557
4760.47 661
4761.12 626
4761.77 612
4762.42 594
4763.08 611
4763.73 599
4764.38 578
4765.03 515
4765.68 579
4766.33 610
4766.98 604
4767.64 566
4768.29 557
4768.94 534
4769.59 539
4770.24 605
4770.89 524
4771.54 568
4772.20 598
4772.85 545
4773.50 572
4774.15 546
4774.80 550
4775.46 543
4776.11 553
4776.76 527
4777.41 543
4778.06 603
4778.72 607
4779.37 563
4780.02 574
4780.67 556
4781.33 602
4781.98 576
4782.63 588
4783.28 526
4783.94 584
4784.59 554
4785.24 587
4785.89 582
4786.55 589
4787.20 573
4787.85 620
4788.51 580
4789.16 661
4789.81 619
4790.46 568
4791.12 590
4791.77 615
4792.42 611
4793.08 584
4793.73 586
4794.38 620
4795.04 590
4795.69 640
4796.34 630
4797.00 664
4797.65 714
4798.30 715
4798.96 757
4799.61 751
4800.27 751
4800.92 815
4801.57 791
4802.23 785
4802.88 743
4803.53 672
4804.19 685
4804.84 699
4805.50 658
4806.15 668
4806.81 712
4807.46 718
4808.11 702
4808.77 654
4809.42 682
4810.08 692
4810.73 698
4811.39 681
4812.04 680
4812.69 662
4813.35 683
4814.00 730
4814.66 743
4815.31 735
4815.97 786
4816.62 710
4817.28 711
4817.93 762
4818.59 819
4819.24 882
4819.90 888
4820.55 927
4821.21 959
4821.86 1008
4822.52 992
4823.17 1057
4823.83 1001
4824.48 1006
4825.14 888
4825.79 886
4826.45 908
4827.11 900
4827.76 881
4828.42 828
4829.07 857
4829.73 856
4830.38 860
4831.04 837
4831.70 852
4832.35 898
4833.01 953
4833.66 957
4834.32 913
4834.98 892
4835.63 961
4836.29 960
4836.94 1003
4837.60 959
4838.26 1004
4838.91 986
4839.57 980
4840.23 1015
4840.88 1032
4841.54 1042
4842.20 1085
4842.85 1070
4843.51 1033
4844.17 1047
4844.82 1110
4845.48 1058
4846.14 1094
4846.79 1192
4847.45 1213
4848.11 1286
4848.76 1431
4849.42 1477
4850.08 1484
4850.73 1549
4851.39 1488
4852.05 1428
4852.71 1360
4853.36 1252
4854.02 1287
4854.68 1311
4855.34 1348
4855.99 1480
4856.65 1642
4857.31 1759
4857.97 1890
4858.62 1930
4859.28 1828
4859.94 1820
4860.60 1672
4861.25 1455
4861.91 1376
4862.57 1315
4863.23 1290
4863.89 1261
4864.54 1230
4865.20 1181
4865.86 1272
4866.52 1293
4867.18 1302
4867.84 1243
4868.49 1122
4869.15 1178
4869.81 1155
4870.47 1158
4871.13 1175
4871.79 1159
4872.44 1198
4873.10 1088
4873.76 1088
4874.42 1125
4875.08 1053
4875.74 1097
4876.40 1159
4877.06 1152
4877.72 1128
4878.37 1282
4879.03 1231
4879.69 1210
4880.35 1257
4881.01 1145
4881.67 1139
4882.33 1096
4882.99 1002
4883.65 970
4884.31 1024
4884.97 1015
4885.63 982
4886.29 1040
4886.95 915
4887.61 922
4888.26 925
4888.92 935
4889.58 1008
4890.24 969
4890.90 976
4891.56 982
4892.22 1010
4892.88 991
4893.54 991
4894.20 909
4894.86 833
4895.52 891
4896.18 865
4896.84 913
4897.51 931
4898.17 947
4898.83 910
4899.49 988
4900.15 977
4900.81 929
4901.47 886
4902.13 815
4902.79 785
4903.45 737
4904.11 798
4904.77 751
4905.43 743
4906.09 773
4906.75 735
4907.41 695
4908.08 734
4908.74 673
4909.40 698
4910.06 695
4910.72 712
4911.38 761
4912.04 674
4912.70 697
4913.37 676
4914.03 690
4914.69 674
4915.35 646
4916.01 577
4916.67 620
4917.33 680
4918.00 648
4918.66 621
4919.32 566
4919.98 593
4920.64 547
4921.31 630
4921.97 657
4922.63 585
4923.29 623
4923.95 601
4924.62 553
4925.28 561
4925.94 632
4926.60 650
4927.26 582
4927.93 611
4928.59 634
4929.25 596
4929.91 633
4930.58 660
4931.24 653
4931.90 614
4932.56 604
4933.23 570
4933.89 652
4934.55 578
4935.22 560
4935.88 582
4936.54 588
4937.20 571
4937.87 592
4938.53 554
4939.19 576
4939.86 579
4940.52 577
4941.18 546
4941.85 550
4942.51 621
4943.17 628
4943.84 620
4944.50 579
4945.16 569
4945.83 555
4946.49 567
4947.15 585
4947.82 593
4948.48 595
4949.15 576
4949.81 500
4950.47 482
4951.14 493
4951.80 535
4952.47 576
4953.13 565
4953.79 531
4954.46 505
4955.12 556
4955.79 603
4956.45 579
4957.11 582
4957.78 599
4958.44 623
4959.11 620
4959.77 634
4960.44 669
4961.10 656
4961.77 689
4962.43 737
4963.10 794
4963.76 737
4964.42 802
4965.09 747
4965.75 731
4966.42 727
4967.08 643
4967.75 632
4968.41 618
4969.08 546
4969.74 519
4970.41 588
4971.08 652
4971.74 577
4972.41 553
4973.07 565
4973.74 579
4974.40 601
4975.07 614
4975.73 635
4976.40 621
4977.06 601
4977.73 598
4978.40 603
4979.06 609
4979.73 540
4980.39 646
4981.06 551
4981.73 514
4982.39 517
4983.06 558
4983.72 571
4984.39 577
4985.06 572
4985.72 548
4986.39 512
4987.05 482
4987.72 579
4988.39 516
4989.05 515
4989.72 524
4990.39 523
4991.05 475
4991.72 496
4992.39 495
4993.05 463
4993.72 495
4994.39 472
4995.05 473
4995.72 495
4996.39 485
4997.05 468
4997.72 495
4998.39 455
4999.06 465
4999.72 416
5000.39 467
5001.06 464
5001.73 459
5002.39 462
5003.06 467
5003.73 494
5004.39 491
5005.06 457
5005.73 504
5006.40 476
5007.07 463
5007.73 533
5008.40 479
5009.07 477
5009.74 467
5010.40 479
5011.07 497
5011.74 505
5012.41 475
5013.08 498
5013.74 479
5014.41 442
5015.08 461
5015.75 446
5016.42 438
5017.09 413
5017.75 455
5018.42 448
5019.09 457
5019.76 430
5020.43 466
5021.10 512
5021.76 502
5022.43 471
5023.10 461
5023.77 468
5024.44 491
5025.11 436
5025.78 472
5026.45 504
5027.12 475
5027.78 476
5028.45 456
5029.12 411
5029.79 417
5030.46 425
5031.13 437
5031.80 457
5032.47 464
5033.14 432
5033.81 430
5034.48 487
5035.15 445
5035.82 444
5036.49 463
5037.16 469
5037.83 485
5038.50 463
5039.16 449
5039.83 471
5040.50 487
5041.17 496
5041.84 463
5042.51 478
5043.18 473
5043.85 485
5044.52 451
5045.20 454
5045.87 412
5046.54 456
5047.21 485
5047.88 437
5048.55 443
5049.22 447
5049.89 439
5050.56 446
5051.23 476
5051.90 470
5052.57 454
5053.24 486
5053.91 451
5054.58 427
5055.25 461
5055.92 456
5056.60 470
5057.27 477
5057.94 388
5058.61 440
5059.28 470
5059.95 432
5060.62 450
5061.29 466
5061.96 486
5062.64 448
5063.31 454
5063.98 519
5064.65 460
5065.32 446
5065.99 485
5066.66 474
5067.34 448
5068.01 430
5068.68 433
5069.35 465
5070.02 461
5070.70 523
5071.37 461
5072.04 464
5072.71 465
5073.38 510
5074.06 550
5074.73 515
5075.40 550
5076.07 522
5076.74 571
5077.42 555
5078.09 576
5078.76 615
5079.43 593
5080.11 597
5080.78 580
5081.45 601
5082.12 596
5082.80 575
5083.47 561
5084.14 540
5084.82 587
5085.49 595
5086.16 578
5086.83 543
5087.51 534
5088.18 602
5088.85 597
5089.53 580
5090.20 551
5090.87 615
5091.55 549
5092.22 601
5092.89 597
5093.57 584
5094.24 606
5094.91 521
5095.59 520
5096.26 518
5096.93 520
5097.61 495
5098.28 499
5098.96 509
5099.63 577
5100.30 474
5100.98 512
5101.65 548
5102.32 550
5103.00 549
5103.67 566
5104.35 552
5105.02 562
5105.70 577
5106.37 510
5107.04 532
5107.72 498
5108.39 541
5109.07 541
5109.74 569
5110.42 566
5111.09 523
5111.77 510
5112.44 535
5113.11 496
5113.79 510
5114.46 556
5115.14 569
5115.81 568
5116.49 612
5117.16 690
5117.84 646
5118.51 691
5119.19 739
5119.86 761
5120.54 696
5121.21 709
5121.89 727
5122.57 663
5123.24 567
5123.92 580
5124.59 645
5125.27 563
5125.94 514
5126.62 540
5127.29 530
5127.97 546
5128.64 589
5129.32 597
5130.00 595
5130.67 609
5131.35 584
5132.02 628
5132.70 632
5133.38 601
5134.05 564
5134.73 536
5135.40 577
5136.08 558
5136.76 555
5137.43 529
5138.11 498
5138.79 528
5139.46 506
5140.14 552
5140.82 490
5141.49 497
5142.17 524
5142.85 441
5143.52 440
5144.20 447
5144.88 461
5145.55 515
5146.23 442
5146.91 433
5147.58 521
5148.26 490
5148.94 503
5149.61 462
5150.29 482
5150.97 461
5151.65 473
5152.32 502
5153.00 463
5153.68 463
5154.36 437
5155.03 483
5155.71 489
5156.39 509
5157.07 523
5157.74 456
5158.42 461
5159.10 491
5159.78 500
5160.45 519
5161.13 490
5161.81 478
5162.49 481
5163.17 516
5163.84 487
5164.52 468
5165.20 512
5165.88 494
5166.56 498
5167.24 465
5167.91 454
5168.59 452
5169.27 455
5169.95 462
5170.63 443
5171.31 462
5171.98 466
5172.66 437
5173.34 430
5174.02 404
5174.70 400
5175.38 408
5176.06 446
5176.74 453
5177.41 469
5178.09 429
5178.77 475
5179.45 468
5180.13 457
5180.81 418
5181.49 437
5182.17 426
5182.85 435
5183.53 445
5184.21 446
5184.89 459
5185.57 472
5186.24 438
5186.92 411
5187.60 426
5188.28 374
5188.96 422
5189.64 437
5190.32 431
5191.00 406
5191.68 407
5192.36 421
5193.04 391
5193.72 406
5194.40 432
5195.08 469
5195.76 485
5196.44 475
5197.12 441
5197.80 480
5198.48 441
5199.16 467
5199.84 488
5200.52 499
5201.21 402
5201.89 392
5202.57 422
5203.25 451
5203.93 493
5204.61 489
5205.29 462
5205.97 470
5206.65 478
5207.33 516
5208.01 538
5208.69 497
5209.37 519
5210.06 547
5210.74 485
5211.42 499
5212.10 483
5212.78 567
5213.46 561
5214.14 609
5214.82 618
5215.51 643
5216.19 620
5216.87 599
5217.55 583
5218.23 571
5218.91 559
5219.60 597
5220.28 593
5220.96 629
5221.64 691
5222.32 665
5223.00 630
5223.69 637
5224.37 684
5225.05 629
5225.73 562
5226.41 535
5227.10 509
5227.78 525
5228.46 549
5229.14 549
5229.83 500
5230.51 525
5231.19 505
5231.87 512
5232.56 485
5233.24 532
5233.92 547
5234.60 501
5235.29 524
5235.97 546
5236.65 529
5237.34 527
5238.02 573
5238.70 575
5239.38 610
5240.07 551
5240.75 595
5241.43 581
5242.12 511
5242.80 532
5243.48 530
5244.17 541
5244.85 442
5245.53 469
5246.22 519
5246.90 527
5247.58 507
5248.27 502
5248.95 569
5249.63 558
5250.32 566
5251.00 606
5251.69 588
5252.37 630
5253.05 562
5253.74 570
5254.42 605
5255.11 585
5255.79 502
5256.47 504
5257.16 481
5257.84 519
5258.53 562
5259.21 545
5259.89 560
5260.58 567
5261.26 574
5261.95 535
5262.63 528
5263.32 554
5264.00 605
5264.69 610
5265.37 539
5266.06 551
5266.74 563
5267.43 536
5268.11 580
5268.79 563
5269.48 537
5270.16 495
5270.85 524
5271.53 503
5272.22 524
5272.91 508
5273.59 538
5274.28 514
5274.96 513
5275.65 538
5276.33 573
5277.02 527
5277.70 538
5278.39 506
5279.07 540
5279.76 523
5280.45 565
5281.13 533
5281.82 530
5282.50 553
5283.19 539
5283.87 500
5284.56 477
5285.25 466
5285.93 441
5286.62 476
5287.30 464
5287.99 494
5288.68 502
5289.36 498
5290.05 510
5290.74 561
5291.42 525
5292.11 551
5292.79 523
5293.48 519
5294.17 532
5294.85 514
5295.54 510
5296.23 535
5296.91 554
5297.60 549
5298.29 542
5298.98 530
5299.66 550
5300.35 564
5301.04 627
5301.72 620
5302.41 643
5303.10 700
5303.78 768
5304.47 839
5305.16 788
5305.85 785
5306.53 793
5307.22 750
5307.91 798
5308.60 748
5309.28 780
5309.97 792
5310.66 765
5311.35 797
5312.03 915
5312.72 877
5313.41 808
5314.10 824
5314.79 775
5315.47 730
5316.16 699
5316.85 704
5317.54 735
5318.23 724
5318.91 716
5319.60 705
5320.29 777
5320.98 756
5321.67 710
5322.36 714
5323.04 721
5323.73 703
5324.42 634
5325.11 592
5325.80 606
5326.49 602
5327.18 570
5327.86 487
5328.55 521
5329.24 505
5329.93 516
5330.62 528
5331.31 465
5332.00 471
5332.69 510
5333.38 489
5334.06 524
5334.75 473
5335.44 481
5336.13 527
5336.82 492
5337.51 500
5338.20 512
5338.89 508
5339.58 523
5340.27 542
5340.96 513
5341.65 503
5342.34 541
5343.03 550
5343.72 538
5344.41 541
5345.10 548
5345.79 503
5346.48 585
5347.17 560
5347.86 603
5348.55 635
5349.24 630
5349.93 646
5350.62 664
5351.31 673
5352.00 687
5352.69 658
5353.38 575
5354.07 596
5354.76 537
5355.45 495
5356.14 499
5356.83 510
5357.52 495
5358.21 486
5358.90 466
5359.59 537
5360.29 532
5360.98 545
5361.67 521
5362.36 490
5363.05 545
5363.74 489
5364.43 485
5365.12 528
5365.81 540
5366.50 455
5367.20 421
5367.89 469
5368.58 520
5369.27 478
5369.96 482
5370.65 443
5371.34 420
5372.04 449
5372.73 466
5373.42 431
5374.11 440
5374.80 462
5375.49 469
5376.19 501
5376.88 479
5377.57 467
5378.26 442
5378.95 470
5379.65 453
5380.34 444
5381.03 452
5381.72 462
5382.42 475
5383.11 435
5383.80 438
5384.49 438
5385.19 473
5385.88 478
5386.57 537
5387.26 486
5387.96 497
5388.65 521
5389.34 497
5390.03 526
5390.73 502
5391.42 476
5392.11 531
5392.80 498
5393.50 482
5394.19 482
5394.88 499
5395.58 459
5396.27 486
5396.96 496
5397.66 477
5398.35 502
5399.04 502
5399.74 456
5400.43 457
5401.12 456
5401.82 476
5402.51 483
5403.20 468
5403.90 506
5404.59 466
5405.29 479
5405.98 462
5406.67 484
5407.37 518
5408.06 491
5408.75 469
5409.45 481
5410.14 477
5410.84 479
5411.53 462
5412.23 497
5412.92 498
5413.61 455
5414.31 464
5415.00 491
5415.70 488
5416.39 459
5417.09 437
5417.78 461
5418.47 468
5419.17 507
5419.86 474
5420.56 539
5421.25 537
5421.95 522
5422.64 511
5423.34 509
5424.03 524
5424.73 567
5425.42 545
5426.12 518
5426.81 442
5427.51 496
5428.20 521
5428.90 516
5429.59 501
5430.29 491
5430.99 512
5431.68 519
5432.38 525
5433.07 529
5433.77 491
5434.46 497
5435.16 506
5435.85 551
5436.55 523
5437.25 498
5437.94 550
5438.64 525
5439.33 481
5440.03 528
5440.73 525
5441.42 526
5442.12 489
5442.81 562
5443.51 572
5444.21 578
5444.90 618
5445.60 673
5446.29 674
5446.99 770
5447.69 775
5448.38 762
5449.08 759
5449.78 739
5450.47 705
5451.17 616
5451.87 669
5452.56 611
5453.26 566
5453.96 541
5454.65 559
5455.35 558
5456.05 573
5456.75 579
5457.44 596
5458.14 622
5458.84 621
5459.53 607
5460.23 687
5460.93 657
5461.63 607
5462.32 671
5463.02 659
5463.72 680
5464.42 709
5465.11 667
5465.81 650
5466.51 658
5467.21 662
5467.90 649
5468.60 618
5469.30 670
5470.00 683
5470.70 680
5471.39 743
5472.09 696
5472.79 708
5473.49 751
5474.19 770
5474.88 755
5475.58 832
5476.28 939
5476.98 987
5477.68 1065
5478.38 1219
5479.07 1270
5479.77 1434
5480.47 1394
5481.17 1519
5481.87 1421
5482.57 1253
5483.27 1224
5483.96 1100
5484.66 1069
5485.36 993
5486.06 937
5486.76 933
5487.46 935
5488.16 892
5488.86 982
5489.56 980
5490.26 964
5490.96 1029
5491.65 1020
5492.35 1083
5493.05 1091
5493.75 1084
5494.45 1076
5495.15 1089
5495.85 1068
5496.55 1201
5497.25 1335
5497.95 1627
5498.65 1795
5499.35 2177
5500.05 2623
5500.75 2838
5501.45 2745
5502.15 2643
5502.85 2203
5503.55 1982
5504.25 1666
5504.95 1367
5505.65 1194
5506.35 1111
5507.05 1033
5507.75 1041
5508.45 927
5509.15 841
5509.85 875
5510.55 877
5511.25 831
5511.95 865
5512.65 881
5513.35 885
5514.05 843
5514.76 943
5515.46 916
5516.16 887
5516.86 837
5517.56 827
5518.26 816
5518.96 888
5519.66 955
5520.36 932
5521.06 886
5521.77 749
5522.47 755
5523.17 720
5523.87 712
5524.57 678
5525.27 672
5525.97 690
5526.67 724
5527.38 701
5528.08 735
5528.78 708
5529.48 676
5530.18 720
5530.88 734
5531.59 734
5532.29 661
5532.99 593
5533.69 673
5534.39 686
5535.10 693
5535.80 635
5536.50 638
5537.20 622
5537.90 586
5538.61 655
5539.31 643
5540.01 645
5540.71 697
5541.42 670
5542.12 576
5542.82 555
5543.52 552
5544.23 613
5544.93 567
5545.63 559
5546.33 553
5547.04 566
5547.74 593
5548.44 553
5549.15 574
5549.85 575
5550.55 578
5551.26 569
5551.96 647
5552.66 606
5553.36 600
5554.07 581
5554.77 577
5555.47 586
5556.18 572
5556.88 573
5557.58 622
5558.29 585
5558.99 513
5559.70 536
5560.40 567
5561.10 618
5561.81 603
5562.51 607
5563.21 580
5563.92 603
5564.62 612
5565.33 581
5566.03 590
5566.73 606
5567.44 555
5568.14 550
5568.85 596
5569.55 550
5570.25 597
5570.96 600
5571.66 568
5572.37 562
5573.07 606
5573.78 638
5574.48 590
5575.19 575
5575.89 607
5576.59 564
5577.30 615
5578.00 618
5578.71 601
5579.41 584
5580.12 502
5580.82 565
5581.53 574
5582.23 575
5582.94 522
5583.64 505
5584.35 492
5585.05 564
5585.76 545
5586.46 531
5587.17 526
5587.88 541
5588.58 537
5589.29 479
5589.99 506
5590.70 492
5591.40 489
5592.11 528
5592.81 538
5593.52 543
5594.23 518
5594.93 512
5595.64 480
5596.34 483
5597.05 518
5597.76 512
5598.46 507
5599.17 492
5599.87 494
5600.58 515
5601.29 518
5601.99 552
5602.70 527
5603.41 531
5604.11 524
5604.82 494
5605.52 495
5606.23 497
5606.94 519
5607.64 507
5608.35 517
5609.06 516
5609.76 504
5610.47 488
5611.18 505
5611.88 467
5612.59 500
5613.30 511
5614.01 505
5614.71 507
5615.42 515
5616.13 527
5616.83 471
5617.54 489
5618.25 516
5618.96 534
5619.66 505
5620.37 486
5621.08 520
5621.79 566
5622.49 530
5623.20 508
5623.91 528
5624.62 528
5625.32 503
5626.03 523
5626.74 637
5627.45 596
5628.16 610
5628.86 601
5629.57 648
5630.28 625
5630.99 596
5631.70 636
5632.40 666
5633.11 689
5633.82 737
5634.53 719
5635.24 709
5635.95 694
5636.65 658
5637.36 737
5638.07 740
5638.78 729
5639.49 745
5640.20 751
5640.91 714
5641.61 689
5642.32 717
5643.03 696
5643.74 651
5644.45 668
5645.16 602
5645.87 626
5646.58 570
5647.29 569
5648.00 541
5648.70 563
5649.41 579
5650.12 555
5650.83 567
5651.54 557
5652.25 594
5652.96 620
5653.67 638
5654.38 581
5655.09 612
5655.80 632
5656.51 661
5657.22 597
5657.93 619
5658.64 689
5659.35 665
5660.06 653
5660.77 695
5661.48 696
5662.19 668
5662.90 671
5663.61 595
5664.32 624
5665.03 578
5665.74 570
5666.45 610
5667.16 583
5667.87 638
5668.58 688
5669.29 650
5670.00 676
5670.71 694
5671.42 699
5672.13 683
5672.84 690
5673.56 649
5674.27 629
5674.98 623
5675.69 557
5676.40 567
5677.11 584
5677.82 568
5678.53 578
5679.24 607
5679.95 641
5680.67 597
5681.38 578
5682.09 622
5682.80 588
5683.51 555
5684.22 588
5684.93 575
5685.65 549
5686.36 509
5687.07 549
5687.78 556
5688.49 511
5689.20 551
5689.92 587
5690.63 542
5691.34 520
5692.05 545
5692.76 569
5693.47 528
5694.19 515
5694.90 502
5695.61 464
5696.32 486
5697.04 534
5697.75 492
5698.46 522
5699.17 536
5699.89 539
5700.60 549
5701.31 511
5702.02 525
5702.74 487
5703.45 509
5704.16 519
5704.87 544
5705.59 518
5706.30 535
5707.01 553
5707.72 474
5708.44 521
5709.15 510
5709.86 513
5710.58 503
5711.29 484
5712.00 463
5712.72 498
5713.43 507
5714.14 492
5714.86 507
5715.57 493
5716.28 492
5717.00 543
5717.71 508
5718.42 483
5719.14 515
5719.85 481
5720.56 494
5721.28 505
5721.99 483
5722.71 512
5723.42 506
5724.13 506
5724.85 558
5725.56 546
5726.28 560
5726.99 565
5727.70 576
5728.42 625
5729.13 604
5729.85 649
5730.56 582
5731.28 558
5731.99 570
5732.70 545
5733.42 542
5734.13 579
5734.85 544
5735.56 516
5736.28 539
5736.99 494
5737.71 516
5738.42 478
5739.14 520
5739.85 486
5740.57 489
5741.28 488
5742.00 469
5742.71 475
5743.43 496
5744.14 525
5744.86 511
5745.57 559
5746.29 534
5747.00 532
5747.72 532
5748.43 565
5749.15 488
5749.87 527
5750.58 470
5751.30 540
5752.01 527
5752.73 593
5753.44 568
5754.16 559
5754.88 598
5755.59 606
5756.31 666
5757.02 642
5757.74 662
5758.46 633
5759.17 603
5759.89 627
5760.60 666
5761.32 670
5762.04 643
5762.75 595
5763.47 609
5764.19 620
5764.90 614
5765.62 669
5766.34 685
5767.05 713
5767.77 821
5768.49 967
5769.20 1047
5769.92 1198
5770.64 1231
5771.35 1162
5772.07 1095
5772.79 1003
5773.50 833
5774.22 769
5774.94 729
5775.65 657
5776.37 664
5777.09 709
5777.81 656
5778.52 645
5779.24 642
5779.96 646
5780.68 698
5781.39 658
5782.11 686
5782.83 660
5783.55 673
5784.26 668
5784.98 734
5785.70 650
5786.42 641
5787.14 694
5787.85 670
5788.57 610
5789.29 604
5790.01 649
5790.73 615
5791.44 559
5792.16 533
5792.88 607
5793.60 624
5794.32 617
5795.03 576
5795.75 604
5796.47 623
5797.19 617
5797.91 649
5798.63 656
5799.35 657
5800.06 689
5800.78 755
5801.50 683
5802.22 624
5802.94 630
5803.66 620
5804.38 560
5805.10 581
5805.82 567
5806.53 511
5807.25 578
5807.97 544
5808.69 564
5809.41 556
5810.13 591
5810.85 600
5811.57 550
5812.29 530
5813.01 574
5813.73 540
5814.45 510
5815.17 498
5815.89 527
5816.61 530
5817.33 561
5818.05 520
5818.77 539
5819.49 560
5820.20 533
5820.92 572
5821.64 513
5822.36 509
5823.09 528
5823.81 514
5824.53 467
5825.25 557
5825.97 521
5826.69 518
5827.41 502
5828.13 548
5828.85 508
5829.57 527
5830.29 558
5831.01 551
5831.73 449
5832.45 520
5833.17 481
5833.89 502
5834.61 513
5835.33 502
5836.05 547
5836.78 543
5837.50 508
5838.22 478
5838.94 494
5839.66 487
5840.38 521
5841.10 520
5841.82 515
5842.54 510
5843.27 509
5843.99 520
5844.71 519
5845.43 503
5846.15 496
5846.87 516
5847.59 558
5848.32 519
5849.04 429
5849.76 488
5850.48 498
5851.20 527
5851.93 494
5852.65 553
5853.37 522
5854.09 507
5854.81 496
5855.54 522
5856.26 512
5856.98 498
5857.70 567
5858.42 484
5859.15 475
5859.87 496
5860.59 516
5861.31 515
5862.04 551
5862.76 571
5863.48 498
5864.20 494
5864.93 505
5865.65 539
5866.37 515
5867.10 544
5867.82 543
5868.54 512
5869.26 555
5869.99 547
5870.71 541
5871.43 565
5872.16 531
5872.88 507
5873.60 559
5874.33 535
5875.05 559
5875.77 569
5876.50 570
5877.22 557
5877.94 577
5878.67 551
5879.39 634
5880.11 589
5880.84 582
5881.56 573
5882.28 577
5883.01 553
5883.73 579
5884.46 608
5885.18 623
5885.90 579
5886.63 586
5887.35 598
5888.08 560
5888.80 571
5889.52 602
5890.25 601
5890.97 567
5891.70 569
5892.42 566
5893.15 591
5893.87 579
5894.59 566
5895.32 542
5896.04 572
5896.77 566
5897.49 572
5898.22 544
5898.94 563
5899.67 594
5900.39 571
5901.12 605
5901.84 565
5902.57 573
5903.29 603
5904.02 626
5904.74 609
5905.47 584
5906.19 633
5906.92 658
5907.64 636
5908.37 679
5909.09 609
5909.82 607
5910.55 661
5911.27 630
5912.00 661
5912.72 690
5913.45 688
5914.17 658
5914.90 687
5915.63 646
5916.35 661
5917.08 677
5917.80 732
5918.53 721
5919.25 727
5919.98 740
5920.71 711
5921.43 722
5922.16 699
5922.89 737
5923.61 789
5924.34 743
5925.06 718
5925.79 782
5926.52 752
5927.24 842
5927.97 762
5928.70 778
5929.42 811
5930.15 822
5930.88 847
5931.60 895
5932.33 909
5933.06 889
5933.78 912
5934.51 938
5935.24 921
5935.97 942
5936.69 952
5937.42 944
5938.15 991
5938.87 992
5939.60 1017
5940.33 1028
5941.06 1091
5941.78 1116
5942.51 1075
5943.24 1172
5943.97 1136
5944.69 1229
5945.42 1242
5946.15 1250
5946.88 1305
5947.60 1363
5948.33 1385
5949.06 1442
5949.79 1639
5950.52 1737
5951.24 1862
5951.97 2167
5952.70 2151
5953.43 2141
5954.16 2139
5954.88 2055
5955.61 1930
5956.34 1841
5957.07 1793
5957.80 1754
5958.53 1686
5959.25 1707
5959.98 1757
5960.71 1695
5961.44 1682
5962.17 1672
5962.90 1825
5963.63 1954
5964.36 2210
5965.08 2511
5965.81 2763
5966.54 3082
5967.27 3062
5968.00 2988
5968.73 2778
5969.46 2583
5970.19 2426
5970.92 2306
5971.65 2069
5972.37 2004
5973.10 1985
5973.83 2007
5974.56 1920
5975.29 1861
5976.02 1857
5976.75 1947
5977.48 2005
5978.21 1967
5978.94 2079
5979.67 2178
5980.40 2242
5981.13 2285
5981.86 2212
5982.59 2275
5983.32 2347
5984.05 2311
5984.78 2342
5985.51 2299
5986.24 2273
5986.97 2283
5987.70 2301
5988.43 2302
5989.16 2284
5989.89 2194
5990.62 2215
5991.35 2160
5992.08 2185
5992.81 2300
5993.54 2334
5994.27 2330
5995.00 2307
5995.74 2513
5996.47 2494
5997.20 2593
5997.93 2616
5998.66 2550
5999.39 2532
6000.12 2468
6000.85 2413
6001.58 2370
6002.31 2449
6003.04 2343
6003.78 2281
6004.51 2344
6005.24 2307
6005.97 2312
6006.70 2430
6007.43 2508
6008.16 2768
6008.90 3266
6009.63 3703
6010.36 4386
6011.09 5359
6011.82 6460
6012.55 7255
6013.29 7710
6014.02 8019
6014.75 7984
6015.48 7692
6016.21 7166
6016.95 6277
6017.68 5513
6018.41 4712
6019.14 4046
6019.87 3342
6020.61 2941
6021.34 2669
6022.07 2424
6022.80 2307
6023.54 2245
6024.27 2081
6025.00 2008
6025.73 2025
6026.47 2071
6027.20 2170
6027.93 2192
6028.66 2289
6029.40 2322
6030.13 2244
6030.86 2200
6031.59 2174
6032.33 2067
6033.06 1933
6033.79 1803
6034.53 1787
6035.26 1816
6035.99 1672
6036.73 1675
6037.46 1733
6038.19 1697
6038.93 1711
6039.66 1722
6040.39 1851
6041.13 1819
6041.86 1786
6042.59 1821
6043.33 1847
6044.06 1953
6044.79 1866
6045.53 1970
6046.26 1867
6047.00 1869
6047.73 1932
6048.46 1997
6049.20 2063
6049.93 2223
6050.67 2529
6051.40 2663
6052.13 2851
6052.87 2969
6053.60 2970
6054.34 2856
6055.07 2581
6055.81 2352
6056.54 2226
6057.27 2073
6058.01 2021
6058.74 1941
6059.48 1843
6060.21 1797
6060.95 1841
6061.68 1742
6062.42 1787
6063.15 1665
6063.89 1701
6064.62 1635
6065.36 1626
6066.09 1712
6066.83 1611
6067.56 1564
6068.30 1579
6069.03 1561
6069.77 1596
6070.50 1590
6071.24 1561
6071.97 1498
6072.71 1519
6073.44 1518
6074.18 1489
6074.91 1372
6075.65 1412
6076.39 1443
6077.12 1395
6077.86 1404
6078.59 1406
6079.33 1336
6080.06 1331
6080.80 1327
6081.54 1301
6082.27 1338
6083.01 1304
6083.74 1292
6084.48 1209
6085.22 1202
6085.95 1243
6086.69 1241
6087.42 1298
6088.16 1332
6088.90 1330
6089.63 1363
6090.37 1325
6091.11 1301
6091.84 1291
6092.58 1256
6093.32 1287
6094.05 1261
6094.79 1216
6095.53 1195
6096.26 1165
6097.00 1156
6097.74 1176
6098.47 1265
6099.21 1241
6099.95 1147
6100.69 1178
6101.42 1227
6102.16 1127
6102.90 1172
6103.63 1187
6104.37 1184
6105.11 1186
6105.85 1222
6106.58 1173
6107.32 1183
6108.06 1180
6108.80 1130
6109.53 1165
6110.27 1186
6111.01 1181
6111.75 1154
6112.49 1178
6113.22 1238
6113.96 1273
6114.70 1302
6115.44 1219
6116.17 1295
6116.91 1281
6117.65 1254
6118.39 1272
6119.13 1236
6119.87 1243
6120.60 1287
6121.34 1298
6122.08 1250
6122.82 1326
6123.56 1326
6124.30 1297
6125.03 1343
6125.77 1327
6126.51 1329
6127.25 1361
6127.99 1381
6128.73 1346
6129.47 1297
6130.21 1307
6130.94 1267
6131.68 1270
6132.42 1307
6133.16 1295
6133.90 1300
6134.64 1339
6135.38 1308
6136.12 1367
6136.86 1404
6137.60 1504
6138.34 1573
6139.08 1574
6139.81 1579
6140.55 1626
6141.29 1686
6142.03 1620
6142.77 1583
6143.51 1652
6144.25 1590
6144.99 1545
6145.73 1589
6146.47 1557
6147.21 1504
6147.95 1518
6148.69 1572
6149.43 1576
6150.17 1602
6150.91 1645
6151.65 1628
6152.39 1591
6153.13 1650
6153.87 1659
6154.61 1732
6155.35 1841
6156.09 1908
6156.83 1979
6157.58 2057
6158.32 2133
6159.06 2072
6159.80 2100
6160.54 2087
6161.28 2003
6162.02 2041
6162.76 2063
6163.50 2130
6164.24 2220
6164.98 2215
6165.72 2308
6166.46 2289
6167.21 2323
6167.95 2265
6168.69 2327
6169.43 2186
6170.17 2192
6170.91 2186
6171.65 2065
6172.39 2147
6173.14 2033
6173.88 2064
6174.62 2086
6175.36 1972
6176.10 2018
6176.84 2136
6177.59 2301
6178.33 2600
6179.07 2985
6179.81 3665
6180.55 4290
6181.30 5050
6182.04 5487
6182.78 5809
6183.52 5937
6184.26 5772
6185.01 5527
6185.75 5012
6186.49 4402
6187.23 3847
6187.97 3380
6188.72 3085
6189.46 2860
6190.20 2578
6190.94 2444
6191.69 2422
6192.43 2404
6193.17 2377
6193.92 2375
6194.66 2356
6195.40 2272
6196.14 2246
6196.89 2247
6197.63 2193
6198.37 2227
6199.12 2162
6199.86 2114
6200.60 2157
6201.34 2123
6202.09 2152
6202.83 2282
6203.57 2565
6204.32 2977
6205.06 3448
6205.80 4232
6206.55 5392
6207.29 6471
6208.03 7587
6208.78 8235
6209.52 8289
6210.27 8090
6211.01 7668
6211.75 6739
6212.50 5910
6213.24 4959
6213.98 4285
6214.73 3678
6215.47 3053
6216.22 2609
6216.96 2278
6217.71 2089
6218.45 2017
6219.19 1996
6219.94 1942
6220.68 1925
6221.43 1879
6222.17 1831
6222.92 1896
6223.66 1840
6224.40 1785
6225.15 1656
6225.89 1549
6226.64 1462
6227.38 1457
6228.13 1365
6228.87 1298
6229.62 1234
6230.36 1268
6231.11 1345
6231.85 1280
6232.60 1337
6233.34 1301
6234.09 1267
6234.83 1294
6235.58 1276
6236.32 1372
6237.07 1484
6237.81 1483
6238.56 1589
6239.30 1536
6240.05 1635
6240.80 1766
6241.54 1708
6242.29 1629
6243.03 1665
6243.78 1620
6244.52 1646
6245.27 1697
6246.02 1662
6246.76 1676
6247.51 1776
6248.25 1744
6249.00 1681
6249.75 1608
6250.49 1585
6251.24 1503
6251.98 1468
6252.73 1391
6253.48 1348
6254.22 1321
6254.97 1340
6255.72 1383
6256.46 1314
6257.21 1324
6257.95 1337
6258.70 1277
6259.45 1247
6260.19 1241
6260.94 1217
6261.69 1256
6262.43 1240
6263.18 1203
6263.93 1180
6264.68 1121
6265.42 1135
6266.17 1209
6266.92 1197
6267.66 1137
6268.41 1174
6269.16 1148
6269.91 1140
6270.65 1125
6271.40 1120
6272.15 1175
6272.89 1203
6273.64 1134
6274.39 1062
6275.14 1162
6275.88 1105
6276.63 1103
6277.38 1105
6278.13 1121
6278.88 1111
6279.62 1113
6280.37 1065
6281.12 1112
6281.87 1088
6282.62 1079
6283.36 1033
6284.11 1088
6284.86 1072
6285.61 1015
6286.36 1025
6287.10 1003
6287.85 947
6288.60 997
6289.35 975
6290.10 939
6290.85 950
6291.59 891
6292.34 955
6293.09 935
6293.84 868
6294.59 868
6295.34 916
6296.09 956
6296.84 941
6297.58 936
6298.33 873
6299.08 899
6299.83 893
6300.58 894
6301.33 824
6302.08 842
6302.83 857
6303.58 899
6304.33 880
6305.08 879
6305.83 908
6306.58 899
6307.32 914
6308.07 929
6308.82 940
6309.57 954
6310.32 1039
6311.07 952
6311.82 999
6312.57 992
6313.32 993
6314.07 1002
6314.82 1008
6315.57 1030
6316.32 1038
6317.07 1027
6317.82 968
6318.57 965
6319.32 938
6320.07 890
6320.82 869
6321.57 855
6322.32 791
6323.07 848
6323.82 809
6324.58 793
6325.33 824
6326.08 852
6326.83 898
6327.58 880
6328.33 912
6329.08 890
6329.83 879
6330.58 818
6331.33 824
6332.08 901
6332.83 928
6333.58 843
6334.34 892
6335.09 894
6335.84 900
6336.59 832
6337.34 832
6338.09 791
6338.84 864
6339.59 886
6340.35 834
6341.10 885
6341.85 799
6342.60 826
6343.35 837
6344.10 836
6344.86 860
6345.61 868
6346.36 855
6347.11 886
6347.86 889
6348.62 923
6349.37 977
6350.12 1068
6350.87 1091
6351.62 1128
6352.38 1175
6353.13 1186
6353.88 1225
6354.63 1195
6355.38 1207
6356.14 1206
6356.89 1173
6357.64 1117
6358.39 1028
6359.15 1008
6359.90 1037
6360.65 994
6361.40 979
6362.16 1010
6362.91 962
6363.66 1011
6364.42 1060
6365.17 1095
6365.92 1191
6366.67 1340
6367.43 1441
6368.18 1415
6368.93 1348
6369.69 1279
6370.44 1183
6371.19 1130
6371.95 1063
6372.70 1051
6373.45 965
6374.21 1025
6374.96 936
6375.71 961
6376.47 967
6377.22 1003
6377.98 982
6378.73 980
6379.48 958
6380.24 935
6380.99 1064
6381.74 1066
6382.50 1008
6383.25 966
6384.01 1004
6384.76 985
6385.51 956
6386.27 954
6387.02 893
6387.78 894
6388.53 869
6389.29 882
6390.04 921
6390.79 902
6391.55 834
6392.30 846
6393.06 822
6393.81 860
6394.57 854
6395.32 928
6396.08 875
6396.83 835
6397.59 812
6398.34 787
6399.10 821
6399.85 811
6400.61 817
6401.36 851
6402.12 862
6402.87 787
6403.63 800
6404.38 774
6405.14 817
6405.89 844
6406.65 907
6407.40 857
6408.16 883
6408.91 875
6409.67 995
6410.43 927
6411.18 901
6411.94 897
6412.69 881
6413.45 876
6414.20 975
6414.96 989
6415.72 1044
6416.47 1061
6417.23 1039
6417.98 1020
6418.74 948
6419.50 887
6420.25 878
6421.01 844
6421.77 822
6422.52 863
6423.28 855
6424.03 877
6424.79 857
6425.55 880
6426.30 860
6427.06 875
6427.82 843
6428.57 825
6429.33 856
6430.09 823
6430.84 858
6431.60 825
6432.36 876
6433.11 823
6433.87 815
6434.63 858
6435.39 856
6436.14 902
6436.90 877
6437.66 893
6438.41 863
6439.17 936
6439.93 912
6440.69 955
6441.44 893
6442.20 890
6442.96 907
6443.72 925
6444.47 933
6445.23 906
6445.99 871
6446.75 857
6447.50 889
6448.26 898
6449.02 915
6449.78 901
6450.54 906
6451.29 947
6452.05 964
6452.81 941
6453.57 923
6454.33 922
6455.08 1006
6455.84 971
6456.60 926
6457.36 981
6458.12 989
6458.88 931
6459.64 1002
6460.39 1065
6461.15 1065
6461.91 1062
6462.67 1053
6463.43 1083
6464.19 1113
6464.95 1182
6465.70 1211
6466.46 1159
6467.22 1152
6467.98 1106
6468.74 1138
6469.50 1129
6470.26 1112
6471.02 1157
6471.78 1201
6472.54 1130
6473.30 1146
6474.05 1136
6474.81 1199
6475.57 1200
6476.33 1205
6477.09 1228
6477.85 1239
6478.61 1234
6479.37 1350
6480.13 1375
6480.89 1357
6481.65 1416
6482.41 1448
6483.17 1446
6483.93 1441
6484.69 1474
6485.45 1421
6486.21 1487
6486.97 1521
6487.73 1517
6488.49 1518
6489.25 1598
6490.01 1624
6490.77 1621
6491.53 1640
6492.29 1687
6493.05 1800
6493.81 1787
6494.57 1784
6495.33 1788
6496.10 1808
6496.86 1780
6497.62 1826
6498.38 1732
6499.14 1712
6499.90 1749
6500.66 1757
6501.42 1821
6502.18 1822
6502.94 2020
6503.70 2297
6504.47 2693
6505.23 3433
6505.99 4497
6506.75 5601
6507.51 6508
6508.27 6988
6509.03 7099
6509.79 6825
6510.56 6147
6511.32 5437
6512.08 4644
6512.84 3880
6513.60 3460
6514.36 3019
6515.13 2568
6515.89 2377
6516.65 2270
6517.41 2179
6518.17 2091
6518.94 2171
6519.70 2078
6520.46 2024
6521.22 2071
6521.98 2109
6522.75 2166
6523.51 2412
6524.27 2596
6525.03 2773
6525.79 3069
6526.56 3164
6527.32 3323
6528.08 3445
6528.84 3533
6529.61 3368
6530.37 3196
6531.13 3069
6531.90 3017
6532.66 3122
6533.42 3425
6534.18 3915
6534.95 4196
6535.71 4593
6536.47 4776
6537.24 4857
6538.00 4582
6538.76 4106
6539.53 3641
6540.29 3146
6541.05 2772
6541.82 2574
6542.58 2330
6543.34 2185
6544.11 2142
6544.87 2114
6545.63 2171
6546.40 2028
6547.16 2071
6547.92 2091
6548.69 2011
6549.45 1862
6550.21 1903
6550.98 1884
6551.74 1764
6552.51 1739
6553.27 1712
6554.03 1681
6554.80 1668
6555.56 1658
6556.33 1657
6557.09 1684
6557.85 1663
6558.62 1651
6559.38 1753
6560.15 1766
6560.91 1777
6561.68 1851
6562.44 1860
6563.21 1879
6563.97 1932
6564.74 1934
6565.50 1934
6566.26 1867
6567.03 1864
6567.79 1888
6568.56 1929
6569.32 1846
6570.09 1859
6570.85 1914
6571.62 2009
6572.38 2032
6573.15 1992
6573.91 2095
6574.68 2139
6575.44 2117
6576.21 2049
6576.98 1987
6577.74 2066
6578.51 2028
6579.27 2040
6580.04 2068
6580.80 2105
6581.57 2140
6582.33 2112
6583.10 2161
6583.87 2128
6584.63 2169
6585.40 2207
6586.16 2069
6586.93 2016
6587.70 2020
6588.46 2021
6589.23 1971
6589.99 2060
6590.76 2169
6591.53 2326
6592.29 2410
6593.06 2488
6593.82 2720
6594.59 2809
6595.36 2888
6596.12 2847
6596.89 2715
6597.66 2590
6598.42 2477
6599.19 2278
6599.96 2185
6600.72 2150
6601.49 1979
6602.26 1935
6603.02 1848
6603.79 1799
6604.56 1731
6605.33 1776
6606.09 1822
6606.86 1857
6607.63 1814
6608.39 1788
6609.16 1825
6609.93 1875
6610.70 1854
6611.46 1792
6612.23 1839
6613.00 1863
6613.77 1810
6614.53 1751
6615.30 1736
6616.07 1786
6616.84 1836
6617.60 1867
6618.37 1893
6619.14 2018
6619.91 2109
6620.68 2161
6621.44 2349
6622.21 2498
6622.98 2450
6623.75 2574
6624.52 2468
6625.28 2400
6626.05 2261
6626.82 2243
6627.59 2012
6628.36 1939
6629.13 1959
6629.89 1878
6630.66 1961
6631.43 2064
6632.20 2129
6632.97 2216
6633.74 2292
6634.51 2423
6635.27 2427
6636.04 2477
6636.81 2469
6637.58 2506
6638.35 2551
6639.12 2655
6639.89 2840
6640.66 2917
6641.43 3011
6642.19 3003
6642.96 2967
6643.73 2729
6644.50 2553
6645.27 2357
6646.04 2134
6646.81 2032
6647.58 1919
6648.35 1811
6649.12 1701
6649.89 1632
6650.66 1644
6651.43 1548
6652.20 1537
6652.97 1546
6653.74 1553
6654.51 1556
6655.28 1608
6656.05 1567
6656.82 1576
6657.59 1605
6658.36 1549
6659.13 1566
6659.90 1549
6660.67 1527
6661.44 1537
6662.21 1552
6662.98 1532
6663.75 1497
6664.52 1501
6665.29 1519
6666.06 1462
6666.83 1528
6667.60 1546
6668.37 1583
6669.14 1693
6669.91 1832
6670.68 1816
6671.46 1750
6672.23 1817
6673.00 1785
6673.77 1729
6674.54 1756
6675.31 1761
6676.08 1642
6676.85 1661
6677.62 1793
6678.40 1744
6679.17 1739
6679.94 1809
6680.71 1850
6681.48 1855
6682.25 1931
6683.02 2173
6683.80 2307
6684.57 2278
6685.34 2343
6686.11 2364
6686.88 2303
6687.65 2204
6688.43 1986
6689.20 1869
6689.97 1739
6690.74 1604
6691.51 1565
6692.29 1533
6693.06 1597
6693.83 1481
6694.60 1425
6695.37 1433
6696.15 1476
6696.92 1442
6697.69 1476
6698.46 1497
6699.24 1504
6700.01 1470
6700.78 1396
6701.55 1394
6702.33 1362
6703.10 1407
6703.87 1362
6704.64 1401
6705.42 1370
6706.19 1313
6706.96 1318
6707.74 1312
6708.51 1305
6709.28 1226
6710.06 1285
6710.83 1338
6711.60 1184
6712.37 1200
6713.15 1196
6713.92 1196
6714.69 1254
6715.47 1267
6716.24 1262
6717.01 1172
6717.79 1193
6718.56 1246
6719.34 1252
6720.11 1180
6720.88 1169
6721.66 1163
6722.43 1185
6723.20 1185
6723.98 1147
6724.75 1154
6725.53 1181
6726.30 1281
6727.07 1240
6727.85 1201
6728.62 1207
6729.40 1271
6730.17 1311
6730.95 1248
6731.72 1218
6732.49 1279
6733.27 1342
6734.04 1298
6734.82 1319
6735.59 1267
6736.37 1306
6737.14 1269
6737.92 1396
6738.69 1428
6739.47 1383
6740.24 1345
6741.01 1419
6741.79 1404
6742.56 1439
6743.34 1363
6744.11 1497
6744.89 1474
6745.67 1435
6746.44 1452
6747.22 1487
6747.99 1521
6748.77 1537
6749.54 1590
6750.32 1661
6751.09 1832
6751.87 2022
6752.64 2114
6753.42 2126
6754.19 2110
6754.97 1987
6755.75 1858
6756.52 1682
6757.30 1653
6758.07 1666
6758.85 1620
6759.63 1642
6760.40 1687
6761.18 1603
6761.95 1559
6762.73 1484
6763.51 1434
6764.28 1437
6765.06 1458
6765.83 1505
6766.61 1488
6767.39 1585
6768.16 1605
6768.94 1500
6769.72 1462
6770.49 1376
6771.27 1366
6772.05 1382
6772.82 1323
6773.60 1304
6774.38 1307
6775.15 1289
6775.93 1338
6776.71 1240
6777.48 1271
6778.26 1255
6779.04 1298
6779.82 1298
6780.59 1312
6781.37 1267
6782.15 1241
6782.92 1325
6783.70 1217
6784.48 1254
6785.26 1255
6786.03 1228
6786.81 1257
6787.59 1191
6788.37 1235
6789.14 1149
6789.92 1078
6790.70 1141
6791.48 1152
6792.25 1153
6793.03 1113
6793.81 1089
6794.59 1044
6795.37 1099
6796.14 1037
6796.92 1082
6797.70 1107
6798.48 1121
6799.26 1125
6800.04 1138
6800.81 1145
6801.59 1154
6802.37 1132
6803.15 1155
6803.93 1227
6804.71 1316
6805.48 1233
6806.26 1276
6807.04 1147
6807.82 1206
6808.60 1130
6809.38 1114
6810.16 1106
6810.94 1099
6811.71 1041
6812.49 1062
6813.27 1050
6814.05 1060
6814.83 1075
6815.61 1162
6816.39 1141
6817.17 1096
6817.95 1064
6818.73 1007
6819.51 1045
6820.29 1068
6821.07 1043
6821.84 1064
6822.62 1077
6823.40 1088
6824.18 1110
6824.96 1084
6825.74 1073
6826.52 1083
6827.30 1026
6828.08 1081
6828.86 1049
6829.64 1026
6830.42 1003
6831.20 1062
6831.98 1050
6832.76 1049
6833.54 1057
6834.32 1102
6835.10 1177
6835.88 1303
6836.66 1413
6837.44 1605
6838.22 1745
6839.01 1775
6839.79 1818
6840.57 1726
6841.35 1601
6842.13 1501
6842.91 1417
6843.69 1294
6844.47 1191
6845.25 1171
6846.03 1222
6846.81 1202
6847.59 1288
6848.37 1394
6849.16 1577
6849.94 1674
6850.72 1782
6851.50 1720
6852.28 1779
6853.06 1695
6853.84 1580
6854.62 1404
6855.41 1346
6856.19 1254
6856.97 1269
6857.75 1240
6858.53 1204
6859.31 1177
6860.10 1173
6860.88 1217
6861.66 1129
6862.44 1194
6863.22 1189
6864.00 1154
6864.79 1163
6865.57 1250
6866.35 1251
6867.13 1297
6867.91 1241
6868.70 1230
6869.48 1263
6870.26 1276
6871.04 1269
6871.83 1321
6872.61 1360
6873.39 1327
6874.17 1358
6874.96 1405
6875.74 1463
6876.52 1519
6877.30 1482
6878.09 1627
6878.87 1748
6879.65 1954
6880.43 2276
6881.22 2489
6882.00 2687
6882.78 2595
6883.57 2485
6884.35 2364
6885.13 2207
6885.92 2321
6886.70 2490
6887.48 2444
6888.27 2498
6889.05 2464
6889.83 2318
6890.62 2173
6891.40 2073
6892.18 1921
6892.97 1752
6893.75 1658
6894.53 1644
6895.32 1553
6896.10 1504
6896.88 1511
6897.67 1529
6898.45 1520
6899.24 1552
6900.02 1501
6900.80 1474
6901.59 1498
6902.37 1481
6903.16 1480
6903.94 1443
6904.73 1411
6905.51 1372
6906.29 1438
6907.08 1409
6907.86 1390
6908.65 1313
6909.43 1235
6910.22 1305
6911.00 1284
6911.79 1235
6912.57 1215
6913.35 1192
6914.14 1223
6914.92 1263
6915.71 1276
6916.49 1321
6917.28 1237
6918.06 1274
6918.85 1283
6919.63 1257
6920.42 1296
6921.20 1287
6921.99 1334
6922.78 1351
6923.56 1284
6924.35 1312
6925.13 1393
6925.92 1391
6926.70 1357
6927.49 1428
6928.27 1437
6929.06 1403
6929.84 1379
6930.63 1405
6931.42 1409
6932.20 1338
6932.99 1375
6933.77 1367
6934.56 1453
6935.35 1416
6936.13 1462
6936.92 1509
6937.70 1507
6938.49 1622
6939.28 1725
6940.06 1816
6940.85 1989
6941.63 2032
6942.42 2059
6943.21 2135
6943.99 2233
6944.78 2186
6945.57 2144
6946.35 2259
6947.14 2397
6947.93 2396
6948.71 2402
6949.50 2338
6950.29 2304
6951.07 2155
6951.86 2137
6952.65 1999
6953.44 1935
6954.22 1932
6955.01 1923
6955.80 1897
6956.58 1841
6957.37 1844
6958.16 1785
6958.95 1828
6959.73 1838
6960.52 1944
6961.31 1919
6962.09 2038
6962.88 2040
6963.67 2024
6964.46 2050
6965.25 2112
6966.03 2270
6966.82 2491
6967.61 2610
6968.40 2794
6969.18 2824
6969.97 2758
6970.76 2773
6971.55 2731
6972.34 2682
6973.12 2656
6973.91 2611
6974.70 2661
6975.49 2671
6976.28 2699
6977.07 2636
6977.85 2826
6978.64 3011
6979.43 3210
6980.22 3604
6981.01 4131
6981.80 5093
6982.59 6534
6983.37 8253
6984.16 9799
6984.95 11394
6985.74 11912
6986.53 11870
6987.32 11182
6988.11 10006
6988.90 8582
6989.69 7155
6990.47 5863
6991.26 4775
6992.05 3968
6992.84 3369
6993.63 2863
6994.42 2594
6995.21 2342
6996.00 2037
6996.79 1984
6997.58 1906
6998.37 1854
6999.16 1796
6999.95 1835
7000.74 1856
7001.53 1852
7002.32 1760
7003.11 1695
7003.90 1656
7004.69 1508
7005.48 1574
7006.27 1432
7007.06 1476
7007.85 1456
7008.64 1435
7009.43 1473
7010.22 1594
7011.01 1685
7011.80 1848
7012.59 1848
7013.38 1837
7014.17 1889
7014.96 1832
7015.75 1743
7016.54 1736
7017.33 1759
7018.12 1669
7018.91 1755
7019.70 1834
7020.49 1912
7021.28 2008
7022.07 2121
7022.87 2166
7023.66 2284
7024.45 2270
7025.24 2224
7026.03 2178
7026.82 2104
7027.61 1981
7028.40 1936
7029.19 1904
7029.99 1770
7030.78 1725
7031.57 1700
7032.36 1633
7033.15 1546
7033.94 1626
7034.74 1717
7035.53 1708
7036.32 1794
7037.11 1867
7037.90 1879
7038.69 1782
7039.49 1887
7040.28 1930
7041.07 1961
7041.86 1967
7042.65 2019
7043.45 1983
7044.24 1929
7045.03 1865
7045.82 1968
7046.61 2030
7047.41 2085
7048.20 2287
7048.99 2472
7049.78 2620
7050.58 2559
7051.37 2547
7052.16 2456
7052.95 2157
7053.75 2105
7054.54 1996
7055.33 1882
7056.13 1855
7056.92 1828
7057.71 1920
7058.50 1873
7059.30 1924
7060.09 1880
7060.88 1905
7061.68 1854
7062.47 1760
7063.26 1766
7064.06 1718
7064.85 1646
7065.64 1691
7066.44 1606
7067.23 1539
7068.02 1504
7068.82 1512
7069.61 1478
7070.40 1462
7071.20 1370
7071.99 1384
7072.78 1396
7073.58 1397
7074.37 1332
7075.17 1326
7075.96 1225
7076.75 1259
7077.55 1225
7078.34 1232
7079.14 1226
7079.93 1232
7080.72 1230
7081.52 1219
7082.31 1169
7083.11 1210
7083.90 1233
7084.70 1296
7085.49 1267
7086.28 1257
7087.08 1313
7087.87 1331
7088.67 1301
7089.46 1276
7090.26 1238
7091.05 1207
7091.85 1148
7092.64 1130
7093.44 1076
7094.23 1156
7095.03 1096
7095.82 1081
7096.62 998
7097.41 1027
7098.21 1019
7099.00 1049
7099.80 995
7100.59 1029
7101.39 1025
7102.18 1007
7102.98 973
7103.77 957
7104.57 923
7105.37 954
7106.16 958
7106.96 950
7107.75 972
7108.55 940
7109.34 920
7110.14 912
7110.94 846
7111.73 825
7112.53 870
7113.32 908
7114.12 918
7114.92 933
7115.71 888
7116.51 882
7117.30 923
7118.10 947
7118.90 911
7119.69 894
7120.49 926
7121.29 912
7122.08 906
7122.88 894
7123.68 893
7124.47 883
7125.27 847
7126.07 843
7126.86 873
7127.66 932
7128.46 949
7129.25 932
7130.05 955
7130.85 971
7131.64 957
7132.44 896
7133.24 868
7134.04 833
7134.83 887
7135.63 884
7136.43 778
7137.23 788
7138.02 758
7138.82 742
7139.62 768
7140.42 778
7141.21 782
7142.01 767
7142.81 791
7143.61 779
7144.40 762
7145.20 795
7146.00 733
7146.80 728
7147.59 736
7148.39 765
7149.19 726
7149.99 748
7150.79 700
7151.59 704
7152.38 699
7153.18 695
7153.98 717
7154.78 739
7155.58 750
7156.38 759
7157.17 718
7157.97 757
7158.77 770
7159.57 740
7160.37 720
7161.17 706
7161.97 670
7162.76 713
7163.56 716
7164.36 706
7165.16 695
7165.96 736
7166.76 720
7167.56 693
7168.36 656
7169.16 640
7169.96 656
7170.75 701
7171.55 623
7172.35 655
7173.15 631
7173.95 679
7174.75 610
7175.55 626
7176.35 646
7177.15 647
7177.95 655
7178.75 621
7179.55 632
7180.35 646
7181.15 664
7181.95 661
7182.75 637
7183.55 634
7184.35 647
7185.15 674
7185.95 637
7186.75 659
7187.55 662
7188.35 634
7189.15 577
7189.95 658
7190.75 655
7191.55 604
7192.35 617
7193.15 615
7193.95 619
7194.75 607
7195.55 635
7196.35 647
7197.15 662
7197.95 637
7198.76 687
7199.56 702
7200.36 619
7201.16 612
7201.96 637
7202.76 611
7203.56 611
7204.36 605
7205.16 624
7205.96 637
7206.77 586
7207.57 604
7208.37 646
7209.17 625
7209.97 651
7210.77 655
7211.57 656
7212.38 695
7213.18 688
7213.98 675
7214.78 681
7215.58 667
7216.38 701
7217.19 689
7217.99 726
7218.79 704
7219.59 721
7220.39 747
7221.20 698
7222.00 677
7222.80 674
7223.60 713
7224.40 664
7225.21 662
7226.01 652
7226.81 677
7227.61 672
7228.42 666
7229.22 672
7230.02 723
7230.82 694
7231.63 683
7232.43 716
7233.23 741
7234.03 819
7234.84 913
7235.64 943
7236.44 957
7237.25 947
7238.05 983
7238.85 896
7239.65 839
7240.46 776
7241.26 754
7242.06 730
7242.87 726
7243.67 685
7244.47 685
7245.28 691
7246.08 711
7246.88 706
7247.69 703
7248.49 725
7249.30 701
7250.10 678
7250.90 690
7251.71 711
7252.51 692
7253.31 685
7254.12 688
7254.92 661
7255.73 691
7256.53 701
7257.33 704
7258.14 693
7258.94 715
7259.75 667
7260.55 645
7261.35 645
7262.16 691
7262.96 673
7263.77 624
7264.57 661
7265.38 660
7266.18 659
7266.99 674
7267.79 689
7268.59 697
7269.40 665
7270.20 660
7271.01 658
7271.81 652
7272.62 687
7273.42 690
7274.23 700
7275.03 706
7275.84 703
7276.64 718
7277.45 710
7278.25 666
7279.06 732
7279.86 763
7280.67 729
7281.48 815
7282.28 882
7283.09 977
7283.89 1041
7284.70 1110
7285.50 1043
7286.31 1040
7287.11 1008
7287.92 924
7288.73 829
7289.53 806
7290.34 788
7291.14 720
7291.95 689
7292.76 707
7293.56 696
7294.37 682
7295.17 757
7295.98 747
7296.79 771
7297.59 771
7298.40 812
7299.21 796
7300.01 728
7300.82 746
7301.62 758
7302.43 768
7303.24 742
7304.04 761
7304.85 752
7305.66 765
7306.46 777
7307.27 875
7308.08 905
7308.89 984
7309.69 986
7310.50 1006
7311.31 1013
7312.11 956
7312.92 943
7313.73 957
7314.53 1002
7315.34 1116
7316.15 1285
7316.96 1546
7317.76 1824
7318.57 1887
7319.38 1930
7320.19 1910
7320.99 1744
7321.80 1569
7322.61 1388
7323.42 1214
7324.22 1165
7325.03 1043
7325.84 982
7326.65 950
7327.46 914
7328.26 925
7329.07 852
7329.88 930
7330.69 939
7331.50 931
7332.30 894
7333.11 891
7333.92 928
7334.73 923
7335.54 920
7336.35 951
7337.15 963
7337.96 919
7338.77 888
7339.58 950
7340.39 974
7341.20 932
7342.01 909
7342.82 888
7343.62 841
7344.43 815
7345.24 812
7346.05 808
7346.86 817
7347.67 782
7348.48 793
7349.29 789
7350.10 777
7350.91 758
7351.71 745
7352.52 742
7353.33 731
7354.14 696
7354.95 739
7355.76 769
7356.57 756
7357.38 798
7358.19 840
7359.00 858
7359.81 868
7360.62 902
7361.43 864
7362.24 862
7363.05 822
7363.86 826
7364.67 802
7365.48 785
7366.29 773
7367.10 758
7367.91 786
7368.72 758
7369.53 692
7370.34 691
7371.15 670
7371.96 659
7372.77 668
7373.58 664
7374.39 674
7375.20 684
7376.01 693
7376.82 686
7377.63 763
7378.45 761
7379.26 763
7380.07 807
7380.88 820
7381.69 774
7382.50 801
7383.31 780
7384.12 759
7384.93 716
7385.74 726
7386.56 705
7387.37 658
7388.18 679
7388.99 665
7389.80 667
7390.61 632
7391.42 674
7392.24 648
7393.05 616
7393.86 600
7394.67 621
7395.48 628
7396.29 593
7397.10 623
7397.92 611
7398.73 656
7399.54 614
7400.35 648
7401.16 678
7401.98 683
7402.79 682
7403.60 687
7404.41 634
7405.23 630
7406.04 636
7406.85 592
7407.66 575
7408.47 593
7409.29 573
7410.10 580
7410.91 529
7411.72 556
7412.54 568
7413.35 581
7414.16 593
7414.98 566
7415.79 555
7416.60 569
7417.41 574
7418.23 532
7419.04 548
7419.85 577
7420.67 546
7421.48 552
7422.29 550
7423.11 488
7423.92 503
7424.73 552
7425.54 562
7426.36 535
7427.17 520
7427.99 491
7428.80 515
7429.61 512
7430.43 528
7431.24 540
7432.05 543
7432.87 548
7433.68 557
7434.49 553
7435.31 587
7436.12 536
7436.94 528
7437.75 568
7438.56 557
7439.38 521
7440.19 496
7441.01 532
7441.82 525
7442.64 499
7443.45 564
7444.26 535
7445.08 536
7445.89 523
7446.71 523
7447.52 547
7448.34 550
7449.15 523
7449.97 563
7450.78 521
7451.59 501
7452.41 518
7453.22 525
7454.04 558
7454.85 549
7455.67 525
7456.48 532
7457.30 549
7458.11 525
7458.93 523
7459.74 562
7460.56 563
7461.38 507
7462.19 516
7463.01 486
7463.82 521
7464.64 499
7465.45 511
7466.27 519
7467.08 503
7467.90 516
7468.72 552
7469.53 538
7470.35 573
7471.16 566
7471.98 611
7472.79 595
7473.61 626
7474.43 604
7475.24 576
7476.06 589
7476.87 542
7477.69 585
7478.51 567
7479.32 546
7480.14 550
7480.96 556
7481.77 574
7482.59 605
7483.41 549
7484.22 570
7485.04 587
7485.85 539
7486.67 557
7487.49 497
7488.31 511
7489.12 586
7489.94 560
7490.76 553
7491.57 531
7492.39 535
7493.21 570
7494.02 577
7494.84 554
7495.66 522
7496.48 566
7497.29 562
7498.11 514
7498.93 528
7499.74 521
7500.56 565
7501.38 590
7502.20 581
7503.01 624
7503.83 609
7504.65 592
7505.47 603
7506.29 551
7507.10 550
7507.92 543
7508.74 550
7509.56 554
7510.37 544
7511.19 586
7512.01 557
7512.83 552
7513.65 562
7514.47 572
7515.28 564
7516.10 567
7516.92 581
7517.74 543
7518.56 534
7519.38 522
7520.19 527
7521.01 557
7521.83 522
7522.65 534
7523.47 581
7524.29 541
7525.11 521
7525.92 553
7526.74 511
7527.56 555
7528.38 548
7529.20 541
7530.02 555
7530.84 554
7531.66 556
7532.48 531
7533.30 555
7534.12 584
7534.93 532
7535.75 544
7536.57 575
7537.39 590
7538.21 556
7539.03 553
7539.85 570
7540.67 550
7541.49 539
7542.31 584
7543.13 545
7543.95 550
7544.77 546
7545.59 547
7546.41 561
7547.23 542
7548.05 609
7548.87 586
7549.69 556
7550.51 556
7551.33 589
7552.15 520
7552.97 567
7553.79 554
7554.61 592
7555.43 605
7556.25 605
7557.07 629
7557.89 596
7558.71 621
7559.53 670
7560.36 645
7561.18 614
7562.00 627
7562.82 635
7563.64 643
7564.46 595
7565.28 628
7566.10 639
7566.92 597
7567.74 655
7568.56 677
7569.39 634
7570.21 669
7571.03 653
7571.85 657
7572.67 671
7573.49 645
7574.31 675
7575.14 686
7575.96 681
7576.78 710
7577.60 679
7578.42 679
7579.24 702
7580.06 669
7580.89 614
7581.71 641
7582.53 691
7583.35 689
7584.17 678
7585.00 722
7585.82 734
7586.64 741
7587.46 814
7588.29 775
7589.11 756
7589.93 758
7590.75 760
7591.57 743
7592.40 774
7593.22 785
7594.04 803
7594.86 887
7595.69 864
7596.51 922
7597.33 909
7598.15 860
7598.98 879
7599.80 898
7600.62 927
7601.45 998
7602.27 1034
7603.09 1085
7603.92 1155
7604.74 1160
7605.56 1169
7606.38 1095
7607.21 1060
7608.03 1108
7608.85 1102
7609.68 1046
7610.50 934
7611.32 936
7612.15 943
7612.97 972
7613.80 1017
7614.62 1139
7615.44 1168
7616.27 1314
7617.09 1463
7617.91 1478
7618.74 1472
7619.56 1442
7620.39 1383
7621.21 1295
7622.03 1233
7622.86 1228
7623.68 1180
7624.51 1162
7625.33 1132
7626.15 1107
7626.98 1139
7627.80 1133
7628.63 1119
7629.45 1218
7630.28 1251
7631.10 1251
7631.93 1238
7632.75 1291
7633.58 1203
7634.40 1165
7635.22 1066
7636.05 1042
7636.87 972
7637.70 881
7638.52 848
7639.35 886
7640.17 896
7641.00 911
7641.82 894
7642.65 967
7643.47 1037
7644.30 1033
7645.13 1028
7645.95 1030
7646.78 1037
7647.60 1005
7648.43 987
7649.25 963
7650.08 878
7650.90 915
7651.73 915
7652.55 836
7653.38 792
7654.21 765
7655.03 770
7655.86 760
7656.68 718
7657.51 719
7658.34 728
7659.16 732
7659.99 729
7660.81 695
7661.64 749
7662.47 732
7663.29 671
7664.12 670
7664.95 693
7665.77 686
7666.60 720
7667.42 748
7668.25 731
7669.08 687
7669.90 693
7670.73 691
7671.56 692
7672.38 670
7673.21 653
7674.04 670
7674.87 695
7675.69 718
7676.52 698
7677.35 687
7678.17 660
7679.00 674
7679.83 689
7680.65 746
7681.48 810
7682.31 849
7683.14 878
7683.96 944
7684.79 973
7685.62 919
7686.45 872
7687.27 836
7688.10 858
7688.93 792
7689.76 768
7690.58 750
7691.41 742
7692.24 757
7693.07 734
7693.90 727
7694.72 747
7695.55 759
7696.38 861
7697.21 914
7698.04 909
7698.86 866
7699.69 885
7700.52 854
7701.35 809
7702.18 761
7703.01 769
7703.83 736
7704.66 731
7705.49 658
7706.32 669
7707.15 631
7707.98 657
7708.81 653
7709.63 661
7710.46 642
7711.29 631
7712.12 639
7712.95 606
7713.78 638
7714.61 647
7715.44 601
7716.27 623
7717.10 611
7717.93 594
7718.75 589
7719.58 615
7720.41 604
7721.24 588
7722.07 586
7722.90 597
7723.73 567
7724.56 587
7725.39 597
7726.22 629
7727.05 621
7727.88 606
7728.71 589
7729.54 611
7730.37 615
7731.20 557
7732.03 555
7732.86 530
7733.69 580
7734.52 550
7735.35 548
7736.18 567
7737.01 584
7737.84 543
7738.67 536
7739.50 561
7740.33 534
7741.16 547
7741.99 539
7742.82 526
7743.65 566
7744.48 630
7745.31 615
7746.14 645
7746.98 642
7747.81 641
7748.64 616
7749.47 643
7750.30 603
7751.13 584
7751.96 576
7752.79 583
7753.62 588
7754.45 568
7755.29 527
7756.12 526
7756.95 552
7757.78 571
7758.61 542
7759.44 541
7760.27 517
7761.11 533
7761.94 505
7762.77 539
7763.60 562
7764.43 508
7765.26 498
7766.10 495
7766.93 534
7767.76 522
7768.59 528
7769.42 536
7770.26 562
7771.09 554
7771.92 543
7772.75 549
7773.58 546
7774.42 530
7775.25 525
7776.08 525
7776.91 547
7777.75 583
7778.58 524
7779.41 522
7780.24 549
7781.08 569
7781.91 543
7782.74 536
7783.57 549
7784.41 603
7785.24 555
7786.07 562
7786.91 573
7787.74 522
7788.57 588
7789.40 575
7790.24 558
7791.07 574
7791.90 540
7792.74 520
7793.57 559
7794.40 572
7795.24 602
7796.07 639
7796.90 620
7797.74 566
7798.57 613
7799.40 640
7800.24 624
7801.07 630
7801.91 596
7802.74 621
7803.57 662
7804.41 621
7805.24 604
7806.07 650
7806.91 638
7807.74 651
7808.58 663
7809.41 719
7810.25 735
7811.08 705
7811.91 731
7812.75 798
7813.58 824
7814.42 774
7815.25 776
7816.09 810
7816.92 779
7817.75 827
7818.59 853
7819.42 857
7820.26 872
7821.09 971
7821.93 1023
7822.76 1026
7823.60 1058
7824.43 1028
7825.27 986
7826.10 913
7826.94 850
7827.77 860
7828.61 843
7829.44 832
7830.28 883
7831.11 935
7831.95 974
7832.78 1044
7833.62 1018
7834.46 1020
7835.29 988
7836.13 949
7836.96 941
7837.80 880
7838.63 832
7839.47 813
7840.31 816
7841.14 805
7841.98 747
7842.81 732
7843.65 693
7844.48 735
7845.32 716
7846.16 633
7846.99 708
7847.83 656
7848.67 704
7849.50 696
7850.34 677
7851.17 703
7852.01 687
7852.85 715
7853.68 706
7854.52 681
7855.36 724
7856.19 687
7857.03 693
7857.87 693
7858.70 735
7859.54 772
7860.38 749
7861.21 706
7862.05 686
7862.89 666
7863.72 682
7864.56 651
7865.40 668
7866.24 719
7867.07 679
7867.91 712
7868.75 751
7869.59 734
7870.42 722
7871.26 753
7872.10 825
7872.94 751
7873.77 777
7874.61 777
7875.45 953
7876.29 1010
7877.12 1102
7877.96 1082
7878.80 1060
7879.64 1076
7880.47 1046
7881.31 1067
7882.15 950
7882.99 941
7883.83 892
7884.66 867
7885.50 867
7886.34 796
7887.18 839
7888.02 830
7888.86 806
7889.69 823
7890.53 832
7891.37 955
7892.21 943
7893.05 915
7893.89 898
7894.73 872
7895.56 853
7896.40 768
7897.24 781
7898.08 793
7898.92 788
7899.76 704
7900.60 649
7901.44 662
7902.28 693
7903.12 677
7903.95 700
7904.79 745
7905.63 719
7906.47 674
7907.31 701
7908.15 723
7908.99 679
7909.83 690
7910.67 753
7911.51 700
7912.35 729
7913.19 774
7914.03 835
7914.87 855
7915.71 846
7916.55 848
7917.39 911
7918.23 909
7919.07 830
7919.91 767
7920.75 756
7921.59 768
7922.43 806
7923.27 766
7924.11 716
7924.95 703
7925.79 662
7926.63 685
7927.47 706
7928.31 683
7929.15 646
7929.99 638
7930.83 629
7931.67 658
7932.51 667
7933.35 679
7934.19 698
7935.04 640
7935.88 622
7936.72 641
7937.56 620
7938.40 619
7939.24 621
7940.08 615
7940.92 656
7941.76 663
7942.60 672
7943.45 667
7944.29 730
7945.13 723
7945.97 761
7946.81 720
7947.65 736
7948.49 747
7949.34 769
7950.18 759
7951.02 759
7951.86 822
7952.70 800
7953.54 877
7954.39 928
7955.23 950
7956.07 952
7956.91 983
7957.75 944
7958.60 1025
7959.44 1050
7960.28 977
7961.12 968
7961.96 900
7962.81 900
7963.65 941
7964.49 1011
7965.33 1197
7966.18 1323
7967.02 1432
7967.86 1386
7968.70 1428
7969.55 1378
7970.39 1155
7971.23 1053
7972.08 929
7972.92 875
7973.76 772
7974.60 803
7975.45 791
7976.29 763
7977.13 781
7977.98 731
7978.82 768
7979.66 719
7980.51 723
7981.35 700
7982.19 740
7983.04 695
7983.88 705
7984.72 684
7985.57 712
7986.41 694
7987.25 705
7988.10 655
7988.94 625
7989.78 613
7990.63 589
7991.47 593
7992.32 583
7993.16 583
7994.00 594
7994.85 574
7995.69 564
7996.54 539
7997.38 549
7998.22 501
7999.07 522
7999.91 533
8000.76 524
8001.60 506
8002.45 502
8003.29 524
8004.13 509
8004.98 504
8005.82 497
8006.67 486
8007.51 526
8008.36 492
8009.20 509
8010.05 528
8010.89 502
8011.74 501
8012.58 492
8013.43 496
8014.27 453
8015.12 464
8015.96 481
8016.81 454
8017.65 475
8018.50 462
8019.34 447
8020.19 471
8021.03 441
8021.88 454
8022.72 460
8023.57 431
8024.41 450
8025.26 465
8026.11 486
8026.95 462
8027.80 464
8028.64 494
8029.49 481
8030.33 466
8031.18 432
8032.03 429
8032.87 441
8033.72 413
8034.56 491
8035.41 482
8036.26 459
8037.10 455
8037.95 442
8038.80 451
8039.64 444
8040.49 449
8041.34 503
8042.18 469
8043.03 461
8043.87 476
8044.72 425
8045.57 456
8046.41 418
8047.26 429
8048.11 388
8048.96 379
8049.80 422
8050.65 422
8051.50 410
8052.34 460
8053.19 469
8054.04 409
8054.88 417
8055.73 444
8056.58 437
8057.43 397
8058.27 368
8059.12 356
8059.97 412
8060.82 385
8061.66 401
8062.51 393
8063.36 399
8064.21 429
8065.05 400
8065.90 373
8066.75 359
8067.60 388
8068.44 388
8069.29 377
8070.14 379
8070.99 381
8071.84 393
8072.68 427
8073.53 397
8074.38 376
8075.23 390
8076.08 424
8076.93 389
8077.77 375
8078.62 338
8079.47 361
8080.32 426
8081.17 406
8082.02 376
8082.87 362
8083.71 362
8084.56 379
8085.41 399
8086.26 426
8087.11 369
8087.96 399
8088.81 366
8089.66 376
8090.51 390
8091.35 371
8092.20 404
8093.05 353
8093.90 392
8094.75 378
8095.60 393
8096.45 363
8097.30 336
8098.15 391
8099.00 398
8099.85 400
8100.70 374
8101.55 382
8102.40 400
8103.25 387
8104.10 372
8104.95 319
8105.80 392
8106.65 349
8107.50 334
8108.35 356
8109.20 351
8110.05 378
8110.90 381
8111.75 377
8112.60 403
8113.45 368
8114.30 355
8115.15 372
8116.00 372
8116.85 387
8117.70 396
8118.55 398
8119.40 397
8120.25 389
8121.10 368
8121.95 406
8122.80 369
8123.65 379
8124.50 385
8125.35 374
8126.20 380
8127.06 383
8127.91 396
8128.76 381
8129.61 393
8130.46 436
8131.31 439
8132.16 482
8133.01 465
8133.86 464
8134.72 433
8135.57 380
8136.42 379
8137.27 385
8138.12 431
8138.97 404
8139.83 410
8140.68 400
8141.53 394
8142.38 347
8143.23 410
8144.08 385
8144.94 405
8145.79 416
8146.64 391
8147.49 397
8148.34 373
8149.20 384
8150.05 395
8150.90 405
8151.75 412
8152.60 420
8153.46 420
8154.31 420
8155.16 439
8156.01 457
8156.87 429
8157.72 387
8158.57 394
8159.42 397
8160.28 424
8161.13 363
8161.98 363
8162.84 366
8163.69 375
8164.54 350
8165.39 355
8166.25 353
8167.10 355
8167.95 334
8168.81 357
8169.66 362
8170.51 373
8171.37 361
8172.22 408
8173.07 364
8173.93 332
8174.78 338
8175.63 366
8176.49 367
8177.34 331
8178.19 362
8179.05 343
8179.90 305
8180.76 335
8181.61 357
8182.46 345
8183.32 330
8184.17 381
8185.02 366
8185.88 312
8186.73 320
8187.59 347
8188.44 361
8189.30 366
8190.15 339
8191.00 340
8191.86 323
8192.71 327
8193.57 314
8194.42 318
8195.28 346
8196.13 358
8196.99 337
8197.84 325
8198.69 348
8199.55 353
8200.40 300
8201.26 326
8202.11 336
8202.97 317
8203.82 320
8204.68 340
8205.53 321
8206.39 313
8207.24 366
8208.10 335
8208.95 355
8209.81 323
8210.67 352
8211.52 321
8212.38 320
8213.23 333
8214.09 343
8214.94 344
8215.80 361
8216.65 387
8217.51 370
8218.37 320
8219.22 310
8220.08 333
8220.93 354
8221.79 350
8222.64 350
8223.50 339
8224.36 339
8225.21 335
8226.07 342
8226.92 347
8227.78 346
8228.64 344
8229.49 336
8230.35 327
8231.21 361
8232.06 350
8232.92 374
8233.78 358
8234.63 341
8235.49 329
8236.35 342
8237.20 341
8238.06 349
8238.92 313
8239.77 310
8240.63 342
8241.49 346
8242.34 359
8243.20 329
8244.06 313
8244.91 339
8245.77 315
8246.63 331
8247.49 344
8248.34 308
8249.20 325
8250.06 345
8250.92 315
8251.77 334
8252.63 326
8253.49 311
8254.35 375
8255.20 340
8256.06 324
8256.92 323
8257.78 327
8258.63 341
8259.49 350
8260.35 337
8261.21 354
8262.07 327
8262.92 350
8263.78 350
8264.64 335
8265.50 372
8266.36 368
8267.22 340
8268.07 360
8268.93 374
8269.79 392
8270.65 380
8271.51 399
8272.37 360
8273.22 359
8274.08 360
8274.94 383
8275.80 414
8276.66 394
8277.52 438
8278.38 509
8279.24 486
8280.09 473
8280.95 431
8281.81 440
8282.67 453
8283.53 453
8284.39 402
8285.25 403
8286.11 403
8286.97 408
8287.83 386
8288.69 383
8289.55 412
8290.41 473
8291.26 503
8292.12 535
8292.98 535
8293.84 548
8294.70 540
8295.56 496
8296.42 491
8297.28 468
8298.14 470
8299.00 447
8299.86 413
8300.72 442
8301.58 401
8302.44 396
8303.30 397
8304.16 398
8305.02 386
8305.88 384
8306.74 383
8307.60 366
8308.46 368
8309.33 397
8310.19 406
8311.05 403
8311.91 386
8312.77 391
8313.63 380
8314.49 379
8315.35 371
8316.21 384
8317.07 400
8317.93 369
8318.79 400
8319.65 347
8320.52 307
8321.38 349
8322.24 346
8323.10 395
8323.96 369
8324.82 356
8325.68 343
8326.54 372
8327.41 352
8328.27 361
8329.13 341
8329.99 384
8330.85 361
8331.71 367
8332.57 362
8333.44 368
8334.30 316
8335.16 352
8336.02 366
8336.88 365
8337.75 366
8338.61 368
8339.47 351
8340.33 344
8341.19 355
8342.06 381
8342.92 320
8343.78 366
8344.64 376
8345.50 364
8346.37 398
8347.23 410
8348.09 428
8348.95 411
8349.82 365
8350.68 382
8351.54 387
8352.40 380
8353.27 404
8354.13 375
8354.99 377
8355.86 344
8356.72 354
8357.58 370
8358.45 370
8359.31 357
8360.17 354
8361.03 351
8361.90 346
8362.76 383
8363.62 389
8364.49 384
8365.35 407
8366.21 388
8367.08 385
8367.94 412
8368.80 401
8369.67 408
8370.53 405
8371.40 422
8372.26 413
8373.12 406
8373.99 396
8374.85 397
8375.71 368
8376.58 385
8377.44 398
8378.31 427
8379.17 380
8380.03 383
8380.90 406
8381.76 407
8382.63 370
8383.49 419
8384.36 373
8385.22 419
8386.08 435
8386.95 436
8387.81 402
8388.68 403
8389.54 425
8390.41 396
8391.27 373
8392.14 410
8393.00 455
8393.87 410
8394.73 412
8395.60 406
8396.46 396
8397.33 414
8398.19 422
8399.06 426
8399.92 444
8400.79 416
8401.65 419
8402.52 443
8403.38 439
8404.25 431
8405.11 464
8405.98 452
8406.84 435
8407.71 444
8408.58 471
8409.44 468
8410.31 472
8411.17 502
8412.04 476
8412.90 532
8413.77 511
8414.64 530
8415.50 521
8416.37 486
8417.23 467
8418.10 436
8418.97 481
8419.83 483
8420.70 517
8421.56 540
8422.43 551
8423.30 519
8424.16 570
8425.03 553
8425.90 554
8426.76 574
8427.63 614
8428.50 577
8429.36 610
8430.23 621
8431.10 583
8431.96 611
8432.83 660
8433.70 648
8434.56 640
8435.43 652
8436.30 639
8437.16 657
8438.03 662
8438.90 729
8439.77 784
8440.63 819
8441.50 830
8442.37 861
8443.24 875
8444.10 846
8444.97 905
8445.84 866
8446.71 955
8447.57 963
8448.44 1012
8449.31 947
8450.18 947
8451.04 994
8451.91 1103
8452.78 1253
8453.65 1459
8454.52 1631
8455.38 1760
8456.25 1778
8457.12 1764
8457.99 1667
8458.86 1581
8459.72 1427
8460.59 1296
8461.46 1191
8462.33 1091
8463.20 1007
8464.07 937
8464.93 854
8465.80 824
8466.67 818
8467.54 813
8468.41 772
8469.28 687
8470.15 723
8471.02 716
8471.88 675
8472.75 687
8473.62 694
8474.49 724
8475.36 710
8476.23 724
8477.10 750
8477.97 760
8478.84 753
8479.71 760
8480.58 822
8481.44 815
8482.31 817
8483.18 799
8484.05 822
8484.92 783
8485.79 742
8486.66 737
8487.53 730
8488.40 666
8489.27 720
8490.14 701
8491.01 740
8491.88 663
8492.75 687
8493.62 701
8494.49 713
8495.36 732
8496.23 723
8497.10 717
8497.97 683
8498.84 678
8499.71 720
8500.58 684
8501.45 636
8502.32 684
8503.19 675
8504.06 647
8504.93 603
8505.80 629
8506.67 628
8507.55 690
8508.42 681
8509.29 704
8510.16 649
8511.03 687
8511.90 715
8512.77 713
8513.64 707
8514.51 685
8515.38 678
8516.25 694
8517.13 694
8518.00 709
8518.87 690
8519.74 739
8520.61 754
8521.48 805
8522.35 903
8523.23 952
8524.10 999
8524.97 1131
8525.84 1222
8526.71 1171
8527.58 1100
8528.46 1091
8529.33 1014
8530.20 945
8531.07 864
8531.94 865
8532.81 825
8533.69 829
8534.56 768
8535.43 713
8536.30 730
8537.18 766
8538.05 743
8538.92 702
8539.79 685
8540.66 669
8541.54 653
8542.41 650
8543.28 659
8544.15 651
8545.03 604
8545.90 630
8546.77 610
8547.64 639
8548.52 654
8549.39 662
8550.26 722
8551.14 751
8552.01 846
8552.88 893
8553.76 841
8554.63 857
8555.50 857
8556.37 874
8557.25 804
8558.12 755
8558.99 720
8559.87 684
8560.74 680
8561.61 645
8562.49 647
8563.36 615
8564.24 637
8565.11 646
8565.98 619
8566.86 620
8567.73 605
8568.60 612
8569.48 605
8570.35 604
8571.23 610
8572.10 601
8572.97 610
8573.85 588
8574.72 603
8575.60 619
8576.47 594
8577.34 603
8578.22 598
8579.09 576
8579.97 581
8580.84 605
8581.72 609
8582.59 597
8583.47 610
8584.34 620
8585.21 630
8586.09 622
8586.96 592
8587.84 645
8588.71 632
8589.59 647
8590.46 610
8591.34 660
8592.21 634
8593.09 666
8593.96 662
8594.84 656
8595.71 698
8596.59 726
8597.46 664
8598.34 656
8599.22 698
8600.09 742
8600.97 763
8601.84 698
8602.72 687
8603.59 713
8604.47 734
8605.34 758
8606.22 728
8607.10 703
8607.97 719
8608.85 730
8609.72 788
8610.60 746
8611.47 744
8612.35 774
8613.23 819
8614.10 812
8614.98 829
8615.86 809
8616.73 853
8617.61 867
8618.48 906
8619.36 849
8620.24 863
8621.11 929
8621.99 918
8622.87 917
8623.74 871
8624.62 917
8625.50 928
8626.37 971
8627.25 989
8628.13 1022
8629.00 1078
8629.88 1081
8630.76 1056
8631.64 1079
8632.51 1093
8633.39 1075
8634.27 1062
8635.14 1054
8636.02 1080
8636.90 1066
8637.78 1081
8638.65 1070
8639.53 1183
8640.41 1100
8641.29 1077
8642.16 1171
8643.04 1208
8643.92 1284
8644.80 1272
8645.67 1250
8646.55 1294
8647.43 1284
8648.31 1365
8649.18 1363
8650.06 1351
8650.94 1334
8651.82 1367
8652.70 1376
8653.58 1373
8654.45 1381
8655.33 1413
8656.21 1524
8657.09 1592
8657.97 1598
8658.84 1688
8659.72 1770
8660.60 1999
8661.48 2167
8662.36 2326
8663.24 2572
8664.12 2759
8664.99 2642
8665.87 2655
8666.75 2671
8667.63 2519
8668.51 2369
8669.39 2299
8670.27 2335
8671.15 2425
8672.03 2523
8672.91 2654
8673.78 2686
8674.66 2720
8675.54 2618
8676.42 2516
8677.30 2442
8678.18 2230
8679.06 2044
8679.94 1963
8680.82 1799
8681.70 1690
8682.58 1607
8683.46 1597
8684.34 1587
8685.22 1611
8686.10 1614
8686.98 1762
8687.86 1949
8688.74 2104
8689.62 2351
8690.50 2649
8691.38 2871
8692.26 3038
8693.14 3081
8694.02 2926
8694.90 2730
8695.78 2518
8696.66 2292
8697.54 2123
8698.42 2028
8699.30 1984
8700.18 1864
8701.06 1968
8701.94 1913
8702.82 1820
8703.70 1800
8704.58 1686
8705.46 1544
8706.34 1487
8707.23 1352
8708.11 1252
8708.99 1163
8709.87 1151
8710.75 1134
8711.63 1067
8712.51 1022
8713.39 1002
8714.27 995
8715.16 967
8716.04 952
8716.92 988
8717.80 917
8718.68 958
8719.56 936
8720.44 888
8721.33 871
8722.21 903
8723.09 948
8723.97 882
8724.85 867
8725.73 921
8726.62 961
8727.50 944
8728.38 976
8729.26 1065
8730.14 1051
8731.03 1067
8731.91 1009
8732.79 978
8733.67 989
8734.55 947
8735.44 925
8736.32 901
8737.20 891
8738.08 932
8738.97 888
8739.85 934
8740.73 951
8741.61 902
8742.50 885
8743.38 908
8744.26 882
8745.14 913
8746.03 854
8746.91 884
8747.79 890
8748.68 880
8749.56 866
8750.44 882
8751.33 919
8752.21 896
8753.09 870
8753.97 899
8754.86 908
8755.74 891
8756.62 877
8757.51 880
8758.39 856
8759.28 909
8760.16 912
8761.04 902
8761.93 853
8762.81 897
8763.69 918
8764.58 934
8765.46 891
8766.34 901
8767.23 910
8768.11 886
8769.00 922
8769.88 885
8770.76 904
8771.65 912
8772.53 824
8773.42 871
8774.30 883
8775.19 823
8776.07 833
8776.95 867
8777.84 825
8778.72 836
8779.61 827
8780.49 820
8781.38 895
8782.26 879
8783.15 804
8784.03 859
8784.92 860
8785.80 828
8786.69 779
8787.57 804
8788.46 780
8789.34 801
8790.23 752
8791.11 745
8792.00 740
8792.88 746
8793.77 723
8794.65 727
8795.54 752
8796.42 750
8797.31 748
8798.19 708
8799.08 710
8799.96 736
8800.85 724
8801.74 689
8802.62 699
8803.51 732
8804.39 703
8805.28 710
8806.16 734
8807.05 695
8807.94 719
8808.82 694
8809.71 698
8810.59 676
8811.48 648
8812.37 668
8813.25 679
8814.14 673
8815.03 691
8815.91 774
8816.80 799
8817.68 779
8818.57 745
8819.46 744
8820.34 698
8821.23 728
8822.12 715
8823.00 653
8823.89 668
8824.78 699
8825.66 695
8826.55 641
8827.44 644
8828.33 637
8829.21 600
8830.10 604
8830.99 552
8831.87 576
8832.76 555
8833.65 596
8834.54 604
8835.42 565
8836.31 568
8837.20 567
8838.08 575
8838.97 594
8839.86 613
8840.75 558
8841.64 553
8842.52 556
8843.41 613
8844.30 598
8845.19 543
8846.07 550
8846.96 553
8847.85 537
8848.74 535
8849.63 574
8850.51 538
8851.40 536
8852.29 543
8853.18 524
8854.07 473
8854.96 507
8855.84 490
8856.73 496
8857.62 485
8858.51 504
8859.40 515
8860.29 491
8861.17 487
8862.06 489
8862.95 503
8863.84 536
8864.73 539
8865.62 530
8866.51 524
8867.40 469
8868.29 471
8869.17 486
8870.06 452
8870.95 470
8871.84 466
8872.73 473
8873.62 439
8874.51 435
8875.40 448
8876.29 432
8877.18 436
8878.07 443
8878.96 429
8879.85 452
8880.74 435
8881.63 435
8882.51 445
8883.40 416
8884.29 456
8885.18 455
8886.07 457
8886.96 445
8887.85 413
8888.74 392
8889.63 411
8890.52 460
8891.41 469
8892.30 424
8893.19 422
8894.09 412
8894.98 402
8895.87 420
8896.76 421
8897.65 394
8898.54 373
8899.43 363
8900.32 395
8901.21 390
8902.10 391
8902.99 397
8903.88 399
8904.77 383
8905.66 388
8906.55 409
8907.44 395
8908.34 384
8909.23 353
8910.12 342
8911.01 373
8911.90 372
8912.79 362
8913.68 372
8914.57 355
8915.47 377
8916.36 395
8917.25 366
8918.14 371
8919.03 342
8919.92 360
8920.81 381
8921.71 365
8922.60 357
8923.49 343
8924.38 352
8925.27 378
8926.16 344
8927.06 358
8927.95 375
8928.84 355
8929.73 361
8930.62 346
8931.52 363
8932.41 375
8933.30 346
8934.19 342
8935.09 343
8935.98 333
8936.87 289
8937.76 330
8938.66 345
8939.55 334
8940.44 350
8941.33 314
8942.23 330
8943.12 345
8944.01 341
8944.90 339
8945.80 345
8946.69 314
8947.58 309
8948.48 321
8949.37 324
8950.26 306
8951.16 307
8952.05 303
8952.94 303
8953.84 322
8954.73 306
8955.62 308
8956.52 337
8957.41 333
8958.30 342
8959.20 317
8960.09 321
8960.98 318
8961.88 327
8962.77 292
8963.66 309
8964.56 298
8965.45 315
8966.35 322
8967.24 328
8968.13 337
8969.03 286
8969.92 299
8970.82 355
8971.71 313
8972.60 265
8973.50 306
8974.39 301
8975.29 330
8976.18 308
8977.08 316
8977.97 324
8978.87 342
8979.76 336
8980.65 308
8981.55 332
8982.44 303
8983.34 298
8984.23 318
8985.13 300
8986.02 331
8986.92 308
8987.81 329
8988.71 318
8989.60 313
8990.50 334
8991.39 322
8992.29 346
8993.18 357
8994.08 334
8994.97 321
8995.87 295
8996.76 315
8997.66 314
8998.56 337
8999.45 310
9000.35 321
9001.24 333
9002.14 305
9003.03 308
9003.93 297
9004.83 318
9005.72 319
9006.62 310
9007.51 323
9008.41 318
9009.31 307
9010.20 284
9011.10 317
9011.99 321
9012.89 272
9013.79 288
9014.68 271
9015.58 298
9016.48 308
9017.37 294
9018.27 314
9019.16 298
9020.06 278
9020.96 307
9021.85 323
9022.75 303
9023.65 265
9024.54 272
9025.44 284
9026.34 287
9027.24 284
9028.13 298
9029.03 306
9029.93 324
9030.82 300
9031.72 298
9032.62 300
9033.52 305
9034.41 314
9035.31 299
9036.21 293
9037.10 302
9038.00 293
9038.90 290
9039.80 292
9040.69 303
9041.59 278
9042.49 290
9043.39 315
9044.29 297
9045.18 262
9046.08 272
9046.98 308
9047.88 291
9048.78 312
9049.67 304
9050.57 317
9051.47 307
9052.37 303
9053.27 307
9054.16 332
9055.06 319
9055.96 303
9056.86 296
9057.76 289
9058.66 329
9059.55 306
9060.45 315
9061.35 287
9062.25 327
9063.15 321
9064.05 320
9064.95 337
9065.85 306
9066.74 302
9067.64 325
9068.54 313
9069.44 303
9070.34 313
9071.24 340
9072.14 311
9073.04 304
9073.94 292
9074.84 318
9075.74 320
9076.64 315
9077.53 318
9078.43 334
9079.33 338
9080.23 344
9081.13 346
9082.03 325
9082.93 356
9083.83 334
9084.73 341
9085.63 323
9086.53 318
9087.43 353
9088.33 330
9089.23 332
9090.13 315
9091.03 346
9091.93 368
9092.83 362
9093.73 376
9094.63 353
9095.53 322
9096.43 327
9097.33 364
9098.23 367
9099.13 342
9100.04 341
9100.94 322
9101.84 316
9102.74 355
9103.64 325
9104.54 328
9105.44 339
9106.34 300
9107.24 338
9108.14 366
9109.04 313
9109.94 327
9110.85 331
9111.75 314
9112.65 308
9113.55 320
9114.45 320
9115.35 325
9116.25 312
9117.15 283
9118.06 299
9118.96 323
9119.86 291
9120.76 293
9121.66 324
9122.56 315
9123.46 329
9124.37 315
9125.27 315
9126.17 313
9127.07 329
9127.97 295
9128.88 278
9129.78 266
9130.68 280
9131.58 282
9132.48 290
9133.39 308
9134.29 291
9135.19 286
9136.09 304
9137.00 281
9137.90 279
9138.80 312
9139.70 303
9140.61 313
9141.51 284
9142.41 287
9143.31 280
9144.22 295
9145.12 338
9146.02 294
9146.92 295
9147.83 289
9148.73 307
9149.63 277
9150.54 308
9151.44 318
9152.34 283
9153.25 279
9154.15 315
9155.05 319
9155.96 324
9156.86 324
9157.76 294
9158.67 297
9159.57 276
9160.47 297
9161.38 293
9162.28 300
9163.18 299
9164.09 317
9164.99 315
9165.90 304
9166.80 335
9167.70 341
9168.61 313
9169.51 302
9170.42 307
9171.32 305
9172.22 320
9173.13 299
9174.03 285
9174.94 298
9175.84 323
9176.74 289
9177.65 309
9178.55 299
9179.46 312
9180.36 316
9181.27 328
9182.17 304
9183.08 300
9183.98 333
9184.89 274
9185.79 318
9186.70 334
9187.60 297
9188.51 322
9189.41 319
9190.32 300
9191.22 291
9192.13 302
9193.03 301
9193.94 293
9194.84 304
9195.75 306
9196.65 340
9197.56 350
9198.46 345
9199.37 337
9200.27 342
9201.18 337
9202.08 341
9202.99 328
9203.90 307
9204.80 349
9205.71 326
9206.61 298
9207.52 298
9208.42 318
9209.33 283
9210.24 284
9211.14 305
9212.05 297
9212.95 307
9213.86 300
9214.77 311
9215.67 297
9216.58 302
9217.49 295
9218.39 323
9219.30 321
9220.21 318
9221.11 319
9222.02 306
9222.93 284
9223.83 299
9224.74 316
9225.65 335
9226.55 303
9227.46 295
9228.37 280
9229.27 267
9230.18 295
9231.09 301
9231.99 315
9232.90 300
9233.81 308
9234.72 324
9235.62 307
9236.53 274
9237.44 331
9238.34 316
9239.25 288
9240.16 300
9241.07 313
9241.97 285
9242.88 287
9243.79 314
9244.70 275
9245.61 283
9246.51 276
9247.42 311
9248.33 290
9249.24 302
9250.14 294
9251.05 300
9251.96 309
9252.87 273
9253.78 285
9254.69 289
9255.59 302
9256.50 278
9257.41 282
9258.32 299
9259.23 307
9260.14 286
9261.04 285
9261.95 274
9262.86 261
9263.77 289
9264.68 288
9265.59 287
9266.50 280
9267.40 270
9268.31 285
9269.22 286
9270.13 307
9271.04 314
9271.95 312
9272.86 294
9273.77 265
9274.68 260
9275.59 270
9276.49 313
9277.40 284
9278.31 301
9279.22 321
9280.13 281
9281.04 273
9281.95 285
9282.86 298
9283.77 300
9284.68 268
9285.59 293
9286.50 272
9287.41 284
9288.32 288
9289.23 306
9290.14 295
9291.05 297
9291.96 319
9292.87 328
9293.78 320
9294.69 305
9295.60 340
9296.51 322
9297.42 328
9298.33 312
9299.24 328
9300.15 318
9301.06 325
9301.97 287
9302.88 308
9303.79 305
9304.70 288
9305.61 295
9306.53 336
9307.44 360
9308.35 371
9309.26 397
9310.17 360
9311.08 352
9311.99 339
9312.90 338
9313.81 326
9314.72 295
9315.63 308
9316.55 319
9317.46 340
9318.37 304
9319.28 318
9320.19 321
9321.10 314
9322.01 327
9322.93 296
9323.84 331
9324.75 323
9325.66 316
9326.57 293
9327.48 326
9328.40 316
9329.31 343
9330.22 329
9331.13 338
9332.04 334
9332.96 327
9333.87 342
9334.78 343
9335.69 345
9336.60 334
9337.52 320
9338.43 366
9339.34 344
9340.25 334
9341.17 332
9342.08 323
9342.99 325
9343.90 320
9344.82 303
9345.73 302
9346.64 343
9347.55 312
9348.47 322
9349.38 315
9350.29 307
9351.21 308
9352.12 324
9353.03 307
9353.94 291
9354.86 319
9355.77 316
9356.68 316
9357.60 315
9358.51 318
9359.42 313
9360.34 304
9361.25 333
9362.16 315
9363.08 286
9363.99 302
9364.90 299
9365.82 314
9366.73 324
9367.65 304
9368.56 315
9369.47 299
9370.39 332
9371.30 324
9372.21 289
9373.13 287
9374.04 324
9374.96 329
9375.87 304
9376.79 307
9377.70 322
9378.61 308
9379.53 300
9380.44 295
9381.36 310
9382.27 308
9383.19 331
9384.10 353
9385.01 352
9385.93 351
9386.84 351
9387.76 356
9388.67 344
9389.59 369
9390.50 362
9391.42 396
9392.33 361
9393.25 358
9394.16 381
9395.08 356
9395.99 355
9396.91 313
9397.82 374
9398.74 373
9399.65 361
9400.57 348
9401.48 335
9402.40 338
9403.32 331
9404.23 340
9405.15 314
9406.06 325
9406.98 334
9407.89 323
9408.81 315
9409.73 301
9410.64 339
9411.56 364
9412.47 353
9413.39 345
9414.30 335
9415.22 357
9416.14 326
9417.05 344
9417.97 338
9418.89 356
9419.80 316
9420.72 329
9421.63 359
9422.55 348
9423.47 365
9424.38 324
9425.30 318
9426.22 340
9427.13 351
9428.05 353
9428.97 362
9429.88 324
9430.80 358
9431.72 354
9432.63 375
9433.55 356
9434.47 342
9435.38 353
9436.30 385
9437.22 373
9438.14 354
9439.05 384
9439.97 374
9440.89 370
9441.81 394
9442.72 381
9443.64 367
9444.56 385
9445.47 384
9446.39 415
9447.31 383
9448.23 408
9449.15 394
9450.06 403
9450.98 423
9451.90 451
9452.82 457
9453.73 448
9454.65 430
9455.57 444
9456.49 426
9457.41 387
9458.32 400
9459.24 417
9460.16 398
9461.08 386
9462.00 385
9462.92 361
9463.83 364
9464.75 375
9465.67 383
9466.59 367
9467.51 386
9468.43 367
9469.35 384
9470.26 358
9471.18 343
9472.10 352
9473.02 357
9473.94 365
9474.86 356
9475.78 404
9476.70 368
9477.62 358
9478.54 372
9479.45 393
9480.37 404
9481.29 397
9482.21 388
9483.13 420
9484.05 393
9484.97 394
9485.89 393
9486.81 362
9487.73 355
9488.65 381
9489.57 370
9490.49 377
9491.41 356
9492.33 380
9493.25 375
9494.17 357
9495.09 380
9496.01 406
9496.93 380
9497.85 370
9498.77 359
9499.69 386
9500.61 395
9501.53 364
9502.45 384
9503.37 400
9504.29 378
9505.21 361
9506.13 401
9507.05 391
9507.97 406
9508.89 383
9509.81 384
9510.73 382
9511.65 395
9512.57 414
9513.49 451
9514.42 439
9515.34 442
9516.26 453
9517.18 462
9518.10 465
9519.02 465
9519.94 467
9520.86 469
9521.78 508
9522.71 501
9523.63 523
9524.55 515
9525.47 461
9526.39 474
9527.31 437
9528.23 441
9529.16 484
9530.08 474
9531.00 476
9531.92 443
9532.84 458
9533.76 455
9534.69 511
9535.61 434
9536.53 452
9537.45 471
9538.37 443
9539.30 486
9540.22 442
9541.14 491
9542.06 485
9542.98 438
9543.91 428
9544.83 451
9545.75 460
9546.67 486
9547.60 494
9548.52 512
9549.44 477
9550.36 466
9551.29 481
9552.21 503
9553.13 489
9554.06 479
9554.98 504
9555.90 491
9556.82 514
9557.75 507
9558.67 515
9559.59 545
9560.52 524
9561.44 514
9562.36 534
9563.29 473
9564.21 501
9565.13 519
9566.06 545
9566.98 557
9567.90 504
9568.83 515
9569.75 527
9570.67 517
9571.60 528
9572.52 523
9573.44 554
9574.37 577
9575.29 597
9576.22 581
9577.14 558
9578.06 571
9578.99 624
9579.91 635
9580.84 596
9581.76 610
9582.68 595
9583.61 573
9584.53 564
9585.46 594
9586.38 607
9587.31 623
9588.23 598
9589.15 627
9590.08 600
9591.00 649
9591.93 659
9592.85 622
9593.78 671
9594.70 715
9595.63 746
9596.55 725
9597.48 787
9598.40 773
9599.33 731
9600.25 723
9601.18 745
9602.10 769
9603.03 730
9603.95 717
9604.88 747
9605.80 687
9606.73 723
9607.65 714
9608.58 728
9609.50 690
9610.43 692
9611.35 691
9612.28 681
9613.21 648
9614.13 693
9615.06 704
9615.98 705
9616.91 702
9617.84 703
9618.76 705
9619.69 702
9620.61 727
9621.54 737
9622.47 781
9623.39 734
9624.32 694
9625.24 721
9626.17 775
9627.10 767
9628.02 745
9628.95 763
9629.88 786
9630.80 821
9631.73 801
9632.65 811
9633.58 795
9634.51 782
9635.43 839
9636.36 866
9637.29 860
9638.22 875
9639.14 894
9640.07 954
9641.00 984
9641.92 982
9642.85 984
9643.78 999
9644.70 1021
9645.63 1000
9646.56 1005
9647.49 1023
9648.41 1048
9649.34 996
9650.27 988
9651.20 1030
9652.12 994
9653.05 1005
9653.98 988
9654.91 964
9655.83 933
9656.76 907
9657.69 896
9658.62 965
9659.55 967
9660.47 961
9661.40 943
9662.33 967
9663.26 970
9664.19 1016
9665.11 1020
9666.04 1018
9666.97 1024
9667.90 1050
9668.83 1059
9669.75 1087
9670.68 1094
9671.61 1086
9672.54 1096
9673.47 1058
9674.40 1060
9675.33 1144
9676.25 1108
9677.18 1140
9678.11 1152
9679.04 1097
9679.97 1115
9680.90 1206
9681.83 1185
9682.76 1188
9683.69 1215
9684.61 1190
9685.54 1215
9686.47 1177
9687.40 1278
9688.33 1243
9689.26 1261
9690.19 1237
9691.12 1203
9692.05 1265
9692.98 1325
9693.91 1362
9694.84 1349
9695.77 1463
9696.70 1574
9697.63 1605
9698.56 1633
9699.49 1616
9700.42 1605
9701.35 1581
9702.28 1496
9703.21 1441
9704.14 1453
9705.07 1324
9706.00 1292
9706.93 1193
9707.86 1226
9708.79 1292
9709.72 1326
9710.65 1387
9711.58 1451
9712.51 1433
9713.44 1490
9714.37 1566
9715.30 1548
9716.23 1537
9717.16 1465
9718.09 1402
9719.02 1360
9719.95 1260
9720.88 1264
9721.81 1174
9722.75 1128
9723.68 1070
9724.61 1033
9725.54 966
9726.47 941
9727.40 982
9728.33 982
9729.26 958
9730.19 970
9731.13 1001
9732.06 953
9732.99 925
9733.92 970
9734.85 965
9735.78 935
9736.71 930
9737.65 914
9738.58 903
9739.51 913
9740.44 888
9741.37 865
9742.30 857
9743.24 855
9744.17 847
9745.10 820
9746.03 832
9746.96 857
9747.90 841
9748.83 834
9749.76 828
9750.69 827
9751.63 841
9752.56 833
9753.49 857
9754.42 820
9755.36 792
9756.29 786
9757.22 823
9758.15 756
9759.09 804
9760.02 765
9760.95 788
9761.88 845
9762.82 796
9763.75 775
9764.68 794
9765.62 821
9766.55 832
9767.48 834
9768.41 844
9769.35 847
9770.28 812
9771.21 823
9772.15 836
9773.08 833
9774.01 816
9774.95 772
9775.88 780
9776.81 786
9777.75 829
9778.68 847
9779.62 841
9780.55 867
9781.48 835
9782.42 855
9783.35 889
9784.28 842
9785.22 801
9786.15 880
9787.09 804
9788.02 777
9788.95 775
9789.89 762
9790.82 694
9791.76 728
9792.69 716
9793.63 719
9794.56 691
9795.49 780
9796.43 776
9797.36 767
9798.30 808
9799.23 789
9800.17 756
9801.10 717
9802.04 736
9802.97 731
9803.91 680
9804.84 669
9805.78 645
9806.71 602
9807.65 613
9808.58 619
9809.52 599
9810.45 595
9811.39 587
9812.32 546
9813.26 577
9814.19 581
9815.13 580
9816.06 578
9817.00 556
9817.93 572
9818.87 543
9819.80 545
9820.74 519
9821.68 549
9822.61 543
9823.55 563
9824.48 580
9825.42 529
9826.35 548
9827.29 561
9828.23 533
9829.16 529
9830.10 523
9831.03 549
9831.97 538
9832.91 558
9833.84 584
9834.78 540
9835.72 519
9836.65 542
9837.59 545
9838.52 526
9839.46 559
9840.40 546
9841.33 534
9842.27 572
9843.21 559
9844.14 500
9845.08 492
9846.02 524
9846.95 549
9847.89 528
9848.83 527
9849.77 532
9850.70 563
9851.64 534
9852.58 530
9853.51 545
9854.45 505
9855.39 526
9856.33 507
9857.26 544
9858.20 545
9859.14 533
9860.08 531
9861.01 522
9861.95 505
9862.89 492
9863.83 512
9864.76 494
9865.70 457
9866.64 481
9867.58 480
9868.51 493
9869.45 528
9870.39 525
9871.33 502
9872.27 489
9873.20 489
9874.14 490
9875.08 480
9876.02 494
9876.96 481
9877.90 487
9878.83 472
9879.77 496
9880.71 479
9881.65 479
9882.59 499
9883.53 506
9884.47 474
9885.40 444
9886.34 464
9887.28 448
9888.22 496
9889.16 484
9890.10 448
9891.04 481
9891.98 485
9892.91 473
9893.85 466
9894.79 461
9895.73 440
9896.67 467
9897.61 490
9898.55 508
9899.49 454
9900.43 454
9901.37 459
9902.31 465
9903.25 480
9904.19 449
9905.13 420
9906.07 481
9907.01 497
9907.95 486
9908.89 470
9909.83 483
9910.77 459
9911.71 500
9912.65 467
9913.59 466
9914.53 466
9915.47 472
9916.41 438
9917.35 470
9918.29 476
9919.23 516
9920.17 549
9921.11 548
9922.05 572
9922.99 642
9923.93 709
9924.87 674
9925.81 707
9926.75 718
9927.69 683
9928.63 685
9929.57 637
9930.51 625
9931.45 570
9932.39 596
9933.34 534
9934.28 510
9935.22 491
9936.16 506
9937.10 454
9938.04 468
9938.98 442
9939.92 452
9940.87 453
9941.81 457
9942.75 445
9943.69 497
9944.63 488
9945.57 481
9946.51 463
9947.46 484
9948.40 514
9949.34 547
9950.28 514
9951.22 498
9952.16 521
9953.11 488
9954.05 526
9954.99 509
9955.93 491
9956.87 482
9957.82 497
9958.76 473
9959.70 444
9960.64 426
9961.59 423
9962.53 430
9963.47 439
9964.41 442
9965.35 453
9966.30 455
9967.24 391
9968.18 376
9969.13 413
9970.07 419
9971.01 425
9971.95 412
9972.90 383
9973.84 396
9974.78 387
9975.73 394
9976.67 389
9977.61 402
9978.55 399
9979.50 381
9980.44 429
9981.38 384
9982.33 380
9983.27 412
9984.21 388
9985.16 378
9986.10 422
9987.04 410
9987.99 419
9988.93 408
9989.88 398
9990.82 415
9991.76 430
9992.71 364
9993.65 351
9994.59 389
9995.54 369
9996.48 397
9997.43 388
9998.37 377
9999.31 363
10000.26 368
10001.20 383
10002.15 381
10003.09 352
10004.04 359
10004.98 351
10005.92 382
10006.87 385
10007.81 335
10008.76 355
10009.70 370
10010.65 352
10011.59 349
10012.54 360
10013.48 326
10014.43 370
10015.37 366
10016.32 340
10017.26 347
10018.21 341
10019.15 379
10020.10 371
10021.04 363
10021.99 331
10022.93 340
10023.88 358
10024.82 353
10025.77 346
10026.71 372
10027.66 366
10028.60 357
10029.55 373
10030.49 361
10031.44 314
10032.39 329
10033.33 315
10034.28 362
10035.22 335
10036.17 322
10037.11 325
10038.06 340
10039.01 327
10039.95 330
10040.90 342
10041.84 311
10042.79 336
10043.74 336
10044.68 360
10045.63 349
10046.58 334
10047.52 300
10048.47 355
10049.41 322
10050.36 318
10051.31 317
10052.25 307
10053.20 304
10054.15 307
10055.09 335
10056.04 314
10056.99 308
10057.93 307
10058.88 316
10059.83 306
10060.78 321
10061.72 318
10062.67 319
10063.62 316
10064.56 324
10065.51 327
10066.46 294
10067.41 312
10068.35 306
10069.30 329
10070.25 299
10071.20 307
10072.14 321
10073.09 298
10074.04 303
10074.99 350
10075.93 328
10076.88 345
10077.83 330
10078.78 328
10079.72 342
10080.67 324
10081.62 323
10082.57 315
10083.52 335
10084.46 309
10085.41 328
10086.36 308
10087.31 335
10088.26 336
10089.21 323
10090.15 320
10091.10 337
10092.05 319
10093.00 321
10093.95 306
10094.90 317
10095.85 316
10096.79 321
10097.74 346
10098.69 335
10099.64 325
10100.59 332
10101.54 335
10102.49 322
10103.44 344
10104.39 319
10105.33 317
10106.28 325
10107.23 301
10108.18 313
10109.13 321
10110.08 323
10111.03 312
10111.98 357
10112.93 311
10113.88 336
10114.83 354
10115.78 352
10116.73 315
10117.68 323
10118.63 335
10119.58 380
10120.53 344
10121.48 338
10122.43 323
10123.38 352
10124.33 346
10125.28 335
10126.23 358
10127.18 340
10128.13 370
10129.08 386
10130.03 353
10130.98 341
10131.93 379
10132.88 341
10133.83 329
10134.78 345
10135.73 361
10136.68 373
10137.63 349
10138.58 382
10139.53 384
10140.48 384
10141.43 351
10142.38 379
10143.33 377
10144.29 373
10145.24 397
10146.19 386
10147.14 391
10148.09 403
10149.04 373
10149.99 400
10150.94 408
10151.89 419
10152.85 396
10153.80 386
10154.75 429
10155.70 433
10156.65 405
10157.60 425
10158.55 415
10159.51 406
10160.46 464
10161.41 405
10162.36 450
10163.31 387
10164.26 416
10165.22 414
10166.17 444
10167.12 436
10168.07 435
10169.02 442
10169.98 452
10170.93 471
10171.88 459
10172.83 518
10173.79 495
10174.74 524
10175.69 523
10176.64 549
10177.60 533
10178.55 521
10179.50 537
10180.45 519
10181.41 517
10182.36 508
10183.31 554
10184.26 528
10185.22 522
10186.17 530
10187.12 547
10188.08 528
10189.03 572
10189.98 532
10190.93 514
10191.89 534
10192.84 548
10193.79 531
10194.75 541
10195.70 560
10196.65 594
10197.61 543
10198.56 554
10199.51 550
10200.47 548
10201.42 611
10202.38 633
10203.33 668
10204.28 675
10205.24 688
10206.19 723
10207.14 696
10208.10 689
10209.05 650
10210.01 667
10210.96 649
10211.91 587
10212.87 567
10213.82 552
10214.78 587
10215.73 525
10216.69 525
10217.64 507
10218.59 516
10219.55 506
10220.50 519
10221.46 481
10222.41 468
10223.37 489
10224.32 503
10225.28 512
10226.23 511
10227.19 466
10228.14 470
10229.10 549
10230.05 519
10231.01 526
10231.96 559
10232.92 590
10233.87 581
10234.83 562
10235.78 625
10236.74 590
10237.69 591
10238.65 579
10239.60 561
10240.56 526
10241.51 492
10242.47 521
10243.42 483
10244.38 464
10245.34 467
10246.29 481
10247.25 444
10248.20 436
10249.16 457
10250.11 444
10251.07 463
10252.03 445
10252.98 427
10253.94 448
10254.89 406
10255.85 408
10256.81 405
10257.76 403
10258.72 396
10259.68 378
10260.63 410
10261.59 391
10262.55 422
10263.50 422
10264.46 414
10265.41 399
10266.37 405
10267.33 431
10268.28 398
10269.24 403
10270.20 378
10271.16 394
10272.11 391
10273.07 385
10274.03 387
10274.98 423
10275.94 404
10276.90 382
10277.85 389
10278.81 368
10279.77 354
10280.73 362
10281.68 345
10282.64 362
10283.60 357
10284.56 353
10285.51 345
10286.47 351
10287.43 379
10288.39 331
10289.34 388
10290.30 373
10291.26 366
10292.22 358
10293.18 363
10294.13 364
10295.09 363
10296.05 341
10297.01 364
10297.97 353
10298.92 321
10299.88 371
10300.84 312
10301.80 325
10302.76 327
10303.72 358
10304.67 348
10305.63 350
10306.59 350
10307.55 354
10308.51 354
10309.47 356
10310.43 352
10311.38 332
10312.34 318
10313.30 329
10314.26 315
10315.22 332
10316.18 336
10317.14 349
10318.10 361
10319.06 354
10320.01 333
10320.97 316
10321.93 333
10322.89 316
10323.85 321
10324.81 323
10325.77 351
10326.73 329
10327.69 340
10328.65 334
10329.61 343
10330.57 337
10331.53 371
10332.49 324
10333.45 312
10334.41 306
10335.37 330
10336.33 342
10337.29 336
10338.25 325
10339.21 306
10340.17 277
10341.13 297
10342.09 321
10343.05 322
10344.01 309
10344.97 319
10345.93 313
10346.89 283
10347.85 334
10348.81 308
10349.77 310
10350.73 293
10351.69 289
10352.65 278
10353.61 263
10354.57 281
10355.53 278
10356.49 295
10357.46 270
10358.42 258
10359.38 278
10360.34 293
10361.30 268
10362.26 240
10363.22 290
10364.18 265
10365.14 262
10366.11 255
10367.07 278
10368.03 271
10368.99 264
10369.95 274
10370.91 287
10371.87 299
10372.84 282
10373.80 285
10374.76 284
10375.72 283
10376.68 296
10377.64 295
10378.61 261
10379.57 285
10380.53 257
10381.49 266
10382.45 298
10383.42 285
10384.38 261
10385.34 288
10386.30 282
10387.27 287
10388.23 300
10389.19 283
10390.15 254
10391.11 288
10392.08 277
10393.04 274
10394.00 281
10394.96 282
10395.93 295
10396.89 279
10397.85 242
10398.82 280
10399.78 251
10400.74 276
10401.70 279
10402.67 258
10403.63 265
10404.59 299
10405.56 276
10406.52 299
10407.48 288
10408.45 261
10409.41 277
10410.37 277
10411.34 273
10412.30 280
10413.26 291
10414.23 270
10415.19 296
10416.15 277
10417.12 290
10418.08 286
10419.04 278
10420.01 275
10420.97 292
10421.94 304
10422.90 274
10423.86 262
10424.83 290
10425.79 267
10426.76 274
10427.72 273
10428.68 284
10429.65 266
10430.61 268
10431.58 259
10432.54 238
10433.51 261
10434.47 265
10435.44 271
10436.40 252
10437.36 244
10438.33 268
10439.29 247
10440.26 260
10441.22 253
10442.19 245
10443.15 251
10444.12 247
10445.08 259
10446.05 270
10447.01 232
10447.98 260
10448.94 254
10449.91 240
10450.87 262
10451.84 251
10452.80 260
10453.77 278
10454.73 251
10455.70 267
10456.67 255
10457.63 253
10458.60 243
10459.56 239
10460.53 258
10461.49 237
10462.46 238
10463.43 240
10464.39 239
10465.36 252
10466.32 219
10467.29 248
10468.25 254
10469.22 255
10470.19 260
10471.15 276
10472.12 256
10473.09 235
10474.05 277
10475.02 270
10475.98 261
10476.95 259
10477.92 264
10478.88 279
10479.85 259
10480.82 232
10481.78 229
10482.75 265
10483.72 276
10484.68 259
10485.65 266
10486.62 272
10487.58 271
10488.55 274
10489.52 259
10490.49 247
10491.45 236
10492.42 231
10493.39 255
10494.35 257
10495.32 270
10496.29 260
10497.26 246
10498.22 210
10499.19 235
10500.16 251
10501.13 234
10502.09 240
10503.06 254
10504.03 247
10505.00 222
10505.96 272
10506.93 251
10507.90 256
10508.87 248
10509.84 232
10510.80 259
10511.77 256
10512.74 223
10513.71 262
10514.68 253
10515.64 257
10516.61 256
10517.58 255
10518.55 250
10519.52 248
10520.49 265
10521.45 255
10522.42 256
10523.39 243
10524.36 247
10525.33 236
10526.30 274
10527.27 247
10528.23 253
10529.20 233
10530.17 238
10531.14 257
10532.11 250
10533.08 271
10534.05 259
10535.02 279
10535.99 258
10536.96 254
10537.93 278
10538.89 253
10539.86 258
10540.83 261
10541.80 252
10542.77 268
10543.74 264
10544.71 246
10545.68 227
10546.65 237
10547.62 254
10548.59 248
10549.56 232
10550.53 255
10551.50 257
10552.47 262
10553.44 253
10554.41 264
10555.38 268
10556.35 276
10557.32 285
10558.29 275
10559.26 254
10560.23 252
10561.20 262
10562.17 282
10563.14 298
10564.11 285
10565.08 288
10566.05 282
10567.02 272
10567.99 276
10568.96 236
10569.93 257
10570.91 270
10571.88 269
10572.85 254
10573.82 244
10574.79 268
10575.76 243
10576.73 254
10577.70 258
10578.67 263
10579.64 258
10580.62 253
10581.59 276
10582.56 260
10583.53 262
10584.50 285
10585.47 260
10586.44 276
10587.42 244
10588.39 255
10589.36 262
10590.33 262
10591.30 279
10592.27 300
10593.25 289
10594.22 259
10595.19 277
10596.16 295
10597.13 299
10598.10 264
10599.08 290
10600.05 297
10601.02 306
10601.99 295
10602.97 289
10603.94 336
10604.91 331
10605.88 328
10606.85 346
10607.83 341
10608.80 342
10609.77 361
10610.74 348
10611.72 343
10612.69 352
10613.66 350
10614.64 343
10615.61 319
10616.58 310
10617.55 306
10618.53 275
10619.50 307
10620.47 280
10621.45 305
10622.42 320
10623.39 324
10624.37 308
10625.34 299
10626.31 278
10627.29 286
10628.26 294
10629.23 284
10630.21 284
10631.18 285
10632.15 275
10633.13 295
10634.10 277
10635.07 318
10636.05 355
10637.02 359
10638.00 349
10638.97 357
10639.94 333
10640.92 311
10641.89 328
10642.87 323
10643.84 314
10644.81 292
10645.79 312
10646.76 297
10647.74 308
10648.71 301
10649.68 268
10650.66 270
10651.63 266
10652.61 262
10653.58 271
10654.56 271
10655.53 261
10656.51 247
10657.48 258
10658.46 266
10659.43 238
10660.41 255
10661.38 249
10662.36 250
10663.33 250
10664.31 260
10665.28 254
10666.26 257
10667.23 272
10668.21 267
10669.18 264
10670.16 249
10671.13 265
10672.11 252
10673.08 253
10674.06 254
10675.03 269
10676.01 246
10676.99 250
10677.96 283
10678.94 289
10679.91 284
10680.89 281
10681.86 256
10682.84 293
10683.82 277
10684.79 267
10685.77 271
10686.74 269
10687.72 261
10688.70 267
10689.67 262
10690.65 259
10691.63 258
10692.60 251
10693.58 252
10694.55 273
10695.53 256
10696.51 257
10697.48 260
10698.46 269
10699.44 270
10700.41 244
10701.39 253
10702.37 235
10703.34 242
10704.32 251
10705.30 252
10706.27 263
10707.25 242
10708.23 271
10709.21 283
10710.18 259
10711.16 224
10712.14 271
10713.11 275
10714.09 243
10715.07 255
10716.05 251
10717.02 264
10718.00 268
10718.98 272
10719.96 273
10720.93 246
10721.91 243
10722.89 217
10723.87 241
10724.85 254
10725.82 256
10726.80 262
10727.78 281
10728.76 258
10729.74 240
10730.71 259
10731.69 268
10732.67 266
10733.65 258
10734.63 268
10735.60 265
10736.58 249
10737.56 250
10738.54 277
10739.52 287
10740.50 261
10741.48 267
10742.45 277
10743.43 278
10744.41 291
10745.39 290
10746.37 249
10747.35 256
10748.33 287
10749.31 282
10750.28 276
10751.26 267
10752.24 267
10753.22 270
10754.20 225
10755.18 262
10756.16 284
10757.14 279
10758.12 273
10759.10 281
10760.08 303
10761.06 282
10762.04 291
10763.01 299
10763.99 282
10764.97 294
10765.95 254
10766.93 263
10767.91 265
10768.89 270
10769.87 299
10770.85 289
10771.83 315
10772.81 266
10773.79 266
10774.77 281
10775.75 326
10776.73 329
10777.71 300
10778.69 304
10779.67 278
10780.65 293
10781.63 298
10782.62 298
10783.60 299
10784.58 303
10785.56 311
10786.54 310
10787.52 282
10788.50 261
10789.48 253
10790.46 257
10791.44 300
10792.42 302
10793.40 312
10794.38 277
10795.37 281
10796.35 295
10797.33 280
10798.31 284
10799.29 310
10800.27 286
10801.25 295
10802.23 285
10803.21 304
10804.20 274
10805.18 299
10806.16 299
10807.14 280
10808.12 285
10809.10 261
10810.09 269
10811.07 285
10812.05 274
10813.03 274
10814.01 297
10815.00 285
10815.98 296
10816.96 319
10817.94 282
10818.92 295
10819.91 274
10820.89 303
10821.87 276
10822.85 258
10823.83 268
10824.82 307
10825.80 301
10826.78 293
10827.76 304
10828.75 295
10829.73 289
10830.71 296
10831.69 292
10832.68 318
10833.66 300
10834.64 306
10835.63 283
10836.61 302
10837.59 321
10838.57 317
10839.56 318
10840.54 303
10841.52 300
10842.51 316
10843.49 316
10844.47 327
10845.46 326
10846.44 312
10847.42 309
10848.41 313
10849.39 344
10850.37 298
10851.36 315
10852.34 321
10853.32 318
10854.31 320
10855.29 310
10856.28 332
10857.26 326
10858.24 328
10859.23 324
10860.21 356
10861.20 347
10862.18 352
10863.16 348
10864.15 324
10865.13 364
10866.12 368
10867.10 359
10868.08 339
10869.07 354
10870.05 350
10871.04 379
10872.02 361
10873.01 373
10873.99 345
10874.98 365
10875.96 340
10876.95 352
10877.93 359
10878.92 392
10879.90 376
10880.89 385
10881.87 385
10882.86 369
10883.84 382
10884.83 407
10885.81 380
10886.80 399
10887.78 399
10888.77 409
10889.75 409
10890.74 430
10891.72 401
10892.71 372
10893.69 407
10894.68 402
10895.66 436
10896.65 410
10897.64 430
10898.62 413
10899.61 419
10900.59 411
10901.58 405
10902.56 458
10903.55 479
10904.54 445
10905.52 419
10906.51 425
10907.49 448
10908.48 441
10909.47 486
10910.45 479
10911.44 517
10912.43 493
10913.41 497
10914.40 478
10915.39 495
10916.37 501
10917.36 546
10918.35 517
10919.33 518
10920.32 512
10921.31 514
10922.29 549
10923.28 537
10924.27 549
10925.25 541
10926.24 539
10927.23 537
10928.21 536
10929.20 588
10930.19 535
10931.18 550
10932.16 568
10933.15 565
10934.14 571
10935.12 563
10936.11 550
10937.10 569
10938.09 574
10939.07 615
10940.06 624
10941.05 606
10942.04 602
10943.02 628
10944.01 655
10945.00 653
10945.99 696
10946.98 698
10947.96 751
10948.95 742
10949.94 766
10950.93 758
10951.92 762
10952.90 831
10953.89 898
10954.88 938
10955.87 920
10956.86 934
10957.85 985
10958.83 990
10959.82 963
10960.81 991
10961.80 946
10962.79 868
10963.78 847
10964.77 831
10965.75 808
10966.74 790
10967.73 774
10968.72 764
10969.71 756
10970.70 777
10971.69 739
10972.68 717
10973.67 711
10974.66 696
10975.64 728
10976.63 693
10977.62 731
10978.61 790
10979.60 762
10980.59 786
10981.58 783
10982.57 816
10983.56 798
10984.55 786
10985.54 769
10986.53 757
10987.52 868
10988.51 857
10989.50 858
10990.49 900
10991.48 992
10992.47 1023
10993.46 1142
10994.45 1211
10995.44 1282
10996.43 1381
10997.42 1461
10998.41 1510
10999.40 1548
11000.39 1571
11001.38 1526
11002.37 1447
11003.36 1314
11004.35 1240
11005.34 1099
11006.33 1062
11007.32 980
11008.31 889
11009.30 805
11010.30 771
11011.29 766
11012.28 744
11013.27 674
11014.26 662
11015.25 665
11016.24 659
11017.23 594
11018.22 611
11019.21 604
11020.21 604
11021.20 608
11022.19 618
11023.18 565
11024.17 532
11025.16 571
11026.15 606
11027.14 582
11028.14 609
11029.13 594
11030.12 560
11031.11 573
11032.10 560
11033.09 597
11034.09 574
11035.08 585
11036.07 546
11037.06 555
11038.05 577
11039.05 549
11040.04 567
11041.03 558
11042.02 587
11043.02 503
11044.01 485
11045.00 504
11045.99 502
11046.98 520
11047.98 486
11048.97 486
11049.96 485
11050.95 489
11051.95 488
11052.94 495
11053.93 487
11054.93 476
11055.92 482
11056.91 507
11057.90 493
11058.90 485
11059.89 497
11060.88 490
11061.88 482
11062.87 498
11063.86 500
11064.86 485
11065.85 506
11066.84 513
11067.84 497
11068.83 501
11069.82 518
11070.82 533
11071.81 553
11072.80 517
11073.80 500
11074.79 492
11075.78 498
11076.78 511
11077.77 505
11078.77 531
11079.76 496
11080.75 492
11081.75 530
11082.74 500
11083.74 484
11084.73 465
11085.72 451
11086.72 488
11087.71 445
11088.71 447
11089.70 458
11090.70 417
11091.69 412
11092.68 426
11093.68 475
11094.67 459
11095.67 470
11096.66 472
11097.66 426
11098.65 423
11099.65 432
11100.64 456
11101.64 464
11102.63 432
11103.63 449
11104.62 432
11105.62 441
11106.61 409
11107.61 443
11108.60 450
11109.60 425
11110.59 444
11111.59 442
11112.58 462
11113.58 460
11114.57 452
11115.57 465
11116.56 437
11117.56 419
11118.56 434
11119.55 431
11120.55 448
11121.54 396
11122.54 428
11123.54 444
11124.53 438
11125.53 411
11126.52 415
11127.52 440
11128.51 422
11129.51 413
11130.51 404
11131.50 412
11132.50 393
11133.50 452
11134.49 423
11135.49 385
11136.49 372
11137.48 422
11138.48 390
11139.47 390
11140.47 417
11141.47 429
11142.46 426
11143.46 387
11144.46 404
11145.46 445
11146.45 460
11147.45 417
11148.45 420
11149.44 437
11150.44 411
11151.44 395
11152.43 401
11153.43 412
11154.43 378
11155.43 412
11156.42 386
11157.42 390
11158.42 388
11159.42 418
11160.41 409
11161.41 404
11162.41 401
11163.41 381
11164.40 422
11165.40 425
11166.40 378
11167.40 409
11168.39 390
11169.39 392
11170.39 399
11171.39 408
11172.39 384
11173.38 416
11174.38 403
11175.38 439
11176.38 447
11177.38 396
11178.38 418
11179.37 396
11180.37 415
11181.37 393
11182.37 403
11183.37 393
11184.37 385
11185.37 403
11186.36 413
11187.36 416
11188.36 385
11189.36 404
11190.36 407
11191.36 404
11192.36 379
11193.36 419
11194.36 422
11195.35 393
11196.35 417
11197.35 438
11198.35 428
11199.35 408
11200.35 439
11201.35 426
11202.35 458
11203.35 419
11204.35 441
11205.35 468
11206.35 483
11207.35 460
11208.35 465
11209.35 457
11210.35 443
11211.35 397
11212.35 459
11213.35 477
11214.35 459
11215.34 420
11216.35 422
11217.35 412
11218.35 412
11219.35 434
11220.35 432
11221.35 424
11222.35 405
11223.35 401
11224.35 405
11225.35 411
11226.35 399
11227.35 423
11228.35 427
11229.35 429
11230.35 411
11231.35 434
11232.35 419
11233.35 422
11234.35 436
11235.35 423
11236.35 428
11237.36 424
11238.36 407
11239.36 415
11240.36 419
11241.36 399
11242.36 431
11243.36 445
11244.36 459
11245.36 428
11246.37 387
11247.37 426
11248.37 421
11249.37 461
11250.37 459
11251.37 462
11252.38 446
11253.38 459
11254.38 457
11255.38 469
11256.38 455
11257.38 462
11258.39 465
11259.39 451
11260.39 451
11261.39 443
11262.39 439
11263.40 461
11264.40 460
11265.40 463
11266.40 465
11267.40 469
11268.41 486
11269.41 495
11270.41 498
11271.41 476
11272.42 506
11273.42 489
11274.42 505
11275.42 526
11276.43 491
11277.43 470
11278.43 485
11279.44 469
11280.44 464
11281.44 453
11282.44 453
11283.45 446
11284.45 422
11285.45 412
11286.46 417
11287.46 418
11288.46 428
11289.47 396
11290.47 405
11291.47 374
11292.48 380
11293.48 388
11294.48 390
11295.49 397
11296.49 365
11297.49 428
11298.50 370
11299.50 375
11300.51 376
11301.51 384
11302.51 394
11303.52 371
11304.52 359
11305.53 378
11306.53 375
11307.53 385
11308.54 375
11309.54 398
11310.55 372
11311.55 407
11312.55 396
11313.56 401
11314.56 376
11315.57 423
11316.57 420
11317.58 430
11318.58 420
11319.59 420
11320.59 425
11321.59 401
11322.60 387
11323.60 436
11324.61 390
11325.61 388
11326.62 365
11327.62 396
11328.63 373
11329.63 356
11330.64 372
11331.64 375
11332.65 383
11333.65 389
11334.66 383
11335.67 365
11336.67 381
11337.68 416
11338.68 427
11339.69 414
11340.69 404
11341.70 418
11342.70 425
11343.71 388
11344.72 372
11345.72 382
11346.73 377
11347.73 391
11348.74 357
11349.74 349
11350.75 348
11351.76 358
11352.76 380
11353.77 362
11354.78 362
11355.78 369
11356.79 376
11357.79 367
11358.80 369
11359.81 347
11360.81 327
11361.82 329
11362.83 348
11363.83 342
11364.84 334
11365.85 337
11366.85 338
11367.86 348
11368.87 343
11369.87 344
11370.88 319
11371.89 340
11372.89 350
11373.90 311
11374.91 310
11375.92 291
11376.92 291
11377.93 291
11378.94 318
11379.94 341
11380.95 293
11381.96 331
11382.97 344
11383.97 338
11384.98 316
11385.99 314
11387.00 316
11388.00 336
11389.01 315
11390.02 289
11391.03 315
11392.04 310
11393.04 316
11394.05 311
11395.06 314
11396.07 345
11397.08 325
11398.08 327
11399.09 319
11400.10 327
11401.11 346
11402.12 337
11403.12 336
11404.13 350
11405.14 305
11406.15 289
11407.16 328
11408.17 305
11409.18 307
11410.18 315
11411.19 292
11412.20 317
11413.21 305
11414.22 291
11415.23 311
11416.24 309
11417.25 302
11418.25 309
11419.26 278
11420.27 310
11421.28 300
11422.29 291
11423.30 290
11424.31 292
11425.32 337
11426.33 302
11427.34 310
11428.35 291
11429.36 310
11430.37 312
11431.38 325
11432.39 324
11433.39 312
11434.40 317
11435.41 301
11436.42 316
11437.43 303
11438.44 310
11439.45 298
11440.46 307
11441.47 307
11442.48 291
11443.49 321
11444.50 303
11445.51 309
11446.52 281
11447.53 267
11448.55 295
11449.56 295
11450.57 301
11451.58 304
11452.59 333
11453.60 305
11454.61 282
11455.62 303
11456.63 305
11457.64 280
11458.65 289
11459.66 295
11460.67 294
11461.68 268
11462.69 274
11463.71 320
11464.72 309
11465.73 316
11466.74 305
11467.75 328
11468.76 300
11469.77 318
11470.78 295
11471.80 302
11472.81 310
11473.82 291
11474.83 331
11475.84 321
11476.85 328
11477.86 315
11478.88 297
11479.89 315
11480.90 307
11481.91 323
11482.92 307
11483.93 306
11484.95 317
11485.96 297
11486.97 323
11487.98 327
11489.00 321
11490.01 323
11491.02 316
11492.03 324
11493.04 314
11494.06 347
11495.07 339
11496.08 331
11497.09 329
11498.11 325
11499.12 336
11500.13 342
11501.14 336
11502.16 324
11503.17 325
11504.18 322
11505.20 343
11506.21 356
11507.22 326
11508.23 336
11509.25 351
11510.26 336
11511.27 340
11512.29 330
11513.30 353
11514.31 373
11515.33 399
11516.34 425
11517.35 406
11518.37 391
11519.38 381
11520.39 391
11521.41 424
11522.42 407
11523.43 429
11524.45 467
11525.46 438
11526.47 472
11527.49 479
11528.50 470
11529.52 485
11530.53 542
11531.54 548
11532.56 573
11533.57 604
11534.59 674
11535.60 734
11536.62 728
11537.63 762
11538.64 762
11539.66 790
11540.67 725
11541.69 716
11542.70 646
11543.72 661
11544.73 616
11545.75 565
11546.76 520
11547.77 486
11548.79 481
11549.80 433
11550.82 430
11551.83 423
11552.85 388
11553.86 401
11554.88 401
11555.89 370
11556.91 351
11557.92 375
11558.94 358
11559.95 357
11560.97 369
11561.99 348
11563.00 378
11564.02 336
11565.03 375
11566.05 347
11567.06 343
11568.08 354
11569.09 372
11570.11 375
11571.13 354
11572.14 366
11573.16 348
11574.17 357
11575.19 343
11576.20 397
11577.22 392
11578.24 346
11579.25 360
11580.27 350
11581.29 361
11582.30 332
11583.32 316
11584.33 358
11585.35 366
11586.37 333
11587.38 336
11588.40 354
11589.42 352
11590.43 337
11591.45 366
11592.47 372
11593.48 348
11594.50 353
11595.52 382
11596.53 376
11597.55 393
11598.57 407
11599.58 410
11600.60 399
11601.62 376
11602.64 370
11603.65 395
11604.67 377
11605.69 374
11606.70 372
11607.72 364
11608.74 356
11609.76 361
11610.77 367
11611.79 345
11612.81 325
11613.83 331
11614.84 338
11615.86 322
11616.88 342
11617.90 307
11618.92 333
11619.93 311
11620.95 343
11621.97 330
11622.99 338
11624.01 319
11625.02 330
11626.04 338
11627.06 341
11628.08 335
11629.10 335
11630.11 299
11631.13 335
11632.15 293
11633.17 294
11634.19 307
11635.21 301
11636.23 295
11637.24 292
11638.26 296
11639.28 286
11640.30 304
11641.32 293
11642.34 289
11643.36 280
11644.38 334
11645.39 300
11646.41 328
11647.43 301
11648.45 283
11649.47 286
11650.49 309
11651.51 288
11652.53 283
11653.55 294
11654.57 290
11655.59 305
11656.61 288
11657.63 280
11658.65 285
11659.67 274
11660.69 274
11661.70 280
11662.72 306
11663.74 276
11664.76 251
11665.78 266
11666.80 269
11667.82 273
11668.84 281
11669.86 286
11670.88 296
11671.90 300
11672.92 295
11673.95 281
11674.97 291
11675.99 280
11677.01 294
11678.03 281
11679.05 279
11680.07 284
11681.09 275
11682.11 280
11683.13 284
11684.15 288
11685.17 279
11686.19 287
11687.21 276
11688.23 310
11689.25 283
11690.28 277
11691.30 263
11692.32 269
11693.34 305
11694.36 285
11695.38 273
11696.40 282
11697.42 266
11698.44 259
11699.47 272
11700.49 274
11701.51 268
11702.53 273
11703.55 253
11704.57 255
11705.60 268
11706.62 270
11707.64 288
11708.66 256
11709.68 280
11710.70 287
11711.73 248
11712.75 273
11713.77 260
11714.79 260
11715.81 266
11716.84 273
11717.86 261
11718.88 277
11719.90 258
11720.92 278
11721.95 262
11722.97 304
11723.99 303
11725.01 274
11726.04 243
11727.06 266
11728.08 262
11729.11 257
11730.13 262
11731.15 279
11732.17 266
11733.20 248
11734.22 264
11735.24 276
11736.26 271
11737.29 262
11738.31 295
11739.33 265
11740.36 281
11741.38 282
11742.40 301
11743.43 274
11744.45 271
11745.47 273
11746.50 280
11747.52 292
11748.54 293
11749.57 294
11750.59 272
11751.62 273
11752.64 291
11753.66 287
11754.69 266
11755.71 273
11756.73 277
11757.76 292
11758.78 294
11759.81 284
11760.83 317
11761.85 288
11762.88 289
11763.90 319
11764.93 317
11765.95 309
11766.98 304
11768.00 270
11769.02 317
11770.05 300
11771.07 291
11772.10 299
11773.12 326
11774.15 291
11775.17 305
11776.20 288
11777.22 291
11778.25 306
11779.27 297
11780.30 315
11781.32 284
11782.35 307
11783.37 300
11784.40 321
11785.42 292
11786.45 297
11787.47 317
11788.50 302
11789.52 304
11790.55 297
11791.57 301
11792.60 293
11793.62 296
11794.65 293
11795.67 329
11796.70 304
11797.73 301
11798.75 309
11799.78 346
11800.80 308
11801.83 308
11802.85 296
11803.88 316
11804.91 322
11805.93 317
11806.96 322
11807.98 330
11809.01 328
11810.04 348
11811.06 338
11812.09 348
11813.12 345
11814.14 360
11815.17 367
11816.19 339
11817.22 374
11818.25 352
11819.27 379
11820.30 326
11821.33 350
11822.35 362
11823.38 346
11824.41 350
11825.44 376
11826.46 385
11827.49 360
11828.52 358
11829.54 390
11830.57 391
11831.60 354
11832.62 365
11833.65 362
11834.68 365
11835.71 369
11836.73 347
11837.76 383
11838.79 389
11839.82 380
11840.84 382
11841.87 383
11842.90 391
11843.93 433
11844.95 410
11845.98 410
11847.01 426
11848.04 429
11849.07 421
11850.09 426
11851.12 468
11852.15 444
11853.18 450
11854.21 442
11855.23 462
11856.26 472
11857.29 474
11858.32 458
11859.35 473
11860.38 490
11861.40 470
11862.43 483
11863.46 443
11864.49 485
11865.52 503
11866.55 471
11867.58 498
11868.60 494
11869.63 486
11870.66 525
11871.69 512
11872.72 497
11873.75 493
11874.78 558
11875.81 567
11876.84 528
11877.86 548
11878.89 544
11879.92 537
11880.95 547
11881.98 577
11883.01 632
11884.04 560
11885.07 582
11886.10 601
11887.13 592
11888.16 571
11889.19 597
11890.22 671
11891.25 674
11892.28 672
11893.31 644
11894.34 694
11895.37 727
11896.40 735
11897.43 767
11898.46 837
11899.49 851
11900.52 852
11901.55 889
11902.58 908
11903.61 861
11904.64 850
11905.67 873
11906.70 851
11907.73 848
11908.76 836
11909.79 863
11910.82 805
11911.85 773
11912.88 723
11913.91 705
11914.94 719
11915.97 777
11917.01 754
11918.04 730
11919.07 729
11920.10 740
11921.13 756
11922.16 787
11923.19 867
11924.22 882
11925.25 906
11926.28 981
11927.32 1009
11928.35 994
11929.38 1062
11930.41 1078
11931.44 1061
11932.47 1050
11933.50 996
11934.54 959
11935.57 973
11936.60 914
11937.63 902
11938.66 854
11939.70 800
11940.73 752
11941.76 737
11942.79 695
11943.82 654
11944.85 665
11945.89 642
11946.92 597
11947.95 614
11948.98 624
11950.02 588
11951.05 565
11952.08 551
11953.11 570
11954.15 610
11955.18 567
11956.21 599
11957.24 551
11958.28 548
11959.31 581
11960.34 532
11961.37 547
11962.41 579
11963.44 545
11964.47 565
11965.51 572
11966.54 564
11967.57 586
11968.60 608
11969.64 561
11970.67 571
11971.70 592
11972.74 586
11973.77 572
11974.80 562
11975.84 590
11976.87 575
11977.90 564
11978.94 605
11979.97 602
11981.00 619
11982.04 573
11983.07 559
11984.11 614
11985.14 622
11986.17 585
11987.21 578
11988.24 558
11989.28 550
11990.31 567
11991.34 584
11992.38 575
11993.41 595
11994.45 610
11995.48 592
11996.51 664
11997.55 584
11998.58 634
11999.62 610
12000.65 627
12001.69 662
12002.72 668
12003.76 639
12004.79 678
12005.82 647
12006.86 665
12007.89 668
12008.93 691
12009.96 702
12011.00 698
12012.03 715
12013.07 744
12014.10 726
12015.14 753
12016.17 767
12017.21 743
12018.24 755
12019.28 725
12020.32 732
12021.35 762
12022.39 760
12023.42 769
12024.46 760
12025.49 739
12026.53 730
12027.56 741
12028.60 729
12029.64 758
12030.67 731
12031.71 767
12032.74 742
12033.78 748
12034.81 748
12035.85 743
12036.89 744
12037.92 715
12038.96 708
12039.99 716
12041.03 766
12042.07 734
12043.10 737
12044.14 713
12045.18 692
12046.21 711
12047.25 727
12048.29 746
12049.32 750
12050.36 751
12051.40 799
12052.43 742
12053.47 795
12054.51 798
12055.54 835
12056.58 856
12057.62 832
12058.65 875
12059.69 870
12060.73 812
12061.76 778
12062.80 785
12063.84 742
12064.88 714
12065.91 694
12066.95 696
12067.99 688
12069.03 666
12070.06 652
12071.10 667
12072.14 656
12073.18 609
12074.21 648
12075.25 632
12076.29 653
12077.33 624
12078.36 624
12079.40 631
12080.44 660
12081.48 612
12082.52 632
12083.55 613
12084.59 681
12085.63 654
12086.67 633
12087.71 659
12088.74 659
12089.78 691
12090.82 666
12091.86 716
12092.90 720
12093.94 744
12094.98 754
12096.01 748
12097.05 730
12098.09 785
12099.13 744
12100.17 804
12101.21 840
12102.25 839
12103.28 869
12104.32 801
12105.36 814
12106.40 774
12107.44 786
12108.48 774
12109.52 778
12110.56 713
12111.60 657
12112.64 642
12113.68 633
12114.72 584
12115.76 562
12116.79 570
12117.83 513
12118.87 523
12119.91 487
12120.95 513
12121.99 535
12123.03 508
12124.07 482
12125.11 485
12126.15 507
12127.19 496
12128.23 476
12129.27 478
12130.31 518
12131.35 500
12132.39 452
12133.43 481
12134.47 477
12135.51 481
12136.55 472
12137.59 453
12138.63 492
12139.67 459
12140.71 486
12141.76 454
12142.80 482
12143.84 480
12144.88 467
12145.92 443
12146.96 466
12148.00 502
12149.04 472
12150.08 446
12151.12 451
12152.16 451
12153.20 448
12154.25 436
12155.29 448
12156.33 440
12157.37 422
12158.41 381
12159.45 397
12160.49 428
12161.53 418
12162.58 445
12163.62 415
12164.66 439
12165.70 414
12166.74 395
12167.78 412
12168.82 421
12169.87 417
12170.91 422
12171.95 420
12172.99 406
12174.03 401
12175.08 415
12176.12 393
12177.16 419
12178.20 385
12179.24 427
12180.29 403
12181.33 407
12182.37 368
12183.41 407
12184.46 414
12185.50 409
12186.54 417
12187.58 387
12188.63 412
12189.67 390
12190.71 410
12191.75 380
12192.80 397
12193.84 408
12194.88 382
12195.92 402
12196.97 360
12198.01 397
12199.05 381
12200.10 393
12201.14 379
12202.18 373
12203.23 400
12204.27 371
12205.31 382
12206.36 345
12207.40 341
12208.44 383
12209.49 391
12210.53 371
12211.57 331
12212.62 368
12213.66 385
12214.70 327
12215.75 331
12216.79 353
12217.84 342
12218.88 383
12219.92 371
12220.97 372
12222.01 352
12223.06 333
12224.10 343
12225.14 369
12226.19 341
12227.23 346
12228.28 336
12229.32 347
12230.36 350
12231.41 344
12232.45 320
12233.50 347
12234.54 332
12235.59 313
12236.63 332
12237.68 310
12238.72 336
12239.77 331
12240.81 347
12241.86 336
12242.90 336
12243.94 322
12244.99 325
12246.03 338
12247.08 325
12248.13 350
12249.17 364
12250.22 313
12251.26 318
12252.31 311
12253.35 328
12254.40 327
12255.44 341
12256.49 344
12257.53 305
12258.58 329
12259.62 306
12260.67 304
12261.72 305
12262.76 302
12263.81 327
12264.85 313
12265.90 275
12266.94 288
12267.99 310
12269.04 310
12270.08 297
12271.13 291
12272.17 320
12273.22 313
12274.27 283
12275.31 289
12276.36 265
12277.41 290
12278.45 272
12279.50 276
12280.55 296
12281.59 305
12282.64 277
12283.69 308
12284.73 282
12285.78 268
12286.83 268
12287.87 281
12288.92 289
12289.97 280
12291.01 307
12292.06 274
12293.11 287
12294.15 287
12295.20 285
12296.25 291
12297.30 288
12298.34 283
12299.39 277
12300.44 295
12301.48 253
12302.53 267
12303.58 273
12304.63 258
12305.67 284
12306.72 260
12307.77 278
12308.82 273
12309.87 250
12310.91 260
12311.96 267
12313.01 287
12314.06 265
12315.10 294
12316.15 259
12317.20 247
12318.25 262
12319.30 278
12320.34 259
12321.39 269
12322.44 250
12323.49 259
12324.54 255
12325.59 244
12326.63 259
12327.68 257
12328.73 264
12329.78 280
12330.83 249
12331.88 256
12332.93 234
12333.98 269
12335.02 266
12336.07 252
12337.12 252
12338.17 247
12339.22 273
12340.27 248
12341.32 251
12342.37 247
12343.42 269
12344.47 254
12345.51 263
12346.56 276
12347.61 248
12348.66 261
12349.71 267
12350.76 281
12351.81 239
12352.86 253
12353.91 255
12354.96 274
12356.01 242
12357.06 241
12358.11 266
12359.16 270
12360.21 252
12361.26 257
12362.31 273
12363.36 279
12364.41 246
12365.46 262
12366.51 275
12367.56 288
12368.61 280
12369.66 271
12370.71 271
12371.76 267
12372.81 261
12373.86 267
12374.91 273
12375.96 263
12377.01 256
12378.06 259
12379.11 259
12380.17 257
12381.22 262
12382.27 245
12383.32 243
12384.37 258
12385.42 266
12386.47 241
12387.52 260
12388.57 252
12389.62 254
12390.67 249
12391.73 260
12392.78 266
12393.83 272
12394.88 261
12395.93 250
12396.98 253
12398.03 281
12399.09 260
12400.14 266
12401.19 241
12402.24 278
12403.29 237
12404.34 258
12405.40 280
12406.45 279
12407.50 300
12408.55 282
12409.60 232
12410.66 248
12411.71 270
12412.76 278
12413.81 274
12414.86 280
12415.92 293
12416.97 266
12418.02 277
12419.07 285
12420.13 278
12421.18 276
12422.23 266
12423.28 254
12424.34 295
12425.39 295
12426.44 284
12427.49 292
12428.55 296
12429.60 277
12430.65 289
12431.71 302
12432.76 291
12433.81 293
12434.86 280
12435.92 282
12436.97 291
12438.02 309
12439.08 283
12440.13 310
12441.18 279
12442.24 305
12443.29 277
12444.34 317
12445.40 289
12446.45 299
12447.50 321
12448.56 289
12449.61 321
12450.67 337
12451.72 301
12452.77 321
12453.83 292
12454.88 329
12455.94 322
12456.99 325
12458.04 332
12459.10 346
12460.15 361
12461.21 352
12462.26 344
12463.31 372
12464.37 371
12465.42 375
12466.48 397
12467.53 402
12468.59 435
12469.64 435
12470.70 469
12471.75 495
12472.80 499
12473.86 541
12474.91 535
12475.97 562
12477.02 559
12478.08 533
12479.13 505
12480.19 500
12481.24 513
12482.30 502
12483.35 472
12484.41 444
12485.46 444
12486.52 412
12487.57 392
12488.63 381
12489.69 355
12490.74 369
12491.80 372
12492.85 348
12493.91 354
12494.96 367
12496.02 377
12497.07 352
12498.13 350
12499.19 309
12500.24 325
12501.30 340
12502.35 322
12503.41 346
12504.47 336
12505.52 339
12506.58 340
12507.63 302
12508.69 311
12509.75 350
12510.80 363
12511.86 355
12512.91 320
12513.97 357
12515.03 370
12516.08 357
12517.14 347
12518.20 359
12519.25 350
12520.31 346
12521.37 343
12522.42 332
12523.48 364
12524.54 385
12525.59 361
12526.65 346
12527.71 333
12528.77 353
12529.82 330
12530.88 316
12531.94 331
12532.99 343
12534.05 359
12535.11 330
12536.17 342
12537.22 357
12538.28 352
12539.34 388
12540.40 361
12541.45 383
12542.51 374
12543.57 380
12544.63 382
12545.68 415
12546.74 394
12547.80 406
12548.86 404
12549.92 427
12550.97 418
12552.03 412
12553.09 411
12554.15 422
12555.21 411
12556.26 428
12557.32 414
12558.38 408
12559.44 401
12560.50 393
12561.56 393
12562.61 439
12563.67 416
12564.73 388
12565.79 379
12566.85 376
12567.91 387
12568.97 391
12570.02 357
12571.08 359
12572.14 361
12573.20 368
12574.26 357
12575.32 361
12576.38 338
12577.44 366
12578.50 390
12579.56 389
12580.61 387
12581.67 387
12582.73 377
12583.79 344
12584.85 371
12585.91 376
12586.97 370
12588.03 386
12589.09 399
12590.15 394
12591.21 356
12592.27 352
12593.33 354
12594.39 351
12595.45 355
12596.51 363
12597.57 361
12598.63 391
12599.69 402
12600.75 385
12601.81 388
12602.87 368
12603.93 364
12604.99 372
12606.05 383
12607.11 394
12608.17 375
12609.23 406
12610.29 408
12611.35 401
12612.41 426
12613.47 440
12614.53 459
12615.59 432
12616.66 453
12617.72 415
12618.78 447
12619.84 479
12620.90 461
12621.96 465
12623.02 461
12624.08 500
12625.14 494
12626.20 480
12627.26 487
12628.33 498
12629.39 497
12630.45 504
12631.51 506
12632.57 456
12633.63 479
12634.69 472
12635.76 474
12636.82 475
12637.88 457
12638.94 445
12640.00 445
12641.06 445
12642.13 387
12643.19 389
12644.25 399
12645.31 419
12646.37 415
12647.44 380
12648.50 389
12649.56 385
12650.62 427
12651.68 401
12652.75 384
12653.81 415
12654.87 414
12655.93 392
12657.00 394
12658.06 395
12659.12 391
12660.18 445
12661.25 430
12662.31 398
12663.37 417
12664.43 450
12665.50 419
12666.56 422
12667.62 410
12668.69 408
12669.75 421
12670.81 446
12671.88 426
12672.94 428
12674.00 440
12675.06 482
12676.13 425
12677.19 482
12678.25 450
12679.32 436
12680.38 454
12681.44 455
12682.51 463
12683.57 456
12684.64 471
12685.70 470
12686.76 466
12687.83 477
12688.89 488
12689.95 473
12691.02 487
12692.08 512
12693.15 512
12694.21 500
12695.27 507
12696.34 521
12697.40 554
12698.47 537
12699.53 543
12700.59 584
12701.66 569
12702.72 563
12703.79 563
12704.85 567
12705.92 563
12706.98 582
12708.05 572
12709.11 576
12710.18 565
12711.24 589
12712.30 573
12713.37 578
12714.43 594
12715.50 567
12716.56 547
12717.63 591
12718.69 569
12719.76 545
12720.82 539
12721.89 545
12722.95 579
12724.02 609
12725.09 590
12726.15 574
12727.22 636
12728.28 666
12729.35 633
12730.41 632
12731.48 681
12732.54 670
12733.61 661
12734.68 681
12735.74 647
12736.81 639
12737.87 635
12738.94 610
12740.00 614
12741.07 559
12742.14 600
12743.20 555
12744.27 510
12745.33 518
12746.40 505
12747.47 497
12748.53 473
12749.60 466
12750.67 495
12751.73 488
12752.80 510
12753.87 483
12754.93 459
12756.00 435
12757.07 451
12758.13 454
12759.20 446
12760.27 481
12761.33 452
12762.40 419
12763.47 431
12764.53 415
12765.60 430
12766.67 445
12767.73 453
12768.80 431
12769.87 418
12770.94 437
12772.00 419
12773.07 420
12774.14 411
12775.21 406
12776.27 395
12777.34 398
12778.41 404
12779.48 426
12780.54 409
12781.61 356
12782.68 384
12783.75 384
12784.81 383
12785.88 386
12786.95 363
12788.02 382
12789.09 406
12790.15 405
12791.22 386
12792.29 400
12793.36 406
12794.43 409
12795.49 416
12796.56 426
12797.63 382
12798.70 371
12799.77 375
12800.84 407
12801.90 409
12802.97 382
12804.04 402
12805.11 370
12806.18 413
12807.25 401
12808.32 423
12809.39 410
12810.45 388
12811.52 417
12812.59 460
12813.66 454
12814.73 421
12815.80 456
12816.87 452
12817.94 435
12819.01 443
12820.08 434
12821.15 446
12822.21 437
12823.28 423
12824.35 421
12825.42 427
12826.49 424
12827.56 427
12828.63 451
12829.70 447
12830.77 467
12831.84 442
12832.91 413
12833.98 412
12835.05 396
12836.12 419
12837.19 415
12838.26 403
12839.33 390
12840.40 392
12841.47 338
12842.54 362
12843.61 363
12844.68 362
12845.75 342
12846.82 337
12847.89 337
12848.96 350
12850.03 324
12851.10 316
12852.18 340
12853.25 350
12854.32 339
12855.39 308
12856.46 316
12857.53 302
12858.60 321
12859.67 315
12860.74 307
12861.81 304
12862.88 308
12863.96 311
12865.03 342
12866.10 305
12867.17 304
12868.24 312
12869.31 311
12870.38 294
12871.45 275
12872.53 306
12873.60 319
12874.67 312
12875.74 274
12876.81 303
12877.88 265
12878.96 274
12880.03 306
12881.10 289
12882.17 289
12883.24 278
12884.31 286
12885.39 271
12886.46 282
12887.53 281
12888.60 289
12889.68 268
12890.75 240
12891.82 270
12892.89 268
12893.96 279
12895.04 280
12896.11 261
12897.18 259
12898.25 261
12899.33 268
12900.40 247
12901.47 286
12902.54 289
12903.62 261
12904.69 249
12905.76 265
12906.84 240
12907.91 261
12908.98 256
12910.06 244
12911.13 273
12912.20 263
12913.27 292
12914.35 262
12915.42 241
12916.49 270
12917.57 232
12918.64 218
12919.71 227
12920.79 270
12921.86 253
12922.94 244
12924.01 249
12925.08 245
12926.16 254
12927.23 242
12928.30 236
12929.38 262
12930.45 223
12931.53 237
12932.60 245
12933.67 256
12934.75 246
12935.82 241
12936.90 230
12937.97 224
12939.04 217
12940.12 217
12941.19 247
12942.27 226
12943.34 240
12944.42 235
12945.49 233
12946.56 211
12947.64 215
12948.71 230
12949.79 211
12950.86 213
12951.94 230
12953.01 262
12954.09 217
12955.16 220
12956.24 229
12957.31 238
12958.39 244
12959.46 247
12960.54 246
12961.61 216
12962.69 231
12963.76 227
12964.84 231
12965.91 230
12966.99 239
12968.07 218
12969.14 213
12970.22 214
12971.29 215
12972.37 228
12973.44 224
12974.52 236
12975.59 219
12976.67 215
12977.75 226
12978.82 224
12979.90 236
12980.97 221
12982.05 230
12983.13 247
12984.20 229
12985.28 230
12986.35 236
12987.43 231
12988.51 216
12989.58 222
12990.66 218
12991.74 212
12992.81 245
12993.89 223
12994.97 224
12996.04 226
12997.12 240
12998.20 253
12999.27 212
13000.35 220
13001.43 227
13002.50 226
13003.58 207
13004.66 227
13005.73 234
13006.81 244
13007.89 236
13008.97 234
13010.04 249
13011.12 228
13012.20 236
13013.27 230
13014.35 208
13015.43 213
13016.51 235
13017.58 225
13018.66 223
13019.74 233
13020.82 241
13021.89 231
13022.97 216
13024.05 214
13025.13 246
13026.21 219
13027.28 221
13028.36 224
13029.44 207
13030.52 217
13031.60 235
13032.67 221
13033.75 221
13034.83 227
13035.91 200
13036.99 206
13038.07 216
13039.14 217
13040.22 220
13041.30 226
13042.38 245
13043.46 221
13044.54 227
13045.62 248
13046.69 250
13047.77 233
13048.85 221
13049.93 226
13051.01 247
13052.09 265
13053.17 225
13054.25 232
13055.33 217
13056.40 233
13057.48 230
13058.56 224
13059.64 220
13060.72 212
13061.80 216
13062.88 219
13063.96 207
13065.04 233
13066.12 237
13067.20 228
13068.28 215
13069.36 199
13070.44 215
13071.52 230
13072.60 226
13073.68 220
13074.76 249
13075.84 235
13076.92 231
13078.00 208
13079.08 223
13080.16 222
13081.24 223
13082.32 225
13083.40 224
13084.48 213
13085.56 210
13086.64 211
13087.72 229
13088.80 217
13089.88 227
13090.96 250
13092.04 219
13093.12 210
13094.20 241
13095.28 228
13096.36 224
13097.44 206
13098.52 226
13099.61 231
13100.69 227
13101.77 249
13102.85 232
13103.93 246
13105.01 233
13106.09 243
13107.17 228
13108.25 237
13109.34 241
13110.42 226
13111.50 231
13112.58 223
13113.66 242
13114.74 255
13115.82 225
13116.91 223
13117.99 247
13119.07 244
13120.15 248
13121.23 228
13122.31 244
13123.40 252
13124.48 252
13125.56 257
13126.64 255
13127.72 267
13128.81 230
13129.89 215
13130.97 239
13132.05 253
13133.14 229
13134.22 236
13135.30 242
13136.38 261
13137.47 240
13138.55 235
13139.63 228
13140.71 244
13141.80 249
13142.88 266
13143.96 250
13145.04 242
13146.13 261
13147.21 258
13148.29 247
13149.38 251
13150.46 250
13151.54 237
13152.62 258
13153.71 215
13154.79 234
13155.87 239
13156.96 223
13158.04 236
13159.12 243
13160.21 259
13161.29 256
13162.37 254
13163.46 245
13164.54 264
13165.62 226
13166.71 255
13167.79 258
13168.88 226
13169.96 253
13171.04 262
13172.13 236
13173.21 232
13174.30 246
13175.38 252
13176.46 254
13177.55 246
13178.63 257
13179.72 250
13180.80 244
13181.88 260
13182.97 251
13184.05 240
13185.14 245
13186.22 241
13187.31 283
13188.39 279
13189.48 245
13190.56 256
13191.65 249
13192.73 264
13193.81 275
13194.90 276
13195.98 252
13197.07 264
13198.15 244
13199.24 244
13200.32 256
13201.41 294
13202.49 258
13203.58 272
13204.67 285
13205.75 240
13206.84 286
13207.92 286
13209.01 268
13210.09 280
13211.18 264
13212.26 278
13213.35 290
13214.43 259
13215.52 294
13216.61 256
13217.69 272
13218.78 290
13219.86 283
13220.95 300
13222.04 268
13223.12 287
13224.21 255
13225.29 288
13226.38 261
13227.47 270
13228.55 291
13229.64 322
13230.72 274
13231.81 301
13232.90 290
13233.98 309
13235.07 295
13236.16 275
13237.24 300
13238.33 287
13239.42 287
13240.50 310
13241.59 289
13242.68 320
13243.76 328
13244.85 305
13245.94 306
13247.02 320
13248.11 324
13249.20 326
13250.29 301
13251.37 295
13252.46 330
13253.55 321
13254.63 306
13255.72 328
13256.81 347
13257.90 332
13258.98 334
13260.07 334
13261.16 331
13262.25 348
13263.33 323
13264.42 343
13265.51 346
13266.60 316
13267.69 338
13268.77 342
13269.86 331
13270.95 330
13272.04 339
13273.13 374
13274.21 373
13275.30 364
13276.39 371
13277.48 390
13278.57 384
13279.65 372
13280.74 392
13281.83 367
13282.92 384
13284.01 399
13285.10 388
13286.19 403
13287.27 386
13288.36 380
13289.45 402
13290.54 391
13291.63 400
13292.72 420
13293.81 401
13294.90 383
13295.98 408
13297.07 444
13298.16 435
13299.25 432
13300.34 432
13301.43 427
13302.52 418
13303.61 448
13304.70 455
13305.79 431
13306.88 454
13307.97 451
13309.06 454
13310.15 482
13311.24 438
13312.32 459
13313.41 469
13314.50 449
13315.59 457
13316.68 482
13317.77 466
13318.86 484
13319.95 470
13321.04 506
13322.13 496
13323.22 464
13324.31 463
13325.40 480
13326.49 498
13327.58 533
13328.68 505
13329.77 507
13330.86 502
13331.95 484
13333.04 525
13334.13 540
13335.22 529
13336.31 523
13337.40 554
13338.49 576
13339.58 519
13340.67 519
13341.76 541
13342.85 541
13343.94 592
13345.04 575
13346.13 536
13347.22 551
13348.31 552
13349.40 579
13350.49 542
13351.58 562
13352.67 554
13353.77 578
13354.86 580
13355.95 584
13357.04 599
13358.13 619
13359.22 614
13360.31 600
13361.41 608
13362.50 622
13363.59 642
13364.68 698
13365.77 654
13366.87 667
13367.96 668
13369.05 662
13370.14 654
13371.23 665
13372.33 646
13373.42 650
13374.51 646
13375.60 612
13376.69 578
13377.79 590
13378.88 548
13379.97 527
13381.06 504
13382.16 518
13383.25 508
13384.34 520
13385.43 508
13386.53 485
13387.62 464
13388.71 473
13389.81 485
13390.90 469
13391.99 452
13393.08 439
13394.18 453
13395.27 438
13396.36 454
13397.46 455
13398.55 494
13399.64 471
13400.74 471
13401.83 459
13402.92 466
13404.02 448
13405.11 464
13406.20 474
13407.30 461
13408.39 464
13409.48 486
13410.58 436
13411.67 453
13412.77 479
13413.86 456
13414.95 465
13416.05 453
13417.14 466
13418.23 470
13419.33 466
13420.42 446
13421.52 445
13422.61 455
13423.71 463
13424.80 471
13425.89 476
13426.99 467
13428.08 450
13429.18 489
13430.27 478
13431.37 455
13432.46 476
13433.56 489
13434.65 481
13435.74 457
13436.84 495
13437.93 481
13439.03 487
13440.12 465
13441.22 515
13442.31 498
13443.41 504
13444.50 507
13445.60 481
13446.69 541
13447.79 536
13448.88 545
13449.98 525
13451.08 529
13452.17 515
13453.27 530
13454.36 539
13455.46 557
13456.55 555
13457.65 557
13458.74 547
13459.84 532
13460.94 555
13462.03 551
13463.13 581
13464.22 593
13465.32 554
13466.41 580
13467.51 576
13468.61 576
13469.70 580
13470.80 583
13471.90 581
13472.99 562
13474.09 576
13475.18 591
13476.28 592
13477.38 586
13478.47 570
13479.57 576
13480.67 580
13481.76 579
13482.86 627
13483.96 643
13485.05 614
13486.15 613
13487.25 615
13488.34 599
13489.44 628
13490.54 647
13491.63 656
13492.73 651
13493.83 701
13494.93 720
13496.02 680
13497.12 733
13498.22 715
13499.31 765
13500.41 737
13501.51 687
13502.61 753
13503.70 716
13504.80 707
13505.90 715
13507.00 737
13508.09 725
13509.19 665
13510.29 666
13511.39 696
13512.49 698
13513.58 699
13514.68 673
13515.78 651
13516.88 638
13517.98 615
13519.07 615
13520.17 623
13521.27 589
13522.37 596
13523.47 562
13524.57 578
13525.66 567
13526.76 562
13527.86 546
13528.96 541
13530.06 563
13531.16 552
13532.25 550
13533.35 502
13534.45 523
13535.55 525
13536.65 550
13537.75 531
13538.85 511
13539.95 510
13541.05 477
13542.14 475
13543.24 523
13544.34 466
13545.44 477
13546.54 456
13547.64 501
13548.74 501
13549.84 460
13550.94 429
13552.04 457
13553.14 461
13554.24 464
13555.34 449
13556.44 463
13557.54 440
13558.64 449
13559.74 449
13560.84 448
13561.94 457
13563.04 451
13564.13 443
13565.23 455
13566.34 464
13567.44 445
13568.54 424
13569.64 459
13570.74 410
13571.84 436
13572.94 431
13574.04 434
13575.14 408
13576.24 419
13577.34 424
13578.44 438
13579.54 424
13580.64 446
13581.74 428
13582.84 420
13583.94 488
13585.04 465
13586.14 421
13587.24 440
13588.35 429
13589.45 452
13590.55 412
13591.65 452
13592.75 447
13593.85 463
13594.95 432
13596.05 458
13597.15 477
13598.26 437
13599.36 467
13600.46 454
13601.56 425
13602.66 462
13603.76 449
13604.86 444
13605.97 447
13607.07 433
13608.17 430
13609.27 449
13610.37 454
13611.47 450
13612.58 488
13613.68 457
13614.78 498
13615.88 469
13616.98 441
13618.09 467
13619.19 471
13620.29 461
13621.39 455
13622.50 467
13623.60 470
13624.70 442
13625.80 467
13626.91 475
13628.01 447
13629.11 475
13630.21 483
13631.32 459
13632.42 446
13633.52 471
13634.62 461
13635.73 482
13636.83 468
13637.93 510
13639.04 479
13640.14 506
13641.24 443
13642.35 480
13643.45 444
13644.55 479
13645.65 464
13646.76 479
13647.86 471
13648.96 458
13650.07 447
13651.17 476
13652.28 448
13653.38 452
13654.48 470
13655.59 433
13656.69 446
13657.79 441
13658.90 460
13660.00 435
13661.11 435
13662.21 453
13663.31 463
13664.42 438
13665.52 448
13666.63 467
13667.73 448
13668.83 433
13669.94 427
13671.04 454
13672.15 413
13673.25 441
13674.36 438
13675.46 452
13676.56 445
13677.67 441
13678.77 441
13679.88 475
13680.98 466
13682.09 466
13683.19 482
13684.30 412
13685.40 457
13686.51 438
13687.61 427
13688.72 420
13689.82 458
13690.93 480
13692.03 474
13693.14 482
13694.24 466
13695.35 478
13696.45 473
13697.56 474
13698.66 451
13699.77 461
13700.87 489
13701.98 468
13703.09 477
13704.19 506
13705.30 471
13706.40 470
13707.51 483
13708.61 488
13709.72 482
13710.83 503
13711.93 503
13713.04 525
13714.14 510
13715.25 520
13716.36 512
13717.46 547
13718.57 543
13719.67 526
13720.78 533
13721.89 521
13722.99 546
13724.10 586
13725.21 566
13726.31 558
13727.42 579
13728.53 559
13729.63 576
13730.74 596
13731.85 574
13732.95 590
13734.06 603
13735.17 607
13736.27 622
13737.38 581
13738.49 627
13739.59 685
13740.70 646
13741.81 643
13742.92 676
13744.02 674
13745.13 664
13746.24 682
13747.35 698
13748.45 711
13749.56 744
13750.67 770
13751.78 804
13752.88 808
13753.99 828
13755.10 882
13756.21 911
13757.31 938
13758.42 934
13759.53 1001
13760.64 1000
13761.75 985
13762.85 963
13763.96 1005
13765.07 996
13766.18 958
13767.29 951
13768.39 963
13769.50 932
13770.61 923
13771.72 899
13772.83 890
13773.94 928
13775.04 864
13776.15 834
13777.26 801
13778.37 819
13779.48 784
13780.59 754
13781.70 734
13782.80 718
13783.91 663
13785.02 624
13786.13 649
13787.24 629
13788.35 611
13789.46 635
13790.57 591
13791.68 607
13792.79 567
13793.90 563
13795.00 545
13796.11 530
13797.22 530
13798.33 522
13799.44 516
13800.55 536
13801.66 514
13802.77 501
13803.88 516
13804.99 535
13806.10 501
13807.21 475
13808.32 487
13809.43 481
13810.54 465
13811.65 486
13812.76 473
13813.87 464
13814.98 459
13816.09 440
13817.20 465
13818.31 489
13819.42 499
13820.53 475
13821.64 429
13822.75 434
13823.86 447
13824.97 445
13826.08 444
13827.19 463
13828.30 468
13829.41 471
13830.53 464
13831.64 426
13832.75 450
13833.86 455
13834.97 444
13836.08 455
13837.19 510
13838.30 471
13839.41 444
13840.52 452
13841.64 455
13842.75 485
13843.86 467
13844.97 477
13846.08 463
13847.19 465
13848.30 444
13849.41 458
13850.53 485
13851.64 455
13852.75 465
13853.86 491
13854.97 446
13856.08 451
13857.20 535
13858.31 463
13859.42 481
13860.53 490
13861.64 458
13862.76 478
13863.87 485
13864.98 488
13866.09 490
13867.20 488
13868.32 474
13869.43 460
13870.54 485
13871.65 479
13872.77 480
13873.88 505
13874.99 527
13876.10 473
13877.22 493
13878.33 542
13879.44 511
13880.55 500
13881.67 483
13882.78 511
13883.89 491
13885.01 495
13886.12 529
13887.23 561
13888.34 545
13889.46 547
13890.57 509
13891.68 572
13892.80 541
13893.91 542
13895.02 562
13896.14 559
13897.25 557
13898.36 585
13899.48 577
13900.59 551
13901.70 514
13902.82 510
13903.93 527
13905.05 521
13906.16 496
13907.27 450
13908.39 496
13909.50 492
13910.61 489
13911.73 459
13912.84 445
13913.96 479
13915.07 465
13916.19 446
13917.30 468
13918.41 443
13919.53 458
13920.64 466
13921.76 437
13922.87 448
13923.99 456
13925.10 441
13926.21 414
13927.33 450
13928.44 471
13929.56 402
13930.67 425
13931.79 436
13932.90 460
13934.02 448
13935.13 430
13936.25 443
13937.36 437
13938.48 426
13939.59 430
13940.71 423
13941.82 443
13942.94 421
13944.05 438
13945.17 418
13946.28 440
13947.40 413
13948.52 410
13949.63 410
13950.75 417
13951.86 384
13952.98 418
13954.09 424
13955.21 397
13956.32 373
13957.44 380
13958.56 421
13959.67 405
13960.79 403
13961.90 410
13963.02 435
13964.14 402
13965.25 396
13966.37 393
13967.48 415
13968.60 410
13969.72 404
13970.83 421
13971.95 427
13973.07 433
13974.18 391
13975.30 412
13976.42 422
13977.53 420
13978.65 439
13979.77 420
13980.88 393
13982.00 420
13983.12 403
13984.23 437
13985.35 428
13986.47 452
13987.58 402
13988.70 417
13989.82 421
13990.94 426
13992.05 416
13993.17 405
13994.29 430
13995.40 432
13996.52 416
13997.64 451
13998.76 429
13999.87 464
14000.99 435
14002.11 447
14003.23 445
14004.35 456
14005.46 426
14006.58 406
14007.70 408
14008.82 451
14009.93 438
14011.05 455
14012.17 429
14013.29 436
14014.41 445
14015.52 455
14016.64 440
14017.76 418
14018.88 437
14020.00 427
14021.12 464
14022.23 422
14023.35 424
14024.47 432
14025.59 454
14026.71 439
14027.83 447
14028.95 452
14030.06 414
14031.18 455
14032.30 449
14033.42 413
14034.54 416
14035.66 447
14036.78 482
14037.90 461
14039.02 451
14040.14 448
14041.25 462
14042.37 478
14043.49 446
14044.61 481
14045.73 497
14046.85 489
14047.97 476
14049.09 469
14050.21 469
14051.33 504
14052.45 535
14053.57 517
14054.69 503
14055.81 499
14056.93 525
14058.05 545
14059.17 540
14060.29 526
14061.41 551
14062.53 560
14063.65 593
14064.77 565
14065.89 563
14067.01 633
14068.13 580
14069.25 579
14070.37 584
14071.49 601
14072.61 608
14073.73 624
14074.85 635
14075.97 666
14077.09 650
14078.21 638
14079.33 658
14080.45 624
14081.57 611
14082.69 631
14083.82 664
14084.94 650
14086.06 652
14087.18 660
14088.30 687
14089.42 673
14090.54 713
14091.66 692
14092.78 743
14093.91 665
14095.03 718
14096.15 721
14097.27 721
14098.39 662
14099.51 715
14100.63 728
14101.76 700
14102.88 664
14104.00 649
14105.12 691
14106.24 641
14107.36 655
14108.49 648
14109.61 614
14110.73 648
14111.85 609
14112.97 590
14114.10 577
14115.22 563
14116.34 559
14117.46 534
14118.58 537
14119.71 508
14120.83 514
14121.95 500
14123.07 484
14124.20 498
14125.32 481
14126.44 503
14127.56 517
14128.69 499
14129.81 492
14130.93 467
14132.06 472
14133.18 503
14134.30 473
14135.42 459
14136.55 521
14137.67 476
14138.79 480
14139.92 455
14141.04 478
14142.16 450
14143.29 430
14144.41 447
14145.53 462
14146.66 424
14147.78 450
14148.90 428
14150.03 430
14151.15 450
14152.27 452
14153.40 431
14154.52 452
14155.64 401
14156.77 405
14157.89 436
14159.02 438
14160.14 444
14161.26 423
14162.39 436
14163.51 426
14164.64 443
14165.76 423
14166.88 464
14168.01 403
14169.13 408
14170.26 461
14171.38 443
14172.51 404
14173.63 420
14174.75 449
14175.88 449
14177.00 433
14178.13 402
14179.25 417
14180.38 407
14181.50 407
14182.63 406
14183.75 392
14184.88 369
14186.00 366
14187.13 414
14188.25 433
14189.38 374
14190.50 423
14191.63 439
14192.75 404
14193.88 400
14195.00 382
14196.13 382
14197.25 412
14198.38 381
14199.50 390
14200.63 413
14201.76 389
14202.88 379
14204.01 345
14205.13 398
14206.26 421
14207.38 384
14208.51 391
14209.64 360
14210.76 355
14211.89 391
14213.01 369
14214.14 363
14215.27 351
14216.39 358
14217.52 333
14218.64 343
14219.77 372
14220.90 347
14222.02 374
14223.15 353
14224.28 342
14225.40 353
14226.53 360
14227.66 355
14228.78 346
14229.91 361
14231.04 337
14232.16 355
14233.29 331
14234.42 321
14235.54 331
14236.67 336
14237.80 327
14238.92 335
14240.05 330
14241.18 336
14242.31 363
14243.43 358
14244.56 355
14245.69 340
14246.82 326
14247.94 334
14249.07 344
14250.20 324
14251.33 329
14252.45 328
14253.58 347
14254.71 304
14255.84 304
14256.96 295
14258.09 295
14259.22 303
14260.35 292
14261.47 292
14262.60 330
14263.73 324
14264.86 318
14265.99 311
14267.12 314
14268.24 311
14269.37 318
14270.50 313
14271.63 299
14272.76 297
14273.89 292
14275.01 328
14276.14 314
14277.27 296
14278.40 310
14279.53 289
14280.66 290
14281.79 294
14282.91 288
14284.04 275
14285.17 284
14286.30 256
14287.43 293
14288.56 264
14289.69 283
14290.82 273
14291.95 285
14293.08 277
14294.20 279
14295.33 279
14296.46 305
14297.59 303
14298.72 260
14299.85 265
14300.98 281
14302.11 304
14303.24 279
14304.37 278
14305.50 255
14306.63 258
14307.76 258
14308.89 279
14310.02 274
14311.15 301
14312.28 286
14313.41 290
14314.54 256
14315.67 284
14316.80 272
14317.93 272
14319.06 267
14320.19 252
14321.32 257
14322.45 261
14323.58 265
14324.71 264
14325.84 268
14326.97 223
14328.10 261
14329.23 278
14330.36 288
14331.49 253
14332.62 234
14333.76 254
14334.89 287
14336.02 260
14337.15 264
14338.28 242
14339.41 277
14340.54 270
14341.67 247
14342.80 235
14343.93 230
14345.07 268
14346.20 272
14347.33 259
14348.46 257
14349.59 274
14350.72 252
14351.85 234
14352.99 260
14354.12 266
14355.25 263
14356.38 249
14357.51 268
14358.64 238
14359.78 248
14360.91 250
14362.04 266
14363.17 244
14364.30 244
14365.44 226
14366.57 234
14367.70 255
14368.83 253
14369.96 249
14371.10 284
14372.23 270
14373.36 263
14374.49 266
14375.63 261
14376.76 227
14377.89 245
14379.02 269
14380.16 247
14381.29 261
14382.42 258
14383.55 267
14384.69 247
14385.82 249
14386.95 266
14388.09 234
14389.22 268
14390.35 257
14391.49 277
14392.62 266
14393.75 257
14394.89 238
14396.02 283
14397.15 263
14398.28 265
14399.42 241
14400.55 271
14401.69 280
14402.82 255
14403.95 258
14405.09 257
14406.22 281
14407.35 306
14408.49 282
14409.62 261
14410.75 287
14411.89 280
14413.02 270
14414.16 268
14415.29 289
14416.42 247
14417.56 296
14418.69 278
14419.83 285
14420.96 294
14422.10 264
14423.23 294
14424.36 273
14425.50 309
14426.63 280
14427.77 287
14428.90 283
14430.04 298
14431.17 271
14432.31 297
14433.44 295
14434.58 295
14435.71 273
14436.85 278
14437.98 295
14439.12 279
14440.25 270
14441.39 272
14442.52 301
14443.66 299
14444.79 282
14445.93 328
14447.06 299
14448.20 284
14449.33 285
14450.47 279
14451.60 294
14452.74 285
14453.87 286
14455.01 284
14456.14 281
14457.28 301
14458.42 290
14459.55 295
14460.69 297
14461.82 292
14462.96 309
14464.10 320
14465.23 282
14466.37 307
14467.50 310
14468.64 295
14469.78 320
14470.91 311
14472.05 304
14473.18 304
14474.32 295
14475.46 281
14476.59 301
14477.73 304
14478.87 311
14480.00 302
14481.14 318
14482.28 308
14483.41 317
14484.55 322
14485.69 323
14486.82 283
14487.96 265
14489.10 298
14490.23 292
14491.37 274
14492.51 292
14493.65 296
14494.78 288
14495.92 264
14497.06 304
14498.19 330
14499.33 278
14500.47 293
14501.61 274
14502.74 304
14503.88 271
14505.02 278
14506.16 306
14507.29 302
14508.43 307
14509.57 286
14510.71 298
14511.85 286
14512.98 295
14514.12 310
14515.26 282
14516.40 306
14517.54 297
14518.67 304
14519.81 272
14520.95 299
14522.09 264
14523.23 301
14524.36 250
14525.50 262
14526.64 277
14527.78 287
14528.92 268
14530.06 285
14531.19 290
14532.33 280
14533.47 284
14534.61 282
14535.75 288
14536.89 297
14538.03 291
14539.17 311
14540.31 309
14541.44 277
14542.58 267
14543.72 293
14544.86 262
14546.00 273
14547.14 281
14548.28 288
14549.42 284
14550.56 280
14551.70 274
14552.84 296
14553.98 283
14555.12 305
14556.25 274
14557.39 294
14558.53 270
14559.67 291
14560.81 290
14561.95 274
14563.09 286
14564.23 264
14565.37 309
14566.51 313
14567.65 310
14568.79 326
14569.93 334
14571.07 323
14572.21 306
14573.35 311
14574.49 304
14575.63 314
14576.77 303
14577.92 318
14579.06 318
14580.20 324
14581.34 306
14582.48 320
14583.62 331
14584.76 320
14585.90 360
14587.04 357
14588.18 343
14589.32 347
14590.46 331
14591.60 365
14592.74 341
14593.89 343
14595.03 329
14596.17 318
14597.31 330
14598.45 353
14599.59 353
14600.73 351
14601.87 336
14603.02 368
14604.16 377
14605.30 372
14606.44 363
14607.58 367
14608.72 381
14609.86 393
14611.01 406
14612.15 375
14613.29 351
14614.43 381
14615.57 378
14616.72 386
14617.86 395
14619.00 403
14620.14 413
14621.28 411
14622.43 417
14623.57 431
14624.71 445
14625.85 480
14627.00 476
14628.14 511
14629.28 508
14630.42 504
14631.56 521
14632.71 517
14633.85 533
14634.99 530
14636.14 493
14637.28 491
14638.42 501
14639.56 487
14640.71 464
14641.85 443
14642.99 457
14644.14 450
14645.28 427
14646.42 420
14647.56 385
14648.71 392
14649.85 376
14650.99 345
14652.14 341
14653.28 344
14654.42 351
14655.57 329
14656.71 341
14657.85 330
14659.00 304
14660.14 295
14661.29 287
14662.43 316
14663.57 327
14664.72 310
14665.86 291
14667.00 297
14668.15 310
14669.29 274
14670.44 260
14671.58 279
14672.73 280
14673.87 274
14675.01 292
14676.16 282
14677.30 269
14678.45 246
14679.59 279
14680.74 279
14681.88 260
14683.02 258
14684.17 264
14685.31 273
14686.46 275
14687.60 247
14688.75 257
14689.89 232
14691.04 250
14692.18 246
14693.33 248
14694.47 274
14695.62 223
14696.76 243
14697.91 234
14699.05 262
14700.20 262
14701.34 263
14702.49 251
14703.63 223
14704.78 222
14705.92 241
14707.07 261
14708.22 249
14709.36 252
14710.51 256
14711.65 259
14712.80 240
14713.94 225
14715.09 253
14716.23 245
14717.38 249
14718.53 246
14719.67 235
14720.82 217
14721.96 208
14723.11 229
14724.26 229
14725.40 242
14726.55 233
14727.70 247
14728.84 228
14729.99 242
14731.13 220
14732.28 224
14733.43 221
14734.57 220
14735.72 227
14736.87 232
14738.01 222
14739.16 231
14740.31 234
14741.45 227
14742.60 231
14743.75 222
14744.89 212
14746.04 242
14747.19 235
14748.34 229
14749.48 227
14750.63 224
14751.78 205
14752.92 214
14754.07 214
14755.22 237
14756.37 232
14757.51 215
14758.66 226
14759.81 220
14760.96 208
14762.10 211
14763.25 196
14764.40 213
14765.55 219
14766.70 190
14767.84 204
14768.99 193
14770.14 198
14771.29 202
14772.43 204
14773.58 217
14774.73 197
14775.88 189
14777.03 215
14778.18 224
14779.32 207
14780.47 202
14781.62 202
14782.77 211
14783.92 190
14785.07 186
14786.21 193
14787.36 185
14788.51 196
14789.66 190
14790.81 193
14791.96 194
14793.11 214
14794.26 185
14795.40 203
14796.55 192
14797.70 181
14798.85 181
14800.00 172
14801.15 188
14802.30 189
14803.45 198
14804.60 188
14805.75 176
14806.90 181
14808.05 205
14809.19 187
14810.34 168
14811.49 199
14812.64 193
14813.79 198
14814.94 161
14816.09 163
14817.24 190
14818.39 172
14819.54 157
14820.69 165
14821.84 171
14822.99 166
14824.14 155
14825.29 170
14826.44 171
14827.59 179
14828.74 179
14829.89 182
14831.04 161
14832.19 156
14833.34 166
14834.49 169
14835.64 171
14836.79 177
14837.95 161
14839.10 185
14840.25 174
14841.40 158
14842.55 163
14843.70 158
14844.85 167
14846.00 160
14847.15 163
14848.30 176
14849.45 167
14850.60 172
14851.76 158
14852.91 186
14854.06 178
14855.21 163
14856.36 177
14857.51 183
14858.66 153
14859.81 164
14860.97 182
14862.12 184
14863.27 168
14864.42 170
14865.57 176
14866.72 181
14867.88 174
14869.03 171
14870.18 153
14871.33 149
14872.48 150
14873.64 179
14874.79 163
14875.94 161
14877.09 169
14878.24 165
14879.40 161
14880.55 159
14881.70 167
14882.85 147
14884.00 168
14885.16 167
14886.31 170
14887.46 170
14888.61 162
14889.77 163
14890.92 142
14892.07 149
14893.23 151
14894.38 162
14895.53 159
14896.68 157
14897.84 168
14898.99 189
14900.14 154
14901.30 170
14902.45 157
14903.60 151
14904.75 149
14905.91 141
14907.06 161
14908.21 148
14909.37 153
14910.52 150
14911.67 170
14912.83 173
14913.98 160
14915.14 186
14916.29 170
14917.44 162
14918.60 160
14919.75 159
14920.90 142
14922.06 174
14923.21 167
14924.37 172
14925.52 151
14926.67 142
14927.83 141
14928.98 166
14930.14 180
14931.29 135
14932.44 160
14933.60 161
14934.75 167
14935.91 155
14937.06 152
14938.22 166
14939.37 146
14940.52 167
14941.68 182
14942.83 169
14943.99 166
14945.14 143
14946.30 167
14947.45 146
14948.61 151
14949.76 152
14950.92 164
14952.07 172
14953.23 182
14954.38 164
14955.54 172
14956.69 167
14957.85 156
14959.00 187
14960.16 166
14961.31 170
14962.47 146
14963.62 147
14964.78 170
14965.94 171
14967.09 161
14968.25 172
14969.40 171
14970.56 159
14971.71 162
14972.87 167
14974.03 152
14975.18 175
14976.34 187
14977.49 178
14978.65 166
14979.81 151
14980.96 165
14982.12 154
14983.27 162
14984.43 152
14985.59 144
14986.74 136
14987.90 165
14989.06 156
14990.21 134
14991.37 143
14992.53 169
14993.68 165
14994.84 156
14996.00 164
14997.15 146
14998.31 160
14999.47 140
15000.62 147
15001.78 139
15002.94 160
15004.09 162
15005.25 150
15006.41 148
15007.56 150
15008.72 168
15009.88 159
15011.04 147
15012.19 158
15013.35 176
15014.51 157
15015.67 161
15016.82 165
15017.98 174
15019.14 158
15020.30 156
15021.45 154
15022.61 153
15023.77 161
15024.93 151
15026.08 148
15027.24 162
15028.40 151
15029.56 161
15030.72 152
15031.87 163
15033.03 165
15034.19 173
15035.35 150
15036.51 159
15037.67 134
15038.82 134
15039.98 153
15041.14 158
15042.30 158
15043.46 134
15044.62 137
15045.78 136
15046.93 146
15048.09 163
15049.25 152
15050.41 160
15051.57 153
15052.73 157
15053.89 168
15055.05 154
15056.20 143
15057.36 145
15058.52 162
15059.68 146
15060.84 168
15062.00 143
15063.16 135
15064.32 145
15065.48 152
15066.64 158
15067.80 161
15068.96 160
15070.12 147
15071.28 149
15072.44 155
15073.60 162
15074.76 171
15075.91 171
15077.07 146
15078.23 163
15079.39 135
15080.55 147
15081.71 161
15082.87 159
15084.03 163
15085.19 162
15086.35 169
15087.51 162
15088.68 155
15089.84 152
15091.00 162
15092.16 153
15093.32 156
15094.48 166
15095.64 148
15096.80 155
15097.96 140
15099.12 145
15100.28 161
15101.44 160
15102.60 161
15103.76 172
15104.92 153
15106.08 175
15107.25 159
15108.41 150
15109.57 153
15110.73 168
15111.89 166
15113.05 174
15114.21 158
15115.37 162
15116.54 150
15117.70 165
15118.86 156
15120.02 161
15121.18 174
15122.34 186
15123.50 186
15124.67 173
15125.83 168
15126.99 151
15128.15 188
15129.31 187
15130.47 171
15131.64 168
15132.80 153
15133.96 165
15135.12 170
15136.28 189
15137.45 171
15138.61 183
15139.77 169
15140.93 174
15142.10 181
15143.26 195
15144.42 185
15145.58 182
15146.75 180
15147.91 184
15149.07 193
15150.23 171
15151.40 174
15152.56 188
15153.72 175
15154.88 169
15156.05 193
15157.21 191
15158.37 174
15159.54 178
15160.70 190
15161.86 178
15163.03 182
15164.19 175
15165.35 189
15166.52 206
15167.68 201
15168.84 203
15170.01 218
15171.17 187
15172.33 188
15173.50 213
15174.66 198
15175.82 208
15176.99 208
15178.15 183
15179.31 214
15180.48 217
15181.64 215
15182.81 222
15183.97 235
15185.13 209
15186.30 210
15187.46 213
15188.63 230
15189.79 234
15190.95 227
15192.12 248
15193.28 230
15194.45 234
15195.61 236
15196.78 219
15197.94 205
15199.10 221
15200.27 232
15201.43 219
15202.60 231
15203.76 251
15204.93 232
15206.09 243
15207.26 232
15208.42 236
15209.59 242
15210.75 217
15211.92 261
15213.08 237
15214.25 224
15215.41 232
15216.58 228
15217.74 265
15218.91 242
15220.07 234
15221.24 262
15222.40 258
15223.57 264
15224.74 271
15225.90 284
15227.07 261
15228.23 262
15229.40 319
15230.56 275
15231.73 275
15232.89 257
15234.06 292
15235.23 290
15236.39 298
15237.56 278
15238.72 276
15239.89 273
15241.06 252
15242.22 235
15243.39 265
15244.56 240
15245.72 236
15246.89 271
15248.05 260
15249.22 281
15250.39 265
15251.55 260
15252.72 262
15253.89 251
15255.05 265
15256.22 245
15257.39 241
15258.55 226
15259.72 266
15260.89 233
15262.05 247
15263.22 223
15264.39 252
15265.56 220
15266.72 222
15267.89 238
15269.06 230
15270.22 197
15271.39 229
15272.56 206
15273.73 230
15274.89 244
15276.06 216
15277.23 220
15278.40 233
15279.56 208
15280.73 193
15281.90 221
15283.07 236
15284.23 204
15285.40 210
15286.57 230
15287.74 226
15288.91 237
15290.07 224
15291.24 228
15292.41 196
15293.58 208
15294.75 223
15295.92 221
15297.08 225
15298.25 201
15299.42 237
15300.59 225
15301.76 230
15302.93 211
15304.09 222
15305.26 211
15306.43 203
15307.60 223
15308.77 236
15309.94 216
15311.11 228
15312.28 242
15313.44 230
15314.61 236
15315.78 204
15316.95 238
15318.12 224
15319.29 211
15320.46 244
15321.63 230
15322.80 220
15323.97 211
15325.14 221
15326.30 266
15327.47 223
15328.64 245
15329.81 254
15330.98 242
15332.15 196
15333.32 244
15334.49 234
15335.66 237
15336.83 238
15338.00 254
15339.17 245
15340.34 244
15341.51 241
15342.68 233
15343.85 219
15345.02 267
15346.19 256
15347.36 280
15348.53 251
15349.70 234
15350.87 260
15352.04 266
15353.21 260
15354.38 280
15355.55 266
15356.72 240
15357.90 261
15359.07 267
15360.24 283
15361.41 270
15362.58 267
15363.75 277
15364.92 289
15366.09 283
15367.26 292
15368.43 300
15369.60 290
15370.77 290
15371.95 268
15373.12 273
15374.29 283
15375.46 280
15376.63 302
15377.80 290
15378.97 294
15380.15 269
15381.32 299
15382.49 279
15383.66 267
15384.83 287
15386.00 265
15387.17 270
15388.35 262
15389.52 262
15390.69 266
15391.86 269
15393.03 267
15394.21 264
15395.38 264
15396.55 267
15397.72 257
15398.89 265
15400.07 256
15401.24 250
15402.41 213
15403.58 254
15404.76 262
15405.93 233
15407.10 236
15408.27 223
15409.45 212
15410.62 229
15411.79 216
15412.96 219
15414.14 217
15415.31 213
15416.48 216
15417.66 212
15418.83 220
15420.00 186
15421.17 201
15422.35 187
15423.52 214
15424.69 195
15425.87 205
15427.04 202
15428.21 205
15429.39 207
15430.56 198
15431.73 186
15432.91 198
15434.08 190
15435.25 201
15436.43 199
15437.60 204
15438.77 234
15439.95 212
15441.12 180
15442.30 181
15443.47 213
15444.64 186
15445.82 210
15446.99 209
15448.17 211
15449.34 190
15450.51 183
15451.69 192
15452.86 173
15454.04 187
15455.21 195
15456.39 173
15457.56 177
15458.73 191
15459.91 188
15461.08 174
15462.26 183
15463.43 171
15464.61 179
15465.78 188
15466.96 183
15468.13 187
15469.31 187
15470.48 199
15471.66 178
15472.83 215
15474.01 184
15475.18 192
15476.36 189
15477.53 181
15478.71 194
15479.88 201
15481.06 209
15482.23 190
15483.41 196
15484.58 177
15485.76 185
15486.93 202
15488.11 185
15489.29 170
15490.46 198
15491.64 192
15492.81 185
15493.99 202
15495.16 180
15496.34 204
15497.52 208
15498.69 197
15499.87 171
15501.04 167
15502.22 202
15503.40 186
15504.57 210
15505.75 230
15506.92 199
15508.10 205
15509.28 182
15510.45 199
15511.63 205
15512.81 208
15513.98 193
15515.16 200
15516.34 188
15517.51 196
15518.69 211
15519.87 201
15521.04 200
15522.22 185
15523.40 207
15524.57 198
15525.75 180
15526.93 185
15528.11 201
15529.28 205
15530.46 198
15531.64 181
15532.81 188
15533.99 233
15535.17 206
15536.35 208
15537.52 215
15538.70 216
15539.88 215
15541.06 208
15542.23 201
15543.41 214
15544.59 207
15545.77 218
15546.95 212
15548.12 218
15549.30 206
15550.48 201
15551.66 231
15552.83 222
15554.01 229
15555.19 213
15556.37 207
15557.55 209
15558.73 225
15559.90 220
15561.08 232
15562.26 220
15563.44 240
15564.62 229
15565.80 215
15566.97 202
15568.15 217
15569.33 228
15570.51 230
15571.69 232
15572.87 234
15574.05 228
15575.23 232
15576.40 226
15577.58 219
15578.76 233
15579.94 249
15581.12 248
15582.30 249
15583.48 274
15584.66 256
15585.84 238
15587.02 271
15588.20 280
15589.38 237
15590.56 245
15591.73 264
15592.91 258
15594.09 276
15595.27 227
15596.45 272
15597.63 292
15598.81 277
15599.99 267
15601.17 269
15602.35 268
15603.53 282
15604.71 289
15605.89 269
15607.07 297
15608.25 283
15609.43 300
15610.61 322
15611.79 294
15612.97 299
15614.15 291
15615.33 313
15616.51 302
15617.69 328
15618.88 318
15620.06 312
15621.24 323
15622.42 321
15623.60 331
15624.78 322
15625.96 328
15627.14 345
15628.32 338
15629.50 359
15630.68 348
15631.86 325
15633.05 317
15634.23 351
15635.41 359
15636.59 370
15637.77 369
15638.95 359
15640.13 360
15641.31 354
15642.50 379
15643.68 344
15644.86 361
15646.04 393
15647.22 375
15648.40 347
15649.58 325
15650.77 370
15651.95 330
15653.13 352
15654.31 313
15655.49 361
15656.68 366
15657.86 374
15659.04 355
15660.22 347
15661.40 373
15662.59 356
15663.77 345
15664.95 364
15666.13 343
15667.32 324
15668.50 328
15669.68 354
15670.86 367
15672.05 365
15673.23 351
15674.41 332
15675.59 322
15676.78 338
15677.96 356
15679.14 333
15680.32 344
15681.51 337
15682.69 331
15683.87 325
15685.06 331
15686.24 294
15687.42 306
15688.61 305
15689.79 313
15690.97 341
15692.16 328
15693.34 317
15694.52 314
15695.71 331
15696.89 327
15698.07 335
15699.26 324
15700.44 313
15701.62 330
15702.81 337
15703.99 336
15705.17 340
15706.36 345
15707.54 308
15708.73 316
15709.91 349
15711.09 337
15712.28 330
15713.46 349
15714.65 323
15715.83 385
15717.02 340
15718.20 326
15719.38 348
15720.57 355
15721.75 365
15722.94 342
15724.12 361
15725.31 360
15726.49 384
15727.68 377
15728.86 385
15730.04 346
15731.23 366
15732.41 345
15733.60 356
15734.78 362
15735.97 347
15737.15 367
15738.34 341
15739.52 365
15740.71 378
15741.89 380
15743.08 422
15744.27 442
15745.45 422
15746.64 394
15747.82 409
15749.01 422
15750.19 453
15751.38 396
15752.56 405
15753.75 418
15754.93 415
15756.12 414
15757.31 412
15758.49 415
15759.68 416
15760.86 400
15762.05 422
15763.24 402
15764.42 399
15765.61 403
15766.79 404
15767.98 390
15769.17 368
15770.35 373
15771.54 376
15772.72 399
15773.91 386
15775.10 389
15776.28 373
15777.47 369
15778.66 375
15779.84 351
15781.03 378
15782.22 351
15783.40 356
15784.59 386
15785.78 340
15786.96 323
15788.15 339
15789.34 358
15790.53 317
15791.71 342
15792.90 330
15794.09 378
15795.27 341
15796.46 317
15797.65 298
15798.84 301
15800.02 358
15801.21 318
15802.40 320
15803.59 308
15804.77 320
15805.96 333
15807.15 319
15808.34 321
15809.52 316
15810.71 309
15811.90 333
15813.09 310
15814.28 331
15815.46 322
15816.65 314
15817.84 320
15819.03 301
15820.22 317
15821.40 305
15822.59 340
15823.78 309
15824.97 310
15826.16 296
15827.35 301
15828.53 311
15829.72 341
15830.91 305
15832.10 319
15833.29 303
15834.48 315
15835.67 296
15836.85 281
15838.04 314
15839.23 293
15840.42 303
15841.61 296
15842.80 290
15843.99 287
15845.18 312
15846.37 318
15847.55 309
15848.74 315
15849.93 295
15851.12 300
15852.31 301
15853.50 314
15854.69 296
15855.88 329
15857.07 312
15858.26 321
15859.45 314
15860.64 281
15861.83 276
15863.02 317
15864.21 324
15865.40 343
15866.59 299
15867.78 325
15868.97 318
15870.16 331
15871.35 332
15872.54 348
15873.73 335
15874.92 329
15876.11 339
15877.30 330
15878.49 357
15879.68 359
15880.87 342
15882.06 335
15883.25 327
15884.44 344
15885.63 341
15886.82 344
15888.01 353
15889.20 370
15890.39 363
15891.59 389
15892.78 381
15893.97 380
15895.16 379
15896.35 411
15897.54 410
15898.73 384
15899.92 386
15901.11 367
15902.30 404
15903.50 386
15904.69 383
15905.88 411
15907.07 405
15908.26 419
15909.45 429
15910.64 402
15911.84 401
15913.03 421
15914.22 446
15915.41 408
15916.60 426
15917.79 411
15918.99 444
15920.18 423
15921.37 408
15922.56 422
15923.75 425
15924.95 454
15926.14 418
15927.33 433
15928.52 431
15929.71 459
15930.91 442
15932.10 430
15933.29 423
15934.48 409
15935.68 406
15936.87 407
15938.06 427
15939.25 383
15940.45 370
15941.64 382
15942.83 350
15944.03 328
15945.22 343
15946.41 338
15947.60 351
15948.80 321
15949.99 348
15951.18 315
15952.38 322
15953.57 299
15954.76 300
15955.96 284
15957.15 290
15958.34 301
15959.54 319
15960.73 258
15961.92 267
15963.12 264
15964.31 263
15965.50 253
15966.70 258
15967.89 246
15969.08 229
15970.28 238
15971.47 261
15972.67 252
15973.86 227
15975.05 242
15976.25 221
15977.44 238
15978.64 264
15979.83 250
15981.02 241
15982.22 218
15983.41 215
15984.61 227
15985.80 239
15987.00 218
15988.19 225
15989.38 199
15990.58 222
15991.77 193
15992.97 216
15994.16 224
15995.36 223
15996.55 210
15997.75 207
15998.94 219
16000.14 201
16001.33 198
16002.53 199
16003.72 226
16004.92 194
16006.11 198
16007.31 220
16008.50 215
16009.70 221
16010.89 201
16012.09 196
16013.28 206
16014.48 200
16015.67 181
16016.87 192
16018.07 198
16019.26 191
16020.46 220
16021.65 208
16022.85 207
16024.04 229
16025.24 183
16026.44 175
16027.63 175
16028.83 195
16030.02 189
16031.22 216
16032.42 206
16033.61 216
16034.81 187
16036.00 218
16037.20 201
16038.40 188
16039.59 201
16040.79 191
16041.99 213
16043.18 204
16044.38 198
16045.58 201
16046.77 182
16047.97 194
16049.17 194
16050.36 188
16051.56 174
16052.76 174
16053.95 176
16055.15 209
16056.35 178
16057.54 181
16058.74 204
16059.94 191
16061.14 177
16062.33 175
16063.53 169
16064.73 187
16065.92 177
16067.12 207
16068.32 184
16069.52 182
16070.71 172
16071.91 174
16073.11 185
16074.31 178
16075.50 176
16076.70 160
16077.90 174
16079.10 143
16080.30 183
16081.49 175
16082.69 200
16083.89 174
16085.09 200
16086.29 169
16087.48 175
16088.68 165
16089.88 179
16091.08 173
16092.28 167
16093.48 142
16094.67 143
16095.87 191
16097.07 158
16098.27 166
16099.47 169
16100.67 168
16101.87 160
16103.06 170
16104.26 165
16105.46 145
16106.66 154
16107.86 164
16109.06 159
16110.26 156
16111.46 142
16112.66 163
16113.86 144
16115.05 139
16116.25 146
16117.45 143
16118.65 145
16119.85 137
16121.05 158
16122.25 133
16123.45 133
16124.65 157
16125.85 149
16127.05 141
16128.25 154
16129.45 175
16130.65 165
16131.85 159
16133.05 133
16134.25 136
16135.45 139
16136.65 135
16137.85 141
16139.05 130
16140.25 130
16141.45 146
16142.65 139
16143.85 132
16145.05 139
16146.25 143
16147.45 148
16148.65 158
16149.85 157
16151.05 142
16152.25 144
16153.45 141
16154.65 132
16155.85 131
16157.05 152
16158.25 129
16159.46 148
16160.66 152
16161.86 154
16163.06 144
16164.26 114
16165.46 139
16166.66 147
16167.86 158
16169.06 129
16170.27 132
16171.47 134
16172.67 149
16173.87 128
16175.07 153
16176.27 131
16177.47 130
16178.67 132
16179.88 127
16181.08 141
16182.28 131
16183.48 140
16184.68 146
16185.89 144
16187.09 142
16188.29 143
16189.49 140
16190.69 151
16191.90 128
16193.10 148
16194.30 145
16195.50 141
16196.70 142
16197.91 134
16199.11 138
16200.31 161
16201.51 149
16202.72 144
16203.92 132
16205.12 129
16206.32 160
16207.53 132
16208.73 137
16209.93 155
16211.13 154
16212.34 148
16213.54 152
16214.74 139
16215.95 127
16217.15 115
16218.35 130
16219.55 146
16220.76 145
16221.96 135
16223.16 149
16224.37 142
16225.57 132
16226.77 139
16227.98 127
16229.18 126
16230.38 122
16231.59 129
16232.79 130
16233.99 124
16235.20 143
16236.40 153
16237.61 132
16238.81 140
16240.01 128
16241.22 130
16242.42 145
16243.63 153
16244.83 148
16246.03 156
16247.24 136
16248.44 130
16249.65 142
16250.85 143
16252.05 134
16253.26 140
16254.46 146
16255.67 150
16256.87 142
16258.08 150
16259.28 141
16260.49 143
16261.69 143
16262.89 139
16264.10 155
16265.30 155
16266.51 144
16267.71 152
16268.92 156
16270.12 156
16271.33 130
16272.53 138
16273.74 148
16274.94 140
16276.15 155
16277.35 149
16278.56 140
16279.77 162
16280.97 158
16282.18 137
16283.38 144
16284.59 135
16285.79 155
16287.00 151
16288.20 146
16289.41 157
16290.61 139
16291.82 139
16293.03 137
16294.23 130
16295.44 161
16296.64 153
16297.85 135
16299.06 136
16300.26 145
16301.47 144
16302.67 153
16303.88 134
16305.09 154
16306.29 133
16307.50 129
16308.71 158
16309.91 136
16311.12 132
16312.33 130
16313.53 147
16314.74 168
16315.95 147
16317.15 149
16318.36 152
16319.57 134
16320.77 139
16321.98 140
16323.19 138
16324.39 150
16325.60 147
16326.81 130
16328.01 132
16329.22 108
16330.43 128
16331.64 157
16332.84 141
16334.05 136
16335.26 131
16336.47 137
16337.67 120
16338.88 122
16340.09 134
16341.30 129
16342.50 140
16343.71 148
16344.92 140
16346.13 122
16347.33 129
16348.54 119
16349.75 132
16350.96 135
16352.17 121
16353.37 143
16354.58 126
16355.79 147
16357.00 124
16358.21 126
16359.41 160
16360.62 117
16361.83 109
16363.04 130
16364.25 126
16365.46 125
16366.67 131
16367.87 122
16369.08 122
16370.29 122
16371.50 129
16372.71 126
16373.92 110
16375.13 126
16376.34 133
16377.54 135
16378.75 134
16379.96 122
16381.17 138
16382.38 122
16383.59 131
16384.80 122
16386.01 126
16387.22 109
16388.43 120
16389.64 127
16390.85 136
16392.05 122
16393.26 123
16394.47 145
16395.68 119
16396.89 113
16398.10 131
16399.31 137
16400.52 138
16401.73 132
16402.94 137
16404.15 136
16405.36 131
16406.57 116
16407.78 120
16408.99 144
16410.20 131
16411.41 129
16412.62 126
16413.83 131
16415.04 119
16416.25 139
16417.46 115
16418.67 107
16419.88 128
16421.10 122
16422.31 138
16423.52 128
16424.73 130
16425.94 122
16427.15 141
16428.36 115
16429.57 134
16430.78 133
16431.99 128
16433.20 135
16434.41 127
16435.63 135
16436.84 123
16438.05 119
16439.26 129
16440.47 132
16441.68 137
16442.89 136
16444.10 130
16445.32 116
16446.53 143
16447.74 130
16448.95 126
16450.16 131
16451.37 126
16452.59 130
16453.80 132
16455.01 128
16456.22 133
16457.43 127
16458.64 139
16459.86 125
16461.07 133
16462.28 120
16463.49 111
16464.70 131
16465.92 138
16467.13 120
16468.34 133
16469.55 129
16470.77 109
16471.98 126
16473.19 128
16474.40 112
16475.62 135
16476.83 129
16478.04 122
16479.25 116
16480.47 120
16481.68 131
16482.89 120
16484.11 143
16485.32 140
16486.53 125
16487.74 124
16488.96 136
16490.17 130
16491.38 126
16492.60 142
16493.81 147
16495.02 150
16496.24 130
16497.45 117
16498.66 126
16499.88 132
16501.09 139
16502.30 140
16503.52 121
16504.73 133
16505.94 139
16507.16 129
16508.37 136
16509.59 120
16510.80 137
16512.01 148
16513.23 132
16514.44 131
16515.66 134
16516.87 143
16518.08 148
16519.30 128
16520.51 128
16521.73 136
16522.94 135
16524.16 145
16525.37 137
16526.58 130
16527.80 140
16529.01 160
16530.23 147
16531.44 126
16532.66 136
16533.87 145
16535.09 147
16536.30 152
16537.52 175
16538.73 161
16539.95 165
16541.16 154
16542.38 153
16543.59 150
16544.81 156
16546.02 155
16547.24 152
16548.45 162
16549.67 174
16550.88 158
16552.10 160
16553.31 170
16554.53 175
16555.74 162
16556.96 170
16558.18 160
16559.39 165
16560.61 156
16561.82 159
16563.04 143
16564.25 154
16565.47 152
16566.69 160
16567.90 160
16569.12 179
16570.33 163
16571.55 168
16572.77 165
16573.98 163
16575.20 176
16576.41 178
16577.63 168
16578.85 163
16580.06 175
16581.28 149
16582.50 163
16583.71 164
16584.93 162
16586.15 169
16587.36 153
16588.58 141
16589.80 173
16591.01 159
16592.23 137
16593.45 137
16594.66 156
16595.88 127
16597.10 133
16598.32 137
16599.53 160
16600.75 144
16601.97 140
16603.18 157
16604.40 140
16605.62 151
16606.84 154
16608.05 149
16609.27 141
16610.49 125
16611.71 131
16612.92 132
16614.14 128
16615.36 135
16616.58 133
16617.79 131
16619.01 150
16620.23 136
16621.45 116
16622.67 126
16623.88 132
16625.10 129
16626.32 133
16627.54 141
16628.76 146
16629.97 123
16631.19 130
16632.41 118
16633.63 135
16634.85 144
16636.07 149
16637.29 120
16638.50 114
16639.72 121
16640.94 109
16642.16 114
16643.38 120
16644.60 118
16645.82 114
16647.03 117
16648.25 131
16649.47 139
16650.69 129
16651.91 122
16653.13 132
16654.35 124
16655.57 113
16656.79 118
16658.01 114
16659.23 133
16660.45 124
16661.66 120
16662.88 126
16664.10 127
16665.32 134
16666.54 130
16667.76 109
16668.98 114
16670.20 111
16671.42 122
16672.64 133
16673.86 130
16675.08 121
16676.30 104
16677.52 119
16678.74 106
16679.96 109
16681.18 124
16682.40 119
16683.62 127
16684.84 121
16686.06 121
16687.28 108
16688.50 128
16689.72 109
16690.94 123
16692.16 129
16693.39 115
16694.61 122
16695.83 130
16697.05 122
16698.27 121
16699.49 114
16700.71 134
16701.93 132
16703.15 107
16704.37 120
16705.59 124
16706.81 112
16708.04 108
16709.26 132
16710.48 123
16711.70 112
16712.92 125
16714.14 149
16715.36 124
16716.58 131
16717.81 135
16719.03 128
16720.25 122
16721.47 140
16722.69 120
16723.91 94
16725.14 108
16726.36 113
16727.58 110
16728.80 114
16730.02 125
16731.24 110
16732.47 121
16733.69 119
16734.91 132
16736.13 121
16737.36 121
16738.58 107
16739.80 117
16741.02 139
16742.24 109
16743.47 109
16744.69 118
16745.91 122
16747.13 105
16748.36 125
16749.58 131
16750.80 121
16752.02 101
16753.25 120
16754.47 124
16755.69 126
16756.92 114
16758.14 107
16759.36 122
16760.59 111
16761.81 118
16763.03 109
16764.25 113
16765.48 98
16766.70 117
16767.92 125
16769.15 131
16770.37 117
16771.59 124
16772.82 120
16774.04 134
16775.27 114
16776.49 120
16777.71 122
16778.94 114
16780.16 112
16781.38 105
16782.61 117
16783.83 135
16785.06 102
16786.28 120
16787.50 129
16788.73 107
16789.95 130
16791.18 129
16792.40 112
16793.62 116
16794.85 128
16796.07 123
16797.30 108
16798.52 128
16799.75 114
16800.97 120
16802.19 121
16803.42 104
16804.64 110
16805.87 125
16807.09 118
16808.32 116
16809.54 119
16810.77 121
16811.99 131
16813.22 128
16814.44 127
16815.67 121
16816.89 140
16818.12 120
16819.34 110
16820.57 117
16821.79 103
16823.02 132
16824.24 120
16825.47 136
16826.70 146
16827.92 133
16829.15 127
16830.37 111
16831.60 102
16832.82 120
16834.05 141
16835.27 135
16836.50 132
16837.73 138
16838.95 129
16840.18 139
16841.40 126
16842.63 145
16843.86 138
16845.08 138
16846.31 146
16847.53 140
16848.76 125
16849.99 135
16851.21 148
16852.44 134
16853.67 146
16854.89 155
16856.12 144
16857.35 155
16858.57 151
16859.80 151
16861.03 166
16862.25 159
16863.48 163
16864.71 183
16865.93 158
16867.16 168
16868.39 176
16869.61 175
16870.84 171
16872.07 178
16873.30 183
16874.52 186
16875.75 211
16876.98 198
16878.20 178
16879.43 194
16880.66 192
16881.89 206
16883.11 202
16884.34 209
16885.57 186
16886.80 183
16888.02 207
16889.25 198
16890.48 184
16891.71 188
16892.94 201
16894.16 193
16895.39 224
16896.62 198
16897.85 179
16899.08 192
16900.30 189
16901.53 210
16902.76 184
16903.99 172
16905.22 180
16906.45 184
16907.67 187
16908.90 175
16910.13 190
16911.36 193
16912.59 181
16913.82 179
16915.04 176
16916.27 183
16917.50 171
16918.73 164
16919.96 177
16921.19 185
16922.42 151
16923.65 197
16924.88 209
16926.10 180
16927.33 161
16928.56 160
16929.79 164
16931.02 190
16932.25 186
16933.48 159
16934.71 159
16935.94 142
16937.17 144
16938.40 149
16939.63 160
16940.86 155
16942.09 164
16943.32 166
16944.55 166
16945.78 158
16947.01 169
16948.24 169
16949.47 160
16950.70 137
16951.93 157
16953.16 165
16954.39 159
16955.62 149
16956.85 160
16958.08 174
16959.31 164
16960.54 169
16961.77 174
16963.00 143
16964.23 135
16965.46 176
16966.69 178
16967.92 146
16969.15 137
16970.38 160
16971.61 161
16972.84 158
16974.07 144
16975.30 162
16976.54 146
16977.77 143
16979.00 142
16980.23 159
16981.46 133
16982.69 168
16983.92 154
16985.15 140
16986.38 150
16987.62 138
16988.85 133
16990.08 148
16991.31 146
16992.54 150
16993.77 130
16995.00 146
16996.24 140
16997.47 127
16998.70 134
16999.93 124
17001.16 118
17002.39 148
17003.63 129
17004.86 124
17006.09 130
17007.32 124
17008.55 129
17009.79 120
17011.02 118
17012.25 144
17013.48 133
17014.72 133
17015.95 130
17017.18 137
17018.41 121
17019.64 128
17020.88 126
17022.11 130
17023.34 127
17024.58 123
17025.81 129
17027.04 128
17028.27 124
17029.51 114
17030.74 114
17031.97 130
17033.21 120
17034.44 122
17035.67 119
17036.90 107
17038.14 129
17039.37 140
17040.60 117
17041.84 117
17043.07 120
17044.30 124
17045.54 113
17046.77 116
17048.00 118
17049.24 123
17050.47 113
17051.70 121
17052.94 107
17054.17 118
17055.41 115
17056.64 110
17057.87 111
17059.11 108
17060.34 101
17061.58 101
17062.81 114
17064.04 116
17065.28 112
17066.51 105
17067.75 114
17068.98 118
17070.21 104
17071.45 99
17072.68 106
17073.92 113
17075.15 110
17076.39 119
17077.62 105
17078.86 109
17080.09 107
17081.33 113
17082.56 114
17083.80 106
17085.03 110
17086.26 112
17087.50 108
17088.73 113
17089.97 99
17091.20 100
17092.44 113
17093.68 107
17094.91 109
17096.15 108
17097.38 92
17098.62 111
17099.85 105
17101.09 115
17102.32 93
17103.56 106
17104.79 111
17106.03 97
17107.26 98
17108.50 83
17109.74 103
17110.97 104
17112.21 110
17113.44 89
17114.68 113
17115.92 97
17117.15 102
17118.39 85
17119.62 104
17120.86 108
17122.10 93
17123.33 111
17124.57 103
17125.80 99
17127.04 89
17128.28 88
17129.51 92
17130.75 86
17131.99 86
17133.22 100
17134.46 83
17135.70 87
17136.93 94
17138.17 93
17139.41 90
17140.64 108
17141.88 103
17143.12 103
17144.35 115
17145.59 94
17146.83 86
17148.07 97
17149.30 91
17150.54 93
17151.78 74
17153.02 101
17154.25 102
17155.49 101
17156.73 87
17157.96 83
17159.20 89
17160.44 105
17161.68 85
17162.92 112
17164.15 108
17165.39 88
17166.63 88
17167.87 99
17169.10 87
17170.34 93
17171.58 90
17172.82 105
17174.06 93
17175.29 91
17176.53 85
17177.77 91
17179.01 89
17180.25 74
17181.49 90
17182.72 86
17183.96 91
17185.20 88
17186.44 72
17187.68 102
17188.92 83
17190.15 104
17191.39 89
17192.63 90
17193.87 87
17195.11 87
17196.35 87
17197.59 119
17198.83 88
17200.07 99
17201.30 98
17202.54 82
17203.78 95
17205.02 89
17206.26 83
17207.50 87
17208.74 81
17209.98 96
17211.22 103
17212.46 85
17213.70 84
17214.94 101
17216.18 95
17217.42 93
17218.66 87
17219.90 85
17221.14 74
17222.38 90
17223.62 85
17224.86 87
17226.10 96
17227.34 83
17228.58 99
17229.82 97
17231.06 72
17232.30 76
17233.54 91
17234.78 87
17236.02 79
17237.26 88
17238.50 91
17239.74 94
17240.98 80
17242.22 76
17243.46 73
17244.70 88
17245.94 77
17247.18 90
17248.42 92
17249.66 85
17250.90 82
17252.14 93
17253.39 72
17254.63 100
17255.87 79
17257.11 102
17258.35 73
17259.59 78
17260.83 71
17262.07 86
17263.31 92
17264.56 85
17265.80 82
17267.04 81
17268.28 69
17269.52 65
17270.76 69
17272.00 79
17273.25 87
17274.49 85
17275.73 77
17276.97 76
17278.21 70
17279.45 82
17280.70 77
17281.94 84
17283.18 74
17284.42 85
17285.66 94
17286.91 86
17288.15 85
17289.39 70
17290.63 96
17291.88 86
17293.12 92
17294.36 85
17295.60 70
17296.85 86
17298.09 78
17299.33 91
17300.57 83
17301.82 78
17303.06 78
17304.30 78
17305.54 77
17306.79 79
17308.03 82
17309.27 66
17310.52 74
17311.76 82
17313.00 98
17314.25 80
17315.49 84
17316.73 74
17317.97 82
17319.22 83
17320.46 72
17321.71 84
17322.95 71
17324.19 74
17325.44 78
17326.68 77
17327.92 79
17329.17 85
17330.41 89
17331.65 83
17332.90 83
17334.14 72
17335.39 78
17336.63 83
17337.87 76
17339.12 75
17340.36 70
17341.61 73
17342.85 70
17344.09 79
17345.34 76
17346.58 82
17347.83 79
17349.07 67
17350.32 75
17351.56 81
17352.80 73
17354.05 90
17355.29 77
17356.54 76
17357.78 75
17359.03 84
17360.27 77
17361.52 75
17362.76 70
17364.01 84
17365.25 86
17366.50 83
17367.74 63
17368.99 78
17370.23 85
17371.48 85
17372.72 73
17373.97 67
17375.21 90
17376.46 85
17377.70 67
17378.95 78
17380.19 61
17381.44 81
17382.69 83
17383.93 90
17385.18 83
17386.42 80
17387.67 77
17388.91 74
17390.16 81
17391.41 75
17392.65 95
17393.90 75
17395.14 92
17396.39 94
17397.64 82
17398.88 78
17400.13 82
17401.37 99
17402.62 74
17403.87 85
17405.11 83
17406.36 84
17407.61 85
17408.85 85
17410.10 83
17411.35 79
17412.59 79
17413.84 77
17415.09 71
17416.33 82
17417.58 78
17418.83 68
17420.07 87
17421.32 101
17422.57 75
17423.82 67
17425.06 101
17426.31 84
17427.56 67
17428.80 70
17430.05 80
17431.30 79
17432.55 80
17433.79 78
17435.04 88
17436.29 83
17437.54 77
17438.78 95
17440.03 94
17441.28 85
17442.53 74
17443.77 83
17445.02 77
17446.27 76
17447.52 91
17448.77 91
17450.01 107
17451.26 90
17452.51 78
17453.76 77
17455.01 69
17456.25 90
17457.50 86
17458.75 73
17460.00 82
17461.25 85
17462.50 87
17463.74 95
17464.99 91
17466.24 96
17467.49 101
17468.74 87
17469.99 89
17471.24 85
17472.49 82
17473.73 71
17474.98 83
17476.23 106
17477.48 100
17478.73 76
17479.98 73
17481.23 93
17482.48 93
17483.73 104
17484.98 83
17486.23 79
17487.47 96
17488.72 95
17489.97 101
17491.22 94
17492.47 84
17493.72 92
17494.97 87
17496.22 98
17497.47 92
17498.72 84
17499.97 110
17501.22 101
17502.47 98
17503.72 98
17504.97 119
17506.22 108
17507.47 95
17508.72 75
17509.97 90
17511.22 106
17512.47 108
17513.72 97
17514.97 97
17516.22 100
17517.47 103
17518.72 105
17519.97 87
17521.22 99
17522.47 91
17523.72 102
17524.98 109
17526.23 99
17527.48 90
17528.73 85
17529.98 86
17531.23 91
17532.48 107
17533.73 93
17534.98 111
17536.23 96
17537.48 118
17538.74 102
17539.99 100
17541.24 105
17542.49 103
17543.74 116
17544.99 94
17546.24 96
17547.50 99
17548.75 88
17550.00 113
17551.25 110
17552.50 97
17553.75 107
17555.01 92
17556.26 112
17557.51 102
17558.76 82
17560.01 92
17561.26 115
17562.52 124
17563.77 102
17565.02 112
17566.27 99
17567.53 110
17568.78 104
17570.03 114
17571.28 128
17572.53 126
17573.79 115
17575.04 124
17576.29 106
17577.54 114
17578.80 126
17580.05 114
17581.30 105
17582.56 108
17583.81 125
17585.06 105
17586.31 96
17587.57 120
17588.82 134
17590.07 110
17591.33 100
17592.58 148
17593.83 135
17595.08 106
17596.34 108
17597.59 124
17598.84 123
17600.10 112
17601.35 130
17602.61 124
17603.86 116
17605.11 107
17606.37 118
17607.62 124
17608.87 127
17610.13 121
17611.38 113
17612.63 146
17613.89 115
17615.14 119
17616.40 116
17617.65 123
17618.90 133
17620.16 123
17621.41 115
17622.67 119
17623.92 103
17625.17 101
17626.43 113
17627.68 130
17628.94 137
17630.19 124
17631.45 117
17632.70 124
17633.96 120
17635.21 124
17636.47 111
17637.72 117
17638.97 110
17640.23 100
17641.48 116
17642.74 112
17643.99 124
17645.25 133
17646.50 109
17647.76 114
17649.01 107
17650.27 122
17651.52 99
17652.78 98
17654.04 109
17655.29 89
17656.55 100
17657.80 119
17659.06 113
17660.31 105
17661.57 96
17662.82 108
17664.08 113
17665.33 98
17666.59 92
17667.85 102
17669.10 113
17670.36 100
17671.61 108
17672.87 100
17674.13 98
17675.38 100
17676.64 100
17677.89 84
17679.15 126
17680.41 87
17681.66 106
17682.92 104
17684.18 112
17685.43 102
17686.69 110
17687.95 99
17689.20 101
17690.46 108
17691.71 116
17692.97 108
17694.23 96
17695.49 94
17696.74 105
17698.00 98
17699.26 90
17700.51 100
17701.77 94
17703.03 101
17704.28 111
17705.54 77
17706.80 97
17708.06 105
17709.31 99
17710.57 90
17711.83 101
17713.08 92
17714.34 94
17715.60 103
17716.86 107
17718.11 96
17719.37 111
17720.63 114
17721.89 106
17723.15 91
17724.40 102
17725.66 109
17726.92 90
17728.18 97
17729.43 88
17730.69 106
17731.95 93
17733.21 96
17734.47 97
17735.73 93
17736.98 91
17738.24 94
17739.50 93
17740.76 82
17742.02 111
17743.28 104
17744.53 95
17745.79 85
17747.05 72
17748.31 98
17749.57 88
17750.83 87
17752.09 92
17753.34 75
17754.60 93
17755.86 81
17757.12 101
17758.38 93
17759.64 107
17760.90 98
17762.16 95
17763.42 75
17764.68 81
17765.94 101
17767.19 85
17768.45 96
17769.71 81
17770.97 90
17772.23 98
17773.49 99
17774.75 88
17776.01 89
17777.27 93
17778.53 99
17779.79 84
17781.05 90
17782.31 96
17783.57 76
17784.83 89
17786.09 91
17787.35 76
17788.61 87
17789.87 91
17791.13 97
17792.39 84
17793.65 97
17794.91 90
17796.17 72
17797.43 88
17798.69 74
17799.95 62
17801.21 83
17802.47 88
17803.73 89
17805.00 78
17806.26 76
17807.52 71
17808.78 86
17810.04 66
17811.30 101
17812.56 79
17813.82 83
17815.08 66
17816.34 72
17817.60 87
17818.87 55
17820.13 86
17821.39 82
17822.65 78
17823.91 66
17825.17 83
17826.43 81
17827.69 77
17828.96 73
17830.22 63
17831.48 77
17832.74 73
17834.00 73
17835.26 70
17836.53 91
17837.79 88
17839.05 69
17840.31 56
17841.57 79
17842.84 58
17844.10 65
17845.36 65
17846.62 75
17847.88 73
17849.15 79
17850.41 79
17851.67 70
17852.93 74
17854.20 80
17855.46 85
17856.72 84
17857.98 84
17859.25 64
17860.51 74
17861.77 77
17863.03 85
17864.30 72
17865.56 83
17866.82 71
17868.09 73
17869.35 76
17870.61 71
17871.87 67
17873.14 86
17874.40 72
17875.66 72
17876.93 69
17878.19 66
17879.45 73
17880.72 71
17881.98 89
17883.24 80
17884.51 70
17885.77 84
17887.03 65
17888.30 59
17889.56 58
17890.83 69
17892.09 88
17893.35 60
17894.62 67
17895.88 67
17897.14 72
17898.41 73
17899.67 74
17900.94 68
17902.20 63
17903.46 82
17904.73 86
17905.99 76
17907.26 75
17908.52 64
17909.79 70
17911.05 78
17912.32 67
17913.58 86
17914.84 79
17916.11 84
17917.37 61
17918.64 79
17919.90 75
17921.17 83
17922.43 81
17923.70 62
17924.96 84
17926.23 78
17927.49 72
17928.76 49
17930.02 85
17931.29 66
17932.55 58
17933.82 72
17935.08 69
17936.35 56
17937.61 70
17938.88 75
17940.14 77
17941.41 79
17942.68 51
17943.94 65
17945.21 73
17946.47 57
17947.74 65
17949.00 79
17950.27 67
17951.54 63
17952.80 76
17954.07 70
17955.33 69
17956.60 56
17957.87 63
17959.13 63
17960.40 79
17961.66 73
17962.93 65
17964.20 72
17965.46 53
17966.73 61
17968.00 71
17969.26 73
17970.53 78
17971.80 60
17973.06 66
17974.33 68
17975.60 62
17976.86 65
17978.13 55
17979.40 57
17980.66 60
17981.93 75
17983.20 54
17984.46 65
17985.73 68
17987.00 68
17988.26 56
17989.53 67
17990.80 62
17992.07 51
17993.33 66
17994.60 77
17995.87 75
17997.14 74
17998.40 71
17999.67 61
18000.94 82
18002.21 77
18003.47 57
18004.74 60
18006.01 78
18007.28 73
18008.55 59
18009.81 74
18011.08 79
18012.35 63
18013.62 66
18014.89 71
18016.15 61
18017.42 63
18018.69 58
18019.96 67
18021.23 67
18022.49 66
18023.76 71
18025.03 81
18026.30 55
18027.57 65
18028.84 57
18030.11 55
18031.37 72
18032.64 64
18033.91 70
18035.18 64
18036.45 65
18037.72 67
18038.99 73
18040.26 70
18041.53 72
18042.79 59
18044.06 74
18045.33 68
18046.60 82
18047.87 69
18049.14 68
18050.41 78
18051.68 65
18052.95 65
18054.22 71
18055.49 45
18056.76 82
18058.03 69
18059.30 48
18060.57 69
18061.84 59
18063.11 74
18064.38 75
18065.65 79
18066.92 83
18068.19 53
18069.46 58
18070.73 65
18072.00 71
18073.27 60
18074.54 64
18075.81 83
18077.08 79
18078.35 70
18079.62 56
18080.89 77
18082.16 75
18083.43 64
18084.70 57
18085.97 73
18087.24 99
18088.51 76
18089.78 68
18091.05 62
18092.32 67
18093.59 67
18094.87 80
18096.14 64
18097.41 57
18098.68 75
18099.95 66
18101.22 69
18102.49 56
18103.76 83
18105.03 76
18106.31 74
18107.58 74
18108.85 69
18110.12 68
18111.39 78
18112.66 64
18113.93 69
18115.21 76
18116.48 72
18117.75 86
18119.02 75
18120.29 57
18121.56 64
18122.84 71
18124.11 78
18125.38 76
18126.65 78
18127.92 70
18129.20 64
18130.47 60
18131.74 71
18133.01 74
18134.29 77
18135.56 56
18136.83 70
18138.10 73
18139.38 81
18140.65 60
18141.92 75
18143.19 67
18144.47 58
18145.74 57
18147.01 73
18148.28 85
18149.56 73
18150.83 59
18152.10 69
18153.38 78
18154.65 66
18155.92 60
18157.19 74
18158.47 72
18159.74 56
18161.01 77
18162.29 71
18163.56 59
18164.83 72
18166.11 69
18167.38 67
18168.65 60
18169.93 72
18171.20 76
18172.48 63
18173.75 67
18175.02 61
18176.30 75
18177.57 76
18178.84 72
18180.12 71
18181.39 67
18182.67 73
18183.94 71
18185.21 67
18186.49 66
18187.76 70
18189.04 50
18190.31 74
18191.59 75
18192.86 64
18194.13 79
18195.41 68
18196.68 65
18197.96 63
18199.23 62
18200.51 81
18201.78 65
18203.06 64
18204.33 57
18205.61 72
18206.88 72
18208.16 60
18209.43 70
18210.71 73
18211.98 73
18213.26 57
18214.53 70
18215.81 76
18217.08 55
18218.36 58
18219.63 57
18220.91 65
18222.18 54
18223.46 61
18224.73 66
18226.01 72
18227.28 82
18228.56 76
18229.84 55
18231.11 59
18232.39 71
18233.66 69
18234.94 81
18236.21 66
18237.49 73
18238.77 59
18240.04 77
18241.32 69
18242.59 82
18243.87 73
18245.15 53
18246.42 69
18247.70 67
18248.98 71
18250.25 64
18251.53 75
18252.81 75
18254.08 68
18255.36 76
18256.63 58
18257.91 75
18259.19 79
18260.46 64
18261.74 62
18263.02 69
18264.30 68
18265.57 72
18266.85 70
18268.13 60
18269.40 78
18270.68 64
18271.96 68
18273.23 70
18274.51 77
18275.79 83
18277.07 71
18278.34 67
18279.62 72
18280.90 58
18282.18 62
18283.45 61
18284.73 63
18286.01 66
18287.29 68
18288.56 64
18289.84 80
18291.12 70
18292.40 65
18293.68 71
18294.95 64
18296.23 78
18297.51 66
18298.79 62
18300.07 77
18301.34 59
18302.62 51
18303.90 69
18305.18 72
18306.46 66
18307.74 68
18309.01 70
18310.29 76
18311.57 63
18312.85 59
18314.13 72
18315.41 77
18316.69 76
18317.96 65
18319.24 71
18320.52 69
18321.80 55
18323.08 66
18324.36 49
18325.64 63
18326.92 67
18328.20 68
18329.47 74
18330.75 69
18332.03 71
18333.31 64
18334.59 70
18335.87 79
18337.15 75
18338.43 93
18339.71 81
18340.99 84
18342.27 60
18343.55 68
18344.83 73
18346.11 58
18347.39 63
18348.67 74
18349.95 63
18351.23 71
18352.51 72
18353.79 78
18355.07 82
18356.35 91
18357.63 72
18358.91 71
18360.19 67
18361.47 72
18362.75 77
18364.03 59
18365.31 60
18366.59 70
18367.87 65
18369.15 57
18370.43 53
18371.71 62
18372.99 92
18374.27 77
18375.55 88
18376.83 72
18378.12 72
18379.40 64
18380.68 75
18381.96 75
18383.24 58
18384.52 61
18385.80 76
18387.08 80
18388.36 59
18389.65 73
18390.93 75
18392.21 79
18393.49 71
18394.77 68
18396.05 63
18397.33 75
18398.62 68
18399.90 59
18401.18 67
18402.46 67
18403.74 70
18405.02 72
18406.31 82
18407.59 74
18408.87 68
18410.15 62
18411.43 77
18412.72 63
18414.00 51
18415.28 58
18416.56 67
18417.84 65
18419.13 79
18420.41 66
18421.69 71
18422.97 74
18424.26 65
18425.54 67
18426.82 57
18428.10 76
18429.39 84
18430.67 78
18431.95 78
18433.23 62
18434.52 59
18435.80 70
18437.08 58
18438.37 64
18439.65 70
18440.93 67
18442.22 62
18443.50 62
18444.78 74
18446.06 58
18447.35 70
18448.63 72
18449.91 84
18451.20 66
18452.48 62
18453.76 72
18455.05 65
18456.33 74
18457.62 67
18458.90 64
18460.18 81
18461.47 68
18462.75 73
18464.03 79
18465.32 71
18466.60 84
18467.89 70
18469.17 70
18470.45 64
18471.74 77
18473.02 78
18474.31 71
18475.59 67
18476.88 73
18478.16 67
18479.44 68
18480.73 57
18482.01 57
18483.30 68
18484.58 65
18485.87 63
18487.15 71
18488.44 61
18489.72 76
18491.01 67
18492.29 83
18493.58 73
18494.86 73
18496.15 82
18497.43 60
18498.72 67
18500.00 66
18501.29 73
18502.57 76
18503.86 60
18505.14 58
18506.43 66
18507.71 62
18509.00 80
18510.28 60
18511.57 70
18512.85 59
18514.14 53
18515.42 73
18516.71 63
18518.00 64
18519.28 68
18520.57 68
18521.85 61
18523.14 67
18524.43 64
18525.71 67
18527.00 68
18528.28 66
18529.57 51
18530.86 56
18532.14 57
18533.43 64
18534.71 60
18536.00 61
18537.29 69
18538.57 69
18539.86 68
18541.15 63
18542.43 62
18543.72 70
18545.01 70
18546.29 62
18547.58 63
18548.87 79
18550.15 63
18551.44 58
18552.73 59
18554.01 71
18555.30 55
18556.59 83
18557.88 71
18559.16 55
18560.45 59
18561.74 76
18563.02 67
18564.31 67
18565.60 59
18566.89 59
18568.17 63
18569.46 59
18570.75 66
18572.04 64
18573.32 55
18574.61 77
18575.90 72
18577.19 69
18578.48 69
18579.76 81
18581.05 83
18582.34 68
18583.63 79
18584.92 69
18586.20 62
18587.49 87
18588.78 61
18590.07 75
18591.36 69
18592.64 76
18593.93 61
18595.22 76
18596.51 77
18597.80 83
18599.09 72
18600.38 98
18601.66 88
18602.95 77
18604.24 69
18605.53 68
18606.82 69
18608.11 62
18609.40 73
18610.69 73
18611.98 72
18613.26 77
18614.55 78
18615.84 74
18617.13 90
18618.42 81
18619.71 66
18621.00 85
18622.29 69
18623.58 69
18624.87 70
18626.16 77
18627.45 76
18628.74 73
18630.03 65
18631.32 67
18632.61 69
18633.89 71
18635.18 74
18636.47 75
18637.76 80
18639.05 75
18640.34 80
18641.63 65
18642.92 67
18644.21 81
18645.50 80
18646.79 89
18648.09 56
18649.38 45
18650.67 76
18651.96 65
18653.25 62
18654.54 64
18655.83 72
18657.12 71
18658.41 59
18659.70 61
18660.99 60
18662.28 55
18663.57 72
18664.86 65
18666.15 68
18667.44 70
18668.74 58
18670.03 74
18671.32 60
18672.61 63
18673.90 57
18675.19 57
18676.48 55
18677.77 62
18679.06 69
18680.36 57
18681.65 55
18682.94 81
18684.23 60
18685.52 66
18686.81 54
18688.11 60
18689.40 68
18690.69 55
18691.98 62
18693.27 55
18694.56 60
18695.86 69
18697.15 62
18698.44 63
18699.73 51
18701.02 65
18702.32 66
18703.61 62
18704.90 53
18706.19 63
18707.48 52
18708.78 70
18710.07 67
18711.36 69
18712.65 60
18713.95 63
18715.24 60
18716.53 65
18717.83 61
18719.12 75
18720.41 55
18721.70 82
18723.00 77
18724.29 74
18725.58 68
18726.87 58
18728.17 56
18729.46 51
18730.75 59
18732.05 48
18733.34 54
18734.63 57
18735.93 77
18737.22 60
18738.51 56
18739.81 56
18741.10 66
18742.39 56
18743.69 59
18744.98 65
18746.27 72
18747.57 59
18748.86 72
18750.16 67
18751.45 59
18752.74 60
18754.04 54
18755.33 56
18756.63 65
18757.92 70
18759.21 52
18760.51 55
18761.80 59
18763.10 72
18764.39 57
18765.69 64
18766.98 70
18768.27 56
18769.57 68
18770.86 58
18772.16 74
18773.45 52
18774.75 51
18776.04 69
18777.34 45
18778.63 52
18779.93 58
18781.22 65
18782.52 65
18783.81 46
18785.11 50
18786.40 64
18787.70 69
18788.99 61
18790.29 74
18791.58 57
18792.88 60
18794.17 58
18795.47 67
18796.76 65
18798.06 53
18799.35 58
18800.65 64
18801.94 71
18803.24 59
18804.54 63
18805.83 58
18807.13 61
18808.42 68
18809.72 57
18811.01 67
18812.31 44
18813.61 61
18814.90 63
18816.20 74
18817.49 53
18818.79 51
18820.09 65
18821.38 70
18822.68 60
18823.98 59
18825.27 74
18826.57 52
18827.87 59
18829.16 78
18830.46 52
18831.75 45
18833.05 71
18834.35 66
18835.64 63
18836.94 63
18838.24 68
18839.54 67
18840.83 64
18842.13 51
18843.43 51
18844.72 53
18846.02 51
18847.32 63
18848.61 65
18849.91 50
18851.21 64
18852.51 62
18853.80 61
18855.10 65
18856.40 49
18857.70 66
18858.99 54
18860.29 67
18861.59 66
18862.89 68
18864.18 79
18865.48 70
18866.78 73
18868.08 71
18869.38 62
18870.67 48
18871.97 75
18873.27 54
18874.57 50
18875.87 55
18877.16 63
18878.46 44
18879.76 59
18881.06 59
18882.36 51
18883.66 52
18884.95 54
18886.25 72
18887.55 61
18888.85 63
18890.15 65
18891.45 56
18892.75 58
18894.04 60
18895.34 46
18896.64 68
18897.94 52
18899.24 48
18900.54 54
18901.84 51
18903.14 65
18904.44 60
18905.74 59
18907.03 55
18908.33 45
18909.63 55
18910.93 60
18912.23 58
18913.53 58
18914.83 55
18916.13 71
18917.43 57
18918.73 66
18920.03 82
18921.33 66
18922.63 64
18923.93 51
18925.23 62
18926.53 50
18927.83 45
18929.13 66
18930.43 63
18931.73 54
18933.03 59
18934.33 68
18935.63 65
18936.93 54
18938.23 52
18939.53 55
18940.83 46
18942.13 62
18943.43 59
18944.73 61
18946.03 56
18947.33 52
18948.63 56
18949.93 54
18951.23 64
18952.53 63
18953.84 69
18955.14 53
18956.44 69
18957.74 49
18959.04 62
18960.34 40
18961.64 65
18962.94 56
18964.24 63
18965.54 59
18966.85 55
18968.15 59
18969.45 61
18970.75 51
18972.05 64
18973.35 55
18974.65 53
18975.96 52
18977.26 51
18978.56 51
18979.86 55
18981.16 61
18982.46 65
18983.77 52
18985.07 52
18986.37 59
18987.67 52
18988.97 50
18990.28 47
18991.58 53
18992.88 55
18994.18 63
18995.49 53
18996.79 50
18998.09 70
18999.39 52
19000.69 64
19002.00 58
19003.30 62
19004.60 58
19005.90 53
19007.21 59
19008.51 56
19009.81 53
19011.12 59
19012.42 56
19013.72 53
19015.02 53
19016.33 55
19017.63 59
19018.93 58
19020.24 53
19021.54 62
19022.84 53
19024.15 57
19025.45 60
19026.75 57
19028.06 64
19029.36 54
19030.66 61
19031.97 54
19033.27 67
19034.57 64
19035.88 57
19037.18 67
19038.48 60
19039.79 63
19041.09 51
19042.40 63
19043.70 64
19045.00 55
19046.31 71
19047.61 61
19048.92 48
19050.22 56
19051.52 68
19052.83 54
19054.13 52
19055.44 60
19056.74 65
19058.05 52
19059.35 59
19060.65 52
19061.96 42
19063.26 55
19064.57 63
19065.87 65
19067.18 55
19068.48 55
19069.79 60
19071.09 63
19072.40 70
19073.70 33
19075.01 63
19076.31 64
19077.62 65
19078.92 56
19080.23 53
19081.53 63
19082.84 61
19084.14 60
19085.45 40
19086.75 60
19088.06 52
19089.36 68
19090.67 56
19091.98 63
19093.28 64
19094.59 67
19095.89 53
19097.20 55
19098.50 60
19099.81 66
19101.12 52
19102.42 55
19103.73 59
19105.03 56
19106.34 56
19107.65 56
19108.95 75
19110.26 63
19111.56 67
19112.87 51
19114.18 55
19115.48 66
19116.79 67
19118.10 57
19119.40 62
19120.71 75
19122.02 42
19123.32 63
19124.63 58
19125.94 51
19127.24 54
19128.55 62
19129.86 58
19131.16 43
19132.47 57
19133.78 57
19135.08 59
19136.39 48
19137.70 60
19139.01 61
19140.31 63
19141.62 44
19142.93 61
19144.23 53
19145.54 65
19146.85 74
19148.16 65
19149.46 68
19150.77 62
19152.08 55
19153.39 51
19154.69 59
19156.00 66
19157.31 67
19158.62 68
19159.93 52
19161.23 52
19162.54 62
19163.85 61
19165.16 62
19166.47 51
19167.77 53
19169.08 61
19170.39 58
19171.70 52
19173.01 57
19174.32 45
19175.62 53
19176.93 62
19178.24 58
19179.55 58
19180.86 52
19182.17 68
19183.48 52
19184.78 58
19186.09 55
19187.40 60
19188.71 62
19190.02 54
19191.33 53
19192.64 64
19193.95 53
19195.26 55
19196.56 60
19197.87 66
19199.18 59
19200.49 51
19201.80 43
19203.11 45
19204.42 63
19205.73 45
19207.04 71
19208.35 58
19209.66 54
19210.97 66
19212.28 55
19213.59 54
19214.90 72
19216.21 63
19217.52 56
19218.83 58
19220.14 55
19221.45 62
19222.76 53
19224.07 48
19225.38 44
19226.69 65
19228.00 68
19229.31 54
19230.62 65
19231.93 53
19233.24 53
19234.55 48
19235.86 62
19237.17 50
19238.48 58
19239.79 75
19241.10 48
19242.41 55
19243.72 64
19245.03 52
19246.35 60
19247.66 56
19248.97 68
19250.28 65
19251.59 56
19252.90 52
19254.21 62
19255.52 64
19256.83 63
19258.14 50
19259.46 54
19260.77 55
19262.08 49
19263.39 61
19264.70 56
19266.01 60
19267.32 55
19268.64 66
19269.95 57
19271.26 55
19272.57 51
19273.88 58
19275.20 51
19276.51 59
19277.82 38
19279.13 51
19280.44 58
19281.75 42
19283.07 45
19284.38 55
19285.69 60
19287.00 52
19288.32 56
19289.63 55
19290.94 58
19292.25 60
19293.57 60
19294.88 66
19296.19 61
19297.50 55
19298.82 56
19300.13 54
19301.44 54
19302.75 56
19304.07 56
19305.38 60
19306.69 67
19308.01 64
19309.32 74
19310.63 64
19311.94 57
19313.26 48
19314.57 66
19315.88 35
19317.20 47
19318.51 50
19319.82 51
19321.14 46
19322.45 50
19323.76 48
19325.08 52
19326.39 42
19327.70 54
19329.02 50
19330.33 59
19331.65 43
19332.96 63
19334.27 44
19335.59 42
19336.90 50
19338.22 52
19339.53 52
19340.84 38
19342.16 46
19343.47 61
19344.79 66
19346.10 46
19347.41 51
19348.73 46
19350.04 61
19351.36 49
19352.67 43
19353.99 61
19355.30 46
19356.62 60
19357.93 56
19359.25 54
19360.56 60
19361.87 54
19363.19 37
19364.50 57
19365.82 44
19367.13 66
19368.45 51
19369.76 51
19371.08 48
19372.39 51
19373.71 46
19375.02 55
19376.34 51
19377.66 52
19378.97 52
19380.29 51
19381.60 56
19382.92 52
19384.23 54
19385.55 57
19386.86 64
19388.18 48
19389.50 57
19390.81 60
19392.13 54
19393.44 48
19394.76 44
19396.07 50
19397.39 51
19398.71 61
19400.02 50
19401.34 58
19402.65 43
19403.97 48
19405.29 68
19406.60 48
19407.92 57
19409.24 52
19410.55 43
19411.87 59
19413.19 51
19414.50 52
19415.82 41
19417.14 49
19418.45 49
19419.77 62
19421.09 52
19422.40 53
19423.72 55
19425.04 51
19426.35 65
19427.67 66
19428.99 56
19430.30 61
19431.62 63
19432.94 51
19434.26 62
19435.57 47
19436.89 66
19438.21 61
19439.53 54
19440.84 53
19442.16 35
19443.48 54
19444.80 53
19446.11 52
19447.43 61
19448.75 68
19450.07 51
19451.38 41
19452.70 42
19454.02 50
19455.34 57
19456.66 64
19457.97 62
19459.29 60
19460.61 55
19461.93 51
19463.25 73
19464.57 49
19465.88 39
19467.20 40
19468.52 50
19469.84 63
19471.16 62
19472.48 41
19473.79 55
19475.11 52
19476.43 54
19477.75 41
19479.07 48
19480.39 66
19481.71 56
19483.03 51
19484.34 49
19485.66 54
19486.98 52
19488.30 56
19489.62 58
19490.94 48
19492.26 55
19493.58 54
19494.90 67
19496.22 54
19497.54 47
19498.86 52
19500.18 49
19501.50 63
19502.81 47
19504.13 55
19505.45 56
19506.77 53
19508.09 55
19509.41 43
19510.73 32
19512.05 62
19513.37 61
19514.69 54
19516.01 49
19517.33 42
19518.65 59
19519.97 53
19521.29 61
19522.61 52
19523.93 64
19525.25 53
19526.57 62
19527.89 64
19529.22 57
19530.54 48
19531.86 64
19533.18 55
19534.50 57
19535.82 48
19537.14 49
19538.46 68
19539.78 45
19541.10 60
19542.42 61
19543.74 65
19545.06 48
19546.39 58
19547.71 58
19549.03 42
19550.35 56
19551.67 58
19552.99 52
19554.31 50
19555.63 48
19556.96 56
19558.28 56
19559.60 53
19560.92 44
19562.24 68
19563.56 63
19564.88 38
19566.21 49
19567.53 56
19568.85 47
19570.17 52
19571.49 46
19572.82 54
19574.14 50
19575.46 55
19576.78 46
19578.10 54
19579.43 61
19580.75 36
19582.07 52
19583.39 46
19584.72 49
19586.04 45
19587.36 48
19588.68 50
19590.01 49
19591.33 40
19592.65 55
19593.97 55
19595.30 61
19596.62 51
19597.94 54
19599.26 41
19600.59 55
19601.91 56
19603.23 59
19604.56 56
19605.88 67
19607.20 60
19608.53 63
19609.85 53
19611.17 54
19612.49 60
19613.82 50
19615.14 52
19616.47 47
19617.79 64
19619.11 60
19620.44 56
19621.76 61
19623.08 66
19624.41 55
19625.73 53
19627.05 45
19628.38 56
19629.70 57
19631.03 55
19632.35 73
19633.67 45
19635.00 58
19636.32 62
19637.65 46
19638.97 53
19640.29 51
19641.62 44
19642.94 49
19644.27 50
19645.59 56
19646.92 56
19648.24 46
19649.57 60
19650.89 52
19652.21 53
19653.54 54
19654.86 62
19656.19 67
19657.51 45
19658.84 56
19660.16 65
19661.49 54
19662.81 53
19664.14 55
19665.46 67
19666.79 69
19668.11 62
19669.44 73
19670.76 57
19672.09 55
19673.41 55
19674.74 57
19676.07 63
19677.39 53
19678.72 49
19680.04 55
19681.37 51
19682.69 44
19684.02 52
19685.34 64
19686.67 53
19688.00 59
19689.32 65
19690.65 53
19691.97 59
19693.30 47
19694.63 60
19695.95 70
19697.28 58
19698.60 39
19699.93 62
19701.26 58
19702.58 48
19703.91 52
19705.24 52
19706.56 55
19707.89 37
19709.22 56
19710.54 54
19711.87 59
19713.20 57
19714.52 57
19715.85 63
19717.18 45
19718.50 56
19719.83 63
19721.16 57
19722.48 69
19723.81 57
19725.14 57
19726.47 60
19727.79 50
19729.12 66
19730.45 53
19731.77 59
19733.10 39
19734.43 68
19735.76 58
19737.08 67
19738.41 42
19739.74 68
19741.07 61
19742.39 52
19743.72 68
19745.05 57
19746.38 51
19747.71 44
19749.03 55
19750.36 55
19751.69 48
19753.02 57
19754.35 39
19755.67 60
19757.00 54
19758.33 62
19759.66 62
19760.99 55
19762.31 60
19763.64 53
19764.97 57
19766.30 59
19767.63 55
19768.96 63
19770.29 53
19771.61 52
19772.94 51
19774.27 48
19775.60 60
19776.93 53
19778.26 54
19779.59 61
19780.92 50
19782.25 56
19783.57 72
19784.90 65
19786.23 50
19787.56 51
19788.89 61
19790.22 46
19791.55 76
19792.88 51
19794.21 61
19795.54 56
19796.87 61
19798.20 39
19799.53 61
19800.86 53
19802.19 58
19803.52 76
19804.85 73
19806.18 52
19807.50 55
19808.83 71
19810.16 71
19811.49 55
19812.82 49
19814.15 46
19815.49 60
19816.82 59
19818.15 59
19819.48 60
19820.81 49
19822.14 46
19823.47 74
19824.80 54
19826.13 53
19827.46 60
19828.79 63
19830.12 65
19831.45 62
19832.78 58
19834.11 49
19835.44 52
19836.77 52
19838.10 66
19839.44 47
19840.77 58
19842.10 56
19843.43 61
19844.76 54
19846.09 48
19847.42 59
19848.75 54
19850.08 44
19851.42 53
19852.75 63
19854.08 63
19855.41 70
19856.74 47
19858.07 56
19859.40 52
19860.74 54
19862.07 68
19863.40 55
19864.73 65
19866.06 56
19867.40 63
19868.73 50
19870.06 47
19871.39 58
19872.72 56
19874.06 53
19875.39 60
19876.72 66
19878.05 57
19879.38 51
19880.72 56
19882.05 52
19883.38 62
19884.71 47
19886.05 54
19887.38 55
19888.71 47
19890.04 57
19891.38 52
19892.71 55
19894.04 48
19895.38 61
19896.71 52
19898.04 53
19899.37 47
19900.71 45
19902.04 55
19903.37 56
19904.71 53
19906.04 51
19907.37 55
19908.71 66
19910.04 56
19911.37 65
19912.71 63
19914.04 60
19915.37 60
19916.71 52
19918.04 47
19919.37 44
19920.71 54
19922.04 55
19923.37 67
19924.71 55
19926.04 60
19927.38 47
19928.71 54
19930.04 74
19931.38 63
19932.71 55
19934.05 64
19935.38 57
19936.71 54
19938.05 61
19939.38 44
19940.72 53
19942.05 63
19943.39 50
19944.72 50
19946.06 66
19947.39 52
19948.72 52
19950.06 69
19951.39 62
19952.73 59
19954.06 48
19955.40 61
19956.73 68
19958.07 57
19959.40 66
19960.74 54
19962.07 69
19963.41 62
19964.74 71
19966.08 73
19967.41 59
19968.75 64
19970.08 75
19971.42 58
19972.76 72
19974.09 42
19975.43 52
19976.76 62
19978.10 54
19979.43 56
19980.77 57
19982.10 60
19983.44 56
19984.78 78
19986.11 52
19987.45 61
19988.78 59
19990.12 54
19991.46 61
19992.79 66
19994.13 50
19995.46 60
19996.80 56
19998.14 65
19999.47 55
20000.81 56
20002.15 58
20003.48 53
20004.82 70
20006.16 66
20007.49 61
20008.83 59
20010.17 60
20011.50 59
20012.84 58
20014.18 65
20015.51 59
20016.85 59
20018.19 59
20019.52 54
20020.86 54
20022.20 55
20023.53 58
20024.87 51
20026.21 60
20027.55 57
20028.88 51
20030.22 73
20031.56 65
20032.90 65
20034.23 50
20035.57 56
20036.91 53
20038.25 62
20039.58 53
20040.92 59
20042.26 70
20043.60 57
20044.93 61
20046.27 69
20047.61 61
20048.95 58
20050.29 71
20051.62 54
20052.96 56
20054.30 61
20055.64 60
20056.98 60
20058.32 61
20059.65 53
20060.99 72
20062.33 63
20063.67 55
20065.01 66
20066.35 69
20067.68 63
20069.02 61
20070.36 76
20071.70 74
20073.04 62
20074.38 70
20075.72 70
20077.06 67
20078.40 75
20079.73 65
20081.07 68
20082.41 55
20083.75 67
20085.09 61
20086.43 69
20087.77 55
20089.11 65
20090.45 60
20091.79 53
20093.13 69
20094.47 63
20095.81 62
20097.15 59
20098.48 59
20099.82 56
20101.16 61
20102.50 56
20103.84 62
20105.18 74
20106.52 67
20107.86 50
20109.20 56
20110.54 58
20111.88 53
20113.22 61
20114.56 71
20115.90 52
20117.24 60
20118.58 69
20119.93 58
20121.27 55
20122.61 57
20123.95 53
20125.29 57
20126.63 81
20127.97 64
20129.31 62
20130.65 81
20131.99 67
20133.33 78
20134.67 69
20136.01 63
