# Supplementary material for: MALDI-TOF MS typing enables the classification of brewing yeasts of the genus Saccharomyces to major beer styles
Source: PLoS One. 2017 Aug 9;12(8):e0181694. doi: 10.1371/journal.pone.0181694 (PMC5549903; doi:10.1371/journal.pone.0181694)
Supplement: S8 File — The directory includes 90 raw files and was zipped to “.zip”; the folder has three strains with 30 spectra per strain; S1 Text explains the raw files with an example and Table 1 represents the yeast strains used within the experiment. (ZIP) [file pone.0181694.s011.zip › 22-24/30283-8J4-Lag-Lag-Lag-YPG-18h-E-E_2016-09-20_1_0_D7_1.dat]

1999.90 647
2000.32 678
2000.75 657
2001.17 722
2001.59 724
2002.01 699
2002.43 677
2002.86 684
2003.28 697
2003.70 723
2004.12 700
2004.54 676
2004.97 625
2005.39 587
2005.81 619
2006.23 641
2006.66 674
2007.08 638
2007.50 616
2007.92 714
2008.35 693
2008.77 617
2009.19 682
2009.61 646
2010.04 669
2010.46 681
2010.88 678
2011.31 658
2011.73 682
2012.15 645
2012.57 615
2013.00 647
2013.42 566
2013.84 607
2014.27 565
2014.69 617
2015.11 611
2015.54 598
2015.96 583
2016.38 639
2016.81 673
2017.23 633
2017.65 638
2018.08 643
2018.50 676
2018.93 653
2019.35 698
2019.77 674
2020.20 679
2020.62 668
2021.04 684
2021.47 679
2021.89 690
2022.32 704
2022.74 689
2023.17 696
2023.59 635
2024.01 669
2024.44 660
2024.86 675
2025.29 674
2025.71 644
2026.14 656
2026.56 645
2026.98 644
2027.41 655
2027.83 622
2028.26 591
2028.68 612
2029.11 600
2029.53 622
2029.96 616
2030.38 582
2030.81 595
2031.23 625
2031.66 615
2032.08 651
2032.51 574
2032.93 561
2033.36 625
2033.78 625
2034.21 619
2034.63 603
2035.06 603
2035.49 601
2035.91 642
2036.34 614
2036.76 560
2037.19 606
2037.61 651
2038.04 672
2038.47 620
2038.89 647
2039.32 680
2039.74 624
2040.17 631
2040.59 682
2041.02 699
2041.45 674
2041.87 690
2042.30 675
2042.73 657
2043.15 673
2043.58 649
2044.00 689
2044.43 665
2044.86 667
2045.28 652
2045.71 663
2046.14 648
2046.56 709
2046.99 704
2047.42 686
2047.84 666
2048.27 634
2048.70 642
2049.12 691
2049.55 696
2049.98 609
2050.40 624
2050.83 680
2051.26 683
2051.69 706
2052.11 676
2052.54 623
2052.97 668
2053.40 608
2053.82 593
2054.25 582
2054.68 727
2055.10 688
2055.53 683
2055.96 730
2056.39 729
2056.82 703
2057.24 713
2057.67 772
2058.10 768
2058.53 743
2058.95 730
2059.38 714
2059.81 763
2060.24 711
2060.67 678
2061.09 732
2061.52 742
2061.95 655
2062.38 735
2062.81 723
2063.24 732
2063.66 718
2064.09 776
2064.52 833
2064.95 813
2065.38 830
2065.81 883
2066.24 823
2066.66 856
2067.09 864
2067.52 823
2067.95 821
2068.38 746
2068.81 734
2069.24 736
2069.67 742
2070.10 729
2070.52 690
2070.95 686
2071.38 686
2071.81 661
2072.24 683
2072.67 670
2073.10 637
2073.53 628
2073.96 665
2074.39 670
2074.82 647
2075.25 682
2075.68 681
2076.11 688
2076.54 686
2076.97 727
2077.40 759
2077.83 751
2078.26 716
2078.69 707
2079.12 705
2079.55 695
2079.98 715
2080.41 729
2080.84 674
2081.27 712
2081.70 703
2082.13 723
2082.56 700
2082.99 659
2083.42 682
2083.85 684
2084.28 661
2084.71 603
2085.14 686
2085.57 685
2086.00 678
2086.43 663
2086.86 637
2087.29 633
2087.73 629
2088.16 612
2088.59 635
2089.02 622
2089.45 643
2089.88 628
2090.31 584
2090.74 665
2091.17 633
2091.61 687
2092.04 673
2092.47 667
2092.90 612
2093.33 657
2093.76 700
2094.19 673
2094.63 676
2095.06 637
2095.49 641
2095.92 627
2096.35 617
2096.78 628
2097.22 661
2097.65 627
2098.08 632
2098.51 619
2098.94 613
2099.38 620
2099.81 611
2100.24 558
2100.67 647
2101.11 635
2101.54 603
2101.97 626
2102.40 637
2102.83 627
2103.27 620
2103.70 647
2104.13 651
2104.56 657
2105.00 631
2105.43 652
2105.86 666
2106.30 681
2106.73 678
2107.16 654
2107.59 668
2108.03 616
2108.46 599
2108.89 647
2109.33 635
2109.76 667
2110.19 646
2110.63 654
2111.06 639
2111.49 589
2111.93 643
2112.36 644
2112.79 648
2113.23 590
2113.66 678
2114.09 663
2114.53 651
2114.96 669
2115.40 651
2115.83 635
2116.26 600
2116.70 610
2117.13 655
2117.56 695
2118.00 656
2118.43 715
2118.87 671
2119.30 652
2119.73 608
2120.17 602
2120.60 624
2121.04 673
2121.47 587
2121.91 612
2122.34 658
2122.78 610
2123.21 586
2123.64 703
2124.08 690
2124.51 702
2124.95 603
2125.38 634
2125.82 643
2126.25 637
2126.69 694
2127.12 686
2127.56 660
2127.99 699
2128.43 681
2128.86 705
2129.30 668
2129.73 726
2130.17 728
2130.60 751
2131.04 736
2131.47 697
2131.91 755
2132.35 746
2132.78 756
2133.22 714
2133.65 732
2134.09 696
2134.52 669
2134.96 664
2135.40 695
2135.83 690
2136.27 638
2136.70 618
2137.14 633
2137.57 658
2138.01 637
2138.45 631
2138.88 621
2139.32 635
2139.76 667
2140.19 643
2140.63 675
2141.06 681
2141.50 680
2141.94 627
2142.37 648
2142.81 633
2143.25 654
2143.68 595
2144.12 572
2144.56 610
2144.99 652
2145.43 642
2145.87 661
2146.30 637
2146.74 679
2147.18 670
2147.62 664
2148.05 641
2148.49 726
2148.93 785
2149.36 790
2149.80 791
2150.24 865
2150.68 848
2151.11 915
2151.55 840
2151.99 799
2152.43 768
2152.86 812
2153.30 791
2153.74 781
2154.18 753
2154.61 758
2155.05 724
2155.49 690
2155.93 742
2156.37 684
2156.80 659
2157.24 699
2157.68 685
2158.12 652
2158.56 669
2158.99 687
2159.43 667
2159.87 651
2160.31 670
2160.75 670
2161.19 701
2161.62 710
2162.06 702
2162.50 629
2162.94 677
2163.38 734
2163.82 739
2164.26 721
2164.69 692
2165.13 683
2165.57 700
2166.01 738
2166.45 742
2166.89 828
2167.33 780
2167.77 794
2168.21 790
2168.65 809
2169.08 801
2169.52 744
2169.96 764
2170.40 755
2170.84 765
2171.28 728
2171.72 786
2172.16 745
2172.60 718
2173.04 755
2173.48 837
2173.92 806
2174.36 789
2174.80 799
2175.24 803
2175.68 779
2176.12 827
2176.56 796
2177.00 764
2177.44 762
2177.88 754
2178.32 742
2178.76 766
2179.20 717
2179.64 753
2180.08 716
2180.52 765
2180.96 774
2181.40 720
2181.84 759
2182.28 786
2182.72 713
2183.16 694
2183.60 674
2184.04 674
2184.48 724
2184.93 714
2185.37 671
2185.81 666
2186.25 662
2186.69 649
2187.13 702
2187.57 731
2188.01 705
2188.45 736
2188.89 753
2189.34 772
2189.78 710
2190.22 706
2190.66 752
2191.10 719
2191.54 773
2191.98 745
2192.43 714
2192.87 761
2193.31 734
2193.75 728
2194.19 703
2194.63 758
2195.08 786
2195.52 805
2195.96 742
2196.40 768
2196.84 791
2197.29 783
2197.73 800
2198.17 736
2198.61 744
2199.06 805
2199.50 718
2199.94 674
2200.38 673
2200.82 683
2201.27 683
2201.71 706
2202.15 706
2202.59 693
2203.04 697
2203.48 689
2203.92 675
2204.37 706
2204.81 689
2205.25 710
2205.69 743
2206.14 776
2206.58 694
2207.02 743
2207.47 766
2207.91 783
2208.35 761
2208.80 732
2209.24 713
2209.68 757
2210.13 764
2210.57 812
2211.01 767
2211.46 755
2211.90 746
2212.34 755
2212.79 731
2213.23 750
2213.67 768
2214.12 788
2214.56 745
2215.01 740
2215.45 730
2215.89 727
2216.34 727
2216.78 678
2217.23 731
2217.67 711
2218.11 748
2218.56 667
2219.00 708
2219.45 675
2219.89 670
2220.34 729
2220.78 704
2221.22 708
2221.67 715
2222.11 761
2222.56 735
2223.00 757
2223.45 712
2223.89 688
2224.34 698
2224.78 732
2225.23 747
2225.67 748
2226.12 762
2226.56 757
2227.01 740
2227.45 745
2227.90 751
2228.34 770
2228.79 755
2229.23 793
2229.68 750
2230.12 759
2230.57 795
2231.01 813
2231.46 819
2231.90 837
2232.35 832
2232.80 773
2233.24 787
2233.69 823
2234.13 834
2234.58 857
2235.02 799
2235.47 774
2235.92 727
2236.36 749
2236.81 802
2237.25 861
2237.70 795
2238.15 763
2238.59 753
2239.04 767
2239.49 728
2239.93 712
2240.38 727
2240.82 722
2241.27 704
2241.72 692
2242.16 684
2242.61 684
2243.06 711
2243.50 683
2243.95 684
2244.40 666
2244.84 659
2245.29 672
2245.74 708
2246.19 670
2246.63 667
2247.08 636
2247.53 682
2247.97 672
2248.42 723
2248.87 713
2249.32 677
2249.76 675
2250.21 728
2250.66 714
2251.10 694
2251.55 665
2252.00 651
2252.45 707
2252.89 702
2253.34 702
2253.79 681
2254.24 649
2254.69 671
2255.13 719
2255.58 659
2256.03 627
2256.48 666
2256.93 656
2257.37 654
2257.82 630
2258.27 649
2258.72 693
2259.17 662
2259.61 668
2260.06 660
2260.51 627
2260.96 693
2261.41 664
2261.86 713
2262.31 647
2262.75 661
2263.20 669
2263.65 667
2264.10 672
2264.55 715
2265.00 704
2265.45 750
2265.90 714
2266.34 730
2266.79 744
2267.24 747
2267.69 713
2268.14 718
2268.59 759
2269.04 758
2269.49 761
2269.94 806
2270.39 866
2270.84 789
2271.29 729
2271.74 816
2272.18 848
2272.63 840
2273.08 836
2273.53 835
2273.98 812
2274.43 885
2274.88 942
2275.33 963
2275.78 1012
2276.23 1061
2276.68 1113
2277.13 1069
2277.58 1073
2278.03 1146
2278.48 1143
2278.93 1106
2279.38 1036
2279.83 1021
2280.28 993
2280.73 943
2281.19 851
2281.64 837
2282.09 819
2282.54 789
2282.99 806
2283.44 776
2283.89 759
2284.34 746
2284.79 737
2285.24 756
2285.69 716
2286.14 747
2286.59 739
2287.04 711
2287.50 708
2287.95 743
2288.40 817
2288.85 838
2289.30 836
2289.75 873
2290.20 928
2290.65 954
2291.11 909
2291.56 1007
2292.01 1066
2292.46 1019
2292.91 1043
2293.36 1091
2293.82 1089
2294.27 983
2294.72 955
2295.17 976
2295.62 952
2296.07 879
2296.53 844
2296.98 864
2297.43 817
2297.88 840
2298.33 814
2298.79 767
2299.24 765
2299.69 690
2300.14 704
2300.60 718
2301.05 700
2301.50 672
2301.95 676
2302.41 698
2302.86 667
2303.31 684
2303.76 680
2304.22 686
2304.67 674
2305.12 639
2305.57 680
2306.03 693
2306.48 690
2306.93 712
2307.39 739
2307.84 733
2308.29 743
2308.75 716
2309.20 755
2309.65 760
2310.11 781
2310.56 756
2311.01 781
2311.47 823
2311.92 806
2312.37 797
2312.83 793
2313.28 827
2313.73 775
2314.19 749
2314.64 773
2315.09 816
2315.55 754
2316.00 793
2316.46 753
2316.91 789
2317.36 760
2317.82 730
2318.27 782
2318.73 818
2319.18 772
2319.63 784
2320.09 766
2320.54 765
2321.00 767
2321.45 772
2321.91 830
2322.36 843
2322.82 881
2323.27 827
2323.72 878
2324.18 897
2324.63 933
2325.09 980
2325.54 991
2326.00 1110
2326.45 1012
2326.91 939
2327.36 994
2327.82 1041
2328.27 941
2328.73 877
2329.18 816
2329.64 757
2330.09 797
2330.55 866
2331.00 804
2331.46 793
2331.92 730
2332.37 758
2332.83 727
2333.28 678
2333.74 714
2334.19 711
2334.65 721
2335.10 759
2335.56 696
2336.02 759
2336.47 673
2336.93 680
2337.38 713
2337.84 714
2338.30 704
2338.75 715
2339.21 771
2339.66 683
2340.12 653
2340.58 713
2341.03 710
2341.49 730
2341.95 707
2342.40 684
2342.86 692
2343.32 701
2343.77 712
2344.23 672
2344.68 695
2345.14 708
2345.60 722
2346.06 711
2346.51 734
2346.97 701
2347.43 701
2347.88 782
2348.34 760
2348.80 732
2349.25 747
2349.71 698
2350.17 678
2350.63 743
2351.08 727
2351.54 746
2352.00 745
2352.46 713
2352.91 747
2353.37 739
2353.83 767
2354.29 756
2354.74 679
2355.20 732
2355.66 735
2356.12 684
2356.57 695
2357.03 702
2357.49 689
2357.95 732
2358.41 635
2358.86 660
2359.32 690
2359.78 685
2360.24 771
2360.70 736
2361.15 746
2361.61 777
2362.07 803
2362.53 734
2362.99 762
2363.45 776
2363.91 715
2364.36 725
2364.82 709
2365.28 732
2365.74 792
2366.20 797
2366.66 787
2367.12 748
2367.57 814
2368.03 786
2368.49 803
2368.95 766
2369.41 733
2369.87 721
2370.33 718
2370.79 746
2371.25 747
2371.71 752
2372.17 727
2372.63 683
2373.09 709
2373.54 723
2374.00 744
2374.46 720
2374.92 746
2375.38 822
2375.84 794
2376.30 800
2376.76 788
2377.22 777
2377.68 764
2378.14 750
2378.60 727
2379.06 709
2379.52 689
2379.98 698
2380.44 747
2380.90 762
2381.36 718
2381.82 701
2382.28 736
2382.74 759
2383.20 742
2383.66 690
2384.12 740
2384.59 724
2385.05 705
2385.51 785
2385.97 756
2386.43 730
2386.89 701
2387.35 700
2387.81 714
2388.27 704
2388.73 679
2389.19 719
2389.65 747
2390.12 726
2390.58 708
2391.04 706
2391.50 736
2391.96 754
2392.42 772
2392.88 748
2393.34 732
2393.81 732
2394.27 723
2394.73 722
2395.19 725
2395.65 752
2396.11 746
2396.57 699
2397.04 719
2397.50 702
2397.96 738
2398.42 716
2398.88 708
2399.35 726
2399.81 705
2400.27 741
2400.73 729
2401.19 738
2401.66 713
2402.12 709
2402.58 701
2403.04 688
2403.51 737
2403.97 712
2404.43 757
2404.89 748
2405.36 734
2405.82 723
2406.28 701
2406.74 756
2407.21 734
2407.67 697
2408.13 733
2408.59 723
2409.06 711
2409.52 741
2409.98 689
2410.45 676
2410.91 661
2411.37 620
2411.84 691
2412.30 679
2412.76 719
2413.23 655
2413.69 700
2414.15 707
2414.62 686
2415.08 706
2415.54 653
2416.01 692
2416.47 682
2416.93 675
2417.40 701
2417.86 664
2418.32 693
2418.79 752
2419.25 737
2419.72 692
2420.18 741
2420.64 672
2421.11 680
2421.57 677
2422.04 731
2422.50 749
2422.96 704
2423.43 701
2423.89 725
2424.36 734
2424.82 724
2425.29 704
2425.75 740
2426.22 777
2426.68 771
2427.15 745
2427.61 670
2428.07 678
2428.54 717
2429.00 685
2429.47 731
2429.93 710
2430.40 728
2430.86 692
2431.33 634
2431.79 676
2432.26 716
2432.72 663
2433.19 658
2433.65 699
2434.12 687
2434.59 671
2435.05 667
2435.52 698
2435.98 676
2436.45 707
2436.91 657
2437.38 727
2437.84 687
2438.31 699
2438.78 695
2439.24 721
2439.71 730
2440.17 714
2440.64 672
2441.10 713
2441.57 716
2442.04 701
2442.50 664
2442.97 707
2443.44 721
2443.90 709
2444.37 718
2444.83 693
2445.30 695
2445.77 739
2446.23 702
2446.70 684
2447.17 725
2447.63 698
2448.10 706
2448.57 677
2449.03 667
2449.50 656
2449.97 675
2450.43 694
2450.90 722
2451.37 720
2451.83 710
2452.30 648
2452.77 639
2453.24 655
2453.70 677
2454.17 674
2454.64 690
2455.10 685
2455.57 682
2456.04 726
2456.51 735
2456.97 680
2457.44 687
2457.91 649
2458.38 645
2458.84 675
2459.31 665
2459.78 697
2460.25 688
2460.72 704
2461.18 737
2461.65 703
2462.12 686
2462.59 704
2463.06 702
2463.52 657
2463.99 664
2464.46 658
2464.93 673
2465.40 671
2465.86 651
2466.33 671
2466.80 649
2467.27 657
2467.74 638
2468.21 678
2468.68 655
2469.14 676
2469.61 674
2470.08 676
2470.55 717
2471.02 679
2471.49 678
2471.96 664
2472.43 710
2472.90 675
2473.36 652
2473.83 696
2474.30 713
2474.77 713
2475.24 671
2475.71 683
2476.18 668
2476.65 717
2477.12 714
2477.59 714
2478.06 684
2478.53 657
2479.00 661
2479.47 682
2479.94 689
2480.41 680
2480.87 652
2481.34 664
2481.81 673
2482.28 668
2482.75 653
2483.22 661
2483.69 648
2484.16 635
2484.63 683
2485.10 679
2485.57 710
2486.05 728
2486.52 707
2486.99 723
2487.46 759
2487.93 759
2488.40 762
2488.87 752
2489.34 772
2489.81 778
2490.28 751
2490.75 777
2491.22 804
2491.69 773
2492.16 772
2492.63 805
2493.10 764
2493.58 752
2494.05 726
2494.52 687
2494.99 702
2495.46 744
2495.93 718
2496.40 755
2496.87 676
2497.34 765
2497.82 798
2498.29 733
2498.76 742
2499.23 688
2499.70 683
2500.17 684
2500.64 738
2501.12 709
2501.59 699
2502.06 752
2502.53 736
2503.00 686
2503.48 734
2503.95 718
2504.42 748
2504.89 751
2505.36 739
2505.84 725
2506.31 696
2506.78 710
2507.25 720
2507.72 757
2508.20 719
2508.67 728
2509.14 674
2509.61 755
2510.09 753
2510.56 813
2511.03 811
2511.50 854
2511.98 845
2512.45 930
2512.92 901
2513.40 922
2513.87 940
2514.34 916
2514.81 919
2515.29 871
2515.76 865
2516.23 832
2516.71 820
2517.18 872
2517.65 868
2518.13 834
2518.60 853
2519.07 893
2519.55 838
2520.02 785
2520.49 798
2520.97 798
2521.44 792
2521.91 818
2522.39 766
2522.86 734
2523.34 732
2523.81 813
2524.28 773
2524.76 786
2525.23 759
2525.70 807
2526.18 792
2526.65 798
2527.13 811
2527.60 811
2528.08 898
2528.55 905
2529.02 865
2529.50 847
2529.97 816
2530.45 851
2530.92 815
2531.40 777
2531.87 800
2532.34 822
2532.82 845
2533.29 799
2533.77 799
2534.24 807
2534.72 846
2535.19 784
2535.67 757
2536.14 775
2536.62 790
2537.09 801
2537.57 772
2538.04 794
2538.52 769
2538.99 784
2539.47 810
2539.94 828
2540.42 808
2540.90 873
2541.37 815
2541.85 812
2542.32 827
2542.80 815
2543.27 821
2543.75 829
2544.22 793
2544.70 825
2545.18 784
2545.65 806
2546.13 823
2546.60 783
2547.08 829
2547.56 856
2548.03 912
2548.51 872
2548.98 898
2549.46 883
2549.94 917
2550.41 908
2550.89 912
2551.37 926
2551.84 935
2552.32 978
2552.80 898
2553.27 845
2553.75 831
2554.23 847
2554.70 811
2555.18 799
2555.66 745
2556.13 805
2556.61 809
2557.09 822
2557.56 770
2558.04 806
2558.52 777
2558.99 736
2559.47 802
2559.95 730
2560.43 735
2560.90 751
2561.38 691
2561.86 753
2562.33 775
2562.81 737
2563.29 697
2563.77 710
2564.25 715
2564.72 687
2565.20 696
2565.68 663
2566.16 747
2566.63 720
2567.11 720
2567.59 693
2568.07 723
2568.55 732
2569.02 738
2569.50 740
2569.98 690
2570.46 665
2570.94 725
2571.41 718
2571.89 684
2572.37 656
2572.85 757
2573.33 749
2573.81 731
2574.28 740
2574.76 740
2575.24 673
2575.72 684
2576.20 687
2576.68 701
2577.16 664
2577.64 753
2578.11 719
2578.59 737
2579.07 733
2579.55 743
2580.03 709
2580.51 760
2580.99 762
2581.47 765
2581.95 743
2582.43 724
2582.91 714
2583.39 667
2583.86 725
2584.34 718
2584.82 694
2585.30 644
2585.78 676
2586.26 728
2586.74 708
2587.22 679
2587.70 686
2588.18 686
2588.66 726
2589.14 701
2589.62 701
2590.10 718
2590.58 686
2591.06 743
2591.54 719
2592.02 761
2592.50 770
2592.98 770
2593.46 755
2593.94 700
2594.42 720
2594.90 729
2595.38 664
2595.86 685
2596.35 686
2596.83 683
2597.31 703
2597.79 690
2598.27 699
2598.75 662
2599.23 662
2599.71 646
2600.19 662
2600.67 628
2601.15 602
2601.63 628
2602.12 677
2602.60 634
2603.08 600
2603.56 616
2604.04 657
2604.52 641
2605.00 637
2605.48 688
2605.97 707
2606.45 710
2606.93 688
2607.41 704
2607.89 705
2608.37 737
2608.86 723
2609.34 668
2609.82 675
2610.30 738
2610.78 768
2611.26 709
2611.75 707
2612.23 727
2612.71 755
2613.19 727
2613.68 743
2614.16 703
2614.64 705
2615.12 699
2615.60 676
2616.09 651
2616.57 695
2617.05 698
2617.53 715
2618.02 733
2618.50 647
2618.98 654
2619.46 693
2619.95 721
2620.43 722
2620.91 730
2621.40 651
2621.88 686
2622.36 680
2622.85 663
2623.33 695
2623.81 669
2624.29 648
2624.78 697
2625.26 680
2625.74 675
2626.23 672
2626.71 664
2627.19 709
2627.68 737
2628.16 699
2628.64 688
2629.13 709
2629.61 778
2630.10 766
2630.58 726
2631.06 725
2631.55 698
2632.03 727
2632.51 748
2633.00 700
2633.48 764
2633.97 759
2634.45 707
2634.94 734
2635.42 727
2635.90 733
2636.39 694
2636.87 716
2637.36 751
2637.84 694
2638.33 714
2638.81 737
2639.29 733
2639.78 677
2640.26 709
2640.75 695
2641.23 750
2641.72 684
2642.20 702
2642.69 683
2643.17 668
2643.66 737
2644.14 667
2644.63 657
2645.11 616
2645.60 694
2646.08 692
2646.57 680
2647.05 628
2647.54 674
2648.02 744
2648.51 708
2648.99 727
2649.48 778
2649.97 719
2650.45 753
2650.94 781
2651.42 746
2651.91 745
2652.39 732
2652.88 738
2653.37 771
2653.85 749
2654.34 726
2654.82 735
2655.31 703
2655.80 748
2656.28 693
2656.77 688
2657.25 712
2657.74 707
2658.23 698
2658.71 733
2659.20 701
2659.69 663
2660.17 691
2660.66 704
2661.14 740
2661.63 714
2662.12 722
2662.60 731
2663.09 665
2663.58 668
2664.06 705
2664.55 698
2665.04 709
2665.53 700
2666.01 669
2666.50 720
2666.99 752
2667.47 762
2667.96 711
2668.45 678
2668.94 715
2669.42 733
2669.91 728
2670.40 750
2670.88 752
2671.37 752
2671.86 782
2672.35 799
2672.83 792
2673.32 840
2673.81 867
2674.30 845
2674.79 829
2675.27 851
2675.76 849
2676.25 812
2676.74 865
2677.23 855
2677.71 809
2678.20 817
2678.69 773
2679.18 711
2679.67 703
2680.15 726
2680.64 731
2681.13 734
2681.62 690
2682.11 714
2682.60 713
2683.08 700
2683.57 693
2684.06 714
2684.55 687
2685.04 707
2685.53 725
2686.02 689
2686.51 763
2686.99 741
2687.48 706
2687.97 707
2688.46 717
2688.95 715
2689.44 738
2689.93 706
2690.42 697
2690.91 686
2691.40 778
2691.89 765
2692.38 772
2692.87 770
2693.35 742
2693.84 742
2694.33 736
2694.82 790
2695.31 742
2695.80 770
2696.29 775
2696.78 740
2697.27 703
2697.76 718
2698.25 754
2698.74 772
2699.23 726
2699.72 726
2700.21 700
2700.70 730
2701.19 802
2701.68 752
2702.17 706
2702.66 754
2703.15 785
2703.64 774
2704.13 708
2704.62 690
2705.12 764
2705.61 743
2706.10 718
2706.59 733
2707.08 767
2707.57 782
2708.06 666
2708.55 705
2709.04 664
2709.53 663
2710.02 676
2710.51 741
2711.01 767
2711.50 693
2711.99 726
2712.48 769
2712.97 683
2713.46 654
2713.95 678
2714.44 698
2714.94 694
2715.43 657
2715.92 681
2716.41 713
2716.90 663
2717.39 689
2717.89 708
2718.38 695
2718.87 720
2719.36 708
2719.85 731
2720.34 747
2720.84 735
2721.33 734
2721.82 753
2722.31 762
2722.80 783
2723.30 790
2723.79 777
2724.28 766
2724.77 720
2725.27 751
2725.76 742
2726.25 731
2726.74 725
2727.24 749
2727.73 768
2728.22 716
2728.71 684
2729.21 701
2729.70 667
2730.19 712
2730.69 738
2731.18 708
2731.67 759
2732.16 736
2732.66 734
2733.15 771
2733.64 718
2734.14 737
2734.63 728
2735.12 702
2735.62 727
2736.11 708
2736.60 691
2737.10 701
2737.59 745
2738.08 735
2738.58 754
2739.07 773
2739.56 829
2740.06 856
2740.55 809
2741.05 755
2741.54 776
2742.03 781
2742.53 742
2743.02 726
2743.52 722
2744.01 748
2744.50 736
2745.00 706
2745.49 717
2745.99 779
2746.48 780
2746.97 736
2747.47 782
2747.96 784
2748.46 794
2748.95 776
2749.45 815
2749.94 763
2750.44 739
2750.93 788
2751.43 714
2751.92 721
2752.42 684
2752.91 686
2753.41 749
2753.90 746
2754.40 701
2754.89 752
2755.39 742
2755.88 764
2756.38 746
2756.87 799
2757.37 721
2757.86 714
2758.36 718
2758.85 706
2759.35 722
2759.84 701
2760.34 752
2760.83 730
2761.33 755
2761.83 758
2762.32 811
2762.82 767
2763.31 716
2763.81 737
2764.30 741
2764.80 664
2765.30 716
2765.79 731
2766.29 772
2766.78 747
2767.28 741
2767.78 744
2768.27 713
2768.77 753
2769.27 692
2769.76 666
2770.26 710
2770.76 732
2771.25 809
2771.75 754
2772.24 687
2772.74 720
2773.24 701
2773.73 771
2774.23 741
2774.73 771
2775.23 766
2775.72 755
2776.22 765
2776.72 781
2777.21 803
2777.71 758
2778.21 749
2778.70 798
2779.20 811
2779.70 779
2780.20 813
2780.69 803
2781.19 781
2781.69 719
2782.19 752
2782.68 742
2783.18 732
2783.68 717
2784.18 708
2784.67 683
2785.17 676
2785.67 704
2786.17 736
2786.67 739
2787.16 715
2787.66 707
2788.16 714
2788.66 733
2789.16 692
2789.65 707
2790.15 726
2790.65 668
2791.15 672
2791.65 755
2792.15 719
2792.64 738
2793.14 729
2793.64 689
2794.14 713
2794.64 691
2795.14 716
2795.64 681
2796.13 747
2796.63 723
2797.13 704
2797.63 762
2798.13 752
2798.63 712
2799.13 785
2799.63 726
2800.13 783
2800.62 747
2801.12 732
2801.62 726
2802.12 680
2802.62 714
2803.12 725
2803.62 702
2804.12 634
2804.62 688
2805.12 703
2805.62 664
2806.12 695
2806.62 720
2807.12 705
2807.62 701
2808.12 710
2808.62 730
2809.12 732
2809.62 738
2810.12 822
2810.62 774
2811.12 773
2811.62 731
2812.12 781
2812.62 722
2813.12 774
2813.62 745
2814.12 763
2814.62 777
2815.12 747
2815.62 711
2816.12 759
2816.62 733
2817.12 760
2817.62 759
2818.12 767
2818.62 756
2819.12 713
2819.63 731
2820.13 706
2820.63 689
2821.13 715
2821.63 757
2822.13 711
2822.63 706
2823.13 696
2823.63 693
2824.13 727
2824.64 739
2825.14 759
2825.64 663
2826.14 672
2826.64 709
2827.14 723
2827.64 709
2828.15 742
2828.65 705
2829.15 739
2829.65 677
2830.15 683
2830.65 729
2831.16 789
2831.66 749
2832.16 706
2832.66 717
2833.16 703
2833.67 681
2834.17 737
2834.67 771
2835.17 809
2835.68 755
2836.18 673
2836.68 726
2837.18 721
2837.68 757
2838.19 741
2838.69 686
2839.19 739
2839.70 716
2840.20 722
2840.70 708
2841.20 737
2841.71 723
2842.21 727
2842.71 744
2843.21 750
2843.72 739
2844.22 747
2844.72 732
2845.23 745
2845.73 819
2846.23 793
2846.74 797
2847.24 762
2847.74 787
2848.25 788
2848.75 790
2849.25 805
2849.76 810
2850.26 785
2850.76 773
2851.27 820
2851.77 841
2852.28 777
2852.78 734
2853.28 752
2853.79 746
2854.29 709
2854.79 731
2855.30 783
2855.80 751
2856.31 745
2856.81 734
2857.31 718
2857.82 730
2858.32 708
2858.83 659
2859.33 728
2859.84 754
2860.34 783
2860.85 801
2861.35 737
2861.85 786
2862.36 756
2862.86 714
2863.37 749
2863.87 753
2864.38 712
2864.88 741
2865.39 777
2865.89 773
2866.40 741
2866.90 741
2867.41 744
2867.91 739
2868.42 746
2868.92 769
2869.43 769
2869.93 815
2870.44 813
2870.94 802
2871.45 810
2871.96 802
2872.46 861
2872.97 815
2873.47 788
2873.98 846
2874.48 865
2874.99 784
2875.49 803
2876.00 832
2876.51 825
2877.01 752
2877.52 811
2878.02 804
2878.53 806
2879.04 812
2879.54 735
2880.05 776
2880.55 850
2881.06 820
2881.57 778
2882.07 767
2882.58 770
2883.09 779
2883.59 783
2884.10 821
2884.61 827
2885.11 806
2885.62 843
2886.13 838
2886.63 863
2887.14 883
2887.65 947
2888.15 873
2888.66 961
2889.17 903
2889.67 912
2890.18 870
2890.69 879
2891.20 877
2891.70 950
2892.21 906
2892.72 944
2893.22 917
2893.73 873
2894.24 856
2894.75 912
2895.25 945
2895.76 950
2896.27 907
2896.78 1034
2897.29 1028
2897.79 974
2898.30 1029
2898.81 1022
2899.32 1003
2899.82 957
2900.33 937
2900.84 931
2901.35 943
2901.86 932
2902.36 877
2902.87 858
2903.38 874
2903.89 838
2904.40 858
2904.91 836
2905.41 843
2905.92 810
2906.43 889
2906.94 846
2907.45 796
2907.96 811
2908.47 797
2908.97 824
2909.48 744
2909.99 792
2910.50 839
2911.01 771
2911.52 785
2912.03 769
2912.54 816
2913.05 741
2913.55 772
2914.06 734
2914.57 723
2915.08 714
2915.59 749
2916.10 783
2916.61 756
2917.12 813
2917.63 791
2918.14 808
2918.65 809
2919.16 774
2919.67 812
2920.18 802
2920.69 857
2921.20 797
2921.71 749
2922.22 802
2922.73 761
2923.24 787
2923.75 777
2924.26 764
2924.77 816
2925.28 792
2925.79 755
2926.30 768
2926.81 795
2927.32 735
2927.83 790
2928.34 823
2928.85 775
2929.36 754
2929.87 766
2930.38 770
2930.89 735
2931.40 731
2931.91 730
2932.42 729
2932.93 708
2933.45 698
2933.96 696
2934.47 798
2934.98 818
2935.49 780
2936.00 756
2936.51 822
2937.02 805
2937.53 838
2938.04 868
2938.56 846
2939.07 828
2939.58 857
2940.09 819
2940.60 805
2941.11 870
2941.62 911
2942.14 907
2942.65 854
2943.16 906
2943.67 855
2944.18 830
2944.70 828
2945.21 814
2945.72 756
2946.23 797
2946.74 835
2947.26 814
2947.77 784
2948.28 789
2948.79 765
2949.30 790
2949.82 780
2950.33 769
2950.84 733
2951.35 761
2951.87 772
2952.38 749
2952.89 742
2953.40 728
2953.92 731
2954.43 770
2954.94 785
2955.45 765
2955.97 778
2956.48 741
2956.99 751
2957.51 785
2958.02 791
2958.53 775
2959.04 757
2959.56 816
2960.07 716
2960.58 760
2961.10 751
2961.61 775
2962.12 845
2962.64 808
2963.15 852
2963.66 888
2964.18 837
2964.69 858
2965.21 864
2965.72 845
2966.23 840
2966.75 822
2967.26 870
2967.77 804
2968.29 762
2968.80 807
2969.32 849
2969.83 829
2970.34 779
2970.86 774
2971.37 835
2971.89 805
2972.40 851
2972.91 797
2973.43 780
2973.94 779
2974.46 796
2974.97 870
2975.49 831
2976.00 818
2976.52 742
2977.03 826
2977.55 859
2978.06 797
2978.57 826
2979.09 856
2979.60 840
2980.12 911
2980.63 852
2981.15 785
2981.66 866
2982.18 907
2982.69 855
2983.21 860
2983.73 874
2984.24 941
2984.76 956
2985.27 911
2985.79 937
2986.30 994
2986.82 1020
2987.33 1003
2987.85 1055
2988.36 1064
2988.88 1002
2989.40 1068
2989.91 1019
2990.43 1015
2990.94 1054
2991.46 1134
2991.97 1198
2992.49 1080
2993.01 1030
2993.52 1001
2994.04 981
2994.55 1035
2995.07 1099
2995.59 1044
2996.10 1108
2996.62 1091
2997.14 1085
2997.65 1127
2998.17 1186
2998.69 1196
2999.20 1248
2999.72 1204
3000.24 1179
3000.75 1254
3001.27 1342
3001.79 1507
3002.30 1640
3002.82 1636
3003.34 1893
3003.85 2133
3004.37 2402
3004.89 2597
3005.40 2831
3005.92 2936
3006.44 2888
3006.96 2853
3007.47 2711
3007.99 2548
3008.51 2417
3009.03 2210
3009.54 1907
3010.06 1668
3010.58 1596
3011.10 1485
3011.61 1340
3012.13 1187
3012.65 1200
3013.17 1089
3013.68 1142
3014.20 1154
3014.72 1133
3015.24 1124
3015.76 1098
3016.27 996
3016.79 982
3017.31 1008
3017.83 1032
3018.35 1063
3018.86 1043
3019.38 1028
3019.90 975
3020.42 1012
3020.94 974
3021.46 936
3021.97 957
3022.49 931
3023.01 1005
3023.53 1009
3024.05 946
3024.57 995
3025.09 989
3025.61 970
3026.12 950
3026.64 994
3027.16 941
3027.68 933
3028.20 943
3028.72 925
3029.24 937
3029.76 884
3030.28 863
3030.80 858
3031.32 899
3031.84 850
3032.35 894
3032.87 882
3033.39 876
3033.91 899
3034.43 852
3034.95 907
3035.47 894
3035.99 877
3036.51 834
3037.03 829
3037.55 931
3038.07 929
3038.59 880
3039.11 860
3039.63 899
3040.15 907
3040.67 892
3041.19 836
3041.71 876
3042.23 930
3042.75 902
3043.27 840
3043.79 845
3044.31 877
3044.83 842
3045.35 849
3045.87 813
3046.40 834
3046.92 910
3047.44 934
3047.96 849
3048.48 869
3049.00 873
3049.52 859
3050.04 832
3050.56 869
3051.08 807
3051.60 822
3052.12 833
3052.65 871
3053.17 848
3053.69 849
3054.21 885
3054.73 927
3055.25 822
3055.77 869
3056.30 871
3056.82 867
3057.34 795
3057.86 855
3058.38 884
3058.90 827
3059.42 905
3059.95 839
3060.47 882
3060.99 919
3061.51 946
3062.03 897
3062.56 900
3063.08 912
3063.60 932
3064.12 905
3064.64 1000
3065.17 1050
3065.69 990
3066.21 958
3066.73 1020
3067.26 1076
3067.78 1050
3068.30 1027
3068.82 1019
3069.35 1103
3069.87 1146
3070.39 1100
3070.91 1089
3071.44 1046
3071.96 1037
3072.48 1062
3073.01 1070
3073.53 1055
3074.05 975
3074.57 946
3075.10 1014
3075.62 1021
3076.14 1082
3076.67 1017
3077.19 1069
3077.71 1173
3078.24 1184
3078.76 1167
3079.28 1126
3079.81 1187
3080.33 1300
3080.85 1339
3081.38 1369
3081.90 1388
3082.42 1324
3082.95 1329
3083.47 1257
3084.00 1344
3084.52 1377
3085.04 1377
3085.57 1385
3086.09 1410
3086.62 1385
3087.14 1416
3087.66 1508
3088.19 1585
3088.71 1691
3089.24 1778
3089.76 1867
3090.29 2034
3090.81 2191
3091.33 2194
3091.86 2251
3092.38 2208
3092.91 2132
3093.43 1951
3093.96 1957
3094.48 1841
3095.01 1674
3095.53 1557
3096.06 1632
3096.58 1560
3097.11 1519
3097.63 1550
3098.16 1524
3098.68 1492
3099.21 1610
3099.73 1652
3100.26 1796
3100.78 2087
3101.31 2444
3101.83 2633
3102.36 3041
3102.88 3443
3103.41 3935
3103.93 4171
3104.46 4375
3104.99 4317
3105.51 4295
3106.04 3903
3106.56 3616
3107.09 3131
3107.61 2700
3108.14 2505
3108.67 2186
3109.19 1880
3109.72 1636
3110.24 1522
3110.77 1488
3111.30 1361
3111.82 1354
3112.35 1418
3112.87 1450
3113.40 1349
3113.93 1337
3114.45 1305
3114.98 1277
3115.51 1216
3116.03 1157
3116.56 1122
3117.09 1111
3117.61 1098
3118.14 1066
3118.67 1140
3119.19 1138
3119.72 1154
3120.25 1093
3120.77 1080
3121.30 1080
3121.83 1125
3122.35 1131
3122.88 1148
3123.41 1126
3123.94 1193
3124.46 1208
3124.99 1065
3125.52 1093
3126.05 1046
3126.57 1013
3127.10 1009
3127.63 959
3128.16 945
3128.68 951
3129.21 954
3129.74 1004
3130.27 997
3130.79 943
3131.32 981
3131.85 966
3132.38 922
3132.91 901
3133.43 935
3133.96 909
3134.49 936
3135.02 917
3135.55 864
3136.07 890
3136.60 889
3137.13 896
3137.66 859
3138.19 864
3138.72 911
3139.24 908
3139.77 921
3140.30 914
3140.83 819
3141.36 830
3141.89 892
3142.42 856
3142.95 878
3143.47 886
3144.00 896
3144.53 904
3145.06 903
3145.59 861
3146.12 887
3146.65 940
3147.18 963
3147.71 959
3148.24 982
3148.76 918
3149.29 937
3149.82 937
3150.35 921
3150.88 942
3151.41 1006
3151.94 975
3152.47 932
3153.00 979
3153.53 965
3154.06 961
3154.59 1015
3155.12 991
3155.65 922
3156.18 979
3156.71 967
3157.24 983
3157.77 963
3158.30 962
3158.83 1017
3159.36 1048
3159.89 1048
3160.42 1048
3160.95 1016
3161.48 998
3162.01 1003
3162.54 1013
3163.07 962
3163.60 939
3164.13 932
3164.66 944
3165.20 940
3165.73 930
3166.26 941
3166.79 900
3167.32 819
3167.85 866
3168.38 906
3168.91 907
3169.44 873
3169.97 928
3170.50 936
3171.04 915
3171.57 925
3172.10 903
3172.63 876
3173.16 914
3173.69 951
3174.22 1014
3174.75 1018
3175.29 1066
3175.82 1096
3176.35 967
3176.88 982
3177.41 987
3177.94 1000
3178.48 1024
3179.01 949
3179.54 970
3180.07 906
3180.60 881
3181.14 904
3181.67 822
3182.20 850
3182.73 840
3183.26 864
3183.80 849
3184.33 869
3184.86 822
3185.39 828
3185.93 836
3186.46 808
3186.99 899
3187.52 867
3188.06 907
3188.59 874
3189.12 862
3189.65 895
3190.19 861
3190.72 853
3191.25 834
3191.79 844
3192.32 852
3192.85 916
3193.38 863
3193.92 844
3194.45 838
3194.98 878
3195.52 933
3196.05 953
3196.58 953
3197.12 876
3197.65 951
3198.18 909
3198.72 956
3199.25 982
3199.78 958
3200.32 970
3200.85 947
3201.39 933
3201.92 933
3202.45 923
3202.99 934
3203.52 939
3204.05 952
3204.59 963
3205.12 1016
3205.66 991
3206.19 1046
3206.72 1050
3207.26 1048
3207.79 1118
3208.33 1204
3208.86 1257
3209.40 1259
3209.93 1313
3210.47 1346
3211.00 1464
3211.53 1437
3212.07 1427
3212.60 1425
3213.14 1431
3213.67 1371
3214.21 1341
3214.74 1294
3215.28 1327
3215.81 1213
3216.35 1171
3216.88 1112
3217.42 1058
3217.95 1071
3218.49 1031
3219.02 1022
3219.56 997
3220.09 980
3220.63 1000
3221.16 998
3221.70 1018
3222.23 1052
3222.77 1089
3223.31 1069
3223.84 1093
3224.38 1153
3224.91 1149
3225.45 1213
3225.98 1168
3226.52 1188
3227.06 1245
3227.59 1163
3228.13 1157
3228.66 1085
3229.20 1078
3229.74 1101
3230.27 1121
3230.81 1122
3231.34 1152
3231.88 1145
3232.42 1154
3232.95 1090
3233.49 1146
3234.03 1150
3234.56 1128
3235.10 1129
3235.64 1184
3236.17 1217
3236.71 1187
3237.25 1214
3237.78 1234
3238.32 1250
3238.86 1228
3239.39 1231
3239.93 1215
3240.47 1243
3241.00 1283
3241.54 1261
3242.08 1233
3242.61 1256
3243.15 1290
3243.69 1228
3244.23 1222
3244.76 1281
3245.30 1364
3245.84 1329
3246.38 1338
3246.91 1352
3247.45 1390
3247.99 1384
3248.53 1380
3249.06 1450
3249.60 1525
3250.14 1705
3250.68 1800
3251.21 1964
3251.75 2158
3252.29 2422
3252.83 2609
3253.37 2880
3253.90 3142
3254.44 3130
3254.98 3202
3255.52 3220
3256.06 3044
3256.60 2794
3257.13 2564
3257.67 2316
3258.21 2199
3258.75 2096
3259.29 1991
3259.83 1808
3260.36 1952
3260.90 2062
3261.44 2162
3261.98 2236
3262.52 2266
3263.06 2417
3263.60 2596
3264.14 2601
3264.68 2640
3265.21 2654
3265.75 2668
3266.29 2765
3266.83 2681
3267.37 2737
3267.91 2728
3268.45 2805
3268.99 2755
3269.53 2591
3270.07 2388
3270.61 2300
3271.15 2093
3271.69 1896
3272.23 1818
3272.76 1741
3273.30 1653
3273.84 1639
3274.38 1620
3274.92 1566
3275.46 1545
3276.00 1506
3276.54 1496
3277.08 1461
3277.62 1447
3278.16 1539
3278.70 1451
3279.24 1474
3279.78 1486
3280.32 1543
3280.86 1581
3281.41 1607
3281.95 1544
3282.49 1517
3283.03 1492
3283.57 1536
3284.11 1437
3284.65 1515
3285.19 1529
3285.73 1498
3286.27 1557
3286.81 1517
3287.35 1528
3287.89 1620
3288.43 1641
3288.97 1614
3289.52 1619
3290.06 1660
3290.60 1766
3291.14 1783
3291.68 1798
3292.22 1921
3292.76 2010
3293.30 2085
3293.85 2169
3294.39 2271
3294.93 2512
3295.47 2600
3296.01 2756
3296.55 2811
3297.09 2870
3297.64 2807
3298.18 2876
3298.72 2785
3299.26 2581
3299.80 2403
3300.34 2290
3300.89 2207
3301.43 2130
3301.97 2071
3302.51 2001
3303.06 1984
3303.60 2000
3304.14 1911
3304.68 1832
3305.22 1807
3305.77 1825
3306.31 1847
3306.85 1886
3307.39 1876
3307.94 1927
3308.48 1953
3309.02 1973
3309.56 1939
3310.11 1969
3310.65 2024
3311.19 2138
3311.74 2136
3312.28 2164
3312.82 2082
3313.36 2118
3313.91 2112
3314.45 2020
3314.99 2057
3315.54 2221
3316.08 2339
3316.62 2446
3317.17 2508
3317.71 2578
3318.25 2860
3318.80 3149
3319.34 3329
3319.88 3452
3320.43 3667
3320.97 3587
3321.51 3602
3322.06 3461
3322.60 3326
3323.14 3257
3323.69 3251
3324.23 3103
3324.78 2918
3325.32 2800
3325.86 2685
3326.41 2693
3326.95 2659
3327.50 2571
3328.04 2598
3328.59 2643
3329.13 2590
3329.67 2759
3330.22 2781
3330.76 2994
3331.31 3477
3331.85 4092
3332.40 4982
3332.94 6387
3333.49 7804
3334.03 9402
3334.57 11343
3335.12 13528
3335.66 15789
3336.21 17393
3336.75 18379
3337.30 18982
3337.84 18903
3338.39 18650
3338.93 17285
3339.48 15414
3340.02 13395
3340.57 11579
3341.11 9711
3341.66 7966
3342.20 6465
3342.75 5285
3343.30 4351
3343.84 3737
3344.39 3188
3344.93 2786
3345.48 2505
3346.02 2288
3346.57 2119
3347.11 2032
3347.66 1962
3348.21 1989
3348.75 1881
3349.30 1834
3349.84 1719
3350.39 1755
3350.94 1771
3351.48 1741
3352.03 1720
3352.57 1675
3353.12 1633
3353.67 1700
3354.21 1645
3354.76 1577
3355.31 1552
3355.85 1472
3356.40 1524
3356.95 1522
3357.49 1550
3358.04 1507
3358.59 1545
3359.13 1557
3359.68 1529
3360.23 1606
3360.77 1553
3361.32 1574
3361.87 1632
3362.41 1537
3362.96 1534
3363.51 1673
3364.05 1669
3364.60 1606
3365.15 1538
3365.70 1616
3366.24 1692
3366.79 1707
3367.34 1578
3367.89 1670
3368.43 1654
3368.98 1577
3369.53 1639
3370.08 1643
3370.62 1707
3371.17 1777
3371.72 1784
3372.27 1935
3372.81 2101
3373.36 2179
3373.91 2213
3374.46 2378
3375.01 2407
3375.55 2383
3376.10 2308
3376.65 2258
3377.20 2123
3377.75 2059
3378.30 1991
3378.84 1842
3379.39 1635
3379.94 1547
3380.49 1451
3381.04 1425
3381.59 1429
3382.13 1359
3382.68 1336
3383.23 1377
3383.78 1342
3384.33 1305
3384.88 1275
3385.43 1330
3385.98 1272
3386.52 1195
3387.07 1214
3387.62 1197
3388.17 1159
3388.72 1196
3389.27 1161
3389.82 1238
3390.37 1208
3390.92 1210
3391.47 1186
3392.02 1206
3392.57 1208
3393.12 1233
3393.66 1204
3394.21 1220
3394.76 1158
3395.31 1261
3395.86 1235
3396.41 1198
3396.96 1234
3397.51 1255
3398.06 1307
3398.61 1247
3399.16 1383
3399.71 1372
3400.26 1338
3400.81 1313
3401.36 1297
3401.91 1274
3402.46 1225
3403.01 1150
3403.56 1140
3404.11 1123
3404.66 1151
3405.21 1184
3405.77 1173
3406.32 1108
3406.87 1076
3407.42 1112
3407.97 1062
3408.52 1139
3409.07 1140
3409.62 1186
3410.17 1204
3410.72 1251
3411.27 1282
3411.82 1401
3412.37 1461
3412.93 1423
3413.48 1353
3414.03 1276
3414.58 1317
3415.13 1248
3415.68 1280
3416.23 1297
3416.78 1239
3417.34 1248
3417.89 1251
3418.44 1293
3418.99 1296
3419.54 1223
3420.09 1194
3420.65 1172
3421.20 1185
3421.75 1164
3422.30 1213
3422.85 1208
3423.40 1237
3423.96 1200
3424.51 1242
3425.06 1240
3425.61 1204
3426.17 1247
3426.72 1189
3427.27 1165
3427.82 1132
3428.37 1130
3428.93 1054
3429.48 1053
3430.03 1076
3430.58 1097
3431.14 1044
3431.69 1002
3432.24 936
3432.79 1021
3433.35 1070
3433.90 1039
3434.45 1005
3435.01 1051
3435.56 1037
3436.11 1002
3436.66 1044
3437.22 1048
3437.77 1048
3438.32 1082
3438.88 1062
3439.43 1046
3439.98 1004
3440.54 1120
3441.09 1143
3441.64 1014
3442.20 992
3442.75 1064
3443.30 1015
3443.86 1060
3444.41 1035
3444.96 1059
3445.52 1011
3446.07 1021
3446.63 984
3447.18 975
3447.73 949
3448.29 985
3448.84 976
3449.40 997
3449.95 996
3450.50 1019
3451.06 1047
3451.61 938
3452.17 881
3452.72 936
3453.27 964
3453.83 914
3454.38 973
3454.94 939
3455.49 957
3456.05 969
3456.60 977
3457.16 998
3457.71 975
3458.27 914
3458.82 987
3459.38 979
3459.93 935
3460.49 998
3461.04 1001
3461.60 1013
3462.15 1045
3462.71 994
3463.26 1067
3463.82 1089
3464.37 1060
3464.93 1120
3465.48 1092
3466.04 1114
3466.59 1143
3467.15 1165
3467.70 1133
3468.26 1142
3468.81 1176
3469.37 1225
3469.93 1241
3470.48 1280
3471.04 1294
3471.59 1263
3472.15 1303
3472.70 1303
3473.26 1320
3473.82 1431
3474.37 1423
3474.93 1354
3475.48 1346
3476.04 1304
3476.60 1338
3477.15 1355
3477.71 1402
3478.27 1370
3478.82 1330
3479.38 1344
3479.93 1391
3480.49 1486
3481.05 1480
3481.60 1482
3482.16 1566
3482.72 1572
3483.27 1617
3483.83 1591
3484.39 1593
3484.95 1625
3485.50 1670
3486.06 1762
3486.62 1721
3487.17 1699
3487.73 1782
3488.29 1957
3488.84 2212
3489.40 2484
3489.96 2896
3490.52 3339
3491.07 3847
3491.63 4515
3492.19 5144
3492.75 5601
3493.30 5994
3493.86 6002
3494.42 5879
3494.98 5461
3495.53 5034
3496.09 4508
3496.65 3809
3497.21 3311
3497.77 2781
3498.32 2453
3498.88 2184
3499.44 2102
3500.00 2016
3500.56 1999
3501.11 2062
3501.67 2120
3502.23 2159
3502.79 2259
3503.35 2470
3503.91 2742
3504.46 2893
3505.02 3140
3505.58 3218
3506.14 3298
3506.70 3375
3507.26 3297
3507.81 3292
3508.37 3042
3508.93 2899
3509.49 2614
3510.05 2408
3510.61 2256
3511.17 2069
3511.73 1907
3512.29 1752
3512.85 1671
3513.40 1553
3513.96 1460
3514.52 1333
3515.08 1320
3515.64 1251
3516.20 1215
3516.76 1178
3517.32 1182
3517.88 1159
3518.44 1084
3519.00 1121
3519.56 1088
3520.12 1126
3520.68 1160
3521.24 1072
3521.80 1104
3522.36 1135
3522.92 1083
3523.48 1070
3524.04 1099
3524.60 1066
3525.16 1077
3525.72 1084
3526.28 1106
3526.84 1088
3527.40 1082
3527.96 1039
3528.52 1085
3529.08 1064
3529.64 1109
3530.20 1120
3530.76 1122
3531.32 1185
3531.88 1113
3532.44 1124
3533.00 1104
3533.56 1204
3534.12 1198
3534.68 1204
3535.25 1187
3535.81 1138
3536.37 1182
3536.93 1133
3537.49 1052
3538.05 1091
3538.61 1098
3539.17 1126
3539.73 1137
3540.30 1082
3540.86 1101
3541.42 1148
3541.98 1098
3542.54 1051
3543.10 1046
3543.66 1090
3544.23 1169
3544.79 1103
3545.35 1107
3545.91 1137
3546.47 1148
3547.03 1088
3547.60 1085
3548.16 1090
3548.72 1042
3549.28 1039
3549.84 1035
3550.41 962
3550.97 968
3551.53 1025
3552.09 959
3552.65 960
3553.22 896
3553.78 927
3554.34 943
3554.90 944
3555.47 950
3556.03 955
3556.59 927
3557.15 895
3557.72 882
3558.28 957
3558.84 923
3559.41 946
3559.97 927
3560.53 961
3561.09 1040
3561.66 1046
3562.22 1030
3562.78 1016
3563.35 1034
3563.91 1013
3564.47 1106
3565.04 1100
3565.60 1051
3566.16 1018
3566.73 1031
3567.29 1036
3567.85 1049
3568.42 1005
3568.98 986
3569.54 1030
3570.11 1050
3570.67 1014
3571.23 1051
3571.80 1055
3572.36 1032
3572.93 1130
3573.49 1182
3574.05 1249
3574.62 1393
3575.18 1482
3575.75 1707
3576.31 2012
3576.87 2141
3577.44 2296
3578.00 2329
3578.57 2443
3579.13 2519
3579.70 2368
3580.26 2308
3580.82 2255
3581.39 2083
3581.95 2037
3582.52 1743
3583.08 1624
3583.65 1548
3584.21 1292
3584.78 1223
3585.34 1136
3585.91 1068
3586.47 1054
3587.04 1041
3587.60 944
3588.17 942
3588.73 907
3589.30 929
3589.86 894
3590.43 843
3590.99 886
3591.56 885
3592.12 871
3592.69 885
3593.25 885
3593.82 908
3594.39 850
3594.95 856
3595.52 887
3596.08 892
3596.65 863
3597.21 852
3597.78 857
3598.35 877
3598.91 929
3599.48 862
3600.04 891
3600.61 843
3601.18 796
3601.74 834
3602.31 837
3602.87 893
3603.44 884
3604.01 883
3604.57 889
3605.14 898
3605.71 844
3606.27 909
3606.84 890
3607.41 914
3607.97 922
3608.54 829
3609.11 857
3609.67 832
3610.24 849
3610.81 894
3611.37 894
3611.94 858
3612.51 855
3613.07 817
3613.64 836
3614.21 934
3614.78 860
3615.34 852
3615.91 884
3616.48 923
3617.04 934
3617.61 966
3618.18 933
3618.75 945
3619.31 992
3619.88 1028
3620.45 1045
3621.02 1023
3621.58 996
3622.15 956
3622.72 920
3623.29 898
3623.86 859
3624.42 877
3624.99 922
3625.56 892
3626.13 895
3626.70 888
3627.26 856
3627.83 853
3628.40 818
3628.97 813
3629.54 821
3630.11 807
3630.67 731
3631.24 751
3631.81 824
3632.38 818
3632.95 807
3633.52 846
3634.08 849
3634.65 865
3635.22 818
3635.79 809
3636.36 871
3636.93 839
3637.50 826
3638.07 838
3638.64 860
3639.20 820
3639.77 841
3640.34 899
3640.91 907
3641.48 906
3642.05 925
3642.62 947
3643.19 942
3643.76 948
3644.33 940
3644.90 946
3645.47 944
3646.04 937
3646.61 918
3647.18 957
3647.75 876
3648.32 905
3648.89 882
3649.46 832
3650.03 874
3650.60 952
3651.17 931
3651.74 959
3652.31 998
3652.88 1053
3653.45 1042
3654.02 1054
3654.59 1128
3655.16 1085
3655.73 1022
3656.30 990
3656.87 1014
3657.44 989
3658.01 1005
3658.58 976
3659.15 979
3659.72 983
3660.29 992
3660.86 939
3661.43 989
3662.00 963
3662.58 1019
3663.15 992
3663.72 1002
3664.29 1098
3664.86 1120
3665.43 1136
3666.00 1216
3666.57 1221
3667.14 1257
3667.72 1240
3668.29 1217
3668.86 1118
3669.43 1054
3670.00 1009
3670.57 1041
3671.14 1012
3671.72 941
3672.29 909
3672.86 845
3673.43 880
3674.00 893
3674.57 878
3675.15 922
3675.72 894
3676.29 935
3676.86 926
3677.43 901
3678.01 885
3678.58 893
3679.15 896
3679.72 854
3680.30 896
3680.87 892
3681.44 901
3682.01 838
3682.58 862
3683.16 829
3683.73 814
3684.30 820
3684.88 849
3685.45 823
3686.02 854
3686.59 854
3687.17 818
3687.74 891
3688.31 881
3688.88 880
3689.46 903
3690.03 868
3690.60 839
3691.18 908
3691.75 838
3692.32 829
3692.90 853
3693.47 860
3694.04 807
3694.62 795
3695.19 809
3695.76 850
3696.34 857
3696.91 804
3697.48 785
3698.06 802
3698.63 748
3699.21 809
3699.78 783
3700.35 771
3700.93 722
3701.50 768
3702.08 839
3702.65 831
3703.22 801
3703.80 827
3704.37 912
3704.95 898
3705.52 870
3706.09 864
3706.67 932
3707.24 894
3707.82 911
3708.39 879
3708.97 870
3709.54 861
3710.12 894
3710.69 904
3711.26 802
3711.84 827
3712.41 821
3712.99 813
3713.56 827
3714.14 781
3714.71 805
3715.29 852
3715.86 814
3716.44 760
3717.01 796
3717.59 754
3718.16 819
3718.74 809
3719.32 789
3719.89 793
3720.47 792
3721.04 787
3721.62 775
3722.19 797
3722.77 763
3723.34 719
3723.92 759
3724.49 755
3725.07 778
3725.65 751
3726.22 786
3726.80 738
3727.37 744
3727.95 741
3728.53 722
3729.10 800
3729.68 791
3730.25 747
3730.83 782
3731.41 798
3731.98 878
3732.56 861
3733.14 856
3733.71 888
3734.29 885
3734.87 811
3735.44 860
3736.02 860
3736.60 828
3737.17 821
3737.75 894
3738.33 891
3738.90 856
3739.48 877
3740.06 836
3740.63 841
3741.21 810
3741.79 806
3742.36 822
3742.94 754
3743.52 780
3744.10 776
3744.67 728
3745.25 704
3745.83 822
3746.40 850
3746.98 812
3747.56 760
3748.14 809
3748.71 834
3749.29 867
3749.87 866
3750.45 842
3751.03 835
3751.60 798
3752.18 821
3752.76 775
3753.34 751
3753.92 747
3754.49 783
3755.07 793
3755.65 765
3756.23 776
3756.81 806
3757.38 805
3757.96 843
3758.54 810
3759.12 865
3759.70 837
3760.28 856
3760.85 828
3761.43 852
3762.01 873
3762.59 841
3763.17 942
3763.75 896
3764.33 854
3764.91 891
3765.48 938
3766.06 916
3766.64 942
3767.22 946
3767.80 873
3768.38 824
3768.96 876
3769.54 903
3770.12 839
3770.70 832
3771.28 901
3771.85 918
3772.43 864
3773.01 884
3773.59 902
3774.17 896
3774.75 930
3775.33 947
3775.91 852
3776.49 870
3777.07 869
3777.65 886
3778.23 873
3778.81 838
3779.39 869
3779.97 874
3780.55 859
3781.13 821
3781.71 873
3782.29 843
3782.87 815
3783.45 870
3784.03 807
3784.61 845
3785.19 887
3785.77 939
3786.35 957
3786.93 856
3787.51 903
3788.10 925
3788.68 944
3789.26 915
3789.84 926
3790.42 919
3791.00 894
3791.58 984
3792.16 947
3792.74 974
3793.32 999
3793.90 969
3794.48 947
3795.07 972
3795.65 1017
3796.23 1038
3796.81 1010
3797.39 1054
3797.97 1005
3798.55 1012
3799.14 1007
3799.72 1112
3800.30 1105
3800.88 1167
3801.46 1206
3802.04 1269
3802.62 1252
3803.21 1294
3803.79 1401
3804.37 1378
3804.95 1321
3805.53 1284
3806.12 1287
3806.70 1301
3807.28 1380
3807.86 1387
3808.44 1501
3809.03 1517
3809.61 1545
3810.19 1579
3810.77 1633
3811.36 1632
3811.94 1526
3812.52 1540
3813.10 1570
3813.69 1507
3814.27 1615
3814.85 1694
3815.43 1602
3816.02 1710
3816.60 1672
3817.18 1700
3817.77 1656
3818.35 1495
3818.93 1408
3819.51 1339
3820.10 1313
3820.68 1242
3821.26 1335
3821.85 1267
3822.43 1322
3823.01 1359
3823.60 1424
3824.18 1311
3824.76 1350
3825.35 1299
3825.93 1192
3826.51 1246
3827.10 1139
3827.68 1127
3828.27 1037
3828.85 1051
3829.43 1056
3830.02 1082
3830.60 1010
3831.18 1019
3831.77 976
3832.35 963
3832.94 967
3833.52 944
3834.10 941
3834.69 980
3835.27 957
3835.86 926
3836.44 916
3837.03 935
3837.61 929
3838.19 959
3838.78 951
3839.36 858
3839.95 890
3840.53 890
3841.12 887
3841.70 943
3842.29 873
3842.87 857
3843.46 906
3844.04 869
3844.63 864
3845.21 860
3845.80 853
3846.38 876
3846.97 922
3847.55 966
3848.14 905
3848.72 861
3849.31 851
3849.89 934
3850.48 889
3851.06 897
3851.65 909
3852.23 879
3852.82 907
3853.41 889
3853.99 902
3854.58 837
3855.16 885
3855.75 903
3856.33 938
3856.92 892
3857.51 834
3858.09 868
3858.68 873
3859.26 881
3859.85 894
3860.44 936
3861.02 963
3861.61 1005
3862.20 1001
3862.78 993
3863.37 1020
3863.95 1003
3864.54 1044
3865.13 1003
3865.71 1012
3866.30 936
3866.89 938
3867.47 898
3868.06 917
3868.65 843
3869.23 864
3869.82 857
3870.41 849
3870.99 905
3871.58 826
3872.17 826
3872.76 828
3873.34 822
3873.93 883
3874.52 840
3875.10 808
3875.69 815
3876.28 826
3876.87 755
3877.45 785
3878.04 862
3878.63 883
3879.22 842
3879.80 784
3880.39 865
3880.98 827
3881.57 757
3882.15 779
3882.74 782
3883.33 760
3883.92 782
3884.51 805
3885.09 773
3885.68 766
3886.27 756
3886.86 772
3887.45 778
3888.04 785
3888.62 858
3889.21 858
3889.80 836
3890.39 894
3890.98 847
3891.57 948
3892.15 929
3892.74 889
3893.33 870
3893.92 868
3894.51 850
3895.10 864
3895.69 867
3896.28 871
3896.86 845
3897.45 851
3898.04 821
3898.63 824
3899.22 849
3899.81 815
3900.40 820
3900.99 816
3901.58 811
3902.17 778
3902.76 777
3903.34 813
3903.93 804
3904.52 790
3905.11 815
3905.70 824
3906.29 847
3906.88 795
3907.47 770
3908.06 841
3908.65 832
3909.24 831
3909.83 830
3910.42 868
3911.01 835
3911.60 800
3912.19 755
3912.78 755
3913.37 734
3913.96 748
3914.55 778
3915.14 799
3915.73 791
3916.32 806
3916.91 845
3917.50 779
3918.09 743
3918.68 779
3919.28 796
3919.87 805
3920.46 763
3921.05 757
3921.64 757
3922.23 766
3922.82 760
3923.41 755
3924.00 783
3924.59 715
3925.18 746
3925.77 721
3926.37 749
3926.96 751
3927.55 752
3928.14 735
3928.73 739
3929.32 741
3929.91 738
3930.51 702
3931.10 716
3931.69 701
3932.28 703
3932.87 681
3933.46 691
3934.05 702
3934.65 720
3935.24 681
3935.83 718
3936.42 729
3937.01 762
3937.61 762
3938.20 762
3938.79 766
3939.38 787
3939.97 781
3940.57 790
3941.16 769
3941.75 785
3942.34 773
3942.94 770
3943.53 767
3944.12 800
3944.71 771
3945.31 780
3945.90 779
3946.49 752
3947.08 777
3947.68 803
3948.27 739
3948.86 735
3949.45 739
3950.05 731
3950.64 744
3951.23 709
3951.83 725
3952.42 760
3953.01 738
3953.61 797
3954.20 805
3954.79 790
3955.39 804
3955.98 805
3956.57 783
3957.17 879
3957.76 867
3958.35 843
3958.95 842
3959.54 856
3960.13 845
3960.73 910
3961.32 882
3961.92 913
3962.51 852
3963.10 847
3963.70 850
3964.29 892
3964.88 905
3965.48 927
3966.07 984
3966.67 1027
3967.26 1055
3967.86 1055
3968.45 1113
3969.04 1095
3969.64 1083
3970.23 1122
3970.83 1096
3971.42 963
3972.02 977
3972.61 913
3973.21 876
3973.80 907
3974.40 964
3974.99 941
3975.58 944
3976.18 1012
3976.77 1054
3977.37 1060
3977.96 1141
3978.56 1155
3979.15 1128
3979.75 1141
3980.35 1054
3980.94 1038
3981.54 971
3982.13 967
3982.73 950
3983.32 936
3983.92 963
3984.51 1030
3985.11 1011
3985.70 933
3986.30 948
3986.90 903
3987.49 886
3988.09 957
3988.68 964
3989.28 902
3989.87 831
3990.47 844
3991.07 852
3991.66 877
3992.26 901
3992.85 932
3993.45 873
3994.05 876
3994.64 907
3995.24 884
3995.84 893
3996.43 910
3997.03 929
3997.62 893
3998.22 932
3998.82 942
3999.41 913
4000.01 940
4000.61 944
4001.20 959
4001.80 972
4002.40 888
4003.00 940
4003.59 885
4004.19 902
4004.79 906
4005.38 965
4005.98 982
4006.58 948
4007.17 924
4007.77 944
4008.37 963
4008.97 926
4009.56 886
4010.16 933
4010.76 881
4011.36 936
4011.95 915
4012.55 925
4013.15 898
4013.75 936
4014.34 895
4014.94 883
4015.54 848
4016.14 875
4016.74 910
4017.33 889
4017.93 864
4018.53 879
4019.13 921
4019.73 963
4020.32 944
4020.92 939
4021.52 917
4022.12 860
4022.72 833
4023.32 862
4023.91 810
4024.51 782
4025.11 777
4025.71 833
4026.31 800
4026.91 865
4027.51 840
4028.10 837
4028.70 876
4029.30 893
4029.90 942
4030.50 871
4031.10 926
4031.70 911
4032.30 898
4032.90 872
4033.49 901
4034.09 971
4034.69 984
4035.29 922
4035.89 916
4036.49 907
4037.09 869
4037.69 866
4038.29 875
4038.89 793
4039.49 749
4040.09 823
4040.69 782
4041.29 787
4041.89 761
4042.49 767
4043.09 772
4043.69 755
4044.29 778
4044.89 757
4045.49 730
4046.09 784
4046.69 720
4047.29 712
4047.89 740
4048.49 773
4049.09 737
4049.69 686
4050.29 753
4050.89 756
4051.49 740
4052.09 713
4052.69 716
4053.29 747
4053.89 712
4054.49 725
4055.09 724
4055.69 706
4056.30 712
4056.90 742
4057.50 710
4058.10 720
4058.70 730
4059.30 757
4059.90 725
4060.50 711
4061.10 719
4061.71 741
4062.31 706
4062.91 729
4063.51 750
4064.11 737
4064.71 706
4065.31 770
4065.92 771
4066.52 738
4067.12 738
4067.72 763
4068.32 729
4068.92 676
4069.53 702
4070.13 731
4070.73 766
4071.33 720
4071.93 763
4072.54 726
4073.14 712
4073.74 692
4074.34 749
4074.94 699
4075.55 672
4076.15 728
4076.75 659
4077.35 654
4077.96 665
4078.56 673
4079.16 717
4079.76 640
4080.37 655
4080.97 728
4081.57 696
4082.17 672
4082.78 707
4083.38 706
4083.98 730
4084.59 720
4085.19 692
4085.79 704
4086.39 722
4087.00 683
4087.60 698
4088.20 690
4088.81 728
4089.41 709
4090.01 732
4090.62 672
4091.22 720
4091.82 666
4092.43 696
4093.03 734
4093.63 713
4094.24 696
4094.84 723
4095.45 720
4096.05 702
4096.65 673
4097.26 677
4097.86 711
4098.47 723
4099.07 726
4099.67 711
4100.28 699
4100.88 676
4101.49 701
4102.09 710
4102.69 682
4103.30 667
4103.90 748
4104.51 754
4105.11 690
4105.72 692
4106.32 701
4106.93 687
4107.53 703
4108.13 708
4108.74 696
4109.34 734
4109.95 701
4110.55 693
4111.16 692
4111.76 684
4112.37 675
4112.97 698
4113.58 760
4114.18 735
4114.79 706
4115.39 681
4116.00 725
4116.60 683
4117.21 709
4117.82 753
4118.42 755
4119.03 678
4119.63 674
4120.24 674
4120.84 694
4121.45 745
4122.05 732
4122.66 723
4123.27 684
4123.87 715
4124.48 729
4125.08 711
4125.69 674
4126.30 713
4126.90 692
4127.51 687
4128.11 670
4128.72 623
4129.33 666
4129.93 711
4130.54 685
4131.15 691
4131.75 686
4132.36 707
4132.96 722
4133.57 713
4134.18 720
4134.78 745
4135.39 774
4136.00 764
4136.60 786
4137.21 797
4137.82 766
4138.43 752
4139.03 750
4139.64 753
4140.25 768
4140.85 784
4141.46 821
4142.07 802
4142.68 805
4143.28 797
4143.89 769
4144.50 844
4145.10 790
4145.71 748
4146.32 742
4146.93 755
4147.53 736
4148.14 753
4148.75 781
4149.36 752
4149.97 736
4150.57 723
4151.18 702
4151.79 692
4152.40 733
4153.00 715
4153.61 698
4154.22 679
4154.83 662
4155.44 668
4156.05 668
4156.65 700
4157.26 682
4157.87 711
4158.48 733
4159.09 742
4159.70 749
4160.30 689
4160.91 696
4161.52 743
4162.13 772
4162.74 719
4163.35 747
4163.96 773
4164.56 723
4165.17 648
4165.78 680
4166.39 721
4167.00 688
4167.61 729
4168.22 731
4168.83 744
4169.44 796
4170.05 769
4170.66 765
4171.26 710
4171.87 748
4172.48 719
4173.09 744
4173.70 754
4174.31 708
4174.92 742
4175.53 753
4176.14 757
4176.75 762
4177.36 810
4177.97 766
4178.58 762
4179.19 740
4179.80 751
4180.41 704
4181.02 727
4181.63 800
4182.24 765
4182.85 730
4183.46 747
4184.07 788
4184.68 780
4185.29 776
4185.90 720
4186.51 741
4187.12 736
4187.73 736
4188.34 744
4188.95 771
4189.56 757
4190.18 758
4190.79 747
4191.40 748
4192.01 762
4192.62 723
4193.23 820
4193.84 837
4194.45 810
4195.06 809
4195.67 855
4196.28 866
4196.90 825
4197.51 848
4198.12 839
4198.73 818
4199.34 841
4199.95 802
4200.56 756
4201.18 779
4201.79 752
4202.40 786
4203.01 769
4203.62 735
4204.23 752
4204.85 773
4205.46 759
4206.07 721
4206.68 725
4207.29 752
4207.90 852
4208.52 796
4209.13 841
4209.74 877
4210.35 820
4210.97 804
4211.58 769
4212.19 811
4212.80 839
4213.41 816
4214.03 855
4214.64 823
4215.25 847
4215.86 804
4216.48 788
4217.09 780
4217.70 839
4218.32 859
4218.93 877
4219.54 872
4220.15 905
4220.77 916
4221.38 915
4221.99 851
4222.61 898
4223.22 878
4223.83 841
4224.44 862
4225.06 937
4225.67 910
4226.28 934
4226.90 1010
4227.51 1063
4228.13 1098
4228.74 1199
4229.35 1171
4229.97 1192
4230.58 1236
4231.19 1165
4231.81 1090
4232.42 1098
4233.03 1004
4233.65 937
4234.26 934
4234.88 948
4235.49 912
4236.10 915
4236.72 908
4237.33 946
4237.95 860
4238.56 874
4239.17 898
4239.79 893
4240.40 874
4241.02 946
4241.63 931
4242.25 891
4242.86 884
4243.48 913
4244.09 867
4244.71 919
4245.32 932
4245.93 916
4246.55 893
4247.16 944
4247.78 952
4248.39 913
4249.01 880
4249.62 865
4250.24 841
4250.85 887
4251.47 886
4252.08 907
4252.70 934
4253.32 848
4253.93 904
4254.55 946
4255.16 898
4255.78 920
4256.39 913
4257.01 928
4257.62 967
4258.24 954
4258.85 955
4259.47 990
4260.09 983
4260.70 920
4261.32 982
4261.93 1030
4262.55 1060
4263.17 1124
4263.78 1079
4264.40 1164
4265.01 1211
4265.63 1162
4266.25 1223
4266.86 1159
4267.48 1061
4268.10 1072
4268.71 1043
4269.33 1061
4269.94 1027
4270.56 1006
4271.18 1043
4271.79 1038
4272.41 1061
4273.03 1080
4273.64 1156
4274.26 1181
4274.88 1168
4275.49 1237
4276.11 1300
4276.73 1331
4277.35 1402
4277.96 1488
4278.58 1578
4279.20 1585
4279.81 1606
4280.43 1466
4281.05 1365
4281.67 1246
4282.28 1119
4282.90 1090
4283.52 1097
4284.14 976
4284.75 922
4285.37 930
4285.99 963
4286.61 927
4287.22 946
4287.84 882
4288.46 910
4289.08 901
4289.70 859
4290.31 910
4290.93 900
4291.55 892
4292.17 900
4292.79 952
4293.40 883
4294.02 864
4294.64 911
4295.26 884
4295.88 883
4296.50 897
4297.11 909
4297.73 869
4298.35 933
4298.97 863
4299.59 842
4300.21 853
4300.83 951
4301.44 941
4302.06 864
4302.68 858
4303.30 909
4303.92 960
4304.54 992
4305.16 967
4305.78 920
4306.40 892
4307.02 904
4307.63 880
4308.25 962
4308.87 997
4309.49 936
4310.11 958
4310.73 955
4311.35 970
4311.97 1016
4312.59 1035
4313.21 1009
4313.83 1068
4314.45 1034
4315.07 1066
4315.69 1058
4316.31 996
4316.93 1016
4317.55 1035
4318.17 1041
4318.79 1073
4319.41 1132
4320.03 1083
4320.65 1133
4321.27 1060
4321.89 1059
4322.51 1167
4323.13 1272
4323.75 1265
4324.37 1203
4324.99 1260
4325.61 1276
4326.23 1324
4326.85 1358
4327.47 1411
4328.09 1471
4328.71 1494
4329.33 1522
4329.96 1582
4330.58 1817
4331.20 1879
4331.82 2099
4332.44 2251
4333.06 2501
4333.68 2531
4334.30 2644
4334.92 2718
4335.54 2717
4336.17 2680
4336.79 2643
4337.41 2683
4338.03 2757
4338.65 2570
4339.27 2607
4339.89 2451
4340.52 2399
4341.14 2314
4341.76 2222
4342.38 2129
4343.00 2041
4343.62 2011
4344.25 2125
4344.87 2313
4345.49 2495
4346.11 2700
4346.73 3151
4347.36 3431
4347.98 3543
4348.60 3497
4349.22 3459
4349.84 3348
4350.47 3069
4351.09 2786
4351.71 2672
4352.33 2507
4352.96 2380
4353.58 2291
4354.20 2078
4354.82 1939
4355.45 1844
4356.07 1715
4356.69 1609
4357.31 1566
4357.94 1486
4358.56 1455
4359.18 1363
4359.81 1394
4360.43 1385
4361.05 1355
4361.68 1385
4362.30 1394
4362.92 1359
4363.55 1324
4364.17 1302
4364.79 1245
4365.42 1251
4366.04 1237
4366.66 1189
4367.29 1232
4367.91 1204
4368.53 1211
4369.16 1122
4369.78 1036
4370.40 1073
4371.03 1146
4371.65 1115
4372.27 1060
4372.90 1046
4373.52 996
4374.15 1003
4374.77 1011
4375.39 1016
4376.02 1027
4376.64 1035
4377.27 1060
4377.89 1076
4378.52 1078
4379.14 1110
4379.76 1162
4380.39 1269
4381.01 1214
4381.64 1197
4382.26 1255
4382.89 1209
4383.51 1265
4384.14 1168
4384.76 1188
4385.39 1065
4386.01 1077
4386.64 1090
4387.26 1059
4387.89 1024
4388.51 1044
4389.14 1019
4389.76 994
4390.39 971
4391.01 995
4391.64 967
4392.26 1022
4392.89 997
4393.51 962
4394.14 1002
4394.76 1040
4395.39 1031
4396.01 978
4396.64 1060
4397.26 1043
4397.89 1073
4398.52 1084
4399.14 1013
4399.77 990
4400.39 1027
4401.02 980
4401.65 1001
4402.27 961
4402.90 962
4403.52 972
4404.15 940
4404.78 939
4405.40 911
4406.03 946
4406.65 896
4407.28 966
4407.91 890
4408.53 924
4409.16 924
4409.79 925
4410.41 967
4411.04 972
4411.67 968
4412.29 989
4412.92 996
4413.55 957
4414.17 946
4414.80 926
4415.43 947
4416.05 893
4416.68 907
4417.31 885
4417.94 923
4418.56 874
4419.19 882
4419.82 880
4420.44 918
4421.07 913
4421.70 912
4422.33 916
4422.95 878
4423.58 883
4424.21 898
4424.84 886
4425.46 885
4426.09 847
4426.72 907
4427.35 899
4427.97 850
4428.60 773
4429.23 850
4429.86 797
4430.49 803
4431.11 835
4431.74 841
4432.37 851
4433.00 866
4433.63 866
4434.26 896
4434.88 880
4435.51 880
4436.14 869
4436.77 885
4437.40 852
4438.03 869
4438.65 894
4439.28 932
4439.91 888
4440.54 834
4441.17 846
4441.80 859
4442.43 897
4443.06 833
4443.68 888
4444.31 873
4444.94 883
4445.57 917
4446.20 923
4446.83 922
4447.46 937
4448.09 924
4448.72 939
4449.35 932
4449.98 897
4450.61 912
4451.24 873
4451.86 888
4452.49 897
4453.12 863
4453.75 879
4454.38 933
4455.01 924
4455.64 960
4456.27 1046
4456.90 1056
4457.53 1101
4458.16 1063
4458.79 1043
4459.42 1047
4460.05 1009
4460.68 908
4461.31 914
4461.94 872
4462.57 862
4463.20 807
4463.83 881
4464.46 887
4465.09 842
4465.72 815
4466.36 796
4466.99 834
4467.62 832
4468.25 763
4468.88 758
4469.51 747
4470.14 744
4470.77 783
4471.40 812
4472.03 805
4472.66 822
4473.29 845
4473.93 804
4474.56 823
4475.19 757
4475.82 784
4476.45 786
4477.08 752
4477.71 755
4478.34 778
4478.98 780
4479.61 765
4480.24 772
4480.87 784
4481.50 817
4482.13 838
4482.76 781
4483.40 816
4484.03 825
4484.66 818
4485.29 822
4485.92 780
4486.56 842
4487.19 882
4487.82 891
4488.45 840
4489.08 850
4489.72 869
4490.35 835
4490.98 868
4491.61 868
4492.25 885
4492.88 805
4493.51 825
4494.14 888
4494.78 919
4495.41 864
4496.04 855
4496.67 849
4497.31 903
4497.94 918
4498.57 906
4499.20 922
4499.84 1017
4500.47 1035
4501.10 1091
4501.74 1171
4502.37 1219
4503.00 1185
4503.64 1211
4504.27 1182
4504.90 1131
4505.53 1100
4506.17 1024
4506.80 1048
4507.43 1074
4508.07 1006
4508.70 971
4509.34 928
4509.97 939
4510.60 900
4511.24 892
4511.87 938
4512.50 864
4513.14 873
4513.77 950
4514.41 817
4515.04 829
4515.67 818
4516.31 870
4516.94 848
4517.58 825
4518.21 833
4518.84 843
4519.48 798
4520.11 766
4520.75 782
4521.38 813
4522.02 791
4522.65 747
4523.28 782
4523.92 771
4524.55 791
4525.19 795
4525.82 833
4526.46 795
4527.09 826
4527.73 770
4528.36 818
4529.00 862
4529.63 916
4530.27 870
4530.90 904
4531.54 923
4532.17 977
4532.81 982
4533.44 959
4534.08 942
4534.71 967
4535.35 947
4535.99 869
4536.62 850
4537.26 811
4537.89 822
4538.53 814
4539.16 761
4539.80 775
4540.43 729
4541.07 800
4541.71 781
4542.34 709
4542.98 700
4543.61 729
4544.25 784
4544.89 760
4545.52 718
4546.16 735
4546.79 768
4547.43 790
4548.07 696
4548.70 716
4549.34 779
4549.98 677
4550.61 725
4551.25 755
4551.89 734
4552.52 738
4553.16 742
4553.80 773
4554.43 824
4555.07 752
4555.71 748
4556.34 809
4556.98 769
4557.62 701
4558.25 726
4558.89 761
4559.53 762
4560.16 779
4560.80 761
4561.44 756
4562.08 742
4562.71 788
4563.35 812
4563.99 751
4564.63 780
4565.26 823
4565.90 800
4566.54 768
4567.18 799
4567.81 826
4568.45 842
4569.09 806
4569.73 797
4570.36 801
4571.00 805
4571.64 837
4572.28 827
4572.92 833
4573.55 846
4574.19 774
4574.83 746
4575.47 788
4576.11 774
4576.75 785
4577.38 827
4578.02 815
4578.66 816
4579.30 863
4579.94 828
4580.58 804
4581.21 842
4581.85 828
4582.49 852
4583.13 858
4583.77 800
4584.41 915
4585.05 858
4585.69 930
4586.32 932
4586.96 1006
4587.60 1105
4588.24 1144
4588.88 1147
4589.52 1219
4590.16 1191
4590.80 1260
4591.44 1327
4592.08 1318
4592.72 1357
4593.36 1290
4594.00 1213
4594.63 1189
4595.27 1154
4595.91 1145
4596.55 1106
4597.19 1010
4597.83 978
4598.47 920
4599.11 885
4599.75 860
4600.39 878
4601.03 880
4601.67 909
4602.31 963
4602.95 952
4603.59 976
4604.23 941
4604.87 954
4605.51 953
4606.15 931
4606.79 903
4607.43 867
4608.08 879
4608.72 842
4609.36 814
4610.00 827
4610.64 827
4611.28 799
4611.92 840
4612.56 821
4613.20 838
4613.84 851
4614.48 785
4615.12 776
4615.76 804
4616.41 807
4617.05 747
4617.69 787
4618.33 792
4618.97 780
4619.61 771
4620.25 750
4620.89 770
4621.54 761
4622.18 804
4622.82 841
4623.46 747
4624.10 741
4624.74 730
4625.38 777
4626.03 802
4626.67 797
4627.31 819
4627.95 855
4628.59 821
4629.24 844
4629.88 869
4630.52 898
4631.16 893
4631.80 948
4632.45 1025
4633.09 1015
4633.73 955
4634.37 1026
4635.02 1009
4635.66 1001
4636.30 993
4636.94 939
4637.58 926
4638.23 896
4638.87 933
4639.51 929
4640.16 998
4640.80 944
4641.44 996
4642.08 942
4642.73 928
4643.37 908
4644.01 878
4644.66 893
4645.30 801
4645.94 813
4646.58 848
4647.23 848
4647.87 868
4648.51 838
4649.16 855
4649.80 820
4650.44 790
4651.09 765
4651.73 787
4652.37 794
4653.02 812
4653.66 870
4654.31 885
4654.95 830
4655.59 830
4656.24 859
4656.88 857
4657.52 818
4658.17 829
4658.81 780
4659.46 762
4660.10 745
4660.75 734
4661.39 755
4662.03 747
4662.68 758
4663.32 791
4663.97 751
4664.61 708
4665.26 734
4665.90 741
4666.54 716
4667.19 686
4667.83 754
4668.48 690
4669.12 681
4669.77 768
4670.41 774
4671.06 752
4671.70 723
4672.35 743
4672.99 731
4673.64 733
4674.28 727
4674.93 743
4675.57 785
4676.22 739
4676.86 727
4677.51 731
4678.15 796
4678.80 765
4679.44 769
4680.09 748
4680.73 763
4681.38 805
4682.03 846
4682.67 793
4683.32 749
4683.96 800
4684.61 760
4685.25 816
4685.90 854
4686.55 817
4687.19 766
4687.84 795
4688.48 871
4689.13 896
4689.78 918
4690.42 997
4691.07 984
4691.72 996
4692.36 1044
4693.01 1081
4693.65 1037
4694.30 1000
4694.95 1065
4695.59 1110
4696.24 1078
4696.89 1145
4697.53 1147
4698.18 1152
4698.83 1178
4699.47 1209
4700.12 1309
4700.77 1253
4701.41 1286
4702.06 1218
4702.71 1215
4703.36 1111
4704.00 1089
4704.65 1092
4705.30 1060
4705.94 1062
4706.59 995
4707.24 985
4707.89 942
4708.53 937
4709.18 937
4709.83 997
4710.48 940
4711.12 939
4711.77 936
4712.42 932
4713.07 935
4713.71 933
4714.36 950
4715.01 917
4715.66 975
4716.31 947
4716.95 879
4717.60 905
4718.25 849
4718.90 937
4719.55 949
4720.19 975
4720.84 973
4721.49 1009
4722.14 1053
4722.79 1022
4723.44 1023
4724.08 1082
4724.73 1003
4725.38 999
4726.03 960
4726.68 950
4727.33 984
4727.98 926
4728.63 889
4729.27 861
4729.92 914
4730.57 894
4731.22 856
4731.87 813
4732.52 778
4733.17 871
4733.82 915
4734.47 856
4735.12 776
4735.77 839
4736.41 843
4737.06 846
4737.71 865
4738.36 830
4739.01 783
4739.66 772
4740.31 870
4740.96 893
4741.61 897
4742.26 875
4742.91 915
4743.56 898
4744.21 931
4744.86 857
4745.51 830
4746.16 868
4746.81 826
4747.46 845
4748.11 867
4748.76 848
4749.41 855
4750.06 901
4750.71 906
4751.36 901
4752.01 887
4752.66 918
4753.31 896
4753.96 889
4754.61 883
4755.26 928
4755.92 889
4756.57 850
4757.22 865
4757.87 874
4758.52 882
4759.17 905
4759.82 890
4760.47 880
4761.12 919
4761.77 934
4762.42 959
4763.08 925
4763.73 922
4764.38 921
4765.03 921
4765.68 905
4766.33 816
4766.98 823
4767.64 816
4768.29 787
4768.94 797
4769.59 818
4770.24 827
4770.89 864
4771.54 843
4772.20 836
4772.85 907
4773.50 837
4774.15 810
4774.80 866
4775.46 844
4776.11 822
4776.76 848
4777.41 881
4778.06 853
4778.72 834
4779.37 806
4780.02 853
4780.67 834
4781.33 845
4781.98 878
4782.63 815
4783.28 792
4783.94 783
4784.59 837
4785.24 844
4785.89 833
4786.55 843
4787.20 876
4787.85 864
4788.51 860
4789.16 874
4789.81 872
4790.46 892
4791.12 919
4791.77 911
4792.42 996
4793.08 1020
4793.73 978
4794.38 992
4795.04 970
4795.69 970
4796.34 952
4797.00 947
4797.65 1014
4798.30 1012
4798.96 1063
4799.61 1137
4800.27 1126
4800.92 1140
4801.57 1253
4802.23 1262
4802.88 1206
4803.53 1151
4804.19 1187
4804.84 1129
4805.50 1106
4806.15 1087
4806.81 1046
4807.46 972
4808.11 985
4808.77 1041
4809.42 1029
4810.08 1017
4810.73 972
4811.39 1063
4812.04 1054
4812.69 1033
4813.35 1057
4814.00 1092
4814.66 1086
4815.31 1088
4815.97 1094
4816.62 1068
4817.28 1058
4817.93 1010
4818.59 1058
4819.24 1082
4819.90 1152
4820.55 1196
4821.21 1208
4821.86 1194
4822.52 1176
4823.17 1263
4823.83 1270
4824.48 1304
4825.14 1400
4825.79 1379
4826.45 1273
4827.11 1287
4827.76 1230
4828.42 1219
4829.07 1226
4829.73 1254
4830.38 1273
4831.04 1199
4831.70 1204
4832.35 1216
4833.01 1303
4833.66 1320
4834.32 1269
4834.98 1279
4835.63 1245
4836.29 1340
4836.94 1332
4837.60 1338
4838.26 1342
4838.91 1439
4839.57 1400
4840.23 1404
4840.88 1362
4841.54 1460
4842.20 1357
4842.85 1349
4843.51 1427
4844.17 1438
4844.82 1474
4845.48 1444
4846.14 1497
4846.79 1471
4847.45 1441
4848.11 1612
4848.76 1677
4849.42 1663
4850.08 1739
4850.73 1749
4851.39 1854
4852.05 1927
4852.71 1882
4853.36 1785
4854.02 1683
4854.68 1658
4855.34 1792
4855.99 1723
4856.65 1805
4857.31 1892
4857.97 2069
4858.62 2168
4859.28 2234
4859.94 2311
4860.60 2187
4861.25 2060
4861.91 2044
4862.57 1879
4863.23 1834
4863.89 1768
4864.54 1773
4865.20 1654
4865.86 1650
4866.52 1633
4867.18 1709
4867.84 1755
4868.49 1766
4869.15 1785
4869.81 1730
4870.47 1633
4871.13 1550
4871.79 1595
4872.44 1498
4873.10 1507
4873.76 1453
4874.42 1486
4875.08 1584
4875.74 1484
4876.40 1517
4877.06 1540
4877.72 1669
4878.37 1632
4879.03 1724
4879.69 1726
4880.35 1795
4881.01 1778
4881.67 1651
4882.33 1616
4882.99 1591
4883.65 1508
4884.31 1519
4884.97 1550
4885.63 1535
4886.29 1466
4886.95 1458
4887.61 1463
4888.26 1438
4888.92 1372
4889.58 1360
4890.24 1362
4890.90 1441
4891.56 1473
4892.22 1483
4892.88 1527
4893.54 1563
4894.20 1503
4894.86 1535
4895.52 1521
4896.18 1523
4896.84 1503
4897.51 1415
4898.17 1389
4898.83 1470
4899.49 1554
4900.15 1549
4900.81 1627
4901.47 1656
4902.13 1564
4902.79 1463
4903.45 1390
4904.11 1317
4904.77 1388
4905.43 1326
4906.09 1227
4906.75 1235
4907.41 1177
4908.08 1184
4908.74 1148
4909.40 1173
4910.06 1162
4910.72 1169
4911.38 1190
4912.04 1159
4912.70 1077
4913.37 1077
4914.03 1079
4914.69 1069
4915.35 1110
4916.01 1077
4916.67 1073
4917.33 1089
4918.00 1007
4918.66 1021
4919.32 1038
4919.98 960
4920.64 961
4921.31 1005
4921.97 1006
4922.63 944
4923.29 930
4923.95 939
4924.62 902
4925.28 951
4925.94 945
4926.60 931
4927.26 964
4927.93 942
4928.59 1010
4929.25 972
4929.91 929
4930.58 935
4931.24 1024
4931.90 940
4932.56 984
4933.23 906
4933.89 916
4934.55 954
4935.22 940
4935.88 892
4936.54 886
4937.20 929
4937.87 920
4938.53 928
4939.19 949
4939.86 945
4940.52 922
4941.18 913
4941.85 915
4942.51 897
4943.17 831
4943.84 872
4944.50 898
4945.16 908
4945.83 870
4946.49 872
4947.15 925
4947.82 903
4948.48 854
4949.15 860
4949.81 837
4950.47 868
4951.14 853
4951.80 891
4952.47 853
4953.13 867
4953.79 898
4954.46 900
4955.12 909
4955.79 898
4956.45 915
4957.11 915
4957.78 975
4958.44 923
4959.11 944
4959.77 964
4960.44 956
4961.10 945
4961.77 988
4962.43 999
4963.10 1056
4963.76 1085
4964.42 1166
4965.09 1235
4965.75 1190
4966.42 1184
4967.08 1164
4967.75 1122
4968.41 1023
4969.08 982
4969.74 952
4970.41 1033
4971.08 977
4971.74 946
4972.41 1000
4973.07 947
4973.74 944
4974.40 971
4975.07 1058
4975.73 1054
4976.40 1038
4977.06 1037
4977.73 1076
4978.40 1074
4979.06 1117
4979.73 1101
4980.39 1030
4981.06 1004
4981.73 934
4982.39 968
4983.06 918
4983.72 908
4984.39 900
4985.06 872
4985.72 887
4986.39 880
4987.05 861
4987.72 790
4988.39 839
4989.05 846
4989.72 846
4990.39 854
4991.05 852
4991.72 846
4992.39 814
4993.05 835
4993.72 821
4994.39 795
4995.05 806
4995.72 807
4996.39 812
4997.05 845
4997.72 800
4998.39 790
4999.06 780
4999.72 782
5000.39 735
5001.06 716
5001.73 726
5002.39 725
5003.06 743
5003.73 737
5004.39 729
5005.06 766
5005.73 801
5006.40 794
5007.07 754
5007.73 762
5008.40 800
5009.07 773
5009.74 746
5010.40 703
5011.07 754
5011.74 765
5012.41 785
5013.08 751
5013.74 726
5014.41 786
5015.08 753
5015.75 737
5016.42 743
5017.09 700
5017.75 698
5018.42 734
5019.09 726
5019.76 710
5020.43 708
5021.10 794
5021.76 775
5022.43 735
5023.10 742
5023.77 781
5024.44 739
5025.11 737
5025.78 757
5026.45 771
5027.12 774
5027.78 747
5028.45 719
5029.12 695
5029.79 704
5030.46 715
5031.13 678
5031.80 708
5032.47 723
5033.14 726
5033.81 755
5034.48 737
5035.15 696
5035.82 713
5036.49 718
5037.16 776
5037.83 772
5038.50 809
5039.16 701
5039.83 719
5040.50 717
5041.17 733
5041.84 774
5042.51 771
5043.18 718
5043.85 765
5044.52 734
5045.20 753
5045.87 715
5046.54 722
5047.21 783
5047.88 753
5048.55 762
5049.22 727
5049.89 737
5050.56 733
5051.23 738
5051.90 758
5052.57 753
5053.24 756
5053.91 746
5054.58 748
5055.25 762
5055.92 728
5056.60 718
5057.27 769
5057.94 761
5058.61 747
5059.28 747
5059.95 744
5060.62 765
5061.29 780
5061.96 729
5062.64 795
5063.31 786
5063.98 756
5064.65 732
5065.32 829
5065.99 829
5066.66 842
5067.34 865
5068.01 792
5068.68 740
5069.35 797
5070.02 860
5070.70 762
5071.37 745
5072.04 734
5072.71 814
5073.38 781
5074.06 814
5074.73 820
5075.40 824
5076.07 833
5076.74 835
5077.42 877
5078.09 933
5078.76 969
5079.43 1006
5080.11 1037
5080.78 1042
5081.45 1060
5082.12 1031
5082.80 1029
5083.47 992
5084.14 1011
5084.82 971
5085.49 1000
5086.16 933
5086.83 885
5087.51 877
5088.18 921
5088.85 960
5089.53 1017
5090.20 947
5090.87 955
5091.55 1021
5092.22 996
5092.89 1030
5093.57 973
5094.24 962
5094.91 939
5095.59 895
5096.26 882
5096.93 867
5097.61 919
5098.28 901
5098.96 865
5099.63 876
5100.30 893
5100.98 878
5101.65 850
5102.32 893
5103.00 922
5103.67 943
5104.35 994
5105.02 989
5105.70 1006
5106.37 961
5107.04 972
5107.72 952
5108.39 944
5109.07 951
5109.74 988
5110.42 965
5111.09 928
5111.77 904
5112.44 894
5113.11 931
5113.79 902
5114.46 949
5115.14 950
5115.81 930
5116.49 870
5117.16 1006
5117.84 1100
5118.51 1138
5119.19 1212
5119.86 1220
5120.54 1242
5121.21 1296
5121.89 1341
5122.57 1254
5123.24 1283
5123.92 1270
5124.59 1287
5125.27 1228
5125.94 1139
5126.62 1055
5127.29 1046
5127.97 988
5128.64 1020
5129.32 1039
5130.00 937
5130.67 955
5131.35 980
5132.02 1019
5132.70 1057
5133.38 992
5134.05 1039
5134.73 1040
5135.40 1046
5136.08 1017
5136.76 952
5137.43 949
5138.11 922
5138.79 934
5139.46 947
5140.14 947
5140.82 909
5141.49 906
5142.17 871
5142.85 873
5143.52 907
5144.20 819
5144.88 791
5145.55 837
5146.23 787
5146.91 808
5147.58 760
5148.26 748
5148.94 806
5149.61 797
5150.29 764
5150.97 773
5151.65 770
5152.32 753
5153.00 735
5153.68 735
5154.36 763
5155.03 787
5155.71 718
5156.39 757
5157.07 777
5157.74 789
5158.42 844
5159.10 800
5159.78 825
5160.45 811
5161.13 778
5161.81 800
5162.49 803
5163.17 777
5163.84 788
5164.52 782
5165.20 734
5165.88 727
5166.56 736
5167.24 796
5167.91 799
5168.59 819
5169.27 779
5169.95 728
5170.63 764
5171.31 762
5171.98 741
5172.66 764
5173.34 770
5174.02 721
5174.70 705
5175.38 721
5176.06 720
5176.74 725
5177.41 728
5178.09 732
5178.77 704
5179.45 747
5180.13 738
5180.81 767
5181.49 773
5182.17 723
5182.85 735
5183.53 744
5184.21 756
5184.89 698
5185.57 697
5186.24 766
5186.92 757
5187.60 730
5188.28 727
5188.96 744
5189.64 682
5190.32 701
5191.00 712
5191.68 724
5192.36 705
5193.04 726
5193.72 725
5194.40 756
5195.08 759
5195.76 710
5196.44 743
5197.12 744
5197.80 784
5198.48 763
5199.16 740
5199.84 747
5200.52 733
5201.21 750
5201.89 763
5202.57 767
5203.25 774
5203.93 774
5204.61 789
5205.29 782
5205.97 807
5206.65 818
5207.33 835
5208.01 828
5208.69 813
5209.37 808
5210.06 837
5210.74 875
5211.42 942
5212.10 843
5212.78 853
5213.46 899
5214.14 914
5214.82 928
5215.51 966
5216.19 965
5216.87 958
5217.55 1028
5218.23 937
5218.91 889
5219.60 881
5220.28 958
5220.96 963
5221.64 1024
5222.32 1055
5223.00 1069
5223.69 1082
5224.37 1087
5225.05 1054
5225.73 1063
5226.41 1043
5227.10 992
5227.78 896
5228.46 847
5229.14 901
5229.83 867
5230.51 915
5231.19 857
5231.87 861
5232.56 869
5233.24 877
5233.92 871
5234.60 859
5235.29 889
5235.97 895
5236.65 880
5237.34 899
5238.02 880
5238.70 961
5239.38 913
5240.07 926
5240.75 959
5241.43 899
5242.12 865
5242.80 924
5243.48 848
5244.17 903
5244.85 857
5245.53 871
5246.22 819
5246.90 842
5247.58 834
5248.27 835
5248.95 793
5249.63 838
5250.32 902
5251.00 976
5251.69 963
5252.37 1119
5253.05 1045
5253.74 1052
5254.42 1129
5255.11 1098
5255.79 1057
5256.47 956
5257.16 895
5257.84 910
5258.53 966
5259.21 914
5259.89 909
5260.58 926
5261.26 955
5261.95 939
5262.63 1018
5263.32 1009
5264.00 966
5264.69 972
5265.37 966
5266.06 967
5266.74 931
5267.43 899
5268.11 875
5268.79 914
5269.48 854
5270.16 862
5270.85 860
5271.53 897
5272.22 859
5272.91 865
5273.59 809
5274.28 839
5274.96 796
5275.65 820
5276.33 836
5277.02 840
5277.70 818
5278.39 876
5279.07 900
5279.76 865
5280.45 856
5281.13 875
5281.82 877
5282.50 822
5283.19 845
5283.87 819
5284.56 817
5285.25 827
5285.93 850
5286.62 815
5287.30 806
5287.99 804
5288.68 828
5289.36 793
5290.05 779
5290.74 852
5291.42 810
5292.11 838
5292.79 862
5293.48 834
5294.17 797
5294.85 849
5295.54 877
5296.23 863
5296.91 872
5297.60 874
5298.29 895
5298.98 895
5299.66 917
5300.35 954
5301.04 1002
5301.72 1044
5302.41 1079
5303.10 1163
5303.78 1187
5304.47 1244
5305.16 1260
5305.85 1334
5306.53 1366
5307.22 1342
5307.91 1308
5308.60 1330
5309.28 1303
5309.97 1367
5310.66 1360
5311.35 1346
5312.03 1301
5312.72 1365
5313.41 1444
5314.10 1327
5314.79 1236
5315.47 1291
5316.16 1191
5316.85 1109
5317.54 1129
5318.23 1086
5318.91 1121
5319.60 1052
5320.29 1092
5320.98 1107
5321.67 1178
5322.36 1218
5323.04 1246
5323.73 1157
5324.42 1095
5325.11 987
5325.80 1008
5326.49 963
5327.18 880
5327.86 879
5328.55 869
5329.24 877
5329.93 845
5330.62 870
5331.31 849
5332.00 812
5332.69 815
5333.38 848
5334.06 791
5334.75 818
5335.44 823
5336.13 822
5336.82 804
5337.51 794
5338.20 823
5338.89 809
5339.58 796
5340.27 831
5340.96 818
5341.65 781
5342.34 829
5343.03 787
5343.72 780
5344.41 813
5345.10 847
5345.79 839
5346.48 841
5347.17 899
5347.86 903
5348.55 856
5349.24 924
5349.93 901
5350.62 897
5351.31 885
5352.00 885
5352.69 867
5353.38 826
5354.07 820
5354.76 806
5355.45 758
5356.14 751
5356.83 742
5357.52 773
5358.21 776
5358.90 757
5359.59 774
5360.29 823
5360.98 804
5361.67 808
5362.36 794
5363.05 853
5363.74 823
5364.43 818
5365.12 843
5365.81 805
5366.50 759
5367.20 798
5367.89 760
5368.58 765
5369.27 753
5369.96 739
5370.65 771
5371.34 728
5372.04 742
5372.73 726
5373.42 772
5374.11 771
5374.80 767
5375.49 717
5376.19 760
5376.88 713
5377.57 707
5378.26 727
5378.95 720
5379.65 739
5380.34 678
5381.03 680
5381.72 699
5382.42 725
5383.11 751
5383.80 744
5384.49 729
5385.19 791
5385.88 748
5386.57 718
5387.26 704
5387.96 739
5388.65 734
5389.34 762
5390.03 784
5390.73 810
5391.42 816
5392.11 820
5392.80 815
5393.50 831
5394.19 832
5394.88 817
5395.58 881
5396.27 829
5396.96 770
5397.66 797
5398.35 793
5399.04 777
5399.74 769
5400.43 762
5401.12 700
5401.82 730
5402.51 720
5403.20 690
5403.90 714
5404.59 741
5405.29 740
5405.98 749
5406.67 732
5407.37 788
5408.06 822
5408.75 820
5409.45 814
5410.14 773
5410.84 752
5411.53 751
5412.23 751
5412.92 754
5413.61 783
5414.31 779
5415.00 774
5415.70 783
5416.39 834
5417.09 785
5417.78 787
5418.47 757
5419.17 831
5419.86 817
5420.56 868
5421.25 885
5421.95 816
5422.64 855
5423.34 841
5424.03 884
5424.73 900
5425.42 826
5426.12 813
5426.81 803
5427.51 838
5428.20 807
5428.90 786
5429.59 789
5430.29 788
5430.99 843
5431.68 853
5432.38 872
5433.07 860
5433.77 872
5434.46 877
5435.16 890
5435.85 897
5436.55 842
5437.25 896
5437.94 893
5438.64 921
5439.33 900
5440.03 892
5440.73 946
5441.42 918
5442.12 913
5442.81 899
5443.51 922
5444.21 965
5444.90 961
5445.60 1004
5446.29 1092
5446.99 1111
5447.69 1135
5448.38 1111
5449.08 1183
5449.78 1178
5450.47 1169
5451.17 1149
5451.87 1118
5452.56 1089
5453.26 1067
5453.96 1101
5454.65 1085
5455.35 1050
5456.05 1037
5456.75 1058
5457.44 1051
5458.14 1101
5458.84 1052
5459.53 1076
5460.23 1073
5460.93 1187
5461.63 1112
5462.32 1201
5463.02 1172
5463.72 1211
5464.42 1152
5465.11 1178
5465.81 1166
5466.51 1191
5467.21 1207
5467.90 1177
5468.60 1147
5469.30 1120
5470.00 1209
5470.70 1243
5471.39 1207
5472.09 1240
5472.79 1350
5473.49 1328
5474.19 1351
5474.88 1402
5475.58 1394
5476.28 1446
5476.98 1516
5477.68 1504
5478.38 1699
5479.07 1845
5479.77 2035
5480.47 2266
5481.17 2419
5481.87 2533
5482.57 2631
5483.27 2454
5483.96 2370
5484.66 2178
5485.36 2013
5486.06 1894
5486.76 1806
5487.46 1708
5488.16 1680
5488.86 1640
5489.56 1641
5490.26 1632
5490.96 1665
5491.65 1664
5492.35 1768
5493.05 1736
5493.75 1836
5494.45 1860
5495.15 1835
5495.85 1858
5496.55 1923
5497.25 1991
5497.95 2064
5498.65 2209
5499.35 2465
5500.05 2878
5500.75 3236
5501.45 3593
5502.15 4054
5502.85 4235
5503.55 4109
5504.25 3670
5504.95 3229
5505.65 2780
5506.35 2348
5507.05 2124
5507.75 1843
5508.45 1770
5509.15 1674
5509.85 1570
5510.55 1483
5511.25 1420
5511.95 1430
5512.65 1377
5513.35 1476
5514.05 1454
5514.76 1429
5515.46 1402
5516.16 1409
5516.86 1379
5517.56 1453
5518.26 1445
5518.96 1442
5519.66 1367
5520.36 1354
5521.06 1364
5521.77 1290
5522.47 1292
5523.17 1264
5523.87 1226
5524.57 1210
5525.27 1198
5525.97 1129
5526.67 1043
5527.38 1031
5528.08 1070
5528.78 1096
5529.48 1101
5530.18 1090
5530.88 1110
5531.59 1115
5532.29 1090
5532.99 1109
5533.69 1085
5534.39 1024
5535.10 1047
5535.80 1013
5536.50 989
5537.20 1005
5537.90 1012
5538.61 1006
5539.31 975
5540.01 1007
5540.71 1060
5541.42 1026
5542.12 1022
5542.82 989
5543.52 996
5544.23 984
5544.93 950
5545.63 926
5546.33 901
5547.04 930
5547.74 984
5548.44 979
5549.15 914
5549.85 911
5550.55 929
5551.26 923
5551.96 934
5552.66 925
5553.36 954
5554.07 939
5554.77 969
5555.47 946
5556.18 945
5556.88 964
5557.58 978
5558.29 982
5558.99 908
5559.70 949
5560.40 939
5561.10 928
5561.81 955
5562.51 953
5563.21 923
5563.92 972
5564.62 1006
5565.33 1029
5566.03 982
5566.73 959
5567.44 1014
5568.14 968
5568.85 953
5569.55 951
5570.25 952
5570.96 936
5571.66 952
5572.37 954
5573.07 945
5573.78 969
5574.48 986
5575.19 990
5575.89 1003
5576.59 1038
5577.30 964
5578.00 940
5578.71 969
5579.41 982
5580.12 956
5580.82 905
5581.53 926
5582.23 913
5582.94 887
5583.64 898
5584.35 874
5585.05 881
5585.76 951
5586.46 985
5587.17 953
5587.88 923
5588.58 985
5589.29 903
5589.99 899
5590.70 914
5591.40 854
5592.11 908
5592.81 928
5593.52 860
5594.23 867
5594.93 841
5595.64 896
5596.34 872
5597.05 876
5597.76 878
5598.46 911
5599.17 893
5599.87 881
5600.58 866
5601.29 839
5601.99 956
5602.70 888
5603.41 838
5604.11 886
5604.82 864
5605.52 935
5606.23 991
5606.94 923
5607.64 987
5608.35 880
5609.06 906
5609.76 927
5610.47 861
5611.18 901
5611.88 958
5612.59 889
5613.30 873
5614.01 908
5614.71 895
5615.42 943
5616.13 922
5616.83 937
5617.54 931
5618.25 919
5618.96 940
5619.66 969
5620.37 970
5621.08 922
5621.79 948
5622.49 998
5623.20 977
5623.91 994
5624.62 1023
5625.32 1029
5626.03 958
5626.74 1000
5627.45 1057
5628.16 1094
5628.86 1132
5629.57 1059
5630.28 1121
5630.99 1143
5631.70 1159
5632.40 1154
5633.11 1172
5633.82 1203
5634.53 1155
5635.24 1202
5635.95 1217
5636.65 1251
5637.36 1325
5638.07 1365
5638.78 1299
5639.49 1336
5640.20 1463
5640.91 1447
5641.61 1493
5642.32 1535
5643.03 1494
5643.74 1439
5644.45 1350
5645.16 1246
5645.87 1226
5646.58 1158
5647.29 1179
5648.00 1143
5648.70 1075
5649.41 1079
5650.12 1128
5650.83 1163
5651.54 1134
5652.25 1184
5652.96 1187
5653.67 1136
5654.38 1140
5655.09 1125
5655.80 1166
5656.51 1151
5657.22 1168
5657.93 1138
5658.64 1229
5659.35 1279
5660.06 1368
5660.77 1404
5661.48 1440
5662.19 1419
5662.90 1444
5663.61 1351
5664.32 1369
5665.03 1305
5665.74 1237
5666.45 1170
5667.16 1131
5667.87 1133
5668.58 1102
5669.29 1081
5670.00 1057
5670.71 1163
5671.42 1159
5672.13 1222
5672.84 1247
5673.56 1225
5674.27 1174
5674.98 1207
5675.69 1087
5676.40 1092
5677.11 1117
5677.82 1046
5678.53 1030
5679.24 1046
5679.95 1040
5680.67 1102
5681.38 1083
5682.09 1110
5682.80 1087
5683.51 1080
5684.22 1077
5684.93 1080
5685.65 1020
5686.36 964
5687.07 961
5687.78 954
5688.49 915
5689.20 930
5689.92 887
5690.63 882
5691.34 932
5692.05 904
5692.76 896
5693.47 933
5694.19 881
5694.90 908
5695.61 896
5696.32 894
5697.04 859
5697.75 870
5698.46 861
5699.17 860
5699.89 835
5700.60 851
5701.31 844
5702.02 857
5702.74 843
5703.45 859
5704.16 893
5704.87 908
5705.59 895
5706.30 878
5707.01 828
5707.72 888
5708.44 878
5709.15 846
5709.86 821
5710.58 863
5711.29 845
5712.00 815
5712.72 790
5713.43 803
5714.14 834
5714.86 782
5715.57 851
5716.28 799
5717.00 839
5717.71 833
5718.42 821
5719.14 785
5719.85 760
5720.56 806
5721.28 792
5721.99 847
5722.71 784
5723.42 831
5724.13 846
5724.85 851
5725.56 819
5726.28 862
5726.99 883
5727.70 885
5728.42 937
5729.13 905
5729.85 918
5730.56 903
5731.28 902
5731.99 887
5732.70 836
5733.42 843
5734.13 854
5734.85 851
5735.56 814
5736.28 806
5736.99 803
5737.71 777
5738.42 785
5739.14 760
5739.85 770
5740.57 767
5741.28 773
5742.00 755
5742.71 740
5743.43 767
5744.14 764
5744.86 759
5745.57 740
5746.29 769
5747.00 789
5747.72 747
5748.43 737
5749.15 760
5749.87 789
5750.58 822
5751.30 779
5752.01 828
5752.73 791
5753.44 786
5754.16 767
5754.88 760
5755.59 802
5756.31 768
5757.02 788
5757.74 778
5758.46 775
5759.17 821
5759.89 865
5760.60 885
5761.32 869
5762.04 817
5762.75 845
5763.47 848
5764.19 810
5764.90 789
5765.62 784
5766.34 869
5767.05 831
5767.77 785
5768.49 834
5769.20 836
5769.92 893
5770.64 878
5771.35 939
5772.07 928
5772.79 917
5773.50 899
5774.22 890
5774.94 886
5775.65 846
5776.37 870
5777.09 804
5777.81 799
5778.52 831
5779.24 820
5779.96 801
5780.68 761
5781.39 748
5782.11 802
5782.83 809
5783.55 823
5784.26 756
5784.98 795
5785.70 788
5786.42 803
5787.14 771
5787.85 761
5788.57 808
5789.29 827
5790.01 800
5790.73 790
5791.44 779
5792.16 770
5792.88 761
5793.60 779
5794.32 817
5795.03 766
5795.75 790
5796.47 742
5797.19 737
5797.91 798
5798.63 784
5799.35 765
5800.06 762
5800.78 770
5801.50 793
5802.22 841
5802.94 778
5803.66 777
5804.38 753
5805.10 769
5805.82 786
5806.53 776
5807.25 744
5807.97 750
5808.69 727
5809.41 741
5810.13 680
5810.85 712
5811.57 726
5812.29 743
5813.01 703
5813.73 766
5814.45 772
5815.17 764
5815.89 762
5816.61 737
5817.33 742
5818.05 766
5818.77 741
5819.49 761
5820.20 728
5820.92 764
5821.64 730
5822.36 744
5823.09 725
5823.81 744
5824.53 734
5825.25 735
5825.97 729
5826.69 763
5827.41 772
5828.13 738
5828.85 762
5829.57 743
5830.29 741
5831.01 774
5831.73 721
5832.45 715
5833.17 738
5833.89 723
5834.61 743
5835.33 793
5836.05 746
5836.78 786
5837.50 785
5838.22 771
5838.94 752
5839.66 757
5840.38 702
5841.10 700
5841.82 749
5842.54 726
5843.27 727
5843.99 757
5844.71 738
5845.43 784
5846.15 760
5846.87 709
5847.59 772
5848.32 764
5849.04 742
5849.76 726
5850.48 750
5851.20 802
5851.93 828
5852.65 823
5853.37 769
5854.09 844
5854.81 876
5855.54 834
5856.26 837
5856.98 820
5857.70 793
5858.42 801
5859.15 786
5859.87 818
5860.59 794
5861.31 794
5862.04 765
5862.76 790
5863.48 827
5864.20 814
5864.93 818
5865.65 840
5866.37 839
5867.10 855
5867.82 822
5868.54 787
5869.26 784
5869.99 847
5870.71 852
5871.43 882
5872.16 873
5872.88 877
5873.60 938
5874.33 917
5875.05 879
5875.77 877
5876.50 896
5877.22 912
5877.94 890
5878.67 946
5879.39 962
5880.11 976
5880.84 984
5881.56 1020
5882.28 972
5883.01 970
5883.73 1036
5884.46 1026
5885.18 1090
5885.90 1113
5886.63 1082
5887.35 1091
5888.08 1148
5888.80 1148
5889.52 1101
5890.25 1003
5890.97 1058
5891.70 1066
5892.42 1027
5893.15 1012
5893.87 973
5894.59 996
5895.32 1028
5896.04 1053
5896.77 1158
5897.49 1082
5898.22 1070
5898.94 1038
5899.67 1051
5900.39 1093
5901.12 1071
5901.84 1037
5902.57 1086
5903.29 1088
5904.02 1018
5904.74 1025
5905.47 1041
5906.19 1060
5906.92 1050
5907.64 1030
5908.37 1079
5909.09 1042
5909.82 1046
5910.55 1117
5911.27 1084
5912.00 1105
5912.72 1147
5913.45 1177
5914.17 1144
5914.90 1123
5915.63 1095
5916.35 1141
5917.08 1169
5917.80 1134
5918.53 1150
5919.25 1111
5919.98 1216
5920.71 1223
5921.43 1207
5922.16 1241
5922.89 1211
5923.61 1218
5924.34 1218
5925.06 1311
5925.79 1289
5926.52 1365
5927.24 1319
5927.97 1346
5928.70 1388
5929.42 1354
5930.15 1349
5930.88 1388
5931.60 1384
5932.33 1471
5933.06 1499
5933.78 1504
5934.51 1532
5935.24 1561
5935.97 1610
5936.69 1642
5937.42 1658
5938.15 1695
5938.87 1666
5939.60 1746
5940.33 1758
5941.06 1855
5941.78 1790
5942.51 1764
5943.24 1767
5943.97 1918
5944.69 1990
5945.42 2022
5946.15 2116
5946.88 2058
5947.60 2158
5948.33 2187
5949.06 2222
5949.79 2233
5950.52 2430
5951.24 2515
5951.97 2781
5952.70 2970
5953.43 3355
5954.16 3602
5954.88 3741
5955.61 3690
5956.34 3576
5957.07 3411
5957.80 3114
5958.53 2924
5959.25 2840
5959.98 2756
5960.71 2684
5961.44 2661
5962.17 2668
5962.90 2639
5963.63 2651
5964.36 2801
5965.08 2938
5965.81 3156
5966.54 3364
5967.27 3571
5968.00 3797
5968.73 3853
5969.46 4035
5970.19 3816
5970.92 3647
5971.65 3553
5972.37 3288
5973.10 3181
5973.83 3013
5974.56 2970
5975.29 2861
5976.02 2885
5976.75 2914
5977.48 2883
5978.21 2952
5978.94 2986
5979.67 2951
5980.40 3026
5981.13 3131
5981.86 3139
5982.59 3352
5983.32 3499
5984.05 3506
5984.78 3515
5985.51 3589
5986.24 3606
5986.97 3579
5987.70 3548
5988.43 3501
5989.16 3416
5989.89 3416
5990.62 3500
5991.35 3433
5992.08 3405
5992.81 3349
5993.54 3410
5994.27 3502
5995.00 3617
5995.74 3660
5996.47 3767
5997.20 3675
5997.93 3714
5998.66 3840
5999.39 3769
6000.12 3688
6000.85 3757
6001.58 3749
6002.31 3627
6003.04 3569
6003.78 3578
6004.51 3475
6005.24 3365
6005.97 3515
6006.70 3601
6007.43 3730
6008.16 3855
6008.90 4162
6009.63 4652
6010.36 5374
6011.09 6100
6011.82 6960
6012.55 7843
6013.29 8664
6014.02 9304
6014.75 9590
6015.48 9756
6016.21 9612
6016.95 9113
6017.68 8617
6018.41 7811
6019.14 6785
6019.87 6098
6020.61 5424
6021.34 4814
6022.07 4276
6022.80 3810
6023.54 3538
6024.27 3362
6025.00 3257
6025.73 3118
6026.47 3143
6027.20 3145
6027.93 3098
6028.66 3137
6029.40 3147
6030.13 3158
6030.86 3146
6031.59 3146
6032.33 3152
6033.06 3105
6033.79 2972
6034.53 2813
6035.26 2583
6035.99 2462
6036.73 2421
6037.46 2452
6038.19 2510
6038.93 2454
6039.66 2489
6040.39 2488
6041.13 2496
6041.86 2602
6042.59 2602
6043.33 2632
6044.06 2725
6044.79 2760
6045.53 2701
6046.26 2746
6047.00 2722
6047.73 2678
6048.46 2780
6049.20 2700
6049.93 2800
6050.67 2878
6051.40 2994
6052.13 3108
6052.87 3195
6053.60 3258
6054.34 3372
6055.07 3467
6055.81 3390
6056.54 3287
6057.27 3153
6058.01 2935
6058.74 2802
6059.48 2671
6060.21 2653
6060.95 2575
6061.68 2458
6062.42 2443
6063.15 2453
6063.89 2434
6064.62 2387
6065.36 2359
6066.09 2381
6066.83 2265
6067.56 2254
6068.30 2298
6069.03 2225
6069.77 2187
6070.50 2168
6071.24 2174
6071.97 2149
6072.71 2045
6073.44 2075
6074.18 2006
6074.91 2082
6075.65 2024
6076.39 1982
6077.12 1950
6077.86 1929
6078.59 1932
6079.33 1966
6080.06 1877
6080.80 1934
6081.54 1906
6082.27 1900
6083.01 1826
6083.74 1824
6084.48 1845
6085.22 1781
6085.95 1809
6086.69 1739
6087.42 1731
6088.16 1732
6088.90 1716
6089.63 1746
6090.37 1754
6091.11 1744
6091.84 1804
6092.58 1798
6093.32 1782
6094.05 1843
6094.79 1794
6095.53 1727
6096.26 1744
6097.00 1751
6097.74 1704
6098.47 1635
6099.21 1636
6099.95 1687
6100.69 1655
6101.42 1657
6102.16 1644
6102.90 1670
6103.63 1660
6104.37 1626
6105.11 1670
6105.85 1721
6106.58 1719
6107.32 1655
6108.06 1702
6108.80 1693
6109.53 1736
6110.27 1699
6111.01 1725
6111.75 1719
6112.49 1759
6113.22 1801
6113.96 1797
6114.70 1735
6115.44 1767
6116.17 1824
6116.91 1860
6117.65 1874
6118.39 1831
6119.13 1900
6119.87 1836
6120.60 1818
6121.34 1856
6122.08 1840
6122.82 1851
6123.56 1827
6124.30 1814
6125.03 1856
6125.77 1861
6126.51 1909
6127.25 1937
6127.99 1872
6128.73 1881
6129.47 1827
6130.21 1902
6130.94 1869
6131.68 1875
6132.42 1903
6133.16 1878
6133.90 1925
6134.64 1994
6135.38 2013
6136.12 1982
6136.86 2008
6137.60 2070
6138.34 2171
6139.08 2194
6139.81 2288
6140.55 2291
6141.29 2350
6142.03 2394
6142.77 2379
6143.51 2388
6144.25 2351
6144.99 2283
6145.73 2263
6146.47 2256
6147.21 2243
6147.95 2235
6148.69 2161
6149.43 2161
6150.17 2258
6150.91 2224
6151.65 2161
6152.39 2248
6153.13 2252
6153.87 2311
6154.61 2339
6155.35 2356
6156.09 2379
6156.83 2354
6157.58 2432
6158.32 2470
6159.06 2470
6159.80 2514
6160.54 2492
6161.28 2485
6162.02 2560
6162.76 2581
6163.50 2762
6164.24 2827
6164.98 2993
6165.72 3134
6166.46 3383
6167.21 3404
6167.95 3546
6168.69 3598
6169.43 3663
6170.17 3628
6170.91 3614
6171.65 3609
6172.39 3389
6173.14 3419
6173.88 3311
6174.62 3244
6175.36 3185
6176.10 3182
6176.84 3271
6177.59 3322
6178.33 3334
6179.07 3426
6179.81 3722
6180.55 4139
6181.30 4611
6182.04 5104
6182.78 5731
6183.52 6408
6184.26 6832
6185.01 6820
6185.75 6952
6186.49 6686
6187.23 6201
6187.97 5824
6188.72 5298
6189.46 4897
6190.20 4491
6190.94 4279
6191.69 4057
6192.43 4026
6193.17 3956
6193.92 3873
6194.66 3829
6195.40 3836
6196.14 3702
6196.89 3852
6197.63 3796
6198.37 3764
6199.12 3693
6199.86 3605
6200.60 3666
6201.34 3578
6202.09 3619
6202.83 3731
6203.57 3871
6204.32 4131
6205.06 4605
6205.80 5153
6206.55 6032
6207.29 7509
6208.03 9315
6208.78 11014
6209.52 12875
6210.27 14246
6211.01 14997
6211.75 15134
6212.50 14263
6213.24 13075
6213.98 11328
6214.73 9647
6215.47 8096
6216.22 6713
6216.96 5574
6217.71 4840
6218.45 4176
6219.19 3672
6219.94 3305
6220.68 3022
6221.43 2891
6222.17 2775
6222.92 2739
6223.66 2751
6224.40 2706
6225.15 2771
6225.89 2720
6226.64 2673
6227.38 2628
6228.13 2581
6228.87 2395
6229.62 2265
6230.36 2186
6231.11 2086
6231.85 1913
6232.60 1869
6233.34 1929
6234.09 1900
6234.83 1942
6235.58 1926
6236.32 1973
6237.07 1974
6237.81 2043
6238.56 2190
6239.30 2297
6240.05 2404
6240.80 2584
6241.54 2663
6242.29 2689
6243.03 2697
6243.78 2614
6244.52 2499
6245.27 2352
6246.02 2341
6246.76 2334
6247.51 2279
6248.25 2297
6249.00 2313
6249.75 2346
6250.49 2306
6251.24 2322
6251.98 2209
6252.73 2194
6253.48 2201
6254.22 2122
6254.97 2069
6255.72 2109
6256.46 2055
6257.21 2101
6257.95 2054
6258.70 2054
6259.45 2100
6260.19 2060
6260.94 2005
6261.69 2013
6262.43 1987
6263.18 2016
6263.93 2018
6264.68 1940
6265.42 1857
6266.17 1904
6266.92 1858
6267.66 1853
6268.41 1840
6269.16 1816
6269.91 1824
6270.65 1745
6271.40 1776
6272.15 1797
6272.89 1781
6273.64 1728
6274.39 1804
6275.14 1800
6275.88 1879
6276.63 1845
6277.38 1882
6278.13 1892
6278.88 1889
6279.62 1867
6280.37 1855
6281.12 1825
6281.87 1797
6282.62 1687
6283.36 1687
6284.11 1674
6284.86 1670
6285.61 1609
6286.36 1655
6287.10 1647
6287.85 1620
6288.60 1621
6289.35 1594
6290.10 1554
6290.85 1557
6291.59 1606
6292.34 1603
6293.09 1515
6293.84 1549
6294.59 1525
6295.34 1472
6296.09 1459
6296.84 1497
6297.58 1450
6298.33 1482
6299.08 1528
6299.83 1499
6300.58 1471
6301.33 1457
6302.08 1440
6302.83 1490
6303.58 1444
6304.33 1434
6305.08 1411
6305.83 1462
6306.58 1464
6307.32 1500
6308.07 1517
6308.82 1510
6309.57 1535
6310.32 1549
6311.07 1646
6311.82 1644
6312.57 1746
6313.32 1736
6314.07 1687
6314.82 1784
6315.57 1740
6316.32 1885
6317.07 1856
6317.82 1781
6318.57 1797
6319.32 1777
6320.07 1723
6320.82 1679
6321.57 1588
6322.32 1504
6323.07 1428
6323.82 1403
6324.58 1452
6325.33 1429
6326.08 1351
6326.83 1383
6327.58 1379
6328.33 1417
6329.08 1365
6329.83 1367
6330.58 1373
6331.33 1417
6332.08 1401
6332.83 1387
6333.58 1331
6334.34 1266
6335.09 1297
6335.84 1311
6336.59 1262
6337.34 1304
6338.09 1316
6338.84 1300
6339.59 1355
6340.35 1359
6341.10 1384
6341.85 1392
6342.60 1392
6343.35 1372
6344.10 1330
6344.86 1313
6345.61 1303
6346.36 1351
6347.11 1361
6347.86 1327
6348.62 1331
6349.37 1437
6350.12 1400
6350.87 1431
6351.62 1464
6352.38 1448
6353.13 1451
6353.88 1574
6354.63 1642
6355.38 1703
6356.14 1662
6356.89 1683
6357.64 1632
6358.39 1607
6359.15 1533
6359.90 1524
6360.65 1509
6361.40 1425
6362.16 1405
6362.91 1377
6363.66 1476
6364.42 1452
6365.17 1489
6365.92 1506
6366.67 1489
6367.43 1554
6368.18 1659
6368.93 1756
6369.69 1821
6370.44 1811
6371.19 1803
6371.95 1719
6372.70 1681
6373.45 1548
6374.21 1541
6374.96 1505
6375.71 1500
6376.47 1504
6377.22 1443
6377.98 1468
6378.73 1494
6379.48 1533
6380.24 1533
6380.99 1525
6381.74 1580
6382.50 1670
6383.25 1702
6384.01 1620
6384.76 1610
6385.51 1546
6386.27 1522
6387.02 1569
6387.78 1498
6388.53 1438
6389.29 1472
6390.04 1426
6390.79 1479
6391.55 1434
6392.30 1363
6393.06 1399
6393.81 1416
6394.57 1399
6395.32 1405
6396.08 1458
6396.83 1417
6397.59 1383
6398.34 1386
6399.10 1403
6399.85 1432
6400.61 1407
6401.36 1417
6402.12 1418
6402.87 1442
6403.63 1457
6404.38 1432
6405.14 1438
6405.89 1427
6406.65 1408
6407.40 1463
6408.16 1518
6408.91 1563
6409.67 1707
6410.43 1802
6411.18 1831
6411.94 1857
6412.69 1789
6413.45 1816
6414.20 1778
6414.96 1645
6415.72 1782
6416.47 1831
6417.23 1842
6417.98 1897
6418.74 1871
6419.50 1950
6420.25 1827
6421.01 1735
6421.77 1626
6422.52 1596
6423.28 1498
6424.03 1469
6424.79 1456
6425.55 1465
6426.30 1437
6427.06 1409
6427.82 1428
6428.57 1386
6429.33 1365
6430.09 1358
6430.84 1332
6431.60 1385
6432.36 1426
6433.11 1368
6433.87 1465
6434.63 1419
6435.39 1389
6436.14 1437
6436.90 1441
6437.66 1484
6438.41 1443
6439.17 1415
6439.93 1416
6440.69 1459
6441.44 1505
6442.20 1494
6442.96 1516
6443.72 1525
6444.47 1511
6445.23 1531
6445.99 1493
6446.75 1469
6447.50 1531
6448.26 1492
6449.02 1576
6449.78 1593
6450.54 1579
6451.29 1583
6452.05 1578
6452.81 1540
6453.57 1554
6454.33 1533
6455.08 1530
6455.84 1603
6456.60 1590
6457.36 1610
6458.12 1612
6458.88 1578
6459.64 1578
6460.39 1584
6461.15 1595
6461.91 1632
6462.67 1660
6463.43 1689
6464.19 1769
6464.95 1868
6465.70 1915
6466.46 1896
6467.22 1912
6467.98 1919
6468.74 1899
6469.50 1927
6470.26 1881
6471.02 1859
6471.78 1903
6472.54 1916
6473.30 1961
6474.05 1942
6474.81 1925
6475.57 1954
6476.33 2036
6477.09 2023
6477.85 2022
6478.61 2112
6479.37 2057
6480.13 2090
6480.89 2114
6481.65 2220
6482.41 2248
6483.17 2239
6483.93 2311
6484.69 2336
6485.45 2388
6486.21 2456
6486.97 2445
6487.73 2425
6488.49 2498
6489.25 2530
6490.01 2550
6490.77 2548
6491.53 2655
6492.29 2672
6493.05 2764
6493.81 2830
6494.57 2913
6495.33 2841
6496.10 2913
6496.86 2914
6497.62 2875
6498.38 2930
6499.14 2867
6499.90 2851
6500.66 2891
6501.42 2932
6502.18 2927
6502.94 2987
6503.70 3218
6504.47 3379
6505.23 3827
6505.99 4543
6506.75 5330
6507.51 6307
6508.27 7826
6509.03 9161
6509.79 10080
6510.56 10481
6511.32 10333
6512.08 9689
6512.84 8896
6513.60 7681
6514.36 6752
6515.13 5866
6515.89 5128
6516.65 4509
6517.41 4110
6518.17 3780
6518.94 3600
6519.70 3452
6520.46 3305
6521.22 3367
6521.98 3419
6522.75 3450
6523.51 3512
6524.27 3651
6525.03 3672
6525.79 3958
6526.56 4223
6527.32 4489
6528.08 4614
6528.84 4733
6529.61 4913
6530.37 4902
6531.13 4859
6531.90 4719
6532.66 4494
6533.42 4435
6534.18 4505
6534.95 4963
6535.71 5503
6536.47 6122
6537.24 6747
6538.00 7007
6538.76 7022
6539.53 6817
6540.29 6396
6541.05 5783
6541.82 5100
6542.58 4554
6543.34 4024
6544.11 3612
6544.87 3387
6545.63 3159
6546.40 3091
6547.16 3016
6547.92 2868
6548.69 2811
6549.45 2827
6550.21 2771
6550.98 2660
6551.74 2693
6552.51 2749
6553.27 2706
6554.03 2649
6554.80 2611
6555.56 2586
6556.33 2596
6557.09 2596
6557.85 2610
6558.62 2485
6559.38 2491
6560.15 2575
6560.91 2683
6561.68 2733
6562.44 2740
6563.21 2792
6563.97 2842
6564.74 2803
6565.50 2884
6566.26 2846
6567.03 2863
6567.79 2874
6568.56 2808
6569.32 2795
6570.09 2808
6570.85 2852
6571.62 2838
6572.38 2926
6573.15 2876
6573.91 2902
6574.68 2872
6575.44 3010
6576.21 3108
6576.98 3055
6577.74 3050
6578.51 3051
6579.27 3082
6580.04 3056
6580.80 3009
6581.57 2978
6582.33 3049
6583.10 3163
6583.87 3163
6584.63 3195
6585.40 3120
6586.16 3184
6586.93 3160
6587.70 3122
6588.46 3122
6589.23 3123
6589.99 3138
6590.76 3223
6591.53 3480
6592.29 3597
6593.06 3649
6593.82 3910
6594.59 4018
6595.36 4347
6596.12 4478
6596.89 4544
6597.66 4473
6598.42 4265
6599.19 4081
6599.96 3919
6600.72 3658
6601.49 3490
6602.26 3237
6603.02 3123
6603.79 2933
6604.56 2804
6605.33 2719
6606.09 2794
6606.86 2745
6607.63 2696
6608.39 2748
6609.16 2742
6609.93 2711
6610.70 2801
6611.46 2799
6612.23 2832
6613.00 2791
6613.77 2759
6614.53 2722
6615.30 2765
6616.07 2750
6616.84 2778
6617.60 2788
6618.37 2777
6619.14 2969
6619.91 2977
6620.68 3109
6621.44 3168
6622.21 3212
6622.98 3443
6623.75 3545
6624.52 3546
6625.28 3638
6626.05 3647
6626.82 3510
6627.59 3387
6628.36 3237
6629.13 3154
6629.89 3066
6630.66 2919
6631.43 2923
6632.20 2948
6632.97 2998
6633.74 3039
6634.51 3191
6635.27 3488
6636.04 3598
6636.81 3654
6637.58 3637
6638.35 3760
6639.12 3848
6639.89 3924
6640.66 4043
6641.43 4238
6642.19 4281
6642.96 4298
6643.73 4233
6644.50 4251
6645.27 4116
6646.04 3923
6646.81 3581
6647.58 3247
6648.35 3112
6649.12 2959
6649.89 2684
6650.66 2626
6651.43 2603
6652.20 2493
6652.97 2452
6653.74 2432
6654.51 2462
6655.28 2490
6656.05 2434
6656.82 2451
6657.59 2428
6658.36 2447
6659.13 2394
6659.90 2305
6660.67 2326
6661.44 2331
6662.21 2259
6662.98 2215
6663.75 2229
6664.52 2183
6665.29 2165
6666.06 2205
6666.83 2259
6667.60 2282
6668.37 2264
6669.14 2305
6669.91 2339
6670.68 2429
6671.46 2614
6672.23 2558
6673.00 2480
6673.77 2519
6674.54 2534
6675.31 2481
6676.08 2486
6676.85 2421
6677.62 2416
6678.40 2480
6679.17 2576
6679.94 2550
6680.71 2497
6681.48 2558
6682.25 2583
6683.02 2716
6683.80 2842
6684.57 2849
6685.34 2898
6686.11 3110
6686.88 3218
6687.65 3232
6688.43 3225
6689.20 3122
6689.97 2919
6690.74 2686
6691.51 2547
6692.29 2535
6693.06 2328
6693.83 2271
6694.60 2235
6695.37 2166
6696.15 2203
6696.92 2090
6697.69 2111
6698.46 2143
6699.24 2089
6700.01 2084
6700.78 2096
6701.55 2115
6702.33 2014
6703.10 2031
6703.87 2009
6704.64 2036
6705.42 1973
6706.19 1948
6706.96 1972
6707.74 1849
6708.51 1878
6709.28 1878
6710.06 1936
6710.83 1861
6711.60 1891
6712.37 1852
6713.15 1842
6713.92 1801
6714.69 1786
6715.47 1788
6716.24 1745
6717.01 1780
6717.79 1805
6718.56 1820
6719.34 1721
6720.11 1767
6720.88 1774
6721.66 1815
6722.43 1750
6723.20 1773
6723.98 1787
6724.75 1799
6725.53 1736
6726.30 1802
6727.07 1811
6727.85 1781
6728.62 1814
6729.40 1869
6730.17 1847
6730.95 1835
6731.72 1873
6732.49 1881
6733.27 1909
6734.04 1918
6734.82 1946
6735.59 1862
6736.37 1876
6737.14 1925
6737.92 1961
6738.69 1952
6739.47 1965
6740.24 1978
6741.01 1974
6741.79 1957
6742.56 1963
6743.34 2005
6744.11 1979
6744.89 2020
6745.67 2039
6746.44 2076
6747.22 2034
6747.99 2194
6748.77 2125
6749.54 2215
6750.32 2305
6751.09 2390
6751.87 2491
6752.64 2614
6753.42 2645
6754.19 2726
6754.97 2727
6755.75 2781
6756.52 2742
6757.30 2627
6758.07 2473
6758.85 2373
6759.63 2396
6760.40 2341
6761.18 2388
6761.95 2368
6762.73 2374
6763.51 2300
6764.28 2293
6765.06 2309
6765.83 2278
6766.61 2333
6767.39 2277
6768.16 2277
6768.94 2265
6769.72 2223
6770.49 2197
6771.27 2160
6772.05 2062
6772.82 1989
6773.60 1929
6774.38 1990
6775.15 1978
6775.93 2013
6776.71 1913
6777.48 1876
6778.26 2002
6779.04 1947
6779.82 1879
6780.59 1954
6781.37 1933
6782.15 1935
6782.92 1869
6783.70 1894
6784.48 1972
6785.26 1949
6786.03 1936
6786.81 1940
6787.59 1862
6788.37 1872
6789.14 1924
6789.92 1877
6790.70 1861
6791.48 1867
6792.25 1780
6793.03 1799
6793.81 1731
6794.59 1710
6795.37 1724
6796.14 1776
6796.92 1811
6797.70 1730
6798.48 1736
6799.26 1762
6800.04 1776
6800.81 1822
6801.59 1848
6802.37 1891
6803.15 1835
6803.93 1888
6804.71 1934
6805.48 1886
6806.26 2034
6807.04 2045
6807.82 2046
6808.60 2029
6809.38 1904
6810.16 1836
6810.94 1868
6811.71 1832
6812.49 1868
6813.27 1888
6814.05 1871
6814.83 1898
6815.61 1867
6816.39 1886
6817.17 1754
6817.95 1822
6818.73 1833
6819.51 1870
6820.29 1895
6821.07 1823
6821.84 1738
6822.62 1829
6823.40 1823
6824.18 1825
6824.96 1800
6825.74 1854
6826.52 1811
6827.30 1782
6828.08 1836
6828.86 1703
6829.64 1726
6830.42 1741
6831.20 1753
6831.98 1733
6832.76 1702
6833.54 1668
6834.32 1733
6835.10 1801
6835.88 1937
6836.66 1950
6837.44 2108
6838.22 2292
6839.01 2442
6839.79 2637
6840.57 2740
6841.35 2765
6842.13 2727
6842.91 2693
6843.69 2555
6844.47 2464
6845.25 2397
6846.03 2300
6846.81 2140
6847.59 2093
6848.37 2120
6849.16 2236
6849.94 2323
6850.72 2430
6851.50 2622
6852.28 2776
6853.06 2750
6853.84 2780
6854.62 2669
6855.41 2589
6856.19 2559
6856.97 2442
6857.75 2331
6858.53 2172
6859.31 2140
6860.10 2062
6860.88 1994
6861.66 1971
6862.44 2024
6863.22 2018
6864.00 1900
6864.79 1933
6865.57 1997
6866.35 1986
6867.13 2037
6867.91 2044
6868.70 2055
6869.48 2108
6870.26 2126
6871.04 2081
6871.83 2067
6872.61 2078
6873.39 2066
6874.17 2060
6874.96 2094
6875.74 2075
6876.52 2163
6877.30 2280
6878.09 2319
6878.87 2429
6879.65 2525
6880.43 2655
6881.22 2852
6882.00 3140
6882.78 3414
6883.57 3600
6884.35 3830
6885.13 3804
6885.92 3743
6886.70 3616
6887.48 3583
6888.27 3814
6889.05 4052
6889.83 4183
6890.62 4173
6891.40 4138
6892.18 4040
6892.97 3724
6893.75 3397
6894.53 3160
6895.32 3020
6896.10 2830
6896.88 2774
6897.67 2633
6898.45 2534
6899.24 2511
6900.02 2490
6900.80 2493
6901.59 2461
6902.37 2392
6903.16 2413
6903.94 2416
6904.73 2402
6905.51 2393
6906.29 2431
6907.08 2393
6907.86 2428
6908.65 2383
6909.43 2350
6910.22 2336
6911.00 2324
6911.79 2282
6912.57 2231
6913.35 2183
6914.14 2032
6914.92 2081
6915.71 2119
6916.49 2053
6917.28 2023
6918.06 2078
6918.85 2043
6919.63 2058
6920.42 2047
6921.20 2054
6921.99 2089
6922.78 2027
6923.56 2088
6924.35 2065
6925.13 2069
6925.92 2143
6926.70 2159
6927.49 2152
6928.27 2266
6929.06 2244
6929.84 2304
6930.63 2257
6931.42 2288
6932.20 2321
6932.99 2347
6933.77 2335
6934.56 2317
6935.35 2345
6936.13 2318
6936.92 2324
6937.70 2403
6938.49 2476
6939.28 2552
6940.06 2807
6940.85 2917
6941.63 3104
6942.42 3202
6943.21 3324
6943.99 3428
6944.78 3428
6945.57 3649
6946.35 3698
6947.14 3782
6947.93 3813
6948.71 4030
6949.50 4073
6950.29 4198
6951.07 4228
6951.86 4138
6952.65 3977
6953.44 3655
6954.22 3505
6955.01 3279
6955.80 3212
6956.58 3095
6957.37 3138
6958.16 3039
6958.95 3063
6959.73 3027
6960.52 3106
6961.31 3076
6962.09 3043
6962.88 3111
6963.67 3189
6964.46 3219
6965.25 3274
6966.03 3387
6966.82 3507
6967.61 3680
6968.40 3850
6969.18 4102
6969.97 4189
6970.76 4303
6971.55 4355
6972.34 4361
6973.12 4336
6973.91 4262
6974.70 4256
6975.49 4276
6976.28 4253
6977.07 4198
6977.85 4228
6978.64 4312
6979.43 4405
6980.22 4609
6981.01 5007
6981.80 5571
6982.59 6462
6983.37 7703
6984.16 9547
6984.95 11522
6985.74 13532
6986.53 15447
6987.32 16683
6988.11 17120
6988.90 16480
6989.69 15299
6990.47 13687
6991.26 11649
6992.05 10008
6992.84 8151
6993.63 6871
6994.42 5759
6995.21 4869
6996.00 4248
6996.79 3894
6997.58 3576
6998.37 3214
6999.16 3102
6999.95 3046
7000.74 2916
7001.53 2862
7002.32 2828
7003.11 2824
7003.90 2797
7004.69 2647
7005.48 2537
7006.27 2395
7007.06 2344
7007.85 2242
7008.64 2115
7009.43 2053
7010.22 2071
7011.01 2087
7011.80 2145
7012.59 2190
7013.38 2282
7014.17 2364
7014.96 2457
7015.75 2404
7016.54 2460
7017.33 2429
7018.12 2430
7018.91 2406
7019.70 2317
7020.49 2324
7021.28 2364
7022.07 2418
7022.87 2475
7023.66 2531
7024.45 2544
7025.24 2625
7026.03 2597
7026.82 2626
7027.61 2709
7028.40 2707
7029.19 2617
7029.99 2598
7030.78 2534
7031.57 2549
7032.36 2427
7033.15 2494
7033.94 2493
7034.74 2639
7035.53 2674
7036.32 2682
7037.11 2728
7037.90 2902
7038.69 3031
7039.49 3089
7040.28 3018
7041.07 2994
7041.86 2944
7042.65 2907
7043.45 2944
7044.24 2955
7045.03 2901
7045.82 2930
7046.61 2962
7047.41 2883
7048.20 2933
7048.99 3040
7049.78 3059
7050.58 3305
7051.37 3428
7052.16 3497
7052.95 3538
7053.75 3394
7054.54 3222
7055.33 3057
7056.13 2963
7056.92 2859
7057.71 2755
7058.50 2752
7059.30 2700
7060.09 2687
7060.88 2667
7061.68 2613
7062.47 2602
7063.26 2536
7064.06 2489
7064.85 2391
7065.64 2349
7066.44 2174
7067.23 2222
7068.02 2203
7068.82 2171
7069.61 2109
7070.40 2048
7071.20 2020
7071.99 1964
7072.78 1986
7073.58 1986
7074.37 2024
7075.17 1941
7075.96 1957
7076.75 1991
7077.55 1834
7078.34 1738
7079.14 1744
7079.93 1736
7080.72 1704
7081.52 1807
7082.31 1770
7083.11 1741
7083.90 1748
7084.70 1751
7085.49 1666
7086.28 1687
7087.08 1774
7087.87 1788
7088.67 1732
7089.46 1700
7090.26 1705
7091.05 1698
7091.85 1672
7092.64 1632
7093.44 1584
7094.23 1586
7095.03 1557
7095.82 1537
7096.62 1573
7097.41 1550
7098.21 1566
7099.00 1525
7099.80 1476
7100.59 1480
7101.39 1487
7102.18 1480
7102.98 1484
7103.77 1469
7104.57 1453
7105.37 1439
7106.16 1444
7106.96 1426
7107.75 1390
7108.55 1388
7109.34 1427
7110.14 1406
7110.94 1390
7111.73 1392
7112.53 1377
7113.32 1373
7114.12 1383
7114.92 1374
7115.71 1403
7116.51 1374
7117.30 1406
7118.10 1378
7118.90 1365
7119.69 1351
7120.49 1375
7121.29 1397
7122.08 1423
7122.88 1430
7123.68 1417
7124.47 1359
7125.27 1441
7126.07 1395
7126.86 1376
7127.66 1370
7128.46 1405
7129.25 1443
7130.05 1492
7130.85 1552
7131.64 1508
7132.44 1491
7133.24 1529
7134.04 1516
7134.83 1418
7135.63 1401
7136.43 1368
7137.23 1305
7138.02 1314
7138.82 1310
7139.62 1299
7140.42 1270
7141.21 1282
7142.01 1292
7142.81 1251
7143.61 1206
7144.40 1213
7145.20 1193
7146.00 1205
7146.80 1152
7147.59 1234
7148.39 1206
7149.19 1163
7149.99 1155
7150.79 1153
7151.59 1155
7152.38 1190
7153.18 1181
7153.98 1143
7154.78 1158
7155.58 1129
7156.38 1158
7157.17 1150
7157.97 1215
7158.77 1204
7159.57 1196
7160.37 1176
7161.17 1222
7161.97 1177
7162.76 1144
7163.56 1121
7164.36 1099
7165.16 1099
7165.96 1161
7166.76 1108
7167.56 1117
7168.36 1142
7169.16 1060
7169.96 1085
7170.75 1040
7171.55 1078
7172.35 1059
7173.15 1086
7173.95 1097
7174.75 1062
7175.55 1036
7176.35 1037
7177.15 1084
7177.95 1042
7178.75 1023
7179.55 1023
7180.35 1034
7181.15 1005
7181.95 983
7182.75 1020
7183.55 1057
7184.35 1024
7185.15 1048
7185.95 1053
7186.75 1045
7187.55 1039
7188.35 1040
7189.15 1028
7189.95 1024
7190.75 1051
7191.55 1077
7192.35 1066
7193.15 1012
7193.95 1019
7194.75 1062
7195.55 1079
7196.35 1053
7197.15 1011
7197.95 1049
7198.76 1050
7199.56 1034
7200.36 1055
7201.16 1025
7201.96 1070
7202.76 1106
7203.56 1073
7204.36 1025
7205.16 1071
7205.96 1081
7206.77 1098
7207.57 1093
7208.37 1035
7209.17 1032
7209.97 1060
7210.77 1088
7211.57 1122
7212.38 1206
7213.18 1192
7213.98 1154
7214.78 1153
7215.58 1162
7216.38 1183
7217.19 1139
7217.99 1151
7218.79 1189
7219.59 1216
7220.39 1245
7221.20 1252
7222.00 1251
7222.80 1268
7223.60 1201
7224.40 1153
7225.21 1231
7226.01 1172
7226.81 1185
7227.61 1182
7228.42 1189
7229.22 1146
7230.02 1190
7230.82 1163
7231.63 1127
7232.43 1124
7233.23 1118
7234.03 1190
7234.84 1201
7235.64 1215
7236.44 1235
7237.25 1332
7238.05 1345
7238.85 1377
7239.65 1344
7240.46 1286
7241.26 1263
7242.06 1237
7242.87 1208
7243.67 1171
7244.47 1202
7245.28 1170
7246.08 1122
7246.88 1203
7247.69 1166
7248.49 1107
7249.30 1162
7250.10 1161
7250.90 1098
7251.71 1115
7252.51 1071
7253.31 1069
7254.12 1085
7254.92 1114
7255.73 1090
7256.53 1091
7257.33 1094
7258.14 1110
7258.94 1091
7259.75 1040
7260.55 1032
7261.35 1092
7262.16 1097
7262.96 1056
7263.77 1075
7264.57 1056
7265.38 1059
7266.18 1047
7266.99 1072
7267.79 1076
7268.59 1104
7269.40 1092
7270.20 1062
7271.01 1031
7271.81 1047
7272.62 1101
7273.42 1096
7274.23 1100
7275.03 1121
7275.84 1051
7276.64 1118
7277.45 1164
7278.25 1128
7279.06 1156
7279.86 1171
7280.67 1191
7281.48 1272
7282.28 1288
7283.09 1331
7283.89 1433
7284.70 1571
7285.50 1597
7286.31 1631
7287.11 1621
7287.92 1617
7288.73 1617
7289.53 1475
7290.34 1405
7291.14 1363
7291.95 1334
7292.76 1288
7293.56 1219
7294.37 1202
7295.17 1215
7295.98 1152
7296.79 1205
7297.59 1242
7298.40 1239
7299.21 1276
7300.01 1257
7300.82 1341
7301.62 1285
7302.43 1252
7303.24 1250
7304.04 1333
7304.85 1320
7305.66 1369
7306.46 1330
7307.27 1344
7308.08 1371
7308.89 1389
7309.69 1435
7310.50 1455
7311.31 1506
7312.11 1496
7312.92 1574
7313.73 1525
7314.53 1549
7315.34 1621
7316.15 1676
7316.96 1748
7317.76 1983
7318.57 2251
7319.38 2537
7320.19 2806
7320.99 2933
7321.80 2963
7322.61 2795
7323.42 2662
7324.22 2437
7325.03 2167
7325.84 1970
7326.65 1837
7327.46 1638
7328.26 1637
7329.07 1572
7329.88 1514
7330.69 1501
7331.50 1496
7332.30 1429
7333.11 1468
7333.92 1413
7334.73 1506
7335.54 1548
7336.35 1449
7337.15 1451
7337.96 1469
7338.77 1449
7339.58 1429
7340.39 1421
7341.20 1391
7342.01 1403
7342.82 1388
7343.62 1371
7344.43 1265
7345.24 1236
7346.05 1244
7346.86 1270
7347.67 1236
7348.48 1209
7349.29 1191
7350.10 1153
7350.91 1133
7351.71 1103
7352.52 1128
7353.33 1138
7354.14 1133
7354.95 1139
7355.76 1108
7356.57 1112
7357.38 1110
7358.19 1089
7359.00 1155
7359.81 1133
7360.62 1145
7361.43 1149
7362.24 1133
7363.05 1172
7363.86 1187
7364.67 1161
7365.48 1137
7366.29 1085
7367.10 1160
7367.91 1165
7368.72 1154
7369.53 1092
7370.34 1050
7371.15 1129
7371.96 1123
7372.77 1080
7373.58 1069
7374.39 1046
7375.20 1038
7376.01 1065
7376.82 1033
7377.63 1066
7378.45 1104
7379.26 1076
7380.07 1131
7380.88 1180
7381.69 1192
7382.50 1173
7383.31 1192
7384.12 1208
7384.93 1167
7385.74 1139
7386.56 1170
7387.37 1091
7388.18 1065
7388.99 1053
7389.80 1032
7390.61 1074
7391.42 1059
7392.24 988
7393.05 963
7393.86 996
7394.67 959
7395.48 1001
7396.29 987
7397.10 984
7397.92 988
7398.73 958
7399.54 989
7400.35 1027
7401.16 994
7401.98 989
7402.79 989
7403.60 971
7404.41 973
7405.23 981
7406.04 1022
7406.85 994
7407.66 957
7408.47 932
7409.29 915
7410.10 934
7410.91 908
7411.72 939
7412.54 906
7413.35 902
7414.16 904
7414.98 924
7415.79 918
7416.60 868
7417.41 878
7418.23 867
7419.04 867
7419.85 873
7420.67 880
7421.48 882
7422.29 849
7423.11 876
7423.92 869
7424.73 884
7425.54 847
7426.36 854
7427.17 868
7427.99 863
7428.80 845
7429.61 869
7430.43 863
7431.24 860
7432.05 910
7432.87 897
7433.68 885
7434.49 868
7435.31 886
7436.12 880
7436.94 901
7437.75 896
7438.56 865
7439.38 907
7440.19 902
7441.01 901
7441.82 906
7442.64 947
7443.45 933
7444.26 921
7445.08 903
7445.89 895
7446.71 913
7447.52 904
7448.34 899
7449.15 927
7449.97 880
7450.78 919
7451.59 970
7452.41 945
7453.22 890
7454.04 897
7454.85 955
7455.67 924
7456.48 931
7457.30 908
7458.11 930
7458.93 906
7459.74 920
7460.56 953
7461.38 938
7462.19 941
7463.01 936
7463.82 966
7464.64 940
7465.45 934
7466.27 924
7467.08 981
7467.90 929
7468.72 955
7469.53 1015
7470.35 981
7471.16 924
7471.98 977
7472.79 1023
7473.61 996
7474.43 1082
7475.24 1133
7476.06 1100
7476.87 1079
7477.69 1036
7478.51 1028
7479.32 1016
7480.14 1051
7480.96 1007
7481.77 972
7482.59 999
7483.41 1041
7484.22 1009
7485.04 1020
7485.85 1039
7486.67 1020
7487.49 985
7488.31 964
7489.12 990
7489.94 1047
7490.76 962
7491.57 967
7492.39 938
7493.21 937
7494.02 989
7494.84 971
7495.66 919
7496.48 965
7497.29 911
7498.11 916
7498.93 903
7499.74 932
7500.56 928
7501.38 949
7502.20 989
7503.01 1037
7503.83 1021
7504.65 1032
7505.47 1050
7506.29 1086
7507.10 1064
7507.92 997
7508.74 1050
7509.56 1084
7510.37 1034
7511.19 944
7512.01 1053
7512.83 1067
7513.65 992
7514.47 1043
7515.28 1032
7516.10 1062
7516.92 1060
7517.74 1055
7518.56 1027
7519.38 1015
7520.19 1002
7521.01 1050
7521.83 1060
7522.65 1052
7523.47 976
7524.29 1040
7525.11 1075
7525.92 1010
7526.74 1025
7527.56 1031
7528.38 1050
7529.20 1037
7530.02 1100
7530.84 1085
7531.66 1127
7532.48 1069
7533.30 1111
7534.12 1093
7534.93 1089
7535.75 1113
7536.57 1139
7537.39 1135
7538.21 1093
7539.03 1116
7539.85 1129
7540.67 1122
7541.49 1063
7542.31 1117
7543.13 1084
7543.95 1135
7544.77 1071
7545.59 1107
7546.41 1100
7547.23 1137
7548.05 1183
7548.87 1162
7549.69 1134
7550.51 1179
7551.33 1110
7552.15 1118
7552.97 1142
7553.79 1161
7554.61 1137
7555.43 1137
7556.25 1169
7557.07 1179
7557.89 1221
7558.71 1252
7559.53 1282
7560.36 1204
7561.18 1246
7562.00 1314
7562.82 1308
7563.64 1310
7564.46 1338
7565.28 1334
7566.10 1400
7566.92 1334
7567.74 1303
7568.56 1363
7569.39 1365
7570.21 1343
7571.03 1347
7571.85 1361
7572.67 1352
7573.49 1368
7574.31 1357
7575.14 1359
7575.96 1445
7576.78 1423
7577.60 1437
7578.42 1433
7579.24 1473
7580.06 1473
7580.89 1467
7581.71 1450
7582.53 1501
7583.35 1502
7584.17 1493
7585.00 1529
7585.82 1531
7586.64 1553
7587.46 1610
7588.29 1678
7589.11 1684
7589.93 1686
7590.75 1733
7591.57 1789
7592.40 1798
7593.22 1719
7594.04 1725
7594.86 1798
7595.69 1791
7596.51 1843
7597.33 1897
7598.15 1951
7598.98 1984
7599.80 1999
7600.62 2077
7601.45 2129
7602.27 2144
7603.09 2195
7603.92 2296
7604.74 2398
7605.56 2407
7606.38 2420
7607.21 2500
7608.03 2477
7608.85 2430
7609.68 2425
7610.50 2396
7611.32 2357
7612.15 2232
7612.97 2229
7613.80 2251
7614.62 2234
7615.44 2323
7616.27 2409
7617.09 2581
7617.91 2724
7618.74 2904
7619.56 3032
7620.39 3292
7621.21 3152
7622.03 3010
7622.86 2959
7623.68 2896
7624.51 2764
7625.33 2681
7626.15 2633
7626.98 2660
7627.80 2595
7628.63 2622
7629.45 2684
7630.28 2731
7631.10 2691
7631.93 2856
7632.75 2936
7633.58 2994
7634.40 2911
7635.22 2896
7636.05 2641
7636.87 2579
7637.70 2431
7638.52 2183
7639.35 2168
7640.17 2023
7641.00 1919
7641.82 1918
7642.65 1843
7643.47 1888
7644.30 1966
7645.13 1953
7645.95 2032
7646.78 2085
7647.60 2162
7648.43 2137
7649.25 2128
7650.08 1999
7650.90 1913
7651.73 1839
7652.55 1715
7653.38 1682
7654.21 1631
7655.03 1548
7655.86 1523
7656.68 1522
7657.51 1457
7658.34 1442
7659.16 1479
7659.99 1467
7660.81 1406
7661.64 1386
7662.47 1411
7663.29 1385
7664.12 1388
7664.95 1449
7665.77 1408
7666.60 1392
7667.42 1390
7668.25 1450
7669.08 1465
7669.90 1441
7670.73 1457
7671.56 1400
7672.38 1397
7673.21 1383
7674.04 1441
7674.87 1418
7675.69 1384
7676.52 1399
7677.35 1417
7678.17 1424
7679.00 1442
7679.83 1469
7680.65 1516
7681.48 1550
7682.31 1608
7683.14 1648
7683.96 1668
7684.79 1846
7685.62 1950
7686.45 1989
7687.27 2018
7688.10 2035
7688.93 2046
7689.76 1863
7690.58 1776
7691.41 1705
7692.24 1698
7693.07 1672
7693.90 1604
7694.72 1550
7695.55 1549
7696.38 1519
7697.21 1556
7698.04 1674
7698.86 1752
7699.69 1916
7700.52 1962
7701.35 1915
7702.18 1909
7703.01 1696
7703.83 1729
7704.66 1633
7705.49 1538
7706.32 1541
7707.15 1437
7707.98 1417
7708.81 1419
7709.63 1412
7710.46 1319
7711.29 1305
7712.12 1306
7712.95 1297
7713.78 1239
7714.61 1254
7715.44 1234
7716.27 1237
7717.10 1296
7717.93 1195
7718.75 1228
7719.58 1170
7720.41 1196
7721.24 1184
7722.07 1196
7722.90 1189
7723.73 1146
7724.56 1177
7725.39 1165
7726.22 1158
7727.05 1163
7727.88 1128
7728.71 1134
7729.54 1165
7730.37 1160
7731.20 1119
7732.03 1158
7732.86 1085
7733.69 1060
7734.52 1144
7735.35 1061
7736.18 1062
7737.01 1040
7737.84 1063
7738.67 1020
7739.50 1042
7740.33 1036
7741.16 1023
7741.99 1033
7742.82 981
7743.65 981
7744.48 972
7745.31 1016
7746.14 994
7746.98 991
7747.81 1015
7748.64 1008
7749.47 1048
7750.30 1092
7751.13 1057
7751.96 1003
7752.79 1027
7753.62 982
7754.45 1013
7755.29 977
7756.12 996
7756.95 967
7757.78 1002
7758.61 1014
7759.44 1024
7760.27 1013
7761.11 996
7761.94 992
7762.77 1027
7763.60 966
7764.43 987
7765.26 977
7766.10 1002
7766.93 961
7767.76 968
7768.59 976
7769.42 1030
7770.26 1020
7771.09 1025
7771.92 1015
7772.75 1017
7773.58 991
7774.42 970
7775.25 992
7776.08 1048
7776.91 1056
7777.75 1019
7778.58 1023
7779.41 1020
7780.24 1028
7781.08 999
7781.91 1046
7782.74 1043
7783.57 1004
7784.41 1010
7785.24 1060
7786.07 1049
7786.91 1063
7787.74 1035
7788.57 1046
7789.40 1086
7790.24 1065
7791.07 1096
7791.90 1086
7792.74 1089
7793.57 1143
7794.40 1096
7795.24 1105
7796.07 1080
7796.90 1081
7797.74 1118
7798.57 1131
7799.40 1113
7800.24 1169
7801.07 1164
7801.91 1171
7802.74 1227
7803.57 1181
7804.41 1248
7805.24 1217
7806.07 1227
7806.91 1257
7807.74 1245
7808.58 1304
7809.41 1377
7810.25 1383
7811.08 1345
7811.91 1370
7812.75 1452
7813.58 1458
7814.42 1568
7815.25 1581
7816.09 1607
7816.92 1602
7817.75 1601
7818.59 1642
7819.42 1624
7820.26 1627
7821.09 1642
7821.93 1682
7822.76 1749
7823.60 1814
7824.43 1867
7825.27 1854
7826.10 1797
7826.94 1865
7827.77 1801
7828.61 1792
7829.44 1767
7830.28 1589
7831.11 1666
7831.95 1655
7832.78 1694
7833.62 1789
7834.46 1913
7835.29 2031
7836.13 1994
7836.96 2019
7837.80 1977
7838.63 1909
7839.47 1798
7840.31 1730
7841.14 1659
7841.98 1604
7842.81 1530
7843.65 1511
7844.48 1512
7845.32 1446
7846.16 1417
7846.99 1378
7847.83 1380
7848.67 1323
7849.50 1330
7850.34 1334
7851.17 1350
7852.01 1335
7852.85 1289
7853.68 1384
7854.52 1327
7855.36 1291
7856.19 1304
7857.03 1291
7857.87 1308
7858.70 1339
7859.54 1323
7860.38 1366
7861.21 1391
7862.05 1361
7862.89 1383
7863.72 1411
7864.56 1429
7865.40 1435
7866.24 1402
7867.07 1386
7867.91 1361
7868.75 1416
7869.59 1433
7870.42 1446
7871.26 1500
7872.10 1591
7872.94 1560
7873.77 1496
7874.61 1646
7875.45 1683
7876.29 1685
7877.12 1823
7877.96 1987
7878.80 2168
7879.64 2202
7880.47 2291
7881.31 2265
7882.15 2230
7882.99 2256
7883.83 2145
7884.66 2154
7885.50 1973
7886.34 1911
7887.18 1867
7888.02 1844
7888.86 1707
7889.69 1679
7890.53 1709
7891.37 1694
7892.21 1750
7893.05 1785
7893.89 1767
7894.73 1810
7895.56 1790
7896.40 1740
7897.24 1668
7898.08 1573
7898.92 1542
7899.76 1496
7900.60 1445
7901.44 1373
7902.28 1371
7903.12 1355
7903.95 1360
7904.79 1325
7905.63 1289
7906.47 1342
7907.31 1386
7908.15 1335
7908.99 1322
7909.83 1334
7910.67 1300
7911.51 1296
7912.35 1359
7913.19 1316
7914.03 1345
7914.87 1358
7915.71 1466
7916.55 1498
7917.39 1479
7918.23 1472
7919.07 1468
7919.91 1524
7920.75 1500
7921.59 1422
7922.43 1360
7923.27 1356
7924.11 1367
7924.95 1291
7925.79 1270
7926.63 1268
7927.47 1218
7928.31 1233
7929.15 1223
7929.99 1210
7930.83 1172
7931.67 1181
7932.51 1211
7933.35 1209
7934.19 1272
7935.04 1287
7935.88 1225
7936.72 1250
7937.56 1263
7938.40 1282
7939.24 1245
7940.08 1231
7940.92 1245
7941.76 1226
7942.60 1226
7943.45 1363
7944.29 1275
7945.13 1271
7945.97 1370
7946.81 1360
7947.65 1382
7948.49 1378
7949.34 1447
7950.18 1499
7951.02 1503
7951.86 1525
7952.70 1566
7953.54 1553
7954.39 1679
7955.23 1808
7956.07 1837
7956.91 1926
7957.75 2001
7958.60 1972
7959.44 1932
7960.28 1950
7961.12 1876
7961.96 1866
7962.81 1841
7963.65 1854
7964.49 1789
7965.33 1846
7966.18 1944
7967.02 1999
7967.86 2217
7968.70 2363
7969.55 2482
7970.39 2502
7971.23 2396
7972.08 2266
7972.92 2145
7973.76 1963
7974.60 1910
7975.45 1697
7976.29 1571
7977.13 1512
7977.98 1460
7978.82 1400
7979.66 1380
7980.51 1349
7981.35 1361
7982.19 1361
7983.04 1304
7983.88 1273
7984.72 1326
7985.57 1295
7986.41 1255
7987.25 1252
7988.10 1172
7988.94 1195
7989.78 1195
7990.63 1099
7991.47 1066
7992.32 1049
7993.16 1085
7994.00 987
7994.85 950
7995.69 1001
7996.54 1032
7997.38 1020
7998.22 1023
7999.07 968
7999.91 1002
8000.76 936
8001.60 928
8002.45 905
8003.29 927
8004.13 951
8004.98 878
8005.82 894
8006.67 936
8007.51 912
8008.36 874
8009.20 859
8010.05 892
8010.89 854
8011.74 855
8012.58 866
8013.43 868
8014.27 837
8015.12 817
8015.96 848
8016.81 827
8017.65 802
8018.50 803
8019.34 838
8020.19 828
8021.03 860
8021.88 787
8022.72 813
8023.57 857
8024.41 885
8025.26 884
8026.11 863
8026.95 852
8027.80 821
8028.64 847
8029.49 806
8030.33 820
8031.18 817
8032.03 848
8032.87 813
8033.72 845
8034.56 848
8035.41 865
8036.26 846
8037.10 836
8037.95 795
8038.80 794
8039.64 843
8040.49 824
8041.34 828
8042.18 801
8043.03 840
8043.87 808
8044.72 821
8045.57 833
8046.41 825
8047.26 799
8048.11 827
8048.96 798
8049.80 786
8050.65 767
8051.50 785
8052.34 798
8053.19 785
8054.04 804
8054.88 768
8055.73 774
8056.58 771
8057.43 738
8058.27 749
8059.12 728
8059.97 767
8060.82 761
8061.66 708
8062.51 753
8063.36 754
8064.21 726
8065.05 751
8065.90 755
8066.75 746
8067.60 713
8068.44 736
8069.29 730
8070.14 718
8070.99 668
8071.84 671
8072.68 701
8073.53 723
8074.38 685
8075.23 679
8076.08 654
8076.93 700
8077.77 648
8078.62 711
8079.47 691
8080.32 722
8081.17 696
8082.02 723
8082.87 695
8083.71 699
8084.56 712
8085.41 669
8086.26 695
8087.11 758
8087.96 767
8088.81 761
8089.66 761
8090.51 740
8091.35 772
8092.20 716
8093.05 729
8093.90 730
8094.75 696
8095.60 719
8096.45 723
8097.30 705
8098.15 729
8099.00 714
8099.85 731
8100.70 743
8101.55 700
8102.40 711
8103.25 704
8104.10 719
8104.95 714
8105.80 688
8106.65 695
8107.50 711
8108.35 714
8109.20 713
8110.05 696
8110.90 734
8111.75 697
8112.60 732
8113.45 685
8114.30 693
8115.15 691
8116.00 683
8116.85 679
8117.70 690
8118.55 674
8119.40 671
8120.25 690
8121.10 690
8121.95 734
8122.80 715
8123.65 728
8124.50 746
8125.35 753
8126.20 744
8127.06 734
8127.91 768
8128.76 745
8129.61 752
8130.46 767
8131.31 765
8132.16 826
8133.01 778
8133.86 828
8134.72 815
8135.57 821
8136.42 802
8137.27 831
8138.12 790
8138.97 775
8139.83 778
8140.68 770
8141.53 741
8142.38 760
8143.23 734
8144.08 749
8144.94 732
8145.79 739
8146.64 774
8147.49 761
8148.34 762
8149.20 770
8150.05 776
8150.90 766
8151.75 777
8152.60 769
8153.46 753
8154.31 787
8155.16 842
8156.01 848
8156.87 877
8157.72 854
8158.57 855
8159.42 834
8160.28 807
8161.13 788
8161.98 727
8162.84 765
8163.69 722
8164.54 715
8165.39 728
8166.25 689
8167.10 676
8167.95 714
8168.81 674
8169.66 694
8170.51 678
8171.37 678
8172.22 715
8173.07 682
8173.93 628
8174.78 657
8175.63 653
8176.49 667
8177.34 665
8178.19 690
8179.05 640
8179.90 662
8180.76 668
8181.61 665
8182.46 670
8183.32 681
8184.17 683
8185.02 636
8185.88 626
8186.73 639
8187.59 673
8188.44 625
8189.30 630
8190.15 656
8191.00 670
8191.86 620
8192.71 620
8193.57 617
8194.42 634
8195.28 671
8196.13 650
8196.99 619
8197.84 627
8198.69 652
8199.55 653
8200.40 687
8201.26 662
8202.11 627
8202.97 645
8203.82 647
8204.68 681
8205.53 677
8206.39 621
8207.24 648
8208.10 639
8208.95 641
8209.81 630
8210.67 661
8211.52 679
8212.38 641
8213.23 641
8214.09 646
8214.94 654
8215.80 662
8216.65 697
8217.51 677
8218.37 673
8219.22 677
8220.08 677
8220.93 707
8221.79 700
8222.64 681
8223.50 663
8224.36 669
8225.21 637
8226.07 706
8226.92 684
8227.78 657
8228.64 679
8229.49 665
8230.35 681
8231.21 673
8232.06 647
8232.92 652
8233.78 600
8234.63 636
8235.49 625
8236.35 627
8237.20 643
8238.06 594
8238.92 617
8239.77 608
8240.63 664
8241.49 657
8242.34 649
8243.20 630
8244.06 615
8244.91 653
8245.77 645
8246.63 706
8247.49 650
8248.34 650
8249.20 649
8250.06 632
8250.92 671
8251.77 670
8252.63 659
8253.49 642
8254.35 641
8255.20 676
8256.06 682
8256.92 667
8257.78 665
8258.63 698
8259.49 728
8260.35 688
8261.21 681
8262.07 680
8262.92 744
8263.78 708
8264.64 682
8265.50 672
8266.36 705
8267.22 712
8268.07 736
8268.93 715
8269.79 768
8270.65 771
8271.51 752
8272.37 762
8273.22 809
8274.08 835
8274.94 821
8275.80 793
8276.66 850
8277.52 880
8278.38 891
8279.24 962
8280.09 1032
8280.95 1082
8281.81 1126
8282.67 1088
8283.53 1068
8284.39 1039
8285.25 1010
8286.11 914
8286.97 925
8287.83 898
8288.69 878
8289.55 859
8290.41 847
8291.26 852
8292.12 895
8292.98 909
8293.84 941
8294.70 957
8295.56 1000
8296.42 1005
8297.28 967
8298.14 907
8299.00 854
8299.86 888
8300.72 871
8301.58 853
8302.44 811
8303.30 812
8304.16 753
8305.02 768
8305.88 757
8306.74 743
8307.60 753
8308.46 728
8309.33 702
8310.19 718
8311.05 718
8311.91 713
8312.77 753
8313.63 699
8314.49 696
8315.35 717
8316.21 687
8317.07 702
8317.93 642
8318.79 640
8319.65 654
8320.52 664
8321.38 656
8322.24 707
8323.10 727
8323.96 656
8324.82 655
8325.68 670
8326.54 682
8327.41 678
8328.27 649
8329.13 668
8329.99 655
8330.85 642
8331.71 668
8332.57 676
8333.44 640
8334.30 664
8335.16 676
8336.02 662
8336.88 654
8337.75 664
8338.61 694
8339.47 664
8340.33 696
8341.19 690
8342.06 667
8342.92 666
8343.78 676
8344.64 681
8345.50 695
8346.37 646
8347.23 699
8348.09 707
8348.95 678
8349.82 670
8350.68 671
8351.54 711
8352.40 676
8353.27 668
8354.13 751
8354.99 749
8355.86 720
8356.72 715
8357.58 716
8358.45 701
8359.31 675
8360.17 704
8361.03 721
8361.90 695
8362.76 677
8363.62 718
8364.49 717
8365.35 715
8366.21 718
8367.08 713
8367.94 718
8368.80 680
8369.67 707
8370.53 693
8371.40 712
8372.26 696
8373.12 702
8373.99 684
8374.85 701
8375.71 717
8376.58 686
8377.44 718
8378.31 729
8379.17 709
8380.03 690
8380.90 694
8381.76 741
8382.63 716
8383.49 709
8384.36 729
8385.22 701
8386.08 736
8386.95 724
8387.81 733
8388.68 744
8389.54 753
8390.41 757
8391.27 749
8392.14 715
8393.00 737
8393.87 750
8394.73 721
8395.60 748
8396.46 705
8397.33 758
8398.19 804
8399.06 779
8399.92 773
8400.79 741
8401.65 774
8402.52 792
8403.38 765
8404.25 767
8405.11 778
8405.98 766
8406.84 755
8407.71 750
8408.58 854
8409.44 842
8410.31 825
8411.17 818
8412.04 822
8412.90 821
8413.77 822
8414.64 836
8415.50 866
8416.37 883
8417.23 863
8418.10 832
8418.97 881
8419.83 902
8420.70 882
8421.56 916
8422.43 909
8423.30 911
8424.16 916
8425.03 929
8425.90 930
8426.76 979
8427.63 1019
8428.50 1060
8429.36 1007
8430.23 993
8431.10 1029
8431.96 1045
8432.83 1072
8433.70 1091
8434.56 1117
8435.43 1135
8436.30 1099
8437.16 1115
8438.03 1183
8438.90 1218
8439.77 1266
8440.63 1319
8441.50 1377
8442.37 1387
8443.24 1473
8444.10 1526
8444.97 1614
8445.84 1629
8446.71 1607
8447.57 1597
8448.44 1665
8449.31 1647
8450.18 1643
8451.04 1624
8451.91 1622
8452.78 1658
8453.65 1720
8454.52 1756
8455.38 1866
8456.25 2036
8457.12 2140
8457.99 2219
8458.86 2206
8459.72 2149
8460.59 2187
8461.46 2042
8462.33 1911
8463.20 1795
8464.07 1728
8464.93 1571
8465.80 1493
8466.67 1410
8467.54 1373
8468.41 1344
8469.28 1330
8470.15 1300
8471.02 1282
8471.88 1258
8472.75 1259
8473.62 1265
8474.49 1215
8475.36 1271
8476.23 1252
8477.10 1253
8477.97 1277
8478.84 1296
8479.71 1209
8480.58 1302
8481.44 1298
8482.31 1351
8483.18 1395
8484.05 1348
8484.92 1358
8485.79 1268
8486.66 1259
8487.53 1248
8488.40 1196
8489.27 1205
8490.14 1140
8491.01 1166
8491.88 1183
8492.75 1138
8493.62 1175
8494.49 1174
8495.36 1204
8496.23 1165
8497.10 1190
8497.97 1191
8498.84 1200
8499.71 1172
8500.58 1161
8501.45 1168
8502.32 1222
8503.19 1178
8504.06 1108
8504.93 1158
8505.80 1204
8506.67 1144
8507.55 1158
8508.42 1203
8509.29 1199
8510.16 1223
8511.03 1250
8511.90 1214
8512.77 1285
8513.64 1295
8514.51 1292
8515.38 1289
8516.25 1281
8517.13 1240
8518.00 1260
8518.87 1370
8519.74 1332
8520.61 1339
8521.48 1389
8522.35 1389
8523.23 1427
8524.10 1502
8524.97 1564
8525.84 1696
8526.71 1800
8527.58 1875
8528.46 1920
8529.33 1858
8530.20 1835
8531.07 1779
8531.94 1680
8532.81 1571
8533.69 1578
8534.56 1552
8535.43 1526
8536.30 1453
8537.18 1453
8538.05 1447
8538.92 1417
8539.79 1396
8540.66 1394
8541.54 1360
8542.41 1336
8543.28 1303
8544.15 1275
8545.03 1205
8545.90 1216
8546.77 1238
8547.64 1242
8548.52 1239
8549.39 1246
8550.26 1371
8551.14 1406
8552.01 1482
8552.88 1696
8553.76 1832
8554.63 2011
8555.50 2123
8556.37 2214
8557.25 2273
8558.12 2185
8558.99 2031
8559.87 1911
8560.74 1750
8561.61 1678
8562.49 1543
8563.36 1435
8564.24 1296
8565.11 1264
8565.98 1270
8566.86 1219
8567.73 1195
8568.60 1154
8569.48 1121
8570.35 1098
8571.23 1133
8572.10 1157
8572.97 1137
8573.85 1114
8574.72 1088
8575.60 1085
8576.47 1067
8577.34 1076
8578.22 1083
8579.09 1062
8579.97 1063
8580.84 1104
8581.72 1096
8582.59 1131
8583.47 1106
8584.34 1132
8585.21 1141
8586.09 1122
8586.96 1087
8587.84 1147
8588.71 1116
8589.59 1164
8590.46 1166
8591.34 1195
8592.21 1157
8593.09 1208
8593.96 1234
8594.84 1271
8595.71 1253
8596.59 1242
8597.46 1276
8598.34 1249
8599.22 1273
8600.09 1246
8600.97 1264
8601.84 1241
8602.72 1293
8603.59 1283
8604.47 1301
8605.34 1291
8606.22 1349
8607.10 1343
8607.97 1339
8608.85 1410
8609.72 1320
8610.60 1357
8611.47 1338
8612.35 1397
8613.23 1387
8614.10 1414
8614.98 1466
8615.86 1460
8616.73 1445
8617.61 1508
8618.48 1541
8619.36 1589
8620.24 1617
8621.11 1667
8621.99 1633
8622.87 1662
8623.74 1718
8624.62 1691
8625.50 1744
8626.37 1766
8627.25 1749
8628.13 1797
8629.00 1802
8629.88 1801
8630.76 1825
8631.64 1811
8632.51 1878
8633.39 1910
8634.27 1885
8635.14 1908
8636.02 1949
8636.90 1927
8637.78 1929
8638.65 1963
8639.53 1965
8640.41 1998
8641.29 2017
8642.16 2001
8643.04 2016
8643.92 2039
8644.80 2099
8645.67 2135
8646.55 2205
8647.43 2313
8648.31 2361
8649.18 2345
8650.06 2327
8650.94 2402
8651.82 2400
8652.70 2387
8653.58 2467
8654.45 2416
8655.33 2514
8656.21 2504
8657.09 2522
8657.97 2541
8658.84 2668
8659.72 2790
8660.60 2858
8661.48 3040
8662.36 3233
8663.24 3521
8664.12 3778
8664.99 4060
8665.87 4221
8666.75 4244
8667.63 4357
8668.51 4305
8669.39 4142
8670.27 4201
8671.15 4023
8672.03 4026
8672.91 4028
8673.78 4015
8674.66 4098
8675.54 4171
8676.42 4168
8677.30 4075
8678.18 3990
8679.06 3828
8679.94 3543
8680.82 3314
8681.70 3226
8682.58 3007
8683.46 2855
8684.34 2753
8685.22 2758
8686.10 2725
8686.98 2685
8687.86 2757
8688.74 2943
8689.62 3101
8690.50 3318
8691.38 3730
8692.26 4065
8693.14 4352
8694.02 4622
8694.90 4751
8695.78 4642
8696.66 4533
8697.54 4295
8698.42 4072
8699.30 3742
8700.18 3512
8701.06 3327
8701.94 3142
8702.82 3020
8703.70 2927
8704.58 2881
8705.46 2690
8706.34 2503
8707.23 2366
8708.11 2335
8708.99 2176
8709.87 2067
8710.75 1969
8711.63 1857
8712.51 1757
8713.39 1735
8714.27 1666
8715.16 1560
8716.04 1587
8716.92 1562
8717.80 1524
8718.68 1480
8719.56 1560
8720.44 1487
8721.33 1472
8722.21 1468
8723.09 1508
8723.97 1539
8724.85 1553
8725.73 1450
8726.62 1472
8727.50 1520
8728.38 1487
8729.26 1521
8730.14 1525
8731.03 1500
8731.91 1501
8732.79 1523
8733.67 1525
8734.55 1540
8735.44 1564
8736.32 1599
8737.20 1556
8738.08 1522
8738.97 1487
8739.85 1493
8740.73 1498
8741.61 1499
8742.50 1536
8743.38 1484
8744.26 1505
8745.14 1500
8746.03 1444
8746.91 1479
8747.79 1483
8748.68 1466
8749.56 1483
8750.44 1472
8751.33 1503
8752.21 1544
8753.09 1506
8753.97 1535
8754.86 1576
8755.74 1605
8756.62 1661
8757.51 1718
8758.39 1711
8759.28 1808
8760.16 1835
8761.04 1798
8761.93 1742
8762.81 1829
8763.69 1792
8764.58 1758
8765.46 1725
8766.34 1695
8767.23 1647
8768.11 1653
8769.00 1589
8769.88 1585
8770.76 1610
8771.65 1495
8772.53 1490
8773.42 1501
8774.30 1533
8775.19 1539
8776.07 1520
8776.95 1400
8777.84 1414
8778.72 1466
8779.61 1398
8780.49 1406
8781.38 1365
8782.26 1337
8783.15 1338
8784.03 1364
8784.92 1331
8785.80 1372
8786.69 1421
8787.57 1402
8788.46 1446
8789.34 1506
8790.23 1457
8791.11 1480
8792.00 1489
8792.88 1519
8793.77 1442
8794.65 1394
8795.54 1398
8796.42 1358
8797.31 1369
8798.19 1328
8799.08 1314
8799.96 1354
8800.85 1355
8801.74 1305
8802.62 1345
8803.51 1329
8804.39 1383
8805.28 1311
8806.16 1276
8807.05 1286
8807.94 1353
8808.82 1331
8809.71 1323
8810.59 1278
8811.48 1233
8812.37 1294
8813.25 1326
8814.14 1367
8815.03 1306
8815.91 1401
8816.80 1393
8817.68 1342
8818.57 1436
8819.46 1413
8820.34 1447
8821.23 1446
8822.12 1409
8823.00 1400
8823.89 1410
8824.78 1331
8825.66 1369
8826.55 1401
8827.44 1412
8828.33 1433
8829.21 1429
8830.10 1441
8830.99 1436
8831.87 1407
8832.76 1402
8833.65 1317
8834.54 1282
8835.42 1293
8836.31 1281
8837.20 1263
8838.08 1269
8838.97 1225
8839.86 1166
8840.75 1211
8841.64 1172
8842.52 1273
8843.41 1270
8844.30 1263
8845.19 1245
8846.07 1252
8846.96 1284
8847.85 1230
8848.74 1184
8849.63 1156
8850.51 1125
8851.40 1117
8852.29 1071
8853.18 1031
8854.07 1047
8854.96 1018
8855.84 983
8856.73 979
8857.62 980
8858.51 969
8859.40 975
8860.29 947
8861.17 1005
8862.06 981
8862.95 940
8863.84 957
8864.73 986
8865.62 1031
8866.51 1042
8867.40 1006
8868.29 990
8869.17 981
8870.06 964
8870.95 943
8871.84 901
8872.73 877
8873.62 889
8874.51 862
8875.40 871
8876.29 896
8877.18 892
8878.07 841
8878.96 834
8879.85 834
8880.74 846
8881.63 845
8882.51 869
8883.40 854
8884.29 859
8885.18 896
8886.07 891
8886.96 910
8887.85 864
8888.74 917
8889.63 935
8890.52 906
8891.41 873
8892.30 795
8893.19 784
8894.09 803
8894.98 802
8895.87 809
8896.76 808
8897.65 754
8898.54 785
8899.43 781
8900.32 750
8901.21 794
8902.10 814
8902.99 769
8903.88 745
8904.77 779
8905.66 796
8906.55 771
8907.44 768
8908.34 754
8909.23 767
8910.12 733
8911.01 746
8911.90 759
8912.79 758
8913.68 725
8914.57 709
8915.47 718
8916.36 735
8917.25 719
8918.14 740
8919.03 744
8919.92 707
8920.81 720
8921.71 694
8922.60 691
8923.49 673
8924.38 733
8925.27 682
8926.16 680
8927.06 696
8927.95 703
8928.84 673
8929.73 714
8930.62 664
8931.52 670
8932.41 676
8933.30 669
8934.19 667
8935.09 675
8935.98 650
8936.87 672
8937.76 653
8938.66 629
8939.55 628
8940.44 643
8941.33 657
8942.23 677
8943.12 637
8944.01 637
8944.90 613
8945.80 638
8946.69 608
8947.58 604
8948.48 624
8949.37 697
8950.26 648
8951.16 647
8952.05 604
8952.94 644
8953.84 613
8954.73 622
8955.62 642
8956.52 647
8957.41 642
8958.30 635
8959.20 639
8960.09 635
8960.98 628
8961.88 636
8962.77 690
8963.66 641
8964.56 609
8965.45 593
8966.35 664
8967.24 673
8968.13 683
8969.03 638
8969.92 659
8970.82 655
8971.71 615
8972.60 627
8973.50 617
8974.39 637
8975.29 665
8976.18 673
8977.08 653
8977.97 640
8978.87 648
8979.76 696
8980.65 651
8981.55 635
8982.44 648
8983.34 665
8984.23 641
8985.13 675
8986.02 664
8986.92 631
8987.81 664
8988.71 624
8989.60 647
8990.50 613
8991.39 616
8992.29 629
8993.18 674
8994.08 660
8994.97 627
8995.87 616
8996.76 623
8997.66 640
8998.56 693
8999.45 679
9000.35 636
9001.24 662
9002.14 654
9003.03 661
9003.93 656
9004.83 661
9005.72 686
9006.62 658
9007.51 616
9008.41 619
9009.31 613
9010.20 599
9011.10 644
9011.99 686
9012.89 620
9013.79 626
9014.68 631
9015.58 648
9016.48 679
9017.37 648
9018.27 621
9019.16 649
9020.06 627
9020.96 641
9021.85 597
9022.75 638
9023.65 622
9024.54 600
9025.44 615
9026.34 592
9027.24 611
9028.13 628
9029.03 632
9029.93 655
9030.82 626
9031.72 630
9032.62 628
9033.52 623
9034.41 630
9035.31 650
9036.21 677
9037.10 672
9038.00 640
9038.90 625
9039.80 697
9040.69 664
9041.59 675
9042.49 662
9043.39 663
9044.29 659
9045.18 636
9046.08 637
9046.98 675
9047.88 637
9048.78 640
9049.67 681
9050.57 694
9051.47 707
9052.37 718
9053.27 738
9054.16 745
9055.06 784
9055.96 764
9056.86 784
9057.76 727
9058.66 742
9059.55 777
9060.45 789
9061.35 778
9062.25 769
9063.15 782
9064.05 761
9064.95 707
9065.85 738
9066.74 774
9067.64 772
9068.54 795
9069.44 765
9070.34 741
9071.24 756
9072.14 766
9073.04 743
9073.94 798
9074.84 767
9075.74 757
9076.64 728
9077.53 765
9078.43 710
9079.33 779
9080.23 723
9081.13 760
9082.03 735
9082.93 740
9083.83 752
9084.73 748
9085.63 758
9086.53 755
9087.43 754
9088.33 759
9089.23 810
9090.13 794
9091.03 815
9091.93 808
9092.83 803
9093.73 796
9094.63 813
9095.53 824
9096.43 809
9097.33 887
9098.23 821
9099.13 827
9100.04 828
9100.94 816
9101.84 781
9102.74 790
9103.64 790
9104.54 814
9105.44 754
9106.34 764
9107.24 762
9108.14 745
9109.04 748
9109.94 722
9110.85 746
9111.75 715
9112.65 658
9113.55 661
9114.45 705
9115.35 667
9116.25 664
9117.15 685
9118.06 699
9118.96 620
9119.86 695
9120.76 677
9121.66 640
9122.56 663
9123.46 674
9124.37 735
9125.27 649
9126.17 693
9127.07 687
9127.97 672
9128.88 644
9129.78 697
9130.68 680
9131.58 671
9132.48 626
9133.39 648
9134.29 640
9135.19 640
9136.09 618
9137.00 615
9137.90 606
9138.80 569
9139.70 654
9140.61 638
9141.51 623
9142.41 615
9143.31 656
9144.22 626
9145.12 624
9146.02 596
9146.92 608
9147.83 638
9148.73 623
9149.63 614
9150.54 606
9151.44 628
9152.34 647
9153.25 590
9154.15 578
9155.05 599
9155.96 613
9156.86 645
9157.76 598
9158.67 623
9159.57 604
9160.47 649
9161.38 609
9162.28 613
9163.18 642
9164.09 656
9164.99 632
9165.90 590
9166.80 591
9167.70 604
9168.61 635
9169.51 603
9170.42 644
9171.32 616
9172.22 623
9173.13 627
9174.03 588
9174.94 593
9175.84 627
9176.74 608
9177.65 611
9178.55 629
9179.46 582
9180.36 588
9181.27 588
9182.17 599
9183.08 597
9183.98 590
9184.89 607
9185.79 589
9186.70 582
9187.60 585
9188.51 611
9189.41 607
9190.32 598
9191.22 606
9192.13 623
9193.03 614
9193.94 586
9194.84 573
9195.75 610
9196.65 598
9197.56 620
9198.46 637
9199.37 629
9200.27 633
9201.18 659
9202.08 636
9202.99 683
9203.90 676
9204.80 675
9205.71 642
9206.61 632
9207.52 661
9208.42 651
9209.33 653
9210.24 619
9211.14 611
9212.05 593
9212.95 579
9213.86 569
9214.77 607
9215.67 595
9216.58 592
9217.49 598
9218.39 617
9219.30 609
9220.21 642
9221.11 568
9222.02 603
9222.93 569
9223.83 561
9224.74 557
9225.65 554
9226.55 592
9227.46 581
9228.37 588
9229.27 562
9230.18 567
9231.09 561
9231.99 582
9232.90 588
9233.81 541
9234.72 561
9235.62 547
9236.53 561
9237.44 562
9238.34 562
9239.25 572
9240.16 540
9241.07 550
9241.97 576
9242.88 602
9243.79 581
9244.70 533
9245.61 585
9246.51 564
9247.42 579
9248.33 614
9249.24 564
9250.14 513
9251.05 538
9251.96 541
9252.87 548
9253.78 522
9254.69 540
9255.59 543
9256.50 554
9257.41 560
9258.32 575
9259.23 507
9260.14 546
9261.04 554
9261.95 544
9262.86 553
9263.77 552
9264.68 549
9265.59 569
9266.50 572
9267.40 571
9268.31 552
9269.22 602
9270.13 615
9271.04 604
9271.95 577
9272.86 574
9273.77 618
9274.68 576
9275.59 584
9276.49 590
9277.40 598
9278.31 585
9279.22 575
9280.13 559
9281.04 541
9281.95 506
9282.86 568
9283.77 612
9284.68 606
9285.59 583
9286.50 577
9287.41 578
9288.32 557
9289.23 576
9290.14 546
9291.05 573
9291.96 562
9292.87 578
9293.78 583
9294.69 591
9295.60 581
9296.51 600
9297.42 562
9298.33 589
9299.24 577
9300.15 614
9301.06 602
9301.97 605
9302.88 609
9303.79 604
9304.70 622
9305.61 634
9306.53 652
9307.44 635
9308.35 637
9309.26 646
9310.17 669
9311.08 687
9311.99 687
9312.90 697
9313.81 683
9314.72 651
9315.63 653
9316.55 664
9317.46 662
9318.37 604
9319.28 612
9320.19 612
9321.10 619
9322.01 617
9322.93 609
9323.84 626
9324.75 633
9325.66 663
9326.57 588
9327.48 618
9328.40 582
9329.31 589
9330.22 580
9331.13 595
9332.04 594
9332.96 610
9333.87 605
9334.78 602
9335.69 663
9336.60 657
9337.52 682
9338.43 669
9339.34 636
9340.25 609
9341.17 682
9342.08 624
9342.99 662
9343.90 644
9344.82 636
9345.73 632
9346.64 620
9347.55 685
9348.47 647
9349.38 626
9350.29 592
9351.21 641
9352.12 605
9353.03 603
9353.94 590
9354.86 580
9355.77 550
9356.68 561
9357.60 562
9358.51 576
9359.42 605
9360.34 610
9361.25 618
9362.16 597
9363.08 591
9363.99 600
9364.90 571
9365.82 569
9366.73 566
9367.65 577
9368.56 607
9369.47 594
9370.39 597
9371.30 573
9372.21 578
9373.13 565
9374.04 636
9374.96 607
9375.87 596
9376.79 596
9377.70 621
9378.61 638
9379.53 607
9380.44 621
9381.36 635
9382.27 629
9383.19 626
9384.10 659
9385.01 619
9385.93 680
9386.84 656
9387.76 683
9388.67 653
9389.59 665
9390.50 703
9391.42 734
9392.33 740
9393.25 665
9394.16 687
9395.08 717
9395.99 689
9396.91 735
9397.82 733
9398.74 739
9399.65 728
9400.57 698
9401.48 694
9402.40 690
9403.32 684
9404.23 659
9405.15 645
9406.06 657
9406.98 634
9407.89 661
9408.81 614
9409.73 641
9410.64 619
9411.56 641
9412.47 663
9413.39 645
9414.30 598
9415.22 647
9416.14 639
9417.05 630
9417.97 639
9418.89 636
9419.80 652
9420.72 626
9421.63 620
9422.55 650
9423.47 621
9424.38 606
9425.30 666
9426.22 640
9427.13 665
9428.05 696
9428.97 691
9429.88 694
9430.80 646
9431.72 665
9432.63 692
9433.55 708
9434.47 691
9435.38 686
9436.30 699
9437.22 724
9438.14 735
9439.05 757
9439.97 744
9440.89 780
9441.81 831
9442.72 879
9443.64 848
9444.56 864
9445.47 870
9446.39 878
9447.31 861
9448.23 824
9449.15 863
9450.06 815
9450.98 780
9451.90 780
9452.82 778
9453.73 809
9454.65 746
9455.57 762
9456.49 742
9457.41 747
9458.32 739
9459.24 719
9460.16 758
9461.08 723
9462.00 726
9462.92 699
9463.83 688
9464.75 677
9465.67 660
9466.59 677
9467.51 681
9468.43 639
9469.35 680
9470.26 714
9471.18 668
9472.10 659
9473.02 702
9473.94 673
9474.86 715
9475.78 667
9476.70 677
9477.62 700
9478.54 730
9479.45 716
9480.37 716
9481.29 716
9482.21 755
9483.13 727
9484.05 750
9484.97 720
9485.89 719
9486.81 714
9487.73 733
9488.65 711
9489.57 688
9490.49 698
9491.41 707
9492.33 660
9493.25 689
9494.17 712
9495.09 664
9496.01 685
9496.93 668
9497.85 703
9498.77 671
9499.69 685
9500.61 689
9501.53 697
9502.45 686
9503.37 669
9504.29 676
9505.21 714
9506.13 714
9507.05 726
9507.97 742
9508.89 712
9509.81 719
9510.73 746
9511.65 755
9512.57 731
9513.49 728
9514.42 755
9515.34 765
9516.26 756
9517.18 754
9518.10 796
9519.02 796
9519.94 800
9520.86 830
9521.78 834
9522.71 848
9523.63 878
9524.55 897
9525.47 912
9526.39 909
9527.31 898
9528.23 844
9529.16 870
9530.08 837
9531.00 803
9531.92 838
9532.84 807
9533.76 790
9534.69 786
9535.61 767
9536.53 768
9537.45 757
9538.37 791
9539.30 789
9540.22 739
9541.14 750
9542.06 792
9542.98 785
9543.91 789
9544.83 795
9545.75 798
9546.67 802
9547.60 768
9548.52 778
9549.44 813
9550.36 832
9551.29 777
9552.21 768
9553.13 820
9554.06 857
9554.98 823
9555.90 844
9556.82 881
9557.75 851
9558.67 850
9559.59 893
9560.52 858
9561.44 860
9562.36 902
9563.29 901
9564.21 881
9565.13 869
9566.06 868
9566.98 886
9567.90 914
9568.83 918
9569.75 934
9570.67 941
9571.60 947
9572.52 938
9573.44 918
9574.37 913
9575.29 942
9576.22 932
9577.14 970
9578.06 968
9578.99 1030
9579.91 1044
9580.84 1032
9581.76 1063
9582.68 1022
9583.61 1034
9584.53 1038
9585.46 1045
9586.38 1041
9587.31 1032
9588.23 1015
9589.15 1048
9590.08 1030
9591.00 1033
9591.93 1058
9592.85 1025
9593.78 1057
9594.70 1110
9595.63 1132
9596.55 1180
9597.48 1207
9598.40 1234
9599.33 1248
9600.25 1305
9601.18 1337
9602.10 1352
9603.03 1336
9603.95 1324
9604.88 1298
9605.80 1248
9606.73 1214
9607.65 1252
9608.58 1183
9609.50 1118
9610.43 1160
9611.35 1173
9612.28 1108
9613.21 1091
9614.13 1070
9615.06 1114
9615.98 1142
9616.91 1052
9617.84 1065
9618.76 1084
9619.69 1091
9620.61 1057
9621.54 1118
9622.47 1115
9623.39 1146
9624.32 1153
9625.24 1168
9626.17 1138
9627.10 1132
9628.02 1175
9628.95 1167
9629.88 1156
9630.80 1162
9631.73 1164
9632.65 1166
9633.58 1199
9634.51 1219
9635.43 1204
9636.36 1187
9637.29 1262
9638.22 1250
9639.14 1303
9640.07 1320
9641.00 1332
9641.92 1342
9642.85 1327
9643.78 1390
9644.70 1406
9645.63 1376
9646.56 1414
9647.49 1430
9648.41 1449
9649.34 1455
9650.27 1479
9651.20 1455
9652.12 1468
9653.05 1447
9653.98 1406
9654.91 1429
9655.83 1405
9656.76 1423
9657.69 1459
9658.62 1401
9659.55 1420
9660.47 1428
9661.40 1434
9662.33 1441
9663.26 1463
9664.19 1433
9665.11 1535
9666.04 1506
9666.97 1492
9667.90 1502
9668.83 1532
9669.75 1543
9670.68 1572
9671.61 1594
9672.54 1521
9673.47 1594
9674.40 1629
9675.33 1581
9676.25 1579
9677.18 1600
9678.11 1650
9679.04 1637
9679.97 1628
9680.90 1655
9681.83 1636
9682.76 1717
9683.69 1739
9684.61 1742
9685.54 1693
9686.47 1694
9687.40 1724
9688.33 1737
9689.26 1744
9690.19 1683
9691.12 1763
9692.05 1806
9692.98 1788
9693.91 1807
9694.84 1843
9695.77 1820
9696.70 1867
9697.63 1932
9698.56 1906
9699.49 2004
9700.42 2037
9701.35 2071
9702.28 2132
9703.21 1976
9704.14 1959
9705.07 1940
9706.00 1820
9706.93 1872
9707.86 1838
9708.79 1845
9709.72 1781
9710.65 1838
9711.58 1927
9712.51 1988
9713.44 1928
9714.37 1947
9715.30 1983
9716.23 1951
9717.16 2005
9718.09 1970
9719.02 1955
9719.95 1848
9720.88 1897
9721.81 1818
9722.75 1756
9723.68 1672
9724.61 1674
9725.54 1534
9726.47 1585
9727.40 1576
9728.33 1533
9729.26 1558
9730.19 1609
9731.13 1544
9732.06 1502
9732.99 1519
9733.92 1505
9734.85 1519
9735.78 1522
9736.71 1483
9737.65 1456
9738.58 1502
9739.51 1483
9740.44 1434
9741.37 1425
9742.30 1399
9743.24 1420
9744.17 1378
9745.10 1374
9746.03 1360
9746.96 1358
9747.90 1364
9748.83 1388
9749.76 1352
9750.69 1378
9751.63 1374
9752.56 1340
9753.49 1351
9754.42 1362
9755.36 1322
9756.29 1344
9757.22 1377
9758.15 1344
9759.09 1330
9760.02 1325
9760.95 1338
9761.88 1374
9762.82 1405
9763.75 1434
9764.68 1407
9765.62 1376
9766.55 1405
9767.48 1398
9768.41 1410
9769.35 1437
9770.28 1468
9771.21 1490
9772.15 1450
9773.08 1461
9774.01 1427
9774.95 1480
9775.88 1405
9776.81 1430
9777.75 1404
9778.68 1428
9779.62 1429
9780.55 1445
9781.48 1492
9782.42 1461
9783.35 1518
9784.28 1529
9785.22 1555
9786.15 1560
9787.09 1551
9788.02 1546
9788.95 1524
9789.89 1505
9790.82 1487
9791.76 1471
9792.69 1417
9793.63 1384
9794.56 1424
9795.49 1430
9796.43 1495
9797.36 1463
9798.30 1486
9799.23 1519
9800.17 1503
9801.10 1519
9802.04 1557
9802.97 1511
9803.91 1425
9804.84 1390
9805.78 1345
9806.71 1319
9807.65 1240
9808.58 1239
9809.52 1199
9810.45 1156
9811.39 1141
9812.32 1145
9813.26 1098
9814.19 1102
9815.13 1069
9816.06 1087
9817.00 1047
9817.93 1081
9818.87 1085
9819.80 1097
9820.74 1070
9821.68 1043
9822.61 1058
9823.55 1052
9824.48 1012
9825.42 987
9826.35 995
9827.29 1006
9828.23 958
9829.16 1014
9830.10 1010
9831.03 999
9831.97 1016
9832.91 947
9833.84 984
9834.78 993
9835.72 1020
9836.65 1046
9837.59 997
9838.52 1012
9839.46 1000
9840.40 952
9841.33 1021
9842.27 1000
9843.21 979
9844.14 1021
9845.08 998
9846.02 962
9846.95 1050
9847.89 995
9848.83 951
9849.77 979
9850.70 991
9851.64 997
9852.58 1036
9853.51 993
9854.45 1030
9855.39 951
9856.33 981
9857.26 965
9858.20 968
9859.14 1002
9860.08 997
9861.01 1001
9861.95 961
9862.89 977
9863.83 956
9864.76 993
9865.70 997
9866.64 977
9867.58 942
9868.51 965
9869.45 965
9870.39 962
9871.33 971
9872.27 984
9873.20 956
9874.14 965
9875.08 967
9876.02 961
9876.96 960
9877.90 1003
9878.83 975
9879.77 975
9880.71 941
9881.65 970
9882.59 1016
9883.53 976
9884.47 979
9885.40 958
9886.34 935
9887.28 944
9888.22 948
9889.16 985
9890.10 935
9891.04 945
9891.98 923
9892.91 917
9893.85 964
9894.79 940
9895.73 902
9896.67 950
9897.61 962
9898.55 912
9899.49 917
9900.43 969
9901.37 949
9902.31 927
9903.25 932
9904.19 981
9905.13 975
9906.07 994
9907.01 995
9907.95 1011
9908.89 999
9909.83 978
9910.77 1003
9911.71 988
9912.65 981
9913.59 1028
9914.53 1042
9915.47 971
9916.41 1033
9917.35 1058
9918.29 1010
9919.23 1019
9920.17 1029
9921.11 1056
9922.05 1055
9922.99 1068
9923.93 1093
9924.87 1210
9925.81 1186
9926.75 1285
9927.69 1271
9928.63 1296
9929.57 1246
9930.51 1291
9931.45 1275
9932.39 1277
9933.34 1230
9934.28 1179
9935.22 1108
9936.16 1089
9937.10 1075
9938.04 1014
9938.98 1022
9939.92 990
9940.87 1035
9941.81 1018
9942.75 959
9943.69 982
9944.63 1044
9945.57 991
9946.51 1018
9947.46 962
9948.40 1024
9949.34 1063
9950.28 1090
9951.22 1153
9952.16 1126
9953.11 1160
9954.05 1121
9954.99 1116
9955.93 1111
9956.87 1118
9957.82 1048
9958.76 1014
9959.70 963
9960.64 964
9961.59 941
9962.53 922
9963.47 929
9964.41 878
9965.35 891
9966.30 859
9967.24 803
9968.18 792
9969.13 813
9970.07 808
9971.01 834
9971.95 822
9972.90 838
9973.84 803
9974.78 805
9975.73 745
9976.67 777
9977.61 761
9978.55 770
9979.50 734
9980.44 749
9981.38 789
9982.33 747
9983.27 761
9984.21 758
9985.16 782
9986.10 765
9987.04 802
9987.99 792
9988.93 783
9989.88 735
9990.82 748
9991.76 811
9992.71 755
9993.65 716
9994.59 777
9995.54 767
9996.48 708
9997.43 730
9998.37 755
9999.31 745
10000.26 744
10001.20 758
10002.15 764
10003.09 707
10004.04 717
10004.98 809
10005.92 748
10006.87 728
10007.81 732
10008.76 747
10009.70 727
10010.65 762
10011.59 778
10012.54 739
10013.48 762
10014.43 746
10015.37 756
10016.32 738
10017.26 750
10018.21 731
10019.15 728
10020.10 728
10021.04 697
10021.99 735
10022.93 731
10023.88 734
10024.82 712
10025.77 713
10026.71 667
10027.66 681
10028.60 698
10029.55 729
10030.49 671
10031.44 697
10032.39 695
10033.33 702
10034.28 721
10035.22 734
10036.17 704
10037.11 717
10038.06 678
10039.01 665
10039.95 671
10040.90 665
10041.84 657
10042.79 640
10043.74 646
10044.68 627
10045.63 668
10046.58 670
10047.52 670
10048.47 664
10049.41 682
10050.36 650
10051.31 637
10052.25 642
10053.20 640
10054.15 654
10055.09 634
10056.04 616
10056.99 656
10057.93 659
10058.88 658
10059.83 638
10060.78 632
10061.72 616
10062.67 615
10063.62 666
10064.56 694
10065.51 672
10066.46 644
10067.41 635
10068.35 628
10069.30 664
10070.25 640
10071.20 618
10072.14 644
10073.09 674
10074.04 665
10074.99 666
10075.93 656
10076.88 645
10077.83 649
10078.78 681
10079.72 671
10080.67 626
10081.62 681
10082.57 632
10083.52 635
10084.46 638
10085.41 641
10086.36 661
10087.31 639
10088.26 592
10089.21 654
10090.15 644
10091.10 644
10092.05 596
10093.00 646
10093.95 637
10094.90 665
10095.85 676
10096.79 664
10097.74 665
10098.69 682
10099.64 651
10100.59 640
10101.54 645
10102.49 664
10103.44 662
10104.39 672
10105.33 665
10106.28 651
10107.23 652
10108.18 650
10109.13 637
10110.08 658
10111.03 662
10111.98 653
10112.93 648
10113.88 661
10114.83 672
10115.78 669
10116.73 691
10117.68 719
10118.63 685
10119.58 680
10120.53 671
10121.48 681
10122.43 718
10123.38 692
10124.33 717
10125.28 717
10126.23 733
10127.18 707
10128.13 708
10129.08 701
10130.03 721
10130.98 722
10131.93 698
10132.88 736
10133.83 706
10134.78 709
10135.73 731
10136.68 757
10137.63 761
10138.58 788
10139.53 803
10140.48 773
10141.43 810
10142.38 768
10143.33 816
10144.29 803
10145.24 800
10146.19 822
10147.14 836
10148.09 829
10149.04 873
10149.99 904
10150.94 888
10151.89 912
10152.85 918
10153.80 922
10154.75 905
10155.70 882
10156.65 935
10157.60 970
10158.55 952
10159.51 986
10160.46 1003
10161.41 991
10162.36 952
10163.31 977
10164.26 987
10165.22 986
10166.17 993
10167.12 1033
10168.07 1054
10169.02 1043
10169.98 1059
10170.93 1040
10171.88 1092
10172.83 1106
10173.79 1106
10174.74 1159
10175.69 1116
10176.64 1167
10177.60 1190
10178.55 1174
10179.50 1184
10180.45 1239
10181.41 1266
10182.36 1251
10183.31 1271
10184.26 1228
10185.22 1197
10186.17 1230
10187.12 1205
10188.08 1163
10189.03 1186
10189.98 1158
10190.93 1160
10191.89 1180
10192.84 1180
10193.79 1136
10194.75 1148
10195.70 1198
10196.65 1224
10197.61 1171
10198.56 1208
10199.51 1188
10200.47 1200
10201.42 1241
10202.38 1233
10203.33 1237
10204.28 1306
10205.24 1340
10206.19 1367
10207.14 1455
10208.10 1435
10209.05 1448
10210.01 1408
10210.96 1414
10211.91 1463
10212.87 1414
10213.82 1399
10214.78 1312
10215.73 1294
10216.69 1285
10217.64 1229
10218.59 1173
10219.55 1174
10220.50 1199
10221.46 1150
10222.41 1086
10223.37 1080
10224.32 1048
10225.28 1018
10226.23 1064
10227.19 1040
10228.14 1002
10229.10 1035
10230.05 1041
10231.01 1040
10231.96 1043
10232.92 1113
10233.87 1160
10234.83 1204
10235.78 1244
10236.74 1225
10237.69 1249
10238.65 1227
10239.60 1251
10240.56 1190
10241.51 1191
10242.47 1163
10243.42 1121
10244.38 1097
10245.34 1072
10246.29 1043
10247.25 1033
10248.20 999
10249.16 969
10250.11 992
10251.07 962
10252.03 939
10252.98 949
10253.94 936
10254.89 910
10255.85 896
10256.81 905
10257.76 884
10258.72 858
10259.68 831
10260.63 899
10261.59 828
10262.55 820
10263.50 824
10264.46 799
10265.41 773
10266.37 802
10267.33 828
10268.28 780
10269.24 804
10270.20 755
10271.16 744
10272.11 746
10273.07 740
10274.03 752
10274.98 743
10275.94 738
10276.90 737
10277.85 708
10278.81 755
10279.77 707
10280.73 718
10281.68 727
10282.64 699
10283.60 728
10284.56 746
10285.51 715
10286.47 712
10287.43 700
10288.39 727
10289.34 717
10290.30 696
10291.26 710
10292.22 735
10293.18 712
10294.13 679
10295.09 695
10296.05 710
10297.01 703
10297.97 686
10298.92 742
10299.88 688
10300.84 691
10301.80 711
10302.76 671
10303.72 694
10304.67 655
10305.63 673
10306.59 690
10307.55 661
10308.51 663
10309.47 655
10310.43 678
10311.38 663
10312.34 674
10313.30 685
10314.26 669
10315.22 683
10316.18 663
10317.14 675
10318.10 654
10319.06 635
10320.01 657
10320.97 611
10321.93 635
10322.89 664
10323.85 640
10324.81 619
10325.77 633
10326.73 655
10327.69 619
10328.65 638
10329.61 654
10330.57 615
10331.53 647
10332.49 638
10333.45 610
10334.41 601
10335.37 625
10336.33 635
10337.29 663
10338.25 598
10339.21 610
10340.17 628
10341.13 626
10342.09 583
10343.05 553
10344.01 577
10344.97 582
10345.93 586
10346.89 579
10347.85 573
10348.81 592
10349.77 613
10350.73 574
10351.69 596
10352.65 576
10353.61 573
10354.57 576
10355.53 587
10356.49 572
10357.46 560
10358.42 537
10359.38 570
10360.34 538
10361.30 519
10362.26 543
10363.22 552
10364.18 533
10365.14 506
10366.11 534
10367.07 522
10368.03 539
10368.99 514
10369.95 526
10370.91 549
10371.87 513
10372.84 534
10373.80 523
10374.76 532
10375.72 511
10376.68 510
10377.64 533
10378.61 515
10379.57 538
10380.53 541
10381.49 502
10382.45 496
10383.42 523
10384.38 544
10385.34 532
10386.30 528
10387.27 534
10388.23 547
10389.19 548
10390.15 482
10391.11 490
10392.08 485
10393.04 518
10394.00 524
10394.96 535
10395.93 505
10396.89 542
10397.85 488
10398.82 507
10399.78 465
10400.74 467
10401.70 495
10402.67 497
10403.63 513
10404.59 470
10405.56 504
10406.52 489
10407.48 538
10408.45 526
10409.41 517
10410.37 513
10411.34 529
10412.30 520
10413.26 509
10414.23 501
10415.19 498
10416.15 503
10417.12 548
10418.08 550
10419.04 553
10420.01 529
10420.97 513
10421.94 534
10422.90 519
10423.86 532
10424.83 555
10425.79 547
10426.76 524
10427.72 505
10428.68 498
10429.65 483
10430.61 491
10431.58 506
10432.54 482
10433.51 478
10434.47 513
10435.44 489
10436.40 481
10437.36 484
10438.33 479
10439.29 485
10440.26 490
10441.22 503
10442.19 462
10443.15 472
10444.12 465
10445.08 474
10446.05 462
10447.01 483
10447.98 479
10448.94 472
10449.91 462
10450.87 496
10451.84 442
10452.80 460
10453.77 475
10454.73 454
10455.70 480
10456.67 479
10457.63 470
10458.60 476
10459.56 445
10460.53 465
10461.49 491
10462.46 471
10463.43 466
10464.39 459
10465.36 485
10466.32 486
10467.29 491
10468.25 491
10469.22 469
10470.19 476
10471.15 512
10472.12 504
10473.09 488
10474.05 484
10475.02 492
10475.98 494
10476.95 501
10477.92 497
10478.88 490
10479.85 501
10480.82 506
10481.78 514
10482.75 490
10483.72 528
10484.68 519
10485.65 520
10486.62 532
10487.58 498
10488.55 490
10489.52 492
10490.49 504
10491.45 452
10492.42 454
10493.39 453
10494.35 482
10495.32 449
10496.29 434
10497.26 514
10498.22 464
10499.19 447
10500.16 477
10501.13 442
10502.09 442
10503.06 481
10504.03 482
10505.00 492
10505.96 470
10506.93 474
10507.90 482
10508.87 484
10509.84 457
10510.80 453
10511.77 469
10512.74 503
10513.71 454
10514.68 487
10515.64 479
10516.61 467
10517.58 467
10518.55 484
10519.52 467
10520.49 469
10521.45 500
10522.42 480
10523.39 460
10524.36 487
10525.33 466
10526.30 483
10527.27 473
10528.23 455
10529.20 453
10530.17 454
10531.14 487
10532.11 493
10533.08 462
10534.05 503
10535.02 467
10535.99 459
10536.96 467
10537.93 478
10538.89 444
10539.86 467
10540.83 501
10541.80 501
10542.77 470
10543.74 493
10544.71 498
10545.68 472
10546.65 462
10547.62 456
10548.59 459
10549.56 486
10550.53 522
10551.50 506
10552.47 487
10553.44 487
10554.41 528
10555.38 473
10556.35 494
10557.32 476
10558.29 531
10559.26 537
10560.23 478
10561.20 516
10562.17 507
10563.14 543
10564.11 503
10565.08 551
10566.05 549
10567.02 531
10567.99 512
10568.96 527
10569.93 537
10570.91 500
10571.88 503
10572.85 493
10573.82 505
10574.79 456
10575.76 500
10576.73 489
10577.70 516
10578.67 521
10579.64 514
10580.62 502
10581.59 479
10582.56 509
10583.53 510
10584.50 504
10585.47 536
10586.44 513
10587.42 547
10588.39 567
10589.36 559
10590.33 521
10591.30 548
10592.27 566
10593.25 532
10594.22 538
10595.19 547
10596.16 574
10597.13 573
10598.10 573
10599.08 580
10600.05 563
10601.02 585
10601.99 590
10602.97 589
10603.94 606
10604.91 608
10605.88 625
10606.85 638
10607.83 635
10608.80 681
10609.77 651
10610.74 679
10611.72 668
10612.69 663
10613.66 648
10614.64 678
10615.61 667
10616.58 658
10617.55 638
10618.53 616
10619.50 651
10620.47 608
10621.45 577
10622.42 584
10623.39 620
10624.37 594
10625.34 574
10626.31 564
10627.29 589
10628.26 595
10629.23 597
10630.21 606
10631.18 549
10632.15 586
10633.13 565
10634.10 616
10635.07 599
10636.05 620
10637.02 611
10638.00 633
10638.97 635
10639.94 620
10640.92 685
10641.89 670
10642.87 628
10643.84 635
10644.81 621
10645.79 624
10646.76 615
10647.74 570
10648.71 621
10649.68 602
10650.66 559
10651.63 572
10652.61 564
10653.58 551
10654.56 520
10655.53 499
10656.51 547
10657.48 504
10658.46 517
10659.43 503
10660.41 499
10661.38 482
10662.36 495
10663.33 525
10664.31 493
10665.28 483
10666.26 482
10667.23 530
10668.21 508
10669.18 512
10670.16 479
10671.13 494
10672.11 474
10673.08 483
10674.06 480
10675.03 507
10676.01 481
10676.99 468
10677.96 493
10678.94 470
10679.91 471
10680.89 518
10681.86 519
10682.84 521
10683.82 494
10684.79 531
10685.77 548
10686.74 503
10687.72 521
10688.70 518
10689.67 553
10690.65 505
10691.63 505
10692.60 534
10693.58 528
10694.55 511
10695.53 483
10696.51 506
10697.48 486
10698.46 495
10699.44 484
10700.41 518
10701.39 459
10702.37 503
10703.34 507
10704.32 497
10705.30 516
10706.27 523
10707.25 563
10708.23 517
10709.21 490
10710.18 516
10711.16 512
10712.14 525
10713.11 499
10714.09 508
10715.07 538
10716.05 498
10717.02 499
10718.00 506
10718.98 485
10719.96 476
10720.93 524
10721.91 525
10722.89 501
10723.87 499
10724.85 526
10725.82 565
10726.80 506
10727.78 501
10728.76 507
10729.74 550
10730.71 523
10731.69 541
10732.67 508
10733.65 516
10734.63 501
10735.60 507
10736.58 518
10737.56 487
10738.54 481
10739.52 526
10740.50 526
10741.48 496
10742.45 542
10743.43 545
10744.41 554
10745.39 539
10746.37 560
10747.35 554
10748.33 549
10749.31 521
10750.28 572
10751.26 564
10752.24 564
10753.22 533
10754.20 549
10755.18 582
10756.16 521
10757.14 536
10758.12 592
10759.10 541
10760.08 523
10761.06 570
10762.04 558
10763.01 546
10763.99 501
10764.97 557
10765.95 568
10766.93 530
10767.91 552
10768.89 584
10769.87 605
10770.85 582
10771.83 594
10772.81 592
10773.79 586
10774.77 603
10775.75 625
10776.73 615
10777.71 611
10778.69 587
10779.67 583
10780.65 625
10781.63 624
10782.62 597
10783.60 649
10784.58 635
10785.56 579
10786.54 598
10787.52 668
10788.50 615
10789.48 634
10790.46 598
10791.44 575
10792.42 571
10793.40 603
10794.38 578
10795.37 573
10796.35 586
10797.33 567
10798.31 592
10799.29 605
10800.27 566
10801.25 575
10802.23 587
10803.21 596
10804.20 565
10805.18 574
10806.16 577
10807.14 563
10808.12 559
10809.10 592
10810.09 570
10811.07 584
10812.05 596
10813.03 604
10814.01 580
10815.00 556
10815.98 573
10816.96 592
10817.94 597
10818.92 568
10819.91 604
10820.89 612
10821.87 581
10822.85 571
10823.83 595
10824.82 595
10825.80 588
10826.78 579
10827.76 597
10828.75 609
10829.73 605
10830.71 601
10831.69 617
10832.68 600
10833.66 584
10834.64 607
10835.63 626
10836.61 574
10837.59 589
10838.57 584
10839.56 587
10840.54 591
10841.52 622
10842.51 653
10843.49 622
10844.47 613
10845.46 633
10846.44 653
10847.42 635
10848.41 667
10849.39 701
10850.37 672
10851.36 685
10852.34 660
10853.32 631
10854.31 625
10855.29 672
10856.28 654
10857.26 640
10858.24 645
10859.23 660
10860.21 666
10861.20 685
10862.18 710
10863.16 684
10864.15 708
10865.13 720
10866.12 695
10867.10 717
10868.08 738
10869.07 711
10870.05 743
10871.04 722
10872.02 728
10873.01 718
10873.99 751
10874.98 712
10875.96 731
10876.95 760
10877.93 785
10878.92 762
10879.90 736
10880.89 760
10881.87 772
10882.86 799
10883.84 786
10884.83 767
10885.81 798
10886.80 795
10887.78 781
10888.77 795
10889.75 800
10890.74 813
10891.72 832
10892.71 825
10893.69 809
10894.68 824
10895.66 838
10896.65 872
10897.64 869
10898.62 837
10899.61 840
10900.59 819
10901.58 845
10902.56 851
10903.55 908
10904.54 879
10905.52 927
10906.51 880
10907.49 881
10908.48 914
10909.47 944
10910.45 939
10911.44 938
10912.43 971
10913.41 946
10914.40 982
10915.39 988
10916.37 1042
10917.36 1011
10918.35 1056
10919.33 1005
10920.32 1031
10921.31 1053
10922.29 1041
10923.28 1073
10924.27 1089
10925.25 1077
10926.24 1070
10927.23 1078
10928.21 1070
10929.20 1077
10930.19 1086
10931.18 1131
10932.16 1138
10933.15 1103
10934.14 1106
10935.12 1143
10936.11 1154
10937.10 1140
10938.09 1152
10939.07 1175
10940.06 1205
10941.05 1207
10942.04 1178
10943.02 1240
10944.01 1239
10945.00 1221
10945.99 1269
10946.98 1294
10947.96 1362
10948.95 1316
10949.94 1368
10950.93 1377
10951.92 1462
10952.90 1480
10953.89 1528
10954.88 1580
10955.87 1615
10956.86 1673
10957.85 1681
10958.83 1851
10959.82 1811
10960.81 1827
10961.80 1826
10962.79 1849
10963.78 1824
10964.77 1791
10965.75 1784
10966.74 1751
10967.73 1701
10968.72 1629
10969.71 1582
10970.70 1503
10971.69 1501
10972.68 1450
10973.67 1453
10974.66 1471
10975.64 1438
10976.63 1412
10977.62 1440
10978.61 1433
10979.60 1406
10980.59 1416
10981.58 1432
10982.57 1449
10983.56 1433
10984.55 1475
10985.54 1449
10986.53 1487
10987.52 1495
10988.51 1519
10989.50 1513
10990.49 1539
10991.48 1625
10992.47 1744
10993.46 1768
10994.45 1840
10995.44 1903
10996.43 2026
10997.42 2131
10998.41 2218
10999.40 2308
11000.39 2342
11001.38 2382
11002.37 2432
11003.36 2376
11004.35 2438
11005.34 2347
11006.33 2249
11007.32 2124
11008.31 2022
11009.30 1874
11010.30 1801
11011.29 1749
11012.28 1661
11013.27 1539
11014.26 1468
11015.25 1424
11016.24 1356
11017.23 1298
11018.22 1305
11019.21 1231
11020.21 1179
11021.20 1140
11022.19 1144
11023.18 1105
11024.17 1097
11025.16 1087
11026.15 1088
11027.14 1082
11028.14 1052
11029.13 1046
11030.12 1053
11031.11 1019
11032.10 1011
11033.09 1016
11034.09 1028
11035.08 993
11036.07 1004
11037.06 972
11038.05 1004
11039.05 1043
11040.04 1002
11041.03 1007
11042.02 978
11043.02 1003
11044.01 961
11045.00 999
11045.99 942
11046.98 976
11047.98 1026
11048.97 942
11049.96 968
11050.95 991
11051.95 967
11052.94 977
11053.93 1002
11054.93 959
11055.92 980
11056.91 964
11057.90 940
11058.90 984
11059.89 962
11060.88 989
11061.88 965
11062.87 970
11063.86 985
11064.86 984
11065.85 1001
11066.84 1000
11067.84 1004
11068.83 999
11069.82 988
11070.82 1021
11071.81 1011
11072.80 1014
11073.80 986
11074.79 1002
11075.78 985
11076.78 991
11077.77 1015
11078.77 1009
11079.76 1008
11080.75 940
11081.75 952
11082.74 1013
11083.74 1002
11084.73 975
11085.72 903
11086.72 937
11087.71 943
11088.71 949
11089.70 929
11090.70 902
11091.69 935
11092.68 910
11093.68 912
11094.67 902
11095.67 913
11096.66 871
11097.66 897
11098.65 917
11099.65 856
11100.64 894
11101.64 858
11102.63 889
11103.63 862
11104.62 890
11105.62 843
11106.61 887
11107.61 880
11108.60 850
11109.60 846
11110.59 842
11111.59 839
11112.58 840
11113.58 814
11114.57 835
11115.57 884
11116.56 923
11117.56 847
11118.56 827
11119.55 836
11120.55 827
11121.54 853
11122.54 839
11123.54 835
11124.53 839
11125.53 871
11126.52 867
11127.52 861
11128.51 892
11129.51 886
11130.51 864
11131.50 875
11132.50 863
11133.50 861
11134.49 841
11135.49 847
11136.49 892
11137.48 841
11138.48 809
11139.47 801
11140.47 846
11141.47 829
11142.46 822
11143.46 838
11144.46 889
11145.46 860
11146.45 875
11147.45 850
11148.45 873
11149.44 872
11150.44 862
11151.44 921
11152.43 880
11153.43 911
11154.43 909
11155.43 915
11156.42 920
11157.42 880
11158.42 882
11159.42 897
11160.41 885
11161.41 902
11162.41 850
11163.41 872
11164.40 876
11165.40 844
11166.40 853
11167.40 859
11168.39 906
11169.39 896
11170.39 912
11171.39 835
11172.39 863
11173.38 876
11174.38 900
11175.38 871
11176.38 864
11177.38 874
11178.38 867
11179.37 889
11180.37 888
11181.37 854
11182.37 853
11183.37 892
11184.37 871
11185.37 911
11186.36 852
11187.36 909
11188.36 923
11189.36 901
11190.36 932
11191.36 932
11192.36 908
11193.36 903
11194.36 948
11195.35 930
11196.35 937
11197.35 919
11198.35 948
11199.35 949
11200.35 958
11201.35 960
11202.35 982
11203.35 985
11204.35 984
11205.35 975
11206.35 1005
11207.35 1030
11208.35 1017
11209.35 1014
11210.35 1028
11211.35 1004
11212.35 1061
11213.35 1083
11214.35 1035
11215.34 988
11216.35 987
11217.35 1000
11218.35 1027
11219.35 1008
11220.35 993
11221.35 978
11222.35 964
11223.35 999
11224.35 973
11225.35 938
11226.35 999
11227.35 960
11228.35 946
11229.35 920
11230.35 949
11231.35 917
11232.35 931
11233.35 907
11234.35 888
11235.35 867
11236.35 907
11237.36 941
11238.36 900
11239.36 907
11240.36 919
11241.36 960
11242.36 905
11243.36 954
11244.36 922
11245.36 921
11246.37 973
11247.37 963
11248.37 961
11249.37 970
11250.37 940
11251.37 970
11252.38 984
11253.38 973
11254.38 1048
11255.38 1001
11256.38 989
11257.38 990
11258.39 1001
11259.39 1012
11260.39 997
11261.39 1015
11262.39 1008
11263.40 1005
11264.40 1053
11265.40 1007
11266.40 1017
11267.40 1024
11268.41 1035
11269.41 1009
11270.41 1075
11271.41 1068
11272.42 1126
11273.42 1159
11274.42 1148
11275.42 1155
11276.43 1129
11277.43 1171
11278.43 1159
11279.44 1158
11280.44 1155
11281.44 1152
11282.44 1150
11283.45 1129
11284.45 1094
11285.45 1087
11286.46 1077
11287.46 1040
11288.46 977
11289.47 985
11290.47 978
11291.47 944
11292.48 933
11293.48 889
11294.48 893
11295.49 872
11296.49 891
11297.49 840
11298.50 848
11299.50 863
11300.51 866
11301.51 858
11302.51 882
11303.52 855
11304.52 834
11305.53 831
11306.53 841
11307.53 846
11308.54 860
11309.54 875
11310.55 836
11311.55 868
11312.55 846
11313.56 868
11314.56 912
11315.57 916
11316.57 920
11317.58 936
11318.58 946
11319.59 945
11320.59 986
11321.59 1001
11322.60 944
11323.60 961
11324.61 962
11325.61 927
11326.62 940
11327.62 919
11328.63 866
11329.63 858
11330.64 868
11331.64 869
11332.65 842
11333.65 792
11334.66 815
11335.67 811
11336.67 850
11337.68 827
11338.68 789
11339.69 806
11340.69 809
11341.70 860
11342.70 814
11343.71 784
11344.72 798
11345.72 796
11346.73 803
11347.73 763
11348.74 765
11349.74 791
11350.75 759
11351.76 752
11352.76 767
11353.77 770
11354.78 774
11355.78 764
11356.79 735
11357.79 744
11358.80 708
11359.81 765
11360.81 777
11361.82 809
11362.83 744
11363.83 729
11364.84 741
11365.85 718
11366.85 732
11367.86 715
11368.87 721
11369.87 699
11370.88 669
11371.89 664
11372.89 654
11373.90 679
11374.91 677
11375.92 669
11376.92 631
11377.93 634
11378.94 667
11379.94 653
11380.95 638
11381.96 628
11382.97 646
11383.97 695
11384.98 622
11385.99 612
11387.00 666
11388.00 644
11389.01 651
11390.02 667
11391.03 626
11392.04 650
11393.04 651
11394.05 642
11395.06 625
11396.07 616
11397.08 643
11398.08 673
11399.09 654
11400.10 624
11401.11 609
11402.12 657
11403.12 631
11404.13 591
11405.14 629
11406.15 647
11407.16 620
11408.17 614
11409.18 623
11410.18 624
11411.19 610
11412.20 612
11413.21 613
11414.22 597
11415.23 593
11416.24 617
11417.25 623
11418.25 603
11419.26 589
11420.27 586
11421.28 596
11422.29 565
11423.30 614
11424.31 591
11425.32 603
11426.33 552
11427.34 574
11428.35 576
11429.36 598
11430.37 552
11431.38 554
11432.39 588
11433.39 588
11434.40 562
11435.41 579
11436.42 569
11437.43 565
11438.44 580
11439.45 583
11440.46 573
11441.47 571
11442.48 602
11443.49 573
11444.50 563
11445.51 579
11446.52 561
11447.53 578
11448.55 581
11449.56 534
11450.57 561
11451.58 567
11452.59 534
11453.60 547
11454.61 564
11455.62 585
11456.63 550
11457.64 554
11458.65 584
11459.66 536
11460.67 527
11461.68 513
11462.69 505
11463.71 526
11464.72 525
11465.73 548
11466.74 512
11467.75 508
11468.76 541
11469.77 513
11470.78 546
11471.80 524
11472.81 537
11473.82 520
11474.83 527
11475.84 527
11476.85 512
11477.86 540
11478.88 510
11479.89 496
11480.90 504
11481.91 539
11482.92 474
11483.93 479
11484.95 483
11485.96 498
11486.97 528
11487.98 531
11489.00 525
11490.01 525
11491.02 479
11492.03 487
11493.04 497
11494.06 508
11495.07 492
11496.08 530
11497.09 514
11498.11 485
11499.12 510
11500.13 495
11501.14 506
11502.16 513
11503.17 511
11504.18 481
11505.20 494
11506.21 488
11507.22 532
11508.23 506
11509.25 503
11510.26 509
11511.27 506
11512.29 521
11513.30 535
11514.31 511
11515.33 510
11516.34 533
11517.35 508
11518.37 513
11519.38 527
11520.39 514
11521.41 519
11522.42 520
11523.43 491
11524.45 560
11525.46 516
11526.47 546
11527.49 563
11528.50 526
11529.52 512
11530.53 556
11531.54 600
11532.56 558
11533.57 555
11534.59 581
11535.60 554
11536.62 566
11537.63 624
11538.64 611
11539.66 595
11540.67 632
11541.69 624
11542.70 641
11543.72 629
11544.73 608
11545.75 593
11546.76 612
11547.77 590
11548.79 584
11549.80 569
11550.82 578
11551.83 538
11552.85 520
11553.86 521
11554.88 517
11555.89 484
11556.91 534
11557.92 493
11558.94 474
11559.95 486
11560.97 502
11561.99 503
11563.00 459
11564.02 476
11565.03 479
11566.05 465
11567.06 460
11568.08 446
11569.09 472
11570.11 459
11571.13 449
11572.14 466
11573.16 478
11574.17 472
11575.19 458
11576.20 458
11577.22 488
11578.24 457
11579.25 459
11580.27 430
11581.29 434
11582.30 435
11583.32 445
11584.33 481
11585.35 476
11586.37 431
11587.38 453
11588.40 464
11589.42 482
11590.43 452
11591.45 429
11592.47 468
11593.48 478
11594.50 459
11595.52 436
11596.53 470
11597.55 442
11598.57 482
11599.58 433
11600.60 455
11601.62 452
11602.64 484
11603.65 444
11604.67 439
11605.69 473
11606.70 462
11607.72 498
11608.74 478
11609.76 482
11610.77 472
11611.79 438
11612.81 441
11613.83 459
11614.84 462
11615.86 446
11616.88 487
11617.90 442
11618.92 442
11619.93 439
11620.95 432
11621.97 468
11622.99 451
11624.01 481
11625.02 453
11626.04 489
11627.06 470
11628.08 458
11629.10 467
11630.11 463
11631.13 462
11632.15 446
11633.17 448
11634.19 449
11635.21 437
11636.23 444
11637.24 451
11638.26 462
11639.28 440
11640.30 444
11641.32 453
11642.34 438
11643.36 456
11644.38 445
11645.39 451
11646.41 442
11647.43 416
11648.45 453
11649.47 435
11650.49 425
11651.51 459
11652.53 459
11653.55 454
11654.57 440
11655.59 457
11656.61 469
11657.63 470
11658.65 452
11659.67 449
11660.69 448
11661.70 421
11662.72 431
11663.74 463
11664.76 440
11665.78 428
11666.80 457
11667.82 449
11668.84 444
11669.86 428
11670.88 457
11671.90 441
11672.92 470
11673.95 412
11674.97 439
11675.99 431
11677.01 433
11678.03 428
11679.05 446
11680.07 441
11681.09 418
11682.11 417
11683.13 431
11684.15 446
11685.17 446
11686.19 410
11687.21 428
11688.23 453
11689.25 449
11690.28 449
11691.30 436
11692.32 426
11693.34 422
11694.36 446
11695.38 433
11696.40 429
11697.42 453
11698.44 462
11699.47 446
11700.49 458
11701.51 430
11702.53 454
11703.55 442
11704.57 464
11705.60 440
11706.62 439
11707.64 439
11708.66 458
11709.68 468
11710.70 434
11711.73 435
11712.75 486
11713.77 458
11714.79 468
11715.81 411
11716.84 431
11717.86 455
11718.88 461
11719.90 448
11720.92 420
11721.95 448
11722.97 457
11723.99 458
11725.01 464
11726.04 440
11727.06 454
11728.08 470
11729.11 468
11730.13 460
11731.15 458
11732.17 443
11733.20 481
11734.22 490
11735.24 457
11736.26 471
11737.29 481
11738.31 520
11739.33 492
11740.36 465
11741.38 486
11742.40 495
11743.43 479
11744.45 525
11745.47 484
11746.50 484
11747.52 514
11748.54 496
11749.57 516
11750.59 476
11751.62 480
11752.64 502
11753.66 515
11754.69 488
11755.71 500
11756.73 521
11757.76 509
11758.78 516
11759.81 505
11760.83 517
11761.85 518
11762.88 524
11763.90 567
11764.93 554
11765.95 568
11766.98 568
11768.00 541
11769.02 550
11770.05 582
11771.07 567
11772.10 561
11773.12 550
11774.15 537
11775.17 527
11776.20 566
11777.22 602
11778.25 583
11779.27 568
11780.30 566
11781.32 587
11782.35 583
11783.37 573
11784.40 540
11785.42 596
11786.45 575
11787.47 557
11788.50 541
11789.52 580
11790.55 594
11791.57 592
11792.60 601
11793.62 576
11794.65 586
11795.67 616
11796.70 628
11797.73 609
11798.75 595
11799.78 604
11800.80 590
11801.83 667
11802.85 667
11803.88 598
11804.91 611
11805.93 625
11806.96 589
11807.98 600
11809.01 630
11810.04 618
11811.06 651
11812.09 620
11813.12 620
11814.14 624
11815.17 611
11816.19 632
11817.22 642
11818.25 638
11819.27 666
11820.30 669
11821.33 690
11822.35 675
11823.38 722
11824.41 677
11825.44 689
11826.46 705
11827.49 667
11828.52 694
11829.54 684
11830.57 699
11831.60 723
11832.62 719
11833.65 729
11834.68 753
11835.71 723
11836.73 733
11837.76 734
11838.79 706
11839.82 773
11840.84 727
11841.87 765
11842.90 753
11843.93 780
11844.95 762
11845.98 793
11847.01 809
11848.04 815
11849.07 786
11850.09 796
11851.12 828
11852.15 816
11853.18 820
11854.21 843
11855.23 854
11856.26 898
11857.29 885
11858.32 873
11859.35 894
11860.38 875
11861.40 889
11862.43 917
11863.46 921
11864.49 927
11865.52 909
11866.55 939
11867.58 909
11868.60 916
11869.63 967
11870.66 974
11871.69 965
11872.72 957
11873.75 939
11874.78 962
11875.81 959
11876.84 993
11877.86 997
11878.89 979
11879.92 1013
11880.95 1045
11881.98 1003
11883.01 1065
11884.04 1055
11885.07 1082
11886.10 1087
11887.13 1084
11888.16 1153
11889.19 1097
11890.22 1135
11891.25 1128
11892.28 1199
11893.31 1214
11894.34 1197
11895.37 1253
11896.40 1276
11897.43 1297
11898.46 1331
11899.49 1395
11900.52 1435
11901.55 1449
11902.58 1465
11903.61 1540
11904.64 1597
11905.67 1677
11906.70 1672
11907.73 1621
11908.76 1602
11909.79 1606
11910.82 1602
11911.85 1549
11912.88 1531
11913.91 1513
11914.94 1475
11915.97 1385
11917.01 1385
11918.04 1350
11919.07 1399
11920.10 1372
11921.13 1337
11922.16 1365
11923.19 1372
11924.22 1402
11925.25 1372
11926.28 1360
11927.32 1370
11928.35 1426
11929.38 1456
11930.41 1486
11931.44 1487
11932.47 1486
11933.50 1490
11934.54 1510
11935.57 1490
11936.60 1467
11937.63 1451
11938.66 1448
11939.70 1416
11940.73 1352
11941.76 1308
11942.79 1297
11943.82 1255
11944.85 1221
11945.89 1173
11946.92 1175
11947.95 1131
11948.98 1107
11950.02 1111
11951.05 1066
11952.08 1048
11953.11 1068
11954.15 1029
11955.18 1014
11956.21 1049
11957.24 1045
11958.28 1067
11959.31 1036
11960.34 1029
11961.37 1012
11962.41 1026
11963.44 1010
11964.47 1036
11965.51 1040
11966.54 1009
11967.57 1036
11968.60 1036
11969.64 1025
11970.67 1028
11971.70 1042
11972.74 1065
11973.77 1081
11974.80 1091
11975.84 1055
11976.87 1067
11977.90 1088
11978.94 1078
11979.97 1084
11981.00 1113
11982.04 1101
11983.07 1108
11984.11 1130
11985.14 1132
11986.17 1143
11987.21 1156
11988.24 1142
11989.28 1115
11990.31 1159
11991.34 1197
11992.38 1182
11993.41 1174
11994.45 1180
11995.48 1201
11996.51 1212
11997.55 1237
11998.58 1214
11999.62 1237
12000.65 1239
12001.69 1203
12002.72 1266
12003.76 1239
12004.79 1251
12005.82 1249
12006.86 1299
12007.89 1267
12008.93 1294
12009.96 1319
12011.00 1307
12012.03 1354
12013.07 1347
12014.10 1393
12015.14 1370
12016.17 1421
12017.21 1407
12018.24 1429
12019.28 1465
12020.32 1457
12021.35 1479
12022.39 1483
12023.42 1490
12024.46 1498
12025.49 1500
12026.53 1510
12027.56 1509
12028.60 1462
12029.64 1422
12030.67 1426
12031.71 1428
12032.74 1431
12033.78 1443
12034.81 1427
12035.85 1409
12036.89 1352
12037.92 1433
12038.96 1441
12039.99 1410
12041.03 1381
12042.07 1372
12043.10 1358
12044.14 1354
12045.18 1335
12046.21 1355
12047.25 1308
12048.29 1312
12049.32 1287
12050.36 1290
12051.40 1311
12052.43 1287
12053.47 1278
12054.51 1379
12055.54 1309
12056.58 1302
12057.62 1283
12058.65 1319
12059.69 1283
12060.73 1321
12061.76 1368
12062.80 1300
12063.84 1316
12064.88 1316
12065.91 1269
12066.95 1224
12067.99 1198
12069.03 1207
12070.06 1192
12071.10 1165
12072.14 1176
12073.18 1134
12074.21 1069
12075.25 1107
12076.29 1121
12077.33 1127
12078.36 1103
12079.40 1073
12080.44 1077
12081.48 1086
12082.52 1079
12083.55 1065
12084.59 1060
12085.63 1099
12086.67 1060
12087.71 1109
12088.74 1066
12089.78 1066
12090.82 1110
12091.86 1100
12092.90 1139
12093.94 1133
12094.98 1136
12096.01 1111
12097.05 1119
12098.09 1119
12099.13 1175
12100.17 1142
12101.21 1162
12102.25 1181
12103.28 1166
12104.32 1145
12105.36 1196
12106.40 1210
12107.44 1172
12108.48 1179
12109.52 1115
12110.56 1112
12111.60 1094
12112.64 1145
12113.68 1091
12114.72 1047
12115.76 1031
12116.79 1029
12117.83 992
12118.87 967
12119.91 971
12120.95 973
12121.99 926
12123.03 907
12124.07 908
12125.11 883
12126.15 920
12127.19 933
12128.23 888
12129.27 868
12130.31 861
12131.35 882
12132.39 868
12133.43 835
12134.47 858
12135.51 832
12136.55 834
12137.59 830
12138.63 872
12139.67 868
12140.71 821
12141.76 867
12142.80 858
12143.84 852
12144.88 825
12145.92 828
12146.96 816
12148.00 805
12149.04 792
12150.08 810
12151.12 810
12152.16 824
12153.20 792
12154.25 780
12155.29 792
12156.33 750
12157.37 785
12158.41 752
12159.45 771
12160.49 775
12161.53 724
12162.58 746
12163.62 787
12164.66 737
12165.70 744
12166.74 721
12167.78 733
12168.82 731
12169.87 707
12170.91 694
12171.95 744
12172.99 732
12174.03 759
12175.08 751
12176.12 743
12177.16 691
12178.20 701
12179.24 695
12180.29 713
12181.33 714
12182.37 712
12183.41 734
12184.46 709
12185.50 685
12186.54 674
12187.58 705
12188.63 693
12189.67 695
12190.71 714
12191.75 711
12192.80 694
12193.84 673
12194.88 694
12195.92 706
12196.97 698
12198.01 695
12199.05 722
12200.10 688
12201.14 666
12202.18 654
12203.23 698
12204.27 691
12205.31 666
12206.36 677
12207.40 621
12208.44 635
12209.49 627
12210.53 673
12211.57 650
12212.62 659
12213.66 644
12214.70 641
12215.75 643
12216.79 650
12217.84 669
12218.88 635
12219.92 657
12220.97 654
12222.01 618
12223.06 670
12224.10 655
12225.14 640
12226.19 660
12227.23 652
12228.28 648
12229.32 626
12230.36 639
12231.41 640
12232.45 619
12233.50 617
12234.54 654
12235.59 610
12236.63 627
12237.68 622
12238.72 626
12239.77 645
12240.81 612
12241.86 629
12242.90 629
12243.94 602
12244.99 614
12246.03 659
12247.08 665
12248.13 634
12249.17 605
12250.22 608
12251.26 645
12252.31 621
12253.35 631
12254.40 590
12255.44 569
12256.49 572
12257.53 612
12258.58 558
12259.62 587
12260.67 551
12261.72 560
12262.76 571
12263.81 579
12264.85 577
12265.90 597
12266.94 551
12267.99 578
12269.04 568
12270.08 542
12271.13 528
12272.17 545
12273.22 561
12274.27 558
12275.31 556
12276.36 542
12277.41 543
12278.45 514
12279.50 542
12280.55 548
12281.59 543
12282.64 562
12283.69 504
12284.73 553
12285.78 532
12286.83 529
12287.87 531
12288.92 541
12289.97 533
12291.01 534
12292.06 525
12293.11 559
12294.15 558
12295.20 524
12296.25 518
12297.30 545
12298.34 528
12299.39 532
12300.44 544
12301.48 548
12302.53 551
12303.58 519
12304.63 508
12305.67 522
12306.72 514
12307.77 529
12308.82 546
12309.87 540
12310.91 551
12311.96 532
12313.01 523
12314.06 530
12315.10 517
12316.15 548
12317.20 544
12318.25 529
12319.30 537
12320.34 542
12321.39 536
12322.44 545
12323.49 529
12324.54 538
12325.59 543
12326.63 519
12327.68 539
12328.73 519
12329.78 489
12330.83 529
12331.88 516
12332.93 527
12333.98 534
12335.02 494
12336.07 532
12337.12 518
12338.17 531
12339.22 516
12340.27 509
12341.32 522
12342.37 524
12343.42 528
12344.47 523
12345.51 500
12346.56 546
12347.61 505
12348.66 523
12349.71 541
12350.76 514
12351.81 528
12352.86 514
12353.91 556
12354.96 531
12356.01 532
12357.06 507
12358.11 513
12359.16 541
12360.21 547
12361.26 540
12362.31 554
12363.36 563
12364.41 535
12365.46 539
12366.51 516
12367.56 533
12368.61 531
12369.66 523
12370.71 543
12371.76 544
12372.81 563
12373.86 568
12374.91 552
12375.96 529
12377.01 508
12378.06 544
12379.11 560
12380.17 579
12381.22 534
12382.27 535
12383.32 529
12384.37 533
12385.42 568
12386.47 545
12387.52 510
12388.57 521
12389.62 543
12390.67 552
12391.73 556
12392.78 531
12393.83 531
12394.88 554
12395.93 531
12396.98 575
12398.03 601
12399.09 608
12400.14 552
12401.19 573
12402.24 549
12403.29 569
12404.34 554
12405.40 534
12406.45 546
12407.50 569
12408.55 552
12409.60 572
12410.66 583
12411.71 594
12412.76 573
12413.81 552
12414.86 557
12415.92 559
12416.97 587
12418.02 552
12419.07 566
12420.13 559
12421.18 548
12422.23 570
12423.28 564
12424.34 574
12425.39 583
12426.44 589
12427.49 602
12428.55 589
12429.60 558
12430.65 588
12431.71 584
12432.76 572
12433.81 570
12434.86 544
12435.92 584
12436.97 588
12438.02 582
12439.08 574
12440.13 592
12441.18 608
12442.24 598
12443.29 605
12444.34 611
12445.40 603
12446.45 614
12447.50 615
12448.56 634
12449.61 616
12450.67 613
12451.72 610
12452.77 643
12453.83 625
12454.88 640
12455.94 636
12456.99 706
12458.04 698
12459.10 692
12460.15 675
12461.21 680
12462.26 687
12463.31 727
12464.37 804
12465.42 771
12466.48 817
12467.53 800
12468.59 815
12469.64 836
12470.70 871
12471.75 860
12472.80 978
12473.86 1004
12474.91 1016
12475.97 1032
12477.02 1139
12478.08 1135
12479.13 1094
12480.19 1068
12481.24 1059
12482.30 1100
12483.35 1043
12484.41 1049
12485.46 993
12486.52 956
12487.57 944
12488.63 929
12489.69 882
12490.74 878
12491.80 840
12492.85 842
12493.91 814
12494.96 740
12496.02 768
12497.07 752
12498.13 761
12499.19 764
12500.24 722
12501.30 732
12502.35 704
12503.41 694
12504.47 722
12505.52 674
12506.58 700
12507.63 683
12508.69 723
12509.75 706
12510.80 706
12511.86 687
12512.91 679
12513.97 675
12515.03 679
12516.08 696
12517.14 694
12518.20 697
12519.25 660
12520.31 689
12521.37 686
12522.42 692
12523.48 691
12524.54 680
12525.59 694
12526.65 665
12527.71 642
12528.77 661
12529.82 686
12530.88 690
12531.94 669
12532.99 697
12534.05 700
12535.11 684
12536.17 692
12537.22 730
12538.28 726
12539.34 667
12540.40 696
12541.45 709
12542.51 720
12543.57 687
12544.63 727
12545.68 737
12546.74 732
12547.80 769
12548.86 747
12549.92 775
12550.97 770
12552.03 783
12553.09 805
12554.15 862
12555.21 802
12556.26 819
12557.32 827
12558.38 813
12559.44 815
12560.50 813
12561.56 803
12562.61 794
12563.67 806
12564.73 775
12565.79 768
12566.85 756
12567.91 751
12568.97 748
12570.02 743
12571.08 722
12572.14 726
12573.20 778
12574.26 753
12575.32 707
12576.38 698
12577.44 714
12578.50 735
12579.56 722
12580.61 739
12581.67 765
12582.73 704
12583.79 746
12584.85 720
12585.91 740
12586.97 713
12588.03 693
12589.09 728
12590.15 702
12591.21 701
12592.27 724
12593.33 706
12594.39 715
12595.45 690
12596.51 701
12597.57 689
12598.63 673
12599.69 725
12600.75 690
12601.81 737
12602.87 727
12603.93 701
12604.99 748
12606.05 685
12607.11 699
12608.17 772
12609.23 749
12610.29 775
12611.35 755
12612.41 742
12613.47 753
12614.53 746
12615.59 814
12616.66 800
12617.72 813
12618.78 810
12619.84 844
12620.90 834
12621.96 829
12623.02 839
12624.08 884
12625.14 890
12626.20 842
12627.26 846
12628.33 883
12629.39 863
12630.45 838
12631.51 869
12632.57 847
12633.63 862
12634.69 841
12635.76 839
12636.82 829
12637.88 813
12638.94 823
12640.00 847
12641.06 835
12642.13 759
12643.19 761
12644.25 749
12645.31 752
12646.37 742
12647.44 761
12648.50 754
12649.56 753
12650.62 722
12651.68 713
12652.75 680
12653.81 654
12654.87 692
12655.93 692
12657.00 692
12658.06 695
12659.12 720
12660.18 733
12661.25 731
12662.31 708
12663.37 695
12664.43 702
12665.50 733
12666.56 732
12667.62 707
12668.69 719
12669.75 671
12670.81 737
12671.88 752
12672.94 713
12674.00 704
12675.06 714
12676.13 780
12677.19 743
12678.25 737
12679.32 777
12680.38 742
12681.44 741
12682.51 708
12683.57 732
12684.64 738
12685.70 780
12686.76 750
12687.83 739
12688.89 756
12689.95 732
12691.02 752
12692.08 743
12693.15 735
12694.21 760
12695.27 787
12696.34 790
12697.40 794
12698.47 793
12699.53 777
12700.59 758
12701.66 787
12702.72 779
12703.79 825
12704.85 819
12705.92 801
12706.98 805
12708.05 804
12709.11 845
12710.18 828
12711.24 844
12712.30 817
12713.37 833
12714.43 844
12715.50 858
12716.56 857
12717.63 831
12718.69 860
12719.76 882
12720.82 875
12721.89 920
12722.95 900
12724.02 901
12725.09 898
12726.15 881
12727.22 900
12728.28 875
12729.35 919
12730.41 941
12731.48 934
12732.54 954
12733.61 937
12734.68 962
12735.74 978
12736.81 976
12737.87 969
12738.94 968
12740.00 928
12741.07 941
12742.14 924
12743.20 902
12744.27 927
12745.33 907
12746.40 893
12747.47 905
12748.53 857
12749.60 843
12750.67 876
12751.73 866
12752.80 856
12753.87 874
12754.93 835
12756.00 827
12757.07 862
12758.13 820
12759.20 830
12760.27 829
12761.33 829
12762.40 810
12763.47 826
12764.53 809
12765.60 801
12766.67 809
12767.73 804
12768.80 775
12769.87 790
12770.94 818
12772.00 809
12773.07 778
12774.14 790
12775.21 817
12776.27 759
12777.34 758
12778.41 760
12779.48 808
12780.54 769
12781.61 752
12782.68 755
12783.75 747
12784.81 745
12785.88 761
12786.95 765
12788.02 747
12789.09 779
12790.15 760
12791.22 771
12792.29 744
12793.36 775
12794.43 763
12795.49 745
12796.56 756
12797.63 742
12798.70 763
12799.77 764
12800.84 729
12801.90 754
12802.97 753
12804.04 773
12805.11 795
12806.18 818
12807.25 810
12808.32 801
12809.39 810
12810.45 834
12811.52 830
12812.59 858
12813.66 865
12814.73 871
12815.80 869
12816.87 872
12817.94 873
12819.01 916
12820.08 898
12821.15 936
12822.21 940
12823.28 906
12824.35 906
12825.42 907
12826.49 927
12827.56 935
12828.63 896
12829.70 949
12830.77 939
12831.84 900
12832.91 890
12833.98 874
12835.05 861
12836.12 871
12837.19 842
12838.26 834
12839.33 840
12840.40 784
12841.47 794
12842.54 794
12843.61 776
12844.68 754
12845.75 763
12846.82 732
12847.89 701
12848.96 680
12850.03 686
12851.10 689
12852.18 649
12853.25 671
12854.32 658
12855.39 646
12856.46 673
12857.53 660
12858.60 650
12859.67 624
12860.74 645
12861.81 627
12862.88 598
12863.96 588
12865.03 596
12866.10 597
12867.17 571
12868.24 588
12869.31 587
12870.38 594
12871.45 602
12872.53 575
12873.60 619
12874.67 579
12875.74 556
12876.81 559
12877.88 601
12878.96 588
12880.03 572
12881.10 564
12882.17 543
12883.24 566
12884.31 571
12885.39 546
12886.46 525
12887.53 538
12888.60 547
12889.68 559
12890.75 546
12891.82 528
12892.89 530
12893.96 556
12895.04 558
12896.11 531
12897.18 549
12898.25 527
12899.33 498
12900.40 538
12901.47 522
12902.54 513
12903.62 532
12904.69 538
12905.76 527
12906.84 519
12907.91 512
12908.98 529
12910.06 513
12911.13 513
12912.20 541
12913.27 543
12914.35 512
12915.42 505
12916.49 536
12917.57 506
12918.64 492
12919.71 517
12920.79 503
12921.86 537
12922.94 470
12924.01 484
12925.08 517
12926.16 495
12927.23 500
12928.30 515
12929.38 512
12930.45 487
12931.53 456
12932.60 483
12933.67 484
12934.75 486
12935.82 490
12936.90 487
12937.97 494
12939.04 481
12940.12 504
12941.19 471
12942.27 482
12943.34 446
12944.42 466
12945.49 490
12946.56 481
12947.64 460
12948.71 483
12949.79 479
12950.86 464
12951.94 447
12953.01 488
12954.09 486
12955.16 464
12956.24 460
12957.31 461
12958.39 445
12959.46 454
12960.54 494
12961.61 475
12962.69 444
12963.76 446
12964.84 475
12965.91 454
12966.99 469
12968.07 453
12969.14 464
12970.22 445
12971.29 451
12972.37 469
12973.44 484
12974.52 457
12975.59 481
12976.67 489
12977.75 456
12978.82 468
12979.90 437
12980.97 467
12982.05 446
12983.13 454
12984.20 432
12985.28 465
12986.35 443
12987.43 459
12988.51 461
12989.58 442
12990.66 469
12991.74 443
12992.81 471
12993.89 477
12994.97 430
12996.04 445
12997.12 466
12998.20 458
12999.27 465
13000.35 437
13001.43 448
13002.50 454
13003.58 429
13004.66 432
13005.73 411
13006.81 438
13007.89 447
13008.97 454
13010.04 468
13011.12 465
13012.20 456
13013.27 434
13014.35 438
13015.43 440
13016.51 458
13017.58 440
13018.66 423
13019.74 447
13020.82 433
13021.89 445
13022.97 421
13024.05 422
13025.13 463
13026.21 447
13027.28 454
13028.36 467
13029.44 417
13030.52 426
13031.60 468
13032.67 439
13033.75 467
13034.83 447
13035.91 456
13036.99 448
13038.07 461
13039.14 449
13040.22 443
13041.30 454
13042.38 469
13043.46 449
13044.54 458
13045.62 463
13046.69 465
13047.77 449
13048.85 433
13049.93 450
13051.01 438
13052.09 449
13053.17 458
13054.25 436
13055.33 449
13056.40 451
13057.48 474
13058.56 446
13059.64 454
13060.72 445
13061.80 449
13062.88 479
13063.96 438
13065.04 436
13066.12 421
13067.20 452
13068.28 454
13069.36 427
13070.44 455
13071.52 447
13072.60 458
13073.68 443
13074.76 420
13075.84 417
13076.92 440
13078.00 432
13079.08 435
13080.16 466
13081.24 442
13082.32 438
13083.40 410
13084.48 442
13085.56 432
13086.64 441
13087.72 436
13088.80 424
13089.88 437
13090.96 435
13092.04 431
13093.12 466
13094.20 441
13095.28 461
13096.36 419
13097.44 436
13098.52 443
13099.61 430
13100.69 461
13101.77 476
13102.85 446
13103.93 439
13105.01 446
13106.09 455
13107.17 401
13108.25 432
13109.34 437
13110.42 454
13111.50 438
13112.58 429
13113.66 467
13114.74 440
13115.82 449
13116.91 457
13117.99 444
13119.07 457
13120.15 459
13121.23 469
13122.31 470
13123.40 487
13124.48 443
13125.56 493
13126.64 476
13127.72 464
13128.81 457
13129.89 446
13130.97 475
13132.05 442
13133.14 467
13134.22 446
13135.30 489
13136.38 476
13137.47 464
13138.55 468
13139.63 461
13140.71 436
13141.80 474
13142.88 460
13143.96 467
13145.04 477
13146.13 484
13147.21 486
13148.29 488
13149.38 478
13150.46 476
13151.54 491
13152.62 517
13153.71 479
13154.79 457
13155.87 445
13156.96 483
13158.04 504
13159.12 490
13160.21 465
13161.29 474
13162.37 473
13163.46 494
13164.54 491
13165.62 468
13166.71 518
13167.79 528
13168.88 498
13169.96 472
13171.04 467
13172.13 482
13173.21 486
13174.30 507
13175.38 466
13176.46 485
13177.55 502
13178.63 483
13179.72 523
13180.80 486
13181.88 495
13182.97 489
13184.05 488
13185.14 482
13186.22 487
13187.31 469
13188.39 476
13189.48 448
13190.56 513
13191.65 504
13192.73 502
13193.81 484
13194.90 469
13195.98 492
13197.07 505
13198.15 505
13199.24 481
13200.32 532
13201.41 524
13202.49 521
13203.58 500
13204.67 480
13205.75 488
13206.84 490
13207.92 483
13209.01 512
13210.09 477
13211.18 519
13212.26 525
13213.35 520
13214.43 501
13215.52 485
13216.61 536
13217.69 512
13218.78 504
13219.86 482
13220.95 488
13222.04 523
13223.12 565
13224.21 532
13225.29 535
13226.38 511
13227.47 515
13228.55 557
13229.64 524
13230.72 524
13231.81 526
13232.90 549
13233.98 558
13235.07 609
13236.16 582
13237.24 568
13238.33 543
13239.42 545
13240.50 542
13241.59 544
13242.68 541
13243.76 571
13244.85 546
13245.94 558
13247.02 605
13248.11 607
13249.20 597
13250.29 597
13251.37 575
13252.46 611
13253.55 580
13254.63 586
13255.72 616
13256.81 615
13257.90 633
13258.98 637
13260.07 630
13261.16 633
13262.25 622
13263.33 650
13264.42 668
13265.51 667
13266.60 634
13267.69 650
13268.77 693
13269.86 665
13270.95 645
13272.04 680
13273.13 689
13274.21 661
13275.30 667
13276.39 695
13277.48 702
13278.57 650
13279.65 654
13280.74 681
13281.83 687
13282.92 685
13284.01 684
13285.10 705
13286.19 735
13287.27 755
13288.36 743
13289.45 739
13290.54 714
13291.63 734
13292.72 746
13293.81 714
13294.90 749
13295.98 740
13297.07 736
13298.16 764
13299.25 776
13300.34 789
13301.43 813
13302.52 767
13303.61 792
13304.70 802
13305.79 792
13306.88 792
13307.97 815
13309.06 807
13310.15 823
13311.24 808
13312.32 825
13313.41 879
13314.50 844
13315.59 842
13316.68 871
13317.77 825
13318.86 844
13319.95 843
13321.04 869
13322.13 838
13323.22 849
13324.31 851
13325.40 830
13326.49 874
13327.58 865
13328.68 875
13329.77 898
13330.86 884
13331.95 890
13333.04 913
13334.13 882
13335.22 912
13336.31 919
13337.40 929
13338.49 932
13339.58 921
13340.67 901
13341.76 930
13342.85 956
13343.94 954
13345.04 960
13346.13 923
13347.22 932
13348.31 965
13349.40 954
13350.49 930
13351.58 974
13352.67 936
13353.77 939
13354.86 969
13355.95 984
13357.04 994
13358.13 996
13359.22 941
13360.31 930
13361.41 988
13362.50 993
13363.59 1005
13364.68 994
13365.77 1005
13366.87 1012
13367.96 1018
13369.05 1038
13370.14 1067
13371.23 1052
13372.33 1005
13373.42 1013
13374.51 1081
13375.60 1057
13376.69 956
13377.79 1011
13378.88 985
13379.97 1001
13381.06 968
13382.16 986
13383.25 952
13384.34 898
13385.43 893
13386.53 921
13387.62 880
13388.71 845
13389.81 869
13390.90 888
13391.99 825
13393.08 828
13394.18 814
13395.27 818
13396.36 781
13397.46 838
13398.55 811
13399.64 782
13400.74 817
13401.83 791
13402.92 812
13404.02 782
13405.11 748
13406.20 763
13407.30 812
13408.39 785
13409.48 815
13410.58 826
13411.67 766
13412.77 805
13413.86 791
13414.95 772
13416.05 739
13417.14 761
13418.23 766
13419.33 791
13420.42 784
13421.52 756
13422.61 807
13423.71 773
13424.80 788
13425.89 797
13426.99 820
13428.08 786
13429.18 814
13430.27 827
13431.37 822
13432.46 811
13433.56 806
13434.65 817
13435.74 849
13436.84 862
13437.93 846
13439.03 832
13440.12 860
13441.22 817
13442.31 849
13443.41 885
13444.50 884
13445.60 859
13446.69 866
13447.79 904
13448.88 857
13449.98 896
13451.08 888
13452.17 919
13453.27 923
13454.36 949
13455.46 942
13456.55 930
13457.65 916
13458.74 929
13459.84 946
13460.94 958
13462.03 960
13463.13 975
13464.22 986
13465.32 977
13466.41 967
13467.51 981
13468.61 981
13469.70 982
13470.80 978
13471.90 990
13472.99 1023
13474.09 1025
13475.18 1014
13476.28 995
13477.38 990
13478.47 1002
13479.57 1032
13480.67 1047
13481.76 1009
13482.86 1006
13483.96 1037
13485.05 1069
13486.15 1056
13487.25 1073
13488.34 1070
13489.44 1104
13490.54 1102
13491.63 1089
13492.73 1083
13493.83 1075
13494.93 1088
13496.02 1141
13497.12 1114
13498.22 1108
13499.31 1142
13500.41 1155
13501.51 1146
13502.61 1134
13503.70 1178
13504.80 1162
13505.90 1193
13507.00 1132
13508.09 1118
13509.19 1162
13510.29 1129
13511.39 1126
13512.49 1123
13513.58 1115
13514.68 1111
13515.78 1105
13516.88 1052
13517.98 1058
13519.07 1071
13520.17 1007
13521.27 1051
13522.37 1037
13523.47 1048
13524.57 1017
13525.66 997
13526.76 965
13527.86 985
13528.96 978
13530.06 971
13531.16 950
13532.25 939
13533.35 912
13534.45 908
13535.55 898
13536.65 893
13537.75 883
13538.85 908
13539.95 856
13541.05 862
13542.14 866
13543.24 855
13544.34 832
13545.44 852
13546.54 849
13547.64 891
13548.74 869
13549.84 831
13550.94 822
13552.04 807
13553.14 818
13554.24 838
13555.34 842
13556.44 785
13557.54 783
13558.64 817
13559.74 801
13560.84 825
13561.94 811
13563.04 828
13564.13 798
13565.23 801
13566.34 814
13567.44 828
13568.54 798
13569.64 796
13570.74 843
13571.84 812
13572.94 813
13574.04 857
13575.14 809
13576.24 824
13577.34 875
13578.44 853
13579.54 830
13580.64 810
13581.74 827
13582.84 821
13583.94 859
13585.04 841
13586.14 878
13587.24 836
13588.35 824
13589.45 812
13590.55 880
13591.65 838
13592.75 857
13593.85 880
13594.95 877
13596.05 876
13597.15 873
13598.26 880
13599.36 903
13600.46 905
13601.56 887
13602.66 891
13603.76 944
13604.86 889
13605.97 918
13607.07 910
13608.17 921
13609.27 905
13610.37 925
13611.47 948
13612.58 909
13613.68 973
13614.78 975
13615.88 963
13616.98 962
13618.09 951
13619.19 935
13620.29 933
13621.39 995
13622.50 964
13623.60 988
13624.70 980
13625.80 967
13626.91 983
13628.01 1024
13629.11 1005
13630.21 949
13631.32 1016
13632.42 1037
13633.52 1039
13634.62 1006
13635.73 1006
13636.83 1053
13637.93 1056
13639.04 1062
13640.14 1031
13641.24 1024
13642.35 1024
13643.45 1009
13644.55 1032
13645.65 1077
13646.76 1027
13647.86 1030
13648.96 1045
13650.07 1018
13651.17 991
13652.28 1009
13653.38 1006
13654.48 979
13655.59 966
13656.69 969
13657.79 944
13658.90 950
13660.00 987
13661.11 988
13662.21 958
13663.31 933
13664.42 985
13665.52 996
13666.63 969
13667.73 948
13668.83 962
13669.94 938
13671.04 946
13672.15 929
13673.25 958
13674.36 961
13675.46 963
13676.56 950
13677.67 963
13678.77 955
13679.88 988
13680.98 941
13682.09 977
13683.19 999
13684.30 992
13685.40 974
13686.51 1014
13687.61 1014
13688.72 961
13689.82 994
13690.93 1026
13692.03 1021
13693.14 981
13694.24 985
13695.35 961
13696.45 985
13697.56 1021
13698.66 1018
13699.77 1014
13700.87 1007
13701.98 1019
13703.09 986
13704.19 1007
13705.30 998
13706.40 994
13707.51 998
13708.61 1028
13709.72 1037
13710.83 1030
13711.93 1031
13713.04 1083
13714.14 1053
13715.25 1076
13716.36 1067
13717.46 1070
13718.57 1119
13719.67 1133
13720.78 1103
13721.89 1104
13722.99 1114
13724.10 1085
13725.21 1121
13726.31 1176
13727.42 1124
13728.53 1198
13729.63 1176
13730.74 1229
13731.85 1180
13732.95 1198
13734.06 1179
13735.17 1187
13736.27 1171
13737.38 1255
13738.49 1235
13739.59 1269
13740.70 1266
13741.81 1269
13742.92 1273
13744.02 1311
13745.13 1285
13746.24 1314
13747.35 1348
13748.45 1354
13749.56 1351
13750.67 1414
13751.78 1431
13752.88 1472
13753.99 1488
13755.10 1513
13756.21 1569
13757.31 1558
13758.42 1606
13759.53 1613
13760.64 1663
13761.75 1646
13762.85 1692
13763.96 1705
13765.07 1726
13766.18 1728
13767.29 1759
13768.39 1726
13769.50 1770
13770.61 1783
13771.72 1824
13772.83 1825
13773.94 1747
13775.04 1773
13776.15 1758
13777.26 1777
13778.37 1756
13779.48 1728
13780.59 1662
13781.70 1607
13782.80 1615
13783.91 1579
13785.02 1575
13786.13 1532
13787.24 1489
13788.35 1462
13789.46 1421
13790.57 1372
13791.68 1374
13792.79 1391
13793.90 1316
13795.00 1260
13796.11 1264
13797.22 1208
13798.33 1229
13799.44 1211
13800.55 1144
13801.66 1111
13802.77 1106
13803.88 1102
13804.99 1082
13806.10 1103
13807.21 1086
13808.32 1072
13809.43 1071
13810.54 1088
13811.65 1016
13812.76 1049
13813.87 1031
13814.98 1032
13816.09 1051
13817.20 1037
13818.31 1045
13819.42 1033
13820.53 1038
13821.64 1021
13822.75 1003
13823.86 1010
13824.97 1011
13826.08 998
13827.19 971
13828.30 974
13829.41 948
13830.53 986
13831.64 980
13832.75 979
13833.86 1001
13834.97 947
13836.08 961
13837.19 948
13838.30 976
13839.41 999
13840.52 978
13841.64 992
13842.75 970
13843.86 973
13844.97 962
13846.08 946
13847.19 919
13848.30 991
13849.41 977
13850.53 973
13851.64 986
13852.75 996
13853.86 999
13854.97 985
13856.08 1010
13857.20 973
13858.31 1033
13859.42 1002
13860.53 1029
13861.64 979
13862.76 966
13863.87 1022
13864.98 1002
13866.09 994
13867.20 1053
13868.32 1019
13869.43 1007
13870.54 1023
13871.65 1013
13872.77 1044
13873.88 1042
13874.99 1057
13876.10 1039
13877.22 1038
13878.33 1022
13879.44 1066
13880.55 1034
13881.67 1059
13882.78 1065
13883.89 1057
13885.01 1054
13886.12 1102
13887.23 1134
13888.34 1140
13889.46 1137
13890.57 1144
13891.68 1174
13892.80 1209
13893.91 1205
13895.02 1216
13896.14 1166
13897.25 1206
13898.36 1246
13899.48 1197
13900.59 1212
13901.70 1182
13902.82 1161
13903.93 1168
13905.05 1168
13906.16 1116
13907.27 1099
13908.39 1133
13909.50 1126
13910.61 1085
13911.73 1049
13912.84 1058
13913.96 1041
13915.07 1031
13916.19 1007
13917.30 998
13918.41 936
13919.53 966
13920.64 975
13921.76 955
13922.87 977
13923.99 953
13925.10 903
13926.21 911
13927.33 947
13928.44 912
13929.56 942
13930.67 904
13931.79 902
13932.90 888
13934.02 895
13935.13 909
13936.25 908
13937.36 886
13938.48 907
13939.59 925
13940.71 882
13941.82 872
13942.94 889
13944.05 883
13945.17 884
13946.28 857
13947.40 911
13948.52 882
13949.63 823
13950.75 856
13951.86 851
13952.98 889
13954.09 822
13955.21 870
13956.32 874
13957.44 873
13958.56 853
13959.67 804
13960.79 877
13961.90 850
13963.02 848
13964.14 857
13965.25 877
13966.37 880
13967.48 859
13968.60 801
13969.72 823
13970.83 843
13971.95 894
13973.07 811
13974.18 842
13975.30 850
13976.42 848
13977.53 832
13978.65 859
13979.77 861
13980.88 872
13982.00 886
13983.12 875
13984.23 903
13985.35 845
13986.47 851
13987.58 869
13988.70 905
13989.82 862
13990.94 865
13992.05 865
13993.17 910
13994.29 910
13995.40 900
13996.52 876
13997.64 902
13998.76 912
13999.87 913
14000.99 891
14002.11 889
14003.23 926
14004.35 895
14005.46 906
14006.58 915
14007.70 950
14008.82 932
14009.93 926
14011.05 941
14012.17 903
14013.29 912
14014.41 895
14015.52 899
14016.64 919
14017.76 934
14018.88 890
14020.00 899
14021.12 883
14022.23 951
14023.35 932
14024.47 895
14025.59 905
14026.71 940
14027.83 967
14028.95 916
14030.06 899
14031.18 953
14032.30 931
14033.42 930
14034.54 960
14035.66 936
14036.78 933
14037.90 921
14039.02 935
14040.14 990
14041.25 977
14042.37 956
14043.49 926
14044.61 1008
14045.73 970
14046.85 983
14047.97 1012
14049.09 1028
14050.21 1021
14051.33 1052
14052.45 1029
14053.57 1046
14054.69 1050
14055.81 1062
14056.93 1048
14058.05 1093
14059.17 1112
14060.29 1149
14061.41 1135
14062.53 1084
14063.65 1113
14064.77 1156
14065.89 1146
14067.01 1138
14068.13 1186
14069.25 1177
14070.37 1199
14071.49 1184
14072.61 1254
14073.73 1223
14074.85 1216
14075.97 1248
14077.09 1207
14078.21 1239
14079.33 1246
14080.45 1252
14081.57 1256
14082.69 1230
14083.82 1244
14084.94 1226
14086.06 1218
14087.18 1254
14088.30 1283
14089.42 1309
14090.54 1288
14091.66 1279
14092.78 1294
14093.91 1266
14095.03 1281
14096.15 1249
14097.27 1256
14098.39 1259
14099.51 1242
14100.63 1237
14101.76 1305
14102.88 1244
14104.00 1265
14105.12 1225
14106.24 1222
14107.36 1227
14108.49 1186
14109.61 1224
14110.73 1198
14111.85 1193
14112.97 1159
14114.10 1159
14115.22 1144
14116.34 1095
14117.46 1098
14118.58 1045
14119.71 1023
14120.83 1041
14121.95 1033
14123.07 999
14124.20 988
14125.32 968
14126.44 970
14127.56 955
14128.69 927
14129.81 940
14130.93 924
14132.06 948
14133.18 959
14134.30 924
14135.42 924
14136.55 894
14137.67 881
14138.79 891
14139.92 928
14141.04 892
14142.16 886
14143.29 858
14144.41 900
14145.53 903
14146.66 898
14147.78 866
14148.90 832
14150.03 899
14151.15 874
14152.27 874
14153.40 842
14154.52 851
14155.64 848
14156.77 854
14157.89 867
14159.02 803
14160.14 834
14161.26 871
14162.39 899
14163.51 859
14164.64 857
14165.76 849
14166.88 824
14168.01 869
14169.13 851
14170.26 834
14171.38 835
14172.51 834
14173.63 819
14174.75 823
14175.88 848
14177.00 873
14178.13 820
14179.25 834
14180.38 793
14181.50 827
14182.63 793
14183.75 784
14184.88 804
14186.00 794
14187.13 830
14188.25 824
14189.38 823
14190.50 816
14191.63 808
14192.75 802
14193.88 802
14195.00 789
14196.13 794
14197.25 796
14198.38 769
14199.50 762
14200.63 800
14201.76 802
14202.88 774
14204.01 762
14205.13 775
14206.26 742
14207.38 771
14208.51 748
14209.64 789
14210.76 792
14211.89 767
14213.01 775
14214.14 725
14215.27 763
14216.39 738
14217.52 720
14218.64 715
14219.77 768
14220.90 763
14222.02 756
14223.15 743
14224.28 736
14225.40 737
14226.53 721
14227.66 719
14228.78 734
14229.91 707
14231.04 732
14232.16 712
14233.29 707
14234.42 719
14235.54 706
14236.67 690
14237.80 694
14238.92 688
14240.05 732
14241.18 733
14242.31 743
14243.43 700
14244.56 709
14245.69 709
14246.82 674
14247.94 694
14249.07 695
14250.20 681
14251.33 684
14252.45 690
14253.58 728
14254.71 712
14255.84 679
14256.96 690
14258.09 687
14259.22 676
14260.35 680
14261.47 685
14262.60 666
14263.73 663
14264.86 670
14265.99 682
14267.12 653
14268.24 657
14269.37 659
14270.50 627
14271.63 595
14272.76 647
14273.89 626
14275.01 622
14276.14 642
14277.27 632
14278.40 645
14279.53 620
14280.66 644
14281.79 661
14282.91 635
14284.04 660
14285.17 638
14286.30 626
14287.43 618
14288.56 592
14289.69 636
14290.82 618
14291.95 590
14293.08 626
14294.20 633
14295.33 626
14296.46 581
14297.59 568
14298.72 577
14299.85 593
14300.98 595
14302.11 595
14303.24 577
14304.37 614
14305.50 577
14306.63 585
14307.76 590
14308.89 576
14310.02 608
14311.15 591
14312.28 604
14313.41 578
14314.54 562
14315.67 570
14316.80 586
14317.93 563
14319.06 582
14320.19 563
14321.32 566
14322.45 554
14323.58 570
14324.71 573
14325.84 587
14326.97 573
14328.10 572
14329.23 568
14330.36 588
14331.49 565
14332.62 566
14333.76 600
14334.89 566
14336.02 550
14337.15 574
14338.28 579
14339.41 576
14340.54 554
14341.67 572
14342.80 538
14343.93 583
14345.07 574
14346.20 577
14347.33 544
14348.46 584
14349.59 582
14350.72 569
14351.85 555
14352.99 553
14354.12 567
14355.25 539
14356.38 555
14357.51 571
14358.64 587
14359.78 584
14360.91 595
14362.04 555
14363.17 572
14364.30 580
14365.44 558
14366.57 574
14367.70 592
14368.83 579
14369.96 588
14371.10 585
14372.23 579
14373.36 568
14374.49 579
14375.63 574
14376.76 577
14377.89 600
14379.02 587
14380.16 589
14381.29 591
14382.42 569
14383.55 590
14384.69 584
14385.82 597
14386.95 581
14388.09 591
14389.22 602
14390.35 562
14391.49 588
14392.62 583
14393.75 576
14394.89 589
14396.02 617
14397.15 610
14398.28 613
14399.42 573
14400.55 601
14401.69 588
14402.82 605
14403.95 644
14405.09 596
14406.22 633
14407.35 609
14408.49 614
14409.62 600
14410.75 607
14411.89 645
14413.02 632
14414.16 682
14415.29 631
14416.42 611
14417.56 645
14418.69 641
14419.83 630
14420.96 664
14422.10 629
14423.23 688
14424.36 622
14425.50 651
14426.63 652
14427.77 649
14428.90 645
14430.04 627
14431.17 641
14432.31 684
14433.44 664
14434.58 693
14435.71 678
14436.85 635
14437.98 643
14439.12 672
14440.25 664
14441.39 620
14442.52 647
14443.66 680
14444.79 665
14445.93 652
14447.06 658
14448.20 600
14449.33 640
14450.47 661
14451.60 625
14452.74 663
14453.87 644
14455.01 651
14456.14 635
14457.28 629
14458.42 612
14459.55 606
14460.69 624
14461.82 633
14462.96 637
14464.10 631
14465.23 643
14466.37 610
14467.50 650
14468.64 672
14469.78 660
14470.91 645
14472.05 681
14473.18 665
14474.32 628
14475.46 585
14476.59 620
14477.73 665
14478.87 677
14480.00 636
14481.14 629
14482.28 617
14483.41 644
14484.55 627
14485.69 636
14486.82 638
14487.96 623
14489.10 618
14490.23 618
14491.37 654
14492.51 618
14493.65 638
14494.78 640
14495.92 660
14497.06 627
14498.19 600
14499.33 614
14500.47 604
14501.61 609
14502.74 600
14503.88 592
14505.02 610
14506.16 599
14507.29 615
14508.43 631
14509.57 593
14510.71 615
14511.85 608
14512.98 623
14514.12 614
14515.26 640
14516.40 643
14517.54 664
14518.67 586
14519.81 631
14520.95 608
14522.09 595
14523.23 612
14524.36 603
14525.50 591
14526.64 590
14527.78 603
14528.92 599
14530.06 621
14531.19 607
14532.33 600
14533.47 572
14534.61 618
14535.75 604
14536.89 584
14538.03 606
14539.17 603
14540.31 603
14541.44 585
14542.58 606
14543.72 612
14544.86 586
14546.00 589
14547.14 628
14548.28 622
14549.42 619
14550.56 580
14551.70 613
14552.84 593
14553.98 607
14555.12 634
14556.25 619
14557.39 631
14558.53 589
14559.67 632
14560.81 626
14561.95 640
14563.09 606
14564.23 662
14565.37 659
14566.51 675
14567.65 670
14568.79 688
14569.93 657
14571.07 662
14572.21 665
14573.35 681
14574.49 674
14575.63 676
14576.77 694
14577.92 676
14579.06 697
14580.20 700
14581.34 728
14582.48 683
14583.62 703
14584.76 700
14585.90 717
14587.04 699
14588.18 731
14589.32 728
14590.46 735
14591.60 722
14592.74 724
14593.89 759
14595.03 743
14596.17 751
14597.31 734
14598.45 776
14599.59 761
14600.73 754
14601.87 751
14603.02 772
14604.16 770
14605.30 761
14606.44 797
14607.58 831
14608.72 805
14609.86 795
14611.01 783
14612.15 768
14613.29 832
14614.43 845
14615.57 878
14616.72 832
14617.86 868
14619.00 884
14620.14 870
14621.28 861
14622.43 856
14623.57 891
14624.71 945
14625.85 946
14627.00 918
14628.14 913
14629.28 924
14630.42 971
14631.56 959
14632.71 983
14633.85 989
14634.99 1032
14636.14 993
14637.28 1021
14638.42 974
14639.56 995
14640.71 1019
14641.85 990
14642.99 994
14644.14 947
14645.28 967
14646.42 936
14647.56 967
14648.71 901
14649.85 869
14650.99 828
14652.14 841
14653.28 774
14654.42 801
14655.57 789
14656.71 789
14657.85 772
14659.00 743
14660.14 733
14661.29 701
14662.43 676
14663.57 655
14664.72 650
14665.86 639
14667.00 631
14668.15 609
14669.29 624
14670.44 610
14671.58 582
14672.73 602
14673.87 598
14675.01 592
14676.16 611
14677.30 600
14678.45 549
14679.59 578
14680.74 560
14681.88 535
14683.02 518
14684.17 574
14685.31 553
14686.46 551
14687.60 540
14688.75 540
14689.89 532
14691.04 541
14692.18 548
14693.33 548
14694.47 550
14695.62 545
14696.76 548
14697.91 541
14699.05 534
14700.20 540
14701.34 529
14702.49 510
14703.63 500
14704.78 506
14705.92 513
14707.07 485
14708.22 516
14709.36 533
14710.51 495
14711.65 500
14712.80 499
14713.94 483
14715.09 500
14716.23 496
14717.38 506
14718.53 508
14719.67 499
14720.82 513
14721.96 506
14723.11 506
14724.26 498
14725.40 510
14726.55 524
14727.70 494
14728.84 496
14729.99 528
14731.13 521
14732.28 528
14733.43 491
14734.57 490
14735.72 515
14736.87 499
14738.01 473
14739.16 486
14740.31 501
14741.45 525
14742.60 496
14743.75 500
14744.89 488
14746.04 507
14747.19 498
14748.34 502
14749.48 474
14750.63 481
14751.78 486
14752.92 482
14754.07 470
14755.22 470
14756.37 478
14757.51 510
14758.66 487
14759.81 485
14760.96 458
14762.10 459
14763.25 461
14764.40 486
14765.55 488
14766.70 486
14767.84 473
14768.99 468
14770.14 489
14771.29 458
14772.43 482
14773.58 476
14774.73 480
14775.88 460
14777.03 453
14778.18 467
14779.32 493
14780.47 462
14781.62 490
14782.77 478
14783.92 460
14785.07 448
14786.21 447
14787.36 456
14788.51 451
14789.66 446
14790.81 422
14791.96 430
14793.11 420
14794.26 429
14795.40 426
14796.55 428
14797.70 426
14798.85 418
14800.00 452
14801.15 436
14802.30 429
14803.45 431
14804.60 411
14805.75 416
14806.90 410
14808.05 407
14809.19 405
14810.34 383
14811.49 397
14812.64 396
14813.79 381
14814.94 390
14816.09 399
14817.24 397
14818.39 407
14819.54 408
14820.69 416
14821.84 414
14822.99 381
14824.14 407
14825.29 403
14826.44 391
14827.59 371
14828.74 387
14829.89 401
14831.04 405
14832.19 394
14833.34 371
14834.49 387
14835.64 401
14836.79 404
14837.95 371
14839.10 365
14840.25 369
14841.40 385
14842.55 381
14843.70 381
14844.85 370
14846.00 384
14847.15 390
14848.30 393
14849.45 387
14850.60 382
14851.76 393
14852.91 415
14854.06 383
14855.21 373
14856.36 395
14857.51 348
14858.66 372
14859.81 366
14860.97 374
14862.12 375
14863.27 385
14864.42 343
14865.57 407
14866.72 359
14867.88 357
14869.03 364
14870.18 370
14871.33 368
14872.48 352
14873.64 381
14874.79 359
14875.94 370
14877.09 384
14878.24 413
14879.40 356
14880.55 370
14881.70 356
14882.85 370
14884.00 379
14885.16 371
14886.31 341
14887.46 347
14888.61 355
14889.77 350
14890.92 371
14892.07 358
14893.23 350
14894.38 352
14895.53 360
14896.68 361
14897.84 347
14898.99 358
14900.14 370
14901.30 366
14902.45 379
14903.60 364
14904.75 348
14905.91 363
14907.06 339
14908.21 361
14909.37 351
14910.52 384
14911.67 376
14912.83 386
14913.98 384
14915.14 364
14916.29 353
14917.44 350
14918.60 350
14919.75 377
14920.90 355
14922.06 371
14923.21 382
14924.37 367
14925.52 386
14926.67 373
14927.83 372
14928.98 374
14930.14 374
14931.29 347
14932.44 371
14933.60 409
14934.75 355
14935.91 383
14937.06 407
14938.22 376
14939.37 373
14940.52 362
14941.68 383
14942.83 385
14943.99 365
14945.14 384
14946.30 379
14947.45 365
14948.61 385
14949.76 388
14950.92 400
14952.07 382
14953.23 390
14954.38 391
14955.54 405
14956.69 394
14957.85 386
14959.00 361
14960.16 397
14961.31 388
14962.47 392
14963.62 370
14964.78 392
14965.94 376
14967.09 408
14968.25 387
14969.40 369
14970.56 395
14971.71 383
14972.87 399
14974.03 363
14975.18 395
14976.34 380
14977.49 377
14978.65 399
14979.81 416
14980.96 373
14982.12 371
14983.27 377
14984.43 367
14985.59 354
14986.74 367
14987.90 369
14989.06 404
14990.21 385
14991.37 366
14992.53 358
14993.68 379
14994.84 352
14996.00 376
14997.15 373
14998.31 362
14999.47 388
15000.62 357
15001.78 369
15002.94 353
15004.09 371
15005.25 383
15006.41 399
15007.56 378
15008.72 358
15009.88 378
15011.04 363
15012.19 401
15013.35 338
15014.51 348
15015.67 358
15016.82 367
15017.98 345
15019.14 378
15020.30 354
15021.45 353
15022.61 325
15023.77 373
15024.93 362
15026.08 369
15027.24 334
15028.40 356
15029.56 382
15030.72 369
15031.87 348
15033.03 338
15034.19 343
15035.35 361
15036.51 379
15037.67 352
15038.82 349
15039.98 373
15041.14 382
15042.30 368
15043.46 366
15044.62 384
15045.78 361
15046.93 375
15048.09 363
15049.25 362
15050.41 372
15051.57 378
15052.73 359
15053.89 369
15055.05 381
15056.20 362
15057.36 360
15058.52 378
15059.68 365
15060.84 385
15062.00 381
15063.16 380
15064.32 385
15065.48 370
15066.64 382
15067.80 383
15068.96 385
15070.12 375
15071.28 399
15072.44 379
15073.60 374
15074.76 366
15075.91 389
15077.07 393
15078.23 384
15079.39 378
15080.55 397
15081.71 390
15082.87 389
15084.03 381
15085.19 398
15086.35 386
15087.51 383
15088.68 413
15089.84 389
15091.00 359
15092.16 377
15093.32 421
15094.48 410
15095.64 373
15096.80 406
15097.96 406
15099.12 391
15100.28 392
15101.44 398
15102.60 391
15103.76 400
15104.92 393
15106.08 406
15107.25 384
15108.41 412
15109.57 406
15110.73 409
15111.89 421
15113.05 381
15114.21 424
15115.37 415
15116.54 397
15117.70 405
15118.86 417
15120.02 396
15121.18 418
15122.34 410
15123.50 428
15124.67 445
15125.83 448
15126.99 426
15128.15 429
15129.31 413
15130.47 447
15131.64 452
15132.80 434
15133.96 449
15135.12 464
15136.28 462
15137.45 454
15138.61 455
15139.77 441
15140.93 480
15142.10 464
15143.26 455
15144.42 433
15145.58 454
15146.75 447
15147.91 480
15149.07 504
15150.23 468
15151.40 463
15152.56 469
15153.72 474
15154.88 483
15156.05 463
15157.21 482
15158.37 495
15159.54 477
15160.70 440
15161.86 455
15163.03 484
15164.19 460
15165.35 491
15166.52 518
15167.68 515
15168.84 519
15170.01 515
15171.17 517
15172.33 530
15173.50 508
15174.66 519
15175.82 550
15176.99 538
15178.15 525
15179.31 562
15180.48 570
15181.64 566
15182.81 545
15183.97 581
15185.13 561
15186.30 579
15187.46 628
15188.63 606
15189.79 595
15190.95 565
15192.12 598
15193.28 598
15194.45 592
15195.61 591
15196.78 600
15197.94 617
15199.10 602
15200.27 585
15201.43 642
15202.60 605
15203.76 606
15204.93 625
15206.09 628
15207.26 659
15208.42 625
15209.59 640
15210.75 646
15211.92 639
15213.08 644
15214.25 670
15215.41 666
15216.58 627
15217.74 664
15218.91 650
15220.07 650
15221.24 677
15222.40 663
15223.57 679
15224.74 700
15225.90 666
15227.07 689
15228.23 726
15229.40 715
15230.56 687
15231.73 709
15232.89 763
15234.06 734
15235.23 739
15236.39 732
15237.56 736
15238.72 719
15239.89 711
15241.06 751
15242.22 760
15243.39 738
15244.56 751
15245.72 729
15246.89 718
15248.05 692
15249.22 734
15250.39 736
15251.55 743
15252.72 683
15253.89 705
15255.05 653
15256.22 648
15257.39 691
15258.55 700
15259.72 688
15260.89 634
15262.05 659
15263.22 635
15264.39 641
15265.56 629
15266.72 632
15267.89 609
15269.06 584
15270.22 578
15271.39 557
15272.56 578
15273.73 590
15274.89 590
15276.06 599
15277.23 555
15278.40 558
15279.56 571
15280.73 546
15281.90 554
15283.07 556
15284.23 560
15285.40 576
15286.57 553
15287.74 545
15288.91 557
15290.07 559
15291.24 559
15292.41 578
15293.58 563
15294.75 547
15295.92 547
15297.08 555
15298.25 557
15299.42 567
15300.59 573
15301.76 574
15302.93 530
15304.09 558
15305.26 558
15306.43 576
15307.60 546
15308.77 536
15309.94 589
15311.11 629
15312.28 632
15313.44 607
15314.61 598
15315.78 618
15316.95 595
15318.12 610
15319.29 620
15320.46 595
15321.63 611
15322.80 634
15323.97 665
15325.14 627
15326.30 600
15327.47 606
15328.64 678
15329.81 637
15330.98 631
15332.15 637
15333.32 663
15334.49 680
15335.66 635
15336.83 642
15338.00 628
15339.17 654
15340.34 655
15341.51 651
15342.68 654
15343.85 673
15345.02 703
15346.19 673
15347.36 661
15348.53 666
15349.70 676
15350.87 692
15352.04 724
15353.21 729
15354.38 747
15355.55 723
15356.72 771
15357.90 738
15359.07 763
15360.24 772
15361.41 783
15362.58 791
15363.75 758
15364.92 769
15366.09 762
15367.26 820
15368.43 794
15369.60 795
15370.77 772
15371.95 815
15373.12 791
15374.29 808
15375.46 808
15376.63 831
15377.80 806
15378.97 782
15380.15 777
15381.32 759
15382.49 789
15383.66 792
15384.83 768
15386.00 762
15387.17 767
15388.35 732
15389.52 752
15390.69 739
15391.86 800
15393.03 724
15394.21 761
15395.38 717
15396.55 735
15397.72 728
15398.89 697
15400.07 687
15401.24 705
15402.41 704
15403.58 668
15404.76 634
15405.93 677
15407.10 676
15408.27 629
15409.45 653
15410.62 618
15411.79 619
15412.96 626
15414.14 626
15415.31 583
15416.48 560
15417.66 577
15418.83 573
15420.00 571
15421.17 570
15422.35 566
15423.52 543
15424.69 558
15425.87 523
15427.04 530
15428.21 515
15429.39 538
15430.56 535
15431.73 505
15432.91 497
15434.08 507
15435.25 471
15436.43 503
15437.60 495
15438.77 484
15439.95 489
15441.12 467
15442.30 494
15443.47 529
15444.64 506
15445.82 490
15446.99 504
15448.17 466
15449.34 492
15450.51 519
15451.69 495
15452.86 479
15454.04 483
15455.21 491
15456.39 480
15457.56 511
15458.73 478
15459.91 501
15461.08 499
15462.26 454
15463.43 484
15464.61 493
15465.78 486
15466.96 465
15468.13 475
15469.31 493
15470.48 470
15471.66 477
15472.83 510
15474.01 494
15475.18 481
15476.36 492
15477.53 508
15478.71 474
15479.88 462
15481.06 497
15482.23 483
15483.41 474
15484.58 507
15485.76 502
15486.93 505
15488.11 534
15489.29 518
15490.46 491
15491.64 497
15492.81 509
15493.99 474
15495.16 490
15496.34 466
15497.52 484
15498.69 476
15499.87 521
15501.04 492
15502.22 497
15503.40 480
15504.57 505
15505.75 524
15506.92 511
15508.10 499
15509.28 501
15510.45 510
15511.63 516
15512.81 517
15513.98 517
15515.16 503
15516.34 511
15517.51 546
15518.69 481
15519.87 484
15521.04 508
15522.22 530
15523.40 503
15524.57 493
15525.75 488
15526.93 547
15528.11 532
15529.28 501
15530.46 503
15531.64 512
15532.81 509
15533.99 509
15535.17 508
15536.35 501
15537.52 521
15538.70 521
15539.88 557
15541.06 527
15542.23 543
15543.41 517
15544.59 551
15545.77 543
15546.95 538
15548.12 530
15549.30 560
15550.48 527
15551.66 533
15552.83 573
15554.01 576
15555.19 545
15556.37 507
15557.55 557
15558.73 543
15559.90 535
15561.08 565
15562.26 564
15563.44 586
15564.62 577
15565.80 583
15566.97 551
15568.15 549
15569.33 569
15570.51 564
15571.69 590
15572.87 559
15574.05 543
15575.23 628
15576.40 602
15577.58 611
15578.76 579
15579.94 624
15581.12 601
15582.30 606
15583.48 639
15584.66 619
15585.84 602
15587.02 595
15588.20 614
15589.38 612
15590.56 620
15591.73 630
15592.91 674
15594.09 660
15595.27 644
15596.45 667
15597.63 685
15598.81 630
15599.99 665
15601.17 658
15602.35 665
15603.53 684
15604.71 697
15605.89 667
15607.07 666
15608.25 681
15609.43 680
15610.61 721
15611.79 720
15612.97 739
15614.15 732
15615.33 735
15616.51 751
15617.69 746
15618.88 760
15620.06 788
15621.24 742
15622.42 774
15623.60 772
15624.78 814
15625.96 745
15627.14 734
15628.32 785
15629.50 736
15630.68 768
15631.86 765
15633.05 792
15634.23 764
15635.41 831
15636.59 827
15637.77 833
15638.95 804
15640.13 858
15641.31 829
15642.50 843
15643.68 867
15644.86 855
15646.04 851
15647.22 858
15648.40 862
15649.58 834
15650.77 917
15651.95 863
15653.13 883
15654.31 858
15655.49 853
15656.68 829
15657.86 886
15659.04 890
15660.22 863
15661.40 874
15662.59 886
15663.77 877
15664.95 853
15666.13 845
15667.32 881
15668.50 931
15669.68 877
15670.86 850
15672.05 843
15673.23 856
15674.41 864
15675.59 868
15676.78 851
15677.96 841
15679.14 850
15680.32 838
15681.51 804
15682.69 806
15683.87 859
15685.06 846
15686.24 815
15687.42 789
15688.61 803
15689.79 835
15690.97 814
15692.16 755
15693.34 789
15694.52 795
15695.71 835
15696.89 800
15698.07 777
15699.26 827
15700.44 802
15701.62 813
15702.81 782
15703.99 778
15705.17 792
15706.36 802
15707.54 817
15708.73 878
15709.91 836
15711.09 824
15712.28 836
15713.46 808
15714.65 821
15715.83 830
15717.02 839
15718.20 851
15719.38 854
15720.57 870
15721.75 878
15722.94 834
15724.12 873
15725.31 891
15726.49 868
15727.68 881
15728.86 895
15730.04 875
15731.23 887
15732.41 906
15733.60 953
15734.78 927
15735.97 918
15737.15 961
15738.34 980
15739.52 947
15740.71 925
15741.89 936
15743.08 983
15744.27 988
15745.45 979
15746.64 1032
15747.82 1008
15749.01 1073
15750.19 1024
15751.38 1094
15752.56 1041
15753.75 1068
15754.93 1081
15756.12 1072
15757.31 1084
15758.49 1036
15759.68 1119
15760.86 1075
15762.05 1090
15763.24 1047
15764.42 1061
15765.61 1067
15766.79 1093
15767.98 1088
15769.17 1074
15770.35 1060
15771.54 1050
15772.72 1053
15773.91 1042
15775.10 1047
15776.28 1002
15777.47 1016
15778.66 1022
15779.84 1000
15781.03 985
15782.22 945
15783.40 916
15784.59 928
15785.78 921
15786.96 920
15788.15 912
15789.34 879
15790.53 898
15791.71 912
15792.90 893
15794.09 874
15795.27 852
15796.46 842
15797.65 859
15798.84 863
15800.02 833
15801.21 812
15802.40 823
15803.59 793
15804.77 785
15805.96 772
15807.15 778
15808.34 826
15809.52 774
15810.71 769
15811.90 754
15813.09 748
15814.28 776
15815.46 725
15816.65 722
15817.84 751
15819.03 759
15820.22 743
15821.40 744
15822.59 740
15823.78 762
15824.97 732
15826.16 758
15827.35 752
15828.53 742
15829.72 730
15830.91 740
15832.10 714
15833.29 753
15834.48 755
15835.67 758
15836.85 738
15838.04 744
15839.23 721
15840.42 726
15841.61 708
15842.80 731
15843.99 761
15845.18 725
15846.37 711
15847.55 696
15848.74 751
15849.93 744
15851.12 769
15852.31 755
15853.50 773
15854.69 747
15855.88 764
15857.07 771
15858.26 785
15859.45 706
15860.64 797
15861.83 822
15863.02 789
15864.21 764
15865.40 762
15866.59 792
15867.78 815
15868.97 781
15870.16 770
15871.35 803
15872.54 803
15873.73 806
15874.92 807
15876.11 780
15877.30 829
15878.49 836
15879.68 813
15880.87 847
15882.06 833
15883.25 844
15884.44 857
15885.63 834
15886.82 874
15888.01 845
15889.20 837
15890.39 846
15891.59 881
15892.78 865
15893.97 890
15895.16 888
15896.35 884
15897.54 900
15898.73 895
15899.92 899
15901.11 907
15902.30 941
15903.50 931
15904.69 929
15905.88 965
15907.07 905
15908.26 945
15909.45 975
15910.64 974
15911.84 1001
15913.03 952
15914.22 955
15915.41 961
15916.60 966
15917.79 947
15918.99 938
15920.18 964
15921.37 954
15922.56 984
15923.75 980
15924.95 951
15926.14 938
15927.33 995
15928.52 965
15929.71 952
15930.91 942
15932.10 944
15933.29 953
15934.48 938
15935.68 915
15936.87 942
15938.06 963
15939.25 912
15940.45 915
15941.64 855
15942.83 864
15944.03 861
15945.22 849
15946.41 800
15947.60 812
15948.80 845
15949.99 797
15951.18 759
15952.38 714
15953.57 750
15954.76 734
15955.96 718
15957.15 704
15958.34 686
15959.54 657
15960.73 634
15961.92 637
15963.12 646
15964.31 645
15965.50 607
15966.70 583
15967.89 604
15969.08 581
15970.28 573
15971.47 539
15972.67 574
15973.86 584
15975.05 567
15976.25 532
15977.44 550
15978.64 547
15979.83 539
15981.02 538
15982.22 529
15983.41 536
15984.61 518
15985.80 522
15987.00 533
15988.19 506
15989.38 474
15990.58 509
15991.77 498
15992.97 510
15994.16 529
15995.36 506
15996.55 496
15997.75 519
15998.94 532
16000.14 505
16001.33 460
16002.53 452
16003.72 499
16004.92 472
16006.11 466
16007.31 513
16008.50 509
16009.70 509
16010.89 476
16012.09 485
16013.28 494
16014.48 457
16015.67 465
16016.87 492
16018.07 457
16019.26 461
16020.46 455
16021.65 482
16022.85 499
16024.04 474
16025.24 462
16026.44 450
16027.63 485
16028.83 462
16030.02 461
16031.22 454
16032.42 483
16033.61 456
16034.81 485
16036.00 497
16037.20 464
16038.40 458
16039.59 481
16040.79 472
16041.99 427
16043.18 473
16044.38 451
16045.58 452
16046.77 443
16047.97 444
16049.17 458
16050.36 441
16051.56 481
16052.76 451
16053.95 453
16055.15 457
16056.35 436
16057.54 430
16058.74 438
16059.94 441
16061.14 428
16062.33 424
16063.53 431
16064.73 420
16065.92 393
16067.12 410
16068.32 393
16069.52 405
16070.71 439
16071.91 419
16073.11 423
16074.31 414
16075.50 395
16076.70 428
16077.90 436
16079.10 403
16080.30 394
16081.49 421
16082.69 391
16083.89 400
16085.09 404
16086.29 399
16087.48 405
16088.68 397
16089.88 398
16091.08 370
16092.28 399
16093.48 389
16094.67 390
16095.87 409
16097.07 401
16098.27 386
16099.47 383
16100.67 366
16101.87 358
16103.06 390
16104.26 372
16105.46 367
16106.66 353
16107.86 377
16109.06 393
16110.26 374
16111.46 382
16112.66 353
16113.86 357
16115.05 368
16116.25 359
16117.45 356
16118.65 352
16119.85 346
16121.05 357
16122.25 396
16123.45 338
16124.65 352
16125.85 355
16127.05 356
16128.25 360
16129.45 356
16130.65 351
16131.85 350
16133.05 341
16134.25 330
16135.45 323
16136.65 332
16137.85 339
16139.05 363
16140.25 343
16141.45 340
16142.65 350
16143.85 332
16145.05 326
16146.25 325
16147.45 336
16148.65 355
16149.85 344
16151.05 353
16152.25 347
16153.45 370
16154.65 342
16155.85 335
16157.05 338
16158.25 336
16159.46 336
16160.66 325
16161.86 326
16163.06 346
16164.26 353
16165.46 332
16166.66 360
16167.86 345
16169.06 332
16170.27 340
16171.47 334
16172.67 344
16173.87 341
16175.07 334
16176.27 323
16177.47 327
16178.67 335
16179.88 340
16181.08 352
16182.28 336
16183.48 336
16184.68 347
16185.89 366
16187.09 359
16188.29 331
16189.49 361
16190.69 343
16191.90 336
16193.10 351
16194.30 339
16195.50 345
16196.70 332
16197.91 349
16199.11 344
16200.31 358
16201.51 350
16202.72 345
16203.92 348
16205.12 337
16206.32 338
16207.53 349
16208.73 338
16209.93 363
16211.13 352
16212.34 370
16213.54 359
16214.74 373
16215.95 349
16217.15 337
16218.35 360
16219.55 373
16220.76 371
16221.96 358
16223.16 353
16224.37 344
16225.57 355
16226.77 351
16227.98 366
16229.18 371
16230.38 354
16231.59 368
16232.79 376
16233.99 360
16235.20 356
16236.40 359
16237.61 377
16238.81 371
16240.01 349
16241.22 362
16242.42 380
16243.63 361
16244.83 363
16246.03 364
16247.24 365
16248.44 360
16249.65 361
16250.85 378
16252.05 373
16253.26 369
16254.46 377
16255.67 395
16256.87 387
16258.08 376
16259.28 360
16260.49 405
16261.69 394
16262.89 386
16264.10 374
16265.30 384
16266.51 391
16267.71 374
16268.92 370
16270.12 376
16271.33 377
16272.53 413
16273.74 387
16274.94 372
16276.15 375
16277.35 392
16278.56 397
16279.77 389
16280.97 396
16282.18 407
16283.38 390
16284.59 394
16285.79 367
16287.00 395
16288.20 356
16289.41 356
16290.61 359
16291.82 362
16293.03 369
16294.23 387
16295.44 370
16296.64 383
16297.85 369
16299.06 365
16300.26 382
16301.47 365
16302.67 362
16303.88 352
16305.09 364
16306.29 365
16307.50 377
16308.71 362
16309.91 374
16311.12 394
16312.33 380
16313.53 362
16314.74 394
16315.95 371
16317.15 373
16318.36 372
16319.57 359
16320.77 384
16321.98 369
16323.19 360
16324.39 373
16325.60 378
16326.81 361
16328.01 369
16329.22 356
16330.43 345
16331.64 350
16332.84 350
16334.05 358
16335.26 364
16336.47 352
16337.67 345
16338.88 339
16340.09 349
16341.30 347
16342.50 349
16343.71 334
16344.92 334
16346.13 349
16347.33 345
16348.54 329
16349.75 342
16350.96 345
16352.17 342
16353.37 339
16354.58 332
16355.79 342
16357.00 318
16358.21 320
16359.41 331
16360.62 333
16361.83 334
16363.04 344
16364.25 343
16365.46 330
16366.67 289
16367.87 324
16369.08 334
16370.29 321
16371.50 300
16372.71 289
16373.92 323
16375.13 318
16376.34 343
16377.54 342
16378.75 313
16379.96 301
16381.17 345
16382.38 337
16383.59 307
16384.80 325
16386.01 333
16387.22 361
16388.43 347
16389.64 324
16390.85 328
16392.05 335
16393.26 308
16394.47 285
16395.68 331
16396.89 352
16398.10 326
16399.31 331
16400.52 350
16401.73 329
16402.94 331
16404.15 353
16405.36 355
16406.57 300
16407.78 344
16408.99 352
16410.20 337
16411.41 346
16412.62 316
16413.83 334
16415.04 354
16416.25 332
16417.46 310
16418.67 307
16419.88 325
16421.10 340
16422.31 333
16423.52 333
16424.73 309
16425.94 343
16427.15 331
16428.36 335
16429.57 313
16430.78 335
16431.99 309
16433.20 334
16434.41 302
16435.63 315
16436.84 338
16438.05 308
16439.26 309
16440.47 318
16441.68 322
16442.89 328
16444.10 341
16445.32 338
16446.53 342
16447.74 326
16448.95 313
16450.16 327
16451.37 322
16452.59 322
16453.80 359
16455.01 341
16456.22 337
16457.43 325
16458.64 315
16459.86 341
16461.07 310
16462.28 325
16463.49 318
16464.70 314
16465.92 318
16467.13 317
16468.34 330
16469.55 330
16470.77 310
16471.98 309
16473.19 327
16474.40 332
16475.62 318
16476.83 318
16478.04 319
16479.25 320
16480.47 318
16481.68 328
16482.89 349
16484.11 328
16485.32 336
16486.53 314
16487.74 329
16488.96 316
16490.17 318
16491.38 311
16492.60 325
16493.81 328
16495.02 326
16496.24 365
16497.45 355
16498.66 339
16499.88 324
16501.09 344
16502.30 327
16503.52 352
16504.73 341
16505.94 345
16507.16 318
16508.37 356
16509.59 369
16510.80 352
16512.01 354
16513.23 333
16514.44 373
16515.66 335
16516.87 357
16518.08 361
16519.30 387
16520.51 363
16521.73 367
16522.94 369
16524.16 373
16525.37 353
16526.58 364
16527.80 370
16529.01 385
16530.23 374
16531.44 375
16532.66 386
16533.87 378
16535.09 396
16536.30 391
16537.52 409
16538.73 380
16539.95 416
16541.16 391
16542.38 423
16543.59 384
16544.81 402
16546.02 415
16547.24 443
16548.45 405
16549.67 445
16550.88 425
16552.10 405
16553.31 425
16554.53 451
16555.74 471
16556.96 422
16558.18 447
16559.39 412
16560.61 442
16561.82 441
16563.04 447
16564.25 468
16565.47 472
16566.69 448
16567.90 434
16569.12 457
16570.33 439
16571.55 432
16572.77 412
16573.98 409
16575.20 429
16576.41 434
16577.63 411
16578.85 429
16580.06 407
16581.28 415
16582.50 407
16583.71 423
16584.93 400
16586.15 404
16587.36 398
16588.58 386
16589.80 399
16591.01 400
16592.23 396
16593.45 362
16594.66 380
16595.88 382
16597.10 398
16598.32 386
16599.53 378
16600.75 372
16601.97 377
16603.18 374
16604.40 379
16605.62 373
16606.84 372
16608.05 336
16609.27 351
16610.49 365
16611.71 322
16612.92 355
16614.14 350
16615.36 350
16616.58 330
16617.79 360
16619.01 341
16620.23 325
16621.45 333
16622.67 345
16623.88 327
16625.10 306
16626.32 309
16627.54 317
16628.76 331
16629.97 296
16631.19 323
16632.41 327
16633.63 336
16634.85 318
16636.07 350
16637.29 317
16638.50 318
16639.72 300
16640.94 318
16642.16 327
16643.38 310
16644.60 316
16645.82 301
16647.03 341
16648.25 304
16649.47 317
16650.69 304
16651.91 313
16653.13 320
16654.35 332
16655.57 305
16656.79 312
16658.01 325
16659.23 325
16660.45 328
16661.66 311
16662.88 303
16664.10 311
16665.32 289
16666.54 285
16667.76 321
16668.98 297
16670.20 331
16671.42 280
16672.64 332
16673.86 324
16675.08 313
16676.30 305
16677.52 323
16678.74 335
16679.96 312
16681.18 310
16682.40 321
16683.62 317
16684.84 297
16686.06 317
16687.28 312
16688.50 337
16689.72 301
16690.94 306
16692.16 328
16693.39 298
16694.61 274
16695.83 319
16697.05 317
16698.27 327
16699.49 292
16700.71 288
16701.93 289
16703.15 307
16704.37 304
16705.59 282
16706.81 293
16708.04 274
16709.26 282
16710.48 291
16711.70 301
16712.92 284
16714.14 307
16715.36 287
16716.58 319
16717.81 296
16719.03 288
16720.25 274
16721.47 296
16722.69 302
16723.91 291
16725.14 307
16726.36 279
16727.58 295
16728.80 299
16730.02 303
16731.24 281
16732.47 322
16733.69 296
16734.91 304
16736.13 286
16737.36 303
16738.58 293
16739.80 276
16741.02 301
16742.24 315
16743.47 310
16744.69 287
16745.91 316
16747.13 304
16748.36 296
16749.58 254
16750.80 322
16752.02 297
16753.25 305
16754.47 300
16755.69 296
16756.92 277
16758.14 290
16759.36 318
16760.59 282
16761.81 292
16763.03 290
16764.25 301
16765.48 269
16766.70 275
16767.92 299
16769.15 296
16770.37 286
16771.59 268
16772.82 289
16774.04 301
16775.27 276
16776.49 291
16777.71 275
16778.94 279
16780.16 301
16781.38 302
16782.61 313
16783.83 302
16785.06 298
16786.28 283
16787.50 303
16788.73 278
16789.95 316
16791.18 302
16792.40 316
16793.62 287
16794.85 280
16796.07 305
16797.30 315
16798.52 319
16799.75 284
16800.97 289
16802.19 275
16803.42 278
16804.64 294
16805.87 320
16807.09 290
16808.32 282
16809.54 307
16810.77 292
16811.99 296
16813.22 312
16814.44 310
16815.67 338
16816.89 317
16818.12 316
16819.34 336
16820.57 333
16821.79 330
16823.02 324
16824.24 330
16825.47 322
16826.70 327
16827.92 316
16829.15 343
16830.37 295
16831.60 345
16832.82 359
16834.05 344
16835.27 351
16836.50 344
16837.73 386
16838.95 374
16840.18 374
16841.40 355
16842.63 369
16843.86 347
16845.08 375
16846.31 367
16847.53 389
16848.76 365
16849.99 412
16851.21 393
16852.44 382
16853.67 402
16854.89 409
16856.12 433
16857.35 433
16858.57 407
16859.80 419
16861.03 442
16862.25 420
16863.48 449
16864.71 431
16865.93 459
16867.16 462
16868.39 464
16869.61 452
16870.84 458
16872.07 458
16873.30 477
16874.52 490
16875.75 497
16876.98 485
16878.20 473
16879.43 494
16880.66 502
16881.89 537
16883.11 524
16884.34 533
16885.57 541
16886.80 500
16888.02 505
16889.25 520
16890.48 511
16891.71 565
16892.94 536
16894.16 496
16895.39 520
16896.62 504
16897.85 541
16899.08 534
16900.30 512
16901.53 511
16902.76 504
16903.99 507
16905.22 489
16906.45 491
16907.67 526
16908.90 493
16910.13 480
16911.36 482
16912.59 454
16913.82 456
16915.04 475
16916.27 466
16917.50 442
16918.73 455
16919.96 432
16921.19 469
16922.42 452
16923.65 448
16924.88 442
16926.10 447
16927.33 437
16928.56 454
16929.79 423
16931.02 427
16932.25 420
16933.48 420
16934.71 446
16935.94 426
16937.17 398
16938.40 419
16939.63 433
16940.86 446
16942.09 418
16943.32 419
16944.55 436
16945.78 423
16947.01 419
16948.24 396
16949.47 414
16950.70 421
16951.93 415
16953.16 445
16954.39 450
16955.62 423
16956.85 376
16958.08 432
16959.31 418
16960.54 399
16961.77 407
16963.00 415
16964.23 393
16965.46 416
16966.69 411
16967.92 406
16969.15 421
16970.38 406
16971.61 389
16972.84 372
16974.07 403
16975.30 397
16976.54 376
16977.77 389
16979.00 351
16980.23 363
16981.46 355
16982.69 358
16983.92 359
16985.15 376
16986.38 376
16987.62 381
16988.85 340
16990.08 364
16991.31 365
16992.54 345
16993.77 359
16995.00 358
16996.24 361
16997.47 354
16998.70 331
16999.93 352
17001.16 333
17002.39 318
17003.63 333
17004.86 346
17006.09 345
17007.32 341
17008.55 333
17009.79 331
17011.02 335
17012.25 335
17013.48 325
17014.72 346
17015.95 323
17017.18 300
17018.41 351
17019.64 315
17020.88 291
17022.11 328
17023.34 340
17024.58 323
17025.81 327
17027.04 325
17028.27 310
17029.51 321
17030.74 336
17031.97 327
17033.21 312
17034.44 304
17035.67 310
17036.90 312
17038.14 294
17039.37 320
17040.60 316
17041.84 306
17043.07 313
17044.30 316
17045.54 317
17046.77 289
17048.00 266
17049.24 299
17050.47 302
17051.70 290
17052.94 281
17054.17 302
17055.41 312
17056.64 297
17057.87 285
17059.11 295
17060.34 304
17061.58 306
17062.81 287
17064.04 288
17065.28 289
17066.51 286
17067.75 294
17068.98 297
17070.21 280
17071.45 269
17072.68 262
17073.92 271
17075.15 283
17076.39 280
17077.62 275
17078.86 273
17080.09 265
17081.33 235
17082.56 281
17083.80 288
17085.03 262
17086.26 287
17087.50 244
17088.73 266
17089.97 273
17091.20 274
17092.44 279
17093.68 255
17094.91 257
17096.15 275
17097.38 269
17098.62 251
17099.85 255
17101.09 279
17102.32 277
17103.56 271
17104.79 282
17106.03 273
17107.26 283
17108.50 264
17109.74 263
17110.97 282
17112.21 274
17113.44 244
17114.68 268
17115.92 232
17117.15 245
17118.39 257
17119.62 268
17120.86 233
17122.10 251
17123.33 261
17124.57 248
17125.80 244
17127.04 233
17128.28 271
17129.51 252
17130.75 250
17131.99 248
17133.22 230
17134.46 253
17135.70 243
17136.93 230
17138.17 261
17139.41 252
17140.64 240
17141.88 279
17143.12 235
17144.35 257
17145.59 236
17146.83 228
17148.07 247
17149.30 230
17150.54 244
17151.78 267
17153.02 240
17154.25 231
17155.49 247
17156.73 236
17157.96 255
17159.20 247
17160.44 274
17161.68 240
17162.92 235
17164.15 212
17165.39 235
17166.63 245
17167.87 256
17169.10 242
17170.34 250
17171.58 252
17172.82 248
17174.06 249
17175.29 252
17176.53 231
17177.77 231
17179.01 233
17180.25 217
17181.49 239
17182.72 224
17183.96 229
17185.20 259
17186.44 220
17187.68 234
17188.92 236
17190.15 225
17191.39 215
17192.63 229
17193.87 226
17195.11 236
17196.35 224
17197.59 244
17198.83 220
17200.07 240
17201.30 237
17202.54 252
17203.78 220
17205.02 230
17206.26 228
17207.50 247
17208.74 208
17209.98 222
17211.22 227
17212.46 252
17213.70 224
17214.94 224
17216.18 238
17217.42 230
17218.66 232
17219.90 203
17221.14 231
17222.38 214
17223.62 224
17224.86 219
17226.10 226
17227.34 213
17228.58 226
17229.82 199
17231.06 234
17232.30 214
17233.54 230
17234.78 238
17236.02 234
17237.26 230
17238.50 240
17239.74 210
17240.98 226
17242.22 229
17243.46 224
17244.70 240
17245.94 205
17247.18 242
17248.42 234
17249.66 218
17250.90 205
17252.14 203
17253.39 220
17254.63 204
17255.87 210
17257.11 204
17258.35 225
17259.59 232
17260.83 212
17262.07 219
17263.31 208
17264.56 208
17265.80 229
17267.04 213
17268.28 220
17269.52 213
17270.76 224
17272.00 215
17273.25 191
17274.49 209
17275.73 222
17276.97 221
17278.21 208
17279.45 221
17280.70 210
17281.94 206
17283.18 219
17284.42 225
17285.66 220
17286.91 222
17288.15 200
17289.39 216
17290.63 211
17291.88 206
17293.12 232
17294.36 232
17295.60 216
17296.85 233
17298.09 205
17299.33 219
17300.57 233
17301.82 178
17303.06 241
17304.30 216
17305.54 225
17306.79 213
17308.03 210
17309.27 213
17310.52 196
17311.76 219
17313.00 224
17314.25 193
17315.49 213
17316.73 206
17317.97 222
17319.22 235
17320.46 192
17321.71 210
17322.95 235
17324.19 191
17325.44 206
17326.68 205
17327.92 220
17329.17 211
17330.41 225
17331.65 216
17332.90 216
17334.14 202
17335.39 208
17336.63 219
17337.87 214
17339.12 197
17340.36 242
17341.61 198
17342.85 212
17344.09 195
17345.34 213
17346.58 209
17347.83 210
17349.07 207
17350.32 231
17351.56 192
17352.80 198
17354.05 227
17355.29 237
17356.54 223
17357.78 211
17359.03 210
17360.27 210
17361.52 212
17362.76 224
17364.01 209
17365.25 221
17366.50 207
17367.74 222
17368.99 210
17370.23 217
17371.48 206
17372.72 224
17373.97 223
17375.21 214
17376.46 207
17377.70 201
17378.95 178
17380.19 224
17381.44 204
17382.69 216
17383.93 215
17385.18 213
17386.42 224
17387.67 220
17388.91 216
17390.16 205
17391.41 221
17392.65 210
17393.90 226
17395.14 214
17396.39 214
17397.64 232
17398.88 225
17400.13 224
17401.37 219
17402.62 227
17403.87 236
17405.11 225
17406.36 215
17407.61 231
17408.85 201
17410.10 211
17411.35 212
17412.59 214
17413.84 224
17415.09 213
17416.33 210
17417.58 220
17418.83 213
17420.07 229
17421.32 217
17422.57 208
17423.82 218
17425.06 214
17426.31 226
17427.56 216
17428.80 233
17430.05 229
17431.30 227
17432.55 198
17433.79 234
17435.04 227
17436.29 227
17437.54 221
17438.78 230
17440.03 219
17441.28 217
17442.53 235
17443.77 213
17445.02 232
17446.27 218
17447.52 236
17448.77 229
17450.01 215
17451.26 231
17452.51 252
17453.76 229
17455.01 249
17456.25 241
17457.50 212
17458.75 215
17460.00 231
17461.25 223
17462.50 222
17463.74 220
17464.99 222
17466.24 247
17467.49 239
17468.74 235
17469.99 243
17471.24 253
17472.49 223
17473.73 224
17474.98 226
17476.23 254
17477.48 236
17478.73 263
17479.98 249
17481.23 235
17482.48 246
17483.73 248
17484.98 239
17486.23 220
17487.47 253
17488.72 247
17489.97 244
17491.22 222
17492.47 229
17493.72 233
17494.97 252
17496.22 257
17497.47 245
17498.72 218
17499.97 253
17501.22 243
17502.47 235
17503.72 238
17504.97 254
17506.22 234
17507.47 220
17508.72 256
17509.97 226
17511.22 266
17512.47 243
17513.72 252
17514.97 264
17516.22 249
17517.47 250
17518.72 273
17519.97 263
17521.22 231
17522.47 290
17523.72 270
17524.98 266
17526.23 252
17527.48 265
17528.73 244
17529.98 273
17531.23 269
17532.48 267
17533.73 274
17534.98 278
17536.23 272
17537.48 270
17538.74 277
17539.99 272
17541.24 297
17542.49 296
17543.74 285
17544.99 262
17546.24 295
17547.50 288
17548.75 278
17550.00 290
17551.25 285
17552.50 287
17553.75 297
17555.01 279
17556.26 287
17557.51 310
17558.76 300
17560.01 297
17561.26 286
17562.52 283
17563.77 287
17565.02 314
17566.27 287
17567.53 297
17568.78 286
17570.03 305
17571.28 329
17572.53 315
17573.79 303
17575.04 293
17576.29 299
17577.54 302
17578.80 298
17580.05 303
17581.30 323
17582.56 337
17583.81 335
17585.06 309
17586.31 312
17587.57 327
17588.82 323
17590.07 313
17591.33 325
17592.58 325
17593.83 303
17595.08 335
17596.34 331
17597.59 332
17598.84 334
17600.10 352
17601.35 357
17602.61 339
17603.86 339
17605.11 335
17606.37 347
17607.62 352
17608.87 365
17610.13 340
17611.38 375
17612.63 371
17613.89 354
17615.14 357
17616.40 359
17617.65 377
17618.90 384
17620.16 365
17621.41 376
17622.67 389
17623.92 389
17625.17 373
17626.43 415
17627.68 391
17628.94 381
17630.19 373
17631.45 381
17632.70 404
17633.96 385
17635.21 400
17636.47 374
17637.72 395
17638.97 395
17640.23 423
17641.48 360
17642.74 412
17643.99 387
17645.25 403
17646.50 370
17647.76 386
17649.01 385
17650.27 414
17651.52 421
17652.78 381
17654.04 404
17655.29 395
17656.55 404
17657.80 390
17659.06 373
17660.31 380
17661.57 411
17662.82 408
17664.08 405
17665.33 375
17666.59 373
17667.85 365
17669.10 384
17670.36 371
17671.61 392
17672.87 358
17674.13 343
17675.38 390
17676.64 368
17677.89 363
17679.15 349
17680.41 386
17681.66 362
17682.92 356
17684.18 356
17685.43 352
17686.69 319
17687.95 363
17689.20 347
17690.46 334
17691.71 337
17692.97 338
17694.23 341
17695.49 335
17696.74 341
17698.00 329
17699.26 345
17700.51 328
17701.77 325
17703.03 331
17704.28 350
17705.54 321
17706.80 344
17708.06 315
17709.31 298
17710.57 318
17711.83 295
17713.08 318
17714.34 304
17715.60 299
17716.86 286
17718.11 299
17719.37 284
17720.63 321
17721.89 286
17723.15 296
17724.40 300
17725.66 303
17726.92 295
17728.18 310
17729.43 298
17730.69 288
17731.95 299
17733.21 275
17734.47 316
17735.73 275
17736.98 294
17738.24 302
17739.50 303
17740.76 293
17742.02 288
17743.28 285
17744.53 326
17745.79 284
17747.05 280
17748.31 282
17749.57 288
17750.83 302
17752.09 270
17753.34 292
17754.60 293
17755.86 318
17757.12 284
17758.38 312
17759.64 272
17760.90 289
17762.16 284
17763.42 290
17764.68 277
17765.94 274
17767.19 286
17768.45 280
17769.71 285
17770.97 268
17772.23 313
17773.49 265
17774.75 277
17776.01 264
17777.27 282
17778.53 286
17779.79 285
17781.05 265
17782.31 272
17783.57 274
17784.83 280
17786.09 267
17787.35 261
17788.61 285
17789.87 274
17791.13 256
17792.39 253
17793.65 234
17794.91 244
17796.17 260
17797.43 264
17798.69 251
17799.95 247
17801.21 241
17802.47 259
17803.73 237
17805.00 237
17806.26 240
17807.52 237
17808.78 243
17810.04 267
17811.30 234
17812.56 252
17813.82 225
17815.08 237
17816.34 231
17817.60 255
17818.87 231
17820.13 235
17821.39 233
17822.65 230
17823.91 251
17825.17 207
17826.43 222
17827.69 235
17828.96 234
17830.22 212
17831.48 222
17832.74 228
17834.00 225
17835.26 204
17836.53 230
17837.79 231
17839.05 233
17840.31 220
17841.57 221
17842.84 211
17844.10 215
17845.36 218
17846.62 247
17847.88 230
17849.15 220
17850.41 214
17851.67 214
17852.93 218
17854.20 189
17855.46 230
17856.72 214
17857.98 217
17859.25 218
17860.51 217
17861.77 202
17863.03 209
17864.30 221
17865.56 220
17866.82 210
17868.09 211
17869.35 215
17870.61 234
17871.87 219
17873.14 203
17874.40 212
17875.66 204
17876.93 212
17878.19 183
17879.45 221
17880.72 195
17881.98 194
17883.24 216
17884.51 204
17885.77 202
17887.03 194
17888.30 219
17889.56 203
17890.83 214
17892.09 191
17893.35 219
17894.62 193
17895.88 214
17897.14 201
17898.41 186
17899.67 186
17900.94 197
17902.20 200
17903.46 198
17904.73 198
17905.99 183
17907.26 219
17908.52 210
17909.79 211
17911.05 189
17912.32 208
17913.58 193
17914.84 212
17916.11 187
17917.37 219
17918.64 196
17919.90 200
17921.17 213
17922.43 186
17923.70 206
17924.96 199
17926.23 200
17927.49 191
17928.76 182
17930.02 196
17931.29 204
17932.55 218
17933.82 210
17935.08 177
17936.35 203
17937.61 187
17938.88 218
17940.14 202
17941.41 210
17942.68 193
17943.94 193
17945.21 189
17946.47 185
17947.74 209
17949.00 191
17950.27 214
17951.54 218
17952.80 198
17954.07 203
17955.33 196
17956.60 182
17957.87 191
17959.13 187
17960.40 196
17961.66 207
17962.93 210
17964.20 203
17965.46 205
17966.73 197
17968.00 200
17969.26 216
17970.53 203
17971.80 200
17973.06 186
17974.33 188
17975.60 168
17976.86 193
17978.13 208
17979.40 214
17980.66 183
17981.93 211
17983.20 202
17984.46 186
17985.73 195
17987.00 185
17988.26 191
17989.53 191
17990.80 190
17992.07 198
17993.33 206
17994.60 200
17995.87 173
17997.14 198
17998.40 192
17999.67 190
18000.94 201
18002.21 192
18003.47 195
18004.74 196
18006.01 187
18007.28 220
18008.55 211
18009.81 201
18011.08 206
18012.35 195
18013.62 187
18014.89 207
18016.15 216
18017.42 222
18018.69 206
18019.96 210
18021.23 200
18022.49 213
18023.76 199
18025.03 205
18026.30 198
18027.57 202
18028.84 203
18030.11 202
18031.37 228
18032.64 196
18033.91 212
18035.18 214
18036.45 197
18037.72 188
18038.99 198
18040.26 215
18041.53 220
18042.79 197
18044.06 216
18045.33 204
18046.60 211
18047.87 211
18049.14 208
18050.41 209
18051.68 224
18052.95 218
18054.22 214
18055.49 223
18056.76 191
18058.03 234
18059.30 221
18060.57 237
18061.84 229
18063.11 221
18064.38 210
18065.65 234
18066.92 212
18068.19 208
18069.46 226
18070.73 231
18072.00 220
18073.27 224
18074.54 222
18075.81 226
18077.08 240
18078.35 231
18079.62 235
18080.89 221
18082.16 250
18083.43 237
18084.70 230
18085.97 213
18087.24 241
18088.51 238
18089.78 230
18091.05 247
18092.32 249
18093.59 282
18094.87 239
18096.14 244
18097.41 229
18098.68 241
18099.95 242
18101.22 251
18102.49 262
18103.76 228
18105.03 246
18106.31 244
18107.58 258
18108.85 244
18110.12 244
18111.39 256
18112.66 245
18113.93 250
18115.21 245
18116.48 239
18117.75 245
18119.02 242
18120.29 245
18121.56 232
18122.84 252
18124.11 230
18125.38 217
18126.65 253
18127.92 257
18129.20 237
18130.47 223
18131.74 254
18133.01 227
18134.29 226
18135.56 243
18136.83 232
18138.10 234
18139.38 217
18140.65 234
18141.92 236
18143.19 233
18144.47 230
18145.74 222
18147.01 216
18148.28 225
18149.56 223
18150.83 220
18152.10 223
18153.38 227
18154.65 192
18155.92 216
18157.19 209
18158.47 199
18159.74 228
18161.01 212
18162.29 209
18163.56 220
18164.83 214
18166.11 197
18167.38 193
18168.65 211
18169.93 211
18171.20 221
18172.48 232
18173.75 192
18175.02 216
18176.30 190
18177.57 215
18178.84 209
18180.12 202
18181.39 196
18182.67 200
18183.94 226
18185.21 176
18186.49 199
18187.76 193
18189.04 218
18190.31 217
18191.59 216
18192.86 205
18194.13 231
18195.41 196
18196.68 202
18197.96 230
18199.23 196
18200.51 231
18201.78 210
18203.06 209
18204.33 204
18205.61 199
18206.88 196
18208.16 200
18209.43 214
18210.71 213
18211.98 217
18213.26 209
18214.53 193
18215.81 204
18217.08 208
18218.36 213
18219.63 205
18220.91 215
18222.18 209
18223.46 215
18224.73 206
18226.01 196
18227.28 205
18228.56 192
18229.84 206
18231.11 220
18232.39 210
18233.66 189
18234.94 216
18236.21 222
18237.49 214
18238.77 244
18240.04 217
18241.32 232
18242.59 218
18243.87 207
18245.15 213
18246.42 216
18247.70 206
18248.98 207
18250.25 190
18251.53 196
18252.81 212
18254.08 216
18255.36 216
18256.63 205
18257.91 224
18259.19 186
18260.46 196
18261.74 206
18263.02 196
18264.30 209
18265.57 213
18266.85 206
18268.13 197
18269.40 203
18270.68 190
18271.96 188
18273.23 194
18274.51 192
18275.79 195
18277.07 200
18278.34 198
18279.62 179
18280.90 186
18282.18 217
18283.45 222
18284.73 202
18286.01 189
18287.29 199
18288.56 212
18289.84 226
18291.12 191
18292.40 199
18293.68 207
18294.95 197
18296.23 207
18297.51 210
18298.79 219
18300.07 222
18301.34 198
18302.62 200
18303.90 186
18305.18 222
18306.46 187
18307.74 213
18309.01 193
18310.29 185
18311.57 188
18312.85 194
18314.13 192
18315.41 216
18316.69 201
18317.96 197
18319.24 209
18320.52 179
18321.80 193
18323.08 213
18324.36 190
18325.64 196
18326.92 185
18328.20 183
18329.47 210
18330.75 195
18332.03 200
18333.31 200
18334.59 174
18335.87 208
18337.15 195
18338.43 208
18339.71 204
18340.99 201
18342.27 198
18343.55 208
18344.83 194
18346.11 195
18347.39 196
18348.67 208
18349.95 181
18351.23 211
18352.51 195
18353.79 200
18355.07 199
18356.35 193
18357.63 180
18358.91 170
18360.19 174
18361.47 195
18362.75 200
18364.03 194
18365.31 194
18366.59 214
18367.87 195
18369.15 178
18370.43 178
18371.71 197
18372.99 203
18374.27 187
18375.55 208
18376.83 192
18378.12 194
18379.40 201
18380.68 187
18381.96 212
18383.24 190
18384.52 177
18385.80 203
18387.08 186
18388.36 188
18389.65 196
18390.93 190
18392.21 189
18393.49 194
18394.77 182
18396.05 200
18397.33 192
18398.62 200
18399.90 194
18401.18 204
18402.46 187
18403.74 207
18405.02 202
18406.31 186
18407.59 192
18408.87 195
18410.15 171
18411.43 169
18412.72 184
18414.00 195
18415.28 208
18416.56 179
18417.84 187
18419.13 190
18420.41 176
18421.69 181
18422.97 186
18424.26 168
18425.54 179
18426.82 180
18428.10 185
18429.39 187
18430.67 176
18431.95 189
18433.23 162
18434.52 197
18435.80 190
18437.08 176
18438.37 191
18439.65 182
18440.93 175
18442.22 164
18443.50 186
18444.78 164
18446.06 177
18447.35 179
18448.63 203
18449.91 189
18451.20 185
18452.48 177
18453.76 181
18455.05 196
18456.33 204
18457.62 200
18458.90 190
18460.18 183
18461.47 179
18462.75 189
18464.03 173
18465.32 194
18466.60 191
18467.89 180
18469.17 162
18470.45 180
18471.74 184
18473.02 196
18474.31 174
18475.59 186
18476.88 157
18478.16 168
18479.44 190
18480.73 174
18482.01 180
18483.30 194
18484.58 187
18485.87 188
18487.15 183
18488.44 174
18489.72 184
18491.01 174
18492.29 184
18493.58 178
18494.86 178
18496.15 191
18497.43 180
18498.72 183
18500.00 178
18501.29 181
18502.57 191
18503.86 189
18505.14 201
18506.43 185
18507.71 182
18509.00 186
18510.28 191
18511.57 165
18512.85 162
18514.14 209
18515.42 207
18516.71 193
18518.00 188
18519.28 162
18520.57 185
18521.85 195
18523.14 217
18524.43 174
18525.71 178
18527.00 183
18528.28 189
18529.57 175
18530.86 183
18532.14 189
18533.43 193
18534.71 197
18536.00 180
18537.29 184
18538.57 187
18539.86 177
18541.15 198
18542.43 191
18543.72 201
18545.01 198
18546.29 201
18547.58 205
18548.87 185
18550.15 190
18551.44 196
18552.73 199
18554.01 183
18555.30 191
18556.59 182
18557.88 183
18559.16 188
18560.45 181
18561.74 196
18563.02 213
18564.31 212
18565.60 178
18566.89 188
18568.17 181
18569.46 176
18570.75 169
18572.04 190
18573.32 202
18574.61 178
18575.90 195
18577.19 195
18578.48 199
18579.76 201
18581.05 201
18582.34 202
18583.63 215
18584.92 208
18586.20 196
18587.49 196
18588.78 195
18590.07 189
18591.36 207
18592.64 204
18593.93 195
18595.22 186
18596.51 212
18597.80 190
18599.09 212
18600.38 190
18601.66 206
18602.95 213
18604.24 188
18605.53 225
18606.82 201
18608.11 178
18609.40 185
18610.69 208
18611.98 198
18613.26 206
18614.55 220
18615.84 209
18617.13 205
18618.42 195
18619.71 218
18621.00 214
18622.29 191
18623.58 197
18624.87 228
18626.16 210
18627.45 199
18628.74 196
18630.03 214
18631.32 202
18632.61 208
18633.89 212
18635.18 207
18636.47 193
18637.76 211
18639.05 184
18640.34 213
18641.63 216
18642.92 196
18644.21 192
18645.50 186
18646.79 191
18648.09 198
18649.38 184
18650.67 181
18651.96 180
18653.25 185
18654.54 186
18655.83 182
18657.12 172
18658.41 200
18659.70 174
18660.99 176
18662.28 164
18663.57 209
18664.86 186
18666.15 163
18667.44 169
18668.74 167
18670.03 189
18671.32 164
18672.61 176
18673.90 160
18675.19 163
18676.48 176
18677.77 178
18679.06 176
18680.36 182
18681.65 166
18682.94 177
18684.23 143
18685.52 151
18686.81 165
18688.11 173
18689.40 146
18690.69 159
18691.98 171
18693.27 172
18694.56 159
18695.86 153
18697.15 156
18698.44 172
18699.73 183
18701.02 159
18702.32 175
18703.61 179
18704.90 152
18706.19 156
18707.48 176
18708.78 163
18710.07 153
18711.36 175
18712.65 170
18713.95 154
18715.24 153
18716.53 172
18717.83 159
18719.12 156
18720.41 157
18721.70 173
18723.00 171
18724.29 172
18725.58 158
18726.87 185
18728.17 158
18729.46 170
18730.75 156
18732.05 165
18733.34 149
18734.63 159
18735.93 173
18737.22 168
18738.51 169
18739.81 157
18741.10 164
18742.39 159
18743.69 173
18744.98 187
18746.27 168
18747.57 157
18748.86 166
18750.16 155
18751.45 173
18752.74 152
18754.04 148
18755.33 134
18756.63 164
18757.92 182
18759.21 164
18760.51 162
18761.80 166
18763.10 160
18764.39 165
18765.69 160
18766.98 141
18768.27 168
18769.57 159
18770.86 160
18772.16 136
18773.45 151
18774.75 156
18776.04 158
18777.34 166
18778.63 155
18779.93 139
18781.22 159
18782.52 156
18783.81 170
18785.11 165
18786.40 156
18787.70 138
18788.99 155
18790.29 171
18791.58 160
18792.88 158
18794.17 165
18795.47 154
18796.76 146
18798.06 156
18799.35 167
18800.65 166
18801.94 153
18803.24 145
18804.54 140
18805.83 155
18807.13 155
18808.42 159
18809.72 157
18811.01 133
18812.31 161
18813.61 159
18814.90 170
18816.20 147
18817.49 157
18818.79 144
18820.09 154
18821.38 147
18822.68 150
18823.98 165
18825.27 140
18826.57 174
18827.87 162
18829.16 175
18830.46 164
18831.75 158
18833.05 138
18834.35 163
18835.64 160
18836.94 164
18838.24 168
18839.54 146
18840.83 129
18842.13 139
18843.43 162
18844.72 157
18846.02 155
18847.32 151
18848.61 168
18849.91 128
18851.21 160
18852.51 149
18853.80 161
18855.10 171
18856.40 167
18857.70 164
18858.99 154
18860.29 157
18861.59 164
18862.89 160
18864.18 157
18865.48 150
18866.78 147
18868.08 151
18869.38 152
18870.67 153
18871.97 155
18873.27 148
18874.57 147
18875.87 155
18877.16 154
18878.46 154
18879.76 170
18881.06 172
18882.36 150
18883.66 145
18884.95 140
18886.25 155
18887.55 154
18888.85 130
18890.15 158
18891.45 136
18892.75 157
18894.04 143
18895.34 154
18896.64 172
18897.94 150
18899.24 149
18900.54 171
18901.84 168
18903.14 134
18904.44 146
18905.74 164
18907.03 148
18908.33 152
18909.63 165
18910.93 165
18912.23 175
18913.53 165
18914.83 156
18916.13 152
18917.43 159
18918.73 152
18920.03 147
18921.33 150
18922.63 146
18923.93 173
18925.23 148
18926.53 166
18927.83 148
18929.13 159
18930.43 153
18931.73 150
18933.03 146
18934.33 166
18935.63 158
18936.93 149
18938.23 160
18939.53 162
18940.83 154
18942.13 156
18943.43 160
18944.73 144
18946.03 153
18947.33 140
18948.63 171
18949.93 150
18951.23 159
18952.53 147
18953.84 155
18955.14 160
18956.44 157
18957.74 154
18959.04 167
18960.34 158
18961.64 133
18962.94 147
18964.24 152
18965.54 159
18966.85 143
18968.15 158
18969.45 148
18970.75 161
18972.05 143
18973.35 143
18974.65 151
18975.96 152
18977.26 166
18978.56 144
18979.86 126
18981.16 160
18982.46 159
18983.77 140
18985.07 145
18986.37 147
18987.67 154
18988.97 133
18990.28 126
18991.58 151
18992.88 152
18994.18 152
18995.49 140
18996.79 155
18998.09 156
18999.39 144
19000.69 142
19002.00 156
19003.30 137
19004.60 155
19005.90 143
19007.21 151
19008.51 145
19009.81 143
19011.12 164
19012.42 170
19013.72 151
19015.02 149
19016.33 148
19017.63 152
19018.93 179
19020.24 137
19021.54 147
19022.84 137
19024.15 165
19025.45 149
19026.75 155
19028.06 144
19029.36 139
19030.66 141
19031.97 164
19033.27 140
19034.57 149
19035.88 151
19037.18 152
19038.48 159
19039.79 150
19041.09 159
19042.40 135
19043.70 168
19045.00 141
19046.31 155
19047.61 137
19048.92 154
19050.22 155
19051.52 161
19052.83 148
19054.13 140
19055.44 155
19056.74 132
19058.05 167
19059.35 162
19060.65 151
19061.96 146
19063.26 151
19064.57 147
19065.87 145
19067.18 175
19068.48 146
19069.79 163
19071.09 156
19072.40 150
19073.70 141
19075.01 146
19076.31 146
19077.62 154
19078.92 156
19080.23 144
19081.53 140
19082.84 165
19084.14 139
19085.45 135
19086.75 132
19088.06 156
19089.36 140
19090.67 151
19091.98 146
19093.28 126
19094.59 144
19095.89 152
19097.20 159
19098.50 138
19099.81 147
19101.12 124
19102.42 146
19103.73 158
19105.03 148
19106.34 165
19107.65 150
19108.95 152
19110.26 154
19111.56 151
19112.87 161
19114.18 153
19115.48 140
19116.79 138
19118.10 156
19119.40 168
19120.71 139
19122.02 168
19123.32 153
19124.63 133
19125.94 161
19127.24 143
19128.55 162
19129.86 158
19131.16 131
19132.47 143
19133.78 161
19135.08 158
19136.39 152
19137.70 146
19139.01 149
19140.31 143
19141.62 153
19142.93 142
19144.23 151
19145.54 156
19146.85 149
19148.16 162
19149.46 135
19150.77 130
19152.08 133
19153.39 162
19154.69 159
19156.00 142
19157.31 132
19158.62 153
19159.93 138
19161.23 147
19162.54 147
19163.85 156
19165.16 165
19166.47 155
19167.77 142
19169.08 128
19170.39 120
19171.70 140
19173.01 153
19174.32 146
19175.62 137
19176.93 142
19178.24 146
19179.55 143
19180.86 155
19182.17 147
19183.48 166
19184.78 160
19186.09 142
19187.40 131
19188.71 133
19190.02 138
19191.33 135
19192.64 139
19193.95 143
19195.26 134
19196.56 139
19197.87 157
19199.18 151
19200.49 142
19201.80 131
19203.11 134
19204.42 139
19205.73 149
19207.04 121
19208.35 152
19209.66 154
19210.97 134
19212.28 131
19213.59 147
19214.90 153
19216.21 138
19217.52 150
19218.83 147
19220.14 140
19221.45 141
19222.76 149
19224.07 141
19225.38 122
19226.69 137
19228.00 142
19229.31 139
19230.62 133
19231.93 123
19233.24 138
19234.55 152
19235.86 140
19237.17 137
19238.48 148
19239.79 144
19241.10 153
19242.41 135
19243.72 138
19245.03 140
19246.35 133
19247.66 133
19248.97 140
19250.28 131
19251.59 118
19252.90 136
19254.21 151
19255.52 129
19256.83 140
19258.14 129
19259.46 144
19260.77 119
19262.08 155
19263.39 148
19264.70 146
19266.01 148
19267.32 137
19268.64 139
19269.95 134
19271.26 152
19272.57 148
19273.88 131
19275.20 109
19276.51 140
19277.82 130
19279.13 158
19280.44 129
19281.75 154
19283.07 133
19284.38 152
19285.69 159
19287.00 152
19288.32 147
19289.63 141
19290.94 128
19292.25 138
19293.57 132
19294.88 137
19296.19 148
19297.50 148
19298.82 147
19300.13 131
19301.44 144
19302.75 142
19304.07 134
19305.38 132
19306.69 136
19308.01 140
19309.32 125
19310.63 134
19311.94 133
19313.26 148
19314.57 139
19315.88 133
19317.20 135
19318.51 140
19319.82 136
19321.14 141
19322.45 147
19323.76 141
19325.08 139
19326.39 151
19327.70 138
19329.02 146
19330.33 128
19331.65 135
19332.96 134
19334.27 136
19335.59 168
19336.90 146
19338.22 145
19339.53 119
19340.84 139
19342.16 114
19343.47 140
19344.79 128
19346.10 155
19347.41 130
19348.73 135
19350.04 147
19351.36 149
19352.67 141
19353.99 144
19355.30 146
19356.62 129
19357.93 134
19359.25 145
19360.56 144
19361.87 149
19363.19 128
19364.50 138
19365.82 147
19367.13 135
19368.45 143
19369.76 131
19371.08 132
19372.39 121
19373.71 132
19375.02 164
19376.34 154
19377.66 154
19378.97 149
19380.29 159
19381.60 144
19382.92 133
19384.23 166
19385.55 176
19386.86 151
19388.18 130
19389.50 129
19390.81 149
19392.13 132
19393.44 132
19394.76 137
19396.07 107
19397.39 138
19398.71 129
19400.02 141
19401.34 134
19402.65 148
19403.97 135
19405.29 153
19406.60 124
19407.92 133
19409.24 145
19410.55 143
19411.87 136
19413.19 135
19414.50 127
19415.82 138
19417.14 130
19418.45 129
19419.77 148
19421.09 145
19422.40 134
19423.72 141
19425.04 150
19426.35 114
19427.67 135
19428.99 118
19430.30 152
19431.62 147
19432.94 140
19434.26 139
19435.57 130
19436.89 144
19438.21 117
19439.53 157
19440.84 135
19442.16 154
19443.48 134
19444.80 152
19446.11 137
19447.43 150
19448.75 164
19450.07 146
19451.38 124
19452.70 124
19454.02 133
19455.34 143
19456.66 127
19457.97 130
19459.29 142
19460.61 150
19461.93 143
19463.25 160
19464.57 153
19465.88 153
19467.20 148
19468.52 145
19469.84 137
19471.16 135
19472.48 140
19473.79 133
19475.11 148
19476.43 143
19477.75 142
19479.07 152
19480.39 151
19481.71 130
19483.03 130
19484.34 140
19485.66 134
19486.98 134
19488.30 123
19489.62 145
19490.94 159
19492.26 126
19493.58 139
19494.90 136
19496.22 144
19497.54 146
19498.86 132
19500.18 144
19501.50 130
19502.81 142
19504.13 150
19505.45 119
19506.77 141
19508.09 158
19509.41 150
19510.73 146
19512.05 157
19513.37 138
19514.69 147
19516.01 145
19517.33 138
19518.65 154
19519.97 138
19521.29 149
19522.61 142
19523.93 124
19525.25 126
19526.57 137
19527.89 135
19529.22 132
19530.54 124
19531.86 144
19533.18 144
19534.50 149
19535.82 135
19537.14 141
19538.46 148
19539.78 143
19541.10 139
19542.42 163
19543.74 165
19545.06 148
19546.39 149
19547.71 140
19549.03 127
19550.35 152
19551.67 141
19552.99 142
19554.31 146
19555.63 130
19556.96 137
19558.28 148
19559.60 144
19560.92 146
19562.24 168
19563.56 159
19564.88 163
19566.21 148
19567.53 137
19568.85 146
19570.17 149
19571.49 141
19572.82 158
19574.14 147
19575.46 170
19576.78 156
19578.10 157
19579.43 163
19580.75 144
19582.07 174
19583.39 152
19584.72 170
19586.04 155
19587.36 148
19588.68 142
19590.01 135
19591.33 123
19592.65 151
19593.97 135
19595.30 126
19596.62 147
19597.94 157
19599.26 150
19600.59 140
19601.91 150
19603.23 152
19604.56 156
19605.88 175
19607.20 147
19608.53 160
19609.85 140
19611.17 165
19612.49 125
19613.82 140
19615.14 135
19616.47 136
19617.79 157
19619.11 144
19620.44 159
19621.76 159
19623.08 158
19624.41 176
19625.73 149
19627.05 150
19628.38 175
19629.70 143
19631.03 141
19632.35 141
19633.67 148
19635.00 140
19636.32 154
19637.65 154
19638.97 141
19640.29 138
19641.62 157
19642.94 164
19644.27 154
19645.59 131
19646.92 158
19648.24 171
19649.57 155
19650.89 161
19652.21 153
19653.54 149
19654.86 132
19656.19 145
19657.51 156
19658.84 153
19660.16 134
19661.49 138
19662.81 155
19664.14 134
19665.46 140
19666.79 144
19668.11 141
19669.44 143
19670.76 167
19672.09 160
19673.41 142
19674.74 149
19676.07 156
19677.39 165
19678.72 149
19680.04 128
19681.37 140
19682.69 151
19684.02 155
19685.34 150
19686.67 153
19688.00 149
19689.32 144
19690.65 157
19691.97 147
19693.30 144
19694.63 135
19695.95 143
19697.28 165
19698.60 162
19699.93 147
19701.26 153
19702.58 157
19703.91 136
19705.24 149
19706.56 163
19707.89 160
19709.22 152
19710.54 145
19711.87 151
19713.20 144
19714.52 141
19715.85 153
19717.18 145
19718.50 150
19719.83 145
19721.16 156
19722.48 159
19723.81 149
19725.14 149
19726.47 163
19727.79 146
19729.12 154
19730.45 141
19731.77 154
19733.10 145
19734.43 162
19735.76 164
19737.08 156
19738.41 140
19739.74 151
19741.07 160
19742.39 157
19743.72 144
19745.05 160
19746.38 150
19747.71 156
19749.03 153
19750.36 148
19751.69 160
19753.02 157
19754.35 149
19755.67 157
19757.00 149
19758.33 157
19759.66 154
19760.99 151
19762.31 161
19763.64 152
19764.97 160
19766.30 170
19767.63 166
19768.96 162
19770.29 162
19771.61 167
19772.94 147
19774.27 157
19775.60 184
19776.93 186
19778.26 165
19779.59 155
19780.92 179
19782.25 175
19783.57 161
19784.90 168
19786.23 179
19787.56 152
19788.89 191
19790.22 170
19791.55 172
19792.88 162
19794.21 162
19795.54 157
19796.87 188
19798.20 203
19799.53 181
19800.86 156
19802.19 181
19803.52 170
19804.85 161
19806.18 167
19807.50 173
19808.83 170
19810.16 170
19811.49 200
19812.82 185
19814.15 187
19815.49 172
19816.82 189
19818.15 169
19819.48 178
19820.81 190
19822.14 196
19823.47 165
19824.80 188
19826.13 180
19827.46 190
19828.79 193
19830.12 186
19831.45 188
19832.78 187
19834.11 157
19835.44 195
19836.77 187
19838.10 175
19839.44 194
19840.77 183
19842.10 176
19843.43 168
19844.76 178
19846.09 186
19847.42 194
19848.75 189
19850.08 198
19851.42 194
19852.75 167
19854.08 184
19855.41 170
19856.74 187
19858.07 178
19859.40 185
19860.74 206
19862.07 182
19863.40 169
19864.73 189
19866.06 189
19867.40 194
19868.73 188
19870.06 177
19871.39 190
19872.72 182
19874.06 187
19875.39 162
19876.72 194
19878.05 187
19879.38 190
19880.72 187
19882.05 201
19883.38 170
19884.71 165
19886.05 161
19887.38 185
19888.71 175
19890.04 172
19891.38 197
19892.71 177
19894.04 168
19895.38 165
19896.71 178
19898.04 163
19899.37 175
19900.71 181
19902.04 162
19903.37 159
19904.71 165
19906.04 163
19907.37 159
19908.71 176
19910.04 168
19911.37 185
19912.71 169
19914.04 178
19915.37 174
19916.71 169
19918.04 150
19919.37 173
19920.71 164
19922.04 169
19923.37 142
19924.71 162
19926.04 155
19927.38 161
19928.71 154
19930.04 168
19931.38 160
19932.71 177
19934.05 174
19935.38 162
19936.71 171
19938.05 160
19939.38 182
19940.72 180
19942.05 160
19943.39 163
19944.72 179
19946.06 163
19947.39 175
19948.72 165
19950.06 169
19951.39 169
19952.73 167
19954.06 186
19955.40 167
19956.73 176
19958.07 161
19959.40 165
19960.74 178
19962.07 160
19963.41 171
19964.74 170
19966.08 160
19967.41 157
19968.75 160
19970.08 177
19971.42 195
19972.76 170
19974.09 167
19975.43 181
19976.76 179
19978.10 150
19979.43 180
19980.77 159
19982.10 175
19983.44 160
19984.78 184
19986.11 171
19987.45 177
19988.78 171
19990.12 172
19991.46 192
19992.79 156
19994.13 174
19995.46 191
19996.80 184
19998.14 152
19999.47 163
20000.81 174
20002.15 185
20003.48 168
20004.82 176
20006.16 176
20007.49 160
20008.83 161
20010.17 196
20011.50 189
20012.84 167
20014.18 189
20015.51 166
20016.85 188
20018.19 169
20019.52 176
20020.86 168
20022.20 193
20023.53 151
20024.87 186
20026.21 144
20027.55 170
20028.88 169
20030.22 178
20031.56 193
20032.90 159
20034.23 153
20035.57 167
20036.91 165
20038.25 149
20039.58 187
20040.92 143
20042.26 195
20043.60 169
20044.93 193
20046.27 172
20047.61 191
20048.95 178
20050.29 162
20051.62 164
20052.96 149
20054.30 162
20055.64 158
20056.98 160
20058.32 168
20059.65 168
20060.99 163
20062.33 190
20063.67 167
20065.01 182
20066.35 173
20067.68 189
20069.02 153
20070.36 177
20071.70 166
20073.04 167
20074.38 163
20075.72 161
20077.06 160
20078.40 163
20079.73 183
20081.07 153
20082.41 178
20083.75 158
20085.09 181
20086.43 183
20087.77 184
20089.11 147
20090.45 187
20091.79 177
20093.13 172
20094.47 173
20095.81 159
20097.15 161
20098.48 160
20099.82 187
20101.16 155
20102.50 167
20103.84 164
20105.18 190
20106.52 150
20107.86 180
20109.20 167
20110.54 197
20111.88 175
20113.22 192
20114.56 164
20115.90 169
20117.24 167
20118.58 192
20119.93 168
20121.27 150
20122.61 194
20123.95 174
20125.29 182
20126.63 153
20127.97 187
20129.31 171
20130.65 183
20131.99 181
20133.33 158
20134.67 185
20136.01 181
20137.35 153
20138.69 165
