# Supplementary material for: MALDI-TOF MS typing enables the classification of brewing yeasts of the genus Saccharomyces to major beer styles
Source: PLoS One. 2017 Aug 9;12(8):e0181694. doi: 10.1371/journal.pone.0181694 (PMC5549903; doi:10.1371/journal.pone.0181694)
Supplement: S8 File — The directory includes 90 raw files and was zipped to “.zip”; the folder has three strains with 30 spectra per strain; S1 Text explains the raw files with an example and Table 1 represents the yeast strains used within the experiment. (ZIP) [file pone.0181694.s011.zip › 22-24/30283-8J4-Lag-Lag-Lag-YPG-18h-E-E_2016-09-21_3_0_D8_1.dat]

1999.90 1195
2000.32 1208
2000.75 1198
2001.17 1264
2001.59 1238
2002.01 1176
2002.43 1162
2002.86 1204
2003.28 1103
2003.70 1040
2004.12 994
2004.54 1018
2004.97 1030
2005.39 1002
2005.81 960
2006.23 969
2006.66 1062
2007.08 1094
2007.50 941
2007.92 962
2008.35 973
2008.77 1019
2009.19 1048
2009.61 1052
2010.04 980
2010.46 1010
2010.88 1073
2011.31 976
2011.73 947
2012.15 935
2012.57 950
2013.00 957
2013.42 931
2013.84 889
2014.27 900
2014.69 958
2015.11 924
2015.54 898
2015.96 926
2016.38 887
2016.81 948
2017.23 920
2017.65 954
2018.08 946
2018.50 934
2018.93 963
2019.35 961
2019.77 952
2020.20 1003
2020.62 965
2021.04 1005
2021.47 998
2021.89 975
2022.32 949
2022.74 917
2023.17 930
2023.59 974
2024.01 944
2024.44 994
2024.86 1033
2025.29 976
2025.71 997
2026.14 982
2026.56 908
2026.98 918
2027.41 876
2027.83 952
2028.26 940
2028.68 875
2029.11 919
2029.53 892
2029.96 928
2030.38 936
2030.81 919
2031.23 910
2031.66 916
2032.08 849
2032.51 885
2032.93 845
2033.36 925
2033.78 896
2034.21 931
2034.63 943
2035.06 928
2035.49 989
2035.91 914
2036.34 869
2036.76 873
2037.19 896
2037.61 943
2038.04 941
2038.47 908
2038.89 959
2039.32 948
2039.74 1015
2040.17 945
2040.59 953
2041.02 998
2041.45 938
2041.87 946
2042.30 889
2042.73 902
2043.15 973
2043.58 993
2044.00 1004
2044.43 963
2044.86 987
2045.28 1015
2045.71 1019
2046.14 988
2046.56 968
2046.99 1003
2047.42 1003
2047.84 955
2048.27 982
2048.70 1002
2049.12 945
2049.55 982
2049.98 1014
2050.40 990
2050.83 1018
2051.26 977
2051.69 1019
2052.11 977
2052.54 1013
2052.97 1017
2053.40 987
2053.82 1038
2054.25 979
2054.68 1021
2055.10 981
2055.53 1021
2055.96 1084
2056.39 1104
2056.82 1145
2057.24 1181
2057.67 1183
2058.10 1273
2058.53 1222
2058.95 1175
2059.38 1117
2059.81 1123
2060.24 1127
2060.67 1076
2061.09 1026
2061.52 1083
2061.95 1117
2062.38 1062
2062.81 1051
2063.24 1121
2063.66 1154
2064.09 1155
2064.52 1199
2064.95 1361
2065.38 1472
2065.81 1624
2066.24 1617
2066.66 1534
2067.09 1508
2067.52 1516
2067.95 1424
2068.38 1330
2068.81 1239
2069.24 1179
2069.67 1084
2070.10 1015
2070.52 1059
2070.95 1064
2071.38 1031
2071.81 1003
2072.24 1067
2072.67 949
2073.10 912
2073.53 952
2073.96 967
2074.39 972
2074.82 986
2075.25 967
2075.68 999
2076.11 998
2076.54 1033
2076.97 1017
2077.40 1039
2077.83 1004
2078.26 995
2078.69 1069
2079.12 1012
2079.55 1005
2079.98 983
2080.41 999
2080.84 1056
2081.27 993
2081.70 1042
2082.13 1064
2082.56 987
2082.99 944
2083.42 966
2083.85 956
2084.28 928
2084.71 992
2085.14 958
2085.57 958
2086.00 920
2086.43 922
2086.86 981
2087.29 990
2087.73 974
2088.16 945
2088.59 977
2089.02 987
2089.45 929
2089.88 934
2090.31 952
2090.74 953
2091.17 945
2091.61 918
2092.04 873
2092.47 933
2092.90 949
2093.33 945
2093.76 934
2094.19 938
2094.63 909
2095.06 962
2095.49 959
2095.92 924
2096.35 891
2096.78 855
2097.22 912
2097.65 958
2098.08 947
2098.51 941
2098.94 930
2099.38 925
2099.81 921
2100.24 909
2100.67 950
2101.11 937
2101.54 982
2101.97 1000
2102.40 965
2102.83 954
2103.27 890
2103.70 908
2104.13 919
2104.56 891
2105.00 913
2105.43 899
2105.86 904
2106.30 923
2106.73 893
2107.16 936
2107.59 953
2108.03 928
2108.46 894
2108.89 956
2109.33 925
2109.76 923
2110.19 903
2110.63 901
2111.06 936
2111.49 957
2111.93 913
2112.36 926
2112.79 919
2113.23 925
2113.66 920
2114.09 893
2114.53 949
2114.96 962
2115.40 944
2115.83 954
2116.26 909
2116.70 908
2117.13 872
2117.56 905
2118.00 881
2118.43 904
2118.87 882
2119.30 897
2119.73 857
2120.17 943
2120.60 970
2121.04 922
2121.47 897
2121.91 934
2122.34 931
2122.78 901
2123.21 911
2123.64 926
2124.08 899
2124.51 940
2124.95 955
2125.38 1016
2125.82 950
2126.25 925
2126.69 936
2127.12 1008
2127.56 986
2127.99 1033
2128.43 908
2128.86 978
2129.30 1013
2129.73 1010
2130.17 988
2130.60 1034
2131.04 1055
2131.47 1047
2131.91 994
2132.35 1018
2132.78 951
2133.22 913
2133.65 992
2134.09 964
2134.52 967
2134.96 983
2135.40 961
2135.83 972
2136.27 991
2136.70 941
2137.14 885
2137.57 889
2138.01 879
2138.45 939
2138.88 878
2139.32 825
2139.76 900
2140.19 900
2140.63 917
2141.06 924
2141.50 866
2141.94 918
2142.37 899
2142.81 924
2143.25 897
2143.68 932
2144.12 915
2144.56 933
2144.99 945
2145.43 966
2145.87 992
2146.30 957
2146.74 925
2147.18 944
2147.62 985
2148.05 980
2148.49 963
2148.93 958
2149.36 1020
2149.80 1057
2150.24 1011
2150.68 1130
2151.11 1108
2151.55 1070
2151.99 1015
2152.43 1014
2152.86 1038
2153.30 1038
2153.74 986
2154.18 931
2154.61 933
2155.05 967
2155.49 961
2155.93 990
2156.37 963
2156.80 900
2157.24 948
2157.68 940
2158.12 949
2158.56 961
2158.99 1013
2159.43 965
2159.87 964
2160.31 1010
2160.75 1060
2161.19 1007
2161.62 1029
2162.06 1034
2162.50 1009
2162.94 1080
2163.38 1107
2163.82 1135
2164.26 1175
2164.69 1240
2165.13 1333
2165.57 1328
2166.01 1336
2166.45 1449
2166.89 1378
2167.33 1334
2167.77 1297
2168.21 1191
2168.65 1311
2169.08 1214
2169.52 1212
2169.96 1183
2170.40 1140
2170.84 1126
2171.28 1186
2171.72 1192
2172.16 1277
2172.60 1292
2173.04 1282
2173.48 1257
2173.92 1297
2174.36 1252
2174.80 1308
2175.24 1389
2175.68 1337
2176.12 1305
2176.56 1353
2177.00 1398
2177.44 1313
2177.88 1271
2178.32 1284
2178.76 1179
2179.20 1169
2179.64 1106
2180.08 1150
2180.52 1111
2180.96 1041
2181.40 1005
2181.84 1031
2182.28 1014
2182.72 957
2183.16 947
2183.60 940
2184.04 1044
2184.48 1014
2184.93 996
2185.37 989
2185.81 1017
2186.25 1013
2186.69 1010
2187.13 1029
2187.57 1045
2188.01 1006
2188.45 1019
2188.89 1048
2189.34 1083
2189.78 1053
2190.22 1002
2190.66 1000
2191.10 974
2191.54 1019
2191.98 1037
2192.43 1087
2192.87 1031
2193.31 1048
2193.75 1091
2194.19 1147
2194.63 1147
2195.08 1154
2195.52 1190
2195.96 1145
2196.40 1101
2196.84 1060
2197.29 1112
2197.73 1104
2198.17 1049
2198.61 1031
2199.06 1030
2199.50 985
2199.94 1032
2200.38 990
2200.82 1010
2201.27 1048
2201.71 1047
2202.15 1082
2202.59 1072
2203.04 1055
2203.48 1031
2203.92 970
2204.37 1011
2204.81 1034
2205.25 1090
2205.69 1081
2206.14 1041
2206.58 1090
2207.02 1123
2207.47 1084
2207.91 1113
2208.35 1096
2208.80 1084
2209.24 1164
2209.68 1144
2210.13 1150
2210.57 1199
2211.01 1127
2211.46 1076
2211.90 1078
2212.34 1136
2212.79 1079
2213.23 1047
2213.67 1067
2214.12 1009
2214.56 1070
2215.01 1088
2215.45 1037
2215.89 1031
2216.34 1072
2216.78 1008
2217.23 981
2217.67 1014
2218.11 996
2218.56 981
2219.00 1006
2219.45 996
2219.89 1031
2220.34 984
2220.78 1002
2221.22 1052
2221.67 1066
2222.11 1008
2222.56 1030
2223.00 1044
2223.45 1020
2223.89 1079
2224.34 1063
2224.78 1045
2225.23 1022
2225.67 1094
2226.12 1080
2226.56 1050
2227.01 1058
2227.45 1061
2227.90 1028
2228.34 977
2228.79 995
2229.23 1071
2229.68 1024
2230.12 1071
2230.57 1083
2231.01 1065
2231.46 1007
2231.90 1078
2232.35 1089
2232.80 1088
2233.24 1040
2233.69 1092
2234.13 1031
2234.58 1055
2235.02 1044
2235.47 1058
2235.92 988
2236.36 963
2236.81 1031
2237.25 975
2237.70 972
2238.15 1000
2238.59 1009
2239.04 927
2239.49 932
2239.93 945
2240.38 991
2240.82 927
2241.27 888
2241.72 881
2242.16 948
2242.61 903
2243.06 890
2243.50 872
2243.95 890
2244.40 939
2244.84 979
2245.29 902
2245.74 906
2246.19 954
2246.63 971
2247.08 902
2247.53 903
2247.97 944
2248.42 955
2248.87 975
2249.32 911
2249.76 925
2250.21 933
2250.66 928
2251.10 986
2251.55 967
2252.00 932
2252.45 963
2252.89 966
2253.34 965
2253.79 925
2254.24 915
2254.69 895
2255.13 906
2255.58 936
2256.03 965
2256.48 949
2256.93 916
2257.37 954
2257.82 876
2258.27 929
2258.72 928
2259.17 887
2259.61 892
2260.06 896
2260.51 877
2260.96 980
2261.41 946
2261.86 928
2262.31 994
2262.75 1034
2263.20 1026
2263.65 1026
2264.10 977
2264.55 908
2265.00 958
2265.45 957
2265.90 931
2266.34 941
2266.79 1026
2267.24 1007
2267.69 959
2268.14 965
2268.59 1015
2269.04 1057
2269.49 1043
2269.94 1042
2270.39 1054
2270.84 1101
2271.29 1073
2271.74 1043
2272.18 1046
2272.63 1071
2273.08 1073
2273.53 1111
2273.98 1156
2274.43 1206
2274.88 1296
2275.33 1263
2275.78 1336
2276.23 1328
2276.68 1353
2277.13 1415
2277.58 1369
2278.03 1319
2278.48 1323
2278.93 1333
2279.38 1254
2279.83 1211
2280.28 1127
2280.73 1105
2281.19 996
2281.64 1084
2282.09 1065
2282.54 1066
2282.99 1016
2283.44 1032
2283.89 1001
2284.34 978
2284.79 1017
2285.24 957
2285.69 930
2286.14 930
2286.59 913
2287.04 985
2287.50 975
2287.95 961
2288.40 1030
2288.85 1084
2289.30 1089
2289.75 1164
2290.20 1285
2290.65 1207
2291.11 1276
2291.56 1255
2292.01 1281
2292.46 1267
2292.91 1251
2293.36 1221
2293.82 1209
2294.27 1209
2294.72 1144
2295.17 1121
2295.62 1089
2296.07 1035
2296.53 1051
2296.98 1059
2297.43 1034
2297.88 1041
2298.33 1020
2298.79 957
2299.24 1037
2299.69 1032
2300.14 1054
2300.60 978
2301.05 954
2301.50 970
2301.95 989
2302.41 980
2302.86 961
2303.31 980
2303.76 987
2304.22 999
2304.67 912
2305.12 934
2305.57 921
2306.03 935
2306.48 952
2306.93 952
2307.39 955
2307.84 1021
2308.29 1025
2308.75 994
2309.20 1010
2309.65 1012
2310.11 1054
2310.56 1097
2311.01 1029
2311.47 1066
2311.92 1063
2312.37 1086
2312.83 1115
2313.28 1077
2313.73 1028
2314.19 1046
2314.64 1049
2315.09 1049
2315.55 1033
2316.00 1028
2316.46 1053
2316.91 1025
2317.36 976
2317.82 918
2318.27 970
2318.73 1003
2319.18 1054
2319.63 1037
2320.09 1067
2320.54 1068
2321.00 1033
2321.45 1070
2321.91 1094
2322.36 1059
2322.82 1062
2323.27 1086
2323.72 1183
2324.18 1323
2324.63 1447
2325.09 1576
2325.54 1692
2326.00 1846
2326.45 1791
2326.91 1694
2327.36 1583
2327.82 1556
2328.27 1481
2328.73 1309
2329.18 1216
2329.64 1132
2330.09 1118
2330.55 1053
2331.00 1035
2331.46 1024
2331.92 1023
2332.37 977
2332.83 983
2333.28 1001
2333.74 962
2334.19 999
2334.65 992
2335.10 1048
2335.56 1044
2336.02 1012
2336.47 1041
2336.93 1019
2337.38 1015
2337.84 954
2338.30 951
2338.75 949
2339.21 935
2339.66 971
2340.12 923
2340.58 880
2341.03 921
2341.49 882
2341.95 906
2342.40 915
2342.86 972
2343.32 929
2343.77 873
2344.23 913
2344.68 954
2345.14 1003
2345.60 961
2346.06 997
2346.51 965
2346.97 984
2347.43 963
2347.88 999
2348.34 967
2348.80 988
2349.25 977
2349.71 933
2350.17 951
2350.63 956
2351.08 961
2351.54 967
2352.00 920
2352.46 944
2352.91 973
2353.37 960
2353.83 909
2354.29 978
2354.74 984
2355.20 951
2355.66 942
2356.12 968
2356.57 941
2357.03 951
2357.49 952
2357.95 972
2358.41 937
2358.86 906
2359.32 999
2359.78 954
2360.24 925
2360.70 955
2361.15 986
2361.61 976
2362.07 1047
2362.53 981
2362.99 900
2363.45 923
2363.91 1001
2364.36 1023
2364.82 971
2365.28 1018
2365.74 984
2366.20 1016
2366.66 1045
2367.12 1018
2367.57 1012
2368.03 1052
2368.49 1014
2368.95 986
2369.41 1011
2369.87 967
2370.33 958
2370.79 993
2371.25 947
2371.71 979
2372.17 980
2372.63 963
2373.09 1009
2373.54 1045
2374.00 1018
2374.46 1090
2374.92 1086
2375.38 1067
2375.84 1144
2376.30 1128
2376.76 1039
2377.22 1090
2377.68 1083
2378.14 1094
2378.60 1058
2379.06 996
2379.52 915
2379.98 937
2380.44 965
2380.90 917
2381.36 900
2381.82 1009
2382.28 972
2382.74 961
2383.20 974
2383.66 955
2384.12 977
2384.59 983
2385.05 1023
2385.51 982
2385.97 978
2386.43 1010
2386.89 947
2387.35 929
2387.81 958
2388.27 909
2388.73 907
2389.19 975
2389.65 942
2390.12 937
2390.58 937
2391.04 941
2391.50 1006
2391.96 978
2392.42 1003
2392.88 1040
2393.34 1007
2393.81 1006
2394.27 1003
2394.73 966
2395.19 1003
2395.65 966
2396.11 934
2396.57 930
2397.04 1011
2397.50 955
2397.96 884
2398.42 926
2398.88 973
2399.35 952
2399.81 911
2400.27 942
2400.73 900
2401.19 928
2401.66 912
2402.12 879
2402.58 885
2403.04 889
2403.51 944
2403.97 950
2404.43 952
2404.89 1005
2405.36 953
2405.82 949
2406.28 941
2406.74 914
2407.21 900
2407.67 922
2408.13 956
2408.59 926
2409.06 938
2409.52 890
2409.98 892
2410.45 902
2410.91 858
2411.37 899
2411.84 871
2412.30 852
2412.76 887
2413.23 884
2413.69 906
2414.15 885
2414.62 935
2415.08 948
2415.54 961
2416.01 969
2416.47 893
2416.93 929
2417.40 953
2417.86 951
2418.32 945
2418.79 938
2419.25 924
2419.72 962
2420.18 976
2420.64 947
2421.11 943
2421.57 980
2422.04 909
2422.50 931
2422.96 967
2423.43 1006
2423.89 923
2424.36 944
2424.82 933
2425.29 913
2425.75 923
2426.22 951
2426.68 911
2427.15 917
2427.61 984
2428.07 985
2428.54 938
2429.00 902
2429.47 951
2429.93 965
2430.40 959
2430.86 965
2431.33 914
2431.79 886
2432.26 932
2432.72 876
2433.19 896
2433.65 903
2434.12 902
2434.59 898
2435.05 970
2435.52 955
2435.98 954
2436.45 937
2436.91 959
2437.38 923
2437.84 948
2438.31 922
2438.78 888
2439.24 897
2439.71 919
2440.17 897
2440.64 893
2441.10 930
2441.57 932
2442.04 983
2442.50 959
2442.97 927
2443.44 1002
2443.90 1003
2444.37 952
2444.83 896
2445.30 877
2445.77 935
2446.23 993
2446.70 967
2447.17 947
2447.63 907
2448.10 920
2448.57 902
2449.03 970
2449.50 908
2449.97 940
2450.43 966
2450.90 953
2451.37 927
2451.83 940
2452.30 935
2452.77 911
2453.24 927
2453.70 943
2454.17 925
2454.64 939
2455.10 925
2455.57 905
2456.04 884
2456.51 897
2456.97 961
2457.44 938
2457.91 921
2458.38 859
2458.84 881
2459.31 955
2459.78 960
2460.25 953
2460.72 904
2461.18 920
2461.65 913
2462.12 918
2462.59 910
2463.06 891
2463.52 910
2463.99 942
2464.46 963
2464.93 932
2465.40 940
2465.86 903
2466.33 954
2466.80 885
2467.27 900
2467.74 873
2468.21 909
2468.68 943
2469.14 855
2469.61 878
2470.08 876
2470.55 866
2471.02 852
2471.49 874
2471.96 896
2472.43 858
2472.90 875
2473.36 945
2473.83 880
2474.30 875
2474.77 867
2475.24 857
2475.71 913
2476.18 979
2476.65 926
2477.12 846
2477.59 853
2478.06 852
2478.53 927
2479.00 952
2479.47 932
2479.94 935
2480.41 929
2480.87 892
2481.34 898
2481.81 882
2482.28 875
2482.75 899
2483.22 878
2483.69 839
2484.16 852
2484.63 909
2485.10 875
2485.57 952
2486.05 974
2486.52 939
2486.99 997
2487.46 1000
2487.93 1029
2488.40 966
2488.87 1011
2489.34 1017
2489.81 1002
2490.28 955
2490.75 903
2491.22 977
2491.69 967
2492.16 943
2492.63 973
2493.10 988
2493.58 930
2494.05 872
2494.52 920
2494.99 940
2495.46 972
2495.93 976
2496.40 954
2496.87 973
2497.34 928
2497.82 954
2498.29 960
2498.76 897
2499.23 887
2499.70 877
2500.17 888
2500.64 862
2501.12 890
2501.59 893
2502.06 911
2502.53 864
2503.00 885
2503.48 917
2503.95 920
2504.42 866
2504.89 926
2505.36 918
2505.84 905
2506.31 930
2506.78 911
2507.25 964
2507.72 969
2508.20 906
2508.67 862
2509.14 916
2509.61 1026
2510.09 1062
2510.56 1083
2511.03 1067
2511.50 1123
2511.98 1096
2512.45 1184
2512.92 1191
2513.40 1219
2513.87 1169
2514.34 1085
2514.81 1125
2515.29 1085
2515.76 1088
2516.23 1053
2516.71 1010
2517.18 1002
2517.65 1028
2518.13 970
2518.60 959
2519.07 980
2519.55 1029
2520.02 969
2520.49 1029
2520.97 1050
2521.44 1031
2521.91 1026
2522.39 1011
2522.86 981
2523.34 962
2523.81 983
2524.28 978
2524.76 953
2525.23 959
2525.70 948
2526.18 1019
2526.65 1017
2527.13 1004
2527.60 1045
2528.08 1052
2528.55 1100
2529.02 1072
2529.50 1085
2529.97 1055
2530.45 1026
2530.92 975
2531.40 1065
2531.87 1117
2532.34 1117
2532.82 1118
2533.29 1207
2533.77 1137
2534.24 1070
2534.72 1059
2535.19 1046
2535.67 1034
2536.14 1060
2536.62 1055
2537.09 1048
2537.57 1064
2538.04 1073
2538.52 1112
2538.99 1132
2539.47 1156
2539.94 1134
2540.42 1088
2540.90 1139
2541.37 1120
2541.85 1110
2542.32 1195
2542.80 1144
2543.27 1065
2543.75 1127
2544.22 1060
2544.70 1040
2545.18 1103
2545.65 1079
2546.13 1192
2546.60 1208
2547.08 1180
2547.56 1176
2548.03 1241
2548.51 1246
2548.98 1294
2549.46 1241
2549.94 1210
2550.41 1240
2550.89 1317
2551.37 1237
2551.84 1182
2552.32 1258
2552.80 1185
2553.27 1140
2553.75 1064
2554.23 1033
2554.70 1082
2555.18 1036
2555.66 1056
2556.13 1029
2556.61 1023
2557.09 1035
2557.56 1115
2558.04 1031
2558.52 1028
2558.99 1004
2559.47 991
2559.95 1001
2560.43 1018
2560.90 952
2561.38 963
2561.86 942
2562.33 1024
2562.81 987
2563.29 971
2563.77 969
2564.25 1002
2564.72 943
2565.20 907
2565.68 919
2566.16 897
2566.63 936
2567.11 968
2567.59 936
2568.07 940
2568.55 952
2569.02 977
2569.50 924
2569.98 930
2570.46 911
2570.94 924
2571.41 897
2571.89 940
2572.37 940
2572.85 1002
2573.33 928
2573.81 904
2574.28 919
2574.76 898
2575.24 974
2575.72 951
2576.20 934
2576.68 921
2577.16 942
2577.64 917
2578.11 942
2578.59 947
2579.07 963
2579.55 924
2580.03 895
2580.51 916
2580.99 904
2581.47 899
2581.95 907
2582.43 927
2582.91 903
2583.39 932
2583.86 907
2584.34 885
2584.82 842
2585.30 908
2585.78 892
2586.26 913
2586.74 944
2587.22 983
2587.70 987
2588.18 1011
2588.66 942
2589.14 910
2589.62 921
2590.10 976
2590.58 951
2591.06 958
2591.54 931
2592.02 980
2592.50 949
2592.98 922
2593.46 1013
2593.94 942
2594.42 979
2594.90 896
2595.38 861
2595.86 892
2596.35 918
2596.83 870
2597.31 882
2597.79 896
2598.27 889
2598.75 832
2599.23 886
2599.71 866
2600.19 848
2600.67 855
2601.15 887
2601.63 836
2602.12 887
2602.60 890
2603.08 862
2603.56 879
2604.04 867
2604.52 825
2605.00 898
2605.48 929
2605.97 908
2606.45 845
2606.93 936
2607.41 979
2607.89 937
2608.37 923
2608.86 896
2609.34 919
2609.82 923
2610.30 966
2610.78 923
2611.26 907
2611.75 913
2612.23 985
2612.71 973
2613.19 881
2613.68 908
2614.16 924
2614.64 963
2615.12 895
2615.60 852
2616.09 912
2616.57 927
2617.05 934
2617.53 904
2618.02 922
2618.50 980
2618.98 979
2619.46 929
2619.95 929
2620.43 894
2620.91 919
2621.40 885
2621.88 869
2622.36 865
2622.85 894
2623.33 933
2623.81 923
2624.29 870
2624.78 892
2625.26 904
2625.74 919
2626.23 917
2626.71 923
2627.19 897
2627.68 924
2628.16 947
2628.64 982
2629.13 996
2629.61 945
2630.10 953
2630.58 966
2631.06 1013
2631.55 1063
2632.03 1048
2632.51 1089
2633.00 1043
2633.48 1029
2633.97 1018
2634.45 985
2634.94 998
2635.42 989
2635.90 980
2636.39 939
2636.87 953
2637.36 921
2637.84 971
2638.33 966
2638.81 880
2639.29 914
2639.78 938
2640.26 907
2640.75 897
2641.23 887
2641.72 917
2642.20 882
2642.69 866
2643.17 838
2643.66 855
2644.14 915
2644.63 897
2645.11 900
2645.60 948
2646.08 982
2646.57 879
2647.05 886
2647.54 901
2648.02 891
2648.51 932
2648.99 960
2649.48 939
2649.97 930
2650.45 1006
2650.94 963
2651.42 957
2651.91 975
2652.39 927
2652.88 928
2653.37 1023
2653.85 1046
2654.34 986
2654.82 920
2655.31 938
2655.80 927
2656.28 960
2656.77 914
2657.25 932
2657.74 990
2658.23 954
2658.71 947
2659.20 904
2659.69 905
2660.17 886
2660.66 885
2661.14 913
2661.63 954
2662.12 919
2662.60 921
2663.09 941
2663.58 898
2664.06 898
2664.55 934
2665.04 929
2665.53 898
2666.01 950
2666.50 965
2666.99 981
2667.47 985
2667.96 914
2668.45 971
2668.94 919
2669.42 892
2669.91 922
2670.40 969
2670.88 962
2671.37 982
2671.86 1022
2672.35 1050
2672.83 1083
2673.32 1137
2673.81 1153
2674.30 1200
2674.79 1210
2675.27 1213
2675.76 1139
2676.25 1150
2676.74 1165
2677.23 1172
2677.71 1097
2678.20 1104
2678.69 1056
2679.18 1035
2679.67 962
2680.15 921
2680.64 957
2681.13 896
2681.62 877
2682.11 954
2682.60 934
2683.08 950
2683.57 903
2684.06 939
2684.55 918
2685.04 948
2685.53 925
2686.02 910
2686.51 835
2686.99 900
2687.48 926
2687.97 943
2688.46 943
2688.95 927
2689.44 958
2689.93 1001
2690.42 1011
2690.91 969
2691.40 963
2691.89 954
2692.38 926
2692.87 980
2693.35 972
2693.84 1002
2694.33 1031
2694.82 1062
2695.31 1028
2695.80 967
2696.29 935
2696.78 997
2697.27 969
2697.76 945
2698.25 944
2698.74 941
2699.23 939
2699.72 941
2700.21 917
2700.70 928
2701.19 919
2701.68 917
2702.17 971
2702.66 964
2703.15 977
2703.64 962
2704.13 972
2704.62 937
2705.12 945
2705.61 933
2706.10 905
2706.59 952
2707.08 1009
2707.57 934
2708.06 935
2708.55 931
2709.04 894
2709.53 935
2710.02 913
2710.51 927
2711.01 913
2711.50 916
2711.99 900
2712.48 944
2712.97 959
2713.46 915
2713.95 931
2714.44 930
2714.94 931
2715.43 940
2715.92 905
2716.41 898
2716.90 932
2717.39 905
2717.89 925
2718.38 931
2718.87 945
2719.36 909
2719.85 973
2720.34 957
2720.84 954
2721.33 1018
2721.82 1089
2722.31 1044
2722.80 1019
2723.30 1105
2723.79 1087
2724.28 1054
2724.77 989
2725.27 978
2725.76 947
2726.25 997
2726.74 932
2727.24 881
2727.73 924
2728.22 1005
2728.71 960
2729.21 924
2729.70 949
2730.19 976
2730.69 965
2731.18 919
2731.67 888
2732.16 990
2732.66 960
2733.15 937
2733.64 978
2734.14 968
2734.63 952
2735.12 1036
2735.62 995
2736.11 1044
2736.60 979
2737.10 1074
2737.59 1071
2738.08 1117
2738.58 1109
2739.07 1126
2739.56 1079
2740.06 1153
2740.55 1086
2741.05 1071
2741.54 1023
2742.03 1039
2742.53 1026
2743.02 972
2743.52 939
2744.01 992
2744.50 1038
2745.00 1031
2745.49 1052
2745.99 1016
2746.48 1080
2746.97 1112
2747.47 1076
2747.96 1108
2748.46 1113
2748.95 1113
2749.45 1136
2749.94 1121
2750.44 1092
2750.93 999
2751.43 1080
2751.92 1006
2752.42 960
2752.91 989
2753.41 1025
2753.90 996
2754.40 945
2754.89 953
2755.39 976
2755.88 945
2756.38 933
2756.87 982
2757.37 953
2757.86 1016
2758.36 1053
2758.85 997
2759.35 1006
2759.84 1019
2760.34 1031
2760.83 989
2761.33 923
2761.83 949
2762.32 955
2762.82 977
2763.31 983
2763.81 979
2764.30 991
2764.80 1017
2765.30 1023
2765.79 974
2766.29 986
2766.78 978
2767.28 988
2767.78 919
2768.27 928
2768.77 997
2769.27 950
2769.76 953
2770.26 977
2770.76 990
2771.25 946
2771.75 942
2772.24 939
2772.74 942
2773.24 925
2773.73 999
2774.23 1079
2774.73 1031
2775.23 1137
2775.72 1135
2776.22 1126
2776.72 1085
2777.21 1069
2777.71 1089
2778.21 1064
2778.70 1089
2779.20 1036
2779.70 1104
2780.20 1012
2780.69 980
2781.19 975
2781.69 953
2782.19 971
2782.68 979
2783.18 937
2783.68 955
2784.18 955
2784.67 938
2785.17 963
2785.67 957
2786.17 964
2786.67 1013
2787.16 994
2787.66 944
2788.16 949
2788.66 970
2789.16 936
2789.65 954
2790.15 927
2790.65 926
2791.15 913
2791.65 952
2792.15 936
2792.64 900
2793.14 956
2793.64 990
2794.14 964
2794.64 974
2795.14 977
2795.64 977
2796.13 967
2796.63 951
2797.13 987
2797.63 926
2798.13 936
2798.63 948
2799.13 923
2799.63 883
2800.13 943
2800.62 951
2801.12 899
2801.62 862
2802.12 913
2802.62 902
2803.12 868
2803.62 934
2804.12 962
2804.62 924
2805.12 928
2805.62 985
2806.12 960
2806.62 951
2807.12 960
2807.62 923
2808.12 998
2808.62 922
2809.12 992
2809.62 1008
2810.12 995
2810.62 1039
2811.12 978
2811.62 956
2812.12 958
2812.62 998
2813.12 1067
2813.62 1118
2814.12 1038
2814.62 978
2815.12 978
2815.62 1003
2816.12 956
2816.62 941
2817.12 969
2817.62 965
2818.12 937
2818.62 977
2819.12 1029
2819.63 998
2820.13 945
2820.63 912
2821.13 929
2821.63 977
2822.13 963
2822.63 960
2823.13 895
2823.63 933
2824.13 1001
2824.64 981
2825.14 942
2825.64 854
2826.14 909
2826.64 937
2827.14 906
2827.64 977
2828.15 952
2828.65 926
2829.15 933
2829.65 924
2830.15 899
2830.65 937
2831.16 912
2831.66 913
2832.16 930
2832.66 935
2833.16 970
2833.67 933
2834.17 934
2834.67 942
2835.17 942
2835.68 977
2836.18 970
2836.68 1010
2837.18 1015
2837.68 998
2838.19 931
2838.69 959
2839.19 915
2839.70 891
2840.20 909
2840.70 971
2841.20 997
2841.71 954
2842.21 954
2842.71 926
2843.21 939
2843.72 982
2844.22 959
2844.72 989
2845.23 987
2845.73 957
2846.23 974
2846.74 1045
2847.24 1057
2847.74 1068
2848.25 994
2848.75 1000
2849.25 1069
2849.76 1087
2850.26 1184
2850.76 1122
2851.27 1103
2851.77 1029
2852.28 968
2852.78 1000
2853.28 932
2853.79 959
2854.29 985
2854.79 975
2855.30 985
2855.80 909
2856.31 888
2856.81 925
2857.31 941
2857.82 1001
2858.32 943
2858.83 957
2859.33 900
2859.84 945
2860.34 980
2860.85 935
2861.35 963
2861.85 1013
2862.36 976
2862.86 919
2863.37 910
2863.87 941
2864.38 901
2864.88 908
2865.39 936
2865.89 947
2866.40 926
2866.90 969
2867.41 1020
2867.91 992
2868.42 1068
2868.92 1026
2869.43 1036
2869.93 1036
2870.44 1085
2870.94 1084
2871.45 1088
2871.96 1083
2872.46 1045
2872.97 1085
2873.47 1139
2873.98 1064
2874.48 1097
2874.99 1127
2875.49 1128
2876.00 1039
2876.51 1009
2877.01 1065
2877.52 1043
2878.02 1008
2878.53 994
2879.04 1015
2879.54 952
2880.05 983
2880.55 1016
2881.06 1010
2881.57 969
2882.07 1014
2882.58 971
2883.09 960
2883.59 985
2884.10 1030
2884.61 1097
2885.11 1152
2885.62 1160
2886.13 1190
2886.63 1297
2887.14 1392
2887.65 1384
2888.15 1400
2888.66 1372
2889.17 1269
2889.67 1282
2890.18 1362
2890.69 1444
2891.20 1291
2891.70 1275
2892.21 1301
2892.72 1294
2893.22 1319
2893.73 1257
2894.24 1333
2894.75 1326
2895.25 1441
2895.76 1545
2896.27 1573
2896.78 1537
2897.29 1592
2897.79 1523
2898.30 1507
2898.81 1503
2899.32 1421
2899.82 1345
2900.33 1341
2900.84 1329
2901.35 1222
2901.86 1156
2902.36 1083
2902.87 1139
2903.38 1181
2903.89 1138
2904.40 1066
2904.91 1086
2905.41 1026
2905.92 999
2906.43 1039
2906.94 1057
2907.45 1071
2907.96 1024
2908.47 988
2908.97 972
2909.48 960
2909.99 1018
2910.50 1008
2911.01 976
2911.52 1013
2912.03 1054
2912.54 1035
2913.05 976
2913.55 1041
2914.06 984
2914.57 1030
2915.08 1056
2915.59 1064
2916.10 1045
2916.61 1008
2917.12 967
2917.63 1084
2918.14 1075
2918.65 1126
2919.16 1085
2919.67 1112
2920.18 1099
2920.69 1068
2921.20 987
2921.71 975
2922.22 1003
2922.73 1018
2923.24 1012
2923.75 1039
2924.26 1014
2924.77 1015
2925.28 982
2925.79 1068
2926.30 1051
2926.81 1044
2927.32 1009
2927.83 1074
2928.34 1061
2928.85 1043
2929.36 1054
2929.87 1067
2930.38 1001
2930.89 992
2931.40 1059
2931.91 988
2932.42 977
2932.93 970
2933.45 984
2933.96 1027
2934.47 1021
2934.98 1023
2935.49 1052
2936.00 1070
2936.51 1040
2937.02 1028
2937.53 1039
2938.04 1133
2938.56 1091
2939.07 1084
2939.58 1054
2940.09 1064
2940.60 1082
2941.11 1086
2941.62 1062
2942.14 1023
2942.65 1030
2943.16 1072
2943.67 1024
2944.18 1025
2944.70 995
2945.21 1049
2945.72 1003
2946.23 989
2946.74 1015
2947.26 943
2947.77 980
2948.28 990
2948.79 937
2949.30 1003
2949.82 921
2950.33 957
2950.84 975
2951.35 992
2951.87 965
2952.38 971
2952.89 944
2953.40 929
2953.92 909
2954.43 946
2954.94 983
2955.45 978
2955.97 1050
2956.48 1029
2956.99 1003
2957.51 1074
2958.02 1084
2958.53 974
2959.04 1046
2959.56 1063
2960.07 1051
2960.58 1034
2961.10 1078
2961.61 1096
2962.12 1081
2962.64 1142
2963.15 1128
2963.66 1137
2964.18 1169
2964.69 1181
2965.21 1138
2965.72 1141
2966.23 1177
2966.75 1129
2967.26 1092
2967.77 1060
2968.29 1073
2968.80 1081
2969.32 1061
2969.83 1014
2970.34 1032
2970.86 1018
2971.37 988
2971.89 1048
2972.40 1050
2972.91 1068
2973.43 1109
2973.94 1120
2974.46 1163
2974.97 1162
2975.49 1151
2976.00 1180
2976.52 1110
2977.03 1253
2977.55 1183
2978.06 1151
2978.57 1162
2979.09 1157
2979.60 1214
2980.12 1234
2980.63 1225
2981.15 1224
2981.66 1307
2982.18 1414
2982.69 1316
2983.21 1304
2983.73 1321
2984.24 1346
2984.76 1382
2985.27 1438
2985.79 1431
2986.30 1431
2986.82 1408
2987.33 1382
2987.85 1382
2988.36 1391
2988.88 1437
2989.40 1520
2989.91 1542
2990.43 1651
2990.94 1600
2991.46 1559
2991.97 1573
2992.49 1609
2993.01 1675
2993.52 1575
2994.04 1660
2994.55 1572
2995.07 1599
2995.59 1659
2996.10 1775
2996.62 1719
2997.14 1811
2997.65 1841
2998.17 1883
2998.69 1828
2999.20 1819
2999.72 1858
3000.24 1930
3000.75 1998
3001.27 2042
3001.79 2230
3002.30 2451
3002.82 2842
3003.34 3337
3003.85 4005
3004.37 4679
3004.89 5292
3005.40 6018
3005.92 6284
3006.44 6155
3006.96 5909
3007.47 5456
3007.99 4992
3008.51 4296
3009.03 3631
3009.54 3072
3010.06 2695
3010.58 2454
3011.10 2106
3011.61 1978
3012.13 1841
3012.65 1792
3013.17 1727
3013.68 1640
3014.20 1654
3014.72 1688
3015.24 1587
3015.76 1613
3016.27 1617
3016.79 1514
3017.31 1510
3017.83 1470
3018.35 1481
3018.86 1385
3019.38 1347
3019.90 1386
3020.42 1394
3020.94 1376
3021.46 1391
3021.97 1394
3022.49 1438
3023.01 1479
3023.53 1520
3024.05 1601
3024.57 1552
3025.09 1604
3025.61 1611
3026.12 1539
3026.64 1491
3027.16 1434
3027.68 1485
3028.20 1408
3028.72 1433
3029.24 1404
3029.76 1366
3030.28 1317
3030.80 1380
3031.32 1377
3031.84 1322
3032.35 1319
3032.87 1296
3033.39 1281
3033.91 1303
3034.43 1302
3034.95 1233
3035.47 1291
3035.99 1242
3036.51 1286
3037.03 1221
3037.55 1266
3038.07 1275
3038.59 1203
3039.11 1147
3039.63 1205
3040.15 1243
3040.67 1189
3041.19 1183
3041.71 1181
3042.23 1170
3042.75 1227
3043.27 1237
3043.79 1255
3044.31 1323
3044.83 1250
3045.35 1269
3045.87 1272
3046.40 1238
3046.92 1154
3047.44 1290
3047.96 1231
3048.48 1168
3049.00 1130
3049.52 1141
3050.04 1190
3050.56 1199
3051.08 1136
3051.60 1173
3052.12 1182
3052.65 1181
3053.17 1137
3053.69 1184
3054.21 1189
3054.73 1183
3055.25 1164
3055.77 1210
3056.30 1181
3056.82 1217
3057.34 1223
3057.86 1272
3058.38 1254
3058.90 1260
3059.42 1276
3059.95 1280
3060.47 1233
3060.99 1242
3061.51 1233
3062.03 1316
3062.56 1307
3063.08 1298
3063.60 1313
3064.12 1360
3064.64 1397
3065.17 1378
3065.69 1385
3066.21 1428
3066.73 1485
3067.26 1446
3067.78 1439
3068.30 1333
3068.82 1370
3069.35 1403
3069.87 1383
3070.39 1452
3070.91 1485
3071.44 1472
3071.96 1461
3072.48 1419
3073.01 1410
3073.53 1368
3074.05 1351
3074.57 1414
3075.10 1410
3075.62 1434
3076.14 1405
3076.67 1464
3077.19 1556
3077.71 1651
3078.24 1666
3078.76 1702
3079.28 1712
3079.81 1743
3080.33 1828
3080.85 1893
3081.38 1976
3081.90 2013
3082.42 2063
3082.95 2132
3083.47 2155
3084.00 2021
3084.52 1911
3085.04 1961
3085.57 1907
3086.09 1977
3086.62 2014
3087.14 2075
3087.66 2238
3088.19 2301
3088.71 2506
3089.24 2946
3089.76 3369
3090.29 3581
3090.81 3704
3091.33 3735
3091.86 3555
3092.38 3464
3092.91 3205
3093.43 2991
3093.96 2760
3094.48 2681
3095.01 2545
3095.53 2465
3096.06 2406
3096.58 2282
3097.11 2305
3097.63 2311
3098.16 2298
3098.68 2408
3099.21 2463
3099.73 2558
3100.26 2877
3100.78 3494
3101.31 4258
3101.83 5105
3102.36 6200
3102.88 7103
3103.41 7920
3103.93 8169
3104.46 8333
3104.99 8111
3105.51 7391
3106.04 6419
3106.56 5501
3107.09 4660
3107.61 3979
3108.14 3380
3108.67 2893
3109.19 2630
3109.72 2404
3110.24 2261
3110.77 2217
3111.30 2196
3111.82 2110
3112.35 2092
3112.87 2119
3113.40 2079
3113.93 1968
3114.45 1890
3114.98 1847
3115.51 1720
3116.03 1684
3116.56 1697
3117.09 1707
3117.61 1669
3118.14 1599
3118.67 1608
3119.19 1670
3119.72 1728
3120.25 1750
3120.77 1693
3121.30 1753
3121.83 1875
3122.35 1906
3122.88 1870
3123.41 1864
3123.94 1843
3124.46 1762
3124.99 1714
3125.52 1666
3126.05 1609
3126.57 1547
3127.10 1505
3127.63 1442
3128.16 1367
3128.68 1331
3129.21 1360
3129.74 1447
3130.27 1369
3130.79 1324
3131.32 1336
3131.85 1376
3132.38 1364
3132.91 1359
3133.43 1416
3133.96 1378
3134.49 1352
3135.02 1321
3135.55 1295
3136.07 1278
3136.60 1250
3137.13 1316
3137.66 1266
3138.19 1239
3138.72 1200
3139.24 1234
3139.77 1246
3140.30 1279
3140.83 1217
3141.36 1178
3141.89 1230
3142.42 1252
3142.95 1253
3143.47 1294
3144.00 1293
3144.53 1247
3145.06 1248
3145.59 1193
3146.12 1230
3146.65 1200
3147.18 1265
3147.71 1289
3148.24 1272
3148.76 1313
3149.29 1296
3149.82 1244
3150.35 1315
3150.88 1332
3151.41 1304
3151.94 1272
3152.47 1284
3153.00 1227
3153.53 1290
3154.06 1348
3154.59 1330
3155.12 1299
3155.65 1335
3156.18 1282
3156.71 1356
3157.24 1335
3157.77 1328
3158.30 1320
3158.83 1368
3159.36 1395
3159.89 1369
3160.42 1348
3160.95 1348
3161.48 1319
3162.01 1305
3162.54 1276
3163.07 1321
3163.60 1322
3164.13 1360
3164.66 1415
3165.20 1289
3165.73 1240
3166.26 1275
3166.79 1225
3167.32 1151
3167.85 1186
3168.38 1160
3168.91 1155
3169.44 1176
3169.97 1136
3170.50 1218
3171.04 1236
3171.57 1231
3172.10 1309
3172.63 1358
3173.16 1338
3173.69 1406
3174.22 1389
3174.75 1447
3175.29 1499
3175.82 1471
3176.35 1395
3176.88 1399
3177.41 1388
3177.94 1327
3178.48 1327
3179.01 1353
3179.54 1295
3180.07 1169
3180.60 1202
3181.14 1207
3181.67 1173
3182.20 1165
3182.73 1163
3183.26 1192
3183.80 1217
3184.33 1191
3184.86 1180
3185.39 1167
3185.93 1220
3186.46 1197
3186.99 1194
3187.52 1190
3188.06 1218
3188.59 1187
3189.12 1162
3189.65 1177
3190.19 1161
3190.72 1250
3191.25 1283
3191.79 1210
3192.32 1218
3192.85 1265
3193.38 1248
3193.92 1173
3194.45 1149
3194.98 1208
3195.52 1207
3196.05 1220
3196.58 1213
3197.12 1242
3197.65 1258
3198.18 1279
3198.72 1263
3199.25 1236
3199.78 1253
3200.32 1179
3200.85 1187
3201.39 1282
3201.92 1278
3202.45 1274
3202.99 1243
3203.52 1311
3204.05 1246
3204.59 1223
3205.12 1334
3205.66 1415
3206.19 1439
3206.72 1440
3207.26 1515
3207.79 1576
3208.33 1655
3208.86 1688
3209.40 1720
3209.93 1744
3210.47 1763
3211.00 1848
3211.53 1775
3212.07 1744
3212.60 1806
3213.14 1758
3213.67 1732
3214.21 1570
3214.74 1597
3215.28 1603
3215.81 1503
3216.35 1437
3216.88 1406
3217.42 1353
3217.95 1314
3218.49 1352
3219.02 1367
3219.56 1276
3220.09 1275
3220.63 1321
3221.16 1363
3221.70 1376
3222.23 1386
3222.77 1400
3223.31 1433
3223.84 1529
3224.38 1599
3224.91 1544
3225.45 1517
3225.98 1617
3226.52 1653
3227.06 1586
3227.59 1626
3228.13 1541
3228.66 1580
3229.20 1560
3229.74 1466
3230.27 1476
3230.81 1537
3231.34 1569
3231.88 1581
3232.42 1497
3232.95 1552
3233.49 1665
3234.03 1684
3234.56 1740
3235.10 1749
3235.64 1769
3236.17 1842
3236.71 1910
3237.25 1925
3237.78 1969
3238.32 1905
3238.86 1983
3239.39 2025
3239.93 2026
3240.47 1910
3241.00 1782
3241.54 1742
3242.08 1949
3242.61 1886
3243.15 1988
3243.69 2013
3244.23 2120
3244.76 2172
3245.30 2050
3245.84 2090
3246.38 2209
3246.91 2202
3247.45 2272
3247.99 2325
3248.53 2433
3249.06 2418
3249.60 2520
3250.14 2735
3250.68 3222
3251.21 3772
3251.75 4302
3252.29 5192
3252.83 5903
3253.37 6291
3253.90 6603
3254.44 6447
3254.98 6217
3255.52 5825
3256.06 5175
3256.60 4564
3257.13 4089
3257.67 3653
3258.21 3374
3258.75 3168
3259.29 3099
3259.83 3033
3260.36 3102
3260.90 3329
3261.44 3505
3261.98 3672
3262.52 4017
3263.06 4232
3263.60 4441
3264.14 4537
3264.68 4673
3265.21 4809
3265.75 4960
3266.29 5201
3266.83 5405
3267.37 5467
3267.91 5440
3268.45 5325
3268.99 5022
3269.53 4504
3270.07 4090
3270.61 3783
3271.15 3398
3271.69 3188
3272.23 2920
3272.76 2887
3273.30 2699
3273.84 2625
3274.38 2559
3274.92 2504
3275.46 2445
3276.00 2400
3276.54 2355
3277.08 2329
3277.62 2356
3278.16 2325
3278.70 2268
3279.24 2196
3279.78 2235
3280.32 2236
3280.86 2189
3281.41 2211
3281.95 2123
3282.49 2282
3283.03 2194
3283.57 2123
3284.11 2183
3284.65 2213
3285.19 2287
3285.73 2291
3286.27 2297
3286.81 2317
3287.35 2342
3287.89 2318
3288.43 2437
3288.97 2417
3289.52 2457
3290.06 2453
3290.60 2508
3291.14 2625
3291.68 2755
3292.22 2755
3292.76 2868
3293.30 3101
3293.85 3144
3294.39 3311
3294.93 3479
3295.47 3644
3296.01 3873
3296.55 3910
3297.09 3867
3297.64 3906
3298.18 3788
3298.72 3624
3299.26 3369
3299.80 3100
3300.34 2980
3300.89 2838
3301.43 2710
3301.97 2577
3302.51 2547
3303.06 2494
3303.60 2518
3304.14 2456
3304.68 2568
3305.22 2555
3305.77 2607
3306.31 2516
3306.85 2544
3307.39 2569
3307.94 2652
3308.48 2774
3309.02 2851
3309.56 2872
3310.11 2976
3310.65 3036
3311.19 3096
3311.74 3076
3312.28 2923
3312.82 2978
3313.36 3006
3313.91 3009
3314.45 2992
3314.99 3105
3315.54 3250
3316.08 3371
3316.62 3662
3317.17 3893
3317.71 4156
3318.25 4323
3318.80 4539
3319.34 4890
3319.88 5013
3320.43 5058
3320.97 5048
3321.51 4871
3322.06 4689
3322.60 4450
3323.14 4142
3323.69 3973
3324.23 3932
3324.78 3607
3325.32 3388
3325.86 3272
3326.41 3347
3326.95 3391
3327.50 3278
3328.04 3173
3328.59 3223
3329.13 3297
3329.67 3293
3330.22 3424
3330.76 3656
3331.31 4412
3331.85 5444
3332.40 6847
3332.94 8845
3333.49 11594
3334.03 14781
3334.57 17480
3335.12 20090
3335.66 22359
3336.21 23771
3336.75 24440
3337.30 23922
3337.84 22465
3338.39 20737
3338.93 18214
3339.48 15830
3340.02 13606
3340.57 11250
3341.11 9286
3341.66 7678
3342.20 6227
3342.75 5306
3343.30 4539
3343.84 3887
3344.39 3506
3344.93 3249
3345.48 3006
3346.02 2934
3346.57 2826
3347.11 2721
3347.66 2630
3348.21 2582
3348.75 2484
3349.30 2512
3349.84 2532
3350.39 2448
3350.94 2530
3351.48 2492
3352.03 2434
3352.57 2412
3353.12 2388
3353.67 2399
3354.21 2289
3354.76 2315
3355.31 2332
3355.85 2221
3356.40 2242
3356.95 2148
3357.49 2154
3358.04 2105
3358.59 2087
3359.13 2089
3359.68 2111
3360.23 2193
3360.77 2241
3361.32 2201
3361.87 2203
3362.41 2315
3362.96 2328
3363.51 2324
3364.05 2390
3364.60 2386
3365.15 2336
3365.70 2293
3366.24 2291
3366.79 2184
3367.34 2167
3367.89 2155
3368.43 2133
3368.98 2162
3369.53 2155
3370.08 2165
3370.62 2303
3371.17 2404
3371.72 2586
3372.27 2789
3372.81 2998
3373.36 3289
3373.91 3379
3374.46 3461
3375.01 3548
3375.55 3329
3376.10 3242
3376.65 3102
3377.20 2997
3377.75 2779
3378.30 2433
3378.84 2293
3379.39 2130
3379.94 2088
3380.49 2012
3381.04 1930
3381.59 1953
3382.13 1915
3382.68 1827
3383.23 1761
3383.78 1852
3384.33 1723
3384.88 1726
3385.43 1713
3385.98 1631
3386.52 1635
3387.07 1697
3387.62 1632
3388.17 1588
3388.72 1627
3389.27 1647
3389.82 1636
3390.37 1622
3390.92 1620
3391.47 1575
3392.02 1545
3392.57 1590
3393.12 1598
3393.66 1553
3394.21 1595
3394.76 1686
3395.31 1679
3395.86 1686
3396.41 1696
3396.96 1631
3397.51 1676
3398.06 1628
3398.61 1582
3399.16 1616
3399.71 1663
3400.26 1645
3400.81 1631
3401.36 1668
3401.91 1670
3402.46 1571
3403.01 1592
3403.56 1578
3404.11 1574
3404.66 1583
3405.21 1554
3405.77 1566
3406.32 1481
3406.87 1470
3407.42 1543
3407.97 1561
3408.52 1514
3409.07 1599
3409.62 1612
3410.17 1766
3410.72 1800
3411.27 1872
3411.82 1886
3412.37 1859
3412.93 1789
3413.48 1855
3414.03 1854
3414.58 1759
3415.13 1811
3415.68 1807
3416.23 1849
3416.78 1736
3417.34 1794
3417.89 1798
3418.44 1776
3418.99 1738
3419.54 1799
3420.09 1758
3420.65 1707
3421.20 1678
3421.75 1635
3422.30 1633
3422.85 1677
3423.40 1723
3423.96 1669
3424.51 1729
3425.06 1746
3425.61 1835
3426.17 1677
3426.72 1694
3427.27 1638
3427.82 1552
3428.37 1556
3428.93 1473
3429.48 1490
3430.03 1399
3430.58 1368
3431.14 1479
3431.69 1416
3432.24 1386
3432.79 1372
3433.35 1404
3433.90 1458
3434.45 1421
3435.01 1385
3435.56 1424
3436.11 1467
3436.66 1501
3437.22 1432
3437.77 1481
3438.32 1536
3438.88 1455
3439.43 1500
3439.98 1619
3440.54 1576
3441.09 1504
3441.64 1604
3442.20 1625
3442.75 1709
3443.30 1610
3443.86 1594
3444.41 1565
3444.96 1459
3445.52 1462
3446.07 1483
3446.63 1466
3447.18 1476
3447.73 1399
3448.29 1421
3448.84 1407
3449.40 1395
3449.95 1373
3450.50 1330
3451.06 1409
3451.61 1378
3452.17 1376
3452.72 1378
3453.27 1361
3453.83 1377
3454.38 1303
3454.94 1317
3455.49 1315
3456.05 1351
3456.60 1355
3457.16 1310
3457.71 1310
3458.27 1265
3458.82 1303
3459.38 1362
3459.93 1314
3460.49 1348
3461.04 1405
3461.60 1433
3462.15 1387
3462.71 1399
3463.26 1473
3463.82 1528
3464.37 1522
3464.93 1513
3465.48 1560
3466.04 1575
3466.59 1573
3467.15 1568
3467.70 1527
3468.26 1587
3468.81 1683
3469.37 1699
3469.93 1772
3470.48 1779
3471.04 1855
3471.59 1906
3472.15 1923
3472.70 1963
3473.26 1945
3473.82 1965
3474.37 1943
3474.93 1826
3475.48 1752
3476.04 1784
3476.60 1835
3477.15 1824
3477.71 1824
3478.27 1755
3478.82 1809
3479.38 1954
3479.93 1992
3480.49 2097
3481.05 2125
3481.60 2169
3482.16 2263
3482.72 2229
3483.27 2326
3483.83 2397
3484.39 2341
3484.95 2366
3485.50 2464
3486.06 2590
3486.62 2517
3487.17 2528
3487.73 2703
3488.29 2935
3488.84 3187
3489.40 3745
3489.96 4529
3490.52 5549
3491.07 6858
3491.63 8217
3492.19 9306
3492.75 10123
3493.30 10111
3493.86 9816
3494.42 9106
3494.98 8265
3495.53 7113
3496.09 6152
3496.65 5006
3497.21 4252
3497.77 3715
3498.32 3335
3498.88 3099
3499.44 2992
3500.00 3020
3500.56 2988
3501.11 3116
3501.67 3362
3502.23 3719
3502.79 4069
3503.35 4709
3503.91 5158
3504.46 5577
3505.02 5839
3505.58 6089
3506.14 6127
3506.70 5959
3507.26 5652
3507.81 5346
3508.37 4907
3508.93 4405
3509.49 4091
3510.05 3631
3510.61 3338
3511.17 3064
3511.73 2987
3512.29 2712
3512.85 2587
3513.40 2397
3513.96 2235
3514.52 2076
3515.08 2071
3515.64 1877
3516.20 1834
3516.76 1810
3517.32 1766
3517.88 1761
3518.44 1680
3519.00 1737
3519.56 1754
3520.12 1684
3520.68 1612
3521.24 1684
3521.80 1684
3522.36 1705
3522.92 1788
3523.48 1786
3524.04 1811
3524.60 1697
3525.16 1842
3525.72 1912
3526.28 1861
3526.84 1790
3527.40 1704
3527.96 1771
3528.52 1823
3529.08 1801
3529.64 1767
3530.20 1819
3530.76 1792
3531.32 1815
3531.88 1909
3532.44 1855
3533.00 1792
3533.56 1748
3534.12 1813
3534.68 1840
3535.25 1856
3535.81 1843
3536.37 1797
3536.93 1840
3537.49 1811
3538.05 1683
3538.61 1735
3539.17 1686
3539.73 1724
3540.30 1673
3540.86 1648
3541.42 1631
3541.98 1714
3542.54 1736
3543.10 1721
3543.66 1744
3544.23 1739
3544.79 1720
3545.35 1751
3545.91 1667
3546.47 1671
3547.03 1698
3547.60 1595
3548.16 1550
3548.72 1583
3549.28 1553
3549.84 1483
3550.41 1509
3550.97 1454
3551.53 1438
3552.09 1398
3552.65 1300
3553.22 1341
3553.78 1256
3554.34 1300
3554.90 1278
3555.47 1286
3556.03 1377
3556.59 1311
3557.15 1332
3557.72 1433
3558.28 1443
3558.84 1404
3559.41 1395
3559.97 1445
3560.53 1457
3561.09 1412
3561.66 1462
3562.22 1474
3562.78 1426
3563.35 1452
3563.91 1496
3564.47 1471
3565.04 1469
3565.60 1504
3566.16 1498
3566.73 1520
3567.29 1456
3567.85 1498
3568.42 1461
3568.98 1402
3569.54 1384
3570.11 1390
3570.67 1405
3571.23 1445
3571.80 1367
3572.36 1439
3572.93 1568
3573.49 1740
3574.05 1714
3574.62 1975
3575.18 2248
3575.75 2482
3576.31 2799
3576.87 2998
3577.44 3133
3578.00 3153
3578.57 3213
3579.13 3087
3579.70 2956
3580.26 2826
3580.82 2611
3581.39 2369
3581.95 2218
3582.52 2039
3583.08 1812
3583.65 1724
3584.21 1663
3584.78 1565
3585.34 1479
3585.91 1375
3586.47 1363
3587.04 1306
3587.60 1216
3588.17 1212
3588.73 1257
3589.30 1184
3589.86 1155
3590.43 1220
3590.99 1197
3591.56 1203
3592.12 1186
3592.69 1179
3593.25 1173
3593.82 1163
3594.39 1135
3594.95 1149
3595.52 1159
3596.08 1110
3596.65 1159
3597.21 1145
3597.78 1155
3598.35 1136
3598.91 1099
3599.48 1135
3600.04 1176
3600.61 1229
3601.18 1248
3601.74 1199
3602.31 1179
3602.87 1217
3603.44 1229
3604.01 1236
3604.57 1204
3605.14 1285
3605.71 1333
3606.27 1243
3606.84 1281
3607.41 1285
3607.97 1277
3608.54 1252
3609.11 1252
3609.67 1229
3610.24 1234
3610.81 1187
3611.37 1179
3611.94 1195
3612.51 1200
3613.07 1151
3613.64 1144
3614.21 1250
3614.78 1242
3615.34 1222
3615.91 1218
3616.48 1263
3617.04 1267
3617.61 1247
3618.18 1270
3618.75 1318
3619.31 1261
3619.88 1255
3620.45 1287
3621.02 1312
3621.58 1254
3622.15 1245
3622.72 1217
3623.29 1232
3623.86 1164
3624.42 1143
3624.99 1197
3625.56 1105
3626.13 1118
3626.70 1092
3627.26 1132
3627.83 1135
3628.40 1119
3628.97 1101
3629.54 1229
3630.11 1259
3630.67 1370
3631.24 1408
3631.81 1393
3632.38 1514
3632.95 1540
3633.52 1557
3634.08 1586
3634.65 1552
3635.22 1524
3635.79 1461
3636.36 1491
3636.93 1445
3637.50 1370
3638.07 1241
3638.64 1247
3639.20 1218
3639.77 1276
3640.34 1222
3640.91 1238
3641.48 1165
3642.05 1223
3642.62 1176
3643.19 1216
3643.76 1231
3644.33 1191
3644.90 1173
3645.47 1186
3646.04 1162
3646.61 1196
3647.18 1188
3647.75 1270
3648.32 1179
3648.89 1250
3649.46 1355
3650.03 1305
3650.60 1361
3651.17 1464
3651.74 1531
3652.31 1633
3652.88 1716
3653.45 1841
3654.02 1784
3654.59 1690
3655.16 1672
3655.73 1738
3656.30 1636
3656.87 1587
3657.44 1571
3658.01 1614
3658.58 1614
3659.15 1680
3659.72 1654
3660.29 1545
3660.86 1594
3661.43 1594
3662.00 1552
3662.58 1566
3663.15 1547
3663.72 1609
3664.29 1736
3664.86 1801
3665.43 1965
3666.00 2126
3666.57 2437
3667.14 2463
3667.72 2313
3668.29 2318
3668.86 2152
3669.43 1925
3670.00 1786
3670.57 1644
3671.14 1540
3671.72 1535
3672.29 1407
3672.86 1385
3673.43 1297
3674.00 1311
3674.57 1380
3675.15 1353
3675.72 1362
3676.29 1305
3676.86 1315
3677.43 1293
3678.01 1378
3678.58 1323
3679.15 1351
3679.72 1292
3680.30 1281
3680.87 1300
3681.44 1241
3682.01 1140
3682.58 1236
3683.16 1178
3683.73 1089
3684.30 1099
3684.88 1108
3685.45 1102
3686.02 1110
3686.59 1081
3687.17 1148
3687.74 1150
3688.31 1143
3688.88 1185
3689.46 1187
3690.03 1220
3690.60 1223
3691.18 1221
3691.75 1227
3692.32 1223
3692.90 1238
3693.47 1179
3694.04 1191
3694.62 1153
3695.19 1114
3695.76 1089
3696.34 1109
3696.91 1056
3697.48 1159
3698.06 1108
3698.63 1050
3699.21 1155
3699.78 1135
3700.35 1051
3700.93 1105
3701.50 1110
3702.08 1173
3702.65 1271
3703.22 1341
3703.80 1337
3704.37 1368
3704.95 1322
3705.52 1366
3706.09 1399
3706.67 1397
3707.24 1400
3707.82 1344
3708.39 1321
3708.97 1299
3709.54 1288
3710.12 1240
3710.69 1253
3711.26 1218
3711.84 1158
3712.41 1119
3712.99 1103
3713.56 1146
3714.14 1107
3714.71 1054
3715.29 1061
3715.86 1132
3716.44 1189
3717.01 1068
3717.59 1063
3718.16 1064
3718.74 1065
3719.32 1050
3719.89 1085
3720.47 1017
3721.04 1044
3721.62 1030
3722.19 985
3722.77 1080
3723.34 1031
3723.92 1019
3724.49 1052
3725.07 1054
3725.65 987
3726.22 1028
3726.80 1019
3727.37 1088
3727.95 1113
3728.53 1097
3729.10 1038
3729.68 1049
3730.25 1097
3730.83 1023
3731.41 1075
3731.98 1093
3732.56 1148
3733.14 1247
3733.71 1197
3734.29 1186
3734.87 1174
3735.44 1195
3736.02 1130
3736.60 1124
3737.17 1141
3737.75 1183
3738.33 1126
3738.90 1070
3739.48 1094
3740.06 1155
3740.63 1115
3741.21 1083
3741.79 1114
3742.36 1056
3742.94 1081
3743.52 1135
3744.10 1135
3744.67 1075
3745.25 1030
3745.83 1113
3746.40 1123
3746.98 1078
3747.56 1009
3748.14 1084
3748.71 1122
3749.29 1092
3749.87 1110
3750.45 1149
3751.03 1070
3751.60 1013
3752.18 1038
3752.76 1063
3753.34 1020
3753.92 1062
3754.49 1110
3755.07 1112
3755.65 1082
3756.23 1106
3756.81 1029
3757.38 1091
3757.96 1110
3758.54 1168
3759.12 1164
3759.70 1174
3760.28 1207
3760.85 1177
3761.43 1141
3762.01 1153
3762.59 1183
3763.17 1170
3763.75 1180
3764.33 1142
3764.91 1136
3765.48 1130
3766.06 1153
3766.64 1179
3767.22 1163
3767.80 1129
3768.38 1154
3768.96 1139
3769.54 1164
3770.12 1119
3770.70 1145
3771.28 1210
3771.85 1230
3772.43 1228
3773.01 1205
3773.59 1230
3774.17 1232
3774.75 1237
3775.33 1228
3775.91 1203
3776.49 1157
3777.07 1183
3777.65 1229
3778.23 1243
3778.81 1220
3779.39 1203
3779.97 1251
3780.55 1307
3781.13 1274
3781.71 1213
3782.29 1251
3782.87 1238
3783.45 1231
3784.03 1201
3784.61 1219
3785.19 1193
3785.77 1255
3786.35 1207
3786.93 1274
3787.51 1221
3788.10 1197
3788.68 1329
3789.26 1275
3789.84 1238
3790.42 1251
3791.00 1289
3791.58 1340
3792.16 1345
3792.74 1345
3793.32 1429
3793.90 1366
3794.48 1325
3795.07 1346
3795.65 1430
3796.23 1468
3796.81 1488
3797.39 1495
3797.97 1498
3798.55 1468
3799.14 1470
3799.72 1539
3800.30 1627
3800.88 1764
3801.46 1857
3802.04 1861
3802.62 1907
3803.21 1936
3803.79 1954
3804.37 1896
3804.95 1830
3805.53 1919
3806.12 1845
3806.70 1850
3807.28 2034
3807.86 2120
3808.44 2277
3809.03 2366
3809.61 2429
3810.19 2428
3810.77 2385
3811.36 2258
3811.94 2295
3812.52 2288
3813.10 2372
3813.69 2335
3814.27 2331
3814.85 2418
3815.43 2626
3816.02 2582
3816.60 2641
3817.18 2468
3817.77 2354
3818.35 2213
3818.93 2156
3819.51 2001
3820.10 1903
3820.68 1831
3821.26 1816
3821.85 1908
3822.43 1926
3823.01 1915
3823.60 1900
3824.18 1953
3824.76 1900
3825.35 1803
3825.93 1701
3826.51 1638
3827.10 1571
3827.68 1495
3828.27 1438
3828.85 1497
3829.43 1488
3830.02 1426
3830.60 1381
3831.18 1391
3831.77 1397
3832.35 1347
3832.94 1374
3833.52 1390
3834.10 1399
3834.69 1380
3835.27 1379
3835.86 1391
3836.44 1386
3837.03 1338
3837.61 1284
3838.19 1298
3838.78 1258
3839.36 1211
3839.95 1248
3840.53 1319
3841.12 1253
3841.70 1298
3842.29 1326
3842.87 1242
3843.46 1266
3844.04 1218
3844.63 1196
3845.21 1264
3845.80 1143
3846.38 1226
3846.97 1201
3847.55 1248
3848.14 1319
3848.72 1264
3849.31 1299
3849.89 1281
3850.48 1218
3851.06 1197
3851.65 1236
3852.23 1242
3852.82 1197
3853.41 1150
3853.99 1221
3854.58 1136
3855.16 1176
3855.75 1199
3856.33 1183
3856.92 1168
3857.51 1140
3858.09 1084
3858.68 1129
3859.26 1075
3859.85 1108
3860.44 1131
3861.02 1112
3861.61 1132
3862.20 1141
3862.78 1141
3863.37 1094
3863.95 1090
3864.54 1127
3865.13 1120
3865.71 1190
3866.30 1168
3866.89 1083
3867.47 1082
3868.06 1119
3868.65 1089
3869.23 1066
3869.82 1111
3870.41 1079
3870.99 1045
3871.58 1116
3872.17 1106
3872.76 1071
3873.34 1080
3873.93 1152
3874.52 1097
3875.10 1110
3875.69 1080
3876.28 1063
3876.87 1071
3877.45 1108
3878.04 1060
3878.63 973
3879.22 1028
3879.80 1084
3880.39 1061
3880.98 1048
3881.57 1093
3882.15 1017
3882.74 997
3883.33 1000
3883.92 948
3884.51 953
3885.09 969
3885.68 982
3886.27 1015
3886.86 986
3887.45 1034
3888.04 1061
3888.62 1052
3889.21 1066
3889.80 1073
3890.39 1092
3890.98 1112
3891.57 1152
3892.15 1068
3892.74 1077
3893.33 1039
3893.92 1100
3894.51 1037
3895.10 991
3895.69 1010
3896.28 1007
3896.86 1011
3897.45 1046
3898.04 1043
3898.63 1030
3899.22 1009
3899.81 1082
3900.40 1057
3900.99 1047
3901.58 1031
3902.17 1070
3902.76 1017
3903.34 1035
3903.93 1034
3904.52 1067
3905.11 1084
3905.70 1143
3906.29 1138
3906.88 1091
3907.47 1135
3908.06 1162
3908.65 1197
3909.24 1130
3909.83 1134
3910.42 1102
3911.01 1108
3911.60 1083
3912.19 1104
3912.78 1149
3913.37 1128
3913.96 1074
3914.55 1050
3915.14 1060
3915.73 1058
3916.32 1122
3916.91 1152
3917.50 1087
3918.09 1030
3918.68 1006
3919.28 1102
3919.87 1127
3920.46 1090
3921.05 986
3921.64 1003
3922.23 1026
3922.82 1019
3923.41 1020
3924.00 924
3924.59 957
3925.18 942
3925.77 948
3926.37 941
3926.96 970
3927.55 1044
3928.14 1020
3928.73 998
3929.32 943
3929.91 904
3930.51 942
3931.10 984
3931.69 924
3932.28 989
3932.87 940
3933.46 890
3934.05 986
3934.65 920
3935.24 1032
3935.83 976
3936.42 997
3937.01 1000
3937.61 1102
3938.20 1110
3938.79 1062
3939.38 1028
3939.97 1101
3940.57 1112
3941.16 1141
3941.75 1168
3942.34 1132
3942.94 1168
3943.53 1176
3944.12 1085
3944.71 1036
3945.31 1037
3945.90 1081
3946.49 1051
3947.08 1053
3947.68 1032
3948.27 1098
3948.86 1061
3949.45 1073
3950.05 1053
3950.64 980
3951.23 1075
3951.83 1060
3952.42 1073
3953.01 1032
3953.61 1049
3954.20 1101
3954.79 1097
3955.39 1128
3955.98 1050
3956.57 1161
3957.17 1179
3957.76 1237
3958.35 1237
3958.95 1216
3959.54 1186
3960.13 1173
3960.73 1197
3961.32 1213
3961.92 1239
3962.51 1208
3963.10 1265
3963.70 1325
3964.29 1216
3964.88 1194
3965.48 1310
3966.07 1412
3966.67 1479
3967.26 1602
3967.86 1660
3968.45 1715
3969.04 1677
3969.64 1654
3970.23 1698
3970.83 1680
3971.42 1573
3972.02 1446
3972.61 1362
3973.21 1382
3973.80 1357
3974.40 1418
3974.99 1538
3975.58 1612
3976.18 1719
3976.77 1783
3977.37 1924
3977.96 2128
3978.56 2142
3979.15 1933
3979.75 1918
3980.35 1851
3980.94 1598
3981.54 1585
3982.13 1574
3982.73 1568
3983.32 1554
3983.92 1558
3984.51 1456
3985.11 1468
3985.70 1527
3986.30 1400
3986.90 1379
3987.49 1394
3988.09 1387
3988.68 1468
3989.28 1477
3989.87 1395
3990.47 1378
3991.07 1382
3991.66 1415
3992.26 1330
3992.85 1313
3993.45 1341
3994.05 1340
3994.64 1280
3995.24 1307
3995.84 1347
3996.43 1316
3997.03 1317
3997.62 1281
3998.22 1296
3998.82 1321
3999.41 1317
4000.01 1349
4000.61 1297
4001.20 1290
4001.80 1223
4002.40 1269
4003.00 1342
4003.59 1230
4004.19 1233
4004.79 1282
4005.38 1344
4005.98 1289
4006.58 1245
4007.17 1368
4007.77 1374
4008.37 1424
4008.97 1333
4009.56 1275
4010.16 1385
4010.76 1332
4011.36 1295
4011.95 1329
4012.55 1248
4013.15 1292
4013.75 1291
4014.34 1373
4014.94 1356
4015.54 1346
4016.14 1280
4016.74 1342
4017.33 1348
4017.93 1369
4018.53 1468
4019.13 1546
4019.73 1562
4020.32 1553
4020.92 1562
4021.52 1532
4022.12 1464
4022.72 1416
4023.32 1413
4023.91 1406
4024.51 1390
4025.11 1429
4025.71 1425
4026.31 1454
4026.91 1440
4027.51 1528
4028.10 1638
4028.70 1667
4029.30 1676
4029.90 1773
4030.50 1717
4031.10 1706
4031.70 1656
4032.30 1656
4032.90 1681
4033.49 1671
4034.09 1677
4034.69 1632
4035.29 1742
4035.89 1692
4036.49 1593
4037.09 1617
4037.69 1493
4038.29 1368
4038.89 1330
4039.49 1207
4040.09 1214
4040.69 1186
4041.29 1198
4041.89 1172
4042.49 1160
4043.09 1146
4043.69 1113
4044.29 1114
4044.89 1098
4045.49 1141
4046.09 1148
4046.69 1053
4047.29 1039
4047.89 1064
4048.49 1042
4049.09 1071
4049.69 1080
4050.29 1108
4050.89 1073
4051.49 1089
4052.09 1044
4052.69 1024
4053.29 1017
4053.89 1052
4054.49 1021
4055.09 1048
4055.69 1043
4056.30 1024
4056.90 1045
4057.50 990
4058.10 998
4058.70 973
4059.30 1030
4059.90 1009
4060.50 1067
4061.10 1110
4061.71 1080
4062.31 1085
4062.91 1007
4063.51 1071
4064.11 1078
4064.71 1051
4065.31 1101
4065.92 1079
4066.52 1106
4067.12 1105
4067.72 1081
4068.32 1089
4068.92 1099
4069.53 1034
4070.13 1046
4070.73 1061
4071.33 1086
4071.93 1107
4072.54 1006
4073.14 1040
4073.74 1036
4074.34 1019
4074.94 1021
4075.55 991
4076.15 1010
4076.75 969
4077.35 1012
4077.96 1010
4078.56 1023
4079.16 1048
4079.76 1031
4080.37 1014
4080.97 1013
4081.57 1001
4082.17 1024
4082.78 1037
4083.38 978
4083.98 1006
4084.59 1032
4085.19 1044
4085.79 993
4086.39 979
4087.00 1044
4087.60 1041
4088.20 989
4088.81 969
4089.41 1007
4090.01 970
4090.62 945
4091.22 1024
4091.82 1043
4092.43 1019
4093.03 971
4093.63 947
4094.24 963
4094.84 924
4095.45 905
4096.05 912
4096.65 964
4097.26 970
4097.86 1023
4098.47 975
4099.07 1002
4099.67 979
4100.28 970
4100.88 1013
4101.49 977
4102.09 941
4102.69 938
4103.30 965
4103.90 916
4104.51 939
4105.11 887
4105.72 933
4106.32 938
4106.93 981
4107.53 945
4108.13 974
4108.74 924
4109.34 932
4109.95 941
4110.55 877
4111.16 968
4111.76 988
4112.37 948
4112.97 903
4113.58 925
4114.18 921
4114.79 884
4115.39 949
4116.00 964
4116.60 961
4117.21 950
4117.82 961
4118.42 901
4119.03 932
4119.63 950
4120.24 969
4120.84 959
4121.45 933
4122.05 984
4122.66 953
4123.27 940
4123.87 909
4124.48 926
4125.08 876
4125.69 865
4126.30 919
4126.90 894
4127.51 936
4128.11 921
4128.72 885
4129.33 899
4129.93 939
4130.54 970
4131.15 909
4131.75 948
4132.36 898
4132.96 934
4133.57 919
4134.18 898
4134.78 950
4135.39 980
4136.00 923
4136.60 950
4137.21 983
4137.82 1006
4138.43 1025
4139.03 1045
4139.64 1072
4140.25 1093
4140.85 1098
4141.46 1075
4142.07 1054
4142.68 1113
4143.28 1069
4143.89 1054
4144.50 1048
4145.10 1034
4145.71 1113
4146.32 1066
4146.93 1072
4147.53 1074
4148.14 1025
4148.75 1041
4149.36 1048
4149.97 1049
4150.57 958
4151.18 954
4151.79 947
4152.40 959
4153.00 945
4153.61 921
4154.22 906
4154.83 919
4155.44 897
4156.05 880
4156.65 886
4157.26 932
4157.87 1001
4158.48 1008
4159.09 1080
4159.70 1058
4160.30 1056
4160.91 1083
4161.52 1060
4162.13 1042
4162.74 975
4163.35 1003
4163.96 1040
4164.56 1021
4165.17 971
4165.78 936
4166.39 936
4167.00 908
4167.61 877
4168.22 972
4168.83 966
4169.44 904
4170.05 926
4170.66 968
4171.26 941
4171.87 940
4172.48 941
4173.09 949
4173.70 944
4174.31 959
4174.92 948
4175.53 941
4176.14 934
4176.75 981
4177.36 988
4177.97 975
4178.58 998
4179.19 940
4179.80 939
4180.41 965
4181.02 976
4181.63 992
4182.24 989
4182.85 949
4183.46 981
4184.07 993
4184.68 990
4185.29 1000
4185.90 1010
4186.51 1004
4187.12 1005
4187.73 1001
4188.34 915
4188.95 990
4189.56 1019
4190.18 966
4190.79 954
4191.40 964
4192.01 1043
4192.62 1010
4193.23 992
4193.84 972
4194.45 1012
4195.06 1012
4195.67 1006
4196.28 1029
4196.90 1043
4197.51 1018
4198.12 963
4198.73 997
4199.34 962
4199.95 966
4200.56 980
4201.18 971
4201.79 944
4202.40 938
4203.01 919
4203.62 981
4204.23 989
4204.85 947
4205.46 970
4206.07 984
4206.68 982
4207.29 1031
4207.90 967
4208.52 1018
4209.13 979
4209.74 1003
4210.35 982
4210.97 994
4211.58 1004
4212.19 942
4212.80 949
4213.41 961
4214.03 1013
4214.64 988
4215.25 946
4215.86 980
4216.48 1008
4217.09 1047
4217.70 1046
4218.32 1053
4218.93 1085
4219.54 1146
4220.15 1188
4220.77 1172
4221.38 1173
4221.99 1145
4222.61 1121
4223.22 1085
4223.83 1073
4224.44 1078
4225.06 1103
4225.67 1063
4226.28 1128
4226.90 1129
4227.51 1127
4228.13 1170
4228.74 1214
4229.35 1184
4229.97 1192
4230.58 1231
4231.19 1166
4231.81 1163
4232.42 1149
4233.03 1116
4233.65 1094
4234.26 1133
4234.88 1176
4235.49 1060
4236.10 1119
4236.72 1143
4237.33 1119
4237.95 1096
4238.56 1054
4239.17 1038
4239.79 1030
4240.40 1075
4241.02 1141
4241.63 1111
4242.25 1172
4242.86 1143
4243.48 1123
4244.09 1142
4244.71 1191
4245.32 1212
4245.93 1209
4246.55 1221
4247.16 1128
4247.78 1144
4248.39 1121
4249.01 1160
4249.62 1164
4250.24 1187
4250.85 1118
4251.47 1086
4252.08 1171
4252.70 1212
4253.32 1174
4253.93 1192
4254.55 1199
4255.16 1224
4255.78 1222
4256.39 1136
4257.01 1194
4257.62 1117
4258.24 1154
4258.85 1181
4259.47 1137
4260.09 1150
4260.70 1166
4261.32 1191
4261.93 1234
4262.55 1310
4263.17 1310
4263.78 1381
4264.40 1391
4265.01 1391
4265.63 1441
4266.25 1332
4266.86 1310
4267.48 1368
4268.10 1335
4268.71 1342
4269.33 1283
4269.94 1298
4270.56 1316
4271.18 1335
4271.79 1347
4272.41 1382
4273.03 1403
4273.64 1452
4274.26 1425
4274.88 1455
4275.49 1614
4276.11 1827
4276.73 2018
4277.35 2120
4277.96 2293
4278.58 2250
4279.20 2103
4279.81 2095
4280.43 1966
4281.05 1742
4281.67 1569
4282.28 1495
4282.90 1409
4283.52 1294
4284.14 1315
4284.75 1283
4285.37 1303
4285.99 1260
4286.61 1244
4287.22 1188
4287.84 1270
4288.46 1233
4289.08 1213
4289.70 1195
4290.31 1217
4290.93 1259
4291.55 1217
4292.17 1210
4292.79 1229
4293.40 1198
4294.02 1181
4294.64 1190
4295.26 1189
4295.88 1218
4296.50 1229
4297.11 1230
4297.73 1213
4298.35 1211
4298.97 1217
4299.59 1236
4300.21 1236
4300.83 1265
4301.44 1204
4302.06 1177
4302.68 1142
4303.30 1135
4303.92 1178
4304.54 1290
4305.16 1259
4305.78 1235
4306.40 1285
4307.02 1215
4307.63 1168
4308.25 1218
4308.87 1274
4309.49 1256
4310.11 1280
4310.73 1257
4311.35 1269
4311.97 1309
4312.59 1328
4313.21 1355
4313.83 1321
4314.45 1377
4315.07 1395
4315.69 1358
4316.31 1365
4316.93 1337
4317.55 1412
4318.17 1390
4318.79 1352
4319.41 1379
4320.03 1402
4320.65 1376
4321.27 1464
4321.89 1471
4322.51 1546
4323.13 1578
4323.75 1602
4324.37 1642
4324.99 1703
4325.61 1836
4326.23 1853
4326.85 1825
4327.47 1899
4328.09 1902
4328.71 2066
4329.33 2110
4329.96 2278
4330.58 2605
4331.20 2877
4331.82 3318
4332.44 3684
4333.06 3978
4333.68 4146
4334.30 4193
4334.92 4009
4335.54 4018
4336.17 3708
4336.79 3690
4337.41 3679
4338.03 3618
4338.65 3482
4339.27 3382
4339.89 3409
4340.52 3090
4341.14 2906
4341.76 2849
4342.38 2635
4343.00 2774
4343.62 2764
4344.25 2981
4344.87 3484
4345.49 3958
4346.11 4492
4346.73 5083
4347.36 5479
4347.98 5520
4348.60 5356
4349.22 5228
4349.84 4701
4350.47 4394
4351.09 3986
4351.71 3597
4352.33 3297
4352.96 3146
4353.58 2900
4354.20 2718
4354.82 2566
4355.45 2410
4356.07 2318
4356.69 2190
4357.31 2057
4357.94 2080
4358.56 2014
4359.18 1972
4359.81 2029
4360.43 2006
4361.05 2015
4361.68 1927
4362.30 1888
4362.92 1872
4363.55 1800
4364.17 1749
4364.79 1755
4365.42 1803
4366.04 1912
4366.66 1872
4367.29 1822
4367.91 1831
4368.53 1711
4369.16 1578
4369.78 1600
4370.40 1572
4371.03 1579
4371.65 1540
4372.27 1497
4372.90 1458
4373.52 1470
4374.15 1456
4374.77 1508
4375.39 1481
4376.02 1471
4376.64 1552
4377.27 1554
4377.89 1556
4378.52 1707
4379.14 1704
4379.76 1767
4380.39 1801
4381.01 1856
4381.64 1874
4382.26 1765
4382.89 1685
4383.51 1690
4384.14 1638
4384.76 1594
4385.39 1594
4386.01 1579
4386.64 1544
4387.26 1537
4387.89 1502
4388.51 1527
4389.14 1526
4389.76 1472
4390.39 1444
4391.01 1427
4391.64 1426
4392.26 1413
4392.89 1383
4393.51 1424
4394.14 1512
4394.76 1479
4395.39 1490
4396.01 1563
4396.64 1488
4397.26 1540
4397.89 1512
4398.52 1445
4399.14 1428
4399.77 1378
4400.39 1335
4401.02 1401
4401.65 1466
4402.27 1361
4402.90 1313
4403.52 1318
4404.15 1323
4404.78 1290
4405.40 1335
4406.03 1277
4406.65 1320
4407.28 1400
4407.91 1406
4408.53 1374
4409.16 1420
4409.79 1407
4410.41 1421
4411.04 1440
4411.67 1338
4412.29 1324
4412.92 1315
4413.55 1388
4414.17 1301
4414.80 1284
4415.43 1360
4416.05 1349
4416.68 1255
4417.31 1235
4417.94 1289
4418.56 1358
4419.19 1370
4419.82 1317
4420.44 1299
4421.07 1265
4421.70 1273
4422.33 1284
4422.95 1243
4423.58 1241
4424.21 1207
4424.84 1189
4425.46 1286
4426.09 1178
4426.72 1182
4427.35 1228
4427.97 1194
4428.60 1179
4429.23 1139
4429.86 1180
4430.49 1240
4431.11 1216
4431.74 1190
4432.37 1219
4433.00 1267
4433.63 1263
4434.26 1251
4434.88 1243
4435.51 1261
4436.14 1336
4436.77 1328
4437.40 1311
4438.03 1329
4438.65 1278
4439.28 1304
4439.91 1330
4440.54 1290
4441.17 1323
4441.80 1285
4442.43 1325
4443.06 1367
4443.68 1319
4444.31 1377
4444.94 1377
4445.57 1405
4446.20 1380
4446.83 1367
4447.46 1395
4448.09 1450
4448.72 1423
4449.35 1425
4449.98 1392
4450.61 1380
4451.24 1366
4451.86 1383
4452.49 1379
4453.12 1388
4453.75 1457
4454.38 1530
4455.01 1585
4455.64 1759
4456.27 1809
4456.90 1954
4457.53 1988
4458.16 1996
4458.79 1869
4459.42 1777
4460.05 1720
4460.68 1634
4461.31 1477
4461.94 1497
4462.57 1430
4463.20 1370
4463.83 1362
4464.46 1318
4465.09 1297
4465.72 1321
4466.36 1281
4466.99 1295
4467.62 1277
4468.25 1293
4468.88 1318
4469.51 1243
4470.14 1248
4470.77 1229
4471.40 1204
4472.03 1264
4472.66 1246
4473.29 1194
4473.93 1197
4474.56 1184
4475.19 1199
4475.82 1123
4476.45 1134
4477.08 1111
4477.71 1155
4478.34 1128
4478.98 1216
4479.61 1175
4480.24 1178
4480.87 1199
4481.50 1217
4482.13 1253
4482.76 1248
4483.40 1207
4484.03 1206
4484.66 1292
4485.29 1240
4485.92 1223
4486.56 1219
4487.19 1273
4487.82 1324
4488.45 1265
4489.08 1226
4489.72 1244
4490.35 1268
4490.98 1348
4491.61 1332
4492.25 1288
4492.88 1330
4493.51 1336
4494.14 1372
4494.78 1299
4495.41 1363
4496.04 1383
4496.67 1344
4497.31 1378
4497.94 1330
4498.57 1436
4499.20 1475
4499.84 1551
4500.47 1757
4501.10 1817
4501.74 1957
4502.37 2064
4503.00 2154
4503.64 2151
4504.27 2161
4504.90 2047
4505.53 1924
4506.17 1910
4506.80 1809
4507.43 1803
4508.07 1766
4508.70 1670
4509.34 1580
4509.97 1579
4510.60 1600
4511.24 1539
4511.87 1480
4512.50 1550
4513.14 1612
4513.77 1492
4514.41 1377
4515.04 1338
4515.67 1369
4516.31 1330
4516.94 1297
4517.58 1285
4518.21 1265
4518.84 1256
4519.48 1254
4520.11 1249
4520.75 1195
4521.38 1190
4522.02 1216
4522.65 1179
4523.28 1162
4523.92 1166
4524.55 1191
4525.19 1190
4525.82 1149
4526.46 1155
4527.09 1157
4527.73 1125
4528.36 1118
4529.00 1183
4529.63 1174
4530.27 1158
4530.90 1147
4531.54 1149
4532.17 1122
4532.81 1050
4533.44 1093
4534.08 1089
4534.71 1141
4535.35 1134
4535.99 1055
4536.62 1077
4537.26 1148
4537.89 1043
4538.53 1028
4539.16 1091
4539.80 1080
4540.43 1078
4541.07 1052
4541.71 1090
4542.34 1076
4542.98 1112
4543.61 1086
4544.25 1074
4544.89 1049
4545.52 1118
4546.16 1116
4546.79 1082
4547.43 1106
4548.07 1075
4548.70 1107
4549.34 1057
4549.98 1099
4550.61 1110
4551.25 1105
4551.89 1108
4552.52 1073
4553.16 1084
4553.80 1089
4554.43 1097
4555.07 1044
4555.71 1067
4556.34 1085
4556.98 1056
4557.62 1061
4558.25 1067
4558.89 1090
4559.53 989
4560.16 1070
4560.80 1100
4561.44 1112
4562.08 1072
4562.71 1063
4563.35 1081
4563.99 1048
4564.63 1054
4565.26 1102
4565.90 1145
4566.54 1066
4567.18 1034
4567.81 1106
4568.45 1127
4569.09 1129
4569.73 1126
4570.36 1106
4571.00 1128
4571.64 1057
4572.28 1109
4572.92 1124
4573.55 1128
4574.19 1127
4574.83 1113
4575.47 1192
4576.11 1190
4576.75 1165
4577.38 1208
4578.02 1191
4578.66 1179
4579.30 1198
4579.94 1162
4580.58 1241
4581.21 1253
4581.85 1185
4582.49 1248
4583.13 1201
4583.77 1310
4584.41 1343
4585.05 1321
4585.69 1404
4586.32 1522
4586.96 1719
4587.60 1864
4588.24 1965
4588.88 2108
4589.52 2092
4590.16 2217
4590.80 2291
4591.44 2276
4592.08 2379
4592.72 2435
4593.36 2330
4594.00 2322
4594.63 2207
4595.27 1976
4595.91 1918
4596.55 1757
4597.19 1663
4597.83 1634
4598.47 1563
4599.11 1448
4599.75 1389
4600.39 1394
4601.03 1449
4601.67 1441
4602.31 1463
4602.95 1460
4603.59 1372
4604.23 1284
4604.87 1334
4605.51 1281
4606.15 1316
4606.79 1274
4607.43 1272
4608.08 1241
4608.72 1232
4609.36 1254
4610.00 1190
4610.64 1182
4611.28 1169
4611.92 1157
4612.56 1141
4613.20 1166
4613.84 1167
4614.48 1176
4615.12 1210
4615.76 1160
4616.41 1151
4617.05 1176
4617.69 1171
4618.33 1157
4618.97 1129
4619.61 1134
4620.25 1128
4620.89 1109
4621.54 1117
4622.18 1099
4622.82 1091
4623.46 1088
4624.10 1104
4624.74 1101
4625.38 1118
4626.03 1079
4626.67 1086
4627.31 1115
4627.95 1141
4628.59 1173
4629.24 1168
4629.88 1116
4630.52 1188
4631.16 1270
4631.80 1377
4632.45 1468
4633.09 1523
4633.73 1494
4634.37 1475
4635.02 1428
4635.66 1435
4636.30 1343
4636.94 1278
4637.58 1286
4638.23 1307
4638.87 1314
4639.51 1252
4640.16 1290
4640.80 1226
4641.44 1205
4642.08 1232
4642.73 1294
4643.37 1240
4644.01 1233
4644.66 1264
4645.30 1184
4645.94 1194
4646.58 1162
4647.23 1256
4647.87 1197
4648.51 1164
4649.16 1159
4649.80 1192
4650.44 1169
4651.09 1188
4651.73 1162
4652.37 1177
4653.02 1169
4653.66 1156
4654.31 1112
4654.95 1088
4655.59 1105
4656.24 1111
4656.88 1127
4657.52 1123
4658.17 1132
4658.81 1104
4659.46 1088
4660.10 1067
4660.75 1079
4661.39 1090
4662.03 1103
4662.68 1061
4663.32 1009
4663.97 1036
4664.61 1006
4665.26 1069
4665.90 1068
4666.54 1037
4667.19 996
4667.83 1000
4668.48 989
4669.12 962
4669.77 986
4670.41 1054
4671.06 1044
4671.70 1039
4672.35 1004
4672.99 980
4673.64 1024
4674.28 1019
4674.93 1028
4675.57 965
4676.22 1019
4676.86 1052
4677.51 1037
4678.15 1043
4678.80 1091
4679.44 1115
4680.09 1094
4680.73 1056
4681.38 1090
4682.03 1100
4682.67 1113
4683.32 1170
4683.96 1157
4684.61 1165
4685.25 1132
4685.90 1142
4686.55 1194
4687.19 1251
4687.84 1195
4688.48 1227
4689.13 1329
4689.78 1400
4690.42 1399
4691.07 1470
4691.72 1594
4692.36 1594
4693.01 1590
4693.65 1567
4694.30 1559
4694.95 1561
4695.59 1590
4696.24 1601
4696.89 1618
4697.53 1679
4698.18 1826
4698.83 1824
4699.47 1927
4700.12 2109
4700.77 2199
4701.41 2222
4702.06 2169
4702.71 2009
4703.36 1867
4704.00 1732
4704.65 1640
4705.30 1594
4705.94 1540
4706.59 1586
4707.24 1621
4707.89 1571
4708.53 1453
4709.18 1425
4709.83 1488
4710.48 1530
4711.12 1505
4711.77 1460
4712.42 1410
4713.07 1427
4713.71 1401
4714.36 1398
4715.01 1332
4715.66 1280
4716.31 1362
4716.95 1348
4717.60 1225
4718.25 1217
4718.90 1184
4719.55 1274
4720.19 1291
4720.84 1273
4721.49 1248
4722.14 1196
4722.79 1243
4723.44 1239
4724.08 1224
4724.73 1229
4725.38 1209
4726.03 1193
4726.68 1161
4727.33 1163
4727.98 1139
4728.63 1144
4729.27 1105
4729.92 1123
4730.57 1089
4731.22 1070
4731.87 1117
4732.52 1088
4733.17 1126
4733.82 1066
4734.47 1080
4735.12 1102
4735.77 1055
4736.41 1109
4737.06 1101
4737.71 1053
4738.36 1057
4739.01 1071
4739.66 1075
4740.31 1090
4740.96 1082
4741.61 1082
4742.26 1074
4742.91 1087
4743.56 1066
4744.21 1069
4744.86 1082
4745.51 1101
4746.16 1132
4746.81 1108
4747.46 1053
4748.11 1103
4748.76 1116
4749.41 1084
4750.06 1109
4750.71 1173
4751.36 1174
4752.01 1172
4752.66 1156
4753.31 1141
4753.96 1214
4754.61 1201
4755.26 1177
4755.92 1130
4756.57 1135
4757.22 1122
4757.87 1122
4758.52 1085
4759.17 1043
4759.82 1072
4760.47 1092
4761.12 1088
4761.77 1117
4762.42 1140
4763.08 1113
4763.73 989
4764.38 1036
4765.03 1075
4765.68 1025
4766.33 1050
4766.98 1087
4767.64 1049
4768.29 1069
4768.94 1066
4769.59 1094
4770.24 1059
4770.89 1034
4771.54 1053
4772.20 1122
4772.85 1072
4773.50 1051
4774.15 1056
4774.80 1056
4775.46 1082
4776.11 1078
4776.76 1059
4777.41 1073
4778.06 1092
4778.72 1067
4779.37 1083
4780.02 1041
4780.67 1054
4781.33 1106
4781.98 1104
4782.63 1064
4783.28 1065
4783.94 1027
4784.59 1028
4785.24 1044
4785.89 1014
4786.55 1072
4787.20 1095
4787.85 1136
4788.51 1130
4789.16 1160
4789.81 1169
4790.46 1230
4791.12 1229
4791.77 1202
4792.42 1182
4793.08 1176
4793.73 1173
4794.38 1192
4795.04 1221
4795.69 1225
4796.34 1210
4797.00 1180
4797.65 1203
4798.30 1153
4798.96 1208
4799.61 1246
4800.27 1254
4800.92 1249
4801.57 1303
4802.23 1248
4802.88 1228
4803.53 1298
4804.19 1343
4804.84 1342
4805.50 1409
4806.15 1329
4806.81 1297
4807.46 1304
4808.11 1381
4808.77 1350
4809.42 1368
4810.08 1395
4810.73 1397
4811.39 1431
4812.04 1441
4812.69 1437
4813.35 1344
4814.00 1412
4814.66 1454
4815.31 1496
4815.97 1477
4816.62 1464
4817.28 1460
4817.93 1466
4818.59 1504
4819.24 1534
4819.90 1614
4820.55 1599
4821.21 1654
4821.86 1805
4822.52 1767
4823.17 1816
4823.83 1966
4824.48 1911
4825.14 1873
4825.79 1918
4826.45 1859
4827.11 1863
4827.76 1678
4828.42 1607
4829.07 1619
4829.73 1627
4830.38 1572
4831.04 1626
4831.70 1704
4832.35 1684
4833.01 1730
4833.66 1771
4834.32 1793
4834.98 1740
4835.63 1719
4836.29 1759
4836.94 1863
4837.60 1971
4838.26 1979
4838.91 1923
4839.57 1945
4840.23 1895
4840.88 1968
4841.54 2038
4842.20 1931
4842.85 1922
4843.51 1840
4844.17 1951
4844.82 1955
4845.48 2010
4846.14 2067
4846.79 2047
4847.45 2074
4848.11 2103
4848.76 2036
4849.42 2145
4850.08 2060
4850.73 2088
4851.39 2076
4852.05 2186
4852.71 2188
4853.36 2223
4854.02 2320
4854.68 2269
4855.34 2374
4855.99 2554
4856.65 2718
4857.31 2923
4857.97 3249
4858.62 3559
4859.28 3742
4859.94 3702
4860.60 3592
4861.25 3447
4861.91 3110
4862.57 2907
4863.23 2727
4863.89 2627
4864.54 2542
4865.20 2518
4865.86 2548
4866.52 2679
4867.18 2609
4867.84 2611
4868.49 2720
4869.15 2713
4869.81 2703
4870.47 2745
4871.13 2587
4871.79 2496
4872.44 2381
4873.10 2338
4873.76 2386
4874.42 2377
4875.08 2349
4875.74 2360
4876.40 2313
4877.06 2447
4877.72 2579
4878.37 2753
4879.03 2892
4879.69 3102
4880.35 3245
4881.01 3183
4881.67 3011
4882.33 2853
4882.99 2702
4883.65 2512
4884.31 2415
4884.97 2345
4885.63 2319
4886.29 2315
4886.95 2238
4887.61 2209
4888.26 2180
4888.92 2255
4889.58 2216
4890.24 2200
4890.90 2172
4891.56 2216
4892.22 2355
4892.88 2360
4893.54 2369
4894.20 2397
4894.86 2449
4895.52 2302
4896.18 2134
4896.84 2156
4897.51 2211
4898.17 2194
4898.83 2237
4899.49 2308
4900.15 2345
4900.81 2483
4901.47 2363
4902.13 2200
4902.79 2207
4903.45 2102
4904.11 1990
4904.77 1896
4905.43 1855
4906.09 1834
4906.75 1830
4907.41 1783
4908.08 1655
4908.74 1685
4909.40 1627
4910.06 1643
4910.72 1687
4911.38 1639
4912.04 1635
4912.70 1589
4913.37 1607
4914.03 1610
4914.69 1584
4915.35 1536
4916.01 1563
4916.67 1579
4917.33 1557
4918.00 1449
4918.66 1431
4919.32 1459
4919.98 1451
4920.64 1494
4921.31 1482
4921.97 1405
4922.63 1484
4923.29 1469
4923.95 1389
4924.62 1356
4925.28 1406
4925.94 1435
4926.60 1471
4927.26 1458
4927.93 1439
4928.59 1476
4929.25 1487
4929.91 1442
4930.58 1435
4931.24 1462
4931.90 1469
4932.56 1502
4933.23 1410
4933.89 1423
4934.55 1392
4935.22 1368
4935.88 1395
4936.54 1379
4937.20 1407
4937.87 1378
4938.53 1425
4939.19 1425
4939.86 1343
4940.52 1371
4941.18 1326
4941.85 1439
4942.51 1374
4943.17 1341
4943.84 1375
4944.50 1346
4945.16 1422
4945.83 1372
4946.49 1335
4947.15 1371
4947.82 1363
4948.48 1370
4949.15 1407
4949.81 1368
4950.47 1337
4951.14 1328
4951.80 1340
4952.47 1324
4953.13 1320
4953.79 1334
4954.46 1349
4955.12 1390
4955.79 1359
4956.45 1363
4957.11 1367
4957.78 1383
4958.44 1482
4959.11 1484
4959.77 1458
4960.44 1542
4961.10 1594
4961.77 1668
4962.43 1793
4963.10 1886
4963.76 2016
4964.42 2120
4965.09 2185
4965.75 2129
4966.42 2026
4967.08 1959
4967.75 1836
4968.41 1706
4969.08 1622
4969.74 1523
4970.41 1488
4971.08 1472
4971.74 1422
4972.41 1438
4973.07 1470
4973.74 1512
4974.40 1565
4975.07 1611
4975.73 1614
4976.40 1696
4977.06 1716
4977.73 1789
4978.40 1834
4979.06 1819
4979.73 1797
4980.39 1815
4981.06 1780
4981.73 1653
4982.39 1602
4983.06 1496
4983.72 1464
4984.39 1418
4985.06 1420
4985.72 1368
4986.39 1302
4987.05 1275
4987.72 1318
4988.39 1250
4989.05 1233
4989.72 1194
4990.39 1225
4991.05 1282
4991.72 1283
4992.39 1291
4993.05 1223
4993.72 1154
4994.39 1185
4995.05 1242
4995.72 1226
4996.39 1189
4997.05 1185
4997.72 1165
4998.39 1164
4999.06 1145
4999.72 1083
5000.39 1090
5001.06 1122
5001.73 1173
5002.39 1188
5003.06 1155
5003.73 1114
5004.39 1064
5005.06 1132
5005.73 1146
5006.40 1105
5007.07 1097
5007.73 1146
5008.40 1151
5009.07 1126
5009.74 1087
5010.40 1042
5011.07 1126
5011.74 1140
5012.41 1091
5013.08 1086
5013.74 1086
5014.41 1119
5015.08 1125
5015.75 1102
5016.42 1094
5017.09 1073
5017.75 1117
5018.42 1076
5019.09 1051
5019.76 1105
5020.43 1114
5021.10 1052
5021.76 1078
5022.43 1077
5023.10 1072
5023.77 1061
5024.44 1034
5025.11 1079
5025.78 1105
5026.45 1115
5027.12 1061
5027.78 1068
5028.45 1052
5029.12 1074
5029.79 1028
5030.46 1038
5031.13 1070
5031.80 1037
5032.47 1056
5033.14 1049
5033.81 1028
5034.48 1076
5035.15 1072
5035.82 1041
5036.49 1120
5037.16 1074
5037.83 1130
5038.50 1139
5039.16 1085
5039.83 1059
5040.50 1113
5041.17 1143
5041.84 1080
5042.51 1037
5043.18 1076
5043.85 1065
5044.52 1053
5045.20 1061
5045.87 1011
5046.54 1042
5047.21 1048
5047.88 1090
5048.55 1088
5049.22 1091
5049.89 1125
5050.56 1097
5051.23 1069
5051.90 1099
5052.57 1074
5053.24 1076
5053.91 1086
5054.58 1080
5055.25 1055
5055.92 1041
5056.60 1109
5057.27 1087
5057.94 1056
5058.61 1078
5059.28 1136
5059.95 1068
5060.62 1047
5061.29 1029
5061.96 1043
5062.64 1065
5063.31 1061
5063.98 1113
5064.65 1172
5065.32 1146
5065.99 1142
5066.66 1080
5067.34 1103
5068.01 1128
5068.68 1093
5069.35 1125
5070.02 1152
5070.70 1121
5071.37 1083
5072.04 1091
5072.71 1104
5073.38 1137
5074.06 1124
5074.73 1186
5075.40 1191
5076.07 1191
5076.74 1197
5077.42 1275
5078.09 1353
5078.76 1447
5079.43 1511
5080.11 1625
5080.78 1543
5081.45 1513
5082.12 1452
5082.80 1446
5083.47 1406
5084.14 1368
5084.82 1477
5085.49 1523
5086.16 1431
5086.83 1253
5087.51 1327
5088.18 1339
5088.85 1322
5089.53 1359
5090.20 1404
5090.87 1398
5091.55 1358
5092.22 1365
5092.89 1399
5093.57 1350
5094.24 1339
5094.91 1350
5095.59 1254
5096.26 1307
5096.93 1324
5097.61 1228
5098.28 1193
5098.96 1259
5099.63 1278
5100.30 1227
5100.98 1257
5101.65 1307
5102.32 1353
5103.00 1378
5103.67 1422
5104.35 1471
5105.02 1431
5105.70 1440
5106.37 1424
5107.04 1412
5107.72 1336
5108.39 1337
5109.07 1348
5109.74 1277
5110.42 1284
5111.09 1284
5111.77 1210
5112.44 1238
5113.11 1226
5113.79 1198
5114.46 1254
5115.14 1259
5115.81 1277
5116.49 1365
5117.16 1394
5117.84 1578
5118.51 1641
5119.19 1704
5119.86 1768
5120.54 1802
5121.21 1836
5121.89 1856
5122.57 1820
5123.24 1801
5123.92 1794
5124.59 1805
5125.27 1682
5125.94 1573
5126.62 1508
5127.29 1447
5127.97 1364
5128.64 1373
5129.32 1361
5130.00 1401
5130.67 1364
5131.35 1399
5132.02 1453
5132.70 1543
5133.38 1629
5134.05 1634
5134.73 1505
5135.40 1395
5136.08 1397
5136.76 1372
5137.43 1303
5138.11 1237
5138.79 1297
5139.46 1242
5140.14 1186
5140.82 1192
5141.49 1171
5142.17 1125
5142.85 1165
5143.52 1100
5144.20 1174
5144.88 1135
5145.55 1143
5146.23 1124
5146.91 1123
5147.58 1154
5148.26 1106
5148.94 1086
5149.61 1103
5150.29 1101
5150.97 1059
5151.65 1062
5152.32 1115
5153.00 1047
5153.68 1054
5154.36 1043
5155.03 1031
5155.71 1074
5156.39 1047
5157.07 1090
5157.74 1114
5158.42 1062
5159.10 1041
5159.78 1060
5160.45 1052
5161.13 1007
5161.81 987
5162.49 1040
5163.17 1079
5163.84 1032
5164.52 1039
5165.20 1050
5165.88 1059
5166.56 1084
5167.24 1178
5167.91 1154
5168.59 1086
5169.27 1064
5169.95 1022
5170.63 1008
5171.31 1032
5171.98 1036
5172.66 992
5173.34 983
5174.02 994
5174.70 963
5175.38 951
5176.06 952
5176.74 1044
5177.41 1065
5178.09 1056
5178.77 1036
5179.45 1008
5180.13 1002
5180.81 1000
5181.49 997
5182.17 1054
5182.85 1003
5183.53 996
5184.21 1019
5184.89 1028
5185.57 1006
5186.24 996
5186.92 997
5187.60 1004
5188.28 1005
5188.96 1049
5189.64 990
5190.32 1040
5191.00 1046
5191.68 1021
5192.36 992
5193.04 980
5193.72 1004
5194.40 997
5195.08 991
5195.76 1014
5196.44 1075
5197.12 1020
5197.80 988
5198.48 1012
5199.16 1019
5199.84 991
5200.52 1056
5201.21 1023
5201.89 1103
5202.57 1023
5203.25 996
5203.93 1029
5204.61 1045
5205.29 1063
5205.97 1084
5206.65 1091
5207.33 1142
5208.01 1164
5208.69 1145
5209.37 1182
5210.06 1204
5210.74 1252
5211.42 1233
5212.10 1220
5212.78 1182
5213.46 1259
5214.14 1285
5214.82 1245
5215.51 1313
5216.19 1375
5216.87 1361
5217.55 1379
5218.23 1346
5218.91 1285
5219.60 1283
5220.28 1254
5220.96 1318
5221.64 1356
5222.32 1358
5223.00 1441
5223.69 1541
5224.37 1522
5225.05 1471
5225.73 1392
5226.41 1377
5227.10 1288
5227.78 1316
5228.46 1297
5229.14 1214
5229.83 1197
5230.51 1209
5231.19 1198
5231.87 1159
5232.56 1154
5233.24 1164
5233.92 1166
5234.60 1154
5235.29 1190
5235.97 1135
5236.65 1107
5237.34 1168
5238.02 1140
5238.70 1126
5239.38 1144
5240.07 1230
5240.75 1259
5241.43 1221
5242.12 1222
5242.80 1247
5243.48 1248
5244.17 1190
5244.85 1138
5245.53 1162
5246.22 1103
5246.90 1123
5247.58 1129
5248.27 1124
5248.95 1164
5249.63 1234
5250.32 1311
5251.00 1327
5251.69 1388
5252.37 1437
5253.05 1514
5253.74 1562
5254.42 1499
5255.11 1500
5255.79 1432
5256.47 1271
5257.16 1264
5257.84 1296
5258.53 1293
5259.21 1287
5259.89 1363
5260.58 1292
5261.26 1302
5261.95 1395
5262.63 1375
5263.32 1414
5264.00 1420
5264.69 1420
5265.37 1340
5266.06 1300
5266.74 1246
5267.43 1255
5268.11 1197
5268.79 1232
5269.48 1200
5270.16 1146
5270.85 1183
5271.53 1074
5272.22 1087
5272.91 1122
5273.59 1160
5274.28 1144
5274.96 1167
5275.65 1168
5276.33 1209
5277.02 1201
5277.70 1173
5278.39 1156
5279.07 1175
5279.76 1139
5280.45 1125
5281.13 1136
5281.82 1138
5282.50 1113
5283.19 1094
5283.87 1098
5284.56 1112
5285.25 1084
5285.93 1062
5286.62 1116
5287.30 1091
5287.99 1082
5288.68 1063
5289.36 1108
5290.05 1125
5290.74 1181
5291.42 1130
5292.11 1132
5292.79 1068
5293.48 1133
5294.17 1134
5294.85 1164
5295.54 1166
5296.23 1194
5296.91 1173
5297.60 1255
5298.29 1259
5298.98 1230
5299.66 1282
5300.35 1296
5301.04 1315
5301.72 1344
5302.41 1366
5303.10 1427
5303.78 1549
5304.47 1675
5305.16 1783
5305.85 1808
5306.53 1898
5307.22 1872
5307.91 1786
5308.60 1733
5309.28 1715
5309.97 1673
5310.66 1746
5311.35 1777
5312.03 1965
5312.72 2042
5313.41 2120
5314.10 2034
5314.79 1932
5315.47 1732
5316.16 1667
5316.85 1650
5317.54 1576
5318.23 1542
5318.91 1509
5319.60 1586
5320.29 1611
5320.98 1624
5321.67 1646
5322.36 1669
5323.04 1705
5323.73 1594
5324.42 1526
5325.11 1440
5325.80 1427
5326.49 1367
5327.18 1374
5327.86 1310
5328.55 1276
5329.24 1249
5329.93 1197
5330.62 1240
5331.31 1198
5332.00 1151
5332.69 1195
5333.38 1168
5334.06 1176
5334.75 1142
5335.44 1149
5336.13 1160
5336.82 1106
5337.51 1069
5338.20 1085
5338.89 1101
5339.58 1136
5340.27 1094
5340.96 1064
5341.65 1087
5342.34 1069
5343.03 1068
5343.72 1097
5344.41 1096
5345.10 1125
5345.79 1083
5346.48 1095
5347.17 1082
5347.86 1097
5348.55 1096
5349.24 1080
5349.93 1113
5350.62 1108
5351.31 1100
5352.00 1143
5352.69 1083
5353.38 1066
5354.07 1037
5354.76 1029
5355.45 1033
5356.14 1016
5356.83 970
5357.52 977
5358.21 1027
5358.90 1019
5359.59 1047
5360.29 1037
5360.98 1112
5361.67 1136
5362.36 1094
5363.05 1126
5363.74 1104
5364.43 1096
5365.12 1115
5365.81 1104
5366.50 1074
5367.20 1020
5367.89 1009
5368.58 1008
5369.27 1009
5369.96 1018
5370.65 1004
5371.34 1015
5372.04 1015
5372.73 1072
5373.42 1001
5374.11 989
5374.80 1020
5375.49 987
5376.19 990
5376.88 995
5377.57 996
5378.26 984
5378.95 1003
5379.65 1031
5380.34 1032
5381.03 986
5381.72 980
5382.42 1022
5383.11 957
5383.80 953
5384.49 997
5385.19 1008
5385.88 970
5386.57 959
5387.26 1001
5387.96 1033
5388.65 1051
5389.34 1069
5390.03 1001
5390.73 1012
5391.42 1008
5392.11 1030
5392.80 1055
5393.50 981
5394.19 1000
5394.88 964
5395.58 975
5396.27 993
5396.96 975
5397.66 966
5398.35 996
5399.04 972
5399.74 919
5400.43 960
5401.12 946
5401.82 983
5402.51 970
5403.20 930
5403.90 959
5404.59 970
5405.29 1032
5405.98 999
5406.67 998
5407.37 959
5408.06 1009
5408.75 1074
5409.45 1051
5410.14 1078
5410.84 1062
5411.53 1047
5412.23 1046
5412.92 1032
5413.61 1022
5414.31 1013
5415.00 965
5415.70 1009
5416.39 1026
5417.09 1026
5417.78 991
5418.47 1021
5419.17 1021
5419.86 1068
5420.56 1068
5421.25 1077
5421.95 1107
5422.64 1115
5423.34 1113
5424.03 1172
5424.73 1087
5425.42 1017
5426.12 1061
5426.81 1065
5427.51 1051
5428.20 1081
5428.90 1081
5429.59 1104
5430.29 1086
5430.99 1108
5431.68 1113
5432.38 1080
5433.07 1100
5433.77 1189
5434.46 1174
5435.16 1213
5435.85 1163
5436.55 1228
5437.25 1199
5437.94 1263
5438.64 1258
5439.33 1273
5440.03 1169
5440.73 1166
5441.42 1229
5442.12 1226
5442.81 1203
5443.51 1237
5444.21 1222
5444.90 1260
5445.60 1280
5446.29 1315
5446.99 1384
5447.69 1392
5448.38 1470
5449.08 1481
5449.78 1457
5450.47 1469
5451.17 1419
5451.87 1468
5452.56 1493
5453.26 1439
5453.96 1283
5454.65 1339
5455.35 1394
5456.05 1372
5456.75 1342
5457.44 1413
5458.14 1481
5458.84 1475
5459.53 1515
5460.23 1542
5460.93 1531
5461.63 1556
5462.32 1576
5463.02 1612
5463.72 1626
5464.42 1594
5465.11 1645
5465.81 1671
5466.51 1656
5467.21 1615
5467.90 1597
5468.60 1623
5469.30 1638
5470.00 1727
5470.70 1676
5471.39 1769
5472.09 1826
5472.79 1910
5473.49 1873
5474.19 1879
5474.88 1951
5475.58 2032
5476.28 2017
5476.98 2148
5477.68 2333
5478.38 2622
5479.07 2826
5479.77 3141
5480.47 3519
5481.17 3750
5481.87 3840
5482.57 3746
5483.27 3601
5483.96 3478
5484.66 3260
5485.36 2935
5486.06 2751
5486.76 2635
5487.46 2461
5488.16 2406
5488.86 2379
5489.56 2412
5490.26 2467
5490.96 2471
5491.65 2507
5492.35 2451
5493.05 2631
5493.75 2749
5494.45 2694
5495.15 2694
5495.85 2683
5496.55 2832
5497.25 2895
5497.95 3018
5498.65 3436
5499.35 3853
5500.05 4598
5500.75 5257
5501.45 5934
5502.15 6439
5502.85 6581
5503.55 5999
5504.25 5460
5504.95 4688
5505.65 4151
5506.35 3556
5507.05 3063
5507.75 2789
5508.45 2575
5509.15 2442
5509.85 2347
5510.55 2364
5511.25 2250
5511.95 2106
5512.65 2089
5513.35 2117
5514.05 2052
5514.76 2077
5515.46 2090
5516.16 2064
5516.86 2120
5517.56 2075
5518.26 2129
5518.96 2096
5519.66 2090
5520.36 2063
5521.06 2091
5521.77 2078
5522.47 2013
5523.17 1955
5523.87 1897
5524.57 1819
5525.27 1763
5525.97 1657
5526.67 1640
5527.38 1599
5528.08 1656
5528.78 1720
5529.48 1734
5530.18 1737
5530.88 1755
5531.59 1749
5532.29 1722
5532.99 1607
5533.69 1555
5534.39 1561
5535.10 1571
5535.80 1537
5536.50 1503
5537.20 1477
5537.90 1430
5538.61 1510
5539.31 1438
5540.01 1403
5540.71 1416
5541.42 1441
5542.12 1474
5542.82 1412
5543.52 1453
5544.23 1451
5544.93 1403
5545.63 1349
5546.33 1337
5547.04 1315
5547.74 1304
5548.44 1344
5549.15 1351
5549.85 1356
5550.55 1306
5551.26 1343
5551.96 1383
5552.66 1364
5553.36 1299
5554.07 1314
5554.77 1326
5555.47 1366
5556.18 1326
5556.88 1295
5557.58 1329
5558.29 1292
5558.99 1303
5559.70 1315
5560.40 1373
5561.10 1358
5561.81 1363
5562.51 1359
5563.21 1344
5563.92 1394
5564.62 1408
5565.33 1391
5566.03 1427
5566.73 1349
5567.44 1315
5568.14 1305
5568.85 1266
5569.55 1281
5570.25 1255
5570.96 1267
5571.66 1317
5572.37 1308
5573.07 1279
5573.78 1350
5574.48 1384
5575.19 1361
5575.89 1380
5576.59 1359
5577.30 1333
5578.00 1330
5578.71 1335
5579.41 1387
5580.12 1363
5580.82 1301
5581.53 1331
5582.23 1220
5582.94 1221
5583.64 1221
5584.35 1212
5585.05 1236
5585.76 1269
5586.46 1330
5587.17 1283
5587.88 1333
5588.58 1248
5589.29 1271
5589.99 1275
5590.70 1248
5591.40 1225
5592.11 1222
5592.81 1214
5593.52 1224
5594.23 1192
5594.93 1199
5595.64 1286
5596.34 1227
5597.05 1204
5597.76 1179
5598.46 1220
5599.17 1207
5599.87 1156
5600.58 1153
5601.29 1163
5601.99 1152
5602.70 1200
5603.41 1211
5604.11 1255
5604.82 1242
5605.52 1284
5606.23 1254
5606.94 1364
5607.64 1325
5608.35 1289
5609.06 1244
5609.76 1266
5610.47 1280
5611.18 1222
5611.88 1266
5612.59 1261
5613.30 1277
5614.01 1237
5614.71 1248
5615.42 1225
5616.13 1247
5616.83 1212
5617.54 1216
5618.25 1256
5618.96 1262
5619.66 1336
5620.37 1318
5621.08 1269
5621.79 1272
5622.49 1307
5623.20 1314
5623.91 1362
5624.62 1320
5625.32 1302
5626.03 1280
5626.74 1418
5627.45 1436
5628.16 1395
5628.86 1441
5629.57 1393
5630.28 1495
5630.99 1489
5631.70 1537
5632.40 1553
5633.11 1528
5633.82 1602
5634.53 1522
5635.24 1511
5635.95 1549
5636.65 1526
5637.36 1602
5638.07 1636
5638.78 1710
5639.49 1761
5640.20 1734
5640.91 1704
5641.61 1705
5642.32 1630
5643.03 1698
5643.74 1652
5644.45 1606
5645.16 1579
5645.87 1565
5646.58 1492
5647.29 1441
5648.00 1368
5648.70 1328
5649.41 1412
5650.12 1462
5650.83 1396
5651.54 1366
5652.25 1412
5652.96 1439
5653.67 1457
5654.38 1485
5655.09 1442
5655.80 1498
5656.51 1435
5657.22 1474
5657.93 1524
5658.64 1511
5659.35 1582
5660.06 1682
5660.77 1767
5661.48 1750
5662.19 1784
5662.90 1750
5663.61 1648
5664.32 1602
5665.03 1539
5665.74 1509
5666.45 1509
5667.16 1431
5667.87 1403
5668.58 1376
5669.29 1399
5670.00 1438
5670.71 1480
5671.42 1467
5672.13 1538
5672.84 1577
5673.56 1546
5674.27 1530
5674.98 1394
5675.69 1419
5676.40 1384
5677.11 1304
5677.82 1252
5678.53 1323
5679.24 1344
5679.95 1286
5680.67 1330
5681.38 1301
5682.09 1299
5682.80 1286
5683.51 1305
5684.22 1217
5684.93 1206
5685.65 1241
5686.36 1312
5687.07 1255
5687.78 1222
5688.49 1207
5689.20 1220
5689.92 1211
5690.63 1207
5691.34 1185
5692.05 1160
5692.76 1187
5693.47 1219
5694.19 1169
5694.90 1185
5695.61 1178
5696.32 1184
5697.04 1119
5697.75 1119
5698.46 1092
5699.17 1135
5699.89 1132
5700.60 1138
5701.31 1137
5702.02 1101
5702.74 1157
5703.45 1156
5704.16 1171
5704.87 1145
5705.59 1133
5706.30 1082
5707.01 1106
5707.72 1128
5708.44 1070
5709.15 1096
5709.86 1057
5710.58 1076
5711.29 1113
5712.00 1068
5712.72 1032
5713.43 1021
5714.14 1001
5714.86 988
5715.57 1015
5716.28 1000
5717.00 1038
5717.71 1046
5718.42 1083
5719.14 1019
5719.85 988
5720.56 1005
5721.28 989
5721.99 986
5722.71 1046
5723.42 1062
5724.13 1082
5724.85 1068
5725.56 1048
5726.28 1074
5726.99 1070
5727.70 1079
5728.42 1093
5729.13 1062
5729.85 1035
5730.56 1043
5731.28 1019
5731.99 1009
5732.70 1020
5733.42 1034
5734.13 1022
5734.85 1005
5735.56 1012
5736.28 981
5736.99 1010
5737.71 983
5738.42 976
5739.14 979
5739.85 959
5740.57 953
5741.28 935
5742.00 955
5742.71 976
5743.43 948
5744.14 975
5744.86 947
5745.57 970
5746.29 1032
5747.00 986
5747.72 949
5748.43 961
5749.15 987
5749.87 966
5750.58 958
5751.30 970
5752.01 966
5752.73 922
5753.44 932
5754.16 926
5754.88 951
5755.59 941
5756.31 956
5757.02 932
5757.74 964
5758.46 940
5759.17 928
5759.89 943
5760.60 945
5761.32 933
5762.04 967
5762.75 904
5763.47 905
5764.19 929
5764.90 945
5765.62 976
5766.34 920
5767.05 917
5767.77 906
5768.49 932
5769.20 888
5769.92 939
5770.64 939
5771.35 960
5772.07 944
5772.79 920
5773.50 963
5774.22 930
5774.94 910
5775.65 934
5776.37 915
5777.09 865
5777.81 904
5778.52 940
5779.24 933
5779.96 880
5780.68 928
5781.39 923
5782.11 890
5782.83 928
5783.55 935
5784.26 909
5784.98 886
5785.70 921
5786.42 982
5787.14 947
5787.85 951
5788.57 906
5789.29 884
5790.01 921
5790.73 899
5791.44 916
5792.16 922
5792.88 966
5793.60 898
5794.32 916
5795.03 913
5795.75 925
5796.47 931
5797.19 942
5797.91 905
5798.63 916
5799.35 923
5800.06 898
5800.78 908
5801.50 920
5802.22 905
5802.94 920
5803.66 938
5804.38 918
5805.10 906
5805.82 899
5806.53 911
5807.25 920
5807.97 879
5808.69 903
5809.41 950
5810.13 883
5810.85 927
5811.57 920
5812.29 921
5813.01 906
5813.73 876
5814.45 880
5815.17 882
5815.89 919
5816.61 957
5817.33 928
5818.05 937
5818.77 937
5819.49 971
5820.20 936
5820.92 933
5821.64 917
5822.36 980
5823.09 974
5823.81 980
5824.53 945
5825.25 954
5825.97 933
5826.69 936
5827.41 975
5828.13 989
5828.85 1008
5829.57 974
5830.29 929
5831.01 958
5831.73 968
5832.45 971
5833.17 947
5833.89 962
5834.61 968
5835.33 918
5836.05 967
5836.78 1010
5837.50 975
5838.22 974
5838.94 949
5839.66 983
5840.38 945
5841.10 986
5841.82 934
5842.54 979
5843.27 899
5843.99 912
5844.71 957
5845.43 940
5846.15 950
5846.87 993
5847.59 1014
5848.32 1027
5849.04 1002
5849.76 1022
5850.48 1004
5851.20 1032
5851.93 1048
5852.65 1091
5853.37 1060
5854.09 1066
5854.81 1092
5855.54 1043
5856.26 1067
5856.98 1027
5857.70 1015
5858.42 1011
5859.15 1031
5859.87 1038
5860.59 1031
5861.31 1004
5862.04 1038
5862.76 1050
5863.48 1013
5864.20 1060
5864.93 1059
5865.65 1082
5866.37 1073
5867.10 1046
5867.82 1118
5868.54 1098
5869.26 1101
5869.99 1080
5870.71 1161
5871.43 1153
5872.16 1145
5872.88 1165
5873.60 1212
5874.33 1248
5875.05 1243
5875.77 1191
5876.50 1169
5877.22 1197
5877.94 1203
5878.67 1323
5879.39 1320
5880.11 1309
5880.84 1302
5881.56 1328
5882.28 1331
5883.01 1357
5883.73 1320
5884.46 1320
5885.18 1320
5885.90 1343
5886.63 1392
5887.35 1410
5888.08 1305
5888.80 1342
5889.52 1318
5890.25 1282
5890.97 1328
5891.70 1314
5892.42 1336
5893.15 1341
5893.87 1339
5894.59 1286
5895.32 1283
5896.04 1314
5896.77 1343
5897.49 1316
5898.22 1326
5898.94 1326
5899.67 1368
5900.39 1318
5901.12 1304
5901.84 1352
5902.57 1319
5903.29 1364
5904.02 1386
5904.74 1391
5905.47 1321
5906.19 1389
5906.92 1387
5907.64 1410
5908.37 1396
5909.09 1412
5909.82 1449
5910.55 1368
5911.27 1342
5912.00 1371
5912.72 1435
5913.45 1448
5914.17 1410
5914.90 1381
5915.63 1526
5916.35 1469
5917.08 1509
5917.80 1512
5918.53 1502
5919.25 1546
5919.98 1616
5920.71 1599
5921.43 1591
5922.16 1595
5922.89 1582
5923.61 1605
5924.34 1726
5925.06 1713
5925.79 1736
5926.52 1742
5927.24 1756
5927.97 1747
5928.70 1740
5929.42 1781
5930.15 1781
5930.88 1820
5931.60 1881
5932.33 1930
5933.06 1912
5933.78 1959
5934.51 1927
5935.24 1997
5935.97 2066
5936.69 2078
5937.42 2149
5938.15 2183
5938.87 2277
5939.60 2262
5940.33 2334
5941.06 2323
5941.78 2393
5942.51 2500
5943.24 2586
5943.97 2608
5944.69 2694
5945.42 2785
5946.15 2921
5946.88 2921
5947.60 2940
5948.33 3075
5949.06 3060
5949.79 3100
5950.52 3370
5951.24 3666
5951.97 3995
5952.70 4252
5953.43 4609
5954.16 4870
5954.88 5026
5955.61 5042
5956.34 4791
5957.07 4577
5957.80 4325
5958.53 4152
5959.25 4013
5959.98 3872
5960.71 3805
5961.44 3791
5962.17 3900
5962.90 3789
5963.63 3778
5964.36 3920
5965.08 4285
5965.81 4787
5966.54 5281
5967.27 5960
5968.00 6211
5968.73 6215
5969.46 6165
5970.19 5858
5970.92 5507
5971.65 5170
5972.37 4856
5973.10 4659
5973.83 4504
5974.56 4381
5975.29 4206
5976.02 4042
5976.75 3937
5977.48 4093
5978.21 4062
5978.94 4079
5979.67 4207
5980.40 4356
5981.13 4456
5981.86 4579
5982.59 4600
5983.32 4750
5984.05 4793
5984.78 4845
5985.51 4791
5986.24 4734
5986.97 4727
5987.70 4729
5988.43 4697
5989.16 4694
5989.89 4629
5990.62 4553
5991.35 4669
5992.08 4693
5992.81 4518
5993.54 4585
5994.27 4748
5995.00 4892
5995.74 4842
5996.47 4900
5997.20 5040
5997.93 5125
5998.66 5099
5999.39 5088
6000.12 5080
6000.85 5046
6001.58 4999
6002.31 4862
6003.04 4802
6003.78 4949
6004.51 4930
6005.24 4757
6005.97 4740
6006.70 4752
6007.43 4928
6008.16 5278
6008.90 5701
6009.63 6390
6010.36 7442
6011.09 8663
6011.82 9894
6012.55 11318
6013.29 12489
6014.02 13741
6014.75 14200
6015.48 14262
6016.21 13935
6016.95 13124
6017.68 12262
6018.41 11079
6019.14 10028
6019.87 8799
6020.61 7692
6021.34 6794
6022.07 6248
6022.80 5645
6023.54 5269
6024.27 4934
6025.00 4757
6025.73 4633
6026.47 4535
6027.20 4558
6027.93 4553
6028.66 4513
6029.40 4622
6030.13 4726
6030.86 4985
6031.59 4900
6032.33 4684
6033.06 4626
6033.79 4353
6034.53 4091
6035.26 3953
6035.99 3817
6036.73 3615
6037.46 3539
6038.19 3540
6038.93 3637
6039.66 3636
6040.39 3655
6041.13 3634
6041.86 3662
6042.59 3586
6043.33 3700
6044.06 3781
6044.79 3829
6045.53 3932
6046.26 3953
6047.00 4051
6047.73 4096
6048.46 4165
6049.20 4152
6049.93 4302
6050.67 4348
6051.40 4617
6052.13 4893
6052.87 5194
6053.60 5421
6054.34 5528
6055.07 5519
6055.81 5276
6056.54 5033
6057.27 4785
6058.01 4418
6058.74 4171
6059.48 3957
6060.21 3894
6060.95 3791
6061.68 3671
6062.42 3549
6063.15 3557
6063.89 3523
6064.62 3449
6065.36 3388
6066.09 3348
6066.83 3283
6067.56 3339
6068.30 3292
6069.03 3159
6069.77 3066
6070.50 3021
6071.24 3094
6071.97 3079
6072.71 2950
6073.44 3051
6074.18 2955
6074.91 2881
6075.65 2836
6076.39 2781
6077.12 2820
6077.86 2707
6078.59 2667
6079.33 2667
6080.06 2717
6080.80 2700
6081.54 2658
6082.27 2606
6083.01 2591
6083.74 2598
6084.48 2572
6085.22 2512
6085.95 2485
6086.69 2442
6087.42 2503
6088.16 2476
6088.90 2520
6089.63 2547
6090.37 2596
6091.11 2644
6091.84 2665
6092.58 2639
6093.32 2613
6094.05 2642
6094.79 2623
6095.53 2508
6096.26 2476
6097.00 2378
6097.74 2365
6098.47 2461
6099.21 2335
6099.95 2330
6100.69 2367
6101.42 2461
6102.16 2379
6102.90 2332
6103.63 2286
6104.37 2288
6105.11 2276
6105.85 2265
6106.58 2311
6107.32 2272
6108.06 2283
6108.80 2309
6109.53 2285
6110.27 2299
6111.01 2335
6111.75 2393
6112.49 2428
6113.22 2397
6113.96 2367
6114.70 2433
6115.44 2516
6116.17 2439
6116.91 2428
6117.65 2435
6118.39 2414
6119.13 2458
6119.87 2418
6120.60 2485
6121.34 2518
6122.08 2517
6122.82 2464
6123.56 2478
6124.30 2507
6125.03 2546
6125.77 2503
6126.51 2561
6127.25 2527
6127.99 2585
6128.73 2634
6129.47 2569
6130.21 2601
6130.94 2594
6131.68 2590
6132.42 2567
6133.16 2642
6133.90 2649
6134.64 2650
6135.38 2658
6136.12 2691
6136.86 2717
6137.60 2763
6138.34 2858
6139.08 2923
6139.81 3034
6140.55 3022
6141.29 2989
6142.03 3019
6142.77 3036
6143.51 2955
6144.25 2952
6144.99 2920
6145.73 2941
6146.47 3093
6147.21 2973
6147.95 2984
6148.69 2922
6149.43 3030
6150.17 2966
6150.91 2912
6151.65 2916
6152.39 3005
6153.13 2939
6153.87 2915
6154.61 2942
6155.35 2997
6156.09 3168
6156.83 3117
6157.58 3181
6158.32 3253
6159.06 3247
6159.80 3269
6160.54 3314
6161.28 3367
6162.02 3449
6162.76 3584
6163.50 3646
6164.24 3796
6164.98 3994
6165.72 4194
6166.46 4301
6167.21 4421
6167.95 4540
6168.69 4561
6169.43 4552
6170.17 4540
6170.91 4421
6171.65 4318
6172.39 4210
6173.14 4229
6173.88 4179
6174.62 4207
6175.36 4097
6176.10 4048
6176.84 4071
6177.59 4232
6178.33 4435
6179.07 4643
6179.81 5170
6180.55 5713
6181.30 6256
6182.04 6955
6182.78 7751
6183.52 8189
6184.26 8689
6185.01 8720
6185.75 8537
6186.49 8107
6187.23 7553
6187.97 7016
6188.72 6458
6189.46 6118
6190.20 5765
6190.94 5457
6191.69 5282
6192.43 5076
6193.17 5054
6193.92 5041
6194.66 4901
6195.40 4841
6196.14 4736
6196.89 4675
6197.63 4753
6198.37 4788
6199.12 4723
6199.86 4694
6200.60 4661
6201.34 4606
6202.09 4692
6202.83 4942
6203.57 5213
6204.32 5767
6205.06 6502
6205.80 7673
6206.55 9188
6207.29 11014
6208.03 13308
6208.78 15687
6209.52 17436
6210.27 18440
6211.01 18580
6211.75 17858
6212.50 16543
6213.24 14962
6213.98 13066
6214.73 11484
6215.47 9726
6216.22 8081
6216.96 6857
6217.71 5983
6218.45 5390
6219.19 4871
6219.94 4469
6220.68 4212
6221.43 4041
6222.17 3802
6222.92 3751
6223.66 3598
6224.40 3601
6225.15 3535
6225.89 3420
6226.64 3341
6227.38 3224
6228.13 3059
6228.87 2846
6229.62 2789
6230.36 2632
6231.11 2611
6231.85 2575
6232.60 2531
6233.34 2530
6234.09 2503
6234.83 2605
6235.58 2628
6236.32 2640
6237.07 2691
6237.81 2792
6238.56 2894
6239.30 2949
6240.05 3122
6240.80 3330
6241.54 3449
6242.29 3348
6243.03 3360
6243.78 3303
6244.52 3292
6245.27 3334
6246.02 3220
6246.76 3162
6247.51 3290
6248.25 3341
6249.00 3308
6249.75 3337
6250.49 3323
6251.24 3244
6251.98 3095
6252.73 3059
6253.48 2957
6254.22 2933
6254.97 2965
6255.72 2976
6256.46 2861
6257.21 2812
6257.95 2779
6258.70 2742
6259.45 2722
6260.19 2763
6260.94 2669
6261.69 2669
6262.43 2646
6263.18 2599
6263.93 2606
6264.68 2570
6265.42 2569
6266.17 2508
6266.92 2449
6267.66 2460
6268.41 2435
6269.16 2458
6269.91 2462
6270.65 2461
6271.40 2393
6272.15 2327
6272.89 2358
6273.64 2360
6274.39 2400
6275.14 2418
6275.88 2471
6276.63 2552
6277.38 2596
6278.13 2600
6278.88 2567
6279.62 2540
6280.37 2512
6281.12 2427
6281.87 2294
6282.62 2262
6283.36 2239
6284.11 2226
6284.86 2206
6285.61 2104
6286.36 2095
6287.10 2090
6287.85 2103
6288.60 2023
6289.35 2080
6290.10 2058
6290.85 2034
6291.59 2015
6292.34 1950
6293.09 1988
6293.84 2032
6294.59 2021
6295.34 1966
6296.09 1967
6296.84 1941
6297.58 1934
6298.33 1872
6299.08 1874
6299.83 1836
6300.58 1829
6301.33 1901
6302.08 1868
6302.83 1849
6303.58 1854
6304.33 1794
6305.08 1824
6305.83 1812
6306.58 1799
6307.32 1838
6308.07 1835
6308.82 1796
6309.57 1822
6310.32 1909
6311.07 2037
6311.82 2025
6312.57 2008
6313.32 1979
6314.07 1956
6314.82 1920
6315.57 1915
6316.32 1935
6317.07 1957
6317.82 1974
6318.57 1987
6319.32 1943
6320.07 1856
6320.82 1844
6321.57 1803
6322.32 1742
6323.07 1713
6323.82 1744
6324.58 1714
6325.33 1690
6326.08 1733
6326.83 1711
6327.58 1708
6328.33 1770
6329.08 1726
6329.83 1756
6330.58 1741
6331.33 1726
6332.08 1711
6332.83 1654
6333.58 1628
6334.34 1610
6335.09 1651
6335.84 1680
6336.59 1747
6337.34 1727
6338.09 1691
6338.84 1696
6339.59 1742
6340.35 1769
6341.10 1754
6341.85 1728
6342.60 1691
6343.35 1684
6344.10 1727
6344.86 1734
6345.61 1706
6346.36 1742
6347.11 1750
6347.86 1752
6348.62 1743
6349.37 1771
6350.12 1875
6350.87 1867
6351.62 1886
6352.38 1964
6353.13 1951
6353.88 2040
6354.63 2155
6355.38 2140
6356.14 2135
6356.89 2041
6357.64 2084
6358.39 2005
6359.15 1904
6359.90 1877
6360.65 1890
6361.40 1790
6362.16 1765
6362.91 1781
6363.66 1774
6364.42 1740
6365.17 1752
6365.92 1907
6366.67 1953
6367.43 1998
6368.18 2109
6368.93 2183
6369.69 2150
6370.44 2199
6371.19 2130
6371.95 2116
6372.70 2017
6373.45 1953
6374.21 1906
6374.96 1873
6375.71 1784
6376.47 1747
6377.22 1809
6377.98 1784
6378.73 1831
6379.48 1959
6380.24 1852
6380.99 1871
6381.74 1955
6382.50 1950
6383.25 2030
6384.01 1955
6384.76 1929
6385.51 1873
6386.27 1847
6387.02 1856
6387.78 1830
6388.53 1784
6389.29 1783
6390.04 1750
6390.79 1792
6391.55 1808
6392.30 1727
6393.06 1733
6393.81 1754
6394.57 1764
6395.32 1711
6396.08 1714
6396.83 1714
6397.59 1691
6398.34 1723
6399.10 1682
6399.85 1762
6400.61 1775
6401.36 1698
6402.12 1712
6402.87 1765
6403.63 1750
6404.38 1732
6405.14 1797
6405.89 1767
6406.65 1772
6407.40 1795
6408.16 1850
6408.91 1940
6409.67 2028
6410.43 2098
6411.18 2130
6411.94 2100
6412.69 2137
6413.45 2104
6414.20 2083
6414.96 2065
6415.72 2088
6416.47 2106
6417.23 2234
6417.98 2176
6418.74 2171
6419.50 2241
6420.25 2163
6421.01 2052
6421.77 1984
6422.52 1966
6423.28 1949
6424.03 1846
6424.79 1821
6425.55 1823
6426.30 1774
6427.06 1781
6427.82 1788
6428.57 1786
6429.33 1763
6430.09 1784
6430.84 1754
6431.60 1786
6432.36 1798
6433.11 1787
6433.87 1789
6434.63 1834
6435.39 1801
6436.14 1769
6436.90 1843
6437.66 1886
6438.41 1812
6439.17 1814
6439.93 1810
6440.69 1786
6441.44 1800
6442.20 1919
6442.96 1908
6443.72 1948
6444.47 1902
6445.23 1854
6445.99 1885
6446.75 1931
6447.50 1941
6448.26 1902
6449.02 1928
6449.78 1980
6450.54 1973
6451.29 1979
6452.05 1943
6452.81 1930
6453.57 1993
6454.33 1934
6455.08 1941
6455.84 2004
6456.60 1998
6457.36 1999
6458.12 1997
6458.88 1968
6459.64 1981
6460.39 2081
6461.15 2118
6461.91 2129
6462.67 2162
6463.43 2233
6464.19 2298
6464.95 2348
6465.70 2414
6466.46 2395
6467.22 2390
6467.98 2470
6468.74 2486
6469.50 2482
6470.26 2420
6471.02 2424
6471.78 2454
6472.54 2488
6473.30 2451
6474.05 2563
6474.81 2609
6475.57 2610
6476.33 2587
6477.09 2686
6477.85 2709
6478.61 2805
6479.37 2785
6480.13 2803
6480.89 2820
6481.65 2887
6482.41 2989
6483.17 3017
6483.93 3018
6484.69 3021
6485.45 3106
6486.21 3162
6486.97 3134
6487.73 3145
6488.49 3180
6489.25 3296
6490.01 3337
6490.77 3487
6491.53 3534
6492.29 3653
6493.05 3780
6493.81 3821
6494.57 3875
6495.33 3900
6496.10 3873
6496.86 3827
6497.62 3927
6498.38 3864
6499.14 3796
6499.90 3718
6500.66 3806
6501.42 3879
6502.18 3963
6502.94 4174
6503.70 4559
6504.47 5146
6505.23 6172
6505.99 7337
6506.75 8885
6507.51 10777
6508.27 12378
6509.03 13568
6509.79 14418
6510.56 14459
6511.32 13929
6512.08 12799
6512.84 11482
6513.60 10190
6514.36 8873
6515.13 7727
6515.89 6694
6516.65 5980
6517.41 5631
6518.17 5118
6518.94 4739
6519.70 4672
6520.46 4493
6521.22 4538
6521.98 4495
6522.75 4479
6523.51 4518
6524.27 4768
6525.03 4771
6525.79 5062
6526.56 5367
6527.32 5788
6528.08 6051
6528.84 6254
6529.61 6268
6530.37 6229
6531.13 6183
6531.90 6212
6532.66 6174
6533.42 6406
6534.18 7037
6534.95 7802
6535.71 8687
6536.47 9510
6537.24 9985
6538.00 10246
6538.76 9895
6539.53 9384
6540.29 8575
6541.05 7854
6541.82 6961
6542.58 6259
6543.34 5582
6544.11 5050
6544.87 4714
6545.63 4572
6546.40 4392
6547.16 4408
6547.92 4314
6548.69 4181
6549.45 3984
6550.21 3930
6550.98 3964
6551.74 3788
6552.51 3748
6553.27 3688
6554.03 3550
6554.80 3476
6555.56 3446
6556.33 3348
6557.09 3382
6557.85 3317
6558.62 3302
6559.38 3349
6560.15 3405
6560.91 3462
6561.68 3458
6562.44 3485
6563.21 3548
6563.97 3607
6564.74 3668
6565.50 3707
6566.26 3729
6567.03 3669
6567.79 3732
6568.56 3819
6569.32 3696
6570.09 3664
6570.85 3714
6571.62 3732
6572.38 3788
6573.15 3843
6573.91 3948
6574.68 3917
6575.44 3978
6576.21 4052
6576.98 4087
6577.74 4016
6578.51 3945
6579.27 3993
6580.04 4012
6580.80 3845
6581.57 3907
6582.33 4013
6583.10 3992
6583.87 3902
6584.63 4010
6585.40 4025
6586.16 3999
6586.93 3930
6587.70 4079
6588.46 4062
6589.23 3965
6589.99 4010
6590.76 4064
6591.53 4180
6592.29 4381
6593.06 4611
6593.82 4916
6594.59 5061
6595.36 5280
6596.12 5414
6596.89 5335
6597.66 5298
6598.42 5356
6599.19 4992
6599.96 4654
6600.72 4400
6601.49 4229
6602.26 4105
6603.02 3881
6603.79 3752
6604.56 3701
6605.33 3616
6606.09 3588
6606.86 3569
6607.63 3528
6608.39 3559
6609.16 3576
6609.93 3485
6610.70 3586
6611.46 3604
6612.23 3629
6613.00 3578
6613.77 3591
6614.53 3577
6615.30 3524
6616.07 3489
6616.84 3431
6617.60 3512
6618.37 3552
6619.14 3553
6619.91 3709
6620.68 3784
6621.44 3974
6622.21 4083
6622.98 4167
6623.75 4354
6624.52 4420
6625.28 4324
6626.05 4270
6626.82 4217
6627.59 4121
6628.36 3994
6629.13 3913
6629.89 3821
6630.66 3791
6631.43 3822
6632.20 3870
6632.97 3914
6633.74 4052
6634.51 4229
6635.27 4464
6636.04 4615
6636.81 4734
6637.58 4819
6638.35 4915
6639.12 5003
6639.89 5113
6640.66 5182
6641.43 5322
6642.19 5492
6642.96 5510
6643.73 5473
6644.50 5434
6645.27 5202
6646.04 4845
6646.81 4573
6647.58 4358
6648.35 4125
6649.12 3864
6649.89 3641
6650.66 3506
6651.43 3458
6652.20 3427
6652.97 3401
6653.74 3307
6654.51 3285
6655.28 3227
6656.05 3286
6656.82 3266
6657.59 3263
6658.36 3297
6659.13 3202
6659.90 3136
6660.67 3099
6661.44 3125
6662.21 3127
6662.98 3164
6663.75 3106
6664.52 3042
6665.29 3091
6666.06 3099
6666.83 3050
6667.60 3129
6668.37 3062
6669.14 3246
6669.91 3321
6670.68 3407
6671.46 3513
6672.23 3559
6673.00 3585
6673.77 3531
6674.54 3537
6675.31 3538
6676.08 3547
6676.85 3536
6677.62 3664
6678.40 3732
6679.17 3737
6679.94 3723
6680.71 3792
6681.48 3867
6682.25 3851
6683.02 4124
6683.80 4238
6684.57 4441
6685.34 4748
6686.11 5066
6686.88 5094
6687.65 5044
6688.43 4898
6689.20 4592
6689.97 4337
6690.74 4209
6691.51 3887
6692.29 3791
6693.06 3599
6693.83 3495
6694.60 3392
6695.37 3301
6696.15 3249
6696.92 3133
6697.69 3038
6698.46 3091
6699.24 3105
6700.01 3114
6700.78 3020
6701.55 2994
6702.33 2976
6703.10 2977
6703.87 2894
6704.64 2901
6705.42 2878
6706.19 2905
6706.96 2841
6707.74 2802
6708.51 2823
6709.28 2728
6710.06 2699
6710.83 2657
6711.60 2663
6712.37 2712
6713.15 2690
6713.92 2659
6714.69 2562
6715.47 2534
6716.24 2575
6717.01 2531
6717.79 2511
6718.56 2565
6719.34 2618
6720.11 2534
6720.88 2564
6721.66 2554
6722.43 2583
6723.20 2585
6723.98 2539
6724.75 2517
6725.53 2517
6726.30 2564
6727.07 2557
6727.85 2586
6728.62 2593
6729.40 2543
6730.17 2626
6730.95 2628
6731.72 2586
6732.49 2635
6733.27 2650
6734.04 2708
6734.82 2702
6735.59 2666
6736.37 2731
6737.14 2845
6737.92 2844
6738.69 2836
6739.47 2780
6740.24 2800
6741.01 2914
6741.79 2867
6742.56 2840
6743.34 2823
6744.11 2854
6744.89 2895
6745.67 2962
6746.44 3007
6747.22 3038
6747.99 3038
6748.77 3154
6749.54 3146
6750.32 3183
6751.09 3446
6751.87 3718
6752.64 3871
6753.42 4083
6754.19 4168
6754.97 4337
6755.75 4214
6756.52 4102
6757.30 3897
6758.07 3852
6758.85 3707
6759.63 3635
6760.40 3570
6761.18 3535
6761.95 3481
6762.73 3391
6763.51 3309
6764.28 3323
6765.06 3232
6765.83 3184
6766.61 3188
6767.39 3082
6768.16 3149
6768.94 3070
6769.72 3088
6770.49 3070
6771.27 3091
6772.05 3011
6772.82 2905
6773.60 2836
6774.38 2868
6775.15 2824
6775.93 2823
6776.71 2750
6777.48 2678
6778.26 2661
6779.04 2628
6779.82 2648
6780.59 2614
6781.37 2486
6782.15 2594
6782.92 2582
6783.70 2549
6784.48 2620
6785.26 2574
6786.03 2628
6786.81 2641
6787.59 2607
6788.37 2455
6789.14 2529
6789.92 2450
6790.70 2466
6791.48 2367
6792.25 2364
6793.03 2382
6793.81 2316
6794.59 2378
6795.37 2370
6796.14 2301
6796.92 2345
6797.70 2326
6798.48 2313
6799.26 2331
6800.04 2268
6800.81 2284
6801.59 2329
6802.37 2335
6803.15 2409
6803.93 2411
6804.71 2480
6805.48 2504
6806.26 2535
6807.04 2531
6807.82 2584
6808.60 2582
6809.38 2479
6810.16 2492
6810.94 2485
6811.71 2418
6812.49 2400
6813.27 2400
6814.05 2321
6814.83 2386
6815.61 2345
6816.39 2339
6817.17 2385
6817.95 2346
6818.73 2318
6819.51 2345
6820.29 2395
6821.07 2366
6821.84 2320
6822.62 2353
6823.40 2403
6824.18 2413
6824.96 2369
6825.74 2341
6826.52 2386
6827.30 2364
6828.08 2326
6828.86 2303
6829.64 2309
6830.42 2376
6831.20 2301
6831.98 2280
6832.76 2304
6833.54 2324
6834.32 2322
6835.10 2387
6835.88 2474
6836.66 2526
6837.44 2759
6838.22 2921
6839.01 3087
6839.79 3237
6840.57 3195
6841.35 3267
6842.13 3217
6842.91 3106
6843.69 2944
6844.47 2875
6845.25 2679
6846.03 2617
6846.81 2589
6847.59 2641
6848.37 2730
6849.16 2789
6849.94 2926
6850.72 3081
6851.50 3214
6852.28 3295
6853.06 3312
6853.84 3317
6854.62 3148
6855.41 3094
6856.19 2976
6856.97 2843
6857.75 2762
6858.53 2717
6859.31 2671
6860.10 2589
6860.88 2538
6861.66 2564
6862.44 2572
6863.22 2530
6864.00 2527
6864.79 2542
6865.57 2590
6866.35 2557
6867.13 2699
6867.91 2691
6868.70 2723
6869.48 2755
6870.26 2813
6871.04 2812
6871.83 2772
6872.61 2752
6873.39 2816
6874.17 2860
6874.96 2886
6875.74 3038
6876.52 3092
6877.30 3142
6878.09 3221
6878.87 3325
6879.65 3510
6880.43 3878
6881.22 4218
6882.00 4648
6882.78 4974
6883.57 5234
6884.35 5327
6885.13 5297
6885.92 5236
6886.70 5171
6887.48 5373
6888.27 5724
6889.05 5918
6889.83 6016
6890.62 5992
6891.40 5865
6892.18 5553
6892.97 5235
6893.75 4792
6894.53 4460
6895.32 4208
6896.10 3877
6896.88 3696
6897.67 3695
6898.45 3594
6899.24 3508
6900.02 3431
6900.80 3320
6901.59 3290
6902.37 3337
6903.16 3306
6903.94 3188
6904.73 3173
6905.51 3183
6906.29 3144
6907.08 3070
6907.86 3083
6908.65 3107
6909.43 3066
6910.22 3000
6911.00 2979
6911.79 2937
6912.57 2811
6913.35 2781
6914.14 2668
6914.92 2630
6915.71 2679
6916.49 2641
6917.28 2615
6918.06 2627
6918.85 2569
6919.63 2656
6920.42 2609
6921.20 2651
6921.99 2635
6922.78 2633
6923.56 2656
6924.35 2671
6925.13 2673
6925.92 2736
6926.70 2723
6927.49 2740
6928.27 2810
6929.06 2779
6929.84 2868
6930.63 2802
6931.42 2808
6932.20 2875
6932.99 2881
6933.77 2811
6934.56 2897
6935.35 2934
6936.13 2911
6936.92 3024
6937.70 3052
6938.49 3122
6939.28 3254
6940.06 3421
6940.85 3539
6941.63 3626
6942.42 3821
6943.21 3920
6943.99 3966
6944.78 4137
6945.57 4085
6946.35 4065
6947.14 4271
6947.93 4427
6948.71 4532
6949.50 4669
6950.29 4764
6951.07 4749
6951.86 4665
6952.65 4422
6953.44 4364
6954.22 4101
6955.01 3960
6955.80 3983
6956.58 3935
6957.37 3895
6958.16 3751
6958.95 3754
6959.73 3756
6960.52 3740
6961.31 3770
6962.09 3744
6962.88 3836
6963.67 3884
6964.46 4036
6965.25 4099
6966.03 4235
6966.82 4321
6967.61 4564
6968.40 4740
6969.18 4955
6969.97 5068
6970.76 5049
6971.55 5125
6972.34 5163
6973.12 5137
6973.91 5076
6974.70 5026
6975.49 4984
6976.28 5054
6977.07 5044
6977.85 5045
6978.64 5144
6979.43 5388
6980.22 5692
6981.01 6474
6981.80 7243
6982.59 8501
6983.37 10159
6984.16 12031
6984.95 13962
6985.74 15835
6986.53 17321
6987.32 17995
6988.11 18060
6988.90 17144
6989.69 15724
6990.47 14128
6991.26 12299
6992.05 10777
6992.84 9226
6993.63 7812
6994.42 6827
6995.21 5927
6996.00 5264
6996.79 4859
6997.58 4410
6998.37 4167
6999.16 3937
6999.95 3808
7000.74 3709
7001.53 3577
7002.32 3452
7003.11 3390
7003.90 3290
7004.69 3187
7005.48 3056
7006.27 2981
7007.06 2834
7007.85 2806
7008.64 2721
7009.43 2723
7010.22 2629
7011.01 2672
7011.80 2749
7012.59 2755
7013.38 2862
7014.17 3010
7014.96 3008
7015.75 3099
7016.54 3108
7017.33 3138
7018.12 3026
7018.91 3002
7019.70 3089
7020.49 3103
7021.28 3238
7022.07 3299
7022.87 3364
7023.66 3547
7024.45 3549
7025.24 3621
7026.03 3815
7026.82 3775
7027.61 3654
7028.40 3553
7029.19 3487
7029.99 3436
7030.78 3404
7031.57 3404
7032.36 3457
7033.15 3310
7033.94 3300
7034.74 3469
7035.53 3493
7036.32 3555
7037.11 3637
7037.90 3778
7038.69 3891
7039.49 3906
7040.28 3750
7041.07 3818
7041.86 3934
7042.65 3934
7043.45 3917
7044.24 3950
7045.03 3957
7045.82 3988
7046.61 3944
7047.41 3882
7048.20 3983
7048.99 4090
7049.78 4371
7050.58 4536
7051.37 4712
7052.16 4977
7052.95 5009
7053.75 4849
7054.54 4638
7055.33 4368
7056.13 4120
7056.92 3937
7057.71 3881
7058.50 3775
7059.30 3742
7060.09 3661
7060.88 3623
7061.68 3597
7062.47 3526
7063.26 3414
7064.06 3360
7064.85 3340
7065.64 3256
7066.44 3146
7067.23 3081
7068.02 3015
7068.82 3001
7069.61 2948
7070.40 2914
7071.20 2921
7071.99 2819
7072.78 2764
7073.58 2792
7074.37 2688
7075.17 2645
7075.96 2618
7076.75 2539
7077.55 2523
7078.34 2474
7079.14 2487
7079.93 2453
7080.72 2437
7081.52 2415
7082.31 2401
7083.11 2394
7083.90 2340
7084.70 2319
7085.49 2270
7086.28 2336
7087.08 2342
7087.87 2405
7088.67 2274
7089.46 2286
7090.26 2280
7091.05 2262
7091.85 2276
7092.64 2242
7093.44 2203
7094.23 2186
7095.03 2149
7095.82 2113
7096.62 2173
7097.41 2090
7098.21 2064
7099.00 1987
7099.80 1986
7100.59 2064
7101.39 2015
7102.18 2002
7102.98 2008
7103.77 2032
7104.57 2030
7105.37 1992
7106.16 1972
7106.96 1919
7107.75 1953
7108.55 1921
7109.34 1938
7110.14 1923
7110.94 1924
7111.73 1916
7112.53 1913
7113.32 1895
7114.12 1887
7114.92 1868
7115.71 1842
7116.51 1919
7117.30 1900
7118.10 1853
7118.90 1886
7119.69 1937
7120.49 1847
7121.29 1779
7122.08 1881
7122.88 1871
7123.68 1913
7124.47 1839
7125.27 1869
7126.07 1874
7126.86 1892
7127.66 1898
7128.46 1936
7129.25 1998
7130.05 1956
7130.85 1964
7131.64 1971
7132.44 1944
7133.24 1960
7134.04 1958
7134.83 1893
7135.63 1871
7136.43 1811
7137.23 1877
7138.02 1787
7138.82 1801
7139.62 1699
7140.42 1713
7141.21 1738
7142.01 1733
7142.81 1676
7143.61 1624
7144.40 1618
7145.20 1635
7146.00 1643
7146.80 1623
7147.59 1554
7148.39 1558
7149.19 1516
7149.99 1480
7150.79 1562
7151.59 1523
7152.38 1511
7153.18 1553
7153.98 1537
7154.78 1584
7155.58 1548
7156.38 1571
7157.17 1563
7157.97 1513
7158.77 1546
7159.57 1587
7160.37 1521
7161.17 1523
7161.97 1472
7162.76 1452
7163.56 1448
7164.36 1394
7165.16 1420
7165.96 1388
7166.76 1411
7167.56 1414
7168.36 1384
7169.16 1385
7169.96 1429
7170.75 1429
7171.55 1368
7172.35 1385
7173.15 1407
7173.95 1425
7174.75 1374
7175.55 1336
7176.35 1330
7177.15 1329
7177.95 1367
7178.75 1351
7179.55 1330
7180.35 1319
7181.15 1285
7181.95 1335
7182.75 1301
7183.55 1289
7184.35 1317
7185.15 1333
7185.95 1346
7186.75 1393
7187.55 1336
7188.35 1302
7189.15 1306
7189.95 1278
7190.75 1263
7191.55 1302
7192.35 1312
7193.15 1261
7193.95 1291
7194.75 1249
7195.55 1326
7196.35 1314
7197.15 1295
7197.95 1275
7198.76 1259
7199.56 1253
7200.36 1273
7201.16 1281
7201.96 1299
7202.76 1287
7203.56 1333
7204.36 1318
7205.16 1288
7205.96 1306
7206.77 1303
7207.57 1297
7208.37 1302
7209.17 1285
7209.97 1323
7210.77 1389
7211.57 1383
7212.38 1380
7213.18 1407
7213.98 1468
7214.78 1421
7215.58 1403
7216.38 1417
7217.19 1384
7217.99 1345
7218.79 1396
7219.59 1453
7220.39 1446
7221.20 1457
7222.00 1469
7222.80 1469
7223.60 1496
7224.40 1450
7225.21 1462
7226.01 1388
7226.81 1356
7227.61 1357
7228.42 1384
7229.22 1301
7230.02 1351
7230.82 1349
7231.63 1365
7232.43 1334
7233.23 1324
7234.03 1291
7234.84 1293
7235.64 1380
7236.44 1321
7237.25 1335
7238.05 1350
7238.85 1369
7239.65 1346
7240.46 1377
7241.26 1395
7242.06 1254
7242.87 1296
7243.67 1289
7244.47 1253
7245.28 1284
7246.08 1263
7246.88 1276
7247.69 1312
7248.49 1267
7249.30 1280
7250.10 1290
7250.90 1272
7251.71 1218
7252.51 1236
7253.31 1234
7254.12 1247
7254.92 1226
7255.73 1241
7256.53 1236
7257.33 1268
7258.14 1255
7258.94 1267
7259.75 1264
7260.55 1248
7261.35 1222
7262.16 1208
7262.96 1225
7263.77 1197
7264.57 1174
7265.38 1181
7266.18 1204
7266.99 1171
7267.79 1226
7268.59 1226
7269.40 1235
7270.20 1229
7271.01 1262
7271.81 1207
7272.62 1221
7273.42 1232
7274.23 1253
7275.03 1233
7275.84 1246
7276.64 1277
7277.45 1242
7278.25 1277
7279.06 1279
7279.86 1319
7280.67 1332
7281.48 1384
7282.28 1364
7283.09 1406
7283.89 1425
7284.70 1401
7285.50 1447
7286.31 1532
7287.11 1453
7287.92 1417
7288.73 1422
7289.53 1465
7290.34 1489
7291.14 1456
7291.95 1464
7292.76 1417
7293.56 1416
7294.37 1478
7295.17 1436
7295.98 1447
7296.79 1500
7297.59 1491
7298.40 1501
7299.21 1575
7300.01 1594
7300.82 1606
7301.62 1564
7302.43 1646
7303.24 1681
7304.04 1600
7304.85 1607
7305.66 1600
7306.46 1625
7307.27 1701
7308.08 1667
7308.89 1777
7309.69 1795
7310.50 1854
7311.31 1862
7312.11 2008
7312.92 1976
7313.73 1983
7314.53 2028
7315.34 2140
7316.15 2182
7316.96 2446
7317.76 2797
7318.57 3179
7319.38 3579
7320.19 3885
7320.99 4078
7321.80 4034
7322.61 3814
7323.42 3448
7324.22 3167
7325.03 2872
7325.84 2578
7326.65 2444
7327.46 2302
7328.26 2198
7329.07 2094
7329.88 1999
7330.69 1981
7331.50 1963
7332.30 1902
7333.11 1939
7333.92 1942
7334.73 1886
7335.54 1936
7336.35 1912
7337.15 1906
7337.96 1907
7338.77 1878
7339.58 1886
7340.39 1852
7341.20 1849
7342.01 1774
7342.82 1706
7343.62 1627
7344.43 1612
7345.24 1653
7346.05 1588
7346.86 1562
7347.67 1486
7348.48 1436
7349.29 1416
7350.10 1431
7350.91 1463
7351.71 1425
7352.52 1418
7353.33 1366
7354.14 1355
7354.95 1401
7355.76 1370
7356.57 1436
7357.38 1349
7358.19 1354
7359.00 1306
7359.81 1281
7360.62 1291
7361.43 1287
7362.24 1295
7363.05 1333
7363.86 1267
7364.67 1230
7365.48 1247
7366.29 1224
7367.10 1235
7367.91 1276
7368.72 1319
7369.53 1264
7370.34 1246
7371.15 1243
7371.96 1253
7372.77 1275
7373.58 1233
7374.39 1230
7375.20 1219
7376.01 1240
7376.82 1212
7377.63 1194
7378.45 1174
7379.26 1248
7380.07 1222
7380.88 1264
7381.69 1279
7382.50 1284
7383.31 1297
7384.12 1305
7384.93 1251
7385.74 1240
7386.56 1227
7387.37 1232
7388.18 1274
7388.99 1244
7389.80 1242
7390.61 1223
7391.42 1176
7392.24 1158
7393.05 1226
7393.86 1214
7394.67 1240
7395.48 1211
7396.29 1198
7397.10 1240
7397.92 1190
7398.73 1226
7399.54 1158
7400.35 1201
7401.16 1164
7401.98 1198
7402.79 1203
7403.60 1146
7404.41 1173
7405.23 1203
7406.04 1165
7406.85 1188
7407.66 1185
7408.47 1149
7409.29 1137
7410.10 1133
7410.91 1149
7411.72 1148
7412.54 1127
7413.35 1110
7414.16 1099
7414.98 1084
7415.79 1105
7416.60 1090
7417.41 1070
7418.23 1070
7419.04 1068
7419.85 1081
7420.67 1073
7421.48 1027
7422.29 1075
7423.11 1028
7423.92 1056
7424.73 1103
7425.54 1068
7426.36 1058
7427.17 1030
7427.99 1035
7428.80 1038
7429.61 1027
7430.43 1055
7431.24 1062
7432.05 1081
7432.87 1055
7433.68 1057
7434.49 1035
7435.31 1073
7436.12 1075
7436.94 1089
7437.75 1083
7438.56 1059
7439.38 1108
7440.19 1106
7441.01 1079
7441.82 1070
7442.64 1072
7443.45 1090
7444.26 1126
7445.08 1083
7445.89 1076
7446.71 1102
7447.52 1076
7448.34 1096
7449.15 1103
7449.97 1125
7450.78 1117
7451.59 1132
7452.41 1123
7453.22 1039
7454.04 1073
7454.85 1147
7455.67 1116
7456.48 1140
7457.30 1122
7458.11 1120
7458.93 1145
7459.74 1154
7460.56 1095
7461.38 1099
7462.19 1136
7463.01 1196
7463.82 1115
7464.64 1122
7465.45 1155
7466.27 1185
7467.08 1159
7467.90 1171
7468.72 1156
7469.53 1187
7470.35 1260
7471.16 1252
7471.98 1267
7472.79 1322
7473.61 1290
7474.43 1420
7475.24 1396
7476.06 1389
7476.87 1384
7477.69 1364
7478.51 1357
7479.32 1340
7480.14 1345
7480.96 1312
7481.77 1384
7482.59 1308
7483.41 1326
7484.22 1303
7485.04 1275
7485.85 1302
7486.67 1285
7487.49 1287
7488.31 1234
7489.12 1255
7489.94 1256
7490.76 1278
7491.57 1250
7492.39 1223
7493.21 1244
7494.02 1212
7494.84 1184
7495.66 1276
7496.48 1242
7497.29 1178
7498.11 1214
7498.93 1187
7499.74 1225
7500.56 1232
7501.38 1202
7502.20 1282
7503.01 1272
7503.83 1288
7504.65 1277
7505.47 1220
7506.29 1249
7507.10 1231
7507.92 1271
7508.74 1232
7509.56 1223
7510.37 1210
7511.19 1192
7512.01 1253
7512.83 1258
7513.65 1260
7514.47 1272
7515.28 1263
7516.10 1243
7516.92 1212
7517.74 1222
7518.56 1224
7519.38 1247
7520.19 1245
7521.01 1257
7521.83 1240
7522.65 1223
7523.47 1258
7524.29 1273
7525.11 1267
7525.92 1267
7526.74 1249
7527.56 1256
7528.38 1240
7529.20 1261
7530.02 1270
7530.84 1211
7531.66 1299
7532.48 1249
7533.30 1322
7534.12 1289
7534.93 1280
7535.75 1281
7536.57 1318
7537.39 1285
7538.21 1275
7539.03 1318
7539.85 1335
7540.67 1299
7541.49 1275
7542.31 1292
7543.13 1301
7543.95 1314
7544.77 1256
7545.59 1269
7546.41 1250
7547.23 1280
7548.05 1316
7548.87 1306
7549.69 1330
7550.51 1305
7551.33 1374
7552.15 1371
7552.97 1364
7553.79 1360
7554.61 1399
7555.43 1379
7556.25 1420
7557.07 1415
7557.89 1426
7558.71 1419
7559.53 1403
7560.36 1403
7561.18 1453
7562.00 1491
7562.82 1520
7563.64 1487
7564.46 1504
7565.28 1535
7566.10 1538
7566.92 1539
7567.74 1561
7568.56 1579
7569.39 1546
7570.21 1583
7571.03 1619
7571.85 1535
7572.67 1563
7573.49 1612
7574.31 1605
7575.14 1624
7575.96 1667
7576.78 1638
7577.60 1692
7578.42 1659
7579.24 1679
7580.06 1673
7580.89 1679
7581.71 1721
7582.53 1765
7583.35 1807
7584.17 1781
7585.00 1774
7585.82 1821
7586.64 1831
7587.46 1925
7588.29 1968
7589.11 2025
7589.93 2067
7590.75 2019
7591.57 2019
7592.40 1989
7593.22 2069
7594.04 2119
7594.86 2178
7595.69 2196
7596.51 2220
7597.33 2249
7598.15 2329
7598.98 2324
7599.80 2305
7600.62 2348
7601.45 2438
7602.27 2547
7603.09 2589
7603.92 2631
7604.74 2702
7605.56 2770
7606.38 2864
7607.21 2839
7608.03 2847
7608.85 2744
7609.68 2656
7610.50 2661
7611.32 2600
7612.15 2598
7612.97 2653
7613.80 2662
7614.62 2727
7615.44 2745
7616.27 2770
7617.09 2943
7617.91 3144
7618.74 3321
7619.56 3475
7620.39 3611
7621.21 3585
7622.03 3558
7622.86 3427
7623.68 3312
7624.51 3346
7625.33 3224
7626.15 3133
7626.98 3090
7627.80 3080
7628.63 3211
7629.45 3164
7630.28 3211
7631.10 3312
7631.93 3446
7632.75 3474
7633.58 3423
7634.40 3329
7635.22 3263
7636.05 3150
7636.87 3061
7637.70 2946
7638.52 2807
7639.35 2712
7640.17 2601
7641.00 2443
7641.82 2388
7642.65 2314
7643.47 2304
7644.30 2410
7645.13 2504
7645.95 2511
7646.78 2490
7647.60 2484
7648.43 2444
7649.25 2379
7650.08 2362
7650.90 2317
7651.73 2176
7652.55 2126
7653.38 2064
7654.21 1959
7655.03 1970
7655.86 1833
7656.68 1763
7657.51 1753
7658.34 1723
7659.16 1742
7659.99 1745
7660.81 1659
7661.64 1713
7662.47 1744
7663.29 1704
7664.12 1712
7664.95 1753
7665.77 1782
7666.60 1794
7667.42 1758
7668.25 1742
7669.08 1754
7669.90 1794
7670.73 1734
7671.56 1775
7672.38 1774
7673.21 1756
7674.04 1701
7674.87 1763
7675.69 1770
7676.52 1697
7677.35 1729
7678.17 1730
7679.00 1736
7679.83 1771
7680.65 1756
7681.48 1780
7682.31 1879
7683.14 1919
7683.96 2029
7684.79 2208
7685.62 2323
7686.45 2384
7687.27 2458
7688.10 2379
7688.93 2352
7689.76 2211
7690.58 2129
7691.41 2015
7692.24 2003
7693.07 2010
7693.90 1958
7694.72 1943
7695.55 1957
7696.38 1972
7697.21 1970
7698.04 2039
7698.86 2115
7699.69 2182
7700.52 2213
7701.35 2201
7702.18 2082
7703.01 2074
7703.83 1996
7704.66 1943
7705.49 1898
7706.32 1865
7707.15 1779
7707.98 1747
7708.81 1731
7709.63 1674
7710.46 1619
7711.29 1602
7712.12 1580
7712.95 1587
7713.78 1562
7714.61 1591
7715.44 1626
7716.27 1522
7717.10 1515
7717.93 1482
7718.75 1458
7719.58 1459
7720.41 1434
7721.24 1457
7722.07 1420
7722.90 1410
7723.73 1392
7724.56 1362
7725.39 1371
7726.22 1356
7727.05 1361
7727.88 1355
7728.71 1364
7729.54 1378
7730.37 1356
7731.20 1378
7732.03 1325
7732.86 1347
7733.69 1365
7734.52 1252
7735.35 1249
7736.18 1268
7737.01 1233
7737.84 1223
7738.67 1235
7739.50 1181
7740.33 1242
7741.16 1193
7741.99 1219
7742.82 1180
7743.65 1203
7744.48 1158
7745.31 1230
7746.14 1187
7746.98 1185
7747.81 1157
7748.64 1214
7749.47 1246
7750.30 1190
7751.13 1216
7751.96 1171
7752.79 1193
7753.62 1148
7754.45 1150
7755.29 1182
7756.12 1173
7756.95 1200
7757.78 1152
7758.61 1174
7759.44 1212
7760.27 1180
7761.11 1145
7761.94 1141
7762.77 1132
7763.60 1166
7764.43 1183
7765.26 1163
7766.10 1170
7766.93 1138
7767.76 1212
7768.59 1212
7769.42 1177
7770.26 1191
7771.09 1241
7771.92 1234
7772.75 1242
7773.58 1222
7774.42 1219
7775.25 1277
7776.08 1222
7776.91 1208
7777.75 1187
7778.58 1190
7779.41 1249
7780.24 1215
7781.08 1253
7781.91 1252
7782.74 1248
7783.57 1295
7784.41 1298
7785.24 1285
7786.07 1247
7786.91 1216
7787.74 1264
7788.57 1265
7789.40 1302
7790.24 1255
7791.07 1224
7791.90 1264
7792.74 1268
7793.57 1336
7794.40 1299
7795.24 1308
7796.07 1323
7796.90 1281
7797.74 1339
7798.57 1365
7799.40 1437
7800.24 1407
7801.07 1377
7801.91 1396
7802.74 1404
7803.57 1448
7804.41 1417
7805.24 1368
7806.07 1487
7806.91 1495
7807.74 1457
7808.58 1518
7809.41 1539
7810.25 1544
7811.08 1642
7811.91 1660
7812.75 1723
7813.58 1776
7814.42 1873
7815.25 1868
7816.09 1853
7816.92 1861
7817.75 1832
7818.59 1865
7819.42 1911
7820.26 1855
7821.09 1902
7821.93 1967
7822.76 1935
7823.60 2012
7824.43 2059
7825.27 2110
7826.10 2043
7826.94 1980
7827.77 2025
7828.61 1976
7829.44 1942
7830.28 1939
7831.11 1961
7831.95 1939
7832.78 2021
7833.62 2049
7834.46 2113
7835.29 2166
7836.13 2205
7836.96 2247
7837.80 2164
7838.63 2092
7839.47 2057
7840.31 2025
7841.14 1876
7841.98 1865
7842.81 1822
7843.65 1786
7844.48 1739
7845.32 1712
7846.16 1668
7846.99 1648
7847.83 1604
7848.67 1607
7849.50 1643
7850.34 1642
7851.17 1570
7852.01 1611
7852.85 1544
7853.68 1549
7854.52 1575
7855.36 1578
7856.19 1559
7857.03 1529
7857.87 1566
7858.70 1551
7859.54 1579
7860.38 1621
7861.21 1640
7862.05 1623
7862.89 1656
7863.72 1639
7864.56 1560
7865.40 1567
7866.24 1603
7867.07 1548
7867.91 1570
7868.75 1636
7869.59 1685
7870.42 1665
7871.26 1688
7872.10 1667
7872.94 1689
7873.77 1708
7874.61 1794
7875.45 1819
7876.29 1949
7877.12 2093
7877.96 2208
7878.80 2290
7879.64 2382
7880.47 2426
7881.31 2496
7882.15 2501
7882.99 2462
7883.83 2438
7884.66 2450
7885.50 2291
7886.34 2172
7887.18 2149
7888.02 2090
7888.86 2029
7889.69 1961
7890.53 2000
7891.37 1991
7892.21 2116
7893.05 2083
7893.89 2151
7894.73 2155
7895.56 2091
7896.40 2006
7897.24 1912
7898.08 1929
7898.92 1849
7899.76 1791
7900.60 1787
7901.44 1698
7902.28 1595
7903.12 1629
7903.95 1592
7904.79 1597
7905.63 1579
7906.47 1622
7907.31 1604
7908.15 1579
7908.99 1550
7909.83 1587
7910.67 1598
7911.51 1564
7912.35 1514
7913.19 1555
7914.03 1608
7914.87 1642
7915.71 1631
7916.55 1629
7917.39 1622
7918.23 1623
7919.07 1614
7919.91 1620
7920.75 1617
7921.59 1636
7922.43 1655
7923.27 1551
7924.11 1454
7924.95 1485
7925.79 1505
7926.63 1444
7927.47 1433
7928.31 1427
7929.15 1463
7929.99 1399
7930.83 1408
7931.67 1509
7932.51 1408
7933.35 1391
7934.19 1430
7935.04 1482
7935.88 1514
7936.72 1477
7937.56 1431
7938.40 1455
7939.24 1425
7940.08 1422
7940.92 1491
7941.76 1467
7942.60 1484
7943.45 1479
7944.29 1480
7945.13 1476
7945.97 1532
7946.81 1514
7947.65 1545
7948.49 1519
7949.34 1618
7950.18 1658
7951.02 1701
7951.86 1778
7952.70 1740
7953.54 1822
7954.39 1826
7955.23 1909
7956.07 2047
7956.91 2116
7957.75 2113
7958.60 2149
7959.44 2096
7960.28 2198
7961.12 2147
7961.96 2101
7962.81 2107
7963.65 2131
7964.49 2133
7965.33 2164
7966.18 2282
7967.02 2407
7967.86 2622
7968.70 2782
7969.55 2872
7970.39 2793
7971.23 2748
7972.08 2670
7972.92 2503
7973.76 2406
7974.60 2209
7975.45 2056
7976.29 2041
7977.13 1913
7977.98 1796
7978.82 1740
7979.66 1801
7980.51 1759
7981.35 1709
7982.19 1633
7983.04 1588
7983.88 1596
7984.72 1526
7985.57 1578
7986.41 1569
7987.25 1541
7988.10 1535
7988.94 1527
7989.78 1475
7990.63 1403
7991.47 1358
7992.32 1389
7993.16 1323
7994.00 1327
7994.85 1273
7995.69 1241
7996.54 1329
7997.38 1225
7998.22 1240
7999.07 1187
7999.91 1158
8000.76 1192
8001.60 1195
8002.45 1167
8003.29 1194
8004.13 1151
8004.98 1162
8005.82 1146
8006.67 1112
8007.51 1165
8008.36 1131
8009.20 1100
8010.05 1122
8010.89 1100
8011.74 1059
8012.58 1050
8013.43 1050
8014.27 1071
8015.12 1054
8015.96 1061
8016.81 1023
8017.65 1018
8018.50 1009
8019.34 988
8020.19 1057
8021.03 1005
8021.88 1034
8022.72 1057
8023.57 1009
8024.41 1025
8025.26 977
8026.11 973
8026.95 1045
8027.80 994
8028.64 1016
8029.49 1012
8030.33 1050
8031.18 1032
8032.03 1006
8032.87 1025
8033.72 1006
8034.56 1022
8035.41 1003
8036.26 1035
8037.10 1014
8037.95 998
8038.80 1016
8039.64 1040
8040.49 1069
8041.34 1058
8042.18 1034
8043.03 1024
8043.87 1033
8044.72 1017
8045.57 1057
8046.41 991
8047.26 1026
8048.11 991
8048.96 952
8049.80 953
8050.65 988
8051.50 970
8052.34 994
8053.19 968
8054.04 973
8054.88 970
8055.73 977
8056.58 960
8057.43 948
8058.27 982
8059.12 970
8059.97 941
8060.82 966
8061.66 948
8062.51 921
8063.36 885
8064.21 918
8065.05 917
8065.90 922
8066.75 899
8067.60 871
8068.44 870
8069.29 874
8070.14 900
8070.99 934
8071.84 901
8072.68 822
8073.53 832
8074.38 851
8075.23 850
8076.08 864
8076.93 827
8077.77 840
8078.62 828
8079.47 856
8080.32 849
8081.17 875
8082.02 875
8082.87 880
8083.71 849
8084.56 847
8085.41 867
8086.26 850
8087.11 874
8087.96 838
8088.81 865
8089.66 884
8090.51 866
8091.35 887
8092.20 890
8093.05 885
8093.90 872
8094.75 825
8095.60 838
8096.45 833
8097.30 857
8098.15 817
8099.00 841
8099.85 904
8100.70 857
8101.55 895
8102.40 893
8103.25 878
8104.10 867
8104.95 812
8105.80 876
8106.65 888
8107.50 901
8108.35 834
8109.20 840
8110.05 842
8110.90 837
8111.75 843
8112.60 869
8113.45 873
8114.30 865
8115.15 875
8116.00 851
8116.85 862
8117.70 800
8118.55 818
8119.40 843
8120.25 837
8121.10 874
8121.95 850
8122.80 816
8123.65 852
8124.50 857
8125.35 866
8126.20 877
8127.06 920
8127.91 905
8128.76 905
8129.61 908
8130.46 923
8131.31 915
8132.16 904
8133.01 946
8133.86 943
8134.72 962
8135.57 928
8136.42 962
8137.27 973
8138.12 957
8138.97 961
8139.83 949
8140.68 907
8141.53 945
8142.38 930
8143.23 888
8144.08 886
8144.94 881
8145.79 868
8146.64 901
8147.49 896
8148.34 945
8149.20 935
8150.05 925
8150.90 883
8151.75 869
8152.60 944
8153.46 930
8154.31 944
8155.16 989
8156.01 962
8156.87 1014
8157.72 977
8158.57 1014
8159.42 999
8160.28 954
8161.13 967
8161.98 949
8162.84 882
8163.69 822
8164.54 848
8165.39 817
8166.25 820
8167.10 784
8167.95 782
8168.81 850
8169.66 842
8170.51 812
8171.37 823
8172.22 840
8173.07 830
8173.93 803
8174.78 784
8175.63 822
8176.49 762
8177.34 822
8178.19 849
8179.05 843
8179.90 786
8180.76 781
8181.61 789
8182.46 792
8183.32 760
8184.17 803
8185.02 794
8185.88 777
8186.73 794
8187.59 744
8188.44 811
8189.30 787
8190.15 737
8191.00 772
8191.86 761
8192.71 769
8193.57 791
8194.42 810
8195.28 747
8196.13 784
8196.99 796
8197.84 751
8198.69 795
8199.55 763
8200.40 745
8201.26 744
8202.11 759
8202.97 757
8203.82 749
8204.68 771
8205.53 736
8206.39 795
8207.24 780
8208.10 739
8208.95 762
8209.81 775
8210.67 797
8211.52 790
8212.38 755
8213.23 737
8214.09 771
8214.94 780
8215.80 770
8216.65 801
8217.51 825
8218.37 825
8219.22 799
8220.08 781
8220.93 772
8221.79 771
8222.64 786
8223.50 786
8224.36 775
8225.21 815
8226.07 810
8226.92 776
8227.78 764
8228.64 738
8229.49 753
8230.35 733
8231.21 789
8232.06 795
8232.92 778
8233.78 748
8234.63 759
8235.49 742
8236.35 777
8237.20 792
8238.06 754
8238.92 743
8239.77 775
8240.63 755
8241.49 773
8242.34 744
8243.20 764
8244.06 791
8244.91 756
8245.77 758
8246.63 786
8247.49 751
8248.34 768
8249.20 798
8250.06 782
8250.92 782
8251.77 735
8252.63 779
8253.49 801
8254.35 811
8255.20 821
8256.06 765
8256.92 806
8257.78 805
8258.63 795
8259.49 801
8260.35 825
8261.21 853
8262.07 800
8262.92 844
8263.78 825
8264.64 872
8265.50 846
8266.36 831
8267.22 884
8268.07 887
8268.93 943
8269.79 926
8270.65 911
8271.51 914
8272.37 956
8273.22 963
8274.08 972
8274.94 959
8275.80 1003
8276.66 1009
8277.52 1010
8278.38 1116
8279.24 1167
8280.09 1248
8280.95 1310
8281.81 1324
8282.67 1285
8283.53 1247
8284.39 1208
8285.25 1160
8286.11 1175
8286.97 1136
8287.83 1095
8288.69 1070
8289.55 1078
8290.41 1115
8291.26 1130
8292.12 1111
8292.98 1195
8293.84 1211
8294.70 1275
8295.56 1313
8296.42 1272
8297.28 1215
8298.14 1197
8299.00 1139
8299.86 1191
8300.72 1112
8301.58 1097
8302.44 1101
8303.30 997
8304.16 1000
8305.02 944
8305.88 953
8306.74 936
8307.60 925
8308.46 859
8309.33 906
8310.19 873
8311.05 866
8311.91 912
8312.77 898
8313.63 923
8314.49 909
8315.35 879
8316.21 874
8317.07 826
8317.93 814
8318.79 823
8319.65 840
8320.52 833
8321.38 813
8322.24 808
8323.10 791
8323.96 811
8324.82 764
8325.68 760
8326.54 761
8327.41 770
8328.27 773
8329.13 798
8329.99 832
8330.85 754
8331.71 764
8332.57 814
8333.44 801
8334.30 768
8335.16 767
8336.02 782
8336.88 787
8337.75 768
8338.61 787
8339.47 774
8340.33 786
8341.19 800
8342.06 784
8342.92 788
8343.78 804
8344.64 795
8345.50 788
8346.37 815
8347.23 841
8348.09 815
8348.95 837
8349.82 819
8350.68 786
8351.54 830
8352.40 835
8353.27 825
8354.13 845
8354.99 851
8355.86 803
8356.72 831
8357.58 801
8358.45 789
8359.31 798
8360.17 790
8361.03 786
8361.90 789
8362.76 782
8363.62 789
8364.49 800
8365.35 783
8366.21 771
8367.08 785
8367.94 810
8368.80 838
8369.67 817
8370.53 802
8371.40 811
8372.26 807
8373.12 814
8373.99 780
8374.85 797
8375.71 798
8376.58 809
8377.44 789
8378.31 759
8379.17 782
8380.03 798
8380.90 818
8381.76 800
8382.63 791
8383.49 795
8384.36 785
8385.22 794
8386.08 777
8386.95 797
8387.81 769
8388.68 803
8389.54 829
8390.41 814
8391.27 838
8392.14 815
8393.00 806
8393.87 797
8394.73 799
8395.60 801
8396.46 815
8397.33 792
8398.19 822
8399.06 815
8399.92 785
8400.79 776
8401.65 833
8402.52 790
8403.38 806
8404.25 845
8405.11 868
8405.98 824
8406.84 829
8407.71 865
8408.58 834
8409.44 824
8410.31 856
8411.17 869
8412.04 820
8412.90 860
8413.77 873
8414.64 875
8415.50 829
8416.37 853
8417.23 866
8418.10 893
8418.97 890
8419.83 893
8420.70 889
8421.56 891
8422.43 909
8423.30 942
8424.16 934
8425.03 944
8425.90 946
8426.76 966
8427.63 960
8428.50 936
8429.36 965
8430.23 976
8431.10 994
8431.96 1019
8432.83 1039
8433.70 1032
8434.56 1020
8435.43 1112
8436.30 1129
8437.16 1090
8438.03 1127
8438.90 1160
8439.77 1219
8440.63 1218
8441.50 1310
8442.37 1353
8443.24 1375
8444.10 1441
8444.97 1506
8445.84 1573
8446.71 1579
8447.57 1543
8448.44 1607
8449.31 1535
8450.18 1512
8451.04 1484
8451.91 1437
8452.78 1446
8453.65 1448
8454.52 1425
8455.38 1426
8456.25 1452
8457.12 1474
8457.99 1475
8458.86 1465
8459.72 1438
8460.59 1437
8461.46 1397
8462.33 1354
8463.20 1352
8464.07 1344
8464.93 1369
8465.80 1368
8466.67 1347
8467.54 1355
8468.41 1316
8469.28 1262
8470.15 1312
8471.02 1315
8471.88 1331
8472.75 1311
8473.62 1293
8474.49 1217
8475.36 1274
8476.23 1266
8477.10 1249
8477.97 1286
8478.84 1317
8479.71 1347
8480.58 1308
8481.44 1381
8482.31 1328
8483.18 1360
8484.05 1350
8484.92 1327
8485.79 1327
8486.66 1263
8487.53 1255
8488.40 1228
8489.27 1197
8490.14 1199
8491.01 1187
8491.88 1197
8492.75 1213
8493.62 1177
8494.49 1170
8495.36 1161
8496.23 1175
8497.10 1181
8497.97 1178
8498.84 1140
8499.71 1135
8500.58 1147
8501.45 1167
8502.32 1149
8503.19 1133
8504.06 1124
8504.93 1131
8505.80 1170
8506.67 1165
8507.55 1178
8508.42 1213
8509.29 1180
8510.16 1255
8511.03 1195
8511.90 1172
8512.77 1206
8513.64 1230
8514.51 1265
8515.38 1200
8516.25 1191
8517.13 1210
8518.00 1268
8518.87 1254
8519.74 1266
8520.61 1286
8521.48 1297
8522.35 1304
8523.23 1333
8524.10 1367
8524.97 1402
8525.84 1413
8526.71 1456
8527.58 1414
8528.46 1464
8529.33 1474
8530.20 1470
8531.07 1466
8531.94 1433
8532.81 1373
8533.69 1361
8534.56 1393
8535.43 1401
8536.30 1350
8537.18 1347
8538.05 1380
8538.92 1407
8539.79 1370
8540.66 1305
8541.54 1338
8542.41 1313
8543.28 1297
8544.15 1270
8545.03 1273
8545.90 1311
8546.77 1322
8547.64 1321
8548.52 1289
8549.39 1341
8550.26 1443
8551.14 1539
8552.01 1678
8552.88 1774
8553.76 1947
8554.63 2068
8555.50 2143
8556.37 2123
8557.25 2188
8558.12 2234
8558.99 2125
8559.87 1992
8560.74 1833
8561.61 1773
8562.49 1659
8563.36 1542
8564.24 1512
8565.11 1419
8565.98 1358
8566.86 1351
8567.73 1311
8568.60 1278
8569.48 1314
8570.35 1270
8571.23 1229
8572.10 1242
8572.97 1189
8573.85 1181
8574.72 1112
8575.60 1168
8576.47 1168
8577.34 1227
8578.22 1230
8579.09 1145
8579.97 1108
8580.84 1170
8581.72 1197
8582.59 1194
8583.47 1206
8584.34 1207
8585.21 1199
8586.09 1207
8586.96 1218
8587.84 1181
8588.71 1196
8589.59 1216
8590.46 1290
8591.34 1236
8592.21 1276
8593.09 1302
8593.96 1313
8594.84 1304
8595.71 1337
8596.59 1358
8597.46 1320
8598.34 1316
8599.22 1326
8600.09 1319
8600.97 1318
8601.84 1399
8602.72 1358
8603.59 1387
8604.47 1367
8605.34 1303
8606.22 1398
8607.10 1430
8607.97 1411
8608.85 1390
8609.72 1368
8610.60 1457
8611.47 1483
8612.35 1484
8613.23 1469
8614.10 1524
8614.98 1562
8615.86 1552
8616.73 1557
8617.61 1594
8618.48 1578
8619.36 1696
8620.24 1722
8621.11 1748
8621.99 1775
8622.87 1773
8623.74 1796
8624.62 1777
8625.50 1848
8626.37 1840
8627.25 1846
8628.13 1916
8629.00 1874
8629.88 1884
8630.76 1908
8631.64 1931
8632.51 1918
8633.39 1902
8634.27 1961
8635.14 1997
8636.02 1953
8636.90 2033
8637.78 2036
8638.65 1990
8639.53 2047
8640.41 2011
8641.29 2135
8642.16 2120
8643.04 2229
8643.92 2230
8644.80 2186
8645.67 2260
8646.55 2371
8647.43 2414
8648.31 2406
8649.18 2414
8650.06 2519
8650.94 2527
8651.82 2565
8652.70 2547
8653.58 2544
8654.45 2600
8655.33 2622
8656.21 2690
8657.09 2729
8657.97 2808
8658.84 2895
8659.72 3029
8660.60 3144
8661.48 3404
8662.36 3649
8663.24 3965
8664.12 4165
8664.99 4411
8665.87 4522
8666.75 4658
8667.63 4708
8668.51 4579
8669.39 4580
8670.27 4419
8671.15 4362
8672.03 4295
8672.91 4222
8673.78 4218
8674.66 4251
8675.54 4255
8676.42 4141
8677.30 4058
8678.18 3943
8679.06 3790
8679.94 3632
8680.82 3548
8681.70 3412
8682.58 3221
8683.46 3198
8684.34 3101
8685.22 3111
8686.10 3063
8686.98 3115
8687.86 3269
8688.74 3487
8689.62 3737
8690.50 3992
8691.38 4373
8692.26 4765
8693.14 5018
8694.02 5164
8694.90 5285
8695.78 5180
8696.66 5021
8697.54 4747
8698.42 4526
8699.30 4195
8700.18 3969
8701.06 3838
8701.94 3576
8702.82 3460
8703.70 3311
8704.58 3212
8705.46 3057
8706.34 2906
8707.23 2753
8708.11 2624
8708.99 2471
8709.87 2331
8710.75 2287
8711.63 2202
8712.51 2129
8713.39 2052
8714.27 2062
8715.16 1940
8716.04 1877
8716.92 1807
8717.80 1788
8718.68 1771
8719.56 1775
8720.44 1788
8721.33 1812
8722.21 1730
8723.09 1733
8723.97 1709
8724.85 1737
8725.73 1705
8726.62 1700
8727.50 1799
8728.38 1791
8729.26 1835
8730.14 1834
8731.03 1855
8731.91 1847
8732.79 1883
8733.67 1892
8734.55 1834
8735.44 1842
8736.32 1881
8737.20 1845
8738.08 1816
8738.97 1772
8739.85 1838
8740.73 1811
8741.61 1781
8742.50 1759
8743.38 1780
8744.26 1798
8745.14 1825
8746.03 1845
8746.91 1840
8747.79 1798
8748.68 1776
8749.56 1793
8750.44 1827
8751.33 1749
8752.21 1752
8753.09 1743
8753.97 1832
8754.86 1837
8755.74 1868
8756.62 1967
8757.51 1979
8758.39 1936
8759.28 2054
8760.16 2107
8761.04 2126
8761.93 2080
8762.81 2095
8763.69 2012
8764.58 2014
8765.46 1996
8766.34 1968
8767.23 1966
8768.11 1878
8769.00 1883
8769.88 1861
8770.76 1825
8771.65 1876
8772.53 1807
8773.42 1809
8774.30 1809
8775.19 1810
8776.07 1786
8776.95 1790
8777.84 1685
8778.72 1670
8779.61 1708
8780.49 1652
8781.38 1607
8782.26 1609
8783.15 1547
8784.03 1541
8784.92 1639
8785.80 1663
8786.69 1695
8787.57 1628
8788.46 1635
8789.34 1676
8790.23 1716
8791.11 1717
8792.00 1716
8792.88 1717
8793.77 1688
8794.65 1669
8795.54 1635
8796.42 1635
8797.31 1615
8798.19 1574
8799.08 1575
8799.96 1476
8800.85 1455
8801.74 1485
8802.62 1497
8803.51 1498
8804.39 1500
8805.28 1522
8806.16 1503
8807.05 1509
8807.94 1536
8808.82 1534
8809.71 1529
8810.59 1513
8811.48 1453
8812.37 1478
8813.25 1477
8814.14 1495
8815.03 1509
8815.91 1532
8816.80 1575
8817.68 1600
8818.57 1631
8819.46 1600
8820.34 1629
8821.23 1536
8822.12 1528
8823.00 1581
8823.89 1561
8824.78 1475
8825.66 1489
8826.55 1424
8827.44 1411
8828.33 1469
8829.21 1452
8830.10 1427
8830.99 1447
8831.87 1441
8832.76 1408
8833.65 1359
8834.54 1405
8835.42 1382
8836.31 1380
8837.20 1360
8838.08 1347
8838.97 1363
8839.86 1315
8840.75 1320
8841.64 1290
8842.52 1276
8843.41 1308
8844.30 1309
8845.19 1304
8846.07 1190
8846.96 1215
8847.85 1210
8848.74 1227
8849.63 1175
8850.51 1199
8851.40 1155
8852.29 1130
8853.18 1165
8854.07 1137
8854.96 1100
8855.84 1088
8856.73 1102
8857.62 1129
8858.51 1089
8859.40 1080
8860.29 1050
8861.17 1102
8862.06 1059
8862.95 1062
8863.84 1155
8864.73 1100
8865.62 1104
8866.51 1085
8867.40 1107
8868.29 1070
8869.17 1097
8870.06 1069
8870.95 1050
8871.84 1033
8872.73 1074
8873.62 1005
8874.51 922
8875.40 971
8876.29 1002
8877.18 996
8878.07 962
8878.96 973
8879.85 1005
8880.74 997
8881.63 948
8882.51 917
8883.40 992
8884.29 967
8885.18 983
8886.07 930
8886.96 961
8887.85 984
8888.74 1012
8889.63 972
8890.52 973
8891.41 928
8892.30 929
8893.19 960
8894.09 929
8894.98 890
8895.87 886
8896.76 931
8897.65 903
8898.54 887
8899.43 886
8900.32 896
8901.21 861
8902.10 857
8902.99 903
8903.88 878
8904.77 879
8905.66 843
8906.55 913
8907.44 882
8908.34 843
8909.23 847
8910.12 825
8911.01 861
8911.90 827
8912.79 830
8913.68 859
8914.57 829
8915.47 829
8916.36 805
8917.25 805
8918.14 779
8919.03 764
8919.92 771
8920.81 814
8921.71 799
8922.60 803
8923.49 797
8924.38 793
8925.27 813
8926.16 786
8927.06 770
8927.95 769
8928.84 796
8929.73 753
8930.62 776
8931.52 751
8932.41 751
8933.30 762
8934.19 746
8935.09 776
8935.98 732
8936.87 744
8937.76 775
8938.66 751
8939.55 761
8940.44 729
8941.33 741
8942.23 756
8943.12 765
8944.01 700
8944.90 698
8945.80 729
8946.69 742
8947.58 705
8948.48 690
8949.37 706
8950.26 717
8951.16 778
8952.05 756
8952.94 700
8953.84 719
8954.73 706
8955.62 747
8956.52 701
8957.41 691
8958.30 722
8959.20 751
8960.09 718
8960.98 733
8961.88 739
8962.77 755
8963.66 726
8964.56 703
8965.45 730
8966.35 742
8967.24 778
8968.13 726
8969.03 714
8969.92 728
8970.82 709
8971.71 715
8972.60 726
8973.50 744
8974.39 685
8975.29 722
8976.18 768
8977.08 728
8977.97 700
8978.87 695
8979.76 735
8980.65 732
8981.55 754
8982.44 718
8983.34 740
8984.23 672
8985.13 724
8986.02 705
8986.92 683
8987.81 688
8988.71 743
8989.60 711
8990.50 710
8991.39 705
8992.29 713
8993.18 687
8994.08 686
8994.97 686
8995.87 682
8996.76 691
8997.66 659
8998.56 689
8999.45 702
9000.35 684
9001.24 689
9002.14 719
9003.03 713
9003.93 705
9004.83 712
9005.72 709
9006.62 728
9007.51 682
9008.41 688
9009.31 679
9010.20 710
9011.10 683
9011.99 701
9012.89 676
9013.79 711
9014.68 671
9015.58 653
9016.48 678
9017.37 668
9018.27 667
9019.16 669
9020.06 650
9020.96 659
9021.85 652
9022.75 686
9023.65 670
9024.54 674
9025.44 709
9026.34 663
9027.24 646
9028.13 681
9029.03 662
9029.93 650
9030.82 674
9031.72 683
9032.62 659
9033.52 666
9034.41 709
9035.31 657
9036.21 691
9037.10 664
9038.00 668
9038.90 684
9039.80 663
9040.69 691
9041.59 694
9042.49 658
9043.39 663
9044.29 687
9045.18 719
9046.08 690
9046.98 686
9047.88 713
9048.78 746
9049.67 709
9050.57 746
9051.47 749
9052.37 703
9053.27 722
9054.16 728
9055.06 738
9055.96 767
9056.86 716
9057.76 749
9058.66 762
9059.55 739
9060.45 725
9061.35 712
9062.25 734
9063.15 785
9064.05 767
9064.95 765
9065.85 742
9066.74 759
9067.64 755
9068.54 758
9069.44 743
9070.34 736
9071.24 745
9072.14 782
9073.04 783
9073.94 729
9074.84 737
9075.74 756
9076.64 737
9077.53 789
9078.43 768
9079.33 762
9080.23 744
9081.13 736
9082.03 766
9082.93 808
9083.83 768
9084.73 836
9085.63 792
9086.53 800
9087.43 791
9088.33 790
9089.23 805
9090.13 834
9091.03 846
9091.93 829
9092.83 852
9093.73 865
9094.63 853
9095.53 853
9096.43 890
9097.33 863
9098.23 868
9099.13 851
9100.04 838
9100.94 840
9101.84 840
9102.74 863
9103.64 831
9104.54 796
9105.44 800
9106.34 808
9107.24 776
9108.14 762
9109.04 719
9109.94 751
9110.85 776
9111.75 754
9112.65 762
9113.55 765
9114.45 750
9115.35 725
9116.25 765
9117.15 711
9118.06 717
9118.96 695
9119.86 718
9120.76 673
9121.66 690
9122.56 704
9123.46 739
9124.37 755
9125.27 751
9126.17 739
9127.07 715
9127.97 740
9128.88 712
9129.78 672
9130.68 687
9131.58 724
9132.48 695
9133.39 704
9134.29 707
9135.19 669
9136.09 684
9137.00 676
9137.90 661
9138.80 656
9139.70 673
9140.61 666
9141.51 671
9142.41 667
9143.31 681
9144.22 672
9145.12 667
9146.02 663
9146.92 676
9147.83 696
9148.73 690
9149.63 650
9150.54 675
9151.44 666
9152.34 667
9153.25 640
9154.15 700
9155.05 681
9155.96 675
9156.86 651
9157.76 633
9158.67 622
9159.57 635
9160.47 661
9161.38 644
9162.28 628
9163.18 667
9164.09 636
9164.99 637
9165.90 657
9166.80 624
9167.70 636
9168.61 673
9169.51 631
9170.42 650
9171.32 656
9172.22 664
9173.13 676
9174.03 656
9174.94 666
9175.84 651
9176.74 636
9177.65 657
9178.55 630
9179.46 635
9180.36 653
9181.27 656
9182.17 637
9183.08 683
9183.98 678
9184.89 672
9185.79 644
9186.70 657
9187.60 666
9188.51 649
9189.41 657
9190.32 623
9191.22 637
9192.13 625
9193.03 618
9193.94 713
9194.84 693
9195.75 660
9196.65 678
9197.56 691
9198.46 696
9199.37 706
9200.27 702
9201.18 665
9202.08 703
9202.99 691
9203.90 694
9204.80 710
9205.71 704
9206.61 662
9207.52 645
9208.42 663
9209.33 653
9210.24 669
9211.14 630
9212.05 620
9212.95 622
9213.86 655
9214.77 623
9215.67 619
9216.58 639
9217.49 665
9218.39 651
9219.30 648
9220.21 637
9221.11 644
9222.02 655
9222.93 649
9223.83 631
9224.74 626
9225.65 646
9226.55 644
9227.46 641
9228.37 627
9229.27 630
9230.18 651
9231.09 643
9231.99 615
9232.90 627
9233.81 625
9234.72 623
9235.62 619
9236.53 607
9237.44 632
9238.34 637
9239.25 627
9240.16 602
9241.07 612
9241.97 613
9242.88 648
9243.79 621
9244.70 615
9245.61 575
9246.51 625
9247.42 614
9248.33 619
9249.24 627
9250.14 611
9251.05 653
9251.96 626
9252.87 573
9253.78 600
9254.69 618
9255.59 602
9256.50 578
9257.41 618
9258.32 595
9259.23 636
9260.14 617
9261.04 605
9261.95 641
9262.86 610
9263.77 604
9264.68 600
9265.59 634
9266.50 606
9267.40 580
9268.31 596
9269.22 602
9270.13 656
9271.04 628
9271.95 613
9272.86 614
9273.77 606
9274.68 616
9275.59 648
9276.49 637
9277.40 618
9278.31 606
9279.22 614
9280.13 656
9281.04 639
9281.95 617
9282.86 607
9283.77 617
9284.68 626
9285.59 622
9286.50 606
9287.41 592
9288.32 646
9289.23 630
9290.14 640
9291.05 612
9291.96 591
9292.87 595
9293.78 604
9294.69 630
9295.60 607
9296.51 617
9297.42 616
9298.33 638
9299.24 628
9300.15 586
9301.06 639
9301.97 655
9302.88 668
9303.79 685
9304.70 676
9305.61 646
9306.53 652
9307.44 672
9308.35 686
9309.26 691
9310.17 723
9311.08 707
9311.99 735
9312.90 723
9313.81 688
9314.72 666
9315.63 670
9316.55 649
9317.46 683
9318.37 647
9319.28 606
9320.19 634
9321.10 700
9322.01 676
9322.93 668
9323.84 646
9324.75 623
9325.66 658
9326.57 608
9327.48 637
9328.40 639
9329.31 647
9330.22 610
9331.13 629
9332.04 627
9332.96 635
9333.87 640
9334.78 659
9335.69 648
9336.60 630
9337.52 648
9338.43 654
9339.34 662
9340.25 667
9341.17 642
9342.08 662
9342.99 677
9343.90 680
9344.82 650
9345.73 650
9346.64 649
9347.55 663
9348.47 640
9349.38 657
9350.29 630
9351.21 633
9352.12 626
9353.03 626
9353.94 623
9354.86 591
9355.77 607
9356.68 594
9357.60 640
9358.51 610
9359.42 609
9360.34 602
9361.25 593
9362.16 590
9363.08 613
9363.99 579
9364.90 587
9365.82 605
9366.73 585
9367.65 619
9368.56 612
9369.47 608
9370.39 597
9371.30 591
9372.21 574
9373.13 609
9374.04 648
9374.96 593
9375.87 586
9376.79 621
9377.70 605
9378.61 620
9379.53 622
9380.44 601
9381.36 617
9382.27 618
9383.19 619
9384.10 595
9385.01 604
9385.93 622
9386.84 600
9387.76 625
9388.67 612
9389.59 610
9390.50 658
9391.42 681
9392.33 640
9393.25 638
9394.16 667
9395.08 667
9395.99 656
9396.91 642
9397.82 644
9398.74 646
9399.65 669
9400.57 637
9401.48 626
9402.40 605
9403.32 659
9404.23 635
9405.15 613
9406.06 582
9406.98 613
9407.89 621
9408.81 596
9409.73 546
9410.64 606
9411.56 589
9412.47 616
9413.39 594
9414.30 578
9415.22 575
9416.14 587
9417.05 598
9417.97 569
9418.89 548
9419.80 562
9420.72 572
9421.63 593
9422.55 586
9423.47 567
9424.38 562
9425.30 591
9426.22 615
9427.13 576
9428.05 594
9428.97 578
9429.88 566
9430.80 557
9431.72 559
9432.63 588
9433.55 608
9434.47 573
9435.38 574
9436.30 579
9437.22 555
9438.14 573
9439.05 612
9439.97 589
9440.89 555
9441.81 569
9442.72 570
9443.64 583
9444.56 579
9445.47 587
9446.39 591
9447.31 598
9448.23 564
9449.15 562
9450.06 555
9450.98 598
9451.90 591
9452.82 599
9453.73 594
9454.65 591
9455.57 598
9456.49 555
9457.41 598
9458.32 625
9459.24 595
9460.16 586
9461.08 592
9462.00 611
9462.92 592
9463.83 559
9464.75 601
9465.67 599
9466.59 585
9467.51 577
9468.43 564
9469.35 600
9470.26 567
9471.18 565
9472.10 591
9473.02 573
9473.94 598
9474.86 620
9475.78 570
9476.70 562
9477.62 601
9478.54 586
9479.45 620
9480.37 611
9481.29 591
9482.21 609
9483.13 633
9484.05 606
9484.97 609
9485.89 640
9486.81 622
9487.73 613
9488.65 607
9489.57 608
9490.49 588
9491.41 597
9492.33 570
9493.25 614
9494.17 617
9495.09 620
9496.01 648
9496.93 619
9497.85 613
9498.77 606
9499.69 642
9500.61 628
9501.53 615
9502.45 639
9503.37 629
9504.29 630
9505.21 620
9506.13 619
9507.05 617
9507.97 652
9508.89 655
9509.81 604
9510.73 650
9511.65 642
9512.57 642
9513.49 615
9514.42 639
9515.34 627
9516.26 623
9517.18 631
9518.10 638
9519.02 644
9519.94 626
9520.86 626
9521.78 647
9522.71 679
9523.63 709
9524.55 682
9525.47 697
9526.39 699
9527.31 694
9528.23 671
9529.16 729
9530.08 708
9531.00 660
9531.92 667
9532.84 720
9533.76 716
9534.69 703
9535.61 713
9536.53 731
9537.45 739
9538.37 687
9539.30 723
9540.22 742
9541.14 759
9542.06 736
9542.98 726
9543.91 708
9544.83 706
9545.75 722
9546.67 723
9547.60 708
9548.52 740
9549.44 744
9550.36 740
9551.29 731
9552.21 753
9553.13 763
9554.06 739
9554.98 766
9555.90 768
9556.82 766
9557.75 794
9558.67 775
9559.59 788
9560.52 790
9561.44 787
9562.36 794
9563.29 791
9564.21 830
9565.13 876
9566.06 858
9566.98 848
9567.90 843
9568.83 860
9569.75 891
9570.67 843
9571.60 888
9572.52 863
9573.44 897
9574.37 886
9575.29 926
9576.22 944
9577.14 938
9578.06 967
9578.99 985
9579.91 967
9580.84 972
9581.76 1017
9582.68 978
9583.61 1007
9584.53 963
9585.46 954
9586.38 925
9587.31 978
9588.23 974
9589.15 959
9590.08 951
9591.00 951
9591.93 980
9592.85 995
9593.78 938
9594.70 970
9595.63 971
9596.55 1017
9597.48 1025
9598.40 1019
9599.33 1012
9600.25 1013
9601.18 1035
9602.10 1008
9603.03 1040
9603.95 1063
9604.88 1045
9605.80 1104
9606.73 1096
9607.65 1083
9608.58 1099
9609.50 1100
9610.43 1120
9611.35 1061
9612.28 1041
9613.21 1115
9614.13 1136
9615.06 1115
9615.98 1127
9616.91 1167
9617.84 1103
9618.76 1116
9619.69 1136
9620.61 1161
9621.54 1170
9622.47 1156
9623.39 1227
9624.32 1198
9625.24 1197
9626.17 1197
9627.10 1245
9628.02 1229
9628.95 1175
9629.88 1205
9630.80 1255
9631.73 1258
9632.65 1283
9633.58 1240
9634.51 1230
9635.43 1284
9636.36 1324
9637.29 1314
9638.22 1322
9639.14 1320
9640.07 1403
9641.00 1399
9641.92 1376
9642.85 1407
9643.78 1428
9644.70 1487
9645.63 1503
9646.56 1554
9647.49 1537
9648.41 1533
9649.34 1558
9650.27 1531
9651.20 1517
9652.12 1527
9653.05 1553
9653.98 1500
9654.91 1512
9655.83 1518
9656.76 1539
9657.69 1490
9658.62 1541
9659.55 1527
9660.47 1500
9661.40 1487
9662.33 1531
9663.26 1503
9664.19 1531
9665.11 1540
9666.04 1568
9666.97 1565
9667.90 1588
9668.83 1594
9669.75 1635
9670.68 1666
9671.61 1695
9672.54 1669
9673.47 1617
9674.40 1658
9675.33 1718
9676.25 1733
9677.18 1706
9678.11 1667
9679.04 1730
9679.97 1708
9680.90 1719
9681.83 1721
9682.76 1777
9683.69 1712
9684.61 1696
9685.54 1720
9686.47 1739
9687.40 1748
9688.33 1787
9689.26 1742
9690.19 1833
9691.12 1802
9692.05 1785
9692.98 1784
9693.91 1786
9694.84 1796
9695.77 1837
9696.70 1806
9697.63 1822
9698.56 1792
9699.49 1801
9700.42 1831
9701.35 1851
9702.28 1805
9703.21 1829
9704.14 1810
9705.07 1798
9706.00 1789
9706.93 1832
9707.86 1861
9708.79 1918
9709.72 2004
9710.65 2088
9711.58 2106
9712.51 2150
9713.44 2199
9714.37 2275
9715.30 2353
9716.23 2369
9717.16 2406
9718.09 2394
9719.02 2373
9719.95 2324
9720.88 2213
9721.81 2130
9722.75 2095
9723.68 1969
9724.61 1958
9725.54 1923
9726.47 1874
9727.40 1827
9728.33 1834
9729.26 1819
9730.19 1791
9731.13 1785
9732.06 1807
9732.99 1783
9733.92 1732
9734.85 1717
9735.78 1684
9736.71 1703
9737.65 1698
9738.58 1679
9739.51 1665
9740.44 1657
9741.37 1603
9742.30 1577
9743.24 1567
9744.17 1582
9745.10 1556
9746.03 1512
9746.96 1499
9747.90 1566
9748.83 1553
9749.76 1601
9750.69 1525
9751.63 1555
9752.56 1513
9753.49 1510
9754.42 1543
9755.36 1494
9756.29 1493
9757.22 1509
9758.15 1497
9759.09 1462
9760.02 1511
9760.95 1480
9761.88 1513
9762.82 1512
9763.75 1511
9764.68 1525
9765.62 1511
9766.55 1568
9767.48 1570
9768.41 1531
9769.35 1541
9770.28 1569
9771.21 1608
9772.15 1613
9773.08 1583
9774.01 1599
9774.95 1559
9775.88 1581
9776.81 1535
9777.75 1587
9778.68 1565
9779.62 1626
9780.55 1615
9781.48 1640
9782.42 1685
9783.35 1654
9784.28 1652
9785.22 1680
9786.15 1765
9787.09 1682
9788.02 1692
9788.95 1694
9789.89 1672
9790.82 1629
9791.76 1606
9792.69 1610
9793.63 1625
9794.56 1641
9795.49 1638
9796.43 1674
9797.36 1704
9798.30 1705
9799.23 1715
9800.17 1747
9801.10 1723
9802.04 1695
9802.97 1649
9803.91 1634
9804.84 1578
9805.78 1572
9806.71 1467
9807.65 1430
9808.58 1432
9809.52 1383
9810.45 1341
9811.39 1320
9812.32 1282
9813.26 1287
9814.19 1264
9815.13 1254
9816.06 1242
9817.00 1243
9817.93 1201
9818.87 1179
9819.80 1192
9820.74 1191
9821.68 1164
9822.61 1174
9823.55 1147
9824.48 1165
9825.42 1178
9826.35 1186
9827.29 1127
9828.23 1173
9829.16 1189
9830.10 1149
9831.03 1166
9831.97 1129
9832.91 1155
9833.84 1170
9834.78 1172
9835.72 1145
9836.65 1158
9837.59 1148
9838.52 1134
9839.46 1142
9840.40 1159
9841.33 1154
9842.27 1170
9843.21 1175
9844.14 1148
9845.08 1165
9846.02 1137
9846.95 1223
9847.89 1200
9848.83 1229
9849.77 1182
9850.70 1133
9851.64 1142
9852.58 1176
9853.51 1150
9854.45 1214
9855.39 1179
9856.33 1210
9857.26 1200
9858.20 1184
9859.14 1207
9860.08 1159
9861.01 1153
9861.95 1207
9862.89 1186
9863.83 1148
9864.76 1197
9865.70 1133
9866.64 1141
9867.58 1166
9868.51 1164
9869.45 1140
9870.39 1140
9871.33 1177
9872.27 1135
9873.20 1120
9874.14 1114
9875.08 1143
9876.02 1183
9876.96 1131
9877.90 1182
9878.83 1109
9879.77 1129
9880.71 1204
9881.65 1192
9882.59 1179
9883.53 1173
9884.47 1183
9885.40 1172
9886.34 1162
9887.28 1171
9888.22 1155
9889.16 1151
9890.10 1170
9891.04 1139
9891.98 1153
9892.91 1164
9893.85 1166
9894.79 1156
9895.73 1127
9896.67 1096
9897.61 1157
9898.55 1122
9899.49 1159
9900.43 1161
9901.37 1150
9902.31 1125
9903.25 1117
9904.19 1125
9905.13 1148
9906.07 1135
9907.01 1127
9907.95 1144
9908.89 1143
9909.83 1170
9910.77 1173
9911.71 1160
9912.65 1142
9913.59 1217
9914.53 1205
9915.47 1189
9916.41 1200
9917.35 1264
9918.29 1265
9919.23 1257
9920.17 1293
9921.11 1313
9922.05 1370
9922.99 1405
9923.93 1463
9924.87 1482
9925.81 1499
9926.75 1603
9927.69 1663
9928.63 1621
9929.57 1642
9930.51 1608
9931.45 1611
9932.39 1507
9933.34 1440
9934.28 1440
9935.22 1429
9936.16 1406
9937.10 1318
9938.04 1329
9938.98 1267
9939.92 1231
9940.87 1203
9941.81 1190
9942.75 1171
9943.69 1191
9944.63 1188
9945.57 1204
9946.51 1202
9947.46 1185
9948.40 1245
9949.34 1273
9950.28 1297
9951.22 1304
9952.16 1312
9953.11 1339
9954.05 1350
9954.99 1317
9955.93 1362
9956.87 1311
9957.82 1283
9958.76 1286
9959.70 1248
9960.64 1218
9961.59 1202
9962.53 1167
9963.47 1136
9964.41 1145
9965.35 1131
9966.30 1125
9967.24 1113
9968.18 1068
9969.13 1042
9970.07 1085
9971.01 1023
9971.95 1025
9972.90 1015
9973.84 996
9974.78 961
9975.73 991
9976.67 993
9977.61 998
9978.55 983
9979.50 975
9980.44 975
9981.38 1007
9982.33 944
9983.27 999
9984.21 968
9985.16 973
9986.10 1010
9987.04 1005
9987.99 997
9988.93 944
9989.88 936
9990.82 959
9991.76 933
9992.71 953
9993.65 917
9994.59 949
9995.54 951
9996.48 1011
9997.43 965
9998.37 921
9999.31 888
10000.26 926
10001.20 950
10002.15 954
10003.09 944
10004.04 931
10004.98 882
10005.92 895
10006.87 897
10007.81 921
10008.76 881
10009.70 874
10010.65 914
10011.59 900
10012.54 882
10013.48 866
10014.43 861
10015.37 887
10016.32 894
10017.26 888
10018.21 878
10019.15 889
10020.10 863
10021.04 866
10021.99 862
10022.93 880
10023.88 855
10024.82 851
10025.77 871
10026.71 877
10027.66 852
10028.60 869
10029.55 833
10030.49 861
10031.44 838
10032.39 852
10033.33 847
10034.28 842
10035.22 841
10036.17 836
10037.11 816
10038.06 826
10039.01 838
10039.95 857
10040.90 827
10041.84 822
10042.79 816
10043.74 804
10044.68 789
10045.63 824
10046.58 849
10047.52 850
10048.47 781
10049.41 820
10050.36 805
10051.31 807
10052.25 776
10053.20 781
10054.15 768
10055.09 805
10056.04 813
10056.99 767
10057.93 778
10058.88 778
10059.83 761
10060.78 735
10061.72 751
10062.67 809
10063.62 763
10064.56 759
10065.51 785
10066.46 763
10067.41 777
10068.35 765
10069.30 759
10070.25 748
10071.20 763
10072.14 750
10073.09 770
10074.04 758
10074.99 775
10075.93 789
10076.88 797
10077.83 773
10078.78 748
10079.72 724
10080.67 757
10081.62 770
10082.57 764
10083.52 742
10084.46 736
10085.41 766
10086.36 766
10087.31 772
10088.26 742
10089.21 737
10090.15 730
10091.10 764
10092.05 748
10093.00 731
10093.95 772
10094.90 770
10095.85 771
10096.79 768
10097.74 748
10098.69 781
10099.64 780
10100.59 755
10101.54 762
10102.49 731
10103.44 768
10104.39 763
10105.33 778
10106.28 778
10107.23 752
10108.18 770
10109.13 790
10110.08 761
10111.03 763
10111.98 756
10112.93 765
10113.88 770
10114.83 768
10115.78 760
10116.73 744
10117.68 753
10118.63 770
10119.58 762
10120.53 775
10121.48 781
10122.43 753
10123.38 776
10124.33 788
10125.28 782
10126.23 813
10127.18 793
10128.13 787
10129.08 796
10130.03 788
10130.98 799
10131.93 765
10132.88 808
10133.83 782
10134.78 833
10135.73 802
10136.68 798
10137.63 829
10138.58 834
10139.53 851
10140.48 827
10141.43 873
10142.38 873
10143.33 852
10144.29 877
10145.24 889
10146.19 865
10147.14 889
10148.09 901
10149.04 925
10149.99 909
10150.94 937
10151.89 970
10152.85 958
10153.80 927
10154.75 965
10155.70 954
10156.65 996
10157.60 989
10158.55 1012
10159.51 983
10160.46 992
10161.41 1016
10162.36 1030
10163.31 1027
10164.26 966
10165.22 1001
10166.17 1056
10167.12 1087
10168.07 1076
10169.02 1070
10169.98 1094
10170.93 1077
10171.88 1105
10172.83 1101
10173.79 1147
10174.74 1153
10175.69 1186
10176.64 1212
10177.60 1196
10178.55 1243
10179.50 1217
10180.45 1246
10181.41 1280
10182.36 1251
10183.31 1221
10184.26 1270
10185.22 1266
10186.17 1248
10187.12 1196
10188.08 1180
10189.03 1268
10189.98 1212
10190.93 1220
10191.89 1189
10192.84 1250
10193.79 1214
10194.75 1248
10195.70 1249
10196.65 1207
10197.61 1226
10198.56 1279
10199.51 1298
10200.47 1236
10201.42 1269
10202.38 1269
10203.33 1319
10204.28 1323
10205.24 1375
10206.19 1369
10207.14 1407
10208.10 1394
10209.05 1443
10210.01 1439
10210.96 1456
10211.91 1387
10212.87 1376
10213.82 1399
10214.78 1383
10215.73 1373
10216.69 1376
10217.64 1300
10218.59 1221
10219.55 1243
10220.50 1220
10221.46 1199
10222.41 1218
10223.37 1200
10224.32 1157
10225.28 1147
10226.23 1165
10227.19 1162
10228.14 1128
10229.10 1163
10230.05 1140
10231.01 1178
10231.96 1197
10232.92 1219
10233.87 1243
10234.83 1340
10235.78 1336
10236.74 1371
10237.69 1342
10238.65 1346
10239.60 1348
10240.56 1312
10241.51 1310
10242.47 1301
10243.42 1293
10244.38 1214
10245.34 1202
10246.29 1170
10247.25 1107
10248.20 1121
10249.16 1116
10250.11 1104
10251.07 1083
10252.03 1110
10252.98 1105
10253.94 1051
10254.89 1046
10255.85 1015
10256.81 1008
10257.76 977
10258.72 982
10259.68 943
10260.63 958
10261.59 939
10262.55 922
10263.50 949
10264.46 961
10265.41 945
10266.37 927
10267.33 907
10268.28 874
10269.24 903
10270.20 891
10271.16 888
10272.11 873
10273.07 892
10274.03 905
10274.98 866
10275.94 876
10276.90 867
10277.85 871
10278.81 853
10279.77 877
10280.73 856
10281.68 866
10282.64 860
10283.60 843
10284.56 817
10285.51 826
10286.47 808
10287.43 792
10288.39 799
10289.34 803
10290.30 806
10291.26 780
10292.22 786
10293.18 780
10294.13 807
10295.09 844
10296.05 823
10297.01 829
10297.97 817
10298.92 789
10299.88 820
10300.84 785
10301.80 804
10302.76 810
10303.72 804
10304.67 805
10305.63 812
10306.59 812
10307.55 788
10308.51 790
10309.47 806
10310.43 764
10311.38 761
10312.34 771
10313.30 760
10314.26 776
10315.22 766
10316.18 762
10317.14 775
10318.10 765
10319.06 753
10320.01 772
10320.97 773
10321.93 760
10322.89 749
10323.85 750
10324.81 732
10325.77 741
10326.73 812
10327.69 746
10328.65 725
10329.61 742
10330.57 756
10331.53 748
10332.49 734
10333.45 730
10334.41 713
10335.37 730
10336.33 725
10337.29 728
10338.25 710
10339.21 744
10340.17 729
10341.13 688
10342.09 693
10343.05 699
10344.01 727
10344.97 684
10345.93 692
10346.89 724
10347.85 666
10348.81 693
10349.77 684
10350.73 670
10351.69 655
10352.65 640
10353.61 661
10354.57 656
10355.53 644
10356.49 652
10357.46 637
10358.42 655
10359.38 645
10360.34 625
10361.30 648
10362.26 632
10363.22 633
10364.18 641
10365.14 635
10366.11 637
10367.07 626
10368.03 645
10368.99 623
10369.95 643
10370.91 627
10371.87 654
10372.84 606
10373.80 635
10374.76 646
10375.72 620
10376.68 625
10377.64 633
10378.61 643
10379.57 596
10380.53 610
10381.49 626
10382.45 653
10383.42 585
10384.38 627
10385.34 594
10386.30 604
10387.27 618
10388.23 607
10389.19 581
10390.15 615
10391.11 600
10392.08 579
10393.04 614
10394.00 612
10394.96 609
10395.93 607
10396.89 603
10397.85 600
10398.82 586
10399.78 597
10400.74 599
10401.70 607
10402.67 616
10403.63 569
10404.59 563
10405.56 579
10406.52 598
10407.48 608
10408.45 618
10409.41 584
10410.37 583
10411.34 581
10412.30 570
10413.26 578
10414.23 597
10415.19 552
10416.15 584
10417.12 613
10418.08 575
10419.04 585
10420.01 612
10420.97 609
10421.94 583
10422.90 607
10423.86 571
10424.83 574
10425.79 585
10426.76 585
10427.72 563
10428.68 595
10429.65 567
10430.61 569
10431.58 582
10432.54 557
10433.51 538
10434.47 588
10435.44 561
10436.40 547
10437.36 572
10438.33 538
10439.29 548
10440.26 555
10441.22 542
10442.19 558
10443.15 550
10444.12 571
10445.08 523
10446.05 533
10447.01 541
10447.98 528
10448.94 527
10449.91 549
10450.87 555
10451.84 541
10452.80 535
10453.77 528
10454.73 546
10455.70 557
10456.67 539
10457.63 562
10458.60 540
10459.56 510
10460.53 528
10461.49 540
10462.46 551
10463.43 558
10464.39 542
10465.36 537
10466.32 523
10467.29 527
10468.25 548
10469.22 526
10470.19 546
10471.15 541
10472.12 557
10473.09 536
10474.05 549
10475.02 552
10475.98 579
10476.95 548
10477.92 560
10478.88 552
10479.85 550
10480.82 568
10481.78 562
10482.75 558
10483.72 533
10484.68 542
10485.65 572
10486.62 579
10487.58 557
10488.55 534
10489.52 534
10490.49 543
10491.45 556
10492.42 544
10493.39 541
10494.35 549
10495.32 537
10496.29 561
10497.26 540
10498.22 536
10499.19 536
10500.16 499
10501.13 533
10502.09 543
10503.06 516
10504.03 541
10505.00 516
10505.96 530
10506.93 536
10507.90 536
10508.87 553
10509.84 527
10510.80 527
10511.77 511
10512.74 515
10513.71 519
10514.68 524
10515.64 571
10516.61 537
10517.58 533
10518.55 513
10519.52 527
10520.49 526
10521.45 546
10522.42 542
10523.39 553
10524.36 534
10525.33 524
10526.30 528
10527.27 548
10528.23 507
10529.20 511
10530.17 536
10531.14 525
10532.11 529
10533.08 535
10534.05 552
10535.02 541
10535.99 511
10536.96 505
10537.93 507
10538.89 531
10539.86 543
10540.83 527
10541.80 541
10542.77 540
10543.74 551
10544.71 543
10545.68 532
10546.65 525
10547.62 535
10548.59 533
10549.56 542
10550.53 544
10551.50 528
10552.47 551
10553.44 533
10554.41 541
10555.38 517
10556.35 559
10557.32 567
10558.29 565
10559.26 539
10560.23 515
10561.20 552
10562.17 569
10563.14 565
10564.11 573
10565.08 563
10566.05 606
10567.02 589
10567.99 568
10568.96 590
10569.93 589
10570.91 545
10571.88 562
10572.85 586
10573.82 579
10574.79 580
10575.76 587
10576.73 542
10577.70 555
10578.67 576
10579.64 556
10580.62 587
10581.59 590
10582.56 566
10583.53 544
10584.50 569
10585.47 562
10586.44 592
10587.42 570
10588.39 602
10589.36 612
10590.33 575
10591.30 551
10592.27 586
10593.25 598
10594.22 597
10595.19 603
10596.16 603
10597.13 621
10598.10 588
10599.08 602
10600.05 607
10601.02 595
10601.99 604
10602.97 625
10603.94 630
10604.91 657
10605.88 681
10606.85 668
10607.83 689
10608.80 719
10609.77 700
10610.74 670
10611.72 679
10612.69 710
10613.66 712
10614.64 710
10615.61 694
10616.58 713
10617.55 670
10618.53 656
10619.50 677
10620.47 661
10621.45 642
10622.42 637
10623.39 596
10624.37 638
10625.34 654
10626.31 629
10627.29 607
10628.26 593
10629.23 635
10630.21 636
10631.18 609
10632.15 627
10633.13 642
10634.10 623
10635.07 624
10636.05 666
10637.02 687
10638.00 677
10638.97 662
10639.94 679
10640.92 687
10641.89 677
10642.87 668
10643.84 692
10644.81 657
10645.79 663
10646.76 662
10647.74 664
10648.71 639
10649.68 604
10650.66 601
10651.63 599
10652.61 571
10653.58 577
10654.56 574
10655.53 580
10656.51 603
10657.48 548
10658.46 562
10659.43 563
10660.41 580
10661.38 587
10662.36 569
10663.33 546
10664.31 554
10665.28 547
10666.26 542
10667.23 546
10668.21 539
10669.18 533
10670.16 561
10671.13 546
10672.11 544
10673.08 558
10674.06 540
10675.03 521
10676.01 569
10676.99 570
10677.96 555
10678.94 543
10679.91 589
10680.89 552
10681.86 525
10682.84 557
10683.82 578
10684.79 563
10685.77 559
10686.74 564
10687.72 586
10688.70 576
10689.67 562
10690.65 596
10691.63 551
10692.60 552
10693.58 584
10694.55 599
10695.53 547
10696.51 566
10697.48 534
10698.46 569
10699.44 538
10700.41 535
10701.39 537
10702.37 556
10703.34 586
10704.32 551
10705.30 542
10706.27 554
10707.25 544
10708.23 604
10709.21 604
10710.18 546
10711.16 558
10712.14 594
10713.11 550
10714.09 539
10715.07 582
10716.05 576
10717.02 579
10718.00 565
10718.98 535
10719.96 526
10720.93 529
10721.91 545
10722.89 564
10723.87 565
10724.85 558
10725.82 569
10726.80 570
10727.78 562
10728.76 577
10729.74 576
10730.71 596
10731.69 565
10732.67 572
10733.65 580
10734.63 601
10735.60 565
10736.58 560
10737.56 562
10738.54 563
10739.52 565
10740.50 540
10741.48 560
10742.45 589
10743.43 584
10744.41 570
10745.39 580
10746.37 585
10747.35 560
10748.33 588
10749.31 585
10750.28 569
10751.26 578
10752.24 572
10753.22 571
10754.20 579
10755.18 581
10756.16 599
10757.14 622
10758.12 619
10759.10 579
10760.08 609
10761.06 618
10762.04 596
10763.01 610
10763.99 603
10764.97 622
10765.95 624
10766.93 600
10767.91 610
10768.89 585
10769.87 577
10770.85 586
10771.83 652
10772.81 603
10773.79 621
10774.77 618
10775.75 617
10776.73 618
10777.71 597
10778.69 630
10779.67 637
10780.65 611
10781.63 606
10782.62 614
10783.60 635
10784.58 659
10785.56 644
10786.54 655
10787.52 636
10788.50 653
10789.48 634
10790.46 634
10791.44 623
10792.42 598
10793.40 649
10794.38 627
10795.37 652
10796.35 618
10797.33 620
10798.31 616
10799.29 637
10800.27 631
10801.25 615
10802.23 641
10803.21 630
10804.20 651
10805.18 662
10806.16 611
10807.14 636
10808.12 617
10809.10 639
10810.09 661
10811.07 640
10812.05 641
10813.03 616
10814.01 639
10815.00 646
10815.98 637
10816.96 634
10817.94 618
10818.92 638
10819.91 641
10820.89 632
10821.87 641
10822.85 629
10823.83 642
10824.82 637
10825.80 641
10826.78 651
10827.76 640
10828.75 640
10829.73 620
10830.71 675
10831.69 659
10832.68 669
10833.66 678
10834.64 669
10835.63 644
10836.61 679
10837.59 662
10838.57 687
10839.56 704
10840.54 729
10841.52 664
10842.51 693
10843.49 702
10844.47 696
10845.46 726
10846.44 757
10847.42 688
10848.41 692
10849.39 737
10850.37 729
10851.36 728
10852.34 708
10853.32 762
10854.31 727
10855.29 712
10856.28 734
10857.26 713
10858.24 723
10859.23 734
10860.21 760
10861.20 724
10862.18 738
10863.16 790
10864.15 788
10865.13 788
10866.12 792
10867.10 786
10868.08 807
10869.07 781
10870.05 785
10871.04 811
10872.02 809
10873.01 822
10873.99 808
10874.98 824
10875.96 842
10876.95 829
10877.93 828
10878.92 837
10879.90 847
10880.89 850
10881.87 805
10882.86 873
10883.84 871
10884.83 888
10885.81 871
10886.80 871
10887.78 853
10888.77 881
10889.75 896
10890.74 873
10891.72 883
10892.71 915
10893.69 916
10894.68 888
10895.66 930
10896.65 920
10897.64 943
10898.62 939
10899.61 942
10900.59 967
10901.58 965
10902.56 985
10903.55 1020
10904.54 993
10905.52 1033
10906.51 1030
10907.49 1054
10908.48 1053
10909.47 1070
10910.45 1044
10911.44 1064
10912.43 1102
10913.41 1104
10914.40 1107
10915.39 1122
10916.37 1128
10917.36 1171
10918.35 1151
10919.33 1137
10920.32 1156
10921.31 1166
10922.29 1165
10923.28 1175
10924.27 1183
10925.25 1177
10926.24 1169
10927.23 1207
10928.21 1213
10929.20 1221
10930.19 1254
10931.18 1258
10932.16 1255
10933.15 1295
10934.14 1282
10935.12 1280
10936.11 1285
10937.10 1280
10938.09 1291
10939.07 1335
10940.06 1373
10941.05 1327
10942.04 1415
10943.02 1411
10944.01 1384
10945.00 1420
10945.99 1473
10946.98 1463
10947.96 1499
10948.95 1540
10949.94 1588
10950.93 1678
10951.92 1637
10952.90 1729
10953.89 1775
10954.88 1817
10955.87 1898
10956.86 1948
10957.85 2009
10958.83 2042
10959.82 2057
10960.81 2110
10961.80 2065
10962.79 2079
10963.78 2091
10964.77 2022
10965.75 2012
10966.74 1957
10967.73 1911
10968.72 1884
10969.71 1856
10970.70 1820
10971.69 1733
10972.68 1730
10973.67 1722
10974.66 1739
10975.64 1721
10976.63 1642
10977.62 1672
10978.61 1633
10979.60 1695
10980.59 1665
10981.58 1676
10982.57 1698
10983.56 1666
10984.55 1707
10985.54 1706
10986.53 1720
10987.52 1714
10988.51 1770
10989.50 1759
10990.49 1806
10991.48 1874
10992.47 1966
10993.46 1987
10994.45 2149
10995.44 2275
10996.43 2318
10997.42 2412
10998.41 2534
10999.40 2644
11000.39 2705
11001.38 2667
11002.37 2763
11003.36 2725
11004.35 2700
11005.34 2620
11006.33 2531
11007.32 2465
11008.31 2375
11009.30 2190
11010.30 2164
11011.29 2043
11012.28 1918
11013.27 1827
11014.26 1780
11015.25 1698
11016.24 1619
11017.23 1607
11018.22 1549
11019.21 1510
11020.21 1420
11021.20 1413
11022.19 1391
11023.18 1326
11024.17 1297
11025.16 1274
11026.15 1311
11027.14 1255
11028.14 1215
11029.13 1207
11030.12 1233
11031.11 1163
11032.10 1203
11033.09 1196
11034.09 1158
11035.08 1163
11036.07 1221
11037.06 1244
11038.05 1211
11039.05 1163
11040.04 1175
11041.03 1156
11042.02 1135
11043.02 1167
11044.01 1145
11045.00 1167
11045.99 1151
11046.98 1127
11047.98 1096
11048.97 1065
11049.96 1081
11050.95 1098
11051.95 1119
11052.94 1072
11053.93 1089
11054.93 1095
11055.92 1064
11056.91 1085
11057.90 1053
11058.90 1092
11059.89 1133
11060.88 1076
11061.88 1072
11062.87 1057
11063.86 1071
11064.86 1097
11065.85 1067
11066.84 1085
11067.84 1070
11068.83 1072
11069.82 1114
11070.82 1108
11071.81 1085
11072.80 1091
11073.80 1107
11074.79 1062
11075.78 1084
11076.78 1098
11077.77 1086
11078.77 1083
11079.76 1081
11080.75 1081
11081.75 1072
11082.74 1067
11083.74 1087
11084.73 1044
11085.72 1039
11086.72 1055
11087.71 1031
11088.71 1037
11089.70 1055
11090.70 1004
11091.69 1039
11092.68 1054
11093.68 1048
11094.67 991
11095.67 1008
11096.66 991
11097.66 1006
11098.65 1011
11099.65 965
11100.64 975
11101.64 990
11102.63 991
11103.63 1020
11104.62 1004
11105.62 961
11106.61 965
11107.61 1006
11108.60 1016
11109.60 979
11110.59 950
11111.59 982
11112.58 978
11113.58 1008
11114.57 942
11115.57 955
11116.56 949
11117.56 990
11118.56 974
11119.55 927
11120.55 958
11121.54 967
11122.54 991
11123.54 992
11124.53 1000
11125.53 988
11126.52 971
11127.52 968
11128.51 955
11129.51 998
11130.51 977
11131.50 1042
11132.50 1028
11133.50 1023
11134.49 998
11135.49 967
11136.49 962
11137.48 941
11138.48 955
11139.47 939
11140.47 963
11141.47 993
11142.46 969
11143.46 967
11144.46 948
11145.46 948
11146.45 968
11147.45 940
11148.45 961
11149.44 965
11150.44 945
11151.44 961
11152.43 935
11153.43 964
11154.43 955
11155.43 982
11156.42 971
11157.42 951
11158.42 977
11159.42 953
11160.41 970
11161.41 1018
11162.41 1014
11163.41 982
11164.40 983
11165.40 969
11166.40 1004
11167.40 981
11168.39 986
11169.39 971
11170.39 1005
11171.39 974
11172.39 963
11173.38 994
11174.38 926
11175.38 977
11176.38 956
11177.38 973
11178.38 962
11179.37 950
11180.37 1000
11181.37 976
11182.37 977
11183.37 989
11184.37 981
11185.37 997
11186.36 972
11187.36 957
11188.36 983
11189.36 1060
11190.36 1031
11191.36 1028
11192.36 987
11193.36 1024
11194.36 1052
11195.35 1041
11196.35 1028
11197.35 1042
11198.35 1010
11199.35 1076
11200.35 1070
11201.35 1059
11202.35 1089
11203.35 1069
11204.35 1079
11205.35 1102
11206.35 1089
11207.35 1134
11208.35 1121
11209.35 1123
11210.35 1124
11211.35 1151
11212.35 1126
11213.35 1136
11214.35 1140
11215.34 1124
11216.35 1160
11217.35 1107
11218.35 1121
11219.35 1128
11220.35 1137
11221.35 1131
11222.35 1129
11223.35 1114
11224.35 1077
11225.35 1052
11226.35 1053
11227.35 1085
11228.35 1054
11229.35 1028
11230.35 1009
11231.35 1002
11232.35 1018
11233.35 1012
11234.35 1014
11235.35 1002
11236.35 1005
11237.36 1032
11238.36 1016
11239.36 994
11240.36 1032
11241.36 1029
11242.36 1017
11243.36 1014
11244.36 1009
11245.36 1028
11246.37 1051
11247.37 1024
11248.37 1040
11249.37 1014
11250.37 1053
11251.37 1038
11252.38 1074
11253.38 1043
11254.38 1027
11255.38 1047
11256.38 1048
11257.38 1069
11258.39 1046
11259.39 990
11260.39 1037
11261.39 1039
11262.39 1030
11263.40 1022
11264.40 1050
11265.40 1059
11266.40 1050
11267.40 1019
11268.41 1053
11269.41 1076
11270.41 1093
11271.41 1075
11272.42 1077
11273.42 1100
11274.42 1095
11275.42 1105
11276.43 1079
11277.43 1111
11278.43 1100
11279.44 1085
11280.44 1077
11281.44 1065
11282.44 1034
11283.45 1017
11284.45 1020
11285.45 979
11286.46 1004
11287.46 1018
11288.46 1003
11289.47 991
11290.47 960
11291.47 946
11292.48 908
11293.48 900
11294.48 876
11295.49 919
11296.49 910
11297.49 922
11298.50 900
11299.50 880
11300.51 869
11301.51 862
11302.51 848
11303.52 852
11304.52 833
11305.53 887
11306.53 842
11307.53 831
11308.54 815
11309.54 821
11310.55 862
11311.55 856
11312.55 889
11313.56 840
11314.56 900
11315.57 890
11316.57 906
11317.58 888
11318.58 881
11319.59 879
11320.59 929
11321.59 901
11322.60 887
11323.60 889
11324.61 879
11325.61 885
11326.62 835
11327.62 855
11328.63 800
11329.63 835
11330.64 846
11331.64 845
11332.65 837
11333.65 834
11334.66 820
11335.67 809
11336.67 827
11337.68 799
11338.68 816
11339.69 809
11340.69 832
11341.70 852
11342.70 828
11343.71 846
11344.72 807
11345.72 784
11346.73 806
11347.73 782
11348.74 785
11349.74 775
11350.75 768
11351.76 782
11352.76 738
11353.77 733
11354.78 722
11355.78 744
11356.79 747
11357.79 747
11358.80 742
11359.81 726
11360.81 710
11361.82 746
11362.83 720
11363.83 714
11364.84 696
11365.85 719
11366.85 704
11367.86 700
11368.87 730
11369.87 680
11370.88 691
11371.89 684
11372.89 682
11373.90 680
11374.91 683
11375.92 695
11376.92 658
11377.93 658
11378.94 643
11379.94 666
11380.95 670
11381.96 646
11382.97 647
11383.97 619
11384.98 644
11385.99 634
11387.00 644
11388.00 631
11389.01 640
11390.02 645
11391.03 651
11392.04 655
11393.04 639
11394.05 679
11395.06 680
11396.07 665
11397.08 637
11398.08 670
11399.09 680
11400.10 677
11401.11 666
11402.12 654
11403.12 622
11404.13 648
11405.14 648
11406.15 637
11407.16 649
11408.17 680
11409.18 653
11410.18 627
11411.19 650
11412.20 665
11413.21 645
11414.22 609
11415.23 613
11416.24 623
11417.25 644
11418.25 648
11419.26 616
11420.27 620
11421.28 632
11422.29 623
11423.30 591
11424.31 580
11425.32 610
11426.33 638
11427.34 637
11428.35 607
11429.36 592
11430.37 595
11431.38 598
11432.39 593
11433.39 584
11434.40 621
11435.41 614
11436.42 634
11437.43 614
11438.44 609
11439.45 594
11440.46 593
11441.47 611
11442.48 599
11443.49 599
11444.50 635
11445.51 599
11446.52 632
11447.53 581
11448.55 586
11449.56 588
11450.57 597
11451.58 597
11452.59 591
11453.60 578
11454.61 551
11455.62 587
11456.63 564
11457.64 557
11458.65 551
11459.66 562
11460.67 526
11461.68 557
11462.69 562
11463.71 564
11464.72 562
11465.73 581
11466.74 558
11467.75 577
11468.76 573
11469.77 545
11470.78 539
11471.80 573
11472.81 550
11473.82 559
11474.83 565
11475.84 532
11476.85 550
11477.86 507
11478.88 534
11479.89 560
11480.90 556
11481.91 523
11482.92 545
11483.93 509
11484.95 503
11485.96 518
11486.97 544
11487.98 505
11489.00 512
11490.01 523
11491.02 524
11492.03 520
11493.04 536
11494.06 498
11495.07 511
11496.08 510
11497.09 533
11498.11 505
11499.12 492
11500.13 523
11501.14 523
11502.16 551
11503.17 497
11504.18 479
11505.20 510
11506.21 524
11507.22 487
11508.23 509
11509.25 506
11510.26 494
11511.27 509
11512.29 505
11513.30 524
11514.31 518
11515.33 481
11516.34 509
11517.35 485
11518.37 491
11519.38 497
11520.39 507
11521.41 507
11522.42 528
11523.43 499
11524.45 472
11525.46 513
11526.47 509
11527.49 501
11528.50 516
11529.52 494
11530.53 505
11531.54 495
11532.56 520
11533.57 487
11534.59 489
11535.60 504
11536.62 509
11537.63 502
11538.64 466
11539.66 480
11540.67 487
11541.69 492
11542.70 490
11543.72 493
11544.73 480
11545.75 508
11546.76 498
11547.77 486
11548.79 482
11549.80 482
11550.82 480
11551.83 472
11552.85 450
11553.86 487
11554.88 506
11555.89 492
11556.91 473
11557.92 483
11558.94 484
11559.95 482
11560.97 462
11561.99 490
11563.00 465
11564.02 484
11565.03 523
11566.05 495
11567.06 481
11568.08 464
11569.09 465
11570.11 480
11571.13 485
11572.14 480
11573.16 475
11574.17 465
11575.19 469
11576.20 465
11577.22 469
11578.24 485
11579.25 454
11580.27 460
11581.29 467
11582.30 449
11583.32 461
11584.33 483
11585.35 466
11586.37 462
11587.38 468
11588.40 453
11589.42 487
11590.43 482
11591.45 503
11592.47 467
11593.48 460
11594.50 471
11595.52 472
11596.53 494
11597.55 482
11598.57 455
11599.58 460
11600.60 475
11601.62 466
11602.64 459
11603.65 462
11604.67 476
11605.69 476
11606.70 452
11607.72 443
11608.74 439
11609.76 454
11610.77 490
11611.79 477
11612.81 485
11613.83 477
11614.84 487
11615.86 473
11616.88 487
11617.90 471
11618.92 456
11619.93 459
11620.95 475
11621.97 465
11622.99 458
11624.01 447
11625.02 473
11626.04 471
11627.06 468
11628.08 483
11629.10 474
11630.11 464
11631.13 461
11632.15 460
11633.17 451
11634.19 492
11635.21 489
11636.23 471
11637.24 485
11638.26 470
11639.28 467
11640.30 473
11641.32 477
11642.34 494
11643.36 462
11644.38 476
11645.39 461
11646.41 462
11647.43 449
11648.45 456
11649.47 475
11650.49 486
11651.51 468
11652.53 467
11653.55 445
11654.57 496
11655.59 490
11656.61 446
11657.63 468
11658.65 489
11659.67 487
11660.69 498
11661.70 475
11662.72 478
11663.74 491
11664.76 491
11665.78 465
11666.80 496
11667.82 491
11668.84 486
11669.86 477
11670.88 482
11671.90 504
11672.92 485
11673.95 482
11674.97 482
11675.99 485
11677.01 449
11678.03 465
11679.05 492
11680.07 510
11681.09 469
11682.11 493
11683.13 505
11684.15 473
11685.17 444
11686.19 474
11687.21 488
11688.23 491
11689.25 525
11690.28 508
11691.30 496
11692.32 506
11693.34 515
11694.36 502
11695.38 470
11696.40 488
11697.42 526
11698.44 518
11699.47 485
11700.49 504
11701.51 527
11702.53 511
11703.55 477
11704.57 507
11705.60 509
11706.62 508
11707.64 514
11708.66 508
11709.68 513
11710.70 514
11711.73 498
11712.75 508
11713.77 525
11714.79 513
11715.81 500
11716.84 498
11717.86 504
11718.88 500
11719.90 503
11720.92 508
11721.95 539
11722.97 519
11723.99 517
11725.01 485
11726.04 538
11727.06 522
11728.08 538
11729.11 521
11730.13 528
11731.15 538
11732.17 538
11733.20 527
11734.22 522
11735.24 553
11736.26 526
11737.29 542
11738.31 565
11739.33 539
11740.36 574
11741.38 544
11742.40 543
11743.43 548
11744.45 543
11745.47 572
11746.50 561
11747.52 593
11748.54 584
11749.57 583
11750.59 565
11751.62 548
11752.64 551
11753.66 587
11754.69 585
11755.71 593
11756.73 584
11757.76 582
11758.78 595
11759.81 607
11760.83 593
11761.85 572
11762.88 595
11763.90 628
11764.93 619
11765.95 644
11766.98 623
11768.00 611
11769.02 638
11770.05 670
11771.07 652
11772.10 612
11773.12 605
11774.15 641
11775.17 669
11776.20 678
11777.22 692
11778.25 650
11779.27 676
11780.30 663
11781.32 661
11782.35 671
11783.37 686
11784.40 662
11785.42 656
11786.45 669
11787.47 677
11788.50 682
11789.52 692
11790.55 680
11791.57 675
11792.60 703
11793.62 707
11794.65 671
11795.67 669
11796.70 682
11797.73 647
11798.75 703
11799.78 694
11800.80 648
11801.83 674
11802.85 676
11803.88 696
11804.91 721
11805.93 656
11806.96 743
11807.98 707
11809.01 685
11810.04 697
11811.06 691
11812.09 716
11813.12 700
11814.14 716
11815.17 721
11816.19 736
11817.22 729
11818.25 736
11819.27 714
11820.30 714
11821.33 743
11822.35 734
11823.38 761
11824.41 769
11825.44 767
11826.46 781
11827.49 770
11828.52 792
11829.54 774
11830.57 777
11831.60 765
11832.62 777
11833.65 798
11834.68 801
11835.71 795
11836.73 800
11837.76 816
11838.79 849
11839.82 853
11840.84 863
11841.87 858
11842.90 864
11843.93 854
11844.95 913
11845.98 910
11847.01 854
11848.04 904
11849.07 901
11850.09 886
11851.12 936
11852.15 903
11853.18 931
11854.21 906
11855.23 928
11856.26 955
11857.29 978
11858.32 963
11859.35 975
11860.38 1007
11861.40 998
11862.43 1004
11863.46 1044
11864.49 1014
11865.52 1058
11866.55 1073
11867.58 1066
11868.60 1066
11869.63 1053
11870.66 1056
11871.69 1072
11872.72 1095
11873.75 1101
11874.78 1110
11875.81 1118
11876.84 1113
11877.86 1160
11878.89 1168
11879.92 1216
11880.95 1184
11881.98 1181
11883.01 1212
11884.04 1213
11885.07 1269
11886.10 1246
11887.13 1255
11888.16 1274
11889.19 1347
11890.22 1353
11891.25 1352
11892.28 1369
11893.31 1406
11894.34 1432
11895.37 1450
11896.40 1507
11897.43 1564
11898.46 1550
11899.49 1604
11900.52 1685
11901.55 1697
11902.58 1687
11903.61 1733
11904.64 1769
11905.67 1839
11906.70 1826
11907.73 1858
11908.76 1829
11909.79 1877
11910.82 1855
11911.85 1748
11912.88 1733
11913.91 1693
11914.94 1713
11915.97 1682
11917.01 1710
11918.04 1643
11919.07 1653
11920.10 1667
11921.13 1653
11922.16 1695
11923.19 1659
11924.22 1705
11925.25 1702
11926.28 1766
11927.32 1775
11928.35 1874
11929.38 1874
11930.41 1939
11931.44 1925
11932.47 1951
11933.50 1910
11934.54 1926
11935.57 1947
11936.60 1904
11937.63 1883
11938.66 1841
11939.70 1798
11940.73 1731
11941.76 1704
11942.79 1663
11943.82 1606
11944.85 1573
11945.89 1521
11946.92 1492
11947.95 1455
11948.98 1421
11950.02 1355
11951.05 1358
11952.08 1342
11953.11 1337
11954.15 1276
11955.18 1260
11956.21 1248
11957.24 1237
11958.28 1252
11959.31 1265
11960.34 1265
11961.37 1231
11962.41 1235
11963.44 1229
11964.47 1207
11965.51 1234
11966.54 1241
11967.57 1186
11968.60 1221
11969.64 1255
11970.67 1246
11971.70 1290
11972.74 1227
11973.77 1215
11974.80 1234
11975.84 1253
11976.87 1266
11977.90 1251
11978.94 1256
11979.97 1274
11981.00 1258
11982.04 1241
11983.07 1242
11984.11 1272
11985.14 1261
11986.17 1291
11987.21 1321
11988.24 1327
11989.28 1344
11990.31 1342
11991.34 1315
11992.38 1356
11993.41 1367
11994.45 1354
11995.48 1414
11996.51 1352
11997.55 1347
11998.58 1396
11999.62 1386
12000.65 1369
12001.69 1402
12002.72 1424
12003.76 1455
12004.79 1451
12005.82 1475
12006.86 1441
12007.89 1449
12008.93 1472
12009.96 1525
12011.00 1560
12012.03 1552
12013.07 1517
12014.10 1531
12015.14 1585
12016.17 1574
12017.21 1621
12018.24 1593
12019.28 1571
12020.32 1556
12021.35 1631
12022.39 1639
12023.42 1651
12024.46 1663
12025.49 1655
12026.53 1671
12027.56 1654
12028.60 1624
12029.64 1650
12030.67 1679
12031.71 1647
12032.74 1690
12033.78 1714
12034.81 1660
12035.85 1651
12036.89 1641
12037.92 1575
12038.96 1589
12039.99 1615
12041.03 1608
12042.07 1608
12043.10 1630
12044.14 1616
12045.18 1608
12046.21 1617
12047.25 1609
12048.29 1638
12049.32 1657
12050.36 1600
12051.40 1636
12052.43 1674
12053.47 1621
12054.51 1638
12055.54 1688
12056.58 1720
12057.62 1637
12058.65 1637
12059.69 1678
12060.73 1642
12061.76 1672
12062.80 1629
12063.84 1660
12064.88 1586
12065.91 1630
12066.95 1569
12067.99 1557
12069.03 1511
12070.06 1480
12071.10 1464
12072.14 1535
12073.18 1474
12074.21 1450
12075.25 1416
12076.29 1407
12077.33 1402
12078.36 1405
12079.40 1411
12080.44 1397
12081.48 1379
12082.52 1362
12083.55 1396
12084.59 1406
12085.63 1397
12086.67 1372
12087.71 1426
12088.74 1417
12089.78 1400
12090.82 1404
12091.86 1396
12092.90 1406
12093.94 1411
12094.98 1453
12096.01 1465
12097.05 1509
12098.09 1499
12099.13 1482
12100.17 1517
12101.21 1513
12102.25 1536
12103.28 1556
12104.32 1555
12105.36 1546
12106.40 1546
12107.44 1538
12108.48 1513
12109.52 1460
12110.56 1440
12111.60 1484
12112.64 1404
12113.68 1373
12114.72 1318
12115.76 1317
12116.79 1269
12117.83 1291
12118.87 1287
12119.91 1222
12120.95 1190
12121.99 1210
12123.03 1177
12124.07 1116
12125.11 1111
12126.15 1122
12127.19 1090
12128.23 1087
12129.27 1066
12130.31 1040
12131.35 1060
12132.39 1054
12133.43 1030
12134.47 1027
12135.51 1046
12136.55 1011
12137.59 1014
12138.63 1028
12139.67 1051
12140.71 975
12141.76 991
12142.80 1001
12143.84 1022
12144.88 1030
12145.92 1024
12146.96 985
12148.00 971
12149.04 1001
12150.08 982
12151.12 1010
12152.16 958
12153.20 972
12154.25 995
12155.29 960
12156.33 968
12157.37 936
12158.41 947
12159.45 903
12160.49 921
12161.53 930
12162.58 921
12163.62 943
12164.66 949
12165.70 903
12166.74 857
12167.78 905
12168.82 903
12169.87 885
12170.91 889
12171.95 865
12172.99 875
12174.03 896
12175.08 887
12176.12 861
12177.16 874
12178.20 861
12179.24 869
12180.29 873
12181.33 887
12182.37 840
12183.41 854
12184.46 831
12185.50 887
12186.54 856
12187.58 852
12188.63 862
12189.67 843
12190.71 890
12191.75 846
12192.80 846
12193.84 866
12194.88 839
12195.92 808
12196.97 842
12198.01 815
12199.05 855
12200.10 819
12201.14 837
12202.18 798
12203.23 846
12204.27 862
12205.31 809
12206.36 780
12207.40 814
12208.44 816
12209.49 782
12210.53 778
12211.57 792
12212.62 787
12213.66 795
12214.70 791
12215.75 784
12216.79 722
12217.84 775
12218.88 768
12219.92 801
12220.97 794
12222.01 772
12223.06 793
12224.10 775
12225.14 755
12226.19 775
12227.23 785
12228.28 768
12229.32 766
12230.36 767
12231.41 756
12232.45 759
12233.50 747
12234.54 770
12235.59 742
12236.63 753
12237.68 755
12238.72 742
12239.77 721
12240.81 746
12241.86 762
12242.90 710
12243.94 751
12244.99 727
12246.03 716
12247.08 719
12248.13 713
12249.17 699
12250.22 743
12251.26 709
12252.31 682
12253.35 706
12254.40 694
12255.44 715
12256.49 706
12257.53 698
12258.58 715
12259.62 687
12260.67 676
12261.72 693
12262.76 695
12263.81 662
12264.85 672
12265.90 675
12266.94 671
12267.99 659
12269.04 636
12270.08 643
12271.13 662
12272.17 625
12273.22 608
12274.27 649
12275.31 650
12276.36 655
12277.41 638
12278.45 618
12279.50 600
12280.55 632
12281.59 617
12282.64 608
12283.69 627
12284.73 632
12285.78 617
12286.83 633
12287.87 620
12288.92 611
12289.97 622
12291.01 621
12292.06 582
12293.11 602
12294.15 631
12295.20 612
12296.25 633
12297.30 627
12298.34 613
12299.39 582
12300.44 589
12301.48 614
12302.53 630
12303.58 620
12304.63 599
12305.67 623
12306.72 597
12307.77 589
12308.82 598
12309.87 599
12310.91 635
12311.96 608
12313.01 553
12314.06 594
12315.10 589
12316.15 584
12317.20 594
12318.25 592
12319.30 569
12320.34 595
12321.39 598
12322.44 558
12323.49 557
12324.54 608
12325.59 590
12326.63 570
12327.68 601
12328.73 602
12329.78 591
12330.83 589
12331.88 607
12332.93 599
12333.98 582
12335.02 580
12336.07 571
12337.12 577
12338.17 583
12339.22 566
12340.27 580
12341.32 592
12342.37 584
12343.42 583
12344.47 590
12345.51 573
12346.56 576
12347.61 572
12348.66 580
12349.71 575
12350.76 550
12351.81 581
12352.86 573
12353.91 590
12354.96 570
12356.01 613
12357.06 586
12358.11 570
12359.16 581
12360.21 578
12361.26 564
12362.31 569
12363.36 573
12364.41 554
12365.46 574
12366.51 615
12367.56 578
12368.61 581
12369.66 580
12370.71 581
12371.76 587
12372.81 585
12373.86 579
12374.91 590
12375.96 570
12377.01 567
12378.06 562
12379.11 558
12380.17 574
12381.22 567
12382.27 556
12383.32 583
12384.37 597
12385.42 575
12386.47 600
12387.52 618
12388.57 586
12389.62 569
12390.67 590
12391.73 606
12392.78 615
12393.83 557
12394.88 604
12395.93 592
12396.98 571
12398.03 575
12399.09 590
12400.14 634
12401.19 607
12402.24 591
12403.29 596
12404.34 605
12405.40 612
12406.45 587
12407.50 580
12408.55 575
12409.60 585
12410.66 586
12411.71 579
12412.76 586
12413.81 578
12414.86 597
12415.92 606
12416.97 610
12418.02 636
12419.07 626
12420.13 638
12421.18 599
12422.23 605
12423.28 597
12424.34 622
12425.39 607
12426.44 620
12427.49 607
12428.55 594
12429.60 623
12430.65 631
12431.71 624
12432.76 603
12433.81 627
12434.86 631
12435.92 631
12436.97 614
12438.02 646
12439.08 632
12440.13 645
12441.18 632
12442.24 627
12443.29 596
12444.34 625
12445.40 619
12446.45 644
12447.50 636
12448.56 651
12449.61 654
12450.67 681
12451.72 668
12452.77 668
12453.83 668
12454.88 657
12455.94 677
12456.99 651
12458.04 669
12459.10 678
12460.15 704
12461.21 697
12462.26 707
12463.31 710
12464.37 751
12465.42 793
12466.48 776
12467.53 807
12468.59 804
12469.64 828
12470.70 837
12471.75 904
12472.80 923
12473.86 908
12474.91 940
12475.97 981
12477.02 1013
12478.08 991
12479.13 1027
12480.19 1012
12481.24 1000
12482.30 978
12483.35 972
12484.41 943
12485.46 963
12486.52 936
12487.57 913
12488.63 859
12489.69 899
12490.74 869
12491.80 826
12492.85 790
12493.91 824
12494.96 800
12496.02 786
12497.07 788
12498.13 759
12499.19 769
12500.24 763
12501.30 747
12502.35 740
12503.41 748
12504.47 718
12505.52 716
12506.58 704
12507.63 684
12508.69 701
12509.75 745
12510.80 721
12511.86 719
12512.91 730
12513.97 721
12515.03 733
12516.08 774
12517.14 743
12518.20 746
12519.25 762
12520.31 736
12521.37 700
12522.42 704
12523.48 724
12524.54 734
12525.59 723
12526.65 738
12527.71 687
12528.77 728
12529.82 693
12530.88 703
12531.94 740
12532.99 740
12534.05 735
12535.11 718
12536.17 703
12537.22 742
12538.28 761
12539.34 750
12540.40 751
12541.45 746
12542.51 777
12543.57 792
12544.63 775
12545.68 789
12546.74 824
12547.80 832
12548.86 849
12549.92 836
12550.97 847
12552.03 844
12553.09 873
12554.15 878
12555.21 848
12556.26 867
12557.32 863
12558.38 827
12559.44 844
12560.50 808
12561.56 813
12562.61 815
12563.67 807
12564.73 751
12565.79 771
12566.85 760
12567.91 763
12568.97 754
12570.02 737
12571.08 744
12572.14 733
12573.20 743
12574.26 687
12575.32 683
12576.38 708
12577.44 719
12578.50 733
12579.56 709
12580.61 734
12581.67 708
12582.73 719
12583.79 731
12584.85 706
12585.91 690
12586.97 682
12588.03 700
12589.09 714
12590.15 729
12591.21 703
12592.27 693
12593.33 715
12594.39 694
12595.45 677
12596.51 691
12597.57 687
12598.63 684
12599.69 683
12600.75 723
12601.81 715
12602.87 708
12603.93 715
12604.99 713
12606.05 716
12607.11 682
12608.17 696
12609.23 678
12610.29 706
12611.35 703
12612.41 725
12613.47 735
12614.53 734
12615.59 703
12616.66 740
12617.72 719
12618.78 724
12619.84 761
12620.90 772
12621.96 720
12623.02 751
12624.08 787
12625.14 775
12626.20 764
12627.26 749
12628.33 737
12629.39 763
12630.45 809
12631.51 761
12632.57 755
12633.63 759
12634.69 772
12635.76 784
12636.82 736
12637.88 744
12638.94 733
12640.00 732
12641.06 748
12642.13 712
12643.19 715
12644.25 739
12645.31 715
12646.37 736
12647.44 748
12648.50 733
12649.56 721
12650.62 705
12651.68 684
12652.75 735
12653.81 696
12654.87 705
12655.93 710
12657.00 707
12658.06 691
12659.12 711
12660.18 710
12661.25 696
12662.31 669
12663.37 684
12664.43 710
12665.50 686
12666.56 687
12667.62 692
12668.69 687
12669.75 685
12670.81 709
12671.88 705
12672.94 715
12674.00 695
12675.06 682
12676.13 690
12677.19 698
12678.25 706
12679.32 717
12680.38 704
12681.44 737
12682.51 728
12683.57 712
12684.64 705
12685.70 711
12686.76 696
12687.83 706
12688.89 713
12689.95 691
12691.02 722
12692.08 723
12693.15 718
12694.21 718
12695.27 738
12696.34 717
12697.40 726
12698.47 731
12699.53 766
12700.59 769
12701.66 733
12702.72 750
12703.79 767
12704.85 737
12705.92 751
12706.98 780
12708.05 764
12709.11 777
12710.18 804
12711.24 791
12712.30 775
12713.37 789
12714.43 775
12715.50 804
12716.56 765
12717.63 773
12718.69 794
12719.76 785
12720.82 796
12721.89 801
12722.95 801
12724.02 773
12725.09 776
12726.15 820
12727.22 829
12728.28 860
12729.35 845
12730.41 843
12731.48 881
12732.54 863
12733.61 819
12734.68 870
12735.74 911
12736.81 905
12737.87 906
12738.94 890
12740.00 899
12741.07 918
12742.14 883
12743.20 859
12744.27 875
12745.33 847
12746.40 835
12747.47 823
12748.53 797
12749.60 795
12750.67 790
12751.73 829
12752.80 815
12753.87 777
12754.93 786
12756.00 784
12757.07 790
12758.13 755
12759.20 760
12760.27 745
12761.33 788
12762.40 764
12763.47 763
12764.53 760
12765.60 746
12766.67 788
12767.73 764
12768.80 749
12769.87 763
12770.94 782
12772.00 761
12773.07 751
12774.14 753
12775.21 689
12776.27 692
12777.34 734
12778.41 754
12779.48 758
12780.54 753
12781.61 728
12782.68 727
12783.75 698
12784.81 726
12785.88 722
12786.95 737
12788.02 733
12789.09 713
12790.15 684
12791.22 685
12792.29 734
12793.36 738
12794.43 714
12795.49 730
12796.56 716
12797.63 739
12798.70 725
12799.77 735
12800.84 716
12801.90 727
12802.97 731
12804.04 707
12805.11 738
12806.18 739
12807.25 729
12808.32 726
12809.39 734
12810.45 726
12811.52 739
12812.59 774
12813.66 787
12814.73 776
12815.80 815
12816.87 791
12817.94 807
12819.01 824
12820.08 794
12821.15 832
12822.21 819
12823.28 813
12824.35 838
12825.42 852
12826.49 850
12827.56 828
12828.63 829
12829.70 850
12830.77 839
12831.84 834
12832.91 809
12833.98 818
12835.05 807
12836.12 818
12837.19 805
12838.26 764
12839.33 762
12840.40 781
12841.47 766
12842.54 739
12843.61 723
12844.68 724
12845.75 688
12846.82 696
12847.89 696
12848.96 709
12850.03 663
12851.10 691
12852.18 670
12853.25 656
12854.32 634
12855.39 623
12856.46 625
12857.53 661
12858.60 600
12859.67 646
12860.74 637
12861.81 614
12862.88 587
12863.96 599
12865.03 595
12866.10 589
12867.17 583
12868.24 589
12869.31 555
12870.38 593
12871.45 584
12872.53 561
12873.60 559
12874.67 559
12875.74 579
12876.81 566
12877.88 562
12878.96 542
12880.03 563
12881.10 548
12882.17 552
12883.24 550
12884.31 542
12885.39 563
12886.46 555
12887.53 579
12888.60 558
12889.68 549
12890.75 552
12891.82 564
12892.89 564
12893.96 536
12895.04 516
12896.11 550
12897.18 533
12898.25 516
12899.33 534
12900.40 555
12901.47 544
12902.54 541
12903.62 514
12904.69 533
12905.76 505
12906.84 541
12907.91 556
12908.98 510
12910.06 542
12911.13 538
12912.20 534
12913.27 505
12914.35 548
12915.42 554
12916.49 534
12917.57 539
12918.64 555
12919.71 533
12920.79 520
12921.86 535
12922.94 528
12924.01 540
12925.08 512
12926.16 528
12927.23 503
12928.30 516
12929.38 506
12930.45 508
12931.53 481
12932.60 514
12933.67 505
12934.75 541
12935.82 520
12936.90 505
12937.97 505
12939.04 502
12940.12 493
12941.19 509
12942.27 495
12943.34 498
12944.42 507
12945.49 492
12946.56 496
12947.64 516
12948.71 511
12949.79 483
12950.86 488
12951.94 505
12953.01 502
12954.09 500
12955.16 508
12956.24 506
12957.31 496
12958.39 471
12959.46 477
12960.54 481
12961.61 510
12962.69 472
12963.76 463
12964.84 472
12965.91 480
12966.99 483
12968.07 476
12969.14 483
12970.22 475
12971.29 464
12972.37 468
12973.44 454
12974.52 463
12975.59 457
12976.67 440
12977.75 478
12978.82 470
12979.90 448
12980.97 477
12982.05 478
12983.13 444
12984.20 505
12985.28 489
12986.35 489
12987.43 484
12988.51 444
12989.58 469
12990.66 471
12991.74 463
12992.81 470
12993.89 472
12994.97 464
12996.04 479
12997.12 457
12998.20 456
12999.27 465
13000.35 465
13001.43 468
13002.50 505
13003.58 482
13004.66 468
13005.73 479
13006.81 458
13007.89 453
13008.97 419
13010.04 440
13011.12 459
13012.20 441
13013.27 450
13014.35 442
13015.43 453
13016.51 478
13017.58 465
13018.66 423
13019.74 442
13020.82 470
13021.89 457
13022.97 451
13024.05 450
13025.13 473
13026.21 465
13027.28 476
13028.36 448
13029.44 432
13030.52 459
13031.60 465
13032.67 443
13033.75 466
13034.83 471
13035.91 470
13036.99 458
13038.07 450
13039.14 453
13040.22 457
13041.30 454
13042.38 461
13043.46 472
13044.54 453
13045.62 424
13046.69 450
13047.77 468
13048.85 472
13049.93 451
13051.01 435
13052.09 470
13053.17 454
13054.25 446
13055.33 434
13056.40 439
13057.48 445
13058.56 452
13059.64 464
13060.72 474
13061.80 477
13062.88 483
13063.96 465
13065.04 432
13066.12 431
13067.20 443
13068.28 458
13069.36 465
13070.44 439
13071.52 445
13072.60 471
13073.68 464
13074.76 468
13075.84 429
13076.92 450
13078.00 439
13079.08 485
13080.16 472
13081.24 451
13082.32 453
13083.40 466
13084.48 466
13085.56 455
13086.64 428
13087.72 438
13088.80 435
13089.88 450
13090.96 480
13092.04 460
13093.12 465
13094.20 481
13095.28 458
13096.36 459
13097.44 445
13098.52 451
13099.61 442
13100.69 451
13101.77 443
13102.85 436
13103.93 436
13105.01 455
13106.09 431
13107.17 471
13108.25 465
13109.34 464
13110.42 455
13111.50 465
13112.58 446
13113.66 448
13114.74 478
13115.82 477
13116.91 478
13117.99 470
13119.07 480
13120.15 491
13121.23 482
13122.31 488
13123.40 477
13124.48 456
13125.56 449
13126.64 446
13127.72 490
13128.81 503
13129.89 488
13130.97 464
13132.05 477
13133.14 467
13134.22 462
13135.30 476
13136.38 485
13137.47 505
13138.55 479
13139.63 492
13140.71 512
13141.80 487
13142.88 519
13143.96 493
13145.04 493
13146.13 505
13147.21 495
13148.29 499
13149.38 526
13150.46 518
13151.54 490
13152.62 492
13153.71 516
13154.79 507
13155.87 496
13156.96 482
13158.04 494
13159.12 505
13160.21 533
13161.29 517
13162.37 525
13163.46 541
13164.54 509
13165.62 521
13166.71 533
13167.79 552
13168.88 532
13169.96 531
13171.04 505
13172.13 476
13173.21 487
13174.30 512
13175.38 535
13176.46 487
13177.55 533
13178.63 519
13179.72 521
13180.80 512
13181.88 527
13182.97 517
13184.05 527
13185.14 530
13186.22 553
13187.31 522
13188.39 538
13189.48 533
13190.56 545
13191.65 563
13192.73 515
13193.81 529
13194.90 548
13195.98 544
13197.07 547
13198.15 552
13199.24 533
13200.32 553
13201.41 529
13202.49 558
13203.58 591
13204.67 536
13205.75 538
13206.84 572
13207.92 573
13209.01 565
13210.09 554
13211.18 549
13212.26 567
13213.35 551
13214.43 549
13215.52 568
13216.61 584
13217.69 576
13218.78 564
13219.86 577
13220.95 575
13222.04 581
13223.12 547
13224.21 585
13225.29 570
13226.38 598
13227.47 567
13228.55 588
13229.64 613
13230.72 627
13231.81 649
13232.90 626
13233.98 610
13235.07 609
13236.16 627
13237.24 628
13238.33 598
13239.42 617
13240.50 666
13241.59 647
13242.68 656
13243.76 641
13244.85 652
13245.94 624
13247.02 669
13248.11 652
13249.20 645
13250.29 654
13251.37 678
13252.46 683
13253.55 663
13254.63 659
13255.72 693
13256.81 677
13257.90 711
13258.98 678
13260.07 690
13261.16 719
13262.25 687
13263.33 699
13264.42 678
13265.51 706
13266.60 724
13267.69 735
13268.77 747
13269.86 765
13270.95 716
13272.04 729
13273.13 742
13274.21 746
13275.30 746
13276.39 761
13277.48 740
13278.57 761
13279.65 761
13280.74 780
13281.83 798
13282.92 805
13284.01 802
13285.10 794
13286.19 837
13287.27 837
13288.36 792
13289.45 806
13290.54 838
13291.63 855
13292.72 873
13293.81 858
13294.90 855
13295.98 860
13297.07 901
13298.16 912
13299.25 911
13300.34 914
13301.43 902
13302.52 924
13303.61 923
13304.70 908
13305.79 928
13306.88 963
13307.97 952
13309.06 955
13310.15 951
13311.24 978
13312.32 966
13313.41 963
13314.50 959
13315.59 964
13316.68 986
13317.77 1012
13318.86 991
13319.95 994
13321.04 1000
13322.13 1003
13323.22 1041
13324.31 1029
13325.40 1021
13326.49 1075
13327.58 1032
13328.68 1060
13329.77 1051
13330.86 1043
13331.95 1106
13333.04 1078
13334.13 1075
13335.22 1095
13336.31 1110
13337.40 1116
13338.49 1113
13339.58 1119
13340.67 1116
13341.76 1133
13342.85 1095
13343.94 1109
13345.04 1163
13346.13 1164
13347.22 1137
13348.31 1135
13349.40 1168
13350.49 1151
13351.58 1162
13352.67 1160
13353.77 1227
13354.86 1192
13355.95 1222
13357.04 1215
13358.13 1282
13359.22 1193
13360.31 1239
13361.41 1259
13362.50 1307
13363.59 1330
13364.68 1299
13365.77 1267
13366.87 1316
13367.96 1335
13369.05 1274
13370.14 1310
13371.23 1330
13372.33 1344
13373.42 1283
13374.51 1291
13375.60 1287
13376.69 1232
13377.79 1258
13378.88 1271
13379.97 1219
13381.06 1197
13382.16 1157
13383.25 1139
13384.34 1139
13385.43 1143
13386.53 1127
13387.62 1083
13388.71 1112
13389.81 1102
13390.90 1049
13391.99 1014
13393.08 1049
13394.18 1040
13395.27 982
13396.36 1041
13397.46 1028
13398.55 974
13399.64 963
13400.74 943
13401.83 949
13402.92 974
13404.02 943
13405.11 926
13406.20 945
13407.30 962
13408.39 931
13409.48 948
13410.58 966
13411.67 960
13412.77 968
13413.86 964
13414.95 969
13416.05 948
13417.14 968
13418.23 959
13419.33 932
13420.42 964
13421.52 963
13422.61 974
13423.71 964
13424.80 937
13425.89 970
13426.99 988
13428.08 951
13429.18 955
13430.27 988
13431.37 972
13432.46 1004
13433.56 992
13434.65 967
13435.74 987
13436.84 973
13437.93 981
13439.03 998
13440.12 1013
13441.22 1016
13442.31 996
13443.41 1017
13444.50 1029
13445.60 1016
13446.69 990
13447.79 1066
13448.88 1056
13449.98 1011
13451.08 1054
13452.17 1057
13453.27 1034
13454.36 1086
13455.46 1065
13456.55 1078
13457.65 1102
13458.74 1124
13459.84 1096
13460.94 1095
13462.03 1122
13463.13 1144
13464.22 1138
13465.32 1132
13466.41 1170
13467.51 1187
13468.61 1151
13469.70 1142
13470.80 1151
13471.90 1188
13472.99 1158
13474.09 1175
13475.18 1192
13476.28 1163
13477.38 1183
13478.47 1188
13479.57 1186
13480.67 1209
13481.76 1238
13482.86 1227
13483.96 1181
13485.05 1258
13486.15 1206
13487.25 1249
13488.34 1277
13489.44 1242
13490.54 1257
13491.63 1271
13492.73 1352
13493.83 1310
13494.93 1352
13496.02 1345
13497.12 1355
13498.22 1361
13499.31 1339
13500.41 1406
13501.51 1394
13502.61 1366
13503.70 1365
13504.80 1356
13505.90 1404
13507.00 1409
13508.09 1420
13509.19 1421
13510.29 1400
13511.39 1371
13512.49 1343
13513.58 1321
13514.68 1324
13515.78 1341
13516.88 1292
13517.98 1308
13519.07 1293
13520.17 1288
13521.27 1278
13522.37 1270
13523.47 1246
13524.57 1200
13525.66 1218
13526.76 1202
13527.86 1201
13528.96 1209
13530.06 1192
13531.16 1166
13532.25 1134
13533.35 1121
13534.45 1126
13535.55 1115
13536.65 1128
13537.75 1096
13538.85 1091
13539.95 1094
13541.05 1076
13542.14 1045
13543.24 1011
13544.34 1005
13545.44 1067
13546.54 1010
13547.64 987
13548.74 998
13549.84 1009
13550.94 987
13552.04 999
13553.14 965
13554.24 945
13555.34 957
13556.44 966
13557.54 974
13558.64 975
13559.74 968
13560.84 990
13561.94 945
13563.04 960
13564.13 933
13565.23 983
13566.34 951
13567.44 937
13568.54 915
13569.64 956
13570.74 932
13571.84 970
13572.94 938
13574.04 970
13575.14 942
13576.24 959
13577.34 921
13578.44 915
13579.54 961
13580.64 951
13581.74 945
13582.84 945
13583.94 950
13585.04 957
13586.14 979
13587.24 957
13588.35 952
13589.45 938
13590.55 963
13591.65 948
13592.75 962
13593.85 956
13594.95 961
13596.05 971
13597.15 993
13598.26 972
13599.36 957
13600.46 966
13601.56 928
13602.66 942
13603.76 939
13604.86 931
13605.97 979
13607.07 961
13608.17 954
13609.27 982
13610.37 977
13611.47 981
13612.58 1022
13613.68 979
13614.78 1001
13615.88 1013
13616.98 1040
13618.09 1037
13619.19 1026
13620.29 1050
13621.39 1035
13622.50 1045
13623.60 1014
13624.70 1023
13625.80 1048
13626.91 1021
13628.01 1026
13629.11 1066
13630.21 1022
13631.32 1066
13632.42 1015
13633.52 1012
13634.62 1057
13635.73 1059
13636.83 1046
13637.93 1092
13639.04 1086
13640.14 1029
13641.24 1054
13642.35 1083
13643.45 1066
13644.55 1018
13645.65 1044
13646.76 1072
13647.86 1041
13648.96 1062
13650.07 1047
13651.17 1029
13652.28 1052
13653.38 1028
13654.48 999
13655.59 1021
13656.69 1014
13657.79 1043
13658.90 1024
13660.00 1036
13661.11 978
13662.21 999
13663.31 1002
13664.42 985
13665.52 967
13666.63 945
13667.73 973
13668.83 971
13669.94 1018
13671.04 975
13672.15 946
13673.25 968
13674.36 969
13675.46 973
13676.56 987
13677.67 985
13678.77 1011
13679.88 997
13680.98 979
13682.09 967
13683.19 960
13684.30 978
13685.40 995
13686.51 963
13687.61 974
13688.72 1032
13689.82 1044
13690.93 985
13692.03 993
13693.14 1030
13694.24 999
13695.35 1019
13696.45 989
13697.56 1032
13698.66 1036
13699.77 1025
13700.87 1046
13701.98 1040
13703.09 1068
13704.19 1055
13705.30 1075
13706.40 1066
13707.51 1098
13708.61 1067
13709.72 1068
13710.83 1076
13711.93 1077
13713.04 1120
13714.14 1124
13715.25 1158
13716.36 1099
13717.46 1123
13718.57 1122
13719.67 1200
13720.78 1168
13721.89 1191
13722.99 1172
13724.10 1213
13725.21 1206
13726.31 1184
13727.42 1204
13728.53 1229
13729.63 1252
13730.74 1256
13731.85 1264
13732.95 1279
13734.06 1271
13735.17 1273
13736.27 1279
13737.38 1327
13738.49 1323
13739.59 1324
13740.70 1359
13741.81 1387
13742.92 1383
13744.02 1367
13745.13 1424
13746.24 1449
13747.35 1502
13748.45 1465
13749.56 1486
13750.67 1562
13751.78 1573
13752.88 1609
13753.99 1640
13755.10 1691
13756.21 1725
13757.31 1741
13758.42 1764
13759.53 1809
13760.64 1829
13761.75 1844
13762.85 1840
13763.96 1859
13765.07 1970
13766.18 1946
13767.29 1968
13768.39 1963
13769.50 1979
13770.61 1967
13771.72 1996
13772.83 2009
13773.94 1992
13775.04 1986
13776.15 1972
13777.26 1957
13778.37 1946
13779.48 1891
13780.59 1877
13781.70 1862
13782.80 1856
13783.91 1772
13785.02 1754
13786.13 1673
13787.24 1623
13788.35 1620
13789.46 1587
13790.57 1510
13791.68 1500
13792.79 1496
13793.90 1425
13795.00 1371
13796.11 1380
13797.22 1418
13798.33 1330
13799.44 1272
13800.55 1264
13801.66 1297
13802.77 1247
13803.88 1269
13804.99 1218
13806.10 1210
13807.21 1207
13808.32 1178
13809.43 1150
13810.54 1113
13811.65 1124
13812.76 1117
13813.87 1126
13814.98 1098
13816.09 1111
13817.20 1067
13818.31 1100
13819.42 1106
13820.53 1056
13821.64 1029
13822.75 1062
13823.86 1114
13824.97 1051
13826.08 1040
13827.19 1050
13828.30 1035
13829.41 1045
13830.53 1042
13831.64 1022
13832.75 1003
13833.86 1017
13834.97 1019
13836.08 1032
13837.19 1032
13838.30 1075
13839.41 1054
13840.52 1049
13841.64 1039
13842.75 998
13843.86 1005
13844.97 1037
13846.08 1052
13847.19 1032
13848.30 1051
13849.41 1013
13850.53 1061
13851.64 1038
13852.75 1047
13853.86 1062
13854.97 1053
13856.08 1045
13857.20 1061
13858.31 1057
13859.42 1055
13860.53 1062
13861.64 1093
13862.76 1079
13863.87 1073
13864.98 1064
13866.09 1068
13867.20 1063
13868.32 1079
13869.43 1066
13870.54 1088
13871.65 1098
13872.77 1073
13873.88 1089
13874.99 1070
13876.10 1094
13877.22 1082
13878.33 1115
13879.44 1107
13880.55 1102
13881.67 1121
13882.78 1152
13883.89 1122
13885.01 1113
13886.12 1114
13887.23 1168
13888.34 1206
13889.46 1163
13890.57 1176
13891.68 1187
13892.80 1222
13893.91 1197
13895.02 1204
13896.14 1212
13897.25 1233
13898.36 1230
13899.48 1265
13900.59 1176
13901.70 1210
13902.82 1192
13903.93 1190
13905.05 1192
13906.16 1149
13907.27 1187
13908.39 1178
13909.50 1160
13910.61 1141
13911.73 1096
13912.84 1106
13913.96 1106
13915.07 1077
13916.19 1061
13917.30 1103
13918.41 1097
13919.53 1083
13920.64 1078
13921.76 1049
13922.87 1020
13923.99 1067
13925.10 1050
13926.21 1013
13927.33 999
13928.44 975
13929.56 984
13930.67 975
13931.79 1004
13932.90 1038
13934.02 989
13935.13 982
13936.25 965
13937.36 963
13938.48 962
13939.59 981
13940.71 952
13941.82 973
13942.94 981
13944.05 984
13945.17 982
13946.28 944
13947.40 966
13948.52 971
13949.63 945
13950.75 954
13951.86 941
13952.98 923
13954.09 952
13955.21 930
13956.32 941
13957.44 929
13958.56 934
13959.67 934
13960.79 954
13961.90 938
13963.02 928
13964.14 913
13965.25 914
13966.37 935
13967.48 938
13968.60 936
13969.72 926
13970.83 921
13971.95 930
13973.07 922
13974.18 927
13975.30 908
13976.42 901
13977.53 933
13978.65 939
13979.77 936
13980.88 907
13982.00 926
13983.12 911
13984.23 942
13985.35 905
13986.47 919
13987.58 941
13988.70 960
13989.82 960
13990.94 931
13992.05 931
13993.17 919
13994.29 934
13995.40 957
13996.52 939
13997.64 931
13998.76 970
13999.87 965
14000.99 958
14002.11 953
14003.23 939
14004.35 946
14005.46 947
14006.58 939
14007.70 940
14008.82 990
14009.93 986
14011.05 968
14012.17 970
14013.29 937
14014.41 989
14015.52 967
14016.64 983
14017.76 972
14018.88 971
14020.00 982
14021.12 961
14022.23 986
14023.35 1005
14024.47 993
14025.59 1005
14026.71 1017
14027.83 984
14028.95 988
14030.06 971
14031.18 1009
14032.30 1023
14033.42 1027
14034.54 1023
14035.66 1040
14036.78 1020
14037.90 1036
14039.02 1017
14040.14 1032
14041.25 1058
14042.37 1057
14043.49 1063
14044.61 1065
14045.73 1048
14046.85 1057
14047.97 1068
14049.09 1105
14050.21 1104
14051.33 1156
14052.45 1159
14053.57 1120
14054.69 1128
14055.81 1166
14056.93 1206
14058.05 1173
14059.17 1144
14060.29 1200
14061.41 1223
14062.53 1243
14063.65 1244
14064.77 1254
14065.89 1262
14067.01 1251
14068.13 1274
14069.25 1265
14070.37 1269
14071.49 1335
14072.61 1329
14073.73 1365
14074.85 1339
14075.97 1319
14077.09 1330
14078.21 1364
14079.33 1379
14080.45 1356
14081.57 1345
14082.69 1419
14083.82 1426
14084.94 1398
14086.06 1389
14087.18 1461
14088.30 1485
14089.42 1468
14090.54 1444
14091.66 1432
14092.78 1461
14093.91 1462
14095.03 1466
14096.15 1448
14097.27 1420
14098.39 1464
14099.51 1480
14100.63 1466
14101.76 1422
14102.88 1457
14104.00 1492
14105.12 1460
14106.24 1434
14107.36 1394
14108.49 1355
14109.61 1381
14110.73 1365
14111.85 1349
14112.97 1310
14114.10 1309
14115.22 1326
14116.34 1303
14117.46 1314
14118.58 1227
14119.71 1214
14120.83 1218
14121.95 1147
14123.07 1152
14124.20 1159
14125.32 1147
14126.44 1129
14127.56 1133
14128.69 1123
14129.81 1149
14130.93 1094
14132.06 1108
14133.18 1079
14134.30 1046
14135.42 1053
14136.55 1030
14137.67 1063
14138.79 1058
14139.92 1031
14141.04 1026
14142.16 1008
14143.29 988
14144.41 1015
14145.53 1025
14146.66 1013
14147.78 970
14148.90 975
14150.03 974
14151.15 964
14152.27 992
14153.40 962
14154.52 945
14155.64 951
14156.77 973
14157.89 960
14159.02 956
14160.14 959
14161.26 939
14162.39 992
14163.51 961
14164.64 968
14165.76 962
14166.88 939
14168.01 915
14169.13 929
14170.26 945
14171.38 946
14172.51 954
14173.63 922
14174.75 912
14175.88 935
14177.00 932
14178.13 917
14179.25 948
14180.38 905
14181.50 928
14182.63 947
14183.75 932
14184.88 904
14186.00 915
14187.13 936
14188.25 876
14189.38 891
14190.50 893
14191.63 872
14192.75 920
14193.88 866
14195.00 872
14196.13 905
14197.25 914
14198.38 899
14199.50 887
14200.63 910
14201.76 920
14202.88 900
14204.01 862
14205.13 910
14206.26 873
14207.38 864
14208.51 861
14209.64 842
14210.76 861
14211.89 818
14213.01 808
14214.14 853
14215.27 867
14216.39 867
14217.52 843
14218.64 850
14219.77 831
14220.90 823
14222.02 830
14223.15 825
14224.28 826
14225.40 809
14226.53 839
14227.66 833
14228.78 802
14229.91 818
14231.04 855
14232.16 835
14233.29 808
14234.42 807
14235.54 819
14236.67 809
14237.80 794
14238.92 791
14240.05 807
14241.18 786
14242.31 798
14243.43 803
14244.56 778
14245.69 798
14246.82 770
14247.94 789
14249.07 762
14250.20 798
14251.33 785
14252.45 796
14253.58 794
14254.71 771
14255.84 800
14256.96 783
14258.09 756
14259.22 731
14260.35 748
14261.47 763
14262.60 737
14263.73 727
14264.86 770
14265.99 774
14267.12 750
14268.24 766
14269.37 723
14270.50 721
14271.63 736
14272.76 707
14273.89 728
14275.01 717
14276.14 741
14277.27 719
14278.40 699
14279.53 711
14280.66 706
14281.79 691
14282.91 718
14284.04 708
14285.17 702
14286.30 703
14287.43 692
14288.56 660
14289.69 708
14290.82 697
14291.95 676
14293.08 683
14294.20 669
14295.33 682
14296.46 709
14297.59 709
14298.72 673
14299.85 664
14300.98 689
14302.11 650
14303.24 663
14304.37 664
14305.50 667
14306.63 654
14307.76 650
14308.89 661
14310.02 653
14311.15 659
14312.28 678
14313.41 662
14314.54 637
14315.67 635
14316.80 643
14317.93 649
14319.06 661
14320.19 638
14321.32 643
14322.45 626
14323.58 656
14324.71 641
14325.84 614
14326.97 646
14328.10 656
14329.23 634
14330.36 626
14331.49 613
14332.62 638
14333.76 651
14334.89 639
14336.02 599
14337.15 621
14338.28 626
14339.41 638
14340.54 614
14341.67 616
14342.80 584
14343.93 611
14345.07 603
14346.20 596
14347.33 607
14348.46 607
14349.59 593
14350.72 598
14351.85 598
14352.99 617
14354.12 603
14355.25 610
14356.38 611
14357.51 607
14358.64 626
14359.78 589
14360.91 607
14362.04 608
14363.17 609
14364.30 628
14365.44 602
14366.57 617
14367.70 627
14368.83 627
14369.96 614
14371.10 622
14372.23 601
14373.36 597
14374.49 615
14375.63 649
14376.76 611
14377.89 627
14379.02 602
14380.16 619
14381.29 634
14382.42 628
14383.55 628
14384.69 617
14385.82 618
14386.95 621
14388.09 625
14389.22 639
14390.35 627
14391.49 623
14392.62 609
14393.75 615
14394.89 632
14396.02 608
14397.15 604
14398.28 629
14399.42 622
14400.55 595
14401.69 605
14402.82 638
14403.95 624
14405.09 646
14406.22 605
14407.35 616
14408.49 645
14409.62 630
14410.75 643
14411.89 637
14413.02 634
14414.16 633
14415.29 646
14416.42 652
14417.56 617
14418.69 646
14419.83 664
14420.96 642
14422.10 665
14423.23 636
14424.36 662
14425.50 666
14426.63 687
14427.77 657
14428.90 658
14430.04 634
14431.17 653
14432.31 655
14433.44 664
14434.58 649
14435.71 657
14436.85 668
14437.98 647
14439.12 651
14440.25 636
14441.39 651
14442.52 633
14443.66 635
14444.79 651
14445.93 655
14447.06 651
14448.20 643
14449.33 635
14450.47 654
14451.60 633
14452.74 642
14453.87 646
14455.01 646
14456.14 638
14457.28 607
14458.42 625
14459.55 659
14460.69 625
14461.82 635
14462.96 627
14464.10 614
14465.23 623
14466.37 624
14467.50 648
14468.64 609
14469.78 622
14470.91 627
14472.05 628
14473.18 612
14474.32 614
14475.46 622
14476.59 610
14477.73 618
14478.87 561
14480.00 600
14481.14 596
14482.28 585
14483.41 624
14484.55 626
14485.69 580
14486.82 609
14487.96 603
14489.10 595
14490.23 600
14491.37 653
14492.51 612
14493.65 596
14494.78 607
14495.92 595
14497.06 632
14498.19 618
14499.33 614
14500.47 606
14501.61 600
14502.74 612
14503.88 629
14505.02 645
14506.16 625
14507.29 632
14508.43 625
14509.57 599
14510.71 599
14511.85 612
14512.98 594
14514.12 598
14515.26 643
14516.40 638
14517.54 610
14518.67 635
14519.81 632
14520.95 651
14522.09 637
14523.23 614
14524.36 624
14525.50 615
14526.64 652
14527.78 630
14528.92 620
14530.06 608
14531.19 621
14532.33 635
14533.47 599
14534.61 591
14535.75 601
14536.89 613
14538.03 641
14539.17 648
14540.31 610
14541.44 630
14542.58 647
14543.72 630
14544.86 643
14546.00 653
14547.14 654
14548.28 648
14549.42 663
14550.56 630
14551.70 642
14552.84 665
14553.98 662
14555.12 689
14556.25 657
14557.39 685
14558.53 674
14559.67 693
14560.81 689
14561.95 709
14563.09 723
14564.23 710
14565.37 679
14566.51 707
14567.65 680
14568.79 703
14569.93 717
14571.07 718
14572.21 740
14573.35 737
14574.49 739
14575.63 723
14576.77 736
14577.92 760
14579.06 746
14580.20 756
14581.34 744
14582.48 788
14583.62 739
14584.76 760
14585.90 789
14587.04 784
14588.18 777
14589.32 797
14590.46 814
14591.60 827
14592.74 820
14593.89 787
14595.03 816
14596.17 783
14597.31 827
14598.45 862
14599.59 845
14600.73 864
14601.87 860
14603.02 833
14604.16 857
14605.30 861
14606.44 882
14607.58 891
14608.72 898
14609.86 905
14611.01 944
14612.15 933
14613.29 923
14614.43 937
14615.57 956
14616.72 967
14617.86 979
14619.00 951
14620.14 990
14621.28 982
14622.43 1016
14623.57 1027
14624.71 1056
14625.85 1078
14627.00 1069
14628.14 1124
14629.28 1099
14630.42 1106
14631.56 1153
14632.71 1156
14633.85 1138
14634.99 1130
14636.14 1163
14637.28 1215
14638.42 1206
14639.56 1170
14640.71 1133
14641.85 1119
14642.99 1118
14644.14 1118
14645.28 1097
14646.42 1085
14647.56 1082
14648.71 1042
14649.85 1032
14650.99 993
14652.14 973
14653.28 974
14654.42 962
14655.57 897
14656.71 883
14657.85 872
14659.00 881
14660.14 844
14661.29 833
14662.43 851
14663.57 821
14664.72 822
14665.86 780
14667.00 742
14668.15 774
14669.29 742
14670.44 736
14671.58 744
14672.73 700
14673.87 688
14675.01 692
14676.16 683
14677.30 675
14678.45 691
14679.59 670
14680.74 685
14681.88 664
14683.02 665
14684.17 649
14685.31 629
14686.46 668
14687.60 661
14688.75 654
14689.89 655
14691.04 621
14692.18 650
14693.33 639
14694.47 625
14695.62 636
14696.76 639
14697.91 619
14699.05 622
14700.20 603
14701.34 626
14702.49 635
14703.63 628
14704.78 619
14705.92 594
14707.07 585
14708.22 592
14709.36 601
14710.51 589
14711.65 584
14712.80 599
14713.94 598
14715.09 606
14716.23 571
14717.38 576
14718.53 606
14719.67 599
14720.82 574
14721.96 581
14723.11 593
14724.26 601
14725.40 603
14726.55 584
14727.70 558
14728.84 584
14729.99 573
14731.13 584
14732.28 580
14733.43 591
14734.57 599
14735.72 580
14736.87 592
14738.01 601
14739.16 609
14740.31 600
14741.45 599
14742.60 574
14743.75 551
14744.89 580
14746.04 575
14747.19 572
14748.34 585
14749.48 582
14750.63 537
14751.78 547
14752.92 544
14754.07 547
14755.22 557
14756.37 589
14757.51 542
14758.66 557
14759.81 543
14760.96 551
14762.10 586
14763.25 574
14764.40 564
14765.55 550
14766.70 548
14767.84 534
14768.99 560
14770.14 558
14771.29 531
14772.43 532
14773.58 569
14774.73 516
14775.88 520
14777.03 510
14778.18 522
14779.32 523
14780.47 504
14781.62 528
14782.77 528
14783.92 499
14785.07 499
14786.21 509
14787.36 524
14788.51 514
14789.66 507
14790.81 490
14791.96 510
14793.11 521
14794.26 511
14795.40 494
14796.55 501
14797.70 511
14798.85 541
14800.00 498
14801.15 492
14802.30 481
14803.45 478
14804.60 458
14805.75 466
14806.90 494
14808.05 472
14809.19 490
14810.34 470
14811.49 503
14812.64 480
14813.79 472
14814.94 461
14816.09 467
14817.24 503
14818.39 474
14819.54 454
14820.69 444
14821.84 455
14822.99 454
14824.14 439
14825.29 470
14826.44 453
14827.59 423
14828.74 442
14829.89 451
14831.04 446
14832.19 440
14833.34 445
14834.49 431
14835.64 418
14836.79 437
14837.95 451
14839.10 436
14840.25 448
14841.40 416
14842.55 439
14843.70 421
14844.85 419
14846.00 432
14847.15 434
14848.30 427
14849.45 402
14850.60 437
14851.76 412
14852.91 424
14854.06 421
14855.21 433
14856.36 403
14857.51 437
14858.66 422
14859.81 414
14860.97 426
14862.12 410
14863.27 399
14864.42 410
14865.57 440
14866.72 406
14867.88 420
14869.03 403
14870.18 423
14871.33 395
14872.48 415
14873.64 433
14874.79 422
14875.94 414
14877.09 432
14878.24 422
14879.40 407
14880.55 414
14881.70 402
14882.85 409
14884.00 399
14885.16 410
14886.31 420
14887.46 418
14888.61 387
14889.77 398
14890.92 410
14892.07 411
14893.23 395
14894.38 423
14895.53 416
14896.68 394
14897.84 412
14898.99 413
14900.14 428
14901.30 432
14902.45 406
14903.60 416
14904.75 397
14905.91 409
14907.06 412
14908.21 395
14909.37 403
14910.52 407
14911.67 413
14912.83 402
14913.98 392
14915.14 391
14916.29 397
14917.44 410
14918.60 406
14919.75 408
14920.90 420
14922.06 397
14923.21 382
14924.37 414
14925.52 400
14926.67 413
14927.83 428
14928.98 430
14930.14 438
14931.29 427
14932.44 414
14933.60 412
14934.75 422
14935.91 407
14937.06 408
14938.22 412
14939.37 393
14940.52 419
14941.68 430
14942.83 430
14943.99 417
14945.14 424
14946.30 452
14947.45 444
14948.61 435
14949.76 439
14950.92 438
14952.07 438
14953.23 408
14954.38 445
14955.54 440
14956.69 414
14957.85 411
14959.00 422
14960.16 424
14961.31 440
14962.47 431
14963.62 434
14964.78 445
14965.94 435
14967.09 429
14968.25 449
14969.40 429
14970.56 436
14971.71 413
14972.87 413
14974.03 437
14975.18 444
14976.34 432
14977.49 440
14978.65 437
14979.81 410
14980.96 429
14982.12 437
14983.27 414
14984.43 435
14985.59 420
14986.74 428
14987.90 411
14989.06 405
14990.21 398
14991.37 402
14992.53 442
14993.68 420
14994.84 413
14996.00 433
14997.15 408
14998.31 394
14999.47 389
15000.62 421
15001.78 407
15002.94 403
15004.09 402
15005.25 389
15006.41 395
15007.56 382
15008.72 361
15009.88 367
15011.04 400
15012.19 401
15013.35 380
15014.51 375
15015.67 390
15016.82 400
15017.98 426
15019.14 401
15020.30 365
15021.45 379
15022.61 389
15023.77 412
15024.93 403
15026.08 389
15027.24 385
15028.40 389
15029.56 383
15030.72 358
15031.87 372
15033.03 395
15034.19 375
15035.35 397
15036.51 394
15037.67 404
15038.82 384
15039.98 401
15041.14 403
15042.30 379
15043.46 359
15044.62 374
15045.78 382
15046.93 385
15048.09 394
15049.25 390
15050.41 365
15051.57 400
15052.73 403
15053.89 376
15055.05 395
15056.20 382
15057.36 394
15058.52 386
15059.68 385
15060.84 416
15062.00 414
15063.16 389
15064.32 389
15065.48 391
15066.64 407
15067.80 403
15068.96 402
15070.12 401
15071.28 381
15072.44 392
15073.60 408
15074.76 394
15075.91 389
15077.07 404
15078.23 379
15079.39 416
15080.55 398
15081.71 396
15082.87 406
15084.03 395
15085.19 399
15086.35 406
15087.51 401
15088.68 374
15089.84 406
15091.00 438
15092.16 422
15093.32 418
15094.48 418
15095.64 400
15096.80 430
15097.96 427
15099.12 402
15100.28 406
15101.44 414
15102.60 423
15103.76 421
15104.92 428
15106.08 406
15107.25 428
15108.41 412
15109.57 401
15110.73 403
15111.89 393
15113.05 417
15114.21 417
15115.37 412
15116.54 418
15117.70 427
15118.86 416
15120.02 443
15121.18 467
15122.34 464
15123.50 428
15124.67 431
15125.83 421
15126.99 444
15128.15 426
15129.31 454
15130.47 433
15131.64 450
15132.80 474
15133.96 457
15135.12 439
15136.28 452
15137.45 434
15138.61 444
15139.77 474
15140.93 491
15142.10 460
15143.26 447
15144.42 471
15145.58 464
15146.75 470
15147.91 457
15149.07 453
15150.23 486
15151.40 475
15152.56 491
15153.72 488
15154.88 478
15156.05 470
15157.21 458
15158.37 454
15159.54 472
15160.70 492
15161.86 499
15163.03 494
15164.19 485
15165.35 487
15166.52 508
15167.68 511
15168.84 501
15170.01 533
15171.17 524
15172.33 502
15173.50 539
15174.66 528
15175.82 525
15176.99 516
15178.15 537
15179.31 540
15180.48 522
15181.64 541
15182.81 539
15183.97 570
15185.13 584
15186.30 553
15187.46 595
15188.63 617
15189.79 588
15190.95 598
15192.12 582
15193.28 607
15194.45 596
15195.61 587
15196.78 625
15197.94 576
15199.10 627
15200.27 602
15201.43 613
15202.60 593
15203.76 597
15204.93 605
15206.09 625
15207.26 615
15208.42 621
15209.59 623
15210.75 614
15211.92 635
15213.08 620
15214.25 599
15215.41 631
15216.58 667
15217.74 659
15218.91 656
15220.07 673
15221.24 679
15222.40 635
15223.57 672
15224.74 642
15225.90 670
15227.07 678
15228.23 711
15229.40 719
15230.56 720
15231.73 711
15232.89 706
15234.06 735
15235.23 728
15236.39 712
15237.56 724
15238.72 739
15239.89 756
15241.06 756
15242.22 746
15243.39 746
15244.56 737
15245.72 712
15246.89 726
15248.05 719
15249.22 679
15250.39 729
15251.55 723
15252.72 702
15253.89 680
15255.05 697
15256.22 689
15257.39 655
15258.55 651
15259.72 658
15260.89 660
15262.05 637
15263.22 626
15264.39 634
15265.56 633
15266.72 626
15267.89 626
15269.06 583
15270.22 592
15271.39 568
15272.56 595
15273.73 615
15274.89 573
15276.06 583
15277.23 557
15278.40 562
15279.56 597
15280.73 569
15281.90 559
15283.07 563
15284.23 574
15285.40 574
15286.57 562
15287.74 581
15288.91 592
15290.07 576
15291.24 561
15292.41 580
15293.58 560
15294.75 571
15295.92 553
15297.08 576
15298.25 590
15299.42 588
15300.59 584
15301.76 567
15302.93 575
15304.09 566
15305.26 595
15306.43 587
15307.60 554
15308.77 544
15309.94 561
15311.11 560
15312.28 608
15313.44 565
15314.61 599
15315.78 598
15316.95 585
15318.12 585
15319.29 563
15320.46 582
15321.63 599
15322.80 614
15323.97 618
15325.14 610
15326.30 606
15327.47 628
15328.64 642
15329.81 590
15330.98 621
15332.15 639
15333.32 623
15334.49 634
15335.66 651
15336.83 662
15338.00 653
15339.17 665
15340.34 633
15341.51 656
15342.68 700
15343.85 694
15345.02 674
15346.19 658
15347.36 662
15348.53 685
15349.70 706
15350.87 681
15352.04 685
15353.21 697
15354.38 707
15355.55 757
15356.72 726
15357.90 768
15359.07 753
15360.24 774
15361.41 756
15362.58 780
15363.75 789
15364.92 770
15366.09 761
15367.26 776
15368.43 791
15369.60 826
15370.77 797
15371.95 796
15373.12 807
15374.29 804
15375.46 804
15376.63 826
15377.80 809
15378.97 811
15380.15 810
15381.32 808
15382.49 793
15383.66 781
15384.83 815
15386.00 785
15387.17 763
15388.35 740
15389.52 754
15390.69 735
15391.86 751
15393.03 775
15394.21 769
15395.38 759
15396.55 753
15397.72 770
15398.89 709
15400.07 702
15401.24 720
15402.41 699
15403.58 666
15404.76 641
15405.93 655
15407.10 691
15408.27 682
15409.45 651
15410.62 623
15411.79 613
15412.96 622
15414.14 621
15415.31 615
15416.48 606
15417.66 603
15418.83 621
15420.00 591
15421.17 571
15422.35 588
15423.52 583
15424.69 590
15425.87 591
15427.04 561
15428.21 522
15429.39 561
15430.56 557
15431.73 547
15432.91 546
15434.08 560
15435.25 547
15436.43 507
15437.60 530
15438.77 529
15439.95 529
15441.12 540
15442.30 501
15443.47 491
15444.64 516
15445.82 510
15446.99 528
15448.17 518
15449.34 525
15450.51 511
15451.69 509
15452.86 495
15454.04 499
15455.21 490
15456.39 501
15457.56 520
15458.73 483
15459.91 491
15461.08 511
15462.26 498
15463.43 492
15464.61 468
15465.78 507
15466.96 501
15468.13 503
15469.31 505
15470.48 495
15471.66 508
15472.83 497
15474.01 497
15475.18 513
15476.36 514
15477.53 524
15478.71 516
15479.88 510
15481.06 503
15482.23 489
15483.41 498
15484.58 514
15485.76 510
15486.93 463
15488.11 479
15489.29 472
15490.46 505
15491.64 506
15492.81 503
15493.99 528
15495.16 507
15496.34 486
15497.52 481
15498.69 516
15499.87 504
15501.04 519
15502.22 535
15503.40 513
15504.57 526
15505.75 515
15506.92 528
15508.10 524
15509.28 512
15510.45 511
15511.63 520
15512.81 525
15513.98 520
15515.16 513
15516.34 525
15517.51 503
15518.69 540
15519.87 537
15521.04 507
15522.22 505
15523.40 526
15524.57 526
15525.75 542
15526.93 513
15528.11 516
15529.28 503
15530.46 503
15531.64 500
15532.81 493
15533.99 524
15535.17 535
15536.35 530
15537.52 527
15538.70 508
15539.88 540
15541.06 540
15542.23 556
15543.41 544
15544.59 551
15545.77 550
15546.95 541
15548.12 530
15549.30 527
15550.48 541
15551.66 546
15552.83 511
15554.01 536
15555.19 545
15556.37 539
15557.55 524
15558.73 558
15559.90 532
15561.08 566
15562.26 537
15563.44 545
15564.62 568
15565.80 549
15566.97 578
15568.15 585
15569.33 585
15570.51 556
15571.69 569
15572.87 570
15574.05 580
15575.23 557
15576.40 602
15577.58 567
15578.76 620
15579.94 611
15581.12 581
15582.30 623
15583.48 620
15584.66 599
15585.84 605
15587.02 592
15588.20 597
15589.38 607
15590.56 640
15591.73 607
15592.91 606
15594.09 604
15595.27 602
15596.45 639
15597.63 636
15598.81 643
15599.99 637
15601.17 648
15602.35 619
15603.53 667
15604.71 689
15605.89 677
15607.07 651
15608.25 660
15609.43 673
15610.61 684
15611.79 692
15612.97 682
15614.15 696
15615.33 693
15616.51 683
15617.69 720
15618.88 720
15620.06 715
15621.24 718
15622.42 730
15623.60 719
15624.78 767
15625.96 757
15627.14 741
15628.32 758
15629.50 742
15630.68 772
15631.86 764
15633.05 774
15634.23 753
15635.41 759
15636.59 782
15637.77 771
15638.95 760
15640.13 768
15641.31 781
15642.50 781
15643.68 791
15644.86 790
15646.04 777
15647.22 785
15648.40 777
15649.58 806
15650.77 816
15651.95 798
15653.13 809
15654.31 807
15655.49 806
15656.68 801
15657.86 813
15659.04 807
15660.22 816
15661.40 813
15662.59 789
15663.77 810
15664.95 802
15666.13 811
15667.32 833
15668.50 798
15669.68 795
15670.86 796
15672.05 795
15673.23 759
15674.41 777
15675.59 799
15676.78 814
15677.96 767
15679.14 767
15680.32 756
15681.51 781
15682.69 750
15683.87 787
15685.06 770
15686.24 746
15687.42 753
15688.61 774
15689.79 712
15690.97 724
15692.16 732
15693.34 761
15694.52 728
15695.71 710
15696.89 725
15698.07 712
15699.26 746
15700.44 741
15701.62 736
15702.81 736
15703.99 768
15705.17 750
15706.36 753
15707.54 724
15708.73 749
15709.91 769
15711.09 780
15712.28 752
15713.46 741
15714.65 752
15715.83 778
15717.02 779
15718.20 771
15719.38 790
15720.57 819
15721.75 782
15722.94 776
15724.12 808
15725.31 782
15726.49 802
15727.68 793
15728.86 762
15730.04 804
15731.23 806
15732.41 838
15733.60 826
15734.78 791
15735.97 833
15737.15 855
15738.34 855
15739.52 865
15740.71 853
15741.89 870
15743.08 884
15744.27 862
15745.45 864
15746.64 895
15747.82 897
15749.01 893
15750.19 929
15751.38 910
15752.56 903
15753.75 908
15754.93 905
15756.12 932
15757.31 904
15758.49 911
15759.68 899
15760.86 937
15762.05 964
15763.24 982
15764.42 959
15765.61 955
15766.79 958
15767.98 934
15769.17 957
15770.35 922
15771.54 920
15772.72 904
15773.91 903
15775.10 884
15776.28 943
15777.47 905
15778.66 892
15779.84 905
15781.03 907
15782.22 858
15783.40 892
15784.59 864
15785.78 845
15786.96 881
15788.15 852
15789.34 849
15790.53 835
15791.71 805
15792.90 793
15794.09 743
15795.27 750
15796.46 815
15797.65 826
15798.84 822
15800.02 800
15801.21 819
15802.40 800
15803.59 753
15804.77 761
15805.96 795
15807.15 801
15808.34 765
15809.52 754
15810.71 743
15811.90 725
15813.09 745
15814.28 713
15815.46 714
15816.65 716
15817.84 699
15819.03 715
15820.22 703
15821.40 733
15822.59 709
15823.78 742
15824.97 757
15826.16 742
15827.35 738
15828.53 731
15829.72 713
15830.91 729
15832.10 736
15833.29 733
15834.48 731
15835.67 728
15836.85 729
15838.04 724
15839.23 718
15840.42 729
15841.61 709
15842.80 740
15843.99 729
15845.18 725
15846.37 705
15847.55 715
15848.74 714
15849.93 678
15851.12 704
15852.31 701
15853.50 706
15854.69 724
15855.88 733
15857.07 718
15858.26 682
15859.45 733
15860.64 746
15861.83 717
15863.02 701
15864.21 722
15865.40 729
15866.59 727
15867.78 712
15868.97 715
15870.16 716
15871.35 727
15872.54 731
15873.73 710
15874.92 737
15876.11 749
15877.30 752
15878.49 753
15879.68 728
15880.87 760
15882.06 776
15883.25 790
15884.44 771
15885.63 790
15886.82 753
15888.01 766
15889.20 810
15890.39 790
15891.59 792
15892.78 784
15893.97 793
15895.16 810
15896.35 822
15897.54 833
15898.73 823
15899.92 841
15901.11 844
15902.30 865
15903.50 852
15904.69 840
15905.88 846
15907.07 867
15908.26 864
15909.45 861
15910.64 873
15911.84 903
15913.03 906
15914.22 909
15915.41 910
15916.60 909
15917.79 917
15918.99 925
15920.18 880
15921.37 923
15922.56 906
15923.75 899
15924.95 926
15926.14 945
15927.33 908
15928.52 912
15929.71 910
15930.91 909
15932.10 928
15933.29 914
15934.48 908
15935.68 902
15936.87 950
15938.06 884
15939.25 890
15940.45 885
15941.64 884
15942.83 851
15944.03 840
15945.22 853
15946.41 834
15947.60 815
15948.80 810
15949.99 813
15951.18 786
15952.38 766
15953.57 742
15954.76 742
15955.96 724
15957.15 732
15958.34 702
15959.54 713
15960.73 718
15961.92 657
15963.12 642
15964.31 638
15965.50 630
15966.70 643
15967.89 606
15969.08 626
15970.28 620
15971.47 615
15972.67 592
15973.86 595
15975.05 597
15976.25 582
15977.44 580
15978.64 570
15979.83 565
15981.02 575
15982.22 563
15983.41 573
15984.61 566
15985.80 524
15987.00 557
15988.19 516
15989.38 546
15990.58 541
15991.77 541
15992.97 506
15994.16 538
15995.36 519
15996.55 490
15997.75 501
15998.94 520
16000.14 490
16001.33 481
16002.53 526
16003.72 500
16004.92 503
16006.11 505
16007.31 523
16008.50 491
16009.70 491
16010.89 499
16012.09 496
16013.28 474
16014.48 463
16015.67 480
16016.87 499
16018.07 470
16019.26 487
16020.46 495
16021.65 472
16022.85 438
16024.04 479
16025.24 473
16026.44 478
16027.63 491
16028.83 500
16030.02 505
16031.22 467
16032.42 479
16033.61 488
16034.81 443
16036.00 464
16037.20 464
16038.40 494
16039.59 472
16040.79 471
16041.99 482
16043.18 484
16044.38 462
16045.58 454
16046.77 500
16047.97 488
16049.17 498
16050.36 476
16051.56 466
16052.76 458
16053.95 452
16055.15 468
16056.35 468
16057.54 462
16058.74 472
16059.94 455
16061.14 456
16062.33 454
16063.53 438
16064.73 455
16065.92 440
16067.12 450
16068.32 461
16069.52 457
16070.71 462
16071.91 472
16073.11 437
16074.31 422
16075.50 456
16076.70 441
16077.90 427
16079.10 429
16080.30 428
16081.49 411
16082.69 419
16083.89 408
16085.09 422
16086.29 423
16087.48 431
16088.68 448
16089.88 430
16091.08 399
16092.28 433
16093.48 436
16094.67 432
16095.87 427
16097.07 394
16098.27 410
16099.47 405
16100.67 413
16101.87 404
16103.06 417
16104.26 393
16105.46 400
16106.66 382
16107.86 390
16109.06 404
16110.26 402
16111.46 393
16112.66 380
16113.86 374
16115.05 392
16116.25 381
16117.45 365
16118.65 372
16119.85 362
16121.05 383
16122.25 386
16123.45 344
16124.65 399
16125.85 369
16127.05 368
16128.25 366
16129.45 372
16130.65 386
16131.85 352
16133.05 360
16134.25 354
16135.45 360
16136.65 398
16137.85 390
16139.05 375
16140.25 388
16141.45 364
16142.65 354
16143.85 384
16145.05 369
16146.25 380
16147.45 381
16148.65 366
16149.85 356
16151.05 357
16152.25 349
16153.45 357
16154.65 359
16155.85 350
16157.05 346
16158.25 367
16159.46 359
16160.66 365
16161.86 362
16163.06 375
16164.26 370
16165.46 337
16166.66 342
16167.86 351
16169.06 383
16170.27 369
16171.47 347
16172.67 354
16173.87 355
16175.07 358
16176.27 353
16177.47 392
16178.67 319
16179.88 367
16181.08 365
16182.28 348
16183.48 353
16184.68 328
16185.89 331
16187.09 343
16188.29 360
16189.49 354
16190.69 348
16191.90 334
16193.10 310
16194.30 361
16195.50 359
16196.70 364
16197.91 371
16199.11 325
16200.31 356
16201.51 348
16202.72 327
16203.92 337
16205.12 376
16206.32 351
16207.53 383
16208.73 346
16209.93 366
16211.13 358
16212.34 358
16213.54 363
16214.74 344
16215.95 325
16217.15 352
16218.35 349
16219.55 338
16220.76 340
16221.96 329
16223.16 371
16224.37 355
16225.57 337
16226.77 364
16227.98 354
16229.18 368
16230.38 355
16231.59 352
16232.79 370
16233.99 377
16235.20 349
16236.40 373
16237.61 398
16238.81 380
16240.01 368
16241.22 361
16242.42 351
16243.63 359
16244.83 371
16246.03 366
16247.24 351
16248.44 361
16249.65 396
16250.85 384
16252.05 388
16253.26 391
16254.46 346
16255.67 382
16256.87 366
16258.08 353
16259.28 371
16260.49 377
16261.69 378
16262.89 378
16264.10 367
16265.30 361
16266.51 356
16267.71 375
16268.92 350
16270.12 373
16271.33 389
16272.53 388
16273.74 382
16274.94 376
16276.15 378
16277.35 381
16278.56 404
16279.77 374
16280.97 367
16282.18 385
16283.38 374
16284.59 370
16285.79 368
16287.00 369
16288.20 389
16289.41 385
16290.61 387
16291.82 368
16293.03 334
16294.23 392
16295.44 381
16296.64 375
16297.85 378
16299.06 359
16300.26 396
16301.47 400
16302.67 393
16303.88 415
16305.09 402
16306.29 379
16307.50 374
16308.71 363
16309.91 393
16311.12 361
16312.33 367
16313.53 374
16314.74 375
16315.95 352
16317.15 390
16318.36 375
16319.57 365
16320.77 392
16321.98 366
16323.19 355
16324.39 376
16325.60 363
16326.81 350
16328.01 355
16329.22 352
16330.43 337
16331.64 373
16332.84 375
16334.05 358
16335.26 351
16336.47 354
16337.67 369
16338.88 357
16340.09 355
16341.30 370
16342.50 375
16343.71 372
16344.92 350
16346.13 337
16347.33 359
16348.54 367
16349.75 336
16350.96 329
16352.17 350
16353.37 362
16354.58 337
16355.79 314
16357.00 323
16358.21 358
16359.41 350
16360.62 336
16361.83 329
16363.04 335
16364.25 338
16365.46 339
16366.67 348
16367.87 322
16369.08 320
16370.29 358
16371.50 355
16372.71 345
16373.92 314
16375.13 342
16376.34 338
16377.54 325
16378.75 316
16379.96 352
16381.17 324
16382.38 336
16383.59 321
16384.80 346
16386.01 329
16387.22 334
16388.43 344
16389.64 338
16390.85 342
16392.05 343
16393.26 362
16394.47 371
16395.68 339
16396.89 333
16398.10 342
16399.31 340
16400.52 345
16401.73 361
16402.94 335
16404.15 339
16405.36 320
16406.57 330
16407.78 338
16408.99 347
16410.20 339
16411.41 326
16412.62 348
16413.83 362
16415.04 344
16416.25 337
16417.46 328
16418.67 335
16419.88 353
16421.10 356
16422.31 326
16423.52 334
16424.73 341
16425.94 353
16427.15 338
16428.36 340
16429.57 339
16430.78 344
16431.99 336
16433.20 337
16434.41 337
16435.63 377
16436.84 358
16438.05 352
16439.26 337
16440.47 342
16441.68 338
16442.89 364
16444.10 339
16445.32 335
16446.53 342
16447.74 364
16448.95 348
16450.16 346
16451.37 350
16452.59 324
16453.80 329
16455.01 343
16456.22 347
16457.43 350
16458.64 352
16459.86 332
16461.07 354
16462.28 361
16463.49 319
16464.70 358
16465.92 343
16467.13 342
16468.34 340
16469.55 333
16470.77 331
16471.98 319
16473.19 319
16474.40 370
16475.62 342
16476.83 318
16478.04 343
16479.25 328
16480.47 331
16481.68 356
16482.89 348
16484.11 357
16485.32 341
16486.53 342
16487.74 341
16488.96 316
16490.17 354
16491.38 326
16492.60 345
16493.81 354
16495.02 336
16496.24 357
16497.45 348
16498.66 349
16499.88 333
16501.09 357
16502.30 373
16503.52 334
16504.73 345
16505.94 357
16507.16 350
16508.37 357
16509.59 346
16510.80 347
16512.01 355
16513.23 351
16514.44 354
16515.66 366
16516.87 370
16518.08 380
16519.30 394
16520.51 383
16521.73 382
16522.94 370
16524.16 393
16525.37 397
16526.58 410
16527.80 378
16529.01 401
16530.23 396
16531.44 400
16532.66 413
16533.87 401
16535.09 382
16536.30 389
16537.52 408
16538.73 387
16539.95 422
16541.16 408
16542.38 404
16543.59 393
16544.81 405
16546.02 415
16547.24 455
16548.45 449
16549.67 415
16550.88 443
16552.10 448
16553.31 446
16554.53 444
16555.74 458
16556.96 463
16558.18 461
16559.39 450
16560.61 453
16561.82 478
16563.04 475
16564.25 469
16565.47 449
16566.69 454
16567.90 458
16569.12 465
16570.33 459
16571.55 465
16572.77 473
16573.98 458
16575.20 462
16576.41 440
16577.63 459
16578.85 479
16580.06 453
16581.28 469
16582.50 448
16583.71 433
16584.93 466
16586.15 447
16587.36 446
16588.58 433
16589.80 419
16591.01 460
16592.23 448
16593.45 455
16594.66 426
16595.88 431
16597.10 427
16598.32 424
16599.53 410
16600.75 399
16601.97 389
16603.18 400
16604.40 391
16605.62 387
16606.84 400
16608.05 400
16609.27 408
16610.49 384
16611.71 390
16612.92 389
16614.14 381
16615.36 389
16616.58 369
16617.79 360
16619.01 346
16620.23 350
16621.45 374
16622.67 342
16623.88 364
16625.10 372
16626.32 360
16627.54 373
16628.76 361
16629.97 346
16631.19 350
16632.41 331
16633.63 338
16634.85 360
16636.07 341
16637.29 345
16638.50 326
16639.72 349
16640.94 336
16642.16 327
16643.38 338
16644.60 329
16645.82 338
16647.03 331
16648.25 327
16649.47 320
16650.69 342
16651.91 347
16653.13 325
16654.35 348
16655.57 326
16656.79 334
16658.01 330
16659.23 339
16660.45 330
16661.66 337
16662.88 334
16664.10 340
16665.32 329
16666.54 337
16667.76 310
16668.98 313
16670.20 335
16671.42 353
16672.64 357
16673.86 337
16675.08 334
16676.30 314
16677.52 330
16678.74 321
16679.96 340
16681.18 345
16682.40 333
16683.62 335
16684.84 306
16686.06 343
16687.28 327
16688.50 316
16689.72 329
16690.94 315
16692.16 333
16693.39 336
16694.61 319
16695.83 323
16697.05 326
16698.27 324
16699.49 322
16700.71 306
16701.93 301
16703.15 325
16704.37 318
16705.59 327
16706.81 318
16708.04 305
16709.26 343
16710.48 324
16711.70 307
16712.92 300
16714.14 294
16715.36 324
16716.58 311
16717.81 329
16719.03 327
16720.25 310
16721.47 306
16722.69 311
16723.91 318
16725.14 320
16726.36 329
16727.58 306
16728.80 308
16730.02 308
16731.24 316
16732.47 298
16733.69 312
16734.91 321
16736.13 308
16737.36 303
16738.58 289
16739.80 307
16741.02 297
16742.24 302
16743.47 307
16744.69 322
16745.91 314
16747.13 314
16748.36 294
16749.58 300
16750.80 305
16752.02 296
16753.25 297
16754.47 293
16755.69 304
16756.92 288
16758.14 306
16759.36 307
16760.59 304
16761.81 298
16763.03 302
16764.25 321
16765.48 303
16766.70 316
16767.92 308
16769.15 287
16770.37 298
16771.59 305
16772.82 309
16774.04 303
16775.27 300
16776.49 317
16777.71 323
16778.94 306
16780.16 295
16781.38 309
16782.61 307
16783.83 314
16785.06 279
16786.28 295
16787.50 319
16788.73 320
16789.95 285
16791.18 303
16792.40 312
16793.62 307
16794.85 282
16796.07 314
16797.30 325
16798.52 326
16799.75 340
16800.97 308
16802.19 288
16803.42 338
16804.64 316
16805.87 332
16807.09 325
16808.32 322
16809.54 335
16810.77 328
16811.99 293
16813.22 294
16814.44 302
16815.67 323
16816.89 336
16818.12 318
16819.34 318
16820.57 317
16821.79 316
16823.02 346
16824.24 327
16825.47 344
16826.70 325
16827.92 325
16829.15 333
16830.37 314
16831.60 321
16832.82 358
16834.05 348
16835.27 340
16836.50 346
16837.73 353
16838.95 358
16840.18 347
16841.40 375
16842.63 347
16843.86 371
16845.08 362
16846.31 346
16847.53 361
16848.76 357
16849.99 368
16851.21 376
16852.44 388
16853.67 387
16854.89 374
16856.12 395
16857.35 393
16858.57 397
16859.80 385
16861.03 373
16862.25 422
16863.48 422
16864.71 420
16865.93 431
16867.16 438
16868.39 434
16869.61 441
16870.84 422
16872.07 441
16873.30 453
16874.52 466
16875.75 467
16876.98 444
16878.20 471
16879.43 478
16880.66 451
16881.89 448
16883.11 476
16884.34 476
16885.57 468
16886.80 473
16888.02 480
16889.25 482
16890.48 491
16891.71 506
16892.94 493
16894.16 499
16895.39 483
16896.62 465
16897.85 501
16899.08 469
16900.30 498
16901.53 467
16902.76 479
16903.99 496
16905.22 454
16906.45 480
16907.67 472
16908.90 500
16910.13 490
16911.36 481
16912.59 465
16913.82 473
16915.04 473
16916.27 453
16917.50 473
16918.73 456
16919.96 444
16921.19 448
16922.42 449
16923.65 428
16924.88 443
16926.10 437
16927.33 430
16928.56 421
16929.79 415
16931.02 419
16932.25 403
16933.48 426
16934.71 432
16935.94 423
16937.17 421
16938.40 407
16939.63 410
16940.86 441
16942.09 405
16943.32 395
16944.55 418
16945.78 406
16947.01 420
16948.24 416
16949.47 422
16950.70 445
16951.93 415
16953.16 430
16954.39 403
16955.62 396
16956.85 400
16958.08 399
16959.31 413
16960.54 430
16961.77 428
16963.00 427
16964.23 412
16965.46 399
16966.69 421
16967.92 431
16969.15 398
16970.38 387
16971.61 390
16972.84 378
16974.07 391
16975.30 402
16976.54 404
16977.77 414
16979.00 397
16980.23 402
16981.46 390
16982.69 373
16983.92 362
16985.15 347
16986.38 360
16987.62 374
16988.85 340
16990.08 374
16991.31 361
16992.54 364
16993.77 350
16995.00 350
16996.24 372
16997.47 346
16998.70 341
16999.93 342
17001.16 336
17002.39 335
17003.63 360
17004.86 373
17006.09 356
17007.32 361
17008.55 329
17009.79 353
17011.02 358
17012.25 355
17013.48 355
17014.72 324
17015.95 337
17017.18 335
17018.41 330
17019.64 338
17020.88 342
17022.11 324
17023.34 325
17024.58 320
17025.81 322
17027.04 348
17028.27 343
17029.51 307
17030.74 309
17031.97 327
17033.21 325
17034.44 314
17035.67 313
17036.90 324
17038.14 349
17039.37 330
17040.60 314
17041.84 312
17043.07 330
17044.30 321
17045.54 308
17046.77 313
17048.00 310
17049.24 319
17050.47 328
17051.70 313
17052.94 300
17054.17 320
17055.41 335
17056.64 292
17057.87 298
17059.11 288
17060.34 295
17061.58 309
17062.81 291
17064.04 299
17065.28 306
17066.51 316
17067.75 303
17068.98 311
17070.21 291
17071.45 309
17072.68 303
17073.92 301
17075.15 323
17076.39 287
17077.62 313
17078.86 305
17080.09 305
17081.33 278
17082.56 284
17083.80 288
17085.03 278
17086.26 291
17087.50 272
17088.73 289
17089.97 293
17091.20 289
17092.44 269
17093.68 293
17094.91 284
17096.15 268
17097.38 285
17098.62 290
17099.85 264
17101.09 282
17102.32 293
17103.56 288
17104.79 283
17106.03 291
17107.26 298
17108.50 285
17109.74 292
17110.97 272
17112.21 266
17113.44 279
17114.68 262
17115.92 268
17117.15 277
17118.39 274
17119.62 293
17120.86 290
17122.10 258
17123.33 275
17124.57 278
17125.80 290
17127.04 280
17128.28 270
17129.51 267
17130.75 267
17131.99 270
17133.22 260
17134.46 257
17135.70 248
17136.93 246
17138.17 272
17139.41 263
17140.64 259
17141.88 266
17143.12 248
17144.35 272
17145.59 276
17146.83 251
17148.07 293
17149.30 281
17150.54 290
17151.78 284
17153.02 256
17154.25 263
17155.49 235
17156.73 285
17157.96 277
17159.20 259
17160.44 242
17161.68 245
17162.92 251
17164.15 262
17165.39 260
17166.63 251
17167.87 232
17169.10 276
17170.34 250
17171.58 225
17172.82 224
17174.06 249
17175.29 251
17176.53 247
17177.77 246
17179.01 242
17180.25 262
17181.49 251
17182.72 244
17183.96 247
17185.20 251
17186.44 264
17187.68 262
17188.92 269
17190.15 252
17191.39 277
17192.63 245
17193.87 257
17195.11 229
17196.35 233
17197.59 242
17198.83 254
17200.07 252
17201.30 221
17202.54 223
17203.78 240
17205.02 247
17206.26 235
17207.50 236
17208.74 225
17209.98 260
17211.22 238
17212.46 230
17213.70 234
17214.94 241
17216.18 248
17217.42 234
17218.66 226
17219.90 237
17221.14 245
17222.38 234
17223.62 234
17224.86 232
17226.10 210
17227.34 216
17228.58 243
17229.82 231
17231.06 228
17232.30 239
17233.54 241
17234.78 228
17236.02 218
17237.26 211
17238.50 242
17239.74 231
17240.98 227
17242.22 222
17243.46 217
17244.70 254
17245.94 227
17247.18 209
17248.42 229
17249.66 227
17250.90 216
17252.14 227
17253.39 214
17254.63 223
17255.87 225
17257.11 226
17258.35 231
17259.59 222
17260.83 235
17262.07 232
17263.31 230
17264.56 233
17265.80 228
17267.04 238
17268.28 241
17269.52 240
17270.76 185
17272.00 213
17273.25 222
17274.49 226
17275.73 223
17276.97 235
17278.21 224
17279.45 216
17280.70 224
17281.94 229
17283.18 233
17284.42 216
17285.66 212
17286.91 223
17288.15 209
17289.39 222
17290.63 218
17291.88 214
17293.12 237
17294.36 228
17295.60 212
17296.85 209
17298.09 214
17299.33 214
17300.57 213
17301.82 205
17303.06 207
17304.30 207
17305.54 230
17306.79 227
17308.03 229
17309.27 220
17310.52 189
17311.76 204
17313.00 215
17314.25 211
17315.49 224
17316.73 208
17317.97 221
17319.22 211
17320.46 206
17321.71 206
17322.95 204
17324.19 218
17325.44 223
17326.68 228
17327.92 231
17329.17 231
17330.41 214
17331.65 222
17332.90 204
17334.14 205
17335.39 207
17336.63 221
17337.87 215
17339.12 200
17340.36 232
17341.61 224
17342.85 217
17344.09 209
17345.34 213
17346.58 237
17347.83 223
17349.07 219
17350.32 239
17351.56 218
17352.80 229
17354.05 213
17355.29 203
17356.54 223
17357.78 231
17359.03 221
17360.27 216
17361.52 216
17362.76 222
17364.01 226
17365.25 219
17366.50 216
17367.74 217
17368.99 237
17370.23 212
17371.48 217
17372.72 215
17373.97 226
17375.21 201
17376.46 199
17377.70 202
17378.95 213
17380.19 240
17381.44 220
17382.69 231
17383.93 212
17385.18 202
17386.42 219
17387.67 234
17388.91 203
17390.16 218
17391.41 214
17392.65 211
17393.90 199
17395.14 200
17396.39 209
17397.64 226
17398.88 209
17400.13 216
17401.37 218
17402.62 231
17403.87 211
17405.11 219
17406.36 204
17407.61 217
17408.85 209
17410.10 199
17411.35 198
17412.59 217
17413.84 220
17415.09 208
17416.33 225
17417.58 201
17418.83 212
17420.07 241
17421.32 242
17422.57 215
17423.82 224
17425.06 215
17426.31 232
17427.56 211
17428.80 225
17430.05 217
17431.30 231
17432.55 217
17433.79 211
17435.04 225
17436.29 222
17437.54 245
17438.78 249
17440.03 222
17441.28 230
17442.53 220
17443.77 245
17445.02 210
17446.27 234
17447.52 219
17448.77 240
17450.01 218
17451.26 215
17452.51 225
17453.76 228
17455.01 229
17456.25 223
17457.50 233
17458.75 226
17460.00 236
17461.25 245
17462.50 220
17463.74 215
17464.99 239
17466.24 217
17467.49 216
17468.74 206
17469.99 224
17471.24 243
17472.49 237
17473.73 219
17474.98 229
17476.23 248
17477.48 234
17478.73 235
17479.98 239
17481.23 245
17482.48 241
17483.73 237
17484.98 236
17486.23 272
17487.47 264
17488.72 224
17489.97 259
17491.22 230
17492.47 230
17493.72 261
17494.97 246
17496.22 223
17497.47 250
17498.72 258
17499.97 266
17501.22 243
17502.47 248
17503.72 249
17504.97 257
17506.22 261
17507.47 248
17508.72 274
17509.97 279
17511.22 263
17512.47 254
17513.72 251
17514.97 247
17516.22 251
17517.47 240
17518.72 270
17519.97 259
17521.22 234
17522.47 259
17523.72 255
17524.98 252
17526.23 253
17527.48 251
17528.73 266
17529.98 274
17531.23 271
17532.48 236
17533.73 264
17534.98 253
17536.23 265
17537.48 265
17538.74 256
17539.99 251
17541.24 274
17542.49 263
17543.74 282
17544.99 269
17546.24 272
17547.50 258
17548.75 288
17550.00 265
17551.25 278
17552.50 287
17553.75 267
17555.01 270
17556.26 289
17557.51 275
17558.76 271
17560.01 290
17561.26 276
17562.52 278
17563.77 274
17565.02 293
17566.27 288
17567.53 297
17568.78 278
17570.03 304
17571.28 279
17572.53 292
17573.79 301
17575.04 294
17576.29 279
17577.54 304
17578.80 292
17580.05 286
17581.30 299
17582.56 326
17583.81 306
17585.06 319
17586.31 312
17587.57 299
17588.82 299
17590.07 281
17591.33 288
17592.58 312
17593.83 298
17595.08 291
17596.34 329
17597.59 309
17598.84 300
17600.10 316
17601.35 321
17602.61 328
17603.86 312
17605.11 328
17606.37 301
17607.62 317
17608.87 332
17610.13 321
17611.38 343
17612.63 317
17613.89 326
17615.14 311
17616.40 322
17617.65 336
17618.90 336
17620.16 346
17621.41 346
17622.67 344
17623.92 323
17625.17 308
17626.43 345
17627.68 353
17628.94 343
17630.19 343
17631.45 339
17632.70 343
17633.96 344
17635.21 316
17636.47 323
17637.72 341
17638.97 360
17640.23 339
17641.48 339
17642.74 337
17643.99 309
17645.25 332
17646.50 322
17647.76 328
17649.01 325
17650.27 313
17651.52 333
17652.78 328
17654.04 319
17655.29 327
17656.55 348
17657.80 339
17659.06 331
17660.31 315
17661.57 326
17662.82 347
17664.08 330
17665.33 308
17666.59 301
17667.85 303
17669.10 323
17670.36 318
17671.61 311
17672.87 274
17674.13 293
17675.38 298
17676.64 300
17677.89 304
17679.15 308
17680.41 298
17681.66 294
17682.92 294
17684.18 298
17685.43 303
17686.69 283
17687.95 272
17689.20 298
17690.46 277
17691.71 277
17692.97 280
17694.23 322
17695.49 298
17696.74 267
17698.00 257
17699.26 268
17700.51 282
17701.77 270
17703.03 279
17704.28 268
17705.54 271
17706.80 273
17708.06 281
17709.31 277
17710.57 281
17711.83 266
17713.08 273
17714.34 267
17715.60 278
17716.86 268
17718.11 274
17719.37 272
17720.63 261
17721.89 248
17723.15 254
17724.40 298
17725.66 268
17726.92 246
17728.18 251
17729.43 282
17730.69 274
17731.95 253
17733.21 273
17734.47 276
17735.73 276
17736.98 264
17738.24 245
17739.50 258
17740.76 243
17742.02 251
17743.28 273
17744.53 254
17745.79 253
17747.05 242
17748.31 250
17749.57 265
17750.83 240
17752.09 276
17753.34 262
17754.60 257
17755.86 260
17757.12 254
17758.38 250
17759.64 256
17760.90 244
17762.16 233
17763.42 227
17764.68 236
17765.94 244
17767.19 247
17768.45 243
17769.71 250
17770.97 260
17772.23 265
17773.49 235
17774.75 244
17776.01 227
17777.27 260
17778.53 249
17779.79 245
17781.05 232
17782.31 257
17783.57 235
17784.83 239
17786.09 222
17787.35 232
17788.61 224
17789.87 256
17791.13 238
17792.39 219
17793.65 236
17794.91 244
17796.17 234
17797.43 233
17798.69 223
17799.95 236
17801.21 229
17802.47 223
17803.73 231
17805.00 237
17806.26 223
17807.52 213
17808.78 205
17810.04 227
17811.30 231
17812.56 223
17813.82 211
17815.08 220
17816.34 211
17817.60 215
17818.87 238
17820.13 220
17821.39 213
17822.65 198
17823.91 225
17825.17 216
17826.43 199
17827.69 219
17828.96 217
17830.22 208
17831.48 210
17832.74 206
17834.00 205
17835.26 216
17836.53 193
17837.79 206
17839.05 208
17840.31 208
17841.57 205
17842.84 193
17844.10 199
17845.36 204
17846.62 223
17847.88 206
17849.15 197
17850.41 211
17851.67 211
17852.93 186
17854.20 193
17855.46 218
17856.72 215
17857.98 224
17859.25 224
17860.51 221
17861.77 199
17863.03 198
17864.30 218
17865.56 198
17866.82 202
17868.09 213
17869.35 221
17870.61 204
17871.87 201
17873.14 212
17874.40 213
17875.66 192
17876.93 209
17878.19 201
17879.45 204
17880.72 178
17881.98 199
17883.24 188
17884.51 196
17885.77 195
17887.03 193
17888.30 193
17889.56 213
17890.83 194
17892.09 200
17893.35 192
17894.62 208
17895.88 200
17897.14 199
17898.41 194
17899.67 186
17900.94 183
17902.20 186
17903.46 213
17904.73 202
17905.99 195
17907.26 203
17908.52 207
17909.79 186
17911.05 199
17912.32 202
17913.58 203
17914.84 198
17916.11 199
17917.37 196
17918.64 195
17919.90 210
17921.17 195
17922.43 207
17923.70 178
17924.96 199
17926.23 197
17927.49 197
17928.76 196
17930.02 173
17931.29 173
17932.55 207
17933.82 213
17935.08 186
17936.35 204
17937.61 208
17938.88 173
17940.14 201
17941.41 193
17942.68 192
17943.94 176
17945.21 204
17946.47 193
17947.74 200
17949.00 176
17950.27 203
17951.54 198
17952.80 207
17954.07 193
17955.33 176
17956.60 195
17957.87 179
17959.13 184
17960.40 189
17961.66 183
17962.93 188
17964.20 190
17965.46 191
17966.73 201
17968.00 181
17969.26 203
17970.53 196
17971.80 188
17973.06 189
17974.33 188
17975.60 180
17976.86 184
17978.13 164
17979.40 200
17980.66 188
17981.93 187
17983.20 200
17984.46 169
17985.73 194
17987.00 182
17988.26 188
17989.53 171
17990.80 176
17992.07 188
17993.33 192
17994.60 179
17995.87 182
17997.14 185
17998.40 179
17999.67 191
18000.94 187
18002.21 176
18003.47 166
18004.74 178
18006.01 175
18007.28 174
18008.55 187
18009.81 177
18011.08 208
18012.35 185
18013.62 183
18014.89 187
18016.15 206
18017.42 191
18018.69 171
18019.96 198
18021.23 166
18022.49 183
18023.76 196
18025.03 193
18026.30 190
18027.57 198
18028.84 192
18030.11 170
18031.37 199
18032.64 183
18033.91 182
18035.18 198
18036.45 185
18037.72 185
18038.99 192
18040.26 198
18041.53 191
18042.79 168
18044.06 175
18045.33 183
18046.60 179
18047.87 182
18049.14 194
18050.41 175
18051.68 173
18052.95 200
18054.22 161
18055.49 172
18056.76 184
18058.03 190
18059.30 190
18060.57 171
18061.84 187
18063.11 181
18064.38 206
18065.65 180
18066.92 202
18068.19 184
18069.46 198
18070.73 200
18072.00 173
18073.27 193
18074.54 200
18075.81 180
18077.08 173
18078.35 185
18079.62 182
18080.89 188
18082.16 185
18083.43 196
18084.70 171
18085.97 192
18087.24 183
18088.51 182
18089.78 195
18091.05 193
18092.32 182
18093.59 203
18094.87 189
18096.14 198
18097.41 187
18098.68 194
18099.95 192
18101.22 206
18102.49 189
18103.76 196
18105.03 178
18106.31 187
18107.58 178
18108.85 181
18110.12 192
18111.39 193
18112.66 184
18113.93 172
18115.21 190
18116.48 196
18117.75 185
18119.02 184
18120.29 177
18121.56 193
18122.84 212
18124.11 188
18125.38 209
18126.65 187
18127.92 188
18129.20 197
18130.47 188
18131.74 191
18133.01 174
18134.29 193
18135.56 194
18136.83 206
18138.10 200
18139.38 196
18140.65 198
18141.92 197
18143.19 186
18144.47 190
18145.74 193
18147.01 189
18148.28 186
18149.56 181
18150.83 188
18152.10 173
18153.38 195
18154.65 192
18155.92 169
18157.19 174
18158.47 196
18159.74 191
18161.01 191
18162.29 193
18163.56 200
18164.83 177
18166.11 182
18167.38 186
18168.65 181
18169.93 179
18171.20 187
18172.48 200
18173.75 164
18175.02 183
18176.30 188
18177.57 185
18178.84 188
18180.12 186
18181.39 174
18182.67 174
18183.94 192
18185.21 181
18186.49 166
18187.76 173
18189.04 192
18190.31 189
18191.59 169
18192.86 187
18194.13 187
18195.41 185
18196.68 202
18197.96 186
18199.23 187
18200.51 162
18201.78 189
18203.06 194
18204.33 184
18205.61 201
18206.88 174
18208.16 170
18209.43 170
18210.71 166
18211.98 195
18213.26 182
18214.53 200
18215.81 188
18217.08 184
18218.36 169
18219.63 182
18220.91 163
18222.18 169
18223.46 186
18224.73 174
18226.01 184
18227.28 172
18228.56 189
18229.84 160
18231.11 186
18232.39 181
18233.66 174
18234.94 183
18236.21 192
18237.49 175
18238.77 184
18240.04 192
18241.32 191
18242.59 168
18243.87 167
18245.15 180
18246.42 188
18247.70 172
18248.98 184
18250.25 173
18251.53 170
18252.81 180
18254.08 166
18255.36 178
18256.63 186
18257.91 197
18259.19 185
18260.46 185
18261.74 176
18263.02 189
18264.30 176
18265.57 178
18266.85 186
18268.13 166
18269.40 189
18270.68 184
18271.96 190
18273.23 177
18274.51 171
18275.79 182
18277.07 182
18278.34 172
18279.62 175
18280.90 171
18282.18 188
18283.45 187
18284.73 175
18286.01 193
18287.29 190
18288.56 175
18289.84 176
18291.12 177
18292.40 159
18293.68 194
18294.95 187
18296.23 177
18297.51 185
18298.79 185
18300.07 163
18301.34 173
18302.62 175
18303.90 172
18305.18 180
18306.46 169
18307.74 181
18309.01 189
18310.29 177
18311.57 191
18312.85 167
18314.13 167
18315.41 171
18316.69 181
18317.96 183
18319.24 179
18320.52 185
18321.80 169
18323.08 195
18324.36 176
18325.64 189
18326.92 176
18328.20 176
18329.47 174
18330.75 189
18332.03 201
18333.31 185
18334.59 188
18335.87 176
18337.15 167
18338.43 180
18339.71 173
18340.99 191
18342.27 194
18343.55 196
18344.83 175
18346.11 161
18347.39 171
18348.67 177
18349.95 193
18351.23 183
18352.51 183
18353.79 183
18355.07 159
18356.35 190
18357.63 199
18358.91 182
18360.19 187
18361.47 183
18362.75 200
18364.03 198
18365.31 162
18366.59 190
18367.87 176
18369.15 188
18370.43 195
18371.71 194
18372.99 187
18374.27 191
18375.55 178
18376.83 185
18378.12 194
18379.40 186
18380.68 187
18381.96 195
18383.24 189
18384.52 200
18385.80 175
18387.08 170
18388.36 185
18389.65 168
18390.93 182
18392.21 186
18393.49 197
18394.77 188
18396.05 188
18397.33 190
18398.62 191
18399.90 187
18401.18 191
18402.46 193
18403.74 201
18405.02 190
18406.31 174
18407.59 171
18408.87 170
18410.15 199
18411.43 196
18412.72 182
18414.00 177
18415.28 190
18416.56 168
18417.84 171
18419.13 193
18420.41 192
18421.69 188
18422.97 191
18424.26 181
18425.54 181
18426.82 164
18428.10 158
18429.39 177
18430.67 172
18431.95 169
18433.23 185
18434.52 178
18435.80 169
18437.08 175
18438.37 159
18439.65 187
18440.93 172
18442.22 176
18443.50 171
18444.78 170
18446.06 186
18447.35 187
18448.63 181
18449.91 188
18451.20 178
18452.48 189
18453.76 171
18455.05 168
18456.33 196
18457.62 161
18458.90 190
18460.18 161
18461.47 167
18462.75 177
18464.03 171
18465.32 176
18466.60 177
18467.89 177
18469.17 182
18470.45 184
18471.74 188
18473.02 169
18474.31 158
18475.59 161
18476.88 171
18478.16 186
18479.44 168
18480.73 170
18482.01 179
18483.30 185
18484.58 190
18485.87 181
18487.15 187
18488.44 178
18489.72 180
18491.01 190
18492.29 181
18493.58 188
18494.86 164
18496.15 172
18497.43 178
18498.72 189
18500.00 170
18501.29 172
18502.57 173
18503.86 178
18505.14 190
18506.43 196
18507.71 183
18509.00 178
18510.28 180
18511.57 170
18512.85 190
18514.14 175
18515.42 174
18516.71 175
18518.00 182
18519.28 192
18520.57 197
18521.85 178
18523.14 171
18524.43 176
18525.71 175
18527.00 169
18528.28 182
18529.57 174
18530.86 177
18532.14 166
18533.43 188
18534.71 188
18536.00 172
18537.29 159
18538.57 182
18539.86 194
18541.15 201
18542.43 181
18543.72 179
18545.01 193
18546.29 171
18547.58 187
18548.87 193
18550.15 189
18551.44 201
18552.73 184
18554.01 163
18555.30 149
18556.59 175
18557.88 182
18559.16 172
18560.45 184
18561.74 185
18563.02 178
18564.31 163
18565.60 178
18566.89 170
18568.17 182
18569.46 197
18570.75 194
18572.04 192
18573.32 177
18574.61 156
18575.90 180
18577.19 185
18578.48 200
18579.76 199
18581.05 170
18582.34 181
18583.63 192
18584.92 169
18586.20 158
18587.49 192
18588.78 167
18590.07 194
18591.36 186
18592.64 188
18593.93 192
18595.22 166
18596.51 181
18597.80 179
18599.09 182
18600.38 191
18601.66 201
18602.95 199
18604.24 188
18605.53 171
18606.82 217
18608.11 191
18609.40 188
18610.69 173
18611.98 195
18613.26 170
18614.55 181
18615.84 176
18617.13 180
18618.42 181
18619.71 191
18621.00 182
18622.29 176
18623.58 187
18624.87 193
18626.16 185
18627.45 188
18628.74 191
18630.03 184
18631.32 189
18632.61 181
18633.89 188
18635.18 182
18636.47 190
18637.76 192
18639.05 182
18640.34 186
18641.63 192
18642.92 184
18644.21 167
18645.50 178
18646.79 185
18648.09 189
18649.38 178
18650.67 176
18651.96 171
18653.25 186
18654.54 185
18655.83 199
18657.12 169
18658.41 185
18659.70 182
18660.99 179
18662.28 177
18663.57 166
18664.86 191
18666.15 167
18667.44 187
18668.74 163
18670.03 169
18671.32 181
18672.61 164
18673.90 161
18675.19 167
18676.48 160
18677.77 171
18679.06 170
18680.36 172
18681.65 164
18682.94 168
18684.23 157
18685.52 166
18686.81 151
18688.11 142
18689.40 155
18690.69 161
18691.98 164
18693.27 161
18694.56 183
18695.86 176
18697.15 170
18698.44 148
18699.73 167
18701.02 169
18702.32 161
18703.61 152
18704.90 160
18706.19 173
18707.48 174
18708.78 159
18710.07 176
18711.36 173
18712.65 149
18713.95 145
18715.24 141
18716.53 166
18717.83 143
18719.12 157
18720.41 152
18721.70 151
18723.00 161
18724.29 152
18725.58 169
18726.87 162
18728.17 139
18729.46 158
18730.75 171
18732.05 161
18733.34 156
18734.63 158
18735.93 178
18737.22 154
18738.51 143
18739.81 158
18741.10 160
18742.39 167
18743.69 155
18744.98 162
18746.27 168
18747.57 165
18748.86 175
18750.16 160
18751.45 147
18752.74 147
18754.04 170
18755.33 148
18756.63 177
18757.92 148
18759.21 158
18760.51 156
18761.80 147
18763.10 160
18764.39 158
18765.69 162
18766.98 145
18768.27 134
18769.57 164
18770.86 173
18772.16 164
18773.45 163
18774.75 170
18776.04 158
18777.34 155
18778.63 152
18779.93 153
18781.22 150
18782.52 166
18783.81 144
18785.11 129
18786.40 148
18787.70 159
18788.99 157
18790.29 152
18791.58 151
18792.88 153
18794.17 163
18795.47 142
18796.76 163
18798.06 170
18799.35 154
18800.65 157
18801.94 161
18803.24 154
18804.54 161
18805.83 151
18807.13 159
18808.42 154
18809.72 156
18811.01 152
18812.31 140
18813.61 159
18814.90 150
18816.20 160
18817.49 159
18818.79 156
18820.09 151
18821.38 152
18822.68 147
18823.98 159
18825.27 156
18826.57 160
18827.87 141
18829.16 141
18830.46 150
18831.75 144
18833.05 149
18834.35 136
18835.64 144
18836.94 170
18838.24 159
18839.54 162
18840.83 157
18842.13 143
18843.43 145
18844.72 144
18846.02 166
18847.32 141
18848.61 151
18849.91 149
18851.21 154
18852.51 134
18853.80 148
18855.10 153
18856.40 154
18857.70 155
18858.99 160
18860.29 153
18861.59 124
18862.89 153
18864.18 164
18865.48 164
18866.78 157
18868.08 160
18869.38 145
18870.67 148
18871.97 154
18873.27 156
18874.57 153
18875.87 140
18877.16 136
18878.46 141
18879.76 143
18881.06 145
18882.36 149
18883.66 142
18884.95 141
18886.25 146
18887.55 147
18888.85 145
18890.15 165
18891.45 145
18892.75 152
18894.04 155
18895.34 164
18896.64 151
18897.94 157
18899.24 144
18900.54 146
18901.84 168
18903.14 156
18904.44 149
18905.74 150
18907.03 145
18908.33 149
18909.63 146
18910.93 152
18912.23 145
18913.53 154
18914.83 160
18916.13 147
18917.43 137
18918.73 167
18920.03 137
18921.33 147
18922.63 137
18923.93 145
18925.23 156
18926.53 169
18927.83 172
18929.13 140
18930.43 147
18931.73 155
18933.03 136
18934.33 143
18935.63 137
18936.93 137
18938.23 152
18939.53 148
18940.83 158
18942.13 152
18943.43 154
18944.73 163
18946.03 153
18947.33 157
18948.63 165
18949.93 137
18951.23 151
18952.53 159
18953.84 137
18955.14 138
18956.44 149
18957.74 160
18959.04 150
18960.34 142
18961.64 148
18962.94 154
18964.24 137
18965.54 152
18966.85 137
18968.15 142
18969.45 163
18970.75 145
18972.05 138
18973.35 150
18974.65 144
18975.96 144
18977.26 139
18978.56 138
18979.86 150
18981.16 144
18982.46 144
18983.77 139
18985.07 147
18986.37 140
18987.67 158
18988.97 136
18990.28 143
18991.58 150
18992.88 156
18994.18 154
18995.49 144
18996.79 140
18998.09 145
18999.39 154
19000.69 156
19002.00 145
19003.30 164
19004.60 153
19005.90 144
19007.21 146
19008.51 148
19009.81 142
19011.12 143
19012.42 138
19013.72 128
19015.02 145
19016.33 147
19017.63 161
19018.93 143
19020.24 133
19021.54 140
19022.84 142
19024.15 163
19025.45 145
19026.75 163
19028.06 144
19029.36 146
19030.66 150
19031.97 155
19033.27 146
19034.57 133
19035.88 151
19037.18 150
19038.48 129
19039.79 154
19041.09 152
19042.40 149
19043.70 143
19045.00 130
19046.31 134
19047.61 146
19048.92 139
19050.22 147
19051.52 146
19052.83 138
19054.13 144
19055.44 147
19056.74 139
19058.05 131
19059.35 140
19060.65 144
19061.96 149
19063.26 144
19064.57 134
19065.87 146
19067.18 151
19068.48 133
19069.79 146
19071.09 152
19072.40 137
19073.70 138
19075.01 139
19076.31 145
19077.62 149
19078.92 151
19080.23 148
19081.53 133
19082.84 146
19084.14 164
19085.45 137
19086.75 127
19088.06 136
19089.36 154
19090.67 155
19091.98 146
19093.28 143
19094.59 150
19095.89 148
19097.20 150
19098.50 144
19099.81 136
19101.12 147
19102.42 151
19103.73 138
19105.03 141
19106.34 140
19107.65 141
19108.95 145
19110.26 158
19111.56 148
19112.87 132
19114.18 141
19115.48 168
19116.79 138
19118.10 145
19119.40 153
19120.71 141
19122.02 143
19123.32 142
19124.63 160
19125.94 138
19127.24 138
19128.55 147
19129.86 160
19131.16 174
19132.47 150
19133.78 168
19135.08 139
19136.39 145
19137.70 148
19139.01 147
19140.31 154
19141.62 143
19142.93 156
19144.23 157
19145.54 152
19146.85 156
19148.16 149
19149.46 145
19150.77 155
19152.08 151
19153.39 142
19154.69 139
19156.00 159
19157.31 161
19158.62 128
19159.93 156
19161.23 139
19162.54 156
19163.85 140
19165.16 152
19166.47 137
19167.77 136
19169.08 151
19170.39 170
19171.70 151
19173.01 148
19174.32 133
19175.62 158
19176.93 158
19178.24 135
19179.55 157
19180.86 142
19182.17 130
19183.48 143
19184.78 157
19186.09 140
19187.40 146
19188.71 144
19190.02 145
19191.33 131
19192.64 152
19193.95 158
19195.26 151
19196.56 135
19197.87 146
19199.18 144
19200.49 133
19201.80 147
19203.11 149
19204.42 118
19205.73 140
19207.04 132
19208.35 146
19209.66 141
19210.97 152
19212.28 167
19213.59 140
19214.90 135
19216.21 142
19217.52 145
19218.83 135
19220.14 138
19221.45 133
19222.76 119
19224.07 129
19225.38 130
19226.69 148
19228.00 135
19229.31 138
19230.62 136
19231.93 144
19233.24 147
19234.55 152
19235.86 138
19237.17 142
19238.48 145
19239.79 130
19241.10 154
19242.41 142
19243.72 143
19245.03 151
19246.35 156
19247.66 152
19248.97 142
19250.28 134
19251.59 136
19252.90 123
19254.21 131
19255.52 138
19256.83 129
19258.14 156
19259.46 152
19260.77 152
19262.08 139
19263.39 136
19264.70 153
19266.01 153
19267.32 142
19268.64 160
19269.95 141
19271.26 132
19272.57 143
19273.88 158
19275.20 150
19276.51 134
19277.82 144
19279.13 133
19280.44 127
19281.75 147
19283.07 156
19284.38 140
19285.69 139
19287.00 146
19288.32 140
19289.63 150
19290.94 141
19292.25 152
19293.57 144
19294.88 137
19296.19 144
19297.50 143
19298.82 136
19300.13 131
19301.44 139
19302.75 143
19304.07 144
19305.38 128
19306.69 146
19308.01 140
19309.32 139
19310.63 133
19311.94 138
19313.26 127
19314.57 144
19315.88 152
19317.20 127
19318.51 135
19319.82 147
19321.14 134
19322.45 148
19323.76 147
19325.08 131
19326.39 128
19327.70 130
19329.02 135
19330.33 136
19331.65 137
19332.96 148
19334.27 132
19335.59 143
19336.90 129
19338.22 127
19339.53 136
19340.84 126
19342.16 137
19343.47 151
19344.79 146
19346.10 130
19347.41 140
19348.73 133
19350.04 137
19351.36 138
19352.67 145
19353.99 142
19355.30 134
19356.62 140
19357.93 141
19359.25 123
19360.56 145
19361.87 132
19363.19 135
19364.50 118
19365.82 149
19367.13 131
19368.45 131
19369.76 125
19371.08 125
19372.39 135
19373.71 131
19375.02 137
19376.34 129
19377.66 138
19378.97 126
19380.29 150
19381.60 122
19382.92 129
19384.23 132
19385.55 138
19386.86 117
19388.18 129
19389.50 124
19390.81 134
19392.13 128
19393.44 137
19394.76 159
19396.07 122
19397.39 129
19398.71 117
19400.02 136
19401.34 135
19402.65 142
19403.97 124
19405.29 136
19406.60 148
19407.92 130
19409.24 141
19410.55 131
19411.87 152
19413.19 153
19414.50 144
19415.82 127
19417.14 131
19418.45 121
19419.77 126
19421.09 119
19422.40 123
19423.72 136
19425.04 124
19426.35 117
19427.67 136
19428.99 138
19430.30 137
19431.62 160
19432.94 133
19434.26 140
19435.57 135
19436.89 142
19438.21 131
19439.53 137
19440.84 128
19442.16 120
19443.48 130
19444.80 130
19446.11 143
19447.43 136
19448.75 136
19450.07 141
19451.38 129
19452.70 140
19454.02 119
19455.34 150
19456.66 144
19457.97 139
19459.29 143
19460.61 143
19461.93 126
19463.25 140
19464.57 125
19465.88 138
19467.20 139
19468.52 139
19469.84 133
19471.16 137
19472.48 132
19473.79 141
19475.11 154
19476.43 146
19477.75 142
19479.07 137
19480.39 128
19481.71 130
19483.03 131
19484.34 128
19485.66 127
19486.98 137
19488.30 141
19489.62 138
19490.94 148
19492.26 121
19493.58 160
19494.90 150
19496.22 145
19497.54 146
19498.86 126
19500.18 123
19501.50 125
19502.81 135
19504.13 141
19505.45 135
19506.77 123
19508.09 140
19509.41 144
19510.73 129
19512.05 132
19513.37 139
19514.69 125
19516.01 139
19517.33 140
19518.65 140
19519.97 128
19521.29 146
19522.61 155
19523.93 134
19525.25 136
19526.57 147
19527.89 143
19529.22 123
19530.54 127
19531.86 144
19533.18 142
19534.50 138
19535.82 141
19537.14 141
19538.46 146
19539.78 144
19541.10 138
19542.42 128
19543.74 144
19545.06 137
19546.39 153
19547.71 167
19549.03 148
19550.35 143
19551.67 157
19552.99 153
19554.31 131
19555.63 131
19556.96 156
19558.28 147
19559.60 135
19560.92 131
19562.24 125
19563.56 141
19564.88 133
19566.21 133
19567.53 145
19568.85 133
19570.17 149
19571.49 150
19572.82 142
19574.14 154
19575.46 141
19576.78 139
19578.10 136
19579.43 129
19580.75 134
19582.07 148
19583.39 147
19584.72 131
19586.04 136
19587.36 146
19588.68 140
19590.01 151
19591.33 144
19592.65 143
19593.97 137
19595.30 142
19596.62 152
19597.94 139
19599.26 151
19600.59 129
19601.91 129
19603.23 143
19604.56 153
19605.88 124
19607.20 134
19608.53 143
19609.85 150
19611.17 156
19612.49 124
19613.82 142
19615.14 138
19616.47 141
19617.79 138
19619.11 150
19620.44 137
19621.76 144
19623.08 152
19624.41 140
19625.73 121
19627.05 125
19628.38 151
19629.70 147
19631.03 138
19632.35 137
19633.67 148
19635.00 147
19636.32 125
19637.65 119
19638.97 147
19640.29 145
19641.62 133
19642.94 138
19644.27 137
19645.59 163
19646.92 138
19648.24 145
19649.57 150
19650.89 149
19652.21 140
19653.54 144
19654.86 164
19656.19 157
19657.51 137
19658.84 149
19660.16 139
19661.49 144
19662.81 144
19664.14 143
19665.46 152
19666.79 143
19668.11 140
19669.44 148
19670.76 139
19672.09 143
19673.41 149
19674.74 163
19676.07 146
19677.39 135
19678.72 132
19680.04 144
19681.37 158
19682.69 141
19684.02 136
19685.34 134
19686.67 149
19688.00 149
19689.32 130
19690.65 145
19691.97 160
19693.30 147
19694.63 157
19695.95 134
19697.28 143
19698.60 142
19699.93 151
19701.26 138
19702.58 143
19703.91 139
19705.24 142
19706.56 148
19707.89 155
19709.22 143
19710.54 146
19711.87 164
19713.20 138
19714.52 160
19715.85 144
19717.18 138
19718.50 137
19719.83 136
19721.16 145
19722.48 152
19723.81 136
19725.14 144
19726.47 144
19727.79 166
19729.12 152
19730.45 136
19731.77 156
19733.10 142
19734.43 132
19735.76 146
19737.08 141
19738.41 149
19739.74 129
19741.07 141
19742.39 148
19743.72 131
19745.05 143
19746.38 144
19747.71 154
19749.03 158
19750.36 139
19751.69 141
19753.02 159
19754.35 151
19755.67 136
19757.00 150
19758.33 143
19759.66 141
19760.99 144
19762.31 132
19763.64 132
19764.97 144
19766.30 150
19767.63 143
19768.96 146
19770.29 137
19771.61 163
19772.94 145
19774.27 151
19775.60 147
19776.93 142
19778.26 136
19779.59 155
19780.92 143
19782.25 136
19783.57 156
19784.90 148
19786.23 149
19787.56 150
19788.89 145
19790.22 145
19791.55 152
19792.88 161
19794.21 148
19795.54 144
19796.87 139
19798.20 167
19799.53 139
19800.86 131
19802.19 143
19803.52 154
19804.85 150
19806.18 143
19807.50 159
19808.83 159
19810.16 148
19811.49 140
19812.82 151
19814.15 151
19815.49 136
19816.82 146
19818.15 143
19819.48 153
19820.81 150
19822.14 172
19823.47 160
19824.80 162
19826.13 165
19827.46 154
19828.79 149
19830.12 158
19831.45 146
19832.78 144
19834.11 145
19835.44 142
19836.77 172
19838.10 142
19839.44 147
19840.77 156
19842.10 152
19843.43 163
19844.76 152
19846.09 143
19847.42 150
19848.75 153
19850.08 164
19851.42 141
19852.75 152
19854.08 161
19855.41 170
19856.74 141
19858.07 146
19859.40 140
19860.74 152
19862.07 157
19863.40 154
19864.73 142
19866.06 164
19867.40 165
19868.73 160
19870.06 147
19871.39 144
19872.72 161
19874.06 157
19875.39 148
19876.72 148
19878.05 138
19879.38 155
19880.72 154
19882.05 162
19883.38 151
19884.71 130
19886.05 177
19887.38 144
19888.71 159
19890.04 145
19891.38 156
19892.71 158
19894.04 141
19895.38 147
19896.71 124
19898.04 162
19899.37 155
19900.71 156
19902.04 138
19903.37 155
19904.71 154
19906.04 142
19907.37 137
19908.71 150
19910.04 164
19911.37 152
19912.71 144
19914.04 143
19915.37 164
19916.71 141
19918.04 157
19919.37 147
19920.71 144
19922.04 157
19923.37 153
19924.71 155
19926.04 148
19927.38 142
19928.71 146
19930.04 149
19931.38 143
19932.71 163
19934.05 171
19935.38 143
19936.71 157
19938.05 160
19939.38 149
19940.72 172
19942.05 151
19943.39 144
19944.72 161
19946.06 138
19947.39 145
19948.72 140
19950.06 145
19951.39 158
19952.73 151
19954.06 149
19955.40 168
19956.73 157
19958.07 160
19959.40 155
19960.74 136
19962.07 130
19963.41 140
19964.74 155
19966.08 161
19967.41 155
19968.75 136
19970.08 156
19971.42 147
19972.76 141
19974.09 129
19975.43 142
19976.76 148
19978.10 143
19979.43 155
19980.77 150
19982.10 171
19983.44 179
19984.78 167
19986.11 148
19987.45 146
19988.78 152
19990.12 155
19991.46 144
19992.79 157
19994.13 142
19995.46 154
19996.80 167
19998.14 182
19999.47 166
20000.81 150
20002.15 157
20003.48 153
20004.82 159
20006.16 155
20007.49 158
20008.83 156
20010.17 152
20011.50 153
20012.84 155
20014.18 171
20015.51 165
20016.85 142
20018.19 137
20019.52 156
20020.86 155
20022.20 168
20023.53 138
20024.87 156
20026.21 159
20027.55 186
20028.88 161
20030.22 161
20031.56 145
20032.90 168
20034.23 169
20035.57 163
20036.91 166
20038.25 161
20039.58 188
20040.92 168
20042.26 176
20043.60 178
20044.93 165
20046.27 159
20047.61 153
20048.95 170
20050.29 162
20051.62 160
20052.96 167
20054.30 140
20055.64 173
20056.98 176
20058.32 163
20059.65 166
20060.99 156
20062.33 152
20063.67 159
20065.01 162
20066.35 160
20067.68 157
20069.02 158
20070.36 156
20071.70 151
20073.04 162
20074.38 151
20075.72 172
20077.06 177
20078.40 156
20079.73 162
20081.07 158
20082.41 184
20083.75 172
20085.09 165
20086.43 173
20087.77 159
20089.11 153
20090.45 166
20091.79 172
20093.13 178
20094.47 158
20095.81 158
20097.15 161
20098.48 158
20099.82 156
20101.16 166
20102.50 166
20103.84 170
20105.18 182
20106.52 147
20107.86 152
20109.20 168
20110.54 180
20111.88 162
20113.22 159
20114.56 154
20115.90 169
20117.24 161
20118.58 167
20119.93 164
20121.27 170
20122.61 161
20123.95 163
20125.29 176
20126.63 175
20127.97 154
20129.31 168
20130.65 168
20131.99 185
20133.33 160
20134.67 160
20136.01 175
20137.35 177
20138.69 165
