# Supplementary material for: MALDI-TOF MS typing enables the classification of brewing yeasts of the genus Saccharomyces to major beer styles
Source: PLoS One. 2017 Aug 9;12(8):e0181694. doi: 10.1371/journal.pone.0181694 (PMC5549903; doi:10.1371/journal.pone.0181694)
Supplement: S8 File — The directory includes 90 raw files and was zipped to “.zip”; the folder has three strains with 30 spectra per strain; S1 Text explains the raw files with an example and Table 1 represents the yeast strains used within the experiment. (ZIP) [file pone.0181694.s011.zip › 22-24/30282-8I4-Lag-Lag-Lag-YPG-18h-E-E_2016-09-23_8_0_D4_1.dat]

1999.90 461
2000.32 409
2000.75 408
2001.17 407
2001.59 388
2002.01 377
2002.43 457
2002.86 415
2003.28 383
2003.70 421
2004.12 345
2004.54 386
2004.97 406
2005.39 346
2005.81 423
2006.23 373
2006.66 367
2007.08 349
2007.50 370
2007.92 383
2008.35 382
2008.77 390
2009.19 378
2009.61 415
2010.04 403
2010.46 415
2010.88 414
2011.31 353
2011.73 377
2012.15 422
2012.57 367
2013.00 320
2013.42 331
2013.84 336
2014.27 385
2014.69 419
2015.11 389
2015.54 381
2015.96 415
2016.38 370
2016.81 357
2017.23 365
2017.65 405
2018.08 419
2018.50 428
2018.93 405
2019.35 338
2019.77 342
2020.20 355
2020.62 388
2021.04 379
2021.47 373
2021.89 374
2022.32 388
2022.74 400
2023.17 386
2023.59 334
2024.01 333
2024.44 386
2024.86 360
2025.29 371
2025.71 383
2026.14 384
2026.56 427
2026.98 390
2027.41 333
2027.83 326
2028.26 349
2028.68 379
2029.11 382
2029.53 349
2029.96 353
2030.38 365
2030.81 343
2031.23 365
2031.66 392
2032.08 338
2032.51 292
2032.93 336
2033.36 366
2033.78 332
2034.21 367
2034.63 364
2035.06 360
2035.49 333
2035.91 356
2036.34 387
2036.76 367
2037.19 357
2037.61 327
2038.04 340
2038.47 344
2038.89 341
2039.32 334
2039.74 341
2040.17 328
2040.59 394
2041.02 377
2041.45 388
2041.87 318
2042.30 322
2042.73 333
2043.15 336
2043.58 345
2044.00 374
2044.43 390
2044.86 342
2045.28 399
2045.71 416
2046.14 339
2046.56 359
2046.99 380
2047.42 361
2047.84 393
2048.27 364
2048.70 352
2049.12 370
2049.55 379
2049.98 375
2050.40 366
2050.83 375
2051.26 366
2051.69 386
2052.11 400
2052.54 382
2052.97 364
2053.40 350
2053.82 370
2054.25 346
2054.68 373
2055.10 413
2055.53 370
2055.96 362
2056.39 392
2056.82 412
2057.24 417
2057.67 424
2058.10 449
2058.53 394
2058.95 427
2059.38 443
2059.81 414
2060.24 351
2060.67 367
2061.09 419
2061.52 431
2061.95 407
2062.38 422
2062.81 417
2063.24 428
2063.66 394
2064.09 415
2064.52 436
2064.95 466
2065.38 510
2065.81 447
2066.24 466
2066.66 497
2067.09 485
2067.52 418
2067.95 397
2068.38 416
2068.81 342
2069.24 389
2069.67 352
2070.10 326
2070.52 360
2070.95 338
2071.38 321
2071.81 350
2072.24 342
2072.67 386
2073.10 391
2073.53 369
2073.96 399
2074.39 384
2074.82 350
2075.25 372
2075.68 437
2076.11 396
2076.54 377
2076.97 346
2077.40 349
2077.83 381
2078.26 398
2078.69 354
2079.12 374
2079.55 341
2079.98 363
2080.41 367
2080.84 366
2081.27 356
2081.70 363
2082.13 324
2082.56 356
2082.99 379
2083.42 388
2083.85 387
2084.28 408
2084.71 352
2085.14 324
2085.57 360
2086.00 378
2086.43 409
2086.86 375
2087.29 354
2087.73 330
2088.16 373
2088.59 345
2089.02 334
2089.45 341
2089.88 303
2090.31 346
2090.74 342
2091.17 336
2091.61 348
2092.04 358
2092.47 343
2092.90 330
2093.33 331
2093.76 340
2094.19 333
2094.63 313
2095.06 336
2095.49 392
2095.92 375
2096.35 409
2096.78 353
2097.22 358
2097.65 324
2098.08 322
2098.51 358
2098.94 356
2099.38 383
2099.81 348
2100.24 344
2100.67 364
2101.11 344
2101.54 353
2101.97 344
2102.40 348
2102.83 363
2103.27 364
2103.70 365
2104.13 375
2104.56 380
2105.00 337
2105.43 339
2105.86 323
2106.30 345
2106.73 368
2107.16 348
2107.59 358
2108.03 339
2108.46 357
2108.89 347
2109.33 363
2109.76 318
2110.19 359
2110.63 348
2111.06 310
2111.49 374
2111.93 366
2112.36 385
2112.79 347
2113.23 338
2113.66 333
2114.09 331
2114.53 323
2114.96 357
2115.40 373
2115.83 352
2116.26 346
2116.70 342
2117.13 336
2117.56 328
2118.00 312
2118.43 334
2118.87 330
2119.30 309
2119.73 343
2120.17 323
2120.60 376
2121.04 408
2121.47 381
2121.91 322
2122.34 382
2122.78 354
2123.21 356
2123.64 363
2124.08 366
2124.51 379
2124.95 391
2125.38 354
2125.82 352
2126.25 346
2126.69 309
2127.12 354
2127.56 416
2127.99 388
2128.43 398
2128.86 374
2129.30 419
2129.73 431
2130.17 434
2130.60 435
2131.04 503
2131.47 417
2131.91 431
2132.35 433
2132.78 387
2133.22 433
2133.65 415
2134.09 412
2134.52 404
2134.96 384
2135.40 396
2135.83 415
2136.27 343
2136.70 403
2137.14 426
2137.57 369
2138.01 364
2138.45 376
2138.88 357
2139.32 343
2139.76 382
2140.19 365
2140.63 315
2141.06 337
2141.50 344
2141.94 307
2142.37 320
2142.81 340
2143.25 341
2143.68 304
2144.12 283
2144.56 370
2144.99 367
2145.43 388
2145.87 366
2146.30 376
2146.74 426
2147.18 429
2147.62 402
2148.05 361
2148.49 415
2148.93 465
2149.36 458
2149.80 482
2150.24 466
2150.68 484
2151.11 524
2151.55 475
2151.99 417
2152.43 410
2152.86 404
2153.30 391
2153.74 426
2154.18 383
2154.61 439
2155.05 394
2155.49 354
2155.93 448
2156.37 384
2156.80 375
2157.24 339
2157.68 400
2158.12 363
2158.56 343
2158.99 326
2159.43 345
2159.87 412
2160.31 361
2160.75 352
2161.19 380
2161.62 355
2162.06 351
2162.50 388
2162.94 388
2163.38 390
2163.82 435
2164.26 426
2164.69 380
2165.13 428
2165.57 421
2166.01 394
2166.45 400
2166.89 448
2167.33 471
2167.77 425
2168.21 429
2168.65 348
2169.08 406
2169.52 397
2169.96 395
2170.40 430
2170.84 438
2171.28 406
2171.72 394
2172.16 440
2172.60 434
2173.04 462
2173.48 420
2173.92 485
2174.36 484
2174.80 478
2175.24 433
2175.68 454
2176.12 466
2176.56 479
2177.00 447
2177.44 417
2177.88 447
2178.32 462
2178.76 448
2179.20 415
2179.64 433
2180.08 430
2180.52 423
2180.96 429
2181.40 436
2181.84 412
2182.28 364
2182.72 359
2183.16 343
2183.60 373
2184.04 377
2184.48 417
2184.93 415
2185.37 358
2185.81 348
2186.25 356
2186.69 411
2187.13 428
2187.57 369
2188.01 356
2188.45 392
2188.89 416
2189.34 419
2189.78 398
2190.22 420
2190.66 451
2191.10 453
2191.54 485
2191.98 373
2192.43 384
2192.87 407
2193.31 357
2193.75 441
2194.19 417
2194.63 433
2195.08 452
2195.52 448
2195.96 410
2196.40 407
2196.84 415
2197.29 446
2197.73 381
2198.17 369
2198.61 368
2199.06 337
2199.50 340
2199.94 348
2200.38 374
2200.82 350
2201.27 440
2201.71 428
2202.15 385
2202.59 368
2203.04 416
2203.48 406
2203.92 364
2204.37 441
2204.81 439
2205.25 403
2205.69 388
2206.14 409
2206.58 389
2207.02 438
2207.47 444
2207.91 446
2208.35 464
2208.80 388
2209.24 428
2209.68 410
2210.13 454
2210.57 479
2211.01 424
2211.46 445
2211.90 423
2212.34 451
2212.79 466
2213.23 430
2213.67 495
2214.12 476
2214.56 439
2215.01 442
2215.45 462
2215.89 402
2216.34 397
2216.78 374
2217.23 399
2217.67 406
2218.11 377
2218.56 395
2219.00 398
2219.45 410
2219.89 485
2220.34 444
2220.78 416
2221.22 396
2221.67 384
2222.11 429
2222.56 450
2223.00 411
2223.45 422
2223.89 484
2224.34 440
2224.78 447
2225.23 453
2225.67 462
2226.12 459
2226.56 431
2227.01 435
2227.45 425
2227.90 432
2228.34 449
2228.79 523
2229.23 520
2229.68 485
2230.12 425
2230.57 449
2231.01 420
2231.46 453
2231.90 463
2232.35 455
2232.80 471
2233.24 459
2233.69 499
2234.13 467
2234.58 448
2235.02 441
2235.47 428
2235.92 418
2236.36 439
2236.81 427
2237.25 418
2237.70 434
2238.15 421
2238.59 391
2239.04 391
2239.49 385
2239.93 363
2240.38 417
2240.82 382
2241.27 382
2241.72 400
2242.16 399
2242.61 379
2243.06 384
2243.50 384
2243.95 433
2244.40 387
2244.84 338
2245.29 392
2245.74 401
2246.19 425
2246.63 391
2247.08 367
2247.53 367
2247.97 406
2248.42 366
2248.87 346
2249.32 376
2249.76 426
2250.21 407
2250.66 430
2251.10 387
2251.55 389
2252.00 395
2252.45 399
2252.89 390
2253.34 386
2253.79 424
2254.24 426
2254.69 397
2255.13 386
2255.58 397
2256.03 360
2256.48 394
2256.93 412
2257.37 412
2257.82 405
2258.27 440
2258.72 384
2259.17 410
2259.61 357
2260.06 392
2260.51 428
2260.96 426
2261.41 429
2261.86 399
2262.31 414
2262.75 376
2263.20 392
2263.65 426
2264.10 403
2264.55 399
2265.00 450
2265.45 498
2265.90 448
2266.34 459
2266.79 417
2267.24 423
2267.69 451
2268.14 451
2268.59 438
2269.04 485
2269.49 476
2269.94 466
2270.39 510
2270.84 512
2271.29 562
2271.74 535
2272.18 511
2272.63 539
2273.08 492
2273.53 516
2273.98 600
2274.43 609
2274.88 641
2275.33 657
2275.78 709
2276.23 708
2276.68 760
2277.13 729
2277.58 748
2278.03 768
2278.48 663
2278.93 603
2279.38 590
2279.83 550
2280.28 466
2280.73 538
2281.19 494
2281.64 470
2282.09 469
2282.54 428
2282.99 387
2283.44 427
2283.89 454
2284.34 409
2284.79 420
2285.24 399
2285.69 399
2286.14 391
2286.59 407
2287.04 466
2287.50 497
2287.95 483
2288.40 492
2288.85 542
2289.30 589
2289.75 612
2290.20 697
2290.65 645
2291.11 674
2291.56 622
2292.01 631
2292.46 674
2292.91 658
2293.36 621
2293.82 637
2294.27 633
2294.72 546
2295.17 534
2295.62 518
2296.07 548
2296.53 483
2296.98 496
2297.43 445
2297.88 472
2298.33 481
2298.79 431
2299.24 420
2299.69 411
2300.14 439
2300.60 416
2301.05 395
2301.50 433
2301.95 444
2302.41 407
2302.86 401
2303.31 384
2303.76 413
2304.22 407
2304.67 380
2305.12 397
2305.57 358
2306.03 448
2306.48 437
2306.93 406
2307.39 443
2307.84 493
2308.29 465
2308.75 427
2309.20 447
2309.65 506
2310.11 472
2310.56 476
2311.01 483
2311.47 490
2311.92 460
2312.37 463
2312.83 450
2313.28 458
2313.73 449
2314.19 437
2314.64 474
2315.09 484
2315.55 463
2316.00 463
2316.46 484
2316.91 425
2317.36 425
2317.82 485
2318.27 479
2318.73 493
2319.18 492
2319.63 472
2320.09 474
2320.54 434
2321.00 447
2321.45 478
2321.91 536
2322.36 474
2322.82 458
2323.27 533
2323.72 483
2324.18 552
2324.63 547
2325.09 547
2325.54 590
2326.00 550
2326.45 472
2326.91 495
2327.36 536
2327.82 495
2328.27 513
2328.73 433
2329.18 419
2329.64 401
2330.09 446
2330.55 451
2331.00 412
2331.46 384
2331.92 426
2332.37 463
2332.83 438
2333.28 417
2333.74 379
2334.19 406
2334.65 392
2335.10 438
2335.56 425
2336.02 382
2336.47 352
2336.93 379
2337.38 385
2337.84 397
2338.30 351
2338.75 422
2339.21 407
2339.66 441
2340.12 430
2340.58 401
2341.03 367
2341.49 381
2341.95 436
2342.40 391
2342.86 380
2343.32 418
2343.77 435
2344.23 441
2344.68 449
2345.14 468
2345.60 433
2346.06 535
2346.51 455
2346.97 491
2347.43 460
2347.88 460
2348.34 452
2348.80 489
2349.25 425
2349.71 440
2350.17 452
2350.63 437
2351.08 401
2351.54 465
2352.00 443
2352.46 427
2352.91 388
2353.37 394
2353.83 363
2354.29 368
2354.74 418
2355.20 421
2355.66 412
2356.12 382
2356.57 413
2357.03 414
2357.49 448
2357.95 416
2358.41 373
2358.86 399
2359.32 408
2359.78 425
2360.24 436
2360.70 440
2361.15 436
2361.61 453
2362.07 435
2362.53 409
2362.99 418
2363.45 422
2363.91 421
2364.36 437
2364.82 444
2365.28 459
2365.74 450
2366.20 491
2366.66 446
2367.12 438
2367.57 451
2368.03 419
2368.49 459
2368.95 446
2369.41 435
2369.87 449
2370.33 489
2370.79 442
2371.25 389
2371.71 380
2372.17 337
2372.63 397
2373.09 411
2373.54 424
2374.00 425
2374.46 442
2374.92 430
2375.38 418
2375.84 409
2376.30 478
2376.76 418
2377.22 416
2377.68 384
2378.14 391
2378.60 408
2379.06 468
2379.52 446
2379.98 388
2380.44 437
2380.90 439
2381.36 435
2381.82 425
2382.28 413
2382.74 428
2383.20 397
2383.66 417
2384.12 402
2384.59 401
2385.05 417
2385.51 367
2385.97 414
2386.43 440
2386.89 393
2387.35 403
2387.81 400
2388.27 394
2388.73 411
2389.19 467
2389.65 466
2390.12 505
2390.58 422
2391.04 458
2391.50 463
2391.96 428
2392.42 449
2392.88 421
2393.34 438
2393.81 407
2394.27 423
2394.73 434
2395.19 435
2395.65 395
2396.11 413
2396.57 447
2397.04 429
2397.50 427
2397.96 438
2398.42 430
2398.88 432
2399.35 454
2399.81 437
2400.27 441
2400.73 389
2401.19 384
2401.66 379
2402.12 412
2402.58 421
2403.04 429
2403.51 373
2403.97 404
2404.43 418
2404.89 433
2405.36 435
2405.82 412
2406.28 385
2406.74 410
2407.21 422
2407.67 424
2408.13 471
2408.59 420
2409.06 409
2409.52 391
2409.98 404
2410.45 433
2410.91 389
2411.37 316
2411.84 375
2412.30 370
2412.76 396
2413.23 413
2413.69 392
2414.15 413
2414.62 420
2415.08 364
2415.54 400
2416.01 388
2416.47 400
2416.93 424
2417.40 439
2417.86 457
2418.32 453
2418.79 459
2419.25 409
2419.72 427
2420.18 396
2420.64 462
2421.11 431
2421.57 446
2422.04 432
2422.50 449
2422.96 485
2423.43 473
2423.89 408
2424.36 452
2424.82 434
2425.29 450
2425.75 462
2426.22 418
2426.68 445
2427.15 392
2427.61 388
2428.07 430
2428.54 387
2429.00 362
2429.47 416
2429.93 435
2430.40 437
2430.86 414
2431.33 407
2431.79 383
2432.26 386
2432.72 393
2433.19 390
2433.65 428
2434.12 387
2434.59 423
2435.05 402
2435.52 387
2435.98 436
2436.45 465
2436.91 408
2437.38 470
2437.84 473
2438.31 453
2438.78 456
2439.24 439
2439.71 512
2440.17 542
2440.64 525
2441.10 521
2441.57 525
2442.04 488
2442.50 421
2442.97 475
2443.44 510
2443.90 504
2444.37 418
2444.83 454
2445.30 449
2445.77 406
2446.23 402
2446.70 409
2447.17 441
2447.63 433
2448.10 406
2448.57 393
2449.03 410
2449.50 399
2449.97 393
2450.43 403
2450.90 413
2451.37 420
2451.83 418
2452.30 448
2452.77 382
2453.24 373
2453.70 416
2454.17 402
2454.64 412
2455.10 393
2455.57 398
2456.04 418
2456.51 382
2456.97 356
2457.44 384
2457.91 381
2458.38 436
2458.84 400
2459.31 391
2459.78 378
2460.25 379
2460.72 379
2461.18 372
2461.65 387
2462.12 383
2462.59 452
2463.06 443
2463.52 453
2463.99 388
2464.46 424
2464.93 366
2465.40 391
2465.86 420
2466.33 373
2466.80 366
2467.27 419
2467.74 403
2468.21 367
2468.68 396
2469.14 395
2469.61 407
2470.08 380
2470.55 392
2471.02 407
2471.49 410
2471.96 428
2472.43 427
2472.90 424
2473.36 460
2473.83 395
2474.30 421
2474.77 446
2475.24 436
2475.71 433
2476.18 404
2476.65 451
2477.12 427
2477.59 419
2478.06 397
2478.53 398
2479.00 406
2479.47 411
2479.94 376
2480.41 395
2480.87 418
2481.34 441
2481.81 393
2482.28 359
2482.75 361
2483.22 350
2483.69 387
2484.16 373
2484.63 399
2485.10 375
2485.57 429
2486.05 437
2486.52 460
2486.99 432
2487.46 493
2487.93 485
2488.40 441
2488.87 454
2489.34 478
2489.81 472
2490.28 420
2490.75 381
2491.22 424
2491.69 434
2492.16 423
2492.63 421
2493.10 402
2493.58 449
2494.05 437
2494.52 445
2494.99 442
2495.46 479
2495.93 451
2496.40 428
2496.87 444
2497.34 422
2497.82 404
2498.29 384
2498.76 427
2499.23 397
2499.70 385
2500.17 402
2500.64 450
2501.12 397
2501.59 372
2502.06 384
2502.53 438
2503.00 421
2503.48 427
2503.95 392
2504.42 352
2504.89 379
2505.36 378
2505.84 437
2506.31 389
2506.78 451
2507.25 383
2507.72 408
2508.20 460
2508.67 450
2509.14 464
2509.61 494
2510.09 526
2510.56 547
2511.03 502
2511.50 559
2511.98 540
2512.45 502
2512.92 556
2513.40 555
2513.87 589
2514.34 541
2514.81 501
2515.29 510
2515.76 505
2516.23 471
2516.71 474
2517.18 467
2517.65 419
2518.13 421
2518.60 423
2519.07 444
2519.55 409
2520.02 469
2520.49 455
2520.97 436
2521.44 436
2521.91 497
2522.39 456
2522.86 399
2523.34 446
2523.81 434
2524.28 439
2524.76 403
2525.23 433
2525.70 478
2526.18 442
2526.65 345
2527.13 436
2527.60 459
2528.08 486
2528.55 476
2529.02 437
2529.50 397
2529.97 455
2530.45 449
2530.92 398
2531.40 503
2531.87 448
2532.34 454
2532.82 437
2533.29 493
2533.77 476
2534.24 450
2534.72 445
2535.19 430
2535.67 443
2536.14 424
2536.62 489
2537.09 410
2537.57 434
2538.04 506
2538.52 475
2538.99 449
2539.47 491
2539.94 504
2540.42 450
2540.90 454
2541.37 449
2541.85 443
2542.32 454
2542.80 492
2543.27 477
2543.75 465
2544.22 456
2544.70 507
2545.18 483
2545.65 500
2546.13 474
2546.60 491
2547.08 506
2547.56 478
2548.03 496
2548.51 574
2548.98 610
2549.46 611
2549.94 575
2550.41 614
2550.89 551
2551.37 512
2551.84 544
2552.32 587
2552.80 544
2553.27 515
2553.75 477
2554.23 513
2554.70 523
2555.18 440
2555.66 440
2556.13 407
2556.61 388
2557.09 431
2557.56 484
2558.04 432
2558.52 464
2558.99 433
2559.47 445
2559.95 456
2560.43 441
2560.90 435
2561.38 435
2561.86 398
2562.33 359
2562.81 446
2563.29 392
2563.77 397
2564.25 403
2564.72 383
2565.20 398
2565.68 458
2566.16 445
2566.63 432
2567.11 412
2567.59 426
2568.07 375
2568.55 368
2569.02 388
2569.50 411
2569.98 435
2570.46 428
2570.94 419
2571.41 445
2571.89 456
2572.37 402
2572.85 404
2573.33 432
2573.81 446
2574.28 422
2574.76 434
2575.24 425
2575.72 469
2576.20 421
2576.68 442
2577.16 465
2577.64 423
2578.11 461
2578.59 508
2579.07 487
2579.55 414
2580.03 428
2580.51 407
2580.99 413
2581.47 390
2581.95 426
2582.43 412
2582.91 388
2583.39 415
2583.86 401
2584.34 395
2584.82 397
2585.30 440
2585.78 435
2586.26 441
2586.74 406
2587.22 443
2587.70 444
2588.18 478
2588.66 445
2589.14 446
2589.62 453
2590.10 396
2590.58 387
2591.06 378
2591.54 401
2592.02 419
2592.50 472
2592.98 459
2593.46 397
2593.94 424
2594.42 421
2594.90 422
2595.38 464
2595.86 478
2596.35 407
2596.83 423
2597.31 425
2597.79 421
2598.27 399
2598.75 437
2599.23 413
2599.71 402
2600.19 368
2600.67 356
2601.15 401
2601.63 419
2602.12 404
2602.60 400
2603.08 432
2603.56 425
2604.04 444
2604.52 423
2605.00 425
2605.48 403
2605.97 394
2606.45 391
2606.93 413
2607.41 424
2607.89 434
2608.37 411
2608.86 439
2609.34 400
2609.82 396
2610.30 431
2610.78 451
2611.26 418
2611.75 450
2612.23 414
2612.71 416
2613.19 408
2613.68 449
2614.16 461
2614.64 421
2615.12 414
2615.60 394
2616.09 397
2616.57 404
2617.05 411
2617.53 382
2618.02 367
2618.50 386
2618.98 422
2619.46 435
2619.95 413
2620.43 456
2620.91 428
2621.40 395
2621.88 394
2622.36 422
2622.85 397
2623.33 430
2623.81 421
2624.29 447
2624.78 404
2625.26 412
2625.74 455
2626.23 451
2626.71 429
2627.19 444
2627.68 486
2628.16 459
2628.64 458
2629.13 425
2629.61 438
2630.10 458
2630.58 460
2631.06 490
2631.55 413
2632.03 423
2632.51 421
2633.00 437
2633.48 413
2633.97 399
2634.45 415
2634.94 423
2635.42 427
2635.90 436
2636.39 435
2636.87 427
2637.36 439
2637.84 428
2638.33 380
2638.81 443
2639.29 476
2639.78 433
2640.26 479
2640.75 416
2641.23 421
2641.72 430
2642.20 450
2642.69 406
2643.17 390
2643.66 386
2644.14 430
2644.63 406
2645.11 408
2645.60 409
2646.08 372
2646.57 432
2647.05 440
2647.54 461
2648.02 445
2648.51 438
2648.99 428
2649.48 425
2649.97 457
2650.45 431
2650.94 429
2651.42 445
2651.91 417
2652.39 424
2652.88 438
2653.37 399
2653.85 440
2654.34 462
2654.82 434
2655.31 455
2655.80 503
2656.28 417
2656.77 449
2657.25 440
2657.74 452
2658.23 450
2658.71 458
2659.20 445
2659.69 461
2660.17 433
2660.66 451
2661.14 434
2661.63 444
2662.12 433
2662.60 399
2663.09 422
2663.58 405
2664.06 457
2664.55 428
2665.04 442
2665.53 446
2666.01 459
2666.50 455
2666.99 458
2667.47 432
2667.96 462
2668.45 517
2668.94 456
2669.42 463
2669.91 453
2670.40 433
2670.88 484
2671.37 514
2671.86 485
2672.35 546
2672.83 520
2673.32 571
2673.81 628
2674.30 578
2674.79 564
2675.27 564
2675.76 567
2676.25 604
2676.74 574
2677.23 525
2677.71 501
2678.20 494
2678.69 498
2679.18 464
2679.67 496
2680.15 445
2680.64 443
2681.13 464
2681.62 467
2682.11 458
2682.60 442
2683.08 408
2683.57 462
2684.06 512
2684.55 461
2685.04 422
2685.53 453
2686.02 495
2686.51 459
2686.99 466
2687.48 420
2687.97 398
2688.46 438
2688.95 467
2689.44 451
2689.93 437
2690.42 413
2690.91 434
2691.40 439
2691.89 427
2692.38 469
2692.87 446
2693.35 455
2693.84 442
2694.33 429
2694.82 445
2695.31 475
2695.80 456
2696.29 457
2696.78 478
2697.27 466
2697.76 417
2698.25 406
2698.74 458
2699.23 422
2699.72 405
2700.21 446
2700.70 452
2701.19 482
2701.68 517
2702.17 497
2702.66 493
2703.15 466
2703.64 445
2704.13 414
2704.62 460
2705.12 449
2705.61 506
2706.10 392
2706.59 397
2707.08 422
2707.57 446
2708.06 435
2708.55 429
2709.04 456
2709.53 450
2710.02 458
2710.51 437
2711.01 438
2711.50 463
2711.99 439
2712.48 467
2712.97 460
2713.46 402
2713.95 424
2714.44 421
2714.94 416
2715.43 456
2715.92 454
2716.41 385
2716.90 407
2717.39 427
2717.89 443
2718.38 438
2718.87 431
2719.36 398
2719.85 401
2720.34 446
2720.84 470
2721.33 425
2721.82 476
2722.31 458
2722.80 486
2723.30 480
2723.79 483
2724.28 436
2724.77 453
2725.27 456
2725.76 451
2726.25 409
2726.74 440
2727.24 449
2727.73 479
2728.22 479
2728.71 437
2729.21 424
2729.70 521
2730.19 472
2730.69 453
2731.18 453
2731.67 429
2732.16 440
2732.66 481
2733.15 407
2733.64 441
2734.14 458
2734.63 460
2735.12 495
2735.62 478
2736.11 482
2736.60 442
2737.10 502
2737.59 478
2738.08 442
2738.58 421
2739.07 444
2739.56 473
2740.06 468
2740.55 405
2741.05 422
2741.54 476
2742.03 484
2742.53 392
2743.02 416
2743.52 464
2744.01 453
2744.50 442
2745.00 425
2745.49 463
2745.99 471
2746.48 463
2746.97 458
2747.47 450
2747.96 452
2748.46 476
2748.95 482
2749.45 464
2749.94 448
2750.44 443
2750.93 466
2751.43 453
2751.92 431
2752.42 433
2752.91 418
2753.41 452
2753.90 445
2754.40 409
2754.89 436
2755.39 458
2755.88 457
2756.38 487
2756.87 403
2757.37 468
2757.86 454
2758.36 435
2758.85 433
2759.35 414
2759.84 482
2760.34 501
2760.83 445
2761.33 451
2761.83 507
2762.32 423
2762.82 443
2763.31 443
2763.81 465
2764.30 467
2764.80 457
2765.30 456
2765.79 451
2766.29 440
2766.78 505
2767.28 464
2767.78 421
2768.27 411
2768.77 445
2769.27 468
2769.76 448
2770.26 460
2770.76 435
2771.25 453
2771.75 417
2772.24 452
2772.74 480
2773.24 492
2773.73 494
2774.23 486
2774.73 458
2775.23 525
2775.72 486
2776.22 483
2776.72 526
2777.21 516
2777.71 502
2778.21 512
2778.70 510
2779.20 495
2779.70 488
2780.20 502
2780.69 473
2781.19 459
2781.69 468
2782.19 462
2782.68 488
2783.18 431
2783.68 481
2784.18 485
2784.67 479
2785.17 411
2785.67 434
2786.17 466
2786.67 404
2787.16 462
2787.66 455
2788.16 470
2788.66 551
2789.16 506
2789.65 490
2790.15 492
2790.65 431
2791.15 482
2791.65 487
2792.15 437
2792.64 403
2793.14 453
2793.64 457
2794.14 467
2794.64 485
2795.14 501
2795.64 510
2796.13 494
2796.63 479
2797.13 455
2797.63 510
2798.13 528
2798.63 473
2799.13 477
2799.63 479
2800.13 471
2800.62 457
2801.12 448
2801.62 465
2802.12 492
2802.62 483
2803.12 416
2803.62 423
2804.12 461
2804.62 482
2805.12 443
2805.62 434
2806.12 454
2806.62 426
2807.12 445
2807.62 441
2808.12 458
2808.62 495
2809.12 436
2809.62 452
2810.12 441
2810.62 474
2811.12 474
2811.62 494
2812.12 514
2812.62 524
2813.12 427
2813.62 443
2814.12 455
2814.62 487
2815.12 484
2815.62 464
2816.12 424
2816.62 428
2817.12 464
2817.62 434
2818.12 428
2818.62 424
2819.12 426
2819.63 482
2820.13 446
2820.63 455
2821.13 544
2821.63 429
2822.13 438
2822.63 379
2823.13 381
2823.63 425
2824.13 382
2824.64 437
2825.14 451
2825.64 414
2826.14 447
2826.64 440
2827.14 392
2827.64 394
2828.15 407
2828.65 411
2829.15 403
2829.65 373
2830.15 382
2830.65 427
2831.16 422
2831.66 422
2832.16 415
2832.66 430
2833.16 404
2833.67 437
2834.17 474
2834.67 469
2835.17 458
2835.68 452
2836.18 478
2836.68 451
2837.18 437
2837.68 430
2838.19 422
2838.69 481
2839.19 437
2839.70 473
2840.20 434
2840.70 435
2841.20 473
2841.71 447
2842.21 461
2842.71 484
2843.21 431
2843.72 490
2844.22 502
2844.72 445
2845.23 495
2845.73 516
2846.23 512
2846.74 485
2847.24 487
2847.74 521
2848.25 501
2848.75 501
2849.25 487
2849.76 487
2850.26 507
2850.76 551
2851.27 525
2851.77 454
2852.28 477
2852.78 448
2853.28 491
2853.79 451
2854.29 438
2854.79 462
2855.30 475
2855.80 483
2856.31 459
2856.81 474
2857.31 450
2857.82 476
2858.32 476
2858.83 450
2859.33 424
2859.84 447
2860.34 468
2860.85 485
2861.35 498
2861.85 492
2862.36 510
2862.86 473
2863.37 441
2863.87 483
2864.38 506
2864.88 529
2865.39 430
2865.89 432
2866.40 432
2866.90 408
2867.41 471
2867.91 497
2868.42 471
2868.92 432
2869.43 434
2869.93 447
2870.44 481
2870.94 454
2871.45 484
2871.96 563
2872.46 496
2872.97 428
2873.47 475
2873.98 452
2874.48 474
2874.99 496
2875.49 537
2876.00 518
2876.51 443
2877.01 457
2877.52 492
2878.02 496
2878.53 477
2879.04 508
2879.54 481
2880.05 518
2880.55 450
2881.06 488
2881.57 545
2882.07 482
2882.58 473
2883.09 499
2883.59 526
2884.10 526
2884.61 579
2885.11 512
2885.62 559
2886.13 555
2886.63 533
2887.14 535
2887.65 583
2888.15 577
2888.66 560
2889.17 530
2889.67 569
2890.18 550
2890.69 543
2891.20 587
2891.70 541
2892.21 498
2892.72 518
2893.22 544
2893.73 511
2894.24 581
2894.75 534
2895.25 557
2895.76 587
2896.27 600
2896.78 603
2897.29 503
2897.79 479
2898.30 582
2898.81 603
2899.32 552
2899.82 547
2900.33 562
2900.84 589
2901.35 543
2901.86 514
2902.36 541
2902.87 576
2903.38 550
2903.89 566
2904.40 538
2904.91 557
2905.41 522
2905.92 519
2906.43 509
2906.94 496
2907.45 537
2907.96 518
2908.47 525
2908.97 523
2909.48 501
2909.99 497
2910.50 425
2911.01 512
2911.52 522
2912.03 484
2912.54 466
2913.05 509
2913.55 513
2914.06 476
2914.57 509
2915.08 486
2915.59 513
2916.10 542
2916.61 518
2917.12 525
2917.63 443
2918.14 470
2918.65 531
2919.16 495
2919.67 450
2920.18 502
2920.69 527
2921.20 475
2921.71 486
2922.22 506
2922.73 520
2923.24 478
2923.75 505
2924.26 551
2924.77 587
2925.28 606
2925.79 525
2926.30 466
2926.81 472
2927.32 501
2927.83 542
2928.34 519
2928.85 464
2929.36 460
2929.87 446
2930.38 512
2930.89 483
2931.40 489
2931.91 488
2932.42 437
2932.93 479
2933.45 434
2933.96 459
2934.47 505
2934.98 521
2935.49 494
2936.00 468
2936.51 497
2937.02 496
2937.53 524
2938.04 511
2938.56 527
2939.07 584
2939.58 614
2940.09 546
2940.60 589
2941.11 660
2941.62 628
2942.14 586
2942.65 678
2943.16 595
2943.67 566
2944.18 616
2944.70 584
2945.21 610
2945.72 556
2946.23 566
2946.74 644
2947.26 600
2947.77 539
2948.28 496
2948.79 482
2949.30 518
2949.82 549
2950.33 443
2950.84 484
2951.35 493
2951.87 481
2952.38 439
2952.89 451
2953.40 448
2953.92 460
2954.43 495
2954.94 497
2955.45 456
2955.97 450
2956.48 470
2956.99 441
2957.51 436
2958.02 431
2958.53 450
2959.04 498
2959.56 521
2960.07 469
2960.58 469
2961.10 484
2961.61 530
2962.12 527
2962.64 540
2963.15 502
2963.66 503
2964.18 471
2964.69 463
2965.21 506
2965.72 534
2966.23 538
2966.75 528
2967.26 476
2967.77 481
2968.29 471
2968.80 448
2969.32 533
2969.83 535
2970.34 523
2970.86 478
2971.37 461
2971.89 527
2972.40 492
2972.91 552
2973.43 531
2973.94 535
2974.46 616
2974.97 519
2975.49 556
2976.00 535
2976.52 567
2977.03 498
2977.55 474
2978.06 520
2978.57 486
2979.09 524
2979.60 540
2980.12 590
2980.63 511
2981.15 499
2981.66 495
2982.18 565
2982.69 546
2983.21 583
2983.73 550
2984.24 652
2984.76 635
2985.27 630
2985.79 656
2986.30 658
2986.82 646
2987.33 664
2987.85 605
2988.36 667
2988.88 614
2989.40 641
2989.91 640
2990.43 673
2990.94 664
2991.46 688
2991.97 670
2992.49 655
2993.01 697
2993.52 666
2994.04 649
2994.55 752
2995.07 721
2995.59 685
2996.10 753
2996.62 826
2997.14 816
2997.65 857
2998.17 783
2998.69 820
2999.20 749
2999.72 798
3000.24 827
3000.75 876
3001.27 979
3001.79 1073
3002.30 1181
3002.82 1383
3003.34 1474
3003.85 1687
3004.37 1883
3004.89 2076
3005.40 2181
3005.92 2111
3006.44 1965
3006.96 1719
3007.47 1613
3007.99 1434
3008.51 1268
3009.03 1089
3009.54 905
3010.06 910
3010.58 814
3011.10 825
3011.61 735
3012.13 688
3012.65 672
3013.17 704
3013.68 720
3014.20 698
3014.72 659
3015.24 651
3015.76 690
3016.27 638
3016.79 673
3017.31 685
3017.83 752
3018.35 647
3018.86 658
3019.38 566
3019.90 594
3020.42 672
3020.94 594
3021.46 567
3021.97 644
3022.49 668
3023.01 688
3023.53 717
3024.05 706
3024.57 692
3025.09 718
3025.61 664
3026.12 614
3026.64 652
3027.16 742
3027.68 671
3028.20 604
3028.72 620
3029.24 531
3029.76 528
3030.28 585
3030.80 598
3031.32 507
3031.84 511
3032.35 529
3032.87 564
3033.39 544
3033.91 539
3034.43 585
3034.95 576
3035.47 557
3035.99 545
3036.51 534
3037.03 555
3037.55 581
3038.07 579
3038.59 566
3039.11 582
3039.63 542
3040.15 582
3040.67 532
3041.19 521
3041.71 515
3042.23 516
3042.75 521
3043.27 549
3043.79 558
3044.31 518
3044.83 590
3045.35 583
3045.87 610
3046.40 581
3046.92 567
3047.44 538
3047.96 562
3048.48 523
3049.00 522
3049.52 524
3050.04 543
3050.56 568
3051.08 618
3051.60 566
3052.12 564
3052.65 558
3053.17 563
3053.69 565
3054.21 617
3054.73 535
3055.25 600
3055.77 557
3056.30 536
3056.82 521
3057.34 585
3057.86 552
3058.38 528
3058.90 558
3059.42 643
3059.95 583
3060.47 532
3060.99 528
3061.51 583
3062.03 637
3062.56 629
3063.08 636
3063.60 628
3064.12 573
3064.64 623
3065.17 680
3065.69 689
3066.21 647
3066.73 633
3067.26 735
3067.78 699
3068.30 701
3068.82 622
3069.35 660
3069.87 690
3070.39 701
3070.91 716
3071.44 702
3071.96 650
3072.48 683
3073.01 674
3073.53 699
3074.05 700
3074.57 696
3075.10 758
3075.62 791
3076.14 784
3076.67 760
3077.19 804
3077.71 913
3078.24 899
3078.76 922
3079.28 943
3079.81 991
3080.33 1025
3080.85 987
3081.38 919
3081.90 974
3082.42 1011
3082.95 894
3083.47 873
3084.00 918
3084.52 870
3085.04 820
3085.57 904
3086.09 947
3086.62 1046
3087.14 1119
3087.66 1389
3088.19 1454
3088.71 1602
3089.24 1551
3089.76 1715
3090.29 1929
3090.81 1835
3091.33 1695
3091.86 1605
3092.38 1527
3092.91 1399
3093.43 1192
3093.96 1159
3094.48 1078
3095.01 1036
3095.53 985
3096.06 905
3096.58 996
3097.11 932
3097.63 1011
3098.16 1010
3098.68 1049
3099.21 1180
3099.73 1314
3100.26 1485
3100.78 1639
3101.31 1917
3101.83 2182
3102.36 2412
3102.88 2628
3103.41 2659
3103.93 2451
3104.46 2343
3104.99 2252
3105.51 2029
3106.04 1883
3106.56 1534
3107.09 1241
3107.61 1172
3108.14 1026
3108.67 953
3109.19 891
3109.72 866
3110.24 872
3110.77 811
3111.30 865
3111.82 813
3112.35 766
3112.87 733
3113.40 756
3113.93 722
3114.45 682
3114.98 647
3115.51 693
3116.03 654
3116.56 684
3117.09 745
3117.61 715
3118.14 707
3118.67 680
3119.19 712
3119.72 635
3120.25 657
3120.77 678
3121.30 775
3121.83 810
3122.35 822
3122.88 740
3123.41 710
3123.94 746
3124.46 772
3124.99 670
3125.52 649
3126.05 705
3126.57 678
3127.10 641
3127.63 582
3128.16 618
3128.68 620
3129.21 598
3129.74 584
3130.27 604
3130.79 610
3131.32 596
3131.85 586
3132.38 625
3132.91 630
3133.43 613
3133.96 623
3134.49 567
3135.02 578
3135.55 599
3136.07 547
3136.60 533
3137.13 540
3137.66 558
3138.19 488
3138.72 549
3139.24 585
3139.77 553
3140.30 544
3140.83 541
3141.36 537
3141.89 509
3142.42 555
3142.95 538
3143.47 535
3144.00 596
3144.53 525
3145.06 493
3145.59 578
3146.12 554
3146.65 570
3147.18 596
3147.71 611
3148.24 610
3148.76 604
3149.29 625
3149.82 624
3150.35 576
3150.88 585
3151.41 673
3151.94 587
3152.47 612
3153.00 612
3153.53 591
3154.06 621
3154.59 598
3155.12 580
3155.65 613
3156.18 582
3156.71 557
3157.24 524
3157.77 561
3158.30 586
3158.83 606
3159.36 619
3159.89 611
3160.42 590
3160.95 605
3161.48 600
3162.01 580
3162.54 614
3163.07 628
3163.60 611
3164.13 596
3164.66 583
3165.20 568
3165.73 570
3166.26 561
3166.79 578
3167.32 540
3167.85 499
3168.38 537
3168.91 558
3169.44 547
3169.97 548
3170.50 537
3171.04 549
3171.57 584
3172.10 588
3172.63 578
3173.16 621
3173.69 587
3174.22 603
3174.75 621
3175.29 604
3175.82 614
3176.35 583
3176.88 588
3177.41 560
3177.94 554
3178.48 578
3179.01 520
3179.54 558
3180.07 507
3180.60 525
3181.14 511
3181.67 532
3182.20 513
3182.73 468
3183.26 496
3183.80 507
3184.33 508
3184.86 487
3185.39 499
3185.93 516
3186.46 503
3186.99 490
3187.52 529
3188.06 557
3188.59 511
3189.12 494
3189.65 497
3190.19 520
3190.72 563
3191.25 593
3191.79 517
3192.32 522
3192.85 534
3193.38 558
3193.92 554
3194.45 586
3194.98 597
3195.52 620
3196.05 573
3196.58 608
3197.12 552
3197.65 541
3198.18 612
3198.72 589
3199.25 587
3199.78 626
3200.32 581
3200.85 563
3201.39 534
3201.92 540
3202.45 594
3202.99 586
3203.52 567
3204.05 541
3204.59 620
3205.12 622
3205.66 595
3206.19 599
3206.72 637
3207.26 686
3207.79 759
3208.33 733
3208.86 721
3209.40 759
3209.93 815
3210.47 785
3211.00 757
3211.53 749
3212.07 756
3212.60 779
3213.14 729
3213.67 633
3214.21 680
3214.74 665
3215.28 589
3215.81 606
3216.35 610
3216.88 575
3217.42 569
3217.95 570
3218.49 572
3219.02 609
3219.56 557
3220.09 618
3220.63 588
3221.16 604
3221.70 650
3222.23 650
3222.77 662
3223.31 710
3223.84 793
3224.38 770
3224.91 747
3225.45 674
3225.98 676
3226.52 690
3227.06 705
3227.59 654
3228.13 599
3228.66 686
3229.20 635
3229.74 603
3230.27 622
3230.81 655
3231.34 657
3231.88 650
3232.42 627
3232.95 690
3233.49 624
3234.03 662
3234.56 666
3235.10 669
3235.64 723
3236.17 761
3236.71 762
3237.25 759
3237.78 845
3238.32 781
3238.86 771
3239.39 692
3239.93 695
3240.47 662
3241.00 668
3241.54 735
3242.08 823
3242.61 755
3243.15 716
3243.69 721
3244.23 750
3244.76 802
3245.30 826
3245.84 873
3246.38 815
3246.91 798
3247.45 793
3247.99 880
3248.53 915
3249.06 1004
3249.60 1160
3250.14 1309
3250.68 1335
3251.21 1505
3251.75 1671
3252.29 1733
3252.83 1804
3253.37 1856
3253.90 1788
3254.44 1703
3254.98 1640
3255.52 1531
3256.06 1328
3256.60 1242
3257.13 1283
3257.67 1183
3258.21 1109
3258.75 1043
3259.29 1136
3259.83 1115
3260.36 1140
3260.90 1253
3261.44 1348
3261.98 1289
3262.52 1358
3263.06 1512
3263.60 1404
3264.14 1466
3264.68 1643
3265.21 1664
3265.75 1551
3266.29 1585
3266.83 1531
3267.37 1475
3267.91 1467
3268.45 1370
3268.99 1304
3269.53 1199
3270.07 1147
3270.61 1050
3271.15 1043
3271.69 979
3272.23 1004
3272.76 1010
3273.30 932
3273.84 895
3274.38 939
3274.92 907
3275.46 934
3276.00 875
3276.54 825
3277.08 879
3277.62 907
3278.16 890
3278.70 866
3279.24 912
3279.78 859
3280.32 891
3280.86 800
3281.41 804
3281.95 833
3282.49 808
3283.03 826
3283.57 848
3284.11 814
3284.65 879
3285.19 878
3285.73 904
3286.27 886
3286.81 868
3287.35 849
3287.89 851
3288.43 871
3288.97 882
3289.52 884
3290.06 888
3290.60 896
3291.14 917
3291.68 961
3292.22 1041
3292.76 1086
3293.30 1187
3293.85 1172
3294.39 1220
3294.93 1334
3295.47 1360
3296.01 1281
3296.55 1343
3297.09 1395
3297.64 1338
3298.18 1275
3298.72 1268
3299.26 1142
3299.80 1127
3300.34 1106
3300.89 1070
3301.43 1089
3301.97 1044
3302.51 1044
3303.06 978
3303.60 915
3304.14 974
3304.68 1023
3305.22 1001
3305.77 974
3306.31 1003
3306.85 1068
3307.39 1062
3307.94 1134
3308.48 1007
3309.02 1013
3309.56 1127
3310.11 1082
3310.65 1067
3311.19 1160
3311.74 1092
3312.28 1037
3312.82 1085
3313.36 1060
3313.91 1046
3314.45 1051
3314.99 1076
3315.54 1166
3316.08 1223
3316.62 1281
3317.17 1231
3317.71 1393
3318.25 1519
3318.80 1545
3319.34 1538
3319.88 1683
3320.43 1602
3320.97 1562
3321.51 1676
3322.06 1571
3322.60 1348
3323.14 1339
3323.69 1283
3324.23 1152
3324.78 1124
3325.32 1199
3325.86 1147
3326.41 1119
3326.95 1127
3327.50 1089
3328.04 1107
3328.59 1135
3329.13 1164
3329.67 1220
3330.22 1265
3330.76 1425
3331.31 1851
3331.85 2088
3332.40 2539
3332.94 3303
3333.49 4050
3334.03 4599
3334.57 5332
3335.12 5930
3335.66 6458
3336.21 6633
3336.75 6482
3337.30 6174
3337.84 5768
3338.39 5076
3338.93 4265
3339.48 3866
3340.02 3280
3340.57 2637
3341.11 2145
3341.66 1790
3342.20 1572
3342.75 1393
3343.30 1212
3343.84 1147
3344.39 1061
3344.93 1039
3345.48 953
3346.02 944
3346.57 957
3347.11 902
3347.66 945
3348.21 861
3348.75 914
3349.30 841
3349.84 801
3350.39 816
3350.94 838
3351.48 793
3352.03 775
3352.57 765
3353.12 782
3353.67 804
3354.21 754
3354.76 745
3355.31 781
3355.85 812
3356.40 806
3356.95 828
3357.49 817
3358.04 813
3358.59 768
3359.13 777
3359.68 836
3360.23 806
3360.77 786
3361.32 771
3361.87 756
3362.41 789
3362.96 854
3363.51 798
3364.05 756
3364.60 760
3365.15 787
3365.70 813
3366.24 792
3366.79 756
3367.34 734
3367.89 769
3368.43 786
3368.98 841
3369.53 834
3370.08 919
3370.62 934
3371.17 997
3371.72 1014
3372.27 1092
3372.81 1223
3373.36 1227
3373.91 1152
3374.46 1251
3375.01 1257
3375.55 1185
3376.10 1157
3376.65 1121
3377.20 1093
3377.75 956
3378.30 934
3378.84 798
3379.39 820
3379.94 804
3380.49 759
3381.04 723
3381.59 631
3382.13 646
3382.68 692
3383.23 653
3383.78 623
3384.33 636
3384.88 692
3385.43 643
3385.98 661
3386.52 671
3387.07 636
3387.62 691
3388.17 656
3388.72 615
3389.27 633
3389.82 666
3390.37 666
3390.92 618
3391.47 628
3392.02 695
3392.57 666
3393.12 686
3393.66 676
3394.21 691
3394.76 697
3395.31 637
3395.86 707
3396.41 690
3396.96 738
3397.51 716
3398.06 681
3398.61 679
3399.16 694
3399.71 720
3400.26 695
3400.81 650
3401.36 685
3401.91 660
3402.46 685
3403.01 694
3403.56 578
3404.11 581
3404.66 564
3405.21 623
3405.77 659
3406.32 658
3406.87 608
3407.42 645
3407.97 632
3408.52 674
3409.07 734
3409.62 727
3410.17 733
3410.72 749
3411.27 775
3411.82 728
3412.37 782
3412.93 778
3413.48 736
3414.03 775
3414.58 765
3415.13 777
3415.68 780
3416.23 776
3416.78 729
3417.34 740
3417.89 820
3418.44 773
3418.99 702
3419.54 709
3420.09 776
3420.65 758
3421.20 746
3421.75 770
3422.30 686
3422.85 723
3423.40 671
3423.96 743
3424.51 726
3425.06 685
3425.61 731
3426.17 674
3426.72 665
3427.27 586
3427.82 639
3428.37 586
3428.93 638
3429.48 687
3430.03 630
3430.58 596
3431.14 599
3431.69 622
3432.24 666
3432.79 582
3433.35 596
3433.90 646
3434.45 615
3435.01 597
3435.56 642
3436.11 611
3436.66 719
3437.22 693
3437.77 660
3438.32 576
3438.88 592
3439.43 624
3439.98 640
3440.54 622
3441.09 652
3441.64 656
3442.20 653
3442.75 650
3443.30 599
3443.86 577
3444.41 598
3444.96 559
3445.52 564
3446.07 581
3446.63 591
3447.18 570
3447.73 598
3448.29 531
3448.84 527
3449.40 549
3449.95 606
3450.50 591
3451.06 609
3451.61 568
3452.17 503
3452.72 562
3453.27 558
3453.83 595
3454.38 598
3454.94 599
3455.49 611
3456.05 663
3456.60 625
3457.16 545
3457.71 600
3458.27 629
3458.82 581
3459.38 624
3459.93 628
3460.49 636
3461.04 639
3461.60 589
3462.15 674
3462.71 668
3463.26 674
3463.82 660
3464.37 645
3464.93 727
3465.48 667
3466.04 669
3466.59 743
3467.15 679
3467.70 696
3468.26 729
3468.81 688
3469.37 691
3469.93 720
3470.48 738
3471.04 795
3471.59 827
3472.15 808
3472.70 750
3473.26 769
3473.82 823
3474.37 840
3474.93 841
3475.48 830
3476.04 802
3476.60 808
3477.15 866
3477.71 906
3478.27 936
3478.82 920
3479.38 926
3479.93 946
3480.49 928
3481.05 918
3481.60 928
3482.16 920
3482.72 934
3483.27 926
3483.83 951
3484.39 981
3484.95 969
3485.50 931
3486.06 1013
3486.62 1008
3487.17 1152
3487.73 1310
3488.29 1614
3488.84 1843
3489.40 2229
3489.96 2846
3490.52 2867
3491.07 3251
3491.63 3391
3492.19 3651
3492.75 3401
3493.30 3310
3493.86 3209
3494.42 2767
3494.98 2425
3495.53 2103
3496.09 1799
3496.65 1552
3497.21 1399
3497.77 1338
3498.32 1233
3498.88 1184
3499.44 1166
3500.00 1262
3500.56 1459
3501.11 1533
3501.67 1686
3502.23 1844
3502.79 2034
3503.35 2236
3503.91 2359
3504.46 2392
3505.02 2514
3505.58 2542
3506.14 2513
3506.70 2309
3507.26 2165
3507.81 1999
3508.37 1844
3508.93 1712
3509.49 1578
3510.05 1378
3510.61 1295
3511.17 1175
3511.73 1119
3512.29 988
3512.85 975
3513.40 896
3513.96 844
3514.52 864
3515.08 726
3515.64 739
3516.20 691
3516.76 711
3517.32 716
3517.88 700
3518.44 702
3519.00 685
3519.56 743
3520.12 690
3520.68 699
3521.24 692
3521.80 760
3522.36 682
3522.92 698
3523.48 676
3524.04 729
3524.60 701
3525.16 725
3525.72 728
3526.28 700
3526.84 728
3527.40 686
3527.96 756
3528.52 684
3529.08 693
3529.64 704
3530.20 723
3530.76 738
3531.32 679
3531.88 766
3532.44 783
3533.00 777
3533.56 779
3534.12 747
3534.68 668
3535.25 679
3535.81 758
3536.37 704
3536.93 743
3537.49 716
3538.05 725
3538.61 716
3539.17 693
3539.73 749
3540.30 716
3540.86 702
3541.42 720
3541.98 685
3542.54 764
3543.10 749
3543.66 753
3544.23 746
3544.79 747
3545.35 780
3545.91 795
3546.47 730
3547.03 738
3547.60 756
3548.16 703
3548.72 661
3549.28 654
3549.84 701
3550.41 684
3550.97 662
3551.53 640
3552.09 642
3552.65 640
3553.22 590
3553.78 590
3554.34 588
3554.90 543
3555.47 606
3556.03 613
3556.59 598
3557.15 570
3557.72 579
3558.28 643
3558.84 666
3559.41 583
3559.97 607
3560.53 645
3561.09 634
3561.66 603
3562.22 605
3562.78 608
3563.35 637
3563.91 694
3564.47 678
3565.04 654
3565.60 667
3566.16 686
3566.73 656
3567.29 655
3567.85 634
3568.42 638
3568.98 608
3569.54 610
3570.11 672
3570.67 658
3571.23 600
3571.80 637
3572.36 736
3572.93 699
3573.49 767
3574.05 855
3574.62 870
3575.18 1012
3575.75 1122
3576.31 1199
3576.87 1157
3577.44 1202
3578.00 1192
3578.57 1212
3579.13 1140
3579.70 1118
3580.26 1049
3580.82 868
3581.39 876
3581.95 819
3582.52 752
3583.08 672
3583.65 735
3584.21 717
3584.78 627
3585.34 606
3585.91 570
3586.47 546
3587.04 550
3587.60 629
3588.17 588
3588.73 567
3589.30 531
3589.86 540
3590.43 576
3590.99 520
3591.56 561
3592.12 547
3592.69 591
3593.25 568
3593.82 575
3594.39 573
3594.95 604
3595.52 583
3596.08 610
3596.65 655
3597.21 598
3597.78 545
3598.35 601
3598.91 591
3599.48 569
3600.04 550
3600.61 519
3601.18 569
3601.74 560
3602.31 500
3602.87 502
3603.44 579
3604.01 601
3604.57 602
3605.14 607
3605.71 548
3606.27 537
3606.84 443
3607.41 550
3607.97 492
3608.54 499
3609.11 542
3609.67 488
3610.24 507
3610.81 512
3611.37 471
3611.94 500
3612.51 561
3613.07 599
3613.64 612
3614.21 616
3614.78 662
3615.34 692
3615.91 725
3616.48 798
3617.04 798
3617.61 817
3618.18 769
3618.75 826
3619.31 825
3619.88 836
3620.45 726
3621.02 713
3621.58 644
3622.15 611
3622.72 615
3623.29 577
3623.86 579
3624.42 572
3624.99 514
3625.56 517
3626.13 582
3626.70 557
3627.26 540
3627.83 545
3628.40 560
3628.97 536
3629.54 474
3630.11 485
3630.67 497
3631.24 503
3631.81 498
3632.38 537
3632.95 527
3633.52 502
3634.08 574
3634.65 525
3635.22 507
3635.79 504
3636.36 582
3636.93 551
3637.50 511
3638.07 542
3638.64 536
3639.20 611
3639.77 605
3640.34 610
3640.91 640
3641.48 678
3642.05 666
3642.62 620
3643.19 600
3643.76 583
3644.33 493
3644.90 534
3645.47 555
3646.04 560
3646.61 537
3647.18 528
3647.75 560
3648.32 576
3648.89 547
3649.46 564
3650.03 581
3650.60 574
3651.17 611
3651.74 659
3652.31 669
3652.88 673
3653.45 631
3654.02 689
3654.59 691
3655.16 682
3655.73 654
3656.30 653
3656.87 627
3657.44 634
3658.01 615
3658.58 628
3659.15 654
3659.72 644
3660.29 640
3660.86 641
3661.43 640
3662.00 656
3662.58 672
3663.15 622
3663.72 691
3664.29 674
3664.86 726
3665.43 741
3666.00 771
3666.57 784
3667.14 694
3667.72 655
3668.29 650
3668.86 615
3669.43 623
3670.00 614
3670.57 548
3671.14 548
3671.72 549
3672.29 582
3672.86 583
3673.43 555
3674.00 616
3674.57 649
3675.15 667
3675.72 674
3676.29 663
3676.86 725
3677.43 705
3678.01 640
3678.58 641
3679.15 607
3679.72 628
3680.30 588
3680.87 565
3681.44 572
3682.01 546
3682.58 557
3683.16 517
3683.73 511
3684.30 495
3684.88 525
3685.45 537
3686.02 557
3686.59 531
3687.17 552
3687.74 578
3688.31 547
3688.88 584
3689.46 569
3690.03 560
3690.60 585
3691.18 570
3691.75 607
3692.32 603
3692.90 584
3693.47 550
3694.04 531
3694.62 546
3695.19 560
3695.76 551
3696.34 510
3696.91 482
3697.48 501
3698.06 511
3698.63 521
3699.21 536
3699.78 488
3700.35 559
3700.93 542
3701.50 533
3702.08 528
3702.65 557
3703.22 565
3703.80 557
3704.37 557
3704.95 517
3705.52 603
3706.09 572
3706.67 559
3707.24 571
3707.82 585
3708.39 545
3708.97 559
3709.54 526
3710.12 553
3710.69 531
3711.26 539
3711.84 494
3712.41 522
3712.99 518
3713.56 502
3714.14 535
3714.71 540
3715.29 531
3715.86 540
3716.44 535
3717.01 528
3717.59 548
3718.16 534
3718.74 489
3719.32 444
3719.89 452
3720.47 422
3721.04 446
3721.62 495
3722.19 505
3722.77 487
3723.34 493
3723.92 492
3724.49 540
3725.07 516
3725.65 523
3726.22 491
3726.80 502
3727.37 458
3727.95 517
3728.53 508
3729.10 491
3729.68 552
3730.25 542
3730.83 570
3731.41 648
3731.98 640
3732.56 621
3733.14 664
3733.71 793
3734.29 690
3734.87 624
3735.44 621
3736.02 660
3736.60 651
3737.17 623
3737.75 621
3738.33 607
3738.90 548
3739.48 530
3740.06 538
3740.63 548
3741.21 552
3741.79 504
3742.36 507
3742.94 518
3743.52 512
3744.10 542
3744.67 499
3745.25 473
3745.83 455
3746.40 516
3746.98 508
3747.56 482
3748.14 506
3748.71 533
3749.29 452
3749.87 438
3750.45 477
3751.03 510
3751.60 475
3752.18 494
3752.76 512
3753.34 514
3753.92 522
3754.49 483
3755.07 486
3755.65 439
3756.23 527
3756.81 528
3757.38 487
3757.96 491
3758.54 550
3759.12 522
3759.70 538
3760.28 554
3760.85 550
3761.43 536
3762.01 583
3762.59 584
3763.17 562
3763.75 537
3764.33 484
3764.91 529
3765.48 492
3766.06 522
3766.64 558
3767.22 530
3767.80 533
3768.38 520
3768.96 508
3769.54 506
3770.12 519
3770.70 601
3771.28 555
3771.85 524
3772.43 504
3773.01 529
3773.59 484
3774.17 480
3774.75 489
3775.33 516
3775.91 514
3776.49 497
3777.07 429
3777.65 472
3778.23 476
3778.81 493
3779.39 517
3779.97 537
3780.55 488
3781.13 486
3781.71 539
3782.29 522
3782.87 484
3783.45 459
3784.03 512
3784.61 511
3785.19 509
3785.77 501
3786.35 530
3786.93 544
3787.51 546
3788.10 571
3788.68 566
3789.26 543
3789.84 548
3790.42 497
3791.00 508
3791.58 500
3792.16 527
3792.74 571
3793.32 566
3793.90 507
3794.48 524
3795.07 586
3795.65 555
3796.23 571
3796.81 534
3797.39 558
3797.97 604
3798.55 580
3799.14 599
3799.72 633
3800.30 613
3800.88 640
3801.46 633
3802.04 601
3802.62 576
3803.21 612
3803.79 650
3804.37 669
3804.95 671
3805.53 716
3806.12 764
3806.70 799
3807.28 763
3807.86 834
3808.44 795
3809.03 788
3809.61 843
3810.19 797
3810.77 783
3811.36 792
3811.94 720
3812.52 705
3813.10 737
3813.69 707
3814.27 669
3814.85 654
3815.43 703
3816.02 661
3816.60 622
3817.18 626
3817.77 671
3818.35 670
3818.93 637
3819.51 585
3820.10 555
3820.68 570
3821.26 606
3821.85 597
3822.43 567
3823.01 588
3823.60 621
3824.18 638
3824.76 658
3825.35 596
3825.93 597
3826.51 590
3827.10 577
3827.68 518
3828.27 519
3828.85 534
3829.43 573
3830.02 582
3830.60 578
3831.18 554
3831.77 591
3832.35 593
3832.94 637
3833.52 581
3834.10 560
3834.69 588
3835.27 599
3835.86 572
3836.44 551
3837.03 572
3837.61 606
3838.19 608
3838.78 600
3839.36 579
3839.95 524
3840.53 566
3841.12 558
3841.70 568
3842.29 542
3842.87 554
3843.46 596
3844.04 544
3844.63 570
3845.21 603
3845.80 576
3846.38 584
3846.97 589
3847.55 598
3848.14 545
3848.72 551
3849.31 576
3849.89 572
3850.48 534
3851.06 540
3851.65 545
3852.23 568
3852.82 526
3853.41 593
3853.99 595
3854.58 545
3855.16 567
3855.75 572
3856.33 572
3856.92 577
3857.51 664
3858.09 705
3858.68 752
3859.26 887
3859.85 860
3860.44 868
3861.02 853
3861.61 881
3862.20 868
3862.78 900
3863.37 866
3863.95 788
3864.54 738
3865.13 715
3865.71 673
3866.30 701
3866.89 627
3867.47 584
3868.06 618
3868.65 601
3869.23 608
3869.82 591
3870.41 540
3870.99 549
3871.58 556
3872.17 537
3872.76 539
3873.34 531
3873.93 593
3874.52 596
3875.10 542
3875.69 545
3876.28 529
3876.87 521
3877.45 522
3878.04 530
3878.63 473
3879.22 519
3879.80 534
3880.39 517
3880.98 523
3881.57 517
3882.15 463
3882.74 456
3883.33 487
3883.92 512
3884.51 529
3885.09 504
3885.68 503
3886.27 497
3886.86 496
3887.45 562
3888.04 538
3888.62 523
3889.21 619
3889.80 562
3890.39 558
3890.98 590
3891.57 558
3892.15 564
3892.74 548
3893.33 520
3893.92 550
3894.51 525
3895.10 487
3895.69 522
3896.28 560
3896.86 504
3897.45 508
3898.04 516
3898.63 479
3899.22 478
3899.81 525
3900.40 514
3900.99 501
3901.58 511
3902.17 531
3902.76 563
3903.34 546
3903.93 525
3904.52 526
3905.11 483
3905.70 516
3906.29 521
3906.88 490
3907.47 483
3908.06 488
3908.65 492
3909.24 501
3909.83 483
3910.42 495
3911.01 489
3911.60 500
3912.19 483
3912.78 493
3913.37 458
3913.96 457
3914.55 477
3915.14 486
3915.73 471
3916.32 463
3916.91 451
3917.50 511
3918.09 504
3918.68 496
3919.28 472
3919.87 454
3920.46 494
3921.05 488
3921.64 498
3922.23 480
3922.82 431
3923.41 474
3924.00 429
3924.59 442
3925.18 486
3925.77 488
3926.37 453
3926.96 551
3927.55 529
3928.14 456
3928.73 391
3929.32 413
3929.91 468
3930.51 491
3931.10 475
3931.69 453
3932.28 454
3932.87 451
3933.46 486
3934.05 496
3934.65 440
3935.24 394
3935.83 450
3936.42 475
3937.01 501
3937.61 474
3938.20 466
3938.79 487
3939.38 456
3939.97 464
3940.57 532
3941.16 519
3941.75 463
3942.34 537
3942.94 516
3943.53 474
3944.12 433
3944.71 467
3945.31 490
3945.90 477
3946.49 417
3947.08 470
3947.68 483
3948.27 458
3948.86 441
3949.45 446
3950.05 455
3950.64 468
3951.23 497
3951.83 479
3952.42 465
3953.01 451
3953.61 476
3954.20 460
3954.79 502
3955.39 539
3955.98 557
3956.57 500
3957.17 461
3957.76 459
3958.35 529
3958.95 561
3959.54 538
3960.13 588
3960.73 545
3961.32 523
3961.92 517
3962.51 516
3963.10 546
3963.70 572
3964.29 547
3964.88 601
3965.48 637
3966.07 578
3966.67 622
3967.26 643
3967.86 622
3968.45 583
3969.04 544
3969.64 546
3970.23 562
3970.83 558
3971.42 530
3972.02 547
3972.61 524
3973.21 522
3973.80 570
3974.40 570
3974.99 578
3975.58 612
3976.18 679
3976.77 675
3977.37 699
3977.96 653
3978.56 630
3979.15 594
3979.75 545
3980.35 568
3980.94 556
3981.54 575
3982.13 533
3982.73 515
3983.32 487
3983.92 557
3984.51 541
3985.11 551
3985.70 578
3986.30 547
3986.90 526
3987.49 518
3988.09 501
3988.68 525
3989.28 570
3989.87 569
3990.47 615
3991.07 541
3991.66 526
3992.26 538
3992.85 565
3993.45 606
3994.05 622
3994.64 615
3995.24 562
3995.84 614
3996.43 652
3997.03 623
3997.62 586
3998.22 559
3998.82 581
3999.41 602
4000.01 589
4000.61 614
4001.20 591
4001.80 533
4002.40 537
4003.00 556
4003.59 512
4004.19 502
4004.79 526
4005.38 508
4005.98 534
4006.58 520
4007.17 461
4007.77 518
4008.37 538
4008.97 516
4009.56 481
4010.16 515
4010.76 530
4011.36 503
4011.95 514
4012.55 482
4013.15 517
4013.75 530
4014.34 493
4014.94 468
4015.54 545
4016.14 555
4016.74 568
4017.33 581
4017.93 590
4018.53 569
4019.13 531
4019.73 543
4020.32 577
4020.92 534
4021.52 511
4022.12 518
4022.72 531
4023.32 546
4023.91 473
4024.51 525
4025.11 537
4025.71 537
4026.31 579
4026.91 542
4027.51 523
4028.10 527
4028.70 509
4029.30 518
4029.90 508
4030.50 554
4031.10 594
4031.70 578
4032.30 613
4032.90 563
4033.49 571
4034.09 574
4034.69 577
4035.29 573
4035.89 545
4036.49 513
4037.09 505
4037.69 493
4038.29 499
4038.89 488
4039.49 495
4040.09 439
4040.69 445
4041.29 455
4041.89 450
4042.49 448
4043.09 460
4043.69 465
4044.29 487
4044.89 441
4045.49 452
4046.09 409
4046.69 417
4047.29 435
4047.89 425
4048.49 436
4049.09 449
4049.69 435
4050.29 422
4050.89 509
4051.49 507
4052.09 478
4052.69 523
4053.29 464
4053.89 491
4054.49 483
4055.09 457
4055.69 516
4056.30 486
4056.90 480
4057.50 479
4058.10 454
4058.70 458
4059.30 471
4059.90 468
4060.50 467
4061.10 538
4061.71 513
4062.31 492
4062.91 502
4063.51 531
4064.11 511
4064.71 537
4065.31 564
4065.92 525
4066.52 517
4067.12 548
4067.72 487
4068.32 514
4068.92 475
4069.53 462
4070.13 474
4070.73 466
4071.33 483
4071.93 437
4072.54 439
4073.14 414
4073.74 473
4074.34 505
4074.94 473
4075.55 496
4076.15 428
4076.75 438
4077.35 417
4077.96 442
4078.56 435
4079.16 399
4079.76 419
4080.37 414
4080.97 417
4081.57 489
4082.17 469
4082.78 435
4083.38 426
4083.98 447
4084.59 424
4085.19 445
4085.79 428
4086.39 456
4087.00 456
4087.60 384
4088.20 389
4088.81 406
4089.41 478
4090.01 452
4090.62 407
4091.22 450
4091.82 478
4092.43 424
4093.03 412
4093.63 413
4094.24 460
4094.84 447
4095.45 449
4096.05 445
4096.65 386
4097.26 393
4097.86 420
4098.47 426
4099.07 435
4099.67 429
4100.28 452
4100.88 472
4101.49 451
4102.09 415
4102.69 413
4103.30 434
4103.90 375
4104.51 380
4105.11 460
4105.72 452
4106.32 453
4106.93 481
4107.53 454
4108.13 452
4108.74 465
4109.34 404
4109.95 471
4110.55 468
4111.16 442
4111.76 436
4112.37 380
4112.97 428
4113.58 430
4114.18 451
4114.79 432
4115.39 411
4116.00 451
4116.60 482
4117.21 429
4117.82 412
4118.42 402
4119.03 392
4119.63 411
4120.24 410
4120.84 457
4121.45 467
4122.05 451
4122.66 435
4123.27 424
4123.87 428
4124.48 480
4125.08 489
4125.69 445
4126.30 448
4126.90 451
4127.51 414
4128.11 397
4128.72 435
4129.33 458
4129.93 449
4130.54 468
4131.15 464
4131.75 434
4132.36 427
4132.96 515
4133.57 510
4134.18 492
4134.78 473
4135.39 533
4136.00 525
4136.60 567
4137.21 576
4137.82 586
4138.43 572
4139.03 551
4139.64 560
4140.25 518
4140.85 508
4141.46 530
4142.07 576
4142.68 560
4143.28 569
4143.89 567
4144.50 549
4145.10 506
4145.71 487
4146.32 534
4146.93 523
4147.53 496
4148.14 466
4148.75 448
4149.36 432
4149.97 443
4150.57 459
4151.18 432
4151.79 404
4152.40 400
4153.00 382
4153.61 430
4154.22 379
4154.83 454
4155.44 445
4156.05 458
4156.65 416
4157.26 409
4157.87 390
4158.48 441
4159.09 467
4159.70 462
4160.30 421
4160.91 436
4161.52 467
4162.13 466
4162.74 439
4163.35 529
4163.96 491
4164.56 462
4165.17 475
4165.78 474
4166.39 480
4167.00 466
4167.61 479
4168.22 488
4168.83 522
4169.44 489
4170.05 511
4170.66 511
4171.26 529
4171.87 535
4172.48 535
4173.09 534
4173.70 501
4174.31 521
4174.92 485
4175.53 481
4176.14 501
4176.75 516
4177.36 541
4177.97 534
4178.58 527
4179.19 517
4179.80 506
4180.41 465
4181.02 496
4181.63 483
4182.24 462
4182.85 506
4183.46 462
4184.07 479
4184.68 487
4185.29 443
4185.90 479
4186.51 480
4187.12 452
4187.73 475
4188.34 449
4188.95 434
4189.56 442
4190.18 447
4190.79 496
4191.40 455
4192.01 504
4192.62 482
4193.23 542
4193.84 512
4194.45 542
4195.06 572
4195.67 535
4196.28 551
4196.90 501
4197.51 450
4198.12 475
4198.73 482
4199.34 471
4199.95 443
4200.56 490
4201.18 411
4201.79 445
4202.40 441
4203.01 420
4203.62 457
4204.23 475
4204.85 467
4205.46 474
4206.07 494
4206.68 451
4207.29 478
4207.90 483
4208.52 479
4209.13 496
4209.74 479
4210.35 513
4210.97 488
4211.58 496
4212.19 498
4212.80 518
4213.41 547
4214.03 498
4214.64 540
4215.25 507
4215.86 532
4216.48 574
4217.09 582
4217.70 571
4218.32 546
4218.93 606
4219.54 610
4220.15 618
4220.77 674
4221.38 612
4221.99 598
4222.61 650
4223.22 639
4223.83 629
4224.44 610
4225.06 619
4225.67 668
4226.28 722
4226.90 747
4227.51 700
4228.13 754
4228.74 742
4229.35 671
4229.97 632
4230.58 653
4231.19 679
4231.81 630
4232.42 627
4233.03 630
4233.65 667
4234.26 611
4234.88 554
4235.49 609
4236.10 614
4236.72 586
4237.33 569
4237.95 558
4238.56 532
4239.17 574
4239.79 534
4240.40 557
4241.02 562
4241.63 557
4242.25 531
4242.86 546
4243.48 589
4244.09 576
4244.71 525
4245.32 520
4245.93 545
4246.55 564
4247.16 527
4247.78 551
4248.39 511
4249.01 518
4249.62 513
4250.24 524
4250.85 498
4251.47 536
4252.08 548
4252.70 541
4253.32 515
4253.93 520
4254.55 542
4255.16 505
4255.78 567
4256.39 568
4257.01 536
4257.62 530
4258.24 514
4258.85 554
4259.47 555
4260.09 551
4260.70 618
4261.32 624
4261.93 625
4262.55 650
4263.17 645
4263.78 645
4264.40 575
4265.01 561
4265.63 587
4266.25 563
4266.86 559
4267.48 580
4268.10 568
4268.71 537
4269.33 497
4269.94 498
4270.56 514
4271.18 532
4271.79 554
4272.41 560
4273.03 540
4273.64 545
4274.26 532
4274.88 553
4275.49 579
4276.11 579
4276.73 597
4277.35 611
4277.96 561
4278.58 562
4279.20 592
4279.81 502
4280.43 527
4281.05 462
4281.67 461
4282.28 492
4282.90 495
4283.52 462
4284.14 454
4284.75 482
4285.37 471
4285.99 468
4286.61 475
4287.22 475
4287.84 434
4288.46 440
4289.08 440
4289.70 453
4290.31 427
4290.93 462
4291.55 470
4292.17 517
4292.79 480
4293.40 471
4294.02 490
4294.64 477
4295.26 463
4295.88 500
4296.50 523
4297.11 519
4297.73 504
4298.35 475
4298.97 490
4299.59 474
4300.21 496
4300.83 473
4301.44 503
4302.06 467
4302.68 507
4303.30 511
4303.92 557
4304.54 529
4305.16 492
4305.78 459
4306.40 505
4307.02 546
4307.63 570
4308.25 547
4308.87 487
4309.49 499
4310.11 480
4310.73 534
4311.35 521
4311.97 504
4312.59 560
4313.21 551
4313.83 495
4314.45 532
4315.07 538
4315.69 553
4316.31 528
4316.93 553
4317.55 599
4318.17 600
4318.79 563
4319.41 550
4320.03 595
4320.65 563
4321.27 574
4321.89 611
4322.51 612
4323.13 634
4323.75 554
4324.37 611
4324.99 617
4325.61 688
4326.23 679
4326.85 715
4327.47 751
4328.09 753
4328.71 740
4329.33 866
4329.96 983
4330.58 1135
4331.20 1116
4331.82 1113
4332.44 1214
4333.06 1220
4333.68 1223
4334.30 1294
4334.92 1307
4335.54 1182
4336.17 1259
4336.79 1268
4337.41 1176
4338.03 1148
4338.65 1112
4339.27 1052
4339.89 1128
4340.52 1047
4341.14 996
4341.76 1017
4342.38 1084
4343.00 1079
4343.62 1172
4344.25 1270
4344.87 1343
4345.49 1415
4346.11 1453
4346.73 1470
4347.36 1578
4347.98 1580
4348.60 1369
4349.22 1300
4349.84 1239
4350.47 1172
4351.09 1160
4351.71 1059
4352.33 1028
4352.96 956
4353.58 882
4354.20 821
4354.82 769
4355.45 780
4356.07 820
4356.69 754
4357.31 710
4357.94 725
4358.56 701
4359.18 689
4359.81 703
4360.43 678
4361.05 674
4361.68 676
4362.30 685
4362.92 731
4363.55 663
4364.17 700
4364.79 618
4365.42 615
4366.04 626
4366.66 605
4367.29 604
4367.91 566
4368.53 519
4369.16 581
4369.78 583
4370.40 515
4371.03 556
4371.65 596
4372.27 594
4372.90 569
4373.52 538
4374.15 560
4374.77 534
4375.39 534
4376.02 577
4376.64 562
4377.27 552
4377.89 549
4378.52 588
4379.14 560
4379.76 587
4380.39 612
4381.01 617
4381.64 640
4382.26 613
4382.89 553
4383.51 542
4384.14 554
4384.76 511
4385.39 586
4386.01 542
4386.64 514
4387.26 576
4387.89 567
4388.51 545
4389.14 558
4389.76 531
4390.39 571
4391.01 533
4391.64 588
4392.26 624
4392.89 588
4393.51 544
4394.14 572
4394.76 474
4395.39 516
4396.01 546
4396.64 551
4397.26 518
4397.89 478
4398.52 508
4399.14 498
4399.77 477
4400.39 479
4401.02 542
4401.65 512
4402.27 528
4402.90 515
4403.52 487
4404.15 499
4404.78 494
4405.40 556
4406.03 506
4406.65 548
4407.28 533
4407.91 578
4408.53 543
4409.16 525
4409.79 501
4410.41 526
4411.04 536
4411.67 569
4412.29 558
4412.92 503
4413.55 465
4414.17 483
4414.80 517
4415.43 483
4416.05 515
4416.68 529
4417.31 504
4417.94 455
4418.56 499
4419.19 501
4419.82 475
4420.44 471
4421.07 464
4421.70 445
4422.33 449
4422.95 500
4423.58 434
4424.21 436
4424.84 469
4425.46 475
4426.09 452
4426.72 415
4427.35 451
4427.97 449
4428.60 428
4429.23 445
4429.86 507
4430.49 478
4431.11 472
4431.74 477
4432.37 443
4433.00 482
4433.63 478
4434.26 509
4434.88 488
4435.51 475
4436.14 478
4436.77 505
4437.40 464
4438.03 436
4438.65 465
4439.28 542
4439.91 478
4440.54 456
4441.17 483
4441.80 510
4442.43 493
4443.06 484
4443.68 472
4444.31 502
4444.94 532
4445.57 515
4446.20 522
4446.83 509
4447.46 524
4448.09 519
4448.72 518
4449.35 536
4449.98 547
4450.61 528
4451.24 518
4451.86 514
4452.49 488
4453.12 506
4453.75 510
4454.38 605
4455.01 623
4455.64 618
4456.27 688
4456.90 640
4457.53 660
4458.16 538
4458.79 561
4459.42 547
4460.05 522
4460.68 478
4461.31 507
4461.94 534
4462.57 510
4463.20 480
4463.83 420
4464.46 503
4465.09 468
4465.72 469
4466.36 489
4466.99 490
4467.62 428
4468.25 510
4468.88 503
4469.51 449
4470.14 422
4470.77 453
4471.40 464
4472.03 468
4472.66 441
4473.29 464
4473.93 495
4474.56 524
4475.19 481
4475.82 476
4476.45 469
4477.08 461
4477.71 455
4478.34 438
4478.98 502
4479.61 482
4480.24 480
4480.87 505
4481.50 535
4482.13 525
4482.76 510
4483.40 512
4484.03 516
4484.66 483
4485.29 454
4485.92 442
4486.56 537
4487.19 513
4487.82 482
4488.45 502
4489.08 481
4489.72 481
4490.35 508
4490.98 483
4491.61 529
4492.25 495
4492.88 500
4493.51 491
4494.14 507
4494.78 477
4495.41 439
4496.04 503
4496.67 514
4497.31 554
4497.94 520
4498.57 568
4499.20 617
4499.84 610
4500.47 678
4501.10 717
4501.74 800
4502.37 676
4503.00 712
4503.64 684
4504.27 713
4504.90 659
4505.53 620
4506.17 612
4506.80 596
4507.43 548
4508.07 542
4508.70 535
4509.34 547
4509.97 570
4510.60 516
4511.24 571
4511.87 525
4512.50 491
4513.14 501
4513.77 493
4514.41 516
4515.04 491
4515.67 508
4516.31 458
4516.94 415
4517.58 411
4518.21 421
4518.84 451
4519.48 465
4520.11 515
4520.75 441
4521.38 437
4522.02 471
4522.65 500
4523.28 510
4523.92 502
4524.55 486
4525.19 544
4525.82 533
4526.46 571
4527.09 616
4527.73 616
4528.36 695
4529.00 711
4529.63 794
4530.27 823
4530.90 879
4531.54 908
4532.17 773
4532.81 787
4533.44 712
4534.08 703
4534.71 681
4535.35 574
4535.99 563
4536.62 520
4537.26 558
4537.89 516
4538.53 460
4539.16 439
4539.80 465
4540.43 456
4541.07 479
4541.71 425
4542.34 444
4542.98 483
4543.61 454
4544.25 413
4544.89 463
4545.52 479
4546.16 485
4546.79 425
4547.43 445
4548.07 463
4548.70 467
4549.34 435
4549.98 463
4550.61 482
4551.25 433
4551.89 447
4552.52 449
4553.16 461
4553.80 465
4554.43 447
4555.07 487
4555.71 506
4556.34 438
4556.98 463
4557.62 454
4558.25 478
4558.89 485
4559.53 460
4560.16 475
4560.80 408
4561.44 415
4562.08 404
4562.71 482
4563.35 486
4563.99 497
4564.63 462
4565.26 448
4565.90 447
4566.54 507
4567.18 518
4567.81 553
4568.45 572
4569.09 532
4569.73 565
4570.36 550
4571.00 504
4571.64 527
4572.28 517
4572.92 489
4573.55 474
4574.19 453
4574.83 521
4575.47 483
4576.11 490
4576.75 510
4577.38 485
4578.02 470
4578.66 433
4579.30 444
4579.94 476
4580.58 490
4581.21 503
4581.85 465
4582.49 490
4583.13 504
4583.77 603
4584.41 597
4585.05 629
4585.69 611
4586.32 648
4586.96 674
4587.60 649
4588.24 624
4588.88 659
4589.52 735
4590.16 686
4590.80 589
4591.44 663
4592.08 685
4592.72 577
4593.36 568
4594.00 591
4594.63 554
4595.27 517
4595.91 496
4596.55 475
4597.19 546
4597.83 484
4598.47 560
4599.11 551
4599.75 559
4600.39 487
4601.03 507
4601.67 527
4602.31 564
4602.95 523
4603.59 516
4604.23 506
4604.87 539
4605.51 556
4606.15 562
4606.79 488
4607.43 532
4608.08 509
4608.72 501
4609.36 500
4610.00 517
4610.64 534
4611.28 489
4611.92 423
4612.56 441
4613.20 474
4613.84 509
4614.48 492
4615.12 440
4615.76 430
4616.41 456
4617.05 492
4617.69 482
4618.33 456
4618.97 425
4619.61 425
4620.25 451
4620.89 415
4621.54 392
4622.18 392
4622.82 471
4623.46 421
4624.10 453
4624.74 447
4625.38 434
4626.03 462
4626.67 472
4627.31 448
4627.95 467
4628.59 456
4629.24 475
4629.88 510
4630.52 529
4631.16 539
4631.80 503
4632.45 504
4633.09 513
4633.73 511
4634.37 545
4635.02 482
4635.66 459
4636.30 504
4636.94 573
4637.58 567
4638.23 555
4638.87 538
4639.51 532
4640.16 528
4640.80 553
4641.44 555
4642.08 536
4642.73 513
4643.37 497
4644.01 520
4644.66 506
4645.30 445
4645.94 483
4646.58 470
4647.23 478
4647.87 445
4648.51 429
4649.16 446
4649.80 483
4650.44 509
4651.09 491
4651.73 521
4652.37 456
4653.02 492
4653.66 494
4654.31 517
4654.95 499
4655.59 483
4656.24 457
4656.88 484
4657.52 472
4658.17 425
4658.81 453
4659.46 433
4660.10 439
4660.75 424
4661.39 461
4662.03 417
4662.68 419
4663.32 449
4663.97 423
4664.61 403
4665.26 389
4665.90 390
4666.54 445
4667.19 403
4667.83 413
4668.48 431
4669.12 455
4669.77 455
4670.41 451
4671.06 408
4671.70 426
4672.35 423
4672.99 422
4673.64 410
4674.28 415
4674.93 467
4675.57 508
4676.22 453
4676.86 475
4677.51 461
4678.15 401
4678.80 471
4679.44 443
4680.09 415
4680.73 445
4681.38 427
4682.03 443
4682.67 434
4683.32 492
4683.96 511
4684.61 483
4685.25 462
4685.90 491
4686.55 483
4687.19 443
4687.84 425
4688.48 473
4689.13 457
4689.78 442
4690.42 495
4691.07 485
4691.72 516
4692.36 515
4693.01 512
4693.65 524
4694.30 585
4694.95 585
4695.59 551
4696.24 603
4696.89 612
4697.53 606
4698.18 626
4698.83 627
4699.47 543
4700.12 597
4700.77 649
4701.41 590
4702.06 509
4702.71 539
4703.36 538
4704.00 548
4704.65 516
4705.30 513
4705.94 494
4706.59 508
4707.24 525
4707.89 507
4708.53 462
4709.18 487
4709.83 525
4710.48 513
4711.12 483
4711.77 492
4712.42 477
4713.07 462
4713.71 483
4714.36 464
4715.01 473
4715.66 481
4716.31 475
4716.95 478
4717.60 452
4718.25 452
4718.90 466
4719.55 440
4720.19 488
4720.84 445
4721.49 479
4722.14 519
4722.79 518
4723.44 522
4724.08 501
4724.73 550
4725.38 538
4726.03 520
4726.68 502
4727.33 550
4727.98 524
4728.63 486
4729.27 445
4729.92 448
4730.57 472
4731.22 474
4731.87 531
4732.52 433
4733.17 439
4733.82 514
4734.47 445
4735.12 429
4735.77 443
4736.41 414
4737.06 482
4737.71 477
4738.36 469
4739.01 442
4739.66 563
4740.31 462
4740.96 463
4741.61 504
4742.26 521
4742.91 494
4743.56 466
4744.21 482
4744.86 457
4745.51 437
4746.16 493
4746.81 526
4747.46 479
4748.11 454
4748.76 494
4749.41 520
4750.06 516
4750.71 477
4751.36 517
4752.01 552
4752.66 552
4753.31 539
4753.96 494
4754.61 512
4755.26 503
4755.92 525
4756.57 520
4757.22 474
4757.87 488
4758.52 467
4759.17 475
4759.82 485
4760.47 500
4761.12 552
4761.77 572
4762.42 541
4763.08 507
4763.73 463
4764.38 482
4765.03 467
4765.68 471
4766.33 457
4766.98 487
4767.64 468
4768.29 441
4768.94 484
4769.59 461
4770.24 454
4770.89 475
4771.54 486
4772.20 482
4772.85 498
4773.50 506
4774.15 524
4774.80 518
4775.46 466
4776.11 498
4776.76 478
4777.41 488
4778.06 507
4778.72 509
4779.37 526
4780.02 519
4780.67 498
4781.33 498
4781.98 491
4782.63 479
4783.28 544
4783.94 532
4784.59 508
4785.24 512
4785.89 506
4786.55 481
4787.20 505
4787.85 500
4788.51 533
4789.16 537
4789.81 528
4790.46 523
4791.12 521
4791.77 539
4792.42 503
4793.08 558
4793.73 571
4794.38 524
4795.04 519
4795.69 585
4796.34 646
4797.00 607
4797.65 560
4798.30 643
4798.96 584
4799.61 630
4800.27 628
4800.92 603
4801.57 657
4802.23 717
4802.88 643
4803.53 600
4804.19 553
4804.84 575
4805.50 558
4806.15 544
4806.81 570
4807.46 592
4808.11 632
4808.77 642
4809.42 604
4810.08 592
4810.73 616
4811.39 658
4812.04 564
4812.69 612
4813.35 656
4814.00 593
4814.66 656
4815.31 652
4815.97 600
4816.62 640
4817.28 656
4817.93 728
4818.59 687
4819.24 667
4819.90 743
4820.55 768
4821.21 745
4821.86 756
4822.52 777
4823.17 876
4823.83 875
4824.48 881
4825.14 764
4825.79 726
4826.45 757
4827.11 737
4827.76 707
4828.42 701
4829.07 718
4829.73 732
4830.38 784
4831.04 701
4831.70 728
4832.35 728
4833.01 732
4833.66 748
4834.32 852
4834.98 827
4835.63 863
4836.29 846
4836.94 879
4837.60 847
4838.26 829
4838.91 878
4839.57 854
4840.23 865
4840.88 881
4841.54 833
4842.20 828
4842.85 852
4843.51 875
4844.17 913
4844.82 957
4845.48 898
4846.14 903
4846.79 1027
4847.45 1022
4848.11 1113
4848.76 1172
4849.42 1222
4850.08 1149
4850.73 1225
4851.39 1210
4852.05 1154
4852.71 1168
4853.36 1185
4854.02 1123
4854.68 1101
4855.34 1157
4855.99 1251
4856.65 1370
4857.31 1428
4857.97 1491
4858.62 1415
4859.28 1444
4859.94 1323
4860.60 1196
4861.25 1128
4861.91 1048
4862.57 1008
4863.23 984
4863.89 965
4864.54 932
4865.20 935
4865.86 1005
4866.52 1045
4867.18 1024
4867.84 952
4868.49 960
4869.15 979
4869.81 931
4870.47 884
4871.13 820
4871.79 815
4872.44 862
4873.10 859
4873.76 870
4874.42 843
4875.08 842
4875.74 819
4876.40 828
4877.06 890
4877.72 847
4878.37 822
4879.03 891
4879.69 863
4880.35 911
4881.01 836
4881.67 766
4882.33 758
4882.99 792
4883.65 827
4884.31 808
4884.97 759
4885.63 757
4886.29 721
4886.95 750
4887.61 703
4888.26 661
4888.92 732
4889.58 684
4890.24 730
4890.90 755
4891.56 758
4892.22 683
4892.88 705
4893.54 643
4894.20 691
4894.86 699
4895.52 655
4896.18 651
4896.84 630
4897.51 634
4898.17 690
4898.83 656
4899.49 740
4900.15 686
4900.81 644
4901.47 615
4902.13 621
4902.79 601
4903.45 629
4904.11 620
4904.77 637
4905.43 548
4906.09 630
4906.75 580
4907.41 589
4908.08 562
4908.74 568
4909.40 581
4910.06 576
4910.72 550
4911.38 537
4912.04 506
4912.70 502
4913.37 484
4914.03 493
4914.69 515
4915.35 505
4916.01 466
4916.67 489
4917.33 478
4918.00 482
4918.66 485
4919.32 551
4919.98 490
4920.64 482
4921.31 466
4921.97 495
4922.63 505
4923.29 465
4923.95 528
4924.62 546
4925.28 521
4925.94 503
4926.60 447
4927.26 502
4927.93 493
4928.59 534
4929.25 461
4929.91 496
4930.58 529
4931.24 513
4931.90 508
4932.56 476
4933.23 501
4933.89 507
4934.55 501
4935.22 503
4935.88 487
4936.54 482
4937.20 482
4937.87 470
4938.53 486
4939.19 509
4939.86 452
4940.52 448
4941.18 491
4941.85 515
4942.51 455
4943.17 462
4943.84 498
4944.50 480
4945.16 460
4945.83 441
4946.49 474
4947.15 459
4947.82 482
4948.48 486
4949.15 435
4949.81 445
4950.47 456
4951.14 444
4951.80 423
4952.47 407
4953.13 444
4953.79 462
4954.46 473
4955.12 439
4955.79 450
4956.45 461
4957.11 445
4957.78 436
4958.44 499
4959.11 536
4959.77 490
4960.44 543
4961.10 549
4961.77 530
4962.43 550
4963.10 572
4963.76 572
4964.42 559
4965.09 531
4965.75 533
4966.42 570
4967.08 546
4967.75 480
4968.41 486
4969.08 442
4969.74 435
4970.41 457
4971.08 462
4971.74 467
4972.41 432
4973.07 459
4973.74 502
4974.40 518
4975.07 478
4975.73 499
4976.40 475
4977.06 490
4977.73 420
4978.40 458
4979.06 380
4979.73 439
4980.39 446
4981.06 441
4981.73 464
4982.39 444
4983.06 458
4983.72 432
4984.39 438
4985.06 396
4985.72 433
4986.39 456
4987.05 435
4987.72 431
4988.39 434
4989.05 392
4989.72 436
4990.39 464
4991.05 461
4991.72 462
4992.39 430
4993.05 442
4993.72 392
4994.39 419
4995.05 398
4995.72 422
4996.39 412
4997.05 389
4997.72 374
4998.39 391
4999.06 379
4999.72 374
5000.39 375
5001.06 366
5001.73 361
5002.39 405
5003.06 466
5003.73 389
5004.39 392
5005.06 376
5005.73 408
5006.40 423
5007.07 414
5007.73 426
5008.40 388
5009.07 391
5009.74 416
5010.40 436
5011.07 455
5011.74 442
5012.41 385
5013.08 375
5013.74 412
5014.41 395
5015.08 409
5015.75 431
5016.42 398
5017.09 371
5017.75 431
5018.42 378
5019.09 373
5019.76 347
5020.43 392
5021.10 429
5021.76 401
5022.43 440
5023.10 403
5023.77 372
5024.44 397
5025.11 427
5025.78 425
5026.45 377
5027.12 376
5027.78 388
5028.45 379
5029.12 367
5029.79 367
5030.46 352
5031.13 368
5031.80 403
5032.47 402
5033.14 399
5033.81 406
5034.48 358
5035.15 410
5035.82 382
5036.49 399
5037.16 335
5037.83 373
5038.50 417
5039.16 454
5039.83 420
5040.50 398
5041.17 391
5041.84 405
5042.51 394
5043.18 401
5043.85 403
5044.52 335
5045.20 349
5045.87 380
5046.54 376
5047.21 395
5047.88 397
5048.55 443
5049.22 385
5049.89 387
5050.56 369
5051.23 423
5051.90 403
5052.57 391
5053.24 408
5053.91 393
5054.58 427
5055.25 384
5055.92 398
5056.60 344
5057.27 385
5057.94 347
5058.61 357
5059.28 386
5059.95 392
5060.62 380
5061.29 376
5061.96 402
5062.64 401
5063.31 409
5063.98 401
5064.65 391
5065.32 383
5065.99 394
5066.66 392
5067.34 433
5068.01 401
5068.68 431
5069.35 400
5070.02 401
5070.70 360
5071.37 413
5072.04 406
5072.71 425
5073.38 453
5074.06 433
5074.73 421
5075.40 435
5076.07 484
5076.74 495
5077.42 468
5078.09 487
5078.76 447
5079.43 458
5080.11 490
5080.78 470
5081.45 437
5082.12 427
5082.80 439
5083.47 444
5084.14 435
5084.82 483
5085.49 475
5086.16 528
5086.83 456
5087.51 496
5088.18 490
5088.85 514
5089.53 494
5090.20 532
5090.87 521
5091.55 500
5092.22 460
5092.89 474
5093.57 510
5094.24 466
5094.91 443
5095.59 432
5096.26 501
5096.93 493
5097.61 439
5098.28 423
5098.96 450
5099.63 486
5100.30 409
5100.98 414
5101.65 465
5102.32 416
5103.00 466
5103.67 455
5104.35 454
5105.02 474
5105.70 478
5106.37 436
5107.04 464
5107.72 483
5108.39 431
5109.07 424
5109.74 438
5110.42 473
5111.09 453
5111.77 426
5112.44 428
5113.11 473
5113.79 484
5114.46 458
5115.14 448
5115.81 507
5116.49 530
5117.16 600
5117.84 606
5118.51 642
5119.19 619
5119.86 610
5120.54 562
5121.21 585
5121.89 545
5122.57 512
5123.24 559
5123.92 460
5124.59 471
5125.27 467
5125.94 473
5126.62 469
5127.29 479
5127.97 432
5128.64 466
5129.32 523
5130.00 506
5130.67 493
5131.35 506
5132.02 498
5132.70 467
5133.38 500
5134.05 442
5134.73 447
5135.40 445
5136.08 423
5136.76 400
5137.43 409
5138.11 442
5138.79 446
5139.46 448
5140.14 414
5140.82 438
5141.49 391
5142.17 390
5142.85 414
5143.52 409
5144.20 382
5144.88 377
5145.55 415
5146.23 365
5146.91 399
5147.58 419
5148.26 408
5148.94 399
5149.61 388
5150.29 418
5150.97 427
5151.65 418
5152.32 418
5153.00 431
5153.68 423
5154.36 439
5155.03 373
5155.71 381
5156.39 431
5157.07 434
5157.74 457
5158.42 428
5159.10 427
5159.78 405
5160.45 366
5161.13 381
5161.81 418
5162.49 415
5163.17 408
5163.84 432
5164.52 418
5165.20 432
5165.88 415
5166.56 448
5167.24 381
5167.91 442
5168.59 425
5169.27 436
5169.95 384
5170.63 406
5171.31 377
5171.98 352
5172.66 386
5173.34 412
5174.02 340
5174.70 364
5175.38 380
5176.06 334
5176.74 402
5177.41 423
5178.09 395
5178.77 391
5179.45 407
5180.13 411
5180.81 426
5181.49 414
5182.17 349
5182.85 427
5183.53 391
5184.21 393
5184.89 396
5185.57 378
5186.24 399
5186.92 368
5187.60 372
5188.28 405
5188.96 400
5189.64 410
5190.32 376
5191.00 356
5191.68 351
5192.36 411
5193.04 361
5193.72 332
5194.40 357
5195.08 378
5195.76 353
5196.44 375
5197.12 347
5197.80 385
5198.48 405
5199.16 421
5199.84 416
5200.52 432
5201.21 393
5201.89 367
5202.57 381
5203.25 441
5203.93 423
5204.61 373
5205.29 391
5205.97 408
5206.65 382
5207.33 386
5208.01 413
5208.69 441
5209.37 429
5210.06 388
5210.74 423
5211.42 413
5212.10 450
5212.78 458
5213.46 442
5214.14 439
5214.82 436
5215.51 460
5216.19 426
5216.87 459
5217.55 487
5218.23 487
5218.91 447
5219.60 430
5220.28 448
5220.96 476
5221.64 509
5222.32 515
5223.00 487
5223.69 450
5224.37 450
5225.05 431
5225.73 403
5226.41 433
5227.10 438
5227.78 401
5228.46 425
5229.14 390
5229.83 388
5230.51 384
5231.19 402
5231.87 429
5232.56 390
5233.24 423
5233.92 473
5234.60 459
5235.29 428
5235.97 454
5236.65 480
5237.34 470
5238.02 438
5238.70 463
5239.38 447
5240.07 478
5240.75 430
5241.43 458
5242.12 473
5242.80 430
5243.48 431
5244.17 415
5244.85 408
5245.53 469
5246.22 429
5246.90 413
5247.58 401
5248.27 435
5248.95 484
5249.63 470
5250.32 482
5251.00 487
5251.69 459
5252.37 456
5253.05 414
5253.74 423
5254.42 418
5255.11 390
5255.79 335
5256.47 335
5257.16 372
5257.84 391
5258.53 425
5259.21 454
5259.89 421
5260.58 458
5261.26 493
5261.95 396
5262.63 447
5263.32 394
5264.00 404
5264.69 427
5265.37 441
5266.06 445
5266.74 447
5267.43 418
5268.11 457
5268.79 447
5269.48 399
5270.16 439
5270.85 398
5271.53 391
5272.22 430
5272.91 480
5273.59 444
5274.28 433
5274.96 461
5275.65 445
5276.33 440
5277.02 441
5277.70 428
5278.39 494
5279.07 432
5279.76 416
5280.45 415
5281.13 426
5281.82 429
5282.50 417
5283.19 444
5283.87 445
5284.56 402
5285.25 441
5285.93 464
5286.62 406
5287.30 413
5287.99 413
5288.68 383
5289.36 383
5290.05 401
5290.74 355
5291.42 401
5292.11 429
5292.79 404
5293.48 413
5294.17 393
5294.85 431
5295.54 417
5296.23 433
5296.91 403
5297.60 415
5298.29 442
5298.98 511
5299.66 469
5300.35 466
5301.04 539
5301.72 554
5302.41 536
5303.10 543
5303.78 545
5304.47 561
5305.16 561
5305.85 570
5306.53 555
5307.22 556
5307.91 571
5308.60 595
5309.28 615
5309.97 647
5310.66 643
5311.35 626
5312.03 624
5312.72 652
5313.41 575
5314.10 574
5314.79 593
5315.47 546
5316.16 542
5316.85 581
5317.54 556
5318.23 617
5318.91 606
5319.60 600
5320.29 575
5320.98 597
5321.67 551
5322.36 533
5323.04 518
5323.73 490
5324.42 497
5325.11 455
5325.80 457
5326.49 453
5327.18 440
5327.86 448
5328.55 450
5329.24 443
5329.93 430
5330.62 420
5331.31 402
5332.00 446
5332.69 427
5333.38 379
5334.06 427
5334.75 433
5335.44 418
5336.13 398
5336.82 400
5337.51 435
5338.20 457
5338.89 425
5339.58 390
5340.27 434
5340.96 450
5341.65 493
5342.34 475
5343.03 464
5343.72 478
5344.41 519
5345.10 541
5345.79 546
5346.48 569
5347.17 556
5347.86 573
5348.55 626
5349.24 596
5349.93 600
5350.62 643
5351.31 564
5352.00 579
5352.69 551
5353.38 554
5354.07 483
5354.76 451
5355.45 460
5356.14 439
5356.83 430
5357.52 421
5358.21 398
5358.90 426
5359.59 448
5360.29 450
5360.98 476
5361.67 461
5362.36 419
5363.05 426
5363.74 425
5364.43 443
5365.12 434
5365.81 411
5366.50 413
5367.20 374
5367.89 435
5368.58 396
5369.27 387
5369.96 432
5370.65 412
5371.34 420
5372.04 396
5372.73 415
5373.42 402
5374.11 378
5374.80 445
5375.49 440
5376.19 425
5376.88 395
5377.57 396
5378.26 437
5378.95 420
5379.65 412
5380.34 420
5381.03 460
5381.72 430
5382.42 406
5383.11 407
5383.80 404
5384.49 401
5385.19 416
5385.88 384
5386.57 415
5387.26 414
5387.96 436
5388.65 428
5389.34 456
5390.03 430
5390.73 429
5391.42 440
5392.11 434
5392.80 444
5393.50 411
5394.19 407
5394.88 442
5395.58 434
5396.27 457
5396.96 360
5397.66 404
5398.35 432
5399.04 447
5399.74 425
5400.43 412
5401.12 439
5401.82 462
5402.51 470
5403.20 462
5403.90 437
5404.59 449
5405.29 459
5405.98 460
5406.67 469
5407.37 409
5408.06 456
5408.75 432
5409.45 466
5410.14 437
5410.84 420
5411.53 391
5412.23 409
5412.92 427
5413.61 414
5414.31 465
5415.00 401
5415.70 402
5416.39 423
5417.09 459
5417.78 482
5418.47 472
5419.17 446
5419.86 454
5420.56 472
5421.25 496
5421.95 546
5422.64 462
5423.34 441
5424.03 461
5424.73 484
5425.42 464
5426.12 468
5426.81 435
5427.51 409
5428.20 443
5428.90 441
5429.59 442
5430.29 458
5430.99 461
5431.68 478
5432.38 495
5433.07 410
5433.77 458
5434.46 457
5435.16 496
5435.85 500
5436.55 538
5437.25 526
5437.94 472
5438.64 480
5439.33 507
5440.03 522
5440.73 525
5441.42 515
5442.12 494
5442.81 544
5443.51 548
5444.21 617
5444.90 647
5445.60 646
5446.29 690
5446.99 783
5447.69 818
5448.38 798
5449.08 726
5449.78 739
5450.47 714
5451.17 651
5451.87 650
5452.56 602
5453.26 569
5453.96 563
5454.65 568
5455.35 580
5456.05 584
5456.75 608
5457.44 577
5458.14 550
5458.84 602
5459.53 609
5460.23 555
5460.93 567
5461.63 601
5462.32 570
5463.02 624
5463.72 580
5464.42 602
5465.11 610
5465.81 635
5466.51 606
5467.21 604
5467.90 613
5468.60 583
5469.30 616
5470.00 597
5470.70 664
5471.39 686
5472.09 696
5472.79 709
5473.49 737
5474.19 717
5474.88 741
5475.58 809
5476.28 850
5476.98 934
5477.68 1042
5478.38 1138
5479.07 1162
5479.77 1217
5480.47 1251
5481.17 1162
5481.87 1163
5482.57 1045
5483.27 967
5483.96 952
5484.66 842
5485.36 894
5486.06 845
5486.76 839
5487.46 833
5488.16 836
5488.86 874
5489.56 855
5490.26 868
5490.96 954
5491.65 931
5492.35 913
5493.05 984
5493.75 985
5494.45 950
5495.15 1037
5495.85 1033
5496.55 1148
5497.25 1382
5497.95 1591
5498.65 1854
5499.35 2035
5500.05 2130
5500.75 2257
5501.45 2225
5502.15 1953
5502.85 1710
5503.55 1456
5504.25 1175
5504.95 1087
5505.65 981
5506.35 871
5507.05 802
5507.75 829
5508.45 760
5509.15 756
5509.85 804
5510.55 711
5511.25 726
5511.95 759
5512.65 763
5513.35 730
5514.05 781
5514.76 789
5515.46 781
5516.16 751
5516.86 759
5517.56 723
5518.26 746
5518.96 699
5519.66 676
5520.36 714
5521.06 651
5521.77 631
5522.47 604
5523.17 550
5523.87 553
5524.57 601
5525.27 605
5525.97 564
5526.67 581
5527.38 560
5528.08 584
5528.78 581
5529.48 556
5530.18 591
5530.88 615
5531.59 613
5532.29 621
5532.99 578
5533.69 606
5534.39 575
5535.10 572
5535.80 569
5536.50 541
5537.20 585
5537.90 573
5538.61 520
5539.31 535
5540.01 503
5540.71 502
5541.42 532
5542.12 537
5542.82 516
5543.52 502
5544.23 492
5544.93 543
5545.63 522
5546.33 511
5547.04 513
5547.74 500
5548.44 490
5549.15 505
5549.85 463
5550.55 504
5551.26 514
5551.96 506
5552.66 483
5553.36 495
5554.07 484
5554.77 489
5555.47 478
5556.18 438
5556.88 475
5557.58 505
5558.29 505
5558.99 497
5559.70 527
5560.40 507
5561.10 514
5561.81 526
5562.51 519
5563.21 520
5563.92 553
5564.62 531
5565.33 517
5566.03 504
5566.73 510
5567.44 468
5568.14 454
5568.85 466
5569.55 526
5570.25 526
5570.96 512
5571.66 517
5572.37 522
5573.07 536
5573.78 513
5574.48 546
5575.19 522
5575.89 510
5576.59 498
5577.30 439
5578.00 473
5578.71 487
5579.41 483
5580.12 486
5580.82 469
5581.53 488
5582.23 497
5582.94 435
5583.64 465
5584.35 453
5585.05 475
5585.76 459
5586.46 430
5587.17 413
5587.88 481
5588.58 495
5589.29 444
5589.99 469
5590.70 501
5591.40 488
5592.11 497
5592.81 478
5593.52 456
5594.23 457
5594.93 439
5595.64 451
5596.34 442
5597.05 452
5597.76 479
5598.46 459
5599.17 456
5599.87 443
5600.58 392
5601.29 431
5601.99 425
5602.70 439
5603.41 436
5604.11 446
5604.82 436
5605.52 470
5606.23 447
5606.94 448
5607.64 477
5608.35 425
5609.06 463
5609.76 402
5610.47 430
5611.18 440
5611.88 471
5612.59 466
5613.30 444
5614.01 457
5614.71 440
5615.42 429
5616.13 405
5616.83 437
5617.54 441
5618.25 475
5618.96 499
5619.66 432
5620.37 450
5621.08 467
5621.79 453
5622.49 471
5623.20 468
5623.91 484
5624.62 452
5625.32 462
5626.03 417
5626.74 433
5627.45 496
5628.16 459
5628.86 485
5629.57 513
5630.28 519
5630.99 540
5631.70 517
5632.40 492
5633.11 563
5633.82 521
5634.53 542
5635.24 553
5635.95 526
5636.65 607
5637.36 574
5638.07 604
5638.78 664
5639.49 586
5640.20 590
5640.91 603
5641.61 564
5642.32 591
5643.03 548
5643.74 530
5644.45 520
5645.16 522
5645.87 512
5646.58 487
5647.29 487
5648.00 483
5648.70 510
5649.41 508
5650.12 502
5650.83 543
5651.54 516
5652.25 526
5652.96 519
5653.67 554
5654.38 533
5655.09 475
5655.80 546
5656.51 552
5657.22 584
5657.93 573
5658.64 543
5659.35 545
5660.06 606
5660.77 593
5661.48 568
5662.19 556
5662.90 519
5663.61 523
5664.32 535
5665.03 540
5665.74 546
5666.45 520
5667.16 534
5667.87 550
5668.58 629
5669.29 600
5670.00 553
5670.71 584
5671.42 578
5672.13 572
5672.84 535
5673.56 550
5674.27 533
5674.98 494
5675.69 521
5676.40 503
5677.11 518
5677.82 471
5678.53 525
5679.24 514
5679.95 486
5680.67 495
5681.38 434
5682.09 519
5682.80 569
5683.51 510
5684.22 500
5684.93 475
5685.65 479
5686.36 494
5687.07 463
5687.78 455
5688.49 456
5689.20 451
5689.92 480
5690.63 505
5691.34 486
5692.05 485
5692.76 505
5693.47 429
5694.19 439
5694.90 444
5695.61 473
5696.32 453
5697.04 459
5697.75 473
5698.46 462
5699.17 478
5699.89 457
5700.60 469
5701.31 440
5702.02 457
5702.74 478
5703.45 491
5704.16 478
5704.87 511
5705.59 476
5706.30 437
5707.01 443
5707.72 471
5708.44 444
5709.15 463
5709.86 482
5710.58 488
5711.29 442
5712.00 467
5712.72 405
5713.43 419
5714.14 436
5714.86 414
5715.57 407
5716.28 435
5717.00 443
5717.71 410
5718.42 495
5719.14 493
5719.85 495
5720.56 480
5721.28 471
5721.99 499
5722.71 500
5723.42 480
5724.13 488
5724.85 549
5725.56 518
5726.28 540
5726.99 533
5727.70 599
5728.42 586
5729.13 584
5729.85 582
5730.56 536
5731.28 539
5731.99 484
5732.70 493
5733.42 497
5734.13 467
5734.85 491
5735.56 483
5736.28 482
5736.99 470
5737.71 461
5738.42 424
5739.14 407
5739.85 391
5740.57 440
5741.28 485
5742.00 450
5742.71 502
5743.43 483
5744.14 459
5744.86 475
5745.57 439
5746.29 496
5747.00 453
5747.72 482
5748.43 503
5749.15 478
5749.87 464
5750.58 461
5751.30 486
5752.01 495
5752.73 509
5753.44 516
5754.16 543
5754.88 531
5755.59 552
5756.31 602
5757.02 658
5757.74 559
5758.46 556
5759.17 502
5759.89 557
5760.60 648
5761.32 572
5762.04 535
5762.75 523
5763.47 559
5764.19 561
5764.90 580
5765.62 613
5766.34 661
5767.05 719
5767.77 762
5768.49 776
5769.20 882
5769.92 911
5770.64 864
5771.35 809
5772.07 767
5772.79 702
5773.50 678
5774.22 615
5774.94 589
5775.65 575
5776.37 575
5777.09 533
5777.81 530
5778.52 576
5779.24 527
5779.96 552
5780.68 577
5781.39 546
5782.11 553
5782.83 614
5783.55 607
5784.26 586
5784.98 591
5785.70 576
5786.42 586
5787.14 509
5787.85 512
5788.57 596
5789.29 544
5790.01 553
5790.73 503
5791.44 531
5792.16 558
5792.88 520
5793.60 528
5794.32 532
5795.03 528
5795.75 576
5796.47 540
5797.19 573
5797.91 573
5798.63 606
5799.35 616
5800.06 570
5800.78 576
5801.50 577
5802.22 561
5802.94 553
5803.66 546
5804.38 569
5805.10 522
5805.82 475
5806.53 479
5807.25 486
5807.97 478
5808.69 523
5809.41 499
5810.13 500
5810.85 481
5811.57 479
5812.29 502
5813.01 461
5813.73 465
5814.45 447
5815.17 460
5815.89 500
5816.61 493
5817.33 475
5818.05 482
5818.77 431
5819.49 487
5820.20 470
5820.92 483
5821.64 431
5822.36 417
5823.09 439
5823.81 463
5824.53 434
5825.25 446
5825.97 451
5826.69 482
5827.41 470
5828.13 497
5828.85 424
5829.57 466
5830.29 480
5831.01 452
5831.73 438
5832.45 458
5833.17 456
5833.89 489
5834.61 494
5835.33 461
5836.05 453
5836.78 474
5837.50 506
5838.22 500
5838.94 474
5839.66 457
5840.38 416
5841.10 457
5841.82 439
5842.54 438
5843.27 414
5843.99 483
5844.71 479
5845.43 488
5846.15 453
5846.87 468
5847.59 507
5848.32 473
5849.04 443
5849.76 479
5850.48 494
5851.20 490
5851.93 518
5852.65 500
5853.37 491
5854.09 501
5854.81 497
5855.54 460
5856.26 529
5856.98 538
5857.70 466
5858.42 473
5859.15 457
5859.87 480
5860.59 489
5861.31 514
5862.04 498
5862.76 478
5863.48 483
5864.20 519
5864.93 497
5865.65 493
5866.37 482
5867.10 493
5867.82 509
5868.54 522
5869.26 518
5869.99 490
5870.71 559
5871.43 482
5872.16 483
5872.88 478
5873.60 480
5874.33 523
5875.05 550
5875.77 539
5876.50 574
5877.22 548
5877.94 560
5878.67 518
5879.39 534
5880.11 549
5880.84 535
5881.56 532
5882.28 551
5883.01 561
5883.73 491
5884.46 598
5885.18 582
5885.90 558
5886.63 521
5887.35 530
5888.08 542
5888.80 536
5889.52 546
5890.25 536
5890.97 570
5891.70 534
5892.42 518
5893.15 585
5893.87 556
5894.59 551
5895.32 571
5896.04 552
5896.77 571
5897.49 553
5898.22 534
5898.94 534
5899.67 598
5900.39 601
5901.12 599
5901.84 594
5902.57 622
5903.29 628
5904.02 626
5904.74 611
5905.47 626
5906.19 615
5906.92 670
5907.64 642
5908.37 626
5909.09 629
5909.82 626
5910.55 694
5911.27 679
5912.00 670
5912.72 695
5913.45 699
5914.17 712
5914.90 682
5915.63 657
5916.35 699
5917.08 692
5917.80 666
5918.53 697
5919.25 678
5919.98 687
5920.71 715
5921.43 775
5922.16 764
5922.89 788
5923.61 868
5924.34 803
5925.06 814
5925.79 801
5926.52 788
5927.24 840
5927.97 851
5928.70 829
5929.42 831
5930.15 826
5930.88 904
5931.60 931
5932.33 866
5933.06 891
5933.78 936
5934.51 945
5935.24 967
5935.97 993
5936.69 939
5937.42 948
5938.15 982
5938.87 1051
5939.60 1077
5940.33 1041
5941.06 1101
5941.78 1146
5942.51 1136
5943.24 1172
5943.97 1174
5944.69 1210
5945.42 1251
5946.15 1230
5946.88 1277
5947.60 1270
5948.33 1322
5949.06 1391
5949.79 1552
5950.52 1702
5951.24 1867
5951.97 1873
5952.70 1924
5953.43 1883
5954.16 1886
5954.88 1812
5955.61 1702
5956.34 1602
5957.07 1535
5957.80 1610
5958.53 1607
5959.25 1668
5959.98 1567
5960.71 1651
5961.44 1599
5962.17 1675
5962.90 1839
5963.63 1968
5964.36 2137
5965.08 2414
5965.81 2492
5966.54 2510
5967.27 2505
5968.00 2392
5968.73 2385
5969.46 2186
5970.19 2209
5970.92 2167
5971.65 2060
5972.37 1970
5973.10 1940
5973.83 1954
5974.56 1976
5975.29 1941
5976.02 1985
5976.75 2121
5977.48 2173
5978.21 2153
5978.94 2177
5979.67 2194
5980.40 2356
5981.13 2387
5981.86 2460
5982.59 2421
5983.32 2348
5984.05 2290
5984.78 2301
5985.51 2329
5986.24 2362
5986.97 2378
5987.70 2411
5988.43 2390
5989.16 2412
5989.89 2440
5990.62 2405
5991.35 2356
5992.08 2494
5992.81 2424
5993.54 2592
5994.27 2583
5995.00 2684
5995.74 2673
5996.47 2856
5997.20 2731
5997.93 2715
5998.66 2826
5999.39 2795
6000.12 2712
6000.85 2731
6001.58 2666
6002.31 2570
6003.04 2503
6003.78 2413
6004.51 2444
6005.24 2461
6005.97 2548
6006.70 2691
6007.43 2960
6008.16 3421
6008.90 4026
6009.63 4832
6010.36 5935
6011.09 6993
6011.82 7827
6012.55 8617
6013.29 8909
6014.02 8803
6014.75 8542
6015.48 7922
6016.21 7049
6016.95 6074
6017.68 5241
6018.41 4483
6019.14 3835
6019.87 3305
6020.61 2913
6021.34 2593
6022.07 2392
6022.80 2280
6023.54 2179
6024.27 2062
6025.00 1974
6025.73 2044
6026.47 1904
6027.20 1909
6027.93 2020
6028.66 2072
6029.40 2027
6030.13 2001
6030.86 2065
6031.59 1868
6032.33 1763
6033.06 1607
6033.79 1604
6034.53 1629
6035.26 1597
6035.99 1592
6036.73 1631
6037.46 1642
6038.19 1668
6038.93 1773
6039.66 1712
6040.39 1641
6041.13 1740
6041.86 1791
6042.59 1783
6043.33 1780
6044.06 1799
6044.79 1735
6045.53 1751
6046.26 1842
6047.00 1855
6047.73 1933
6048.46 1993
6049.20 2183
6049.93 2254
6050.67 2441
6051.40 2528
6052.13 2659
6052.87 2637
6053.60 2516
6054.34 2384
6055.07 2235
6055.81 2090
6056.54 2022
6057.27 1956
6058.01 1838
6058.74 1859
6059.48 1855
6060.21 1836
6060.95 1749
6061.68 1743
6062.42 1776
6063.15 1637
6063.89 1697
6064.62 1747
6065.36 1664
6066.09 1627
6066.83 1674
6067.56 1600
6068.30 1586
6069.03 1511
6069.77 1525
6070.50 1447
6071.24 1461
6071.97 1448
6072.71 1426
6073.44 1385
6074.18 1371
6074.91 1441
6075.65 1438
6076.39 1381
6077.12 1336
6077.86 1399
6078.59 1385
6079.33 1360
6080.06 1298
6080.80 1300
6081.54 1308
6082.27 1276
6083.01 1255
6083.74 1267
6084.48 1293
6085.22 1279
6085.95 1218
6086.69 1212
6087.42 1222
6088.16 1291
6088.90 1350
6089.63 1308
6090.37 1318
6091.11 1326
6091.84 1288
6092.58 1324
6093.32 1235
6094.05 1188
6094.79 1205
6095.53 1238
6096.26 1200
6097.00 1152
6097.74 1220
6098.47 1250
6099.21 1250
6099.95 1191
6100.69 1143
6101.42 1122
6102.16 1097
6102.90 1170
6103.63 1126
6104.37 1172
6105.11 1184
6105.85 1120
6106.58 1171
6107.32 1201
6108.06 1177
6108.80 1192
6109.53 1243
6110.27 1239
6111.01 1271
6111.75 1227
6112.49 1282
6113.22 1339
6113.96 1337
6114.70 1323
6115.44 1325
6116.17 1350
6116.91 1363
6117.65 1297
6118.39 1300
6119.13 1279
6119.87 1336
6120.60 1326
6121.34 1378
6122.08 1343
6122.82 1361
6123.56 1424
6124.30 1418
6125.03 1434
6125.77 1441
6126.51 1463
6127.25 1461
6127.99 1419
6128.73 1444
6129.47 1436
6130.21 1449
6130.94 1423
6131.68 1417
6132.42 1448
6133.16 1510
6133.90 1491
6134.64 1510
6135.38 1593
6136.12 1600
6136.86 1639
6137.60 1794
6138.34 1878
6139.08 1920
6139.81 1966
6140.55 1910
6141.29 1937
6142.03 1941
6142.77 1972
6143.51 1949
6144.25 1886
6144.99 1869
6145.73 1829
6146.47 1836
6147.21 1792
6147.95 1760
6148.69 1821
6149.43 1834
6150.17 1865
6150.91 1875
6151.65 1900
6152.39 1930
6153.13 1983
6153.87 2085
6154.61 2128
6155.35 2074
6156.09 2158
6156.83 2300
6157.58 2345
6158.32 2423
6159.06 2400
6159.80 2429
6160.54 2428
6161.28 2465
6162.02 2551
6162.76 2536
6163.50 2677
6164.24 2771
6164.98 2861
6165.72 2946
6166.46 2916
6167.21 2959
6167.95 2907
6168.69 2870
6169.43 2878
6170.17 2800
6170.91 2692
6171.65 2605
6172.39 2599
6173.14 2641
6173.88 2600
6174.62 2569
6175.36 2742
6176.10 2830
6176.84 2975
6177.59 3341
6178.33 3806
6179.07 4437
6179.81 5127
6180.55 6025
6181.30 6731
6182.04 7396
6182.78 7614
6183.52 7669
6184.26 7208
6185.01 6617
6185.75 5884
6186.49 5170
6187.23 4525
6187.97 4103
6188.72 3504
6189.46 3260
6190.20 3092
6190.94 3010
6191.69 3010
6192.43 2866
6193.17 2795
6193.92 2869
6194.66 2804
6195.40 2740
6196.14 2705
6196.89 2607
6197.63 2601
6198.37 2556
6199.12 2582
6199.86 2577
6200.60 2628
6201.34 2714
6202.09 2789
6202.83 3106
6203.57 3481
6204.32 4156
6205.06 5403
6205.80 6732
6206.55 8085
6207.29 9444
6208.03 10440
6208.78 10963
6209.52 10932
6210.27 10108
6211.01 9315
6211.75 8049
6212.50 6802
6213.24 5605
6213.98 4528
6214.73 3873
6215.47 3252
6216.22 2780
6216.96 2517
6217.71 2286
6218.45 2256
6219.19 2141
6219.94 2123
6220.68 2083
6221.43 1991
6222.17 1956
6222.92 1974
6223.66 1924
6224.40 1758
6225.15 1771
6225.89 1702
6226.64 1521
6227.38 1437
6228.13 1404
6228.87 1391
6229.62 1349
6230.36 1351
6231.11 1371
6231.85 1367
6232.60 1439
6233.34 1376
6234.09 1410
6234.83 1479
6235.58 1461
6236.32 1596
6237.07 1572
6237.81 1586
6238.56 1640
6239.30 1676
6240.05 1702
6240.80 1624
6241.54 1572
6242.29 1559
6243.03 1640
6243.78 1649
6244.52 1737
6245.27 1736
6246.02 1698
6246.76 1857
6247.51 1840
6248.25 1764
6249.00 1676
6249.75 1656
6250.49 1639
6251.24 1573
6251.98 1531
6252.73 1446
6253.48 1516
6254.22 1548
6254.97 1467
6255.72 1427
6256.46 1371
6257.21 1362
6257.95 1324
6258.70 1397
6259.45 1390
6260.19 1389
6260.94 1365
6261.69 1313
6262.43 1286
6263.18 1264
6263.93 1300
6264.68 1282
6265.42 1212
6266.17 1257
6266.92 1207
6267.66 1206
6268.41 1241
6269.16 1172
6269.91 1224
6270.65 1255
6271.40 1232
6272.15 1185
6272.89 1155
6273.64 1133
6274.39 1145
6275.14 1181
6275.88 1186
6276.63 1158
6277.38 1138
6278.13 1155
6278.88 1122
6279.62 1106
6280.37 1174
6281.12 1131
6281.87 1072
6282.62 1062
6283.36 1106
6284.11 1048
6284.86 993
6285.61 1038
6286.36 1010
6287.10 975
6287.85 981
6288.60 948
6289.35 959
6290.10 903
6290.85 893
6291.59 864
6292.34 891
6293.09 911
6293.84 930
6294.59 896
6295.34 896
6296.09 919
6296.84 896
6297.58 886
6298.33 885
6299.08 836
6299.83 849
6300.58 855
6301.33 865
6302.08 868
6302.83 897
6303.58 865
6304.33 859
6305.08 881
6305.83 860
6306.58 880
6307.32 895
6308.07 892
6308.82 939
6309.57 948
6310.32 933
6311.07 923
6311.82 918
6312.57 894
6313.32 942
6314.07 907
6314.82 980
6315.57 906
6316.32 852
6317.07 911
6317.82 859
6318.57 807
6319.32 831
6320.07 843
6320.82 801
6321.57 758
6322.32 781
6323.07 854
6323.82 822
6324.58 840
6325.33 787
6326.08 791
6326.83 823
6327.58 843
6328.33 848
6329.08 848
6329.83 849
6330.58 780
6331.33 766
6332.08 796
6332.83 801
6333.58 839
6334.34 783
6335.09 807
6335.84 745
6336.59 820
6337.34 815
6338.09 789
6338.84 785
6339.59 774
6340.35 789
6341.10 756
6341.85 759
6342.60 791
6343.35 788
6344.10 866
6344.86 786
6345.61 832
6346.36 840
6347.11 840
6347.86 868
6348.62 872
6349.37 908
6350.12 1002
6350.87 1033
6351.62 1069
6352.38 1117
6353.13 1106
6353.88 1126
6354.63 1187
6355.38 1135
6356.14 996
6356.89 990
6357.64 929
6358.39 898
6359.15 865
6359.90 862
6360.65 860
6361.40 837
6362.16 839
6362.91 908
6363.66 948
6364.42 1004
6365.17 1065
6365.92 1134
6366.67 1218
6367.43 1125
6368.18 1147
6368.93 1095
6369.69 1033
6370.44 969
6371.19 929
6371.95 892
6372.70 843
6373.45 863
6374.21 841
6374.96 817
6375.71 831
6376.47 854
6377.22 851
6377.98 880
6378.73 943
6379.48 900
6380.24 859
6380.99 894
6381.74 902
6382.50 853
6383.25 826
6384.01 833
6384.76 857
6385.51 840
6386.27 820
6387.02 842
6387.78 842
6388.53 804
6389.29 792
6390.04 807
6390.79 815
6391.55 785
6392.30 783
6393.06 796
6393.81 796
6394.57 780
6395.32 796
6396.08 787
6396.83 779
6397.59 809
6398.34 783
6399.10 769
6399.85 757
6400.61 828
6401.36 816
6402.12 760
6402.87 776
6403.63 701
6404.38 734
6405.14 809
6405.89 815
6406.65 772
6407.40 772
6408.16 783
6408.91 802
6409.67 825
6410.43 853
6411.18 764
6411.94 851
6412.69 824
6413.45 799
6414.20 822
6414.96 835
6415.72 877
6416.47 867
6417.23 845
6417.98 830
6418.74 854
6419.50 814
6420.25 780
6421.01 766
6421.77 751
6422.52 748
6423.28 789
6424.03 836
6424.79 785
6425.55 787
6426.30 824
6427.06 799
6427.82 791
6428.57 784
6429.33 807
6430.09 781
6430.84 816
6431.60 819
6432.36 831
6433.11 854
6433.87 846
6434.63 872
6435.39 889
6436.14 891
6436.90 850
6437.66 910
6438.41 876
6439.17 894
6439.93 849
6440.69 881
6441.44 866
6442.20 893
6442.96 909
6443.72 953
6444.47 945
6445.23 915
6445.99 975
6446.75 942
6447.50 945
6448.26 966
6449.02 961
6449.78 926
6450.54 943
6451.29 918
6452.05 934
6452.81 934
6453.57 905
6454.33 950
6455.08 962
6455.84 934
6456.60 971
6457.36 1030
6458.12 944
6458.88 988
6459.64 1063
6460.39 1056
6461.15 1075
6461.91 1039
6462.67 1066
6463.43 1145
6464.19 1111
6464.95 1142
6465.70 1167
6466.46 1235
6467.22 1236
6467.98 1270
6468.74 1240
6469.50 1146
6470.26 1200
6471.02 1191
6471.78 1192
6472.54 1175
6473.30 1188
6474.05 1226
6474.81 1225
6475.57 1325
6476.33 1337
6477.09 1317
6477.85 1390
6478.61 1379
6479.37 1380
6480.13 1394
6480.89 1460
6481.65 1513
6482.41 1517
6483.17 1471
6483.93 1519
6484.69 1517
6485.45 1569
6486.21 1582
6486.97 1528
6487.73 1600
6488.49 1642
6489.25 1713
6490.01 1740
6490.77 1757
6491.53 1818
6492.29 1861
6493.05 1867
6493.81 1945
6494.57 1959
6495.33 1847
6496.10 1856
6496.86 1890
6497.62 1855
6498.38 1842
6499.14 1940
6499.90 1922
6500.66 1927
6501.42 1979
6502.18 2197
6502.94 2374
6503.70 2898
6504.47 3606
6505.23 4586
6505.99 5584
6506.75 6459
6507.51 6982
6508.27 7189
6509.03 7154
6509.79 6693
6510.56 5987
6511.32 5338
6512.08 4652
6512.84 3775
6513.60 3214
6514.36 2807
6515.13 2572
6515.89 2325
6516.65 2203
6517.41 2148
6518.17 2109
6518.94 2159
6519.70 2116
6520.46 2175
6521.22 2151
6521.98 2217
6522.75 2408
6523.51 2576
6524.27 2830
6525.03 3044
6525.79 3119
6526.56 3318
6527.32 3388
6528.08 3438
6528.84 3338
6529.61 3226
6530.37 3113
6531.13 3155
6531.90 3303
6532.66 3612
6533.42 3930
6534.18 4380
6534.95 4848
6535.71 5028
6536.47 5145
6537.24 4902
6538.00 4474
6538.76 4211
6539.53 3738
6540.29 3147
6541.05 2811
6541.82 2502
6542.58 2411
6543.34 2227
6544.11 2165
6544.87 2145
6545.63 2133
6546.40 2141
6547.16 2120
6547.92 2028
6548.69 1887
6549.45 1957
6550.21 1975
6550.98 1935
6551.74 1874
6552.51 1709
6553.27 1787
6554.03 1728
6554.80 1772
6555.56 1834
6556.33 1761
6557.09 1754
6557.85 1754
6558.62 1752
6559.38 1773
6560.15 1805
6560.91 1831
6561.68 1875
6562.44 1939
6563.21 1935
6563.97 1949
6564.74 1937
6565.50 1985
6566.26 1977
6567.03 2034
6567.79 1928
6568.56 1845
6569.32 1942
6570.09 1959
6570.85 1987
6571.62 2088
6572.38 2138
6573.15 2060
6573.91 2087
6574.68 2145
6575.44 2132
6576.21 2065
6576.98 2037
6577.74 2084
6578.51 2070
6579.27 2112
6580.04 2073
6580.80 2148
6581.57 2115
6582.33 2139
6583.10 2148
6583.87 2203
6584.63 2191
6585.40 2076
6586.16 2061
6586.93 2032
6587.70 2100
6588.46 2148
6589.23 2119
6589.99 2223
6590.76 2308
6591.53 2423
6592.29 2668
6593.06 2755
6593.82 3003
6594.59 2947
6595.36 2918
6596.12 2798
6596.89 2640
6597.66 2545
6598.42 2428
6599.19 2252
6599.96 2134
6600.72 2068
6601.49 1947
6602.26 1948
6603.02 1883
6603.79 1773
6604.56 1776
6605.33 1698
6606.09 1840
6606.86 1821
6607.63 1802
6608.39 1843
6609.16 1851
6609.93 1880
6610.70 1841
6611.46 1832
6612.23 1830
6613.00 1801
6613.77 1704
6614.53 1690
6615.30 1697
6616.07 1729
6616.84 1805
6617.60 1932
6618.37 1967
6619.14 2115
6619.91 2198
6620.68 2319
6621.44 2408
6622.21 2524
6622.98 2461
6623.75 2449
6624.52 2323
6625.28 2243
6626.05 2170
6626.82 2040
6627.59 1999
6628.36 1925
6629.13 1842
6629.89 1842
6630.66 1906
6631.43 1990
6632.20 2124
6632.97 2265
6633.74 2272
6634.51 2378
6635.27 2352
6636.04 2377
6636.81 2412
6637.58 2445
6638.35 2602
6639.12 2713
6639.89 2798
6640.66 2843
6641.43 2897
6642.19 2786
6642.96 2652
6643.73 2587
6644.50 2334
6645.27 2103
6646.04 1991
6646.81 1848
6647.58 1761
6648.35 1597
6649.12 1529
6649.89 1533
6650.66 1550
6651.43 1460
6652.20 1418
6652.97 1485
6653.74 1412
6654.51 1488
6655.28 1510
6656.05 1481
6656.82 1461
6657.59 1481
6658.36 1442
6659.13 1398
6659.90 1358
6660.67 1417
6661.44 1433
6662.21 1442
6662.98 1405
6663.75 1424
6664.52 1426
6665.29 1430
6666.06 1450
6666.83 1452
6667.60 1537
6668.37 1490
6669.14 1532
6669.91 1602
6670.68 1621
6671.46 1666
6672.23 1549
6673.00 1584
6673.77 1595
6674.54 1532
6675.31 1544
6676.08 1552
6676.85 1531
6677.62 1523
6678.40 1654
6679.17 1670
6679.94 1592
6680.71 1775
6681.48 1779
6682.25 1757
6683.02 1962
6683.80 2142
6684.57 2125
6685.34 2143
6686.11 2048
6686.88 1862
6687.65 1741
6688.43 1678
6689.20 1591
6689.97 1431
6690.74 1395
6691.51 1379
6692.29 1346
6693.06 1228
6693.83 1246
6694.60 1261
6695.37 1226
6696.15 1253
6696.92 1224
6697.69 1253
6698.46 1271
6699.24 1230
6700.01 1280
6700.78 1264
6701.55 1296
6702.33 1253
6703.10 1169
6703.87 1154
6704.64 1183
6705.42 1118
6706.19 1078
6706.96 1078
6707.74 1128
6708.51 1125
6709.28 1177
6710.06 1110
6710.83 1103
6711.60 1102
6712.37 1045
6713.15 1080
6713.92 1080
6714.69 1061
6715.47 1073
6716.24 1064
6717.01 1015
6717.79 1077
6718.56 1073
6719.34 1022
6720.11 1060
6720.88 1003
6721.66 997
6722.43 1033
6723.20 1030
6723.98 1125
6724.75 1017
6725.53 1035
6726.30 1048
6727.07 1030
6727.85 1097
6728.62 1042
6729.40 988
6730.17 1018
6730.95 1024
6731.72 1025
6732.49 992
6733.27 1054
6734.04 1117
6734.82 1082
6735.59 1127
6736.37 1117
6737.14 1132
6737.92 1112
6738.69 1121
6739.47 1137
6740.24 1115
6741.01 1133
6741.79 1194
6742.56 1163
6743.34 1154
6744.11 1267
6744.89 1257
6745.67 1199
6746.44 1166
6747.22 1191
6747.99 1239
6748.77 1297
6749.54 1384
6750.32 1519
6751.09 1530
6751.87 1659
6752.64 1602
6753.42 1604
6754.19 1507
6754.97 1434
6755.75 1374
6756.52 1331
6757.30 1343
6758.07 1297
6758.85 1317
6759.63 1327
6760.40 1271
6761.18 1213
6761.95 1197
6762.73 1114
6763.51 1163
6764.28 1224
6765.06 1165
6765.83 1198
6766.61 1232
6767.39 1290
6768.16 1243
6768.94 1173
6769.72 1131
6770.49 1165
6771.27 1099
6772.05 1130
6772.82 1080
6773.60 1089
6774.38 1057
6775.15 1115
6775.93 1116
6776.71 1110
6777.48 1055
6778.26 1058
6779.04 1048
6779.82 1019
6780.59 1042
6781.37 1064
6782.15 1074
6782.92 1017
6783.70 1066
6784.48 999
6785.26 1013
6786.03 975
6786.81 962
6787.59 942
6788.37 922
6789.14 876
6789.92 920
6790.70 888
6791.48 869
6792.25 921
6793.03 916
6793.81 902
6794.59 920
6795.37 888
6796.14 884
6796.92 904
6797.70 894
6798.48 889
6799.26 880
6800.04 981
6800.81 999
6801.59 975
6802.37 996
6803.15 983
6803.93 1018
6804.71 976
6805.48 947
6806.26 908
6807.04 919
6807.82 919
6808.60 916
6809.38 869
6810.16 896
6810.94 897
6811.71 966
6812.49 889
6813.27 905
6814.05 877
6814.83 977
6815.61 978
6816.39 977
6817.17 968
6817.95 884
6818.73 893
6819.51 918
6820.29 876
6821.07 897
6821.84 912
6822.62 918
6823.40 1003
6824.18 910
6824.96 940
6825.74 920
6826.52 887
6827.30 855
6828.08 844
6828.86 845
6829.64 855
6830.42 875
6831.20 912
6831.98 964
6832.76 966
6833.54 970
6834.32 1116
6835.10 1223
6835.88 1341
6836.66 1557
6837.44 1693
6838.22 1739
6839.01 1696
6839.79 1634
6840.57 1555
6841.35 1427
6842.13 1308
6842.91 1250
6843.69 1230
6844.47 1179
6845.25 1125
6846.03 1154
6846.81 1226
6847.59 1335
6848.37 1467
6849.16 1607
6849.94 1749
6850.72 1772
6851.50 1702
6852.28 1656
6853.06 1545
6853.84 1476
6854.62 1320
6855.41 1219
6856.19 1161
6856.97 1102
6857.75 1075
6858.53 1076
6859.31 1062
6860.10 1034
6860.88 983
6861.66 1037
6862.44 1034
6863.22 1041
6864.00 1047
6864.79 1095
6865.57 1012
6866.35 1107
6867.13 1138
6867.91 1103
6868.70 1095
6869.48 1098
6870.26 1127
6871.04 1111
6871.83 1162
6872.61 1148
6873.39 1163
6874.17 1208
6874.96 1324
6875.74 1347
6876.52 1397
6877.30 1401
6878.09 1595
6878.87 1867
6879.65 1967
6880.43 2069
6881.22 2254
6882.00 2300
6882.78 2136
6883.57 2122
6884.35 2012
6885.13 2012
6885.92 2009
6886.70 2103
6887.48 2051
6888.27 2093
6889.05 2072
6889.83 1899
6890.62 1838
6891.40 1731
6892.18 1543
6892.97 1518
6893.75 1477
6894.53 1487
6895.32 1385
6896.10 1316
6896.88 1398
6897.67 1431
6898.45 1351
6899.24 1344
6900.02 1399
6900.80 1339
6901.59 1304
6902.37 1355
6903.16 1385
6903.94 1369
6904.73 1308
6905.51 1265
6906.29 1232
6907.08 1236
6907.86 1258
6908.65 1183
6909.43 1241
6910.22 1242
6911.00 1225
6911.79 1293
6912.57 1205
6913.35 1182
6914.14 1201
6914.92 1240
6915.71 1246
6916.49 1275
6917.28 1300
6918.06 1232
6918.85 1221
6919.63 1231
6920.42 1271
6921.20 1210
6921.99 1260
6922.78 1275
6923.56 1292
6924.35 1319
6925.13 1358
6925.92 1426
6926.70 1406
6927.49 1403
6928.27 1398
6929.06 1443
6929.84 1391
6930.63 1435
6931.42 1458
6932.20 1428
6932.99 1452
6933.77 1480
6934.56 1412
6935.35 1459
6936.13 1438
6936.92 1508
6937.70 1658
6938.49 1753
6939.28 1823
6940.06 1936
6940.85 2041
6941.63 2108
6942.42 2211
6943.21 2316
6943.99 2230
6944.78 2186
6945.57 2255
6946.35 2297
6947.14 2320
6947.93 2301
6948.71 2346
6949.50 2211
6950.29 2087
6951.07 1994
6951.86 1931
6952.65 1921
6953.44 1948
6954.22 1809
6955.01 1806
6955.80 1853
6956.58 1849
6957.37 1916
6958.16 1825
6958.95 1868
6959.73 1904
6960.52 1901
6961.31 1931
6962.09 1983
6962.88 1980
6963.67 2139
6964.46 2138
6965.25 2335
6966.03 2561
6966.82 2583
6967.61 2705
6968.40 2895
6969.18 2921
6969.97 2940
6970.76 2956
6971.55 2801
6972.34 2854
6973.12 2858
6973.91 2767
6974.70 2753
6975.49 2826
6976.28 2974
6977.07 2987
6977.85 3222
6978.64 3340
6979.43 3756
6980.22 4484
6981.01 5493
6981.80 6965
6982.59 8568
6983.37 10107
6984.16 11748
6984.95 12568
6985.74 12690
6986.53 12033
6987.32 10832
6988.11 9421
6988.90 8060
6989.69 6655
6990.47 5311
6991.26 4228
6992.05 3459
6992.84 2861
6993.63 2547
6994.42 2314
6995.21 2116
6996.00 1961
6996.79 1846
6997.58 1740
6998.37 1684
6999.16 1655
6999.95 1717
7000.74 1653
7001.53 1661
7002.32 1634
7003.11 1561
7003.90 1379
7004.69 1382
7005.48 1318
7006.27 1317
7007.06 1254
7007.85 1291
7008.64 1265
7009.43 1481
7010.22 1589
7011.01 1642
7011.80 1637
7012.59 1711
7013.38 1764
7014.17 1725
7014.96 1769
7015.75 1631
7016.54 1532
7017.33 1516
7018.12 1510
7018.91 1497
7019.70 1642
7020.49 1714
7021.28 1742
7022.07 1844
7022.87 1928
7023.66 2017
7024.45 1864
7025.24 1884
7026.03 1779
7026.82 1709
7027.61 1595
7028.40 1578
7029.19 1530
7029.99 1424
7030.78 1425
7031.57 1413
7032.36 1468
7033.15 1395
7033.94 1483
7034.74 1421
7035.53 1424
7036.32 1413
7037.11 1506
7037.90 1569
7038.69 1538
7039.49 1463
7040.28 1460
7041.07 1509
7041.86 1546
7042.65 1573
7043.45 1530
7044.24 1460
7045.03 1544
7045.82 1587
7046.61 1589
7047.41 1755
7048.20 1872
7048.99 1944
7049.78 1901
7050.58 1927
7051.37 1831
7052.16 1688
7052.95 1621
7053.75 1505
7054.54 1447
7055.33 1477
7056.13 1461
7056.92 1494
7057.71 1536
7058.50 1509
7059.30 1447
7060.09 1343
7060.88 1422
7061.68 1383
7062.47 1338
7063.26 1378
7064.06 1346
7064.85 1295
7065.64 1265
7066.44 1229
7067.23 1211
7068.02 1109
7068.82 1134
7069.61 1068
7070.40 1138
7071.20 1039
7071.99 1041
7072.78 1014
7073.58 999
7074.37 1010
7075.17 1024
7075.96 1015
7076.75 1002
7077.55 992
7078.34 946
7079.14 992
7079.93 924
7080.72 938
7081.52 961
7082.31 1012
7083.11 964
7083.90 1013
7084.70 1032
7085.49 1068
7086.28 1084
7087.08 1056
7087.87 1071
7088.67 1072
7089.46 987
7090.26 963
7091.05 890
7091.85 938
7092.64 889
7093.44 905
7094.23 875
7095.03 796
7095.82 779
7096.62 771
7097.41 766
7098.21 770
7099.00 829
7099.80 835
7100.59 812
7101.39 784
7102.18 746
7102.98 761
7103.77 757
7104.57 789
7105.37 734
7106.16 783
7106.96 720
7107.75 682
7108.55 693
7109.34 688
7110.14 698
7110.94 697
7111.73 684
7112.53 717
7113.32 722
7114.12 697
7114.92 700
7115.71 749
7116.51 765
7117.30 709
7118.10 713
7118.90 729
7119.69 747
7120.49 715
7121.29 743
7122.08 703
7122.88 715
7123.68 687
7124.47 674
7125.27 652
7126.07 684
7126.86 711
7127.66 756
7128.46 741
7129.25 718
7130.05 772
7130.85 786
7131.64 768
7132.44 721
7133.24 689
7134.04 705
7134.83 694
7135.63 670
7136.43 653
7137.23 668
7138.02 649
7138.82 632
7139.62 636
7140.42 619
7141.21 602
7142.01 645
7142.81 628
7143.61 597
7144.40 585
7145.20 595
7146.00 566
7146.80 568
7147.59 545
7148.39 564
7149.19 605
7149.99 600
7150.79 561
7151.59 555
7152.38 622
7153.18 603
7153.98 628
7154.78 643
7155.58 622
7156.38 652
7157.17 669
7157.97 674
7158.77 659
7159.57 629
7160.37 634
7161.17 628
7161.97 555
7162.76 590
7163.56 554
7164.36 589
7165.16 594
7165.96 563
7166.76 580
7167.56 575
7168.36 576
7169.16 543
7169.96 556
7170.75 549
7171.55 538
7172.35 559
7173.15 538
7173.95 509
7174.75 506
7175.55 515
7176.35 551
7177.15 532
7177.95 582
7178.75 582
7179.55 593
7180.35 557
7181.15 577
7181.95 518
7182.75 595
7183.55 618
7184.35 624
7185.15 581
7185.95 517
7186.75 538
7187.55 497
7188.35 526
7189.15 538
7189.95 513
7190.75 513
7191.55 517
7192.35 516
7193.15 502
7193.95 517
7194.75 528
7195.55 532
7196.35 525
7197.15 533
7197.95 492
7198.76 515
7199.56 504
7200.36 540
7201.16 518
7201.96 529
7202.76 543
7203.56 493
7204.36 460
7205.16 494
7205.96 513
7206.77 519
7207.57 523
7208.37 511
7209.17 575
7209.97 539
7210.77 521
7211.57 599
7212.38 560
7213.18 555
7213.98 565
7214.78 538
7215.58 557
7216.38 569
7217.19 555
7217.99 616
7218.79 572
7219.59 576
7220.39 593
7221.20 624
7222.00 610
7222.80 588
7223.60 562
7224.40 565
7225.21 526
7226.01 506
7226.81 509
7227.61 520
7228.42 543
7229.22 582
7230.02 546
7230.82 602
7231.63 629
7232.43 690
7233.23 749
7234.03 780
7234.84 840
7235.64 884
7236.44 829
7237.25 809
7238.05 770
7238.85 725
7239.65 700
7240.46 632
7241.26 650
7242.06 600
7242.87 540
7243.67 592
7244.47 567
7245.28 564
7246.08 548
7246.88 565
7247.69 587
7248.49 547
7249.30 583
7250.10 579
7250.90 569
7251.71 552
7252.51 567
7253.31 556
7254.12 614
7254.92 593
7255.73 579
7256.53 581
7257.33 571
7258.14 534
7258.94 574
7259.75 544
7260.55 588
7261.35 605
7262.16 583
7262.96 593
7263.77 616
7264.57 561
7265.38 603
7266.18 623
7266.99 585
7267.79 569
7268.59 566
7269.40 586
7270.20 551
7271.01 594
7271.81 551
7272.62 549
7273.42 549
7274.23 606
7275.03 599
7275.84 556
7276.64 592
7277.45 641
7278.25 640
7279.06 656
7279.86 724
7280.67 846
7281.48 820
7282.28 946
7283.09 1031
7283.89 1065
7284.70 1030
7285.50 966
7286.31 932
7287.11 853
7287.92 840
7288.73 801
7289.53 735
7290.34 637
7291.14 672
7291.95 653
7292.76 630
7293.56 597
7294.37 622
7295.17 597
7295.98 625
7296.79 695
7297.59 641
7298.40 598
7299.21 670
7300.01 698
7300.82 652
7301.62 611
7302.43 668
7303.24 690
7304.04 623
7304.85 675
7305.66 710
7306.46 693
7307.27 757
7308.08 753
7308.89 822
7309.69 844
7310.50 831
7311.31 893
7312.11 839
7312.92 829
7313.73 881
7314.53 946
7315.34 1054
7316.15 1180
7316.96 1326
7317.76 1442
7318.57 1525
7319.38 1479
7320.19 1365
7320.99 1236
7321.80 1118
7322.61 1037
7323.42 941
7324.22 879
7325.03 840
7325.84 853
7326.65 827
7327.46 818
7328.26 789
7329.07 797
7329.88 777
7330.69 738
7331.50 733
7332.30 763
7333.11 745
7333.92 777
7334.73 775
7335.54 787
7336.35 761
7337.15 784
7337.96 840
7338.77 824
7339.58 789
7340.39 788
7341.20 793
7342.01 787
7342.82 734
7343.62 717
7344.43 678
7345.24 741
7346.05 728
7346.86 703
7347.67 701
7348.48 687
7349.29 671
7350.10 674
7350.91 700
7351.71 637
7352.52 665
7353.33 662
7354.14 687
7354.95 703
7355.76 682
7356.57 678
7357.38 766
7358.19 852
7359.00 819
7359.81 770
7360.62 781
7361.43 798
7362.24 814
7363.05 800
7363.86 736
7364.67 720
7365.48 712
7366.29 704
7367.10 674
7367.91 650
7368.72 635
7369.53 667
7370.34 576
7371.15 603
7371.96 594
7372.77 574
7373.58 570
7374.39 633
7375.20 604
7376.01 624
7376.82 647
7377.63 662
7378.45 685
7379.26 724
7380.07 745
7380.88 801
7381.69 776
7382.50 700
7383.31 665
7384.12 645
7384.93 670
7385.74 633
7386.56 621
7387.37 596
7388.18 579
7388.99 555
7389.80 551
7390.61 526
7391.42 552
7392.24 513
7393.05 512
7393.86 524
7394.67 512
7395.48 529
7396.29 560
7397.10 549
7397.92 541
7398.73 527
7399.54 567
7400.35 588
7401.16 589
7401.98 556
7402.79 572
7403.60 599
7404.41 543
7405.23 524
7406.04 527
7406.85 477
7407.66 508
7408.47 488
7409.29 515
7410.10 477
7410.91 465
7411.72 514
7412.54 446
7413.35 468
7414.16 435
7414.98 477
7415.79 471
7416.60 479
7417.41 464
7418.23 458
7419.04 460
7419.85 451
7420.67 470
7421.48 485
7422.29 457
7423.11 425
7423.92 435
7424.73 476
7425.54 497
7426.36 453
7427.17 460
7427.99 488
7428.80 484
7429.61 483
7430.43 447
7431.24 446
7432.05 412
7432.87 402
7433.68 441
7434.49 448
7435.31 456
7436.12 425
7436.94 481
7437.75 443
7438.56 428
7439.38 451
7440.19 425
7441.01 435
7441.82 452
7442.64 426
7443.45 420
7444.26 410
7445.08 437
7445.89 434
7446.71 454
7447.52 462
7448.34 464
7449.15 447
7449.97 404
7450.78 433
7451.59 423
7452.41 445
7453.22 452
7454.04 463
7454.85 461
7455.67 450
7456.48 408
7457.30 434
7458.11 429
7458.93 413
7459.74 468
7460.56 443
7461.38 416
7462.19 410
7463.01 447
7463.82 425
7464.64 424
7465.45 420
7466.27 464
7467.08 401
7467.90 410
7468.72 436
7469.53 427
7470.35 478
7471.16 478
7471.98 497
7472.79 504
7473.61 459
7474.43 434
7475.24 430
7476.06 405
7476.87 466
7477.69 480
7478.51 444
7479.32 408
7480.14 467
7480.96 476
7481.77 453
7482.59 458
7483.41 446
7484.22 438
7485.04 479
7485.85 442
7486.67 435
7487.49 463
7488.31 444
7489.12 434
7489.94 408
7490.76 422
7491.57 423
7492.39 427
7493.21 408
7494.02 404
7494.84 413
7495.66 435
7496.48 409
7497.29 452
7498.11 429
7498.93 409
7499.74 444
7500.56 449
7501.38 460
7502.20 406
7503.01 455
7503.83 438
7504.65 442
7505.47 460
7506.29 409
7507.10 423
7507.92 422
7508.74 426
7509.56 417
7510.37 403
7511.19 420
7512.01 415
7512.83 421
7513.65 407
7514.47 436
7515.28 403
7516.10 475
7516.92 442
7517.74 425
7518.56 412
7519.38 463
7520.19 490
7521.01 425
7521.83 441
7522.65 464
7523.47 464
7524.29 436
7525.11 426
7525.92 455
7526.74 484
7527.56 452
7528.38 462
7529.20 469
7530.02 441
7530.84 429
7531.66 453
7532.48 431
7533.30 449
7534.12 486
7534.93 483
7535.75 437
7536.57 463
7537.39 459
7538.21 484
7539.03 470
7539.85 468
7540.67 459
7541.49 475
7542.31 425
7543.13 465
7543.95 464
7544.77 452
7545.59 474
7546.41 486
7547.23 477
7548.05 457
7548.87 459
7549.69 484
7550.51 467
7551.33 464
7552.15 437
7552.97 460
7553.79 466
7554.61 486
7555.43 489
7556.25 490
7557.07 513
7557.89 480
7558.71 495
7559.53 485
7560.36 529
7561.18 527
7562.00 499
7562.82 456
7563.64 496
7564.46 475
7565.28 467
7566.10 516
7566.92 526
7567.74 522
7568.56 565
7569.39 512
7570.21 505
7571.03 522
7571.85 531
7572.67 495
7573.49 467
7574.31 483
7575.14 489
7575.96 542
7576.78 568
7577.60 550
7578.42 550
7579.24 562
7580.06 505
7580.89 519
7581.71 500
7582.53 518
7583.35 560
7584.17 587
7585.00 586
7585.82 569
7586.64 588
7587.46 583
7588.29 580
7589.11 620
7589.93 611
7590.75 640
7591.57 612
7592.40 615
7593.22 655
7594.04 622
7594.86 657
7595.69 716
7596.51 655
7597.33 648
7598.15 667
7598.98 687
7599.80 749
7600.62 791
7601.45 801
7602.27 817
7603.09 845
7603.92 824
7604.74 861
7605.56 868
7606.38 780
7607.21 756
7608.03 754
7608.85 687
7609.68 705
7610.50 669
7611.32 743
7612.15 734
7612.97 765
7613.80 772
7614.62 867
7615.44 960
7616.27 945
7617.09 1055
7617.91 1081
7618.74 1035
7619.56 961
7620.39 907
7621.21 885
7622.03 847
7622.86 840
7623.68 765
7624.51 845
7625.33 825
7626.15 837
7626.98 843
7627.80 830
7628.63 865
7629.45 891
7630.28 913
7631.10 938
7631.93 877
7632.75 917
7633.58 834
7634.40 782
7635.22 766
7636.05 717
7636.87 659
7637.70 676
7638.52 652
7639.35 652
7640.17 674
7641.00 680
7641.82 681
7642.65 777
7643.47 755
7644.30 724
7645.13 806
7645.95 811
7646.78 734
7647.60 716
7648.43 699
7649.25 665
7650.08 643
7650.90 646
7651.73 634
7652.55 588
7653.38 545
7654.21 541
7655.03 588
7655.86 503
7656.68 548
7657.51 555
7658.34 553
7659.16 545
7659.99 596
7660.81 528
7661.64 531
7662.47 500
7663.29 524
7664.12 541
7664.95 527
7665.77 550
7666.60 600
7667.42 560
7668.25 508
7669.08 559
7669.90 517
7670.73 557
7671.56 506
7672.38 533
7673.21 512
7674.04 526
7674.87 523
7675.69 547
7676.52 514
7677.35 506
7678.17 532
7679.00 515
7679.83 548
7680.65 588
7681.48 644
7682.31 652
7683.14 710
7683.96 710
7684.79 664
7685.62 640
7686.45 591
7687.27 591
7688.10 579
7688.93 567
7689.76 568
7690.58 516
7691.41 489
7692.24 480
7693.07 518
7693.90 533
7694.72 598
7695.55 628
7696.38 669
7697.21 705
7698.04 659
7698.86 607
7699.69 606
7700.52 575
7701.35 561
7702.18 524
7703.01 498
7703.83 501
7704.66 500
7705.49 495
7706.32 483
7707.15 480
7707.98 474
7708.81 459
7709.63 473
7710.46 484
7711.29 480
7712.12 476
7712.95 477
7713.78 494
7714.61 473
7715.44 503
7716.27 506
7717.10 494
7717.93 436
7718.75 412
7719.58 470
7720.41 457
7721.24 423
7722.07 462
7722.90 473
7723.73 479
7724.56 470
7725.39 467
7726.22 475
7727.05 507
7727.88 511
7728.71 494
7729.54 501
7730.37 503
7731.20 528
7732.03 496
7732.86 421
7733.69 411
7734.52 406
7735.35 406
7736.18 474
7737.01 425
7737.84 399
7738.67 418
7739.50 374
7740.33 414
7741.16 407
7741.99 431
7742.82 440
7743.65 457
7744.48 462
7745.31 495
7746.14 532
7746.98 598
7747.81 559
7748.64 526
7749.47 529
7750.30 511
7751.13 438
7751.96 408
7752.79 475
7753.62 449
7754.45 431
7755.29 399
7756.12 423
7756.95 403
7757.78 390
7758.61 381
7759.44 396
7760.27 429
7761.11 388
7761.94 404
7762.77 420
7763.60 433
7764.43 374
7765.26 417
7766.10 398
7766.93 443
7767.76 442
7768.59 400
7769.42 408
7770.26 394
7771.09 398
7771.92 431
7772.75 416
7773.58 457
7774.42 422
7775.25 426
7776.08 425
7776.91 392
7777.75 436
7778.58 445
7779.41 447
7780.24 392
7781.08 384
7781.91 381
7782.74 429
7783.57 422
7784.41 412
7785.24 420
7786.07 450
7786.91 382
7787.74 390
7788.57 397
7789.40 394
7790.24 415
7791.07 423
7791.90 467
7792.74 384
7793.57 403
7794.40 429
7795.24 432
7796.07 408
7796.90 462
7797.74 439
7798.57 475
7799.40 474
7800.24 479
7801.07 505
7801.91 447
7802.74 461
7803.57 497
7804.41 483
7805.24 479
7806.07 494
7806.91 542
7807.74 489
7808.58 505
7809.41 539
7810.25 560
7811.08 548
7811.91 588
7812.75 573
7813.58 553
7814.42 566
7815.25 588
7816.09 603
7816.92 618
7817.75 644
7818.59 630
7819.42 673
7820.26 694
7821.09 755
7821.93 752
7822.76 743
7823.60 710
7824.43 718
7825.27 684
7826.10 644
7826.94 603
7827.77 605
7828.61 647
7829.44 637
7830.28 620
7831.11 641
7831.95 721
7832.78 711
7833.62 716
7834.46 704
7835.29 719
7836.13 630
7836.96 581
7837.80 620
7838.63 570
7839.47 558
7840.31 561
7841.14 557
7841.98 510
7842.81 506
7843.65 514
7844.48 519
7845.32 483
7846.16 481
7846.99 510
7847.83 468
7848.67 452
7849.50 449
7850.34 496
7851.17 509
7852.01 514
7852.85 473
7853.68 486
7854.52 491
7855.36 508
7856.19 533
7857.03 511
7857.87 512
7858.70 498
7859.54 467
7860.38 465
7861.21 490
7862.05 537
7862.89 489
7863.72 458
7864.56 488
7865.40 463
7866.24 483
7867.07 487
7867.91 490
7868.75 489
7869.59 518
7870.42 518
7871.26 535
7872.10 560
7872.94 595
7873.77 657
7874.61 606
7875.45 638
7876.29 684
7877.12 696
7877.96 688
7878.80 723
7879.64 706
7880.47 681
7881.31 662
7882.15 606
7882.99 632
7883.83 553
7884.66 570
7885.50 554
7886.34 513
7887.18 533
7888.02 543
7888.86 617
7889.69 591
7890.53 648
7891.37 642
7892.21 609
7893.05 612
7893.89 552
7894.73 520
7895.56 521
7896.40 492
7897.24 560
7898.08 552
7898.92 516
7899.76 482
7900.60 496
7901.44 520
7902.28 543
7903.12 508
7903.95 498
7904.79 483
7905.63 447
7906.47 474
7907.31 521
7908.15 500
7908.99 445
7909.83 476
7910.67 510
7911.51 525
7912.35 529
7913.19 553
7914.03 635
7914.87 652
7915.71 701
7916.55 703
7917.39 692
7918.23 684
7919.07 676
7919.91 652
7920.75 609
7921.59 591
7922.43 559
7923.27 533
7924.11 497
7924.95 495
7925.79 483
7926.63 484
7927.47 467
7928.31 479
7929.15 469
7929.99 468
7930.83 464
7931.67 444
7932.51 463
7933.35 462
7934.19 481
7935.04 433
7935.88 426
7936.72 434
7937.56 449
7938.40 443
7939.24 460
7940.08 440
7940.92 443
7941.76 491
7942.60 489
7943.45 462
7944.29 492
7945.13 510
7945.97 521
7946.81 513
7947.65 551
7948.49 582
7949.34 520
7950.18 520
7951.02 575
7951.86 618
7952.70 619
7953.54 590
7954.39 595
7955.23 654
7956.07 642
7956.91 642
7957.75 642
7958.60 668
7959.44 591
7960.28 594
7961.12 597
7961.96 573
7962.81 615
7963.65 679
7964.49 750
7965.33 823
7966.18 881
7967.02 855
7967.86 818
7968.70 776
7969.55 712
7970.39 644
7971.23 582
7972.08 574
7972.92 534
7973.76 513
7974.60 503
7975.45 496
7976.29 478
7977.13 482
7977.98 491
7978.82 473
7979.66 448
7980.51 478
7981.35 441
7982.19 467
7983.04 481
7983.88 494
7984.72 456
7985.57 469
7986.41 433
7987.25 427
7988.10 419
7988.94 398
7989.78 409
7990.63 422
7991.47 401
7992.32 385
7993.16 374
7994.00 371
7994.85 382
7995.69 378
7996.54 386
7997.38 400
7998.22 387
7999.07 381
7999.91 348
8000.76 371
8001.60 376
8002.45 388
8003.29 344
8004.13 350
8004.98 339
8005.82 335
8006.67 321
8007.51 346
8008.36 337
8009.20 324
8010.05 330
8010.89 318
8011.74 319
8012.58 332
8013.43 335
8014.27 354
8015.12 348
8015.96 323
8016.81 322
8017.65 313
8018.50 318
8019.34 336
8020.19 324
8021.03 336
8021.88 326
8022.72 315
8023.57 338
8024.41 334
8025.26 317
8026.11 318
8026.95 337
8027.80 326
8028.64 327
8029.49 306
8030.33 305
8031.18 275
8032.03 292
8032.87 300
8033.72 321
8034.56 338
8035.41 339
8036.26 298
8037.10 346
8037.95 353
8038.80 315
8039.64 321
8040.49 287
8041.34 322
8042.18 317
8043.03 312
8043.87 281
8044.72 297
8045.57 346
8046.41 307
8047.26 328
8048.11 286
8048.96 270
8049.80 297
8050.65 313
8051.50 326
8052.34 325
8053.19 301
8054.04 308
8054.88 293
8055.73 310
8056.58 295
8057.43 284
8058.27 338
8059.12 319
8059.97 335
8060.82 281
8061.66 309
8062.51 315
8063.36 301
8064.21 293
8065.05 304
8065.90 297
8066.75 270
8067.60 296
8068.44 280
8069.29 272
8070.14 269
8070.99 278
8071.84 251
8072.68 251
8073.53 287
8074.38 305
8075.23 293
8076.08 296
8076.93 285
8077.77 281
8078.62 292
8079.47 262
8080.32 241
8081.17 246
8082.02 261
8082.87 258
8083.71 262
8084.56 290
8085.41 299
8086.26 313
8087.11 299
8087.96 265
8088.81 271
8089.66 273
8090.51 280
8091.35 288
8092.20 290
8093.05 293
8093.90 308
8094.75 286
8095.60 263
8096.45 282
8097.30 304
8098.15 278
8099.00 281
8099.85 284
8100.70 303
8101.55 278
8102.40 282
8103.25 275
8104.10 276
8104.95 274
8105.80 288
8106.65 292
8107.50 281
8108.35 282
8109.20 314
8110.05 268
8110.90 295
8111.75 284
8112.60 282
8113.45 274
8114.30 250
8115.15 300
8116.00 303
8116.85 275
8117.70 312
8118.55 291
8119.40 297
8120.25 287
8121.10 270
8121.95 286
8122.80 305
8123.65 290
8124.50 281
8125.35 312
8126.20 297
8127.06 326
8127.91 333
8128.76 329
8129.61 345
8130.46 318
8131.31 305
8132.16 314
8133.01 306
8133.86 282
8134.72 308
8135.57 279
8136.42 296
8137.27 298
8138.12 304
8138.97 302
8139.83 275
8140.68 258
8141.53 291
8142.38 280
8143.23 297
8144.08 274
8144.94 286
8145.79 303
8146.64 252
8147.49 267
8148.34 272
8149.20 265
8150.05 277
8150.90 288
8151.75 329
8152.60 309
8153.46 280
8154.31 313
8155.16 302
8156.01 282
8156.87 295
8157.72 275
8158.57 286
8159.42 279
8160.28 275
8161.13 270
8161.98 275
8162.84 276
8163.69 312
8164.54 288
8165.39 248
8166.25 242
8167.10 261
8167.95 279
8168.81 249
8169.66 274
8170.51 299
8171.37 281
8172.22 266
8173.07 268
8173.93 289
8174.78 267
8175.63 265
8176.49 267
8177.34 237
8178.19 259
8179.05 243
8179.90 255
8180.76 262
8181.61 245
8182.46 269
8183.32 263
8184.17 254
8185.02 216
8185.88 261
8186.73 262
8187.59 264
8188.44 251
8189.30 257
8190.15 264
8191.00 254
8191.86 254
8192.71 275
8193.57 269
8194.42 231
8195.28 263
8196.13 264
8196.99 283
8197.84 259
8198.69 252
8199.55 259
8200.40 245
8201.26 240
8202.11 252
8202.97 275
8203.82 264
8204.68 263
8205.53 237
8206.39 236
8207.24 255
8208.10 252
8208.95 276
8209.81 232
8210.67 267
8211.52 250
8212.38 255
8213.23 247
8214.09 271
8214.94 267
8215.80 294
8216.65 256
8217.51 237
8218.37 227
8219.22 247
8220.08 246
8220.93 266
8221.79 259
8222.64 236
8223.50 247
8224.36 272
8225.21 251
8226.07 249
8226.92 275
8227.78 265
8228.64 228
8229.49 275
8230.35 243
8231.21 242
8232.06 233
8232.92 253
8233.78 248
8234.63 232
8235.49 249
8236.35 270
8237.20 291
8238.06 262
8238.92 254
8239.77 241
8240.63 248
8241.49 256
8242.34 278
8243.20 269
8244.06 250
8244.91 246
8245.77 256
8246.63 230
8247.49 232
8248.34 232
8249.20 257
8250.06 285
8250.92 305
8251.77 280
8252.63 260
8253.49 284
8254.35 238
8255.20 307
8256.06 267
8256.92 277
8257.78 282
8258.63 268
8259.49 251
8260.35 245
8261.21 238
8262.07 262
8262.92 271
8263.78 277
8264.64 261
8265.50 250
8266.36 272
8267.22 277
8268.07 292
8268.93 264
8269.79 276
8270.65 286
8271.51 320
8272.37 313
8273.22 312
8274.08 342
8274.94 349
8275.80 325
8276.66 348
8277.52 351
8278.38 350
8279.24 343
8280.09 364
8280.95 341
8281.81 315
8282.67 310
8283.53 295
8284.39 310
8285.25 342
8286.11 332
8286.97 316
8287.83 303
8288.69 330
8289.55 327
8290.41 348
8291.26 394
8292.12 388
8292.98 371
8293.84 388
8294.70 346
8295.56 342
8296.42 330
8297.28 288
8298.14 286
8299.00 309
8299.86 305
8300.72 284
8301.58 263
8302.44 282
8303.30 260
8304.16 303
8305.02 310
8305.88 288
8306.74 292
8307.60 252
8308.46 247
8309.33 287
8310.19 253
8311.05 262
8311.91 294
8312.77 278
8313.63 286
8314.49 286
8315.35 283
8316.21 281
8317.07 264
8317.93 285
8318.79 280
8319.65 278
8320.52 273
8321.38 277
8322.24 269
8323.10 278
8323.96 276
8324.82 280
8325.68 293
8326.54 283
8327.41 260
8328.27 272
8329.13 268
8329.99 318
8330.85 292
8331.71 284
8332.57 284
8333.44 259
8334.30 286
8335.16 284
8336.02 296
8336.88 285
8337.75 292
8338.61 249
8339.47 274
8340.33 265
8341.19 310
8342.06 279
8342.92 307
8343.78 306
8344.64 294
8345.50 315
8346.37 320
8347.23 323
8348.09 318
8348.95 292
8349.82 288
8350.68 323
8351.54 303
8352.40 286
8353.27 296
8354.13 304
8354.99 282
8355.86 293
8356.72 308
8357.58 322
8358.45 322
8359.31 319
8360.17 316
8361.03 311
8361.90 288
8362.76 277
8363.62 323
8364.49 339
8365.35 330
8366.21 325
8367.08 330
8367.94 347
8368.80 284
8369.67 293
8370.53 304
8371.40 280
8372.26 313
8373.12 310
8373.99 327
8374.85 308
8375.71 288
8376.58 304
8377.44 315
8378.31 320
8379.17 326
8380.03 325
8380.90 271
8381.76 317
8382.63 305
8383.49 342
8384.36 356
8385.22 336
8386.08 335
8386.95 317
8387.81 314
8388.68 304
8389.54 344
8390.41 345
8391.27 367
8392.14 313
8393.00 337
8393.87 322
8394.73 327
8395.60 360
8396.46 358
8397.33 370
8398.19 315
8399.06 339
8399.92 330
8400.79 305
8401.65 360
8402.52 361
8403.38 323
8404.25 345
8405.11 351
8405.98 375
8406.84 384
8407.71 354
8408.58 368
8409.44 426
8410.31 377
8411.17 400
8412.04 386
8412.90 392
8413.77 351
8414.64 400
8415.50 385
8416.37 386
8417.23 378
8418.10 380
8418.97 401
8419.83 379
8420.70 407
8421.56 431
8422.43 448
8423.30 450
8424.16 428
8425.03 453
8425.90 481
8426.76 504
8427.63 487
8428.50 479
8429.36 456
8430.23 436
8431.10 445
8431.96 457
8432.83 528
8433.70 501
8434.56 538
8435.43 546
8436.30 558
8437.16 603
8438.03 608
8438.90 621
8439.77 638
8440.63 679
8441.50 660
8442.37 649
8443.24 637
8444.10 641
8444.97 696
8445.84 685
8446.71 722
8447.57 765
8448.44 711
8449.31 654
8450.18 687
8451.04 867
8451.91 943
8452.78 1123
8453.65 1289
8454.52 1396
8455.38 1409
8456.25 1410
8457.12 1402
8457.99 1249
8458.86 1211
8459.72 1109
8460.59 938
8461.46 842
8462.33 772
8463.20 729
8464.07 702
8464.93 667
8465.80 601
8466.67 602
8467.54 614
8468.41 542
8469.28 564
8470.15 532
8471.02 572
8471.88 565
8472.75 555
8473.62 497
8474.49 554
8475.36 550
8476.23 575
8477.10 636
8477.97 636
8478.84 636
8479.71 722
8480.58 700
8481.44 713
8482.31 715
8483.18 716
8484.05 654
8484.92 682
8485.79 646
8486.66 618
8487.53 564
8488.40 542
8489.27 582
8490.14 570
8491.01 547
8491.88 520
8492.75 563
8493.62 599
8494.49 541
8495.36 527
8496.23 568
8497.10 528
8497.97 535
8498.84 521
8499.71 540
8500.58 473
8501.45 465
8502.32 543
8503.19 530
8504.06 499
8504.93 482
8505.80 526
8506.67 533
8507.55 518
8508.42 563
8509.29 532
8510.16 530
8511.03 523
8511.90 505
8512.77 535
8513.64 533
8514.51 565
8515.38 560
8516.25 536
8517.13 550
8518.00 586
8518.87 591
8519.74 600
8520.61 614
8521.48 686
8522.35 785
8523.23 844
8524.10 900
8524.97 991
8525.84 950
8526.71 883
8527.58 911
8528.46 815
8529.33 728
8530.20 665
8531.07 687
8531.94 653
8532.81 603
8533.69 582
8534.56 550
8535.43 526
8536.30 543
8537.18 486
8538.05 508
8538.92 471
8539.79 543
8540.66 504
8541.54 483
8542.41 489
8543.28 488
8544.15 458
8545.03 437
8545.90 493
8546.77 490
8547.64 505
8548.52 503
8549.39 547
8550.26 611
8551.14 607
8552.01 651
8552.88 657
8553.76 629
8554.63 619
8555.50 606
8556.37 564
8557.25 545
8558.12 555
8558.99 542
8559.87 523
8560.74 509
8561.61 529
8562.49 495
8563.36 492
8564.24 487
8565.11 478
8565.98 497
8566.86 474
8567.73 531
8568.60 553
8569.48 506
8570.35 491
8571.23 466
8572.10 486
8572.97 481
8573.85 502
8574.72 478
8575.60 493
8576.47 483
8577.34 460
8578.22 446
8579.09 475
8579.97 492
8580.84 506
8581.72 473
8582.59 512
8583.47 513
8584.34 514
8585.21 515
8586.09 513
8586.96 490
8587.84 521
8588.71 541
8589.59 517
8590.46 512
8591.34 559
8592.21 516
8593.09 589
8593.96 626
8594.84 556
8595.71 566
8596.59 593
8597.46 597
8598.34 584
8599.22 555
8600.09 606
8600.97 594
8601.84 598
8602.72 583
8603.59 615
8604.47 600
8605.34 614
8606.22 584
8607.10 635
8607.97 612
8608.85 580
8609.72 646
8610.60 563
8611.47 600
8612.35 598
8613.23 637
8614.10 672
8614.98 655
8615.86 665
8616.73 661
8617.61 677
8618.48 691
8619.36 735
8620.24 786
8621.11 778
8621.99 809
8622.87 798
8623.74 838
8624.62 848
8625.50 816
8626.37 860
8627.25 813
8628.13 867
8629.00 859
8629.88 864
8630.76 884
8631.64 891
8632.51 914
8633.39 887
8634.27 871
8635.14 908
8636.02 903
8636.90 907
8637.78 904
8638.65 913
8639.53 1000
8640.41 957
8641.29 957
8642.16 1037
8643.04 1005
8643.92 1043
8644.80 1063
8645.67 1097
8646.55 1077
8647.43 1075
8648.31 1079
8649.18 1156
8650.06 1166
8650.94 1147
8651.82 1125
8652.70 1185
8653.58 1202
8654.45 1217
8655.33 1246
8656.21 1241
8657.09 1324
8657.97 1390
8658.84 1552
8659.72 1609
8660.60 1783
8661.48 1913
8662.36 2066
8663.24 2151
8664.12 2218
8664.99 2198
8665.87 2132
8666.75 1891
8667.63 1787
8668.51 1819
8669.39 1774
8670.27 1851
8671.15 1971
8672.03 2095
8672.91 2267
8673.78 2254
8674.66 2213
8675.54 2194
8676.42 1967
8677.30 1841
8678.18 1677
8679.06 1490
8679.94 1408
8680.82 1303
8681.70 1291
8682.58 1195
8683.46 1203
8684.34 1224
8685.22 1275
8686.10 1331
8686.98 1394
8687.86 1628
8688.74 1878
8689.62 2069
8690.50 2262
8691.38 2407
8692.26 2406
8693.14 2351
8694.02 2041
8694.90 1882
8695.78 1825
8696.66 1670
8697.54 1497
8698.42 1474
8699.30 1422
8700.18 1434
8701.06 1512
8701.94 1457
8702.82 1384
8703.70 1287
8704.58 1244
8705.46 1178
8706.34 973
8707.23 940
8708.11 906
8708.99 927
8709.87 882
8710.75 799
8711.63 802
8712.51 772
8713.39 788
8714.27 760
8715.16 722
8716.04 727
8716.92 718
8717.80 736
8718.68 704
8719.56 704
8720.44 691
8721.33 682
8722.21 718
8723.09 692
8723.97 704
8724.85 740
8725.73 724
8726.62 800
8727.50 787
8728.38 810
8729.26 810
8730.14 809
8731.03 815
8731.91 806
8732.79 741
8733.67 735
8734.55 745
8735.44 750
8736.32 743
8737.20 749
8738.08 727
8738.97 713
8739.85 735
8740.73 737
8741.61 710
8742.50 712
8743.38 713
8744.26 653
8745.14 679
8746.03 701
8746.91 711
8747.79 711
8748.68 710
8749.56 649
8750.44 699
8751.33 748
8752.21 739
8753.09 694
8753.97 728
8754.86 783
8755.74 755
8756.62 762
8757.51 728
8758.39 740
8759.28 734
8760.16 728
8761.04 715
8761.93 693
8762.81 693
8763.69 726
8764.58 725
8765.46 719
8766.34 727
8767.23 756
8768.11 719
8769.00 752
8769.88 751
8770.76 690
8771.65 703
8772.53 648
8773.42 668
8774.30 617
8775.19 589
8776.07 647
8776.95 713
8777.84 702
8778.72 715
8779.61 746
8780.49 728
8781.38 715
8782.26 749
8783.15 761
8784.03 731
8784.92 668
8785.80 657
8786.69 651
8787.57 610
8788.46 599
8789.34 599
8790.23 555
8791.11 525
8792.00 521
8792.88 541
8793.77 565
8794.65 536
8795.54 565
8796.42 541
8797.31 515
8798.19 515
8799.08 517
8799.96 503
8800.85 498
8801.74 496
8802.62 497
8803.51 516
8804.39 527
8805.28 538
8806.16 556
8807.05 512
8807.94 522
8808.82 544
8809.71 530
8810.59 510
8811.48 510
8812.37 469
8813.25 493
8814.14 542
8815.03 563
8815.91 561
8816.80 582
8817.68 546
8818.57 512
8819.46 513
8820.34 528
8821.23 523
8822.12 519
8823.00 473
8823.89 463
8824.78 462
8825.66 463
8826.55 453
8827.44 450
8828.33 456
8829.21 445
8830.10 462
8830.99 442
8831.87 437
8832.76 448
8833.65 425
8834.54 413
8835.42 400
8836.31 445
8837.20 437
8838.08 435
8838.97 415
8839.86 432
8840.75 422
8841.64 445
8842.52 405
8843.41 459
8844.30 404
8845.19 370
8846.07 394
8846.96 429
8847.85 422
8848.74 407
8849.63 413
8850.51 390
8851.40 414
8852.29 381
8853.18 374
8854.07 401
8854.96 382
8855.84 371
8856.73 382
8857.62 389
8858.51 352
8859.40 381
8860.29 369
8861.17 386
8862.06 394
8862.95 394
8863.84 350
8864.73 356
8865.62 366
8866.51 371
8867.40 363
8868.29 357
8869.17 335
8870.06 362
8870.95 339
8871.84 352
8872.73 341
8873.62 343
8874.51 330
8875.40 337
8876.29 371
8877.18 319
8878.07 339
8878.96 296
8879.85 316
8880.74 329
8881.63 322
8882.51 350
8883.40 353
8884.29 322
8885.18 324
8886.07 331
8886.96 307
8887.85 332
8888.74 281
8889.63 311
8890.52 309
8891.41 274
8892.30 305
8893.19 318
8894.09 308
8894.98 318
8895.87 309
8896.76 309
8897.65 310
8898.54 286
8899.43 308
8900.32 287
8901.21 279
8902.10 271
8902.99 269
8903.88 277
8904.77 254
8905.66 296
8906.55 308
8907.44 270
8908.34 298
8909.23 317
8910.12 285
8911.01 327
8911.90 298
8912.79 275
8913.68 296
8914.57 280
8915.47 266
8916.36 284
8917.25 266
8918.14 260
8919.03 284
8919.92 264
8920.81 267
8921.71 262
8922.60 272
8923.49 263
8924.38 239
8925.27 226
8926.16 271
8927.06 281
8927.95 266
8928.84 294
8929.73 280
8930.62 262
8931.52 289
8932.41 318
8933.30 264
8934.19 236
8935.09 267
8935.98 296
8936.87 284
8937.76 245
8938.66 244
8939.55 284
8940.44 276
8941.33 259
8942.23 258
8943.12 237
8944.01 247
8944.90 239
8945.80 240
8946.69 250
8947.58 256
8948.48 254
8949.37 256
8950.26 267
8951.16 278
8952.05 244
8952.94 246
8953.84 247
8954.73 214
8955.62 248
8956.52 277
8957.41 285
8958.30 263
8959.20 282
8960.09 272
8960.98 233
8961.88 236
8962.77 211
8963.66 261
8964.56 264
8965.45 254
8966.35 240
8967.24 252
8968.13 246
8969.03 247
8969.92 256
8970.82 260
8971.71 263
8972.60 232
8973.50 234
8974.39 238
8975.29 255
8976.18 244
8977.08 249
8977.97 248
8978.87 251
8979.76 247
8980.65 225
8981.55 251
8982.44 258
8983.34 221
8984.23 230
8985.13 242
8986.02 248
8986.92 232
8987.81 252
8988.71 266
8989.60 240
8990.50 265
8991.39 222
8992.29 239
8993.18 247
8994.08 246
8994.97 252
8995.87 274
8996.76 247
8997.66 231
8998.56 221
8999.45 265
9000.35 243
9001.24 217
9002.14 222
9003.03 227
9003.93 217
9004.83 227
9005.72 215
9006.62 260
9007.51 228
9008.41 214
9009.31 218
9010.20 221
9011.10 236
9011.99 253
9012.89 229
9013.79 206
9014.68 249
9015.58 230
9016.48 228
9017.37 235
9018.27 222
9019.16 233
9020.06 206
9020.96 222
9021.85 215
9022.75 221
9023.65 244
9024.54 241
9025.44 209
9026.34 222
9027.24 223
9028.13 211
9029.03 217
9029.93 228
9030.82 218
9031.72 209
9032.62 220
9033.52 236
9034.41 248
9035.31 224
9036.21 235
9037.10 229
9038.00 243
9038.90 210
9039.80 192
9040.69 218
9041.59 237
9042.49 252
9043.39 230
9044.29 250
9045.18 246
9046.08 246
9046.98 224
9047.88 255
9048.78 223
9049.67 282
9050.57 244
9051.47 215
9052.37 226
9053.27 247
9054.16 252
9055.06 238
9055.96 262
9056.86 243
9057.76 247
9058.66 263
9059.55 250
9060.45 248
9061.35 245
9062.25 231
9063.15 239
9064.05 263
9064.95 261
9065.85 243
9066.74 227
9067.64 219
9068.54 231
9069.44 221
9070.34 227
9071.24 218
9072.14 237
9073.04 255
9073.94 247
9074.84 264
9075.74 243
9076.64 257
9077.53 233
9078.43 237
9079.33 226
9080.23 226
9081.13 216
9082.03 240
9082.93 219
9083.83 242
9084.73 246
9085.63 251
9086.53 251
9087.43 261
9088.33 238
9089.23 250
9090.13 248
9091.03 258
9091.93 227
9092.83 220
9093.73 247
9094.63 240
9095.53 250
9096.43 248
9097.33 252
9098.23 244
9099.13 258
9100.04 242
9100.94 224
9101.84 223
9102.74 220
9103.64 245
9104.54 234
9105.44 227
9106.34 253
9107.24 257
9108.14 245
9109.04 199
9109.94 231
9110.85 227
9111.75 241
9112.65 253
9113.55 242
9114.45 241
9115.35 217
9116.25 234
9117.15 252
9118.06 241
9118.96 232
9119.86 234
9120.76 247
9121.66 224
9122.56 242
9123.46 235
9124.37 241
9125.27 235
9126.17 235
9127.07 244
9127.97 231
9128.88 239
9129.78 224
9130.68 210
9131.58 248
9132.48 238
9133.39 233
9134.29 243
9135.19 224
9136.09 236
9137.00 250
9137.90 244
9138.80 234
9139.70 245
9140.61 263
9141.51 228
9142.41 223
9143.31 251
9144.22 257
9145.12 258
9146.02 229
9146.92 220
9147.83 202
9148.73 218
9149.63 226
9150.54 232
9151.44 244
9152.34 225
9153.25 232
9154.15 233
9155.05 237
9155.96 259
9156.86 268
9157.76 253
9158.67 263
9159.57 258
9160.47 261
9161.38 244
9162.28 229
9163.18 237
9164.09 265
9164.99 239
9165.90 248
9166.80 237
9167.70 260
9168.61 251
9169.51 262
9170.42 233
9171.32 207
9172.22 219
9173.13 241
9174.03 226
9174.94 262
9175.84 244
9176.74 253
9177.65 242
9178.55 269
9179.46 221
9180.36 240
9181.27 270
9182.17 236
9183.08 228
9183.98 257
9184.89 252
9185.79 228
9186.70 222
9187.60 241
9188.51 249
9189.41 225
9190.32 227
9191.22 264
9192.13 265
9193.03 253
9193.94 257
9194.84 261
9195.75 296
9196.65 286
9197.56 305
9198.46 299
9199.37 287
9200.27 271
9201.18 295
9202.08 292
9202.99 286
9203.90 267
9204.80 282
9205.71 283
9206.61 299
9207.52 277
9208.42 229
9209.33 212
9210.24 225
9211.14 265
9212.05 218
9212.95 245
9213.86 227
9214.77 271
9215.67 242
9216.58 238
9217.49 231
9218.39 258
9219.30 229
9220.21 237
9221.11 222
9222.02 226
9222.93 222
9223.83 237
9224.74 287
9225.65 258
9226.55 253
9227.46 251
9228.37 240
9229.27 271
9230.18 255
9231.09 234
9231.99 230
9232.90 231
9233.81 270
9234.72 256
9235.62 239
9236.53 231
9237.44 232
9238.34 257
9239.25 230
9240.16 258
9241.07 229
9241.97 271
9242.88 250
9243.79 226
9244.70 217
9245.61 217
9246.51 222
9247.42 223
9248.33 211
9249.24 210
9250.14 239
9251.05 236
9251.96 229
9252.87 222
9253.78 198
9254.69 260
9255.59 233
9256.50 223
9257.41 212
9258.32 212
9259.23 237
9260.14 254
9261.04 242
9261.95 233
9262.86 250
9263.77 242
9264.68 233
9265.59 230
9266.50 218
9267.40 222
9268.31 223
9269.22 226
9270.13 205
9271.04 218
9271.95 247
9272.86 235
9273.77 232
9274.68 239
9275.59 244
9276.49 240
9277.40 221
9278.31 222
9279.22 236
9280.13 222
9281.04 229
9281.95 234
9282.86 216
9283.77 207
9284.68 254
9285.59 242
9286.50 221
9287.41 210
9288.32 231
9289.23 259
9290.14 213
9291.05 226
9291.96 251
9292.87 284
9293.78 255
9294.69 242
9295.60 254
9296.51 251
9297.42 292
9298.33 278
9299.24 273
9300.15 254
9301.06 262
9301.97 263
9302.88 275
9303.79 273
9304.70 273
9305.61 274
9306.53 307
9307.44 264
9308.35 278
9309.26 297
9310.17 279
9311.08 268
9311.99 267
9312.90 288
9313.81 285
9314.72 291
9315.63 295
9316.55 275
9317.46 247
9318.37 243
9319.28 261
9320.19 281
9321.10 261
9322.01 246
9322.93 232
9323.84 273
9324.75 266
9325.66 250
9326.57 245
9327.48 254
9328.40 248
9329.31 263
9330.22 258
9331.13 245
9332.04 266
9332.96 257
9333.87 277
9334.78 264
9335.69 264
9336.60 293
9337.52 301
9338.43 286
9339.34 279
9340.25 288
9341.17 269
9342.08 279
9342.99 292
9343.90 289
9344.82 247
9345.73 245
9346.64 272
9347.55 282
9348.47 280
9349.38 279
9350.29 267
9351.21 261
9352.12 265
9353.03 258
9353.94 269
9354.86 260
9355.77 260
9356.68 266
9357.60 226
9358.51 243
9359.42 243
9360.34 244
9361.25 288
9362.16 257
9363.08 235
9363.99 257
9364.90 251
9365.82 226
9366.73 242
9367.65 255
9368.56 253
9369.47 265
9370.39 291
9371.30 259
9372.21 265
9373.13 263
9374.04 273
9374.96 269
9375.87 254
9376.79 261
9377.70 275
9378.61 318
9379.53 294
9380.44 268
9381.36 291
9382.27 303
9383.19 283
9384.10 303
9385.01 314
9385.93 311
9386.84 291
9387.76 291
9388.67 309
9389.59 332
9390.50 348
9391.42 348
9392.33 330
9393.25 336
9394.16 337
9395.08 311
9395.99 313
9396.91 277
9397.82 309
9398.74 289
9399.65 284
9400.57 286
9401.48 255
9402.40 312
9403.32 277
9404.23 292
9405.15 271
9406.06 280
9406.98 281
9407.89 286
9408.81 301
9409.73 278
9410.64 320
9411.56 290
9412.47 286
9413.39 256
9414.30 262
9415.22 286
9416.14 296
9417.05 260
9417.97 265
9418.89 283
9419.80 324
9420.72 271
9421.63 292
9422.55 297
9423.47 324
9424.38 306
9425.30 292
9426.22 294
9427.13 311
9428.05 307
9428.97 264
9429.88 326
9430.80 286
9431.72 317
9432.63 324
9433.55 296
9434.47 302
9435.38 317
9436.30 324
9437.22 357
9438.14 345
9439.05 332
9439.97 360
9440.89 359
9441.81 351
9442.72 344
9443.64 353
9444.56 331
9445.47 329
9446.39 338
9447.31 316
9448.23 352
9449.15 412
9450.06 428
9450.98 463
9451.90 463
9452.82 461
9453.73 459
9454.65 438
9455.57 384
9456.49 402
9457.41 393
9458.32 347
9459.24 341
9460.16 355
9461.08 334
9462.00 328
9462.92 321
9463.83 329
9464.75 343
9465.67 332
9466.59 319
9467.51 328
9468.43 319
9469.35 315
9470.26 333
9471.18 341
9472.10 344
9473.02 310
9473.94 325
9474.86 315
9475.78 336
9476.70 349
9477.62 363
9478.54 346
9479.45 358
9480.37 417
9481.29 357
9482.21 371
9483.13 375
9484.05 341
9484.97 321
9485.89 341
9486.81 343
9487.73 336
9488.65 328
9489.57 340
9490.49 327
9491.41 326
9492.33 331
9493.25 322
9494.17 318
9495.09 332
9496.01 327
9496.93 347
9497.85 366
9498.77 367
9499.69 341
9500.61 320
9501.53 321
9502.45 323
9503.37 301
9504.29 332
9505.21 380
9506.13 330
9507.05 366
9507.97 354
9508.89 360
9509.81 328
9510.73 362
9511.65 415
9512.57 425
9513.49 421
9514.42 377
9515.34 430
9516.26 421
9517.18 429
9518.10 455
9519.02 475
9519.94 487
9520.86 471
9521.78 506
9522.71 516
9523.63 470
9524.55 447
9525.47 440
9526.39 432
9527.31 416
9528.23 439
9529.16 456
9530.08 448
9531.00 459
9531.92 463
9532.84 442
9533.76 460
9534.69 426
9535.61 421
9536.53 438
9537.45 436
9538.37 465
9539.30 447
9540.22 444
9541.14 429
9542.06 461
9542.98 416
9543.91 418
9544.83 469
9545.75 438
9546.67 442
9547.60 465
9548.52 451
9549.44 488
9550.36 458
9551.29 439
9552.21 457
9553.13 476
9554.06 479
9554.98 449
9555.90 476
9556.82 454
9557.75 463
9558.67 461
9559.59 475
9560.52 462
9561.44 489
9562.36 502
9563.29 498
9564.21 507
9565.13 490
9566.06 473
9566.98 513
9567.90 463
9568.83 441
9569.75 516
9570.67 516
9571.60 527
9572.52 506
9573.44 509
9574.37 542
9575.29 525
9576.22 554
9577.14 605
9578.06 569
9578.99 544
9579.91 565
9580.84 577
9581.76 575
9582.68 570
9583.61 572
9584.53 564
9585.46 576
9586.38 592
9587.31 562
9588.23 595
9589.15 586
9590.08 576
9591.00 568
9591.93 616
9592.85 660
9593.78 661
9594.70 685
9595.63 720
9596.55 753
9597.48 724
9598.40 739
9599.33 747
9600.25 808
9601.18 749
9602.10 766
9603.03 710
9603.95 646
9604.88 682
9605.80 681
9606.73 678
9607.65 703
9608.58 692
9609.50 686
9610.43 676
9611.35 684
9612.28 691
9613.21 631
9614.13 688
9615.06 705
9615.98 677
9616.91 700
9617.84 694
9618.76 671
9619.69 629
9620.61 720
9621.54 727
9622.47 687
9623.39 751
9624.32 768
9625.24 782
9626.17 733
9627.10 776
9628.02 811
9628.95 784
9629.88 769
9630.80 768
9631.73 807
9632.65 813
9633.58 823
9634.51 836
9635.43 840
9636.36 833
9637.29 849
9638.22 877
9639.14 952
9640.07 903
9641.00 965
9641.92 966
9642.85 998
9643.78 989
9644.70 1020
9645.63 1015
9646.56 1012
9647.49 1038
9648.41 990
9649.34 945
9650.27 979
9651.20 998
9652.12 949
9653.05 944
9653.98 979
9654.91 944
9655.83 935
9656.76 936
9657.69 968
9658.62 961
9659.55 928
9660.47 903
9661.40 924
9662.33 934
9663.26 960
9664.19 978
9665.11 1000
9666.04 972
9666.97 990
9667.90 1053
9668.83 1065
9669.75 1037
9670.68 1102
9671.61 1123
9672.54 1051
9673.47 1075
9674.40 1128
9675.33 1087
9676.25 1118
9677.18 1168
9678.11 1165
9679.04 1198
9679.97 1159
9680.90 1107
9681.83 1131
9682.76 1198
9683.69 1209
9684.61 1162
9685.54 1171
9686.47 1188
9687.40 1203
9688.33 1150
9689.26 1173
9690.19 1188
9691.12 1194
9692.05 1225
9692.98 1289
9693.91 1322
9694.84 1357
9695.77 1466
9696.70 1548
9697.63 1563
9698.56 1586
9699.49 1640
9700.42 1553
9701.35 1469
9702.28 1377
9703.21 1330
9704.14 1290
9705.07 1210
9706.00 1205
9706.93 1186
9707.86 1213
9708.79 1243
9709.72 1276
9710.65 1410
9711.58 1440
9712.51 1453
9713.44 1476
9714.37 1509
9715.30 1486
9716.23 1474
9717.16 1387
9718.09 1275
9719.02 1247
9719.95 1102
9720.88 1050
9721.81 1016
9722.75 942
9723.68 964
9724.61 888
9725.54 877
9726.47 849
9727.40 876
9728.33 880
9729.26 906
9730.19 924
9731.13 910
9732.06 920
9732.99 884
9733.92 916
9734.85 889
9735.78 827
9736.71 827
9737.65 830
9738.58 804
9739.51 797
9740.44 778
9741.37 778
9742.30 791
9743.24 766
9744.17 732
9745.10 751
9746.03 787
9746.96 762
9747.90 757
9748.83 737
9749.76 740
9750.69 701
9751.63 715
9752.56 706
9753.49 712
9754.42 717
9755.36 741
9756.29 705
9757.22 681
9758.15 686
9759.09 713
9760.02 691
9760.95 722
9761.88 721
9762.82 706
9763.75 720
9764.68 716
9765.62 715
9766.55 706
9767.48 724
9768.41 677
9769.35 689
9770.28 738
9771.21 719
9772.15 699
9773.08 713
9774.01 705
9774.95 692
9775.88 735
9776.81 732
9777.75 730
9778.68 730
9779.62 741
9780.55 765
9781.48 731
9782.42 709
9783.35 714
9784.28 691
9785.22 696
9786.15 704
9787.09 659
9788.02 665
9788.95 649
9789.89 631
9790.82 652
9791.76 628
9792.69 663
9793.63 702
9794.56 676
9795.49 639
9796.43 655
9797.36 680
9798.30 661
9799.23 687
9800.17 618
9801.10 620
9802.04 638
9802.97 601
9803.91 546
9804.84 526
9805.78 516
9806.71 544
9807.65 558
9808.58 483
9809.52 491
9810.45 507
9811.39 491
9812.32 496
9813.26 524
9814.19 504
9815.13 516
9816.06 470
9817.00 486
9817.93 489
9818.87 492
9819.80 487
9820.74 462
9821.68 486
9822.61 433
9823.55 446
9824.48 438
9825.42 448
9826.35 425
9827.29 489
9828.23 454
9829.16 442
9830.10 430
9831.03 447
9831.97 436
9832.91 468
9833.84 464
9834.78 416
9835.72 449
9836.65 455
9837.59 451
9838.52 466
9839.46 479
9840.40 467
9841.33 460
9842.27 457
9843.21 474
9844.14 460
9845.08 454
9846.02 473
9846.95 476
9847.89 467
9848.83 435
9849.77 454
9850.70 442
9851.64 452
9852.58 486
9853.51 452
9854.45 429
9855.39 441
9856.33 432
9857.26 455
9858.20 458
9859.14 430
9860.08 455
9861.01 405
9861.95 433
9862.89 390
9863.83 420
9864.76 398
9865.70 378
9866.64 422
9867.58 397
9868.51 398
9869.45 409
9870.39 428
9871.33 403
9872.27 414
9873.20 413
9874.14 425
9875.08 434
9876.02 414
9876.96 393
9877.90 398
9878.83 363
9879.77 357
9880.71 407
9881.65 380
9882.59 373
9883.53 417
9884.47 425
9885.40 383
9886.34 371
9887.28 377
9888.22 401
9889.16 407
9890.10 386
9891.04 378
9891.98 380
9892.91 364
9893.85 372
9894.79 395
9895.73 399
9896.67 381
9897.61 377
9898.55 377
9899.49 351
9900.43 381
9901.37 379
9902.31 351
9903.25 367
9904.19 363
9905.13 389
9906.07 377
9907.01 373
9907.95 351
9908.89 385
9909.83 357
9910.77 330
9911.71 390
9912.65 410
9913.59 358
9914.53 367
9915.47 381
9916.41 400
9917.35 370
9918.29 394
9919.23 388
9920.17 419
9921.11 470
9922.05 535
9922.99 542
9923.93 575
9924.87 652
9925.81 620
9926.75 625
9927.69 599
9928.63 563
9929.57 513
9930.51 542
9931.45 459
9932.39 415
9933.34 417
9934.28 381
9935.22 368
9936.16 375
9937.10 348
9938.04 363
9938.98 368
9939.92 384
9940.87 378
9941.81 341
9942.75 384
9943.69 364
9944.63 404
9945.57 395
9946.51 413
9947.46 405
9948.40 428
9949.34 434
9950.28 421
9951.22 427
9952.16 438
9953.11 396
9954.05 417
9954.99 370
9955.93 357
9956.87 374
9957.82 366
9958.76 358
9959.70 367
9960.64 371
9961.59 349
9962.53 343
9963.47 317
9964.41 307
9965.35 335
9966.30 340
9967.24 319
9968.18 332
9969.13 340
9970.07 315
9971.01 308
9971.95 301
9972.90 286
9973.84 291
9974.78 283
9975.73 272
9976.67 308
9977.61 320
9978.55 313
9979.50 303
9980.44 292
9981.38 298
9982.33 300
9983.27 306
9984.21 294
9985.16 280
9986.10 314
9987.04 290
9987.99 311
9988.93 295
9989.88 289
9990.82 330
9991.76 311
9992.71 293
9993.65 289
9994.59 277
9995.54 290
9996.48 285
9997.43 274
9998.37 272
9999.31 272
10000.26 307
10001.20 304
10002.15 311
10003.09 305
10004.04 314
10004.98 288
10005.92 290
10006.87 281
10007.81 288
10008.76 302
10009.70 316
10010.65 297
10011.59 287
10012.54 263
10013.48 300
10014.43 297
10015.37 284
10016.32 291
10017.26 274
10018.21 278
10019.15 293
10020.10 281
10021.04 278
10021.99 300
10022.93 307
10023.88 298
10024.82 286
10025.77 288
10026.71 298
10027.66 318
10028.60 265
10029.55 273
10030.49 271
10031.44 288
10032.39 287
10033.33 278
10034.28 255
10035.22 274
10036.17 295
10037.11 260
10038.06 247
10039.01 286
10039.95 254
10040.90 268
10041.84 260
10042.79 265
10043.74 267
10044.68 265
10045.63 230
10046.58 257
10047.52 258
10048.47 265
10049.41 258
10050.36 255
10051.31 259
10052.25 250
10053.20 259
10054.15 280
10055.09 283
10056.04 251
10056.99 274
10057.93 282
10058.88 256
10059.83 302
10060.78 273
10061.72 255
10062.67 249
10063.62 264
10064.56 269
10065.51 270
10066.46 261
10067.41 237
10068.35 256
10069.30 269
10070.25 264
10071.20 243
10072.14 267
10073.09 275
10074.04 249
10074.99 262
10075.93 271
10076.88 236
10077.83 235
10078.78 258
10079.72 256
10080.67 269
10081.62 234
10082.57 251
10083.52 271
10084.46 257
10085.41 282
10086.36 298
10087.31 250
10088.26 253
10089.21 275
10090.15 277
10091.10 261
10092.05 253
10093.00 238
10093.95 250
10094.90 272
10095.85 280
10096.79 266
10097.74 254
10098.69 250
10099.64 272
10100.59 250
10101.54 268
10102.49 280
10103.44 278
10104.39 283
10105.33 253
10106.28 239
10107.23 236
10108.18 275
10109.13 278
10110.08 293
10111.03 297
10111.98 298
10112.93 257
10113.88 287
10114.83 258
10115.78 293
10116.73 257
10117.68 267
10118.63 279
10119.58 271
10120.53 278
10121.48 301
10122.43 270
10123.38 281
10124.33 275
10125.28 297
10126.23 258
10127.18 268
10128.13 282
10129.08 302
10130.03 283
10130.98 278
10131.93 285
10132.88 253
10133.83 311
10134.78 292
10135.73 298
10136.68 300
10137.63 307
10138.58 324
10139.53 336
10140.48 323
10141.43 306
10142.38 353
10143.33 311
10144.29 281
10145.24 309
10146.19 323
10147.14 298
10148.09 281
10149.04 333
10149.99 380
10150.94 342
10151.89 326
10152.85 341
10153.80 340
10154.75 328
10155.70 330
10156.65 352
10157.60 331
10158.55 318
10159.51 365
10160.46 383
10161.41 348
10162.36 340
10163.31 360
10164.26 382
10165.22 368
10166.17 375
10167.12 391
10168.07 391
10169.02 375
10169.98 370
10170.93 398
10171.88 394
10172.83 367
10173.79 358
10174.74 385
10175.69 421
10176.64 409
10177.60 417
10178.55 438
10179.50 394
10180.45 407
10181.41 452
10182.36 433
10183.31 434
10184.26 403
10185.22 426
10186.17 425
10187.12 441
10188.08 428
10189.03 475
10189.98 429
10190.93 415
10191.89 382
10192.84 403
10193.79 384
10194.75 433
10195.70 430
10196.65 427
10197.61 412
10198.56 404
10199.51 416
10200.47 436
10201.42 435
10202.38 473
10203.33 510
10204.28 509
10205.24 536
10206.19 569
10207.14 543
10208.10 503
10209.05 486
10210.01 501
10210.96 492
10211.91 429
10212.87 445
10213.82 425
10214.78 416
10215.73 423
10216.69 408
10217.64 449
10218.59 411
10219.55 387
10220.50 390
10221.46 405
10222.41 397
10223.37 413
10224.32 418
10225.28 384
10226.23 385
10227.19 421
10228.14 443
10229.10 453
10230.05 440
10231.01 479
10231.96 531
10232.92 568
10233.87 568
10234.83 645
10235.78 611
10236.74 587
10237.69 594
10238.65 537
10239.60 479
10240.56 443
10241.51 418
10242.47 402
10243.42 393
10244.38 365
10245.34 381
10246.29 378
10247.25 358
10248.20 367
10249.16 338
10250.11 340
10251.07 349
10252.03 358
10252.98 382
10253.94 359
10254.89 339
10255.85 342
10256.81 322
10257.76 326
10258.72 310
10259.68 305
10260.63 325
10261.59 327
10262.55 332
10263.50 321
10264.46 288
10265.41 311
10266.37 336
10267.33 372
10268.28 351
10269.24 332
10270.20 342
10271.16 338
10272.11 312
10273.07 305
10274.03 319
10274.98 325
10275.94 313
10276.90 303
10277.85 276
10278.81 316
10279.77 311
10280.73 303
10281.68 311
10282.64 266
10283.60 281
10284.56 279
10285.51 286
10286.47 318
10287.43 288
10288.39 275
10289.34 278
10290.30 268
10291.26 307
10292.22 309
10293.18 276
10294.13 283
10295.09 283
10296.05 289
10297.01 287
10297.97 299
10298.92 317
10299.88 297
10300.84 331
10301.80 307
10302.76 262
10303.72 304
10304.67 314
10305.63 303
10306.59 291
10307.55 287
10308.51 266
10309.47 290
10310.43 308
10311.38 319
10312.34 293
10313.30 321
10314.26 324
10315.22 345
10316.18 289
10317.14 309
10318.10 310
10319.06 294
10320.01 289
10320.97 302
10321.93 272
10322.89 301
10323.85 302
10324.81 300
10325.77 301
10326.73 292
10327.69 327
10328.65 297
10329.61 311
10330.57 285
10331.53 278
10332.49 277
10333.45 284
10334.41 273
10335.37 261
10336.33 250
10337.29 286
10338.25 259
10339.21 270
10340.17 279
10341.13 274
10342.09 246
10343.05 243
10344.01 284
10344.97 276
10345.93 230
10346.89 227
10347.85 256
10348.81 245
10349.77 253
10350.73 232
10351.69 233
10352.65 241
10353.61 259
10354.57 254
10355.53 257
10356.49 253
10357.46 211
10358.42 220
10359.38 224
10360.34 189
10361.30 237
10362.26 244
10363.22 234
10364.18 220
10365.14 231
10366.11 249
10367.07 238
10368.03 234
10368.99 210
10369.95 250
10370.91 265
10371.87 266
10372.84 224
10373.80 213
10374.76 225
10375.72 224
10376.68 254
10377.64 242
10378.61 245
10379.57 242
10380.53 234
10381.49 238
10382.45 232
10383.42 255
10384.38 218
10385.34 249
10386.30 234
10387.27 238
10388.23 258
10389.19 230
10390.15 217
10391.11 219
10392.08 225
10393.04 205
10394.00 240
10394.96 230
10395.93 212
10396.89 247
10397.85 251
10398.82 216
10399.78 219
10400.74 222
10401.70 261
10402.67 244
10403.63 221
10404.59 204
10405.56 213
10406.52 231
10407.48 261
10408.45 200
10409.41 207
10410.37 228
10411.34 256
10412.30 246
10413.26 220
10414.23 246
10415.19 264
10416.15 272
10417.12 235
10418.08 242
10419.04 268
10420.01 254
10420.97 226
10421.94 215
10422.90 233
10423.86 254
10424.83 240
10425.79 257
10426.76 231
10427.72 203
10428.68 200
10429.65 223
10430.61 229
10431.58 202
10432.54 221
10433.51 217
10434.47 218
10435.44 214
10436.40 212
10437.36 210
10438.33 218
10439.29 227
10440.26 240
10441.22 216
10442.19 183
10443.15 202
10444.12 203
10445.08 206
10446.05 189
10447.01 179
10447.98 206
10448.94 239
10449.91 193
10450.87 208
10451.84 221
10452.80 211
10453.77 181
10454.73 193
10455.70 227
10456.67 225
10457.63 195
10458.60 217
10459.56 205
10460.53 202
10461.49 183
10462.46 195
10463.43 201
10464.39 197
10465.36 221
10466.32 219
10467.29 214
10468.25 197
10469.22 213
10470.19 204
10471.15 217
10472.12 209
10473.09 218
10474.05 242
10475.02 225
10475.98 238
10476.95 222
10477.92 240
10478.88 217
10479.85 225
10480.82 243
10481.78 224
10482.75 218
10483.72 239
10484.68 209
10485.65 210
10486.62 235
10487.58 242
10488.55 214
10489.52 182
10490.49 201
10491.45 201
10492.42 220
10493.39 208
10494.35 191
10495.32 210
10496.29 178
10497.26 212
10498.22 226
10499.19 218
10500.16 215
10501.13 219
10502.09 210
10503.06 221
10504.03 208
10505.00 178
10505.96 216
10506.93 206
10507.90 226
10508.87 202
10509.84 219
10510.80 216
10511.77 218
10512.74 195
10513.71 226
10514.68 218
10515.64 200
10516.61 199
10517.58 201
10518.55 189
10519.52 227
10520.49 203
10521.45 193
10522.42 215
10523.39 207
10524.36 209
10525.33 165
10526.30 206
10527.27 209
10528.23 235
10529.20 240
10530.17 215
10531.14 240
10532.11 217
10533.08 209
10534.05 214
10535.02 226
10535.99 215
10536.96 207
10537.93 229
10538.89 218
10539.86 187
10540.83 195
10541.80 242
10542.77 214
10543.74 206
10544.71 224
10545.68 230
10546.65 191
10547.62 190
10548.59 196
10549.56 239
10550.53 219
10551.50 215
10552.47 210
10553.44 219
10554.41 208
10555.38 206
10556.35 208
10557.32 210
10558.29 222
10559.26 240
10560.23 245
10561.20 238
10562.17 240
10563.14 243
10564.11 257
10565.08 233
10566.05 224
10567.02 238
10567.99 222
10568.96 207
10569.93 239
10570.91 217
10571.88 236
10572.85 239
10573.82 258
10574.79 231
10575.76 210
10576.73 229
10577.70 212
10578.67 218
10579.64 218
10580.62 219
10581.59 223
10582.56 216
10583.53 210
10584.50 247
10585.47 247
10586.44 262
10587.42 245
10588.39 246
10589.36 253
10590.33 239
10591.30 240
10592.27 256
10593.25 246
10594.22 234
10595.19 229
10596.16 259
10597.13 242
10598.10 224
10599.08 231
10600.05 255
10601.02 296
10601.99 280
10602.97 268
10603.94 290
10604.91 284
10605.88 285
10606.85 331
10607.83 317
10608.80 289
10609.77 296
10610.74 268
10611.72 282
10612.69 264
10613.66 282
10614.64 291
10615.61 279
10616.58 251
10617.55 264
10618.53 273
10619.50 263
10620.47 268
10621.45 284
10622.42 242
10623.39 238
10624.37 225
10625.34 257
10626.31 264
10627.29 261
10628.26 245
10629.23 242
10630.21 248
10631.18 261
10632.15 255
10633.13 287
10634.10 300
10635.07 279
10636.05 302
10637.02 351
10638.00 296
10638.97 324
10639.94 301
10640.92 291
10641.89 273
10642.87 264
10643.84 249
10644.81 259
10645.79 242
10646.76 243
10647.74 242
10648.71 226
10649.68 217
10650.66 227
10651.63 236
10652.61 201
10653.58 214
10654.56 234
10655.53 231
10656.51 225
10657.48 231
10658.46 245
10659.43 225
10660.41 202
10661.38 224
10662.36 220
10663.33 205
10664.31 221
10665.28 232
10666.26 242
10667.23 207
10668.21 213
10669.18 236
10670.16 216
10671.13 194
10672.11 207
10673.08 257
10674.06 236
10675.03 221
10676.01 225
10676.99 217
10677.96 222
10678.94 244
10679.91 245
10680.89 263
10681.86 201
10682.84 241
10683.82 230
10684.79 215
10685.77 212
10686.74 230
10687.72 241
10688.70 236
10689.67 233
10690.65 230
10691.63 241
10692.60 216
10693.58 208
10694.55 227
10695.53 197
10696.51 209
10697.48 225
10698.46 211
10699.44 211
10700.41 216
10701.39 218
10702.37 219
10703.34 176
10704.32 204
10705.30 219
10706.27 202
10707.25 225
10708.23 225
10709.21 216
10710.18 207
10711.16 198
10712.14 206
10713.11 221
10714.09 220
10715.07 199
10716.05 216
10717.02 230
10718.00 225
10718.98 214
10719.96 222
10720.93 218
10721.91 239
10722.89 208
10723.87 236
10724.85 239
10725.82 218
10726.80 243
10727.78 199
10728.76 190
10729.74 197
10730.71 214
10731.69 222
10732.67 210
10733.65 201
10734.63 226
10735.60 223
10736.58 232
10737.56 221
10738.54 219
10739.52 253
10740.50 225
10741.48 239
10742.45 226
10743.43 224
10744.41 192
10745.39 218
10746.37 239
10747.35 218
10748.33 227
10749.31 223
10750.28 224
10751.26 217
10752.24 229
10753.22 248
10754.20 225
10755.18 204
10756.16 229
10757.14 258
10758.12 241
10759.10 226
10760.08 251
10761.06 246
10762.04 234
10763.01 248
10763.99 239
10764.97 240
10765.95 234
10766.93 254
10767.91 233
10768.89 231
10769.87 219
10770.85 256
10771.83 243
10772.81 238
10773.79 225
10774.77 256
10775.75 265
10776.73 238
10777.71 241
10778.69 293
10779.67 279
10780.65 239
10781.63 246
10782.62 265
10783.60 239
10784.58 262
10785.56 254
10786.54 249
10787.52 229
10788.50 214
10789.48 237
10790.46 245
10791.44 258
10792.42 238
10793.40 239
10794.38 261
10795.37 254
10796.35 244
10797.33 277
10798.31 261
10799.29 273
10800.27 258
10801.25 256
10802.23 243
10803.21 251
10804.20 273
10805.18 277
10806.16 258
10807.14 271
10808.12 262
10809.10 267
10810.09 278
10811.07 278
10812.05 256
10813.03 272
10814.01 254
10815.00 299
10815.98 302
10816.96 278
10817.94 256
10818.92 286
10819.91 285
10820.89 245
10821.87 237
10822.85 266
10823.83 294
10824.82 265
10825.80 276
10826.78 313
10827.76 276
10828.75 272
10829.73 291
10830.71 287
10831.69 275
10832.68 266
10833.66 275
10834.64 263
10835.63 258
10836.61 277
10837.59 307
10838.57 274
10839.56 278
10840.54 280
10841.52 314
10842.51 300
10843.49 331
10844.47 295
10845.46 321
10846.44 313
10847.42 304
10848.41 317
10849.39 332
10850.37 307
10851.36 308
10852.34 348
10853.32 341
10854.31 339
10855.29 317
10856.28 327
10857.26 357
10858.24 322
10859.23 371
10860.21 353
10861.20 361
10862.18 378
10863.16 372
10864.15 371
10865.13 325
10866.12 330
10867.10 349
10868.08 341
10869.07 359
10870.05 341
10871.04 354
10872.02 368
10873.01 366
10873.99 363
10874.98 386
10875.96 334
10876.95 346
10877.93 368
10878.92 373
10879.90 359
10880.89 382
10881.87 383
10882.86 387
10883.84 410
10884.83 436
10885.81 425
10886.80 391
10887.78 403
10888.77 413
10889.75 411
10890.74 432
10891.72 441
10892.71 462
10893.69 435
10894.68 419
10895.66 410
10896.65 422
10897.64 436
10898.62 407
10899.61 454
10900.59 464
10901.58 429
10902.56 427
10903.55 488
10904.54 458
10905.52 450
10906.51 506
10907.49 475
10908.48 485
10909.47 469
10910.45 496
10911.44 525
10912.43 522
10913.41 499
10914.40 548
10915.39 502
10916.37 539
10917.36 547
10918.35 550
10919.33 560
10920.32 519
10921.31 535
10922.29 539
10923.28 567
10924.27 545
10925.25 572
10926.24 548
10927.23 562
10928.21 601
10929.20 603
10930.19 575
10931.18 586
10932.16 598
10933.15 592
10934.14 598
10935.12 566
10936.11 598
10937.10 648
10938.09 620
10939.07 606
10940.06 598
10941.05 618
10942.04 634
10943.02 656
10944.01 655
10945.00 697
10945.99 687
10946.98 715
10947.96 700
10948.95 750
10949.94 765
10950.93 843
10951.92 892
10952.90 877
10953.89 926
10954.88 981
10955.87 1032
10956.86 1010
10957.85 1059
10958.83 1059
10959.82 1029
10960.81 973
10961.80 974
10962.79 908
10963.78 892
10964.77 844
10965.75 801
10966.74 792
10967.73 777
10968.72 748
10969.71 679
10970.70 712
10971.69 705
10972.68 719
10973.67 715
10974.66 696
10975.64 719
10976.63 739
10977.62 765
10978.61 810
10979.60 815
10980.59 780
10981.58 792
10982.57 787
10983.56 840
10984.55 754
10985.54 833
10986.53 823
10987.52 879
10988.51 891
10989.50 930
10990.49 948
10991.48 1065
10992.47 1178
10993.46 1210
10994.45 1294
10995.44 1455
10996.43 1549
10997.42 1581
10998.41 1638
10999.40 1618
11000.39 1579
11001.38 1522
11002.37 1422
11003.36 1289
11004.35 1121
11005.34 1056
11006.33 937
11007.32 916
11008.31 825
11009.30 730
11010.30 691
11011.29 677
11012.28 674
11013.27 628
11014.26 583
11015.25 619
11016.24 564
11017.23 583
11018.22 553
11019.21 578
11020.21 543
11021.20 584
11022.19 528
11023.18 553
11024.17 536
11025.16 520
11026.15 551
11027.14 561
11028.14 556
11029.13 523
11030.12 535
11031.11 534
11032.10 565
11033.09 535
11034.09 568
11035.08 579
11036.07 545
11037.06 559
11038.05 515
11039.05 517
11040.04 525
11041.03 483
11042.02 514
11043.02 491
11044.01 510
11045.00 482
11045.99 469
11046.98 453
11047.98 481
11048.97 479
11049.96 484
11050.95 468
11051.95 460
11052.94 480
11053.93 469
11054.93 502
11055.92 452
11056.91 462
11057.90 493
11058.90 481
11059.89 448
11060.88 455
11061.88 476
11062.87 485
11063.86 466
11064.86 465
11065.85 488
11066.84 506
11067.84 485
11068.83 459
11069.82 458
11070.82 493
11071.81 476
11072.80 497
11073.80 473
11074.79 469
11075.78 476
11076.78 452
11077.77 504
11078.77 495
11079.76 462
11080.75 487
11081.75 446
11082.74 446
11083.74 437
11084.73 413
11085.72 413
11086.72 458
11087.71 430
11088.71 420
11089.70 418
11090.70 447
11091.69 405
11092.68 403
11093.68 402
11094.67 414
11095.67 421
11096.66 417
11097.66 376
11098.65 363
11099.65 388
11100.64 392
11101.64 405
11102.63 413
11103.63 397
11104.62 402
11105.62 410
11106.61 405
11107.61 353
11108.60 365
11109.60 408
11110.59 395
11111.59 359
11112.58 360
11113.58 391
11114.57 361
11115.57 378
11116.56 360
11117.56 359
11118.56 351
11119.55 381
11120.55 361
11121.54 318
11122.54 363
11123.54 376
11124.53 373
11125.53 383
11126.52 346
11127.52 342
11128.51 360
11129.51 347
11130.51 314
11131.50 360
11132.50 356
11133.50 352
11134.49 377
11135.49 342
11136.49 332
11137.48 355
11138.48 329
11139.47 362
11140.47 372
11141.47 344
11142.46 345
11143.46 387
11144.46 346
11145.46 313
11146.45 360
11147.45 344
11148.45 360
11149.44 353
11150.44 349
11151.44 342
11152.43 331
11153.43 337
11154.43 332
11155.43 356
11156.42 340
11157.42 321
11158.42 297
11159.42 310
11160.41 323
11161.41 309
11162.41 333
11163.41 321
11164.40 329
11165.40 329
11166.40 313
11167.40 309
11168.39 324
11169.39 300
11170.39 304
11171.39 303
11172.39 334
11173.38 294
11174.38 310
11175.38 335
11176.38 352
11177.38 335
11178.38 354
11179.37 340
11180.37 311
11181.37 300
11182.37 299
11183.37 292
11184.37 306
11185.37 328
11186.36 304
11187.36 343
11188.36 314
11189.36 323
11190.36 304
11191.36 331
11192.36 305
11193.36 346
11194.36 316
11195.35 329
11196.35 313
11197.35 279
11198.35 318
11199.35 314
11200.35 311
11201.35 317
11202.35 322
11203.35 310
11204.35 343
11205.35 342
11206.35 332
11207.35 320
11208.35 349
11209.35 326
11210.35 326
11211.35 309
11212.35 324
11213.35 300
11214.35 323
11215.34 342
11216.35 332
11217.35 317
11218.35 310
11219.35 308
11220.35 315
11221.35 346
11222.35 334
11223.35 350
11224.35 321
11225.35 307
11226.35 302
11227.35 298
11228.35 302
11229.35 295
11230.35 316
11231.35 286
11232.35 343
11233.35 314
11234.35 354
11235.35 315
11236.35 332
11237.36 329
11238.36 307
11239.36 310
11240.36 316
11241.36 313
11242.36 348
11243.36 336
11244.36 331
11245.36 328
11246.37 331
11247.37 306
11248.37 338
11249.37 397
11250.37 355
11251.37 320
11252.38 317
11253.38 329
11254.38 372
11255.38 378
11256.38 382
11257.38 348
11258.39 344
11259.39 344
11260.39 325
11261.39 355
11262.39 350
11263.40 378
11264.40 383
11265.40 378
11266.40 371
11267.40 355
11268.41 385
11269.41 384
11270.41 381
11271.41 419
11272.42 426
11273.42 378
11274.42 397
11275.42 421
11276.43 422
11277.43 389
11278.43 373
11279.44 370
11280.44 368
11281.44 361
11282.44 358
11283.45 388
11284.45 339
11285.45 338
11286.46 325
11287.46 316
11288.46 315
11289.47 325
11290.47 314
11291.47 313
11292.48 310
11293.48 304
11294.48 326
11295.49 319
11296.49 297
11297.49 321
11298.50 343
11299.50 294
11300.51 281
11301.51 306
11302.51 318
11303.52 318
11304.52 274
11305.53 292
11306.53 325
11307.53 296
11308.54 297
11309.54 301
11310.55 334
11311.55 339
11312.55 345
11313.56 375
11314.56 355
11315.57 338
11316.57 370
11317.58 363
11318.58 326
11319.59 341
11320.59 333
11321.59 321
11322.60 321
11323.60 312
11324.61 336
11325.61 312
11326.62 301
11327.62 314
11328.63 312
11329.63 314
11330.64 320
11331.64 319
11332.65 323
11333.65 322
11334.66 343
11335.67 345
11336.67 349
11337.68 330
11338.68 347
11339.69 351
11340.69 352
11341.70 329
11342.70 309
11343.71 344
11344.72 329
11345.72 356
11346.73 326
11347.73 292
11348.74 298
11349.74 319
11350.75 294
11351.76 280
11352.76 278
11353.77 303
11354.78 324
11355.78 312
11356.79 280
11357.79 271
11358.80 306
11359.81 280
11360.81 299
11361.82 284
11362.83 294
11363.83 279
11364.84 296
11365.85 269
11366.85 274
11367.86 279
11368.87 285
11369.87 274
11370.88 295
11371.89 274
11372.89 252
11373.90 262
11374.91 274
11375.92 276
11376.92 246
11377.93 246
11378.94 250
11379.94 281
11380.95 234
11381.96 245
11382.97 262
11383.97 271
11384.98 255
11385.99 255
11387.00 269
11388.00 258
11389.01 248
11390.02 239
11391.03 276
11392.04 262
11393.04 265
11394.05 272
11395.06 263
11396.07 256
11397.08 274
11398.08 268
11399.09 249
11400.10 278
11401.11 268
11402.12 265
11403.12 263
11404.13 250
11405.14 262
11406.15 283
11407.16 275
11408.17 260
11409.18 261
11410.18 273
11411.19 259
11412.20 279
11413.21 276
11414.22 265
11415.23 274
11416.24 251
11417.25 239
11418.25 259
11419.26 243
11420.27 239
11421.28 258
11422.29 265
11423.30 276
11424.31 278
11425.32 273
11426.33 241
11427.34 268
11428.35 240
11429.36 222
11430.37 227
11431.38 257
11432.39 254
11433.39 260
11434.40 266
11435.41 255
11436.42 257
11437.43 244
11438.44 275
11439.45 265
11440.46 282
11441.47 272
11442.48 254
11443.49 271
11444.50 252
11445.51 268
11446.52 262
11447.53 268
11448.55 299
11449.56 252
11450.57 260
11451.58 270
11452.59 254
11453.60 253
11454.61 253
11455.62 276
11456.63 231
11457.64 257
11458.65 245
11459.66 262
11460.67 247
11461.68 227
11462.69 254
11463.71 261
11464.72 253
11465.73 244
11466.74 242
11467.75 239
11468.76 228
11469.77 226
11470.78 232
11471.80 230
11472.81 254
11473.82 276
11474.83 262
11475.84 269
11476.85 265
11477.86 265
11478.88 242
11479.89 266
11480.90 276
11481.91 256
11482.92 245
11483.93 256
11484.95 282
11485.96 285
11486.97 246
11487.98 246
11489.00 285
11490.01 293
11491.02 242
11492.03 261
11493.04 260
11494.06 270
11495.07 279
11496.08 265
11497.09 254
11498.11 266
11499.12 251
11500.13 309
11501.14 297
11502.16 293
11503.17 277
11504.18 294
11505.20 293
11506.21 293
11507.22 322
11508.23 311
11509.25 287
11510.26 311
11511.27 304
11512.29 296
11513.30 334
11514.31 317
11515.33 346
11516.34 333
11517.35 353
11518.37 354
11519.38 368
11520.39 348
11521.41 357
11522.42 378
11523.43 367
11524.45 399
11525.46 398
11526.47 406
11527.49 427
11528.50 410
11529.52 412
11530.53 495
11531.54 526
11532.56 542
11533.57 557
11534.59 585
11535.60 593
11536.62 670
11537.63 679
11538.64 648
11539.66 691
11540.67 601
11541.69 558
11542.70 515
11543.72 468
11544.73 427
11545.75 426
11546.76 383
11547.77 379
11548.79 356
11549.80 309
11550.82 327
11551.83 317
11552.85 318
11553.86 299
11554.88 310
11555.89 301
11556.91 304
11557.92 271
11558.94 273
11559.95 315
11560.97 330
11561.99 310
11563.00 270
11564.02 295
11565.03 337
11566.05 303
11567.06 275
11568.08 270
11569.09 257
11570.11 296
11571.13 292
11572.14 286
11573.16 290
11574.17 318
11575.19 282
11576.20 281
11577.22 269
11578.24 290
11579.25 297
11580.27 291
11581.29 295
11582.30 274
11583.32 300
11584.33 287
11585.35 317
11586.37 288
11587.38 314
11588.40 289
11589.42 285
11590.43 311
11591.45 305
11592.47 288
11593.48 327
11594.50 335
11595.52 343
11596.53 353
11597.55 369
11598.57 333
11599.58 368
11600.60 347
11601.62 357
11602.64 351
11603.65 324
11604.67 319
11605.69 301
11606.70 286
11607.72 270
11608.74 301
11609.76 298
11610.77 326
11611.79 266
11612.81 250
11613.83 285
11614.84 288
11615.86 299
11616.88 278
11617.90 288
11618.92 279
11619.93 278
11620.95 279
11621.97 267
11622.99 265
11624.01 268
11625.02 297
11626.04 283
11627.06 249
11628.08 269
11629.10 253
11630.11 266
11631.13 247
11632.15 257
11633.17 253
11634.19 264
11635.21 258
11636.23 241
11637.24 248
11638.26 232
11639.28 255
11640.30 254
11641.32 257
11642.34 228
11643.36 240
11644.38 252
11645.39 219
11646.41 234
11647.43 220
11648.45 257
11649.47 259
11650.49 243
11651.51 255
11652.53 235
11653.55 214
11654.57 244
11655.59 241
11656.61 217
11657.63 220
11658.65 232
11659.67 243
11660.69 208
11661.70 238
11662.72 256
11663.74 245
11664.76 255
11665.78 238
11666.80 217
11667.82 238
11668.84 241
11669.86 240
11670.88 253
11671.90 256
11672.92 240
11673.95 228
11674.97 232
11675.99 225
11677.01 196
11678.03 213
11679.05 229
11680.07 225
11681.09 242
11682.11 226
11683.13 245
11684.15 236
11685.17 234
11686.19 251
11687.21 227
11688.23 237
11689.25 236
11690.28 205
11691.30 217
11692.32 229
11693.34 228
11694.36 200
11695.38 211
11696.40 227
11697.42 242
11698.44 220
11699.47 216
11700.49 242
11701.51 229
11702.53 238
11703.55 203
11704.57 210
11705.60 197
11706.62 221
11707.64 228
11708.66 243
11709.68 230
11710.70 219
11711.73 199
11712.75 223
11713.77 228
11714.79 202
11715.81 219
11716.84 235
11717.86 217
11718.88 190
11719.90 219
11720.92 221
11721.95 216
11722.97 218
11723.99 226
11725.01 235
11726.04 242
11727.06 235
11728.08 220
11729.11 240
11730.13 223
11731.15 228
11732.17 216
11733.20 221
11734.22 220
11735.24 232
11736.26 250
11737.29 253
11738.31 237
11739.33 220
11740.36 225
11741.38 233
11742.40 244
11743.43 207
11744.45 219
11745.47 208
11746.50 221
11747.52 226
11748.54 212
11749.57 228
11750.59 221
11751.62 250
11752.64 244
11753.66 249
11754.69 218
11755.71 233
11756.73 227
11757.76 244
11758.78 233
11759.81 239
11760.83 243
11761.85 244
11762.88 273
11763.90 264
11764.93 256
11765.95 256
11766.98 258
11768.00 237
11769.02 261
11770.05 249
11771.07 259
11772.10 267
11773.12 256
11774.15 244
11775.17 259
11776.20 256
11777.22 236
11778.25 233
11779.27 264
11780.30 255
11781.32 242
11782.35 260
11783.37 238
11784.40 256
11785.42 286
11786.45 251
11787.47 287
11788.50 267
11789.52 261
11790.55 276
11791.57 274
11792.60 250
11793.62 238
11794.65 269
11795.67 278
11796.70 282
11797.73 285
11798.75 250
11799.78 243
11800.80 283
11801.83 282
11802.85 270
11803.88 283
11804.91 275
11805.93 266
11806.96 303
11807.98 282
11809.01 290
11810.04 308
11811.06 285
11812.09 272
11813.12 303
11814.14 289
11815.17 272
11816.19 268
11817.22 289
11818.25 288
11819.27 291
11820.30 299
11821.33 311
11822.35 299
11823.38 291
11824.41 288
11825.44 289
11826.46 302
11827.49 310
11828.52 309
11829.54 296
11830.57 325
11831.60 336
11832.62 327
11833.65 301
11834.68 342
11835.71 356
11836.73 349
11837.76 318
11838.79 329
11839.82 340
11840.84 341
11841.87 335
11842.90 323
11843.93 381
11844.95 358
11845.98 336
11847.01 341
11848.04 365
11849.07 357
11850.09 383
11851.12 369
11852.15 387
11853.18 391
11854.21 376
11855.23 361
11856.26 409
11857.29 393
11858.32 422
11859.35 372
11860.38 375
11861.40 374
11862.43 396
11863.46 360
11864.49 414
11865.52 394
11866.55 389
11867.58 419
11868.60 441
11869.63 406
11870.66 435
11871.69 431
11872.72 397
11873.75 425
11874.78 465
11875.81 445
11876.84 425
11877.86 524
11878.89 488
11879.92 469
11880.95 497
11881.98 507
11883.01 508
11884.04 496
11885.07 519
11886.10 490
11887.13 497
11888.16 512
11889.19 528
11890.22 521
11891.25 553
11892.28 588
11893.31 590
11894.34 622
11895.37 652
11896.40 680
11897.43 709
11898.46 699
11899.49 726
11900.52 757
11901.55 768
11902.58 793
11903.61 783
11904.64 767
11905.67 785
11906.70 723
11907.73 665
11908.76 705
11909.79 686
11910.82 606
11911.85 621
11912.88 621
11913.91 595
11914.94 572
11915.97 606
11917.01 580
11918.04 607
11919.07 582
11920.10 574
11921.13 631
11922.16 660
11923.19 686
11924.22 761
11925.25 822
11926.28 850
11927.32 928
11928.35 948
11929.38 884
11930.41 960
11931.44 957
11932.47 884
11933.50 850
11934.54 810
11935.57 741
11936.60 735
11937.63 697
11938.66 630
11939.70 618
11940.73 596
11941.76 562
11942.79 514
11943.82 520
11944.85 528
11945.89 504
11946.92 474
11947.95 477
11948.98 505
11950.02 477
11951.05 488
11952.08 457
11953.11 481
11954.15 497
11955.18 460
11956.21 453
11957.24 443
11958.28 450
11959.31 496
11960.34 459
11961.37 480
11962.41 517
11963.44 485
11964.47 483
11965.51 447
11966.54 484
11967.57 502
11968.60 505
11969.64 485
11970.67 460
11971.70 475
11972.74 488
11973.77 498
11974.80 487
11975.84 475
11976.87 481
11977.90 494
11978.94 481
11979.97 457
11981.00 465
11982.04 505
11983.07 478
11984.11 511
11985.14 534
11986.17 506
11987.21 486
11988.24 502
11989.28 512
11990.31 499
11991.34 506
11992.38 499
11993.41 530
11994.45 552
11995.48 515
11996.51 528
11997.55 545
11998.58 493
11999.62 489
12000.65 540
12001.69 536
12002.72 559
12003.76 571
12004.79 541
12005.82 590
12006.86 573
12007.89 606
12008.93 578
12009.96 564
12011.00 598
12012.03 597
12013.07 602
12014.10 612
12015.14 615
12016.17 605
12017.21 609
12018.24 594
12019.28 634
12020.32 617
12021.35 644
12022.39 631
12023.42 592
12024.46 613
12025.49 587
12026.53 592
12027.56 587
12028.60 598
12029.64 595
12030.67 587
12031.71 612
12032.74 599
12033.78 577
12034.81 599
12035.85 611
12036.89 612
12037.92 618
12038.96 570
12039.99 568
12041.03 599
12042.07 628
12043.10 596
12044.14 580
12045.18 608
12046.21 622
12047.25 641
12048.29 631
12049.32 625
12050.36 686
12051.40 687
12052.43 684
12053.47 719
12054.51 725
12055.54 733
12056.58 753
12057.62 721
12058.65 699
12059.69 669
12060.73 667
12061.76 694
12062.80 650
12063.84 608
12064.88 600
12065.91 558
12066.95 595
12067.99 559
12069.03 545
12070.06 523
12071.10 522
12072.14 522
12073.18 512
12074.21 577
12075.25 537
12076.29 524
12077.33 513
12078.36 548
12079.40 545
12080.44 528
12081.48 525
12082.52 542
12083.55 543
12084.59 499
12085.63 529
12086.67 577
12087.71 548
12088.74 568
12089.78 584
12090.82 553
12091.86 584
12092.90 583
12093.94 636
12094.98 640
12096.01 624
12097.05 683
12098.09 691
12099.13 690
12100.17 683
12101.21 727
12102.25 701
12103.28 686
12104.32 722
12105.36 687
12106.40 630
12107.44 642
12108.48 564
12109.52 556
12110.56 536
12111.60 532
12112.64 473
12113.68 476
12114.72 449
12115.76 475
12116.79 430
12117.83 410
12118.87 443
12119.91 439
12120.95 404
12121.99 381
12123.03 371
12124.07 391
12125.11 408
12126.15 393
12127.19 400
12128.23 394
12129.27 405
12130.31 411
12131.35 372
12132.39 366
12133.43 349
12134.47 350
12135.51 401
12136.55 377
12137.59 372
12138.63 368
12139.67 385
12140.71 346
12141.76 351
12142.80 347
12143.84 370
12144.88 367
12145.92 371
12146.96 383
12148.00 352
12149.04 346
12150.08 373
12151.12 365
12152.16 355
12153.20 357
12154.25 364
12155.29 333
12156.33 324
12157.37 332
12158.41 329
12159.45 339
12160.49 337
12161.53 346
12162.58 341
12163.62 338
12164.66 366
12165.70 360
12166.74 326
12167.78 339
12168.82 370
12169.87 344
12170.91 363
12171.95 305
12172.99 308
12174.03 331
12175.08 341
12176.12 333
12177.16 362
12178.20 330
12179.24 334
12180.29 350
12181.33 350
12182.37 335
12183.41 330
12184.46 293
12185.50 296
12186.54 305
12187.58 301
12188.63 324
12189.67 327
12190.71 336
12191.75 328
12192.80 328
12193.84 311
12194.88 310
12195.92 294
12196.97 310
12198.01 298
12199.05 318
12200.10 351
12201.14 323
12202.18 347
12203.23 303
12204.27 342
12205.31 323
12206.36 351
12207.40 316
12208.44 295
12209.49 327
12210.53 312
12211.57 293
12212.62 320
12213.66 315
12214.70 293
12215.75 297
12216.79 314
12217.84 316
12218.88 278
12219.92 296
12220.97 263
12222.01 299
12223.06 292
12224.10 277
12225.14 285
12226.19 263
12227.23 265
12228.28 302
12229.32 279
12230.36 285
12231.41 258
12232.45 257
12233.50 245
12234.54 263
12235.59 292
12236.63 277
12237.68 269
12238.72 244
12239.77 290
12240.81 287
12241.86 310
12242.90 275
12243.94 270
12244.99 278
12246.03 273
12247.08 251
12248.13 274
12249.17 263
12250.22 313
12251.26 280
12252.31 271
12253.35 274
12254.40 265
12255.44 264
12256.49 253
12257.53 271
12258.58 267
12259.62 254
12260.67 265
12261.72 261
12262.76 248
12263.81 227
12264.85 246
12265.90 231
12266.94 256
12267.99 239
12269.04 245
12270.08 237
12271.13 239
12272.17 242
12273.22 237
12274.27 238
12275.31 240
12276.36 239
12277.41 230
12278.45 225
12279.50 219
12280.55 196
12281.59 232
12282.64 260
12283.69 248
12284.73 246
12285.78 252
12286.83 241
12287.87 253
12288.92 272
12289.97 245
12291.01 248
12292.06 246
12293.11 238
12294.15 230
12295.20 206
12296.25 211
12297.30 246
12298.34 236
12299.39 223
12300.44 222
12301.48 203
12302.53 241
12303.58 241
12304.63 227
12305.67 230
12306.72 233
12307.77 226
12308.82 223
12309.87 212
12310.91 230
12311.96 201
12313.01 238
12314.06 222
12315.10 231
12316.15 223
12317.20 204
12318.25 224
12319.30 213
12320.34 207
12321.39 209
12322.44 217
12323.49 229
12324.54 218
12325.59 214
12326.63 225
12327.68 210
12328.73 211
12329.78 209
12330.83 224
12331.88 199
12332.93 205
12333.98 234
12335.02 195
12336.07 201
12337.12 194
12338.17 227
12339.22 209
12340.27 224
12341.32 213
12342.37 221
12343.42 193
12344.47 211
12345.51 203
12346.56 204
12347.61 219
12348.66 194
12349.71 207
12350.76 232
12351.81 192
12352.86 211
12353.91 234
12354.96 225
12356.01 200
12357.06 219
12358.11 229
12359.16 230
12360.21 208
12361.26 226
12362.31 232
12363.36 222
12364.41 208
12365.46 212
12366.51 223
12367.56 242
12368.61 239
12369.66 237
12370.71 236
12371.76 246
12372.81 214
12373.86 204
12374.91 176
12375.96 198
12377.01 205
12378.06 217
12379.11 214
12380.17 216
12381.22 211
12382.27 221
12383.32 241
12384.37 199
12385.42 224
12386.47 245
12387.52 222
12388.57 205
12389.62 226
12390.67 211
12391.73 231
12392.78 212
12393.83 235
12394.88 207
12395.93 203
12396.98 225
12398.03 203
12399.09 208
12400.14 201
12401.19 226
12402.24 207
12403.29 210
12404.34 231
12405.40 231
12406.45 225
12407.50 230
12408.55 218
12409.60 232
12410.66 221
12411.71 229
12412.76 244
12413.81 240
12414.86 256
12415.92 242
12416.97 220
12418.02 250
12419.07 241
12420.13 228
12421.18 219
12422.23 225
12423.28 225
12424.34 257
12425.39 234
12426.44 212
12427.49 240
12428.55 250
12429.60 231
12430.65 271
12431.71 246
12432.76 263
12433.81 266
12434.86 261
12435.92 231
12436.97 230
12438.02 230
12439.08 213
12440.13 254
12441.18 244
12442.24 237
12443.29 238
12444.34 249
12445.40 237
12446.45 226
12447.50 239
12448.56 230
12449.61 241
12450.67 222
12451.72 237
12452.77 258
12453.83 254
12454.88 248
12455.94 267
12456.99 258
12458.04 274
12459.10 282
12460.15 297
12461.21 301
12462.26 296
12463.31 316
12464.37 296
12465.42 297
12466.48 337
12467.53 386
12468.59 387
12469.64 381
12470.70 428
12471.75 427
12472.80 443
12473.86 449
12474.91 474
12475.97 467
12477.02 463
12478.08 442
12479.13 412
12480.19 418
12481.24 420
12482.30 402
12483.35 372
12484.41 335
12485.46 316
12486.52 324
12487.57 309
12488.63 318
12489.69 283
12490.74 301
12491.80 301
12492.85 320
12493.91 271
12494.96 279
12496.02 273
12497.07 301
12498.13 290
12499.19 270
12500.24 282
12501.30 290
12502.35 263
12503.41 278
12504.47 269
12505.52 270
12506.58 288
12507.63 277
12508.69 307
12509.75 280
12510.80 296
12511.86 316
12512.91 308
12513.97 277
12515.03 289
12516.08 287
12517.14 312
12518.20 302
12519.25 296
12520.31 307
12521.37 297
12522.42 291
12523.48 305
12524.54 318
12525.59 293
12526.65 290
12527.71 289
12528.77 291
12529.82 283
12530.88 293
12531.94 279
12532.99 309
12534.05 305
12535.11 290
12536.17 273
12537.22 279
12538.28 266
12539.34 292
12540.40 306
12541.45 302
12542.51 306
12543.57 333
12544.63 318
12545.68 314
12546.74 305
12547.80 340
12548.86 341
12549.92 308
12550.97 346
12552.03 357
12553.09 350
12554.15 322
12555.21 320
12556.26 353
12557.32 330
12558.38 353
12559.44 332
12560.50 334
12561.56 317
12562.61 334
12563.67 338
12564.73 340
12565.79 300
12566.85 312
12567.91 313
12568.97 304
12570.02 309
12571.08 313
12572.14 303
12573.20 301
12574.26 282
12575.32 280
12576.38 271
12577.44 298
12578.50 288
12579.56 300
12580.61 300
12581.67 308
12582.73 309
12583.79 307
12584.85 313
12585.91 306
12586.97 313
12588.03 351
12589.09 327
12590.15 294
12591.21 333
12592.27 296
12593.33 308
12594.39 322
12595.45 308
12596.51 332
12597.57 302
12598.63 326
12599.69 342
12600.75 339
12601.81 300
12602.87 348
12603.93 323
12604.99 337
12606.05 364
12607.11 368
12608.17 355
12609.23 346
12610.29 308
12611.35 360
12612.41 378
12613.47 341
12614.53 371
12615.59 354
12616.66 391
12617.72 381
12618.78 379
12619.84 366
12620.90 380
12621.96 416
12623.02 388
12624.08 383
12625.14 452
12626.20 428
12627.26 416
12628.33 415
12629.39 397
12630.45 397
12631.51 399
12632.57 397
12633.63 392
12634.69 368
12635.76 360
12636.82 385
12637.88 381
12638.94 395
12640.00 359
12641.06 333
12642.13 335
12643.19 326
12644.25 348
12645.31 329
12646.37 349
12647.44 357
12648.50 385
12649.56 345
12650.62 356
12651.68 327
12652.75 356
12653.81 354
12654.87 333
12655.93 336
12657.00 352
12658.06 346
12659.12 374
12660.18 383
12661.25 335
12662.31 358
12663.37 370
12664.43 364
12665.50 370
12666.56 390
12667.62 358
12668.69 360
12669.75 376
12670.81 374
12671.88 371
12672.94 381
12674.00 385
12675.06 392
12676.13 375
12677.19 392
12678.25 374
12679.32 379
12680.38 391
12681.44 381
12682.51 363
12683.57 390
12684.64 424
12685.70 398
12686.76 424
12687.83 414
12688.89 431
12689.95 414
12691.02 428
12692.08 458
12693.15 453
12694.21 435
12695.27 465
12696.34 484
12697.40 498
12698.47 462
12699.53 461
12700.59 511
12701.66 513
12702.72 503
12703.79 474
12704.85 491
12705.92 565
12706.98 518
12708.05 511
12709.11 518
12710.18 499
12711.24 502
12712.30 482
12713.37 479
12714.43 510
12715.50 458
12716.56 482
12717.63 515
12718.69 500
12719.76 507
12720.82 477
12721.89 456
12722.95 501
12724.02 526
12725.09 530
12726.15 589
12727.22 568
12728.28 561
12729.35 590
12730.41 607
12731.48 588
12732.54 615
12733.61 581
12734.68 585
12735.74 567
12736.81 580
12737.87 545
12738.94 510
12740.00 464
12741.07 477
12742.14 441
12743.20 423
12744.27 436
12745.33 432
12746.40 405
12747.47 385
12748.53 433
12749.60 421
12750.67 417
12751.73 404
12752.80 399
12753.87 377
12754.93 392
12756.00 388
12757.07 391
12758.13 372
12759.20 421
12760.27 381
12761.33 392
12762.40 348
12763.47 354
12764.53 404
12765.60 397
12766.67 357
12767.73 354
12768.80 370
12769.87 336
12770.94 331
12772.00 334
12773.07 355
12774.14 373
12775.21 330
12776.27 337
12777.34 335
12778.41 312
12779.48 351
12780.54 339
12781.61 327
12782.68 329
12783.75 350
12784.81 347
12785.88 330
12786.95 332
12788.02 329
12789.09 350
12790.15 304
12791.22 341
12792.29 327
12793.36 337
12794.43 315
12795.49 325
12796.56 324
12797.63 324
12798.70 336
12799.77 291
12800.84 291
12801.90 292
12802.97 310
12804.04 320
12805.11 338
12806.18 323
12807.25 308
12808.32 336
12809.39 332
12810.45 313
12811.52 347
12812.59 376
12813.66 363
12814.73 333
12815.80 344
12816.87 372
12817.94 329
12819.01 356
12820.08 357
12821.15 355
12822.21 353
12823.28 364
12824.35 358
12825.42 371
12826.49 336
12827.56 348
12828.63 360
12829.70 347
12830.77 373
12831.84 350
12832.91 337
12833.98 313
12835.05 312
12836.12 305
12837.19 293
12838.26 276
12839.33 289
12840.40 321
12841.47 286
12842.54 269
12843.61 316
12844.68 303
12845.75 291
12846.82 315
12847.89 292
12848.96 296
12850.03 275
12851.10 277
12852.18 280
12853.25 287
12854.32 283
12855.39 264
12856.46 274
12857.53 274
12858.60 280
12859.67 268
12860.74 240
12861.81 270
12862.88 257
12863.96 247
12865.03 268
12866.10 259
12867.17 248
12868.24 276
12869.31 293
12870.38 224
12871.45 263
12872.53 247
12873.60 244
12874.67 222
12875.74 238
12876.81 244
12877.88 257
12878.96 238
12880.03 240
12881.10 250
12882.17 255
12883.24 246
12884.31 255
12885.39 270
12886.46 213
12887.53 231
12888.60 245
12889.68 267
12890.75 231
12891.82 217
12892.89 257
12893.96 235
12895.04 213
12896.11 238
12897.18 230
12898.25 212
12899.33 205
12900.40 232
12901.47 220
12902.54 218
12903.62 251
12904.69 230
12905.76 227
12906.84 194
12907.91 220
12908.98 218
12910.06 206
12911.13 226
12912.20 200
12913.27 222
12914.35 210
12915.42 212
12916.49 233
12917.57 207
12918.64 202
12919.71 204
12920.79 204
12921.86 189
12922.94 199
12924.01 226
12925.08 205
12926.16 196
12927.23 199
12928.30 206
12929.38 190
12930.45 201
12931.53 184
12932.60 230
12933.67 234
12934.75 189
12935.82 194
12936.90 204
12937.97 193
12939.04 186
12940.12 214
12941.19 205
12942.27 205
12943.34 184
12944.42 179
12945.49 198
12946.56 200
12947.64 186
12948.71 190
12949.79 209
12950.86 206
12951.94 172
12953.01 203
12954.09 201
12955.16 180
12956.24 210
12957.31 227
12958.39 202
12959.46 185
12960.54 190
12961.61 192
12962.69 194
12963.76 194
12964.84 187
12965.91 193
12966.99 184
12968.07 195
12969.14 187
12970.22 199
12971.29 186
12972.37 207
12973.44 186
12974.52 197
12975.59 193
12976.67 189
12977.75 199
12978.82 210
12979.90 203
12980.97 201
12982.05 198
12983.13 182
12984.20 225
12985.28 183
12986.35 204
12987.43 200
12988.51 207
12989.58 189
12990.66 188
12991.74 204
12992.81 171
12993.89 167
12994.97 197
12996.04 186
12997.12 190
12998.20 197
12999.27 223
13000.35 207
13001.43 166
13002.50 179
13003.58 178
13004.66 194
13005.73 210
13006.81 209
13007.89 203
13008.97 179
13010.04 186
13011.12 177
13012.20 186
13013.27 188
13014.35 191
13015.43 188
13016.51 210
13017.58 200
13018.66 173
13019.74 198
13020.82 186
13021.89 202
13022.97 171
13024.05 194
13025.13 203
13026.21 182
13027.28 201
13028.36 203
13029.44 171
13030.52 181
13031.60 205
13032.67 194
13033.75 211
13034.83 223
13035.91 208
13036.99 231
13038.07 222
13039.14 218
13040.22 197
13041.30 219
13042.38 218
13043.46 241
13044.54 219
13045.62 226
13046.69 257
13047.77 236
13048.85 198
13049.93 191
13051.01 216
13052.09 224
13053.17 204
13054.25 199
13055.33 201
13056.40 218
13057.48 205
13058.56 209
13059.64 193
13060.72 213
13061.80 227
13062.88 192
13063.96 192
13065.04 187
13066.12 205
13067.20 214
13068.28 198
13069.36 196
13070.44 185
13071.52 190
13072.60 200
13073.68 192
13074.76 210
13075.84 217
13076.92 194
13078.00 217
13079.08 205
13080.16 186
13081.24 188
13082.32 192
13083.40 193
13084.48 195
13085.56 177
13086.64 184
13087.72 200
13088.80 206
13089.88 195
13090.96 208
13092.04 208
13093.12 210
13094.20 210
13095.28 179
13096.36 198
13097.44 181
13098.52 215
13099.61 185
13100.69 211
13101.77 202
13102.85 194
13103.93 216
13105.01 223
13106.09 233
13107.17 185
13108.25 196
13109.34 201
13110.42 197
13111.50 207
13112.58 231
13113.66 213
13114.74 210
13115.82 203
13116.91 223
13117.99 220
13119.07 198
13120.15 201
13121.23 205
13122.31 215
13123.40 205
13124.48 235
13125.56 213
13126.64 228
13127.72 247
13128.81 243
13129.89 205
13130.97 204
13132.05 201
13133.14 198
13134.22 200
13135.30 213
13136.38 203
13137.47 231
13138.55 207
13139.63 195
13140.71 213
13141.80 212
13142.88 244
13143.96 198
13145.04 222
13146.13 206
13147.21 219
13148.29 206
13149.38 218
13150.46 233
13151.54 200
13152.62 236
13153.71 230
13154.79 243
13155.87 218
13156.96 226
13158.04 216
13159.12 237
13160.21 235
13161.29 234
13162.37 229
13163.46 235
13164.54 221
13165.62 207
13166.71 230
13167.79 233
13168.88 221
13169.96 225
13171.04 235
13172.13 235
13173.21 190
13174.30 211
13175.38 235
13176.46 193
13177.55 224
13178.63 224
13179.72 245
13180.80 229
13181.88 244
13182.97 228
13184.05 231
13185.14 223
13186.22 233
13187.31 231
13188.39 242
13189.48 222
13190.56 254
13191.65 247
13192.73 214
13193.81 217
13194.90 237
13195.98 240
13197.07 256
13198.15 239
13199.24 236
13200.32 209
13201.41 258
13202.49 244
13203.58 235
13204.67 230
13205.75 226
13206.84 250
13207.92 255
13209.01 242
13210.09 276
13211.18 235
13212.26 222
13213.35 227
13214.43 231
13215.52 234
13216.61 235
13217.69 243
13218.78 263
13219.86 235
13220.95 207
13222.04 212
13223.12 242
13224.21 259
13225.29 228
13226.38 234
13227.47 247
13228.55 257
13229.64 285
13230.72 270
13231.81 256
13232.90 277
13233.98 267
13235.07 258
13236.16 283
13237.24 259
13238.33 268
13239.42 282
13240.50 275
13241.59 247
13242.68 272
13243.76 290
13244.85 281
13245.94 283
13247.02 301
13248.11 307
13249.20 300
13250.29 270
13251.37 288
13252.46 287
13253.55 289
13254.63 282
13255.72 307
13256.81 313
13257.90 311
13258.98 295
13260.07 302
13261.16 306
13262.25 332
13263.33 345
13264.42 345
13265.51 315
13266.60 285
13267.69 314
13268.77 343
13269.86 333
13270.95 316
13272.04 325
13273.13 319
13274.21 324
13275.30 305
13276.39 338
13277.48 344
13278.57 327
13279.65 310
13280.74 350
13281.83 341
13282.92 335
13284.01 377
13285.10 366
13286.19 348
13287.27 351
13288.36 362
13289.45 352
13290.54 352
13291.63 376
13292.72 371
13293.81 364
13294.90 407
13295.98 378
13297.07 421
13298.16 380
13299.25 393
13300.34 419
13301.43 403
13302.52 413
13303.61 448
13304.70 421
13305.79 443
13306.88 450
13307.97 440
13309.06 425
13310.15 427
13311.24 450
13312.32 422
13313.41 446
13314.50 446
13315.59 460
13316.68 462
13317.77 463
13318.86 474
13319.95 452
13321.04 441
13322.13 450
13323.22 447
13324.31 458
13325.40 468
13326.49 484
13327.58 438
13328.68 449
13329.77 482
13330.86 520
13331.95 510
13333.04 495
13334.13 499
13335.22 484
13336.31 493
13337.40 518
13338.49 509
13339.58 542
13340.67 506
13341.76 555
13342.85 509
13343.94 533
13345.04 525
13346.13 497
13347.22 487
13348.31 517
13349.40 534
13350.49 492
13351.58 539
13352.67 492
13353.77 508
13354.86 507
13355.95 538
13357.04 542
13358.13 600
13359.22 570
13360.31 562
13361.41 581
13362.50 623
13363.59 603
13364.68 612
13365.77 636
13366.87 647
13367.96 615
13369.05 644
13370.14 610
13371.23 565
13372.33 577
13373.42 587
13374.51 536
13375.60 487
13376.69 476
13377.79 464
13378.88 487
13379.97 442
13381.06 446
13382.16 433
13383.25 445
13384.34 458
13385.43 416
13386.53 409
13387.62 418
13388.71 426
13389.81 422
13390.90 410
13391.99 414
13393.08 436
13394.18 419
13395.27 407
13396.36 396
13397.46 397
13398.55 407
13399.64 411
13400.74 423
13401.83 416
13402.92 401
13404.02 407
13405.11 436
13406.20 420
13407.30 411
13408.39 386
13409.48 406
13410.58 427
13411.67 393
13412.77 375
13413.86 407
13414.95 378
13416.05 407
13417.14 414
13418.23 397
13419.33 408
13420.42 415
13421.52 429
13422.61 420
13423.71 426
13424.80 404
13425.89 416
13426.99 369
13428.08 401
13429.18 389
13430.27 421
13431.37 404
13432.46 408
13433.56 398
13434.65 388
13435.74 433
13436.84 389
13437.93 405
13439.03 432
13440.12 450
13441.22 465
13442.31 455
13443.41 463
13444.50 491
13445.60 448
13446.69 479
13447.79 430
13448.88 450
13449.98 453
13451.08 425
13452.17 451
13453.27 485
13454.36 485
13455.46 455
13456.55 462
13457.65 452
13458.74 500
13459.84 468
13460.94 479
13462.03 502
13463.13 447
13464.22 493
13465.32 532
13466.41 499
13467.51 477
13468.61 489
13469.70 514
13470.80 492
13471.90 480
13472.99 480
13474.09 504
13475.18 474
13476.28 484
13477.38 494
13478.47 485
13479.57 500
13480.67 506
13481.76 547
13482.86 542
13483.96 539
13485.05 513
13486.15 528
13487.25 501
13488.34 527
13489.44 573
13490.54 542
13491.63 536
13492.73 605
13493.83 610
13494.93 590
13496.02 604
13497.12 582
13498.22 611
13499.31 635
13500.41 639
13501.51 626
13502.61 654
13503.70 630
13504.80 598
13505.90 628
13507.00 633
13508.09 598
13509.19 567
13510.29 571
13511.39 554
13512.49 527
13513.58 542
13514.68 549
13515.78 545
13516.88 489
13517.98 508
13519.07 525
13520.17 530
13521.27 489
13522.37 482
13523.47 476
13524.57 442
13525.66 431
13526.76 444
13527.86 460
13528.96 465
13530.06 457
13531.16 436
13532.25 446
13533.35 428
13534.45 411
13535.55 447
13536.65 431
13537.75 429
13538.85 405
13539.95 394
13541.05 383
13542.14 407
13543.24 358
13544.34 363
13545.44 379
13546.54 350
13547.64 349
13548.74 394
13549.84 366
13550.94 358
13552.04 365
13553.14 345
13554.24 373
13555.34 353
13556.44 360
13557.54 365
13558.64 363
13559.74 371
13560.84 376
13561.94 378
13563.04 374
13564.13 379
13565.23 363
13566.34 355
13567.44 346
13568.54 372
13569.64 352
13570.74 350
13571.84 365
13572.94 366
13574.04 370
13575.14 356
13576.24 355
13577.34 358
13578.44 339
13579.54 365
13580.64 394
13581.74 365
13582.84 362
13583.94 382
13585.04 374
13586.14 352
13587.24 359
13588.35 372
13589.45 365
13590.55 340
13591.65 366
13592.75 361
13593.85 365
13594.95 399
13596.05 368
13597.15 354
13598.26 341
13599.36 350
13600.46 345
13601.56 386
13602.66 380
13603.76 361
13604.86 361
13605.97 380
13607.07 374
13608.17 361
13609.27 375
13610.37 359
13611.47 343
13612.58 375
13613.68 366
13614.78 355
13615.88 348
13616.98 401
13618.09 390
13619.19 385
13620.29 394
13621.39 377
13622.50 370
13623.60 375
13624.70 365
13625.80 351
13626.91 383
13628.01 371
13629.11 368
13630.21 397
13631.32 390
13632.42 367
13633.52 367
13634.62 381
13635.73 385
13636.83 411
13637.93 372
13639.04 423
13640.14 379
13641.24 400
13642.35 379
13643.45 349
13644.55 360
13645.65 368
13646.76 386
13647.86 383
13648.96 377
13650.07 380
13651.17 408
13652.28 406
13653.38 422
13654.48 383
13655.59 391
13656.69 377
13657.79 373
13658.90 397
13660.00 403
13661.11 373
13662.21 389
13663.31 371
13664.42 387
13665.52 393
13666.63 386
13667.73 385
13668.83 382
13669.94 363
13671.04 363
13672.15 374
13673.25 387
13674.36 426
13675.46 384
13676.56 393
13677.67 383
13678.77 385
13679.88 399
13680.98 402
13682.09 376
13683.19 379
13684.30 351
13685.40 389
13686.51 392
13687.61 403
13688.72 421
13689.82 414
13690.93 435
13692.03 431
13693.14 437
13694.24 413
13695.35 423
13696.45 430
13697.56 419
13698.66 443
13699.77 432
13700.87 436
13701.98 439
13703.09 458
13704.19 450
13705.30 451
13706.40 477
13707.51 497
13708.61 500
13709.72 467
13710.83 475
13711.93 485
13713.04 495
13714.14 498
13715.25 509
13716.36 507
13717.46 482
13718.57 508
13719.67 526
13720.78 526
13721.89 474
13722.99 528
13724.10 569
13725.21 571
13726.31 551
13727.42 555
13728.53 558
13729.63 599
13730.74 571
13731.85 577
13732.95 580
13734.06 567
13735.17 608
13736.27 582
13737.38 586
13738.49 621
13739.59 596
13740.70 625
13741.81 659
13742.92 659
13744.02 683
13745.13 662
13746.24 655
13747.35 684
13748.45 718
13749.56 728
13750.67 756
13751.78 820
13752.88 816
13753.99 882
13755.10 922
13756.21 868
13757.31 960
13758.42 943
13759.53 938
13760.64 952
13761.75 993
13762.85 981
13763.96 963
13765.07 969
13766.18 901
13767.29 923
13768.39 931
13769.50 955
13770.61 862
13771.72 879
13772.83 847
13773.94 808
13775.04 807
13776.15 774
13777.26 750
13778.37 722
13779.48 682
13780.59 645
13781.70 651
13782.80 620
13783.91 631
13785.02 585
13786.13 543
13787.24 530
13788.35 536
13789.46 536
13790.57 506
13791.68 538
13792.79 477
13793.90 531
13795.00 494
13796.11 506
13797.22 483
13798.33 463
13799.44 477
13800.55 456
13801.66 468
13802.77 472
13803.88 453
13804.99 448
13806.10 417
13807.21 429
13808.32 438
13809.43 411
13810.54 380
13811.65 425
13812.76 455
13813.87 440
13814.98 410
13816.09 430
13817.20 410
13818.31 417
13819.42 447
13820.53 407
13821.64 381
13822.75 387
13823.86 444
13824.97 430
13826.08 429
13827.19 436
13828.30 447
13829.41 409
13830.53 402
13831.64 392
13832.75 425
13833.86 393
13834.97 398
13836.08 414
13837.19 438
13838.30 441
13839.41 417
13840.52 424
13841.64 424
13842.75 414
13843.86 438
13844.97 416
13846.08 430
13847.19 422
13848.30 419
13849.41 429
13850.53 412
13851.64 446
13852.75 454
13853.86 454
13854.97 415
13856.08 403
13857.20 429
13858.31 443
13859.42 441
13860.53 430
13861.64 428
13862.76 454
13863.87 453
13864.98 446
13866.09 451
13867.20 428
13868.32 380
13869.43 420
13870.54 420
13871.65 444
13872.77 454
13873.88 446
13874.99 472
13876.10 462
13877.22 472
13878.33 452
13879.44 436
13880.55 499
13881.67 503
13882.78 438
13883.89 425
13885.01 473
13886.12 498
13887.23 503
13888.34 520
13889.46 533
13890.57 515
13891.68 531
13892.80 506
13893.91 528
13895.02 501
13896.14 522
13897.25 507
13898.36 503
13899.48 477
13900.59 483
13901.70 465
13902.82 430
13903.93 401
13905.05 410
13906.16 400
13907.27 389
13908.39 416
13909.50 359
13910.61 396
13911.73 389
13912.84 390
13913.96 384
13915.07 392
13916.19 376
13917.30 377
13918.41 398
13919.53 383
13920.64 381
13921.76 347
13922.87 399
13923.99 393
13925.10 387
13926.21 359
13927.33 367
13928.44 380
13929.56 391
13930.67 387
13931.79 396
13932.90 367
13934.02 368
13935.13 387
13936.25 386
13937.36 373
13938.48 362
13939.59 366
13940.71 352
13941.82 360
13942.94 367
13944.05 367
13945.17 365
13946.28 370
13947.40 331
13948.52 351
13949.63 347
13950.75 341
13951.86 344
13952.98 345
13954.09 350
13955.21 316
13956.32 327
13957.44 336
13958.56 343
13959.67 347
13960.79 358
13961.90 325
13963.02 325
13964.14 332
13965.25 329
13966.37 338
13967.48 368
13968.60 326
13969.72 352
13970.83 342
13971.95 335
13973.07 352
13974.18 324
13975.30 335
13976.42 341
13977.53 341
13978.65 345
13979.77 338
13980.88 336
13982.00 346
13983.12 345
13984.23 353
13985.35 358
13986.47 358
13987.58 368
13988.70 340
13989.82 334
13990.94 355
13992.05 340
13993.17 331
13994.29 360
13995.40 339
13996.52 355
13997.64 337
13998.76 356
13999.87 332
14000.99 337
14002.11 330
14003.23 349
14004.35 359
14005.46 367
14006.58 341
14007.70 369
14008.82 334
14009.93 343
14011.05 362
14012.17 352
14013.29 354
14014.41 357
14015.52 340
14016.64 353
14017.76 328
14018.88 322
14020.00 352
14021.12 334
14022.23 356
14023.35 363
14024.47 348
14025.59 344
14026.71 347
14027.83 322
14028.95 361
14030.06 360
14031.18 350
14032.30 366
14033.42 358
14034.54 301
14035.66 331
14036.78 363
14037.90 350
14039.02 354
14040.14 355
14041.25 376
14042.37 380
14043.49 377
14044.61 390
14045.73 377
14046.85 368
14047.97 405
14049.09 380
14050.21 364
14051.33 365
14052.45 355
14053.57 395
14054.69 385
14055.81 397
14056.93 419
14058.05 415
14059.17 432
14060.29 427
14061.41 413
14062.53 407
14063.65 428
14064.77 461
14065.89 438
14067.01 415
14068.13 430
14069.25 424
14070.37 459
14071.49 460
14072.61 446
14073.73 460
14074.85 465
14075.97 448
14077.09 479
14078.21 480
14079.33 519
14080.45 471
14081.57 460
14082.69 494
14083.82 484
14084.94 480
14086.06 487
14087.18 520
14088.30 479
14089.42 491
14090.54 494
14091.66 483
14092.78 479
14093.91 512
14095.03 528
14096.15 482
14097.27 487
14098.39 506
14099.51 502
14100.63 493
14101.76 503
14102.88 492
14104.00 479
14105.12 467
14106.24 468
14107.36 447
14108.49 441
14109.61 407
14110.73 418
14111.85 418
14112.97 424
14114.10 372
14115.22 371
14116.34 401
14117.46 358
14118.58 359
14119.71 344
14120.83 364
14121.95 375
14123.07 359
14124.20 358
14125.32 369
14126.44 342
14127.56 352
14128.69 337
14129.81 332
14130.93 300
14132.06 301
14133.18 334
14134.30 297
14135.42 305
14136.55 326
14137.67 366
14138.79 340
14139.92 309
14141.04 315
14142.16 303
14143.29 277
14144.41 300
14145.53 319
14146.66 285
14147.78 297
14148.90 282
14150.03 309
14151.15 283
14152.27 298
14153.40 309
14154.52 333
14155.64 344
14156.77 295
14157.89 305
14159.02 287
14160.14 297
14161.26 310
14162.39 280
14163.51 304
14164.64 299
14165.76 309
14166.88 324
14168.01 285
14169.13 296
14170.26 315
14171.38 327
14172.51 288
14173.63 273
14174.75 282
14175.88 312
14177.00 286
14178.13 298
14179.25 312
14180.38 283
14181.50 271
14182.63 309
14183.75 279
14184.88 272
14186.00 295
14187.13 301
14188.25 304
14189.38 290
14190.50 298
14191.63 283
14192.75 294
14193.88 265
14195.00 283
14196.13 256
14197.25 270
14198.38 262
14199.50 266
14200.63 299
14201.76 277
14202.88 285
14204.01 280
14205.13 286
14206.26 266
14207.38 250
14208.51 238
14209.64 259
14210.76 235
14211.89 267
14213.01 256
14214.14 227
14215.27 263
14216.39 253
14217.52 273
14218.64 252
14219.77 244
14220.90 243
14222.02 249
14223.15 271
14224.28 256
14225.40 263
14226.53 263
14227.66 263
14228.78 277
14229.91 250
14231.04 250
14232.16 232
14233.29 249
14234.42 263
14235.54 251
14236.67 248
14237.80 244
14238.92 289
14240.05 252
14241.18 223
14242.31 233
14243.43 267
14244.56 292
14245.69 256
14246.82 261
14247.94 242
14249.07 250
14250.20 220
14251.33 235
14252.45 237
14253.58 253
14254.71 257
14255.84 226
14256.96 231
14258.09 220
14259.22 229
14260.35 220
14261.47 244
14262.60 212
14263.73 221
14264.86 213
14265.99 233
14267.12 224
14268.24 217
14269.37 217
14270.50 213
14271.63 231
14272.76 227
14273.89 205
14275.01 222
14276.14 213
14277.27 214
14278.40 192
14279.53 226
14280.66 199
14281.79 189
14282.91 225
14284.04 212
14285.17 212
14286.30 203
14287.43 182
14288.56 209
14289.69 223
14290.82 185
14291.95 209
14293.08 214
14294.20 194
14295.33 174
14296.46 195
14297.59 216
14298.72 205
14299.85 194
14300.98 215
14302.11 208
14303.24 193
14304.37 201
14305.50 213
14306.63 191
14307.76 194
14308.89 190
14310.02 192
14311.15 170
14312.28 181
14313.41 192
14314.54 205
14315.67 198
14316.80 193
14317.93 190
14319.06 177
14320.19 191
14321.32 194
14322.45 192
14323.58 194
14324.71 184
14325.84 167
14326.97 184
14328.10 193
14329.23 208
14330.36 213
14331.49 198
14332.62 169
14333.76 192
14334.89 198
14336.02 198
14337.15 189
14338.28 180
14339.41 199
14340.54 188
14341.67 194
14342.80 193
14343.93 187
14345.07 193
14346.20 184
14347.33 192
14348.46 202
14349.59 183
14350.72 189
14351.85 197
14352.99 189
14354.12 185
14355.25 198
14356.38 189
14357.51 204
14358.64 189
14359.78 176
14360.91 187
14362.04 190
14363.17 212
14364.30 193
14365.44 181
14366.57 201
14367.70 221
14368.83 198
14369.96 187
14371.10 187
14372.23 190
14373.36 199
14374.49 198
14375.63 177
14376.76 185
14377.89 223
14379.02 188
14380.16 170
14381.29 180
14382.42 192
14383.55 208
14384.69 187
14385.82 200
14386.95 173
14388.09 176
14389.22 198
14390.35 211
14391.49 219
14392.62 194
14393.75 204
14394.89 206
14396.02 210
14397.15 213
14398.28 198
14399.42 189
14400.55 192
14401.69 210
14402.82 201
14403.95 212
14405.09 217
14406.22 231
14407.35 212
14408.49 179
14409.62 197
14410.75 206
14411.89 211
14413.02 189
14414.16 193
14415.29 244
14416.42 232
14417.56 220
14418.69 210
14419.83 221
14420.96 213
14422.10 208
14423.23 208
14424.36 221
14425.50 204
14426.63 222
14427.77 221
14428.90 248
14430.04 212
14431.17 212
14432.31 206
14433.44 207
14434.58 231
14435.71 230
14436.85 239
14437.98 227
14439.12 225
14440.25 221
14441.39 214
14442.52 220
14443.66 240
14444.79 214
14445.93 235
14447.06 221
14448.20 218
14449.33 243
14450.47 228
14451.60 212
14452.74 218
14453.87 236
14455.01 204
14456.14 201
14457.28 244
14458.42 250
14459.55 224
14460.69 249
14461.82 228
14462.96 228
14464.10 254
14465.23 221
14466.37 219
14467.50 245
14468.64 253
14469.78 247
14470.91 223
14472.05 207
14473.18 205
14474.32 246
14475.46 231
14476.59 236
14477.73 219
14478.87 230
14480.00 221
14481.14 223
14482.28 222
14483.41 220
14484.55 207
14485.69 216
14486.82 215
14487.96 238
14489.10 215
14490.23 242
14491.37 226
14492.51 221
14493.65 194
14494.78 213
14495.92 232
14497.06 230
14498.19 242
14499.33 240
14500.47 245
14501.61 234
14502.74 219
14503.88 222
14505.02 238
14506.16 245
14507.29 222
14508.43 244
14509.57 223
14510.71 221
14511.85 214
14512.98 221
14514.12 239
14515.26 230
14516.40 220
14517.54 238
14518.67 225
14519.81 241
14520.95 250
14522.09 205
14523.23 227
14524.36 238
14525.50 192
14526.64 211
14527.78 200
14528.92 226
14530.06 210
14531.19 239
14532.33 190
14533.47 199
14534.61 227
14535.75 213
14536.89 198
14538.03 204
14539.17 221
14540.31 206
14541.44 212
14542.58 204
14543.72 212
14544.86 217
14546.00 233
14547.14 232
14548.28 225
14549.42 216
14550.56 217
14551.70 247
14552.84 229
14553.98 275
14555.12 221
14556.25 236
14557.39 232
14558.53 238
14559.67 253
14560.81 240
14561.95 228
14563.09 232
14564.23 231
14565.37 255
14566.51 231
14567.65 253
14568.79 263
14569.93 258
14571.07 220
14572.21 249
14573.35 250
14574.49 238
14575.63 271
14576.77 263
14577.92 297
14579.06 265
14580.20 257
14581.34 269
14582.48 273
14583.62 289
14584.76 252
14585.90 308
14587.04 296
14588.18 278
14589.32 298
14590.46 264
14591.60 303
14592.74 275
14593.89 286
14595.03 279
14596.17 322
14597.31 297
14598.45 270
14599.59 300
14600.73 291
14601.87 290
14603.02 274
14604.16 287
14605.30 285
14606.44 312
14607.58 306
14608.72 303
14609.86 320
14611.01 276
14612.15 312
14613.29 307
14614.43 308
14615.57 346
14616.72 305
14617.86 326
14619.00 329
14620.14 361
14621.28 351
14622.43 370
14623.57 396
14624.71 410
14625.85 404
14627.00 377
14628.14 392
14629.28 424
14630.42 439
14631.56 436
14632.71 451
14633.85 468
14634.99 434
14636.14 441
14637.28 416
14638.42 437
14639.56 392
14640.71 351
14641.85 372
14642.99 354
14644.14 332
14645.28 319
14646.42 330
14647.56 300
14648.71 296
14649.85 259
14650.99 276
14652.14 276
14653.28 253
14654.42 269
14655.57 234
14656.71 261
14657.85 208
14659.00 240
14660.14 234
14661.29 255
14662.43 228
14663.57 253
14664.72 237
14665.86 211
14667.00 208
14668.15 200
14669.29 231
14670.44 232
14671.58 226
14672.73 212
14673.87 188
14675.01 212
14676.16 217
14677.30 228
14678.45 194
14679.59 212
14680.74 225
14681.88 196
14683.02 200
14684.17 200
14685.31 192
14686.46 183
14687.60 201
14688.75 207
14689.89 183
14691.04 190
14692.18 199
14693.33 213
14694.47 181
14695.62 192
14696.76 194
14697.91 205
14699.05 170
14700.20 179
14701.34 180
14702.49 183
14703.63 197
14704.78 182
14705.92 169
14707.07 172
14708.22 183
14709.36 185
14710.51 189
14711.65 181
14712.80 190
14713.94 189
14715.09 188
14716.23 184
14717.38 191
14718.53 160
14719.67 174
14720.82 165
14721.96 179
14723.11 183
14724.26 173
14725.40 181
14726.55 184
14727.70 182
14728.84 183
14729.99 182
14731.13 162
14732.28 190
14733.43 180
14734.57 173
14735.72 186
14736.87 165
14738.01 180
14739.16 168
14740.31 179
14741.45 178
14742.60 165
14743.75 171
14744.89 185
14746.04 172
14747.19 163
14748.34 152
14749.48 172
14750.63 164
14751.78 174
14752.92 163
14754.07 164
14755.22 157
14756.37 173
14757.51 164
14758.66 165
14759.81 172
14760.96 201
14762.10 176
14763.25 155
14764.40 146
14765.55 157
14766.70 152
14767.84 152
14768.99 161
14770.14 154
14771.29 155
14772.43 144
14773.58 163
14774.73 132
14775.88 143
14777.03 168
14778.18 155
14779.32 175
14780.47 143
14781.62 158
14782.77 158
14783.92 143
14785.07 151
14786.21 168
14787.36 170
14788.51 139
14789.66 155
14790.81 152
14791.96 146
14793.11 153
14794.26 150
14795.40 142
14796.55 153
14797.70 150
14798.85 154
14800.00 143
14801.15 146
14802.30 139
14803.45 143
14804.60 147
14805.75 165
14806.90 149
14808.05 147
14809.19 153
14810.34 149
14811.49 147
14812.64 147
14813.79 163
14814.94 135
14816.09 132
14817.24 115
14818.39 143
14819.54 148
14820.69 143
14821.84 113
14822.99 141
14824.14 141
14825.29 145
14826.44 153
14827.59 135
14828.74 121
14829.89 145
14831.04 144
14832.19 125
14833.34 131
14834.49 129
14835.64 166
14836.79 144
14837.95 134
14839.10 115
14840.25 124
14841.40 124
14842.55 119
14843.70 127
14844.85 133
14846.00 129
14847.15 114
14848.30 129
14849.45 108
14850.60 126
14851.76 129
14852.91 133
14854.06 117
14855.21 142
14856.36 132
14857.51 142
14858.66 119
14859.81 110
14860.97 123
14862.12 128
14863.27 144
14864.42 129
14865.57 132
14866.72 126
14867.88 129
14869.03 121
14870.18 141
14871.33 126
14872.48 119
14873.64 124
14874.79 127
14875.94 127
14877.09 125
14878.24 111
14879.40 133
14880.55 134
14881.70 131
14882.85 129
14884.00 122
14885.16 118
14886.31 119
14887.46 129
14888.61 97
14889.77 117
14890.92 114
14892.07 121
14893.23 116
14894.38 118
14895.53 130
14896.68 117
14897.84 105
14898.99 112
14900.14 121
14901.30 138
14902.45 119
14903.60 138
14904.75 129
14905.91 125
14907.06 134
14908.21 125
14909.37 129
14910.52 117
14911.67 103
14912.83 122
14913.98 121
14915.14 101
14916.29 124
14917.44 116
14918.60 123
14919.75 127
14920.90 132
14922.06 102
14923.21 112
14924.37 129
14925.52 122
14926.67 125
14927.83 113
14928.98 121
14930.14 122
14931.29 133
14932.44 118
14933.60 118
14934.75 126
14935.91 105
14937.06 112
14938.22 120
14939.37 123
14940.52 118
14941.68 132
14942.83 113
14943.99 110
14945.14 103
14946.30 121
14947.45 118
14948.61 131
14949.76 126
14950.92 106
14952.07 118
14953.23 130
14954.38 112
14955.54 125
14956.69 117
14957.85 114
14959.00 124
14960.16 117
14961.31 124
14962.47 115
14963.62 127
14964.78 112
14965.94 126
14967.09 120
14968.25 106
14969.40 139
14970.56 112
14971.71 116
14972.87 117
14974.03 121
14975.18 108
14976.34 119
14977.49 110
14978.65 121
14979.81 128
14980.96 109
14982.12 111
14983.27 127
14984.43 116
14985.59 117
14986.74 111
14987.90 111
14989.06 114
14990.21 123
14991.37 101
14992.53 117
14993.68 111
14994.84 115
14996.00 105
14997.15 128
14998.31 138
14999.47 124
15000.62 132
15001.78 112
15002.94 126
15004.09 106
15005.25 112
15006.41 101
15007.56 123
15008.72 140
15009.88 128
15011.04 122
15012.19 121
15013.35 109
15014.51 102
15015.67 102
15016.82 106
15017.98 130
15019.14 116
15020.30 117
15021.45 120
15022.61 115
15023.77 102
15024.93 121
15026.08 103
15027.24 104
15028.40 130
15029.56 140
15030.72 112
15031.87 109
15033.03 121
15034.19 103
15035.35 124
15036.51 104
15037.67 103
15038.82 104
15039.98 127
15041.14 111
15042.30 116
15043.46 108
15044.62 112
15045.78 122
15046.93 93
15048.09 104
15049.25 120
15050.41 123
15051.57 123
15052.73 107
15053.89 99
15055.05 100
15056.20 121
15057.36 140
15058.52 135
15059.68 123
15060.84 105
15062.00 125
15063.16 118
15064.32 117
15065.48 107
15066.64 140
15067.80 111
15068.96 108
15070.12 119
15071.28 121
15072.44 137
15073.60 119
15074.76 126
15075.91 103
15077.07 98
15078.23 108
15079.39 114
15080.55 122
15081.71 115
15082.87 125
15084.03 139
15085.19 144
15086.35 102
15087.51 118
15088.68 99
15089.84 131
15091.00 126
15092.16 110
15093.32 113
15094.48 130
15095.64 121
15096.80 108
15097.96 158
15099.12 149
15100.28 110
15101.44 119
15102.60 102
15103.76 117
15104.92 131
15106.08 130
15107.25 132
15108.41 119
15109.57 111
15110.73 114
15111.89 123
15113.05 118
15114.21 120
15115.37 124
15116.54 109
15117.70 113
15118.86 120
15120.02 131
15121.18 132
15122.34 142
15123.50 141
15124.67 129
15125.83 117
15126.99 132
15128.15 137
15129.31 106
15130.47 143
15131.64 127
15132.80 146
15133.96 115
15135.12 130
15136.28 142
15137.45 121
15138.61 133
15139.77 139
15140.93 134
15142.10 134
15143.26 137
15144.42 156
15145.58 121
15146.75 145
15147.91 145
15149.07 156
15150.23 148
15151.40 122
15152.56 137
15153.72 174
15154.88 154
15156.05 138
15157.21 161
15158.37 124
15159.54 161
15160.70 132
15161.86 159
15163.03 142
15164.19 143
15165.35 138
15166.52 132
15167.68 145
15168.84 176
15170.01 162
15171.17 171
15172.33 148
15173.50 155
15174.66 148
15175.82 146
15176.99 163
15178.15 191
15179.31 187
15180.48 180
15181.64 165
15182.81 155
15183.97 164
15185.13 175
15186.30 185
15187.46 167
15188.63 168
15189.79 171
15190.95 161
15192.12 172
15193.28 176
15194.45 200
15195.61 175
15196.78 178
15197.94 178
15199.10 202
15200.27 186
15201.43 186
15202.60 190
15203.76 163
15204.93 182
15206.09 179
15207.26 184
15208.42 184
15209.59 191
15210.75 194
15211.92 179
15213.08 192
15214.25 198
15215.41 186
15216.58 192
15217.74 189
15218.91 198
15220.07 191
15221.24 205
15222.40 211
15223.57 207
15224.74 190
15225.90 180
15227.07 212
15228.23 217
15229.40 210
15230.56 207
15231.73 220
15232.89 226
15234.06 218
15235.23 209
15236.39 201
15237.56 206
15238.72 196
15239.89 209
15241.06 214
15242.22 232
15243.39 210
15244.56 212
15245.72 219
15246.89 182
15248.05 191
15249.22 214
15250.39 223
15251.55 181
15252.72 173
15253.89 186
15255.05 208
15256.22 193
15257.39 164
15258.55 178
15259.72 161
15260.89 162
15262.05 189
15263.22 175
15264.39 171
15265.56 187
15266.72 195
15267.89 172
15269.06 172
15270.22 154
15271.39 168
15272.56 173
15273.73 173
15274.89 171
15276.06 160
15277.23 153
15278.40 144
15279.56 177
15280.73 148
15281.90 170
15283.07 167
15284.23 172
15285.40 159
15286.57 156
15287.74 162
15288.91 173
15290.07 135
15291.24 137
15292.41 173
15293.58 151
15294.75 170
15295.92 159
15297.08 176
15298.25 153
15299.42 149
15300.59 172
15301.76 161
15302.93 163
15304.09 171
15305.26 141
15306.43 171
15307.60 131
15308.77 158
15309.94 157
15311.11 170
15312.28 161
15313.44 165
15314.61 151
15315.78 149
15316.95 175
15318.12 169
15319.29 204
15320.46 178
15321.63 169
15322.80 178
15323.97 168
15325.14 180
15326.30 169
15327.47 177
15328.64 163
15329.81 153
15330.98 178
15332.15 183
15333.32 168
15334.49 169
15335.66 156
15336.83 195
15338.00 171
15339.17 195
15340.34 178
15341.51 188
15342.68 174
15343.85 188
15345.02 195
15346.19 165
15347.36 181
15348.53 199
15349.70 175
15350.87 166
15352.04 192
15353.21 195
15354.38 215
15355.55 197
15356.72 198
15357.90 218
15359.07 208
15360.24 215
15361.41 212
15362.58 215
15363.75 206
15364.92 212
15366.09 221
15367.26 230
15368.43 200
15369.60 208
15370.77 172
15371.95 213
15373.12 201
15374.29 207
15375.46 196
15376.63 201
15377.80 197
15378.97 209
15380.15 182
15381.32 180
15382.49 194
15383.66 167
15384.83 198
15386.00 184
15387.17 198
15388.35 173
15389.52 176
15390.69 178
15391.86 202
15393.03 214
15394.21 206
15395.38 179
15396.55 183
15397.72 215
15398.89 198
15400.07 186
15401.24 175
15402.41 176
15403.58 157
15404.76 153
15405.93 168
15407.10 174
15408.27 166
15409.45 183
15410.62 163
15411.79 171
15412.96 138
15414.14 163
15415.31 158
15416.48 168
15417.66 155
15418.83 171
15420.00 149
15421.17 136
15422.35 154
15423.52 165
15424.69 158
15425.87 145
15427.04 146
15428.21 150
15429.39 162
15430.56 136
15431.73 142
15432.91 155
15434.08 168
15435.25 156
15436.43 144
15437.60 148
15438.77 132
15439.95 152
15441.12 145
15442.30 138
15443.47 123
15444.64 155
15445.82 131
15446.99 122
15448.17 140
15449.34 148
15450.51 142
15451.69 152
15452.86 161
15454.04 137
15455.21 126
15456.39 148
15457.56 156
15458.73 133
15459.91 133
15461.08 136
15462.26 142
15463.43 138
15464.61 127
15465.78 132
15466.96 171
15468.13 144
15469.31 163
15470.48 139
15471.66 140
15472.83 141
15474.01 121
15475.18 135
15476.36 120
15477.53 117
15478.71 127
15479.88 142
15481.06 155
15482.23 126
15483.41 132
15484.58 139
15485.76 138
15486.93 156
15488.11 140
15489.29 137
15490.46 139
15491.64 147
15492.81 132
15493.99 129
15495.16 145
15496.34 143
15497.52 129
15498.69 133
15499.87 145
15501.04 148
15502.22 161
15503.40 142
15504.57 138
15505.75 157
15506.92 144
15508.10 139
15509.28 129
15510.45 161
15511.63 163
15512.81 159
15513.98 161
15515.16 147
15516.34 164
15517.51 128
15518.69 144
15519.87 167
15521.04 155
15522.22 145
15523.40 145
15524.57 163
15525.75 135
15526.93 131
15528.11 155
15529.28 150
15530.46 142
15531.64 132
15532.81 148
15533.99 169
15535.17 165
15536.35 157
15537.52 171
15538.70 149
15539.88 148
15541.06 154
15542.23 174
15543.41 152
15544.59 141
15545.77 154
15546.95 155
15548.12 148
15549.30 166
15550.48 183
15551.66 178
15552.83 154
15554.01 162
15555.19 154
15556.37 151
15557.55 164
15558.73 141
15559.90 170
15561.08 156
15562.26 157
15563.44 203
15564.62 174
15565.80 161
15566.97 193
15568.15 180
15569.33 181
15570.51 170
15571.69 179
15572.87 170
15574.05 156
15575.23 176
15576.40 182
15577.58 173
15578.76 168
15579.94 177
15581.12 187
15582.30 180
15583.48 195
15584.66 200
15585.84 196
15587.02 199
15588.20 198
15589.38 198
15590.56 175
15591.73 200
15592.91 202
15594.09 188
15595.27 205
15596.45 210
15597.63 204
15598.81 197
15599.99 201
15601.17 185
15602.35 200
15603.53 199
15604.71 189
15605.89 202
15607.07 205
15608.25 188
15609.43 235
15610.61 223
15611.79 212
15612.97 226
15614.15 225
15615.33 202
15616.51 213
15617.69 231
15618.88 233
15620.06 236
15621.24 250
15622.42 256
15623.60 245
15624.78 257
15625.96 245
15627.14 225
15628.32 231
15629.50 234
15630.68 266
15631.86 247
15633.05 231
15634.23 252
15635.41 286
15636.59 280
15637.77 247
15638.95 245
15640.13 273
15641.31 260
15642.50 263
15643.68 270
15644.86 261
15646.04 258
15647.22 271
15648.40 257
15649.58 233
15650.77 252
15651.95 267
15653.13 252
15654.31 247
15655.49 256
15656.68 270
15657.86 286
15659.04 279
15660.22 281
15661.40 258
15662.59 237
15663.77 278
15664.95 249
15666.13 251
15667.32 243
15668.50 263
15669.68 280
15670.86 262
15672.05 257
15673.23 254
15674.41 230
15675.59 241
15676.78 243
15677.96 246
15679.14 248
15680.32 228
15681.51 221
15682.69 241
15683.87 228
15685.06 238
15686.24 235
15687.42 223
15688.61 228
15689.79 232
15690.97 246
15692.16 245
15693.34 232
15694.52 222
15695.71 222
15696.89 245
15698.07 242
15699.26 241
15700.44 224
15701.62 218
15702.81 217
15703.99 243
15705.17 224
15706.36 266
15707.54 234
15708.73 249
15709.91 245
15711.09 250
15712.28 238
15713.46 235
15714.65 231
15715.83 232
15717.02 237
15718.20 228
15719.38 227
15720.57 240
15721.75 257
15722.94 265
15724.12 230
15725.31 223
15726.49 259
15727.68 259
15728.86 275
15730.04 247
15731.23 251
15732.41 256
15733.60 272
15734.78 266
15735.97 276
15737.15 264
15738.34 261
15739.52 242
15740.71 260
15741.89 262
15743.08 289
15744.27 309
15745.45 317
15746.64 279
15747.82 272
15749.01 290
15750.19 312
15751.38 301
15752.56 306
15753.75 302
15754.93 284
15756.12 303
15757.31 263
15758.49 302
15759.68 286
15760.86 308
15762.05 299
15763.24 288
15764.42 279
15765.61 278
15766.79 294
15767.98 300
15769.17 271
15770.35 260
15771.54 296
15772.72 273
15773.91 272
15775.10 258
15776.28 251
15777.47 292
15778.66 276
15779.84 276
15781.03 236
15782.22 237
15783.40 241
15784.59 254
15785.78 256
15786.96 241
15788.15 235
15789.34 236
15790.53 251
15791.71 248
15792.90 227
15794.09 227
15795.27 241
15796.46 229
15797.65 256
15798.84 245
15800.02 213
15801.21 217
15802.40 220
15803.59 227
15804.77 215
15805.96 230
15807.15 213
15808.34 222
15809.52 211
15810.71 215
15811.90 219
15813.09 216
15814.28 233
15815.46 222
15816.65 212
15817.84 223
15819.03 207
15820.22 219
15821.40 212
15822.59 215
15823.78 207
15824.97 225
15826.16 224
15827.35 205
15828.53 239
15829.72 215
15830.91 214
15832.10 221
15833.29 218
15834.48 216
15835.67 209
15836.85 205
15838.04 215
15839.23 206
15840.42 212
15841.61 225
15842.80 240
15843.99 220
15845.18 229
15846.37 218
15847.55 210
15848.74 198
15849.93 207
15851.12 219
15852.31 203
15853.50 181
15854.69 208
15855.88 211
15857.07 248
15858.26 189
15859.45 209
15860.64 210
15861.83 212
15863.02 222
15864.21 223
15865.40 216
15866.59 203
15867.78 218
15868.97 222
15870.16 263
15871.35 204
15872.54 215
15873.73 249
15874.92 224
15876.11 219
15877.30 232
15878.49 234
15879.68 233
15880.87 225
15882.06 239
15883.25 248
15884.44 253
15885.63 247
15886.82 243
15888.01 252
15889.20 240
15890.39 246
15891.59 254
15892.78 272
15893.97 241
15895.16 244
15896.35 242
15897.54 282
15898.73 265
15899.92 276
15901.11 265
15902.30 279
15903.50 262
15904.69 265
15905.88 290
15907.07 263
15908.26 262
15909.45 279
15910.64 306
15911.84 282
15913.03 292
15914.22 286
15915.41 288
15916.60 300
15917.79 288
15918.99 295
15920.18 305
15921.37 288
15922.56 307
15923.75 279
15924.95 255
15926.14 276
15927.33 272
15928.52 291
15929.71 324
15930.91 304
15932.10 264
15933.29 269
15934.48 285
15935.68 284
15936.87 267
15938.06 264
15939.25 260
15940.45 265
15941.64 269
15942.83 223
15944.03 206
15945.22 247
15946.41 225
15947.60 207
15948.80 218
15949.99 194
15951.18 192
15952.38 190
15953.57 174
15954.76 186
15955.96 173
15957.15 187
15958.34 200
15959.54 196
15960.73 183
15961.92 184
15963.12 176
15964.31 154
15965.50 170
15966.70 177
15967.89 165
15969.08 181
15970.28 165
15971.47 173
15972.67 157
15973.86 164
15975.05 158
15976.25 171
15977.44 150
15978.64 160
15979.83 155
15981.02 141
15982.22 152
15983.41 135
15984.61 145
15985.80 166
15987.00 159
15988.19 142
15989.38 149
15990.58 144
15991.77 130
15992.97 154
15994.16 157
15995.36 157
15996.55 135
15997.75 136
15998.94 140
16000.14 146
16001.33 148
16002.53 147
16003.72 151
16004.92 149
16006.11 124
16007.31 135
16008.50 140
16009.70 142
16010.89 145
16012.09 146
16013.28 151
16014.48 134
16015.67 137
16016.87 129
16018.07 125
16019.26 133
16020.46 150
16021.65 144
16022.85 145
16024.04 137
16025.24 141
16026.44 148
16027.63 146
16028.83 140
16030.02 152
16031.22 137
16032.42 127
16033.61 128
16034.81 147
16036.00 152
16037.20 122
16038.40 134
16039.59 142
16040.79 128
16041.99 122
16043.18 105
16044.38 114
16045.58 124
16046.77 119
16047.97 124
16049.17 135
16050.36 124
16051.56 148
16052.76 128
16053.95 117
16055.15 119
16056.35 139
16057.54 141
16058.74 121
16059.94 140
16061.14 119
16062.33 123
16063.53 123
16064.73 129
16065.92 137
16067.12 125
16068.32 97
16069.52 120
16070.71 131
16071.91 127
16073.11 108
16074.31 126
16075.50 119
16076.70 118
16077.90 125
16079.10 135
16080.30 119
16081.49 120
16082.69 113
16083.89 106
16085.09 120
16086.29 112
16087.48 115
16088.68 112
16089.88 104
16091.08 104
16092.28 116
16093.48 112
16094.67 98
16095.87 104
16097.07 119
16098.27 117
16099.47 119
16100.67 117
16101.87 112
16103.06 121
16104.26 117
16105.46 125
16106.66 130
16107.86 115
16109.06 125
16110.26 117
16111.46 105
16112.66 117
16113.86 113
16115.05 122
16116.25 108
16117.45 104
16118.65 92
16119.85 120
16121.05 119
16122.25 105
16123.45 99
16124.65 118
16125.85 103
16127.05 109
16128.25 129
16129.45 108
16130.65 96
16131.85 94
16133.05 101
16134.25 98
16135.45 87
16136.65 100
16137.85 95
16139.05 114
16140.25 94
16141.45 107
16142.65 99
16143.85 119
16145.05 83
16146.25 97
16147.45 119
16148.65 116
16149.85 94
16151.05 130
16152.25 90
16153.45 96
16154.65 105
16155.85 99
16157.05 121
16158.25 109
16159.46 115
16160.66 119
16161.86 123
16163.06 118
16164.26 110
16165.46 100
16166.66 105
16167.86 104
16169.06 114
16170.27 112
16171.47 113
16172.67 106
16173.87 108
16175.07 104
16176.27 101
16177.47 106
16178.67 107
16179.88 107
16181.08 127
16182.28 112
16183.48 115
16184.68 105
16185.89 92
16187.09 115
16188.29 123
16189.49 104
16190.69 102
16191.90 106
16193.10 99
16194.30 88
16195.50 114
16196.70 101
16197.91 95
16199.11 112
16200.31 102
16201.51 110
16202.72 106
16203.92 102
16205.12 105
16206.32 104
16207.53 99
16208.73 91
16209.93 110
16211.13 113
16212.34 98
16213.54 98
16214.74 97
16215.95 118
16217.15 97
16218.35 102
16219.55 119
16220.76 90
16221.96 99
16223.16 106
16224.37 105
16225.57 93
16226.77 98
16227.98 93
16229.18 109
16230.38 106
16231.59 122
16232.79 102
16233.99 100
16235.20 99
16236.40 100
16237.61 108
16238.81 104
16240.01 110
16241.22 120
16242.42 107
16243.63 114
16244.83 109
16246.03 116
16247.24 112
16248.44 135
16249.65 131
16250.85 112
16252.05 114
16253.26 105
16254.46 115
16255.67 131
16256.87 131
16258.08 132
16259.28 130
16260.49 112
16261.69 100
16262.89 114
16264.10 112
16265.30 110
16266.51 106
16267.71 111
16268.92 127
16270.12 116
16271.33 99
16272.53 115
16273.74 115
16274.94 97
16276.15 91
16277.35 118
16278.56 121
16279.77 106
16280.97 104
16282.18 116
16283.38 115
16284.59 106
16285.79 109
16287.00 122
16288.20 104
16289.41 95
16290.61 100
16291.82 112
16293.03 109
16294.23 119
16295.44 120
16296.64 122
16297.85 103
16299.06 108
16300.26 134
16301.47 124
16302.67 107
16303.88 94
16305.09 117
16306.29 111
16307.50 114
16308.71 121
16309.91 108
16311.12 109
16312.33 105
16313.53 128
16314.74 118
16315.95 114
16317.15 122
16318.36 92
16319.57 105
16320.77 116
16321.98 94
16323.19 106
16324.39 99
16325.60 92
16326.81 96
16328.01 113
16329.22 87
16330.43 96
16331.64 117
16332.84 90
16334.05 95
16335.26 97
16336.47 107
16337.67 113
16338.88 95
16340.09 93
16341.30 101
16342.50 109
16343.71 99
16344.92 102
16346.13 107
16347.33 106
16348.54 95
16349.75 122
16350.96 90
16352.17 93
16353.37 99
16354.58 114
16355.79 91
16357.00 88
16358.21 88
16359.41 107
16360.62 97
16361.83 82
16363.04 109
16364.25 96
16365.46 100
16366.67 99
16367.87 85
16369.08 98
16370.29 105
16371.50 95
16372.71 97
16373.92 108
16375.13 107
16376.34 85
16377.54 100
16378.75 93
16379.96 101
16381.17 113
16382.38 91
16383.59 88
16384.80 90
16386.01 105
16387.22 98
16388.43 108
16389.64 96
16390.85 93
16392.05 94
16393.26 103
16394.47 115
16395.68 93
16396.89 82
16398.10 85
16399.31 100
16400.52 91
16401.73 84
16402.94 90
16404.15 102
16405.36 100
16406.57 106
16407.78 102
16408.99 91
16410.20 97
16411.41 93
16412.62 101
16413.83 88
16415.04 90
16416.25 79
16417.46 101
16418.67 89
16419.88 87
16421.10 100
16422.31 106
16423.52 95
16424.73 106
16425.94 95
16427.15 88
16428.36 93
16429.57 104
16430.78 117
16431.99 98
16433.20 96
16434.41 86
16435.63 90
16436.84 92
16438.05 100
16439.26 84
16440.47 107
16441.68 93
16442.89 103
16444.10 96
16445.32 104
16446.53 84
16447.74 88
16448.95 83
16450.16 85
16451.37 92
16452.59 94
16453.80 86
16455.01 84
16456.22 86
16457.43 85
16458.64 110
16459.86 94
16461.07 103
16462.28 74
16463.49 101
16464.70 97
16465.92 89
16467.13 83
16468.34 88
16469.55 99
16470.77 90
16471.98 98
16473.19 96
16474.40 104
16475.62 81
16476.83 96
16478.04 100
16479.25 87
16480.47 99
16481.68 100
16482.89 89
16484.11 75
16485.32 101
16486.53 93
16487.74 103
16488.96 92
16490.17 96
16491.38 97
16492.60 99
16493.81 95
16495.02 108
16496.24 95
16497.45 98
16498.66 85
16499.88 95
16501.09 121
16502.30 102
16503.52 106
16504.73 96
16505.94 109
16507.16 91
16508.37 107
16509.59 115
16510.80 105
16512.01 86
16513.23 88
16514.44 93
16515.66 81
16516.87 88
16518.08 81
16519.30 88
16520.51 90
16521.73 88
16522.94 114
16524.16 117
16525.37 100
16526.58 121
16527.80 115
16529.01 109
16530.23 93
16531.44 110
16532.66 114
16533.87 100
16535.09 100
16536.30 136
16537.52 119
16538.73 138
16539.95 119
16541.16 100
16542.38 115
16543.59 123
16544.81 139
16546.02 116
16547.24 116
16548.45 123
16549.67 124
16550.88 122
16552.10 107
16553.31 117
16554.53 114
16555.74 123
16556.96 123
16558.18 113
16559.39 138
16560.61 120
16561.82 121
16563.04 123
16564.25 142
16565.47 139
16566.69 114
16567.90 134
16569.12 120
16570.33 125
16571.55 123
16572.77 139
16573.98 130
16575.20 123
16576.41 113
16577.63 116
16578.85 118
16580.06 110
16581.28 113
16582.50 120
16583.71 100
16584.93 109
16586.15 127
16587.36 121
16588.58 133
16589.80 119
16591.01 132
16592.23 104
16593.45 103
16594.66 98
16595.88 131
16597.10 102
16598.32 100
16599.53 108
16600.75 107
16601.97 104
16603.18 89
16604.40 94
16605.62 105
16606.84 99
16608.05 82
16609.27 107
16610.49 101
16611.71 98
16612.92 109
16614.14 102
16615.36 104
16616.58 93
16617.79 103
16619.01 98
16620.23 91
16621.45 85
16622.67 114
16623.88 98
16625.10 90
16626.32 83
16627.54 112
16628.76 116
16629.97 98
16631.19 112
16632.41 114
16633.63 85
16634.85 97
16636.07 99
16637.29 91
16638.50 107
16639.72 92
16640.94 98
16642.16 100
16643.38 91
16644.60 89
16645.82 112
16647.03 101
16648.25 84
16649.47 91
16650.69 94
16651.91 110
16653.13 101
16654.35 116
16655.57 99
16656.79 107
16658.01 86
16659.23 82
16660.45 90
16661.66 101
16662.88 73
16664.10 97
16665.32 102
16666.54 86
16667.76 104
16668.98 104
16670.20 89
16671.42 102
16672.64 85
16673.86 105
16675.08 89
16676.30 89
16677.52 82
16678.74 101
16679.96 96
16681.18 92
16682.40 84
16683.62 77
16684.84 67
16686.06 105
16687.28 93
16688.50 94
16689.72 99
16690.94 95
16692.16 90
16693.39 106
16694.61 104
16695.83 84
16697.05 90
16698.27 98
16699.49 94
16700.71 98
16701.93 83
16703.15 99
16704.37 117
16705.59 108
16706.81 104
16708.04 82
16709.26 85
16710.48 92
16711.70 86
16712.92 99
16714.14 103
16715.36 90
16716.58 78
16717.81 84
16719.03 92
16720.25 84
16721.47 103
16722.69 102
16723.91 107
16725.14 90
16726.36 91
16727.58 94
16728.80 92
16730.02 76
16731.24 87
16732.47 84
16733.69 102
16734.91 87
16736.13 75
16737.36 81
16738.58 104
16739.80 98
16741.02 101
16742.24 100
16743.47 91
16744.69 106
16745.91 93
16747.13 78
16748.36 78
16749.58 77
16750.80 83
16752.02 77
16753.25 76
16754.47 75
16755.69 78
16756.92 80
16758.14 92
16759.36 89
16760.59 87
16761.81 79
16763.03 98
16764.25 87
16765.48 85
16766.70 88
16767.92 103
16769.15 99
16770.37 81
16771.59 78
16772.82 85
16774.04 103
16775.27 82
16776.49 87
16777.71 96
16778.94 85
16780.16 73
16781.38 83
16782.61 80
16783.83 92
16785.06 88
16786.28 89
16787.50 100
16788.73 87
16789.95 86
16791.18 82
16792.40 98
16793.62 96
16794.85 92
16796.07 86
16797.30 81
16798.52 92
16799.75 104
16800.97 89
16802.19 94
16803.42 122
16804.64 91
16805.87 89
16807.09 106
16808.32 86
16809.54 84
16810.77 89
16811.99 82
16813.22 98
16814.44 86
16815.67 122
16816.89 111
16818.12 107
16819.34 110
16820.57 92
16821.79 104
16823.02 80
16824.24 112
16825.47 94
16826.70 92
16827.92 106
16829.15 113
16830.37 106
16831.60 106
16832.82 109
16834.05 117
16835.27 92
16836.50 120
16837.73 99
16838.95 103
16840.18 98
16841.40 104
16842.63 114
16843.86 112
16845.08 106
16846.31 102
16847.53 121
16848.76 111
16849.99 97
16851.21 115
16852.44 126
16853.67 120
16854.89 127
16856.12 111
16857.35 132
16858.57 136
16859.80 111
16861.03 125
16862.25 135
16863.48 112
16864.71 107
16865.93 149
16867.16 127
16868.39 131
16869.61 124
16870.84 157
16872.07 147
16873.30 140
16874.52 147
16875.75 155
16876.98 143
16878.20 160
16879.43 153
16880.66 145
16881.89 145
16883.11 165
16884.34 151
16885.57 153
16886.80 160
16888.02 161
16889.25 129
16890.48 127
16891.71 145
16892.94 161
16894.16 144
16895.39 140
16896.62 143
16897.85 126
16899.08 144
16900.30 139
16901.53 142
16902.76 158
16903.99 139
16905.22 150
16906.45 145
16907.67 131
16908.90 124
16910.13 129
16911.36 151
16912.59 126
16913.82 133
16915.04 129
16916.27 95
16917.50 109
16918.73 104
16919.96 118
16921.19 118
16922.42 102
16923.65 131
16924.88 131
16926.10 124
16927.33 93
16928.56 106
16929.79 123
16931.02 128
16932.25 116
16933.48 101
16934.71 118
16935.94 124
16937.17 117
16938.40 111
16939.63 139
16940.86 135
16942.09 122
16943.32 124
16944.55 121
16945.78 116
16947.01 124
16948.24 142
16949.47 118
16950.70 106
16951.93 98
16953.16 111
16954.39 123
16955.62 98
16956.85 98
16958.08 132
16959.31 120
16960.54 103
16961.77 117
16963.00 125
16964.23 96
16965.46 90
16966.69 111
16967.92 132
16969.15 114
16970.38 104
16971.61 119
16972.84 108
16974.07 107
16975.30 120
16976.54 133
16977.77 103
16979.00 101
16980.23 98
16981.46 121
16982.69 101
16983.92 93
16985.15 115
16986.38 110
16987.62 95
16988.85 93
16990.08 105
16991.31 108
16992.54 102
16993.77 101
16995.00 110
16996.24 90
16997.47 81
16998.70 102
16999.93 115
17001.16 85
17002.39 97
17003.63 102
17004.86 91
17006.09 91
17007.32 94
17008.55 95
17009.79 102
17011.02 100
17012.25 90
17013.48 121
17014.72 104
17015.95 105
17017.18 85
17018.41 104
17019.64 82
17020.88 78
17022.11 101
17023.34 92
17024.58 92
17025.81 91
17027.04 106
17028.27 86
17029.51 82
17030.74 89
17031.97 112
17033.21 98
17034.44 74
17035.67 75
17036.90 105
17038.14 90
17039.37 81
17040.60 109
17041.84 104
17043.07 102
17044.30 95
17045.54 100
17046.77 93
17048.00 97
17049.24 83
17050.47 96
17051.70 77
17052.94 71
17054.17 108
17055.41 107
17056.64 79
17057.87 78
17059.11 100
17060.34 113
17061.58 92
17062.81 91
17064.04 96
17065.28 101
17066.51 89
17067.75 83
17068.98 113
17070.21 91
17071.45 84
17072.68 97
17073.92 96
17075.15 77
17076.39 86
17077.62 82
17078.86 80
17080.09 66
17081.33 77
17082.56 77
17083.80 81
17085.03 75
17086.26 93
17087.50 89
17088.73 72
17089.97 68
17091.20 85
17092.44 94
17093.68 62
17094.91 84
17096.15 89
17097.38 87
17098.62 59
17099.85 70
17101.09 90
17102.32 99
17103.56 81
17104.79 83
17106.03 85
17107.26 78
17108.50 87
17109.74 79
17110.97 82
17112.21 76
17113.44 87
17114.68 94
17115.92 79
17117.15 59
17118.39 67
17119.62 90
17120.86 73
17122.10 75
17123.33 81
17124.57 88
17125.80 69
17127.04 88
17128.28 90
17129.51 77
17130.75 81
17131.99 71
17133.22 86
17134.46 90
17135.70 70
17136.93 90
17138.17 76
17139.41 87
17140.64 91
17141.88 75
17143.12 87
17144.35 83
17145.59 77
17146.83 81
17148.07 83
17149.30 77
17150.54 67
17151.78 66
17153.02 81
17154.25 71
17155.49 85
17156.73 88
17157.96 79
17159.20 75
17160.44 63
17161.68 89
17162.92 64
17164.15 66
17165.39 71
17166.63 79
17167.87 83
17169.10 64
17170.34 68
17171.58 86
17172.82 60
17174.06 61
17175.29 91
17176.53 76
17177.77 77
17179.01 71
17180.25 64
17181.49 47
17182.72 67
17183.96 80
17185.20 84
17186.44 57
17187.68 63
17188.92 61
17190.15 70
17191.39 65
17192.63 76
17193.87 71
17195.11 62
17196.35 51
17197.59 62
17198.83 81
17200.07 72
17201.30 81
17202.54 89
17203.78 56
17205.02 56
17206.26 67
17207.50 71
17208.74 73
17209.98 62
17211.22 77
17212.46 70
17213.70 70
17214.94 71
17216.18 66
17217.42 71
17218.66 66
17219.90 81
17221.14 60
17222.38 67
17223.62 77
17224.86 65
17226.10 73
17227.34 95
17228.58 61
17229.82 73
17231.06 75
17232.30 76
17233.54 64
17234.78 71
17236.02 63
17237.26 54
17238.50 92
17239.74 84
17240.98 73
17242.22 71
17243.46 77
17244.70 60
17245.94 56
17247.18 58
17248.42 86
17249.66 83
17250.90 75
17252.14 49
17253.39 71
17254.63 78
17255.87 60
17257.11 80
17258.35 79
17259.59 61
17260.83 68
17262.07 75
17263.31 64
17264.56 77
17265.80 64
17267.04 61
17268.28 64
17269.52 50
17270.76 48
17272.00 65
17273.25 80
17274.49 79
17275.73 65
17276.97 59
17278.21 66
17279.45 67
17280.70 83
17281.94 58
17283.18 64
17284.42 65
17285.66 56
17286.91 75
17288.15 75
17289.39 66
17290.63 61
17291.88 63
17293.12 64
17294.36 60
17295.60 57
17296.85 57
17298.09 68
17299.33 69
17300.57 58
17301.82 63
17303.06 62
17304.30 72
17305.54 64
17306.79 67
17308.03 55
17309.27 64
17310.52 79
17311.76 66
17313.00 69
17314.25 72
17315.49 61
17316.73 62
17317.97 73
17319.22 55
17320.46 68
17321.71 73
17322.95 67
17324.19 66
17325.44 63
17326.68 59
17327.92 60
17329.17 73
17330.41 45
17331.65 56
17332.90 71
17334.14 57
17335.39 54
17336.63 50
17337.87 52
17339.12 60
17340.36 67
17341.61 58
17342.85 55
17344.09 65
17345.34 61
17346.58 62
17347.83 49
17349.07 61
17350.32 68
17351.56 74
17352.80 49
17354.05 69
17355.29 72
17356.54 49
17357.78 69
17359.03 72
17360.27 62
17361.52 65
17362.76 58
17364.01 57
17365.25 62
17366.50 67
17367.74 64
17368.99 57
17370.23 76
17371.48 56
17372.72 66
17373.97 72
17375.21 62
17376.46 69
17377.70 66
17378.95 70
17380.19 79
17381.44 49
17382.69 53
17383.93 60
17385.18 78
17386.42 73
17387.67 65
17388.91 64
17390.16 58
17391.41 68
17392.65 65
17393.90 59
17395.14 57
17396.39 61
17397.64 77
17398.88 67
17400.13 63
17401.37 63
17402.62 69
17403.87 68
17405.11 58
17406.36 73
17407.61 80
17408.85 80
17410.10 66
17411.35 64
17412.59 68
17413.84 63
17415.09 76
17416.33 79
17417.58 69
17418.83 56
17420.07 64
17421.32 66
17422.57 62
17423.82 73
17425.06 68
17426.31 79
17427.56 60
17428.80 76
17430.05 64
17431.30 72
17432.55 56
17433.79 74
17435.04 73
17436.29 77
17437.54 69
17438.78 60
17440.03 70
17441.28 61
17442.53 66
17443.77 71
17445.02 70
17446.27 71
17447.52 77
17448.77 80
17450.01 75
17451.26 75
17452.51 61
17453.76 91
17455.01 53
17456.25 66
17457.50 70
17458.75 74
17460.00 68
17461.25 56
17462.50 62
17463.74 72
17464.99 55
17466.24 68
17467.49 76
17468.74 77
17469.99 62
17471.24 65
17472.49 79
17473.73 72
17474.98 66
17476.23 72
17477.48 89
17478.73 49
17479.98 67
17481.23 63
17482.48 59
17483.73 64
17484.98 66
17486.23 74
17487.47 73
17488.72 78
17489.97 80
17491.22 66
17492.47 77
17493.72 71
17494.97 85
17496.22 73
17497.47 71
17498.72 82
17499.97 75
17501.22 93
17502.47 75
17503.72 88
17504.97 87
17506.22 88
17507.47 71
17508.72 74
17509.97 94
17511.22 96
17512.47 88
17513.72 85
17514.97 95
17516.22 79
17517.47 91
17518.72 84
17519.97 79
17521.22 68
17522.47 61
17523.72 87
17524.98 71
17526.23 65
17527.48 67
17528.73 70
17529.98 91
17531.23 73
17532.48 89
17533.73 68
17534.98 76
17536.23 82
17537.48 97
17538.74 75
17539.99 83
17541.24 72
17542.49 85
17543.74 89
17544.99 72
17546.24 102
17547.50 85
17548.75 70
17550.00 81
17551.25 88
17552.50 85
17553.75 75
17555.01 67
17556.26 83
17557.51 77
17558.76 84
17560.01 82
17561.26 90
17562.52 75
17563.77 84
17565.02 88
17566.27 103
17567.53 98
17568.78 72
17570.03 92
17571.28 75
17572.53 72
17573.79 85
17575.04 78
17576.29 85
17577.54 83
17578.80 79
17580.05 76
17581.30 82
17582.56 77
17583.81 89
17585.06 89
17586.31 76
17587.57 70
17588.82 71
17590.07 89
17591.33 86
17592.58 75
17593.83 80
17595.08 95
17596.34 71
17597.59 89
17598.84 104
17600.10 94
17601.35 85
17602.61 115
17603.86 102
17605.11 88
17606.37 79
17607.62 94
17608.87 86
17610.13 77
17611.38 90
17612.63 100
17613.89 95
17615.14 94
17616.40 76
17617.65 110
17618.90 89
17620.16 91
17621.41 109
17622.67 108
17623.92 98
17625.17 91
17626.43 106
17627.68 83
17628.94 89
17630.19 99
17631.45 90
17632.70 106
17633.96 105
17635.21 84
17636.47 104
17637.72 80
17638.97 89
17640.23 95
17641.48 103
17642.74 103
17643.99 85
17645.25 84
17646.50 88
17647.76 94
17649.01 92
17650.27 94
17651.52 86
17652.78 81
17654.04 82
17655.29 85
17656.55 67
17657.80 69
17659.06 74
17660.31 88
17661.57 92
17662.82 99
17664.08 78
17665.33 80
17666.59 76
17667.85 100
17669.10 90
17670.36 87
17671.61 73
17672.87 76
17674.13 88
17675.38 93
17676.64 76
17677.89 78
17679.15 86
17680.41 97
17681.66 99
17682.92 89
17684.18 77
17685.43 63
17686.69 85
17687.95 85
17689.20 75
17690.46 72
17691.71 65
17692.97 77
17694.23 94
17695.49 73
17696.74 81
17698.00 82
17699.26 65
17700.51 87
17701.77 84
17703.03 72
17704.28 74
17705.54 78
17706.80 69
17708.06 93
17709.31 54
17710.57 56
17711.83 86
17713.08 89
17714.34 80
17715.60 83
17716.86 67
17718.11 68
17719.37 95
17720.63 88
17721.89 72
17723.15 65
17724.40 88
17725.66 92
17726.92 68
17728.18 80
17729.43 67
17730.69 67
17731.95 74
17733.21 73
17734.47 82
17735.73 74
17736.98 81
17738.24 73
17739.50 71
17740.76 84
17742.02 70
17743.28 63
17744.53 66
17745.79 83
17747.05 77
17748.31 67
17749.57 76
17750.83 66
17752.09 82
17753.34 71
17754.60 76
17755.86 73
17757.12 89
17758.38 82
17759.64 73
17760.90 62
17762.16 75
17763.42 63
17764.68 77
17765.94 75
17767.19 68
17768.45 91
17769.71 79
17770.97 79
17772.23 79
17773.49 72
17774.75 80
17776.01 91
17777.27 94
17778.53 61
17779.79 56
17781.05 89
17782.31 64
17783.57 69
17784.83 62
17786.09 66
17787.35 79
17788.61 68
17789.87 72
17791.13 81
17792.39 71
17793.65 68
17794.91 70
17796.17 65
17797.43 66
17798.69 78
17799.95 77
17801.21 75
17802.47 62
17803.73 65
17805.00 84
17806.26 74
17807.52 81
17808.78 66
17810.04 73
17811.30 59
17812.56 56
17813.82 80
17815.08 71
17816.34 65
17817.60 61
17818.87 76
17820.13 72
17821.39 63
17822.65 62
17823.91 62
17825.17 75
17826.43 58
17827.69 61
17828.96 63
17830.22 73
17831.48 79
17832.74 83
17834.00 63
17835.26 68
17836.53 69
17837.79 71
17839.05 65
17840.31 67
17841.57 53
17842.84 66
17844.10 84
17845.36 57
17846.62 50
17847.88 62
17849.15 64
17850.41 57
17851.67 89
17852.93 61
17854.20 50
17855.46 58
17856.72 63
17857.98 78
17859.25 70
17860.51 57
17861.77 64
17863.03 77
17864.30 60
17865.56 59
17866.82 60
17868.09 62
17869.35 60
17870.61 55
17871.87 70
17873.14 74
17874.40 51
17875.66 62
17876.93 56
17878.19 62
17879.45 50
17880.72 69
17881.98 59
17883.24 55
17884.51 46
17885.77 70
17887.03 71
17888.30 56
17889.56 60
17890.83 66
17892.09 76
17893.35 73
17894.62 67
17895.88 54
17897.14 70
17898.41 76
17899.67 68
17900.94 63
17902.20 64
17903.46 56
17904.73 53
17905.99 57
17907.26 79
17908.52 52
17909.79 74
17911.05 63
17912.32 52
17913.58 74
17914.84 63
17916.11 63
17917.37 66
17918.64 56
17919.90 59
17921.17 66
17922.43 59
17923.70 61
17924.96 66
17926.23 62
17927.49 67
17928.76 61
17930.02 70
17931.29 52
17932.55 62
17933.82 59
17935.08 57
17936.35 61
17937.61 56
17938.88 59
17940.14 71
17941.41 60
17942.68 79
17943.94 56
17945.21 77
17946.47 59
17947.74 51
17949.00 74
17950.27 62
17951.54 66
17952.80 60
17954.07 72
17955.33 74
17956.60 59
17957.87 67
17959.13 66
17960.40 71
17961.66 62
17962.93 62
17964.20 71
17965.46 43
17966.73 62
17968.00 69
17969.26 57
17970.53 71
17971.80 78
17973.06 69
17974.33 58
17975.60 59
17976.86 65
17978.13 60
17979.40 57
17980.66 68
17981.93 59
17983.20 64
17984.46 60
17985.73 64
17987.00 72
17988.26 47
17989.53 62
17990.80 55
17992.07 47
17993.33 61
17994.60 52
17995.87 52
17997.14 50
17998.40 85
17999.67 55
18000.94 50
18002.21 57
18003.47 72
18004.74 50
18006.01 48
18007.28 60
18008.55 54
18009.81 73
18011.08 52
18012.35 52
18013.62 67
18014.89 61
18016.15 51
18017.42 52
18018.69 68
18019.96 56
18021.23 60
18022.49 62
18023.76 65
18025.03 77
18026.30 38
18027.57 58
18028.84 52
18030.11 64
18031.37 49
18032.64 69
18033.91 70
18035.18 63
18036.45 49
18037.72 66
18038.99 66
18040.26 57
18041.53 57
18042.79 76
18044.06 68
18045.33 62
18046.60 68
18047.87 64
18049.14 77
18050.41 61
18051.68 56
18052.95 62
18054.22 66
18055.49 61
18056.76 86
18058.03 77
18059.30 63
18060.57 69
18061.84 72
18063.11 65
18064.38 70
18065.65 68
18066.92 72
18068.19 85
18069.46 62
18070.73 71
18072.00 62
18073.27 70
18074.54 64
18075.81 72
18077.08 66
18078.35 57
18079.62 72
18080.89 76
18082.16 60
18083.43 60
18084.70 66
18085.97 70
18087.24 59
18088.51 54
18089.78 63
18091.05 63
18092.32 67
18093.59 67
18094.87 72
18096.14 66
18097.41 77
18098.68 76
18099.95 83
18101.22 57
18102.49 60
18103.76 59
18105.03 60
18106.31 55
18107.58 78
18108.85 64
18110.12 71
18111.39 68
18112.66 52
18113.93 71
18115.21 57
18116.48 67
18117.75 64
18119.02 66
18120.29 59
18121.56 62
18122.84 70
18124.11 59
18125.38 57
18126.65 62
18127.92 61
18129.20 57
18130.47 72
18131.74 67
18133.01 68
18134.29 65
18135.56 57
18136.83 60
18138.10 79
18139.38 59
18140.65 72
18141.92 74
18143.19 62
18144.47 61
18145.74 53
18147.01 61
18148.28 64
18149.56 54
18150.83 76
18152.10 79
18153.38 54
18154.65 53
18155.92 59
18157.19 52
18158.47 65
18159.74 46
18161.01 68
18162.29 69
18163.56 72
18164.83 58
18166.11 72
18167.38 51
18168.65 49
18169.93 74
18171.20 87
18172.48 50
18173.75 63
18175.02 59
18176.30 66
18177.57 55
18178.84 74
18180.12 52
18181.39 63
18182.67 63
18183.94 60
18185.21 57
18186.49 58
18187.76 65
18189.04 76
18190.31 68
18191.59 54
18192.86 50
18194.13 56
18195.41 57
18196.68 63
18197.96 59
18199.23 48
18200.51 59
18201.78 52
18203.06 75
18204.33 62
18205.61 60
18206.88 53
18208.16 68
18209.43 69
18210.71 80
18211.98 68
18213.26 52
18214.53 67
18215.81 51
18217.08 64
18218.36 73
18219.63 65
18220.91 61
18222.18 75
18223.46 63
18224.73 54
18226.01 63
18227.28 76
18228.56 64
18229.84 63
18231.11 76
18232.39 73
18233.66 64
18234.94 62
18236.21 57
18237.49 61
18238.77 69
18240.04 67
18241.32 66
18242.59 69
18243.87 70
18245.15 78
18246.42 86
18247.70 86
18248.98 65
18250.25 58
18251.53 64
18252.81 69
18254.08 63
18255.36 61
18256.63 61
18257.91 59
18259.19 57
18260.46 68
18261.74 58
18263.02 73
18264.30 56
18265.57 64
18266.85 56
18268.13 60
18269.40 63
18270.68 46
18271.96 58
18273.23 67
18274.51 79
18275.79 71
18277.07 67
18278.34 66
18279.62 62
18280.90 70
18282.18 67
18283.45 60
18284.73 63
18286.01 60
18287.29 68
18288.56 65
18289.84 53
18291.12 61
18292.40 66
18293.68 62
18294.95 61
18296.23 66
18297.51 64
18298.79 70
18300.07 55
18301.34 57
18302.62 61
18303.90 62
18305.18 70
18306.46 73
18307.74 53
18309.01 66
18310.29 58
18311.57 50
18312.85 60
18314.13 65
18315.41 71
18316.69 68
18317.96 63
18319.24 69
18320.52 58
18321.80 59
18323.08 61
18324.36 58
18325.64 72
18326.92 70
18328.20 57
18329.47 67
18330.75 61
18332.03 54
18333.31 62
18334.59 77
18335.87 61
18337.15 64
18338.43 76
18339.71 68
18340.99 63
18342.27 62
18343.55 62
18344.83 71
18346.11 61
18347.39 52
18348.67 61
18349.95 74
18351.23 67
18352.51 67
18353.79 59
18355.07 56
18356.35 64
18357.63 64
18358.91 57
18360.19 58
18361.47 63
18362.75 61
18364.03 60
18365.31 68
18366.59 65
18367.87 86
18369.15 67
18370.43 67
18371.71 53
18372.99 67
18374.27 65
18375.55 61
18376.83 56
18378.12 55
18379.40 47
18380.68 48
18381.96 56
18383.24 66
18384.52 52
18385.80 79
18387.08 66
18388.36 63
18389.65 48
18390.93 72
18392.21 68
18393.49 63
18394.77 62
18396.05 62
18397.33 76
18398.62 67
18399.90 54
18401.18 63
18402.46 79
18403.74 72
18405.02 71
18406.31 56
18407.59 73
18408.87 59
18410.15 69
18411.43 70
18412.72 68
18414.00 73
18415.28 68
18416.56 60
18417.84 52
18419.13 56
18420.41 72
18421.69 69
18422.97 67
18424.26 49
18425.54 59
18426.82 65
18428.10 64
18429.39 90
18430.67 61
18431.95 64
18433.23 63
18434.52 60
18435.80 68
18437.08 56
18438.37 63
18439.65 57
18440.93 70
18442.22 73
18443.50 55
18444.78 64
18446.06 73
18447.35 61
18448.63 64
18449.91 52
18451.20 52
18452.48 61
18453.76 82
18455.05 56
18456.33 45
18457.62 58
18458.90 67
18460.18 59
18461.47 58
18462.75 60
18464.03 54
18465.32 53
18466.60 47
18467.89 70
18469.17 57
18470.45 51
18471.74 76
18473.02 83
18474.31 66
18475.59 53
18476.88 64
18478.16 54
18479.44 69
18480.73 61
18482.01 61
18483.30 64
18484.58 59
18485.87 55
18487.15 64
18488.44 42
18489.72 65
18491.01 70
18492.29 77
18493.58 78
18494.86 58
18496.15 69
18497.43 69
18498.72 65
18500.00 61
18501.29 66
18502.57 67
18503.86 65
18505.14 65
18506.43 79
18507.71 62
18509.00 58
18510.28 55
18511.57 49
18512.85 55
18514.14 45
18515.42 65
18516.71 69
18518.00 60
18519.28 47
18520.57 55
18521.85 54
18523.14 56
18524.43 66
18525.71 52
18527.00 50
18528.28 56
18529.57 54
18530.86 54
18532.14 44
18533.43 45
18534.71 64
18536.00 66
18537.29 59
18538.57 60
18539.86 69
18541.15 69
18542.43 53
18543.72 61
18545.01 65
18546.29 50
18547.58 61
18548.87 48
18550.15 59
18551.44 61
18552.73 53
18554.01 64
18555.30 74
18556.59 74
18557.88 60
18559.16 64
18560.45 55
18561.74 62
18563.02 58
18564.31 46
18565.60 61
18566.89 68
18568.17 62
18569.46 66
18570.75 65
18572.04 46
18573.32 68
18574.61 72
18575.90 68
18577.19 59
18578.48 57
18579.76 58
18581.05 63
18582.34 58
18583.63 67
18584.92 56
18586.20 70
18587.49 53
18588.78 62
18590.07 69
18591.36 62
18592.64 54
18593.93 63
18595.22 57
18596.51 59
18597.80 57
18599.09 59
18600.38 53
18601.66 61
18602.95 85
18604.24 48
18605.53 69
18606.82 69
18608.11 72
18609.40 73
18610.69 54
18611.98 54
18613.26 68
18614.55 56
18615.84 61
18617.13 78
18618.42 70
18619.71 74
18621.00 61
18622.29 63
18623.58 64
18624.87 72
18626.16 67
18627.45 56
18628.74 50
18630.03 57
18631.32 57
18632.61 71
18633.89 60
18635.18 61
18636.47 64
18637.76 63
18639.05 63
18640.34 64
18641.63 67
18642.92 56
18644.21 63
18645.50 75
18646.79 63
18648.09 51
18649.38 68
18650.67 56
18651.96 57
18653.25 70
18654.54 51
18655.83 63
18657.12 57
18658.41 53
18659.70 72
18660.99 73
18662.28 58
18663.57 64
18664.86 55
18666.15 62
18667.44 67
18668.74 61
18670.03 54
18671.32 59
18672.61 49
18673.90 49
18675.19 64
18676.48 46
18677.77 66
18679.06 40
18680.36 66
18681.65 60
18682.94 57
18684.23 54
18685.52 56
18686.81 48
18688.11 51
18689.40 61
18690.69 62
18691.98 51
18693.27 73
18694.56 51
18695.86 60
18697.15 64
18698.44 53
18699.73 58
18701.02 61
18702.32 53
18703.61 61
18704.90 57
18706.19 64
18707.48 60
18708.78 48
18710.07 48
18711.36 42
18712.65 62
18713.95 61
18715.24 59
18716.53 55
18717.83 60
18719.12 52
18720.41 63
18721.70 58
18723.00 47
18724.29 54
18725.58 62
18726.87 69
18728.17 54
18729.46 63
18730.75 56
18732.05 58
18733.34 59
18734.63 59
18735.93 56
18737.22 58
18738.51 52
18739.81 48
18741.10 48
18742.39 47
18743.69 54
18744.98 45
18746.27 55
18747.57 45
18748.86 49
18750.16 42
18751.45 52
18752.74 54
18754.04 58
18755.33 60
18756.63 64
18757.92 65
18759.21 74
18760.51 53
18761.80 56
18763.10 48
18764.39 35
18765.69 53
18766.98 67
18768.27 51
18769.57 53
18770.86 66
18772.16 55
18773.45 56
18774.75 57
18776.04 54
18777.34 65
18778.63 64
18779.93 51
18781.22 53
18782.52 49
18783.81 51
18785.11 46
18786.40 52
18787.70 51
18788.99 54
18790.29 56
18791.58 60
18792.88 72
18794.17 50
18795.47 55
18796.76 57
18798.06 62
18799.35 64
18800.65 54
18801.94 56
18803.24 45
18804.54 44
18805.83 45
18807.13 60
18808.42 49
18809.72 52
18811.01 48
18812.31 59
18813.61 56
18814.90 47
18816.20 53
18817.49 54
18818.79 59
18820.09 58
18821.38 65
18822.68 46
18823.98 59
18825.27 58
18826.57 52
18827.87 68
18829.16 55
18830.46 47
18831.75 48
18833.05 58
18834.35 46
18835.64 44
18836.94 60
18838.24 65
18839.54 49
18840.83 52
18842.13 53
18843.43 39
18844.72 45
18846.02 56
18847.32 41
18848.61 59
18849.91 47
18851.21 70
18852.51 44
18853.80 53
18855.10 50
18856.40 54
18857.70 50
18858.99 64
18860.29 59
18861.59 48
18862.89 55
18864.18 53
18865.48 51
18866.78 38
18868.08 61
18869.38 61
18870.67 56
18871.97 64
18873.27 55
18874.57 53
18875.87 55
18877.16 62
18878.46 63
18879.76 62
18881.06 50
18882.36 55
18883.66 61
18884.95 59
18886.25 55
18887.55 58
18888.85 59
18890.15 54
18891.45 68
18892.75 58
18894.04 69
18895.34 67
18896.64 61
18897.94 52
18899.24 53
18900.54 43
18901.84 54
18903.14 47
18904.44 66
18905.74 41
18907.03 55
18908.33 55
18909.63 48
18910.93 47
18912.23 49
18913.53 52
18914.83 46
18916.13 46
18917.43 57
18918.73 44
18920.03 64
18921.33 46
18922.63 51
18923.93 64
18925.23 37
18926.53 51
18927.83 59
18929.13 40
18930.43 47
18931.73 54
18933.03 53
18934.33 48
18935.63 58
18936.93 51
18938.23 47
18939.53 57
18940.83 41
18942.13 50
18943.43 56
18944.73 52
18946.03 61
18947.33 57
18948.63 52
18949.93 47
18951.23 52
18952.53 57
18953.84 53
18955.14 40
18956.44 50
18957.74 67
18959.04 63
18960.34 52
18961.64 57
18962.94 53
18964.24 53
18965.54 41
18966.85 52
18968.15 43
18969.45 56
18970.75 62
18972.05 50
18973.35 56
18974.65 48
18975.96 44
18977.26 50
18978.56 49
18979.86 51
18981.16 51
18982.46 51
18983.77 45
18985.07 43
18986.37 41
18987.67 47
18988.97 64
18990.28 54
18991.58 63
18992.88 64
18994.18 56
18995.49 51
18996.79 49
18998.09 43
18999.39 63
19000.69 56
19002.00 49
19003.30 39
19004.60 52
19005.90 57
19007.21 57
19008.51 57
19009.81 61
19011.12 43
19012.42 53
19013.72 45
19015.02 71
19016.33 48
19017.63 48
19018.93 38
19020.24 68
19021.54 52
19022.84 47
19024.15 59
19025.45 52
19026.75 59
19028.06 50
19029.36 60
19030.66 69
19031.97 54
19033.27 52
19034.57 53
19035.88 55
19037.18 51
19038.48 42
19039.79 55
19041.09 50
19042.40 58
19043.70 56
19045.00 53
19046.31 61
19047.61 38
19048.92 60
19050.22 63
19051.52 50
19052.83 36
19054.13 49
19055.44 43
19056.74 56
19058.05 44
19059.35 42
19060.65 68
19061.96 46
19063.26 56
19064.57 49
19065.87 42
19067.18 43
19068.48 44
19069.79 42
19071.09 55
19072.40 53
19073.70 49
19075.01 44
19076.31 54
19077.62 46
19078.92 52
19080.23 56
19081.53 44
19082.84 64
19084.14 59
19085.45 56
19086.75 54
19088.06 50
19089.36 60
19090.67 55
19091.98 68
19093.28 39
19094.59 43
19095.89 48
19097.20 41
19098.50 55
19099.81 53
19101.12 47
19102.42 49
19103.73 62
19105.03 59
19106.34 57
19107.65 74
19108.95 49
19110.26 67
19111.56 45
19112.87 53
19114.18 45
19115.48 51
19116.79 58
19118.10 58
19119.40 50
19120.71 47
19122.02 57
19123.32 60
19124.63 50
19125.94 42
19127.24 60
19128.55 51
19129.86 70
19131.16 60
19132.47 47
19133.78 60
19135.08 35
19136.39 59
19137.70 54
19139.01 66
19140.31 55
19141.62 46
19142.93 66
19144.23 51
19145.54 42
19146.85 48
19148.16 42
19149.46 67
19150.77 41
19152.08 48
19153.39 46
19154.69 59
19156.00 58
19157.31 42
19158.62 54
19159.93 45
19161.23 50
19162.54 57
19163.85 55
19165.16 50
19166.47 46
19167.77 64
19169.08 67
19170.39 56
19171.70 57
19173.01 53
19174.32 67
19175.62 62
19176.93 50
19178.24 56
19179.55 60
19180.86 55
19182.17 60
19183.48 56
19184.78 62
19186.09 62
19187.40 65
19188.71 69
19190.02 30
19191.33 40
19192.64 61
19193.95 67
19195.26 57
19196.56 55
19197.87 64
19199.18 61
19200.49 53
19201.80 48
19203.11 51
19204.42 42
19205.73 57
19207.04 65
19208.35 46
19209.66 50
19210.97 54
19212.28 63
19213.59 52
19214.90 56
19216.21 53
19217.52 70
19218.83 58
19220.14 58
19221.45 66
19222.76 56
19224.07 50
19225.38 59
19226.69 61
19228.00 50
19229.31 56
19230.62 53
19231.93 51
19233.24 48
19234.55 43
19235.86 55
19237.17 64
19238.48 43
19239.79 39
19241.10 47
19242.41 57
19243.72 56
19245.03 61
19246.35 51
19247.66 67
19248.97 43
19250.28 55
19251.59 45
19252.90 50
19254.21 53
19255.52 54
19256.83 63
19258.14 40
19259.46 48
19260.77 61
19262.08 43
19263.39 40
19264.70 42
19266.01 62
19267.32 59
19268.64 52
19269.95 57
19271.26 66
19272.57 37
19273.88 47
19275.20 70
19276.51 54
19277.82 51
19279.13 46
19280.44 50
19281.75 69
19283.07 44
19284.38 58
19285.69 52
19287.00 55
19288.32 47
19289.63 47
19290.94 48
19292.25 45
19293.57 52
19294.88 48
19296.19 64
19297.50 51
19298.82 50
19300.13 68
19301.44 60
19302.75 43
19304.07 48
19305.38 45
19306.69 45
19308.01 65
19309.32 54
19310.63 39
19311.94 30
19313.26 45
19314.57 44
19315.88 52
19317.20 45
19318.51 38
19319.82 57
19321.14 45
19322.45 47
19323.76 51
19325.08 56
19326.39 60
19327.70 55
19329.02 47
19330.33 61
19331.65 56
19332.96 39
19334.27 34
19335.59 51
19336.90 62
19338.22 62
19339.53 43
19340.84 45
19342.16 51
19343.47 50
19344.79 50
19346.10 45
19347.41 46
19348.73 50
19350.04 44
19351.36 51
19352.67 44
19353.99 63
19355.30 38
19356.62 40
19357.93 45
19359.25 61
19360.56 60
19361.87 43
19363.19 51
19364.50 50
19365.82 51
19367.13 48
19368.45 66
19369.76 60
19371.08 50
19372.39 49
19373.71 64
19375.02 59
19376.34 47
19377.66 48
19378.97 44
19380.29 64
19381.60 55
19382.92 53
19384.23 55
19385.55 49
19386.86 64
19388.18 65
19389.50 49
19390.81 48
19392.13 57
19393.44 51
19394.76 60
19396.07 51
19397.39 53
19398.71 66
19400.02 48
19401.34 52
19402.65 58
19403.97 63
19405.29 52
19406.60 53
19407.92 76
19409.24 64
19410.55 66
19411.87 63
19413.19 65
19414.50 61
19415.82 56
19417.14 63
19418.45 68
19419.77 57
19421.09 53
19422.40 50
19423.72 58
19425.04 61
19426.35 52
19427.67 63
19428.99 43
19430.30 47
19431.62 60
19432.94 53
19434.26 49
19435.57 54
19436.89 58
19438.21 64
19439.53 51
19440.84 63
19442.16 51
19443.48 60
19444.80 49
19446.11 55
19447.43 51
19448.75 64
19450.07 52
19451.38 55
19452.70 57
19454.02 58
19455.34 49
19456.66 71
19457.97 55
19459.29 47
19460.61 45
19461.93 50
19463.25 43
19464.57 58
19465.88 69
19467.20 73
19468.52 56
19469.84 41
19471.16 56
19472.48 56
19473.79 54
19475.11 52
19476.43 63
19477.75 67
19479.07 52
19480.39 52
19481.71 52
19483.03 64
19484.34 45
19485.66 48
19486.98 51
19488.30 47
19489.62 59
19490.94 73
19492.26 50
19493.58 45
19494.90 62
19496.22 64
19497.54 59
19498.86 52
19500.18 65
19501.50 57
19502.81 47
19504.13 51
19505.45 55
19506.77 67
19508.09 58
19509.41 66
19510.73 61
19512.05 48
19513.37 52
19514.69 58
19516.01 53
19517.33 61
19518.65 52
19519.97 50
19521.29 61
19522.61 45
19523.93 40
19525.25 59
19526.57 62
19527.89 52
19529.22 51
19530.54 61
19531.86 47
19533.18 49
19534.50 40
19535.82 46
19537.14 51
19538.46 49
19539.78 49
19541.10 58
19542.42 59
19543.74 62
19545.06 69
19546.39 63
19547.71 43
19549.03 55
19550.35 59
19551.67 59
19552.99 40
19554.31 47
19555.63 55
19556.96 71
19558.28 49
19559.60 43
19560.92 43
19562.24 56
19563.56 46
19564.88 56
19566.21 50
19567.53 61
19568.85 47
19570.17 51
19571.49 54
19572.82 40
19574.14 46
19575.46 44
19576.78 47
19578.10 53
19579.43 69
19580.75 51
19582.07 54
19583.39 50
19584.72 62
19586.04 60
19587.36 76
19588.68 63
19590.01 65
19591.33 62
19592.65 50
19593.97 58
19595.30 55
19596.62 48
19597.94 50
19599.26 58
19600.59 55
19601.91 50
19603.23 50
19604.56 60
19605.88 50
19607.20 53
19608.53 53
19609.85 64
19611.17 49
19612.49 60
19613.82 67
19615.14 57
19616.47 51
19617.79 47
19619.11 60
19620.44 52
19621.76 60
19623.08 58
19624.41 58
19625.73 60
19627.05 59
19628.38 61
19629.70 62
19631.03 55
19632.35 44
19633.67 50
19635.00 61
19636.32 58
19637.65 53
19638.97 65
19640.29 55
19641.62 57
19642.94 52
19644.27 62
19645.59 40
19646.92 47
19648.24 55
19649.57 53
19650.89 44
19652.21 66
19653.54 54
19654.86 60
19656.19 51
19657.51 47
19658.84 65
19660.16 58
19661.49 67
19662.81 54
19664.14 65
19665.46 48
19666.79 48
19668.11 56
19669.44 71
19670.76 53
19672.09 59
19673.41 48
19674.74 54
19676.07 54
19677.39 55
19678.72 77
19680.04 56
19681.37 43
19682.69 48
19684.02 46
19685.34 49
19686.67 48
19688.00 42
19689.32 60
19690.65 52
19691.97 51
19693.30 54
19694.63 59
19695.95 44
19697.28 67
19698.60 61
19699.93 71
19701.26 58
19702.58 57
19703.91 54
19705.24 57
19706.56 46
19707.89 51
19709.22 73
19710.54 55
19711.87 70
19713.20 59
19714.52 45
19715.85 61
19717.18 62
19718.50 53
19719.83 58
19721.16 53
19722.48 51
19723.81 53
19725.14 55
19726.47 47
19727.79 60
19729.12 48
19730.45 62
19731.77 54
19733.10 50
19734.43 45
19735.76 53
19737.08 60
19738.41 69
19739.74 54
19741.07 57
19742.39 58
19743.72 68
19745.05 53
19746.38 54
19747.71 45
19749.03 44
19750.36 50
19751.69 54
19753.02 74
19754.35 70
19755.67 53
19757.00 63
19758.33 59
19759.66 56
19760.99 46
19762.31 56
19763.64 53
19764.97 54
19766.30 45
19767.63 49
19768.96 66
19770.29 56
19771.61 48
19772.94 42
19774.27 61
19775.60 57
19776.93 63
19778.26 53
19779.59 61
19780.92 61
19782.25 55
19783.57 58
19784.90 46
19786.23 54
19787.56 54
19788.89 58
19790.22 72
19791.55 56
19792.88 54
19794.21 56
19795.54 55
19796.87 52
19798.20 54
19799.53 62
19800.86 61
19802.19 62
19803.52 43
19804.85 59
19806.18 47
19807.50 51
19808.83 57
19810.16 37
19811.49 62
19812.82 49
19814.15 54
19815.49 61
19816.82 57
19818.15 49
19819.48 63
19820.81 56
19822.14 57
19823.47 54
19824.80 50
19826.13 47
19827.46 55
19828.79 45
19830.12 49
19831.45 58
19832.78 48
19834.11 51
19835.44 50
19836.77 64
19838.10 52
19839.44 52
19840.77 69
19842.10 56
19843.43 61
19844.76 63
19846.09 48
19847.42 37
19848.75 48
19850.08 46
19851.42 41
19852.75 39
19854.08 40
19855.41 49
19856.74 58
19858.07 66
19859.40 54
19860.74 56
19862.07 64
19863.40 72
19864.73 63
19866.06 58
19867.40 56
19868.73 57
19870.06 56
19871.39 55
19872.72 51
19874.06 58
19875.39 60
19876.72 55
19878.05 58
19879.38 53
19880.72 55
19882.05 62
19883.38 51
19884.71 37
19886.05 62
19887.38 54
19888.71 65
19890.04 48
19891.38 66
19892.71 71
19894.04 60
19895.38 41
19896.71 60
19898.04 58
19899.37 57
19900.71 61
19902.04 68
19903.37 56
19904.71 53
19906.04 61
19907.37 68
19908.71 61
19910.04 58
19911.37 66
19912.71 66
19914.04 56
19915.37 59
19916.71 61
19918.04 50
19919.37 51
19920.71 52
19922.04 56
19923.37 56
19924.71 58
19926.04 48
19927.38 50
19928.71 58
19930.04 53
19931.38 50
19932.71 57
19934.05 53
19935.38 53
19936.71 56
19938.05 48
19939.38 55
19940.72 64
19942.05 66
19943.39 63
19944.72 62
19946.06 57
19947.39 47
19948.72 59
19950.06 63
19951.39 56
19952.73 56
19954.06 46
19955.40 62
19956.73 61
19958.07 72
19959.40 57
19960.74 44
19962.07 51
19963.41 66
19964.74 58
19966.08 65
19967.41 69
19968.75 67
19970.08 52
19971.42 52
19972.76 43
19974.09 59
19975.43 66
19976.76 65
19978.10 55
19979.43 53
19980.77 55
19982.10 59
19983.44 61
19984.78 54
19986.11 47
19987.45 57
19988.78 60
19990.12 68
19991.46 41
19992.79 54
19994.13 54
19995.46 60
19996.80 57
19998.14 65
19999.47 62
20000.81 64
20002.15 63
20003.48 62
20004.82 64
20006.16 50
20007.49 46
20008.83 52
20010.17 73
20011.50 58
20012.84 53
20014.18 68
20015.51 60
20016.85 50
20018.19 58
20019.52 66
20020.86 44
20022.20 43
20023.53 53
20024.87 51
20026.21 46
20027.55 44
20028.88 52
20030.22 53
20031.56 55
20032.90 53
20034.23 43
20035.57 57
20036.91 59
20038.25 56
20039.58 54
20040.92 54
20042.26 52
20043.60 60
20044.93 49
20046.27 73
20047.61 68
20048.95 54
20050.29 58
20051.62 56
20052.96 60
20054.30 57
20055.64 46
20056.98 61
20058.32 60
20059.65 59
20060.99 61
20062.33 52
20063.67 73
20065.01 58
20066.35 57
20067.68 65
20069.02 55
20070.36 58
20071.70 70
20073.04 56
20074.38 59
20075.72 72
20077.06 65
20078.40 75
20079.73 55
20081.07 49
20082.41 49
20083.75 63
20085.09 49
20086.43 41
20087.77 51
20089.11 58
20090.45 53
20091.79 55
20093.13 43
20094.47 59
20095.81 55
20097.15 63
20098.48 66
20099.82 56
20101.16 57
20102.50 47
20103.84 62
20105.18 60
20106.52 51
20107.86 58
20109.20 65
20110.54 69
20111.88 61
20113.22 69
20114.56 61
20115.90 48
20117.24 49
20118.58 60
20119.93 60
20121.27 49
20122.61 58
20123.95 67
20125.29 54
20126.63 69
20127.97 63
20129.31 59
20130.65 60
20131.99 48
20133.33 44
20134.67 55
20136.01 49
