# Supplementary material for: MALDI-TOF MS typing enables the classification of brewing yeasts of the genus Saccharomyces to major beer styles
Source: PLoS One. 2017 Aug 9;12(8):e0181694. doi: 10.1371/journal.pone.0181694 (PMC5549903; doi:10.1371/journal.pone.0181694)
Supplement: S8 File — The directory includes 90 raw files and was zipped to “.zip”; the folder has three strains with 30 spectra per strain; S1 Text explains the raw files with an example and Table 1 represents the yeast strains used within the experiment. (ZIP) [file pone.0181694.s011.zip › 22-24/30282-8I4-Lag-Lag-Lag-YPG-18h-E-E_2016-09-20_1_0_D1_1.dat]

1999.90 768
2000.32 749
2000.75 863
2001.17 769
2001.59 731
2002.01 677
2002.43 662
2002.86 670
2003.28 683
2003.70 648
2004.12 710
2004.54 657
2004.97 673
2005.39 640
2005.81 677
2006.23 720
2006.66 710
2007.08 699
2007.50 671
2007.92 660
2008.35 678
2008.77 698
2009.19 698
2009.61 679
2010.04 672
2010.46 687
2010.88 663
2011.31 641
2011.73 658
2012.15 672
2012.57 665
2013.00 658
2013.42 702
2013.84 694
2014.27 630
2014.69 649
2015.11 654
2015.54 674
2015.96 653
2016.38 693
2016.81 691
2017.23 670
2017.65 697
2018.08 746
2018.50 684
2018.93 655
2019.35 733
2019.77 715
2020.20 707
2020.62 672
2021.04 666
2021.47 694
2021.89 631
2022.32 661
2022.74 710
2023.17 688
2023.59 688
2024.01 704
2024.44 651
2024.86 656
2025.29 690
2025.71 685
2026.14 677
2026.56 704
2026.98 649
2027.41 635
2027.83 634
2028.26 656
2028.68 656
2029.11 637
2029.53 687
2029.96 675
2030.38 643
2030.81 584
2031.23 595
2031.66 614
2032.08 629
2032.51 620
2032.93 622
2033.36 635
2033.78 618
2034.21 648
2034.63 648
2035.06 595
2035.49 659
2035.91 703
2036.34 697
2036.76 596
2037.19 646
2037.61 682
2038.04 635
2038.47 650
2038.89 649
2039.32 698
2039.74 659
2040.17 695
2040.59 694
2041.02 628
2041.45 645
2041.87 703
2042.30 703
2042.73 664
2043.15 663
2043.58 662
2044.00 692
2044.43 641
2044.86 629
2045.28 663
2045.71 638
2046.14 641
2046.56 639
2046.99 716
2047.42 701
2047.84 663
2048.27 719
2048.70 689
2049.12 649
2049.55 664
2049.98 647
2050.40 664
2050.83 693
2051.26 682
2051.69 651
2052.11 623
2052.54 671
2052.97 667
2053.40 720
2053.82 665
2054.25 651
2054.68 664
2055.10 648
2055.53 739
2055.96 730
2056.39 756
2056.82 793
2057.24 748
2057.67 759
2058.10 742
2058.53 782
2058.95 729
2059.38 738
2059.81 763
2060.24 736
2060.67 785
2061.09 732
2061.52 748
2061.95 745
2062.38 709
2062.81 707
2063.24 709
2063.66 800
2064.09 788
2064.52 814
2064.95 894
2065.38 823
2065.81 818
2066.24 768
2066.66 849
2067.09 806
2067.52 775
2067.95 720
2068.38 711
2068.81 739
2069.24 728
2069.67 645
2070.10 673
2070.52 653
2070.95 663
2071.38 656
2071.81 681
2072.24 673
2072.67 649
2073.10 619
2073.53 692
2073.96 703
2074.39 664
2074.82 666
2075.25 699
2075.68 710
2076.11 696
2076.54 700
2076.97 758
2077.40 733
2077.83 684
2078.26 721
2078.69 700
2079.12 668
2079.55 716
2079.98 712
2080.41 716
2080.84 729
2081.27 706
2081.70 719
2082.13 719
2082.56 662
2082.99 634
2083.42 663
2083.85 673
2084.28 625
2084.71 651
2085.14 710
2085.57 705
2086.00 663
2086.43 644
2086.86 651
2087.29 664
2087.73 702
2088.16 640
2088.59 602
2089.02 666
2089.45 676
2089.88 683
2090.31 669
2090.74 632
2091.17 657
2091.61 687
2092.04 637
2092.47 649
2092.90 649
2093.33 627
2093.76 682
2094.19 683
2094.63 682
2095.06 624
2095.49 620
2095.92 642
2096.35 656
2096.78 687
2097.22 688
2097.65 660
2098.08 642
2098.51 637
2098.94 627
2099.38 589
2099.81 635
2100.24 628
2100.67 675
2101.11 617
2101.54 625
2101.97 628
2102.40 582
2102.83 610
2103.27 625
2103.70 695
2104.13 642
2104.56 605
2105.00 651
2105.43 619
2105.86 691
2106.30 691
2106.73 662
2107.16 757
2107.59 672
2108.03 654
2108.46 621
2108.89 643
2109.33 680
2109.76 647
2110.19 646
2110.63 682
2111.06 636
2111.49 636
2111.93 593
2112.36 634
2112.79 621
2113.23 686
2113.66 691
2114.09 668
2114.53 620
2114.96 621
2115.40 628
2115.83 600
2116.26 619
2116.70 641
2117.13 627
2117.56 654
2118.00 649
2118.43 584
2118.87 653
2119.30 658
2119.73 651
2120.17 639
2120.60 670
2121.04 644
2121.47 680
2121.91 654
2122.34 655
2122.78 711
2123.21 679
2123.64 724
2124.08 727
2124.51 707
2124.95 638
2125.38 640
2125.82 662
2126.25 658
2126.69 645
2127.12 668
2127.56 696
2127.99 740
2128.43 721
2128.86 710
2129.30 725
2129.73 748
2130.17 809
2130.60 779
2131.04 782
2131.47 693
2131.91 715
2132.35 696
2132.78 724
2133.22 710
2133.65 703
2134.09 733
2134.52 680
2134.96 655
2135.40 662
2135.83 708
2136.27 694
2136.70 672
2137.14 659
2137.57 691
2138.01 671
2138.45 700
2138.88 684
2139.32 675
2139.76 685
2140.19 690
2140.63 649
2141.06 623
2141.50 611
2141.94 616
2142.37 657
2142.81 631
2143.25 647
2143.68 622
2144.12 651
2144.56 658
2144.99 660
2145.43 675
2145.87 688
2146.30 679
2146.74 721
2147.18 698
2147.62 793
2148.05 771
2148.49 802
2148.93 773
2149.36 809
2149.80 910
2150.24 871
2150.68 890
2151.11 841
2151.55 793
2151.99 775
2152.43 762
2152.86 768
2153.30 753
2153.74 735
2154.18 741
2154.61 755
2155.05 716
2155.49 692
2155.93 671
2156.37 665
2156.80 670
2157.24 631
2157.68 634
2158.12 686
2158.56 739
2158.99 720
2159.43 725
2159.87 676
2160.31 688
2160.75 718
2161.19 699
2161.62 692
2162.06 725
2162.50 728
2162.94 790
2163.38 808
2163.82 759
2164.26 759
2164.69 819
2165.13 801
2165.57 791
2166.01 759
2166.45 738
2166.89 726
2167.33 723
2167.77 730
2168.21 738
2168.65 774
2169.08 797
2169.52 808
2169.96 750
2170.40 740
2170.84 764
2171.28 797
2171.72 815
2172.16 798
2172.60 790
2173.04 793
2173.48 882
2173.92 862
2174.36 839
2174.80 840
2175.24 849
2175.68 859
2176.12 837
2176.56 840
2177.00 855
2177.44 854
2177.88 874
2178.32 880
2178.76 831
2179.20 826
2179.64 775
2180.08 855
2180.52 781
2180.96 758
2181.40 733
2181.84 751
2182.28 733
2182.72 706
2183.16 744
2183.60 698
2184.04 705
2184.48 704
2184.93 662
2185.37 687
2185.81 700
2186.25 733
2186.69 718
2187.13 699
2187.57 723
2188.01 686
2188.45 747
2188.89 762
2189.34 771
2189.78 741
2190.22 750
2190.66 788
2191.10 751
2191.54 717
2191.98 741
2192.43 741
2192.87 717
2193.31 763
2193.75 870
2194.19 834
2194.63 849
2195.08 809
2195.52 771
2195.96 810
2196.40 793
2196.84 788
2197.29 776
2197.73 775
2198.17 752
2198.61 686
2199.06 668
2199.50 723
2199.94 686
2200.38 712
2200.82 702
2201.27 724
2201.71 733
2202.15 703
2202.59 754
2203.04 797
2203.48 829
2203.92 837
2204.37 824
2204.81 696
2205.25 758
2205.69 812
2206.14 793
2206.58 830
2207.02 829
2207.47 907
2207.91 855
2208.35 829
2208.80 834
2209.24 842
2209.68 803
2210.13 825
2210.57 870
2211.01 899
2211.46 813
2211.90 784
2212.34 824
2212.79 753
2213.23 803
2213.67 783
2214.12 789
2214.56 723
2215.01 731
2215.45 754
2215.89 766
2216.34 699
2216.78 715
2217.23 678
2217.67 764
2218.11 725
2218.56 740
2219.00 728
2219.45 733
2219.89 709
2220.34 729
2220.78 814
2221.22 767
2221.67 827
2222.11 759
2222.56 768
2223.00 792
2223.45 771
2223.89 772
2224.34 764
2224.78 843
2225.23 816
2225.67 782
2226.12 808
2226.56 780
2227.01 803
2227.45 760
2227.90 780
2228.34 834
2228.79 801
2229.23 809
2229.68 846
2230.12 869
2230.57 836
2231.01 880
2231.46 903
2231.90 866
2232.35 847
2232.80 781
2233.24 837
2233.69 892
2234.13 816
2234.58 795
2235.02 774
2235.47 789
2235.92 779
2236.36 791
2236.81 783
2237.25 773
2237.70 770
2238.15 719
2238.59 736
2239.04 731
2239.49 705
2239.93 655
2240.38 715
2240.82 735
2241.27 692
2241.72 731
2242.16 702
2242.61 722
2243.06 725
2243.50 711
2243.95 717
2244.40 658
2244.84 661
2245.29 702
2245.74 688
2246.19 657
2246.63 709
2247.08 695
2247.53 686
2247.97 718
2248.42 750
2248.87 676
2249.32 687
2249.76 654
2250.21 693
2250.66 706
2251.10 696
2251.55 699
2252.00 739
2252.45 749
2252.89 736
2253.34 728
2253.79 702
2254.24 707
2254.69 707
2255.13 709
2255.58 680
2256.03 706
2256.48 699
2256.93 701
2257.37 692
2257.82 659
2258.27 704
2258.72 723
2259.17 702
2259.61 716
2260.06 766
2260.51 804
2260.96 738
2261.41 767
2261.86 745
2262.31 741
2262.75 780
2263.20 803
2263.65 774
2264.10 757
2264.55 809
2265.00 753
2265.45 709
2265.90 698
2266.34 739
2266.79 797
2267.24 760
2267.69 762
2268.14 775
2268.59 848
2269.04 849
2269.49 918
2269.94 848
2270.39 839
2270.84 835
2271.29 896
2271.74 961
2272.18 927
2272.63 874
2273.08 940
2273.53 989
2273.98 1045
2274.43 1114
2274.88 1158
2275.33 1176
2275.78 1235
2276.23 1324
2276.68 1320
2277.13 1257
2277.58 1204
2278.03 1268
2278.48 1194
2278.93 1091
2279.38 1071
2279.83 1007
2280.28 914
2280.73 891
2281.19 861
2281.64 833
2282.09 778
2282.54 791
2282.99 839
2283.44 744
2283.89 693
2284.34 779
2284.79 775
2285.24 761
2285.69 735
2286.14 749
2286.59 801
2287.04 877
2287.50 894
2287.95 892
2288.40 928
2288.85 976
2289.30 998
2289.75 1109
2290.20 1041
2290.65 1096
2291.11 1162
2291.56 1165
2292.01 1134
2292.46 1142
2292.91 1154
2293.36 1127
2293.82 1067
2294.27 1000
2294.72 1038
2295.17 1024
2295.62 1006
2296.07 945
2296.53 871
2296.98 860
2297.43 885
2297.88 840
2298.33 817
2298.79 833
2299.24 845
2299.69 809
2300.14 765
2300.60 787
2301.05 804
2301.50 790
2301.95 664
2302.41 762
2302.86 762
2303.31 771
2303.76 733
2304.22 727
2304.67 708
2305.12 771
2305.57 767
2306.03 741
2306.48 794
2306.93 779
2307.39 778
2307.84 811
2308.29 817
2308.75 844
2309.20 851
2309.65 855
2310.11 885
2310.56 913
2311.01 875
2311.47 900
2311.92 923
2312.37 928
2312.83 859
2313.28 799
2313.73 786
2314.19 833
2314.64 835
2315.09 788
2315.55 781
2316.00 835
2316.46 843
2316.91 840
2317.36 850
2317.82 875
2318.27 828
2318.73 912
2319.18 875
2319.63 883
2320.09 855
2320.54 845
2321.00 841
2321.45 898
2321.91 902
2322.36 919
2322.82 916
2323.27 938
2323.72 1115
2324.18 1033
2324.63 1065
2325.09 1089
2325.54 1090
2326.00 1075
2326.45 1000
2326.91 929
2327.36 941
2327.82 907
2328.27 845
2328.73 853
2329.18 833
2329.64 839
2330.09 806
2330.55 831
2331.00 807
2331.46 819
2331.92 804
2332.37 866
2332.83 872
2333.28 828
2333.74 756
2334.19 736
2334.65 794
2335.10 761
2335.56 769
2336.02 775
2336.47 769
2336.93 739
2337.38 714
2337.84 720
2338.30 762
2338.75 780
2339.21 757
2339.66 788
2340.12 773
2340.58 719
2341.03 721
2341.49 763
2341.95 806
2342.40 745
2342.86 750
2343.32 741
2343.77 793
2344.23 773
2344.68 761
2345.14 812
2345.60 784
2346.06 745
2346.51 796
2346.97 822
2347.43 817
2347.88 802
2348.34 848
2348.80 881
2349.25 830
2349.71 790
2350.17 772
2350.63 740
2351.08 785
2351.54 789
2352.00 771
2352.46 718
2352.91 729
2353.37 719
2353.83 752
2354.29 740
2354.74 780
2355.20 800
2355.66 741
2356.12 747
2356.57 748
2357.03 754
2357.49 715
2357.95 764
2358.41 783
2358.86 813
2359.32 800
2359.78 847
2360.24 777
2360.70 821
2361.15 759
2361.61 788
2362.07 804
2362.53 803
2362.99 808
2363.45 805
2363.91 798
2364.36 810
2364.82 821
2365.28 860
2365.74 824
2366.20 845
2366.66 844
2367.12 798
2367.57 864
2368.03 831
2368.49 814
2368.95 747
2369.41 726
2369.87 774
2370.33 764
2370.79 735
2371.25 722
2371.71 788
2372.17 795
2372.63 801
2373.09 752
2373.54 808
2374.00 815
2374.46 829
2374.92 808
2375.38 785
2375.84 754
2376.30 767
2376.76 776
2377.22 765
2377.68 753
2378.14 777
2378.60 754
2379.06 741
2379.52 764
2379.98 755
2380.44 746
2380.90 761
2381.36 728
2381.82 722
2382.28 734
2382.74 742
2383.20 781
2383.66 816
2384.12 790
2384.59 795
2385.05 766
2385.51 786
2385.97 763
2386.43 775
2386.89 729
2387.35 783
2387.81 793
2388.27 835
2388.73 833
2389.19 821
2389.65 780
2390.12 802
2390.58 809
2391.04 825
2391.50 821
2391.96 777
2392.42 766
2392.88 788
2393.34 791
2393.81 786
2394.27 746
2394.73 738
2395.19 725
2395.65 775
2396.11 798
2396.57 736
2397.04 734
2397.50 792
2397.96 782
2398.42 767
2398.88 745
2399.35 755
2399.81 763
2400.27 796
2400.73 792
2401.19 782
2401.66 775
2402.12 796
2402.58 738
2403.04 732
2403.51 743
2403.97 765
2404.43 722
2404.89 728
2405.36 720
2405.82 682
2406.28 701
2406.74 728
2407.21 770
2407.67 720
2408.13 713
2408.59 742
2409.06 743
2409.52 728
2409.98 669
2410.45 669
2410.91 711
2411.37 776
2411.84 746
2412.30 743
2412.76 754
2413.23 715
2413.69 723
2414.15 691
2414.62 743
2415.08 704
2415.54 732
2416.01 743
2416.47 781
2416.93 741
2417.40 777
2417.86 758
2418.32 774
2418.79 721
2419.25 740
2419.72 757
2420.18 758
2420.64 763
2421.11 823
2421.57 825
2422.04 824
2422.50 841
2422.96 829
2423.43 820
2423.89 794
2424.36 783
2424.82 799
2425.29 810
2425.75 824
2426.22 801
2426.68 715
2427.15 739
2427.61 738
2428.07 725
2428.54 743
2429.00 754
2429.47 721
2429.93 691
2430.40 703
2430.86 683
2431.33 680
2431.79 707
2432.26 741
2432.72 721
2433.19 753
2433.65 733
2434.12 717
2434.59 784
2435.05 755
2435.52 786
2435.98 714
2436.45 768
2436.91 765
2437.38 745
2437.84 778
2438.31 775
2438.78 819
2439.24 842
2439.71 820
2440.17 891
2440.64 839
2441.10 825
2441.57 808
2442.04 833
2442.50 823
2442.97 808
2443.44 766
2443.90 781
2444.37 756
2444.83 748
2445.30 755
2445.77 721
2446.23 729
2446.70 758
2447.17 765
2447.63 749
2448.10 739
2448.57 795
2449.03 759
2449.50 711
2449.97 729
2450.43 730
2450.90 697
2451.37 706
2451.83 695
2452.30 718
2452.77 705
2453.24 677
2453.70 685
2454.17 707
2454.64 744
2455.10 674
2455.57 708
2456.04 670
2456.51 685
2456.97 735
2457.44 694
2457.91 691
2458.38 748
2458.84 698
2459.31 730
2459.78 787
2460.25 752
2460.72 733
2461.18 732
2461.65 704
2462.12 762
2462.59 754
2463.06 770
2463.52 741
2463.99 731
2464.46 788
2464.93 729
2465.40 659
2465.86 738
2466.33 713
2466.80 742
2467.27 704
2467.74 717
2468.21 740
2468.68 692
2469.14 679
2469.61 698
2470.08 689
2470.55 728
2471.02 764
2471.49 759
2471.96 724
2472.43 741
2472.90 720
2473.36 698
2473.83 704
2474.30 724
2474.77 702
2475.24 722
2475.71 778
2476.18 743
2476.65 720
2477.12 759
2477.59 771
2478.06 733
2478.53 760
2479.00 780
2479.47 774
2479.94 761
2480.41 767
2480.87 770
2481.34 761
2481.81 687
2482.28 702
2482.75 685
2483.22 713
2483.69 786
2484.16 781
2484.63 746
2485.10 786
2485.57 870
2486.05 823
2486.52 817
2486.99 865
2487.46 891
2487.93 840
2488.40 855
2488.87 881
2489.34 879
2489.81 864
2490.28 816
2490.75 751
2491.22 797
2491.69 786
2492.16 775
2492.63 803
2493.10 794
2493.58 783
2494.05 794
2494.52 771
2494.99 761
2495.46 814
2495.93 793
2496.40 778
2496.87 772
2497.34 747
2497.82 761
2498.29 799
2498.76 771
2499.23 752
2499.70 744
2500.17 797
2500.64 731
2501.12 711
2501.59 696
2502.06 729
2502.53 753
2503.00 714
2503.48 751
2503.95 767
2504.42 717
2504.89 754
2505.36 748
2505.84 733
2506.31 820
2506.78 751
2507.25 791
2507.72 773
2508.20 888
2508.67 911
2509.14 882
2509.61 922
2510.09 951
2510.56 990
2511.03 979
2511.50 1023
2511.98 991
2512.45 1005
2512.92 1038
2513.40 994
2513.87 990
2514.34 1004
2514.81 910
2515.29 905
2515.76 851
2516.23 792
2516.71 853
2517.18 866
2517.65 817
2518.13 799
2518.60 860
2519.07 844
2519.55 866
2520.02 813
2520.49 826
2520.97 828
2521.44 810
2521.91 796
2522.39 759
2522.86 773
2523.34 854
2523.81 816
2524.28 821
2524.76 843
2525.23 842
2525.70 817
2526.18 822
2526.65 791
2527.13 803
2527.60 825
2528.08 822
2528.55 823
2529.02 793
2529.50 853
2529.97 814
2530.45 801
2530.92 868
2531.40 853
2531.87 750
2532.34 783
2532.82 849
2533.29 913
2533.77 836
2534.24 827
2534.72 792
2535.19 804
2535.67 810
2536.14 788
2536.62 792
2537.09 794
2537.57 845
2538.04 862
2538.52 874
2538.99 825
2539.47 836
2539.94 894
2540.42 846
2540.90 850
2541.37 872
2541.85 846
2542.32 824
2542.80 833
2543.27 859
2543.75 854
2544.22 868
2544.70 926
2545.18 859
2545.65 874
2546.13 864
2546.60 931
2547.08 919
2547.56 921
2548.03 951
2548.51 934
2548.98 972
2549.46 958
2549.94 975
2550.41 913
2550.89 933
2551.37 924
2551.84 960
2552.32 949
2552.80 946
2553.27 882
2553.75 858
2554.23 857
2554.70 851
2555.18 843
2555.66 857
2556.13 881
2556.61 866
2557.09 828
2557.56 839
2558.04 818
2558.52 829
2558.99 808
2559.47 749
2559.95 755
2560.43 794
2560.90 831
2561.38 728
2561.86 762
2562.33 807
2562.81 755
2563.29 747
2563.77 755
2564.25 725
2564.72 732
2565.20 737
2565.68 739
2566.16 780
2566.63 778
2567.11 774
2567.59 746
2568.07 748
2568.55 728
2569.02 754
2569.50 803
2569.98 725
2570.46 741
2570.94 789
2571.41 770
2571.89 754
2572.37 721
2572.85 744
2573.33 775
2573.81 744
2574.28 770
2574.76 790
2575.24 801
2575.72 811
2576.20 786
2576.68 781
2577.16 748
2577.64 732
2578.11 757
2578.59 740
2579.07 777
2579.55 761
2580.03 777
2580.51 749
2580.99 741
2581.47 702
2581.95 734
2582.43 783
2582.91 734
2583.39 743
2583.86 709
2584.34 712
2584.82 726
2585.30 743
2585.78 745
2586.26 746
2586.74 768
2587.22 790
2587.70 773
2588.18 742
2588.66 756
2589.14 767
2589.62 746
2590.10 758
2590.58 799
2591.06 774
2591.54 785
2592.02 804
2592.50 768
2592.98 731
2593.46 758
2593.94 761
2594.42 796
2594.90 841
2595.38 785
2595.86 774
2596.35 796
2596.83 792
2597.31 721
2597.79 727
2598.27 714
2598.75 672
2599.23 735
2599.71 722
2600.19 724
2600.67 705
2601.15 726
2601.63 733
2602.12 734
2602.60 733
2603.08 699
2603.56 763
2604.04 782
2604.52 719
2605.00 738
2605.48 754
2605.97 750
2606.45 786
2606.93 765
2607.41 744
2607.89 713
2608.37 744
2608.86 778
2609.34 741
2609.82 720
2610.30 795
2610.78 770
2611.26 761
2611.75 781
2612.23 783
2612.71 730
2613.19 777
2613.68 755
2614.16 721
2614.64 722
2615.12 726
2615.60 768
2616.09 742
2616.57 727
2617.05 753
2617.53 695
2618.02 722
2618.50 745
2618.98 758
2619.46 756
2619.95 767
2620.43 732
2620.91 743
2621.40 778
2621.88 750
2622.36 748
2622.85 766
2623.33 784
2623.81 764
2624.29 724
2624.78 778
2625.26 827
2625.74 786
2626.23 821
2626.71 806
2627.19 787
2627.68 843
2628.16 814
2628.64 764
2629.13 806
2629.61 816
2630.10 825
2630.58 789
2631.06 784
2631.55 752
2632.03 759
2632.51 729
2633.00 751
2633.48 762
2633.97 765
2634.45 742
2634.94 729
2635.42 717
2635.90 745
2636.39 759
2636.87 764
2637.36 754
2637.84 818
2638.33 737
2638.81 731
2639.29 751
2639.78 735
2640.26 777
2640.75 726
2641.23 699
2641.72 712
2642.20 715
2642.69 768
2643.17 747
2643.66 736
2644.14 749
2644.63 770
2645.11 734
2645.60 789
2646.08 751
2646.57 737
2647.05 724
2647.54 721
2648.02 770
2648.51 784
2648.99 746
2649.48 773
2649.97 746
2650.45 711
2650.94 711
2651.42 810
2651.91 765
2652.39 737
2652.88 752
2653.37 770
2653.85 779
2654.34 752
2654.82 823
2655.31 847
2655.80 852
2656.28 792
2656.77 778
2657.25 788
2657.74 794
2658.23 746
2658.71 758
2659.20 730
2659.69 771
2660.17 808
2660.66 762
2661.14 734
2661.63 748
2662.12 805
2662.60 714
2663.09 768
2663.58 784
2664.06 776
2664.55 743
2665.04 737
2665.53 763
2666.01 764
2666.50 782
2666.99 807
2667.47 785
2667.96 852
2668.45 837
2668.94 790
2669.42 881
2669.91 871
2670.40 847
2670.88 885
2671.37 874
2671.86 838
2672.35 875
2672.83 914
2673.32 952
2673.81 950
2674.30 968
2674.79 904
2675.27 981
2675.76 991
2676.25 891
2676.74 877
2677.23 894
2677.71 834
2678.20 833
2678.69 845
2679.18 827
2679.67 829
2680.15 810
2680.64 790
2681.13 782
2681.62 832
2682.11 792
2682.60 730
2683.08 776
2683.57 756
2684.06 834
2684.55 812
2685.04 774
2685.53 780
2686.02 751
2686.51 753
2686.99 810
2687.48 730
2687.97 770
2688.46 732
2688.95 783
2689.44 765
2689.93 778
2690.42 826
2690.91 745
2691.40 742
2691.89 760
2692.38 781
2692.87 805
2693.35 804
2693.84 806
2694.33 860
2694.82 849
2695.31 841
2695.80 824
2696.29 807
2696.78 820
2697.27 821
2697.76 810
2698.25 804
2698.74 791
2699.23 804
2699.72 753
2700.21 789
2700.70 873
2701.19 809
2701.68 818
2702.17 832
2702.66 827
2703.15 786
2703.64 779
2704.13 855
2704.62 789
2705.12 751
2705.61 768
2706.10 802
2706.59 779
2707.08 828
2707.57 799
2708.06 793
2708.55 793
2709.04 790
2709.53 785
2710.02 810
2710.51 750
2711.01 742
2711.50 738
2711.99 747
2712.48 760
2712.97 782
2713.46 783
2713.95 805
2714.44 753
2714.94 755
2715.43 771
2715.92 772
2716.41 718
2716.90 741
2717.39 768
2717.89 788
2718.38 784
2718.87 785
2719.36 750
2719.85 819
2720.34 840
2720.84 784
2721.33 850
2721.82 806
2722.31 788
2722.80 809
2723.30 822
2723.79 880
2724.28 840
2724.77 854
2725.27 787
2725.76 777
2726.25 828
2726.74 808
2727.24 789
2727.73 784
2728.22 815
2728.71 802
2729.21 772
2729.70 774
2730.19 803
2730.69 791
2731.18 744
2731.67 846
2732.16 874
2732.66 794
2733.15 800
2733.64 834
2734.14 847
2734.63 892
2735.12 830
2735.62 823
2736.11 838
2736.60 881
2737.10 926
2737.59 846
2738.08 792
2738.58 816
2739.07 826
2739.56 805
2740.06 788
2740.55 777
2741.05 796
2741.54 755
2742.03 808
2742.53 788
2743.02 804
2743.52 817
2744.01 833
2744.50 739
2745.00 806
2745.49 772
2745.99 788
2746.48 851
2746.97 840
2747.47 796
2747.96 824
2748.46 863
2748.95 837
2749.45 859
2749.94 843
2750.44 788
2750.93 778
2751.43 798
2751.92 825
2752.42 815
2752.91 808
2753.41 813
2753.90 792
2754.40 822
2754.89 767
2755.39 829
2755.88 779
2756.38 789
2756.87 824
2757.37 829
2757.86 805
2758.36 866
2758.85 786
2759.35 826
2759.84 793
2760.34 785
2760.83 803
2761.33 819
2761.83 841
2762.32 817
2762.82 882
2763.31 837
2763.81 829
2764.30 918
2764.80 930
2765.30 883
2765.79 852
2766.29 788
2766.78 778
2767.28 860
2767.78 806
2768.27 778
2768.77 777
2769.27 802
2769.76 824
2770.26 821
2770.76 790
2771.25 836
2771.75 846
2772.24 837
2772.74 749
2773.24 806
2773.73 841
2774.23 884
2774.73 890
2775.23 832
2775.72 865
2776.22 909
2776.72 912
2777.21 842
2777.71 837
2778.21 873
2778.70 806
2779.20 863
2779.70 876
2780.20 786
2780.69 822
2781.19 846
2781.69 816
2782.19 795
2782.68 795
2783.18 828
2783.68 837
2784.18 767
2784.67 832
2785.17 798
2785.67 786
2786.17 806
2786.67 824
2787.16 799
2787.66 809
2788.16 763
2788.66 803
2789.16 801
2789.65 766
2790.15 759
2790.65 768
2791.15 804
2791.65 835
2792.15 834
2792.64 807
2793.14 803
2793.64 816
2794.14 813
2794.64 778
2795.14 793
2795.64 824
2796.13 813
2796.63 859
2797.13 863
2797.63 806
2798.13 813
2798.63 784
2799.13 810
2799.63 795
2800.13 801
2800.62 822
2801.12 798
2801.62 765
2802.12 716
2802.62 753
2803.12 788
2803.62 761
2804.12 784
2804.62 713
2805.12 748
2805.62 810
2806.12 783
2806.62 779
2807.12 798
2807.62 837
2808.12 833
2808.62 849
2809.12 839
2809.62 809
2810.12 822
2810.62 831
2811.12 803
2811.62 833
2812.12 828
2812.62 764
2813.12 872
2813.62 915
2814.12 867
2814.62 806
2815.12 815
2815.62 874
2816.12 851
2816.62 790
2817.12 822
2817.62 828
2818.12 805
2818.62 777
2819.12 830
2819.63 780
2820.13 747
2820.63 771
2821.13 759
2821.63 803
2822.13 764
2822.63 783
2823.13 795
2823.63 777
2824.13 809
2824.64 826
2825.14 781
2825.64 729
2826.14 798
2826.64 788
2827.14 770
2827.64 761
2828.15 744
2828.65 821
2829.15 819
2829.65 768
2830.15 756
2830.65 784
2831.16 749
2831.66 777
2832.16 756
2832.66 784
2833.16 789
2833.67 803
2834.17 786
2834.67 770
2835.17 820
2835.68 833
2836.18 816
2836.68 796
2837.18 888
2837.68 831
2838.19 791
2838.69 804
2839.19 801
2839.70 793
2840.20 789
2840.70 818
2841.20 789
2841.71 809
2842.21 855
2842.71 774
2843.21 858
2843.72 794
2844.22 832
2844.72 878
2845.23 868
2845.73 878
2846.23 910
2846.74 873
2847.24 873
2847.74 992
2848.25 930
2848.75 892
2849.25 902
2849.76 956
2850.26 880
2850.76 888
2851.27 861
2851.77 835
2852.28 812
2852.78 783
2853.28 800
2853.79 818
2854.29 790
2854.79 787
2855.30 773
2855.80 793
2856.31 832
2856.81 754
2857.31 834
2857.82 812
2858.32 823
2858.83 763
2859.33 806
2859.84 816
2860.34 782
2860.85 809
2861.35 849
2861.85 816
2862.36 825
2862.86 824
2863.37 810
2863.87 824
2864.38 838
2864.88 819
2865.39 815
2865.89 804
2866.40 755
2866.90 795
2867.41 829
2867.91 817
2868.42 876
2868.92 862
2869.43 830
2869.93 875
2870.44 841
2870.94 876
2871.45 876
2871.96 860
2872.46 893
2872.97 877
2873.47 845
2873.98 886
2874.48 881
2874.99 876
2875.49 812
2876.00 784
2876.51 835
2877.01 829
2877.52 792
2878.02 832
2878.53 859
2879.04 843
2879.54 852
2880.05 897
2880.55 877
2881.06 837
2881.57 836
2882.07 935
2882.58 890
2883.09 847
2883.59 931
2884.10 1000
2884.61 942
2885.11 976
2885.62 990
2886.13 1018
2886.63 1017
2887.14 1031
2887.65 1057
2888.15 1011
2888.66 1021
2889.17 952
2889.67 1024
2890.18 1011
2890.69 960
2891.20 988
2891.70 988
2892.21 927
2892.72 988
2893.22 1001
2893.73 1063
2894.24 1058
2894.75 1003
2895.25 1034
2895.76 1039
2896.27 1077
2896.78 1026
2897.29 1086
2897.79 1055
2898.30 1007
2898.81 957
2899.32 1016
2899.82 1010
2900.33 1009
2900.84 1017
2901.35 1015
2901.86 1005
2902.36 963
2902.87 941
2903.38 923
2903.89 934
2904.40 1038
2904.91 1008
2905.41 955
2905.92 1033
2906.43 990
2906.94 961
2907.45 910
2907.96 932
2908.47 930
2908.97 873
2909.48 913
2909.99 858
2910.50 828
2911.01 810
2911.52 831
2912.03 827
2912.54 834
2913.05 836
2913.55 878
2914.06 926
2914.57 860
2915.08 916
2915.59 865
2916.10 904
2916.61 869
2917.12 894
2917.63 900
2918.14 885
2918.65 856
2919.16 867
2919.67 886
2920.18 897
2920.69 932
2921.20 882
2921.71 891
2922.22 855
2922.73 913
2923.24 927
2923.75 973
2924.26 1003
2924.77 899
2925.28 903
2925.79 904
2926.30 897
2926.81 857
2927.32 849
2927.83 830
2928.34 812
2928.85 835
2929.36 872
2929.87 826
2930.38 804
2930.89 821
2931.40 839
2931.91 837
2932.42 815
2932.93 871
2933.45 831
2933.96 806
2934.47 833
2934.98 904
2935.49 888
2936.00 845
2936.51 911
2937.02 874
2937.53 859
2938.04 947
2938.56 962
2939.07 948
2939.58 978
2940.09 995
2940.60 1048
2941.11 1004
2941.62 986
2942.14 1003
2942.65 969
2943.16 981
2943.67 904
2944.18 957
2944.70 930
2945.21 923
2945.72 952
2946.23 944
2946.74 960
2947.26 893
2947.77 880
2948.28 876
2948.79 871
2949.30 910
2949.82 907
2950.33 860
2950.84 847
2951.35 799
2951.87 797
2952.38 757
2952.89 836
2953.40 788
2953.92 797
2954.43 816
2954.94 878
2955.45 866
2955.97 876
2956.48 806
2956.99 824
2957.51 818
2958.02 855
2958.53 819
2959.04 860
2959.56 844
2960.07 867
2960.58 874
2961.10 881
2961.61 880
2962.12 920
2962.64 956
2963.15 881
2963.66 871
2964.18 873
2964.69 915
2965.21 929
2965.72 903
2966.23 939
2966.75 921
2967.26 891
2967.77 864
2968.29 860
2968.80 863
2969.32 877
2969.83 861
2970.34 898
2970.86 939
2971.37 899
2971.89 932
2972.40 940
2972.91 915
2973.43 904
2973.94 858
2974.46 873
2974.97 934
2975.49 906
2976.00 920
2976.52 876
2977.03 943
2977.55 945
2978.06 926
2978.57 989
2979.09 1032
2979.60 945
2980.12 1045
2980.63 1028
2981.15 991
2981.66 1003
2982.18 962
2982.69 975
2983.21 1001
2983.73 1024
2984.24 1024
2984.76 1031
2985.27 1059
2985.79 1117
2986.30 1159
2986.82 1118
2987.33 1104
2987.85 1154
2988.36 1170
2988.88 1143
2989.40 1096
2989.91 1152
2990.43 1084
2990.94 1153
2991.46 1114
2991.97 1166
2992.49 1087
2993.01 1135
2993.52 1199
2994.04 1216
2994.55 1214
2995.07 1207
2995.59 1227
2996.10 1325
2996.62 1309
2997.14 1316
2997.65 1367
2998.17 1410
2998.69 1369
2999.20 1359
2999.72 1377
3000.24 1471
3000.75 1643
3001.27 1780
3001.79 1904
3002.30 2131
3002.82 2417
3003.34 2687
3003.85 2852
3004.37 2896
3004.89 2928
3005.40 2931
3005.92 2801
3006.44 2702
3006.96 2450
3007.47 2121
3007.99 1892
3008.51 1799
3009.03 1646
3009.54 1527
3010.06 1434
3010.58 1288
3011.10 1287
3011.61 1208
3012.13 1195
3012.65 1170
3013.17 1152
3013.68 1151
3014.20 1190
3014.72 1140
3015.24 1155
3015.76 1119
3016.27 1142
3016.79 1142
3017.31 1057
3017.83 1055
3018.35 1150
3018.86 1112
3019.38 1072
3019.90 1127
3020.42 1134
3020.94 1125
3021.46 1169
3021.97 1105
3022.49 1105
3023.01 1128
3023.53 1082
3024.05 1066
3024.57 1007
3025.09 1080
3025.61 1011
3026.12 1053
3026.64 1060
3027.16 984
3027.68 1000
3028.20 998
3028.72 1023
3029.24 984
3029.76 992
3030.28 997
3030.80 1009
3031.32 1032
3031.84 1040
3032.35 1013
3032.87 979
3033.39 1016
3033.91 980
3034.43 979
3034.95 994
3035.47 993
3035.99 964
3036.51 994
3037.03 987
3037.55 972
3038.07 989
3038.59 961
3039.11 911
3039.63 934
3040.15 1015
3040.67 998
3041.19 983
3041.71 971
3042.23 989
3042.75 977
3043.27 958
3043.79 990
3044.31 1038
3044.83 988
3045.35 978
3045.87 930
3046.40 948
3046.92 939
3047.44 959
3047.96 992
3048.48 1003
3049.00 966
3049.52 964
3050.04 972
3050.56 933
3051.08 959
3051.60 930
3052.12 934
3052.65 930
3053.17 944
3053.69 923
3054.21 917
3054.73 937
3055.25 941
3055.77 972
3056.30 994
3056.82 998
3057.34 1008
3057.86 1004
3058.38 954
3058.90 945
3059.42 957
3059.95 1001
3060.47 1013
3060.99 1009
3061.51 996
3062.03 1067
3062.56 1088
3063.08 1027
3063.60 1059
3064.12 1075
3064.64 1095
3065.17 1085
3065.69 1191
3066.21 1138
3066.73 1126
3067.26 1158
3067.78 1153
3068.30 1151
3068.82 1150
3069.35 1219
3069.87 1177
3070.39 1146
3070.91 1192
3071.44 1128
3071.96 1188
3072.48 1131
3073.01 1105
3073.53 1150
3074.05 1147
3074.57 1144
3075.10 1217
3075.62 1222
3076.14 1316
3076.67 1338
3077.19 1369
3077.71 1400
3078.24 1375
3078.76 1368
3079.28 1460
3079.81 1507
3080.33 1527
3080.85 1554
3081.38 1493
3081.90 1538
3082.42 1521
3082.95 1533
3083.47 1446
3084.00 1527
3084.52 1521
3085.04 1528
3085.57 1621
3086.09 1626
3086.62 1781
3087.14 1990
3087.66 2133
3088.19 2373
3088.71 2511
3089.24 2597
3089.76 2784
3090.29 2833
3090.81 2736
3091.33 2498
3091.86 2357
3092.38 2185
3092.91 2076
3093.43 1920
3093.96 1858
3094.48 1740
3095.01 1649
3095.53 1579
3096.06 1562
3096.58 1677
3097.11 1672
3097.63 1649
3098.16 1719
3098.68 1806
3099.21 1939
3099.73 2148
3100.26 2392
3100.78 2824
3101.31 3314
3101.83 3632
3102.36 3708
3102.88 3808
3103.41 3724
3103.93 3523
3104.46 3359
3104.99 3042
3105.51 2785
3106.04 2543
3106.56 2229
3107.09 2021
3107.61 1850
3108.14 1731
3108.67 1631
3109.19 1463
3109.72 1474
3110.24 1513
3110.77 1488
3111.30 1423
3111.82 1375
3112.35 1378
3112.87 1297
3113.40 1274
3113.93 1307
3114.45 1261
3114.98 1195
3115.51 1176
3116.03 1185
3116.56 1111
3117.09 1108
3117.61 1204
3118.14 1171
3118.67 1183
3119.19 1196
3119.72 1261
3120.25 1323
3120.77 1309
3121.30 1326
3121.83 1283
3122.35 1218
3122.88 1231
3123.41 1266
3123.94 1203
3124.46 1179
3124.99 1137
3125.52 1131
3126.05 1129
3126.57 1158
3127.10 1065
3127.63 1058
3128.16 1082
3128.68 1097
3129.21 1035
3129.74 1053
3130.27 1092
3130.79 1060
3131.32 975
3131.85 945
3132.38 1000
3132.91 1007
3133.43 996
3133.96 1029
3134.49 952
3135.02 964
3135.55 990
3136.07 965
3136.60 929
3137.13 908
3137.66 940
3138.19 1012
3138.72 981
3139.24 931
3139.77 926
3140.30 979
3140.83 930
3141.36 941
3141.89 1002
3142.42 951
3142.95 918
3143.47 919
3144.00 963
3144.53 933
3145.06 983
3145.59 1017
3146.12 1100
3146.65 1083
3147.18 1064
3147.71 1087
3148.24 1061
3148.76 1055
3149.29 1162
3149.82 1168
3150.35 1117
3150.88 1080
3151.41 1066
3151.94 1076
3152.47 1085
3153.00 1036
3153.53 1007
3154.06 1031
3154.59 1064
3155.12 1057
3155.65 1118
3156.18 1091
3156.71 1099
3157.24 1177
3157.77 1120
3158.30 1113
3158.83 1096
3159.36 1121
3159.89 1124
3160.42 1160
3160.95 1114
3161.48 997
3162.01 1008
3162.54 1058
3163.07 1088
3163.60 1035
3164.13 1071
3164.66 1029
3165.20 992
3165.73 1032
3166.26 1032
3166.79 914
3167.32 909
3167.85 909
3168.38 939
3168.91 979
3169.44 946
3169.97 960
3170.50 933
3171.04 925
3171.57 979
3172.10 1045
3172.63 972
3173.16 1063
3173.69 1072
3174.22 1051
3174.75 992
3175.29 994
3175.82 1023
3176.35 997
3176.88 979
3177.41 994
3177.94 960
3178.48 982
3179.01 955
3179.54 891
3180.07 934
3180.60 902
3181.14 935
3181.67 880
3182.20 903
3182.73 908
3183.26 958
3183.80 899
3184.33 907
3184.86 960
3185.39 972
3185.93 942
3186.46 923
3186.99 899
3187.52 901
3188.06 882
3188.59 871
3189.12 903
3189.65 890
3190.19 924
3190.72 945
3191.25 994
3191.79 966
3192.32 1000
3192.85 1018
3193.38 1013
3193.92 1004
3194.45 954
3194.98 1005
3195.52 974
3196.05 982
3196.58 985
3197.12 960
3197.65 952
3198.18 961
3198.72 932
3199.25 984
3199.78 1036
3200.32 1046
3200.85 1031
3201.39 989
3201.92 978
3202.45 1000
3202.99 1042
3203.52 1053
3204.05 1115
3204.59 1074
3205.12 1080
3205.66 1101
3206.19 1145
3206.72 1212
3207.26 1204
3207.79 1230
3208.33 1350
3208.86 1358
3209.40 1397
3209.93 1447
3210.47 1460
3211.00 1501
3211.53 1544
3212.07 1504
3212.60 1436
3213.14 1365
3213.67 1247
3214.21 1241
3214.74 1221
3215.28 1205
3215.81 1059
3216.35 1087
3216.88 1111
3217.42 1104
3217.95 1018
3218.49 995
3219.02 1025
3219.56 1079
3220.09 1096
3220.63 1117
3221.16 1132
3221.70 1220
3222.23 1193
3222.77 1127
3223.31 1169
3223.84 1205
3224.38 1249
3224.91 1246
3225.45 1245
3225.98 1214
3226.52 1164
3227.06 1124
3227.59 1110
3228.13 1083
3228.66 1091
3229.20 1220
3229.74 1193
3230.27 1267
3230.81 1205
3231.34 1237
3231.88 1193
3232.42 1174
3232.95 1118
3233.49 1206
3234.03 1216
3234.56 1285
3235.10 1328
3235.64 1358
3236.17 1359
3236.71 1344
3237.25 1326
3237.78 1294
3238.32 1328
3238.86 1372
3239.39 1314
3239.93 1303
3240.47 1298
3241.00 1251
3241.54 1279
3242.08 1286
3242.61 1317
3243.15 1298
3243.69 1292
3244.23 1400
3244.76 1407
3245.30 1349
3245.84 1411
3246.38 1410
3246.91 1435
3247.45 1535
3247.99 1519
3248.53 1577
3249.06 1693
3249.60 1944
3250.14 2090
3250.68 2312
3251.21 2634
3251.75 2807
3252.29 2893
3252.83 2950
3253.37 2956
3253.90 2798
3254.44 2678
3254.98 2556
3255.52 2333
3256.06 2179
3256.60 2054
3257.13 1905
3257.67 1967
3258.21 1935
3258.75 1967
3259.29 2082
3259.83 2180
3260.36 2243
3260.90 2297
3261.44 2396
3261.98 2497
3262.52 2482
3263.06 2514
3263.60 2573
3264.14 2662
3264.68 2745
3265.21 2717
3265.75 2658
3266.29 2641
3266.83 2601
3267.37 2562
3267.91 2329
3268.45 2180
3268.99 2097
3269.53 1996
3270.07 1823
3270.61 1716
3271.15 1752
3271.69 1698
3272.23 1571
3272.76 1523
3273.30 1537
3273.84 1558
3274.38 1511
3274.92 1420
3275.46 1540
3276.00 1465
3276.54 1500
3277.08 1496
3277.62 1541
3278.16 1466
3278.70 1461
3279.24 1470
3279.78 1465
3280.32 1526
3280.86 1531
3281.41 1498
3281.95 1452
3282.49 1445
3283.03 1491
3283.57 1483
3284.11 1454
3284.65 1466
3285.19 1488
3285.73 1494
3286.27 1452
3286.81 1435
3287.35 1458
3287.89 1524
3288.43 1508
3288.97 1503
3289.52 1559
3290.06 1666
3290.60 1641
3291.14 1741
3291.68 1823
3292.22 1951
3292.76 1975
3293.30 2180
3293.85 2171
3294.39 2255
3294.93 2299
3295.47 2298
3296.01 2370
3296.55 2365
3297.09 2244
3297.64 2163
3298.18 2023
3298.72 2016
3299.26 1971
3299.80 1884
3300.34 1692
3300.89 1713
3301.43 1693
3301.97 1718
3302.51 1736
3303.06 1700
3303.60 1759
3304.14 1715
3304.68 1628
3305.22 1699
3305.77 1668
3306.31 1731
3306.85 1762
3307.39 1757
3307.94 1842
3308.48 1897
3309.02 1960
3309.56 2016
3310.11 2086
3310.65 1913
3311.19 1964
3311.74 1884
3312.28 1892
3312.82 1873
3313.36 1950
3313.91 1976
3314.45 1958
3314.99 2040
3315.54 2146
3316.08 2268
3316.62 2442
3317.17 2608
3317.71 2692
3318.25 2741
3318.80 2794
3319.34 2814
3319.88 2877
3320.43 2873
3320.97 2739
3321.51 2594
3322.06 2538
3322.60 2297
3323.14 2196
3323.69 2135
3324.23 2053
3324.78 2089
3325.32 1987
3325.86 1950
3326.41 1937
3326.95 1911
3327.50 2008
3328.04 1946
3328.59 2076
3329.13 2051
3329.67 2242
3330.22 2568
3330.76 2874
3331.31 3525
3331.85 4417
3332.40 5491
3332.94 6454
3333.49 7553
3334.03 8516
3334.57 9298
3335.12 9767
3335.66 9852
3336.21 9828
3336.75 9325
3337.30 8705
3337.84 7970
3338.39 7030
3338.93 6177
3339.48 5083
3340.02 4357
3340.57 3709
3341.11 3101
3341.66 2785
3342.20 2389
3342.75 2122
3343.30 1890
3343.84 1818
3344.39 1726
3344.93 1621
3345.48 1585
3346.02 1556
3346.57 1504
3347.11 1563
3347.66 1579
3348.21 1547
3348.75 1532
3349.30 1494
3349.84 1511
3350.39 1476
3350.94 1439
3351.48 1394
3352.03 1428
3352.57 1429
3353.12 1360
3353.67 1424
3354.21 1373
3354.76 1387
3355.31 1358
3355.85 1352
3356.40 1370
3356.95 1317
3357.49 1322
3358.04 1312
3358.59 1249
3359.13 1322
3359.68 1289
3360.23 1287
3360.77 1300
3361.32 1366
3361.87 1386
3362.41 1317
3362.96 1352
3363.51 1369
3364.05 1320
3364.60 1325
3365.15 1341
3365.70 1323
3366.24 1253
3366.79 1250
3367.34 1331
3367.89 1384
3368.43 1373
3368.98 1377
3369.53 1387
3370.08 1455
3370.62 1539
3371.17 1599
3371.72 1726
3372.27 1745
3372.81 1844
3373.36 1805
3373.91 1845
3374.46 1768
3375.01 1698
3375.55 1699
3376.10 1573
3376.65 1554
3377.20 1442
3377.75 1443
3378.30 1333
3378.84 1244
3379.39 1206
3379.94 1292
3380.49 1252
3381.04 1245
3381.59 1242
3382.13 1179
3382.68 1139
3383.23 1128
3383.78 1114
3384.33 1114
3384.88 1122
3385.43 1070
3385.98 1063
3386.52 1092
3387.07 1075
3387.62 1098
3388.17 1132
3388.72 1096
3389.27 1076
3389.82 1131
3390.37 1228
3390.92 1152
3391.47 1089
3392.02 1099
3392.57 1139
3393.12 1109
3393.66 1162
3394.21 1144
3394.76 1125
3395.31 1147
3395.86 1199
3396.41 1199
3396.96 1182
3397.51 1139
3398.06 1142
3398.61 1124
3399.16 1165
3399.71 1163
3400.26 1156
3400.81 1157
3401.36 1108
3401.91 1140
3402.46 1132
3403.01 1143
3403.56 1115
3404.11 1033
3404.66 1043
3405.21 1018
3405.77 1090
3406.32 1077
3406.87 1067
3407.42 1046
3407.97 1105
3408.52 1235
3409.07 1174
3409.62 1150
3410.17 1159
3410.72 1200
3411.27 1200
3411.82 1202
3412.37 1182
3412.93 1190
3413.48 1215
3414.03 1217
3414.58 1121
3415.13 1204
3415.68 1211
3416.23 1266
3416.78 1243
3417.34 1218
3417.89 1276
3418.44 1287
3418.99 1228
3419.54 1200
3420.09 1119
3420.65 1132
3421.20 1147
3421.75 1087
3422.30 1167
3422.85 1219
3423.40 1205
3423.96 1137
3424.51 1195
3425.06 1107
3425.61 1106
3426.17 1119
3426.72 1106
3427.27 1013
3427.82 1000
3428.37 1064
3428.93 1052
3429.48 994
3430.03 993
3430.58 1008
3431.14 1048
3431.69 1103
3432.24 1070
3432.79 1038
3433.35 1059
3433.90 1003
3434.45 1020
3435.01 1072
3435.56 1074
3436.11 1062
3436.66 1088
3437.22 1039
3437.77 1081
3438.32 1118
3438.88 1067
3439.43 1077
3439.98 1093
3440.54 1122
3441.09 1134
3441.64 1108
3442.20 1088
3442.75 1037
3443.30 1032
3443.86 1078
3444.41 1017
3444.96 1002
3445.52 1000
3446.07 981
3446.63 1010
3447.18 1020
3447.73 1025
3448.29 1038
3448.84 953
3449.40 1002
3449.95 1019
3450.50 974
3451.06 1012
3451.61 986
3452.17 987
3452.72 1021
3453.27 1072
3453.83 1044
3454.38 1030
3454.94 1007
3455.49 1045
3456.05 1036
3456.60 1055
3457.16 1058
3457.71 1107
3458.27 1101
3458.82 1076
3459.38 1013
3459.93 1128
3460.49 1104
3461.04 1162
3461.60 1156
3462.15 1101
3462.71 1129
3463.26 1162
3463.82 1183
3464.37 1115
3464.93 1182
3465.48 1227
3466.04 1189
3466.59 1297
3467.15 1319
3467.70 1291
3468.26 1268
3468.81 1398
3469.37 1463
3469.93 1408
3470.48 1363
3471.04 1453
3471.59 1376
3472.15 1381
3472.70 1368
3473.26 1447
3473.82 1445
3474.37 1381
3474.93 1433
3475.48 1367
3476.04 1389
3476.60 1391
3477.15 1385
3477.71 1513
3478.27 1482
3478.82 1494
3479.38 1608
3479.93 1567
3480.49 1623
3481.05 1631
3481.60 1653
3482.16 1681
3482.72 1679
3483.27 1675
3483.83 1729
3484.39 1719
3484.95 1782
3485.50 1846
3486.06 1854
3486.62 1938
3487.17 2307
3487.73 2543
3488.29 2842
3488.84 3386
3489.40 4011
3489.96 4805
3490.52 5399
3491.07 5824
3491.63 6131
3492.19 6057
3492.75 5669
3493.30 5287
3493.86 4917
3494.42 4336
3494.98 3752
3495.53 3340
3496.09 2993
3496.65 2613
3497.21 2402
3497.77 2294
3498.32 2293
3498.88 2113
3499.44 2209
3500.00 2402
3500.56 2600
3501.11 2878
3501.67 3165
3502.23 3517
3502.79 3804
3503.35 4040
3503.91 4270
3504.46 4276
3505.02 4292
3505.58 4234
3506.14 4139
3506.70 3877
3507.26 3647
3507.81 3397
3508.37 2966
3508.93 2670
3509.49 2372
3510.05 2223
3510.61 2054
3511.17 1857
3511.73 1786
3512.29 1683
3512.85 1562
3513.40 1433
3513.96 1401
3514.52 1397
3515.08 1342
3515.64 1337
3516.20 1238
3516.76 1208
3517.32 1302
3517.88 1230
3518.44 1213
3519.00 1266
3519.56 1284
3520.12 1194
3520.68 1237
3521.24 1215
3521.80 1234
3522.36 1300
3522.92 1245
3523.48 1315
3524.04 1322
3524.60 1350
3525.16 1296
3525.72 1286
3526.28 1237
3526.84 1285
3527.40 1274
3527.96 1327
3528.52 1273
3529.08 1225
3529.64 1258
3530.20 1249
3530.76 1258
3531.32 1292
3531.88 1321
3532.44 1341
3533.00 1357
3533.56 1319
3534.12 1334
3534.68 1289
3535.25 1290
3535.81 1287
3536.37 1266
3536.93 1264
3537.49 1244
3538.05 1221
3538.61 1255
3539.17 1294
3539.73 1237
3540.30 1271
3540.86 1281
3541.42 1276
3541.98 1226
3542.54 1256
3543.10 1308
3543.66 1257
3544.23 1178
3544.79 1289
3545.35 1255
3545.91 1188
3546.47 1257
3547.03 1198
3547.60 1177
3548.16 1193
3548.72 1123
3549.28 1045
3549.84 1109
3550.41 1039
3550.97 1052
3551.53 1102
3552.09 1036
3552.65 1025
3553.22 1021
3553.78 1041
3554.34 1018
3554.90 1029
3555.47 1007
3556.03 1037
3556.59 1058
3557.15 1040
3557.72 1053
3558.28 1048
3558.84 1035
3559.41 1115
3559.97 1080
3560.53 1097
3561.09 1152
3561.66 1144
3562.22 1162
3562.78 1173
3563.35 1120
3563.91 1132
3564.47 1134
3565.04 1082
3565.60 1075
3566.16 1109
3566.73 1126
3567.29 1104
3567.85 1073
3568.42 1117
3568.98 1088
3569.54 1118
3570.11 1096
3570.67 1144
3571.23 1226
3571.80 1248
3572.36 1300
3572.93 1401
3573.49 1490
3574.05 1673
3574.62 1857
3575.18 2032
3575.75 2057
3576.31 2128
3576.87 2173
3577.44 2103
3578.00 2105
3578.57 2130
3579.13 1921
3579.70 1837
3580.26 1689
3580.82 1566
3581.39 1482
3581.95 1368
3582.52 1324
3583.08 1254
3583.65 1143
3584.21 1045
3584.78 1052
3585.34 988
3585.91 954
3586.47 964
3587.04 1006
3587.60 942
3588.17 956
3588.73 959
3589.30 931
3589.86 981
3590.43 892
3590.99 934
3591.56 915
3592.12 925
3592.69 941
3593.25 992
3593.82 932
3594.39 956
3594.95 1013
3595.52 937
3596.08 975
3596.65 946
3597.21 979
3597.78 990
3598.35 975
3598.91 959
3599.48 958
3600.04 977
3600.61 954
3601.18 897
3601.74 907
3602.31 905
3602.87 925
3603.44 966
3604.01 930
3604.57 942
3605.14 910
3605.71 905
3606.27 912
3606.84 953
3607.41 907
3607.97 889
3608.54 920
3609.11 909
3609.67 928
3610.24 1008
3610.81 969
3611.37 935
3611.94 948
3612.51 914
3613.07 977
3613.64 993
3614.21 1012
3614.78 1045
3615.34 1084
3615.91 1256
3616.48 1237
3617.04 1206
3617.61 1274
3618.18 1248
3618.75 1237
3619.31 1202
3619.88 1194
3620.45 1117
3621.02 1064
3621.58 1078
3622.15 1019
3622.72 967
3623.29 887
3623.86 900
3624.42 977
3624.99 910
3625.56 958
3626.13 930
3626.70 876
3627.26 889
3627.83 850
3628.40 934
3628.97 950
3629.54 862
3630.11 877
3630.67 920
3631.24 948
3631.81 854
3632.38 881
3632.95 891
3633.52 918
3634.08 902
3634.65 892
3635.22 892
3635.79 895
3636.36 905
3636.93 945
3637.50 887
3638.07 909
3638.64 932
3639.20 938
3639.77 977
3640.34 976
3640.91 1004
3641.48 1009
3642.05 1014
3642.62 1009
3643.19 1005
3643.76 987
3644.33 990
3644.90 905
3645.47 914
3646.04 952
3646.61 945
3647.18 947
3647.75 949
3648.32 996
3648.89 984
3649.46 1000
3650.03 1076
3650.60 1096
3651.17 1143
3651.74 1107
3652.31 1054
3652.88 1145
3653.45 1109
3654.02 1149
3654.59 1085
3655.16 1092
3655.73 1079
3656.30 1096
3656.87 1083
3657.44 1061
3658.01 1109
3658.58 1049
3659.15 1125
3659.72 1076
3660.29 1094
3660.86 1058
3661.43 979
3662.00 1026
3662.58 1180
3663.15 1170
3663.72 1200
3664.29 1216
3664.86 1353
3665.43 1412
3666.00 1338
3666.57 1272
3667.14 1327
3667.72 1217
3668.29 1145
3668.86 1089
3669.43 1070
3670.00 1053
3670.57 1015
3671.14 1068
3671.72 987
3672.29 987
3672.86 1039
3673.43 1020
3674.00 1042
3674.57 1018
3675.15 1088
3675.72 1082
3676.29 1058
3676.86 1118
3677.43 1163
3678.01 1041
3678.58 1020
3679.15 1049
3679.72 1046
3680.30 1027
3680.87 1037
3681.44 929
3682.01 865
3682.58 888
3683.16 882
3683.73 916
3684.30 893
3684.88 877
3685.45 869
3686.02 877
3686.59 878
3687.17 951
3687.74 964
3688.31 980
3688.88 955
3689.46 921
3690.03 959
3690.60 1018
3691.18 993
3691.75 973
3692.32 924
3692.90 882
3693.47 894
3694.04 905
3694.62 950
3695.19 896
3695.76 888
3696.34 851
3696.91 905
3697.48 870
3698.06 849
3698.63 869
3699.21 905
3699.78 920
3700.35 874
3700.93 916
3701.50 917
3702.08 948
3702.65 907
3703.22 976
3703.80 936
3704.37 933
3704.95 908
3705.52 949
3706.09 881
3706.67 872
3707.24 887
3707.82 977
3708.39 977
3708.97 900
3709.54 934
3710.12 941
3710.69 970
3711.26 925
3711.84 909
3712.41 861
3712.99 840
3713.56 830
3714.14 870
3714.71 869
3715.29 905
3715.86 880
3716.44 851
3717.01 844
3717.59 837
3718.16 886
3718.74 842
3719.32 797
3719.89 798
3720.47 920
3721.04 902
3721.62 840
3722.19 860
3722.77 929
3723.34 815
3723.92 836
3724.49 906
3725.07 859
3725.65 797
3726.22 797
3726.80 791
3727.37 820
3727.95 818
3728.53 907
3729.10 944
3729.68 947
3730.25 998
3730.83 943
3731.41 1028
3731.98 1072
3732.56 1060
3733.14 1059
3733.71 1064
3734.29 1030
3734.87 971
3735.44 1009
3736.02 1035
3736.60 970
3737.17 943
3737.75 956
3738.33 903
3738.90 899
3739.48 892
3740.06 863
3740.63 892
3741.21 910
3741.79 858
3742.36 847
3742.94 855
3743.52 870
3744.10 934
3744.67 874
3745.25 848
3745.83 826
3746.40 939
3746.98 909
3747.56 869
3748.14 946
3748.71 976
3749.29 930
3749.87 855
3750.45 887
3751.03 863
3751.60 825
3752.18 840
3752.76 890
3753.34 902
3753.92 838
3754.49 837
3755.07 861
3755.65 836
3756.23 919
3756.81 892
3757.38 914
3757.96 878
3758.54 852
3759.12 904
3759.70 949
3760.28 942
3760.85 905
3761.43 929
3762.01 899
3762.59 900
3763.17 925
3763.75 955
3764.33 934
3764.91 954
3765.48 900
3766.06 914
3766.64 931
3767.22 897
3767.80 929
3768.38 922
3768.96 912
3769.54 915
3770.12 866
3770.70 905
3771.28 885
3771.85 890
3772.43 919
3773.01 886
3773.59 927
3774.17 850
3774.75 927
3775.33 840
3775.91 870
3776.49 894
3777.07 966
3777.65 918
3778.23 890
3778.81 929
3779.39 916
3779.97 874
3780.55 910
3781.13 921
3781.71 864
3782.29 885
3782.87 897
3783.45 921
3784.03 915
3784.61 872
3785.19 872
3785.77 933
3786.35 923
3786.93 925
3787.51 933
3788.10 959
3788.68 985
3789.26 959
3789.84 944
3790.42 890
3791.00 935
3791.58 957
3792.16 1010
3792.74 954
3793.32 942
3793.90 938
3794.48 938
3795.07 929
3795.65 1001
3796.23 1014
3796.81 933
3797.39 1019
3797.97 1115
3798.55 1061
3799.14 989
3799.72 1113
3800.30 1152
3800.88 1165
3801.46 1121
3802.04 1141
3802.62 1140
3803.21 1175
3803.79 1146
3804.37 1237
3804.95 1247
3805.53 1287
3806.12 1360
3806.70 1446
3807.28 1482
3807.86 1427
3808.44 1468
3809.03 1479
3809.61 1470
3810.19 1406
3810.77 1372
3811.36 1391
3811.94 1353
3812.52 1306
3813.10 1318
3813.69 1298
3814.27 1222
3814.85 1186
3815.43 1222
3816.02 1273
3816.60 1276
3817.18 1167
3817.77 1118
3818.35 1164
3818.93 1079
3819.51 1077
3820.10 1152
3820.68 1204
3821.26 1225
3821.85 1228
3822.43 1203
3823.01 1136
3823.60 1097
3824.18 1142
3824.76 1093
3825.35 985
3825.93 1041
3826.51 991
3827.10 927
3827.68 906
3828.27 923
3828.85 1004
3829.43 959
3830.02 939
3830.60 992
3831.18 1004
3831.77 974
3832.35 982
3832.94 948
3833.52 984
3834.10 1025
3834.69 1055
3835.27 955
3835.86 1009
3836.44 963
3837.03 958
3837.61 979
3838.19 951
3838.78 944
3839.36 958
3839.95 946
3840.53 942
3841.12 924
3841.70 931
3842.29 862
3842.87 903
3843.46 942
3844.04 934
3844.63 989
3845.21 999
3845.80 999
3846.38 1005
3846.97 972
3847.55 940
3848.14 950
3848.72 950
3849.31 930
3849.89 949
3850.48 965
3851.06 945
3851.65 956
3852.23 943
3852.82 940
3853.41 903
3853.99 876
3854.58 901
3855.16 956
3855.75 961
3856.33 977
3856.92 966
3857.51 985
3858.09 1027
3858.68 1044
3859.26 1043
3859.85 1031
3860.44 1155
3861.02 1171
3861.61 1185
3862.20 1188
3862.78 1190
3863.37 1173
3863.95 1108
3864.54 1070
3865.13 1048
3865.71 979
3866.30 1042
3866.89 975
3867.47 878
3868.06 961
3868.65 956
3869.23 898
3869.82 856
3870.41 856
3870.99 896
3871.58 851
3872.17 909
3872.76 899
3873.34 899
3873.93 894
3874.52 889
3875.10 897
3875.69 926
3876.28 864
3876.87 881
3877.45 822
3878.04 850
3878.63 874
3879.22 810
3879.80 846
3880.39 829
3880.98 816
3881.57 808
3882.15 809
3882.74 833
3883.33 852
3883.92 776
3884.51 799
3885.09 843
3885.68 846
3886.27 801
3886.86 806
3887.45 817
3888.04 780
3888.62 838
3889.21 847
3889.80 939
3890.39 910
3890.98 902
3891.57 816
3892.15 865
3892.74 903
3893.33 933
3893.92 917
3894.51 887
3895.10 865
3895.69 850
3896.28 833
3896.86 847
3897.45 884
3898.04 825
3898.63 823
3899.22 853
3899.81 833
3900.40 823
3900.99 861
3901.58 896
3902.17 847
3902.76 884
3903.34 852
3903.93 868
3904.52 854
3905.11 821
3905.70 855
3906.29 849
3906.88 888
3907.47 866
3908.06 851
3908.65 902
3909.24 935
3909.83 823
3910.42 843
3911.01 861
3911.60 833
3912.19 754
3912.78 770
3913.37 805
3913.96 842
3914.55 795
3915.14 773
3915.73 830
3916.32 820
3916.91 819
3917.50 839
3918.09 832
3918.68 839
3919.28 825
3919.87 828
3920.46 834
3921.05 839
3921.64 825
3922.23 759
3922.82 737
3923.41 805
3924.00 798
3924.59 803
3925.18 788
3925.77 806
3926.37 746
3926.96 719
3927.55 723
3928.14 754
3928.73 773
3929.32 786
3929.91 767
3930.51 735
3931.10 811
3931.69 762
3932.28 773
3932.87 731
3933.46 718
3934.05 764
3934.65 728
3935.24 786
3935.83 764
3936.42 841
3937.01 896
3937.61 841
3938.20 840
3938.79 861
3939.38 832
3939.97 808
3940.57 843
3941.16 848
3941.75 830
3942.34 834
3942.94 795
3943.53 825
3944.12 821
3944.71 833
3945.31 802
3945.90 807
3946.49 820
3947.08 774
3947.68 787
3948.27 781
3948.86 769
3949.45 780
3950.05 764
3950.64 809
3951.23 825
3951.83 830
3952.42 895
3953.01 848
3953.61 800
3954.20 847
3954.79 853
3955.39 860
3955.98 899
3956.57 935
3957.17 970
3957.76 938
3958.35 910
3958.95 930
3959.54 931
3960.13 946
3960.73 945
3961.32 977
3961.92 996
3962.51 945
3963.10 963
3963.70 1030
3964.29 1085
3964.88 1098
3965.48 1158
3966.07 1138
3966.67 1146
3967.26 1162
3967.86 1100
3968.45 1089
3969.04 1114
3969.64 999
3970.23 976
3970.83 1015
3971.42 996
3972.02 974
3972.61 1021
3973.21 993
3973.80 1057
3974.40 1153
3974.99 1198
3975.58 1241
3976.18 1254
3976.77 1318
3977.37 1246
3977.96 1196
3978.56 1181
3979.15 1134
3979.75 1026
3980.35 1007
3980.94 1031
3981.54 1093
3982.13 1010
3982.73 998
3983.32 993
3983.92 1026
3984.51 964
3985.11 1002
3985.70 1064
3986.30 1059
3986.90 1010
3987.49 1023
3988.09 988
3988.68 964
3989.28 1019
3989.87 1031
3990.47 1066
3991.07 961
3991.66 985
3992.26 1008
3992.85 1008
3993.45 965
3994.05 1032
3994.64 996
3995.24 1020
3995.84 1049
3996.43 1058
3997.03 1023
3997.62 1066
3998.22 1027
3998.82 1039
3999.41 948
4000.01 977
4000.61 972
4001.20 974
4001.80 941
4002.40 917
4003.00 955
4003.59 923
4004.19 877
4004.79 900
4005.38 933
4005.98 1016
4006.58 919
4007.17 913
4007.77 938
4008.37 907
4008.97 924
4009.56 938
4010.16 913
4010.76 909
4011.36 832
4011.95 880
4012.55 895
4013.15 893
4013.75 925
4014.34 955
4014.94 944
4015.54 928
4016.14 940
4016.74 924
4017.33 979
4017.93 993
4018.53 924
4019.13 952
4019.73 981
4020.32 945
4020.92 987
4021.52 978
4022.12 945
4022.72 898
4023.32 886
4023.91 918
4024.51 896
4025.11 944
4025.71 943
4026.31 1006
4026.91 1053
4027.51 990
4028.10 934
4028.70 961
4029.30 1022
4029.90 972
4030.50 919
4031.10 938
4031.70 964
4032.30 1042
4032.90 1020
4033.49 1016
4034.09 979
4034.69 995
4035.29 981
4035.89 957
4036.49 908
4037.09 916
4037.69 856
4038.29 836
4038.89 855
4039.49 836
4040.09 810
4040.69 806
4041.29 793
4041.89 795
4042.49 807
4043.09 763
4043.69 802
4044.29 738
4044.89 814
4045.49 786
4046.09 780
4046.69 785
4047.29 809
4047.89 842
4048.49 800
4049.09 829
4049.69 746
4050.29 798
4050.89 867
4051.49 838
4052.09 844
4052.69 861
4053.29 839
4053.89 826
4054.49 802
4055.09 758
4055.69 787
4056.30 770
4056.90 784
4057.50 787
4058.10 834
4058.70 787
4059.30 813
4059.90 806
4060.50 775
4061.10 818
4061.71 875
4062.31 856
4062.91 868
4063.51 893
4064.11 894
4064.71 860
4065.31 881
4065.92 925
4066.52 901
4067.12 883
4067.72 869
4068.32 835
4068.92 792
4069.53 778
4070.13 777
4070.73 802
4071.33 733
4071.93 749
4072.54 758
4073.14 764
4073.74 763
4074.34 755
4074.94 772
4075.55 752
4076.15 710
4076.75 736
4077.35 762
4077.96 762
4078.56 722
4079.16 739
4079.76 770
4080.37 723
4080.97 726
4081.57 776
4082.17 791
4082.78 741
4083.38 742
4083.98 757
4084.59 718
4085.19 730
4085.79 740
4086.39 782
4087.00 772
4087.60 765
4088.20 785
4088.81 779
4089.41 770
4090.01 740
4090.62 791
4091.22 797
4091.82 762
4092.43 756
4093.03 703
4093.63 724
4094.24 756
4094.84 722
4095.45 783
4096.05 790
4096.65 776
4097.26 746
4097.86 800
4098.47 759
4099.07 774
4099.67 741
4100.28 747
4100.88 766
4101.49 774
4102.09 793
4102.69 789
4103.30 783
4103.90 793
4104.51 725
4105.11 759
4105.72 706
4106.32 681
4106.93 682
4107.53 715
4108.13 737
4108.74 742
4109.34 754
4109.95 730
4110.55 755
4111.16 777
4111.76 761
4112.37 746
4112.97 735
4113.58 767
4114.18 708
4114.79 718
4115.39 762
4116.00 762
4116.60 762
4117.21 791
4117.82 780
4118.42 771
4119.03 717
4119.63 771
4120.24 788
4120.84 736
4121.45 779
4122.05 786
4122.66 744
4123.27 732
4123.87 810
4124.48 757
4125.08 749
4125.69 754
4126.30 796
4126.90 772
4127.51 733
4128.11 704
4128.72 724
4129.33 781
4129.93 778
4130.54 803
4131.15 752
4131.75 760
4132.36 800
4132.96 814
4133.57 835
4134.18 866
4134.78 857
4135.39 873
4136.00 881
4136.60 901
4137.21 883
4137.82 866
4138.43 870
4139.03 903
4139.64 955
4140.25 882
4140.85 871
4141.46 876
4142.07 876
4142.68 874
4143.28 908
4143.89 894
4144.50 860
4145.10 878
4145.71 880
4146.32 844
4146.93 834
4147.53 829
4148.14 825
4148.75 766
4149.36 812
4149.97 723
4150.57 766
4151.18 766
4151.79 761
4152.40 755
4153.00 757
4153.61 743
4154.22 689
4154.83 691
4155.44 753
4156.05 840
4156.65 843
4157.26 828
4157.87 774
4158.48 768
4159.09 847
4159.70 831
4160.30 835
4160.91 839
4161.52 808
4162.13 765
4162.74 774
4163.35 779
4163.96 769
4164.56 787
4165.17 743
4165.78 788
4166.39 775
4167.00 774
4167.61 815
4168.22 811
4168.83 849
4169.44 836
4170.05 855
4170.66 874
4171.26 818
4171.87 850
4172.48 834
4173.09 864
4173.70 865
4174.31 860
4174.92 821
4175.53 813
4176.14 844
4176.75 841
4177.36 865
4177.97 842
4178.58 854
4179.19 786
4179.80 812
4180.41 795
4181.02 828
4181.63 818
4182.24 821
4182.85 792
4183.46 774
4184.07 799
4184.68 850
4185.29 844
4185.90 778
4186.51 735
4187.12 788
4187.73 810
4188.34 781
4188.95 775
4189.56 795
4190.18 794
4190.79 771
4191.40 815
4192.01 872
4192.62 841
4193.23 832
4193.84 892
4194.45 828
4195.06 827
4195.67 847
4196.28 819
4196.90 846
4197.51 840
4198.12 818
4198.73 797
4199.34 757
4199.95 817
4200.56 865
4201.18 850
4201.79 788
4202.40 800
4203.01 843
4203.62 761
4204.23 827
4204.85 808
4205.46 820
4206.07 868
4206.68 806
4207.29 823
4207.90 835
4208.52 842
4209.13 828
4209.74 848
4210.35 836
4210.97 831
4211.58 869
4212.19 950
4212.80 867
4213.41 889
4214.03 917
4214.64 918
4215.25 925
4215.86 917
4216.48 988
4217.09 1025
4217.70 980
4218.32 1046
4218.93 1109
4219.54 1052
4220.15 1086
4220.77 1054
4221.38 1095
4221.99 1046
4222.61 1035
4223.22 1092
4223.83 1104
4224.44 1103
4225.06 1160
4225.67 1199
4226.28 1236
4226.90 1215
4227.51 1280
4228.13 1316
4228.74 1239
4229.35 1234
4229.97 1229
4230.58 1119
4231.19 1027
4231.81 1071
4232.42 1026
4233.03 1025
4233.65 1045
4234.26 1060
4234.88 1050
4235.49 1032
4236.10 1023
4236.72 1011
4237.33 1011
4237.95 977
4238.56 986
4239.17 960
4239.79 1006
4240.40 993
4241.02 963
4241.63 970
4242.25 986
4242.86 979
4243.48 970
4244.09 951
4244.71 992
4245.32 981
4245.93 1016
4246.55 972
4247.16 961
4247.78 949
4248.39 948
4249.01 988
4249.62 907
4250.24 940
4250.85 943
4251.47 932
4252.08 1006
4252.70 953
4253.32 987
4253.93 990
4254.55 955
4255.16 981
4255.78 971
4256.39 944
4257.01 952
4257.62 1019
4258.24 1011
4258.85 1019
4259.47 1110
4260.09 1142
4260.70 1179
4261.32 1176
4261.93 1190
4262.55 1228
4263.17 1165
4263.78 1149
4264.40 1156
4265.01 1187
4265.63 1110
4266.25 1094
4266.86 1101
4267.48 1116
4268.10 1044
4268.71 1062
4269.33 999
4269.94 987
4270.56 1006
4271.18 989
4271.79 1035
4272.41 1008
4273.03 1046
4273.64 1063
4274.26 1068
4274.88 1069
4275.49 1152
4276.11 1176
4276.73 1183
4277.35 1109
4277.96 1134
4278.58 1066
4279.20 1092
4279.81 1065
4280.43 995
4281.05 986
4281.67 982
4282.28 878
4282.90 904
4283.52 886
4284.14 856
4284.75 881
4285.37 890
4285.99 938
4286.61 909
4287.22 864
4287.84 874
4288.46 838
4289.08 829
4289.70 886
4290.31 881
4290.93 869
4291.55 881
4292.17 930
4292.79 898
4293.40 889
4294.02 851
4294.64 861
4295.26 851
4295.88 896
4296.50 915
4297.11 902
4297.73 929
4298.35 896
4298.97 901
4299.59 909
4300.21 961
4300.83 941
4301.44 994
4302.06 959
4302.68 945
4303.30 949
4303.92 984
4304.54 1040
4305.16 995
4305.78 993
4306.40 920
4307.02 944
4307.63 969
4308.25 949
4308.87 994
4309.49 1011
4310.11 1049
4310.73 1051
4311.35 1040
4311.97 1002
4312.59 1054
4313.21 1029
4313.83 1005
4314.45 1000
4315.07 1017
4315.69 1061
4316.31 1083
4316.93 1087
4317.55 1110
4318.17 1077
4318.79 1084
4319.41 1098
4320.03 1098
4320.65 1177
4321.27 1115
4321.89 1184
4322.51 1283
4323.13 1272
4323.75 1292
4324.37 1255
4324.99 1300
4325.61 1301
4326.23 1451
4326.85 1417
4327.47 1458
4328.09 1603
4328.71 1763
4329.33 1878
4329.96 2085
4330.58 2297
4331.20 2358
4331.82 2475
4332.44 2544
4333.06 2498
4333.68 2593
4334.30 2596
4334.92 2515
4335.54 2564
4336.17 2475
4336.79 2415
4337.41 2438
4338.03 2373
4338.65 2269
4339.27 2200
4339.89 2067
4340.52 1945
4341.14 1990
4341.76 2059
4342.38 2128
4343.00 2366
4343.62 2556
4344.25 2787
4344.87 3027
4345.49 3143
4346.11 3164
4346.73 3096
4347.36 3039
4347.98 2853
4348.60 2691
4349.22 2622
4349.84 2424
4350.47 2339
4351.09 2200
4351.71 2069
4352.33 1944
4352.96 1831
4353.58 1611
4354.20 1595
4354.82 1523
4355.45 1465
4356.07 1443
4356.69 1435
4357.31 1404
4357.94 1384
4358.56 1372
4359.18 1343
4359.81 1305
4360.43 1312
4361.05 1300
4361.68 1346
4362.30 1361
4362.92 1324
4363.55 1274
4364.17 1273
4364.79 1249
4365.42 1242
4366.04 1193
4366.66 1143
4367.29 1144
4367.91 1138
4368.53 1174
4369.16 1169
4369.78 1146
4370.40 1096
4371.03 1052
4371.65 1047
4372.27 1001
4372.90 1054
4373.52 1064
4374.15 1055
4374.77 1122
4375.39 1052
4376.02 1003
4376.64 1060
4377.27 1069
4377.89 1118
4378.52 1087
4379.14 1042
4379.76 1059
4380.39 1024
4381.01 990
4381.64 1086
4382.26 1020
4382.89 1063
4383.51 1056
4384.14 1039
4384.76 1017
4385.39 1017
4386.01 1015
4386.64 1020
4387.26 967
4387.89 909
4388.51 960
4389.14 957
4389.76 970
4390.39 991
4391.01 902
4391.64 912
4392.26 935
4392.89 921
4393.51 941
4394.14 987
4394.76 969
4395.39 942
4396.01 917
4396.64 966
4397.26 971
4397.89 942
4398.52 948
4399.14 870
4399.77 930
4400.39 937
4401.02 965
4401.65 957
4402.27 920
4402.90 942
4403.52 966
4404.15 940
4404.78 886
4405.40 892
4406.03 900
4406.65 880
4407.28 893
4407.91 903
4408.53 890
4409.16 901
4409.79 933
4410.41 933
4411.04 902
4411.67 909
4412.29 877
4412.92 839
4413.55 880
4414.17 910
4414.80 827
4415.43 839
4416.05 913
4416.68 950
4417.31 936
4417.94 914
4418.56 924
4419.19 869
4419.82 816
4420.44 841
4421.07 816
4421.70 871
4422.33 819
4422.95 809
4423.58 835
4424.21 861
4424.84 856
4425.46 844
4426.09 779
4426.72 808
4427.35 825
4427.97 813
4428.60 855
4429.23 844
4429.86 774
4430.49 767
4431.11 850
4431.74 863
4432.37 856
4433.00 891
4433.63 899
4434.26 904
4434.88 868
4435.51 833
4436.14 867
4436.77 852
4437.40 849
4438.03 893
4438.65 877
4439.28 854
4439.91 889
4440.54 889
4441.17 897
4441.80 897
4442.43 901
4443.06 897
4443.68 881
4444.31 891
4444.94 919
4445.57 967
4446.20 969
4446.83 923
4447.46 972
4448.09 920
4448.72 921
4449.35 894
4449.98 928
4450.61 924
4451.24 935
4451.86 959
4452.49 978
4453.12 1040
4453.75 1067
4454.38 1016
4455.01 1027
4455.64 1092
4456.27 1047
4456.90 1041
4457.53 1053
4458.16 966
4458.79 911
4459.42 923
4460.05 888
4460.68 862
4461.31 895
4461.94 820
4462.57 843
4463.20 873
4463.83 893
4464.46 809
4465.09 823
4465.72 861
4466.36 868
4466.99 825
4467.62 803
4468.25 856
4468.88 828
4469.51 801
4470.14 790
4470.77 805
4471.40 814
4472.03 803
4472.66 763
4473.29 817
4473.93 780
4474.56 823
4475.19 799
4475.82 750
4476.45 783
4477.08 791
4477.71 762
4478.34 782
4478.98 845
4479.61 782
4480.24 827
4480.87 856
4481.50 906
4482.13 896
4482.76 888
4483.40 842
4484.03 861
4484.66 829
4485.29 902
4485.92 847
4486.56 865
4487.19 906
4487.82 884
4488.45 893
4489.08 963
4489.72 938
4490.35 951
4490.98 963
4491.61 890
4492.25 913
4492.88 796
4493.51 884
4494.14 872
4494.78 900
4495.41 885
4496.04 859
4496.67 917
4497.31 963
4497.94 1083
4498.57 1130
4499.20 1164
4499.84 1212
4500.47 1256
4501.10 1210
4501.74 1159
4502.37 1222
4503.00 1284
4503.64 1197
4504.27 1124
4504.90 1058
4505.53 1068
4506.17 1099
4506.80 1117
4507.43 1018
4508.07 976
4508.70 995
4509.34 1010
4509.97 992
4510.60 993
4511.24 996
4511.87 944
4512.50 911
4513.14 928
4513.77 898
4514.41 857
4515.04 866
4515.67 866
4516.31 868
4516.94 826
4517.58 804
4518.21 829
4518.84 851
4519.48 856
4520.11 834
4520.75 824
4521.38 806
4522.02 846
4522.65 809
4523.28 839
4523.92 802
4524.55 789
4525.19 840
4525.82 857
4526.46 895
4527.09 925
4527.73 1012
4528.36 1005
4529.00 1051
4529.63 1051
4530.27 1024
4530.90 1054
4531.54 1044
4532.17 1013
4532.81 1020
4533.44 974
4534.08 919
4534.71 896
4535.35 881
4535.99 874
4536.62 837
4537.26 798
4537.89 783
4538.53 792
4539.16 788
4539.80 795
4540.43 748
4541.07 735
4541.71 769
4542.34 796
4542.98 802
4543.61 810
4544.25 791
4544.89 757
4545.52 766
4546.16 771
4546.79 811
4547.43 803
4548.07 765
4548.70 810
4549.34 809
4549.98 796
4550.61 782
4551.25 763
4551.89 753
4552.52 736
4553.16 777
4553.80 767
4554.43 762
4555.07 752
4555.71 773
4556.34 801
4556.98 802
4557.62 823
4558.25 755
4558.89 750
4559.53 804
4560.16 827
4560.80 810
4561.44 770
4562.08 805
4562.71 831
4563.35 800
4563.99 804
4564.63 831
4565.26 815
4565.90 858
4566.54 852
4567.18 817
4567.81 841
4568.45 839
4569.09 830
4569.73 804
4570.36 855
4571.00 854
4571.64 797
4572.28 799
4572.92 803
4573.55 804
4574.19 830
4574.83 841
4575.47 881
4576.11 820
4576.75 822
4577.38 835
4578.02 821
4578.66 821
4579.30 849
4579.94 888
4580.58 872
4581.21 859
4581.85 873
4582.49 913
4583.13 918
4583.77 987
4584.41 1054
4585.05 1107
4585.69 1174
4586.32 1222
4586.96 1299
4587.60 1271
4588.24 1237
4588.88 1243
4589.52 1251
4590.16 1266
4590.80 1283
4591.44 1263
4592.08 1220
4592.72 1198
4593.36 1102
4594.00 997
4594.63 962
4595.27 965
4595.91 920
4596.55 970
4597.19 923
4597.83 923
4598.47 918
4599.11 895
4599.75 831
4600.39 842
4601.03 937
4601.67 898
4602.31 875
4602.95 855
4603.59 907
4604.23 830
4604.87 867
4605.51 871
4606.15 853
4606.79 786
4607.43 810
4608.08 823
4608.72 864
4609.36 852
4610.00 828
4610.64 824
4611.28 845
4611.92 796
4612.56 804
4613.20 858
4613.84 769
4614.48 797
4615.12 802
4615.76 849
4616.41 771
4617.05 759
4617.69 776
4618.33 780
4618.97 751
4619.61 794
4620.25 811
4620.89 824
4621.54 789
4622.18 748
4622.82 777
4623.46 776
4624.10 796
4624.74 800
4625.38 808
4626.03 792
4626.67 833
4627.31 793
4627.95 885
4628.59 854
4629.24 884
4629.88 914
4630.52 947
4631.16 949
4631.80 921
4632.45 966
4633.09 917
4633.73 873
4634.37 909
4635.02 905
4635.66 893
4636.30 950
4636.94 959
4637.58 961
4638.23 933
4638.87 950
4639.51 943
4640.16 913
4640.80 885
4641.44 916
4642.08 872
4642.73 918
4643.37 879
4644.01 865
4644.66 835
4645.30 785
4645.94 835
4646.58 845
4647.23 820
4647.87 813
4648.51 805
4649.16 797
4649.80 861
4650.44 872
4651.09 868
4651.73 855
4652.37 838
4653.02 883
4653.66 837
4654.31 853
4654.95 804
4655.59 833
4656.24 791
4656.88 819
4657.52 756
4658.17 751
4658.81 761
4659.46 776
4660.10 731
4660.75 754
4661.39 769
4662.03 745
4662.68 781
4663.32 718
4663.97 705
4664.61 713
4665.26 729
4665.90 758
4666.54 779
4667.19 776
4667.83 732
4668.48 754
4669.12 717
4669.77 732
4670.41 757
4671.06 748
4671.70 763
4672.35 781
4672.99 765
4673.64 803
4674.28 758
4674.93 794
4675.57 811
4676.22 788
4676.86 791
4677.51 806
4678.15 791
4678.80 762
4679.44 799
4680.09 842
4680.73 862
4681.38 840
4682.03 867
4682.67 870
4683.32 808
4683.96 845
4684.61 881
4685.25 890
4685.90 894
4686.55 907
4687.19 897
4687.84 914
4688.48 932
4689.13 956
4689.78 980
4690.42 1014
4691.07 1003
4691.72 1011
4692.36 992
4693.01 960
4693.65 968
4694.30 938
4694.95 987
4695.59 1054
4696.24 1038
4696.89 1080
4697.53 1120
4698.18 1285
4698.83 1309
4699.47 1298
4700.12 1192
4700.77 1161
4701.41 1114
4702.06 1058
4702.71 1017
4703.36 1030
4704.00 1004
4704.65 971
4705.30 992
4705.94 960
4706.59 966
4707.24 935
4707.89 958
4708.53 995
4709.18 953
4709.83 954
4710.48 991
4711.12 970
4711.77 917
4712.42 910
4713.07 931
4713.71 941
4714.36 946
4715.01 968
4715.66 884
4716.31 858
4716.95 844
4717.60 863
4718.25 879
4718.90 870
4719.55 897
4720.19 923
4720.84 917
4721.49 870
4722.14 937
4722.79 877
4723.44 904
4724.08 946
4724.73 985
4725.38 991
4726.03 949
4726.68 907
4727.33 920
4727.98 904
4728.63 909
4729.27 859
4729.92 900
4730.57 864
4731.22 840
4731.87 820
4732.52 808
4733.17 818
4733.82 755
4734.47 831
4735.12 841
4735.77 842
4736.41 849
4737.06 883
4737.71 857
4738.36 870
4739.01 874
4739.66 889
4740.31 878
4740.96 895
4741.61 898
4742.26 810
4742.91 883
4743.56 846
4744.21 837
4744.86 843
4745.51 851
4746.16 834
4746.81 873
4747.46 920
4748.11 904
4748.76 901
4749.41 930
4750.06 944
4750.71 936
4751.36 942
4752.01 933
4752.66 930
4753.31 942
4753.96 923
4754.61 886
4755.26 879
4755.92 881
4756.57 907
4757.22 868
4757.87 874
4758.52 885
4759.17 910
4759.82 904
4760.47 918
4761.12 973
4761.77 931
4762.42 950
4763.08 944
4763.73 882
4764.38 837
4765.03 861
4765.68 863
4766.33 877
4766.98 852
4767.64 882
4768.29 880
4768.94 836
4769.59 880
4770.24 848
4770.89 856
4771.54 889
4772.20 895
4772.85 881
4773.50 918
4774.15 884
4774.80 862
4775.46 843
4776.11 814
4776.76 808
4777.41 845
4778.06 820
4778.72 826
4779.37 852
4780.02 827
4780.67 867
4781.33 867
4781.98 898
4782.63 881
4783.28 846
4783.94 839
4784.59 847
4785.24 870
4785.89 916
4786.55 875
4787.20 933
4787.85 925
4788.51 927
4789.16 942
4789.81 998
4790.46 934
4791.12 925
4791.77 929
4792.42 920
4793.08 923
4793.73 880
4794.38 922
4795.04 928
4795.69 1008
4796.34 969
4797.00 997
4797.65 1036
4798.30 1097
4798.96 1073
4799.61 1098
4800.27 1081
4800.92 1052
4801.57 1071
4802.23 1050
4802.88 1019
4803.53 1033
4804.19 1053
4804.84 1047
4805.50 990
4806.15 1000
4806.81 1017
4807.46 1032
4808.11 985
4808.77 984
4809.42 1063
4810.08 1058
4810.73 1114
4811.39 1076
4812.04 1110
4812.69 1040
4813.35 1065
4814.00 1069
4814.66 1102
4815.31 1094
4815.97 1063
4816.62 1120
4817.28 1141
4817.93 1181
4818.59 1179
4819.24 1232
4819.90 1262
4820.55 1369
4821.21 1326
4821.86 1362
4822.52 1390
4823.17 1348
4823.83 1281
4824.48 1303
4825.14 1237
4825.79 1196
4826.45 1271
4827.11 1209
4827.76 1240
4828.42 1207
4829.07 1255
4829.73 1181
4830.38 1197
4831.04 1267
4831.70 1296
4832.35 1306
4833.01 1371
4833.66 1357
4834.32 1361
4834.98 1374
4835.63 1397
4836.29 1464
4836.94 1425
4837.60 1453
4838.26 1431
4838.91 1423
4839.57 1385
4840.23 1375
4840.88 1412
4841.54 1434
4842.20 1441
4842.85 1441
4843.51 1516
4844.17 1496
4844.82 1509
4845.48 1555
4846.14 1599
4846.79 1715
4847.45 1835
4848.11 1926
4848.76 1914
4849.42 1988
4850.08 1989
4850.73 1990
4851.39 1952
4852.05 1815
4852.71 1762
4853.36 1798
4854.02 1788
4854.68 1858
4855.34 1978
4855.99 2142
4856.65 2231
4857.31 2161
4857.97 2118
4858.62 2129
4859.28 1957
4859.94 1913
4860.60 1845
4861.25 1798
4861.91 1742
4862.57 1618
4863.23 1644
4863.89 1675
4864.54 1696
4865.20 1659
4865.86 1637
4866.52 1677
4867.18 1618
4867.84 1570
4868.49 1551
4869.15 1548
4869.81 1497
4870.47 1532
4871.13 1526
4871.79 1459
4872.44 1473
4873.10 1453
4873.76 1459
4874.42 1512
4875.08 1519
4875.74 1555
4876.40 1587
4877.06 1676
4877.72 1670
4878.37 1720
4879.03 1692
4879.69 1641
4880.35 1534
4881.01 1437
4881.67 1462
4882.33 1502
4882.99 1450
4883.65 1412
4884.31 1384
4884.97 1355
4885.63 1392
4886.29 1345
4886.95 1298
4887.61 1306
4888.26 1350
4888.92 1399
4889.58 1318
4890.24 1348
4890.90 1398
4891.56 1332
4892.22 1302
4892.88 1292
4893.54 1226
4894.20 1242
4894.86 1245
4895.52 1207
4896.18 1200
4896.84 1260
4897.51 1258
4898.17 1305
4898.83 1261
4899.49 1248
4900.15 1240
4900.81 1209
4901.47 1221
4902.13 1206
4902.79 1138
4903.45 1125
4904.11 1146
4904.77 1101
4905.43 1094
4906.09 1052
4906.75 1017
4907.41 1017
4908.08 1043
4908.74 1037
4909.40 1060
4910.06 1020
4910.72 967
4911.38 978
4912.04 925
4912.70 946
4913.37 1004
4914.03 919
4914.69 944
4915.35 973
4916.01 955
4916.67 920
4917.33 921
4918.00 905
4918.66 899
4919.32 887
4919.98 936
4920.64 953
4921.31 940
4921.97 915
4922.63 949
4923.29 868
4923.95 915
4924.62 881
4925.28 890
4925.94 908
4926.60 878
4927.26 906
4927.93 890
4928.59 939
4929.25 955
4929.91 935
4930.58 890
4931.24 887
4931.90 926
4932.56 915
4933.23 848
4933.89 854
4934.55 899
4935.22 892
4935.88 897
4936.54 897
4937.20 876
4937.87 936
4938.53 919
4939.19 904
4939.86 887
4940.52 862
4941.18 884
4941.85 892
4942.51 925
4943.17 910
4943.84 862
4944.50 848
4945.16 859
4945.83 842
4946.49 830
4947.15 814
4947.82 852
4948.48 838
4949.15 819
4949.81 845
4950.47 851
4951.14 850
4951.80 822
4952.47 874
4953.13 856
4953.79 853
4954.46 846
4955.12 869
4955.79 842
4956.45 861
4957.11 870
4957.78 898
4958.44 911
4959.11 923
4959.77 968
4960.44 1094
4961.10 1108
4961.77 1052
4962.43 1142
4963.10 1085
4963.76 1103
4964.42 1141
4965.09 1068
4965.75 991
4966.42 946
4967.08 934
4967.75 924
4968.41 903
4969.08 941
4969.74 929
4970.41 971
4971.08 902
4971.74 864
4972.41 917
4973.07 924
4973.74 954
4974.40 936
4975.07 1001
4975.73 926
4976.40 997
4977.06 983
4977.73 965
4978.40 962
4979.06 916
4979.73 912
4980.39 881
4981.06 843
4981.73 847
4982.39 854
4983.06 881
4983.72 850
4984.39 818
4985.06 829
4985.72 804
4986.39 822
4987.05 803
4987.72 833
4988.39 819
4989.05 766
4989.72 728
4990.39 790
4991.05 802
4991.72 847
4992.39 793
4993.05 740
4993.72 785
4994.39 739
4995.05 806
4995.72 795
4996.39 794
4997.05 756
4997.72 765
4998.39 745
4999.06 741
4999.72 760
5000.39 729
5001.06 759
5001.73 735
5002.39 784
5003.06 704
5003.73 765
5004.39 761
5005.06 747
5005.73 697
5006.40 736
5007.07 783
5007.73 776
5008.40 765
5009.07 751
5009.74 803
5010.40 798
5011.07 768
5011.74 756
5012.41 721
5013.08 776
5013.74 755
5014.41 737
5015.08 752
5015.75 709
5016.42 711
5017.09 702
5017.75 731
5018.42 727
5019.09 686
5019.76 745
5020.43 798
5021.10 782
5021.76 798
5022.43 759
5023.10 748
5023.77 693
5024.44 739
5025.11 805
5025.78 776
5026.45 750
5027.12 722
5027.78 760
5028.45 715
5029.12 748
5029.79 723
5030.46 719
5031.13 736
5031.80 717
5032.47 769
5033.14 713
5033.81 735
5034.48 697
5035.15 754
5035.82 666
5036.49 643
5037.16 707
5037.83 743
5038.50 721
5039.16 695
5039.83 711
5040.50 654
5041.17 688
5041.84 778
5042.51 749
5043.18 743
5043.85 704
5044.52 745
5045.20 735
5045.87 674
5046.54 750
5047.21 711
5047.88 745
5048.55 710
5049.22 703
5049.89 745
5050.56 746
5051.23 669
5051.90 718
5052.57 711
5053.24 763
5053.91 747
5054.58 702
5055.25 750
5055.92 709
5056.60 797
5057.27 739
5057.94 749
5058.61 758
5059.28 737
5059.95 781
5060.62 798
5061.29 718
5061.96 740
5062.64 786
5063.31 782
5063.98 766
5064.65 728
5065.32 804
5065.99 802
5066.66 734
5067.34 762
5068.01 726
5068.68 766
5069.35 786
5070.02 733
5070.70 744
5071.37 769
5072.04 786
5072.71 788
5073.38 778
5074.06 823
5074.73 839
5075.40 862
5076.07 910
5076.74 888
5077.42 912
5078.09 938
5078.76 972
5079.43 879
5080.11 818
5080.78 865
5081.45 869
5082.12 864
5082.80 894
5083.47 883
5084.14 844
5084.82 893
5085.49 913
5086.16 899
5086.83 891
5087.51 926
5088.18 946
5088.85 908
5089.53 933
5090.20 982
5090.87 956
5091.55 884
5092.22 901
5092.89 905
5093.57 848
5094.24 854
5094.91 882
5095.59 847
5096.26 860
5096.93 817
5097.61 798
5098.28 817
5098.96 828
5099.63 824
5100.30 868
5100.98 917
5101.65 865
5102.32 891
5103.00 882
5103.67 893
5104.35 903
5105.02 891
5105.70 890
5106.37 909
5107.04 934
5107.72 881
5108.39 866
5109.07 866
5109.74 842
5110.42 860
5111.09 878
5111.77 852
5112.44 841
5113.11 840
5113.79 851
5114.46 887
5115.14 895
5115.81 987
5116.49 996
5117.16 1005
5117.84 1018
5118.51 1069
5119.19 1062
5119.86 1049
5120.54 1006
5121.21 992
5121.89 962
5122.57 952
5123.24 909
5123.92 891
5124.59 947
5125.27 859
5125.94 829
5126.62 836
5127.29 891
5127.97 939
5128.64 889
5129.32 893
5130.00 889
5130.67 954
5131.35 899
5132.02 901
5132.70 897
5133.38 864
5134.05 834
5134.73 837
5135.40 831
5136.08 840
5136.76 814
5137.43 818
5138.11 832
5138.79 803
5139.46 763
5140.14 753
5140.82 763
5141.49 783
5142.17 750
5142.85 772
5143.52 718
5144.20 718
5144.88 765
5145.55 766
5146.23 743
5146.91 745
5147.58 703
5148.26 736
5148.94 710
5149.61 723
5150.29 730
5150.97 785
5151.65 745
5152.32 763
5153.00 756
5153.68 745
5154.36 761
5155.03 716
5155.71 748
5156.39 764
5157.07 803
5157.74 792
5158.42 766
5159.10 728
5159.78 734
5160.45 775
5161.13 782
5161.81 798
5162.49 703
5163.17 775
5163.84 785
5164.52 776
5165.20 752
5165.88 749
5166.56 737
5167.24 746
5167.91 740
5168.59 732
5169.27 711
5169.95 742
5170.63 729
5171.31 734
5171.98 651
5172.66 700
5173.34 725
5174.02 720
5174.70 691
5175.38 657
5176.06 704
5176.74 661
5177.41 732
5178.09 726
5178.77 772
5179.45 717
5180.13 733
5180.81 744
5181.49 726
5182.17 704
5182.85 716
5183.53 725
5184.21 677
5184.89 686
5185.57 679
5186.24 671
5186.92 705
5187.60 709
5188.28 713
5188.96 764
5189.64 705
5190.32 667
5191.00 703
5191.68 700
5192.36 718
5193.04 692
5193.72 672
5194.40 653
5195.08 692
5195.76 730
5196.44 740
5197.12 687
5197.80 719
5198.48 694
5199.16 709
5199.84 674
5200.52 716
5201.21 729
5201.89 727
5202.57 730
5203.25 761
5203.93 743
5204.61 762
5205.29 719
5205.97 740
5206.65 742
5207.33 774
5208.01 766
5208.69 827
5209.37 856
5210.06 798
5210.74 818
5211.42 861
5212.10 903
5212.78 924
5213.46 882
5214.14 949
5214.82 989
5215.51 930
5216.19 892
5216.87 878
5217.55 840
5218.23 864
5218.91 927
5219.60 969
5220.28 911
5220.96 943
5221.64 972
5222.32 956
5223.00 884
5223.69 854
5224.37 878
5225.05 864
5225.73 858
5226.41 813
5227.10 810
5227.78 821
5228.46 814
5229.14 780
5229.83 792
5230.51 766
5231.19 791
5231.87 803
5232.56 796
5233.24 840
5233.92 840
5234.60 818
5235.29 859
5235.97 839
5236.65 871
5237.34 866
5238.02 879
5238.70 891
5239.38 869
5240.07 861
5240.75 829
5241.43 833
5242.12 810
5242.80 824
5243.48 802
5244.17 801
5244.85 756
5245.53 770
5246.22 797
5246.90 810
5247.58 864
5248.27 857
5248.95 912
5249.63 857
5250.32 901
5251.00 986
5251.69 1018
5252.37 945
5253.05 900
5253.74 908
5254.42 818
5255.11 805
5255.79 848
5256.47 848
5257.16 786
5257.84 803
5258.53 866
5259.21 889
5259.89 836
5260.58 883
5261.26 937
5261.95 939
5262.63 867
5263.32 871
5264.00 882
5264.69 847
5265.37 816
5266.06 860
5266.74 818
5267.43 779
5268.11 812
5268.79 795
5269.48 838
5270.16 842
5270.85 878
5271.53 883
5272.22 831
5272.91 873
5273.59 832
5274.28 844
5274.96 803
5275.65 833
5276.33 861
5277.02 814
5277.70 804
5278.39 817
5279.07 810
5279.76 825
5280.45 795
5281.13 824
5281.82 827
5282.50 862
5283.19 825
5283.87 808
5284.56 792
5285.25 802
5285.93 806
5286.62 781
5287.30 763
5287.99 760
5288.68 798
5289.36 761
5290.05 721
5290.74 754
5291.42 813
5292.11 810
5292.79 754
5293.48 794
5294.17 795
5294.85 844
5295.54 873
5296.23 880
5296.91 844
5297.60 893
5298.29 918
5298.98 889
5299.66 939
5300.35 875
5301.04 952
5301.72 1018
5302.41 1027
5303.10 1080
5303.78 1103
5304.47 1104
5305.16 1119
5305.85 1117
5306.53 1071
5307.22 1135
5307.91 1116
5308.60 1077
5309.28 1158
5309.97 1199
5310.66 1226
5311.35 1164
5312.03 1210
5312.72 1160
5313.41 1061
5314.10 1067
5314.79 979
5315.47 971
5316.16 1046
5316.85 1038
5317.54 1020
5318.23 1028
5318.91 1081
5319.60 1102
5320.29 1081
5320.98 991
5321.67 960
5322.36 914
5323.04 872
5323.73 848
5324.42 842
5325.11 858
5325.80 850
5326.49 870
5327.18 843
5327.86 844
5328.55 777
5329.24 826
5329.93 792
5330.62 786
5331.31 787
5332.00 806
5332.69 810
5333.38 816
5334.06 769
5334.75 804
5335.44 787
5336.13 751
5336.82 759
5337.51 775
5338.20 827
5338.89 777
5339.58 803
5340.27 809
5340.96 839
5341.65 780
5342.34 769
5343.03 816
5343.72 842
5344.41 863
5345.10 887
5345.79 865
5346.48 911
5347.17 952
5347.86 904
5348.55 898
5349.24 940
5349.93 920
5350.62 928
5351.31 868
5352.00 857
5352.69 824
5353.38 801
5354.07 827
5354.76 768
5355.45 761
5356.14 760
5356.83 777
5357.52 790
5358.21 807
5358.90 798
5359.59 793
5360.29 864
5360.98 869
5361.67 788
5362.36 773
5363.05 811
5363.74 813
5364.43 791
5365.12 754
5365.81 770
5366.50 742
5367.20 743
5367.89 741
5368.58 752
5369.27 763
5369.96 731
5370.65 721
5371.34 709
5372.04 763
5372.73 754
5373.42 739
5374.11 694
5374.80 733
5375.49 716
5376.19 749
5376.88 705
5377.57 671
5378.26 711
5378.95 735
5379.65 735
5380.34 727
5381.03 730
5381.72 728
5382.42 686
5383.11 668
5383.80 730
5384.49 713
5385.19 709
5385.88 736
5386.57 726
5387.26 745
5387.96 806
5388.65 750
5389.34 737
5390.03 761
5390.73 768
5391.42 765
5392.11 771
5392.80 768
5393.50 760
5394.19 787
5394.88 742
5395.58 715
5396.27 772
5396.96 789
5397.66 744
5398.35 773
5399.04 764
5399.74 701
5400.43 731
5401.12 740
5401.82 728
5402.51 755
5403.20 763
5403.90 760
5404.59 773
5405.29 791
5405.98 821
5406.67 770
5407.37 743
5408.06 731
5408.75 759
5409.45 778
5410.14 758
5410.84 723
5411.53 787
5412.23 779
5412.92 748
5413.61 768
5414.31 744
5415.00 730
5415.70 711
5416.39 796
5417.09 814
5417.78 802
5418.47 819
5419.17 864
5419.86 871
5420.56 827
5421.25 806
5421.95 807
5422.64 760
5423.34 784
5424.03 828
5424.73 796
5425.42 808
5426.12 811
5426.81 770
5427.51 740
5428.20 777
5428.90 821
5429.59 815
5430.29 782
5430.99 815
5431.68 846
5432.38 858
5433.07 872
5433.77 873
5434.46 913
5435.16 872
5435.85 874
5436.55 852
5437.25 851
5437.94 886
5438.64 882
5439.33 890
5440.03 860
5440.73 878
5441.42 852
5442.12 893
5442.81 899
5443.51 946
5444.21 1011
5444.90 1011
5445.60 1090
5446.29 1131
5446.99 1112
5447.69 1136
5448.38 1114
5449.08 1076
5449.78 1012
5450.47 1044
5451.17 986
5451.87 1014
5452.56 1029
5453.26 961
5453.96 958
5454.65 922
5455.35 959
5456.05 969
5456.75 988
5457.44 1016
5458.14 1019
5458.84 1014
5459.53 1005
5460.23 1093
5460.93 1100
5461.63 1112
5462.32 1072
5463.02 1023
5463.72 1095
5464.42 1078
5465.11 1113
5465.81 1096
5466.51 1066
5467.21 1094
5467.90 1157
5468.60 1115
5469.30 1132
5470.00 1133
5470.70 1142
5471.39 1235
5472.09 1191
5472.79 1255
5473.49 1263
5474.19 1353
5474.88 1403
5475.58 1480
5476.28 1612
5476.98 1717
5477.68 1761
5478.38 1951
5479.07 2122
5479.77 2063
5480.47 2046
5481.17 2023
5481.87 1909
5482.57 1740
5483.27 1642
5483.96 1580
5484.66 1547
5485.36 1455
5486.06 1554
5486.76 1516
5487.46 1496
5488.16 1525
5488.86 1524
5489.56 1554
5490.26 1543
5490.96 1546
5491.65 1648
5492.35 1707
5493.05 1695
5493.75 1707
5494.45 1760
5495.15 1835
5495.85 1927
5496.55 2162
5497.25 2532
5497.95 2946
5498.65 3252
5499.35 3433
5500.05 3637
5500.75 3589
5501.45 3262
5502.15 2918
5502.85 2634
5503.55 2259
5504.25 1995
5504.95 1722
5505.65 1635
5506.35 1525
5507.05 1505
5507.75 1430
5508.45 1403
5509.15 1390
5509.85 1274
5510.55 1331
5511.25 1324
5511.95 1307
5512.65 1298
5513.35 1339
5514.05 1281
5514.76 1303
5515.46 1272
5516.16 1260
5516.86 1274
5517.56 1359
5518.26 1336
5518.96 1257
5519.66 1212
5520.36 1196
5521.06 1192
5521.77 1097
5522.47 1101
5523.17 1075
5523.87 1090
5524.57 1051
5525.27 1030
5525.97 1073
5526.67 1121
5527.38 1090
5528.08 1088
5528.78 1077
5529.48 1062
5530.18 1064
5530.88 1055
5531.59 1009
5532.29 1081
5532.99 1045
5533.69 1081
5534.39 1027
5535.10 1009
5535.80 1019
5536.50 957
5537.20 988
5537.90 1012
5538.61 981
5539.31 965
5540.01 999
5540.71 999
5541.42 1004
5542.12 939
5542.82 904
5543.52 955
5544.23 940
5544.93 908
5545.63 905
5546.33 941
5547.04 930
5547.74 909
5548.44 884
5549.15 907
5549.85 878
5550.55 915
5551.26 890
5551.96 882
5552.66 847
5553.36 859
5554.07 907
5554.77 885
5555.47 878
5556.18 899
5556.88 900
5557.58 914
5558.29 933
5558.99 931
5559.70 889
5560.40 884
5561.10 942
5561.81 932
5562.51 977
5563.21 916
5563.92 912
5564.62 890
5565.33 894
5566.03 907
5566.73 899
5567.44 904
5568.14 874
5568.85 880
5569.55 917
5570.25 916
5570.96 917
5571.66 942
5572.37 939
5573.07 941
5573.78 928
5574.48 938
5575.19 902
5575.89 948
5576.59 915
5577.30 927
5578.00 931
5578.71 885
5579.41 851
5580.12 830
5580.82 850
5581.53 828
5582.23 853
5582.94 822
5583.64 864
5584.35 849
5585.05 841
5585.76 821
5586.46 900
5587.17 822
5587.88 792
5588.58 833
5589.29 827
5589.99 822
5590.70 771
5591.40 822
5592.11 828
5592.81 813
5593.52 783
5594.23 782
5594.93 845
5595.64 851
5596.34 808
5597.05 819
5597.76 816
5598.46 818
5599.17 855
5599.87 827
5600.58 817
5601.29 840
5601.99 840
5602.70 854
5603.41 877
5604.11 870
5604.82 829
5605.52 808
5606.23 846
5606.94 884
5607.64 851
5608.35 838
5609.06 819
5609.76 862
5610.47 853
5611.18 889
5611.88 810
5612.59 793
5613.30 840
5614.01 823
5614.71 843
5615.42 870
5616.13 881
5616.83 805
5617.54 763
5618.25 823
5618.96 865
5619.66 856
5620.37 890
5621.08 879
5621.79 846
5622.49 877
5623.20 915
5623.91 832
5624.62 871
5625.32 945
5626.03 948
5626.74 946
5627.45 971
5628.16 945
5628.86 939
5629.57 992
5630.28 1030
5630.99 946
5631.70 995
5632.40 1006
5633.11 1049
5633.82 1093
5634.53 1003
5635.24 1065
5635.95 1049
5636.65 1132
5637.36 1147
5638.07 1131
5638.78 1092
5639.49 1131
5640.20 1108
5640.91 1101
5641.61 1087
5642.32 1063
5643.03 1006
5643.74 982
5644.45 966
5645.16 1001
5645.87 994
5646.58 941
5647.29 963
5648.00 914
5648.70 925
5649.41 930
5650.12 944
5650.83 977
5651.54 991
5652.25 1002
5652.96 972
5653.67 1028
5654.38 946
5655.09 979
5655.80 983
5656.51 939
5657.22 1010
5657.93 1081
5658.64 1113
5659.35 1093
5660.06 1086
5660.77 1116
5661.48 1061
5662.19 1003
5662.90 1001
5663.61 956
5664.32 980
5665.03 938
5665.74 994
5666.45 927
5667.16 956
5667.87 971
5668.58 984
5669.29 1021
5670.00 1089
5670.71 1032
5671.42 1026
5672.13 1027
5672.84 1000
5673.56 994
5674.27 923
5674.98 883
5675.69 905
5676.40 919
5677.11 915
5677.82 923
5678.53 934
5679.24 985
5679.95 941
5680.67 942
5681.38 898
5682.09 869
5682.80 927
5683.51 861
5684.22 873
5684.93 897
5685.65 911
5686.36 861
5687.07 841
5687.78 855
5688.49 871
5689.20 886
5689.92 876
5690.63 892
5691.34 870
5692.05 800
5692.76 812
5693.47 816
5694.19 744
5694.90 840
5695.61 789
5696.32 807
5697.04 825
5697.75 829
5698.46 835
5699.17 845
5699.89 842
5700.60 861
5701.31 879
5702.02 834
5702.74 797
5703.45 815
5704.16 849
5704.87 815
5705.59 783
5706.30 836
5707.01 813
5707.72 834
5708.44 796
5709.15 771
5709.86 810
5710.58 820
5711.29 774
5712.00 783
5712.72 755
5713.43 791
5714.14 774
5714.86 802
5715.57 797
5716.28 789
5717.00 782
5717.71 771
5718.42 800
5719.14 803
5719.85 779
5720.56 781
5721.28 812
5721.99 848
5722.71 806
5723.42 809
5724.13 821
5724.85 865
5725.56 891
5726.28 931
5726.99 917
5727.70 952
5728.42 919
5729.13 900
5729.85 857
5730.56 857
5731.28 805
5731.99 795
5732.70 813
5733.42 787
5734.13 791
5734.85 787
5735.56 765
5736.28 758
5736.99 797
5737.71 783
5738.42 759
5739.14 732
5739.85 748
5740.57 763
5741.28 739
5742.00 809
5742.71 829
5743.43 819
5744.14 776
5744.86 778
5745.57 726
5746.29 745
5747.00 763
5747.72 792
5748.43 808
5749.15 798
5749.87 774
5750.58 801
5751.30 769
5752.01 821
5752.73 819
5753.44 847
5754.16 877
5754.88 892
5755.59 923
5756.31 935
5757.02 908
5757.74 879
5758.46 875
5759.17 883
5759.89 939
5760.60 879
5761.32 819
5762.04 891
5762.75 854
5763.47 854
5764.19 889
5764.90 908
5765.62 923
5766.34 997
5767.05 1042
5767.77 1081
5768.49 1133
5769.20 1224
5769.92 1235
5770.64 1229
5771.35 1104
5772.07 1032
5772.79 970
5773.50 974
5774.22 924
5774.94 909
5775.65 866
5776.37 895
5777.09 895
5777.81 856
5778.52 879
5779.24 930
5779.96 925
5780.68 886
5781.39 848
5782.11 877
5782.83 903
5783.55 910
5784.26 884
5784.98 868
5785.70 842
5786.42 849
5787.14 834
5787.85 870
5788.57 884
5789.29 838
5790.01 811
5790.73 816
5791.44 819
5792.16 859
5792.88 810
5793.60 857
5794.32 820
5795.03 846
5795.75 845
5796.47 803
5797.19 859
5797.91 863
5798.63 914
5799.35 902
5800.06 900
5800.78 848
5801.50 859
5802.22 813
5802.94 819
5803.66 832
5804.38 806
5805.10 794
5805.82 826
5806.53 780
5807.25 808
5807.97 805
5808.69 782
5809.41 825
5810.13 820
5810.85 795
5811.57 783
5812.29 805
5813.01 794
5813.73 730
5814.45 744
5815.17 776
5815.89 742
5816.61 796
5817.33 813
5818.05 823
5818.77 789
5819.49 746
5820.20 763
5820.92 788
5821.64 783
5822.36 770
5823.09 808
5823.81 801
5824.53 785
5825.25 760
5825.97 762
5826.69 800
5827.41 812
5828.13 786
5828.85 759
5829.57 752
5830.29 781
5831.01 749
5831.73 729
5832.45 787
5833.17 782
5833.89 786
5834.61 772
5835.33 734
5836.05 719
5836.78 732
5837.50 747
5838.22 812
5838.94 814
5839.66 789
5840.38 743
5841.10 724
5841.82 745
5842.54 749
5843.27 773
5843.99 751
5844.71 802
5845.43 756
5846.15 802
5846.87 794
5847.59 799
5848.32 784
5849.04 828
5849.76 848
5850.48 818
5851.20 791
5851.93 808
5852.65 839
5853.37 781
5854.09 806
5854.81 805
5855.54 833
5856.26 799
5856.98 798
5857.70 795
5858.42 807
5859.15 764
5859.87 796
5860.59 789
5861.31 751
5862.04 778
5862.76 819
5863.48 848
5864.20 804
5864.93 804
5865.65 814
5866.37 823
5867.10 807
5867.82 831
5868.54 864
5869.26 865
5869.99 798
5870.71 852
5871.43 826
5872.16 849
5872.88 795
5873.60 798
5874.33 861
5875.05 865
5875.77 882
5876.50 876
5877.22 913
5877.94 926
5878.67 883
5879.39 866
5880.11 927
5880.84 907
5881.56 884
5882.28 920
5883.01 884
5883.73 926
5884.46 946
5885.18 950
5885.90 954
5886.63 923
5887.35 864
5888.08 914
5888.80 919
5889.52 953
5890.25 904
5890.97 920
5891.70 909
5892.42 936
5893.15 925
5893.87 942
5894.59 970
5895.32 933
5896.04 912
5896.77 936
5897.49 950
5898.22 964
5898.94 924
5899.67 908
5900.39 966
5901.12 994
5901.84 974
5902.57 924
5903.29 997
5904.02 1016
5904.74 961
5905.47 977
5906.19 982
5906.92 1006
5907.64 1014
5908.37 1059
5909.09 1074
5909.82 1030
5910.55 1042
5911.27 1022
5912.00 1050
5912.72 1045
5913.45 1104
5914.17 1090
5914.90 1055
5915.63 1096
5916.35 1098
5917.08 1165
5917.80 1165
5918.53 1122
5919.25 1134
5919.98 1107
5920.71 1196
5921.43 1110
5922.16 1247
5922.89 1259
5923.61 1311
5924.34 1287
5925.06 1350
5925.79 1269
5926.52 1284
5927.24 1336
5927.97 1317
5928.70 1325
5929.42 1346
5930.15 1365
5930.88 1378
5931.60 1371
5932.33 1434
5933.06 1484
5933.78 1450
5934.51 1528
5935.24 1525
5935.97 1528
5936.69 1623
5937.42 1613
5938.15 1557
5938.87 1633
5939.60 1564
5940.33 1668
5941.06 1718
5941.78 1791
5942.51 1865
5943.24 1820
5943.97 1927
5944.69 2005
5945.42 1942
5946.15 2044
5946.88 2162
5947.60 2212
5948.33 2305
5949.06 2495
5949.79 2708
5950.52 2799
5951.24 2996
5951.97 3085
5952.70 3026
5953.43 2982
5954.16 2904
5954.88 2808
5955.61 2641
5956.34 2547
5957.07 2532
5957.80 2543
5958.53 2489
5959.25 2478
5959.98 2466
5960.71 2527
5961.44 2632
5962.17 2895
5962.90 2938
5963.63 3350
5964.36 3664
5965.08 3852
5965.81 4125
5966.54 4006
5967.27 3847
5968.00 3697
5968.73 3490
5969.46 3222
5970.19 3099
5970.92 2984
5971.65 2882
5972.37 2808
5973.10 2793
5973.83 2757
5974.56 2840
5975.29 2782
5976.02 2796
5976.75 2827
5977.48 2825
5978.21 2995
5978.94 3077
5979.67 3025
5980.40 3138
5981.13 3257
5981.86 3259
5982.59 3217
5983.32 3174
5984.05 3240
5984.78 3207
5985.51 3175
5986.24 3104
5986.97 3143
5987.70 3136
5988.43 3140
5989.16 3238
5989.89 3219
5990.62 3178
5991.35 3195
5992.08 3308
5992.81 3357
5993.54 3288
5994.27 3310
5995.00 3326
5995.74 3374
5996.47 3455
5997.20 3403
5997.93 3353
5998.66 3371
5999.39 3335
6000.12 3181
6000.85 3176
6001.58 3110
6002.31 3093
6003.04 3140
6003.78 3144
6004.51 3241
6005.24 3321
6005.97 3439
6006.70 3854
6007.43 4375
6008.16 5006
6008.90 5769
6009.63 6445
6010.36 7100
6011.09 7834
6011.82 8326
6012.55 8511
6013.29 8455
6014.02 8012
6014.75 7462
6015.48 6890
6016.21 6122
6016.95 5468
6017.68 4867
6018.41 4236
6019.14 3809
6019.87 3496
6020.61 3168
6021.34 2996
6022.07 2945
6022.80 2844
6023.54 2730
6024.27 2681
6025.00 2682
6025.73 2724
6026.47 2733
6027.20 2792
6027.93 2877
6028.66 2862
6029.40 2847
6030.13 2811
6030.86 2750
6031.59 2566
6032.33 2447
6033.06 2344
6033.79 2370
6034.53 2313
6035.26 2295
6035.99 2287
6036.73 2284
6037.46 2261
6038.19 2258
6038.93 2320
6039.66 2373
6040.39 2468
6041.13 2438
6041.86 2436
6042.59 2478
6043.33 2503
6044.06 2526
6044.79 2537
6045.53 2545
6046.26 2567
6047.00 2621
6047.73 2691
6048.46 2859
6049.20 3047
6049.93 3088
6050.67 3171
6051.40 3297
6052.13 3290
6052.87 3227
6053.60 3133
6054.34 2952
6055.07 2802
6055.81 2698
6056.54 2611
6057.27 2522
6058.01 2447
6058.74 2481
6059.48 2404
6060.21 2337
6060.95 2383
6061.68 2341
6062.42 2287
6063.15 2258
6063.89 2217
6064.62 2212
6065.36 2126
6066.09 2141
6066.83 2178
6067.56 2073
6068.30 2081
6069.03 2079
6069.77 2063
6070.50 2087
6071.24 2026
6071.97 2030
6072.71 1985
6073.44 1971
6074.18 1886
6074.91 1878
6075.65 1917
6076.39 1863
6077.12 1875
6077.86 1783
6078.59 1813
6079.33 1825
6080.06 1808
6080.80 1762
6081.54 1726
6082.27 1759
6083.01 1772
6083.74 1686
6084.48 1747
6085.22 1742
6085.95 1730
6086.69 1719
6087.42 1715
6088.16 1696
6088.90 1702
6089.63 1765
6090.37 1741
6091.11 1675
6091.84 1704
6092.58 1685
6093.32 1713
6094.05 1724
6094.79 1686
6095.53 1634
6096.26 1592
6097.00 1589
6097.74 1645
6098.47 1622
6099.21 1612
6099.95 1634
6100.69 1651
6101.42 1640
6102.16 1605
6102.90 1673
6103.63 1645
6104.37 1590
6105.11 1615
6105.85 1601
6106.58 1579
6107.32 1657
6108.06 1635
6108.80 1731
6109.53 1660
6110.27 1643
6111.01 1669
6111.75 1761
6112.49 1723
6113.22 1757
6113.96 1730
6114.70 1754
6115.44 1797
6116.17 1800
6116.91 1785
6117.65 1806
6118.39 1824
6119.13 1737
6119.87 1818
6120.60 1801
6121.34 1839
6122.08 1807
6122.82 1798
6123.56 1795
6124.30 1846
6125.03 1873
6125.77 1861
6126.51 1789
6127.25 1882
6127.99 1870
6128.73 1818
6129.47 1901
6130.21 1843
6130.94 1912
6131.68 1942
6132.42 1907
6133.16 1923
6133.90 1913
6134.64 2030
6135.38 2048
6136.12 2146
6136.86 2189
6137.60 2233
6138.34 2310
6139.08 2363
6139.81 2488
6140.55 2406
6141.29 2426
6142.03 2344
6142.77 2309
6143.51 2325
6144.25 2341
6144.99 2307
6145.73 2224
6146.47 2220
6147.21 2236
6147.95 2197
6148.69 2218
6149.43 2227
6150.17 2268
6150.91 2320
6151.65 2419
6152.39 2341
6153.13 2331
6153.87 2307
6154.61 2389
6155.35 2442
6156.09 2386
6156.83 2400
6157.58 2453
6158.32 2452
6159.06 2517
6159.80 2529
6160.54 2691
6161.28 2819
6162.02 2810
6162.76 2971
6163.50 3068
6164.24 3209
6164.98 3332
6165.72 3415
6166.46 3424
6167.21 3365
6167.95 3409
6168.69 3444
6169.43 3348
6170.17 3255
6170.91 3162
6171.65 3231
6172.39 3144
6173.14 3032
6173.88 3089
6174.62 3071
6175.36 3236
6176.10 3457
6176.84 3792
6177.59 4256
6178.33 4882
6179.07 5520
6179.81 6337
6180.55 7067
6181.30 7582
6182.04 7808
6182.78 7886
6183.52 7499
6184.26 7102
6185.01 6566
6185.75 5769
6186.49 5166
6187.23 4605
6187.97 4173
6188.72 3901
6189.46 3714
6190.20 3494
6190.94 3444
6191.69 3435
6192.43 3441
6193.17 3448
6193.92 3434
6194.66 3433
6195.40 3319
6196.14 3341
6196.89 3248
6197.63 3320
6198.37 3263
6199.12 3213
6199.86 3198
6200.60 3281
6201.34 3445
6202.09 3697
6202.83 4136
6203.57 4625
6204.32 5491
6205.06 6658
6205.80 7989
6206.55 9334
6207.29 10365
6208.03 10972
6208.78 11142
6209.52 10587
6210.27 9790
6211.01 8703
6211.75 7556
6212.50 6405
6213.24 5337
6213.98 4534
6214.73 3982
6215.47 3444
6216.22 3124
6216.96 2893
6217.71 2691
6218.45 2629
6219.19 2534
6219.94 2555
6220.68 2539
6221.43 2509
6222.17 2449
6222.92 2412
6223.66 2422
6224.40 2410
6225.15 2309
6225.89 2262
6226.64 2146
6227.38 1966
6228.13 1936
6228.87 1910
6229.62 1907
6230.36 1867
6231.11 1924
6231.85 1890
6232.60 1854
6233.34 1828
6234.09 1874
6234.83 1940
6235.58 2014
6236.32 2088
6237.07 2189
6237.81 2282
6238.56 2350
6239.30 2345
6240.05 2270
6240.80 2282
6241.54 2228
6242.29 2169
6243.03 2188
6243.78 2209
6244.52 2202
6245.27 2219
6246.02 2208
6246.76 2191
6247.51 2166
6248.25 2178
6249.00 2125
6249.75 2135
6250.49 2043
6251.24 1947
6251.98 1977
6252.73 1991
6253.48 1932
6254.22 1899
6254.97 1890
6255.72 1979
6256.46 1910
6257.21 1906
6257.95 1871
6258.70 1861
6259.45 1835
6260.19 1846
6260.94 1839
6261.69 1828
6262.43 1764
6263.18 1731
6263.93 1773
6264.68 1779
6265.42 1669
6266.17 1691
6266.92 1734
6267.66 1780
6268.41 1696
6269.16 1682
6269.91 1688
6270.65 1699
6271.40 1746
6272.15 1677
6272.89 1634
6273.64 1701
6274.39 1700
6275.14 1678
6275.88 1678
6276.63 1622
6277.38 1649
6278.13 1645
6278.88 1594
6279.62 1577
6280.37 1611
6281.12 1544
6281.87 1551
6282.62 1530
6283.36 1482
6284.11 1463
6284.86 1466
6285.61 1570
6286.36 1503
6287.10 1511
6287.85 1497
6288.60 1469
6289.35 1447
6290.10 1404
6290.85 1408
6291.59 1476
6292.34 1439
6293.09 1414
6293.84 1431
6294.59 1384
6295.34 1405
6296.09 1385
6296.84 1427
6297.58 1428
6298.33 1418
6299.08 1320
6299.83 1344
6300.58 1339
6301.33 1378
6302.08 1408
6302.83 1393
6303.58 1366
6304.33 1340
6305.08 1410
6305.83 1446
6306.58 1389
6307.32 1442
6308.07 1534
6308.82 1569
6309.57 1525
6310.32 1566
6311.07 1579
6311.82 1609
6312.57 1635
6313.32 1643
6314.07 1753
6314.82 1657
6315.57 1691
6316.32 1677
6317.07 1689
6317.82 1705
6318.57 1502
6319.32 1414
6320.07 1388
6320.82 1415
6321.57 1426
6322.32 1428
6323.07 1403
6323.82 1323
6324.58 1335
6325.33 1348
6326.08 1316
6326.83 1321
6327.58 1320
6328.33 1300
6329.08 1282
6329.83 1334
6330.58 1316
6331.33 1317
6332.08 1258
6332.83 1263
6333.58 1271
6334.34 1262
6335.09 1252
6335.84 1277
6336.59 1277
6337.34 1311
6338.09 1260
6338.84 1206
6339.59 1261
6340.35 1305
6341.10 1315
6341.85 1258
6342.60 1297
6343.35 1256
6344.10 1291
6344.86 1299
6345.61 1282
6346.36 1306
6347.11 1289
6347.86 1362
6348.62 1346
6349.37 1416
6350.12 1485
6350.87 1528
6351.62 1552
6352.38 1586
6353.13 1562
6353.88 1586
6354.63 1589
6355.38 1550
6356.14 1479
6356.89 1469
6357.64 1421
6358.39 1406
6359.15 1438
6359.90 1353
6360.65 1334
6361.40 1390
6362.16 1406
6362.91 1400
6363.66 1474
6364.42 1506
6365.17 1600
6365.92 1698
6366.67 1686
6367.43 1669
6368.18 1652
6368.93 1549
6369.69 1457
6370.44 1474
6371.19 1461
6371.95 1480
6372.70 1394
6373.45 1391
6374.21 1415
6374.96 1423
6375.71 1443
6376.47 1395
6377.22 1421
6377.98 1428
6378.73 1487
6379.48 1449
6380.24 1432
6380.99 1456
6381.74 1490
6382.50 1432
6383.25 1410
6384.01 1383
6384.76 1374
6385.51 1336
6386.27 1364
6387.02 1328
6387.78 1273
6388.53 1319
6389.29 1274
6390.04 1226
6390.79 1271
6391.55 1248
6392.30 1248
6393.06 1316
6393.81 1312
6394.57 1325
6395.32 1285
6396.08 1287
6396.83 1298
6397.59 1216
6398.34 1254
6399.10 1270
6399.85 1266
6400.61 1293
6401.36 1283
6402.12 1266
6402.87 1230
6403.63 1251
6404.38 1251
6405.14 1344
6405.89 1353
6406.65 1342
6407.40 1329
6408.16 1413
6408.91 1383
6409.67 1461
6410.43 1379
6411.18 1339
6411.94 1357
6412.69 1387
6413.45 1427
6414.20 1439
6414.96 1464
6415.72 1458
6416.47 1434
6417.23 1418
6417.98 1376
6418.74 1324
6419.50 1360
6420.25 1316
6421.01 1332
6421.77 1264
6422.52 1263
6423.28 1307
6424.03 1285
6424.79 1270
6425.55 1269
6426.30 1295
6427.06 1269
6427.82 1240
6428.57 1291
6429.33 1222
6430.09 1235
6430.84 1264
6431.60 1267
6432.36 1320
6433.11 1333
6433.87 1340
6434.63 1382
6435.39 1396
6436.14 1372
6436.90 1339
6437.66 1357
6438.41 1365
6439.17 1352
6439.93 1398
6440.69 1417
6441.44 1412
6442.20 1392
6442.96 1439
6443.72 1451
6444.47 1391
6445.23 1394
6445.99 1486
6446.75 1444
6447.50 1427
6448.26 1354
6449.02 1461
6449.78 1471
6450.54 1453
6451.29 1487
6452.05 1446
6452.81 1409
6453.57 1453
6454.33 1434
6455.08 1431
6455.84 1447
6456.60 1443
6457.36 1456
6458.12 1522
6458.88 1512
6459.64 1498
6460.39 1584
6461.15 1576
6461.91 1519
6462.67 1624
6463.43 1658
6464.19 1674
6464.95 1705
6465.70 1684
6466.46 1769
6467.22 1756
6467.98 1824
6468.74 1859
6469.50 1834
6470.26 1772
6471.02 1726
6471.78 1729
6472.54 1777
6473.30 1778
6474.05 1810
6474.81 1816
6475.57 1852
6476.33 1865
6477.09 1897
6477.85 1918
6478.61 1934
6479.37 2004
6480.13 2033
6480.89 2069
6481.65 2074
6482.41 2146
6483.17 2093
6483.93 2115
6484.69 2132
6485.45 2153
6486.21 2198
6486.97 2262
6487.73 2295
6488.49 2315
6489.25 2372
6490.01 2488
6490.77 2519
6491.53 2528
6492.29 2542
6493.05 2621
6493.81 2587
6494.57 2565
6495.33 2568
6496.10 2562
6496.86 2531
6497.62 2542
6498.38 2583
6499.14 2562
6499.90 2561
6500.66 2632
6501.42 2792
6502.18 3106
6502.94 3546
6503.70 4208
6504.47 5023
6505.23 6180
6505.99 6960
6506.75 7831
6507.51 8259
6508.27 8242
6509.03 7682
6509.79 7015
6510.56 6239
6511.32 5565
6512.08 4861
6512.84 4201
6513.60 3761
6514.36 3394
6515.13 3261
6515.89 3009
6516.65 2957
6517.41 2894
6518.17 2847
6518.94 2842
6519.70 2934
6520.46 3049
6521.22 3082
6521.98 3275
6522.75 3484
6523.51 3668
6524.27 3949
6525.03 4249
6525.79 4331
6526.56 4472
6527.32 4471
6528.08 4374
6528.84 4260
6529.61 4058
6530.37 3957
6531.13 3999
6531.90 4258
6532.66 4617
6533.42 4989
6534.18 5451
6534.95 5714
6535.71 5819
6536.47 5790
6537.24 5327
6538.00 4826
6538.76 4336
6539.53 3870
6540.29 3499
6541.05 3117
6541.82 2888
6542.58 2840
6543.34 2738
6544.11 2657
6544.87 2726
6545.63 2633
6546.40 2553
6547.16 2519
6547.92 2546
6548.69 2482
6549.45 2386
6550.21 2396
6550.98 2407
6551.74 2370
6552.51 2376
6553.27 2391
6554.03 2379
6554.80 2398
6555.56 2423
6556.33 2368
6557.09 2360
6557.85 2406
6558.62 2419
6559.38 2474
6560.15 2517
6560.91 2547
6561.68 2571
6562.44 2649
6563.21 2641
6563.97 2670
6564.74 2661
6565.50 2564
6566.26 2675
6567.03 2613
6567.79 2613
6568.56 2556
6569.32 2636
6570.09 2634
6570.85 2660
6571.62 2673
6572.38 2737
6573.15 2791
6573.91 2813
6574.68 2786
6575.44 2721
6576.21 2744
6576.98 2733
6577.74 2731
6578.51 2856
6579.27 2917
6580.04 2844
6580.80 2906
6581.57 2883
6582.33 2947
6583.10 2832
6583.87 2857
6584.63 2864
6585.40 2907
6586.16 2878
6586.93 2878
6587.70 2880
6588.46 2963
6589.23 2957
6589.99 3138
6590.76 3334
6591.53 3470
6592.29 3608
6593.06 3762
6593.82 3741
6594.59 3706
6595.36 3774
6596.12 3578
6596.89 3334
6597.66 3259
6598.42 3111
6599.19 2912
6599.96 2791
6600.72 2721
6601.49 2604
6602.26 2516
6603.02 2548
6603.79 2445
6604.56 2531
6605.33 2573
6606.09 2503
6606.86 2580
6607.63 2610
6608.39 2653
6609.16 2607
6609.93 2663
6610.70 2647
6611.46 2615
6612.23 2566
6613.00 2536
6613.77 2504
6614.53 2560
6615.30 2603
6616.07 2670
6616.84 2664
6617.60 2790
6618.37 2931
6619.14 3082
6619.91 3210
6620.68 3311
6621.44 3379
6622.21 3437
6622.98 3393
6623.75 3279
6624.52 3198
6625.28 3010
6626.05 2869
6626.82 2870
6627.59 2713
6628.36 2702
6629.13 2681
6629.89 2775
6630.66 2832
6631.43 2885
6632.20 3014
6632.97 3241
6633.74 3271
6634.51 3369
6635.27 3413
6636.04 3441
6636.81 3538
6637.58 3596
6638.35 3700
6639.12 3788
6639.89 3906
6640.66 3902
6641.43 3866
6642.19 3743
6642.96 3538
6643.73 3357
6644.50 3071
6645.27 2845
6646.04 2692
6646.81 2599
6647.58 2447
6648.35 2355
6649.12 2312
6649.89 2260
6650.66 2182
6651.43 2159
6652.20 2243
6652.97 2186
6653.74 2236
6654.51 2203
6655.28 2239
6656.05 2141
6656.82 2145
6657.59 2209
6658.36 2147
6659.13 2165
6659.90 2205
6660.67 2131
6661.44 2089
6662.21 2094
6662.98 2075
6663.75 2110
6664.52 2077
6665.29 2087
6666.06 2156
6666.83 2112
6667.60 2217
6668.37 2276
6669.14 2362
6669.91 2395
6670.68 2331
6671.46 2333
6672.23 2314
6673.00 2298
6673.77 2302
6674.54 2333
6675.31 2304
6676.08 2328
6676.85 2348
6677.62 2351
6678.40 2410
6679.17 2436
6679.94 2524
6680.71 2590
6681.48 2699
6682.25 2879
6683.02 2968
6683.80 3062
6684.57 3072
6685.34 2989
6686.11 2890
6686.88 2691
6687.65 2547
6688.43 2377
6689.20 2270
6689.97 2209
6690.74 2176
6691.51 2102
6692.29 2094
6693.06 2040
6693.83 2067
6694.60 2128
6695.37 2105
6696.15 2007
6696.92 1973
6697.69 1991
6698.46 2004
6699.24 1981
6700.01 1998
6700.78 1987
6701.55 1944
6702.33 1895
6703.10 1931
6703.87 1902
6704.64 1818
6705.42 1875
6706.19 1821
6706.96 1823
6707.74 1764
6708.51 1804
6709.28 1847
6710.06 1712
6710.83 1680
6711.60 1777
6712.37 1784
6713.15 1754
6713.92 1682
6714.69 1682
6715.47 1750
6716.24 1683
6717.01 1656
6717.79 1662
6718.56 1680
6719.34 1695
6720.11 1737
6720.88 1669
6721.66 1688
6722.43 1637
6723.20 1665
6723.98 1675
6724.75 1636
6725.53 1672
6726.30 1714
6727.07 1748
6727.85 1710
6728.62 1720
6729.40 1726
6730.17 1717
6730.95 1763
6731.72 1767
6732.49 1739
6733.27 1789
6734.04 1795
6734.82 1844
6735.59 1867
6736.37 1840
6737.14 1826
6737.92 1799
6738.69 1797
6739.47 1852
6740.24 1925
6741.01 1912
6741.79 1894
6742.56 1891
6743.34 1911
6744.11 1942
6744.89 1977
6745.67 1945
6746.44 1996
6747.22 2003
6747.99 2175
6748.77 2215
6749.54 2374
6750.32 2478
6751.09 2461
6751.87 2505
6752.64 2478
6753.42 2375
6754.19 2332
6754.97 2281
6755.75 2158
6756.52 2070
6757.30 2100
6758.07 2128
6758.85 2138
6759.63 2073
6760.40 1976
6761.18 1988
6761.95 1937
6762.73 1927
6763.51 1975
6764.28 1919
6765.06 1951
6765.83 1979
6766.61 1928
6767.39 1954
6768.16 1910
6768.94 1846
6769.72 1804
6770.49 1756
6771.27 1789
6772.05 1770
6772.82 1748
6773.60 1696
6774.38 1695
6775.15 1744
6775.93 1743
6776.71 1795
6777.48 1761
6778.26 1753
6779.04 1678
6779.82 1688
6780.59 1652
6781.37 1664
6782.15 1669
6782.92 1665
6783.70 1638
6784.48 1593
6785.26 1671
6786.03 1635
6786.81 1603
6787.59 1536
6788.37 1530
6789.14 1546
6789.92 1496
6790.70 1494
6791.48 1514
6792.25 1494
6793.03 1508
6793.81 1527
6794.59 1510
6795.37 1530
6796.14 1506
6796.92 1544
6797.70 1549
6798.48 1529
6799.26 1512
6800.04 1537
6800.81 1640
6801.59 1589
6802.37 1659
6803.15 1729
6803.93 1652
6804.71 1623
6805.48 1662
6806.26 1651
6807.04 1568
6807.82 1541
6808.60 1535
6809.38 1494
6810.16 1567
6810.94 1524
6811.71 1575
6812.49 1553
6813.27 1531
6814.05 1525
6814.83 1493
6815.61 1526
6816.39 1615
6817.17 1607
6817.95 1554
6818.73 1539
6819.51 1514
6820.29 1520
6821.07 1504
6821.84 1557
6822.62 1551
6823.40 1542
6824.18 1530
6824.96 1530
6825.74 1501
6826.52 1500
6827.30 1463
6828.08 1506
6828.86 1460
6829.64 1499
6830.42 1522
6831.20 1554
6831.98 1568
6832.76 1570
6833.54 1609
6834.32 1660
6835.10 1921
6835.88 2055
6836.66 2208
6837.44 2211
6838.22 2240
6839.01 2299
6839.79 2210
6840.57 2038
6841.35 1957
6842.13 1836
6842.91 1721
6843.69 1664
6844.47 1656
6845.25 1762
6846.03 1854
6846.81 1920
6847.59 1967
6848.37 2073
6849.16 2261
6849.94 2285
6850.72 2266
6851.50 2227
6852.28 2149
6853.06 2098
6853.84 1923
6854.62 1859
6855.41 1842
6856.19 1777
6856.97 1774
6857.75 1719
6858.53 1749
6859.31 1747
6860.10 1699
6860.88 1716
6861.66 1710
6862.44 1709
6863.22 1739
6864.00 1729
6864.79 1773
6865.57 1801
6866.35 1755
6867.13 1790
6867.91 1830
6868.70 1812
6869.48 1830
6870.26 1839
6871.04 1874
6871.83 1897
6872.61 1939
6873.39 1964
6874.17 1944
6874.96 2039
6875.74 2161
6876.52 2215
6877.30 2421
6878.09 2611
6878.87 2948
6879.65 3203
6880.43 3414
6881.22 3450
6882.00 3366
6882.78 3218
6883.57 3154
6884.35 3069
6885.13 3068
6885.92 3041
6886.70 3198
6887.48 3348
6888.27 3228
6889.05 3061
6889.83 2879
6890.62 2682
6891.40 2582
6892.18 2457
6892.97 2277
6893.75 2216
6894.53 2209
6895.32 2173
6896.10 2149
6896.88 2118
6897.67 2150
6898.45 2110
6899.24 2148
6900.02 2102
6900.80 2132
6901.59 2120
6902.37 2118
6903.16 2088
6903.94 2042
6904.73 1977
6905.51 2050
6906.29 2044
6907.08 1965
6907.86 1981
6908.65 1976
6909.43 1929
6910.22 1902
6911.00 1941
6911.79 1957
6912.57 1885
6913.35 1815
6914.14 1802
6914.92 1855
6915.71 1913
6916.49 1872
6917.28 1856
6918.06 1869
6918.85 1836
6919.63 1857
6920.42 1921
6921.20 1962
6921.99 1973
6922.78 1956
6923.56 1992
6924.35 2044
6925.13 2007
6925.92 2021
6926.70 2123
6927.49 2109
6928.27 2135
6929.06 2081
6929.84 2137
6930.63 2112
6931.42 2104
6932.20 2085
6932.99 2148
6933.77 2161
6934.56 2168
6935.35 2194
6936.13 2247
6936.92 2382
6937.70 2526
6938.49 2667
6939.28 2802
6940.06 2887
6940.85 2995
6941.63 3105
6942.42 3101
6943.21 3205
6943.99 3199
6944.78 3264
6945.57 3438
6946.35 3477
6947.14 3563
6947.93 3566
6948.71 3461
6949.50 3206
6950.29 3193
6951.07 3008
6951.86 2870
6952.65 2892
6953.44 2830
6954.22 2790
6955.01 2727
6955.80 2748
6956.58 2781
6957.37 2767
6958.16 2699
6958.95 2761
6959.73 2782
6960.52 2764
6961.31 2889
6962.09 2998
6962.88 3052
6963.67 3142
6964.46 3369
6965.25 3482
6966.03 3554
6966.82 3693
6967.61 3882
6968.40 4011
6969.18 4094
6969.97 3985
6970.76 3944
6971.55 3859
6972.34 3858
6973.12 3777
6973.91 3777
6974.70 3784
6975.49 3789
6976.28 3997
6977.07 4232
6977.85 4486
6978.64 4937
6979.43 5688
6980.22 6803
6981.01 8211
6981.80 9830
6982.59 11701
6983.37 13573
6984.16 14729
6984.95 15096
6985.74 14643
6986.53 13494
6987.32 11993
6988.11 10142
6988.90 8584
6989.69 7199
6990.47 5936
6991.26 4946
6992.05 4219
6992.84 3677
6993.63 3323
6994.42 3056
6995.21 2874
6996.00 2680
6996.79 2633
6997.58 2623
6998.37 2582
6999.16 2551
6999.95 2541
7000.74 2505
7001.53 2468
7002.32 2394
7003.11 2224
7003.90 2146
7004.69 2088
7005.48 1976
7006.27 1967
7007.06 1986
7007.85 2022
7008.64 2046
7009.43 2088
7010.22 2214
7011.01 2265
7011.80 2326
7012.59 2363
7013.38 2466
7014.17 2307
7014.96 2299
7015.75 2316
7016.54 2262
7017.33 2255
7018.12 2240
7018.91 2247
7019.70 2342
7020.49 2418
7021.28 2553
7022.07 2535
7022.87 2540
7023.66 2633
7024.45 2521
7025.24 2507
7026.03 2452
7026.82 2419
7027.61 2391
7028.40 2381
7029.19 2326
7029.99 2219
7030.78 2217
7031.57 2352
7032.36 2296
7033.15 2415
7033.94 2453
7034.74 2514
7035.53 2649
7036.32 2642
7037.11 2597
7037.90 2575
7038.69 2571
7039.49 2556
7040.28 2533
7041.07 2518
7041.86 2457
7042.65 2438
7043.45 2454
7044.24 2546
7045.03 2585
7045.82 2664
7046.61 2848
7047.41 3020
7048.20 3243
7048.99 3224
7049.78 3161
7050.58 3193
7051.37 2929
7052.16 2819
7052.95 2635
7053.75 2589
7054.54 2491
7055.33 2444
7056.13 2409
7056.92 2390
7057.71 2419
7058.50 2366
7059.30 2296
7060.09 2243
7060.88 2233
7061.68 2187
7062.47 2094
7063.26 2144
7064.06 2080
7064.85 2046
7065.64 1923
7066.44 1935
7067.23 1927
7068.02 1879
7068.82 1847
7069.61 1793
7070.40 1801
7071.20 1832
7071.99 1795
7072.78 1715
7073.58 1640
7074.37 1672
7075.17 1588
7075.96 1620
7076.75 1623
7077.55 1664
7078.34 1670
7079.14 1668
7079.93 1594
7080.72 1614
7081.52 1598
7082.31 1539
7083.11 1619
7083.90 1598
7084.70 1656
7085.49 1637
7086.28 1619
7087.08 1660
7087.87 1612
7088.67 1558
7089.46 1500
7090.26 1500
7091.05 1488
7091.85 1436
7092.64 1476
7093.44 1485
7094.23 1404
7095.03 1347
7095.82 1335
7096.62 1390
7097.41 1355
7098.21 1359
7099.00 1356
7099.80 1347
7100.59 1368
7101.39 1344
7102.18 1359
7102.98 1355
7103.77 1233
7104.57 1213
7105.37 1232
7106.16 1213
7106.96 1273
7107.75 1272
7108.55 1241
7109.34 1198
7110.14 1172
7110.94 1208
7111.73 1207
7112.53 1206
7113.32 1204
7114.12 1199
7114.92 1214
7115.71 1208
7116.51 1264
7117.30 1274
7118.10 1196
7118.90 1250
7119.69 1200
7120.49 1216
7121.29 1214
7122.08 1201
7122.88 1210
7123.68 1240
7124.47 1195
7125.27 1227
7126.07 1231
7126.86 1227
7127.66 1259
7128.46 1280
7129.25 1280
7130.05 1276
7130.85 1302
7131.64 1305
7132.44 1153
7133.24 1149
7134.04 1205
7134.83 1140
7135.63 1091
7136.43 1104
7137.23 1107
7138.02 1093
7138.82 1092
7139.62 1116
7140.42 1068
7141.21 1068
7142.01 1057
7142.81 1028
7143.61 1057
7144.40 1038
7145.20 1009
7146.00 1048
7146.80 1069
7147.59 1032
7148.39 1018
7149.19 985
7149.99 1027
7150.79 1011
7151.59 1050
7152.38 1065
7153.18 1069
7153.98 1056
7154.78 1078
7155.58 1075
7156.38 1068
7157.17 1045
7157.97 1044
7158.77 1032
7159.57 1019
7160.37 985
7161.17 1030
7161.97 996
7162.76 972
7163.56 1021
7164.36 1000
7165.16 974
7165.96 920
7166.76 925
7167.56 948
7168.36 915
7169.16 910
7169.96 906
7170.75 981
7171.55 973
7172.35 928
7173.15 932
7173.95 901
7174.75 945
7175.55 912
7176.35 915
7177.15 930
7177.95 962
7178.75 924
7179.55 951
7180.35 952
7181.15 943
7181.95 944
7182.75 976
7183.55 938
7184.35 882
7185.15 917
7185.95 884
7186.75 935
7187.55 914
7188.35 879
7189.15 896
7189.95 903
7190.75 898
7191.55 887
7192.35 928
7193.15 873
7193.95 904
7194.75 874
7195.55 900
7196.35 888
7197.15 896
7197.95 914
7198.76 919
7199.56 927
7200.36 894
7201.16 923
7201.96 922
7202.76 927
7203.56 928
7204.36 898
7205.16 900
7205.96 877
7206.77 917
7207.57 926
7208.37 924
7209.17 946
7209.97 934
7210.77 954
7211.57 936
7212.38 947
7213.18 930
7213.98 937
7214.78 923
7215.58 918
7216.38 970
7217.19 981
7217.99 964
7218.79 980
7219.59 1048
7220.39 1059
7221.20 997
7222.00 983
7222.80 973
7223.60 957
7224.40 949
7225.21 945
7226.01 934
7226.81 932
7227.61 946
7228.42 962
7229.22 1006
7230.02 974
7230.82 1032
7231.63 1006
7232.43 1111
7233.23 1161
7234.03 1137
7234.84 1249
7235.64 1265
7236.44 1165
7237.25 1221
7238.05 1105
7238.85 1076
7239.65 1098
7240.46 1001
7241.26 987
7242.06 952
7242.87 948
7243.67 959
7244.47 956
7245.28 976
7246.08 941
7246.88 928
7247.69 964
7248.49 927
7249.30 936
7250.10 937
7250.90 926
7251.71 936
7252.51 919
7253.31 980
7254.12 953
7254.92 943
7255.73 974
7256.53 949
7257.33 958
7258.14 937
7258.94 922
7259.75 946
7260.55 938
7261.35 926
7262.16 937
7262.96 904
7263.77 948
7264.57 889
7265.38 910
7266.18 899
7266.99 927
7267.79 920
7268.59 938
7269.40 955
7270.20 941
7271.01 915
7271.81 963
7272.62 982
7273.42 983
7274.23 956
7275.03 979
7275.84 997
7276.64 991
7277.45 1014
7278.25 1058
7279.06 1132
7279.86 1141
7280.67 1232
7281.48 1309
7282.28 1423
7283.09 1490
7283.89 1442
7284.70 1381
7285.50 1342
7286.31 1325
7287.11 1250
7287.92 1243
7288.73 1134
7289.53 1086
7290.34 1024
7291.14 1060
7291.95 1087
7292.76 1106
7293.56 1049
7294.37 1046
7295.17 1065
7295.98 1153
7296.79 1129
7297.59 1089
7298.40 1103
7299.21 1142
7300.01 1118
7300.82 1120
7301.62 1136
7302.43 1109
7303.24 1175
7304.04 1171
7304.85 1163
7305.66 1145
7306.46 1191
7307.27 1258
7308.08 1280
7308.89 1291
7309.69 1346
7310.50 1366
7311.31 1416
7312.11 1454
7312.92 1415
7313.73 1609
7314.53 1718
7315.34 1947
7316.15 2215
7316.96 2434
7317.76 2535
7318.57 2523
7319.38 2403
7320.19 2162
7320.99 1896
7321.80 1712
7322.61 1571
7323.42 1494
7324.22 1448
7325.03 1373
7325.84 1308
7326.65 1318
7327.46 1242
7328.26 1237
7329.07 1310
7329.88 1354
7330.69 1325
7331.50 1350
7332.30 1334
7333.11 1362
7333.92 1323
7334.73 1302
7335.54 1313
7336.35 1228
7337.15 1237
7337.96 1309
7338.77 1318
7339.58 1255
7340.39 1243
7341.20 1223
7342.01 1210
7342.82 1173
7343.62 1129
7344.43 1163
7345.24 1104
7346.05 1123
7346.86 1080
7347.67 1078
7348.48 1055
7349.29 1043
7350.10 1022
7350.91 1025
7351.71 992
7352.52 1020
7353.33 1045
7354.14 1064
7354.95 1082
7355.76 1088
7356.57 1127
7357.38 1144
7358.19 1141
7359.00 1176
7359.81 1117
7360.62 1141
7361.43 1093
7362.24 1122
7363.05 1120
7363.86 1078
7364.67 1052
7365.48 1005
7366.29 974
7367.10 978
7367.91 972
7368.72 956
7369.53 908
7370.34 909
7371.15 938
7371.96 977
7372.77 939
7373.58 940
7374.39 965
7375.20 937
7376.01 974
7376.82 994
7377.63 1041
7378.45 1069
7379.26 1056
7380.07 1103
7380.88 1080
7381.69 1128
7382.50 1052
7383.31 1019
7384.12 971
7384.93 980
7385.74 958
7386.56 912
7387.37 903
7388.18 901
7388.99 886
7389.80 873
7390.61 871
7391.42 886
7392.24 900
7393.05 896
7393.86 853
7394.67 900
7395.48 870
7396.29 854
7397.10 906
7397.92 885
7398.73 891
7399.54 919
7400.35 950
7401.16 965
7401.98 908
7402.79 928
7403.60 897
7404.41 879
7405.23 851
7406.04 844
7406.85 821
7407.66 805
7408.47 766
7409.29 817
7410.10 797
7410.91 791
7411.72 774
7412.54 743
7413.35 802
7414.16 827
7414.98 808
7415.79 783
7416.60 752
7417.41 787
7418.23 745
7419.04 774
7419.85 784
7420.67 758
7421.48 781
7422.29 754
7423.11 760
7423.92 772
7424.73 765
7425.54 791
7426.36 756
7427.17 719
7427.99 747
7428.80 736
7429.61 754
7430.43 789
7431.24 758
7432.05 778
7432.87 783
7433.68 790
7434.49 802
7435.31 824
7436.12 786
7436.94 800
7437.75 800
7438.56 749
7439.38 742
7440.19 759
7441.01 788
7441.82 765
7442.64 755
7443.45 767
7444.26 747
7445.08 791
7445.89 751
7446.71 707
7447.52 733
7448.34 771
7449.15 754
7449.97 759
7450.78 784
7451.59 755
7452.41 761
7453.22 736
7454.04 784
7454.85 789
7455.67 821
7456.48 782
7457.30 749
7458.11 814
7458.93 750
7459.74 775
7460.56 755
7461.38 750
7462.19 813
7463.01 838
7463.82 795
7464.64 805
7465.45 795
7466.27 789
7467.08 790
7467.90 859
7468.72 825
7469.53 860
7470.35 860
7471.16 905
7471.98 944
7472.79 920
7473.61 890
7474.43 862
7475.24 878
7476.06 829
7476.87 842
7477.69 846
7478.51 870
7479.32 867
7480.14 827
7480.96 810
7481.77 864
7482.59 882
7483.41 835
7484.22 829
7485.04 851
7485.85 835
7486.67 859
7487.49 807
7488.31 794
7489.12 824
7489.94 790
7490.76 797
7491.57 797
7492.39 816
7493.21 817
7494.02 837
7494.84 821
7495.66 848
7496.48 825
7497.29 848
7498.11 837
7498.93 837
7499.74 866
7500.56 852
7501.38 910
7502.20 906
7503.01 891
7503.83 893
7504.65 881
7505.47 832
7506.29 846
7507.10 842
7507.92 830
7508.74 857
7509.56 867
7510.37 872
7511.19 873
7512.01 879
7512.83 867
7513.65 843
7514.47 866
7515.28 832
7516.10 839
7516.92 830
7517.74 812
7518.56 812
7519.38 852
7520.19 873
7521.01 870
7521.83 817
7522.65 850
7523.47 830
7524.29 897
7525.11 858
7525.92 875
7526.74 811
7527.56 817
7528.38 820
7529.20 834
7530.02 870
7530.84 858
7531.66 841
7532.48 826
7533.30 890
7534.12 883
7534.93 874
7535.75 839
7536.57 877
7537.39 861
7538.21 829
7539.03 856
7539.85 881
7540.67 852
7541.49 823
7542.31 846
7543.13 909
7543.95 842
7544.77 913
7545.59 863
7546.41 890
7547.23 861
7548.05 851
7548.87 883
7549.69 865
7550.51 878
7551.33 866
7552.15 893
7552.97 907
7553.79 891
7554.61 876
7555.43 943
7556.25 906
7557.07 915
7557.89 913
7558.71 962
7559.53 978
7560.36 984
7561.18 1000
7562.00 986
7562.82 975
7563.64 981
7564.46 989
7565.28 945
7566.10 939
7566.92 961
7567.74 991
7568.56 976
7569.39 997
7570.21 981
7571.03 993
7571.85 993
7572.67 999
7573.49 1082
7574.31 978
7575.14 1043
7575.96 1073
7576.78 1051
7577.60 1037
7578.42 1055
7579.24 1042
7580.06 1105
7580.89 1056
7581.71 1083
7582.53 1095
7583.35 1122
7584.17 1144
7585.00 1123
7585.82 1180
7586.64 1171
7587.46 1182
7588.29 1181
7589.11 1244
7589.93 1187
7590.75 1204
7591.57 1254
7592.40 1326
7593.22 1247
7594.04 1265
7594.86 1285
7595.69 1341
7596.51 1280
7597.33 1307
7598.15 1359
7598.98 1362
7599.80 1423
7600.62 1527
7601.45 1568
7602.27 1551
7603.09 1602
7603.92 1631
7604.74 1677
7605.56 1529
7606.38 1564
7607.21 1482
7608.03 1519
7608.85 1469
7609.68 1478
7610.50 1518
7611.32 1442
7612.15 1472
7612.97 1574
7613.80 1692
7614.62 1808
7615.44 1910
7616.27 1964
7617.09 1990
7617.91 2009
7618.74 1961
7619.56 1874
7620.39 1752
7621.21 1737
7622.03 1659
7622.86 1619
7623.68 1658
7624.51 1586
7625.33 1586
7626.15 1594
7626.98 1542
7627.80 1621
7628.63 1673
7629.45 1694
7630.28 1672
7631.10 1688
7631.93 1688
7632.75 1585
7633.58 1514
7634.40 1433
7635.22 1421
7636.05 1381
7636.87 1338
7637.70 1314
7638.52 1268
7639.35 1236
7640.17 1261
7641.00 1278
7641.82 1367
7642.65 1378
7643.47 1473
7644.30 1440
7645.13 1428
7645.95 1421
7646.78 1367
7647.60 1306
7648.43 1261
7649.25 1264
7650.08 1155
7650.90 1157
7651.73 1113
7652.55 1092
7653.38 1070
7654.21 1015
7655.03 1014
7655.86 1029
7656.68 1032
7657.51 997
7658.34 964
7659.16 1008
7659.99 994
7660.81 1000
7661.64 1007
7662.47 1066
7663.29 1019
7664.12 1015
7664.95 1058
7665.77 1029
7666.60 987
7667.42 1035
7668.25 1053
7669.08 985
7669.90 1009
7670.73 984
7671.56 962
7672.38 973
7673.21 969
7674.04 953
7674.87 1001
7675.69 966
7676.52 974
7677.35 1009
7678.17 1003
7679.00 980
7679.83 1018
7680.65 1087
7681.48 1157
7682.31 1177
7683.14 1212
7683.96 1264
7684.79 1256
7685.62 1142
7686.45 1114
7687.27 1069
7688.10 1002
7688.93 1057
7689.76 1036
7690.58 1016
7691.41 998
7692.24 1029
7693.07 1035
7693.90 1012
7694.72 1097
7695.55 1161
7696.38 1201
7697.21 1180
7698.04 1176
7698.86 1175
7699.69 1075
7700.52 1029
7701.35 1042
7702.18 955
7703.01 946
7703.83 927
7704.66 916
7705.49 950
7706.32 886
7707.15 911
7707.98 920
7708.81 893
7709.63 905
7710.46 930
7711.29 871
7712.12 865
7712.95 871
7713.78 847
7714.61 858
7715.44 867
7716.27 835
7717.10 849
7717.93 877
7718.75 791
7719.58 810
7720.41 868
7721.24 842
7722.07 853
7722.90 842
7723.73 825
7724.56 822
7725.39 816
7726.22 869
7727.05 926
7727.88 884
7728.71 865
7729.54 882
7730.37 853
7731.20 838
7732.03 849
7732.86 807
7733.69 811
7734.52 795
7735.35 778
7736.18 770
7737.01 769
7737.84 792
7738.67 774
7739.50 715
7740.33 774
7741.16 746
7741.99 810
7742.82 796
7743.65 831
7744.48 851
7745.31 851
7746.14 883
7746.98 851
7747.81 848
7748.64 843
7749.47 835
7750.30 817
7751.13 717
7751.96 759
7752.79 736
7753.62 753
7754.45 786
7755.29 753
7756.12 754
7756.95 762
7757.78 762
7758.61 755
7759.44 719
7760.27 754
7761.11 794
7761.94 762
7762.77 771
7763.60 795
7764.43 806
7765.26 802
7766.10 788
7766.93 792
7767.76 737
7768.59 752
7769.42 756
7770.26 769
7771.09 745
7771.92 751
7772.75 804
7773.58 774
7774.42 785
7775.25 762
7776.08 790
7776.91 792
7777.75 775
7778.58 808
7779.41 825
7780.24 820
7781.08 791
7781.91 777
7782.74 808
7783.57 793
7784.41 811
7785.24 806
7786.07 815
7786.91 823
7787.74 848
7788.57 855
7789.40 855
7790.24 844
7791.07 875
7791.90 874
7792.74 848
7793.57 853
7794.40 883
7795.24 840
7796.07 881
7796.90 899
7797.74 958
7798.57 962
7799.40 961
7800.24 964
7801.07 959
7801.91 961
7802.74 934
7803.57 900
7804.41 971
7805.24 979
7806.07 943
7806.91 958
7807.74 1011
7808.58 1000
7809.41 1039
7810.25 1082
7811.08 1140
7811.91 1135
7812.75 1146
7813.58 1235
7814.42 1179
7815.25 1181
7816.09 1184
7816.92 1220
7817.75 1260
7818.59 1284
7819.42 1332
7820.26 1367
7821.09 1431
7821.93 1422
7822.76 1367
7823.60 1397
7824.43 1285
7825.27 1268
7826.10 1244
7826.94 1252
7827.77 1235
7828.61 1227
7829.44 1267
7830.28 1348
7831.11 1361
7831.95 1422
7832.78 1487
7833.62 1482
7834.46 1454
7835.29 1355
7836.13 1282
7836.96 1286
7837.80 1194
7838.63 1143
7839.47 1174
7840.31 1129
7841.14 1144
7841.98 1082
7842.81 1102
7843.65 1069
7844.48 1013
7845.32 1056
7846.16 1037
7846.99 1061
7847.83 1036
7848.67 1018
7849.50 1016
7850.34 1049
7851.17 1061
7852.01 1062
7852.85 1011
7853.68 1003
7854.52 1023
7855.36 1030
7856.19 1040
7857.03 1091
7857.87 1082
7858.70 1060
7859.54 1049
7860.38 1010
7861.21 1023
7862.05 1029
7862.89 1025
7863.72 995
7864.56 1022
7865.40 1055
7866.24 1100
7867.07 1046
7867.91 1042
7868.75 1063
7869.59 1104
7870.42 1121
7871.26 1120
7872.10 1191
7872.94 1303
7873.77 1302
7874.61 1369
7875.45 1510
7876.29 1559
7877.12 1552
7877.96 1564
7878.80 1534
7879.64 1526
7880.47 1459
7881.31 1406
7882.15 1345
7882.99 1310
7883.83 1255
7884.66 1188
7885.50 1232
7886.34 1256
7887.18 1201
7888.02 1236
7888.86 1299
7889.69 1321
7890.53 1388
7891.37 1390
7892.21 1314
7893.05 1251
7893.89 1250
7894.73 1219
7895.56 1188
7896.40 1146
7897.24 1136
7898.08 1090
7898.92 1058
7899.76 1048
7900.60 1088
7901.44 1062
7902.28 1024
7903.12 1039
7903.95 967
7904.79 1016
7905.63 1042
7906.47 976
7907.31 995
7908.15 1031
7908.99 1062
7909.83 1037
7910.67 1040
7911.51 1088
7912.35 1095
7913.19 1112
7914.03 1134
7914.87 1117
7915.71 1143
7916.55 1114
7917.39 1096
7918.23 1090
7919.07 1077
7919.91 1059
7920.75 1066
7921.59 990
7922.43 909
7923.27 936
7924.11 974
7924.95 978
7925.79 972
7926.63 962
7927.47 960
7928.31 945
7929.15 944
7929.99 957
7930.83 978
7931.67 927
7932.51 930
7933.35 958
7934.19 933
7935.04 937
7935.88 923
7936.72 1020
7937.56 956
7938.40 991
7939.24 912
7940.08 961
7940.92 999
7941.76 965
7942.60 989
7943.45 984
7944.29 994
7945.13 1048
7945.97 1016
7946.81 1040
7947.65 1058
7948.49 1057
7949.34 1099
7950.18 1130
7951.02 1202
7951.86 1205
7952.70 1243
7953.54 1292
7954.39 1301
7955.23 1364
7956.07 1362
7956.91 1290
7957.75 1278
7958.60 1263
7959.44 1265
7960.28 1279
7961.12 1266
7961.96 1283
7962.81 1343
7963.65 1419
7964.49 1503
7965.33 1657
7966.18 1708
7967.02 1690
7967.86 1638
7968.70 1594
7969.55 1426
7970.39 1291
7971.23 1222
7972.08 1151
7972.92 1122
7973.76 1067
7974.60 1050
7975.45 1026
7976.29 1021
7977.13 1015
7977.98 1015
7978.82 1005
7979.66 959
7980.51 915
7981.35 985
7982.19 903
7983.04 951
7983.88 930
7984.72 904
7985.57 903
7986.41 901
7987.25 898
7988.10 837
7988.94 844
7989.78 831
7990.63 817
7991.47 767
7992.32 814
7993.16 803
7994.00 789
7994.85 753
7995.69 738
7996.54 769
7997.38 776
7998.22 773
7999.07 731
7999.91 735
8000.76 715
8001.60 757
8002.45 762
8003.29 739
8004.13 751
8004.98 725
8005.82 700
8006.67 674
8007.51 683
8008.36 700
8009.20 665
8010.05 693
8010.89 639
8011.74 678
8012.58 662
8013.43 659
8014.27 677
8015.12 650
8015.96 658
8016.81 646
8017.65 631
8018.50 631
8019.34 665
8020.19 681
8021.03 691
8021.88 623
8022.72 642
8023.57 677
8024.41 691
8025.26 701
8026.11 667
8026.95 659
8027.80 666
8028.64 666
8029.49 654
8030.33 642
8031.18 671
8032.03 667
8032.87 670
8033.72 678
8034.56 654
8035.41 641
8036.26 617
8037.10 635
8037.95 654
8038.80 626
8039.64 633
8040.49 660
8041.34 651
8042.18 613
8043.03 604
8043.87 605
8044.72 614
8045.57 606
8046.41 648
8047.26 658
8048.11 659
8048.96 651
8049.80 598
8050.65 614
8051.50 612
8052.34 656
8053.19 623
8054.04 625
8054.88 650
8055.73 637
8056.58 630
8057.43 613
8058.27 587
8059.12 611
8059.97 641
8060.82 587
8061.66 586
8062.51 612
8063.36 601
8064.21 561
8065.05 592
8065.90 595
8066.75 565
8067.60 591
8068.44 615
8069.29 559
8070.14 540
8070.99 568
8071.84 583
8072.68 565
8073.53 537
8074.38 569
8075.23 582
8076.08 565
8076.93 552
8077.77 563
8078.62 563
8079.47 569
8080.32 565
8081.17 566
8082.02 547
8082.87 574
8083.71 547
8084.56 586
8085.41 559
8086.26 555
8087.11 557
8087.96 587
8088.81 560
8089.66 554
8090.51 568
8091.35 604
8092.20 555
8093.05 585
8093.90 610
8094.75 609
8095.60 620
8096.45 561
8097.30 613
8098.15 560
8099.00 566
8099.85 586
8100.70 603
8101.55 557
8102.40 590
8103.25 595
8104.10 610
8104.95 580
8105.80 579
8106.65 600
8107.50 597
8108.35 564
8109.20 546
8110.05 577
8110.90 549
8111.75 556
8112.60 587
8113.45 544
8114.30 543
8115.15 573
8116.00 569
8116.85 579
8117.70 571
8118.55 587
8119.40 625
8120.25 597
8121.10 621
8121.95 613
8122.80 601
8123.65 593
8124.50 572
8125.35 599
8126.20 630
8127.06 640
8127.91 634
8128.76 647
8129.61 617
8130.46 647
8131.31 703
8132.16 689
8133.01 610
8133.86 614
8134.72 612
8135.57 631
8136.42 615
8137.27 619
8138.12 597
8138.97 627
8139.83 609
8140.68 583
8141.53 617
8142.38 615
8143.23 609
8144.08 597
8144.94 612
8145.79 595
8146.64 590
8147.49 609
8148.34 620
8149.20 610
8150.05 604
8150.90 610
8151.75 644
8152.60 662
8153.46 639
8154.31 668
8155.16 673
8156.01 638
8156.87 654
8157.72 597
8158.57 572
8159.42 602
8160.28 583
8161.13 625
8161.98 550
8162.84 567
8163.69 586
8164.54 564
8165.39 521
8166.25 531
8167.10 583
8167.95 559
8168.81 550
8169.66 544
8170.51 523
8171.37 521
8172.22 546
8173.07 528
8173.93 519
8174.78 532
8175.63 540
8176.49 535
8177.34 562
8178.19 533
8179.05 520
8179.90 545
8180.76 535
8181.61 522
8182.46 590
8183.32 548
8184.17 510
8185.02 517
8185.88 544
8186.73 582
8187.59 549
8188.44 549
8189.30 527
8190.15 543
8191.00 531
8191.86 531
8192.71 548
8193.57 562
8194.42 520
8195.28 516
8196.13 519
8196.99 537
8197.84 522
8198.69 508
8199.55 533
8200.40 526
8201.26 522
8202.11 546
8202.97 528
8203.82 526
8204.68 526
8205.53 531
8206.39 524
8207.24 555
8208.10 534
8208.95 525
8209.81 495
8210.67 570
8211.52 539
8212.38 547
8213.23 581
8214.09 549
8214.94 556
8215.80 528
8216.65 549
8217.51 570
8218.37 541
8219.22 590
8220.08 574
8220.93 585
8221.79 580
8222.64 538
8223.50 599
8224.36 551
8225.21 516
8226.07 525
8226.92 548
8227.78 545
8228.64 558
8229.49 521
8230.35 549
8231.21 557
8232.06 561
8232.92 519
8233.78 550
8234.63 510
8235.49 494
8236.35 536
8237.20 537
8238.06 546
8238.92 512
8239.77 550
8240.63 521
8241.49 538
8242.34 516
8243.20 523
8244.06 542
8244.91 544
8245.77 540
8246.63 539
8247.49 517
8248.34 481
8249.20 512
8250.06 499
8250.92 502
8251.77 568
8252.63 591
8253.49 562
8254.35 550
8255.20 550
8256.06 546
8256.92 521
8257.78 558
8258.63 572
8259.49 590
8260.35 587
8261.21 563
8262.07 613
8262.92 600
8263.78 585
8264.64 586
8265.50 581
8266.36 556
8267.22 605
8268.07 595
8268.93 628
8269.79 620
8270.65 623
8271.51 649
8272.37 650
8273.22 640
8274.08 642
8274.94 701
8275.80 691
8276.66 725
8277.52 754
8278.38 773
8279.24 748
8280.09 728
8280.95 700
8281.81 712
8282.67 671
8283.53 699
8284.39 692
8285.25 677
8286.11 661
8286.97 662
8287.83 730
8288.69 746
8289.55 757
8290.41 835
8291.26 913
8292.12 867
8292.98 830
8293.84 780
8294.70 790
8295.56 737
8296.42 711
8297.28 711
8298.14 706
8299.00 678
8299.86 677
8300.72 645
8301.58 627
8302.44 659
8303.30 620
8304.16 693
8305.02 661
8305.88 658
8306.74 621
8307.60 642
8308.46 626
8309.33 663
8310.19 660
8311.05 620
8311.91 649
8312.77 625
8313.63 623
8314.49 583
8315.35 613
8316.21 609
8317.07 592
8317.93 586
8318.79 612
8319.65 609
8320.52 619
8321.38 579
8322.24 582
8323.10 578
8323.96 581
8324.82 585
8325.68 583
8326.54 594
8327.41 585
8328.27 591
8329.13 583
8329.99 606
8330.85 583
8331.71 573
8332.57 557
8333.44 582
8334.30 596
8335.16 587
8336.02 613
8336.88 612
8337.75 593
8338.61 583
8339.47 587
8340.33 584
8341.19 616
8342.06 594
8342.92 605
8343.78 633
8344.64 631
8345.50 631
8346.37 613
8347.23 622
8348.09 633
8348.95 658
8349.82 663
8350.68 617
8351.54 609
8352.40 648
8353.27 608
8354.13 588
8354.99 574
8355.86 630
8356.72 630
8357.58 578
8358.45 589
8359.31 578
8360.17 587
8361.03 559
8361.90 607
8362.76 616
8363.62 626
8364.49 605
8365.35 624
8366.21 608
8367.08 595
8367.94 632
8368.80 647
8369.67 635
8370.53 613
8371.40 611
8372.26 596
8373.12 613
8373.99 624
8374.85 590
8375.71 624
8376.58 642
8377.44 618
8378.31 624
8379.17 617
8380.03 628
8380.90 648
8381.76 674
8382.63 644
8383.49 640
8384.36 621
8385.22 664
8386.08 663
8386.95 652
8387.81 652
8388.68 675
8389.54 674
8390.41 668
8391.27 661
8392.14 677
8393.00 677
8393.87 681
8394.73 695
8395.60 645
8396.46 696
8397.33 671
8398.19 670
8399.06 651
8399.92 654
8400.79 685
8401.65 709
8402.52 661
8403.38 676
8404.25 696
8405.11 706
8405.98 755
8406.84 737
8407.71 720
8408.58 719
8409.44 739
8410.31 715
8411.17 750
8412.04 735
8412.90 729
8413.77 754
8414.64 778
8415.50 728
8416.37 745
8417.23 796
8418.10 771
8418.97 768
8419.83 771
8420.70 789
8421.56 849
8422.43 873
8423.30 838
8424.16 847
8425.03 885
8425.90 865
8426.76 874
8427.63 878
8428.50 847
8429.36 927
8430.23 968
8431.10 936
8431.96 942
8432.83 951
8433.70 987
8434.56 1010
8435.43 1019
8436.30 1108
8437.16 1101
8438.03 1128
8438.90 1147
8439.77 1218
8440.63 1237
8441.50 1285
8442.37 1297
8443.24 1325
8444.10 1305
8444.97 1325
8445.84 1331
8446.71 1326
8447.57 1304
8448.44 1288
8449.31 1300
8450.18 1425
8451.04 1530
8451.91 1697
8452.78 1853
8453.65 2056
8454.52 2153
8455.38 2140
8456.25 2055
8457.12 1980
8457.99 1836
8458.86 1690
8459.72 1583
8460.59 1491
8461.46 1387
8462.33 1298
8463.20 1264
8464.07 1234
8464.93 1166
8465.80 1144
8466.67 1087
8467.54 1081
8468.41 1077
8469.28 1074
8470.15 1017
8471.02 1004
8471.88 1015
8472.75 1020
8473.62 995
8474.49 1034
8475.36 1026
8476.23 1065
8477.10 1072
8477.97 1094
8478.84 1127
8479.71 1170
8480.58 1142
8481.44 1129
8482.31 1144
8483.18 1160
8484.05 1093
8484.92 1036
8485.79 1033
8486.66 1016
8487.53 1014
8488.40 967
8489.27 937
8490.14 952
8491.01 984
8491.88 996
8492.75 1003
8493.62 978
8494.49 1016
8495.36 970
8496.23 987
8497.10 968
8497.97 965
8498.84 925
8499.71 937
8500.58 975
8501.45 978
8502.32 1000
8503.19 963
8504.06 914
8504.93 953
8505.80 968
8506.67 941
8507.55 992
8508.42 1039
8509.29 1026
8510.16 1029
8511.03 1012
8511.90 1013
8512.77 1027
8513.64 1060
8514.51 1093
8515.38 1065
8516.25 1096
8517.13 1111
8518.00 1113
8518.87 1157
8519.74 1215
8520.61 1285
8521.48 1342
8522.35 1491
8523.23 1617
8524.10 1662
8524.97 1669
8525.84 1642
8526.71 1566
8527.58 1476
8528.46 1421
8529.33 1346
8530.20 1240
8531.07 1192
8531.94 1225
8532.81 1140
8533.69 1143
8534.56 1105
8535.43 1086
8536.30 1043
8537.18 1024
8538.05 960
8538.92 986
8539.79 1011
8540.66 986
8541.54 991
8542.41 960
8543.28 975
8544.15 980
8545.03 979
8545.90 946
8546.77 991
8547.64 996
8548.52 1073
8549.39 1112
8550.26 1209
8551.14 1247
8552.01 1372
8552.88 1342
8553.76 1311
8554.63 1262
8555.50 1235
8556.37 1169
8557.25 1114
8558.12 1073
8558.99 1017
8559.87 998
8560.74 931
8561.61 955
8562.49 922
8563.36 966
8564.24 921
8565.11 944
8565.98 944
8566.86 912
8567.73 905
8568.60 896
8569.48 864
8570.35 910
8571.23 933
8572.10 923
8572.97 927
8573.85 893
8574.72 920
8575.60 873
8576.47 918
8577.34 889
8578.22 918
8579.09 890
8579.97 883
8580.84 929
8581.72 962
8582.59 974
8583.47 987
8584.34 985
8585.21 990
8586.09 963
8586.96 962
8587.84 1004
8588.71 1017
8589.59 1051
8590.46 1055
8591.34 1035
8592.21 1029
8593.09 1027
8593.96 1078
8594.84 1050
8595.71 1132
8596.59 1103
8597.46 1072
8598.34 1092
8599.22 1061
8600.09 1122
8600.97 1104
8601.84 1099
8602.72 1121
8603.59 1127
8604.47 1132
8605.34 1130
8606.22 1168
8607.10 1175
8607.97 1171
8608.85 1168
8609.72 1219
8610.60 1244
8611.47 1235
8612.35 1253
8613.23 1219
8614.10 1238
8614.98 1300
8615.86 1277
8616.73 1269
8617.61 1342
8618.48 1351
8619.36 1361
8620.24 1442
8621.11 1448
8621.99 1409
8622.87 1464
8623.74 1474
8624.62 1477
8625.50 1476
8626.37 1517
8627.25 1558
8628.13 1564
8629.00 1613
8629.88 1578
8630.76 1606
8631.64 1627
8632.51 1585
8633.39 1565
8634.27 1581
8635.14 1592
8636.02 1625
8636.90 1672
8637.78 1685
8638.65 1668
8639.53 1727
8640.41 1782
8641.29 1825
8642.16 1800
8643.04 1851
8643.92 1881
8644.80 1921
8645.67 1912
8646.55 1919
8647.43 1997
8648.31 2076
8649.18 1983
8650.06 2056
8650.94 2007
8651.82 2095
8652.70 2092
8653.58 2098
8654.45 2203
8655.33 2252
8656.21 2267
8657.09 2370
8657.97 2563
8658.84 2716
8659.72 2937
8660.60 3165
8661.48 3458
8662.36 3627
8663.24 3741
8664.12 3668
8664.99 3569
8665.87 3490
8666.75 3329
8667.63 3162
8668.51 3189
8669.39 3231
8670.27 3351
8671.15 3362
8672.03 3475
8672.91 3517
8673.78 3395
8674.66 3222
8675.54 3125
8676.42 2966
8677.30 2678
8678.18 2524
8679.06 2416
8679.94 2302
8680.82 2187
8681.70 2195
8682.58 2135
8683.46 2117
8684.34 2206
8685.22 2246
8686.10 2511
8686.98 2819
8687.86 3091
8688.74 3457
8689.62 3738
8690.50 3815
8691.38 3848
8692.26 3839
8693.14 3634
8694.02 3350
8694.90 3169
8695.78 2963
8696.66 2756
8697.54 2597
8698.42 2476
8699.30 2334
8700.18 2400
8701.06 2342
8701.94 2241
8702.82 2145
8703.70 1994
8704.58 1874
8705.46 1769
8706.34 1687
8707.23 1610
8708.11 1550
8708.99 1448
8709.87 1416
8710.75 1401
8711.63 1328
8712.51 1309
8713.39 1312
8714.27 1258
8715.16 1282
8716.04 1284
8716.92 1272
8717.80 1313
8718.68 1291
8719.56 1237
8720.44 1265
8721.33 1291
8722.21 1261
8723.09 1258
8723.97 1278
8724.85 1332
8725.73 1295
8726.62 1286
8727.50 1333
8728.38 1383
8729.26 1354
8730.14 1317
8731.03 1377
8731.91 1321
8732.79 1307
8733.67 1273
8734.55 1311
8735.44 1279
8736.32 1291
8737.20 1283
8738.08 1251
8738.97 1234
8739.85 1239
8740.73 1212
8741.61 1239
8742.50 1233
8743.38 1196
8744.26 1209
8745.14 1194
8746.03 1189
8746.91 1207
8747.79 1258
8748.68 1247
8749.56 1243
8750.44 1219
8751.33 1262
8752.21 1233
8753.09 1228
8753.97 1281
8754.86 1237
8755.74 1311
8756.62 1320
8757.51 1346
8758.39 1308
8759.28 1263
8760.16 1254
8761.04 1235
8761.93 1295
8762.81 1227
8763.69 1215
8764.58 1234
8765.46 1177
8766.34 1212
8767.23 1229
8768.11 1229
8769.00 1228
8769.88 1200
8770.76 1259
8771.65 1186
8772.53 1173
8773.42 1194
8774.30 1167
8775.19 1103
8776.07 1114
8776.95 1124
8777.84 1127
8778.72 1177
8779.61 1107
8780.49 1140
8781.38 1144
8782.26 1103
8783.15 1074
8784.03 1144
8784.92 1134
8785.80 1116
8786.69 1078
8787.57 1069
8788.46 1051
8789.34 1085
8790.23 1051
8791.11 1036
8792.00 999
8792.88 1002
8793.77 1047
8794.65 1040
8795.54 1007
8796.42 998
8797.31 1000
8798.19 964
8799.08 966
8799.96 977
8800.85 1023
8801.74 970
8802.62 1015
8803.51 1019
8804.39 970
8805.28 980
8806.16 1012
8807.05 940
8807.94 929
8808.82 921
8809.71 964
8810.59 937
8811.48 885
8812.37 893
8813.25 994
8814.14 980
8815.03 961
8815.91 1014
8816.80 999
8817.68 949
8818.57 948
8819.46 924
8820.34 928
8821.23 953
8822.12 907
8823.00 882
8823.89 913
8824.78 929
8825.66 863
8826.55 873
8827.44 878
8828.33 841
8829.21 843
8830.10 852
8830.99 845
8831.87 812
8832.76 808
8833.65 787
8834.54 807
8835.42 808
8836.31 800
8837.20 813
8838.08 819
8838.97 775
8839.86 763
8840.75 790
8841.64 778
8842.52 850
8843.41 760
8844.30 766
8845.19 728
8846.07 700
8846.96 740
8847.85 773
8848.74 740
8849.63 723
8850.51 731
8851.40 702
8852.29 695
8853.18 692
8854.07 693
8854.96 708
8855.84 708
8856.73 676
8857.62 698
8858.51 670
8859.40 689
8860.29 725
8861.17 696
8862.06 712
8862.95 742
8863.84 727
8864.73 675
8865.62 677
8866.51 721
8867.40 683
8868.29 643
8869.17 649
8870.06 656
8870.95 681
8871.84 633
8872.73 640
8873.62 643
8874.51 633
8875.40 652
8876.29 681
8877.18 630
8878.07 620
8878.96 665
8879.85 623
8880.74 612
8881.63 616
8882.51 631
8883.40 637
8884.29 622
8885.18 614
8886.07 650
8886.96 645
8887.85 605
8888.74 621
8889.63 582
8890.52 561
8891.41 590
8892.30 587
8893.19 625
8894.09 603
8894.98 577
8895.87 587
8896.76 553
8897.65 575
8898.54 546
8899.43 562
8900.32 566
8901.21 563
8902.10 550
8902.99 569
8903.88 552
8904.77 567
8905.66 577
8906.55 567
8907.44 571
8908.34 561
8909.23 565
8910.12 582
8911.01 585
8911.90 558
8912.79 559
8913.68 569
8914.57 577
8915.47 539
8916.36 562
8917.25 544
8918.14 508
8919.03 535
8919.92 568
8920.81 527
8921.71 533
8922.60 535
8923.49 532
8924.38 522
8925.27 506
8926.16 530
8927.06 505
8927.95 518
8928.84 546
8929.73 529
8930.62 508
8931.52 516
8932.41 520
8933.30 517
8934.19 537
8935.09 527
8935.98 538
8936.87 522
8937.76 501
8938.66 535
8939.55 514
8940.44 497
8941.33 504
8942.23 499
8943.12 507
8944.01 527
8944.90 517
8945.80 488
8946.69 533
8947.58 537
8948.48 507
8949.37 512
8950.26 535
8951.16 496
8952.05 482
8952.94 504
8953.84 493
8954.73 504
8955.62 513
8956.52 500
8957.41 518
8958.30 511
8959.20 492
8960.09 507
8960.98 500
8961.88 469
8962.77 502
8963.66 496
8964.56 524
8965.45 494
8966.35 532
8967.24 519
8968.13 522
8969.03 526
8969.92 488
8970.82 513
8971.71 513
8972.60 539
8973.50 495
8974.39 533
8975.29 542
8976.18 555
8977.08 524
8977.97 532
8978.87 521
8979.76 493
8980.65 492
8981.55 496
8982.44 542
8983.34 507
8984.23 487
8985.13 484
8986.02 487
8986.92 502
8987.81 486
8988.71 495
8989.60 487
8990.50 489
8991.39 516
8992.29 505
8993.18 522
8994.08 515
8994.97 480
8995.87 518
8996.76 530
8997.66 517
8998.56 488
8999.45 494
9000.35 492
9001.24 533
9002.14 489
9003.03 507
9003.93 503
9004.83 528
9005.72 476
9006.62 496
9007.51 534
9008.41 517
9009.31 510
9010.20 482
9011.10 472
9011.99 467
9012.89 483
9013.79 467
9014.68 488
9015.58 486
9016.48 449
9017.37 453
9018.27 479
9019.16 499
9020.06 474
9020.96 480
9021.85 493
9022.75 481
9023.65 458
9024.54 472
9025.44 473
9026.34 483
9027.24 464
9028.13 485
9029.03 437
9029.93 436
9030.82 460
9031.72 456
9032.62 456
9033.52 463
9034.41 501
9035.31 442
9036.21 457
9037.10 492
9038.00 505
9038.90 480
9039.80 488
9040.69 480
9041.59 486
9042.49 462
9043.39 466
9044.29 452
9045.18 467
9046.08 487
9046.98 473
9047.88 482
9048.78 472
9049.67 461
9050.57 510
9051.47 507
9052.37 493
9053.27 479
9054.16 485
9055.06 504
9055.96 494
9056.86 504
9057.76 509
9058.66 512
9059.55 491
9060.45 479
9061.35 492
9062.25 533
9063.15 543
9064.05 504
9064.95 513
9065.85 502
9066.74 511
9067.64 484
9068.54 509
9069.44 500
9070.34 487
9071.24 496
9072.14 516
9073.04 487
9073.94 500
9074.84 490
9075.74 487
9076.64 507
9077.53 479
9078.43 525
9079.33 532
9080.23 513
9081.13 527
9082.03 493
9082.93 543
9083.83 512
9084.73 500
9085.63 519
9086.53 549
9087.43 578
9088.33 566
9089.23 548
9090.13 569
9091.03 538
9091.93 532
9092.83 502
9093.73 499
9094.63 542
9095.53 513
9096.43 501
9097.33 535
9098.23 537
9099.13 520
9100.04 539
9100.94 558
9101.84 514
9102.74 501
9103.64 543
9104.54 529
9105.44 469
9106.34 486
9107.24 490
9108.14 477
9109.04 537
9109.94 460
9110.85 477
9111.75 511
9112.65 486
9113.55 467
9114.45 484
9115.35 495
9116.25 477
9117.15 501
9118.06 504
9118.96 506
9119.86 509
9120.76 493
9121.66 491
9122.56 447
9123.46 495
9124.37 480
9125.27 444
9126.17 477
9127.07 481
9127.97 472
9128.88 465
9129.78 474
9130.68 472
9131.58 470
9132.48 439
9133.39 444
9134.29 465
9135.19 442
9136.09 495
9137.00 504
9137.90 486
9138.80 439
9139.70 454
9140.61 456
9141.51 481
9142.41 461
9143.31 466
9144.22 460
9145.12 485
9146.02 438
9146.92 435
9147.83 465
9148.73 445
9149.63 467
9150.54 461
9151.44 450
9152.34 476
9153.25 481
9154.15 503
9155.05 484
9155.96 461
9156.86 465
9157.76 490
9158.67 496
9159.57 463
9160.47 454
9161.38 478
9162.28 468
9163.18 488
9164.09 455
9164.99 498
9165.90 519
9166.80 512
9167.70 505
9168.61 504
9169.51 479
9170.42 458
9171.32 473
9172.22 502
9173.13 467
9174.03 450
9174.94 458
9175.84 437
9176.74 479
9177.65 466
9178.55 477
9179.46 482
9180.36 468
9181.27 461
9182.17 458
9183.08 446
9183.98 451
9184.89 478
9185.79 495
9186.70 463
9187.60 469
9188.51 481
9189.41 462
9190.32 473
9191.22 462
9192.13 476
9193.03 493
9193.94 492
9194.84 504
9195.75 513
9196.65 496
9197.56 507
9198.46 517
9199.37 525
9200.27 539
9201.18 539
9202.08 505
9202.99 513
9203.90 492
9204.80 507
9205.71 504
9206.61 497
9207.52 497
9208.42 493
9209.33 460
9210.24 465
9211.14 500
9212.05 473
9212.95 477
9213.86 487
9214.77 490
9215.67 463
9216.58 461
9217.49 484
9218.39 474
9219.30 517
9220.21 498
9221.11 474
9222.02 483
9222.93 488
9223.83 470
9224.74 458
9225.65 458
9226.55 468
9227.46 438
9228.37 456
9229.27 455
9230.18 436
9231.09 448
9231.99 432
9232.90 473
9233.81 482
9234.72 503
9235.62 533
9236.53 477
9237.44 455
9238.34 470
9239.25 477
9240.16 462
9241.07 425
9241.97 438
9242.88 476
9243.79 455
9244.70 455
9245.61 471
9246.51 490
9247.42 473
9248.33 441
9249.24 440
9250.14 447
9251.05 429
9251.96 457
9252.87 458
9253.78 421
9254.69 457
9255.59 499
9256.50 466
9257.41 436
9258.32 455
9259.23 446
9260.14 435
9261.04 433
9261.95 445
9262.86 475
9263.77 465
9264.68 480
9265.59 479
9266.50 466
9267.40 489
9268.31 477
9269.22 493
9270.13 470
9271.04 459
9271.95 443
9272.86 482
9273.77 435
9274.68 427
9275.59 475
9276.49 464
9277.40 450
9278.31 471
9279.22 471
9280.13 469
9281.04 476
9281.95 455
9282.86 447
9283.77 476
9284.68 480
9285.59 468
9286.50 473
9287.41 483
9288.32 476
9289.23 485
9290.14 477
9291.05 454
9291.96 470
9292.87 485
9293.78 496
9294.69 457
9295.60 440
9296.51 454
9297.42 502
9298.33 490
9299.24 472
9300.15 485
9301.06 486
9301.97 500
9302.88 510
9303.79 515
9304.70 501
9305.61 547
9306.53 556
9307.44 534
9308.35 526
9309.26 499
9310.17 509
9311.08 540
9311.99 499
9312.90 536
9313.81 539
9314.72 525
9315.63 503
9316.55 484
9317.46 532
9318.37 507
9319.28 490
9320.19 483
9321.10 485
9322.01 478
9322.93 503
9323.84 467
9324.75 471
9325.66 502
9326.57 459
9327.48 513
9328.40 497
9329.31 516
9330.22 507
9331.13 529
9332.04 500
9332.96 509
9333.87 513
9334.78 513
9335.69 508
9336.60 506
9337.52 550
9338.43 512
9339.34 496
9340.25 529
9341.17 506
9342.08 516
9342.99 487
9343.90 511
9344.82 516
9345.73 499
9346.64 503
9347.55 499
9348.47 512
9349.38 487
9350.29 528
9351.21 488
9352.12 492
9353.03 485
9353.94 479
9354.86 533
9355.77 503
9356.68 491
9357.60 481
9358.51 456
9359.42 491
9360.34 479
9361.25 469
9362.16 473
9363.08 481
9363.99 502
9364.90 458
9365.82 492
9366.73 479
9367.65 467
9368.56 492
9369.47 494
9370.39 485
9371.30 474
9372.21 511
9373.13 484
9374.04 463
9374.96 508
9375.87 487
9376.79 472
9377.70 501
9378.61 505
9379.53 501
9380.44 501
9381.36 524
9382.27 495
9383.19 490
9384.10 485
9385.01 499
9385.93 519
9386.84 519
9387.76 553
9388.67 548
9389.59 525
9390.50 552
9391.42 550
9392.33 540
9393.25 562
9394.16 553
9395.08 580
9395.99 576
9396.91 530
9397.82 501
9398.74 522
9399.65 528
9400.57 545
9401.48 516
9402.40 512
9403.32 543
9404.23 528
9405.15 512
9406.06 505
9406.98 482
9407.89 476
9408.81 509
9409.73 495
9410.64 481
9411.56 497
9412.47 514
9413.39 529
9414.30 505
9415.22 506
9416.14 511
9417.05 520
9417.97 485
9418.89 552
9419.80 512
9420.72 541
9421.63 527
9422.55 523
9423.47 533
9424.38 534
9425.30 540
9426.22 506
9427.13 499
9428.05 548
9428.97 525
9429.88 529
9430.80 536
9431.72 558
9432.63 537
9433.55 533
9434.47 561
9435.38 526
9436.30 572
9437.22 568
9438.14 579
9439.05 558
9439.97 582
9440.89 584
9441.81 568
9442.72 570
9443.64 578
9444.56 580
9445.47 545
9446.39 581
9447.31 577
9448.23 607
9449.15 627
9450.06 638
9450.98 628
9451.90 629
9452.82 606
9453.73 616
9454.65 652
9455.57 614
9456.49 619
9457.41 546
9458.32 571
9459.24 549
9460.16 577
9461.08 557
9462.00 539
9462.92 549
9463.83 572
9464.75 530
9465.67 584
9466.59 571
9467.51 572
9468.43 539
9469.35 541
9470.26 552
9471.18 553
9472.10 565
9473.02 533
9473.94 557
9474.86 567
9475.78 593
9476.70 583
9477.62 585
9478.54 585
9479.45 589
9480.37 593
9481.29 604
9482.21 625
9483.13 602
9484.05 580
9484.97 537
9485.89 560
9486.81 564
9487.73 568
9488.65 587
9489.57 578
9490.49 535
9491.41 538
9492.33 554
9493.25 582
9494.17 561
9495.09 579
9496.01 582
9496.93 579
9497.85 574
9498.77 586
9499.69 611
9500.61 592
9501.53 592
9502.45 580
9503.37 581
9504.29 614
9505.21 633
9506.13 600
9507.05 612
9507.97 604
9508.89 623
9509.81 623
9510.73 602
9511.65 629
9512.57 644
9513.49 671
9514.42 634
9515.34 646
9516.26 653
9517.18 681
9518.10 727
9519.02 735
9519.94 736
9520.86 747
9521.78 691
9522.71 716
9523.63 730
9524.55 688
9525.47 670
9526.39 696
9527.31 711
9528.23 646
9529.16 682
9530.08 664
9531.00 661
9531.92 665
9532.84 647
9533.76 654
9534.69 696
9535.61 669
9536.53 669
9537.45 647
9538.37 681
9539.30 647
9540.22 666
9541.14 682
9542.06 659
9542.98 657
9543.91 663
9544.83 652
9545.75 684
9546.67 651
9547.60 658
9548.52 730
9549.44 677
9550.36 685
9551.29 721
9552.21 689
9553.13 680
9554.06 693
9554.98 727
9555.90 713
9556.82 734
9557.75 716
9558.67 761
9559.59 752
9560.52 752
9561.44 796
9562.36 787
9563.29 808
9564.21 779
9565.13 757
9566.06 772
9566.98 740
9567.90 749
9568.83 805
9569.75 770
9570.67 826
9571.60 768
9572.52 811
9573.44 819
9574.37 818
9575.29 822
9576.22 807
9577.14 811
9578.06 867
9578.99 828
9579.91 853
9580.84 824
9581.76 837
9582.68 894
9583.61 890
9584.53 848
9585.46 836
9586.38 831
9587.31 869
9588.23 880
9589.15 850
9590.08 877
9591.00 856
9591.93 913
9592.85 908
9593.78 924
9594.70 995
9595.63 995
9596.55 1029
9597.48 1017
9598.40 1052
9599.33 1061
9600.25 1049
9601.18 1032
9602.10 994
9603.03 989
9603.95 995
9604.88 951
9605.80 969
9606.73 948
9607.65 951
9608.58 936
9609.50 943
9610.43 968
9611.35 916
9612.28 929
9613.21 917
9614.13 1002
9615.06 972
9615.98 982
9616.91 971
9617.84 996
9618.76 972
9619.69 990
9620.61 1026
9621.54 1017
9622.47 989
9623.39 1012
9624.32 1031
9625.24 1037
9626.17 1071
9627.10 1044
9628.02 1069
9628.95 1038
9629.88 1011
9630.80 1023
9631.73 1089
9632.65 1064
9633.58 1096
9634.51 1092
9635.43 1110
9636.36 1111
9637.29 1155
9638.22 1211
9639.14 1237
9640.07 1212
9641.00 1227
9641.92 1271
9642.85 1288
9643.78 1265
9644.70 1326
9645.63 1322
9646.56 1276
9647.49 1267
9648.41 1231
9649.34 1213
9650.27 1212
9651.20 1245
9652.12 1245
9653.05 1220
9653.98 1220
9654.91 1214
9655.83 1207
9656.76 1268
9657.69 1249
9658.62 1268
9659.55 1278
9660.47 1287
9661.40 1306
9662.33 1299
9663.26 1383
9664.19 1326
9665.11 1301
9666.04 1325
9666.97 1345
9667.90 1386
9668.83 1419
9669.75 1430
9670.68 1438
9671.61 1396
9672.54 1391
9673.47 1462
9674.40 1457
9675.33 1430
9676.25 1475
9677.18 1462
9678.11 1457
9679.04 1477
9679.97 1509
9680.90 1475
9681.83 1476
9682.76 1496
9683.69 1569
9684.61 1553
9685.54 1525
9686.47 1573
9687.40 1586
9688.33 1498
9689.26 1583
9690.19 1612
9691.12 1597
9692.05 1651
9692.98 1705
9693.91 1739
9694.84 1860
9695.77 1942
9696.70 1890
9697.63 1976
9698.56 1983
9699.49 1928
9700.42 1849
9701.35 1778
9702.28 1741
9703.21 1685
9704.14 1594
9705.07 1561
9706.00 1562
9706.93 1513
9707.86 1591
9708.79 1618
9709.72 1613
9710.65 1646
9711.58 1721
9712.51 1772
9713.44 1705
9714.37 1695
9715.30 1730
9716.23 1598
9717.16 1565
9718.09 1504
9719.02 1444
9719.95 1356
9720.88 1335
9721.81 1313
9722.75 1262
9723.68 1219
9724.61 1261
9725.54 1263
9726.47 1223
9727.40 1204
9728.33 1198
9729.26 1233
9730.19 1258
9731.13 1224
9732.06 1219
9732.99 1174
9733.92 1160
9734.85 1168
9735.78 1182
9736.71 1127
9737.65 1149
9738.58 1137
9739.51 1119
9740.44 1076
9741.37 1095
9742.30 1091
9743.24 1090
9744.17 1106
9745.10 1071
9746.03 1087
9746.96 1101
9747.90 1097
9748.83 1059
9749.76 1032
9750.69 1016
9751.63 1049
9752.56 1073
9753.49 1037
9754.42 1050
9755.36 1041
9756.29 1017
9757.22 1065
9758.15 1041
9759.09 1051
9760.02 1049
9760.95 1076
9761.88 1069
9762.82 1074
9763.75 1129
9764.68 1114
9765.62 1082
9766.55 1104
9767.48 1147
9768.41 1153
9769.35 1152
9770.28 1092
9771.21 1095
9772.15 1071
9773.08 1040
9774.01 1019
9774.95 1048
9775.88 1086
9776.81 1053
9777.75 1100
9778.68 1113
9779.62 1108
9780.55 1088
9781.48 1135
9782.42 1166
9783.35 1123
9784.28 1110
9785.22 1140
9786.15 1052
9787.09 1034
9788.02 1030
9788.95 990
9789.89 995
9790.82 994
9791.76 1009
9792.69 1003
9793.63 998
9794.56 1035
9795.49 1064
9796.43 1062
9797.36 1047
9798.30 1023
9799.23 1014
9800.17 996
9801.10 947
9802.04 925
9802.97 917
9803.91 878
9804.84 878
9805.78 854
9806.71 887
9807.65 885
9808.58 875
9809.52 831
9810.45 813
9811.39 802
9812.32 769
9813.26 826
9814.19 817
9815.13 807
9816.06 805
9817.00 807
9817.93 785
9818.87 807
9819.80 805
9820.74 816
9821.68 808
9822.61 784
9823.55 755
9824.48 782
9825.42 714
9826.35 737
9827.29 779
9828.23 776
9829.16 767
9830.10 771
9831.03 777
9831.97 756
9832.91 778
9833.84 802
9834.78 760
9835.72 764
9836.65 759
9837.59 787
9838.52 796
9839.46 749
9840.40 763
9841.33 795
9842.27 772
9843.21 761
9844.14 800
9845.08 806
9846.02 769
9846.95 754
9847.89 762
9848.83 755
9849.77 741
9850.70 775
9851.64 807
9852.58 810
9853.51 762
9854.45 764
9855.39 764
9856.33 738
9857.26 790
9858.20 799
9859.14 750
9860.08 763
9861.01 747
9861.95 734
9862.89 721
9863.83 748
9864.76 763
9865.70 696
9866.64 719
9867.58 743
9868.51 766
9869.45 739
9870.39 708
9871.33 737
9872.27 711
9873.20 723
9874.14 712
9875.08 734
9876.02 731
9876.96 749
9877.90 694
9878.83 721
9879.77 724
9880.71 734
9881.65 683
9882.59 703
9883.53 701
9884.47 694
9885.40 693
9886.34 723
9887.28 722
9888.22 687
9889.16 703
9890.10 735
9891.04 693
9891.98 651
9892.91 684
9893.85 731
9894.79 725
9895.73 708
9896.67 691
9897.61 686
9898.55 707
9899.49 686
9900.43 684
9901.37 677
9902.31 706
9903.25 711
9904.19 719
9905.13 740
9906.07 722
9907.01 741
9907.95 722
9908.89 743
9909.83 707
9910.77 722
9911.71 733
9912.65 744
9913.59 696
9914.53 705
9915.47 717
9916.41 730
9917.35 759
9918.29 758
9919.23 789
9920.17 846
9921.11 893
9922.05 913
9922.99 941
9923.93 986
9924.87 1002
9925.81 983
9926.75 941
9927.69 969
9928.63 956
9929.57 860
9930.51 808
9931.45 805
9932.39 762
9933.34 772
9934.28 711
9935.22 713
9936.16 698
9937.10 724
9938.04 698
9938.98 675
9939.92 698
9940.87 682
9941.81 686
9942.75 667
9943.69 698
9944.63 715
9945.57 769
9946.51 781
9947.46 810
9948.40 814
9949.34 807
9950.28 816
9951.22 780
9952.16 765
9953.11 781
9954.05 766
9954.99 744
9955.93 714
9956.87 704
9957.82 682
9958.76 685
9959.70 672
9960.64 670
9961.59 658
9962.53 623
9963.47 642
9964.41 612
9965.35 577
9966.30 565
9967.24 558
9968.18 581
9969.13 602
9970.07 622
9971.01 570
9971.95 580
9972.90 630
9973.84 630
9974.78 617
9975.73 617
9976.67 601
9977.61 621
9978.55 599
9979.50 622
9980.44 664
9981.38 602
9982.33 578
9983.27 559
9984.21 612
9985.16 627
9986.10 604
9987.04 605
9987.99 611
9988.93 592
9989.88 609
9990.82 595
9991.76 604
9992.71 603
9993.65 586
9994.59 576
9995.54 610
9996.48 574
9997.43 581
9998.37 577
9999.31 561
10000.26 560
10001.20 594
10002.15 572
10003.09 588
10004.04 596
10004.98 591
10005.92 556
10006.87 554
10007.81 591
10008.76 590
10009.70 566
10010.65 564
10011.59 565
10012.54 604
10013.48 577
10014.43 556
10015.37 587
10016.32 553
10017.26 569
10018.21 562
10019.15 542
10020.10 569
10021.04 556
10021.99 582
10022.93 560
10023.88 527
10024.82 555
10025.77 572
10026.71 577
10027.66 529
10028.60 566
10029.55 558
10030.49 574
10031.44 551
10032.39 536
10033.33 512
10034.28 541
10035.22 538
10036.17 545
10037.11 521
10038.06 497
10039.01 555
10039.95 523
10040.90 543
10041.84 492
10042.79 518
10043.74 530
10044.68 504
10045.63 514
10046.58 506
10047.52 526
10048.47 533
10049.41 509
10050.36 516
10051.31 548
10052.25 511
10053.20 527
10054.15 504
10055.09 520
10056.04 519
10056.99 487
10057.93 508
10058.88 505
10059.83 508
10060.78 507
10061.72 493
10062.67 489
10063.62 506
10064.56 499
10065.51 510
10066.46 484
10067.41 472
10068.35 499
10069.30 508
10070.25 489
10071.20 511
10072.14 527
10073.09 521
10074.04 526
10074.99 518
10075.93 509
10076.88 533
10077.83 495
10078.78 495
10079.72 512
10080.67 506
10081.62 501
10082.57 501
10083.52 500
10084.46 521
10085.41 524
10086.36 536
10087.31 507
10088.26 501
10089.21 494
10090.15 520
10091.10 490
10092.05 520
10093.00 504
10093.95 533
10094.90 534
10095.85 550
10096.79 529
10097.74 536
10098.69 525
10099.64 535
10100.59 526
10101.54 514
10102.49 498
10103.44 518
10104.39 556
10105.33 524
10106.28 553
10107.23 505
10108.18 518
10109.13 515
10110.08 517
10111.03 526
10111.98 534
10112.93 509
10113.88 498
10114.83 522
10115.78 502
10116.73 514
10117.68 522
10118.63 550
10119.58 526
10120.53 537
10121.48 517
10122.43 547
10123.38 530
10124.33 567
10125.28 550
10126.23 544
10127.18 557
10128.13 571
10129.08 564
10130.03 544
10130.98 569
10131.93 567
10132.88 561
10133.83 521
10134.78 556
10135.73 569
10136.68 578
10137.63 543
10138.58 571
10139.53 601
10140.48 641
10141.43 591
10142.38 593
10143.33 577
10144.29 565
10145.24 598
10146.19 625
10147.14 633
10148.09 623
10149.04 642
10149.99 599
10150.94 626
10151.89 627
10152.85 628
10153.80 631
10154.75 618
10155.70 634
10156.65 642
10157.60 660
10158.55 673
10159.51 656
10160.46 669
10161.41 656
10162.36 676
10163.31 701
10164.26 681
10165.22 696
10166.17 714
10167.12 712
10168.07 737
10169.02 765
10169.98 744
10170.93 777
10171.88 754
10172.83 739
10173.79 748
10174.74 765
10175.69 816
10176.64 831
10177.60 803
10178.55 846
10179.50 837
10180.45 815
10181.41 837
10182.36 805
10183.31 850
10184.26 809
10185.22 847
10186.17 814
10187.12 789
10188.08 817
10189.03 776
10189.98 805
10190.93 801
10191.89 815
10192.84 826
10193.79 835
10194.75 847
10195.70 866
10196.65 882
10197.61 873
10198.56 893
10199.51 941
10200.47 958
10201.42 969
10202.38 974
10203.33 983
10204.28 1015
10205.24 1010
10206.19 1002
10207.14 922
10208.10 957
10209.05 903
10210.01 934
10210.96 888
10211.91 847
10212.87 850
10213.82 813
10214.78 812
10215.73 771
10216.69 757
10217.64 787
10218.59 749
10219.55 729
10220.50 770
10221.46 756
10222.41 763
10223.37 744
10224.32 757
10225.28 723
10226.23 724
10227.19 773
10228.14 819
10229.10 824
10230.05 827
10231.01 837
10231.96 883
10232.92 868
10233.87 909
10234.83 882
10235.78 852
10236.74 867
10237.69 820
10238.65 836
10239.60 773
10240.56 773
10241.51 757
10242.47 753
10243.42 723
10244.38 739
10245.34 711
10246.29 720
10247.25 660
10248.20 697
10249.16 682
10250.11 666
10251.07 648
10252.03 618
10252.98 654
10253.94 633
10254.89 628
10255.85 667
10256.81 605
10257.76 590
10258.72 603
10259.68 604
10260.63 614
10261.59 592
10262.55 601
10263.50 625
10264.46 591
10265.41 590
10266.37 601
10267.33 611
10268.28 614
10269.24 644
10270.20 613
10271.16 616
10272.11 579
10273.07 553
10274.03 543
10274.98 595
10275.94 582
10276.90 582
10277.85 582
10278.81 551
10279.77 541
10280.73 528
10281.68 512
10282.64 543
10283.60 509
10284.56 518
10285.51 584
10286.47 559
10287.43 541
10288.39 525
10289.34 541
10290.30 563
10291.26 538
10292.22 548
10293.18 533
10294.13 552
10295.09 569
10296.05 585
10297.01 522
10297.97 544
10298.92 523
10299.88 539
10300.84 531
10301.80 516
10302.76 504
10303.72 545
10304.67 556
10305.63 542
10306.59 562
10307.55 556
10308.51 537
10309.47 498
10310.43 532
10311.38 503
10312.34 528
10313.30 574
10314.26 517
10315.22 514
10316.18 517
10317.14 536
10318.10 528
10319.06 518
10320.01 501
10320.97 520
10321.93 500
10322.89 505
10323.85 515
10324.81 499
10325.77 493
10326.73 515
10327.69 532
10328.65 502
10329.61 508
10330.57 514
10331.53 506
10332.49 503
10333.45 488
10334.41 517
10335.37 512
10336.33 512
10337.29 469
10338.25 457
10339.21 496
10340.17 460
10341.13 465
10342.09 460
10343.05 445
10344.01 432
10344.97 441
10345.93 447
10346.89 464
10347.85 451
10348.81 452
10349.77 441
10350.73 439
10351.69 450
10352.65 444
10353.61 448
10354.57 448
10355.53 487
10356.49 477
10357.46 441
10358.42 405
10359.38 434
10360.34 435
10361.30 456
10362.26 426
10363.22 442
10364.18 446
10365.14 423
10366.11 399
10367.07 434
10368.03 448
10368.99 429
10369.95 433
10370.91 404
10371.87 429
10372.84 421
10373.80 438
10374.76 416
10375.72 463
10376.68 435
10377.64 412
10378.61 423
10379.57 421
10380.53 451
10381.49 430
10382.45 416
10383.42 416
10384.38 421
10385.34 433
10386.30 415
10387.27 422
10388.23 447
10389.19 479
10390.15 426
10391.11 393
10392.08 422
10393.04 439
10394.00 415
10394.96 415
10395.93 406
10396.89 408
10397.85 418
10398.82 434
10399.78 442
10400.74 436
10401.70 403
10402.67 405
10403.63 409
10404.59 440
10405.56 419
10406.52 407
10407.48 428
10408.45 423
10409.41 413
10410.37 418
10411.34 417
10412.30 419
10413.26 425
10414.23 442
10415.19 461
10416.15 460
10417.12 447
10418.08 432
10419.04 433
10420.01 456
10420.97 435
10421.94 458
10422.90 432
10423.86 425
10424.83 423
10425.79 440
10426.76 394
10427.72 400
10428.68 403
10429.65 387
10430.61 389
10431.58 382
10432.54 411
10433.51 409
10434.47 370
10435.44 388
10436.40 418
10437.36 389
10438.33 359
10439.29 385
10440.26 390
10441.22 373
10442.19 406
10443.15 414
10444.12 411
10445.08 377
10446.05 393
10447.01 398
10447.98 363
10448.94 388
10449.91 386
10450.87 402
10451.84 372
10452.80 392
10453.77 413
10454.73 407
10455.70 374
10456.67 384
10457.63 395
10458.60 387
10459.56 380
10460.53 401
10461.49 389
10462.46 366
10463.43 368
10464.39 407
10465.36 385
10466.32 414
10467.29 377
10468.25 373
10469.22 362
10470.19 379
10471.15 397
10472.12 425
10473.09 403
10474.05 379
10475.02 396
10475.98 397
10476.95 370
10477.92 402
10478.88 430
10479.85 407
10480.82 369
10481.78 372
10482.75 425
10483.72 439
10484.68 394
10485.65 389
10486.62 390
10487.58 401
10488.55 372
10489.52 386
10490.49 377
10491.45 371
10492.42 389
10493.39 384
10494.35 380
10495.32 351
10496.29 377
10497.26 383
10498.22 391
10499.19 370
10500.16 387
10501.13 420
10502.09 430
10503.06 368
10504.03 412
10505.00 370
10505.96 398
10506.93 393
10507.90 387
10508.87 422
10509.84 379
10510.80 396
10511.77 396
10512.74 364
10513.71 382
10514.68 376
10515.64 383
10516.61 390
10517.58 398
10518.55 390
10519.52 393
10520.49 381
10521.45 406
10522.42 351
10523.39 374
10524.36 394
10525.33 396
10526.30 400
10527.27 394
10528.23 393
10529.20 385
10530.17 391
10531.14 430
10532.11 417
10533.08 420
10534.05 391
10535.02 388
10535.99 393
10536.96 415
10537.93 435
10538.89 387
10539.86 381
10540.83 376
10541.80 409
10542.77 405
10543.74 430
10544.71 426
10545.68 391
10546.65 401
10547.62 400
10548.59 384
10549.56 403
10550.53 416
10551.50 417
10552.47 409
10553.44 375
10554.41 407
10555.38 428
10556.35 424
10557.32 433
10558.29 419
10559.26 421
10560.23 417
10561.20 410
10562.17 464
10563.14 418
10564.11 422
10565.08 417
10566.05 401
10567.02 396
10567.99 432
10568.96 433
10569.93 403
10570.91 418
10571.88 416
10572.85 420
10573.82 371
10574.79 381
10575.76 409
10576.73 407
10577.70 426
10578.67 436
10579.64 399
10580.62 461
10581.59 457
10582.56 444
10583.53 436
10584.50 450
10585.47 437
10586.44 433
10587.42 453
10588.39 420
10589.36 415
10590.33 444
10591.30 469
10592.27 429
10593.25 446
10594.22 470
10595.19 472
10596.16 462
10597.13 422
10598.10 445
10599.08 476
10600.05 457
10601.02 446
10601.99 458
10602.97 496
10603.94 489
10604.91 492
10605.88 530
10606.85 532
10607.83 509
10608.80 521
10609.77 481
10610.74 505
10611.72 485
10612.69 468
10613.66 477
10614.64 462
10615.61 454
10616.58 464
10617.55 477
10618.53 454
10619.50 433
10620.47 473
10621.45 482
10622.42 451
10623.39 428
10624.37 450
10625.34 419
10626.31 430
10627.29 455
10628.26 420
10629.23 446
10630.21 463
10631.18 462
10632.15 466
10633.13 466
10634.10 468
10635.07 522
10636.05 498
10637.02 479
10638.00 493
10638.97 472
10639.94 478
10640.92 473
10641.89 460
10642.87 479
10643.84 453
10644.81 426
10645.79 451
10646.76 414
10647.74 441
10648.71 418
10649.68 429
10650.66 431
10651.63 403
10652.61 406
10653.58 406
10654.56 420
10655.53 390
10656.51 402
10657.48 399
10658.46 389
10659.43 420
10660.41 412
10661.38 365
10662.36 402
10663.33 387
10664.31 376
10665.28 392
10666.26 361
10667.23 385
10668.21 402
10669.18 397
10670.16 379
10671.13 380
10672.11 424
10673.08 402
10674.06 391
10675.03 411
10676.01 411
10676.99 449
10677.96 413
10678.94 433
10679.91 433
10680.89 404
10681.86 415
10682.84 409
10683.82 424
10684.79 410
10685.77 407
10686.74 402
10687.72 417
10688.70 411
10689.67 435
10690.65 415
10691.63 400
10692.60 406
10693.58 400
10694.55 446
10695.53 422
10696.51 399
10697.48 420
10698.46 386
10699.44 411
10700.41 417
10701.39 399
10702.37 398
10703.34 410
10704.32 405
10705.30 415
10706.27 433
10707.25 407
10708.23 420
10709.21 405
10710.18 379
10711.16 395
10712.14 435
10713.11 428
10714.09 439
10715.07 419
10716.05 393
10717.02 415
10718.00 428
10718.98 428
10719.96 395
10720.93 417
10721.91 424
10722.89 389
10723.87 410
10724.85 411
10725.82 407
10726.80 436
10727.78 422
10728.76 430
10729.74 424
10730.71 391
10731.69 385
10732.67 387
10733.65 411
10734.63 406
10735.60 420
10736.58 395
10737.56 395
10738.54 438
10739.52 430
10740.50 397
10741.48 412
10742.45 432
10743.43 430
10744.41 415
10745.39 406
10746.37 417
10747.35 411
10748.33 440
10749.31 433
10750.28 444
10751.26 427
10752.24 409
10753.22 438
10754.20 399
10755.18 414
10756.16 437
10757.14 435
10758.12 479
10759.10 466
10760.08 446
10761.06 440
10762.04 458
10763.01 428
10763.99 463
10764.97 457
10765.95 456
10766.93 440
10767.91 422
10768.89 437
10769.87 456
10770.85 444
10771.83 443
10772.81 411
10773.79 458
10774.77 453
10775.75 469
10776.73 461
10777.71 473
10778.69 476
10779.67 460
10780.65 495
10781.63 451
10782.62 472
10783.60 477
10784.58 486
10785.56 486
10786.54 492
10787.52 479
10788.50 470
10789.48 456
10790.46 465
10791.44 453
10792.42 442
10793.40 433
10794.38 475
10795.37 443
10796.35 467
10797.33 462
10798.31 464
10799.29 483
10800.27 465
10801.25 436
10802.23 450
10803.21 478
10804.20 447
10805.18 426
10806.16 454
10807.14 446
10808.12 455
10809.10 469
10810.09 467
10811.07 464
10812.05 481
10813.03 459
10814.01 487
10815.00 469
10815.98 474
10816.96 462
10817.94 464
10818.92 448
10819.91 464
10820.89 464
10821.87 504
10822.85 471
10823.83 456
10824.82 480
10825.80 473
10826.78 468
10827.76 464
10828.75 479
10829.73 493
10830.71 469
10831.69 469
10832.68 490
10833.66 475
10834.64 498
10835.63 482
10836.61 500
10837.59 509
10838.57 504
10839.56 522
10840.54 504
10841.52 527
10842.51 494
10843.49 530
10844.47 493
10845.46 487
10846.44 520
10847.42 539
10848.41 530
10849.39 512
10850.37 533
10851.36 527
10852.34 552
10853.32 547
10854.31 557
10855.29 540
10856.28 545
10857.26 528
10858.24 566
10859.23 554
10860.21 561
10861.20 567
10862.18 609
10863.16 605
10864.15 569
10865.13 584
10866.12 589
10867.10 557
10868.08 566
10869.07 576
10870.05 584
10871.04 627
10872.02 579
10873.01 627
10873.99 599
10874.98 630
10875.96 621
10876.95 588
10877.93 579
10878.92 581
10879.90 604
10880.89 650
10881.87 644
10882.86 617
10883.84 622
10884.83 633
10885.81 644
10886.80 637
10887.78 640
10888.77 678
10889.75 662
10890.74 669
10891.72 667
10892.71 705
10893.69 656
10894.68 652
10895.66 681
10896.65 699
10897.64 687
10898.62 711
10899.61 752
10900.59 698
10901.58 745
10902.56 722
10903.55 723
10904.54 715
10905.52 755
10906.51 783
10907.49 736
10908.48 759
10909.47 744
10910.45 759
10911.44 750
10912.43 784
10913.41 808
10914.40 817
10915.39 772
10916.37 811
10917.36 802
10918.35 801
10919.33 814
10920.32 803
10921.31 844
10922.29 855
10923.28 850
10924.27 878
10925.25 872
10926.24 852
10927.23 868
10928.21 865
10929.20 866
10930.19 882
10931.18 880
10932.16 886
10933.15 898
10934.14 897
10935.12 938
10936.11 950
10937.10 892
10938.09 959
10939.07 952
10940.06 959
10941.05 917
10942.04 987
10943.02 965
10944.01 1006
10945.00 1039
10945.99 1053
10946.98 1056
10947.96 1093
10948.95 1151
10949.94 1181
10950.93 1212
10951.92 1274
10952.90 1334
10953.89 1354
10954.88 1411
10955.87 1472
10956.86 1448
10957.85 1388
10958.83 1325
10959.82 1318
10960.81 1337
10961.80 1278
10962.79 1225
10963.78 1216
10964.77 1176
10965.75 1157
10966.74 1135
10967.73 1077
10968.72 1089
10969.71 1125
10970.70 1141
10971.69 1074
10972.68 1060
10973.67 1059
10974.66 1077
10975.64 1117
10976.63 1113
10977.62 1134
10978.61 1120
10979.60 1147
10980.59 1181
10981.58 1173
10982.57 1108
10983.56 1123
10984.55 1119
10985.54 1199
10986.53 1242
10987.52 1259
10988.51 1296
10989.50 1367
10990.49 1430
10991.48 1476
10992.47 1644
10993.46 1712
10994.45 1860
10995.44 1994
10996.43 1985
10997.42 1999
10998.41 1983
10999.40 1950
11000.39 1880
11001.38 1801
11002.37 1698
11003.36 1590
11004.35 1468
11005.34 1330
11006.33 1244
11007.32 1216
11008.31 1133
11009.30 1117
11010.30 1073
11011.29 988
11012.28 956
11013.27 957
11014.26 947
11015.25 929
11016.24 897
11017.23 867
11018.22 864
11019.21 834
11020.21 872
11021.20 807
11022.19 799
11023.18 807
11024.17 813
11025.16 820
11026.15 805
11027.14 784
11028.14 826
11029.13 817
11030.12 794
11031.11 819
11032.10 779
11033.09 819
11034.09 806
11035.08 803
11036.07 784
11037.06 785
11038.05 776
11039.05 785
11040.04 790
11041.03 752
11042.02 730
11043.02 766
11044.01 764
11045.00 731
11045.99 715
11046.98 729
11047.98 735
11048.97 731
11049.96 759
11050.95 747
11051.95 728
11052.94 726
11053.93 757
11054.93 730
11055.92 706
11056.91 728
11057.90 766
11058.90 741
11059.89 765
11060.88 754
11061.88 732
11062.87 763
11063.86 792
11064.86 818
11065.85 792
11066.84 774
11067.84 739
11068.83 778
11069.82 758
11070.82 772
11071.81 763
11072.80 746
11073.80 774
11074.79 779
11075.78 744
11076.78 759
11077.77 746
11078.77 749
11079.76 743
11080.75 724
11081.75 739
11082.74 752
11083.74 732
11084.73 679
11085.72 704
11086.72 711
11087.71 723
11088.71 698
11089.70 682
11090.70 718
11091.69 680
11092.68 664
11093.68 666
11094.67 732
11095.67 697
11096.66 668
11097.66 665
11098.65 681
11099.65 654
11100.64 664
11101.64 679
11102.63 670
11103.63 683
11104.62 659
11105.62 668
11106.61 678
11107.61 674
11108.60 653
11109.60 666
11110.59 668
11111.59 653
11112.58 634
11113.58 665
11114.57 648
11115.57 627
11116.56 624
11117.56 632
11118.56 635
11119.55 625
11120.55 645
11121.54 639
11122.54 667
11123.54 678
11124.53 631
11125.53 666
11126.52 655
11127.52 680
11128.51 666
11129.51 661
11130.51 640
11131.50 645
11132.50 634
11133.50 610
11134.49 595
11135.49 613
11136.49 645
11137.48 624
11138.48 630
11139.47 632
11140.47 625
11141.47 648
11142.46 643
11143.46 628
11144.46 624
11145.46 632
11146.45 657
11147.45 635
11148.45 624
11149.44 619
11150.44 656
11151.44 675
11152.43 592
11153.43 631
11154.43 608
11155.43 617
11156.42 618
11157.42 598
11158.42 591
11159.42 587
11160.41 592
11161.41 614
11162.41 615
11163.41 582
11164.40 623
11165.40 607
11166.40 607
11167.40 599
11168.39 653
11169.39 646
11170.39 590
11171.39 580
11172.39 584
11173.38 614
11174.38 630
11175.38 612
11176.38 618
11177.38 613
11178.38 604
11179.37 597
11180.37 629
11181.37 656
11182.37 613
11183.37 628
11184.37 630
11185.37 635
11186.36 610
11187.36 655
11188.36 664
11189.36 682
11190.36 626
11191.36 627
11192.36 647
11193.36 619
11194.36 638
11195.35 646
11196.35 660
11197.35 655
11198.35 656
11199.35 693
11200.35 662
11201.35 658
11202.35 663
11203.35 699
11204.35 719
11205.35 740
11206.35 719
11207.35 738
11208.35 710
11209.35 717
11210.35 664
11211.35 696
11212.35 673
11213.35 701
11214.35 659
11215.34 683
11216.35 638
11217.35 695
11218.35 687
11219.35 636
11220.35 641
11221.35 673
11222.35 663
11223.35 664
11224.35 672
11225.35 677
11226.35 646
11227.35 648
11228.35 711
11229.35 641
11230.35 645
11231.35 661
11232.35 670
11233.35 700
11234.35 650
11235.35 637
11236.35 685
11237.36 663
11238.36 652
11239.36 626
11240.36 633
11241.36 663
11242.36 622
11243.36 681
11244.36 656
11245.36 687
11246.37 675
11247.37 694
11248.37 668
11249.37 699
11250.37 704
11251.37 694
11252.38 696
11253.38 669
11254.38 695
11255.38 735
11256.38 717
11257.38 679
11258.39 690
11259.39 716
11260.39 705
11261.39 693
11262.39 702
11263.40 691
11264.40 747
11265.40 749
11266.40 734
11267.40 737
11268.41 740
11269.41 732
11270.41 752
11271.41 768
11272.42 774
11273.42 773
11274.42 774
11275.42 761
11276.43 711
11277.43 733
11278.43 693
11279.44 704
11280.44 672
11281.44 687
11282.44 678
11283.45 643
11284.45 634
11285.45 654
11286.46 655
11287.46 618
11288.46 647
11289.47 597
11290.47 579
11291.47 572
11292.48 594
11293.48 620
11294.48 576
11295.49 588
11296.49 591
11297.49 550
11298.50 599
11299.50 574
11300.51 578
11301.51 538
11302.51 524
11303.52 576
11304.52 582
11305.53 569
11306.53 559
11307.53 611
11308.54 618
11309.54 597
11310.55 614
11311.55 632
11312.55 637
11313.56 623
11314.56 659
11315.57 657
11316.57 636
11317.58 650
11318.58 643
11319.59 653
11320.59 646
11321.59 641
11322.60 627
11323.60 632
11324.61 600
11325.61 570
11326.62 603
11327.62 566
11328.63 568
11329.63 594
11330.64 580
11331.64 559
11332.65 578
11333.65 587
11334.66 597
11335.67 578
11336.67 600
11337.68 636
11338.68 625
11339.69 603
11340.69 621
11341.70 617
11342.70 607
11343.71 584
11344.72 574
11345.72 609
11346.73 544
11347.73 522
11348.74 518
11349.74 547
11350.75 557
11351.76 525
11352.76 527
11353.77 536
11354.78 534
11355.78 538
11356.79 558
11357.79 514
11358.80 516
11359.81 526
11360.81 547
11361.82 530
11362.83 504
11363.83 529
11364.84 528
11365.85 528
11366.85 515
11367.86 536
11368.87 508
11369.87 507
11370.88 495
11371.89 460
11372.89 448
11373.90 501
11374.91 510
11375.92 505
11376.92 486
11377.93 493
11378.94 485
11379.94 505
11380.95 469
11381.96 482
11382.97 499
11383.97 489
11384.98 473
11385.99 478
11387.00 485
11388.00 475
11389.01 516
11390.02 497
11391.03 503
11392.04 479
11393.04 518
11394.05 527
11395.06 524
11396.07 474
11397.08 488
11398.08 500
11399.09 508
11400.10 465
11401.11 495
11402.12 482
11403.12 496
11404.13 520
11405.14 502
11406.15 480
11407.16 495
11408.17 506
11409.18 503
11410.18 493
11411.19 465
11412.20 511
11413.21 495
11414.22 498
11415.23 492
11416.24 440
11417.25 472
11418.25 488
11419.26 462
11420.27 443
11421.28 466
11422.29 493
11423.30 466
11424.31 448
11425.32 456
11426.33 472
11427.34 474
11428.35 475
11429.36 462
11430.37 457
11431.38 466
11432.39 456
11433.39 454
11434.40 466
11435.41 433
11436.42 451
11437.43 442
11438.44 440
11439.45 454
11440.46 450
11441.47 459
11442.48 474
11443.49 413
11444.50 459
11445.51 437
11446.52 437
11447.53 448
11448.55 455
11449.56 450
11450.57 420
11451.58 449
11452.59 446
11453.60 440
11454.61 442
11455.62 446
11456.63 410
11457.64 433
11458.65 417
11459.66 428
11460.67 464
11461.68 446
11462.69 430
11463.71 436
11464.72 431
11465.73 454
11466.74 477
11467.75 454
11468.76 445
11469.77 446
11470.78 469
11471.80 449
11472.81 448
11473.82 431
11474.83 460
11475.84 467
11476.85 471
11477.86 437
11478.88 435
11479.89 444
11480.90 454
11481.91 428
11482.92 443
11483.93 453
11484.95 454
11485.96 455
11486.97 472
11487.98 446
11489.00 439
11490.01 459
11491.02 463
11492.03 446
11493.04 446
11494.06 481
11495.07 466
11496.08 496
11497.09 439
11498.11 450
11499.12 442
11500.13 459
11501.14 494
11502.16 475
11503.17 460
11504.18 454
11505.20 473
11506.21 444
11507.22 453
11508.23 467
11509.25 487
11510.26 486
11511.27 486
11512.29 474
11513.30 492
11514.31 503
11515.33 523
11516.34 479
11517.35 489
11518.37 528
11519.38 509
11520.39 528
11521.41 490
11522.42 499
11523.43 538
11524.45 578
11525.46 524
11526.47 525
11527.49 563
11528.50 584
11529.52 612
11530.53 620
11531.54 669
11532.56 678
11533.57 710
11534.59 688
11535.60 714
11536.62 677
11537.63 725
11538.64 688
11539.66 736
11540.67 673
11541.69 634
11542.70 624
11543.72 633
11544.73 581
11545.75 541
11546.76 539
11547.77 496
11548.79 481
11549.80 475
11550.82 480
11551.83 461
11552.85 462
11553.86 446
11554.88 444
11555.89 474
11556.91 434
11557.92 422
11558.94 423
11559.95 446
11560.97 437
11561.99 475
11563.00 426
11564.02 474
11565.03 440
11566.05 462
11567.06 446
11568.08 420
11569.09 431
11570.11 425
11571.13 468
11572.14 418
11573.16 421
11574.17 423
11575.19 469
11576.20 424
11577.22 442
11578.24 436
11579.25 442
11580.27 419
11581.29 459
11582.30 428
11583.32 426
11584.33 416
11585.35 439
11586.37 420
11587.38 423
11588.40 426
11589.42 422
11590.43 438
11591.45 416
11592.47 464
11593.48 460
11594.50 478
11595.52 485
11596.53 447
11597.55 486
11598.57 473
11599.58 441
11600.60 445
11601.62 473
11602.64 458
11603.65 405
11604.67 449
11605.69 461
11606.70 425
11607.72 408
11608.74 422
11609.76 430
11610.77 403
11611.79 420
11612.81 445
11613.83 436
11614.84 444
11615.86 438
11616.88 444
11617.90 411
11618.92 421
11619.93 400
11620.95 432
11621.97 458
11622.99 447
11624.01 401
11625.02 408
11626.04 430
11627.06 434
11628.08 424
11629.10 428
11630.11 424
11631.13 400
11632.15 421
11633.17 442
11634.19 419
11635.21 425
11636.23 399
11637.24 419
11638.26 416
11639.28 396
11640.30 380
11641.32 374
11642.34 405
11643.36 401
11644.38 409
11645.39 448
11646.41 426
11647.43 393
11648.45 380
11649.47 410
11650.49 386
11651.51 425
11652.53 402
11653.55 425
11654.57 390
11655.59 426
11656.61 417
11657.63 415
11658.65 414
11659.67 384
11660.69 426
11661.70 405
11662.72 406
11663.74 395
11664.76 410
11665.78 386
11666.80 410
11667.82 395
11668.84 403
11669.86 408
11670.88 415
11671.90 408
11672.92 417
11673.95 390
11674.97 382
11675.99 440
11677.01 400
11678.03 410
11679.05 404
11680.07 384
11681.09 403
11682.11 430
11683.13 383
11684.15 411
11685.17 416
11686.19 404
11687.21 406
11688.23 425
11689.25 375
11690.28 390
11691.30 401
11692.32 383
11693.34 382
11694.36 367
11695.38 380
11696.40 375
11697.42 416
11698.44 396
11699.47 417
11700.49 400
11701.51 409
11702.53 385
11703.55 397
11704.57 401
11705.60 388
11706.62 392
11707.64 382
11708.66 394
11709.68 393
11710.70 424
11711.73 408
11712.75 404
11713.77 405
11714.79 410
11715.81 431
11716.84 404
11717.86 423
11718.88 421
11719.90 404
11720.92 425
11721.95 395
11722.97 398
11723.99 423
11725.01 407
11726.04 409
11727.06 409
11728.08 433
11729.11 368
11730.13 397
11731.15 442
11732.17 437
11733.20 400
11734.22 386
11735.24 394
11736.26 399
11737.29 395
11738.31 411
11739.33 415
11740.36 428
11741.38 429
11742.40 418
11743.43 438
11744.45 456
11745.47 448
11746.50 442
11747.52 441
11748.54 424
11749.57 450
11750.59 412
11751.62 451
11752.64 479
11753.66 461
11754.69 471
11755.71 435
11756.73 411
11757.76 408
11758.78 440
11759.81 433
11760.83 442
11761.85 431
11762.88 454
11763.90 464
11764.93 467
11765.95 494
11766.98 453
11768.00 478
11769.02 494
11770.05 475
11771.07 458
11772.10 475
11773.12 474
11774.15 476
11775.17 476
11776.20 447
11777.22 472
11778.25 509
11779.27 491
11780.30 492
11781.32 521
11782.35 498
11783.37 492
11784.40 509
11785.42 500
11786.45 493
11787.47 505
11788.50 481
11789.52 527
11790.55 524
11791.57 518
11792.60 474
11793.62 500
11794.65 501
11795.67 522
11796.70 561
11797.73 547
11798.75 495
11799.78 512
11800.80 521
11801.83 556
11802.85 544
11803.88 522
11804.91 524
11805.93 540
11806.96 536
11807.98 526
11809.01 489
11810.04 496
11811.06 548
11812.09 543
11813.12 527
11814.14 540
11815.17 556
11816.19 527
11817.22 542
11818.25 566
11819.27 559
11820.30 553
11821.33 549
11822.35 556
11823.38 550
11824.41 585
11825.44 576
11826.46 598
11827.49 627
11828.52 580
11829.54 592
11830.57 620
11831.60 631
11832.62 618
11833.65 622
11834.68 603
11835.71 614
11836.73 586
11837.76 610
11838.79 608
11839.82 612
11840.84 610
11841.87 656
11842.90 624
11843.93 647
11844.95 636
11845.98 640
11847.01 657
11848.04 680
11849.07 668
11850.09 657
11851.12 692
11852.15 711
11853.18 725
11854.21 710
11855.23 701
11856.26 720
11857.29 733
11858.32 710
11859.35 708
11860.38 698
11861.40 732
11862.43 714
11863.46 735
11864.49 745
11865.52 731
11866.55 769
11867.58 770
11868.60 782
11869.63 768
11870.66 805
11871.69 777
11872.72 787
11873.75 786
11874.78 784
11875.81 763
11876.84 824
11877.86 821
11878.89 809
11879.92 885
11880.95 862
11881.98 842
11883.01 881
11884.04 913
11885.07 902
11886.10 928
11887.13 948
11888.16 948
11889.19 952
11890.22 952
11891.25 1014
11892.28 1032
11893.31 1031
11894.34 1056
11895.37 1074
11896.40 1161
11897.43 1221
11898.46 1259
11899.49 1222
11900.52 1242
11901.55 1256
11902.58 1240
11903.61 1240
11904.64 1216
11905.67 1228
11906.70 1185
11907.73 1151
11908.76 1079
11909.79 1128
11910.82 1109
11911.85 1089
11912.88 1075
11913.91 1053
11914.94 1087
11915.97 1046
11917.01 1071
11918.04 1048
11919.07 1091
11920.10 1120
11921.13 1151
11922.16 1139
11923.19 1217
11924.22 1323
11925.25 1363
11926.28 1404
11927.32 1432
11928.35 1434
11929.38 1393
11930.41 1431
11931.44 1349
11932.47 1338
11933.50 1338
11934.54 1294
11935.57 1187
11936.60 1157
11937.63 1101
11938.66 1100
11939.70 1050
11940.73 955
11941.76 916
11942.79 899
11943.82 877
11944.85 880
11945.89 907
11946.92 869
11947.95 844
11948.98 831
11950.02 860
11951.05 871
11952.08 853
11953.11 839
11954.15 842
11955.18 825
11956.21 812
11957.24 792
11958.28 838
11959.31 797
11960.34 847
11961.37 811
11962.41 808
11963.44 817
11964.47 830
11965.51 835
11966.54 815
11967.57 815
11968.60 796
11969.64 791
11970.67 804
11971.70 850
11972.74 819
11973.77 837
11974.80 826
11975.84 861
11976.87 845
11977.90 813
11978.94 844
11979.97 859
11981.00 838
11982.04 821
11983.07 875
11984.11 886
11985.14 892
11986.17 879
11987.21 879
11988.24 835
11989.28 865
11990.31 904
11991.34 910
11992.38 854
11993.41 890
11994.45 912
11995.48 897
11996.51 898
11997.55 911
11998.58 923
11999.62 872
12000.65 910
12001.69 924
12002.72 935
12003.76 930
12004.79 1000
12005.82 956
12006.86 977
12007.89 1014
12008.93 988
12009.96 961
12011.00 1011
12012.03 1035
12013.07 1019
12014.10 1042
12015.14 1050
12016.17 1058
12017.21 1039
12018.24 1024
12019.28 1032
12020.32 1041
12021.35 1030
12022.39 1048
12023.42 1018
12024.46 1032
12025.49 1023
12026.53 1050
12027.56 1031
12028.60 974
12029.64 1005
12030.67 1007
12031.71 1015
12032.74 985
12033.78 969
12034.81 1004
12035.85 990
12036.89 982
12037.92 1012
12038.96 944
12039.99 970
12041.03 1008
12042.07 971
12043.10 966
12044.14 1019
12045.18 1035
12046.21 1054
12047.25 1024
12048.29 1008
12049.32 1013
12050.36 1067
12051.40 1096
12052.43 1065
12053.47 1054
12054.51 1050
12055.54 1080
12056.58 1083
12057.62 1049
12058.65 1029
12059.69 1043
12060.73 985
12061.76 967
12062.80 968
12063.84 938
12064.88 911
12065.91 895
12066.95 890
12067.99 860
12069.03 878
12070.06 876
12071.10 861
12072.14 822
12073.18 862
12074.21 838
12075.25 871
12076.29 870
12077.33 865
12078.36 846
12079.40 835
12080.44 857
12081.48 847
12082.52 874
12083.55 875
12084.59 880
12085.63 850
12086.67 892
12087.71 870
12088.74 907
12089.78 909
12090.82 877
12091.86 940
12092.90 932
12093.94 959
12094.98 964
12096.01 998
12097.05 993
12098.09 1020
12099.13 1029
12100.17 1055
12101.21 1031
12102.25 1059
12103.28 1008
12104.32 927
12105.36 925
12106.40 943
12107.44 885
12108.48 823
12109.52 851
12110.56 837
12111.60 783
12112.64 790
12113.68 780
12114.72 741
12115.76 731
12116.79 718
12117.83 725
12118.87 705
12119.91 697
12120.95 697
12121.99 684
12123.03 676
12124.07 704
12125.11 676
12126.15 686
12127.19 676
12128.23 683
12129.27 651
12130.31 676
12131.35 698
12132.39 676
12133.43 681
12134.47 650
12135.51 672
12136.55 659
12137.59 660
12138.63 689
12139.67 679
12140.71 676
12141.76 644
12142.80 665
12143.84 670
12144.88 652
12145.92 634
12146.96 621
12148.00 624
12149.04 645
12150.08 603
12151.12 647
12152.16 627
12153.20 634
12154.25 635
12155.29 612
12156.33 604
12157.37 593
12158.41 573
12159.45 579
12160.49 586
12161.53 578
12162.58 609
12163.62 587
12164.66 590
12165.70 573
12166.74 565
12167.78 556
12168.82 585
12169.87 574
12170.91 566
12171.95 587
12172.99 594
12174.03 554
12175.08 585
12176.12 569
12177.16 588
12178.20 561
12179.24 586
12180.29 562
12181.33 578
12182.37 635
12183.41 578
12184.46 577
12185.50 552
12186.54 553
12187.58 536
12188.63 578
12189.67 567
12190.71 578
12191.75 586
12192.80 577
12193.84 577
12194.88 564
12195.92 559
12196.97 567
12198.01 552
12199.05 537
12200.10 572
12201.14 554
12202.18 581
12203.23 521
12204.27 543
12205.31 531
12206.36 546
12207.40 519
12208.44 548
12209.49 560
12210.53 551
12211.57 529
12212.62 536
12213.66 503
12214.70 490
12215.75 533
12216.79 523
12217.84 520
12218.88 506
12219.92 521
12220.97 523
12222.01 526
12223.06 507
12224.10 498
12225.14 528
12226.19 522
12227.23 518
12228.28 487
12229.32 495
12230.36 505
12231.41 519
12232.45 490
12233.50 499
12234.54 474
12235.59 488
12236.63 484
12237.68 467
12238.72 476
12239.77 487
12240.81 492
12241.86 488
12242.90 495
12243.94 518
12244.99 479
12246.03 468
12247.08 483
12248.13 486
12249.17 508
12250.22 500
12251.26 522
12252.31 464
12253.35 474
12254.40 472
12255.44 453
12256.49 455
12257.53 459
12258.58 454
12259.62 448
12260.67 434
12261.72 445
12262.76 443
12263.81 442
12264.85 464
12265.90 471
12266.94 439
12267.99 433
12269.04 446
12270.08 424
12271.13 438
12272.17 424
12273.22 447
12274.27 437
12275.31 464
12276.36 447
12277.41 438
12278.45 440
12279.50 431
12280.55 425
12281.59 441
12282.64 447
12283.69 428
12284.73 417
12285.78 419
12286.83 439
12287.87 442
12288.92 431
12289.97 413
12291.01 425
12292.06 428
12293.11 425
12294.15 458
12295.20 421
12296.25 447
12297.30 429
12298.34 410
12299.39 434
12300.44 447
12301.48 442
12302.53 446
12303.58 465
12304.63 465
12305.67 444
12306.72 412
12307.77 451
12308.82 408
12309.87 448
12310.91 454
12311.96 425
12313.01 421
12314.06 430
12315.10 439
12316.15 447
12317.20 417
12318.25 427
12319.30 419
12320.34 462
12321.39 448
12322.44 422
12323.49 391
12324.54 442
12325.59 430
12326.63 415
12327.68 457
12328.73 425
12329.78 417
12330.83 428
12331.88 402
12332.93 389
12333.98 418
12335.02 411
12336.07 423
12337.12 417
12338.17 437
12339.22 434
12340.27 418
12341.32 399
12342.37 434
12343.42 419
12344.47 403
12345.51 422
12346.56 425
12347.61 424
12348.66 422
12349.71 413
12350.76 442
12351.81 423
12352.86 418
12353.91 436
12354.96 430
12356.01 430
12357.06 429
12358.11 453
12359.16 437
12360.21 431
12361.26 417
12362.31 420
12363.36 427
12364.41 422
12365.46 418
12366.51 419
12367.56 423
12368.61 411
12369.66 408
12370.71 411
12371.76 438
12372.81 449
12373.86 423
12374.91 437
12375.96 423
12377.01 436
12378.06 405
12379.11 428
12380.17 420
12381.22 450
12382.27 439
12383.32 403
12384.37 426
12385.42 429
12386.47 406
12387.52 436
12388.57 408
12389.62 422
12390.67 418
12391.73 426
12392.78 452
12393.83 448
12394.88 432
12395.93 422
12396.98 462
12398.03 418
12399.09 473
12400.14 425
12401.19 463
12402.24 449
12403.29 407
12404.34 424
12405.40 464
12406.45 463
12407.50 453
12408.55 440
12409.60 447
12410.66 459
12411.71 475
12412.76 464
12413.81 452
12414.86 408
12415.92 448
12416.97 461
12418.02 461
12419.07 424
12420.13 449
12421.18 458
12422.23 433
12423.28 444
12424.34 450
12425.39 465
12426.44 433
12427.49 451
12428.55 451
12429.60 439
12430.65 448
12431.71 465
12432.76 462
12433.81 457
12434.86 478
12435.92 512
12436.97 492
12438.02 447
12439.08 456
12440.13 459
12441.18 500
12442.24 467
12443.29 465
12444.34 467
12445.40 470
12446.45 454
12447.50 476
12448.56 492
12449.61 481
12450.67 484
12451.72 490
12452.77 489
12453.83 483
12454.88 467
12455.94 501
12456.99 534
12458.04 506
12459.10 510
12460.15 539
12461.21 552
12462.26 538
12463.31 559
12464.37 556
12465.42 614
12466.48 628
12467.53 656
12468.59 640
12469.64 670
12470.70 702
12471.75 736
12472.80 759
12473.86 773
12474.91 733
12475.97 773
12477.02 741
12478.08 718
12479.13 713
12480.19 659
12481.24 670
12482.30 658
12483.35 638
12484.41 595
12485.46 552
12486.52 581
12487.57 530
12488.63 527
12489.69 540
12490.74 544
12491.80 514
12492.85 543
12493.91 533
12494.96 526
12496.02 496
12497.07 503
12498.13 510
12499.19 503
12500.24 533
12501.30 517
12502.35 523
12503.41 523
12504.47 535
12505.52 507
12506.58 528
12507.63 506
12508.69 525
12509.75 538
12510.80 512
12511.86 517
12512.91 487
12513.97 537
12515.03 521
12516.08 502
12517.14 514
12518.20 509
12519.25 531
12520.31 503
12521.37 519
12522.42 510
12523.48 502
12524.54 512
12525.59 505
12526.65 534
12527.71 517
12528.77 512
12529.82 528
12530.88 540
12531.94 529
12532.99 514
12534.05 569
12535.11 556
12536.17 556
12537.22 533
12538.28 565
12539.34 559
12540.40 570
12541.45 562
12542.51 576
12543.57 595
12544.63 614
12545.68 608
12546.74 630
12547.80 613
12548.86 614
12549.92 652
12550.97 683
12552.03 648
12553.09 653
12554.15 666
12555.21 635
12556.26 643
12557.32 573
12558.38 613
12559.44 598
12560.50 599
12561.56 592
12562.61 581
12563.67 545
12564.73 574
12565.79 586
12566.85 549
12567.91 559
12568.97 538
12570.02 555
12571.08 567
12572.14 599
12573.20 566
12574.26 576
12575.32 555
12576.38 578
12577.44 566
12578.50 574
12579.56 584
12580.61 570
12581.67 529
12582.73 557
12583.79 554
12584.85 559
12585.91 550
12586.97 562
12588.03 555
12589.09 530
12590.15 575
12591.21 558
12592.27 535
12593.33 536
12594.39 571
12595.45 553
12596.51 535
12597.57 527
12598.63 570
12599.69 569
12600.75 604
12601.81 537
12602.87 549
12603.93 577
12604.99 562
12606.05 624
12607.11 613
12608.17 585
12609.23 565
12610.29 599
12611.35 589
12612.41 599
12613.47 613
12614.53 643
12615.59 640
12616.66 621
12617.72 622
12618.78 633
12619.84 685
12620.90 685
12621.96 704
12623.02 665
12624.08 686
12625.14 697
12626.20 743
12627.26 714
12628.33 695
12629.39 700
12630.45 701
12631.51 667
12632.57 696
12633.63 664
12634.69 659
12635.76 635
12636.82 652
12637.88 651
12638.94 588
12640.00 597
12641.06 604
12642.13 611
12643.19 586
12644.25 563
12645.31 570
12646.37 598
12647.44 621
12648.50 568
12649.56 567
12650.62 583
12651.68 580
12652.75 571
12653.81 570
12654.87 580
12655.93 568
12657.00 569
12658.06 574
12659.12 549
12660.18 599
12661.25 568
12662.31 552
12663.37 560
12664.43 572
12665.50 583
12666.56 558
12667.62 567
12668.69 564
12669.75 608
12670.81 598
12671.88 593
12672.94 612
12674.00 619
12675.06 602
12676.13 629
12677.19 595
12678.25 606
12679.32 614
12680.38 564
12681.44 608
12682.51 633
12683.57 609
12684.64 622
12685.70 642
12686.76 634
12687.83 631
12688.89 630
12689.95 655
12691.02 635
12692.08 636
12693.15 650
12694.21 643
12695.27 656
12696.34 655
12697.40 678
12698.47 691
12699.53 657
12700.59 650
12701.66 697
12702.72 701
12703.79 741
12704.85 709
12705.92 749
12706.98 743
12708.05 726
12709.11 712
12710.18 729
12711.24 708
12712.30 697
12713.37 659
12714.43 715
12715.50 722
12716.56 717
12717.63 716
12718.69 733
12719.76 749
12720.82 725
12721.89 746
12722.95 762
12724.02 747
12725.09 768
12726.15 754
12727.22 770
12728.28 806
12729.35 756
12730.41 785
12731.48 796
12732.54 811
12733.61 798
12734.68 777
12735.74 752
12736.81 757
12737.87 733
12738.94 725
12740.00 744
12741.07 707
12742.14 708
12743.20 719
12744.27 698
12745.33 687
12746.40 672
12747.47 627
12748.53 655
12749.60 659
12750.67 628
12751.73 630
12752.80 667
12753.87 681
12754.93 639
12756.00 664
12757.07 657
12758.13 619
12759.20 620
12760.27 622
12761.33 607
12762.40 636
12763.47 614
12764.53 609
12765.60 601
12766.67 604
12767.73 633
12768.80 620
12769.87 599
12770.94 566
12772.00 584
12773.07 561
12774.14 567
12775.21 607
12776.27 577
12777.34 554
12778.41 560
12779.48 579
12780.54 573
12781.61 566
12782.68 536
12783.75 534
12784.81 524
12785.88 569
12786.95 580
12788.02 581
12789.09 566
12790.15 571
12791.22 558
12792.29 536
12793.36 553
12794.43 567
12795.49 539
12796.56 563
12797.63 547
12798.70 532
12799.77 559
12800.84 546
12801.90 569
12802.97 577
12804.04 577
12805.11 562
12806.18 569
12807.25 531
12808.32 561
12809.39 553
12810.45 587
12811.52 590
12812.59 602
12813.66 615
12814.73 568
12815.80 583
12816.87 600
12817.94 588
12819.01 610
12820.08 604
12821.15 600
12822.21 635
12823.28 628
12824.35 637
12825.42 627
12826.49 588
12827.56 593
12828.63 604
12829.70 597
12830.77 595
12831.84 597
12832.91 581
12833.98 552
12835.05 516
12836.12 532
12837.19 530
12838.26 528
12839.33 478
12840.40 532
12841.47 507
12842.54 483
12843.61 460
12844.68 494
12845.75 485
12846.82 481
12847.89 502
12848.96 496
12850.03 478
12851.10 487
12852.18 465
12853.25 462
12854.32 474
12855.39 478
12856.46 504
12857.53 481
12858.60 461
12859.67 430
12860.74 451
12861.81 467
12862.88 441
12863.96 450
12865.03 451
12866.10 458
12867.17 427
12868.24 432
12869.31 432
12870.38 456
12871.45 459
12872.53 445
12873.60 445
12874.67 450
12875.74 447
12876.81 448
12877.88 424
12878.96 422
12880.03 424
12881.10 432
12882.17 459
12883.24 425
12884.31 434
12885.39 420
12886.46 429
12887.53 381
12888.60 426
12889.68 426
12890.75 401
12891.82 392
12892.89 391
12893.96 427
12895.04 386
12896.11 410
12897.18 412
12898.25 414
12899.33 391
12900.40 390
12901.47 414
12902.54 388
12903.62 412
12904.69 413
12905.76 423
12906.84 400
12907.91 396
12908.98 407
12910.06 402
12911.13 397
12912.20 403
12913.27 388
12914.35 415
12915.42 386
12916.49 401
12917.57 406
12918.64 382
12919.71 358
12920.79 389
12921.86 381
12922.94 373
12924.01 359
12925.08 381
12926.16 355
12927.23 354
12928.30 361
12929.38 357
12930.45 368
12931.53 349
12932.60 377
12933.67 399
12934.75 387
12935.82 385
12936.90 399
12937.97 357
12939.04 380
12940.12 380
12941.19 381
12942.27 361
12943.34 394
12944.42 399
12945.49 376
12946.56 358
12947.64 356
12948.71 335
12949.79 389
12950.86 353
12951.94 350
12953.01 373
12954.09 377
12955.16 355
12956.24 370
12957.31 354
12958.39 351
12959.46 341
12960.54 387
12961.61 357
12962.69 373
12963.76 352
12964.84 360
12965.91 382
12966.99 331
12968.07 337
12969.14 352
12970.22 366
12971.29 356
12972.37 384
12973.44 359
12974.52 354
12975.59 364
12976.67 376
12977.75 359
12978.82 355
12979.90 323
12980.97 359
12982.05 351
12983.13 356
12984.20 370
12985.28 368
12986.35 365
12987.43 365
12988.51 360
12989.58 364
12990.66 355
12991.74 332
12992.81 373
12993.89 353
12994.97 337
12996.04 355
12997.12 345
12998.20 320
12999.27 340
13000.35 349
13001.43 365
13002.50 366
13003.58 360
13004.66 359
13005.73 364
13006.81 358
13007.89 347
13008.97 377
13010.04 351
13011.12 350
13012.20 329
13013.27 347
13014.35 349
13015.43 353
13016.51 342
13017.58 348
13018.66 353
13019.74 343
13020.82 332
13021.89 361
13022.97 345
13024.05 349
13025.13 376
13026.21 366
13027.28 367
13028.36 368
13029.44 368
13030.52 347
13031.60 361
13032.67 360
13033.75 386
13034.83 380
13035.91 344
13036.99 355
13038.07 363
13039.14 339
13040.22 342
13041.30 360
13042.38 348
13043.46 381
13044.54 391
13045.62 377
13046.69 344
13047.77 345
13048.85 366
13049.93 375
13051.01 346
13052.09 339
13053.17 341
13054.25 333
13055.33 364
13056.40 348
13057.48 376
13058.56 353
13059.64 364
13060.72 329
13061.80 347
13062.88 342
13063.96 348
13065.04 358
13066.12 342
13067.20 337
13068.28 369
13069.36 354
13070.44 354
13071.52 353
13072.60 324
13073.68 346
13074.76 337
13075.84 345
13076.92 351
13078.00 356
13079.08 345
13080.16 339
13081.24 341
13082.32 339
13083.40 344
13084.48 381
13085.56 352
13086.64 330
13087.72 349
13088.80 350
13089.88 363
13090.96 351
13092.04 354
13093.12 345
13094.20 362
13095.28 359
13096.36 340
13097.44 349
13098.52 363
13099.61 353
13100.69 362
13101.77 371
13102.85 368
13103.93 370
13105.01 339
13106.09 369
13107.17 373
13108.25 356
13109.34 386
13110.42 380
13111.50 372
13112.58 365
13113.66 369
13114.74 380
13115.82 372
13116.91 367
13117.99 369
13119.07 354
13120.15 361
13121.23 362
13122.31 362
13123.40 371
13124.48 389
13125.56 376
13126.64 392
13127.72 374
13128.81 401
13129.89 386
13130.97 379
13132.05 370
13133.14 380
13134.22 391
13135.30 372
13136.38 362
13137.47 400
13138.55 390
13139.63 379
13140.71 369
13141.80 365
13142.88 371
13143.96 353
13145.04 398
13146.13 392
13147.21 388
13148.29 391
13149.38 395
13150.46 379
13151.54 391
13152.62 375
13153.71 361
13154.79 383
13155.87 366
13156.96 376
13158.04 409
13159.12 408
13160.21 363
13161.29 389
13162.37 371
13163.46 375
13164.54 375
13165.62 393
13166.71 382
13167.79 386
13168.88 374
13169.96 404
13171.04 394
13172.13 399
13173.21 393
13174.30 419
13175.38 409
13176.46 372
13177.55 388
13178.63 394
13179.72 412
13180.80 399
13181.88 389
13182.97 430
13184.05 410
13185.14 397
13186.22 427
13187.31 376
13188.39 414
13189.48 412
13190.56 410
13191.65 379
13192.73 388
13193.81 418
13194.90 404
13195.98 410
13197.07 399
13198.15 430
13199.24 428
13200.32 420
13201.41 420
13202.49 413
13203.58 421
13204.67 427
13205.75 400
13206.84 418
13207.92 398
13209.01 403
13210.09 467
13211.18 410
13212.26 409
13213.35 430
13214.43 431
13215.52 429
13216.61 430
13217.69 439
13218.78 421
13219.86 416
13220.95 441
13222.04 428
13223.12 417
13224.21 414
13225.29 433
13226.38 461
13227.47 461
13228.55 448
13229.64 478
13230.72 463
13231.81 441
13232.90 429
13233.98 477
13235.07 440
13236.16 448
13237.24 471
13238.33 451
13239.42 453
13240.50 440
13241.59 455
13242.68 484
13243.76 474
13244.85 486
13245.94 488
13247.02 481
13248.11 458
13249.20 494
13250.29 486
13251.37 484
13252.46 489
13253.55 475
13254.63 484
13255.72 501
13256.81 501
13257.90 494
13258.98 514
13260.07 517
13261.16 527
13262.25 538
13263.33 531
13264.42 516
13265.51 558
13266.60 537
13267.69 535
13268.77 527
13269.86 564
13270.95 544
13272.04 558
13273.13 542
13274.21 582
13275.30 568
13276.39 565
13277.48 575
13278.57 586
13279.65 571
13280.74 560
13281.83 587
13282.92 566
13284.01 580
13285.10 587
13286.19 589
13287.27 579
13288.36 607
13289.45 598
13290.54 592
13291.63 625
13292.72 602
13293.81 588
13294.90 603
13295.98 596
13297.07 615
13298.16 629
13299.25 627
13300.34 612
13301.43 607
13302.52 664
13303.61 642
13304.70 662
13305.79 658
13306.88 664
13307.97 681
13309.06 633
13310.15 668
13311.24 673
13312.32 681
13313.41 679
13314.50 688
13315.59 686
13316.68 713
13317.77 713
13318.86 704
13319.95 694
13321.04 694
13322.13 702
13323.22 703
13324.31 726
13325.40 688
13326.49 735
13327.58 741
13328.68 733
13329.77 757
13330.86 747
13331.95 728
13333.04 770
13334.13 734
13335.22 736
13336.31 737
13337.40 737
13338.49 765
13339.58 778
13340.67 744
13341.76 740
13342.85 751
13343.94 729
13345.04 777
13346.13 780
13347.22 751
13348.31 751
13349.40 772
13350.49 772
13351.58 783
13352.67 790
13353.77 775
13354.86 807
13355.95 818
13357.04 806
13358.13 815
13359.22 863
13360.31 838
13361.41 836
13362.50 843
13363.59 899
13364.68 894
13365.77 879
13366.87 850
13367.96 873
13369.05 828
13370.14 846
13371.23 837
13372.33 803
13373.42 781
13374.51 758
13375.60 774
13376.69 744
13377.79 750
13378.88 739
13379.97 698
13381.06 669
13382.16 700
13383.25 701
13384.34 669
13385.43 628
13386.53 649
13387.62 637
13388.71 660
13389.81 658
13390.90 645
13391.99 672
13393.08 635
13394.18 620
13395.27 615
13396.36 650
13397.46 618
13398.55 612
13399.64 624
13400.74 627
13401.83 628
13402.92 619
13404.02 614
13405.11 602
13406.20 619
13407.30 637
13408.39 644
13409.48 641
13410.58 654
13411.67 651
13412.77 629
13413.86 629
13414.95 629
13416.05 641
13417.14 639
13418.23 649
13419.33 635
13420.42 647
13421.52 675
13422.61 641
13423.71 699
13424.80 655
13425.89 663
13426.99 686
13428.08 684
13429.18 684
13430.27 663
13431.37 669
13432.46 646
13433.56 687
13434.65 675
13435.74 671
13436.84 679
13437.93 653
13439.03 673
13440.12 667
13441.22 690
13442.31 717
13443.41 727
13444.50 694
13445.60 719
13446.69 704
13447.79 683
13448.88 721
13449.98 713
13451.08 685
13452.17 717
13453.27 722
13454.36 695
13455.46 700
13456.55 790
13457.65 778
13458.74 758
13459.84 778
13460.94 786
13462.03 813
13463.13 762
13464.22 773
13465.32 800
13466.41 809
13467.51 759
13468.61 752
13469.70 743
13470.80 761
13471.90 781
13472.99 782
13474.09 793
13475.18 801
13476.28 808
13477.38 812
13478.47 787
13479.57 805
13480.67 795
13481.76 783
13482.86 793
13483.96 784
13485.05 821
13486.15 852
13487.25 853
13488.34 801
13489.44 868
13490.54 900
13491.63 885
13492.73 902
13493.83 911
13494.93 904
13496.02 872
13497.12 923
13498.22 906
13499.31 919
13500.41 905
13501.51 922
13502.61 890
13503.70 905
13504.80 911
13505.90 902
13507.00 890
13508.09 851
13509.19 827
13510.29 798
13511.39 848
13512.49 829
13513.58 805
13514.68 806
13515.78 774
13516.88 789
13517.98 776
13519.07 766
13520.17 727
13521.27 729
13522.37 758
13523.47 740
13524.57 735
13525.66 712
13526.76 726
13527.86 699
13528.96 680
13530.06 697
13531.16 700
13532.25 661
13533.35 676
13534.45 669
13535.55 673
13536.65 645
13537.75 648
13538.85 682
13539.95 634
13541.05 639
13542.14 644
13543.24 627
13544.34 620
13545.44 628
13546.54 641
13547.64 655
13548.74 656
13549.84 622
13550.94 609
13552.04 628
13553.14 605
13554.24 607
13555.34 623
13556.44 622
13557.54 627
13558.64 598
13559.74 616
13560.84 585
13561.94 579
13563.04 601
13564.13 594
13565.23 639
13566.34 596
13567.44 628
13568.54 613
13569.64 616
13570.74 591
13571.84 586
13572.94 592
13574.04 628
13575.14 644
13576.24 640
13577.34 622
13578.44 585
13579.54 614
13580.64 609
13581.74 635
13582.84 623
13583.94 618
13585.04 613
13586.14 658
13587.24 657
13588.35 665
13589.45 609
13590.55 635
13591.65 622
13592.75 602
13593.85 631
13594.95 638
13596.05 611
13597.15 625
13598.26 641
13599.36 650
13600.46 621
13601.56 605
13602.66 624
13603.76 608
13604.86 639
13605.97 608
13607.07 634
13608.17 630
13609.27 645
13610.37 648
13611.47 657
13612.58 673
13613.68 663
13614.78 643
13615.88 650
13616.98 682
13618.09 656
13619.19 660
13620.29 670
13621.39 665
13622.50 685
13623.60 677
13624.70 667
13625.80 677
13626.91 645
13628.01 663
13629.11 655
13630.21 668
13631.32 690
13632.42 671
13633.52 676
13634.62 661
13635.73 669
13636.83 695
13637.93 688
13639.04 672
13640.14 649
13641.24 646
13642.35 667
13643.45 663
13644.55 650
13645.65 660
13646.76 661
13647.86 661
13648.96 645
13650.07 633
13651.17 621
13652.28 638
13653.38 633
13654.48 648
13655.59 631
13656.69 639
13657.79 653
13658.90 645
13660.00 637
13661.11 634
13662.21 616
13663.31 626
13664.42 627
13665.52 622
13666.63 622
13667.73 657
13668.83 637
13669.94 637
13671.04 665
13672.15 651
13673.25 645
13674.36 641
13675.46 664
13676.56 652
13677.67 649
13678.77 645
13679.88 669
13680.98 671
13682.09 653
13683.19 667
13684.30 622
13685.40 657
13686.51 647
13687.61 680
13688.72 659
13689.82 683
13690.93 660
13692.03 670
13693.14 683
13694.24 682
13695.35 714
13696.45 710
13697.56 704
13698.66 668
13699.77 667
13700.87 677
13701.98 698
13703.09 711
13704.19 722
13705.30 716
13706.40 729
13707.51 734
13708.61 757
13709.72 727
13710.83 777
13711.93 772
13713.04 762
13714.14 735
13715.25 774
13716.36 805
13717.46 793
13718.57 790
13719.67 791
13720.78 811
13721.89 779
13722.99 834
13724.10 839
13725.21 810
13726.31 830
13727.42 793
13728.53 831
13729.63 837
13730.74 848
13731.85 843
13732.95 860
13734.06 885
13735.17 856
13736.27 892
13737.38 920
13738.49 914
13739.59 919
13740.70 921
13741.81 940
13742.92 967
13744.02 995
13745.13 961
13746.24 1013
13747.35 1066
13748.45 1069
13749.56 1119
13750.67 1126
13751.78 1110
13752.88 1177
13753.99 1221
13755.10 1277
13756.21 1275
13757.31 1265
13758.42 1291
13759.53 1302
13760.64 1312
13761.75 1272
13762.85 1234
13763.96 1264
13765.07 1319
13766.18 1264
13767.29 1209
13768.39 1252
13769.50 1210
13770.61 1221
13771.72 1181
13772.83 1143
13773.94 1131
13775.04 1087
13776.15 1019
13777.26 1041
13778.37 1039
13779.48 980
13780.59 982
13781.70 947
13782.80 928
13783.91 910
13785.02 898
13786.13 816
13787.24 848
13788.35 796
13789.46 807
13790.57 782
13791.68 777
13792.79 763
13793.90 749
13795.00 751
13796.11 738
13797.22 714
13798.33 736
13799.44 732
13800.55 742
13801.66 701
13802.77 720
13803.88 747
13804.99 678
13806.10 665
13807.21 676
13808.32 684
13809.43 686
13810.54 689
13811.65 656
13812.76 710
13813.87 685
13814.98 701
13816.09 691
13817.20 660
13818.31 668
13819.42 665
13820.53 668
13821.64 658
13822.75 678
13823.86 687
13824.97 672
13826.08 649
13827.19 653
13828.30 687
13829.41 690
13830.53 665
13831.64 637
13832.75 670
13833.86 686
13834.97 671
13836.08 684
13837.19 709
13838.30 677
13839.41 691
13840.52 676
13841.64 698
13842.75 714
13843.86 700
13844.97 720
13846.08 700
13847.19 682
13848.30 706
13849.41 718
13850.53 680
13851.64 721
13852.75 708
13853.86 735
13854.97 692
13856.08 695
13857.20 722
13858.31 723
13859.42 692
13860.53 702
13861.64 713
13862.76 722
13863.87 716
13864.98 705
13866.09 722
13867.20 702
13868.32 712
13869.43 714
13870.54 784
13871.65 730
13872.77 718
13873.88 694
13874.99 736
13876.10 740
13877.22 723
13878.33 760
13879.44 734
13880.55 773
13881.67 747
13882.78 784
13883.89 803
13885.01 810
13886.12 779
13887.23 818
13888.34 866
13889.46 843
13890.57 856
13891.68 849
13892.80 819
13893.91 825
13895.02 806
13896.14 829
13897.25 802
13898.36 777
13899.48 809
13900.59 749
13901.70 748
13902.82 711
13903.93 766
13905.05 735
13906.16 709
13907.27 692
13908.39 693
13909.50 634
13910.61 675
13911.73 677
13912.84 660
13913.96 676
13915.07 655
13916.19 681
13917.30 687
13918.41 678
13919.53 667
13920.64 689
13921.76 642
13922.87 662
13923.99 653
13925.10 663
13926.21 629
13927.33 617
13928.44 648
13929.56 630
13930.67 654
13931.79 658
13932.90 643
13934.02 664
13935.13 614
13936.25 622
13937.36 643
13938.48 660
13939.59 629
13940.71 616
13941.82 662
13942.94 634
13944.05 609
13945.17 614
13946.28 625
13947.40 593
13948.52 605
13949.63 599
13950.75 594
13951.86 608
13952.98 579
13954.09 603
13955.21 603
13956.32 583
13957.44 600
13958.56 599
13959.67 627
13960.79 612
13961.90 634
13963.02 609
13964.14 569
13965.25 600
13966.37 619
13967.48 600
13968.60 589
13969.72 629
13970.83 614
13971.95 603
13973.07 634
13974.18 636
13975.30 627
13976.42 635
13977.53 606
13978.65 632
13979.77 610
13980.88 608
13982.00 621
13983.12 634
13984.23 635
13985.35 631
13986.47 660
13987.58 646
13988.70 618
13989.82 645
13990.94 631
13992.05 633
13993.17 609
13994.29 614
13995.40 650
13996.52 653
13997.64 638
13998.76 656
13999.87 655
14000.99 643
14002.11 661
14003.23 654
14004.35 648
14005.46 658
14006.58 659
14007.70 681
14008.82 647
14009.93 633
14011.05 685
14012.17 661
14013.29 650
14014.41 634
14015.52 625
14016.64 617
14017.76 645
14018.88 630
14020.00 647
14021.12 664
14022.23 659
14023.35 656
14024.47 652
14025.59 638
14026.71 640
14027.83 670
14028.95 681
14030.06 645
14031.18 632
14032.30 680
14033.42 659
14034.54 657
14035.66 684
14036.78 709
14037.90 700
14039.02 698
14040.14 701
14041.25 724
14042.37 700
14043.49 698
14044.61 703
14045.73 730
14046.85 726
14047.97 733
14049.09 751
14050.21 750
14051.33 766
14052.45 747
14053.57 728
14054.69 780
14055.81 781
14056.93 781
14058.05 781
14059.17 749
14060.29 794
14061.41 832
14062.53 814
14063.65 814
14064.77 844
14065.89 817
14067.01 810
14068.13 865
14069.25 859
14070.37 894
14071.49 889
14072.61 882
14073.73 894
14074.85 895
14075.97 875
14077.09 862
14078.21 854
14079.33 851
14080.45 861
14081.57 844
14082.69 889
14083.82 876
14084.94 873
14086.06 869
14087.18 875
14088.30 901
14089.42 892
14090.54 904
14091.66 919
14092.78 966
14093.91 939
14095.03 946
14096.15 945
14097.27 915
14098.39 936
14099.51 936
14100.63 881
14101.76 872
14102.88 879
14104.00 862
14105.12 861
14106.24 805
14107.36 819
14108.49 811
14109.61 747
14110.73 781
14111.85 772
14112.97 764
14114.10 727
14115.22 699
14116.34 734
14117.46 717
14118.58 702
14119.71 697
14120.83 700
14121.95 669
14123.07 691
14124.20 682
14125.32 655
14126.44 686
14127.56 678
14128.69 666
14129.81 655
14130.93 635
14132.06 660
14133.18 681
14134.30 621
14135.42 636
14136.55 656
14137.67 631
14138.79 657
14139.92 629
14141.04 675
14142.16 646
14143.29 618
14144.41 629
14145.53 633
14146.66 642
14147.78 585
14148.90 592
14150.03 599
14151.15 614
14152.27 601
14153.40 576
14154.52 593
14155.64 594
14156.77 610
14157.89 605
14159.02 625
14160.14 627
14161.26 613
14162.39 622
14163.51 619
14164.64 590
14165.76 595
14166.88 630
14168.01 634
14169.13 585
14170.26 576
14171.38 579
14172.51 589
14173.63 592
14174.75 609
14175.88 611
14177.00 598
14178.13 607
14179.25 567
14180.38 556
14181.50 540
14182.63 566
14183.75 602
14184.88 599
14186.00 563
14187.13 594
14188.25 576
14189.38 583
14190.50 555
14191.63 565
14192.75 585
14193.88 546
14195.00 587
14196.13 552
14197.25 555
14198.38 561
14199.50 527
14200.63 573
14201.76 542
14202.88 598
14204.01 549
14205.13 535
14206.26 546
14207.38 529
14208.51 515
14209.64 556
14210.76 551
14211.89 535
14213.01 521
14214.14 530
14215.27 510
14216.39 517
14217.52 506
14218.64 529
14219.77 524
14220.90 511
14222.02 532
14223.15 536
14224.28 524
14225.40 511
14226.53 502
14227.66 520
14228.78 514
14229.91 491
14231.04 504
14232.16 464
14233.29 484
14234.42 494
14235.54 470
14236.67 505
14237.80 526
14238.92 505
14240.05 490
14241.18 491
14242.31 495
14243.43 503
14244.56 489
14245.69 503
14246.82 486
14247.94 507
14249.07 485
14250.20 496
14251.33 472
14252.45 484
14253.58 458
14254.71 500
14255.84 479
14256.96 468
14258.09 436
14259.22 488
14260.35 482
14261.47 459
14262.60 481
14263.73 467
14264.86 465
14265.99 440
14267.12 455
14268.24 425
14269.37 436
14270.50 445
14271.63 453
14272.76 437
14273.89 416
14275.01 446
14276.14 421
14277.27 424
14278.40 416
14279.53 450
14280.66 436
14281.79 418
14282.91 410
14284.04 430
14285.17 440
14286.30 412
14287.43 414
14288.56 422
14289.69 417
14290.82 418
14291.95 414
14293.08 420
14294.20 420
14295.33 417
14296.46 413
14297.59 414
14298.72 435
14299.85 414
14300.98 419
14302.11 397
14303.24 411
14304.37 418
14305.50 422
14306.63 379
14307.76 392
14308.89 388
14310.02 415
14311.15 399
14312.28 399
14313.41 427
14314.54 377
14315.67 401
14316.80 409
14317.93 389
14319.06 402
14320.19 395
14321.32 391
14322.45 430
14323.58 382
14324.71 404
14325.84 412
14326.97 420
14328.10 406
14329.23 397
14330.36 376
14331.49 430
14332.62 379
14333.76 381
14334.89 387
14336.02 384
14337.15 373
14338.28 376
14339.41 383
14340.54 358
14341.67 406
14342.80 373
14343.93 379
14345.07 368
14346.20 385
14347.33 371
14348.46 378
14349.59 359
14350.72 385
14351.85 366
14352.99 362
14354.12 393
14355.25 415
14356.38 394
14357.51 374
14358.64 367
14359.78 380
14360.91 417
14362.04 389
14363.17 404
14364.30 388
14365.44 399
14366.57 394
14367.70 369
14368.83 386
14369.96 400
14371.10 399
14372.23 388
14373.36 401
14374.49 398
14375.63 381
14376.76 399
14377.89 401
14379.02 395
14380.16 403
14381.29 393
14382.42 393
14383.55 387
14384.69 401
14385.82 407
14386.95 389
14388.09 405
14389.22 376
14390.35 382
14391.49 379
14392.62 397
14393.75 396
14394.89 406
14396.02 408
14397.15 428
14398.28 403
14399.42 446
14400.55 393
14401.69 396
14402.82 400
14403.95 425
14405.09 386
14406.22 412
14407.35 408
14408.49 383
14409.62 410
14410.75 434
14411.89 402
14413.02 401
14414.16 435
14415.29 403
14416.42 409
14417.56 405
14418.69 431
14419.83 438
14420.96 414
14422.10 428
14423.23 417
14424.36 426
14425.50 398
14426.63 458
14427.77 428
14428.90 436
14430.04 425
14431.17 420
14432.31 420
14433.44 430
14434.58 416
14435.71 428
14436.85 413
14437.98 412
14439.12 424
14440.25 442
14441.39 422
14442.52 435
14443.66 444
14444.79 406
14445.93 426
14447.06 442
14448.20 433
14449.33 422
14450.47 436
14451.60 410
14452.74 430
14453.87 391
14455.01 416
14456.14 442
14457.28 418
14458.42 414
14459.55 448
14460.69 455
14461.82 434
14462.96 448
14464.10 429
14465.23 434
14466.37 423
14467.50 436
14468.64 420
14469.78 446
14470.91 437
14472.05 426
14473.18 427
14474.32 423
14475.46 408
14476.59 424
14477.73 433
14478.87 425
14480.00 419
14481.14 437
14482.28 433
14483.41 432
14484.55 402
14485.69 407
14486.82 405
14487.96 411
14489.10 411
14490.23 425
14491.37 420
14492.51 434
14493.65 441
14494.78 426
14495.92 419
14497.06 427
14498.19 429
14499.33 433
14500.47 418
14501.61 443
14502.74 423
14503.88 444
14505.02 409
14506.16 433
14507.29 426
14508.43 435
14509.57 445
14510.71 407
14511.85 405
14512.98 392
14514.12 423
14515.26 430
14516.40 406
14517.54 386
14518.67 416
14519.81 392
14520.95 410
14522.09 418
14523.23 427
14524.36 421
14525.50 396
14526.64 414
14527.78 397
14528.92 410
14530.06 405
14531.19 426
14532.33 408
14533.47 428
14534.61 436
14535.75 408
14536.89 421
14538.03 440
14539.17 442
14540.31 444
14541.44 444
14542.58 413
14543.72 415
14544.86 433
14546.00 435
14547.14 438
14548.28 449
14549.42 437
14550.56 436
14551.70 462
14552.84 424
14553.98 420
14555.12 464
14556.25 459
14557.39 459
14558.53 443
14559.67 420
14560.81 429
14561.95 458
14563.09 456
14564.23 433
14565.37 449
14566.51 474
14567.65 452
14568.79 449
14569.93 465
14571.07 459
14572.21 445
14573.35 472
14574.49 464
14575.63 472
14576.77 501
14577.92 487
14579.06 499
14580.20 480
14581.34 501
14582.48 505
14583.62 509
14584.76 525
14585.90 477
14587.04 500
14588.18 522
14589.32 541
14590.46 522
14591.60 542
14592.74 533
14593.89 528
14595.03 546
14596.17 527
14597.31 560
14598.45 535
14599.59 531
14600.73 556
14601.87 561
14603.02 531
14604.16 560
14605.30 557
14606.44 563
14607.58 597
14608.72 589
14609.86 564
14611.01 585
14612.15 616
14613.29 613
14614.43 609
14615.57 628
14616.72 610
14617.86 614
14619.00 650
14620.14 659
14621.28 659
14622.43 665
14623.57 670
14624.71 642
14625.85 689
14627.00 704
14628.14 736
14629.28 715
14630.42 703
14631.56 732
14632.71 711
14633.85 694
14634.99 721
14636.14 704
14637.28 676
14638.42 658
14639.56 646
14640.71 647
14641.85 624
14642.99 592
14644.14 566
14645.28 556
14646.42 548
14647.56 523
14648.71 498
14649.85 511
14650.99 496
14652.14 501
14653.28 498
14654.42 470
14655.57 474
14656.71 456
14657.85 472
14659.00 465
14660.14 442
14661.29 485
14662.43 449
14663.57 428
14664.72 443
14665.86 429
14667.00 426
14668.15 428
14669.29 398
14670.44 418
14671.58 408
14672.73 412
14673.87 417
14675.01 430
14676.16 415
14677.30 411
14678.45 400
14679.59 382
14680.74 395
14681.88 365
14683.02 382
14684.17 364
14685.31 396
14686.46 389
14687.60 400
14688.75 397
14689.89 382
14691.04 405
14692.18 392
14693.33 395
14694.47 358
14695.62 375
14696.76 362
14697.91 384
14699.05 402
14700.20 370
14701.34 355
14702.49 354
14703.63 383
14704.78 380
14705.92 337
14707.07 352
14708.22 386
14709.36 383
14710.51 376
14711.65 353
14712.80 372
14713.94 358
14715.09 357
14716.23 376
14717.38 361
14718.53 359
14719.67 385
14720.82 373
14721.96 369
14723.11 345
14724.26 342
14725.40 375
14726.55 350
14727.70 369
14728.84 341
14729.99 368
14731.13 375
14732.28 373
14733.43 341
14734.57 386
14735.72 372
14736.87 368
14738.01 354
14739.16 358
14740.31 371
14741.45 358
14742.60 356
14743.75 367
14744.89 304
14746.04 338
14747.19 404
14748.34 382
14749.48 315
14750.63 348
14751.78 371
14752.92 366
14754.07 326
14755.22 339
14756.37 353
14757.51 329
14758.66 353
14759.81 355
14760.96 323
14762.10 324
14763.25 361
14764.40 377
14765.55 344
14766.70 341
14767.84 326
14768.99 333
14770.14 329
14771.29 320
14772.43 344
14773.58 328
14774.73 322
14775.88 326
14777.03 321
14778.18 308
14779.32 315
14780.47 319
14781.62 338
14782.77 313
14783.92 315
14785.07 320
14786.21 303
14787.36 319
14788.51 287
14789.66 306
14790.81 317
14791.96 316
14793.11 305
14794.26 310
14795.40 293
14796.55 301
14797.70 315
14798.85 308
14800.00 284
14801.15 259
14802.30 283
14803.45 306
14804.60 282
14805.75 306
14806.90 290
14808.05 299
14809.19 307
14810.34 294
14811.49 302
14812.64 275
14813.79 286
14814.94 295
14816.09 304
14817.24 284
14818.39 282
14819.54 307
14820.69 285
14821.84 275
14822.99 276
14824.14 288
14825.29 266
14826.44 285
14827.59 272
14828.74 271
14829.89 266
14831.04 279
14832.19 267
14833.34 283
14834.49 264
14835.64 273
14836.79 273
14837.95 265
14839.10 268
14840.25 262
14841.40 293
14842.55 266
14843.70 263
14844.85 265
14846.00 274
14847.15 260
14848.30 265
14849.45 285
14850.60 284
14851.76 265
14852.91 266
14854.06 280
14855.21 272
14856.36 256
14857.51 271
14858.66 275
14859.81 267
14860.97 258
14862.12 253
14863.27 288
14864.42 259
14865.57 272
14866.72 282
14867.88 277
14869.03 254
14870.18 255
14871.33 254
14872.48 259
14873.64 261
14874.79 277
14875.94 269
14877.09 260
14878.24 263
14879.40 269
14880.55 257
14881.70 280
14882.85 242
14884.00 259
14885.16 292
14886.31 270
14887.46 250
14888.61 263
14889.77 276
14890.92 255
14892.07 274
14893.23 284
14894.38 256
14895.53 258
14896.68 263
14897.84 262
14898.99 252
14900.14 268
14901.30 260
14902.45 268
14903.60 246
14904.75 227
14905.91 281
14907.06 244
14908.21 257
14909.37 261
14910.52 243
14911.67 259
14912.83 265
14913.98 277
14915.14 256
14916.29 240
14917.44 254
14918.60 261
14919.75 250
14920.90 259
14922.06 264
14923.21 258
14924.37 249
14925.52 248
14926.67 240
14927.83 275
14928.98 272
14930.14 252
14931.29 253
14932.44 270
14933.60 267
14934.75 266
14935.91 257
14937.06 262
14938.22 277
14939.37 254
14940.52 257
14941.68 273
14942.83 254
14943.99 264
14945.14 257
14946.30 245
14947.45 260
14948.61 277
14949.76 267
14950.92 278
14952.07 269
14953.23 288
14954.38 271
14955.54 272
14956.69 255
14957.85 268
14959.00 276
14960.16 286
14961.31 286
14962.47 275
14963.62 246
14964.78 255
14965.94 293
14967.09 290
14968.25 274
14969.40 295
14970.56 282
14971.71 275
14972.87 263
14974.03 275
14975.18 258
14976.34 230
14977.49 261
14978.65 268
14979.81 268
14980.96 275
14982.12 262
14983.27 270
14984.43 250
14985.59 271
14986.74 257
14987.90 271
14989.06 237
14990.21 250
14991.37 248
14992.53 281
14993.68 260
14994.84 251
14996.00 242
14997.15 255
14998.31 244
14999.47 267
15000.62 273
15001.78 242
15002.94 239
15004.09 252
15005.25 267
15006.41 244
15007.56 250
15008.72 274
15009.88 264
15011.04 258
15012.19 268
15013.35 246
15014.51 232
15015.67 253
15016.82 251
15017.98 244
15019.14 259
15020.30 250
15021.45 265
15022.61 252
15023.77 255
15024.93 285
15026.08 264
15027.24 247
15028.40 236
15029.56 239
15030.72 255
15031.87 224
15033.03 248
15034.19 257
15035.35 258
15036.51 241
15037.67 262
15038.82 257
15039.98 267
15041.14 258
15042.30 253
15043.46 252
15044.62 243
15045.78 255
15046.93 245
15048.09 244
15049.25 251
15050.41 253
15051.57 267
15052.73 258
15053.89 246
15055.05 266
15056.20 255
15057.36 273
15058.52 252
15059.68 253
15060.84 251
15062.00 260
15063.16 252
15064.32 237
15065.48 244
15066.64 229
15067.80 277
15068.96 274
15070.12 246
15071.28 243
15072.44 278
15073.60 256
15074.76 253
15075.91 253
15077.07 240
15078.23 254
15079.39 242
15080.55 231
15081.71 256
15082.87 255
15084.03 255
15085.19 261
15086.35 249
15087.51 238
15088.68 269
15089.84 277
15091.00 265
15092.16 256
15093.32 252
15094.48 267
15095.64 254
15096.80 253
15097.96 253
15099.12 267
15100.28 272
15101.44 265
15102.60 246
15103.76 261
15104.92 273
15106.08 247
15107.25 306
15108.41 281
15109.57 247
15110.73 252
15111.89 297
15113.05 253
15114.21 271
15115.37 268
15116.54 282
15117.70 248
15118.86 251
15120.02 284
15121.18 289
15122.34 274
15123.50 283
15124.67 285
15125.83 291
15126.99 276
15128.15 273
15129.31 256
15130.47 278
15131.64 289
15132.80 268
15133.96 294
15135.12 271
15136.28 294
15137.45 289
15138.61 291
15139.77 297
15140.93 284
15142.10 310
15143.26 275
15144.42 303
15145.58 285
15146.75 284
15147.91 289
15149.07 308
15150.23 284
15151.40 302
15152.56 278
15153.72 282
15154.88 301
15156.05 284
15157.21 292
15158.37 292
15159.54 312
15160.70 291
15161.86 273
15163.03 306
15164.19 320
15165.35 305
15166.52 307
15167.68 314
15168.84 319
15170.01 326
15171.17 284
15172.33 309
15173.50 337
15174.66 330
15175.82 346
15176.99 346
15178.15 350
15179.31 317
15180.48 336
15181.64 357
15182.81 329
15183.97 342
15185.13 372
15186.30 373
15187.46 354
15188.63 358
15189.79 357
15190.95 377
15192.12 364
15193.28 374
15194.45 394
15195.61 356
15196.78 359
15197.94 389
15199.10 383
15200.27 355
15201.43 370
15202.60 383
15203.76 380
15204.93 378
15206.09 388
15207.26 402
15208.42 384
15209.59 352
15210.75 387
15211.92 388
15213.08 367
15214.25 385
15215.41 416
15216.58 396
15217.74 351
15218.91 396
15220.07 434
15221.24 411
15222.40 423
15223.57 386
15224.74 426
15225.90 414
15227.07 438
15228.23 470
15229.40 437
15230.56 436
15231.73 456
15232.89 432
15234.06 404
15235.23 450
15236.39 405
15237.56 448
15238.72 447
15239.89 397
15241.06 397
15242.22 411
15243.39 426
15244.56 399
15245.72 427
15246.89 399
15248.05 371
15249.22 391
15250.39 396
15251.55 389
15252.72 402
15253.89 374
15255.05 351
15256.22 372
15257.39 354
15258.55 359
15259.72 330
15260.89 323
15262.05 330
15263.22 384
15264.39 348
15265.56 342
15266.72 363
15267.89 334
15269.06 341
15270.22 350
15271.39 348
15272.56 353
15273.73 328
15274.89 335
15276.06 336
15277.23 342
15278.40 299
15279.56 307
15280.73 332
15281.90 366
15283.07 325
15284.23 338
15285.40 342
15286.57 337
15287.74 342
15288.91 326
15290.07 340
15291.24 350
15292.41 338
15293.58 336
15294.75 354
15295.92 378
15297.08 321
15298.25 337
15299.42 340
15300.59 339
15301.76 352
15302.93 341
15304.09 344
15305.26 363
15306.43 345
15307.60 328
15308.77 341
15309.94 323
15311.11 340
15312.28 329
15313.44 348
15314.61 349
15315.78 348
15316.95 349
15318.12 333
15319.29 347
15320.46 339
15321.63 354
15322.80 342
15323.97 348
15325.14 342
15326.30 311
15327.47 341
15328.64 366
15329.81 352
15330.98 372
15332.15 357
15333.32 367
15334.49 345
15335.66 372
15336.83 359
15338.00 373
15339.17 368
15340.34 363
15341.51 373
15342.68 385
15343.85 389
15345.02 382
15346.19 365
15347.36 392
15348.53 366
15349.70 390
15350.87 415
15352.04 380
15353.21 374
15354.38 392
15355.55 414
15356.72 382
15357.90 408
15359.07 396
15360.24 425
15361.41 398
15362.58 413
15363.75 390
15364.92 408
15366.09 418
15367.26 403
15368.43 392
15369.60 367
15370.77 393
15371.95 431
15373.12 388
15374.29 386
15375.46 406
15376.63 405
15377.80 409
15378.97 385
15380.15 408
15381.32 390
15382.49 372
15383.66 398
15384.83 364
15386.00 403
15387.17 388
15388.35 403
15389.52 404
15390.69 378
15391.86 383
15393.03 395
15394.21 371
15395.38 370
15396.55 358
15397.72 351
15398.89 370
15400.07 368
15401.24 365
15402.41 358
15403.58 350
15404.76 348
15405.93 354
15407.10 326
15408.27 317
15409.45 314
15410.62 353
15411.79 343
15412.96 329
15414.14 329
15415.31 332
15416.48 303
15417.66 335
15418.83 340
15420.00 321
15421.17 333
15422.35 298
15423.52 330
15424.69 302
15425.87 280
15427.04 306
15428.21 313
15429.39 294
15430.56 311
15431.73 285
15432.91 306
15434.08 311
15435.25 300
15436.43 322
15437.60 312
15438.77 318
15439.95 285
15441.12 269
15442.30 297
15443.47 326
15444.64 313
15445.82 297
15446.99 272
15448.17 285
15449.34 322
15450.51 299
15451.69 327
15452.86 296
15454.04 285
15455.21 295
15456.39 314
15457.56 296
15458.73 316
15459.91 306
15461.08 317
15462.26 312
15463.43 309
15464.61 307
15465.78 314
15466.96 310
15468.13 314
15469.31 285
15470.48 319
15471.66 330
15472.83 315
15474.01 292
15475.18 298
15476.36 301
15477.53 285
15478.71 332
15479.88 338
15481.06 340
15482.23 310
15483.41 318
15484.58 298
15485.76 315
15486.93 303
15488.11 317
15489.29 328
15490.46 285
15491.64 339
15492.81 315
15493.99 314
15495.16 312
15496.34 313
15497.52 312
15498.69 325
15499.87 330
15501.04 330
15502.22 308
15503.40 306
15504.57 333
15505.75 325
15506.92 319
15508.10 330
15509.28 319
15510.45 312
15511.63 326
15512.81 330
15513.98 321
15515.16 286
15516.34 325
15517.51 306
15518.69 316
15519.87 324
15521.04 313
15522.22 294
15523.40 318
15524.57 324
15525.75 306
15526.93 333
15528.11 312
15529.28 336
15530.46 343
15531.64 336
15532.81 311
15533.99 322
15535.17 330
15536.35 344
15537.52 341
15538.70 345
15539.88 320
15541.06 355
15542.23 327
15543.41 331
15544.59 343
15545.77 338
15546.95 347
15548.12 356
15549.30 333
15550.48 323
15551.66 376
15552.83 312
15554.01 345
15555.19 339
15556.37 360
15557.55 376
15558.73 360
15559.90 373
15561.08 370
15562.26 375
15563.44 386
15564.62 369
15565.80 359
15566.97 379
15568.15 349
15569.33 369
15570.51 363
15571.69 401
15572.87 404
15574.05 382
15575.23 402
15576.40 401
15577.58 402
15578.76 377
15579.94 369
15581.12 410
15582.30 419
15583.48 403
15584.66 396
15585.84 409
15587.02 385
15588.20 407
15589.38 439
15590.56 424
15591.73 416
15592.91 418
15594.09 442
15595.27 425
15596.45 421
15597.63 451
15598.81 429
15599.99 439
15601.17 423
15602.35 415
15603.53 415
15604.71 434
15605.89 447
15607.07 433
15608.25 462
15609.43 462
15610.61 460
15611.79 460
15612.97 459
15614.15 483
15615.33 484
15616.51 494
15617.69 518
15618.88 500
15620.06 502
15621.24 498
15622.42 505
15623.60 500
15624.78 506
15625.96 511
15627.14 539
15628.32 543
15629.50 543
15630.68 526
15631.86 554
15633.05 512
15634.23 528
15635.41 543
15636.59 548
15637.77 530
15638.95 519
15640.13 544
15641.31 539
15642.50 540
15643.68 533
15644.86 544
15646.04 547
15647.22 538
15648.40 532
15649.58 536
15650.77 534
15651.95 542
15653.13 521
15654.31 559
15655.49 540
15656.68 555
15657.86 548
15659.04 542
15660.22 548
15661.40 538
15662.59 547
15663.77 531
15664.95 543
15666.13 515
15667.32 525
15668.50 527
15669.68 531
15670.86 542
15672.05 525
15673.23 524
15674.41 504
15675.59 497
15676.78 476
15677.96 486
15679.14 518
15680.32 501
15681.51 473
15682.69 466
15683.87 493
15685.06 498
15686.24 454
15687.42 470
15688.61 489
15689.79 472
15690.97 491
15692.16 479
15693.34 497
15694.52 487
15695.71 493
15696.89 495
15698.07 516
15699.26 528
15700.44 542
15701.62 516
15702.81 510
15703.99 505
15705.17 510
15706.36 538
15707.54 534
15708.73 511
15709.91 528
15711.09 529
15712.28 535
15713.46 579
15714.65 502
15715.83 552
15717.02 514
15718.20 519
15719.38 510
15720.57 540
15721.75 566
15722.94 565
15724.12 545
15725.31 554
15726.49 577
15727.68 564
15728.86 554
15730.04 583
15731.23 601
15732.41 596
15733.60 573
15734.78 597
15735.97 606
15737.15 584
15738.34 599
15739.52 597
15740.71 623
15741.89 598
15743.08 590
15744.27 586
15745.45 623
15746.64 644
15747.82 644
15749.01 673
15750.19 632
15751.38 675
15752.56 663
15753.75 670
15754.93 651
15756.12 643
15757.31 659
15758.49 635
15759.68 636
15760.86 647
15762.05 637
15763.24 660
15764.42 644
15765.61 621
15766.79 617
15767.98 593
15769.17 630
15770.35 615
15771.54 602
15772.72 595
15773.91 601
15775.10 587
15776.28 561
15777.47 574
15778.66 554
15779.84 560
15781.03 534
15782.22 551
15783.40 531
15784.59 542
15785.78 557
15786.96 554
15788.15 512
15789.34 532
15790.53 527
15791.71 524
15792.90 515
15794.09 519
15795.27 519
15796.46 499
15797.65 497
15798.84 481
15800.02 498
15801.21 476
15802.40 480
15803.59 460
15804.77 488
15805.96 474
15807.15 477
15808.34 460
15809.52 477
15810.71 462
15811.90 456
15813.09 440
15814.28 458
15815.46 453
15816.65 461
15817.84 465
15819.03 478
15820.22 474
15821.40 458
15822.59 473
15823.78 459
15824.97 457
15826.16 470
15827.35 464
15828.53 501
15829.72 474
15830.91 483
15832.10 460
15833.29 458
15834.48 492
15835.67 452
15836.85 476
15838.04 478
15839.23 453
15840.42 459
15841.61 480
15842.80 473
15843.99 463
15845.18 478
15846.37 455
15847.55 470
15848.74 465
15849.93 500
15851.12 483
15852.31 491
15853.50 487
15854.69 469
15855.88 457
15857.07 458
15858.26 505
15859.45 472
15860.64 461
15861.83 498
15863.02 488
15864.21 475
15865.40 485
15866.59 470
15867.78 510
15868.97 521
15870.16 503
15871.35 472
15872.54 505
15873.73 513
15874.92 481
15876.11 496
15877.30 465
15878.49 502
15879.68 511
15880.87 519
15882.06 475
15883.25 500
15884.44 525
15885.63 496
15886.82 535
15888.01 505
15889.20 510
15890.39 536
15891.59 548
15892.78 516
15893.97 562
15895.16 547
15896.35 536
15897.54 542
15898.73 556
15899.92 529
15901.11 558
15902.30 547
15903.50 557
15904.69 591
15905.88 563
15907.07 561
15908.26 571
15909.45 584
15910.64 563
15911.84 567
15913.03 571
15914.22 564
15915.41 543
15916.60 610
15917.79 573
15918.99 576
15920.18 555
15921.37 552
15922.56 563
15923.75 540
15924.95 578
15926.14 573
15927.33 581
15928.52 540
15929.71 548
15930.91 555
15932.10 561
15933.29 541
15934.48 536
15935.68 513
15936.87 529
15938.06 499
15939.25 500
15940.45 500
15941.64 482
15942.83 450
15944.03 476
15945.22 440
15946.41 454
15947.60 451
15948.80 429
15949.99 400
15951.18 430
15952.38 408
15953.57 397
15954.76 401
15955.96 365
15957.15 386
15958.34 377
15959.54 391
15960.73 361
15961.92 371
15963.12 374
15964.31 370
15965.50 352
15966.70 365
15967.89 368
15969.08 355
15970.28 346
15971.47 339
15972.67 337
15973.86 338
15975.05 346
15976.25 337
15977.44 323
15978.64 324
15979.83 339
15981.02 317
15982.22 324
15983.41 323
15984.61 332
15985.80 344
15987.00 328
15988.19 353
15989.38 322
15990.58 341
15991.77 311
15992.97 324
15994.16 330
15995.36 304
15996.55 318
15997.75 329
15998.94 320
16000.14 336
16001.33 342
16002.53 295
16003.72 298
16004.92 284
16006.11 309
16007.31 313
16008.50 336
16009.70 318
16010.89 335
16012.09 316
16013.28 318
16014.48 333
16015.67 290
16016.87 310
16018.07 277
16019.26 312
16020.46 290
16021.65 294
16022.85 313
16024.04 284
16025.24 282
16026.44 323
16027.63 308
16028.83 323
16030.02 289
16031.22 304
16032.42 299
16033.61 284
16034.81 285
16036.00 304
16037.20 334
16038.40 298
16039.59 303
16040.79 271
16041.99 311
16043.18 290
16044.38 290
16045.58 283
16046.77 312
16047.97 257
16049.17 287
16050.36 281
16051.56 292
16052.76 288
16053.95 279
16055.15 263
16056.35 289
16057.54 288
16058.74 295
16059.94 274
16061.14 279
16062.33 296
16063.53 290
16064.73 287
16065.92 258
16067.12 306
16068.32 266
16069.52 267
16070.71 275
16071.91 261
16073.11 267
16074.31 264
16075.50 288
16076.70 288
16077.90 260
16079.10 274
16080.30 287
16081.49 262
16082.69 266
16083.89 241
16085.09 275
16086.29 267
16087.48 236
16088.68 270
16089.88 254
16091.08 242
16092.28 237
16093.48 268
16094.67 246
16095.87 279
16097.07 249
16098.27 256
16099.47 227
16100.67 255
16101.87 225
16103.06 243
16104.26 244
16105.46 248
16106.66 238
16107.86 253
16109.06 245
16110.26 249
16111.46 263
16112.66 233
16113.86 242
16115.05 229
16116.25 254
16117.45 224
16118.65 236
16119.85 240
16121.05 266
16122.25 221
16123.45 243
16124.65 245
16125.85 247
16127.05 249
16128.25 211
16129.45 250
16130.65 238
16131.85 234
16133.05 228
16134.25 223
16135.45 218
16136.65 242
16137.85 236
16139.05 239
16140.25 239
16141.45 243
16142.65 213
16143.85 215
16145.05 216
16146.25 230
16147.45 250
16148.65 237
16149.85 230
16151.05 220
16152.25 258
16153.45 239
16154.65 216
16155.85 245
16157.05 242
16158.25 224
16159.46 263
16160.66 248
16161.86 237
16163.06 220
16164.26 218
16165.46 232
16166.66 232
16167.86 229
16169.06 224
16170.27 221
16171.47 237
16172.67 215
16173.87 216
16175.07 246
16176.27 232
16177.47 240
16178.67 230
16179.88 230
16181.08 257
16182.28 249
16183.48 229
16184.68 220
16185.89 231
16187.09 223
16188.29 241
16189.49 220
16190.69 236
16191.90 216
16193.10 226
16194.30 225
16195.50 242
16196.70 222
16197.91 244
16199.11 240
16200.31 229
16201.51 259
16202.72 248
16203.92 229
16205.12 217
16206.32 231
16207.53 224
16208.73 254
16209.93 248
16211.13 222
16212.34 234
16213.54 242
16214.74 214
16215.95 236
16217.15 240
16218.35 237
16219.55 256
16220.76 239
16221.96 234
16223.16 245
16224.37 251
16225.57 245
16226.77 238
16227.98 239
16229.18 241
16230.38 238
16231.59 258
16232.79 234
16233.99 242
16235.20 223
16236.40 238
16237.61 242
16238.81 230
16240.01 230
16241.22 234
16242.42 248
16243.63 238
16244.83 247
16246.03 257
16247.24 251
16248.44 240
16249.65 257
16250.85 241
16252.05 256
16253.26 241
16254.46 250
16255.67 238
16256.87 247
16258.08 232
16259.28 248
16260.49 260
16261.69 260
16262.89 255
16264.10 249
16265.30 240
16266.51 216
16267.71 265
16268.92 235
16270.12 235
16271.33 262
16272.53 253
16273.74 246
16274.94 252
16276.15 236
16277.35 255
16278.56 253
16279.77 243
16280.97 240
16282.18 235
16283.38 247
16284.59 222
16285.79 268
16287.00 229
16288.20 242
16289.41 252
16290.61 252
16291.82 214
16293.03 237
16294.23 248
16295.44 250
16296.64 250
16297.85 254
16299.06 251
16300.26 235
16301.47 226
16302.67 233
16303.88 249
16305.09 236
16306.29 245
16307.50 244
16308.71 240
16309.91 238
16311.12 245
16312.33 236
16313.53 241
16314.74 239
16315.95 238
16317.15 243
16318.36 228
16319.57 239
16320.77 226
16321.98 243
16323.19 219
16324.39 244
16325.60 241
16326.81 218
16328.01 225
16329.22 209
16330.43 238
16331.64 234
16332.84 233
16334.05 219
16335.26 234
16336.47 235
16337.67 230
16338.88 234
16340.09 252
16341.30 206
16342.50 222
16343.71 239
16344.92 224
16346.13 235
16347.33 244
16348.54 229
16349.75 225
16350.96 218
16352.17 214
16353.37 242
16354.58 217
16355.79 214
16357.00 219
16358.21 223
16359.41 208
16360.62 224
16361.83 239
16363.04 227
16364.25 211
16365.46 201
16366.67 218
16367.87 228
16369.08 243
16370.29 212
16371.50 211
16372.71 218
16373.92 233
16375.13 234
16376.34 229
16377.54 216
16378.75 229
16379.96 221
16381.17 236
16382.38 225
16383.59 225
16384.80 236
16386.01 234
16387.22 226
16388.43 215
16389.64 239
16390.85 206
16392.05 249
16393.26 221
16394.47 231
16395.68 202
16396.89 237
16398.10 217
16399.31 229
16400.52 219
16401.73 231
16402.94 236
16404.15 227
16405.36 238
16406.57 213
16407.78 242
16408.99 222
16410.20 222
16411.41 202
16412.62 214
16413.83 208
16415.04 216
16416.25 215
16417.46 245
16418.67 193
16419.88 213
16421.10 206
16422.31 226
16423.52 217
16424.73 218
16425.94 217
16427.15 221
16428.36 233
16429.57 217
16430.78 232
16431.99 213
16433.20 239
16434.41 216
16435.63 225
16436.84 202
16438.05 207
16439.26 200
16440.47 240
16441.68 212
16442.89 207
16444.10 227
16445.32 226
16446.53 252
16447.74 194
16448.95 207
16450.16 218
16451.37 242
16452.59 207
16453.80 216
16455.01 236
16456.22 247
16457.43 242
16458.64 216
16459.86 204
16461.07 218
16462.28 234
16463.49 213
16464.70 222
16465.92 193
16467.13 218
16468.34 219
16469.55 243
16470.77 207
16471.98 208
16473.19 195
16474.40 235
16475.62 212
16476.83 221
16478.04 208
16479.25 208
16480.47 239
16481.68 219
16482.89 218
16484.11 203
16485.32 243
16486.53 227
16487.74 239
16488.96 220
16490.17 231
16491.38 236
16492.60 228
16493.81 221
16495.02 220
16496.24 230
16497.45 217
16498.66 215
16499.88 208
16501.09 233
16502.30 210
16503.52 229
16504.73 220
16505.94 227
16507.16 222
16508.37 245
16509.59 216
16510.80 258
16512.01 213
16513.23 249
16514.44 214
16515.66 250
16516.87 240
16518.08 235
16519.30 239
16520.51 252
16521.73 239
16522.94 263
16524.16 265
16525.37 229
16526.58 249
16527.80 243
16529.01 266
16530.23 228
16531.44 241
16532.66 251
16533.87 250
16535.09 269
16536.30 253
16537.52 266
16538.73 261
16539.95 250
16541.16 297
16542.38 269
16543.59 244
16544.81 269
16546.02 269
16547.24 285
16548.45 249
16549.67 284
16550.88 280
16552.10 291
16553.31 296
16554.53 295
16555.74 288
16556.96 291
16558.18 321
16559.39 284
16560.61 282
16561.82 267
16563.04 289
16564.25 263
16565.47 302
16566.69 259
16567.90 315
16569.12 291
16570.33 293
16571.55 292
16572.77 285
16573.98 294
16575.20 295
16576.41 270
16577.63 282
16578.85 287
16580.06 293
16581.28 289
16582.50 284
16583.71 276
16584.93 268
16586.15 292
16587.36 280
16588.58 282
16589.80 249
16591.01 250
16592.23 287
16593.45 257
16594.66 260
16595.88 247
16597.10 247
16598.32 259
16599.53 246
16600.75 241
16601.97 227
16603.18 246
16604.40 251
16605.62 241
16606.84 234
16608.05 234
16609.27 232
16610.49 220
16611.71 228
16612.92 233
16614.14 230
16615.36 223
16616.58 243
16617.79 254
16619.01 231
16620.23 252
16621.45 239
16622.67 225
16623.88 219
16625.10 221
16626.32 239
16627.54 256
16628.76 227
16629.97 237
16631.19 208
16632.41 222
16633.63 218
16634.85 229
16636.07 233
16637.29 210
16638.50 220
16639.72 210
16640.94 216
16642.16 205
16643.38 224
16644.60 216
16645.82 222
16647.03 194
16648.25 220
16649.47 212
16650.69 206
16651.91 230
16653.13 233
16654.35 210
16655.57 220
16656.79 230
16658.01 214
16659.23 212
16660.45 181
16661.66 217
16662.88 206
16664.10 238
16665.32 218
16666.54 219
16667.76 196
16668.98 199
16670.20 195
16671.42 211
16672.64 214
16673.86 202
16675.08 219
16676.30 214
16677.52 232
16678.74 202
16679.96 212
16681.18 219
16682.40 233
16683.62 222
16684.84 215
16686.06 199
16687.28 217
16688.50 208
16689.72 201
16690.94 213
16692.16 192
16693.39 219
16694.61 211
16695.83 215
16697.05 202
16698.27 233
16699.49 219
16700.71 231
16701.93 216
16703.15 217
16704.37 214
16705.59 208
16706.81 191
16708.04 238
16709.26 211
16710.48 208
16711.70 216
16712.92 213
16714.14 203
16715.36 198
16716.58 213
16717.81 212
16719.03 226
16720.25 209
16721.47 205
16722.69 230
16723.91 221
16725.14 211
16726.36 195
16727.58 192
16728.80 212
16730.02 213
16731.24 196
16732.47 211
16733.69 210
16734.91 209
16736.13 210
16737.36 205
16738.58 192
16739.80 221
16741.02 204
16742.24 198
16743.47 190
16744.69 220
16745.91 201
16747.13 224
16748.36 211
16749.58 205
16750.80 225
16752.02 194
16753.25 209
16754.47 210
16755.69 227
16756.92 203
16758.14 209
16759.36 189
16760.59 189
16761.81 191
16763.03 192
16764.25 199
16765.48 191
16766.70 182
16767.92 208
16769.15 202
16770.37 186
16771.59 200
16772.82 223
16774.04 221
16775.27 217
16776.49 203
16777.71 217
16778.94 227
16780.16 206
16781.38 196
16782.61 219
16783.83 211
16785.06 200
16786.28 205
16787.50 213
16788.73 175
16789.95 213
16791.18 197
16792.40 182
16793.62 207
16794.85 211
16796.07 203
16797.30 199
16798.52 213
16799.75 219
16800.97 208
16802.19 209
16803.42 217
16804.64 199
16805.87 202
16807.09 187
16808.32 190
16809.54 192
16810.77 227
16811.99 214
16813.22 220
16814.44 220
16815.67 216
16816.89 219
16818.12 214
16819.34 215
16820.57 224
16821.79 207
16823.02 236
16824.24 244
16825.47 246
16826.70 222
16827.92 219
16829.15 225
16830.37 214
16831.60 240
16832.82 237
16834.05 232
16835.27 218
16836.50 261
16837.73 237
16838.95 250
16840.18 218
16841.40 245
16842.63 248
16843.86 256
16845.08 264
16846.31 263
16847.53 266
16848.76 279
16849.99 271
16851.21 257
16852.44 261
16853.67 266
16854.89 277
16856.12 268
16857.35 281
16858.57 254
16859.80 295
16861.03 290
16862.25 289
16863.48 281
16864.71 292
16865.93 289
16867.16 306
16868.39 294
16869.61 306
16870.84 292
16872.07 283
16873.30 329
16874.52 332
16875.75 325
16876.98 301
16878.20 326
16879.43 332
16880.66 341
16881.89 330
16883.11 352
16884.34 324
16885.57 337
16886.80 339
16888.02 340
16889.25 309
16890.48 320
16891.71 331
16892.94 309
16894.16 282
16895.39 281
16896.62 323
16897.85 312
16899.08 297
16900.30 305
16901.53 298
16902.76 277
16903.99 303
16905.22 318
16906.45 283
16907.67 287
16908.90 284
16910.13 296
16911.36 277
16912.59 302
16913.82 274
16915.04 258
16916.27 279
16917.50 283
16918.73 276
16919.96 276
16921.19 306
16922.42 286
16923.65 268
16924.88 306
16926.10 283
16927.33 268
16928.56 257
16929.79 258
16931.02 282
16932.25 267
16933.48 264
16934.71 263
16935.94 259
16937.17 271
16938.40 279
16939.63 249
16940.86 280
16942.09 266
16943.32 287
16944.55 255
16945.78 275
16947.01 265
16948.24 280
16949.47 293
16950.70 242
16951.93 259
16953.16 269
16954.39 277
16955.62 252
16956.85 258
16958.08 247
16959.31 274
16960.54 288
16961.77 267
16963.00 261
16964.23 244
16965.46 251
16966.69 249
16967.92 257
16969.15 243
16970.38 240
16971.61 241
16972.84 252
16974.07 222
16975.30 259
16976.54 228
16977.77 249
16979.00 225
16980.23 213
16981.46 225
16982.69 224
16983.92 227
16985.15 220
16986.38 226
16987.62 216
16988.85 221
16990.08 216
16991.31 217
16992.54 204
16993.77 225
16995.00 230
16996.24 240
16997.47 243
16998.70 234
16999.93 216
17001.16 216
17002.39 211
17003.63 205
17004.86 231
17006.09 212
17007.32 205
17008.55 237
17009.79 222
17011.02 228
17012.25 223
17013.48 215
17014.72 223
17015.95 214
17017.18 218
17018.41 202
17019.64 226
17020.88 207
17022.11 219
17023.34 223
17024.58 217
17025.81 206
17027.04 209
17028.27 216
17029.51 196
17030.74 222
17031.97 195
17033.21 220
17034.44 243
17035.67 206
17036.90 185
17038.14 207
17039.37 216
17040.60 215
17041.84 208
17043.07 214
17044.30 205
17045.54 210
17046.77 203
17048.00 181
17049.24 198
17050.47 205
17051.70 206
17052.94 206
17054.17 197
17055.41 181
17056.64 201
17057.87 198
17059.11 191
17060.34 206
17061.58 201
17062.81 193
17064.04 191
17065.28 181
17066.51 209
17067.75 205
17068.98 184
17070.21 206
17071.45 201
17072.68 217
17073.92 196
17075.15 210
17076.39 184
17077.62 201
17078.86 208
17080.09 186
17081.33 182
17082.56 203
17083.80 200
17085.03 190
17086.26 212
17087.50 187
17088.73 185
17089.97 194
17091.20 182
17092.44 186
17093.68 190
17094.91 173
17096.15 202
17097.38 199
17098.62 189
17099.85 191
17101.09 189
17102.32 185
17103.56 173
17104.79 185
17106.03 176
17107.26 188
17108.50 184
17109.74 187
17110.97 171
17112.21 175
17113.44 173
17114.68 173
17115.92 189
17117.15 198
17118.39 179
17119.62 179
17120.86 202
17122.10 184
17123.33 179
17124.57 171
17125.80 170
17127.04 171
17128.28 190
17129.51 174
17130.75 175
17131.99 172
17133.22 179
17134.46 187
17135.70 188
17136.93 178
17138.17 151
17139.41 170
17140.64 169
17141.88 175
17143.12 183
17144.35 200
17145.59 195
17146.83 170
17148.07 149
17149.30 167
17150.54 172
17151.78 176
17153.02 162
17154.25 162
17155.49 165
17156.73 169
17157.96 174
17159.20 165
17160.44 160
17161.68 167
17162.92 178
17164.15 190
17165.39 162
17166.63 156
17167.87 168
17169.10 158
17170.34 168
17171.58 161
17172.82 153
17174.06 168
17175.29 165
17176.53 157
17177.77 153
17179.01 154
17180.25 181
17181.49 161
17182.72 166
17183.96 165
17185.20 139
17186.44 169
17187.68 161
17188.92 157
17190.15 162
17191.39 166
17192.63 158
17193.87 157
17195.11 157
17196.35 142
17197.59 152
17198.83 162
17200.07 161
17201.30 157
17202.54 147
17203.78 152
17205.02 186
17206.26 142
17207.50 149
17208.74 173
17209.98 161
17211.22 158
17212.46 152
17213.70 156
17214.94 154
17216.18 153
17217.42 164
17218.66 179
17219.90 149
17221.14 153
17222.38 142
17223.62 165
17224.86 154
17226.10 153
17227.34 139
17228.58 170
17229.82 155
17231.06 141
17232.30 150
17233.54 178
17234.78 157
17236.02 184
17237.26 176
17238.50 161
17239.74 158
17240.98 167
17242.22 167
17243.46 129
17244.70 168
17245.94 144
17247.18 170
17248.42 128
17249.66 143
17250.90 149
17252.14 150
17253.39 167
17254.63 150
17255.87 161
17257.11 154
17258.35 151
17259.59 150
17260.83 142
17262.07 147
17263.31 134
17264.56 150
17265.80 164
17267.04 152
17268.28 143
17269.52 163
17270.76 182
17272.00 144
17273.25 150
17274.49 160
17275.73 149
17276.97 182
17278.21 168
17279.45 164
17280.70 147
17281.94 151
17283.18 159
17284.42 154
17285.66 131
17286.91 138
17288.15 166
17289.39 149
17290.63 146
17291.88 152
17293.12 156
17294.36 156
17295.60 158
17296.85 144
17298.09 154
17299.33 157
17300.57 145
17301.82 152
17303.06 147
17304.30 129
17305.54 162
17306.79 141
17308.03 153
17309.27 139
17310.52 145
17311.76 138
17313.00 141
17314.25 135
17315.49 155
17316.73 158
17317.97 141
17319.22 153
17320.46 156
17321.71 156
17322.95 133
17324.19 146
17325.44 165
17326.68 147
17327.92 144
17329.17 146
17330.41 153
17331.65 155
17332.90 146
17334.14 148
17335.39 143
17336.63 179
17337.87 169
17339.12 153
17340.36 158
17341.61 140
17342.85 142
17344.09 160
17345.34 151
17346.58 141
17347.83 161
17349.07 146
17350.32 161
17351.56 163
17352.80 140
17354.05 123
17355.29 138
17356.54 147
17357.78 145
17359.03 148
17360.27 130
17361.52 150
17362.76 157
17364.01 139
17365.25 132
17366.50 155
17367.74 153
17368.99 145
17370.23 139
17371.48 140
17372.72 141
17373.97 116
17375.21 154
17376.46 153
17377.70 141
17378.95 136
17380.19 145
17381.44 159
17382.69 143
17383.93 135
17385.18 136
17386.42 158
17387.67 138
17388.91 158
17390.16 143
17391.41 146
17392.65 140
17393.90 156
17395.14 156
17396.39 140
17397.64 142
17398.88 147
17400.13 139
17401.37 135
17402.62 135
17403.87 166
17405.11 145
17406.36 141
17407.61 152
17408.85 140
17410.10 133
17411.35 144
17412.59 169
17413.84 144
17415.09 147
17416.33 147
17417.58 142
17418.83 153
17420.07 147
17421.32 141
17422.57 155
17423.82 146
17425.06 146
17426.31 153
17427.56 154
17428.80 149
17430.05 158
17431.30 161
17432.55 175
17433.79 155
17435.04 145
17436.29 168
17437.54 166
17438.78 169
17440.03 137
17441.28 159
17442.53 152
17443.77 159
17445.02 161
17446.27 159
17447.52 157
17448.77 140
17450.01 153
17451.26 170
17452.51 164
17453.76 151
17455.01 174
17456.25 155
17457.50 168
17458.75 151
17460.00 165
17461.25 170
17462.50 162
17463.74 165
17464.99 172
17466.24 153
17467.49 153
17468.74 146
17469.99 145
17471.24 166
17472.49 164
17473.73 156
17474.98 139
17476.23 168
17477.48 159
17478.73 154
17479.98 171
17481.23 170
17482.48 160
17483.73 158
17484.98 165
17486.23 172
17487.47 154
17488.72 178
17489.97 158
17491.22 151
17492.47 152
17493.72 159
17494.97 171
17496.22 172
17497.47 172
17498.72 171
17499.97 185
17501.22 167
17502.47 178
17503.72 161
17504.97 162
17506.22 168
17507.47 177
17508.72 170
17509.97 179
17511.22 177
17512.47 170
17513.72 188
17514.97 154
17516.22 191
17517.47 177
17518.72 167
17519.97 201
17521.22 176
17522.47 174
17523.72 177
17524.98 175
17526.23 180
17527.48 185
17528.73 159
17529.98 181
17531.23 191
17532.48 167
17533.73 184
17534.98 182
17536.23 172
17537.48 189
17538.74 183
17539.99 155
17541.24 188
17542.49 162
17543.74 170
17544.99 182
17546.24 163
17547.50 181
17548.75 168
17550.00 173
17551.25 172
17552.50 187
17553.75 200
17555.01 195
17556.26 189
17557.51 176
17558.76 180
17560.01 177
17561.26 194
17562.52 196
17563.77 183
17565.02 158
17566.27 159
17567.53 188
17568.78 170
17570.03 180
17571.28 191
17572.53 190
17573.79 181
17575.04 197
17576.29 170
17577.54 185
17578.80 191
17580.05 178
17581.30 206
17582.56 189
17583.81 198
17585.06 183
17586.31 201
17587.57 190
17588.82 188
17590.07 195
17591.33 180
17592.58 170
17593.83 187
17595.08 185
17596.34 208
17597.59 202
17598.84 178
17600.10 191
17601.35 208
17602.61 176
17603.86 177
17605.11 182
17606.37 173
17607.62 201
17608.87 198
17610.13 215
17611.38 212
17612.63 181
17613.89 208
17615.14 185
17616.40 189
17617.65 193
17618.90 199
17620.16 204
17621.41 203
17622.67 199
17623.92 188
17625.17 195
17626.43 215
17627.68 212
17628.94 207
17630.19 203
17631.45 180
17632.70 186
17633.96 198
17635.21 199
17636.47 199
17637.72 189
17638.97 184
17640.23 210
17641.48 188
17642.74 190
17643.99 187
17645.25 203
17646.50 190
17647.76 187
17649.01 189
17650.27 198
17651.52 188
17652.78 190
17654.04 191
17655.29 181
17656.55 186
17657.80 201
17659.06 198
17660.31 170
17661.57 177
17662.82 177
17664.08 181
17665.33 182
17666.59 180
17667.85 192
17669.10 182
17670.36 181
17671.61 175
17672.87 179
17674.13 167
17675.38 169
17676.64 178
17677.89 165
17679.15 157
17680.41 162
17681.66 154
17682.92 160
17684.18 145
17685.43 167
17686.69 173
17687.95 171
17689.20 152
17690.46 162
17691.71 166
17692.97 169
17694.23 181
17695.49 157
17696.74 174
17698.00 153
17699.26 166
17700.51 179
17701.77 154
17703.03 182
17704.28 171
17705.54 167
17706.80 160
17708.06 159
17709.31 157
17710.57 171
17711.83 169
17713.08 166
17714.34 161
17715.60 161
17716.86 163
17718.11 177
17719.37 171
17720.63 169
17721.89 165
17723.15 145
17724.40 167
17725.66 166
17726.92 175
17728.18 163
17729.43 145
17730.69 165
17731.95 188
17733.21 178
17734.47 160
17735.73 150
17736.98 200
17738.24 147
17739.50 158
17740.76 145
17742.02 153
17743.28 179
17744.53 176
17745.79 159
17747.05 170
17748.31 142
17749.57 176
17750.83 152
17752.09 167
17753.34 167
17754.60 142
17755.86 148
17757.12 130
17758.38 150
17759.64 172
17760.90 156
17762.16 157
17763.42 144
17764.68 165
17765.94 157
17767.19 165
17768.45 164
17769.71 138
17770.97 154
17772.23 156
17773.49 136
17774.75 146
17776.01 156
17777.27 167
17778.53 149
17779.79 140
17781.05 153
17782.31 155
17783.57 139
17784.83 168
17786.09 148
17787.35 144
17788.61 143
17789.87 143
17791.13 140
17792.39 151
17793.65 145
17794.91 140
17796.17 138
17797.43 138
17798.69 145
17799.95 148
17801.21 156
17802.47 146
17803.73 124
17805.00 146
17806.26 133
17807.52 132
17808.78 134
17810.04 150
17811.30 169
17812.56 156
17813.82 141
17815.08 146
17816.34 136
17817.60 165
17818.87 136
17820.13 147
17821.39 136
17822.65 157
17823.91 138
17825.17 152
17826.43 136
17827.69 144
17828.96 161
17830.22 146
17831.48 145
17832.74 136
17834.00 156
17835.26 133
17836.53 154
17837.79 131
17839.05 137
17840.31 131
17841.57 143
17842.84 142
17844.10 128
17845.36 128
17846.62 136
17847.88 139
17849.15 120
17850.41 159
17851.67 129
17852.93 138
17854.20 137
17855.46 140
17856.72 131
17857.98 138
17859.25 144
17860.51 129
17861.77 143
17863.03 137
17864.30 142
17865.56 162
17866.82 127
17868.09 134
17869.35 158
17870.61 132
17871.87 151
17873.14 146
17874.40 143
17875.66 145
17876.93 117
17878.19 133
17879.45 128
17880.72 124
17881.98 131
17883.24 131
17884.51 110
17885.77 129
17887.03 120
17888.30 139
17889.56 123
17890.83 145
17892.09 147
17893.35 119
17894.62 122
17895.88 136
17897.14 130
17898.41 137
17899.67 125
17900.94 133
17902.20 142
17903.46 144
17904.73 137
17905.99 128
17907.26 144
17908.52 107
17909.79 155
17911.05 136
17912.32 137
17913.58 146
17914.84 129
17916.11 137
17917.37 149
17918.64 133
17919.90 127
17921.17 140
17922.43 133
17923.70 143
17924.96 118
17926.23 128
17927.49 137
17928.76 138
17930.02 130
17931.29 150
17932.55 123
17933.82 146
17935.08 119
17936.35 142
17937.61 131
17938.88 118
17940.14 126
17941.41 141
17942.68 138
17943.94 131
17945.21 135
17946.47 128
17947.74 145
17949.00 125
17950.27 138
17951.54 122
17952.80 148
17954.07 151
17955.33 133
17956.60 112
17957.87 132
17959.13 146
17960.40 129
17961.66 126
17962.93 115
17964.20 157
17965.46 117
17966.73 132
17968.00 112
17969.26 132
17970.53 130
17971.80 127
17973.06 134
17974.33 131
17975.60 127
17976.86 132
17978.13 134
17979.40 133
17980.66 122
17981.93 142
17983.20 147
17984.46 128
17985.73 117
17987.00 114
17988.26 148
17989.53 138
17990.80 143
17992.07 128
17993.33 134
17994.60 124
17995.87 130
17997.14 133
17998.40 129
17999.67 121
18000.94 126
18002.21 138
18003.47 134
18004.74 132
18006.01 119
18007.28 134
18008.55 120
18009.81 132
18011.08 133
18012.35 134
18013.62 124
18014.89 133
18016.15 124
18017.42 142
18018.69 126
18019.96 112
18021.23 111
18022.49 125
18023.76 142
18025.03 126
18026.30 142
18027.57 132
18028.84 145
18030.11 133
18031.37 147
18032.64 108
18033.91 123
18035.18 136
18036.45 128
18037.72 131
18038.99 123
18040.26 131
18041.53 141
18042.79 126
18044.06 117
18045.33 136
18046.60 133
18047.87 162
18049.14 120
18050.41 133
18051.68 162
18052.95 149
18054.22 127
18055.49 138
18056.76 118
18058.03 125
18059.30 134
18060.57 126
18061.84 133
18063.11 133
18064.38 147
18065.65 148
18066.92 129
18068.19 129
18069.46 139
18070.73 116
18072.00 133
18073.27 123
18074.54 140
18075.81 139
18077.08 131
18078.35 143
18079.62 132
18080.89 147
18082.16 135
18083.43 150
18084.70 125
18085.97 141
18087.24 118
18088.51 134
18089.78 137
18091.05 140
18092.32 125
18093.59 142
18094.87 135
18096.14 118
18097.41 125
18098.68 126
18099.95 130
18101.22 129
18102.49 125
18103.76 136
18105.03 134
18106.31 125
18107.58 143
18108.85 109
18110.12 145
18111.39 130
18112.66 132
18113.93 138
18115.21 132
18116.48 157
18117.75 151
18119.02 143
18120.29 128
18121.56 140
18122.84 135
18124.11 126
18125.38 125
18126.65 148
18127.92 114
18129.20 148
18130.47 142
18131.74 155
18133.01 127
18134.29 123
18135.56 134
18136.83 117
18138.10 129
18139.38 125
18140.65 145
18141.92 124
18143.19 123
18144.47 121
18145.74 150
18147.01 122
18148.28 146
18149.56 133
18150.83 136
18152.10 114
18153.38 155
18154.65 145
18155.92 128
18157.19 148
18158.47 144
18159.74 126
18161.01 124
18162.29 149
18163.56 133
18164.83 147
18166.11 125
18167.38 129
18168.65 125
18169.93 138
18171.20 141
18172.48 132
18173.75 134
18175.02 121
18176.30 134
18177.57 140
18178.84 138
18180.12 140
18181.39 120
18182.67 137
18183.94 127
18185.21 106
18186.49 136
18187.76 131
18189.04 131
18190.31 112
18191.59 121
18192.86 131
18194.13 126
18195.41 141
18196.68 150
18197.96 138
18199.23 134
18200.51 129
18201.78 126
18203.06 142
18204.33 114
18205.61 130
18206.88 126
18208.16 118
18209.43 122
18210.71 142
18211.98 134
18213.26 141
18214.53 106
18215.81 129
18217.08 141
18218.36 138
18219.63 136
18220.91 125
18222.18 135
18223.46 146
18224.73 124
18226.01 128
18227.28 123
18228.56 112
18229.84 131
18231.11 141
18232.39 130
18233.66 117
18234.94 155
18236.21 139
18237.49 111
18238.77 134
18240.04 117
18241.32 142
18242.59 142
18243.87 137
18245.15 134
18246.42 141
18247.70 136
18248.98 145
18250.25 143
18251.53 117
18252.81 126
18254.08 148
18255.36 127
18256.63 114
18257.91 139
18259.19 138
18260.46 130
18261.74 134
18263.02 145
18264.30 125
18265.57 124
18266.85 126
18268.13 131
18269.40 152
18270.68 129
18271.96 120
18273.23 127
18274.51 134
18275.79 151
18277.07 135
18278.34 125
18279.62 140
18280.90 125
18282.18 152
18283.45 131
18284.73 121
18286.01 120
18287.29 133
18288.56 133
18289.84 131
18291.12 107
18292.40 136
18293.68 142
18294.95 133
18296.23 137
18297.51 123
18298.79 108
18300.07 132
18301.34 148
18302.62 125
18303.90 122
18305.18 133
18306.46 148
18307.74 138
18309.01 111
18310.29 119
18311.57 133
18312.85 129
18314.13 137
18315.41 138
18316.69 130
18317.96 134
18319.24 146
18320.52 149
18321.80 128
18323.08 124
18324.36 136
18325.64 151
18326.92 142
18328.20 135
18329.47 149
18330.75 155
18332.03 127
18333.31 146
18334.59 155
18335.87 125
18337.15 131
18338.43 130
18339.71 141
18340.99 156
18342.27 129
18343.55 142
18344.83 152
18346.11 148
18347.39 138
18348.67 133
18349.95 138
18351.23 124
18352.51 138
18353.79 140
18355.07 147
18356.35 136
18357.63 121
18358.91 148
18360.19 152
18361.47 143
18362.75 134
18364.03 139
18365.31 133
18366.59 133
18367.87 141
18369.15 147
18370.43 144
18371.71 130
18372.99 131
18374.27 133
18375.55 123
18376.83 127
18378.12 151
18379.40 124
18380.68 135
18381.96 136
18383.24 134
18384.52 125
18385.80 139
18387.08 125
18388.36 142
18389.65 118
18390.93 142
18392.21 137
18393.49 130
18394.77 123
18396.05 134
18397.33 136
18398.62 117
18399.90 117
18401.18 115
18402.46 133
18403.74 133
18405.02 129
18406.31 131
18407.59 157
18408.87 105
18410.15 126
18411.43 137
18412.72 125
18414.00 139
18415.28 125
18416.56 136
18417.84 109
18419.13 131
18420.41 120
18421.69 121
18422.97 108
18424.26 112
18425.54 125
18426.82 130
18428.10 112
18429.39 132
18430.67 147
18431.95 125
18433.23 110
18434.52 117
18435.80 137
18437.08 125
18438.37 119
18439.65 120
18440.93 125
18442.22 137
18443.50 134
18444.78 142
18446.06 127
18447.35 117
18448.63 122
18449.91 138
18451.20 126
18452.48 141
18453.76 124
18455.05 131
18456.33 138
18457.62 121
18458.90 113
18460.18 121
18461.47 128
18462.75 132
18464.03 127
18465.32 124
18466.60 123
18467.89 119
18469.17 120
18470.45 111
18471.74 137
18473.02 118
18474.31 132
18475.59 114
18476.88 119
18478.16 129
18479.44 117
18480.73 118
18482.01 111
18483.30 105
18484.58 123
18485.87 129
18487.15 133
18488.44 112
18489.72 116
18491.01 131
18492.29 131
18493.58 123
18494.86 137
18496.15 117
18497.43 138
18498.72 126
18500.00 123
18501.29 123
18502.57 129
18503.86 136
18505.14 104
18506.43 139
18507.71 136
18509.00 114
18510.28 145
18511.57 126
18512.85 128
18514.14 134
18515.42 126
18516.71 119
18518.00 130
18519.28 127
18520.57 134
18521.85 130
18523.14 129
18524.43 134
18525.71 126
18527.00 128
18528.28 120
18529.57 138
18530.86 134
18532.14 153
18533.43 143
18534.71 122
18536.00 140
18537.29 120
18538.57 137
18539.86 131
18541.15 121
18542.43 139
18543.72 125
18545.01 142
18546.29 150
18547.58 139
18548.87 131
18550.15 135
18551.44 132
18552.73 133
18554.01 133
18555.30 125
18556.59 146
18557.88 136
18559.16 128
18560.45 121
18561.74 110
18563.02 113
18564.31 141
18565.60 135
18566.89 110
18568.17 125
18569.46 128
18570.75 131
18572.04 141
18573.32 125
18574.61 143
18575.90 142
18577.19 139
18578.48 137
18579.76 150
18581.05 121
18582.34 135
18583.63 135
18584.92 113
18586.20 118
18587.49 135
18588.78 120
18590.07 127
18591.36 133
18592.64 132
18593.93 113
18595.22 137
18596.51 135
18597.80 148
18599.09 131
18600.38 149
18601.66 139
18602.95 132
18604.24 133
18605.53 132
18606.82 157
18608.11 138
18609.40 137
18610.69 140
18611.98 130
18613.26 134
18614.55 137
18615.84 132
18617.13 138
18618.42 135
18619.71 141
18621.00 117
18622.29 138
18623.58 135
18624.87 131
18626.16 125
18627.45 127
18628.74 116
18630.03 123
18631.32 131
18632.61 131
18633.89 125
18635.18 123
18636.47 130
18637.76 131
18639.05 144
18640.34 130
18641.63 131
18642.92 115
18644.21 119
18645.50 133
18646.79 121
18648.09 121
18649.38 118
18650.67 127
18651.96 127
18653.25 116
18654.54 119
18655.83 136
18657.12 131
18658.41 133
18659.70 121
18660.99 141
18662.28 113
18663.57 118
18664.86 115
18666.15 111
18667.44 124
18668.74 126
18670.03 121
18671.32 134
18672.61 109
18673.90 109
18675.19 112
18676.48 129
18677.77 130
18679.06 120
18680.36 145
18681.65 107
18682.94 114
18684.23 125
18685.52 114
18686.81 131
18688.11 126
18689.40 133
18690.69 110
18691.98 116
18693.27 123
18694.56 139
18695.86 117
18697.15 124
18698.44 113
18699.73 125
18701.02 111
18702.32 99
18703.61 109
18704.90 119
18706.19 112
18707.48 109
18708.78 114
18710.07 103
18711.36 112
18712.65 129
18713.95 114
18715.24 115
18716.53 128
18717.83 129
18719.12 150
18720.41 97
18721.70 104
18723.00 128
18724.29 132
18725.58 120
18726.87 111
18728.17 119
18729.46 114
18730.75 105
18732.05 109
18733.34 120
18734.63 111
18735.93 128
18737.22 117
18738.51 124
18739.81 110
18741.10 107
18742.39 118
18743.69 118
18744.98 109
18746.27 111
18747.57 119
18748.86 113
18750.16 115
18751.45 123
18752.74 122
18754.04 111
18755.33 112
18756.63 105
18757.92 119
18759.21 107
18760.51 115
18761.80 128
18763.10 116
18764.39 110
18765.69 120
18766.98 120
18768.27 96
18769.57 129
18770.86 117
18772.16 134
18773.45 102
18774.75 118
18776.04 118
18777.34 127
18778.63 114
18779.93 114
18781.22 118
18782.52 110
18783.81 133
18785.11 115
18786.40 111
18787.70 133
18788.99 116
18790.29 116
18791.58 110
18792.88 109
18794.17 129
18795.47 117
18796.76 122
18798.06 122
18799.35 114
18800.65 107
18801.94 120
18803.24 113
18804.54 119
18805.83 121
18807.13 126
18808.42 110
18809.72 109
18811.01 133
18812.31 115
18813.61 117
18814.90 118
18816.20 116
18817.49 103
18818.79 104
18820.09 106
18821.38 104
18822.68 116
18823.98 130
18825.27 135
18826.57 113
18827.87 105
18829.16 120
18830.46 122
18831.75 104
18833.05 104
18834.35 108
18835.64 118
18836.94 98
18838.24 119
18839.54 115
18840.83 111
18842.13 101
18843.43 111
18844.72 114
18846.02 114
18847.32 116
18848.61 125
18849.91 107
18851.21 114
18852.51 125
18853.80 120
18855.10 126
18856.40 94
18857.70 121
18858.99 116
18860.29 123
18861.59 114
18862.89 125
18864.18 111
18865.48 123
18866.78 115
18868.08 98
18869.38 112
18870.67 119
18871.97 127
18873.27 136
18874.57 122
18875.87 114
18877.16 129
18878.46 126
18879.76 118
18881.06 116
18882.36 137
18883.66 113
18884.95 138
18886.25 115
18887.55 110
18888.85 115
18890.15 103
18891.45 121
18892.75 115
18894.04 126
18895.34 122
18896.64 119
18897.94 123
18899.24 106
18900.54 128
18901.84 118
18903.14 104
18904.44 101
18905.74 117
18907.03 119
18908.33 118
18909.63 110
18910.93 112
18912.23 105
18913.53 120
18914.83 111
18916.13 121
18917.43 99
18918.73 103
18920.03 95
18921.33 119
18922.63 119
18923.93 114
18925.23 118
18926.53 91
18927.83 119
18929.13 137
18930.43 96
18931.73 117
18933.03 101
18934.33 107
18935.63 117
18936.93 105
18938.23 96
18939.53 104
18940.83 117
18942.13 121
18943.43 110
18944.73 100
18946.03 112
18947.33 122
18948.63 102
18949.93 113
18951.23 96
18952.53 105
18953.84 99
18955.14 121
18956.44 116
18957.74 112
18959.04 99
18960.34 118
18961.64 111
18962.94 113
18964.24 111
18965.54 122
18966.85 118
18968.15 112
18969.45 106
18970.75 114
18972.05 114
18973.35 96
18974.65 105
18975.96 98
18977.26 118
18978.56 99
18979.86 103
18981.16 113
18982.46 104
18983.77 118
18985.07 108
18986.37 133
18987.67 116
18988.97 120
18990.28 105
18991.58 107
18992.88 106
18994.18 127
18995.49 102
18996.79 109
18998.09 111
18999.39 92
19000.69 95
19002.00 110
19003.30 123
19004.60 106
19005.90 102
19007.21 109
19008.51 116
19009.81 105
19011.12 121
19012.42 111
19013.72 130
19015.02 91
19016.33 111
19017.63 110
19018.93 139
19020.24 113
19021.54 114
19022.84 116
19024.15 118
19025.45 141
19026.75 98
19028.06 107
19029.36 111
19030.66 130
19031.97 137
19033.27 120
19034.57 99
19035.88 110
19037.18 119
19038.48 145
19039.79 105
19041.09 111
19042.40 101
19043.70 111
19045.00 111
19046.31 102
19047.61 105
19048.92 99
19050.22 111
19051.52 93
19052.83 116
19054.13 96
19055.44 113
19056.74 129
19058.05 114
19059.35 102
19060.65 129
19061.96 117
19063.26 118
19064.57 110
19065.87 105
19067.18 111
19068.48 103
19069.79 120
19071.09 109
19072.40 123
19073.70 119
19075.01 127
19076.31 117
19077.62 115
19078.92 132
19080.23 106
19081.53 115
19082.84 116
19084.14 113
19085.45 109
19086.75 121
19088.06 101
19089.36 115
19090.67 118
19091.98 115
19093.28 103
19094.59 115
19095.89 122
19097.20 103
19098.50 115
19099.81 119
19101.12 106
19102.42 109
19103.73 125
19105.03 120
19106.34 116
19107.65 121
19108.95 125
19110.26 117
19111.56 132
19112.87 108
19114.18 112
19115.48 120
19116.79 124
19118.10 95
19119.40 130
19120.71 120
19122.02 120
19123.32 112
19124.63 94
19125.94 133
19127.24 110
19128.55 112
19129.86 115
19131.16 123
19132.47 96
19133.78 134
19135.08 116
19136.39 114
19137.70 116
19139.01 117
19140.31 112
19141.62 123
19142.93 101
19144.23 125
19145.54 138
19146.85 111
19148.16 104
19149.46 114
19150.77 128
19152.08 111
19153.39 130
19154.69 116
19156.00 126
19157.31 135
19158.62 116
19159.93 114
19161.23 126
19162.54 109
19163.85 116
19165.16 111
19166.47 114
19167.77 115
19169.08 112
19170.39 118
19171.70 117
19173.01 123
19174.32 109
19175.62 128
19176.93 113
19178.24 110
19179.55 108
19180.86 107
19182.17 111
19183.48 109
19184.78 108
19186.09 119
19187.40 125
19188.71 106
19190.02 108
19191.33 111
19192.64 118
19193.95 109
19195.26 111
19196.56 98
19197.87 110
19199.18 103
19200.49 130
19201.80 104
19203.11 110
19204.42 97
19205.73 108
19207.04 113
19208.35 106
19209.66 106
19210.97 101
19212.28 118
19213.59 95
19214.90 111
19216.21 109
19217.52 126
19218.83 120
19220.14 108
19221.45 108
19222.76 104
19224.07 115
19225.38 121
19226.69 107
19228.00 107
19229.31 109
19230.62 109
19231.93 118
19233.24 112
19234.55 108
19235.86 103
19237.17 112
19238.48 119
19239.79 111
19241.10 106
19242.41 96
19243.72 109
19245.03 99
19246.35 105
19247.66 107
19248.97 102
19250.28 101
19251.59 103
19252.90 118
19254.21 126
19255.52 97
19256.83 112
19258.14 111
19259.46 113
19260.77 107
19262.08 106
19263.39 123
19264.70 105
19266.01 118
19267.32 113
19268.64 99
19269.95 108
19271.26 109
19272.57 106
19273.88 113
19275.20 104
19276.51 122
19277.82 114
19279.13 114
19280.44 96
19281.75 119
19283.07 110
19284.38 98
19285.69 107
19287.00 123
19288.32 118
19289.63 107
19290.94 128
19292.25 100
19293.57 110
19294.88 100
19296.19 118
19297.50 128
19298.82 114
19300.13 101
19301.44 114
19302.75 126
19304.07 128
19305.38 105
19306.69 99
19308.01 104
19309.32 111
19310.63 109
19311.94 105
19313.26 110
19314.57 114
19315.88 115
19317.20 112
19318.51 108
19319.82 110
19321.14 129
19322.45 117
19323.76 101
19325.08 109
19326.39 115
19327.70 101
19329.02 105
19330.33 111
19331.65 106
19332.96 108
19334.27 101
19335.59 120
19336.90 110
19338.22 109
19339.53 111
19340.84 111
19342.16 108
19343.47 104
19344.79 111
19346.10 115
19347.41 126
19348.73 112
19350.04 97
19351.36 88
19352.67 97
19353.99 123
19355.30 95
19356.62 98
19357.93 97
19359.25 99
19360.56 123
19361.87 114
19363.19 96
19364.50 105
19365.82 115
19367.13 110
19368.45 93
19369.76 102
19371.08 94
19372.39 101
19373.71 102
19375.02 98
19376.34 108
19377.66 117
19378.97 106
19380.29 113
19381.60 117
19382.92 111
19384.23 104
19385.55 105
19386.86 99
19388.18 101
19389.50 119
19390.81 107
19392.13 111
19393.44 97
19394.76 115
19396.07 106
19397.39 118
19398.71 100
19400.02 113
19401.34 101
19402.65 114
19403.97 107
19405.29 111
19406.60 97
19407.92 129
19409.24 119
19410.55 123
19411.87 122
19413.19 109
19414.50 113
19415.82 114
19417.14 99
19418.45 98
19419.77 117
19421.09 118
19422.40 115
19423.72 119
19425.04 123
19426.35 109
19427.67 122
19428.99 103
19430.30 107
19431.62 106
19432.94 111
19434.26 107
19435.57 99
19436.89 109
19438.21 114
19439.53 112
19440.84 100
19442.16 117
19443.48 119
19444.80 115
19446.11 101
19447.43 118
19448.75 114
19450.07 120
19451.38 102
19452.70 112
19454.02 96
19455.34 102
19456.66 99
19457.97 104
19459.29 114
19460.61 96
19461.93 112
19463.25 98
19464.57 109
19465.88 117
19467.20 113
19468.52 108
19469.84 117
19471.16 102
19472.48 103
19473.79 106
19475.11 109
19476.43 116
19477.75 115
19479.07 95
19480.39 115
19481.71 121
19483.03 120
19484.34 109
19485.66 114
19486.98 121
19488.30 125
19489.62 99
19490.94 116
19492.26 107
19493.58 96
19494.90 94
19496.22 104
19497.54 96
19498.86 102
19500.18 105
19501.50 114
19502.81 105
19504.13 116
19505.45 100
19506.77 113
19508.09 115
19509.41 116
19510.73 104
19512.05 103
19513.37 110
19514.69 106
19516.01 102
19517.33 113
19518.65 105
19519.97 105
19521.29 110
19522.61 99
19523.93 120
19525.25 115
19526.57 120
19527.89 121
19529.22 102
19530.54 110
19531.86 115
19533.18 89
19534.50 116
19535.82 127
19537.14 103
19538.46 85
19539.78 98
19541.10 111
19542.42 116
19543.74 119
19545.06 113
19546.39 130
19547.71 119
19549.03 118
19550.35 115
19551.67 114
19552.99 118
19554.31 87
19555.63 108
19556.96 100
19558.28 117
19559.60 97
19560.92 96
19562.24 113
19563.56 117
19564.88 97
19566.21 126
19567.53 119
19568.85 110
19570.17 112
19571.49 121
19572.82 113
19574.14 117
19575.46 105
19576.78 104
19578.10 90
19579.43 117
19580.75 115
19582.07 118
19583.39 116
19584.72 129
19586.04 119
19587.36 115
19588.68 113
19590.01 114
19591.33 100
19592.65 111
19593.97 106
19595.30 105
19596.62 99
19597.94 119
19599.26 127
19600.59 112
19601.91 110
19603.23 117
19604.56 123
19605.88 116
19607.20 112
19608.53 103
19609.85 112
19611.17 117
19612.49 93
19613.82 87
19615.14 99
19616.47 115
19617.79 106
19619.11 116
19620.44 112
19621.76 105
19623.08 111
19624.41 98
19625.73 115
19627.05 107
19628.38 121
19629.70 114
19631.03 114
19632.35 94
19633.67 111
19635.00 119
19636.32 123
19637.65 103
19638.97 97
19640.29 103
19641.62 109
19642.94 103
19644.27 95
19645.59 127
19646.92 112
19648.24 104
19649.57 115
19650.89 133
19652.21 124
19653.54 111
19654.86 110
19656.19 111
19657.51 109
19658.84 109
19660.16 124
19661.49 117
19662.81 119
19664.14 117
19665.46 113
19666.79 113
19668.11 115
19669.44 112
19670.76 125
19672.09 115
19673.41 106
19674.74 126
19676.07 108
19677.39 116
19678.72 113
19680.04 127
19681.37 121
19682.69 123
19684.02 110
19685.34 99
19686.67 95
19688.00 110
19689.32 120
19690.65 124
19691.97 96
19693.30 81
19694.63 107
19695.95 123
19697.28 101
19698.60 110
19699.93 109
19701.26 118
19702.58 115
19703.91 106
19705.24 124
19706.56 94
19707.89 96
19709.22 106
19710.54 124
19711.87 111
19713.20 110
19714.52 107
19715.85 109
19717.18 107
19718.50 113
19719.83 130
19721.16 122
19722.48 122
19723.81 92
19725.14 124
19726.47 125
19727.79 110
19729.12 104
19730.45 117
19731.77 124
19733.10 114
19734.43 105
19735.76 92
19737.08 99
19738.41 112
19739.74 99
19741.07 103
19742.39 119
19743.72 104
19745.05 87
19746.38 116
19747.71 114
19749.03 110
19750.36 104
19751.69 107
19753.02 122
19754.35 114
19755.67 117
19757.00 101
19758.33 114
19759.66 116
19760.99 123
19762.31 128
19763.64 119
19764.97 108
19766.30 116
19767.63 122
19768.96 114
19770.29 127
19771.61 129
19772.94 122
19774.27 124
19775.60 122
19776.93 100
19778.26 121
19779.59 125
19780.92 113
19782.25 111
19783.57 114
19784.90 110
19786.23 118
19787.56 97
19788.89 97
19790.22 107
19791.55 113
19792.88 110
19794.21 117
19795.54 123
19796.87 123
19798.20 103
19799.53 118
19800.86 119
19802.19 122
19803.52 125
19804.85 100
19806.18 123
19807.50 113
19808.83 105
19810.16 111
19811.49 115
19812.82 118
19814.15 123
19815.49 110
19816.82 107
19818.15 120
19819.48 132
19820.81 119
19822.14 115
19823.47 118
19824.80 99
19826.13 127
19827.46 114
19828.79 108
19830.12 108
19831.45 125
19832.78 120
19834.11 118
19835.44 119
19836.77 131
19838.10 122
19839.44 112
19840.77 113
19842.10 116
19843.43 122
19844.76 106
19846.09 117
19847.42 98
19848.75 114
19850.08 110
19851.42 118
19852.75 102
19854.08 102
19855.41 137
19856.74 128
19858.07 106
19859.40 120
19860.74 121
19862.07 122
19863.40 128
19864.73 108
19866.06 117
19867.40 113
19868.73 113
19870.06 109
19871.39 121
19872.72 121
19874.06 124
19875.39 111
19876.72 119
19878.05 119
19879.38 124
19880.72 131
19882.05 109
19883.38 111
19884.71 108
19886.05 116
19887.38 123
19888.71 119
19890.04 124
19891.38 127
19892.71 128
19894.04 113
19895.38 111
19896.71 118
19898.04 117
19899.37 101
19900.71 94
19902.04 93
19903.37 106
19904.71 110
19906.04 107
19907.37 112
19908.71 102
19910.04 121
19911.37 121
19912.71 115
19914.04 108
19915.37 139
19916.71 112
19918.04 118
19919.37 125
19920.71 121
19922.04 120
19923.37 118
19924.71 107
19926.04 112
19927.38 126
19928.71 107
19930.04 112
19931.38 110
19932.71 116
19934.05 128
19935.38 126
19936.71 121
19938.05 108
19939.38 107
19940.72 122
19942.05 100
19943.39 113
19944.72 118
19946.06 127
19947.39 130
19948.72 115
19950.06 106
19951.39 116
19952.73 124
19954.06 133
19955.40 127
19956.73 126
19958.07 114
19959.40 125
19960.74 140
19962.07 121
19963.41 119
19964.74 114
19966.08 127
19967.41 108
19968.75 106
19970.08 108
19971.42 124
19972.76 113
19974.09 118
19975.43 122
19976.76 126
19978.10 113
19979.43 113
19980.77 133
19982.10 119
19983.44 110
19984.78 115
19986.11 121
19987.45 106
19988.78 114
19990.12 118
19991.46 111
19992.79 106
19994.13 111
19995.46 129
19996.80 122
19998.14 127
19999.47 118
20000.81 137
20002.15 124
20003.48 110
20004.82 112
20006.16 116
20007.49 105
20008.83 109
20010.17 120
20011.50 123
20012.84 114
20014.18 115
20015.51 115
20016.85 128
20018.19 116
20019.52 111
20020.86 138
20022.20 125
20023.53 121
20024.87 106
20026.21 114
20027.55 113
20028.88 107
20030.22 114
20031.56 114
20032.90 107
20034.23 134
20035.57 111
20036.91 117
20038.25 118
20039.58 126
20040.92 128
20042.26 121
20043.60 117
20044.93 127
20046.27 128
20047.61 120
20048.95 121
20050.29 130
20051.62 109
20052.96 120
20054.30 120
20055.64 122
20056.98 124
20058.32 103
20059.65 124
20060.99 148
20062.33 116
20063.67 109
20065.01 134
20066.35 132
20067.68 116
20069.02 116
20070.36 130
20071.70 128
20073.04 133
20074.38 137
20075.72 132
20077.06 121
20078.40 108
20079.73 121
20081.07 149
20082.41 126
20083.75 120
20085.09 138
20086.43 135
20087.77 124
20089.11 129
20090.45 127
20091.79 146
20093.13 136
20094.47 123
20095.81 127
20097.15 120
20098.48 116
20099.82 120
20101.16 121
20102.50 106
20103.84 134
20105.18 154
20106.52 129
20107.86 113
20109.20 144
20110.54 136
20111.88 127
20113.22 134
20114.56 117
20115.90 121
20117.24 120
20118.58 122
20119.93 107
20121.27 118
20122.61 119
20123.95 131
20125.29 124
20126.63 117
20127.97 111
20129.31 143
20130.65 129
20131.99 116
20133.33 124
20134.67 123
20136.01 132
20137.35 116
20138.69 117
