# Supplementary material for: MALDI-TOF MS typing enables the classification of brewing yeasts of the genus Saccharomyces to major beer styles
Source: PLoS One. 2017 Aug 9;12(8):e0181694. doi: 10.1371/journal.pone.0181694 (PMC5549903; doi:10.1371/journal.pone.0181694)
Supplement: S8 File — The directory includes 90 raw files and was zipped to “.zip”; the folder has three strains with 30 spectra per strain; S1 Text explains the raw files with an example and Table 1 represents the yeast strains used within the experiment. (ZIP) [file pone.0181694.s011.zip › 22-24/30281-168-Lag-Lag-Lag-YPG-18h-E-E_2016-09-27_10_0_C10_1.dat]

1999.34 2019
1999.77 2155
2000.19 2267
2000.61 2326
2001.03 2253
2001.45 2171
2001.88 2200
2002.30 2065
2002.72 2070
2003.14 1990
2003.56 1945
2003.99 1921
2004.41 1977
2004.83 1882
2005.25 1908
2005.68 2033
2006.10 1980
2006.52 1998
2006.94 2023
2007.37 2070
2007.79 2081
2008.21 1997
2008.64 1949
2009.06 1983
2009.48 2013
2009.90 1978
2010.33 1960
2010.75 1961
2011.17 1878
2011.60 1788
2012.02 1806
2012.44 1853
2012.87 1883
2013.29 1898
2013.71 1856
2014.14 1852
2014.56 1910
2014.98 1872
2015.41 1890
2015.83 1928
2016.25 2062
2016.68 2014
2017.10 2005
2017.53 1951
2017.95 1968
2018.37 2073
2018.80 2039
2019.22 2086
2019.65 2117
2020.07 2089
2020.49 2068
2020.92 2037
2021.34 2080
2021.77 2002
2022.19 1909
2022.61 1942
2023.04 1906
2023.46 1905
2023.89 1981
2024.31 1928
2024.74 1817
2025.16 1875
2025.59 1901
2026.01 1867
2026.44 1849
2026.86 1923
2027.29 1944
2027.71 1945
2028.14 1906
2028.56 1899
2028.98 1932
2029.41 2028
2029.84 1910
2030.26 1891
2030.69 1965
2031.11 1951
2031.54 1962
2031.96 1974
2032.39 1995
2032.81 1948
2033.24 1975
2033.66 1901
2034.09 1927
2034.51 2033
2034.94 1985
2035.37 1910
2035.79 1953
2036.22 1937
2036.64 2018
2037.07 1929
2037.49 1888
2037.92 2012
2038.35 1906
2038.77 1994
2039.20 2070
2039.62 2002
2040.05 2024
2040.48 1991
2040.90 2018
2041.33 1927
2041.76 1874
2042.18 1867
2042.61 1816
2043.03 1796
2043.46 1863
2043.89 1809
2044.31 1807
2044.74 1832
2045.17 1880
2045.59 1859
2046.02 1898
2046.45 2053
2046.87 1888
2047.30 1872
2047.73 1941
2048.16 1892
2048.58 1966
2049.01 1864
2049.44 1813
2049.86 1828
2050.29 1864
2050.72 1937
2051.15 1905
2051.57 1919
2052.00 1892
2052.43 1921
2052.86 1849
2053.28 1798
2053.71 1824
2054.14 1743
2054.57 1757
2054.99 1764
2055.42 1816
2055.85 1858
2056.28 1918
2056.70 1952
2057.13 1943
2057.56 1933
2057.99 1909
2058.42 1870
2058.84 1900
2059.27 1909
2059.70 1944
2060.13 2041
2060.56 1964
2060.99 1928
2061.41 1944
2061.84 1897
2062.27 1908
2062.70 1876
2063.13 2032
2063.56 2046
2063.99 2180
2064.41 2293
2064.84 2445
2065.27 2651
2065.70 2661
2066.13 2673
2066.56 2700
2066.99 2595
2067.42 2513
2067.85 2289
2068.27 2211
2068.70 2038
2069.13 2011
2069.56 1985
2069.99 1988
2070.42 1912
2070.85 1931
2071.28 1966
2071.71 1904
2072.14 1875
2072.57 1830
2073.00 1876
2073.43 1924
2073.86 1925
2074.29 2090
2074.72 2014
2075.15 2013
2075.58 1991
2076.01 2040
2076.44 2090
2076.87 2106
2077.30 2008
2077.73 2041
2078.16 2042
2078.59 1968
2079.02 2041
2079.45 2071
2079.88 2077
2080.31 2129
2080.74 2037
2081.17 2054
2081.60 1972
2082.03 1978
2082.46 1938
2082.89 1961
2083.32 1975
2083.75 1999
2084.18 1929
2084.61 1901
2085.04 2010
2085.47 2029
2085.90 1948
2086.34 2028
2086.77 1949
2087.20 1879
2087.63 1973
2088.06 1932
2088.49 1820
2088.92 1783
2089.35 1804
2089.79 1836
2090.22 1874
2090.65 1912
2091.08 1790
2091.51 1768
2091.94 1868
2092.37 1804
2092.81 1796
2093.24 1817
2093.67 1902
2094.10 1872
2094.53 1879
2094.96 1888
2095.40 1919
2095.83 1923
2096.26 1867
2096.69 1793
2097.12 1830
2097.56 1838
2097.99 1702
2098.42 1703
2098.85 1755
2099.29 1827
2099.72 1792
2100.15 1669
2100.58 1717
2101.01 1706
2101.45 1666
2101.88 1717
2102.31 1697
2102.75 1719
2103.18 1823
2103.61 1833
2104.04 1811
2104.48 1832
2104.91 1810
2105.34 1817
2105.77 1782
2106.21 1840
2106.64 1869
2107.07 1800
2107.51 1906
2107.94 1911
2108.37 1873
2108.81 1887
2109.24 1898
2109.67 1850
2110.11 1904
2110.54 2019
2110.97 1869
2111.41 1783
2111.84 1664
2112.27 1802
2112.71 1840
2113.14 1715
2113.58 1742
2114.01 1779
2114.44 1791
2114.88 1801
2115.31 1668
2115.75 1675
2116.18 1705
2116.61 1782
2117.05 1703
2117.48 1693
2117.92 1756
2118.35 1780
2118.78 1796
2119.22 1798
2119.65 1795
2120.09 1777
2120.52 1785
2120.96 1827
2121.39 1845
2121.83 1998
2122.26 1893
2122.69 1819
2123.13 1951
2123.56 1868
2124.00 1977
2124.43 1953
2124.87 2005
2125.30 1938
2125.74 1922
2126.17 1936
2126.61 1960
2127.04 1926
2127.48 1866
2127.91 1783
2128.35 1829
2128.79 1927
2129.22 1911
2129.66 1955
2130.09 2018
2130.53 2019
2130.96 2020
2131.40 2058
2131.83 1990
2132.27 1983
2132.70 1930
2133.14 1968
2133.58 1940
2134.01 1955
2134.45 1950
2134.88 1889
2135.32 1850
2135.76 1842
2136.19 1859
2136.63 1929
2137.06 1975
2137.50 1917
2137.94 1869
2138.37 1860
2138.81 1874
2139.25 1837
2139.68 1771
2140.12 1856
2140.56 1753
2140.99 1730
2141.43 1791
2141.87 1818
2142.30 1857
2142.74 1856
2143.18 1769
2143.61 1828
2144.05 1780
2144.49 1821
2144.92 1872
2145.36 1868
2145.80 1899
2146.23 1855
2146.67 1803
2147.11 1829
2147.55 1878
2147.98 1917
2148.42 1950
2148.86 2178
2149.30 2151
2149.73 2164
2150.17 2305
2150.61 2362
2151.05 2276
2151.48 2265
2151.92 2279
2152.36 2257
2152.80 2102
2153.23 2102
2153.67 2048
2154.11 1988
2154.55 2048
2154.99 1964
2155.42 2083
2155.86 2034
2156.30 1999
2156.74 2005
2157.18 1936
2157.61 2068
2158.05 2042
2158.49 1906
2158.93 1963
2159.37 2029
2159.81 1963
2160.24 2004
2160.68 1931
2161.12 1971
2161.56 1962
2162.00 1955
2162.44 1992
2162.88 1994
2163.32 1894
2163.75 1900
2164.19 2020
2164.63 1945
2165.07 2082
2165.51 2237
2165.95 2254
2166.39 2302
2166.83 2256
2167.27 2088
2167.71 2069
2168.15 2058
2168.59 2065
2169.02 2125
2169.46 2037
2169.90 2040
2170.34 2051
2170.78 1987
2171.22 2044
2171.66 1975
2172.10 2095
2172.54 2067
2172.98 2100
2173.42 2063
2173.86 2142
2174.30 2177
2174.74 2171
2175.18 2141
2175.62 2192
2176.06 2118
2176.50 2207
2176.94 2321
2177.38 2341
2177.82 2250
2178.26 2123
2178.70 2268
2179.14 2407
2179.58 2316
2180.02 2132
2180.47 2079
2180.91 2140
2181.35 2082
2181.79 2089
2182.23 2087
2182.67 2060
2183.11 1972
2183.55 1982
2183.99 1922
2184.43 1892
2184.87 1880
2185.31 1947
2185.76 1930
2186.20 1888
2186.64 2040
2187.08 2070
2187.52 1999
2187.96 2104
2188.40 2185
2188.84 2093
2189.29 2090
2189.73 2172
2190.17 2082
2190.61 2133
2191.05 2091
2191.49 2184
2191.94 2234
2192.38 2195
2192.82 2133
2193.26 2191
2193.70 2224
2194.14 2297
2194.59 2341
2195.03 2387
2195.47 2493
2195.91 2563
2196.36 2611
2196.80 2515
2197.24 2292
2197.68 2183
2198.12 2099
2198.57 2154
2199.01 2092
2199.45 2010
2199.89 2090
2200.34 2102
2200.78 2002
2201.22 1985
2201.66 2013
2202.11 2086
2202.55 2066
2202.99 2160
2203.44 2118
2203.88 2117
2204.32 2089
2204.76 2130
2205.21 2230
2205.65 2214
2206.09 2189
2206.54 2230
2206.98 2083
2207.42 2076
2207.87 2127
2208.31 2178
2208.75 2310
2209.20 2224
2209.64 2227
2210.08 2252
2210.53 2188
2210.97 2260
2211.42 2268
2211.86 2207
2212.30 2233
2212.75 2235
2213.19 2098
2213.63 2026
2214.08 2083
2214.52 2081
2214.97 2060
2215.41 2125
2215.85 2032
2216.30 2031
2216.74 2084
2217.19 1979
2217.63 1944
2218.08 1883
2218.52 1973
2218.97 1963
2219.41 1959
2219.85 2004
2220.30 1980
2220.74 1930
2221.19 1892
2221.63 2092
2222.08 2147
2222.52 2074
2222.97 2107
2223.41 2161
2223.86 2164
2224.30 2137
2224.75 2130
2225.19 2224
2225.64 2333
2226.08 2359
2226.53 2238
2226.97 2223
2227.42 2216
2227.86 2316
2228.31 2284
2228.75 2312
2229.20 2357
2229.65 2420
2230.09 2412
2230.54 2458
2230.98 2537
2231.43 2511
2231.87 2553
2232.32 2788
2232.76 2848
2233.21 2853
2233.66 2742
2234.10 2637
2234.55 2661
2234.99 2599
2235.44 2550
2235.89 2445
2236.33 2452
2236.78 2337
2237.23 2320
2237.67 2346
2238.12 2286
2238.56 2163
2239.01 2107
2239.46 2095
2239.90 2095
2240.35 2083
2240.80 2044
2241.24 2021
2241.69 1973
2242.14 1971
2242.58 1904
2243.03 1857
2243.48 1896
2243.93 1923
2244.37 1928
2244.82 1977
2245.27 1832
2245.71 1841
2246.16 1863
2246.61 1799
2247.05 1874
2247.50 1814
2247.95 1905
2248.40 1937
2248.84 1945
2249.29 1914
2249.74 1939
2250.19 2009
2250.63 2093
2251.08 1985
2251.53 2057
2251.98 2094
2252.43 2154
2252.87 2193
2253.32 2206
2253.77 2214
2254.22 2103
2254.66 2067
2255.11 2065
2255.56 2022
2256.01 1947
2256.46 1901
2256.91 1928
2257.35 1887
2257.80 1843
2258.25 1926
2258.70 1875
2259.15 1803
2259.60 1908
2260.04 1968
2260.49 1965
2260.94 1971
2261.39 2055
2261.84 2125
2262.29 2233
2262.74 2157
2263.19 2175
2263.63 2173
2264.08 2147
2264.53 2098
2264.98 2191
2265.43 2201
2265.88 2116
2266.33 2176
2266.78 2180
2267.23 2253
2267.68 2280
2268.13 2307
2268.58 2412
2269.02 2556
2269.47 2647
2269.92 2810
2270.37 2888
2270.82 2948
2271.27 2901
2271.72 2896
2272.17 2739
2272.62 2699
2273.07 2667
2273.52 2591
2273.97 2537
2274.42 2478
2274.87 2383
2275.32 2556
2275.77 2571
2276.22 2578
2276.67 2592
2277.12 2544
2277.57 2613
2278.02 2445
2278.47 2396
2278.92 2173
2279.37 2068
2279.82 2200
2280.27 2213
2280.73 2175
2281.18 2104
2281.63 2053
2282.08 2037
2282.53 2034
2282.98 2041
2283.43 2057
2283.88 2042
2284.33 2096
2284.78 2144
2285.23 1996
2285.68 1992
2286.14 1915
2286.59 1986
2287.04 1963
2287.49 1963
2287.94 2082
2288.39 2175
2288.84 2401
2289.30 2524
2289.75 2608
2290.20 2706
2290.65 2792
2291.10 2792
2291.55 2915
2292.00 3041
2292.46 3015
2292.91 3054
2293.36 3019
2293.81 2882
2294.26 2908
2294.72 2772
2295.17 2794
2295.62 2778
2296.07 2633
2296.52 2491
2296.98 2421
2297.43 2346
2297.88 2333
2298.33 2243
2298.79 2199
2299.24 2179
2299.69 2062
2300.14 2062
2300.60 2149
2301.05 2093
2301.50 2074
2301.95 1955
2302.41 1940
2302.86 1890
2303.31 1827
2303.76 1890
2304.22 1890
2304.67 1925
2305.12 1914
2305.58 1991
2306.03 2004
2306.48 2089
2306.94 2125
2307.39 2170
2307.84 2253
2308.30 2186
2308.75 2230
2309.20 2338
2309.66 2466
2310.11 2440
2310.56 2336
2311.02 2378
2311.47 2433
2311.92 2381
2312.38 2275
2312.83 2304
2313.28 2277
2313.74 2291
2314.19 2352
2314.65 2357
2315.10 2208
2315.55 2255
2316.01 2312
2316.46 2212
2316.92 2200
2317.37 2238
2317.83 2274
2318.28 2377
2318.73 2361
2319.19 2357
2319.64 2435
2320.10 2401
2320.55 2457
2321.01 2491
2321.46 2508
2321.92 2413
2322.37 2310
2322.82 2246
2323.28 2423
2323.73 2495
2324.19 2617
2324.64 2734
2325.10 2764
2325.55 2965
2326.01 3026
2326.46 3021
2326.92 3027
2327.37 2796
2327.83 2578
2328.29 2506
2328.74 2488
2329.20 2431
2329.65 2335
2330.11 2384
2330.56 2209
2331.02 2222
2331.47 2217
2331.93 2250
2332.38 2264
2332.84 2243
2333.30 2141
2333.75 2160
2334.21 2099
2334.66 2091
2335.12 2104
2335.58 2217
2336.03 2183
2336.49 2141
2336.94 2087
2337.40 2093
2337.86 2098
2338.31 2153
2338.77 2164
2339.22 2168
2339.68 2213
2340.14 2119
2340.59 2092
2341.05 2171
2341.51 2053
2341.96 2144
2342.42 2080
2342.88 2054
2343.33 2115
2343.79 2077
2344.25 2138
2344.70 2192
2345.16 2260
2345.62 2394
2346.08 2384
2346.53 2381
2346.99 2390
2347.45 2357
2347.90 2403
2348.36 2373
2348.82 2259
2349.28 2295
2349.73 2162
2350.19 2233
2350.65 2106
2351.11 2165
2351.56 2189
2352.02 2099
2352.48 2117
2352.94 2141
2353.39 2053
2353.85 2047
2354.31 1980
2354.77 1956
2355.22 1916
2355.68 1948
2356.14 1926
2356.60 1914
2357.06 2007
2357.51 2010
2357.97 2039
2358.43 2114
2358.89 2123
2359.35 2132
2359.81 2244
2360.26 2384
2360.72 2460
2361.18 2668
2361.64 2650
2362.10 2606
2362.56 2580
2363.02 2539
2363.47 2580
2363.93 2556
2364.39 2472
2364.85 2426
2365.31 2468
2365.77 2484
2366.23 2467
2366.69 2416
2367.15 2428
2367.60 2416
2368.06 2361
2368.52 2418
2368.98 2379
2369.44 2245
2369.90 2246
2370.36 2163
2370.82 2060
2371.28 2027
2371.74 2001
2372.20 1993
2372.66 2007
2373.12 2091
2373.58 2024
2374.04 1905
2374.50 2002
2374.96 1954
2375.42 1974
2375.88 1976
2376.34 1941
2376.80 2132
2377.26 2132
2377.72 2006
2378.18 1968
2378.64 1986
2379.10 1974
2379.56 2065
2380.02 1963
2380.48 1972
2380.94 1902
2381.40 2021
2381.86 2041
2382.32 1998
2382.78 1974
2383.24 2039
2383.70 2005
2384.16 2112
2384.62 2003
2385.08 1974
2385.54 2157
2386.00 2164
2386.47 2114
2386.93 2140
2387.39 2013
2387.85 2050
2388.31 2034
2388.77 2086
2389.23 2103
2389.69 2120
2390.15 2149
2390.62 2145
2391.08 2064
2391.54 2053
2392.00 2087
2392.46 2148
2392.92 2097
2393.38 2079
2393.85 1997
2394.31 2022
2394.77 2039
2395.23 1967
2395.69 1988
2396.16 2040
2396.62 2046
2397.08 2039
2397.54 2071
2398.00 2151
2398.47 2225
2398.93 2229
2399.39 2182
2399.85 2164
2400.31 2199
2400.78 2096
2401.24 2059
2401.70 2084
2402.16 2069
2402.63 1936
2403.09 1938
2403.55 1980
2404.01 1953
2404.48 1978
2404.94 1952
2405.40 1981
2405.86 1957
2406.33 1989
2406.79 1960
2407.25 2034
2407.72 1983
2408.18 1946
2408.64 1954
2409.11 1995
2409.57 1936
2410.03 1964
2410.49 1867
2410.96 1889
2411.42 1930
2411.88 1895
2412.35 1927
2412.81 1850
2413.28 1692
2413.74 1876
2414.20 1869
2414.67 1935
2415.13 1864
2415.59 1860
2416.06 1934
2416.52 1938
2416.98 2004
2417.45 2010
2417.91 2106
2418.38 2073
2418.84 2017
2419.30 2066
2419.77 2169
2420.23 2125
2420.70 2032
2421.16 2014
2421.63 2067
2422.09 2084
2422.55 2115
2423.02 2007
2423.48 2090
2423.95 2166
2424.41 2182
2424.88 2131
2425.34 2164
2425.81 2075
2426.27 2043
2426.74 2022
2427.20 2052
2427.67 1982
2428.13 1941
2428.60 1912
2429.06 1838
2429.53 1878
2429.99 1882
2430.46 1854
2430.92 1887
2431.39 1848
2431.85 1826
2432.32 1798
2432.78 1921
2433.25 1919
2433.71 1872
2434.18 1920
2434.64 2011
2435.11 1990
2435.58 2011
2436.04 2009
2436.51 2046
2436.97 2075
2437.44 1986
2437.90 1963
2438.37 2068
2438.84 2144
2439.30 2217
2439.77 2146
2440.23 2284
2440.70 2271
2441.17 2349
2441.63 2277
2442.10 2260
2442.57 2201
2443.03 2161
2443.50 2173
2443.96 2136
2444.43 2118
2444.90 2110
2445.36 2099
2445.83 1982
2446.30 1989
2446.76 1937
2447.23 1957
2447.70 2013
2448.16 2059
2448.63 1934
2449.10 2037
2449.57 1979
2450.03 1928
2450.50 1986
2450.97 1901
2451.43 1877
2451.90 1917
2452.37 1893
2452.84 1997
2453.30 1853
2453.77 1797
2454.24 1753
2454.71 1781
2455.17 1860
2455.64 1735
2456.11 1815
2456.58 1943
2457.04 1873
2457.51 1819
2457.98 1863
2458.45 1821
2458.91 1893
2459.38 1902
2459.85 1966
2460.32 1875
2460.79 1835
2461.25 1853
2461.72 1858
2462.19 1954
2462.66 1903
2463.13 1863
2463.60 1798
2464.06 1859
2464.53 1893
2465.00 1949
2465.47 1895
2465.94 1956
2466.41 1967
2466.87 1904
2467.34 1919
2467.81 1945
2468.28 1891
2468.75 1916
2469.22 1902
2469.69 1916
2470.16 1917
2470.63 1989
2471.09 1967
2471.56 1983
2472.03 1918
2472.50 1923
2472.97 1900
2473.44 1922
2473.91 1951
2474.38 1930
2474.85 1878
2475.32 1965
2475.79 1988
2476.26 1968
2476.73 1939
2477.20 1893
2477.67 1897
2478.14 2002
2478.60 1931
2479.07 2039
2479.54 1951
2480.01 1958
2480.48 1963
2480.95 1885
2481.42 1966
2481.89 1955
2482.36 1863
2482.83 1831
2483.30 1820
2483.77 1831
2484.25 1862
2484.72 1810
2485.19 1823
2485.66 1953
2486.13 2100
2486.60 2165
2487.07 2190
2487.54 2297
2488.01 2190
2488.48 2169
2488.95 2150
2489.42 2064
2489.89 2094
2490.36 2067
2490.83 2033
2491.30 2058
2491.78 1934
2492.25 1929
2492.72 1963
2493.19 2008
2493.66 2048
2494.13 2006
2494.60 2035
2495.07 2106
2495.55 2169
2496.02 2214
2496.49 2187
2496.96 2159
2497.43 2130
2497.90 2084
2498.37 1969
2498.85 1939
2499.32 1923
2499.79 1910
2500.26 1833
2500.73 1900
2501.20 1933
2501.68 1872
2502.15 1890
2502.62 1893
2503.09 1869
2503.56 1807
2504.04 1898
2504.51 1881
2504.98 1889
2505.45 1901
2505.93 2007
2506.40 1940
2506.87 1829
2507.34 1880
2507.82 1935
2508.29 2050
2508.76 2076
2509.23 2063
2509.71 2167
2510.18 2298
2510.65 2401
2511.12 2455
2511.60 2681
2512.07 2612
2512.54 2679
2513.02 2633
2513.49 2652
2513.96 2560
2514.44 2524
2514.91 2504
2515.38 2411
2515.85 2287
2516.33 2132
2516.80 2203
2517.27 2094
2517.75 2102
2518.22 2065
2518.70 2114
2519.17 2194
2519.64 2146
2520.12 2102
2520.59 2189
2521.06 2209
2521.54 2125
2522.01 2053
2522.49 1939
2522.96 2010
2523.43 1975
2523.91 2002
2524.38 2090
2524.86 2053
2525.33 2028
2525.80 1967
2526.28 1989
2526.75 1954
2527.23 2027
2527.70 1963
2528.18 1958
2528.65 1971
2529.12 1953
2529.60 2055
2530.07 1960
2530.55 1965
2531.02 2030
2531.50 2020
2531.97 2095
2532.45 1996
2532.92 2081
2533.40 2134
2533.87 2148
2534.35 2158
2534.82 2086
2535.30 2059
2535.77 2047
2536.25 2006
2536.72 2036
2537.20 2108
2537.67 2131
2538.15 2072
2538.62 2151
2539.10 2085
2539.57 2157
2540.05 2192
2540.53 2185
2541.00 2110
2541.48 2232
2541.95 2146
2542.43 2031
2542.90 1993
2543.38 2015
2543.86 1981
2544.33 2009
2544.81 2025
2545.28 1978
2545.76 2090
2546.24 2200
2546.71 2222
2547.19 2252
2547.66 2333
2548.14 2460
2548.62 2547
2549.09 2662
2549.57 2467
2550.05 2482
2550.52 2616
2551.00 2678
2551.48 2466
2551.95 2531
2552.43 2572
2552.91 2489
2553.38 2458
2553.86 2337
2554.34 2232
2554.81 2283
2555.29 2280
2555.77 2188
2556.24 2183
2556.72 2146
2557.20 2138
2557.68 2211
2558.15 2119
2558.63 2062
2559.11 2006
2559.58 1946
2560.06 1943
2560.54 1911
2561.02 1944
2561.49 1946
2561.97 1971
2562.45 1897
2562.93 1855
2563.41 1912
2563.88 1818
2564.36 1851
2564.84 1875
2565.32 1848
2565.79 1849
2566.27 1877
2566.75 1924
2567.23 1930
2567.71 1965
2568.18 1862
2568.66 1916
2569.14 1900
2569.62 1895
2570.10 1924
2570.58 1810
2571.05 1796
2571.53 1907
2572.01 1871
2572.49 1883
2572.97 1917
2573.45 1835
2573.93 1875
2574.40 1893
2574.88 1915
2575.36 1841
2575.84 1872
2576.32 1948
2576.80 1947
2577.28 1944
2577.76 1893
2578.24 1942
2578.72 1983
2579.19 1957
2579.67 1963
2580.15 1956
2580.63 2031
2581.11 1970
2581.59 1950
2582.07 1987
2582.55 1955
2583.03 1961
2583.51 1858
2583.99 1912
2584.47 1911
2584.95 1870
2585.43 1886
2585.91 1825
2586.39 1851
2586.87 1907
2587.35 1947
2587.83 1921
2588.31 1963
2588.79 1979
2589.27 1906
2589.75 1962
2590.23 1934
2590.71 1892
2591.19 1887
2591.67 1907
2592.15 1868
2592.63 1822
2593.11 1815
2593.59 1961
2594.07 1960
2594.55 1895
2595.03 1861
2595.51 1855
2595.99 1910
2596.47 1918
2596.96 1801
2597.44 1772
2597.92 1794
2598.40 1843
2598.88 1836
2599.36 1790
2599.84 1811
2600.32 1793
2600.80 1771
2601.28 1841
2601.77 1770
2602.25 1730
2602.73 1822
2603.21 1882
2603.69 1874
2604.17 1956
2604.65 1921
2605.14 1889
2605.62 1858
2606.10 1939
2606.58 1930
2607.06 2047
2607.54 2046
2608.03 2038
2608.51 2014
2608.99 2025
2609.47 2094
2609.95 2161
2610.44 2154
2610.92 2155
2611.40 2146
2611.88 2186
2612.37 2174
2612.85 2121
2613.33 2063
2613.81 1997
2614.29 2065
2614.78 1940
2615.26 1932
2615.74 1900
2616.22 1855
2616.71 1876
2617.19 1810
2617.67 1877
2618.16 1822
2618.64 1927
2619.12 1864
2619.60 1901
2620.09 1905
2620.57 1892
2621.05 1919
2621.54 1893
2622.02 1904
2622.50 1910
2622.99 1955
2623.47 2041
2623.95 1962
2624.44 1900
2624.92 1941
2625.40 1910
2625.89 1993
2626.37 2014
2626.85 1998
2627.34 2001
2627.82 2097
2628.30 1981
2628.79 1951
2629.27 1906
2629.76 1946
2630.24 2056
2630.72 2021
2631.21 2032
2631.69 1992
2632.18 1930
2632.66 2033
2633.14 2050
2633.63 1946
2634.11 1979
2634.60 1965
2635.08 1967
2635.57 1873
2636.05 1934
2636.53 1894
2637.02 1938
2637.50 1957
2637.99 1892
2638.47 1803
2638.96 1885
2639.44 1894
2639.93 1939
2640.41 1891
2640.90 1875
2641.38 1873
2641.87 1929
2642.35 1908
2642.84 1883
2643.32 1850
2643.81 1797
2644.29 1798
2644.78 1841
2645.26 1745
2645.75 1770
2646.23 1865
2646.72 1948
2647.20 1944
2647.69 1957
2648.18 1969
2648.66 1943
2649.15 1967
2649.63 1908
2650.12 1854
2650.60 1989
2651.09 1950
2651.58 1932
2652.06 1925
2652.55 1922
2653.03 1996
2653.52 1998
2654.01 2037
2654.49 2097
2654.98 2065
2655.46 2086
2655.95 2099
2656.44 2050
2656.92 2040
2657.41 2188
2657.90 2202
2658.38 2131
2658.87 2032
2659.36 2060
2659.84 1992
2660.33 2047
2660.82 2120
2661.30 1997
2661.79 1980
2662.28 2016
2662.76 1969
2663.25 2016
2663.74 2043
2664.22 2041
2664.71 2099
2665.20 2032
2665.68 1989
2666.17 2088
2666.66 2026
2667.15 2034
2667.63 2063
2668.12 2017
2668.61 2019
2669.10 2119
2669.58 2082
2670.07 2010
2670.56 2067
2671.05 2083
2671.53 2080
2672.02 2146
2672.51 2109
2673.00 2159
2673.48 2287
2673.97 2394
2674.46 2353
2674.95 2423
2675.44 2478
2675.92 2337
2676.41 2291
2676.90 2319
2677.39 2242
2677.88 2172
2678.37 2109
2678.85 2095
2679.34 2160
2679.83 2159
2680.32 2191
2680.81 2120
2681.30 2098
2681.79 2154
2682.27 2101
2682.76 2209
2683.25 2198
2683.74 2166
2684.23 2088
2684.72 2128
2685.21 2021
2685.70 2055
2686.18 1983
2686.67 1960
2687.16 1871
2687.65 1959
2688.14 1952
2688.63 1917
2689.12 1985
2689.61 1971
2690.10 2024
2690.59 2004
2691.08 2004
2691.57 2051
2692.06 2130
2692.55 2106
2693.04 2055
2693.53 2108
2694.02 2177
2694.51 2178
2694.99 2114
2695.48 2170
2695.97 2206
2696.46 2106
2696.95 2204
2697.44 2202
2697.93 2086
2698.42 1977
2698.92 2032
2699.41 2131
2699.90 2085
2700.39 2143
2700.88 2170
2701.37 2143
2701.86 2102
2702.35 2160
2702.84 2076
2703.33 2102
2703.82 2064
2704.31 2011
2704.80 2083
2705.29 2175
2705.78 2064
2706.27 2115
2706.76 1979
2707.25 2004
2707.75 2080
2708.24 2050
2708.73 2062
2709.22 2004
2709.71 2027
2710.20 1871
2710.69 1874
2711.18 1877
2711.68 1942
2712.17 1883
2712.66 1882
2713.15 1864
2713.64 1889
2714.13 1915
2714.62 1879
2715.12 1950
2715.61 1916
2716.10 1890
2716.59 1816
2717.08 1855
2717.57 1887
2718.07 1781
2718.56 1879
2719.05 1834
2719.54 1765
2720.03 1892
2720.53 2000
2721.02 2019
2721.51 2102
2722.00 2233
2722.50 2297
2722.99 2217
2723.48 2186
2723.97 2187
2724.47 2138
2724.96 2136
2725.45 1977
2725.94 2065
2726.44 2019
2726.93 1980
2727.42 1961
2727.91 2045
2728.41 2064
2728.90 2024
2729.39 1984
2729.89 1968
2730.38 2038
2730.87 2066
2731.37 2040
2731.86 1991
2732.35 2051
2732.84 2132
2733.34 2223
2733.83 2231
2734.32 2107
2734.82 2265
2735.31 2340
2735.81 2461
2736.30 2381
2736.79 2393
2737.29 2298
2737.78 2260
2738.27 2264
2738.77 2304
2739.26 2154
2739.75 2155
2740.25 2109
2740.74 2084
2741.24 1994
2741.73 2024
2742.22 1944
2742.72 1919
2743.21 1873
2743.71 1892
2744.20 1780
2744.70 1803
2745.19 1851
2745.68 1844
2746.18 1812
2746.67 1879
2747.17 1951
2747.66 1896
2748.16 1984
2748.65 1933
2749.15 1909
2749.64 1892
2750.14 1937
2750.63 1845
2751.13 1824
2751.62 1822
2752.12 1784
2752.61 1824
2753.11 1816
2753.60 1843
2754.10 1903
2754.59 1885
2755.09 1921
2755.58 1956
2756.08 2117
2756.57 1968
2757.07 1928
2757.56 1965
2758.06 1938
2758.56 2061
2759.05 2055
2759.55 2008
2760.04 1944
2760.54 1961
2761.03 1976
2761.53 1941
2762.03 2064
2762.52 1955
2763.02 1989
2763.51 1969
2764.01 2015
2764.51 2017
2765.00 2066
2765.50 1986
2765.99 1920
2766.49 1973
2766.99 2053
2767.48 2006
2767.98 1917
2768.48 1850
2768.97 1855
2769.47 1938
2769.97 1888
2770.46 1877
2770.96 1856
2771.46 1885
2771.95 1874
2772.45 1896
2772.95 1846
2773.44 1853
2773.94 1920
2774.44 1969
2774.93 1902
2775.43 1839
2775.93 1865
2776.43 1903
2776.92 1960
2777.42 1989
2777.92 1865
2778.41 1982
2778.91 1981
2779.41 2048
2779.91 1995
2780.40 2043
2780.90 1982
2781.40 1898
2781.90 1891
2782.39 1953
2782.89 1892
2783.39 1886
2783.89 1789
2784.39 1875
2784.88 1941
2785.38 1908
2785.88 1937
2786.38 1993
2786.88 2042
2787.37 2094
2787.87 2023
2788.37 1948
2788.87 2081
2789.37 2068
2789.87 1952
2790.36 2006
2790.86 1956
2791.36 1896
2791.86 1901
2792.36 1960
2792.86 1965
2793.36 2036
2793.85 2011
2794.35 2026
2794.85 2146
2795.35 2134
2795.85 2144
2796.35 2120
2796.85 2139
2797.35 2306
2797.85 2244
2798.34 2271
2798.84 2280
2799.34 2297
2799.84 2209
2800.34 2183
2800.84 2109
2801.34 2077
2801.84 1990
2802.34 2012
2802.84 2090
2803.34 2054
2803.84 1966
2804.34 1976
2804.84 1904
2805.34 1908
2805.84 2035
2806.34 2187
2806.84 2071
2807.34 2179
2807.84 2332
2808.34 2343
2808.84 2314
2809.34 2317
2809.84 2460
2810.34 2518
2810.84 2531
2811.34 2458
2811.84 2571
2812.34 2498
2812.84 2512
2813.34 2529
2813.84 2550
2814.34 2455
2814.84 2356
2815.34 2217
2815.84 2282
2816.34 2129
2816.84 2102
2817.34 2076
2817.85 2132
2818.35 2130
2818.85 2078
2819.35 2083
2819.85 1999
2820.35 2035
2820.85 1957
2821.35 1961
2821.85 1951
2822.35 1932
2822.86 1934
2823.36 1901
2823.86 1878
2824.36 1923
2824.86 1997
2825.36 2005
2825.87 1861
2826.37 1884
2826.87 1879
2827.37 1876
2827.87 1895
2828.37 1852
2828.88 1796
2829.38 1875
2829.88 1999
2830.38 1943
2830.88 2006
2831.39 1865
2831.89 1881
2832.39 1846
2832.89 1975
2833.39 2016
2833.90 2003
2834.40 2020
2834.90 2035
2835.40 2057
2835.91 2095
2836.41 2118
2836.91 2038
2837.41 1985
2837.92 1955
2838.42 1922
2838.92 2034
2839.42 1926
2839.93 1961
2840.43 1964
2840.93 1986
2841.44 1977
2841.94 1958
2842.44 1973
2842.95 1921
2843.45 1911
2843.95 1983
2844.45 1980
2844.96 1925
2845.46 1979
2845.96 2004
2846.47 2021
2846.97 2057
2847.48 2034
2847.98 2050
2848.48 2043
2848.99 2124
2849.49 2077
2849.99 2115
2850.50 2071
2851.00 2091
2851.50 2038
2852.01 1973
2852.51 1907
2853.02 1991
2853.52 2013
2854.02 1903
2854.53 1992
2855.03 1973
2855.54 1956
2856.04 2067
2856.55 2007
2857.05 2002
2857.55 2075
2858.06 2176
2858.56 2064
2859.07 2153
2859.57 2227
2860.08 2094
2860.58 2143
2861.09 2106
2861.59 2136
2862.10 2149
2862.60 1968
2863.11 2123
2863.61 2175
2864.12 2244
2864.62 2233
2865.13 2191
2865.63 2218
2866.14 2244
2866.64 2130
2867.15 2062
2867.65 2040
2868.16 2037
2868.66 2063
2869.17 2072
2869.67 2018
2870.18 2133
2870.68 2081
2871.19 2099
2871.69 2064
2872.20 2214
2872.71 2198
2873.21 2199
2873.72 2188
2874.22 2153
2874.73 2062
2875.24 2092
2875.74 2137
2876.25 2096
2876.75 2084
2877.26 1983
2877.77 2021
2878.27 1954
2878.78 1972
2879.28 1914
2879.79 1967
2880.30 1970
2880.80 1942
2881.31 2053
2881.82 2044
2882.32 2009
2882.83 2080
2883.34 2140
2883.84 2177
2884.35 2180
2884.86 2311
2885.36 2422
2885.87 2462
2886.38 2553
2886.88 2711
2887.39 2877
2887.90 2754
2888.41 2658
2888.91 2696
2889.42 2697
2889.93 2629
2890.43 2596
2890.94 2542
2891.45 2529
2891.96 2421
2892.46 2335
2892.97 2331
2893.48 2379
2893.99 2307
2894.49 2301
2895.00 2341
2895.51 2297
2896.02 2305
2896.53 2451
2897.03 2375
2897.54 2319
2898.05 2318
2898.56 2288
2899.07 2301
2899.57 2226
2900.08 2169
2900.59 2146
2901.10 2164
2901.61 2241
2902.11 2205
2902.62 2111
2903.13 2099
2903.64 2233
2904.15 2214
2904.66 2169
2905.16 2190
2905.67 2238
2906.18 2334
2906.69 2367
2907.20 2354
2907.71 2274
2908.22 2227
2908.73 2255
2909.24 2252
2909.74 2202
2910.25 2109
2910.76 2182
2911.27 2056
2911.78 2102
2912.29 2081
2912.80 2007
2913.31 2041
2913.82 2144
2914.33 2057
2914.84 2085
2915.35 2083
2915.86 2131
2916.36 2180
2916.87 2086
2917.38 2152
2917.89 2245
2918.40 2244
2918.91 2189
2919.42 2344
2919.93 2404
2920.44 2402
2920.95 2377
2921.46 2538
2921.97 2492
2922.48 2457
2922.99 2514
2923.50 2559
2924.01 2511
2924.52 2502
2925.03 2547
2925.54 2674
2926.05 2580
2926.57 2472
2927.08 2502
2927.59 2398
2928.10 2277
2928.61 2317
2929.12 2232
2929.63 2269
2930.14 2194
2930.65 2131
2931.16 2152
2931.67 1977
2932.18 2080
2932.69 2088
2933.20 2062
2933.72 2060
2934.23 1997
2934.74 1989
2935.25 2031
2935.76 2081
2936.27 2127
2936.78 2107
2937.29 2091
2937.81 2235
2938.32 2171
2938.83 2293
2939.34 2437
2939.85 2565
2940.36 2592
2940.88 2765
2941.39 2797
2941.90 2895
2942.41 2896
2942.92 2937
2943.43 2883
2943.95 2853
2944.46 2758
2944.97 2651
2945.48 2613
2945.99 2642
2946.51 2603
2947.02 2394
2947.53 2376
2948.04 2308
2948.56 2234
2949.07 2139
2949.58 2110
2950.09 2153
2950.61 2113
2951.12 2061
2951.63 2065
2952.14 2102
2952.66 2099
2953.17 2021
2953.68 2041
2954.19 2067
2954.71 2086
2955.22 1991
2955.73 1985
2956.25 1936
2956.76 2027
2957.27 2080
2957.79 2035
2958.30 2105
2958.81 2115
2959.33 2017
2959.84 2167
2960.35 2115
2960.87 2075
2961.38 2206
2961.89 2159
2962.41 2258
2962.92 2308
2963.43 2279
2963.95 2240
2964.46 2252
2964.97 2270
2965.49 2332
2966.00 2320
2966.52 2284
2967.03 2247
2967.54 2320
2968.06 2268
2968.57 2291
2969.09 2249
2969.60 2269
2970.12 2233
2970.63 2317
2971.14 2299
2971.66 2215
2972.17 2231
2972.69 2135
2973.20 2215
2973.72 2290
2974.23 2192
2974.75 2222
2975.26 2277
2975.77 2296
2976.29 2375
2976.80 2395
2977.32 2424
2977.83 2430
2978.35 2512
2978.86 2476
2979.38 2477
2979.89 2573
2980.41 2572
2980.92 2511
2981.44 2500
2981.95 2536
2982.47 2597
2982.99 2593
2983.50 2533
2984.02 2581
2984.53 2676
2985.05 2705
2985.56 2674
2986.08 2701
2986.59 2764
2987.11 2629
2987.63 2681
2988.14 2732
2988.66 2836
2989.17 2818
2989.69 2867
2990.20 2922
2990.72 2926
2991.24 2921
2991.75 2863
2992.27 2752
2992.79 2814
2993.30 2856
2993.82 2864
2994.33 2825
2994.85 2870
2995.37 3064
2995.88 3038
2996.40 3315
2996.92 3539
2997.43 3507
2997.95 3696
2998.47 3856
2998.98 3925
2999.50 3945
3000.02 4001
3000.53 3963
3001.05 3899
3001.57 4000
3002.08 4045
3002.60 4382
3003.12 4911
3003.64 5728
3004.15 6906
3004.67 7882
3005.19 9157
3005.70 10076
3006.22 10855
3006.74 10774
3007.26 9971
3007.77 9069
3008.29 8024
3008.81 6986
3009.33 5849
3009.84 5058
3010.36 4471
3010.88 3964
3011.40 3592
3011.92 3412
3012.43 3279
3012.95 3047
3013.47 3092
3013.99 3184
3014.50 3110
3015.02 3059
3015.54 3018
3016.06 2998
3016.58 2986
3017.10 3008
3017.61 3075
3018.13 3018
3018.65 2902
3019.17 2899
3019.69 2908
3020.21 2954
3020.73 2843
3021.24 2878
3021.76 2739
3022.28 2852
3022.80 3003
3023.32 3160
3023.84 3121
3024.36 3146
3024.88 3261
3025.39 3411
3025.91 3335
3026.43 3288
3026.95 3161
3027.47 2970
3027.99 2843
3028.51 2866
3029.03 2796
3029.55 2614
3030.07 2560
3030.59 2548
3031.11 2539
3031.63 2561
3032.15 2536
3032.66 2460
3033.18 2426
3033.70 2455
3034.22 2524
3034.74 2591
3035.26 2571
3035.78 2615
3036.30 2554
3036.82 2541
3037.34 2626
3037.86 2558
3038.38 2590
3038.90 2617
3039.42 2553
3039.94 2450
3040.46 2428
3040.98 2389
3041.51 2374
3042.03 2416
3042.55 2485
3043.07 2458
3043.59 2402
3044.11 2439
3044.63 2457
3045.15 2486
3045.67 2542
3046.19 2484
3046.71 2417
3047.23 2475
3047.75 2450
3048.27 2450
3048.79 2424
3049.32 2436
3049.84 2339
3050.36 2420
3050.88 2442
3051.40 2398
3051.92 2314
3052.44 2332
3052.96 2330
3053.49 2302
3054.01 2279
3054.53 2310
3055.05 2386
3055.57 2347
3056.09 2336
3056.62 2426
3057.14 2367
3057.66 2390
3058.18 2366
3058.70 2439
3059.22 2403
3059.75 2395
3060.27 2491
3060.79 2414
3061.31 2485
3061.83 2488
3062.36 2366
3062.88 2452
3063.40 2569
3063.92 2545
3064.45 2527
3064.97 2639
3065.49 2621
3066.01 2594
3066.54 2823
3067.06 2928
3067.58 2900
3068.10 2790
3068.63 2825
3069.15 2871
3069.67 2921
3070.19 2806
3070.72 2750
3071.24 2672
3071.76 2653
3072.29 2697
3072.81 2718
3073.33 2704
3073.85 2751
3074.38 2858
3074.90 2797
3075.42 2868
3075.95 3032
3076.47 3005
3076.99 3035
3077.52 3200
3078.04 3366
3078.57 3435
3079.09 3661
3079.61 3724
3080.14 3698
3080.66 3700
3081.18 3778
3081.71 3835
3082.23 3897
3082.76 3823
3083.28 3662
3083.80 3708
3084.33 3716
3084.85 3541
3085.38 3484
3085.90 3343
3086.42 3300
3086.95 3257
3087.47 3044
3088.00 3022
3088.52 3112
3089.05 2999
3089.57 2998
3090.09 3049
3090.62 2973
3091.14 3034
3091.67 2967
3092.19 3182
3092.72 3399
3093.24 3490
3093.77 3463
3094.29 3762
3094.82 4115
3095.34 4444
3095.87 4574
3096.39 4600
3096.92 4677
3097.44 4951
3097.97 4903
3098.49 4803
3099.02 4806
3099.54 5063
3100.07 5315
3100.59 5551
3101.12 6322
3101.64 7834
3102.17 9822
3102.70 12521
3103.22 14978
3103.75 16776
3104.27 17456
3104.80 16817
3105.32 15631
3105.85 13774
3106.38 11883
3106.90 9849
3107.43 7939
3107.95 6418
3108.48 5386
3109.01 4828
3109.53 4440
3110.06 4204
3110.58 4019
3111.11 3821
3111.64 3777
3112.16 3801
3112.69 3667
3113.22 3744
3113.74 3726
3114.27 3656
3114.80 3540
3115.32 3438
3115.85 3254
3116.38 3162
3116.90 3097
3117.43 3047
3117.96 3062
3118.48 2944
3119.01 3043
3119.54 3114
3120.06 3090
3120.59 3405
3121.12 3532
3121.65 3659
3122.17 3938
3122.70 4117
3123.23 4177
3123.76 4026
3124.28 3842
3124.81 3714
3125.34 3549
3125.87 3214
3126.39 3071
3126.92 3110
3127.45 2923
3127.98 2943
3128.50 2755
3129.03 2764
3129.56 2703
3130.09 2722
3130.62 2624
3131.14 2642
3131.67 2574
3132.20 2739
3132.73 2709
3133.26 2675
3133.78 2771
3134.31 2810
3134.84 2873
3135.37 2797
3135.90 2731
3136.43 2780
3136.95 2770
3137.48 2780
3138.01 2831
3138.54 2765
3139.07 2734
3139.60 2643
3140.13 2584
3140.65 2561
3141.18 2561
3141.71 2591
3142.24 2517
3142.77 2529
3143.30 2505
3143.83 2327
3144.36 2467
3144.89 2526
3145.42 2426
3145.94 2352
3146.47 2499
3147.00 2492
3147.53 2560
3148.06 2610
3148.59 2528
3149.12 2546
3149.65 2631
3150.18 2675
3150.71 2628
3151.24 2636
3151.77 2558
3152.30 2592
3152.83 2546
3153.36 2586
3153.89 2545
3154.42 2571
3154.95 2573
3155.48 2557
3156.01 2532
3156.54 2572
3157.07 2569
3157.60 2711
3158.13 2535
3158.66 2613
3159.19 2551
3159.72 2583
3160.25 2484
3160.78 2439
3161.31 2382
3161.84 2394
3162.37 2436
3162.90 2472
3163.43 2355
3163.97 2247
3164.50 2308
3165.03 2271
3165.56 2354
3166.09 2280
3166.62 2235
3167.15 2305
3167.68 2350
3168.21 2281
3168.74 2238
3169.28 2267
3169.81 2225
3170.34 2267
3170.87 2202
3171.40 2315
3171.93 2368
3172.46 2267
3172.99 2278
3173.53 2334
3174.06 2393
3174.59 2540
3175.12 2501
3175.65 2496
3176.18 2563
3176.72 2461
3177.25 2435
3177.78 2395
3178.31 2392
3178.84 2212
3179.38 2207
3179.91 2225
3180.44 2262
3180.97 2198
3181.50 2148
3182.04 2094
3182.57 2107
3183.10 2092
3183.63 2133
3184.17 2064
3184.70 2118
3185.23 2130
3185.76 2153
3186.30 2161
3186.83 2141
3187.36 2099
3187.89 2181
3188.43 2228
3188.96 2138
3189.49 2198
3190.03 2159
3190.56 2274
3191.09 2252
3191.63 2216
3192.16 2202
3192.69 2178
3193.22 2188
3193.76 2178
3194.29 2201
3194.82 2154
3195.36 2224
3195.89 2309
3196.43 2295
3196.96 2279
3197.49 2277
3198.03 2380
3198.56 2381
3199.09 2423
3199.63 2412
3200.16 2456
3200.69 2355
3201.23 2425
3201.76 2501
3202.30 2466
3202.83 2546
3203.36 2517
3203.90 2534
3204.43 2492
3204.97 2516
3205.50 2421
3206.04 2413
3206.57 2501
3207.10 2621
3207.64 2709
3208.17 2768
3208.71 2950
3209.24 3016
3209.78 3177
3210.31 3328
3210.85 3476
3211.38 3536
3211.91 3455
3212.45 3463
3212.98 3424
3213.52 3322
3214.05 3086
3214.59 2997
3215.12 2872
3215.66 2702
3216.19 2531
3216.73 2591
3217.26 2422
3217.80 2300
3218.34 2316
3218.87 2278
3219.41 2284
3219.94 2340
3220.48 2383
3221.01 2201
3221.55 2263
3222.08 2314
3222.62 2450
3223.15 2524
3223.69 2629
3224.23 2815
3224.76 2900
3225.30 3064
3225.83 3069
3226.37 3028
3226.91 3055
3227.44 2996
3227.98 2932
3228.51 2780
3229.05 2573
3229.59 2653
3230.12 2528
3230.66 2585
3231.20 2585
3231.73 2565
3232.27 2603
3232.81 2640
3233.34 2712
3233.88 2792
3234.41 2748
3234.95 2774
3235.49 2834
3236.02 2899
3236.56 3048
3237.10 3016
3237.64 3161
3238.17 3260
3238.71 3000
3239.25 3148
3239.78 3032
3240.32 3054
3240.86 3073
3241.39 2908
3241.93 2851
3242.47 2871
3243.01 2831
3243.54 2855
3244.08 2855
3244.62 2902
3245.16 3074
3245.69 3082
3246.23 2942
3246.77 3116
3247.31 2987
3247.84 3077
3248.38 3172
3248.92 3140
3249.46 3161
3250.00 3374
3250.53 3649
3251.07 3994
3251.61 4409
3252.15 5290
3252.69 6103
3253.22 6950
3253.76 7544
3254.30 7750
3254.84 7624
3255.38 7232
3255.92 6703
3256.45 6044
3256.99 5317
3257.53 4627
3258.07 4352
3258.61 4004
3259.15 3868
3259.69 3877
3260.23 3867
3260.76 4010
3261.30 4153
3261.84 4436
3262.38 4682
3262.92 4882
3263.46 5038
3264.00 5239
3264.54 5392
3265.08 5343
3265.62 5368
3266.15 5577
3266.69 5876
3267.23 6220
3267.77 6484
3268.31 6328
3268.85 6282
3269.39 5886
3269.93 5331
3270.47 4789
3271.01 4475
3271.55 4154
3272.09 3959
3272.63 3698
3273.17 3678
3273.71 3672
3274.25 3537
3274.79 3556
3275.33 3545
3275.87 3401
3276.41 3304
3276.95 3400
3277.49 3352
3278.03 3387
3278.57 3305
3279.11 3385
3279.65 3326
3280.19 3458
3280.73 3553
3281.27 3591
3281.81 3613
3282.35 3506
3282.89 3346
3283.43 3371
3283.97 3463
3284.52 3458
3285.06 3467
3285.60 3415
3286.14 3551
3286.68 3617
3287.22 3674
3287.76 3631
3288.30 3596
3288.84 3540
3289.38 3600
3289.93 3661
3290.47 3786
3291.01 3860
3291.55 4016
3292.09 4176
3292.63 4484
3293.17 4576
3293.72 4932
3294.26 5208
3294.80 5483
3295.34 5842
3295.88 5949
3296.42 6300
3296.97 6597
3297.51 6511
3298.05 6258
3298.59 6086
3299.13 5719
3299.68 5404
3300.22 5160
3300.76 4743
3301.30 4498
3301.84 4424
3302.39 4182
3302.93 4044
3303.47 4010
3304.01 3933
3304.56 3870
3305.10 3926
3305.64 3934
3306.18 3880
3306.73 3949
3307.27 3839
3307.81 4009
3308.35 4086
3308.90 4252
3309.44 4533
3309.98 4727
3310.52 4759
3311.07 4929
3311.61 4980
3312.15 4985
3312.70 4982
3313.24 4766
3313.78 4673
3314.33 4772
3314.87 4721
3315.41 4734
3315.96 4843
3316.50 4865
3317.04 5317
3317.59 5592
3318.13 6024
3318.67 6269
3319.22 6604
3319.76 7098
3320.30 7484
3320.85 7612
3321.39 7393
3321.94 7516
3322.48 7187
3323.02 6925
3323.57 6299
3324.11 5962
3324.66 5735
3325.20 5593
3325.74 5397
3326.29 5313
3326.83 5124
3327.38 4945
3327.92 4953
3328.47 4982
3329.01 4987
3329.55 5133
3330.10 5316
3330.64 5306
3331.19 5556
3331.73 6142
3332.28 7023
3332.82 8710
3333.37 11590
3333.91 15596
3334.46 20308
3335.00 24219
3335.55 26730
3336.09 28661
3336.64 30045
3337.18 30394
3337.73 30077
3338.27 28823
3338.82 27309
3339.36 25076
3339.91 22271
3340.45 18873
3341.00 15404
3341.54 12580
3342.09 10217
3342.63 8381
3343.18 7161
3343.73 6167
3344.27 5435
3344.82 5070
3345.36 4571
3345.91 4433
3346.45 4327
3347.00 4246
3347.55 4231
3348.09 4163
3348.64 4107
3349.18 3951
3349.73 3942
3350.28 3683
3350.82 3575
3351.37 3574
3351.92 3620
3352.46 3362
3353.01 3479
3353.55 3555
3354.10 3435
3354.65 3392
3355.19 3505
3355.74 3564
3356.29 3440
3356.83 3579
3357.38 3605
3357.93 3583
3358.47 3516
3359.02 3436
3359.57 3404
3360.12 3393
3360.66 3434
3361.21 3500
3361.76 3677
3362.30 3736
3362.85 3819
3363.40 3801
3363.95 3777
3364.49 3781
3365.04 3861
3365.59 3786
3366.14 3823
3366.68 3735
3367.23 3601
3367.78 3603
3368.33 3686
3368.87 3623
3369.42 3537
3369.97 3574
3370.52 3706
3371.06 3741
3371.61 4036
3372.16 4502
3372.71 4957
3373.26 5409
3373.80 6049
3374.35 6395
3374.90 6473
3375.45 6336
3376.00 6140
3376.54 5896
3377.09 5346
3377.64 4993
3378.19 4543
3378.74 4142
3379.29 3755
3379.84 3610
3380.38 3429
3380.93 3227
3381.48 3139
3382.03 3144
3382.58 3049
3383.13 2992
3383.68 3122
3384.23 3035
3384.77 2836
3385.32 2885
3385.87 2801
3386.42 2800
3386.97 2800
3387.52 2737
3388.07 2662
3388.62 2663
3389.17 2700
3389.72 2668
3390.27 2743
3390.82 2719
3391.37 2672
3391.92 2756
3392.46 2774
3393.01 2775
3393.56 2855
3394.11 2767
3394.66 2808
3395.21 2923
3395.76 2918
3396.31 2941
3396.86 2987
3397.41 3040
3397.96 3202
3398.51 3334
3399.06 3322
3399.61 3314
3400.16 3378
3400.71 3304
3401.26 3206
3401.81 3216
3402.37 3097
3402.92 2878
3403.47 2769
3404.02 2693
3404.57 2657
3405.12 2615
3405.67 2665
3406.22 2582
3406.77 2620
3407.32 2592
3407.87 2595
3408.42 2624
3408.97 2681
3409.52 2629
3410.08 2746
3410.63 2922
3411.18 3113
3411.73 3189
3412.28 3411
3412.83 3500
3413.38 3530
3413.93 3544
3414.48 3352
3415.04 3291
3415.59 3359
3416.14 3359
3416.69 3298
3417.24 3317
3417.79 3299
3418.35 3264
3418.90 3492
3419.45 3411
3420.00 3481
3420.55 3381
3421.10 3159
3421.66 3042
3422.21 2888
3422.76 2804
3423.31 2756
3423.86 2814
3424.42 2823
3424.97 2812
3425.52 2891
3426.07 2850
3426.63 2779
3427.18 2747
3427.73 2742
3428.28 2651
3428.84 2608
3429.39 2508
3429.94 2483
3430.49 2410
3431.05 2387
3431.60 2385
3432.15 2363
3432.70 2418
3433.26 2355
3433.81 2365
3434.36 2380
3434.92 2345
3435.47 2435
3436.02 2499
3436.58 2667
3437.13 2690
3437.68 2638
3438.24 2722
3438.79 2702
3439.34 2637
3439.90 2686
3440.45 2610
3441.00 2669
3441.56 2630
3442.11 2558
3442.66 2423
3443.22 2396
3443.77 2338
3444.32 2384
3444.88 2373
3445.43 2395
3445.99 2394
3446.54 2342
3447.09 2386
3447.65 2369
3448.20 2400
3448.76 2418
3449.31 2457
3449.86 2382
3450.42 2390
3450.97 2388
3451.53 2315
3452.08 2346
3452.64 2314
3453.19 2304
3453.75 2325
3454.30 2265
3454.85 2293
3455.41 2459
3455.96 2308
3456.52 2358
3457.07 2288
3457.63 2331
3458.18 2357
3458.74 2363
3459.29 2331
3459.85 2372
3460.40 2345
3460.96 2395
3461.51 2436
3462.07 2477
3462.62 2449
3463.18 2561
3463.73 2547
3464.29 2652
3464.85 2615
3465.40 2633
3465.96 2703
3466.51 2496
3467.07 2565
3467.62 2650
3468.18 2646
3468.73 2741
3469.29 2835
3469.85 2841
3470.40 2826
3470.96 3007
3471.51 3217
3472.07 3082
3472.63 2983
3473.18 3101
3473.74 3150
3474.29 3186
3474.85 3003
3475.41 2904
3475.96 2886
3476.52 2950
3477.08 2904
3477.63 2996
3478.19 3044
3478.75 3150
3479.30 3198
3479.86 3264
3480.42 3351
3480.97 3464
3481.53 3303
3482.09 3480
3482.64 3452
3483.20 3646
3483.76 3675
3484.31 3707
3484.87 3854
3485.43 3768
3485.98 3794
3486.54 4007
3487.10 4015
3487.66 3991
3488.21 3975
3488.77 4258
3489.33 4732
3489.89 5398
3490.44 6300
3491.00 8055
3491.56 10314
3492.12 12618
3492.67 15068
3493.23 16544
3493.79 16755
3494.35 16298
3494.90 14305
3495.46 12215
3496.02 10227
3496.58 8607
3497.14 7180
3497.69 6233
3498.25 5324
3498.81 4789
3499.37 4663
3499.93 4483
3500.49 4347
3501.04 4568
3501.60 4581
3502.16 4739
3502.72 5080
3503.28 5364
3503.84 6058
3504.39 6505
3504.95 6938
3505.51 7540
3506.07 7660
3506.63 7640
3507.19 7253
3507.75 6844
3508.31 6364
3508.86 5863
3509.42 5417
3509.98 5030
3510.54 4683
3511.10 4399
3511.66 4276
3512.22 4361
3512.78 4143
3513.34 3987
3513.90 3701
3514.46 3350
3515.02 3317
3515.58 3118
3516.13 3047
3516.69 3042
3517.25 2989
3517.81 2864
3518.37 2806
3518.93 2769
3519.49 2776
3520.05 2817
3520.61 2918
3521.17 2993
3521.73 2772
3522.29 2884
3522.85 3109
3523.41 3099
3523.97 3134
3524.53 3220
3525.09 3325
3525.65 3313
3526.21 3203
3526.77 3194
3527.33 3177
3527.89 3177
3528.46 3106
3529.02 3135
3529.58 2985
3530.14 3019
3530.70 2988
3531.26 2960
3531.82 3081
3532.38 2948
3532.94 2803
3533.50 2856
3534.06 2984
3534.62 2999
3535.18 2889
3535.75 2778
3536.31 2784
3536.87 2901
3537.43 2777
3537.99 2769
3538.55 2791
3539.11 2638
3539.67 2589
3540.24 2613
3540.80 2617
3541.36 2661
3541.92 2731
3542.48 2793
3543.04 2851
3543.61 2904
3544.17 3030
3544.73 2993
3545.29 2989
3545.85 2919
3546.41 2888
3546.98 2841
3547.54 2768
3548.10 2698
3548.66 2673
3549.23 2699
3549.79 2581
3550.35 2578
3550.91 2564
3551.47 2580
3552.04 2516
3552.60 2496
3553.16 2524
3553.72 2384
3554.29 2348
3554.85 2365
3555.41 2364
3555.97 2274
3556.54 2255
3557.10 2313
3557.66 2280
3558.23 2338
3558.79 2319
3559.35 2380
3559.91 2413
3560.48 2498
3561.04 2478
3561.60 2518
3562.17 2425
3562.73 2405
3563.29 2420
3563.86 2595
3564.42 2716
3564.98 2760
3565.55 2749
3566.11 2741
3566.67 2762
3567.24 2767
3567.80 2578
3568.36 2663
3568.93 2696
3569.49 2595
3570.06 2572
3570.62 2518
3571.18 2418
3571.75 2433
3572.31 2399
3572.88 2518
3573.44 2464
3574.00 2463
3574.57 2634
3575.13 2875
3575.70 3231
3576.26 3717
3576.82 3988
3577.39 4452
3577.95 4559
3578.52 4591
3579.08 4782
3579.65 4507
3580.21 4227
3580.78 3974
3581.34 3716
3581.91 3464
3582.47 3130
3583.04 2973
3583.60 2884
3584.17 2663
3584.73 2455
3585.30 2420
3585.86 2333
3586.43 2351
3586.99 2263
3587.56 2254
3588.12 2234
3588.69 2178
3589.25 2068
3589.82 2111
3590.38 2061
3590.95 2140
3591.51 2142
3592.08 2129
3592.64 2168
3593.21 2070
3593.78 2020
3594.34 2130
3594.91 2109
3595.47 2107
3596.04 2153
3596.60 2190
3597.17 2208
3597.74 2269
3598.30 2289
3598.87 2287
3599.43 2319
3600.00 2248
3600.57 2236
3601.13 2261
3601.70 2202
3602.27 2170
3602.83 2286
3603.40 2086
3603.96 2072
3604.53 2175
3605.10 2153
3605.66 2186
3606.23 2043
3606.80 2049
3607.36 2087
3607.93 2013
3608.50 1994
3609.07 2000
3609.63 2073
3610.20 1982
3610.77 1958
3611.33 2005
3611.90 2030
3612.47 1999
3613.03 2078
3613.60 2055
3614.17 2143
3614.74 2136
3615.30 2198
3615.87 2300
3616.44 2521
3617.01 2824
3617.57 3195
3618.14 3368
3618.71 3491
3619.28 3556
3619.84 3575
3620.41 3447
3620.98 3330
3621.55 3263
3622.12 3012
3622.68 2743
3623.25 2592
3623.82 2394
3624.39 2308
3624.96 2243
3625.52 2085
3626.09 2044
3626.66 2064
3627.23 2004
3627.80 2057
3628.37 1942
3628.93 1911
3629.50 1968
3630.07 2012
3630.64 1957
3631.21 1941
3631.78 1937
3632.34 1917
3632.91 1841
3633.48 1837
3634.05 1930
3634.62 1959
3635.19 1906
3635.76 1893
3636.33 1865
3636.90 1959
3637.47 1950
3638.03 1897
3638.60 1851
3639.17 1974
3639.74 1981
3640.31 2050
3640.88 2010
3641.45 2112
3642.02 2250
3642.59 2348
3643.16 2598
3643.73 2456
3644.30 2362
3644.87 2275
3645.44 2210
3646.01 2180
3646.58 2209
3647.15 2124
3647.72 2240
3648.29 2301
3648.86 2191
3649.43 2117
3650.00 2175
3650.57 2197
3651.14 2220
3651.71 2244
3652.28 2277
3652.85 2373
3653.42 2460
3653.99 2521
3654.56 2442
3655.13 2438
3655.70 2501
3656.27 2457
3656.84 2383
3657.41 2272
3657.98 2429
3658.55 2537
3659.12 2462
3659.69 2512
3660.27 2504
3660.84 2520
3661.41 2451
3661.98 2422
3662.55 2401
3663.12 2376
3663.69 2426
3664.26 2357
3664.83 2302
3665.41 2316
3665.98 2478
3666.55 2662
3667.12 2774
3667.69 2722
3668.26 2739
3668.83 2668
3669.41 2557
3669.98 2300
3670.55 2275
3671.12 2320
3671.69 2270
3672.26 2141
3672.84 2174
3673.41 2192
3673.98 2099
3674.55 2287
3675.12 2353
3675.70 2278
3676.27 2265
3676.84 2426
3677.41 2391
3677.98 2427
3678.56 2438
3679.13 2387
3679.70 2510
3680.27 2469
3680.85 2473
3681.42 2333
3681.99 2279
3682.56 2195
3683.14 2117
3683.71 2068
3684.28 2005
3684.86 1997
3685.43 2044
3686.00 1982
3686.57 1915
3687.15 2009
3687.72 2055
3688.29 2023
3688.87 2030
3689.44 2172
3690.01 2260
3690.59 2301
3691.16 2373
3691.73 2471
3692.31 2449
3692.88 2374
3693.45 2351
3694.03 2222
3694.60 2130
3695.17 2180
3695.75 2085
3696.32 2002
3696.89 1962
3697.47 2041
3698.04 1949
3698.62 1855
3699.19 1953
3699.76 1875
3700.34 1997
3700.91 1994
3701.49 1890
3702.06 2049
3702.63 2014
3703.21 2040
3703.78 2028
3704.36 2001
3704.93 2010
3705.51 2026
3706.08 2141
3706.65 2072
3707.23 2161
3707.80 2190
3708.38 2129
3708.95 2164
3709.53 2269
3710.10 2238
3710.68 2282
3711.25 2353
3711.83 2291
3712.40 2148
3712.98 2155
3713.55 2049
3714.13 2055
3714.70 1975
3715.28 2043
3715.85 2065
3716.43 2044
3717.00 2006
3717.58 1922
3718.15 1938
3718.73 1956
3719.30 1992
3719.88 2027
3720.46 2006
3721.03 1997
3721.61 1989
3722.18 1935
3722.76 1939
3723.33 1880
3723.91 1849
3724.49 1885
3725.06 1859
3725.64 1817
3726.21 1787
3726.79 1774
3727.37 1850
3727.94 1796
3728.52 1827
3729.09 1801
3729.67 1881
3730.25 1975
3730.82 2036
3731.40 2289
3731.98 2374
3732.55 2479
3733.13 2607
3733.71 2686
3734.28 2857
3734.86 2853
3735.44 2752
3736.01 2749
3736.59 2657
3737.17 2460
3737.74 2307
3738.32 2365
3738.90 2286
3739.47 2162
3740.05 2046
3740.63 2004
3741.20 1987
3741.78 1972
3742.36 1919
3742.94 1896
3743.51 1929
3744.09 1883
3744.67 1878
3745.25 1915
3745.82 2000
3746.40 1871
3746.98 1872
3747.56 1860
3748.13 1909
3748.71 1897
3749.29 1931
3749.87 1902
3750.45 1823
3751.02 1875
3751.60 1852
3752.18 1931
3752.76 1820
3753.34 1793
3753.91 1822
3754.49 1860
3755.07 1930
3755.65 1910
3756.23 1888
3756.80 1847
3757.38 1890
3757.96 1977
3758.54 1970
3759.12 1983
3759.70 2054
3760.28 2063
3760.85 2195
3761.43 2241
3762.01 2244
3762.59 2251
3763.17 2303
3763.75 2232
3764.33 2178
3764.91 2345
3765.49 2295
3766.06 2122
3766.64 2098
3767.22 2109
3767.80 2079
3768.38 2011
3768.96 2046
3769.54 1926
3770.12 1963
3770.70 2018
3771.28 1991
3771.86 2070
3772.44 2090
3773.02 2091
3773.60 2068
3774.18 2022
3774.76 1977
3775.34 1925
3775.92 1990
3776.50 1922
3777.08 1956
3777.66 1926
3778.24 1931
3778.82 1976
3779.40 1957
3779.98 1950
3780.56 1868
3781.14 1872
3781.72 1954
3782.30 1955
3782.88 1891
3783.46 1896
3784.04 1785
3784.62 1833
3785.20 1798
3785.78 1752
3786.36 1814
3786.94 1786
3787.52 1777
3788.10 1804
3788.68 1772
3789.26 1884
3789.84 1784
3790.43 1817
3791.01 1829
3791.59 1858
3792.17 1923
3792.75 1779
3793.33 1782
3793.91 1919
3794.49 1931
3795.07 1847
3795.66 1957
3796.24 2014
3796.82 2021
3797.40 1950
3797.98 1933
3798.56 1936
3799.15 1928
3799.73 1985
3800.31 1940
3800.89 1938
3801.47 1955
3802.05 2043
3802.64 2129
3803.22 2219
3803.80 2248
3804.38 2180
3804.96 2127
3805.55 2099
3806.13 2093
3806.71 2162
3807.29 2305
3807.87 2432
3808.46 2476
3809.04 2501
3809.62 2659
3810.20 2620
3810.79 2595
3811.37 2634
3811.95 2523
3812.53 2436
3813.12 2362
3813.70 2410
3814.28 2382
3814.87 2395
3815.45 2388
3816.03 2447
3816.61 2513
3817.20 2508
3817.78 2441
3818.36 2313
3818.95 2335
3819.53 2125
3820.11 2195
3820.70 2123
3821.28 2140
3821.86 2161
3822.45 2186
3823.03 2227
3823.61 2229
3824.20 2216
3824.78 2294
3825.36 2317
3825.95 2215
3826.53 2184
3827.11 2162
3827.70 2128
3828.28 2082
3828.87 2068
3829.45 2066
3830.03 2066
3830.62 2090
3831.20 2148
3831.79 2065
3832.37 2176
3832.95 2207
3833.54 2167
3834.12 2132
3834.71 2149
3835.29 2071
3835.88 2130
3836.46 2157
3837.05 2063
3837.63 2039
3838.21 2073
3838.80 2059
3839.38 2125
3839.97 2029
3840.55 1970
3841.14 1990
3841.72 1971
3842.31 2035
3842.89 2116
3843.48 2074
3844.06 2024
3844.65 2150
3845.23 2280
3845.82 2423
3846.40 2636
3846.99 2718
3847.57 2780
3848.16 2825
3848.74 2732
3849.33 2563
3849.92 2424
3850.50 2399
3851.09 2181
3851.67 2187
3852.26 2127
3852.84 2118
3853.43 2095
3854.02 2181
3854.60 2208
3855.19 2103
3855.77 2220
3856.36 2052
3856.94 2136
3857.53 2148
3858.12 2204
3858.70 2324
3859.29 2447
3859.88 2583
3860.46 2969
3861.05 3352
3861.63 3554
3862.22 3692
3862.81 3672
3863.39 3806
3863.98 3709
3864.57 3586
3865.15 3439
3865.74 3335
3866.33 3109
3866.91 2837
3867.50 2879
3868.09 2720
3868.67 2617
3869.26 2343
3869.85 2187
3870.44 2160
3871.02 2154
3871.61 2085
3872.20 2070
3872.78 2127
3873.37 2226
3873.96 2307
3874.55 2332
3875.13 2300
3875.72 2293
3876.31 2349
3876.90 2312
3877.48 2248
3878.07 2175
3878.66 2142
3879.25 2062
3879.83 2118
3880.42 2117
3881.01 2122
3881.60 2176
3882.19 2030
3882.77 2127
3883.36 2017
3883.95 1981
3884.54 2053
3885.13 1984
3885.71 1980
3886.30 1980
3886.89 2085
3887.48 2084
3888.07 2093
3888.66 2073
3889.24 2223
3889.83 2273
3890.42 2260
3891.01 2356
3891.60 2334
3892.19 2316
3892.78 2168
3893.36 2230
3893.95 2132
3894.54 2132
3895.13 2154
3895.72 2100
3896.31 2056
3896.90 2069
3897.49 2106
3898.08 2050
3898.67 2042
3899.26 2065
3899.84 2138
3900.43 2017
3901.02 2048
3901.61 2074
3902.20 2099
3902.79 1959
3903.38 1939
3903.97 1928
3904.56 1916
3905.15 1836
3905.74 1811
3906.33 1849
3906.92 1978
3907.51 1995
3908.10 1985
3908.69 1975
3909.28 1927
3909.87 1940
3910.46 1995
3911.05 2037
3911.64 1980
3912.23 1931
3912.82 1856
3913.41 1838
3914.00 1843
3914.59 1794
3915.18 1729
3915.77 1767
3916.36 1757
3916.95 1717
3917.54 1771
3918.13 1849
3918.72 1786
3919.32 1719
3919.91 1767
3920.50 1827
3921.09 1741
3921.68 1772
3922.27 1742
3922.86 1692
3923.45 1673
3924.04 1650
3924.63 1721
3925.23 1683
3925.82 1695
3926.41 1848
3927.00 1743
3927.59 1665
3928.18 1725
3928.77 1719
3929.36 1674
3929.96 1645
3930.55 1651
3931.14 1727
3931.73 1775
3932.32 1728
3932.91 1652
3933.51 1633
3934.10 1611
3934.69 1584
3935.28 1659
3935.87 1591
3936.47 1613
3937.06 1665
3937.65 1660
3938.24 1662
3938.83 1682
3939.43 1711
3940.02 1698
3940.61 1808
3941.20 1867
3941.80 1910
3942.39 1955
3942.98 1962
3943.57 2039
3944.17 1933
3944.76 1933
3945.35 1914
3945.94 1913
3946.54 1765
3947.13 1730
3947.72 1738
3948.32 1709
3948.91 1664
3949.50 1701
3950.10 1695
3950.69 1718
3951.28 1701
3951.87 1718
3952.47 1803
3953.06 1798
3953.65 1753
3954.25 1760
3954.84 1848
3955.43 1788
3956.03 1859
3956.62 1818
3957.22 1859
3957.81 1883
3958.40 1956
3959.00 1945
3959.59 1937
3960.18 1949
3960.78 1909
3961.37 1937
3961.97 1945
3962.56 1995
3963.15 1969
3963.75 1980
3964.34 2024
3964.94 1948
3965.53 1989
3966.12 2179
3966.72 2153
3967.31 2168
3967.91 2122
3968.50 2257
3969.10 2235
3969.69 2243
3970.29 2071
3970.88 2078
3971.47 2057
3972.07 2018
3972.66 1933
3973.26 1905
3973.85 1820
3974.45 1874
3975.04 1898
3975.64 1962
3976.23 1946
3976.83 1997
3977.42 2041
3978.02 2160
3978.61 2214
3979.21 2211
3979.80 2115
3980.40 2055
3981.00 1989
3981.59 1885
3982.19 1964
3982.78 1907
3983.38 1911
3983.97 1957
3984.57 1916
3985.16 1856
3985.76 1946
3986.36 1949
3986.95 2028
3987.55 1981
3988.14 1939
3988.74 1930
3989.34 1957
3989.93 1942
3990.53 1945
3991.12 2025
3991.72 2018
3992.32 1979
3992.91 2050
3993.51 2123
3994.10 2170
3994.70 2201
3995.30 2175
3995.89 2185
3996.49 2266
3997.09 2163
3997.68 2163
3998.28 2158
3998.88 2220
3999.47 2264
4000.07 2326
4000.67 2291
4001.26 2243
4001.86 2227
4002.46 2123
4003.06 2093
4003.65 2004
4004.25 1969
4004.85 2039
4005.44 1983
4006.04 1946
4006.64 2011
4007.24 1948
4007.83 1857
4008.43 1851
4009.03 1832
4009.63 1835
4010.22 1850
4010.82 1835
4011.42 1788
4012.02 1777
4012.61 1853
4013.21 1822
4013.81 1849
4014.41 1825
4015.01 1900
4015.60 1935
4016.20 2107
4016.80 2155
4017.40 2138
4018.00 2163
4018.59 2311
4019.19 2321
4019.79 2320
4020.39 2237
4020.99 2146
4021.59 2167
4022.18 2016
4022.78 1995
4023.38 1981
4023.98 1911
4024.58 1925
4025.18 1939
4025.78 1912
4026.37 1854
4026.97 1895
4027.57 1942
4028.17 2024
4028.77 2015
4029.37 2000
4029.97 1993
4030.57 1968
4031.17 2032
4031.76 2045
4032.36 1866
4032.96 1893
4033.56 1849
4034.16 1880
4034.76 1874
4035.36 1989
4035.96 2014
4036.56 2000
4037.16 1888
4037.76 1905
4038.36 1853
4038.96 1714
4039.56 1678
4040.16 1623
4040.76 1625
4041.36 1638
4041.96 1635
4042.56 1630
4043.16 1662
4043.76 1679
4044.36 1771
4044.96 1694
4045.56 1753
4046.16 1696
4046.76 1665
4047.36 1676
4047.96 1655
4048.56 1762
4049.16 1707
4049.76 1701
4050.36 1703
4050.96 1694
4051.56 1689
4052.16 1739
4052.76 1712
4053.36 1794
4053.97 1789
4054.57 1757
4055.17 1663
4055.77 1688
4056.37 1681
4056.97 1695
4057.57 1674
4058.17 1685
4058.77 1679
4059.37 1681
4059.98 1716
4060.58 1622
4061.18 1655
4061.78 1698
4062.38 1657
4062.98 1777
4063.58 1741
4064.19 1783
4064.79 1839
4065.39 1924
4065.99 2029
4066.59 2140
4067.19 2107
4067.80 2130
4068.40 2041
4069.00 2002
4069.60 1923
4070.20 1839
4070.81 1742
4071.41 1757
4072.01 1756
4072.61 1641
4073.21 1584
4073.82 1572
4074.42 1581
4075.02 1599
4075.62 1631
4076.23 1533
4076.83 1542
4077.43 1510
4078.03 1507
4078.64 1517
4079.24 1504
4079.84 1550
4080.44 1555
4081.05 1589
4081.65 1483
4082.25 1503
4082.86 1534
4083.46 1488
4084.06 1459
4084.67 1509
4085.27 1457
4085.87 1520
4086.47 1472
4087.08 1589
4087.68 1642
4088.28 1547
4088.89 1477
4089.49 1624
4090.09 1647
4090.70 1579
4091.30 1559
4091.91 1633
4092.51 1628
4093.11 1534
4093.72 1547
4094.32 1575
4094.92 1569
4095.53 1623
4096.13 1681
4096.74 1722
4097.34 1660
4097.94 1672
4098.55 1665
4099.15 1594
4099.76 1670
4100.36 1671
4100.97 1623
4101.57 1741
4102.17 1680
4102.78 1715
4103.38 1712
4103.99 1592
4104.59 1640
4105.20 1594
4105.80 1650
4106.41 1569
4107.01 1521
4107.62 1525
4108.22 1556
4108.82 1655
4109.43 1598
4110.03 1574
4110.64 1617
4111.24 1555
4111.85 1465
4112.45 1516
4113.06 1539
4113.67 1576
4114.27 1561
4114.88 1538
4115.48 1457
4116.09 1543
4116.69 1571
4117.30 1599
4117.90 1566
4118.51 1462
4119.11 1577
4119.72 1561
4120.33 1535
4120.93 1503
4121.54 1529
4122.14 1470
4122.75 1539
4123.35 1502
4123.96 1485
4124.57 1523
4125.17 1539
4125.78 1640
4126.39 1570
4126.99 1515
4127.60 1549
4128.20 1539
4128.81 1463
4129.42 1476
4130.02 1470
4130.63 1515
4131.24 1645
4131.84 1591
4132.45 1564
4133.06 1594
4133.66 1599
4134.27 1728
4134.88 1677
4135.48 1698
4136.09 1750
4136.70 1715
4137.30 1679
4137.91 1757
4138.52 1768
4139.12 1724
4139.73 1716
4140.34 1710
4140.95 1711
4141.55 1706
4142.16 1675
4142.77 1687
4143.38 1691
4143.98 1719
4144.59 1689
4145.20 1690
4145.81 1720
4146.41 1740
4147.02 1677
4147.63 1603
4148.24 1625
4148.84 1571
4149.45 1535
4150.06 1528
4150.67 1537
4151.28 1503
4151.88 1498
4152.49 1498
4153.10 1516
4153.71 1451
4154.32 1426
4154.92 1513
4155.53 1499
4156.14 1565
4156.75 1529
4157.36 1524
4157.97 1589
4158.57 1617
4159.18 1688
4159.79 1699
4160.40 1815
4161.01 1873
4161.62 1715
4162.23 1608
4162.84 1634
4163.44 1629
4164.05 1641
4164.66 1669
4165.27 1599
4165.88 1620
4166.49 1719
4167.10 1720
4167.71 1715
4168.32 1762
4168.93 1757
4169.54 1664
4170.15 1753
4170.75 1915
4171.36 1923
4171.97 2051
4172.58 2093
4173.19 2106
4173.80 2050
4174.41 2062
4175.02 1928
4175.63 1990
4176.24 1948
4176.85 1859
4177.46 1875
4178.07 1767
4178.68 1726
4179.29 1637
4179.90 1620
4180.51 1557
4181.12 1497
4181.73 1515
4182.34 1539
4182.95 1599
4183.56 1610
4184.17 1593
4184.78 1667
4185.39 1756
4186.00 1724
4186.61 1668
4187.23 1630
4187.84 1694
4188.45 1602
4189.06 1592
4189.67 1569
4190.28 1578
4190.89 1525
4191.50 1607
4192.11 1545
4192.72 1612
4193.33 1575
4193.94 1624
4194.56 1707
4195.17 1739
4195.78 1803
4196.39 1812
4197.00 1741
4197.61 1693
4198.22 1720
4198.84 1721
4199.45 1752
4200.06 1620
4200.67 1645
4201.28 1670
4201.89 1572
4202.50 1517
4203.12 1576
4203.73 1622
4204.34 1601
4204.95 1575
4205.56 1672
4206.18 1703
4206.79 1697
4207.40 1669
4208.01 1701
4208.62 1680
4209.24 1754
4209.85 1779
4210.46 1778
4211.07 1797
4211.69 1775
4212.30 1777
4212.91 1890
4213.52 1897
4214.14 1835
4214.75 1829
4215.36 1758
4215.97 1760
4216.59 1801
4217.20 1795
4217.81 1775
4218.43 1799
4219.04 1866
4219.65 1929
4220.26 1967
4220.88 1996
4221.49 2093
4222.10 2156
4222.72 2192
4223.33 2360
4223.94 2401
4224.56 2368
4225.17 2451
4225.78 2473
4226.40 2403
4227.01 2352
4227.62 2393
4228.24 2525
4228.85 2516
4229.46 2654
4230.08 2658
4230.69 2740
4231.31 2684
4231.92 2549
4232.53 2304
4233.15 2188
4233.76 2117
4234.38 1977
4234.99 2060
4235.60 2041
4236.22 1983
4236.83 1942
4237.45 1979
4238.06 1932
4238.68 1918
4239.29 1940
4239.90 1881
4240.52 1789
4241.13 1753
4241.75 1842
4242.36 1826
4242.98 1809
4243.59 1799
4244.21 1777
4244.82 1790
4245.44 1834
4246.05 1858
4246.67 1822
4247.28 1853
4247.90 1912
4248.51 1908
4249.13 1839
4249.74 1887
4250.36 1847
4250.97 1793
4251.59 1898
4252.20 1898
4252.82 1760
4253.43 1813
4254.05 1788
4254.66 1827
4255.28 1833
4255.89 1821
4256.51 1744
4257.13 1787
4257.74 1831
4258.36 1806
4258.97 1887
4259.59 1872
4260.21 1829
4260.82 1855
4261.44 1969
4262.05 2101
4262.67 2135
4263.29 2226
4263.90 2353
4264.52 2431
4265.13 2540
4265.75 2546
4266.37 2483
4266.98 2328
4267.60 2260
4268.22 2238
4268.83 2004
4269.45 1951
4270.07 2023
4270.68 2039
4271.30 2010
4271.92 1888
4272.53 1856
4273.15 1894
4273.77 1841
4274.38 1769
4275.00 1860
4275.62 1905
4276.23 2052
4276.85 2060
4277.47 2049
4278.09 2162
4278.70 2253
4279.32 2128
4279.94 2201
4280.56 2065
4281.17 2094
4281.79 1990
4282.41 1886
4283.03 1885
4283.64 1822
4284.26 1744
4284.88 1751
4285.50 1727
4286.11 1712
4286.73 1639
4287.35 1738
4287.97 1738
4288.59 1666
4289.20 1617
4289.82 1625
4290.44 1695
4291.06 1631
4291.68 1724
4292.29 1693
4292.91 1687
4293.53 1681
4294.15 1684
4294.77 1665
4295.39 1690
4296.00 1685
4296.62 1639
4297.24 1646
4297.86 1700
4298.48 1706
4299.10 1626
4299.72 1654
4300.33 1686
4300.95 1693
4301.57 1760
4302.19 1738
4302.81 1842
4303.43 1822
4304.05 1805
4304.67 1760
4305.29 1849
4305.91 1877
4306.53 1812
4307.14 1839
4307.76 1776
4308.38 1725
4309.00 1703
4309.62 1701
4310.24 1718
4310.86 1741
4311.48 1779
4312.10 1792
4312.72 1789
4313.34 1790
4313.96 1873
4314.58 1849
4315.20 1871
4315.82 1900
4316.44 1858
4317.06 1796
4317.68 1806
4318.30 1904
4318.92 1878
4319.54 1884
4320.16 1932
4320.78 1834
4321.40 1827
4322.02 1857
4322.64 1836
4323.26 1922
4323.88 2005
4324.50 2062
4325.12 2134
4325.74 2222
4326.36 2202
4326.99 2237
4327.61 2214
4328.23 2297
4328.85 2335
4329.47 2257
4330.09 2394
4330.71 2546
4331.33 2718
4331.95 2922
4332.57 3383
4333.19 3955
4333.82 4237
4334.44 4435
4335.06 4522
4335.68 4175
4336.30 3970
4336.92 3760
4337.54 3590
4338.17 3289
4338.79 3179
4339.41 3010
4340.03 2985
4340.65 3041
4341.27 2892
4341.90 2753
4342.52 2727
4343.14 2659
4343.76 2628
4344.38 2779
4345.01 2949
4345.63 3230
4346.25 3544
4346.87 4054
4347.49 4418
4348.12 4747
4348.74 4676
4349.36 4405
4349.98 4111
4350.61 3853
4351.23 3529
4351.85 3323
4352.47 3248
4353.10 3046
4353.72 2982
4354.34 2779
4354.96 2736
4355.59 2548
4356.21 2391
4356.83 2179
4357.46 2336
4358.08 2247
4358.70 2263
4359.32 2139
4359.95 2177
4360.57 2222
4361.19 2149
4361.82 2105
4362.44 2069
4363.06 2042
4363.69 2035
4364.31 2082
4364.93 2104
4365.56 2093
4366.18 2062
4366.80 2144
4367.43 2131
4368.05 2154
4368.67 2177
4369.30 2013
4369.92 1996
4370.55 2038
4371.17 1975
4371.79 1951
4372.42 1906
4373.04 1893
4373.67 1920
4374.29 1890
4374.91 1927
4375.54 1929
4376.16 1882
4376.79 1957
4377.41 2002
4378.04 2009
4378.66 2132
4379.28 2185
4379.91 2186
4380.53 2182
4381.16 2247
4381.78 2232
4382.41 2150
4383.03 2152
4383.66 2193
4384.28 2171
4384.91 2157
4385.53 2185
4386.16 2078
4386.78 2045
4387.41 2045
4388.03 2095
4388.66 2094
4389.28 2052
4389.91 2014
4390.53 2047
4391.16 2197
4391.78 2305
4392.41 2366
4393.03 2335
4393.66 2378
4394.28 2383
4394.91 2313
4395.54 2248
4396.16 2263
4396.79 2060
4397.41 2154
4398.04 2017
4398.66 1995
4399.29 1929
4399.92 1879
4400.54 1852
4401.17 1831
4401.79 1875
4402.42 1876
4403.05 1804
4403.67 1827
4404.30 1912
4404.93 1864
4405.55 1846
4406.18 1801
4406.80 1849
4407.43 1931
4408.06 2029
4408.68 2071
4409.31 1989
4409.94 1842
4410.56 1880
4411.19 1856
4411.82 1836
4412.44 1850
4413.07 1821
4413.70 1731
4414.33 1825
4414.95 1828
4415.58 1771
4416.21 1771
4416.83 1750
4417.46 1723
4418.09 1732
4418.72 1744
4419.34 1701
4419.97 1711
4420.60 1682
4421.22 1704
4421.85 1634
4422.48 1623
4423.11 1631
4423.73 1626
4424.36 1665
4424.99 1622
4425.62 1604
4426.25 1606
4426.87 1523
4427.50 1542
4428.13 1578
4428.76 1619
4429.39 1625
4430.01 1494
4430.64 1482
4431.27 1600
4431.90 1540
4432.53 1570
4433.15 1535
4433.78 1582
4434.41 1650
4435.04 1620
4435.67 1575
4436.30 1644
4436.93 1633
4437.55 1646
4438.18 1659
4438.81 1585
4439.44 1591
4440.07 1607
4440.70 1588
4441.33 1513
4441.96 1538
4442.58 1534
4443.21 1553
4443.84 1589
4444.47 1547
4445.10 1569
4445.73 1546
4446.36 1608
4446.99 1711
4447.62 1720
4448.25 1766
4448.88 1640
4449.51 1673
4450.14 1722
4450.76 1665
4451.39 1625
4452.02 1562
4452.65 1611
4453.28 1624
4453.91 1606
4454.54 1688
4455.17 1588
4455.80 1674
4456.43 1710
4457.06 1785
4457.69 1832
4458.32 1841
4458.95 1821
4459.58 1764
4460.21 1782
4460.84 1704
4461.47 1643
4462.10 1569
4462.73 1532
4463.36 1554
4464.00 1580
4464.63 1522
4465.26 1527
4465.89 1543
4466.52 1557
4467.15 1518
4467.78 1501
4468.41 1491
4469.04 1563
4469.67 1551
4470.30 1524
4470.93 1535
4471.56 1600
4472.20 1524
4472.83 1498
4473.46 1535
4474.09 1519
4474.72 1482
4475.35 1517
4475.98 1525
4476.61 1510
4477.25 1424
4477.88 1412
4478.51 1506
4479.14 1591
4479.77 1546
4480.40 1513
4481.03 1610
4481.67 1635
4482.30 1668
4482.93 1629
4483.56 1566
4484.19 1611
4484.83 1637
4485.46 1657
4486.09 1712
4486.72 1640
4487.35 1683
4487.99 1732
4488.62 1696
4489.25 1695
4489.88 1732
4490.52 1633
4491.15 1638
4491.78 1615
4492.41 1632
4493.05 1645
4493.68 1579
4494.31 1667
4494.94 1650
4495.58 1620
4496.21 1627
4496.84 1632
4497.47 1701
4498.11 1707
4498.74 1607
4499.37 1715
4500.01 1761
4500.64 1782
4501.27 1925
4501.91 2084
4502.54 2121
4503.17 2297
4503.80 2278
4504.44 2272
4505.07 2224
4505.71 2188
4506.34 2155
4506.97 2017
4507.61 1987
4508.24 2050
4508.87 2009
4509.51 1889
4510.14 1865
4510.77 1860
4511.41 1818
4512.04 1827
4512.68 1833
4513.31 1893
4513.94 1843
4514.58 1771
4515.21 1779
4515.85 1706
4516.48 1712
4517.11 1762
4517.75 1688
4518.38 1693
4519.02 1688
4519.65 1702
4520.29 1630
4520.92 1665
4521.55 1659
4522.19 1682
4522.82 1686
4523.46 1710
4524.09 1686
4524.73 1796
4525.36 1783
4526.00 1907
4526.63 1823
4527.27 1846
4527.90 1894
4528.54 1946
4529.17 2006
4529.81 2340
4530.44 2673
4531.08 2979
4531.71 3322
4532.35 3633
4532.98 3790
4533.62 3870
4534.25 3780
4534.89 3510
4535.53 3139
4536.16 2741
4536.80 2564
4537.43 2346
4538.07 2110
4538.70 2014
4539.34 1958
4539.98 1791
4540.61 1746
4541.25 1663
4541.88 1681
4542.52 1645
4543.16 1582
4543.79 1502
4544.43 1518
4545.06 1570
4545.70 1626
4546.34 1505
4546.97 1579
4547.61 1549
4548.25 1539
4548.88 1564
4549.52 1552
4550.15 1595
4550.79 1591
4551.43 1545
4552.06 1597
4552.70 1531
4553.34 1536
4553.97 1565
4554.61 1497
4555.25 1533
4555.89 1588
4556.52 1547
4557.16 1526
4557.80 1588
4558.43 1568
4559.07 1587
4559.71 1618
4560.35 1605
4560.98 1622
4561.62 1626
4562.26 1660
4562.89 1650
4563.53 1650
4564.17 1634
4564.81 1617
4565.44 1710
4566.08 1710
4566.72 1763
4567.36 1783
4568.00 1803
4568.63 1845
4569.27 1900
4569.91 1906
4570.55 1888
4571.19 1902
4571.82 1898
4572.46 1912
4573.10 1921
4573.74 1822
4574.38 1754
4575.01 1745
4575.65 1700
4576.29 1664
4576.93 1672
4577.57 1638
4578.21 1565
4578.84 1609
4579.48 1569
4580.12 1498
4580.76 1520
4581.40 1525
4582.04 1559
4582.68 1604
4583.32 1541
4583.95 1643
4584.59 1673
4585.23 1627
4585.87 1678
4586.51 1753
4587.15 1785
4587.79 1851
4588.43 1917
4589.07 2109
4589.71 2090
4590.35 2270
4590.99 2120
4591.62 2084
4592.26 2128
4592.90 2138
4593.54 2088
4594.18 2135
4594.82 2112
4595.46 2014
4596.10 1910
4596.74 1782
4597.38 1777
4598.02 1731
4598.66 1713
4599.30 1700
4599.94 1636
4600.58 1715
4601.22 1701
4601.86 1761
4602.50 1698
4603.14 1709
4603.78 1609
4604.42 1620
4605.06 1651
4605.70 1648
4606.34 1672
4606.98 1746
4607.62 1785
4608.27 1637
4608.91 1588
4609.55 1630
4610.19 1624
4610.83 1545
4611.47 1602
4612.11 1603
4612.75 1662
4613.39 1653
4614.03 1656
4614.67 1644
4615.31 1588
4615.96 1651
4616.60 1624
4617.24 1660
4617.88 1580
4618.52 1596
4619.16 1677
4619.80 1572
4620.44 1595
4621.09 1594
4621.73 1592
4622.37 1552
4623.01 1635
4623.65 1553
4624.29 1474
4624.94 1467
4625.58 1538
4626.22 1585
4626.86 1542
4627.50 1626
4628.15 1604
4628.79 1618
4629.43 1552
4630.07 1567
4630.71 1555
4631.36 1596
4632.00 1637
4632.64 1692
4633.28 1821
4633.93 1886
4634.57 1878
4635.21 1826
4635.85 1906
4636.50 1910
4637.14 1847
4637.78 1828
4638.42 1907
4639.07 1992
4639.71 1963
4640.35 1935
4640.99 1976
4641.64 1973
4642.28 1895
4642.92 1867
4643.57 1857
4644.21 1759
4644.85 1725
4645.50 1723
4646.14 1688
4646.78 1767
4647.43 1648
4648.07 1675
4648.71 1654
4649.36 1680
4650.00 1725
4650.64 1753
4651.29 1747
4651.93 1874
4652.57 2072
4653.22 2180
4653.86 2208
4654.50 2370
4655.15 2291
4655.79 2275
4656.44 2111
4657.08 2038
4657.72 1955
4658.37 1849
4659.01 1739
4659.66 1673
4660.30 1626
4660.94 1547
4661.59 1568
4662.23 1513
4662.88 1504
4663.52 1493
4664.17 1589
4664.81 1557
4665.46 1549
4666.10 1458
4666.74 1417
4667.39 1371
4668.03 1414
4668.68 1430
4669.32 1379
4669.97 1405
4670.61 1418
4671.26 1494
4671.90 1392
4672.55 1445
4673.19 1482
4673.84 1422
4674.48 1478
4675.13 1453
4675.77 1494
4676.42 1490
4677.07 1568
4677.71 1583
4678.36 1580
4679.00 1542
4679.65 1558
4680.29 1633
4680.94 1610
4681.58 1515
4682.23 1603
4682.88 1647
4683.52 1653
4684.17 1588
4684.81 1584
4685.46 1522
4686.10 1580
4686.75 1667
4687.40 1610
4688.04 1651
4688.69 1628
4689.34 1672
4689.98 1672
4690.63 1691
4691.27 1755
4691.92 1771
4692.57 1833
4693.21 1816
4693.86 1794
4694.51 1844
4695.15 1796
4695.80 1775
4696.45 1829
4697.09 1777
4697.74 1834
4698.39 1904
4699.03 1942
4699.68 1823
4700.33 2016
4700.97 2079
4701.62 2041
4702.27 1879
4702.92 1994
4703.56 1934
4704.21 1718
4704.86 1758
4705.50 1757
4706.15 1728
4706.80 1772
4707.45 1689
4708.09 1715
4708.74 1694
4709.39 1643
4710.04 1647
4710.68 1622
4711.33 1660
4711.98 1623
4712.63 1644
4713.28 1644
4713.92 1622
4714.57 1578
4715.22 1656
4715.87 1621
4716.52 1690
4717.16 1786
4717.81 1718
4718.46 1738
4719.11 1700
4719.76 1646
4720.41 1810
4721.05 1754
4721.70 1785
4722.35 1736
4723.00 1796
4723.65 1803
4724.30 1788
4724.94 1724
4725.59 1688
4726.24 1775
4726.89 1763
4727.54 1803
4728.19 1885
4728.84 1904
4729.49 1802
4730.14 1770
4730.78 1853
4731.43 1790
4732.08 1717
4732.73 1692
4733.38 1637
4734.03 1641
4734.68 1613
4735.33 1609
4735.98 1614
4736.63 1670
4737.28 1657
4737.93 1622
4738.58 1642
4739.23 1659
4739.88 1688
4740.53 1696
4741.18 1749
4741.83 1726
4742.47 1731
4743.12 1736
4743.77 1805
4744.42 1676
4745.07 1664
4745.72 1704
4746.37 1616
4747.03 1593
4747.68 1636
4748.33 1718
4748.98 1676
4749.63 1644
4750.28 1705
4750.93 1722
4751.58 1819
4752.23 1834
4752.88 1855
4753.53 1890
4754.18 1866
4754.83 1906
4755.48 1930
4756.13 1896
4756.78 1906
4757.43 1845
4758.08 1842
4758.74 1817
4759.39 1927
4760.04 1834
4760.69 1924
4761.34 2061
4761.99 2114
4762.64 2195
4763.29 2410
4763.94 2294
4764.60 2178
4765.25 2125
4765.90 2033
4766.55 2065
4767.20 2014
4767.85 1885
4768.51 1876
4769.16 1869
4769.81 1862
4770.46 1907
4771.11 1931
4771.76 1893
4772.42 1902
4773.07 1809
4773.72 1880
4774.37 1894
4775.02 1787
4775.68 1738
4776.33 1771
4776.98 1786
4777.63 1757
4778.29 1732
4778.94 1784
4779.59 1775
4780.24 1781
4780.89 1883
4781.55 1910
4782.20 1910
4782.85 1868
4783.51 1855
4784.16 1861
4784.81 1846
4785.46 1908
4786.12 1805
4786.77 1835
4787.42 1884
4788.08 1797
4788.73 1800
4789.38 1787
4790.03 1918
4790.69 1972
4791.34 1978
4791.99 1988
4792.65 2005
4793.30 1957
4793.95 2028
4794.61 1976
4795.26 1977
4795.91 1966
4796.57 1995
4797.22 2023
4797.87 1994
4798.53 2013
4799.18 2111
4799.84 2183
4800.49 2341
4801.14 2632
4801.80 2814
4802.45 2850
4803.11 2894
4803.76 2799
4804.41 2634
4805.07 2473
4805.72 2384
4806.38 2408
4807.03 2253
4807.68 2117
4808.34 2169
4808.99 2099
4809.65 2047
4810.30 2115
4810.96 2117
4811.61 2061
4812.27 1956
4812.92 2069
4813.58 2116
4814.23 2099
4814.89 2194
4815.54 2255
4816.19 2299
4816.85 2162
4817.50 2154
4818.16 2226
4818.81 2240
4819.47 2196
4820.13 2197
4820.78 2225
4821.44 2356
4822.09 2459
4822.75 2641
4823.40 2842
4824.06 2827
4824.71 2883
4825.37 2823
4826.02 2737
4826.68 2691
4827.33 2593
4827.99 2586
4828.65 2630
4829.30 2469
4829.96 2422
4830.61 2470
4831.27 2496
4831.93 2486
4832.58 2472
4833.24 2445
4833.89 2462
4834.55 2492
4835.21 2596
4835.86 2755
4836.52 2750
4837.17 2800
4837.83 2859
4838.49 3060
4839.14 2989
4839.80 2878
4840.46 3047
4841.11 3089
4841.77 3033
4842.43 2943
4843.08 2986
4843.74 2979
4844.40 3016
4845.05 2963
4845.71 2966
4846.37 2932
4847.02 2976
4847.68 2887
4848.34 2992
4849.00 3180
4849.65 3280
4850.31 3482
4850.97 3745
4851.62 3894
4852.28 4054
4852.94 3963
4853.60 3829
4854.25 3799
4854.91 3564
4855.57 3461
4856.23 3349
4856.88 3478
4857.54 3632
4858.20 3851
4858.86 4292
4859.52 4579
4860.17 4834
4860.83 4957
4861.49 4745
4862.15 4461
4862.81 4045
4863.46 3661
4864.12 3531
4864.78 3344
4865.44 3242
4866.10 3199
4866.75 3153
4867.41 3113
4868.07 3132
4868.73 3217
4869.39 3230
4870.05 3240
4870.71 3173
4871.36 3135
4872.02 2970
4872.68 2863
4873.34 2892
4874.00 2869
4874.66 2877
4875.32 2775
4875.98 2752
4876.63 2693
4877.29 2714
4877.95 2701
4878.61 2696
4879.27 2642
4879.93 2709
4880.59 2676
4881.25 2689
4881.91 2672
4882.57 2617
4883.23 2592
4883.89 2389
4884.55 2373
4885.21 2401
4885.87 2355
4886.52 2388
4887.18 2363
4887.84 2221
4888.50 2229
4889.16 2208
4889.82 2134
4890.48 2266
4891.14 2286
4891.80 2282
4892.46 2408
4893.12 2485
4893.78 2364
4894.44 2315
4895.10 2279
4895.76 2253
4896.42 2235
4897.09 2115
4897.75 2169
4898.41 2198
4899.07 2226
4899.73 2252
4900.39 2316
4901.05 2428
4901.71 2523
4902.37 2424
4903.03 2302
4903.69 2241
4904.35 2167
4905.01 2093
4905.67 2058
4906.33 1983
4907.00 1939
4907.66 2019
4908.32 2001
4908.98 1925
4909.64 1925
4910.30 1931
4910.96 1891
4911.62 1886
4912.29 1873
4912.95 1940
4913.61 1883
4914.27 1902
4914.93 1816
4915.59 1826
4916.26 1795
4916.92 1767
4917.58 1734
4918.24 1766
4918.90 1773
4919.56 1791
4920.23 1784
4920.89 1763
4921.55 1771
4922.21 1736
4922.87 1702
4923.54 1755
4924.20 1729
4924.86 1716
4925.52 1699
4926.19 1763
4926.85 1695
4927.51 1726
4928.17 1732
4928.84 1742
4929.50 1734
4930.16 1691
4930.82 1625
4931.49 1695
4932.15 1669
4932.81 1682
4933.47 1688
4934.14 1684
4934.80 1624
4935.46 1683
4936.13 1657
4936.79 1659
4937.45 1632
4938.11 1584
4938.78 1614
4939.44 1634
4940.10 1642
4940.77 1688
4941.43 1620
4942.09 1598
4942.76 1625
4943.42 1580
4944.08 1593
4944.75 1583
4945.41 1672
4946.08 1628
4946.74 1632
4947.40 1579
4948.07 1585
4948.73 1525
4949.39 1543
4950.06 1583
4950.72 1592
4951.39 1611
4952.05 1544
4952.71 1569
4953.38 1589
4954.04 1574
4954.71 1497
4955.37 1535
4956.04 1560
4956.70 1578
4957.36 1508
4958.03 1494
4958.69 1574
4959.36 1591
4960.02 1620
4960.69 1758
4961.35 1903
4962.02 1879
4962.68 2020
4963.35 2015
4964.01 2061
4964.68 2020
4965.34 2091
4966.01 2113
4966.67 2044
4967.34 1851
4968.00 1826
4968.67 1800
4969.33 1772
4970.00 1673
4970.66 1677
4971.33 1687
4971.99 1616
4972.66 1540
4973.32 1606
4973.99 1509
4974.66 1482
4975.32 1584
4975.99 1590
4976.65 1642
4977.32 1722
4977.98 1705
4978.65 1639
4979.32 1660
4979.98 1661
4980.65 1659
4981.31 1490
4981.98 1481
4982.65 1476
4983.31 1505
4983.98 1484
4984.64 1539
4985.31 1482
4985.98 1446
4986.64 1499
4987.31 1502
4987.98 1520
4988.64 1576
4989.31 1541
4989.98 1606
4990.64 1599
4991.31 1488
4991.98 1526
4992.64 1521
4993.31 1541
4993.98 1529
4994.64 1454
4995.31 1501
4995.98 1573
4996.64 1536
4997.31 1492
4997.98 1473
4998.65 1456
4999.31 1473
4999.98 1395
5000.65 1423
5001.31 1345
5001.98 1360
5002.65 1362
5003.32 1404
5003.98 1349
5004.65 1431
5005.32 1344
5005.99 1424
5006.66 1444
5007.32 1420
5007.99 1429
5008.66 1401
5009.33 1407
5009.99 1445
5010.66 1466
5011.33 1474
5012.00 1463
5012.67 1434
5013.33 1436
5014.00 1438
5014.67 1437
5015.34 1405
5016.01 1416
5016.68 1431
5017.34 1442
5018.01 1467
5018.68 1392
5019.35 1374
5020.02 1411
5020.69 1422
5021.36 1392
5022.02 1468
5022.69 1575
5023.36 1557
5024.03 1562
5024.70 1537
5025.37 1525
5026.04 1507
5026.71 1601
5027.38 1564
5028.05 1502
5028.71 1541
5029.38 1517
5030.05 1453
5030.72 1379
5031.39 1406
5032.06 1383
5032.73 1414
5033.40 1345
5034.07 1421
5034.74 1331
5035.41 1326
5036.08 1319
5036.75 1374
5037.42 1375
5038.09 1336
5038.76 1391
5039.43 1421
5040.10 1394
5040.77 1412
5041.44 1404
5042.11 1350
5042.78 1350
5043.45 1352
5044.12 1321
5044.79 1391
5045.46 1349
5046.13 1335
5046.80 1374
5047.47 1369
5048.14 1437
5048.81 1410
5049.48 1437
5050.15 1445
5050.82 1424
5051.49 1424
5052.16 1332
5052.83 1412
5053.51 1359
5054.18 1390
5054.85 1385
5055.52 1322
5056.19 1377
5056.86 1366
5057.53 1378
5058.20 1384
5058.87 1319
5059.55 1309
5060.22 1347
5060.89 1250
5061.56 1314
5062.23 1276
5062.90 1348
5063.57 1379
5064.25 1364
5064.92 1376
5065.59 1387
5066.26 1375
5066.93 1390
5067.60 1416
5068.28 1355
5068.95 1363
5069.62 1306
5070.29 1326
5070.96 1403
5071.64 1307
5072.31 1357
5072.98 1385
5073.65 1348
5074.32 1374
5075.00 1377
5075.67 1380
5076.34 1315
5077.01 1390
5077.69 1307
5078.36 1356
5079.03 1419
5079.70 1488
5080.38 1446
5081.05 1483
5081.72 1458
5082.39 1446
5083.07 1466
5083.74 1415
5084.41 1385
5085.09 1436
5085.76 1404
5086.43 1350
5087.10 1436
5087.78 1385
5088.45 1449
5089.12 1453
5089.80 1459
5090.47 1516
5091.14 1672
5091.82 1722
5092.49 1738
5093.16 1721
5093.84 1699
5094.51 1640
5095.18 1586
5095.86 1551
5096.53 1506
5097.21 1524
5097.88 1493
5098.55 1531
5099.23 1445
5099.90 1390
5100.57 1466
5101.25 1405
5101.92 1324
5102.60 1339
5103.27 1398
5103.95 1452
5104.62 1507
5105.29 1615
5105.97 1645
5106.64 1664
5107.32 1615
5107.99 1561
5108.67 1490
5109.34 1423
5110.01 1439
5110.69 1448
5111.36 1367
5112.04 1454
5112.71 1472
5113.39 1425
5114.06 1386
5114.74 1470
5115.41 1439
5116.09 1463
5116.76 1564
5117.44 1533
5118.11 1573
5118.79 1663
5119.46 1780
5120.14 1999
5120.81 1903
5121.49 1905
5122.16 1923
5122.84 1944
5123.52 1844
5124.19 1773
5124.87 1649
5125.54 1587
5126.22 1583
5126.89 1590
5127.57 1586
5128.24 1519
5128.92 1454
5129.60 1484
5130.27 1517
5130.95 1498
5131.62 1425
5132.30 1472
5132.98 1540
5133.65 1488
5134.33 1567
5135.01 1483
5135.68 1531
5136.36 1500
5137.03 1464
5137.71 1470
5138.39 1465
5139.06 1476
5139.74 1527
5140.42 1520
5141.09 1513
5141.77 1522
5142.45 1488
5143.12 1404
5143.80 1356
5144.48 1419
5145.15 1440
5145.83 1412
5146.51 1409
5147.18 1418
5147.86 1415
5148.54 1353
5149.22 1324
5149.89 1369
5150.57 1352
5151.25 1326
5151.93 1303
5152.60 1307
5153.28 1330
5153.96 1296
5154.63 1308
5155.31 1364
5155.99 1391
5156.67 1333
5157.35 1382
5158.02 1380
5158.70 1450
5159.38 1530
5160.06 1462
5160.73 1507
5161.41 1566
5162.09 1479
5162.77 1496
5163.45 1423
5164.12 1365
5164.80 1409
5165.48 1385
5166.16 1441
5166.84 1417
5167.52 1398
5168.19 1391
5168.87 1348
5169.55 1393
5170.23 1375
5170.91 1308
5171.59 1284
5172.27 1297
5172.94 1292
5173.62 1281
5174.30 1276
5174.98 1261
5175.66 1280
5176.34 1346
5177.02 1278
5177.70 1269
5178.38 1261
5179.06 1335
5179.73 1346
5180.41 1306
5181.09 1318
5181.77 1317
5182.45 1329
5183.13 1272
5183.81 1277
5184.49 1317
5185.17 1282
5185.85 1241
5186.53 1357
5187.21 1270
5187.89 1229
5188.57 1272
5189.25 1314
5189.93 1268
5190.61 1270
5191.29 1278
5191.97 1282
5192.65 1289
5193.33 1332
5194.01 1266
5194.69 1226
5195.37 1227
5196.05 1222
5196.73 1256
5197.41 1348
5198.09 1336
5198.77 1273
5199.45 1302
5200.13 1227
5200.81 1312
5201.49 1313
5202.17 1288
5202.85 1261
5203.53 1267
5204.21 1306
5204.89 1279
5205.58 1229
5206.26 1240
5206.94 1331
5207.62 1287
5208.30 1298
5208.98 1290
5209.66 1319
5210.34 1355
5211.02 1334
5211.71 1351
5212.39 1410
5213.07 1373
5213.75 1304
5214.43 1345
5215.11 1406
5215.79 1414
5216.48 1456
5217.16 1432
5217.84 1456
5218.52 1451
5219.20 1381
5219.88 1423
5220.57 1364
5221.25 1343
5221.93 1438
5222.61 1488
5223.29 1621
5223.98 1527
5224.66 1514
5225.34 1422
5226.02 1419
5226.70 1414
5227.39 1449
5228.07 1432
5228.75 1430
5229.43 1429
5230.12 1392
5230.80 1314
5231.48 1329
5232.16 1415
5232.85 1450
5233.53 1417
5234.21 1455
5234.89 1451
5235.58 1386
5236.26 1345
5236.94 1361
5237.63 1457
5238.31 1465
5238.99 1511
5239.67 1465
5240.36 1453
5241.04 1459
5241.72 1445
5242.41 1530
5243.09 1594
5243.77 1499
5244.46 1418
5245.14 1463
5245.82 1426
5246.51 1452
5247.19 1443
5247.88 1421
5248.56 1374
5249.24 1396
5249.93 1340
5250.61 1449
5251.29 1471
5251.98 1429
5252.66 1379
5253.35 1405
5254.03 1501
5254.71 1430
5255.40 1375
5256.08 1403
5256.77 1414
5257.45 1347
5258.14 1447
5258.82 1380
5259.50 1442
5260.19 1391
5260.87 1401
5261.56 1461
5262.24 1495
5262.93 1529
5263.61 1577
5264.30 1598
5264.98 1582
5265.67 1661
5266.35 1499
5267.03 1595
5267.72 1489
5268.40 1482
5269.09 1453
5269.77 1529
5270.46 1540
5271.14 1399
5271.83 1420
5272.52 1498
5273.20 1471
5273.89 1470
5274.57 1410
5275.26 1452
5275.94 1450
5276.63 1464
5277.31 1458
5278.00 1435
5278.68 1478
5279.37 1493
5280.06 1489
5280.74 1498
5281.43 1477
5282.11 1415
5282.80 1492
5283.48 1546
5284.17 1488
5284.86 1513
5285.54 1507
5286.23 1441
5286.92 1524
5287.60 1483
5288.29 1479
5288.97 1416
5289.66 1407
5290.35 1469
5291.03 1419
5291.72 1444
5292.41 1393
5293.09 1500
5293.78 1463
5294.47 1419
5295.15 1470
5295.84 1483
5296.53 1540
5297.21 1633
5297.90 1654
5298.59 1678
5299.27 1691
5299.96 1642
5300.65 1734
5301.33 1677
5302.02 1746
5302.71 1828
5303.40 1788
5304.08 1840
5304.77 1965
5305.46 1937
5306.15 2004
5306.83 2124
5307.52 2098
5308.21 2228
5308.90 2013
5309.58 2029
5310.27 1982
5310.96 1946
5311.65 2011
5312.33 2041
5313.02 2040
5313.71 2136
5314.40 2150
5315.09 2284
5315.77 2338
5316.46 2283
5317.15 2400
5317.84 2371
5318.53 2232
5319.21 2305
5319.90 2160
5320.59 2106
5321.28 2122
5321.97 2045
5322.66 2133
5323.35 2094
5324.03 1874
5324.72 1893
5325.41 1830
5326.10 1784
5326.79 1783
5327.48 1681
5328.17 1646
5328.86 1607
5329.54 1597
5330.23 1629
5330.92 1626
5331.61 1661
5332.30 1675
5332.99 1660
5333.68 1627
5334.37 1651
5335.06 1609
5335.75 1586
5336.44 1581
5337.12 1624
5337.81 1667
5338.50 1626
5339.19 1534
5339.88 1517
5340.57 1615
5341.26 1622
5341.95 1719
5342.64 1583
5343.33 1681
5344.02 1699
5344.71 1736
5345.40 1691
5346.09 1661
5346.78 1745
5347.47 1807
5348.16 1901
5348.85 1937
5349.54 2035
5350.23 2363
5350.92 2572
5351.61 2823
5352.30 2890
5352.99 2955
5353.68 2958
5354.37 2777
5355.07 2620
5355.76 2502
5356.45 2256
5357.14 2074
5357.83 1995
5358.52 1861
5359.21 1766
5359.90 1657
5360.59 1581
5361.28 1713
5361.97 1761
5362.66 1677
5363.36 1663
5364.05 1665
5364.74 1599
5365.43 1669
5366.12 1704
5366.81 1658
5367.50 1612
5368.19 1606
5368.89 1499
5369.58 1448
5370.27 1360
5370.96 1413
5371.65 1426
5372.34 1419
5373.04 1424
5373.73 1460
5374.42 1511
5375.11 1456
5375.80 1455
5376.49 1489
5377.19 1538
5377.88 1495
5378.57 1441
5379.26 1449
5379.96 1497
5380.65 1529
5381.34 1540
5382.03 1514
5382.72 1435
5383.42 1451
5384.11 1475
5384.80 1470
5385.49 1508
5386.19 1495
5386.88 1482
5387.57 1520
5388.26 1575
5388.96 1516
5389.65 1651
5390.34 1657
5391.04 1677
5391.73 1766
5392.42 1809
5393.12 1781
5393.81 1717
5394.50 1688
5395.19 1683
5395.89 1599
5396.58 1635
5397.27 1572
5397.97 1609
5398.66 1576
5399.35 1531
5400.05 1551
5400.74 1535
5401.43 1468
5402.13 1478
5402.82 1499
5403.52 1478
5404.21 1503
5404.90 1540
5405.60 1525
5406.29 1556
5406.98 1557
5407.68 1556
5408.37 1587
5409.07 1550
5409.76 1545
5410.45 1530
5411.15 1532
5411.84 1494
5412.54 1518
5413.23 1524
5413.93 1461
5414.62 1492
5415.32 1505
5416.01 1502
5416.70 1542
5417.40 1554
5418.09 1532
5418.79 1508
5419.48 1570
5420.18 1582
5420.87 1570
5421.57 1622
5422.26 1547
5422.96 1604
5423.65 1647
5424.35 1589
5425.04 1630
5425.74 1624
5426.43 1574
5427.13 1615
5427.82 1610
5428.52 1641
5429.21 1636
5429.91 1658
5430.60 1739
5431.30 1608
5432.00 1653
5432.69 1622
5433.39 1630
5434.08 1627
5434.78 1641
5435.47 1571
5436.17 1553
5436.86 1581
5437.56 1631
5438.26 1626
5438.95 1662
5439.65 1718
5440.34 1675
5441.04 1664
5441.74 1659
5442.43 1673
5443.13 1705
5443.83 1719
5444.52 1835
5445.22 1898
5445.91 1924
5446.61 2009
5447.31 2170
5448.00 2443
5448.70 2548
5449.40 2570
5450.09 2645
5450.79 2512
5451.49 2448
5452.18 2376
5452.88 2287
5453.58 2172
5454.27 2043
5454.97 1946
5455.67 1914
5456.37 1890
5457.06 1813
5457.76 1792
5458.46 1811
5459.15 1868
5459.85 1872
5460.55 1872
5461.25 1969
5461.94 1955
5462.64 1910
5463.34 1940
5464.04 1917
5464.73 1916
5465.43 1958
5466.13 1935
5466.83 1942
5467.53 1997
5468.22 1932
5468.92 1927
5469.62 1936
5470.32 2004
5471.01 1977
5471.71 1982
5472.41 2014
5473.11 2083
5473.81 2108
5474.51 2242
5475.20 2267
5475.90 2291
5476.60 2286
5477.30 2361
5478.00 2396
5478.70 2475
5479.39 2664
5480.09 2980
5480.79 3281
5481.49 3666
5482.19 3741
5482.89 3928
5483.59 3977
5484.29 3818
5484.98 3549
5485.68 3278
5486.38 3059
5487.08 2956
5487.78 2777
5488.48 2712
5489.18 2653
5489.88 2693
5490.58 2696
5491.28 2652
5491.98 2614
5492.68 2607
5493.37 2655
5494.07 2731
5494.77 2764
5495.47 2828
5496.17 2857
5496.87 2923
5497.57 2963
5498.27 2874
5498.97 3001
5499.67 3145
5500.37 3497
5501.07 4202
5501.77 4949
5502.47 5829
5503.17 6154
5503.87 6086
5504.57 5744
5505.27 5070
5505.97 4415
5506.67 3871
5507.37 3412
5508.07 3010
5508.77 2647
5509.47 2509
5510.17 2526
5510.87 2456
5511.58 2400
5512.28 2413
5512.98 2364
5513.68 2269
5514.38 2275
5515.08 2380
5515.78 2348
5516.48 2324
5517.18 2315
5517.88 2258
5518.58 2266
5519.28 2392
5519.99 2417
5520.69 2421
5521.39 2376
5522.09 2340
5522.79 2397
5523.49 2243
5524.19 2188
5524.90 2105
5525.60 2006
5526.30 1980
5527.00 1977
5527.70 1991
5528.40 1877
5529.10 1846
5529.81 1758
5530.51 1764
5531.21 1695
5531.91 1754
5532.61 1764
5533.32 1745
5534.02 1816
5534.72 1846
5535.42 1829
5536.12 1851
5536.83 1826
5537.53 1826
5538.23 1850
5538.93 1821
5539.64 1806
5540.34 1833
5541.04 1869
5541.74 1939
5542.45 1883
5543.15 1836
5543.85 1819
5544.55 1843
5545.26 1745
5545.96 1746
5546.66 1644
5547.36 1633
5548.07 1685
5548.77 1694
5549.47 1631
5550.18 1681
5550.88 1749
5551.58 1649
5552.29 1673
5552.99 1660
5553.69 1639
5554.40 1660
5555.10 1657
5555.80 1635
5556.51 1666
5557.21 1638
5557.91 1673
5558.62 1650
5559.32 1624
5560.02 1633
5560.73 1630
5561.43 1678
5562.14 1691
5562.84 1754
5563.54 1741
5564.25 1801
5564.95 1767
5565.65 1813
5566.36 1767
5567.06 1761
5567.77 1719
5568.47 1748
5569.18 1751
5569.88 1642
5570.58 1593
5571.29 1532
5571.99 1588
5572.70 1683
5573.40 1652
5574.11 1702
5574.81 1695
5575.52 1725
5576.22 1691
5576.93 1608
5577.63 1721
5578.33 1663
5579.04 1687
5579.74 1688
5580.45 1634
5581.15 1587
5581.86 1597
5582.56 1547
5583.27 1507
5583.97 1535
5584.68 1551
5585.39 1581
5586.09 1541
5586.80 1505
5587.50 1495
5588.21 1509
5588.91 1531
5589.62 1572
5590.32 1582
5591.03 1544
5591.73 1513
5592.44 1494
5593.15 1496
5593.85 1543
5594.56 1552
5595.26 1469
5595.97 1442
5596.68 1454
5597.38 1476
5598.09 1528
5598.79 1548
5599.50 1460
5600.21 1440
5600.91 1474
5601.62 1468
5602.33 1481
5603.03 1468
5603.74 1434
5604.44 1457
5605.15 1455
5605.86 1438
5606.56 1463
5607.27 1438
5607.98 1411
5608.68 1422
5609.39 1554
5610.10 1562
5610.80 1467
5611.51 1506
5612.22 1440
5612.93 1413
5613.63 1455
5614.34 1477
5615.05 1531
5615.75 1434
5616.46 1479
5617.17 1478
5617.88 1374
5618.58 1453
5619.29 1470
5620.00 1528
5620.71 1578
5621.41 1456
5622.12 1464
5622.83 1482
5623.54 1441
5624.24 1554
5624.95 1566
5625.66 1445
5626.37 1459
5627.08 1491
5627.78 1510
5628.49 1517
5629.20 1439
5629.91 1527
5630.62 1580
5631.32 1531
5632.03 1510
5632.74 1557
5633.45 1648
5634.16 1607
5634.86 1613
5635.57 1696
5636.28 1770
5636.99 1816
5637.70 1735
5638.41 1844
5639.12 1874
5639.82 1912
5640.53 1886
5641.24 1912
5641.95 1852
5642.66 1854
5643.37 1874
5644.08 1827
5644.79 1801
5645.50 1712
5646.21 1650
5646.91 1712
5647.62 1711
5648.33 1687
5649.04 1716
5649.75 1691
5650.46 1733
5651.17 1687
5651.88 1708
5652.59 1630
5653.30 1622
5654.01 1685
5654.72 1651
5655.43 1627
5656.14 1632
5656.85 1732
5657.56 1723
5658.27 1651
5658.98 1706
5659.69 1831
5660.40 1826
5661.11 1834
5661.82 1798
5662.53 1841
5663.24 1822
5663.95 1884
5664.66 1848
5665.37 1814
5666.08 1805
5666.79 1769
5667.50 1670
5668.21 1651
5668.92 1735
5669.63 1680
5670.34 1742
5671.05 1822
5671.76 1884
5672.47 2014
5673.18 2105
5673.89 2155
5674.61 2061
5675.32 2090
5676.03 2064
5676.74 1933
5677.45 1756
5678.16 1649
5678.87 1633
5679.58 1642
5680.29 1632
5681.01 1609
5681.72 1639
5682.43 1622
5683.14 1641
5683.85 1690
5684.56 1623
5685.27 1642
5685.99 1649
5686.70 1670
5687.41 1699
5688.12 1648
5688.83 1599
5689.54 1597
5690.26 1604
5690.97 1607
5691.68 1592
5692.39 1594
5693.10 1637
5693.82 1700
5694.53 1714
5695.24 1620
5695.95 1573
5696.67 1523
5697.38 1468
5698.09 1532
5698.80 1502
5699.51 1510
5700.23 1517
5700.94 1506
5701.65 1511
5702.36 1562
5703.08 1594
5703.79 1589
5704.50 1546
5705.22 1538
5705.93 1585
5706.64 1550
5707.35 1549
5708.07 1555
5708.78 1554
5709.49 1558
5710.21 1570
5710.92 1529
5711.63 1606
5712.35 1499
5713.06 1539
5713.77 1575
5714.49 1470
5715.20 1500
5715.91 1530
5716.63 1531
5717.34 1506
5718.05 1542
5718.77 1492
5719.48 1541
5720.19 1601
5720.91 1583
5721.62 1603
5722.34 1633
5723.05 1563
5723.76 1593
5724.48 1608
5725.19 1651
5725.91 1621
5726.62 1582
5727.33 1617
5728.05 1640
5728.76 1714
5729.48 1719
5730.19 1732
5730.91 1748
5731.62 1684
5732.34 1697
5733.05 1721
5733.76 1630
5734.48 1662
5735.19 1611
5735.91 1628
5736.62 1643
5737.34 1644
5738.05 1658
5738.77 1593
5739.48 1682
5740.20 1730
5740.91 1650
5741.63 1665
5742.34 1709
5743.06 1725
5743.77 1723
5744.49 1676
5745.20 1739
5745.92 1708
5746.63 1755
5747.35 1767
5748.07 1796
5748.78 1736
5749.50 1754
5750.21 1791
5750.93 1928
5751.64 1961
5752.36 1859
5753.07 1949
5753.79 1982
5754.51 1953
5755.22 2041
5755.94 2131
5756.65 2108
5757.37 2170
5758.09 2130
5758.80 2184
5759.52 2232
5760.24 2227
5760.95 2288
5761.67 2264
5762.38 2239
5763.10 2410
5763.82 2425
5764.53 2542
5765.25 2565
5765.97 2520
5766.68 2550
5767.40 2671
5768.12 2780
5768.83 2948
5769.55 3403
5770.27 3862
5770.98 4612
5771.70 5530
5772.42 6374
5773.13 6819
5773.85 6854
5774.57 6191
5775.29 5468
5776.00 4748
5776.72 4051
5777.44 3703
5778.16 3289
5778.87 3099
5779.59 2949
5780.31 2945
5781.03 2850
5781.74 2839
5782.46 2893
5783.18 2846
5783.90 2859
5784.61 2877
5785.33 2929
5786.05 2909
5786.77 2961
5787.48 2873
5788.20 2912
5788.92 2909
5789.64 2827
5790.36 2765
5791.08 2756
5791.79 2711
5792.51 2688
5793.23 2706
5793.95 2644
5794.67 2637
5795.38 2563
5796.10 2492
5796.82 2459
5797.54 2449
5798.26 2420
5798.98 2403
5799.70 2499
5800.41 2579
5801.13 2711
5801.85 3007
5802.57 3096
5803.29 3150
5804.01 3180
5804.73 3245
5805.45 2954
5806.17 2769
5806.89 2595
5807.60 2563
5808.32 2482
5809.04 2399
5809.76 2373
5810.48 2383
5811.20 2272
5811.92 2288
5812.64 2285
5813.36 2360
5814.08 2354
5814.80 2304
5815.52 2240
5816.24 2090
5816.96 2110
5817.68 2179
5818.40 2190
5819.12 2115
5819.84 2142
5820.56 2082
5821.28 2082
5822.00 2116
5822.72 2139
5823.44 2085
5824.16 1983
5824.88 1944
5825.60 1916
5826.32 2006
5827.04 1903
5827.76 1931
5828.48 1967
5829.20 1924
5829.92 1968
5830.64 1924
5831.36 1873
5832.08 1894
5832.80 1886
5833.52 1969
5834.25 1865
5834.97 1871
5835.69 1876
5836.41 1884
5837.13 1970
5837.85 1892
5838.57 1852
5839.29 1842
5840.01 1807
5840.73 1848
5841.46 1817
5842.18 1747
5842.90 1751
5843.62 1742
5844.34 1765
5845.06 1741
5845.78 1844
5846.51 1828
5847.23 1777
5847.95 1783
5848.67 1832
5849.39 1846
5850.11 1853
5850.84 1795
5851.56 1749
5852.28 1741
5853.00 1745
5853.72 1863
5854.45 1868
5855.17 1823
5855.89 1827
5856.61 1849
5857.33 1853
5858.06 1819
5858.78 1725
5859.50 1688
5860.22 1741
5860.95 1725
5861.67 1743
5862.39 1784
5863.11 1700
5863.84 1665
5864.56 1713
5865.28 1781
5866.01 1734
5866.73 1696
5867.45 1668
5868.17 1730
5868.90 1786
5869.62 1716
5870.34 1774
5871.07 1793
5871.79 1761
5872.51 1692
5873.24 1707
5873.96 1690
5874.68 1769
5875.41 1707
5876.13 1693
5876.85 1710
5877.58 1670
5878.30 1731
5879.02 1719
5879.75 1699
5880.47 1766
5881.19 1747
5881.92 1737
5882.64 1784
5883.37 1764
5884.09 1822
5884.81 1768
5885.54 1810
5886.26 1863
5886.99 1821
5887.71 1840
5888.43 1780
5889.16 1768
5889.88 1825
5890.61 1861
5891.33 1793
5892.05 1837
5892.78 1825
5893.50 1780
5894.23 1813
5894.95 1832
5895.68 1853
5896.40 1823
5897.13 1835
5897.85 1791
5898.58 1801
5899.30 1858
5900.03 1801
5900.75 1840
5901.48 1902
5902.20 1926
5902.93 1941
5903.65 1837
5904.38 1902
5905.10 1968
5905.83 2035
5906.55 1942
5907.28 1928
5908.00 1976
5908.73 2024
5909.45 2078
5910.18 2108
5910.90 2096
5911.63 2021
5912.36 2056
5913.08 2076
5913.81 2059
5914.53 2224
5915.26 2164
5915.98 2207
5916.71 2221
5917.44 2175
5918.16 2225
5918.89 2209
5919.61 2216
5920.34 2275
5921.07 2283
5921.79 2317
5922.52 2315
5923.25 2333
5923.97 2403
5924.70 2383
5925.42 2495
5926.15 2431
5926.88 2449
5927.60 2496
5928.33 2501
5929.06 2545
5929.78 2512
5930.51 2606
5931.24 2615
5931.96 2612
5932.69 2597
5933.42 2688
5934.15 2686
5934.87 2770
5935.60 2865
5936.33 2885
5937.05 2913
5937.78 2923
5938.51 2997
5939.24 3058
5939.96 3082
5940.69 3248
5941.42 3182
5942.14 3208
5942.87 3382
5943.60 3461
5944.33 3369
5945.06 3458
5945.78 3548
5946.51 3620
5947.24 3614
5947.97 3742
5948.69 3830
5949.42 3860
5950.15 3879
5950.88 3890
5951.61 4165
5952.33 4282
5953.06 4630
5953.79 4789
5954.52 4970
5955.25 5194
5955.98 5240
5956.70 5186
5957.43 5318
5958.16 5145
5958.89 5158
5959.62 5039
5960.35 4925
5961.07 4946
5961.80 4919
5962.53 4926
5963.26 4966
5963.99 4968
5964.72 5043
5965.45 5164
5966.18 5274
5966.90 5604
5967.63 6018
5968.36 6303
5969.09 6512
5969.82 6729
5970.55 6802
5971.28 6769
5972.01 6595
5972.74 6464
5973.47 6441
5974.20 6353
5974.93 6137
5975.66 6027
5976.39 6098
5977.12 6193
5977.84 6298
5978.57 6335
5979.30 6321
5980.03 6469
5980.76 6756
5981.49 6933
5982.22 7163
5982.95 7325
5983.68 7369
5984.41 7421
5985.14 7647
5985.87 7719
5986.60 7586
5987.33 7593
5988.06 7666
5988.79 7605
5989.53 7699
5990.26 7623
5990.99 7593
5991.72 7740
5992.45 7853
5993.18 7843
5993.91 8020
5994.64 8101
5995.37 8198
5996.10 8390
5996.83 8474
5997.56 8773
5998.29 8915
5999.02 9054
5999.75 9153
6000.49 9024
6001.22 8884
6001.95 8732
6002.68 8640
6003.41 8373
6004.14 8036
6004.87 8147
6005.60 8159
6006.34 8102
6007.07 7882
6007.80 8018
6008.53 8288
6009.26 8467
6009.99 9248
6010.72 10481
6011.46 12131
6012.19 14088
6012.92 16873
6013.65 20084
6014.38 23258
6015.12 25632
6015.85 26760
6016.58 26960
6017.31 26396
6018.04 24885
6018.78 22505
6019.51 20171
6020.24 17737
6020.97 15112
6021.70 12998
6022.44 11458
6023.17 9905
6023.90 8874
6024.63 8193
6025.37 7402
6026.10 6912
6026.83 6613
6027.56 6413
6028.30 6123
6029.03 6048
6029.76 5892
6030.50 6001
6031.23 5939
6031.96 5954
6032.69 5884
6033.43 5771
6034.16 5637
6034.89 5349
6035.63 5191
6036.36 5056
6037.09 4837
6037.83 4802
6038.56 4932
6039.29 4926
6040.03 4851
6040.76 4947
6041.49 5020
6042.23 5053
6042.96 5234
6043.69 5321
6044.43 5333
6045.16 5323
6045.90 5400
6046.63 5297
6047.36 5375
6048.10 5540
6048.83 5589
6049.57 5665
6050.30 5733
6051.03 6006
6051.77 6305
6052.50 6616
6053.24 6820
6053.97 7105
6054.70 7301
6055.44 7378
6056.17 7395
6056.91 7155
6057.64 6876
6058.38 6743
6059.11 6548
6059.85 6301
6060.58 6088
6061.32 5970
6062.05 5961
6062.79 5865
6063.52 5748
6064.26 5650
6064.99 5610
6065.72 5466
6066.46 5409
6067.20 5240
6067.93 5212
6068.67 5197
6069.40 5127
6070.14 4998
6070.87 4922
6071.61 4921
6072.34 4917
6073.08 4741
6073.81 4855
6074.55 4794
6075.28 4743
6076.02 4703
6076.76 4667
6077.49 4734
6078.23 4774
6078.96 4793
6079.70 4614
6080.43 4613
6081.17 4590
6081.91 4460
6082.64 4357
6083.38 4290
6084.11 4297
6084.85 4252
6085.59 4119
6086.32 4071
6087.06 4097
6087.80 4041
6088.53 4130
6089.27 4142
6090.00 4159
6090.74 4120
6091.48 4230
6092.21 4199
6092.95 4261
6093.69 4221
6094.42 4152
6095.16 4171
6095.90 4167
6096.63 3978
6097.37 4055
6098.11 3937
6098.85 3877
6099.58 3824
6100.32 3765
6101.06 3721
6101.79 3721
6102.53 3650
6103.27 3574
6104.01 3625
6104.74 3698
6105.48 3632
6106.22 3706
6106.96 3588
6107.69 3591
6108.43 3528
6109.17 3588
6109.91 3550
6110.64 3617
6111.38 3622
6112.12 3640
6112.86 3704
6113.59 3783
6114.33 3723
6115.07 3836
6115.81 3824
6116.55 3947
6117.28 3954
6118.02 4064
6118.76 4154
6119.50 4027
6120.24 3984
6120.98 4064
6121.71 3946
6122.45 3892
6123.19 3872
6123.93 3915
6124.67 3920
6125.41 3935
6126.15 4009
6126.88 3917
6127.62 3913
6128.36 4037
6129.10 3921
6129.84 3862
6130.58 3841
6131.32 3954
6132.06 4028
6132.80 3987
6133.53 3863
6134.27 3940
6135.01 4022
6135.75 3980
6136.49 3988
6137.23 4112
6137.97 4355
6138.71 4284
6139.45 4353
6140.19 4382
6140.93 4408
6141.67 4481
6142.41 4595
6143.15 4604
6143.89 4524
6144.63 4457
6145.37 4452
6146.11 4440
6146.85 4413
6147.59 4457
6148.33 4367
6149.07 4483
6149.81 4453
6150.55 4438
6151.29 4422
6152.03 4543
6152.77 4577
6153.51 4572
6154.25 4555
6154.99 4730
6155.73 4738
6156.47 4832
6157.21 4872
6157.95 4935
6158.69 4940
6159.43 4966
6160.17 5037
6160.91 5042
6161.65 5066
6162.39 5266
6163.13 5443
6163.88 5735
6164.62 5993
6165.36 6347
6166.10 6770
6166.84 7089
6167.58 7463
6168.32 7816
6169.06 7878
6169.80 7984
6170.55 7936
6171.29 7813
6172.03 7636
6172.77 7503
6173.51 7236
6174.25 6977
6174.99 6843
6175.74 6780
6176.48 6627
6177.22 6590
6177.96 6692
6178.70 6615
6179.44 6617
6180.19 6676
6180.93 6776
6181.67 6943
6182.41 7010
6183.15 7024
6183.90 7269
6184.64 7345
6185.38 7284
6186.12 7304
6186.87 7417
6187.61 7424
6188.35 7490
6189.09 7727
6189.84 7851
6190.58 7999
6191.32 8238
6192.06 8561
6192.81 8910
6193.55 9150
6194.29 9390
6195.03 9607
6195.78 9666
6196.52 9501
6197.26 9690
6198.01 9793
6198.75 9499
6199.49 9501
6200.23 9435
6200.98 9408
6201.72 9410
6202.46 9497
6203.21 9777
6203.95 10209
6204.69 10741
6205.44 11742
6206.18 13257
6206.92 16054
6207.67 20040
6208.41 24627
6209.15 29202
6209.90 33152
6210.64 35772
6211.39 37200
6212.13 37546
6212.87 36911
6213.62 35328
6214.36 32584
6215.11 29497
6215.85 26332
6216.59 22815
6217.34 19319
6218.08 16095
6218.83 13537
6219.57 11890
6220.31 10149
6221.06 9069
6221.80 8346
6222.55 7779
6223.29 7468
6224.04 6954
6224.78 6707
6225.53 6587
6226.27 6459
6227.02 6215
6227.76 6038
6228.50 5780
6229.25 5426
6229.99 5153
6230.74 4868
6231.48 4573
6232.23 4448
6232.97 4341
6233.72 4396
6234.46 4395
6235.21 4462
6235.96 4599
6236.70 4647
6237.45 4767
6238.19 4855
6238.94 4953
6239.68 5256
6240.43 5407
6241.17 5689
6241.92 5919
6242.66 6298
6243.41 6620
6244.16 6547
6244.90 6492
6245.65 6610
6246.39 6620
6247.14 6812
6247.88 7092
6248.63 7190
6249.38 7388
6250.12 7556
6250.87 7366
6251.62 7217
6252.36 6979
6253.11 6705
6253.85 6624
6254.60 6265
6255.35 5992
6256.09 5818
6256.84 5776
6257.59 5703
6258.33 5544
6259.08 5397
6259.83 5355
6260.57 5315
6261.32 5321
6262.07 5200
6262.81 5172
6263.56 5211
6264.31 5150
6265.05 5047
6265.80 4897
6266.55 4736
6267.30 4865
6268.04 4749
6268.79 4778
6269.54 4780
6270.28 4826
6271.03 4880
6271.78 4955
6272.53 5047
6273.27 5081
6274.02 5064
6274.77 5163
6275.52 5103
6276.26 5091
6277.01 5070
6277.76 5055
6278.51 5048
6279.25 5089
6280.00 5038
6280.75 4958
6281.50 4915
6282.25 4841
6282.99 4685
6283.74 4585
6284.49 4462
6285.24 4457
6285.99 4275
6286.74 4297
6287.48 4251
6288.23 4221
6288.98 4072
6289.73 4167
6290.48 4081
6291.23 4093
6291.97 3988
6292.72 3854
6293.47 3864
6294.22 3827
6294.97 3797
6295.72 3806
6296.47 3760
6297.22 3685
6297.96 3796
6298.71 3686
6299.46 3737
6300.21 3561
6300.96 3424
6301.71 3467
6302.46 3410
6303.21 3323
6303.96 3319
6304.71 3273
6305.46 3173
6306.21 3230
6306.96 3179
6307.71 3229
6308.45 3183
6309.20 3225
6309.95 3211
6310.70 3290
6311.45 3301
6312.20 3366
6312.95 3398
6313.70 3387
6314.45 3393
6315.20 3374
6315.95 3358
6316.70 3462
6317.45 3531
6318.20 3686
6318.95 3726
6319.70 3632
6320.45 3685
6321.20 3585
6321.95 3451
6322.70 3317
6323.46 3271
6324.21 3178
6324.96 3116
6325.71 3068
6326.46 2985
6327.21 2938
6327.96 2928
6328.71 2973
6329.46 2973
6330.21 2895
6330.96 2921
6331.71 2853
6332.46 2832
6333.21 2812
6333.97 2772
6334.72 2836
6335.47 2883
6336.22 2916
6336.97 2807
6337.72 2800
6338.47 2830
6339.22 2812
6339.98 2853
6340.73 2915
6341.48 2897
6342.23 2804
6342.98 2823
6343.73 2820
6344.49 2820
6345.24 2805
6345.99 2686
6346.74 2745
6347.49 2732
6348.24 2793
6349.00 2768
6349.75 2874
6350.50 2920
6351.25 3059
6352.01 3083
6352.76 3046
6353.51 3282
6354.26 3395
6355.01 3511
6355.77 3629
6356.52 3537
6357.27 3499
6358.02 3516
6358.78 3544
6359.53 3505
6360.28 3282
6361.03 3118
6361.79 3036
6362.54 3036
6363.29 2958
6364.05 2921
6364.80 2838
6365.55 2869
6366.30 2820
6367.06 2821
6367.81 2999
6368.56 2995
6369.32 3022
6370.07 3127
6370.82 3158
6371.58 3236
6372.33 3057
6373.08 2990
6373.84 2943
6374.59 2949
6375.34 2872
6376.10 2876
6376.85 2810
6377.60 2665
6378.36 2707
6379.11 2735
6379.87 2778
6380.62 2885
6381.37 2859
6382.13 2903
6382.88 2906
6383.64 2897
6384.39 2940
6385.14 2880
6385.90 2824
6386.65 2871
6387.41 2782
6388.16 2775
6388.91 2743
6389.67 2673
6390.42 2599
6391.18 2575
6391.93 2711
6392.69 2696
6393.44 2580
6394.20 2556
6394.95 2570
6395.71 2560
6396.46 2607
6397.21 2688
6397.97 2615
6398.72 2525
6399.48 2569
6400.23 2609
6400.99 2572
6401.74 2501
6402.50 2581
6403.26 2520
6404.01 2507
6404.77 2443
6405.52 2428
6406.28 2428
6407.03 2464
6407.79 2414
6408.54 2420
6409.30 2395
6410.05 2388
6410.81 2491
6411.56 2457
6412.32 2478
6413.08 2518
6413.83 2380
6414.59 2445
6415.34 2468
6416.10 2478
6416.86 2536
6417.61 2589
6418.37 2618
6419.12 2613
6419.88 2590
6420.64 2555
6421.39 2500
6422.15 2521
6422.91 2495
6423.66 2400
6424.42 2475
6425.17 2421
6425.93 2446
6426.69 2396
6427.44 2499
6428.20 2483
6428.96 2443
6429.71 2476
6430.47 2429
6431.23 2431
6431.98 2423
6432.74 2491
6433.50 2450
6434.26 2474
6435.01 2530
6435.77 2614
6436.53 2602
6437.28 2590
6438.04 2584
6438.80 2593
6439.56 2587
6440.31 2669
6441.07 2665
6441.83 2724
6442.59 2731
6443.34 2805
6444.10 2761
6444.86 2685
6445.62 2784
6446.37 2761
6447.13 2893
6447.89 2805
6448.65 2792
6449.40 2815
6450.16 2895
6450.92 2880
6451.68 2844
6452.44 2905
6453.19 2830
6453.95 2893
6454.71 2896
6455.47 2910
6456.23 3137
6456.99 3126
6457.74 2985
6458.50 3086
6459.26 3134
6460.02 3134
6460.78 3158
6461.54 3157
6462.30 3119
6463.05 3251
6463.81 3284
6464.57 3302
6465.33 3404
6466.09 3433
6466.85 3553
6467.61 3483
6468.37 3570
6469.13 3546
6469.88 3656
6470.64 3586
6471.40 3515
6472.16 3519
6472.92 3510
6473.68 3626
6474.44 3611
6475.20 3600
6475.96 3577
6476.72 3650
6477.48 3780
6478.24 3777
6479.00 3822
6479.76 3976
6480.52 3948
6481.28 3950
6482.04 3989
6482.80 3978
6483.56 4252
6484.32 4370
6485.08 4273
6485.84 4250
6486.60 4292
6487.36 4331
6488.12 4460
6488.88 4450
6489.64 4534
6490.40 4567
6491.16 4711
6491.92 4837
6492.68 4940
6493.44 5181
6494.20 5300
6494.96 5328
6495.72 5302
6496.48 5270
6497.24 5371
6498.00 5345
6498.76 5245
6499.52 5325
6500.28 5261
6501.05 5397
6501.81 5329
6502.57 5395
6503.33 5508
6504.09 5633
6504.85 5914
6505.61 6385
6506.37 7538
6507.13 9097
6507.90 11340
6508.66 13996
6509.42 16442
6510.18 18537
6510.94 19704
6511.70 19793
6512.46 19244
6513.23 17733
6513.99 16102
6514.75 14212
6515.51 12354
6516.27 10976
6517.03 9562
6517.80 8609
6518.56 7923
6519.32 7396
6520.08 6996
6520.84 6718
6521.61 6531
6522.37 6402
6523.13 6273
6523.89 6311
6524.66 6263
6525.42 6406
6526.18 6589
6526.94 6893
6527.71 7143
6528.47 7398
6529.23 7720
6529.99 8008
6530.76 7976
6531.52 7931
6532.28 7868
6533.04 7770
6533.81 7984
6534.57 8213
6535.33 8980
6536.10 10086
6536.86 11192
6537.62 12520
6538.38 13752
6539.15 14105
6539.91 14211
6540.67 13677
6541.44 12566
6542.20 11324
6542.96 10115
6543.73 9172
6544.49 8393
6545.25 7768
6546.02 7233
6546.78 6981
6547.55 6828
6548.31 6736
6549.07 6618
6549.84 6461
6550.60 6346
6551.36 6298
6552.13 6170
6552.89 5957
6553.66 5901
6554.42 5707
6555.18 5592
6555.95 5696
6556.71 5493
6557.48 5419
6558.24 5371
6559.01 5364
6559.77 5402
6560.53 5350
6561.30 5362
6562.06 5438
6562.83 5588
6563.59 5565
6564.36 5613
6565.12 5717
6565.89 5809
6566.65 5753
6567.42 5811
6568.18 5946
6568.95 5891
6569.71 5926
6570.48 5917
6571.24 5877
6572.01 5985
6572.77 5959
6573.54 6134
6574.30 6290
6575.07 6404
6575.83 6360
6576.60 6483
6577.36 6545
6578.13 6565
6578.89 6592
6579.66 6529
6580.42 6540
6581.19 6457
6581.96 6500
6582.72 6459
6583.49 6412
6584.25 6375
6585.02 6366
6585.78 6392
6586.55 6521
6587.32 6514
6588.08 6518
6588.85 6464
6589.61 6439
6590.38 6458
6591.15 6547
6591.91 6762
6592.68 6903
6593.45 7169
6594.21 7435
6594.98 7981
6595.74 8386
6596.51 8764
6597.28 9013
6598.04 9259
6598.81 9279
6599.58 9145
6600.34 8903
6601.11 8621
6601.88 8207
6602.64 7760
6603.41 7316
6604.18 6932
6604.95 6723
6605.71 6396
6606.48 6190
6607.25 6057
6608.01 5931
6608.78 5838
6609.55 5871
6610.32 5789
6611.08 5718
6611.85 5782
6612.62 5893
6613.38 5794
6614.15 5707
6614.92 5711
6615.69 5667
6616.46 5660
6617.22 5655
6617.99 5539
6618.76 5632
6619.53 5675
6620.29 5760
6621.06 6054
6621.83 6388
6622.60 6670
6623.37 6905
6624.13 7291
6624.90 7696
6625.67 7857
6626.44 7779
6627.21 7604
6627.98 7357
6628.74 7152
6629.51 6834
6630.28 6764
6631.05 6411
6631.82 6170
6632.59 6144
6633.35 6148
6634.12 6193
6634.89 6393
6635.66 6650
6636.43 6731
6637.20 6915
6637.97 7180
6638.74 7247
6639.51 7340
6640.27 7435
6641.04 7625
6641.81 7912
6642.58 8264
6643.35 8365
6644.12 8463
6644.89 8513
6645.66 8254
6646.43 8010
6647.20 7587
6647.97 7002
6648.74 6591
6649.51 6232
6650.28 5852
6651.05 5476
6651.82 5272
6652.58 5170
6653.35 4916
6654.12 4776
6654.89 4751
6655.66 4725
6656.43 4640
6657.20 4510
6657.97 4610
6658.74 4493
6659.51 4511
6660.28 4515
6661.05 4469
6661.83 4467
6662.60 4450
6663.37 4396
6664.14 4215
6664.91 4312
6665.68 4350
6666.45 4301
6667.22 4346
6667.99 4272
6668.76 4203
6669.53 4149
6670.30 4270
6671.07 4318
6671.84 4399
6672.61 4550
6673.38 4518
6674.16 4538
6674.93 4632
6675.70 4659
6676.47 4599
6677.24 4587
6678.01 4551
6678.78 4587
6679.55 4519
6680.33 4668
6681.10 4717
6681.87 4798
6682.64 4805
6683.41 4874
6684.18 4822
6684.95 4949
6685.73 5005
6686.50 4974
6687.27 5140
6688.04 5226
6688.81 5328
6689.58 5193
6690.36 5140
6691.13 4828
6691.90 4692
6692.67 4452
6693.44 4405
6694.22 4250
6694.99 4113
6695.76 3936
6696.53 4094
6697.31 3901
6698.08 3837
6698.85 3794
6699.62 3764
6700.40 3774
6701.17 3757
6701.94 3744
6702.71 3814
6703.49 3821
6704.26 3768
6705.03 3640
6705.80 3667
6706.58 3694
6707.35 3622
6708.12 3566
6708.90 3566
6709.67 3601
6710.44 3561
6711.22 3540
6711.99 3534
6712.76 3514
6713.54 3538
6714.31 3459
6715.08 3424
6715.86 3458
6716.63 3415
6717.40 3365
6718.18 3395
6718.95 3390
6719.72 3316
6720.50 3313
6721.27 3295
6722.04 3336
6722.82 3391
6723.59 3443
6724.37 3377
6725.14 3363
6725.91 3296
6726.69 3287
6727.46 3210
6728.24 3263
6729.01 3239
6729.78 3254
6730.56 3288
6731.33 3275
6732.11 3197
6732.88 3154
6733.66 3111
6734.43 3130
6735.20 3213
6735.98 3265
6736.75 3241
6737.53 3294
6738.30 3438
6739.08 3435
6739.85 3327
6740.63 3413
6741.40 3420
6742.18 3375
6742.95 3374
6743.73 3392
6744.50 3386
6745.28 3469
6746.05 3550
6746.83 3559
6747.60 3509
6748.38 3551
6749.15 3609
6749.93 3655
6750.70 3604
6751.48 3742
6752.25 3739
6753.03 3945
6753.81 4072
6754.58 4222
6755.36 4237
6756.13 4198
6756.91 4226
6757.68 4313
6758.46 4145
6759.24 4083
6760.01 4126
6760.79 4099
6761.56 3967
6762.34 4039
6763.12 4063
6763.89 3982
6764.67 3959
6765.44 3868
6766.22 3876
6767.00 3825
6767.77 3889
6768.55 3833
6769.33 3722
6770.10 3772
6770.88 3745
6771.66 3778
6772.43 3718
6773.21 3655
6773.99 3619
6774.76 3479
6775.54 3517
6776.32 3458
6777.09 3391
6777.87 3322
6778.65 3268
6779.42 3233
6780.20 3157
6780.98 3128
6781.76 3172
6782.53 3170
6783.31 3167
6784.09 3190
6784.87 3074
6785.64 3055
6786.42 3080
6787.20 3207
6787.98 3143
6788.75 3078
6789.53 3002
6790.31 2976
6791.09 2921
6791.86 2955
6792.64 2890
6793.42 2969
6794.20 2884
6794.98 2879
6795.75 2928
6796.53 2964
6797.31 2868
6798.09 2797
6798.87 2818
6799.64 2875
6800.42 2852
6801.20 2848
6801.98 2839
6802.76 2848
6803.54 2854
6804.31 2842
6805.09 2841
6805.87 2843
6806.65 2790
6807.43 2820
6808.21 2851
6808.99 2891
6809.76 2881
6810.54 2913
6811.32 2858
6812.10 2872
6812.88 2859
6813.66 2847
6814.44 2794
6815.22 2919
6816.00 2925
6816.78 2882
6817.55 2845
6818.33 2808
6819.11 2845
6819.89 2876
6820.67 2860
6821.45 2820
6822.23 2790
6823.01 2730
6823.79 2775
6824.57 2757
6825.35 2797
6826.13 2803
6826.91 2808
6827.69 2858
6828.47 2829
6829.25 2823
6830.03 2827
6830.81 2837
6831.59 2753
6832.37 2670
6833.15 2761
6833.93 2837
6834.71 2834
6835.49 2891
6836.27 2934
6837.05 3220
6837.83 3567
6838.61 4061
6839.39 4459
6840.17 4919
6840.95 5253
6841.73 5496
6842.51 5494
6843.29 5345
6844.08 5104
6844.86 4690
6845.64 4471
6846.42 4256
6847.20 4000
6847.98 3819
6848.76 3701
6849.54 3719
6850.32 3907
6851.10 4058
6851.89 4256
6852.67 4465
6853.45 4538
6854.23 4570
6855.01 4414
6855.79 4295
6856.57 4204
6857.35 3978
6858.14 3823
6858.92 3611
6859.70 3418
6860.48 3368
6861.26 3257
6862.04 3164
6862.83 3149
6863.61 3143
6864.39 3126
6865.17 3136
6865.95 3096
6866.74 3126
6867.52 3182
6868.30 3167
6869.08 3064
6869.86 3059
6870.65 3218
6871.43 3148
6872.21 3224
6872.99 3187
6873.78 3353
6874.56 3258
6875.34 3269
6876.12 3411
6876.91 3461
6877.69 3542
6878.47 3671
6879.25 3722
6880.04 3867
6880.82 3845
6881.60 4089
6882.39 4451
6883.17 4662
6883.95 4960
6884.74 5118
6885.52 5248
6886.30 5240
6887.08 5172
6887.87 5111
6888.65 4961
6889.43 5094
6890.22 5259
6891.00 5347
6891.78 5395
6892.57 5170
6893.35 5069
6894.14 4839
6894.92 4715
6895.70 4601
6896.49 4420
6897.27 4321
6898.05 4140
6898.84 4135
6899.62 4123
6900.41 3945
6901.19 3918
6901.97 3975
6902.76 3940
6903.54 3949
6904.33 3923
6905.11 3907
6905.89 3812
6906.68 3887
6907.46 3869
6908.25 3730
6909.03 3775
6909.82 3722
6910.60 3631
6911.39 3724
6912.17 3765
6912.96 3662
6913.74 3708
6914.52 3708
6915.31 3651
6916.09 3697
6916.88 3733
6917.66 3627
6918.45 3567
6919.23 3638
6920.02 3716
6920.80 3710
6921.59 3721
6922.37 3759
6923.16 3809
6923.95 3803
6924.73 3836
6925.52 3845
6926.30 3876
6927.09 3945
6927.87 4010
6928.66 4029
6929.44 4051
6930.23 4069
6931.01 4052
6931.80 4099
6932.59 4112
6933.37 4144
6934.16 4167
6934.94 4159
6935.73 4169
6936.52 4189
6937.30 4237
6938.09 4386
6938.87 4561
6939.66 4653
6940.45 4790
6941.23 5212
6942.02 5489
6942.81 5631
6943.59 5958
6944.38 6142
6945.16 6378
6945.95 6556
6946.74 6577
6947.52 6631
6948.31 6529
6949.10 6591
6949.88 6617
6950.67 6656
6951.46 6747
6952.25 6702
6953.03 6411
6953.82 6451
6954.61 6252
6955.39 6139
6956.18 6090
6956.97 5922
6957.75 5885
6958.54 5936
6959.33 5944
6960.12 5964
6960.90 5911
6961.69 5879
6962.48 5910
6963.27 5877
6964.05 6024
6964.84 6174
6965.63 6311
6966.42 6440
6967.20 6744
6967.99 7099
6968.78 7438
6969.57 7643
6970.36 7991
6971.14 8295
6971.93 8490
6972.72 8616
6973.51 8562
6974.30 8596
6975.08 8644
6975.87 8652
6976.66 8746
6977.45 8728
6978.24 8791
6979.03 8940
6979.81 9252
6980.60 9693
6981.39 10341
6982.18 11205
6982.97 12481
6983.76 14452
6984.55 17336
6985.34 21021
6986.12 24762
6986.91 28641
6987.70 31571
6988.49 32937
6989.28 33089
6990.07 32151
6990.86 30295
6991.65 27523
6992.44 24957
6993.23 22141
6994.01 19238
6994.80 16239
6995.59 13811
6996.38 11972
6997.17 10356
6997.96 9319
6998.75 8428
6999.54 7576
7000.33 6949
7001.12 6681
7001.91 6280
7002.70 6009
7003.49 5831
7004.28 5577
7005.07 5428
7005.86 5253
7006.65 4941
7007.44 4812
7008.23 4555
7009.02 4301
7009.81 4204
7010.60 4205
7011.39 4267
7012.18 4377
7012.97 4405
7013.76 4584
7014.55 4878
7015.34 4925
7016.13 5069
7016.92 5311
7017.71 5242
7018.50 5168
7019.29 5045
7020.08 5011
7020.88 5071
7021.67 5145
7022.46 5245
7023.25 5431
7024.04 5597
7024.83 5878
7025.62 6115
7026.41 6354
7027.20 6380
7027.99 6294
7028.79 6214
7029.58 6137
7030.37 6119
7031.16 5823
7031.95 5521
7032.74 5302
7033.53 5169
7034.33 4963
7035.12 4838
7035.91 4787
7036.70 4665
7037.49 4546
7038.28 4612
7039.08 4661
7039.87 4708
7040.66 4848
7041.45 4861
7042.24 4760
7043.04 4683
7043.83 4791
7044.62 4857
7045.41 4971
7046.20 4914
7047.00 5055
7047.79 4949
7048.58 4923
7049.37 4946
7050.17 5060
7050.96 5234
7051.75 5400
7052.54 5615
7053.34 5610
7054.13 5416
7054.92 5452
7055.71 5404
7056.51 5206
7057.30 5033
7058.09 4813
7058.89 4774
7059.68 4869
7060.47 4794
7061.26 4718
7062.06 4735
7062.85 4679
7063.64 4746
7064.44 4689
7065.23 4573
7066.02 4619
7066.82 4474
7067.61 4413
7068.40 4376
7069.20 4313
7069.99 4208
7070.78 4127
7071.58 4074
7072.37 4101
7073.17 3861
7073.96 3818
7074.75 3777
7075.55 3725
7076.34 3644
7077.13 3625
7077.93 3538
7078.72 3511
7079.52 3418
7080.31 3366
7081.10 3397
7081.90 3307
7082.69 3349
7083.49 3213
7084.28 3276
7085.08 3258
7085.87 3169
7086.67 3183
7087.46 3243
7088.25 3271
7089.05 3446
7089.84 3428
7090.64 3546
7091.43 3549
7092.23 3519
7093.02 3496
7093.82 3395
7094.61 3361
7095.41 3236
7096.20 3175
7097.00 3062
7097.79 3026
7098.59 2928
7099.38 2824
7100.18 2813
7100.97 2836
7101.77 2742
7102.56 2807
7103.36 2785
7104.15 2773
7104.95 2690
7105.75 2631
7106.54 2600
7107.34 2498
7108.13 2515
7108.93 2525
7109.72 2454
7110.52 2483
7111.32 2406
7112.11 2389
7112.91 2445
7113.70 2351
7114.50 2367
7115.30 2408
7116.09 2463
7116.89 2442
7117.68 2467
7118.48 2398
7119.28 2370
7120.07 2436
7120.87 2393
7121.67 2395
7122.46 2358
7123.26 2374
7124.06 2337
7124.85 2311
7125.65 2383
7126.45 2378
7127.24 2362
7128.04 2347
7128.84 2381
7129.63 2427
7130.43 2519
7131.23 2483
7132.02 2585
7132.82 2577
7133.62 2558
7134.41 2542
7135.21 2527
7136.01 2412
7136.81 2416
7137.60 2361
7138.40 2362
7139.20 2296
7140.00 2344
7140.79 2283
7141.59 2272
7142.39 2264
7143.19 2246
7143.98 2201
7144.78 2118
7145.58 2160
7146.38 2144
7147.18 2218
7147.97 2152
7148.77 2141
7149.57 2038
7150.37 2024
7151.17 2127
7151.96 2074
7152.76 2062
7153.56 2014
7154.36 2058
7155.16 2071
7155.95 2032
7156.75 2132
7157.55 2168
7158.35 2168
7159.15 2249
7159.95 2136
7160.75 2105
7161.54 2141
7162.34 2138
7163.14 2102
7163.94 2070
7164.74 2046
7165.54 1966
7166.34 2052
7167.14 2105
7167.93 2064
7168.73 2050
7169.53 2048
7170.33 2046
7171.13 1976
7171.93 1959
7172.73 1940
7173.53 1959
7174.33 1864
7175.13 1929
7175.93 1890
7176.73 1851
7177.53 1827
7178.33 1872
7179.13 1779
7179.93 1805
7180.73 1799
7181.53 1874
7182.32 1860
7183.12 1873
7183.92 1887
7184.72 1862
7185.52 1857
7186.32 1875
7187.12 1858
7187.92 1777
7188.72 1811
7189.53 1797
7190.33 1798
7191.13 1734
7191.93 1717
7192.73 1717
7193.53 1717
7194.33 1657
7195.13 1673
7195.93 1716
7196.73 1693
7197.53 1705
7198.33 1662
7199.13 1688
7199.93 1752
7200.73 1724
7201.53 1646
7202.33 1687
7203.14 1776
7203.94 1870
7204.74 1779
7205.54 1725
7206.34 1709
7207.14 1766
7207.94 1767
7208.74 1734
7209.55 1685
7210.35 1685
7211.15 1712
7211.95 1691
7212.75 1671
7213.55 1711
7214.35 1750
7215.16 1736
7215.96 1763
7216.76 1743
7217.56 1752
7218.36 1739
7219.16 1673
7219.97 1761
7220.77 1771
7221.57 1749
7222.37 1751
7223.17 1795
7223.98 1751
7224.78 1768
7225.58 1824
7226.38 1798
7227.19 1760
7227.99 1732
7228.79 1744
7229.59 1739
7230.40 1749
7231.20 1721
7232.00 1682
7232.80 1728
7233.61 1807
7234.41 1795
7235.21 1866
7236.01 1929
7236.82 2023
7237.62 2122
7238.42 2252
7239.23 2269
7240.03 2276
7240.83 2235
7241.63 2277
7242.44 2177
7243.24 2122
7244.04 2082
7244.85 2044
7245.65 1996
7246.45 1942
7247.26 1917
7248.06 1802
7248.86 1837
7249.67 1750
7250.47 1770
7251.28 1813
7252.08 1768
7252.88 1773
7253.69 1702
7254.49 1732
7255.29 1768
7256.10 1774
7256.90 1895
7257.71 1903
7258.51 1877
7259.31 1880
7260.12 1900
7260.92 1839
7261.73 1771
7262.53 1779
7263.34 1776
7264.14 1806
7264.94 1829
7265.75 1782
7266.55 1833
7267.36 1820
7268.16 1774
7268.97 1756
7269.77 1793
7270.58 1790
7271.38 1806
7272.19 1877
7272.99 1830
7273.80 1852
7274.60 1837
7275.41 1827
7276.21 1855
7277.02 1795
7277.82 1794
7278.63 1868
7279.43 1846
7280.24 1844
7281.04 1942
7281.85 1985
7282.65 2114
7283.46 2261
7284.26 2296
7285.07 2479
7285.87 2687
7286.68 2867
7287.49 2912
7288.29 2921
7289.10 2850
7289.90 2836
7290.71 2668
7291.52 2575
7292.32 2486
7293.13 2304
7293.93 2216
7294.74 2136
7295.55 1986
7296.35 1921
7297.16 1927
7297.96 1879
7298.77 1907
7299.58 1882
7300.38 1876
7301.19 1870
7302.00 1865
7302.80 1874
7303.61 1855
7304.42 1892
7305.22 1941
7306.03 1925
7306.84 1917
7307.64 1882
7308.45 1886
7309.26 1878
7310.06 1861
7310.87 1904
7311.68 1973
7312.48 1997
7313.29 2043
7314.10 2062
7314.90 2121
7315.71 2103
7316.52 2133
7317.33 2151
7318.13 2147
7318.94 2206
7319.75 2349
7320.56 2474
7321.36 2678
7322.17 2792
7322.98 2938
7323.79 2961
7324.59 2948
7325.40 2887
7326.21 2825
7327.02 2762
7327.83 2699
7328.63 2458
7329.44 2366
7330.25 2288
7331.06 2218
7331.87 2114
7332.67 2096
7333.48 2198
7334.29 2119
7335.10 2007
7335.91 1997
7336.72 2019
7337.52 2010
7338.33 2003
7339.14 2080
7339.95 2142
7340.76 2153
7341.57 2246
7342.38 2262
7343.18 2350
7343.99 2337
7344.80 2203
7345.61 2180
7346.42 2142
7347.23 2094
7348.04 2066
7348.85 2066
7349.66 1973
7350.46 1949
7351.27 1857
7352.08 1907
7352.89 1891
7353.70 1848
7354.51 1855
7355.32 1874
7356.13 1858
7356.94 1870
7357.75 1800
7358.56 1874
7359.37 1952
7360.18 2021
7360.99 1995
7361.80 2087
7362.61 2076
7363.42 2209
7364.23 2285
7365.04 2204
7365.85 2157
7366.66 2162
7367.47 2069
7368.28 2100
7369.09 1955
7369.90 1932
7370.71 1910
7371.52 1873
7372.33 1857
7373.14 1841
7373.95 1840
7374.76 1809
7375.57 1738
7376.38 1800
7377.19 1790
7378.00 1854
7378.81 1800
7379.62 1795
7380.43 1843
7381.24 1836
7382.06 1900
7382.87 1954
7383.68 2018
7384.49 2075
7385.30 2101
7386.11 2057
7386.92 2029
7387.73 2015
7388.54 1919
7389.36 1852
7390.17 1806
7390.98 1760
7391.79 1716
7392.60 1725
7393.41 1738
7394.22 1659
7395.04 1629
7395.85 1663
7396.66 1697
7397.47 1712
7398.28 1644
7399.09 1689
7399.91 1685
7400.72 1776
7401.53 1699
7402.34 1658
7403.15 1688
7403.97 1716
7404.78 1727
7405.59 1671
7406.40 1679
7407.21 1601
7408.03 1629
7408.84 1567
7409.65 1601
7410.46 1618
7411.28 1626
7412.09 1555
7412.90 1551
7413.71 1569
7414.53 1538
7415.34 1553
7416.15 1575
7416.96 1564
7417.78 1526
7418.59 1458
7419.40 1450
7420.22 1470
7421.03 1455
7421.84 1480
7422.66 1432
7423.47 1509
7424.28 1548
7425.09 1559
7425.91 1444
7426.72 1476
7427.53 1504
7428.35 1528
7429.16 1457
7429.98 1480
7430.79 1484
7431.60 1499
7432.42 1457
7433.23 1450
7434.04 1455
7434.86 1462
7435.67 1418
7436.48 1457
7437.30 1493
7438.11 1505
7438.93 1477
7439.74 1476
7440.55 1451
7441.37 1461
7442.18 1503
7443.00 1495
7443.81 1491
7444.63 1480
7445.44 1465
7446.25 1507
7447.07 1455
7447.88 1467
7448.70 1526
7449.51 1468
7450.33 1421
7451.14 1401
7451.96 1442
7452.77 1456
7453.59 1433
7454.40 1408
7455.22 1405
7456.03 1429
7456.85 1432
7457.66 1376
7458.48 1415
7459.29 1421
7460.11 1414
7460.92 1449
7461.74 1449
7462.55 1413
7463.37 1399
7464.18 1413
7465.00 1409
7465.81 1353
7466.63 1350
7467.44 1408
7468.26 1367
7469.08 1400
7469.89 1421
7470.71 1386
7471.52 1480
7472.34 1411
7473.15 1464
7473.97 1460
7474.79 1395
7475.60 1401
7476.42 1376
7477.23 1340
7478.05 1446
7478.87 1418
7479.68 1390
7480.50 1381
7481.32 1399
7482.13 1408
7482.95 1381
7483.76 1382
7484.58 1420
7485.40 1391
7486.21 1372
7487.03 1367
7487.85 1330
7488.66 1388
7489.48 1446
7490.30 1418
7491.11 1418
7491.93 1432
7492.75 1466
7493.57 1361
7494.38 1446
7495.20 1380
7496.02 1375
7496.83 1404
7497.65 1410
7498.47 1386
7499.29 1397
7500.10 1423
7500.92 1485
7501.74 1498
7502.55 1410
7503.37 1395
7504.19 1393
7505.01 1436
7505.83 1427
7506.64 1426
7507.46 1412
7508.28 1388
7509.10 1416
7509.91 1406
7510.73 1331
7511.55 1312
7512.37 1369
7513.19 1343
7514.00 1371
7514.82 1430
7515.64 1422
7516.46 1365
7517.28 1350
7518.10 1396
7518.91 1387
7519.73 1425
7520.55 1414
7521.37 1386
7522.19 1454
7523.01 1479
7523.82 1407
7524.64 1464
7525.46 1511
7526.28 1474
7527.10 1484
7527.92 1506
7528.74 1506
7529.56 1510
7530.38 1452
7531.19 1458
7532.01 1494
7532.83 1536
7533.65 1491
7534.47 1475
7535.29 1482
7536.11 1427
7536.93 1496
7537.75 1435
7538.57 1394
7539.39 1433
7540.21 1434
7541.03 1425
7541.85 1469
7542.67 1461
7543.48 1440
7544.30 1445
7545.12 1376
7545.94 1395
7546.76 1504
7547.58 1467
7548.40 1472
7549.22 1472
7550.04 1486
7550.86 1474
7551.68 1432
7552.50 1455
7553.32 1408
7554.14 1414
7554.97 1404
7555.79 1406
7556.61 1444
7557.43 1426
7558.25 1383
7559.07 1459
7559.89 1474
7560.71 1387
7561.53 1453
7562.35 1470
7563.17 1488
7563.99 1468
7564.81 1452
7565.63 1431
7566.45 1480
7567.28 1499
7568.10 1494
7568.92 1466
7569.74 1493
7570.56 1447
7571.38 1503
7572.20 1476
7573.02 1474
7573.84 1479
7574.67 1505
7575.49 1528
7576.31 1547
7577.13 1568
7577.95 1569
7578.77 1537
7579.60 1520
7580.42 1555
7581.24 1548
7582.06 1547
7582.88 1544
7583.70 1604
7584.53 1604
7585.35 1611
7586.17 1659
7586.99 1620
7587.81 1691
7588.64 1725
7589.46 1764
7590.28 1719
7591.10 1732
7591.93 1727
7592.75 1737
7593.57 1670
7594.39 1764
7595.22 1787
7596.04 1783
7596.86 1823
7597.68 1835
7598.51 1908
7599.33 1883
7600.15 1834
7600.97 1847
7601.80 1841
7602.62 1859
7603.44 1923
7604.27 2050
7605.09 2015
7605.91 2109
7606.73 2156
7607.56 2145
7608.38 2061
7609.20 2123
7610.03 2166
7610.85 2162
7611.67 2086
7612.50 2045
7613.32 1983
7614.15 2021
7614.97 2024
7615.79 1990
7616.62 2022
7617.44 2065
7618.26 2138
7619.09 2262
7619.91 2281
7620.73 2226
7621.56 2353
7622.38 2361
7623.21 2362
7624.03 2331
7624.85 2285
7625.68 2284
7626.50 2164
7627.33 2212
7628.15 2234
7628.98 2231
7629.80 2210
7630.62 2242
7631.45 2285
7632.27 2321
7633.10 2438
7633.92 2482
7634.75 2523
7635.57 2517
7636.40 2461
7637.22 2390
7638.05 2361
7638.87 2205
7639.70 2127
7640.52 2106
7641.35 2020
7642.17 2006
7643.00 1939
7643.82 1915
7644.65 1921
7645.47 1918
7646.30 1987
7647.12 2016
7647.95 2084
7648.77 2073
7649.60 2136
7650.42 2103
7651.25 2130
7652.08 2113
7652.90 2100
7653.73 2092
7654.55 1996
7655.38 1950
7656.20 1893
7657.03 1890
7657.86 1794
7658.68 1839
7659.51 1800
7660.33 1744
7661.16 1788
7661.99 1748
7662.81 1648
7663.64 1639
7664.46 1652
7665.29 1647
7666.12 1593
7666.94 1598
7667.77 1615
7668.60 1703
7669.42 1699
7670.25 1667
7671.08 1642
7671.90 1644
7672.73 1636
7673.56 1575
7674.38 1541
7675.21 1584
7676.04 1555
7676.86 1515
7677.69 1460
7678.52 1528
7679.34 1496
7680.17 1562
7681.00 1556
7681.83 1542
7682.65 1562
7683.48 1588
7684.31 1532
7685.13 1576
7685.96 1656
7686.79 1619
7687.62 1634
7688.44 1663
7689.27 1648
7690.10 1646
7690.93 1650
7691.76 1650
7692.58 1595
7693.41 1561
7694.24 1633
7695.07 1619
7695.89 1587
7696.72 1591
7697.55 1598
7698.38 1550
7699.21 1562
7700.03 1650
7700.86 1663
7701.69 1657
7702.52 1694
7703.35 1628
7704.18 1614
7705.00 1590
7705.83 1533
7706.66 1618
7707.49 1567
7708.32 1618
7709.15 1551
7709.98 1587
7710.80 1534
7711.63 1508
7712.46 1534
7713.29 1505
7714.12 1538
7714.95 1486
7715.78 1492
7716.61 1453
7717.44 1513
7718.27 1534
7719.09 1530
7719.92 1466
7720.75 1515
7721.58 1490
7722.41 1480
7723.24 1497
7724.07 1503
7724.90 1478
7725.73 1491
7726.56 1516
7727.39 1538
7728.22 1568
7729.05 1593
7729.88 1586
7730.71 1590
7731.54 1689
7732.37 1738
7733.20 1720
7734.03 1693
7734.86 1638
7735.69 1554
7736.52 1639
7737.35 1545
7738.18 1499
7739.01 1490
7739.84 1449
7740.67 1489
7741.50 1450
7742.33 1428
7743.16 1394
7743.99 1415
7744.82 1462
7745.65 1455
7746.48 1526
7747.31 1678
7748.14 1739
7748.98 1767
7749.81 1838
7750.64 1972
7751.47 1943
7752.30 1854
7753.13 1911
7753.96 1873
7754.79 1725
7755.62 1701
7756.45 1677
7757.29 1650
7758.12 1610
7758.95 1519
7759.78 1554
7760.61 1493
7761.44 1421
7762.27 1431
7763.11 1475
7763.94 1389
7764.77 1352
7765.60 1338
7766.43 1378
7767.26 1377
7768.10 1348
7768.93 1368
7769.76 1396
7770.59 1378
7771.42 1349
7772.26 1301
7773.09 1297
7773.92 1337
7774.75 1341
7775.58 1357
7776.42 1326
7777.25 1322
7778.08 1340
7778.91 1325
7779.75 1417
7780.58 1399
7781.41 1360
7782.24 1366
7783.08 1421
7783.91 1370
7784.74 1370
7785.57 1358
7786.41 1343
7787.24 1333
7788.07 1348
7788.91 1396
7789.74 1447
7790.57 1403
7791.40 1416
7792.24 1410
7793.07 1353
7793.90 1465
7794.74 1423
7795.57 1340
7796.40 1330
7797.24 1401
7798.07 1390
7798.90 1365
7799.74 1396
7800.57 1428
7801.40 1464
7802.24 1403
7803.07 1401
7803.91 1420
7804.74 1475
7805.57 1516
7806.41 1523
7807.24 1501
7808.07 1537
7808.91 1520
7809.74 1557
7810.58 1534
7811.41 1528
7812.25 1523
7813.08 1577
7813.91 1663
7814.75 1631
7815.58 1739
7816.42 1721
7817.25 1758
7818.09 1702
7818.92 1797
7819.75 1908
7820.59 1928
7821.42 1877
7822.26 1906
7823.09 1885
7823.93 1918
7824.76 1882
7825.60 1981
7826.43 1952
7827.27 1978
7828.10 1971
7828.94 1979
7829.77 1986
7830.61 1870
7831.44 1859
7832.28 1776
7833.11 1806
7833.95 1815
7834.78 1894
7835.62 1902
7836.46 1915
7837.29 1900
7838.13 1849
7838.96 1905
7839.80 1872
7840.63 1796
7841.47 1822
7842.31 1793
7843.14 1763
7843.98 1717
7844.81 1671
7845.65 1654
7846.48 1606
7847.32 1622
7848.16 1526
7848.99 1563
7849.83 1554
7850.67 1548
7851.50 1506
7852.34 1490
7853.17 1522
7854.01 1496
7854.85 1455
7855.68 1441
7856.52 1463
7857.36 1486
7858.19 1463
7859.03 1510
7859.87 1520
7860.70 1500
7861.54 1485
7862.38 1484
7863.21 1535
7864.05 1488
7864.89 1411
7865.73 1446
7866.56 1506
7867.40 1458
7868.24 1479
7869.07 1470
7869.91 1532
7870.75 1471
7871.59 1510
7872.42 1528
7873.26 1499
7874.10 1465
7874.94 1516
7875.77 1550
7876.61 1551
7877.45 1504
7878.29 1593
7879.12 1661
7879.96 1648
7880.80 1681
7881.64 1713
7882.47 1789
7883.31 1882
7884.15 1828
7884.99 1804
7885.83 1816
7886.67 1749
7887.50 1792
7888.34 1705
7889.18 1667
7890.02 1698
7890.86 1608
7891.69 1654
7892.53 1646
7893.37 1611
7894.21 1688
7895.05 1629
7895.89 1675
7896.73 1695
7897.57 1672
7898.40 1641
7899.24 1688
7900.08 1633
7900.92 1560
7901.76 1538
7902.60 1554
7903.44 1522
7904.28 1535
7905.12 1473
7905.95 1556
7906.79 1508
7907.63 1481
7908.47 1507
7909.31 1502
7910.15 1498
7910.99 1490
7911.83 1412
7912.67 1437
7913.51 1474
7914.35 1506
7915.19 1594
7916.03 1660
7916.87 1762
7917.71 1872
7918.55 1858
7919.39 1946
7920.23 1995
7921.07 2062
7921.91 2077
7922.75 2103
7923.59 2001
7924.43 1901
7925.27 1812
7926.11 1722
7926.95 1678
7927.79 1597
7928.63 1554
7929.47 1529
7930.31 1445
7931.15 1466
7931.99 1431
7932.83 1424
7933.67 1403
7934.51 1351
7935.35 1358
7936.19 1292
7937.04 1327
7937.88 1345
7938.72 1332
7939.56 1311
7940.40 1305
7941.24 1351
7942.08 1316
7942.92 1286
7943.76 1293
7944.60 1334
7945.45 1279
7946.29 1235
7947.13 1293
7947.97 1286
7948.81 1320
7949.65 1330
7950.49 1331
7951.34 1303
7952.18 1350
7953.02 1360
7953.86 1414
7954.70 1392
7955.54 1386
7956.39 1464
7957.23 1464
7958.07 1514
7958.91 1505
7959.75 1546
7960.60 1536
7961.44 1535
7962.28 1613
7963.12 1534
7963.96 1491
7964.81 1483
7965.65 1455
7966.49 1473
7967.33 1432
7968.18 1521
7969.02 1538
7969.86 1567
7970.70 1638
7971.55 1611
7972.39 1640
7973.23 1521
7974.08 1498
7974.92 1523
7975.76 1424
7976.60 1451
7977.45 1471
7978.29 1374
7979.13 1345
7979.98 1344
7980.82 1339
7981.66 1311
7982.51 1308
7983.35 1289
7984.19 1273
7985.04 1290
7985.88 1266
7986.72 1224
7987.57 1247
7988.41 1257
7989.25 1262
7990.10 1231
7990.94 1216
7991.78 1255
7992.63 1211
7993.47 1234
7994.32 1249
7995.16 1232
7996.00 1137
7996.85 1113
7997.69 1106
7998.53 1147
7999.38 1153
8000.22 1188
8001.07 1146
8001.91 1145
8002.76 1209
8003.60 1165
8004.44 1116
8005.29 1156
8006.13 1146
8006.98 1095
8007.82 1076
8008.67 1054
8009.51 1029
8010.36 1090
8011.20 1013
8012.05 1013
8012.89 1066
8013.74 1108
8014.58 1072
8015.43 1052
8016.27 1075
8017.12 1045
8017.96 1033
8018.81 1020
8019.65 1000
8020.50 1005
8021.34 996
8022.19 992
8023.03 996
8023.88 970
8024.72 991
8025.57 985
8026.41 1012
8027.26 1012
8028.11 1019
8028.95 979
8029.80 990
8030.64 983
8031.49 1038
8032.33 1020
8033.18 1008
8034.03 994
8034.87 981
8035.72 964
8036.56 981
8037.41 987
8038.26 1007
8039.10 989
8039.95 1058
8040.80 1043
8041.64 1035
8042.49 1006
8043.33 1018
8044.18 1037
8045.03 1010
8045.87 1067
8046.72 1049
8047.57 1005
8048.41 1024
8049.26 1044
8050.11 1047
8050.95 1027
8051.80 1065
8052.65 1038
8053.49 1006
8054.34 985
8055.19 920
8056.04 976
8056.88 1003
8057.73 988
8058.58 976
8059.42 958
8060.27 923
8061.12 920
8061.97 954
8062.81 1006
8063.66 1009
8064.51 1009
8065.36 993
8066.20 934
8067.05 990
8067.90 969
8068.75 947
8069.60 917
8070.44 919
8071.29 933
8072.14 992
8072.99 938
8073.84 913
8074.68 981
8075.53 946
8076.38 917
8077.23 935
8078.08 896
8078.92 912
8079.77 931
8080.62 911
8081.47 922
8082.32 929
8083.17 939
8084.02 974
8084.86 931
8085.71 932
8086.56 959
8087.41 941
8088.26 937
8089.11 1001
8089.96 944
8090.81 917
8091.65 965
8092.50 980
8093.35 981
8094.20 983
8095.05 947
8095.90 913
8096.75 910
8097.60 904
8098.45 905
8099.30 929
8100.15 944
8101.00 924
8101.85 893
8102.70 884
8103.54 920
8104.39 902
8105.24 930
8106.09 961
8106.94 917
8107.79 898
8108.64 927
8109.49 954
8110.34 958
8111.19 954
8112.04 971
8112.89 1010
8113.74 988
8114.59 982
8115.44 931
8116.29 902
8117.14 917
8117.99 970
8118.84 968
8119.70 929
8120.55 964
8121.40 980
8122.25 1018
8123.10 998
8123.95 1034
8124.80 987
8125.65 1019
8126.50 1046
8127.35 1032
8128.20 970
8129.05 1026
8129.90 1031
8130.76 1070
8131.61 1031
8132.46 988
8133.31 1073
8134.16 1081
8135.01 1091
8135.86 1092
8136.71 1098
8137.56 1116
8138.42 1065
8139.27 1082
8140.12 1054
8140.97 1047
8141.82 1065
8142.67 1031
8143.53 1032
8144.38 970
8145.23 995
8146.08 1006
8146.93 1032
8147.78 1036
8148.64 1005
8149.49 1076
8150.34 1072
8151.19 1037
8152.05 1016
8152.90 1032
8153.75 1052
8154.60 1070
8155.45 1097
8156.31 1091
8157.16 1086
8158.01 1116
8158.86 1177
8159.72 1181
8160.57 1092
8161.42 1086
8162.27 1105
8163.13 1094
8163.98 1027
8164.83 999
8165.69 1002
8166.54 1026
8167.39 1015
8168.24 1055
8169.10 989
8169.95 982
8170.80 1012
8171.66 1000
8172.51 1031
8173.36 975
8174.22 989
8175.07 990
8175.92 977
8176.78 979
8177.63 997
8178.48 957
8179.34 902
8180.19 899
8181.04 947
8181.90 976
8182.75 1009
8183.61 940
8184.46 919
8185.31 954
8186.17 961
8187.02 893
8187.87 905
8188.73 929
8189.58 908
8190.44 886
8191.29 881
8192.15 858
8193.00 868
8193.85 918
8194.71 930
8195.56 913
8196.42 882
8197.27 954
8198.13 883
8198.98 910
8199.84 934
8200.69 944
8201.55 932
8202.40 916
8203.25 906
8204.11 912
8204.96 922
8205.82 940
8206.67 939
8207.53 942
8208.38 906
8209.24 887
8210.09 910
8210.95 857
8211.81 838
8212.66 890
8213.52 927
8214.37 910
8215.23 922
8216.08 902
8216.94 928
8217.79 911
8218.65 955
8219.50 954
8220.36 953
8221.22 977
8222.07 992
8222.93 1000
8223.78 1014
8224.64 1004
8225.50 990
8226.35 952
8227.21 961
8228.06 979
8228.92 919
8229.78 978
8230.63 953
8231.49 944
8232.34 957
8233.20 949
8234.06 944
8234.91 914
8235.77 904
8236.63 890
8237.48 885
8238.34 905
8239.20 867
8240.05 874
8240.91 822
8241.77 833
8242.62 809
8243.48 879
8244.34 878
8245.19 843
8246.05 890
8246.91 884
8247.77 887
8248.62 861
8249.48 897
8250.34 898
8251.20 901
8252.05 905
8252.91 847
8253.77 907
8254.62 855
8255.48 880
8256.34 871
8257.20 821
8258.06 836
8258.91 858
8259.77 901
8260.63 892
8261.49 894
8262.34 882
8263.20 879
8264.06 875
8264.92 856
8265.78 871
8266.63 895
8267.49 867
8268.35 862
8269.21 921
8270.07 883
8270.93 897
8271.78 894
8272.64 852
8273.50 845
8274.36 864
8275.22 924
8276.08 887
8276.93 852
8277.79 857
8278.65 901
8279.51 897
8280.37 891
8281.23 874
8282.09 866
8282.95 877
8283.81 892
8284.66 887
8285.52 867
8286.38 842
8287.24 869
8288.10 861
8288.96 872
8289.82 898
8290.68 879
8291.54 854
8292.40 860
8293.26 846
8294.12 904
8294.98 932
8295.84 875
8296.70 886
8297.56 862
8298.42 896
8299.28 916
8300.13 864
8300.99 904
8301.85 947
8302.71 961
8303.57 882
8304.43 891
8305.29 903
8306.16 934
8307.02 913
8307.88 905
8308.74 904
8309.60 897
8310.46 890
8311.32 899
8312.18 906
8313.04 879
8313.90 905
8314.76 910
8315.62 934
8316.48 906
8317.34 889
8318.20 853
8319.06 865
8319.92 879
8320.78 871
8321.65 915
8322.51 917
8323.37 875
8324.23 873
8325.09 875
8325.95 870
8326.81 873
8327.67 839
8328.53 868
8329.40 863
8330.26 889
8331.12 912
8331.98 912
8332.84 853
8333.70 872
8334.57 874
8335.43 901
8336.29 915
8337.15 871
8338.01 866
8338.87 886
8339.74 884
8340.60 903
8341.46 941
8342.32 919
8343.18 935
8344.05 910
8344.91 912
8345.77 861
8346.63 871
8347.49 902
8348.36 926
8349.22 979
8350.08 926
8350.94 941
8351.81 921
8352.67 900
8353.53 915
8354.39 943
8355.26 940
8356.12 969
8356.98 914
8357.85 987
8358.71 916
8359.57 888
8360.43 896
8361.30 939
8362.16 925
8363.02 916
8363.89 895
8364.75 927
8365.61 888
8366.48 917
8367.34 869
8368.20 890
8369.07 915
8369.93 887
8370.79 933
8371.66 912
8372.52 897
8373.38 940
8374.25 963
8375.11 985
8375.98 986
8376.84 937
8377.70 953
8378.57 949
8379.43 911
8380.30 924
8381.16 905
8382.02 954
8382.89 947
8383.75 879
8384.62 901
8385.48 954
8386.34 936
8387.21 1012
8388.07 1009
8388.94 984
8389.80 1002
8390.67 989
8391.53 1007
8392.40 998
8393.26 1026
8394.13 1040
8394.99 1012
8395.85 968
8396.72 980
8397.58 1066
8398.45 1030
8399.31 1007
8400.18 1027
8401.04 1034
8401.91 1038
8402.77 1000
8403.64 1048
8404.50 1022
8405.37 1054
8406.24 1012
8407.10 1037
8407.97 1021
8408.83 1035
8409.70 1074
8410.56 1098
8411.43 1067
8412.29 1042
8413.16 1078
8414.03 1068
8414.89 1120
8415.76 1080
8416.62 1117
8417.49 1135
8418.35 1153
8419.22 1150
8420.09 1150
8420.95 1155
8421.82 1104
8422.69 1126
8423.55 1142
8424.42 1182
8425.28 1239
8426.15 1174
8427.02 1198
8427.88 1206
8428.75 1211
8429.62 1248
8430.48 1320
8431.35 1283
8432.22 1305
8433.08 1241
8433.95 1318
8434.82 1357
8435.68 1344
8436.55 1364
8437.42 1315
8438.28 1326
8439.15 1407
8440.02 1471
8440.89 1441
8441.75 1443
8442.62 1490
8443.49 1542
8444.35 1606
8445.22 1592
8446.09 1633
8446.96 1674
8447.82 1631
8448.69 1663
8449.56 1692
8450.43 1741
8451.29 1731
8452.16 1709
8453.03 1837
8453.90 1977
8454.76 2080
8455.63 2253
8456.50 2383
8457.37 2687
8458.24 2866
8459.10 2883
8459.97 2947
8460.84 3010
8461.71 2859
8462.58 2796
8463.45 2607
8464.31 2372
8465.18 2320
8466.05 2163
8466.92 2037
8467.79 1961
8468.66 1905
8469.52 1855
8470.39 1714
8471.26 1667
8472.13 1589
8473.00 1560
8473.87 1530
8474.74 1496
8475.61 1503
8476.47 1420
8477.34 1479
8478.21 1503
8479.08 1479
8479.95 1480
8480.82 1519
8481.69 1488
8482.56 1552
8483.43 1492
8484.30 1451
8485.17 1533
8486.04 1572
8486.91 1605
8487.78 1538
8488.64 1538
8489.51 1527
8490.38 1537
8491.25 1540
8492.12 1492
8492.99 1539
8493.86 1523
8494.73 1536
8495.60 1524
8496.47 1541
8497.34 1587
8498.21 1543
8499.08 1503
8499.95 1460
8500.82 1466
8501.69 1519
8502.56 1478
8503.43 1492
8504.30 1494
8505.17 1507
8506.05 1575
8506.92 1522
8507.79 1491
8508.66 1494
8509.53 1527
8510.40 1493
8511.27 1560
8512.14 1622
8513.01 1620
8513.88 1629
8514.75 1620
8515.62 1587
8516.49 1651
8517.37 1647
8518.24 1666
8519.11 1747
8519.98 1792
8520.85 1702
8521.72 1742
8522.59 1817
8523.46 1909
8524.33 1999
8525.21 2109
8526.08 2270
8526.95 2421
8527.82 2637
8528.69 2741
8529.56 2858
8530.44 2803
8531.31 2753
8532.18 2660
8533.05 2593
8533.92 2431
8534.80 2319
8535.67 2225
8536.54 2067
8537.41 1998
8538.28 1949
8539.16 1938
8540.03 1861
8540.90 1799
8541.77 1654
8542.64 1582
8543.52 1644
8544.39 1713
8545.26 1627
8546.13 1550
8547.01 1479
8547.88 1496
8548.75 1470
8549.62 1465
8550.50 1454
8551.37 1514
8552.24 1579
8553.12 1556
8553.99 1602
8554.86 1670
8555.73 1729
8556.61 1760
8557.48 1800
8558.35 1836
8559.23 1845
8560.10 1802
8560.97 1745
8561.85 1720
8562.72 1695
8563.59 1671
8564.47 1595
8565.34 1610
8566.21 1604
8567.09 1571
8567.96 1505
8568.83 1492
8569.71 1484
8570.58 1468
8571.46 1496
8572.33 1510
8573.20 1456
8574.08 1439
8574.95 1394
8575.83 1423
8576.70 1428
8577.57 1368
8578.45 1411
8579.32 1429
8580.20 1456
8581.07 1407
8581.94 1432
8582.82 1412
8583.69 1437
8584.57 1441
8585.44 1483
8586.32 1458
8587.19 1495
8588.07 1491
8588.94 1502
8589.82 1585
8590.69 1546
8591.57 1529
8592.44 1561
8593.32 1553
8594.19 1508
8595.07 1544
8595.94 1563
8596.82 1572
8597.69 1578
8598.57 1537
8599.44 1581
8600.32 1611
8601.19 1624
8602.07 1591
8602.94 1603
8603.82 1597
8604.69 1733
8605.57 1713
8606.44 1661
8607.32 1722
8608.20 1718
8609.07 1730
8609.95 1692
8610.82 1703
8611.70 1677
8612.57 1728
8613.45 1786
8614.33 1766
8615.20 1690
8616.08 1723
8616.95 1745
8617.83 1815
8618.71 1834
8619.58 1881
8620.46 1903
8621.34 1956
8622.21 1950
8623.09 1964
8623.97 1994
8624.84 1982
8625.72 2056
8626.59 2071
8627.47 2066
8628.35 2067
8629.22 2050
8630.10 2018
8630.98 2098
8631.86 2126
8632.73 2099
8633.61 2100
8634.49 2101
8635.36 2124
8636.24 2120
8637.12 2114
8637.99 2139
8638.87 2193
8639.75 2233
8640.63 2205
8641.50 2315
8642.38 2311
8643.26 2315
8644.14 2275
8645.01 2425
8645.89 2435
8646.77 2485
8647.65 2551
8648.52 2608
8649.40 2615
8650.28 2627
8651.16 2678
8652.04 2698
8652.91 2730
8653.79 2828
8654.67 2814
8655.55 2830
8656.43 2850
8657.30 2958
8658.18 2893
8659.06 2954
8659.94 3076
8660.82 3209
8661.70 3427
8662.57 3711
8663.45 3898
8664.33 4193
8665.21 4625
8666.09 4876
8666.97 5126
8667.85 5263
8668.72 5300
8669.60 5211
8670.48 5046
8671.36 4921
8672.24 4786
8673.12 4618
8674.00 4421
8674.88 4276
8675.76 4226
8676.63 4027
8677.51 3946
8678.39 3809
8679.27 3764
8680.15 3598
8681.03 3460
8681.91 3334
8682.79 3206
8683.67 3072
8684.55 3084
8685.43 3020
8686.31 2894
8687.19 2938
8688.07 3001
8688.95 2924
8689.83 3079
8690.71 3315
8691.59 3475
8692.47 3697
8693.35 3906
8694.23 4278
8695.11 4397
8695.99 4459
8696.87 4521
8697.75 4431
8698.63 4364
8699.51 4185
8700.39 4087
8701.27 3930
8702.15 3724
8703.03 3641
8703.91 3500
8704.79 3281
8705.67 3227
8706.55 3163
8707.43 3069
8708.31 2876
8709.19 2785
8710.07 2681
8710.96 2603
8711.84 2459
8712.72 2283
8713.60 2245
8714.48 2238
8715.36 2177
8716.24 2121
8717.12 2055
8718.00 2071
8718.89 2036
8719.77 1955
8720.65 1969
8721.53 1959
8722.41 1951
8723.29 1999
8724.17 2018
8725.06 1968
8725.94 1967
8726.82 2042
8727.70 1997
8728.58 1994
8729.46 2011
8730.35 2041
8731.23 2081
8732.11 2130
8732.99 2097
8733.87 2117
8734.76 2143
8735.64 2169
8736.52 2124
8737.40 2096
8738.29 2104
8739.17 2060
8740.05 2028
8740.93 2059
8741.81 2072
8742.70 2030
8743.58 2064
8744.46 2076
8745.34 1987
8746.23 1975
8747.11 2008
8747.99 2041
8748.88 2009
8749.76 1988
8750.64 1987
8751.52 1995
8752.41 1975
8753.29 2043
8754.17 2017
8755.06 2053
8755.94 2063
8756.82 2176
8757.71 2206
8758.59 2259
8759.47 2236
8760.36 2246
8761.24 2273
8762.12 2355
8763.01 2233
8763.89 2267
8764.77 2217
8765.66 2183
8766.54 2230
8767.42 2202
8768.31 2219
8769.19 2215
8770.08 2133
8770.96 2123
8771.84 2196
8772.73 2142
8773.61 2195
8774.50 2104
8775.38 2072
8776.26 2092
8777.15 2045
8778.03 2099
8778.92 2145
8779.80 2127
8780.69 2181
8781.57 2232
8782.46 2291
8783.34 2379
8784.22 2413
8785.11 2558
8785.99 2503
8786.88 2566
8787.76 2436
8788.65 2451
8789.53 2391
8790.42 2337
8791.30 2304
8792.19 2204
8793.07 2124
8793.96 2052
8794.84 1989
8795.73 1873
8796.61 1899
8797.50 1893
8798.38 1803
8799.27 1712
8800.15 1669
8801.04 1672
8801.93 1675
8802.81 1660
8803.70 1576
8804.58 1542
8805.47 1516
8806.35 1516
8807.24 1554
8808.12 1497
8809.01 1531
8809.90 1539
8810.78 1463
8811.67 1475
8812.55 1488
8813.44 1489
8814.33 1470
8815.21 1499
8816.10 1500
8816.98 1481
8817.87 1441
8818.76 1458
8819.64 1465
8820.53 1513
8821.42 1422
8822.30 1465
8823.19 1451
8824.08 1438
8824.96 1423
8825.85 1424
8826.74 1381
8827.62 1369
8828.51 1389
8829.40 1405
8830.28 1406
8831.17 1337
8832.06 1355
8832.94 1311
8833.83 1293
8834.72 1289
8835.61 1312
8836.49 1336
8837.38 1253
8838.27 1295
8839.16 1302
8840.04 1272
8840.93 1291
8841.82 1351
8842.70 1297
8843.59 1292
8844.48 1288
8845.37 1224
8846.26 1321
8847.14 1262
8848.03 1265
8848.92 1288
8849.81 1259
8850.69 1177
8851.58 1204
8852.47 1236
8853.36 1200
8854.25 1192
8855.13 1235
8856.02 1222
8856.91 1210
8857.80 1193
8858.69 1196
8859.58 1186
8860.46 1162
8861.35 1194
8862.24 1157
8863.13 1139
8864.02 1159
8864.91 1137
8865.80 1152
8866.68 1127
8867.57 1155
8868.46 1146
8869.35 1077
8870.24 1112
8871.13 1139
8872.02 1093
8872.91 1063
8873.80 1107
8874.69 1096
8875.57 1062
8876.46 1134
8877.35 1106
8878.24 1099
8879.13 1047
8880.02 1061
8880.91 1105
8881.80 1050
8882.69 1038
8883.58 1024
8884.47 1032
8885.36 1009
8886.25 1002
8887.14 1006
8888.03 1031
8888.92 1012
8889.81 990
8890.70 939
8891.59 965
8892.48 990
8893.37 985
8894.26 923
8895.15 951
8896.04 945
8896.93 918
8897.82 916
8898.71 931
8899.60 929
8900.49 947
8901.38 961
8902.27 960
8903.16 966
8904.05 920
8904.94 964
8905.83 947
8906.72 891
8907.61 940
8908.50 949
8909.40 962
8910.29 899
8911.18 916
8912.07 946
8912.96 929
8913.85 932
8914.74 917
8915.63 921
8916.52 888
8917.42 891
8918.31 901
8919.20 915
8920.09 908
8920.98 900
8921.87 854
8922.76 908
8923.66 876
8924.55 848
8925.44 878
8926.33 865
8927.22 845
8928.11 871
8929.01 880
8929.90 886
8930.79 850
8931.68 849
8932.57 886
8933.47 876
8934.36 852
8935.25 869
8936.14 860
8937.03 850
8937.93 826
8938.82 850
8939.71 847
8940.60 849
8941.50 820
8942.39 837
8943.28 831
8944.17 794
8945.07 819
8945.96 815
8946.85 831
8947.75 849
8948.64 796
8949.53 811
8950.42 811
8951.32 820
8952.21 833
8953.10 831
8954.00 829
8954.89 817
8955.78 795
8956.68 811
8957.57 846
8958.46 808
8959.36 813
8960.25 828
8961.14 830
8962.04 846
8962.93 837
8963.82 822
8964.72 866
8965.61 834
8966.50 853
8967.40 810
8968.29 841
8969.19 800
8970.08 830
8970.97 803
8971.87 809
8972.76 805
8973.66 794
8974.55 851
8975.44 842
8976.34 772
8977.23 793
8978.13 799
8979.02 785
8979.91 760
8980.81 825
8981.70 769
8982.60 781
8983.49 780
8984.39 792
8985.28 785
8986.18 764
8987.07 795
8987.97 802
8988.86 772
8989.76 804
8990.65 811
8991.55 829
8992.44 817
8993.34 754
8994.23 780
8995.13 812
8996.02 819
8996.92 757
8997.81 790
8998.71 844
8999.60 806
9000.50 761
9001.39 782
9002.29 763
9003.18 757
9004.08 758
9004.98 767
9005.87 757
9006.77 727
9007.66 723
9008.56 771
9009.45 757
9010.35 776
9011.25 752
9012.14 719
9013.04 752
9013.93 732
9014.83 766
9015.73 719
9016.62 763
9017.52 729
9018.42 705
9019.31 738
9020.21 755
9021.10 751
9022.00 708
9022.90 725
9023.79 763
9024.69 764
9025.59 756
9026.48 758
9027.38 764
9028.28 741
9029.17 746
9030.07 761
9030.97 781
9031.87 724
9032.76 777
9033.66 724
9034.56 728
9035.45 728
9036.35 727
9037.25 785
9038.15 801
9039.04 788
9039.94 745
9040.84 738
9041.73 751
9042.63 746
9043.53 691
9044.43 704
9045.33 756
9046.22 774
9047.12 782
9048.02 763
9048.92 749
9049.81 761
9050.71 733
9051.61 738
9052.51 745
9053.41 751
9054.30 747
9055.20 763
9056.10 757
9057.00 770
9057.90 754
9058.80 749
9059.69 773
9060.59 730
9061.49 755
9062.39 784
9063.29 797
9064.19 807
9065.08 805
9065.98 784
9066.88 791
9067.78 780
9068.68 813
9069.58 787
9070.48 765
9071.38 796
9072.27 780
9073.17 787
9074.07 749
9074.97 751
9075.87 724
9076.77 753
9077.67 767
9078.57 752
9079.47 748
9080.37 758
9081.27 749
9082.17 772
9083.07 738
9083.97 712
9084.87 748
9085.76 755
9086.66 738
9087.56 764
9088.46 793
9089.36 749
9090.26 748
9091.16 807
9092.06 755
9092.96 765
9093.86 797
9094.76 803
9095.66 797
9096.56 799
9097.46 756
9098.36 735
9099.26 750
9100.17 756
9101.07 722
9101.97 815
9102.87 804
9103.77 746
9104.67 759
9105.57 759
9106.47 726
9107.37 783
9108.27 769
9109.17 748
9110.07 747
9110.97 735
9111.87 767
9112.77 752
9113.68 734
9114.58 764
9115.48 748
9116.38 714
9117.28 704
9118.18 738
9119.08 739
9119.98 740
9120.89 751
9121.79 776
9122.69 755
9123.59 766
9124.49 785
9125.39 812
9126.29 834
9127.20 781
9128.10 769
9129.00 770
9129.90 740
9130.80 787
9131.71 784
9132.61 800
9133.51 746
9134.41 731
9135.31 782
9136.22 781
9137.12 730
9138.02 735
9138.92 720
9139.83 767
9140.73 751
9141.63 729
9142.53 735
9143.43 731
9144.34 722
9145.24 734
9146.14 742
9147.05 725
9147.95 738
9148.85 762
9149.75 743
9150.66 767
9151.56 731
9152.46 740
9153.37 755
9154.27 707
9155.17 715
9156.07 756
9156.98 737
9157.88 739
9158.78 778
9159.69 756
9160.59 722
9161.49 776
9162.40 751
9163.30 735
9164.20 711
9165.11 735
9166.01 797
9166.92 770
9167.82 783
9168.72 769
9169.63 744
9170.53 746
9171.43 750
9172.34 796
9173.24 801
9174.15 746
9175.05 796
9175.95 788
9176.86 751
9177.76 791
9178.67 774
9179.57 752
9180.48 738
9181.38 784
9182.28 793
9183.19 758
9184.09 750
9185.00 780
9185.90 778
9186.81 771
9187.71 725
9188.62 738
9189.52 769
9190.43 756
9191.33 782
9192.24 760
9193.14 768
9194.05 757
9194.95 769
9195.86 772
9196.76 771
9197.67 780
9198.57 837
9199.48 821
9200.38 801
9201.29 795
9202.19 813
9203.10 786
9204.00 772
9204.91 802
9205.81 765
9206.72 790
9207.63 795
9208.53 804
9209.44 811
9210.34 787
9211.25 777
9212.15 742
9213.06 781
9213.97 826
9214.87 759
9215.78 763
9216.68 772
9217.59 723
9218.50 754
9219.40 740
9220.31 753
9221.22 788
9222.12 815
9223.03 763
9223.94 714
9224.84 754
9225.75 741
9226.65 768
9227.56 755
9228.47 735
9229.37 714
9230.28 727
9231.19 733
9232.10 727
9233.00 769
9233.91 768
9234.82 773
9235.72 787
9236.63 734
9237.54 716
9238.44 777
9239.35 786
9240.26 766
9241.17 787
9242.07 766
9242.98 742
9243.89 768
9244.80 737
9245.70 685
9246.61 709
9247.52 763
9248.43 766
9249.33 764
9250.24 743
9251.15 759
9252.06 753
9252.97 769
9253.87 759
9254.78 758
9255.69 762
9256.60 750
9257.51 728
9258.41 735
9259.32 737
9260.23 757
9261.14 779
9262.05 751
9262.96 772
9263.86 762
9264.77 763
9265.68 792
9266.59 821
9267.50 787
9268.41 816
9269.32 794
9270.22 760
9271.13 768
9272.04 768
9272.95 803
9273.86 780
9274.77 769
9275.68 758
9276.59 791
9277.50 793
9278.40 792
9279.31 777
9280.22 748
9281.13 765
9282.04 780
9282.95 761
9283.86 772
9284.77 754
9285.68 815
9286.59 783
9287.50 794
9288.41 807
9289.32 826
9290.23 782
9291.14 764
9292.05 779
9292.96 754
9293.87 802
9294.78 812
9295.69 856
9296.60 805
9297.51 831
9298.42 841
9299.33 790
9300.24 799
9301.15 814
9302.06 811
9302.97 800
9303.88 803
9304.79 811
9305.70 835
9306.61 840
9307.52 831
9308.43 845
9309.34 798
9310.25 825
9311.16 826
9312.07 853
9312.98 807
9313.90 826
9314.81 830
9315.72 823
9316.63 818
9317.54 827
9318.45 826
9319.36 803
9320.27 852
9321.18 843
9322.10 812
9323.01 818
9323.92 815
9324.83 806
9325.74 822
9326.65 811
9327.56 835
9328.48 825
9329.39 800
9330.30 786
9331.21 797
9332.12 786
9333.03 816
9333.95 816
9334.86 835
9335.77 803
9336.68 809
9337.59 831
9338.51 819
9339.42 800
9340.33 811
9341.24 786
9342.15 797
9343.07 805
9343.98 811
9344.89 821
9345.80 839
9346.72 792
9347.63 783
9348.54 845
9349.45 866
9350.37 820
9351.28 809
9352.19 839
9353.11 831
9354.02 844
9354.93 830
9355.84 843
9356.76 819
9357.67 848
9358.58 858
9359.50 849
9360.41 839
9361.32 819
9362.24 833
9363.15 848
9364.06 833
9364.98 883
9365.89 825
9366.80 832
9367.72 854
9368.63 856
9369.54 849
9370.46 827
9371.37 845
9372.28 892
9373.20 880
9374.11 874
9375.03 851
9375.94 856
9376.85 885
9377.77 837
9378.68 861
9379.60 891
9380.51 845
9381.42 903
9382.34 884
9383.25 887
9384.17 903
9385.08 879
9386.00 947
9386.91 930
9387.82 917
9388.74 892
9389.65 911
9390.57 917
9391.48 926
9392.40 947
9393.31 948
9394.23 904
9395.14 983
9396.06 965
9396.97 919
9397.89 909
9398.80 927
9399.72 975
9400.63 974
9401.55 1011
9402.46 958
9403.38 938
9404.29 944
9405.21 940
9406.12 913
9407.04 933
9407.95 942
9408.87 950
9409.79 958
9410.70 951
9411.62 972
9412.53 962
9413.45 910
9414.36 939
9415.28 918
9416.20 953
9417.11 954
9418.03 915
9418.94 988
9419.86 983
9420.78 953
9421.69 949
9422.61 974
9423.52 1001
9424.44 963
9425.36 951
9426.27 1034
9427.19 1035
9428.11 1022
9429.02 1002
9429.94 989
9430.86 1050
9431.77 1024
9432.69 1029
9433.61 1054
9434.52 1007
9435.44 1057
9436.36 1069
9437.27 1060
9438.19 1071
9439.11 1053
9440.02 1072
9440.94 1143
9441.86 1113
9442.78 1184
9443.69 1150
9444.61 1157
9445.53 1092
9446.44 1186
9447.36 1214
9448.28 1208
9449.20 1214
9450.11 1190
9451.03 1193
9451.95 1241
9452.87 1224
9453.78 1206
9454.70 1214
9455.62 1275
9456.54 1240
9457.46 1297
9458.37 1235
9459.29 1177
9460.21 1250
9461.13 1232
9462.05 1249
9462.96 1232
9463.88 1220
9464.80 1215
9465.72 1133
9466.64 1104
9467.56 1162
9468.47 1171
9469.39 1122
9470.31 1120
9471.23 1141
9472.15 1094
9473.07 1112
9473.98 1133
9474.90 1121
9475.82 1093
9476.74 1129
9477.66 1182
9478.58 1174
9479.50 1140
9480.42 1196
9481.34 1175
9482.26 1228
9483.17 1225
9484.09 1277
9485.01 1276
9485.93 1267
9486.85 1301
9487.77 1285
9488.69 1180
9489.61 1227
9490.53 1210
9491.45 1220
9492.37 1214
9493.29 1232
9494.21 1220
9495.13 1229
9496.05 1231
9496.97 1212
9497.89 1243
9498.81 1249
9499.73 1253
9500.65 1255
9501.57 1260
9502.49 1235
9503.41 1239
9504.33 1237
9505.25 1232
9506.17 1228
9507.09 1177
9508.01 1254
9508.93 1294
9509.85 1266
9510.77 1259
9511.69 1305
9512.61 1340
9513.53 1323
9514.45 1317
9515.37 1363
9516.29 1379
9517.21 1391
9518.13 1412
9519.05 1474
9519.98 1510
9520.90 1549
9521.82 1610
9522.74 1676
9523.66 1698
9524.58 1765
9525.50 1800
9526.42 1806
9527.34 1757
9528.27 1729
9529.19 1710
9530.11 1700
9531.03 1692
9531.95 1699
9532.87 1637
9533.79 1602
9534.72 1560
9535.64 1562
9536.56 1590
9537.48 1557
9538.40 1557
9539.32 1458
9540.25 1477
9541.17 1478
9542.09 1501
9543.01 1497
9543.93 1500
9544.86 1469
9545.78 1436
9546.70 1489
9547.62 1507
9548.55 1433
9549.47 1466
9550.39 1476
9551.31 1515
9552.24 1480
9553.16 1505
9554.08 1480
9555.00 1530
9555.93 1550
9556.85 1574
9557.77 1599
9558.69 1539
9559.62 1517
9560.54 1609
9561.46 1611
9562.39 1640
9563.31 1644
9564.23 1629
9565.15 1675
9566.08 1722
9567.00 1672
9567.92 1661
9568.85 1707
9569.77 1672
9570.69 1639
9571.62 1696
9572.54 1680
9573.46 1667
9574.39 1683
9575.31 1683
9576.23 1626
9577.16 1702
9578.08 1788
9579.01 1688
9579.93 1779
9580.85 1807
9581.78 1745
9582.70 1791
9583.63 1843
9584.55 1811
9585.47 1821
9586.40 1850
9587.32 1896
9588.25 1918
9589.17 1892
9590.09 1874
9591.02 1854
9591.94 1942
9592.87 1942
9593.79 1941
9594.72 2019
9595.64 1990
9596.57 2015
9597.49 2139
9598.42 2231
9599.34 2183
9600.26 2322
9601.19 2415
9602.11 2394
9603.04 2453
9603.96 2498
9604.89 2455
9605.81 2491
9606.74 2391
9607.66 2411
9608.59 2445
9609.51 2310
9610.44 2273
9611.37 2222
9612.29 2213
9613.22 2145
9614.14 2135
9615.07 2142
9615.99 2134
9616.92 2086
9617.84 2104
9618.77 2050
9619.70 2105
9620.62 2066
9621.55 2109
9622.47 2050
9623.40 1994
9624.32 2079
9625.25 2112
9626.18 2136
9627.10 2172
9628.03 2153
9628.95 2193
9629.88 2163
9630.81 2190
9631.73 2274
9632.66 2230
9633.59 2243
9634.51 2264
9635.44 2283
9636.37 2303
9637.29 2312
9638.22 2346
9639.15 2383
9640.07 2361
9641.00 2481
9641.93 2491
9642.85 2477
9643.78 2505
9644.71 2505
9645.63 2537
9646.56 2577
9647.49 2639
9648.41 2661
9649.34 2627
9650.27 2661
9651.20 2720
9652.12 2685
9653.05 2745
9653.98 2651
9654.91 2634
9655.83 2609
9656.76 2591
9657.69 2601
9658.62 2606
9659.54 2610
9660.47 2617
9661.40 2598
9662.33 2615
9663.25 2642
9664.18 2689
9665.11 2631
9666.04 2726
9666.97 2758
9667.89 2724
9668.82 2698
9669.75 2806
9670.68 2815
9671.61 2801
9672.53 2859
9673.46 2951
9674.39 2901
9675.32 2924
9676.25 2968
9677.18 2915
9678.11 2980
9679.03 2980
9679.96 3111
9680.89 3040
9681.82 3094
9682.75 3153
9683.68 3061
9684.61 3147
9685.54 3163
9686.46 3106
9687.39 3099
9688.32 3111
9689.25 3116
9690.18 3130
9691.11 3109
9692.04 3114
9692.97 3142
9693.90 3193
9694.83 3251
9695.76 3231
9696.69 3222
9697.61 3417
9698.54 3541
9699.47 3572
9700.40 3699
9701.33 3752
9702.26 3747
9703.19 3742
9704.12 3636
9705.05 3719
9705.98 3702
9706.91 3596
9707.84 3484
9708.77 3472
9709.70 3481
9710.63 3450
9711.56 3415
9712.49 3382
9713.42 3430
9714.35 3453
9715.28 3444
9716.21 3447
9717.14 3603
9718.07 3548
9719.00 3491
9719.94 3514
9720.87 3440
9721.80 3402
9722.73 3393
9723.66 3298
9724.59 3191
9725.52 3058
9726.45 2972
9727.38 2909
9728.31 2874
9729.24 2711
9730.17 2742
9731.10 2684
9732.04 2623
9732.97 2634
9733.90 2572
9734.83 2559
9735.76 2511
9736.69 2475
9737.62 2468
9738.55 2472
9739.49 2442
9740.42 2417
9741.35 2366
9742.28 2318
9743.21 2328
9744.14 2328
9745.08 2318
9746.01 2188
9746.94 2241
9747.87 2240
9748.80 2164
9749.74 2178
9750.67 2212
9751.60 2117
9752.53 2148
9753.46 2108
9754.40 2130
9755.33 2146
9756.26 2058
9757.19 2039
9758.13 2056
9759.06 2028
9759.99 2027
9760.92 1998
9761.85 1958
9762.79 1989
9763.72 1996
9764.65 1936
9765.59 1954
9766.52 1972
9767.45 2017
9768.38 1967
9769.32 1934
9770.25 1947
9771.18 1934
9772.12 1934
9773.05 1961
9773.98 1944
9774.92 1946
9775.85 1956
9776.78 1974
9777.71 1978
9778.65 1931
9779.58 1964
9780.52 2010
9781.45 1996
9782.38 1978
9783.32 2027
9784.25 2000
9785.18 2066
9786.12 2079
9787.05 2047
9787.98 2098
9788.92 2023
9789.85 1969
9790.79 1965
9791.72 1940
9792.65 1955
9793.59 1927
9794.52 1898
9795.46 1955
9796.39 1881
9797.32 1956
9798.26 1991
9799.19 1959
9800.13 2016
9801.06 2029
9802.00 1924
9802.93 1976
9803.87 1970
9804.80 1883
9805.73 1914
9806.67 1855
9807.60 1839
9808.54 1751
9809.47 1734
9810.41 1741
9811.34 1713
9812.28 1645
9813.21 1649
9814.15 1614
9815.08 1581
9816.02 1576
9816.95 1505
9817.89 1552
9818.82 1570
9819.76 1485
9820.69 1476
9821.63 1520
9822.57 1504
9823.50 1480
9824.44 1461
9825.37 1473
9826.31 1426
9827.24 1424
9828.18 1404
9829.11 1455
9830.05 1397
9830.99 1386
9831.92 1385
9832.86 1393
9833.79 1359
9834.73 1349
9835.67 1406
9836.60 1383
9837.54 1348
9838.47 1354
9839.41 1326
9840.35 1364
9841.28 1373
9842.22 1387
9843.16 1367
9844.09 1337
9845.03 1388
9845.97 1364
9846.90 1375
9847.84 1363
9848.78 1323
9849.71 1289
9850.65 1289
9851.59 1346
9852.52 1382
9853.46 1392
9854.40 1346
9855.33 1335
9856.27 1329
9857.21 1359
9858.14 1339
9859.08 1308
9860.02 1313
9860.96 1290
9861.89 1260
9862.83 1310
9863.77 1305
9864.71 1270
9865.64 1292
9866.58 1296
9867.52 1281
9868.46 1246
9869.39 1237
9870.33 1234
9871.27 1223
9872.21 1281
9873.15 1237
9874.08 1197
9875.02 1208
9875.96 1233
9876.90 1201
9877.83 1268
9878.77 1228
9879.71 1259
9880.65 1221
9881.59 1234
9882.53 1212
9883.46 1192
9884.40 1253
9885.34 1222
9886.28 1197
9887.22 1146
9888.16 1197
9889.10 1203
9890.03 1174
9890.97 1208
9891.91 1178
9892.85 1204
9893.79 1222
9894.73 1203
9895.67 1135
9896.61 1143
9897.54 1119
9898.48 1161
9899.42 1147
9900.36 1136
9901.30 1166
9902.24 1188
9903.18 1176
9904.12 1122
9905.06 1133
9906.00 1154
9906.94 1147
9907.88 1151
9908.82 1123
9909.76 1157
9910.70 1158
9911.63 1172
9912.57 1189
9913.51 1173
9914.45 1213
9915.39 1190
9916.33 1168
9917.27 1131
9918.21 1166
9919.15 1176
9920.09 1136
9921.03 1176
9921.97 1129
9922.91 1211
9923.85 1291
9924.79 1238
9925.74 1308
9926.68 1385
9927.62 1343
9928.56 1410
9929.50 1394
9930.44 1404
9931.38 1481
9932.32 1482
9933.26 1437
9934.20 1474
9935.14 1370
9936.08 1359
9937.02 1324
9937.96 1256
9938.90 1219
9939.85 1236
9940.79 1221
9941.73 1206
9942.67 1155
9943.61 1208
9944.55 1150
9945.49 1176
9946.43 1116
9947.38 1159
9948.32 1141
9949.26 1210
9950.20 1212
9951.14 1235
9952.08 1256
9953.02 1250
9953.97 1263
9954.91 1225
9955.85 1260
9956.79 1263
9957.73 1203
9958.68 1234
9959.62 1240
9960.56 1239
9961.50 1169
9962.44 1149
9963.39 1155
9964.33 1096
9965.27 1071
9966.21 1028
9967.15 1061
9968.10 1030
9969.04 1029
9969.98 967
9970.92 1009
9971.87 1031
9972.81 978
9973.75 982
9974.69 913
9975.64 961
9976.58 990
9977.52 942
9978.47 936
9979.41 940
9980.35 919
9981.29 909
9982.24 962
9983.18 953
9984.12 944
9985.07 945
9986.01 910
9986.95 921
9987.90 956
9988.84 980
9989.78 964
9990.73 1017
9991.67 988
9992.61 936
9993.56 965
9994.50 946
9995.44 970
9996.39 1010
9997.33 949
9998.27 905
9999.22 971
10000.16 969
10001.11 959
10002.05 919
10002.99 918
10003.94 903
10004.88 913
10005.83 949
10006.77 903
10007.72 883
10008.66 893
10009.60 915
10010.55 914
10011.49 918
10012.44 939
10013.38 925
10014.33 917
10015.27 913
10016.21 916
10017.16 905
10018.10 911
10019.05 909
10019.99 879
10020.94 893
10021.88 951
10022.83 902
10023.77 907
10024.72 891
10025.66 877
10026.61 892
10027.55 895
10028.50 854
10029.44 856
10030.39 901
10031.33 934
10032.28 904
10033.23 898
10034.17 871
10035.12 910
10036.06 872
10037.01 869
10037.95 921
10038.90 876
10039.84 845
10040.79 878
10041.74 849
10042.68 843
10043.63 876
10044.57 871
10045.52 879
10046.47 856
10047.41 860
10048.36 859
10049.30 863
10050.25 846
10051.20 819
10052.14 807
10053.09 847
10054.04 822
10054.98 863
10055.93 830
10056.88 829
10057.82 813
10058.77 854
10059.72 829
10060.66 773
10061.61 798
10062.56 862
10063.50 853
10064.45 837
10065.40 858
10066.34 847
10067.29 803
10068.24 808
10069.18 827
10070.13 811
10071.08 866
10072.03 818
10072.97 829
10073.92 827
10074.87 835
10075.82 821
10076.76 851
10077.71 827
10078.66 855
10079.61 819
10080.55 819
10081.50 851
10082.45 800
10083.40 782
10084.34 791
10085.29 796
10086.24 786
10087.19 830
10088.14 825
10089.08 807
10090.03 813
10090.98 802
10091.93 794
10092.88 793
10093.83 849
10094.77 797
10095.72 817
10096.67 811
10097.62 791
10098.57 797
10099.52 803
10100.46 775
10101.41 770
10102.36 808
10103.31 807
10104.26 833
10105.21 827
10106.16 828
10107.11 823
10108.05 846
10109.00 813
10109.95 819
10110.90 804
10111.85 829
10112.80 817
10113.75 791
10114.70 796
10115.65 850
10116.60 790
10117.55 801
10118.50 816
10119.45 846
10120.39 798
10121.34 816
10122.29 850
10123.24 848
10124.19 851
10125.14 839
10126.09 845
10127.04 831
10127.99 839
10128.94 835
10129.89 827
10130.84 810
10131.79 818
10132.74 792
10133.69 820
10134.64 846
10135.59 825
10136.54 812
10137.49 789
10138.44 813
10139.39 825
10140.34 876
10141.30 866
10142.25 872
10143.20 852
10144.15 883
10145.10 862
10146.05 824
10147.00 899
10147.95 863
10148.90 879
10149.85 887
10150.80 892
10151.75 912
10152.70 855
10153.66 872
10154.61 908
10155.56 917
10156.51 899
10157.46 909
10158.41 906
10159.36 937
10160.31 921
10161.27 911
10162.22 870
10163.17 902
10164.12 914
10165.07 929
10166.02 912
10166.98 931
10167.93 952
10168.88 960
10169.83 967
10170.78 947
10171.73 991
10172.69 1009
10173.64 1013
10174.59 998
10175.54 979
10176.50 1001
10177.45 1020
10178.40 970
10179.35 1008
10180.30 1043
10181.26 1006
10182.21 1025
10183.16 1013
10184.11 1050
10185.07 1080
10186.02 1027
10186.97 1097
10187.92 1042
10188.88 1094
10189.83 1051
10190.78 1003
10191.74 1028
10192.69 1041
10193.64 1012
10194.59 989
10195.55 998
10196.50 1051
10197.45 1033
10198.41 1069
10199.36 1053
10200.31 1016
10201.27 1060
10202.22 1087
10203.17 1066
10204.13 1094
10205.08 1097
10206.03 1177
10206.99 1183
10207.94 1098
10208.89 1126
10209.85 1111
10210.80 1107
10211.76 1185
10212.71 1143
10213.66 1117
10214.62 1143
10215.57 1105
10216.53 1056
10217.48 1134
10218.43 1124
10219.39 1102
10220.34 1068
10221.30 1068
10222.25 1067
10223.21 1069
10224.16 1051
10225.11 1066
10226.07 1080
10227.02 1118
10227.98 1052
10228.93 1040
10229.89 1076
10230.84 1077
10231.80 1119
10232.75 1122
10233.71 1184
10234.66 1191
10235.62 1193
10236.57 1218
10237.53 1239
10238.48 1311
10239.44 1292
10240.39 1303
10241.35 1325
10242.30 1298
10243.26 1236
10244.21 1284
10245.17 1215
10246.12 1196
10247.08 1151
10248.03 1086
10248.99 1158
10249.94 1157
10250.90 1101
10251.86 1098
10252.81 1059
10253.77 1039
10254.72 993
10255.68 1015
10256.63 960
10257.59 945
10258.55 982
10259.50 975
10260.46 956
10261.41 933
10262.37 908
10263.33 979
10264.28 914
10265.24 887
10266.20 930
10267.15 914
10268.11 930
10269.07 932
10270.02 913
10270.98 925
10271.94 938
10272.89 928
10273.85 892
10274.81 919
10275.76 905
10276.72 915
10277.68 915
10278.63 916
10279.59 911
10280.55 884
10281.50 900
10282.46 923
10283.42 882
10284.38 853
10285.33 906
10286.29 900
10287.25 844
10288.20 846
10289.16 874
10290.12 860
10291.08 842
10292.03 857
10292.99 867
10293.95 882
10294.91 902
10295.86 891
10296.82 846
10297.78 853
10298.74 874
10299.70 873
10300.65 847
10301.61 831
10302.57 837
10303.53 822
10304.49 846
10305.44 788
10306.40 843
10307.36 866
10308.32 861
10309.28 865
10310.24 864
10311.19 849
10312.15 838
10313.11 880
10314.07 854
10315.03 908
10315.99 871
10316.95 934
10317.90 889
10318.86 876
10319.82 885
10320.78 895
10321.74 856
10322.70 876
10323.66 875
10324.62 875
10325.58 863
10326.54 870
10327.49 878
10328.45 870
10329.41 842
10330.37 865
10331.33 876
10332.29 864
10333.25 869
10334.21 852
10335.17 852
10336.13 819
10337.09 837
10338.05 801
10339.01 805
10339.97 779
10340.93 792
10341.89 786
10342.85 813
10343.81 824
10344.77 782
10345.73 789
10346.69 802
10347.65 784
10348.61 763
10349.57 747
10350.53 771
10351.49 777
10352.45 786
10353.41 763
10354.37 777
10355.33 808
10356.29 822
10357.25 812
10358.21 726
10359.17 767
10360.13 760
10361.09 767
10362.06 763
10363.02 711
10363.98 763
10364.94 749
10365.90 718
10366.86 731
10367.82 743
10368.78 739
10369.74 763
10370.70 730
10371.67 726
10372.63 685
10373.59 702
10374.55 743
10375.51 729
10376.47 753
10377.43 767
10378.40 752
10379.36 746
10380.32 745
10381.28 732
10382.24 752
10383.20 722
10384.17 731
10385.13 740
10386.09 721
10387.05 726
10388.01 698
10388.98 707
10389.94 674
10390.90 697
10391.86 733
10392.82 726
10393.79 685
10394.75 674
10395.71 715
10396.67 711
10397.64 660
10398.60 666
10399.56 690
10400.52 723
10401.49 742
10402.45 719
10403.41 696
10404.37 705
10405.34 682
10406.30 705
10407.26 704
10408.23 700
10409.19 711
10410.15 695
10411.11 648
10412.08 662
10413.04 680
10414.00 685
10414.97 695
10415.93 700
10416.89 679
10417.86 691
10418.82 700
10419.78 738
10420.75 670
10421.71 693
10422.68 719
10423.64 746
10424.60 717
10425.57 702
10426.53 695
10427.49 716
10428.46 733
10429.42 728
10430.39 704
10431.35 689
10432.31 725
10433.28 702
10434.24 693
10435.21 672
10436.17 664
10437.13 666
10438.10 689
10439.06 689
10440.03 634
10440.99 664
10441.96 671
10442.92 718
10443.89 673
10444.85 633
10445.82 654
10446.78 654
10447.74 657
10448.71 655
10449.67 667
10450.64 644
10451.60 654
10452.57 658
10453.53 634
10454.50 660
10455.46 662
10456.43 668
10457.39 665
10458.36 672
10459.33 673
10460.29 659
10461.26 635
10462.22 645
10463.19 647
10464.15 671
10465.12 679
10466.08 669
10467.05 660
10468.01 654
10468.98 651
10469.95 665
10470.91 663
10471.88 643
10472.84 704
10473.81 653
10474.78 680
10475.74 689
10476.71 650
10477.67 630
10478.64 650
10479.61 681
10480.57 679
10481.54 693
10482.51 672
10483.47 639
10484.44 668
10485.41 704
10486.37 686
10487.34 678
10488.30 664
10489.27 678
10490.24 678
10491.20 714
10492.17 694
10493.14 673
10494.11 685
10495.07 701
10496.04 665
10497.01 654
10497.97 672
10498.94 657
10499.91 664
10500.88 656
10501.84 680
10502.81 662
10503.78 657
10504.74 684
10505.71 668
10506.68 650
10507.65 664
10508.61 676
10509.58 694
10510.55 690
10511.52 653
10512.49 658
10513.45 681
10514.42 647
10515.39 691
10516.36 673
10517.32 663
10518.29 687
10519.26 656
10520.23 664
10521.20 656
10522.17 649
10523.13 663
10524.10 656
10525.07 658
10526.04 637
10527.01 643
10527.98 648
10528.94 677
10529.91 693
10530.88 679
10531.85 671
10532.82 657
10533.79 657
10534.76 691
10535.72 659
10536.69 675
10537.66 703
10538.63 695
10539.60 675
10540.57 694
10541.54 701
10542.51 706
10543.48 708
10544.45 689
10545.42 728
10546.38 750
10547.35 726
10548.32 724
10549.29 716
10550.26 698
10551.23 689
10552.20 729
10553.17 709
10554.14 728
10555.11 719
10556.08 704
10557.05 721
10558.02 713
10558.99 751
10559.96 762
10560.93 703
10561.90 742
10562.87 763
10563.84 760
10564.81 772
10565.78 775
10566.75 762
10567.72 729
10568.69 742
10569.66 779
10570.63 777
10571.60 745
10572.57 752
10573.54 753
10574.51 738
10575.48 749
10576.46 769
10577.43 738
10578.40 738
10579.37 752
10580.34 767
10581.31 736
10582.28 740
10583.25 777
10584.22 757
10585.19 761
10586.16 775
10587.14 775
10588.11 707
10589.08 746
10590.05 766
10591.02 780
10591.99 761
10592.96 756
10593.94 744
10594.91 771
10595.88 758
10596.85 803
10597.82 825
10598.79 803
10599.77 800
10600.74 810
10601.71 825
10602.68 803
10603.65 810
10604.62 826
10605.60 860
10606.57 887
10607.54 933
10608.51 931
10609.49 970
10610.46 974
10611.43 990
10612.40 987
10613.37 986
10614.35 1016
10615.32 980
10616.29 982
10617.26 971
10618.24 987
10619.21 969
10620.18 940
10621.16 933
10622.13 925
10623.10 894
10624.07 902
10625.05 840
10626.02 864
10626.99 844
10627.97 866
10628.94 817
10629.91 817
10630.89 785
10631.86 815
10632.83 818
10633.80 818
10634.78 823
10635.75 834
10636.73 869
10637.70 827
10638.67 876
10639.65 844
10640.62 862
10641.59 882
10642.57 860
10643.54 892
10644.51 878
10645.49 867
10646.46 911
10647.44 891
10648.41 816
10649.38 844
10650.36 867
10651.33 868
10652.31 815
10653.28 784
10654.25 773
10655.23 837
10656.20 807
10657.18 749
10658.15 762
10659.13 742
10660.10 753
10661.08 713
10662.05 712
10663.03 706
10664.00 751
10664.97 746
10665.95 757
10666.92 684
10667.90 699
10668.87 709
10669.85 692
10670.82 702
10671.80 703
10672.77 712
10673.75 686
10674.72 711
10675.70 737
10676.68 712
10677.65 726
10678.63 770
10679.60 704
10680.58 720
10681.55 757
10682.53 704
10683.50 715
10684.48 743
10685.45 733
10686.43 740
10687.41 710
10688.38 719
10689.36 738
10690.33 729
10691.31 746
10692.29 720
10693.26 727
10694.24 706
10695.21 727
10696.19 710
10697.17 724
10698.14 682
10699.12 723
10700.10 724
10701.07 656
10702.05 671
10703.02 677
10704.00 676
10704.98 732
10705.95 709
10706.93 693
10707.91 726
10708.88 691
10709.86 723
10710.84 678
10711.82 682
10712.79 705
10713.77 697
10714.75 701
10715.72 714
10716.70 679
10717.68 704
10718.65 742
10719.63 698
10720.61 675
10721.59 707
10722.56 722
10723.54 716
10724.52 687
10725.50 666
10726.47 671
10727.45 679
10728.43 706
10729.41 723
10730.38 729
10731.36 736
10732.34 722
10733.32 704
10734.30 692
10735.27 703
10736.25 683
10737.23 679
10738.21 684
10739.19 695
10740.16 701
10741.14 697
10742.12 664
10743.10 743
10744.08 658
10745.06 675
10746.03 737
10747.01 720
10747.99 723
10748.97 664
10749.95 677
10750.93 726
10751.91 697
10752.88 669
10753.86 686
10754.84 709
10755.82 713
10756.80 731
10757.78 692
10758.76 686
10759.74 736
10760.72 720
10761.70 685
10762.67 718
10763.65 670
10764.63 672
10765.61 699
10766.59 664
10767.57 690
10768.55 702
10769.53 743
10770.51 713
10771.49 716
10772.47 694
10773.45 708
10774.43 693
10775.41 703
10776.39 689
10777.37 712
10778.35 712
10779.33 739
10780.31 755
10781.29 753
10782.27 742
10783.25 765
10784.23 754
10785.21 752
10786.19 738
10787.17 719
10788.15 775
10789.13 772
10790.11 751
10791.09 742
10792.07 814
10793.05 785
10794.03 779
10795.01 777
10795.99 814
10796.97 779
10797.96 752
10798.94 768
10799.92 768
10800.90 780
10801.88 766
10802.86 763
10803.84 773
10804.82 749
10805.80 747
10806.79 721
10807.77 743
10808.75 757
10809.73 753
10810.71 736
10811.69 766
10812.67 756
10813.65 741
10814.64 759
10815.62 741
10816.60 759
10817.58 732
10818.56 743
10819.54 746
10820.53 772
10821.51 707
10822.49 732
10823.47 796
10824.45 798
10825.44 750
10826.42 772
10827.40 761
10828.38 743
10829.37 789
10830.35 784
10831.33 794
10832.31 801
10833.29 773
10834.28 775
10835.26 814
10836.24 769
10837.22 771
10838.21 838
10839.19 837
10840.17 820
10841.16 857
10842.14 794
10843.12 821
10844.10 781
10845.09 817
10846.07 807
10847.05 852
10848.04 860
10849.02 847
10850.00 872
10850.99 864
10851.97 848
10852.95 824
10853.94 876
10854.92 938
10855.90 898
10856.89 859
10857.87 898
10858.85 897
10859.84 939
10860.82 911
10861.80 904
10862.79 899
10863.77 927
10864.76 936
10865.74 942
10866.72 932
10867.71 952
10868.69 964
10869.68 964
10870.66 940
10871.64 953
10872.63 959
10873.61 947
10874.60 1007
10875.58 1011
10876.56 991
10877.55 996
10878.53 996
10879.52 989
10880.50 1020
10881.49 965
10882.47 989
10883.46 966
10884.44 961
10885.43 985
10886.41 1008
10887.40 999
10888.38 1010
10889.37 1013
10890.35 1025
10891.34 1047
10892.32 1062
10893.31 1034
10894.29 1066
10895.28 1052
10896.26 1036
10897.25 1036
10898.23 1051
10899.22 1070
10900.20 1093
10901.19 1112
10902.17 1120
10903.16 1163
10904.15 1135
10905.13 1106
10906.12 1159
10907.10 1138
10908.09 1163
10909.07 1221
10910.06 1233
10911.05 1214
10912.03 1224
10913.02 1238
10914.00 1222
10914.99 1233
10915.98 1251
10916.96 1232
10917.95 1323
10918.94 1310
10919.92 1259
10920.91 1300
10921.89 1255
10922.88 1262
10923.87 1291
10924.85 1337
10925.84 1333
10926.83 1343
10927.81 1303
10928.80 1393
10929.79 1387
10930.77 1366
10931.76 1404
10932.75 1426
10933.74 1442
10934.72 1435
10935.71 1451
10936.70 1420
10937.68 1451
10938.67 1457
10939.66 1499
10940.65 1475
10941.63 1473
10942.62 1532
10943.61 1562
10944.59 1624
10945.58 1610
10946.57 1619
10947.56 1613
10948.54 1596
10949.53 1708
10950.52 1760
10951.51 1718
10952.50 1774
10953.48 1802
10954.47 1887
10955.46 1935
10956.45 1949
10957.44 2083
10958.42 2108
10959.41 2122
10960.40 2210
10961.39 2242
10962.38 2192
10963.36 2297
10964.35 2313
10965.34 2253
10966.33 2179
10967.32 2134
10968.31 2112
10969.30 2123
10970.28 2066
10971.27 2005
10972.26 2036
10973.25 1951
10974.24 1925
10975.23 1853
10976.22 1822
10977.21 1857
10978.19 1902
10979.18 1826
10980.17 1793
10981.16 1748
10982.15 1798
10983.14 1804
10984.13 1802
10985.12 1797
10986.11 1817
10987.10 1849
10988.09 1821
10989.08 1854
10990.07 1846
10991.06 1885
10992.04 1971
10993.03 2044
10994.02 2152
10995.01 2189
10996.00 2284
10996.99 2376
10997.98 2431
10998.97 2494
10999.96 2665
11000.95 2795
11001.94 2794
11002.93 2752
11003.92 2837
11004.91 2876
11005.90 2781
11006.89 2789
11007.88 2692
11008.87 2612
11009.87 2538
11010.86 2374
11011.85 2294
11012.84 2258
11013.83 2064
11014.82 2020
11015.81 1971
11016.80 1913
11017.79 1816
11018.78 1698
11019.77 1625
11020.76 1581
11021.75 1542
11022.74 1527
11023.74 1482
11024.73 1415
11025.72 1457
11026.71 1404
11027.70 1432
11028.69 1390
11029.68 1401
11030.67 1366
11031.67 1327
11032.66 1340
11033.65 1318
11034.64 1353
11035.63 1348
11036.62 1275
11037.61 1339
11038.61 1375
11039.60 1322
11040.59 1326
11041.58 1349
11042.57 1328
11043.56 1321
11044.56 1279
11045.55 1320
11046.54 1287
11047.53 1285
11048.53 1253
11049.52 1257
11050.51 1258
11051.50 1291
11052.49 1276
11053.49 1206
11054.48 1204
11055.47 1216
11056.46 1247
11057.46 1209
11058.45 1220
11059.44 1169
11060.43 1219
11061.43 1214
11062.42 1209
11063.41 1193
11064.41 1226
11065.40 1205
11066.39 1196
11067.38 1195
11068.38 1174
11069.37 1167
11070.36 1164
11071.36 1178
11072.35 1202
11073.34 1215
11074.34 1147
11075.33 1226
11076.32 1203
11077.32 1174
11078.31 1225
11079.30 1213
11080.30 1223
11081.29 1202
11082.28 1152
11083.28 1172
11084.27 1178
11085.27 1189
11086.26 1163
11087.25 1139
11088.25 1144
11089.24 1151
11090.24 1165
11091.23 1163
11092.22 1157
11093.22 1147
11094.21 1131
11095.21 1083
11096.20 1118
11097.19 1102
11098.19 1088
11099.18 1087
11100.18 1088
11101.17 1080
11102.17 1068
11103.16 1023
11104.16 1042
11105.15 1046
11106.15 1055
11107.14 1040
11108.13 1032
11109.13 1007
11110.12 1009
11111.12 1026
11112.11 1059
11113.11 1024
11114.10 983
11115.10 1020
11116.09 1025
11117.09 998
11118.09 1027
11119.08 989
11120.08 1052
11121.07 1019
11122.07 990
11123.06 1009
11124.06 1004
11125.05 999
11126.05 1039
11127.04 1025
11128.04 992
11129.04 1008
11130.03 970
11131.03 987
11132.02 991
11133.02 957
11134.02 956
11135.01 999
11136.01 1014
11137.00 980
11138.00 951
11139.00 930
11139.99 940
11140.99 950
11141.98 960
11142.98 940
11143.98 954
11144.97 962
11145.97 957
11146.97 899
11147.96 919
11148.96 942
11149.96 951
11150.95 952
11151.95 951
11152.95 920
11153.94 947
11154.94 936
11155.94 945
11156.93 939
11157.93 930
11158.93 951
11159.93 895
11160.92 943
11161.92 921
11162.92 913
11163.92 941
11164.91 911
11165.91 908
11166.91 932
11167.90 864
11168.90 873
11169.90 871
11170.90 871
11171.90 892
11172.89 877
11173.89 882
11174.89 888
11175.89 898
11176.88 883
11177.88 878
11178.88 872
11179.88 902
11180.88 886
11181.87 909
11182.87 889
11183.87 849
11184.87 825
11185.87 852
11186.87 854
11187.86 868
11188.86 866
11189.86 856
11190.86 865
11191.86 877
11192.86 873
11193.86 886
11194.85 864
11195.85 873
11196.85 883
11197.85 924
11198.85 870
11199.85 893
11200.85 870
11201.85 900
11202.84 879
11203.84 878
11204.84 888
11205.84 912
11206.84 896
11207.84 892
11208.84 905
11209.84 883
11210.84 846
11211.84 901
11212.84 946
11213.84 874
11214.84 863
11215.84 907
11216.84 898
11217.84 869
11218.84 865
11219.84 833
11220.84 847
11221.84 873
11222.84 864
11223.84 898
11224.84 871
11225.84 936
11226.84 925
11227.84 930
11228.84 922
11229.84 888
11230.84 900
11231.84 934
11232.84 898
11233.84 894
11234.84 876
11235.84 866
11236.84 951
11237.84 898
11238.84 873
11239.84 898
11240.84 915
11241.84 917
11242.84 899
11243.84 935
11244.84 935
11245.85 948
11246.85 922
11247.85 899
11248.85 918
11249.85 921
11250.85 967
11251.85 921
11252.85 913
11253.86 940
11254.86 976
11255.86 992
11256.86 965
11257.86 959
11258.86 1004
11259.86 1009
11260.87 1005
11261.87 982
11262.87 1014
11263.87 1004
11264.87 1019
11265.87 1041
11266.88 1010
11267.88 1032
11268.88 1067
11269.88 1095
11270.88 1100
11271.89 1089
11272.89 1136
11273.89 1102
11274.89 1137
11275.90 1110
11276.90 1107
11277.90 1155
11278.90 1171
11279.90 1151
11280.91 1123
11281.91 1106
11282.91 1128
11283.92 1193
11284.92 1107
11285.92 1090
11286.92 1063
11287.93 1089
11288.93 1030
11289.93 1036
11290.94 1003
11291.94 1025
11292.94 1027
11293.94 1023
11294.95 981
11295.95 996
11296.95 940
11297.96 929
11298.96 981
11299.96 978
11300.97 953
11301.97 965
11302.97 954
11303.98 915
11304.98 968
11305.98 962
11306.99 978
11307.99 984
11309.00 959
11310.00 935
11311.00 949
11312.01 961
11313.01 965
11314.02 967
11315.02 973
11316.02 992
11317.03 978
11318.03 1004
11319.04 1001
11320.04 1040
11321.04 1046
11322.05 1017
11323.05 1023
11324.06 1035
11325.06 1048
11326.07 1042
11327.07 1022
11328.08 1040
11329.08 1021
11330.09 1043
11331.09 1041
11332.10 1055
11333.10 1070
11334.10 1078
11335.11 1044
11336.11 1024
11337.12 1033
11338.12 1085
11339.13 1070
11340.14 1096
11341.14 1110
11342.15 1128
11343.15 1092
11344.16 1123
11345.16 1151
11346.17 1139
11347.17 1117
11348.18 1147
11349.18 1106
11350.19 1145
11351.19 1065
11352.20 1089
11353.21 1055
11354.21 1021
11355.22 1032
11356.22 1021
11357.23 1021
11358.24 1024
11359.24 1041
11360.25 1015
11361.25 978
11362.26 980
11363.27 971
11364.27 984
11365.28 973
11366.28 939
11367.29 943
11368.30 935
11369.30 919
11370.31 916
11371.32 970
11372.32 1002
11373.33 985
11374.34 970
11375.34 989
11376.35 931
11377.36 966
11378.36 977
11379.37 987
11380.38 974
11381.38 999
11382.39 1004
11383.40 957
11384.41 940
11385.41 938
11386.42 986
11387.43 972
11388.43 1007
11389.44 969
11390.45 944
11391.46 941
11392.46 958
11393.47 976
11394.48 917
11395.49 954
11396.49 971
11397.50 982
11398.51 974
11399.52 963
11400.53 959
11401.53 958
11402.54 995
11403.55 969
11404.56 957
11405.57 990
11406.57 963
11407.58 958
11408.59 1004
11409.60 963
11410.61 980
11411.61 983
11412.62 968
11413.63 966
11414.64 979
11415.65 998
11416.66 983
11417.67 948
11418.67 1013
11419.68 1029
11420.69 1010
11421.70 1009
11422.71 995
11423.72 979
11424.73 997
11425.74 1020
11426.74 985
11427.75 988
11428.76 992
11429.77 1020
11430.78 987
11431.79 1024
11432.80 1037
11433.81 1032
11434.82 1028
11435.83 1036
11436.84 989
11437.85 976
11438.86 1010
11439.87 1031
11440.88 1028
11441.88 1004
11442.89 1017
11443.90 1010
11444.91 1034
11445.92 1024
11446.93 1073
11447.94 1068
11448.95 1077
11449.96 1088
11450.97 1065
11451.98 1092
11452.99 1066
11454.00 1096
11455.01 1064
11456.02 1073
11457.04 1062
11458.05 1088
11459.06 1084
11460.07 1092
11461.08 1104
11462.09 1081
11463.10 1108
11464.11 1088
11465.12 1095
11466.13 1102
11467.14 1117
11468.15 1127
11469.16 1106
11470.17 1102
11471.18 1139
11472.20 1176
11473.21 1188
11474.22 1150
11475.23 1177
11476.24 1180
11477.25 1149
11478.26 1178
11479.27 1173
11480.28 1158
11481.30 1213
11482.31 1211
11483.32 1239
11484.33 1246
11485.34 1208
11486.35 1223
11487.37 1234
11488.38 1254
11489.39 1239
11490.40 1236
11491.41 1264
11492.42 1346
11493.44 1341
11494.45 1388
11495.46 1357
11496.47 1396
11497.48 1398
11498.50 1417
11499.51 1409
11500.52 1447
11501.53 1468
11502.55 1482
11503.56 1448
11504.57 1452
11505.58 1448
11506.60 1511
11507.61 1498
11508.62 1554
11509.63 1564
11510.65 1570
11511.66 1619
11512.67 1638
11513.68 1663
11514.70 1630
11515.71 1676
11516.72 1730
11517.74 1828
11518.75 1897
11519.76 1886
11520.78 1948
11521.79 2018
11522.80 2059
11523.81 2109
11524.83 2120
11525.84 2194
11526.85 2266
11527.87 2303
11528.88 2403
11529.90 2435
11530.91 2533
11531.92 2601
11532.94 2798
11533.95 2907
11534.96 2984
11535.98 3142
11536.99 3315
11538.01 3480
11539.02 3571
11540.03 3651
11541.05 3768
11542.06 3902
11543.08 3911
11544.09 3936
11545.10 3891
11546.12 3808
11547.13 3726
11548.15 3600
11549.16 3518
11550.18 3412
11551.19 3263
11552.20 3078
11553.22 2890
11554.23 2766
11555.25 2586
11556.26 2479
11557.28 2402
11558.29 2288
11559.31 2192
11560.32 2157
11561.34 2051
11562.35 1961
11563.37 1921
11564.38 1831
11565.40 1789
11566.41 1799
11567.43 1731
11568.44 1735
11569.46 1729
11570.47 1740
11571.49 1663
11572.50 1696
11573.52 1740
11574.53 1663
11575.55 1669
11576.57 1726
11577.58 1791
11578.60 1678
11579.61 1708
11580.63 1709
11581.64 1673
11582.66 1695
11583.68 1652
11584.69 1720
11585.71 1699
11586.72 1719
11587.74 1729
11588.76 1658
11589.77 1632
11590.79 1710
11591.81 1697
11592.82 1673
11593.84 1721
11594.85 1738
11595.87 1814
11596.89 1850
11597.90 1873
11598.92 1842
11599.94 1906
11600.95 1971
11601.97 1962
11602.99 1969
11604.00 2010
11605.02 1971
11606.04 2050
11607.05 1977
11608.07 1959
11609.09 1929
11610.11 1906
11611.12 1846
11612.14 1860
11613.16 1851
11614.17 1817
11615.19 1784
11616.21 1759
11617.23 1738
11618.24 1694
11619.26 1687
11620.28 1747
11621.30 1688
11622.31 1669
11623.33 1617
11624.35 1665
11625.37 1637
11626.38 1572
11627.40 1586
11628.42 1523
11629.44 1558
11630.46 1535
11631.47 1559
11632.49 1483
11633.51 1450
11634.53 1445
11635.55 1466
11636.56 1456
11637.58 1434
11638.60 1452
11639.62 1405
11640.64 1345
11641.66 1355
11642.67 1378
11643.69 1382
11644.71 1335
11645.73 1325
11646.75 1306
11647.77 1286
11648.79 1314
11649.80 1293
11650.82 1314
11651.84 1281
11652.86 1256
11653.88 1226
11654.90 1236
11655.92 1243
11656.94 1214
11657.96 1207
11658.98 1236
11660.00 1201
11661.01 1178
11662.03 1167
11663.05 1150
11664.07 1150
11665.09 1169
11666.11 1199
11667.13 1139
11668.15 1179
11669.17 1121
11670.19 1140
11671.21 1111
11672.23 1160
11673.25 1119
11674.27 1081
11675.29 1120
11676.31 1108
11677.33 1118
11678.35 1063
11679.37 1103
11680.39 1087
11681.41 1070
11682.43 1044
11683.45 1085
11684.47 1055
11685.49 1115
11686.51 1096
11687.53 1120
11688.55 1070
11689.57 1030
11690.59 1114
11691.61 1090
11692.63 1050
11693.66 1000
11694.68 1002
11695.70 1007
11696.72 987
11697.74 994
11698.76 1022
11699.78 1051
11700.80 1010
11701.82 987
11702.84 1001
11703.86 987
11704.89 1026
11705.91 1045
11706.93 995
11707.95 967
11708.97 942
11709.99 962
11711.01 940
11712.04 936
11713.06 919
11714.08 971
11715.10 940
11716.12 932
11717.14 931
11718.17 887
11719.19 916
11720.21 915
11721.23 879
11722.25 925
11723.28 888
11724.30 897
11725.32 893
11726.34 863
11727.36 906
11728.39 876
11729.41 856
11730.43 853
11731.45 859
11732.48 881
11733.50 897
11734.52 862
11735.54 894
11736.57 930
11737.59 872
11738.61 859
11739.63 864
11740.66 851
11741.68 829
11742.70 801
11743.72 829
11744.75 841
11745.77 840
11746.79 836
11747.82 827
11748.84 817
11749.86 839
11750.89 829
11751.91 856
11752.93 870
11753.96 821
11754.98 821
11756.00 807
11757.03 817
11758.05 776
11759.07 789
11760.10 799
11761.12 801
11762.14 792
11763.17 780
11764.19 807
11765.22 823
11766.24 780
11767.26 813
11768.29 809
11769.31 793
11770.34 842
11771.36 816
11772.38 838
11773.41 800
11774.43 816
11775.46 834
11776.48 837
11777.51 814
11778.53 834
11779.55 823
11780.58 806
11781.60 808
11782.63 796
11783.65 821
11784.68 832
11785.70 826
11786.73 846
11787.75 829
11788.78 830
11789.80 817
11790.83 812
11791.85 807
11792.88 813
11793.90 814
11794.93 821
11795.95 768
11796.98 769
11798.00 802
11799.03 849
11800.05 816
11801.08 786
11802.10 833
11803.13 813
11804.15 769
11805.18 772
11806.21 814
11807.23 808
11808.26 808
11809.28 797
11810.31 816
11811.33 790
11812.36 809
11813.39 779
11814.41 767
11815.44 773
11816.46 815
11817.49 809
11818.52 811
11819.54 823
11820.57 827
11821.59 840
11822.62 855
11823.65 839
11824.67 809
11825.70 837
11826.73 840
11827.75 838
11828.78 883
11829.81 818
11830.83 878
11831.86 867
11832.89 810
11833.91 837
11834.94 862
11835.97 839
11836.99 862
11838.02 845
11839.05 867
11840.08 873
11841.10 902
11842.13 886
11843.16 886
11844.18 877
11845.21 862
11846.24 880
11847.27 905
11848.29 855
11849.32 903
11850.35 852
11851.38 873
11852.40 869
11853.43 885
11854.46 895
11855.49 828
11856.51 900
11857.54 923
11858.57 901
11859.60 934
11860.63 964
11861.65 945
11862.68 937
11863.71 946
11864.74 924
11865.77 896
11866.80 916
11867.82 971
11868.85 949
11869.88 929
11870.91 960
11871.94 1000
11872.97 986
11873.99 978
11875.02 963
11876.05 961
11877.08 988
11878.11 996
11879.14 993
11880.17 1035
11881.20 1033
11882.22 1027
11883.25 1044
11884.28 1031
11885.31 1031
11886.34 1048
11887.37 1061
11888.40 1051
11889.43 1094
11890.46 1102
11891.49 1097
11892.52 1100
11893.55 1096
11894.57 1115
11895.60 1120
11896.63 1185
11897.66 1194
11898.69 1248
11899.72 1285
11900.75 1254
11901.78 1292
11902.81 1334
11903.84 1383
11904.87 1383
11905.90 1349
11906.93 1320
11907.96 1347
11908.99 1421
11910.02 1432
11911.05 1419
11912.08 1351
11913.11 1384
11914.14 1411
11915.17 1367
11916.20 1360
11917.23 1360
11918.26 1410
11919.29 1406
11920.33 1337
11921.36 1292
11922.39 1289
11923.42 1294
11924.45 1353
11925.48 1341
11926.51 1397
11927.54 1378
11928.57 1390
11929.60 1397
11930.63 1452
11931.66 1486
11932.70 1491
11933.73 1458
11934.76 1468
11935.79 1498
11936.82 1439
11937.85 1447
11938.88 1437
11939.91 1446
11940.95 1405
11941.98 1399
11943.01 1311
11944.04 1317
11945.07 1308
11946.10 1279
11947.14 1231
11948.17 1210
11949.20 1203
11950.23 1226
11951.26 1195
11952.29 1187
11953.33 1153
11954.36 1100
11955.39 1088
11956.42 1049
11957.46 1046
11958.49 1059
11959.52 1069
11960.55 1033
11961.58 1029
11962.62 1024
11963.65 1019
11964.68 1029
11965.71 1068
11966.75 1075
11967.78 1079
11968.81 1097
11969.84 1059
11970.88 1013
11971.91 1011
11972.94 1043
11973.98 1097
11975.01 1093
11976.04 1061
11977.07 1043
11978.11 1067
11979.14 1094
11980.17 1061
11981.21 1073
11982.24 1084
11983.27 1084
11984.31 1059
11985.34 1109
11986.37 1115
11987.41 1083
11988.44 1095
11989.47 1091
11990.51 1119
11991.54 1086
11992.58 1077
11993.61 1036
11994.64 1086
11995.68 1089
11996.71 1113
11997.74 1094
11998.78 1112
11999.81 1142
12000.85 1135
12001.88 1143
12002.91 1110
12003.95 1161
12004.98 1161
12006.02 1148
12007.05 1155
12008.09 1128
12009.12 1190
12010.15 1160
12011.19 1170
12012.22 1151
12013.26 1208
12014.29 1210
12015.33 1255
12016.36 1218
12017.40 1212
12018.43 1249
12019.47 1288
12020.50 1253
12021.54 1282
12022.57 1258
12023.61 1284
12024.64 1295
12025.68 1292
12026.71 1225
12027.75 1242
12028.78 1257
12029.82 1249
12030.85 1261
12031.89 1219
12032.92 1231
12033.96 1304
12034.99 1295
12036.03 1323
12037.07 1304
12038.10 1263
12039.14 1254
12040.17 1285
12041.21 1272
12042.24 1275
12043.28 1256
12044.32 1202
12045.35 1243
12046.39 1255
12047.42 1249
12048.46 1276
12049.50 1248
12050.53 1303
12051.57 1265
12052.61 1282
12053.64 1289
12054.68 1303
12055.71 1344
12056.75 1295
12057.79 1314
12058.82 1366
12059.86 1393
12060.90 1323
12061.93 1332
12062.97 1345
12064.01 1352
12065.04 1291
12066.08 1309
12067.12 1295
12068.15 1305
12069.19 1283
12070.23 1254
12071.27 1241
12072.30 1207
12073.34 1206
12074.38 1208
12075.41 1214
12076.45 1198
12077.49 1164
12078.53 1161
12079.56 1163
12080.60 1139
12081.64 1122
12082.68 1178
12083.71 1182
12084.75 1164
12085.79 1164
12086.83 1125
12087.86 1132
12088.90 1155
12089.94 1165
12090.98 1108
12092.02 1187
12093.05 1204
12094.09 1183
12095.13 1159
12096.17 1223
12097.21 1231
12098.25 1263
12099.28 1249
12100.32 1210
12101.36 1244
12102.40 1258
12103.44 1252
12104.48 1235
12105.51 1269
12106.55 1275
12107.59 1302
12108.63 1244
12109.67 1279
12110.71 1241
12111.75 1217
12112.79 1240
12113.82 1222
12114.86 1199
12115.90 1168
12116.94 1165
12117.98 1117
12119.02 1102
12120.06 1120
12121.10 1106
12122.14 1070
12123.18 1079
12124.22 1003
12125.25 1028
12126.29 1027
12127.33 989
12128.37 968
12129.41 978
12130.45 968
12131.49 951
12132.53 943
12133.57 914
12134.61 935
12135.65 951
12136.69 972
12137.73 914
12138.77 937
12139.81 928
12140.85 963
12141.89 950
12142.93 921
12143.97 911
12145.01 958
12146.05 938
12147.09 915
12148.13 898
12149.17 933
12150.21 942
12151.25 922
12152.29 910
12153.34 918
12154.38 911
12155.42 893
12156.46 865
12157.50 857
12158.54 885
12159.58 857
12160.62 881
12161.66 880
12162.70 822
12163.74 866
12164.78 849
12165.83 847
12166.87 847
12167.91 861
12168.95 893
12169.99 879
12171.03 868
12172.07 878
12173.11 841
12174.16 832
12175.20 861
12176.24 878
12177.28 850
12178.32 844
12179.36 872
12180.41 882
12181.45 872
12182.49 847
12183.53 850
12184.57 848
12185.62 883
12186.66 868
12187.70 854
12188.74 874
12189.78 856
12190.83 862
12191.87 846
12192.91 861
12193.95 849
12195.00 855
12196.04 879
12197.08 843
12198.12 832
12199.17 855
12200.21 822
12201.25 838
12202.29 809
12203.34 857
12204.38 840
12205.42 843
12206.46 827
12207.51 842
12208.55 844
12209.59 834
12210.64 819
12211.68 823
12212.72 849
12213.77 847
12214.81 791
12215.85 817
12216.90 813
12217.94 817
12218.98 845
12220.03 785
12221.07 803
12222.11 813
12223.16 823
12224.20 818
12225.24 758
12226.29 764
12227.33 781
12228.37 805
12229.42 790
12230.46 839
12231.51 761
12232.55 777
12233.59 805
12234.64 797
12235.68 771
12236.73 793
12237.77 775
12238.82 814
12239.86 818
12240.90 791
12241.95 785
12242.99 768
12244.04 759
12245.08 765
12246.13 776
12247.17 797
12248.22 773
12249.26 788
12250.31 798
12251.35 782
12252.39 783
12253.44 765
12254.48 788
12255.53 741
12256.57 781
12257.62 765
12258.66 783
12259.71 778
12260.75 761
12261.80 773
12262.85 771
12263.89 732
12264.94 749
12265.98 724
12267.03 692
12268.07 704
12269.12 707
12270.16 710
12271.21 710
12272.25 701
12273.30 704
12274.35 707
12275.39 696
12276.44 680
12277.48 722
12278.53 673
12279.58 711
12280.62 694
12281.67 714
12282.71 728
12283.76 710
12284.81 686
12285.85 716
12286.90 712
12287.95 741
12288.99 701
12290.04 710
12291.08 721
12292.13 714
12293.18 681
12294.22 718
12295.27 698
12296.32 693
12297.36 715
12298.41 704
12299.46 671
12300.50 665
12301.55 702
12302.60 694
12303.65 686
12304.69 680
12305.74 659
12306.79 658
12307.83 659
12308.88 693
12309.93 672
12310.98 697
12312.02 656
12313.07 665
12314.12 678
12315.17 680
12316.21 686
12317.26 704
12318.31 670
12319.36 677
12320.40 662
12321.45 682
12322.50 671
12323.55 654
12324.60 668
12325.64 637
12326.69 679
12327.74 676
12328.79 675
12329.84 664
12330.88 660
12331.93 679
12332.98 703
12334.03 692
12335.08 682
12336.13 660
12337.17 703
12338.22 681
12339.27 669
12340.32 691
12341.37 675
12342.42 660
12343.47 674
12344.51 678
12345.56 641
12346.61 665
12347.66 675
12348.71 703
12349.76 691
12350.81 674
12351.86 685
12352.91 690
12353.95 684
12355.00 664
12356.05 697
12357.10 725
12358.15 679
12359.20 693
12360.25 648
12361.30 671
12362.35 658
12363.40 669
12364.45 675
12365.50 677
12366.55 702
12367.60 722
12368.65 721
12369.70 691
12370.75 663
12371.80 694
12372.85 704
12373.90 731
12374.95 695
12376.00 717
12377.05 682
12378.10 663
12379.15 650
12380.20 697
12381.25 722
12382.30 706
12383.35 703
12384.40 685
12385.45 709
12386.50 662
12387.55 679
12388.60 718
12389.65 704
12390.70 697
12391.75 704
12392.80 697
12393.86 686
12394.91 685
12395.96 697
12397.01 709
12398.06 700
12399.11 705
12400.16 696
12401.21 706
12402.26 751
12403.32 733
12404.37 708
12405.42 707
12406.47 717
12407.52 722
12408.57 746
12409.62 711
12410.68 730
12411.73 750
12412.78 728
12413.83 713
12414.88 742
12415.93 763
12416.99 753
12418.04 772
12419.09 774
12420.14 750
12421.19 752
12422.25 750
12423.30 790
12424.35 759
12425.40 748
12426.45 743
12427.51 726
12428.56 769
12429.61 766
12430.66 773
12431.72 808
12432.77 777
12433.82 780
12434.87 775
12435.93 766
12436.98 787
12438.03 754
12439.08 766
12440.14 783
12441.19 795
12442.24 803
12443.30 803
12444.35 812
12445.40 817
12446.45 840
12447.51 834
12448.56 860
12449.61 844
12450.67 868
12451.72 883
12452.77 878
12453.83 864
12454.88 918
12455.93 868
12456.99 874
12458.04 918
12459.10 894
12460.15 918
12461.20 964
12462.26 999
12463.31 1030
12464.36 1021
12465.42 1053
12466.47 1063
12467.53 1128
12468.58 1120
12469.63 1196
12470.69 1239
12471.74 1288
12472.80 1368
12473.85 1406
12474.90 1375
12475.96 1479
12477.01 1490
12478.07 1512
12479.12 1585
12480.18 1590
12481.23 1595
12482.29 1589
12483.34 1585
12484.40 1595
12485.45 1555
12486.50 1530
12487.56 1480
12488.61 1504
12489.67 1478
12490.72 1446
12491.78 1407
12492.83 1350
12493.89 1303
12494.94 1285
12496.00 1192
12497.05 1218
12498.11 1149
12499.17 1094
12500.22 1081
12501.28 1063
12502.33 1078
12503.39 1103
12504.44 1054
12505.50 999
12506.55 1021
12507.61 1025
12508.67 992
12509.72 1009
12510.78 1004
12511.83 1005
12512.89 993
12513.94 1008
12515.00 1028
12516.06 988
12517.11 981
12518.17 988
12519.22 972
12520.28 1009
12521.34 1015
12522.39 979
12523.45 979
12524.51 979
12525.56 995
12526.62 995
12527.68 1008
12528.73 1016
12529.79 1031
12530.85 1002
12531.90 1015
12532.96 997
12534.02 1002
12535.07 979
12536.13 966
12537.19 1010
12538.24 1034
12539.30 1018
12540.36 1005
12541.41 1047
12542.47 1057
12543.53 1041
12544.59 1029
12545.64 1094
12546.70 1080
12547.76 1092
12548.82 1126
12549.87 1190
12550.93 1144
12551.99 1143
12553.05 1177
12554.10 1255
12555.16 1259
12556.22 1219
12557.28 1229
12558.33 1268
12559.39 1255
12560.45 1226
12561.51 1232
12562.57 1208
12563.62 1206
12564.68 1227
12565.74 1222
12566.80 1172
12567.86 1131
12568.91 1135
12569.97 1156
12571.03 1160
12572.09 1156
12573.15 1137
12574.21 1133
12575.26 1096
12576.32 1083
12577.38 1049
12578.44 1045
12579.50 1039
12580.56 1053
12581.62 1022
12582.68 996
12583.73 1040
12584.79 1011
12585.85 982
12586.91 1035
12587.97 999
12589.03 1011
12590.09 1012
12591.15 980
12592.21 977
12593.27 975
12594.33 964
12595.38 968
12596.44 1020
12597.50 1042
12598.56 983
12599.62 1020
12600.68 1002
12601.74 991
12602.80 964
12603.86 1023
12604.92 1003
12605.98 1014
12607.04 1003
12608.10 1001
12609.16 1011
12610.22 1028
12611.28 1024
12612.34 1026
12613.40 1026
12614.46 978
12615.52 990
12616.58 1049
12617.64 1088
12618.70 1066
12619.76 1055
12620.82 1069
12621.88 1064
12622.94 1095
12624.00 1156
12625.07 1121
12626.13 1112
12627.19 1140
12628.25 1155
12629.31 1194
12630.37 1148
12631.43 1193
12632.49 1196
12633.55 1174
12634.61 1187
12635.67 1147
12636.73 1196
12637.80 1160
12638.86 1187
12639.92 1164
12640.98 1121
12642.04 1116
12643.10 1123
12644.16 1094
12645.23 1091
12646.29 1075
12647.35 1075
12648.41 1073
12649.47 1068
12650.53 1056
12651.59 1085
12652.66 1043
12653.72 1012
12654.78 1014
12655.84 1005
12656.90 1011
12657.97 987
12659.03 977
12660.09 982
12661.15 991
12662.21 960
12663.28 966
12664.34 1001
12665.40 996
12666.46 994
12667.53 964
12668.59 990
12669.65 998
12670.71 1022
12671.78 1021
12672.84 943
12673.90 946
12674.96 972
12676.03 979
12677.09 1006
12678.15 954
12679.22 968
12680.28 978
12681.34 990
12682.40 987
12683.47 995
12684.53 970
12685.59 938
12686.66 984
12687.72 1005
12688.78 1007
12689.85 997
12690.91 1008
12691.97 985
12693.04 987
12694.10 1020
12695.16 1021
12696.23 1030
12697.29 1037
12698.35 1023
12699.42 1057
12700.48 1059
12701.55 1046
12702.61 1102
12703.67 1102
12704.74 1106
12705.80 1106
12706.87 1153
12707.93 1122
12708.99 1145
12710.06 1130
12711.12 1101
12712.19 1171
12713.25 1157
12714.32 1165
12715.38 1151
12716.44 1171
12717.51 1187
12718.57 1152
12719.64 1129
12720.70 1155
12721.77 1162
12722.83 1163
12723.90 1124
12724.96 1158
12726.03 1136
12727.09 1146
12728.16 1116
12729.22 1129
12730.29 1156
12731.35 1130
12732.42 1158
12733.48 1124
12734.55 1170
12735.61 1157
12736.68 1165
12737.74 1155
12738.81 1129
12739.87 1142
12740.94 1139
12742.00 1144
12743.07 1116
12744.14 1113
12745.20 1060
12746.27 1066
12747.33 1096
12748.40 1069
12749.46 1090
12750.53 1029
12751.60 1008
12752.66 1036
12753.73 948
12754.79 947
12755.86 970
12756.93 969
12757.99 939
12759.06 950
12760.12 950
12761.19 928
12762.26 962
12763.32 947
12764.39 903
12765.46 884
12766.52 894
12767.59 927
12768.66 901
12769.72 873
12770.79 870
12771.86 881
12772.92 855
12773.99 856
12775.06 839
12776.12 838
12777.19 848
12778.26 852
12779.33 873
12780.39 867
12781.46 856
12782.53 850
12783.59 850
12784.66 832
12785.73 810
12786.80 836
12787.86 809
12788.93 835
12790.00 822
12791.07 820
12792.13 801
12793.20 789
12794.27 800
12795.34 781
12796.40 782
12797.47 796
12798.54 775
12799.61 802
12800.68 776
12801.74 728
12802.81 764
12803.88 765
12804.95 753
12806.02 780
12807.09 793
12808.15 787
12809.22 787
12810.29 812
12811.36 809
12812.43 810
12813.50 810
12814.56 792
12815.63 762
12816.70 800
12817.77 811
12818.84 803
12819.91 830
12820.98 834
12822.04 803
12823.11 810
12824.18 847
12825.25 772
12826.32 788
12827.39 761
12828.46 734
12829.53 804
12830.60 840
12831.67 803
12832.74 768
12833.81 810
12834.87 755
12835.94 798
12837.01 783
12838.08 776
12839.15 762
12840.22 757
12841.29 782
12842.36 754
12843.43 760
12844.50 731
12845.57 779
12846.64 792
12847.71 764
12848.78 739
12849.85 715
12850.92 692
12851.99 731
12853.06 710
12854.13 688
12855.20 718
12856.27 705
12857.34 693
12858.41 705
12859.48 679
12860.55 699
12861.62 710
12862.69 687
12863.77 671
12864.84 684
12865.91 635
12866.98 676
12868.05 640
12869.12 639
12870.19 635
12871.26 619
12872.33 652
12873.40 655
12874.47 639
12875.54 641
12876.62 646
12877.69 681
12878.76 652
12879.83 644
12880.90 671
12881.97 665
12883.04 663
12884.12 641
12885.19 650
12886.26 642
12887.33 667
12888.40 647
12889.47 592
12890.54 630
12891.62 629
12892.69 608
12893.76 618
12894.83 637
12895.90 639
12896.98 615
12898.05 638
12899.12 606
12900.19 611
12901.26 607
12902.34 616
12903.41 607
12904.48 600
12905.55 605
12906.63 625
12907.70 599
12908.77 620
12909.84 604
12910.92 578
12911.99 564
12913.06 572
12914.13 563
12915.21 594
12916.28 579
12917.35 600
12918.42 588
12919.50 599
12920.57 595
12921.64 585
12922.72 580
12923.79 581
12924.86 579
12925.94 546
12927.01 573
12928.08 546
12929.16 578
12930.23 584
12931.30 584
12932.38 579
12933.45 551
12934.52 562
12935.60 579
12936.67 575
12937.74 563
12938.82 560
12939.89 535
12940.97 582
12942.04 526
12943.11 533
12944.19 568
12945.26 601
12946.34 554
12947.41 544
12948.48 570
12949.56 537
12950.63 542
12951.71 532
12952.78 545
12953.85 528
12954.93 553
12956.00 528
12957.08 519
12958.15 548
12959.23 540
12960.30 597
12961.38 530
12962.45 536
12963.53 552
12964.60 573
12965.68 548
12966.75 528
12967.83 531
12968.90 571
12969.98 525
12971.05 549
12972.13 552
12973.20 569
12974.28 557
12975.35 562
12976.43 529
12977.50 530
12978.58 535
12979.65 524
12980.73 554
12981.80 567
12982.88 550
12983.95 550
12985.03 568
12986.11 535
12987.18 543
12988.26 549
12989.33 553
12990.41 567
12991.48 566
12992.56 566
12993.64 581
12994.71 549
12995.79 544
12996.86 537
12997.94 582
12999.02 585
13000.09 579
13001.17 541
13002.25 545
13003.32 590
13004.40 587
13005.48 581
13006.55 544
13007.63 619
13008.71 561
13009.78 569
13010.86 566
13011.94 541
13013.01 574
13014.09 571
13015.17 577
13016.24 559
13017.32 575
13018.40 551
13019.47 581
13020.55 565
13021.63 575
13022.71 559
13023.78 581
13024.86 573
13025.94 578
13027.01 549
13028.09 580
13029.17 588
13030.25 559
13031.32 576
13032.40 558
13033.48 582
13034.56 588
13035.64 586
13036.71 550
13037.79 580
13038.87 619
13039.95 622
13041.02 601
13042.10 615
13043.18 567
13044.26 609
13045.34 598
13046.41 587
13047.49 589
13048.57 624
13049.65 590
13050.73 571
13051.81 557
13052.88 573
13053.96 593
13055.04 592
13056.12 614
13057.20 620
13058.28 593
13059.36 575
13060.44 599
13061.51 620
13062.59 592
13063.67 588
13064.75 575
13065.83 574
13066.91 594
13067.99 627
13069.07 599
13070.15 588
13071.23 550
13072.30 565
13073.38 565
13074.46 576
13075.54 564
13076.62 569
13077.70 569
13078.78 561
13079.86 583
13080.94 585
13082.02 540
13083.10 563
13084.18 571
13085.26 589
13086.34 608
13087.42 587
13088.50 597
13089.58 577
13090.66 561
13091.74 576
13092.82 552
13093.90 567
13094.98 580
13096.06 551
13097.14 579
13098.22 572
13099.30 571
13100.38 568
13101.46 564
13102.54 582
13103.62 580
13104.70 621
13105.78 637
13106.86 586
13107.94 576
13109.03 553
13110.11 573
13111.19 578
13112.27 593
13113.35 607
13114.43 591
13115.51 593
13116.59 571
13117.67 630
13118.75 607
13119.84 593
13120.92 594
13122.00 595
13123.08 627
13124.16 588
13125.24 584
13126.32 597
13127.41 611
13128.49 645
13129.57 632
13130.65 605
13131.73 631
13132.81 659
13133.90 635
13134.98 634
13136.06 618
13137.14 586
13138.22 631
13139.30 602
13140.39 613
13141.47 629
13142.55 627
13143.63 620
13144.72 602
13145.80 652
13146.88 624
13147.96 619
13149.04 622
13150.13 606
13151.21 591
13152.29 615
13153.38 617
13154.46 616
13155.54 578
13156.62 598
13157.71 633
13158.79 630
13159.87 605
13160.95 608
13162.04 633
13163.12 601
13164.20 601
13165.29 624
13166.37 624
13167.45 599
13168.54 634
13169.62 627
13170.70 625
13171.79 630
13172.87 625
13173.95 648
13175.04 631
13176.12 635
13177.20 612
13178.29 581
13179.37 638
13180.45 641
13181.54 628
13182.62 639
13183.71 607
13184.79 596
13185.87 653
13186.96 624
13188.04 573
13189.13 630
13190.21 632
13191.29 608
13192.38 597
13193.46 637
13194.55 686
13195.63 650
13196.72 650
13197.80 570
13198.88 651
13199.97 645
13201.05 631
13202.14 647
13203.22 656
13204.31 649
13205.39 635
13206.48 660
13207.56 639
13208.65 673
13209.73 642
13210.82 662
13211.90 614
13212.99 644
13214.07 625
13215.16 658
13216.24 636
13217.33 614
13218.41 638
13219.50 643
13220.58 651
13221.67 647
13222.75 655
13223.84 650
13224.92 671
13226.01 654
13227.10 685
13228.18 663
13229.27 665
13230.35 635
13231.44 648
13232.52 660
13233.61 695
13234.70 669
13235.78 681
13236.87 658
13237.95 655
13239.04 669
13240.13 639
13241.21 666
13242.30 648
13243.39 671
13244.47 685
13245.56 688
13246.64 681
13247.73 679
13248.82 641
13249.90 686
13250.99 685
13252.08 688
13253.16 681
13254.25 709
13255.34 720
13256.42 705
13257.51 726
13258.60 681
13259.69 704
13260.77 741
13261.86 700
13262.95 718
13264.03 745
13265.12 744
13266.21 754
13267.30 805
13268.38 774
13269.47 741
13270.56 768
13271.64 709
13272.73 717
13273.82 731
13274.91 740
13275.99 787
13277.08 770
13278.17 759
13279.26 745
13280.35 796
13281.43 791
13282.52 789
13283.61 807
13284.70 762
13285.79 808
13286.87 778
13287.96 794
13289.05 809
13290.14 823
13291.23 814
13292.31 825
13293.40 789
13294.49 827
13295.58 816
13296.67 862
13297.76 841
13298.85 848
13299.93 873
13301.02 833
13302.11 864
13303.20 891
13304.29 840
13305.38 859
13306.47 875
13307.56 879
13308.64 884
13309.73 868
13310.82 871
13311.91 891
13313.00 925
13314.09 927
13315.18 941
13316.27 928
13317.36 901
13318.45 915
13319.54 917
13320.63 895
13321.72 982
13322.81 993
13323.89 960
13324.98 952
13326.07 973
13327.16 992
13328.25 941
13329.34 990
13330.43 983
13331.52 994
13332.61 1027
13333.70 1003
13334.79 994
13335.88 997
13336.97 983
13338.06 1002
13339.15 1042
13340.24 1024
13341.33 984
13342.42 1023
13343.52 1058
13344.61 1059
13345.70 1050
13346.79 999
13347.88 1066
13348.97 1098
13350.06 1041
13351.15 1034
13352.24 1039
13353.33 1054
13354.42 1050
13355.51 1085
13356.60 1077
13357.69 1104
13358.79 1075
13359.88 1092
13360.97 1088
13362.06 1111
13363.15 1089
13364.24 1120
13365.33 1103
13366.42 1097
13367.51 1129
13368.61 1143
13369.70 1175
13370.79 1183
13371.88 1183
13372.97 1161
13374.06 1148
13375.16 1112
13376.25 1116
13377.34 1123
13378.43 1098
13379.52 1098
13380.61 1103
13381.71 1122
13382.80 1072
13383.89 1068
13384.98 1054
13386.08 1037
13387.17 1021
13388.26 997
13389.35 985
13390.44 1036
13391.54 994
13392.63 971
13393.72 978
13394.81 957
13395.91 982
13397.00 983
13398.09 912
13399.18 933
13400.28 925
13401.37 943
13402.46 916
13403.56 896
13404.65 911
13405.74 929
13406.83 905
13407.93 910
13409.02 914
13410.11 902
13411.21 947
13412.30 895
13413.39 903
13414.49 914
13415.58 916
13416.67 943
13417.77 896
13418.86 913
13419.95 938
13421.05 914
13422.14 905
13423.23 946
13424.33 918
13425.42 915
13426.52 900
13427.61 917
13428.70 903
13429.80 901
13430.89 951
13431.98 920
13433.08 919
13434.17 904
13435.27 911
13436.36 931
13437.46 935
13438.55 955
13439.64 941
13440.74 971
13441.83 970
13442.93 976
13444.02 966
13445.12 1009
13446.21 982
13447.31 969
13448.40 975
13449.50 993
13450.59 1015
13451.68 946
13452.78 994
13453.87 983
13454.97 997
13456.06 991
13457.16 1021
13458.25 1008
13459.35 1043
13460.44 1025
13461.54 1052
13462.64 1043
13463.73 1035
13464.83 1044
13465.92 1055
13467.02 1071
13468.11 1073
13469.21 1047
13470.30 1070
13471.40 1090
13472.49 1119
13473.59 1109
13474.69 1104
13475.78 1124
13476.88 1137
13477.97 1128
13479.07 1111
13480.17 1157
13481.26 1141
13482.36 1140
13483.45 1137
13484.55 1184
13485.65 1168
13486.74 1219
13487.84 1182
13488.93 1156
13490.03 1190
13491.13 1184
13492.22 1224
13493.32 1224
13494.42 1228
13495.51 1191
13496.61 1265
13497.71 1270
13498.80 1258
13499.90 1306
13501.00 1282
13502.09 1292
13503.19 1316
13504.29 1324
13505.38 1328
13506.48 1307
13507.58 1300
13508.68 1292
13509.77 1295
13510.87 1303
13511.97 1293
13513.07 1309
13514.16 1311
13515.26 1301
13516.36 1271
13517.45 1250
13518.55 1282
13519.65 1297
13520.75 1309
13521.85 1249
13522.94 1280
13524.04 1227
13525.14 1237
13526.24 1233
13527.33 1200
13528.43 1160
13529.53 1173
13530.63 1187
13531.73 1129
13532.82 1065
13533.92 1140
13535.02 1156
13536.12 1139
13537.22 1071
13538.32 1108
13539.41 1079
13540.51 1065
13541.61 1041
13542.71 993
13543.81 976
13544.91 1018
13546.00 1035
13547.10 1008
13548.20 959
13549.30 940
13550.40 959
13551.50 966
13552.60 949
13553.70 953
13554.80 940
13555.89 984
13556.99 929
13558.09 935
13559.19 928
13560.29 904
13561.39 930
13562.49 924
13563.59 930
13564.69 932
13565.79 898
13566.89 904
13567.99 884
13569.09 884
13570.19 915
13571.29 896
13572.39 915
13573.49 896
13574.59 869
13575.69 879
13576.79 891
13577.88 876
13578.98 917
13580.08 918
13581.19 899
13582.29 903
13583.39 879
13584.49 848
13585.59 873
13586.69 900
13587.79 873
13588.89 863
13589.99 899
13591.09 902
13592.19 898
13593.29 882
13594.39 890
13595.49 902
13596.59 861
13597.69 878
13598.79 899
13599.89 901
13600.99 901
13602.09 880
13603.20 874
13604.30 854
13605.40 895
13606.50 888
13607.60 900
13608.70 860
13609.80 898
13610.90 868
13612.01 844
13613.11 893
13614.21 863
13615.31 882
13616.41 849
13617.51 876
13618.61 892
13619.72 897
13620.82 848
13621.92 865
13623.02 832
13624.12 841
13625.22 895
13626.33 886
13627.43 848
13628.53 878
13629.63 842
13630.73 813
13631.84 848
13632.94 865
13634.04 856
13635.14 914
13636.25 864
13637.35 911
13638.45 904
13639.55 865
13640.65 883
13641.76 908
13642.86 898
13643.96 879
13645.07 870
13646.17 874
13647.27 886
13648.37 902
13649.48 850
13650.58 897
13651.68 886
13652.79 887
13653.89 897
13654.99 849
13656.09 837
13657.20 865
13658.30 859
13659.40 879
13660.51 879
13661.61 848
13662.71 876
13663.82 917
13664.92 911
13666.02 825
13667.13 854
13668.23 893
13669.34 881
13670.44 862
13671.54 843
13672.65 864
13673.75 887
13674.85 881
13675.96 868
13677.06 862
13678.17 873
13679.27 894
13680.37 859
13681.48 892
13682.58 920
13683.69 895
13684.79 884
13685.89 867
13687.00 864
13688.10 871
13689.21 910
13690.31 884
13691.42 899
13692.52 861
13693.63 880
13694.73 939
13695.84 918
13696.94 912
13698.05 962
13699.15 908
13700.25 916
13701.36 962
13702.46 906
13703.57 908
13704.67 925
13705.78 968
13706.89 958
13707.99 955
13709.10 937
13710.20 965
13711.31 975
13712.41 973
13713.52 975
13714.62 983
13715.73 1005
13716.83 1027
13717.94 1034
13719.04 968
13720.15 1027
13721.26 1044
13722.36 1042
13723.47 1072
13724.57 1032
13725.68 1093
13726.79 1037
13727.89 1055
13729.00 1104
13730.10 1093
13731.21 1127
13732.32 1090
13733.42 1077
13734.53 1092
13735.63 1106
13736.74 1133
13737.85 1166
13738.95 1209
13740.06 1188
13741.17 1197
13742.27 1205
13743.38 1223
13744.49 1250
13745.59 1249
13746.70 1235
13747.81 1307
13748.91 1322
13750.02 1295
13751.13 1303
13752.23 1391
13753.34 1362
13754.45 1405
13755.56 1437
13756.66 1414
13757.77 1486
13758.88 1519
13759.98 1521
13761.09 1497
13762.20 1552
13763.31 1603
13764.41 1594
13765.52 1623
13766.63 1639
13767.74 1714
13768.84 1681
13769.95 1640
13771.06 1735
13772.17 1731
13773.28 1703
13774.38 1659
13775.49 1624
13776.60 1715
13777.71 1665
13778.82 1622
13779.92 1610
13781.03 1552
13782.14 1539
13783.25 1479
13784.36 1477
13785.46 1478
13786.57 1400
13787.68 1331
13788.79 1368
13789.90 1313
13791.01 1268
13792.12 1282
13793.22 1235
13794.33 1200
13795.44 1169
13796.55 1180
13797.66 1131
13798.77 1095
13799.88 1093
13800.99 1112
13802.10 1042
13803.20 1073
13804.31 1091
13805.42 1073
13806.53 1045
13807.64 1046
13808.75 1002
13809.86 984
13810.97 1011
13812.08 1009
13813.19 1000
13814.30 967
13815.41 1001
13816.52 964
13817.63 957
13818.74 997
13819.84 966
13820.95 956
13822.06 992
13823.17 971
13824.28 963
13825.39 999
13826.50 1003
13827.61 981
13828.72 958
13829.83 940
13830.94 936
13832.05 940
13833.16 944
13834.28 937
13835.39 941
13836.50 980
13837.61 954
13838.72 967
13839.83 944
13840.94 904
13842.05 951
13843.16 951
13844.27 948
13845.38 934
13846.49 936
13847.60 967
13848.71 967
13849.82 968
13850.93 943
13852.05 956
13853.16 944
13854.27 961
13855.38 977
13856.49 967
13857.60 992
13858.71 994
13859.82 947
13860.94 972
13862.05 981
13863.16 975
13864.27 988
13865.38 982
13866.49 971
13867.60 973
13868.72 971
13869.83 962
13870.94 945
13872.05 1011
13873.16 995
13874.27 991
13875.39 1010
13876.50 978
13877.61 984
13878.72 956
13879.83 1009
13880.95 1008
13882.06 1017
13883.17 1017
13884.28 1031
13885.40 995
13886.51 1026
13887.62 1014
13888.73 1027
13889.85 1064
13890.96 1076
13892.07 1086
13893.18 1084
13894.30 1103
13895.41 1089
13896.52 1112
13897.63 1103
13898.75 1116
13899.86 1120
13900.97 1104
13902.09 1086
13903.20 1120
13904.31 1102
13905.43 1114
13906.54 1058
13907.65 1051
13908.77 1070
13909.88 1048
13910.99 1014
13912.11 1022
13913.22 1003
13914.33 1003
13915.45 987
13916.56 1040
13917.67 993
13918.79 933
13919.90 911
13921.01 951
13922.13 925
13923.24 879
13924.36 941
13925.47 946
13926.58 910
13927.70 909
13928.81 933
13929.93 909
13931.04 884
13932.15 878
13933.27 896
13934.38 899
13935.50 899
13936.61 893
13937.73 872
13938.84 856
13939.95 861
13941.07 871
13942.18 875
13943.30 856
13944.41 872
13945.53 926
13946.64 856
13947.76 895
13948.87 889
13949.99 855
13951.10 869
13952.22 842
13953.33 858
13954.45 852
13955.56 839
13956.68 831
13957.79 850
13958.91 850
13960.02 855
13961.14 812
13962.25 807
13963.37 828
13964.49 794
13965.60 825
13966.72 833
13967.83 813
13968.95 782
13970.06 813
13971.18 834
13972.30 799
13973.41 818
13974.53 810
13975.64 834
13976.76 822
13977.88 814
13978.99 839
13980.11 831
13981.22 838
13982.34 859
13983.46 835
13984.57 816
13985.69 811
13986.80 820
13987.92 851
13989.04 805
13990.15 808
13991.27 829
13992.39 821
13993.50 807
13994.62 761
13995.74 812
13996.85 798
13997.97 821
13999.09 780
14000.21 788
14001.32 805
14002.44 822
14003.56 846
14004.67 811
14005.79 790
14006.91 812
14008.02 860
14009.14 850
14010.26 797
14011.38 808
14012.49 850
14013.61 848
14014.73 830
14015.85 812
14016.96 781
14018.08 831
14019.20 858
14020.32 797
14021.44 798
14022.55 800
14023.67 853
14024.79 844
14025.91 836
14027.02 798
14028.14 840
14029.26 832
14030.38 813
14031.50 785
14032.62 798
14033.73 809
14034.85 867
14035.97 858
14037.09 877
14038.21 869
14039.33 835
14040.44 847
14041.56 859
14042.68 907
14043.80 871
14044.92 862
14046.04 876
14047.16 887
14048.27 872
14049.39 922
14050.51 930
14051.63 882
14052.75 865
14053.87 865
14054.99 903
14056.11 889
14057.23 910
14058.35 900
14059.47 923
14060.59 912
14061.70 936
14062.82 996
14063.94 979
14065.06 979
14066.18 968
14067.30 973
14068.42 989
14069.54 1039
14070.66 1032
14071.78 1041
14072.90 1038
14074.02 1053
14075.14 1072
14076.26 1091
14077.38 1039
14078.50 1050
14079.62 1079
14080.74 1090
14081.86 1056
14082.98 1084
14084.10 1105
14085.22 1103
14086.34 1107
14087.46 1146
14088.58 1164
14089.70 1122
14090.82 1072
14091.94 1113
14093.07 1099
14094.19 1115
14095.31 1115
14096.43 1099
14097.55 1104
14098.67 1145
14099.79 1132
14100.91 1157
14102.03 1137
14103.15 1138
14104.27 1110
14105.39 1117
14106.52 1115
14107.64 1116
14108.76 1071
14109.88 1064
14111.00 1139
14112.12 1101
14113.24 1028
14114.37 1048
14115.49 1030
14116.61 1008
14117.73 1018
14118.85 1025
14119.97 1032
14121.10 1021
14122.22 991
14123.34 964
14124.46 994
14125.58 949
14126.70 944
14127.83 959
14128.95 902
14130.07 914
14131.19 888
14132.32 893
14133.44 904
14134.56 848
14135.68 862
14136.80 871
14137.93 898
14139.05 897
14140.17 842
14141.29 836
14142.42 835
14143.54 851
14144.66 817
14145.78 843
14146.91 862
14148.03 831
14149.15 857
14150.28 831
14151.40 821
14152.52 822
14153.65 853
14154.77 810
14155.89 805
14157.01 830
14158.14 832
14159.26 784
14160.38 798
14161.51 765
14162.63 795
14163.75 800
14164.88 789
14166.00 763
14167.12 772
14168.25 797
14169.37 811
14170.50 803
14171.62 788
14172.74 796
14173.87 788
14174.99 780
14176.12 741
14177.24 741
14178.36 777
14179.49 779
14180.61 786
14181.74 750
14182.86 774
14183.98 793
14185.11 777
14186.23 776
14187.36 762
14188.48 730
14189.61 734
14190.73 729
14191.85 702
14192.98 741
14194.10 682
14195.23 741
14196.35 720
14197.48 700
14198.60 686
14199.73 681
14200.85 704
14201.98 732
14203.10 670
14204.23 685
14205.35 707
14206.48 726
14207.60 703
14208.73 694
14209.85 702
14210.98 729
14212.10 714
14213.23 684
14214.36 694
14215.48 651
14216.61 666
14217.73 687
14218.86 696
14219.98 650
14221.11 686
14222.23 679
14223.36 690
14224.49 674
14225.61 699
14226.74 710
14227.86 658
14228.99 645
14230.12 689
14231.24 623
14232.37 639
14233.49 649
14234.62 656
14235.75 665
14236.87 660
14238.00 651
14239.13 625
14240.25 654
14241.38 639
14242.51 646
14243.63 653
14244.76 641
14245.89 653
14247.01 632
14248.14 649
14249.27 636
14250.39 638
14251.52 638
14252.65 614
14253.77 622
14254.90 626
14256.03 646
14257.15 658
14258.28 594
14259.41 618
14260.54 620
14261.66 625
14262.79 570
14263.92 593
14265.05 644
14266.17 631
14267.30 628
14268.43 589
14269.56 581
14270.68 581
14271.81 566
14272.94 619
14274.07 596
14275.20 568
14276.32 601
14277.45 570
14278.58 580
14279.71 566
14280.83 570
14281.96 567
14283.09 574
14284.22 572
14285.35 545
14286.48 544
14287.60 572
14288.73 563
14289.86 526
14290.99 545
14292.12 566
14293.25 537
14294.38 540
14295.50 547
14296.63 556
14297.76 560
14298.89 534
14300.02 555
14301.15 556
14302.28 564
14303.41 544
14304.53 533
14305.66 540
14306.79 537
14307.92 528
14309.05 518
14310.18 533
14311.31 526
14312.44 512
14313.57 527
14314.70 542
14315.83 531
14316.96 526
14318.09 509
14319.22 519
14320.35 526
14321.48 520
14322.60 515
14323.73 494
14324.86 530
14325.99 544
14327.12 493
14328.25 507
14329.38 544
14330.51 500
14331.64 507
14332.77 531
14333.90 508
14335.03 501
14336.17 524
14337.30 508
14338.43 474
14339.56 480
14340.69 515
14341.82 512
14342.95 520
14344.08 496
14345.21 509
14346.34 519
14347.47 499
14348.60 497
14349.73 507
14350.86 509
14351.99 486
14353.12 503
14354.26 491
14355.39 509
14356.52 492
14357.65 496
14358.78 483
14359.91 505
14361.04 479
14362.17 504
14363.30 499
14364.44 540
14365.57 535
14366.70 486
14367.83 471
14368.96 470
14370.09 480
14371.23 498
14372.36 483
14373.49 486
14374.62 497
14375.75 498
14376.88 480
14378.02 479
14379.15 517
14380.28 499
14381.41 505
14382.54 486
14383.68 510
14384.81 509
14385.94 489
14387.07 505
14388.21 490
14389.34 510
14390.47 477
14391.60 496
14392.73 501
14393.87 488
14395.00 468
14396.13 488
14397.27 514
14398.40 497
14399.53 494
14400.66 488
14401.80 531
14402.93 515
14404.06 498
14405.19 501
14406.33 482
14407.46 508
14408.59 532
14409.73 491
14410.86 486
14411.99 474
14413.13 524
14414.26 497
14415.39 510
14416.53 522
14417.66 485
14418.79 511
14419.93 534
14421.06 486
14422.19 498
14423.33 533
14424.46 498
14425.60 530
14426.73 546
14427.86 512
14429.00 531
14430.13 559
14431.27 530
14432.40 532
14433.53 556
14434.67 541
14435.80 536
14436.94 539
14438.07 562
14439.21 569
14440.34 568
14441.47 587
14442.61 545
14443.74 520
14444.88 556
14446.01 546
14447.15 575
14448.28 545
14449.42 541
14450.55 522
14451.69 534
14452.82 572
14453.96 565
14455.09 579
14456.23 581
14457.36 563
14458.50 561
14459.63 581
14460.77 566
14461.90 578
14463.04 591
14464.17 594
14465.31 560
14466.44 598
14467.58 578
14468.71 569
14469.85 584
14470.98 605
14472.12 603
14473.26 587
14474.39 595
14475.53 598
14476.66 586
14477.80 582
14478.93 593
14480.07 589
14481.21 550
14482.34 545
14483.48 542
14484.61 570
14485.75 588
14486.89 570
14488.02 567
14489.16 594
14490.30 584
14491.43 546
14492.57 544
14493.70 573
14494.84 557
14495.98 561
14497.11 568
14498.25 564
14499.39 558
14500.52 583
14501.66 594
14502.80 561
14503.93 563
14505.07 551
14506.21 550
14507.35 564
14508.48 598
14509.62 521
14510.76 533
14511.89 537
14513.03 565
14514.17 568
14515.31 565
14516.44 534
14517.58 502
14518.72 530
14519.86 517
14520.99 526
14522.13 509
14523.27 528
14524.41 515
14525.54 527
14526.68 534
14527.82 534
14528.96 511
14530.09 521
14531.23 516
14532.37 532
14533.51 522
14534.65 511
14535.78 489
14536.92 480
14538.06 503
14539.20 482
14540.34 490
14541.48 491
14542.61 498
14543.75 518
14544.89 494
14546.03 525
14547.17 493
14548.31 482
14549.45 498
14550.58 514
14551.72 513
14552.86 521
14554.00 512
14555.14 520
14556.28 536
14557.42 520
14558.56 506
14559.70 503
14560.83 497
14561.97 491
14563.11 492
14564.25 495
14565.39 502
14566.53 518
14567.67 482
14568.81 494
14569.95 504
14571.09 518
14572.23 492
14573.37 513
14574.51 506
14575.65 509
14576.79 519
14577.93 527
14579.07 521
14580.21 513
14581.35 530
14582.49 493
14583.63 520
14584.77 532
14585.91 539
14587.05 531
14588.19 533
14589.33 525
14590.47 516
14591.61 519
14592.75 501
14593.89 505
14595.03 524
14596.17 538
14597.31 531
14598.45 523
14599.59 500
14600.73 531
14601.87 517
14603.01 521
14604.15 522
14605.29 596
14606.43 546
14607.58 507
14608.72 541
14609.86 526
14611.00 537
14612.14 554
14613.28 548
14614.42 566
14615.56 524
14616.70 529
14617.85 519
14618.99 539
14620.13 529
14621.27 559
14622.41 595
14623.55 572
14624.69 589
14625.84 583
14626.98 569
14628.12 575
14629.26 575
14630.40 569
14631.54 588
14632.69 567
14633.83 584
14634.97 567
14636.11 598
14637.25 586
14638.40 552
14639.54 575
14640.68 612
14641.82 570
14642.97 565
14644.11 598
14645.25 612
14646.39 589
14647.54 598
14648.68 579
14649.82 564
14650.96 579
14652.11 536
14653.25 543
14654.39 546
14655.53 544
14656.68 528
14657.82 549
14658.96 525
14660.11 485
14661.25 514
14662.39 515
14663.53 542
14664.68 519
14665.82 506
14666.96 497
14668.11 460
14669.25 490
14670.39 464
14671.54 485
14672.68 493
14673.82 490
14674.97 475
14676.11 474
14677.26 451
14678.40 463
14679.54 460
14680.69 466
14681.83 459
14682.97 458
14684.12 459
14685.26 461
14686.41 447
14687.55 468
14688.69 453
14689.84 434
14690.98 460
14692.13 447
14693.27 441
14694.42 413
14695.56 427
14696.70 419
14697.85 437
14698.99 442
14700.14 445
14701.28 434
14702.43 437
14703.57 426
14704.72 431
14705.86 419
14707.01 417
14708.15 413
14709.30 428
14710.44 437
14711.58 422
14712.73 443
14713.87 429
14715.02 430
14716.17 406
14717.31 434
14718.46 406
14719.60 407
14720.75 410
14721.89 441
14723.04 399
14724.18 404
14725.33 432
14726.47 417
14727.62 414
14728.76 406
14729.91 417
14731.06 431
14732.20 405
14733.35 421
14734.49 422
14735.64 395
14736.79 414
14737.93 414
14739.08 407
14740.22 399
14741.37 387
14742.52 425
14743.66 409
14744.81 423
14745.95 441
14747.10 416
14748.25 437
14749.39 412
14750.54 406
14751.69 421
14752.83 421
14753.98 392
14755.13 409
14756.27 377
14757.42 391
14758.57 418
14759.71 389
14760.86 383
14762.01 393
14763.15 395
14764.30 404
14765.45 405
14766.60 424
14767.74 395
14768.89 401
14770.04 415
14771.18 389
14772.33 402
14773.48 424
14774.63 393
14775.77 373
14776.92 389
14778.07 375
14779.22 369
14780.36 405
14781.51 406
14782.66 379
14783.81 362
14784.96 383
14786.10 391
14787.25 390
14788.40 369
14789.55 371
14790.70 382
14791.84 356
14792.99 379
14794.14 368
14795.29 373
14796.44 382
14797.58 365
14798.73 392
14799.88 383
14801.03 368
14802.18 363
14803.33 391
14804.48 369
14805.62 367
14806.77 372
14807.92 371
14809.07 387
14810.22 372
14811.37 378
14812.52 350
14813.67 374
14814.81 376
14815.96 383
14817.11 343
14818.26 364
14819.41 372
14820.56 354
14821.71 344
14822.86 359
14824.01 369
14825.16 365
14826.31 356
14827.46 367
14828.61 363
14829.76 348
14830.91 344
14832.06 367
14833.20 339
14834.35 325
14835.50 327
14836.65 348
14837.80 331
14838.95 318
14840.10 329
14841.25 343
14842.40 342
14843.55 337
14844.70 345
14845.85 366
14847.00 354
14848.15 346
14849.31 326
14850.46 357
14851.61 343
14852.76 360
14853.91 346
14855.06 356
14856.21 339
14857.36 329
14858.51 344
14859.66 337
14860.81 333
14861.96 336
14863.11 349
14864.26 331
14865.41 343
14866.57 354
14867.72 349
14868.87 342
14870.02 345
14871.17 352
14872.32 344
14873.47 344
14874.62 357
14875.77 344
14876.93 343
14878.08 334
14879.23 319
14880.38 353
14881.53 329
14882.68 352
14883.84 344
14884.99 359
14886.14 367
14887.29 320
14888.44 300
14889.59 327
14890.75 334
14891.90 320
14893.05 333
14894.20 312
14895.35 324
14896.51 341
14897.66 321
14898.81 335
14899.96 332
14901.12 333
14902.27 333
14903.42 332
14904.57 326
14905.73 305
14906.88 328
14908.03 332
14909.18 327
14910.34 320
14911.49 307
14912.64 314
14913.79 309
14914.95 306
14916.10 325
14917.25 338
14918.41 308
14919.56 341
14920.71 339
14921.87 331
14923.02 349
14924.17 329
14925.33 343
14926.48 324
14927.63 325
14928.79 302
14929.94 328
14931.09 304
14932.25 341
14933.40 345
14934.55 349
14935.71 346
14936.86 326
14938.01 303
14939.17 308
14940.32 321
14941.48 315
14942.63 348
14943.78 343
14944.94 337
14946.09 335
14947.25 309
14948.40 329
14949.55 331
14950.71 296
14951.86 330
14953.02 327
14954.17 323
14955.33 330
14956.48 316
14957.63 327
14958.79 327
14959.94 313
14961.10 330
14962.25 311
14963.41 325
14964.56 312
14965.72 314
14966.87 325
14968.03 306
14969.18 322
14970.34 332
14971.49 350
14972.65 328
14973.80 337
14974.96 304
14976.11 301
14977.27 322
14978.42 328
14979.58 324
14980.73 314
14981.89 314
14983.05 324
14984.20 316
14985.36 320
14986.51 329
14987.67 296
14988.82 330
14989.98 328
14991.13 304
14992.29 332
14993.45 309
14994.60 312
14995.76 309
14996.91 336
14998.07 326
14999.23 305
15000.38 302
15001.54 314
15002.70 320
15003.85 331
15005.01 343
15006.16 324
15007.32 332
15008.48 333
15009.63 332
15010.79 314
15011.95 338
15013.10 311
15014.26 359
15015.42 322
15016.57 300
15017.73 330
15018.89 315
15020.04 297
15021.20 317
15022.36 304
15023.52 289
15024.67 317
15025.83 332
15026.99 324
15028.14 321
15029.30 298
15030.46 322
15031.62 293
15032.77 307
15033.93 302
15035.09 327
15036.25 318
15037.40 311
15038.56 320
15039.72 285
15040.88 307
15042.03 308
15043.19 293
15044.35 302
15045.51 303
15046.67 323
15047.82 320
15048.98 297
15050.14 307
15051.30 313
15052.46 312
15053.61 311
15054.77 296
15055.93 304
15057.09 321
15058.25 327
15059.41 303
15060.56 303
15061.72 293
15062.88 285
15064.04 300
15065.20 293
15066.36 294
15067.52 296
15068.68 295
15069.83 304
15070.99 293
15072.15 293
15073.31 300
15074.47 308
15075.63 322
15076.79 291
15077.95 316
15079.11 311
15080.27 309
15081.43 308
15082.58 300
15083.74 296
15084.90 308
15086.06 315
15087.22 313
15088.38 318
15089.54 282
15090.70 291
15091.86 296
15093.02 325
15094.18 296
15095.34 300
15096.50 289
15097.66 273
15098.82 279
15099.98 301
15101.14 303
15102.30 324
15103.46 333
15104.62 312
15105.78 314
15106.94 327
15108.10 300
15109.26 307
15110.42 336
15111.58 309
15112.74 323
15113.90 316
15115.06 324
15116.22 317
15117.39 303
15118.55 296
15119.71 297
15120.87 330
15122.03 311
15123.19 317
15124.35 298
15125.51 308
15126.67 331
15127.83 330
15128.99 336
15130.16 327
15131.32 319
15132.48 314
15133.64 294
15134.80 347
15135.96 334
15137.12 327
15138.28 303
15139.45 314
15140.61 350
15141.77 317
15142.93 303
15144.09 332
15145.25 346
15146.42 333
15147.58 330
15148.74 330
15149.90 305
15151.06 319
15152.23 339
15153.39 326
15154.55 334
15155.71 341
15156.87 335
15158.04 305
15159.20 344
15160.36 338
15161.52 330
15162.69 328
15163.85 327
15165.01 337
15166.17 336
15167.34 347
15168.50 344
15169.66 336
15170.82 315
15171.99 331
15173.15 345
15174.31 344
15175.48 335
15176.64 321
15177.80 326
15178.96 343
15180.13 367
15181.29 364
15182.45 336
15183.62 382
15184.78 360
15185.94 333
15187.11 344
15188.27 366
15189.43 330
15190.60 352
15191.76 374
15192.92 381
15194.09 345
15195.25 364
15196.42 344
15197.58 366
15198.74 367
15199.91 342
15201.07 369
15202.23 366
15203.40 359
15204.56 397
15205.73 366
15206.89 349
15208.05 379
15209.22 353
15210.38 349
15211.55 338
15212.71 370
15213.88 373
15215.04 373
15216.21 362
15217.37 348
15218.53 362
15219.70 378
15220.86 368
15222.03 378
15223.19 367
15224.36 407
15225.52 390
15226.69 401
15227.85 403
15229.02 367
15230.18 374
15231.35 378
15232.51 373
15233.68 386
15234.84 385
15236.01 399
15237.17 396
15238.34 386
15239.50 412
15240.67 383
15241.83 378
15243.00 373
15244.17 377
15245.33 371
15246.50 346
15247.66 366
15248.83 410
15249.99 369
15251.16 363
15252.33 382
15253.49 399
15254.66 365
15255.82 385
15256.99 380
15258.16 384
15259.32 335
15260.49 357
15261.65 396
15262.82 397
15263.99 381
15265.15 362
15266.32 377
15267.49 377
15268.65 379
15269.82 375
15270.98 385
15272.15 393
15273.32 365
15274.48 350
15275.65 362
15276.82 332
15277.99 344
15279.15 353
15280.32 378
15281.49 342
15282.65 358
15283.82 359
15284.99 354
15286.15 381
15287.32 342
15288.49 357
15289.66 362
15290.82 354
15291.99 358
15293.16 326
15294.33 342
15295.49 333
15296.66 346
15297.83 368
15299.00 325
15300.16 356
15301.33 364
15302.50 340
15303.67 363
15304.83 342
15306.00 331
15307.17 337
15308.34 362
15309.51 373
15310.67 358
15311.84 351
15313.01 339
15314.18 363
15315.35 359
15316.52 347
15317.68 355
15318.85 332
15320.02 332
15321.19 372
15322.36 369
15323.53 342
15324.69 343
15325.86 354
15327.03 354
15328.20 341
15329.37 351
15330.54 369
15331.71 358
15332.88 359
15334.05 352
15335.21 352
15336.38 362
15337.55 339
15338.72 333
15339.89 339
15341.06 340
15342.23 349
15343.40 370
15344.57 360
15345.74 347
15346.91 322
15348.08 357
15349.25 356
15350.42 344
15351.58 347
15352.75 374
15353.92 348
15355.09 331
15356.26 344
15357.43 346
15358.60 349
15359.77 346
15360.94 325
15362.11 345
15363.28 363
15364.45 354
15365.62 371
15366.79 360
15367.96 350
15369.13 364
15370.31 386
15371.48 337
15372.65 345
15373.82 365
15374.99 370
15376.16 370
15377.33 344
15378.50 362
15379.67 342
15380.84 351
15382.01 342
15383.18 373
15384.35 338
15385.52 373
15386.69 346
15387.87 378
15389.04 357
15390.21 370
15391.38 357
15392.55 338
15393.72 360
15394.89 353
15396.06 368
15397.24 327
15398.41 349
15399.58 349
15400.75 376
15401.92 318
15403.09 340
15404.26 343
15405.44 355
15406.61 341
15407.78 334
15408.95 349
15410.12 332
15411.30 354
15412.47 367
15413.64 336
15414.81 344
15415.98 331
15417.16 316
15418.33 333
15419.50 326
15420.67 347
15421.84 350
15423.02 336
15424.19 315
15425.36 328
15426.53 317
15427.71 338
15428.88 297
15430.05 297
15431.22 325
15432.40 309
15433.57 328
15434.74 337
15435.92 347
15437.09 348
15438.26 302
15439.43 340
15440.61 328
15441.78 333
15442.95 324
15444.13 328
15445.30 322
15446.47 336
15447.65 314
15448.82 338
15449.99 318
15451.17 314
15452.34 325
15453.51 291
15454.69 319
15455.86 334
15457.03 319
15458.21 335
15459.38 328
15460.56 320
15461.73 341
15462.90 319
15464.08 327
15465.25 319
15466.43 326
15467.60 330
15468.77 310
15469.95 320
15471.12 317
15472.30 315
15473.47 301
15474.64 320
15475.82 341
15476.99 325
15478.17 329
15479.34 327
15480.52 328
15481.69 298
15482.87 322
15484.04 350
15485.22 345
15486.39 300
15487.56 323
15488.74 338
15489.91 350
15491.09 315
15492.26 305
15493.44 324
15494.61 314
15495.79 341
15496.96 344
15498.14 343
15499.32 320
15500.49 322
15501.67 367
15502.84 330
15504.02 346
15505.19 347
15506.37 356
15507.54 309
15508.72 314
15509.89 333
15511.07 334
15512.25 335
15513.42 341
15514.60 326
15515.77 355
15516.95 348
15518.13 349
15519.30 354
15520.48 357
15521.65 327
15522.83 383
15524.01 372
15525.18 353
15526.36 366
15527.53 370
15528.71 374
15529.89 339
15531.06 344
15532.24 378
15533.42 355
15534.59 374
15535.77 358
15536.95 347
15538.12 355
15539.30 361
15540.48 351
15541.65 345
15542.83 381
15544.01 378
15545.18 374
15546.36 386
15547.54 346
15548.72 363
15549.89 363
15551.07 368
15552.25 368
15553.42 375
15554.60 391
15555.78 359
15556.96 383
15558.13 387
15559.31 388
15560.49 391
15561.67 367
15562.84 351
15564.02 384
15565.20 368
15566.38 405
15567.56 382
15568.73 410
15569.91 383
15571.09 385
15572.27 423
15573.45 405
15574.62 408
15575.80 391
15576.98 385
15578.16 389
15579.34 385
15580.52 383
15581.69 377
15582.87 414
15584.05 412
15585.23 383
15586.41 420
15587.59 433
15588.76 386
15589.94 380
15591.12 376
15592.30 456
15593.48 422
15594.66 409
15595.84 439
15597.02 443
15598.20 419
15599.37 398
15600.55 419
15601.73 425
15602.91 412
15604.09 426
15605.27 443
15606.45 463
15607.63 447
15608.81 443
15609.99 473
15611.17 459
15612.35 467
15613.53 482
15614.71 474
15615.89 437
15617.07 492
15618.25 480
15619.43 482
15620.60 473
15621.78 491
15622.96 515
15624.14 473
15625.32 451
15626.50 483
15627.68 483
15628.87 485
15630.05 495
15631.23 486
15632.41 490
15633.59 485
15634.77 503
15635.95 521
15637.13 510
15638.31 545
15639.49 575
15640.67 579
15641.85 513
15643.03 496
15644.21 513
15645.39 536
15646.57 535
15647.75 539
15648.93 549
15650.12 528
15651.30 541
15652.48 564
15653.66 564
15654.84 541
15656.02 559
15657.20 555
15658.38 555
15659.56 544
15660.75 542
15661.93 529
15663.11 557
15664.29 570
15665.47 566
15666.65 535
15667.84 548
15669.02 549
15670.20 541
15671.38 557
15672.56 558
15673.74 542
15674.93 535
15676.11 542
15677.29 549
15678.47 532
15679.65 544
15680.84 519
15682.02 518
15683.20 542
15684.38 542
15685.56 500
15686.75 506
15687.93 517
15689.11 515
15690.29 497
15691.48 504
15692.66 536
15693.84 517
15695.02 476
15696.21 471
15697.39 503
15698.57 533
15699.76 508
15700.94 500
15702.12 493
15703.30 481
15704.49 476
15705.67 497
15706.85 487
15708.04 533
15709.22 526
15710.40 520
15711.59 478
15712.77 481
15713.95 464
15715.14 524
15716.32 491
15717.50 512
15718.69 515
15719.87 502
15721.05 513
15722.24 510
15723.42 515
15724.61 531
15725.79 533
15726.97 528
15728.16 521
15729.34 519
15730.53 542
15731.71 516
15732.89 521
15734.08 537
15735.26 521
15736.45 554
15737.63 561
15738.81 530
15740.00 534
15741.18 542
15742.37 551
15743.55 548
15744.74 542
15745.92 534
15747.11 526
15748.29 553
15749.48 534
15750.66 548
15751.84 553
15753.03 537
15754.21 549
15755.40 577
15756.58 558
15757.77 547
15758.95 553
15760.14 551
15761.32 555
15762.51 558
15763.70 585
15764.88 556
15766.07 568
15767.25 548
15768.44 540
15769.62 539
15770.81 538
15771.99 578
15773.18 562
15774.36 561
15775.55 532
15776.74 576
15777.92 541
15779.11 564
15780.29 562
15781.48 564
15782.67 509
15783.85 524
15785.04 563
15786.22 548
15787.41 533
15788.60 521
15789.78 531
15790.97 526
15792.15 534
15793.34 515
15794.53 535
15795.71 526
15796.90 521
15798.09 509
15799.27 549
15800.46 527
15801.65 501
15802.83 458
15804.02 490
15805.21 497
15806.39 492
15807.58 488
15808.77 490
15809.95 473
15811.14 501
15812.33 469
15813.52 469
15814.70 495
15815.89 485
15817.08 468
15818.26 448
15819.45 449
15820.64 446
15821.83 450
15823.01 475
15824.20 462
15825.39 465
15826.58 478
15827.76 463
15828.95 468
15830.14 476
15831.33 468
15832.52 442
15833.70 445
15834.89 432
15836.08 422
15837.27 451
15838.46 476
15839.64 486
15840.83 450
15842.02 435
15843.21 446
15844.40 474
15845.58 459
15846.77 442
15847.96 470
15849.15 483
15850.34 435
15851.53 444
15852.72 463
15853.90 429
15855.09 445
15856.28 443
15857.47 466
15858.66 447
15859.85 450
15861.04 461
15862.23 451
15863.41 416
15864.60 419
15865.79 453
15866.98 416
15868.17 417
15869.36 426
15870.55 451
15871.74 480
15872.93 455
15874.12 470
15875.31 456
15876.50 453
15877.69 459
15878.88 459
15880.06 441
15881.25 446
15882.44 448
15883.63 440
15884.82 459
15886.01 489
15887.20 451
15888.39 472
15889.58 451
15890.77 467
15891.96 462
15893.15 456
15894.34 478
15895.53 460
15896.72 473
15897.91 448
15899.10 503
15900.30 466
15901.49 447
15902.68 493
15903.87 480
15905.06 472
15906.25 473
15907.44 492
15908.63 504
15909.82 500
15911.01 475
15912.20 488
15913.39 469
15914.58 477
15915.77 517
15916.96 509
15918.16 488
15919.35 499
15920.54 502
15921.73 497
15922.92 488
15924.11 506
15925.30 466
15926.49 455
15927.69 479
15928.88 477
15930.07 448
15931.26 454
15932.45 518
15933.64 463
15934.84 472
15936.03 490
15937.22 475
15938.41 454
15939.60 466
15940.79 452
15941.99 479
15943.18 457
15944.37 433
15945.56 440
15946.75 435
15947.95 449
15949.14 439
15950.33 443
15951.52 444
15952.72 436
15953.91 426
15955.10 446
15956.29 410
15957.49 409
15958.68 411
15959.87 398
15961.06 383
15962.26 388
15963.45 395
15964.64 404
15965.83 399
15967.03 392
15968.22 375
15969.41 355
15970.61 376
15971.80 363
15972.99 371
15974.19 386
15975.38 380
15976.57 396
15977.76 385
15978.96 370
15980.15 360
15981.34 378
15982.54 376
15983.73 367
15984.93 364
15986.12 382
15987.31 357
15988.51 368
15989.70 334
15990.89 359
15992.09 361
15993.28 335
15994.48 348
15995.67 337
15996.86 369
15998.06 375
15999.25 332
16000.45 324
16001.64 336
16002.83 350
16004.03 328
16005.22 345
16006.42 352
16007.61 330
16008.81 349
16010.00 344
16011.19 374
16012.39 335
16013.58 344
16014.78 321
16015.97 333
16017.17 328
16018.36 338
16019.56 330
16020.75 352
16021.95 348
16023.14 318
16024.34 332
16025.53 327
16026.73 353
16027.92 348
16029.12 323
16030.31 351
16031.51 337
16032.70 312
16033.90 328
16035.09 323
16036.29 326
16037.48 330
16038.68 321
16039.88 320
16041.07 313
16042.27 313
16043.46 313
16044.66 315
16045.85 337
16047.05 330
16048.25 318
16049.44 299
16050.64 301
16051.83 312
16053.03 312
16054.23 311
16055.42 313
16056.62 309
16057.82 327
16059.01 313
16060.21 299
16061.40 298
16062.60 315
16063.80 309
16064.99 326
16066.19 333
16067.39 314
16068.58 298
16069.78 312
16070.98 305
16072.17 305
16073.37 322
16074.57 295
16075.76 288
16076.96 306
16078.16 304
16079.36 320
16080.55 309
16081.75 287
16082.95 315
16084.14 303
16085.34 307
16086.54 289
16087.74 293
16088.93 290
16090.13 282
16091.33 287
16092.53 283
16093.72 291
16094.92 299
16096.12 300
16097.32 306
16098.51 271
16099.71 287
16100.91 298
16102.11 278
16103.31 295
16104.50 274
16105.70 321
16106.90 301
16108.10 299
16109.30 289
16110.49 295
16111.69 307
16112.89 300
16114.09 275
16115.29 277
16116.49 284
16117.68 302
16118.88 290
16120.08 287
16121.28 302
16122.48 281
16123.68 265
16124.88 286
16126.08 282
16127.27 286
16128.47 304
16129.67 307
16130.87 314
16132.07 279
16133.27 276
16134.47 301
16135.67 290
16136.87 292
16138.07 290
16139.27 284
16140.46 283
16141.66 269
16142.86 269
16144.06 256
16145.26 281
16146.46 283
16147.66 312
16148.86 285
16150.06 298
16151.26 300
16152.46 274
16153.66 286
16154.86 271
16156.06 264
16157.26 281
16158.46 276
16159.66 291
16160.86 281
16162.06 263
16163.26 276
16164.46 278
16165.66 267
16166.86 283
16168.06 296
16169.26 283
16170.46 290
16171.66 328
16172.86 320
16174.06 305
16175.26 286
16176.47 276
16177.67 286
16178.87 285
16180.07 281
16181.27 311
16182.47 298
16183.67 296
16184.87 279
16186.07 296
16187.27 312
16188.47 296
16189.68 312
16190.88 304
16192.08 305
16193.28 301
16194.48 294
16195.68 294
16196.88 306
16198.08 282
16199.29 292
16200.49 311
16201.69 274
16202.89 310
16204.09 315
16205.29 305
16206.50 297
16207.70 309
16208.90 301
16210.10 286
16211.30 305
16212.51 289
16213.71 295
16214.91 307
16216.11 290
16217.31 309
16218.52 310
16219.72 308
16220.92 301
16222.12 333
16223.33 320
16224.53 314
16225.73 307
16226.93 310
16228.14 313
16229.34 296
16230.54 303
16231.74 316
16232.95 311
16234.15 327
16235.35 342
16236.56 301
16237.76 326
16238.96 334
16240.16 317
16241.37 321
16242.57 302
16243.77 326
16244.98 328
16246.18 315
16247.38 305
16248.59 317
16249.79 318
16250.99 301
16252.20 319
16253.40 346
16254.60 347
16255.81 331
16257.01 317
16258.22 338
16259.42 319
16260.62 315
16261.83 334
16263.03 318
16264.23 345
16265.44 346
16266.64 357
16267.85 353
16269.05 342
16270.25 335
16271.46 343
16272.66 353
16273.87 344
16275.07 351
16276.28 351
16277.48 350
16278.69 334
16279.89 350
16281.09 333
16282.30 357
16283.50 342
16284.71 354
16285.91 342
16287.12 333
16288.32 336
16289.53 357
16290.73 347
16291.94 318
16293.14 364
16294.35 357
16295.55 345
16296.76 362
16297.96 360
16299.17 335
16300.37 338
16301.58 345
16302.78 337
16303.99 350
16305.19 340
16306.40 357
16307.61 349
16308.81 363
16310.02 351
16311.22 346
16312.43 359
16313.63 378
16314.84 333
16316.05 348
16317.25 361
16318.46 329
16319.66 316
16320.87 316
16322.08 353
16323.28 337
16324.49 332
16325.69 322
16326.90 320
16328.11 310
16329.31 331
16330.52 326
16331.73 310
16332.93 302
16334.14 329
16335.35 295
16336.55 294
16337.76 300
16338.97 332
16340.17 346
16341.38 315
16342.59 301
16343.79 306
16345.00 311
16346.21 320
16347.41 313
16348.62 313
16349.83 294
16351.03 299
16352.24 295
16353.45 304
16354.66 273
16355.86 291
16357.07 299
16358.28 305
16359.49 289
16360.69 296
16361.90 282
16363.11 285
16364.32 285
16365.52 304
16366.73 293
16367.94 272
16369.15 274
16370.35 303
16371.56 302
16372.77 289
16373.98 283
16375.19 268
16376.39 280
16377.60 255
16378.81 263
16380.02 275
16381.23 293
16382.44 296
16383.64 272
16384.85 276
16386.06 269
16387.27 275
16388.48 278
16389.69 294
16390.90 281
16392.10 295
16393.31 294
16394.52 294
16395.73 264
16396.94 282
16398.15 284
16399.36 285
16400.57 295
16401.77 287
16402.98 281
16404.19 282
16405.40 305
16406.61 292
16407.82 261
16409.03 255
16410.24 268
16411.45 267
16412.66 291
16413.87 272
16415.08 281
16416.29 264
16417.50 264
16418.71 290
16419.92 285
16421.12 263
16422.33 280
16423.54 265
16424.75 277
16425.96 276
16427.17 276
16428.38 293
16429.59 265
16430.80 270
16432.01 292
16433.22 273
16434.43 260
16435.64 271
16436.86 265
16438.07 265
16439.28 280
16440.49 259
16441.70 266
16442.91 295
16444.12 282
16445.33 258
16446.54 277
16447.75 264
16448.96 275
16450.17 270
16451.38 268
16452.59 283
16453.80 274
16455.02 265
16456.23 264
16457.44 248
16458.65 271
16459.86 274
16461.07 269
16462.28 232
16463.49 261
16464.70 259
16465.92 250
16467.13 231
16468.34 260
16469.55 225
16470.76 241
16471.97 270
16473.19 271
16474.40 246
16475.61 248
16476.82 240
16478.03 283
16479.24 253
16480.46 259
16481.67 266
16482.88 243
16484.09 285
16485.30 263
16486.52 241
16487.73 253
16488.94 266
16490.15 250
16491.37 249
16492.58 280
16493.79 256
16495.00 250
16496.21 235
16497.43 248
16498.64 245
16499.85 233
16501.07 267
16502.28 280
16503.49 260
16504.70 228
16505.92 256
16507.13 231
16508.34 242
16509.56 249
16510.77 239
16511.98 230
16513.19 260
16514.41 258
16515.62 235
16516.83 262
16518.05 260
16519.26 264
16520.47 243
16521.69 250
16522.90 257
16524.11 245
16525.33 264
16526.54 253
16527.76 253
16528.97 272
16530.18 252
16531.40 238
16532.61 236
16533.82 240
16535.04 254
16536.25 248
16537.47 240
16538.68 243
16539.89 227
16541.11 242
16542.32 244
16543.54 253
16544.75 246
16545.97 251
16547.18 251
16548.39 244
16549.61 258
16550.82 263
16552.04 267
16553.25 284
16554.47 240
16555.68 249
16556.90 258
16558.11 250
16559.33 238
16560.54 252
16561.76 256
16562.97 267
16564.19 274
16565.40 263
16566.62 263
16567.83 234
16569.05 274
16570.26 252
16571.48 244
16572.69 244
16573.91 252
16575.12 235
16576.34 243
16577.55 271
16578.77 233
16579.98 252
16581.20 282
16582.42 257
16583.63 255
16584.85 235
16586.06 271
16587.28 260
16588.49 270
16589.71 268
16590.93 238
16592.14 269
16593.36 246
16594.57 242
16595.79 240
16597.01 245
16598.22 248
16599.44 231
16600.66 236
16601.87 266
16603.09 230
16604.30 250
16605.52 251
16606.74 246
16607.95 239
16609.17 264
16610.39 258
16611.60 231
16612.82 244
16614.04 224
16615.25 243
16616.47 239
16617.69 240
16618.91 232
16620.12 241
16621.34 256
16622.56 236
16623.77 237
16624.99 240
16626.21 236
16627.43 251
16628.64 265
16629.86 263
16631.08 224
16632.30 228
16633.51 223
16634.73 226
16635.95 231
16637.17 213
16638.38 232
16639.60 238
16640.82 222
16642.04 234
16643.26 225
16644.47 232
16645.69 252
16646.91 239
16648.13 247
16649.35 239
16650.56 260
16651.78 241
16653.00 242
16654.22 230
16655.44 217
16656.65 241
16657.87 233
16659.09 223
16660.31 234
16661.53 263
16662.75 252
16663.97 228
16665.18 214
16666.40 232
16667.62 237
16668.84 226
16670.06 227
16671.28 194
16672.50 240
16673.72 257
16674.94 226
16676.15 228
16677.37 229
16678.59 219
16679.81 202
16681.03 221
16682.25 221
16683.47 228
16684.69 230
16685.91 236
16687.13 223
16688.35 223
16689.57 218
16690.79 227
16692.01 220
16693.23 223
16694.45 230
16695.67 230
16696.89 223
16698.11 231
16699.33 228
16700.55 238
16701.77 223
16702.99 221
16704.21 231
16705.43 219
16706.65 220
16707.87 213
16709.09 215
16710.31 220
16711.53 223
16712.75 236
16713.97 243
16715.19 226
16716.41 230
16717.63 225
16718.85 237
16720.07 214
16721.29 212
16722.51 221
16723.73 235
16724.95 244
16726.18 216
16727.40 208
16728.62 227
16729.84 206
16731.06 216
16732.28 230
16733.50 251
16734.72 226
16735.94 219
16737.17 218
16738.39 238
16739.61 237
16740.83 234
16742.05 236
16743.27 216
16744.49 225
16745.72 244
16746.94 221
16748.16 212
16749.38 215
16750.60 226
16751.83 222
16753.05 217
16754.27 215
16755.49 212
16756.71 202
16757.94 221
16759.16 232
16760.38 229
16761.60 225
16762.82 230
16764.05 238
16765.27 222
16766.49 225
16767.71 231
16768.94 232
16770.16 228
16771.38 246
16772.60 205
16773.83 242
16775.05 229
16776.27 234
16777.49 238
16778.72 235
16779.94 223
16781.16 232
16782.39 246
16783.61 245
16784.83 221
16786.06 228
16787.28 219
16788.50 248
16789.73 224
16790.95 236
16792.17 214
16793.40 217
16794.62 244
16795.84 222
16797.07 238
16798.29 238
16799.51 236
16800.74 228
16801.96 231
16803.18 216
16804.41 225
16805.63 231
16806.86 211
16808.08 238
16809.30 233
16810.53 219
16811.75 210
16812.98 246
16814.20 230
16815.42 213
16816.65 230
16817.87 231
16819.10 247
16820.32 235
16821.54 250
16822.77 248
16823.99 231
16825.22 227
16826.44 231
16827.67 223
16828.89 241
16830.12 234
16831.34 244
16832.57 244
16833.79 241
16835.02 237
16836.24 261
16837.47 230
16838.69 240
16839.92 232
16841.14 269
16842.37 258
16843.59 263
16844.82 252
16846.04 253
16847.27 238
16848.49 247
16849.72 228
16850.94 232
16852.17 245
16853.39 267
16854.62 261
16855.85 233
16857.07 226
16858.30 256
16859.52 256
16860.75 226
16861.97 257
16863.20 256
16864.43 258
16865.65 293
16866.88 275
16868.10 269
16869.33 257
16870.56 273
16871.78 280
16873.01 258
16874.24 257
16875.46 264
16876.69 267
16877.92 268
16879.14 262
16880.37 262
16881.59 268
16882.82 261
16884.05 265
16885.27 287
16886.50 268
16887.73 273
16888.96 271
16890.18 308
16891.41 307
16892.64 287
16893.86 281
16895.09 275
16896.32 274
16897.54 274
16898.77 268
16900.00 277
16901.23 272
16902.45 288
16903.68 278
16904.91 296
16906.14 295
16907.36 281
16908.59 286
16909.82 269
16911.05 267
16912.27 279
16913.50 305
16914.73 281
16915.96 274
16917.19 252
16918.41 295
16919.64 258
16920.87 247
16922.10 256
16923.33 266
16924.55 233
16925.78 237
16927.01 267
16928.24 274
16929.47 262
16930.69 251
16931.92 263
16933.15 287
16934.38 244
16935.61 238
16936.84 244
16938.07 260
16939.29 240
16940.52 268
16941.75 258
16942.98 259
16944.21 271
16945.44 277
16946.67 231
16947.90 253
16949.13 252
16950.35 241
16951.58 280
16952.81 272
16954.04 244
16955.27 253
16956.50 253
16957.73 239
16958.96 297
16960.19 277
16961.42 271
16962.65 241
16963.88 267
16965.11 239
16966.34 250
16967.57 262
16968.80 281
16970.03 251
16971.26 257
16972.49 266
16973.72 263
16974.95 271
16976.18 275
16977.41 259
16978.64 243
16979.87 250
16981.10 249
16982.33 248
16983.56 235
16984.79 246
16986.02 241
16987.25 241
16988.48 256
16989.71 243
16990.94 233
16992.17 244
16993.40 243
16994.63 247
16995.86 228
16997.09 216
16998.32 265
16999.55 254
17000.79 253
17002.02 206
17003.25 245
17004.48 232
17005.71 240
17006.94 248
17008.17 249
17009.40 244
17010.63 246
17011.87 243
17013.10 235
17014.33 233
17015.56 222
17016.79 235
17018.02 224
17019.25 243
17020.49 218
17021.72 242
17022.95 231
17024.18 235
17025.41 245
17026.64 224
17027.88 203
17029.11 229
17030.34 217
17031.57 244
17032.80 240
17034.04 246
17035.27 245
17036.50 221
17037.73 230
17038.97 202
17040.20 234
17041.43 221
17042.66 231
17043.90 231
17045.13 236
17046.36 211
17047.59 212
17048.83 232
17050.06 229
17051.29 216
17052.52 207
17053.76 218
17054.99 221
17056.22 218
17057.46 207
17058.69 217
17059.92 241
17061.15 226
17062.39 226
17063.62 239
17064.85 221
17066.09 200
17067.32 199
17068.55 217
17069.79 216
17071.02 217
17072.25 224
17073.49 197
17074.72 210
17075.96 199
17077.19 229
17078.42 218
17079.66 218
17080.89 205
17082.12 218
17083.36 209
17084.59 210
17085.83 223
17087.06 220
17088.29 205
17089.53 207
17090.76 233
17092.00 239
17093.23 219
17094.46 194
17095.70 232
17096.93 232
17098.17 214
17099.40 195
17100.64 206
17101.87 220
17103.11 221
17104.34 245
17105.58 241
17106.81 238
17108.05 195
17109.28 230
17110.51 205
17111.75 205
17112.98 195
17114.22 215
17115.45 214
17116.69 219
17117.93 202
17119.16 222
17120.40 212
17121.63 204
17122.87 201
17124.10 203
17125.34 201
17126.57 202
17127.81 219
17129.04 214
17130.28 232
17131.51 221
17132.75 224
17133.99 217
17135.22 223
17136.46 220
17137.69 215
17138.93 212
17140.17 207
17141.40 210
17142.64 207
17143.87 222
17145.11 212
17146.35 214
17147.58 212
17148.82 199
17150.05 220
17151.29 229
17152.53 220
17153.76 202
17155.00 208
17156.24 202
17157.47 196
17158.71 214
17159.95 218
17161.18 239
17162.42 213
17163.66 194
17164.89 202
17166.13 229
17167.37 236
17168.60 223
17169.84 207
17171.08 222
17172.32 228
17173.55 202
17174.79 223
17176.03 221
17177.26 202
17178.50 193
17179.74 196
17180.98 197
17182.21 184
17183.45 218
17184.69 205
17185.93 194
17187.16 189
17188.40 201
17189.64 212
17190.88 198
17192.12 212
17193.35 206
17194.59 194
17195.83 203
17197.07 202
17198.31 217
17199.54 188
17200.78 195
17202.02 208
17203.26 187
17204.50 181
17205.73 174
17206.97 201
17208.21 176
17209.45 211
17210.69 194
17211.93 193
17213.17 197
17214.40 208
17215.64 197
17216.88 205
17218.12 219
17219.36 210
17220.60 204
17221.84 211
17223.08 210
17224.31 192
17225.55 179
17226.79 191
17228.03 205
17229.27 218
17230.51 197
17231.75 213
17232.99 188
17234.23 209
17235.47 200
17236.71 181
17237.95 177
17239.19 193
17240.43 210
17241.66 205
17242.90 185
17244.14 184
17245.38 182
17246.62 196
17247.86 183
17249.10 196
17250.34 190
17251.58 170
17252.82 203
17254.06 199
17255.30 192
17256.54 176
17257.78 188
17259.02 198
17260.26 208
17261.50 180
17262.74 197
17263.99 191
17265.23 204
17266.47 202
17267.71 211
17268.95 185
17270.19 207
17271.43 188
17272.67 168
17273.91 191
17275.15 200
17276.39 207
17277.63 197
17278.87 206
17280.11 180
17281.36 192
17282.60 183
17283.84 200
17285.08 192
17286.32 191
17287.56 164
17288.80 181
17290.04 192
17291.29 190
17292.53 175
17293.77 182
17295.01 193
17296.25 189
17297.49 193
17298.73 184
17299.98 189
17301.22 185
17302.46 174
17303.70 170
17304.94 177
17306.19 192
17307.43 198
17308.67 178
17309.91 174
17311.15 186
17312.40 175
17313.64 182
17314.88 174
17316.12 187
17317.37 195
17318.61 186
17319.85 181
17321.09 203
17322.33 191
17323.58 194
17324.82 169
17326.06 202
17327.31 181
17328.55 190
17329.79 166
17331.03 168
17332.28 190
17333.52 198
17334.76 194
17336.01 180
17337.25 179
17338.49 167
17339.73 200
17340.98 194
17342.22 195
17343.46 176
17344.71 196
17345.95 210
17347.19 195
17348.44 197
17349.68 178
17350.92 181
17352.17 175
17353.41 180
17354.66 164
17355.90 175
17357.14 175
17358.39 178
17359.63 171
17360.87 189
17362.12 198
17363.36 186
17364.61 180
17365.85 184
17367.09 201
17368.34 190
17369.58 194
17370.83 173
17372.07 178
17373.32 174
17374.56 171
17375.80 184
17377.05 188
17378.29 158
17379.54 191
17380.78 176
17382.03 200
17383.27 182
17384.52 198
17385.76 181
17387.01 206
17388.25 192
17389.50 175
17390.74 188
17391.99 224
17393.23 205
17394.48 201
17395.72 176
17396.97 198
17398.21 173
17399.46 183
17400.70 201
17401.95 208
17403.19 204
17404.44 177
17405.68 186
17406.93 193
17408.18 204
17409.42 183
17410.67 188
17411.91 189
17413.16 178
17414.40 195
17415.65 185
17416.90 172
17418.14 172
17419.39 181
17420.63 186
17421.88 179
17423.13 178
17424.37 178
17425.62 190
17426.86 179
17428.11 171
17429.36 169
17430.60 190
17431.85 182
17433.10 197
17434.34 181
17435.59 181
17436.84 202
17438.08 185
17439.33 191
17440.58 194
17441.82 196
17443.07 190
17444.32 199
17445.56 165
17446.81 174
17448.06 191
17449.30 165
17450.55 179
17451.80 199
17453.05 211
17454.29 204
17455.54 167
17456.79 208
17458.04 188
17459.28 191
17460.53 207
17461.78 176
17463.03 189
17464.27 176
17465.52 210
17466.77 187
17468.02 179
17469.26 195
17470.51 203
17471.76 182
17473.01 207
17474.25 194
17475.50 206
17476.75 204
17478.00 187
17479.25 186
17480.50 198
17481.74 188
17482.99 192
17484.24 211
17485.49 179
17486.74 193
17487.99 176
17489.23 208
17490.48 190
17491.73 187
17492.98 196
17494.23 206
17495.48 176
17496.73 187
17497.97 184
17499.22 188
17500.47 212
17501.72 202
17502.97 203
17504.22 206
17505.47 189
17506.72 173
17507.97 208
17509.22 216
17510.46 206
17511.71 200
17512.96 207
17514.21 195
17515.46 206
17516.71 212
17517.96 207
17519.21 206
17520.46 195
17521.71 193
17522.96 195
17524.21 217
17525.46 194
17526.71 190
17527.96 206
17529.21 212
17530.46 208
17531.71 208
17532.96 196
17534.21 189
17535.46 174
17536.71 192
17537.96 192
17539.21 194
17540.46 212
17541.71 191
17542.96 213
17544.21 217
17545.46 212
17546.71 194
17547.96 224
17549.21 213
17550.46 208
17551.71 200
17552.97 217
17554.22 214
17555.47 211
17556.72 208
17557.97 191
17559.22 195
17560.47 210
17561.72 206
17562.97 194
17564.22 207
17565.48 196
17566.73 223
17567.98 225
17569.23 197
17570.48 213
17571.73 219
17572.98 216
17574.24 210
17575.49 198
17576.74 232
17577.99 227
17579.24 225
17580.49 210
17581.75 201
17583.00 226
17584.25 204
17585.50 183
17586.75 202
17588.00 190
17589.26 201
17590.51 204
17591.76 221
17593.01 206
17594.27 196
17595.52 218
17596.77 207
17598.02 198
17599.27 206
17600.53 201
17601.78 194
17603.03 187
17604.28 204
17605.54 193
17606.79 204
17608.04 219
17609.30 205
17610.55 209
17611.80 203
17613.05 201
17614.31 201
17615.56 207
17616.81 209
17618.07 206
17619.32 212
17620.57 191
17621.83 208
17623.08 197
17624.33 188
17625.59 200
17626.84 198
17628.09 226
17629.35 207
17630.60 207
17631.85 225
17633.11 199
17634.36 174
17635.61 202
17636.87 200
17638.12 216
17639.38 206
17640.63 229
17641.88 220
17643.14 200
17644.39 205
17645.65 194
17646.90 218
17648.15 221
17649.41 202
17650.66 194
17651.92 210
17653.17 218
17654.42 217
17655.68 191
17656.93 195
17658.19 195
17659.44 176
17660.70 203
17661.95 205
17663.21 197
17664.46 177
17665.72 212
17666.97 207
17668.23 188
17669.48 194
17670.74 212
17671.99 202
17673.25 179
17674.50 186
17675.76 189
17677.01 205
17678.27 219
17679.52 200
17680.78 176
17682.03 181
17683.29 190
17684.54 220
17685.80 199
17687.05 179
17688.31 203
17689.57 205
17690.82 167
17692.08 178
17693.33 185
17694.59 207
17695.84 189
17697.10 182
17698.36 197
17699.61 199
17700.87 208
17702.12 199
17703.38 217
17704.64 194
17705.89 183
17707.15 195
17708.40 213
17709.66 196
17710.92 193
17712.17 203
17713.43 199
17714.69 198
17715.94 188
17717.20 208
17718.46 186
17719.71 193
17720.97 219
17722.23 218
17723.48 190
17724.74 187
17726.00 203
17727.25 209
17728.51 205
17729.77 212
17731.03 188
17732.28 184
17733.54 179
17734.80 177
17736.05 213
17737.31 199
17738.57 183
17739.83 171
17741.08 199
17742.34 193
17743.60 183
17744.86 193
17746.11 184
17747.37 184
17748.63 192
17749.89 200
17751.15 199
17752.40 182
17753.66 179
17754.92 199
17756.18 171
17757.43 179
17758.69 172
17759.95 185
17761.21 181
17762.47 204
17763.73 183
17764.98 198
17766.24 182
17767.50 177
17768.76 185
17770.02 181
17771.28 171
17772.53 193
17773.79 181
17775.05 159
17776.31 201
17777.57 208
17778.83 204
17780.09 181
17781.35 182
17782.60 213
17783.86 210
17785.12 177
17786.38 166
17787.64 204
17788.90 194
17790.16 181
17791.42 177
17792.68 180
17793.94 190
17795.20 197
17796.46 184
17797.72 179
17798.97 175
17800.23 187
17801.49 212
17802.75 197
17804.01 171
17805.27 183
17806.53 166
17807.79 190
17809.05 210
17810.31 174
17811.57 180
17812.83 164
17814.09 188
17815.35 185
17816.61 189
17817.87 188
17819.13 179
17820.39 168
17821.65 172
17822.91 189
17824.17 191
17825.43 180
17826.69 170
17827.96 185
17829.22 168
17830.48 164
17831.74 167
17833.00 190
17834.26 167
17835.52 170
17836.78 168
17838.04 160
17839.30 172
17840.56 184
17841.82 171
17843.09 176
17844.35 180
17845.61 181
17846.87 192
17848.13 178
17849.39 185
17850.65 168
17851.91 178
17853.18 184
17854.44 168
17855.70 155
17856.96 187
17858.22 167
17859.48 155
17860.74 157
17862.01 181
17863.27 192
17864.53 176
17865.79 192
17867.05 174
17868.32 210
17869.58 191
17870.84 178
17872.10 173
17873.36 173
17874.63 178
17875.89 183
17877.15 177
17878.41 176
17879.68 163
17880.94 174
17882.20 194
17883.46 167
17884.73 193
17885.99 168
17887.25 183
17888.51 177
17889.78 202
17891.04 171
17892.30 188
17893.56 184
17894.83 181
17896.09 174
17897.35 165
17898.62 190
17899.88 186
17901.14 157
17902.41 170
17903.67 182
17904.93 170
17906.20 179
17907.46 164
17908.72 176
17909.99 181
17911.25 190
17912.51 168
17913.78 181
17915.04 189
17916.30 182
17917.57 165
17918.83 165
17920.09 157
17921.36 176
17922.62 173
17923.89 168
17925.15 163
17926.41 159
17927.68 192
17928.94 175
17930.21 188
17931.47 158
17932.73 187
17934.00 188
17935.26 183
17936.53 167
17937.79 174
17939.06 159
17940.32 185
17941.59 172
17942.85 160
17944.11 170
17945.38 172
17946.64 181
17947.91 167
17949.17 169
17950.44 167
17951.70 184
17952.97 194
17954.23 190
17955.50 177
17956.76 186
17958.03 205
17959.29 197
17960.56 196
17961.82 199
17963.09 191
17964.35 186
17965.62 182
17966.89 178
17968.15 188
17969.42 179
17970.68 180
17971.95 180
17973.21 180
17974.48 188
17975.74 188
17977.01 173
17978.28 173
17979.54 177
17980.81 184
17982.07 179
17983.34 159
17984.61 188
17985.87 165
17987.14 175
17988.40 177
17989.67 200
17990.94 177
17992.20 187
17993.47 187
17994.74 186
17996.00 157
17997.27 164
17998.54 193
17999.80 161
18001.07 185
18002.34 171
18003.60 183
18004.87 163
18006.14 200
18007.40 181
18008.67 197
18009.94 153
18011.20 178
18012.47 184
18013.74 195
18015.00 176
18016.27 166
18017.54 171
18018.81 181
18020.07 178
18021.34 184
18022.61 185
18023.88 166
18025.14 172
18026.41 172
18027.68 184
18028.95 179
18030.21 180
18031.48 177
18032.75 173
18034.02 168
18035.28 178
18036.55 168
18037.82 178
18039.09 173
18040.36 181
18041.62 179
18042.89 168
18044.16 171
18045.43 175
18046.70 177
18047.97 160
18049.23 160
18050.50 176
18051.77 188
18053.04 180
18054.31 170
18055.58 166
18056.84 169
18058.11 182
18059.38 187
18060.65 186
18061.92 186
18063.19 169
18064.46 165
18065.73 183
18067.00 160
18068.26 173
18069.53 196
18070.80 186
18072.07 168
18073.34 158
18074.61 206
18075.88 192
18077.15 188
18078.42 190
18079.69 181
18080.96 160
18082.23 193
18083.50 164
18084.77 184
18086.03 156
18087.30 181
18088.57 191
18089.84 178
18091.11 175
18092.38 181
18093.65 172
18094.92 172
18096.19 180
18097.46 165
18098.73 183
18100.00 176
18101.27 195
18102.54 177
18103.81 184
18105.08 170
18106.35 187
18107.63 183
18108.90 174
18110.17 172
18111.44 193
18112.71 189
18113.98 188
18115.25 177
18116.52 164
18117.79 191
18119.06 155
18120.33 188
18121.60 155
18122.87 172
18124.14 179
18125.42 185
18126.69 180
18127.96 171
18129.23 182
18130.50 182
18131.77 178
18133.04 161
18134.31 181
18135.58 176
18136.86 194
18138.13 191
18139.40 164
18140.67 175
18141.94 166
18143.21 173
18144.49 188
18145.76 178
18147.03 187
18148.30 173
18149.57 169
18150.84 172
18152.12 173
18153.39 194
18154.66 187
18155.93 201
18157.20 209
18158.48 188
18159.75 192
18161.02 179
18162.29 165
18163.57 200
18164.84 192
18166.11 201
18167.38 175
18168.66 195
18169.93 168
18171.20 187
18172.47 176
18173.75 200
18175.02 194
18176.29 169
18177.56 185
18178.84 180
18180.11 183
18181.38 185
18182.66 181
18183.93 173
18185.20 187
18186.48 160
18187.75 179
18189.02 185
18190.30 173
18191.57 176
18192.84 173
18194.12 176
18195.39 184
18196.66 180
18197.94 196
18199.21 204
18200.48 184
18201.76 195
18203.03 163
18204.30 169
18205.58 176
18206.85 190
18208.13 177
18209.40 179
18210.67 189
18211.95 179
18213.22 178
18214.50 189
18215.77 189
18217.04 193
18218.32 190
18219.59 182
18220.87 189
18222.14 191
18223.42 177
18224.69 168
18225.97 173
18227.24 193
18228.51 171
18229.79 186
18231.06 182
18232.34 181
18233.61 175
18234.89 191
18236.16 200
18237.44 187
18238.71 169
18239.99 177
18241.26 159
18242.54 184
18243.81 190
18245.09 177
18246.36 172
18247.64 192
18248.91 187
18250.19 181
18251.47 169
18252.74 181
18254.02 194
18255.29 196
18256.57 187
18257.84 195
18259.12 186
18260.39 171
18261.67 193
18262.95 170
18264.22 187
18265.50 175
18266.77 191
18268.05 183
18269.33 188
18270.60 191
18271.88 181
18273.15 192
18274.43 191
18275.71 169
18276.98 182
18278.26 203
18279.54 169
18280.81 188
18282.09 176
18283.37 173
18284.64 165
18285.92 200
18287.20 181
18288.47 179
18289.75 163
18291.03 168
18292.30 187
18293.58 191
18294.86 191
18296.13 181
18297.41 176
18298.69 192
18299.96 183
18301.24 189
18302.52 177
18303.80 180
18305.07 215
18306.35 183
18307.63 173
18308.91 189
18310.18 175
18311.46 212
18312.74 181
18314.02 168
18315.29 176
18316.57 176
18317.85 209
18319.13 214
18320.40 197
18321.68 182
18322.96 191
18324.24 174
18325.52 178
18326.79 186
18328.07 205
18329.35 189
18330.63 168
18331.91 195
18333.19 194
18334.46 189
18335.74 184
18337.02 185
18338.30 176
18339.58 161
18340.86 186
18342.13 194
18343.41 187
18344.69 170
18345.97 182
18347.25 163
18348.53 169
18349.81 164
18351.09 175
18352.36 164
18353.64 189
18354.92 168
18356.20 160
18357.48 181
18358.76 176
18360.04 171
18361.32 187
18362.60 174
18363.88 163
18365.16 170
18366.44 172
18367.72 168
18369.00 164
18370.27 158
18371.55 176
18372.83 186
18374.11 180
18375.39 179
18376.67 161
18377.95 163
18379.23 156
18380.51 159
18381.79 165
18383.07 187
18384.35 187
18385.63 175
18386.91 175
18388.19 182
18389.47 194
18390.75 190
18392.03 176
18393.31 159
18394.60 162
18395.88 167
18397.16 177
18398.44 179
18399.72 157
18401.00 162
18402.28 154
18403.56 196
18404.84 169
18406.12 186
18407.40 189
18408.68 179
18409.96 174
18411.24 164
18412.53 175
18413.81 161
18415.09 180
18416.37 190
18417.65 189
18418.93 170
18420.21 178
18421.49 158
18422.78 160
18424.06 162
18425.34 164
18426.62 176
18427.90 191
18429.18 179
18430.46 179
18431.75 179
18433.03 156
18434.31 177
18435.59 170
18436.87 184
18438.16 166
18439.44 172
18440.72 166
18442.00 191
18443.28 159
18444.57 179
18445.85 174
18447.13 178
18448.41 169
18449.70 187
18450.98 182
18452.26 182
18453.54 182
18454.83 189
18456.11 191
18457.39 193
18458.67 175
18459.96 163
18461.24 157
18462.52 165
18463.80 170
18465.09 181
18466.37 182
18467.65 186
18468.94 194
18470.22 190
18471.50 187
18472.78 166
18474.07 166
18475.35 175
18476.63 195
18477.92 171
18479.20 188
18480.48 185
18481.77 169
18483.05 176
18484.34 187
18485.62 189
18486.90 163
18488.19 196
18489.47 193
18490.75 176
18492.04 181
18493.32 184
18494.61 168
18495.89 192
18497.17 184
18498.46 187
18499.74 177
18501.03 180
18502.31 192
18503.59 199
18504.88 193
18506.16 167
18507.45 192
18508.73 188
18510.02 187
18511.30 183
18512.58 183
18513.87 175
18515.15 202
18516.44 181
18517.72 190
18519.01 183
18520.29 165
18521.58 191
18522.86 176
18524.15 167
18525.43 183
18526.72 177
18528.00 190
18529.29 178
18530.57 174
18531.86 143
18533.14 182
18534.43 183
18535.71 188
18537.00 173
18538.28 173
18539.57 177
18540.86 179
18542.14 175
18543.43 187
18544.71 170
18546.00 172
18547.28 187
18548.57 189
18549.85 187
18551.14 196
18552.43 193
18553.71 192
18555.00 193
18556.28 176
18557.57 170
18558.86 172
18560.14 166
18561.43 170
18562.72 172
18564.00 184
18565.29 172
18566.57 175
18567.86 180
18569.15 158
18570.43 198
18571.72 197
18573.01 152
18574.29 175
18575.58 167
18576.87 178
18578.15 184
18579.44 167
18580.73 180
18582.01 183
18583.30 169
18584.59 172
18585.88 183
18587.16 158
18588.45 179
18589.74 191
18591.02 175
18592.31 157
18593.60 169
18594.89 173
18596.17 159
18597.46 161
18598.75 174
18600.04 185
18601.32 177
18602.61 191
18603.90 183
18605.19 185
18606.47 172
18607.76 189
18609.05 177
18610.34 178
18611.63 175
18612.91 163
18614.20 171
18615.49 155
18616.78 182
18618.07 186
18619.35 176
18620.64 203
18621.93 200
18623.22 186
18624.51 181
18625.80 184
18627.09 178
18628.37 171
18629.66 169
18630.95 164
18632.24 174
18633.53 179
18634.82 164
18636.11 183
18637.39 174
18638.68 162
18639.97 159
18641.26 171
18642.55 196
18643.84 194
18645.13 179
18646.42 160
18647.71 165
18649.00 164
18650.29 159
18651.58 170
18652.86 182
18654.15 154
18655.44 185
18656.73 174
18658.02 159
18659.31 182
18660.60 172
18661.89 164
18663.18 180
18664.47 180
18665.76 180
18667.05 155
18668.34 180
18669.63 165
18670.92 178
18672.21 176
18673.50 173
18674.79 174
18676.08 197
18677.37 171
18678.66 167
18679.95 174
18681.24 183
18682.53 183
18683.82 172
18685.11 164
18686.40 154
18687.69 167
18688.99 158
18690.28 174
18691.57 170
18692.86 161
18694.15 167
18695.44 179
18696.73 154
18698.02 157
18699.31 160
18700.60 179
18701.89 189
18703.19 163
18704.48 171
18705.77 140
18707.06 158
18708.35 178
18709.64 168
18710.93 183
18712.22 172
18713.52 178
18714.81 165
18716.10 152
18717.39 161
18718.68 162
18719.97 166
18721.27 185
18722.56 178
18723.85 147
18725.14 164
18726.43 164
18727.72 169
18729.02 172
18730.31 159
18731.60 142
18732.89 157
18734.19 169
18735.48 162
18736.77 170
18738.06 167
18739.35 161
18740.65 171
18741.94 163
18743.23 173
18744.52 160
18745.82 186
18747.11 162
18748.40 137
18749.70 166
18750.99 155
18752.28 149
18753.57 141
18754.87 146
18756.16 168
18757.45 174
18758.75 155
18760.04 167
18761.33 138
18762.63 164
18763.92 157
18765.21 169
18766.50 174
18767.80 136
18769.09 153
18770.38 162
18771.68 168
18772.97 152
18774.27 165
18775.56 168
18776.85 159
18778.15 158
18779.44 153
18780.73 166
18782.03 160
18783.32 134
18784.62 141
18785.91 182
18787.20 175
18788.50 158
18789.79 175
18791.09 170
18792.38 155
18793.67 155
18794.97 173
18796.26 153
18797.56 154
18798.85 164
18800.15 159
18801.44 168
18802.74 129
18804.03 167
18805.32 166
18806.62 171
18807.91 149
18809.21 149
18810.50 180
18811.80 139
18813.09 158
18814.39 175
18815.68 163
18816.98 148
18818.27 187
18819.57 175
18820.86 173
18822.16 164
18823.45 157
18824.75 160
18826.05 153
18827.34 155
18828.64 152
18829.93 148
18831.23 160
18832.52 145
18833.82 150
18835.11 150
18836.41 164
18837.71 156
18839.00 146
18840.30 170
18841.59 150
18842.89 163
18844.18 169
18845.48 163
18846.78 153
18848.07 168
18849.37 160
18850.67 161
18851.96 158
18853.26 180
18854.55 176
18855.85 146
18857.15 148
18858.44 139
18859.74 152
18861.04 140
18862.33 158
18863.63 145
18864.93 150
18866.22 169
18867.52 150
18868.82 164
18870.11 161
18871.41 160
18872.71 156
18874.00 152
18875.30 164
18876.60 167
18877.90 170
18879.19 177
18880.49 176
18881.79 165
18883.09 155
18884.38 160
18885.68 166
18886.98 157
18888.27 155
18889.57 169
18890.87 158
18892.17 176
18893.47 166
18894.76 153
18896.06 183
18897.36 165
18898.66 174
18899.95 148
18901.25 159
18902.55 168
18903.85 166
18905.15 156
18906.44 149
18907.74 159
18909.04 174
18910.34 151
18911.64 174
18912.94 146
18914.23 128
18915.53 164
18916.83 140
18918.13 153
18919.43 143
18920.73 177
18922.03 161
18923.32 145
18924.62 162
18925.92 170
18927.22 166
18928.52 161
18929.82 146
18931.12 154
18932.42 143
18933.72 165
18935.01 154
18936.31 151
18937.61 164
18938.91 140
18940.21 140
18941.51 143
18942.81 139
18944.11 180
18945.41 158
18946.71 164
18948.01 135
18949.31 144
18950.61 172
18951.91 152
18953.21 140
18954.51 151
18955.81 162
18957.11 155
18958.41 160
18959.71 154
18961.01 165
18962.31 156
18963.61 166
18964.91 160
18966.21 142
18967.51 121
18968.81 141
18970.11 139
18971.41 137
18972.71 146
18974.01 156
18975.31 156
18976.61 165
18977.91 159
18979.21 143
18980.51 162
18981.81 159
18983.11 173
18984.41 148
18985.71 139
18987.02 136
18988.32 149
18989.62 158
18990.92 155
18992.22 151
18993.52 156
18994.82 163
18996.12 153
18997.42 171
18998.73 139
19000.03 139
19001.33 174
19002.63 162
19003.93 165
19005.23 147
19006.53 151
19007.84 148
19009.14 144
19010.44 136
19011.74 147
19013.04 182
19014.34 161
19015.65 154
19016.95 161
19018.25 147
19019.55 162
19020.85 166
19022.16 170
19023.46 161
19024.76 138
19026.06 143
19027.37 147
19028.67 147
19029.97 157
19031.27 143
19032.57 159
19033.88 162
19035.18 143
19036.48 139
19037.79 161
19039.09 147
19040.39 156
19041.69 178
19043.00 152
19044.30 148
19045.60 147
19046.90 142
19048.21 149
19049.51 160
19050.81 143
19052.12 158
19053.42 143
19054.72 166
19056.03 155
19057.33 135
19058.63 159
19059.94 162
19061.24 180
19062.54 175
19063.85 145
19065.15 168
19066.45 150
19067.76 151
19069.06 147
19070.37 146
19071.67 138
19072.97 148
19074.28 148
19075.58 151
19076.88 131
19078.19 132
19079.49 139
19080.80 146
19082.10 157
19083.41 154
19084.71 161
19086.01 158
19087.32 149
19088.62 143
19089.93 164
19091.23 168
19092.54 158
19093.84 142
19095.14 146
19096.45 147
19097.75 165
19099.06 160
19100.36 154
19101.67 150
19102.97 159
19104.28 156
19105.58 147
19106.89 155
19108.19 154
19109.50 159
19110.80 150
19112.11 142
19113.41 144
19114.72 155
19116.02 174
19117.33 170
19118.64 164
19119.94 160
19121.25 156
19122.55 145
19123.86 168
19125.16 153
19126.47 153
19127.77 179
19129.08 175
19130.39 163
19131.69 162
19133.00 180
19134.30 173
19135.61 186
19136.92 172
19138.22 150
19139.53 156
19140.83 180
19142.14 165
19143.45 161
19144.75 160
19146.06 168
19147.37 177
19148.67 165
19149.98 134
19151.28 151
19152.59 176
19153.90 171
19155.20 159
19156.51 164
19157.82 157
19159.12 159
19160.43 152
19161.74 173
19163.05 154
19164.35 159
19165.66 171
19166.97 146
19168.27 161
19169.58 177
19170.89 152
19172.19 167
19173.50 172
19174.81 156
19176.12 173
19177.42 167
19178.73 158
19180.04 178
19181.35 174
19182.65 162
19183.96 171
19185.27 159
19186.58 142
19187.89 151
19189.19 173
19190.50 166
19191.81 170
19193.12 146
19194.42 156
19195.73 150
19197.04 158
19198.35 151
19199.66 160
19200.97 156
19202.27 158
19203.58 160
19204.89 156
19206.20 160
19207.51 176
19208.82 148
19210.12 143
19211.43 153
19212.74 170
19214.05 162
19215.36 174
19216.67 159
19217.98 154
19219.28 165
19220.59 145
19221.90 142
19223.21 130
19224.52 158
19225.83 158
19227.14 152
19228.45 165
19229.76 166
19231.07 153
19232.38 152
19233.68 153
19234.99 166
19236.30 157
19237.61 153
19238.92 144
19240.23 174
19241.54 148
19242.85 153
19244.16 146
19245.47 148
19246.78 144
19248.09 159
19249.40 156
19250.71 155
19252.02 138
19253.33 155
19254.64 163
19255.95 171
19257.26 159
19258.57 172
19259.88 157
19261.19 161
19262.50 146
19263.81 161
19265.12 152
19266.43 144
19267.74 149
19269.05 154
19270.36 163
19271.67 154
19272.99 144
19274.30 154
19275.61 142
19276.92 146
19278.23 153
19279.54 155
19280.85 151
19282.16 164
19283.47 149
19284.78 149
19286.09 149
19287.41 160
19288.72 153
19290.03 145
19291.34 139
19292.65 156
19293.96 144
19295.27 154
19296.58 175
19297.90 154
19299.21 132
19300.52 136
19301.83 154
19303.14 153
19304.45 160
19305.77 160
19307.08 173
19308.39 141
19309.70 158
19311.01 172
19312.33 137
19313.64 175
19314.95 167
19316.26 151
19317.57 138
19318.89 155
19320.20 152
19321.51 151
19322.82 157
19324.14 162
19325.45 134
19326.76 168
19328.07 155
19329.39 148
19330.70 134
19332.01 151
19333.32 137
19334.64 135
19335.95 165
19337.26 152
19338.58 148
19339.89 145
19341.20 135
19342.51 156
19343.83 159
19345.14 139
19346.45 144
19347.77 153
19349.08 148
19350.39 173
19351.71 148
19353.02 144
19354.33 128
19355.65 151
19356.96 147
19358.27 144
19359.59 155
19360.90 156
19362.21 145
19363.53 148
19364.84 160
19366.16 163
19367.47 152
19368.78 137
19370.10 143
19371.41 147
19372.73 142
19374.04 128
19375.35 146
19376.67 156
19377.98 142
19379.30 144
19380.61 131
19381.93 158
19383.24 135
19384.55 146
19385.87 143
19387.18 152
19388.50 169
19389.81 144
19391.13 157
19392.44 146
19393.76 140
19395.07 123
19396.39 149
19397.70 151
19399.02 161
19400.33 139
19401.65 147
19402.96 151
19404.28 175
19405.59 159
19406.91 155
19408.22 152
19409.54 143
19410.85 139
19412.17 154
19413.48 143
19414.80 134
19416.11 145
19417.43 151
19418.75 166
19420.06 154
19421.38 160
19422.69 134
19424.01 133
19425.32 154
19426.64 149
19427.96 159
19429.27 160
19430.59 176
19431.90 140
19433.22 133
19434.54 153
19435.85 124
19437.17 132
19438.49 157
19439.80 138
19441.12 142
19442.43 138
19443.75 137
19445.07 162
19446.38 161
19447.70 154
19449.02 165
19450.33 163
19451.65 169
19452.97 155
19454.28 162
19455.60 155
19456.92 153
19458.23 139
19459.55 149
19460.87 143
19462.19 160
19463.50 162
19464.82 148
19466.14 141
19467.45 146
19468.77 172
19470.09 163
19471.41 157
19472.72 155
19474.04 147
19475.36 149
19476.68 150
19477.99 154
19479.31 150
19480.63 147
19481.95 153
19483.27 136
19484.58 137
19485.90 141
19487.22 152
19488.54 137
19489.85 151
19491.17 144
19492.49 140
19493.81 136
19495.13 152
19496.45 157
19497.76 159
19499.08 164
19500.40 158
19501.72 130
19503.04 135
19504.36 152
19505.67 138
19506.99 152
19508.31 153
19509.63 155
19510.95 146
19512.27 153
19513.59 126
19514.91 131
19516.22 157
19517.54 157
19518.86 146
19520.18 154
19521.50 164
19522.82 137
19524.14 141
19525.46 166
19526.78 124
19528.10 148
19529.42 147
19530.74 157
19532.06 145
19533.37 138
19534.69 151
19536.01 145
19537.33 151
19538.65 162
19539.97 154
19541.29 154
19542.61 146
19543.93 114
19545.25 158
19546.57 147
19547.89 165
19549.21 140
19550.53 154
19551.85 158
19553.17 143
19554.49 155
19555.81 141
19557.13 139
19558.45 150
19559.77 164
19561.09 146
19562.41 144
19563.74 142
19565.06 141
19566.38 153
19567.70 165
19569.02 157
19570.34 138
19571.66 158
19572.98 139
19574.30 144
19575.62 157
19576.94 152
19578.26 158
19579.59 162
19580.91 139
19582.23 128
19583.55 152
19584.87 159
19586.19 144
19587.51 150
19588.83 140
19590.16 142
19591.48 145
19592.80 133
19594.12 161
19595.44 148
19596.76 163
19598.08 152
19599.41 155
19600.73 138
19602.05 140
19603.37 153
19604.69 164
19606.02 153
19607.34 151
19608.66 141
19609.98 151
19611.30 141
19612.63 151
19613.95 149
19615.27 146
19616.59 146
19617.91 154
19619.24 132
19620.56 131
19621.88 142
19623.20 150
19624.53 149
19625.85 137
19627.17 151
19628.50 144
19629.82 151
19631.14 152
19632.46 147
19633.79 139
19635.11 153
19636.43 139
19637.76 140
19639.08 149
19640.40 151
19641.72 154
19643.05 155
19644.37 152
19645.69 137
19647.02 140
19648.34 147
19649.66 155
19650.99 127
19652.31 134
19653.64 151
19654.96 150
19656.28 152
19657.61 159
19658.93 151
19660.25 152
19661.58 145
19662.90 150
19664.23 149
19665.55 149
19666.87 160
19668.20 145
19669.52 162
19670.85 154
19672.17 153
19673.49 140
19674.82 157
19676.14 155
19677.47 143
19678.79 155
19680.12 159
19681.44 164
19682.76 155
19684.09 148
19685.41 164
19686.74 160
19688.06 147
19689.39 151
19690.71 140
19692.04 131
19693.36 141
19694.69 153
19696.01 142
19697.34 145
19698.66 141
19699.99 147
19701.31 150
19702.64 141
19703.96 142
19705.29 131
19706.61 133
19707.94 142
19709.26 159
19710.59 167
19711.92 148
19713.24 156
19714.57 167
19715.89 145
19717.22 167
19718.54 168
19719.87 165
19721.20 157
19722.52 159
19723.85 156
19725.17 159
19726.50 161
19727.83 167
19729.15 155
19730.48 172
19731.80 162
19733.13 153
19734.46 139
19735.78 129
19737.11 126
19738.44 146
19739.76 152
19741.09 130
19742.41 137
19743.74 145
19745.07 159
19746.39 158
19747.72 164
19749.05 167
19750.37 132
19751.70 146
19753.03 150
19754.36 149
19755.68 149
19757.01 158
19758.34 162
19759.66 146
19760.99 149
19762.32 155
19763.65 143
19764.97 128
19766.30 133
19767.63 142
19768.95 162
19770.28 167
19771.61 147
19772.94 140
19774.27 140
19775.59 140
19776.92 147
19778.25 161
19779.58 142
19780.90 167
19782.23 150
19783.56 153
19784.89 146
19786.22 142
19787.54 148
19788.87 139
19790.20 123
19791.53 140
19792.86 141
19794.18 143
19795.51 146
19796.84 135
19798.17 145
19799.50 149
19800.83 141
19802.16 146
19803.48 163
19804.81 141
19806.14 141
19807.47 143
19808.80 151
19810.13 141
19811.46 171
19812.79 169
19814.11 144
19815.44 135
19816.77 151
19818.10 129
19819.43 137
19820.76 145
19822.09 138
19823.42 143
19824.75 145
19826.08 144
19827.41 134
19828.74 148
19830.07 143
19831.39 142
19832.72 125
19834.05 143
19835.38 134
19836.71 148
19838.04 149
19839.37 157
19840.70 135
19842.03 133
19843.36 170
19844.69 159
19846.02 135
19847.35 145
19848.68 156
19850.01 154
19851.34 161
19852.67 166
19854.00 162
19855.33 145
19856.66 150
19857.99 139
19859.33 146
19860.66 160
19861.99 159
19863.32 149
19864.65 138
19865.98 142
19867.31 149
19868.64 163
19869.97 140
19871.30 133
19872.63 144
19873.96 166
19875.29 127
19876.63 134
19877.96 131
19879.29 162
19880.62 161
19881.95 137
19883.28 131
19884.61 135
19885.94 125
19887.28 131
19888.61 151
19889.94 124
19891.27 141
19892.60 160
19893.93 168
19895.26 140
19896.60 156
19897.93 144
19899.26 173
19900.59 144
19901.92 141
19903.26 150
19904.59 147
19905.92 149
19907.25 137
19908.58 139
19909.92 140
19911.25 141
19912.58 142
19913.91 134
19915.24 143
19916.58 165
19917.91 138
19919.24 177
19920.57 151
19921.91 152
19923.24 140
19924.57 147
19925.91 158
19927.24 145
19928.57 153
19929.90 138
19931.24 138
19932.57 141
19933.90 155
19935.24 160
19936.57 152
19937.90 147
19939.23 153
19940.57 143
19941.90 127
19943.23 162
19944.57 145
19945.90 142
19947.23 141
19948.57 130
19949.90 136
19951.23 142
19952.57 145
19953.90 149
19955.24 138
19956.57 144
19957.90 165
19959.24 161
19960.57 146
19961.90 141
19963.24 157
19964.57 140
19965.91 176
19967.24 162
19968.58 152
19969.91 132
19971.24 155
19972.58 177
19973.91 156
19975.25 157
19976.58 158
19977.92 137
19979.25 181
19980.58 150
19981.92 150
19983.25 119
19984.59 153
19985.92 166
19987.26 147
19988.59 168
19989.93 158
19991.26 150
19992.60 161
19993.93 152
19995.27 148
19996.60 165
19997.94 144
19999.27 166
20000.61 153
20001.94 153
20003.28 132
20004.61 141
20005.95 149
20007.28 133
20008.62 172
20009.96 164
20011.29 158
20012.63 152
20013.96 154
20015.30 139
20016.63 149
20017.97 147
20019.30 140
20020.64 162
20021.98 158
20023.31 145
20024.65 153
20025.98 144
20027.32 165
20028.66 157
20029.99 148
20031.33 149
20032.67 167
20034.00 160
20035.34 144
20036.67 150
20038.01 152
20039.35 136
20040.68 162
20042.02 169
20043.36 161
20044.69 167
20046.03 152
20047.37 186
20048.70 164
20050.04 164
20051.38 154
20052.71 158
20054.05 166
20055.39 149
20056.73 162
20058.06 149
20059.40 149
20060.74 148
20062.07 164
20063.41 165
20064.75 151
20066.09 159
20067.42 153
20068.76 163
20070.10 165
20071.44 182
20072.77 167
20074.11 136
20075.45 148
20076.79 173
20078.13 149
20079.46 150
20080.80 157
20082.14 181
20083.48 179
20084.81 163
20086.15 152
20087.49 162
20088.83 162
20090.17 149
20091.51 143
20092.84 154
20094.18 167
20095.52 141
20096.86 152
20098.20 149
20099.54 136
20100.87 155
20102.21 184
20103.55 166
20104.89 159
20106.23 157
20107.57 168
20108.91 142
20110.25 154
20111.58 156
20112.92 156
20114.26 139
20115.60 151
20116.94 160
20118.28 138
20119.62 138
20120.96 155
20122.30 160
20123.64 148
20124.98 135
20126.31 166
20127.65 159
20128.99 170
