# Supplementary material for: MALDI-TOF MS typing enables the classification of brewing yeasts of the genus Saccharomyces to major beer styles
Source: PLoS One. 2017 Aug 9;12(8):e0181694. doi: 10.1371/journal.pone.0181694 (PMC5549903; doi:10.1371/journal.pone.0181694)
Supplement: S8 File — The directory includes 90 raw files and was zipped to “.zip”; the folder has three strains with 30 spectra per strain; S1 Text explains the raw files with an example and Table 1 represents the yeast strains used within the experiment. (ZIP) [file pone.0181694.s011.zip › 22-24/30282-8I4-Lag-Lag-Lag-YPG-18h-E-E_2016-09-27_9_0_D1_1.dat]

1999.34 2381
1999.77 2597
2000.19 2652
2000.61 2652
2001.03 2571
2001.45 2583
2001.88 2627
2002.30 2586
2002.72 2518
2003.14 2530
2003.56 2476
2003.99 2407
2004.41 2410
2004.83 2384
2005.25 2419
2005.68 2420
2006.10 2461
2006.52 2546
2006.94 2466
2007.37 2564
2007.79 2458
2008.21 2422
2008.64 2576
2009.06 2483
2009.48 2454
2009.90 2487
2010.33 2526
2010.75 2451
2011.17 2440
2011.60 2327
2012.02 2307
2012.44 2278
2012.87 2283
2013.29 2150
2013.71 2154
2014.14 2225
2014.56 2317
2014.98 2370
2015.41 2336
2015.83 2405
2016.25 2441
2016.68 2547
2017.10 2609
2017.53 2489
2017.95 2500
2018.37 2549
2018.80 2557
2019.22 2578
2019.65 2547
2020.07 2507
2020.49 2611
2020.92 2449
2021.34 2377
2021.77 2371
2022.19 2372
2022.61 2413
2023.04 2386
2023.46 2431
2023.89 2283
2024.31 2273
2024.74 2338
2025.16 2277
2025.59 2275
2026.01 2193
2026.44 2226
2026.86 2301
2027.29 2330
2027.71 2389
2028.14 2394
2028.56 2409
2028.98 2347
2029.41 2398
2029.84 2414
2030.26 2480
2030.69 2530
2031.11 2473
2031.54 2497
2031.96 2455
2032.39 2466
2032.81 2445
2033.24 2447
2033.66 2480
2034.09 2534
2034.51 2528
2034.94 2427
2035.37 2401
2035.79 2478
2036.22 2546
2036.64 2502
2037.07 2542
2037.49 2611
2037.92 2576
2038.35 2666
2038.77 2585
2039.20 2566
2039.62 2569
2040.05 2505
2040.48 2431
2040.90 2467
2041.33 2450
2041.76 2344
2042.18 2312
2042.61 2242
2043.03 2267
2043.46 2259
2043.89 2339
2044.31 2427
2044.74 2343
2045.17 2359
2045.59 2405
2046.02 2375
2046.45 2402
2046.87 2429
2047.30 2376
2047.73 2349
2048.16 2343
2048.58 2365
2049.01 2313
2049.44 2377
2049.86 2409
2050.29 2343
2050.72 2325
2051.15 2338
2051.57 2184
2052.00 2297
2052.43 2339
2052.86 2311
2053.28 2281
2053.71 2351
2054.14 2216
2054.57 2238
2054.99 2348
2055.42 2412
2055.85 2378
2056.28 2495
2056.70 2543
2057.13 2502
2057.56 2543
2057.99 2574
2058.42 2537
2058.84 2557
2059.27 2510
2059.70 2408
2060.13 2375
2060.56 2362
2060.99 2358
2061.41 2237
2061.84 2268
2062.27 2235
2062.70 2245
2063.13 2333
2063.56 2443
2063.99 2518
2064.41 2605
2064.84 2743
2065.27 2913
2065.70 2939
2066.13 2842
2066.56 2784
2066.99 2845
2067.42 2785
2067.85 2721
2068.27 2524
2068.70 2592
2069.13 2456
2069.56 2455
2069.99 2364
2070.42 2329
2070.85 2239
2071.28 2300
2071.71 2435
2072.14 2253
2072.57 2262
2073.00 2368
2073.43 2410
2073.86 2450
2074.29 2561
2074.72 2480
2075.15 2575
2075.58 2612
2076.01 2585
2076.44 2585
2076.87 2508
2077.30 2455
2077.73 2515
2078.16 2590
2078.59 2482
2079.02 2535
2079.45 2554
2079.88 2528
2080.31 2403
2080.74 2416
2081.17 2499
2081.60 2339
2082.03 2373
2082.46 2349
2082.89 2311
2083.32 2221
2083.75 2255
2084.18 2371
2084.61 2431
2085.04 2323
2085.47 2300
2085.90 2415
2086.34 2355
2086.77 2391
2087.20 2347
2087.63 2273
2088.06 2266
2088.49 2343
2088.92 2239
2089.35 2326
2089.79 2195
2090.22 2168
2090.65 2229
2091.08 2236
2091.51 2257
2091.94 2219
2092.37 2274
2092.81 2260
2093.24 2263
2093.67 2330
2094.10 2400
2094.53 2298
2094.96 2324
2095.40 2347
2095.83 2237
2096.26 2224
2096.69 2268
2097.12 2237
2097.56 2208
2097.99 2206
2098.42 2123
2098.85 1988
2099.29 2078
2099.72 2055
2100.15 1980
2100.58 2008
2101.01 2094
2101.45 2000
2101.88 2024
2102.31 2106
2102.75 2124
2103.18 2122
2103.61 2118
2104.04 2199
2104.48 2142
2104.91 2114
2105.34 2169
2105.77 2162
2106.21 2211
2106.64 2162
2107.07 2243
2107.51 2295
2107.94 2267
2108.37 2246
2108.81 2229
2109.24 2379
2109.67 2329
2110.11 2291
2110.54 2298
2110.97 2146
2111.41 2132
2111.84 2165
2112.27 2151
2112.71 2161
2113.14 2120
2113.58 2159
2114.01 2121
2114.44 2168
2114.88 2135
2115.31 2055
2115.75 2015
2116.18 2076
2116.61 2052
2117.05 1993
2117.48 2002
2117.92 1993
2118.35 2059
2118.78 2102
2119.22 2100
2119.65 2236
2120.09 2234
2120.52 2226
2120.96 2259
2121.39 2307
2121.83 2297
2122.26 2424
2122.69 2377
2123.13 2338
2123.56 2378
2124.00 2290
2124.43 2267
2124.87 2204
2125.30 2336
2125.74 2304
2126.17 2285
2126.61 2190
2127.04 2172
2127.48 2276
2127.91 2275
2128.35 2252
2128.79 2288
2129.22 2303
2129.66 2411
2130.09 2412
2130.53 2386
2130.96 2353
2131.40 2336
2131.83 2490
2132.27 2534
2132.70 2447
2133.14 2355
2133.58 2303
2134.01 2445
2134.45 2370
2134.88 2435
2135.32 2436
2135.76 2456
2136.19 2427
2136.63 2357
2137.06 2469
2137.50 2301
2137.94 2277
2138.37 2323
2138.81 2327
2139.25 2223
2139.68 2215
2140.12 2266
2140.56 2196
2140.99 2171
2141.43 2172
2141.87 2195
2142.30 2175
2142.74 2111
2143.18 2073
2143.61 2144
2144.05 2191
2144.49 2120
2144.92 2161
2145.36 2153
2145.80 2109
2146.23 2148
2146.67 2184
2147.11 2247
2147.55 2278
2147.98 2500
2148.42 2548
2148.86 2546
2149.30 2685
2149.73 2780
2150.17 2875
2150.61 2762
2151.05 2796
2151.48 2869
2151.92 2784
2152.36 2645
2152.80 2562
2153.23 2509
2153.67 2396
2154.11 2442
2154.55 2509
2154.99 2372
2155.42 2369
2155.86 2380
2156.30 2415
2156.74 2409
2157.18 2323
2157.61 2368
2158.05 2436
2158.49 2350
2158.93 2398
2159.37 2367
2159.81 2231
2160.24 2394
2160.68 2459
2161.12 2532
2161.56 2346
2162.00 2330
2162.44 2388
2162.88 2424
2163.32 2441
2163.75 2430
2164.19 2534
2164.63 2563
2165.07 2623
2165.51 2628
2165.95 2624
2166.39 2574
2166.83 2611
2167.27 2523
2167.71 2537
2168.15 2437
2168.59 2349
2169.02 2397
2169.46 2335
2169.90 2401
2170.34 2361
2170.78 2387
2171.22 2445
2171.66 2404
2172.10 2441
2172.54 2462
2172.98 2498
2173.42 2495
2173.86 2469
2174.30 2516
2174.74 2542
2175.18 2593
2175.62 2574
2176.06 2682
2176.50 2748
2176.94 2711
2177.38 2681
2177.82 2732
2178.26 2678
2178.70 2747
2179.14 2777
2179.58 2832
2180.02 2705
2180.47 2638
2180.91 2651
2181.35 2541
2181.79 2455
2182.23 2446
2182.67 2426
2183.11 2336
2183.55 2339
2183.99 2281
2184.43 2266
2184.87 2308
2185.31 2202
2185.76 2273
2186.20 2380
2186.64 2440
2187.08 2435
2187.52 2393
2187.96 2379
2188.40 2513
2188.84 2565
2189.29 2538
2189.73 2628
2190.17 2537
2190.61 2534
2191.05 2530
2191.49 2521
2191.94 2428
2192.38 2419
2192.82 2408
2193.26 2570
2193.70 2626
2194.14 2697
2194.59 2740
2195.03 2741
2195.47 2655
2195.91 2791
2196.36 2885
2196.80 2858
2197.24 2783
2197.68 2669
2198.12 2613
2198.57 2575
2199.01 2576
2199.45 2545
2199.89 2436
2200.34 2435
2200.78 2472
2201.22 2456
2201.66 2420
2202.11 2446
2202.55 2567
2202.99 2572
2203.44 2617
2203.88 2609
2204.32 2673
2204.76 2678
2205.21 2595
2205.65 2629
2206.09 2666
2206.54 2580
2206.98 2658
2207.42 2540
2207.87 2449
2208.31 2572
2208.75 2612
2209.20 2634
2209.64 2594
2210.08 2544
2210.53 2653
2210.97 2697
2211.42 2638
2211.86 2493
2212.30 2588
2212.75 2501
2213.19 2442
2213.63 2468
2214.08 2449
2214.52 2477
2214.97 2452
2215.41 2438
2215.85 2375
2216.30 2355
2216.74 2393
2217.19 2296
2217.63 2323
2218.08 2277
2218.52 2283
2218.97 2348
2219.41 2303
2219.85 2428
2220.30 2353
2220.74 2411
2221.19 2499
2221.63 2579
2222.08 2642
2222.52 2560
2222.97 2629
2223.41 2651
2223.86 2654
2224.30 2571
2224.75 2707
2225.19 2535
2225.64 2507
2226.08 2606
2226.53 2682
2226.97 2674
2227.42 2586
2227.86 2671
2228.31 2589
2228.75 2553
2229.20 2681
2229.65 2663
2230.09 2685
2230.54 2668
2230.98 2719
2231.43 2947
2231.87 3010
2232.32 3216
2232.76 3327
2233.21 3370
2233.66 3401
2234.10 3334
2234.55 3336
2234.99 3225
2235.44 3175
2235.89 3131
2236.33 3118
2236.78 3029
2237.23 2928
2237.67 2884
2238.12 2797
2238.56 2774
2239.01 2683
2239.46 2501
2239.90 2409
2240.35 2472
2240.80 2363
2241.24 2303
2241.69 2304
2242.14 2365
2242.58 2261
2243.03 2248
2243.48 2171
2243.93 2253
2244.37 2273
2244.82 2217
2245.27 2165
2245.71 2139
2246.16 2050
2246.61 2105
2247.05 2172
2247.50 2130
2247.95 2249
2248.40 2257
2248.84 2242
2249.29 2135
2249.74 2222
2250.19 2321
2250.63 2415
2251.08 2413
2251.53 2330
2251.98 2422
2252.43 2472
2252.87 2498
2253.32 2463
2253.77 2458
2254.22 2416
2254.66 2334
2255.11 2339
2255.56 2297
2256.01 2335
2256.46 2263
2256.91 2186
2257.35 2137
2257.80 2166
2258.25 2273
2258.70 2231
2259.15 2238
2259.60 2119
2260.04 2212
2260.49 2292
2260.94 2358
2261.39 2339
2261.84 2382
2262.29 2326
2262.74 2369
2263.19 2330
2263.63 2398
2264.08 2340
2264.53 2347
2264.98 2436
2265.43 2448
2265.88 2491
2266.33 2388
2266.78 2461
2267.23 2476
2267.68 2551
2268.13 2582
2268.58 2560
2269.02 2774
2269.47 2812
2269.92 2997
2270.37 3036
2270.82 3068
2271.27 3086
2271.72 3092
2272.17 3181
2272.62 3084
2273.07 2938
2273.52 2864
2273.97 2961
2274.42 2921
2274.87 2915
2275.32 3065
2275.77 3197
2276.22 3094
2276.67 3137
2277.12 3110
2277.57 3110
2278.02 3088
2278.47 2959
2278.92 2823
2279.37 2755
2279.82 2704
2280.27 2577
2280.73 2474
2281.18 2537
2281.63 2522
2282.08 2420
2282.53 2368
2282.98 2326
2283.43 2340
2283.88 2430
2284.33 2455
2284.78 2345
2285.23 2235
2285.68 2219
2286.14 2222
2286.59 2271
2287.04 2341
2287.49 2365
2287.94 2511
2288.39 2643
2288.84 2524
2289.30 2681
2289.75 2895
2290.20 3126
2290.65 3166
2291.10 3336
2291.55 3382
2292.00 3331
2292.46 3355
2292.91 3421
2293.36 3449
2293.81 3498
2294.26 3462
2294.72 3493
2295.17 3599
2295.62 3481
2296.07 3308
2296.52 3146
2296.98 3001
2297.43 3036
2297.88 2799
2298.33 2714
2298.79 2648
2299.24 2556
2299.69 2486
2300.14 2436
2300.60 2525
2301.05 2484
2301.50 2427
2301.95 2314
2302.41 2261
2302.86 2280
2303.31 2296
2303.76 2218
2304.22 2245
2304.67 2208
2305.12 2311
2305.58 2297
2306.03 2241
2306.48 2308
2306.94 2461
2307.39 2484
2307.84 2441
2308.30 2502
2308.75 2700
2309.20 2828
2309.66 2809
2310.11 2958
2310.56 2934
2311.02 2842
2311.47 2825
2311.92 2788
2312.38 2743
2312.83 2765
2313.28 2664
2313.74 2605
2314.19 2631
2314.65 2577
2315.10 2589
2315.55 2577
2316.01 2525
2316.46 2612
2316.92 2640
2317.37 2694
2317.83 2717
2318.28 2624
2318.73 2675
2319.19 2792
2319.64 2841
2320.10 2788
2320.55 2836
2321.01 2861
2321.46 2755
2321.92 2725
2322.37 2762
2322.82 2724
2323.28 2780
2323.73 2838
2324.19 2905
2324.64 3052
2325.10 3379
2325.55 3576
2326.01 3439
2326.46 3272
2326.92 3250
2327.37 3079
2327.83 2937
2328.29 2872
2328.74 2756
2329.20 2711
2329.65 2570
2330.11 2573
2330.56 2585
2331.02 2543
2331.47 2564
2331.93 2457
2332.38 2467
2332.84 2502
2333.30 2465
2333.75 2494
2334.21 2450
2334.66 2468
2335.12 2458
2335.58 2520
2336.03 2491
2336.49 2371
2336.94 2409
2337.40 2515
2337.86 2423
2338.31 2412
2338.77 2445
2339.22 2435
2339.68 2405
2340.14 2344
2340.59 2324
2341.05 2306
2341.51 2265
2341.96 2223
2342.42 2354
2342.88 2366
2343.33 2377
2343.79 2354
2344.25 2375
2344.70 2467
2345.16 2557
2345.62 2607
2346.08 2668
2346.53 2771
2346.99 2757
2347.45 2780
2347.90 2803
2348.36 2768
2348.82 2768
2349.28 2808
2349.73 2614
2350.19 2568
2350.65 2612
2351.11 2753
2351.56 2637
2352.02 2548
2352.48 2527
2352.94 2498
2353.39 2539
2353.85 2372
2354.31 2341
2354.77 2357
2355.22 2278
2355.68 2371
2356.14 2303
2356.60 2237
2357.06 2201
2357.51 2278
2357.97 2270
2358.43 2306
2358.89 2336
2359.35 2354
2359.81 2394
2360.26 2417
2360.72 2447
2361.18 2561
2361.64 2540
2362.10 2584
2362.56 2599
2363.02 2631
2363.47 2563
2363.93 2588
2364.39 2711
2364.85 2678
2365.31 2766
2365.77 2807
2366.23 2800
2366.69 2865
2367.15 2839
2367.60 2837
2368.06 2735
2368.52 2643
2368.98 2680
2369.44 2606
2369.90 2563
2370.36 2443
2370.82 2381
2371.28 2310
2371.74 2266
2372.20 2333
2372.66 2212
2373.12 2184
2373.58 2338
2374.04 2297
2374.50 2316
2374.96 2282
2375.42 2285
2375.88 2333
2376.34 2282
2376.80 2350
2377.26 2299
2377.72 2330
2378.18 2222
2378.64 2274
2379.10 2316
2379.56 2261
2380.02 2343
2380.48 2297
2380.94 2142
2381.40 2251
2381.86 2237
2382.32 2194
2382.78 2143
2383.24 2255
2383.70 2348
2384.16 2456
2384.62 2482
2385.08 2448
2385.54 2385
2386.00 2394
2386.47 2310
2386.93 2373
2387.39 2396
2387.85 2410
2388.31 2452
2388.77 2485
2389.23 2602
2389.69 2650
2390.15 2506
2390.62 2533
2391.08 2465
2391.54 2438
2392.00 2368
2392.46 2422
2392.92 2347
2393.38 2271
2393.85 2237
2394.31 2243
2394.77 2299
2395.23 2351
2395.69 2264
2396.16 2230
2396.62 2214
2397.08 2211
2397.54 2356
2398.00 2363
2398.47 2364
2398.93 2295
2399.39 2352
2399.85 2271
2400.31 2302
2400.78 2284
2401.24 2253
2401.70 2318
2402.16 2204
2402.63 2196
2403.09 2286
2403.55 2265
2404.01 2233
2404.48 2282
2404.94 2306
2405.40 2349
2405.86 2416
2406.33 2363
2406.79 2359
2407.25 2316
2407.72 2368
2408.18 2292
2408.64 2212
2409.11 2287
2409.57 2247
2410.03 2194
2410.49 2195
2410.96 2156
2411.42 2062
2411.88 2074
2412.35 2069
2412.81 2090
2413.28 2062
2413.74 2022
2414.20 2116
2414.67 2136
2415.13 2110
2415.59 2191
2416.06 2222
2416.52 2173
2416.98 2219
2417.45 2266
2417.91 2279
2418.38 2264
2418.84 2315
2419.30 2445
2419.77 2325
2420.23 2330
2420.70 2307
2421.16 2423
2421.63 2368
2422.09 2323
2422.55 2504
2423.02 2500
2423.48 2502
2423.95 2520
2424.41 2528
2424.88 2470
2425.34 2485
2425.81 2413
2426.27 2338
2426.74 2354
2427.20 2359
2427.67 2229
2428.13 2240
2428.60 2087
2429.06 2084
2429.53 2113
2429.99 2122
2430.46 2044
2430.92 2094
2431.39 2072
2431.85 2055
2432.32 2147
2432.78 2155
2433.25 2280
2433.71 2179
2434.18 2178
2434.64 2177
2435.11 2292
2435.58 2257
2436.04 2237
2436.51 2260
2436.97 2299
2437.44 2296
2437.90 2360
2438.37 2433
2438.84 2380
2439.30 2399
2439.77 2444
2440.23 2521
2440.70 2506
2441.17 2489
2441.63 2452
2442.10 2496
2442.57 2396
2443.03 2343
2443.50 2318
2443.96 2444
2444.43 2369
2444.90 2426
2445.36 2301
2445.83 2266
2446.30 2323
2446.76 2236
2447.23 2360
2447.70 2365
2448.16 2300
2448.63 2234
2449.10 2277
2449.57 2258
2450.03 2305
2450.50 2232
2450.97 2187
2451.43 2145
2451.90 2211
2452.37 2215
2452.84 2063
2453.30 2033
2453.77 2039
2454.24 2085
2454.71 2007
2455.17 2077
2455.64 2065
2456.11 2083
2456.58 2025
2457.04 2102
2457.51 2146
2457.98 2095
2458.45 2115
2458.91 2132
2459.38 2045
2459.85 2039
2460.32 2128
2460.79 2162
2461.25 2108
2461.72 2079
2462.19 2106
2462.66 2094
2463.13 2124
2463.60 2213
2464.06 2148
2464.53 2131
2465.00 2174
2465.47 2085
2465.94 2146
2466.41 2266
2466.87 2198
2467.34 2259
2467.81 2235
2468.28 2299
2468.75 2245
2469.22 2276
2469.69 2285
2470.16 2321
2470.63 2245
2471.09 2157
2471.56 2127
2472.03 2093
2472.50 2083
2472.97 2067
2473.44 2100
2473.91 2168
2474.38 2153
2474.85 2102
2475.32 2080
2475.79 2141
2476.26 2223
2476.73 2177
2477.20 2153
2477.67 2149
2478.14 2081
2478.60 2115
2479.07 2279
2479.54 2233
2480.01 2158
2480.48 2111
2480.95 2182
2481.42 2179
2481.89 2212
2482.36 2128
2482.83 2025
2483.30 2090
2483.77 2089
2484.25 2066
2484.72 2189
2485.19 2158
2485.66 2334
2486.13 2478
2486.60 2566
2487.07 2592
2487.54 2635
2488.01 2621
2488.48 2650
2488.95 2587
2489.42 2504
2489.89 2451
2490.36 2423
2490.83 2294
2491.30 2330
2491.78 2188
2492.25 2279
2492.72 2266
2493.19 2237
2493.66 2255
2494.13 2349
2494.60 2250
2495.07 2227
2495.55 2369
2496.02 2353
2496.49 2310
2496.96 2252
2497.43 2255
2497.90 2171
2498.37 2230
2498.85 2216
2499.32 2152
2499.79 2038
2500.26 2082
2500.73 2085
2501.20 2058
2501.68 2053
2502.15 2072
2502.62 2113
2503.09 2090
2503.56 2058
2504.04 2131
2504.51 2109
2504.98 2064
2505.45 2160
2505.93 2195
2506.40 2137
2506.87 2158
2507.34 2152
2507.82 2128
2508.29 2236
2508.76 2196
2509.23 2125
2509.71 2144
2510.18 2287
2510.65 2380
2511.12 2391
2511.60 2532
2512.07 2469
2512.54 2525
2513.02 2533
2513.49 2509
2513.96 2474
2514.44 2569
2514.91 2426
2515.38 2337
2515.85 2309
2516.33 2286
2516.80 2291
2517.27 2267
2517.75 2280
2518.22 2327
2518.70 2364
2519.17 2330
2519.64 2284
2520.12 2388
2520.59 2440
2521.06 2412
2521.54 2341
2522.01 2339
2522.49 2278
2522.96 2250
2523.43 2203
2523.91 2153
2524.38 2107
2524.86 2141
2525.33 2228
2525.80 2228
2526.28 2172
2526.75 2210
2527.23 2124
2527.70 2136
2528.18 2133
2528.65 2050
2529.12 2111
2529.60 2095
2530.07 2183
2530.55 2203
2531.02 2276
2531.50 2148
2531.97 2300
2532.45 2231
2532.92 2256
2533.40 2254
2533.87 2275
2534.35 2298
2534.82 2308
2535.30 2255
2535.77 2223
2536.25 2199
2536.72 2297
2537.20 2291
2537.67 2238
2538.15 2260
2538.62 2213
2539.10 2302
2539.57 2352
2540.05 2381
2540.53 2315
2541.00 2269
2541.48 2271
2541.95 2312
2542.43 2248
2542.90 2236
2543.38 2117
2543.86 2238
2544.33 2261
2544.81 2190
2545.28 2199
2545.76 2250
2546.24 2264
2546.71 2372
2547.19 2400
2547.66 2553
2548.14 2488
2548.62 2546
2549.09 2626
2549.57 2670
2550.05 2684
2550.52 2813
2551.00 2798
2551.48 2655
2551.95 2691
2552.43 2620
2552.91 2636
2553.38 2616
2553.86 2488
2554.34 2460
2554.81 2568
2555.29 2474
2555.77 2484
2556.24 2462
2556.72 2340
2557.20 2352
2557.68 2274
2558.15 2195
2558.63 2156
2559.11 2095
2559.58 2084
2560.06 2138
2560.54 2041
2561.02 2038
2561.49 2069
2561.97 2069
2562.45 2155
2562.93 2108
2563.41 2080
2563.88 2050
2564.36 2066
2564.84 2076
2565.32 2082
2565.79 2127
2566.27 2092
2566.75 2064
2567.23 2060
2567.71 2022
2568.18 2023
2568.66 2061
2569.14 2096
2569.62 2046
2570.10 2014
2570.58 2077
2571.05 2014
2571.53 1972
2572.01 1937
2572.49 1983
2572.97 2010
2573.45 2051
2573.93 2046
2574.40 2042
2574.88 2181
2575.36 2208
2575.84 2054
2576.32 2047
2576.80 2096
2577.28 2133
2577.76 2123
2578.24 2088
2578.72 2083
2579.19 2092
2579.67 2090
2580.15 1974
2580.63 2086
2581.11 2099
2581.59 2057
2582.07 2021
2582.55 1956
2583.03 2025
2583.51 2066
2583.99 2085
2584.47 2012
2584.95 1908
2585.43 1887
2585.91 2005
2586.39 2155
2586.87 2025
2587.35 2085
2587.83 2159
2588.31 2113
2588.79 2175
2589.27 2113
2589.75 2062
2590.23 2068
2590.71 2083
2591.19 2135
2591.67 2032
2592.15 1993
2592.63 2054
2593.11 2098
2593.59 2079
2594.07 2085
2594.55 2044
2595.03 2081
2595.51 1986
2595.99 2082
2596.47 2048
2596.96 1959
2597.44 1923
2597.92 1996
2598.40 1923
2598.88 1927
2599.36 1916
2599.84 1898
2600.32 1879
2600.80 1913
2601.28 1920
2601.77 1935
2602.25 1972
2602.73 2029
2603.21 2128
2603.69 2032
2604.17 2005
2604.65 2043
2605.14 2055
2605.62 2092
2606.10 2155
2606.58 2093
2607.06 2168
2607.54 2096
2608.03 2081
2608.51 2124
2608.99 2080
2609.47 2124
2609.95 2230
2610.44 2170
2610.92 2122
2611.40 2068
2611.88 2106
2612.37 2057
2612.85 1949
2613.33 1962
2613.81 1903
2614.29 1920
2614.78 1931
2615.26 2026
2615.74 1993
2616.22 2021
2616.71 1913
2617.19 2022
2617.67 2004
2618.16 1957
2618.64 2033
2619.12 2086
2619.60 2115
2620.09 2116
2620.57 2057
2621.05 2036
2621.54 2112
2622.02 2162
2622.50 2146
2622.99 2136
2623.47 2029
2623.95 2074
2624.44 2193
2624.92 2155
2625.40 2177
2625.89 2134
2626.37 2076
2626.85 2121
2627.34 2143
2627.82 2152
2628.30 2078
2628.79 2142
2629.27 2121
2629.76 1940
2630.24 2087
2630.72 2006
2631.21 2037
2631.69 2006
2632.18 2109
2632.66 2118
2633.14 2089
2633.63 2096
2634.11 2027
2634.60 2073
2635.08 1960
2635.57 2056
2636.05 2060
2636.53 1944
2637.02 1948
2637.50 1999
2637.99 2027
2638.47 1912
2638.96 1960
2639.44 1962
2639.93 1960
2640.41 1921
2640.90 2087
2641.38 1978
2641.87 1960
2642.35 2067
2642.84 2102
2643.32 2091
2643.81 2060
2644.29 2079
2644.78 2047
2645.26 2071
2645.75 1937
2646.23 1962
2646.72 2008
2647.20 1950
2647.69 2032
2648.18 2040
2648.66 1999
2649.15 2073
2649.63 2074
2650.12 2045
2650.60 2003
2651.09 2073
2651.58 2066
2652.06 2116
2652.55 2086
2653.03 2095
2653.52 2081
2654.01 2136
2654.49 2164
2654.98 2177
2655.46 2117
2655.95 2206
2656.44 2148
2656.92 2157
2657.41 2139
2657.90 2124
2658.38 2039
2658.87 2052
2659.36 2054
2659.84 2051
2660.33 2069
2660.82 2060
2661.30 2131
2661.79 2087
2662.28 2071
2662.76 2123
2663.25 2086
2663.74 2037
2664.22 2101
2664.71 2095
2665.20 2112
2665.68 2105
2666.17 2187
2666.66 2155
2667.15 2249
2667.63 2195
2668.12 2172
2668.61 2138
2669.10 2130
2669.58 2072
2670.07 2064
2670.56 2104
2671.05 2171
2671.53 2100
2672.02 2122
2672.51 2194
2673.00 2262
2673.48 2198
2673.97 2244
2674.46 2267
2674.95 2331
2675.44 2269
2675.92 2235
2676.41 2288
2676.90 2335
2677.39 2226
2677.88 2220
2678.37 2214
2678.85 2076
2679.34 2180
2679.83 2142
2680.32 2090
2680.81 2031
2681.30 1993
2681.79 2039
2682.27 2043
2682.76 2099
2683.25 2165
2683.74 2149
2684.23 2137
2684.72 2104
2685.21 2104
2685.70 2084
2686.18 2020
2686.67 2007
2687.16 1986
2687.65 2084
2688.14 1992
2688.63 2026
2689.12 2111
2689.61 2063
2690.10 2090
2690.59 2180
2691.08 2230
2691.57 2128
2692.06 2069
2692.55 2174
2693.04 2142
2693.53 2202
2694.02 2214
2694.51 2226
2694.99 2266
2695.48 2223
2695.97 2113
2696.46 2101
2696.95 2175
2697.44 2185
2697.93 2118
2698.42 2063
2698.92 2001
2699.41 2205
2699.90 2205
2700.39 2175
2700.88 2161
2701.37 2219
2701.86 2160
2702.35 2162
2702.84 2251
2703.33 2242
2703.82 2270
2704.31 2173
2704.80 2208
2705.29 2303
2705.78 2294
2706.27 2219
2706.76 2126
2707.25 2111
2707.75 2187
2708.24 2153
2708.73 2093
2709.22 2097
2709.71 2020
2710.20 2035
2710.69 2047
2711.18 1989
2711.68 2030
2712.17 2030
2712.66 2066
2713.15 2035
2713.64 2038
2714.13 2026
2714.62 1975
2715.12 1916
2715.61 1976
2716.10 1985
2716.59 2058
2717.08 2096
2717.57 2013
2718.07 2076
2718.56 1958
2719.05 1924
2719.54 1974
2720.03 2021
2720.53 2048
2721.02 2116
2721.51 2117
2722.00 2150
2722.50 2225
2722.99 2199
2723.48 2168
2723.97 2101
2724.47 2110
2724.96 2089
2725.45 2088
2725.94 2040
2726.44 1957
2726.93 2023
2727.42 2047
2727.91 2110
2728.41 2106
2728.90 2127
2729.39 2042
2729.89 2110
2730.38 2100
2730.87 2161
2731.37 2097
2731.86 2119
2732.35 2137
2732.84 2167
2733.34 2143
2733.83 2151
2734.32 2217
2734.82 2189
2735.31 2240
2735.81 2312
2736.30 2284
2736.79 2245
2737.29 2266
2737.78 2241
2738.27 2322
2738.77 2279
2739.26 2197
2739.75 2137
2740.25 2168
2740.74 2111
2741.24 2066
2741.73 2076
2742.22 2089
2742.72 2030
2743.21 1972
2743.71 1990
2744.20 1938
2744.70 1925
2745.19 2014
2745.68 2035
2746.18 2008
2746.67 2048
2747.17 2020
2747.66 2044
2748.16 2130
2748.65 2127
2749.15 2073
2749.64 2022
2750.14 2036
2750.63 2006
2751.13 1963
2751.62 1969
2752.12 1959
2752.61 1986
2753.11 1946
2753.60 1961
2754.10 1896
2754.59 2014
2755.09 2043
2755.58 2039
2756.08 2107
2756.57 2074
2757.07 2082
2757.56 2120
2758.06 2078
2758.56 2018
2759.05 2026
2759.55 2004
2760.04 2022
2760.54 1959
2761.03 2088
2761.53 2110
2762.03 2013
2762.52 2124
2763.02 2182
2763.51 2116
2764.01 2106
2764.51 2108
2765.00 2140
2765.50 2148
2765.99 2055
2766.49 1979
2766.99 1985
2767.48 1957
2767.98 1905
2768.48 1896
2768.97 1928
2769.47 1958
2769.97 1965
2770.46 2005
2770.96 1993
2771.46 1983
2771.95 1975
2772.45 2054
2772.95 1947
2773.44 2062
2773.94 2013
2774.44 1949
2774.93 1966
2775.43 1999
2775.93 2019
2776.43 2012
2776.92 2069
2777.42 2093
2777.92 2077
2778.41 2137
2778.91 2198
2779.41 2205
2779.91 2085
2780.40 2090
2780.90 2155
2781.40 2157
2781.90 2160
2782.39 2066
2782.89 2105
2783.39 2092
2783.89 2021
2784.39 2070
2784.88 2168
2785.38 2079
2785.88 2109
2786.38 2089
2786.88 2116
2787.37 2105
2787.87 2185
2788.37 2170
2788.87 2206
2789.37 2152
2789.87 2182
2790.36 2217
2790.86 2204
2791.36 2116
2791.86 2096
2792.36 2099
2792.86 2055
2793.36 2101
2793.85 2123
2794.35 2049
2794.85 2162
2795.35 2196
2795.85 2222
2796.35 2273
2796.85 2203
2797.35 2195
2797.85 2208
2798.34 2207
2798.84 2245
2799.34 2162
2799.84 2229
2800.34 2189
2800.84 2114
2801.34 2077
2801.84 2118
2802.34 2078
2802.84 2130
2803.34 2097
2803.84 2060
2804.34 2008
2804.84 2048
2805.34 2115
2805.84 2053
2806.34 2039
2806.84 2146
2807.34 2239
2807.84 2170
2808.34 2222
2808.84 2190
2809.34 2193
2809.84 2173
2810.34 2170
2810.84 2175
2811.34 2226
2811.84 2223
2812.34 2210
2812.84 2293
2813.34 2373
2813.84 2241
2814.34 2165
2814.84 2246
2815.34 2278
2815.84 2320
2816.34 2159
2816.84 2130
2817.34 2135
2817.85 2093
2818.35 2140
2818.85 2117
2819.35 2060
2819.85 2148
2820.35 2020
2820.85 2026
2821.35 2003
2821.85 2018
2822.35 2008
2822.86 1975
2823.36 1875
2823.86 1940
2824.36 1828
2824.86 1966
2825.36 1976
2825.87 1993
2826.37 1936
2826.87 1953
2827.37 2000
2827.87 2058
2828.37 1977
2828.88 1993
2829.38 2016
2829.88 2008
2830.38 1991
2830.88 1939
2831.39 1896
2831.89 1945
2832.39 1938
2832.89 1841
2833.39 1868
2833.90 1977
2834.40 1970
2834.90 1893
2835.40 1931
2835.91 2009
2836.41 2019
2836.91 1977
2837.41 1939
2837.92 1989
2838.42 1950
2838.92 2013
2839.42 1929
2839.93 2040
2840.43 2044
2840.93 1984
2841.44 2100
2841.94 2053
2842.44 1997
2842.95 2001
2843.45 2043
2843.95 1973
2844.45 2052
2844.96 2075
2845.46 2065
2845.96 1983
2846.47 2144
2846.97 2168
2847.48 2082
2847.98 2148
2848.48 2228
2848.99 2272
2849.49 2274
2849.99 2088
2850.50 2153
2851.00 2150
2851.50 2149
2852.01 2008
2852.51 2144
2853.02 2149
2853.52 2020
2854.02 2009
2854.53 1949
2855.03 1970
2855.54 1944
2856.04 1963
2856.55 1983
2857.05 1968
2857.55 1969
2858.06 2072
2858.56 2000
2859.07 1919
2859.57 1936
2860.08 2050
2860.58 2101
2861.09 1975
2861.59 2029
2862.10 1996
2862.60 2128
2863.11 2122
2863.61 2140
2864.12 2222
2864.62 2334
2865.13 2208
2865.63 2176
2866.14 2200
2866.64 2132
2867.15 2156
2867.65 2158
2868.16 2036
2868.66 2099
2869.17 2108
2869.67 2133
2870.18 2196
2870.68 2154
2871.19 2149
2871.69 2177
2872.20 2061
2872.71 2105
2873.21 2150
2873.72 2135
2874.22 2135
2874.73 2109
2875.24 2142
2875.74 2048
2876.25 2041
2876.75 2058
2877.26 2008
2877.77 2033
2878.27 1955
2878.78 2053
2879.28 2030
2879.79 2004
2880.30 1970
2880.80 1971
2881.31 2022
2881.82 1969
2882.32 2047
2882.83 2044
2883.34 2056
2883.84 2116
2884.35 2233
2884.86 2261
2885.36 2305
2885.87 2345
2886.38 2455
2886.88 2508
2887.39 2567
2887.90 2601
2888.41 2561
2888.91 2515
2889.42 2520
2889.93 2558
2890.43 2713
2890.94 2708
2891.45 2648
2891.96 2579
2892.46 2534
2892.97 2531
2893.48 2581
2893.99 2399
2894.49 2534
2895.00 2613
2895.51 2577
2896.02 2610
2896.53 2618
2897.03 2669
2897.54 2546
2898.05 2541
2898.56 2556
2899.07 2388
2899.57 2462
2900.08 2517
2900.59 2394
2901.10 2403
2901.61 2384
2902.11 2310
2902.62 2459
2903.13 2421
2903.64 2547
2904.15 2501
2904.66 2655
2905.16 2725
2905.67 2620
2906.18 2687
2906.69 2758
2907.20 2745
2907.71 2654
2908.22 2619
2908.73 2543
2909.24 2479
2909.74 2379
2910.25 2301
2910.76 2370
2911.27 2235
2911.78 2256
2912.29 2150
2912.80 2121
2913.31 2096
2913.82 2175
2914.33 2151
2914.84 2164
2915.35 2204
2915.86 2279
2916.36 2269
2916.87 2250
2917.38 2180
2917.89 2234
2918.40 2205
2918.91 2276
2919.42 2303
2919.93 2288
2920.44 2282
2920.95 2307
2921.46 2351
2921.97 2358
2922.48 2347
2922.99 2404
2923.50 2420
2924.01 2390
2924.52 2478
2925.03 2409
2925.54 2420
2926.05 2427
2926.57 2394
2927.08 2356
2927.59 2377
2928.10 2303
2928.61 2301
2929.12 2260
2929.63 2081
2930.14 2121
2930.65 2091
2931.16 2061
2931.67 1998
2932.18 1983
2932.69 2009
2933.20 2074
2933.72 2125
2934.23 2115
2934.74 2158
2935.25 2101
2935.76 2110
2936.27 2228
2936.78 2172
2937.29 2131
2937.81 2119
2938.32 2180
2938.83 2275
2939.34 2397
2939.85 2429
2940.36 2467
2940.88 2488
2941.39 2552
2941.90 2457
2942.41 2550
2942.92 2604
2943.43 2581
2943.95 2545
2944.46 2541
2944.97 2570
2945.48 2503
2945.99 2470
2946.51 2363
2947.02 2373
2947.53 2371
2948.04 2223
2948.56 2209
2949.07 2181
2949.58 2198
2950.09 2192
2950.61 2141
2951.12 2076
2951.63 2045
2952.14 1993
2952.66 2180
2953.17 2090
2953.68 2071
2954.19 1998
2954.71 2034
2955.22 2043
2955.73 2060
2956.25 2045
2956.76 2146
2957.27 2087
2957.79 2015
2958.30 2053
2958.81 1937
2959.33 2022
2959.84 2034
2960.35 2055
2960.87 2129
2961.38 2129
2961.89 2250
2962.41 2331
2962.92 2316
2963.43 2383
2963.95 2342
2964.46 2340
2964.97 2363
2965.49 2432
2966.00 2302
2966.52 2403
2967.03 2387
2967.54 2422
2968.06 2387
2968.57 2351
2969.09 2393
2969.60 2388
2970.12 2415
2970.63 2465
2971.14 2379
2971.66 2387
2972.17 2488
2972.69 2383
2973.20 2316
2973.72 2282
2974.23 2313
2974.75 2324
2975.26 2315
2975.77 2321
2976.29 2305
2976.80 2305
2977.32 2220
2977.83 2465
2978.35 2479
2978.86 2405
2979.38 2530
2979.89 2558
2980.41 2646
2980.92 2569
2981.44 2623
2981.95 2620
2982.47 2658
2982.99 2691
2983.50 2805
2984.02 2744
2984.53 2767
2985.05 2904
2985.56 2820
2986.08 2859
2986.59 2868
2987.11 2823
2987.63 2899
2988.14 2922
2988.66 2868
2989.17 2888
2989.69 3040
2990.20 3012
2990.72 2833
2991.24 2873
2991.75 2752
2992.27 2729
2992.79 2718
2993.30 2703
2993.82 2772
2994.33 2717
2994.85 2733
2995.37 2881
2995.88 2908
2996.40 3107
2996.92 3363
2997.43 3550
2997.95 3495
2998.47 3603
2998.98 3731
2999.50 3731
3000.02 3746
3000.53 3759
3001.05 3804
3001.57 3768
3002.08 3924
3002.60 4431
3003.12 5130
3003.64 6071
3004.15 7122
3004.67 8432
3005.19 9640
3005.70 10244
3006.22 9894
3006.74 10013
3007.26 9373
3007.77 8597
3008.29 7604
3008.81 6728
3009.33 5900
3009.84 5200
3010.36 4516
3010.88 3912
3011.40 3610
3011.92 3405
3012.43 3315
3012.95 3167
3013.47 3027
3013.99 2985
3014.50 3033
3015.02 3028
3015.54 3065
3016.06 3059
3016.58 2963
3017.10 2949
3017.61 2914
3018.13 2889
3018.65 2839
3019.17 2885
3019.69 2818
3020.21 2876
3020.73 2888
3021.24 2888
3021.76 2929
3022.28 2887
3022.80 2962
3023.32 3155
3023.84 3229
3024.36 3264
3024.88 3272
3025.39 3329
3025.91 3307
3026.43 3209
3026.95 3110
3027.47 2950
3027.99 2831
3028.51 2683
3029.03 2690
3029.55 2703
3030.07 2617
3030.59 2636
3031.11 2548
3031.63 2512
3032.15 2509
3032.66 2503
3033.18 2566
3033.70 2558
3034.22 2571
3034.74 2557
3035.26 2543
3035.78 2619
3036.30 2611
3036.82 2555
3037.34 2627
3037.86 2727
3038.38 2682
3038.90 2646
3039.42 2534
3039.94 2558
3040.46 2520
3040.98 2550
3041.51 2447
3042.03 2401
3042.55 2403
3043.07 2481
3043.59 2505
3044.11 2443
3044.63 2559
3045.15 2568
3045.67 2507
3046.19 2490
3046.71 2403
3047.23 2408
3047.75 2394
3048.27 2403
3048.79 2501
3049.32 2507
3049.84 2536
3050.36 2400
3050.88 2376
3051.40 2389
3051.92 2367
3052.44 2303
3052.96 2384
3053.49 2327
3054.01 2362
3054.53 2357
3055.05 2382
3055.57 2443
3056.09 2497
3056.62 2529
3057.14 2538
3057.66 2484
3058.18 2485
3058.70 2467
3059.22 2492
3059.75 2418
3060.27 2351
3060.79 2495
3061.31 2471
3061.83 2554
3062.36 2620
3062.88 2588
3063.40 2595
3063.92 2534
3064.45 2671
3064.97 2727
3065.49 2738
3066.01 2875
3066.54 2906
3067.06 3037
3067.58 3122
3068.10 3070
3068.63 3080
3069.15 3073
3069.67 3044
3070.19 2957
3070.72 2962
3071.24 2974
3071.76 2914
3072.29 2862
3072.81 2827
3073.33 2828
3073.85 2886
3074.38 2781
3074.90 2806
3075.42 2846
3075.95 2872
3076.47 3068
3076.99 3243
3077.52 3351
3078.04 3489
3078.57 3547
3079.09 3660
3079.61 3929
3080.14 3803
3080.66 3910
3081.18 4023
3081.71 4051
3082.23 4106
3082.76 4080
3083.28 3955
3083.80 3915
3084.33 3800
3084.85 3604
3085.38 3658
3085.90 3540
3086.42 3484
3086.95 3593
3087.47 3819
3088.00 4098
3088.52 4767
3089.05 5590
3089.57 6428
3090.09 7249
3090.62 7656
3091.14 7695
3091.67 7630
3092.19 7429
3092.72 6905
3093.24 6440
3093.77 5751
3094.29 5227
3094.82 5001
3095.34 4939
3095.87 4998
3096.39 4999
3096.92 4970
3097.44 5006
3097.97 4918
3098.49 4974
3099.02 4984
3099.54 4896
3100.07 4839
3100.59 5118
3101.12 5754
3101.64 6738
3102.17 7776
3102.70 9192
3103.22 10237
3103.75 11073
3104.27 11254
3104.80 10828
3105.32 9936
3105.85 8918
3106.38 7928
3106.90 6911
3107.43 5911
3107.95 5319
3108.48 4753
3109.01 4370
3109.53 4034
3110.06 3866
3110.58 3792
3111.11 3656
3111.64 3504
3112.16 3379
3112.69 3291
3113.22 3228
3113.74 3154
3114.27 3153
3114.80 3046
3115.32 3027
3115.85 3059
3116.38 3000
3116.90 2987
3117.43 2968
3117.96 2844
3118.48 2852
3119.01 2867
3119.54 2997
3120.06 3074
3120.59 3210
3121.12 3347
3121.65 3572
3122.17 3751
3122.70 3744
3123.23 3716
3123.76 3712
3124.28 3538
3124.81 3457
3125.34 3249
3125.87 3197
3126.39 3094
3126.92 2993
3127.45 2849
3127.98 2849
3128.50 2807
3129.03 2809
3129.56 2728
3130.09 2680
3130.62 2634
3131.14 2652
3131.67 2540
3132.20 2542
3132.73 2551
3133.26 2630
3133.78 2644
3134.31 2624
3134.84 2551
3135.37 2558
3135.90 2615
3136.43 2438
3136.95 2498
3137.48 2535
3138.01 2421
3138.54 2425
3139.07 2423
3139.60 2505
3140.13 2431
3140.65 2289
3141.18 2392
3141.71 2458
3142.24 2397
3142.77 2368
3143.30 2385
3143.83 2351
3144.36 2380
3144.89 2367
3145.42 2258
3145.94 2329
3146.47 2374
3147.00 2366
3147.53 2487
3148.06 2488
3148.59 2488
3149.12 2667
3149.65 2576
3150.18 2558
3150.71 2538
3151.24 2540
3151.77 2522
3152.30 2514
3152.83 2514
3153.36 2533
3153.89 2474
3154.42 2477
3154.95 2503
3155.48 2478
3156.01 2425
3156.54 2512
3157.07 2526
3157.60 2520
3158.13 2482
3158.66 2519
3159.19 2483
3159.72 2551
3160.25 2570
3160.78 2496
3161.31 2522
3161.84 2567
3162.37 2562
3162.90 2576
3163.43 2559
3163.97 2445
3164.50 2444
3165.03 2368
3165.56 2392
3166.09 2343
3166.62 2339
3167.15 2349
3167.68 2215
3168.21 2248
3168.74 2233
3169.28 2208
3169.81 2178
3170.34 2153
3170.87 2173
3171.40 2194
3171.93 2253
3172.46 2334
3172.99 2288
3173.53 2331
3174.06 2405
3174.59 2426
3175.12 2404
3175.65 2373
3176.18 2458
3176.72 2555
3177.25 2377
3177.78 2280
3178.31 2291
3178.84 2223
3179.38 2221
3179.91 2206
3180.44 2135
3180.97 2079
3181.50 2180
3182.04 2179
3182.57 2080
3183.10 2092
3183.63 2077
3184.17 2093
3184.70 2093
3185.23 2205
3185.76 2102
3186.30 2064
3186.83 2129
3187.36 2154
3187.89 2211
3188.43 2136
3188.96 2175
3189.49 2293
3190.03 2309
3190.56 2138
3191.09 2098
3191.63 2178
3192.16 2200
3192.69 2102
3193.22 2111
3193.76 2162
3194.29 2188
3194.82 2112
3195.36 2105
3195.89 2137
3196.43 2281
3196.96 2284
3197.49 2284
3198.03 2254
3198.56 2157
3199.09 2251
3199.63 2345
3200.16 2318
3200.69 2312
3201.23 2395
3201.76 2481
3202.30 2398
3202.83 2429
3203.36 2424
3203.90 2409
3204.43 2495
3204.97 2455
3205.50 2516
3206.04 2578
3206.57 2574
3207.10 2652
3207.64 2793
3208.17 2890
3208.71 3030
3209.24 3119
3209.78 3308
3210.31 3406
3210.85 3408
3211.38 3447
3211.91 3463
3212.45 3303
3212.98 3342
3213.52 3189
3214.05 3164
3214.59 2988
3215.12 2894
3215.66 2813
3216.19 2707
3216.73 2501
3217.26 2480
3217.80 2422
3218.34 2320
3218.87 2288
3219.41 2390
3219.94 2301
3220.48 2307
3221.01 2382
3221.55 2412
3222.08 2449
3222.62 2629
3223.15 2698
3223.69 2782
3224.23 2877
3224.76 2998
3225.30 2987
3225.83 3161
3226.37 3271
3226.91 3085
3227.44 2969
3227.98 2997
3228.51 2933
3229.05 2917
3229.59 2907
3230.12 2779
3230.66 2760
3231.20 2742
3231.73 2869
3232.27 2928
3232.81 2950
3233.34 3030
3233.88 3014
3234.41 3123
3234.95 3119
3235.49 3132
3236.02 3210
3236.56 3389
3237.10 3400
3237.64 3355
3238.17 3568
3238.71 3651
3239.25 3536
3239.78 3406
3240.32 3234
3240.86 3268
3241.39 3219
3241.93 3156
3242.47 3014
3243.01 2956
3243.54 3077
3244.08 3159
3244.62 3148
3245.16 3190
3245.69 3211
3246.23 3290
3246.77 3386
3247.31 3463
3247.84 3533
3248.38 3572
3248.92 3620
3249.46 3745
3250.00 3851
3250.53 4152
3251.07 4585
3251.61 5466
3252.15 6518
3252.69 7520
3253.22 8308
3253.76 8913
3254.30 9138
3254.84 9130
3255.38 8491
3255.92 7656
3256.45 6823
3256.99 6028
3257.53 5507
3258.07 5032
3258.61 4688
3259.15 4340
3259.69 4339
3260.23 4469
3260.76 4668
3261.30 4994
3261.84 5382
3262.38 5720
3262.92 5979
3263.46 6203
3264.00 6356
3264.54 6367
3265.08 6370
3265.62 6473
3266.15 7101
3266.69 7517
3267.23 7615
3267.77 7562
3268.31 7429
3268.85 7060
3269.39 6560
3269.93 6198
3270.47 5558
3271.01 5165
3271.55 4856
3272.09 4461
3272.63 4423
3273.17 4270
3273.71 4075
3274.25 4016
3274.79 3924
3275.33 3949
3275.87 3967
3276.41 3783
3276.95 3801
3277.49 3790
3278.03 3646
3278.57 3621
3279.11 3688
3279.65 3717
3280.19 3852
3280.73 3816
3281.27 3823
3281.81 3765
3282.35 3641
3282.89 3674
3283.43 3713
3283.97 3582
3284.52 3537
3285.06 3592
3285.60 3614
3286.14 3732
3286.68 3769
3287.22 3599
3287.76 3686
3288.30 3783
3288.84 3840
3289.38 3740
3289.93 3757
3290.47 3929
3291.01 4171
3291.55 4297
3292.09 4515
3292.63 4762
3293.17 4830
3293.72 4928
3294.26 5399
3294.80 5505
3295.34 5987
3295.88 6220
3296.42 6503
3296.97 6620
3297.51 6385
3298.05 6220
3298.59 5796
3299.13 5620
3299.68 5273
3300.22 5045
3300.76 4761
3301.30 4536
3301.84 4346
3302.39 4265
3302.93 4194
3303.47 4115
3304.01 4178
3304.56 4092
3305.10 4120
3305.64 4070
3306.18 4018
3306.73 3991
3307.27 4118
3307.81 4263
3308.35 4309
3308.90 4453
3309.44 4610
3309.98 4815
3310.52 5015
3311.07 4915
3311.61 5119
3312.15 4970
3312.70 4866
3313.24 4738
3313.78 4741
3314.33 4833
3314.87 4946
3315.41 5063
3315.96 5336
3316.50 5600
3317.04 5902
3317.59 6152
3318.13 6398
3318.67 6841
3319.22 7343
3319.76 7759
3320.30 8106
3320.85 8086
3321.39 8012
3321.94 7955
3322.48 7716
3323.02 7200
3323.57 6792
3324.11 6616
3324.66 6181
3325.20 5893
3325.74 5980
3326.29 5747
3326.83 5623
3327.38 5592
3327.92 5530
3328.47 5532
3329.01 5536
3329.55 5628
3330.10 5579
3330.64 6011
3331.19 6455
3331.73 7370
3332.28 8883
3332.82 11671
3333.37 16279
3333.91 21974
3334.46 28229
3335.00 34107
3335.55 38586
3336.09 41137
3336.64 43070
3337.18 43442
3337.73 42890
3338.27 41368
3338.82 38668
3339.36 34916
3339.91 29549
3340.45 24655
3341.00 20166
3341.54 16602
3342.09 13334
3342.63 11094
3343.18 9226
3343.73 7807
3344.27 6845
3344.82 6068
3345.36 5746
3345.91 5414
3346.45 5179
3347.00 4969
3347.55 4792
3348.09 4611
3348.64 4524
3349.18 4435
3349.73 4254
3350.28 4167
3350.82 4078
3351.37 3903
3351.92 3902
3352.46 3814
3353.01 3876
3353.55 3857
3354.10 3743
3354.65 3631
3355.19 3689
3355.74 3760
3356.29 3839
3356.83 3801
3357.38 3850
3357.93 3779
3358.47 3857
3359.02 3813
3359.57 3678
3360.12 3840
3360.66 3780
3361.21 3731
3361.76 3887
3362.30 4128
3362.85 4138
3363.40 4268
3363.95 4368
3364.49 4319
3365.04 4267
3365.59 4163
3366.14 4230
3366.68 3997
3367.23 3962
3367.78 3911
3368.33 3837
3368.87 3789
3369.42 3864
3369.97 3865
3370.52 3931
3371.06 4144
3371.61 4656
3372.16 5375
3372.71 5940
3373.26 6558
3373.80 7046
3374.35 7425
3374.90 7573
3375.45 7499
3376.00 7274
3376.54 6908
3377.09 6420
3377.64 5935
3378.19 5428
3378.74 4861
3379.29 4507
3379.84 4168
3380.38 3852
3380.93 3603
3381.48 3551
3382.03 3440
3382.58 3403
3383.13 3268
3383.68 3313
3384.23 3230
3384.77 3260
3385.32 3116
3385.87 3081
3386.42 3008
3386.97 2934
3387.52 2981
3388.07 2931
3388.62 2861
3389.17 2858
3389.72 2860
3390.27 2907
3390.82 2998
3391.37 2959
3391.92 2989
3392.46 2999
3393.01 3021
3393.56 3114
3394.11 3243
3394.66 3174
3395.21 3162
3395.76 3317
3396.31 3426
3396.86 3441
3397.41 3625
3397.96 3795
3398.51 3825
3399.06 3913
3399.61 3948
3400.16 3915
3400.71 3846
3401.26 3783
3401.81 3613
3402.37 3461
3402.92 3403
3403.47 3286
3404.02 3153
3404.57 3008
3405.12 2861
3405.67 2795
3406.22 2760
3406.77 2725
3407.32 2631
3407.87 2662
3408.42 2784
3408.97 2774
3409.52 2941
3410.08 2916
3410.63 3091
3411.18 3401
3411.73 3502
3412.28 3604
3412.83 3570
3413.38 3570
3413.93 3516
3414.48 3489
3415.04 3409
3415.59 3401
3416.14 3384
3416.69 3395
3417.24 3487
3417.79 3398
3418.35 3415
3418.90 3531
3419.45 3418
3420.00 3373
3420.55 3275
3421.10 3083
3421.66 2884
3422.21 3011
3422.76 3006
3423.31 3064
3423.86 3083
3424.42 3200
3424.97 3271
3425.52 3171
3426.07 3027
3426.63 3026
3427.18 2864
3427.73 2825
3428.28 2695
3428.84 2714
3429.39 2580
3429.94 2633
3430.49 2561
3431.05 2545
3431.60 2453
3432.15 2397
3432.70 2496
3433.26 2439
3433.81 2467
3434.36 2497
3434.92 2535
3435.47 2602
3436.02 2622
3436.58 2711
3437.13 2712
3437.68 2763
3438.24 2688
3438.79 2835
3439.34 2875
3439.90 2796
3440.45 2836
3441.00 2789
3441.56 2700
3442.11 2693
3442.66 2644
3443.22 2698
3443.77 2686
3444.32 2650
3444.88 2596
3445.43 2574
3445.99 2581
3446.54 2403
3447.09 2407
3447.65 2515
3448.20 2476
3448.76 2492
3449.31 2433
3449.86 2480
3450.42 2381
3450.97 2450
3451.53 2372
3452.08 2441
3452.64 2309
3453.19 2397
3453.75 2411
3454.30 2335
3454.85 2353
3455.41 2434
3455.96 2383
3456.52 2389
3457.07 2407
3457.63 2390
3458.18 2393
3458.74 2342
3459.29 2310
3459.85 2406
3460.40 2471
3460.96 2443
3461.51 2449
3462.07 2495
3462.62 2737
3463.18 2688
3463.73 2628
3464.29 2659
3464.85 2720
3465.40 2768
3465.96 2651
3466.51 2599
3467.07 2588
3467.62 2702
3468.18 2703
3468.73 2766
3469.29 2843
3469.85 2797
3470.40 2901
3470.96 2871
3471.51 3048
3472.07 3115
3472.63 3095
3473.18 3016
3473.74 3077
3474.29 3017
3474.85 3029
3475.41 2898
3475.96 2773
3476.52 2877
3477.08 2948
3477.63 3014
3478.19 3038
3478.75 3189
3479.30 3166
3479.86 3309
3480.42 3456
3480.97 3524
3481.53 3574
3482.09 3644
3482.64 3614
3483.20 3721
3483.76 3753
3484.31 3884
3484.87 3881
3485.43 3905
3485.98 3845
3486.54 3909
3487.10 3865
3487.66 3968
3488.21 4183
3488.77 4417
3489.33 4903
3489.89 5627
3490.44 7145
3491.00 8937
3491.56 11547
3492.12 14135
3492.67 15733
3493.23 16673
3493.79 16485
3494.35 15682
3494.90 13998
3495.46 12166
3496.02 10462
3496.58 8978
3497.14 7473
3497.69 6494
3498.25 5839
3498.81 5125
3499.37 4807
3499.93 4706
3500.49 4682
3501.04 4790
3501.60 4863
3502.16 5337
3502.72 5731
3503.28 6441
3503.84 7135
3504.39 8060
3504.95 8866
3505.51 9375
3506.07 9559
3506.63 9309
3507.19 9088
3507.75 8653
3508.31 7927
3508.86 7315
3509.42 6452
3509.98 6146
3510.54 5623
3511.10 5201
3511.66 5004
3512.22 4820
3512.78 4442
3513.34 4240
3513.90 3962
3514.46 3549
3515.02 3399
3515.58 3237
3516.13 3129
3516.69 3010
3517.25 2952
3517.81 2918
3518.37 2811
3518.93 2759
3519.49 2705
3520.05 2720
3520.61 2734
3521.17 2727
3521.73 2917
3522.29 2844
3522.85 2831
3523.41 2891
3523.97 3117
3524.53 3040
3525.09 3122
3525.65 3189
3526.21 3036
3526.77 2975
3527.33 3012
3527.89 3019
3528.46 2958
3529.02 2977
3529.58 3019
3530.14 3007
3530.70 2992
3531.26 2947
3531.82 2911
3532.38 2951
3532.94 2896
3533.50 2952
3534.06 3033
3534.62 2953
3535.18 3010
3535.75 3001
3536.31 2947
3536.87 2781
3537.43 2755
3537.99 2752
3538.55 2654
3539.11 2584
3539.67 2568
3540.24 2578
3540.80 2638
3541.36 2713
3541.92 2747
3542.48 2781
3543.04 2847
3543.61 2947
3544.17 2952
3544.73 3002
3545.29 3034
3545.85 3009
3546.41 2979
3546.98 2921
3547.54 2850
3548.10 2788
3548.66 2603
3549.23 2578
3549.79 2530
3550.35 2539
3550.91 2498
3551.47 2435
3552.04 2434
3552.60 2356
3553.16 2306
3553.72 2222
3554.29 2265
3554.85 2295
3555.41 2213
3555.97 2229
3556.54 2305
3557.10 2155
3557.66 2187
3558.23 2308
3558.79 2351
3559.35 2232
3559.91 2323
3560.48 2434
3561.04 2395
3561.60 2412
3562.17 2383
3562.73 2343
3563.29 2422
3563.86 2493
3564.42 2543
3564.98 2514
3565.55 2509
3566.11 2581
3566.67 2590
3567.24 2518
3567.80 2513
3568.36 2528
3568.93 2456
3569.49 2414
3570.06 2318
3570.62 2337
3571.18 2377
3571.75 2432
3572.31 2383
3572.88 2349
3573.44 2528
3574.00 2756
3574.57 2903
3575.13 3168
3575.70 3525
3576.26 3833
3576.82 4046
3577.39 4532
3577.95 4756
3578.52 4750
3579.08 4552
3579.65 4381
3580.21 4212
3580.78 3990
3581.34 3701
3581.91 3492
3582.47 3256
3583.04 2952
3583.60 2765
3584.17 2778
3584.73 2486
3585.30 2322
3585.86 2276
3586.43 2402
3586.99 2295
3587.56 2104
3588.12 2068
3588.69 2074
3589.25 2192
3589.82 2181
3590.38 2144
3590.95 2117
3591.51 2148
3592.08 2067
3592.64 2106
3593.21 2134
3593.78 2106
3594.34 2018
3594.91 1997
3595.47 2068
3596.04 2106
3596.60 2160
3597.17 2247
3597.74 2278
3598.30 2180
3598.87 2236
3599.43 2248
3600.00 2311
3600.57 2220
3601.13 2170
3601.70 2135
3602.27 2147
3602.83 2110
3603.40 2099
3603.96 2156
3604.53 2005
3605.10 2035
3605.66 2070
3606.23 2096
3606.80 2081
3607.36 2051
3607.93 2073
3608.50 2002
3609.07 1963
3609.63 1906
3610.20 1972
3610.77 1880
3611.33 1918
3611.90 1955
3612.47 1964
3613.03 2067
3613.60 2030
3614.17 1986
3614.74 2030
3615.30 2112
3615.87 2249
3616.44 2371
3617.01 2514
3617.57 2727
3618.14 2740
3618.71 2815
3619.28 2865
3619.84 2737
3620.41 2833
3620.98 2656
3621.55 2532
3622.12 2488
3622.68 2374
3623.25 2257
3623.82 2183
3624.39 2105
3624.96 2072
3625.52 1952
3626.09 1859
3626.66 1972
3627.23 2018
3627.80 2073
3628.37 2026
3628.93 1933
3629.50 1981
3630.07 1972
3630.64 1963
3631.21 1912
3631.78 1944
3632.34 2084
3632.91 2005
3633.48 2052
3634.05 1995
3634.62 1994
3635.19 2001
3635.76 2054
3636.33 1957
3636.90 1970
3637.47 1968
3638.03 1915
3638.60 1932
3639.17 1921
3639.74 1989
3640.31 2026
3640.88 2174
3641.45 2218
3642.02 2367
3642.59 2400
3643.16 2327
3643.73 2282
3644.30 2187
3644.87 2264
3645.44 2150
3646.01 2182
3646.58 2149
3647.15 2078
3647.72 2027
3648.29 2018
3648.86 2080
3649.43 2150
3650.00 2103
3650.57 2098
3651.14 2136
3651.71 2171
3652.28 2307
3652.85 2469
3653.42 2447
3653.99 2537
3654.56 2597
3655.13 2501
3655.70 2473
3656.27 2397
3656.84 2366
3657.41 2355
3657.98 2425
3658.55 2535
3659.12 2459
3659.69 2502
3660.27 2449
3660.84 2460
3661.41 2408
3661.98 2427
3662.55 2449
3663.12 2448
3663.69 2284
3664.26 2367
3664.83 2421
3665.41 2581
3665.98 2808
3666.55 3022
3667.12 3122
3667.69 3083
3668.26 2992
3668.83 2844
3669.41 2698
3669.98 2538
3670.55 2415
3671.12 2269
3671.69 2317
3672.26 2259
3672.84 2227
3673.41 2311
3673.98 2351
3674.55 2494
3675.12 2429
3675.70 2529
3676.27 2455
3676.84 2505
3677.41 2586
3677.98 2615
3678.56 2696
3679.13 2736
3679.70 2673
3680.27 2716
3680.85 2649
3681.42 2510
3681.99 2442
3682.56 2369
3683.14 2254
3683.71 2224
3684.28 2164
3684.86 2058
3685.43 2013
3686.00 1960
3686.57 2140
3687.15 2102
3687.72 2077
3688.29 2195
3688.87 2193
3689.44 2267
3690.01 2328
3690.59 2478
3691.16 2427
3691.73 2437
3692.31 2436
3692.88 2451
3693.45 2360
3694.03 2395
3694.60 2199
3695.17 2056
3695.75 1996
3696.32 2005
3696.89 1992
3697.47 2012
3698.04 1974
3698.62 1954
3699.19 1928
3699.76 1982
3700.34 1968
3700.91 1985
3701.49 2059
3702.06 1952
3702.63 2006
3703.21 2026
3703.78 2104
3704.36 2088
3704.93 2023
3705.51 2069
3706.08 2101
3706.65 2105
3707.23 2036
3707.80 2156
3708.38 2194
3708.95 2195
3709.53 2196
3710.10 2186
3710.68 2169
3711.25 2182
3711.83 2210
3712.40 2119
3712.98 2075
3713.55 2038
3714.13 1941
3714.70 2042
3715.28 1949
3715.85 1966
3716.43 1822
3717.00 1851
3717.58 1956
3718.15 1998
3718.73 1879
3719.30 1848
3719.88 1859
3720.46 1804
3721.03 1843
3721.61 1884
3722.18 1931
3722.76 1941
3723.33 1770
3723.91 1759
3724.49 1826
3725.06 1732
3725.64 1787
3726.21 1865
3726.79 1846
3727.37 1829
3727.94 1798
3728.52 1844
3729.09 1867
3729.67 1871
3730.25 1991
3730.82 2025
3731.40 2087
3731.98 2198
3732.55 2256
3733.13 2209
3733.71 2260
3734.28 2361
3734.86 2310
3735.44 2349
3736.01 2296
3736.59 2167
3737.17 2148
3737.74 2063
3738.32 2014
3738.90 1944
3739.47 1949
3740.05 1987
3740.63 2019
3741.20 2025
3741.78 1930
3742.36 1879
3742.94 1961
3743.51 1984
3744.09 1876
3744.67 1821
3745.25 1876
3745.82 1900
3746.40 1893
3746.98 1869
3747.56 1864
3748.13 1805
3748.71 1963
3749.29 2002
3749.87 1870
3750.45 1914
3751.02 1898
3751.60 1815
3752.18 1769
3752.76 1811
3753.34 1723
3753.91 1791
3754.49 1770
3755.07 1735
3755.65 1762
3756.23 1771
3756.80 1826
3757.38 1802
3757.96 1807
3758.54 1867
3759.12 1904
3759.70 1912
3760.28 1987
3760.85 2000
3761.43 2008
3762.01 2044
3762.59 2122
3763.17 2059
3763.75 1991
3764.33 1897
3764.91 1939
3765.49 1923
3766.06 1967
3766.64 1944
3767.22 1875
3767.80 1819
3768.38 1794
3768.96 1851
3769.54 1851
3770.12 1915
3770.70 1896
3771.28 1866
3771.86 1783
3772.44 1849
3773.02 1918
3773.60 1893
3774.18 1901
3774.76 1933
3775.34 1946
3775.92 1886
3776.50 1825
3777.08 1803
3777.66 1811
3778.24 1832
3778.82 1843
3779.40 1886
3779.98 1853
3780.56 1863
3781.14 1798
3781.72 1855
3782.30 1835
3782.88 1829
3783.46 1786
3784.04 1703
3784.62 1823
3785.20 1801
3785.78 1785
3786.36 1856
3786.94 1832
3787.52 1868
3788.10 1914
3788.68 1877
3789.26 1847
3789.84 1821
3790.43 1937
3791.01 1951
3791.59 1999
3792.17 1900
3792.75 1898
3793.33 1969
3793.91 1897
3794.49 1937
3795.07 1971
3795.66 1906
3796.24 1901
3796.82 1867
3797.40 1808
3797.98 1801
3798.56 1883
3799.15 1898
3799.73 1868
3800.31 1923
3800.89 1937
3801.47 2052
3802.05 2089
3802.64 2180
3803.22 2246
3803.80 2231
3804.38 2275
3804.96 2144
3805.55 2095
3806.13 2173
3806.71 2136
3807.29 2134
3807.87 2343
3808.46 2431
3809.04 2479
3809.62 2610
3810.20 2614
3810.79 2600
3811.37 2612
3811.95 2541
3812.53 2549
3813.12 2487
3813.70 2457
3814.28 2526
3814.87 2505
3815.45 2461
3816.03 2467
3816.61 2496
3817.20 2449
3817.78 2483
3818.36 2436
3818.95 2297
3819.53 2128
3820.11 2155
3820.70 2170
3821.28 2179
3821.86 2257
3822.45 2291
3823.03 2312
3823.61 2439
3824.20 2363
3824.78 2343
3825.36 2308
3825.95 2262
3826.53 2105
3827.11 2098
3827.70 2091
3828.28 1986
3828.87 1990
3829.45 2068
3830.03 2066
3830.62 2069
3831.20 2064
3831.79 2042
3832.37 2136
3832.95 2116
3833.54 2248
3834.12 2211
3834.71 2358
3835.29 2218
3835.88 2314
3836.46 2273
3837.05 2224
3837.63 2128
3838.21 2069
3838.80 2042
3839.38 2144
3839.97 2161
3840.55 2018
3841.14 1998
3841.72 1982
3842.31 1969
3842.89 1911
3843.48 1886
3844.06 1954
3844.65 2066
3845.23 2086
3845.82 2144
3846.40 2253
3846.99 2269
3847.57 2269
3848.16 2216
3848.74 2122
3849.33 2124
3849.92 2035
3850.50 2059
3851.09 1971
3851.67 1929
3852.26 1939
3852.84 1969
3853.43 1951
3854.02 1939
3854.60 1966
3855.19 2015
3855.77 1936
3856.36 2009
3856.94 1940
3857.53 1963
3858.12 2053
3858.70 2056
3859.29 2040
3859.88 2216
3860.46 2344
3861.05 2412
3861.63 2486
3862.22 2568
3862.81 2635
3863.39 2623
3863.98 2673
3864.57 2532
3865.15 2475
3865.74 2476
3866.33 2387
3866.91 2262
3867.50 2251
3868.09 2156
3868.67 2128
3869.26 2058
3869.85 2011
3870.44 1965
3871.02 1921
3871.61 1897
3872.20 1965
3872.78 1940
3873.37 1974
3873.96 2057
3874.55 2085
3875.13 2172
3875.72 2165
3876.31 2089
3876.90 2018
3877.48 2009
3878.07 2020
3878.66 1999
3879.25 1991
3879.83 1881
3880.42 1865
3881.01 1941
3881.60 1947
3882.19 1966
3882.77 1892
3883.36 1783
3883.95 1720
3884.54 1734
3885.13 1741
3885.71 1795
3886.30 1782
3886.89 1828
3887.48 1806
3888.07 1864
3888.66 1872
3889.24 1857
3889.83 1853
3890.42 1983
3891.01 1949
3891.60 1939
3892.19 1986
3892.78 2007
3893.36 1983
3893.95 1939
3894.54 1943
3895.13 1943
3895.72 1856
3896.31 1934
3896.90 1917
3897.49 1920
3898.08 1849
3898.67 1806
3899.26 1834
3899.84 1766
3900.43 1786
3901.02 1825
3901.61 1790
3902.20 1822
3902.79 1911
3903.38 1930
3903.97 1842
3904.56 1843
3905.15 1776
3905.74 1825
3906.33 1822
3906.92 1798
3907.51 1853
3908.10 1834
3908.69 1878
3909.28 1861
3909.87 1874
3910.46 1840
3911.05 1778
3911.64 1761
3912.23 1772
3912.82 1763
3913.41 1731
3914.00 1729
3914.59 1678
3915.18 1802
3915.77 1679
3916.36 1699
3916.95 1788
3917.54 1784
3918.13 1759
3918.72 1755
3919.32 1725
3919.91 1764
3920.50 1737
3921.09 1717
3921.68 1739
3922.27 1750
3922.86 1747
3923.45 1715
3924.04 1689
3924.63 1749
3925.23 1706
3925.82 1607
3926.41 1652
3927.00 1611
3927.59 1731
3928.18 1555
3928.77 1622
3929.36 1660
3929.96 1644
3930.55 1588
3931.14 1652
3931.73 1711
3932.32 1647
3932.91 1541
3933.51 1600
3934.10 1548
3934.69 1599
3935.28 1636
3935.87 1615
3936.47 1576
3937.06 1549
3937.65 1649
3938.24 1673
3938.83 1645
3939.43 1641
3940.02 1708
3940.61 1779
3941.20 1815
3941.80 1722
3942.39 1692
3942.98 1690
3943.57 1656
3944.17 1744
3944.76 1729
3945.35 1732
3945.94 1723
3946.54 1683
3947.13 1700
3947.72 1723
3948.32 1691
3948.91 1671
3949.50 1687
3950.10 1665
3950.69 1651
3951.28 1723
3951.87 1742
3952.47 1731
3953.06 1750
3953.65 1716
3954.25 1647
3954.84 1738
3955.43 1746
3956.03 1803
3956.62 1771
3957.22 1826
3957.81 1912
3958.40 1960
3959.00 1978
3959.59 2000
3960.18 1941
3960.78 1978
3961.37 1944
3961.97 1963
3962.56 1994
3963.15 1893
3963.75 1902
3964.34 1802
3964.94 1969
3965.53 2029
3966.12 2091
3966.72 2145
3967.31 2257
3967.91 2378
3968.50 2402
3969.10 2395
3969.69 2300
3970.29 2362
3970.88 2303
3971.47 2214
3972.07 2153
3972.66 1958
3973.26 1981
3973.85 2006
3974.45 1976
3975.04 1952
3975.64 2041
3976.23 2125
3976.83 2270
3977.42 2507
3978.02 2537
3978.61 2607
3979.21 2626
3979.80 2573
3980.40 2421
3981.00 2260
3981.59 2223
3982.19 2151
3982.78 2106
3983.38 2127
3983.97 2039
3984.57 2069
3985.16 2065
3985.76 2047
3986.36 2057
3986.95 2029
3987.55 2061
3988.14 2139
3988.74 2134
3989.34 1995
3989.93 2001
3990.53 2067
3991.12 2081
3991.72 2027
3992.32 2024
3992.91 2176
3993.51 2072
3994.10 2041
3994.70 2123
3995.30 2208
3995.89 2235
3996.49 2226
3997.09 2252
3997.68 2236
3998.28 2256
3998.88 2247
3999.47 2268
4000.07 2207
4000.67 2259
4001.26 2291
4001.86 2233
4002.46 2198
4003.06 2170
4003.65 2146
4004.25 2041
4004.85 1983
4005.44 1979
4006.04 2021
4006.64 1976
4007.24 1883
4007.83 1933
4008.43 1991
4009.03 1949
4009.63 1858
4010.22 1804
4010.82 1794
4011.42 1888
4012.02 1885
4012.61 1846
4013.21 1792
4013.81 1808
4014.41 1805
4015.01 1827
4015.60 1908
4016.20 1861
4016.80 1899
4017.40 2057
4018.00 2162
4018.59 2071
4019.19 2063
4019.79 2169
4020.39 2107
4020.99 2094
4021.59 2093
4022.18 2140
4022.78 2113
4023.38 2033
4023.98 1987
4024.58 1960
4025.18 1950
4025.78 1974
4026.37 2006
4026.97 2001
4027.57 1998
4028.17 2040
4028.77 2056
4029.37 2127
4029.97 2229
4030.57 2210
4031.17 2181
4031.76 2111
4032.36 2140
4032.96 2079
4033.56 2063
4034.16 2159
4034.76 2283
4035.36 2345
4035.96 2395
4036.56 2302
4037.16 2198
4037.76 2097
4038.36 1947
4038.96 1937
4039.56 1851
4040.16 1805
4040.76 1807
4041.36 1805
4041.96 1696
4042.56 1796
4043.16 1752
4043.76 1755
4044.36 1795
4044.96 1790
4045.56 1725
4046.16 1746
4046.76 1721
4047.36 1744
4047.96 1706
4048.56 1751
4049.16 1777
4049.76 1774
4050.36 1793
4050.96 1751
4051.56 1718
4052.16 1706
4052.76 1732
4053.36 1749
4053.97 1814
4054.57 1756
4055.17 1789
4055.77 1738
4056.37 1683
4056.97 1597
4057.57 1678
4058.17 1637
4058.77 1696
4059.37 1614
4059.98 1590
4060.58 1637
4061.18 1698
4061.78 1728
4062.38 1792
4062.98 1765
4063.58 1808
4064.19 1795
4064.79 1835
4065.39 1926
4065.99 1936
4066.59 1919
4067.19 1963
4067.80 1886
4068.40 1972
4069.00 1862
4069.60 1793
4070.20 1817
4070.81 1802
4071.41 1647
4072.01 1654
4072.61 1653
4073.21 1616
4073.82 1613
4074.42 1618
4075.02 1584
4075.62 1624
4076.23 1601
4076.83 1617
4077.43 1549
4078.03 1591
4078.64 1503
4079.24 1489
4079.84 1552
4080.44 1518
4081.05 1538
4081.65 1508
4082.25 1484
4082.86 1517
4083.46 1568
4084.06 1548
4084.67 1537
4085.27 1525
4085.87 1487
4086.47 1512
4087.08 1498
4087.68 1554
4088.28 1609
4088.89 1643
4089.49 1573
4090.09 1552
4090.70 1514
4091.30 1578
4091.91 1638
4092.51 1553
4093.11 1578
4093.72 1644
4094.32 1698
4094.92 1539
4095.53 1596
4096.13 1591
4096.74 1614
4097.34 1642
4097.94 1650
4098.55 1684
4099.15 1610
4099.76 1623
4100.36 1612
4100.97 1565
4101.57 1552
4102.17 1587
4102.78 1650
4103.38 1644
4103.99 1629
4104.59 1562
4105.20 1593
4105.80 1585
4106.41 1531
4107.01 1558
4107.62 1525
4108.22 1600
4108.82 1575
4109.43 1599
4110.03 1522
4110.64 1523
4111.24 1542
4111.85 1502
4112.45 1515
4113.06 1529
4113.67 1497
4114.27 1509
4114.88 1544
4115.48 1502
4116.09 1568
4116.69 1607
4117.30 1466
4117.90 1558
4118.51 1523
4119.11 1454
4119.72 1468
4120.33 1561
4120.93 1553
4121.54 1540
4122.14 1445
4122.75 1542
4123.35 1515
4123.96 1510
4124.57 1548
4125.17 1545
4125.78 1547
4126.39 1504
4126.99 1442
4127.60 1453
4128.20 1552
4128.81 1579
4129.42 1529
4130.02 1581
4130.63 1561
4131.24 1513
4131.84 1541
4132.45 1575
4133.06 1641
4133.66 1652
4134.27 1729
4134.88 1693
4135.48 1700
4136.09 1708
4136.70 1704
4137.30 1783
4137.91 1786
4138.52 1783
4139.12 1768
4139.73 1665
4140.34 1689
4140.95 1696
4141.55 1695
4142.16 1749
4142.77 1628
4143.38 1702
4143.98 1817
4144.59 1763
4145.20 1742
4145.81 1650
4146.41 1690
4147.02 1676
4147.63 1568
4148.24 1626
4148.84 1619
4149.45 1570
4150.06 1607
4150.67 1574
4151.28 1569
4151.88 1559
4152.49 1559
4153.10 1547
4153.71 1533
4154.32 1478
4154.92 1526
4155.53 1497
4156.14 1620
4156.75 1637
4157.36 1558
4157.97 1595
4158.57 1658
4159.18 1715
4159.79 1699
4160.40 1680
4161.01 1708
4161.62 1678
4162.23 1643
4162.84 1700
4163.44 1692
4164.05 1647
4164.66 1653
4165.27 1594
4165.88 1643
4166.49 1630
4167.10 1659
4167.71 1693
4168.32 1709
4168.93 1696
4169.54 1700
4170.15 1720
4170.75 1803
4171.36 1795
4171.97 1797
4172.58 1814
4173.19 1800
4173.80 1815
4174.41 1876
4175.02 1813
4175.63 1701
4176.24 1751
4176.85 1662
4177.46 1600
4178.07 1615
4178.68 1625
4179.29 1525
4179.90 1562
4180.51 1504
4181.12 1445
4181.73 1511
4182.34 1571
4182.95 1672
4183.56 1591
4184.17 1591
4184.78 1639
4185.39 1712
4186.00 1702
4186.61 1629
4187.23 1653
4187.84 1612
4188.45 1615
4189.06 1613
4189.67 1573
4190.28 1597
4190.89 1540
4191.50 1553
4192.11 1567
4192.72 1657
4193.33 1652
4193.94 1746
4194.56 1769
4195.17 1777
4195.78 1780
4196.39 1769
4197.00 1814
4197.61 1740
4198.22 1737
4198.84 1689
4199.45 1679
4200.06 1656
4200.67 1608
4201.28 1634
4201.89 1645
4202.50 1613
4203.12 1642
4203.73 1560
4204.34 1548
4204.95 1583
4205.56 1608
4206.18 1682
4206.79 1650
4207.40 1632
4208.01 1639
4208.62 1695
4209.24 1672
4209.85 1713
4210.46 1725
4211.07 1622
4211.69 1743
4212.30 1711
4212.91 1797
4213.52 1762
4214.14 1729
4214.75 1728
4215.36 1771
4215.97 1729
4216.59 1737
4217.20 1653
4217.81 1690
4218.43 1784
4219.04 1861
4219.65 1819
4220.26 1828
4220.88 1878
4221.49 1888
4222.10 1951
4222.72 1964
4223.33 2058
4223.94 2070
4224.56 2051
4225.17 1994
4225.78 2055
4226.40 2218
4227.01 2362
4227.62 2603
4228.24 2836
4228.85 3056
4229.46 3196
4230.08 3177
4230.69 3056
4231.31 2925
4231.92 2717
4232.53 2613
4233.15 2493
4233.76 2356
4234.38 2268
4234.99 2233
4235.60 2191
4236.22 2156
4236.83 2124
4237.45 2128
4238.06 2123
4238.68 2065
4239.29 2018
4239.90 2042
4240.52 2031
4241.13 2024
4241.75 2066
4242.36 2160
4242.98 2103
4243.59 2099
4244.21 2090
4244.82 2135
4245.44 2056
4246.05 2099
4246.67 2123
4247.28 2023
4247.90 2065
4248.51 2114
4249.13 2082
4249.74 2088
4250.36 2034
4250.97 2008
4251.59 2008
4252.20 1921
4252.82 1887
4253.43 1926
4254.05 1898
4254.66 1871
4255.28 1847
4255.89 1917
4256.51 1903
4257.13 1866
4257.74 1953
4258.36 1911
4258.97 1896
4259.59 1914
4260.21 1978
4260.82 1998
4261.44 2004
4262.05 2095
4262.67 2211
4263.29 2366
4263.90 2517
4264.52 2539
4265.13 2478
4265.75 2409
4266.37 2418
4266.98 2271
4267.60 2253
4268.22 2230
4268.83 2098
4269.45 2045
4270.07 2046
4270.68 1999
4271.30 1885
4271.92 1932
4272.53 1874
4273.15 1911
4273.77 1886
4274.38 1905
4275.00 2028
4275.62 1995
4276.23 2064
4276.85 2217
4277.47 2234
4278.09 2352
4278.70 2234
4279.32 2184
4279.94 2226
4280.56 2001
4281.17 1966
4281.79 1977
4282.41 1897
4283.03 1905
4283.64 1843
4284.26 1776
4284.88 1739
4285.50 1758
4286.11 1733
4286.73 1810
4287.35 1775
4287.97 1772
4288.59 1700
4289.20 1644
4289.82 1735
4290.44 1647
4291.06 1607
4291.68 1609
4292.29 1621
4292.91 1728
4293.53 1785
4294.15 1818
4294.77 1692
4295.39 1723
4296.00 1703
4296.62 1757
4297.24 1809
4297.86 1734
4298.48 1685
4299.10 1736
4299.72 1681
4300.33 1778
4300.95 1728
4301.57 1893
4302.19 1867
4302.81 1806
4303.43 1809
4304.05 1864
4304.67 1876
4305.29 1853
4305.91 1868
4306.53 1882
4307.14 1860
4307.76 1835
4308.38 1742
4309.00 1775
4309.62 1763
4310.24 1741
4310.86 1835
4311.48 1825
4312.10 1895
4312.72 1852
4313.34 1919
4313.96 1941
4314.58 1857
4315.20 1918
4315.82 1885
4316.44 1907
4317.06 1928
4317.68 1952
4318.30 1959
4318.92 1905
4319.54 1970
4320.16 2017
4320.78 2005
4321.40 1950
4322.02 2001
4322.64 2022
4323.26 2034
4323.88 2061
4324.50 2163
4325.12 2303
4325.74 2207
4326.36 2354
4326.99 2362
4327.61 2363
4328.23 2333
4328.85 2474
4329.47 2526
4330.09 2623
4330.71 2845
4331.33 3160
4331.95 3545
4332.57 3974
4333.19 4332
4333.82 4654
4334.44 4756
4335.06 4764
4335.68 4535
4336.30 4262
4336.92 4468
4337.54 4489
4338.17 4692
4338.79 4659
4339.41 4704
4340.03 4506
4340.65 4198
4341.27 3913
4341.90 3643
4342.52 3463
4343.14 3322
4343.76 3395
4344.38 3455
4345.01 3614
4345.63 4063
4346.25 4776
4346.87 5395
4347.49 5847
4348.12 6078
4348.74 6138
4349.36 5777
4349.98 5226
4350.61 5015
4351.23 4657
4351.85 4502
4352.47 4363
4353.10 4105
4353.72 3906
4354.34 3681
4354.96 3536
4355.59 3282
4356.21 2925
4356.83 2877
4357.46 2732
4358.08 2741
4358.70 2741
4359.32 2559
4359.95 2616
4360.57 2570
4361.19 2560
4361.82 2574
4362.44 2523
4363.06 2510
4363.69 2360
4364.31 2331
4364.93 2519
4365.56 2474
4366.18 2487
4366.80 2423
4367.43 2431
4368.05 2398
4368.67 2359
4369.30 2321
4369.92 2341
4370.55 2220
4371.17 2181
4371.79 2173
4372.42 2128
4373.04 2090
4373.67 2029
4374.29 2087
4374.91 2026
4375.54 1973
4376.16 2046
4376.79 2115
4377.41 2151
4378.04 2206
4378.66 2200
4379.28 2330
4379.91 2445
4380.53 2526
4381.16 2431
4381.78 2357
4382.41 2354
4383.03 2293
4383.66 2177
4384.28 2212
4384.91 2151
4385.53 2229
4386.16 2247
4386.78 2209
4387.41 2130
4388.03 2062
4388.66 2107
4389.28 2060
4389.91 2075
4390.53 2092
4391.16 2129
4391.78 2205
4392.41 2166
4393.03 2191
4393.66 2140
4394.28 2139
4394.91 2263
4395.54 2179
4396.16 2099
4396.79 2089
4397.41 2133
4398.04 2042
4398.66 2106
4399.29 2029
4399.92 2007
4400.54 2008
4401.17 1993
4401.79 1946
4402.42 1981
4403.05 1959
4403.67 1933
4404.30 1909
4404.93 1908
4405.55 1867
4406.18 1849
4406.80 1760
4407.43 1812
4408.06 1830
4408.68 1908
4409.31 1945
4409.94 1942
4410.56 1958
4411.19 1952
4411.82 1939
4412.44 1965
4413.07 1891
4413.70 1895
4414.33 1777
4414.95 1776
4415.58 1787
4416.21 1868
4416.83 1934
4417.46 1883
4418.09 1861
4418.72 1729
4419.34 1719
4419.97 1761
4420.60 1815
4421.22 1743
4421.85 1847
4422.48 1840
4423.11 1818
4423.73 1757
4424.36 1708
4424.99 1700
4425.62 1721
4426.25 1697
4426.87 1666
4427.50 1685
4428.13 1726
4428.76 1700
4429.39 1618
4430.01 1610
4430.64 1582
4431.27 1572
4431.90 1676
4432.53 1731
4433.15 1735
4433.78 1707
4434.41 1702
4435.04 1656
4435.67 1670
4436.30 1796
4436.93 1756
4437.55 1725
4438.18 1818
4438.81 1800
4439.44 1738
4440.07 1844
4440.70 1791
4441.33 1791
4441.96 1853
4442.58 1723
4443.21 1683
4443.84 1729
4444.47 1798
4445.10 1828
4445.73 1804
4446.36 1843
4446.99 1909
4447.62 1888
4448.25 1951
4448.88 1927
4449.51 1902
4450.14 1897
4450.76 1867
4451.39 1817
4452.02 1730
4452.65 1769
4453.28 1756
4453.91 1826
4454.54 1868
4455.17 1894
4455.80 1938
4456.43 2163
4457.06 2274
4457.69 2355
4458.32 2513
4458.95 2445
4459.58 2257
4460.21 2225
4460.84 2050
4461.47 1965
4462.10 1886
4462.73 1786
4463.36 1771
4464.00 1735
4464.63 1670
4465.26 1638
4465.89 1709
4466.52 1687
4467.15 1664
4467.78 1682
4468.41 1762
4469.04 1676
4469.67 1681
4470.30 1689
4470.93 1668
4471.56 1663
4472.20 1687
4472.83 1708
4473.46 1646
4474.09 1684
4474.72 1624
4475.35 1601
4475.98 1548
4476.61 1623
4477.25 1689
4477.88 1716
4478.51 1649
4479.14 1682
4479.77 1649
4480.40 1650
4481.03 1668
4481.67 1720
4482.30 1750
4482.93 1687
4483.56 1722
4484.19 1758
4484.83 1745
4485.46 1811
4486.09 1738
4486.72 1737
4487.35 1772
4487.99 1724
4488.62 1791
4489.25 1730
4489.88 1789
4490.52 1773
4491.15 1814
4491.78 1756
4492.41 1757
4493.05 1746
4493.68 1779
4494.31 1690
4494.94 1739
4495.58 1801
4496.21 1811
4496.84 1756
4497.47 1846
4498.11 1783
4498.74 1840
4499.37 1888
4500.01 2004
4500.64 2137
4501.27 2234
4501.91 2274
4502.54 2499
4503.17 2622
4503.80 2525
4504.44 2459
4505.07 2456
4505.71 2338
4506.34 2257
4506.97 2205
4507.61 2095
4508.24 2083
4508.87 2131
4509.51 2122
4510.14 2016
4510.77 2012
4511.41 2113
4512.04 2072
4512.68 2051
4513.31 2093
4513.94 2020
4514.58 1924
4515.21 1885
4515.85 1830
4516.48 1810
4517.11 1752
4517.75 1792
4518.38 1703
4519.02 1617
4519.65 1630
4520.29 1717
4520.92 1691
4521.55 1709
4522.19 1688
4522.82 1703
4523.46 1702
4524.09 1670
4524.73 1706
4525.36 1721
4526.00 1702
4526.63 1721
4527.27 1757
4527.90 1691
4528.54 1779
4529.17 1815
4529.81 1954
4530.44 2080
4531.08 2161
4531.71 2258
4532.35 2335
4532.98 2373
4533.62 2369
4534.25 2352
4534.89 2252
4535.53 2111
4536.16 1987
4536.80 1891
4537.43 1816
4538.07 1732
4538.70 1722
4539.34 1666
4539.98 1611
4540.61 1584
4541.25 1576
4541.88 1639
4542.52 1565
4543.16 1593
4543.79 1544
4544.43 1572
4545.06 1622
4545.70 1591
4546.34 1514
4546.97 1545
4547.61 1499
4548.25 1579
4548.88 1593
4549.52 1572
4550.15 1613
4550.79 1572
4551.43 1599
4552.06 1565
4552.70 1575
4553.34 1538
4553.97 1580
4554.61 1642
4555.25 1651
4555.89 1625
4556.52 1660
4557.16 1538
4557.80 1581
4558.43 1487
4559.07 1475
4559.71 1507
4560.35 1597
4560.98 1610
4561.62 1568
4562.26 1519
4562.89 1557
4563.53 1554
4564.17 1567
4564.81 1571
4565.44 1587
4566.08 1503
4566.72 1594
4567.36 1641
4568.00 1621
4568.63 1690
4569.27 1669
4569.91 1728
4570.55 1683
4571.19 1736
4571.82 1718
4572.46 1713
4573.10 1715
4573.74 1688
4574.38 1624
4575.01 1604
4575.65 1589
4576.29 1547
4576.93 1607
4577.57 1473
4578.21 1527
4578.84 1506
4579.48 1603
4580.12 1625
4580.76 1577
4581.40 1703
4582.04 1697
4582.68 1685
4583.32 1613
4583.95 1636
4584.59 1656
4585.23 1747
4585.87 1823
4586.51 1879
4587.15 2066
4587.79 2290
4588.43 2503
4589.07 2618
4589.71 2492
4590.35 2571
4590.99 2474
4591.62 2419
4592.26 2530
4592.90 2527
4593.54 2516
4594.18 2448
4594.82 2373
4595.46 2271
4596.10 2187
4596.74 1994
4597.38 1878
4598.02 1940
4598.66 1905
4599.30 1848
4599.94 1821
4600.58 1820
4601.22 1855
4601.86 1884
4602.50 1740
4603.14 1811
4603.78 1797
4604.42 1783
4605.06 1731
4605.70 1738
4606.34 1685
4606.98 1694
4607.62 1708
4608.27 1701
4608.91 1734
4609.55 1710
4610.19 1707
4610.83 1744
4611.47 1733
4612.11 1721
4612.75 1691
4613.39 1683
4614.03 1704
4614.67 1645
4615.31 1672
4615.96 1788
4616.60 1729
4617.24 1738
4617.88 1717
4618.52 1628
4619.16 1652
4619.80 1705
4620.44 1582
4621.09 1583
4621.73 1536
4622.37 1511
4623.01 1465
4623.65 1489
4624.29 1552
4624.94 1547
4625.58 1573
4626.22 1550
4626.86 1584
4627.50 1573
4628.15 1615
4628.79 1565
4629.43 1522
4630.07 1553
4630.71 1647
4631.36 1703
4632.00 1764
4632.64 1876
4633.28 1926
4633.93 1973
4634.57 2001
4635.21 2032
4635.85 1883
4636.50 1832
4637.14 1968
4637.78 1944
4638.42 1973
4639.07 1992
4639.71 2012
4640.35 2090
4640.99 2066
4641.64 1962
4642.28 1855
4642.92 1864
4643.57 1852
4644.21 1739
4644.85 1744
4645.50 1772
4646.14 1772
4646.78 1749
4647.43 1790
4648.07 1743
4648.71 1755
4649.36 1675
4650.00 1681
4650.64 1853
4651.29 1868
4651.93 1836
4652.57 1914
4653.22 1987
4653.86 1927
4654.50 1935
4655.15 1862
4655.79 1827
4656.44 1818
4657.08 1753
4657.72 1674
4658.37 1703
4659.01 1675
4659.66 1630
4660.30 1611
4660.94 1586
4661.59 1548
4662.23 1533
4662.88 1520
4663.52 1511
4664.17 1490
4664.81 1470
4665.46 1479
4666.10 1478
4666.74 1540
4667.39 1585
4668.03 1555
4668.68 1508
4669.32 1502
4669.97 1474
4670.61 1444
4671.26 1491
4671.90 1431
4672.55 1439
4673.19 1536
4673.84 1535
4674.48 1511
4675.13 1523
4675.77 1537
4676.42 1515
4677.07 1497
4677.71 1563
4678.36 1579
4679.00 1586
4679.65 1617
4680.29 1566
4680.94 1567
4681.58 1594
4682.23 1591
4682.88 1639
4683.52 1557
4684.17 1541
4684.81 1604
4685.46 1603
4686.10 1590
4686.75 1613
4687.40 1611
4688.04 1644
4688.69 1672
4689.34 1590
4689.98 1674
4690.63 1669
4691.27 1812
4691.92 1821
4692.57 1788
4693.21 1816
4693.86 1780
4694.51 1818
4695.15 1880
4695.80 1811
4696.45 1796
4697.09 1899
4697.74 1941
4698.39 1986
4699.03 2004
4699.68 2191
4700.33 2204
4700.97 2237
4701.62 2471
4702.27 2455
4702.92 2320
4703.56 2166
4704.21 1992
4704.86 1946
4705.50 1989
4706.15 1887
4706.80 1858
4707.45 1834
4708.09 1838
4708.74 1758
4709.39 1767
4710.04 1709
4710.68 1701
4711.33 1723
4711.98 1744
4712.63 1784
4713.28 1823
4713.92 1868
4714.57 1844
4715.22 1768
4715.87 1810
4716.52 1701
4717.16 1741
4717.81 1765
4718.46 1738
4719.11 1760
4719.76 1720
4720.41 1778
4721.05 1754
4721.70 1747
4722.35 1778
4723.00 1814
4723.65 1775
4724.30 1816
4724.94 1835
4725.59 1842
4726.24 1871
4726.89 1890
4727.54 1949
4728.19 1979
4728.84 1991
4729.49 1897
4730.14 1878
4730.78 1844
4731.43 1767
4732.08 1785
4732.73 1734
4733.38 1673
4734.03 1655
4734.68 1678
4735.33 1729
4735.98 1727
4736.63 1714
4737.28 1645
4737.93 1678
4738.58 1716
4739.23 1762
4739.88 1768
4740.53 1808
4741.18 1809
4741.83 1812
4742.47 1906
4743.12 1839
4743.77 1821
4744.42 1805
4745.07 1786
4745.72 1780
4746.37 1740
4747.03 1745
4747.68 1753
4748.33 1747
4748.98 1767
4749.63 1825
4750.28 1759
4750.93 1828
4751.58 1878
4752.23 1858
4752.88 1938
4753.53 1955
4754.18 1940
4754.83 1956
4755.48 1942
4756.13 1856
4756.78 1806
4757.43 1834
4758.08 1836
4758.74 1862
4759.39 1762
4760.04 1834
4760.69 1871
4761.34 1891
4761.99 1852
4762.64 1949
4763.29 1956
4763.94 1946
4764.60 1911
4765.25 1893
4765.90 1895
4766.55 1817
4767.20 1813
4767.85 1749
4768.51 1795
4769.16 1803
4769.81 1731
4770.46 1800
4771.11 1786
4771.76 1809
4772.42 1796
4773.07 1855
4773.72 1846
4774.37 1758
4775.02 1814
4775.68 1831
4776.33 1814
4776.98 1835
4777.63 1823
4778.29 1742
4778.94 1723
4779.59 1734
4780.24 1725
4780.89 1840
4781.55 1896
4782.20 1823
4782.85 1823
4783.51 1810
4784.16 1798
4784.81 1759
4785.46 1814
4786.12 1762
4786.77 1700
4787.42 1764
4788.08 1771
4788.73 1851
4789.38 1810
4790.03 1809
4790.69 1889
4791.34 1925
4791.99 1902
4792.65 1962
4793.30 1947
4793.95 1969
4794.61 1972
4795.26 1908
4795.91 1912
4796.57 1938
4797.22 1909
4797.87 1930
4798.53 2030
4799.18 2044
4799.84 2080
4800.49 2174
4801.14 2364
4801.80 2417
4802.45 2459
4803.11 2453
4803.76 2440
4804.41 2340
4805.07 2298
4805.72 2234
4806.38 2131
4807.03 2063
4807.68 2004
4808.34 2089
4808.99 2149
4809.65 2151
4810.30 2141
4810.96 2118
4811.61 2106
4812.27 2192
4812.92 2051
4813.58 2163
4814.23 2144
4814.89 2246
4815.54 2242
4816.19 2218
4816.85 2280
4817.50 2326
4818.16 2289
4818.81 2322
4819.47 2365
4820.13 2440
4820.78 2424
4821.44 2550
4822.09 2797
4822.75 2951
4823.40 3095
4824.06 3174
4824.71 3164
4825.37 3245
4826.02 3200
4826.68 3008
4827.33 2857
4827.99 2787
4828.65 2713
4829.30 2675
4829.96 2586
4830.61 2546
4831.27 2599
4831.93 2586
4832.58 2540
4833.24 2589
4833.89 2672
4834.55 2852
4835.21 2841
4835.86 2956
4836.52 2924
4837.17 3001
4837.83 3055
4838.49 3068
4839.14 3200
4839.80 3216
4840.46 3110
4841.11 3237
4841.77 3301
4842.43 3325
4843.08 3336
4843.74 3301
4844.40 3252
4845.05 3306
4845.71 3381
4846.37 3369
4847.02 3282
4847.68 3405
4848.34 3565
4849.00 3816
4849.65 3950
4850.31 4368
4850.97 4639
4851.62 4929
4852.28 5033
4852.94 5003
4853.60 4635
4854.25 4260
4854.91 4188
4855.57 4147
4856.23 4102
4856.88 4175
4857.54 4680
4858.20 5184
4858.86 5534
4859.52 5846
4860.17 6009
4860.83 6094
4861.49 5706
4862.15 5101
4862.81 4776
4863.46 4471
4864.12 4272
4864.78 4057
4865.44 3908
4866.10 3861
4866.75 3950
4867.41 4034
4868.07 4029
4868.73 3819
4869.39 3851
4870.05 3952
4870.71 3785
4871.36 3605
4872.02 3643
4872.68 3682
4873.34 3599
4874.00 3513
4874.66 3587
4875.32 3397
4875.98 3396
4876.63 3233
4877.29 3139
4877.95 3129
4878.61 3301
4879.27 3370
4879.93 3505
4880.59 3529
4881.25 3512
4881.91 3387
4882.57 3273
4883.23 3134
4883.89 3049
4884.55 3057
4885.21 3022
4885.87 2948
4886.52 2949
4887.18 2867
4887.84 2781
4888.50 2879
4889.16 2800
4889.82 2796
4890.48 2720
4891.14 2784
4891.80 2902
4892.46 2806
4893.12 2974
4893.78 3058
4894.44 2962
4895.10 2857
4895.76 2779
4896.42 2808
4897.09 2780
4897.75 2513
4898.41 2471
4899.07 2581
4899.73 2711
4900.39 2675
4901.05 2683
4901.71 2609
4902.37 2640
4903.03 2566
4903.69 2484
4904.35 2500
4905.01 2328
4905.67 2282
4906.33 2295
4907.00 2172
4907.66 2242
4908.32 2147
4908.98 2141
4909.64 2188
4910.30 2157
4910.96 2148
4911.62 2082
4912.29 2049
4912.95 2075
4913.61 1992
4914.27 2039
4914.93 2014
4915.59 1995
4916.26 1998
4916.92 2035
4917.58 1892
4918.24 1995
4918.90 1943
4919.56 1892
4920.23 2000
4920.89 1988
4921.55 1943
4922.21 1917
4922.87 1802
4923.54 1861
4924.20 1857
4924.86 1813
4925.52 1862
4926.19 1847
4926.85 1861
4927.51 1809
4928.17 1847
4928.84 1868
4929.50 1887
4930.16 1940
4930.82 1926
4931.49 1800
4932.15 1774
4932.81 1831
4933.47 1860
4934.14 1814
4934.80 1807
4935.46 1861
4936.13 1782
4936.79 1812
4937.45 1807
4938.11 1862
4938.78 1864
4939.44 1776
4940.10 1717
4940.77 1786
4941.43 1674
4942.09 1710
4942.76 1822
4943.42 1838
4944.08 1739
4944.75 1664
4945.41 1639
4946.08 1597
4946.74 1667
4947.40 1621
4948.07 1624
4948.73 1662
4949.39 1747
4950.06 1651
4950.72 1581
4951.39 1614
4952.05 1613
4952.71 1596
4953.38 1661
4954.04 1613
4954.71 1581
4955.37 1645
4956.04 1545
4956.70 1573
4957.36 1720
4958.03 1686
4958.69 1657
4959.36 1761
4960.02 1763
4960.69 1792
4961.35 1816
4962.02 1875
4962.68 1917
4963.35 2044
4964.01 2107
4964.68 2217
4965.34 2214
4966.01 2233
4966.67 2129
4967.34 2129
4968.00 2019
4968.67 1949
4969.33 1867
4970.00 1743
4970.66 1701
4971.33 1670
4971.99 1623
4972.66 1649
4973.32 1628
4973.99 1688
4974.66 1709
4975.32 1681
4975.99 1755
4976.65 1886
4977.32 1882
4977.98 1891
4978.65 1916
4979.32 1850
4979.98 1763
4980.65 1723
4981.31 1746
4981.98 1723
4982.65 1664
4983.31 1660
4983.98 1642
4984.64 1634
4985.31 1645
4985.98 1570
4986.64 1537
4987.31 1562
4987.98 1578
4988.64 1644
4989.31 1610
4989.98 1531
4990.64 1565
4991.31 1573
4991.98 1622
4992.64 1582
4993.31 1500
4993.98 1543
4994.64 1567
4995.31 1500
4995.98 1534
4996.64 1505
4997.31 1496
4997.98 1482
4998.65 1459
4999.31 1435
4999.98 1505
5000.65 1432
5001.31 1470
5001.98 1485
5002.65 1489
5003.32 1385
5003.98 1384
5004.65 1401
5005.32 1400
5005.99 1420
5006.66 1456
5007.32 1496
5007.99 1455
5008.66 1406
5009.33 1429
5009.99 1469
5010.66 1445
5011.33 1439
5012.00 1525
5012.67 1521
5013.33 1423
5014.00 1437
5014.67 1463
5015.34 1434
5016.01 1395
5016.68 1394
5017.34 1430
5018.01 1325
5018.68 1353
5019.35 1349
5020.02 1366
5020.69 1450
5021.36 1397
5022.02 1478
5022.69 1461
5023.36 1538
5024.03 1510
5024.70 1468
5025.37 1487
5026.04 1503
5026.71 1472
5027.38 1510
5028.05 1379
5028.71 1384
5029.38 1403
5030.05 1386
5030.72 1359
5031.39 1385
5032.06 1380
5032.73 1364
5033.40 1366
5034.07 1409
5034.74 1369
5035.41 1371
5036.08 1454
5036.75 1410
5037.42 1360
5038.09 1326
5038.76 1369
5039.43 1377
5040.10 1381
5040.77 1411
5041.44 1408
5042.11 1326
5042.78 1340
5043.45 1385
5044.12 1389
5044.79 1429
5045.46 1418
5046.13 1422
5046.80 1465
5047.47 1459
5048.14 1451
5048.81 1399
5049.48 1447
5050.15 1393
5050.82 1409
5051.49 1367
5052.16 1440
5052.83 1432
5053.51 1403
5054.18 1375
5054.85 1395
5055.52 1415
5056.19 1434
5056.86 1422
5057.53 1424
5058.20 1439
5058.87 1344
5059.55 1410
5060.22 1443
5060.89 1354
5061.56 1386
5062.23 1365
5062.90 1404
5063.57 1502
5064.25 1391
5064.92 1418
5065.59 1437
5066.26 1396
5066.93 1445
5067.60 1368
5068.28 1382
5068.95 1413
5069.62 1434
5070.29 1357
5070.96 1380
5071.64 1444
5072.31 1496
5072.98 1442
5073.65 1443
5074.32 1448
5075.00 1429
5075.67 1426
5076.34 1451
5077.01 1472
5077.69 1467
5078.36 1537
5079.03 1596
5079.70 1583
5080.38 1596
5081.05 1631
5081.72 1645
5082.39 1621
5083.07 1642
5083.74 1589
5084.41 1575
5085.09 1535
5085.76 1545
5086.43 1516
5087.10 1537
5087.78 1615
5088.45 1635
5089.12 1658
5089.80 1721
5090.47 1719
5091.14 1808
5091.82 1769
5092.49 1858
5093.16 1764
5093.84 1778
5094.51 1769
5095.18 1704
5095.86 1687
5096.53 1633
5097.21 1586
5097.88 1564
5098.55 1601
5099.23 1574
5099.90 1509
5100.57 1530
5101.25 1548
5101.92 1555
5102.60 1556
5103.27 1592
5103.95 1630
5104.62 1633
5105.29 1671
5105.97 1651
5106.64 1734
5107.32 1680
5107.99 1616
5108.67 1572
5109.34 1581
5110.01 1566
5110.69 1522
5111.36 1640
5112.04 1562
5112.71 1622
5113.39 1614
5114.06 1553
5114.74 1608
5115.41 1569
5116.09 1560
5116.76 1695
5117.44 1674
5118.11 1738
5118.79 1873
5119.46 2000
5120.14 2109
5120.81 2199
5121.49 2173
5122.16 2142
5122.84 2075
5123.52 1976
5124.19 1903
5124.87 1883
5125.54 1812
5126.22 1728
5126.89 1640
5127.57 1657
5128.24 1624
5128.92 1665
5129.60 1758
5130.27 1680
5130.95 1688
5131.62 1641
5132.30 1620
5132.98 1758
5133.65 1751
5134.33 1775
5135.01 1641
5135.68 1553
5136.36 1576
5137.03 1600
5137.71 1571
5138.39 1612
5139.06 1644
5139.74 1590
5140.42 1588
5141.09 1545
5141.77 1529
5142.45 1475
5143.12 1438
5143.80 1456
5144.48 1433
5145.15 1465
5145.83 1428
5146.51 1378
5147.18 1377
5147.86 1354
5148.54 1481
5149.22 1473
5149.89 1473
5150.57 1446
5151.25 1422
5151.93 1482
5152.60 1461
5153.28 1469
5153.96 1511
5154.63 1468
5155.31 1488
5155.99 1454
5156.67 1394
5157.35 1481
5158.02 1522
5158.70 1563
5159.38 1566
5160.06 1499
5160.73 1526
5161.41 1527
5162.09 1523
5162.77 1461
5163.45 1381
5164.12 1387
5164.80 1441
5165.48 1449
5166.16 1447
5166.84 1536
5167.52 1615
5168.19 1554
5168.87 1491
5169.55 1516
5170.23 1473
5170.91 1463
5171.59 1392
5172.27 1352
5172.94 1377
5173.62 1378
5174.30 1375
5174.98 1374
5175.66 1378
5176.34 1456
5177.02 1389
5177.70 1392
5178.38 1395
5179.06 1388
5179.73 1330
5180.41 1347
5181.09 1406
5181.77 1404
5182.45 1378
5183.13 1371
5183.81 1417
5184.49 1324
5185.17 1383
5185.85 1412
5186.53 1378
5187.21 1404
5187.89 1346
5188.57 1422
5189.25 1373
5189.93 1435
5190.61 1318
5191.29 1337
5191.97 1359
5192.65 1355
5193.33 1341
5194.01 1405
5194.69 1440
5195.37 1413
5196.05 1367
5196.73 1338
5197.41 1364
5198.09 1419
5198.77 1388
5199.45 1380
5200.13 1443
5200.81 1397
5201.49 1361
5202.17 1352
5202.85 1403
5203.53 1342
5204.21 1426
5204.89 1388
5205.58 1423
5206.26 1412
5206.94 1398
5207.62 1385
5208.30 1456
5208.98 1499
5209.66 1451
5210.34 1495
5211.02 1535
5211.71 1572
5212.39 1595
5213.07 1537
5213.75 1538
5214.43 1588
5215.11 1630
5215.79 1611
5216.48 1714
5217.16 1748
5217.84 1614
5218.52 1601
5219.20 1564
5219.88 1647
5220.57 1661
5221.25 1603
5221.93 1590
5222.61 1626
5223.29 1699
5223.98 1752
5224.66 1796
5225.34 1789
5226.02 1673
5226.70 1713
5227.39 1627
5228.07 1726
5228.75 1619
5229.43 1633
5230.12 1531
5230.80 1567
5231.48 1552
5232.16 1529
5232.85 1521
5233.53 1537
5234.21 1558
5234.89 1569
5235.58 1595
5236.26 1677
5236.94 1620
5237.63 1615
5238.31 1703
5238.99 1645
5239.67 1719
5240.36 1830
5241.04 1769
5241.72 1743
5242.41 1688
5243.09 1709
5243.77 1698
5244.46 1627
5245.14 1539
5245.82 1594
5246.51 1579
5247.19 1509
5247.88 1477
5248.56 1532
5249.24 1666
5249.93 1501
5250.61 1543
5251.29 1564
5251.98 1619
5252.66 1657
5253.35 1785
5254.03 1755
5254.71 1695
5255.40 1757
5256.08 1696
5256.77 1629
5257.45 1548
5258.14 1603
5258.82 1514
5259.50 1513
5260.19 1520
5260.87 1579
5261.56 1595
5262.24 1678
5262.93 1719
5263.61 1687
5264.30 1753
5264.98 1641
5265.67 1617
5266.35 1738
5267.03 1670
5267.72 1625
5268.40 1637
5269.09 1633
5269.77 1575
5270.46 1613
5271.14 1699
5271.83 1574
5272.52 1563
5273.20 1585
5273.89 1593
5274.57 1532
5275.26 1513
5275.94 1496
5276.63 1546
5277.31 1557
5278.00 1597
5278.68 1532
5279.37 1564
5280.06 1544
5280.74 1466
5281.43 1501
5282.11 1539
5282.80 1557
5283.48 1538
5284.17 1594
5284.86 1609
5285.54 1542
5286.23 1474
5286.92 1542
5287.60 1506
5288.29 1544
5288.97 1520
5289.66 1502
5290.35 1516
5291.03 1424
5291.72 1456
5292.41 1521
5293.09 1508
5293.78 1487
5294.47 1532
5295.15 1540
5295.84 1463
5296.53 1549
5297.21 1590
5297.90 1599
5298.59 1562
5299.27 1665
5299.96 1683
5300.65 1674
5301.33 1711
5302.02 1748
5302.71 1711
5303.40 1813
5304.08 1930
5304.77 1864
5305.46 2055
5306.15 2104
5306.83 2081
5307.52 2177
5308.21 2235
5308.90 2060
5309.58 2033
5310.27 2003
5310.96 1992
5311.65 2093
5312.33 2161
5313.02 2247
5313.71 2346
5314.40 2320
5315.09 2258
5315.77 2192
5316.46 2223
5317.15 2074
5317.84 2018
5318.53 2010
5319.21 1972
5319.90 2013
5320.59 2003
5321.28 2098
5321.97 2099
5322.66 2142
5323.35 2143
5324.03 2070
5324.72 1982
5325.41 1933
5326.10 1867
5326.79 1730
5327.48 1727
5328.17 1747
5328.86 1644
5329.54 1613
5330.23 1578
5330.92 1587
5331.61 1573
5332.30 1483
5332.99 1551
5333.68 1558
5334.37 1583
5335.06 1606
5335.75 1520
5336.44 1524
5337.12 1548
5337.81 1586
5338.50 1524
5339.19 1571
5339.88 1516
5340.57 1490
5341.26 1613
5341.95 1652
5342.64 1651
5343.33 1572
5344.02 1483
5344.71 1553
5345.40 1555
5346.09 1568
5346.78 1569
5347.47 1608
5348.16 1696
5348.85 1700
5349.54 1730
5350.23 1895
5350.92 1907
5351.61 1921
5352.30 1872
5352.99 1866
5353.68 1824
5354.37 1811
5355.07 1735
5355.76 1697
5356.45 1679
5357.14 1597
5357.83 1577
5358.52 1598
5359.21 1529
5359.90 1499
5360.59 1566
5361.28 1573
5361.97 1595
5362.66 1645
5363.36 1661
5364.05 1593
5364.74 1600
5365.43 1556
5366.12 1578
5366.81 1516
5367.50 1466
5368.19 1425
5368.89 1398
5369.58 1429
5370.27 1417
5370.96 1395
5371.65 1446
5372.34 1491
5373.04 1426
5373.73 1423
5374.42 1424
5375.11 1389
5375.80 1505
5376.49 1431
5377.19 1465
5377.88 1420
5378.57 1405
5379.26 1461
5379.96 1402
5380.65 1370
5381.34 1333
5382.03 1321
5382.72 1383
5383.42 1382
5384.11 1393
5384.80 1399
5385.49 1393
5386.19 1379
5386.88 1451
5387.57 1409
5388.26 1473
5388.96 1573
5389.65 1568
5390.34 1575
5391.04 1629
5391.73 1605
5392.42 1574
5393.12 1520
5393.81 1571
5394.50 1547
5395.19 1542
5395.89 1568
5396.58 1427
5397.27 1403
5397.97 1458
5398.66 1422
5399.35 1464
5400.05 1468
5400.74 1420
5401.43 1472
5402.13 1449
5402.82 1414
5403.52 1427
5404.21 1421
5404.90 1456
5405.60 1441
5406.29 1439
5406.98 1442
5407.68 1458
5408.37 1473
5409.07 1475
5409.76 1470
5410.45 1470
5411.15 1422
5411.84 1462
5412.54 1576
5413.23 1486
5413.93 1366
5414.62 1522
5415.32 1527
5416.01 1486
5416.70 1481
5417.40 1457
5418.09 1494
5418.79 1486
5419.48 1480
5420.18 1514
5420.87 1545
5421.57 1604
5422.26 1604
5422.96 1567
5423.65 1572
5424.35 1632
5425.04 1650
5425.74 1608
5426.43 1580
5427.13 1571
5427.82 1529
5428.52 1489
5429.21 1543
5429.91 1531
5430.60 1547
5431.30 1577
5432.00 1531
5432.69 1570
5433.39 1643
5434.08 1637
5434.78 1550
5435.47 1648
5436.17 1679
5436.86 1647
5437.56 1660
5438.26 1625
5438.95 1624
5439.65 1659
5440.34 1649
5441.04 1622
5441.74 1586
5442.43 1561
5443.13 1646
5443.83 1730
5444.52 1687
5445.22 1781
5445.91 1804
5446.61 2029
5447.31 2189
5448.00 2236
5448.70 2350
5449.40 2362
5450.09 2410
5450.79 2389
5451.49 2256
5452.18 2213
5452.88 2142
5453.58 2041
5454.27 1996
5454.97 1982
5455.67 1860
5456.37 1882
5457.06 1875
5457.76 1854
5458.46 1764
5459.15 1866
5459.85 1886
5460.55 1904
5461.25 1987
5461.94 1951
5462.64 1918
5463.34 1950
5464.04 2002
5464.73 2057
5465.43 2101
5466.13 2079
5466.83 1954
5467.53 2024
5468.22 2007
5468.92 1942
5469.62 1975
5470.32 2056
5471.01 2081
5471.71 2104
5472.41 2124
5473.11 2141
5473.81 2262
5474.51 2336
5475.20 2390
5475.90 2356
5476.60 2320
5477.30 2371
5478.00 2449
5478.70 2653
5479.39 2935
5480.09 3258
5480.79 3726
5481.49 4218
5482.19 4383
5482.89 4294
5483.59 4166
5484.29 3944
5484.98 3578
5485.68 3319
5486.38 3228
5487.08 3053
5487.78 3015
5488.48 2880
5489.18 2712
5489.88 2741
5490.58 2777
5491.28 2926
5491.98 2884
5492.68 3048
5493.37 3034
5494.07 3121
5494.77 3241
5495.47 3418
5496.17 3258
5496.87 3238
5497.57 3287
5498.27 3487
5498.97 3703
5499.67 4325
5500.37 5051
5501.07 6090
5501.77 7052
5502.47 7722
5503.17 7864
5503.87 7437
5504.57 6585
5505.27 5742
5505.97 5058
5506.67 4242
5507.37 3693
5508.07 3329
5508.77 3160
5509.47 2922
5510.17 2857
5510.87 2759
5511.58 2726
5512.28 2672
5512.98 2597
5513.68 2689
5514.38 2689
5515.08 2800
5515.78 2706
5516.48 2677
5517.18 2678
5517.88 2774
5518.58 2694
5519.28 2602
5519.99 2662
5520.69 2654
5521.39 2657
5522.09 2675
5522.79 2549
5523.49 2450
5524.19 2425
5524.90 2214
5525.60 2215
5526.30 2107
5527.00 2074
5527.70 2015
5528.40 2030
5529.10 2014
5529.81 2047
5530.51 2067
5531.21 2120
5531.91 2123
5532.61 2127
5533.32 2035
5534.02 2026
5534.72 2048
5535.42 1974
5536.12 1981
5536.83 1932
5537.53 1960
5538.23 1854
5538.93 1883
5539.64 1935
5540.34 1909
5541.04 2017
5541.74 1924
5542.45 1959
5543.15 1895
5543.85 1867
5544.55 1792
5545.26 1790
5545.96 1836
5546.66 1756
5547.36 1740
5548.07 1779
5548.77 1766
5549.47 1721
5550.18 1764
5550.88 1730
5551.58 1739
5552.29 1715
5552.99 1712
5553.69 1776
5554.40 1721
5555.10 1819
5555.80 1762
5556.51 1748
5557.21 1744
5557.91 1652
5558.62 1720
5559.32 1674
5560.02 1680
5560.73 1733
5561.43 1747
5562.14 1751
5562.84 1786
5563.54 1795
5564.25 1818
5564.95 1844
5565.65 1845
5566.36 1903
5567.06 1927
5567.77 1860
5568.47 1794
5569.18 1753
5569.88 1738
5570.58 1748
5571.29 1722
5571.99 1717
5572.70 1673
5573.40 1676
5574.11 1744
5574.81 1770
5575.52 1818
5576.22 1840
5576.93 1817
5577.63 1762
5578.33 1836
5579.04 1787
5579.74 1773
5580.45 1615
5581.15 1644
5581.86 1655
5582.56 1683
5583.27 1652
5583.97 1638
5584.68 1628
5585.39 1594
5586.09 1590
5586.80 1668
5587.50 1727
5588.21 1664
5588.91 1535
5589.62 1637
5590.32 1587
5591.03 1628
5591.73 1596
5592.44 1580
5593.15 1560
5593.85 1584
5594.56 1604
5595.26 1609
5595.97 1629
5596.68 1626
5597.38 1514
5598.09 1568
5598.79 1527
5599.50 1598
5600.21 1511
5600.91 1501
5601.62 1494
5602.33 1548
5603.03 1505
5603.74 1530
5604.44 1537
5605.15 1515
5605.86 1570
5606.56 1514
5607.27 1576
5607.98 1585
5608.68 1539
5609.39 1538
5610.10 1492
5610.80 1499
5611.51 1440
5612.22 1508
5612.93 1531
5613.63 1483
5614.34 1523
5615.05 1540
5615.75 1530
5616.46 1575
5617.17 1562
5617.88 1520
5618.58 1478
5619.29 1513
5620.00 1505
5620.71 1513
5621.41 1508
5622.12 1518
5622.83 1514
5623.54 1473
5624.24 1524
5624.95 1574
5625.66 1549
5626.37 1576
5627.08 1534
5627.78 1618
5628.49 1664
5629.20 1700
5629.91 1656
5630.62 1695
5631.32 1797
5632.03 1748
5632.74 1723
5633.45 1751
5634.16 1789
5634.86 1884
5635.57 1842
5636.28 1838
5636.99 1909
5637.70 1920
5638.41 1951
5639.12 1971
5639.82 1948
5640.53 2063
5641.24 2068
5641.95 2082
5642.66 2095
5643.37 2125
5644.08 2074
5644.79 1943
5645.50 1868
5646.21 1794
5646.91 1807
5647.62 1786
5648.33 1761
5649.04 1713
5649.75 1698
5650.46 1753
5651.17 1796
5651.88 1738
5652.59 1754
5653.30 1736
5654.01 1724
5654.72 1761
5655.43 1771
5656.14 1808
5656.85 1839
5657.56 1809
5658.27 1745
5658.98 1809
5659.69 1874
5660.40 1868
5661.11 1878
5661.82 1907
5662.53 1974
5663.24 1917
5663.95 1957
5664.66 1985
5665.37 1930
5666.08 1879
5666.79 1851
5667.50 1806
5668.21 1714
5668.92 1727
5669.63 1857
5670.34 1849
5671.05 1915
5671.76 2003
5672.47 2109
5673.18 2228
5673.89 2198
5674.61 2067
5675.32 2015
5676.03 1961
5676.74 1878
5677.45 1795
5678.16 1722
5678.87 1693
5679.58 1765
5680.29 1786
5681.01 1689
5681.72 1800
5682.43 1730
5683.14 1729
5683.85 1741
5684.56 1715
5685.27 1689
5685.99 1684
5686.70 1644
5687.41 1603
5688.12 1669
5688.83 1650
5689.54 1628
5690.26 1636
5690.97 1640
5691.68 1607
5692.39 1632
5693.10 1591
5693.82 1595
5694.53 1601
5695.24 1525
5695.95 1525
5696.67 1537
5697.38 1523
5698.09 1560
5698.80 1553
5699.51 1562
5700.23 1514
5700.94 1461
5701.65 1472
5702.36 1536
5703.08 1568
5703.79 1542
5704.50 1583
5705.22 1600
5705.93 1593
5706.64 1607
5707.35 1624
5708.07 1593
5708.78 1595
5709.49 1614
5710.21 1559
5710.92 1514
5711.63 1539
5712.35 1536
5713.06 1460
5713.77 1445
5714.49 1492
5715.20 1492
5715.91 1448
5716.63 1411
5717.34 1454
5718.05 1421
5718.77 1453
5719.48 1434
5720.19 1450
5720.91 1483
5721.62 1517
5722.34 1529
5723.05 1517
5723.76 1527
5724.48 1496
5725.19 1497
5725.91 1584
5726.62 1672
5727.33 1714
5728.05 1736
5728.76 1794
5729.48 1793
5730.19 1830
5730.91 1844
5731.62 1805
5732.34 1743
5733.05 1644
5733.76 1617
5734.48 1602
5735.19 1603
5735.91 1556
5736.62 1561
5737.34 1583
5738.05 1559
5738.77 1511
5739.48 1608
5740.20 1536
5740.91 1545
5741.63 1545
5742.34 1575
5743.06 1551
5743.77 1519
5744.49 1568
5745.20 1578
5745.92 1545
5746.63 1497
5747.35 1513
5748.07 1471
5748.78 1521
5749.50 1612
5750.21 1591
5750.93 1569
5751.64 1635
5752.36 1663
5753.07 1653
5753.79 1684
5754.51 1746
5755.22 1726
5755.94 1733
5756.65 1796
5757.37 1850
5758.09 1836
5758.80 1901
5759.52 1839
5760.24 1837
5760.95 1827
5761.67 1869
5762.38 1877
5763.10 1964
5763.82 1920
5764.53 1976
5765.25 1958
5765.97 1914
5766.68 1974
5767.40 1986
5768.12 2046
5768.83 2213
5769.55 2493
5770.27 2723
5770.98 3198
5771.70 3450
5772.42 3696
5773.13 3716
5773.85 3512
5774.57 3184
5775.29 2888
5776.00 2756
5776.72 2370
5777.44 2219
5778.16 2138
5778.87 2066
5779.59 2043
5780.31 1985
5781.03 1936
5781.74 1994
5782.46 2010
5783.18 2012
5783.90 2060
5784.61 2131
5785.33 2161
5786.05 2067
5786.77 2057
5787.48 2044
5788.20 2046
5788.92 2046
5789.64 2064
5790.36 2046
5791.08 2009
5791.79 1943
5792.51 1886
5793.23 1870
5793.95 1818
5794.67 1948
5795.38 1891
5796.10 1835
5796.82 1784
5797.54 1775
5798.26 1741
5798.98 1781
5799.70 1887
5800.41 1921
5801.13 2000
5801.85 2011
5802.57 2120
5803.29 2130
5804.01 2146
5804.73 1970
5805.45 1980
5806.17 1910
5806.89 1771
5807.60 1755
5808.32 1717
5809.04 1734
5809.76 1724
5810.48 1720
5811.20 1735
5811.92 1801
5812.64 1707
5813.36 1720
5814.08 1673
5814.80 1711
5815.52 1620
5816.24 1652
5816.96 1640
5817.68 1607
5818.40 1566
5819.12 1621
5819.84 1613
5820.56 1662
5821.28 1707
5822.00 1676
5822.72 1728
5823.44 1651
5824.16 1619
5824.88 1600
5825.60 1623
5826.32 1588
5827.04 1610
5827.76 1567
5828.48 1579
5829.20 1516
5829.92 1564
5830.64 1615
5831.36 1605
5832.08 1620
5832.80 1653
5833.52 1655
5834.25 1612
5834.97 1580
5835.69 1580
5836.41 1558
5837.13 1575
5837.85 1552
5838.57 1542
5839.29 1517
5840.01 1541
5840.73 1568
5841.46 1596
5842.18 1510
5842.90 1560
5843.62 1601
5844.34 1614
5845.06 1522
5845.78 1532
5846.51 1602
5847.23 1606
5847.95 1601
5848.67 1563
5849.39 1549
5850.11 1591
5850.84 1593
5851.56 1656
5852.28 1670
5853.00 1606
5853.72 1620
5854.45 1634
5855.17 1663
5855.89 1626
5856.61 1679
5857.33 1707
5858.06 1660
5858.78 1616
5859.50 1611
5860.22 1609
5860.95 1600
5861.67 1556
5862.39 1562
5863.11 1522
5863.84 1577
5864.56 1570
5865.28 1650
5866.01 1652
5866.73 1656
5867.45 1633
5868.17 1586
5868.90 1623
5869.62 1596
5870.34 1662
5871.07 1679
5871.79 1607
5872.51 1676
5873.24 1684
5873.96 1626
5874.68 1653
5875.41 1671
5876.13 1610
5876.85 1640
5877.58 1676
5878.30 1630
5879.02 1646
5879.75 1683
5880.47 1688
5881.19 1787
5881.92 1763
5882.64 1726
5883.37 1796
5884.09 1846
5884.81 1796
5885.54 1752
5886.26 1727
5886.99 1845
5887.71 1839
5888.43 1881
5889.16 1811
5889.88 1769
5890.61 1800
5891.33 1792
5892.05 1894
5892.78 1862
5893.50 1779
5894.23 1867
5894.95 1812
5895.68 1736
5896.40 1746
5897.13 1837
5897.85 1795
5898.58 1759
5899.30 1764
5900.03 1832
5900.75 1848
5901.48 1840
5902.20 1855
5902.93 1830
5903.65 1799
5904.38 1833
5905.10 1835
5905.83 1883
5906.55 1918
5907.28 1879
5908.00 1994
5908.73 1883
5909.45 1953
5910.18 2046
5910.90 2042
5911.63 1960
5912.36 2017
5913.08 1990
5913.81 2042
5914.53 2022
5915.26 2047
5915.98 1986
5916.71 2107
5917.44 2022
5918.16 2047
5918.89 2094
5919.61 2116
5920.34 2034
5921.07 2094
5921.79 2138
5922.52 2073
5923.25 2082
5923.97 2226
5924.70 2282
5925.42 2240
5926.15 2313
5926.88 2306
5927.60 2332
5928.33 2355
5929.06 2287
5929.78 2415
5930.51 2451
5931.24 2471
5931.96 2528
5932.69 2549
5933.42 2558
5934.15 2644
5934.87 2725
5935.60 2733
5936.33 2679
5937.05 2753
5937.78 2853
5938.51 2870
5939.24 2876
5939.96 2990
5940.69 3037
5941.42 3102
5942.14 3028
5942.87 3203
5943.60 3314
5944.33 3338
5945.06 3544
5945.78 3575
5946.51 3545
5947.24 3604
5947.97 3828
5948.69 3843
5949.42 3857
5950.15 3927
5950.88 4073
5951.61 4382
5952.33 4720
5953.06 5199
5953.79 5483
5954.52 5767
5955.25 5964
5955.98 5833
5956.70 5707
5957.43 5433
5958.16 5295
5958.89 5343
5959.62 5159
5960.35 5054
5961.07 4915
5961.80 4989
5962.53 4843
5963.26 4916
5963.99 5002
5964.72 5229
5965.45 5652
5966.18 6031
5966.90 6786
5967.63 7579
5968.36 8154
5969.09 8293
5969.82 8129
5970.55 7802
5971.28 7369
5972.01 7144
5972.74 6868
5973.47 6577
5974.20 6502
5974.93 6250
5975.66 6172
5976.39 5988
5977.12 6021
5977.84 6035
5978.57 6135
5979.30 6393
5980.03 6506
5980.76 6602
5981.49 6854
5982.22 7100
5982.95 7268
5983.68 7178
5984.41 7119
5985.14 7498
5985.87 7562
5986.60 7444
5987.33 7409
5988.06 7399
5988.79 7428
5989.53 7281
5990.26 7232
5990.99 7181
5991.72 7229
5992.45 7360
5993.18 7486
5993.91 7707
5994.64 7870
5995.37 7855
5996.10 7961
5996.83 8261
5997.56 8210
5998.29 8154
5999.02 8284
5999.75 8461
6000.49 8466
6001.22 8348
6001.95 8248
6002.68 8284
6003.41 8107
6004.14 7896
6004.87 7723
6005.60 7623
6006.34 7538
6007.07 7568
6007.80 7812
6008.53 8164
6009.26 8657
6009.99 9624
6010.72 11054
6011.46 13090
6012.19 15943
6012.92 18913
6013.65 21986
6014.38 24722
6015.12 26685
6015.85 27065
6016.58 26724
6017.31 25557
6018.04 23419
6018.78 21058
6019.51 18482
6020.24 15896
6020.97 13732
6021.70 11974
6022.44 10446
6023.17 9359
6023.90 8395
6024.63 7682
6025.37 7317
6026.10 7093
6026.83 6637
6027.56 6524
6028.30 6407
6029.03 6441
6029.76 6459
6030.50 6610
6031.23 6739
6031.96 6771
6032.69 6621
6033.43 6514
6034.16 6050
6034.89 5685
6035.63 5401
6036.36 5244
6037.09 5164
6037.83 5146
6038.56 5158
6039.29 5216
6040.03 5165
6040.76 5355
6041.49 5416
6042.23 5369
6042.96 5529
6043.69 5540
6044.43 5604
6045.16 5648
6045.90 5666
6046.63 5909
6047.36 5965
6048.10 5861
6048.83 5913
6049.57 6081
6050.30 6340
6051.03 6664
6051.77 7173
6052.50 7595
6053.24 8063
6053.97 8471
6054.70 8743
6055.44 8719
6056.17 8612
6056.91 8247
6057.64 7647
6058.38 7107
6059.11 6780
6059.85 6599
6060.58 6226
6061.32 5967
6062.05 5916
6062.79 5883
6063.52 5737
6064.26 5583
6064.99 5452
6065.72 5442
6066.46 5452
6067.20 5188
6067.93 5058
6068.67 5018
6069.40 4992
6070.14 4878
6070.87 4890
6071.61 4892
6072.34 4821
6073.08 4848
6073.81 4792
6074.55 4804
6075.28 4799
6076.02 4607
6076.76 4729
6077.49 4787
6078.23 4755
6078.96 4596
6079.70 4577
6080.43 4607
6081.17 4585
6081.91 4388
6082.64 4325
6083.38 4174
6084.11 4128
6084.85 4097
6085.59 4053
6086.32 4023
6087.06 4049
6087.80 4051
6088.53 3902
6089.27 3883
6090.00 3984
6090.74 3992
6091.48 4107
6092.21 4008
6092.95 4052
6093.69 4072
6094.42 3952
6095.16 3976
6095.90 3944
6096.63 3815
6097.37 3860
6098.11 3764
6098.85 3728
6099.58 3685
6100.32 3676
6101.06 3599
6101.79 3625
6102.53 3715
6103.27 3636
6104.01 3569
6104.74 3555
6105.48 3595
6106.22 3627
6106.96 3597
6107.69 3498
6108.43 3607
6109.17 3668
6109.91 3661
6110.64 3638
6111.38 3622
6112.12 3702
6112.86 3694
6113.59 3693
6114.33 3724
6115.07 3867
6115.81 3886
6116.55 3989
6117.28 4034
6118.02 3986
6118.76 3932
6119.50 3933
6120.24 3955
6120.98 3883
6121.71 3845
6122.45 3891
6123.19 3893
6123.93 3915
6124.67 3939
6125.41 4048
6126.15 4024
6126.88 4026
6127.62 4001
6128.36 4045
6129.10 4009
6129.84 4039
6130.58 3956
6131.32 3868
6132.06 3905
6132.80 3986
6133.53 4007
6134.27 4103
6135.01 4054
6135.75 4150
6136.49 4257
6137.23 4476
6137.97 4572
6138.71 4732
6139.45 4920
6140.19 5115
6140.93 5394
6141.67 5371
6142.41 5418
6143.15 5445
6143.89 5276
6144.63 5255
6145.37 5234
6146.11 5117
6146.85 4965
6147.59 4934
6148.33 4857
6149.07 4715
6149.81 4787
6150.55 4793
6151.29 4778
6152.03 4683
6152.77 4686
6153.51 4684
6154.25 4853
6154.99 4950
6155.73 4899
6156.47 5016
6157.21 5188
6157.95 5182
6158.69 5228
6159.43 5242
6160.17 5301
6160.91 5396
6161.65 5471
6162.39 5741
6163.13 5721
6163.88 5847
6164.62 6146
6165.36 6433
6166.10 6766
6166.84 7110
6167.58 7482
6168.32 7360
6169.06 7371
6169.80 7446
6170.55 7310
6171.29 7273
6172.03 7244
6172.77 7112
6173.51 7073
6174.25 7006
6174.99 6823
6175.74 6947
6176.48 6858
6177.22 6991
6177.96 7154
6178.70 7549
6179.44 8094
6180.19 9045
6180.93 10496
6181.67 12234
6182.41 14452
6183.15 16818
6183.90 18654
6184.64 20011
6185.38 20587
6186.12 19774
6186.87 18948
6187.61 17312
6188.35 15660
6189.09 14025
6189.84 12488
6190.58 11198
6191.32 10219
6192.06 9465
6192.81 9098
6193.55 8674
6194.29 8312
6195.03 8044
6195.78 7924
6196.52 7763
6197.26 7730
6198.01 7587
6198.75 7454
6199.49 7457
6200.23 7252
6200.98 7169
6201.72 7234
6202.46 7329
6203.21 7262
6203.95 7439
6204.69 7867
6205.44 8474
6206.18 9846
6206.92 11868
6207.67 14825
6208.41 18406
6209.15 22248
6209.90 25408
6210.64 27276
6211.39 28240
6212.13 27744
6212.87 26099
6213.62 23504
6214.36 20768
6215.11 17888
6215.85 15444
6216.59 13145
6217.34 11200
6218.08 9897
6218.83 8787
6219.57 7919
6220.31 7417
6221.06 7036
6221.80 6776
6222.55 6572
6223.29 6446
6224.04 6271
6224.78 6017
6225.53 5931
6226.27 5797
6227.02 5540
6227.76 5340
6228.50 4961
6229.25 4838
6229.99 4574
6230.74 4440
6231.48 4268
6232.23 4201
6232.97 4111
6233.72 4188
6234.46 4180
6235.21 4154
6235.96 4230
6236.70 4287
6237.45 4297
6238.19 4353
6238.94 4532
6239.68 4726
6240.43 4954
6241.17 5079
6241.92 5325
6242.66 5499
6243.41 5366
6244.16 5271
6244.90 5434
6245.65 5385
6246.39 5290
6247.14 5326
6247.88 5548
6248.63 5765
6249.38 5811
6250.12 5702
6250.87 5699
6251.62 5532
6252.36 5338
6253.11 5055
6253.85 4954
6254.60 4780
6255.35 4637
6256.09 4573
6256.84 4488
6257.59 4559
6258.33 4514
6259.08 4315
6259.83 4307
6260.57 4346
6261.32 4317
6262.07 4313
6262.81 4350
6263.56 4273
6264.31 4094
6265.05 4031
6265.80 3943
6266.55 3891
6267.30 4026
6268.04 4001
6268.79 3986
6269.54 3991
6270.28 3987
6271.03 4071
6271.78 4046
6272.53 4053
6273.27 4101
6274.02 3989
6274.77 3993
6275.52 3972
6276.26 3922
6277.01 3955
6277.76 3976
6278.51 3962
6279.25 3924
6280.00 3875
6280.75 3899
6281.50 3870
6282.25 3796
6282.99 3702
6283.74 3616
6284.49 3641
6285.24 3562
6285.99 3532
6286.74 3448
6287.48 3360
6288.23 3374
6288.98 3373
6289.73 3319
6290.48 3258
6291.23 3340
6291.97 3257
6292.72 3220
6293.47 3179
6294.22 3085
6294.97 3067
6295.72 3082
6296.47 3066
6297.22 3018
6297.96 3074
6298.71 3121
6299.46 2993
6300.21 3000
6300.96 3078
6301.71 2988
6302.46 2971
6303.21 2878
6303.96 2920
6304.71 2872
6305.46 2867
6306.21 2867
6306.96 2797
6307.71 2919
6308.45 2879
6309.20 2973
6309.95 3044
6310.70 3076
6311.45 3181
6312.20 3241
6312.95 3283
6313.70 3261
6314.45 3334
6315.20 3345
6315.95 3343
6316.70 3435
6317.45 3424
6318.20 3513
6318.95 3478
6319.70 3416
6320.45 3237
6321.20 3199
6321.95 3109
6322.70 2976
6323.46 2915
6324.21 2845
6324.96 2849
6325.71 2859
6326.46 2849
6327.21 2869
6327.96 2892
6328.71 2893
6329.46 2922
6330.21 2957
6330.96 2887
6331.71 2823
6332.46 2835
6333.21 2826
6333.97 2830
6334.72 2759
6335.47 2737
6336.22 2819
6336.97 2667
6337.72 2646
6338.47 2714
6339.22 2711
6339.98 2777
6340.73 2731
6341.48 2681
6342.23 2712
6342.98 2705
6343.73 2717
6344.49 2693
6345.24 2771
6345.99 2744
6346.74 2718
6347.49 2686
6348.24 2729
6349.00 2819
6349.75 2834
6350.50 2940
6351.25 2923
6352.01 3060
6352.76 3154
6353.51 3230
6354.26 3384
6355.01 3517
6355.77 3608
6356.52 3719
6357.27 3654
6358.02 3482
6358.78 3478
6359.53 3291
6360.28 3249
6361.03 3216
6361.79 3110
6362.54 3078
6363.29 3047
6364.05 3050
6364.80 2949
6365.55 3058
6366.30 3038
6367.06 3119
6367.81 3307
6368.56 3618
6369.32 3747
6370.07 3846
6370.82 3868
6371.58 3763
6372.33 3614
6373.08 3376
6373.84 3195
6374.59 3168
6375.34 3084
6376.10 3077
6376.85 3083
6377.60 3058
6378.36 2982
6379.11 3035
6379.87 3034
6380.62 3045
6381.37 3108
6382.13 3072
6382.88 3137
6383.64 3096
6384.39 3084
6385.14 3098
6385.90 3001
6386.65 2981
6387.41 2948
6388.16 2830
6388.91 2872
6389.67 2829
6390.42 2840
6391.18 2790
6391.93 2682
6392.69 2695
6393.44 2649
6394.20 2668
6394.95 2705
6395.71 2693
6396.46 2677
6397.21 2750
6397.97 2737
6398.72 2732
6399.48 2746
6400.23 2704
6400.99 2711
6401.74 2790
6402.50 2746
6403.26 2732
6404.01 2616
6404.77 2577
6405.52 2600
6406.28 2575
6407.03 2576
6407.79 2592
6408.54 2666
6409.30 2665
6410.05 2670
6410.81 2742
6411.56 2740
6412.32 2770
6413.08 2747
6413.83 2810
6414.59 2810
6415.34 2768
6416.10 2795
6416.86 2767
6417.61 2815
6418.37 2895
6419.12 2945
6419.88 2836
6420.64 2826
6421.39 2804
6422.15 2798
6422.91 2665
6423.66 2633
6424.42 2595
6425.17 2626
6425.93 2621
6426.69 2552
6427.44 2473
6428.20 2491
6428.96 2547
6429.71 2524
6430.47 2513
6431.23 2581
6431.98 2608
6432.74 2603
6433.50 2617
6434.26 2540
6435.01 2574
6435.77 2663
6436.53 2684
6437.28 2704
6438.04 2668
6438.80 2651
6439.56 2715
6440.31 2714
6441.07 2726
6441.83 2740
6442.59 2804
6443.34 2785
6444.10 2851
6444.86 2867
6445.62 2821
6446.37 2788
6447.13 2841
6447.89 2892
6448.65 2927
6449.40 2976
6450.16 2975
6450.92 2994
6451.68 2948
6452.44 2989
6453.19 2972
6453.95 2977
6454.71 2987
6455.47 2910
6456.23 2972
6456.99 3083
6457.74 3019
6458.50 3082
6459.26 3128
6460.02 3094
6460.78 3080
6461.54 3127
6462.30 3113
6463.05 3224
6463.81 3270
6464.57 3329
6465.33 3429
6466.09 3475
6466.85 3579
6467.61 3629
6468.37 3663
6469.13 3650
6469.88 3735
6470.64 3648
6471.40 3736
6472.16 3729
6472.92 3800
6473.68 3851
6474.44 3718
6475.20 3767
6475.96 3781
6476.72 3878
6477.48 3875
6478.24 3978
6479.00 4016
6479.76 4072
6480.52 4173
6481.28 4315
6482.04 4362
6482.80 4450
6483.56 4496
6484.32 4642
6485.08 4547
6485.84 4609
6486.60 4656
6487.36 4711
6488.12 4694
6488.88 4822
6489.64 5033
6490.40 4947
6491.16 5106
6491.92 5279
6492.68 5463
6493.44 5661
6494.20 5736
6494.96 5820
6495.72 6010
6496.48 5860
6497.24 5874
6498.00 5775
6498.76 5748
6499.52 5628
6500.28 5690
6501.05 5699
6501.81 5830
6502.57 5893
6503.33 6052
6504.09 6461
6504.85 6993
6505.61 8078
6506.37 10023
6507.13 12700
6507.90 15944
6508.66 19238
6509.42 21979
6510.18 23533
6510.94 24148
6511.70 23447
6512.46 21680
6513.23 19595
6513.99 17355
6514.75 15098
6515.51 13230
6516.27 11501
6517.03 10165
6517.80 9143
6518.56 8477
6519.32 7854
6520.08 7374
6520.84 7112
6521.61 7169
6522.37 7142
6523.13 7150
6523.89 7059
6524.66 7272
6525.42 7730
6526.18 8086
6526.94 8637
6527.71 9406
6528.47 9811
6529.23 9972
6529.99 10116
6530.76 10219
6531.52 10156
6532.28 9782
6533.04 9733
6533.81 9985
6534.57 10613
6535.33 11851
6536.10 13486
6536.86 14810
6537.62 15992
6538.38 16904
6539.15 16764
6539.91 15922
6540.67 14736
6541.44 13180
6542.20 11815
6542.96 10501
6543.73 9426
6544.49 8545
6545.25 8064
6546.02 7769
6546.78 7564
6547.55 7386
6548.31 7190
6549.07 7096
6549.84 6978
6550.60 6687
6551.36 6526
6552.13 6235
6552.89 6042
6553.66 6047
6554.42 5844
6555.18 5760
6555.95 5591
6556.71 5435
6557.48 5432
6558.24 5337
6559.01 5350
6559.77 5341
6560.53 5482
6561.30 5426
6562.06 5461
6562.83 5576
6563.59 5735
6564.36 5831
6565.12 5846
6565.89 5971
6566.65 6162
6567.42 6071
6568.18 5930
6568.95 6003
6569.71 6009
6570.48 6093
6571.24 6191
6572.01 6263
6572.77 6288
6573.54 6319
6574.30 6572
6575.07 6529
6575.83 6673
6576.60 6665
6577.36 6663
6578.13 6665
6578.89 6667
6579.66 6690
6580.42 6578
6581.19 6456
6581.96 6445
6582.72 6442
6583.49 6472
6584.25 6591
6585.02 6622
6585.78 6652
6586.55 6615
6587.32 6538
6588.08 6469
6588.85 6387
6589.61 6442
6590.38 6457
6591.15 6539
6591.91 6724
6592.68 6926
6593.45 7355
6594.21 7691
6594.98 8165
6595.74 8505
6596.51 8790
6597.28 8982
6598.04 9001
6598.81 8807
6599.58 8508
6600.34 8031
6601.11 7564
6601.88 7252
6602.64 6826
6603.41 6623
6604.18 6412
6604.95 6170
6605.71 6011
6606.48 5784
6607.25 5814
6608.01 5765
6608.78 5801
6609.55 5844
6610.32 5795
6611.08 5681
6611.85 5777
6612.62 5791
6613.38 5887
6614.15 5776
6614.92 5753
6615.69 5663
6616.46 5667
6617.22 5643
6617.99 5582
6618.76 5691
6619.53 5786
6620.29 5985
6621.06 6297
6621.83 6566
6622.60 6946
6623.37 7298
6624.13 7564
6624.90 7672
6625.67 7811
6626.44 7626
6627.21 7431
6627.98 7213
6628.74 6854
6629.51 6613
6630.28 6359
6631.05 6136
6631.82 6160
6632.59 6159
6633.35 6421
6634.12 6523
6634.89 6886
6635.66 7234
6636.43 7410
6637.20 7567
6637.97 7689
6638.74 7710
6639.51 7915
6640.27 8050
6641.04 8151
6641.81 8375
6642.58 8803
6643.35 9135
6644.12 8965
6644.89 8713
6645.66 8449
6646.43 8005
6647.20 7457
6647.97 7043
6648.74 6688
6649.51 6321
6650.28 5885
6651.05 5662
6651.82 5469
6652.58 5238
6653.35 5173
6654.12 5110
6654.89 4931
6655.66 4859
6656.43 4880
6657.20 4881
6657.97 5045
6658.74 4965
6659.51 4912
6660.28 4897
6661.05 4866
6661.83 4833
6662.60 4750
6663.37 4635
6664.14 4720
6664.91 4717
6665.68 4661
6666.45 4637
6667.22 4659
6667.99 4576
6668.76 4513
6669.53 4630
6670.30 4893
6671.07 4961
6671.84 5074
6672.61 5193
6673.38 5206
6674.16 5322
6674.93 5286
6675.70 5272
6676.47 5154
6677.24 5305
6678.01 5291
6678.78 5291
6679.55 5483
6680.33 5527
6681.10 5522
6681.87 5540
6682.64 5723
6683.41 5793
6684.18 5917
6684.95 6210
6685.73 6477
6686.50 6904
6687.27 6898
6688.04 7083
6688.81 6921
6689.58 6713
6690.36 6355
6691.13 5933
6691.90 5576
6692.67 5385
6693.44 5254
6694.22 5034
6694.99 4871
6695.76 4802
6696.53 4713
6697.31 4642
6698.08 4516
6698.85 4465
6699.62 4505
6700.40 4466
6701.17 4357
6701.94 4405
6702.71 4416
6703.49 4293
6704.26 4427
6705.03 4339
6705.80 4269
6706.58 4261
6707.35 4392
6708.12 4365
6708.90 4258
6709.67 4221
6710.44 4212
6711.22 4067
6711.99 4026
6712.76 3982
6713.54 3904
6714.31 3867
6715.08 3830
6715.86 3845
6716.63 3773
6717.40 3762
6718.18 3843
6718.95 3835
6719.72 3755
6720.50 3715
6721.27 3759
6722.04 3671
6722.82 3839
6723.59 3804
6724.37 3689
6725.14 3693
6725.91 3719
6726.69 3709
6727.46 3757
6728.24 3640
6729.01 3705
6729.78 3662
6730.56 3556
6731.33 3610
6732.11 3637
6732.88 3728
6733.66 3739
6734.43 3826
6735.20 3718
6735.98 3821
6736.75 3829
6737.53 3846
6738.30 3947
6739.08 3850
6739.85 4008
6740.63 3949
6741.40 4026
6742.18 4036
6742.95 4044
6743.73 4060
6744.50 4160
6745.28 4163
6746.05 4137
6746.83 4131
6747.60 4255
6748.38 4235
6749.15 4097
6749.93 4341
6750.70 4538
6751.48 4561
6752.25 4747
6753.03 5048
6753.81 5373
6754.58 5669
6755.36 5756
6756.13 5846
6756.91 5669
6757.68 5460
6758.46 5227
6759.24 5129
6760.01 4942
6760.79 4781
6761.56 4698
6762.34 4610
6763.12 4468
6763.89 4526
6764.67 4553
6765.44 4430
6766.22 4224
6767.00 4312
6767.77 4425
6768.55 4442
6769.33 4323
6770.10 4404
6770.88 4411
6771.66 4294
6772.43 4168
6773.21 4148
6773.99 4081
6774.76 3909
6775.54 3974
6776.32 3938
6777.09 3825
6777.87 3775
6778.65 3790
6779.42 3726
6780.20 3743
6780.98 3764
6781.76 3803
6782.53 3724
6783.31 3620
6784.09 3603
6784.87 3618
6785.64 3612
6786.42 3594
6787.20 3493
6787.98 3443
6788.75 3381
6789.53 3499
6790.31 3548
6791.09 3407
6791.86 3318
6792.64 3344
6793.42 3323
6794.20 3258
6794.98 3216
6795.75 3134
6796.53 3137
6797.31 3139
6798.09 3166
6798.87 3130
6799.64 3174
6800.42 3226
6801.20 3230
6801.98 3152
6802.76 3239
6803.54 3205
6804.31 3188
6805.09 3210
6805.87 3248
6806.65 3302
6807.43 3327
6808.21 3417
6808.99 3353
6809.76 3214
6810.54 3257
6811.32 3266
6812.10 3208
6812.88 3246
6813.66 3156
6814.44 3195
6815.22 3253
6816.00 3219
6816.78 3187
6817.55 3219
6818.33 3204
6819.11 3220
6819.89 3186
6820.67 3219
6821.45 3174
6822.23 3167
6823.01 3132
6823.79 3094
6824.57 3102
6825.35 3123
6826.13 3156
6826.91 3098
6827.69 3093
6828.47 3198
6829.25 3109
6830.03 3112
6830.81 3048
6831.59 3013
6832.37 3049
6833.15 3038
6833.93 3139
6834.71 3183
6835.49 3233
6836.27 3423
6837.05 3722
6837.83 4145
6838.61 4515
6839.39 4949
6840.17 5330
6840.95 5475
6841.73 5408
6842.51 5338
6843.29 5147
6844.08 4846
6844.86 4623
6845.64 4300
6846.42 4209
6847.20 3946
6847.98 3931
6848.76 4110
6849.54 4374
6850.32 4702
6851.10 4945
6851.89 5181
6852.67 5622
6853.45 5529
6854.23 5538
6855.01 5475
6855.79 5072
6856.57 4737
6857.35 4538
6858.14 4282
6858.92 3880
6859.70 3747
6860.48 3731
6861.26 3653
6862.04 3539
6862.83 3586
6863.61 3504
6864.39 3442
6865.17 3465
6865.95 3618
6866.74 3538
6867.52 3529
6868.30 3617
6869.08 3648
6869.86 3596
6870.65 3522
6871.43 3550
6872.21 3569
6872.99 3704
6873.78 3660
6874.56 3740
6875.34 3774
6876.12 4011
6876.91 4072
6877.69 4265
6878.47 4240
6879.25 4403
6880.04 4681
6880.82 5022
6881.60 5399
6882.39 5839
6883.17 6435
6883.95 6934
6884.74 7127
6885.52 7007
6886.30 6717
6887.08 6616
6887.87 6498
6888.65 6559
6889.43 6648
6890.22 6600
6891.00 6898
6891.78 6878
6892.57 6549
6893.35 6136
6894.14 5741
6894.92 5493
6895.70 5172
6896.49 5027
6897.27 4885
6898.05 4723
6898.84 4646
6899.62 4621
6900.41 4475
6901.19 4503
6901.97 4479
6902.76 4498
6903.54 4446
6904.33 4375
6905.11 4403
6905.89 4307
6906.68 4353
6907.46 4302
6908.25 4188
6909.03 4154
6909.82 4064
6910.60 4081
6911.39 4016
6912.17 4001
6912.96 4030
6913.74 3970
6914.52 3846
6915.31 3839
6916.09 3896
6916.88 3928
6917.66 3795
6918.45 3817
6919.23 3964
6920.02 3862
6920.80 3842
6921.59 3945
6922.37 3823
6923.16 3840
6923.95 3927
6924.73 4076
6925.52 4059
6926.30 4010
6927.09 4190
6927.87 4147
6928.66 4201
6929.44 4201
6930.23 4263
6931.01 4214
6931.80 4352
6932.59 4222
6933.37 4070
6934.16 4087
6934.94 4122
6935.73 4224
6936.52 4201
6937.30 4420
6938.09 4344
6938.87 4530
6939.66 4667
6940.45 4856
6941.23 5215
6942.02 5470
6942.81 5784
6943.59 5942
6944.38 6226
6945.16 6284
6945.95 6287
6946.74 6431
6947.52 6433
6948.31 6572
6949.10 6743
6949.88 6842
6950.67 6846
6951.46 6929
6952.25 6609
6953.03 6476
6953.82 6439
6954.61 6158
6955.39 6076
6956.18 6020
6956.97 5854
6957.75 5807
6958.54 5685
6959.33 5634
6960.12 5654
6960.90 5734
6961.69 5732
6962.48 5759
6963.27 5889
6964.05 5959
6964.84 6017
6965.63 6134
6966.42 6393
6967.20 6663
6967.99 7077
6968.78 7363
6969.57 7716
6970.36 7935
6971.14 8245
6971.93 8358
6972.72 8283
6973.51 8413
6974.30 8518
6975.08 8265
6975.87 8177
6976.66 8201
6977.45 8387
6978.24 8457
6979.03 8846
6979.81 9102
6980.60 9620
6981.39 10484
6982.18 11931
6982.97 13884
6983.76 16791
6984.55 20450
6985.34 24506
6986.12 28868
6986.91 32498
6987.70 34477
6988.49 35143
6989.28 34053
6990.07 31751
6990.86 28724
6991.65 25368
6992.44 22015
6993.23 18681
6994.01 15955
6994.80 13920
6995.59 11828
6996.38 10302
6997.17 9136
6997.96 8107
6998.75 7539
6999.54 6994
7000.33 6520
7001.12 6269
7001.91 6108
7002.70 5862
7003.49 5777
7004.28 5553
7005.07 5358
7005.86 5201
7006.65 4991
7007.44 4734
7008.23 4531
7009.02 4445
7009.81 4465
7010.60 4573
7011.39 4660
7012.18 4849
7012.97 5129
7013.76 5279
7014.55 5505
7015.34 5493
7016.13 5482
7016.92 5491
7017.71 5543
7018.50 5446
7019.29 5189
7020.08 5211
7020.88 5300
7021.67 5413
7022.46 5507
7023.25 5750
7024.04 5969
7024.83 6242
7025.62 6388
7026.41 6505
7027.20 6454
7027.99 6468
7028.79 6227
7029.58 6096
7030.37 5764
7031.16 5516
7031.95 5333
7032.74 5176
7033.53 4969
7034.33 4872
7035.12 4784
7035.91 4809
7036.70 4724
7037.49 4719
7038.28 4784
7039.08 4936
7039.87 4963
7040.66 4939
7041.45 5001
7042.24 5069
7043.04 4927
7043.83 5102
7044.62 5216
7045.41 5109
7046.20 5167
7047.00 5319
7047.79 5466
7048.58 5462
7049.37 5626
7050.17 5818
7050.96 6093
7051.75 6311
7052.54 6480
7053.34 6605
7054.13 6456
7054.92 6164
7055.71 5928
7056.51 5679
7057.30 5489
7058.09 5331
7058.89 5176
7059.68 5170
7060.47 5088
7061.26 5146
7062.06 5127
7062.85 4929
7063.64 4988
7064.44 4848
7065.23 4769
7066.02 4727
7066.82 4781
7067.61 4609
7068.40 4510
7069.20 4448
7069.99 4379
7070.78 4140
7071.58 4151
7072.37 4050
7073.17 3994
7073.96 3930
7074.75 3895
7075.55 3745
7076.34 3687
7077.13 3708
7077.93 3647
7078.72 3596
7079.52 3597
7080.31 3560
7081.10 3479
7081.90 3456
7082.69 3490
7083.49 3547
7084.28 3486
7085.08 3433
7085.87 3447
7086.67 3443
7087.46 3441
7088.25 3449
7089.05 3562
7089.84 3563
7090.64 3505
7091.43 3432
7092.23 3339
7093.02 3265
7093.82 3205
7094.61 3139
7095.41 3233
7096.20 3085
7097.00 2980
7097.79 2947
7098.59 2907
7099.38 2952
7100.18 2941
7100.97 2835
7101.77 2910
7102.56 2926
7103.36 2864
7104.15 2882
7104.95 2796
7105.75 2778
7106.54 2683
7107.34 2650
7108.13 2621
7108.93 2660
7109.72 2588
7110.52 2644
7111.32 2571
7112.11 2562
7112.91 2581
7113.70 2558
7114.50 2574
7115.30 2539
7116.09 2590
7116.89 2538
7117.68 2539
7118.48 2546
7119.28 2582
7120.07 2540
7120.87 2534
7121.67 2486
7122.46 2545
7123.26 2508
7124.06 2571
7124.85 2516
7125.65 2530
7126.45 2551
7127.24 2585
7128.04 2606
7128.84 2542
7129.63 2622
7130.43 2659
7131.23 2708
7132.02 2685
7132.82 2728
7133.62 2666
7134.41 2626
7135.21 2589
7136.01 2586
7136.81 2522
7137.60 2466
7138.40 2439
7139.20 2443
7140.00 2428
7140.79 2384
7141.59 2379
7142.39 2389
7143.19 2321
7143.98 2305
7144.78 2280
7145.58 2260
7146.38 2292
7147.18 2234
7147.97 2294
7148.77 2167
7149.57 2153
7150.37 2174
7151.17 2128
7151.96 2191
7152.76 2209
7153.56 2155
7154.36 2215
7155.16 2277
7155.95 2229
7156.75 2308
7157.55 2292
7158.35 2279
7159.15 2337
7159.95 2386
7160.75 2370
7161.54 2347
7162.34 2322
7163.14 2259
7163.94 2197
7164.74 2132
7165.54 2119
7166.34 2161
7167.14 2187
7167.93 2180
7168.73 2116
7169.53 2153
7170.33 2151
7171.13 2133
7171.93 2149
7172.73 2074
7173.53 2070
7174.33 2105
7175.13 2130
7175.93 2088
7176.73 2032
7177.53 2025
7178.33 2019
7179.13 1958
7179.93 1980
7180.73 2020
7181.53 2004
7182.32 2046
7183.12 2010
7183.92 2035
7184.72 2067
7185.52 2096
7186.32 2060
7187.12 1986
7187.92 1996
7188.72 2016
7189.53 1984
7190.33 1911
7191.13 1959
7191.93 1984
7192.73 2013
7193.53 1977
7194.33 1974
7195.13 1946
7195.93 1970
7196.73 1932
7197.53 1893
7198.33 1922
7199.13 1916
7199.93 1958
7200.73 1902
7201.53 1973
7202.33 2018
7203.14 2016
7203.94 2124
7204.74 2020
7205.54 1996
7206.34 2048
7207.14 2028
7207.94 2110
7208.74 1974
7209.55 1980
7210.35 1956
7211.15 1989
7211.95 1978
7212.75 2011
7213.55 2028
7214.35 2087
7215.16 2068
7215.96 1991
7216.76 2041
7217.56 2034
7218.36 2000
7219.16 1962
7219.97 2016
7220.77 2164
7221.57 2132
7222.37 2105
7223.17 2063
7223.98 2074
7224.78 2042
7225.58 2065
7226.38 2062
7227.19 1950
7227.99 1999
7228.79 2026
7229.59 2020
7230.40 2008
7231.20 2031
7232.00 2002
7232.80 2074
7233.61 2144
7234.41 2268
7235.21 2324
7236.01 2438
7236.82 2560
7237.62 2585
7238.42 2755
7239.23 2888
7240.03 2864
7240.83 2727
7241.63 2652
7242.44 2470
7243.24 2447
7244.04 2325
7244.85 2154
7245.65 2176
7246.45 2194
7247.26 2124
7248.06 2080
7248.86 2029
7249.67 2035
7250.47 1974
7251.28 1985
7252.08 2181
7252.88 2127
7253.69 2057
7254.49 2109
7255.29 2119
7256.10 2094
7256.90 2199
7257.71 2123
7258.51 2182
7259.31 2161
7260.12 2105
7260.92 2040
7261.73 1978
7262.53 2071
7263.34 2024
7264.14 2070
7264.94 2093
7265.75 2067
7266.55 2058
7267.36 2038
7268.16 2075
7268.97 2043
7269.77 2157
7270.58 2105
7271.38 2064
7272.19 2053
7272.99 2103
7273.80 2085
7274.60 2093
7275.41 2062
7276.21 2098
7277.02 2110
7277.82 2103
7278.63 2150
7279.43 2154
7280.24 2152
7281.04 2207
7281.85 2347
7282.65 2448
7283.46 2584
7284.26 2847
7285.07 3032
7285.87 3182
7286.68 3200
7287.49 3190
7288.29 3181
7289.10 3104
7289.90 2953
7290.71 2809
7291.52 2690
7292.32 2552
7293.13 2429
7293.93 2435
7294.74 2375
7295.55 2288
7296.35 2351
7297.16 2295
7297.96 2301
7298.77 2342
7299.58 2247
7300.38 2273
7301.19 2385
7302.00 2313
7302.80 2239
7303.61 2267
7304.42 2253
7305.22 2260
7306.03 2372
7306.84 2303
7307.64 2406
7308.45 2431
7309.26 2473
7310.06 2527
7310.87 2640
7311.68 2710
7312.48 2676
7313.29 2789
7314.10 2782
7314.90 2768
7315.71 2787
7316.52 2892
7317.33 3002
7318.13 3168
7318.94 3484
7319.75 3883
7320.56 4179
7321.36 4387
7322.17 4400
7322.98 4327
7323.79 4312
7324.59 4063
7325.40 3686
7326.21 3557
7327.02 3380
7327.83 3138
7328.63 2923
7329.44 2852
7330.25 2857
7331.06 2720
7331.87 2648
7332.67 2629
7333.48 2597
7334.29 2611
7335.10 2692
7335.91 2727
7336.72 2671
7337.52 2699
7338.33 2640
7339.14 2743
7339.95 2778
7340.76 2777
7341.57 2758
7342.38 2818
7343.18 2798
7343.99 2738
7344.80 2645
7345.61 2621
7346.42 2522
7347.23 2535
7348.04 2435
7348.85 2436
7349.66 2347
7350.46 2308
7351.27 2318
7352.08 2289
7352.89 2281
7353.70 2282
7354.51 2306
7355.32 2237
7356.13 2317
7356.94 2356
7357.75 2321
7358.56 2396
7359.37 2444
7360.18 2596
7360.99 2720
7361.80 2727
7362.61 2728
7363.42 2815
7364.23 2826
7365.04 2849
7365.85 2750
7366.66 2683
7367.47 2539
7368.28 2565
7369.09 2491
7369.90 2472
7370.71 2411
7371.52 2330
7372.33 2219
7373.14 2189
7373.95 2155
7374.76 2083
7375.57 2082
7376.38 2073
7377.19 2132
7378.00 2182
7378.81 2217
7379.62 2316
7380.43 2255
7381.24 2320
7382.06 2442
7382.87 2518
7383.68 2570
7384.49 2458
7385.30 2567
7386.11 2456
7386.92 2384
7387.73 2365
7388.54 2294
7389.36 2186
7390.17 2106
7390.98 2146
7391.79 2065
7392.60 2048
7393.41 1986
7394.22 2040
7395.04 1985
7395.85 2001
7396.66 1899
7397.47 1898
7398.28 1982
7399.09 2007
7399.91 1981
7400.72 2016
7401.53 2076
7402.34 2076
7403.15 2123
7403.97 2044
7404.78 2034
7405.59 2040
7406.40 2013
7407.21 2021
7408.03 1982
7408.84 1934
7409.65 1935
7410.46 1956
7411.28 1915
7412.09 1874
7412.90 1870
7413.71 1837
7414.53 1816
7415.34 1806
7416.15 1734
7416.96 1774
7417.78 1753
7418.59 1746
7419.40 1642
7420.22 1614
7421.03 1635
7421.84 1695
7422.66 1709
7423.47 1707
7424.28 1630
7425.09 1625
7425.91 1628
7426.72 1646
7427.53 1652
7428.35 1642
7429.16 1739
7429.98 1676
7430.79 1607
7431.60 1601
7432.42 1644
7433.23 1648
7434.04 1626
7434.86 1665
7435.67 1650
7436.48 1634
7437.30 1698
7438.11 1660
7438.93 1611
7439.74 1670
7440.55 1652
7441.37 1653
7442.18 1716
7443.00 1690
7443.81 1633
7444.63 1608
7445.44 1629
7446.25 1680
7447.07 1613
7447.88 1643
7448.70 1600
7449.51 1611
7450.33 1598
7451.14 1590
7451.96 1618
7452.77 1592
7453.59 1663
7454.40 1602
7455.22 1584
7456.03 1589
7456.85 1560
7457.66 1549
7458.48 1563
7459.29 1550
7460.11 1580
7460.92 1570
7461.74 1579
7462.55 1560
7463.37 1597
7464.18 1583
7465.00 1580
7465.81 1653
7466.63 1651
7467.44 1645
7468.26 1663
7469.08 1609
7469.89 1677
7470.71 1747
7471.52 1758
7472.34 1710
7473.15 1779
7473.97 1759
7474.79 1852
7475.60 1823
7476.42 1776
7477.23 1754
7478.05 1803
7478.87 1749
7479.68 1685
7480.50 1678
7481.32 1720
7482.13 1737
7482.95 1781
7483.76 1786
7484.58 1797
7485.40 1808
7486.21 1732
7487.03 1801
7487.85 1775
7488.66 1763
7489.48 1744
7490.30 1746
7491.11 1712
7491.93 1719
7492.75 1710
7493.57 1725
7494.38 1651
7495.20 1586
7496.02 1568
7496.83 1673
7497.65 1609
7498.47 1591
7499.29 1588
7500.10 1569
7500.92 1530
7501.74 1633
7502.55 1643
7503.37 1605
7504.19 1665
7505.01 1585
7505.83 1626
7506.64 1620
7507.46 1620
7508.28 1583
7509.10 1640
7509.91 1609
7510.73 1644
7511.55 1670
7512.37 1633
7513.19 1603
7514.00 1627
7514.82 1645
7515.64 1598
7516.46 1677
7517.28 1668
7518.10 1655
7518.91 1599
7519.73 1592
7520.55 1626
7521.37 1628
7522.19 1566
7523.01 1541
7523.82 1534
7524.64 1636
7525.46 1651
7526.28 1632
7527.10 1689
7527.92 1664
7528.74 1628
7529.56 1665
7530.38 1679
7531.19 1620
7532.01 1664
7532.83 1612
7533.65 1597
7534.47 1590
7535.29 1628
7536.11 1561
7536.93 1569
7537.75 1558
7538.57 1565
7539.39 1585
7540.21 1554
7541.03 1598
7541.85 1544
7542.67 1543
7543.48 1561
7544.30 1562
7545.12 1572
7545.94 1588
7546.76 1612
7547.58 1580
7548.40 1559
7549.22 1579
7550.04 1621
7550.86 1608
7551.68 1588
7552.50 1610
7553.32 1536
7554.14 1527
7554.97 1651
7555.79 1538
7556.61 1540
7557.43 1635
7558.25 1624
7559.07 1548
7559.89 1631
7560.71 1637
7561.53 1633
7562.35 1681
7563.17 1669
7563.99 1662
7564.81 1619
7565.63 1733
7566.45 1649
7567.28 1657
7568.10 1690
7568.92 1727
7569.74 1695
7570.56 1728
7571.38 1707
7572.20 1704
7573.02 1738
7573.84 1728
7574.67 1722
7575.49 1758
7576.31 1781
7577.13 1801
7577.95 1757
7578.77 1721
7579.60 1737
7580.42 1805
7581.24 1819
7582.06 1809
7582.88 1807
7583.70 1826
7584.53 1776
7585.35 1797
7586.17 1816
7586.99 1877
7587.81 1937
7588.64 1920
7589.46 1945
7590.28 1912
7591.10 1976
7591.93 1989
7592.75 1939
7593.57 2038
7594.39 2022
7595.22 1921
7596.04 1973
7596.86 2101
7597.68 2115
7598.51 2155
7599.33 2219
7600.15 2213
7600.97 2258
7601.80 2324
7602.62 2396
7603.44 2434
7604.27 2495
7605.09 2573
7605.91 2671
7606.73 2787
7607.56 2711
7608.38 2730
7609.20 2719
7610.03 2611
7610.85 2540
7611.67 2507
7612.50 2539
7613.32 2455
7614.15 2480
7614.97 2482
7615.79 2546
7616.62 2537
7617.44 2755
7618.26 2894
7619.09 2984
7619.91 3149
7620.73 3202
7621.56 3249
7622.38 3123
7623.21 3125
7624.03 3035
7624.85 3040
7625.68 2884
7626.50 2913
7627.33 2918
7628.15 2827
7628.98 2766
7629.80 2841
7630.62 2886
7631.45 2866
7632.27 2956
7633.10 3049
7633.92 2960
7634.75 2943
7635.57 2920
7636.40 2803
7637.22 2865
7638.05 2723
7638.87 2670
7639.70 2548
7640.52 2444
7641.35 2415
7642.17 2420
7643.00 2442
7643.82 2387
7644.65 2476
7645.47 2562
7646.30 2578
7647.12 2694
7647.95 2586
7648.77 2656
7649.60 2671
7650.42 2598
7651.25 2572
7652.08 2598
7652.90 2511
7653.73 2364
7654.55 2336
7655.38 2238
7656.20 2180
7657.03 2172
7657.86 2050
7658.68 2042
7659.51 2039
7660.33 1956
7661.16 1914
7661.99 1934
7662.81 1919
7663.64 1938
7664.46 1926
7665.29 1882
7666.12 1877
7666.94 1919
7667.77 1929
7668.60 1900
7669.42 1843
7670.25 1926
7671.08 1891
7671.90 1913
7672.73 1918
7673.56 1885
7674.38 1899
7675.21 1890
7676.04 1830
7676.86 1822
7677.69 1841
7678.52 1783
7679.34 1808
7680.17 1834
7681.00 1770
7681.83 1820
7682.65 1884
7683.48 1940
7684.31 1926
7685.13 2046
7685.96 2161
7686.79 2176
7687.62 2095
7688.44 2103
7689.27 2134
7690.10 2062
7690.93 2030
7691.76 2003
7692.58 1946
7693.41 1883
7694.24 1856
7695.07 1920
7695.89 1877
7696.72 1915
7697.55 1982
7698.38 1950
7699.21 1984
7700.03 1992
7700.86 2055
7701.69 2063
7702.52 2034
7703.35 2007
7704.18 1923
7705.00 1972
7705.83 1914
7706.66 1924
7707.49 1820
7708.32 1843
7709.15 1769
7709.98 1814
7710.80 1782
7711.63 1753
7712.46 1755
7713.29 1773
7714.12 1727
7714.95 1775
7715.78 1713
7716.61 1718
7717.44 1693
7718.27 1724
7719.09 1687
7719.92 1690
7720.75 1638
7721.58 1664
7722.41 1682
7723.24 1609
7724.07 1622
7724.90 1591
7725.73 1651
7726.56 1640
7727.39 1613
7728.22 1658
7729.05 1778
7729.88 1794
7730.71 1737
7731.54 1762
7732.37 1732
7733.20 1780
7734.03 1677
7734.86 1707
7735.69 1643
7736.52 1675
7737.35 1646
7738.18 1568
7739.01 1562
7739.84 1572
7740.67 1513
7741.50 1490
7742.33 1497
7743.16 1491
7743.99 1499
7744.82 1556
7745.65 1599
7746.48 1642
7747.31 1718
7748.14 1834
7748.98 1925
7749.81 2005
7750.64 1983
7751.47 1938
7752.30 1885
7753.13 1789
7753.96 1783
7754.79 1607
7755.62 1604
7756.45 1619
7757.29 1537
7758.12 1528
7758.95 1530
7759.78 1538
7760.61 1523
7761.44 1483
7762.27 1503
7763.11 1505
7763.94 1455
7764.77 1498
7765.60 1488
7766.43 1480
7767.26 1455
7768.10 1445
7768.93 1435
7769.76 1466
7770.59 1475
7771.42 1452
7772.26 1466
7773.09 1465
7773.92 1453
7774.75 1397
7775.58 1492
7776.42 1514
7777.25 1518
7778.08 1436
7778.91 1421
7779.75 1495
7780.58 1492
7781.41 1466
7782.24 1455
7783.08 1445
7783.91 1583
7784.74 1593
7785.57 1531
7786.41 1513
7787.24 1545
7788.07 1574
7788.91 1547
7789.74 1594
7790.57 1508
7791.40 1550
7792.24 1550
7793.07 1542
7793.90 1571
7794.74 1601
7795.57 1629
7796.40 1636
7797.24 1563
7798.07 1621
7798.90 1661
7799.74 1603
7800.57 1630
7801.40 1644
7802.24 1686
7803.07 1697
7803.91 1727
7804.74 1672
7805.57 1670
7806.41 1726
7807.24 1748
7808.07 1762
7808.91 1812
7809.74 1839
7810.58 1868
7811.41 1861
7812.25 1856
7813.08 1948
7813.91 1886
7814.75 2029
7815.58 2016
7816.42 2127
7817.25 2137
7818.09 2172
7818.92 2073
7819.75 2121
7820.59 2141
7821.42 2263
7822.26 2303
7823.09 2392
7823.93 2478
7824.76 2451
7825.60 2537
7826.43 2576
7827.27 2549
7828.10 2462
7828.94 2448
7829.77 2373
7830.61 2377
7831.44 2358
7832.28 2262
7833.11 2258
7833.95 2302
7834.78 2434
7835.62 2513
7836.46 2533
7837.29 2586
7838.13 2562
7838.96 2486
7839.80 2409
7840.63 2506
7841.47 2343
7842.31 2212
7843.14 2162
7843.98 2116
7844.81 2133
7845.65 2031
7846.48 2031
7847.32 1945
7848.16 1968
7848.99 1921
7849.83 1965
7850.67 1942
7851.50 1995
7852.34 1926
7853.17 1894
7854.01 1913
7854.85 1920
7855.68 1884
7856.52 1920
7857.36 1881
7858.19 1911
7859.03 1969
7859.87 1921
7860.70 1926
7861.54 1913
7862.38 1896
7863.21 1928
7864.05 1981
7864.89 1932
7865.73 1930
7866.56 1973
7867.40 1947
7868.24 1936
7869.07 1899
7869.91 1951
7870.75 1929
7871.59 1955
7872.42 1929
7873.26 1992
7874.10 2037
7874.94 2055
7875.77 2080
7876.61 2160
7877.45 2265
7878.29 2320
7879.12 2425
7879.96 2493
7880.80 2611
7881.64 2571
7882.47 2588
7883.31 2571
7884.15 2586
7884.99 2545
7885.83 2543
7886.67 2420
7887.50 2328
7888.34 2274
7889.18 2218
7890.02 2222
7890.86 2135
7891.69 2110
7892.53 2157
7893.37 2276
7894.21 2267
7895.05 2294
7895.89 2278
7896.73 2213
7897.57 2177
7898.40 2201
7899.24 2110
7900.08 2125
7900.92 2136
7901.76 2016
7902.60 1943
7903.44 1933
7904.28 1984
7905.12 1899
7905.95 1864
7906.79 1917
7907.63 1895
7908.47 1870
7909.31 1857
7910.15 1859
7910.99 1905
7911.83 1821
7912.67 1951
7913.51 2011
7914.35 2045
7915.19 2056
7916.03 2126
7916.87 2258
7917.71 2259
7918.55 2303
7919.39 2328
7920.23 2384
7921.07 2384
7921.91 2281
7922.75 2208
7923.59 2177
7924.43 2088
7925.27 2068
7926.11 1974
7926.95 1926
7927.79 1942
7928.63 1865
7929.47 1862
7930.31 1878
7931.15 1782
7931.99 1741
7932.83 1738
7933.67 1768
7934.51 1781
7935.35 1734
7936.19 1749
7937.04 1719
7937.88 1710
7938.72 1715
7939.56 1707
7940.40 1669
7941.24 1677
7942.08 1719
7942.92 1709
7943.76 1743
7944.60 1779
7945.45 1740
7946.29 1813
7947.13 1771
7947.97 1711
7948.81 1751
7949.65 1839
7950.49 1808
7951.34 1826
7952.18 1838
7953.02 1894
7953.86 1973
7954.70 1994
7955.54 1999
7956.39 2060
7957.23 2113
7958.07 2126
7958.91 2152
7959.75 2204
7960.60 2259
7961.44 2206
7962.28 2235
7963.12 2253
7963.96 2138
7964.81 2248
7965.65 2172
7966.49 2258
7967.33 2325
7968.18 2437
7969.02 2536
7969.86 2497
7970.70 2608
7971.55 2587
7972.39 2517
7973.23 2433
7974.08 2287
7974.92 2245
7975.76 2257
7976.60 2119
7977.45 2048
7978.29 1994
7979.13 1887
7979.98 1846
7980.82 1829
7981.66 1781
7982.51 1809
7983.35 1754
7984.19 1758
7985.04 1758
7985.88 1685
7986.72 1685
7987.57 1670
7988.41 1626
7989.25 1653
7990.10 1643
7990.94 1598
7991.78 1626
7992.63 1613
7993.47 1628
7994.32 1590
7995.16 1531
7996.00 1521
7996.85 1453
7997.69 1490
7998.53 1450
7999.38 1427
8000.22 1490
8001.07 1421
8001.91 1436
8002.76 1413
8003.60 1361
8004.44 1323
8005.29 1326
8006.13 1320
8006.98 1363
8007.82 1327
8008.67 1368
8009.51 1311
8010.36 1307
8011.20 1300
8012.05 1340
8012.89 1337
8013.74 1323
8014.58 1298
8015.43 1255
8016.27 1234
8017.12 1282
8017.96 1340
8018.81 1272
8019.65 1260
8020.50 1246
8021.34 1250
8022.19 1249
8023.03 1286
8023.88 1281
8024.72 1224
8025.57 1179
8026.41 1207
8027.26 1198
8028.11 1236
8028.95 1218
8029.80 1290
8030.64 1255
8031.49 1214
8032.33 1253
8033.18 1205
8034.03 1182
8034.87 1241
8035.72 1244
8036.56 1204
8037.41 1257
8038.26 1254
8039.10 1225
8039.95 1225
8040.80 1276
8041.64 1266
8042.49 1287
8043.33 1255
8044.18 1249
8045.03 1274
8045.87 1279
8046.72 1292
8047.57 1237
8048.41 1227
8049.26 1167
8050.11 1190
8050.95 1234
8051.80 1236
8052.65 1219
8053.49 1191
8054.34 1179
8055.19 1236
8056.04 1238
8056.88 1263
8057.73 1203
8058.58 1171
8059.42 1193
8060.27 1195
8061.12 1137
8061.97 1183
8062.81 1146
8063.66 1109
8064.51 1122
8065.36 1109
8066.20 1140
8067.05 1121
8067.90 1120
8068.75 1106
8069.60 1067
8070.44 1082
8071.29 1128
8072.14 1109
8072.99 1092
8073.84 1041
8074.68 1073
8075.53 1135
8076.38 1107
8077.23 1126
8078.08 1077
8078.92 1117
8079.77 1152
8080.62 1133
8081.47 1145
8082.32 1081
8083.17 1046
8084.02 1118
8084.86 1126
8085.71 1128
8086.56 1055
8087.41 1123
8088.26 1137
8089.11 1121
8089.96 1089
8090.81 1109
8091.65 1090
8092.50 1102
8093.35 1111
8094.20 1103
8095.05 1100
8095.90 1107
8096.75 1122
8097.60 1099
8098.45 1002
8099.30 1035
8100.15 1132
8101.00 1035
8101.85 1036
8102.70 1076
8103.54 1065
8104.39 1045
8105.24 1064
8106.09 1139
8106.94 1085
8107.79 1048
8108.64 1071
8109.49 1103
8110.34 1065
8111.19 1117
8112.04 1087
8112.89 1136
8113.74 1154
8114.59 1076
8115.44 1118
8116.29 1089
8117.14 1071
8117.99 1099
8118.84 1092
8119.70 1099
8120.55 1079
8121.40 1088
8122.25 1110
8123.10 1114
8123.95 1177
8124.80 1159
8125.65 1171
8126.50 1149
8127.35 1155
8128.20 1151
8129.05 1171
8129.90 1127
8130.76 1141
8131.61 1185
8132.46 1211
8133.31 1240
8134.16 1250
8135.01 1223
8135.86 1223
8136.71 1214
8137.56 1239
8138.42 1207
8139.27 1188
8140.12 1137
8140.97 1161
8141.82 1141
8142.67 1179
8143.53 1169
8144.38 1198
8145.23 1178
8146.08 1172
8146.93 1141
8147.78 1144
8148.64 1155
8149.49 1161
8150.34 1197
8151.19 1190
8152.05 1165
8152.90 1173
8153.75 1243
8154.60 1213
8155.45 1234
8156.31 1227
8157.16 1234
8158.01 1233
8158.86 1276
8159.72 1233
8160.57 1234
8161.42 1244
8162.27 1204
8163.13 1184
8163.98 1216
8164.83 1162
8165.69 1151
8166.54 1166
8167.39 1155
8168.24 1105
8169.10 1109
8169.95 1119
8170.80 1096
8171.66 1090
8172.51 1113
8173.36 1108
8174.22 1114
8175.07 1100
8175.92 1033
8176.78 1063
8177.63 1082
8178.48 1051
8179.34 1083
8180.19 1112
8181.04 1037
8181.90 1063
8182.75 1037
8183.61 1064
8184.46 1025
8185.31 1029
8186.17 1060
8187.02 1020
8187.87 1025
8188.73 1062
8189.58 1057
8190.44 1084
8191.29 1066
8192.15 1017
8193.00 1078
8193.85 1061
8194.71 1036
8195.56 1021
8196.42 1060
8197.27 1041
8198.13 987
8198.98 953
8199.84 971
8200.69 1025
8201.55 999
8202.40 1024
8203.25 1056
8204.11 1017
8204.96 1010
8205.82 1029
8206.67 1028
8207.53 1037
8208.38 1026
8209.24 1016
8210.09 1053
8210.95 1015
8211.81 1065
8212.66 1017
8213.52 1043
8214.37 1072
8215.23 1045
8216.08 1030
8216.94 1025
8217.79 1038
8218.65 1057
8219.50 1045
8220.36 1098
8221.22 1110
8222.07 1096
8222.93 1109
8223.78 1109
8224.64 1105
8225.50 1026
8226.35 1052
8227.21 1100
8228.06 1047
8228.92 1082
8229.78 1045
8230.63 1052
8231.49 1056
8232.34 1036
8233.20 1006
8234.06 995
8234.91 996
8235.77 999
8236.63 996
8237.48 983
8238.34 1008
8239.20 1026
8240.05 1054
8240.91 1023
8241.77 993
8242.62 1067
8243.48 1059
8244.34 1016
8245.19 975
8246.05 984
8246.91 1012
8247.77 997
8248.62 1058
8249.48 1016
8250.34 1059
8251.20 1052
8252.05 1021
8252.91 1019
8253.77 979
8254.62 1026
8255.48 1028
8256.34 1070
8257.20 1018
8258.06 1009
8258.91 1015
8259.77 1042
8260.63 1018
8261.49 1020
8262.34 1032
8263.20 1033
8264.06 1040
8264.92 1069
8265.78 1002
8266.63 991
8267.49 1075
8268.35 997
8269.21 1014
8270.07 1012
8270.93 1034
8271.78 1076
8272.64 1081
8273.50 1055
8274.36 1061
8275.22 1127
8276.08 1178
8276.93 1116
8277.79 1104
8278.65 1135
8279.51 1114
8280.37 1160
8281.23 1151
8282.09 1201
8282.95 1183
8283.81 1151
8284.66 1185
8285.52 1211
8286.38 1212
8287.24 1149
8288.10 1166
8288.96 1136
8289.82 1132
8290.68 1162
8291.54 1161
8292.40 1177
8293.26 1143
8294.12 1204
8294.98 1232
8295.84 1323
8296.70 1266
8297.56 1262
8298.42 1237
8299.28 1233
8300.13 1249
8300.99 1217
8301.85 1192
8302.71 1166
8303.57 1116
8304.43 1123
8305.29 1181
8306.16 1133
8307.02 1122
8307.88 1152
8308.74 1137
8309.60 1139
8310.46 1126
8311.32 1142
8312.18 1146
8313.04 1142
8313.90 1139
8314.76 1111
8315.62 1132
8316.48 1146
8317.34 1110
8318.20 1105
8319.06 1098
8319.92 1086
8320.78 1075
8321.65 1074
8322.51 1104
8323.37 1109
8324.23 1065
8325.09 1061
8325.95 1073
8326.81 1086
8327.67 1044
8328.53 1047
8329.40 1054
8330.26 1065
8331.12 1041
8331.98 1099
8332.84 1102
8333.70 1057
8334.57 1077
8335.43 1087
8336.29 1106
8337.15 1106
8338.01 1069
8338.87 1111
8339.74 1065
8340.60 1096
8341.46 1133
8342.32 1145
8343.18 1087
8344.05 1146
8344.91 1190
8345.77 1106
8346.63 1101
8347.49 1110
8348.36 1111
8349.22 1148
8350.08 1173
8350.94 1154
8351.81 1083
8352.67 1105
8353.53 1152
8354.39 1118
8355.26 1070
8356.12 1075
8356.98 1122
8357.85 1125
8358.71 1173
8359.57 1132
8360.43 1101
8361.30 1085
8362.16 1076
8363.02 1086
8363.89 1148
8364.75 1137
8365.61 1082
8366.48 1113
8367.34 1109
8368.20 1074
8369.07 1142
8369.93 1132
8370.79 1144
8371.66 1127
8372.52 1099
8373.38 1089
8374.25 1119
8375.11 1100
8375.98 1091
8376.84 1142
8377.70 1122
8378.57 1185
8379.43 1139
8380.30 1153
8381.16 1197
8382.02 1164
8382.89 1201
8383.75 1177
8384.62 1173
8385.48 1172
8386.34 1195
8387.21 1223
8388.07 1229
8388.94 1173
8389.80 1185
8390.67 1230
8391.53 1191
8392.40 1181
8393.26 1187
8394.13 1213
8394.99 1223
8395.85 1206
8396.72 1244
8397.58 1238
8398.45 1188
8399.31 1234
8400.18 1226
8401.04 1194
8401.91 1262
8402.77 1285
8403.64 1221
8404.50 1300
8405.37 1272
8406.24 1316
8407.10 1269
8407.97 1311
8408.83 1291
8409.70 1319
8410.56 1333
8411.43 1387
8412.29 1421
8413.16 1375
8414.03 1377
8414.89 1371
8415.76 1393
8416.62 1365
8417.49 1425
8418.35 1396
8419.22 1462
8420.09 1451
8420.95 1452
8421.82 1475
8422.69 1465
8423.55 1521
8424.42 1532
8425.28 1512
8426.15 1519
8427.02 1625
8427.88 1631
8428.75 1592
8429.62 1636
8430.48 1675
8431.35 1732
8432.22 1690
8433.08 1759
8433.95 1758
8434.82 1777
8435.68 1771
8436.55 1852
8437.42 1839
8438.28 1921
8439.15 2032
8440.02 2046
8440.89 2077
8441.75 2081
8442.62 2186
8443.49 2243
8444.35 2221
8445.22 2341
8446.09 2435
8446.96 2467
8447.82 2435
8448.69 2488
8449.56 2534
8450.43 2389
8451.29 2553
8452.16 2718
8453.03 2907
8453.90 3145
8454.76 3438
8455.63 3780
8456.50 4017
8457.37 4315
8458.24 4594
8459.10 4630
8459.97 4714
8460.84 4415
8461.71 4277
8462.58 3949
8463.45 3707
8464.31 3486
8465.18 3205
8466.05 3029
8466.92 2829
8467.79 2664
8468.66 2556
8469.52 2354
8470.39 2353
8471.26 2198
8472.13 2189
8473.00 2178
8473.87 2060
8474.74 2111
8475.61 2083
8476.47 1976
8477.34 1996
8478.21 2027
8479.08 2044
8479.95 2000
8480.82 2097
8481.69 2165
8482.56 2160
8483.43 2130
8484.30 2225
8485.17 2168
8486.04 2177
8486.91 2198
8487.78 2140
8488.64 2066
8489.51 2055
8490.38 2090
8491.25 2078
8492.12 1999
8492.99 2032
8493.86 2037
8494.73 2007
8495.60 2031
8496.47 2018
8497.34 2001
8498.21 1974
8499.08 2025
8499.95 2048
8500.82 2008
8501.69 1929
8502.56 1869
8503.43 1837
8504.30 1879
8505.17 1923
8506.05 1939
8506.92 1854
8507.79 1879
8508.66 1860
8509.53 1898
8510.40 1915
8511.27 1916
8512.14 1914
8513.01 1908
8513.88 1932
8514.75 1926
8515.62 1975
8516.49 2037
8517.37 2039
8518.24 2015
8519.11 2079
8519.98 2093
8520.85 2194
8521.72 2172
8522.59 2177
8523.46 2433
8524.33 2568
8525.21 2672
8526.08 2827
8526.95 2947
8527.82 3044
8528.69 3063
8529.56 3112
8530.44 3076
8531.31 2984
8532.18 2840
8533.05 2721
8533.92 2669
8534.80 2622
8535.67 2461
8536.54 2376
8537.41 2225
8538.28 2171
8539.16 2131
8540.03 2027
8540.90 1978
8541.77 1944
8542.64 1958
8543.52 1952
8544.39 1907
8545.26 1821
8546.13 1767
8547.01 1804
8547.88 1817
8548.75 1786
8549.62 1784
8550.50 1839
8551.37 1923
8552.24 1925
8553.12 1995
8553.99 2074
8554.86 2160
8555.73 2207
8556.61 2185
8557.48 2182
8558.35 2160
8559.23 2140
8560.10 2154
8560.97 2100
8561.85 1998
8562.72 1950
8563.59 1884
8564.47 1884
8565.34 1867
8566.21 1756
8567.09 1817
8567.96 1769
8568.83 1756
8569.71 1771
8570.58 1752
8571.46 1753
8572.33 1718
8573.20 1683
8574.08 1650
8574.95 1619
8575.83 1705
8576.70 1679
8577.57 1644
8578.45 1653
8579.32 1621
8580.20 1620
8581.07 1675
8581.94 1656
8582.82 1640
8583.69 1655
8584.57 1704
8585.44 1679
8586.32 1683
8587.19 1650
8588.07 1697
8588.94 1694
8589.82 1697
8590.69 1711
8591.57 1786
8592.44 1813
8593.32 1767
8594.19 1718
8595.07 1801
8595.94 1807
8596.82 1798
8597.69 1764
8598.57 1848
8599.44 1818
8600.32 1804
8601.19 1851
8602.07 1837
8602.94 1864
8603.82 1877
8604.69 1894
8605.57 1978
8606.44 1953
8607.32 1947
8608.20 1900
8609.07 1988
8609.95 1864
8610.82 1972
8611.70 1954
8612.57 1987
8613.45 1994
8614.33 2003
8615.20 2037
8616.08 2016
8616.95 2106
8617.83 2135
8618.71 2159
8619.58 2223
8620.46 2230
8621.34 2222
8622.21 2287
8623.09 2255
8623.97 2233
8624.84 2411
8625.72 2427
8626.59 2335
8627.47 2420
8628.35 2555
8629.22 2522
8630.10 2479
8630.98 2522
8631.86 2602
8632.73 2570
8633.61 2578
8634.49 2599
8635.36 2627
8636.24 2653
8637.12 2662
8637.99 2638
8638.87 2619
8639.75 2683
8640.63 2699
8641.50 2693
8642.38 2694
8643.26 2793
8644.14 2880
8645.01 3032
8645.89 3062
8646.77 3010
8647.65 3084
8648.52 3123
8649.40 3234
8650.28 3298
8651.16 3260
8652.04 3236
8652.91 3266
8653.79 3284
8654.67 3384
8655.55 3405
8656.43 3471
8657.30 3525
8658.18 3669
8659.06 3931
8659.94 4002
8660.82 4128
8661.70 4370
8662.57 4695
8663.45 4973
8664.33 5335
8665.21 5677
8666.09 5769
8666.97 5961
8667.85 6137
8668.72 6087
8669.60 6056
8670.48 5974
8671.36 6029
8672.24 6058
8673.12 5994
8674.00 6084
8674.88 6043
8675.76 6003
8676.63 6050
8677.51 5918
8678.39 5821
8679.27 5590
8680.15 5360
8681.03 5124
8681.91 4991
8682.79 4775
8683.67 4605
8684.55 4369
8685.43 4259
8686.31 4259
8687.19 4169
8688.07 4249
8688.95 4586
8689.83 4831
8690.71 5094
8691.59 5437
8692.47 5594
8693.35 6061
8694.23 6320
8695.11 6417
8695.99 6344
8696.87 6382
8697.75 6211
8698.63 5941
8699.51 5664
8700.39 5447
8701.27 5416
8702.15 5148
8703.03 4975
8703.91 4805
8704.79 4738
8705.67 4478
8706.55 4406
8707.43 4190
8708.31 3976
8709.19 3712
8710.07 3538
8710.96 3355
8711.84 3229
8712.72 3092
8713.60 2991
8714.48 2995
8715.36 2866
8716.24 2772
8717.12 2687
8718.00 2628
8718.89 2593
8719.77 2542
8720.65 2588
8721.53 2526
8722.41 2475
8723.29 2537
8724.17 2461
8725.06 2418
8725.94 2417
8726.82 2398
8727.70 2435
8728.58 2430
8729.46 2520
8730.35 2508
8731.23 2542
8732.11 2623
8732.99 2708
8733.87 2681
8734.76 2645
8735.64 2606
8736.52 2552
8737.40 2523
8738.29 2504
8739.17 2550
8740.05 2496
8740.93 2565
8741.81 2586
8742.70 2508
8743.58 2469
8744.46 2515
8745.34 2434
8746.23 2460
8747.11 2444
8747.99 2417
8748.88 2480
8749.76 2406
8750.64 2381
8751.52 2432
8752.41 2496
8753.29 2566
8754.17 2577
8755.06 2589
8755.94 2673
8756.82 2691
8757.71 2827
8758.59 2820
8759.47 2800
8760.36 2866
8761.24 2873
8762.12 2880
8763.01 2860
8763.89 2750
8764.77 2803
8765.66 2727
8766.54 2706
8767.42 2706
8768.31 2640
8769.19 2637
8770.08 2660
8770.96 2583
8771.84 2603
8772.73 2616
8773.61 2630
8774.50 2602
8775.38 2500
8776.26 2532
8777.15 2490
8778.03 2458
8778.92 2489
8779.80 2542
8780.69 2510
8781.57 2509
8782.46 2472
8783.34 2484
8784.22 2579
8785.11 2613
8785.99 2554
8786.88 2614
8787.76 2554
8788.65 2621
8789.53 2581
8790.42 2570
8791.30 2503
8792.19 2468
8793.07 2488
8793.96 2452
8794.84 2393
8795.73 2287
8796.61 2272
8797.50 2216
8798.38 2206
8799.27 2159
8800.15 2098
8801.04 2088
8801.93 2066
8802.81 2033
8803.70 2023
8804.58 1982
8805.47 1964
8806.35 1946
8807.24 2054
8808.12 1996
8809.01 1932
8809.90 2002
8810.78 1965
8811.67 1928
8812.55 1957
8813.44 1967
8814.33 1966
8815.21 1985
8816.10 1976
8816.98 1989
8817.87 2032
8818.76 2095
8819.64 2066
8820.53 2006
8821.42 1951
8822.30 2002
8823.19 2045
8824.08 1977
8824.96 1924
8825.85 1930
8826.74 1869
8827.62 1891
8828.51 1877
8829.40 1788
8830.28 1830
8831.17 1813
8832.06 1730
8832.94 1769
8833.83 1712
8834.72 1747
8835.61 1692
8836.49 1668
8837.38 1669
8838.27 1665
8839.16 1626
8840.04 1687
8840.93 1638
8841.82 1582
8842.70 1616
8843.59 1610
8844.48 1623
8845.37 1633
8846.26 1554
8847.14 1568
8848.03 1606
8848.92 1625
8849.81 1598
8850.69 1496
8851.58 1479
8852.47 1500
8853.36 1551
8854.25 1495
8855.13 1440
8856.02 1401
8856.91 1432
8857.80 1393
8858.69 1434
8859.58 1433
8860.46 1440
8861.35 1405
8862.24 1373
8863.13 1408
8864.02 1404
8864.91 1422
8865.80 1455
8866.68 1422
8867.57 1403
8868.46 1399
8869.35 1375
8870.24 1380
8871.13 1367
8872.02 1344
8872.91 1328
8873.80 1315
8874.69 1304
8875.57 1283
8876.46 1293
8877.35 1233
8878.24 1259
8879.13 1210
8880.02 1260
8880.91 1321
8881.80 1265
8882.69 1262
8883.58 1214
8884.47 1232
8885.36 1216
8886.25 1271
8887.14 1225
8888.03 1270
8888.92 1299
8889.81 1236
8890.70 1186
8891.59 1191
8892.48 1202
8893.37 1189
8894.26 1137
8895.15 1184
8896.04 1164
8896.93 1159
8897.82 1127
8898.71 1124
8899.60 1185
8900.49 1130
8901.38 1144
8902.27 1156
8903.16 1111
8904.05 1108
8904.94 1129
8905.83 1112
8906.72 1105
8907.61 1140
8908.50 1073
8909.40 1093
8910.29 1072
8911.18 1099
8912.07 1116
8912.96 1089
8913.85 1078
8914.74 1062
8915.63 1069
8916.52 1104
8917.42 1066
8918.31 1047
8919.20 1112
8920.09 1036
8920.98 1066
8921.87 1033
8922.76 1053
8923.66 1064
8924.55 1071
8925.44 1023
8926.33 1069
8927.22 1044
8928.11 996
8929.01 1006
8929.90 1047
8930.79 1007
8931.68 967
8932.57 970
8933.47 993
8934.36 1012
8935.25 1007
8936.14 988
8937.03 989
8937.93 952
8938.82 973
8939.71 949
8940.60 1010
8941.50 965
8942.39 993
8943.28 999
8944.17 947
8945.07 991
8945.96 982
8946.85 988
8947.75 983
8948.64 964
8949.53 990
8950.42 974
8951.32 953
8952.21 966
8953.10 951
8954.00 937
8954.89 962
8955.78 962
8956.68 986
8957.57 975
8958.46 972
8959.36 917
8960.25 964
8961.14 997
8962.04 930
8962.93 965
8963.82 967
8964.72 976
8965.61 967
8966.50 985
8967.40 926
8968.29 933
8969.19 937
8970.08 946
8970.97 985
8971.87 957
8972.76 930
8973.66 976
8974.55 1008
8975.44 1005
8976.34 965
8977.23 965
8978.13 953
8979.02 947
8979.91 926
8980.81 944
8981.70 848
8982.60 900
8983.49 919
8984.39 908
8985.28 890
8986.18 950
8987.07 912
8987.97 934
8988.86 929
8989.76 956
8990.65 952
8991.55 881
8992.44 938
8993.34 966
8994.23 933
8995.13 909
8996.02 928
8996.92 904
8997.81 917
8998.71 911
8999.60 883
9000.50 943
9001.39 907
9002.29 884
9003.18 917
9004.08 976
9004.98 936
9005.87 923
9006.77 951
9007.66 936
9008.56 941
9009.45 931
9010.35 940
9011.25 918
9012.14 912
9013.04 899
9013.93 940
9014.83 936
9015.73 938
9016.62 926
9017.52 952
9018.42 904
9019.31 892
9020.21 915
9021.10 926
9022.00 861
9022.90 876
9023.79 894
9024.69 848
9025.59 868
9026.48 879
9027.38 890
9028.28 852
9029.17 845
9030.07 862
9030.97 851
9031.87 844
9032.76 854
9033.66 848
9034.56 857
9035.45 911
9036.35 888
9037.25 890
9038.15 892
9039.04 901
9039.94 856
9040.84 873
9041.73 913
9042.63 815
9043.53 854
9044.43 865
9045.33 901
9046.22 854
9047.12 875
9048.02 918
9048.92 883
9049.81 922
9050.71 899
9051.61 854
9052.51 900
9053.41 906
9054.30 906
9055.20 915
9056.10 891
9057.00 897
9057.90 885
9058.80 895
9059.69 904
9060.59 864
9061.49 878
9062.39 914
9063.29 952
9064.19 928
9065.08 948
9065.98 944
9066.88 993
9067.78 1000
9068.68 936
9069.58 884
9070.48 908
9071.38 932
9072.27 953
9073.17 927
9074.07 907
9074.97 932
9075.87 895
9076.77 914
9077.67 908
9078.57 957
9079.47 932
9080.37 964
9081.27 940
9082.17 915
9083.07 970
9083.97 933
9084.87 937
9085.76 901
9086.66 916
9087.56 953
9088.46 981
9089.36 952
9090.26 998
9091.16 988
9092.06 999
9092.96 1017
9093.86 1032
9094.76 973
9095.66 970
9096.56 963
9097.46 984
9098.36 975
9099.26 966
9100.17 976
9101.07 1014
9101.97 983
9102.87 950
9103.77 954
9104.67 918
9105.57 965
9106.47 907
9107.37 949
9108.27 925
9109.17 916
9110.07 953
9110.97 940
9111.87 905
9112.77 938
9113.68 910
9114.58 928
9115.48 945
9116.38 934
9117.28 910
9118.18 892
9119.08 902
9119.98 903
9120.89 923
9121.79 908
9122.69 904
9123.59 932
9124.49 884
9125.39 916
9126.29 918
9127.20 921
9128.10 896
9129.00 914
9129.90 830
9130.80 907
9131.71 932
9132.61 930
9133.51 925
9134.41 953
9135.31 904
9136.22 872
9137.12 867
9138.02 908
9138.92 884
9139.83 904
9140.73 918
9141.63 885
9142.53 876
9143.43 892
9144.34 911
9145.24 891
9146.14 901
9147.05 878
9147.95 922
9148.85 883
9149.75 872
9150.66 859
9151.56 877
9152.46 913
9153.37 876
9154.27 866
9155.17 901
9156.07 870
9156.98 884
9157.88 874
9158.78 885
9159.69 918
9160.59 863
9161.49 925
9162.40 928
9163.30 880
9164.20 874
9165.11 927
9166.01 919
9166.92 948
9167.82 920
9168.72 915
9169.63 940
9170.53 963
9171.43 907
9172.34 925
9173.24 921
9174.15 947
9175.05 909
9175.95 915
9176.86 936
9177.76 946
9178.67 916
9179.57 889
9180.48 917
9181.38 921
9182.28 909
9183.19 916
9184.09 886
9185.00 917
9185.90 921
9186.81 893
9187.71 906
9188.62 904
9189.52 880
9190.43 905
9191.33 906
9192.24 886
9193.14 963
9194.05 905
9194.95 901
9195.86 907
9196.76 940
9197.67 918
9198.57 934
9199.48 934
9200.38 945
9201.29 913
9202.19 949
9203.10 915
9204.00 950
9204.91 954
9205.81 958
9206.72 919
9207.63 929
9208.53 910
9209.44 907
9210.34 924
9211.25 914
9212.15 938
9213.06 884
9213.97 901
9214.87 926
9215.78 953
9216.68 933
9217.59 958
9218.50 971
9219.40 963
9220.31 976
9221.22 948
9222.12 948
9223.03 979
9223.94 965
9224.84 909
9225.75 905
9226.65 890
9227.56 912
9228.47 914
9229.37 882
9230.28 929
9231.19 915
9232.10 901
9233.00 909
9233.91 921
9234.82 872
9235.72 911
9236.63 952
9237.54 903
9238.44 918
9239.35 962
9240.26 955
9241.17 954
9242.07 880
9242.98 936
9243.89 903
9244.80 898
9245.70 904
9246.61 918
9247.52 950
9248.43 932
9249.33 922
9250.24 880
9251.15 906
9252.06 887
9252.97 907
9253.87 932
9254.78 900
9255.69 869
9256.60 888
9257.51 900
9258.41 891
9259.32 891
9260.23 911
9261.14 890
9262.05 870
9262.96 885
9263.86 873
9264.77 887
9265.68 882
9266.59 900
9267.50 881
9268.41 897
9269.32 909
9270.22 905
9271.13 886
9272.04 912
9272.95 893
9273.86 930
9274.77 908
9275.68 898
9276.59 877
9277.50 878
9278.40 938
9279.31 888
9280.22 930
9281.13 890
9282.04 900
9282.95 863
9283.86 861
9284.77 868
9285.68 878
9286.59 895
9287.50 872
9288.41 893
9289.32 939
9290.23 938
9291.14 918
9292.05 917
9292.96 909
9293.87 927
9294.78 948
9295.69 921
9296.60 936
9297.51 925
9298.42 951
9299.33 951
9300.24 952
9301.15 986
9302.06 1002
9302.97 1001
9303.88 955
9304.79 946
9305.70 1011
9306.61 972
9307.52 1001
9308.43 978
9309.34 1006
9310.25 1014
9311.16 1077
9312.07 1096
9312.98 1054
9313.90 1037
9314.81 985
9315.72 996
9316.63 1044
9317.54 1015
9318.45 1012
9319.36 1019
9320.27 963
9321.18 1024
9322.10 991
9323.01 979
9323.92 938
9324.83 958
9325.74 993
9326.65 946
9327.56 973
9328.48 989
9329.39 967
9330.30 986
9331.21 989
9332.12 997
9333.03 993
9333.95 969
9334.86 994
9335.77 1013
9336.68 998
9337.59 976
9338.51 1021
9339.42 1024
9340.33 1009
9341.24 1015
9342.15 1048
9343.07 986
9343.98 1016
9344.89 1057
9345.80 1029
9346.72 989
9347.63 974
9348.54 1020
9349.45 985
9350.37 997
9351.28 991
9352.19 981
9353.11 994
9354.02 986
9354.93 958
9355.84 964
9356.76 986
9357.67 991
9358.58 951
9359.50 995
9360.41 983
9361.32 973
9362.24 954
9363.15 946
9364.06 963
9364.98 963
9365.89 955
9366.80 954
9367.72 947
9368.63 933
9369.54 980
9370.46 954
9371.37 938
9372.28 947
9373.20 955
9374.11 973
9375.03 968
9375.94 1007
9376.85 962
9377.77 973
9378.68 999
9379.60 976
9380.51 977
9381.42 974
9382.34 1001
9383.25 990
9384.17 1042
9385.08 1008
9386.00 1030
9386.91 1055
9387.82 1029
9388.74 988
9389.65 1064
9390.57 1043
9391.48 1059
9392.40 1107
9393.31 1110
9394.23 1082
9395.14 1096
9396.06 1136
9396.97 1113
9397.89 1122
9398.80 1111
9399.72 1102
9400.63 1095
9401.55 1091
9402.46 1077
9403.38 1068
9404.29 1079
9405.21 1085
9406.12 1033
9407.04 1040
9407.95 990
9408.87 1033
9409.79 1013
9410.70 1027
9411.62 986
9412.53 1012
9413.45 1014
9414.36 1016
9415.28 986
9416.20 1001
9417.11 1054
9418.03 1033
9418.94 1017
9419.86 1025
9420.78 1013
9421.69 985
9422.61 1040
9423.52 1049
9424.44 1076
9425.36 1056
9426.27 1049
9427.19 1050
9428.11 1060
9429.02 1073
9429.94 1074
9430.86 1098
9431.77 1089
9432.69 1148
9433.61 1134
9434.52 1156
9435.44 1125
9436.36 1142
9437.27 1147
9438.19 1178
9439.11 1191
9440.02 1160
9440.94 1177
9441.86 1251
9442.78 1235
9443.69 1200
9444.61 1172
9445.53 1157
9446.44 1181
9447.36 1267
9448.28 1253
9449.20 1267
9450.11 1292
9451.03 1270
9451.95 1291
9452.87 1355
9453.78 1418
9454.70 1405
9455.62 1395
9456.54 1407
9457.46 1436
9458.37 1378
9459.29 1368
9460.21 1353
9461.13 1338
9462.05 1330
9462.96 1273
9463.88 1276
9464.80 1285
9465.72 1217
9466.64 1217
9467.56 1153
9468.47 1204
9469.39 1157
9470.31 1144
9471.23 1157
9472.15 1165
9473.07 1166
9473.98 1219
9474.90 1238
9475.82 1203
9476.74 1198
9477.66 1201
9478.58 1245
9479.50 1240
9480.42 1216
9481.34 1249
9482.26 1272
9483.17 1282
9484.09 1265
9485.01 1215
9485.93 1182
9486.85 1271
9487.77 1250
9488.69 1228
9489.61 1244
9490.53 1210
9491.45 1235
9492.37 1226
9493.29 1223
9494.21 1194
9495.13 1202
9496.05 1214
9496.97 1218
9497.89 1241
9498.81 1251
9499.73 1226
9500.65 1236
9501.57 1202
9502.49 1197
9503.41 1201
9504.33 1210
9505.25 1218
9506.17 1218
9507.09 1223
9508.01 1245
9508.93 1296
9509.85 1293
9510.77 1249
9511.69 1233
9512.61 1292
9513.53 1293
9514.45 1283
9515.37 1285
9516.29 1377
9517.21 1420
9518.13 1399
9519.05 1446
9519.98 1462
9520.90 1482
9521.82 1523
9522.74 1552
9523.66 1606
9524.58 1631
9525.50 1585
9526.42 1622
9527.34 1585
9528.27 1614
9529.19 1615
9530.11 1559
9531.03 1559
9531.95 1582
9532.87 1551
9533.79 1513
9534.72 1522
9535.64 1536
9536.56 1534
9537.48 1486
9538.40 1449
9539.32 1453
9540.25 1524
9541.17 1517
9542.09 1468
9543.01 1476
9543.93 1499
9544.86 1436
9545.78 1447
9546.70 1478
9547.62 1496
9548.55 1541
9549.47 1470
9550.39 1474
9551.31 1472
9552.24 1503
9553.16 1509
9554.08 1531
9555.00 1545
9555.93 1591
9556.85 1594
9557.77 1530
9558.69 1607
9559.62 1612
9560.54 1632
9561.46 1615
9562.39 1577
9563.31 1596
9564.23 1663
9565.15 1651
9566.08 1630
9567.00 1610
9567.92 1675
9568.85 1668
9569.77 1690
9570.69 1648
9571.62 1674
9572.54 1693
9573.46 1679
9574.39 1701
9575.31 1817
9576.23 1778
9577.16 1781
9578.08 1826
9579.01 1778
9579.93 1779
9580.85 1835
9581.78 1881
9582.70 1890
9583.63 1901
9584.55 1925
9585.47 1944
9586.40 1902
9587.32 1916
9588.25 1911
9589.17 1894
9590.09 1943
9591.02 1962
9591.94 2065
9592.87 1962
9593.79 2043
9594.72 2073
9595.64 2124
9596.57 2200
9597.49 2147
9598.42 2187
9599.34 2314
9600.26 2397
9601.19 2420
9602.11 2359
9603.04 2283
9603.96 2335
9604.89 2402
9605.81 2385
9606.74 2370
9607.66 2295
9608.59 2307
9609.51 2271
9610.44 2237
9611.37 2190
9612.29 2231
9613.22 2278
9614.14 2282
9615.07 2320
9615.99 2258
9616.92 2216
9617.84 2176
9618.77 2245
9619.70 2257
9620.62 2341
9621.55 2316
9622.47 2281
9623.40 2274
9624.32 2280
9625.25 2334
9626.18 2365
9627.10 2405
9628.03 2369
9628.95 2410
9629.88 2387
9630.81 2368
9631.73 2390
9632.66 2431
9633.59 2445
9634.51 2530
9635.44 2558
9636.37 2664
9637.29 2650
9638.22 2681
9639.15 2771
9640.07 2746
9641.00 2786
9641.93 2878
9642.85 2840
9643.78 2974
9644.71 2954
9645.63 2987
9646.56 3066
9647.49 3178
9648.41 3182
9649.34 3128
9650.27 3085
9651.20 3107
9652.12 3076
9653.05 3114
9653.98 3157
9654.91 3112
9655.83 3087
9656.76 3148
9657.69 3095
9658.62 3031
9659.54 3029
9660.47 3041
9661.40 3066
9662.33 3128
9663.25 3199
9664.18 3154
9665.11 3212
9666.04 3113
9666.97 3176
9667.89 3168
9668.82 3250
9669.75 3291
9670.68 3272
9671.61 3367
9672.53 3405
9673.46 3472
9674.39 3524
9675.32 3514
9676.25 3477
9677.18 3564
9678.11 3665
9679.03 3659
9679.96 3634
9680.89 3794
9681.82 3797
9682.75 3816
9683.68 3814
9684.61 3820
9685.54 3857
9686.46 3853
9687.39 3917
9688.32 3912
9689.25 4013
9690.18 4035
9691.11 4034
9692.04 4100
9692.97 4133
9693.90 4206
9694.83 4267
9695.76 4260
9696.69 4431
9697.61 4482
9698.54 4700
9699.47 4768
9700.40 4791
9701.33 4870
9702.26 4911
9703.19 4920
9704.12 4861
9705.05 4801
9705.98 4841
9706.91 4717
9707.84 4615
9708.77 4536
9709.70 4505
9710.63 4434
9711.56 4425
9712.49 4398
9713.42 4449
9714.35 4456
9715.28 4605
9716.21 4628
9717.14 4657
9718.07 4636
9719.00 4570
9719.94 4498
9720.87 4376
9721.80 4399
9722.73 4157
9723.66 4128
9724.59 3997
9725.52 3751
9726.45 3688
9727.38 3556
9728.31 3460
9729.24 3403
9730.17 3289
9731.10 3300
9732.04 3224
9732.97 3204
9733.90 3143
9734.83 3129
9735.76 3148
9736.69 3150
9737.62 3115
9738.55 3056
9739.49 2973
9740.42 2981
9741.35 2983
9742.28 2889
9743.21 2920
9744.14 2855
9745.08 2754
9746.01 2778
9746.94 2754
9747.87 2742
9748.80 2776
9749.74 2689
9750.67 2677
9751.60 2699
9752.53 2612
9753.46 2551
9754.40 2673
9755.33 2647
9756.26 2545
9757.19 2512
9758.13 2511
9759.06 2477
9759.99 2508
9760.92 2478
9761.85 2460
9762.79 2434
9763.72 2459
9764.65 2484
9765.59 2499
9766.52 2425
9767.45 2496
9768.38 2506
9769.32 2567
9770.25 2551
9771.18 2581
9772.12 2559
9773.05 2576
9773.98 2513
9774.92 2544
9775.85 2536
9776.78 2578
9777.71 2596
9778.65 2557
9779.58 2550
9780.52 2564
9781.45 2585
9782.38 2536
9783.32 2561
9784.25 2571
9785.18 2581
9786.12 2494
9787.05 2611
9787.98 2581
9788.92 2551
9789.85 2475
9790.79 2452
9791.72 2418
9792.65 2406
9793.59 2403
9794.52 2418
9795.46 2393
9796.39 2401
9797.32 2356
9798.26 2380
9799.19 2362
9800.13 2370
9801.06 2348
9802.00 2337
9802.93 2274
9803.87 2267
9804.80 2301
9805.73 2209
9806.67 2153
9807.60 2133
9808.54 2091
9809.47 2036
9810.41 2000
9811.34 1967
9812.28 1945
9813.21 1952
9814.15 1970
9815.08 1968
9816.02 1942
9816.95 1901
9817.89 1841
9818.82 1784
9819.76 1850
9820.69 1753
9821.63 1835
9822.57 1854
9823.50 1850
9824.44 1776
9825.37 1800
9826.31 1789
9827.24 1760
9828.18 1782
9829.11 1719
9830.05 1702
9830.99 1712
9831.92 1727
9832.86 1715
9833.79 1703
9834.73 1729
9835.67 1752
9836.60 1699
9837.54 1728
9838.47 1701
9839.41 1707
9840.35 1643
9841.28 1712
9842.22 1677
9843.16 1684
9844.09 1726
9845.03 1679
9845.97 1714
9846.90 1728
9847.84 1683
9848.78 1712
9849.71 1737
9850.65 1691
9851.59 1715
9852.52 1625
9853.46 1644
9854.40 1653
9855.33 1676
9856.27 1654
9857.21 1659
9858.14 1683
9859.08 1620
9860.02 1621
9860.96 1644
9861.89 1625
9862.83 1582
9863.77 1578
9864.71 1592
9865.64 1574
9866.58 1583
9867.52 1595
9868.46 1573
9869.39 1528
9870.33 1558
9871.27 1546
9872.21 1529
9873.15 1586
9874.08 1534
9875.02 1511
9875.96 1510
9876.90 1519
9877.83 1510
9878.77 1522
9879.71 1515
9880.65 1470
9881.59 1463
9882.53 1435
9883.46 1453
9884.40 1502
9885.34 1438
9886.28 1456
9887.22 1530
9888.16 1488
9889.10 1496
9890.03 1428
9890.97 1461
9891.91 1410
9892.85 1468
9893.79 1438
9894.73 1407
9895.67 1382
9896.61 1377
9897.54 1400
9898.48 1437
9899.42 1420
9900.36 1401
9901.30 1441
9902.24 1471
9903.18 1499
9904.12 1447
9905.06 1479
9906.00 1424
9906.94 1447
9907.88 1414
9908.82 1381
9909.76 1404
9910.70 1336
9911.63 1408
9912.57 1423
9913.51 1446
9914.45 1409
9915.39 1395
9916.33 1416
9917.27 1417
9918.21 1413
9919.15 1491
9920.09 1518
9921.03 1565
9921.97 1565
9922.91 1653
9923.85 1646
9924.79 1696
9925.74 1784
9926.68 1809
9927.62 1855
9928.56 1925
9929.50 1920
9930.44 1870
9931.38 1904
9932.32 1914
9933.26 1860
9934.20 1746
9935.14 1739
9936.08 1666
9937.02 1618
9937.96 1551
9938.90 1517
9939.85 1542
9940.79 1489
9941.73 1451
9942.67 1468
9943.61 1471
9944.55 1445
9945.49 1455
9946.43 1487
9947.38 1430
9948.32 1440
9949.26 1501
9950.20 1503
9951.14 1477
9952.08 1535
9953.02 1513
9953.97 1567
9954.91 1552
9955.85 1510
9956.79 1518
9957.73 1506
9958.68 1480
9959.62 1459
9960.56 1449
9961.50 1354
9962.44 1308
9963.39 1303
9964.33 1299
9965.27 1269
9966.21 1323
9967.15 1227
9968.10 1249
9969.04 1266
9969.98 1253
9970.92 1286
9971.87 1219
9972.81 1210
9973.75 1208
9974.69 1207
9975.64 1207
9976.58 1143
9977.52 1136
9978.47 1155
9979.41 1165
9980.35 1163
9981.29 1207
9982.24 1209
9983.18 1166
9984.12 1140
9985.07 1168
9986.01 1189
9986.95 1201
9987.90 1229
9988.84 1209
9989.78 1204
9990.73 1229
9991.67 1188
9992.61 1187
9993.56 1188
9994.50 1171
9995.44 1151
9996.39 1147
9997.33 1091
9998.27 1165
9999.22 1134
10000.16 1146
10001.11 1124
10002.05 1125
10002.99 1137
10003.94 1147
10004.88 1144
10005.83 1088
10006.77 1122
10007.72 1113
10008.66 1118
10009.60 1092
10010.55 1104
10011.49 1090
10012.44 1096
10013.38 1136
10014.33 1089
10015.27 1090
10016.21 1040
10017.16 1068
10018.10 1112
10019.05 1122
10019.99 1093
10020.94 1104
10021.88 1120
10022.83 1100
10023.77 1105
10024.72 1078
10025.66 1061
10026.61 1086
10027.55 1095
10028.50 1071
10029.44 1032
10030.39 1098
10031.33 1062
10032.28 1062
10033.23 1043
10034.17 1032
10035.12 1073
10036.06 1063
10037.01 1001
10037.95 1019
10038.90 1006
10039.84 996
10040.79 1034
10041.74 1055
10042.68 1022
10043.63 1005
10044.57 1019
10045.52 1007
10046.47 1001
10047.41 1000
10048.36 1021
10049.30 1025
10050.25 991
10051.20 974
10052.14 982
10053.09 1003
10054.04 976
10054.98 964
10055.93 976
10056.88 1003
10057.82 998
10058.77 1017
10059.72 1022
10060.66 976
10061.61 930
10062.56 1008
10063.50 1035
10064.45 1003
10065.40 1022
10066.34 1030
10067.29 1009
10068.24 1028
10069.18 1000
10070.13 1001
10071.08 1034
10072.03 973
10072.97 978
10073.92 1024
10074.87 972
10075.82 958
10076.76 1006
10077.71 1008
10078.66 972
10079.61 984
10080.55 993
10081.50 993
10082.45 957
10083.40 969
10084.34 1016
10085.29 1019
10086.24 980
10087.19 991
10088.14 990
10089.08 995
10090.03 950
10090.98 1003
10091.93 959
10092.88 952
10093.83 972
10094.77 1002
10095.72 991
10096.67 997
10097.62 1038
10098.57 1028
10099.52 1003
10100.46 977
10101.41 981
10102.36 986
10103.31 1001
10104.26 931
10105.21 1002
10106.16 1010
10107.11 963
10108.05 965
10109.00 954
10109.95 988
10110.90 994
10111.85 1008
10112.80 1008
10113.75 1018
10114.70 988
10115.65 1007
10116.60 1014
10117.55 951
10118.50 990
10119.45 943
10120.39 1006
10121.34 1007
10122.29 996
10123.24 968
10124.19 974
10125.14 971
10126.09 1012
10127.04 993
10127.99 1001
10128.94 1039
10129.89 1038
10130.84 1058
10131.79 1058
10132.74 1004
10133.69 979
10134.64 1055
10135.59 1089
10136.54 1050
10137.49 1070
10138.44 1044
10139.39 1097
10140.34 1098
10141.30 1078
10142.25 1067
10143.20 1102
10144.15 1174
10145.10 1144
10146.05 1126
10147.00 1126
10147.95 1183
10148.90 1152
10149.85 1133
10150.80 1149
10151.75 1173
10152.70 1148
10153.66 1175
10154.61 1142
10155.56 1143
10156.51 1147
10157.46 1176
10158.41 1209
10159.36 1175
10160.31 1175
10161.27 1206
10162.22 1248
10163.17 1242
10164.12 1221
10165.07 1238
10166.02 1265
10166.98 1273
10167.93 1245
10168.88 1230
10169.83 1275
10170.78 1299
10171.73 1317
10172.69 1301
10173.64 1297
10174.59 1354
10175.54 1351
10176.50 1331
10177.45 1431
10178.40 1377
10179.35 1398
10180.30 1427
10181.26 1460
10182.21 1437
10183.16 1372
10184.11 1362
10185.07 1427
10186.02 1452
10186.97 1443
10187.92 1499
10188.88 1519
10189.83 1419
10190.78 1411
10191.74 1460
10192.69 1458
10193.64 1478
10194.59 1511
10195.55 1480
10196.50 1498
10197.45 1539
10198.41 1529
10199.36 1520
10200.31 1520
10201.27 1566
10202.22 1588
10203.17 1582
10204.13 1609
10205.08 1658
10206.03 1651
10206.99 1678
10207.94 1725
10208.89 1746
10209.85 1735
10210.80 1766
10211.76 1807
10212.71 1740
10213.66 1694
10214.62 1813
10215.57 1718
10216.53 1580
10217.48 1669
10218.43 1596
10219.39 1568
10220.34 1551
10221.30 1560
10222.25 1540
10223.21 1591
10224.16 1556
10225.11 1482
10226.07 1444
10227.02 1436
10227.98 1558
10228.93 1573
10229.89 1553
10230.84 1571
10231.80 1553
10232.75 1633
10233.71 1719
10234.66 1615
10235.62 1696
10236.57 1749
10237.53 1751
10238.48 1768
10239.44 1756
10240.39 1733
10241.35 1745
10242.30 1670
10243.26 1682
10244.21 1670
10245.17 1612
10246.12 1574
10247.08 1487
10248.03 1522
10248.99 1476
10249.94 1461
10250.90 1439
10251.86 1407
10252.81 1359
10253.77 1385
10254.72 1396
10255.68 1367
10256.63 1315
10257.59 1341
10258.55 1317
10259.50 1311
10260.46 1249
10261.41 1242
10262.37 1255
10263.33 1284
10264.28 1262
10265.24 1220
10266.20 1215
10267.15 1258
10268.11 1204
10269.07 1162
10270.02 1208
10270.98 1237
10271.94 1229
10272.89 1249
10273.85 1202
10274.81 1173
10275.76 1165
10276.72 1218
10277.68 1220
10278.63 1202
10279.59 1191
10280.55 1162
10281.50 1178
10282.46 1134
10283.42 1139
10284.38 1153
10285.33 1150
10286.29 1120
10287.25 1116
10288.20 1144
10289.16 1123
10290.12 1125
10291.08 1117
10292.03 1094
10292.99 1121
10293.95 1087
10294.91 1122
10295.86 1088
10296.82 1112
10297.78 1131
10298.74 1084
10299.70 1114
10300.65 1146
10301.61 1115
10302.57 1110
10303.53 1108
10304.49 1111
10305.44 1117
10306.40 1097
10307.36 1108
10308.32 1133
10309.28 1095
10310.24 1164
10311.19 1137
10312.15 1097
10313.11 1106
10314.07 1127
10315.03 1116
10315.99 1095
10316.95 1094
10317.90 1132
10318.86 1145
10319.82 1129
10320.78 1115
10321.74 1125
10322.70 1154
10323.66 1112
10324.62 1112
10325.58 1087
10326.54 1104
10327.49 1109
10328.45 1106
10329.41 1074
10330.37 1107
10331.33 1110
10332.29 1089
10333.25 1107
10334.21 1039
10335.17 1070
10336.13 1055
10337.09 1099
10338.05 1085
10339.01 1023
10339.97 1019
10340.93 1029
10341.89 1016
10342.85 967
10343.81 981
10344.77 1006
10345.73 968
10346.69 951
10347.65 959
10348.61 971
10349.57 996
10350.53 978
10351.49 936
10352.45 963
10353.41 951
10354.37 937
10355.33 921
10356.29 969
10357.25 1002
10358.21 940
10359.17 938
10360.13 932
10361.09 908
10362.06 937
10363.02 925
10363.98 954
10364.94 922
10365.90 931
10366.86 943
10367.82 967
10368.78 939
10369.74 909
10370.70 947
10371.67 921
10372.63 911
10373.59 901
10374.55 900
10375.51 895
10376.47 938
10377.43 932
10378.40 923
10379.36 928
10380.32 904
10381.28 932
10382.24 870
10383.20 910
10384.17 913
10385.13 907
10386.09 937
10387.05 877
10388.01 871
10388.98 886
10389.94 869
10390.90 840
10391.86 880
10392.82 905
10393.79 885
10394.75 924
10395.71 861
10396.67 855
10397.64 886
10398.60 865
10399.56 879
10400.52 851
10401.49 817
10402.45 904
10403.41 891
10404.37 852
10405.34 850
10406.30 878
10407.26 882
10408.23 900
10409.19 878
10410.15 865
10411.11 878
10412.08 913
10413.04 831
10414.00 892
10414.97 912
10415.93 941
10416.89 928
10417.86 939
10418.82 894
10419.78 895
10420.75 902
10421.71 920
10422.68 954
10423.64 956
10424.60 933
10425.57 910
10426.53 940
10427.49 938
10428.46 887
10429.42 858
10430.39 865
10431.35 869
10432.31 907
10433.28 869
10434.24 802
10435.21 798
10436.17 860
10437.13 837
10438.10 829
10439.06 816
10440.03 801
10440.99 843
10441.96 823
10442.92 808
10443.89 822
10444.85 782
10445.82 837
10446.78 806
10447.74 818
10448.71 821
10449.67 809
10450.64 778
10451.60 804
10452.57 794
10453.53 834
10454.50 821
10455.46 791
10456.43 786
10457.39 813
10458.36 809
10459.33 787
10460.29 781
10461.26 811
10462.22 820
10463.19 810
10464.15 817
10465.12 825
10466.08 787
10467.05 763
10468.01 809
10468.98 812
10469.95 819
10470.91 775
10471.88 814
10472.84 807
10473.81 799
10474.78 832
10475.74 798
10476.71 820
10477.67 797
10478.64 830
10479.61 828
10480.57 793
10481.54 848
10482.51 855
10483.47 824
10484.44 823
10485.41 839
10486.37 861
10487.34 840
10488.30 825
10489.27 842
10490.24 865
10491.20 789
10492.17 767
10493.14 808
10494.11 786
10495.07 800
10496.04 826
10497.01 795
10497.97 804
10498.94 787
10499.91 787
10500.88 811
10501.84 777
10502.81 790
10503.78 764
10504.74 804
10505.71 812
10506.68 820
10507.65 782
10508.61 787
10509.58 814
10510.55 776
10511.52 805
10512.49 773
10513.45 795
10514.42 803
10515.39 758
10516.36 767
10517.32 809
10518.29 816
10519.26 804
10520.23 793
10521.20 787
10522.17 799
10523.13 778
10524.10 791
10525.07 781
10526.04 782
10527.01 811
10527.98 817
10528.94 795
10529.91 768
10530.88 810
10531.85 810
10532.82 832
10533.79 806
10534.76 791
10535.72 788
10536.69 812
10537.66 786
10538.63 809
10539.60 840
10540.57 871
10541.54 838
10542.51 819
10543.48 845
10544.45 825
10545.42 846
10546.38 828
10547.35 814
10548.32 793
10549.29 795
10550.26 826
10551.23 837
10552.20 815
10553.17 837
10554.14 844
10555.11 816
10556.08 827
10557.05 814
10558.02 863
10558.99 863
10559.96 843
10560.93 827
10561.90 841
10562.87 839
10563.84 848
10564.81 879
10565.78 871
10566.75 867
10567.72 846
10568.69 852
10569.66 844
10570.63 851
10571.60 869
10572.57 863
10573.54 849
10574.51 843
10575.48 868
10576.46 858
10577.43 845
10578.40 839
10579.37 854
10580.34 861
10581.31 844
10582.28 841
10583.25 830
10584.22 861
10585.19 862
10586.16 892
10587.14 883
10588.11 891
10589.08 934
10590.05 909
10591.02 891
10591.99 921
10592.96 884
10593.94 927
10594.91 942
10595.88 944
10596.85 922
10597.82 913
10598.79 920
10599.77 942
10600.74 939
10601.71 945
10602.68 1005
10603.65 914
10604.62 950
10605.60 984
10606.57 984
10607.54 1014
10608.51 1062
10609.49 1058
10610.46 1101
10611.43 1064
10612.40 1063
10613.37 1125
10614.35 1105
10615.32 1123
10616.29 1086
10617.26 1049
10618.24 1027
10619.21 1033
10620.18 1005
10621.16 1062
10622.13 970
10623.10 959
10624.07 973
10625.05 1004
10626.02 956
10626.99 977
10627.97 984
10628.94 961
10629.91 935
10630.89 919
10631.86 934
10632.83 941
10633.80 950
10634.78 989
10635.75 1000
10636.73 1034
10637.70 1047
10638.67 1073
10639.65 1048
10640.62 1064
10641.59 1075
10642.57 1083
10643.54 1079
10644.51 1098
10645.49 1058
10646.46 1077
10647.44 1014
10648.41 1027
10649.38 1003
10650.36 986
10651.33 989
10652.31 960
10653.28 921
10654.25 913
10655.23 873
10656.20 879
10657.18 846
10658.15 881
10659.13 879
10660.10 844
10661.08 848
10662.05 802
10663.03 833
10664.00 874
10664.97 861
10665.95 851
10666.92 850
10667.90 792
10668.87 826
10669.85 814
10670.82 799
10671.80 820
10672.77 881
10673.75 866
10674.72 853
10675.70 883
10676.68 839
10677.65 838
10678.63 846
10679.60 847
10680.58 873
10681.55 820
10682.53 827
10683.50 828
10684.48 850
10685.45 804
10686.43 835
10687.41 823
10688.38 855
10689.36 810
10690.33 798
10691.31 812
10692.29 838
10693.26 844
10694.24 827
10695.21 824
10696.19 833
10697.17 809
10698.14 810
10699.12 797
10700.10 826
10701.07 774
10702.05 788
10703.02 800
10704.00 800
10704.98 813
10705.95 795
10706.93 808
10707.91 776
10708.88 788
10709.86 825
10710.84 795
10711.82 822
10712.79 820
10713.77 817
10714.75 769
10715.72 807
10716.70 819
10717.68 790
10718.65 755
10719.63 788
10720.61 791
10721.59 816
10722.56 826
10723.54 811
10724.52 788
10725.50 745
10726.47 805
10727.45 824
10728.43 772
10729.41 797
10730.38 781
10731.36 788
10732.34 812
10733.32 807
10734.30 812
10735.27 798
10736.25 814
10737.23 845
10738.21 850
10739.19 820
10740.16 853
10741.14 832
10742.12 841
10743.10 890
10744.08 845
10745.06 867
10746.03 848
10747.01 845
10747.99 827
10748.97 827
10749.95 857
10750.93 859
10751.91 880
10752.88 907
10753.86 892
10754.84 889
10755.82 876
10756.80 876
10757.78 862
10758.76 874
10759.74 871
10760.72 893
10761.70 854
10762.67 866
10763.65 882
10764.63 859
10765.61 884
10766.59 841
10767.57 871
10768.55 908
10769.53 887
10770.51 873
10771.49 907
10772.47 908
10773.45 921
10774.43 932
10775.41 923
10776.39 912
10777.37 926
10778.35 921
10779.33 927
10780.31 950
10781.29 912
10782.27 938
10783.25 965
10784.23 941
10785.21 932
10786.19 953
10787.17 914
10788.15 908
10789.13 937
10790.11 934
10791.09 896
10792.07 902
10793.05 985
10794.03 933
10795.01 911
10795.99 934
10796.97 913
10797.96 939
10798.94 943
10799.92 909
10800.90 943
10801.88 904
10802.86 935
10803.84 928
10804.82 861
10805.80 843
10806.79 830
10807.77 871
10808.75 859
10809.73 891
10810.71 884
10811.69 892
10812.67 911
10813.65 894
10814.64 901
10815.62 909
10816.60 911
10817.58 960
10818.56 904
10819.54 881
10820.53 870
10821.51 911
10822.49 902
10823.47 861
10824.45 910
10825.44 880
10826.42 861
10827.40 892
10828.38 907
10829.37 896
10830.35 890
10831.33 888
10832.31 915
10833.29 883
10834.28 889
10835.26 903
10836.24 918
10837.22 900
10838.21 896
10839.19 946
10840.17 938
10841.16 916
10842.14 919
10843.12 962
10844.10 962
10845.09 948
10846.07 950
10847.05 960
10848.04 969
10849.02 974
10850.00 976
10850.99 1005
10851.97 1013
10852.95 976
10853.94 1001
10854.92 1002
10855.90 1021
10856.89 1017
10857.87 1012
10858.85 1002
10859.84 1014
10860.82 1043
10861.80 1084
10862.79 1065
10863.77 1006
10864.76 1063
10865.74 1090
10866.72 1032
10867.71 1052
10868.69 1100
10869.68 1010
10870.66 1081
10871.64 1021
10872.63 1048
10873.61 1071
10874.60 1087
10875.58 1119
10876.56 1100
10877.55 1109
10878.53 1095
10879.52 1095
10880.50 1115
10881.49 1086
10882.47 1069
10883.46 1162
10884.44 1129
10885.43 1120
10886.41 1091
10887.40 1061
10888.38 1111
10889.37 1186
10890.35 1174
10891.34 1185
10892.32 1154
10893.31 1146
10894.29 1171
10895.28 1203
10896.26 1218
10897.25 1265
10898.23 1256
10899.22 1276
10900.20 1243
10901.19 1225
10902.17 1295
10903.16 1303
10904.15 1292
10905.13 1291
10906.12 1305
10907.10 1377
10908.09 1355
10909.07 1358
10910.06 1364
10911.05 1366
10912.03 1380
10913.02 1431
10914.00 1415
10914.99 1412
10915.98 1404
10916.96 1479
10917.95 1550
10918.94 1478
10919.92 1495
10920.91 1509
10921.89 1450
10922.88 1514
10923.87 1578
10924.85 1583
10925.84 1529
10926.83 1535
10927.81 1542
10928.80 1562
10929.79 1583
10930.77 1570
10931.76 1603
10932.75 1660
10933.74 1662
10934.72 1700
10935.71 1710
10936.70 1701
10937.68 1769
10938.67 1727
10939.66 1757
10940.65 1800
10941.63 1824
10942.62 1885
10943.61 1888
10944.59 1916
10945.58 1961
10946.57 1958
10947.56 2061
10948.54 2086
10949.53 2050
10950.52 2110
10951.51 2136
10952.50 2282
10953.48 2299
10954.47 2377
10955.46 2481
10956.45 2479
10957.44 2538
10958.42 2585
10959.41 2635
10960.40 2648
10961.39 2679
10962.38 2729
10963.36 2661
10964.35 2721
10965.34 2658
10966.33 2619
10967.32 2584
10968.31 2560
10969.30 2553
10970.28 2447
10971.27 2403
10972.26 2392
10973.25 2344
10974.24 2321
10975.23 2317
10976.22 2303
10977.21 2276
10978.19 2238
10979.18 2266
10980.17 2327
10981.16 2277
10982.15 2331
10983.14 2334
10984.13 2375
10985.12 2363
10986.11 2372
10987.10 2371
10988.09 2439
10989.08 2514
10990.07 2595
10991.06 2716
10992.04 2784
10993.03 2923
10994.02 2994
10995.01 3088
10996.00 3244
10996.99 3372
10997.98 3510
10998.97 3540
10999.96 3708
11000.95 3856
11001.94 3833
11002.93 3880
11003.92 3772
11004.91 3813
11005.90 3796
11006.89 3661
11007.88 3501
11008.87 3287
11009.87 3194
11010.86 3074
11011.85 2978
11012.84 2759
11013.83 2647
11014.82 2530
11015.81 2382
11016.80 2342
11017.79 2230
11018.78 2158
11019.77 2062
11020.76 1970
11021.75 1966
11022.74 1941
11023.74 1881
11024.73 1865
11025.72 1812
11026.71 1769
11027.70 1707
11028.69 1717
11029.68 1740
11030.67 1749
11031.67 1731
11032.66 1744
11033.65 1730
11034.64 1712
11035.63 1667
11036.62 1664
11037.61 1701
11038.61 1685
11039.60 1711
11040.59 1716
11041.58 1665
11042.57 1618
11043.56 1619
11044.56 1641
11045.55 1618
11046.54 1635
11047.53 1590
11048.53 1566
11049.52 1527
11050.51 1502
11051.50 1484
11052.49 1492
11053.49 1503
11054.48 1440
11055.47 1477
11056.46 1444
11057.46 1487
11058.45 1457
11059.44 1528
11060.43 1491
11061.43 1474
11062.42 1502
11063.41 1463
11064.41 1498
11065.40 1420
11066.39 1483
11067.38 1476
11068.38 1500
11069.37 1500
11070.36 1517
11071.36 1503
11072.35 1497
11073.34 1507
11074.34 1526
11075.33 1485
11076.32 1515
11077.32 1468
11078.31 1475
11079.30 1522
11080.30 1516
11081.29 1498
11082.28 1502
11083.28 1468
11084.27 1445
11085.27 1409
11086.26 1492
11087.25 1443
11088.25 1425
11089.24 1390
11090.24 1349
11091.23 1373
11092.22 1396
11093.22 1404
11094.21 1383
11095.21 1319
11096.20 1356
11097.19 1319
11098.19 1320
11099.18 1346
11100.18 1326
11101.17 1354
11102.17 1321
11103.16 1306
11104.16 1300
11105.15 1316
11106.15 1297
11107.14 1334
11108.13 1321
11109.13 1294
11110.12 1292
11111.12 1325
11112.11 1282
11113.11 1255
11114.10 1305
11115.10 1274
11116.09 1308
11117.09 1275
11118.09 1258
11119.08 1296
11120.08 1296
11121.07 1250
11122.07 1304
11123.06 1253
11124.06 1290
11125.05 1257
11126.05 1252
11127.04 1261
11128.04 1273
11129.04 1263
11130.03 1280
11131.03 1263
11132.02 1215
11133.02 1241
11134.02 1248
11135.01 1251
11136.01 1205
11137.00 1211
11138.00 1233
11139.00 1218
11139.99 1201
11140.99 1209
11141.98 1193
11142.98 1190
11143.98 1211
11144.97 1201
11145.97 1182
11146.97 1180
11147.96 1229
11148.96 1211
11149.96 1173
11150.95 1202
11151.95 1261
11152.95 1202
11153.94 1217
11154.94 1244
11155.94 1211
11156.93 1170
11157.93 1221
11158.93 1217
11159.93 1217
11160.92 1214
11161.92 1199
11162.92 1211
11163.92 1204
11164.91 1147
11165.91 1154
11166.91 1191
11167.90 1161
11168.90 1147
11169.90 1117
11170.90 1121
11171.90 1145
11172.89 1144
11173.89 1119
11174.89 1132
11175.89 1135
11176.88 1097
11177.88 1133
11178.88 1157
11179.88 1123
11180.88 1141
11181.87 1130
11182.87 1131
11183.87 1126
11184.87 1102
11185.87 1131
11186.87 1138
11187.86 1135
11188.86 1145
11189.86 1154
11190.86 1125
11191.86 1172
11192.86 1175
11193.86 1164
11194.85 1171
11195.85 1117
11196.85 1148
11197.85 1143
11198.85 1165
11199.85 1129
11200.85 1137
11201.85 1167
11202.84 1182
11203.84 1169
11204.84 1167
11205.84 1194
11206.84 1163
11207.84 1196
11208.84 1180
11209.84 1195
11210.84 1193
11211.84 1215
11212.84 1216
11213.84 1255
11214.84 1237
11215.84 1206
11216.84 1170
11217.84 1202
11218.84 1172
11219.84 1247
11220.84 1194
11221.84 1149
11222.84 1160
11223.84 1156
11224.84 1124
11225.84 1128
11226.84 1199
11227.84 1161
11228.84 1157
11229.84 1140
11230.84 1186
11231.84 1138
11232.84 1150
11233.84 1179
11234.84 1170
11235.84 1117
11236.84 1152
11237.84 1149
11238.84 1161
11239.84 1125
11240.84 1188
11241.84 1174
11242.84 1164
11243.84 1155
11244.84 1153
11245.85 1210
11246.85 1250
11247.85 1247
11248.85 1192
11249.85 1255
11250.85 1246
11251.85 1241
11252.85 1197
11253.86 1184
11254.86 1224
11255.86 1206
11256.86 1226
11257.86 1208
11258.86 1235
11259.86 1256
11260.87 1241
11261.87 1250
11262.87 1253
11263.87 1269
11264.87 1302
11265.87 1256
11266.88 1240
11267.88 1292
11268.88 1315
11269.88 1306
11270.88 1310
11271.89 1320
11272.89 1286
11273.89 1317
11274.89 1356
11275.90 1331
11276.90 1385
11277.90 1398
11278.90 1379
11279.90 1389
11280.91 1300
11281.91 1310
11282.91 1310
11283.92 1311
11284.92 1285
11285.92 1267
11286.92 1228
11287.93 1249
11288.93 1223
11289.93 1211
11290.94 1193
11291.94 1191
11292.94 1229
11293.94 1130
11294.95 1160
11295.95 1133
11296.95 1122
11297.96 1155
11298.96 1128
11299.96 1122
11300.97 1140
11301.97 1143
11302.97 1121
11303.98 1125
11304.98 1098
11305.98 1071
11306.99 1115
11307.99 1060
11309.00 1080
11310.00 1116
11311.00 1120
11312.01 1123
11313.01 1148
11314.02 1140
11315.02 1141
11316.02 1200
11317.03 1156
11318.03 1170
11319.04 1170
11320.04 1140
11321.04 1164
11322.05 1159
11323.05 1193
11324.06 1157
11325.06 1208
11326.07 1186
11327.07 1165
11328.08 1168
11329.08 1189
11330.09 1180
11331.09 1155
11332.10 1182
11333.10 1196
11334.10 1192
11335.11 1186
11336.11 1165
11337.12 1249
11338.12 1188
11339.13 1183
11340.14 1196
11341.14 1222
11342.15 1207
11343.15 1245
11344.16 1211
11345.16 1212
11346.17 1254
11347.17 1243
11348.18 1227
11349.18 1190
11350.19 1179
11351.19 1140
11352.20 1121
11353.21 1162
11354.21 1093
11355.22 1101
11356.22 1067
11357.23 1042
11358.24 1069
11359.24 1047
11360.25 1049
11361.25 1088
11362.26 1038
11363.27 1036
11364.27 1032
11365.28 1008
11366.28 1029
11367.29 1036
11368.30 1060
11369.30 1018
11370.31 978
11371.32 981
11372.32 1004
11373.33 977
11374.34 983
11375.34 971
11376.35 977
11377.36 990
11378.36 1017
11379.37 967
11380.38 958
11381.38 999
11382.39 964
11383.40 954
11384.41 938
11385.41 982
11386.42 964
11387.43 914
11388.43 952
11389.44 900
11390.45 916
11391.46 1012
11392.46 982
11393.47 949
11394.48 912
11395.49 936
11396.49 941
11397.50 886
11398.51 876
11399.52 928
11400.53 966
11401.53 963
11402.54 915
11403.55 917
11404.56 898
11405.57 932
11406.57 951
11407.58 958
11408.59 957
11409.60 909
11410.61 888
11411.61 911
11412.62 898
11413.63 952
11414.64 894
11415.65 907
11416.66 892
11417.67 898
11418.67 913
11419.68 936
11420.69 953
11421.70 955
11422.71 902
11423.72 904
11424.73 951
11425.74 919
11426.74 918
11427.75 908
11428.76 955
11429.77 938
11430.78 962
11431.79 933
11432.80 918
11433.81 945
11434.82 988
11435.83 929
11436.84 890
11437.85 916
11438.86 947
11439.87 918
11440.88 931
11441.88 967
11442.89 911
11443.90 924
11444.91 933
11445.92 966
11446.93 937
11447.94 899
11448.95 906
11449.96 958
11450.97 923
11451.98 952
11452.99 895
11454.00 905
11455.01 896
11456.02 949
11457.04 953
11458.05 950
11459.06 924
11460.07 947
11461.08 943
11462.09 935
11463.10 952
11464.11 921
11465.12 910
11466.13 944
11467.14 919
11468.15 945
11469.16 925
11470.17 954
11471.18 960
11472.20 979
11473.21 965
11474.22 980
11475.23 1027
11476.24 959
11477.25 980
11478.26 989
11479.27 977
11480.28 992
11481.30 1004
11482.31 997
11483.32 1015
11484.33 1003
11485.34 950
11486.35 962
11487.37 1011
11488.38 986
11489.39 996
11490.40 993
11491.41 1022
11492.42 982
11493.44 1025
11494.45 1044
11495.46 1039
11496.47 1021
11497.48 1012
11498.50 1031
11499.51 1028
11500.52 1080
11501.53 1059
11502.55 1055
11503.56 1067
11504.57 1113
11505.58 1089
11506.60 1089
11507.61 1089
11508.62 1100
11509.63 1120
11510.65 1149
11511.66 1159
11512.67 1162
11513.68 1162
11514.70 1204
11515.71 1282
11516.72 1307
11517.74 1282
11518.75 1269
11519.76 1282
11520.78 1335
11521.79 1274
11522.80 1376
11523.81 1409
11524.83 1392
11525.84 1445
11526.85 1501
11527.87 1464
11528.88 1528
11529.90 1541
11530.91 1618
11531.92 1669
11532.94 1756
11533.95 1777
11534.96 1857
11535.98 1873
11536.99 1955
11538.01 2027
11539.02 2047
11540.03 2146
11541.05 2166
11542.06 2119
11543.08 2135
11544.09 2105
11545.10 2120
11546.12 2083
11547.13 2009
11548.15 1973
11549.16 1898
11550.18 1775
11551.19 1707
11552.20 1622
11553.22 1610
11554.23 1543
11555.25 1570
11556.26 1416
11557.28 1404
11558.29 1404
11559.31 1264
11560.32 1249
11561.34 1210
11562.35 1218
11563.37 1233
11564.38 1195
11565.40 1146
11566.41 1194
11567.43 1162
11568.44 1156
11569.46 1143
11570.47 1123
11571.49 1112
11572.50 1102
11573.52 1151
11574.53 1130
11575.55 1142
11576.57 1142
11577.58 1122
11578.60 1180
11579.61 1144
11580.63 1137
11581.64 1117
11582.66 1088
11583.68 1147
11584.69 1104
11585.71 1139
11586.72 1107
11587.74 1078
11588.76 1118
11589.77 1105
11590.79 1093
11591.81 1154
11592.82 1145
11593.84 1131
11594.85 1200
11595.87 1149
11596.89 1181
11597.90 1147
11598.92 1158
11599.94 1202
11600.95 1216
11601.97 1216
11602.99 1190
11604.00 1219
11605.02 1171
11606.04 1174
11607.05 1154
11608.07 1159
11609.09 1161
11610.11 1145
11611.12 1115
11612.14 1138
11613.16 1062
11614.17 1066
11615.19 1069
11616.21 1057
11617.23 1049
11618.24 1038
11619.26 1081
11620.28 1092
11621.30 1063
11622.31 1043
11623.33 1027
11624.35 1036
11625.37 1045
11626.38 1031
11627.40 1035
11628.42 1005
11629.44 999
11630.46 988
11631.47 1019
11632.49 1011
11633.51 989
11634.53 960
11635.55 988
11636.56 948
11637.58 965
11638.60 919
11639.62 943
11640.64 965
11641.66 946
11642.67 920
11643.69 942
11644.71 968
11645.73 953
11646.75 958
11647.77 921
11648.79 925
11649.80 962
11650.82 911
11651.84 900
11652.86 916
11653.88 914
11654.90 981
11655.92 919
11656.94 908
11657.96 893
11658.98 883
11660.00 927
11661.01 919
11662.03 888
11663.05 883
11664.07 867
11665.09 853
11666.11 900
11667.13 876
11668.15 903
11669.17 869
11670.19 889
11671.21 878
11672.23 880
11673.25 898
11674.27 894
11675.29 893
11676.31 866
11677.33 852
11678.35 873
11679.37 872
11680.39 889
11681.41 888
11682.43 879
11683.45 866
11684.47 854
11685.49 874
11686.51 856
11687.53 850
11688.55 850
11689.57 797
11690.59 832
11691.61 850
11692.63 871
11693.66 828
11694.68 861
11695.70 808
11696.72 831
11697.74 814
11698.76 833
11699.78 809
11700.80 814
11701.82 825
11702.84 817
11703.86 792
11704.89 797
11705.91 860
11706.93 813
11707.95 867
11708.97 837
11709.99 807
11711.01 796
11712.04 838
11713.06 797
11714.08 824
11715.10 823
11716.12 816
11717.14 785
11718.17 788
11719.19 810
11720.21 771
11721.23 799
11722.25 830
11723.28 838
11724.30 776
11725.32 811
11726.34 787
11727.36 817
11728.39 833
11729.41 811
11730.43 789
11731.45 811
11732.48 785
11733.50 807
11734.52 795
11735.54 783
11736.57 771
11737.59 800
11738.61 833
11739.63 816
11740.66 867
11741.68 804
11742.70 805
11743.72 794
11744.75 861
11745.77 856
11746.79 868
11747.82 825
11748.84 838
11749.86 810
11750.89 827
11751.91 830
11752.93 830
11753.96 803
11754.98 827
11756.00 881
11757.03 832
11758.05 865
11759.07 836
11760.10 859
11761.12 851
11762.14 839
11763.17 838
11764.19 879
11765.22 830
11766.24 846
11767.26 864
11768.29 842
11769.31 865
11770.34 917
11771.36 942
11772.38 897
11773.41 882
11774.43 850
11775.46 921
11776.48 913
11777.51 934
11778.53 892
11779.55 881
11780.58 888
11781.60 872
11782.63 883
11783.65 922
11784.68 893
11785.70 904
11786.73 911
11787.75 921
11788.78 931
11789.80 918
11790.83 961
11791.85 940
11792.88 960
11793.90 932
11794.93 945
11795.95 939
11796.98 964
11798.00 893
11799.03 922
11800.05 932
11801.08 995
11802.10 956
11803.13 965
11804.15 953
11805.18 911
11806.21 913
11807.23 953
11808.26 927
11809.28 925
11810.31 973
11811.33 933
11812.36 992
11813.39 951
11814.41 969
11815.44 966
11816.46 963
11817.49 931
11818.52 946
11819.54 974
11820.57 997
11821.59 997
11822.62 990
11823.65 1015
11824.67 996
11825.70 993
11826.73 1025
11827.75 1074
11828.78 1051
11829.81 1036
11830.83 1033
11831.86 1006
11832.89 1033
11833.91 1032
11834.94 1049
11835.97 1062
11836.99 1056
11838.02 1053
11839.05 1053
11840.08 1023
11841.10 1076
11842.13 1083
11843.16 1108
11844.18 1095
11845.21 1115
11846.24 1086
11847.27 1112
11848.29 1075
11849.32 1083
11850.35 1106
11851.38 1106
11852.40 1127
11853.43 1130
11854.46 1164
11855.49 1157
11856.51 1191
11857.54 1160
11858.57 1213
11859.60 1242
11860.63 1209
11861.65 1232
11862.68 1245
11863.71 1224
11864.74 1236
11865.77 1269
11866.80 1310
11867.82 1258
11868.85 1293
11869.88 1334
11870.91 1341
11871.94 1359
11872.97 1363
11873.99 1421
11875.02 1387
11876.05 1377
11877.08 1357
11878.11 1368
11879.14 1454
11880.17 1478
11881.20 1437
11882.22 1497
11883.25 1525
11884.28 1536
11885.31 1564
11886.34 1547
11887.37 1601
11888.40 1565
11889.43 1606
11890.46 1617
11891.49 1645
11892.52 1695
11893.55 1691
11894.57 1733
11895.60 1810
11896.63 1768
11897.66 1820
11898.69 1922
11899.72 2005
11900.75 2022
11901.78 1984
11902.81 2025
11903.84 2097
11904.87 2155
11905.90 2106
11906.93 2124
11907.96 2140
11908.99 2184
11910.02 2149
11911.05 2138
11912.08 2176
11913.11 2138
11914.14 2110
11915.17 2123
11916.20 2177
11917.23 2108
11918.26 2103
11919.29 2129
11920.33 2172
11921.36 2114
11922.39 2154
11923.42 2112
11924.45 2128
11925.48 2215
11926.51 2288
11927.54 2348
11928.57 2392
11929.60 2430
11930.63 2488
11931.66 2514
11932.70 2474
11933.73 2542
11934.76 2488
11935.79 2529
11936.82 2538
11937.85 2485
11938.88 2407
11939.91 2457
11940.95 2318
11941.98 2275
11943.01 2183
11944.04 2183
11945.07 2107
11946.10 1967
11947.14 1943
11948.17 1891
11949.20 1860
11950.23 1768
11951.26 1739
11952.29 1739
11953.33 1723
11954.36 1716
11955.39 1691
11956.42 1611
11957.46 1545
11958.49 1551
11959.52 1585
11960.55 1552
11961.58 1537
11962.62 1592
11963.65 1546
11964.68 1538
11965.71 1580
11966.75 1594
11967.78 1530
11968.81 1613
11969.84 1600
11970.88 1611
11971.91 1568
11972.94 1591
11973.98 1511
11975.01 1567
11976.04 1592
11977.07 1586
11978.11 1556
11979.14 1561
11980.17 1529
11981.21 1563
11982.24 1515
11983.27 1528
11984.31 1527
11985.34 1603
11986.37 1538
11987.41 1516
11988.44 1573
11989.47 1551
11990.51 1548
11991.54 1608
11992.58 1562
11993.61 1621
11994.64 1663
11995.68 1590
11996.71 1595
11997.74 1572
11998.78 1621
11999.81 1625
12000.85 1619
12001.88 1644
12002.91 1652
12003.95 1658
12004.98 1718
12006.02 1743
12007.05 1725
12008.09 1705
12009.12 1695
12010.15 1777
12011.19 1774
12012.22 1807
12013.26 1732
12014.29 1775
12015.33 1849
12016.36 1813
12017.40 1825
12018.43 1892
12019.47 1916
12020.50 1890
12021.54 1885
12022.57 1907
12023.61 1906
12024.64 1951
12025.68 1919
12026.71 1940
12027.75 1898
12028.78 1934
12029.82 1941
12030.85 1999
12031.89 1940
12032.92 1914
12033.96 1934
12034.99 1953
12036.03 1921
12037.07 1963
12038.10 1983
12039.14 1918
12040.17 1882
12041.21 1986
12042.24 1972
12043.28 1954
12044.32 1956
12045.35 2032
12046.39 2021
12047.42 2042
12048.46 2066
12049.50 2113
12050.53 2128
12051.57 2093
12052.61 2117
12053.64 2136
12054.68 2161
12055.71 2117
12056.75 2152
12057.79 2229
12058.82 2167
12059.86 2111
12060.90 2158
12061.93 2156
12062.97 2157
12064.01 2222
12065.04 2157
12066.08 2116
12067.12 2068
12068.15 2015
12069.19 2046
12070.23 2061
12071.27 1998
12072.30 2023
12073.34 1966
12074.38 1945
12075.41 1875
12076.45 1892
12077.49 1893
12078.53 1788
12079.56 1822
12080.60 1876
12081.64 1840
12082.68 1824
12083.71 1803
12084.75 1841
12085.79 1854
12086.83 1811
12087.86 1875
12088.90 1870
12089.94 1910
12090.98 1926
12092.02 1937
12093.05 1874
12094.09 1919
12095.13 1918
12096.17 2031
12097.21 2023
12098.25 2090
12099.28 2099
12100.32 2061
12101.36 2142
12102.40 2120
12103.44 2130
12104.48 2135
12105.51 2107
12106.55 2088
12107.59 2146
12108.63 2110
12109.67 2080
12110.71 2015
12111.75 2002
12112.79 1964
12113.82 1956
12114.86 1900
12115.90 1853
12116.94 1787
12117.98 1685
12119.02 1720
12120.06 1692
12121.10 1689
12122.14 1631
12123.18 1583
12124.22 1566
12125.25 1499
12126.29 1494
12127.33 1432
12128.37 1460
12129.41 1431
12130.45 1436
12131.49 1401
12132.53 1414
12133.57 1374
12134.61 1398
12135.65 1386
12136.69 1375
12137.73 1332
12138.77 1334
12139.81 1355
12140.85 1416
12141.89 1384
12142.93 1336
12143.97 1321
12145.01 1379
12146.05 1317
12147.09 1297
12148.13 1339
12149.17 1290
12150.21 1313
12151.25 1280
12152.29 1292
12153.34 1291
12154.38 1241
12155.42 1244
12156.46 1266
12157.50 1235
12158.54 1203
12159.58 1266
12160.62 1226
12161.66 1249
12162.70 1225
12163.74 1195
12164.78 1215
12165.83 1238
12166.87 1200
12167.91 1179
12168.95 1188
12169.99 1182
12171.03 1192
12172.07 1202
12173.11 1196
12174.16 1161
12175.20 1191
12176.24 1176
12177.28 1113
12178.32 1134
12179.36 1196
12180.41 1205
12181.45 1125
12182.49 1139
12183.53 1167
12184.57 1155
12185.62 1158
12186.66 1130
12187.70 1138
12188.74 1154
12189.78 1160
12190.83 1140
12191.87 1157
12192.91 1184
12193.95 1148
12195.00 1091
12196.04 1122
12197.08 1153
12198.12 1074
12199.17 1126
12200.21 1139
12201.25 1125
12202.29 1134
12203.34 1127
12204.38 1116
12205.42 1096
12206.46 1055
12207.51 1075
12208.55 1082
12209.59 1097
12210.64 1046
12211.68 1065
12212.72 1058
12213.77 1034
12214.81 1050
12215.85 1032
12216.90 1056
12217.94 1050
12218.98 1077
12220.03 1055
12221.07 1044
12222.11 1004
12223.16 1015
12224.20 1072
12225.24 1037
12226.29 1028
12227.33 1023
12228.37 1038
12229.42 971
12230.46 1030
12231.51 1040
12232.55 1067
12233.59 998
12234.64 1014
12235.68 1044
12236.73 993
12237.77 1014
12238.82 965
12239.86 974
12240.90 1023
12241.95 952
12242.99 976
12244.04 1021
12245.08 978
12246.13 1040
12247.17 1038
12248.22 968
12249.26 969
12250.31 968
12251.35 947
12252.39 910
12253.44 964
12254.48 992
12255.53 967
12256.57 1000
12257.62 937
12258.66 920
12259.71 872
12260.75 879
12261.80 868
12262.85 888
12263.89 904
12264.94 883
12265.98 896
12267.03 899
12268.07 872
12269.12 892
12270.16 870
12271.21 864
12272.25 880
12273.30 848
12274.35 847
12275.39 851
12276.44 913
12277.48 904
12278.53 854
12279.58 871
12280.62 829
12281.67 865
12282.71 896
12283.76 839
12284.81 832
12285.85 805
12286.90 848
12287.95 861
12288.99 872
12290.04 858
12291.08 877
12292.13 895
12293.18 885
12294.22 877
12295.27 859
12296.32 828
12297.36 880
12298.41 864
12299.46 842
12300.50 856
12301.55 841
12302.60 861
12303.65 844
12304.69 862
12305.74 851
12306.79 815
12307.83 837
12308.88 793
12309.93 814
12310.98 812
12312.02 819
12313.07 836
12314.12 811
12315.17 797
12316.21 812
12317.26 814
12318.31 822
12319.36 787
12320.40 835
12321.45 785
12322.50 731
12323.55 780
12324.60 794
12325.64 825
12326.69 802
12327.74 814
12328.79 814
12329.84 787
12330.88 749
12331.93 802
12332.98 816
12334.03 760
12335.08 765
12336.13 777
12337.17 756
12338.22 774
12339.27 793
12340.32 802
12341.37 786
12342.42 767
12343.47 754
12344.51 744
12345.56 776
12346.61 794
12347.66 784
12348.71 806
12349.76 776
12350.81 785
12351.86 803
12352.91 760
12353.95 768
12355.00 768
12356.05 763
12357.10 770
12358.15 777
12359.20 801
12360.25 753
12361.30 729
12362.35 785
12363.40 780
12364.45 780
12365.50 796
12366.55 780
12367.60 791
12368.65 807
12369.70 783
12370.75 769
12371.80 778
12372.85 840
12373.90 803
12374.95 779
12376.00 811
12377.05 824
12378.10 809
12379.15 798
12380.20 839
12381.25 832
12382.30 812
12383.35 797
12384.40 824
12385.45 804
12386.50 813
12387.55 771
12388.60 769
12389.65 794
12390.70 799
12391.75 845
12392.80 766
12393.86 794
12394.91 835
12395.96 779
12397.01 782
12398.06 782
12399.11 786
12400.16 810
12401.21 773
12402.26 798
12403.32 791
12404.37 774
12405.42 802
12406.47 799
12407.52 791
12408.57 823
12409.62 799
12410.68 815
12411.73 836
12412.78 789
12413.83 832
12414.88 829
12415.93 823
12416.99 833
12418.04 797
12419.09 838
12420.14 834
12421.19 850
12422.25 878
12423.30 856
12424.35 855
12425.40 868
12426.45 830
12427.51 848
12428.56 881
12429.61 877
12430.66 849
12431.72 870
12432.77 883
12433.82 901
12434.87 883
12435.93 862
12436.98 844
12438.03 864
12439.08 887
12440.14 876
12441.19 867
12442.24 874
12443.30 876
12444.35 888
12445.40 929
12446.45 946
12447.51 912
12448.56 900
12449.61 922
12450.67 923
12451.72 926
12452.77 978
12453.83 1021
12454.88 994
12455.93 982
12456.99 959
12458.04 968
12459.10 1054
12460.15 1088
12461.20 1125
12462.26 1104
12463.31 1100
12464.36 1159
12465.42 1181
12466.47 1268
12467.53 1217
12468.58 1233
12469.63 1349
12470.69 1423
12471.74 1392
12472.80 1384
12473.85 1468
12474.90 1493
12475.96 1479
12477.01 1523
12478.07 1527
12479.12 1589
12480.18 1556
12481.23 1584
12482.29 1565
12483.34 1519
12484.40 1533
12485.45 1504
12486.50 1475
12487.56 1494
12488.61 1473
12489.67 1411
12490.72 1369
12491.78 1327
12492.83 1322
12493.89 1293
12494.94 1264
12496.00 1179
12497.05 1179
12498.11 1115
12499.17 1163
12500.22 1192
12501.28 1129
12502.33 1107
12503.39 1096
12504.44 1114
12505.50 1152
12506.55 1155
12507.61 1071
12508.67 1088
12509.72 1118
12510.78 1108
12511.83 1092
12512.89 1061
12513.94 1087
12515.00 1077
12516.06 1131
12517.11 1141
12518.17 1106
12519.22 1146
12520.28 1092
12521.34 1106
12522.39 1107
12523.45 1112
12524.51 1115
12525.56 1122
12526.62 1115
12527.68 1141
12528.73 1158
12529.79 1109
12530.85 1126
12531.90 1112
12532.96 1097
12534.02 1171
12535.07 1144
12536.13 1161
12537.19 1138
12538.24 1141
12539.30 1128
12540.36 1098
12541.41 1123
12542.47 1121
12543.53 1122
12544.59 1128
12545.64 1176
12546.70 1213
12547.76 1209
12548.82 1266
12549.87 1230
12550.93 1202
12551.99 1214
12553.05 1261
12554.10 1275
12555.16 1241
12556.22 1254
12557.28 1276
12558.33 1256
12559.39 1272
12560.45 1329
12561.51 1291
12562.57 1244
12563.62 1233
12564.68 1257
12565.74 1244
12566.80 1178
12567.86 1202
12568.91 1183
12569.97 1193
12571.03 1158
12572.09 1184
12573.15 1183
12574.21 1144
12575.26 1115
12576.32 1111
12577.38 1200
12578.44 1164
12579.50 1161
12580.56 1174
12581.62 1193
12582.68 1161
12583.73 1144
12584.79 1127
12585.85 1166
12586.91 1145
12587.97 1123
12589.03 1121
12590.09 1159
12591.15 1159
12592.21 1146
12593.27 1127
12594.33 1139
12595.38 1126
12596.44 1155
12597.50 1136
12598.56 1206
12599.62 1192
12600.68 1194
12601.74 1192
12602.80 1169
12603.86 1178
12604.92 1223
12605.98 1211
12607.04 1212
12608.10 1180
12609.16 1220
12610.22 1222
12611.28 1225
12612.34 1218
12613.40 1265
12614.46 1267
12615.52 1306
12616.58 1271
12617.64 1258
12618.70 1310
12619.76 1351
12620.82 1376
12621.88 1430
12622.94 1436
12624.00 1366
12625.07 1414
12626.13 1424
12627.19 1387
12628.25 1438
12629.31 1475
12630.37 1416
12631.43 1450
12632.49 1494
12633.55 1476
12634.61 1404
12635.67 1349
12636.73 1377
12637.80 1410
12638.86 1425
12639.92 1436
12640.98 1345
12642.04 1327
12643.10 1342
12644.16 1344
12645.23 1259
12646.29 1301
12647.35 1319
12648.41 1288
12649.47 1323
12650.53 1245
12651.59 1201
12652.66 1240
12653.72 1281
12654.78 1231
12655.84 1197
12656.90 1201
12657.97 1220
12659.03 1192
12660.09 1212
12661.15 1233
12662.21 1239
12663.28 1258
12664.34 1235
12665.40 1248
12666.46 1213
12667.53 1162
12668.59 1241
12669.65 1276
12670.71 1215
12671.78 1214
12672.84 1240
12673.90 1287
12674.96 1246
12676.03 1301
12677.09 1318
12678.15 1314
12679.22 1254
12680.28 1274
12681.34 1321
12682.40 1299
12683.47 1326
12684.53 1298
12685.59 1313
12686.66 1276
12687.72 1311
12688.78 1366
12689.85 1336
12690.91 1346
12691.97 1341
12693.04 1357
12694.10 1363
12695.16 1443
12696.23 1366
12697.29 1418
12698.35 1456
12699.42 1461
12700.48 1464
12701.55 1468
12702.61 1469
12703.67 1523
12704.74 1525
12705.80 1557
12706.87 1562
12707.93 1551
12708.99 1582
12710.06 1560
12711.12 1550
12712.19 1565
12713.25 1625
12714.32 1639
12715.38 1578
12716.44 1615
12717.51 1643
12718.57 1604
12719.64 1657
12720.70 1645
12721.77 1637
12722.83 1648
12723.90 1648
12724.96 1629
12726.03 1623
12727.09 1630
12728.16 1622
12729.22 1693
12730.29 1648
12731.35 1652
12732.42 1682
12733.48 1720
12734.55 1667
12735.61 1639
12736.68 1652
12737.74 1670
12738.81 1657
12739.87 1707
12740.94 1664
12742.00 1594
12743.07 1639
12744.14 1584
12745.20 1629
12746.27 1589
12747.33 1523
12748.40 1511
12749.46 1502
12750.53 1470
12751.60 1458
12752.66 1437
12753.73 1409
12754.79 1422
12755.86 1429
12756.93 1393
12757.99 1341
12759.06 1371
12760.12 1335
12761.19 1305
12762.26 1325
12763.32 1335
12764.39 1354
12765.46 1333
12766.52 1308
12767.59 1295
12768.66 1290
12769.72 1244
12770.79 1231
12771.86 1256
12772.92 1268
12773.99 1254
12775.06 1221
12776.12 1237
12777.19 1229
12778.26 1225
12779.33 1172
12780.39 1185
12781.46 1194
12782.53 1171
12783.59 1147
12784.66 1154
12785.73 1155
12786.80 1122
12787.86 1149
12788.93 1147
12790.00 1171
12791.07 1117
12792.13 1122
12793.20 1113
12794.27 1103
12795.34 1138
12796.40 1161
12797.47 1108
12798.54 1106
12799.61 1103
12800.68 1076
12801.74 1129
12802.81 1098
12803.88 1097
12804.95 1116
12806.02 1100
12807.09 1130
12808.15 1145
12809.22 1124
12810.29 1133
12811.36 1125
12812.43 1154
12813.50 1104
12814.56 1136
12815.63 1155
12816.70 1135
12817.77 1148
12818.84 1159
12819.91 1160
12820.98 1185
12822.04 1157
12823.11 1161
12824.18 1167
12825.25 1153
12826.32 1174
12827.39 1141
12828.46 1155
12829.53 1160
12830.60 1137
12831.67 1107
12832.74 1123
12833.81 1154
12834.87 1174
12835.94 1151
12837.01 1150
12838.08 1126
12839.15 1067
12840.22 1052
12841.29 1054
12842.36 1069
12843.43 1047
12844.50 1061
12845.57 1054
12846.64 1043
12847.71 1004
12848.78 1000
12849.85 1067
12850.92 1062
12851.99 1034
12853.06 972
12854.13 967
12855.20 953
12856.27 945
12857.34 958
12858.41 963
12859.48 946
12860.55 912
12861.62 887
12862.69 928
12863.77 913
12864.84 929
12865.91 879
12866.98 891
12868.05 876
12869.12 932
12870.19 871
12871.26 887
12872.33 915
12873.40 936
12874.47 959
12875.54 884
12876.62 896
12877.69 875
12878.76 886
12879.83 869
12880.90 891
12881.97 868
12883.04 858
12884.12 861
12885.19 888
12886.26 861
12887.33 859
12888.40 856
12889.47 836
12890.54 867
12891.62 833
12892.69 813
12893.76 819
12894.83 838
12895.90 805
12896.98 785
12898.05 802
12899.12 799
12900.19 815
12901.26 799
12902.34 828
12903.41 760
12904.48 826
12905.55 805
12906.63 794
12907.70 782
12908.77 745
12909.84 747
12910.92 825
12911.99 770
12913.06 741
12914.13 748
12915.21 749
12916.28 761
12917.35 745
12918.42 800
12919.50 772
12920.57 764
12921.64 743
12922.72 762
12923.79 756
12924.86 752
12925.94 728
12927.01 723
12928.08 754
12929.16 764
12930.23 742
12931.30 721
12932.38 729
12933.45 739
12934.52 751
12935.60 742
12936.67 725
12937.74 769
12938.82 709
12939.89 699
12940.97 723
12942.04 680
12943.11 729
12944.19 724
12945.26 702
12946.34 728
12947.41 729
12948.48 711
12949.56 723
12950.63 651
12951.71 667
12952.78 717
12953.85 705
12954.93 672
12956.00 659
12957.08 685
12958.15 701
12959.23 686
12960.30 704
12961.38 683
12962.45 680
12963.53 691
12964.60 735
12965.68 714
12966.75 649
12967.83 664
12968.90 683
12969.98 673
12971.05 635
12972.13 669
12973.20 681
12974.28 649
12975.35 647
12976.43 670
12977.50 661
12978.58 654
12979.65 683
12980.73 676
12981.80 681
12982.88 652
12983.95 692
12985.03 677
12986.11 674
12987.18 661
12988.26 677
12989.33 720
12990.41 668
12991.48 684
12992.56 675
12993.64 670
12994.71 703
12995.79 699
12996.86 670
12997.94 687
12999.02 704
13000.09 674
13001.17 672
13002.25 697
13003.32 699
13004.40 697
13005.48 719
13006.55 714
13007.63 715
13008.71 687
13009.78 672
13010.86 715
13011.94 697
13013.01 688
13014.09 675
13015.17 671
13016.24 676
13017.32 659
13018.40 696
13019.47 710
13020.55 707
13021.63 715
13022.71 693
13023.78 704
13024.86 693
13025.94 675
13027.01 695
13028.09 697
13029.17 676
13030.25 702
13031.32 703
13032.40 658
13033.48 702
13034.56 705
13035.64 700
13036.71 688
13037.79 689
13038.87 717
13039.95 728
13041.02 696
13042.10 698
13043.18 707
13044.26 700
13045.34 716
13046.41 758
13047.49 724
13048.57 688
13049.65 690
13050.73 709
13051.81 694
13052.88 683
13053.96 721
13055.04 713
13056.12 734
13057.20 719
13058.28 694
13059.36 708
13060.44 719
13061.51 692
13062.59 700
13063.67 689
13064.75 711
13065.83 727
13066.91 671
13067.99 661
13069.07 686
13070.15 663
13071.23 672
13072.30 670
13073.38 683
13074.46 682
13075.54 677
13076.62 666
13077.70 695
13078.78 718
13079.86 696
13080.94 665
13082.02 678
13083.10 709
13084.18 654
13085.26 664
13086.34 707
13087.42 677
13088.50 685
13089.58 713
13090.66 703
13091.74 679
13092.82 690
13093.90 679
13094.98 674
13096.06 658
13097.14 706
13098.22 690
13099.30 650
13100.38 681
13101.46 708
13102.54 689
13103.62 656
13104.70 658
13105.78 690
13106.86 687
13107.94 711
13109.03 708
13110.11 701
13111.19 708
13112.27 709
13113.35 728
13114.43 686
13115.51 663
13116.59 703
13117.67 727
13118.75 690
13119.84 684
13120.92 699
13122.00 700
13123.08 691
13124.16 697
13125.24 732
13126.32 723
13127.41 755
13128.49 731
13129.57 715
13130.65 680
13131.73 721
13132.81 711
13133.90 684
13134.98 683
13136.06 729
13137.14 729
13138.22 727
13139.30 719
13140.39 737
13141.47 755
13142.55 741
13143.63 705
13144.72 724
13145.80 737
13146.88 757
13147.96 738
13149.04 733
13150.13 710
13151.21 741
13152.29 748
13153.38 719
13154.46 744
13155.54 759
13156.62 722
13157.71 767
13158.79 757
13159.87 772
13160.95 722
13162.04 729
13163.12 756
13164.20 747
13165.29 790
13166.37 778
13167.45 743
13168.54 762
13169.62 740
13170.70 744
13171.79 738
13172.87 754
13173.95 797
13175.04 760
13176.12 762
13177.20 791
13178.29 727
13179.37 778
13180.45 776
13181.54 760
13182.62 745
13183.71 749
13184.79 770
13185.87 759
13186.96 736
13188.04 756
13189.13 789
13190.21 765
13191.29 765
13192.38 766
13193.46 776
13194.55 762
13195.63 745
13196.72 803
13197.80 768
13198.88 755
13199.97 796
13201.05 791
13202.14 736
13203.22 799
13204.31 796
13205.39 796
13206.48 814
13207.56 779
13208.65 783
13209.73 804
13210.82 799
13211.90 791
13212.99 799
13214.07 831
13215.16 804
13216.24 852
13217.33 831
13218.41 803
13219.50 833
13220.58 815
13221.67 851
13222.75 837
13223.84 829
13224.92 822
13226.01 837
13227.10 830
13228.18 823
13229.27 876
13230.35 898
13231.44 839
13232.52 841
13233.61 874
13234.70 865
13235.78 881
13236.87 885
13237.95 874
13239.04 877
13240.13 897
13241.21 861
13242.30 902
13243.39 904
13244.47 887
13245.56 908
13246.64 925
13247.73 941
13248.82 907
13249.90 896
13250.99 892
13252.08 972
13253.16 912
13254.25 894
13255.34 931
13256.42 967
13257.51 963
13258.60 968
13259.69 952
13260.77 991
13261.86 1009
13262.95 1012
13264.03 1000
13265.12 986
13266.21 1039
13267.30 994
13268.38 1008
13269.47 1027
13270.56 1014
13271.64 1023
13272.73 1066
13273.82 1083
13274.91 1089
13275.99 1065
13277.08 1060
13278.17 1058
13279.26 1090
13280.35 1137
13281.43 1110
13282.52 1135
13283.61 1133
13284.70 1114
13285.79 1129
13286.87 1157
13287.96 1153
13289.05 1144
13290.14 1197
13291.23 1252
13292.31 1259
13293.40 1205
13294.49 1232
13295.58 1230
13296.67 1217
13297.76 1217
13298.85 1288
13299.93 1258
13301.02 1270
13302.11 1287
13303.20 1281
13304.29 1273
13305.38 1340
13306.47 1339
13307.56 1350
13308.64 1363
13309.73 1371
13310.82 1357
13311.91 1374
13313.00 1412
13314.09 1406
13315.18 1412
13316.27 1411
13317.36 1429
13318.45 1456
13319.54 1490
13320.63 1483
13321.72 1507
13322.81 1436
13323.89 1430
13324.98 1499
13326.07 1506
13327.16 1501
13328.25 1534
13329.34 1493
13330.43 1586
13331.52 1555
13332.61 1540
13333.70 1559
13334.79 1515
13335.88 1592
13336.97 1597
13338.06 1608
13339.15 1620
13340.24 1638
13341.33 1604
13342.42 1657
13343.52 1630
13344.61 1661
13345.70 1661
13346.79 1684
13347.88 1683
13348.97 1648
13350.06 1690
13351.15 1661
13352.24 1687
13353.33 1718
13354.42 1732
13355.51 1722
13356.60 1753
13357.69 1768
13358.79 1810
13359.88 1795
13360.97 1848
13362.06 1871
13363.15 1825
13364.24 1878
13365.33 1880
13366.42 1879
13367.51 1893
13368.61 1914
13369.70 1943
13370.79 1869
13371.88 1882
13372.97 1934
13374.06 1861
13375.16 1816
13376.25 1861
13377.34 1812
13378.43 1732
13379.52 1802
13380.61 1813
13381.71 1777
13382.80 1709
13383.89 1684
13384.98 1727
13386.08 1634
13387.17 1652
13388.26 1626
13389.35 1528
13390.44 1584
13391.54 1541
13392.63 1479
13393.72 1494
13394.81 1484
13395.91 1464
13397.00 1465
13398.09 1444
13399.18 1428
13400.28 1440
13401.37 1438
13402.46 1405
13403.56 1376
13404.65 1385
13405.74 1411
13406.83 1414
13407.93 1384
13409.02 1362
13410.11 1403
13411.21 1424
13412.30 1395
13413.39 1377
13414.49 1375
13415.58 1305
13416.67 1350
13417.77 1352
13418.86 1375
13419.95 1415
13421.05 1383
13422.14 1377
13423.23 1407
13424.33 1421
13425.42 1364
13426.52 1364
13427.61 1405
13428.70 1410
13429.80 1397
13430.89 1372
13431.98 1362
13433.08 1382
13434.17 1389
13435.27 1395
13436.36 1417
13437.46 1418
13438.55 1390
13439.64 1393
13440.74 1448
13441.83 1429
13442.93 1489
13444.02 1457
13445.12 1472
13446.21 1519
13447.31 1532
13448.40 1493
13449.50 1481
13450.59 1496
13451.68 1534
13452.78 1524
13453.87 1548
13454.97 1529
13456.06 1498
13457.16 1583
13458.25 1566
13459.35 1597
13460.44 1557
13461.54 1643
13462.64 1565
13463.73 1570
13464.83 1589
13465.92 1619
13467.02 1634
13468.11 1611
13469.21 1667
13470.30 1695
13471.40 1674
13472.49 1714
13473.59 1697
13474.69 1655
13475.78 1781
13476.88 1746
13477.97 1720
13479.07 1725
13480.17 1766
13481.26 1754
13482.36 1784
13483.45 1782
13484.55 1795
13485.65 1764
13486.74 1755
13487.84 1850
13488.93 1828
13490.03 1801
13491.13 1851
13492.22 1932
13493.32 1900
13494.42 1964
13495.51 1955
13496.61 1941
13497.71 1981
13498.80 1916
13499.90 1966
13501.00 1998
13502.09 2022
13503.19 2006
13504.29 1990
13505.38 2029
13506.48 1999
13507.58 2010
13508.68 1990
13509.77 2025
13510.87 2001
13511.97 1932
13513.07 1947
13514.16 1991
13515.26 1916
13516.36 1875
13517.45 1866
13518.55 1821
13519.65 1873
13520.75 1885
13521.85 1812
13522.94 1753
13524.04 1766
13525.14 1773
13526.24 1732
13527.33 1700
13528.43 1717
13529.53 1719
13530.63 1662
13531.73 1651
13532.82 1663
13533.92 1601
13535.02 1585
13536.12 1585
13537.22 1578
13538.32 1578
13539.41 1504
13540.51 1428
13541.61 1442
13542.71 1454
13543.81 1461
13544.91 1429
13546.00 1462
13547.10 1479
13548.20 1389
13549.30 1417
13550.40 1377
13551.50 1380
13552.60 1398
13553.70 1375
13554.80 1369
13555.89 1330
13556.99 1304
13558.09 1307
13559.19 1330
13560.29 1283
13561.39 1308
13562.49 1259
13563.59 1263
13564.69 1270
13565.79 1262
13566.89 1252
13567.99 1256
13569.09 1236
13570.19 1220
13571.29 1256
13572.39 1282
13573.49 1263
13574.59 1247
13575.69 1235
13576.79 1215
13577.88 1225
13578.98 1260
13580.08 1291
13581.19 1233
13582.29 1240
13583.39 1209
13584.49 1269
13585.59 1250
13586.69 1233
13587.79 1218
13588.89 1227
13589.99 1236
13591.09 1231
13592.19 1243
13593.29 1212
13594.39 1246
13595.49 1204
13596.59 1235
13597.69 1199
13598.79 1233
13599.89 1264
13600.99 1221
13602.09 1247
13603.20 1243
13604.30 1247
13605.40 1185
13606.50 1187
13607.60 1276
13608.70 1258
13609.80 1263
13610.90 1275
13612.01 1287
13613.11 1253
13614.21 1236
13615.31 1244
13616.41 1266
13617.51 1266
13618.61 1234
13619.72 1223
13620.82 1262
13621.92 1266
13623.02 1259
13624.12 1288
13625.22 1267
13626.33 1260
13627.43 1288
13628.53 1257
13629.63 1242
13630.73 1268
13631.84 1305
13632.94 1284
13634.04 1265
13635.14 1279
13636.25 1276
13637.35 1276
13638.45 1255
13639.55 1228
13640.65 1235
13641.76 1278
13642.86 1225
13643.96 1226
13645.07 1285
13646.17 1272
13647.27 1261
13648.37 1279
13649.48 1267
13650.58 1226
13651.68 1264
13652.79 1235
13653.89 1241
13654.99 1219
13656.09 1218
13657.20 1239
13658.30 1214
13659.40 1208
13660.51 1237
13661.61 1195
13662.71 1207
13663.82 1227
13664.92 1194
13666.02 1205
13667.13 1215
13668.23 1217
13669.34 1267
13670.44 1249
13671.54 1171
13672.65 1207
13673.75 1217
13674.85 1196
13675.96 1195
13677.06 1259
13678.17 1218
13679.27 1258
13680.37 1262
13681.48 1267
13682.58 1196
13683.69 1241
13684.79 1212
13685.89 1261
13687.00 1213
13688.10 1227
13689.21 1258
13690.31 1275
13691.42 1293
13692.52 1310
13693.63 1301
13694.73 1276
13695.84 1218
13696.94 1236
13698.05 1306
13699.15 1302
13700.25 1326
13701.36 1305
13702.46 1336
13703.57 1387
13704.67 1379
13705.78 1362
13706.89 1385
13707.99 1352
13709.10 1366
13710.20 1393
13711.31 1395
13712.41 1390
13713.52 1405
13714.62 1477
13715.73 1423
13716.83 1456
13717.94 1481
13719.04 1455
13720.15 1491
13721.26 1528
13722.36 1528
13723.47 1502
13724.57 1544
13725.68 1540
13726.79 1533
13727.89 1562
13729.00 1629
13730.10 1586
13731.21 1644
13732.32 1638
13733.42 1678
13734.53 1687
13735.63 1698
13736.74 1675
13737.85 1725
13738.95 1771
13740.06 1793
13741.17 1794
13742.27 1895
13743.38 1907
13744.49 1940
13745.59 1976
13746.70 2001
13747.81 2016
13748.91 1989
13750.02 2055
13751.13 2111
13752.23 2131
13753.34 2186
13754.45 2254
13755.56 2280
13756.66 2349
13757.77 2412
13758.88 2398
13759.98 2460
13761.09 2508
13762.20 2512
13763.31 2530
13764.41 2627
13765.52 2585
13766.63 2617
13767.74 2624
13768.84 2638
13769.95 2607
13771.06 2612
13772.17 2646
13773.28 2576
13774.38 2606
13775.49 2588
13776.60 2481
13777.71 2462
13778.82 2472
13779.92 2414
13781.03 2356
13782.14 2305
13783.25 2272
13784.36 2261
13785.46 2178
13786.57 2084
13787.68 2016
13788.79 1985
13789.90 1963
13791.01 1918
13792.12 1864
13793.22 1796
13794.33 1729
13795.44 1736
13796.55 1754
13797.66 1718
13798.77 1672
13799.88 1639
13800.99 1589
13802.10 1608
13803.20 1580
13804.31 1553
13805.42 1581
13806.53 1545
13807.64 1509
13808.75 1474
13809.86 1457
13810.97 1434
13812.08 1463
13813.19 1459
13814.30 1404
13815.41 1468
13816.52 1430
13817.63 1394
13818.74 1393
13819.84 1393
13820.95 1406
13822.06 1384
13823.17 1349
13824.28 1358
13825.39 1344
13826.50 1364
13827.61 1347
13828.72 1335
13829.83 1264
13830.94 1309
13832.05 1331
13833.16 1333
13834.28 1296
13835.39 1315
13836.50 1367
13837.61 1326
13838.72 1340
13839.83 1354
13840.94 1399
13842.05 1364
13843.16 1284
13844.27 1347
13845.38 1315
13846.49 1334
13847.60 1353
13848.71 1324
13849.82 1323
13850.93 1309
13852.05 1308
13853.16 1355
13854.27 1389
13855.38 1380
13856.49 1334
13857.60 1341
13858.71 1345
13859.82 1330
13860.94 1334
13862.05 1367
13863.16 1376
13864.27 1317
13865.38 1324
13866.49 1367
13867.60 1366
13868.72 1349
13869.83 1399
13870.94 1374
13872.05 1384
13873.16 1387
13874.27 1452
13875.39 1440
13876.50 1422
13877.61 1382
13878.72 1401
13879.83 1439
13880.95 1410
13882.06 1430
13883.17 1473
13884.28 1495
13885.40 1469
13886.51 1502
13887.62 1523
13888.73 1477
13889.85 1482
13890.96 1519
13892.07 1527
13893.18 1579
13894.30 1590
13895.41 1539
13896.52 1573
13897.63 1568
13898.75 1575
13899.86 1584
13900.97 1640
13902.09 1617
13903.20 1575
13904.31 1546
13905.43 1546
13906.54 1495
13907.65 1499
13908.77 1477
13909.88 1462
13910.99 1436
13912.11 1464
13913.22 1394
13914.33 1384
13915.45 1373
13916.56 1344
13917.67 1368
13918.79 1335
13919.90 1303
13921.01 1330
13922.13 1342
13923.24 1313
13924.36 1262
13925.47 1283
13926.58 1298
13927.70 1293
13928.81 1272
13929.93 1231
13931.04 1234
13932.15 1299
13933.27 1270
13934.38 1274
13935.50 1232
13936.61 1246
13937.73 1243
13938.84 1223
13939.95 1217
13941.07 1242
13942.18 1211
13943.30 1197
13944.41 1203
13945.53 1244
13946.64 1191
13947.76 1200
13948.87 1159
13949.99 1205
13951.10 1161
13952.22 1179
13953.33 1179
13954.45 1173
13955.56 1155
13956.68 1195
13957.79 1179
13958.91 1146
13960.02 1115
13961.14 1163
13962.25 1178
13963.37 1153
13964.49 1129
13965.60 1181
13966.72 1148
13967.83 1145
13968.95 1142
13970.06 1164
13971.18 1140
13972.30 1165
13973.41 1185
13974.53 1121
13975.64 1151
13976.76 1140
13977.88 1134
13978.99 1120
13980.11 1165
13981.22 1159
13982.34 1175
13983.46 1177
13984.57 1184
13985.69 1125
13986.80 1167
13987.92 1132
13989.04 1178
13990.15 1153
13991.27 1145
13992.39 1207
13993.50 1156
13994.62 1154
13995.74 1134
13996.85 1184
13997.97 1129
13999.09 1157
14000.21 1198
14001.32 1209
14002.44 1176
14003.56 1171
14004.67 1179
14005.79 1142
14006.91 1165
14008.02 1174
14009.14 1198
14010.26 1252
14011.38 1220
14012.49 1147
14013.61 1220
14014.73 1187
14015.85 1218
14016.96 1168
14018.08 1197
14019.20 1184
14020.32 1160
14021.44 1162
14022.55 1211
14023.67 1193
14024.79 1182
14025.91 1197
14027.02 1222
14028.14 1201
14029.26 1190
14030.38 1199
14031.50 1194
14032.62 1239
14033.73 1223
14034.85 1205
14035.97 1225
14037.09 1222
14038.21 1226
14039.33 1200
14040.44 1205
14041.56 1216
14042.68 1253
14043.80 1269
14044.92 1275
14046.04 1298
14047.16 1313
14048.27 1274
14049.39 1297
14050.51 1285
14051.63 1289
14052.75 1307
14053.87 1280
14054.99 1302
14056.11 1319
14057.23 1316
14058.35 1342
14059.47 1331
14060.59 1383
14061.70 1404
14062.82 1413
14063.94 1349
14065.06 1383
14066.18 1388
14067.30 1417
14068.42 1442
14069.54 1441
14070.66 1487
14071.78 1472
14072.90 1504
14074.02 1497
14075.14 1500
14076.26 1521
14077.38 1531
14078.50 1557
14079.62 1529
14080.74 1585
14081.86 1594
14082.98 1653
14084.10 1612
14085.22 1629
14086.34 1664
14087.46 1665
14088.58 1628
14089.70 1628
14090.82 1680
14091.94 1649
14093.07 1603
14094.19 1640
14095.31 1707
14096.43 1686
14097.55 1718
14098.67 1678
14099.79 1668
14100.91 1713
14102.03 1730
14103.15 1718
14104.27 1694
14105.39 1701
14106.52 1648
14107.64 1656
14108.76 1637
14109.88 1598
14111.00 1571
14112.12 1536
14113.24 1542
14114.37 1543
14115.49 1465
14116.61 1500
14117.73 1488
14118.85 1473
14119.97 1442
14121.10 1427
14122.22 1394
14123.34 1391
14124.46 1409
14125.58 1415
14126.70 1383
14127.83 1303
14128.95 1352
14130.07 1346
14131.19 1288
14132.32 1272
14133.44 1267
14134.56 1264
14135.68 1283
14136.80 1273
14137.93 1257
14139.05 1261
14140.17 1231
14141.29 1263
14142.42 1246
14143.54 1257
14144.66 1220
14145.78 1204
14146.91 1230
14148.03 1231
14149.15 1196
14150.28 1221
14151.40 1147
14152.52 1183
14153.65 1229
14154.77 1186
14155.89 1174
14157.01 1136
14158.14 1163
14159.26 1157
14160.38 1124
14161.51 1103
14162.63 1103
14163.75 1132
14164.88 1141
14166.00 1143
14167.12 1124
14168.25 1119
14169.37 1143
14170.50 1059
14171.62 1085
14172.74 1098
14173.87 1095
14174.99 1127
14176.12 1121
14177.24 1117
14178.36 1089
14179.49 1060
14180.61 1111
14181.74 1073
14182.86 1077
14183.98 1109
14185.11 1042
14186.23 1078
14187.36 1073
14188.48 1037
14189.61 1094
14190.73 1066
14191.85 1025
14192.98 1016
14194.10 1081
14195.23 1009
14196.35 1007
14197.48 1012
14198.60 1039
14199.73 1010
14200.85 996
14201.98 997
14203.10 1050
14204.23 1015
14205.35 1025
14206.48 1022
14207.60 989
14208.73 984
14209.85 987
14210.98 990
14212.10 1022
14213.23 1027
14214.36 1020
14215.48 953
14216.61 991
14217.73 1023
14218.86 977
14219.98 975
14221.11 962
14222.23 968
14223.36 973
14224.49 962
14225.61 963
14226.74 952
14227.86 962
14228.99 935
14230.12 910
14231.24 955
14232.37 981
14233.49 976
14234.62 968
14235.75 947
14236.87 949
14238.00 914
14239.13 938
14240.25 917
14241.38 887
14242.51 889
14243.63 923
14244.76 898
14245.89 884
14247.01 970
14248.14 914
14249.27 925
14250.39 918
14251.52 907
14252.65 902
14253.77 915
14254.90 922
14256.03 867
14257.15 877
14258.28 901
14259.41 897
14260.54 854
14261.66 845
14262.79 854
14263.92 860
14265.05 878
14266.17 874
14267.30 872
14268.43 859
14269.56 866
14270.68 876
14271.81 858
14272.94 839
14274.07 864
14275.20 844
14276.32 825
14277.45 841
14278.58 828
14279.71 814
14280.83 815
14281.96 834
14283.09 821
14284.22 785
14285.35 790
14286.48 785
14287.60 798
14288.73 787
14289.86 820
14290.99 790
14292.12 778
14293.25 825
14294.38 830
14295.50 855
14296.63 803
14297.76 777
14298.89 784
14300.02 792
14301.15 769
14302.28 760
14303.41 734
14304.53 769
14305.66 767
14306.79 780
14307.92 751
14309.05 773
14310.18 770
14311.31 772
14312.44 776
14313.57 761
14314.70 723
14315.83 752
14316.96 756
14318.09 739
14319.22 717
14320.35 730
14321.48 742
14322.60 740
14323.73 708
14324.86 728
14325.99 719
14327.12 744
14328.25 735
14329.38 693
14330.51 725
14331.64 730
14332.77 770
14333.90 707
14335.03 692
14336.17 706
14337.30 723
14338.43 725
14339.56 712
14340.69 743
14341.82 751
14342.95 741
14344.08 721
14345.21 716
14346.34 746
14347.47 708
14348.60 698
14349.73 734
14350.86 757
14351.99 767
14353.12 733
14354.26 754
14355.39 693
14356.52 685
14357.65 711
14358.78 713
14359.91 727
14361.04 669
14362.17 715
14363.30 715
14364.44 705
14365.57 705
14366.70 746
14367.83 734
14368.96 712
14370.09 718
14371.23 696
14372.36 741
14373.49 756
14374.62 748
14375.75 690
14376.88 733
14378.02 742
14379.15 731
14380.28 713
14381.41 738
14382.54 769
14383.68 758
14384.81 737
14385.94 697
14387.07 730
14388.21 750
14389.34 706
14390.47 719
14391.60 727
14392.73 716
14393.87 737
14395.00 769
14396.13 780
14397.27 735
14398.40 728
14399.53 737
14400.66 723
14401.80 757
14402.93 756
14404.06 757
14405.19 768
14406.33 763
14407.46 794
14408.59 778
14409.73 737
14410.86 752
14411.99 766
14413.13 801
14414.26 772
14415.39 785
14416.53 793
14417.66 799
14418.79 789
14419.93 808
14421.06 794
14422.19 796
14423.33 819
14424.46 804
14425.60 808
14426.73 795
14427.86 810
14429.00 846
14430.13 800
14431.27 810
14432.40 826
14433.53 861
14434.67 825
14435.80 850
14436.94 851
14438.07 827
14439.21 866
14440.34 812
14441.47 831
14442.61 851
14443.74 869
14444.88 813
14446.01 812
14447.15 879
14448.28 874
14449.42 846
14450.55 820
14451.69 848
14452.82 861
14453.96 879
14455.09 865
14456.23 835
14457.36 833
14458.50 853
14459.63 905
14460.77 860
14461.90 851
14463.04 865
14464.17 853
14465.31 878
14466.44 892
14467.58 888
14468.71 903
14469.85 911
14470.98 870
14472.12 901
14473.26 901
14474.39 899
14475.53 921
14476.66 937
14477.80 889
14478.93 894
14480.07 914
14481.21 878
14482.34 862
14483.48 898
14484.61 859
14485.75 879
14486.89 865
14488.02 855
14489.16 882
14490.30 884
14491.43 870
14492.57 865
14493.70 844
14494.84 868
14495.98 838
14497.11 862
14498.25 867
14499.39 855
14500.52 863
14501.66 826
14502.80 849
14503.93 855
14505.07 833
14506.21 837
14507.35 847
14508.48 851
14509.62 833
14510.76 869
14511.89 871
14513.03 833
14514.17 880
14515.31 840
14516.44 850
14517.58 862
14518.72 816
14519.86 827
14520.99 817
14522.13 805
14523.27 794
14524.41 810
14525.54 817
14526.68 792
14527.82 831
14528.96 838
14530.09 801
14531.23 802
14532.37 824
14533.51 797
14534.65 780
14535.78 823
14536.92 812
14538.06 790
14539.20 788
14540.34 786
14541.48 802
14542.61 784
14543.75 790
14544.89 788
14546.03 799
14547.17 787
14548.31 818
14549.45 780
14550.58 808
14551.72 855
14552.86 831
14554.00 836
14555.14 862
14556.28 801
14557.42 796
14558.56 799
14559.70 811
14560.83 817
14561.97 820
14563.11 822
14564.25 877
14565.39 841
14566.53 842
14567.67 868
14568.81 842
14569.95 866
14571.09 853
14572.23 835
14573.37 867
14574.51 886
14575.65 888
14576.79 857
14577.93 875
14579.07 888
14580.21 890
14581.35 872
14582.49 875
14583.63 893
14584.77 912
14585.91 878
14587.05 912
14588.19 938
14589.33 949
14590.47 916
14591.61 918
14592.75 918
14593.89 969
14595.03 968
14596.17 964
14597.31 958
14598.45 1009
14599.59 969
14600.73 980
14601.87 996
14603.01 1009
14604.15 1001
14605.29 1037
14606.43 990
14607.58 987
14608.72 1023
14609.86 1046
14611.00 1038
14612.14 1046
14613.28 1065
14614.42 1069
14615.56 1092
14616.70 1080
14617.85 1110
14618.99 1110
14620.13 1142
14621.27 1137
14622.41 1159
14623.55 1134
14624.69 1113
14625.84 1163
14626.98 1155
14628.12 1142
14629.26 1208
14630.40 1216
14631.54 1206
14632.69 1205
14633.83 1233
14634.97 1211
14636.11 1247
14637.25 1251
14638.40 1218
14639.54 1273
14640.68 1247
14641.82 1230
14642.97 1257
14644.11 1246
14645.25 1258
14646.39 1173
14647.54 1161
14648.68 1158
14649.82 1139
14650.96 1150
14652.11 1105
14653.25 1052
14654.39 1064
14655.53 1042
14656.68 1000
14657.82 962
14658.96 957
14660.11 972
14661.25 938
14662.39 926
14663.53 885
14664.68 889
14665.82 882
14666.96 847
14668.11 882
14669.25 851
14670.39 863
14671.54 842
14672.68 815
14673.82 822
14674.97 820
14676.11 816
14677.26 787
14678.40 782
14679.54 804
14680.69 789
14681.83 798
14682.97 789
14684.12 784
14685.26 765
14686.41 741
14687.55 745
14688.69 763
14689.84 758
14690.98 718
14692.13 746
14693.27 747
14694.42 742
14695.56 706
14696.70 723
14697.85 712
14698.99 701
14700.14 704
14701.28 663
14702.43 667
14703.57 684
14704.72 691
14705.86 675
14707.01 701
14708.15 703
14709.30 705
14710.44 695
14711.58 688
14712.73 694
14713.87 676
14715.02 700
14716.17 683
14717.31 668
14718.46 657
14719.60 694
14720.75 652
14721.89 652
14723.04 654
14724.18 684
14725.33 657
14726.47 653
14727.62 655
14728.76 664
14729.91 658
14731.06 652
14732.20 673
14733.35 651
14734.49 680
14735.64 667
14736.79 680
14737.93 676
14739.08 652
14740.22 636
14741.37 630
14742.52 651
14743.66 651
14744.81 647
14745.95 646
14747.10 628
14748.25 640
14749.39 649
14750.54 630
14751.69 630
14752.83 651
14753.98 618
14755.13 611
14756.27 631
14757.42 634
14758.57 644
14759.71 620
14760.86 638
14762.01 624
14763.15 609
14764.30 591
14765.45 628
14766.60 592
14767.74 624
14768.89 616
14770.04 595
14771.18 643
14772.33 621
14773.48 582
14774.63 613
14775.77 593
14776.92 581
14778.07 583
14779.22 546
14780.36 583
14781.51 601
14782.66 588
14783.81 578
14784.96 581
14786.10 573
14787.25 560
14788.40 589
14789.55 598
14790.70 597
14791.84 580
14792.99 573
14794.14 590
14795.29 616
14796.44 602
14797.58 613
14798.73 582
14799.88 559
14801.03 566
14802.18 570
14803.33 529
14804.48 532
14805.62 556
14806.77 554
14807.92 526
14809.07 570
14810.22 565
14811.37 532
14812.52 544
14813.67 528
14814.81 530
14815.96 542
14817.11 549
14818.26 518
14819.41 505
14820.56 538
14821.71 504
14822.86 574
14824.01 539
14825.16 484
14826.31 513
14827.46 518
14828.61 530
14829.76 523
14830.91 510
14832.06 524
14833.20 530
14834.35 523
14835.50 537
14836.65 532
14837.80 511
14838.95 544
14840.10 510
14841.25 513
14842.40 499
14843.55 496
14844.70 507
14845.85 494
14847.00 474
14848.15 511
14849.31 504
14850.46 506
14851.61 480
14852.76 503
14853.91 512
14855.06 517
14856.21 485
14857.36 501
14858.51 479
14859.66 509
14860.81 506
14861.96 502
14863.11 483
14864.26 483
14865.41 501
14866.57 481
14867.72 503
14868.87 489
14870.02 493
14871.17 509
14872.32 473
14873.47 480
14874.62 489
14875.77 457
14876.93 472
14878.08 484
14879.23 474
14880.38 480
14881.53 500
14882.68 511
14883.84 486
14884.99 487
14886.14 494
14887.29 491
14888.44 490
14889.59 464
14890.75 467
14891.90 470
14893.05 440
14894.20 471
14895.35 479
14896.51 477
14897.66 429
14898.81 463
14899.96 462
14901.12 466
14902.27 470
14903.42 474
14904.57 454
14905.73 466
14906.88 446
14908.03 464
14909.18 490
14910.34 470
14911.49 470
14912.64 480
14913.79 481
14914.95 462
14916.10 467
14917.25 484
14918.41 464
14919.56 482
14920.71 472
14921.87 450
14923.02 472
14924.17 433
14925.33 489
14926.48 446
14927.63 486
14928.79 489
14929.94 463
14931.09 466
14932.25 443
14933.40 463
14934.55 472
14935.71 457
14936.86 490
14938.01 483
14939.17 479
14940.32 461
14941.48 482
14942.63 499
14943.78 487
14944.94 473
14946.09 482
14947.25 477
14948.40 487
14949.55 496
14950.71 499
14951.86 476
14953.02 486
14954.17 498
14955.33 502
14956.48 506
14957.63 490
14958.79 494
14959.94 468
14961.10 470
14962.25 483
14963.41 492
14964.56 463
14965.72 484
14966.87 486
14968.03 483
14969.18 493
14970.34 503
14971.49 502
14972.65 503
14973.80 474
14974.96 470
14976.11 469
14977.27 516
14978.42 499
14979.58 502
14980.73 495
14981.89 466
14983.05 492
14984.20 495
14985.36 497
14986.51 470
14987.67 474
14988.82 466
14989.98 474
14991.13 456
14992.29 490
14993.45 456
14994.60 468
14995.76 461
14996.91 452
14998.07 450
14999.23 463
15000.38 491
15001.54 457
15002.70 478
15003.85 463
15005.01 447
15006.16 456
15007.32 473
15008.48 446
15009.63 460
15010.79 480
15011.95 466
15013.10 447
15014.26 439
15015.42 482
15016.57 409
15017.73 430
15018.89 436
15020.04 438
15021.20 461
15022.36 445
15023.52 435
15024.67 447
15025.83 464
15026.99 421
15028.14 413
15029.30 443
15030.46 430
15031.62 411
15032.77 449
15033.93 437
15035.09 441
15036.25 435
15037.40 472
15038.56 448
15039.72 446
15040.88 433
15042.03 471
15043.19 429
15044.35 424
15045.51 416
15046.67 418
15047.82 407
15048.98 405
15050.14 419
15051.30 416
15052.46 454
15053.61 443
15054.77 437
15055.93 419
15057.09 466
15058.25 456
15059.41 454
15060.56 428
15061.72 417
15062.88 423
15064.04 422
15065.20 413
15066.36 432
15067.52 443
15068.68 393
15069.83 430
15070.99 441
15072.15 475
15073.31 431
15074.47 444
15075.63 429
15076.79 448
15077.95 457
15079.11 472
15080.27 452
15081.43 424
15082.58 417
15083.74 419
15084.90 426
15086.06 448
15087.22 473
15088.38 459
15089.54 448
15090.70 443
15091.86 455
15093.02 431
15094.18 447
15095.34 442
15096.50 440
15097.66 429
15098.82 442
15099.98 471
15101.14 472
15102.30 452
15103.46 440
15104.62 463
15105.78 466
15106.94 443
15108.10 474
15109.26 459
15110.42 441
15111.58 466
15112.74 466
15113.90 470
15115.06 474
15116.22 484
15117.39 466
15118.55 447
15119.71 473
15120.87 447
15122.03 479
15123.19 459
15124.35 466
15125.51 424
15126.67 472
15127.83 494
15128.99 478
15130.16 458
15131.32 501
15132.48 491
15133.64 497
15134.80 494
15135.96 485
15137.12 480
15138.28 479
15139.45 477
15140.61 450
15141.77 483
15142.93 505
15144.09 531
15145.25 474
15146.42 503
15147.58 492
15148.74 516
15149.90 530
15151.06 519
15152.23 501
15153.39 506
15154.55 490
15155.71 520
15156.87 517
15158.04 500
15159.20 510
15160.36 537
15161.52 529
15162.69 510
15163.85 545
15165.01 500
15166.17 556
15167.34 575
15168.50 555
15169.66 548
15170.82 539
15171.99 546
15173.15 535
15174.31 556
15175.48 576
15176.64 556
15177.80 581
15178.96 562
15180.13 543
15181.29 555
15182.45 540
15183.62 576
15184.78 583
15185.94 583
15187.11 583
15188.27 591
15189.43 564
15190.60 584
15191.76 614
15192.92 639
15194.09 576
15195.25 581
15196.42 601
15197.58 610
15198.74 603
15199.91 627
15201.07 606
15202.23 584
15203.40 604
15204.56 624
15205.73 648
15206.89 626
15208.05 591
15209.22 623
15210.38 634
15211.55 651
15212.71 657
15213.88 661
15215.04 668
15216.21 621
15217.37 624
15218.53 664
15219.70 679
15220.86 736
15222.03 660
15223.19 650
15224.36 667
15225.52 635
15226.69 713
15227.85 714
15229.02 700
15230.18 677
15231.35 727
15232.51 707
15233.68 702
15234.84 704
15236.01 703
15237.17 743
15238.34 713
15239.50 721
15240.67 727
15241.83 739
15243.00 706
15244.17 759
15245.33 695
15246.50 717
15247.66 703
15248.83 698
15249.99 724
15251.16 719
15252.33 687
15253.49 686
15254.66 693
15255.82 699
15256.99 691
15258.16 646
15259.32 648
15260.49 662
15261.65 665
15262.82 665
15263.99 655
15265.15 642
15266.32 657
15267.49 635
15268.65 656
15269.82 625
15270.98 645
15272.15 577
15273.32 579
15274.48 623
15275.65 612
15276.82 600
15277.99 604
15279.15 606
15280.32 615
15281.49 635
15282.65 597
15283.82 616
15284.99 605
15286.15 659
15287.32 615
15288.49 611
15289.66 637
15290.82 617
15291.99 592
15293.16 595
15294.33 601
15295.49 604
15296.66 612
15297.83 628
15299.00 567
15300.16 593
15301.33 601
15302.50 579
15303.67 584
15304.83 593
15306.00 568
15307.17 623
15308.34 631
15309.51 628
15310.67 589
15311.84 577
15313.01 641
15314.18 598
15315.35 607
15316.52 608
15317.68 613
15318.85 615
15320.02 616
15321.19 596
15322.36 582
15323.53 631
15324.69 666
15325.86 653
15327.03 611
15328.20 623
15329.37 610
15330.54 622
15331.71 617
15332.88 626
15334.05 587
15335.21 617
15336.38 659
15337.55 661
15338.72 652
15339.89 630
15341.06 631
15342.23 629
15343.40 613
15344.57 654
15345.74 641
15346.91 649
15348.08 668
15349.25 676
15350.42 652
15351.58 696
15352.75 680
15353.92 683
15355.09 705
15356.26 675
15357.43 664
15358.60 665
15359.77 655
15360.94 713
15362.11 669
15363.28 679
15364.45 695
15365.62 714
15366.79 669
15367.96 696
15369.13 698
15370.31 711
15371.48 687
15372.65 714
15373.82 700
15374.99 678
15376.16 696
15377.33 729
15378.50 721
15379.67 696
15380.84 696
15382.01 703
15383.18 701
15384.35 678
15385.52 690
15386.69 677
15387.87 706
15389.04 679
15390.21 706
15391.38 705
15392.55 667
15393.72 684
15394.89 666
15396.06 663
15397.24 657
15398.41 664
15399.58 638
15400.75 627
15401.92 666
15403.09 638
15404.26 654
15405.44 641
15406.61 613
15407.78 610
15408.95 618
15410.12 607
15411.30 574
15412.47 578
15413.64 591
15414.81 582
15415.98 577
15417.16 584
15418.33 553
15419.50 581
15420.67 567
15421.84 548
15423.02 528
15424.19 546
15425.36 567
15426.53 540
15427.71 550
15428.88 508
15430.05 544
15431.22 554
15432.40 551
15433.57 526
15434.74 532
15435.92 520
15437.09 504
15438.26 539
15439.43 536
15440.61 542
15441.78 517
15442.95 539
15444.13 518
15445.30 548
15446.47 561
15447.65 530
15448.82 523
15449.99 487
15451.17 511
15452.34 531
15453.51 507
15454.69 518
15455.86 543
15457.03 495
15458.21 516
15459.38 509
15460.56 498
15461.73 514
15462.90 520
15464.08 526
15465.25 529
15466.43 528
15467.60 507
15468.77 486
15469.95 487
15471.12 524
15472.30 513
15473.47 519
15474.64 507
15475.82 493
15476.99 508
15478.17 509
15479.34 501
15480.52 477
15481.69 529
15482.87 497
15484.04 489
15485.22 484
15486.39 523
15487.56 506
15488.74 527
15489.91 503
15491.09 491
15492.26 535
15493.44 519
15494.61 527
15495.79 518
15496.96 501
15498.14 507
15499.32 521
15500.49 517
15501.67 532
15502.84 548
15504.02 513
15505.19 520
15506.37 487
15507.54 507
15508.72 518
15509.89 483
15511.07 510
15512.25 544
15513.42 511
15514.60 491
15515.77 517
15516.95 551
15518.13 514
15519.30 491
15520.48 542
15521.65 523
15522.83 488
15524.01 523
15525.18 512
15526.36 535
15527.53 527
15528.71 530
15529.89 547
15531.06 545
15532.24 525
15533.42 563
15534.59 548
15535.77 552
15536.95 545
15538.12 537
15539.30 553
15540.48 563
15541.65 533
15542.83 521
15544.01 550
15545.18 545
15546.36 560
15547.54 589
15548.72 569
15549.89 562
15551.07 574
15552.25 555
15553.42 576
15554.60 551
15555.78 572
15556.96 575
15558.13 554
15559.31 541
15560.49 577
15561.67 622
15562.84 583
15564.02 579
15565.20 566
15566.38 584
15567.56 603
15568.73 593
15569.91 597
15571.09 604
15572.27 610
15573.45 599
15574.62 622
15575.80 615
15576.98 651
15578.16 609
15579.34 600
15580.52 607
15581.69 615
15582.87 655
15584.05 643
15585.23 657
15586.41 657
15587.59 655
15588.76 647
15589.94 643
15591.12 644
15592.30 662
15593.48 686
15594.66 668
15595.84 698
15597.02 689
15598.20 660
15599.37 698
15600.55 698
15601.73 704
15602.91 737
15604.09 705
15605.27 714
15606.45 718
15607.63 719
15608.81 718
15609.99 766
15611.17 743
15612.35 717
15613.53 706
15614.71 710
15615.89 712
15617.07 768
15618.25 792
15619.43 748
15620.60 758
15621.78 814
15622.96 809
15624.14 812
15625.32 822
15626.50 817
15627.68 830
15628.87 828
15630.05 833
15631.23 816
15632.41 853
15633.59 846
15634.77 816
15635.95 842
15637.13 845
15638.31 890
15639.49 860
15640.67 817
15641.85 860
15643.03 875
15644.21 867
15645.39 893
15646.57 892
15647.75 939
15648.93 891
15650.12 878
15651.30 892
15652.48 927
15653.66 901
15654.84 892
15656.02 913
15657.20 914
15658.38 936
15659.56 917
15660.75 912
15661.93 894
15663.11 937
15664.29 921
15665.47 949
15666.65 907
15667.84 897
15669.02 893
15670.20 913
15671.38 889
15672.56 897
15673.74 901
15674.93 898
15676.11 895
15677.29 870
15678.47 856
15679.65 885
15680.84 902
15682.02 852
15683.20 895
15684.38 872
15685.56 866
15686.75 832
15687.93 888
15689.11 877
15690.29 844
15691.48 840
15692.66 846
15693.84 835
15695.02 870
15696.21 850
15697.39 825
15698.57 850
15699.76 860
15700.94 878
15702.12 872
15703.30 825
15704.49 859
15705.67 883
15706.85 860
15708.04 881
15709.22 857
15710.40 872
15711.59 885
15712.77 898
15713.95 870
15715.14 853
15716.32 872
15717.50 908
15718.69 923
15719.87 871
15721.05 893
15722.24 871
15723.42 898
15724.61 949
15725.79 936
15726.97 896
15728.16 920
15729.34 959
15730.53 927
15731.71 907
15732.89 960
15734.08 941
15735.26 971
15736.45 970
15737.63 940
15738.81 958
15740.00 997
15741.18 1016
15742.37 970
15743.55 1008
15744.74 989
15745.92 1021
15747.11 984
15748.29 1011
15749.48 1008
15750.66 979
15751.84 1024
15753.03 1001
15754.21 1051
15755.40 1030
15756.58 1031
15757.77 1017
15758.95 1010
15760.14 1006
15761.32 1053
15762.51 1037
15763.70 1046
15764.88 1051
15766.07 1076
15767.25 1018
15768.44 1029
15769.62 1037
15770.81 1001
15771.99 974
15773.18 1017
15774.36 1019
15775.55 1015
15776.74 1040
15777.92 993
15779.11 951
15780.29 960
15781.48 979
15782.67 980
15783.85 949
15785.04 949
15786.22 942
15787.41 948
15788.60 928
15789.78 947
15790.97 936
15792.15 911
15793.34 918
15794.53 920
15795.71 894
15796.90 901
15798.09 899
15799.27 908
15800.46 889
15801.65 842
15802.83 854
15804.02 851
15805.21 844
15806.39 819
15807.58 818
15808.77 827
15809.95 866
15811.14 787
15812.33 822
15813.52 810
15814.70 763
15815.89 783
15817.08 830
15818.26 805
15819.45 795
15820.64 775
15821.83 803
15823.01 808
15824.20 829
15825.39 778
15826.58 812
15827.76 827
15828.95 816
15830.14 799
15831.33 815
15832.52 830
15833.70 773
15834.89 770
15836.08 802
15837.27 792
15838.46 784
15839.64 759
15840.83 763
15842.02 797
15843.21 777
15844.40 763
15845.58 769
15846.77 757
15847.96 790
15849.15 769
15850.34 772
15851.53 752
15852.72 770
15853.90 820
15855.09 782
15856.28 788
15857.47 754
15858.66 749
15859.85 767
15861.04 790
15862.23 750
15863.41 757
15864.60 771
15865.79 763
15866.98 770
15868.17 764
15869.36 759
15870.55 790
15871.74 784
15872.93 755
15874.12 788
15875.31 795
15876.50 808
15877.69 819
15878.88 851
15880.06 817
15881.25 825
15882.44 819
15883.63 806
15884.82 826
15886.01 785
15887.20 801
15888.39 854
15889.58 849
15890.77 826
15891.96 806
15893.15 846
15894.34 856
15895.53 862
15896.72 865
15897.91 900
15899.10 878
15900.30 878
15901.49 907
15902.68 885
15903.87 895
15905.06 887
15906.25 876
15907.44 910
15908.63 912
15909.82 918
15911.01 924
15912.20 928
15913.39 926
15914.58 951
15915.77 952
15916.96 944
15918.16 935
15919.35 928
15920.54 939
15921.73 948
15922.92 955
15924.11 944
15925.30 900
15926.49 933
15927.69 970
15928.88 1007
15930.07 970
15931.26 941
15932.45 920
15933.64 934
15934.84 949
15936.03 928
15937.22 906
15938.41 883
15939.60 878
15940.79 871
15941.99 890
15943.18 885
15944.37 866
15945.56 852
15946.75 854
15947.95 838
15949.14 835
15950.33 805
15951.52 819
15952.72 767
15953.91 780
15955.10 765
15956.29 762
15957.49 707
15958.68 735
15959.87 731
15961.06 700
15962.26 681
15963.45 690
15964.64 711
15965.83 660
15967.03 632
15968.22 617
15969.41 661
15970.61 676
15971.80 644
15972.99 608
15974.19 644
15975.38 613
15976.57 620
15977.76 613
15978.96 585
15980.15 592
15981.34 599
15982.54 618
15983.73 576
15984.93 592
15986.12 573
15987.31 573
15988.51 574
15989.70 608
15990.89 592
15992.09 564
15993.28 547
15994.48 531
15995.67 527
15996.86 531
15998.06 568
15999.25 568
16000.45 552
16001.64 531
16002.83 548
16004.03 569
16005.22 553
16006.42 509
16007.61 529
16008.81 542
16010.00 552
16011.19 543
16012.39 516
16013.58 561
16014.78 515
16015.97 507
16017.17 515
16018.36 506
16019.56 512
16020.75 554
16021.95 469
16023.14 509
16024.34 503
16025.53 538
16026.73 525
16027.92 495
16029.12 506
16030.31 506
16031.51 498
16032.70 481
16033.90 511
16035.09 512
16036.29 538
16037.48 479
16038.68 514
16039.88 498
16041.07 478
16042.27 471
16043.46 492
16044.66 475
16045.85 504
16047.05 517
16048.25 487
16049.44 485
16050.64 476
16051.83 505
16053.03 507
16054.23 478
16055.42 444
16056.62 497
16057.82 489
16059.01 492
16060.21 494
16061.40 511
16062.60 477
16063.80 448
16064.99 480
16066.19 459
16067.39 457
16068.58 440
16069.78 469
16070.98 436
16072.17 458
16073.37 446
16074.57 475
16075.76 413
16076.96 437
16078.16 436
16079.36 472
16080.55 465
16081.75 423
16082.95 475
16084.14 456
16085.34 439
16086.54 451
16087.74 434
16088.93 460
16090.13 437
16091.33 432
16092.53 443
16093.72 427
16094.92 438
16096.12 462
16097.32 481
16098.51 436
16099.71 477
16100.91 445
16102.11 421
16103.31 424
16104.50 432
16105.70 442
16106.90 396
16108.10 390
16109.30 407
16110.49 442
16111.69 401
16112.89 402
16114.09 423
16115.29 427
16116.49 398
16117.68 410
16118.88 411
16120.08 426
16121.28 417
16122.48 388
16123.68 419
16124.88 423
16126.08 400
16127.27 441
16128.47 429
16129.67 416
16130.87 426
16132.07 400
16133.27 399
16134.47 407
16135.67 394
16136.87 400
16138.07 410
16139.27 390
16140.46 405
16141.66 387
16142.86 389
16144.06 399
16145.26 388
16146.46 393
16147.66 392
16148.86 393
16150.06 403
16151.26 409
16152.46 431
16153.66 423
16154.86 378
16156.06 408
16157.26 413
16158.46 414
16159.66 404
16160.86 408
16162.06 400
16163.26 376
16164.46 389
16165.66 373
16166.86 372
16168.06 386
16169.26 398
16170.46 393
16171.66 391
16172.86 395
16174.06 416
16175.26 413
16176.47 408
16177.67 414
16178.87 390
16180.07 401
16181.27 424
16182.47 393
16183.67 385
16184.87 394
16186.07 380
16187.27 421
16188.47 376
16189.68 414
16190.88 409
16192.08 394
16193.28 424
16194.48 399
16195.68 392
16196.88 420
16198.08 414
16199.29 424
16200.49 410
16201.69 415
16202.89 423
16204.09 431
16205.29 407
16206.50 406
16207.70 405
16208.90 433
16210.10 411
16211.30 454
16212.51 441
16213.71 412
16214.91 426
16216.11 390
16217.31 416
16218.52 390
16219.72 400
16220.92 431
16222.12 393
16223.33 420
16224.53 456
16225.73 427
16226.93 402
16228.14 416
16229.34 399
16230.54 413
16231.74 398
16232.95 407
16234.15 418
16235.35 445
16236.56 403
16237.76 425
16238.96 423
16240.16 431
16241.37 457
16242.57 451
16243.77 426
16244.98 415
16246.18 421
16247.38 465
16248.59 457
16249.79 397
16250.99 422
16252.20 434
16253.40 444
16254.60 411
16255.81 426
16257.01 446
16258.22 457
16259.42 472
16260.62 444
16261.83 461
16263.03 453
16264.23 479
16265.44 428
16266.64 460
16267.85 465
16269.05 430
16270.25 466
16271.46 441
16272.66 433
16273.87 436
16275.07 459
16276.28 467
16277.48 470
16278.69 456
16279.89 471
16281.09 468
16282.30 419
16283.50 448
16284.71 455
16285.91 438
16287.12 464
16288.32 451
16289.53 435
16290.73 429
16291.94 454
16293.14 428
16294.35 407
16295.55 455
16296.76 450
16297.96 468
16299.17 426
16300.37 472
16301.58 468
16302.78 444
16303.99 463
16305.19 474
16306.40 459
16307.61 442
16308.81 424
16310.02 429
16311.22 459
16312.43 433
16313.63 441
16314.84 448
16316.05 434
16317.25 425
16318.46 424
16319.66 433
16320.87 414
16322.08 430
16323.28 418
16324.49 435
16325.69 416
16326.90 399
16328.11 432
16329.31 430
16330.52 421
16331.73 422
16332.93 409
16334.14 426
16335.35 425
16336.55 404
16337.76 375
16338.97 420
16340.17 420
16341.38 399
16342.59 404
16343.79 426
16345.00 403
16346.21 365
16347.41 382
16348.62 365
16349.83 375
16351.03 399
16352.24 391
16353.45 396
16354.66 396
16355.86 402
16357.07 398
16358.28 390
16359.49 387
16360.69 396
16361.90 394
16363.11 385
16364.32 374
16365.52 383
16366.73 404
16367.94 372
16369.15 369
16370.35 400
16371.56 391
16372.77 408
16373.98 380
16375.19 361
16376.39 379
16377.60 398
16378.81 405
16380.02 391
16381.23 376
16382.44 380
16383.64 368
16384.85 366
16386.06 387
16387.27 379
16388.48 407
16389.69 414
16390.90 416
16392.10 363
16393.31 376
16394.52 385
16395.73 386
16396.94 403
16398.15 404
16399.36 370
16400.57 387
16401.77 378
16402.98 346
16404.19 366
16405.40 370
16406.61 375
16407.82 383
16409.03 376
16410.24 368
16411.45 390
16412.66 396
16413.87 376
16415.08 403
16416.29 403
16417.50 394
16418.71 360
16419.92 343
16421.12 359
16422.33 392
16423.54 386
16424.75 384
16425.96 373
16427.17 400
16428.38 389
16429.59 370
16430.80 371
16432.01 378
16433.22 392
16434.43 385
16435.64 374
16436.86 377
16438.07 383
16439.28 370
16440.49 393
16441.70 390
16442.91 368
16444.12 364
16445.33 392
16446.54 414
16447.75 371
16448.96 361
16450.17 385
16451.38 393
16452.59 390
16453.80 378
16455.02 373
16456.23 348
16457.44 349
16458.65 393
16459.86 370
16461.07 362
16462.28 368
16463.49 388
16464.70 361
16465.92 349
16467.13 372
16468.34 349
16469.55 358
16470.76 387
16471.97 364
16473.19 343
16474.40 324
16475.61 339
16476.82 363
16478.03 385
16479.24 385
16480.46 367
16481.67 379
16482.88 356
16484.09 387
16485.30 387
16486.52 385
16487.73 364
16488.94 362
16490.15 367
16491.37 368
16492.58 360
16493.79 366
16495.00 395
16496.21 384
16497.43 391
16498.64 394
16499.85 388
16501.07 359
16502.28 358
16503.49 347
16504.70 358
16505.92 368
16507.13 379
16508.34 414
16509.56 382
16510.77 388
16511.98 373
16513.19 389
16514.41 384
16515.62 375
16516.83 371
16518.05 400
16519.26 376
16520.47 363
16521.69 390
16522.90 372
16524.11 375
16525.33 371
16526.54 387
16527.76 370
16528.97 358
16530.18 366
16531.40 385
16532.61 410
16533.82 384
16535.04 377
16536.25 401
16537.47 404
16538.68 371
16539.89 390
16541.11 393
16542.32 405
16543.54 405
16544.75 422
16545.97 407
16547.18 418
16548.39 411
16549.61 402
16550.82 418
16552.04 425
16553.25 432
16554.47 426
16555.68 436
16556.90 402
16558.11 405
16559.33 429
16560.54 451
16561.76 429
16562.97 436
16564.19 434
16565.40 461
16566.62 416
16567.83 430
16569.05 415
16570.26 441
16571.48 418
16572.69 433
16573.91 423
16575.12 417
16576.34 435
16577.55 427
16578.77 399
16579.98 435
16581.20 440
16582.42 432
16583.63 419
16584.85 419
16586.06 402
16587.28 428
16588.49 427
16589.71 409
16590.93 417
16592.14 427
16593.36 408
16594.57 437
16595.79 445
16597.01 412
16598.22 417
16599.44 415
16600.66 414
16601.87 437
16603.09 386
16604.30 405
16605.52 410
16606.74 409
16607.95 398
16609.17 402
16610.39 391
16611.60 374
16612.82 404
16614.04 384
16615.25 357
16616.47 350
16617.69 396
16618.91 393
16620.12 398
16621.34 361
16622.56 376
16623.77 385
16624.99 392
16626.21 353
16627.43 395
16628.64 396
16629.86 363
16631.08 352
16632.30 359
16633.51 354
16634.73 355
16635.95 367
16637.17 351
16638.38 362
16639.60 364
16640.82 396
16642.04 373
16643.26 360
16644.47 352
16645.69 357
16646.91 366
16648.13 364
16649.35 334
16650.56 372
16651.78 373
16653.00 358
16654.22 361
16655.44 354
16656.65 357
16657.87 356
16659.09 367
16660.31 380
16661.53 368
16662.75 359
16663.97 359
16665.18 378
16666.40 336
16667.62 370
16668.84 388
16670.06 350
16671.28 357
16672.50 328
16673.72 354
16674.94 359
16676.15 340
16677.37 387
16678.59 376
16679.81 349
16681.03 345
16682.25 351
16683.47 355
16684.69 357
16685.91 347
16687.13 346
16688.35 360
16689.57 344
16690.79 359
16692.01 356
16693.23 365
16694.45 365
16695.67 368
16696.89 362
16698.11 342
16699.33 315
16700.55 322
16701.77 354
16702.99 370
16704.21 339
16705.43 358
16706.65 358
16707.87 362
16709.09 338
16710.31 345
16711.53 357
16712.75 328
16713.97 343
16715.19 344
16716.41 366
16717.63 347
16718.85 356
16720.07 337
16721.29 328
16722.51 351
16723.73 363
16724.95 325
16726.18 337
16727.40 335
16728.62 305
16729.84 336
16731.06 312
16732.28 336
16733.50 332
16734.72 330
16735.94 328
16737.17 353
16738.39 339
16739.61 322
16740.83 318
16742.05 318
16743.27 339
16744.49 342
16745.72 333
16746.94 346
16748.16 327
16749.38 340
16750.60 332
16751.83 332
16753.05 348
16754.27 331
16755.49 351
16756.71 334
16757.94 354
16759.16 345
16760.38 340
16761.60 352
16762.82 363
16764.05 354
16765.27 335
16766.49 335
16767.71 333
16768.94 372
16770.16 341
16771.38 329
16772.60 370
16773.83 331
16775.05 341
16776.27 331
16777.49 327
16778.72 361
16779.94 328
16781.16 341
16782.39 332
16783.61 327
16784.83 340
16786.06 352
16787.28 359
16788.50 320
16789.73 312
16790.95 332
16792.17 350
16793.40 348
16794.62 331
16795.84 359
16797.07 370
16798.29 358
16799.51 349
16800.74 381
16801.96 340
16803.18 354
16804.41 355
16805.63 339
16806.86 350
16808.08 368
16809.30 355
16810.53 326
16811.75 355
16812.98 356
16814.20 355
16815.42 357
16816.65 392
16817.87 361
16819.10 400
16820.32 366
16821.54 344
16822.77 365
16823.99 358
16825.22 384
16826.44 400
16827.67 391
16828.89 349
16830.12 389
16831.34 384
16832.57 377
16833.79 402
16835.02 395
16836.24 381
16837.47 393
16838.69 421
16839.92 395
16841.14 414
16842.37 420
16843.59 397
16844.82 407
16846.04 421
16847.27 394
16848.49 412
16849.72 413
16850.94 436
16852.17 459
16853.39 441
16854.62 442
16855.85 455
16857.07 466
16858.30 461
16859.52 456
16860.75 473
16861.97 472
16863.20 455
16864.43 468
16865.65 474
16866.88 477
16868.10 496
16869.33 508
16870.56 507
16871.78 496
16873.01 504
16874.24 512
16875.46 517
16876.69 514
16877.92 531
16879.14 522
16880.37 517
16881.59 537
16882.82 542
16884.05 511
16885.27 521
16886.50 533
16887.73 537
16888.96 533
16890.18 555
16891.41 572
16892.64 541
16893.86 551
16895.09 566
16896.32 535
16897.54 551
16898.77 543
16900.00 536
16901.23 542
16902.45 550
16903.68 575
16904.91 551
16906.14 543
16907.36 538
16908.59 549
16909.82 538
16911.05 531
16912.27 518
16913.50 499
16914.73 508
16915.96 510
16917.19 494
16918.41 485
16919.64 507
16920.87 501
16922.10 485
16923.33 482
16924.55 485
16925.78 518
16927.01 463
16928.24 499
16929.47 501
16930.69 452
16931.92 469
16933.15 481
16934.38 497
16935.61 457
16936.84 470
16938.07 457
16939.29 471
16940.52 444
16941.75 458
16942.98 491
16944.21 474
16945.44 494
16946.67 452
16947.90 448
16949.13 471
16950.35 479
16951.58 488
16952.81 458
16954.04 460
16955.27 487
16956.50 467
16957.73 438
16958.96 449
16960.19 451
16961.42 455
16962.65 444
16963.88 470
16965.11 441
16966.34 452
16967.57 450
16968.80 447
16970.03 438
16971.26 450
16972.49 418
16973.72 445
16974.95 424
16976.18 437
16977.41 453
16978.64 437
16979.87 407
16981.10 398
16982.33 424
16983.56 408
16984.79 440
16986.02 383
16987.25 391
16988.48 433
16989.71 430
16990.94 406
16992.17 407
16993.40 404
16994.63 388
16995.86 414
16997.09 386
16998.32 426
16999.55 432
17000.79 401
17002.02 388
17003.25 382
17004.48 383
17005.71 406
17006.94 387
17008.17 365
17009.40 369
17010.63 408
17011.87 395
17013.10 373
17014.33 404
17015.56 380
17016.79 393
17018.02 411
17019.25 392
17020.49 384
17021.72 382
17022.95 370
17024.18 383
17025.41 366
17026.64 374
17027.88 407
17029.11 368
17030.34 377
17031.57 366
17032.80 370
17034.04 365
17035.27 355
17036.50 382
17037.73 357
17038.97 365
17040.20 356
17041.43 350
17042.66 375
17043.90 361
17045.13 358
17046.36 361
17047.59 370
17048.83 360
17050.06 351
17051.29 339
17052.52 345
17053.76 368
17054.99 360
17056.22 354
17057.46 358
17058.69 351
17059.92 381
17061.15 375
17062.39 363
17063.62 351
17064.85 338
17066.09 353
17067.32 328
17068.55 336
17069.79 353
17071.02 356
17072.25 318
17073.49 318
17074.72 326
17075.96 318
17077.19 365
17078.42 339
17079.66 350
17080.89 342
17082.12 356
17083.36 368
17084.59 361
17085.83 352
17087.06 346
17088.29 338
17089.53 327
17090.76 328
17092.00 336
17093.23 322
17094.46 315
17095.70 313
17096.93 331
17098.17 317
17099.40 299
17100.64 316
17101.87 319
17103.11 336
17104.34 305
17105.58 307
17106.81 322
17108.05 321
17109.28 334
17110.51 327
17111.75 310
17112.98 301
17114.22 312
17115.45 299
17116.69 301
17117.93 302
17119.16 306
17120.40 306
17121.63 328
17122.87 312
17124.10 324
17125.34 329
17126.57 351
17127.81 296
17129.04 291
17130.28 296
17131.51 337
17132.75 317
17133.99 320
17135.22 299
17136.46 271
17137.69 292
17138.93 316
17140.17 307
17141.40 309
17142.64 308
17143.87 314
17145.11 297
17146.35 288
17147.58 269
17148.82 298
17150.05 291
17151.29 307
17152.53 283
17153.76 292
17155.00 292
17156.24 292
17157.47 293
17158.71 298
17159.95 287
17161.18 301
17162.42 283
17163.66 323
17164.89 297
17166.13 291
17167.37 277
17168.60 287
17169.84 302
17171.08 281
17172.32 258
17173.55 251
17174.79 287
17176.03 286
17177.26 304
17178.50 262
17179.74 281
17180.98 311
17182.21 285
17183.45 299
17184.69 291
17185.93 270
17187.16 296
17188.40 305
17189.64 278
17190.88 267
17192.12 262
17193.35 293
17194.59 282
17195.83 281
17197.07 274
17198.31 315
17199.54 273
17200.78 273
17202.02 301
17203.26 286
17204.50 273
17205.73 254
17206.97 242
17208.21 263
17209.45 280
17210.69 272
17211.93 278
17213.17 289
17214.40 256
17215.64 256
17216.88 252
17218.12 272
17219.36 281
17220.60 252
17221.84 242
17223.08 246
17224.31 270
17225.55 264
17226.79 241
17228.03 255
17229.27 259
17230.51 256
17231.75 256
17232.99 257
17234.23 274
17235.47 274
17236.71 271
17237.95 264
17239.19 265
17240.43 277
17241.66 275
17242.90 257
17244.14 268
17245.38 265
17246.62 256
17247.86 259
17249.10 253
17250.34 270
17251.58 289
17252.82 274
17254.06 286
17255.30 265
17256.54 266
17257.78 250
17259.02 263
17260.26 263
17261.50 256
17262.74 255
17263.99 239
17265.23 266
17266.47 271
17267.71 261
17268.95 247
17270.19 247
17271.43 245
17272.67 253
17273.91 241
17275.15 225
17276.39 255
17277.63 260
17278.87 271
17280.11 272
17281.36 248
17282.60 250
17283.84 267
17285.08 255
17286.32 230
17287.56 240
17288.80 252
17290.04 253
17291.29 239
17292.53 237
17293.77 257
17295.01 247
17296.25 254
17297.49 256
17298.73 248
17299.98 250
17301.22 240
17302.46 261
17303.70 270
17304.94 263
17306.19 259
17307.43 253
17308.67 240
17309.91 245
17311.15 254
17312.40 245
17313.64 261
17314.88 261
17316.12 234
17317.37 252
17318.61 265
17319.85 257
17321.09 238
17322.33 240
17323.58 244
17324.82 279
17326.06 261
17327.31 268
17328.55 245
17329.79 232
17331.03 258
17332.28 268
17333.52 248
17334.76 262
17336.01 254
17337.25 271
17338.49 247
17339.73 256
17340.98 237
17342.22 261
17343.46 256
17344.71 256
17345.95 272
17347.19 249
17348.44 249
17349.68 261
17350.92 246
17352.17 258
17353.41 241
17354.66 262
17355.90 264
17357.14 229
17358.39 256
17359.63 243
17360.87 255
17362.12 263
17363.36 263
17364.61 257
17365.85 239
17367.09 235
17368.34 231
17369.58 267
17370.83 240
17372.07 256
17373.32 253
17374.56 246
17375.80 264
17377.05 254
17378.29 271
17379.54 225
17380.78 238
17382.03 263
17383.27 236
17384.52 227
17385.76 251
17387.01 263
17388.25 251
17389.50 254
17390.74 255
17391.99 251
17393.23 244
17394.48 258
17395.72 248
17396.97 264
17398.21 263
17399.46 268
17400.70 265
17401.95 260
17403.19 251
17404.44 265
17405.68 256
17406.93 261
17408.18 238
17409.42 238
17410.67 271
17411.91 255
17413.16 252
17414.40 250
17415.65 258
17416.90 261
17418.14 249
17419.39 274
17420.63 252
17421.88 258
17423.13 248
17424.37 267
17425.62 262
17426.86 282
17428.11 253
17429.36 268
17430.60 262
17431.85 263
17433.10 269
17434.34 261
17435.59 259
17436.84 246
17438.08 263
17439.33 255
17440.58 250
17441.82 241
17443.07 279
17444.32 265
17445.56 266
17446.81 259
17448.06 271
17449.30 259
17450.55 270
17451.80 300
17453.05 274
17454.29 266
17455.54 253
17456.79 266
17458.04 255
17459.28 266
17460.53 270
17461.78 283
17463.03 260
17464.27 262
17465.52 269
17466.77 281
17468.02 303
17469.26 271
17470.51 286
17471.76 289
17473.01 298
17474.25 281
17475.50 297
17476.75 278
17478.00 297
17479.25 284
17480.50 302
17481.74 293
17482.99 297
17484.24 274
17485.49 304
17486.74 312
17487.99 290
17489.23 294
17490.48 295
17491.73 296
17492.98 330
17494.23 321
17495.48 302
17496.73 285
17497.97 311
17499.22 329
17500.47 299
17501.72 304
17502.97 289
17504.22 301
17505.47 304
17506.72 321
17507.97 290
17509.22 316
17510.46 318
17511.71 295
17512.96 301
17514.21 298
17515.46 318
17516.71 304
17517.96 333
17519.21 290
17520.46 304
17521.71 333
17522.96 321
17524.21 312
17525.46 313
17526.71 320
17527.96 338
17529.21 299
17530.46 312
17531.71 326
17532.96 323
17534.21 326
17535.46 325
17536.71 315
17537.96 317
17539.21 331
17540.46 319
17541.71 320
17542.96 332
17544.21 314
17545.46 352
17546.71 345
17547.96 330
17549.21 318
17550.46 336
17551.71 341
17552.97 328
17554.22 344
17555.47 334
17556.72 337
17557.97 358
17559.22 314
17560.47 306
17561.72 319
17562.97 330
17564.22 319
17565.48 300
17566.73 327
17567.98 335
17569.23 331
17570.48 333
17571.73 323
17572.98 334
17574.24 367
17575.49 342
17576.74 332
17577.99 332
17579.24 353
17580.49 379
17581.75 363
17583.00 361
17584.25 333
17585.50 341
17586.75 360
17588.00 363
17589.26 345
17590.51 342
17591.76 352
17593.01 378
17594.27 345
17595.52 361
17596.77 387
17598.02 381
17599.27 347
17600.53 370
17601.78 361
17603.03 373
17604.28 370
17605.54 371
17606.79 365
17608.04 361
17609.30 374
17610.55 352
17611.80 362
17613.05 363
17614.31 365
17615.56 360
17616.81 382
17618.07 387
17619.32 360
17620.57 354
17621.83 360
17623.08 360
17624.33 375
17625.59 376
17626.84 390
17628.09 379
17629.35 343
17630.60 377
17631.85 372
17633.11 353
17634.36 367
17635.61 382
17636.87 362
17638.12 364
17639.38 366
17640.63 381
17641.88 373
17643.14 349
17644.39 366
17645.65 358
17646.90 357
17648.15 388
17649.41 364
17650.66 343
17651.92 359
17653.17 336
17654.42 332
17655.68 331
17656.93 354
17658.19 324
17659.44 331
17660.70 344
17661.95 296
17663.21 355
17664.46 363
17665.72 351
17666.97 348
17668.23 363
17669.48 356
17670.74 343
17671.99 340
17673.25 305
17674.50 334
17675.76 335
17677.01 317
17678.27 338
17679.52 337
17680.78 326
17682.03 322
17683.29 319
17684.54 317
17685.80 327
17687.05 334
17688.31 312
17689.57 355
17690.82 331
17692.08 281
17693.33 316
17694.59 319
17695.84 286
17697.10 328
17698.36 320
17699.61 293
17700.87 270
17702.12 287
17703.38 324
17704.64 283
17705.89 286
17707.15 294
17708.40 306
17709.66 317
17710.92 279
17712.17 298
17713.43 309
17714.69 308
17715.94 280
17717.20 311
17718.46 279
17719.71 273
17720.97 311
17722.23 286
17723.48 298
17724.74 315
17726.00 291
17727.25 293
17728.51 281
17729.77 286
17731.03 284
17732.28 308
17733.54 284
17734.80 299
17736.05 280
17737.31 280
17738.57 300
17739.83 278
17741.08 295
17742.34 278
17743.60 270
17744.86 292
17746.11 295
17747.37 274
17748.63 275
17749.89 311
17751.15 284
17752.40 276
17753.66 293
17754.92 303
17756.18 297
17757.43 305
17758.69 287
17759.95 296
17761.21 283
17762.47 278
17763.73 315
17764.98 285
17766.24 272
17767.50 272
17768.76 280
17770.02 284
17771.28 302
17772.53 281
17773.79 294
17775.05 274
17776.31 279
17777.57 296
17778.83 275
17780.09 238
17781.35 275
17782.60 297
17783.86 277
17785.12 274
17786.38 254
17787.64 267
17788.90 261
17790.16 265
17791.42 255
17792.68 267
17793.94 284
17795.20 266
17796.46 291
17797.72 269
17798.97 260
17800.23 272
17801.49 241
17802.75 238
17804.01 263
17805.27 245
17806.53 254
17807.79 250
17809.05 263
17810.31 259
17811.57 254
17812.83 259
17814.09 257
17815.35 255
17816.61 245
17817.87 240
17819.13 263
17820.39 245
17821.65 245
17822.91 238
17824.17 252
17825.43 274
17826.69 261
17827.96 263
17829.22 242
17830.48 235
17831.74 226
17833.00 240
17834.26 215
17835.52 215
17836.78 253
17838.04 240
17839.30 232
17840.56 226
17841.82 242
17843.09 231
17844.35 249
17845.61 238
17846.87 223
17848.13 246
17849.39 229
17850.65 246
17851.91 226
17853.18 251
17854.44 244
17855.70 224
17856.96 236
17858.22 228
17859.48 230
17860.74 220
17862.01 232
17863.27 247
17864.53 241
17865.79 235
17867.05 233
17868.32 228
17869.58 217
17870.84 233
17872.10 215
17873.36 228
17874.63 205
17875.89 237
17877.15 230
17878.41 231
17879.68 226
17880.94 248
17882.20 246
17883.46 219
17884.73 230
17885.99 238
17887.25 219
17888.51 234
17889.78 247
17891.04 221
17892.30 220
17893.56 181
17894.83 218
17896.09 206
17897.35 227
17898.62 214
17899.88 221
17901.14 223
17902.41 218
17903.67 225
17904.93 233
17906.20 207
17907.46 224
17908.72 276
17909.99 235
17911.25 246
17912.51 226
17913.78 210
17915.04 247
17916.30 236
17917.57 220
17918.83 225
17920.09 227
17921.36 241
17922.62 202
17923.89 234
17925.15 238
17926.41 235
17927.68 236
17928.94 214
17930.21 233
17931.47 220
17932.73 233
17934.00 210
17935.26 204
17936.53 229
17937.79 219
17939.06 221
17940.32 208
17941.59 242
17942.85 219
17944.11 215
17945.38 250
17946.64 235
17947.91 224
17949.17 238
17950.44 204
17951.70 206
17952.97 206
17954.23 213
17955.50 220
17956.76 240
17958.03 232
17959.29 228
17960.56 236
17961.82 227
17963.09 215
17964.35 214
17965.62 242
17966.89 226
17968.15 230
17969.42 213
17970.68 222
17971.95 203
17973.21 187
17974.48 208
17975.74 232
17977.01 200
17978.28 222
17979.54 217
17980.81 240
17982.07 223
17983.34 228
17984.61 243
17985.87 196
17987.14 198
17988.40 229
17989.67 230
17990.94 204
17992.20 226
17993.47 221
17994.74 211
17996.00 207
17997.27 216
17998.54 232
17999.80 211
18001.07 208
18002.34 227
18003.60 232
18004.87 235
18006.14 224
18007.40 214
18008.67 251
18009.94 215
18011.20 221
18012.47 241
18013.74 228
18015.00 210
18016.27 214
18017.54 231
18018.81 234
18020.07 218
18021.34 222
18022.61 229
18023.88 229
18025.14 226
18026.41 217
18027.68 231
18028.95 238
18030.21 224
18031.48 240
18032.75 225
18034.02 204
18035.28 249
18036.55 237
18037.82 235
18039.09 224
18040.36 221
18041.62 234
18042.89 222
18044.16 218
18045.43 229
18046.70 221
18047.97 206
18049.23 224
18050.50 227
18051.77 226
18053.04 210
18054.31 200
18055.58 217
18056.84 233
18058.11 211
18059.38 240
18060.65 232
18061.92 209
18063.19 215
18064.46 233
18065.73 222
18067.00 200
18068.26 222
18069.53 239
18070.80 210
18072.07 207
18073.34 250
18074.61 232
18075.88 224
18077.15 212
18078.42 222
18079.69 214
18080.96 212
18082.23 230
18083.50 221
18084.77 238
18086.03 221
18087.30 212
18088.57 219
18089.84 237
18091.11 220
18092.38 236
18093.65 232
18094.92 239
18096.19 225
18097.46 234
18098.73 222
18100.00 212
18101.27 235
18102.54 218
18103.81 237
18105.08 227
18106.35 223
18107.63 223
18108.90 216
18110.17 203
18111.44 228
18112.71 235
18113.98 224
18115.25 212
18116.52 247
18117.79 256
18119.06 248
18120.33 207
18121.60 255
18122.87 251
18124.14 209
18125.42 247
18126.69 212
18127.96 229
18129.23 222
18130.50 249
18131.77 237
18133.04 215
18134.31 224
18135.58 215
18136.86 229
18138.13 233
18139.40 231
18140.67 223
18141.94 228
18143.21 223
18144.49 234
18145.76 196
18147.03 223
18148.30 206
18149.57 234
18150.84 227
18152.12 204
18153.39 206
18154.66 232
18155.93 230
18157.20 249
18158.48 189
18159.75 226
18161.02 226
18162.29 213
18163.57 232
18164.84 217
18166.11 212
18167.38 197
18168.66 247
18169.93 229
18171.20 209
18172.47 235
18173.75 227
18175.02 233
18176.29 210
18177.56 232
18178.84 226
18180.11 240
18181.38 214
18182.66 226
18183.93 207
18185.20 212
18186.48 219
18187.75 218
18189.02 213
18190.30 225
18191.57 215
18192.84 239
18194.12 220
18195.39 235
18196.66 213
18197.94 233
18199.21 215
18200.48 228
18201.76 229
18203.03 236
18204.30 211
18205.58 199
18206.85 237
18208.13 235
18209.40 209
18210.67 214
18211.95 218
18213.22 242
18214.50 211
18215.77 229
18217.04 234
18218.32 236
18219.59 191
18220.87 222
18222.14 204
18223.42 208
18224.69 196
18225.97 225
18227.24 233
18228.51 205
18229.79 209
18231.06 222
18232.34 226
18233.61 228
18234.89 240
18236.16 232
18237.44 225
18238.71 199
18239.99 247
18241.26 225
18242.54 207
18243.81 224
18245.09 254
18246.36 225
18247.64 234
18248.91 228
18250.19 218
18251.47 217
18252.74 219
18254.02 229
18255.29 234
18256.57 224
18257.84 228
18259.12 235
18260.39 237
18261.67 250
18262.95 264
18264.22 223
18265.50 210
18266.77 213
18268.05 224
18269.33 211
18270.60 225
18271.88 240
18273.15 224
18274.43 221
18275.71 215
18276.98 223
18278.26 237
18279.54 253
18280.81 224
18282.09 238
18283.37 233
18284.64 212
18285.92 203
18287.20 215
18288.47 240
18289.75 243
18291.03 220
18292.30 236
18293.58 237
18294.86 229
18296.13 226
18297.41 231
18298.69 233
18299.96 235
18301.24 214
18302.52 239
18303.80 227
18305.07 231
18306.35 217
18307.63 218
18308.91 230
18310.18 238
18311.46 225
18312.74 239
18314.02 242
18315.29 226
18316.57 249
18317.85 233
18319.13 222
18320.40 208
18321.68 247
18322.96 216
18324.24 232
18325.52 256
18326.79 217
18328.07 226
18329.35 242
18330.63 249
18331.91 245
18333.19 225
18334.46 228
18335.74 241
18337.02 238
18338.30 252
18339.58 224
18340.86 230
18342.13 211
18343.41 235
18344.69 239
18345.97 241
18347.25 217
18348.53 215
18349.81 216
18351.09 226
18352.36 219
18353.64 223
18354.92 252
18356.20 243
18357.48 224
18358.76 222
18360.04 235
18361.32 229
18362.60 246
18363.88 234
18365.16 218
18366.44 230
18367.72 220
18369.00 215
18370.27 217
18371.55 236
18372.83 223
18374.11 227
18375.39 208
18376.67 206
18377.95 201
18379.23 234
18380.51 224
18381.79 219
18383.07 217
18384.35 210
18385.63 217
18386.91 237
18388.19 233
18389.47 219
18390.75 210
18392.03 231
18393.31 234
18394.60 225
18395.88 220
18397.16 200
18398.44 225
18399.72 221
18401.00 211
18402.28 200
18403.56 227
18404.84 222
18406.12 192
18407.40 203
18408.68 223
18409.96 230
18411.24 215
18412.53 238
18413.81 218
18415.09 223
18416.37 212
18417.65 235
18418.93 234
18420.21 225
18421.49 218
18422.78 211
18424.06 217
18425.34 206
18426.62 238
18427.90 235
18429.18 230
18430.46 200
18431.75 243
18433.03 206
18434.31 197
18435.59 230
18436.87 209
18438.16 208
18439.44 211
18440.72 244
18442.00 212
18443.28 199
18444.57 196
18445.85 222
18447.13 216
18448.41 195
18449.70 202
18450.98 221
18452.26 196
18453.54 184
18454.83 238
18456.11 225
18457.39 193
18458.67 221
18459.96 221
18461.24 227
18462.52 207
18463.80 201
18465.09 205
18466.37 207
18467.65 203
18468.94 217
18470.22 212
18471.50 226
18472.78 205
18474.07 211
18475.35 236
18476.63 224
18477.92 201
18479.20 226
18480.48 202
18481.77 195
18483.05 187
18484.34 215
18485.62 236
18486.90 233
18488.19 236
18489.47 217
18490.75 219
18492.04 214
18493.32 206
18494.61 208
18495.89 213
18497.17 214
18498.46 225
18499.74 229
18501.03 205
18502.31 199
18503.59 231
18504.88 228
18506.16 222
18507.45 223
18508.73 236
18510.02 237
18511.30 212
18512.58 213
18513.87 233
18515.15 233
18516.44 247
18517.72 259
18519.01 219
18520.29 213
18521.58 214
18522.86 228
18524.15 224
18525.43 214
18526.72 219
18528.00 230
18529.29 206
18530.57 209
18531.86 201
18533.14 220
18534.43 232
18535.71 223
18537.00 228
18538.28 207
18539.57 202
18540.86 231
18542.14 219
18543.43 226
18544.71 210
18546.00 217
18547.28 232
18548.57 236
18549.85 212
18551.14 219
18552.43 221
18553.71 232
18555.00 244
18556.28 229
18557.57 206
18558.86 216
18560.14 207
18561.43 224
18562.72 226
18564.00 228
18565.29 231
18566.57 216
18567.86 223
18569.15 210
18570.43 244
18571.72 234
18573.01 232
18574.29 244
18575.58 248
18576.87 236
18578.15 226
18579.44 230
18580.73 221
18582.01 219
18583.30 210
18584.59 236
18585.88 241
18587.16 230
18588.45 245
18589.74 225
18591.02 233
18592.31 223
18593.60 227
18594.89 243
18596.17 242
18597.46 218
18598.75 241
18600.04 223
18601.32 226
18602.61 254
18603.90 231
18605.19 238
18606.47 249
18607.76 217
18609.05 222
18610.34 242
18611.63 222
18612.91 230
18614.20 222
18615.49 249
18616.78 246
18618.07 237
18619.35 230
18620.64 252
18621.93 234
18623.22 233
18624.51 228
18625.80 231
18627.09 228
18628.37 208
18629.66 235
18630.95 218
18632.24 256
18633.53 238
18634.82 251
18636.11 231
18637.39 208
18638.68 220
18639.97 217
18641.26 249
18642.55 227
18643.84 226
18645.13 207
18646.42 225
18647.71 211
18649.00 197
18650.29 206
18651.58 203
18652.86 202
18654.15 208
18655.44 225
18656.73 205
18658.02 197
18659.31 216
18660.60 231
18661.89 210
18663.18 214
18664.47 221
18665.76 216
18667.05 216
18668.34 197
18669.63 185
18670.92 203
18672.21 193
18673.50 195
18674.79 209
18676.08 216
18677.37 205
18678.66 207
18679.95 225
18681.24 205
18682.53 201
18683.82 207
18685.11 205
18686.40 202
18687.69 209
18688.99 191
18690.28 204
18691.57 217
18692.86 206
18694.15 193
18695.44 205
18696.73 210
18698.02 181
18699.31 205
18700.60 213
18701.89 201
18703.19 204
18704.48 217
18705.77 212
18707.06 197
18708.35 200
18709.64 184
18710.93 196
18712.22 211
18713.52 186
18714.81 203
18716.10 202
18717.39 193
18718.68 196
18719.97 193
18721.27 207
18722.56 192
18723.85 201
18725.14 188
18726.43 189
18727.72 175
18729.02 201
18730.31 203
18731.60 189
18732.89 193
18734.19 212
18735.48 206
18736.77 192
18738.06 199
18739.35 201
18740.65 200
18741.94 178
18743.23 188
18744.52 185
18745.82 182
18747.11 210
18748.40 217
18749.70 185
18750.99 194
18752.28 190
18753.57 194
18754.87 179
18756.16 152
18757.45 191
18758.75 213
18760.04 183
18761.33 216
18762.63 180
18763.92 189
18765.21 197
18766.50 201
18767.80 188
18769.09 191
18770.38 179
18771.68 202
18772.97 188
18774.27 171
18775.56 180
18776.85 189
18778.15 197
18779.44 180
18780.73 209
18782.03 208
18783.32 196
18784.62 176
18785.91 205
18787.20 169
18788.50 189
18789.79 223
18791.09 201
18792.38 199
18793.67 189
18794.97 198
18796.26 200
18797.56 185
18798.85 168
18800.15 185
18801.44 193
18802.74 193
18804.03 185
18805.32 206
18806.62 172
18807.91 179
18809.21 168
18810.50 183
18811.80 179
18813.09 176
18814.39 191
18815.68 203
18816.98 174
18818.27 184
18819.57 197
18820.86 192
18822.16 204
18823.45 186
18824.75 194
18826.05 174
18827.34 200
18828.64 173
18829.93 194
18831.23 177
18832.52 182
18833.82 183
18835.11 195
18836.41 188
18837.71 189
18839.00 190
18840.30 202
18841.59 187
18842.89 173
18844.18 203
18845.48 189
18846.78 187
18848.07 185
18849.37 204
18850.67 189
18851.96 204
18853.26 182
18854.55 191
18855.85 191
18857.15 195
18858.44 185
18859.74 182
18861.04 164
18862.33 170
18863.63 182
18864.93 173
18866.22 185
18867.52 162
18868.82 194
18870.11 203
18871.41 188
18872.71 193
18874.00 175
18875.30 197
18876.60 188
18877.90 179
18879.19 197
18880.49 185
18881.79 190
18883.09 178
18884.38 165
18885.68 210
18886.98 194
18888.27 214
18889.57 193
18890.87 167
18892.17 176
18893.47 202
18894.76 188
18896.06 175
18897.36 179
18898.66 178
18899.95 169
18901.25 170
18902.55 184
18903.85 186
18905.15 180
18906.44 185
18907.74 199
18909.04 178
18910.34 179
18911.64 216
18912.94 214
18914.23 180
18915.53 181
18916.83 204
18918.13 208
18919.43 201
18920.73 197
18922.03 185
18923.32 193
18924.62 186
18925.92 171
18927.22 187
18928.52 176
18929.82 185
18931.12 162
18932.42 191
18933.72 193
18935.01 185
18936.31 202
18937.61 189
18938.91 183
18940.21 203
18941.51 196
18942.81 186
18944.11 199
18945.41 186
18946.71 173
18948.01 193
18949.31 184
18950.61 164
18951.91 179
18953.21 177
18954.51 188
18955.81 193
18957.11 184
18958.41 176
18959.71 178
18961.01 192
18962.31 186
18963.61 181
18964.91 183
18966.21 198
18967.51 199
18968.81 192
18970.11 177
18971.41 193
18972.71 189
18974.01 180
18975.31 172
18976.61 182
18977.91 195
18979.21 181
18980.51 186
18981.81 190
18983.11 191
18984.41 199
18985.71 188
18987.02 169
18988.32 176
18989.62 186
18990.92 177
18992.22 175
18993.52 184
18994.82 200
18996.12 181
18997.42 189
18998.73 176
19000.03 165
19001.33 187
19002.63 167
19003.93 176
19005.23 201
19006.53 184
19007.84 166
19009.14 161
19010.44 192
19011.74 159
19013.04 179
19014.34 192
19015.65 184
19016.95 182
19018.25 199
19019.55 189
19020.85 178
19022.16 174
19023.46 183
19024.76 184
19026.06 159
19027.37 188
19028.67 185
19029.97 205
19031.27 162
19032.57 179
19033.88 185
19035.18 185
19036.48 177
19037.79 185
19039.09 172
19040.39 201
19041.69 204
19043.00 202
19044.30 205
19045.60 175
19046.90 184
19048.21 171
19049.51 191
19050.81 182
19052.12 190
19053.42 186
19054.72 185
19056.03 179
19057.33 169
19058.63 181
19059.94 165
19061.24 194
19062.54 173
19063.85 186
19065.15 190
19066.45 185
19067.76 165
19069.06 183
19070.37 164
19071.67 168
19072.97 192
19074.28 196
19075.58 172
19076.88 174
19078.19 195
19079.49 201
19080.80 182
19082.10 185
19083.41 204
19084.71 178
19086.01 205
19087.32 190
19088.62 177
19089.93 195
19091.23 185
19092.54 193
19093.84 211
19095.14 201
19096.45 210
19097.75 216
19099.06 189
19100.36 189
19101.67 200
19102.97 200
19104.28 183
19105.58 191
19106.89 194
19108.19 193
19109.50 182
19110.80 195
19112.11 193
19113.41 214
19114.72 204
19116.02 181
19117.33 194
19118.64 200
19119.94 194
19121.25 204
19122.55 204
19123.86 190
19125.16 199
19126.47 194
19127.77 191
19129.08 194
19130.39 190
19131.69 192
19133.00 224
19134.30 209
19135.61 203
19136.92 191
19138.22 211
19139.53 220
19140.83 203
19142.14 198
19143.45 181
19144.75 216
19146.06 218
19147.37 185
19148.67 181
19149.98 203
19151.28 190
19152.59 218
19153.90 190
19155.20 171
19156.51 175
19157.82 199
19159.12 171
19160.43 209
19161.74 198
19163.05 187
19164.35 207
19165.66 184
19166.97 179
19168.27 195
19169.58 195
19170.89 185
19172.19 201
19173.50 183
19174.81 210
19176.12 202
19177.42 210
19178.73 170
19180.04 207
19181.35 191
19182.65 196
19183.96 204
19185.27 201
19186.58 203
19187.89 194
19189.19 179
19190.50 189
19191.81 188
19193.12 188
19194.42 181
19195.73 172
19197.04 187
19198.35 169
19199.66 177
19200.97 204
19202.27 177
19203.58 186
19204.89 188
19206.20 183
19207.51 190
19208.82 195
19210.12 196
19211.43 189
19212.74 163
19214.05 184
19215.36 177
19216.67 185
19217.98 165
19219.28 198
19220.59 177
19221.90 181
19223.21 187
19224.52 189
19225.83 214
19227.14 198
19228.45 170
19229.76 156
19231.07 178
19232.38 159
19233.68 166
19234.99 188
19236.30 197
19237.61 188
19238.92 196
19240.23 187
19241.54 174
19242.85 169
19244.16 202
19245.47 178
19246.78 181
19248.09 177
19249.40 169
19250.71 183
19252.02 183
19253.33 178
19254.64 169
19255.95 176
19257.26 208
19258.57 191
19259.88 177
19261.19 175
19262.50 174
19263.81 178
19265.12 170
19266.43 185
19267.74 192
19269.05 176
19270.36 185
19271.67 180
19272.99 190
19274.30 170
19275.61 180
19276.92 179
19278.23 190
19279.54 194
19280.85 179
19282.16 184
19283.47 188
19284.78 183
19286.09 173
19287.41 182
19288.72 161
19290.03 188
19291.34 180
19292.65 178
19293.96 175
19295.27 165
19296.58 163
19297.90 201
19299.21 191
19300.52 157
19301.83 152
19303.14 174
19304.45 165
19305.77 187
19307.08 174
19308.39 186
19309.70 179
19311.01 181
19312.33 196
19313.64 179
19314.95 194
19316.26 172
19317.57 203
19318.89 198
19320.20 196
19321.51 181
19322.82 190
19324.14 167
19325.45 154
19326.76 186
19328.07 169
19329.39 170
19330.70 198
19332.01 182
19333.32 173
19334.64 173
19335.95 161
19337.26 164
19338.58 176
19339.89 172
19341.20 181
19342.51 186
19343.83 184
19345.14 198
19346.45 180
19347.77 191
19349.08 187
19350.39 152
19351.71 185
19353.02 158
19354.33 174
19355.65 154
19356.96 163
19358.27 174
19359.59 197
19360.90 195
19362.21 195
19363.53 150
19364.84 170
19366.16 182
19367.47 190
19368.78 154
19370.10 179
19371.41 183
19372.73 184
19374.04 187
19375.35 176
19376.67 173
19377.98 155
19379.30 181
19380.61 174
19381.93 167
19383.24 149
19384.55 178
19385.87 195
19387.18 193
19388.50 177
19389.81 183
19391.13 170
19392.44 164
19393.76 162
19395.07 182
19396.39 180
19397.70 174
19399.02 152
19400.33 167
19401.65 174
19402.96 175
19404.28 184
19405.59 183
19406.91 196
19408.22 169
19409.54 181
19410.85 187
19412.17 169
19413.48 168
19414.80 184
19416.11 190
19417.43 167
19418.75 165
19420.06 182
19421.38 192
19422.69 188
19424.01 175
19425.32 171
19426.64 168
19427.96 174
19429.27 183
19430.59 188
19431.90 206
19433.22 182
19434.54 161
19435.85 182
19437.17 187
19438.49 195
19439.80 173
19441.12 192
19442.43 179
19443.75 180
19445.07 165
19446.38 187
19447.70 162
19449.02 179
19450.33 156
19451.65 169
19452.97 171
19454.28 182
19455.60 180
19456.92 167
19458.23 182
19459.55 159
19460.87 181
19462.19 162
19463.50 175
19464.82 179
19466.14 191
19467.45 187
19468.77 182
19470.09 179
19471.41 175
19472.72 185
19474.04 178
19475.36 169
19476.68 154
19477.99 193
19479.31 167
19480.63 189
19481.95 175
19483.27 181
19484.58 193
19485.90 196
19487.22 159
19488.54 159
19489.85 172
19491.17 176
19492.49 180
19493.81 185
19495.13 193
19496.45 185
19497.76 187
19499.08 171
19500.40 194
19501.72 162
19503.04 185
19504.36 181
19505.67 174
19506.99 159
19508.31 186
19509.63 172
19510.95 169
19512.27 183
19513.59 174
19514.91 170
19516.22 186
19517.54 194
19518.86 170
19520.18 192
19521.50 170
19522.82 177
19524.14 172
19525.46 183
19526.78 195
19528.10 181
19529.42 185
19530.74 159
19532.06 186
19533.37 168
19534.69 191
19536.01 159
19537.33 152
19538.65 180
19539.97 189
19541.29 200
19542.61 178
19543.93 144
19545.25 163
19546.57 167
19547.89 168
19549.21 180
19550.53 186
19551.85 204
19553.17 180
19554.49 154
19555.81 180
19557.13 170
19558.45 185
19559.77 171
19561.09 173
19562.41 164
19563.74 149
19565.06 164
19566.38 170
19567.70 174
19569.02 180
19570.34 182
19571.66 168
19572.98 165
19574.30 157
19575.62 176
19576.94 205
19578.26 193
19579.59 173
19580.91 179
19582.23 190
19583.55 180
19584.87 175
19586.19 189
19587.51 187
19588.83 181
19590.16 182
19591.48 178
19592.80 159
19594.12 170
19595.44 169
19596.76 185
19598.08 196
19599.41 164
19600.73 169
19602.05 188
19603.37 163
19604.69 178
19606.02 181
19607.34 206
19608.66 161
19609.98 170
19611.30 184
19612.63 186
19613.95 175
19615.27 193
19616.59 197
19617.91 183
19619.24 178
19620.56 180
19621.88 183
19623.20 194
19624.53 211
19625.85 175
19627.17 180
19628.50 160
19629.82 175
19631.14 176
19632.46 173
19633.79 189
19635.11 192
19636.43 183
19637.76 172
19639.08 177
19640.40 164
19641.72 175
19643.05 182
19644.37 194
19645.69 177
19647.02 184
19648.34 176
19649.66 178
19650.99 177
19652.31 170
19653.64 194
19654.96 189
19656.28 179
19657.61 190
19658.93 186
19660.25 168
19661.58 191
19662.90 172
19664.23 188
19665.55 196
19666.87 191
19668.20 198
19669.52 170
19670.85 169
19672.17 197
19673.49 197
19674.82 187
19676.14 212
19677.47 143
19678.79 200
19680.12 200
19681.44 208
19682.76 184
19684.09 175
19685.41 189
19686.74 186
19688.06 162
19689.39 174
19690.71 173
19692.04 196
19693.36 180
19694.69 179
19696.01 200
19697.34 191
19698.66 180
19699.99 186
19701.31 189
19702.64 167
19703.96 175
19705.29 187
19706.61 202
19707.94 174
19709.26 185
19710.59 163
19711.92 190
19713.24 191
19714.57 211
19715.89 203
19717.22 207
19718.54 207
19719.87 162
19721.20 178
19722.52 186
19723.85 190
19725.17 191
19726.50 197
19727.83 171
19729.15 174
19730.48 180
19731.80 175
19733.13 175
19734.46 196
19735.78 179
19737.11 162
19738.44 171
19739.76 173
19741.09 187
19742.41 156
19743.74 194
19745.07 176
19746.39 184
19747.72 175
19749.05 198
19750.37 174
19751.70 182
19753.03 187
19754.36 176
19755.68 168
19757.01 168
19758.34 178
19759.66 181
19760.99 174
19762.32 173
19763.65 181
19764.97 214
19766.30 182
19767.63 153
19768.95 153
19770.28 182
19771.61 161
19772.94 184
19774.27 180
19775.59 193
19776.92 190
19778.25 180
19779.58 155
19780.90 160
19782.23 179
19783.56 199
19784.89 191
19786.22 187
19787.54 166
19788.87 189
19790.20 166
19791.53 162
19792.86 192
19794.18 196
19795.51 177
19796.84 156
19798.17 184
19799.50 200
19800.83 194
19802.16 187
19803.48 186
19804.81 178
19806.14 167
19807.47 179
19808.80 202
19810.13 190
19811.46 189
19812.79 190
19814.11 202
19815.44 177
19816.77 177
19818.10 171
19819.43 155
19820.76 188
19822.09 170
19823.42 178
19824.75 180
19826.08 163
19827.41 177
19828.74 194
19830.07 175
19831.39 192
19832.72 199
19834.05 198
19835.38 169
19836.71 186
19838.04 201
19839.37 183
19840.70 175
19842.03 177
19843.36 184
19844.69 173
19846.02 173
19847.35 181
19848.68 163
19850.01 147
19851.34 183
19852.67 164
19854.00 188
19855.33 189
19856.66 172
19857.99 182
19859.33 192
19860.66 169
19861.99 157
19863.32 194
19864.65 179
19865.98 177
19867.31 178
19868.64 195
19869.97 179
19871.30 170
19872.63 186
19873.96 177
19875.29 169
19876.63 176
19877.96 185
19879.29 165
19880.62 173
19881.95 164
19883.28 184
19884.61 168
19885.94 180
19887.28 152
19888.61 187
19889.94 185
19891.27 163
19892.60 200
19893.93 203
19895.26 176
19896.60 184
19897.93 179
19899.26 186
19900.59 168
19901.92 182
19903.26 166
19904.59 186
19905.92 183
19907.25 179
19908.58 192
19909.92 172
19911.25 188
19912.58 177
19913.91 178
19915.24 176
19916.58 168
19917.91 177
19919.24 177
19920.57 159
19921.91 165
19923.24 198
19924.57 185
19925.91 181
19927.24 159
19928.57 188
19929.90 188
19931.24 170
19932.57 198
19933.90 172
19935.24 179
19936.57 170
19937.90 205
19939.23 179
19940.57 175
19941.90 172
19943.23 199
19944.57 194
19945.90 188
19947.23 182
19948.57 179
19949.90 169
19951.23 183
19952.57 184
19953.90 181
19955.24 201
19956.57 198
19957.90 191
19959.24 171
19960.57 175
19961.90 194
19963.24 186
19964.57 164
19965.91 180
19967.24 183
19968.58 184
19969.91 168
19971.24 148
19972.58 173
19973.91 186
19975.25 173
19976.58 190
19977.92 188
19979.25 168
19980.58 178
19981.92 190
19983.25 218
19984.59 171
19985.92 189
19987.26 199
19988.59 195
19989.93 171
19991.26 179
19992.60 204
19993.93 193
19995.27 203
19996.60 199
19997.94 202
19999.27 197
20000.61 200
20001.94 186
20003.28 170
20004.61 182
20005.95 194
20007.28 173
20008.62 185
20009.96 169
20011.29 176
20012.63 183
20013.96 165
20015.30 176
20016.63 192
20017.97 192
20019.30 185
20020.64 182
20021.98 188
20023.31 195
20024.65 173
20025.98 198
20027.32 181
20028.66 177
20029.99 182
20031.33 203
20032.67 187
20034.00 175
20035.34 183
20036.67 194
20038.01 218
20039.35 176
20040.68 174
20042.02 173
20043.36 174
20044.69 204
20046.03 173
20047.37 182
20048.70 171
20050.04 170
20051.38 174
20052.71 187
20054.05 204
20055.39 176
20056.73 172
20058.06 197
20059.40 182
20060.74 192
20062.07 175
20063.41 181
20064.75 204
20066.09 204
20067.42 167
20068.76 187
20070.10 161
20071.44 188
20072.77 177
20074.11 176
20075.45 201
20076.79 182
20078.13 192
20079.46 163
20080.80 187
20082.14 195
20083.48 185
20084.81 188
20086.15 188
20087.49 186
20088.83 202
20090.17 200
20091.51 187
20092.84 206
20094.18 183
20095.52 184
20096.86 190
20098.20 180
20099.54 169
20100.87 162
20102.21 171
20103.55 178
20104.89 184
20106.23 173
20107.57 189
20108.91 185
20110.25 170
20111.58 158
20112.92 206
20114.26 210
20115.60 187
20116.94 208
20118.28 186
20119.62 195
20120.96 213
20122.30 172
20123.64 179
20124.98 174
20126.31 201
20127.65 194
20128.99 178
