# Supplementary material for: MALDI-TOF MS typing enables the classification of brewing yeasts of the genus Saccharomyces to major beer styles
Source: PLoS One. 2017 Aug 9;12(8):e0181694. doi: 10.1371/journal.pone.0181694 (PMC5549903; doi:10.1371/journal.pone.0181694)
Supplement: S8 File — The directory includes 90 raw files and was zipped to “.zip”; the folder has three strains with 30 spectra per strain; S1 Text explains the raw files with an example and Table 1 represents the yeast strains used within the experiment. (ZIP) [file pone.0181694.s011.zip › 22-24/30283-8J4-Lag-Lag-Lag-YPG-18h-E-E_2016-09-27_10_0_D11_1.dat]

1999.34 1739
1999.77 1709
2000.19 1806
2000.61 1892
2001.03 1943
2001.45 1799
2001.88 1796
2002.30 1793
2002.72 1742
2003.14 1702
2003.56 1653
2003.99 1696
2004.41 1599
2004.83 1634
2005.25 1723
2005.68 1758
2006.10 1712
2006.52 1771
2006.94 1766
2007.37 1727
2007.79 1679
2008.21 1685
2008.64 1726
2009.06 1701
2009.48 1723
2009.90 1662
2010.33 1743
2010.75 1635
2011.17 1673
2011.60 1581
2012.02 1628
2012.44 1659
2012.87 1644
2013.29 1611
2013.71 1571
2014.14 1633
2014.56 1547
2014.98 1547
2015.41 1628
2015.83 1746
2016.25 1761
2016.68 1814
2017.10 1792
2017.53 1831
2017.95 1842
2018.37 1786
2018.80 1867
2019.22 1850
2019.65 1841
2020.07 1858
2020.49 1786
2020.92 1879
2021.34 1885
2021.77 1811
2022.19 1839
2022.61 1731
2023.04 1756
2023.46 1767
2023.89 1765
2024.31 1637
2024.74 1682
2025.16 1693
2025.59 1663
2026.01 1605
2026.44 1663
2026.86 1670
2027.29 1689
2027.71 1722
2028.14 1772
2028.56 1716
2028.98 1703
2029.41 1784
2029.84 1753
2030.26 1660
2030.69 1626
2031.11 1675
2031.54 1635
2031.96 1715
2032.39 1722
2032.81 1729
2033.24 1847
2033.66 1789
2034.09 1768
2034.51 1724
2034.94 1646
2035.37 1712
2035.79 1707
2036.22 1714
2036.64 1741
2037.07 1655
2037.49 1638
2037.92 1659
2038.35 1696
2038.77 1745
2039.20 1769
2039.62 1801
2040.05 1788
2040.48 1699
2040.90 1645
2041.33 1689
2041.76 1724
2042.18 1706
2042.61 1701
2043.03 1658
2043.46 1610
2043.89 1541
2044.31 1584
2044.74 1691
2045.17 1672
2045.59 1685
2046.02 1608
2046.45 1669
2046.87 1687
2047.30 1663
2047.73 1634
2048.16 1523
2048.58 1655
2049.01 1657
2049.44 1647
2049.86 1733
2050.29 1680
2050.72 1579
2051.15 1545
2051.57 1665
2052.00 1653
2052.43 1580
2052.86 1587
2053.28 1606
2053.71 1553
2054.14 1606
2054.57 1609
2054.99 1637
2055.42 1619
2055.85 1668
2056.28 1787
2056.70 1802
2057.13 1827
2057.56 1775
2057.99 1713
2058.42 1762
2058.84 1876
2059.27 1808
2059.70 1792
2060.13 1690
2060.56 1737
2060.99 1702
2061.41 1680
2061.84 1704
2062.27 1651
2062.70 1698
2063.13 1736
2063.56 1792
2063.99 1790
2064.41 1888
2064.84 1958
2065.27 1954
2065.70 2008
2066.13 2044
2066.56 1979
2066.99 2001
2067.42 1827
2067.85 1826
2068.27 1778
2068.70 1728
2069.13 1666
2069.56 1720
2069.99 1712
2070.42 1708
2070.85 1556
2071.28 1639
2071.71 1616
2072.14 1649
2072.57 1646
2073.00 1725
2073.43 1746
2073.86 1710
2074.29 1769
2074.72 1771
2075.15 1724
2075.58 1846
2076.01 1869
2076.44 1747
2076.87 1817
2077.30 1852
2077.73 1762
2078.16 1790
2078.59 1775
2079.02 1840
2079.45 1800
2079.88 1797
2080.31 1817
2080.74 1719
2081.17 1672
2081.60 1752
2082.03 1808
2082.46 1745
2082.89 1660
2083.32 1652
2083.75 1653
2084.18 1699
2084.61 1638
2085.04 1682
2085.47 1624
2085.90 1632
2086.34 1666
2086.77 1706
2087.20 1647
2087.63 1671
2088.06 1587
2088.49 1624
2088.92 1708
2089.35 1666
2089.79 1562
2090.22 1564
2090.65 1636
2091.08 1538
2091.51 1531
2091.94 1622
2092.37 1678
2092.81 1588
2093.24 1628
2093.67 1681
2094.10 1528
2094.53 1619
2094.96 1622
2095.40 1639
2095.83 1640
2096.26 1567
2096.69 1528
2097.12 1490
2097.56 1490
2097.99 1559
2098.42 1535
2098.85 1508
2099.29 1572
2099.72 1483
2100.15 1516
2100.58 1546
2101.01 1601
2101.45 1530
2101.88 1461
2102.31 1537
2102.75 1607
2103.18 1513
2103.61 1629
2104.04 1531
2104.48 1461
2104.91 1459
2105.34 1512
2105.77 1612
2106.21 1630
2106.64 1644
2107.07 1678
2107.51 1738
2107.94 1686
2108.37 1772
2108.81 1737
2109.24 1767
2109.67 1579
2110.11 1694
2110.54 1566
2110.97 1600
2111.41 1583
2111.84 1544
2112.27 1480
2112.71 1531
2113.14 1509
2113.58 1452
2114.01 1550
2114.44 1601
2114.88 1540
2115.31 1495
2115.75 1495
2116.18 1529
2116.61 1445
2117.05 1462
2117.48 1563
2117.92 1520
2118.35 1429
2118.78 1453
2119.22 1477
2119.65 1524
2120.09 1556
2120.52 1592
2120.96 1535
2121.39 1557
2121.83 1541
2122.26 1634
2122.69 1711
2123.13 1670
2123.56 1736
2124.00 1706
2124.43 1676
2124.87 1637
2125.30 1559
2125.74 1657
2126.17 1591
2126.61 1593
2127.04 1592
2127.48 1588
2127.91 1577
2128.35 1622
2128.79 1569
2129.22 1590
2129.66 1727
2130.09 1773
2130.53 1736
2130.96 1696
2131.40 1691
2131.83 1729
2132.27 1679
2132.70 1614
2133.14 1660
2133.58 1670
2134.01 1644
2134.45 1646
2134.88 1631
2135.32 1687
2135.76 1572
2136.19 1610
2136.63 1674
2137.06 1671
2137.50 1663
2137.94 1725
2138.37 1689
2138.81 1702
2139.25 1564
2139.68 1588
2140.12 1577
2140.56 1621
2140.99 1521
2141.43 1481
2141.87 1623
2142.30 1505
2142.74 1546
2143.18 1503
2143.61 1589
2144.05 1539
2144.49 1560
2144.92 1602
2145.36 1590
2145.80 1622
2146.23 1582
2146.67 1562
2147.11 1607
2147.55 1619
2147.98 1724
2148.42 1823
2148.86 1853
2149.30 2056
2149.73 2005
2150.17 2064
2150.61 2105
2151.05 2071
2151.48 2073
2151.92 2028
2152.36 1963
2152.80 1826
2153.23 1704
2153.67 1662
2154.11 1703
2154.55 1702
2154.99 1681
2155.42 1715
2155.86 1728
2156.30 1714
2156.74 1779
2157.18 1709
2157.61 1810
2158.05 1827
2158.49 1696
2158.93 1833
2159.37 1752
2159.81 1682
2160.24 1712
2160.68 1726
2161.12 1767
2161.56 1796
2162.00 1777
2162.44 1704
2162.88 1692
2163.32 1737
2163.75 1804
2164.19 1789
2164.63 1763
2165.07 1731
2165.51 1790
2165.95 1868
2166.39 1774
2166.83 1776
2167.27 1791
2167.71 1760
2168.15 1734
2168.59 1667
2169.02 1765
2169.46 1717
2169.90 1718
2170.34 1722
2170.78 1728
2171.22 1801
2171.66 1709
2172.10 1703
2172.54 1828
2172.98 1736
2173.42 1791
2173.86 1854
2174.30 1790
2174.74 1748
2175.18 1841
2175.62 1768
2176.06 1852
2176.50 1841
2176.94 1831
2177.38 1856
2177.82 1870
2178.26 1867
2178.70 1894
2179.14 1901
2179.58 1861
2180.02 1805
2180.47 1913
2180.91 1891
2181.35 1817
2181.79 1715
2182.23 1733
2182.67 1736
2183.11 1818
2183.55 1640
2183.99 1689
2184.43 1617
2184.87 1670
2185.31 1752
2185.76 1691
2186.20 1700
2186.64 1732
2187.08 1683
2187.52 1721
2187.96 1768
2188.40 1805
2188.84 1794
2189.29 1806
2189.73 1822
2190.17 1825
2190.61 1768
2191.05 1628
2191.49 1708
2191.94 1804
2192.38 1940
2192.82 1777
2193.26 1785
2193.70 1794
2194.14 1895
2194.59 1904
2195.03 2004
2195.47 2009
2195.91 1958
2196.36 2063
2196.80 1881
2197.24 1880
2197.68 1864
2198.12 1774
2198.57 1787
2199.01 1809
2199.45 1802
2199.89 1704
2200.34 1695
2200.78 1784
2201.22 1677
2201.66 1689
2202.11 1854
2202.55 1749
2202.99 1804
2203.44 1814
2203.88 1868
2204.32 1870
2204.76 1727
2205.21 1817
2205.65 1883
2206.09 1889
2206.54 1825
2206.98 1853
2207.42 1913
2207.87 1860
2208.31 1843
2208.75 1860
2209.20 1850
2209.64 1849
2210.08 1867
2210.53 1906
2210.97 1840
2211.42 1725
2211.86 1731
2212.30 1839
2212.75 1857
2213.19 1769
2213.63 1731
2214.08 1706
2214.52 1693
2214.97 1723
2215.41 1742
2215.85 1727
2216.30 1726
2216.74 1721
2217.19 1736
2217.63 1701
2218.08 1656
2218.52 1589
2218.97 1688
2219.41 1684
2219.85 1694
2220.30 1731
2220.74 1740
2221.19 1849
2221.63 1859
2222.08 1827
2222.52 1851
2222.97 1881
2223.41 1956
2223.86 1940
2224.30 2005
2224.75 2061
2225.19 1930
2225.64 2023
2226.08 1926
2226.53 1882
2226.97 1911
2227.42 2000
2227.86 1952
2228.31 1871
2228.75 1973
2229.20 1966
2229.65 2003
2230.09 1944
2230.54 1961
2230.98 2033
2231.43 2128
2231.87 2213
2232.32 2101
2232.76 2287
2233.21 2375
2233.66 2285
2234.10 2286
2234.55 2180
2234.99 2079
2235.44 2148
2235.89 2119
2236.33 2045
2236.78 1999
2237.23 2004
2237.67 1833
2238.12 1867
2238.56 1808
2239.01 1781
2239.46 1848
2239.90 1851
2240.35 1878
2240.80 1684
2241.24 1587
2241.69 1587
2242.14 1589
2242.58 1619
2243.03 1668
2243.48 1623
2243.93 1585
2244.37 1575
2244.82 1656
2245.27 1553
2245.71 1511
2246.16 1528
2246.61 1497
2247.05 1518
2247.50 1580
2247.95 1592
2248.40 1555
2248.84 1500
2249.29 1605
2249.74 1663
2250.19 1650
2250.63 1685
2251.08 1654
2251.53 1647
2251.98 1672
2252.43 1650
2252.87 1605
2253.32 1738
2253.77 1724
2254.22 1661
2254.66 1603
2255.11 1674
2255.56 1621
2256.01 1583
2256.46 1534
2256.91 1587
2257.35 1542
2257.80 1501
2258.25 1561
2258.70 1534
2259.15 1449
2259.60 1523
2260.04 1641
2260.49 1662
2260.94 1621
2261.39 1642
2261.84 1719
2262.29 1707
2262.74 1726
2263.19 1693
2263.63 1733
2264.08 1705
2264.53 1759
2264.98 1811
2265.43 1757
2265.88 1646
2266.33 1744
2266.78 1787
2267.23 1752
2267.68 1830
2268.13 1791
2268.58 1967
2269.02 2026
2269.47 2181
2269.92 2317
2270.37 2330
2270.82 2372
2271.27 2433
2271.72 2329
2272.17 2342
2272.62 2272
2273.07 2329
2273.52 2110
2273.97 2142
2274.42 2143
2274.87 2081
2275.32 2108
2275.77 2181
2276.22 2095
2276.67 2168
2277.12 2175
2277.57 2114
2278.02 2068
2278.47 1961
2278.92 1957
2279.37 2041
2279.82 1848
2280.27 1675
2280.73 1630
2281.18 1646
2281.63 1672
2282.08 1689
2282.53 1642
2282.98 1673
2283.43 1674
2283.88 1582
2284.33 1611
2284.78 1639
2285.23 1595
2285.68 1618
2286.14 1630
2286.59 1584
2287.04 1651
2287.49 1620
2287.94 1685
2288.39 1660
2288.84 1778
2289.30 1897
2289.75 1975
2290.20 2147
2290.65 2090
2291.10 2148
2291.55 2218
2292.00 2273
2292.46 2371
2292.91 2330
2293.36 2245
2293.81 2358
2294.26 2286
2294.72 2246
2295.17 2166
2295.62 2069
2296.07 2059
2296.52 2134
2296.98 2067
2297.43 2002
2297.88 1951
2298.33 1914
2298.79 1823
2299.24 1757
2299.69 1711
2300.14 1781
2300.60 1704
2301.05 1661
2301.50 1735
2301.95 1667
2302.41 1614
2302.86 1595
2303.31 1609
2303.76 1623
2304.22 1662
2304.67 1582
2305.12 1586
2305.58 1495
2306.03 1510
2306.48 1671
2306.94 1698
2307.39 1699
2307.84 1782
2308.30 1754
2308.75 1753
2309.20 1872
2309.66 1875
2310.11 1965
2310.56 1973
2311.02 1959
2311.47 1974
2311.92 2075
2312.38 2098
2312.83 1909
2313.28 1813
2313.74 1828
2314.19 1929
2314.65 1776
2315.10 1810
2315.55 1776
2316.01 1817
2316.46 1833
2316.92 1858
2317.37 1911
2317.83 1822
2318.28 1882
2318.73 1932
2319.19 1899
2319.64 1932
2320.10 1955
2320.55 1928
2321.01 1858
2321.46 1750
2321.92 1892
2322.37 1828
2322.82 1899
2323.28 1882
2323.73 1861
2324.19 1985
2324.64 2136
2325.10 2261
2325.55 2157
2326.01 2235
2326.46 2209
2326.92 2165
2327.37 2085
2327.83 2019
2328.29 1952
2328.74 1899
2329.20 1949
2329.65 1903
2330.11 1816
2330.56 1796
2331.02 1798
2331.47 1758
2331.93 1635
2332.38 1692
2332.84 1774
2333.30 1656
2333.75 1716
2334.21 1793
2334.66 1695
2335.12 1706
2335.58 1790
2336.03 1684
2336.49 1654
2336.94 1710
2337.40 1724
2337.86 1637
2338.31 1673
2338.77 1683
2339.22 1717
2339.68 1722
2340.14 1641
2340.59 1633
2341.05 1627
2341.51 1630
2341.96 1630
2342.42 1719
2342.88 1678
2343.33 1617
2343.79 1633
2344.25 1710
2344.70 1782
2345.16 1757
2345.62 1768
2346.08 1852
2346.53 1867
2346.99 1826
2347.45 1833
2347.90 1864
2348.36 1898
2348.82 1907
2349.28 1780
2349.73 1814
2350.19 1901
2350.65 1863
2351.11 1789
2351.56 1768
2352.02 1677
2352.48 1705
2352.94 1700
2353.39 1501
2353.85 1564
2354.31 1614
2354.77 1549
2355.22 1582
2355.68 1593
2356.14 1540
2356.60 1638
2357.06 1607
2357.51 1657
2357.97 1698
2358.43 1655
2358.89 1693
2359.35 1750
2359.81 1767
2360.26 1657
2360.72 1742
2361.18 1799
2361.64 1862
2362.10 1848
2362.56 1831
2363.02 1874
2363.47 1790
2363.93 1821
2364.39 1870
2364.85 1925
2365.31 1934
2365.77 1945
2366.23 2055
2366.69 2022
2367.15 1997
2367.60 1986
2368.06 1973
2368.52 1989
2368.98 1852
2369.44 1835
2369.90 1774
2370.36 1787
2370.82 1730
2371.28 1690
2371.74 1642
2372.20 1703
2372.66 1695
2373.12 1646
2373.58 1728
2374.04 1631
2374.50 1686
2374.96 1634
2375.42 1596
2375.88 1666
2376.34 1686
2376.80 1622
2377.26 1626
2377.72 1614
2378.18 1607
2378.64 1593
2379.10 1531
2379.56 1628
2380.02 1555
2380.48 1504
2380.94 1532
2381.40 1617
2381.86 1650
2382.32 1635
2382.78 1564
2383.24 1569
2383.70 1616
2384.16 1674
2384.62 1684
2385.08 1679
2385.54 1681
2386.00 1727
2386.47 1684
2386.93 1639
2387.39 1715
2387.85 1686
2388.31 1674
2388.77 1621
2389.23 1689
2389.69 1687
2390.15 1649
2390.62 1671
2391.08 1730
2391.54 1710
2392.00 1710
2392.46 1749
2392.92 1678
2393.38 1702
2393.85 1629
2394.31 1593
2394.77 1635
2395.23 1716
2395.69 1635
2396.16 1653
2396.62 1629
2397.08 1657
2397.54 1655
2398.00 1748
2398.47 1741
2398.93 1716
2399.39 1794
2399.85 1785
2400.31 1713
2400.78 1760
2401.24 1642
2401.70 1569
2402.16 1544
2402.63 1553
2403.09 1650
2403.55 1601
2404.01 1567
2404.48 1534
2404.94 1565
2405.40 1643
2405.86 1644
2406.33 1668
2406.79 1654
2407.25 1659
2407.72 1546
2408.18 1549
2408.64 1547
2409.11 1598
2409.57 1554
2410.03 1467
2410.49 1529
2410.96 1455
2411.42 1452
2411.88 1512
2412.35 1509
2412.81 1496
2413.28 1537
2413.74 1586
2414.20 1585
2414.67 1538
2415.13 1491
2415.59 1499
2416.06 1526
2416.52 1618
2416.98 1653
2417.45 1653
2417.91 1662
2418.38 1567
2418.84 1702
2419.30 1583
2419.77 1585
2420.23 1642
2420.70 1659
2421.16 1581
2421.63 1595
2422.09 1603
2422.55 1667
2423.02 1675
2423.48 1673
2423.95 1728
2424.41 1640
2424.88 1611
2425.34 1616
2425.81 1634
2426.27 1673
2426.74 1567
2427.20 1565
2427.67 1620
2428.13 1587
2428.60 1491
2429.06 1439
2429.53 1478
2429.99 1469
2430.46 1493
2430.92 1534
2431.39 1465
2431.85 1482
2432.32 1589
2432.78 1571
2433.25 1550
2433.71 1524
2434.18 1540
2434.64 1672
2435.11 1576
2435.58 1539
2436.04 1526
2436.51 1606
2436.97 1607
2437.44 1608
2437.90 1595
2438.37 1609
2438.84 1594
2439.30 1639
2439.77 1738
2440.23 1799
2440.70 1732
2441.17 1745
2441.63 1720
2442.10 1726
2442.57 1816
2443.03 1781
2443.50 1652
2443.96 1684
2444.43 1699
2444.90 1642
2445.36 1603
2445.83 1574
2446.30 1641
2446.76 1523
2447.23 1466
2447.70 1516
2448.16 1579
2448.63 1519
2449.10 1667
2449.57 1568
2450.03 1555
2450.50 1562
2450.97 1578
2451.43 1576
2451.90 1547
2452.37 1579
2452.84 1614
2453.30 1501
2453.77 1508
2454.24 1427
2454.71 1398
2455.17 1511
2455.64 1437
2456.11 1410
2456.58 1463
2457.04 1500
2457.51 1475
2457.98 1479
2458.45 1491
2458.91 1552
2459.38 1521
2459.85 1470
2460.32 1443
2460.79 1450
2461.25 1497
2461.72 1540
2462.19 1500
2462.66 1473
2463.13 1499
2463.60 1514
2464.06 1534
2464.53 1459
2465.00 1527
2465.47 1508
2465.94 1541
2466.41 1547
2466.87 1548
2467.34 1526
2467.81 1527
2468.28 1553
2468.75 1548
2469.22 1473
2469.69 1492
2470.16 1487
2470.63 1490
2471.09 1455
2471.56 1481
2472.03 1552
2472.50 1512
2472.97 1452
2473.44 1472
2473.91 1535
2474.38 1434
2474.85 1422
2475.32 1469
2475.79 1472
2476.26 1514
2476.73 1545
2477.20 1472
2477.67 1506
2478.14 1474
2478.60 1469
2479.07 1537
2479.54 1544
2480.01 1481
2480.48 1431
2480.95 1487
2481.42 1463
2481.89 1451
2482.36 1377
2482.83 1429
2483.30 1428
2483.77 1403
2484.25 1428
2484.72 1419
2485.19 1477
2485.66 1519
2486.13 1574
2486.60 1679
2487.07 1650
2487.54 1721
2488.01 1787
2488.48 1748
2488.95 1779
2489.42 1660
2489.89 1621
2490.36 1660
2490.83 1637
2491.30 1681
2491.78 1673
2492.25 1631
2492.72 1637
2493.19 1660
2493.66 1701
2494.13 1687
2494.60 1598
2495.07 1636
2495.55 1669
2496.02 1681
2496.49 1604
2496.96 1659
2497.43 1664
2497.90 1598
2498.37 1513
2498.85 1523
2499.32 1501
2499.79 1445
2500.26 1411
2500.73 1508
2501.20 1357
2501.68 1395
2502.15 1477
2502.62 1496
2503.09 1465
2503.56 1483
2504.04 1521
2504.51 1434
2504.98 1493
2505.45 1555
2505.93 1569
2506.40 1534
2506.87 1483
2507.34 1621
2507.82 1597
2508.29 1495
2508.76 1561
2509.23 1545
2509.71 1661
2510.18 1762
2510.65 1832
2511.12 2013
2511.60 2033
2512.07 2055
2512.54 2017
2513.02 2078
2513.49 2096
2513.96 2055
2514.44 2019
2514.91 1919
2515.38 1871
2515.85 1745
2516.33 1711
2516.80 1688
2517.27 1585
2517.75 1590
2518.22 1568
2518.70 1589
2519.17 1604
2519.64 1613
2520.12 1681
2520.59 1738
2521.06 1678
2521.54 1654
2522.01 1618
2522.49 1645
2522.96 1524
2523.43 1562
2523.91 1566
2524.38 1525
2524.86 1682
2525.33 1544
2525.80 1487
2526.28 1580
2526.75 1556
2527.23 1523
2527.70 1582
2528.18 1504
2528.65 1520
2529.12 1618
2529.60 1592
2530.07 1545
2530.55 1558
2531.02 1524
2531.50 1591
2531.97 1591
2532.45 1624
2532.92 1574
2533.40 1631
2533.87 1619
2534.35 1624
2534.82 1622
2535.30 1551
2535.77 1536
2536.25 1566
2536.72 1561
2537.20 1583
2537.67 1607
2538.15 1588
2538.62 1561
2539.10 1679
2539.57 1666
2540.05 1667
2540.53 1742
2541.00 1674
2541.48 1701
2541.95 1645
2542.43 1573
2542.90 1659
2543.38 1592
2543.86 1535
2544.33 1544
2544.81 1497
2545.28 1664
2545.76 1661
2546.24 1678
2546.71 1833
2547.19 1806
2547.66 1890
2548.14 2020
2548.62 2075
2549.09 2062
2549.57 2117
2550.05 2024
2550.52 1997
2551.00 2121
2551.48 2147
2551.95 2027
2552.43 2068
2552.91 2051
2553.38 2023
2553.86 1881
2554.34 1798
2554.81 1799
2555.29 1839
2555.77 1819
2556.24 1715
2556.72 1791
2557.20 1728
2557.68 1704
2558.15 1669
2558.63 1664
2559.11 1668
2559.58 1597
2560.06 1491
2560.54 1534
2561.02 1441
2561.49 1415
2561.97 1529
2562.45 1464
2562.93 1456
2563.41 1361
2563.88 1376
2564.36 1498
2564.84 1601
2565.32 1492
2565.79 1512
2566.27 1533
2566.75 1455
2567.23 1575
2567.71 1543
2568.18 1513
2568.66 1502
2569.14 1433
2569.62 1555
2570.10 1525
2570.58 1538
2571.05 1420
2571.53 1430
2572.01 1449
2572.49 1428
2572.97 1542
2573.45 1488
2573.93 1465
2574.40 1510
2574.88 1510
2575.36 1500
2575.84 1498
2576.32 1424
2576.80 1475
2577.28 1464
2577.76 1454
2578.24 1568
2578.72 1535
2579.19 1544
2579.67 1550
2580.15 1503
2580.63 1525
2581.11 1642
2581.59 1573
2582.07 1513
2582.55 1450
2583.03 1436
2583.51 1449
2583.99 1535
2584.47 1537
2584.95 1432
2585.43 1478
2585.91 1452
2586.39 1462
2586.87 1517
2587.35 1517
2587.83 1588
2588.31 1555
2588.79 1535
2589.27 1581
2589.75 1555
2590.23 1569
2590.71 1523
2591.19 1562
2591.67 1521
2592.15 1505
2592.63 1529
2593.11 1473
2593.59 1461
2594.07 1458
2594.55 1396
2595.03 1383
2595.51 1380
2595.99 1344
2596.47 1381
2596.96 1363
2597.44 1354
2597.92 1357
2598.40 1413
2598.88 1411
2599.36 1314
2599.84 1335
2600.32 1340
2600.80 1424
2601.28 1462
2601.77 1332
2602.25 1421
2602.73 1551
2603.21 1509
2603.69 1476
2604.17 1423
2604.65 1411
2605.14 1394
2605.62 1467
2606.10 1467
2606.58 1467
2607.06 1470
2607.54 1618
2608.03 1689
2608.51 1538
2608.99 1542
2609.47 1487
2609.95 1494
2610.44 1540
2610.92 1421
2611.40 1454
2611.88 1540
2612.37 1492
2612.85 1521
2613.33 1503
2613.81 1470
2614.29 1466
2614.78 1440
2615.26 1486
2615.74 1424
2616.22 1433
2616.71 1462
2617.19 1491
2617.67 1481
2618.16 1498
2618.64 1519
2619.12 1515
2619.60 1539
2620.09 1451
2620.57 1487
2621.05 1562
2621.54 1502
2622.02 1509
2622.50 1494
2622.99 1473
2623.47 1561
2623.95 1493
2624.44 1476
2624.92 1507
2625.40 1506
2625.89 1533
2626.37 1622
2626.85 1512
2627.34 1554
2627.82 1570
2628.30 1586
2628.79 1576
2629.27 1558
2629.76 1562
2630.24 1563
2630.72 1565
2631.21 1499
2631.69 1597
2632.18 1615
2632.66 1600
2633.14 1515
2633.63 1562
2634.11 1533
2634.60 1502
2635.08 1536
2635.57 1599
2636.05 1595
2636.53 1563
2637.02 1490
2637.50 1514
2637.99 1441
2638.47 1419
2638.96 1406
2639.44 1417
2639.93 1454
2640.41 1443
2640.90 1507
2641.38 1519
2641.87 1493
2642.35 1500
2642.84 1512
2643.32 1419
2643.81 1451
2644.29 1445
2644.78 1443
2645.26 1474
2645.75 1458
2646.23 1405
2646.72 1443
2647.20 1475
2647.69 1502
2648.18 1515
2648.66 1459
2649.15 1516
2649.63 1552
2650.12 1530
2650.60 1525
2651.09 1468
2651.58 1520
2652.06 1544
2652.55 1581
2653.03 1631
2653.52 1513
2654.01 1529
2654.49 1557
2654.98 1543
2655.46 1575
2655.95 1658
2656.44 1599
2656.92 1578
2657.41 1558
2657.90 1517
2658.38 1529
2658.87 1561
2659.36 1575
2659.84 1568
2660.33 1484
2660.82 1434
2661.30 1467
2661.79 1513
2662.28 1418
2662.76 1487
2663.25 1512
2663.74 1529
2664.22 1518
2664.71 1510
2665.20 1633
2665.68 1596
2666.17 1520
2666.66 1539
2667.15 1582
2667.63 1590
2668.12 1480
2668.61 1535
2669.10 1548
2669.58 1567
2670.07 1571
2670.56 1489
2671.05 1549
2671.53 1601
2672.02 1596
2672.51 1593
2673.00 1622
2673.48 1706
2673.97 1656
2674.46 1650
2674.95 1758
2675.44 1817
2675.92 1746
2676.41 1656
2676.90 1774
2677.39 1805
2677.88 1724
2678.37 1680
2678.85 1600
2679.34 1550
2679.83 1482
2680.32 1543
2680.81 1466
2681.30 1633
2681.79 1564
2682.27 1456
2682.76 1497
2683.25 1574
2683.74 1616
2684.23 1488
2684.72 1538
2685.21 1618
2685.70 1562
2686.18 1559
2686.67 1497
2687.16 1537
2687.65 1525
2688.14 1465
2688.63 1527
2689.12 1518
2689.61 1541
2690.10 1602
2690.59 1631
2691.08 1637
2691.57 1649
2692.06 1632
2692.55 1596
2693.04 1664
2693.53 1683
2694.02 1624
2694.51 1617
2694.99 1580
2695.48 1628
2695.97 1622
2696.46 1575
2696.95 1487
2697.44 1498
2697.93 1640
2698.42 1579
2698.92 1558
2699.41 1524
2699.90 1539
2700.39 1584
2700.88 1578
2701.37 1595
2701.86 1535
2702.35 1599
2702.84 1678
2703.33 1707
2703.82 1597
2704.31 1546
2704.80 1571
2705.29 1521
2705.78 1579
2706.27 1682
2706.76 1631
2707.25 1626
2707.75 1491
2708.24 1549
2708.73 1504
2709.22 1541
2709.71 1540
2710.20 1573
2710.69 1544
2711.18 1514
2711.68 1498
2712.17 1485
2712.66 1501
2713.15 1547
2713.64 1490
2714.13 1511
2714.62 1489
2715.12 1491
2715.61 1533
2716.10 1536
2716.59 1435
2717.08 1443
2717.57 1421
2718.07 1408
2718.56 1438
2719.05 1392
2719.54 1366
2720.03 1438
2720.53 1484
2721.02 1567
2721.51 1531
2722.00 1652
2722.50 1726
2722.99 1764
2723.48 1695
2723.97 1629
2724.47 1663
2724.96 1628
2725.45 1513
2725.94 1526
2726.44 1549
2726.93 1541
2727.42 1561
2727.91 1471
2728.41 1454
2728.90 1492
2729.39 1442
2729.89 1437
2730.38 1521
2730.87 1516
2731.37 1574
2731.86 1625
2732.35 1648
2732.84 1606
2733.34 1624
2733.83 1670
2734.32 1646
2734.82 1677
2735.31 1652
2735.81 1693
2736.30 1754
2736.79 1701
2737.29 1695
2737.78 1677
2738.27 1670
2738.77 1727
2739.26 1676
2739.75 1716
2740.25 1678
2740.74 1684
2741.24 1626
2741.73 1562
2742.22 1547
2742.72 1591
2743.21 1626
2743.71 1546
2744.20 1549
2744.70 1553
2745.19 1581
2745.68 1517
2746.18 1539
2746.67 1452
2747.17 1444
2747.66 1518
2748.16 1572
2748.65 1516
2749.15 1606
2749.64 1559
2750.14 1494
2750.63 1464
2751.13 1514
2751.62 1555
2752.12 1468
2752.61 1407
2753.11 1410
2753.60 1452
2754.10 1497
2754.59 1517
2755.09 1421
2755.58 1494
2756.08 1524
2756.57 1515
2757.07 1442
2757.56 1525
2758.06 1566
2758.56 1606
2759.05 1546
2759.55 1516
2760.04 1603
2760.54 1529
2761.03 1565
2761.53 1602
2762.03 1538
2762.52 1549
2763.02 1536
2763.51 1505
2764.01 1523
2764.51 1473
2765.00 1485
2765.50 1540
2765.99 1441
2766.49 1491
2766.99 1474
2767.48 1492
2767.98 1420
2768.48 1361
2768.97 1446
2769.47 1416
2769.97 1325
2770.46 1423
2770.96 1444
2771.46 1471
2771.95 1442
2772.45 1491
2772.95 1372
2773.44 1546
2773.94 1523
2774.44 1566
2774.93 1549
2775.43 1553
2775.93 1430
2776.43 1446
2776.92 1399
2777.42 1539
2777.92 1554
2778.41 1559
2778.91 1563
2779.41 1574
2779.91 1564
2780.40 1519
2780.90 1491
2781.40 1478
2781.90 1461
2782.39 1499
2782.89 1479
2783.39 1530
2783.89 1518
2784.39 1409
2784.88 1380
2785.38 1432
2785.88 1503
2786.38 1516
2786.88 1532
2787.37 1560
2787.87 1589
2788.37 1567
2788.87 1550
2789.37 1561
2789.87 1546
2790.36 1578
2790.86 1598
2791.36 1488
2791.86 1430
2792.36 1516
2792.86 1517
2793.36 1490
2793.85 1595
2794.35 1635
2794.85 1566
2795.35 1544
2795.85 1685
2796.35 1602
2796.85 1596
2797.35 1687
2797.85 1650
2798.34 1720
2798.84 1596
2799.34 1590
2799.84 1599
2800.34 1558
2800.84 1518
2801.34 1512
2801.84 1591
2802.34 1532
2802.84 1484
2803.34 1486
2803.84 1463
2804.34 1508
2804.84 1619
2805.34 1503
2805.84 1427
2806.34 1500
2806.84 1565
2807.34 1574
2807.84 1534
2808.34 1541
2808.84 1511
2809.34 1607
2809.84 1652
2810.34 1642
2810.84 1650
2811.34 1642
2811.84 1586
2812.34 1664
2812.84 1685
2813.34 1670
2813.84 1723
2814.34 1632
2814.84 1697
2815.34 1701
2815.84 1670
2816.34 1550
2816.84 1514
2817.34 1447
2817.85 1486
2818.35 1529
2818.85 1445
2819.35 1472
2819.85 1503
2820.35 1482
2820.85 1475
2821.35 1558
2821.85 1538
2822.35 1437
2822.86 1423
2823.36 1447
2823.86 1449
2824.36 1428
2824.86 1467
2825.36 1410
2825.87 1433
2826.37 1466
2826.87 1460
2827.37 1380
2827.87 1535
2828.37 1461
2828.88 1433
2829.38 1365
2829.88 1418
2830.38 1457
2830.88 1420
2831.39 1446
2831.89 1449
2832.39 1450
2832.89 1431
2833.39 1433
2833.90 1421
2834.40 1464
2834.90 1484
2835.40 1504
2835.91 1561
2836.41 1570
2836.91 1508
2837.41 1495
2837.92 1530
2838.42 1568
2838.92 1554
2839.42 1484
2839.93 1488
2840.43 1461
2840.93 1456
2841.44 1534
2841.94 1568
2842.44 1410
2842.95 1447
2843.45 1396
2843.95 1410
2844.45 1408
2844.96 1435
2845.46 1507
2845.96 1499
2846.47 1512
2846.97 1574
2847.48 1665
2847.98 1611
2848.48 1650
2848.99 1601
2849.49 1579
2849.99 1633
2850.50 1613
2851.00 1595
2851.50 1535
2852.01 1556
2852.51 1505
2853.02 1595
2853.52 1554
2854.02 1488
2854.53 1446
2855.03 1501
2855.54 1426
2856.04 1406
2856.55 1441
2857.05 1491
2857.55 1483
2858.06 1497
2858.56 1553
2859.07 1554
2859.57 1509
2860.08 1458
2860.58 1481
2861.09 1488
2861.59 1510
2862.10 1529
2862.60 1527
2863.11 1509
2863.61 1537
2864.12 1514
2864.62 1549
2865.13 1469
2865.63 1484
2866.14 1498
2866.64 1575
2867.15 1535
2867.65 1507
2868.16 1467
2868.66 1578
2869.17 1518
2869.67 1560
2870.18 1648
2870.68 1647
2871.19 1657
2871.69 1640
2872.20 1577
2872.71 1632
2873.21 1648
2873.72 1651
2874.22 1694
2874.73 1637
2875.24 1665
2875.74 1612
2876.25 1611
2876.75 1525
2877.26 1580
2877.77 1589
2878.27 1529
2878.78 1520
2879.28 1507
2879.79 1526
2880.30 1524
2880.80 1554
2881.31 1526
2881.82 1540
2882.32 1552
2882.83 1526
2883.34 1509
2883.84 1532
2884.35 1557
2884.86 1664
2885.36 1693
2885.87 1680
2886.38 1753
2886.88 1757
2887.39 1787
2887.90 1881
2888.41 1988
2888.91 1883
2889.42 1813
2889.93 1848
2890.43 1876
2890.94 1870
2891.45 1894
2891.96 1851
2892.46 1841
2892.97 1816
2893.48 1790
2893.99 1703
2894.49 1668
2895.00 1794
2895.51 1807
2896.02 1889
2896.53 1845
2897.03 1856
2897.54 1868
2898.05 1889
2898.56 1865
2899.07 1842
2899.57 1785
2900.08 1817
2900.59 1838
2901.10 1750
2901.61 1736
2902.11 1737
2902.62 1753
2903.13 1661
2903.64 1818
2904.15 1791
2904.66 1876
2905.16 1931
2905.67 1954
2906.18 1998
2906.69 1915
2907.20 1964
2907.71 2020
2908.22 1849
2908.73 1798
2909.24 1807
2909.74 1683
2910.25 1624
2910.76 1570
2911.27 1648
2911.78 1583
2912.29 1589
2912.80 1538
2913.31 1501
2913.82 1559
2914.33 1565
2914.84 1510
2915.35 1540
2915.86 1638
2916.36 1622
2916.87 1612
2917.38 1585
2917.89 1676
2918.40 1699
2918.91 1568
2919.42 1638
2919.93 1676
2920.44 1708
2920.95 1725
2921.46 1651
2921.97 1786
2922.48 1781
2922.99 1709
2923.50 1674
2924.01 1828
2924.52 1657
2925.03 1712
2925.54 1748
2926.05 1755
2926.57 1720
2927.08 1649
2927.59 1613
2928.10 1593
2928.61 1588
2929.12 1525
2929.63 1588
2930.14 1536
2930.65 1556
2931.16 1481
2931.67 1484
2932.18 1483
2932.69 1499
2933.20 1524
2933.72 1529
2934.23 1496
2934.74 1511
2935.25 1633
2935.76 1562
2936.27 1541
2936.78 1588
2937.29 1602
2937.81 1629
2938.32 1653
2938.83 1630
2939.34 1718
2939.85 1802
2940.36 1843
2940.88 1927
2941.39 1953
2941.90 1962
2942.41 1949
2942.92 1861
2943.43 2042
2943.95 1871
2944.46 1802
2944.97 1881
2945.48 1907
2945.99 1845
2946.51 1759
2947.02 1709
2947.53 1727
2948.04 1703
2948.56 1594
2949.07 1617
2949.58 1571
2950.09 1525
2950.61 1447
2951.12 1541
2951.63 1488
2952.14 1515
2952.66 1511
2953.17 1467
2953.68 1539
2954.19 1504
2954.71 1474
2955.22 1567
2955.73 1507
2956.25 1528
2956.76 1569
2957.27 1484
2957.79 1590
2958.30 1562
2958.81 1521
2959.33 1561
2959.84 1620
2960.35 1639
2960.87 1633
2961.38 1603
2961.89 1592
2962.41 1708
2962.92 1747
2963.43 1742
2963.95 1800
2964.46 1685
2964.97 1740
2965.49 1684
2966.00 1752
2966.52 1762
2967.03 1716
2967.54 1765
2968.06 1779
2968.57 1800
2969.09 1843
2969.60 1764
2970.12 1806
2970.63 1767
2971.14 1682
2971.66 1665
2972.17 1664
2972.69 1620
2973.20 1560
2973.72 1607
2974.23 1609
2974.75 1615
2975.26 1709
2975.77 1761
2976.29 1737
2976.80 1738
2977.32 1740
2977.83 1805
2978.35 1731
2978.86 1778
2979.38 1853
2979.89 1930
2980.41 1886
2980.92 1907
2981.44 1828
2981.95 1885
2982.47 1911
2982.99 1923
2983.50 1903
2984.02 1913
2984.53 2013
2985.05 1991
2985.56 2033
2986.08 2052
2986.59 2041
2987.11 2066
2987.63 2184
2988.14 2249
2988.66 2160
2989.17 2103
2989.69 2213
2990.20 2275
2990.72 2131
2991.24 2140
2991.75 2140
2992.27 2186
2992.79 2133
2993.30 2180
2993.82 2193
2994.33 2125
2994.85 2163
2995.37 2220
2995.88 2309
2996.40 2458
2996.92 2521
2997.43 2519
2997.95 2651
2998.47 2899
2998.98 2937
2999.50 2950
3000.02 2904
3000.53 2812
3001.05 2767
3001.57 2883
3002.08 3005
3002.60 3273
3003.12 3582
3003.64 4251
3004.15 4943
3004.67 5860
3005.19 6979
3005.70 7638
3006.22 7884
3006.74 7871
3007.26 7611
3007.77 7007
3008.29 6282
3008.81 5512
3009.33 4936
3009.84 4204
3010.36 3636
3010.88 3207
3011.40 2831
3011.92 2613
3012.43 2419
3012.95 2318
3013.47 2380
3013.99 2418
3014.50 2328
3015.02 2318
3015.54 2258
3016.06 2342
3016.58 2260
3017.10 2220
3017.61 2226
3018.13 2186
3018.65 2049
3019.17 2172
3019.69 2116
3020.21 2021
3020.73 2066
3021.24 2164
3021.76 2149
3022.28 2116
3022.80 2090
3023.32 2220
3023.84 2235
3024.36 2269
3024.88 2378
3025.39 2382
3025.91 2424
3026.43 2318
3026.95 2141
3027.47 2238
3027.99 2149
3028.51 2033
3029.03 2070
3029.55 2049
3030.07 1941
3030.59 1893
3031.11 1858
3031.63 1918
3032.15 1839
3032.66 1837
3033.18 1865
3033.70 1872
3034.22 1897
3034.74 1893
3035.26 1792
3035.78 1874
3036.30 1842
3036.82 1857
3037.34 1898
3037.86 2025
3038.38 1989
3038.90 1952
3039.42 2008
3039.94 1936
3040.46 1851
3040.98 1875
3041.51 1880
3042.03 1838
3042.55 1899
3043.07 1801
3043.59 1817
3044.11 1860
3044.63 1826
3045.15 1742
3045.67 1924
3046.19 1931
3046.71 1797
3047.23 1831
3047.75 1866
3048.27 1793
3048.79 1793
3049.32 1711
3049.84 1803
3050.36 1802
3050.88 1809
3051.40 1759
3051.92 1748
3052.44 1803
3052.96 1910
3053.49 1788
3054.01 1777
3054.53 1776
3055.05 1796
3055.57 1840
3056.09 1927
3056.62 1881
3057.14 1781
3057.66 1799
3058.18 1919
3058.70 1918
3059.22 1864
3059.75 1822
3060.27 1803
3060.79 1792
3061.31 1761
3061.83 1897
3062.36 1947
3062.88 1863
3063.40 1918
3063.92 1918
3064.45 1924
3064.97 1982
3065.49 2039
3066.01 2097
3066.54 2037
3067.06 2153
3067.58 2180
3068.10 2262
3068.63 2267
3069.15 2267
3069.67 2370
3070.19 2262
3070.72 2259
3071.24 2275
3071.76 2289
3072.29 2166
3072.81 2115
3073.33 2144
3073.85 2136
3074.38 2157
3074.90 2133
3075.42 2144
3075.95 2166
3076.47 2237
3076.99 2223
3077.52 2340
3078.04 2415
3078.57 2507
3079.09 2626
3079.61 2744
3080.14 2789
3080.66 2855
3081.18 2831
3081.71 3021
3082.23 2855
3082.76 2926
3083.28 2911
3083.80 2836
3084.33 2737
3084.85 2704
3085.38 2785
3085.90 2746
3086.42 2683
3086.95 2707
3087.47 2770
3088.00 2846
3088.52 3124
3089.05 3407
3089.57 3689
3090.09 4067
3090.62 4572
3091.14 4736
3091.67 4763
3092.19 4740
3092.72 4578
3093.24 4084
3093.77 4032
3094.29 3913
3094.82 3740
3095.34 3606
3095.87 3710
3096.39 3755
3096.92 3861
3097.44 4041
3097.97 4116
3098.49 3871
3099.02 3822
3099.54 3766
3100.07 3801
3100.59 3998
3101.12 4467
3101.64 5209
3102.17 6175
3102.70 7300
3103.22 8666
3103.75 9823
3104.27 10099
3104.80 10101
3105.32 9371
3105.85 8399
3106.38 7363
3106.90 6219
3107.43 5359
3107.95 4725
3108.48 4238
3109.01 3678
3109.53 3340
3110.06 3158
3110.58 3097
3111.11 2923
3111.64 2734
3112.16 2584
3112.69 2519
3113.22 2425
3113.74 2333
3114.27 2381
3114.80 2476
3115.32 2388
3115.85 2234
3116.38 2268
3116.90 2341
3117.43 2280
3117.96 2175
3118.48 2158
3119.01 2204
3119.54 2307
3120.06 2381
3120.59 2360
3121.12 2484
3121.65 2651
3122.17 2758
3122.70 2855
3123.23 2888
3123.76 2652
3124.28 2590
3124.81 2570
3125.34 2565
3125.87 2394
3126.39 2348
3126.92 2248
3127.45 2236
3127.98 2160
3128.50 2155
3129.03 2110
3129.56 2081
3130.09 1910
3130.62 2017
3131.14 1972
3131.67 1951
3132.20 1858
3132.73 1899
3133.26 1942
3133.78 1944
3134.31 2003
3134.84 1948
3135.37 2062
3135.90 2029
3136.43 2023
3136.95 1989
3137.48 1960
3138.01 1853
3138.54 1956
3139.07 1972
3139.60 1841
3140.13 1756
3140.65 1789
3141.18 1888
3141.71 1901
3142.24 1843
3142.77 1761
3143.30 1882
3143.83 1813
3144.36 1688
3144.89 1725
3145.42 1766
3145.94 1780
3146.47 1790
3147.00 1796
3147.53 1916
3148.06 1894
3148.59 1785
3149.12 1878
3149.65 1912
3150.18 1946
3150.71 1942
3151.24 1925
3151.77 2070
3152.30 2041
3152.83 1882
3153.36 1956
3153.89 2070
3154.42 1992
3154.95 1908
3155.48 1953
3156.01 1900
3156.54 1862
3157.07 1935
3157.60 1950
3158.13 1959
3158.66 1884
3159.19 1855
3159.72 1861
3160.25 1891
3160.78 1961
3161.31 1911
3161.84 1804
3162.37 1799
3162.90 1861
3163.43 1846
3163.97 1850
3164.50 1849
3165.03 1822
3165.56 1802
3166.09 1769
3166.62 1834
3167.15 1746
3167.68 1706
3168.21 1746
3168.74 1727
3169.28 1681
3169.81 1674
3170.34 1697
3170.87 1689
3171.40 1593
3171.93 1706
3172.46 1766
3172.99 1786
3173.53 1911
3174.06 1842
3174.59 1782
3175.12 1903
3175.65 1964
3176.18 2026
3176.72 1848
3177.25 1797
3177.78 1883
3178.31 1791
3178.84 1823
3179.38 1738
3179.91 1713
3180.44 1660
3180.97 1678
3181.50 1656
3182.04 1630
3182.57 1607
3183.10 1676
3183.63 1608
3184.17 1556
3184.70 1572
3185.23 1560
3185.76 1599
3186.30 1589
3186.83 1633
3187.36 1648
3187.89 1613
3188.43 1669
3188.96 1683
3189.49 1798
3190.03 1706
3190.56 1645
3191.09 1691
3191.63 1762
3192.16 1733
3192.69 1733
3193.22 1747
3193.76 1699
3194.29 1654
3194.82 1680
3195.36 1720
3195.89 1758
3196.43 1829
3196.96 1794
3197.49 1756
3198.03 1856
3198.56 1811
3199.09 1870
3199.63 1921
3200.16 1934
3200.69 1827
3201.23 1887
3201.76 1929
3202.30 1981
3202.83 1885
3203.36 1893
3203.90 1929
3204.43 1931
3204.97 1964
3205.50 2002
3206.04 2044
3206.57 2121
3207.10 2239
3207.64 2340
3208.17 2493
3208.71 2477
3209.24 2602
3209.78 2788
3210.31 2998
3210.85 3060
3211.38 3264
3211.91 3282
3212.45 3200
3212.98 3066
3213.52 3014
3214.05 2777
3214.59 2622
3215.12 2496
3215.66 2404
3216.19 2192
3216.73 2019
3217.26 1960
3217.80 1987
3218.34 1908
3218.87 1826
3219.41 1756
3219.94 1763
3220.48 1793
3221.01 1804
3221.55 1839
3222.08 1907
3222.62 1929
3223.15 2130
3223.69 2140
3224.23 2281
3224.76 2339
3225.30 2469
3225.83 2634
3226.37 2539
3226.91 2429
3227.44 2431
3227.98 2405
3228.51 2398
3229.05 2111
3229.59 2153
3230.12 2127
3230.66 2147
3231.20 2046
3231.73 2010
3232.27 2108
3232.81 2151
3233.34 2275
3233.88 2276
3234.41 2306
3234.95 2257
3235.49 2241
3236.02 2320
3236.56 2307
3237.10 2405
3237.64 2582
3238.17 2615
3238.71 2552
3239.25 2438
3239.78 2404
3240.32 2354
3240.86 2448
3241.39 2429
3241.93 2312
3242.47 2291
3243.01 2390
3243.54 2395
3244.08 2360
3244.62 2328
3245.16 2408
3245.69 2515
3246.23 2480
3246.77 2552
3247.31 2597
3247.84 2549
3248.38 2676
3248.92 2769
3249.46 2787
3250.00 3017
3250.53 3054
3251.07 3282
3251.61 3858
3252.15 4377
3252.69 5200
3253.22 5903
3253.76 6468
3254.30 6759
3254.84 6649
3255.38 6346
3255.92 5618
3256.45 5131
3256.99 4774
3257.53 4290
3258.07 3857
3258.61 3465
3259.15 3296
3259.69 3389
3260.23 3345
3260.76 3391
3261.30 3629
3261.84 3839
3262.38 4156
3262.92 4419
3263.46 4554
3264.00 4803
3264.54 4691
3265.08 4813
3265.62 4947
3266.15 4910
3266.69 5180
3267.23 5493
3267.77 5743
3268.31 5739
3268.85 5330
3269.39 5038
3269.93 4914
3270.47 4511
3271.01 4010
3271.55 3616
3272.09 3410
3272.63 3371
3273.17 3201
3273.71 3105
3274.25 3109
3274.79 3099
3275.33 3100
3275.87 3049
3276.41 3022
3276.95 3109
3277.49 3118
3278.03 3084
3278.57 3080
3279.11 3030
3279.65 3035
3280.19 3033
3280.73 2976
3281.27 3037
3281.81 2980
3282.35 3064
3282.89 3037
3283.43 2936
3283.97 2883
3284.52 2882
3285.06 2849
3285.60 2868
3286.14 3006
3286.68 3076
3287.22 3159
3287.76 3221
3288.30 3241
3288.84 3298
3289.38 3312
3289.93 3316
3290.47 3353
3291.01 3497
3291.55 3715
3292.09 4040
3292.63 4194
3293.17 4559
3293.72 4702
3294.26 4966
3294.80 5357
3295.34 5691
3295.88 5842
3296.42 6030
3296.97 6124
3297.51 6155
3298.05 5992
3298.59 5603
3299.13 5524
3299.68 5265
3300.22 4851
3300.76 4536
3301.30 4351
3301.84 4229
3302.39 3947
3302.93 3972
3303.47 3685
3304.01 3698
3304.56 3575
3305.10 3590
3305.64 3633
3306.18 3677
3306.73 3509
3307.27 3567
3307.81 3489
3308.35 3570
3308.90 3611
3309.44 3776
3309.98 3948
3310.52 3922
3311.07 3906
3311.61 4131
3312.15 4049
3312.70 4053
3313.24 4080
3313.78 3933
3314.33 4094
3314.87 3995
3315.41 4181
3315.96 4485
3316.50 4858
3317.04 5117
3317.59 5350
3318.13 5797
3318.67 6308
3319.22 6872
3319.76 7285
3320.30 7592
3320.85 7799
3321.39 7746
3321.94 7519
3322.48 7582
3323.02 7257
3323.57 6759
3324.11 6557
3324.66 6029
3325.20 6040
3325.74 5947
3326.29 5684
3326.83 5524
3327.38 5493
3327.92 5434
3328.47 5476
3329.01 5456
3329.55 5532
3330.10 5651
3330.64 5889
3331.19 6355
3331.73 7005
3332.28 8435
3332.82 10957
3333.37 14920
3333.91 20744
3334.46 27076
3335.00 31922
3335.55 34394
3336.09 35920
3336.64 37229
3337.18 38077
3337.73 38016
3338.27 37794
3338.82 36875
3339.36 35052
3339.91 32435
3340.45 28139
3341.00 23680
3341.54 18711
3342.09 15143
3342.63 12329
3343.18 10005
3343.73 8279
3344.27 7080
3344.82 6147
3345.36 5429
3345.91 5039
3346.45 4705
3347.00 4556
3347.55 4440
3348.09 4224
3348.64 4045
3349.18 3736
3349.73 3581
3350.28 3423
3350.82 3242
3351.37 3046
3351.92 2774
3352.46 2735
3353.01 2770
3353.55 2879
3354.10 2931
3354.65 2975
3355.19 3079
3355.74 3183
3356.29 3100
3356.83 3249
3357.38 3314
3357.93 3410
3358.47 3528
3359.02 3446
3359.57 3604
3360.12 3539
3360.66 3587
3361.21 3470
3361.76 3616
3362.30 3704
3362.85 3823
3363.40 3933
3363.95 3977
3364.49 4094
3365.04 4155
3365.59 4070
3366.14 3906
3366.68 3847
3367.23 3796
3367.78 3675
3368.33 3553
3368.87 3504
3369.42 3574
3369.97 3574
3370.52 3655
3371.06 3807
3371.61 4237
3372.16 4859
3372.71 5518
3373.26 6307
3373.80 6991
3374.35 7608
3374.90 7566
3375.45 7509
3376.00 7193
3376.54 7083
3377.09 6543
3377.64 5830
3378.19 5220
3378.74 4755
3379.29 4264
3379.84 3954
3380.38 3620
3380.93 3366
3381.48 3216
3382.03 2996
3382.58 2850
3383.13 2903
3383.68 3021
3384.23 2982
3384.77 2835
3385.32 2787
3385.87 2740
3386.42 2682
3386.97 2619
3387.52 2521
3388.07 2477
3388.62 2380
3389.17 2380
3389.72 2371
3390.27 2507
3390.82 2454
3391.37 2414
3391.92 2588
3392.46 2477
3393.01 2496
3393.56 2521
3394.11 2485
3394.66 2630
3395.21 2620
3395.76 2705
3396.31 2870
3396.86 2944
3397.41 3190
3397.96 3218
3398.51 3344
3399.06 3459
3399.61 3398
3400.16 3373
3400.71 3357
3401.26 3275
3401.81 3307
3402.37 3136
3402.92 3053
3403.47 2860
3404.02 2717
3404.57 2589
3405.12 2414
3405.67 2402
3406.22 2356
3406.77 2364
3407.32 2278
3407.87 2282
3408.42 2371
3408.97 2404
3409.52 2504
3410.08 2578
3410.63 2704
3411.18 2864
3411.73 2958
3412.28 3047
3412.83 3173
3413.38 3259
3413.93 3175
3414.48 3112
3415.04 3156
3415.59 3135
3416.14 3033
3416.69 3025
3417.24 2877
3417.79 2879
3418.35 2804
3418.90 2892
3419.45 2815
3420.00 2736
3420.55 2697
3421.10 2625
3421.66 2539
3422.21 2478
3422.76 2318
3423.31 2365
3423.86 2380
3424.42 2480
3424.97 2508
3425.52 2450
3426.07 2419
3426.63 2396
3427.18 2443
3427.73 2339
3428.28 2223
3428.84 2134
3429.39 2058
3429.94 2069
3430.49 2055
3431.05 2049
3431.60 1960
3432.15 1943
3432.70 1895
3433.26 1887
3433.81 1872
3434.36 1874
3434.92 1963
3435.47 1982
3436.02 2085
3436.58 2023
3437.13 2086
3437.68 2122
3438.24 2153
3438.79 2094
3439.34 2224
3439.90 2223
3440.45 2153
3441.00 2119
3441.56 2168
3442.11 2042
3442.66 2062
3443.22 2032
3443.77 2026
3444.32 2047
3444.88 2087
3445.43 2078
3445.99 2021
3446.54 1964
3447.09 2031
3447.65 1941
3448.20 2005
3448.76 1914
3449.31 1909
3449.86 1919
3450.42 1874
3450.97 1786
3451.53 1846
3452.08 1797
3452.64 1876
3453.19 1841
3453.75 1830
3454.30 1906
3454.85 1874
3455.41 1834
3455.96 1908
3456.52 1846
3457.07 1853
3457.63 1943
3458.18 1888
3458.74 1901
3459.29 1943
3459.85 1978
3460.40 1912
3460.96 1902
3461.51 1980
3462.07 2013
3462.62 2020
3463.18 2053
3463.73 2052
3464.29 2158
3464.85 2070
3465.40 2098
3465.96 2115
3466.51 2138
3467.07 2167
3467.62 2157
3468.18 2197
3468.73 2223
3469.29 2168
3469.85 2214
3470.40 2335
3470.96 2401
3471.51 2502
3472.07 2467
3472.63 2570
3473.18 2523
3473.74 2473
3474.29 2484
3474.85 2394
3475.41 2448
3475.96 2235
3476.52 2248
3477.08 2296
3477.63 2305
3478.19 2456
3478.75 2526
3479.30 2607
3479.86 2670
3480.42 2716
3480.97 2658
3481.53 2734
3482.09 2852
3482.64 2937
3483.20 3024
3483.76 2880
3484.31 2996
3484.87 3113
3485.43 3102
3485.98 3144
3486.54 3158
3487.10 3238
3487.66 3168
3488.21 3032
3488.77 3225
3489.33 3670
3489.89 4103
3490.44 4994
3491.00 6237
3491.56 7921
3492.12 9793
3492.67 11482
3493.23 12571
3493.79 12870
3494.35 12792
3494.90 11735
3495.46 10475
3496.02 8947
3496.58 7285
3497.14 6277
3497.69 5443
3498.25 4835
3498.81 4227
3499.37 3951
3499.93 3648
3500.49 3648
3501.04 3595
3501.60 3617
3502.16 3674
3502.72 4024
3503.28 4312
3503.84 4577
3504.39 4827
3504.95 5440
3505.51 5625
3506.07 5717
3506.63 5941
3507.19 5835
3507.75 5480
3508.31 5137
3508.86 4900
3509.42 4542
3509.98 4201
3510.54 4003
3511.10 3685
3511.66 3580
3512.22 3472
3512.78 3343
3513.34 3230
3513.90 2884
3514.46 2727
3515.02 2641
3515.58 2495
3516.13 2389
3516.69 2275
3517.25 2264
3517.81 2119
3518.37 2136
3518.93 2118
3519.49 2064
3520.05 2141
3520.61 2096
3521.17 2184
3521.73 2094
3522.29 2148
3522.85 2257
3523.41 2243
3523.97 2353
3524.53 2303
3525.09 2294
3525.65 2331
3526.21 2279
3526.77 2379
3527.33 2291
3527.89 2211
3528.46 2150
3529.02 2327
3529.58 2314
3530.14 2213
3530.70 2225
3531.26 2206
3531.82 2144
3532.38 2164
3532.94 2190
3533.50 2086
3534.06 2096
3534.62 2158
3535.18 2170
3535.75 2076
3536.31 2147
3536.87 2162
3537.43 2145
3537.99 2175
3538.55 2034
3539.11 1978
3539.67 1990
3540.24 2006
3540.80 1987
3541.36 1999
3541.92 2110
3542.48 2059
3543.04 2038
3543.61 2086
3544.17 2159
3544.73 2244
3545.29 2218
3545.85 2173
3546.41 2122
3546.98 2167
3547.54 2092
3548.10 1963
3548.66 2067
3549.23 2036
3549.79 1956
3550.35 1912
3550.91 1913
3551.47 1804
3552.04 1793
3552.60 1730
3553.16 1727
3553.72 1721
3554.29 1780
3554.85 1730
3555.41 1661
3555.97 1691
3556.54 1725
3557.10 1724
3557.66 1790
3558.23 1831
3558.79 1874
3559.35 1779
3559.91 1886
3560.48 1886
3561.04 1828
3561.60 1962
3562.17 1923
3562.73 1920
3563.29 1961
3563.86 1936
3564.42 1975
3564.98 1907
3565.55 1942
3566.11 2008
3566.67 2024
3567.24 2054
3567.80 1997
3568.36 1917
3568.93 1950
3569.49 1914
3570.06 1916
3570.62 1836
3571.18 1920
3571.75 1879
3572.31 1858
3572.88 1908
3573.44 1902
3574.00 1995
3574.57 2195
3575.13 2339
3575.70 2621
3576.26 2811
3576.82 3150
3577.39 3438
3577.95 3754
3578.52 3879
3579.08 3756
3579.65 3613
3580.21 3471
3580.78 3389
3581.34 3108
3581.91 2885
3582.47 2617
3583.04 2461
3583.60 2228
3584.17 2135
3584.73 1996
3585.30 1931
3585.86 1862
3586.43 1799
3586.99 1746
3587.56 1633
3588.12 1738
3588.69 1687
3589.25 1753
3589.82 1682
3590.38 1673
3590.95 1698
3591.51 1691
3592.08 1664
3592.64 1672
3593.21 1751
3593.78 1673
3594.34 1695
3594.91 1622
3595.47 1644
3596.04 1670
3596.60 1756
3597.17 1757
3597.74 1751
3598.30 1698
3598.87 1800
3599.43 1700
3600.00 1712
3600.57 1660
3601.13 1639
3601.70 1573
3602.27 1556
3602.83 1590
3603.40 1633
3603.96 1647
3604.53 1624
3605.10 1611
3605.66 1604
3606.23 1587
3606.80 1559
3607.36 1531
3607.93 1566
3608.50 1567
3609.07 1532
3609.63 1575
3610.20 1510
3610.77 1539
3611.33 1545
3611.90 1487
3612.47 1439
3613.03 1512
3613.60 1576
3614.17 1574
3614.74 1590
3615.30 1656
3615.87 1682
3616.44 1681
3617.01 1746
3617.57 2009
3618.14 2103
3618.71 2070
3619.28 2124
3619.84 2085
3620.41 2099
3620.98 2114
3621.55 2136
3622.12 2058
3622.68 1885
3623.25 1807
3623.82 1773
3624.39 1739
3624.96 1632
3625.52 1605
3626.09 1585
3626.66 1605
3627.23 1521
3627.80 1510
3628.37 1557
3628.93 1560
3629.50 1559
3630.07 1524
3630.64 1436
3631.21 1510
3631.78 1591
3632.34 1549
3632.91 1570
3633.48 1581
3634.05 1499
3634.62 1595
3635.19 1649
3635.76 1595
3636.33 1534
3636.90 1556
3637.47 1571
3638.03 1504
3638.60 1494
3639.17 1531
3639.74 1601
3640.31 1607
3640.88 1630
3641.45 1676
3642.02 1831
3642.59 1843
3643.16 1800
3643.73 1864
3644.30 1755
3644.87 1773
3645.44 1671
3646.01 1672
3646.58 1728
3647.15 1661
3647.72 1638
3648.29 1629
3648.86 1554
3649.43 1542
3650.00 1602
3650.57 1650
3651.14 1752
3651.71 1758
3652.28 1768
3652.85 1860
3653.42 1956
3653.99 1877
3654.56 1855
3655.13 1893
3655.70 1914
3656.27 1869
3656.84 1849
3657.41 1772
3657.98 1821
3658.55 1779
3659.12 1876
3659.69 1839
3660.27 1888
3660.84 2107
3661.41 2062
3661.98 1931
3662.55 1866
3663.12 1895
3663.69 1880
3664.26 1895
3664.83 1777
3665.41 1812
3665.98 1905
3666.55 2051
3667.12 2143
3667.69 2212
3668.26 2125
3668.83 2102
3669.41 2161
3669.98 2046
3670.55 1921
3671.12 1770
3671.69 1713
3672.26 1687
3672.84 1718
3673.41 1704
3673.98 1688
3674.55 1672
3675.12 1798
3675.70 1754
3676.27 1857
3676.84 1813
3677.41 1858
3677.98 1867
3678.56 1836
3679.13 1796
3679.70 1807
3680.27 1903
3680.85 1811
3681.42 1704
3681.99 1807
3682.56 1703
3683.14 1652
3683.71 1603
3684.28 1600
3684.86 1552
3685.43 1562
3686.00 1522
3686.57 1565
3687.15 1568
3687.72 1529
3688.29 1616
3688.87 1637
3689.44 1670
3690.01 1705
3690.59 1827
3691.16 1754
3691.73 1812
3692.31 1833
3692.88 1749
3693.45 1697
3694.03 1658
3694.60 1651
3695.17 1672
3695.75 1490
3696.32 1453
3696.89 1500
3697.47 1478
3698.04 1413
3698.62 1489
3699.19 1522
3699.76 1564
3700.34 1478
3700.91 1521
3701.49 1515
3702.06 1551
3702.63 1490
3703.21 1522
3703.78 1633
3704.36 1564
3704.93 1613
3705.51 1655
3706.08 1717
3706.65 1653
3707.23 1643
3707.80 1734
3708.38 1719
3708.95 1797
3709.53 1813
3710.10 1902
3710.68 1808
3711.25 1809
3711.83 1763
3712.40 1697
3712.98 1587
3713.55 1629
3714.13 1595
3714.70 1628
3715.28 1605
3715.85 1577
3716.43 1564
3717.00 1518
3717.58 1534
3718.15 1466
3718.73 1477
3719.30 1457
3719.88 1404
3720.46 1448
3721.03 1361
3721.61 1390
3722.18 1443
3722.76 1360
3723.33 1442
3723.91 1451
3724.49 1430
3725.06 1373
3725.64 1350
3726.21 1311
3726.79 1314
3727.37 1362
3727.94 1357
3728.52 1441
3729.09 1412
3729.67 1434
3730.25 1469
3730.82 1566
3731.40 1605
3731.98 1616
3732.55 1705
3733.13 1734
3733.71 1785
3734.28 1855
3734.86 1826
3735.44 1868
3736.01 1854
3736.59 1752
3737.17 1758
3737.74 1678
3738.32 1629
3738.90 1622
3739.47 1578
3740.05 1514
3740.63 1473
3741.20 1441
3741.78 1449
3742.36 1543
3742.94 1510
3743.51 1442
3744.09 1399
3744.67 1434
3745.25 1425
3745.82 1375
3746.40 1368
3746.98 1394
3747.56 1420
3748.13 1426
3748.71 1463
3749.29 1435
3749.87 1469
3750.45 1541
3751.02 1500
3751.60 1460
3752.18 1417
3752.76 1406
3753.34 1443
3753.91 1407
3754.49 1348
3755.07 1263
3755.65 1298
3756.23 1440
3756.80 1411
3757.38 1334
3757.96 1441
3758.54 1441
3759.12 1517
3759.70 1501
3760.28 1507
3760.85 1567
3761.43 1607
3762.01 1592
3762.59 1548
3763.17 1599
3763.75 1548
3764.33 1513
3764.91 1556
3765.49 1497
3766.06 1581
3766.64 1530
3767.22 1457
3767.80 1396
3768.38 1464
3768.96 1490
3769.54 1458
3770.12 1420
3770.70 1515
3771.28 1464
3771.86 1515
3772.44 1600
3773.02 1462
3773.60 1547
3774.18 1495
3774.76 1445
3775.34 1413
3775.92 1440
3776.50 1475
3777.08 1489
3777.66 1535
3778.24 1440
3778.82 1468
3779.40 1453
3779.98 1440
3780.56 1464
3781.14 1541
3781.72 1480
3782.30 1500
3782.88 1468
3783.46 1431
3784.04 1470
3784.62 1336
3785.20 1300
3785.78 1373
3786.36 1384
3786.94 1391
3787.52 1386
3788.10 1393
3788.68 1436
3789.26 1499
3789.84 1406
3790.43 1444
3791.01 1436
3791.59 1399
3792.17 1453
3792.75 1443
3793.33 1394
3793.91 1381
3794.49 1399
3795.07 1486
3795.66 1436
3796.24 1512
3796.82 1441
3797.40 1423
3797.98 1486
3798.56 1422
3799.15 1435
3799.73 1492
3800.31 1494
3800.89 1488
3801.47 1453
3802.05 1540
3802.64 1560
3803.22 1548
3803.80 1539
3804.38 1590
3804.96 1654
3805.55 1599
3806.13 1581
3806.71 1583
3807.29 1611
3807.87 1680
3808.46 1725
3809.04 1783
3809.62 1833
3810.20 1893
3810.79 1954
3811.37 1921
3811.95 2029
3812.53 1912
3813.12 1870
3813.70 1807
3814.28 1803
3814.87 1817
3815.45 1865
3816.03 1917
3816.61 1904
3817.20 1875
3817.78 1757
3818.36 1744
3818.95 1722
3819.53 1688
3820.11 1597
3820.70 1625
3821.28 1621
3821.86 1558
3822.45 1604
3823.03 1640
3823.61 1725
3824.20 1710
3824.78 1571
3825.36 1637
3825.95 1625
3826.53 1601
3827.11 1577
3827.70 1525
3828.28 1503
3828.87 1500
3829.45 1531
3830.03 1519
3830.62 1542
3831.20 1514
3831.79 1584
3832.37 1509
3832.95 1565
3833.54 1508
3834.12 1587
3834.71 1607
3835.29 1600
3835.88 1553
3836.46 1585
3837.05 1615
3837.63 1531
3838.21 1530
3838.80 1525
3839.38 1579
3839.97 1511
3840.55 1512
3841.14 1552
3841.72 1501
3842.31 1477
3842.89 1501
3843.48 1438
3844.06 1485
3844.65 1468
3845.23 1427
3845.82 1531
3846.40 1575
3846.99 1683
3847.57 1658
3848.16 1725
3848.74 1646
3849.33 1635
3849.92 1629
3850.50 1525
3851.09 1510
3851.67 1563
3852.26 1549
3852.84 1546
3853.43 1453
3854.02 1497
3854.60 1516
3855.19 1479
3855.77 1539
3856.36 1607
3856.94 1582
3857.53 1547
3858.12 1545
3858.70 1556
3859.29 1567
3859.88 1731
3860.46 1847
3861.05 1918
3861.63 1941
3862.22 1969
3862.81 2067
3863.39 2122
3863.98 2063
3864.57 2046
3865.15 1991
3865.74 1949
3866.33 1890
3866.91 1875
3867.50 1820
3868.09 1822
3868.67 1617
3869.26 1571
3869.85 1495
3870.44 1491
3871.02 1458
3871.61 1471
3872.20 1470
3872.78 1569
3873.37 1629
3873.96 1618
3874.55 1626
3875.13 1614
3875.72 1723
3876.31 1624
3876.90 1752
3877.48 1687
3878.07 1566
3878.66 1598
3879.25 1528
3879.83 1481
3880.42 1470
3881.01 1427
3881.60 1480
3882.19 1479
3882.77 1487
3883.36 1482
3883.95 1420
3884.54 1442
3885.13 1474
3885.71 1416
3886.30 1449
3886.89 1438
3887.48 1470
3888.07 1453
3888.66 1433
3889.24 1627
3889.83 1665
3890.42 1695
3891.01 1778
3891.60 1751
3892.19 1631
3892.78 1750
3893.36 1778
3893.95 1601
3894.54 1666
3895.13 1540
3895.72 1544
3896.31 1576
3896.90 1596
3897.49 1502
3898.08 1463
3898.67 1455
3899.26 1486
3899.84 1456
3900.43 1487
3901.02 1383
3901.61 1373
3902.20 1340
3902.79 1424
3903.38 1408
3903.97 1470
3904.56 1389
3905.15 1394
3905.74 1447
3906.33 1386
3906.92 1326
3907.51 1404
3908.10 1474
3908.69 1510
3909.28 1552
3909.87 1503
3910.46 1514
3911.05 1447
3911.64 1423
3912.23 1408
3912.82 1431
3913.41 1321
3914.00 1324
3914.59 1362
3915.18 1401
3915.77 1322
3916.36 1356
3916.95 1330
3917.54 1404
3918.13 1438
3918.72 1421
3919.32 1360
3919.91 1366
3920.50 1420
3921.09 1463
3921.68 1342
3922.27 1362
3922.86 1370
3923.45 1360
3924.04 1292
3924.63 1335
3925.23 1268
3925.82 1350
3926.41 1355
3927.00 1341
3927.59 1323
3928.18 1356
3928.77 1274
3929.36 1241
3929.96 1204
3930.55 1239
3931.14 1252
3931.73 1307
3932.32 1206
3932.91 1225
3933.51 1248
3934.10 1207
3934.69 1210
3935.28 1210
3935.87 1273
3936.47 1247
3937.06 1218
3937.65 1280
3938.24 1283
3938.83 1225
3939.43 1297
3940.02 1369
3940.61 1412
3941.20 1348
3941.80 1408
3942.39 1521
3942.98 1337
3943.57 1418
3944.17 1377
3944.76 1355
3945.35 1337
3945.94 1298
3946.54 1351
3947.13 1337
3947.72 1321
3948.32 1337
3948.91 1306
3949.50 1384
3950.10 1303
3950.69 1249
3951.28 1311
3951.87 1295
3952.47 1354
3953.06 1336
3953.65 1410
3954.25 1382
3954.84 1447
3955.43 1458
3956.03 1501
3956.62 1474
3957.22 1505
3957.81 1623
3958.40 1572
3959.00 1516
3959.59 1533
3960.18 1532
3960.78 1566
3961.37 1558
3961.97 1587
3962.56 1564
3963.15 1507
3963.75 1564
3964.34 1605
3964.94 1556
3965.53 1588
3966.12 1564
3966.72 1669
3967.31 1662
3967.91 1760
3968.50 1914
3969.10 1940
3969.69 1884
3970.29 1818
3970.88 1775
3971.47 1766
3972.07 1668
3972.66 1579
3973.26 1532
3973.85 1544
3974.45 1515
3975.04 1522
3975.64 1573
3976.23 1606
3976.83 1695
3977.42 1697
3978.02 1891
3978.61 1861
3979.21 1789
3979.80 1777
3980.40 1781
3981.00 1623
3981.59 1519
3982.19 1565
3982.78 1578
3983.38 1606
3983.97 1623
3984.57 1588
3985.16 1588
3985.76 1584
3986.36 1548
3986.95 1573
3987.55 1541
3988.14 1574
3988.74 1676
3989.34 1609
3989.93 1583
3990.53 1573
3991.12 1570
3991.72 1535
3992.32 1647
3992.91 1654
3993.51 1772
3994.10 1785
3994.70 1803
3995.30 1812
3995.89 1748
3996.49 1822
3997.09 1820
3997.68 1801
3998.28 1797
3998.88 1747
3999.47 1730
4000.07 1768
4000.67 1774
4001.26 1760
4001.86 1797
4002.46 1772
4003.06 1795
4003.65 1694
4004.25 1657
4004.85 1650
4005.44 1625
4006.04 1662
4006.64 1582
4007.24 1490
4007.83 1513
4008.43 1613
4009.03 1470
4009.63 1428
4010.22 1507
4010.82 1436
4011.42 1414
4012.02 1423
4012.61 1451
4013.21 1509
4013.81 1504
4014.41 1482
4015.01 1463
4015.60 1448
4016.20 1417
4016.80 1502
4017.40 1634
4018.00 1645
4018.59 1635
4019.19 1716
4019.79 1663
4020.39 1610
4020.99 1710
4021.59 1721
4022.18 1687
4022.78 1648
4023.38 1737
4023.98 1643
4024.58 1512
4025.18 1465
4025.78 1472
4026.37 1508
4026.97 1546
4027.57 1566
4028.17 1634
4028.77 1673
4029.37 1585
4029.97 1668
4030.57 1677
4031.17 1655
4031.76 1684
4032.36 1645
4032.96 1717
4033.56 1595
4034.16 1627
4034.76 1632
4035.36 1734
4035.96 1712
4036.56 1732
4037.16 1702
4037.76 1684
4038.36 1595
4038.96 1523
4039.56 1433
4040.16 1392
4040.76 1390
4041.36 1414
4041.96 1449
4042.56 1417
4043.16 1375
4043.76 1349
4044.36 1377
4044.96 1309
4045.56 1352
4046.16 1322
4046.76 1329
4047.36 1326
4047.96 1373
4048.56 1395
4049.16 1298
4049.76 1309
4050.36 1354
4050.96 1266
4051.56 1339
4052.16 1313
4052.76 1284
4053.36 1249
4053.97 1359
4054.57 1296
4055.17 1306
4055.77 1326
4056.37 1238
4056.97 1274
4057.57 1330
4058.17 1313
4058.77 1257
4059.37 1370
4059.98 1340
4060.58 1290
4061.18 1395
4061.78 1384
4062.38 1402
4062.98 1402
4063.58 1384
4064.19 1411
4064.79 1437
4065.39 1418
4065.99 1454
4066.59 1451
4067.19 1437
4067.80 1437
4068.40 1458
4069.00 1473
4069.60 1403
4070.20 1395
4070.81 1310
4071.41 1364
4072.01 1314
4072.61 1285
4073.21 1268
4073.82 1299
4074.42 1278
4075.02 1224
4075.62 1220
4076.23 1175
4076.83 1214
4077.43 1250
4078.03 1246
4078.64 1214
4079.24 1143
4079.84 1193
4080.44 1234
4081.05 1264
4081.65 1240
4082.25 1210
4082.86 1231
4083.46 1303
4084.06 1208
4084.67 1188
4085.27 1224
4085.87 1224
4086.47 1244
4087.08 1244
4087.68 1243
4088.28 1232
4088.89 1300
4089.49 1307
4090.09 1322
4090.70 1321
4091.30 1245
4091.91 1275
4092.51 1248
4093.11 1243
4093.72 1273
4094.32 1305
4094.92 1280
4095.53 1309
4096.13 1236
4096.74 1269
4097.34 1253
4097.94 1294
4098.55 1304
4099.15 1287
4099.76 1301
4100.36 1301
4100.97 1230
4101.57 1262
4102.17 1287
4102.78 1285
4103.38 1313
4103.99 1329
4104.59 1324
4105.20 1319
4105.80 1297
4106.41 1253
4107.01 1271
4107.62 1305
4108.22 1318
4108.82 1286
4109.43 1253
4110.03 1307
4110.64 1313
4111.24 1228
4111.85 1229
4112.45 1197
4113.06 1211
4113.67 1243
4114.27 1245
4114.88 1224
4115.48 1185
4116.09 1185
4116.69 1186
4117.30 1225
4117.90 1203
4118.51 1211
4119.11 1255
4119.72 1262
4120.33 1174
4120.93 1126
4121.54 1174
4122.14 1242
4122.75 1195
4123.35 1207
4123.96 1243
4124.57 1231
4125.17 1201
4125.78 1196
4126.39 1218
4126.99 1219
4127.60 1192
4128.20 1181
4128.81 1251
4129.42 1216
4130.02 1225
4130.63 1218
4131.24 1140
4131.84 1149
4132.45 1273
4133.06 1276
4133.66 1287
4134.27 1262
4134.88 1293
4135.48 1332
4136.09 1367
4136.70 1335
4137.30 1301
4137.91 1352
4138.52 1453
4139.12 1466
4139.73 1303
4140.34 1379
4140.95 1375
4141.55 1363
4142.16 1365
4142.77 1380
4143.38 1376
4143.98 1379
4144.59 1425
4145.20 1392
4145.81 1342
4146.41 1326
4147.02 1390
4147.63 1376
4148.24 1335
4148.84 1361
4149.45 1401
4150.06 1338
4150.67 1312
4151.28 1226
4151.88 1224
4152.49 1175
4153.10 1200
4153.71 1209
4154.32 1163
4154.92 1140
4155.53 1209
4156.14 1205
4156.75 1194
4157.36 1240
4157.97 1259
4158.57 1186
4159.18 1223
4159.79 1284
4160.40 1270
4161.01 1322
4161.62 1347
4162.23 1313
4162.84 1324
4163.44 1255
4164.05 1329
4164.66 1367
4165.27 1348
4165.88 1308
4166.49 1301
4167.10 1353
4167.71 1280
4168.32 1257
4168.93 1253
4169.54 1264
4170.15 1343
4170.75 1370
4171.36 1365
4171.97 1359
4172.58 1374
4173.19 1434
4173.80 1358
4174.41 1419
4175.02 1359
4175.63 1385
4176.24 1332
4176.85 1342
4177.46 1309
4178.07 1289
4178.68 1259
4179.29 1339
4179.90 1262
4180.51 1229
4181.12 1196
4181.73 1304
4182.34 1294
4182.95 1259
4183.56 1280
4184.17 1255
4184.78 1290
4185.39 1292
4186.00 1268
4186.61 1234
4187.23 1257
4187.84 1292
4188.45 1274
4189.06 1243
4189.67 1272
4190.28 1241
4190.89 1216
4191.50 1252
4192.11 1261
4192.72 1252
4193.33 1315
4193.94 1433
4194.56 1342
4195.17 1456
4195.78 1474
4196.39 1441
4197.00 1489
4197.61 1536
4198.22 1453
4198.84 1435
4199.45 1369
4200.06 1292
4200.67 1284
4201.28 1254
4201.89 1232
4202.50 1280
4203.12 1270
4203.73 1225
4204.34 1296
4204.95 1290
4205.56 1262
4206.18 1218
4206.79 1252
4207.40 1256
4208.01 1294
4208.62 1328
4209.24 1290
4209.85 1293
4210.46 1319
4211.07 1239
4211.69 1339
4212.30 1383
4212.91 1347
4213.52 1329
4214.14 1331
4214.75 1408
4215.36 1347
4215.97 1405
4216.59 1402
4217.20 1372
4217.81 1353
4218.43 1413
4219.04 1334
4219.65 1392
4220.26 1404
4220.88 1403
4221.49 1473
4222.10 1516
4222.72 1515
4223.33 1532
4223.94 1583
4224.56 1563
4225.17 1630
4225.78 1540
4226.40 1597
4227.01 1706
4227.62 1785
4228.24 1879
4228.85 2061
4229.46 2199
4230.08 2283
4230.69 2204
4231.31 2085
4231.92 1913
4232.53 1886
4233.15 1820
4233.76 1727
4234.38 1656
4234.99 1660
4235.60 1668
4236.22 1704
4236.83 1621
4237.45 1593
4238.06 1488
4238.68 1461
4239.29 1476
4239.90 1519
4240.52 1578
4241.13 1469
4241.75 1413
4242.36 1522
4242.98 1391
4243.59 1418
4244.21 1456
4244.82 1467
4245.44 1500
4246.05 1494
4246.67 1533
4247.28 1500
4247.90 1546
4248.51 1467
4249.13 1416
4249.74 1480
4250.36 1524
4250.97 1504
4251.59 1430
4252.20 1314
4252.82 1431
4253.43 1417
4254.05 1428
4254.66 1394
4255.28 1460
4255.89 1445
4256.51 1412
4257.13 1470
4257.74 1467
4258.36 1480
4258.97 1416
4259.59 1480
4260.21 1489
4260.82 1481
4261.44 1492
4262.05 1551
4262.67 1644
4263.29 1653
4263.90 1758
4264.52 1772
4265.13 1744
4265.75 1812
4266.37 1769
4266.98 1731
4267.60 1714
4268.22 1686
4268.83 1676
4269.45 1622
4270.07 1570
4270.68 1556
4271.30 1606
4271.92 1623
4272.53 1561
4273.15 1420
4273.77 1550
4274.38 1591
4275.00 1472
4275.62 1448
4276.23 1518
4276.85 1633
4277.47 1709
4278.09 1821
4278.70 1783
4279.32 1811
4279.94 1778
4280.56 1781
4281.17 1788
4281.79 1709
4282.41 1572
4283.03 1445
4283.64 1481
4284.26 1447
4284.88 1484
4285.50 1500
4286.11 1366
4286.73 1400
4287.35 1377
4287.97 1375
4288.59 1350
4289.20 1324
4289.82 1253
4290.44 1300
4291.06 1388
4291.68 1382
4292.29 1386
4292.91 1283
4293.53 1356
4294.15 1378
4294.77 1410
4295.39 1446
4296.00 1341
4296.62 1421
4297.24 1439
4297.86 1380
4298.48 1367
4299.10 1449
4299.72 1447
4300.33 1410
4300.95 1338
4301.57 1393
4302.19 1380
4302.81 1336
4303.43 1403
4304.05 1496
4304.67 1449
4305.29 1397
4305.91 1365
4306.53 1476
4307.14 1474
4307.76 1387
4308.38 1454
4309.00 1471
4309.62 1421
4310.24 1429
4310.86 1501
4311.48 1505
4312.10 1503
4312.72 1564
4313.34 1516
4313.96 1579
4314.58 1493
4315.20 1548
4315.82 1565
4316.44 1613
4317.06 1658
4317.68 1604
4318.30 1558
4318.92 1575
4319.54 1662
4320.16 1576
4320.78 1575
4321.40 1614
4322.02 1636
4322.64 1664
4323.26 1682
4323.88 1618
4324.50 1710
4325.12 1811
4325.74 1906
4326.36 1893
4326.99 1980
4327.61 2038
4328.23 1948
4328.85 2103
4329.47 2136
4330.09 2242
4330.71 2244
4331.33 2532
4331.95 2761
4332.57 2844
4333.19 3325
4333.82 3577
4334.44 3803
4335.06 3815
4335.68 3797
4336.30 3819
4336.92 3721
4337.54 3725
4338.17 3923
4338.79 4084
4339.41 4116
4340.03 3752
4340.65 3615
4341.27 3551
4341.90 3289
4342.52 3104
4343.14 2884
4343.76 2753
4344.38 2842
4345.01 3135
4345.63 3190
4346.25 3521
4346.87 4149
4347.49 4587
4348.12 4867
4348.74 4904
4349.36 4812
4349.98 4744
4350.61 4378
4351.23 3900
4351.85 3897
4352.47 3694
4353.10 3511
4353.72 3405
4354.34 3152
4354.96 3096
4355.59 2856
4356.21 2627
4356.83 2478
4357.46 2428
4358.08 2314
4358.70 2216
4359.32 2247
4359.95 2250
4360.57 2142
4361.19 2140
4361.82 2106
4362.44 2037
4363.06 2075
4363.69 2021
4364.31 1954
4364.93 1858
4365.56 1997
4366.18 2102
4366.80 2085
4367.43 2035
4368.05 2054
4368.67 1992
4369.30 1952
4369.92 1800
4370.55 1877
4371.17 1848
4371.79 1817
4372.42 1678
4373.04 1725
4373.67 1701
4374.29 1720
4374.91 1723
4375.54 1666
4376.16 1668
4376.79 1641
4377.41 1674
4378.04 1741
4378.66 1749
4379.28 1785
4379.91 1889
4380.53 1920
4381.16 1917
4381.78 1947
4382.41 1896
4383.03 1869
4383.66 1850
4384.28 1844
4384.91 1779
4385.53 1772
4386.16 1706
4386.78 1721
4387.41 1715
4388.03 1757
4388.66 1731
4389.28 1695
4389.91 1624
4390.53 1641
4391.16 1668
4391.78 1663
4392.41 1749
4393.03 1708
4393.66 1612
4394.28 1663
4394.91 1699
4395.54 1657
4396.16 1678
4396.79 1649
4397.41 1607
4398.04 1558
4398.66 1576
4399.29 1560
4399.92 1593
4400.54 1599
4401.17 1528
4401.79 1584
4402.42 1544
4403.05 1520
4403.67 1654
4404.30 1542
4404.93 1525
4405.55 1569
4406.18 1480
4406.80 1510
4407.43 1560
4408.06 1586
4408.68 1549
4409.31 1474
4409.94 1510
4410.56 1574
4411.19 1607
4411.82 1610
4412.44 1576
4413.07 1507
4413.70 1498
4414.33 1526
4414.95 1566
4415.58 1526
4416.21 1459
4416.83 1498
4417.46 1477
4418.09 1471
4418.72 1508
4419.34 1457
4419.97 1421
4420.60 1378
4421.22 1447
4421.85 1399
4422.48 1310
4423.11 1357
4423.73 1426
4424.36 1409
4424.99 1350
4425.62 1369
4426.25 1391
4426.87 1334
4427.50 1273
4428.13 1328
4428.76 1360
4429.39 1293
4430.01 1283
4430.64 1340
4431.27 1387
4431.90 1334
4432.53 1347
4433.15 1316
4433.78 1322
4434.41 1401
4435.04 1401
4435.67 1421
4436.30 1414
4436.93 1351
4437.55 1431
4438.18 1472
4438.81 1480
4439.44 1441
4440.07 1458
4440.70 1463
4441.33 1430
4441.96 1386
4442.58 1445
4443.21 1382
4443.84 1357
4444.47 1475
4445.10 1443
4445.73 1425
4446.36 1507
4446.99 1459
4447.62 1426
4448.25 1525
4448.88 1551
4449.51 1483
4450.14 1519
4450.76 1458
4451.39 1422
4452.02 1487
4452.65 1447
4453.28 1353
4453.91 1375
4454.54 1422
4455.17 1513
4455.80 1505
4456.43 1555
4457.06 1700
4457.69 1786
4458.32 1734
4458.95 1728
4459.58 1723
4460.21 1659
4460.84 1552
4461.47 1496
4462.10 1430
4462.73 1382
4463.36 1360
4464.00 1429
4464.63 1385
4465.26 1370
4465.89 1310
4466.52 1304
4467.15 1372
4467.78 1327
4468.41 1302
4469.04 1320
4469.67 1346
4470.30 1251
4470.93 1321
4471.56 1324
4472.20 1370
4472.83 1316
4473.46 1342
4474.09 1316
4474.72 1314
4475.35 1249
4475.98 1220
4476.61 1246
4477.25 1300
4477.88 1251
4478.51 1299
4479.14 1260
4479.77 1285
4480.40 1265
4481.03 1301
4481.67 1379
4482.30 1390
4482.93 1348
4483.56 1329
4484.19 1296
4484.83 1343
4485.46 1234
4486.09 1292
4486.72 1432
4487.35 1390
4487.99 1327
4488.62 1402
4489.25 1382
4489.88 1379
4490.52 1394
4491.15 1313
4491.78 1369
4492.41 1400
4493.05 1353
4493.68 1354
4494.31 1371
4494.94 1337
4495.58 1363
4496.21 1283
4496.84 1330
4497.47 1361
4498.11 1461
4498.74 1461
4499.37 1335
4500.01 1447
4500.64 1491
4501.27 1611
4501.91 1747
4502.54 1799
4503.17 1897
4503.80 1900
4504.44 1990
4505.07 2020
4505.71 1890
4506.34 1847
4506.97 1788
4507.61 1716
4508.24 1672
4508.87 1574
4509.51 1563
4510.14 1644
4510.77 1664
4511.41 1536
4512.04 1513
4512.68 1504
4513.31 1556
4513.94 1574
4514.58 1546
4515.21 1510
4515.85 1443
4516.48 1365
4517.11 1376
4517.75 1376
4518.38 1357
4519.02 1307
4519.65 1286
4520.29 1279
4520.92 1283
4521.55 1320
4522.19 1402
4522.82 1326
4523.46 1254
4524.09 1313
4524.73 1388
4525.36 1378
4526.00 1400
4526.63 1336
4527.27 1394
4527.90 1390
4528.54 1405
4529.17 1445
4529.81 1500
4530.44 1635
4531.08 1747
4531.71 1854
4532.35 1941
4532.98 1949
4533.62 1860
4534.25 1910
4534.89 1931
4535.53 1838
4536.16 1719
4536.80 1563
4537.43 1547
4538.07 1449
4538.70 1349
4539.34 1319
4539.98 1324
4540.61 1316
4541.25 1307
4541.88 1228
4542.52 1199
4543.16 1184
4543.79 1266
4544.43 1289
4545.06 1211
4545.70 1251
4546.34 1264
4546.97 1227
4547.61 1234
4548.25 1249
4548.88 1233
4549.52 1189
4550.15 1222
4550.79 1189
4551.43 1166
4552.06 1195
4552.70 1255
4553.34 1236
4553.97 1214
4554.61 1205
4555.25 1230
4555.89 1231
4556.52 1250
4557.16 1234
4557.80 1248
4558.43 1275
4559.07 1218
4559.71 1238
4560.35 1284
4560.98 1309
4561.62 1239
4562.26 1291
4562.89 1307
4563.53 1295
4564.17 1276
4564.81 1278
4565.44 1285
4566.08 1289
4566.72 1258
4567.36 1313
4568.00 1326
4568.63 1298
4569.27 1391
4569.91 1423
4570.55 1414
4571.19 1389
4571.82 1432
4572.46 1403
4573.10 1399
4573.74 1357
4574.38 1326
4575.01 1376
4575.65 1283
4576.29 1223
4576.93 1216
4577.57 1350
4578.21 1334
4578.84 1320
4579.48 1295
4580.12 1295
4580.76 1313
4581.40 1314
4582.04 1332
4582.68 1280
4583.32 1284
4583.95 1350
4584.59 1383
4585.23 1300
4585.87 1387
4586.51 1354
4587.15 1489
4587.79 1553
4588.43 1655
4589.07 1728
4589.71 1831
4590.35 1876
4590.99 1784
4591.62 1758
4592.26 1860
4592.90 1869
4593.54 1878
4594.18 1882
4594.82 1865
4595.46 1807
4596.10 1715
4596.74 1686
4597.38 1605
4598.02 1511
4598.66 1492
4599.30 1415
4599.94 1357
4600.58 1353
4601.22 1328
4601.86 1426
4602.50 1435
4603.14 1395
4603.78 1387
4604.42 1373
4605.06 1327
4605.70 1380
4606.34 1325
4606.98 1423
4607.62 1344
4608.27 1343
4608.91 1322
4609.55 1303
4610.19 1259
4610.83 1305
4611.47 1332
4612.11 1380
4612.75 1305
4613.39 1326
4614.03 1381
4614.67 1333
4615.31 1336
4615.96 1342
4616.60 1232
4617.24 1300
4617.88 1322
4618.52 1305
4619.16 1311
4619.80 1352
4620.44 1247
4621.09 1262
4621.73 1241
4622.37 1266
4623.01 1232
4623.65 1222
4624.29 1259
4624.94 1221
4625.58 1194
4626.22 1253
4626.86 1277
4627.50 1309
4628.15 1306
4628.79 1329
4629.43 1352
4630.07 1263
4630.71 1229
4631.36 1294
4632.00 1431
4632.64 1413
4633.28 1451
4633.93 1485
4634.57 1568
4635.21 1571
4635.85 1628
4636.50 1555
4637.14 1559
4637.78 1560
4638.42 1592
4639.07 1560
4639.71 1532
4640.35 1582
4640.99 1549
4641.64 1589
4642.28 1550
4642.92 1516
4643.57 1461
4644.21 1466
4644.85 1423
4645.50 1371
4646.14 1437
4646.78 1419
4647.43 1347
4648.07 1395
4648.71 1333
4649.36 1326
4650.00 1331
4650.64 1389
4651.29 1375
4651.93 1482
4652.57 1514
4653.22 1447
4653.86 1479
4654.50 1511
4655.15 1493
4655.79 1525
4656.44 1493
4657.08 1445
4657.72 1425
4658.37 1369
4659.01 1408
4659.66 1267
4660.30 1255
4660.94 1256
4661.59 1260
4662.23 1228
4662.88 1221
4663.52 1192
4664.17 1148
4664.81 1205
4665.46 1210
4666.10 1197
4666.74 1127
4667.39 1089
4668.03 1170
4668.68 1201
4669.32 1158
4669.97 1198
4670.61 1167
4671.26 1164
4671.90 1150
4672.55 1106
4673.19 1105
4673.84 1170
4674.48 1192
4675.13 1246
4675.77 1194
4676.42 1156
4677.07 1197
4677.71 1155
4678.36 1170
4679.00 1207
4679.65 1302
4680.29 1314
4680.94 1314
4681.58 1318
4682.23 1254
4682.88 1261
4683.52 1320
4684.17 1282
4684.81 1268
4685.46 1254
4686.10 1260
4686.75 1235
4687.40 1258
4688.04 1332
4688.69 1338
4689.34 1332
4689.98 1334
4690.63 1398
4691.27 1390
4691.92 1354
4692.57 1383
4693.21 1501
4693.86 1556
4694.51 1488
4695.15 1445
4695.80 1466
4696.45 1524
4697.09 1566
4697.74 1495
4698.39 1585
4699.03 1564
4699.68 1539
4700.33 1589
4700.97 1680
4701.62 1691
4702.27 1838
4702.92 1698
4703.56 1586
4704.21 1567
4704.86 1490
4705.50 1509
4706.15 1461
4706.80 1527
4707.45 1502
4708.09 1466
4708.74 1411
4709.39 1427
4710.04 1429
4710.68 1394
4711.33 1386
4711.98 1418
4712.63 1440
4713.28 1349
4713.92 1344
4714.57 1388
4715.22 1411
4715.87 1417
4716.52 1444
4717.16 1382
4717.81 1404
4718.46 1397
4719.11 1410
4719.76 1414
4720.41 1339
4721.05 1415
4721.70 1457
4722.35 1468
4723.00 1448
4723.65 1449
4724.30 1523
4724.94 1487
4725.59 1451
4726.24 1432
4726.89 1468
4727.54 1489
4728.19 1487
4728.84 1496
4729.49 1472
4730.14 1493
4730.78 1491
4731.43 1391
4732.08 1424
4732.73 1392
4733.38 1351
4734.03 1322
4734.68 1298
4735.33 1296
4735.98 1286
4736.63 1330
4737.28 1331
4737.93 1329
4738.58 1355
4739.23 1333
4739.88 1293
4740.53 1361
4741.18 1445
4741.83 1435
4742.47 1396
4743.12 1432
4743.77 1447
4744.42 1427
4745.07 1486
4745.72 1432
4746.37 1460
4747.03 1404
4747.68 1516
4748.33 1455
4748.98 1419
4749.63 1451
4750.28 1469
4750.93 1447
4751.58 1510
4752.23 1532
4752.88 1553
4753.53 1595
4754.18 1581
4754.83 1576
4755.48 1627
4756.13 1646
4756.78 1627
4757.43 1662
4758.08 1535
4758.74 1479
4759.39 1576
4760.04 1516
4760.69 1549
4761.34 1598
4761.99 1685
4762.64 1795
4763.29 1745
4763.94 1845
4764.60 1787
4765.25 1744
4765.90 1719
4766.55 1591
4767.20 1583
4767.85 1477
4768.51 1553
4769.16 1612
4769.81 1568
4770.46 1596
4771.11 1497
4771.76 1535
4772.42 1547
4773.07 1559
4773.72 1559
4774.37 1475
4775.02 1586
4775.68 1560
4776.33 1529
4776.98 1510
4777.63 1442
4778.29 1522
4778.94 1571
4779.59 1481
4780.24 1460
4780.89 1540
4781.55 1554
4782.20 1642
4782.85 1631
4783.51 1548
4784.16 1572
4784.81 1544
4785.46 1491
4786.12 1507
4786.77 1532
4787.42 1522
4788.08 1546
4788.73 1555
4789.38 1490
4790.03 1536
4790.69 1556
4791.34 1558
4791.99 1579
4792.65 1715
4793.30 1626
4793.95 1639
4794.61 1634
4795.26 1609
4795.91 1700
4796.57 1688
4797.22 1665
4797.87 1671
4798.53 1581
4799.18 1636
4799.84 1789
4800.49 1895
4801.14 1993
4801.80 2213
4802.45 2257
4803.11 2219
4803.76 2239
4804.41 2195
4805.07 2079
4805.72 1990
4806.38 1918
4807.03 1858
4807.68 1839
4808.34 1833
4808.99 1846
4809.65 1756
4810.30 1803
4810.96 1787
4811.61 1722
4812.27 1727
4812.92 1801
4813.58 1836
4814.23 1873
4814.89 1875
4815.54 1903
4816.19 1906
4816.85 1878
4817.50 1916
4818.16 1991
4818.81 1942
4819.47 1978
4820.13 1974
4820.78 2009
4821.44 2091
4822.09 2204
4822.75 2263
4823.40 2228
4824.06 2435
4824.71 2414
4825.37 2496
4826.02 2437
4826.68 2349
4827.33 2362
4827.99 2222
4828.65 2211
4829.30 2248
4829.96 2147
4830.61 2117
4831.27 2136
4831.93 2184
4832.58 2097
4833.24 2148
4833.89 2223
4834.55 2161
4835.21 2249
4835.86 2410
4836.52 2371
4837.17 2309
4837.83 2538
4838.49 2578
4839.14 2649
4839.80 2655
4840.46 2701
4841.11 2693
4841.77 2573
4842.43 2617
4843.08 2679
4843.74 2764
4844.40 2736
4845.05 2714
4845.71 2645
4846.37 2722
4847.02 2867
4847.68 2817
4848.34 2842
4849.00 2836
4849.65 2956
4850.31 3241
4850.97 3512
4851.62 3651
4852.28 3801
4852.94 3735
4853.60 3777
4854.25 3551
4854.91 3431
4855.57 3282
4856.23 3185
4856.88 3320
4857.54 3580
4858.20 3883
4858.86 4026
4859.52 4447
4860.17 4877
4860.83 4876
4861.49 4608
4862.15 4446
4862.81 4163
4863.46 3781
4864.12 3559
4864.78 3310
4865.44 3242
4866.10 3119
4866.75 3124
4867.41 3186
4868.07 3237
4868.73 3323
4869.39 3322
4870.05 3282
4870.71 3189
4871.36 3069
4872.02 3000
4872.68 2966
4873.34 2972
4874.00 2800
4874.66 2813
4875.32 2822
4875.98 2707
4876.63 2775
4877.29 2684
4877.95 2592
4878.61 2621
4879.27 2724
4879.93 2633
4880.59 2797
4881.25 2828
4881.91 2813
4882.57 2656
4883.23 2580
4883.89 2587
4884.55 2461
4885.21 2350
4885.87 2384
4886.52 2321
4887.18 2238
4887.84 2259
4888.50 2238
4889.16 2237
4889.82 2182
4890.48 2195
4891.14 2252
4891.80 2173
4892.46 2140
4893.12 2156
4893.78 2297
4894.44 2234
4895.10 2095
4895.76 2114
4896.42 2058
4897.09 2019
4897.75 2014
4898.41 1935
4899.07 1973
4899.73 1970
4900.39 1996
4901.05 2002
4901.71 2083
4902.37 2061
4903.03 2083
4903.69 1910
4904.35 2060
4905.01 1906
4905.67 1804
4906.33 1875
4907.00 1789
4907.66 1748
4908.32 1763
4908.98 1792
4909.64 1731
4910.30 1659
4910.96 1603
4911.62 1642
4912.29 1646
4912.95 1652
4913.61 1574
4914.27 1615
4914.93 1657
4915.59 1560
4916.26 1659
4916.92 1556
4917.58 1489
4918.24 1512
4918.90 1581
4919.56 1537
4920.23 1580
4920.89 1569
4921.55 1534
4922.21 1514
4922.87 1487
4923.54 1557
4924.20 1558
4924.86 1541
4925.52 1529
4926.19 1528
4926.85 1546
4927.51 1481
4928.17 1509
4928.84 1516
4929.50 1503
4930.16 1498
4930.82 1484
4931.49 1490
4932.15 1439
4932.81 1496
4933.47 1506
4934.14 1492
4934.80 1479
4935.46 1496
4936.13 1405
4936.79 1418
4937.45 1444
4938.11 1454
4938.78 1450
4939.44 1492
4940.10 1467
4940.77 1431
4941.43 1495
4942.09 1512
4942.76 1476
4943.42 1442
4944.08 1354
4944.75 1431
4945.41 1366
4946.08 1403
4946.74 1354
4947.40 1357
4948.07 1340
4948.73 1311
4949.39 1309
4950.06 1292
4950.72 1318
4951.39 1317
4952.05 1333
4952.71 1439
4953.38 1342
4954.04 1261
4954.71 1307
4955.37 1281
4956.04 1259
4956.70 1364
4957.36 1360
4958.03 1344
4958.69 1305
4959.36 1322
4960.02 1416
4960.69 1474
4961.35 1525
4962.02 1496
4962.68 1540
4963.35 1472
4964.01 1507
4964.68 1679
4965.34 1723
4966.01 1694
4966.67 1699
4967.34 1606
4968.00 1567
4968.67 1513
4969.33 1466
4970.00 1403
4970.66 1353
4971.33 1363
4971.99 1375
4972.66 1415
4973.32 1392
4973.99 1298
4974.66 1290
4975.32 1317
4975.99 1420
4976.65 1411
4977.32 1541
4977.98 1560
4978.65 1534
4979.32 1511
4979.98 1473
4980.65 1513
4981.31 1437
4981.98 1323
4982.65 1388
4983.31 1386
4983.98 1331
4984.64 1304
4985.31 1317
4985.98 1283
4986.64 1285
4987.31 1303
4987.98 1270
4988.64 1247
4989.31 1202
4989.98 1247
4990.64 1260
4991.31 1313
4991.98 1330
4992.64 1248
4993.31 1297
4993.98 1257
4994.64 1293
4995.31 1253
4995.98 1174
4996.64 1218
4997.31 1186
4997.98 1193
4998.65 1190
4999.31 1224
4999.98 1215
5000.65 1217
5001.31 1212
5001.98 1140
5002.65 1187
5003.32 1191
5003.98 1151
5004.65 1128
5005.32 1162
5005.99 1151
5006.66 1242
5007.32 1243
5007.99 1194
5008.66 1195
5009.33 1182
5009.99 1181
5010.66 1195
5011.33 1199
5012.00 1244
5012.67 1180
5013.33 1170
5014.00 1302
5014.67 1219
5015.34 1141
5016.01 1176
5016.68 1172
5017.34 1227
5018.01 1176
5018.68 1168
5019.35 1165
5020.02 1169
5020.69 1187
5021.36 1165
5022.02 1173
5022.69 1217
5023.36 1226
5024.03 1238
5024.70 1254
5025.37 1285
5026.04 1260
5026.71 1220
5027.38 1169
5028.05 1166
5028.71 1218
5029.38 1208
5030.05 1133
5030.72 1101
5031.39 1116
5032.06 1198
5032.73 1117
5033.40 1104
5034.07 1195
5034.74 1137
5035.41 1118
5036.08 1193
5036.75 1216
5037.42 1169
5038.09 1164
5038.76 1163
5039.43 1176
5040.10 1248
5040.77 1241
5041.44 1122
5042.11 1149
5042.78 1156
5043.45 1176
5044.12 1250
5044.79 1166
5045.46 1099
5046.13 1131
5046.80 1207
5047.47 1171
5048.14 1157
5048.81 1237
5049.48 1151
5050.15 1161
5050.82 1171
5051.49 1168
5052.16 1181
5052.83 1148
5053.51 1221
5054.18 1183
5054.85 1179
5055.52 1173
5056.19 1159
5056.86 1124
5057.53 1131
5058.20 1112
5058.87 1156
5059.55 1143
5060.22 1173
5060.89 1165
5061.56 1173
5062.23 1147
5062.90 1151
5063.57 1151
5064.25 1228
5064.92 1159
5065.59 1138
5066.26 1142
5066.93 1118
5067.60 1095
5068.28 1148
5068.95 1163
5069.62 1215
5070.29 1206
5070.96 1262
5071.64 1236
5072.31 1189
5072.98 1165
5073.65 1181
5074.32 1240
5075.00 1179
5075.67 1139
5076.34 1200
5077.01 1172
5077.69 1175
5078.36 1223
5079.03 1325
5079.70 1280
5080.38 1317
5081.05 1325
5081.72 1336
5082.39 1288
5083.07 1258
5083.74 1250
5084.41 1299
5085.09 1254
5085.76 1256
5086.43 1245
5087.10 1283
5087.78 1244
5088.45 1307
5089.12 1354
5089.80 1367
5090.47 1496
5091.14 1445
5091.82 1378
5092.49 1455
5093.16 1391
5093.84 1417
5094.51 1485
5095.18 1415
5095.86 1431
5096.53 1328
5097.21 1412
5097.88 1272
5098.55 1168
5099.23 1240
5099.90 1302
5100.57 1229
5101.25 1187
5101.92 1222
5102.60 1298
5103.27 1241
5103.95 1308
5104.62 1319
5105.29 1315
5105.97 1378
5106.64 1415
5107.32 1442
5107.99 1434
5108.67 1382
5109.34 1309
5110.01 1260
5110.69 1321
5111.36 1296
5112.04 1262
5112.71 1240
5113.39 1194
5114.06 1219
5114.74 1267
5115.41 1251
5116.09 1269
5116.76 1286
5117.44 1345
5118.11 1396
5118.79 1402
5119.46 1543
5120.14 1670
5120.81 1745
5121.49 1724
5122.16 1692
5122.84 1642
5123.52 1648
5124.19 1568
5124.87 1560
5125.54 1588
5126.22 1511
5126.89 1433
5127.57 1458
5128.24 1389
5128.92 1328
5129.60 1304
5130.27 1297
5130.95 1287
5131.62 1295
5132.30 1305
5132.98 1336
5133.65 1440
5134.33 1465
5135.01 1376
5135.68 1271
5136.36 1305
5137.03 1237
5137.71 1250
5138.39 1236
5139.06 1260
5139.74 1230
5140.42 1195
5141.09 1229
5141.77 1237
5142.45 1201
5143.12 1178
5143.80 1194
5144.48 1237
5145.15 1199
5145.83 1227
5146.51 1221
5147.18 1137
5147.86 1160
5148.54 1186
5149.22 1195
5149.89 1178
5150.57 1118
5151.25 1166
5151.93 1142
5152.60 1129
5153.28 1184
5153.96 1133
5154.63 1116
5155.31 1143
5155.99 1188
5156.67 1204
5157.35 1188
5158.02 1178
5158.70 1159
5159.38 1170
5160.06 1275
5160.73 1229
5161.41 1174
5162.09 1128
5162.77 1210
5163.45 1210
5164.12 1161
5164.80 1223
5165.48 1135
5166.16 1110
5166.84 1162
5167.52 1173
5168.19 1150
5168.87 1136
5169.55 1113
5170.23 1156
5170.91 1175
5171.59 1075
5172.27 1108
5172.94 1079
5173.62 1104
5174.30 1144
5174.98 1125
5175.66 1113
5176.34 1103
5177.02 1121
5177.70 1104
5178.38 1177
5179.06 1147
5179.73 1101
5180.41 1144
5181.09 1220
5181.77 1178
5182.45 1091
5183.13 1125
5183.81 1172
5184.49 1138
5185.17 1206
5185.85 1120
5186.53 1088
5187.21 1148
5187.89 1122
5188.57 1138
5189.25 1105
5189.93 1081
5190.61 1088
5191.29 1104
5191.97 1088
5192.65 1114
5193.33 1011
5194.01 1070
5194.69 1092
5195.37 1096
5196.05 1080
5196.73 1097
5197.41 1022
5198.09 1044
5198.77 1096
5199.45 1108
5200.13 1147
5200.81 1139
5201.49 1090
5202.17 1078
5202.85 1112
5203.53 1140
5204.21 1147
5204.89 1114
5205.58 1186
5206.26 1189
5206.94 1154
5207.62 1160
5208.30 1153
5208.98 1115
5209.66 1135
5210.34 1116
5211.02 1167
5211.71 1195
5212.39 1146
5213.07 1205
5213.75 1211
5214.43 1143
5215.11 1268
5215.79 1230
5216.48 1252
5217.16 1259
5217.84 1269
5218.52 1285
5219.20 1191
5219.88 1197
5220.57 1262
5221.25 1283
5221.93 1244
5222.61 1309
5223.29 1330
5223.98 1371
5224.66 1353
5225.34 1374
5226.02 1424
5226.70 1413
5227.39 1431
5228.07 1340
5228.75 1242
5229.43 1233
5230.12 1256
5230.80 1220
5231.48 1237
5232.16 1198
5232.85 1242
5233.53 1287
5234.21 1218
5234.89 1299
5235.58 1295
5236.26 1328
5236.94 1404
5237.63 1360
5238.31 1354
5238.99 1360
5239.67 1318
5240.36 1323
5241.04 1348
5241.72 1353
5242.41 1388
5243.09 1454
5243.77 1423
5244.46 1356
5245.14 1356
5245.82 1405
5246.51 1292
5247.19 1324
5247.88 1294
5248.56 1232
5249.24 1283
5249.93 1250
5250.61 1244
5251.29 1245
5251.98 1350
5252.66 1323
5253.35 1331
5254.03 1327
5254.71 1291
5255.40 1353
5256.08 1284
5256.77 1386
5257.45 1296
5258.14 1235
5258.82 1204
5259.50 1251
5260.19 1285
5260.87 1246
5261.56 1316
5262.24 1350
5262.93 1432
5263.61 1360
5264.30 1332
5264.98 1399
5265.67 1463
5266.35 1417
5267.03 1388
5267.72 1382
5268.40 1375
5269.09 1316
5269.77 1274
5270.46 1292
5271.14 1330
5271.83 1317
5272.52 1292
5273.20 1277
5273.89 1244
5274.57 1327
5275.26 1222
5275.94 1301
5276.63 1297
5277.31 1236
5278.00 1262
5278.68 1242
5279.37 1255
5280.06 1209
5280.74 1254
5281.43 1324
5282.11 1218
5282.80 1251
5283.48 1254
5284.17 1294
5284.86 1271
5285.54 1279
5286.23 1265
5286.92 1221
5287.60 1206
5288.29 1265
5288.97 1251
5289.66 1255
5290.35 1278
5291.03 1213
5291.72 1223
5292.41 1216
5293.09 1156
5293.78 1186
5294.47 1205
5295.15 1265
5295.84 1217
5296.53 1233
5297.21 1321
5297.90 1350
5298.59 1275
5299.27 1355
5299.96 1373
5300.65 1383
5301.33 1450
5302.02 1442
5302.71 1476
5303.40 1475
5304.08 1548
5304.77 1605
5305.46 1651
5306.15 1704
5306.83 1700
5307.52 1720
5308.21 1784
5308.90 1837
5309.58 1699
5310.27 1566
5310.96 1645
5311.65 1649
5312.33 1632
5313.02 1699
5313.71 1808
5314.40 1769
5315.09 1766
5315.77 1859
5316.46 1886
5317.15 1861
5317.84 1746
5318.53 1750
5319.21 1686
5319.90 1681
5320.59 1723
5321.28 1773
5321.97 1782
5322.66 1758
5323.35 1766
5324.03 1736
5324.72 1750
5325.41 1654
5326.10 1611
5326.79 1555
5327.48 1497
5328.17 1452
5328.86 1457
5329.54 1347
5330.23 1378
5330.92 1315
5331.61 1252
5332.30 1337
5332.99 1381
5333.68 1264
5334.37 1271
5335.06 1347
5335.75 1329
5336.44 1323
5337.12 1382
5337.81 1303
5338.50 1328
5339.19 1229
5339.88 1232
5340.57 1245
5341.26 1229
5341.95 1292
5342.64 1271
5343.33 1302
5344.02 1284
5344.71 1324
5345.40 1339
5346.09 1331
5346.78 1371
5347.47 1326
5348.16 1392
5348.85 1441
5349.54 1464
5350.23 1539
5350.92 1575
5351.61 1631
5352.30 1742
5352.99 1727
5353.68 1673
5354.37 1727
5355.07 1666
5355.76 1530
5356.45 1486
5357.14 1456
5357.83 1374
5358.52 1353
5359.21 1337
5359.90 1270
5360.59 1337
5361.28 1366
5361.97 1423
5362.66 1449
5363.36 1415
5364.05 1469
5364.74 1412
5365.43 1350
5366.12 1352
5366.81 1304
5367.50 1405
5368.19 1216
5368.89 1225
5369.58 1232
5370.27 1226
5370.96 1147
5371.65 1173
5372.34 1199
5373.04 1227
5373.73 1189
5374.42 1216
5375.11 1207
5375.80 1218
5376.49 1209
5377.19 1219
5377.88 1162
5378.57 1141
5379.26 1165
5379.96 1203
5380.65 1215
5381.34 1205
5382.03 1218
5382.72 1187
5383.42 1203
5384.11 1140
5384.80 1209
5385.49 1218
5386.19 1192
5386.88 1207
5387.57 1169
5388.26 1263
5388.96 1194
5389.65 1228
5390.34 1291
5391.04 1326
5391.73 1349
5392.42 1429
5393.12 1381
5393.81 1426
5394.50 1330
5395.19 1269
5395.89 1298
5396.58 1293
5397.27 1255
5397.97 1272
5398.66 1273
5399.35 1266
5400.05 1256
5400.74 1254
5401.43 1241
5402.13 1250
5402.82 1203
5403.52 1213
5404.21 1243
5404.90 1200
5405.60 1264
5406.29 1245
5406.98 1263
5407.68 1255
5408.37 1312
5409.07 1305
5409.76 1227
5410.45 1256
5411.15 1293
5411.84 1325
5412.54 1239
5413.23 1270
5413.93 1259
5414.62 1180
5415.32 1261
5416.01 1259
5416.70 1326
5417.40 1299
5418.09 1246
5418.79 1316
5419.48 1324
5420.18 1352
5420.87 1306
5421.57 1381
5422.26 1377
5422.96 1349
5423.65 1349
5424.35 1359
5425.04 1423
5425.74 1416
5426.43 1340
5427.13 1259
5427.82 1329
5428.52 1269
5429.21 1297
5429.91 1350
5430.60 1364
5431.30 1349
5432.00 1285
5432.69 1391
5433.39 1344
5434.08 1349
5434.78 1360
5435.47 1427
5436.17 1338
5436.86 1385
5437.56 1416
5438.26 1387
5438.95 1490
5439.65 1479
5440.34 1413
5441.04 1438
5441.74 1417
5442.43 1406
5443.13 1414
5443.83 1482
5444.52 1502
5445.22 1418
5445.91 1503
5446.61 1643
5447.31 1781
5448.00 1898
5448.70 1947
5449.40 2069
5450.09 2044
5450.79 1960
5451.49 2121
5452.18 1924
5452.88 1925
5453.58 1854
5454.27 1872
5454.97 1832
5455.67 1742
5456.37 1723
5457.06 1599
5457.76 1522
5458.46 1554
5459.15 1544
5459.85 1587
5460.55 1634
5461.25 1621
5461.94 1659
5462.64 1686
5463.34 1717
5464.04 1710
5464.73 1708
5465.43 1743
5466.13 1746
5466.83 1807
5467.53 1748
5468.22 1813
5468.92 1703
5469.62 1712
5470.32 1742
5471.01 1739
5471.71 1781
5472.41 1774
5473.11 1774
5473.81 1891
5474.51 1965
5475.20 1990
5475.90 1955
5476.60 2042
5477.30 2098
5478.00 2105
5478.70 2254
5479.39 2411
5480.09 2575
5480.79 2958
5481.49 3309
5482.19 3526
5482.89 3725
5483.59 3602
5484.29 3494
5484.98 3201
5485.68 3021
5486.38 2907
5487.08 2761
5487.78 2633
5488.48 2557
5489.18 2488
5489.88 2389
5490.58 2399
5491.28 2392
5491.98 2432
5492.68 2523
5493.37 2558
5494.07 2557
5494.77 2554
5495.47 2635
5496.17 2639
5496.87 2664
5497.57 2765
5498.27 2833
5498.97 2916
5499.67 3171
5500.37 3537
5501.07 4063
5501.77 4658
5502.47 5315
5503.17 5783
5503.87 5898
5504.57 5653
5505.27 5182
5505.97 4520
5506.67 4060
5507.37 3661
5508.07 3142
5508.77 2891
5509.47 2555
5510.17 2440
5510.87 2305
5511.58 2198
5512.28 2169
5512.98 2125
5513.68 2061
5514.38 2110
5515.08 2096
5515.78 2123
5516.48 2161
5517.18 2134
5517.88 2172
5518.58 2177
5519.28 2191
5519.99 2222
5520.69 2107
5521.39 2025
5522.09 2182
5522.79 2285
5523.49 2136
5524.19 2011
5524.90 2036
5525.60 1871
5526.30 1811
5527.00 1697
5527.70 1735
5528.40 1696
5529.10 1681
5529.81 1632
5530.51 1602
5531.21 1621
5531.91 1655
5532.61 1720
5533.32 1724
5534.02 1719
5534.72 1651
5535.42 1577
5536.12 1610
5536.83 1580
5537.53 1601
5538.23 1622
5538.93 1674
5539.64 1605
5540.34 1653
5541.04 1689
5541.74 1623
5542.45 1567
5543.15 1614
5543.85 1605
5544.55 1571
5545.26 1554
5545.96 1531
5546.66 1476
5547.36 1522
5548.07 1477
5548.77 1510
5549.47 1440
5550.18 1369
5550.88 1390
5551.58 1469
5552.29 1465
5552.99 1417
5553.69 1433
5554.40 1410
5555.10 1472
5555.80 1401
5556.51 1380
5557.21 1424
5557.91 1424
5558.62 1452
5559.32 1439
5560.02 1469
5560.73 1429
5561.43 1440
5562.14 1430
5562.84 1470
5563.54 1445
5564.25 1520
5564.95 1521
5565.65 1571
5566.36 1523
5567.06 1530
5567.77 1510
5568.47 1436
5569.18 1441
5569.88 1434
5570.58 1372
5571.29 1411
5571.99 1418
5572.70 1438
5573.40 1475
5574.11 1399
5574.81 1454
5575.52 1500
5576.22 1510
5576.93 1435
5577.63 1438
5578.33 1452
5579.04 1417
5579.74 1424
5580.45 1415
5581.15 1452
5581.86 1450
5582.56 1373
5583.27 1376
5583.97 1353
5584.68 1353
5585.39 1334
5586.09 1316
5586.80 1315
5587.50 1369
5588.21 1378
5588.91 1283
5589.62 1256
5590.32 1309
5591.03 1324
5591.73 1315
5592.44 1345
5593.15 1377
5593.85 1298
5594.56 1303
5595.26 1308
5595.97 1311
5596.68 1297
5597.38 1337
5598.09 1359
5598.79 1238
5599.50 1247
5600.21 1337
5600.91 1340
5601.62 1329
5602.33 1273
5603.03 1302
5603.74 1331
5604.44 1323
5605.15 1345
5605.86 1350
5606.56 1357
5607.27 1310
5607.98 1288
5608.68 1308
5609.39 1305
5610.10 1307
5610.80 1364
5611.51 1327
5612.22 1348
5612.93 1314
5613.63 1351
5614.34 1311
5615.05 1370
5615.75 1333
5616.46 1392
5617.17 1457
5617.88 1408
5618.58 1333
5619.29 1356
5620.00 1358
5620.71 1430
5621.41 1368
5622.12 1394
5622.83 1425
5623.54 1457
5624.24 1412
5624.95 1410
5625.66 1435
5626.37 1417
5627.08 1417
5627.78 1464
5628.49 1432
5629.20 1475
5629.91 1521
5630.62 1526
5631.32 1485
5632.03 1577
5632.74 1607
5633.45 1627
5634.16 1613
5634.86 1625
5635.57 1676
5636.28 1657
5636.99 1613
5637.70 1717
5638.41 1809
5639.12 1859
5639.82 1854
5640.53 1830
5641.24 1901
5641.95 1963
5642.66 1824
5643.37 1829
5644.08 1863
5644.79 1790
5645.50 1764
5646.21 1706
5646.91 1636
5647.62 1553
5648.33 1563
5649.04 1580
5649.75 1561
5650.46 1585
5651.17 1497
5651.88 1514
5652.59 1619
5653.30 1532
5654.01 1563
5654.72 1587
5655.43 1615
5656.14 1617
5656.85 1623
5657.56 1606
5658.27 1586
5658.98 1654
5659.69 1746
5660.40 1743
5661.11 1729
5661.82 1737
5662.53 1705
5663.24 1731
5663.95 1775
5664.66 1709
5665.37 1742
5666.08 1684
5666.79 1672
5667.50 1539
5668.21 1561
5668.92 1548
5669.63 1628
5670.34 1575
5671.05 1572
5671.76 1671
5672.47 1719
5673.18 1788
5673.89 1831
5674.61 1818
5675.32 1834
5676.03 1821
5676.74 1644
5677.45 1641
5678.16 1569
5678.87 1504
5679.58 1537
5680.29 1514
5681.01 1588
5681.72 1551
5682.43 1565
5683.14 1559
5683.85 1572
5684.56 1540
5685.27 1513
5685.99 1477
5686.70 1507
5687.41 1462
5688.12 1478
5688.83 1376
5689.54 1403
5690.26 1376
5690.97 1378
5691.68 1410
5692.39 1400
5693.10 1473
5693.82 1415
5694.53 1396
5695.24 1391
5695.95 1389
5696.67 1350
5697.38 1412
5698.09 1346
5698.80 1258
5699.51 1322
5700.23 1285
5700.94 1311
5701.65 1306
5702.36 1373
5703.08 1422
5703.79 1418
5704.50 1386
5705.22 1421
5705.93 1337
5706.64 1399
5707.35 1411
5708.07 1409
5708.78 1408
5709.49 1420
5710.21 1373
5710.92 1326
5711.63 1330
5712.35 1279
5713.06 1300
5713.77 1346
5714.49 1261
5715.20 1290
5715.91 1279
5716.63 1259
5717.34 1274
5718.05 1237
5718.77 1321
5719.48 1239
5720.19 1301
5720.91 1255
5721.62 1321
5722.34 1273
5723.05 1264
5723.76 1268
5724.48 1334
5725.19 1339
5725.91 1344
5726.62 1367
5727.33 1443
5728.05 1414
5728.76 1431
5729.48 1456
5730.19 1444
5730.91 1489
5731.62 1426
5732.34 1343
5733.05 1370
5733.76 1392
5734.48 1320
5735.19 1325
5735.91 1334
5736.62 1358
5737.34 1365
5738.05 1333
5738.77 1356
5739.48 1336
5740.20 1318
5740.91 1231
5741.63 1321
5742.34 1284
5743.06 1290
5743.77 1268
5744.49 1331
5745.20 1328
5745.92 1296
5746.63 1304
5747.35 1256
5748.07 1255
5748.78 1322
5749.50 1266
5750.21 1280
5750.93 1254
5751.64 1343
5752.36 1336
5753.07 1331
5753.79 1421
5754.51 1435
5755.22 1472
5755.94 1469
5756.65 1443
5757.37 1486
5758.09 1476
5758.80 1512
5759.52 1537
5760.24 1525
5760.95 1493
5761.67 1544
5762.38 1469
5763.10 1474
5763.82 1525
5764.53 1528
5765.25 1572
5765.97 1523
5766.68 1586
5767.40 1646
5768.12 1625
5768.83 1562
5769.55 1699
5770.27 1824
5770.98 2092
5771.70 2296
5772.42 2673
5773.13 2780
5773.85 2762
5774.57 2747
5775.29 2518
5776.00 2314
5776.72 2147
5777.44 1933
5778.16 1731
5778.87 1744
5779.59 1680
5780.31 1715
5781.03 1734
5781.74 1717
5782.46 1649
5783.18 1630
5783.90 1637
5784.61 1613
5785.33 1611
5786.05 1700
5786.77 1687
5787.48 1628
5788.20 1675
5788.92 1613
5789.64 1609
5790.36 1616
5791.08 1652
5791.79 1597
5792.51 1579
5793.23 1552
5793.95 1585
5794.67 1600
5795.38 1526
5796.10 1497
5796.82 1588
5797.54 1496
5798.26 1512
5798.98 1504
5799.70 1540
5800.41 1539
5801.13 1556
5801.85 1638
5802.57 1646
5803.29 1691
5804.01 1662
5804.73 1729
5805.45 1614
5806.17 1593
5806.89 1627
5807.60 1545
5808.32 1525
5809.04 1494
5809.76 1492
5810.48 1492
5811.20 1442
5811.92 1449
5812.64 1433
5813.36 1412
5814.08 1435
5814.80 1394
5815.52 1397
5816.24 1382
5816.96 1371
5817.68 1324
5818.40 1343
5819.12 1408
5819.84 1443
5820.56 1398
5821.28 1386
5822.00 1424
5822.72 1417
5823.44 1428
5824.16 1432
5824.88 1385
5825.60 1391
5826.32 1395
5827.04 1346
5827.76 1330
5828.48 1313
5829.20 1338
5829.92 1350
5830.64 1396
5831.36 1388
5832.08 1336
5832.80 1436
5833.52 1384
5834.25 1361
5834.97 1438
5835.69 1325
5836.41 1437
5837.13 1390
5837.85 1325
5838.57 1332
5839.29 1301
5840.01 1386
5840.73 1361
5841.46 1393
5842.18 1295
5842.90 1338
5843.62 1341
5844.34 1314
5845.06 1411
5845.78 1384
5846.51 1409
5847.23 1290
5847.95 1373
5848.67 1308
5849.39 1348
5850.11 1381
5850.84 1434
5851.56 1449
5852.28 1413
5853.00 1460
5853.72 1448
5854.45 1435
5855.17 1446
5855.89 1474
5856.61 1498
5857.33 1431
5858.06 1367
5858.78 1417
5859.50 1401
5860.22 1425
5860.95 1429
5861.67 1366
5862.39 1447
5863.11 1455
5863.84 1432
5864.56 1365
5865.28 1430
5866.01 1405
5866.73 1458
5867.45 1454
5868.17 1461
5868.90 1442
5869.62 1481
5870.34 1378
5871.07 1480
5871.79 1468
5872.51 1525
5873.24 1484
5873.96 1445
5874.68 1475
5875.41 1517
5876.13 1502
5876.85 1500
5877.58 1493
5878.30 1527
5879.02 1487
5879.75 1515
5880.47 1621
5881.19 1614
5881.92 1676
5882.64 1677
5883.37 1741
5884.09 1684
5884.81 1666
5885.54 1724
5886.26 1698
5886.99 1665
5887.71 1681
5888.43 1668
5889.16 1688
5889.88 1603
5890.61 1707
5891.33 1692
5892.05 1652
5892.78 1672
5893.50 1714
5894.23 1750
5894.95 1664
5895.68 1652
5896.40 1720
5897.13 1768
5897.85 1653
5898.58 1598
5899.30 1630
5900.03 1637
5900.75 1647
5901.48 1614
5902.20 1727
5902.93 1664
5903.65 1731
5904.38 1671
5905.10 1731
5905.83 1728
5906.55 1778
5907.28 1886
5908.00 1829
5908.73 1757
5909.45 1823
5910.18 1812
5910.90 1831
5911.63 1946
5912.36 1889
5913.08 1930
5913.81 1959
5914.53 1946
5915.26 1984
5915.98 1987
5916.71 2027
5917.44 1936
5918.16 1962
5918.89 1996
5919.61 2038
5920.34 2015
5921.07 2027
5921.79 2119
5922.52 2149
5923.25 2171
5923.97 2165
5924.70 2168
5925.42 2248
5926.15 2284
5926.88 2327
5927.60 2437
5928.33 2397
5929.06 2449
5929.78 2440
5930.51 2441
5931.24 2354
5931.96 2477
5932.69 2604
5933.42 2609
5934.15 2590
5934.87 2673
5935.60 2725
5936.33 2734
5937.05 2734
5937.78 2794
5938.51 2848
5939.24 2924
5939.96 2943
5940.69 3021
5941.42 3052
5942.14 3168
5942.87 3342
5943.60 3341
5944.33 3276
5945.06 3321
5945.78 3520
5946.51 3613
5947.24 3670
5947.97 3734
5948.69 3824
5949.42 3873
5950.15 3961
5950.88 4181
5951.61 4297
5952.33 4570
5953.06 4861
5953.79 5158
5954.52 5545
5955.25 5828
5955.98 6015
5956.70 6107
5957.43 6099
5958.16 5794
5958.89 5602
5959.62 5492
5960.35 5324
5961.07 5196
5961.80 5133
5962.53 5016
5963.26 4928
5963.99 4958
5964.72 4996
5965.45 5228
5966.18 5470
5966.90 5660
5967.63 6052
5968.36 6528
5969.09 6842
5969.82 7033
5970.55 7065
5971.28 6963
5972.01 6888
5972.74 6649
5973.47 6631
5974.20 6432
5974.93 6132
5975.66 6087
5976.39 6043
5977.12 6072
5977.84 6049
5978.57 6057
5979.30 6270
5980.03 6339
5980.76 6433
5981.49 6657
5982.22 6869
5982.95 7070
5983.68 7110
5984.41 7449
5985.14 7393
5985.87 7483
5986.60 7431
5987.33 7535
5988.06 7584
5988.79 7523
5989.53 7441
5990.26 7587
5990.99 7623
5991.72 7526
5992.45 7669
5993.18 7674
5993.91 7709
5994.64 7833
5995.37 8027
5996.10 7933
5996.83 8245
5997.56 8332
5998.29 8557
5999.02 8627
5999.75 8781
6000.49 8830
6001.22 8641
6001.95 8461
6002.68 8362
6003.41 8224
6004.14 8084
6004.87 7935
6005.60 7765
6006.34 7728
6007.07 7638
6007.80 7771
6008.53 7943
6009.26 8189
6009.99 9114
6010.72 9934
6011.46 11501
6012.19 13617
6012.92 15913
6013.65 18827
6014.38 21483
6015.12 23752
6015.85 25334
6016.58 25932
6017.31 25401
6018.04 24531
6018.78 22765
6019.51 20462
6020.24 18084
6020.97 15710
6021.70 13692
6022.44 11879
6023.17 10505
6023.90 9383
6024.63 8540
6025.37 7595
6026.10 7143
6026.83 6787
6027.56 6615
6028.30 6272
6029.03 6216
6029.76 6154
6030.50 6173
6031.23 6284
6031.96 6373
6032.69 6267
6033.43 6114
6034.16 5890
6034.89 5666
6035.63 5458
6036.36 5370
6037.09 5239
6037.83 5139
6038.56 5010
6039.29 4959
6040.03 5132
6040.76 5089
6041.49 5215
6042.23 5203
6042.96 5320
6043.69 5404
6044.43 5352
6045.16 5457
6045.90 5498
6046.63 5659
6047.36 5795
6048.10 5690
6048.83 5746
6049.57 5990
6050.30 5898
6051.03 6124
6051.77 6540
6052.50 6722
6053.24 7068
6053.97 7350
6054.70 7778
6055.44 7994
6056.17 8190
6056.91 8170
6057.64 7854
6058.38 7483
6059.11 7111
6059.85 6604
6060.58 6338
6061.32 6126
6062.05 5992
6062.79 5780
6063.52 5714
6064.26 5628
6064.99 5499
6065.72 5362
6066.46 5289
6067.20 5168
6067.93 5183
6068.67 5129
6069.40 5059
6070.14 5019
6070.87 4918
6071.61 4719
6072.34 4626
6073.08 4673
6073.81 4744
6074.55 4710
6075.28 4699
6076.02 4511
6076.76 4513
6077.49 4436
6078.23 4551
6078.96 4465
6079.70 4446
6080.43 4434
6081.17 4410
6081.91 4304
6082.64 4228
6083.38 4020
6084.11 4084
6084.85 3948
6085.59 3945
6086.32 3889
6087.06 3810
6087.80 3851
6088.53 3723
6089.27 3829
6090.00 3858
6090.74 3826
6091.48 3953
6092.21 3821
6092.95 3879
6093.69 3910
6094.42 3929
6095.16 3883
6095.90 3845
6096.63 3782
6097.37 3781
6098.11 3723
6098.85 3693
6099.58 3672
6100.32 3583
6101.06 3529
6101.79 3467
6102.53 3481
6103.27 3571
6104.01 3474
6104.74 3458
6105.48 3469
6106.22 3474
6106.96 3429
6107.69 3480
6108.43 3392
6109.17 3393
6109.91 3520
6110.64 3465
6111.38 3499
6112.12 3538
6112.86 3528
6113.59 3613
6114.33 3691
6115.07 3556
6115.81 3664
6116.55 3844
6117.28 3814
6118.02 3842
6118.76 3852
6119.50 3863
6120.24 3853
6120.98 3798
6121.71 3883
6122.45 3851
6123.19 3807
6123.93 3855
6124.67 3832
6125.41 3856
6126.15 3853
6126.88 3845
6127.62 3886
6128.36 3977
6129.10 3940
6129.84 3979
6130.58 3966
6131.32 3951
6132.06 3956
6132.80 3915
6133.53 3941
6134.27 3933
6135.01 3998
6135.75 4073
6136.49 4065
6137.23 4254
6137.97 4421
6138.71 4504
6139.45 4750
6140.19 4864
6140.93 5004
6141.67 5072
6142.41 5074
6143.15 5132
6143.89 5185
6144.63 5077
6145.37 5036
6146.11 4917
6146.85 4933
6147.59 4756
6148.33 4760
6149.07 4727
6149.81 4720
6150.55 4633
6151.29 4552
6152.03 4571
6152.77 4596
6153.51 4678
6154.25 4700
6154.99 4719
6155.73 4735
6156.47 4777
6157.21 4870
6157.95 5014
6158.69 5016
6159.43 5098
6160.17 5088
6160.91 5026
6161.65 5173
6162.39 5361
6163.13 5512
6163.88 5650
6164.62 5758
6165.36 6171
6166.10 6597
6166.84 6666
6167.58 7059
6168.32 7423
6169.06 7561
6169.80 7639
6170.55 7547
6171.29 7462
6172.03 7529
6172.77 7328
6173.51 7012
6174.25 7070
6174.99 6853
6175.74 6615
6176.48 6826
6177.22 6943
6177.96 7002
6178.70 7017
6179.44 7284
6180.19 7747
6180.93 8321
6181.67 9236
6182.41 10351
6183.15 11602
6183.90 12765
6184.64 13903
6185.38 14913
6186.12 15000
6186.87 14917
6187.61 14473
6188.35 13516
6189.09 12625
6189.84 11599
6190.58 10848
6191.32 10028
6192.06 9549
6192.81 9146
6193.55 8790
6194.29 8669
6195.03 8500
6195.78 8450
6196.52 8218
6197.26 8122
6198.01 8060
6198.75 7950
6199.49 7884
6200.23 7708
6200.98 7682
6201.72 7729
6202.46 7812
6203.21 7822
6203.95 8060
6204.69 8456
6205.44 9021
6206.18 10239
6206.92 11992
6207.67 14404
6208.41 17569
6209.15 21333
6209.90 24836
6210.64 27855
6211.39 30105
6212.13 31126
6212.87 31363
6213.62 29914
6214.36 27339
6215.11 24434
6215.85 21372
6216.59 17982
6217.34 15237
6218.08 13074
6218.83 11352
6219.57 9731
6220.31 8597
6221.06 7724
6221.80 7122
6222.55 6774
6223.29 6318
6224.04 6042
6224.78 5876
6225.53 5692
6226.27 5582
6227.02 5368
6227.76 5150
6228.50 4919
6229.25 4787
6229.99 4656
6230.74 4315
6231.48 4147
6232.23 3937
6232.97 4037
6233.72 3953
6234.46 3894
6235.21 3966
6235.96 4080
6236.70 4061
6237.45 4035
6238.19 4105
6238.94 4238
6239.68 4371
6240.43 4482
6241.17 4752
6241.92 4809
6242.66 5075
6243.41 5166
6244.16 5249
6244.90 5245
6245.65 5244
6246.39 5229
6247.14 5417
6247.88 5520
6248.63 5522
6249.38 5657
6250.12 5847
6250.87 5768
6251.62 5575
6252.36 5528
6253.11 5384
6253.85 5231
6254.60 5055
6255.35 4891
6256.09 4802
6256.84 4713
6257.59 4517
6258.33 4448
6259.08 4423
6259.83 4316
6260.57 4271
6261.32 4284
6262.07 4277
6262.81 4295
6263.56 4218
6264.31 4083
6265.05 4175
6265.80 4021
6266.55 3875
6267.30 3784
6268.04 3863
6268.79 3818
6269.54 3798
6270.28 3847
6271.03 3799
6271.78 3924
6272.53 3915
6273.27 3960
6274.02 3979
6274.77 3924
6275.52 3967
6276.26 3944
6277.01 3970
6277.76 3893
6278.51 3918
6279.25 3975
6280.00 3918
6280.75 3884
6281.50 3806
6282.25 3727
6282.99 3611
6283.74 3733
6284.49 3583
6285.24 3480
6285.99 3419
6286.74 3347
6287.48 3327
6288.23 3285
6288.98 3195
6289.73 3229
6290.48 3159
6291.23 3234
6291.97 3170
6292.72 3074
6293.47 3068
6294.22 3051
6294.97 3034
6295.72 3000
6296.47 2941
6297.22 2890
6297.96 2891
6298.71 2972
6299.46 2915
6300.21 2854
6300.96 2816
6301.71 2785
6302.46 2774
6303.21 2800
6303.96 2727
6304.71 2661
6305.46 2666
6306.21 2675
6306.96 2616
6307.71 2635
6308.45 2642
6309.20 2683
6309.95 2690
6310.70 2820
6311.45 2698
6312.20 2794
6312.95 2900
6313.70 2887
6314.45 2917
6315.20 2853
6315.95 2898
6316.70 2894
6317.45 2900
6318.20 2991
6318.95 2976
6319.70 2949
6320.45 2941
6321.20 2887
6321.95 2857
6322.70 2769
6323.46 2705
6324.21 2656
6324.96 2585
6325.71 2524
6326.46 2541
6327.21 2479
6327.96 2481
6328.71 2450
6329.46 2495
6330.21 2508
6330.96 2504
6331.71 2470
6332.46 2468
6333.21 2518
6333.97 2512
6334.72 2433
6335.47 2471
6336.22 2565
6336.97 2463
6337.72 2375
6338.47 2362
6339.22 2368
6339.98 2391
6340.73 2369
6341.48 2380
6342.23 2444
6342.98 2372
6343.73 2407
6344.49 2361
6345.24 2362
6345.99 2363
6346.74 2408
6347.49 2373
6348.24 2419
6349.00 2394
6349.75 2355
6350.50 2499
6351.25 2475
6352.01 2444
6352.76 2560
6353.51 2619
6354.26 2696
6355.01 2823
6355.77 2902
6356.52 2912
6357.27 2863
6358.02 2915
6358.78 2856
6359.53 2756
6360.28 2744
6361.03 2708
6361.79 2619
6362.54 2651
6363.29 2543
6364.05 2432
6364.80 2501
6365.55 2405
6366.30 2458
6367.06 2535
6367.81 2512
6368.56 2643
6369.32 2794
6370.07 2795
6370.82 2879
6371.58 2931
6372.33 2896
6373.08 2795
6373.84 2661
6374.59 2620
6375.34 2648
6376.10 2525
6376.85 2550
6377.60 2488
6378.36 2418
6379.11 2468
6379.87 2492
6380.62 2475
6381.37 2491
6382.13 2551
6382.88 2563
6383.64 2568
6384.39 2535
6385.14 2482
6385.90 2505
6386.65 2537
6387.41 2477
6388.16 2499
6388.91 2371
6389.67 2385
6390.42 2366
6391.18 2324
6391.93 2284
6392.69 2284
6393.44 2285
6394.20 2264
6394.95 2286
6395.71 2354
6396.46 2327
6397.21 2257
6397.97 2300
6398.72 2253
6399.48 2283
6400.23 2236
6400.99 2272
6401.74 2251
6402.50 2304
6403.26 2233
6404.01 2167
6404.77 2225
6405.52 2228
6406.28 2176
6407.03 2196
6407.79 2229
6408.54 2181
6409.30 2304
6410.05 2283
6410.81 2297
6411.56 2267
6412.32 2367
6413.08 2357
6413.83 2417
6414.59 2335
6415.34 2308
6416.10 2373
6416.86 2419
6417.61 2330
6418.37 2311
6419.12 2372
6419.88 2416
6420.64 2402
6421.39 2322
6422.15 2409
6422.91 2314
6423.66 2388
6424.42 2353
6425.17 2192
6425.93 2248
6426.69 2244
6427.44 2216
6428.20 2193
6428.96 2283
6429.71 2321
6430.47 2262
6431.23 2316
6431.98 2351
6432.74 2342
6433.50 2316
6434.26 2306
6435.01 2271
6435.77 2339
6436.53 2365
6437.28 2403
6438.04 2471
6438.80 2449
6439.56 2441
6440.31 2480
6441.07 2487
6441.83 2457
6442.59 2539
6443.34 2565
6444.10 2533
6444.86 2644
6445.62 2638
6446.37 2561
6447.13 2603
6447.89 2653
6448.65 2682
6449.40 2657
6450.16 2707
6450.92 2694
6451.68 2684
6452.44 2707
6453.19 2743
6453.95 2741
6454.71 2717
6455.47 2759
6456.23 2772
6456.99 2788
6457.74 2762
6458.50 2869
6459.26 2889
6460.02 2805
6460.78 2824
6461.54 2926
6462.30 2997
6463.05 2958
6463.81 2973
6464.57 3171
6465.33 3237
6466.09 3293
6466.85 3334
6467.61 3417
6468.37 3443
6469.13 3482
6469.88 3558
6470.64 3588
6471.40 3493
6472.16 3520
6472.92 3617
6473.68 3556
6474.44 3559
6475.20 3586
6475.96 3692
6476.72 3732
6477.48 3810
6478.24 3790
6479.00 3781
6479.76 3837
6480.52 3991
6481.28 4040
6482.04 4059
6482.80 4142
6483.56 4199
6484.32 4181
6485.08 4361
6485.84 4395
6486.60 4378
6487.36 4398
6488.12 4491
6488.88 4608
6489.64 4645
6490.40 4745
6491.16 4895
6491.92 5038
6492.68 5066
6493.44 5232
6494.20 5378
6494.96 5512
6495.72 5566
6496.48 5574
6497.24 5609
6498.00 5713
6498.76 5656
6499.52 5549
6500.28 5676
6501.05 5664
6501.81 5595
6502.57 5677
6503.33 5703
6504.09 5866
6504.85 6327
6505.61 7038
6506.37 8072
6507.13 9525
6507.90 11616
6508.66 14118
6509.42 16487
6510.18 18637
6510.94 20463
6511.70 20893
6512.46 20426
6513.23 19140
6513.99 17705
6514.75 16108
6515.51 14348
6516.27 12371
6517.03 10760
6517.80 9627
6518.56 8765
6519.32 8086
6520.08 7412
6520.84 7073
6521.61 6918
6522.37 6778
6523.13 6799
6523.89 6786
6524.66 6775
6525.42 6901
6526.18 7220
6526.94 7456
6527.71 8005
6528.47 8338
6529.23 8899
6529.99 9123
6530.76 9299
6531.52 9374
6532.28 9220
6533.04 9249
6533.81 9264
6534.57 9518
6535.33 9900
6536.10 11030
6536.86 12248
6537.62 13386
6538.38 14191
6539.15 14897
6539.91 14798
6540.67 14265
6541.44 13487
6542.20 12315
6542.96 11228
6543.73 10160
6544.49 9300
6545.25 8523
6546.02 7752
6546.78 7235
6547.55 6985
6548.31 6847
6549.07 6786
6549.84 6482
6550.60 6322
6551.36 6212
6552.13 6190
6552.89 5983
6553.66 5895
6554.42 5768
6555.18 5649
6555.95 5581
6556.71 5429
6557.48 5397
6558.24 5329
6559.01 5396
6559.77 5303
6560.53 5167
6561.30 5249
6562.06 5388
6562.83 5377
6563.59 5446
6564.36 5588
6565.12 5598
6565.89 5741
6566.65 5788
6567.42 5848
6568.18 6006
6568.95 5957
6569.71 5884
6570.48 5833
6571.24 5947
6572.01 5837
6572.77 5932
6573.54 5951
6574.30 6145
6575.07 6271
6575.83 6254
6576.60 6307
6577.36 6381
6578.13 6476
6578.89 6382
6579.66 6211
6580.42 6187
6581.19 6256
6581.96 6278
6582.72 6132
6583.49 6184
6584.25 6210
6585.02 6240
6585.78 6226
6586.55 6225
6587.32 6276
6588.08 6261
6588.85 6225
6589.61 6051
6590.38 6123
6591.15 6185
6591.91 6350
6592.68 6449
6593.45 6692
6594.21 7194
6594.98 7523
6595.74 7993
6596.51 8466
6597.28 8604
6598.04 8959
6598.81 8869
6599.58 8707
6600.34 8471
6601.11 8131
6601.88 7690
6602.64 7185
6603.41 6831
6604.18 6459
6604.95 6130
6605.71 5987
6606.48 5827
6607.25 5606
6608.01 5460
6608.78 5436
6609.55 5459
6610.32 5352
6611.08 5338
6611.85 5268
6612.62 5360
6613.38 5241
6614.15 5256
6614.92 5253
6615.69 5291
6616.46 5293
6617.22 5200
6617.99 5056
6618.76 5217
6619.53 5259
6620.29 5317
6621.06 5393
6621.83 5591
6622.60 5819
6623.37 6086
6624.13 6125
6624.90 6301
6625.67 6550
6626.44 6452
6627.21 6520
6627.98 6435
6628.74 6181
6629.51 5968
6630.28 5935
6631.05 5839
6631.82 5735
6632.59 5642
6633.35 5626
6634.12 5715
6634.89 6041
6635.66 6301
6636.43 6627
6637.20 6884
6637.97 6964
6638.74 7218
6639.51 7292
6640.27 7381
6641.04 7395
6641.81 7459
6642.58 7634
6643.35 7703
6644.12 7802
6644.89 7780
6645.66 7526
6646.43 7329
6647.20 7142
6647.97 6787
6648.74 6476
6649.51 6050
6650.28 5598
6651.05 5381
6651.82 5163
6652.58 4910
6653.35 4754
6654.12 4688
6654.89 4579
6655.66 4613
6656.43 4522
6657.20 4441
6657.97 4392
6658.74 4389
6659.51 4465
6660.28 4432
6661.05 4413
6661.83 4415
6662.60 4295
6663.37 4306
6664.14 4338
6664.91 4312
6665.68 4264
6666.45 4245
6667.22 4180
6667.99 4198
6668.76 4226
6669.53 4266
6670.30 4255
6671.07 4383
6671.84 4457
6672.61 4591
6673.38 4555
6674.16 4586
6674.93 4700
6675.70 4668
6676.47 4654
6677.24 4627
6678.01 4579
6678.78 4567
6679.55 4735
6680.33 4726
6681.10 4616
6681.87 4753
6682.64 4744
6683.41 4886
6684.18 4916
6684.95 4999
6685.73 5093
6686.50 5331
6687.27 5507
6688.04 5708
6688.81 5689
6689.58 5629
6690.36 5521
6691.13 5484
6691.90 5219
6692.67 4942
6693.44 4695
6694.22 4559
6694.99 4298
6695.76 4150
6696.53 4104
6697.31 4017
6698.08 4014
6698.85 3992
6699.62 3950
6700.40 3911
6701.17 3966
6701.94 3953
6702.71 3867
6703.49 3858
6704.26 3837
6705.03 3871
6705.80 3756
6706.58 3776
6707.35 3752
6708.12 3709
6708.90 3766
6709.67 3580
6710.44 3578
6711.22 3463
6711.99 3547
6712.76 3480
6713.54 3515
6714.31 3445
6715.08 3401
6715.86 3474
6716.63 3307
6717.40 3305
6718.18 3439
6718.95 3461
6719.72 3408
6720.50 3464
6721.27 3331
6722.04 3488
6722.82 3428
6723.59 3427
6724.37 3394
6725.14 3303
6725.91 3428
6726.69 3402
6727.46 3407
6728.24 3341
6729.01 3217
6729.78 3251
6730.56 3309
6731.33 3216
6732.11 3148
6732.88 3338
6733.66 3371
6734.43 3364
6735.20 3406
6735.98 3414
6736.75 3408
6737.53 3432
6738.30 3534
6739.08 3453
6739.85 3504
6740.63 3417
6741.40 3509
6742.18 3477
6742.95 3590
6743.73 3520
6744.50 3431
6745.28 3531
6746.05 3589
6746.83 3533
6747.60 3612
6748.38 3611
6749.15 3677
6749.93 3767
6750.70 3734
6751.48 3846
6752.25 3978
6753.03 4165
6753.81 4303
6754.58 4411
6755.36 4741
6756.13 4927
6756.91 4934
6757.68 4894
6758.46 4783
6759.24 4568
6760.01 4487
6760.79 4240
6761.56 4236
6762.34 4220
6763.12 4151
6763.89 4018
6764.67 3926
6765.44 4025
6766.22 3958
6767.00 3863
6767.77 3905
6768.55 3917
6769.33 3943
6770.10 3996
6770.88 3995
6771.66 3879
6772.43 3807
6773.21 3730
6773.99 3624
6774.76 3617
6775.54 3594
6776.32 3521
6777.09 3371
6777.87 3373
6778.65 3322
6779.42 3330
6780.20 3305
6780.98 3276
6781.76 3206
6782.53 3104
6783.31 3222
6784.09 3118
6784.87 3151
6785.64 3137
6786.42 3146
6787.20 3113
6787.98 3036
6788.75 3071
6789.53 3095
6790.31 3014
6791.09 2946
6791.86 3018
6792.64 3035
6793.42 2865
6794.20 2867
6794.98 2877
6795.75 2805
6796.53 2737
6797.31 2706
6798.09 2733
6798.87 2835
6799.64 2701
6800.42 2712
6801.20 2758
6801.98 2835
6802.76 2802
6803.54 2770
6804.31 2745
6805.09 2734
6805.87 2758
6806.65 2821
6807.43 2902
6808.21 2902
6808.99 2871
6809.76 2849
6810.54 2828
6811.32 2872
6812.10 2835
6812.88 2818
6813.66 2797
6814.44 2785
6815.22 2776
6816.00 2709
6816.78 2776
6817.55 2790
6818.33 2815
6819.11 2806
6819.89 2857
6820.67 2884
6821.45 2802
6822.23 2885
6823.01 2898
6823.79 2871
6824.57 2833
6825.35 2772
6826.13 2806
6826.91 2766
6827.69 2767
6828.47 2718
6829.25 2768
6830.03 2789
6830.81 2731
6831.59 2735
6832.37 2712
6833.15 2660
6833.93 2672
6834.71 2631
6835.49 2790
6836.27 2888
6837.05 3040
6837.83 3237
6838.61 3576
6839.39 4037
6840.17 4259
6840.95 4526
6841.73 4618
6842.51 4749
6843.29 4736
6844.08 4453
6844.86 4408
6845.64 4059
6846.42 3910
6847.20 3745
6847.98 3626
6848.76 3645
6849.54 3743
6850.32 3818
6851.10 3975
6851.89 4298
6852.67 4642
6853.45 4786
6854.23 4897
6855.01 4806
6855.79 4852
6856.57 4520
6857.35 4335
6858.14 4046
6858.92 3781
6859.70 3503
6860.48 3457
6861.26 3399
6862.04 3247
6862.83 3118
6863.61 3039
6864.39 3050
6865.17 3021
6865.95 3028
6866.74 3005
6867.52 3068
6868.30 3110
6869.08 3135
6869.86 3178
6870.65 3180
6871.43 3180
6872.21 3117
6872.99 3228
6873.78 3284
6874.56 3314
6875.34 3436
6876.12 3497
6876.91 3519
6877.69 3445
6878.47 3545
6879.25 3691
6880.04 3771
6880.82 3874
6881.60 4052
6882.39 4353
6883.17 4552
6883.95 4969
6884.74 5276
6885.52 5361
6886.30 5491
6887.08 5447
6887.87 5386
6888.65 5389
6889.43 5574
6890.22 5841
6891.00 6040
6891.78 6040
6892.57 6135
6893.35 5901
6894.14 5722
6894.92 5487
6895.70 5058
6896.49 4835
6897.27 4651
6898.05 4476
6898.84 4273
6899.62 4168
6900.41 4100
6901.19 4104
6901.97 4055
6902.76 3969
6903.54 4037
6904.33 3909
6905.11 3924
6905.89 3830
6906.68 3749
6907.46 3870
6908.25 3850
6909.03 3780
6909.82 3829
6910.60 3675
6911.39 3695
6912.17 3701
6912.96 3656
6913.74 3720
6914.52 3756
6915.31 3599
6916.09 3555
6916.88 3622
6917.66 3615
6918.45 3645
6919.23 3637
6920.02 3677
6920.80 3584
6921.59 3496
6922.37 3514
6923.16 3550
6923.95 3646
6924.73 3693
6925.52 3681
6926.30 3762
6927.09 3764
6927.87 3781
6928.66 3926
6929.44 3972
6930.23 4037
6931.01 3957
6931.80 3898
6932.59 4032
6933.37 3941
6934.16 4050
6934.94 3964
6935.73 4017
6936.52 4143
6937.30 4214
6938.09 4244
6938.87 4417
6939.66 4444
6940.45 4601
6941.23 4927
6942.02 5124
6942.81 5315
6943.59 5568
6944.38 5934
6945.16 6140
6945.95 6293
6946.74 6399
6947.52 6384
6948.31 6425
6949.10 6442
6949.88 6476
6950.67 6501
6951.46 6603
6952.25 6714
6953.03 6539
6953.82 6416
6954.61 6389
6955.39 6274
6956.18 6123
6956.97 5920
6957.75 5865
6958.54 5722
6959.33 5612
6960.12 5755
6960.90 5734
6961.69 5628
6962.48 5757
6963.27 5755
6964.05 5803
6964.84 5916
6965.63 6078
6966.42 6348
6967.20 6530
6967.99 6701
6968.78 6884
6969.57 7233
6970.36 7696
6971.14 7897
6971.93 8112
6972.72 8404
6973.51 8317
6974.30 8159
6975.08 8178
6975.87 8218
6976.66 8201
6977.45 8264
6978.24 8129
6979.03 8479
6979.81 8806
6980.60 9102
6981.39 9653
6982.18 10663
6982.97 12120
6983.76 13827
6984.55 16229
6985.34 19461
6986.12 22985
6986.91 26479
6987.70 29286
6988.49 31584
6989.28 32035
6990.07 31753
6990.86 30781
6991.65 28647
6992.44 25722
6993.23 22801
6994.01 19413
6994.80 16318
6995.59 13971
6996.38 11972
6997.17 10276
6997.96 8953
6998.75 7897
6999.54 7121
7000.33 6594
7001.12 6330
7001.91 5903
7002.70 5671
7003.49 5433
7004.28 5194
7005.07 5061
7005.86 4865
7006.65 4696
7007.44 4505
7008.23 4284
7009.02 4164
7009.81 4152
7010.60 4132
7011.39 4142
7012.18 4066
7012.97 4095
7013.76 4305
7014.55 4468
7015.34 4674
7016.13 4849
7016.92 4915
7017.71 4891
7018.50 4919
7019.29 4839
7020.08 4869
7020.88 4874
7021.67 4802
7022.46 4992
7023.25 5027
7024.04 5198
7024.83 5464
7025.62 5654
7026.41 5757
7027.20 5788
7027.99 5762
7028.79 5707
7029.58 5753
7030.37 5479
7031.16 5278
7031.95 5072
7032.74 5003
7033.53 4851
7034.33 4690
7035.12 4565
7035.91 4560
7036.70 4458
7037.49 4456
7038.28 4488
7039.08 4597
7039.87 4729
7040.66 4605
7041.45 4675
7042.24 4768
7043.04 4735
7043.83 4707
7044.62 4699
7045.41 4722
7046.20 4791
7047.00 4832
7047.79 4900
7048.58 4895
7049.37 4893
7050.17 4821
7050.96 5111
7051.75 5208
7052.54 5358
7053.34 5521
7054.13 5626
7054.92 5558
7055.71 5379
7056.51 5243
7057.30 4861
7058.09 4818
7058.89 4650
7059.68 4558
7060.47 4615
7061.26 4553
7062.06 4600
7062.85 4524
7063.64 4391
7064.44 4276
7065.23 4391
7066.02 4297
7066.82 4176
7067.61 4073
7068.40 4038
7069.20 4012
7069.99 3958
7070.78 3956
7071.58 3792
7072.37 3612
7073.17 3623
7073.96 3620
7074.75 3503
7075.55 3470
7076.34 3493
7077.13 3340
7077.93 3270
7078.72 3331
7079.52 3221
7080.31 3153
7081.10 3214
7081.90 3129
7082.69 3029
7083.49 3111
7084.28 3134
7085.08 3074
7085.87 3034
7086.67 3021
7087.46 3037
7088.25 3116
7089.05 3204
7089.84 3191
7090.64 3115
7091.43 3168
7092.23 3106
7093.02 3092
7093.82 3082
7094.61 2878
7095.41 2799
7096.20 2746
7097.00 2707
7097.79 2691
7098.59 2699
7099.38 2530
7100.18 2569
7100.97 2604
7101.77 2576
7102.56 2479
7103.36 2530
7104.15 2554
7104.95 2519
7105.75 2513
7106.54 2511
7107.34 2536
7108.13 2459
7108.93 2494
7109.72 2456
7110.52 2406
7111.32 2335
7112.11 2407
7112.91 2336
7113.70 2295
7114.50 2314
7115.30 2337
7116.09 2380
7116.89 2376
7117.68 2339
7118.48 2340
7119.28 2351
7120.07 2304
7120.87 2377
7121.67 2352
7122.46 2254
7123.26 2215
7124.06 2250
7124.85 2258
7125.65 2234
7126.45 2226
7127.24 2354
7128.04 2305
7128.84 2328
7129.63 2285
7130.43 2418
7131.23 2487
7132.02 2488
7132.82 2444
7133.62 2413
7134.41 2438
7135.21 2403
7136.01 2455
7136.81 2335
7137.60 2304
7138.40 2208
7139.20 2124
7140.00 2139
7140.79 2140
7141.59 2138
7142.39 2104
7143.19 2035
7143.98 1998
7144.78 2009
7145.58 2042
7146.38 2027
7147.18 2015
7147.97 2062
7148.77 2015
7149.57 2021
7150.37 1992
7151.17 1884
7151.96 1943
7152.76 1970
7153.56 2013
7154.36 1946
7155.16 2029
7155.95 1886
7156.75 2004
7157.55 2004
7158.35 2033
7159.15 2023
7159.95 2053
7160.75 2051
7161.54 1973
7162.34 2013
7163.14 2058
7163.94 2006
7164.74 1924
7165.54 1974
7166.34 1960
7167.14 1894
7167.93 1953
7168.73 2002
7169.53 1959
7170.33 1886
7171.13 1852
7171.93 1890
7172.73 1833
7173.53 1774
7174.33 1829
7175.13 1800
7175.93 1780
7176.73 1807
7177.53 1746
7178.33 1789
7179.13 1797
7179.93 1716
7180.73 1729
7181.53 1752
7182.32 1790
7183.12 1769
7183.92 1801
7184.72 1875
7185.52 1842
7186.32 1842
7187.12 1849
7187.92 1707
7188.72 1737
7189.53 1762
7190.33 1737
7191.13 1791
7191.93 1713
7192.73 1659
7193.53 1734
7194.33 1751
7195.13 1763
7195.93 1726
7196.73 1657
7197.53 1674
7198.33 1726
7199.13 1744
7199.93 1720
7200.73 1650
7201.53 1626
7202.33 1621
7203.14 1645
7203.94 1671
7204.74 1692
7205.54 1670
7206.34 1697
7207.14 1655
7207.94 1693
7208.74 1635
7209.55 1680
7210.35 1663
7211.15 1698
7211.95 1669
7212.75 1705
7213.55 1712
7214.35 1700
7215.16 1722
7215.96 1788
7216.76 1795
7217.56 1714
7218.36 1711
7219.16 1690
7219.97 1768
7220.77 1720
7221.57 1797
7222.37 1819
7223.17 1846
7223.98 1772
7224.78 1809
7225.58 1786
7226.38 1761
7227.19 1744
7227.99 1734
7228.79 1749
7229.59 1666
7230.40 1660
7231.20 1704
7232.00 1688
7232.80 1664
7233.61 1721
7234.41 1808
7235.21 1758
7236.01 1780
7236.82 1900
7237.62 1946
7238.42 2051
7239.23 2036
7240.03 2053
7240.83 2039
7241.63 2069
7242.44 2071
7243.24 2046
7244.04 1964
7244.85 1869
7245.65 1839
7246.45 1795
7247.26 1788
7248.06 1755
7248.86 1625
7249.67 1635
7250.47 1709
7251.28 1765
7252.08 1725
7252.88 1654
7253.69 1659
7254.49 1684
7255.29 1718
7256.10 1751
7256.90 1684
7257.71 1728
7258.51 1778
7259.31 1798
7260.12 1757
7260.92 1660
7261.73 1688
7262.53 1738
7263.34 1730
7264.14 1696
7264.94 1723
7265.75 1692
7266.55 1706
7267.36 1687
7268.16 1699
7268.97 1760
7269.77 1737
7270.58 1699
7271.38 1706
7272.19 1703
7272.99 1811
7273.80 1721
7274.60 1778
7275.41 1752
7276.21 1757
7277.02 1795
7277.82 1813
7278.63 1801
7279.43 1880
7280.24 1908
7281.04 1931
7281.85 2032
7282.65 2110
7283.46 2222
7284.26 2302
7285.07 2501
7285.87 2667
7286.68 2733
7287.49 2892
7288.29 2918
7289.10 2836
7289.90 2806
7290.71 2776
7291.52 2646
7292.32 2460
7293.13 2431
7293.93 2251
7294.74 2200
7295.55 2163
7296.35 2050
7297.16 2031
7297.96 1984
7298.77 1970
7299.58 1905
7300.38 1908
7301.19 1986
7302.00 2025
7302.80 1977
7303.61 1973
7304.42 2100
7305.22 2015
7306.03 2055
7306.84 2093
7307.64 2071
7308.45 2055
7309.26 2060
7310.06 2181
7310.87 2176
7311.68 2186
7312.48 2159
7313.29 2306
7314.10 2349
7314.90 2351
7315.71 2384
7316.52 2340
7317.33 2437
7318.13 2588
7318.94 2727
7319.75 2905
7320.56 3133
7321.36 3585
7322.17 3737
7322.98 3832
7323.79 3845
7324.59 3887
7325.40 3777
7326.21 3663
7327.02 3508
7327.83 3237
7328.63 3035
7329.44 2762
7330.25 2677
7331.06 2569
7331.87 2513
7332.67 2426
7333.48 2376
7334.29 2374
7335.10 2333
7335.91 2279
7336.72 2264
7337.52 2302
7338.33 2319
7339.14 2292
7339.95 2254
7340.76 2266
7341.57 2320
7342.38 2375
7343.18 2322
7343.99 2352
7344.80 2364
7345.61 2275
7346.42 2215
7347.23 2197
7348.04 2136
7348.85 2111
7349.66 2044
7350.46 1987
7351.27 2068
7352.08 2015
7352.89 1953
7353.70 1945
7354.51 1962
7355.32 1916
7356.13 1885
7356.94 1790
7357.75 1878
7358.56 1871
7359.37 1970
7360.18 2053
7360.99 2116
7361.80 2092
7362.61 2123
7363.42 2115
7364.23 2129
7365.04 2166
7365.85 2108
7366.66 2127
7367.47 2200
7368.28 2126
7369.09 2033
7369.90 1907
7370.71 1863
7371.52 1879
7372.33 1875
7373.14 1859
7373.95 1832
7374.76 1815
7375.57 1839
7376.38 1814
7377.19 1823
7378.00 1817
7378.81 1823
7379.62 1862
7380.43 1866
7381.24 1813
7382.06 1924
7382.87 2006
7383.68 2112
7384.49 2091
7385.30 2042
7386.11 2032
7386.92 2085
7387.73 2066
7388.54 2019
7389.36 1986
7390.17 1838
7390.98 1808
7391.79 1711
7392.60 1714
7393.41 1693
7394.22 1679
7395.04 1675
7395.85 1703
7396.66 1717
7397.47 1703
7398.28 1591
7399.09 1623
7399.91 1578
7400.72 1621
7401.53 1641
7402.34 1652
7403.15 1664
7403.97 1616
7404.78 1671
7405.59 1691
7406.40 1693
7407.21 1638
7408.03 1577
7408.84 1551
7409.65 1571
7410.46 1581
7411.28 1498
7412.09 1513
7412.90 1466
7413.71 1484
7414.53 1505
7415.34 1491
7416.15 1467
7416.96 1473
7417.78 1455
7418.59 1433
7419.40 1456
7420.22 1496
7421.03 1449
7421.84 1503
7422.66 1423
7423.47 1424
7424.28 1498
7425.09 1512
7425.91 1455
7426.72 1447
7427.53 1480
7428.35 1402
7429.16 1395
7429.98 1405
7430.79 1464
7431.60 1423
7432.42 1450
7433.23 1391
7434.04 1407
7434.86 1445
7435.67 1375
7436.48 1406
7437.30 1421
7438.11 1451
7438.93 1414
7439.74 1426
7440.55 1446
7441.37 1433
7442.18 1431
7443.00 1434
7443.81 1432
7444.63 1401
7445.44 1426
7446.25 1394
7447.07 1348
7447.88 1367
7448.70 1377
7449.51 1379
7450.33 1414
7451.14 1391
7451.96 1381
7452.77 1369
7453.59 1346
7454.40 1362
7455.22 1338
7456.03 1384
7456.85 1349
7457.66 1344
7458.48 1336
7459.29 1334
7460.11 1342
7460.92 1335
7461.74 1417
7462.55 1354
7463.37 1354
7464.18 1349
7465.00 1316
7465.81 1351
7466.63 1314
7467.44 1327
7468.26 1316
7469.08 1414
7469.89 1346
7470.71 1366
7471.52 1350
7472.34 1388
7473.15 1413
7473.97 1360
7474.79 1432
7475.60 1431
7476.42 1448
7477.23 1455
7478.05 1476
7478.87 1493
7479.68 1480
7480.50 1423
7481.32 1439
7482.13 1400
7482.95 1423
7483.76 1433
7484.58 1427
7485.40 1419
7486.21 1365
7487.03 1390
7487.85 1433
7488.66 1411
7489.48 1420
7490.30 1408
7491.11 1403
7491.93 1335
7492.75 1330
7493.57 1373
7494.38 1359
7495.20 1364
7496.02 1358
7496.83 1366
7497.65 1370
7498.47 1393
7499.29 1453
7500.10 1371
7500.92 1355
7501.74 1401
7502.55 1399
7503.37 1404
7504.19 1393
7505.01 1342
7505.83 1356
7506.64 1379
7507.46 1357
7508.28 1421
7509.10 1326
7509.91 1410
7510.73 1459
7511.55 1391
7512.37 1305
7513.19 1374
7514.00 1413
7514.82 1392
7515.64 1348
7516.46 1363
7517.28 1372
7518.10 1385
7518.91 1376
7519.73 1359
7520.55 1360
7521.37 1330
7522.19 1358
7523.01 1344
7523.82 1320
7524.64 1403
7525.46 1401
7526.28 1418
7527.10 1433
7527.92 1416
7528.74 1439
7529.56 1366
7530.38 1397
7531.19 1352
7532.01 1370
7532.83 1404
7533.65 1399
7534.47 1405
7535.29 1364
7536.11 1350
7536.93 1365
7537.75 1347
7538.57 1390
7539.39 1442
7540.21 1400
7541.03 1321
7541.85 1330
7542.67 1333
7543.48 1335
7544.30 1327
7545.12 1410
7545.94 1368
7546.76 1414
7547.58 1396
7548.40 1357
7549.22 1344
7550.04 1396
7550.86 1430
7551.68 1380
7552.50 1395
7553.32 1412
7554.14 1381
7554.97 1363
7555.79 1388
7556.61 1343
7557.43 1406
7558.25 1377
7559.07 1402
7559.89 1328
7560.71 1363
7561.53 1390
7562.35 1414
7563.17 1430
7563.99 1401
7564.81 1464
7565.63 1433
7566.45 1411
7567.28 1376
7568.10 1381
7568.92 1441
7569.74 1441
7570.56 1355
7571.38 1484
7572.20 1394
7573.02 1395
7573.84 1448
7574.67 1417
7575.49 1502
7576.31 1496
7577.13 1565
7577.95 1507
7578.77 1498
7579.60 1449
7580.42 1436
7581.24 1542
7582.06 1520
7582.88 1499
7583.70 1508
7584.53 1560
7585.35 1580
7586.17 1530
7586.99 1578
7587.81 1583
7588.64 1638
7589.46 1649
7590.28 1638
7591.10 1656
7591.93 1661
7592.75 1694
7593.57 1721
7594.39 1712
7595.22 1673
7596.04 1740
7596.86 1769
7597.68 1864
7598.51 1897
7599.33 1817
7600.15 1855
7600.97 1861
7601.80 1884
7602.62 1927
7603.44 1957
7604.27 1940
7605.09 2014
7605.91 2064
7606.73 2063
7607.56 2145
7608.38 2110
7609.20 2064
7610.03 2111
7610.85 2084
7611.67 2062
7612.50 2052
7613.32 2056
7614.15 2079
7614.97 2074
7615.79 2087
7616.62 2018
7617.44 2046
7618.26 2167
7619.09 2167
7619.91 2318
7620.73 2393
7621.56 2467
7622.38 2546
7623.21 2599
7624.03 2551
7624.85 2538
7625.68 2481
7626.50 2462
7627.33 2478
7628.15 2363
7628.98 2290
7629.80 2366
7630.62 2402
7631.45 2404
7632.27 2387
7633.10 2472
7633.92 2502
7634.75 2465
7635.57 2452
7636.40 2322
7637.22 2318
7638.05 2299
7638.87 2301
7639.70 2229
7640.52 2127
7641.35 2114
7642.17 2006
7643.00 1967
7643.82 1976
7644.65 1948
7645.47 1918
7646.30 1992
7647.12 1971
7647.95 2047
7648.77 2095
7649.60 2123
7650.42 2128
7651.25 2171
7652.08 2070
7652.90 1993
7653.73 2002
7654.55 2068
7655.38 2027
7656.20 1902
7657.03 1894
7657.86 1895
7658.68 1866
7659.51 1869
7660.33 1796
7661.16 1740
7661.99 1659
7662.81 1700
7663.64 1748
7664.46 1762
7665.29 1692
7666.12 1687
7666.94 1654
7667.77 1686
7668.60 1713
7669.42 1682
7670.25 1652
7671.08 1741
7671.90 1660
7672.73 1609
7673.56 1617
7674.38 1619
7675.21 1631
7676.04 1619
7676.86 1687
7677.69 1595
7678.52 1568
7679.34 1697
7680.17 1602
7681.00 1606
7681.83 1602
7682.65 1655
7683.48 1627
7684.31 1659
7685.13 1712
7685.96 1691
7686.79 1710
7687.62 1723
7688.44 1824
7689.27 1836
7690.10 1756
7690.93 1770
7691.76 1702
7692.58 1830
7693.41 1697
7694.24 1652
7695.07 1664
7695.89 1610
7696.72 1649
7697.55 1646
7698.38 1677
7699.21 1701
7700.03 1689
7700.86 1721
7701.69 1783
7702.52 1765
7703.35 1770
7704.18 1685
7705.00 1727
7705.83 1675
7706.66 1667
7707.49 1603
7708.32 1540
7709.15 1547
7709.98 1487
7710.80 1557
7711.63 1555
7712.46 1525
7713.29 1443
7714.12 1490
7714.95 1460
7715.78 1486
7716.61 1484
7717.44 1440
7718.27 1469
7719.09 1473
7719.92 1453
7720.75 1427
7721.58 1483
7722.41 1504
7723.24 1486
7724.07 1466
7724.90 1428
7725.73 1431
7726.56 1418
7727.39 1466
7728.22 1478
7729.05 1493
7729.88 1466
7730.71 1450
7731.54 1554
7732.37 1555
7733.20 1594
7734.03 1560
7734.86 1540
7735.69 1498
7736.52 1486
7737.35 1459
7738.18 1420
7739.01 1464
7739.84 1401
7740.67 1373
7741.50 1358
7742.33 1334
7743.16 1335
7743.99 1337
7744.82 1375
7745.65 1407
7746.48 1442
7747.31 1446
7748.14 1511
7748.98 1527
7749.81 1631
7750.64 1700
7751.47 1691
7752.30 1682
7753.13 1688
7753.96 1605
7754.79 1587
7755.62 1537
7756.45 1536
7757.29 1455
7758.12 1421
7758.95 1347
7759.78 1362
7760.61 1372
7761.44 1322
7762.27 1362
7763.11 1295
7763.94 1376
7764.77 1327
7765.60 1347
7766.43 1329
7767.26 1275
7768.10 1293
7768.93 1277
7769.76 1297
7770.59 1305
7771.42 1304
7772.26 1368
7773.09 1327
7773.92 1326
7774.75 1336
7775.58 1368
7776.42 1355
7777.25 1280
7778.08 1389
7778.91 1369
7779.75 1278
7780.58 1290
7781.41 1334
7782.24 1323
7783.08 1327
7783.91 1289
7784.74 1365
7785.57 1374
7786.41 1302
7787.24 1304
7788.07 1335
7788.91 1356
7789.74 1317
7790.57 1340
7791.40 1334
7792.24 1344
7793.07 1391
7793.90 1339
7794.74 1468
7795.57 1434
7796.40 1419
7797.24 1398
7798.07 1415
7798.90 1422
7799.74 1460
7800.57 1417
7801.40 1474
7802.24 1455
7803.07 1473
7803.91 1512
7804.74 1499
7805.57 1530
7806.41 1536
7807.24 1535
7808.07 1542
7808.91 1559
7809.74 1534
7810.58 1652
7811.41 1581
7812.25 1597
7813.08 1596
7813.91 1649
7814.75 1684
7815.58 1719
7816.42 1772
7817.25 1889
7818.09 1806
7818.92 1812
7819.75 1879
7820.59 1956
7821.42 2020
7822.26 1972
7823.09 1986
7823.93 1984
7824.76 1957
7825.60 2010
7826.43 2017
7827.27 2083
7828.10 2055
7828.94 2060
7829.77 2042
7830.61 1973
7831.44 1960
7832.28 1946
7833.11 1902
7833.95 1913
7834.78 1989
7835.62 1964
7836.46 1958
7837.29 2009
7838.13 2112
7838.96 2104
7839.80 2087
7840.63 2113
7841.47 1988
7842.31 1984
7843.14 1984
7843.98 1851
7844.81 1862
7845.65 1901
7846.48 1711
7847.32 1701
7848.16 1752
7848.99 1702
7849.83 1674
7850.67 1624
7851.50 1669
7852.34 1697
7853.17 1585
7854.01 1583
7854.85 1598
7855.68 1545
7856.52 1609
7857.36 1560
7858.19 1614
7859.03 1554
7859.87 1553
7860.70 1585
7861.54 1592
7862.38 1601
7863.21 1572
7864.05 1668
7864.89 1633
7865.73 1533
7866.56 1519
7867.40 1578
7868.24 1568
7869.07 1594
7869.91 1575
7870.75 1605
7871.59 1604
7872.42 1617
7873.26 1630
7874.10 1675
7874.94 1720
7875.77 1706
7876.61 1657
7877.45 1763
7878.29 1872
7879.12 1887
7879.96 1960
7880.80 1977
7881.64 2066
7882.47 2097
7883.31 2144
7884.15 2212
7884.99 2169
7885.83 2158
7886.67 2119
7887.50 2026
7888.34 2027
7889.18 1983
7890.02 1981
7890.86 1914
7891.69 1854
7892.53 1869
7893.37 1897
7894.21 1956
7895.05 1936
7895.89 1967
7896.73 1932
7897.57 1866
7898.40 1873
7899.24 1864
7900.08 1846
7900.92 1804
7901.76 1774
7902.60 1731
7903.44 1673
7904.28 1697
7905.12 1689
7905.95 1658
7906.79 1648
7907.63 1559
7908.47 1607
7909.31 1608
7910.15 1612
7910.99 1659
7911.83 1684
7912.67 1601
7913.51 1633
7914.35 1680
7915.19 1716
7916.03 1738
7916.87 1736
7917.71 1833
7918.55 1845
7919.39 1922
7920.23 1895
7921.07 1951
7921.91 1916
7922.75 1915
7923.59 1904
7924.43 1846
7925.27 1845
7926.11 1767
7926.95 1705
7927.79 1700
7928.63 1613
7929.47 1554
7930.31 1558
7931.15 1577
7931.99 1530
7932.83 1461
7933.67 1484
7934.51 1511
7935.35 1451
7936.19 1419
7937.04 1392
7937.88 1429
7938.72 1461
7939.56 1498
7940.40 1492
7941.24 1469
7942.08 1426
7942.92 1379
7943.76 1413
7944.60 1443
7945.45 1479
7946.29 1400
7947.13 1407
7947.97 1490
7948.81 1458
7949.65 1517
7950.49 1515
7951.34 1530
7952.18 1558
7953.02 1524
7953.86 1498
7954.70 1588
7955.54 1627
7956.39 1674
7957.23 1652
7958.07 1710
7958.91 1743
7959.75 1828
7960.60 1865
7961.44 1838
7962.28 1787
7963.12 1810
7963.96 1884
7964.81 1747
7965.65 1762
7966.49 1807
7967.33 1747
7968.18 1923
7969.02 1931
7969.86 2020
7970.70 2096
7971.55 2155
7972.39 2194
7973.23 2075
7974.08 2032
7974.92 1937
7975.76 1861
7976.60 1864
7977.45 1823
7978.29 1708
7979.13 1628
7979.98 1616
7980.82 1554
7981.66 1511
7982.51 1526
7983.35 1450
7984.19 1467
7985.04 1454
7985.88 1428
7986.72 1483
7987.57 1474
7988.41 1437
7989.25 1356
7990.10 1385
7990.94 1350
7991.78 1373
7992.63 1275
7993.47 1310
7994.32 1322
7995.16 1283
7996.00 1237
7996.85 1263
7997.69 1215
7998.53 1214
7999.38 1204
8000.22 1210
8001.07 1206
8001.91 1150
8002.76 1177
8003.60 1187
8004.44 1189
8005.29 1151
8006.13 1162
8006.98 1146
8007.82 1184
8008.67 1125
8009.51 1134
8010.36 1141
8011.20 1121
8012.05 1102
8012.89 1124
8013.74 1069
8014.58 1127
8015.43 1096
8016.27 1105
8017.12 1127
8017.96 1063
8018.81 1105
8019.65 1091
8020.50 1114
8021.34 1055
8022.19 1057
8023.03 1111
8023.88 1129
8024.72 1063
8025.57 1013
8026.41 1069
8027.26 1115
8028.11 1155
8028.95 1078
8029.80 1088
8030.64 1077
8031.49 1082
8032.33 1102
8033.18 1105
8034.03 1045
8034.87 1078
8035.72 1041
8036.56 1073
8037.41 1093
8038.26 1047
8039.10 1034
8039.95 1057
8040.80 1044
8041.64 1065
8042.49 1079
8043.33 1077
8044.18 1069
8045.03 1063
8045.87 1066
8046.72 1069
8047.57 1039
8048.41 1043
8049.26 1086
8050.11 1047
8050.95 1060
8051.80 1137
8052.65 1091
8053.49 1061
8054.34 1042
8055.19 1045
8056.04 1088
8056.88 1013
8057.73 1023
8058.58 1026
8059.42 979
8060.27 1019
8061.12 980
8061.97 997
8062.81 965
8063.66 959
8064.51 985
8065.36 969
8066.20 962
8067.05 999
8067.90 1004
8068.75 980
8069.60 954
8070.44 974
8071.29 973
8072.14 1005
8072.99 975
8073.84 985
8074.68 916
8075.53 953
8076.38 967
8077.23 986
8078.08 985
8078.92 970
8079.77 960
8080.62 1014
8081.47 963
8082.32 1000
8083.17 974
8084.02 1005
8084.86 983
8085.71 959
8086.56 1004
8087.41 952
8088.26 941
8089.11 1022
8089.96 1020
8090.81 998
8091.65 945
8092.50 981
8093.35 1005
8094.20 934
8095.05 941
8095.90 994
8096.75 971
8097.60 957
8098.45 1002
8099.30 1000
8100.15 918
8101.00 956
8101.85 956
8102.70 973
8103.54 934
8104.39 944
8105.24 948
8106.09 967
8106.94 969
8107.79 977
8108.64 995
8109.49 986
8110.34 953
8111.19 957
8112.04 976
8112.89 1021
8113.74 978
8114.59 958
8115.44 1012
8116.29 997
8117.14 1042
8117.99 1020
8118.84 977
8119.70 1024
8120.55 970
8121.40 978
8122.25 1011
8123.10 963
8123.95 1036
8124.80 1070
8125.65 1016
8126.50 1019
8127.35 1049
8128.20 1082
8129.05 1006
8129.90 964
8130.76 1021
8131.61 1039
8132.46 1011
8133.31 1033
8134.16 1064
8135.01 1042
8135.86 1095
8136.71 1087
8137.56 1065
8138.42 1079
8139.27 1112
8140.12 1119
8140.97 1065
8141.82 1034
8142.67 1042
8143.53 1027
8144.38 1064
8145.23 1054
8146.08 998
8146.93 1021
8147.78 1071
8148.64 1057
8149.49 1071
8150.34 1062
8151.19 1018
8152.05 1035
8152.90 1046
8153.75 1102
8154.60 1078
8155.45 1101
8156.31 1105
8157.16 1101
8158.01 1135
8158.86 1162
8159.72 1155
8160.57 1152
8161.42 1177
8162.27 1186
8163.13 1161
8163.98 1093
8164.83 1103
8165.69 1109
8166.54 1096
8167.39 1037
8168.24 1060
8169.10 1034
8169.95 987
8170.80 965
8171.66 983
8172.51 994
8173.36 1033
8174.22 991
8175.07 1012
8175.92 951
8176.78 973
8177.63 954
8178.48 969
8179.34 946
8180.19 965
8181.04 935
8181.90 942
8182.75 1000
8183.61 961
8184.46 945
8185.31 918
8186.17 931
8187.02 937
8187.87 916
8188.73 929
8189.58 898
8190.44 903
8191.29 950
8192.15 909
8193.00 931
8193.85 917
8194.71 962
8195.56 964
8196.42 959
8197.27 949
8198.13 951
8198.98 946
8199.84 946
8200.69 982
8201.55 987
8202.40 951
8203.25 939
8204.11 936
8204.96 939
8205.82 974
8206.67 959
8207.53 937
8208.38 893
8209.24 907
8210.09 882
8210.95 939
8211.81 978
8212.66 928
8213.52 923
8214.37 962
8215.23 930
8216.08 922
8216.94 920
8217.79 961
8218.65 975
8219.50 924
8220.36 968
8221.22 960
8222.07 941
8222.93 1017
8223.78 1051
8224.64 999
8225.50 935
8226.35 967
8227.21 1028
8228.06 976
8228.92 1005
8229.78 955
8230.63 919
8231.49 923
8232.34 940
8233.20 984
8234.06 934
8234.91 863
8235.77 909
8236.63 917
8237.48 971
8238.34 984
8239.20 966
8240.05 910
8240.91 943
8241.77 901
8242.62 922
8243.48 933
8244.34 897
8245.19 908
8246.05 948
8246.91 921
8247.77 939
8248.62 913
8249.48 901
8250.34 951
8251.20 908
8252.05 899
8252.91 954
8253.77 928
8254.62 924
8255.48 887
8256.34 905
8257.20 910
8258.06 893
8258.91 945
8259.77 951
8260.63 969
8261.49 951
8262.34 923
8263.20 909
8264.06 911
8264.92 952
8265.78 995
8266.63 914
8267.49 929
8268.35 934
8269.21 929
8270.07 990
8270.93 946
8271.78 945
8272.64 967
8273.50 1012
8274.36 1020
8275.22 1000
8276.08 1021
8276.93 1003
8277.79 987
8278.65 1084
8279.51 1087
8280.37 1103
8281.23 1175
8282.09 1230
8282.95 1179
8283.81 1122
8284.66 1158
8285.52 1214
8286.38 1162
8287.24 1155
8288.10 1145
8288.96 1137
8289.82 1118
8290.68 1133
8291.54 1086
8292.40 1085
8293.26 1111
8294.12 1092
8294.98 1130
8295.84 1121
8296.70 1144
8297.56 1154
8298.42 1165
8299.28 1163
8300.13 1132
8300.99 1085
8301.85 1129
8302.71 1105
8303.57 1067
8304.43 1084
8305.29 1043
8306.16 1053
8307.02 1089
8307.88 1022
8308.74 1035
8309.60 1026
8310.46 1003
8311.32 965
8312.18 968
8313.04 935
8313.90 992
8314.76 979
8315.62 993
8316.48 971
8317.34 1017
8318.20 990
8319.06 927
8319.92 983
8320.78 1001
8321.65 980
8322.51 978
8323.37 990
8324.23 935
8325.09 928
8325.95 948
8326.81 944
8327.67 1033
8328.53 973
8329.40 949
8330.26 955
8331.12 946
8331.98 935
8332.84 974
8333.70 985
8334.57 956
8335.43 974
8336.29 997
8337.15 967
8338.01 978
8338.87 974
8339.74 926
8340.60 956
8341.46 916
8342.32 946
8343.18 1015
8344.05 1020
8344.91 1010
8345.77 989
8346.63 995
8347.49 1003
8348.36 1002
8349.22 999
8350.08 980
8350.94 1003
8351.81 1024
8352.67 996
8353.53 1020
8354.39 978
8355.26 966
8356.12 1005
8356.98 992
8357.85 1017
8358.71 1008
8359.57 1024
8360.43 981
8361.30 1064
8362.16 1020
8363.02 1022
8363.89 1021
8364.75 1027
8365.61 1040
8366.48 1025
8367.34 1002
8368.20 1014
8369.07 1015
8369.93 1027
8370.79 1019
8371.66 1002
8372.52 986
8373.38 1014
8374.25 1076
8375.11 1066
8375.98 1031
8376.84 1027
8377.70 986
8378.57 984
8379.43 1031
8380.30 1045
8381.16 1026
8382.02 1008
8382.89 1026
8383.75 1028
8384.62 1027
8385.48 1063
8386.34 1104
8387.21 1131
8388.07 1083
8388.94 1082
8389.80 1117
8390.67 1109
8391.53 1039
8392.40 1090
8393.26 1064
8394.13 1042
8394.99 1001
8395.85 1030
8396.72 1081
8397.58 1080
8398.45 1111
8399.31 1063
8400.18 1078
8401.04 1101
8401.91 1114
8402.77 1113
8403.64 1116
8404.50 1109
8405.37 1154
8406.24 1143
8407.10 1150
8407.97 1128
8408.83 1140
8409.70 1161
8410.56 1172
8411.43 1134
8412.29 1178
8413.16 1223
8414.03 1184
8414.89 1201
8415.76 1211
8416.62 1165
8417.49 1221
8418.35 1224
8419.22 1252
8420.09 1294
8420.95 1263
8421.82 1262
8422.69 1289
8423.55 1297
8424.42 1318
8425.28 1376
8426.15 1397
8427.02 1397
8427.88 1415
8428.75 1428
8429.62 1463
8430.48 1402
8431.35 1473
8432.22 1464
8433.08 1480
8433.95 1463
8434.82 1538
8435.68 1494
8436.55 1536
8437.42 1523
8438.28 1535
8439.15 1600
8440.02 1684
8440.89 1663
8441.75 1682
8442.62 1735
8443.49 1827
8444.35 1832
8445.22 1890
8446.09 1923
8446.96 2011
8447.82 2029
8448.69 1910
8449.56 2067
8450.43 2109
8451.29 2117
8452.16 2180
8453.03 2129
8453.90 2312
8454.76 2455
8455.63 2647
8456.50 2820
8457.37 3002
8458.24 3187
8459.10 3360
8459.97 3531
8460.84 3604
8461.71 3499
8462.58 3412
8463.45 3249
8464.31 3116
8465.18 2997
8466.05 2747
8466.92 2535
8467.79 2418
8468.66 2300
8469.52 2150
8470.39 2051
8471.26 1997
8472.13 1975
8473.00 1850
8473.87 1826
8474.74 1787
8475.61 1735
8476.47 1707
8477.34 1681
8478.21 1621
8479.08 1653
8479.95 1646
8480.82 1710
8481.69 1670
8482.56 1730
8483.43 1700
8484.30 1830
8485.17 1792
8486.04 1812
8486.91 1815
8487.78 1844
8488.64 1793
8489.51 1817
8490.38 1693
8491.25 1737
8492.12 1808
8492.99 1732
8493.86 1712
8494.73 1726
8495.60 1755
8496.47 1750
8497.34 1736
8498.21 1733
8499.08 1737
8499.95 1750
8500.82 1720
8501.69 1768
8502.56 1714
8503.43 1762
8504.30 1750
8505.17 1697
8506.05 1706
8506.92 1714
8507.79 1698
8508.66 1661
8509.53 1658
8510.40 1710
8511.27 1699
8512.14 1696
8513.01 1719
8513.88 1747
8514.75 1723
8515.62 1739
8516.49 1753
8517.37 1768
8518.24 1814
8519.11 1728
8519.98 1839
8520.85 1849
8521.72 1909
8522.59 1969
8523.46 2007
8524.33 2066
8525.21 2221
8526.08 2263
8526.95 2405
8527.82 2467
8528.69 2524
8529.56 2738
8530.44 2663
8531.31 2602
8532.18 2604
8533.05 2515
8533.92 2372
8534.80 2333
8535.67 2262
8536.54 2199
8537.41 2121
8538.28 2051
8539.16 2000
8540.03 1919
8540.90 1901
8541.77 1914
8542.64 1826
8543.52 1841
8544.39 1764
8545.26 1810
8546.13 1730
8547.01 1711
8547.88 1672
8548.75 1732
8549.62 1720
8550.50 1691
8551.37 1714
8552.24 1764
8553.12 1798
8553.99 1877
8554.86 1984
8555.73 2022
8556.61 2100
8557.48 2164
8558.35 2277
8559.23 2217
8560.10 2230
8560.97 2251
8561.85 2112
8562.72 2104
8563.59 2040
8564.47 1973
8565.34 1989
8566.21 1870
8567.09 1808
8567.96 1757
8568.83 1782
8569.71 1760
8570.58 1718
8571.46 1680
8572.33 1663
8573.20 1679
8574.08 1641
8574.95 1696
8575.83 1663
8576.70 1647
8577.57 1623
8578.45 1591
8579.32 1637
8580.20 1619
8581.07 1651
8581.94 1624
8582.82 1625
8583.69 1667
8584.57 1655
8585.44 1649
8586.32 1646
8587.19 1660
8588.07 1754
8588.94 1703
8589.82 1711
8590.69 1726
8591.57 1820
8592.44 1830
8593.32 1746
8594.19 1768
8595.07 1725
8595.94 1797
8596.82 1804
8597.69 1806
8598.57 1786
8599.44 1888
8600.32 1872
8601.19 1881
8602.07 1909
8602.94 1916
8603.82 1959
8604.69 1950
8605.57 1884
8606.44 1910
8607.32 1972
8608.20 1967
8609.07 1962
8609.95 2012
8610.82 2055
8611.70 2046
8612.57 2069
8613.45 2037
8614.33 2053
8615.20 2049
8616.08 2122
8616.95 2155
8617.83 2259
8618.71 2240
8619.58 2338
8620.46 2341
8621.34 2349
8622.21 2385
8623.09 2416
8623.97 2421
8624.84 2413
8625.72 2415
8626.59 2466
8627.47 2505
8628.35 2561
8629.22 2604
8630.10 2586
8630.98 2599
8631.86 2691
8632.73 2626
8633.61 2719
8634.49 2788
8635.36 2814
8636.24 2864
8637.12 2840
8637.99 2853
8638.87 2883
8639.75 2931
8640.63 2899
8641.50 2846
8642.38 2948
8643.26 2970
8644.14 3036
8645.01 3171
8645.89 3155
8646.77 3173
8647.65 3286
8648.52 3327
8649.40 3391
8650.28 3486
8651.16 3408
8652.04 3482
8652.91 3605
8653.79 3616
8654.67 3585
8655.55 3647
8656.43 3747
8657.30 3865
8658.18 3778
8659.06 3932
8659.94 4049
8660.82 4270
8661.70 4404
8662.57 4575
8663.45 4764
8664.33 5041
8665.21 5418
8666.09 5728
8666.97 5982
8667.85 6061
8668.72 6131
8669.60 6331
8670.48 6446
8671.36 6359
8672.24 6283
8673.12 6348
8674.00 6376
8674.88 6319
8675.76 6392
8676.63 6504
8677.51 6498
8678.39 6551
8679.27 6342
8680.15 6070
8681.03 5914
8681.91 5706
8682.79 5433
8683.67 5267
8684.55 5095
8685.43 4949
8686.31 4724
8687.19 4555
8688.07 4524
8688.95 4465
8689.83 4651
8690.71 4770
8691.59 5124
8692.47 5314
8693.35 5651
8694.23 5952
8695.11 6239
8695.99 6424
8696.87 6552
8697.75 6486
8698.63 6353
8699.51 6268
8700.39 5918
8701.27 5689
8702.15 5542
8703.03 5367
8703.91 5228
8704.79 4949
8705.67 4861
8706.55 4716
8707.43 4537
8708.31 4383
8709.19 4174
8710.07 3979
8710.96 3786
8711.84 3575
8712.72 3436
8713.60 3312
8714.48 3197
8715.36 3130
8716.24 3030
8717.12 2830
8718.00 2799
8718.89 2709
8719.77 2683
8720.65 2690
8721.53 2625
8722.41 2565
8723.29 2566
8724.17 2521
8725.06 2517
8725.94 2580
8726.82 2550
8727.70 2520
8728.58 2507
8729.46 2594
8730.35 2604
8731.23 2566
8732.11 2602
8732.99 2556
8733.87 2654
8734.76 2614
8735.64 2648
8736.52 2664
8737.40 2615
8738.29 2651
8739.17 2648
8740.05 2633
8740.93 2600
8741.81 2693
8742.70 2636
8743.58 2603
8744.46 2592
8745.34 2548
8746.23 2478
8747.11 2474
8747.99 2441
8748.88 2498
8749.76 2497
8750.64 2490
8751.52 2517
8752.41 2497
8753.29 2472
8754.17 2560
8755.06 2510
8755.94 2539
8756.82 2684
8757.71 2647
8758.59 2680
8759.47 2684
8760.36 2741
8761.24 2750
8762.12 2706
8763.01 2750
8763.89 2784
8764.77 2581
8765.66 2696
8766.54 2584
8767.42 2599
8768.31 2601
8769.19 2588
8770.08 2522
8770.96 2567
8771.84 2521
8772.73 2473
8773.61 2474
8774.50 2542
8775.38 2509
8776.26 2434
8777.15 2393
8778.03 2406
8778.92 2333
8779.80 2329
8780.69 2285
8781.57 2317
8782.46 2317
8783.34 2330
8784.22 2361
8785.11 2373
8785.99 2402
8786.88 2390
8787.76 2489
8788.65 2406
8789.53 2347
8790.42 2387
8791.30 2333
8792.19 2313
8793.07 2297
8793.96 2280
8794.84 2256
8795.73 2268
8796.61 2233
8797.50 2138
8798.38 2224
8799.27 2138
8800.15 2100
8801.04 2063
8801.93 2026
8802.81 2049
8803.70 2069
8804.58 2000
8805.47 1990
8806.35 1992
8807.24 1947
8808.12 1954
8809.01 1922
8809.90 1949
8810.78 2009
8811.67 2029
8812.55 2006
8813.44 1937
8814.33 1948
8815.21 1885
8816.10 1963
8816.98 1935
8817.87 1936
8818.76 1939
8819.64 1999
8820.53 1942
8821.42 2013
8822.30 2070
8823.19 2033
8824.08 2031
8824.96 1981
8825.85 1877
8826.74 1933
8827.62 1936
8828.51 1850
8829.40 1792
8830.28 1817
8831.17 1775
8832.06 1756
8832.94 1710
8833.83 1677
8834.72 1712
8835.61 1720
8836.49 1692
8837.38 1692
8838.27 1631
8839.16 1640
8840.04 1637
8840.93 1635
8841.82 1572
8842.70 1561
8843.59 1563
8844.48 1541
8845.37 1499
8846.26 1523
8847.14 1467
8848.03 1452
8848.92 1514
8849.81 1523
8850.69 1461
8851.58 1495
8852.47 1481
8853.36 1431
8854.25 1436
8855.13 1413
8856.02 1423
8856.91 1386
8857.80 1355
8858.69 1323
8859.58 1331
8860.46 1334
8861.35 1304
8862.24 1279
8863.13 1316
8864.02 1331
8864.91 1311
8865.80 1326
8866.68 1332
8867.57 1350
8868.46 1320
8869.35 1293
8870.24 1294
8871.13 1309
8872.02 1254
8872.91 1219
8873.80 1253
8874.69 1262
8875.57 1278
8876.46 1228
8877.35 1241
8878.24 1242
8879.13 1205
8880.02 1225
8880.91 1201
8881.80 1232
8882.69 1232
8883.58 1181
8884.47 1166
8885.36 1194
8886.25 1198
8887.14 1165
8888.03 1163
8888.92 1120
8889.81 1174
8890.70 1163
8891.59 1171
8892.48 1170
8893.37 1137
8894.26 1135
8895.15 1127
8896.04 1079
8896.93 1113
8897.82 1151
8898.71 1081
8899.60 1133
8900.49 1168
8901.38 1083
8902.27 1074
8903.16 1036
8904.05 1041
8904.94 1053
8905.83 1076
8906.72 1093
8907.61 1028
8908.50 1069
8909.40 1061
8910.29 995
8911.18 1020
8912.07 1052
8912.96 1035
8913.85 1044
8914.74 1044
8915.63 1039
8916.52 1021
8917.42 1048
8918.31 1027
8919.20 1026
8920.09 975
8920.98 1004
8921.87 952
8922.76 972
8923.66 1014
8924.55 1002
8925.44 964
8926.33 984
8927.22 989
8928.11 954
8929.01 966
8929.90 943
8930.79 939
8931.68 942
8932.57 936
8933.47 951
8934.36 907
8935.25 891
8936.14 961
8937.03 918
8937.93 943
8938.82 899
8939.71 918
8940.60 965
8941.50 957
8942.39 951
8943.28 915
8944.17 906
8945.07 899
8945.96 902
8946.85 878
8947.75 859
8948.64 884
8949.53 885
8950.42 895
8951.32 856
8952.21 892
8953.10 903
8954.00 899
8954.89 890
8955.78 895
8956.68 907
8957.57 913
8958.46 885
8959.36 855
8960.25 873
8961.14 877
8962.04 870
8962.93 852
8963.82 880
8964.72 905
8965.61 892
8966.50 886
8967.40 876
8968.29 881
8969.19 905
8970.08 895
8970.97 831
8971.87 876
8972.76 882
8973.66 879
8974.55 872
8975.44 883
8976.34 892
8977.23 894
8978.13 930
8979.02 879
8979.91 879
8980.81 847
8981.70 912
8982.60 851
8983.49 876
8984.39 884
8985.28 852
8986.18 890
8987.07 898
8987.97 862
8988.86 878
8989.76 875
8990.65 866
8991.55 887
8992.44 873
8993.34 921
8994.23 888
8995.13 890
8996.02 881
8996.92 896
8997.81 880
8998.71 804
8999.60 811
9000.50 816
9001.39 837
9002.29 880
9003.18 873
9004.08 877
9004.98 850
9005.87 826
9006.77 798
9007.66 811
9008.56 870
9009.45 854
9010.35 852
9011.25 864
9012.14 869
9013.04 855
9013.93 836
9014.83 839
9015.73 801
9016.62 873
9017.52 861
9018.42 844
9019.31 818
9020.21 816
9021.10 856
9022.00 814
9022.90 848
9023.79 832
9024.69 841
9025.59 854
9026.48 821
9027.38 849
9028.28 838
9029.17 822
9030.07 821
9030.97 829
9031.87 854
9032.76 819
9033.66 815
9034.56 783
9035.45 795
9036.35 825
9037.25 779
9038.15 820
9039.04 857
9039.94 849
9040.84 897
9041.73 833
9042.63 796
9043.53 822
9044.43 827
9045.33 815
9046.22 853
9047.12 838
9048.02 813
9048.92 817
9049.81 886
9050.71 874
9051.61 843
9052.51 808
9053.41 837
9054.30 838
9055.20 842
9056.10 830
9057.00 865
9057.90 876
9058.80 848
9059.69 806
9060.59 847
9061.49 858
9062.39 845
9063.29 864
9064.19 877
9065.08 850
9065.98 836
9066.88 863
9067.78 878
9068.68 873
9069.58 847
9070.48 881
9071.38 887
9072.27 892
9073.17 891
9074.07 870
9074.97 862
9075.87 864
9076.77 860
9077.67 876
9078.57 860
9079.47 873
9080.37 890
9081.27 905
9082.17 897
9083.07 851
9083.97 859
9084.87 845
9085.76 854
9086.66 871
9087.56 886
9088.46 890
9089.36 828
9090.26 879
9091.16 849
9092.06 850
9092.96 892
9093.86 892
9094.76 871
9095.66 888
9096.56 881
9097.46 870
9098.36 862
9099.26 901
9100.17 855
9101.07 870
9101.97 913
9102.87 919
9103.77 927
9104.67 916
9105.57 906
9106.47 875
9107.37 880
9108.27 892
9109.17 850
9110.07 895
9110.97 926
9111.87 861
9112.77 868
9113.68 853
9114.58 833
9115.48 819
9116.38 835
9117.28 814
9118.18 879
9119.08 863
9119.98 863
9120.89 853
9121.79 822
9122.69 862
9123.59 838
9124.49 871
9125.39 853
9126.29 822
9127.20 827
9128.10 881
9129.00 846
9129.90 837
9130.80 865
9131.71 813
9132.61 839
9133.51 838
9134.41 833
9135.31 874
9136.22 896
9137.12 835
9138.02 840
9138.92 840
9139.83 853
9140.73 830
9141.63 836
9142.53 808
9143.43 812
9144.34 847
9145.24 807
9146.14 853
9147.05 816
9147.95 804
9148.85 818
9149.75 863
9150.66 857
9151.56 831
9152.46 805
9153.37 807
9154.27 803
9155.17 809
9156.07 813
9156.98 839
9157.88 859
9158.78 839
9159.69 839
9160.59 870
9161.49 859
9162.40 832
9163.30 825
9164.20 805
9165.11 797
9166.01 832
9166.92 847
9167.82 831
9168.72 865
9169.63 879
9170.53 865
9171.43 909
9172.34 898
9173.24 850
9174.15 846
9175.05 872
9175.95 822
9176.86 818
9177.76 826
9178.67 850
9179.57 861
9180.48 837
9181.38 826
9182.28 866
9183.19 830
9184.09 853
9185.00 852
9185.90 821
9186.81 824
9187.71 837
9188.62 812
9189.52 836
9190.43 866
9191.33 846
9192.24 841
9193.14 842
9194.05 874
9194.95 874
9195.86 858
9196.76 889
9197.67 870
9198.57 872
9199.48 887
9200.38 880
9201.29 880
9202.19 825
9203.10 869
9204.00 908
9204.91 880
9205.81 876
9206.72 848
9207.63 860
9208.53 870
9209.44 914
9210.34 916
9211.25 904
9212.15 895
9213.06 856
9213.97 848
9214.87 895
9215.78 923
9216.68 888
9217.59 895
9218.50 865
9219.40 880
9220.31 903
9221.22 912
9222.12 873
9223.03 909
9223.94 847
9224.84 869
9225.75 817
9226.65 811
9227.56 849
9228.47 831
9229.37 862
9230.28 835
9231.19 862
9232.10 838
9233.00 857
9233.91 879
9234.82 838
9235.72 845
9236.63 897
9237.54 850
9238.44 842
9239.35 879
9240.26 849
9241.17 783
9242.07 841
9242.98 831
9243.89 842
9244.80 855
9245.70 846
9246.61 828
9247.52 812
9248.43 841
9249.33 831
9250.24 871
9251.15 834
9252.06 756
9252.97 829
9253.87 839
9254.78 830
9255.69 805
9256.60 793
9257.51 829
9258.41 825
9259.32 787
9260.23 814
9261.14 842
9262.05 844
9262.96 833
9263.86 847
9264.77 873
9265.68 872
9266.59 858
9267.50 838
9268.41 818
9269.32 848
9270.22 845
9271.13 840
9272.04 821
9272.95 868
9273.86 851
9274.77 834
9275.68 852
9276.59 847
9277.50 816
9278.40 854
9279.31 838
9280.22 871
9281.13 813
9282.04 842
9282.95 860
9283.86 857
9284.77 866
9285.68 825
9286.59 831
9287.50 805
9288.41 862
9289.32 861
9290.23 835
9291.14 865
9292.05 831
9292.96 856
9293.87 882
9294.78 863
9295.69 904
9296.60 885
9297.51 828
9298.42 876
9299.33 847
9300.24 843
9301.15 849
9302.06 875
9302.97 910
9303.88 897
9304.79 921
9305.70 855
9306.61 883
9307.52 916
9308.43 897
9309.34 934
9310.25 972
9311.16 942
9312.07 911
9312.98 921
9313.90 939
9314.81 977
9315.72 931
9316.63 969
9317.54 966
9318.45 971
9319.36 928
9320.27 908
9321.18 919
9322.10 900
9323.01 888
9323.92 886
9324.83 896
9325.74 884
9326.65 891
9327.56 842
9328.48 917
9329.39 921
9330.30 911
9331.21 929
9332.12 927
9333.03 883
9333.95 903
9334.86 901
9335.77 963
9336.68 881
9337.59 896
9338.51 920
9339.42 937
9340.33 954
9341.24 929
9342.15 937
9343.07 951
9343.98 870
9344.89 921
9345.80 945
9346.72 934
9347.63 915
9348.54 959
9349.45 957
9350.37 968
9351.28 936
9352.19 916
9353.11 916
9354.02 953
9354.93 954
9355.84 980
9356.76 966
9357.67 988
9358.58 894
9359.50 931
9360.41 949
9361.32 916
9362.24 909
9363.15 921
9364.06 876
9364.98 887
9365.89 913
9366.80 908
9367.72 905
9368.63 943
9369.54 946
9370.46 906
9371.37 923
9372.28 957
9373.20 886
9374.11 894
9375.03 955
9375.94 959
9376.85 935
9377.77 907
9378.68 938
9379.60 941
9380.51 950
9381.42 898
9382.34 914
9383.25 1004
9384.17 987
9385.08 923
9386.00 920
9386.91 955
9387.82 952
9388.74 981
9389.65 1024
9390.57 986
9391.48 963
9392.40 996
9393.31 1029
9394.23 1010
9395.14 1023
9396.06 1004
9396.97 1012
9397.89 1053
9398.80 1043
9399.72 1034
9400.63 1055
9401.55 1038
9402.46 1023
9403.38 1009
9404.29 999
9405.21 990
9406.12 1031
9407.04 1011
9407.95 964
9408.87 988
9409.79 1032
9410.70 1021
9411.62 1017
9412.53 985
9413.45 1035
9414.36 967
9415.28 996
9416.20 1013
9417.11 1007
9418.03 1000
9418.94 982
9419.86 982
9420.78 1009
9421.69 987
9422.61 1020
9423.52 1040
9424.44 1021
9425.36 1031
9426.27 1045
9427.19 1093
9428.11 1068
9429.02 1070
9429.94 1080
9430.86 1065
9431.77 1092
9432.69 1077
9433.61 1066
9434.52 1059
9435.44 1062
9436.36 1093
9437.27 1077
9438.19 1092
9439.11 1159
9440.02 1151
9440.94 1183
9441.86 1126
9442.78 1154
9443.69 1179
9444.61 1252
9445.53 1167
9446.44 1205
9447.36 1276
9448.28 1246
9449.20 1300
9450.11 1276
9451.03 1231
9451.95 1254
9452.87 1267
9453.78 1251
9454.70 1237
9455.62 1229
9456.54 1291
9457.46 1311
9458.37 1270
9459.29 1224
9460.21 1204
9461.13 1188
9462.05 1167
9462.96 1230
9463.88 1216
9464.80 1236
9465.72 1210
9466.64 1134
9467.56 1165
9468.47 1241
9469.39 1217
9470.31 1181
9471.23 1112
9472.15 1133
9473.07 1173
9473.98 1201
9474.90 1203
9475.82 1148
9476.74 1212
9477.66 1170
9478.58 1167
9479.50 1223
9480.42 1212
9481.34 1247
9482.26 1244
9483.17 1268
9484.09 1280
9485.01 1310
9485.93 1319
9486.85 1263
9487.77 1265
9488.69 1246
9489.61 1283
9490.53 1300
9491.45 1254
9492.37 1224
9493.29 1189
9494.21 1239
9495.13 1219
9496.05 1280
9496.97 1195
9497.89 1226
9498.81 1246
9499.73 1216
9500.65 1229
9501.57 1242
9502.49 1307
9503.41 1313
9504.33 1251
9505.25 1282
9506.17 1316
9507.09 1326
9508.01 1268
9508.93 1314
9509.85 1355
9510.77 1377
9511.69 1352
9512.61 1372
9513.53 1388
9514.45 1392
9515.37 1407
9516.29 1411
9517.21 1419
9518.13 1439
9519.05 1472
9519.98 1570
9520.90 1600
9521.82 1615
9522.74 1750
9523.66 1775
9524.58 1825
9525.50 1828
9526.42 1838
9527.34 1823
9528.27 1836
9529.19 1831
9530.11 1801
9531.03 1788
9531.95 1742
9532.87 1714
9533.79 1768
9534.72 1630
9535.64 1563
9536.56 1596
9537.48 1641
9538.40 1616
9539.32 1577
9540.25 1566
9541.17 1534
9542.09 1570
9543.01 1567
9543.93 1540
9544.86 1487
9545.78 1496
9546.70 1523
9547.62 1519
9548.55 1556
9549.47 1597
9550.39 1572
9551.31 1601
9552.24 1634
9553.16 1580
9554.08 1585
9555.00 1574
9555.93 1600
9556.85 1582
9557.77 1549
9558.69 1617
9559.62 1668
9560.54 1677
9561.46 1708
9562.39 1728
9563.31 1732
9564.23 1750
9565.15 1735
9566.08 1765
9567.00 1784
9567.92 1793
9568.85 1793
9569.77 1790
9570.69 1768
9571.62 1759
9572.54 1795
9573.46 1779
9574.39 1793
9575.31 1819
9576.23 1853
9577.16 1786
9578.08 1774
9579.01 1875
9579.93 1939
9580.85 1892
9581.78 1941
9582.70 1940
9583.63 1962
9584.55 1996
9585.47 1959
9586.40 1994
9587.32 1996
9588.25 2036
9589.17 1981
9590.09 2049
9591.02 2039
9591.94 2033
9592.87 2082
9593.79 2106
9594.72 2129
9595.64 2164
9596.57 2226
9597.49 2206
9598.42 2276
9599.34 2384
9600.26 2427
9601.19 2469
9602.11 2528
9603.04 2588
9603.96 2653
9604.89 2667
9605.81 2700
9606.74 2612
9607.66 2631
9608.59 2560
9609.51 2505
9610.44 2526
9611.37 2537
9612.29 2473
9613.22 2389
9614.14 2339
9615.07 2344
9615.99 2320
9616.92 2327
9617.84 2264
9618.77 2304
9619.70 2287
9620.62 2339
9621.55 2339
9622.47 2294
9623.40 2357
9624.32 2388
9625.25 2397
9626.18 2417
9627.10 2407
9628.03 2414
9628.95 2358
9629.88 2411
9630.81 2451
9631.73 2468
9632.66 2540
9633.59 2623
9634.51 2539
9635.44 2535
9636.37 2580
9637.29 2566
9638.22 2622
9639.15 2680
9640.07 2686
9641.00 2739
9641.93 2777
9642.85 2894
9643.78 2844
9644.71 2883
9645.63 2937
9646.56 2973
9647.49 3049
9648.41 3163
9649.34 3133
9650.27 3053
9651.20 3114
9652.12 3104
9653.05 3160
9653.98 3057
9654.91 3068
9655.83 3067
9656.76 3120
9657.69 3058
9658.62 3121
9659.54 3125
9660.47 3171
9661.40 3103
9662.33 3073
9663.25 3090
9664.18 3077
9665.11 3096
9666.04 3116
9666.97 3106
9667.89 3236
9668.82 3256
9669.75 3290
9670.68 3231
9671.61 3263
9672.53 3318
9673.46 3278
9674.39 3382
9675.32 3396
9676.25 3453
9677.18 3505
9678.11 3536
9679.03 3616
9679.96 3619
9680.89 3590
9681.82 3682
9682.75 3681
9683.68 3758
9684.61 3800
9685.54 3714
9686.46 3820
9687.39 3726
9688.32 3731
9689.25 3846
9690.18 3873
9691.11 3786
9692.04 3911
9692.97 3888
9693.90 3849
9694.83 3885
9695.76 3957
9696.69 4053
9697.61 4040
9698.54 4135
9699.47 4268
9700.40 4284
9701.33 4460
9702.26 4617
9703.19 4513
9704.12 4533
9705.05 4559
9705.98 4455
9706.91 4418
9707.84 4462
9708.77 4322
9709.70 4194
9710.63 4223
9711.56 4272
9712.49 4113
9713.42 4203
9714.35 4307
9715.28 4320
9716.21 4356
9717.14 4407
9718.07 4541
9719.00 4397
9719.94 4420
9720.87 4452
9721.80 4351
9722.73 4240
9723.66 4129
9724.59 4067
9725.52 3964
9726.45 3855
9727.38 3718
9728.31 3606
9729.24 3518
9730.17 3477
9731.10 3330
9732.04 3325
9732.97 3227
9733.90 3253
9734.83 3133
9735.76 3157
9736.69 3155
9737.62 3035
9738.55 2995
9739.49 3062
9740.42 2998
9741.35 2930
9742.28 2905
9743.21 2898
9744.14 2872
9745.08 2804
9746.01 2742
9746.94 2683
9747.87 2686
9748.80 2666
9749.74 2711
9750.67 2603
9751.60 2547
9752.53 2545
9753.46 2503
9754.40 2489
9755.33 2478
9756.26 2437
9757.19 2452
9758.13 2334
9759.06 2358
9759.99 2456
9760.92 2380
9761.85 2404
9762.79 2365
9763.72 2406
9764.65 2344
9765.59 2333
9766.52 2274
9767.45 2352
9768.38 2318
9769.32 2313
9770.25 2388
9771.18 2311
9772.12 2299
9773.05 2325
9773.98 2300
9774.92 2267
9775.85 2318
9776.78 2398
9777.71 2295
9778.65 2335
9779.58 2317
9780.52 2396
9781.45 2423
9782.38 2433
9783.32 2428
9784.25 2363
9785.18 2354
9786.12 2389
9787.05 2420
9787.98 2372
9788.92 2291
9789.85 2294
9790.79 2301
9791.72 2314
9792.65 2284
9793.59 2233
9794.52 2209
9795.46 2210
9796.39 2238
9797.32 2178
9798.26 2155
9799.19 2288
9800.13 2248
9801.06 2203
9802.00 2162
9802.93 2174
9803.87 2212
9804.80 2184
9805.73 2114
9806.67 2047
9807.60 1969
9808.54 1999
9809.47 1963
9810.41 1894
9811.34 1960
9812.28 1940
9813.21 1880
9814.15 1929
9815.08 1808
9816.02 1833
9816.95 1831
9817.89 1809
9818.82 1734
9819.76 1724
9820.69 1750
9821.63 1689
9822.57 1704
9823.50 1672
9824.44 1671
9825.37 1643
9826.31 1646
9827.24 1640
9828.18 1638
9829.11 1663
9830.05 1673
9830.99 1624
9831.92 1546
9832.86 1639
9833.79 1607
9834.73 1605
9835.67 1607
9836.60 1609
9837.54 1610
9838.47 1638
9839.41 1591
9840.35 1576
9841.28 1648
9842.22 1621
9843.16 1617
9844.09 1556
9845.03 1602
9845.97 1575
9846.90 1582
9847.84 1544
9848.78 1562
9849.71 1492
9850.65 1555
9851.59 1589
9852.52 1583
9853.46 1589
9854.40 1586
9855.33 1624
9856.27 1580
9857.21 1528
9858.14 1554
9859.08 1542
9860.02 1537
9860.96 1570
9861.89 1526
9862.83 1502
9863.77 1470
9864.71 1516
9865.64 1510
9866.58 1496
9867.52 1469
9868.46 1449
9869.39 1445
9870.33 1472
9871.27 1456
9872.21 1434
9873.15 1435
9874.08 1477
9875.02 1478
9875.96 1445
9876.90 1487
9877.83 1394
9878.77 1399
9879.71 1389
9880.65 1395
9881.59 1467
9882.53 1406
9883.46 1360
9884.40 1367
9885.34 1405
9886.28 1374
9887.22 1378
9888.16 1332
9889.10 1329
9890.03 1331
9890.97 1348
9891.91 1339
9892.85 1353
9893.79 1356
9894.73 1342
9895.67 1326
9896.61 1330
9897.54 1344
9898.48 1343
9899.42 1375
9900.36 1377
9901.30 1371
9902.24 1321
9903.18 1286
9904.12 1308
9905.06 1343
9906.00 1310
9906.94 1309
9907.88 1324
9908.82 1373
9909.76 1369
9910.70 1332
9911.63 1307
9912.57 1298
9913.51 1285
9914.45 1323
9915.39 1357
9916.33 1383
9917.27 1365
9918.21 1333
9919.15 1384
9920.09 1379
9921.03 1375
9921.97 1400
9922.91 1412
9923.85 1392
9924.79 1438
9925.74 1463
9926.68 1459
9927.62 1461
9928.56 1497
9929.50 1551
9930.44 1630
9931.38 1637
9932.32 1619
9933.26 1583
9934.20 1549
9935.14 1547
9936.08 1543
9937.02 1504
9937.96 1476
9938.90 1482
9939.85 1448
9940.79 1429
9941.73 1415
9942.67 1369
9943.61 1327
9944.55 1354
9945.49 1337
9946.43 1319
9947.38 1372
9948.32 1385
9949.26 1396
9950.20 1437
9951.14 1430
9952.08 1478
9953.02 1470
9953.97 1485
9954.91 1487
9955.85 1477
9956.79 1523
9957.73 1469
9958.68 1436
9959.62 1452
9960.56 1437
9961.50 1386
9962.44 1366
9963.39 1358
9964.33 1352
9965.27 1349
9966.21 1267
9967.15 1217
9968.10 1199
9969.04 1250
9969.98 1236
9970.92 1247
9971.87 1166
9972.81 1149
9973.75 1141
9974.69 1115
9975.64 1134
9976.58 1110
9977.52 1118
9978.47 1135
9979.41 1122
9980.35 1119
9981.29 1072
9982.24 1123
9983.18 1097
9984.12 1107
9985.07 1114
9986.01 1093
9986.95 1107
9987.90 1120
9988.84 1107
9989.78 1151
9990.73 1160
9991.67 1159
9992.61 1143
9993.56 1171
9994.50 1136
9995.44 1124
9996.39 1112
9997.33 1085
9998.27 1100
9999.22 1066
10000.16 1046
10001.11 1054
10002.05 1093
10002.99 1099
10003.94 1097
10004.88 1107
10005.83 1079
10006.77 1014
10007.72 1061
10008.66 1094
10009.60 1074
10010.55 1058
10011.49 1021
10012.44 1017
10013.38 999
10014.33 1015
10015.27 1060
10016.21 1036
10017.16 1055
10018.10 1000
10019.05 999
10019.99 1027
10020.94 1033
10021.88 1047
10022.83 1030
10023.77 1108
10024.72 1090
10025.66 1013
10026.61 1035
10027.55 1034
10028.50 1047
10029.44 996
10030.39 1009
10031.33 1048
10032.28 1029
10033.23 1051
10034.17 1041
10035.12 1016
10036.06 1030
10037.01 1026
10037.95 988
10038.90 995
10039.84 981
10040.79 1016
10041.74 970
10042.68 1002
10043.63 1029
10044.57 1026
10045.52 973
10046.47 987
10047.41 972
10048.36 980
10049.30 949
10050.25 978
10051.20 968
10052.14 1012
10053.09 1007
10054.04 1001
10054.98 980
10055.93 966
10056.88 964
10057.82 941
10058.77 954
10059.72 949
10060.66 934
10061.61 900
10062.56 906
10063.50 895
10064.45 948
10065.40 942
10066.34 969
10067.29 974
10068.24 893
10069.18 896
10070.13 951
10071.08 958
10072.03 958
10072.97 974
10073.92 934
10074.87 907
10075.82 929
10076.76 933
10077.71 961
10078.66 958
10079.61 951
10080.55 932
10081.50 904
10082.45 935
10083.40 934
10084.34 944
10085.29 952
10086.24 947
10087.19 958
10088.14 936
10089.08 928
10090.03 888
10090.98 909
10091.93 904
10092.88 944
10093.83 928
10094.77 979
10095.72 944
10096.67 940
10097.62 924
10098.57 940
10099.52 909
10100.46 930
10101.41 941
10102.36 976
10103.31 973
10104.26 956
10105.21 929
10106.16 927
10107.11 916
10108.05 966
10109.00 976
10109.95 971
10110.90 929
10111.85 932
10112.80 944
10113.75 911
10114.70 904
10115.65 965
10116.60 938
10117.55 928
10118.50 990
10119.45 952
10120.39 959
10121.34 998
10122.29 958
10123.24 919
10124.19 956
10125.14 937
10126.09 996
10127.04 948
10127.99 987
10128.94 973
10129.89 990
10130.84 979
10131.79 978
10132.74 1004
10133.69 1010
10134.64 993
10135.59 988
10136.54 982
10137.49 1002
10138.44 1019
10139.39 1054
10140.34 988
10141.30 983
10142.25 1004
10143.20 1028
10144.15 1033
10145.10 1057
10146.05 1065
10147.00 1048
10147.95 1059
10148.90 1092
10149.85 1071
10150.80 1112
10151.75 1083
10152.70 1131
10153.66 1084
10154.61 1067
10155.56 1088
10156.51 1094
10157.46 1132
10158.41 1150
10159.36 1101
10160.31 1100
10161.27 1135
10162.22 1146
10163.17 1103
10164.12 1136
10165.07 1126
10166.02 1122
10166.98 1144
10167.93 1170
10168.88 1154
10169.83 1146
10170.78 1191
10171.73 1208
10172.69 1213
10173.64 1164
10174.59 1180
10175.54 1226
10176.50 1242
10177.45 1211
10178.40 1181
10179.35 1276
10180.30 1305
10181.26 1202
10182.21 1242
10183.16 1264
10184.11 1233
10185.07 1245
10186.02 1266
10186.97 1328
10187.92 1304
10188.88 1274
10189.83 1283
10190.78 1295
10191.74 1291
10192.69 1307
10193.64 1268
10194.59 1292
10195.55 1329
10196.50 1297
10197.45 1296
10198.41 1262
10199.36 1295
10200.31 1332
10201.27 1359
10202.22 1323
10203.17 1311
10204.13 1345
10205.08 1397
10206.03 1326
10206.99 1396
10207.94 1412
10208.89 1451
10209.85 1509
10210.80 1445
10211.76 1462
10212.71 1458
10213.66 1447
10214.62 1418
10215.57 1398
10216.53 1390
10217.48 1371
10218.43 1387
10219.39 1394
10220.34 1416
10221.30 1390
10222.25 1352
10223.21 1314
10224.16 1293
10225.11 1294
10226.07 1301
10227.02 1257
10227.98 1259
10228.93 1279
10229.89 1272
10230.84 1337
10231.80 1341
10232.75 1325
10233.71 1376
10234.66 1411
10235.62 1410
10236.57 1450
10237.53 1459
10238.48 1500
10239.44 1493
10240.39 1515
10241.35 1522
10242.30 1483
10243.26 1482
10244.21 1486
10245.17 1456
10246.12 1474
10247.08 1416
10248.03 1383
10248.99 1401
10249.94 1351
10250.90 1351
10251.86 1312
10252.81 1216
10253.77 1210
10254.72 1255
10255.68 1195
10256.63 1175
10257.59 1214
10258.55 1191
10259.50 1177
10260.46 1173
10261.41 1166
10262.37 1160
10263.33 1110
10264.28 1077
10265.24 1130
10266.20 1092
10267.15 1104
10268.11 1103
10269.07 1078
10270.02 1122
10270.98 1113
10271.94 1113
10272.89 1074
10273.85 1044
10274.81 1063
10275.76 1037
10276.72 1061
10277.68 1078
10278.63 1089
10279.59 1049
10280.55 1011
10281.50 1019
10282.46 1011
10283.42 1000
10284.38 999
10285.33 1062
10286.29 1012
10287.25 1014
10288.20 1023
10289.16 1029
10290.12 996
10291.08 1046
10292.03 964
10292.99 981
10293.95 1059
10294.91 1042
10295.86 1041
10296.82 984
10297.78 997
10298.74 1006
10299.70 1031
10300.65 967
10301.61 987
10302.57 987
10303.53 943
10304.49 988
10305.44 1017
10306.40 1039
10307.36 979
10308.32 987
10309.28 943
10310.24 977
10311.19 975
10312.15 981
10313.11 966
10314.07 967
10315.03 1005
10315.99 1032
10316.95 983
10317.90 1037
10318.86 999
10319.82 969
10320.78 986
10321.74 990
10322.70 1014
10323.66 993
10324.62 990
10325.58 977
10326.54 960
10327.49 945
10328.45 956
10329.41 963
10330.37 977
10331.33 937
10332.29 979
10333.25 962
10334.21 923
10335.17 918
10336.13 941
10337.09 970
10338.05 921
10339.01 935
10339.97 927
10340.93 914
10341.89 909
10342.85 943
10343.81 900
10344.77 882
10345.73 906
10346.69 864
10347.65 850
10348.61 871
10349.57 851
10350.53 924
10351.49 908
10352.45 864
10353.41 897
10354.37 883
10355.33 865
10356.29 865
10357.25 888
10358.21 880
10359.17 918
10360.13 845
10361.09 848
10362.06 859
10363.02 883
10363.98 856
10364.94 831
10365.90 843
10366.86 862
10367.82 816
10368.78 866
10369.74 918
10370.70 878
10371.67 854
10372.63 857
10373.59 879
10374.55 839
10375.51 842
10376.47 821
10377.43 862
10378.40 858
10379.36 862
10380.32 842
10381.28 858
10382.24 826
10383.20 860
10384.17 865
10385.13 814
10386.09 838
10387.05 826
10388.01 837
10388.98 840
10389.94 853
10390.90 815
10391.86 829
10392.82 798
10393.79 760
10394.75 823
10395.71 813
10396.67 836
10397.64 837
10398.60 807
10399.56 779
10400.52 807
10401.49 842
10402.45 812
10403.41 780
10404.37 802
10405.34 810
10406.30 790
10407.26 790
10408.23 810
10409.19 761
10410.15 787
10411.11 820
10412.08 800
10413.04 791
10414.00 788
10414.97 799
10415.93 793
10416.89 788
10417.86 796
10418.82 789
10419.78 783
10420.75 807
10421.71 806
10422.68 813
10423.64 802
10424.60 783
10425.57 766
10426.53 811
10427.49 800
10428.46 812
10429.42 788
10430.39 788
10431.35 795
10432.31 842
10433.28 828
10434.24 781
10435.21 806
10436.17 776
10437.13 761
10438.10 768
10439.06 732
10440.03 737
10440.99 767
10441.96 719
10442.92 732
10443.89 754
10444.85 727
10445.82 738
10446.78 750
10447.74 771
10448.71 737
10449.67 734
10450.64 748
10451.60 757
10452.57 751
10453.53 764
10454.50 772
10455.46 755
10456.43 729
10457.39 725
10458.36 739
10459.33 746
10460.29 756
10461.26 714
10462.22 799
10463.19 788
10464.15 750
10465.12 778
10466.08 784
10467.05 770
10468.01 765
10468.98 736
10469.95 754
10470.91 751
10471.88 717
10472.84 739
10473.81 725
10474.78 758
10475.74 767
10476.71 760
10477.67 780
10478.64 771
10479.61 766
10480.57 808
10481.54 812
10482.51 788
10483.47 800
10484.44 823
10485.41 855
10486.37 794
10487.34 740
10488.30 826
10489.27 805
10490.24 814
10491.20 805
10492.17 777
10493.14 774
10494.11 785
10495.07 763
10496.04 759
10497.01 785
10497.97 771
10498.94 719
10499.91 736
10500.88 762
10501.84 738
10502.81 757
10503.78 772
10504.74 740
10505.71 735
10506.68 715
10507.65 724
10508.61 723
10509.58 745
10510.55 752
10511.52 715
10512.49 734
10513.45 727
10514.42 770
10515.39 729
10516.36 735
10517.32 733
10518.29 763
10519.26 789
10520.23 758
10521.20 737
10522.17 773
10523.13 781
10524.10 751
10525.07 774
10526.04 757
10527.01 762
10527.98 735
10528.94 734
10529.91 718
10530.88 764
10531.85 732
10532.82 731
10533.79 762
10534.76 785
10535.72 788
10536.69 744
10537.66 775
10538.63 792
10539.60 768
10540.57 785
10541.54 775
10542.51 768
10543.48 775
10544.45 733
10545.42 755
10546.38 804
10547.35 779
10548.32 792
10549.29 767
10550.26 779
10551.23 768
10552.20 805
10553.17 751
10554.14 808
10555.11 761
10556.08 767
10557.05 772
10558.02 813
10558.99 799
10559.96 797
10560.93 750
10561.90 825
10562.87 818
10563.84 860
10564.81 802
10565.78 787
10566.75 823
10567.72 797
10568.69 837
10569.66 861
10570.63 824
10571.60 846
10572.57 837
10573.54 816
10574.51 834
10575.48 831
10576.46 833
10577.43 867
10578.40 835
10579.37 886
10580.34 854
10581.31 819
10582.28 831
10583.25 822
10584.22 840
10585.19 812
10586.16 801
10587.14 860
10588.11 850
10589.08 850
10590.05 852
10591.02 884
10591.99 863
10592.96 851
10593.94 889
10594.91 859
10595.88 908
10596.85 834
10597.82 899
10598.79 871
10599.77 885
10600.74 896
10601.71 901
10602.68 889
10603.65 904
10604.62 910
10605.60 966
10606.57 999
10607.54 960
10608.51 959
10609.49 980
10610.46 1026
10611.43 1093
10612.40 1049
10613.37 1055
10614.35 1061
10615.32 1090
10616.29 1081
10617.26 1029
10618.24 1043
10619.21 1046
10620.18 1043
10621.16 1007
10622.13 1019
10623.10 987
10624.07 996
10625.05 1000
10626.02 958
10626.99 948
10627.97 957
10628.94 965
10629.91 898
10630.89 926
10631.86 959
10632.83 950
10633.80 942
10634.78 960
10635.75 954
10636.73 961
10637.70 966
10638.67 943
10639.65 989
10640.62 988
10641.59 1030
10642.57 1029
10643.54 1003
10644.51 978
10645.49 1060
10646.46 1034
10647.44 1078
10648.41 1046
10649.38 1021
10650.36 1019
10651.33 965
10652.31 986
10653.28 975
10654.25 903
10655.23 867
10656.20 882
10657.18 887
10658.15 862
10659.13 855
10660.10 841
10661.08 856
10662.05 841
10663.03 869
10664.00 863
10664.97 828
10665.95 849
10666.92 813
10667.90 825
10668.87 842
10669.85 850
10670.82 857
10671.80 805
10672.77 811
10673.75 851
10674.72 849
10675.70 843
10676.68 817
10677.65 858
10678.63 844
10679.60 859
10680.58 850
10681.55 816
10682.53 853
10683.50 870
10684.48 844
10685.45 850
10686.43 832
10687.41 834
10688.38 852
10689.36 845
10690.33 858
10691.31 867
10692.29 845
10693.26 865
10694.24 826
10695.21 814
10696.19 825
10697.17 830
10698.14 801
10699.12 827
10700.10 842
10701.07 813
10702.05 840
10703.02 811
10704.00 850
10704.98 839
10705.95 782
10706.93 792
10707.91 841
10708.88 800
10709.86 780
10710.84 800
10711.82 813
10712.79 807
10713.77 812
10714.75 828
10715.72 809
10716.70 868
10717.68 816
10718.65 840
10719.63 820
10720.61 804
10721.59 787
10722.56 847
10723.54 882
10724.52 801
10725.50 831
10726.47 839
10727.45 795
10728.43 793
10729.41 821
10730.38 796
10731.36 822
10732.34 815
10733.32 804
10734.30 842
10735.27 873
10736.25 798
10737.23 843
10738.21 851
10739.19 862
10740.16 865
10741.14 838
10742.12 860
10743.10 869
10744.08 847
10745.06 827
10746.03 827
10747.01 875
10747.99 870
10748.97 817
10749.95 858
10750.93 873
10751.91 857
10752.88 868
10753.86 852
10754.84 848
10755.82 890
10756.80 873
10757.78 867
10758.76 894
10759.74 893
10760.72 856
10761.70 843
10762.67 918
10763.65 905
10764.63 884
10765.61 896
10766.59 871
10767.57 946
10768.55 937
10769.53 939
10770.51 957
10771.49 934
10772.47 924
10773.45 943
10774.43 929
10775.41 993
10776.39 934
10777.37 948
10778.35 943
10779.33 932
10780.31 981
10781.29 944
10782.27 943
10783.25 989
10784.23 966
10785.21 959
10786.19 993
10787.17 1041
10788.15 1014
10789.13 1019
10790.11 997
10791.09 983
10792.07 1033
10793.05 1017
10794.03 972
10795.01 936
10795.99 924
10796.97 968
10797.96 963
10798.94 962
10799.92 954
10800.90 941
10801.88 978
10802.86 975
10803.84 918
10804.82 890
10805.80 891
10806.79 907
10807.77 944
10808.75 888
10809.73 867
10810.71 910
10811.69 963
10812.67 926
10813.65 918
10814.64 951
10815.62 942
10816.60 955
10817.58 925
10818.56 960
10819.54 963
10820.53 943
10821.51 942
10822.49 965
10823.47 952
10824.45 904
10825.44 970
10826.42 963
10827.40 919
10828.38 953
10829.37 993
10830.35 930
10831.33 936
10832.31 966
10833.29 973
10834.28 976
10835.26 1005
10836.24 977
10837.22 955
10838.21 973
10839.19 955
10840.17 969
10841.16 1010
10842.14 997
10843.12 967
10844.10 966
10845.09 985
10846.07 987
10847.05 975
10848.04 1001
10849.02 1031
10850.00 1025
10850.99 1055
10851.97 983
10852.95 1038
10853.94 1060
10854.92 1048
10855.90 1074
10856.89 1052
10857.87 1075
10858.85 1079
10859.84 1071
10860.82 1100
10861.80 1088
10862.79 1066
10863.77 1099
10864.76 1106
10865.74 1100
10866.72 1109
10867.71 1135
10868.69 1081
10869.68 1111
10870.66 1090
10871.64 1125
10872.63 1136
10873.61 1163
10874.60 1159
10875.58 1157
10876.56 1149
10877.55 1136
10878.53 1179
10879.52 1165
10880.50 1162
10881.49 1156
10882.47 1211
10883.46 1201
10884.44 1201
10885.43 1216
10886.41 1209
10887.40 1267
10888.38 1237
10889.37 1225
10890.35 1231
10891.34 1275
10892.32 1318
10893.31 1310
10894.29 1233
10895.28 1289
10896.26 1308
10897.25 1321
10898.23 1332
10899.22 1338
10900.20 1319
10901.19 1321
10902.17 1376
10903.16 1397
10904.15 1362
10905.13 1380
10906.12 1417
10907.10 1400
10908.09 1425
10909.07 1390
10910.06 1461
10911.05 1483
10912.03 1462
10913.02 1478
10914.00 1552
10914.99 1526
10915.98 1574
10916.96 1533
10917.95 1520
10918.94 1527
10919.92 1577
10920.91 1605
10921.89 1649
10922.88 1621
10923.87 1605
10924.85 1668
10925.84 1611
10926.83 1574
10927.81 1648
10928.80 1686
10929.79 1694
10930.77 1730
10931.76 1673
10932.75 1732
10933.74 1748
10934.72 1763
10935.71 1750
10936.70 1816
10937.68 1780
10938.67 1740
10939.66 1805
10940.65 1866
10941.63 1861
10942.62 1818
10943.61 1915
10944.59 1889
10945.58 1959
10946.57 1982
10947.56 2048
10948.54 2075
10949.53 2101
10950.52 2039
10951.51 2138
10952.50 2176
10953.48 2193
10954.47 2256
10955.46 2348
10956.45 2473
10957.44 2497
10958.42 2511
10959.41 2590
10960.40 2716
10961.39 2758
10962.38 2731
10963.36 2773
10964.35 2793
10965.34 2815
10966.33 2785
10967.32 2716
10968.31 2627
10969.30 2665
10970.28 2615
10971.27 2599
10972.26 2580
10973.25 2449
10974.24 2354
10975.23 2418
10976.22 2366
10977.21 2360
10978.19 2345
10979.18 2301
10980.17 2276
10981.16 2301
10982.15 2226
10983.14 2270
10984.13 2155
10985.12 2200
10986.11 2268
10987.10 2321
10988.09 2306
10989.08 2297
10990.07 2379
10991.06 2409
10992.04 2483
10993.03 2526
10994.02 2645
10995.01 2742
10996.00 2770
10996.99 2927
10997.98 3003
10998.97 3146
10999.96 3314
11000.95 3337
11001.94 3490
11002.93 3527
11003.92 3579
11004.91 3559
11005.90 3517
11006.89 3469
11007.88 3404
11008.87 3325
11009.87 3237
11010.86 3185
11011.85 3031
11012.84 2923
11013.83 2790
11014.82 2683
11015.81 2613
11016.80 2476
11017.79 2387
11018.78 2248
11019.77 2209
11020.76 2108
11021.75 2090
11022.74 1964
11023.74 1880
11024.73 1891
11025.72 1819
11026.71 1809
11027.70 1775
11028.69 1722
11029.68 1719
11030.67 1707
11031.67 1738
11032.66 1670
11033.65 1671
11034.64 1697
11035.63 1615
11036.62 1665
11037.61 1614
11038.61 1647
11039.60 1620
11040.59 1634
11041.58 1664
11042.57 1650
11043.56 1613
11044.56 1625
11045.55 1595
11046.54 1666
11047.53 1641
11048.53 1590
11049.52 1576
11050.51 1618
11051.50 1587
11052.49 1607
11053.49 1554
11054.48 1495
11055.47 1478
11056.46 1492
11057.46 1517
11058.45 1465
11059.44 1513
11060.43 1478
11061.43 1422
11062.42 1451
11063.41 1480
11064.41 1441
11065.40 1495
11066.39 1483
11067.38 1444
11068.38 1492
11069.37 1439
11070.36 1496
11071.36 1490
11072.35 1536
11073.34 1503
11074.34 1482
11075.33 1429
11076.32 1432
11077.32 1505
11078.31 1495
11079.30 1448
11080.30 1433
11081.29 1482
11082.28 1487
11083.28 1428
11084.27 1459
11085.27 1435
11086.26 1387
11087.25 1442
11088.25 1408
11089.24 1437
11090.24 1385
11091.23 1440
11092.22 1404
11093.22 1364
11094.21 1370
11095.21 1407
11096.20 1355
11097.19 1377
11098.19 1341
11099.18 1316
11100.18 1293
11101.17 1380
11102.17 1352
11103.16 1308
11104.16 1267
11105.15 1277
11106.15 1304
11107.14 1340
11108.13 1302
11109.13 1267
11110.12 1248
11111.12 1266
11112.11 1246
11113.11 1243
11114.10 1244
11115.10 1260
11116.09 1277
11117.09 1202
11118.09 1196
11119.08 1247
11120.08 1203
11121.07 1233
11122.07 1228
11123.06 1184
11124.06 1199
11125.05 1182
11126.05 1201
11127.04 1219
11128.04 1196
11129.04 1222
11130.03 1158
11131.03 1203
11132.02 1190
11133.02 1166
11134.02 1195
11135.01 1196
11136.01 1191
11137.00 1160
11138.00 1131
11139.00 1148
11139.99 1164
11140.99 1183
11141.98 1179
11142.98 1172
11143.98 1112
11144.97 1097
11145.97 1148
11146.97 1138
11147.96 1150
11148.96 1169
11149.96 1149
11150.95 1151
11151.95 1121
11152.95 1123
11153.94 1133
11154.94 1119
11155.94 1148
11156.93 1188
11157.93 1163
11158.93 1198
11159.93 1135
11160.92 1133
11161.92 1128
11162.92 1097
11163.92 1124
11164.91 1099
11165.91 1072
11166.91 1084
11167.90 1103
11168.90 1077
11169.90 1130
11170.90 1120
11171.90 1118
11172.89 1154
11173.89 1109
11174.89 1102
11175.89 1055
11176.88 1114
11177.88 1069
11178.88 1098
11179.88 1105
11180.88 1103
11181.87 1078
11182.87 1111
11183.87 1132
11184.87 1110
11185.87 1123
11186.87 1113
11187.86 1083
11188.86 1105
11189.86 1168
11190.86 1172
11191.86 1148
11192.86 1142
11193.86 1135
11194.85 1144
11195.85 1132
11196.85 1132
11197.85 1138
11198.85 1161
11199.85 1164
11200.85 1157
11201.85 1153
11202.84 1145
11203.84 1130
11204.84 1130
11205.84 1176
11206.84 1163
11207.84 1130
11208.84 1174
11209.84 1155
11210.84 1223
11211.84 1212
11212.84 1227
11213.84 1229
11214.84 1151
11215.84 1198
11216.84 1206
11217.84 1204
11218.84 1203
11219.84 1181
11220.84 1232
11221.84 1182
11222.84 1188
11223.84 1184
11224.84 1206
11225.84 1193
11226.84 1213
11227.84 1192
11228.84 1198
11229.84 1227
11230.84 1132
11231.84 1194
11232.84 1242
11233.84 1194
11234.84 1188
11235.84 1157
11236.84 1183
11237.84 1195
11238.84 1204
11239.84 1206
11240.84 1179
11241.84 1192
11242.84 1168
11243.84 1170
11244.84 1151
11245.85 1163
11246.85 1151
11247.85 1207
11248.85 1185
11249.85 1195
11250.85 1207
11251.85 1212
11252.85 1193
11253.86 1208
11254.86 1169
11255.86 1169
11256.86 1263
11257.86 1258
11258.86 1233
11259.86 1305
11260.87 1243
11261.87 1214
11262.87 1254
11263.87 1303
11264.87 1242
11265.87 1272
11266.88 1239
11267.88 1270
11268.88 1314
11269.88 1296
11270.88 1329
11271.89 1377
11272.89 1362
11273.89 1424
11274.89 1388
11275.90 1434
11276.90 1467
11277.90 1440
11278.90 1392
11279.90 1377
11280.91 1406
11281.91 1431
11282.91 1406
11283.92 1393
11284.92 1392
11285.92 1345
11286.92 1357
11287.93 1343
11288.93 1378
11289.93 1282
11290.94 1296
11291.94 1265
11292.94 1282
11293.94 1207
11294.95 1210
11295.95 1216
11296.95 1241
11297.96 1173
11298.96 1206
11299.96 1152
11300.97 1156
11301.97 1147
11302.97 1149
11303.98 1129
11304.98 1145
11305.98 1154
11306.99 1138
11307.99 1160
11309.00 1171
11310.00 1175
11311.00 1113
11312.01 1154
11313.01 1174
11314.02 1151
11315.02 1172
11316.02 1170
11317.03 1184
11318.03 1213
11319.04 1135
11320.04 1178
11321.04 1155
11322.05 1198
11323.05 1186
11324.06 1172
11325.06 1172
11326.07 1189
11327.07 1177
11328.08 1217
11329.08 1195
11330.09 1174
11331.09 1148
11332.10 1154
11333.10 1197
11334.10 1174
11335.11 1178
11336.11 1200
11337.12 1191
11338.12 1180
11339.13 1208
11340.14 1222
11341.14 1236
11342.15 1242
11343.15 1224
11344.16 1218
11345.16 1213
11346.17 1167
11347.17 1218
11348.18 1218
11349.18 1198
11350.19 1211
11351.19 1216
11352.20 1222
11353.21 1189
11354.21 1190
11355.22 1131
11356.22 1159
11357.23 1166
11358.24 1120
11359.24 1119
11360.25 1106
11361.25 1118
11362.26 1090
11363.27 1051
11364.27 1102
11365.28 1093
11366.28 1127
11367.29 1122
11368.30 1058
11369.30 1080
11370.31 1073
11371.32 1023
11372.32 1006
11373.33 996
11374.34 1006
11375.34 1001
11376.35 1015
11377.36 1023
11378.36 981
11379.37 965
11380.38 994
11381.38 1061
11382.39 1018
11383.40 1013
11384.41 1002
11385.41 1014
11386.42 961
11387.43 969
11388.43 987
11389.44 1006
11390.45 1006
11391.46 989
11392.46 1006
11393.47 992
11394.48 979
11395.49 982
11396.49 983
11397.50 995
11398.51 961
11399.52 1017
11400.53 1041
11401.53 978
11402.54 959
11403.55 987
11404.56 1018
11405.57 996
11406.57 990
11407.58 992
11408.59 982
11409.60 951
11410.61 953
11411.61 963
11412.62 1001
11413.63 1009
11414.64 939
11415.65 973
11416.66 983
11417.67 972
11418.67 949
11419.68 989
11420.69 973
11421.70 993
11422.71 950
11423.72 983
11424.73 940
11425.74 961
11426.74 1001
11427.75 974
11428.76 952
11429.77 949
11430.78 983
11431.79 959
11432.80 922
11433.81 938
11434.82 962
11435.83 936
11436.84 973
11437.85 980
11438.86 983
11439.87 973
11440.88 946
11441.88 945
11442.89 961
11443.90 991
11444.91 959
11445.92 989
11446.93 937
11447.94 949
11448.95 938
11449.96 917
11450.97 970
11451.98 963
11452.99 944
11454.00 951
11455.01 944
11456.02 950
11457.04 959
11458.05 921
11459.06 943
11460.07 956
11461.08 925
11462.09 929
11463.10 942
11464.11 933
11465.12 937
11466.13 938
11467.14 920
11468.15 941
11469.16 897
11470.17 962
11471.18 956
11472.20 914
11473.21 927
11474.22 910
11475.23 950
11476.24 934
11477.25 960
11478.26 966
11479.27 956
11480.28 949
11481.30 948
11482.31 952
11483.32 932
11484.33 982
11485.34 1002
11486.35 994
11487.37 939
11488.38 923
11489.39 981
11490.40 963
11491.41 993
11492.42 985
11493.44 999
11494.45 1008
11495.46 1029
11496.47 1017
11497.48 1006
11498.50 1019
11499.51 1019
11500.52 1026
11501.53 1004
11502.55 1022
11503.56 990
11504.57 1029
11505.58 1050
11506.60 1043
11507.61 1019
11508.62 1095
11509.63 1077
11510.65 1069
11511.66 1071
11512.67 1082
11513.68 1136
11514.70 1108
11515.71 1122
11516.72 1144
11517.74 1145
11518.75 1089
11519.76 1157
11520.78 1200
11521.79 1228
11522.80 1200
11523.81 1235
11524.83 1279
11525.84 1286
11526.85 1279
11527.87 1303
11528.88 1384
11529.90 1433
11530.91 1446
11531.92 1472
11532.94 1444
11533.95 1494
11534.96 1620
11535.98 1678
11536.99 1646
11538.01 1702
11539.02 1785
11540.03 1848
11541.05 1887
11542.06 1919
11543.08 1982
11544.09 1957
11545.10 1927
11546.12 1884
11547.13 1870
11548.15 1803
11549.16 1754
11550.18 1771
11551.19 1727
11552.20 1683
11553.22 1614
11554.23 1572
11555.25 1487
11556.26 1458
11557.28 1366
11558.29 1374
11559.31 1357
11560.32 1314
11561.34 1270
11562.35 1261
11563.37 1281
11564.38 1164
11565.40 1182
11566.41 1141
11567.43 1119
11568.44 1095
11569.46 1111
11570.47 1109
11571.49 1099
11572.50 1071
11573.52 1091
11574.53 1090
11575.55 1114
11576.57 1121
11577.58 1063
11578.60 1071
11579.61 1061
11580.63 1069
11581.64 1077
11582.66 1065
11583.68 1053
11584.69 1053
11585.71 1051
11586.72 1061
11587.74 1053
11588.76 1074
11589.77 1101
11590.79 1097
11591.81 1104
11592.82 1074
11593.84 1073
11594.85 1104
11595.87 1089
11596.89 1068
11597.90 1119
11598.92 1117
11599.94 1119
11600.95 1130
11601.97 1141
11602.99 1180
11604.00 1222
11605.02 1221
11606.04 1199
11607.05 1169
11608.07 1151
11609.09 1155
11610.11 1165
11611.12 1134
11612.14 1098
11613.16 1145
11614.17 1094
11615.19 1101
11616.21 1050
11617.23 1066
11618.24 1077
11619.26 1092
11620.28 1059
11621.30 1071
11622.31 1033
11623.33 1027
11624.35 1041
11625.37 1039
11626.38 975
11627.40 1024
11628.42 997
11629.44 1034
11630.46 1008
11631.47 1004
11632.49 975
11633.51 950
11634.53 977
11635.55 951
11636.56 987
11637.58 1006
11638.60 963
11639.62 952
11640.64 953
11641.66 989
11642.67 946
11643.69 954
11644.71 935
11645.73 958
11646.75 908
11647.77 890
11648.79 907
11649.80 959
11650.82 925
11651.84 880
11652.86 899
11653.88 910
11654.90 921
11655.92 920
11656.94 901
11657.96 924
11658.98 893
11660.00 912
11661.01 898
11662.03 930
11663.05 905
11664.07 940
11665.09 944
11666.11 868
11667.13 899
11668.15 868
11669.17 876
11670.19 865
11671.21 913
11672.23 892
11673.25 900
11674.27 868
11675.29 876
11676.31 874
11677.33 897
11678.35 904
11679.37 911
11680.39 877
11681.41 845
11682.43 832
11683.45 835
11684.47 875
11685.49 875
11686.51 868
11687.53 884
11688.55 869
11689.57 862
11690.59 857
11691.61 856
11692.63 849
11693.66 858
11694.68 890
11695.70 888
11696.72 853
11697.74 847
11698.76 847
11699.78 852
11700.80 841
11701.82 817
11702.84 813
11703.86 801
11704.89 804
11705.91 830
11706.93 857
11707.95 857
11708.97 842
11709.99 860
11711.01 846
11712.04 832
11713.06 798
11714.08 791
11715.10 831
11716.12 838
11717.14 849
11718.17 857
11719.19 814
11720.21 840
11721.23 846
11722.25 799
11723.28 833
11724.30 835
11725.32 849
11726.34 865
11727.36 859
11728.39 844
11729.41 839
11730.43 778
11731.45 824
11732.48 872
11733.50 821
11734.52 807
11735.54 855
11736.57 866
11737.59 850
11738.61 847
11739.63 851
11740.66 836
11741.68 835
11742.70 818
11743.72 828
11744.75 842
11745.77 874
11746.79 855
11747.82 842
11748.84 850
11749.86 841
11750.89 830
11751.91 884
11752.93 846
11753.96 810
11754.98 827
11756.00 870
11757.03 897
11758.05 876
11759.07 874
11760.10 874
11761.12 888
11762.14 890
11763.17 873
11764.19 829
11765.22 899
11766.24 907
11767.26 854
11768.29 868
11769.31 894
11770.34 866
11771.36 895
11772.38 896
11773.41 891
11774.43 920
11775.46 932
11776.48 922
11777.51 936
11778.53 938
11779.55 971
11780.58 922
11781.60 909
11782.63 942
11783.65 942
11784.68 920
11785.70 970
11786.73 954
11787.75 939
11788.78 950
11789.80 944
11790.83 935
11791.85 929
11792.88 951
11793.90 927
11794.93 945
11795.95 967
11796.98 1005
11798.00 966
11799.03 988
11800.05 957
11801.08 956
11802.10 1000
11803.13 955
11804.15 950
11805.18 1009
11806.21 998
11807.23 964
11808.26 1006
11809.28 1018
11810.31 1041
11811.33 1044
11812.36 1030
11813.39 1025
11814.41 1038
11815.44 1031
11816.46 1074
11817.49 1083
11818.52 1015
11819.54 1049
11820.57 1057
11821.59 1073
11822.62 1066
11823.65 1076
11824.67 1034
11825.70 1006
11826.73 1050
11827.75 1074
11828.78 1088
11829.81 1087
11830.83 1105
11831.86 1111
11832.89 1115
11833.91 1097
11834.94 1124
11835.97 1125
11836.99 1156
11838.02 1159
11839.05 1167
11840.08 1159
11841.10 1182
11842.13 1169
11843.16 1209
11844.18 1202
11845.21 1236
11846.24 1242
11847.27 1187
11848.29 1198
11849.32 1223
11850.35 1248
11851.38 1236
11852.40 1248
11853.43 1223
11854.46 1264
11855.49 1312
11856.51 1264
11857.54 1280
11858.57 1305
11859.60 1308
11860.63 1286
11861.65 1295
11862.68 1275
11863.71 1313
11864.74 1420
11865.77 1384
11866.80 1392
11867.82 1433
11868.85 1429
11869.88 1441
11870.91 1466
11871.94 1463
11872.97 1502
11873.99 1452
11875.02 1474
11876.05 1433
11877.08 1448
11878.11 1505
11879.14 1546
11880.17 1531
11881.20 1590
11882.22 1552
11883.25 1534
11884.28 1579
11885.31 1618
11886.34 1590
11887.37 1642
11888.40 1638
11889.43 1687
11890.46 1725
11891.49 1722
11892.52 1753
11893.55 1798
11894.57 1802
11895.60 1885
11896.63 1842
11897.66 1889
11898.69 1997
11899.72 2020
11900.75 2057
11901.78 2125
11902.81 2221
11903.84 2212
11904.87 2292
11905.90 2341
11906.93 2341
11907.96 2373
11908.99 2333
11910.02 2388
11911.05 2347
11912.08 2328
11913.11 2250
11914.14 2291
11915.17 2301
11916.20 2246
11917.23 2278
11918.26 2217
11919.29 2189
11920.33 2182
11921.36 2152
11922.39 2146
11923.42 2103
11924.45 2107
11925.48 2140
11926.51 2147
11927.54 2141
11928.57 2149
11929.60 2236
11930.63 2159
11931.66 2225
11932.70 2256
11933.73 2354
11934.76 2336
11935.79 2318
11936.82 2245
11937.85 2272
11938.88 2211
11939.91 2219
11940.95 2210
11941.98 2131
11943.01 2083
11944.04 2108
11945.07 2074
11946.10 2009
11947.14 1977
11948.17 1927
11949.20 1872
11950.23 1871
11951.26 1831
11952.29 1768
11953.33 1754
11954.36 1688
11955.39 1643
11956.42 1680
11957.46 1686
11958.49 1633
11959.52 1595
11960.55 1656
11961.58 1617
11962.62 1638
11963.65 1566
11964.68 1573
11965.71 1538
11966.75 1577
11967.78 1576
11968.81 1589
11969.84 1623
11970.88 1579
11971.91 1598
11972.94 1559
11973.98 1612
11975.01 1613
11976.04 1625
11977.07 1610
11978.11 1618
11979.14 1628
11980.17 1669
11981.21 1616
11982.24 1649
11983.27 1657
11984.31 1599
11985.34 1599
11986.37 1604
11987.41 1649
11988.44 1672
11989.47 1695
11990.51 1665
11991.54 1724
11992.58 1632
11993.61 1675
11994.64 1692
11995.68 1723
11996.71 1764
11997.74 1747
11998.78 1786
11999.81 1731
12000.85 1712
12001.88 1721
12002.91 1733
12003.95 1761
12004.98 1746
12006.02 1831
12007.05 1817
12008.09 1777
12009.12 1841
12010.15 1789
12011.19 1829
12012.22 1850
12013.26 1881
12014.29 1880
12015.33 1839
12016.36 1850
12017.40 1853
12018.43 1908
12019.47 1915
12020.50 1932
12021.54 1920
12022.57 1946
12023.61 1964
12024.64 2003
12025.68 1913
12026.71 1863
12027.75 1941
12028.78 1978
12029.82 1967
12030.85 1965
12031.89 1984
12032.92 1933
12033.96 1964
12034.99 2016
12036.03 1993
12037.07 1951
12038.10 1932
12039.14 2024
12040.17 2000
12041.21 1996
12042.24 2009
12043.28 2025
12044.32 2074
12045.35 2034
12046.39 2053
12047.42 2083
12048.46 2032
12049.50 2048
12050.53 2091
12051.57 2087
12052.61 2119
12053.64 2147
12054.68 2177
12055.71 2226
12056.75 2247
12057.79 2244
12058.82 2247
12059.86 2287
12060.90 2279
12061.93 2196
12062.97 2209
12064.01 2207
12065.04 2229
12066.08 2231
12067.12 2151
12068.15 2213
12069.19 2207
12070.23 2150
12071.27 2110
12072.30 2097
12073.34 2087
12074.38 2034
12075.41 2004
12076.45 2044
12077.49 2006
12078.53 1992
12079.56 1939
12080.60 1938
12081.64 1900
12082.68 1924
12083.71 1949
12084.75 1841
12085.79 1842
12086.83 1839
12087.86 1879
12088.90 1907
12089.94 1937
12090.98 1939
12092.02 1951
12093.05 1958
12094.09 1930
12095.13 1938
12096.17 2009
12097.21 2063
12098.25 2093
12099.28 2119
12100.32 2167
12101.36 2157
12102.40 2199
12103.44 2201
12104.48 2179
12105.51 2237
12106.55 2217
12107.59 2196
12108.63 2179
12109.67 2132
12110.71 2130
12111.75 2130
12112.79 2160
12113.82 2111
12114.86 1972
12115.90 1971
12116.94 1907
12117.98 1872
12119.02 1867
12120.06 1848
12121.10 1744
12122.14 1786
12123.18 1737
12124.22 1668
12125.25 1680
12126.29 1602
12127.33 1518
12128.37 1480
12129.41 1484
12130.45 1457
12131.49 1467
12132.53 1464
12133.57 1478
12134.61 1432
12135.65 1405
12136.69 1361
12137.73 1429
12138.77 1447
12139.81 1399
12140.85 1408
12141.89 1407
12142.93 1326
12143.97 1440
12145.01 1406
12146.05 1352
12147.09 1329
12148.13 1355
12149.17 1353
12150.21 1334
12151.25 1290
12152.29 1352
12153.34 1327
12154.38 1316
12155.42 1358
12156.46 1328
12157.50 1363
12158.54 1355
12159.58 1326
12160.62 1303
12161.66 1303
12162.70 1236
12163.74 1305
12164.78 1241
12165.83 1246
12166.87 1228
12167.91 1236
12168.95 1251
12169.99 1250
12171.03 1256
12172.07 1225
12173.11 1276
12174.16 1248
12175.20 1258
12176.24 1233
12177.28 1196
12178.32 1224
12179.36 1239
12180.41 1256
12181.45 1232
12182.49 1312
12183.53 1257
12184.57 1227
12185.62 1176
12186.66 1228
12187.70 1168
12188.74 1233
12189.78 1235
12190.83 1245
12191.87 1173
12192.91 1184
12193.95 1191
12195.00 1164
12196.04 1189
12197.08 1209
12198.12 1194
12199.17 1163
12200.21 1180
12201.25 1141
12202.29 1211
12203.34 1187
12204.38 1167
12205.42 1135
12206.46 1160
12207.51 1108
12208.55 1146
12209.59 1134
12210.64 1149
12211.68 1155
12212.72 1102
12213.77 1139
12214.81 1119
12215.85 1112
12216.90 1085
12217.94 1057
12218.98 1102
12220.03 1069
12221.07 1090
12222.11 1123
12223.16 1078
12224.20 1142
12225.24 1104
12226.29 1094
12227.33 1115
12228.37 1106
12229.42 1099
12230.46 1084
12231.51 1065
12232.55 1033
12233.59 1079
12234.64 1072
12235.68 1052
12236.73 1020
12237.77 1066
12238.82 1090
12239.86 1103
12240.90 1114
12241.95 1097
12242.99 1027
12244.04 1080
12245.08 1106
12246.13 1044
12247.17 1027
12248.22 1018
12249.26 1035
12250.31 1061
12251.35 1038
12252.39 1006
12253.44 1024
12254.48 1013
12255.53 1015
12256.57 971
12257.62 988
12258.66 951
12259.71 971
12260.75 985
12261.80 950
12262.85 951
12263.89 970
12264.94 1003
12265.98 933
12267.03 964
12268.07 942
12269.12 943
12270.16 945
12271.21 936
12272.25 908
12273.30 918
12274.35 947
12275.39 906
12276.44 887
12277.48 934
12278.53 896
12279.58 888
12280.62 952
12281.67 911
12282.71 873
12283.76 908
12284.81 912
12285.85 884
12286.90 879
12287.95 893
12288.99 915
12290.04 921
12291.08 934
12292.13 880
12293.18 868
12294.22 865
12295.27 888
12296.32 891
12297.36 866
12298.41 887
12299.46 872
12300.50 902
12301.55 922
12302.60 894
12303.65 869
12304.69 871
12305.74 866
12306.79 882
12307.83 914
12308.88 894
12309.93 895
12310.98 908
12312.02 900
12313.07 866
12314.12 886
12315.17 903
12316.21 921
12317.26 858
12318.31 906
12319.36 862
12320.40 839
12321.45 819
12322.50 863
12323.55 889
12324.60 870
12325.64 864
12326.69 873
12327.74 840
12328.79 831
12329.84 857
12330.88 855
12331.93 857
12332.98 824
12334.03 835
12335.08 834
12336.13 826
12337.17 819
12338.22 865
12339.27 825
12340.32 807
12341.37 826
12342.42 837
12343.47 854
12344.51 800
12345.56 830
12346.61 817
12347.66 828
12348.71 852
12349.76 857
12350.81 858
12351.86 817
12352.91 845
12353.95 836
12355.00 850
12356.05 845
12357.10 838
12358.15 856
12359.20 863
12360.25 845
12361.30 863
12362.35 819
12363.40 839
12364.45 824
12365.50 845
12366.55 862
12367.60 815
12368.65 845
12369.70 896
12370.75 907
12371.80 883
12372.85 865
12373.90 865
12374.95 858
12376.00 865
12377.05 853
12378.10 833
12379.15 857
12380.20 847
12381.25 865
12382.30 839
12383.35 851
12384.40 871
12385.45 846
12386.50 815
12387.55 832
12388.60 881
12389.65 851
12390.70 848
12391.75 845
12392.80 856
12393.86 866
12394.91 845
12395.96 817
12397.01 861
12398.06 873
12399.11 862
12400.16 869
12401.21 888
12402.26 887
12403.32 893
12404.37 892
12405.42 856
12406.47 880
12407.52 858
12408.57 866
12409.62 881
12410.68 907
12411.73 890
12412.78 935
12413.83 910
12414.88 899
12415.93 888
12416.99 896
12418.04 879
12419.09 920
12420.14 907
12421.19 872
12422.25 898
12423.30 907
12424.35 934
12425.40 955
12426.45 916
12427.51 932
12428.56 907
12429.61 876
12430.66 904
12431.72 946
12432.77 927
12433.82 943
12434.87 957
12435.93 944
12436.98 948
12438.03 949
12439.08 929
12440.14 951
12441.19 945
12442.24 937
12443.30 960
12444.35 983
12445.40 953
12446.45 939
12447.51 975
12448.56 959
12449.61 980
12450.67 1011
12451.72 1027
12452.77 982
12453.83 1007
12454.88 1008
12455.93 1074
12456.99 1051
12458.04 1081
12459.10 1088
12460.15 1085
12461.20 1112
12462.26 1132
12463.31 1155
12464.36 1146
12465.42 1197
12466.47 1205
12467.53 1234
12468.58 1315
12469.63 1264
12470.69 1311
12471.74 1382
12472.80 1431
12473.85 1485
12474.90 1496
12475.96 1511
12477.01 1574
12478.07 1645
12479.12 1625
12480.18 1666
12481.23 1624
12482.29 1656
12483.34 1633
12484.40 1645
12485.45 1635
12486.50 1597
12487.56 1598
12488.61 1593
12489.67 1569
12490.72 1547
12491.78 1506
12492.83 1464
12493.89 1470
12494.94 1431
12496.00 1346
12497.05 1360
12498.11 1325
12499.17 1315
12500.22 1255
12501.28 1180
12502.33 1169
12503.39 1200
12504.44 1230
12505.50 1158
12506.55 1149
12507.61 1149
12508.67 1167
12509.72 1166
12510.78 1141
12511.83 1170
12512.89 1143
12513.94 1112
12515.00 1147
12516.06 1169
12517.11 1162
12518.17 1132
12519.22 1122
12520.28 1112
12521.34 1140
12522.39 1143
12523.45 1170
12524.51 1142
12525.56 1140
12526.62 1180
12527.68 1148
12528.73 1185
12529.79 1222
12530.85 1181
12531.90 1170
12532.96 1198
12534.02 1151
12535.07 1115
12536.13 1190
12537.19 1141
12538.24 1161
12539.30 1167
12540.36 1206
12541.41 1203
12542.47 1185
12543.53 1150
12544.59 1161
12545.64 1195
12546.70 1244
12547.76 1256
12548.82 1213
12549.87 1243
12550.93 1279
12551.99 1319
12553.05 1318
12554.10 1301
12555.16 1304
12556.22 1373
12557.28 1385
12558.33 1376
12559.39 1392
12560.45 1390
12561.51 1335
12562.57 1373
12563.62 1313
12564.68 1373
12565.74 1372
12566.80 1373
12567.86 1341
12568.91 1296
12569.97 1384
12571.03 1327
12572.09 1278
12573.15 1226
12574.21 1261
12575.26 1258
12576.32 1232
12577.38 1190
12578.44 1194
12579.50 1175
12580.56 1165
12581.62 1220
12582.68 1183
12583.73 1210
12584.79 1192
12585.85 1152
12586.91 1182
12587.97 1134
12589.03 1100
12590.09 1143
12591.15 1155
12592.21 1197
12593.27 1154
12594.33 1143
12595.38 1151
12596.44 1122
12597.50 1142
12598.56 1145
12599.62 1158
12600.68 1160
12601.74 1166
12602.80 1160
12603.86 1173
12604.92 1210
12605.98 1150
12607.04 1211
12608.10 1242
12609.16 1203
12610.22 1203
12611.28 1225
12612.34 1206
12613.40 1232
12614.46 1180
12615.52 1213
12616.58 1257
12617.64 1296
12618.70 1242
12619.76 1220
12620.82 1264
12621.88 1257
12622.94 1252
12624.00 1233
12625.07 1288
12626.13 1326
12627.19 1307
12628.25 1342
12629.31 1327
12630.37 1363
12631.43 1376
12632.49 1343
12633.55 1383
12634.61 1307
12635.67 1281
12636.73 1313
12637.80 1342
12638.86 1370
12639.92 1332
12640.98 1315
12642.04 1354
12643.10 1360
12644.16 1305
12645.23 1316
12646.29 1240
12647.35 1245
12648.41 1223
12649.47 1231
12650.53 1268
12651.59 1283
12652.66 1247
12653.72 1187
12654.78 1171
12655.84 1168
12656.90 1170
12657.97 1152
12659.03 1156
12660.09 1181
12661.15 1162
12662.21 1205
12663.28 1168
12664.34 1158
12665.40 1138
12666.46 1106
12667.53 1143
12668.59 1161
12669.65 1147
12670.71 1168
12671.78 1185
12672.84 1188
12673.90 1153
12674.96 1194
12676.03 1192
12677.09 1135
12678.15 1167
12679.22 1195
12680.28 1199
12681.34 1159
12682.40 1165
12683.47 1199
12684.53 1196
12685.59 1211
12686.66 1206
12687.72 1179
12688.78 1169
12689.85 1197
12690.91 1222
12691.97 1242
12693.04 1230
12694.10 1193
12695.16 1213
12696.23 1259
12697.29 1216
12698.35 1298
12699.42 1224
12700.48 1202
12701.55 1205
12702.61 1236
12703.67 1276
12704.74 1255
12705.80 1279
12706.87 1260
12707.93 1242
12708.99 1265
12710.06 1327
12711.12 1343
12712.19 1326
12713.25 1323
12714.32 1327
12715.38 1364
12716.44 1367
12717.51 1320
12718.57 1345
12719.64 1340
12720.70 1380
12721.77 1317
12722.83 1364
12723.90 1383
12724.96 1408
12726.03 1374
12727.09 1390
12728.16 1377
12729.22 1423
12730.29 1446
12731.35 1427
12732.42 1441
12733.48 1431
12734.55 1438
12735.61 1476
12736.68 1478
12737.74 1450
12738.81 1496
12739.87 1480
12740.94 1475
12742.00 1423
12743.07 1392
12744.14 1441
12745.20 1390
12746.27 1382
12747.33 1391
12748.40 1371
12749.46 1317
12750.53 1374
12751.60 1325
12752.66 1287
12753.73 1248
12754.79 1334
12755.86 1317
12756.93 1301
12757.99 1236
12759.06 1200
12760.12 1212
12761.19 1168
12762.26 1214
12763.32 1206
12764.39 1161
12765.46 1157
12766.52 1173
12767.59 1175
12768.66 1127
12769.72 1113
12770.79 1112
12771.86 1116
12772.92 1072
12773.99 1112
12775.06 1116
12776.12 1108
12777.19 1094
12778.26 1066
12779.33 1100
12780.39 1046
12781.46 1081
12782.53 1138
12783.59 1108
12784.66 1099
12785.73 1048
12786.80 1050
12787.86 1053
12788.93 1055
12790.00 1050
12791.07 1046
12792.13 1083
12793.20 1004
12794.27 1041
12795.34 1044
12796.40 1048
12797.47 1006
12798.54 994
12799.61 1004
12800.68 999
12801.74 1035
12802.81 1031
12803.88 1058
12804.95 1061
12806.02 1066
12807.09 1046
12808.15 1025
12809.22 994
12810.29 986
12811.36 1016
12812.43 1028
12813.50 1038
12814.56 1059
12815.63 1014
12816.70 1074
12817.77 1037
12818.84 1014
12819.91 1033
12820.98 1078
12822.04 1086
12823.11 1067
12824.18 1073
12825.25 1055
12826.32 1067
12827.39 1074
12828.46 1045
12829.53 1068
12830.60 1065
12831.67 1085
12832.74 1092
12833.81 1072
12834.87 1049
12835.94 1012
12837.01 995
12838.08 1054
12839.15 990
12840.22 1043
12841.29 1030
12842.36 981
12843.43 1003
12844.50 970
12845.57 921
12846.64 943
12847.71 930
12848.78 959
12849.85 936
12850.92 956
12851.99 907
12853.06 896
12854.13 969
12855.20 942
12856.27 895
12857.34 884
12858.41 884
12859.48 910
12860.55 891
12861.62 912
12862.69 884
12863.77 888
12864.84 905
12865.91 892
12866.98 865
12868.05 861
12869.12 858
12870.19 850
12871.26 837
12872.33 821
12873.40 836
12874.47 843
12875.54 866
12876.62 833
12877.69 825
12878.76 836
12879.83 810
12880.90 817
12881.97 822
12883.04 833
12884.12 858
12885.19 790
12886.26 840
12887.33 798
12888.40 810
12889.47 804
12890.54 788
12891.62 808
12892.69 781
12893.76 757
12894.83 789
12895.90 814
12896.98 811
12898.05 792
12899.12 782
12900.19 783
12901.26 790
12902.34 780
12903.41 769
12904.48 756
12905.55 788
12906.63 746
12907.70 759
12908.77 735
12909.84 767
12910.92 759
12911.99 756
12913.06 768
12914.13 760
12915.21 783
12916.28 790
12917.35 768
12918.42 747
12919.50 744
12920.57 739
12921.64 751
12922.72 753
12923.79 743
12924.86 698
12925.94 745
12927.01 717
12928.08 732
12929.16 716
12930.23 757
12931.30 749
12932.38 741
12933.45 754
12934.52 760
12935.60 746
12936.67 715
12937.74 740
12938.82 719
12939.89 763
12940.97 762
12942.04 718
12943.11 714
12944.19 698
12945.26 716
12946.34 713
12947.41 718
12948.48 692
12949.56 718
12950.63 727
12951.71 722
12952.78 703
12953.85 713
12954.93 708
12956.00 710
12957.08 715
12958.15 712
12959.23 680
12960.30 714
12961.38 746
12962.45 747
12963.53 711
12964.60 721
12965.68 721
12966.75 691
12967.83 731
12968.90 698
12969.98 694
12971.05 706
12972.13 717
12973.20 693
12974.28 698
12975.35 695
12976.43 696
12977.50 720
12978.58 707
12979.65 700
12980.73 740
12981.80 712
12982.88 711
12983.95 662
12985.03 690
12986.11 702
12987.18 692
12988.26 713
12989.33 722
12990.41 704
12991.48 699
12992.56 738
12993.64 695
12994.71 704
12995.79 735
12996.86 733
12997.94 732
12999.02 748
13000.09 740
13001.17 725
13002.25 763
13003.32 738
13004.40 751
13005.48 779
13006.55 743
13007.63 707
13008.71 736
13009.78 709
13010.86 754
13011.94 692
13013.01 725
13014.09 741
13015.17 715
13016.24 699
13017.32 694
13018.40 707
13019.47 721
13020.55 710
13021.63 755
13022.71 732
13023.78 705
13024.86 682
13025.94 732
13027.01 743
13028.09 750
13029.17 740
13030.25 743
13031.32 732
13032.40 717
13033.48 706
13034.56 736
13035.64 727
13036.71 777
13037.79 748
13038.87 755
13039.95 730
13041.02 750
13042.10 726
13043.18 761
13044.26 778
13045.34 780
13046.41 754
13047.49 752
13048.57 781
13049.65 756
13050.73 789
13051.81 747
13052.88 781
13053.96 753
13055.04 761
13056.12 727
13057.20 736
13058.28 771
13059.36 753
13060.44 756
13061.51 790
13062.59 737
13063.67 736
13064.75 756
13065.83 734
13066.91 785
13067.99 774
13069.07 754
13070.15 751
13071.23 780
13072.30 761
13073.38 764
13074.46 788
13075.54 762
13076.62 735
13077.70 744
13078.78 726
13079.86 734
13080.94 745
13082.02 741
13083.10 771
13084.18 730
13085.26 710
13086.34 742
13087.42 708
13088.50 697
13089.58 739
13090.66 758
13091.74 755
13092.82 730
13093.90 760
13094.98 764
13096.06 746
13097.14 746
13098.22 744
13099.30 771
13100.38 705
13101.46 740
13102.54 736
13103.62 735
13104.70 747
13105.78 782
13106.86 767
13107.94 778
13109.03 731
13110.11 733
13111.19 744
13112.27 766
13113.35 775
13114.43 788
13115.51 777
13116.59 780
13117.67 788
13118.75 813
13119.84 782
13120.92 789
13122.00 808
13123.08 826
13124.16 781
13125.24 793
13126.32 805
13127.41 800
13128.49 819
13129.57 821
13130.65 826
13131.73 835
13132.81 825
13133.90 823
13134.98 822
13136.06 810
13137.14 812
13138.22 808
13139.30 796
13140.39 793
13141.47 800
13142.55 802
13143.63 798
13144.72 795
13145.80 807
13146.88 794
13147.96 816
13149.04 831
13150.13 817
13151.21 824
13152.29 808
13153.38 774
13154.46 799
13155.54 768
13156.62 806
13157.71 798
13158.79 820
13159.87 809
13160.95 802
13162.04 825
13163.12 792
13164.20 806
13165.29 810
13166.37 861
13167.45 827
13168.54 833
13169.62 828
13170.70 825
13171.79 799
13172.87 836
13173.95 796
13175.04 829
13176.12 831
13177.20 839
13178.29 848
13179.37 812
13180.45 829
13181.54 812
13182.62 826
13183.71 845
13184.79 843
13185.87 814
13186.96 853
13188.04 868
13189.13 854
13190.21 834
13191.29 872
13192.38 871
13193.46 860
13194.55 856
13195.63 854
13196.72 847
13197.80 837
13198.88 851
13199.97 864
13201.05 850
13202.14 848
13203.22 904
13204.31 869
13205.39 879
13206.48 904
13207.56 901
13208.65 897
13209.73 910
13210.82 872
13211.90 851
13212.99 900
13214.07 865
13215.16 884
13216.24 893
13217.33 897
13218.41 887
13219.50 848
13220.58 869
13221.67 920
13222.75 904
13223.84 882
13224.92 883
13226.01 870
13227.10 893
13228.18 908
13229.27 914
13230.35 921
13231.44 906
13232.52 885
13233.61 926
13234.70 920
13235.78 911
13236.87 897
13237.95 925
13239.04 909
13240.13 971
13241.21 926
13242.30 952
13243.39 963
13244.47 963
13245.56 971
13246.64 971
13247.73 955
13248.82 965
13249.90 996
13250.99 965
13252.08 1000
13253.16 996
13254.25 1006
13255.34 1019
13256.42 1026
13257.51 1023
13258.60 1028
13259.69 1029
13260.77 1044
13261.86 1033
13262.95 1086
13264.03 1086
13265.12 1064
13266.21 1064
13267.30 1037
13268.38 1073
13269.47 1068
13270.56 1053
13271.64 1121
13272.73 1128
13273.82 1120
13274.91 1111
13275.99 1119
13277.08 1139
13278.17 1093
13279.26 1136
13280.35 1153
13281.43 1136
13282.52 1142
13283.61 1166
13284.70 1218
13285.79 1201
13286.87 1237
13287.96 1176
13289.05 1186
13290.14 1184
13291.23 1232
13292.31 1258
13293.40 1215
13294.49 1265
13295.58 1270
13296.67 1245
13297.76 1270
13298.85 1264
13299.93 1258
13301.02 1308
13302.11 1289
13303.20 1300
13304.29 1305
13305.38 1338
13306.47 1361
13307.56 1336
13308.64 1332
13309.73 1369
13310.82 1359
13311.91 1399
13313.00 1388
13314.09 1359
13315.18 1442
13316.27 1437
13317.36 1417
13318.45 1434
13319.54 1423
13320.63 1430
13321.72 1411
13322.81 1449
13323.89 1505
13324.98 1519
13326.07 1523
13327.16 1500
13328.25 1517
13329.34 1502
13330.43 1518
13331.52 1532
13332.61 1574
13333.70 1550
13334.79 1567
13335.88 1582
13336.97 1580
13338.06 1618
13339.15 1580
13340.24 1594
13341.33 1597
13342.42 1575
13343.52 1609
13344.61 1624
13345.70 1622
13346.79 1624
13347.88 1625
13348.97 1679
13350.06 1673
13351.15 1628
13352.24 1666
13353.33 1661
13354.42 1669
13355.51 1681
13356.60 1719
13357.69 1703
13358.79 1681
13359.88 1657
13360.97 1744
13362.06 1776
13363.15 1804
13364.24 1782
13365.33 1758
13366.42 1814
13367.51 1795
13368.61 1800
13369.70 1860
13370.79 1858
13371.88 1822
13372.97 1828
13374.06 1873
13375.16 1812
13376.25 1765
13377.34 1812
13378.43 1800
13379.52 1785
13380.61 1785
13381.71 1757
13382.80 1728
13383.89 1762
13384.98 1744
13386.08 1748
13387.17 1701
13388.26 1644
13389.35 1630
13390.44 1560
13391.54 1607
13392.63 1583
13393.72 1541
13394.81 1490
13395.91 1524
13397.00 1462
13398.09 1469
13399.18 1429
13400.28 1461
13401.37 1414
13402.46 1460
13403.56 1454
13404.65 1422
13405.74 1400
13406.83 1391
13407.93 1463
13409.02 1407
13410.11 1452
13411.21 1394
13412.30 1382
13413.39 1387
13414.49 1433
13415.58 1400
13416.67 1383
13417.77 1435
13418.86 1442
13419.95 1405
13421.05 1444
13422.14 1472
13423.23 1482
13424.33 1405
13425.42 1417
13426.52 1425
13427.61 1401
13428.70 1391
13429.80 1424
13430.89 1440
13431.98 1439
13433.08 1452
13434.17 1473
13435.27 1510
13436.36 1484
13437.46 1434
13438.55 1443
13439.64 1425
13440.74 1445
13441.83 1460
13442.93 1524
13444.02 1565
13445.12 1512
13446.21 1505
13447.31 1505
13448.40 1474
13449.50 1512
13450.59 1497
13451.68 1552
13452.78 1521
13453.87 1566
13454.97 1609
13456.06 1639
13457.16 1600
13458.25 1603
13459.35 1560
13460.44 1615
13461.54 1647
13462.64 1643
13463.73 1668
13464.83 1652
13465.92 1651
13467.02 1693
13468.11 1708
13469.21 1697
13470.30 1663
13471.40 1736
13472.49 1687
13473.59 1780
13474.69 1734
13475.78 1708
13476.88 1747
13477.97 1808
13479.07 1758
13480.17 1797
13481.26 1784
13482.36 1822
13483.45 1783
13484.55 1790
13485.65 1825
13486.74 1807
13487.84 1851
13488.93 1851
13490.03 1805
13491.13 1857
13492.22 1851
13493.32 1895
13494.42 1900
13495.51 1873
13496.61 1907
13497.71 1969
13498.80 1971
13499.90 1990
13501.00 2006
13502.09 2004
13503.19 2060
13504.29 2091
13505.38 2030
13506.48 2063
13507.58 2065
13508.68 2078
13509.77 2094
13510.87 2143
13511.97 2132
13513.07 2074
13514.16 2074
13515.26 2047
13516.36 2017
13517.45 2014
13518.55 1990
13519.65 1991
13520.75 1914
13521.85 1917
13522.94 1881
13524.04 1848
13525.14 1893
13526.24 1834
13527.33 1781
13528.43 1793
13529.53 1780
13530.63 1769
13531.73 1693
13532.82 1700
13533.92 1712
13535.02 1712
13536.12 1657
13537.22 1764
13538.32 1650
13539.41 1630
13540.51 1603
13541.61 1565
13542.71 1550
13543.81 1499
13544.91 1526
13546.00 1539
13547.10 1494
13548.20 1475
13549.30 1425
13550.40 1468
13551.50 1446
13552.60 1460
13553.70 1461
13554.80 1453
13555.89 1450
13556.99 1389
13558.09 1387
13559.19 1397
13560.29 1353
13561.39 1446
13562.49 1378
13563.59 1352
13564.69 1363
13565.79 1334
13566.89 1374
13567.99 1334
13569.09 1366
13570.19 1354
13571.29 1350
13572.39 1300
13573.49 1327
13574.59 1333
13575.69 1304
13576.79 1354
13577.88 1330
13578.98 1314
13580.08 1287
13581.19 1289
13582.29 1267
13583.39 1338
13584.49 1283
13585.59 1279
13586.69 1271
13587.79 1299
13588.89 1278
13589.99 1296
13591.09 1280
13592.19 1311
13593.29 1302
13594.39 1335
13595.49 1317
13596.59 1319
13597.69 1302
13598.79 1338
13599.89 1317
13600.99 1321
13602.09 1302
13603.20 1325
13604.30 1340
13605.40 1299
13606.50 1312
13607.60 1329
13608.70 1249
13609.80 1303
13610.90 1302
13612.01 1338
13613.11 1328
13614.21 1320
13615.31 1331
13616.41 1283
13617.51 1270
13618.61 1311
13619.72 1305
13620.82 1308
13621.92 1290
13623.02 1312
13624.12 1347
13625.22 1343
13626.33 1301
13627.43 1268
13628.53 1300
13629.63 1278
13630.73 1314
13631.84 1335
13632.94 1353
13634.04 1323
13635.14 1297
13636.25 1313
13637.35 1317
13638.45 1337
13639.55 1344
13640.65 1326
13641.76 1341
13642.86 1308
13643.96 1345
13645.07 1340
13646.17 1287
13647.27 1293
13648.37 1352
13649.48 1347
13650.58 1310
13651.68 1336
13652.79 1318
13653.89 1304
13654.99 1352
13656.09 1267
13657.20 1289
13658.30 1287
13659.40 1297
13660.51 1328
13661.61 1328
13662.71 1321
13663.82 1286
13664.92 1299
13666.02 1280
13667.13 1268
13668.23 1262
13669.34 1286
13670.44 1293
13671.54 1289
13672.65 1265
13673.75 1281
13674.85 1255
13675.96 1294
13677.06 1293
13678.17 1309
13679.27 1286
13680.37 1316
13681.48 1305
13682.58 1317
13683.69 1293
13684.79 1285
13685.89 1274
13687.00 1298
13688.10 1362
13689.21 1285
13690.31 1316
13691.42 1331
13692.52 1372
13693.63 1379
13694.73 1352
13695.84 1346
13696.94 1293
13698.05 1327
13699.15 1338
13700.25 1380
13701.36 1309
13702.46 1361
13703.57 1334
13704.67 1334
13705.78 1367
13706.89 1410
13707.99 1384
13709.10 1393
13710.20 1434
13711.31 1456
13712.41 1441
13713.52 1413
13714.62 1401
13715.73 1420
13716.83 1421
13717.94 1441
13719.04 1499
13720.15 1528
13721.26 1581
13722.36 1581
13723.47 1523
13724.57 1532
13725.68 1648
13726.79 1632
13727.89 1603
13729.00 1612
13730.10 1629
13731.21 1625
13732.32 1616
13733.42 1665
13734.53 1657
13735.63 1668
13736.74 1746
13737.85 1731
13738.95 1716
13740.06 1737
13741.17 1807
13742.27 1803
13743.38 1758
13744.49 1823
13745.59 1907
13746.70 1880
13747.81 1890
13748.91 1934
13750.02 1932
13751.13 1981
13752.23 2028
13753.34 2067
13754.45 2093
13755.56 2094
13756.66 2090
13757.77 2103
13758.88 2204
13759.98 2261
13761.09 2316
13762.20 2345
13763.31 2387
13764.41 2397
13765.52 2430
13766.63 2481
13767.74 2448
13768.84 2464
13769.95 2531
13771.06 2592
13772.17 2560
13773.28 2545
13774.38 2615
13775.49 2627
13776.60 2528
13777.71 2498
13778.82 2540
13779.92 2465
13781.03 2432
13782.14 2409
13783.25 2415
13784.36 2347
13785.46 2333
13786.57 2288
13787.68 2213
13788.79 2239
13789.90 2187
13791.01 2142
13792.12 2118
13793.22 2006
13794.33 2013
13795.44 1997
13796.55 1954
13797.66 1900
13798.77 1771
13799.88 1756
13800.99 1802
13802.10 1762
13803.20 1721
13804.31 1703
13805.42 1648
13806.53 1562
13807.64 1592
13808.75 1607
13809.86 1563
13810.97 1552
13812.08 1560
13813.19 1516
13814.30 1520
13815.41 1508
13816.52 1510
13817.63 1522
13818.74 1518
13819.84 1458
13820.95 1488
13822.06 1494
13823.17 1462
13824.28 1478
13825.39 1486
13826.50 1458
13827.61 1462
13828.72 1430
13829.83 1433
13830.94 1469
13832.05 1387
13833.16 1371
13834.28 1399
13835.39 1419
13836.50 1404
13837.61 1405
13838.72 1411
13839.83 1425
13840.94 1405
13842.05 1428
13843.16 1396
13844.27 1377
13845.38 1397
13846.49 1446
13847.60 1414
13848.71 1365
13849.82 1356
13850.93 1407
13852.05 1474
13853.16 1450
13854.27 1420
13855.38 1382
13856.49 1423
13857.60 1452
13858.71 1406
13859.82 1409
13860.94 1480
13862.05 1422
13863.16 1428
13864.27 1427
13865.38 1449
13866.49 1434
13867.60 1424
13868.72 1429
13869.83 1483
13870.94 1449
13872.05 1453
13873.16 1446
13874.27 1533
13875.39 1494
13876.50 1478
13877.61 1482
13878.72 1447
13879.83 1482
13880.95 1477
13882.06 1531
13883.17 1485
13884.28 1514
13885.40 1557
13886.51 1566
13887.62 1506
13888.73 1525
13889.85 1564
13890.96 1621
13892.07 1571
13893.18 1612
13894.30 1575
13895.41 1610
13896.52 1606
13897.63 1617
13898.75 1665
13899.86 1643
13900.97 1655
13902.09 1573
13903.20 1576
13904.31 1581
13905.43 1642
13906.54 1635
13907.65 1570
13908.77 1575
13909.88 1536
13910.99 1572
13912.11 1569
13913.22 1562
13914.33 1512
13915.45 1527
13916.56 1449
13917.67 1445
13918.79 1449
13919.90 1458
13921.01 1412
13922.13 1397
13923.24 1417
13924.36 1421
13925.47 1345
13926.58 1367
13927.70 1336
13928.81 1390
13929.93 1377
13931.04 1395
13932.15 1387
13933.27 1340
13934.38 1325
13935.50 1348
13936.61 1338
13937.73 1314
13938.84 1303
13939.95 1254
13941.07 1287
13942.18 1278
13943.30 1312
13944.41 1318
13945.53 1289
13946.64 1259
13947.76 1250
13948.87 1299
13949.99 1310
13951.10 1241
13952.22 1265
13953.33 1252
13954.45 1255
13955.56 1268
13956.68 1238
13957.79 1240
13958.91 1308
13960.02 1244
13961.14 1252
13962.25 1213
13963.37 1174
13964.49 1207
13965.60 1250
13966.72 1214
13967.83 1170
13968.95 1205
13970.06 1222
13971.18 1207
13972.30 1220
13973.41 1214
13974.53 1232
13975.64 1245
13976.76 1239
13977.88 1223
13978.99 1245
13980.11 1220
13981.22 1203
13982.34 1247
13983.46 1252
13984.57 1226
13985.69 1233
13986.80 1181
13987.92 1222
13989.04 1253
13990.15 1264
13991.27 1287
13992.39 1300
13993.50 1252
13994.62 1285
13995.74 1256
13996.85 1235
13997.97 1258
13999.09 1274
14000.21 1234
14001.32 1215
14002.44 1213
14003.56 1223
14004.67 1258
14005.79 1243
14006.91 1290
14008.02 1252
14009.14 1228
14010.26 1237
14011.38 1275
14012.49 1346
14013.61 1282
14014.73 1236
14015.85 1260
14016.96 1304
14018.08 1252
14019.20 1225
14020.32 1268
14021.44 1245
14022.55 1254
14023.67 1315
14024.79 1290
14025.91 1281
14027.02 1286
14028.14 1256
14029.26 1284
14030.38 1317
14031.50 1277
14032.62 1350
14033.73 1317
14034.85 1304
14035.97 1245
14037.09 1251
14038.21 1240
14039.33 1305
14040.44 1334
14041.56 1335
14042.68 1336
14043.80 1344
14044.92 1394
14046.04 1403
14047.16 1351
14048.27 1359
14049.39 1373
14050.51 1360
14051.63 1377
14052.75 1389
14053.87 1410
14054.99 1375
14056.11 1411
14057.23 1401
14058.35 1448
14059.47 1453
14060.59 1428
14061.70 1401
14062.82 1477
14063.94 1445
14065.06 1467
14066.18 1458
14067.30 1482
14068.42 1505
14069.54 1542
14070.66 1583
14071.78 1550
14072.90 1524
14074.02 1533
14075.14 1576
14076.26 1566
14077.38 1625
14078.50 1612
14079.62 1572
14080.74 1639
14081.86 1674
14082.98 1606
14084.10 1683
14085.22 1649
14086.34 1664
14087.46 1669
14088.58 1699
14089.70 1692
14090.82 1717
14091.94 1743
14093.07 1705
14094.19 1710
14095.31 1689
14096.43 1694
14097.55 1723
14098.67 1689
14099.79 1685
14100.91 1682
14102.03 1729
14103.15 1684
14104.27 1676
14105.39 1701
14106.52 1671
14107.64 1630
14108.76 1582
14109.88 1597
14111.00 1619
14112.12 1623
14113.24 1630
14114.37 1551
14115.49 1614
14116.61 1576
14117.73 1575
14118.85 1526
14119.97 1529
14121.10 1528
14122.22 1487
14123.34 1486
14124.46 1473
14125.58 1516
14126.70 1428
14127.83 1415
14128.95 1445
14130.07 1405
14131.19 1342
14132.32 1381
14133.44 1363
14134.56 1377
14135.68 1380
14136.80 1348
14137.93 1296
14139.05 1356
14140.17 1350
14141.29 1389
14142.42 1291
14143.54 1298
14144.66 1270
14145.78 1261
14146.91 1283
14148.03 1282
14149.15 1254
14150.28 1265
14151.40 1290
14152.52 1251
14153.65 1245
14154.77 1256
14155.89 1236
14157.01 1289
14158.14 1233
14159.26 1261
14160.38 1273
14161.51 1248
14162.63 1212
14163.75 1239
14164.88 1218
14166.00 1224
14167.12 1229
14168.25 1259
14169.37 1258
14170.50 1261
14171.62 1216
14172.74 1234
14173.87 1189
14174.99 1221
14176.12 1250
14177.24 1229
14178.36 1242
14179.49 1206
14180.61 1221
14181.74 1241
14182.86 1234
14183.98 1229
14185.11 1195
14186.23 1173
14187.36 1195
14188.48 1187
14189.61 1182
14190.73 1129
14191.85 1151
14192.98 1152
14194.10 1119
14195.23 1113
14196.35 1101
14197.48 1140
14198.60 1124
14199.73 1096
14200.85 1107
14201.98 1112
14203.10 1127
14204.23 1112
14205.35 1109
14206.48 1137
14207.60 1140
14208.73 1138
14209.85 1158
14210.98 1161
14212.10 1150
14213.23 1104
14214.36 1100
14215.48 1103
14216.61 1052
14217.73 1083
14218.86 1074
14219.98 1073
14221.11 1089
14222.23 1076
14223.36 1083
14224.49 1082
14225.61 1109
14226.74 1081
14227.86 1075
14228.99 1082
14230.12 1064
14231.24 1072
14232.37 1037
14233.49 1046
14234.62 984
14235.75 1036
14236.87 1050
14238.00 1034
14239.13 1028
14240.25 1015
14241.38 1028
14242.51 1000
14243.63 1052
14244.76 1048
14245.89 1039
14247.01 1022
14248.14 1041
14249.27 1036
14250.39 1000
14251.52 989
14252.65 963
14253.77 980
14254.90 973
14256.03 1003
14257.15 962
14258.28 970
14259.41 947
14260.54 960
14261.66 1014
14262.79 999
14263.92 969
14265.05 926
14266.17 964
14267.30 965
14268.43 917
14269.56 932
14270.68 932
14271.81 953
14272.94 957
14274.07 942
14275.20 942
14276.32 911
14277.45 940
14278.58 928
14279.71 887
14280.83 879
14281.96 894
14283.09 907
14284.22 892
14285.35 883
14286.48 899
14287.60 892
14288.73 907
14289.86 902
14290.99 946
14292.12 884
14293.25 910
14294.38 891
14295.50 894
14296.63 876
14297.76 866
14298.89 903
14300.02 907
14301.15 854
14302.28 877
14303.41 877
14304.53 853
14305.66 858
14306.79 861
14307.92 861
14309.05 879
14310.18 846
14311.31 804
14312.44 837
14313.57 841
14314.70 834
14315.83 856
14316.96 849
14318.09 821
14319.22 819
14320.35 833
14321.48 816
14322.60 813
14323.73 810
14324.86 801
14325.99 808
14327.12 789
14328.25 831
14329.38 769
14330.51 800
14331.64 817
14332.77 826
14333.90 802
14335.03 787
14336.17 809
14337.30 794
14338.43 798
14339.56 792
14340.69 758
14341.82 799
14342.95 788
14344.08 794
14345.21 806
14346.34 813
14347.47 776
14348.60 789
14349.73 776
14350.86 778
14351.99 744
14353.12 752
14354.26 776
14355.39 786
14356.52 793
14357.65 783
14358.78 749
14359.91 784
14361.04 775
14362.17 784
14363.30 774
14364.44 779
14365.57 805
14366.70 758
14367.83 755
14368.96 755
14370.09 796
14371.23 797
14372.36 779
14373.49 777
14374.62 786
14375.75 777
14376.88 770
14378.02 755
14379.15 786
14380.28 770
14381.41 775
14382.54 779
14383.68 784
14384.81 782
14385.94 770
14387.07 770
14388.21 806
14389.34 804
14390.47 788
14391.60 794
14392.73 803
14393.87 781
14395.00 783
14396.13 806
14397.27 793
14398.40 798
14399.53 824
14400.66 760
14401.80 812
14402.93 792
14404.06 787
14405.19 808
14406.33 793
14407.46 809
14408.59 774
14409.73 771
14410.86 803
14411.99 820
14413.13 831
14414.26 824
14415.39 795
14416.53 809
14417.66 818
14418.79 813
14419.93 763
14421.06 817
14422.19 848
14423.33 826
14424.46 828
14425.60 817
14426.73 833
14427.86 786
14429.00 796
14430.13 835
14431.27 848
14432.40 830
14433.53 815
14434.67 832
14435.80 840
14436.94 826
14438.07 815
14439.21 838
14440.34 844
14441.47 843
14442.61 838
14443.74 818
14444.88 830
14446.01 811
14447.15 820
14448.28 806
14449.42 837
14450.55 818
14451.69 847
14452.82 846
14453.96 811
14455.09 828
14456.23 849
14457.36 831
14458.50 841
14459.63 842
14460.77 879
14461.90 825
14463.04 877
14464.17 857
14465.31 845
14466.44 827
14467.58 830
14468.71 847
14469.85 844
14470.98 845
14472.12 819
14473.26 819
14474.39 833
14475.53 855
14476.66 846
14477.80 857
14478.93 872
14480.07 825
14481.21 836
14482.34 835
14483.48 830
14484.61 871
14485.75 877
14486.89 858
14488.02 823
14489.16 848
14490.30 865
14491.43 826
14492.57 803
14493.70 800
14494.84 834
14495.98 821
14497.11 834
14498.25 820
14499.39 827
14500.52 835
14501.66 811
14502.80 797
14503.93 846
14505.07 823
14506.21 851
14507.35 818
14508.48 867
14509.62 872
14510.76 822
14511.89 833
14513.03 824
14514.17 839
14515.31 836
14516.44 835
14517.58 833
14518.72 854
14519.86 831
14520.99 818
14522.13 816
14523.27 834
14524.41 823
14525.54 830
14526.68 867
14527.82 826
14528.96 857
14530.09 853
14531.23 812
14532.37 827
14533.51 830
14534.65 814
14535.78 823
14536.92 788
14538.06 784
14539.20 838
14540.34 806
14541.48 822
14542.61 828
14543.75 820
14544.89 817
14546.03 819
14547.17 809
14548.31 831
14549.45 868
14550.58 825
14551.72 808
14552.86 802
14554.00 867
14555.14 826
14556.28 831
14557.42 828
14558.56 813
14559.70 823
14560.83 824
14561.97 852
14563.11 855
14564.25 854
14565.39 862
14566.53 880
14567.67 905
14568.81 866
14569.95 859
14571.09 854
14572.23 870
14573.37 865
14574.51 889
14575.65 925
14576.79 926
14577.93 896
14579.07 923
14580.21 955
14581.35 953
14582.49 907
14583.63 885
14584.77 914
14585.91 894
14587.05 944
14588.19 957
14589.33 951
14590.47 953
14591.61 957
14592.75 956
14593.89 939
14595.03 945
14596.17 967
14597.31 973
14598.45 996
14599.59 998
14600.73 980
14601.87 1021
14603.01 971
14604.15 947
14605.29 976
14606.43 1017
14607.58 993
14608.72 1047
14609.86 1082
14611.00 1085
14612.14 1095
14613.28 1088
14614.42 1108
14615.56 1035
14616.70 1089
14617.85 1104
14618.99 1137
14620.13 1088
14621.27 1086
14622.41 1139
14623.55 1140
14624.69 1161
14625.84 1173
14626.98 1155
14628.12 1164
14629.26 1183
14630.40 1141
14631.54 1173
14632.69 1241
14633.83 1230
14634.97 1258
14636.11 1300
14637.25 1224
14638.40 1252
14639.54 1260
14640.68 1253
14641.82 1218
14642.97 1217
14644.11 1256
14645.25 1252
14646.39 1196
14647.54 1232
14648.68 1225
14649.82 1201
14650.96 1195
14652.11 1158
14653.25 1137
14654.39 1173
14655.53 1144
14656.68 1126
14657.82 1068
14658.96 1072
14660.11 1052
14661.25 968
14662.39 965
14663.53 980
14664.68 994
14665.82 986
14666.96 928
14668.11 895
14669.25 916
14670.39 912
14671.54 917
14672.68 913
14673.82 904
14674.97 904
14676.11 912
14677.26 891
14678.40 867
14679.54 818
14680.69 858
14681.83 840
14682.97 841
14684.12 808
14685.26 827
14686.41 850
14687.55 865
14688.69 775
14689.84 807
14690.98 834
14692.13 781
14693.27 816
14694.42 824
14695.56 808
14696.70 781
14697.85 796
14698.99 781
14700.14 770
14701.28 777
14702.43 772
14703.57 785
14704.72 727
14705.86 741
14707.01 773
14708.15 774
14709.30 779
14710.44 756
14711.58 737
14712.73 747
14713.87 741
14715.02 769
14716.17 744
14717.31 748
14718.46 713
14719.60 727
14720.75 731
14721.89 758
14723.04 732
14724.18 720
14725.33 704
14726.47 758
14727.62 749
14728.76 714
14729.91 720
14731.06 709
14732.20 722
14733.35 703
14734.49 693
14735.64 706
14736.79 692
14737.93 726
14739.08 720
14740.22 724
14741.37 732
14742.52 737
14743.66 725
14744.81 725
14745.95 729
14747.10 706
14748.25 687
14749.39 677
14750.54 705
14751.69 724
14752.83 727
14753.98 688
14755.13 677
14756.27 698
14757.42 689
14758.57 697
14759.71 690
14760.86 701
14762.01 688
14763.15 688
14764.30 671
14765.45 656
14766.60 684
14767.74 693
14768.89 655
14770.04 671
14771.18 671
14772.33 673
14773.48 700
14774.63 689
14775.77 690
14776.92 615
14778.07 655
14779.22 639
14780.36 652
14781.51 643
14782.66 634
14783.81 669
14784.96 646
14786.10 618
14787.25 635
14788.40 636
14789.55 634
14790.70 632
14791.84 622
14792.99 611
14794.14 615
14795.29 643
14796.44 626
14797.58 616
14798.73 622
14799.88 612
14801.03 633
14802.18 616
14803.33 610
14804.48 609
14805.62 612
14806.77 614
14807.92 600
14809.07 596
14810.22 587
14811.37 590
14812.52 594
14813.67 564
14814.81 576
14815.96 591
14817.11 568
14818.26 569
14819.41 600
14820.56 585
14821.71 597
14822.86 559
14824.01 595
14825.16 570
14826.31 554
14827.46 574
14828.61 591
14829.76 546
14830.91 582
14832.06 564
14833.20 563
14834.35 574
14835.50 585
14836.65 554
14837.80 555
14838.95 551
14840.10 543
14841.25 543
14842.40 577
14843.55 590
14844.70 570
14845.85 544
14847.00 552
14848.15 558
14849.31 546
14850.46 562
14851.61 535
14852.76 541
14853.91 529
14855.06 561
14856.21 559
14857.36 543
14858.51 527
14859.66 539
14860.81 557
14861.96 567
14863.11 547
14864.26 528
14865.41 536
14866.57 543
14867.72 530
14868.87 531
14870.02 545
14871.17 549
14872.32 558
14873.47 536
14874.62 521
14875.77 518
14876.93 518
14878.08 533
14879.23 534
14880.38 540
14881.53 552
14882.68 562
14883.84 567
14884.99 534
14886.14 514
14887.29 552
14888.44 540
14889.59 517
14890.75 510
14891.90 526
14893.05 547
14894.20 540
14895.35 546
14896.51 528
14897.66 539
14898.81 524
14899.96 533
14901.12 510
14902.27 502
14903.42 527
14904.57 517
14905.73 511
14906.88 506
14908.03 509
14909.18 524
14910.34 508
14911.49 524
14912.64 503
14913.79 489
14914.95 548
14916.10 526
14917.25 499
14918.41 500
14919.56 532
14920.71 535
14921.87 496
14923.02 510
14924.17 502
14925.33 514
14926.48 500
14927.63 531
14928.79 534
14929.94 534
14931.09 540
14932.25 519
14933.40 537
14934.55 554
14935.71 544
14936.86 503
14938.01 519
14939.17 507
14940.32 494
14941.48 514
14942.63 499
14943.78 509
14944.94 520
14946.09 511
14947.25 528
14948.40 524
14949.55 540
14950.71 540
14951.86 535
14953.02 521
14954.17 523
14955.33 509
14956.48 538
14957.63 533
14958.79 517
14959.94 519
14961.10 511
14962.25 514
14963.41 522
14964.56 538
14965.72 483
14966.87 517
14968.03 530
14969.18 517
14970.34 491
14971.49 515
14972.65 554
14973.80 531
14974.96 505
14976.11 485
14977.27 498
14978.42 506
14979.58 528
14980.73 525
14981.89 541
14983.05 509
14984.20 540
14985.36 525
14986.51 544
14987.67 522
14988.82 510
14989.98 517
14991.13 519
14992.29 535
14993.45 510
14994.60 510
14995.76 491
14996.91 517
14998.07 484
14999.23 522
15000.38 513
15001.54 514
15002.70 491
15003.85 522
15005.01 485
15006.16 484
15007.32 514
15008.48 511
15009.63 519
15010.79 517
15011.95 495
15013.10 518
15014.26 528
15015.42 486
15016.57 500
15017.73 478
15018.89 503
15020.04 476
15021.20 469
15022.36 502
15023.52 482
15024.67 495
15025.83 496
15026.99 483
15028.14 491
15029.30 473
15030.46 493
15031.62 512
15032.77 486
15033.93 514
15035.09 469
15036.25 484
15037.40 493
15038.56 486
15039.72 493
15040.88 516
15042.03 485
15043.19 493
15044.35 492
15045.51 507
15046.67 510
15047.82 480
15048.98 480
15050.14 481
15051.30 483
15052.46 494
15053.61 493
15054.77 481
15055.93 494
15057.09 478
15058.25 488
15059.41 511
15060.56 491
15061.72 474
15062.88 486
15064.04 468
15065.20 492
15066.36 486
15067.52 477
15068.68 472
15069.83 465
15070.99 480
15072.15 476
15073.31 506
15074.47 478
15075.63 470
15076.79 486
15077.95 472
15079.11 484
15080.27 477
15081.43 490
15082.58 482
15083.74 484
15084.90 483
15086.06 513
15087.22 506
15088.38 496
15089.54 477
15090.70 494
15091.86 488
15093.02 489
15094.18 466
15095.34 507
15096.50 506
15097.66 507
15098.82 511
15099.98 516
15101.14 476
15102.30 489
15103.46 485
15104.62 479
15105.78 514
15106.94 517
15108.10 524
15109.26 502
15110.42 507
15111.58 506
15112.74 514
15113.90 518
15115.06 505
15116.22 522
15117.39 515
15118.55 496
15119.71 498
15120.87 499
15122.03 518
15123.19 520
15124.35 510
15125.51 524
15126.67 500
15127.83 536
15128.99 505
15130.16 528
15131.32 523
15132.48 511
15133.64 525
15134.80 537
15135.96 530
15137.12 551
15138.28 528
15139.45 537
15140.61 524
15141.77 542
15142.93 530
15144.09 549
15145.25 524
15146.42 513
15147.58 568
15148.74 517
15149.90 568
15151.06 578
15152.23 545
15153.39 554
15154.55 574
15155.71 594
15156.87 542
15158.04 535
15159.20 568
15160.36 580
15161.52 553
15162.69 556
15163.85 572
15165.01 575
15166.17 577
15167.34 585
15168.50 612
15169.66 607
15170.82 590
15171.99 586
15173.15 591
15174.31 628
15175.48 596
15176.64 593
15177.80 609
15178.96 623
15180.13 605
15181.29 625
15182.45 655
15183.62 598
15184.78 655
15185.94 629
15187.11 613
15188.27 605
15189.43 602
15190.60 633
15191.76 618
15192.92 645
15194.09 609
15195.25 608
15196.42 641
15197.58 663
15198.74 593
15199.91 659
15201.07 651
15202.23 688
15203.40 690
15204.56 637
15205.73 637
15206.89 686
15208.05 690
15209.22 685
15210.38 690
15211.55 680
15212.71 678
15213.88 682
15215.04 681
15216.21 677
15217.37 696
15218.53 671
15219.70 694
15220.86 718
15222.03 713
15223.19 676
15224.36 723
15225.52 730
15226.69 726
15227.85 715
15229.02 714
15230.18 702
15231.35 691
15232.51 716
15233.68 703
15234.84 748
15236.01 753
15237.17 767
15238.34 734
15239.50 764
15240.67 735
15241.83 780
15243.00 776
15244.17 733
15245.33 755
15246.50 744
15247.66 747
15248.83 759
15249.99 712
15251.16 695
15252.33 735
15253.49 726
15254.66 760
15255.82 720
15256.99 686
15258.16 706
15259.32 715
15260.49 711
15261.65 720
15262.82 711
15263.99 708
15265.15 677
15266.32 676
15267.49 686
15268.65 657
15269.82 690
15270.98 645
15272.15 648
15273.32 677
15274.48 696
15275.65 650
15276.82 645
15277.99 637
15279.15 653
15280.32 701
15281.49 696
15282.65 688
15283.82 685
15284.99 691
15286.15 660
15287.32 649
15288.49 644
15289.66 657
15290.82 644
15291.99 640
15293.16 656
15294.33 658
15295.49 633
15296.66 661
15297.83 636
15299.00 647
15300.16 656
15301.33 649
15302.50 652
15303.67 632
15304.83 626
15306.00 670
15307.17 697
15308.34 666
15309.51 673
15310.67 636
15311.84 673
15313.01 695
15314.18 671
15315.35 677
15316.52 682
15317.68 648
15318.85 646
15320.02 644
15321.19 658
15322.36 698
15323.53 651
15324.69 660
15325.86 651
15327.03 656
15328.20 651
15329.37 671
15330.54 646
15331.71 664
15332.88 681
15334.05 671
15335.21 690
15336.38 672
15337.55 674
15338.72 675
15339.89 666
15341.06 643
15342.23 691
15343.40 678
15344.57 631
15345.74 660
15346.91 681
15348.08 672
15349.25 667
15350.42 674
15351.58 715
15352.75 703
15353.92 712
15355.09 718
15356.26 692
15357.43 676
15358.60 664
15359.77 695
15360.94 712
15362.11 695
15363.28 706
15364.45 708
15365.62 713
15366.79 732
15367.96 712
15369.13 724
15370.31 692
15371.48 715
15372.65 710
15373.82 727
15374.99 708
15376.16 724
15377.33 705
15378.50 722
15379.67 699
15380.84 717
15382.01 723
15383.18 691
15384.35 704
15385.52 731
15386.69 713
15387.87 729
15389.04 691
15390.21 699
15391.38 690
15392.55 692
15393.72 720
15394.89 700
15396.06 670
15397.24 663
15398.41 697
15399.58 701
15400.75 714
15401.92 709
15403.09 693
15404.26 673
15405.44 660
15406.61 681
15407.78 666
15408.95 641
15410.12 652
15411.30 642
15412.47 671
15413.64 668
15414.81 638
15415.98 632
15417.16 658
15418.33 605
15419.50 613
15420.67 612
15421.84 603
15423.02 580
15424.19 591
15425.36 595
15426.53 595
15427.71 592
15428.88 588
15430.05 586
15431.22 584
15432.40 578
15433.57 587
15434.74 579
15435.92 590
15437.09 583
15438.26 622
15439.43 615
15440.61 576
15441.78 570
15442.95 562
15444.13 565
15445.30 587
15446.47 565
15447.65 580
15448.82 573
15449.99 587
15451.17 567
15452.34 595
15453.51 565
15454.69 570
15455.86 589
15457.03 564
15458.21 574
15459.38 565
15460.56 598
15461.73 590
15462.90 601
15464.08 600
15465.25 579
15466.43 567
15467.60 566
15468.77 569
15469.95 570
15471.12 546
15472.30 541
15473.47 533
15474.64 571
15475.82 571
15476.99 588
15478.17 551
15479.34 541
15480.52 548
15481.69 532
15482.87 564
15484.04 550
15485.22 569
15486.39 574
15487.56 567
15488.74 552
15489.91 574
15491.09 553
15492.26 548
15493.44 589
15494.61 572
15495.79 554
15496.96 583
15498.14 554
15499.32 554
15500.49 577
15501.67 572
15502.84 573
15504.02 580
15505.19 557
15506.37 550
15507.54 568
15508.72 558
15509.89 549
15511.07 550
15512.25 535
15513.42 584
15514.60 584
15515.77 588
15516.95 578
15518.13 576
15519.30 556
15520.48 522
15521.65 587
15522.83 548
15524.01 550
15525.18 574
15526.36 588
15527.53 582
15528.71 567
15529.89 575
15531.06 577
15532.24 591
15533.42 573
15534.59 584
15535.77 575
15536.95 585
15538.12 583
15539.30 605
15540.48 593
15541.65 580
15542.83 577
15544.01 568
15545.18 578
15546.36 570
15547.54 576
15548.72 580
15549.89 591
15551.07 596
15552.25 590
15553.42 590
15554.60 610
15555.78 587
15556.96 602
15558.13 611
15559.31 611
15560.49 600
15561.67 633
15562.84 576
15564.02 600
15565.20 597
15566.38 646
15567.56 595
15568.73 630
15569.91 615
15571.09 614
15572.27 614
15573.45 633
15574.62 648
15575.80 673
15576.98 663
15578.16 640
15579.34 630
15580.52 659
15581.69 624
15582.87 653
15584.05 676
15585.23 671
15586.41 678
15587.59 661
15588.76 673
15589.94 666
15591.12 668
15592.30 692
15593.48 689
15594.66 687
15595.84 716
15597.02 689
15598.20 717
15599.37 680
15600.55 671
15601.73 692
15602.91 677
15604.09 746
15605.27 696
15606.45 710
15607.63 736
15608.81 761
15609.99 741
15611.17 737
15612.35 738
15613.53 751
15614.71 774
15615.89 774
15617.07 749
15618.25 763
15619.43 793
15620.60 795
15621.78 774
15622.96 812
15624.14 790
15625.32 806
15626.50 815
15627.68 825
15628.87 830
15630.05 839
15631.23 812
15632.41 846
15633.59 875
15634.77 844
15635.95 832
15637.13 869
15638.31 903
15639.49 869
15640.67 857
15641.85 880
15643.03 876
15644.21 869
15645.39 880
15646.57 907
15647.75 873
15648.93 909
15650.12 941
15651.30 935
15652.48 866
15653.66 875
15654.84 862
15656.02 886
15657.20 902
15658.38 888
15659.56 862
15660.75 923
15661.93 905
15663.11 922
15664.29 931
15665.47 895
15666.65 874
15667.84 929
15669.02 878
15670.20 912
15671.38 932
15672.56 928
15673.74 912
15674.93 876
15676.11 920
15677.29 870
15678.47 874
15679.65 915
15680.84 914
15682.02 887
15683.20 862
15684.38 844
15685.56 812
15686.75 840
15687.93 858
15689.11 837
15690.29 863
15691.48 863
15692.66 848
15693.84 858
15695.02 895
15696.21 884
15697.39 842
15698.57 855
15699.76 879
15700.94 839
15702.12 841
15703.30 853
15704.49 827
15705.67 831
15706.85 895
15708.04 888
15709.22 817
15710.40 804
15711.59 846
15712.77 877
15713.95 861
15715.14 864
15716.32 873
15717.50 864
15718.69 862
15719.87 873
15721.05 860
15722.24 924
15723.42 881
15724.61 864
15725.79 900
15726.97 880
15728.16 913
15729.34 899
15730.53 865
15731.71 864
15732.89 913
15734.08 903
15735.26 934
15736.45 909
15737.63 904
15738.81 921
15740.00 895
15741.18 928
15742.37 919
15743.55 889
15744.74 928
15745.92 981
15747.11 973
15748.29 976
15749.48 976
15750.66 993
15751.84 1027
15753.03 997
15754.21 1032
15755.40 1054
15756.58 999
15757.77 1030
15758.95 994
15760.14 1024
15761.32 1006
15762.51 1023
15763.70 1036
15764.88 1025
15766.07 1035
15767.25 1031
15768.44 1040
15769.62 987
15770.81 1023
15771.99 1034
15773.18 1022
15774.36 1032
15775.55 1011
15776.74 1015
15777.92 1020
15779.11 999
15780.29 1015
15781.48 991
15782.67 981
15783.85 927
15785.04 972
15786.22 967
15787.41 942
15788.60 931
15789.78 911
15790.97 952
15792.15 947
15793.34 948
15794.53 926
15795.71 909
15796.90 918
15798.09 914
15799.27 855
15800.46 867
15801.65 865
15802.83 891
15804.02 853
15805.21 867
15806.39 832
15807.58 820
15808.77 810
15809.95 851
15811.14 849
15812.33 801
15813.52 838
15814.70 810
15815.89 803
15817.08 825
15818.26 856
15819.45 805
15820.64 779
15821.83 826
15823.01 795
15824.20 801
15825.39 814
15826.58 782
15827.76 798
15828.95 800
15830.14 833
15831.33 800
15832.52 763
15833.70 794
15834.89 814
15836.08 804
15837.27 774
15838.46 797
15839.64 772
15840.83 778
15842.02 790
15843.21 814
15844.40 787
15845.58 765
15846.77 780
15847.96 771
15849.15 788
15850.34 791
15851.53 772
15852.72 774
15853.90 787
15855.09 768
15856.28 776
15857.47 781
15858.66 800
15859.85 788
15861.04 806
15862.23 779
15863.41 770
15864.60 777
15865.79 755
15866.98 799
15868.17 822
15869.36 794
15870.55 781
15871.74 834
15872.93 815
15874.12 780
15875.31 777
15876.50 817
15877.69 772
15878.88 797
15880.06 800
15881.25 816
15882.44 811
15883.63 780
15884.82 781
15886.01 787
15887.20 828
15888.39 817
15889.58 848
15890.77 821
15891.96 828
15893.15 842
15894.34 846
15895.53 846
15896.72 850
15897.91 848
15899.10 836
15900.30 841
15901.49 834
15902.68 889
15903.87 830
15905.06 872
15906.25 885
15907.44 874
15908.63 876
15909.82 905
15911.01 896
15912.20 896
15913.39 890
15914.58 930
15915.77 896
15916.96 864
15918.16 909
15919.35 925
15920.54 934
15921.73 907
15922.92 929
15924.11 937
15925.30 926
15926.49 955
15927.69 935
15928.88 908
15930.07 893
15931.26 936
15932.45 954
15933.64 953
15934.84 928
15936.03 900
15937.22 901
15938.41 936
15939.60 887
15940.79 887
15941.99 858
15943.18 868
15944.37 852
15945.56 859
15946.75 840
15947.95 830
15949.14 801
15950.33 823
15951.52 831
15952.72 811
15953.91 778
15955.10 806
15956.29 789
15957.49 763
15958.68 781
15959.87 763
15961.06 761
15962.26 744
15963.45 744
15964.64 731
15965.83 714
15967.03 662
15968.22 670
15969.41 682
15970.61 686
15971.80 651
15972.99 638
15974.19 621
15975.38 630
15976.57 655
15977.76 652
15978.96 648
15980.15 629
15981.34 614
15982.54 639
15983.73 613
15984.93 633
15986.12 640
15987.31 631
15988.51 599
15989.70 589
15990.89 602
15992.09 619
15993.28 585
15994.48 581
15995.67 606
15996.86 608
15998.06 590
15999.25 610
16000.45 574
16001.64 558
16002.83 593
16004.03 604
16005.22 585
16006.42 575
16007.61 572
16008.81 588
16010.00 571
16011.19 557
16012.39 557
16013.58 571
16014.78 610
16015.97 541
16017.17 527
16018.36 563
16019.56 574
16020.75 550
16021.95 561
16023.14 558
16024.34 558
16025.53 534
16026.73 577
16027.92 533
16029.12 530
16030.31 546
16031.51 538
16032.70 557
16033.90 537
16035.09 510
16036.29 501
16037.48 537
16038.68 543
16039.88 534
16041.07 523
16042.27 563
16043.46 523
16044.66 540
16045.85 540
16047.05 532
16048.25 566
16049.44 520
16050.64 499
16051.83 527
16053.03 529
16054.23 514
16055.42 499
16056.62 502
16057.82 506
16059.01 514
16060.21 521
16061.40 490
16062.60 489
16063.80 486
16064.99 511
16066.19 490
16067.39 489
16068.58 502
16069.78 522
16070.98 488
16072.17 529
16073.37 487
16074.57 472
16075.76 481
16076.96 508
16078.16 495
16079.36 473
16080.55 502
16081.75 519
16082.95 507
16084.14 463
16085.34 482
16086.54 486
16087.74 479
16088.93 455
16090.13 457
16091.33 486
16092.53 479
16093.72 486
16094.92 495
16096.12 465
16097.32 449
16098.51 476
16099.71 472
16100.91 484
16102.11 509
16103.31 455
16104.50 448
16105.70 460
16106.90 462
16108.10 457
16109.30 461
16110.49 468
16111.69 456
16112.89 470
16114.09 468
16115.29 466
16116.49 480
16117.68 462
16118.88 476
16120.08 465
16121.28 457
16122.48 465
16123.68 458
16124.88 462
16126.08 462
16127.27 464
16128.47 463
16129.67 462
16130.87 451
16132.07 457
16133.27 453
16134.47 474
16135.67 490
16136.87 451
16138.07 433
16139.27 443
16140.46 462
16141.66 479
16142.86 473
16144.06 467
16145.26 458
16146.46 468
16147.66 459
16148.86 437
16150.06 433
16151.26 451
16152.46 430
16153.66 448
16154.86 442
16156.06 441
16157.26 462
16158.46 427
16159.66 444
16160.86 420
16162.06 420
16163.26 432
16164.46 429
16165.66 428
16166.86 448
16168.06 468
16169.26 441
16170.46 429
16171.66 458
16172.86 427
16174.06 455
16175.26 493
16176.47 454
16177.67 471
16178.87 463
16180.07 454
16181.27 495
16182.47 468
16183.67 434
16184.87 448
16186.07 435
16187.27 449
16188.47 476
16189.68 477
16190.88 479
16192.08 473
16193.28 458
16194.48 448
16195.68 460
16196.88 446
16198.08 444
16199.29 468
16200.49 439
16201.69 425
16202.89 465
16204.09 448
16205.29 483
16206.50 463
16207.70 462
16208.90 477
16210.10 488
16211.30 472
16212.51 453
16213.71 463
16214.91 468
16216.11 477
16217.31 466
16218.52 499
16219.72 480
16220.92 488
16222.12 463
16223.33 472
16224.53 468
16225.73 494
16226.93 484
16228.14 483
16229.34 484
16230.54 463
16231.74 490
16232.95 469
16234.15 459
16235.35 469
16236.56 472
16237.76 451
16238.96 462
16240.16 481
16241.37 479
16242.57 473
16243.77 511
16244.98 496
16246.18 496
16247.38 508
16248.59 493
16249.79 514
16250.99 473
16252.20 475
16253.40 501
16254.60 496
16255.81 487
16257.01 476
16258.22 469
16259.42 527
16260.62 488
16261.83 501
16263.03 510
16264.23 514
16265.44 527
16266.64 503
16267.85 511
16269.05 493
16270.25 499
16271.46 481
16272.66 512
16273.87 507
16275.07 495
16276.28 494
16277.48 530
16278.69 488
16279.89 497
16281.09 520
16282.30 498
16283.50 549
16284.71 511
16285.91 520
16287.12 517
16288.32 499
16289.53 518
16290.73 520
16291.94 520
16293.14 541
16294.35 532
16295.55 497
16296.76 516
16297.96 511
16299.17 533
16300.37 474
16301.58 525
16302.78 504
16303.99 506
16305.19 514
16306.40 497
16307.61 515
16308.81 504
16310.02 479
16311.22 532
16312.43 497
16313.63 509
16314.84 523
16316.05 526
16317.25 516
16318.46 496
16319.66 514
16320.87 521
16322.08 526
16323.28 487
16324.49 493
16325.69 513
16326.90 529
16328.11 505
16329.31 499
16330.52 499
16331.73 505
16332.93 518
16334.14 499
16335.35 501
16336.55 500
16337.76 501
16338.97 504
16340.17 494
16341.38 497
16342.59 482
16343.79 475
16345.00 505
16346.21 481
16347.41 499
16348.62 466
16349.83 484
16351.03 493
16352.24 459
16353.45 437
16354.66 465
16355.86 467
16357.07 463
16358.28 447
16359.49 460
16360.69 468
16361.90 431
16363.11 442
16364.32 444
16365.52 452
16366.73 460
16367.94 428
16369.15 415
16370.35 434
16371.56 465
16372.77 465
16373.98 454
16375.19 478
16376.39 445
16377.60 466
16378.81 438
16380.02 443
16381.23 433
16382.44 432
16383.64 431
16384.85 416
16386.06 461
16387.27 446
16388.48 442
16389.69 431
16390.90 430
16392.10 448
16393.31 458
16394.52 483
16395.73 463
16396.94 456
16398.15 444
16399.36 441
16400.57 460
16401.77 458
16402.98 430
16404.19 455
16405.40 410
16406.61 440
16407.82 440
16409.03 467
16410.24 430
16411.45 424
16412.66 426
16413.87 435
16415.08 439
16416.29 453
16417.50 457
16418.71 424
16419.92 442
16421.12 446
16422.33 461
16423.54 442
16424.75 445
16425.96 440
16427.17 439
16428.38 464
16429.59 418
16430.80 448
16432.01 428
16433.22 441
16434.43 426
16435.64 451
16436.86 436
16438.07 450
16439.28 448
16440.49 424
16441.70 433
16442.91 441
16444.12 450
16445.33 438
16446.54 444
16447.75 432
16448.96 456
16450.17 459
16451.38 442
16452.59 453
16453.80 452
16455.02 450
16456.23 431
16457.44 423
16458.65 429
16459.86 422
16461.07 447
16462.28 454
16463.49 421
16464.70 439
16465.92 432
16467.13 427
16468.34 408
16469.55 430
16470.76 434
16471.97 430
16473.19 411
16474.40 434
16475.61 431
16476.82 419
16478.03 440
16479.24 432
16480.46 435
16481.67 421
16482.88 382
16484.09 432
16485.30 406
16486.52 400
16487.73 412
16488.94 427
16490.15 453
16491.37 465
16492.58 422
16493.79 444
16495.00 440
16496.21 450
16497.43 435
16498.64 424
16499.85 415
16501.07 443
16502.28 451
16503.49 436
16504.70 454
16505.92 455
16507.13 470
16508.34 463
16509.56 438
16510.77 436
16511.98 423
16513.19 428
16514.41 458
16515.62 448
16516.83 448
16518.05 447
16519.26 470
16520.47 453
16521.69 450
16522.90 466
16524.11 462
16525.33 486
16526.54 470
16527.76 449
16528.97 465
16530.18 471
16531.40 486
16532.61 471
16533.82 475
16535.04 457
16536.25 443
16537.47 486
16538.68 489
16539.89 470
16541.11 466
16542.32 497
16543.54 475
16544.75 480
16545.97 488
16547.18 528
16548.39 491
16549.61 476
16550.82 508
16552.04 519
16553.25 525
16554.47 493
16555.68 495
16556.90 516
16558.11 517
16559.33 493
16560.54 495
16561.76 485
16562.97 508
16564.19 506
16565.40 488
16566.62 535
16567.83 527
16569.05 532
16570.26 512
16571.48 512
16572.69 525
16573.91 520
16575.12 499
16576.34 494
16577.55 531
16578.77 517
16579.98 502
16581.20 503
16582.42 515
16583.63 500
16584.85 511
16586.06 508
16587.28 520
16588.49 512
16589.71 493
16590.93 500
16592.14 500
16593.36 477
16594.57 467
16595.79 483
16597.01 532
16598.22 485
16599.44 469
16600.66 467
16601.87 500
16603.09 511
16604.30 473
16605.52 488
16606.74 464
16607.95 469
16609.17 490
16610.39 476
16611.60 464
16612.82 451
16614.04 453
16615.25 462
16616.47 477
16617.69 443
16618.91 457
16620.12 448
16621.34 411
16622.56 458
16623.77 439
16624.99 447
16626.21 424
16627.43 420
16628.64 431
16629.86 432
16631.08 439
16632.30 427
16633.51 433
16634.73 436
16635.95 452
16637.17 452
16638.38 426
16639.60 418
16640.82 427
16642.04 442
16643.26 426
16644.47 420
16645.69 447
16646.91 441
16648.13 427
16649.35 453
16650.56 423
16651.78 428
16653.00 421
16654.22 432
16655.44 429
16656.65 423
16657.87 434
16659.09 435
16660.31 454
16661.53 429
16662.75 415
16663.97 441
16665.18 407
16666.40 425
16667.62 420
16668.84 412
16670.06 407
16671.28 440
16672.50 432
16673.72 432
16674.94 415
16676.15 429
16677.37 403
16678.59 435
16679.81 442
16681.03 418
16682.25 424
16683.47 424
16684.69 465
16685.91 420
16687.13 398
16688.35 412
16689.57 438
16690.79 415
16692.01 433
16693.23 421
16694.45 428
16695.67 437
16696.89 423
16698.11 410
16699.33 400
16700.55 407
16701.77 418
16702.99 418
16704.21 399
16705.43 409
16706.65 431
16707.87 411
16709.09 402
16710.31 407
16711.53 423
16712.75 419
16713.97 419
16715.19 405
16716.41 432
16717.63 399
16718.85 409
16720.07 415
16721.29 422
16722.51 427
16723.73 434
16724.95 446
16726.18 412
16727.40 404
16728.62 419
16729.84 408
16731.06 388
16732.28 409
16733.50 394
16734.72 396
16735.94 381
16737.17 407
16738.39 389
16739.61 386
16740.83 417
16742.05 399
16743.27 418
16744.49 425
16745.72 423
16746.94 384
16748.16 403
16749.38 391
16750.60 384
16751.83 411
16753.05 375
16754.27 393
16755.49 432
16756.71 424
16757.94 409
16759.16 433
16760.38 411
16761.60 418
16762.82 388
16764.05 394
16765.27 386
16766.49 397
16767.71 410
16768.94 395
16770.16 387
16771.38 406
16772.60 409
16773.83 421
16775.05 408
16776.27 385
16777.49 376
16778.72 413
16779.94 412
16781.16 386
16782.39 389
16783.61 410
16784.83 394
16786.06 417
16787.28 417
16788.50 399
16789.73 393
16790.95 407
16792.17 400
16793.40 407
16794.62 397
16795.84 402
16797.07 402
16798.29 427
16799.51 411
16800.74 409
16801.96 407
16803.18 389
16804.41 417
16805.63 437
16806.86 409
16808.08 439
16809.30 424
16810.53 406
16811.75 399
16812.98 427
16814.20 437
16815.42 447
16816.65 433
16817.87 440
16819.10 439
16820.32 412
16821.54 400
16822.77 433
16823.99 419
16825.22 422
16826.44 426
16827.67 440
16828.89 446
16830.12 416
16831.34 408
16832.57 440
16833.79 472
16835.02 442
16836.24 449
16837.47 462
16838.69 468
16839.92 471
16841.14 449
16842.37 444
16843.59 460
16844.82 463
16846.04 473
16847.27 469
16848.49 458
16849.72 486
16850.94 472
16852.17 472
16853.39 493
16854.62 484
16855.85 491
16857.07 528
16858.30 514
16859.52 492
16860.75 496
16861.97 476
16863.20 510
16864.43 510
16865.65 528
16866.88 504
16868.10 482
16869.33 511
16870.56 529
16871.78 531
16873.01 534
16874.24 559
16875.46 559
16876.69 560
16877.92 582
16879.14 565
16880.37 545
16881.59 585
16882.82 568
16884.05 591
16885.27 577
16886.50 565
16887.73 571
16888.96 538
16890.18 554
16891.41 573
16892.64 585
16893.86 606
16895.09 578
16896.32 580
16897.54 582
16898.77 549
16900.00 585
16901.23 576
16902.45 585
16903.68 600
16904.91 614
16906.14 591
16907.36 567
16908.59 559
16909.82 580
16911.05 554
16912.27 532
16913.50 557
16914.73 589
16915.96 568
16917.19 557
16918.41 541
16919.64 530
16920.87 539
16922.10 535
16923.33 516
16924.55 538
16925.78 567
16927.01 552
16928.24 570
16929.47 528
16930.69 509
16931.92 523
16933.15 536
16934.38 501
16935.61 538
16936.84 510
16938.07 519
16939.29 516
16940.52 561
16941.75 510
16942.98 516
16944.21 521
16945.44 525
16946.67 531
16947.90 533
16949.13 510
16950.35 524
16951.58 554
16952.81 499
16954.04 488
16955.27 524
16956.50 504
16957.73 523
16958.96 518
16960.19 517
16961.42 476
16962.65 513
16963.88 511
16965.11 487
16966.34 502
16967.57 493
16968.80 492
16970.03 505
16971.26 471
16972.49 479
16973.72 493
16974.95 468
16976.18 488
16977.41 492
16978.64 484
16979.87 473
16981.10 506
16982.33 485
16983.56 502
16984.79 510
16986.02 465
16987.25 464
16988.48 471
16989.71 451
16990.94 467
16992.17 506
16993.40 471
16994.63 490
16995.86 465
16997.09 430
16998.32 479
16999.55 455
17000.79 496
17002.02 478
17003.25 455
17004.48 467
17005.71 455
17006.94 441
17008.17 461
17009.40 442
17010.63 447
17011.87 401
17013.10 416
17014.33 444
17015.56 421
17016.79 451
17018.02 435
17019.25 436
17020.49 444
17021.72 440
17022.95 410
17024.18 442
17025.41 470
17026.64 428
17027.88 451
17029.11 474
17030.34 475
17031.57 436
17032.80 413
17034.04 437
17035.27 447
17036.50 428
17037.73 437
17038.97 456
17040.20 423
17041.43 416
17042.66 419
17043.90 439
17045.13 420
17046.36 426
17047.59 428
17048.83 422
17050.06 417
17051.29 409
17052.52 398
17053.76 423
17054.99 398
17056.22 413
17057.46 414
17058.69 414
17059.92 430
17061.15 411
17062.39 395
17063.62 396
17064.85 393
17066.09 389
17067.32 401
17068.55 412
17069.79 383
17071.02 399
17072.25 376
17073.49 388
17074.72 413
17075.96 400
17077.19 399
17078.42 401
17079.66 388
17080.89 398
17082.12 390
17083.36 390
17084.59 380
17085.83 393
17087.06 347
17088.29 377
17089.53 376
17090.76 383
17092.00 377
17093.23 366
17094.46 379
17095.70 371
17096.93 403
17098.17 372
17099.40 400
17100.64 372
17101.87 383
17103.11 383
17104.34 361
17105.58 369
17106.81 398
17108.05 397
17109.28 362
17110.51 378
17111.75 383
17112.98 388
17114.22 389
17115.45 396
17116.69 386
17117.93 350
17119.16 367
17120.40 372
17121.63 393
17122.87 381
17124.10 377
17125.34 377
17126.57 375
17127.81 347
17129.04 370
17130.28 361
17131.51 365
17132.75 366
17133.99 373
17135.22 380
17136.46 361
17137.69 366
17138.93 359
17140.17 345
17141.40 386
17142.64 348
17143.87 362
17145.11 343
17146.35 351
17147.58 361
17148.82 353
17150.05 352
17151.29 333
17152.53 338
17153.76 349
17155.00 377
17156.24 373
17157.47 356
17158.71 360
17159.95 376
17161.18 356
17162.42 390
17163.66 369
17164.89 343
17166.13 350
17167.37 353
17168.60 375
17169.84 343
17171.08 348
17172.32 366
17173.55 336
17174.79 342
17176.03 342
17177.26 336
17178.50 356
17179.74 344
17180.98 346
17182.21 379
17183.45 348
17184.69 355
17185.93 324
17187.16 322
17188.40 331
17189.64 347
17190.88 358
17192.12 352
17193.35 328
17194.59 341
17195.83 311
17197.07 316
17198.31 316
17199.54 346
17200.78 344
17202.02 329
17203.26 345
17204.50 349
17205.73 301
17206.97 312
17208.21 322
17209.45 343
17210.69 335
17211.93 343
17213.17 331
17214.40 322
17215.64 325
17216.88 325
17218.12 327
17219.36 350
17220.60 327
17221.84 330
17223.08 320
17224.31 330
17225.55 312
17226.79 324
17228.03 328
17229.27 331
17230.51 326
17231.75 336
17232.99 347
17234.23 338
17235.47 341
17236.71 292
17237.95 290
17239.19 306
17240.43 324
17241.66 308
17242.90 325
17244.14 325
17245.38 295
17246.62 301
17247.86 296
17249.10 294
17250.34 319
17251.58 321
17252.82 330
17254.06 347
17255.30 301
17256.54 306
17257.78 293
17259.02 305
17260.26 333
17261.50 320
17262.74 346
17263.99 319
17265.23 310
17266.47 321
17267.71 323
17268.95 305
17270.19 288
17271.43 285
17272.67 295
17273.91 294
17275.15 293
17276.39 314
17277.63 286
17278.87 305
17280.11 346
17281.36 281
17282.60 312
17283.84 305
17285.08 309
17286.32 319
17287.56 294
17288.80 299
17290.04 315
17291.29 307
17292.53 319
17293.77 311
17295.01 313
17296.25 318
17297.49 303
17298.73 314
17299.98 300
17301.22 299
17302.46 311
17303.70 311
17304.94 338
17306.19 327
17307.43 310
17308.67 308
17309.91 309
17311.15 327
17312.40 324
17313.64 310
17314.88 294
17316.12 330
17317.37 316
17318.61 326
17319.85 320
17321.09 338
17322.33 312
17323.58 308
17324.82 318
17326.06 310
17327.31 313
17328.55 307
17329.79 311
17331.03 300
17332.28 298
17333.52 318
17334.76 287
17336.01 301
17337.25 302
17338.49 296
17339.73 308
17340.98 327
17342.22 308
17343.46 303
17344.71 304
17345.95 314
17347.19 352
17348.44 332
17349.68 308
17350.92 303
17352.17 304
17353.41 324
17354.66 315
17355.90 308
17357.14 307
17358.39 301
17359.63 313
17360.87 311
17362.12 331
17363.36 299
17364.61 300
17365.85 318
17367.09 313
17368.34 300
17369.58 308
17370.83 316
17372.07 306
17373.32 321
17374.56 281
17375.80 338
17377.05 325
17378.29 325
17379.54 299
17380.78 317
17382.03 303
17383.27 297
17384.52 305
17385.76 282
17387.01 290
17388.25 324
17389.50 313
17390.74 303
17391.99 304
17393.23 319
17394.48 292
17395.72 316
17396.97 329
17398.21 287
17399.46 279
17400.70 300
17401.95 290
17403.19 319
17404.44 326
17405.68 341
17406.93 325
17408.18 305
17409.42 322
17410.67 304
17411.91 311
17413.16 324
17414.40 313
17415.65 309
17416.90 305
17418.14 313
17419.39 337
17420.63 308
17421.88 301
17423.13 339
17424.37 343
17425.62 323
17426.86 301
17428.11 327
17429.36 326
17430.60 341
17431.85 332
17433.10 312
17434.34 354
17435.59 319
17436.84 318
17438.08 315
17439.33 324
17440.58 342
17441.82 345
17443.07 340
17444.32 321
17445.56 335
17446.81 311
17448.06 319
17449.30 320
17450.55 346
17451.80 318
17453.05 331
17454.29 323
17455.54 329
17456.79 336
17458.04 344
17459.28 361
17460.53 343
17461.78 321
17463.03 322
17464.27 318
17465.52 333
17466.77 316
17468.02 314
17469.26 351
17470.51 363
17471.76 334
17473.01 351
17474.25 334
17475.50 342
17476.75 375
17478.00 366
17479.25 358
17480.50 367
17481.74 333
17482.99 338
17484.24 325
17485.49 362
17486.74 378
17487.99 356
17489.23 353
17490.48 357
17491.73 364
17492.98 342
17494.23 352
17495.48 366
17496.73 358
17497.97 353
17499.22 347
17500.47 370
17501.72 363
17502.97 365
17504.22 363
17505.47 352
17506.72 369
17507.97 354
17509.22 359
17510.46 375
17511.71 376
17512.96 380
17514.21 376
17515.46 359
17516.71 385
17517.96 359
17519.21 373
17520.46 383
17521.71 373
17522.96 348
17524.21 381
17525.46 373
17526.71 399
17527.96 386
17529.21 376
17530.46 369
17531.71 382
17532.96 383
17534.21 372
17535.46 397
17536.71 412
17537.96 421
17539.21 383
17540.46 380
17541.71 370
17542.96 403
17544.21 437
17545.46 427
17546.71 384
17547.96 398
17549.21 407
17550.46 398
17551.71 414
17552.97 418
17554.22 410
17555.47 382
17556.72 419
17557.97 397
17559.22 405
17560.47 393
17561.72 403
17562.97 437
17564.22 401
17565.48 430
17566.73 435
17567.98 424
17569.23 422
17570.48 390
17571.73 394
17572.98 436
17574.24 421
17575.49 420
17576.74 430
17577.99 402
17579.24 392
17580.49 423
17581.75 433
17583.00 439
17584.25 426
17585.50 421
17586.75 403
17588.00 404
17589.26 447
17590.51 422
17591.76 419
17593.01 424
17594.27 447
17595.52 452
17596.77 421
17598.02 393
17599.27 426
17600.53 442
17601.78 449
17603.03 449
17604.28 466
17605.54 479
17606.79 434
17608.04 431
17609.30 480
17610.55 479
17611.80 473
17613.05 466
17614.31 451
17615.56 431
17616.81 444
17618.07 487
17619.32 475
17620.57 462
17621.83 477
17623.08 481
17624.33 447
17625.59 445
17626.84 462
17628.09 457
17629.35 453
17630.60 480
17631.85 486
17633.11 456
17634.36 461
17635.61 460
17636.87 461
17638.12 475
17639.38 443
17640.63 455
17641.88 461
17643.14 453
17644.39 450
17645.65 454
17646.90 449
17648.15 470
17649.41 445
17650.66 474
17651.92 436
17653.17 471
17654.42 454
17655.68 467
17656.93 472
17658.19 465
17659.44 462
17660.70 449
17661.95 434
17663.21 448
17664.46 437
17665.72 443
17666.97 420
17668.23 416
17669.48 434
17670.74 411
17671.99 410
17673.25 390
17674.50 427
17675.76 420
17677.01 409
17678.27 423
17679.52 401
17680.78 383
17682.03 372
17683.29 382
17684.54 416
17685.80 404
17687.05 360
17688.31 381
17689.57 381
17690.82 400
17692.08 407
17693.33 402
17694.59 384
17695.84 372
17697.10 368
17698.36 376
17699.61 376
17700.87 374
17702.12 360
17703.38 397
17704.64 362
17705.89 348
17707.15 398
17708.40 363
17709.66 373
17710.92 365
17712.17 399
17713.43 347
17714.69 365
17715.94 383
17717.20 356
17718.46 349
17719.71 348
17720.97 350
17722.23 377
17723.48 373
17724.74 341
17726.00 369
17727.25 358
17728.51 366
17729.77 344
17731.03 375
17732.28 377
17733.54 355
17734.80 353
17736.05 368
17737.31 366
17738.57 385
17739.83 374
17741.08 357
17742.34 363
17743.60 380
17744.86 355
17746.11 371
17747.37 349
17748.63 349
17749.89 370
17751.15 355
17752.40 378
17753.66 364
17754.92 376
17756.18 343
17757.43 345
17758.69 319
17759.95 346
17761.21 340
17762.47 379
17763.73 367
17764.98 338
17766.24 335
17767.50 369
17768.76 351
17770.02 340
17771.28 339
17772.53 353
17773.79 362
17775.05 329
17776.31 320
17777.57 327
17778.83 354
17780.09 309
17781.35 327
17782.60 337
17783.86 332
17785.12 331
17786.38 317
17787.64 309
17788.90 318
17790.16 312
17791.42 356
17792.68 347
17793.94 351
17795.20 335
17796.46 356
17797.72 323
17798.97 324
17800.23 323
17801.49 319
17802.75 323
17804.01 300
17805.27 320
17806.53 304
17807.79 314
17809.05 320
17810.31 322
17811.57 340
17812.83 322
17814.09 318
17815.35 316
17816.61 312
17817.87 315
17819.13 316
17820.39 318
17821.65 303
17822.91 307
17824.17 305
17825.43 315
17826.69 308
17827.96 262
17829.22 283
17830.48 297
17831.74 305
17833.00 308
17834.26 294
17835.52 278
17836.78 311
17838.04 307
17839.30 278
17840.56 302
17841.82 309
17843.09 306
17844.35 299
17845.61 282
17846.87 293
17848.13 305
17849.39 275
17850.65 275
17851.91 281
17853.18 279
17854.44 291
17855.70 306
17856.96 287
17858.22 307
17859.48 297
17860.74 313
17862.01 283
17863.27 276
17864.53 306
17865.79 304
17867.05 290
17868.32 250
17869.58 262
17870.84 282
17872.10 304
17873.36 297
17874.63 285
17875.89 283
17877.15 293
17878.41 292
17879.68 310
17880.94 291
17882.20 264
17883.46 278
17884.73 278
17885.99 288
17887.25 293
17888.51 289
17889.78 281
17891.04 282
17892.30 282
17893.56 283
17894.83 288
17896.09 322
17897.35 290
17898.62 261
17899.88 305
17901.14 299
17902.41 305
17903.67 299
17904.93 304
17906.20 290
17907.46 269
17908.72 282
17909.99 264
17911.25 272
17912.51 269
17913.78 286
17915.04 306
17916.30 290
17917.57 278
17918.83 297
17920.09 291
17921.36 297
17922.62 270
17923.89 269
17925.15 295
17926.41 280
17927.68 295
17928.94 293
17930.21 265
17931.47 295
17932.73 301
17934.00 298
17935.26 281
17936.53 256
17937.79 280
17939.06 278
17940.32 276
17941.59 268
17942.85 282
17944.11 280
17945.38 248
17946.64 275
17947.91 294
17949.17 285
17950.44 287
17951.70 276
17952.97 266
17954.23 268
17955.50 275
17956.76 269
17958.03 274
17959.29 292
17960.56 282
17961.82 281
17963.09 292
17964.35 288
17965.62 276
17966.89 256
17968.15 291
17969.42 275
17970.68 273
17971.95 267
17973.21 305
17974.48 282
17975.74 283
17977.01 285
17978.28 296
17979.54 287
17980.81 290
17982.07 303
17983.34 272
17984.61 279
17985.87 279
17987.14 263
17988.40 272
17989.67 290
17990.94 278
17992.20 259
17993.47 297
17994.74 298
17996.00 286
17997.27 270
17998.54 255
17999.80 291
18001.07 284
18002.34 271
18003.60 295
18004.87 272
18006.14 267
18007.40 286
18008.67 290
18009.94 259
18011.20 293
18012.47 279
18013.74 278
18015.00 289
18016.27 281
18017.54 280
18018.81 281
18020.07 271
18021.34 276
18022.61 285
18023.88 282
18025.14 275
18026.41 269
18027.68 286
18028.95 279
18030.21 268
18031.48 291
18032.75 282
18034.02 271
18035.28 260
18036.55 289
18037.82 273
18039.09 278
18040.36 256
18041.62 266
18042.89 263
18044.16 274
18045.43 289
18046.70 261
18047.97 274
18049.23 271
18050.50 265
18051.77 273
18053.04 280
18054.31 284
18055.58 286
18056.84 267
18058.11 285
18059.38 261
18060.65 269
18061.92 272
18063.19 272
18064.46 283
18065.73 260
18067.00 264
18068.26 279
18069.53 293
18070.80 295
18072.07 294
18073.34 285
18074.61 267
18075.88 294
18077.15 279
18078.42 278
18079.69 304
18080.96 289
18082.23 282
18083.50 299
18084.77 297
18086.03 285
18087.30 282
18088.57 259
18089.84 259
18091.11 263
18092.38 280
18093.65 296
18094.92 277
18096.19 270
18097.46 262
18098.73 302
18100.00 290
18101.27 274
18102.54 310
18103.81 314
18105.08 282
18106.35 280
18107.63 297
18108.90 314
18110.17 277
18111.44 296
18112.71 321
18113.98 284
18115.25 271
18116.52 272
18117.79 281
18119.06 287
18120.33 285
18121.60 273
18122.87 273
18124.14 281
18125.42 273
18126.69 317
18127.96 292
18129.23 285
18130.50 301
18131.77 294
18133.04 297
18134.31 295
18135.58 298
18136.86 314
18138.13 295
18139.40 281
18140.67 281
18141.94 290
18143.21 288
18144.49 270
18145.76 284
18147.03 286
18148.30 285
18149.57 275
18150.84 296
18152.12 302
18153.39 302
18154.66 286
18155.93 266
18157.20 277
18158.48 291
18159.75 289
18161.02 265
18162.29 291
18163.57 278
18164.84 289
18166.11 297
18167.38 282
18168.66 270
18169.93 301
18171.20 296
18172.47 272
18173.75 283
18175.02 270
18176.29 294
18177.56 254
18178.84 277
18180.11 280
18181.38 278
18182.66 302
18183.93 287
18185.20 294
18186.48 290
18187.75 293
18189.02 320
18190.30 283
18191.57 285
18192.84 274
18194.12 300
18195.39 266
18196.66 266
18197.94 278
18199.21 300
18200.48 287
18201.76 283
18203.03 298
18204.30 298
18205.58 276
18206.85 281
18208.13 295
18209.40 274
18210.67 277
18211.95 277
18213.22 266
18214.50 277
18215.77 275
18217.04 285
18218.32 277
18219.59 303
18220.87 288
18222.14 288
18223.42 267
18224.69 272
18225.97 284
18227.24 283
18228.51 298
18229.79 310
18231.06 300
18232.34 269
18233.61 306
18234.89 281
18236.16 294
18237.44 301
18238.71 290
18239.99 290
18241.26 273
18242.54 275
18243.81 283
18245.09 290
18246.36 301
18247.64 283
18248.91 285
18250.19 305
18251.47 307
18252.74 266
18254.02 273
18255.29 304
18256.57 278
18257.84 295
18259.12 291
18260.39 291
18261.67 283
18262.95 273
18264.22 278
18265.50 302
18266.77 290
18268.05 280
18269.33 292
18270.60 275
18271.88 283
18273.15 288
18274.43 300
18275.71 282
18276.98 297
18278.26 291
18279.54 287
18280.81 267
18282.09 273
18283.37 297
18284.64 317
18285.92 293
18287.20 286
18288.47 294
18289.75 282
18291.03 283
18292.30 270
18293.58 281
18294.86 290
18296.13 301
18297.41 293
18298.69 301
18299.96 284
18301.24 294
18302.52 296
18303.80 290
18305.07 270
18306.35 288
18307.63 277
18308.91 285
18310.18 286
18311.46 284
18312.74 300
18314.02 297
18315.29 280
18316.57 264
18317.85 297
18319.13 290
18320.40 285
18321.68 285
18322.96 278
18324.24 290
18325.52 296
18326.79 301
18328.07 285
18329.35 280
18330.63 294
18331.91 322
18333.19 286
18334.46 307
18335.74 267
18337.02 296
18338.30 267
18339.58 277
18340.86 298
18342.13 313
18343.41 307
18344.69 291
18345.97 281
18347.25 303
18348.53 315
18349.81 286
18351.09 320
18352.36 301
18353.64 327
18354.92 259
18356.20 272
18357.48 266
18358.76 299
18360.04 288
18361.32 301
18362.60 300
18363.88 269
18365.16 298
18366.44 296
18367.72 304
18369.00 285
18370.27 299
18371.55 283
18372.83 272
18374.11 265
18375.39 271
18376.67 257
18377.95 297
18379.23 276
18380.51 307
18381.79 273
18383.07 259
18384.35 284
18385.63 301
18386.91 273
18388.19 287
18389.47 291
18390.75 275
18392.03 289
18393.31 287
18394.60 290
18395.88 283
18397.16 294
18398.44 307
18399.72 299
18401.00 275
18402.28 292
18403.56 284
18404.84 272
18406.12 295
18407.40 281
18408.68 303
18409.96 274
18411.24 274
18412.53 262
18413.81 276
18415.09 264
18416.37 259
18417.65 259
18418.93 297
18420.21 290
18421.49 307
18422.78 307
18424.06 289
18425.34 291
18426.62 272
18427.90 281
18429.18 290
18430.46 301
18431.75 260
18433.03 277
18434.31 289
18435.59 285
18436.87 283
18438.16 278
18439.44 268
18440.72 279
18442.00 298
18443.28 259
18444.57 288
18445.85 269
18447.13 302
18448.41 285
18449.70 264
18450.98 282
18452.26 265
18453.54 269
18454.83 291
18456.11 278
18457.39 281
18458.67 292
18459.96 288
18461.24 272
18462.52 245
18463.80 264
18465.09 269
18466.37 272
18467.65 258
18468.94 288
18470.22 282
18471.50 278
18472.78 269
18474.07 276
18475.35 270
18476.63 275
18477.92 256
18479.20 285
18480.48 271
18481.77 287
18483.05 276
18484.34 279
18485.62 313
18486.90 307
18488.19 298
18489.47 291
18490.75 282
18492.04 261
18493.32 280
18494.61 289
18495.89 311
18497.17 291
18498.46 265
18499.74 280
18501.03 277
18502.31 263
18503.59 260
18504.88 300
18506.16 298
18507.45 293
18508.73 311
18510.02 290
18511.30 278
18512.58 276
18513.87 282
18515.15 299
18516.44 289
18517.72 301
18519.01 304
18520.29 288
18521.58 263
18522.86 288
18524.15 278
18525.43 266
18526.72 282
18528.00 305
18529.29 292
18530.57 262
18531.86 277
18533.14 287
18534.43 293
18535.71 273
18537.00 283
18538.28 292
18539.57 280
18540.86 273
18542.14 273
18543.43 278
18544.71 261
18546.00 297
18547.28 272
18548.57 282
18549.85 282
18551.14 273
18552.43 276
18553.71 290
18555.00 269
18556.28 293
18557.57 281
18558.86 297
18560.14 278
18561.43 264
18562.72 297
18564.00 280
18565.29 293
18566.57 272
18567.86 273
18569.15 291
18570.43 295
18571.72 276
18573.01 313
18574.29 296
18575.58 272
18576.87 309
18578.15 292
18579.44 293
18580.73 295
18582.01 289
18583.30 300
18584.59 315
18585.88 289
18587.16 289
18588.45 279
18589.74 310
18591.02 289
18592.31 293
18593.60 283
18594.89 292
18596.17 293
18597.46 296
18598.75 308
18600.04 294
18601.32 305
18602.61 296
18603.90 300
18605.19 302
18606.47 306
18607.76 304
18609.05 297
18610.34 295
18611.63 305
18612.91 305
18614.20 317
18615.49 304
18616.78 306
18618.07 298
18619.35 311
18620.64 294
18621.93 313
18623.22 319
18624.51 291
18625.80 319
18627.09 322
18628.37 294
18629.66 284
18630.95 299
18632.24 308
18633.53 288
18634.82 296
18636.11 286
18637.39 294
18638.68 302
18639.97 284
18641.26 308
18642.55 319
18643.84 291
18645.13 303
18646.42 284
18647.71 280
18649.00 292
18650.29 291
18651.58 284
18652.86 276
18654.15 273
18655.44 282
18656.73 270
18658.02 271
18659.31 275
18660.60 287
18661.89 285
18663.18 269
18664.47 254
18665.76 281
18667.05 255
18668.34 263
18669.63 254
18670.92 249
18672.21 292
18673.50 245
18674.79 260
18676.08 288
18677.37 249
18678.66 270
18679.95 257
18681.24 274
18682.53 285
18683.82 276
18685.11 256
18686.40 268
18687.69 253
18688.99 251
18690.28 274
18691.57 298
18692.86 256
18694.15 265
18695.44 252
18696.73 262
18698.02 258
18699.31 236
18700.60 259
18701.89 269
18703.19 263
18704.48 273
18705.77 266
18707.06 226
18708.35 260
18709.64 280
18710.93 263
18712.22 267
18713.52 291
18714.81 268
18716.10 257
18717.39 248
18718.68 257
18719.97 270
18721.27 290
18722.56 267
18723.85 264
18725.14 245
18726.43 255
18727.72 268
18729.02 252
18730.31 260
18731.60 251
18732.89 267
18734.19 254
18735.48 278
18736.77 274
18738.06 267
18739.35 285
18740.65 250
18741.94 277
18743.23 268
18744.52 239
18745.82 242
18747.11 245
18748.40 263
18749.70 276
18750.99 259
18752.28 249
18753.57 241
18754.87 261
18756.16 243
18757.45 248
18758.75 255
18760.04 257
18761.33 249
18762.63 246
18763.92 241
18765.21 226
18766.50 226
18767.80 233
18769.09 267
18770.38 257
18771.68 239
18772.97 253
18774.27 244
18775.56 240
18776.85 227
18778.15 230
18779.44 231
18780.73 215
18782.03 222
18783.32 250
18784.62 242
18785.91 251
18787.20 267
18788.50 229
18789.79 235
18791.09 252
18792.38 239
18793.67 236
18794.97 222
18796.26 278
18797.56 235
18798.85 227
18800.15 230
18801.44 260
18802.74 218
18804.03 237
18805.32 249
18806.62 236
18807.91 258
18809.21 232
18810.50 242
18811.80 242
18813.09 251
18814.39 240
18815.68 254
18816.98 232
18818.27 241
18819.57 254
18820.86 251
18822.16 251
18823.45 260
18824.75 240
18826.05 246
18827.34 232
18828.64 248
18829.93 259
18831.23 244
18832.52 244
18833.82 242
18835.11 243
18836.41 280
18837.71 274
18839.00 222
18840.30 238
18841.59 240
18842.89 241
18844.18 246
18845.48 252
18846.78 257
18848.07 270
18849.37 257
18850.67 281
18851.96 260
18853.26 225
18854.55 242
18855.85 267
18857.15 252
18858.44 230
18859.74 258
18861.04 239
18862.33 263
18863.63 246
18864.93 261
18866.22 257
18867.52 242
18868.82 253
18870.11 224
18871.41 243
18872.71 235
18874.00 240
18875.30 261
18876.60 259
18877.90 255
18879.19 240
18880.49 252
18881.79 248
18883.09 245
18884.38 234
18885.68 254
18886.98 246
18888.27 250
18889.57 241
18890.87 231
18892.17 276
18893.47 266
18894.76 251
18896.06 245
18897.36 256
18898.66 239
18899.95 250
18901.25 266
18902.55 263
18903.85 261
18905.15 251
18906.44 261
18907.74 219
18909.04 225
18910.34 243
18911.64 249
18912.94 254
18914.23 279
18915.53 261
18916.83 253
18918.13 239
18919.43 255
18920.73 284
18922.03 244
18923.32 243
18924.62 232
18925.92 245
18927.22 246
18928.52 267
18929.82 254
18931.12 258
18932.42 276
18933.72 232
18935.01 218
18936.31 270
18937.61 257
18938.91 250
18940.21 250
18941.51 255
18942.81 258
18944.11 242
18945.41 245
18946.71 234
18948.01 249
18949.31 238
18950.61 227
18951.91 251
18953.21 228
18954.51 237
18955.81 245
18957.11 252
18958.41 250
18959.71 243
18961.01 245
18962.31 236
18963.61 218
18964.91 223
18966.21 245
18967.51 264
18968.81 226
18970.11 246
18971.41 224
18972.71 241
18974.01 246
18975.31 234
18976.61 246
18977.91 255
18979.21 221
18980.51 244
18981.81 259
18983.11 238
18984.41 222
18985.71 226
18987.02 239
18988.32 219
18989.62 226
18990.92 249
18992.22 274
18993.52 255
18994.82 227
18996.12 246
18997.42 236
18998.73 250
19000.03 249
19001.33 252
19002.63 224
19003.93 260
19005.23 234
19006.53 241
19007.84 216
19009.14 227
19010.44 240
19011.74 230
19013.04 241
19014.34 227
19015.65 243
19016.95 240
19018.25 258
19019.55 259
19020.85 247
19022.16 251
19023.46 232
19024.76 237
19026.06 242
19027.37 236
19028.67 230
19029.97 259
19031.27 233
19032.57 230
19033.88 238
19035.18 263
19036.48 223
19037.79 266
19039.09 241
19040.39 239
19041.69 238
19043.00 229
19044.30 237
19045.60 233
19046.90 242
19048.21 252
19049.51 255
19050.81 272
19052.12 248
19053.42 265
19054.72 264
19056.03 226
19057.33 231
19058.63 252
19059.94 254
19061.24 233
19062.54 218
19063.85 217
19065.15 251
19066.45 244
19067.76 247
19069.06 255
19070.37 247
19071.67 233
19072.97 248
19074.28 257
19075.58 230
19076.88 257
19078.19 256
19079.49 266
19080.80 231
19082.10 241
19083.41 231
19084.71 243
19086.01 233
19087.32 252
19088.62 248
19089.93 225
19091.23 226
19092.54 241
19093.84 250
19095.14 222
19096.45 247
19097.75 224
19099.06 234
19100.36 237
19101.67 237
19102.97 243
19104.28 254
19105.58 251
19106.89 273
19108.19 261
19109.50 250
19110.80 273
19112.11 240
19113.41 252
19114.72 230
19116.02 243
19117.33 258
19118.64 253
19119.94 254
19121.25 268
19122.55 244
19123.86 269
19125.16 246
19126.47 257
19127.77 274
19129.08 250
19130.39 274
19131.69 271
19133.00 252
19134.30 236
19135.61 275
19136.92 277
19138.22 242
19139.53 249
19140.83 256
19142.14 232
19143.45 236
19144.75 251
19146.06 240
19147.37 273
19148.67 268
19149.98 280
19151.28 273
19152.59 253
19153.90 236
19155.20 240
19156.51 254
19157.82 246
19159.12 260
19160.43 273
19161.74 263
19163.05 238
19164.35 224
19165.66 244
19166.97 233
19168.27 238
19169.58 266
19170.89 237
19172.19 240
19173.50 251
19174.81 250
19176.12 253
19177.42 259
19178.73 262
19180.04 243
19181.35 239
19182.65 251
19183.96 242
19185.27 237
19186.58 227
19187.89 250
19189.19 267
19190.50 265
19191.81 236
19193.12 249
19194.42 251
19195.73 244
19197.04 247
19198.35 254
19199.66 244
19200.97 224
19202.27 234
19203.58 251
19204.89 239
19206.20 236
19207.51 241
19208.82 234
19210.12 246
19211.43 257
19212.74 207
19214.05 264
19215.36 242
19216.67 238
19217.98 231
19219.28 245
19220.59 246
19221.90 233
19223.21 240
19224.52 242
19225.83 234
19227.14 242
19228.45 249
19229.76 242
19231.07 226
19232.38 233
19233.68 236
19234.99 237
19236.30 217
19237.61 232
19238.92 244
19240.23 244
19241.54 238
19242.85 240
19244.16 238
19245.47 222
19246.78 238
19248.09 249
19249.40 235
19250.71 258
19252.02 240
19253.33 269
19254.64 240
19255.95 251
19257.26 238
19258.57 248
19259.88 236
19261.19 234
19262.50 228
19263.81 227
19265.12 219
19266.43 214
19267.74 227
19269.05 223
19270.36 244
19271.67 230
19272.99 258
19274.30 236
19275.61 238
19276.92 237
19278.23 258
19279.54 257
19280.85 237
19282.16 247
19283.47 250
19284.78 227
19286.09 236
19287.41 226
19288.72 229
19290.03 218
19291.34 227
19292.65 263
19293.96 230
19295.27 244
19296.58 206
19297.90 248
19299.21 242
19300.52 236
19301.83 231
19303.14 235
19304.45 225
19305.77 230
19307.08 253
19308.39 218
19309.70 222
19311.01 233
19312.33 234
19313.64 235
19314.95 230
19316.26 223
19317.57 240
19318.89 222
19320.20 228
19321.51 237
19322.82 225
19324.14 219
19325.45 216
19326.76 217
19328.07 236
19329.39 219
19330.70 234
19332.01 207
19333.32 221
19334.64 238
19335.95 214
19337.26 222
19338.58 207
19339.89 231
19341.20 232
19342.51 229
19343.83 216
19345.14 240
19346.45 245
19347.77 226
19349.08 226
19350.39 229
19351.71 223
19353.02 214
19354.33 237
19355.65 244
19356.96 230
19358.27 222
19359.59 234
19360.90 237
19362.21 204
19363.53 228
19364.84 257
19366.16 243
19367.47 224
19368.78 231
19370.10 218
19371.41 226
19372.73 222
19374.04 227
19375.35 243
19376.67 241
19377.98 240
19379.30 216
19380.61 228
19381.93 239
19383.24 214
19384.55 221
19385.87 249
19387.18 242
19388.50 223
19389.81 228
19391.13 229
19392.44 195
19393.76 228
19395.07 240
19396.39 237
19397.70 218
19399.02 228
19400.33 229
19401.65 230
19402.96 239
19404.28 235
19405.59 234
19406.91 241
19408.22 227
19409.54 237
19410.85 236
19412.17 225
19413.48 228
19414.80 270
19416.11 246
19417.43 212
19418.75 233
19420.06 228
19421.38 239
19422.69 240
19424.01 268
19425.32 215
19426.64 214
19427.96 227
19429.27 242
19430.59 217
19431.90 216
19433.22 237
19434.54 241
19435.85 231
19437.17 222
19438.49 232
19439.80 218
19441.12 215
19442.43 236
19443.75 243
19445.07 233
19446.38 248
19447.70 228
19449.02 219
19450.33 223
19451.65 234
19452.97 234
19454.28 231
19455.60 224
19456.92 226
19458.23 246
19459.55 234
19460.87 275
19462.19 241
19463.50 259
19464.82 225
19466.14 233
19467.45 232
19468.77 233
19470.09 229
19471.41 211
19472.72 236
19474.04 244
19475.36 259
19476.68 265
19477.99 228
19479.31 222
19480.63 205
19481.95 232
19483.27 265
19484.58 231
19485.90 252
19487.22 223
19488.54 242
19489.85 229
19491.17 228
19492.49 202
19493.81 244
19495.13 233
19496.45 242
19497.76 226
19499.08 217
19500.40 246
19501.72 245
19503.04 248
19504.36 235
19505.67 242
19506.99 229
19508.31 240
19509.63 218
19510.95 239
19512.27 231
19513.59 234
19514.91 240
19516.22 223
19517.54 218
19518.86 230
19520.18 231
19521.50 244
19522.82 250
19524.14 245
19525.46 242
19526.78 248
19528.10 244
19529.42 246
19530.74 240
19532.06 233
19533.37 242
19534.69 237
19536.01 248
19537.33 242
19538.65 234
19539.97 217
19541.29 239
19542.61 226
19543.93 237
19545.25 248
19546.57 253
19547.89 233
19549.21 244
19550.53 257
19551.85 246
19553.17 245
19554.49 244
19555.81 206
19557.13 212
19558.45 216
19559.77 228
19561.09 253
19562.41 243
19563.74 228
19565.06 217
19566.38 233
19567.70 236
19569.02 245
19570.34 211
19571.66 221
19572.98 248
19574.30 228
19575.62 228
19576.94 222
19578.26 238
19579.59 248
19580.91 232
19582.23 238
19583.55 239
19584.87 222
19586.19 209
19587.51 215
19588.83 222
19590.16 231
19591.48 256
19592.80 232
19594.12 209
19595.44 233
19596.76 223
19598.08 220
19599.41 218
19600.73 247
19602.05 239
19603.37 223
19604.69 237
19606.02 237
19607.34 257
19608.66 240
19609.98 250
19611.30 236
19612.63 243
19613.95 237
19615.27 237
19616.59 238
19617.91 234
19619.24 256
19620.56 233
19621.88 246
19623.20 243
19624.53 242
19625.85 230
19627.17 231
19628.50 235
19629.82 231
19631.14 259
19632.46 252
19633.79 216
19635.11 240
19636.43 254
19637.76 231
19639.08 253
19640.40 252
19641.72 248
19643.05 226
19644.37 240
19645.69 248
19647.02 235
19648.34 229
19649.66 251
19650.99 240
19652.31 290
19653.64 247
19654.96 238
19656.28 243
19657.61 252
19658.93 244
19660.25 250
19661.58 253
19662.90 226
19664.23 249
19665.55 245
19666.87 243
19668.20 238
19669.52 255
19670.85 236
19672.17 246
19673.49 233
19674.82 244
19676.14 231
19677.47 227
19678.79 256
19680.12 238
19681.44 249
19682.76 225
19684.09 224
19685.41 241
19686.74 248
19688.06 233
19689.39 223
19690.71 252
19692.04 252
19693.36 220
19694.69 255
19696.01 246
19697.34 268
19698.66 245
19699.99 234
19701.31 244
19702.64 212
19703.96 228
19705.29 246
19706.61 222
19707.94 244
19709.26 237
19710.59 241
19711.92 246
19713.24 228
19714.57 239
19715.89 239
19717.22 212
19718.54 209
19719.87 210
19721.20 246
19722.52 247
19723.85 225
19725.17 233
19726.50 253
19727.83 262
19729.15 243
19730.48 217
19731.80 227
19733.13 236
19734.46 237
19735.78 242
19737.11 243
19738.44 225
19739.76 252
19741.09 252
19742.41 237
19743.74 235
19745.07 236
19746.39 224
19747.72 245
19749.05 234
19750.37 254
19751.70 226
19753.03 243
19754.36 246
19755.68 259
19757.01 244
19758.34 243
19759.66 239
19760.99 251
19762.32 250
19763.65 241
19764.97 242
19766.30 223
19767.63 221
19768.95 258
19770.28 226
19771.61 236
19772.94 222
19774.27 231
19775.59 235
19776.92 247
19778.25 248
19779.58 232
19780.90 230
19782.23 232
19783.56 251
19784.89 248
19786.22 217
19787.54 232
19788.87 246
19790.20 234
19791.53 247
19792.86 221
19794.18 268
19795.51 224
19796.84 239
19798.17 238
19799.50 231
19800.83 239
19802.16 245
19803.48 230
19804.81 233
19806.14 244
19807.47 254
19808.80 265
19810.13 226
19811.46 232
19812.79 243
19814.11 243
19815.44 225
19816.77 248
19818.10 240
19819.43 245
19820.76 244
19822.09 235
19823.42 244
19824.75 208
19826.08 235
19827.41 227
19828.74 245
19830.07 248
19831.39 245
19832.72 229
19834.05 247
19835.38 241
19836.71 248
19838.04 251
19839.37 227
19840.70 247
19842.03 226
19843.36 256
19844.69 247
19846.02 247
19847.35 261
19848.68 243
19850.01 210
19851.34 234
19852.67 265
19854.00 252
19855.33 236
19856.66 225
19857.99 247
19859.33 274
19860.66 241
19861.99 243
19863.32 225
19864.65 228
19865.98 226
19867.31 247
19868.64 269
19869.97 259
19871.30 250
19872.63 228
19873.96 232
19875.29 220
19876.63 230
19877.96 233
19879.29 251
19880.62 227
19881.95 243
19883.28 234
19884.61 258
19885.94 249
19887.28 233
19888.61 261
19889.94 252
19891.27 252
19892.60 211
19893.93 232
19895.26 238
19896.60 251
19897.93 258
19899.26 266
19900.59 278
19901.92 241
19903.26 250
19904.59 266
19905.92 215
19907.25 231
19908.58 237
19909.92 250
19911.25 257
19912.58 241
19913.91 227
19915.24 227
19916.58 223
19917.91 236
19919.24 257
19920.57 245
19921.91 260
19923.24 259
19924.57 248
19925.91 232
19927.24 250
19928.57 244
19929.90 242
19931.24 256
19932.57 251
19933.90 272
19935.24 223
19936.57 246
19937.90 265
19939.23 248
19940.57 246
19941.90 220
19943.23 248
19944.57 257
19945.90 241
19947.23 234
19948.57 265
19949.90 234
19951.23 245
19952.57 248
19953.90 252
19955.24 235
19956.57 229
19957.90 251
19959.24 234
19960.57 233
19961.90 244
19963.24 255
19964.57 238
19965.91 238
19967.24 235
19968.58 257
19969.91 253
19971.24 263
19972.58 253
19973.91 245
19975.25 248
19976.58 240
19977.92 253
19979.25 248
19980.58 230
19981.92 266
19983.25 279
19984.59 269
19985.92 217
19987.26 220
19988.59 259
19989.93 250
19991.26 269
19992.60 237
19993.93 236
19995.27 251
19996.60 274
19997.94 278
19999.27 235
20000.61 247
20001.94 245
20003.28 262
20004.61 247
20005.95 246
20007.28 230
20008.62 225
20009.96 248
20011.29 262
20012.63 264
20013.96 243
20015.30 247
20016.63 260
20017.97 267
20019.30 261
20020.64 231
20021.98 244
20023.31 232
20024.65 258
20025.98 255
20027.32 257
20028.66 277
20029.99 252
20031.33 271
20032.67 269
20034.00 254
20035.34 235
20036.67 245
20038.01 257
20039.35 236
20040.68 249
20042.02 253
20043.36 265
20044.69 239
20046.03 262
20047.37 253
20048.70 249
20050.04 262
20051.38 271
20052.71 254
20054.05 261
20055.39 259
20056.73 263
20058.06 238
20059.40 235
20060.74 232
20062.07 236
20063.41 236
20064.75 266
20066.09 245
20067.42 242
20068.76 266
20070.10 238
20071.44 234
20072.77 263
20074.11 260
20075.45 244
20076.79 263
20078.13 264
20079.46 259
20080.80 267
20082.14 264
20083.48 266
20084.81 228
20086.15 242
20087.49 247
20088.83 267
20090.17 253
20091.51 276
20092.84 239
20094.18 247
20095.52 248
20096.86 262
20098.20 254
20099.54 239
20100.87 276
20102.21 275
20103.55 253
20104.89 248
20106.23 253
20107.57 228
20108.91 252
20110.25 257
20111.58 258
20112.92 257
20114.26 235
20115.60 253
20116.94 230
20118.28 252
20119.62 238
20120.96 264
20122.30 260
20123.64 273
20124.98 266
20126.31 269
20127.65 250
20128.99 271
