# Supplementary material for: MALDI-TOF MS typing enables the classification of brewing yeasts of the genus Saccharomyces to major beer styles
Source: PLoS One. 2017 Aug 9;12(8):e0181694. doi: 10.1371/journal.pone.0181694 (PMC5549903; doi:10.1371/journal.pone.0181694)
Supplement: S8 File — The directory includes 90 raw files and was zipped to “.zip”; the folder has three strains with 30 spectra per strain; S1 Text explains the raw files with an example and Table 1 represents the yeast strains used within the experiment. (ZIP) [file pone.0181694.s011.zip › 22-24/30283-8J4-Lag-Lag-Lag-YPG-18h-E-E_2016-09-23_8_0_D11_1.dat]

1999.90 1288
2000.32 1340
2000.75 1450
2001.17 1477
2001.59 1412
2002.01 1301
2002.43 1257
2002.86 1202
2003.28 1232
2003.70 1211
2004.12 1082
2004.54 1075
2004.97 1066
2005.39 1011
2005.81 990
2006.23 1070
2006.66 993
2007.08 974
2007.50 989
2007.92 1037
2008.35 1070
2008.77 1014
2009.19 994
2009.61 974
2010.04 1056
2010.46 1076
2010.88 1022
2011.31 1009
2011.73 984
2012.15 984
2012.57 1020
2013.00 1027
2013.42 941
2013.84 959
2014.27 936
2014.69 930
2015.11 959
2015.54 1020
2015.96 1009
2016.38 998
2016.81 956
2017.23 1034
2017.65 1093
2018.08 1082
2018.50 1043
2018.93 1011
2019.35 1082
2019.77 1069
2020.20 1036
2020.62 1061
2021.04 1046
2021.47 1034
2021.89 1082
2022.32 1060
2022.74 1033
2023.17 987
2023.59 1002
2024.01 1054
2024.44 1089
2024.86 1064
2025.29 1042
2025.71 1037
2026.14 1030
2026.56 1001
2026.98 959
2027.41 958
2027.83 1014
2028.26 1021
2028.68 968
2029.11 976
2029.53 985
2029.96 918
2030.38 970
2030.81 987
2031.23 956
2031.66 950
2032.08 953
2032.51 999
2032.93 1036
2033.36 995
2033.78 990
2034.21 958
2034.63 969
2035.06 1030
2035.49 1002
2035.91 1006
2036.34 1021
2036.76 1037
2037.19 1032
2037.61 1016
2038.04 976
2038.47 1004
2038.89 916
2039.32 944
2039.74 988
2040.17 1020
2040.59 1053
2041.02 998
2041.45 1013
2041.87 1004
2042.30 974
2042.73 974
2043.15 1000
2043.58 1032
2044.00 1026
2044.43 993
2044.86 1002
2045.28 960
2045.71 1029
2046.14 1045
2046.56 991
2046.99 1042
2047.42 1052
2047.84 958
2048.27 940
2048.70 1034
2049.12 907
2049.55 953
2049.98 987
2050.40 971
2050.83 962
2051.26 997
2051.69 974
2052.11 920
2052.54 957
2052.97 1026
2053.40 1029
2053.82 1044
2054.25 938
2054.68 926
2055.10 942
2055.53 983
2055.96 1087
2056.39 1147
2056.82 1155
2057.24 1200
2057.67 1252
2058.10 1239
2058.53 1249
2058.95 1250
2059.38 1154
2059.81 1167
2060.24 1200
2060.67 1144
2061.09 1078
2061.52 1127
2061.95 1095
2062.38 1166
2062.81 1131
2063.24 1062
2063.66 1124
2064.09 1242
2064.52 1294
2064.95 1449
2065.38 1426
2065.81 1557
2066.24 1689
2066.66 1637
2067.09 1576
2067.52 1487
2067.95 1456
2068.38 1311
2068.81 1332
2069.24 1184
2069.67 1138
2070.10 1103
2070.52 1020
2070.95 1011
2071.38 1051
2071.81 1086
2072.24 1043
2072.67 1035
2073.10 1067
2073.53 1130
2073.96 1078
2074.39 1123
2074.82 1150
2075.25 1093
2075.68 1128
2076.11 1138
2076.54 1158
2076.97 1128
2077.40 1200
2077.83 1185
2078.26 1138
2078.69 1103
2079.12 1020
2079.55 1162
2079.98 1163
2080.41 1086
2080.84 997
2081.27 986
2081.70 1007
2082.13 1034
2082.56 964
2082.99 979
2083.42 989
2083.85 962
2084.28 964
2084.71 946
2085.14 934
2085.57 1011
2086.00 1010
2086.43 974
2086.86 989
2087.29 1003
2087.73 994
2088.16 978
2088.59 936
2089.02 971
2089.45 958
2089.88 974
2090.31 977
2090.74 961
2091.17 959
2091.61 1020
2092.04 1004
2092.47 946
2092.90 940
2093.33 990
2093.76 1021
2094.19 958
2094.63 954
2095.06 925
2095.49 923
2095.92 997
2096.35 890
2096.78 893
2097.22 970
2097.65 924
2098.08 964
2098.51 955
2098.94 922
2099.38 912
2099.81 899
2100.24 934
2100.67 950
2101.11 907
2101.54 942
2101.97 936
2102.40 956
2102.83 923
2103.27 975
2103.70 1004
2104.13 950
2104.56 1012
2105.00 1041
2105.43 1070
2105.86 1038
2106.30 1057
2106.73 1033
2107.16 1057
2107.59 989
2108.03 1045
2108.46 1061
2108.89 1103
2109.33 979
2109.76 1025
2110.19 1015
2110.63 1026
2111.06 1073
2111.49 1017
2111.93 972
2112.36 951
2112.79 998
2113.23 982
2113.66 913
2114.09 930
2114.53 956
2114.96 1001
2115.40 995
2115.83 934
2116.26 948
2116.70 907
2117.13 922
2117.56 933
2118.00 901
2118.43 946
2118.87 904
2119.30 899
2119.73 939
2120.17 958
2120.60 931
2121.04 919
2121.47 937
2121.91 1031
2122.34 1015
2122.78 1027
2123.21 980
2123.64 973
2124.08 1059
2124.51 1038
2124.95 933
2125.38 971
2125.82 988
2126.25 970
2126.69 964
2127.12 908
2127.56 974
2127.99 1004
2128.43 995
2128.86 1017
2129.30 1073
2129.73 987
2130.17 1023
2130.60 1116
2131.04 1079
2131.47 1137
2131.91 1105
2132.35 1062
2132.78 1042
2133.22 1000
2133.65 1034
2134.09 1057
2134.52 969
2134.96 957
2135.40 962
2135.83 967
2136.27 986
2136.70 974
2137.14 1009
2137.57 970
2138.01 962
2138.45 926
2138.88 945
2139.32 961
2139.76 934
2140.19 909
2140.63 936
2141.06 920
2141.50 938
2141.94 944
2142.37 979
2142.81 983
2143.25 918
2143.68 880
2144.12 909
2144.56 972
2144.99 888
2145.43 885
2145.87 892
2146.30 938
2146.74 948
2147.18 955
2147.62 941
2148.05 1031
2148.49 1013
2148.93 1105
2149.36 1133
2149.80 1090
2150.24 1088
2150.68 1139
2151.11 1075
2151.55 1067
2151.99 1134
2152.43 1095
2152.86 1114
2153.30 1019
2153.74 1075
2154.18 1104
2154.61 1110
2155.05 1055
2155.49 1105
2155.93 1008
2156.37 1072
2156.80 1069
2157.24 1065
2157.68 1086
2158.12 1080
2158.56 1111
2158.99 1129
2159.43 1015
2159.87 1058
2160.31 1028
2160.75 1046
2161.19 1040
2161.62 1062
2162.06 1041
2162.50 1028
2162.94 1022
2163.38 1062
2163.82 1092
2164.26 1099
2164.69 1188
2165.13 1168
2165.57 1160
2166.01 1192
2166.45 1244
2166.89 1319
2167.33 1253
2167.77 1224
2168.21 1161
2168.65 1124
2169.08 1116
2169.52 1130
2169.96 1143
2170.40 1155
2170.84 1144
2171.28 1184
2171.72 1207
2172.16 1243
2172.60 1287
2173.04 1303
2173.48 1286
2173.92 1368
2174.36 1387
2174.80 1234
2175.24 1385
2175.68 1360
2176.12 1415
2176.56 1374
2177.00 1405
2177.44 1357
2177.88 1268
2178.32 1233
2178.76 1191
2179.20 1144
2179.64 1170
2180.08 1169
2180.52 1101
2180.96 1117
2181.40 1102
2181.84 1058
2182.28 1079
2182.72 1095
2183.16 1014
2183.60 1007
2184.04 996
2184.48 1017
2184.93 1024
2185.37 954
2185.81 1004
2186.25 1034
2186.69 1047
2187.13 1055
2187.57 1052
2188.01 1015
2188.45 1036
2188.89 1038
2189.34 1005
2189.78 1011
2190.22 998
2190.66 1066
2191.10 1101
2191.54 1079
2191.98 1059
2192.43 1046
2192.87 1003
2193.31 1150
2193.75 1193
2194.19 1250
2194.63 1173
2195.08 1277
2195.52 1253
2195.96 1297
2196.40 1267
2196.84 1171
2197.29 1171
2197.73 1189
2198.17 1134
2198.61 1105
2199.06 1072
2199.50 1067
2199.94 1042
2200.38 1023
2200.82 1081
2201.27 1012
2201.71 1024
2202.15 1045
2202.59 1091
2203.04 1081
2203.48 1135
2203.92 1136
2204.37 1056
2204.81 1110
2205.25 1045
2205.69 1073
2206.14 1091
2206.58 1071
2207.02 1135
2207.47 1122
2207.91 1167
2208.35 1111
2208.80 1127
2209.24 1171
2209.68 1117
2210.13 1209
2210.57 1200
2211.01 1208
2211.46 1229
2211.90 1210
2212.34 1177
2212.79 1100
2213.23 1141
2213.67 1112
2214.12 1127
2214.56 1116
2215.01 1030
2215.45 1086
2215.89 1078
2216.34 1122
2216.78 1074
2217.23 1091
2217.67 1085
2218.11 1055
2218.56 1035
2219.00 1036
2219.45 1060
2219.89 1028
2220.34 1063
2220.78 1072
2221.22 1075
2221.67 1031
2222.11 1022
2222.56 1105
2223.00 1156
2223.45 1107
2223.89 1069
2224.34 1194
2224.78 1097
2225.23 1163
2225.67 1149
2226.12 1178
2226.56 1167
2227.01 1131
2227.45 1109
2227.90 1106
2228.34 1072
2228.79 1147
2229.23 1150
2229.68 1113
2230.12 1164
2230.57 1173
2231.01 1211
2231.46 1183
2231.90 1153
2232.35 1182
2232.80 1126
2233.24 1172
2233.69 1222
2234.13 1193
2234.58 1198
2235.02 1102
2235.47 1128
2235.92 1115
2236.36 1082
2236.81 972
2237.25 1016
2237.70 1078
2238.15 1044
2238.59 1046
2239.04 989
2239.49 1021
2239.93 1053
2240.38 997
2240.82 996
2241.27 956
2241.72 948
2242.16 901
2242.61 947
2243.06 990
2243.50 1010
2243.95 1017
2244.40 938
2244.84 940
2245.29 953
2245.74 927
2246.19 912
2246.63 987
2247.08 1033
2247.53 998
2247.97 971
2248.42 874
2248.87 975
2249.32 948
2249.76 1032
2250.21 1007
2250.66 1033
2251.10 1033
2251.55 1013
2252.00 1002
2252.45 964
2252.89 955
2253.34 1030
2253.79 1005
2254.24 955
2254.69 898
2255.13 963
2255.58 1010
2256.03 935
2256.48 956
2256.93 904
2257.37 889
2257.82 941
2258.27 895
2258.72 892
2259.17 885
2259.61 986
2260.06 1033
2260.51 1024
2260.96 1028
2261.41 965
2261.86 1033
2262.31 1069
2262.75 1121
2263.20 1157
2263.65 1113
2264.10 1092
2264.55 1085
2265.00 1085
2265.45 1121
2265.90 1018
2266.34 1037
2266.79 1124
2267.24 1044
2267.69 1036
2268.14 1019
2268.59 1034
2269.04 1035
2269.49 1052
2269.94 1144
2270.39 1101
2270.84 1161
2271.29 1197
2271.74 1217
2272.18 1215
2272.63 1210
2273.08 1283
2273.53 1177
2273.98 1204
2274.43 1232
2274.88 1349
2275.33 1356
2275.78 1495
2276.23 1441
2276.68 1409
2277.13 1515
2277.58 1580
2278.03 1608
2278.48 1459
2278.93 1396
2279.38 1362
2279.83 1361
2280.28 1204
2280.73 1237
2281.19 1172
2281.64 1111
2282.09 1065
2282.54 1009
2282.99 1070
2283.44 1061
2283.89 1005
2284.34 1038
2284.79 1034
2285.24 991
2285.69 970
2286.14 980
2286.59 1003
2287.04 979
2287.50 981
2287.95 1110
2288.40 1109
2288.85 1109
2289.30 1182
2289.75 1273
2290.20 1350
2290.65 1386
2291.11 1421
2291.56 1389
2292.01 1373
2292.46 1362
2292.91 1301
2293.36 1278
2293.82 1329
2294.27 1279
2294.72 1220
2295.17 1201
2295.62 1129
2296.07 1148
2296.53 1120
2296.98 1112
2297.43 1056
2297.88 1032
2298.33 1003
2298.79 1018
2299.24 1041
2299.69 1030
2300.14 1071
2300.60 1078
2301.05 1086
2301.50 1055
2301.95 999
2302.41 968
2302.86 937
2303.31 906
2303.76 936
2304.22 889
2304.67 970
2305.12 965
2305.57 1018
2306.03 985
2306.48 1034
2306.93 968
2307.39 1019
2307.84 1044
2308.29 1062
2308.75 1057
2309.20 1098
2309.65 1105
2310.11 1095
2310.56 1127
2311.01 1104
2311.47 1128
2311.92 1127
2312.37 1099
2312.83 1148
2313.28 1068
2313.73 1080
2314.19 1141
2314.64 1151
2315.09 1096
2315.55 1076
2316.00 1014
2316.46 1078
2316.91 1113
2317.36 1092
2317.82 1079
2318.27 1100
2318.73 1054
2319.18 1063
2319.63 1022
2320.09 1023
2320.54 1120
2321.00 1114
2321.45 1144
2321.91 1113
2322.36 1047
2322.82 1165
2323.27 1219
2323.72 1368
2324.18 1452
2324.63 1594
2325.09 1655
2325.54 1811
2326.00 1880
2326.45 1768
2326.91 1726
2327.36 1712
2327.82 1655
2328.27 1507
2328.73 1385
2329.18 1237
2329.64 1197
2330.09 1156
2330.55 1086
2331.00 1072
2331.46 1062
2331.92 1019
2332.37 1071
2332.83 1110
2333.28 1061
2333.74 1123
2334.19 1057
2334.65 1050
2335.10 1005
2335.56 1018
2336.02 1032
2336.47 949
2336.93 978
2337.38 1016
2337.84 1072
2338.30 1028
2338.75 1049
2339.21 1045
2339.66 1035
2340.12 1032
2340.58 1036
2341.03 1007
2341.49 1054
2341.95 1101
2342.40 1001
2342.86 987
2343.32 1012
2343.77 996
2344.23 963
2344.68 948
2345.14 988
2345.60 1029
2346.06 1028
2346.51 1000
2346.97 1022
2347.43 1024
2347.88 1111
2348.34 1067
2348.80 1073
2349.25 1104
2349.71 1020
2350.17 982
2350.63 999
2351.08 1064
2351.54 1047
2352.00 1003
2352.46 1002
2352.91 953
2353.37 935
2353.83 874
2354.29 941
2354.74 964
2355.20 934
2355.66 880
2356.12 869
2356.57 942
2357.03 1009
2357.49 971
2357.95 974
2358.41 1060
2358.86 1096
2359.32 1086
2359.78 1131
2360.24 1085
2360.70 993
2361.15 1025
2361.61 1002
2362.07 1037
2362.53 1073
2362.99 1036
2363.45 1092
2363.91 1004
2364.36 1039
2364.82 1018
2365.28 1028
2365.74 1039
2366.20 1043
2366.66 1073
2367.12 1102
2367.57 1133
2368.03 1096
2368.49 1100
2368.95 1042
2369.41 1032
2369.87 1047
2370.33 1044
2370.79 1021
2371.25 1007
2371.71 994
2372.17 988
2372.63 1012
2373.09 1017
2373.54 1128
2374.00 1064
2374.46 1054
2374.92 1066
2375.38 1033
2375.84 1088
2376.30 1069
2376.76 1112
2377.22 1118
2377.68 1023
2378.14 1037
2378.60 1039
2379.06 1063
2379.52 1067
2379.98 1024
2380.44 1056
2380.90 1042
2381.36 1022
2381.82 1049
2382.28 1025
2382.74 988
2383.20 1025
2383.66 982
2384.12 991
2384.59 982
2385.05 1005
2385.51 983
2385.97 966
2386.43 986
2386.89 1001
2387.35 1114
2387.81 1064
2388.27 989
2388.73 995
2389.19 986
2389.65 978
2390.12 973
2390.58 1075
2391.04 1100
2391.50 989
2391.96 982
2392.42 1016
2392.88 1061
2393.34 1107
2393.81 1057
2394.27 1022
2394.73 1078
2395.19 1043
2395.65 1014
2396.11 983
2396.57 931
2397.04 1011
2397.50 982
2397.96 981
2398.42 1023
2398.88 1016
2399.35 996
2399.81 979
2400.27 963
2400.73 978
2401.19 1002
2401.66 1044
2402.12 953
2402.58 986
2403.04 1012
2403.51 935
2403.97 956
2404.43 1016
2404.89 983
2405.36 979
2405.82 1000
2406.28 1025
2406.74 958
2407.21 954
2407.67 987
2408.13 975
2408.59 915
2409.06 955
2409.52 933
2409.98 923
2410.45 1012
2410.91 1027
2411.37 1025
2411.84 956
2412.30 963
2412.76 966
2413.23 973
2413.69 911
2414.15 931
2414.62 944
2415.08 916
2415.54 950
2416.01 999
2416.47 1012
2416.93 939
2417.40 1022
2417.86 1005
2418.32 1007
2418.79 997
2419.25 950
2419.72 986
2420.18 987
2420.64 1036
2421.11 971
2421.57 1041
2422.04 1009
2422.50 1001
2422.96 1049
2423.43 1145
2423.89 1088
2424.36 1013
2424.82 1020
2425.29 1035
2425.75 1008
2426.22 1043
2426.68 1061
2427.15 1083
2427.61 1042
2428.07 997
2428.54 1017
2429.00 998
2429.47 992
2429.93 936
2430.40 967
2430.86 960
2431.33 1013
2431.79 1031
2432.26 965
2432.72 936
2433.19 977
2433.65 974
2434.12 905
2434.59 920
2435.05 874
2435.52 890
2435.98 956
2436.45 1006
2436.91 942
2437.38 955
2437.84 867
2438.31 1017
2438.78 1007
2439.24 1075
2439.71 1121
2440.17 1048
2440.64 1100
2441.10 1047
2441.57 1077
2442.04 1122
2442.50 1065
2442.97 1062
2443.44 1063
2443.90 1001
2444.37 993
2444.83 972
2445.30 1038
2445.77 1060
2446.23 1001
2446.70 932
2447.17 974
2447.63 926
2448.10 1019
2448.57 936
2449.03 955
2449.50 946
2449.97 924
2450.43 973
2450.90 930
2451.37 996
2451.83 954
2452.30 971
2452.77 977
2453.24 926
2453.70 869
2454.17 917
2454.64 971
2455.10 1000
2455.57 1006
2456.04 918
2456.51 930
2456.97 930
2457.44 954
2457.91 888
2458.38 923
2458.84 961
2459.31 927
2459.78 913
2460.25 905
2460.72 934
2461.18 899
2461.65 983
2462.12 963
2462.59 972
2463.06 966
2463.52 912
2463.99 952
2464.46 926
2464.93 988
2465.40 914
2465.86 983
2466.33 1011
2466.80 947
2467.27 977
2467.74 913
2468.21 951
2468.68 943
2469.14 899
2469.61 949
2470.08 950
2470.55 964
2471.02 908
2471.49 866
2471.96 908
2472.43 953
2472.90 942
2473.36 919
2473.83 876
2474.30 865
2474.77 898
2475.24 926
2475.71 907
2476.18 859
2476.65 904
2477.12 938
2477.59 913
2478.06 901
2478.53 964
2479.00 903
2479.47 890
2479.94 960
2480.41 979
2480.87 927
2481.34 918
2481.81 927
2482.28 877
2482.75 853
2483.22 890
2483.69 844
2484.16 944
2484.63 937
2485.10 909
2485.57 1003
2486.05 997
2486.52 987
2486.99 1043
2487.46 997
2487.93 936
2488.40 962
2488.87 1014
2489.34 999
2489.81 1058
2490.28 1042
2490.75 1005
2491.22 1029
2491.69 968
2492.16 985
2492.63 1000
2493.10 988
2493.58 986
2494.05 943
2494.52 993
2494.99 913
2495.46 968
2495.93 909
2496.40 971
2496.87 989
2497.34 992
2497.82 924
2498.29 899
2498.76 923
2499.23 959
2499.70 991
2500.17 865
2500.64 846
2501.12 901
2501.59 898
2502.06 856
2502.53 872
2503.00 844
2503.48 858
2503.95 882
2504.42 934
2504.89 969
2505.36 965
2505.84 930
2506.31 912
2506.78 909
2507.25 999
2507.72 978
2508.20 926
2508.67 969
2509.14 955
2509.61 1034
2510.09 991
2510.56 1021
2511.03 1007
2511.50 1058
2511.98 1141
2512.45 1229
2512.92 1204
2513.40 1124
2513.87 1172
2514.34 1166
2514.81 1243
2515.29 1162
2515.76 1153
2516.23 1118
2516.71 1154
2517.18 1044
2517.65 1003
2518.13 955
2518.60 980
2519.07 1036
2519.55 1029
2520.02 1007
2520.49 1065
2520.97 1052
2521.44 989
2521.91 1041
2522.39 1018
2522.86 960
2523.34 1022
2523.81 991
2524.28 1034
2524.76 998
2525.23 1014
2525.70 1011
2526.18 1002
2526.65 1130
2527.13 1067
2527.60 1048
2528.08 1041
2528.55 1081
2529.02 1102
2529.50 1055
2529.97 1048
2530.45 1060
2530.92 1056
2531.40 1134
2531.87 1141
2532.34 1071
2532.82 1063
2533.29 1057
2533.77 1087
2534.24 1108
2534.72 1173
2535.19 1089
2535.67 1050
2536.14 965
2536.62 961
2537.09 1013
2537.57 1013
2538.04 1067
2538.52 1039
2538.99 1077
2539.47 1088
2539.94 1143
2540.42 1114
2540.90 1116
2541.37 1126
2541.85 1178
2542.32 1098
2542.80 1110
2543.27 1061
2543.75 1053
2544.22 1050
2544.70 1024
2545.18 1074
2545.65 1095
2546.13 1083
2546.60 1160
2547.08 1140
2547.56 1098
2548.03 1141
2548.51 1217
2548.98 1239
2549.46 1264
2549.94 1229
2550.41 1189
2550.89 1169
2551.37 1164
2551.84 1226
2552.32 1122
2552.80 1114
2553.27 1182
2553.75 1142
2554.23 1114
2554.70 1075
2555.18 1049
2555.66 1049
2556.13 1054
2556.61 1007
2557.09 1015
2557.56 1002
2558.04 963
2558.52 956
2558.99 960
2559.47 957
2559.95 971
2560.43 949
2560.90 975
2561.38 983
2561.86 1028
2562.33 1021
2562.81 965
2563.29 918
2563.77 896
2564.25 935
2564.72 995
2565.20 958
2565.68 948
2566.16 958
2566.63 909
2567.11 876
2567.59 861
2568.07 920
2568.55 951
2569.02 976
2569.50 928
2569.98 919
2570.46 1022
2570.94 935
2571.41 954
2571.89 906
2572.37 863
2572.85 923
2573.33 1010
2573.81 990
2574.28 915
2574.76 935
2575.24 892
2575.72 886
2576.20 902
2576.68 943
2577.16 922
2577.64 931
2578.11 949
2578.59 963
2579.07 897
2579.55 997
2580.03 998
2580.51 980
2580.99 952
2581.47 897
2581.95 880
2582.43 933
2582.91 955
2583.39 874
2583.86 865
2584.34 900
2584.82 1021
2585.30 974
2585.78 942
2586.26 921
2586.74 971
2587.22 962
2587.70 908
2588.18 909
2588.66 959
2589.14 1028
2589.62 918
2590.10 913
2590.58 941
2591.06 869
2591.54 919
2592.02 923
2592.50 960
2592.98 939
2593.46 871
2593.94 910
2594.42 938
2594.90 929
2595.38 819
2595.86 833
2596.35 881
2596.83 947
2597.31 871
2597.79 935
2598.27 882
2598.75 850
2599.23 922
2599.71 949
2600.19 918
2600.67 885
2601.15 902
2601.63 824
2602.12 877
2602.60 920
2603.08 950
2603.56 866
2604.04 876
2604.52 905
2605.00 860
2605.48 892
2605.97 869
2606.45 859
2606.93 868
2607.41 923
2607.89 870
2608.37 896
2608.86 903
2609.34 883
2609.82 828
2610.30 921
2610.78 906
2611.26 915
2611.75 843
2612.23 902
2612.71 924
2613.19 890
2613.68 948
2614.16 960
2614.64 870
2615.12 905
2615.60 878
2616.09 872
2616.57 872
2617.05 920
2617.53 945
2618.02 944
2618.50 873
2618.98 870
2619.46 952
2619.95 954
2620.43 933
2620.91 914
2621.40 924
2621.88 931
2622.36 957
2622.85 879
2623.33 931
2623.81 893
2624.29 842
2624.78 911
2625.26 885
2625.74 897
2626.23 914
2626.71 951
2627.19 953
2627.68 968
2628.16 954
2628.64 930
2629.13 1018
2629.61 979
2630.10 935
2630.58 1000
2631.06 983
2631.55 1007
2632.03 1025
2632.51 1048
2633.00 1023
2633.48 1004
2633.97 979
2634.45 962
2634.94 1021
2635.42 949
2635.90 906
2636.39 901
2636.87 862
2637.36 936
2637.84 934
2638.33 934
2638.81 916
2639.29 891
2639.78 915
2640.26 883
2640.75 879
2641.23 841
2641.72 866
2642.20 873
2642.69 914
2643.17 918
2643.66 851
2644.14 866
2644.63 929
2645.11 982
2645.60 912
2646.08 891
2646.57 960
2647.05 931
2647.54 919
2648.02 855
2648.51 836
2648.99 933
2649.48 1003
2649.97 901
2650.45 938
2650.94 896
2651.42 973
2651.91 933
2652.39 912
2652.88 890
2653.37 918
2653.85 1010
2654.34 1033
2654.82 966
2655.31 1155
2655.80 1127
2656.28 1019
2656.77 968
2657.25 902
2657.74 959
2658.23 933
2658.71 915
2659.20 883
2659.69 889
2660.17 934
2660.66 923
2661.14 909
2661.63 911
2662.12 860
2662.60 855
2663.09 867
2663.58 862
2664.06 846
2664.55 969
2665.04 913
2665.53 1000
2666.01 938
2666.50 894
2666.99 932
2667.47 945
2667.96 925
2668.45 975
2668.94 985
2669.42 984
2669.91 954
2670.40 994
2670.88 944
2671.37 937
2671.86 1021
2672.35 1039
2672.83 1079
2673.32 1086
2673.81 1152
2674.30 1171
2674.79 1145
2675.27 1141
2675.76 1182
2676.25 1149
2676.74 1175
2677.23 1116
2677.71 999
2678.20 1032
2678.69 1041
2679.18 1057
2679.67 928
2680.15 889
2680.64 929
2681.13 893
2681.62 895
2682.11 883
2682.60 966
2683.08 950
2683.57 969
2684.06 884
2684.55 880
2685.04 885
2685.53 914
2686.02 937
2686.51 915
2686.99 967
2687.48 916
2687.97 873
2688.46 967
2688.95 884
2689.44 975
2689.93 950
2690.42 971
2690.91 1008
2691.40 980
2691.89 1031
2692.38 917
2692.87 1002
2693.35 1008
2693.84 1019
2694.33 969
2694.82 1005
2695.31 1006
2695.80 999
2696.29 973
2696.78 956
2697.27 937
2697.76 978
2698.25 917
2698.74 884
2699.23 918
2699.72 906
2700.21 861
2700.70 868
2701.19 971
2701.68 1016
2702.17 978
2702.66 961
2703.15 966
2703.64 975
2704.13 947
2704.62 975
2705.12 923
2705.61 959
2706.10 975
2706.59 988
2707.08 951
2707.57 951
2708.06 898
2708.55 941
2709.04 966
2709.53 889
2710.02 955
2710.51 946
2711.01 888
2711.50 869
2711.99 922
2712.48 932
2712.97 933
2713.46 914
2713.95 948
2714.44 944
2714.94 876
2715.43 973
2715.92 970
2716.41 930
2716.90 896
2717.39 882
2717.89 927
2718.38 904
2718.87 910
2719.36 958
2719.85 955
2720.34 891
2720.84 958
2721.33 1017
2721.82 1021
2722.31 1032
2722.80 1013
2723.30 1094
2723.79 1033
2724.28 1014
2724.77 962
2725.27 978
2725.76 943
2726.25 952
2726.74 970
2727.24 916
2727.73 923
2728.22 908
2728.71 976
2729.21 953
2729.70 961
2730.19 1004
2730.69 978
2731.18 934
2731.67 904
2732.16 937
2732.66 958
2733.15 959
2733.64 935
2734.14 928
2734.63 944
2735.12 1013
2735.62 991
2736.11 983
2736.60 1021
2737.10 1003
2737.59 1099
2738.08 1134
2738.58 1080
2739.07 1058
2739.56 1054
2740.06 1031
2740.55 1032
2741.05 1033
2741.54 1016
2742.03 926
2742.53 922
2743.02 935
2743.52 970
2744.01 944
2744.50 946
2745.00 949
2745.49 1008
2745.99 954
2746.48 1043
2746.97 1009
2747.47 1064
2747.96 1076
2748.46 1046
2748.95 1017
2749.45 1029
2749.94 1000
2750.44 997
2750.93 1055
2751.43 1025
2751.92 948
2752.42 997
2752.91 1031
2753.41 982
2753.90 981
2754.40 966
2754.89 952
2755.39 935
2755.88 891
2756.38 917
2756.87 992
2757.37 978
2757.86 947
2758.36 928
2758.85 987
2759.35 994
2759.84 975
2760.34 992
2760.83 932
2761.33 952
2761.83 982
2762.32 1032
2762.82 1009
2763.31 1064
2763.81 1025
2764.30 1035
2764.80 1013
2765.30 1006
2765.79 993
2766.29 985
2766.78 960
2767.28 971
2767.78 924
2768.27 895
2768.77 963
2769.27 986
2769.76 928
2770.26 889
2770.76 910
2771.25 1001
2771.75 981
2772.24 948
2772.74 927
2773.24 932
2773.73 913
2774.23 924
2774.73 955
2775.23 963
2775.72 996
2776.22 1038
2776.72 945
2777.21 1023
2777.71 1080
2778.21 1176
2778.70 1076
2779.20 1040
2779.70 1029
2780.20 1041
2780.69 997
2781.19 983
2781.69 985
2782.19 938
2782.68 917
2783.18 913
2783.68 922
2784.18 908
2784.67 897
2785.17 880
2785.67 896
2786.17 847
2786.67 904
2787.16 892
2787.66 879
2788.16 941
2788.66 866
2789.16 856
2789.65 954
2790.15 942
2790.65 872
2791.15 846
2791.65 963
2792.15 900
2792.64 887
2793.14 922
2793.64 908
2794.14 836
2794.64 850
2795.14 920
2795.64 948
2796.13 956
2796.63 998
2797.13 1024
2797.63 997
2798.13 997
2798.63 912
2799.13 921
2799.63 977
2800.13 963
2800.62 925
2801.12 897
2801.62 893
2802.12 937
2802.62 882
2803.12 867
2803.62 841
2804.12 887
2804.62 922
2805.12 893
2805.62 930
2806.12 845
2806.62 843
2807.12 914
2807.62 951
2808.12 970
2808.62 1001
2809.12 1011
2809.62 1046
2810.12 967
2810.62 914
2811.12 977
2811.62 962
2812.12 971
2812.62 1030
2813.12 967
2813.62 987
2814.12 1070
2814.62 1075
2815.12 946
2815.62 979
2816.12 1077
2816.62 1064
2817.12 1083
2817.62 1045
2818.12 1034
2818.62 1022
2819.12 1003
2819.63 970
2820.13 901
2820.63 999
2821.13 965
2821.63 953
2822.13 930
2822.63 934
2823.13 952
2823.63 895
2824.13 890
2824.64 905
2825.14 889
2825.64 918
2826.14 949
2826.64 983
2827.14 983
2827.64 944
2828.15 959
2828.65 1041
2829.15 985
2829.65 964
2830.15 886
2830.65 860
2831.16 909
2831.66 878
2832.16 849
2832.66 927
2833.16 895
2833.67 973
2834.17 936
2834.67 928
2835.17 915
2835.68 926
2836.18 916
2836.68 924
2837.18 921
2837.68 960
2838.19 958
2838.69 973
2839.19 912
2839.70 928
2840.20 932
2840.70 961
2841.20 934
2841.71 930
2842.21 927
2842.71 919
2843.21 914
2843.72 967
2844.22 1011
2844.72 992
2845.23 1044
2845.73 1026
2846.23 1009
2846.74 993
2847.24 1088
2847.74 1121
2848.25 1135
2848.75 1143
2849.25 1091
2849.76 1124
2850.26 1188
2850.76 1109
2851.27 1113
2851.77 1060
2852.28 1043
2852.78 995
2853.28 988
2853.79 929
2854.29 896
2854.79 895
2855.30 927
2855.80 919
2856.31 882
2856.81 899
2857.31 903
2857.82 864
2858.32 856
2858.83 942
2859.33 989
2859.84 968
2860.34 965
2860.85 944
2861.35 881
2861.85 886
2862.36 938
2862.86 911
2863.37 973
2863.87 964
2864.38 890
2864.88 941
2865.39 920
2865.89 863
2866.40 867
2866.90 904
2867.41 956
2867.91 979
2868.42 1027
2868.92 1079
2869.43 1085
2869.93 1087
2870.44 1095
2870.94 1063
2871.45 1071
2871.96 1081
2872.46 1102
2872.97 1082
2873.47 1124
2873.98 1074
2874.48 1101
2874.99 1163
2875.49 1095
2876.00 1013
2876.51 1054
2877.01 1074
2877.52 1077
2878.02 1028
2878.53 1034
2879.04 1058
2879.54 1125
2880.05 1026
2880.55 985
2881.06 946
2881.57 938
2882.07 983
2882.58 994
2883.09 1028
2883.59 999
2884.10 1084
2884.61 1112
2885.11 1087
2885.62 1203
2886.13 1244
2886.63 1284
2887.14 1249
2887.65 1294
2888.15 1465
2888.66 1467
2889.17 1389
2889.67 1449
2890.18 1455
2890.69 1364
2891.20 1321
2891.70 1347
2892.21 1325
2892.72 1270
2893.22 1265
2893.73 1183
2894.24 1277
2894.75 1320
2895.25 1395
2895.76 1503
2896.27 1467
2896.78 1457
2897.29 1550
2897.79 1599
2898.30 1515
2898.81 1408
2899.32 1402
2899.82 1391
2900.33 1350
2900.84 1288
2901.35 1324
2901.86 1245
2902.36 1167
2902.87 1143
2903.38 1125
2903.89 1096
2904.40 1145
2904.91 1140
2905.41 1104
2905.92 1063
2906.43 1085
2906.94 1118
2907.45 1058
2907.96 1082
2908.47 1048
2908.97 1086
2909.48 1065
2909.99 1088
2910.50 1004
2911.01 1035
2911.52 997
2912.03 1029
2912.54 971
2913.05 1045
2913.55 973
2914.06 998
2914.57 1051
2915.08 1042
2915.59 1049
2916.10 1001
2916.61 1002
2917.12 1010
2917.63 1057
2918.14 1042
2918.65 967
2919.16 1033
2919.67 986
2920.18 949
2920.69 1011
2921.20 991
2921.71 999
2922.22 996
2922.73 1067
2923.24 979
2923.75 973
2924.26 1077
2924.77 1017
2925.28 1061
2925.79 1077
2926.30 1090
2926.81 1081
2927.32 1012
2927.83 999
2928.34 931
2928.85 1026
2929.36 1009
2929.87 1027
2930.38 950
2930.89 983
2931.40 953
2931.91 956
2932.42 904
2932.93 915
2933.45 921
2933.96 926
2934.47 882
2934.98 920
2935.49 943
2936.00 997
2936.51 984
2937.02 1013
2937.53 1025
2938.04 1012
2938.56 1045
2939.07 1078
2939.58 1077
2940.09 1094
2940.60 1117
2941.11 1159
2941.62 1107
2942.14 1106
2942.65 1147
2943.16 1135
2943.67 1119
2944.18 1060
2944.70 1014
2945.21 1075
2945.72 989
2946.23 1039
2946.74 1007
2947.26 1001
2947.77 967
2948.28 976
2948.79 980
2949.30 965
2949.82 980
2950.33 1034
2950.84 912
2951.35 944
2951.87 943
2952.38 879
2952.89 911
2953.40 931
2953.92 867
2954.43 943
2954.94 949
2955.45 984
2955.97 1022
2956.48 977
2956.99 977
2957.51 925
2958.02 914
2958.53 973
2959.04 990
2959.56 945
2960.07 940
2960.58 961
2961.10 957
2961.61 934
2962.12 998
2962.64 1041
2963.15 1032
2963.66 1032
2964.18 1027
2964.69 1007
2965.21 1004
2965.72 1095
2966.23 1077
2966.75 963
2967.26 996
2967.77 997
2968.29 1030
2968.80 1023
2969.32 983
2969.83 944
2970.34 998
2970.86 997
2971.37 1063
2971.89 1010
2972.40 1104
2972.91 1068
2973.43 1081
2973.94 1099
2974.46 1167
2974.97 1107
2975.49 1165
2976.00 1121
2976.52 1137
2977.03 1165
2977.55 1032
2978.06 1125
2978.57 1113
2979.09 1153
2979.60 1193
2980.12 1161
2980.63 1146
2981.15 1191
2981.66 1266
2982.18 1201
2982.69 1244
2983.21 1259
2983.73 1279
2984.24 1325
2984.76 1279
2985.27 1242
2985.79 1235
2986.30 1305
2986.82 1345
2987.33 1374
2987.85 1362
2988.36 1372
2988.88 1398
2989.40 1489
2989.91 1499
2990.43 1471
2990.94 1517
2991.46 1444
2991.97 1412
2992.49 1445
2993.01 1434
2993.52 1395
2994.04 1454
2994.55 1499
2995.07 1519
2995.59 1489
2996.10 1553
2996.62 1656
2997.14 1603
2997.65 1756
2998.17 1877
2998.69 1785
2999.20 1834
2999.72 1808
3000.24 1793
3000.75 1834
3001.27 1906
3001.79 2075
3002.30 2330
3002.82 2762
3003.34 3232
3003.85 4035
3004.37 5008
3004.89 5699
3005.40 6555
3005.92 6817
3006.44 6707
3006.96 6549
3007.47 6282
3007.99 5657
3008.51 4907
3009.03 4000
3009.54 3449
3010.06 2914
3010.58 2451
3011.10 2125
3011.61 1869
3012.13 1776
3012.65 1783
3013.17 1732
3013.68 1628
3014.20 1638
3014.72 1640
3015.24 1586
3015.76 1548
3016.27 1502
3016.79 1508
3017.31 1573
3017.83 1533
3018.35 1452
3018.86 1437
3019.38 1394
3019.90 1388
3020.42 1367
3020.94 1372
3021.46 1391
3021.97 1443
3022.49 1498
3023.01 1493
3023.53 1507
3024.05 1561
3024.57 1630
3025.09 1608
3025.61 1646
3026.12 1511
3026.64 1526
3027.16 1459
3027.68 1443
3028.20 1373
3028.72 1349
3029.24 1322
3029.76 1382
3030.28 1260
3030.80 1248
3031.32 1194
3031.84 1278
3032.35 1314
3032.87 1282
3033.39 1235
3033.91 1233
3034.43 1209
3034.95 1224
3035.47 1291
3035.99 1221
3036.51 1188
3037.03 1167
3037.55 1209
3038.07 1228
3038.59 1148
3039.11 1187
3039.63 1234
3040.15 1213
3040.67 1187
3041.19 1180
3041.71 1162
3042.23 1182
3042.75 1265
3043.27 1280
3043.79 1242
3044.31 1251
3044.83 1257
3045.35 1255
3045.87 1246
3046.40 1173
3046.92 1159
3047.44 1154
3047.96 1194
3048.48 1120
3049.00 1137
3049.52 1124
3050.04 1100
3050.56 1156
3051.08 1160
3051.60 1139
3052.12 1095
3052.65 1089
3053.17 1083
3053.69 1089
3054.21 1104
3054.73 1155
3055.25 1179
3055.77 1104
3056.30 1026
3056.82 1145
3057.34 1103
3057.86 1125
3058.38 1103
3058.90 1127
3059.42 1125
3059.95 1178
3060.47 1126
3060.99 1110
3061.51 1145
3062.03 1079
3062.56 1151
3063.08 1213
3063.60 1163
3064.12 1237
3064.64 1206
3065.17 1213
3065.69 1191
3066.21 1284
3066.73 1251
3067.26 1240
3067.78 1290
3068.30 1373
3068.82 1340
3069.35 1304
3069.87 1271
3070.39 1349
3070.91 1367
3071.44 1408
3071.96 1358
3072.48 1308
3073.01 1333
3073.53 1232
3074.05 1250
3074.57 1301
3075.10 1273
3075.62 1365
3076.14 1361
3076.67 1409
3077.19 1443
3077.71 1382
3078.24 1454
3078.76 1536
3079.28 1495
3079.81 1534
3080.33 1656
3080.85 1662
3081.38 1683
3081.90 1662
3082.42 1813
3082.95 1861
3083.47 1795
3084.00 1830
3084.52 1790
3085.04 1793
3085.57 1691
3086.09 1755
3086.62 1688
3087.14 1714
3087.66 1857
3088.19 2164
3088.71 2469
3089.24 2726
3089.76 3176
3090.29 3436
3090.81 3498
3091.33 3520
3091.86 3509
3092.38 3504
3092.91 3043
3093.43 2859
3093.96 2598
3094.48 2459
3095.01 2213
3095.53 2156
3096.06 2083
3096.58 1957
3097.11 1983
3097.63 2000
3098.16 1915
3098.68 2153
3099.21 2246
3099.73 2351
3100.26 2655
3100.78 3096
3101.31 3766
3101.83 4575
3102.36 5553
3102.88 6631
3103.41 7416
3103.93 8013
3104.46 8104
3104.99 7676
3105.51 6973
3106.04 6195
3106.56 5342
3107.09 4493
3107.61 3711
3108.14 3003
3108.67 2506
3109.19 2389
3109.72 2214
3110.24 2094
3110.77 2018
3111.30 1969
3111.82 1998
3112.35 1946
3112.87 1912
3113.40 1837
3113.93 1714
3114.45 1735
3114.98 1635
3115.51 1634
3116.03 1575
3116.56 1586
3117.09 1504
3117.61 1463
3118.14 1331
3118.67 1406
3119.19 1442
3119.72 1463
3120.25 1546
3120.77 1575
3121.30 1721
3121.83 1684
3122.35 1696
3122.88 1863
3123.41 1916
3123.94 1746
3124.46 1675
3124.99 1613
3125.52 1453
3126.05 1468
3126.57 1487
3127.10 1435
3127.63 1374
3128.16 1320
3128.68 1300
3129.21 1326
3129.74 1275
3130.27 1246
3130.79 1233
3131.32 1262
3131.85 1269
3132.38 1272
3132.91 1320
3133.43 1337
3133.96 1311
3134.49 1244
3135.02 1179
3135.55 1141
3136.07 1209
3136.60 1242
3137.13 1212
3137.66 1181
3138.19 1110
3138.72 1149
3139.24 1184
3139.77 1176
3140.30 1220
3140.83 1183
3141.36 1160
3141.89 1229
3142.42 1239
3142.95 1295
3143.47 1233
3144.00 1141
3144.53 1245
3145.06 1160
3145.59 1234
3146.12 1219
3146.65 1228
3147.18 1237
3147.71 1234
3148.24 1278
3148.76 1313
3149.29 1311
3149.82 1298
3150.35 1285
3150.88 1253
3151.41 1269
3151.94 1312
3152.47 1364
3153.00 1253
3153.53 1280
3154.06 1254
3154.59 1240
3155.12 1251
3155.65 1261
3156.18 1266
3156.71 1236
3157.24 1275
3157.77 1217
3158.30 1253
3158.83 1307
3159.36 1254
3159.89 1307
3160.42 1289
3160.95 1348
3161.48 1325
3162.01 1254
3162.54 1241
3163.07 1274
3163.60 1222
3164.13 1275
3164.66 1254
3165.20 1171
3165.73 1201
3166.26 1207
3166.79 1194
3167.32 1161
3167.85 1147
3168.38 1144
3168.91 1069
3169.44 1108
3169.97 1139
3170.50 1118
3171.04 1117
3171.57 1103
3172.10 1204
3172.63 1323
3173.16 1394
3173.69 1398
3174.22 1375
3174.75 1449
3175.29 1494
3175.82 1473
3176.35 1491
3176.88 1427
3177.41 1393
3177.94 1309
3178.48 1348
3179.01 1290
3179.54 1188
3180.07 1193
3180.60 1157
3181.14 1075
3181.67 1111
3182.20 1116
3182.73 1096
3183.26 1176
3183.80 1192
3184.33 1087
3184.86 1081
3185.39 1087
3185.93 1151
3186.46 1189
3186.99 1153
3187.52 1075
3188.06 1095
3188.59 1137
3189.12 1069
3189.65 1168
3190.19 1254
3190.72 1217
3191.25 1147
3191.79 1155
3192.32 1150
3192.85 1171
3193.38 1152
3193.92 1085
3194.45 1109
3194.98 1146
3195.52 1111
3196.05 1138
3196.58 1198
3197.12 1243
3197.65 1243
3198.18 1225
3198.72 1233
3199.25 1266
3199.78 1248
3200.32 1199
3200.85 1207
3201.39 1290
3201.92 1268
3202.45 1260
3202.99 1247
3203.52 1213
3204.05 1148
3204.59 1231
3205.12 1270
3205.66 1274
3206.19 1293
3206.72 1344
3207.26 1439
3207.79 1427
3208.33 1460
3208.86 1497
3209.40 1530
3209.93 1600
3210.47 1696
3211.00 1716
3211.53 1668
3212.07 1669
3212.60 1637
3213.14 1576
3213.67 1472
3214.21 1501
3214.74 1412
3215.28 1332
3215.81 1380
3216.35 1322
3216.88 1266
3217.42 1260
3217.95 1253
3218.49 1169
3219.02 1163
3219.56 1270
3220.09 1224
3220.63 1249
3221.16 1261
3221.70 1260
3222.23 1359
3222.77 1405
3223.31 1369
3223.84 1486
3224.38 1427
3224.91 1463
3225.45 1567
3225.98 1584
3226.52 1564
3227.06 1494
3227.59 1459
3228.13 1465
3228.66 1364
3229.20 1351
3229.74 1437
3230.27 1414
3230.81 1395
3231.34 1550
3231.88 1579
3232.42 1573
3232.95 1576
3233.49 1617
3234.03 1622
3234.56 1645
3235.10 1633
3235.64 1666
3236.17 1728
3236.71 1770
3237.25 1879
3237.78 1894
3238.32 1997
3238.86 1982
3239.39 1897
3239.93 1866
3240.47 1769
3241.00 1731
3241.54 1778
3242.08 1836
3242.61 1732
3243.15 1654
3243.69 1652
3244.23 1817
3244.76 1867
3245.30 1828
3245.84 1813
3246.38 1778
3246.91 1884
3247.45 1842
3247.99 1831
3248.53 1859
3249.06 1902
3249.60 2005
3250.14 2198
3250.68 2394
3251.21 2738
3251.75 3090
3252.29 3371
3252.83 3862
3253.37 4274
3253.90 4439
3254.44 4420
3254.98 4512
3255.52 4368
3256.06 3799
3256.60 3361
3257.13 2897
3257.67 2639
3258.21 2464
3258.75 2488
3259.29 2414
3259.83 2458
3260.36 2525
3260.90 2783
3261.44 3032
3261.98 3363
3262.52 3655
3263.06 3831
3263.60 3968
3264.14 4121
3264.68 4248
3265.21 4499
3265.75 4370
3266.29 4622
3266.83 4754
3267.37 5011
3267.91 4894
3268.45 4773
3268.99 4445
3269.53 4031
3270.07 3862
3270.61 3451
3271.15 2985
3271.69 2630
3272.23 2395
3272.76 2230
3273.30 2278
3273.84 2309
3274.38 2172
3274.92 2134
3275.46 2021
3276.00 2017
3276.54 1966
3277.08 1912
3277.62 1911
3278.16 1950
3278.70 1936
3279.24 1917
3279.78 1855
3280.32 1913
3280.86 1899
3281.41 1874
3281.95 1910
3282.49 1920
3283.03 1882
3283.57 1802
3284.11 1901
3284.65 1869
3285.19 1853
3285.73 1966
3286.27 2049
3286.81 2059
3287.35 2126
3287.89 2157
3288.43 2044
3288.97 2100
3289.52 2141
3290.06 2149
3290.60 2213
3291.14 2305
3291.68 2348
3292.22 2434
3292.76 2440
3293.30 2692
3293.85 2856
3294.39 3147
3294.93 3293
3295.47 3462
3296.01 3829
3296.55 3898
3297.09 4025
3297.64 3995
3298.18 3988
3298.72 3600
3299.26 3539
3299.80 3282
3300.34 3005
3300.89 2780
3301.43 2528
3301.97 2365
3302.51 2385
3303.06 2400
3303.60 2377
3304.14 2227
3304.68 2246
3305.22 2246
3305.77 2310
3306.31 2342
3306.85 2275
3307.39 2436
3307.94 2456
3308.48 2575
3309.02 2629
3309.56 2707
3310.11 2716
3310.65 2860
3311.19 2956
3311.74 2938
3312.28 2976
3312.82 2814
3313.36 2541
3313.91 2661
3314.45 2659
3314.99 2670
3315.54 2922
3316.08 3203
3316.62 3182
3317.17 3385
3317.71 3692
3318.25 3963
3318.80 4382
3319.34 4666
3319.88 4780
3320.43 4768
3320.97 4886
3321.51 4699
3322.06 4551
3322.60 4126
3323.14 3984
3323.69 3689
3324.23 3439
3324.78 3320
3325.32 3136
3325.86 3102
3326.41 2964
3326.95 2904
3327.50 2848
3328.04 2788
3328.59 2912
3329.13 2967
3329.67 2935
3330.22 3064
3330.76 3269
3331.31 3658
3331.85 4696
3332.40 6171
3332.94 8058
3333.49 10443
3334.03 13357
3334.57 16908
3335.12 20304
3335.66 23446
3336.21 25636
3336.75 26750
3337.30 27178
3337.84 26235
3338.39 24343
3338.93 21361
3339.48 18562
3340.02 15695
3340.57 12791
3341.11 10356
3341.66 8216
3342.20 6795
3342.75 5651
3343.30 4619
3343.84 4038
3344.39 3476
3344.93 3085
3345.48 2834
3346.02 2777
3346.57 2707
3347.11 2678
3347.66 2729
3348.21 2615
3348.75 2491
3349.30 2595
3349.84 2607
3350.39 2568
3350.94 2688
3351.48 2765
3352.03 2666
3352.57 2551
3353.12 2471
3353.67 2491
3354.21 2534
3354.76 2397
3355.31 2240
3355.85 2105
3356.40 2133
3356.95 2120
3357.49 2112
3358.04 2086
3358.59 2054
3359.13 2009
3359.68 2019
3360.23 2010
3360.77 2091
3361.32 1991
3361.87 1958
3362.41 2143
3362.96 2275
3363.51 2167
3364.05 2182
3364.60 2144
3365.15 2195
3365.70 2094
3366.24 2206
3366.79 2290
3367.34 2196
3367.89 2082
3368.43 2105
3368.98 2156
3369.53 2228
3370.08 2267
3370.62 2359
3371.17 2585
3371.72 2731
3372.27 2913
3372.81 3345
3373.36 3541
3373.91 3750
3374.46 3839
3375.01 3875
3375.55 3928
3376.10 3855
3376.65 3633
3377.20 3359
3377.75 3167
3378.30 2905
3378.84 2715
3379.39 2428
3379.94 2231
3380.49 2061
3381.04 2043
3381.59 1989
3382.13 1919
3382.68 1867
3383.23 1756
3383.78 1753
3384.33 1652
3384.88 1594
3385.43 1593
3385.98 1535
3386.52 1556
3387.07 1620
3387.62 1609
3388.17 1618
3388.72 1612
3389.27 1579
3389.82 1577
3390.37 1629
3390.92 1602
3391.47 1596
3392.02 1610
3392.57 1589
3393.12 1564
3393.66 1552
3394.21 1583
3394.76 1658
3395.31 1566
3395.86 1633
3396.41 1604
3396.96 1574
3397.51 1597
3398.06 1608
3398.61 1645
3399.16 1633
3399.71 1643
3400.26 1597
3400.81 1591
3401.36 1522
3401.91 1499
3402.46 1681
3403.01 1577
3403.56 1461
3404.11 1490
3404.66 1510
3405.21 1450
3405.77 1390
3406.32 1396
3406.87 1436
3407.42 1464
3407.97 1498
3408.52 1550
3409.07 1562
3409.62 1731
3410.17 1792
3410.72 1866
3411.27 1928
3411.82 1989
3412.37 2133
3412.93 2088
3413.48 2073
3414.03 2036
3414.58 2011
3415.13 1914
3415.68 1881
3416.23 1852
3416.78 1854
3417.34 1782
3417.89 1838
3418.44 1913
3418.99 1922
3419.54 1898
3420.09 1985
3420.65 1835
3421.20 1755
3421.75 1702
3422.30 1689
3422.85 1645
3423.40 1748
3423.96 1832
3424.51 1891
3425.06 1862
3425.61 1854
3426.17 1704
3426.72 1654
3427.27 1629
3427.82 1628
3428.37 1506
3428.93 1481
3429.48 1349
3430.03 1290
3430.58 1312
3431.14 1302
3431.69 1302
3432.24 1356
3432.79 1292
3433.35 1281
3433.90 1291
3434.45 1289
3435.01 1288
3435.56 1300
3436.11 1278
3436.66 1289
3437.22 1345
3437.77 1369
3438.32 1407
3438.88 1498
3439.43 1495
3439.98 1505
3440.54 1542
3441.09 1470
3441.64 1508
3442.20 1498
3442.75 1557
3443.30 1509
3443.86 1492
3444.41 1505
3444.96 1536
3445.52 1442
3446.07 1339
3446.63 1297
3447.18 1342
3447.73 1276
3448.29 1373
3448.84 1334
3449.40 1331
3449.95 1267
3450.50 1198
3451.06 1253
3451.61 1260
3452.17 1207
3452.72 1209
3453.27 1238
3453.83 1212
3454.38 1182
3454.94 1208
3455.49 1217
3456.05 1263
3456.60 1271
3457.16 1236
3457.71 1245
3458.27 1249
3458.82 1240
3459.38 1195
3459.93 1210
3460.49 1252
3461.04 1260
3461.60 1297
3462.15 1390
3462.71 1343
3463.26 1340
3463.82 1368
3464.37 1364
3464.93 1329
3465.48 1362
3466.04 1362
3466.59 1292
3467.15 1457
3467.70 1384
3468.26 1383
3468.81 1413
3469.37 1454
3469.93 1542
3470.48 1561
3471.04 1713
3471.59 1706
3472.15 1757
3472.70 1776
3473.26 1835
3473.82 1806
3474.37 1768
3474.93 1607
3475.48 1595
3476.04 1561
3476.60 1641
3477.15 1664
3477.71 1648
3478.27 1731
3478.82 1708
3479.38 1739
3479.93 1825
3480.49 1849
3481.05 1947
3481.60 1901
3482.16 1957
3482.72 2005
3483.27 1984
3483.83 2129
3484.39 2074
3484.95 2085
3485.50 2143
3486.06 2144
3486.62 2171
3487.17 2222
3487.73 2382
3488.29 2607
3488.84 2880
3489.40 3330
3489.96 4119
3490.52 5579
3491.07 6939
3491.63 8518
3492.19 9795
3492.75 10783
3493.30 11071
3493.86 10796
3494.42 9963
3494.98 8998
3495.53 7683
3496.09 6110
3496.65 5011
3497.21 4028
3497.77 3332
3498.32 2981
3498.88 2817
3499.44 2641
3500.00 2503
3500.56 2632
3501.11 2641
3501.67 2705
3502.23 2881
3502.79 3131
3503.35 3432
3503.91 3638
3504.46 3992
3505.02 4300
3505.58 4432
3506.14 4480
3506.70 4502
3507.26 4388
3507.81 4063
3508.37 3789
3508.93 3561
3509.49 3152
3510.05 2978
3510.61 2708
3511.17 2627
3511.73 2532
3512.29 2353
3512.85 2391
3513.40 2303
3513.96 2164
3514.52 1976
3515.08 1924
3515.64 1857
3516.20 1713
3516.76 1605
3517.32 1508
3517.88 1574
3518.44 1484
3519.00 1475
3519.56 1543
3520.12 1454
3520.68 1480
3521.24 1581
3521.80 1613
3522.36 1518
3522.92 1600
3523.48 1573
3524.04 1494
3524.60 1520
3525.16 1658
3525.72 1651
3526.28 1641
3526.84 1640
3527.40 1610
3527.96 1684
3528.52 1585
3529.08 1542
3529.64 1508
3530.20 1600
3530.76 1608
3531.32 1627
3531.88 1527
3532.44 1499
3533.00 1538
3533.56 1514
3534.12 1542
3534.68 1567
3535.25 1442
3535.81 1472
3536.37 1514
3536.93 1545
3537.49 1549
3538.05 1405
3538.61 1413
3539.17 1405
3539.73 1450
3540.30 1466
3540.86 1467
3541.42 1454
3541.98 1533
3542.54 1529
3543.10 1469
3543.66 1472
3544.23 1585
3544.79 1553
3545.35 1559
3545.91 1568
3546.47 1564
3547.03 1659
3547.60 1456
3548.16 1418
3548.72 1413
3549.28 1461
3549.84 1395
3550.41 1365
3550.97 1404
3551.53 1357
3552.09 1311
3552.65 1304
3553.22 1244
3553.78 1257
3554.34 1247
3554.90 1253
3555.47 1139
3556.03 1108
3556.59 1125
3557.15 1138
3557.72 1218
3558.28 1204
3558.84 1274
3559.41 1286
3559.97 1332
3560.53 1319
3561.09 1390
3561.66 1340
3562.22 1349
3562.78 1326
3563.35 1336
3563.91 1345
3564.47 1369
3565.04 1354
3565.60 1396
3566.16 1450
3566.73 1403
3567.29 1403
3567.85 1356
3568.42 1339
3568.98 1291
3569.54 1181
3570.11 1242
3570.67 1238
3571.23 1215
3571.80 1279
3572.36 1332
3572.93 1345
3573.49 1486
3574.05 1590
3574.62 1802
3575.18 2075
3575.75 2361
3576.31 2593
3576.87 2944
3577.44 3273
3578.00 3201
3578.57 3136
3579.13 3090
3579.70 3048
3580.26 2934
3580.82 2650
3581.39 2366
3581.95 2156
3582.52 1922
3583.08 1682
3583.65 1623
3584.21 1509
3584.78 1373
3585.34 1339
3585.91 1285
3586.47 1298
3587.04 1260
3587.60 1220
3588.17 1216
3588.73 1170
3589.30 1164
3589.86 1121
3590.43 1061
3590.99 1088
3591.56 1080
3592.12 1083
3592.69 1112
3593.25 1115
3593.82 1111
3594.39 1007
3594.95 1053
3595.52 1131
3596.08 1071
3596.65 1063
3597.21 1095
3597.78 1101
3598.35 1065
3598.91 1159
3599.48 1180
3600.04 1049
3600.61 1056
3601.18 1080
3601.74 1034
3602.31 1043
3602.87 1071
3603.44 1105
3604.01 1110
3604.57 1125
3605.14 1113
3605.71 1145
3606.27 1089
3606.84 1106
3607.41 1153
3607.97 1103
3608.54 1130
3609.11 1095
3609.67 1069
3610.24 1049
3610.81 1038
3611.37 989
3611.94 1045
3612.51 1082
3613.07 1080
3613.64 1086
3614.21 1159
3614.78 1201
3615.34 1216
3615.91 1213
3616.48 1334
3617.04 1422
3617.61 1464
3618.18 1508
3618.75 1533
3619.31 1469
3619.88 1429
3620.45 1513
3621.02 1441
3621.58 1362
3622.15 1302
3622.72 1251
3623.29 1160
3623.86 1127
3624.42 1154
3624.99 1121
3625.56 1076
3626.13 1109
3626.70 1087
3627.26 1049
3627.83 1058
3628.40 1044
3628.97 1046
3629.54 1065
3630.11 987
3630.67 1017
3631.24 1056
3631.81 1014
3632.38 993
3632.95 1039
3633.52 999
3634.08 1044
3634.65 1051
3635.22 1071
3635.79 1039
3636.36 1039
3636.93 1081
3637.50 1071
3638.07 1108
3638.64 1103
3639.20 1178
3639.77 1229
3640.34 1211
3640.91 1295
3641.48 1291
3642.05 1389
3642.62 1471
3643.19 1468
3643.76 1403
3644.33 1372
3644.90 1311
3645.47 1307
3646.04 1285
3646.61 1178
3647.18 1127
3647.75 1169
3648.32 1177
3648.89 1184
3649.46 1230
3650.03 1248
3650.60 1306
3651.17 1374
3651.74 1473
3652.31 1578
3652.88 1682
3653.45 1683
3654.02 1651
3654.59 1580
3655.16 1626
3655.73 1540
3656.30 1445
3656.87 1480
3657.44 1450
3658.01 1506
3658.58 1552
3659.15 1544
3659.72 1664
3660.29 1679
3660.86 1568
3661.43 1566
3662.00 1507
3662.58 1564
3663.15 1624
3663.72 1621
3664.29 1639
3664.86 1742
3665.43 1944
3666.00 1987
3666.57 2166
3667.14 2259
3667.72 2282
3668.29 2108
3668.86 1958
3669.43 1824
3670.00 1685
3670.57 1478
3671.14 1368
3671.72 1342
3672.29 1354
3672.86 1320
3673.43 1297
3674.00 1321
3674.57 1305
3675.15 1249
3675.72 1304
3676.29 1303
3676.86 1360
3677.43 1399
3678.01 1445
3678.58 1363
3679.15 1340
3679.72 1364
3680.30 1425
3680.87 1376
3681.44 1320
3682.01 1309
3682.58 1147
3683.16 1164
3683.73 1166
3684.30 1072
3684.88 1068
3685.45 1120
3686.02 1092
3686.59 1019
3687.17 1091
3687.74 1112
3688.31 1190
3688.88 1105
3689.46 1172
3690.03 1206
3690.60 1270
3691.18 1337
3691.75 1256
3692.32 1346
3692.90 1252
3693.47 1216
3694.04 1230
3694.62 1256
3695.19 1195
3695.76 1123
3696.34 1149
3696.91 1105
3697.48 1013
3698.06 1026
3698.63 1057
3699.21 1031
3699.78 1058
3700.35 950
3700.93 998
3701.50 1042
3702.08 1063
3702.65 1085
3703.22 1088
3703.80 1109
3704.37 1098
3704.95 1090
3705.52 1103
3706.09 1067
3706.67 1147
3707.24 1163
3707.82 1162
3708.39 1071
3708.97 1089
3709.54 1107
3710.12 1176
3710.69 1089
3711.26 1055
3711.84 1124
3712.41 1096
3712.99 1028
3713.56 994
3714.14 1036
3714.71 1074
3715.29 1065
3715.86 1081
3716.44 1043
3717.01 1051
3717.59 988
3718.16 986
3718.74 1009
3719.32 1068
3719.89 992
3720.47 916
3721.04 901
3721.62 980
3722.19 999
3722.77 987
3723.34 962
3723.92 908
3724.49 1029
3725.07 970
3725.65 921
3726.22 927
3726.80 941
3727.37 1044
3727.95 972
3728.53 995
3729.10 993
3729.68 1038
3730.25 1076
3730.83 1120
3731.41 1087
3731.98 1070
3732.56 1063
3733.14 1116
3733.71 1130
3734.29 1174
3734.87 1155
3735.44 1181
3736.02 1161
3736.60 1124
3737.17 1187
3737.75 1122
3738.33 995
3738.90 959
3739.48 1005
3740.06 990
3740.63 1012
3741.21 1046
3741.79 928
3742.36 930
3742.94 1002
3743.52 1010
3744.10 895
3744.67 855
3745.25 896
3745.83 982
3746.40 994
3746.98 931
3747.56 889
3748.14 872
3748.71 965
3749.29 986
3749.87 944
3750.45 975
3751.03 946
3751.60 1004
3752.18 970
3752.76 942
3753.34 912
3753.92 977
3754.49 989
3755.07 943
3755.65 960
3756.23 946
3756.81 971
3757.38 960
3757.96 997
3758.54 1062
3759.12 1084
3759.70 1162
3760.28 1096
3760.85 1034
3761.43 1061
3762.01 1038
3762.59 1083
3763.17 1154
3763.75 1091
3764.33 1112
3764.91 1038
3765.48 1069
3766.06 1078
3766.64 1033
3767.22 1028
3767.80 1125
3768.38 1069
3768.96 1067
3769.54 1053
3770.12 1048
3770.70 1072
3771.28 1109
3771.85 1062
3772.43 1083
3773.01 1098
3773.59 1141
3774.17 1112
3774.75 1017
3775.33 1004
3775.91 1023
3776.49 1028
3777.07 1043
3777.65 1104
3778.23 1010
3778.81 1079
3779.39 1095
3779.97 1166
3780.55 1194
3781.13 1114
3781.71 1131
3782.29 1137
3782.87 1072
3783.45 1017
3784.03 1080
3784.61 1071
3785.19 1077
3785.77 1163
3786.35 1052
3786.93 989
3787.51 1063
3788.10 1055
3788.68 1073
3789.26 1009
3789.84 1077
3790.42 1088
3791.00 1071
3791.58 1083
3792.16 1163
3792.74 1203
3793.32 1106
3793.90 1162
3794.48 1194
3795.07 1238
3795.65 1189
3796.23 1191
3796.81 1151
3797.39 1201
3797.97 1224
3798.55 1234
3799.14 1238
3799.72 1293
3800.30 1337
3800.88 1440
3801.46 1504
3802.04 1575
3802.62 1611
3803.21 1597
3803.79 1661
3804.37 1520
3804.95 1436
3805.53 1457
3806.12 1552
3806.70 1688
3807.28 1725
3807.86 1858
3808.44 1965
3809.03 2100
3809.61 2067
3810.19 2178
3810.77 2128
3811.36 2001
3811.94 2007
3812.52 1907
3813.10 1804
3813.69 1868
3814.27 2055
3814.85 2124
3815.43 2201
3816.02 2191
3816.60 2098
3817.18 2007
3817.77 1888
3818.35 1854
3818.93 1794
3819.51 1679
3820.10 1533
3820.68 1560
3821.26 1617
3821.85 1670
3822.43 1608
3823.01 1530
3823.60 1603
3824.18 1724
3824.76 1683
3825.35 1500
3825.93 1446
3826.51 1514
3827.10 1367
3827.68 1268
3828.27 1249
3828.85 1222
3829.43 1288
3830.02 1276
3830.60 1203
3831.18 1143
3831.77 1199
3832.35 1256
3832.94 1246
3833.52 1207
3834.10 1133
3834.69 1207
3835.27 1245
3835.86 1246
3836.44 1197
3837.03 1197
3837.61 1119
3838.19 1068
3838.78 1135
3839.36 1118
3839.95 1063
3840.53 1071
3841.12 1120
3841.70 1087
3842.29 1099
3842.87 1162
3843.46 1110
3844.04 1200
3844.63 1194
3845.21 1223
3845.80 1213
3846.38 1294
3846.97 1333
3847.55 1357
3848.14 1311
3848.72 1361
3849.31 1335
3849.89 1217
3850.48 1158
3851.06 1231
3851.65 1233
3852.23 1143
3852.82 1146
3853.41 1219
3853.99 1229
3854.58 1096
3855.16 1187
3855.75 1034
3856.33 1139
3856.92 1159
3857.51 1181
3858.09 1191
3858.68 1200
3859.26 1195
3859.85 1218
3860.44 1308
3861.02 1306
3861.61 1389
3862.20 1416
3862.78 1470
3863.37 1465
3863.95 1399
3864.54 1362
3865.13 1363
3865.71 1305
3866.30 1224
3866.89 1216
3867.47 1155
3868.06 1096
3868.65 1132
3869.23 1039
3869.82 1097
3870.41 1090
3870.99 1046
3871.58 994
3872.17 1107
3872.76 1112
3873.34 1090
3873.93 1094
3874.52 1130
3875.10 1168
3875.69 1125
3876.28 1067
3876.87 1030
3877.45 1069
3878.04 1045
3878.63 1006
3879.22 1010
3879.80 973
3880.39 947
3880.98 1030
3881.57 1002
3882.15 938
3882.74 905
3883.33 967
3883.92 963
3884.51 926
3885.09 938
3885.68 947
3886.27 990
3886.86 984
3887.45 1062
3888.04 1060
3888.62 1135
3889.21 1069
3889.80 1051
3890.39 1095
3890.98 1114
3891.57 1110
3892.15 1118
3892.74 1122
3893.33 1077
3893.92 1093
3894.51 1082
3895.10 1016
3895.69 1039
3896.28 1002
3896.86 979
3897.45 991
3898.04 928
3898.63 965
3899.22 961
3899.81 1005
3900.40 1008
3900.99 959
3901.58 1002
3902.17 989
3902.76 1063
3903.34 1044
3903.93 1011
3904.52 964
3905.11 964
3905.70 1060
3906.29 1085
3906.88 1106
3907.47 1127
3908.06 1160
3908.65 1114
3909.24 1111
3909.83 1047
3910.42 1068
3911.01 1016
3911.60 987
3912.19 984
3912.78 999
3913.37 1006
3913.96 1090
3914.55 1042
3915.14 1033
3915.73 976
3916.32 992
3916.91 1037
3917.50 1051
3918.09 1026
3918.68 991
3919.28 1001
3919.87 1039
3920.46 984
3921.05 975
3921.64 1024
3922.23 942
3922.82 990
3923.41 957
3924.00 919
3924.59 881
3925.18 907
3925.77 879
3926.37 882
3926.96 851
3927.55 915
3928.14 914
3928.73 845
3929.32 861
3929.91 828
3930.51 874
3931.10 898
3931.69 833
3932.28 839
3932.87 838
3933.46 841
3934.05 858
3934.65 863
3935.24 839
3935.83 858
3936.42 913
3937.01 913
3937.61 943
3938.20 972
3938.79 995
3939.38 957
3939.97 1000
3940.57 1041
3941.16 1000
3941.75 986
3942.34 991
3942.94 979
3943.53 973
3944.12 1021
3944.71 966
3945.31 927
3945.90 939
3946.49 952
3947.08 966
3947.68 915
3948.27 903
3948.86 996
3949.45 960
3950.05 947
3950.64 941
3951.23 979
3951.83 942
3952.42 889
3953.01 959
3953.61 912
3954.20 949
3954.79 1025
3955.39 964
3955.98 963
3956.57 925
3957.17 971
3957.76 1030
3958.35 1130
3958.95 1150
3959.54 1147
3960.13 1173
3960.73 1109
3961.32 1172
3961.92 1197
3962.51 1137
3963.10 1099
3963.70 1126
3964.29 1230
3964.88 1197
3965.48 1324
3966.07 1409
3966.67 1621
3967.26 1549
3967.86 1648
3968.45 1813
3969.04 1914
3969.64 1893
3970.23 1759
3970.83 1603
3971.42 1470
3972.02 1371
3972.61 1320
3973.21 1265
3973.80 1220
3974.40 1282
3974.99 1423
3975.58 1525
3976.18 1550
3976.77 1727
3977.37 1892
3977.96 1871
3978.56 1863
3979.15 1816
3979.75 1762
3980.35 1651
3980.94 1518
3981.54 1506
3982.13 1321
3982.73 1387
3983.32 1424
3983.92 1382
3984.51 1367
3985.11 1309
3985.70 1237
3986.30 1255
3986.90 1246
3987.49 1220
3988.09 1242
3988.68 1280
3989.28 1160
3989.87 1172
3990.47 1248
3991.07 1300
3991.66 1250
3992.26 1152
3992.85 1229
3993.45 1230
3994.05 1247
3994.64 1280
3995.24 1303
3995.84 1192
3996.43 1164
3997.03 1232
3997.62 1291
3998.22 1225
3998.82 1207
3999.41 1232
4000.01 1152
4000.61 1188
4001.20 1192
4001.80 1175
4002.40 1185
4003.00 1119
4003.59 1120
4004.19 1087
4004.79 1082
4005.38 1125
4005.98 1225
4006.58 1165
4007.17 1113
4007.77 1149
4008.37 1155
4008.97 1112
4009.56 1094
4010.16 1199
4010.76 1185
4011.36 1156
4011.95 1092
4012.55 1101
4013.15 1182
4013.75 1167
4014.34 1125
4014.94 1129
4015.54 1122
4016.14 1169
4016.74 1091
4017.33 1146
4017.93 1325
4018.53 1375
4019.13 1338
4019.73 1354
4020.32 1416
4020.92 1464
4021.52 1355
4022.12 1338
4022.72 1251
4023.32 1235
4023.91 1244
4024.51 1181
4025.11 1124
4025.71 1179
4026.31 1253
4026.91 1270
4027.51 1315
4028.10 1301
4028.70 1343
4029.30 1327
4029.90 1363
4030.50 1397
4031.10 1363
4031.70 1336
4032.30 1390
4032.90 1508
4033.49 1489
4034.09 1597
4034.69 1628
4035.29 1640
4035.89 1628
4036.49 1536
4037.09 1458
4037.69 1378
4038.29 1307
4038.89 1247
4039.49 1173
4040.09 1105
4040.69 1122
4041.29 1038
4041.89 1018
4042.49 1021
4043.09 979
4043.69 1009
4044.29 1009
4044.89 1005
4045.49 951
4046.09 887
4046.69 845
4047.29 900
4047.89 968
4048.49 1010
4049.09 1030
4049.69 972
4050.29 995
4050.89 950
4051.49 989
4052.09 990
4052.69 985
4053.29 936
4053.89 975
4054.49 926
4055.09 947
4055.69 952
4056.30 912
4056.90 832
4057.50 914
4058.10 904
4058.70 855
4059.30 928
4059.90 893
4060.50 910
4061.10 901
4061.71 884
4062.31 970
4062.91 965
4063.51 982
4064.11 1004
4064.71 991
4065.31 1054
4065.92 1028
4066.52 1072
4067.12 1018
4067.72 926
4068.32 977
4068.92 1039
4069.53 987
4070.13 1008
4070.73 977
4071.33 874
4071.93 932
4072.54 878
4073.14 839
4073.74 838
4074.34 856
4074.94 902
4075.55 937
4076.15 919
4076.75 934
4077.35 991
4077.96 915
4078.56 877
4079.16 854
4079.76 916
4080.37 872
4080.97 945
4081.57 931
4082.17 910
4082.78 859
4083.38 883
4083.98 893
4084.59 920
4085.19 855
4085.79 873
4086.39 863
4087.00 899
4087.60 960
4088.20 942
4088.81 931
4089.41 886
4090.01 864
4090.62 900
4091.22 894
4091.82 891
4092.43 898
4093.03 859
4093.63 894
4094.24 952
4094.84 894
4095.45 883
4096.05 913
4096.65 881
4097.26 892
4097.86 835
4098.47 884
4099.07 905
4099.67 858
4100.28 950
4100.88 873
4101.49 938
4102.09 835
4102.69 938
4103.30 900
4103.90 879
4104.51 858
4105.11 911
4105.72 830
4106.32 872
4106.93 857
4107.53 868
4108.13 892
4108.74 861
4109.34 874
4109.95 868
4110.55 884
4111.16 803
4111.76 802
4112.37 809
4112.97 789
4113.58 816
4114.18 791
4114.79 776
4115.39 826
4116.00 868
4116.60 827
4117.21 771
4117.82 805
4118.42 834
4119.03 832
4119.63 861
4120.24 814
4120.84 839
4121.45 767
4122.05 806
4122.66 821
4123.27 842
4123.87 775
4124.48 869
4125.08 881
4125.69 832
4126.30 834
4126.90 916
4127.51 867
4128.11 819
4128.72 769
4129.33 793
4129.93 856
4130.54 898
4131.15 826
4131.75 897
4132.36 853
4132.96 913
4133.57 857
4134.18 853
4134.78 886
4135.39 871
4136.00 926
4136.60 924
4137.21 955
4137.82 1005
4138.43 997
4139.03 1031
4139.64 1000
4140.25 1022
4140.85 956
4141.46 953
4142.07 908
4142.68 934
4143.28 998
4143.89 992
4144.50 1006
4145.10 1011
4145.71 1061
4146.32 960
4146.93 919
4147.53 882
4148.14 928
4148.75 922
4149.36 921
4149.97 908
4150.57 874
4151.18 824
4151.79 785
4152.40 864
4153.00 845
4153.61 856
4154.22 804
4154.83 866
4155.44 793
4156.05 794
4156.65 830
4157.26 887
4157.87 945
4158.48 1001
4159.09 979
4159.70 1044
4160.30 1056
4160.91 952
4161.52 1028
4162.13 1044
4162.74 945
4163.35 922
4163.96 884
4164.56 882
4165.17 906
4165.78 883
4166.39 887
4167.00 858
4167.61 943
4168.22 982
4168.83 950
4169.44 871
4170.05 850
4170.66 892
4171.26 906
4171.87 921
4172.48 928
4173.09 936
4173.70 888
4174.31 915
4174.92 916
4175.53 917
4176.14 969
4176.75 1004
4177.36 1028
4177.97 925
4178.58 915
4179.19 941
4179.80 913
4180.41 879
4181.02 910
4181.63 902
4182.24 835
4182.85 842
4183.46 923
4184.07 945
4184.68 894
4185.29 951
4185.90 1017
4186.51 1020
4187.12 998
4187.73 893
4188.34 870
4188.95 881
4189.56 919
4190.18 917
4190.79 911
4191.40 956
4192.01 923
4192.62 965
4193.23 995
4193.84 947
4194.45 1048
4195.06 1055
4195.67 1054
4196.28 1052
4196.90 1065
4197.51 974
4198.12 987
4198.73 974
4199.34 946
4199.95 918
4200.56 847
4201.18 901
4201.79 942
4202.40 908
4203.01 857
4203.62 906
4204.23 896
4204.85 870
4205.46 843
4206.07 940
4206.68 918
4207.29 969
4207.90 950
4208.52 886
4209.13 907
4209.74 948
4210.35 976
4210.97 1009
4211.58 1002
4212.19 1027
4212.80 1010
4213.41 1023
4214.03 1063
4214.64 1010
4215.25 1039
4215.86 992
4216.48 1064
4217.09 1042
4217.70 1110
4218.32 1090
4218.93 1072
4219.54 1131
4220.15 1191
4220.77 1175
4221.38 1267
4221.99 1209
4222.61 1159
4223.22 1157
4223.83 1223
4224.44 1263
4225.06 1297
4225.67 1349
4226.28 1433
4226.90 1498
4227.51 1656
4228.13 1799
4228.74 1941
4229.35 2060
4229.97 2050
4230.58 1953
4231.19 1801
4231.81 1650
4232.42 1521
4233.03 1467
4233.65 1311
4234.26 1240
4234.88 1263
4235.49 1297
4236.10 1228
4236.72 1227
4237.33 1193
4237.95 1170
4238.56 1187
4239.17 1218
4239.79 1217
4240.40 1223
4241.02 1216
4241.63 1124
4242.25 1227
4242.86 1314
4243.48 1301
4244.09 1282
4244.71 1315
4245.32 1376
4245.93 1348
4246.55 1275
4247.16 1327
4247.78 1281
4248.39 1261
4249.01 1273
4249.62 1236
4250.24 1067
4250.85 1119
4251.47 1161
4252.08 1112
4252.70 1177
4253.32 1134
4253.93 1172
4254.55 1147
4255.16 1142
4255.78 1085
4256.39 1075
4257.01 1087
4257.62 1115
4258.24 1223
4258.85 1185
4259.47 1088
4260.09 1184
4260.70 1265
4261.32 1288
4261.93 1339
4262.55 1462
4263.17 1540
4263.78 1524
4264.40 1593
4265.01 1591
4265.63 1598
4266.25 1484
4266.86 1423
4267.48 1410
4268.10 1385
4268.71 1241
4269.33 1248
4269.94 1272
4270.56 1211
4271.18 1219
4271.79 1287
4272.41 1205
4273.03 1244
4273.64 1284
4274.26 1336
4274.88 1424
4275.49 1549
4276.11 1613
4276.73 1783
4277.35 1922
4277.96 2032
4278.58 2058
4279.20 1962
4279.81 1780
4280.43 1682
4281.05 1579
4281.67 1389
4282.28 1381
4282.90 1272
4283.52 1208
4284.14 1174
4284.75 1107
4285.37 1153
4285.99 1117
4286.61 1113
4287.22 1077
4287.84 1100
4288.46 1113
4289.08 1065
4289.70 1090
4290.31 1090
4290.93 1023
4291.55 1030
4292.17 1026
4292.79 1033
4293.40 1025
4294.02 1056
4294.64 1046
4295.26 1068
4295.88 1070
4296.50 1093
4297.11 1065
4297.73 1056
4298.35 1098
4298.97 1006
4299.59 993
4300.21 1074
4300.83 1060
4301.44 1058
4302.06 1026
4302.68 1051
4303.30 1112
4303.92 1112
4304.54 1090
4305.16 1127
4305.78 1085
4306.40 1067
4307.02 1037
4307.63 991
4308.25 1019
4308.87 1094
4309.49 1087
4310.11 1094
4310.73 1072
4311.35 1142
4311.97 1177
4312.59 1158
4313.21 1147
4313.83 1150
4314.45 1167
4315.07 1154
4315.69 1184
4316.31 1266
4316.93 1295
4317.55 1156
4318.17 1241
4318.79 1260
4319.41 1355
4320.03 1306
4320.65 1274
4321.27 1326
4321.89 1363
4322.51 1303
4323.13 1416
4323.75 1454
4324.37 1503
4324.99 1550
4325.61 1553
4326.23 1603
4326.85 1730
4327.47 1681
4328.09 1679
4328.71 1824
4329.33 1921
4329.96 2066
4330.58 2278
4331.20 2546
4331.82 3058
4332.44 3457
4333.06 3741
4333.68 4067
4334.30 4145
4334.92 4106
4335.54 3885
4336.17 3689
4336.79 3699
4337.41 3888
4338.03 4002
4338.65 4055
4339.27 4072
4339.89 3910
4340.52 3526
4341.14 3256
4341.76 2973
4342.38 2790
4343.00 2630
4343.62 2656
4344.25 2860
4344.87 3261
4345.49 3888
4346.11 4381
4346.73 4933
4347.36 5384
4347.98 5449
4348.60 5386
4349.22 4890
4349.84 4644
4350.47 4337
4351.09 3895
4351.71 3568
4352.33 3597
4352.96 3495
4353.58 3166
4354.20 2927
4354.82 2713
4355.45 2486
4356.07 2223
4356.69 2088
4357.31 1971
4357.94 1996
4358.56 1959
4359.18 1886
4359.81 1902
4360.43 1832
4361.05 1808
4361.68 1726
4362.30 1753
4362.92 1653
4363.55 1574
4364.17 1616
4364.79 1640
4365.42 1608
4366.04 1694
4366.66 1736
4367.29 1681
4367.91 1581
4368.53 1574
4369.16 1521
4369.78 1533
4370.40 1420
4371.03 1370
4371.65 1377
4372.27 1367
4372.90 1311
4373.52 1326
4374.15 1314
4374.77 1245
4375.39 1316
4376.02 1347
4376.64 1305
4377.27 1314
4377.89 1326
4378.52 1362
4379.14 1434
4379.76 1427
4380.39 1398
4381.01 1403
4381.64 1448
4382.26 1365
4382.89 1346
4383.51 1387
4384.14 1327
4384.76 1337
4385.39 1296
4386.01 1288
4386.64 1225
4387.26 1295
4387.89 1314
4388.51 1305
4389.14 1283
4389.76 1227
4390.39 1163
4391.01 1167
4391.64 1189
4392.26 1164
4392.89 1193
4393.51 1234
4394.14 1296
4394.76 1308
4395.39 1286
4396.01 1243
4396.64 1230
4397.26 1217
4397.89 1194
4398.52 1247
4399.14 1225
4399.77 1253
4400.39 1240
4401.02 1140
4401.65 1135
4402.27 1161
4402.90 1110
4403.52 1141
4404.15 1087
4404.78 1163
4405.40 1093
4406.03 1146
4406.65 1163
4407.28 1152
4407.91 1168
4408.53 1270
4409.16 1270
4409.79 1322
4410.41 1242
4411.04 1199
4411.67 1156
4412.29 1259
4412.92 1159
4413.55 1222
4414.17 1191
4414.80 1124
4415.43 1143
4416.05 1131
4416.68 1108
4417.31 1046
4417.94 1079
4418.56 1131
4419.19 1043
4419.82 1167
4420.44 1128
4421.07 1105
4421.70 1103
4422.33 1138
4422.95 1154
4423.58 1086
4424.21 1118
4424.84 1091
4425.46 1040
4426.09 1125
4426.72 1109
4427.35 1030
4427.97 963
4428.60 1024
4429.23 1088
4429.86 984
4430.49 1022
4431.11 1117
4431.74 1043
4432.37 1030
4433.00 1033
4433.63 1117
4434.26 1145
4434.88 1150
4435.51 1054
4436.14 1111
4436.77 1171
4437.40 1182
4438.03 1173
4438.65 1155
4439.28 1169
4439.91 1180
4440.54 1123
4441.17 1161
4441.80 1164
4442.43 1212
4443.06 1115
4443.68 1080
4444.31 1165
4444.94 1160
4445.57 1190
4446.20 1165
4446.83 1215
4447.46 1281
4448.09 1236
4448.72 1267
4449.35 1219
4449.98 1196
4450.61 1284
4451.24 1238
4451.86 1219
4452.49 1213
4453.12 1296
4453.75 1224
4454.38 1213
4455.01 1289
4455.64 1537
4456.27 1732
4456.90 1825
4457.53 1827
4458.16 1821
4458.79 1628
4459.42 1610
4460.05 1498
4460.68 1391
4461.31 1235
4461.94 1181
4462.57 1161
4463.20 1130
4463.83 1160
4464.46 1152
4465.09 1112
4465.72 1103
4466.36 1158
4466.99 1191
4467.62 1154
4468.25 1116
4468.88 1099
4469.51 1063
4470.14 1068
4470.77 1103
4471.40 1085
4472.03 988
4472.66 1025
4473.29 1055
4473.93 1008
4474.56 1019
4475.19 925
4475.82 952
4476.45 984
4477.08 1046
4477.71 1090
4478.34 1047
4478.98 1025
4479.61 1040
4480.24 1052
4480.87 1024
4481.50 1076
4482.13 1101
4482.76 1064
4483.40 1077
4484.03 1081
4484.66 1057
4485.29 1077
4485.92 1070
4486.56 1097
4487.19 1094
4487.82 1141
4488.45 1204
4489.08 1108
4489.72 1120
4490.35 1100
4490.98 1140
4491.61 1107
4492.25 1106
4492.88 1145
4493.51 1157
4494.14 1146
4494.78 1155
4495.41 1161
4496.04 1195
4496.67 1229
4497.31 1238
4497.94 1294
4498.57 1357
4499.20 1355
4499.84 1505
4500.47 1613
4501.10 1688
4501.74 1808
4502.37 2043
4503.00 2078
4503.64 1982
4504.27 1973
4504.90 1904
4505.53 1786
4506.17 1679
4506.80 1645
4507.43 1552
4508.07 1565
4508.70 1511
4509.34 1464
4509.97 1417
4510.60 1384
4511.24 1384
4511.87 1414
4512.50 1421
4513.14 1385
4513.77 1371
4514.41 1290
4515.04 1253
4515.67 1179
4516.31 1199
4516.94 1239
4517.58 1121
4518.21 1132
4518.84 1154
4519.48 1078
4520.11 1039
4520.75 1091
4521.38 1042
4522.02 1012
4522.65 1053
4523.28 1018
4523.92 998
4524.55 1022
4525.19 1055
4525.82 1031
4526.46 1112
4527.09 1082
4527.73 1110
4528.36 1105
4529.00 1192
4529.63 1202
4530.27 1283
4530.90 1407
4531.54 1358
4532.17 1355
4532.81 1423
4533.44 1438
4534.08 1344
4534.71 1312
4535.35 1251
4535.99 1221
4536.62 1142
4537.26 1141
4537.89 1042
4538.53 1040
4539.16 1029
4539.80 1016
4540.43 967
4541.07 954
4541.71 1017
4542.34 950
4542.98 916
4543.61 932
4544.25 982
4544.89 977
4545.52 996
4546.16 940
4546.79 881
4547.43 917
4548.07 948
4548.70 893
4549.34 872
4549.98 949
4550.61 893
4551.25 941
4551.89 1003
4552.52 906
4553.16 915
4553.80 917
4554.43 944
4555.07 885
4555.71 869
4556.34 837
4556.98 957
4557.62 862
4558.25 905
4558.89 932
4559.53 930
4560.16 979
4560.80 906
4561.44 901
4562.08 943
4562.71 975
4563.35 983
4563.99 1036
4564.63 972
4565.26 951
4565.90 975
4566.54 983
4567.18 991
4567.81 1000
4568.45 1021
4569.09 1027
4569.73 974
4570.36 990
4571.00 1043
4571.64 988
4572.28 1008
4572.92 1051
4573.55 1024
4574.19 1026
4574.83 1034
4575.47 955
4576.11 1013
4576.75 932
4577.38 993
4578.02 1042
4578.66 1075
4579.30 1041
4579.94 1019
4580.58 1093
4581.21 1079
4581.85 1160
4582.49 1204
4583.13 1058
4583.77 1161
4584.41 1239
4585.05 1252
4585.69 1289
4586.32 1443
4586.96 1635
4587.60 1762
4588.24 1890
4588.88 2063
4589.52 1986
4590.16 2146
4590.80 2193
4591.44 2198
4592.08 2202
4592.72 2296
4593.36 2390
4594.00 2173
4594.63 2122
4595.27 1882
4595.91 1663
4596.55 1550
4597.19 1363
4597.83 1341
4598.47 1308
4599.11 1353
4599.75 1286
4600.39 1293
4601.03 1272
4601.67 1236
4602.31 1247
4602.95 1259
4603.59 1255
4604.23 1218
4604.87 1192
4605.51 1218
4606.15 1239
4606.79 1208
4607.43 1149
4608.08 1103
4608.72 1047
4609.36 1013
4610.00 945
4610.64 981
4611.28 991
4611.92 1070
4612.56 1059
4613.20 1101
4613.84 1071
4614.48 965
4615.12 972
4615.76 979
4616.41 1001
4617.05 1002
4617.69 1050
4618.33 1033
4618.97 978
4619.61 955
4620.25 995
4620.89 928
4621.54 916
4622.18 1009
4622.82 969
4623.46 911
4624.10 914
4624.74 926
4625.38 931
4626.03 942
4626.67 951
4627.31 1006
4627.95 1022
4628.59 1015
4629.24 1060
4629.88 1127
4630.52 1111
4631.16 1283
4631.80 1380
4632.45 1463
4633.09 1414
4633.73 1405
4634.37 1391
4635.02 1302
4635.66 1273
4636.30 1223
4636.94 1179
4637.58 1241
4638.23 1201
4638.87 1154
4639.51 1170
4640.16 1239
4640.80 1225
4641.44 1126
4642.08 1232
4642.73 1265
4643.37 1171
4644.01 1165
4644.66 1123
4645.30 1097
4645.94 1010
4646.58 1077
4647.23 1112
4647.87 1079
4648.51 1052
4649.16 986
4649.80 1012
4650.44 1038
4651.09 1040
4651.73 1016
4652.37 1022
4653.02 1039
4653.66 1041
4654.31 1077
4654.95 1078
4655.59 1058
4656.24 1030
4656.88 985
4657.52 1010
4658.17 911
4658.81 1005
4659.46 970
4660.10 921
4660.75 918
4661.39 925
4662.03 990
4662.68 895
4663.32 869
4663.97 922
4664.61 902
4665.26 878
4665.90 888
4666.54 922
4667.19 943
4667.83 913
4668.48 856
4669.12 836
4669.77 874
4670.41 856
4671.06 880
4671.70 852
4672.35 888
4672.99 864
4673.64 866
4674.28 843
4674.93 856
4675.57 879
4676.22 871
4676.86 901
4677.51 904
4678.15 943
4678.80 980
4679.44 1026
4680.09 1062
4680.73 997
4681.38 996
4682.03 1009
4682.67 1026
4683.32 1007
4683.96 988
4684.61 1008
4685.25 974
4685.90 1127
4686.55 1069
4687.19 1090
4687.84 1093
4688.48 1154
4689.13 1206
4689.78 1241
4690.42 1379
4691.07 1376
4691.72 1531
4692.36 1544
4693.01 1546
4693.65 1530
4694.30 1534
4694.95 1530
4695.59 1584
4696.24 1645
4696.89 1557
4697.53 1625
4698.18 1695
4698.83 1727
4699.47 1816
4700.12 1960
4700.77 2109
4701.41 2034
4702.06 1991
4702.71 1801
4703.36 1729
4704.00 1568
4704.65 1646
4705.30 1543
4705.94 1425
4706.59 1475
4707.24 1401
4707.89 1406
4708.53 1390
4709.18 1356
4709.83 1363
4710.48 1368
4711.12 1312
4711.77 1292
4712.42 1337
4713.07 1352
4713.71 1330
4714.36 1334
4715.01 1390
4715.66 1313
4716.31 1388
4716.95 1256
4717.60 1258
4718.25 1249
4718.90 1202
4719.55 1220
4720.19 1297
4720.84 1333
4721.49 1381
4722.14 1398
4722.79 1363
4723.44 1357
4724.08 1341
4724.73 1307
4725.38 1285
4726.03 1251
4726.68 1325
4727.33 1315
4727.98 1353
4728.63 1329
4729.27 1277
4729.92 1216
4730.57 1158
4731.22 1102
4731.87 1145
4732.52 1073
4733.17 1115
4733.82 1028
4734.47 1016
4735.12 1075
4735.77 1102
4736.41 1046
4737.06 1142
4737.71 1059
4738.36 1068
4739.01 1119
4739.66 1166
4740.31 1160
4740.96 1172
4741.61 1199
4742.26 1168
4742.91 1183
4743.56 1206
4744.21 1155
4744.86 1091
4745.51 1088
4746.16 1131
4746.81 1095
4747.46 1092
4748.11 1133
4748.76 1193
4749.41 1135
4750.06 1174
4750.71 1177
4751.36 1176
4752.01 1290
4752.66 1252
4753.31 1282
4753.96 1266
4754.61 1267
4755.26 1269
4755.92 1170
4756.57 1220
4757.22 1185
4757.87 1181
4758.52 1184
4759.17 1161
4759.82 1292
4760.47 1430
4761.12 1618
4761.77 1607
4762.42 1555
4763.08 1634
4763.73 1592
4764.38 1514
4765.03 1348
4765.68 1296
4766.33 1284
4766.98 1190
4767.64 1137
4768.29 1152
4768.94 1178
4769.59 1159
4770.24 1235
4770.89 1182
4771.54 1118
4772.20 1105
4772.85 1100
4773.50 1120
4774.15 1092
4774.80 1147
4775.46 1122
4776.11 1133
4776.76 1130
4777.41 1085
4778.06 1097
4778.72 1120
4779.37 1112
4780.02 1110
4780.67 1126
4781.33 1120
4781.98 1112
4782.63 1144
4783.28 1111
4783.94 1058
4784.59 1073
4785.24 1130
4785.89 1091
4786.55 1050
4787.20 1121
4787.85 1099
4788.51 1127
4789.16 1141
4789.81 1159
4790.46 1210
4791.12 1241
4791.77 1246
4792.42 1213
4793.08 1210
4793.73 1185
4794.38 1176
4795.04 1214
4795.69 1216
4796.34 1191
4797.00 1235
4797.65 1301
4798.30 1454
4798.96 1502
4799.61 1651
4800.27 1747
4800.92 1900
4801.57 1949
4802.23 1937
4802.88 1869
4803.53 1642
4804.19 1550
4804.84 1409
4805.50 1429
4806.15 1345
4806.81 1252
4807.46 1290
4808.11 1381
4808.77 1409
4809.42 1377
4810.08 1350
4810.73 1335
4811.39 1339
4812.04 1344
4812.69 1344
4813.35 1418
4814.00 1433
4814.66 1340
4815.31 1355
4815.97 1390
4816.62 1414
4817.28 1341
4817.93 1448
4818.59 1425
4819.24 1413
4819.90 1418
4820.55 1400
4821.21 1598
4821.86 1577
4822.52 1607
4823.17 1689
4823.83 1758
4824.48 1703
4825.14 1711
4825.79 1745
4826.45 1701
4827.11 1615
4827.76 1594
4828.42 1635
4829.07 1590
4829.73 1561
4830.38 1601
4831.04 1595
4831.70 1566
4832.35 1640
4833.01 1652
4833.66 1759
4834.32 1743
4834.98 1722
4835.63 1728
4836.29 1878
4836.94 2052
4837.60 2030
4838.26 2012
4838.91 2040
4839.57 2071
4840.23 2159
4840.88 2167
4841.54 2204
4842.20 2202
4842.85 2160
4843.51 2184
4844.17 2196
4844.82 2203
4845.48 2274
4846.14 2149
4846.79 2292
4847.45 2359
4848.11 2355
4848.76 2619
4849.42 2758
4850.08 3007
4850.73 3251
4851.39 3206
4852.05 3247
4852.71 3206
4853.36 2973
4854.02 2913
4854.68 2752
4855.34 2798
4855.99 2810
4856.65 2993
4857.31 3337
4857.97 3765
4858.62 4214
4859.28 4382
4859.94 4296
4860.60 4209
4861.25 4054
4861.91 3576
4862.57 3226
4863.23 2962
4863.89 2840
4864.54 2782
4865.20 2640
4865.86 2705
4866.52 2834
4867.18 2976
4867.84 2872
4868.49 2918
4869.15 2869
4869.81 2741
4870.47 2753
4871.13 2617
4871.79 2430
4872.44 2381
4873.10 2398
4873.76 2306
4874.42 2380
4875.08 2417
4875.74 2329
4876.40 2270
4877.06 2346
4877.72 2425
4878.37 2569
4879.03 2806
4879.69 3006
4880.35 2965
4881.01 2854
4881.67 2661
4882.33 2514
4882.99 2349
4883.65 2220
4884.31 2096
4884.97 2157
4885.63 2180
4886.29 2125
4886.95 2082
4887.61 2031
4888.26 1945
4888.92 1865
4889.58 1921
4890.24 2060
4890.90 2008
4891.56 2031
4892.22 2109
4892.88 2159
4893.54 2202
4894.20 2209
4894.86 2013
4895.52 1975
4896.18 1873
4896.84 1843
4897.51 1827
4898.17 1897
4898.83 2014
4899.49 2033
4900.15 2041
4900.81 2092
4901.47 2053
4902.13 1925
4902.79 1844
4903.45 1792
4904.11 1597
4904.77 1538
4905.43 1553
4906.09 1559
4906.75 1517
4907.41 1455
4908.08 1423
4908.74 1462
4909.40 1434
4910.06 1429
4910.72 1419
4911.38 1423
4912.04 1430
4912.70 1388
4913.37 1360
4914.03 1420
4914.69 1319
4915.35 1329
4916.01 1326
4916.67 1287
4917.33 1179
4918.00 1263
4918.66 1234
4919.32 1185
4919.98 1163
4920.64 1231
4921.31 1212
4921.97 1172
4922.63 1149
4923.29 1157
4923.95 1195
4924.62 1182
4925.28 1202
4925.94 1149
4926.60 1210
4927.26 1229
4927.93 1209
4928.59 1226
4929.25 1237
4929.91 1244
4930.58 1269
4931.24 1226
4931.90 1212
4932.56 1187
4933.23 1202
4933.89 1186
4934.55 1163
4935.22 1199
4935.88 1142
4936.54 1161
4937.20 1197
4937.87 1218
4938.53 1210
4939.19 1257
4939.86 1226
4940.52 1174
4941.18 1148
4941.85 1243
4942.51 1225
4943.17 1193
4943.84 1172
4944.50 1161
4945.16 1135
4945.83 1102
4946.49 1124
4947.15 1158
4947.82 1195
4948.48 1184
4949.15 1143
4949.81 1111
4950.47 1076
4951.14 1053
4951.80 1063
4952.47 1118
4953.13 1119
4953.79 1077
4954.46 1076
4955.12 1090
4955.79 1163
4956.45 1143
4957.11 1152
4957.78 1114
4958.44 1192
4959.11 1144
4959.77 1146
4960.44 1295
4961.10 1333
4961.77 1414
4962.43 1529
4963.10 1675
4963.76 1720
4964.42 1806
4965.09 1823
4965.75 1749
4966.42 1700
4967.08 1560
4967.75 1433
4968.41 1405
4969.08 1383
4969.74 1240
4970.41 1263
4971.08 1259
4971.74 1236
4972.41 1244
4973.07 1194
4973.74 1172
4974.40 1190
4975.07 1356
4975.73 1450
4976.40 1470
4977.06 1574
4977.73 1597
4978.40 1562
4979.06 1555
4979.73 1425
4980.39 1427
4981.06 1364
4981.73 1248
4982.39 1225
4983.06 1201
4983.72 1161
4984.39 1147
4985.06 1113
4985.72 1155
4986.39 1106
4987.05 1053
4987.72 1103
4988.39 1065
4989.05 1083
4989.72 1002
4990.39 1039
4991.05 1036
4991.72 1003
4992.39 1005
4993.05 1032
4993.72 999
4994.39 1017
4995.05 1029
4995.72 940
4996.39 955
4997.05 982
4997.72 971
4998.39 1010
4999.06 957
4999.72 956
5000.39 976
5001.06 908
5001.73 923
5002.39 943
5003.06 871
5003.73 888
5004.39 860
5005.06 910
5005.73 894
5006.40 879
5007.07 860
5007.73 882
5008.40 926
5009.07 919
5009.74 930
5010.40 931
5011.07 936
5011.74 947
5012.41 943
5013.08 900
5013.74 917
5014.41 944
5015.08 954
5015.75 962
5016.42 961
5017.09 882
5017.75 823
5018.42 818
5019.09 810
5019.76 821
5020.43 882
5021.10 859
5021.76 880
5022.43 831
5023.10 858
5023.77 873
5024.44 882
5025.11 938
5025.78 894
5026.45 930
5027.12 872
5027.78 885
5028.45 854
5029.12 839
5029.79 784
5030.46 816
5031.13 835
5031.80 899
5032.47 898
5033.14 865
5033.81 840
5034.48 816
5035.15 819
5035.82 847
5036.49 839
5037.16 835
5037.83 870
5038.50 810
5039.16 842
5039.83 859
5040.50 821
5041.17 848
5041.84 800
5042.51 880
5043.18 882
5043.85 880
5044.52 880
5045.20 867
5045.87 861
5046.54 885
5047.21 857
5047.88 902
5048.55 892
5049.22 903
5049.89 897
5050.56 941
5051.23 898
5051.90 891
5052.57 863
5053.24 912
5053.91 895
5054.58 895
5055.25 859
5055.92 878
5056.60 861
5057.27 864
5057.94 877
5058.61 841
5059.28 919
5059.95 855
5060.62 844
5061.29 855
5061.96 950
5062.64 913
5063.31 909
5063.98 878
5064.65 908
5065.32 956
5065.99 971
5066.66 925
5067.34 892
5068.01 919
5068.68 911
5069.35 877
5070.02 862
5070.70 942
5071.37 908
5072.04 940
5072.71 903
5073.38 965
5074.06 1015
5074.73 993
5075.40 955
5076.07 996
5076.74 1013
5077.42 1085
5078.09 1164
5078.76 1207
5079.43 1350
5080.11 1370
5080.78 1338
5081.45 1261
5082.12 1213
5082.80 1179
5083.47 1176
5084.14 1192
5084.82 1135
5085.49 1063
5086.16 1059
5086.83 1121
5087.51 1092
5088.18 1161
5088.85 1156
5089.53 1158
5090.20 1262
5090.87 1196
5091.55 1183
5092.22 1262
5092.89 1200
5093.57 1134
5094.24 1195
5094.91 1123
5095.59 1029
5096.26 1024
5096.93 1074
5097.61 1022
5098.28 1029
5098.96 1022
5099.63 1000
5100.30 991
5100.98 975
5101.65 1007
5102.32 1026
5103.00 1110
5103.67 1161
5104.35 1225
5105.02 1230
5105.70 1177
5106.37 1152
5107.04 1153
5107.72 1128
5108.39 1111
5109.07 1095
5109.74 1056
5110.42 1032
5111.09 981
5111.77 1049
5112.44 1053
5113.11 1044
5113.79 979
5114.46 984
5115.14 987
5115.81 1050
5116.49 1111
5117.16 1227
5117.84 1265
5118.51 1487
5119.19 1506
5119.86 1657
5120.54 1652
5121.21 1641
5121.89 1731
5122.57 1569
5123.24 1571
5123.92 1524
5124.59 1525
5125.27 1416
5125.94 1271
5126.62 1215
5127.29 1187
5127.97 1138
5128.64 1086
5129.32 1078
5130.00 1153
5130.67 1154
5131.35 1220
5132.02 1219
5132.70 1262
5133.38 1410
5134.05 1384
5134.73 1342
5135.40 1228
5136.08 1170
5136.76 1085
5137.43 1126
5138.11 1088
5138.79 1072
5139.46 1095
5140.14 1074
5140.82 1046
5141.49 1059
5142.17 1039
5142.85 972
5143.52 959
5144.20 1018
5144.88 916
5145.55 880
5146.23 925
5146.91 823
5147.58 962
5148.26 915
5148.94 896
5149.61 885
5150.29 930
5150.97 959
5151.65 920
5152.32 930
5153.00 864
5153.68 793
5154.36 839
5155.03 868
5155.71 871
5156.39 879
5157.07 860
5157.74 912
5158.42 933
5159.10 962
5159.78 954
5160.45 887
5161.13 827
5161.81 788
5162.49 815
5163.17 927
5163.84 908
5164.52 939
5165.20 954
5165.88 951
5166.56 969
5167.24 972
5167.91 912
5168.59 885
5169.27 902
5169.95 909
5170.63 878
5171.31 836
5171.98 807
5172.66 810
5173.34 821
5174.02 756
5174.70 793
5175.38 844
5176.06 846
5176.74 773
5177.41 790
5178.09 821
5178.77 794
5179.45 908
5180.13 936
5180.81 848
5181.49 797
5182.17 847
5182.85 852
5183.53 802
5184.21 801
5184.89 758
5185.57 795
5186.24 801
5186.92 853
5187.60 851
5188.28 868
5188.96 774
5189.64 809
5190.32 796
5191.00 812
5191.68 781
5192.36 773
5193.04 798
5193.72 829
5194.40 800
5195.08 852
5195.76 784
5196.44 804
5197.12 849
5197.80 813
5198.48 846
5199.16 822
5199.84 865
5200.52 882
5201.21 787
5201.89 801
5202.57 807
5203.25 819
5203.93 879
5204.61 866
5205.29 892
5205.97 913
5206.65 897
5207.33 880
5208.01 985
5208.69 1019
5209.37 1016
5210.06 1024
5210.74 1060
5211.42 1032
5212.10 1005
5212.78 988
5213.46 1030
5214.14 1073
5214.82 1137
5215.51 1180
5216.19 1154
5216.87 1153
5217.55 1122
5218.23 1144
5218.91 1081
5219.60 1081
5220.28 1127
5220.96 1124
5221.64 1171
5222.32 1337
5223.00 1350
5223.69 1409
5224.37 1371
5225.05 1287
5225.73 1278
5226.41 1208
5227.10 1153
5227.78 1093
5228.46 1004
5229.14 950
5229.83 1046
5230.51 1083
5231.19 1029
5231.87 987
5232.56 1013
5233.24 1061
5233.92 1054
5234.60 1072
5235.29 1119
5235.97 1079
5236.65 984
5237.34 1012
5238.02 1149
5238.70 1110
5239.38 1032
5240.07 1040
5240.75 1122
5241.43 1119
5242.12 1095
5242.80 1044
5243.48 1030
5244.17 1027
5244.85 1015
5245.53 1010
5246.22 1066
5246.90 1054
5247.58 1067
5248.27 988
5248.95 1089
5249.63 1091
5250.32 1140
5251.00 1158
5251.69 1226
5252.37 1285
5253.05 1375
5253.74 1318
5254.42 1265
5255.11 1246
5255.79 1207
5256.47 1162
5257.16 1106
5257.84 1076
5258.53 1080
5259.21 1110
5259.89 1137
5260.58 1073
5261.26 1178
5261.95 1223
5262.63 1204
5263.32 1183
5264.00 1133
5264.69 1117
5265.37 1096
5266.06 1062
5266.74 1087
5267.43 1029
5268.11 999
5268.79 1016
5269.48 987
5270.16 956
5270.85 998
5271.53 1007
5272.22 1010
5272.91 965
5273.59 1045
5274.28 938
5274.96 942
5275.65 978
5276.33 1001
5277.02 976
5277.70 976
5278.39 928
5279.07 962
5279.76 932
5280.45 957
5281.13 991
5281.82 1009
5282.50 1064
5283.19 1004
5283.87 979
5284.56 974
5285.25 948
5285.93 907
5286.62 955
5287.30 941
5287.99 975
5288.68 979
5289.36 956
5290.05 980
5290.74 974
5291.42 916
5292.11 1034
5292.79 1043
5293.48 1022
5294.17 975
5294.85 923
5295.54 949
5296.23 1020
5296.91 1024
5297.60 1013
5298.29 1106
5298.98 1097
5299.66 1170
5300.35 1172
5301.04 1196
5301.72 1303
5302.41 1339
5303.10 1439
5303.78 1535
5304.47 1542
5305.16 1569
5305.85 1615
5306.53 1622
5307.22 1595
5307.91 1624
5308.60 1643
5309.28 1631
5309.97 1626
5310.66 1595
5311.35 1743
5312.03 1971
5312.72 2031
5313.41 2242
5314.10 2079
5314.79 1905
5315.47 1793
5316.16 1646
5316.85 1597
5317.54 1521
5318.23 1509
5318.91 1522
5319.60 1478
5320.29 1536
5320.98 1478
5321.67 1637
5322.36 1621
5323.04 1472
5323.73 1440
5324.42 1420
5325.11 1392
5325.80 1259
5326.49 1174
5327.18 1200
5327.86 1155
5328.55 1138
5329.24 1094
5329.93 1026
5330.62 1035
5331.31 1032
5332.00 962
5332.69 1007
5333.38 1025
5334.06 1044
5334.75 1029
5335.44 972
5336.13 977
5336.82 965
5337.51 1035
5338.20 1009
5338.89 999
5339.58 988
5340.27 947
5340.96 968
5341.65 942
5342.34 994
5343.03 1005
5343.72 948
5344.41 1013
5345.10 956
5345.79 1014
5346.48 996
5347.17 995
5347.86 1022
5348.55 1042
5349.24 1060
5349.93 1088
5350.62 1111
5351.31 1175
5352.00 1032
5352.69 1097
5353.38 1071
5354.07 1040
5354.76 1011
5355.45 987
5356.14 910
5356.83 912
5357.52 860
5358.21 899
5358.90 863
5359.59 899
5360.29 1000
5360.98 1007
5361.67 990
5362.36 927
5363.05 908
5363.74 970
5364.43 994
5365.12 1025
5365.81 949
5366.50 862
5367.20 960
5367.89 927
5368.58 842
5369.27 882
5369.96 859
5370.65 872
5371.34 886
5372.04 861
5372.73 831
5373.42 850
5374.11 871
5374.80 837
5375.49 819
5376.19 828
5376.88 864
5377.57 902
5378.26 830
5378.95 791
5379.65 779
5380.34 793
5381.03 818
5381.72 804
5382.42 798
5383.11 806
5383.80 799
5384.49 821
5385.19 832
5385.88 785
5386.57 847
5387.26 781
5387.96 837
5388.65 891
5389.34 899
5390.03 928
5390.73 929
5391.42 910
5392.11 943
5392.80 945
5393.50 843
5394.19 865
5394.88 895
5395.58 894
5396.27 890
5396.96 901
5397.66 885
5398.35 875
5399.04 791
5399.74 828
5400.43 849
5401.12 851
5401.82 824
5402.51 844
5403.20 854
5403.90 834
5404.59 851
5405.29 850
5405.98 896
5406.67 894
5407.37 915
5408.06 922
5408.75 979
5409.45 948
5410.14 866
5410.84 927
5411.53 901
5412.23 865
5412.92 803
5413.61 885
5414.31 902
5415.00 844
5415.70 854
5416.39 860
5417.09 894
5417.78 921
5418.47 903
5419.17 904
5419.86 943
5420.56 946
5421.25 1002
5421.95 1009
5422.64 1026
5423.34 1027
5424.03 992
5424.73 976
5425.42 999
5426.12 922
5426.81 924
5427.51 923
5428.20 971
5428.90 957
5429.59 934
5430.29 982
5430.99 917
5431.68 956
5432.38 984
5433.07 943
5433.77 1017
5434.46 1078
5435.16 1031
5435.85 1055
5436.55 1050
5437.25 1094
5437.94 1185
5438.64 1118
5439.33 1105
5440.03 1134
5440.73 1091
5441.42 1034
5442.12 980
5442.81 1026
5443.51 1041
5444.21 1106
5444.90 1094
5445.60 1192
5446.29 1209
5446.99 1362
5447.69 1305
5448.38 1315
5449.08 1365
5449.78 1362
5450.47 1290
5451.17 1195
5451.87 1126
5452.56 1214
5453.26 1262
5453.96 1154
5454.65 1146
5455.35 1118
5456.05 1128
5456.75 1119
5457.44 1176
5458.14 1209
5458.84 1129
5459.53 1179
5460.23 1259
5460.93 1268
5461.63 1259
5462.32 1311
5463.02 1243
5463.72 1220
5464.42 1311
5465.11 1317
5465.81 1307
5466.51 1279
5467.21 1312
5467.90 1279
5468.60 1260
5469.30 1248
5470.00 1313
5470.70 1397
5471.39 1365
5472.09 1383
5472.79 1485
5473.49 1576
5474.19 1556
5474.88 1590
5475.58 1626
5476.28 1723
5476.98 1728
5477.68 1981
5478.38 2229
5479.07 2422
5479.77 2814
5480.47 3268
5481.17 3513
5481.87 3620
5482.57 3471
5483.27 3257
5483.96 3011
5484.66 2738
5485.36 2388
5486.06 2194
5486.76 2129
5487.46 2031
5488.16 2054
5488.86 1908
5489.56 1920
5490.26 1975
5490.96 2028
5491.65 2057
5492.35 2199
5493.05 2186
5493.75 2275
5494.45 2346
5495.15 2378
5495.85 2282
5496.55 2385
5497.25 2400
5497.95 2667
5498.65 3020
5499.35 3722
5500.05 4452
5500.75 5255
5501.45 5963
5502.15 6414
5502.85 6251
5503.55 5735
5504.25 4893
5504.95 4198
5505.65 3460
5506.35 2799
5507.05 2448
5507.75 2147
5508.45 2078
5509.15 1949
5509.85 1879
5510.55 1805
5511.25 1811
5511.95 1746
5512.65 1757
5513.35 1845
5514.05 1808
5514.76 1883
5515.46 1807
5516.16 1758
5516.86 1799
5517.56 1877
5518.26 1778
5518.96 1771
5519.66 1803
5520.36 1845
5521.06 1879
5521.77 1804
5522.47 1726
5523.17 1637
5523.87 1548
5524.57 1413
5525.27 1411
5525.97 1305
5526.67 1315
5527.38 1403
5528.08 1396
5528.78 1346
5529.48 1316
5530.18 1349
5530.88 1361
5531.59 1362
5532.29 1366
5532.99 1241
5533.69 1322
5534.39 1248
5535.10 1309
5535.80 1320
5536.50 1236
5537.20 1171
5537.90 1184
5538.61 1197
5539.31 1167
5540.01 1145
5540.71 1158
5541.42 1231
5542.12 1175
5542.82 1083
5543.52 1118
5544.23 1218
5544.93 1147
5545.63 1086
5546.33 1075
5547.04 1146
5547.74 1078
5548.44 1046
5549.15 1049
5549.85 1083
5550.55 1100
5551.26 1090
5551.96 1125
5552.66 1071
5553.36 1106
5554.07 1075
5554.77 1113
5555.47 1091
5556.18 1107
5556.88 1052
5557.58 1028
5558.29 1078
5558.99 1075
5559.70 1110
5560.40 1117
5561.10 1020
5561.81 1077
5562.51 1118
5563.21 1131
5563.92 1068
5564.62 1119
5565.33 1124
5566.03 1085
5566.73 1150
5567.44 1108
5568.14 1073
5568.85 1068
5569.55 1099
5570.25 1055
5570.96 1004
5571.66 1035
5572.37 1093
5573.07 1124
5573.78 1119
5574.48 1142
5575.19 1140
5575.89 1151
5576.59 1131
5577.30 1086
5578.00 1076
5578.71 1053
5579.41 1048
5580.12 1024
5580.82 1039
5581.53 996
5582.23 995
5582.94 927
5583.64 940
5584.35 971
5585.05 1035
5585.76 1078
5586.46 1017
5587.17 974
5587.88 956
5588.58 1018
5589.29 1071
5589.99 1013
5590.70 983
5591.40 956
5592.11 1010
5592.81 1002
5593.52 962
5594.23 947
5594.93 979
5595.64 921
5596.34 926
5597.05 999
5597.76 961
5598.46 954
5599.17 949
5599.87 935
5600.58 979
5601.29 945
5601.99 962
5602.70 976
5603.41 990
5604.11 982
5604.82 1024
5605.52 1083
5606.23 1092
5606.94 1044
5607.64 1043
5608.35 966
5609.06 979
5609.76 975
5610.47 945
5611.18 987
5611.88 1026
5612.59 999
5613.30 968
5614.01 947
5614.71 917
5615.42 936
5616.13 994
5616.83 988
5617.54 1006
5618.25 1056
5618.96 960
5619.66 1019
5620.37 1018
5621.08 1006
5621.79 989
5622.49 1034
5623.20 1069
5623.91 986
5624.62 1075
5625.32 1159
5626.03 1081
5626.74 1081
5627.45 1174
5628.16 1225
5628.86 1251
5629.57 1252
5630.28 1325
5630.99 1324
5631.70 1312
5632.40 1315
5633.11 1295
5633.82 1331
5634.53 1302
5635.24 1324
5635.95 1424
5636.65 1381
5637.36 1378
5638.07 1510
5638.78 1516
5639.49 1556
5640.20 1577
5640.91 1722
5641.61 1637
5642.32 1623
5643.03 1617
5643.74 1571
5644.45 1452
5645.16 1326
5645.87 1251
5646.58 1231
5647.29 1220
5648.00 1193
5648.70 1218
5649.41 1235
5650.12 1245
5650.83 1337
5651.54 1243
5652.25 1310
5652.96 1305
5653.67 1282
5654.38 1299
5655.09 1239
5655.80 1243
5656.51 1199
5657.22 1175
5657.93 1325
5658.64 1358
5659.35 1339
5660.06 1351
5660.77 1451
5661.48 1426
5662.19 1500
5662.90 1445
5663.61 1441
5664.32 1455
5665.03 1344
5665.74 1245
5666.45 1228
5667.16 1274
5667.87 1181
5668.58 1118
5669.29 1267
5670.00 1348
5670.71 1311
5671.42 1483
5672.13 1592
5672.84 1508
5673.56 1490
5674.27 1448
5674.98 1374
5675.69 1273
5676.40 1189
5677.11 1163
5677.82 1162
5678.53 1128
5679.24 1138
5679.95 1122
5680.67 1152
5681.38 1102
5682.09 1121
5682.80 1114
5683.51 1068
5684.22 1069
5684.93 1099
5685.65 1037
5686.36 1059
5687.07 1083
5687.78 1077
5688.49 1073
5689.20 990
5689.92 1021
5690.63 951
5691.34 1028
5692.05 1025
5692.76 1019
5693.47 986
5694.19 966
5694.90 979
5695.61 964
5696.32 950
5697.04 942
5697.75 975
5698.46 945
5699.17 922
5699.89 871
5700.60 905
5701.31 941
5702.02 993
5702.74 996
5703.45 900
5704.16 939
5704.87 902
5705.59 924
5706.30 903
5707.01 891
5707.72 859
5708.44 875
5709.15 912
5709.86 934
5710.58 897
5711.29 886
5712.00 896
5712.72 865
5713.43 829
5714.14 894
5714.86 887
5715.57 842
5716.28 813
5717.00 887
5717.71 895
5718.42 847
5719.14 861
5719.85 891
5720.56 885
5721.28 778
5721.99 813
5722.71 862
5723.42 897
5724.13 850
5724.85 885
5725.56 884
5726.28 977
5726.99 970
5727.70 959
5728.42 976
5729.13 1018
5729.85 973
5730.56 948
5731.28 950
5731.99 938
5732.70 918
5733.42 879
5734.13 859
5734.85 860
5735.56 898
5736.28 812
5736.99 825
5737.71 879
5738.42 828
5739.14 839
5739.85 834
5740.57 812
5741.28 826
5742.00 833
5742.71 806
5743.43 843
5744.14 865
5744.86 837
5745.57 795
5746.29 851
5747.00 824
5747.72 800
5748.43 850
5749.15 874
5749.87 851
5750.58 886
5751.30 868
5752.01 873
5752.73 893
5753.44 869
5754.16 876
5754.88 834
5755.59 894
5756.31 916
5757.02 990
5757.74 969
5758.46 964
5759.17 887
5759.89 904
5760.60 896
5761.32 923
5762.04 959
5762.75 964
5763.47 977
5764.19 944
5764.90 982
5765.62 1027
5766.34 1019
5767.05 979
5767.77 1064
5768.49 1143
5769.20 1283
5769.92 1448
5770.64 1647
5771.35 1761
5772.07 1780
5772.79 1669
5773.50 1625
5774.22 1484
5774.94 1258
5775.65 1173
5776.37 1055
5777.09 1037
5777.81 991
5778.52 994
5779.24 954
5779.96 987
5780.68 947
5781.39 1012
5782.11 983
5782.83 971
5783.55 1007
5784.26 1001
5784.98 959
5785.70 990
5786.42 991
5787.14 1032
5787.85 1006
5788.57 979
5789.29 946
5790.01 1004
5790.73 976
5791.44 929
5792.16 897
5792.88 916
5793.60 959
5794.32 928
5795.03 918
5795.75 875
5796.47 873
5797.19 902
5797.91 893
5798.63 942
5799.35 965
5800.06 989
5800.78 1014
5801.50 1060
5802.22 1050
5802.94 1081
5803.66 998
5804.38 976
5805.10 918
5805.82 901
5806.53 881
5807.25 910
5807.97 887
5808.69 906
5809.41 920
5810.13 886
5810.85 886
5811.57 885
5812.29 858
5813.01 861
5813.73 876
5814.45 865
5815.17 836
5815.89 851
5816.61 861
5817.33 837
5818.05 844
5818.77 863
5819.49 859
5820.20 848
5820.92 870
5821.64 805
5822.36 828
5823.09 829
5823.81 882
5824.53 867
5825.25 816
5825.97 847
5826.69 877
5827.41 873
5828.13 846
5828.85 838
5829.57 818
5830.29 844
5831.01 804
5831.73 788
5832.45 837
5833.17 871
5833.89 855
5834.61 819
5835.33 841
5836.05 768
5836.78 786
5837.50 800
5838.22 858
5838.94 762
5839.66 813
5840.38 806
5841.10 826
5841.82 789
5842.54 781
5843.27 818
5843.99 818
5844.71 859
5845.43 790
5846.15 797
5846.87 815
5847.59 805
5848.32 796
5849.04 817
5849.76 815
5850.48 860
5851.20 857
5851.93 837
5852.65 852
5853.37 916
5854.09 910
5854.81 840
5855.54 890
5856.26 891
5856.98 874
5857.70 829
5858.42 880
5859.15 849
5859.87 883
5860.59 844
5861.31 928
5862.04 842
5862.76 852
5863.48 876
5864.20 902
5864.93 924
5865.65 937
5866.37 937
5867.10 924
5867.82 892
5868.54 918
5869.26 963
5869.99 981
5870.71 1027
5871.43 979
5872.16 961
5872.88 1005
5873.60 995
5874.33 923
5875.05 971
5875.77 959
5876.50 1006
5877.22 1041
5877.94 1033
5878.67 1095
5879.39 1146
5880.11 1152
5880.84 1131
5881.56 1107
5882.28 1126
5883.01 1132
5883.73 1106
5884.46 1117
5885.18 1153
5885.90 1182
5886.63 1169
5887.35 1134
5888.08 1159
5888.80 1082
5889.52 1080
5890.25 1111
5890.97 1120
5891.70 1080
5892.42 1063
5893.15 1105
5893.87 1052
5894.59 1035
5895.32 1038
5896.04 1024
5896.77 1039
5897.49 1036
5898.22 1077
5898.94 1084
5899.67 1048
5900.39 1048
5901.12 1073
5901.84 1075
5902.57 1095
5903.29 1073
5904.02 1070
5904.74 1069
5905.47 1062
5906.19 1121
5906.92 1024
5907.64 1054
5908.37 1085
5909.09 1075
5909.82 1074
5910.55 1059
5911.27 1134
5912.00 1159
5912.72 1123
5913.45 1109
5914.17 1177
5914.90 1164
5915.63 1160
5916.35 1154
5917.08 1124
5917.80 1164
5918.53 1145
5919.25 1160
5919.98 1206
5920.71 1263
5921.43 1197
5922.16 1205
5922.89 1232
5923.61 1294
5924.34 1327
5925.06 1395
5925.79 1386
5926.52 1363
5927.24 1421
5927.97 1448
5928.70 1432
5929.42 1442
5930.15 1472
5930.88 1446
5931.60 1552
5932.33 1549
5933.06 1490
5933.78 1579
5934.51 1571
5935.24 1563
5935.97 1679
5936.69 1781
5937.42 1743
5938.15 1749
5938.87 1784
5939.60 1816
5940.33 1797
5941.06 1835
5941.78 1904
5942.51 1956
5943.24 2032
5943.97 2118
5944.69 2204
5945.42 2337
5946.15 2353
5946.88 2458
5947.60 2454
5948.33 2412
5949.06 2540
5949.79 2830
5950.52 3000
5951.24 3313
5951.97 3855
5952.70 4380
5953.43 4873
5954.16 5155
5954.88 5098
5955.61 4972
5956.34 4560
5957.07 4238
5957.80 3879
5958.53 3665
5959.25 3600
5959.98 3438
5960.71 3262
5961.44 3092
5962.17 3151
5962.90 3110
5963.63 3234
5964.36 3448
5965.08 3866
5965.81 4395
5966.54 4913
5967.27 5416
5968.00 5611
5968.73 5686
5969.46 5457
5970.19 5157
5970.92 4751
5971.65 4343
5972.37 4157
5973.10 3985
5973.83 3769
5974.56 3699
5975.29 3456
5976.02 3429
5976.75 3508
5977.48 3508
5978.21 3512
5978.94 3544
5979.67 3709
5980.40 3842
5981.13 3975
5981.86 4109
5982.59 4142
5983.32 4113
5984.05 4217
5984.78 4278
5985.51 4290
5986.24 4199
5986.97 4174
5987.70 4136
5988.43 4186
5989.16 4120
5989.89 4120
5990.62 4096
5991.35 4030
5992.08 4012
5992.81 4014
5993.54 4052
5994.27 4097
5995.00 4250
5995.74 4230
5996.47 4480
5997.20 4475
5997.93 4646
5998.66 4643
5999.39 4654
6000.12 4583
6000.85 4600
6001.58 4617
6002.31 4500
6003.04 4395
6003.78 4289
6004.51 4149
6005.24 4132
6005.97 4173
6006.70 4273
6007.43 4457
6008.16 4657
6008.90 5039
6009.63 5898
6010.36 6936
6011.09 8342
6011.82 10401
6012.55 12233
6013.29 14247
6014.02 15713
6014.75 16690
6015.48 16837
6016.21 16090
6016.95 14999
6017.68 13503
6018.41 11912
6019.14 10060
6019.87 8846
6020.61 7686
6021.34 6488
6022.07 5719
6022.80 5049
6023.54 4675
6024.27 4500
6025.00 4287
6025.73 4094
6026.47 4074
6027.20 3987
6027.93 3934
6028.66 4209
6029.40 4307
6030.13 4494
6030.86 4557
6031.59 4440
6032.33 4353
6033.06 4023
6033.79 3804
6034.53 3529
6035.26 3183
6035.99 3125
6036.73 3061
6037.46 3015
6038.19 3114
6038.93 3162
6039.66 3195
6040.39 3153
6041.13 3135
6041.86 3201
6042.59 3277
6043.33 3299
6044.06 3328
6044.79 3338
6045.53 3488
6046.26 3479
6047.00 3596
6047.73 3606
6048.46 3575
6049.20 3746
6049.93 3972
6050.67 4238
6051.40 4466
6052.13 4925
6052.87 5373
6053.60 5576
6054.34 5712
6055.07 5548
6055.81 5298
6056.54 4921
6057.27 4442
6058.01 4015
6058.74 3742
6059.48 3471
6060.21 3332
6060.95 3340
6061.68 3345
6062.42 3149
6063.15 3133
6063.89 3109
6064.62 3048
6065.36 2990
6066.09 2906
6066.83 2955
6067.56 2895
6068.30 2811
6069.03 2733
6069.77 2746
6070.50 2741
6071.24 2660
6071.97 2643
6072.71 2559
6073.44 2509
6074.18 2526
6074.91 2463
6075.65 2376
6076.39 2407
6077.12 2325
6077.86 2393
6078.59 2382
6079.33 2332
6080.06 2258
6080.80 2223
6081.54 2219
6082.27 2233
6083.01 2190
6083.74 2131
6084.48 2052
6085.22 2039
6085.95 2067
6086.69 2084
6087.42 2124
6088.16 2055
6088.90 2092
6089.63 2111
6090.37 2161
6091.11 2220
6091.84 2257
6092.58 2196
6093.32 2231
6094.05 2170
6094.79 2084
6095.53 2034
6096.26 1983
6097.00 2016
6097.74 1951
6098.47 1900
6099.21 1958
6099.95 1945
6100.69 1995
6101.42 1935
6102.16 1874
6102.90 1902
6103.63 1888
6104.37 1929
6105.11 1870
6105.85 1879
6106.58 1947
6107.32 1816
6108.06 1823
6108.80 1840
6109.53 1861
6110.27 1939
6111.01 1907
6111.75 1933
6112.49 1881
6113.22 1950
6113.96 2024
6114.70 2006
6115.44 1983
6116.17 2049
6116.91 2103
6117.65 2022
6118.39 2069
6119.13 2111
6119.87 1951
6120.60 1915
6121.34 1900
6122.08 1890
6122.82 1948
6123.56 2089
6124.30 2104
6125.03 2116
6125.77 2090
6126.51 2120
6127.25 2031
6127.99 2127
6128.73 2031
6129.47 1996
6130.21 1989
6130.94 2015
6131.68 1868
6132.42 1906
6133.16 1969
6133.90 1960
6134.64 1927
6135.38 1944
6136.12 2065
6136.86 2107
6137.60 2210
6138.34 2269
6139.08 2391
6139.81 2373
6140.55 2406
6141.29 2382
6142.03 2369
6142.77 2357
6143.51 2327
6144.25 2313
6144.99 2432
6145.73 2330
6146.47 2305
6147.21 2291
6147.95 2268
6148.69 2300
6149.43 2263
6150.17 2332
6150.91 2255
6151.65 2253
6152.39 2365
6153.13 2405
6153.87 2368
6154.61 2454
6155.35 2473
6156.09 2488
6156.83 2515
6157.58 2479
6158.32 2582
6159.06 2551
6159.80 2623
6160.54 2596
6161.28 2527
6162.02 2609
6162.76 2788
6163.50 2878
6164.24 3039
6164.98 3164
6165.72 3361
6166.46 3630
6167.21 3559
6167.95 3672
6168.69 3758
6169.43 3665
6170.17 3674
6170.91 3465
6171.65 3381
6172.39 3422
6173.14 3309
6173.88 3234
6174.62 3189
6175.36 3186
6176.10 3189
6176.84 3247
6177.59 3302
6178.33 3446
6179.07 3785
6179.81 4083
6180.55 4862
6181.30 5678
6182.04 6486
6182.78 7467
6183.52 8022
6184.26 8269
6185.01 8033
6185.75 7847
6186.49 7363
6187.23 6688
6187.97 6119
6188.72 5480
6189.46 4988
6190.20 4687
6190.94 4465
6191.69 4356
6192.43 4206
6193.17 4081
6193.92 4030
6194.66 4021
6195.40 3914
6196.14 3870
6196.89 3971
6197.63 3833
6198.37 3863
6199.12 3880
6199.86 3824
6200.60 3774
6201.34 3774
6202.09 3728
6202.83 4062
6203.57 4167
6204.32 4651
6205.06 5469
6205.80 6718
6206.55 8476
6207.29 10860
6208.03 13680
6208.78 16253
6209.52 17996
6210.27 19047
6211.01 18889
6211.75 18170
6212.50 16284
6213.24 14166
6213.98 12110
6214.73 9998
6215.47 8352
6216.22 6919
6216.96 5926
6217.71 4954
6218.45 4391
6219.19 4040
6219.94 3649
6220.68 3468
6221.43 3404
6222.17 3353
6222.92 3293
6223.66 3274
6224.40 3248
6225.15 3175
6225.89 3011
6226.64 2862
6227.38 2671
6228.13 2552
6228.87 2441
6229.62 2345
6230.36 2194
6231.11 2268
6231.85 2196
6232.60 2220
6233.34 2168
6234.09 2159
6234.83 2253
6235.58 2266
6236.32 2312
6237.07 2352
6237.81 2482
6238.56 2700
6239.30 2921
6240.05 3251
6240.80 3454
6241.54 3467
6242.29 3426
6243.03 3344
6243.78 3071
6244.52 3066
6245.27 2956
6246.02 3052
6246.76 3077
6247.51 3112
6248.25 3192
6249.00 3208
6249.75 3078
6250.49 2947
6251.24 2906
6251.98 2858
6252.73 2746
6253.48 2623
6254.22 2538
6254.97 2528
6255.72 2532
6256.46 2453
6257.21 2362
6257.95 2358
6258.70 2393
6259.45 2443
6260.19 2408
6260.94 2342
6261.69 2361
6262.43 2277
6263.18 2272
6263.93 2184
6264.68 2170
6265.42 2199
6266.17 2251
6266.92 2170
6267.66 2148
6268.41 2212
6269.16 2186
6269.91 2154
6270.65 2136
6271.40 2208
6272.15 2051
6272.89 2072
6273.64 2065
6274.39 2055
6275.14 2041
6275.88 2161
6276.63 2187
6277.38 2164
6278.13 2194
6278.88 2304
6279.62 2259
6280.37 2251
6281.12 2178
6281.87 2182
6282.62 2072
6283.36 2005
6284.11 1913
6284.86 1862
6285.61 1898
6286.36 1830
6287.10 1891
6287.85 1823
6288.60 1875
6289.35 1895
6290.10 1786
6290.85 1797
6291.59 1780
6292.34 1699
6293.09 1633
6293.84 1665
6294.59 1677
6295.34 1741
6296.09 1626
6296.84 1692
6297.58 1602
6298.33 1573
6299.08 1615
6299.83 1686
6300.58 1634
6301.33 1576
6302.08 1553
6302.83 1603
6303.58 1575
6304.33 1557
6305.08 1521
6305.83 1505
6306.58 1524
6307.32 1555
6308.07 1586
6308.82 1615
6309.57 1612
6310.32 1676
6311.07 1773
6311.82 1802
6312.57 1816
6313.32 1800
6314.07 1803
6314.82 1814
6315.57 1874
6316.32 1913
6317.07 1931
6317.82 1932
6318.57 1921
6319.32 1789
6320.07 1746
6320.82 1678
6321.57 1593
6322.32 1586
6323.07 1537
6323.82 1501
6324.58 1510
6325.33 1550
6326.08 1508
6326.83 1596
6327.58 1550
6328.33 1534
6329.08 1576
6329.83 1500
6330.58 1603
6331.33 1538
6332.08 1530
6332.83 1528
6333.58 1473
6334.34 1452
6335.09 1486
6335.84 1508
6336.59 1457
6337.34 1413
6338.09 1534
6338.84 1491
6339.59 1490
6340.35 1462
6341.10 1510
6341.85 1513
6342.60 1507
6343.35 1439
6344.10 1435
6344.86 1480
6345.61 1509
6346.36 1477
6347.11 1515
6347.86 1488
6348.62 1468
6349.37 1535
6350.12 1589
6350.87 1679
6351.62 1700
6352.38 1795
6353.13 1894
6353.88 2037
6354.63 2052
6355.38 2051
6356.14 2066
6356.89 1940
6357.64 1949
6358.39 1925
6359.15 1763
6359.90 1772
6360.65 1704
6361.40 1646
6362.16 1670
6362.91 1634
6363.66 1604
6364.42 1626
6365.17 1732
6365.92 1866
6366.67 1975
6367.43 2176
6368.18 2342
6368.93 2521
6369.69 2457
6370.44 2416
6371.19 2188
6371.95 2084
6372.70 1928
6373.45 1815
6374.21 1823
6374.96 1732
6375.71 1620
6376.47 1682
6377.22 1692
6377.98 1694
6378.73 1647
6379.48 1722
6380.24 1735
6380.99 1836
6381.74 1790
6382.50 1857
6383.25 1873
6384.01 1750
6384.76 1722
6385.51 1666
6386.27 1634
6387.02 1618
6387.78 1663
6388.53 1619
6389.29 1567
6390.04 1527
6390.79 1555
6391.55 1518
6392.30 1550
6393.06 1516
6393.81 1448
6394.57 1412
6395.32 1456
6396.08 1489
6396.83 1479
6397.59 1524
6398.34 1471
6399.10 1462
6399.85 1448
6400.61 1478
6401.36 1492
6402.12 1505
6402.87 1490
6403.63 1395
6404.38 1454
6405.14 1417
6405.89 1392
6406.65 1488
6407.40 1479
6408.16 1589
6408.91 1655
6409.67 1678
6410.43 1746
6411.18 1796
6411.94 1830
6412.69 1811
6413.45 1767
6414.20 1701
6414.96 1726
6415.72 1707
6416.47 1759
6417.23 1827
6417.98 1843
6418.74 1802
6419.50 1761
6420.25 1686
6421.01 1590
6421.77 1550
6422.52 1437
6423.28 1420
6424.03 1431
6424.79 1453
6425.55 1443
6426.30 1374
6427.06 1358
6427.82 1434
6428.57 1435
6429.33 1354
6430.09 1367
6430.84 1353
6431.60 1365
6432.36 1376
6433.11 1357
6433.87 1366
6434.63 1399
6435.39 1348
6436.14 1420
6436.90 1438
6437.66 1399
6438.41 1354
6439.17 1356
6439.93 1408
6440.69 1429
6441.44 1504
6442.20 1449
6442.96 1442
6443.72 1496
6444.47 1429
6445.23 1436
6445.99 1427
6446.75 1414
6447.50 1467
6448.26 1480
6449.02 1421
6449.78 1545
6450.54 1505
6451.29 1472
6452.05 1461
6452.81 1453
6453.57 1442
6454.33 1451
6455.08 1455
6455.84 1492
6456.60 1509
6457.36 1509
6458.12 1500
6458.88 1486
6459.64 1474
6460.39 1529
6461.15 1541
6461.91 1591
6462.67 1527
6463.43 1577
6464.19 1625
6464.95 1747
6465.70 1742
6466.46 1729
6467.22 1738
6467.98 1709
6468.74 1676
6469.50 1714
6470.26 1711
6471.02 1759
6471.78 1708
6472.54 1706
6473.30 1761
6474.05 1715
6474.81 1799
6475.57 1797
6476.33 1827
6477.09 1817
6477.85 1836
6478.61 1922
6479.37 1993
6480.13 1891
6480.89 1987
6481.65 1988
6482.41 2114
6483.17 2035
6483.93 2094
6484.69 2123
6485.45 2120
6486.21 2140
6486.97 2095
6487.73 2160
6488.49 2269
6489.25 2320
6490.01 2327
6490.77 2361
6491.53 2519
6492.29 2531
6493.05 2605
6493.81 2642
6494.57 2734
6495.33 2752
6496.10 2762
6496.86 2710
6497.62 2686
6498.38 2686
6499.14 2660
6499.90 2639
6500.66 2675
6501.42 2671
6502.18 2719
6502.94 2815
6503.70 2976
6504.47 3381
6505.23 3965
6505.99 4990
6506.75 6096
6507.51 7652
6508.27 8924
6509.03 9797
6509.79 10108
6510.56 9880
6511.32 9306
6512.08 8338
6512.84 7436
6513.60 6446
6514.36 5626
6515.13 4948
6515.89 4439
6516.65 3995
6517.41 3839
6518.17 3573
6518.94 3456
6519.70 3455
6520.46 3388
6521.22 3386
6521.98 3435
6522.75 3574
6523.51 3646
6524.27 3816
6525.03 4049
6525.79 4576
6526.56 5070
6527.32 5570
6528.08 5928
6528.84 6073
6529.61 6090
6530.37 5981
6531.13 5690
6531.90 5494
6532.66 5491
6533.42 5730
6534.18 6333
6534.95 7249
6535.71 8372
6536.47 9260
6537.24 9739
6538.00 9790
6538.76 9401
6539.53 8638
6540.29 7639
6541.05 6519
6541.82 5729
6542.58 4973
6543.34 4433
6544.11 4014
6544.87 3704
6545.63 3521
6546.40 3477
6547.16 3293
6547.92 3226
6548.69 3127
6549.45 3112
6550.21 3086
6550.98 2994
6551.74 2929
6552.51 2848
6553.27 2715
6554.03 2676
6554.80 2673
6555.56 2634
6556.33 2580
6557.09 2559
6557.85 2575
6558.62 2568
6559.38 2553
6560.15 2608
6560.91 2564
6561.68 2694
6562.44 2821
6563.21 3066
6563.97 3085
6564.74 3008
6565.50 3004
6566.26 3033
6567.03 3113
6567.79 3007
6568.56 2998
6569.32 2974
6570.09 3011
6570.85 2964
6571.62 2980
6572.38 3132
6573.15 3137
6573.91 3228
6574.68 3354
6575.44 3341
6576.21 3372
6576.98 3327
6577.74 3451
6578.51 3335
6579.27 3354
6580.04 3289
6580.80 3305
6581.57 3333
6582.33 3405
6583.10 3470
6583.87 3460
6584.63 3373
6585.40 3443
6586.16 3443
6586.93 3409
6587.70 3409
6588.46 3345
6589.23 3402
6589.99 3370
6590.76 3542
6591.53 3712
6592.29 3987
6593.06 4395
6593.82 4922
6594.59 5154
6595.36 5520
6596.12 5780
6596.89 5681
6597.66 5529
6598.42 5135
6599.19 4827
6599.96 4512
6600.72 4286
6601.49 3905
6602.26 3630
6603.02 3424
6603.79 3349
6604.56 3087
6605.33 3025
6606.09 3040
6606.86 3036
6607.63 3045
6608.39 3045
6609.16 3094
6609.93 3009
6610.70 3173
6611.46 3099
6612.23 3090
6613.00 2973
6613.77 3047
6614.53 2959
6615.30 2951
6616.07 2917
6616.84 2935
6617.60 3032
6618.37 3196
6619.14 3243
6619.91 3286
6620.68 3559
6621.44 3691
6622.21 3772
6622.98 4072
6623.75 4207
6624.52 4392
6625.28 4326
6626.05 4132
6626.82 3985
6627.59 3846
6628.36 3678
6629.13 3364
6629.89 3338
6630.66 3423
6631.43 3411
6632.20 3510
6632.97 3673
6633.74 3979
6634.51 4119
6635.27 4304
6636.04 4384
6636.81 4522
6637.58 4537
6638.35 4634
6639.12 4719
6639.89 4897
6640.66 5210
6641.43 5306
6642.19 5432
6642.96 5437
6643.73 5408
6644.50 5264
6645.27 5098
6646.04 4704
6646.81 4272
6647.58 3829
6648.35 3563
6649.12 3350
6649.89 3175
6650.66 3034
6651.43 2981
6652.20 2806
6652.97 2793
6653.74 2779
6654.51 2758
6655.28 2769
6656.05 2724
6656.82 2861
6657.59 2857
6658.36 2920
6659.13 2784
6659.90 2708
6660.67 2695
6661.44 2705
6662.21 2680
6662.98 2755
6663.75 2665
6664.52 2675
6665.29 2681
6666.06 2630
6666.83 2611
6667.60 2665
6668.37 2718
6669.14 2851
6669.91 3048
6670.68 3105
6671.46 3091
6672.23 3202
6673.00 3212
6673.77 3172
6674.54 3120
6675.31 3027
6676.08 2999
6676.85 3045
6677.62 3099
6678.40 3180
6679.17 3179
6679.94 3229
6680.71 3177
6681.48 3306
6682.25 3419
6683.02 3650
6683.80 3818
6684.57 4093
6685.34 4474
6686.11 4793
6686.88 4757
6687.65 4659
6688.43 4452
6689.20 3992
6689.97 3677
6690.74 3491
6691.51 3274
6692.29 3137
6693.06 3062
6693.83 2856
6694.60 2784
6695.37 2661
6696.15 2631
6696.92 2646
6697.69 2628
6698.46 2540
6699.24 2585
6700.01 2555
6700.78 2579
6701.55 2534
6702.33 2429
6703.10 2490
6703.87 2429
6704.64 2437
6705.42 2427
6706.19 2431
6706.96 2382
6707.74 2333
6708.51 2324
6709.28 2275
6710.06 2304
6710.83 2297
6711.60 2286
6712.37 2246
6713.15 2174
6713.92 2097
6714.69 2084
6715.47 2118
6716.24 2169
6717.01 2142
6717.79 2116
6718.56 2145
6719.34 2197
6720.11 2119
6720.88 2144
6721.66 2190
6722.43 2177
6723.20 2090
6723.98 2147
6724.75 2143
6725.53 2159
6726.30 2152
6727.07 2146
6727.85 2156
6728.62 2144
6729.40 2155
6730.17 2171
6730.95 2261
6731.72 2241
6732.49 2325
6733.27 2278
6734.04 2234
6734.82 2221
6735.59 2323
6736.37 2386
6737.14 2502
6737.92 2524
6738.69 2507
6739.47 2471
6740.24 2565
6741.01 2431
6741.79 2477
6742.56 2565
6743.34 2582
6744.11 2596
6744.89 2551
6745.67 2616
6746.44 2690
6747.22 2695
6747.99 2706
6748.77 2857
6749.54 2894
6750.32 2941
6751.09 3287
6751.87 3558
6752.64 3755
6753.42 4080
6754.19 4343
6754.97 4297
6755.75 4172
6756.52 3969
6757.30 3816
6758.07 3558
6758.85 3491
6759.63 3348
6760.40 3311
6761.18 3221
6761.95 3233
6762.73 3220
6763.51 3138
6764.28 3055
6765.06 2937
6765.83 2943
6766.61 2882
6767.39 2881
6768.16 3067
6768.94 3038
6769.72 2927
6770.49 2875
6771.27 2834
6772.05 2745
6772.82 2535
6773.60 2605
6774.38 2602
6775.15 2554
6775.93 2443
6776.71 2425
6777.48 2378
6778.26 2467
6779.04 2418
6779.82 2421
6780.59 2392
6781.37 2351
6782.15 2355
6782.92 2293
6783.70 2324
6784.48 2301
6785.26 2336
6786.03 2353
6786.81 2296
6787.59 2219
6788.37 2210
6789.14 2114
6789.92 2146
6790.70 2207
6791.48 2107
6792.25 2026
6793.03 2084
6793.81 2020
6794.59 2069
6795.37 2038
6796.14 2005
6796.92 2018
6797.70 1962
6798.48 1917
6799.26 1970
6800.04 1929
6800.81 1989
6801.59 2035
6802.37 1961
6803.15 2036
6803.93 2095
6804.71 2126
6805.48 2218
6806.26 2333
6807.04 2346
6807.82 2265
6808.60 2293
6809.38 2124
6810.16 2120
6810.94 2145
6811.71 2078
6812.49 2011
6813.27 2071
6814.05 2107
6814.83 2092
6815.61 2065
6816.39 2113
6817.17 2072
6817.95 2057
6818.73 2052
6819.51 2054
6820.29 2136
6821.07 2052
6821.84 1990
6822.62 1969
6823.40 2048
6824.18 2021
6824.96 2049
6825.74 1975
6826.52 2035
6827.30 2051
6828.08 1971
6828.86 1867
6829.64 1831
6830.42 1844
6831.20 1874
6831.98 1857
6832.76 1860
6833.54 1907
6834.32 1932
6835.10 2003
6835.88 2163
6836.66 2359
6837.44 2619
6838.22 2919
6839.01 3046
6839.79 3249
6840.57 3275
6841.35 3178
6842.13 3016
6842.91 2918
6843.69 2751
6844.47 2573
6845.25 2302
6846.03 2252
6846.81 2345
6847.59 2326
6848.37 2557
6849.16 2658
6849.94 2908
6850.72 3108
6851.50 3338
6852.28 3452
6853.06 3258
6853.84 3146
6854.62 3014
6855.41 2899
6856.19 2676
6856.97 2463
6857.75 2326
6858.53 2263
6859.31 2205
6860.10 2171
6860.88 2164
6861.66 2178
6862.44 2187
6863.22 2125
6864.00 2061
6864.79 2171
6865.57 2128
6866.35 2299
6867.13 2293
6867.91 2263
6868.70 2336
6869.48 2359
6870.26 2421
6871.04 2418
6871.83 2313
6872.61 2341
6873.39 2458
6874.17 2514
6874.96 2616
6875.74 2590
6876.52 2628
6877.30 2719
6878.09 2806
6878.87 2964
6879.65 3057
6880.43 3523
6881.22 3993
6882.00 4389
6882.78 4744
6883.57 5003
6884.35 5033
6885.13 4846
6885.92 4764
6886.70 4824
6887.48 5154
6888.27 5393
6889.05 5700
6889.83 6034
6890.62 5939
6891.40 5570
6892.18 5156
6892.97 4801
6893.75 4319
6894.53 3894
6895.32 3544
6896.10 3360
6896.88 3190
6897.67 3011
6898.45 2874
6899.24 2898
6900.02 2911
6900.80 2925
6901.59 2764
6902.37 2840
6903.16 2709
6903.94 2775
6904.73 2769
6905.51 2677
6906.29 2649
6907.08 2608
6907.86 2558
6908.65 2518
6909.43 2486
6910.22 2464
6911.00 2406
6911.79 2429
6912.57 2374
6913.35 2295
6914.14 2308
6914.92 2286
6915.71 2293
6916.49 2339
6917.28 2289
6918.06 2282
6918.85 2265
6919.63 2235
6920.42 2224
6921.20 2268
6921.99 2231
6922.78 2244
6923.56 2197
6924.35 2164
6925.13 2230
6925.92 2282
6926.70 2309
6927.49 2281
6928.27 2335
6929.06 2430
6929.84 2385
6930.63 2409
6931.42 2337
6932.20 2362
6932.99 2259
6933.77 2378
6934.56 2415
6935.35 2355
6936.13 2362
6936.92 2462
6937.70 2481
6938.49 2599
6939.28 2779
6940.06 2858
6940.85 3068
6941.63 3252
6942.42 3458
6943.21 3578
6943.99 3587
6944.78 3707
6945.57 3606
6946.35 3740
6947.14 4032
6947.93 4214
6948.71 4269
6949.50 4344
6950.29 4367
6951.07 4344
6951.86 4259
6952.65 3964
6953.44 3767
6954.22 3555
6955.01 3418
6955.80 3340
6956.58 3292
6957.37 3292
6958.16 3252
6958.95 3148
6959.73 3176
6960.52 3211
6961.31 3260
6962.09 3289
6962.88 3331
6963.67 3415
6964.46 3403
6965.25 3623
6966.03 3737
6966.82 3945
6967.61 4050
6968.40 4231
6969.18 4429
6969.97 4493
6970.76 4673
6971.55 4677
6972.34 4743
6973.12 4585
6973.91 4475
6974.70 4439
6975.49 4470
6976.28 4471
6977.07 4527
6977.85 4587
6978.64 4691
6979.43 4926
6980.22 5340
6981.01 6050
6981.80 7210
6982.59 8839
6983.37 11049
6984.16 14007
6984.95 16827
6985.74 19203
6986.53 20737
6987.32 21302
6988.11 20546
6988.90 18814
6989.69 16755
6990.47 14633
6991.26 12208
6992.05 10192
6992.84 8511
6993.63 7027
6994.42 5965
6995.21 5328
6996.00 4583
6996.79 4105
6997.58 3830
6998.37 3614
6999.16 3569
6999.95 3398
7000.74 3381
7001.53 3289
7002.32 3206
7003.11 3089
7003.90 3050
7004.69 2930
7005.48 2836
7006.27 2691
7007.06 2571
7007.85 2402
7008.64 2323
7009.43 2296
7010.22 2349
7011.01 2492
7011.80 2550
7012.59 2613
7013.38 2725
7014.17 2898
7014.96 2932
7015.75 2964
7016.54 2958
7017.33 2947
7018.12 2947
7018.91 2825
7019.70 2875
7020.49 2944
7021.28 3043
7022.07 3165
7022.87 3416
7023.66 3521
7024.45 3700
7025.24 3744
7026.03 3733
7026.82 3637
7027.61 3654
7028.40 3593
7029.19 3457
7029.99 3303
7030.78 3217
7031.57 3159
7032.36 3178
7033.15 3099
7033.94 3021
7034.74 3142
7035.53 3263
7036.32 3529
7037.11 3646
7037.90 3751
7038.69 3799
7039.49 3909
7040.28 3822
7041.07 3701
7041.86 3774
7042.65 3722
7043.45 3797
7044.24 3798
7045.03 3725
7045.82 3630
7046.61 3671
7047.41 3689
7048.20 3883
7048.99 4032
7049.78 4291
7050.58 4515
7051.37 4830
7052.16 5011
7052.95 4736
7053.75 4569
7054.54 4350
7055.33 4089
7056.13 3821
7056.92 3700
7057.71 3684
7058.50 3650
7059.30 3637
7060.09 3614
7060.88 3643
7061.68 3563
7062.47 3478
7063.26 3344
7064.06 3253
7064.85 3233
7065.64 3123
7066.44 3042
7067.23 2977
7068.02 2923
7068.82 2910
7069.61 2758
7070.40 2735
7071.20 2680
7071.99 2724
7072.78 2641
7073.58 2598
7074.37 2561
7075.17 2523
7075.96 2531
7076.75 2433
7077.55 2388
7078.34 2452
7079.14 2429
7079.93 2389
7080.72 2400
7081.52 2402
7082.31 2326
7083.11 2310
7083.90 2353
7084.70 2400
7085.49 2276
7086.28 2325
7087.08 2310
7087.87 2320
7088.67 2314
7089.46 2284
7090.26 2250
7091.05 2272
7091.85 2157
7092.64 2104
7093.44 2098
7094.23 2120
7095.03 2054
7095.82 2020
7096.62 2072
7097.41 1918
7098.21 1988
7099.00 2083
7099.80 1996
7100.59 1966
7101.39 2015
7102.18 2047
7102.98 1942
7103.77 1952
7104.57 1886
7105.37 1823
7106.16 1776
7106.96 1764
7107.75 1716
7108.55 1835
7109.34 1795
7110.14 1716
7110.94 1722
7111.73 1715
7112.53 1697
7113.32 1744
7114.12 1804
7114.92 1761
7115.71 1768
7116.51 1787
7117.30 1748
7118.10 1728
7118.90 1785
7119.69 1751
7120.49 1771
7121.29 1775
7122.08 1677
7122.88 1726
7123.68 1816
7124.47 1785
7125.27 1771
7126.07 1791
7126.86 1747
7127.66 1770
7128.46 1748
7129.25 1817
7130.05 1858
7130.85 1882
7131.64 1869
7132.44 1915
7133.24 1883
7134.04 1756
7134.83 1778
7135.63 1716
7136.43 1679
7137.23 1656
7138.02 1640
7138.82 1534
7139.62 1576
7140.42 1543
7141.21 1569
7142.01 1555
7142.81 1495
7143.61 1532
7144.40 1488
7145.20 1442
7146.00 1442
7146.80 1497
7147.59 1392
7148.39 1447
7149.19 1384
7149.99 1437
7150.79 1392
7151.59 1379
7152.38 1392
7153.18 1454
7153.98 1415
7154.78 1422
7155.58 1430
7156.38 1435
7157.17 1460
7157.97 1477
7158.77 1553
7159.57 1477
7160.37 1486
7161.17 1483
7161.97 1380
7162.76 1349
7163.56 1369
7164.36 1348
7165.16 1400
7165.96 1391
7166.76 1378
7167.56 1324
7168.36 1330
7169.16 1320
7169.96 1275
7170.75 1313
7171.55 1305
7172.35 1230
7173.15 1253
7173.95 1254
7174.75 1248
7175.55 1221
7176.35 1201
7177.15 1217
7177.95 1197
7178.75 1166
7179.55 1189
7180.35 1229
7181.15 1234
7181.95 1212
7182.75 1258
7183.55 1246
7184.35 1254
7185.15 1271
7185.95 1196
7186.75 1202
7187.55 1156
7188.35 1133
7189.15 1131
7189.95 1124
7190.75 1193
7191.55 1212
7192.35 1196
7193.15 1161
7193.95 1148
7194.75 1147
7195.55 1122
7196.35 1167
7197.15 1193
7197.95 1139
7198.76 1175
7199.56 1178
7200.36 1185
7201.16 1210
7201.96 1159
7202.76 1117
7203.56 1194
7204.36 1198
7205.16 1160
7205.96 1164
7206.77 1161
7207.57 1186
7208.37 1162
7209.17 1218
7209.97 1191
7210.77 1286
7211.57 1255
7212.38 1263
7213.18 1356
7213.98 1332
7214.78 1293
7215.58 1330
7216.38 1344
7217.19 1307
7217.99 1329
7218.79 1328
7219.59 1424
7220.39 1430
7221.20 1380
7222.00 1369
7222.80 1310
7223.60 1302
7224.40 1349
7225.21 1314
7226.01 1349
7226.81 1308
7227.61 1239
7228.42 1244
7229.22 1220
7230.02 1239
7230.82 1325
7231.63 1247
7232.43 1260
7233.23 1334
7234.03 1287
7234.84 1331
7235.64 1481
7236.44 1536
7237.25 1572
7238.05 1529
7238.85 1563
7239.65 1557
7240.46 1527
7241.26 1416
7242.06 1374
7242.87 1317
7243.67 1284
7244.47 1273
7245.28 1245
7246.08 1232
7246.88 1267
7247.69 1288
7248.49 1269
7249.30 1282
7250.10 1245
7250.90 1206
7251.71 1221
7252.51 1209
7253.31 1220
7254.12 1219
7254.92 1279
7255.73 1356
7256.53 1305
7257.33 1299
7258.14 1279
7258.94 1314
7259.75 1276
7260.55 1215
7261.35 1209
7262.16 1186
7262.96 1186
7263.77 1161
7264.57 1175
7265.38 1198
7266.18 1170
7266.99 1182
7267.79 1194
7268.59 1177
7269.40 1156
7270.20 1158
7271.01 1184
7271.81 1242
7272.62 1223
7273.42 1211
7274.23 1227
7275.03 1220
7275.84 1188
7276.64 1234
7277.45 1237
7278.25 1249
7279.06 1279
7279.86 1328
7280.67 1307
7281.48 1409
7282.28 1595
7283.09 1737
7283.89 1834
7284.70 1951
7285.50 2073
7286.31 2066
7287.11 2030
7287.92 1992
7288.73 1928
7289.53 1669
7290.34 1654
7291.14 1626
7291.95 1470
7292.76 1370
7293.56 1422
7294.37 1395
7295.17 1402
7295.98 1361
7296.79 1372
7297.59 1460
7298.40 1441
7299.21 1405
7300.01 1482
7300.82 1489
7301.62 1410
7302.43 1461
7303.24 1479
7304.04 1516
7304.85 1479
7305.66 1461
7306.46 1502
7307.27 1515
7308.08 1528
7308.89 1577
7309.69 1647
7310.50 1670
7311.31 1744
7312.11 1742
7312.92 1841
7313.73 1791
7314.53 1825
7315.34 1974
7316.15 2086
7316.96 2440
7317.76 2920
7318.57 3288
7319.38 3754
7320.19 4084
7320.99 4002
7321.80 3820
7322.61 3583
7323.42 3318
7324.22 2953
7325.03 2615
7325.84 2388
7326.65 2216
7327.46 2119
7328.26 1954
7329.07 1843
7329.88 1718
7330.69 1691
7331.50 1734
7332.30 1815
7333.11 1803
7333.92 1753
7334.73 1801
7335.54 1708
7336.35 1739
7337.15 1749
7337.96 1730
7338.77 1721
7339.58 1752
7340.39 1745
7341.20 1738
7342.01 1659
7342.82 1592
7343.62 1606
7344.43 1500
7345.24 1446
7346.05 1460
7346.86 1371
7347.67 1391
7348.48 1364
7349.29 1332
7350.10 1335
7350.91 1338
7351.71 1298
7352.52 1272
7353.33 1266
7354.14 1260
7354.95 1256
7355.76 1260
7356.57 1231
7357.38 1346
7358.19 1407
7359.00 1398
7359.81 1409
7360.62 1476
7361.43 1461
7362.24 1440
7363.05 1390
7363.86 1430
7364.67 1429
7365.48 1368
7366.29 1302
7367.10 1257
7367.91 1266
7368.72 1264
7369.53 1246
7370.34 1258
7371.15 1221
7371.96 1212
7372.77 1244
7373.58 1234
7374.39 1157
7375.20 1182
7376.01 1146
7376.82 1237
7377.63 1185
7378.45 1310
7379.26 1371
7380.07 1407
7380.88 1399
7381.69 1475
7382.50 1571
7383.31 1531
7384.12 1479
7384.93 1463
7385.74 1364
7386.56 1334
7387.37 1295
7388.18 1250
7388.99 1182
7389.80 1189
7390.61 1148
7391.42 1137
7392.24 1121
7393.05 1117
7393.86 1133
7394.67 1117
7395.48 1098
7396.29 1038
7397.10 1086
7397.92 1077
7398.73 1085
7399.54 1123
7400.35 1156
7401.16 1116
7401.98 1121
7402.79 1094
7403.60 1125
7404.41 1177
7405.23 1162
7406.04 1137
7406.85 1096
7407.66 1062
7408.47 1048
7409.29 1059
7410.10 1048
7410.91 1025
7411.72 1006
7412.54 1028
7413.35 1024
7414.16 956
7414.98 952
7415.79 953
7416.60 1016
7417.41 980
7418.23 945
7419.04 967
7419.85 959
7420.67 919
7421.48 942
7422.29 1008
7423.11 927
7423.92 933
7424.73 900
7425.54 929
7426.36 932
7427.17 947
7427.99 932
7428.80 938
7429.61 904
7430.43 955
7431.24 919
7432.05 968
7432.87 936
7433.68 939
7434.49 891
7435.31 910
7436.12 960
7436.94 993
7437.75 944
7438.56 956
7439.38 972
7440.19 983
7441.01 994
7441.82 962
7442.64 975
7443.45 920
7444.26 938
7445.08 939
7445.89 907
7446.71 951
7447.52 954
7448.34 925
7449.15 942
7449.97 973
7450.78 958
7451.59 993
7452.41 940
7453.22 941
7454.04 1030
7454.85 1047
7455.67 999
7456.48 968
7457.30 988
7458.11 1000
7458.93 1066
7459.74 968
7460.56 1003
7461.38 1017
7462.19 988
7463.01 980
7463.82 957
7464.64 974
7465.45 952
7466.27 981
7467.08 1049
7467.90 1025
7468.72 1069
7469.53 1012
7470.35 1031
7471.16 1085
7471.98 1102
7472.79 1116
7473.61 1119
7474.43 1270
7475.24 1211
7476.06 1238
7476.87 1175
7477.69 1169
7478.51 1163
7479.32 1094
7480.14 1092
7480.96 1038
7481.77 1052
7482.59 1122
7483.41 1066
7484.22 1080
7485.04 1064
7485.85 1038
7486.67 1017
7487.49 1042
7488.31 1162
7489.12 1118
7489.94 1048
7490.76 1008
7491.57 1062
7492.39 993
7493.21 979
7494.02 1012
7494.84 1009
7495.66 1053
7496.48 999
7497.29 958
7498.11 1036
7498.93 1049
7499.74 1039
7500.56 1059
7501.38 1022
7502.20 1066
7503.01 1035
7503.83 1104
7504.65 1133
7505.47 1117
7506.29 1051
7507.10 1086
7507.92 1020
7508.74 1010
7509.56 997
7510.37 1051
7511.19 1063
7512.01 1061
7512.83 1027
7513.65 1084
7514.47 1072
7515.28 1017
7516.10 1000
7516.92 1045
7517.74 968
7518.56 968
7519.38 994
7520.19 976
7521.01 970
7521.83 981
7522.65 1026
7523.47 1019
7524.29 1017
7525.11 1043
7525.92 1034
7526.74 1052
7527.56 1048
7528.38 1034
7529.20 993
7530.02 1004
7530.84 1017
7531.66 1087
7532.48 1064
7533.30 1007
7534.12 1037
7534.93 1024
7535.75 1029
7536.57 1049
7537.39 1086
7538.21 1033
7539.03 1033
7539.85 1014
7540.67 986
7541.49 964
7542.31 1011
7543.13 1032
7543.95 1036
7544.77 1046
7545.59 1021
7546.41 1032
7547.23 1071
7548.05 1075
7548.87 1078
7549.69 1037
7550.51 1012
7551.33 1008
7552.15 1042
7552.97 1030
7553.79 985
7554.61 1014
7555.43 1034
7556.25 993
7557.07 1074
7557.89 1085
7558.71 1071
7559.53 1042
7560.36 1105
7561.18 1107
7562.00 1113
7562.82 1188
7563.64 1138
7564.46 1207
7565.28 1142
7566.10 1111
7566.92 1142
7567.74 1194
7568.56 1239
7569.39 1234
7570.21 1159
7571.03 1195
7571.85 1136
7572.67 1145
7573.49 1246
7574.31 1224
7575.14 1216
7575.96 1198
7576.78 1210
7577.60 1226
7578.42 1266
7579.24 1264
7580.06 1243
7580.89 1320
7581.71 1299
7582.53 1323
7583.35 1325
7584.17 1268
7585.00 1318
7585.82 1370
7586.64 1441
7587.46 1495
7588.29 1492
7589.11 1514
7589.93 1528
7590.75 1504
7591.57 1575
7592.40 1534
7593.22 1573
7594.04 1652
7594.86 1675
7595.69 1659
7596.51 1646
7597.33 1784
7598.15 1806
7598.98 1811
7599.80 1880
7600.62 1925
7601.45 1939
7602.27 2000
7603.09 2032
7603.92 2146
7604.74 2274
7605.56 2249
7606.38 2268
7607.21 2284
7608.03 2300
7608.85 2170
7609.68 2097
7610.50 2120
7611.32 2093
7612.15 2086
7612.97 2066
7613.80 2030
7614.62 2025
7615.44 2166
7616.27 2344
7617.09 2563
7617.91 2841
7618.74 2951
7619.56 3039
7620.39 3108
7621.21 3126
7622.03 2997
7622.86 2866
7623.68 2816
7624.51 2667
7625.33 2688
7626.15 2599
7626.98 2512
7627.80 2522
7628.63 2503
7629.45 2575
7630.28 2619
7631.10 2742
7631.93 2858
7632.75 2890
7633.58 2860
7634.40 2816
7635.22 2696
7636.05 2574
7636.87 2440
7637.70 2239
7638.52 2194
7639.35 2047
7640.17 1976
7641.00 1929
7641.82 1844
7642.65 1864
7643.47 1920
7644.30 1920
7645.13 1992
7645.95 1997
7646.78 2033
7647.60 2062
7648.43 2118
7649.25 2017
7650.08 1904
7650.90 1869
7651.73 1779
7652.55 1678
7653.38 1687
7654.21 1593
7655.03 1556
7655.86 1492
7656.68 1444
7657.51 1493
7658.34 1419
7659.16 1420
7659.99 1361
7660.81 1380
7661.64 1404
7662.47 1365
7663.29 1419
7664.12 1382
7664.95 1368
7665.77 1392
7666.60 1413
7667.42 1363
7668.25 1376
7669.08 1392
7669.90 1370
7670.73 1411
7671.56 1360
7672.38 1354
7673.21 1339
7674.04 1329
7674.87 1339
7675.69 1292
7676.52 1289
7677.35 1317
7678.17 1396
7679.00 1405
7679.83 1404
7680.65 1450
7681.48 1446
7682.31 1576
7683.14 1682
7683.96 1741
7684.79 1977
7685.62 2024
7686.45 2017
7687.27 2058
7688.10 1953
7688.93 1855
7689.76 1759
7690.58 1670
7691.41 1606
7692.24 1568
7693.07 1545
7693.90 1540
7694.72 1531
7695.55 1541
7696.38 1626
7697.21 1684
7698.04 1807
7698.86 1857
7699.69 1931
7700.52 1958
7701.35 1882
7702.18 1819
7703.01 1714
7703.83 1637
7704.66 1566
7705.49 1509
7706.32 1446
7707.15 1410
7707.98 1401
7708.81 1324
7709.63 1285
7710.46 1262
7711.29 1235
7712.12 1255
7712.95 1266
7713.78 1267
7714.61 1250
7715.44 1190
7716.27 1158
7717.10 1199
7717.93 1209
7718.75 1160
7719.58 1227
7720.41 1168
7721.24 1144
7722.07 1115
7722.90 1122
7723.73 1100
7724.56 1162
7725.39 1119
7726.22 1145
7727.05 1139
7727.88 1132
7728.71 1176
7729.54 1179
7730.37 1192
7731.20 1167
7732.03 1149
7732.86 1197
7733.69 1114
7734.52 1110
7735.35 1085
7736.18 1061
7737.01 1039
7737.84 1043
7738.67 1035
7739.50 976
7740.33 954
7741.16 945
7741.99 961
7742.82 993
7743.65 1000
7744.48 1032
7745.31 1054
7746.14 1080
7746.98 1123
7747.81 1134
7748.64 1118
7749.47 1123
7750.30 1161
7751.13 1159
7751.96 1064
7752.79 1064
7753.62 1028
7754.45 995
7755.29 1010
7756.12 1010
7756.95 975
7757.78 1045
7758.61 988
7759.44 963
7760.27 963
7761.11 896
7761.94 968
7762.77 959
7763.60 990
7764.43 960
7765.26 971
7766.10 968
7766.93 944
7767.76 921
7768.59 985
7769.42 985
7770.26 1016
7771.09 978
7771.92 951
7772.75 962
7773.58 985
7774.42 978
7775.25 970
7776.08 984
7776.91 1024
7777.75 990
7778.58 1012
7779.41 1003
7780.24 967
7781.08 993
7781.91 1022
7782.74 993
7783.57 986
7784.41 991
7785.24 963
7786.07 1038
7786.91 984
7787.74 964
7788.57 1040
7789.40 1006
7790.24 1027
7791.07 1085
7791.90 1018
7792.74 1026
7793.57 1022
7794.40 1054
7795.24 1079
7796.07 1070
7796.90 1036
7797.74 1055
7798.57 1115
7799.40 1126
7800.24 1088
7801.07 1095
7801.91 1137
7802.74 1185
7803.57 1180
7804.41 1144
7805.24 1153
7806.07 1163
7806.91 1236
7807.74 1215
7808.58 1280
7809.41 1294
7810.25 1316
7811.08 1314
7811.91 1364
7812.75 1495
7813.58 1534
7814.42 1526
7815.25 1496
7816.09 1587
7816.92 1646
7817.75 1632
7818.59 1585
7819.42 1560
7820.26 1589
7821.09 1646
7821.93 1779
7822.76 1802
7823.60 1818
7824.43 1859
7825.27 1764
7826.10 1766
7826.94 1771
7827.77 1762
7828.61 1734
7829.44 1675
7830.28 1689
7831.11 1693
7831.95 1695
7832.78 1872
7833.62 1905
7834.46 2009
7835.29 2075
7836.13 2105
7836.96 2045
7837.80 2009
7838.63 1902
7839.47 1747
7840.31 1695
7841.14 1623
7841.98 1583
7842.81 1562
7843.65 1494
7844.48 1438
7845.32 1417
7846.16 1471
7846.99 1421
7847.83 1376
7848.67 1342
7849.50 1357
7850.34 1395
7851.17 1361
7852.01 1265
7852.85 1279
7853.68 1357
7854.52 1325
7855.36 1274
7856.19 1311
7857.03 1342
7857.87 1393
7858.70 1330
7859.54 1342
7860.38 1392
7861.21 1412
7862.05 1374
7862.89 1352
7863.72 1359
7864.56 1356
7865.40 1267
7866.24 1267
7867.07 1304
7867.91 1371
7868.75 1360
7869.59 1394
7870.42 1452
7871.26 1433
7872.10 1438
7872.94 1496
7873.77 1532
7874.61 1592
7875.45 1655
7876.29 1752
7877.12 1994
7877.96 2032
7878.80 2120
7879.64 2172
7880.47 2299
7881.31 2321
7882.15 2339
7882.99 2264
7883.83 2167
7884.66 2021
7885.50 1961
7886.34 1845
7887.18 1744
7888.02 1719
7888.86 1657
7889.69 1652
7890.53 1709
7891.37 1790
7892.21 1773
7893.05 1825
7893.89 1862
7894.73 1888
7895.56 1767
7896.40 1660
7897.24 1578
7898.08 1590
7898.92 1534
7899.76 1606
7900.60 1544
7901.44 1451
7902.28 1390
7903.12 1345
7903.95 1320
7904.79 1337
7905.63 1317
7906.47 1373
7907.31 1278
7908.15 1314
7908.99 1398
7909.83 1293
7910.67 1335
7911.51 1349
7912.35 1331
7913.19 1411
7914.03 1407
7914.87 1412
7915.71 1479
7916.55 1580
7917.39 1546
7918.23 1586
7919.07 1636
7919.91 1563
7920.75 1564
7921.59 1572
7922.43 1440
7923.27 1410
7924.11 1360
7924.95 1271
7925.79 1223
7926.63 1238
7927.47 1235
7928.31 1260
7929.15 1247
7929.99 1201
7930.83 1181
7931.67 1184
7932.51 1181
7933.35 1248
7934.19 1265
7935.04 1241
7935.88 1229
7936.72 1164
7937.56 1154
7938.40 1204
7939.24 1214
7940.08 1225
7940.92 1213
7941.76 1197
7942.60 1178
7943.45 1256
7944.29 1307
7945.13 1290
7945.97 1348
7946.81 1406
7947.65 1319
7948.49 1406
7949.34 1468
7950.18 1417
7951.02 1508
7951.86 1570
7952.70 1642
7953.54 1756
7954.39 1814
7955.23 1801
7956.07 1910
7956.91 1922
7957.75 1997
7958.60 2042
7959.44 1955
7960.28 1949
7961.12 1973
7961.96 1934
7962.81 1863
7963.65 1948
7964.49 1967
7965.33 2128
7966.18 2325
7967.02 2540
7967.86 2796
7968.70 2935
7969.55 2985
7970.39 2970
7971.23 2786
7972.08 2591
7972.92 2370
7973.76 2122
7974.60 2005
7975.45 1820
7976.29 1713
7977.13 1618
7977.98 1566
7978.82 1475
7979.66 1541
7980.51 1501
7981.35 1428
7982.19 1402
7983.04 1403
7983.88 1439
7984.72 1455
7985.57 1360
7986.41 1346
7987.25 1367
7988.10 1334
7988.94 1289
7989.78 1301
7990.63 1245
7991.47 1216
7992.32 1213
7993.16 1117
7994.00 1078
7994.85 1078
7995.69 1113
7996.54 1092
7997.38 1076
7998.22 1102
7999.07 1095
7999.91 1021
8000.76 1003
8001.60 1032
8002.45 987
8003.29 955
8004.13 945
8004.98 973
8005.82 922
8006.67 948
8007.51 926
8008.36 931
8009.20 892
8010.05 922
8010.89 941
8011.74 857
8012.58 826
8013.43 882
8014.27 868
8015.12 841
8015.96 836
8016.81 882
8017.65 856
8018.50 857
8019.34 844
8020.19 862
8021.03 906
8021.88 879
8022.72 788
8023.57 822
8024.41 847
8025.26 902
8026.11 871
8026.95 848
8027.80 885
8028.64 894
8029.49 854
8030.33 798
8031.18 834
8032.03 868
8032.87 893
8033.72 889
8034.56 866
8035.41 854
8036.26 819
8037.10 920
8037.95 910
8038.80 849
8039.64 864
8040.49 908
8041.34 889
8042.18 853
8043.03 859
8043.87 814
8044.72 865
8045.57 837
8046.41 831
8047.26 845
8048.11 824
8048.96 858
8049.80 817
8050.65 823
8051.50 835
8052.34 793
8053.19 851
8054.04 884
8054.88 793
8055.73 810
8056.58 795
8057.43 749
8058.27 747
8059.12 745
8059.97 776
8060.82 744
8061.66 779
8062.51 755
8063.36 705
8064.21 732
8065.05 759
8065.90 727
8066.75 739
8067.60 716
8068.44 733
8069.29 713
8070.14 773
8070.99 724
8071.84 688
8072.68 705
8073.53 678
8074.38 653
8075.23 683
8076.08 694
8076.93 690
8077.77 689
8078.62 745
8079.47 711
8080.32 751
8081.17 733
8082.02 698
8082.87 710
8083.71 737
8084.56 770
8085.41 747
8086.26 788
8087.11 779
8087.96 751
8088.81 729
8089.66 719
8090.51 747
8091.35 734
8092.20 727
8093.05 705
8093.90 714
8094.75 730
8095.60 697
8096.45 718
8097.30 761
8098.15 700
8099.00 691
8099.85 696
8100.70 698
8101.55 748
8102.40 714
8103.25 722
8104.10 734
8104.95 693
8105.80 728
8106.65 752
8107.50 722
8108.35 705
8109.20 722
8110.05 726
8110.90 737
8111.75 740
8112.60 727
8113.45 700
8114.30 646
8115.15 691
8116.00 741
8116.85 729
8117.70 731
8118.55 666
8119.40 708
8120.25 711
8121.10 758
8121.95 803
8122.80 740
8123.65 691
8124.50 738
8125.35 755
8126.20 757
8127.06 753
8127.91 836
8128.76 838
8129.61 836
8130.46 833
8131.31 854
8132.16 923
8133.01 964
8133.86 902
8134.72 862
8135.57 884
8136.42 885
8137.27 836
8138.12 849
8138.97 869
8139.83 822
8140.68 822
8141.53 868
8142.38 839
8143.23 818
8144.08 785
8144.94 810
8145.79 807
8146.64 855
8147.49 788
8148.34 849
8149.20 787
8150.05 787
8150.90 877
8151.75 879
8152.60 861
8153.46 883
8154.31 921
8155.16 979
8156.01 960
8156.87 1015
8157.72 1032
8158.57 992
8159.42 962
8160.28 844
8161.13 863
8161.98 882
8162.84 823
8163.69 795
8164.54 795
8165.39 781
8166.25 768
8167.10 780
8167.95 717
8168.81 772
8169.66 789
8170.51 778
8171.37 682
8172.22 691
8173.07 731
8173.93 765
8174.78 739
8175.63 722
8176.49 703
8177.34 693
8178.19 655
8179.05 650
8179.90 693
8180.76 693
8181.61 656
8182.46 625
8183.32 629
8184.17 640
8185.02 646
8185.88 621
8186.73 648
8187.59 646
8188.44 659
8189.30 634
8190.15 651
8191.00 612
8191.86 648
8192.71 666
8193.57 648
8194.42 641
8195.28 604
8196.13 642
8196.99 641
8197.84 678
8198.69 698
8199.55 652
8200.40 623
8201.26 619
8202.11 602
8202.97 587
8203.82 592
8204.68 596
8205.53 662
8206.39 672
8207.24 660
8208.10 671
8208.95 663
8209.81 664
8210.67 633
8211.52 631
8212.38 648
8213.23 647
8214.09 658
8214.94 644
8215.80 672
8216.65 662
8217.51 701
8218.37 694
8219.22 722
8220.08 716
8220.93 690
8221.79 701
8222.64 703
8223.50 636
8224.36 649
8225.21 656
8226.07 659
8226.92 664
8227.78 590
8228.64 653
8229.49 678
8230.35 648
8231.21 638
8232.06 629
8232.92 666
8233.78 630
8234.63 646
8235.49 660
8236.35 650
8237.20 621
8238.06 612
8238.92 643
8239.77 673
8240.63 620
8241.49 599
8242.34 638
8243.20 627
8244.06 630
8244.91 656
8245.77 702
8246.63 649
8247.49 608
8248.34 620
8249.20 653
8250.06 632
8250.92 652
8251.77 641
8252.63 622
8253.49 621
8254.35 599
8255.20 630
8256.06 611
8256.92 623
8257.78 625
8258.63 646
8259.49 653
8260.35 694
8261.21 640
8262.07 673
8262.92 652
8263.78 652
8264.64 644
8265.50 660
8266.36 680
8267.22 658
8268.07 687
8268.93 658
8269.79 702
8270.65 762
8271.51 791
8272.37 789
8273.22 792
8274.08 807
8274.94 757
8275.80 800
8276.66 882
8277.52 923
8278.38 966
8279.24 1035
8280.09 1049
8280.95 1072
8281.81 1081
8282.67 1024
8283.53 1052
8284.39 973
8285.25 948
8286.11 920
8286.97 903
8287.83 860
8288.69 858
8289.55 875
8290.41 911
8291.26 969
8292.12 961
8292.98 964
8293.84 944
8294.70 960
8295.56 1015
8296.42 962
8297.28 1009
8298.14 952
8299.00 899
8299.86 852
8300.72 838
8301.58 807
8302.44 805
8303.30 748
8304.16 801
8305.02 757
8305.88 792
8306.74 749
8307.60 738
8308.46 759
8309.33 694
8310.19 713
8311.05 699
8311.91 723
8312.77 738
8313.63 702
8314.49 662
8315.35 670
8316.21 703
8317.07 680
8317.93 665
8318.79 648
8319.65 649
8320.52 697
8321.38 681
8322.24 650
8323.10 665
8323.96 604
8324.82 654
8325.68 653
8326.54 672
8327.41 636
8328.27 624
8329.13 599
8329.99 637
8330.85 684
8331.71 628
8332.57 633
8333.44 654
8334.30 635
8335.16 665
8336.02 663
8336.88 627
8337.75 626
8338.61 645
8339.47 663
8340.33 657
8341.19 680
8342.06 671
8342.92 682
8343.78 678
8344.64 685
8345.50 643
8346.37 662
8347.23 709
8348.09 686
8348.95 641
8349.82 709
8350.68 714
8351.54 711
8352.40 698
8353.27 685
8354.13 669
8354.99 680
8355.86 684
8356.72 692
8357.58 697
8358.45 691
8359.31 656
8360.17 633
8361.03 639
8361.90 701
8362.76 661
8363.62 647
8364.49 641
8365.35 687
8366.21 701
8367.08 682
8367.94 676
8368.80 676
8369.67 698
8370.53 710
8371.40 672
8372.26 701
8373.12 715
8373.99 696
8374.85 698
8375.71 652
8376.58 698
8377.44 674
8378.31 689
8379.17 700
8380.03 697
8380.90 711
8381.76 738
8382.63 718
8383.49 640
8384.36 685
8385.22 766
8386.08 749
8386.95 709
8387.81 729
8388.68 713
8389.54 714
8390.41 737
8391.27 743
8392.14 730
8393.00 736
8393.87 670
8394.73 690
8395.60 673
8396.46 651
8397.33 665
8398.19 680
8399.06 722
8399.92 717
8400.79 690
8401.65 697
8402.52 738
8403.38 721
8404.25 731
8405.11 736
8405.98 719
8406.84 737
8407.71 754
8408.58 791
8409.44 764
8410.31 778
8411.17 813
8412.04 773
8412.90 768
8413.77 765
8414.64 844
8415.50 836
8416.37 796
8417.23 794
8418.10 819
8418.97 831
8419.83 792
8420.70 851
8421.56 858
8422.43 852
8423.30 856
8424.16 893
8425.03 961
8425.90 898
8426.76 933
8427.63 941
8428.50 989
8429.36 981
8430.23 943
8431.10 1023
8431.96 1068
8432.83 1032
8433.70 1089
8434.56 1059
8435.43 1087
8436.30 1063
8437.16 1133
8438.03 1212
8438.90 1246
8439.77 1359
8440.63 1374
8441.50 1385
8442.37 1469
8443.24 1555
8444.10 1572
8444.97 1635
8445.84 1649
8446.71 1595
8447.57 1611
8448.44 1651
8449.31 1673
8450.18 1750
8451.04 1758
8451.91 1759
8452.78 1919
8453.65 2111
8454.52 2354
8455.38 2492
8456.25 2651
8457.12 2742
8457.99 2812
8458.86 2735
8459.72 2808
8460.59 2520
8461.46 2350
8462.33 2190
8463.20 2049
8464.07 1892
8464.93 1778
8465.80 1764
8466.67 1633
8467.54 1531
8468.41 1510
8469.28 1404
8470.15 1374
8471.02 1335
8471.88 1382
8472.75 1289
8473.62 1265
8474.49 1230
8475.36 1270
8476.23 1257
8477.10 1265
8477.97 1309
8478.84 1314
8479.71 1343
8480.58 1353
8481.44 1428
8482.31 1416
8483.18 1424
8484.05 1390
8484.92 1392
8485.79 1383
8486.66 1326
8487.53 1277
8488.40 1266
8489.27 1229
8490.14 1201
8491.01 1210
8491.88 1171
8492.75 1230
8493.62 1239
8494.49 1257
8495.36 1274
8496.23 1243
8497.10 1208
8497.97 1235
8498.84 1221
8499.71 1170
8500.58 1197
8501.45 1192
8502.32 1174
8503.19 1120
8504.06 1154
8504.93 1175
8505.80 1197
8506.67 1178
8507.55 1192
8508.42 1229
8509.29 1228
8510.16 1286
8511.03 1234
8511.90 1247
8512.77 1262
8513.64 1278
8514.51 1285
8515.38 1337
8516.25 1279
8517.13 1282
8518.00 1268
8518.87 1293
8519.74 1362
8520.61 1303
8521.48 1342
8522.35 1453
8523.23 1559
8524.10 1672
8524.97 1780
8525.84 1943
8526.71 1914
8527.58 1966
8528.46 1977
8529.33 1923
8530.20 1842
8531.07 1780
8531.94 1764
8532.81 1669
8533.69 1550
8534.56 1454
8535.43 1548
8536.30 1472
8537.18 1417
8538.05 1365
8538.92 1357
8539.79 1315
8540.66 1237
8541.54 1250
8542.41 1214
8543.28 1217
8544.15 1176
8545.03 1164
8545.90 1181
8546.77 1195
8547.64 1188
8548.52 1228
8549.39 1222
8550.26 1344
8551.14 1450
8552.01 1542
8552.88 1805
8553.76 1914
8554.63 2009
8555.50 2060
8556.37 2027
8557.25 1993
8558.12 2000
8558.99 1898
8559.87 1745
8560.74 1569
8561.61 1483
8562.49 1401
8563.36 1315
8564.24 1267
8565.11 1246
8565.98 1181
8566.86 1156
8567.73 1173
8568.60 1109
8569.48 1074
8570.35 1069
8571.23 1058
8572.10 1042
8572.97 1071
8573.85 1050
8574.72 1007
8575.60 1005
8576.47 991
8577.34 986
8578.22 1037
8579.09 1031
8579.97 982
8580.84 938
8581.72 979
8582.59 996
8583.47 1045
8584.34 1040
8585.21 1085
8586.09 1124
8586.96 1070
8587.84 1076
8588.71 1064
8589.59 1033
8590.46 1054
8591.34 1087
8592.21 1141
8593.09 1139
8593.96 1122
8594.84 1123
8595.71 1171
8596.59 1195
8597.46 1170
8598.34 1166
8599.22 1172
8600.09 1169
8600.97 1190
8601.84 1183
8602.72 1152
8603.59 1123
8604.47 1203
8605.34 1229
8606.22 1204
8607.10 1198
8607.97 1191
8608.85 1153
8609.72 1199
8610.60 1204
8611.47 1213
8612.35 1245
8613.23 1257
8614.10 1278
8614.98 1310
8615.86 1349
8616.73 1316
8617.61 1290
8618.48 1347
8619.36 1365
8620.24 1459
8621.11 1430
8621.99 1457
8622.87 1478
8623.74 1457
8624.62 1447
8625.50 1473
8626.37 1498
8627.25 1489
8628.13 1577
8629.00 1601
8629.88 1597
8630.76 1623
8631.64 1671
8632.51 1685
8633.39 1676
8634.27 1681
8635.14 1718
8636.02 1655
8636.90 1659
8637.78 1734
8638.65 1764
8639.53 1783
8640.41 1819
8641.29 1865
8642.16 1829
8643.04 1910
8643.92 1916
8644.80 1992
8645.67 1988
8646.55 2052
8647.43 2137
8648.31 2124
8649.18 2218
8650.06 2143
8650.94 2140
8651.82 2134
8652.70 2183
8653.58 2305
8654.45 2296
8655.33 2392
8656.21 2439
8657.09 2505
8657.97 2537
8658.84 2725
8659.72 2872
8660.60 2987
8661.48 3289
8662.36 3629
8663.24 3953
8664.12 4298
8664.99 4473
8665.87 4634
8666.75 4621
8667.63 4521
8668.51 4451
8669.39 4407
8670.27 4408
8671.15 4416
8672.03 4454
8672.91 4576
8673.78 4680
8674.66 4718
8675.54 4717
8676.42 4707
8677.30 4550
8678.18 4432
8679.06 4196
8679.94 3938
8680.82 3745
8681.70 3397
8682.58 3197
8683.46 2980
8684.34 2871
8685.22 2818
8686.10 2787
8686.98 2873
8687.86 3079
8688.74 3249
8689.62 3570
8690.50 3965
8691.38 4376
8692.26 4708
8693.14 4947
8694.02 5124
8694.90 4995
8695.78 4883
8696.66 4705
8697.54 4461
8698.42 4113
8699.30 3863
8700.18 3726
8701.06 3575
8701.94 3492
8702.82 3331
8703.70 3231
8704.58 3178
8705.46 3022
8706.34 2895
8707.23 2656
8708.11 2495
8708.99 2361
8709.87 2257
8710.75 2119
8711.63 1982
8712.51 1885
8713.39 1818
8714.27 1757
8715.16 1676
8716.04 1618
8716.92 1592
8717.80 1593
8718.68 1573
8719.56 1545
8720.44 1517
8721.33 1491
8722.21 1501
8723.09 1511
8723.97 1487
8724.85 1454
8725.73 1493
8726.62 1505
8727.50 1489
8728.38 1496
8729.26 1487
8730.14 1500
8731.03 1583
8731.91 1608
8732.79 1534
8733.67 1523
8734.55 1551
8735.44 1548
8736.32 1486
8737.20 1470
8738.08 1490
8738.97 1460
8739.85 1497
8740.73 1517
8741.61 1450
8742.50 1471
8743.38 1506
8744.26 1488
8745.14 1525
8746.03 1453
8746.91 1464
8747.79 1443
8748.68 1466
8749.56 1442
8750.44 1347
8751.33 1445
8752.21 1504
8753.09 1501
8753.97 1519
8754.86 1505
8755.74 1559
8756.62 1565
8757.51 1620
8758.39 1650
8759.28 1661
8760.16 1653
8761.04 1635
8761.93 1661
8762.81 1655
8763.69 1632
8764.58 1569
8765.46 1534
8766.34 1516
8767.23 1532
8768.11 1554
8769.00 1494
8769.88 1493
8770.76 1519
8771.65 1498
8772.53 1603
8773.42 1500
8774.30 1459
8775.19 1477
8776.07 1434
8776.95 1353
8777.84 1346
8778.72 1412
8779.61 1372
8780.49 1378
8781.38 1350
8782.26 1390
8783.15 1360
8784.03 1376
8784.92 1321
8785.80 1339
8786.69 1338
8787.57 1436
8788.46 1481
8789.34 1412
8790.23 1436
8791.11 1380
8792.00 1351
8792.88 1344
8793.77 1367
8794.65 1340
8795.54 1312
8796.42 1307
8797.31 1300
8798.19 1278
8799.08 1246
8799.96 1228
8800.85 1207
8801.74 1234
8802.62 1271
8803.51 1245
8804.39 1268
8805.28 1234
8806.16 1267
8807.05 1230
8807.94 1257
8808.82 1262
8809.71 1341
8810.59 1332
8811.48 1283
8812.37 1298
8813.25 1253
8814.14 1276
8815.03 1324
8815.91 1376
8816.80 1453
8817.68 1467
8818.57 1472
8819.46 1559
8820.34 1489
8821.23 1399
8822.12 1373
8823.00 1432
8823.89 1281
8824.78 1273
8825.66 1281
8826.55 1238
8827.44 1238
8828.33 1240
8829.21 1218
8830.10 1215
8830.99 1221
8831.87 1176
8832.76 1122
8833.65 1142
8834.54 1185
8835.42 1175
8836.31 1179
8837.20 1079
8838.08 1106
8838.97 1083
8839.86 1086
8840.75 1088
8841.64 1050
8842.52 1050
8843.41 1076
8844.30 1095
8845.19 1103
8846.07 1029
8846.96 1049
8847.85 1035
8848.74 1048
8849.63 1000
8850.51 988
8851.40 982
8852.29 964
8853.18 931
8854.07 914
8854.96 903
8855.84 853
8856.73 867
8857.62 883
8858.51 922
8859.40 883
8860.29 830
8861.17 861
8862.06 885
8862.95 901
8863.84 905
8864.73 855
8865.62 901
8866.51 859
8867.40 891
8868.29 863
8869.17 855
8870.06 820
8870.95 816
8871.84 816
8872.73 849
8873.62 799
8874.51 788
8875.40 804
8876.29 782
8877.18 801
8878.07 778
8878.96 759
8879.85 758
8880.74 795
8881.63 744
8882.51 746
8883.40 743
8884.29 803
8885.18 775
8886.07 812
8886.96 793
8887.85 796
8888.74 819
8889.63 813
8890.52 826
8891.41 801
8892.30 791
8893.19 785
8894.09 740
8894.98 725
8895.87 728
8896.76 692
8897.65 712
8898.54 713
8899.43 717
8900.32 710
8901.21 747
8902.10 689
8902.99 680
8903.88 683
8904.77 704
8905.66 666
8906.55 696
8907.44 695
8908.34 659
8909.23 667
8910.12 690
8911.01 720
8911.90 673
8912.79 682
8913.68 672
8914.57 687
8915.47 695
8916.36 657
8917.25 667
8918.14 659
8919.03 651
8919.92 621
8920.81 638
8921.71 644
8922.60 650
8923.49 609
8924.38 591
8925.27 598
8926.16 622
8927.06 582
8927.95 600
8928.84 629
8929.73 651
8930.62 619
8931.52 616
8932.41 593
8933.30 557
8934.19 581
8935.09 579
8935.98 634
8936.87 605
8937.76 579
8938.66 568
8939.55 566
8940.44 592
8941.33 558
8942.23 563
8943.12 582
8944.01 614
8944.90 580
8945.80 542
8946.69 544
8947.58 580
8948.48 554
8949.37 527
8950.26 526
8951.16 560
8952.05 578
8952.94 579
8953.84 565
8954.73 564
8955.62 583
8956.52 594
8957.41 578
8958.30 585
8959.20 545
8960.09 573
8960.98 541
8961.88 570
8962.77 596
8963.66 576
8964.56 547
8965.45 546
8966.35 602
8967.24 597
8968.13 584
8969.03 597
8969.92 563
8970.82 565
8971.71 558
8972.60 548
8973.50 608
8974.39 570
8975.29 569
8976.18 530
8977.08 533
8977.97 583
8978.87 556
8979.76 545
8980.65 524
8981.55 532
8982.44 540
8983.34 501
8984.23 515
8985.13 510
8986.02 536
8986.92 535
8987.81 568
8988.71 529
8989.60 535
8990.50 544
8991.39 561
8992.29 588
8993.18 549
8994.08 538
8994.97 544
8995.87 513
8996.76 516
8997.66 568
8998.56 581
8999.45 602
9000.35 602
9001.24 564
9002.14 543
9003.03 533
9003.93 542
9004.83 520
9005.72 528
9006.62 533
9007.51 497
9008.41 540
9009.31 524
9010.20 538
9011.10 524
9011.99 543
9012.89 581
9013.79 529
9014.68 528
9015.58 533
9016.48 519
9017.37 481
9018.27 502
9019.16 506
9020.06 521
9020.96 557
9021.85 550
9022.75 485
9023.65 514
9024.54 519
9025.44 514
9026.34 515
9027.24 526
9028.13 540
9029.03 539
9029.93 546
9030.82 524
9031.72 483
9032.62 535
9033.52 567
9034.41 569
9035.31 524
9036.21 504
9037.10 515
9038.00 498
9038.90 506
9039.80 505
9040.69 524
9041.59 505
9042.49 556
9043.39 516
9044.29 521
9045.18 515
9046.08 525
9046.98 566
9047.88 522
9048.78 542
9049.67 543
9050.57 557
9051.47 572
9052.37 581
9053.27 558
9054.16 542
9055.06 523
9055.96 557
9056.86 545
9057.76 566
9058.66 567
9059.55 586
9060.45 580
9061.35 574
9062.25 621
9063.15 599
9064.05 586
9064.95 601
9065.85 588
9066.74 558
9067.64 602
9068.54 547
9069.44 572
9070.34 554
9071.24 589
9072.14 556
9073.04 607
9073.94 598
9074.84 609
9075.74 622
9076.64 635
9077.53 603
9078.43 591
9079.33 620
9080.23 608
9081.13 603
9082.03 615
9082.93 577
9083.83 606
9084.73 653
9085.63 639
9086.53 624
9087.43 618
9088.33 615
9089.23 678
9090.13 659
9091.03 688
9091.93 667
9092.83 681
9093.73 686
9094.63 735
9095.53 662
9096.43 668
9097.33 658
9098.23 658
9099.13 684
9100.04 707
9100.94 687
9101.84 665
9102.74 667
9103.64 660
9104.54 622
9105.44 614
9106.34 619
9107.24 602
9108.14 604
9109.04 596
9109.94 612
9110.85 583
9111.75 605
9112.65 616
9113.55 589
9114.45 567
9115.35 556
9116.25 567
9117.15 585
9118.06 584
9118.96 594
9119.86 586
9120.76 586
9121.66 588
9122.56 586
9123.46 607
9124.37 571
9125.27 604
9126.17 599
9127.07 595
9127.97 609
9128.88 574
9129.78 564
9130.68 577
9131.58 568
9132.48 556
9133.39 548
9134.29 541
9135.19 546
9136.09 540
9137.00 552
9137.90 547
9138.80 548
9139.70 542
9140.61 523
9141.51 552
9142.41 564
9143.31 513
9144.22 527
9145.12 554
9146.02 504
9146.92 486
9147.83 504
9148.73 496
9149.63 514
9150.54 513
9151.44 559
9152.34 577
9153.25 540
9154.15 553
9155.05 541
9155.96 513
9156.86 490
9157.76 529
9158.67 552
9159.57 532
9160.47 521
9161.38 514
9162.28 535
9163.18 518
9164.09 538
9164.99 502
9165.90 546
9166.80 563
9167.70 564
9168.61 548
9169.51 558
9170.42 603
9171.32 586
9172.22 575
9173.13 518
9174.03 524
9174.94 544
9175.84 532
9176.74 532
9177.65 520
9178.55 514
9179.46 537
9180.36 559
9181.27 555
9182.17 519
9183.08 530
9183.98 507
9184.89 522
9185.79 518
9186.70 547
9187.60 565
9188.51 545
9189.41 538
9190.32 527
9191.22 532
9192.13 511
9193.03 527
9193.94 547
9194.84 580
9195.75 599
9196.65 580
9197.56 604
9198.46 611
9199.37 555
9200.27 580
9201.18 624
9202.08 619
9202.99 615
9203.90 609
9204.80 598
9205.71 615
9206.61 572
9207.52 567
9208.42 549
9209.33 598
9210.24 573
9211.14 524
9212.05 534
9212.95 529
9213.86 540
9214.77 526
9215.67 538
9216.58 581
9217.49 550
9218.39 583
9219.30 547
9220.21 507
9221.11 522
9222.02 555
9222.93 578
9223.83 533
9224.74 523
9225.65 564
9226.55 607
9227.46 496
9228.37 510
9229.27 525
9230.18 558
9231.09 528
9231.99 544
9232.90 526
9233.81 521
9234.72 516
9235.62 526
9236.53 520
9237.44 519
9238.34 499
9239.25 544
9240.16 533
9241.07 493
9241.97 479
9242.88 465
9243.79 461
9244.70 497
9245.61 504
9246.51 498
9247.42 498
9248.33 531
9249.24 532
9250.14 485
9251.05 490
9251.96 478
9252.87 489
9253.78 512
9254.69 518
9255.59 551
9256.50 522
9257.41 487
9258.32 480
9259.23 514
9260.14 495
9261.04 488
9261.95 525
9262.86 477
9263.77 478
9264.68 477
9265.59 461
9266.50 492
9267.40 540
9268.31 502
9269.22 466
9270.13 479
9271.04 484
9271.95 489
9272.86 506
9273.77 535
9274.68 538
9275.59 518
9276.49 513
9277.40 509
9278.31 559
9279.22 550
9280.13 520
9281.04 479
9281.95 471
9282.86 495
9283.77 522
9284.68 510
9285.59 494
9286.50 496
9287.41 522
9288.32 496
9289.23 494
9290.14 487
9291.05 520
9291.96 531
9292.87 471
9293.78 504
9294.69 558
9295.60 531
9296.51 515
9297.42 530
9298.33 500
9299.24 509
9300.15 533
9301.06 546
9301.97 517
9302.88 520
9303.79 575
9304.70 558
9305.61 582
9306.53 566
9307.44 576
9308.35 616
9309.26 638
9310.17 668
9311.08 643
9311.99 628
9312.90 587
9313.81 586
9314.72 596
9315.63 553
9316.55 580
9317.46 549
9318.37 565
9319.28 557
9320.19 563
9321.10 533
9322.01 542
9322.93 550
9323.84 559
9324.75 590
9325.66 548
9326.57 523
9327.48 541
9328.40 564
9329.31 541
9330.22 526
9331.13 527
9332.04 545
9332.96 548
9333.87 578
9334.78 560
9335.69 564
9336.60 537
9337.52 572
9338.43 579
9339.34 578
9340.25 577
9341.17 614
9342.08 550
9342.99 575
9343.90 592
9344.82 596
9345.73 562
9346.64 526
9347.55 546
9348.47 568
9349.38 592
9350.29 540
9351.21 576
9352.12 507
9353.03 545
9353.94 529
9354.86 533
9355.77 537
9356.68 504
9357.60 550
9358.51 530
9359.42 521
9360.34 526
9361.25 482
9362.16 522
9363.08 502
9363.99 463
9364.90 514
9365.82 522
9366.73 530
9367.65 540
9368.56 528
9369.47 541
9370.39 529
9371.30 527
9372.21 500
9373.13 499
9374.04 542
9374.96 537
9375.87 516
9376.79 541
9377.70 548
9378.61 541
9379.53 511
9380.44 545
9381.36 521
9382.27 568
9383.19 549
9384.10 550
9385.01 583
9385.93 580
9386.84 599
9387.76 583
9388.67 583
9389.59 614
9390.50 612
9391.42 638
9392.33 625
9393.25 643
9394.16 645
9395.08 621
9395.99 632
9396.91 614
9397.82 617
9398.74 613
9399.65 632
9400.57 579
9401.48 575
9402.40 628
9403.32 592
9404.23 585
9405.15 557
9406.06 565
9406.98 537
9407.89 583
9408.81 549
9409.73 537
9410.64 543
9411.56 525
9412.47 564
9413.39 522
9414.30 522
9415.22 588
9416.14 558
9417.05 571
9417.97 582
9418.89 549
9419.80 590
9420.72 568
9421.63 584
9422.55 566
9423.47 632
9424.38 587
9425.30 567
9426.22 577
9427.13 633
9428.05 612
9428.97 592
9429.88 656
9430.80 638
9431.72 585
9432.63 642
9433.55 615
9434.47 625
9435.38 646
9436.30 630
9437.22 613
9438.14 679
9439.05 708
9439.97 683
9440.89 737
9441.81 709
9442.72 724
9443.64 747
9444.56 717
9445.47 732
9446.39 715
9447.31 679
9448.23 723
9449.15 705
9450.06 704
9450.98 756
9451.90 701
9452.82 712
9453.73 797
9454.65 765
9455.57 718
9456.49 726
9457.41 705
9458.32 711
9459.24 683
9460.16 722
9461.08 686
9462.00 654
9462.92 620
9463.83 627
9464.75 649
9465.67 639
9466.59 623
9467.51 606
9468.43 655
9469.35 637
9470.26 619
9471.18 600
9472.10 623
9473.02 646
9473.94 625
9474.86 653
9475.78 672
9476.70 659
9477.62 688
9478.54 683
9479.45 715
9480.37 723
9481.29 723
9482.21 716
9483.13 728
9484.05 728
9484.97 733
9485.89 732
9486.81 705
9487.73 674
9488.65 691
9489.57 697
9490.49 691
9491.41 650
9492.33 624
9493.25 662
9494.17 651
9495.09 653
9496.01 668
9496.93 673
9497.85 661
9498.77 686
9499.69 709
9500.61 682
9501.53 657
9502.45 690
9503.37 691
9504.29 695
9505.21 686
9506.13 733
9507.05 727
9507.97 727
9508.89 743
9509.81 720
9510.73 753
9511.65 763
9512.57 779
9513.49 753
9514.42 784
9515.34 791
9516.26 827
9517.18 854
9518.10 882
9519.02 913
9519.94 963
9520.86 1035
9521.78 1080
9522.71 1076
9523.63 1124
9524.55 1147
9525.47 1117
9526.39 1101
9527.31 1073
9528.23 1024
9529.16 1005
9530.08 969
9531.00 925
9531.92 911
9532.84 868
9533.76 876
9534.69 844
9535.61 816
9536.53 842
9537.45 772
9538.37 806
9539.30 800
9540.22 741
9541.14 785
9542.06 752
9542.98 742
9543.91 810
9544.83 785
9545.75 826
9546.67 797
9547.60 758
9548.52 817
9549.44 815
9550.36 781
9551.29 795
9552.21 795
9553.13 847
9554.06 806
9554.98 856
9555.90 825
9556.82 840
9557.75 847
9558.67 878
9559.59 880
9560.52 897
9561.44 894
9562.36 913
9563.29 932
9564.21 923
9565.13 923
9566.06 905
9566.98 946
9567.90 936
9568.83 896
9569.75 898
9570.67 851
9571.60 897
9572.52 905
9573.44 946
9574.37 920
9575.29 941
9576.22 1000
9577.14 992
9578.06 1012
9578.99 980
9579.91 995
9580.84 1031
9581.76 1055
9582.68 1038
9583.61 1020
9584.53 1080
9585.46 1018
9586.38 1060
9587.31 1080
9588.23 1038
9589.15 1036
9590.08 1063
9591.00 1027
9591.93 1093
9592.85 1102
9593.78 1140
9594.70 1218
9595.63 1228
9596.55 1275
9597.48 1336
9598.40 1417
9599.33 1433
9600.25 1521
9601.18 1532
9602.10 1490
9603.03 1480
9603.95 1468
9604.88 1434
9605.80 1308
9606.73 1311
9607.65 1280
9608.58 1249
9609.50 1215
9610.43 1168
9611.35 1144
9612.28 1081
9613.21 1116
9614.13 1149
9615.06 1086
9615.98 1094
9616.91 1104
9617.84 1118
9618.76 1101
9619.69 1095
9620.61 1095
9621.54 1099
9622.47 1103
9623.39 1151
9624.32 1161
9625.24 1165
9626.17 1141
9627.10 1151
9628.02 1154
9628.95 1187
9629.88 1171
9630.80 1210
9631.73 1245
9632.65 1238
9633.58 1268
9634.51 1290
9635.43 1345
9636.36 1233
9637.29 1296
9638.22 1272
9639.14 1332
9640.07 1329
9641.00 1409
9641.92 1492
9642.85 1469
9643.78 1494
9644.70 1483
9645.63 1520
9646.56 1555
9647.49 1511
9648.41 1555
9649.34 1521
9650.27 1544
9651.20 1498
9652.12 1562
9653.05 1570
9653.98 1578
9654.91 1541
9655.83 1531
9656.76 1589
9657.69 1527
9658.62 1563
9659.55 1548
9660.47 1607
9661.40 1560
9662.33 1619
9663.26 1642
9664.19 1672
9665.11 1686
9666.04 1688
9666.97 1678
9667.90 1663
9668.83 1726
9669.75 1751
9670.68 1755
9671.61 1766
9672.54 1746
9673.47 1858
9674.40 1861
9675.33 1922
9676.25 1905
9677.18 1909
9678.11 1996
9679.04 1999
9679.97 1957
9680.90 2026
9681.83 2088
9682.76 2090
9683.69 2067
9684.61 2103
9685.54 2129
9686.47 2116
9687.40 2136
9688.33 2107
9689.26 2152
9690.19 2117
9691.12 2233
9692.05 2245
9692.98 2200
9693.91 2258
9694.84 2336
9695.77 2370
9696.70 2431
9697.63 2505
9698.56 2612
9699.49 2582
9700.42 2631
9701.35 2582
9702.28 2594
9703.21 2562
9704.14 2567
9705.07 2465
9706.00 2401
9706.93 2406
9707.86 2432
9708.79 2403
9709.72 2413
9710.65 2454
9711.58 2447
9712.51 2468
9713.44 2590
9714.37 2663
9715.30 2711
9716.23 2744
9717.16 2768
9718.09 2649
9719.02 2646
9719.95 2543
9720.88 2455
9721.81 2348
9722.75 2219
9723.68 2138
9724.61 2092
9725.54 1975
9726.47 1910
9727.40 1851
9728.33 1859
9729.26 1830
9730.19 1797
9731.13 1798
9732.06 1824
9732.99 1814
9733.92 1823
9734.85 1836
9735.78 1848
9736.71 1773
9737.65 1695
9738.58 1658
9739.51 1669
9740.44 1627
9741.37 1626
9742.30 1576
9743.24 1567
9744.17 1535
9745.10 1510
9746.03 1499
9746.96 1474
9747.90 1467
9748.83 1480
9749.76 1492
9750.69 1459
9751.63 1415
9752.56 1393
9753.49 1369
9754.42 1365
9755.36 1366
9756.29 1370
9757.22 1346
9758.15 1310
9759.09 1337
9760.02 1364
9760.95 1397
9761.88 1393
9762.82 1352
9763.75 1321
9764.68 1351
9765.62 1353
9766.55 1340
9767.48 1368
9768.41 1367
9769.35 1380
9770.28 1409
9771.21 1442
9772.15 1420
9773.08 1406
9774.01 1455
9774.95 1398
9775.88 1431
9776.81 1419
9777.75 1438
9778.68 1452
9779.62 1463
9780.55 1434
9781.48 1407
9782.42 1501
9783.35 1538
9784.28 1590
9785.22 1554
9786.15 1501
9787.09 1493
9788.02 1520
9788.95 1453
9789.89 1448
9790.82 1434
9791.76 1417
9792.69 1385
9793.63 1408
9794.56 1474
9795.49 1402
9796.43 1471
9797.36 1482
9798.30 1488
9799.23 1496
9800.17 1506
9801.10 1452
9802.04 1438
9802.97 1436
9803.91 1406
9804.84 1388
9805.78 1317
9806.71 1268
9807.65 1167
9808.58 1199
9809.52 1183
9810.45 1151
9811.39 1143
9812.32 1120
9813.26 1054
9814.19 1037
9815.13 1040
9816.06 1046
9817.00 991
9817.93 995
9818.87 1043
9819.80 946
9820.74 982
9821.68 941
9822.61 982
9823.55 985
9824.48 935
9825.42 1005
9826.35 943
9827.29 958
9828.23 976
9829.16 925
9830.10 976
9831.03 931
9831.97 927
9832.91 978
9833.84 932
9834.78 940
9835.72 967
9836.65 953
9837.59 968
9838.52 988
9839.46 928
9840.40 936
9841.33 944
9842.27 917
9843.21 930
9844.14 943
9845.08 939
9846.02 959
9846.95 917
9847.89 923
9848.83 915
9849.77 909
9850.70 958
9851.64 978
9852.58 935
9853.51 992
9854.45 914
9855.39 979
9856.33 984
9857.26 966
9858.20 978
9859.14 945
9860.08 940
9861.01 901
9861.95 911
9862.89 873
9863.83 920
9864.76 888
9865.70 924
9866.64 912
9867.58 912
9868.51 905
9869.45 899
9870.39 869
9871.33 912
9872.27 893
9873.20 913
9874.14 955
9875.08 888
9876.02 887
9876.96 847
9877.90 900
9878.83 880
9879.77 884
9880.71 918
9881.65 904
9882.59 901
9883.53 880
9884.47 862
9885.40 899
9886.34 928
9887.28 932
9888.22 916
9889.16 908
9890.10 897
9891.04 888
9891.98 907
9892.91 908
9893.85 864
9894.79 877
9895.73 900
9896.67 855
9897.61 796
9898.55 860
9899.49 889
9900.43 939
9901.37 918
9902.31 914
9903.25 886
9904.19 823
9905.13 851
9906.07 866
9907.01 833
9907.95 886
9908.89 901
9909.83 983
9910.77 928
9911.71 898
9912.65 934
9913.59 955
9914.53 948
9915.47 909
9916.41 917
9917.35 957
9918.29 990
9919.23 1011
9920.17 1012
9921.11 1085
9922.05 1107
9922.99 1173
9923.93 1263
9924.87 1273
9925.81 1353
9926.75 1368
9927.69 1385
9928.63 1361
9929.57 1387
9930.51 1348
9931.45 1259
9932.39 1245
9933.34 1201
9934.28 1138
9935.22 1102
9936.16 1066
9937.10 1024
9938.04 1001
9938.98 943
9939.92 933
9940.87 960
9941.81 947
9942.75 928
9943.69 973
9944.63 975
9945.57 953
9946.51 1005
9947.46 1010
9948.40 1091
9949.34 1100
9950.28 1154
9951.22 1198
9952.16 1193
9953.11 1212
9954.05 1198
9954.99 1175
9955.93 1159
9956.87 1155
9957.82 1091
9958.76 1045
9959.70 1023
9960.64 994
9961.59 972
9962.53 921
9963.47 891
9964.41 898
9965.35 846
9966.30 861
9967.24 866
9968.18 884
9969.13 831
9970.07 780
9971.01 776
9971.95 792
9972.90 779
9973.84 810
9974.78 780
9975.73 755
9976.67 798
9977.61 806
9978.55 793
9979.50 758
9980.44 741
9981.38 758
9982.33 778
9983.27 773
9984.21 804
9985.16 787
9986.10 785
9987.04 801
9987.99 803
9988.93 779
9989.88 748
9990.82 752
9991.76 765
9992.71 747
9993.65 714
9994.59 759
9995.54 701
9996.48 712
9997.43 687
9998.37 735
9999.31 721
10000.26 702
10001.20 726
10002.15 693
10003.09 715
10004.04 705
10004.98 711
10005.92 676
10006.87 654
10007.81 664
10008.76 694
10009.70 686
10010.65 685
10011.59 718
10012.54 665
10013.48 707
10014.43 651
10015.37 657
10016.32 662
10017.26 638
10018.21 676
10019.15 629
10020.10 631
10021.04 668
10021.99 626
10022.93 648
10023.88 617
10024.82 615
10025.77 667
10026.71 648
10027.66 631
10028.60 661
10029.55 620
10030.49 671
10031.44 645
10032.39 641
10033.33 643
10034.28 602
10035.22 624
10036.17 628
10037.11 597
10038.06 592
10039.01 614
10039.95 606
10040.90 631
10041.84 637
10042.79 632
10043.74 584
10044.68 594
10045.63 583
10046.58 587
10047.52 580
10048.47 573
10049.41 583
10050.36 605
10051.31 593
10052.25 613
10053.20 603
10054.15 596
10055.09 626
10056.04 589
10056.99 578
10057.93 579
10058.88 620
10059.83 575
10060.78 603
10061.72 586
10062.67 595
10063.62 566
10064.56 568
10065.51 573
10066.46 610
10067.41 564
10068.35 549
10069.30 602
10070.25 613
10071.20 606
10072.14 567
10073.09 567
10074.04 594
10074.99 575
10075.93 560
10076.88 609
10077.83 586
10078.78 531
10079.72 550
10080.67 569
10081.62 554
10082.57 577
10083.52 594
10084.46 597
10085.41 584
10086.36 565
10087.31 582
10088.26 567
10089.21 530
10090.15 560
10091.10 595
10092.05 557
10093.00 528
10093.95 568
10094.90 592
10095.85 548
10096.79 558
10097.74 583
10098.69 572
10099.64 553
10100.59 554
10101.54 596
10102.49 601
10103.44 562
10104.39 542
10105.33 590
10106.28 552
10107.23 590
10108.18 577
10109.13 577
10110.08 564
10111.03 567
10111.98 588
10112.93 557
10113.88 569
10114.83 544
10115.78 595
10116.73 586
10117.68 567
10118.63 565
10119.58 572
10120.53 592
10121.48 568
10122.43 581
10123.38 563
10124.33 546
10125.28 579
10126.23 560
10127.18 555
10128.13 592
10129.08 592
10130.03 585
10130.98 589
10131.93 585
10132.88 630
10133.83 664
10134.78 594
10135.73 610
10136.68 632
10137.63 633
10138.58 615
10139.53 642
10140.48 616
10141.43 646
10142.38 643
10143.33 687
10144.29 671
10145.24 703
10146.19 717
10147.14 710
10148.09 705
10149.04 707
10149.99 744
10150.94 728
10151.89 755
10152.85 767
10153.80 777
10154.75 723
10155.70 730
10156.65 756
10157.60 753
10158.55 764
10159.51 806
10160.46 818
10161.41 831
10162.36 792
10163.31 804
10164.26 822
10165.22 851
10166.17 868
10167.12 809
10168.07 813
10169.02 806
10169.98 812
10170.93 876
10171.88 900
10172.83 888
10173.79 911
10174.74 941
10175.69 940
10176.64 935
10177.60 961
10178.55 982
10179.50 1027
10180.45 1005
10181.41 1000
10182.36 996
10183.31 1046
10184.26 1027
10185.22 990
10186.17 986
10187.12 1001
10188.08 987
10189.03 970
10189.98 971
10190.93 961
10191.89 945
10192.84 957
10193.79 1004
10194.75 1022
10195.70 1040
10196.65 1041
10197.61 1075
10198.56 1025
10199.51 1042
10200.47 1031
10201.42 1127
10202.38 1087
10203.33 1089
10204.28 1082
10205.24 1130
10206.19 1202
10207.14 1277
10208.10 1228
10209.05 1254
10210.01 1268
10210.96 1216
10211.91 1206
10212.87 1192
10213.82 1118
10214.78 1122
10215.73 1081
10216.69 999
10217.64 1002
10218.59 1045
10219.55 1003
10220.50 1015
10221.46 951
10222.41 947
10223.37 942
10224.32 898
10225.28 931
10226.23 900
10227.19 936
10228.14 967
10229.10 995
10230.05 962
10231.01 960
10231.96 1004
10232.92 1132
10233.87 1150
10234.83 1077
10235.78 1151
10236.74 1173
10237.69 1173
10238.65 1171
10239.60 1148
10240.56 1103
10241.51 1107
10242.47 1089
10243.42 1082
10244.38 1031
10245.34 954
10246.29 973
10247.25 988
10248.20 955
10249.16 964
10250.11 902
10251.07 871
10252.03 891
10252.98 845
10253.94 850
10254.89 847
10255.85 881
10256.81 862
10257.76 797
10258.72 816
10259.68 809
10260.63 761
10261.59 809
10262.55 780
10263.50 738
10264.46 766
10265.41 742
10266.37 770
10267.33 760
10268.28 733
10269.24 724
10270.20 744
10271.16 756
10272.11 740
10273.07 743
10274.03 712
10274.98 699
10275.94 680
10276.90 720
10277.85 705
10278.81 709
10279.77 682
10280.73 675
10281.68 675
10282.64 662
10283.60 662
10284.56 619
10285.51 649
10286.47 674
10287.43 680
10288.39 623
10289.34 643
10290.30 647
10291.26 634
10292.22 620
10293.18 633
10294.13 675
10295.09 666
10296.05 654
10297.01 663
10297.97 683
10298.92 649
10299.88 631
10300.84 651
10301.80 632
10302.76 594
10303.72 613
10304.67 646
10305.63 608
10306.59 593
10307.55 592
10308.51 592
10309.47 556
10310.43 605
10311.38 571
10312.34 625
10313.30 604
10314.26 573
10315.22 601
10316.18 585
10317.14 578
10318.10 612
10319.06 577
10320.01 601
10320.97 605
10321.93 591
10322.89 582
10323.85 581
10324.81 573
10325.77 605
10326.73 565
10327.69 591
10328.65 556
10329.61 592
10330.57 606
10331.53 587
10332.49 630
10333.45 595
10334.41 572
10335.37 568
10336.33 598
10337.29 508
10338.25 499
10339.21 503
10340.17 515
10341.13 508
10342.09 507
10343.05 535
10344.01 535
10344.97 538
10345.93 514
10346.89 509
10347.85 482
10348.81 517
10349.77 507
10350.73 522
10351.69 537
10352.65 521
10353.61 512
10354.57 522
10355.53 506
10356.49 524
10357.46 507
10358.42 526
10359.38 470
10360.34 458
10361.30 478
10362.26 487
10363.22 505
10364.18 521
10365.14 459
10366.11 462
10367.07 499
10368.03 522
10368.99 508
10369.95 464
10370.91 494
10371.87 486
10372.84 496
10373.80 469
10374.76 457
10375.72 467
10376.68 439
10377.64 466
10378.61 508
10379.57 513
10380.53 473
10381.49 473
10382.45 510
10383.42 480
10384.38 460
10385.34 456
10386.30 475
10387.27 480
10388.23 471
10389.19 485
10390.15 496
10391.11 457
10392.08 440
10393.04 430
10394.00 455
10394.96 461
10395.93 459
10396.89 443
10397.85 451
10398.82 429
10399.78 459
10400.74 470
10401.70 481
10402.67 434
10403.63 426
10404.59 443
10405.56 456
10406.52 451
10407.48 433
10408.45 412
10409.41 443
10410.37 468
10411.34 433
10412.30 465
10413.26 476
10414.23 467
10415.19 450
10416.15 493
10417.12 482
10418.08 473
10419.04 488
10420.01 477
10420.97 435
10421.94 469
10422.90 467
10423.86 497
10424.83 493
10425.79 453
10426.76 455
10427.72 460
10428.68 426
10429.65 444
10430.61 444
10431.58 433
10432.54 397
10433.51 429
10434.47 426
10435.44 419
10436.40 438
10437.36 426
10438.33 427
10439.29 422
10440.26 413
10441.22 422
10442.19 379
10443.15 437
10444.12 451
10445.08 422
10446.05 379
10447.01 396
10447.98 412
10448.94 410
10449.91 403
10450.87 407
10451.84 398
10452.80 425
10453.77 431
10454.73 400
10455.70 412
10456.67 380
10457.63 444
10458.60 439
10459.56 397
10460.53 389
10461.49 435
10462.46 421
10463.43 421
10464.39 366
10465.36 381
10466.32 439
10467.29 405
10468.25 404
10469.22 405
10470.19 395
10471.15 384
10472.12 421
10473.09 442
10474.05 448
10475.02 439
10475.98 412
10476.95 420
10477.92 429
10478.88 420
10479.85 426
10480.82 442
10481.78 441
10482.75 486
10483.72 439
10484.68 425
10485.65 428
10486.62 419
10487.58 415
10488.55 413
10489.52 402
10490.49 397
10491.45 400
10492.42 418
10493.39 402
10494.35 401
10495.32 411
10496.29 391
10497.26 383
10498.22 370
10499.19 390
10500.16 383
10501.13 413
10502.09 386
10503.06 396
10504.03 390
10505.00 385
10505.96 396
10506.93 392
10507.90 404
10508.87 421
10509.84 394
10510.80 383
10511.77 386
10512.74 363
10513.71 372
10514.68 370
10515.64 377
10516.61 348
10517.58 377
10518.55 395
10519.52 390
10520.49 404
10521.45 373
10522.42 360
10523.39 414
10524.36 408
10525.33 390
10526.30 387
10527.27 387
10528.23 396
10529.20 368
10530.17 393
10531.14 391
10532.11 370
10533.08 406
10534.05 409
10535.02 420
10535.99 394
10536.96 399
10537.93 433
10538.89 398
10539.86 383
10540.83 383
10541.80 409
10542.77 443
10543.74 426
10544.71 408
10545.68 374
10546.65 381
10547.62 388
10548.59 406
10549.56 413
10550.53 401
10551.50 396
10552.47 416
10553.44 428
10554.41 435
10555.38 436
10556.35 416
10557.32 436
10558.29 427
10559.26 428
10560.23 442
10561.20 458
10562.17 465
10563.14 410
10564.11 414
10565.08 427
10566.05 481
10567.02 471
10567.99 450
10568.96 426
10569.93 456
10570.91 453
10571.88 410
10572.85 410
10573.82 409
10574.79 428
10575.76 441
10576.73 435
10577.70 420
10578.67 416
10579.64 408
10580.62 420
10581.59 421
10582.56 434
10583.53 433
10584.50 428
10585.47 444
10586.44 430
10587.42 430
10588.39 429
10589.36 445
10590.33 444
10591.30 441
10592.27 470
10593.25 461
10594.22 460
10595.19 469
10596.16 482
10597.13 478
10598.10 476
10599.08 463
10600.05 497
10601.02 480
10601.99 525
10602.97 554
10603.94 554
10604.91 554
10605.88 548
10606.85 597
10607.83 622
10608.80 627
10609.77 598
10610.74 655
10611.72 607
10612.69 621
10613.66 615
10614.64 600
10615.61 606
10616.58 615
10617.55 574
10618.53 553
10619.50 549
10620.47 558
10621.45 527
10622.42 533
10623.39 538
10624.37 471
10625.34 514
10626.31 473
10627.29 499
10628.26 475
10629.23 488
10630.21 500
10631.18 495
10632.15 497
10633.13 538
10634.10 535
10635.07 538
10636.05 521
10637.02 578
10638.00 556
10638.97 531
10639.94 564
10640.92 584
10641.89 593
10642.87 578
10643.84 597
10644.81 603
10645.79 578
10646.76 541
10647.74 540
10648.71 536
10649.68 529
10650.66 488
10651.63 467
10652.61 457
10653.58 465
10654.56 415
10655.53 403
10656.51 446
10657.48 448
10658.46 455
10659.43 422
10660.41 443
10661.38 423
10662.36 432
10663.33 453
10664.31 428
10665.28 404
10666.26 403
10667.23 413
10668.21 395
10669.18 427
10670.16 412
10671.13 403
10672.11 383
10673.08 381
10674.06 406
10675.03 405
10676.01 380
10676.99 420
10677.96 420
10678.94 421
10679.91 397
10680.89 412
10681.86 453
10682.84 466
10683.82 472
10684.79 430
10685.77 424
10686.74 472
10687.72 443
10688.70 441
10689.67 449
10690.65 421
10691.63 413
10692.60 448
10693.58 429
10694.55 384
10695.53 394
10696.51 429
10697.48 407
10698.46 417
10699.44 388
10700.41 394
10701.39 376
10702.37 436
10703.34 431
10704.32 409
10705.30 396
10706.27 454
10707.25 472
10708.23 427
10709.21 415
10710.18 452
10711.16 431
10712.14 392
10713.11 391
10714.09 400
10715.07 417
10716.05 421
10717.02 452
10718.00 400
10718.98 432
10719.96 400
10720.93 418
10721.91 402
10722.89 407
10723.87 397
10724.85 412
10725.82 411
10726.80 401
10727.78 406
10728.76 406
10729.74 407
10730.71 402
10731.69 405
10732.67 397
10733.65 386
10734.63 400
10735.60 445
10736.58 462
10737.56 417
10738.54 445
10739.52 464
10740.50 449
10741.48 431
10742.45 403
10743.43 404
10744.41 446
10745.39 445
10746.37 436
10747.35 435
10748.33 418
10749.31 414
10750.28 439
10751.26 420
10752.24 443
10753.22 418
10754.20 415
10755.18 439
10756.16 426
10757.14 441
10758.12 438
10759.10 466
10760.08 417
10761.06 417
10762.04 453
10763.01 471
10763.99 446
10764.97 419
10765.95 469
10766.93 491
10767.91 459
10768.89 423
10769.87 453
10770.85 482
10771.83 463
10772.81 474
10773.79 471
10774.77 464
10775.75 484
10776.73 465
10777.71 451
10778.69 456
10779.67 484
10780.65 469
10781.63 498
10782.62 455
10783.60 478
10784.58 467
10785.56 499
10786.54 456
10787.52 476
10788.50 509
10789.48 467
10790.46 480
10791.44 475
10792.42 473
10793.40 455
10794.38 455
10795.37 480
10796.35 449
10797.33 411
10798.31 445
10799.29 454
10800.27 459
10801.25 446
10802.23 470
10803.21 476
10804.20 455
10805.18 472
10806.16 466
10807.14 477
10808.12 429
10809.10 469
10810.09 493
10811.07 464
10812.05 493
10813.03 449
10814.01 491
10815.00 455
10815.98 448
10816.96 468
10817.94 479
10818.92 480
10819.91 463
10820.89 451
10821.87 449
10822.85 458
10823.83 493
10824.82 471
10825.80 487
10826.78 461
10827.76 477
10828.75 479
10829.73 463
10830.71 473
10831.69 474
10832.68 497
10833.66 472
10834.64 502
10835.63 448
10836.61 474
10837.59 495
10838.57 470
10839.56 485
10840.54 537
10841.52 505
10842.51 478
10843.49 491
10844.47 511
10845.46 515
10846.44 491
10847.42 470
10848.41 501
10849.39 505
10850.37 493
10851.36 500
10852.34 516
10853.32 508
10854.31 508
10855.29 486
10856.28 480
10857.26 539
10858.24 557
10859.23 516
10860.21 508
10861.20 550
10862.18 538
10863.16 538
10864.15 564
10865.13 534
10866.12 559
10867.10 564
10868.08 571
10869.07 560
10870.05 557
10871.04 600
10872.02 595
10873.01 583
10873.99 543
10874.98 541
10875.96 575
10876.95 593
10877.93 579
10878.92 581
10879.90 615
10880.89 603
10881.87 565
10882.86 583
10883.84 609
10884.83 601
10885.81 591
10886.80 587
10887.78 632
10888.77 643
10889.75 640
10890.74 632
10891.72 656
10892.71 629
10893.69 620
10894.68 654
10895.66 666
10896.65 662
10897.64 682
10898.62 686
10899.61 732
10900.59 717
10901.58 693
10902.56 668
10903.55 706
10904.54 718
10905.52 722
10906.51 739
10907.49 740
10908.48 747
10909.47 787
10910.45 761
10911.44 781
10912.43 789
10913.41 792
10914.40 822
10915.39 804
10916.37 779
10917.36 817
10918.35 863
10919.33 834
10920.32 850
10921.31 857
10922.29 845
10923.28 845
10924.27 886
10925.25 875
10926.24 879
10927.23 925
10928.21 899
10929.20 943
10930.19 956
10931.18 927
10932.16 947
10933.15 957
10934.14 965
10935.12 969
10936.11 996
10937.10 993
10938.09 982
10939.07 999
10940.06 1029
10941.05 1068
10942.04 1080
10943.02 1126
10944.01 1090
10945.00 1126
10945.99 1146
10946.98 1137
10947.96 1182
10948.95 1259
10949.94 1308
10950.93 1370
10951.92 1386
10952.90 1463
10953.89 1505
10954.88 1662
10955.87 1680
10956.86 1696
10957.85 1765
10958.83 1826
10959.82 1787
10960.81 1743
10961.80 1825
10962.79 1851
10963.78 1772
10964.77 1735
10965.75 1660
10966.74 1650
10967.73 1610
10968.72 1524
10969.71 1515
10970.70 1482
10971.69 1390
10972.68 1401
10973.67 1350
10974.66 1351
10975.64 1267
10976.63 1298
10977.62 1352
10978.61 1351
10979.60 1318
10980.59 1372
10981.58 1347
10982.57 1325
10983.56 1379
10984.55 1365
10985.54 1382
10986.53 1375
10987.52 1468
10988.51 1527
10989.50 1518
10990.49 1612
10991.48 1721
10992.47 1807
10993.46 1897
10994.45 2017
10995.44 2078
10996.43 2177
10997.42 2320
10998.41 2440
10999.40 2496
11000.39 2537
11001.38 2588
11002.37 2633
11003.36 2589
11004.35 2443
11005.34 2358
11006.33 2256
11007.32 2133
11008.31 2028
11009.30 1925
11010.30 1852
11011.29 1673
11012.28 1601
11013.27 1480
11014.26 1389
11015.25 1347
11016.24 1243
11017.23 1188
11018.22 1160
11019.21 1116
11020.21 1085
11021.20 1094
11022.19 1069
11023.18 994
11024.17 993
11025.16 992
11026.15 990
11027.14 949
11028.14 968
11029.13 990
11030.12 958
11031.11 972
11032.10 981
11033.09 987
11034.09 970
11035.08 936
11036.07 919
11037.06 940
11038.05 976
11039.05 934
11040.04 941
11041.03 918
11042.02 894
11043.02 868
11044.01 879
11045.00 852
11045.99 864
11046.98 849
11047.98 842
11048.97 840
11049.96 822
11050.95 816
11051.95 827
11052.94 801
11053.93 792
11054.93 818
11055.92 782
11056.91 792
11057.90 810
11058.90 811
11059.89 796
11060.88 794
11061.88 826
11062.87 812
11063.86 804
11064.86 800
11065.85 846
11066.84 843
11067.84 814
11068.83 830
11069.82 864
11070.82 820
11071.81 810
11072.80 822
11073.80 868
11074.79 851
11075.78 818
11076.78 848
11077.77 845
11078.77 844
11079.76 862
11080.75 816
11081.75 809
11082.74 805
11083.74 822
11084.73 799
11085.72 778
11086.72 828
11087.71 799
11088.71 790
11089.70 749
11090.70 774
11091.69 757
11092.68 741
11093.68 715
11094.67 729
11095.67 722
11096.66 742
11097.66 765
11098.65 756
11099.65 769
11100.64 749
11101.64 739
11102.63 758
11103.63 736
11104.62 739
11105.62 715
11106.61 747
11107.61 755
11108.60 728
11109.60 737
11110.59 695
11111.59 701
11112.58 761
11113.58 755
11114.57 736
11115.57 676
11116.56 716
11117.56 694
11118.56 687
11119.55 717
11120.55 743
11121.54 782
11122.54 702
11123.54 734
11124.53 741
11125.53 732
11126.52 680
11127.52 719
11128.51 724
11129.51 729
11130.51 732
11131.50 712
11132.50 721
11133.50 721
11134.49 710
11135.49 723
11136.49 702
11137.48 702
11138.48 702
11139.47 688
11140.47 710
11141.47 674
11142.46 652
11143.46 682
11144.46 668
11145.46 684
11146.45 672
11147.45 683
11148.45 661
11149.44 645
11150.44 724
11151.44 697
11152.43 669
11153.43 718
11154.43 724
11155.43 670
11156.42 660
11157.42 676
11158.42 670
11159.42 666
11160.41 681
11161.41 692
11162.41 634
11163.41 653
11164.40 647
11165.40 725
11166.40 698
11167.40 690
11168.39 668
11169.39 681
11170.39 708
11171.39 653
11172.39 658
11173.38 731
11174.38 697
11175.38 710
11176.38 742
11177.38 727
11178.38 700
11179.37 746
11180.37 734
11181.37 722
11182.37 737
11183.37 720
11184.37 725
11185.37 696
11186.36 703
11187.36 746
11188.36 723
11189.36 749
11190.36 756
11191.36 757
11192.36 752
11193.36 720
11194.36 719
11195.35 780
11196.35 732
11197.35 788
11198.35 809
11199.35 754
11200.35 779
11201.35 801
11202.35 783
11203.35 799
11204.35 828
11205.35 808
11206.35 850
11207.35 867
11208.35 898
11209.35 947
11210.35 888
11211.35 874
11212.35 860
11213.35 864
11214.35 850
11215.34 825
11216.35 836
11217.35 829
11218.35 857
11219.35 861
11220.35 811
11221.35 826
11222.35 805
11223.35 804
11224.35 767
11225.35 731
11226.35 728
11227.35 767
11228.35 750
11229.35 767
11230.35 771
11231.35 767
11232.35 780
11233.35 736
11234.35 688
11235.35 728
11236.35 754
11237.36 746
11238.36 750
11239.36 778
11240.36 768
11241.36 765
11242.36 767
11243.36 738
11244.36 767
11245.36 752
11246.37 784
11247.37 773
11248.37 771
11249.37 739
11250.37 803
11251.37 804
11252.38 799
11253.38 814
11254.38 783
11255.38 800
11256.38 807
11257.38 827
11258.39 813
11259.39 817
11260.39 830
11261.39 825
11262.39 863
11263.40 813
11264.40 842
11265.40 844
11266.40 854
11267.40 887
11268.41 879
11269.41 866
11270.41 911
11271.41 879
11272.42 920
11273.42 914
11274.42 934
11275.42 958
11276.43 947
11277.43 920
11278.43 909
11279.44 897
11280.44 910
11281.44 912
11282.44 885
11283.45 860
11284.45 850
11285.45 816
11286.46 815
11287.46 828
11288.46 823
11289.47 795
11290.47 787
11291.47 757
11292.48 750
11293.48 716
11294.48 704
11295.49 704
11296.49 686
11297.49 658
11298.50 685
11299.50 691
11300.51 664
11301.51 643
11302.51 682
11303.52 687
11304.52 658
11305.53 676
11306.53 682
11307.53 673
11308.54 629
11309.54 670
11310.55 678
11311.55 688
11312.55 683
11313.56 683
11314.56 728
11315.57 751
11316.57 667
11317.58 698
11318.58 703
11319.59 741
11320.59 720
11321.59 735
11322.60 756
11323.60 713
11324.61 688
11325.61 733
11326.62 715
11327.62 723
11328.63 743
11329.63 678
11330.64 691
11331.64 692
11332.65 686
11333.65 699
11334.66 700
11335.67 702
11336.67 705
11337.68 735
11338.68 718
11339.69 717
11340.69 712
11341.70 762
11342.70 715
11343.71 681
11344.72 688
11345.72 675
11346.73 681
11347.73 734
11348.74 680
11349.74 637
11350.75 622
11351.76 627
11352.76 572
11353.77 640
11354.78 648
11355.78 624
11356.79 614
11357.79 632
11358.80 596
11359.81 577
11360.81 509
11361.82 568
11362.83 607
11363.83 543
11364.84 546
11365.85 547
11366.85 605
11367.86 570
11368.87 564
11369.87 501
11370.88 561
11371.89 559
11372.89 517
11373.90 526
11374.91 501
11375.92 510
11376.92 503
11377.93 553
11378.94 533
11379.94 523
11380.95 504
11381.96 506
11382.97 494
11383.97 488
11384.98 485
11385.99 502
11387.00 497
11388.00 508
11389.01 479
11390.02 451
11391.03 485
11392.04 484
11393.04 518
11394.05 484
11395.06 482
11396.07 509
11397.08 551
11398.08 510
11399.09 456
11400.10 484
11401.11 563
11402.12 497
11403.12 499
11404.13 535
11405.14 496
11406.15 487
11407.16 509
11408.17 527
11409.18 504
11410.18 494
11411.19 485
11412.20 508
11413.21 453
11414.22 498
11415.23 522
11416.24 505
11417.25 518
11418.25 497
11419.26 501
11420.27 493
11421.28 475
11422.29 460
11423.30 488
11424.31 505
11425.32 510
11426.33 531
11427.34 475
11428.35 452
11429.36 471
11430.37 489
11431.38 490
11432.39 501
11433.39 508
11434.40 474
11435.41 490
11436.42 472
11437.43 464
11438.44 486
11439.45 517
11440.46 486
11441.47 466
11442.48 469
11443.49 455
11444.50 474
11445.51 465
11446.52 458
11447.53 479
11448.55 453
11449.56 475
11450.57 438
11451.58 447
11452.59 450
11453.60 463
11454.61 439
11455.62 450
11456.63 445
11457.64 457
11458.65 453
11459.66 436
11460.67 427
11461.68 432
11462.69 461
11463.71 432
11464.72 438
11465.73 433
11466.74 439
11467.75 428
11468.76 435
11469.77 423
11470.78 431
11471.80 459
11472.81 459
11473.82 441
11474.83 471
11475.84 441
11476.85 452
11477.86 447
11478.88 438
11479.89 467
11480.90 456
11481.91 437
11482.92 407
11483.93 431
11484.95 460
11485.96 458
11486.97 441
11487.98 455
11489.00 442
11490.01 442
11491.02 445
11492.03 457
11493.04 449
11494.06 454
11495.07 455
11496.08 448
11497.09 451
11498.11 447
11499.12 459
11500.13 464
11501.14 443
11502.16 463
11503.17 461
11504.18 431
11505.20 455
11506.21 490
11507.22 480
11508.23 477
11509.25 468
11510.26 485
11511.27 473
11512.29 455
11513.30 480
11514.31 467
11515.33 528
11516.34 515
11517.35 498
11518.37 547
11519.38 569
11520.39 542
11521.41 564
11522.42 560
11523.43 601
11524.45 595
11525.46 593
11526.47 571
11527.49 624
11528.50 641
11529.52 627
11530.53 635
11531.54 691
11532.56 698
11533.57 704
11534.59 731
11535.60 760
11536.62 814
11537.63 833
11538.64 811
11539.66 825
11540.67 856
11541.69 851
11542.70 809
11543.72 793
11544.73 812
11545.75 811
11546.76 744
11547.77 724
11548.79 726
11549.80 668
11550.82 653
11551.83 668
11552.85 600
11553.86 592
11554.88 568
11555.89 527
11556.91 518
11557.92 510
11558.94 517
11559.95 476
11560.97 498
11561.99 466
11563.00 447
11564.02 482
11565.03 448
11566.05 483
11567.06 470
11568.08 448
11569.09 483
11570.11 452
11571.13 486
11572.14 471
11573.16 444
11574.17 457
11575.19 422
11576.20 433
11577.22 450
11578.24 434
11579.25 451
11580.27 451
11581.29 465
11582.30 463
11583.32 428
11584.33 440
11585.35 450
11586.37 463
11587.38 455
11588.40 449
11589.42 437
11590.43 454
11591.45 473
11592.47 466
11593.48 454
11594.50 449
11595.52 478
11596.53 483
11597.55 482
11598.57 471
11599.58 495
11600.60 452
11601.62 548
11602.64 520
11603.65 457
11604.67 468
11605.69 490
11606.70 524
11607.72 478
11608.74 525
11609.76 490
11610.77 453
11611.79 454
11612.81 462
11613.83 445
11614.84 484
11615.86 451
11616.88 444
11617.90 445
11618.92 434
11619.93 430
11620.95 411
11621.97 454
11622.99 440
11624.01 420
11625.02 407
11626.04 457
11627.06 409
11628.08 378
11629.10 419
11630.11 418
11631.13 445
11632.15 462
11633.17 393
11634.19 375
11635.21 418
11636.23 386
11637.24 379
11638.26 401
11639.28 393
11640.30 420
11641.32 406
11642.34 386
11643.36 403
11644.38 385
11645.39 397
11646.41 398
11647.43 398
11648.45 391
11649.47 415
11650.49 401
11651.51 393
11652.53 411
11653.55 390
11654.57 381
11655.59 363
11656.61 371
11657.63 380
11658.65 389
11659.67 398
11660.69 395
11661.70 382
11662.72 387
11663.74 406
11664.76 405
11665.78 401
11666.80 406
11667.82 419
11668.84 389
11669.86 396
11670.88 401
11671.90 405
11672.92 390
11673.95 413
11674.97 396
11675.99 360
11677.01 398
11678.03 403
11679.05 393
11680.07 388
11681.09 378
11682.11 397
11683.13 378
11684.15 343
11685.17 376
11686.19 353
11687.21 377
11688.23 366
11689.25 331
11690.28 376
11691.30 395
11692.32 407
11693.34 390
11694.36 375
11695.38 373
11696.40 363
11697.42 407
11698.44 402
11699.47 363
11700.49 366
11701.51 391
11702.53 362
11703.55 378
11704.57 389
11705.60 411
11706.62 383
11707.64 388
11708.66 359
11709.68 383
11710.70 378
11711.73 361
11712.75 373
11713.77 386
11714.79 397
11715.81 368
11716.84 364
11717.86 404
11718.88 387
11719.90 390
11720.92 375
11721.95 392
11722.97 365
11723.99 373
11725.01 411
11726.04 378
11727.06 371
11728.08 418
11729.11 389
11730.13 400
11731.15 395
11732.17 366
11733.20 376
11734.22 390
11735.24 391
11736.26 394
11737.29 400
11738.31 389
11739.33 419
11740.36 415
11741.38 410
11742.40 412
11743.43 429
11744.45 388
11745.47 434
11746.50 429
11747.52 441
11748.54 442
11749.57 451
11750.59 420
11751.62 396
11752.64 468
11753.66 440
11754.69 414
11755.71 431
11756.73 418
11757.76 428
11758.78 436
11759.81 437
11760.83 416
11761.85 448
11762.88 475
11763.90 443
11764.93 449
11765.95 426
11766.98 441
11768.00 453
11769.02 506
11770.05 496
11771.07 476
11772.10 471
11773.12 452
11774.15 488
11775.17 461
11776.20 491
11777.22 472
11778.25 455
11779.27 461
11780.30 485
11781.32 485
11782.35 470
11783.37 465
11784.40 490
11785.42 510
11786.45 495
11787.47 497
11788.50 517
11789.52 516
11790.55 500
11791.57 475
11792.60 461
11793.62 487
11794.65 480
11795.67 502
11796.70 494
11797.73 513
11798.75 498
11799.78 486
11800.80 509
11801.83 521
11802.85 468
11803.88 514
11804.91 507
11805.93 494
11806.96 478
11807.98 478
11809.01 511
11810.04 515
11811.06 486
11812.09 485
11813.12 513
11814.14 518
11815.17 512
11816.19 545
11817.22 502
11818.25 531
11819.27 538
11820.30 553
11821.33 556
11822.35 555
11823.38 566
11824.41 570
11825.44 564
11826.46 553
11827.49 547
11828.52 549
11829.54 546
11830.57 582
11831.60 614
11832.62 601
11833.65 592
11834.68 590
11835.71 604
11836.73 600
11837.76 590
11838.79 621
11839.82 626
11840.84 653
11841.87 623
11842.90 612
11843.93 659
11844.95 671
11845.98 644
11847.01 652
11848.04 698
11849.07 687
11850.09 653
11851.12 672
11852.15 689
11853.18 694
11854.21 711
11855.23 683
11856.26 731
11857.29 728
11858.32 757
11859.35 787
11860.38 789
11861.40 752
11862.43 742
11863.46 782
11864.49 769
11865.52 800
11866.55 811
11867.58 827
11868.60 808
11869.63 833
11870.66 869
11871.69 842
11872.72 844
11873.75 853
11874.78 847
11875.81 854
11876.84 920
11877.86 866
11878.89 905
11879.92 931
11880.95 961
11881.98 978
11883.01 981
11884.04 985
11885.07 1007
11886.10 1017
11887.13 1022
11888.16 1067
11889.19 1080
11890.22 1106
11891.25 1159
11892.28 1201
11893.31 1230
11894.34 1247
11895.37 1307
11896.40 1289
11897.43 1429
11898.46 1495
11899.49 1519
11900.52 1622
11901.55 1600
11902.58 1569
11903.61 1671
11904.64 1748
11905.67 1784
11906.70 1790
11907.73 1800
11908.76 1734
11909.79 1690
11910.82 1654
11911.85 1618
11912.88 1602
11913.91 1533
11914.94 1518
11915.97 1470
11917.01 1489
11918.04 1469
11919.07 1314
11920.10 1375
11921.13 1366
11922.16 1345
11923.19 1414
11924.22 1423
11925.25 1440
11926.28 1510
11927.32 1567
11928.35 1520
11929.38 1564
11930.41 1586
11931.44 1647
11932.47 1676
11933.50 1644
11934.54 1640
11935.57 1615
11936.60 1547
11937.63 1494
11938.66 1536
11939.70 1456
11940.73 1389
11941.76 1328
11942.79 1229
11943.82 1223
11944.85 1187
11945.89 1154
11946.92 1178
11947.95 1094
11948.98 1002
11950.02 999
11951.05 993
11952.08 946
11953.11 919
11954.15 948
11955.18 957
11956.21 909
11957.24 909
11958.28 912
11959.31 885
11960.34 846
11961.37 869
11962.41 919
11963.44 907
11964.47 905
11965.51 932
11966.54 916
11967.57 881
11968.60 892
11969.64 934
11970.67 951
11971.70 918
11972.74 916
11973.77 903
11974.80 903
11975.84 960
11976.87 960
11977.90 934
11978.94 938
11979.97 903
11981.00 923
11982.04 959
11983.07 935
11984.11 913
11985.14 974
11986.17 956
11987.21 930
11988.24 933
11989.28 930
11990.31 903
11991.34 920
11992.38 949
11993.41 988
11994.45 1007
11995.48 1012
11996.51 1019
11997.55 997
11998.58 1046
11999.62 1015
12000.65 1065
12001.69 1032
12002.72 1002
12003.76 1043
12004.79 1069
12005.82 1044
12006.86 1099
12007.89 1096
12008.93 1137
12009.96 1089
12011.00 1199
12012.03 1191
12013.07 1162
12014.10 1205
12015.14 1214
12016.17 1258
12017.21 1200
12018.24 1304
12019.28 1293
12020.32 1281
12021.35 1263
12022.39 1258
12023.42 1278
12024.46 1262
12025.49 1253
12026.53 1267
12027.56 1263
12028.60 1302
12029.64 1301
12030.67 1252
12031.71 1285
12032.74 1297
12033.78 1250
12034.81 1209
12035.85 1254
12036.89 1305
12037.92 1295
12038.96 1250
12039.99 1287
12041.03 1243
12042.07 1281
12043.10 1258
12044.14 1224
12045.18 1248
12046.21 1243
12047.25 1276
12048.29 1306
12049.32 1296
12050.36 1303
12051.40 1338
12052.43 1348
12053.47 1328
12054.51 1376
12055.54 1356
12056.58 1361
12057.62 1362
12058.65 1379
12059.69 1447
12060.73 1393
12061.76 1361
12062.80 1351
12063.84 1325
12064.88 1322
12065.91 1300
12066.95 1295
12067.99 1186
12069.03 1202
12070.06 1216
12071.10 1161
12072.14 1148
12073.18 1159
12074.21 1110
12075.25 1080
12076.29 1061
12077.33 1110
12078.36 1124
12079.40 1108
12080.44 1063
12081.48 1054
12082.52 1083
12083.55 1106
12084.59 1128
12085.63 1114
12086.67 1098
12087.71 1131
12088.74 1164
12089.78 1145
12090.82 1173
12091.86 1176
12092.90 1223
12093.94 1216
12094.98 1213
12096.01 1216
12097.05 1254
12098.09 1289
12099.13 1304
12100.17 1324
12101.21 1335
12102.25 1328
12103.28 1330
12104.32 1357
12105.36 1404
12106.40 1344
12107.44 1364
12108.48 1348
12109.52 1314
12110.56 1269
12111.60 1180
12112.64 1215
12113.68 1164
12114.72 1114
12115.76 1077
12116.79 1013
12117.83 1006
12118.87 960
12119.91 928
12120.95 897
12121.99 881
12123.03 898
12124.07 865
12125.11 838
12126.15 836
12127.19 778
12128.23 813
12129.27 797
12130.31 784
12131.35 777
12132.39 786
12133.43 790
12134.47 761
12135.51 750
12136.55 770
12137.59 772
12138.63 800
12139.67 804
12140.71 805
12141.76 766
12142.80 769
12143.84 760
12144.88 749
12145.92 776
12146.96 763
12148.00 754
12149.04 680
12150.08 710
12151.12 681
12152.16 724
12153.20 674
12154.25 677
12155.29 685
12156.33 696
12157.37 693
12158.41 689
12159.45 710
12160.49 688
12161.53 663
12162.58 695
12163.62 685
12164.66 674
12165.70 659
12166.74 666
12167.78 657
12168.82 666
12169.87 616
12170.91 623
12171.95 640
12172.99 646
12174.03 658
12175.08 622
12176.12 616
12177.16 608
12178.20 629
12179.24 631
12180.29 653
12181.33 602
12182.37 648
12183.41 637
12184.46 631
12185.50 623
12186.54 646
12187.58 600
12188.63 604
12189.67 588
12190.71 630
12191.75 646
12192.80 625
12193.84 623
12194.88 615
12195.92 633
12196.97 624
12198.01 611
12199.05 562
12200.10 608
12201.14 594
12202.18 623
12203.23 612
12204.27 611
12205.31 583
12206.36 573
12207.40 574
12208.44 556
12209.49 588
12210.53 588
12211.57 577
12212.62 558
12213.66 568
12214.70 598
12215.75 574
12216.79 570
12217.84 568
12218.88 554
12219.92 588
12220.97 547
12222.01 560
12223.06 577
12224.10 562
12225.14 595
12226.19 572
12227.23 569
12228.28 572
12229.32 556
12230.36 533
12231.41 530
12232.45 536
12233.50 522
12234.54 552
12235.59 542
12236.63 503
12237.68 527
12238.72 528
12239.77 534
12240.81 523
12241.86 568
12242.90 551
12243.94 532
12244.99 542
12246.03 517
12247.08 540
12248.13 538
12249.17 551
12250.22 540
12251.26 507
12252.31 523
12253.35 511
12254.40 517
12255.44 515
12256.49 530
12257.53 520
12258.58 505
12259.62 473
12260.67 484
12261.72 501
12262.76 485
12263.81 457
12264.85 473
12265.90 484
12266.94 461
12267.99 464
12269.04 495
12270.08 451
12271.13 455
12272.17 460
12273.22 487
12274.27 451
12275.31 433
12276.36 443
12277.41 426
12278.45 406
12279.50 431
12280.55 492
12281.59 456
12282.64 459
12283.69 428
12284.73 460
12285.78 453
12286.83 431
12287.87 432
12288.92 485
12289.97 447
12291.01 443
12292.06 448
12293.11 437
12294.15 424
12295.20 417
12296.25 433
12297.30 457
12298.34 446
12299.39 418
12300.44 432
12301.48 406
12302.53 442
12303.58 427
12304.63 460
12305.67 444
12306.72 458
12307.77 442
12308.82 440
12309.87 441
12310.91 407
12311.96 449
12313.01 439
12314.06 456
12315.10 425
12316.15 442
12317.20 421
12318.25 397
12319.30 409
12320.34 401
12321.39 435
12322.44 388
12323.49 415
12324.54 406
12325.59 409
12326.63 435
12327.68 426
12328.73 421
12329.78 442
12330.83 401
12331.88 417
12332.93 423
12333.98 422
12335.02 378
12336.07 388
12337.12 398
12338.17 387
12339.22 413
12340.27 434
12341.32 403
12342.37 402
12343.42 428
12344.47 428
12345.51 399
12346.56 403
12347.61 434
12348.66 393
12349.71 393
12350.76 407
12351.81 426
12352.86 405
12353.91 412
12354.96 435
12356.01 396
12357.06 437
12358.11 434
12359.16 431
12360.21 397
12361.26 424
12362.31 401
12363.36 411
12364.41 395
12365.46 392
12366.51 385
12367.56 415
12368.61 398
12369.66 407
12370.71 433
12371.76 413
12372.81 422
12373.86 425
12374.91 415
12375.96 419
12377.01 439
12378.06 423
12379.11 437
12380.17 392
12381.22 380
12382.27 388
12383.32 426
12384.37 406
12385.42 403
12386.47 401
12387.52 410
12388.57 428
12389.62 407
12390.67 403
12391.73 388
12392.78 416
12393.83 401
12394.88 410
12395.93 404
12396.98 444
12398.03 414
12399.09 430
12400.14 404
12401.19 417
12402.24 416
12403.29 420
12404.34 367
12405.40 408
12406.45 455
12407.50 434
12408.55 452
12409.60 442
12410.66 425
12411.71 422
12412.76 426
12413.81 442
12414.86 433
12415.92 397
12416.97 433
12418.02 442
12419.07 437
12420.13 445
12421.18 447
12422.23 471
12423.28 443
12424.34 455
12425.39 462
12426.44 446
12427.49 421
12428.55 436
12429.60 435
12430.65 460
12431.71 477
12432.76 473
12433.81 511
12434.86 474
12435.92 462
12436.97 462
12438.02 471
12439.08 453
12440.13 481
12441.18 427
12442.24 433
12443.29 459
12444.34 464
12445.40 481
12446.45 502
12447.50 478
12448.56 480
12449.61 511
12450.67 477
12451.72 497
12452.77 508
12453.83 539
12454.88 512
12455.94 523
12456.99 567
12458.04 552
12459.10 584
12460.15 579
12461.21 596
12462.26 605
12463.31 605
12464.37 635
12465.42 626
12466.48 683
12467.53 726
12468.59 767
12469.64 790
12470.70 809
12471.75 846
12472.80 882
12473.86 961
12474.91 915
12475.97 961
12477.02 1026
12478.08 1054
12479.13 1048
12480.19 1027
12481.24 982
12482.30 1008
12483.35 958
12484.41 931
12485.46 928
12486.52 859
12487.57 859
12488.63 865
12489.69 802
12490.74 790
12491.80 722
12492.85 674
12493.91 670
12494.96 658
12496.02 651
12497.07 623
12498.13 593
12499.19 617
12500.24 621
12501.30 589
12502.35 553
12503.41 567
12504.47 592
12505.52 600
12506.58 572
12507.63 580
12508.69 604
12509.75 597
12510.80 566
12511.86 592
12512.91 631
12513.97 622
12515.03 622
12516.08 597
12517.14 623
12518.20 628
12519.25 584
12520.31 583
12521.37 568
12522.42 583
12523.48 601
12524.54 590
12525.59 586
12526.65 560
12527.71 592
12528.77 622
12529.82 609
12530.88 570
12531.94 594
12532.99 595
12534.05 604
12535.11 589
12536.17 612
12537.22 580
12538.28 576
12539.34 635
12540.40 635
12541.45 620
12542.51 627
12543.57 652
12544.63 651
12545.68 663
12546.74 657
12547.80 704
12548.86 671
12549.92 660
12550.97 695
12552.03 722
12553.09 697
12554.15 701
12555.21 720
12556.26 732
12557.32 713
12558.38 714
12559.44 741
12560.50 712
12561.56 736
12562.61 702
12563.67 706
12564.73 686
12565.79 649
12566.85 656
12567.91 696
12568.97 614
12570.02 605
12571.08 623
12572.14 607
12573.20 616
12574.26 590
12575.32 631
12576.38 596
12577.44 566
12578.50 574
12579.56 559
12580.61 568
12581.67 537
12582.73 531
12583.79 531
12584.85 542
12585.91 527
12586.97 559
12588.03 543
12589.09 595
12590.15 580
12591.21 584
12592.27 560
12593.33 574
12594.39 561
12595.45 610
12596.51 572
12597.57 562
12598.63 588
12599.69 554
12600.75 562
12601.81 555
12602.87 568
12603.93 559
12604.99 554
12606.05 598
12607.11 626
12608.17 587
12609.23 595
12610.29 627
12611.35 621
12612.41 631
12613.47 609
12614.53 626
12615.59 613
12616.66 659
12617.72 683
12618.78 687
12619.84 676
12620.90 658
12621.96 682
12623.02 705
12624.08 713
12625.14 721
12626.20 699
12627.26 678
12628.33 727
12629.39 705
12630.45 715
12631.51 702
12632.57 708
12633.63 712
12634.69 733
12635.76 708
12636.82 702
12637.88 665
12638.94 676
12640.00 685
12641.06 657
12642.13 672
12643.19 652
12644.25 654
12645.31 621
12646.37 626
12647.44 601
12648.50 592
12649.56 583
12650.62 597
12651.68 578
12652.75 600
12653.81 605
12654.87 586
12655.93 539
12657.00 566
12658.06 588
12659.12 595
12660.18 540
12661.25 597
12662.31 577
12663.37 619
12664.43 566
12665.50 583
12666.56 583
12667.62 600
12668.69 596
12669.75 584
12670.81 612
12671.88 602
12672.94 567
12674.00 583
12675.06 585
12676.13 565
12677.19 597
12678.25 603
12679.32 600
12680.38 620
12681.44 619
12682.51 624
12683.57 596
12684.64 619
12685.70 614
12686.76 637
12687.83 635
12688.89 650
12689.95 633
12691.02 639
12692.08 605
12693.15 659
12694.21 661
12695.27 673
12696.34 682
12697.40 687
12698.47 668
12699.53 668
12700.59 732
12701.66 722
12702.72 712
12703.79 720
12704.85 741
12705.92 732
12706.98 756
12708.05 787
12709.11 781
12710.18 753
12711.24 758
12712.30 783
12713.37 765
12714.43 775
12715.50 793
12716.56 794
12717.63 793
12718.69 805
12719.76 779
12720.82 802
12721.89 813
12722.95 793
12724.02 819
12725.09 864
12726.15 859
12727.22 883
12728.28 880
12729.35 856
12730.41 931
12731.48 926
12732.54 943
12733.61 953
12734.68 944
12735.74 892
12736.81 932
12737.87 943
12738.94 926
12740.00 917
12741.07 909
12742.14 930
12743.20 839
12744.27 823
12745.33 803
12746.40 778
12747.47 759
12748.53 777
12749.60 765
12750.67 751
12751.73 724
12752.80 715
12753.87 699
12754.93 710
12756.00 701
12757.07 734
12758.13 689
12759.20 655
12760.27 664
12761.33 650
12762.40 667
12763.47 665
12764.53 658
12765.60 664
12766.67 659
12767.73 702
12768.80 656
12769.87 637
12770.94 653
12772.00 652
12773.07 649
12774.14 621
12775.21 599
12776.27 624
12777.34 602
12778.41 629
12779.48 645
12780.54 624
12781.61 623
12782.68 596
12783.75 593
12784.81 592
12785.88 567
12786.95 583
12788.02 567
12789.09 600
12790.15 561
12791.22 555
12792.29 567
12793.36 587
12794.43 526
12795.49 602
12796.56 607
12797.63 574
12798.70 568
12799.77 561
12800.84 584
12801.90 586
12802.97 582
12804.04 557
12805.11 579
12806.18 597
12807.25 587
12808.32 605
12809.39 605
12810.45 618
12811.52 613
12812.59 660
12813.66 606
12814.73 635
12815.80 668
12816.87 635
12817.94 615
12819.01 688
12820.08 720
12821.15 716
12822.21 681
12823.28 685
12824.35 708
12825.42 687
12826.49 728
12827.56 667
12828.63 667
12829.70 664
12830.77 692
12831.84 728
12832.91 674
12833.98 628
12835.05 634
12836.12 621
12837.19 636
12838.26 645
12839.33 633
12840.40 608
12841.47 599
12842.54 593
12843.61 581
12844.68 551
12845.75 535
12846.82 538
12847.89 531
12848.96 532
12850.03 504
12851.10 487
12852.18 505
12853.25 491
12854.32 450
12855.39 476
12856.46 482
12857.53 441
12858.60 483
12859.67 456
12860.74 422
12861.81 449
12862.88 449
12863.96 487
12865.03 470
12866.10 451
12867.17 445
12868.24 454
12869.31 458
12870.38 475
12871.45 464
12872.53 458
12873.60 435
12874.67 442
12875.74 454
12876.81 460
12877.88 423
12878.96 429
12880.03 430
12881.10 430
12882.17 424
12883.24 418
12884.31 418
12885.39 437
12886.46 396
12887.53 436
12888.60 432
12889.68 419
12890.75 416
12891.82 383
12892.89 394
12893.96 379
12895.04 410
12896.11 397
12897.18 367
12898.25 363
12899.33 361
12900.40 398
12901.47 381
12902.54 389
12903.62 386
12904.69 382
12905.76 399
12906.84 377
12907.91 389
12908.98 373
12910.06 396
12911.13 418
12912.20 373
12913.27 379
12914.35 356
12915.42 379
12916.49 387
12917.57 366
12918.64 362
12919.71 388
12920.79 369
12921.86 370
12922.94 342
12924.01 354
12925.08 374
12926.16 353
12927.23 332
12928.30 366
12929.38 355
12930.45 368
12931.53 376
12932.60 341
12933.67 348
12934.75 388
12935.82 383
12936.90 332
12937.97 343
12939.04 349
12940.12 352
12941.19 349
12942.27 353
12943.34 338
12944.42 334
12945.49 361
12946.56 327
12947.64 355
12948.71 344
12949.79 337
12950.86 324
12951.94 326
12953.01 323
12954.09 327
12955.16 355
12956.24 340
12957.31 351
12958.39 332
12959.46 367
12960.54 381
12961.61 351
12962.69 329
12963.76 338
12964.84 323
12965.91 332
12966.99 338
12968.07 337
12969.14 329
12970.22 329
12971.29 376
12972.37 336
12973.44 320
12974.52 331
12975.59 355
12976.67 321
12977.75 299
12978.82 321
12979.90 320
12980.97 306
12982.05 325
12983.13 337
12984.20 332
12985.28 345
12986.35 331
12987.43 339
12988.51 326
12989.58 318
12990.66 351
12991.74 317
12992.81 310
12993.89 307
12994.97 338
12996.04 349
12997.12 334
12998.20 310
12999.27 340
13000.35 315
13001.43 316
13002.50 337
13003.58 307
13004.66 336
13005.73 342
13006.81 350
13007.89 344
13008.97 306
13010.04 344
13011.12 342
13012.20 325
13013.27 325
13014.35 347
13015.43 367
13016.51 337
13017.58 320
13018.66 325
13019.74 325
13020.82 338
13021.89 338
13022.97 321
13024.05 306
13025.13 312
13026.21 327
13027.28 304
13028.36 347
13029.44 344
13030.52 344
13031.60 339
13032.67 330
13033.75 295
13034.83 335
13035.91 343
13036.99 335
13038.07 324
13039.14 351
13040.22 370
13041.30 337
13042.38 377
13043.46 355
13044.54 352
13045.62 368
13046.69 353
13047.77 355
13048.85 375
13049.93 347
13051.01 350
13052.09 345
13053.17 353
13054.25 331
13055.33 359
13056.40 352
13057.48 355
13058.56 342
13059.64 369
13060.72 367
13061.80 346
13062.88 367
13063.96 343
13065.04 324
13066.12 327
13067.20 326
13068.28 361
13069.36 340
13070.44 321
13071.52 317
13072.60 358
13073.68 373
13074.76 361
13075.84 332
13076.92 325
13078.00 331
13079.08 328
13080.16 328
13081.24 354
13082.32 291
13083.40 347
13084.48 332
13085.56 337
13086.64 330
13087.72 323
13088.80 322
13089.88 289
13090.96 339
13092.04 323
13093.12 391
13094.20 367
13095.28 320
13096.36 327
13097.44 336
13098.52 338
13099.61 327
13100.69 341
13101.77 327
13102.85 337
13103.93 323
13105.01 357
13106.09 342
13107.17 328
13108.25 342
13109.34 331
13110.42 314
13111.50 317
13112.58 345
13113.66 364
13114.74 378
13115.82 368
13116.91 319
13117.99 365
13119.07 384
13120.15 349
13121.23 356
13122.31 325
13123.40 345
13124.48 360
13125.56 349
13126.64 368
13127.72 339
13128.81 349
13129.89 355
13130.97 348
13132.05 356
13133.14 382
13134.22 373
13135.30 396
13136.38 364
13137.47 385
13138.55 357
13139.63 380
13140.71 371
13141.80 347
13142.88 313
13143.96 335
13145.04 342
13146.13 359
13147.21 361
13148.29 362
13149.38 379
13150.46 359
13151.54 378
13152.62 363
13153.71 385
13154.79 354
13155.87 387
13156.96 374
13158.04 368
13159.12 368
13160.21 366
13161.29 364
13162.37 373
13163.46 376
13164.54 372
13165.62 344
13166.71 360
13167.79 384
13168.88 369
13169.96 386
13171.04 358
13172.13 373
13173.21 345
13174.30 398
13175.38 363
13176.46 385
13177.55 371
13178.63 383
13179.72 378
13180.80 384
13181.88 373
13182.97 350
13184.05 354
13185.14 344
13186.22 371
13187.31 373
13188.39 369
13189.48 353
13190.56 377
13191.65 364
13192.73 414
13193.81 364
13194.90 380
13195.98 385
13197.07 375
13198.15 367
13199.24 355
13200.32 388
13201.41 364
13202.49 413
13203.58 379
13204.67 377
13205.75 369
13206.84 371
13207.92 381
13209.01 394
13210.09 363
13211.18 372
13212.26 366
13213.35 366
13214.43 375
13215.52 402
13216.61 415
13217.69 401
13218.78 420
13219.86 385
13220.95 397
13222.04 405
13223.12 424
13224.21 418
13225.29 409
13226.38 404
13227.47 436
13228.55 414
13229.64 409
13230.72 418
13231.81 441
13232.90 420
13233.98 419
13235.07 419
13236.16 443
13237.24 425
13238.33 436
13239.42 438
13240.50 418
13241.59 422
13242.68 434
13243.76 459
13244.85 449
13245.94 440
13247.02 430
13248.11 464
13249.20 476
13250.29 484
13251.37 481
13252.46 462
13253.55 470
13254.63 474
13255.72 472
13256.81 490
13257.90 485
13258.98 463
13260.07 523
13261.16 487
13262.25 494
13263.33 491
13264.42 477
13265.51 522
13266.60 523
13267.69 516
13268.77 499
13269.86 541
13270.95 545
13272.04 548
13273.13 550
13274.21 547
13275.30 510
13276.39 560
13277.48 573
13278.57 568
13279.65 558
13280.74 580
13281.83 571
13282.92 604
13284.01 614
13285.10 612
13286.19 589
13287.27 603
13288.36 617
13289.45 630
13290.54 600
13291.63 598
13292.72 600
13293.81 584
13294.90 640
13295.98 650
13297.07 654
13298.16 656
13299.25 646
13300.34 678
13301.43 676
13302.52 673
13303.61 705
13304.70 723
13305.79 745
13306.88 726
13307.97 727
13309.06 749
13310.15 727
13311.24 729
13312.32 767
13313.41 756
13314.50 780
13315.59 776
13316.68 787
13317.77 802
13318.86 813
13319.95 795
13321.04 811
13322.13 853
13323.22 846
13324.31 817
13325.40 852
13326.49 827
13327.58 829
13328.68 848
13329.77 830
13330.86 844
13331.95 859
13333.04 892
13334.13 886
13335.22 910
13336.31 890
13337.40 894
13338.49 886
13339.58 899
13340.67 912
13341.76 946
13342.85 931
13343.94 915
13345.04 929
13346.13 934
13347.22 961
13348.31 985
13349.40 938
13350.49 923
13351.58 968
13352.67 964
13353.77 954
13354.86 973
13355.95 975
13357.04 975
13358.13 1010
13359.22 1044
13360.31 997
13361.41 1049
13362.50 1058
13363.59 1060
13364.68 1065
13365.77 1073
13366.87 1060
13367.96 1094
13369.05 1103
13370.14 1114
13371.23 1078
13372.33 1102
13373.42 1112
13374.51 1104
13375.60 1072
13376.69 1049
13377.79 1082
13378.88 1074
13379.97 990
13381.06 923
13382.16 954
13383.25 910
13384.34 884
13385.43 861
13386.53 843
13387.62 835
13388.71 806
13389.81 784
13390.90 810
13391.99 756
13393.08 754
13394.18 778
13395.27 773
13396.36 760
13397.46 736
13398.55 735
13399.64 768
13400.74 699
13401.83 735
13402.92 755
13404.02 710
13405.11 712
13406.20 713
13407.30 716
13408.39 695
13409.48 705
13410.58 734
13411.67 723
13412.77 718
13413.86 710
13414.95 713
13416.05 747
13417.14 693
13418.23 697
13419.33 727
13420.42 735
13421.52 748
13422.61 734
13423.71 726
13424.80 690
13425.89 725
13426.99 738
13428.08 758
13429.18 764
13430.27 727
13431.37 733
13432.46 746
13433.56 766
13434.65 782
13435.74 748
13436.84 773
13437.93 779
13439.03 769
13440.12 823
13441.22 788
13442.31 795
13443.41 779
13444.50 832
13445.60 838
13446.69 833
13447.79 835
13448.88 794
13449.98 769
13451.08 861
13452.17 887
13453.27 874
13454.36 896
13455.46 820
13456.55 883
13457.65 920
13458.74 922
13459.84 905
13460.94 922
13462.03 907
13463.13 948
13464.22 941
13465.32 952
13466.41 967
13467.51 966
13468.61 965
13469.70 961
13470.80 987
13471.90 1009
13472.99 1041
13474.09 1010
13475.18 1012
13476.28 1023
13477.38 1017
13478.47 1030
13479.57 1020
13480.67 1015
13481.76 1036
13482.86 1066
13483.96 1102
13485.05 1077
13486.15 1098
13487.25 1115
13488.34 1087
13489.44 1120
13490.54 1119
13491.63 1142
13492.73 1157
13493.83 1175
13494.93 1141
13496.02 1217
13497.12 1257
13498.22 1216
13499.31 1218
13500.41 1234
13501.51 1238
13502.61 1279
13503.70 1282
13504.80 1306
13505.90 1305
13507.00 1273
13508.09 1268
13509.19 1259
13510.29 1222
13511.39 1243
13512.49 1230
13513.58 1251
13514.68 1224
13515.78 1200
13516.88 1129
13517.98 1136
13519.07 1118
13520.17 1125
13521.27 1081
13522.37 1096
13523.47 1065
13524.57 1049
13525.66 1017
13526.76 1023
13527.86 1006
13528.96 1013
13530.06 976
13531.16 982
13532.25 962
13533.35 942
13534.45 953
13535.55 915
13536.65 900
13537.75 900
13538.85 905
13539.95 864
13541.05 877
13542.14 848
13543.24 840
13544.34 846
13545.44 799
13546.54 833
13547.64 819
13548.74 813
13549.84 796
13550.94 794
13552.04 782
13553.14 754
13554.24 725
13555.34 761
13556.44 749
13557.54 742
13558.64 738
13559.74 721
13560.84 720
13561.94 685
13563.04 711
13564.13 725
13565.23 695
13566.34 724
13567.44 712
13568.54 703
13569.64 691
13570.74 718
13571.84 714
13572.94 705
13574.04 697
13575.14 698
13576.24 693
13577.34 689
13578.44 690
13579.54 712
13580.64 763
13581.74 711
13582.84 722
13583.94 703
13585.04 660
13586.14 711
13587.24 711
13588.35 711
13589.45 751
13590.55 731
13591.65 732
13592.75 707
13593.85 736
13594.95 719
13596.05 736
13597.15 735
13598.26 722
13599.36 741
13600.46 730
13601.56 722
13602.66 695
13603.76 749
13604.86 780
13605.97 757
13607.07 738
13608.17 717
13609.27 717
13610.37 749
13611.47 754
13612.58 747
13613.68 733
13614.78 759
13615.88 769
13616.98 781
13618.09 758
13619.19 770
13620.29 799
13621.39 807
13622.50 774
13623.60 768
13624.70 769
13625.80 760
13626.91 755
13628.01 804
13629.11 770
13630.21 771
13631.32 773
13632.42 776
13633.52 790
13634.62 802
13635.73 800
13636.83 783
13637.93 772
13639.04 813
13640.14 789
13641.24 805
13642.35 819
13643.45 793
13644.55 844
13645.65 771
13646.76 803
13647.86 800
13648.96 775
13650.07 764
13651.17 748
13652.28 749
13653.38 748
13654.48 777
13655.59 805
13656.69 750
13657.79 733
13658.90 745
13660.00 745
13661.11 727
13662.21 716
13663.31 707
13664.42 723
13665.52 736
13666.63 716
13667.73 688
13668.83 684
13669.94 674
13671.04 698
13672.15 703
13673.25 706
13674.36 736
13675.46 725
13676.56 728
13677.67 706
13678.77 698
13679.88 707
13680.98 688
13682.09 687
13683.19 727
13684.30 734
13685.40 716
13686.51 711
13687.61 720
13688.72 754
13689.82 743
13690.93 730
13692.03 730
13693.14 754
13694.24 737
13695.35 739
13696.45 744
13697.56 730
13698.66 731
13699.77 783
13700.87 788
13701.98 805
13703.09 777
13704.19 801
13705.30 854
13706.40 796
13707.51 813
13708.61 815
13709.72 824
13710.83 847
13711.93 845
13713.04 836
13714.14 848
13715.25 880
13716.36 909
13717.46 881
13718.57 894
13719.67 896
13720.78 912
13721.89 893
13722.99 871
13724.10 955
13725.21 999
13726.31 987
13727.42 963
13728.53 996
13729.63 975
13730.74 965
13731.85 1013
13732.95 1006
13734.06 981
13735.17 1053
13736.27 1086
13737.38 1092
13738.49 1027
13739.59 1083
13740.70 1082
13741.81 1124
13742.92 1148
13744.02 1088
13745.13 1142
13746.24 1245
13747.35 1257
13748.45 1241
13749.56 1268
13750.67 1316
13751.78 1391
13752.88 1395
13753.99 1447
13755.10 1447
13756.21 1507
13757.31 1604
13758.42 1591
13759.53 1614
13760.64 1636
13761.75 1694
13762.85 1694
13763.96 1744
13765.07 1821
13766.18 1804
13767.29 1804
13768.39 1853
13769.50 1837
13770.61 1807
13771.72 1810
13772.83 1833
13773.94 1846
13775.04 1775
13776.15 1773
13777.26 1731
13778.37 1727
13779.48 1653
13780.59 1622
13781.70 1556
13782.80 1550
13783.91 1529
13785.02 1463
13786.13 1405
13787.24 1322
13788.35 1346
13789.46 1323
13790.57 1244
13791.68 1171
13792.79 1108
13793.90 1088
13795.00 1080
13796.11 1038
13797.22 1043
13798.33 1025
13799.44 1017
13800.55 965
13801.66 947
13802.77 906
13803.88 912
13804.99 905
13806.10 880
13807.21 856
13808.32 817
13809.43 862
13810.54 860
13811.65 828
13812.76 816
13813.87 822
13814.98 827
13816.09 815
13817.20 785
13818.31 796
13819.42 817
13820.53 835
13821.64 820
13822.75 792
13823.86 807
13824.97 776
13826.08 768
13827.19 742
13828.30 748
13829.41 742
13830.53 736
13831.64 755
13832.75 778
13833.86 795
13834.97 773
13836.08 759
13837.19 744
13838.30 762
13839.41 754
13840.52 754
13841.64 765
13842.75 743
13843.86 756
13844.97 779
13846.08 785
13847.19 797
13848.30 776
13849.41 810
13850.53 807
13851.64 786
13852.75 791
13853.86 794
13854.97 804
13856.08 790
13857.20 808
13858.31 813
13859.42 818
13860.53 792
13861.64 775
13862.76 805
13863.87 810
13864.98 824
13866.09 859
13867.20 827
13868.32 829
13869.43 811
13870.54 824
13871.65 841
13872.77 838
13873.88 841
13874.99 869
13876.10 853
13877.22 838
13878.33 864
13879.44 832
13880.55 898
13881.67 916
13882.78 927
13883.89 940
13885.01 953
13886.12 942
13887.23 986
13888.34 964
13889.46 945
13890.57 1003
13891.68 1021
13892.80 994
13893.91 968
13895.02 1008
13896.14 1003
13897.25 1004
13898.36 1001
13899.48 1034
13900.59 1052
13901.70 1033
13902.82 1004
13903.93 955
13905.05 969
13906.16 997
13907.27 1021
13908.39 963
13909.50 906
13910.61 873
13911.73 880
13912.84 847
13913.96 860
13915.07 821
13916.19 861
13917.30 848
13918.41 837
13919.53 823
13920.64 795
13921.76 784
13922.87 781
13923.99 808
13925.10 776
13926.21 736
13927.33 771
13928.44 735
13929.56 775
13930.67 774
13931.79 742
13932.90 738
13934.02 745
13935.13 768
13936.25 748
13937.36 747
13938.48 721
13939.59 723
13940.71 700
13941.82 752
13942.94 739
13944.05 736
13945.17 724
13946.28 708
13947.40 684
13948.52 714
13949.63 677
13950.75 685
13951.86 664
13952.98 692
13954.09 692
13955.21 677
13956.32 663
13957.44 666
13958.56 660
13959.67 670
13960.79 663
13961.90 682
13963.02 676
13964.14 664
13965.25 682
13966.37 656
13967.48 621
13968.60 652
13969.72 678
13970.83 725
13971.95 697
13973.07 719
13974.18 679
13975.30 677
13976.42 670
13977.53 714
13978.65 716
13979.77 716
13980.88 702
13982.00 695
13983.12 702
13984.23 689
13985.35 698
13986.47 690
13987.58 721
13988.70 723
13989.82 680
13990.94 701
13992.05 705
13993.17 689
13994.29 706
13995.40 733
13996.52 725
13997.64 710
13998.76 701
13999.87 719
14000.99 733
14002.11 718
14003.23 748
14004.35 741
14005.46 751
14006.58 768
14007.70 754
14008.82 749
14009.93 755
14011.05 794
14012.17 789
14013.29 754
14014.41 726
14015.52 782
14016.64 792
14017.76 796
14018.88 763
14020.00 766
14021.12 755
14022.23 763
14023.35 763
14024.47 774
14025.59 777
14026.71 806
14027.83 817
14028.95 813
14030.06 754
14031.18 766
14032.30 810
14033.42 810
14034.54 804
14035.66 844
14036.78 821
14037.90 827
14039.02 850
14040.14 811
14041.25 832
14042.37 859
14043.49 826
14044.61 874
14045.73 879
14046.85 847
14047.97 879
14049.09 883
14050.21 953
14051.33 964
14052.45 923
14053.57 948
14054.69 980
14055.81 962
14056.93 979
14058.05 983
14059.17 1010
14060.29 993
14061.41 1004
14062.53 1048
14063.65 1068
14064.77 1098
14065.89 1110
14067.01 1108
14068.13 1111
14069.25 1156
14070.37 1161
14071.49 1163
14072.61 1167
14073.73 1184
14074.85 1201
14075.97 1203
14077.09 1209
14078.21 1217
14079.33 1251
14080.45 1262
14081.57 1241
14082.69 1214
14083.82 1283
14084.94 1251
14086.06 1259
14087.18 1266
14088.30 1272
14089.42 1248
14090.54 1286
14091.66 1288
14092.78 1314
14093.91 1307
14095.03 1306
14096.15 1342
14097.27 1288
14098.39 1321
14099.51 1318
14100.63 1292
14101.76 1310
14102.88 1282
14104.00 1241
14105.12 1289
14106.24 1253
14107.36 1211
14108.49 1200
14109.61 1211
14110.73 1163
14111.85 1166
14112.97 1117
14114.10 1137
14115.22 1073
14116.34 1035
14117.46 1064
14118.58 1045
14119.71 1014
14120.83 1036
14121.95 1009
14123.07 998
14124.20 983
14125.32 969
14126.44 970
14127.56 937
14128.69 973
14129.81 926
14130.93 893
14132.06 907
14133.18 874
14134.30 858
14135.42 893
14136.55 883
14137.67 864
14138.79 879
14139.92 842
14141.04 832
14142.16 863
14143.29 830
14144.41 846
14145.53 845
14146.66 833
14147.78 821
14148.90 808
14150.03 801
14151.15 818
14152.27 817
14153.40 819
14154.52 831
14155.64 812
14156.77 814
14157.89 826
14159.02 814
14160.14 801
14161.26 824
14162.39 789
14163.51 788
14164.64 803
14165.76 802
14166.88 769
14168.01 804
14169.13 794
14170.26 791
14171.38 794
14172.51 816
14173.63 739
14174.75 775
14175.88 757
14177.00 758
14178.13 770
14179.25 785
14180.38 750
14181.50 769
14182.63 742
14183.75 714
14184.88 731
14186.00 716
14187.13 738
14188.25 766
14189.38 722
14190.50 731
14191.63 734
14192.75 750
14193.88 708
14195.00 747
14196.13 751
14197.25 739
14198.38 748
14199.50 763
14200.63 722
14201.76 720
14202.88 708
14204.01 720
14205.13 738
14206.26 734
14207.38 705
14208.51 699
14209.64 670
14210.76 694
14211.89 693
14213.01 700
14214.14 663
14215.27 677
14216.39 640
14217.52 652
14218.64 682
14219.77 671
14220.90 665
14222.02 677
14223.15 671
14224.28 652
14225.40 707
14226.53 647
14227.66 648
14228.78 638
14229.91 655
14231.04 666
14232.16 614
14233.29 618
14234.42 615
14235.54 670
14236.67 630
14237.80 634
14238.92 647
14240.05 656
14241.18 609
14242.31 623
14243.43 622
14244.56 617
14245.69 624
14246.82 634
14247.94 623
14249.07 582
14250.20 621
14251.33 610
14252.45 624
14253.58 623
14254.71 637
14255.84 577
14256.96 607
14258.09 621
14259.22 601
14260.35 584
14261.47 598
14262.60 571
14263.73 575
14264.86 574
14265.99 565
14267.12 602
14268.24 562
14269.37 555
14270.50 540
14271.63 571
14272.76 552
14273.89 592
14275.01 531
14276.14 562
14277.27 556
14278.40 542
14279.53 563
14280.66 573
14281.79 572
14282.91 566
14284.04 521
14285.17 502
14286.30 546
14287.43 512
14288.56 512
14289.69 521
14290.82 513
14291.95 514
14293.08 493
14294.20 498
14295.33 517
14296.46 524
14297.59 487
14298.72 487
14299.85 496
14300.98 482
14302.11 494
14303.24 490
14304.37 472
14305.50 470
14306.63 463
14307.76 477
14308.89 476
14310.02 471
14311.15 466
14312.28 500
14313.41 471
14314.54 470
14315.67 483
14316.80 482
14317.93 472
14319.06 444
14320.19 445
14321.32 454
14322.45 474
14323.58 463
14324.71 461
14325.84 460
14326.97 487
14328.10 440
14329.23 476
14330.36 478
14331.49 464
14332.62 466
14333.76 452
14334.89 448
14336.02 415
14337.15 418
14338.28 479
14339.41 472
14340.54 450
14341.67 456
14342.80 441
14343.93 465
14345.07 455
14346.20 442
14347.33 438
14348.46 435
14349.59 461
14350.72 438
14351.85 443
14352.99 418
14354.12 426
14355.25 417
14356.38 430
14357.51 428
14358.64 457
14359.78 415
14360.91 440
14362.04 446
14363.17 441
14364.30 418
14365.44 459
14366.57 444
14367.70 444
14368.83 443
14369.96 444
14371.10 427
14372.23 403
14373.36 420
14374.49 383
14375.63 442
14376.76 444
14377.89 451
14379.02 416
14380.16 458
14381.29 414
14382.42 439
14383.55 467
14384.69 471
14385.82 433
14386.95 447
14388.09 434
14389.22 454
14390.35 453
14391.49 442
14392.62 452
14393.75 425
14394.89 449
14396.02 442
14397.15 480
14398.28 461
14399.42 467
14400.55 461
14401.69 447
14402.82 466
14403.95 461
14405.09 455
14406.22 475
14407.35 466
14408.49 466
14409.62 504
14410.75 472
14411.89 455
14413.02 470
14414.16 497
14415.29 476
14416.42 461
14417.56 479
14418.69 498
14419.83 471
14420.96 459
14422.10 514
14423.23 502
14424.36 506
14425.50 504
14426.63 505
14427.77 491
14428.90 479
14430.04 541
14431.17 515
14432.31 494
14433.44 484
14434.58 511
14435.71 513
14436.85 520
14437.98 489
14439.12 493
14440.25 523
14441.39 498
14442.52 488
14443.66 499
14444.79 476
14445.93 529
14447.06 473
14448.20 508
14449.33 515
14450.47 503
14451.60 472
14452.74 503
14453.87 482
14455.01 521
14456.14 503
14457.28 496
14458.42 512
14459.55 497
14460.69 527
14461.82 498
14462.96 492
14464.10 463
14465.23 476
14466.37 501
14467.50 510
14468.64 461
14469.78 469
14470.91 485
14472.05 520
14473.18 497
14474.32 532
14475.46 492
14476.59 482
14477.73 504
14478.87 479
14480.00 469
14481.14 482
14482.28 494
14483.41 508
14484.55 483
14485.69 466
14486.82 489
14487.96 446
14489.10 477
14490.23 483
14491.37 467
14492.51 448
14493.65 473
14494.78 484
14495.92 458
14497.06 464
14498.19 452
14499.33 472
14500.47 520
14501.61 494
14502.74 473
14503.88 460
14505.02 435
14506.16 472
14507.29 453
14508.43 479
14509.57 470
14510.71 479
14511.85 476
14512.98 479
14514.12 469
14515.26 447
14516.40 477
14517.54 459
14518.67 475
14519.81 447
14520.95 456
14522.09 426
14523.23 432
14524.36 434
14525.50 430
14526.64 438
14527.78 462
14528.92 453
14530.06 438
14531.19 460
14532.33 468
14533.47 435
14534.61 414
14535.75 432
14536.89 450
14538.03 456
14539.17 434
14540.31 443
14541.44 422
14542.58 412
14543.72 426
14544.86 451
14546.00 457
14547.14 425
14548.28 466
14549.42 453
14550.56 480
14551.70 468
14552.84 476
14553.98 495
14555.12 492
14556.25 427
14557.39 475
14558.53 461
14559.67 486
14560.81 470
14561.95 486
14563.09 524
14564.23 509
14565.37 461
14566.51 455
14567.65 479
14568.79 514
14569.93 483
14571.07 492
14572.21 487
14573.35 485
14574.49 521
14575.63 514
14576.77 547
14577.92 498
14579.06 533
14580.20 523
14581.34 536
14582.48 561
14583.62 541
14584.76 590
14585.90 537
14587.04 532
14588.18 584
14589.32 572
14590.46 572
14591.60 581
14592.74 574
14593.89 590
14595.03 566
14596.17 621
14597.31 614
14598.45 650
14599.59 588
14600.73 641
14601.87 648
14603.02 646
14604.16 653
14605.30 653
14606.44 669
14607.58 672
14608.72 671
14609.86 638
14611.01 709
14612.15 675
14613.29 699
14614.43 702
14615.57 734
14616.72 757
14617.86 735
14619.00 748
14620.14 767
14621.28 784
14622.43 772
14623.57 782
14624.71 755
14625.85 832
14627.00 855
14628.14 906
14629.28 921
14630.42 911
14631.56 929
14632.71 895
14633.85 906
14634.99 928
14636.14 971
14637.28 940
14638.42 922
14639.56 924
14640.71 881
14641.85 899
14642.99 872
14644.14 868
14645.28 878
14646.42 842
14647.56 827
14648.71 746
14649.85 740
14650.99 736
14652.14 738
14653.28 723
14654.42 687
14655.57 660
14656.71 657
14657.85 592
14659.00 570
14660.14 585
14661.29 568
14662.43 570
14663.57 552
14664.72 579
14665.86 548
14667.00 515
14668.15 503
14669.29 518
14670.44 521
14671.58 505
14672.73 492
14673.87 484
14675.01 484
14676.16 468
14677.30 456
14678.45 498
14679.59 470
14680.74 420
14681.88 470
14683.02 475
14684.17 479
14685.31 453
14686.46 472
14687.60 448
14688.75 453
14689.89 435
14691.04 446
14692.18 436
14693.33 411
14694.47 436
14695.62 401
14696.76 411
14697.91 404
14699.05 436
14700.20 374
14701.34 415
14702.49 420
14703.63 427
14704.78 382
14705.92 407
14707.07 436
14708.22 438
14709.36 373
14710.51 392
14711.65 401
14712.80 387
14713.94 391
14715.09 397
14716.23 403
14717.38 376
14718.53 386
14719.67 394
14720.82 398
14721.96 379
14723.11 388
14724.26 395
14725.40 420
14726.55 362
14727.70 376
14728.84 408
14729.99 390
14731.13 379
14732.28 388
14733.43 389
14734.57 386
14735.72 382
14736.87 392
14738.01 412
14739.16 348
14740.31 393
14741.45 391
14742.60 393
14743.75 390
14744.89 370
14746.04 383
14747.19 380
14748.34 380
14749.48 347
14750.63 367
14751.78 339
14752.92 382
14754.07 378
14755.22 373
14756.37 369
14757.51 377
14758.66 327
14759.81 373
14760.96 352
14762.10 338
14763.25 353
14764.40 345
14765.55 361
14766.70 391
14767.84 381
14768.99 343
14770.14 348
14771.29 342
14772.43 362
14773.58 335
14774.73 348
14775.88 335
14777.03 373
14778.18 333
14779.32 359
14780.47 348
14781.62 335
14782.77 371
14783.92 329
14785.07 350
14786.21 311
14787.36 315
14788.51 321
14789.66 315
14790.81 288
14791.96 352
14793.11 325
14794.26 341
14795.40 286
14796.55 301
14797.70 341
14798.85 324
14800.00 306
14801.15 328
14802.30 314
14803.45 306
14804.60 288
14805.75 294
14806.90 307
14808.05 303
14809.19 293
14810.34 303
14811.49 296
14812.64 257
14813.79 311
14814.94 305
14816.09 275
14817.24 282
14818.39 308
14819.54 319
14820.69 272
14821.84 285
14822.99 264
14824.14 302
14825.29 282
14826.44 302
14827.59 305
14828.74 300
14829.89 275
14831.04 283
14832.19 267
14833.34 253
14834.49 257
14835.64 285
14836.79 266
14837.95 245
14839.10 292
14840.25 296
14841.40 288
14842.55 280
14843.70 282
14844.85 272
14846.00 289
14847.15 275
14848.30 284
14849.45 276
14850.60 260
14851.76 251
14852.91 269
14854.06 267
14855.21 276
14856.36 278
14857.51 290
14858.66 247
14859.81 261
14860.97 295
14862.12 299
14863.27 275
14864.42 248
14865.57 283
14866.72 269
14867.88 273
14869.03 273
14870.18 266
14871.33 254
14872.48 257
14873.64 274
14874.79 273
14875.94 281
14877.09 273
14878.24 288
14879.40 258
14880.55 287
14881.70 239
14882.85 269
14884.00 265
14885.16 265
14886.31 253
14887.46 289
14888.61 249
14889.77 245
14890.92 248
14892.07 254
14893.23 256
14894.38 258
14895.53 252
14896.68 253
14897.84 259
14898.99 268
14900.14 261
14901.30 256
14902.45 240
14903.60 273
14904.75 238
14905.91 243
14907.06 250
14908.21 271
14909.37 240
14910.52 268
14911.67 251
14912.83 278
14913.98 275
14915.14 259
14916.29 262
14917.44 271
14918.60 292
14919.75 264
14920.90 297
14922.06 252
14923.21 270
14924.37 256
14925.52 285
14926.67 269
14927.83 268
14928.98 265
14930.14 271
14931.29 261
14932.44 287
14933.60 249
14934.75 264
14935.91 265
14937.06 315
14938.22 295
14939.37 282
14940.52 266
14941.68 282
14942.83 289
14943.99 265
14945.14 285
14946.30 282
14947.45 281
14948.61 271
14949.76 280
14950.92 251
14952.07 293
14953.23 287
14954.38 314
14955.54 309
14956.69 278
14957.85 291
14959.00 280
14960.16 298
14961.31 292
14962.47 273
14963.62 305
14964.78 310
14965.94 299
14967.09 283
14968.25 322
14969.40 301
14970.56 300
14971.71 273
14972.87 290
14974.03 293
14975.18 308
14976.34 307
14977.49 291
14978.65 271
14979.81 297
14980.96 296
14982.12 321
14983.27 263
14984.43 295
14985.59 289
14986.74 279
14987.90 288
14989.06 279
14990.21 288
14991.37 269
14992.53 273
14993.68 286
14994.84 278
14996.00 255
14997.15 283
14998.31 264
14999.47 269
15000.62 262
15001.78 248
15002.94 236
15004.09 238
15005.25 264
15006.41 235
15007.56 257
15008.72 250
15009.88 257
15011.04 250
15012.19 246
15013.35 236
15014.51 262
15015.67 245
15016.82 230
15017.98 248
15019.14 250
15020.30 246
15021.45 238
15022.61 232
15023.77 236
15024.93 265
15026.08 241
15027.24 241
15028.40 246
15029.56 224
15030.72 235
15031.87 230
15033.03 245
15034.19 242
15035.35 239
15036.51 238
15037.67 248
15038.82 234
15039.98 233
15041.14 222
15042.30 255
15043.46 233
15044.62 226
15045.78 242
15046.93 248
15048.09 231
15049.25 229
15050.41 246
15051.57 247
15052.73 248
15053.89 226
15055.05 244
15056.20 220
15057.36 252
15058.52 249
15059.68 246
15060.84 267
15062.00 269
15063.16 266
15064.32 250
15065.48 228
15066.64 244
15067.80 262
15068.96 271
15070.12 252
15071.28 247
15072.44 250
15073.60 260
15074.76 260
15075.91 272
15077.07 238
15078.23 224
15079.39 238
15080.55 247
15081.71 269
15082.87 249
15084.03 256
15085.19 242
15086.35 244
15087.51 237
15088.68 249
15089.84 249
15091.00 246
15092.16 244
15093.32 232
15094.48 254
15095.64 243
15096.80 236
15097.96 248
15099.12 260
15100.28 237
15101.44 245
15102.60 230
15103.76 252
15104.92 251
15106.08 244
15107.25 235
15108.41 256
15109.57 258
15110.73 254
15111.89 255
15113.05 238
15114.21 264
15115.37 256
15116.54 256
15117.70 254
15118.86 266
15120.02 258
15121.18 269
15122.34 269
15123.50 257
15124.67 280
15125.83 266
15126.99 288
15128.15 283
15129.31 271
15130.47 269
15131.64 272
15132.80 276
15133.96 269
15135.12 274
15136.28 263
15137.45 257
15138.61 286
15139.77 271
15140.93 294
15142.10 261
15143.26 288
15144.42 306
15145.58 281
15146.75 280
15147.91 306
15149.07 312
15150.23 310
15151.40 270
15152.56 273
15153.72 293
15154.88 290
15156.05 296
15157.21 286
15158.37 307
15159.54 297
15160.70 291
15161.86 307
15163.03 319
15164.19 302
15165.35 304
15166.52 297
15167.68 305
15168.84 340
15170.01 351
15171.17 354
15172.33 333
15173.50 304
15174.66 335
15175.82 343
15176.99 334
15178.15 310
15179.31 366
15180.48 341
15181.64 351
15182.81 338
15183.97 379
15185.13 373
15186.30 365
15187.46 383
15188.63 404
15189.79 370
15190.95 386
15192.12 389
15193.28 417
15194.45 393
15195.61 394
15196.78 393
15197.94 398
15199.10 420
15200.27 404
15201.43 409
15202.60 430
15203.76 386
15204.93 408
15206.09 429
15207.26 414
15208.42 409
15209.59 402
15210.75 421
15211.92 405
15213.08 415
15214.25 423
15215.41 431
15216.58 415
15217.74 443
15218.91 424
15220.07 424
15221.24 461
15222.40 446
15223.57 477
15224.74 462
15225.90 494
15227.07 504
15228.23 485
15229.40 458
15230.56 481
15231.73 507
15232.89 511
15234.06 506
15235.23 510
15236.39 500
15237.56 498
15238.72 512
15239.89 514
15241.06 544
15242.22 530
15243.39 539
15244.56 527
15245.72 508
15246.89 499
15248.05 526
15249.22 471
15250.39 475
15251.55 466
15252.72 465
15253.89 453
15255.05 444
15256.22 427
15257.39 431
15258.55 438
15259.72 430
15260.89 417
15262.05 388
15263.22 402
15264.39 381
15265.56 399
15266.72 400
15267.89 395
15269.06 341
15270.22 378
15271.39 397
15272.56 376
15273.73 369
15274.89 358
15276.06 361
15277.23 351
15278.40 375
15279.56 358
15280.73 354
15281.90 340
15283.07 343
15284.23 334
15285.40 365
15286.57 346
15287.74 358
15288.91 358
15290.07 374
15291.24 326
15292.41 345
15293.58 357
15294.75 351
15295.92 373
15297.08 374
15298.25 369
15299.42 361
15300.59 384
15301.76 330
15302.93 389
15304.09 358
15305.26 357
15306.43 347
15307.60 378
15308.77 381
15309.94 366
15311.11 358
15312.28 348
15313.44 356
15314.61 366
15315.78 366
15316.95 356
15318.12 379
15319.29 359
15320.46 387
15321.63 353
15322.80 381
15323.97 390
15325.14 390
15326.30 378
15327.47 393
15328.64 408
15329.81 409
15330.98 405
15332.15 408
15333.32 410
15334.49 381
15335.66 450
15336.83 431
15338.00 441
15339.17 440
15340.34 451
15341.51 434
15342.68 459
15343.85 436
15345.02 461
15346.19 460
15347.36 460
15348.53 418
15349.70 447
15350.87 457
15352.04 494
15353.21 500
15354.38 508
15355.55 538
15356.72 496
15357.90 544
15359.07 510
15360.24 515
15361.41 557
15362.58 568
15363.75 541
15364.92 586
15366.09 575
15367.26 595
15368.43 601
15369.60 569
15370.77 581
15371.95 547
15373.12 580
15374.29 601
15375.46 641
15376.63 588
15377.80 588
15378.97 580
15380.15 586
15381.32 567
15382.49 594
15383.66 571
15384.83 565
15386.00 558
15387.17 536
15388.35 551
15389.52 531
15390.69 504
15391.86 513
15393.03 505
15394.21 503
15395.38 536
15396.55 540
15397.72 512
15398.89 492
15400.07 479
15401.24 506
15402.41 515
15403.58 475
15404.76 487
15405.93 477
15407.10 465
15408.27 447
15409.45 400
15410.62 429
15411.79 430
15412.96 392
15414.14 406
15415.31 395
15416.48 383
15417.66 386
15418.83 378
15420.00 370
15421.17 362
15422.35 355
15423.52 366
15424.69 349
15425.87 353
15427.04 328
15428.21 330
15429.39 338
15430.56 336
15431.73 321
15432.91 339
15434.08 345
15435.25 326
15436.43 310
15437.60 327
15438.77 324
15439.95 323
15441.12 324
15442.30 310
15443.47 317
15444.64 299
15445.82 310
15446.99 343
15448.17 307
15449.34 314
15450.51 320
15451.69 318
15452.86 320
15454.04 318
15455.21 319
15456.39 306
15457.56 305
15458.73 322
15459.91 293
15461.08 273
15462.26 296
15463.43 317
15464.61 318
15465.78 318
15466.96 333
15468.13 296
15469.31 309
15470.48 282
15471.66 291
15472.83 317
15474.01 326
15475.18 325
15476.36 314
15477.53 299
15478.71 305
15479.88 271
15481.06 283
15482.23 287
15483.41 291
15484.58 301
15485.76 296
15486.93 302
15488.11 300
15489.29 323
15490.46 296
15491.64 306
15492.81 277
15493.99 308
15495.16 296
15496.34 288
15497.52 316
15498.69 298
15499.87 306
15501.04 305
15502.22 295
15503.40 300
15504.57 307
15505.75 327
15506.92 329
15508.10 311
15509.28 320
15510.45 321
15511.63 340
15512.81 291
15513.98 313
15515.16 315
15516.34 318
15517.51 336
15518.69 322
15519.87 322
15521.04 325
15522.22 324
15523.40 307
15524.57 328
15525.75 319
15526.93 298
15528.11 311
15529.28 297
15530.46 298
15531.64 305
15532.81 314
15533.99 306
15535.17 324
15536.35 321
15537.52 322
15538.70 317
15539.88 306
15541.06 317
15542.23 334
15543.41 323
15544.59 304
15545.77 308
15546.95 320
15548.12 330
15549.30 325
15550.48 329
15551.66 348
15552.83 323
15554.01 325
15555.19 338
15556.37 336
15557.55 322
15558.73 320
15559.90 353
15561.08 347
15562.26 337
15563.44 365
15564.62 360
15565.80 375
15566.97 337
15568.15 342
15569.33 366
15570.51 337
15571.69 357
15572.87 361
15574.05 374
15575.23 380
15576.40 350
15577.58 378
15578.76 366
15579.94 357
15581.12 395
15582.30 381
15583.48 377
15584.66 359
15585.84 373
15587.02 415
15588.20 410
15589.38 444
15590.56 443
15591.73 437
15592.91 434
15594.09 433
15595.27 400
15596.45 421
15597.63 427
15598.81 437
15599.99 435
15601.17 441
15602.35 449
15603.53 462
15604.71 439
15605.89 425
15607.07 447
15608.25 466
15609.43 451
15610.61 474
15611.79 474
15612.97 474
15614.15 483
15615.33 493
15616.51 534
15617.69 502
15618.88 497
15620.06 469
15621.24 523
15622.42 517
15623.60 517
15624.78 516
15625.96 537
15627.14 533
15628.32 552
15629.50 523
15630.68 535
15631.86 570
15633.05 516
15634.23 547
15635.41 569
15636.59 574
15637.77 567
15638.95 582
15640.13 569
15641.31 575
15642.50 564
15643.68 562
15644.86 586
15646.04 592
15647.22 587
15648.40 572
15649.58 610
15650.77 599
15651.95 624
15653.13 606
15654.31 616
15655.49 599
15656.68 585
15657.86 606
15659.04 604
15660.22 607
15661.40 626
15662.59 629
15663.77 588
15664.95 611
15666.13 596
15667.32 581
15668.50 627
15669.68 627
15670.86 616
15672.05 608
15673.23 580
15674.41 600
15675.59 598
15676.78 592
15677.96 595
15679.14 614
15680.32 572
15681.51 582
15682.69 564
15683.87 540
15685.06 547
15686.24 563
15687.42 556
15688.61 512
15689.79 514
15690.97 542
15692.16 531
15693.34 517
15694.52 545
15695.71 543
15696.89 530
15698.07 497
15699.26 537
15700.44 509
15701.62 495
15702.81 515
15703.99 548
15705.17 542
15706.36 545
15707.54 533
15708.73 547
15709.91 545
15711.09 545
15712.28 568
15713.46 587
15714.65 552
15715.83 539
15717.02 581
15718.20 550
15719.38 541
15720.57 568
15721.75 565
15722.94 594
15724.12 584
15725.31 619
15726.49 660
15727.68 613
15728.86 592
15730.04 611
15731.23 630
15732.41 615
15733.60 645
15734.78 667
15735.97 649
15737.15 660
15738.34 657
15739.52 673
15740.71 692
15741.89 705
15743.08 706
15744.27 721
15745.45 691
15746.64 696
15747.82 698
15749.01 712
15750.19 716
15751.38 714
15752.56 767
15753.75 788
15754.93 800
15756.12 784
15757.31 784
15758.49 774
15759.68 798
15760.86 785
15762.05 808
15763.24 819
15764.42 771
15765.61 782
15766.79 780
15767.98 751
15769.17 755
15770.35 765
15771.54 743
15772.72 719
15773.91 710
15775.10 704
15776.28 668
15777.47 683
15778.66 662
15779.84 639
15781.03 637
15782.22 656
15783.40 638
15784.59 621
15785.78 649
15786.96 589
15788.15 609
15789.34 633
15790.53 629
15791.71 591
15792.90 585
15794.09 594
15795.27 598
15796.46 585
15797.65 585
15798.84 566
15800.02 553
15801.21 589
15802.40 532
15803.59 512
15804.77 535
15805.96 519
15807.15 536
15808.34 511
15809.52 516
15810.71 527
15811.90 517
15813.09 504
15814.28 502
15815.46 475
15816.65 482
15817.84 502
15819.03 517
15820.22 511
15821.40 476
15822.59 501
15823.78 537
15824.97 458
15826.16 483
15827.35 490
15828.53 493
15829.72 515
15830.91 498
15832.10 472
15833.29 482
15834.48 507
15835.67 520
15836.85 494
15838.04 513
15839.23 487
15840.42 494
15841.61 486
15842.80 531
15843.99 496
15845.18 505
15846.37 517
15847.55 497
15848.74 538
15849.93 497
15851.12 509
15852.31 528
15853.50 532
15854.69 503
15855.88 547
15857.07 528
15858.26 539
15859.45 530
15860.64 522
15861.83 539
15863.02 512
15864.21 529
15865.40 513
15866.59 552
15867.78 559
15868.97 531
15870.16 539
15871.35 540
15872.54 542
15873.73 552
15874.92 560
15876.11 568
15877.30 613
15878.49 572
15879.68 564
15880.87 598
15882.06 611
15883.25 591
15884.44 627
15885.63 610
15886.82 640
15888.01 659
15889.20 611
15890.39 608
15891.59 636
15892.78 603
15893.97 663
15895.16 652
15896.35 661
15897.54 695
15898.73 660
15899.92 680
15901.11 747
15902.30 703
15903.50 662
15904.69 748
15905.88 749
15907.07 745
15908.26 705
15909.45 734
15910.64 752
15911.84 789
15913.03 748
15914.22 745
15915.41 783
15916.60 748
15917.79 762
15918.99 782
15920.18 821
15921.37 816
15922.56 820
15923.75 861
15924.95 847
15926.14 829
15927.33 762
15928.52 839
15929.71 804
15930.91 794
15932.10 773
15933.29 787
15934.48 811
15935.68 809
15936.87 759
15938.06 742
15939.25 774
15940.45 786
15941.64 741
15942.83 773
15944.03 735
15945.22 705
15946.41 670
15947.60 659
15948.80 639
15949.99 655
15951.18 641
15952.38 615
15953.57 587
15954.76 560
15955.96 531
15957.15 530
15958.34 498
15959.54 512
15960.73 506
15961.92 505
15963.12 496
15964.31 482
15965.50 477
15966.70 453
15967.89 442
15969.08 475
15970.28 469
15971.47 417
15972.67 392
15973.86 436
15975.05 414
15976.25 408
15977.44 411
15978.64 405
15979.83 426
15981.02 398
15982.22 386
15983.41 389
15984.61 394
15985.80 383
15987.00 380
15988.19 395
15989.38 396
15990.58 374
15991.77 364
15992.97 378
15994.16 382
15995.36 384
15996.55 370
15997.75 363
15998.94 336
16000.14 363
16001.33 330
16002.53 351
16003.72 338
16004.92 341
16006.11 326
16007.31 342
16008.50 333
16009.70 330
16010.89 322
16012.09 318
16013.28 338
16014.48 331
16015.67 330
16016.87 357
16018.07 361
16019.26 324
16020.46 360
16021.65 334
16022.85 326
16024.04 326
16025.24 338
16026.44 336
16027.63 307
16028.83 282
16030.02 325
16031.22 349
16032.42 330
16033.61 334
16034.81 331
16036.00 308
16037.20 297
16038.40 329
16039.59 347
16040.79 334
16041.99 307
16043.18 322
16044.38 317
16045.58 321
16046.77 332
16047.97 334
16049.17 331
16050.36 313
16051.56 326
16052.76 345
16053.95 327
16055.15 295
16056.35 300
16057.54 315
16058.74 310
16059.94 304
16061.14 302
16062.33 325
16063.53 301
16064.73 280
16065.92 343
16067.12 294
16068.32 294
16069.52 294
16070.71 302
16071.91 309
16073.11 279
16074.31 304
16075.50 288
16076.70 288
16077.90 292
16079.10 276
16080.30 282
16081.49 276
16082.69 281
16083.89 305
16085.09 283
16086.29 270
16087.48 261
16088.68 271
16089.88 272
16091.08 253
16092.28 256
16093.48 289
16094.67 270
16095.87 259
16097.07 266
16098.27 246
16099.47 243
16100.67 255
16101.87 247
16103.06 286
16104.26 278
16105.46 260
16106.66 228
16107.86 254
16109.06 264
16110.26 242
16111.46 249
16112.66 259
16113.86 252
16115.05 282
16116.25 251
16117.45 233
16118.65 250
16119.85 250
16121.05 249
16122.25 246
16123.45 250
16124.65 267
16125.85 260
16127.05 225
16128.25 233
16129.45 262
16130.65 239
16131.85 221
16133.05 224
16134.25 225
16135.45 214
16136.65 234
16137.85 235
16139.05 234
16140.25 212
16141.45 232
16142.65 247
16143.85 225
16145.05 234
16146.25 254
16147.45 250
16148.65 224
16149.85 243
16151.05 247
16152.25 244
16153.45 214
16154.65 231
16155.85 233
16157.05 232
16158.25 212
16159.46 228
16160.66 217
16161.86 214
16163.06 236
16164.26 217
16165.46 234
16166.66 233
16167.86 242
16169.06 236
16170.27 243
16171.47 207
16172.67 236
16173.87 252
16175.07 211
16176.27 234
16177.47 247
16178.67 243
16179.88 248
16181.08 241
16182.28 237
16183.48 219
16184.68 231
16185.89 236
16187.09 232
16188.29 243
16189.49 232
16190.69 229
16191.90 248
16193.10 226
16194.30 229
16195.50 229
16196.70 229
16197.91 208
16199.11 230
16200.31 235
16201.51 204
16202.72 213
16203.92 225
16205.12 229
16206.32 212
16207.53 211
16208.73 254
16209.93 253
16211.13 247
16212.34 237
16213.54 243
16214.74 263
16215.95 265
16217.15 257
16218.35 253
16219.55 223
16220.76 241
16221.96 265
16223.16 247
16224.37 236
16225.57 239
16226.77 240
16227.98 278
16229.18 265
16230.38 256
16231.59 256
16232.79 245
16233.99 227
16235.20 242
16236.40 253
16237.61 248
16238.81 231
16240.01 251
16241.22 265
16242.42 265
16243.63 269
16244.83 246
16246.03 246
16247.24 261
16248.44 280
16249.65 275
16250.85 251
16252.05 252
16253.26 254
16254.46 290
16255.67 286
16256.87 309
16258.08 283
16259.28 288
16260.49 297
16261.69 268
16262.89 268
16264.10 300
16265.30 290
16266.51 309
16267.71 289
16268.92 279
16270.12 284
16271.33 265
16272.53 279
16273.74 292
16274.94 299
16276.15 274
16277.35 288
16278.56 273
16279.77 290
16280.97 290
16282.18 283
16283.38 289
16284.59 276
16285.79 302
16287.00 281
16288.20 253
16289.41 271
16290.61 288
16291.82 254
16293.03 269
16294.23 288
16295.44 271
16296.64 267
16297.85 299
16299.06 283
16300.26 290
16301.47 281
16302.67 306
16303.88 278
16305.09 293
16306.29 287
16307.50 307
16308.71 314
16309.91 280
16311.12 257
16312.33 290
16313.53 300
16314.74 285
16315.95 285
16317.15 261
16318.36 259
16319.57 286
16320.77 270
16321.98 267
16323.19 272
16324.39 280
16325.60 279
16326.81 283
16328.01 285
16329.22 252
16330.43 252
16331.64 252
16332.84 243
16334.05 241
16335.26 241
16336.47 251
16337.67 233
16338.88 233
16340.09 220
16341.30 219
16342.50 243
16343.71 241
16344.92 240
16346.13 239
16347.33 226
16348.54 242
16349.75 234
16350.96 239
16352.17 219
16353.37 210
16354.58 219
16355.79 220
16357.00 228
16358.21 218
16359.41 219
16360.62 224
16361.83 229
16363.04 227
16364.25 191
16365.46 221
16366.67 218
16367.87 209
16369.08 206
16370.29 216
16371.50 232
16372.71 221
16373.92 228
16375.13 194
16376.34 209
16377.54 211
16378.75 220
16379.96 217
16381.17 212
16382.38 219
16383.59 236
16384.80 232
16386.01 212
16387.22 226
16388.43 213
16389.64 216
16390.85 212
16392.05 215
16393.26 203
16394.47 199
16395.68 212
16396.89 215
16398.10 214
16399.31 198
16400.52 218
16401.73 227
16402.94 208
16404.15 202
16405.36 212
16406.57 221
16407.78 205
16408.99 240
16410.20 220
16411.41 220
16412.62 227
16413.83 204
16415.04 220
16416.25 215
16417.46 218
16418.67 212
16419.88 225
16421.10 218
16422.31 244
16423.52 240
16424.73 240
16425.94 224
16427.15 244
16428.36 213
16429.57 250
16430.78 223
16431.99 235
16433.20 222
16434.41 257
16435.63 223
16436.84 200
16438.05 207
16439.26 203
16440.47 197
16441.68 211
16442.89 247
16444.10 215
16445.32 240
16446.53 228
16447.74 221
16448.95 237
16450.16 221
16451.37 219
16452.59 225
16453.80 230
16455.01 232
16456.22 209
16457.43 220
16458.64 224
16459.86 219
16461.07 210
16462.28 207
16463.49 215
16464.70 204
16465.92 213
16467.13 230
16468.34 224
16469.55 215
16470.77 229
16471.98 214
16473.19 203
16474.40 238
16475.62 196
16476.83 196
16478.04 209
16479.25 220
16480.47 213
16481.68 266
16482.89 205
16484.11 209
16485.32 230
16486.53 215
16487.74 219
16488.96 215
16490.17 204
16491.38 239
16492.60 219
16493.81 220
16495.02 219
16496.24 248
16497.45 242
16498.66 229
16499.88 246
16501.09 213
16502.30 220
16503.52 233
16504.73 230
16505.94 245
16507.16 227
16508.37 234
16509.59 241
16510.80 228
16512.01 225
16513.23 219
16514.44 221
16515.66 250
16516.87 221
16518.08 271
16519.30 227
16520.51 244
16521.73 249
16522.94 250
16524.16 252
16525.37 242
16526.58 266
16527.80 267
16529.01 268
16530.23 263
16531.44 258
16532.66 273
16533.87 266
16535.09 275
16536.30 255
16537.52 276
16538.73 268
16539.95 278
16541.16 281
16542.38 271
16543.59 290
16544.81 286
16546.02 292
16547.24 290
16548.45 296
16549.67 303
16550.88 311
16552.10 307
16553.31 299
16554.53 302
16555.74 296
16556.96 294
16558.18 301
16559.39 305
16560.61 306
16561.82 299
16563.04 295
16564.25 324
16565.47 292
16566.69 287
16567.90 331
16569.12 304
16570.33 286
16571.55 310
16572.77 316
16573.98 289
16575.20 283
16576.41 286
16577.63 292
16578.85 309
16580.06 285
16581.28 284
16582.50 281
16583.71 284
16584.93 262
16586.15 288
16587.36 271
16588.58 279
16589.80 286
16591.01 295
16592.23 251
16593.45 252
16594.66 266
16595.88 247
16597.10 266
16598.32 278
16599.53 289
16600.75 245
16601.97 235
16603.18 240
16604.40 252
16605.62 261
16606.84 231
16608.05 234
16609.27 240
16610.49 238
16611.71 206
16612.92 201
16614.14 220
16615.36 219
16616.58 212
16617.79 228
16619.01 224
16620.23 208
16621.45 229
16622.67 207
16623.88 223
16625.10 231
16626.32 219
16627.54 215
16628.76 209
16629.97 226
16631.19 210
16632.41 202
16633.63 195
16634.85 217
16636.07 192
16637.29 203
16638.50 202
16639.72 208
16640.94 199
16642.16 196
16643.38 189
16644.60 205
16645.82 220
16647.03 209
16648.25 209
16649.47 215
16650.69 206
16651.91 187
16653.13 190
16654.35 205
16655.57 210
16656.79 216
16658.01 208
16659.23 200
16660.45 207
16661.66 207
16662.88 216
16664.10 203
16665.32 213
16666.54 192
16667.76 205
16668.98 190
16670.20 221
16671.42 210
16672.64 210
16673.86 203
16675.08 190
16676.30 191
16677.52 197
16678.74 213
16679.96 179
16681.18 207
16682.40 195
16683.62 213
16684.84 201
16686.06 193
16687.28 205
16688.50 182
16689.72 207
16690.94 184
16692.16 198
16693.39 190
16694.61 183
16695.83 192
16697.05 184
16698.27 186
16699.49 191
16700.71 198
16701.93 194
16703.15 197
16704.37 195
16705.59 208
16706.81 188
16708.04 193
16709.26 192
16710.48 202
16711.70 197
16712.92 188
16714.14 203
16715.36 203
16716.58 190
16717.81 179
16719.03 188
16720.25 177
16721.47 193
16722.69 208
16723.91 182
16725.14 169
16726.36 184
16727.58 194
16728.80 195
16730.02 173
16731.24 178
16732.47 172
16733.69 192
16734.91 192
16736.13 176
16737.36 175
16738.58 184
16739.80 179
16741.02 203
16742.24 189
16743.47 193
16744.69 191
16745.91 190
16747.13 184
16748.36 175
16749.58 178
16750.80 177
16752.02 171
16753.25 174
16754.47 199
16755.69 209
16756.92 180
16758.14 142
16759.36 172
16760.59 177
16761.81 187
16763.03 183
16764.25 150
16765.48 175
16766.70 152
16767.92 159
16769.15 172
16770.37 173
16771.59 192
16772.82 183
16774.04 196
16775.27 182
16776.49 173
16777.71 175
16778.94 183
16780.16 173
16781.38 186
16782.61 181
16783.83 198
16785.06 178
16786.28 172
16787.50 164
16788.73 192
16789.95 185
16791.18 177
16792.40 187
16793.62 179
16794.85 186
16796.07 188
16797.30 193
16798.52 191
16799.75 180
16800.97 182
16802.19 188
16803.42 171
16804.64 189
16805.87 211
16807.09 186
16808.32 179
16809.54 177
16810.77 214
16811.99 217
16813.22 189
16814.44 189
16815.67 192
16816.89 193
16818.12 211
16819.34 203
16820.57 190
16821.79 193
16823.02 204
16824.24 207
16825.47 189
16826.70 180
16827.92 201
16829.15 209
16830.37 195
16831.60 223
16832.82 213
16834.05 201
16835.27 217
16836.50 237
16837.73 223
16838.95 219
16840.18 241
16841.40 250
16842.63 238
16843.86 223
16845.08 245
16846.31 256
16847.53 269
16848.76 249
16849.99 254
16851.21 266
16852.44 258
16853.67 232
16854.89 272
16856.12 255
16857.35 251
16858.57 269
16859.80 286
16861.03 318
16862.25 285
16863.48 268
16864.71 316
16865.93 299
16867.16 282
16868.39 283
16869.61 303
16870.84 311
16872.07 301
16873.30 337
16874.52 329
16875.75 328
16876.98 343
16878.20 371
16879.43 360
16880.66 338
16881.89 335
16883.11 362
16884.34 358
16885.57 358
16886.80 359
16888.02 348
16889.25 370
16890.48 369
16891.71 381
16892.94 375
16894.16 370
16895.39 332
16896.62 370
16897.85 369
16899.08 368
16900.30 380
16901.53 394
16902.76 359
16903.99 337
16905.22 328
16906.45 363
16907.67 365
16908.90 330
16910.13 349
16911.36 353
16912.59 332
16913.82 316
16915.04 317
16916.27 313
16917.50 307
16918.73 321
16919.96 318
16921.19 306
16922.42 317
16923.65 287
16924.88 279
16926.10 312
16927.33 289
16928.56 303
16929.79 300
16931.02 315
16932.25 265
16933.48 291
16934.71 295
16935.94 287
16937.17 273
16938.40 302
16939.63 302
16940.86 280
16942.09 311
16943.32 289
16944.55 296
16945.78 290
16947.01 318
16948.24 291
16949.47 264
16950.70 293
16951.93 279
16953.16 306
16954.39 275
16955.62 303
16956.85 315
16958.08 281
16959.31 282
16960.54 320
16961.77 295
16963.00 266
16964.23 272
16965.46 285
16966.69 279
16967.92 265
16969.15 268
16970.38 291
16971.61 278
16972.84 287
16974.07 272
16975.30 300
16976.54 235
16977.77 250
16979.00 273
16980.23 249
16981.46 258
16982.69 267
16983.92 267
16985.15 259
16986.38 267
16987.62 262
16988.85 235
16990.08 243
16991.31 249
16992.54 243
16993.77 235
16995.00 253
16996.24 248
16997.47 259
16998.70 252
16999.93 225
17001.16 242
17002.39 247
17003.63 219
17004.86 227
17006.09 210
17007.32 223
17008.55 225
17009.79 203
17011.02 220
17012.25 221
17013.48 228
17014.72 224
17015.95 248
17017.18 209
17018.41 206
17019.64 228
17020.88 211
17022.11 193
17023.34 204
17024.58 207
17025.81 191
17027.04 190
17028.27 193
17029.51 226
17030.74 224
17031.97 218
17033.21 189
17034.44 202
17035.67 185
17036.90 207
17038.14 201
17039.37 220
17040.60 182
17041.84 189
17043.07 182
17044.30 196
17045.54 184
17046.77 186
17048.00 174
17049.24 188
17050.47 189
17051.70 212
17052.94 206
17054.17 185
17055.41 217
17056.64 186
17057.87 201
17059.11 164
17060.34 186
17061.58 203
17062.81 201
17064.04 181
17065.28 196
17066.51 181
17067.75 189
17068.98 171
17070.21 174
17071.45 177
17072.68 182
17073.92 186
17075.15 158
17076.39 195
17077.62 177
17078.86 174
17080.09 171
17081.33 187
17082.56 169
17083.80 166
17085.03 173
17086.26 181
17087.50 159
17088.73 174
17089.97 177
17091.20 160
17092.44 163
17093.68 175
17094.91 162
17096.15 160
17097.38 173
17098.62 169
17099.85 157
17101.09 160
17102.32 153
17103.56 166
17104.79 160
17106.03 168
17107.26 175
17108.50 186
17109.74 163
17110.97 163
17112.21 151
17113.44 162
17114.68 170
17115.92 187
17117.15 167
17118.39 160
17119.62 150
17120.86 174
17122.10 160
17123.33 182
17124.57 158
17125.80 135
17127.04 183
17128.28 172
17129.51 176
17130.75 154
17131.99 153
17133.22 159
17134.46 162
17135.70 146
17136.93 158
17138.17 161
17139.41 141
17140.64 144
17141.88 142
17143.12 152
17144.35 170
17145.59 155
17146.83 162
17148.07 174
17149.30 150
17150.54 159
17151.78 146
17153.02 155
17154.25 171
17155.49 153
17156.73 133
17157.96 159
17159.20 158
17160.44 145
17161.68 167
17162.92 157
17164.15 150
17165.39 141
17166.63 155
17167.87 155
17169.10 134
17170.34 132
17171.58 138
17172.82 144
17174.06 139
17175.29 150
17176.53 152
17177.77 148
17179.01 158
17180.25 147
17181.49 120
17182.72 136
17183.96 145
17185.20 133
17186.44 124
17187.68 127
17188.92 145
17190.15 159
17191.39 131
17192.63 132
17193.87 143
17195.11 150
17196.35 157
17197.59 135
17198.83 157
17200.07 167
17201.30 147
17202.54 130
17203.78 131
17205.02 146
17206.26 141
17207.50 150
17208.74 135
17209.98 116
17211.22 137
17212.46 149
17213.70 124
17214.94 149
17216.18 145
17217.42 121
17218.66 121
17219.90 118
17221.14 131
17222.38 140
17223.62 130
17224.86 128
17226.10 121
17227.34 116
17228.58 120
17229.82 135
17231.06 126
17232.30 135
17233.54 112
17234.78 107
17236.02 131
17237.26 122
17238.50 106
17239.74 115
17240.98 114
17242.22 119
17243.46 130
17244.70 123
17245.94 128
17247.18 125
17248.42 131
17249.66 116
17250.90 120
17252.14 110
17253.39 133
17254.63 108
17255.87 129
17257.11 118
17258.35 132
17259.59 139
17260.83 112
17262.07 133
17263.31 134
17264.56 119
17265.80 137
17267.04 131
17268.28 131
17269.52 117
17270.76 105
17272.00 132
17273.25 119
17274.49 135
17275.73 102
17276.97 125
17278.21 132
17279.45 115
17280.70 145
17281.94 126
17283.18 112
17284.42 113
17285.66 107
17286.91 106
17288.15 124
17289.39 123
17290.63 119
17291.88 111
17293.12 139
17294.36 115
17295.60 117
17296.85 112
17298.09 121
17299.33 116
17300.57 128
17301.82 114
17303.06 97
17304.30 118
17305.54 116
17306.79 117
17308.03 108
17309.27 133
17310.52 112
17311.76 118
17313.00 100
17314.25 126
17315.49 110
17316.73 124
17317.97 105
17319.22 116
17320.46 121
17321.71 114
17322.95 117
17324.19 125
17325.44 110
17326.68 118
17327.92 119
17329.17 124
17330.41 112
17331.65 118
17332.90 139
17334.14 123
17335.39 117
17336.63 115
17337.87 114
17339.12 111
17340.36 121
17341.61 108
17342.85 111
17344.09 116
17345.34 119
17346.58 141
17347.83 118
17349.07 102
17350.32 105
17351.56 119
17352.80 114
17354.05 117
17355.29 120
17356.54 127
17357.78 116
17359.03 124
17360.27 112
17361.52 109
17362.76 106
17364.01 106
17365.25 119
17366.50 114
17367.74 122
17368.99 98
17370.23 127
17371.48 110
17372.72 128
17373.97 118
17375.21 124
17376.46 120
17377.70 129
17378.95 130
17380.19 121
17381.44 131
17382.69 120
17383.93 121
17385.18 123
17386.42 118
17387.67 103
17388.91 119
17390.16 103
17391.41 108
17392.65 127
17393.90 108
17395.14 134
17396.39 133
17397.64 132
17398.88 122
17400.13 115
17401.37 135
17402.62 129
17403.87 123
17405.11 114
17406.36 101
17407.61 133
17408.85 128
17410.10 123
17411.35 135
17412.59 131
17413.84 124
17415.09 129
17416.33 141
17417.58 145
17418.83 129
17420.07 123
17421.32 124
17422.57 115
17423.82 130
17425.06 117
17426.31 125
17427.56 122
17428.80 137
17430.05 139
17431.30 132
17432.55 132
17433.79 124
17435.04 120
17436.29 134
17437.54 123
17438.78 117
17440.03 129
17441.28 147
17442.53 123
17443.77 105
17445.02 110
17446.27 125
17447.52 125
17448.77 113
17450.01 106
17451.26 113
17452.51 114
17453.76 127
17455.01 128
17456.25 119
17457.50 115
17458.75 128
17460.00 136
17461.25 137
17462.50 126
17463.74 126
17464.99 129
17466.24 116
17467.49 122
17468.74 137
17469.99 141
17471.24 148
17472.49 139
17473.73 131
17474.98 160
17476.23 135
17477.48 143
17478.73 151
17479.98 162
17481.23 133
17482.48 128
17483.73 150
17484.98 152
17486.23 153
17487.47 154
17488.72 139
17489.97 121
17491.22 134
17492.47 139
17493.72 147
17494.97 134
17496.22 129
17497.47 140
17498.72 156
17499.97 148
17501.22 161
17502.47 148
17503.72 135
17504.97 175
17506.22 144
17507.47 139
17508.72 142
17509.97 141
17511.22 160
17512.47 151
17513.72 149
17514.97 149
17516.22 168
17517.47 146
17518.72 139
17519.97 173
17521.22 153
17522.47 149
17523.72 154
17524.98 146
17526.23 144
17527.48 174
17528.73 151
17529.98 157
17531.23 169
17532.48 153
17533.73 164
17534.98 165
17536.23 162
17537.48 163
17538.74 160
17539.99 176
17541.24 158
17542.49 171
17543.74 166
17544.99 150
17546.24 163
17547.50 149
17548.75 160
17550.00 166
17551.25 153
17552.50 169
17553.75 183
17555.01 186
17556.26 164
17557.51 164
17558.76 171
17560.01 170
17561.26 166
17562.52 166
17563.77 158
17565.02 169
17566.27 159
17567.53 174
17568.78 189
17570.03 187
17571.28 188
17572.53 170
17573.79 184
17575.04 157
17576.29 170
17577.54 186
17578.80 181
17580.05 189
17581.30 184
17582.56 191
17583.81 186
17585.06 189
17586.31 191
17587.57 184
17588.82 198
17590.07 184
17591.33 220
17592.58 203
17593.83 196
17595.08 186
17596.34 195
17597.59 214
17598.84 214
17600.10 216
17601.35 197
17602.61 203
17603.86 211
17605.11 222
17606.37 190
17607.62 202
17608.87 199
17610.13 218
17611.38 216
17612.63 225
17613.89 255
17615.14 235
17616.40 225
17617.65 224
17618.90 229
17620.16 222
17621.41 244
17622.67 240
17623.92 218
17625.17 222
17626.43 221
17627.68 205
17628.94 236
17630.19 230
17631.45 218
17632.70 242
17633.96 212
17635.21 215
17636.47 229
17637.72 244
17638.97 260
17640.23 223
17641.48 198
17642.74 210
17643.99 220
17645.25 219
17646.50 225
17647.76 215
17649.01 212
17650.27 213
17651.52 239
17652.78 203
17654.04 220
17655.29 214
17656.55 229
17657.80 218
17659.06 204
17660.31 206
17661.57 206
17662.82 214
17664.08 190
17665.33 230
17666.59 208
17667.85 191
17669.10 192
17670.36 195
17671.61 191
17672.87 189
17674.13 190
17675.38 194
17676.64 192
17677.89 176
17679.15 174
17680.41 173
17681.66 177
17682.92 165
17684.18 161
17685.43 185
17686.69 186
17687.95 181
17689.20 160
17690.46 165
17691.71 146
17692.97 158
17694.23 165
17695.49 162
17696.74 169
17698.00 165
17699.26 171
17700.51 172
17701.77 170
17703.03 169
17704.28 157
17705.54 141
17706.80 172
17708.06 147
17709.31 142
17710.57 157
17711.83 160
17713.08 167
17714.34 162
17715.60 153
17716.86 160
17718.11 169
17719.37 157
17720.63 145
17721.89 137
17723.15 167
17724.40 164
17725.66 145
17726.92 151
17728.18 161
17729.43 156
17730.69 143
17731.95 164
17733.21 151
17734.47 165
17735.73 154
17736.98 170
17738.24 152
17739.50 157
17740.76 166
17742.02 168
17743.28 165
17744.53 157
17745.79 151
17747.05 154
17748.31 163
17749.57 167
17750.83 161
17752.09 140
17753.34 139
17754.60 129
17755.86 138
17757.12 128
17758.38 152
17759.64 158
17760.90 137
17762.16 151
17763.42 150
17764.68 142
17765.94 147
17767.19 169
17768.45 150
17769.71 136
17770.97 124
17772.23 124
17773.49 143
17774.75 159
17776.01 141
17777.27 139
17778.53 146
17779.79 148
17781.05 133
17782.31 156
17783.57 135
17784.83 139
17786.09 142
17787.35 128
17788.61 130
17789.87 126
17791.13 127
17792.39 126
17793.65 136
17794.91 138
17796.17 129
17797.43 130
17798.69 135
17799.95 132
17801.21 133
17802.47 123
17803.73 128
17805.00 140
17806.26 129
17807.52 117
17808.78 126
17810.04 128
17811.30 129
17812.56 125
17813.82 116
17815.08 118
17816.34 130
17817.60 130
17818.87 100
17820.13 116
17821.39 127
17822.65 127
17823.91 121
17825.17 133
17826.43 128
17827.69 115
17828.96 140
17830.22 126
17831.48 115
17832.74 113
17834.00 120
17835.26 142
17836.53 126
17837.79 106
17839.05 108
17840.31 128
17841.57 115
17842.84 134
17844.10 111
17845.36 109
17846.62 108
17847.88 111
17849.15 129
17850.41 110
17851.67 124
17852.93 124
17854.20 116
17855.46 119
17856.72 113
17857.98 119
17859.25 125
17860.51 118
17861.77 101
17863.03 118
17864.30 115
17865.56 110
17866.82 105
17868.09 112
17869.35 107
17870.61 107
17871.87 108
17873.14 130
17874.40 105
17875.66 109
17876.93 110
17878.19 106
17879.45 120
17880.72 97
17881.98 105
17883.24 107
17884.51 115
17885.77 92
17887.03 109
17888.30 104
17889.56 102
17890.83 99
17892.09 98
17893.35 106
17894.62 104
17895.88 119
17897.14 105
17898.41 106
17899.67 103
17900.94 100
17902.20 113
17903.46 101
17904.73 104
17905.99 111
17907.26 116
17908.52 114
17909.79 100
17911.05 115
17912.32 97
17913.58 88
17914.84 112
17916.11 97
17917.37 112
17918.64 106
17919.90 118
17921.17 99
17922.43 97
17923.70 99
17924.96 87
17926.23 92
17927.49 115
17928.76 106
17930.02 107
17931.29 95
17932.55 98
17933.82 107
17935.08 109
17936.35 115
17937.61 83
17938.88 93
17940.14 109
17941.41 108
17942.68 83
17943.94 107
17945.21 107
17946.47 107
17947.74 106
17949.00 83
17950.27 78
17951.54 85
17952.80 115
17954.07 103
17955.33 105
17956.60 88
17957.87 87
17959.13 105
17960.40 79
17961.66 91
17962.93 101
17964.20 109
17965.46 101
17966.73 94
17968.00 114
17969.26 107
17970.53 110
17971.80 94
17973.06 105
17974.33 120
17975.60 108
17976.86 79
17978.13 99
17979.40 94
17980.66 90
17981.93 109
17983.20 96
17984.46 93
17985.73 97
17987.00 109
17988.26 90
17989.53 90
17990.80 98
17992.07 101
17993.33 102
17994.60 104
17995.87 81
17997.14 96
17998.40 114
17999.67 88
18000.94 94
18002.21 96
18003.47 112
18004.74 101
18006.01 95
18007.28 104
18008.55 117
18009.81 108
18011.08 109
18012.35 104
18013.62 101
18014.89 91
18016.15 108
18017.42 91
18018.69 88
18019.96 84
18021.23 110
18022.49 111
18023.76 92
18025.03 92
18026.30 102
18027.57 103
18028.84 85
18030.11 102
18031.37 97
18032.64 96
18033.91 105
18035.18 104
18036.45 102
18037.72 113
18038.99 104
18040.26 101
18041.53 93
18042.79 96
18044.06 105
18045.33 102
18046.60 105
18047.87 98
18049.14 102
18050.41 105
18051.68 98
18052.95 103
18054.22 111
18055.49 108
18056.76 102
18058.03 94
18059.30 105
18060.57 112
18061.84 106
18063.11 103
18064.38 106
18065.65 85
18066.92 99
18068.19 98
18069.46 100
18070.73 116
18072.00 104
18073.27 115
18074.54 103
18075.81 108
18077.08 99
18078.35 113
18079.62 101
18080.89 102
18082.16 98
18083.43 113
18084.70 107
18085.97 103
18087.24 104
18088.51 95
18089.78 96
18091.05 101
18092.32 123
18093.59 103
18094.87 88
18096.14 82
18097.41 94
18098.68 100
18099.95 87
18101.22 112
18102.49 113
18103.76 122
18105.03 107
18106.31 111
18107.58 92
18108.85 107
18110.12 102
18111.39 87
18112.66 104
18113.93 99
18115.21 110
18116.48 117
18117.75 109
18119.02 94
18120.29 90
18121.56 93
18122.84 120
18124.11 105
18125.38 107
18126.65 108
18127.92 106
18129.20 107
18130.47 105
18131.74 111
18133.01 120
18134.29 117
18135.56 117
18136.83 100
18138.10 95
18139.38 101
18140.65 112
18141.92 99
18143.19 108
18144.47 101
18145.74 108
18147.01 117
18148.28 108
18149.56 112
18150.83 97
18152.10 105
18153.38 117
18154.65 97
18155.92 94
18157.19 103
18158.47 111
18159.74 114
18161.01 103
18162.29 83
18163.56 96
18164.83 107
18166.11 96
18167.38 97
18168.65 97
18169.93 105
18171.20 95
18172.48 102
18173.75 101
18175.02 113
18176.30 117
18177.57 108
18178.84 107
18180.12 101
18181.39 121
18182.67 111
18183.94 92
18185.21 87
18186.49 97
18187.76 100
18189.04 106
18190.31 93
18191.59 92
18192.86 105
18194.13 124
18195.41 95
18196.68 82
18197.96 89
18199.23 107
18200.51 105
18201.78 89
18203.06 96
18204.33 111
18205.61 99
18206.88 87
18208.16 96
18209.43 80
18210.71 99
18211.98 117
18213.26 110
18214.53 97
18215.81 106
18217.08 118
18218.36 107
18219.63 93
18220.91 100
18222.18 91
18223.46 102
18224.73 87
18226.01 95
18227.28 115
18228.56 98
18229.84 96
18231.11 96
18232.39 110
18233.66 119
18234.94 118
18236.21 112
18237.49 104
18238.77 107
18240.04 106
18241.32 105
18242.59 85
18243.87 103
18245.15 100
18246.42 123
18247.70 115
18248.98 105
18250.25 98
18251.53 102
18252.81 124
18254.08 100
18255.36 87
18256.63 96
18257.91 105
18259.19 97
18260.46 93
18261.74 104
18263.02 96
18264.30 104
18265.57 112
18266.85 98
18268.13 101
18269.40 83
18270.68 112
18271.96 94
18273.23 94
18274.51 104
18275.79 105
18277.07 92
18278.34 101
18279.62 89
18280.90 109
18282.18 115
18283.45 91
18284.73 100
18286.01 100
18287.29 85
18288.56 94
18289.84 89
18291.12 108
18292.40 91
18293.68 86
18294.95 84
18296.23 89
18297.51 106
18298.79 105
18300.07 109
18301.34 93
18302.62 108
18303.90 103
18305.18 95
18306.46 102
18307.74 96
18309.01 117
18310.29 107
18311.57 115
18312.85 98
18314.13 100
18315.41 105
18316.69 97
18317.96 111
18319.24 93
18320.52 103
18321.80 88
18323.08 109
18324.36 126
18325.64 92
18326.92 89
18328.20 95
18329.47 111
18330.75 92
18332.03 106
18333.31 107
18334.59 107
18335.87 96
18337.15 85
18338.43 106
18339.71 108
18340.99 112
18342.27 96
18343.55 110
18344.83 99
18346.11 97
18347.39 107
18348.67 101
18349.95 89
18351.23 101
18352.51 115
18353.79 115
18355.07 100
18356.35 122
18357.63 112
18358.91 97
18360.19 99
18361.47 119
18362.75 104
18364.03 111
18365.31 102
18366.59 115
18367.87 116
18369.15 99
18370.43 100
18371.71 100
18372.99 90
18374.27 115
18375.55 93
18376.83 114
18378.12 111
18379.40 114
18380.68 98
18381.96 106
18383.24 110
18384.52 99
18385.80 107
18387.08 84
18388.36 80
18389.65 99
18390.93 102
18392.21 90
18393.49 83
18394.77 120
18396.05 100
18397.33 99
18398.62 111
18399.90 100
18401.18 97
18402.46 94
18403.74 92
18405.02 99
18406.31 94
18407.59 87
18408.87 101
18410.15 89
18411.43 114
18412.72 93
18414.00 90
18415.28 97
18416.56 99
18417.84 109
18419.13 101
18420.41 103
18421.69 83
18422.97 102
18424.26 98
18425.54 107
18426.82 91
18428.10 91
18429.39 85
18430.67 102
18431.95 95
18433.23 97
18434.52 98
18435.80 110
18437.08 115
18438.37 113
18439.65 112
18440.93 89
18442.22 96
18443.50 91
18444.78 98
18446.06 96
18447.35 108
18448.63 113
18449.91 96
18451.20 112
18452.48 112
18453.76 89
18455.05 73
18456.33 91
18457.62 100
18458.90 94
18460.18 91
18461.47 105
18462.75 99
18464.03 94
18465.32 95
18466.60 102
18467.89 99
18469.17 99
18470.45 104
18471.74 109
18473.02 99
18474.31 112
18475.59 117
18476.88 107
18478.16 102
18479.44 86
18480.73 99
18482.01 94
18483.30 77
18484.58 89
18485.87 100
18487.15 91
18488.44 93
18489.72 83
18491.01 97
18492.29 97
18493.58 96
18494.86 103
18496.15 104
18497.43 79
18498.72 88
18500.00 86
18501.29 80
18502.57 88
18503.86 86
18505.14 113
18506.43 104
18507.71 98
18509.00 103
18510.28 105
18511.57 87
18512.85 107
18514.14 121
18515.42 106
18516.71 98
18518.00 89
18519.28 100
18520.57 99
18521.85 85
18523.14 82
18524.43 108
18525.71 102
18527.00 88
18528.28 121
18529.57 113
18530.86 104
18532.14 86
18533.43 94
18534.71 99
18536.00 104
18537.29 95
18538.57 76
18539.86 94
18541.15 100
18542.43 90
18543.72 90
18545.01 101
18546.29 107
18547.58 100
18548.87 92
18550.15 96
18551.44 103
18552.73 107
18554.01 99
18555.30 83
18556.59 81
18557.88 97
18559.16 94
18560.45 95
18561.74 80
18563.02 91
18564.31 95
18565.60 121
18566.89 95
18568.17 95
18569.46 104
18570.75 110
18572.04 113
18573.32 91
18574.61 96
18575.90 92
18577.19 107
18578.48 98
18579.76 93
18581.05 103
18582.34 101
18583.63 99
18584.92 116
18586.20 88
18587.49 105
18588.78 94
18590.07 122
18591.36 116
18592.64 89
18593.93 109
18595.22 111
18596.51 109
18597.80 104
18599.09 125
18600.38 117
18601.66 114
18602.95 122
18604.24 110
18605.53 110
18606.82 112
18608.11 119
18609.40 115
18610.69 96
18611.98 100
18613.26 112
18614.55 112
18615.84 113
18617.13 102
18618.42 100
18619.71 115
18621.00 102
18622.29 102
18623.58 104
18624.87 101
18626.16 92
18627.45 91
18628.74 93
18630.03 105
18631.32 99
18632.61 110
18633.89 120
18635.18 95
18636.47 98
18637.76 96
18639.05 104
18640.34 96
18641.63 98
18642.92 106
18644.21 103
18645.50 96
18646.79 95
18648.09 89
18649.38 96
18650.67 100
18651.96 97
18653.25 83
18654.54 92
18655.83 94
18657.12 112
18658.41 93
18659.70 91
18660.99 87
18662.28 93
18663.57 84
18664.86 90
18666.15 86
18667.44 97
18668.74 81
18670.03 85
18671.32 96
18672.61 97
18673.90 98
18675.19 100
18676.48 82
18677.77 90
18679.06 87
18680.36 87
18681.65 99
18682.94 89
18684.23 78
18685.52 86
18686.81 78
18688.11 66
18689.40 88
18690.69 106
18691.98 82
18693.27 84
18694.56 101
18695.86 74
18697.15 89
18698.44 83
18699.73 93
18701.02 88
18702.32 80
18703.61 85
18704.90 84
18706.19 72
18707.48 87
18708.78 83
18710.07 88
18711.36 77
18712.65 84
18713.95 89
18715.24 83
18716.53 88
18717.83 72
18719.12 81
18720.41 89
18721.70 93
18723.00 92
18724.29 77
18725.58 73
18726.87 87
18728.17 84
18729.46 74
18730.75 82
18732.05 77
18733.34 100
18734.63 96
18735.93 90
18737.22 90
18738.51 80
18739.81 101
18741.10 101
18742.39 82
18743.69 104
18744.98 86
18746.27 96
18747.57 108
18748.86 91
18750.16 78
18751.45 89
18752.74 80
18754.04 83
18755.33 83
18756.63 85
18757.92 90
18759.21 78
18760.51 83
18761.80 83
18763.10 84
18764.39 81
18765.69 83
18766.98 81
18768.27 84
18769.57 77
18770.86 87
18772.16 81
18773.45 77
18774.75 80
18776.04 82
18777.34 83
18778.63 82
18779.93 72
18781.22 77
18782.52 91
18783.81 73
18785.11 74
18786.40 76
18787.70 64
18788.99 97
18790.29 76
18791.58 91
18792.88 74
18794.17 61
18795.47 76
18796.76 79
18798.06 90
18799.35 82
18800.65 82
18801.94 80
18803.24 73
18804.54 79
18805.83 84
18807.13 81
18808.42 72
18809.72 78
18811.01 89
18812.31 68
18813.61 79
18814.90 85
18816.20 83
18817.49 65
18818.79 75
18820.09 86
18821.38 84
18822.68 79
18823.98 91
18825.27 80
18826.57 85
18827.87 76
18829.16 75
18830.46 89
18831.75 99
18833.05 75
18834.35 91
18835.64 76
18836.94 75
18838.24 98
18839.54 88
18840.83 87
18842.13 70
18843.43 98
18844.72 100
18846.02 105
18847.32 90
18848.61 81
18849.91 64
18851.21 90
18852.51 80
18853.80 71
18855.10 68
18856.40 75
18857.70 76
18858.99 79
18860.29 102
18861.59 79
18862.89 89
18864.18 64
18865.48 70
18866.78 78
18868.08 81
18869.38 77
18870.67 76
18871.97 76
18873.27 81
18874.57 76
18875.87 87
18877.16 72
18878.46 70
18879.76 84
18881.06 95
18882.36 98
18883.66 86
18884.95 79
18886.25 89
18887.55 65
18888.85 73
18890.15 73
18891.45 86
18892.75 87
18894.04 74
18895.34 73
18896.64 78
18897.94 76
18899.24 83
18900.54 64
18901.84 80
18903.14 78
18904.44 79
18905.74 79
18907.03 90
18908.33 91
18909.63 72
18910.93 88
18912.23 88
18913.53 79
18914.83 66
18916.13 86
18917.43 76
18918.73 67
18920.03 79
18921.33 92
18922.63 83
18923.93 62
18925.23 82
18926.53 75
18927.83 90
18929.13 84
18930.43 74
18931.73 81
18933.03 75
18934.33 70
18935.63 98
18936.93 74
18938.23 70
18939.53 84
18940.83 86
18942.13 78
18943.43 57
18944.73 82
18946.03 73
18947.33 89
18948.63 68
18949.93 68
18951.23 73
18952.53 70
18953.84 79
18955.14 80
18956.44 72
18957.74 86
18959.04 73
18960.34 94
18961.64 87
18962.94 70
18964.24 81
18965.54 68
18966.85 81
18968.15 81
18969.45 70
18970.75 85
18972.05 57
18973.35 86
18974.65 81
18975.96 71
18977.26 68
18978.56 68
18979.86 69
18981.16 60
18982.46 88
18983.77 81
18985.07 78
18986.37 76
18987.67 74
18988.97 76
18990.28 81
18991.58 86
18992.88 70
18994.18 97
18995.49 76
18996.79 85
18998.09 84
18999.39 77
19000.69 86
19002.00 82
19003.30 82
19004.60 84
19005.90 70
19007.21 75
19008.51 74
19009.81 87
19011.12 69
19012.42 70
19013.72 85
19015.02 74
19016.33 80
19017.63 77
19018.93 67
19020.24 78
19021.54 64
19022.84 92
19024.15 74
19025.45 79
19026.75 88
19028.06 74
19029.36 103
19030.66 78
19031.97 65
19033.27 73
19034.57 75
19035.88 77
19037.18 72
19038.48 87
19039.79 68
19041.09 76
19042.40 74
19043.70 87
19045.00 86
19046.31 75
19047.61 64
19048.92 73
19050.22 59
19051.52 68
19052.83 82
19054.13 68
19055.44 72
19056.74 72
19058.05 73
19059.35 71
19060.65 89
19061.96 65
19063.26 69
19064.57 76
19065.87 83
19067.18 89
19068.48 71
19069.79 75
19071.09 79
19072.40 74
19073.70 66
19075.01 76
19076.31 83
19077.62 73
19078.92 61
19080.23 76
19081.53 80
19082.84 80
19084.14 82
19085.45 90
19086.75 77
19088.06 84
19089.36 86
19090.67 80
19091.98 89
19093.28 86
19094.59 72
19095.89 85
19097.20 81
19098.50 80
19099.81 83
19101.12 73
19102.42 86
19103.73 79
19105.03 96
19106.34 82
19107.65 83
19108.95 77
19110.26 77
19111.56 85
19112.87 68
19114.18 90
19115.48 81
19116.79 85
19118.10 71
19119.40 100
19120.71 85
19122.02 82
19123.32 73
19124.63 88
19125.94 88
19127.24 86
19128.55 87
19129.86 81
19131.16 79
19132.47 64
19133.78 77
19135.08 88
19136.39 89
19137.70 77
19139.01 77
19140.31 85
19141.62 88
19142.93 78
19144.23 91
19145.54 88
19146.85 75
19148.16 71
19149.46 76
19150.77 86
19152.08 80
19153.39 92
19154.69 78
19156.00 78
19157.31 82
19158.62 106
19159.93 74
19161.23 87
19162.54 77
19163.85 93
19165.16 82
19166.47 78
19167.77 73
19169.08 90
19170.39 78
19171.70 85
19173.01 79
19174.32 94
19175.62 80
19176.93 61
19178.24 61
19179.55 80
19180.86 74
19182.17 63
19183.48 89
19184.78 71
19186.09 74
19187.40 73
19188.71 82
19190.02 73
19191.33 60
19192.64 86
19193.95 94
19195.26 77
19196.56 80
19197.87 79
19199.18 85
19200.49 89
19201.80 83
19203.11 77
19204.42 83
19205.73 74
19207.04 88
19208.35 74
19209.66 72
19210.97 68
19212.28 75
19213.59 70
19214.90 82
19216.21 71
19217.52 80
19218.83 68
19220.14 70
19221.45 65
19222.76 69
19224.07 78
19225.38 71
19226.69 83
19228.00 85
19229.31 72
19230.62 70
19231.93 75
19233.24 78
19234.55 68
19235.86 71
19237.17 71
19238.48 79
19239.79 79
19241.10 68
19242.41 88
19243.72 70
19245.03 76
19246.35 79
19247.66 67
19248.97 71
19250.28 70
19251.59 84
19252.90 80
19254.21 80
19255.52 74
19256.83 69
19258.14 72
19259.46 82
19260.77 76
19262.08 69
19263.39 69
19264.70 74
19266.01 76
19267.32 73
19268.64 64
19269.95 59
19271.26 88
19272.57 64
19273.88 76
19275.20 85
19276.51 80
19277.82 65
19279.13 77
19280.44 67
19281.75 92
19283.07 90
19284.38 81
19285.69 68
19287.00 77
19288.32 70
19289.63 76
19290.94 78
19292.25 74
19293.57 57
19294.88 61
19296.19 69
19297.50 60
19298.82 71
19300.13 53
19301.44 64
19302.75 77
19304.07 66
19305.38 72
19306.69 75
19308.01 78
19309.32 66
19310.63 82
19311.94 70
19313.26 58
19314.57 59
19315.88 82
19317.20 72
19318.51 74
19319.82 59
19321.14 73
19322.45 76
19323.76 57
19325.08 69
19326.39 69
19327.70 76
19329.02 84
19330.33 62
19331.65 67
19332.96 71
19334.27 82
19335.59 74
19336.90 75
19338.22 81
19339.53 54
19340.84 74
19342.16 67
19343.47 83
19344.79 72
19346.10 60
19347.41 67
19348.73 75
19350.04 80
19351.36 55
19352.67 71
19353.99 72
19355.30 68
19356.62 61
19357.93 76
19359.25 58
19360.56 87
19361.87 62
19363.19 73
19364.50 79
19365.82 74
19367.13 72
19368.45 69
19369.76 76
19371.08 60
19372.39 69
19373.71 70
19375.02 81
19376.34 74
19377.66 75
19378.97 65
19380.29 85
19381.60 71
19382.92 66
19384.23 60
19385.55 82
19386.86 70
19388.18 73
19389.50 64
19390.81 75
19392.13 63
19393.44 73
19394.76 77
19396.07 69
19397.39 83
19398.71 79
19400.02 64
19401.34 49
19402.65 78
19403.97 89
19405.29 81
19406.60 79
19407.92 74
19409.24 59
19410.55 65
19411.87 68
19413.19 72
19414.50 73
19415.82 68
19417.14 69
19418.45 76
19419.77 70
19421.09 66
19422.40 72
19423.72 78
19425.04 79
19426.35 58
19427.67 84
19428.99 66
19430.30 82
19431.62 70
19432.94 74
19434.26 72
19435.57 67
19436.89 72
19438.21 64
19439.53 79
19440.84 60
19442.16 65
19443.48 78
19444.80 92
19446.11 67
19447.43 75
19448.75 73
19450.07 79
19451.38 71
19452.70 75
19454.02 73
19455.34 81
19456.66 76
19457.97 73
19459.29 75
19460.61 68
19461.93 69
19463.25 82
19464.57 59
19465.88 62
19467.20 73
19468.52 75
19469.84 72
19471.16 71
19472.48 78
19473.79 80
19475.11 70
19476.43 86
19477.75 76
19479.07 72
19480.39 76
19481.71 67
19483.03 76
19484.34 68
19485.66 74
19486.98 75
19488.30 70
19489.62 63
19490.94 60
19492.26 74
19493.58 92
19494.90 90
19496.22 74
19497.54 77
19498.86 72
19500.18 53
19501.50 73
19502.81 83
19504.13 53
19505.45 71
19506.77 82
19508.09 72
19509.41 82
19510.73 66
19512.05 73
19513.37 80
19514.69 76
19516.01 76
19517.33 80
19518.65 84
19519.97 63
19521.29 70
19522.61 71
19523.93 57
19525.25 60
19526.57 75
19527.89 71
19529.22 80
19530.54 89
19531.86 68
19533.18 63
19534.50 77
19535.82 80
19537.14 66
19538.46 75
19539.78 77
19541.10 76
19542.42 73
19543.74 66
19545.06 82
19546.39 71
19547.71 64
19549.03 61
19550.35 61
19551.67 74
19552.99 69
19554.31 72
19555.63 75
19556.96 91
19558.28 62
19559.60 84
19560.92 77
19562.24 71
19563.56 83
19564.88 70
19566.21 78
19567.53 68
19568.85 69
19570.17 79
19571.49 77
19572.82 58
19574.14 62
19575.46 74
19576.78 82
19578.10 76
19579.43 69
19580.75 79
19582.07 62
19583.39 72
19584.72 74
19586.04 79
19587.36 74
19588.68 76
19590.01 80
19591.33 70
19592.65 71
19593.97 63
19595.30 84
19596.62 70
19597.94 84
19599.26 80
19600.59 78
19601.91 74
19603.23 72
19604.56 85
19605.88 76
19607.20 69
19608.53 80
19609.85 64
19611.17 74
19612.49 85
19613.82 58
19615.14 68
19616.47 88
19617.79 70
19619.11 60
19620.44 91
19621.76 85
19623.08 64
19624.41 96
19625.73 86
19627.05 68
19628.38 79
19629.70 83
19631.03 70
19632.35 68
19633.67 70
19635.00 68
19636.32 74
19637.65 73
19638.97 93
19640.29 73
19641.62 79
19642.94 76
19644.27 67
19645.59 78
19646.92 78
19648.24 76
19649.57 70
19650.89 82
19652.21 70
19653.54 64
19654.86 88
19656.19 78
19657.51 60
19658.84 84
19660.16 80
19661.49 80
19662.81 73
19664.14 75
19665.46 77
19666.79 79
19668.11 60
19669.44 68
19670.76 82
19672.09 80
19673.41 67
19674.74 83
19676.07 71
19677.39 74
19678.72 73
19680.04 78
19681.37 85
19682.69 69
19684.02 78
19685.34 81
19686.67 69
19688.00 74
19689.32 76
19690.65 81
19691.97 72
19693.30 65
19694.63 82
19695.95 78
19697.28 59
19698.60 68
19699.93 85
19701.26 78
19702.58 73
19703.91 90
19705.24 80
19706.56 72
19707.89 69
19709.22 78
19710.54 71
19711.87 74
19713.20 68
19714.52 86
19715.85 62
19717.18 75
19718.50 70
19719.83 75
19721.16 82
19722.48 89
19723.81 70
19725.14 71
19726.47 71
19727.79 81
19729.12 76
19730.45 74
19731.77 57
19733.10 73
19734.43 78
19735.76 76
19737.08 74
19738.41 74
19739.74 91
19741.07 87
19742.39 80
19743.72 79
19745.05 81
19746.38 87
19747.71 74
19749.03 69
19750.36 72
19751.69 72
19753.02 78
19754.35 82
19755.67 71
19757.00 73
19758.33 86
19759.66 94
19760.99 68
19762.31 87
19763.64 92
19764.97 88
19766.30 77
19767.63 72
19768.96 85
19770.29 67
19771.61 89
19772.94 77
19774.27 79
19775.60 79
19776.93 87
19778.26 84
19779.59 79
19780.92 81
19782.25 76
19783.57 66
19784.90 85
19786.23 78
19787.56 82
19788.89 94
19790.22 78
19791.55 81
19792.88 75
19794.21 71
19795.54 72
19796.87 88
19798.20 87
19799.53 75
19800.86 71
19802.19 86
19803.52 86
19804.85 81
19806.18 76
19807.50 72
19808.83 80
19810.16 95
19811.49 82
19812.82 62
19814.15 88
19815.49 81
19816.82 78
19818.15 76
19819.48 80
19820.81 94
19822.14 88
19823.47 73
19824.80 70
19826.13 72
19827.46 80
19828.79 76
19830.12 90
19831.45 88
19832.78 81
19834.11 98
19835.44 76
19836.77 82
19838.10 74
19839.44 75
19840.77 75
19842.10 74
19843.43 83
19844.76 99
19846.09 73
19847.42 85
19848.75 84
19850.08 73
19851.42 78
19852.75 64
19854.08 85
19855.41 79
19856.74 83
19858.07 78
19859.40 75
19860.74 84
19862.07 78
19863.40 83
19864.73 78
19866.06 88
19867.40 90
19868.73 85
19870.06 72
19871.39 77
19872.72 83
19874.06 96
19875.39 77
19876.72 70
19878.05 85
19879.38 75
19880.72 77
19882.05 72
19883.38 70
19884.71 87
19886.05 77
19887.38 93
19888.71 77
19890.04 69
19891.38 70
19892.71 83
19894.04 75
19895.38 86
19896.71 72
19898.04 86
19899.37 78
19900.71 70
19902.04 79
19903.37 88
19904.71 69
19906.04 74
19907.37 61
19908.71 104
19910.04 78
19911.37 67
19912.71 65
19914.04 62
19915.37 72
19916.71 66
19918.04 68
19919.37 68
19920.71 68
19922.04 88
19923.37 79
19924.71 75
19926.04 69
19927.38 78
19928.71 75
19930.04 90
19931.38 80
19932.71 76
19934.05 71
19935.38 72
19936.71 74
19938.05 89
19939.38 69
19940.72 77
19942.05 84
19943.39 86
19944.72 77
19946.06 91
19947.39 90
19948.72 82
19950.06 89
19951.39 80
19952.73 87
19954.06 83
19955.40 56
19956.73 74
19958.07 76
19959.40 85
19960.74 92
19962.07 83
19963.41 88
19964.74 77
19966.08 70
19967.41 88
19968.75 83
19970.08 90
19971.42 93
19972.76 74
19974.09 84
19975.43 89
19976.76 87
19978.10 100
19979.43 71
19980.77 85
19982.10 86
19983.44 79
19984.78 77
19986.11 79
19987.45 76
19988.78 72
19990.12 98
19991.46 84
19992.79 84
19994.13 74
19995.46 83
19996.80 74
19998.14 90
19999.47 73
20000.81 89
20002.15 89
20003.48 75
20004.82 71
20006.16 77
20007.49 87
20008.83 65
20010.17 83
20011.50 63
20012.84 87
20014.18 72
20015.51 76
20016.85 73
20018.19 106
20019.52 83
20020.86 77
20022.20 83
20023.53 74
20024.87 85
20026.21 94
20027.55 107
20028.88 100
20030.22 78
20031.56 76
20032.90 80
20034.23 85
20035.57 67
20036.91 75
20038.25 82
20039.58 79
20040.92 87
20042.26 79
20043.60 91
20044.93 97
20046.27 82
20047.61 75
20048.95 69
20050.29 91
20051.62 58
20052.96 72
20054.30 82
20055.64 83
20056.98 71
20058.32 87
20059.65 74
20060.99 87
20062.33 71
20063.67 85
20065.01 89
20066.35 65
20067.68 71
20069.02 87
20070.36 87
20071.70 94
20073.04 82
20074.38 74
20075.72 95
20077.06 83
20078.40 85
20079.73 66
20081.07 77
20082.41 89
20083.75 81
20085.09 81
20086.43 74
20087.77 79
20089.11 81
20090.45 86
20091.79 74
20093.13 87
20094.47 75
20095.81 76
20097.15 70
20098.48 74
20099.82 75
20101.16 77
20102.50 87
20103.84 89
20105.18 104
20106.52 87
20107.86 92
20109.20 79
20110.54 92
20111.88 77
20113.22 76
20114.56 75
20115.90 78
20117.24 91
20118.58 90
20119.93 87
20121.27 69
20122.61 75
20123.95 75
20125.29 84
20126.63 82
20127.97 79
20129.31 99
20130.65 73
20131.99 80
20133.33 93
20134.67 96
20136.01 87
