# Supplementary material for: MALDI-TOF MS typing enables the classification of brewing yeasts of the genus Saccharomyces to major beer styles
Source: PLoS One. 2017 Aug 9;12(8):e0181694. doi: 10.1371/journal.pone.0181694 (PMC5549903; doi:10.1371/journal.pone.0181694)
Supplement: S8 File — The directory includes 90 raw files and was zipped to “.zip”; the folder has three strains with 30 spectra per strain; S1 Text explains the raw files with an example and Table 1 represents the yeast strains used within the experiment. (ZIP) [file pone.0181694.s011.zip › 22-24/30281-168-Lag-Lag-Lag-YPG-18h-E-E_2016-09-20_2_0_C12_1.dat]

1999.90 760
2000.32 802
2000.75 790
2001.17 855
2001.59 810
2002.01 832
2002.43 832
2002.86 833
2003.28 819
2003.70 870
2004.12 823
2004.54 834
2004.97 774
2005.39 803
2005.81 827
2006.23 797
2006.66 862
2007.08 763
2007.50 782
2007.92 802
2008.35 755
2008.77 794
2009.19 783
2009.61 801
2010.04 806
2010.46 768
2010.88 824
2011.31 770
2011.73 765
2012.15 853
2012.57 863
2013.00 770
2013.42 745
2013.84 768
2014.27 760
2014.69 728
2015.11 712
2015.54 726
2015.96 722
2016.38 835
2016.81 776
2017.23 735
2017.65 792
2018.08 798
2018.50 805
2018.93 846
2019.35 841
2019.77 832
2020.20 803
2020.62 877
2021.04 876
2021.47 800
2021.89 791
2022.32 760
2022.74 838
2023.17 789
2023.59 838
2024.01 791
2024.44 756
2024.86 816
2025.29 810
2025.71 788
2026.14 827
2026.56 745
2026.98 778
2027.41 805
2027.83 749
2028.26 714
2028.68 738
2029.11 758
2029.53 774
2029.96 758
2030.38 756
2030.81 733
2031.23 735
2031.66 777
2032.08 743
2032.51 700
2032.93 732
2033.36 690
2033.78 774
2034.21 750
2034.63 736
2035.06 751
2035.49 789
2035.91 776
2036.34 780
2036.76 786
2037.19 768
2037.61 799
2038.04 801
2038.47 757
2038.89 826
2039.32 819
2039.74 775
2040.17 755
2040.59 824
2041.02 790
2041.45 846
2041.87 767
2042.30 756
2042.73 802
2043.15 825
2043.58 816
2044.00 765
2044.43 782
2044.86 772
2045.28 789
2045.71 814
2046.14 821
2046.56 792
2046.99 786
2047.42 801
2047.84 802
2048.27 768
2048.70 717
2049.12 753
2049.55 843
2049.98 804
2050.40 769
2050.83 809
2051.26 784
2051.69 748
2052.11 767
2052.54 711
2052.97 742
2053.40 751
2053.82 769
2054.25 727
2054.68 752
2055.10 817
2055.53 822
2055.96 757
2056.39 748
2056.82 759
2057.24 782
2057.67 738
2058.10 723
2058.53 828
2058.95 778
2059.38 794
2059.81 742
2060.24 792
2060.67 792
2061.09 848
2061.52 816
2061.95 841
2062.38 884
2062.81 938
2063.24 869
2063.66 823
2064.09 847
2064.52 906
2064.95 918
2065.38 995
2065.81 972
2066.24 991
2066.66 984
2067.09 992
2067.52 943
2067.95 900
2068.38 920
2068.81 938
2069.24 867
2069.67 833
2070.10 814
2070.52 809
2070.95 746
2071.38 714
2071.81 759
2072.24 743
2072.67 795
2073.10 737
2073.53 726
2073.96 747
2074.39 756
2074.82 768
2075.25 767
2075.68 758
2076.11 747
2076.54 762
2076.97 745
2077.40 819
2077.83 770
2078.26 829
2078.69 791
2079.12 831
2079.55 899
2079.98 845
2080.41 790
2080.84 855
2081.27 895
2081.70 869
2082.13 872
2082.56 832
2082.99 833
2083.42 821
2083.85 813
2084.28 761
2084.71 770
2085.14 776
2085.57 770
2086.00 897
2086.43 818
2086.86 790
2087.29 779
2087.73 734
2088.16 754
2088.59 740
2089.02 687
2089.45 776
2089.88 844
2090.31 793
2090.74 734
2091.17 767
2091.61 743
2092.04 800
2092.47 794
2092.90 734
2093.33 737
2093.76 795
2094.19 756
2094.63 753
2095.06 763
2095.49 762
2095.92 733
2096.35 753
2096.78 793
2097.22 755
2097.65 760
2098.08 764
2098.51 789
2098.94 778
2099.38 738
2099.81 766
2100.24 785
2100.67 714
2101.11 769
2101.54 776
2101.97 735
2102.40 747
2102.83 733
2103.27 751
2103.70 745
2104.13 658
2104.56 686
2105.00 735
2105.43 769
2105.86 779
2106.30 737
2106.73 805
2107.16 794
2107.59 753
2108.03 787
2108.46 774
2108.89 795
2109.33 776
2109.76 789
2110.19 757
2110.63 774
2111.06 766
2111.49 799
2111.93 772
2112.36 768
2112.79 794
2113.23 709
2113.66 702
2114.09 762
2114.53 747
2114.96 704
2115.40 728
2115.83 713
2116.26 712
2116.70 720
2117.13 739
2117.56 763
2118.00 753
2118.43 768
2118.87 730
2119.30 724
2119.73 742
2120.17 761
2120.60 676
2121.04 790
2121.47 796
2121.91 768
2122.34 744
2122.78 762
2123.21 755
2123.64 741
2124.08 734
2124.51 778
2124.95 762
2125.38 749
2125.82 723
2126.25 725
2126.69 738
2127.12 765
2127.56 775
2127.99 829
2128.43 802
2128.86 814
2129.30 840
2129.73 880
2130.17 912
2130.60 951
2131.04 878
2131.47 880
2131.91 889
2132.35 946
2132.78 878
2133.22 885
2133.65 841
2134.09 865
2134.52 841
2134.96 800
2135.40 823
2135.83 811
2136.27 793
2136.70 856
2137.14 853
2137.57 869
2138.01 784
2138.45 812
2138.88 837
2139.32 777
2139.76 746
2140.19 741
2140.63 771
2141.06 718
2141.50 730
2141.94 728
2142.37 791
2142.81 781
2143.25 720
2143.68 692
2144.12 703
2144.56 745
2144.99 762
2145.43 753
2145.87 771
2146.30 815
2146.74 776
2147.18 767
2147.62 804
2148.05 872
2148.49 927
2148.93 871
2149.36 927
2149.80 1010
2150.24 1035
2150.68 997
2151.11 1002
2151.55 1042
2151.99 1068
2152.43 1017
2152.86 918
2153.30 888
2153.74 971
2154.18 911
2154.61 895
2155.05 854
2155.49 811
2155.93 870
2156.37 888
2156.80 852
2157.24 845
2157.68 830
2158.12 826
2158.56 758
2158.99 818
2159.43 851
2159.87 832
2160.31 876
2160.75 828
2161.19 798
2161.62 771
2162.06 807
2162.50 799
2162.94 818
2163.38 889
2163.82 856
2164.26 829
2164.69 875
2165.13 885
2165.57 909
2166.01 909
2166.45 836
2166.89 892
2167.33 812
2167.77 866
2168.21 830
2168.65 839
2169.08 832
2169.52 869
2169.96 905
2170.40 932
2170.84 905
2171.28 878
2171.72 893
2172.16 903
2172.60 908
2173.04 967
2173.48 944
2173.92 916
2174.36 945
2174.80 922
2175.24 964
2175.68 929
2176.12 915
2176.56 987
2177.00 950
2177.44 879
2177.88 956
2178.32 964
2178.76 999
2179.20 1032
2179.64 1032
2180.08 931
2180.52 966
2180.96 932
2181.40 917
2181.84 925
2182.28 898
2182.72 982
2183.16 878
2183.60 834
2184.04 772
2184.48 814
2184.93 849
2185.37 851
2185.81 859
2186.25 863
2186.69 872
2187.13 888
2187.57 915
2188.01 860
2188.45 854
2188.89 910
2189.34 896
2189.78 855
2190.22 841
2190.66 803
2191.10 856
2191.54 842
2191.98 836
2192.43 862
2192.87 886
2193.31 848
2193.75 896
2194.19 894
2194.63 922
2195.08 905
2195.52 937
2195.96 952
2196.40 870
2196.84 962
2197.29 907
2197.73 869
2198.17 831
2198.61 919
2199.06 892
2199.50 891
2199.94 859
2200.38 912
2200.82 871
2201.27 890
2201.71 842
2202.15 822
2202.59 858
2203.04 832
2203.48 830
2203.92 857
2204.37 898
2204.81 921
2205.25 915
2205.69 801
2206.14 882
2206.58 968
2207.02 914
2207.47 934
2207.91 909
2208.35 951
2208.80 932
2209.24 1005
2209.68 988
2210.13 932
2210.57 971
2211.01 1001
2211.46 938
2211.90 923
2212.34 964
2212.79 959
2213.23 921
2213.67 941
2214.12 924
2214.56 914
2215.01 897
2215.45 897
2215.89 912
2216.34 886
2216.78 855
2217.23 889
2217.67 880
2218.11 866
2218.56 836
2219.00 866
2219.45 854
2219.89 874
2220.34 928
2220.78 898
2221.22 941
2221.67 897
2222.11 946
2222.56 882
2223.00 891
2223.45 950
2223.89 1011
2224.34 990
2224.78 1010
2225.23 954
2225.67 987
2226.12 990
2226.56 1018
2227.01 1048
2227.45 1053
2227.90 1014
2228.34 1015
2228.79 1060
2229.23 1057
2229.68 1027
2230.12 1104
2230.57 1188
2231.01 1143
2231.46 1097
2231.90 1085
2232.35 1065
2232.80 1108
2233.24 1105
2233.69 1127
2234.13 1120
2234.58 1110
2235.02 1039
2235.47 1066
2235.92 1046
2236.36 1021
2236.81 988
2237.25 973
2237.70 966
2238.15 963
2238.59 948
2239.04 909
2239.49 940
2239.93 872
2240.38 892
2240.82 987
2241.27 921
2241.72 857
2242.16 862
2242.61 840
2243.06 865
2243.50 954
2243.95 893
2244.40 898
2244.84 864
2245.29 860
2245.74 867
2246.19 936
2246.63 939
2247.08 877
2247.53 845
2247.97 836
2248.42 830
2248.87 810
2249.32 798
2249.76 884
2250.21 926
2250.66 856
2251.10 922
2251.55 948
2252.00 925
2252.45 854
2252.89 879
2253.34 929
2253.79 894
2254.24 912
2254.69 939
2255.13 942
2255.58 938
2256.03 924
2256.48 920
2256.93 940
2257.37 883
2257.82 885
2258.27 913
2258.72 891
2259.17 884
2259.61 914
2260.06 888
2260.51 973
2260.96 1018
2261.41 947
2261.86 1047
2262.31 1034
2262.75 1057
2263.20 1174
2263.65 1108
2264.10 1104
2264.55 1147
2265.00 1131
2265.45 1093
2265.90 1096
2266.34 1119
2266.79 1079
2267.24 1023
2267.69 1094
2268.14 1082
2268.59 996
2269.04 1060
2269.49 1084
2269.94 1141
2270.39 1092
2270.84 1068
2271.29 1097
2271.74 1121
2272.18 1151
2272.63 1086
2273.08 1163
2273.53 1282
2273.98 1228
2274.43 1274
2274.88 1286
2275.33 1267
2275.78 1359
2276.23 1335
2276.68 1436
2277.13 1383
2277.58 1388
2278.03 1359
2278.48 1448
2278.93 1401
2279.38 1289
2279.83 1243
2280.28 1218
2280.73 1222
2281.19 1173
2281.64 1084
2282.09 1090
2282.54 1071
2282.99 1032
2283.44 1000
2283.89 956
2284.34 958
2284.79 885
2285.24 945
2285.69 923
2286.14 928
2286.59 907
2287.04 921
2287.50 984
2287.95 1082
2288.40 1018
2288.85 1079
2289.30 1174
2289.75 1289
2290.20 1336
2290.65 1314
2291.11 1375
2291.56 1561
2292.01 1574
2292.46 1507
2292.91 1562
2293.36 1462
2293.82 1549
2294.27 1562
2294.72 1409
2295.17 1310
2295.62 1326
2296.07 1306
2296.53 1234
2296.98 1221
2297.43 1093
2297.88 1046
2298.33 1095
2298.79 1071
2299.24 982
2299.69 986
2300.14 972
2300.60 987
2301.05 903
2301.50 869
2301.95 869
2302.41 863
2302.86 941
2303.31 937
2303.76 890
2304.22 894
2304.67 857
2305.12 865
2305.57 877
2306.03 833
2306.48 933
2306.93 943
2307.39 924
2307.84 976
2308.29 985
2308.75 1072
2309.20 1090
2309.65 1034
2310.11 1089
2310.56 1129
2311.01 1065
2311.47 1057
2311.92 1054
2312.37 1043
2312.83 1046
2313.28 1084
2313.73 1077
2314.19 972
2314.64 1001
2315.09 991
2315.55 998
2316.00 929
2316.46 901
2316.91 967
2317.36 1006
2317.82 987
2318.27 1041
2318.73 990
2319.18 1080
2319.63 1016
2320.09 1018
2320.54 1083
2321.00 1067
2321.45 1035
2321.91 1046
2322.36 1093
2322.82 1011
2323.27 1009
2323.72 1080
2324.18 1168
2324.63 1072
2325.09 1152
2325.54 1106
2326.00 1138
2326.45 1055
2326.91 1107
2327.36 1099
2327.82 1049
2328.27 1056
2328.73 1033
2329.18 1031
2329.64 945
2330.09 952
2330.55 948
2331.00 1005
2331.46 915
2331.92 918
2332.37 941
2332.83 913
2333.28 954
2333.74 949
2334.19 897
2334.65 883
2335.10 880
2335.56 925
2336.02 997
2336.47 883
2336.93 904
2337.38 897
2337.84 966
2338.30 943
2338.75 950
2339.21 1012
2339.66 975
2340.12 948
2340.58 1004
2341.03 1106
2341.49 1043
2341.95 1029
2342.40 1027
2342.86 1081
2343.32 1021
2343.77 1063
2344.23 1073
2344.68 1127
2345.14 1068
2345.60 1060
2346.06 1011
2346.51 1061
2346.97 1119
2347.43 1070
2347.88 1097
2348.34 1122
2348.80 1086
2349.25 1093
2349.71 1069
2350.17 1026
2350.63 1007
2351.08 1025
2351.54 979
2352.00 999
2352.46 968
2352.91 955
2353.37 953
2353.83 982
2354.29 939
2354.74 893
2355.20 956
2355.66 974
2356.12 918
2356.57 946
2357.03 907
2357.49 877
2357.95 894
2358.41 972
2358.86 951
2359.32 981
2359.78 1057
2360.24 1033
2360.70 1062
2361.15 1081
2361.61 1122
2362.07 1171
2362.53 1131
2362.99 1054
2363.45 1137
2363.91 1067
2364.36 1055
2364.82 1066
2365.28 1084
2365.74 1105
2366.20 1144
2366.66 1038
2367.12 1024
2367.57 1090
2368.03 1030
2368.49 1072
2368.95 1077
2369.41 1065
2369.87 1038
2370.33 1051
2370.79 1024
2371.25 988
2371.71 980
2372.17 985
2372.63 978
2373.09 994
2373.54 957
2374.00 1003
2374.46 998
2374.92 1015
2375.38 964
2375.84 984
2376.30 1068
2376.76 965
2377.22 954
2377.68 994
2378.14 972
2378.60 1021
2379.06 1004
2379.52 1025
2379.98 1034
2380.44 999
2380.90 957
2381.36 999
2381.82 989
2382.28 1029
2382.74 1038
2383.20 1048
2383.66 979
2384.12 957
2384.59 1010
2385.05 951
2385.51 949
2385.97 984
2386.43 954
2386.89 943
2387.35 986
2387.81 923
2388.27 971
2388.73 983
2389.19 963
2389.65 973
2390.12 967
2390.58 1002
2391.04 1010
2391.50 934
2391.96 1003
2392.42 1025
2392.88 1032
2393.34 1056
2393.81 988
2394.27 934
2394.73 977
2395.19 935
2395.65 929
2396.11 965
2396.57 888
2397.04 915
2397.50 934
2397.96 997
2398.42 1062
2398.88 981
2399.35 992
2399.81 974
2400.27 997
2400.73 956
2401.19 909
2401.66 913
2402.12 901
2402.58 906
2403.04 906
2403.51 879
2403.97 937
2404.43 856
2404.89 920
2405.36 931
2405.82 907
2406.28 872
2406.74 914
2407.21 897
2407.67 937
2408.13 894
2408.59 889
2409.06 898
2409.52 865
2409.98 843
2410.45 845
2410.91 851
2411.37 876
2411.84 851
2412.30 847
2412.76 892
2413.23 870
2413.69 845
2414.15 840
2414.62 895
2415.08 866
2415.54 838
2416.01 870
2416.47 902
2416.93 861
2417.40 933
2417.86 951
2418.32 961
2418.79 923
2419.25 1013
2419.72 993
2420.18 986
2420.64 989
2421.11 1004
2421.57 1106
2422.04 1111
2422.50 1062
2422.96 1025
2423.43 1075
2423.89 1050
2424.36 1093
2424.82 1071
2425.29 1004
2425.75 1054
2426.22 930
2426.68 935
2427.15 945
2427.61 933
2428.07 909
2428.54 920
2429.00 939
2429.47 937
2429.93 890
2430.40 876
2430.86 928
2431.33 938
2431.79 901
2432.26 848
2432.72 873
2433.19 922
2433.65 897
2434.12 902
2434.59 883
2435.05 916
2435.52 934
2435.98 948
2436.45 1056
2436.91 1023
2437.38 978
2437.84 913
2438.31 1028
2438.78 1047
2439.24 1055
2439.71 1038
2440.17 1071
2440.64 1184
2441.10 1205
2441.57 1159
2442.04 1190
2442.50 1208
2442.97 1172
2443.44 1126
2443.90 1137
2444.37 1078
2444.83 1043
2445.30 1083
2445.77 1066
2446.23 943
2446.70 994
2447.17 971
2447.63 919
2448.10 865
2448.57 916
2449.03 918
2449.50 880
2449.97 908
2450.43 898
2450.90 919
2451.37 869
2451.83 912
2452.30 959
2452.77 904
2453.24 853
2453.70 916
2454.17 895
2454.64 887
2455.10 852
2455.57 846
2456.04 812
2456.51 881
2456.97 859
2457.44 868
2457.91 834
2458.38 841
2458.84 929
2459.31 893
2459.78 893
2460.25 883
2460.72 885
2461.18 892
2461.65 854
2462.12 877
2462.59 908
2463.06 890
2463.52 875
2463.99 923
2464.46 922
2464.93 897
2465.40 941
2465.86 923
2466.33 921
2466.80 925
2467.27 879
2467.74 941
2468.21 937
2468.68 877
2469.14 840
2469.61 923
2470.08 948
2470.55 929
2471.02 961
2471.49 973
2471.96 1012
2472.43 976
2472.90 963
2473.36 1015
2473.83 991
2474.30 1004
2474.77 921
2475.24 909
2475.71 946
2476.18 954
2476.65 932
2477.12 1040
2477.59 993
2478.06 907
2478.53 983
2479.00 907
2479.47 974
2479.94 946
2480.41 922
2480.87 923
2481.34 979
2481.81 907
2482.28 892
2482.75 902
2483.22 854
2483.69 931
2484.16 952
2484.63 933
2485.10 956
2485.57 950
2486.05 919
2486.52 981
2486.99 1014
2487.46 1051
2487.93 1043
2488.40 1053
2488.87 1023
2489.34 1080
2489.81 1060
2490.28 1010
2490.75 1084
2491.22 1061
2491.69 944
2492.16 967
2492.63 975
2493.10 940
2493.58 927
2494.05 999
2494.52 953
2494.99 976
2495.46 1025
2495.93 991
2496.40 1020
2496.87 1031
2497.34 995
2497.82 982
2498.29 916
2498.76 1040
2499.23 976
2499.70 973
2500.17 938
2500.64 975
2501.12 938
2501.59 897
2502.06 911
2502.53 917
2503.00 901
2503.48 963
2503.95 888
2504.42 891
2504.89 999
2505.36 977
2505.84 943
2506.31 932
2506.78 951
2507.25 946
2507.72 979
2508.20 1009
2508.67 1068
2509.14 1025
2509.61 1076
2510.09 1119
2510.56 1165
2511.03 1228
2511.50 1222
2511.98 1204
2512.45 1308
2512.92 1384
2513.40 1358
2513.87 1387
2514.34 1316
2514.81 1274
2515.29 1320
2515.76 1273
2516.23 1247
2516.71 1208
2517.18 1180
2517.65 1154
2518.13 1156
2518.60 1075
2519.07 1043
2519.55 1087
2520.02 1075
2520.49 1102
2520.97 1043
2521.44 1094
2521.91 1108
2522.39 1041
2522.86 1084
2523.34 1034
2523.81 1087
2524.28 1117
2524.76 1088
2525.23 1080
2525.70 1063
2526.18 1052
2526.65 1037
2527.13 1072
2527.60 1083
2528.08 1089
2528.55 1027
2529.02 1070
2529.50 1075
2529.97 1057
2530.45 1061
2530.92 983
2531.40 1058
2531.87 1079
2532.34 1021
2532.82 993
2533.29 992
2533.77 1025
2534.24 1065
2534.72 1057
2535.19 1072
2535.67 973
2536.14 995
2536.62 1043
2537.09 1010
2537.57 1021
2538.04 981
2538.52 1040
2538.99 1021
2539.47 1011
2539.94 1030
2540.42 1046
2540.90 1001
2541.37 1087
2541.85 1042
2542.32 1036
2542.80 1098
2543.27 1062
2543.75 1053
2544.22 1070
2544.70 1024
2545.18 1071
2545.65 1077
2546.13 1022
2546.60 1105
2547.08 1160
2547.56 1193
2548.03 1205
2548.51 1222
2548.98 1278
2549.46 1276
2549.94 1287
2550.41 1266
2550.89 1295
2551.37 1268
2551.84 1295
2552.32 1268
2552.80 1184
2553.27 1186
2553.75 1261
2554.23 1260
2554.70 1202
2555.18 1187
2555.66 1228
2556.13 1302
2556.61 1304
2557.09 1238
2557.56 1242
2558.04 1268
2558.52 1253
2558.99 1139
2559.47 1186
2559.95 1151
2560.43 1108
2560.90 1140
2561.38 1089
2561.86 1047
2562.33 991
2562.81 970
2563.29 974
2563.77 921
2564.25 954
2564.72 1021
2565.20 926
2565.68 958
2566.16 921
2566.63 903
2567.11 902
2567.59 879
2568.07 905
2568.55 916
2569.02 891
2569.50 898
2569.98 869
2570.46 876
2570.94 915
2571.41 903
2571.89 862
2572.37 901
2572.85 1012
2573.33 883
2573.81 839
2574.28 894
2574.76 911
2575.24 951
2575.72 915
2576.20 928
2576.68 884
2577.16 929
2577.64 988
2578.11 982
2578.59 969
2579.07 915
2579.55 889
2580.03 915
2580.51 899
2580.99 898
2581.47 970
2581.95 886
2582.43 898
2582.91 908
2583.39 916
2583.86 1007
2584.34 941
2584.82 895
2585.30 966
2585.78 966
2586.26 1005
2586.74 950
2587.22 933
2587.70 912
2588.18 946
2588.66 959
2589.14 955
2589.62 1002
2590.10 950
2590.58 904
2591.06 889
2591.54 894
2592.02 970
2592.50 928
2592.98 939
2593.46 983
2593.94 1009
2594.42 1029
2594.90 1016
2595.38 1036
2595.86 964
2596.35 995
2596.83 1003
2597.31 982
2597.79 945
2598.27 975
2598.75 1021
2599.23 1034
2599.71 943
2600.19 901
2600.67 954
2601.15 986
2601.63 941
2602.12 912
2602.60 938
2603.08 983
2603.56 955
2604.04 897
2604.52 959
2605.00 973
2605.48 1068
2605.97 977
2606.45 962
2606.93 916
2607.41 882
2607.89 930
2608.37 965
2608.86 934
2609.34 915
2609.82 957
2610.30 976
2610.78 986
2611.26 977
2611.75 1001
2612.23 1053
2612.71 1052
2613.19 1007
2613.68 992
2614.16 1096
2614.64 1103
2615.12 1044
2615.60 1016
2616.09 1006
2616.57 972
2617.05 997
2617.53 932
2618.02 953
2618.50 976
2618.98 954
2619.46 921
2619.95 910
2620.43 926
2620.91 935
2621.40 997
2621.88 979
2622.36 929
2622.85 957
2623.33 897
2623.81 876
2624.29 918
2624.78 991
2625.26 944
2625.74 951
2626.23 935
2626.71 895
2627.19 880
2627.68 951
2628.16 977
2628.64 918
2629.13 925
2629.61 983
2630.10 972
2630.58 991
2631.06 951
2631.55 989
2632.03 967
2632.51 997
2633.00 920
2633.48 946
2633.97 983
2634.45 937
2634.94 985
2635.42 981
2635.90 1019
2636.39 957
2636.87 914
2637.36 953
2637.84 961
2638.33 972
2638.81 967
2639.29 916
2639.78 908
2640.26 1011
2640.75 988
2641.23 900
2641.72 937
2642.20 938
2642.69 987
2643.17 971
2643.66 938
2644.14 947
2644.63 937
2645.11 905
2645.60 924
2646.08 903
2646.57 915
2647.05 944
2647.54 1011
2648.02 1004
2648.51 900
2648.99 944
2649.48 1000
2649.97 965
2650.45 910
2650.94 989
2651.42 971
2651.91 978
2652.39 1019
2652.88 986
2653.37 1003
2653.85 1028
2654.34 1037
2654.82 1030
2655.31 1048
2655.80 995
2656.28 1020
2656.77 1096
2657.25 1073
2657.74 1069
2658.23 1103
2658.71 1062
2659.20 1072
2659.69 1082
2660.17 976
2660.66 976
2661.14 945
2661.63 1001
2662.12 1019
2662.60 969
2663.09 1011
2663.58 1022
2664.06 953
2664.55 1014
2665.04 910
2665.53 1019
2666.01 1018
2666.50 987
2666.99 1038
2667.47 999
2667.96 980
2668.45 964
2668.94 1005
2669.42 1027
2669.91 1032
2670.40 1048
2670.88 1046
2671.37 1126
2671.86 1092
2672.35 1206
2672.83 1258
2673.32 1170
2673.81 1222
2674.30 1281
2674.79 1403
2675.27 1359
2675.76 1305
2676.25 1373
2676.74 1302
2677.23 1214
2677.71 1297
2678.20 1253
2678.69 1225
2679.18 1153
2679.67 1125
2680.15 1127
2680.64 1125
2681.13 1095
2681.62 1181
2682.11 1094
2682.60 1221
2683.08 1183
2683.57 1152
2684.06 1255
2684.55 1203
2685.04 1199
2685.53 1234
2686.02 1205
2686.51 1169
2686.99 1151
2687.48 1170
2687.97 1099
2688.46 1054
2688.95 1050
2689.44 1049
2689.93 1043
2690.42 1033
2690.91 1095
2691.40 1065
2691.89 1041
2692.38 1033
2692.87 1078
2693.35 1093
2693.84 1083
2694.33 1034
2694.82 1079
2695.31 1074
2695.80 1057
2696.29 1057
2696.78 1077
2697.27 1121
2697.76 1056
2698.25 1007
2698.74 1061
2699.23 1065
2699.72 1034
2700.21 1012
2700.70 1001
2701.19 1050
2701.68 991
2702.17 1014
2702.66 972
2703.15 1028
2703.64 1105
2704.13 1030
2704.62 1052
2705.12 1001
2705.61 1046
2706.10 1016
2706.59 1060
2707.08 1040
2707.57 996
2708.06 1003
2708.55 991
2709.04 910
2709.53 908
2710.02 910
2710.51 957
2711.01 943
2711.50 965
2711.99 1030
2712.48 1001
2712.97 970
2713.46 975
2713.95 988
2714.44 992
2714.94 987
2715.43 1028
2715.92 1032
2716.41 982
2716.90 966
2717.39 903
2717.89 925
2718.38 938
2718.87 937
2719.36 915
2719.85 941
2720.34 1001
2720.84 1015
2721.33 1026
2721.82 1035
2722.31 1034
2722.80 1044
2723.30 1042
2723.79 1087
2724.28 1137
2724.77 1078
2725.27 1084
2725.76 1066
2726.25 1034
2726.74 1041
2727.24 984
2727.73 998
2728.22 987
2728.71 1015
2729.21 1015
2729.70 954
2730.19 985
2730.69 991
2731.18 1066
2731.67 1057
2732.16 1002
2732.66 1073
2733.15 1075
2733.64 1076
2734.14 1043
2734.63 1081
2735.12 1111
2735.62 1112
2736.11 1107
2736.60 1124
2737.10 1093
2737.59 1077
2738.08 1173
2738.58 1223
2739.07 1117
2739.56 1089
2740.06 1059
2740.55 1095
2741.05 1104
2741.54 1095
2742.03 1095
2742.53 1097
2743.02 1094
2743.52 1040
2744.01 959
2744.50 984
2745.00 965
2745.49 942
2745.99 905
2746.48 978
2746.97 1016
2747.47 1048
2747.96 960
2748.46 947
2748.95 977
2749.45 1005
2749.94 980
2750.44 1078
2750.93 987
2751.43 1037
2751.92 1037
2752.42 973
2752.91 946
2753.41 975
2753.90 985
2754.40 1016
2754.89 1057
2755.39 1028
2755.88 1006
2756.38 1050
2756.87 1053
2757.37 1049
2757.86 1036
2758.36 996
2758.85 990
2759.35 991
2759.84 1058
2760.34 1016
2760.83 971
2761.33 993
2761.83 1098
2762.32 1079
2762.82 996
2763.31 988
2763.81 992
2764.30 1031
2764.80 1032
2765.30 1066
2765.79 985
2766.29 1030
2766.78 1056
2767.28 1054
2767.78 1092
2768.27 1047
2768.77 1024
2769.27 1015
2769.76 1018
2770.26 1033
2770.76 1077
2771.25 998
2771.75 1006
2772.24 1034
2772.74 1028
2773.24 1065
2773.73 1045
2774.23 1034
2774.73 1042
2775.23 1102
2775.72 1114
2776.22 1063
2776.72 1120
2777.21 1121
2777.71 1066
2778.21 1068
2778.70 1098
2779.20 1121
2779.70 1144
2780.20 1064
2780.69 1109
2781.19 1050
2781.69 1062
2782.19 1154
2782.68 1136
2783.18 1087
2783.68 1072
2784.18 1025
2784.67 996
2785.17 1090
2785.67 1096
2786.17 1080
2786.67 1005
2787.16 1006
2787.66 1025
2788.16 997
2788.66 1013
2789.16 1045
2789.65 1038
2790.15 1036
2790.65 1029
2791.15 1038
2791.65 1030
2792.15 974
2792.64 1005
2793.14 924
2793.64 1064
2794.14 1088
2794.64 1013
2795.14 1091
2795.64 1094
2796.13 1181
2796.63 1190
2797.13 1214
2797.63 1226
2798.13 1243
2798.63 1288
2799.13 1278
2799.63 1260
2800.13 1252
2800.62 1184
2801.12 1225
2801.62 1232
2802.12 1114
2802.62 1095
2803.12 1086
2803.62 1089
2804.12 1098
2804.62 1047
2805.12 1067
2805.62 1107
2806.12 1069
2806.62 1124
2807.12 1147
2807.62 1188
2808.12 1278
2808.62 1312
2809.12 1296
2809.62 1290
2810.12 1373
2810.62 1424
2811.12 1442
2811.62 1474
2812.12 1459
2812.62 1550
2813.12 1487
2813.62 1456
2814.12 1463
2814.62 1434
2815.12 1356
2815.62 1337
2816.12 1323
2816.62 1295
2817.12 1213
2817.62 1223
2818.12 1254
2818.62 1189
2819.12 1150
2819.63 1101
2820.13 1053
2820.63 1025
2821.13 1063
2821.63 1107
2822.13 1033
2822.63 1058
2823.13 991
2823.63 1025
2824.13 991
2824.64 1014
2825.14 1054
2825.64 1020
2826.14 974
2826.64 1028
2827.14 1101
2827.64 1057
2828.15 1009
2828.65 984
2829.15 1046
2829.65 1056
2830.15 1068
2830.65 1009
2831.16 990
2831.66 1048
2832.16 979
2832.66 1007
2833.16 949
2833.67 1008
2834.17 1009
2834.67 1020
2835.17 1046
2835.68 1035
2836.18 1077
2836.68 1045
2837.18 1107
2837.68 1090
2838.19 1110
2838.69 1091
2839.19 1062
2839.70 1057
2840.20 1127
2840.70 1112
2841.20 1023
2841.71 1063
2842.21 1177
2842.71 1091
2843.21 1023
2843.72 1048
2844.22 1117
2844.72 1105
2845.23 1092
2845.73 1087
2846.23 1128
2846.74 1091
2847.24 1091
2847.74 1127
2848.25 1125
2848.75 1091
2849.25 1119
2849.76 1231
2850.26 1160
2850.76 1141
2851.27 1111
2851.77 1122
2852.28 1112
2852.78 1114
2853.28 1165
2853.79 1048
2854.29 1092
2854.79 1077
2855.30 1013
2855.80 1028
2856.31 1064
2856.81 1113
2857.31 1168
2857.82 1150
2858.32 1176
2858.83 1218
2859.33 1241
2859.84 1228
2860.34 1285
2860.85 1217
2861.35 1150
2861.85 1147
2862.36 1198
2862.86 1107
2863.37 1092
2863.87 1047
2864.38 1076
2864.88 1153
2865.39 1097
2865.89 1066
2866.40 1043
2866.90 1025
2867.41 1014
2867.91 1078
2868.42 1055
2868.92 1118
2869.43 1074
2869.93 1060
2870.44 1122
2870.94 1134
2871.45 1213
2871.96 1193
2872.46 1121
2872.97 1096
2873.47 1117
2873.98 1259
2874.48 1193
2874.99 1154
2875.49 1188
2876.00 1157
2876.51 1195
2877.01 1140
2877.52 1106
2878.02 1118
2878.53 1130
2879.04 1108
2879.54 1195
2880.05 1213
2880.55 1241
2881.06 1225
2881.57 1246
2882.07 1316
2882.58 1230
2883.09 1298
2883.59 1311
2884.10 1348
2884.61 1373
2885.11 1427
2885.62 1321
2886.13 1286
2886.63 1355
2887.14 1382
2887.65 1346
2888.15 1329
2888.66 1317
2889.17 1409
2889.67 1339
2890.18 1351
2890.69 1353
2891.20 1390
2891.70 1255
2892.21 1263
2892.72 1200
2893.22 1192
2893.73 1151
2894.24 1135
2894.75 1163
2895.25 1210
2895.76 1181
2896.27 1185
2896.78 1090
2897.29 1109
2897.79 1203
2898.30 1228
2898.81 1171
2899.32 1179
2899.82 1212
2900.33 1161
2900.84 1172
2901.35 1211
2901.86 1204
2902.36 1248
2902.87 1251
2903.38 1262
2903.89 1232
2904.40 1214
2904.91 1144
2905.41 1231
2905.92 1270
2906.43 1220
2906.94 1173
2907.45 1204
2907.96 1208
2908.47 1149
2908.97 1212
2909.48 1155
2909.99 1102
2910.50 1198
2911.01 1127
2911.52 1051
2912.03 1137
2912.54 1119
2913.05 1125
2913.55 1166
2914.06 1191
2914.57 1130
2915.08 1099
2915.59 1133
2916.10 1158
2916.61 1171
2917.12 1139
2917.63 1127
2918.14 1155
2918.65 1155
2919.16 1152
2919.67 1213
2920.18 1226
2920.69 1230
2921.20 1220
2921.71 1250
2922.22 1336
2922.73 1384
2923.24 1413
2923.75 1453
2924.26 1516
2924.77 1611
2925.28 1666
2925.79 1594
2926.30 1658
2926.81 1659
2927.32 1652
2927.83 1618
2928.34 1491
2928.85 1461
2929.36 1450
2929.87 1461
2930.38 1448
2930.89 1363
2931.40 1377
2931.91 1245
2932.42 1191
2932.93 1137
2933.45 1080
2933.96 1157
2934.47 1091
2934.98 1029
2935.49 1123
2936.00 1170
2936.51 1236
2937.02 1192
2937.53 1185
2938.04 1271
2938.56 1343
2939.07 1429
2939.58 1577
2940.09 1685
2940.60 1691
2941.11 1873
2941.62 1916
2942.14 1972
2942.65 1977
2943.16 1977
2943.67 2003
2944.18 1951
2944.70 1904
2945.21 1892
2945.72 1751
2946.23 1718
2946.74 1635
2947.26 1519
2947.77 1563
2948.28 1526
2948.79 1366
2949.30 1328
2949.82 1309
2950.33 1260
2950.84 1300
2951.35 1284
2951.87 1172
2952.38 1206
2952.89 1154
2953.40 1115
2953.92 1155
2954.43 1102
2954.94 1026
2955.45 1050
2955.97 1057
2956.48 1054
2956.99 1070
2957.51 1078
2958.02 1133
2958.53 1054
2959.04 1046
2959.56 1093
2960.07 1076
2960.58 1141
2961.10 1078
2961.61 1034
2962.12 1094
2962.64 1117
2963.15 1177
2963.66 1204
2964.18 1185
2964.69 1160
2965.21 1164
2965.72 1219
2966.23 1209
2966.75 1171
2967.26 1200
2967.77 1217
2968.29 1201
2968.80 1152
2969.32 1206
2969.83 1156
2970.34 1152
2970.86 1194
2971.37 1206
2971.89 1112
2972.40 1113
2972.91 1120
2973.43 1141
2973.94 1152
2974.46 1166
2974.97 1131
2975.49 1157
2976.00 1222
2976.52 1134
2977.03 1103
2977.55 1134
2978.06 1138
2978.57 1088
2979.09 1154
2979.60 1181
2980.12 1232
2980.63 1218
2981.15 1177
2981.66 1174
2982.18 1155
2982.69 1154
2983.21 1233
2983.73 1202
2984.24 1193
2984.76 1220
2985.27 1219
2985.79 1222
2986.30 1254
2986.82 1303
2987.33 1399
2987.85 1363
2988.36 1321
2988.88 1329
2989.40 1378
2989.91 1414
2990.43 1287
2990.94 1350
2991.46 1339
2991.97 1365
2992.49 1378
2993.01 1420
2993.52 1404
2994.04 1437
2994.55 1423
2995.07 1445
2995.59 1477
2996.10 1507
2996.62 1582
2997.14 1623
2997.65 1568
2998.17 1622
2998.69 1722
2999.20 1666
2999.72 1654
3000.24 1643
3000.75 1679
3001.27 1754
3001.79 1854
3002.30 1970
3002.82 2041
3003.34 2195
3003.85 2423
3004.37 2504
3004.89 2672
3005.40 2835
3005.92 3024
3006.44 2958
3006.96 2925
3007.47 2897
3007.99 2668
3008.51 2470
3009.03 2348
3009.54 2201
3010.06 1937
3010.58 1710
3011.10 1603
3011.61 1516
3012.13 1413
3012.65 1402
3013.17 1345
3013.68 1354
3014.20 1338
3014.72 1340
3015.24 1277
3015.76 1306
3016.27 1386
3016.79 1312
3017.31 1319
3017.83 1343
3018.35 1374
3018.86 1326
3019.38 1216
3019.90 1327
3020.42 1320
3020.94 1271
3021.46 1267
3021.97 1348
3022.49 1302
3023.01 1326
3023.53 1380
3024.05 1317
3024.57 1306
3025.09 1339
3025.61 1392
3026.12 1367
3026.64 1362
3027.16 1337
3027.68 1382
3028.20 1314
3028.72 1263
3029.24 1315
3029.76 1289
3030.28 1239
3030.80 1155
3031.32 1083
3031.84 1188
3032.35 1213
3032.87 1220
3033.39 1225
3033.91 1226
3034.43 1263
3034.95 1272
3035.47 1280
3035.99 1255
3036.51 1219
3037.03 1198
3037.55 1242
3038.07 1242
3038.59 1210
3039.11 1198
3039.63 1211
3040.15 1227
3040.67 1171
3041.19 1168
3041.71 1159
3042.23 1204
3042.75 1202
3043.27 1202
3043.79 1151
3044.31 1124
3044.83 1179
3045.35 1263
3045.87 1245
3046.40 1173
3046.92 1146
3047.44 1176
3047.96 1241
3048.48 1190
3049.00 1158
3049.52 1199
3050.04 1140
3050.56 1128
3051.08 1135
3051.60 1174
3052.12 1128
3052.65 1095
3053.17 1141
3053.69 1127
3054.21 1101
3054.73 1117
3055.25 1204
3055.77 1085
3056.30 1050
3056.82 1148
3057.34 1103
3057.86 1161
3058.38 1143
3058.90 1182
3059.42 1223
3059.95 1186
3060.47 1131
3060.99 1111
3061.51 1111
3062.03 1125
3062.56 1097
3063.08 1168
3063.60 1223
3064.12 1328
3064.64 1222
3065.17 1262
3065.69 1298
3066.21 1312
3066.73 1359
3067.26 1360
3067.78 1337
3068.30 1338
3068.82 1325
3069.35 1347
3069.87 1305
3070.39 1267
3070.91 1302
3071.44 1309
3071.96 1352
3072.48 1266
3073.01 1277
3073.53 1336
3074.05 1303
3074.57 1308
3075.10 1353
3075.62 1371
3076.14 1385
3076.67 1320
3077.19 1353
3077.71 1420
3078.24 1435
3078.76 1540
3079.28 1514
3079.81 1570
3080.33 1561
3080.85 1567
3081.38 1630
3081.90 1547
3082.42 1594
3082.95 1608
3083.47 1562
3084.00 1680
3084.52 1624
3085.04 1567
3085.57 1609
3086.09 1577
3086.62 1612
3087.14 1504
3087.66 1390
3088.19 1433
3088.71 1404
3089.24 1345
3089.76 1420
3090.29 1346
3090.81 1352
3091.33 1328
3091.86 1359
3092.38 1445
3092.91 1458
3093.43 1533
3093.96 1481
3094.48 1524
3095.01 1636
3095.53 1565
3096.06 1595
3096.58 1610
3097.11 1700
3097.63 1748
3098.16 1688
3098.68 1723
3099.21 1944
3099.73 2137
3100.26 2435
3100.78 2728
3101.31 2970
3101.83 3332
3102.36 4005
3102.88 4487
3103.41 4837
3103.93 5240
3104.46 5460
3104.99 5363
3105.51 5096
3106.04 4766
3106.56 4356
3107.09 3985
3107.61 3416
3108.14 2943
3108.67 2619
3109.19 2328
3109.72 2127
3110.24 2165
3110.77 1984
3111.30 1836
3111.82 1871
3112.35 1813
3112.87 1793
3113.40 1712
3113.93 1644
3114.45 1662
3114.98 1543
3115.51 1561
3116.03 1513
3116.56 1415
3117.09 1418
3117.61 1405
3118.14 1383
3118.67 1411
3119.19 1451
3119.72 1453
3120.25 1528
3120.77 1503
3121.30 1584
3121.83 1510
3122.35 1511
3122.88 1495
3123.41 1636
3123.94 1540
3124.46 1467
3124.99 1480
3125.52 1503
3126.05 1526
3126.57 1449
3127.10 1421
3127.63 1490
3128.16 1524
3128.68 1464
3129.21 1412
3129.74 1389
3130.27 1401
3130.79 1433
3131.32 1420
3131.85 1358
3132.38 1322
3132.91 1390
3133.43 1357
3133.96 1370
3134.49 1334
3135.02 1361
3135.55 1416
3136.07 1333
3136.60 1293
3137.13 1292
3137.66 1308
3138.19 1356
3138.72 1264
3139.24 1253
3139.77 1238
3140.30 1251
3140.83 1224
3141.36 1170
3141.89 1177
3142.42 1166
3142.95 1167
3143.47 1183
3144.00 1123
3144.53 1130
3145.06 1188
3145.59 1214
3146.12 1178
3146.65 1170
3147.18 1248
3147.71 1364
3148.24 1285
3148.76 1304
3149.29 1285
3149.82 1380
3150.35 1345
3150.88 1310
3151.41 1333
3151.94 1395
3152.47 1376
3153.00 1331
3153.53 1354
3154.06 1285
3154.59 1356
3155.12 1340
3155.65 1282
3156.18 1248
3156.71 1319
3157.24 1319
3157.77 1285
3158.30 1266
3158.83 1301
3159.36 1261
3159.89 1212
3160.42 1278
3160.95 1312
3161.48 1327
3162.01 1300
3162.54 1277
3163.07 1271
3163.60 1254
3164.13 1267
3164.66 1304
3165.20 1236
3165.73 1218
3166.26 1193
3166.79 1223
3167.32 1269
3167.85 1251
3168.38 1131
3168.91 1182
3169.44 1125
3169.97 1200
3170.50 1161
3171.04 1161
3171.57 1129
3172.10 1200
3172.63 1273
3173.16 1273
3173.69 1326
3174.22 1421
3174.75 1309
3175.29 1350
3175.82 1434
3176.35 1453
3176.88 1368
3177.41 1361
3177.94 1271
3178.48 1318
3179.01 1359
3179.54 1258
3180.07 1251
3180.60 1226
3181.14 1230
3181.67 1176
3182.20 1189
3182.73 1156
3183.26 1127
3183.80 1121
3184.33 1057
3184.86 1151
3185.39 1147
3185.93 1181
3186.46 1098
3186.99 1119
3187.52 1054
3188.06 1064
3188.59 1152
3189.12 1095
3189.65 1162
3190.19 1123
3190.72 1141
3191.25 1149
3191.79 1199
3192.32 1184
3192.85 1158
3193.38 1178
3193.92 1239
3194.45 1111
3194.98 1152
3195.52 1206
3196.05 1199
3196.58 1254
3197.12 1236
3197.65 1209
3198.18 1221
3198.72 1248
3199.25 1190
3199.78 1151
3200.32 1267
3200.85 1249
3201.39 1176
3201.92 1293
3202.45 1342
3202.99 1336
3203.52 1309
3204.05 1322
3204.59 1307
3205.12 1330
3205.66 1347
3206.19 1344
3206.72 1431
3207.26 1444
3207.79 1468
3208.33 1465
3208.86 1561
3209.40 1599
3209.93 1583
3210.47 1616
3211.00 1683
3211.53 1715
3212.07 1677
3212.60 1677
3213.14 1641
3213.67 1582
3214.21 1529
3214.74 1452
3215.28 1389
3215.81 1388
3216.35 1343
3216.88 1356
3217.42 1299
3217.95 1227
3218.49 1186
3219.02 1208
3219.56 1196
3220.09 1224
3220.63 1202
3221.16 1204
3221.70 1240
3222.23 1326
3222.77 1347
3223.31 1340
3223.84 1331
3224.38 1434
3224.91 1439
3225.45 1445
3225.98 1467
3226.52 1440
3227.06 1445
3227.59 1400
3228.13 1424
3228.66 1389
3229.20 1378
3229.74 1319
3230.27 1288
3230.81 1297
3231.34 1286
3231.88 1335
3232.42 1229
3232.95 1261
3233.49 1290
3234.03 1319
3234.56 1309
3235.10 1338
3235.64 1399
3236.17 1336
3236.71 1386
3237.25 1371
3237.78 1358
3238.32 1376
3238.86 1402
3239.39 1466
3239.93 1482
3240.47 1390
3241.00 1411
3241.54 1408
3242.08 1361
3242.61 1459
3243.15 1388
3243.69 1368
3244.23 1392
3244.76 1411
3245.30 1417
3245.84 1364
3246.38 1423
3246.91 1403
3247.45 1440
3247.99 1428
3248.53 1482
3249.06 1543
3249.60 1615
3250.14 1710
3250.68 1736
3251.21 1911
3251.75 2210
3252.29 2171
3252.83 2511
3253.37 2693
3253.90 2662
3254.44 2810
3254.98 2899
3255.52 2739
3256.06 2685
3256.60 2440
3257.13 2364
3257.67 2246
3258.21 2103
3258.75 2009
3259.29 2036
3259.83 2003
3260.36 1978
3260.90 2003
3261.44 1953
3261.98 2009
3262.52 2092
3263.06 2104
3263.60 2240
3264.14 2242
3264.68 2224
3265.21 2342
3265.75 2374
3266.29 2416
3266.83 2380
3267.37 2485
3267.91 2465
3268.45 2489
3268.99 2300
3269.53 2243
3270.07 2172
3270.61 2061
3271.15 1948
3271.69 1748
3272.23 1726
3272.76 1752
3273.30 1619
3273.84 1593
3274.38 1627
3274.92 1665
3275.46 1642
3276.00 1615
3276.54 1572
3277.08 1635
3277.62 1701
3278.16 1675
3278.70 1601
3279.24 1634
3279.78 1691
3280.32 1603
3280.86 1622
3281.41 1651
3281.95 1716
3282.49 1700
3283.03 1670
3283.57 1769
3284.11 1695
3284.65 1705
3285.19 1805
3285.73 1866
3286.27 1850
3286.81 1809
3287.35 1802
3287.89 1849
3288.43 1864
3288.97 1803
3289.52 1820
3290.06 1826
3290.60 1889
3291.14 1972
3291.68 1988
3292.22 2038
3292.76 2170
3293.30 2202
3293.85 2332
3294.39 2438
3294.93 2540
3295.47 2606
3296.01 2777
3296.55 2872
3297.09 2881
3297.64 2899
3298.18 2720
3298.72 2640
3299.26 2571
3299.80 2535
3300.34 2524
3300.89 2408
3301.43 2359
3301.97 2214
3302.51 2080
3303.06 2113
3303.60 2125
3304.14 2011
3304.68 2029
3305.22 1929
3305.77 1967
3306.31 1931
3306.85 1816
3307.39 1960
3307.94 2048
3308.48 2114
3309.02 2086
3309.56 2182
3310.11 2162
3310.65 2175
3311.19 2276
3311.74 2246
3312.28 2124
3312.82 2190
3313.36 2208
3313.91 2194
3314.45 2257
3314.99 2246
3315.54 2182
3316.08 2268
3316.62 2402
3317.17 2516
3317.71 2613
3318.25 2759
3318.80 2965
3319.34 3054
3319.88 3112
3320.43 3382
3320.97 3309
3321.51 3288
3322.06 3219
3322.60 3247
3323.14 3205
3323.69 3030
3324.23 3007
3324.78 2969
3325.32 2924
3325.86 2922
3326.41 2796
3326.95 2665
3327.50 2670
3328.04 2634
3328.59 2587
3329.13 2657
3329.67 2697
3330.22 2820
3330.76 3140
3331.31 3566
3331.85 4162
3332.40 4979
3332.94 6161
3333.49 7411
3334.03 9084
3334.57 10783
3335.12 12810
3335.66 14227
3336.21 15928
3336.75 16938
3337.30 17258
3337.84 17396
3338.39 16928
3338.93 15616
3339.48 14571
3340.02 12946
3340.57 11186
3341.11 9699
3341.66 8343
3342.20 6781
3342.75 5543
3343.30 4686
3343.84 3975
3344.39 3369
3344.93 2932
3345.48 2711
3346.02 2514
3346.57 2350
3347.11 2242
3347.66 2187
3348.21 2185
3348.75 2089
3349.30 2016
3349.84 2008
3350.39 2006
3350.94 1932
3351.48 1878
3352.03 1803
3352.57 1890
3353.12 1878
3353.67 1789
3354.21 1848
3354.76 1904
3355.31 1861
3355.85 1873
3356.40 1913
3356.95 1894
3357.49 1811
3358.04 1819
3358.59 1817
3359.13 1809
3359.68 1867
3360.23 1797
3360.77 1710
3361.32 1696
3361.87 1739
3362.41 1773
3362.96 1803
3363.51 1751
3364.05 1738
3364.60 1859
3365.15 1879
3365.70 1772
3366.24 1730
3366.79 1740
3367.34 1742
3367.89 1766
3368.43 1848
3368.98 1791
3369.53 1719
3370.08 1782
3370.62 1810
3371.17 1849
3371.72 1956
3372.27 2097
3372.81 2098
3373.36 2126
3373.91 2255
3374.46 2242
3375.01 2343
3375.55 2393
3376.10 2278
3376.65 2226
3377.20 2250
3377.75 2155
3378.30 1966
3378.84 1918
3379.39 1802
3379.94 1760
3380.49 1695
3381.04 1672
3381.59 1581
3382.13 1582
3382.68 1563
3383.23 1548
3383.78 1552
3384.33 1510
3384.88 1531
3385.43 1522
3385.98 1442
3386.52 1424
3387.07 1431
3387.62 1460
3388.17 1459
3388.72 1434
3389.27 1412
3389.82 1311
3390.37 1300
3390.92 1394
3391.47 1430
3392.02 1394
3392.57 1410
3393.12 1438
3393.66 1362
3394.21 1431
3394.76 1414
3395.31 1383
3395.86 1460
3396.41 1470
3396.96 1461
3397.51 1511
3398.06 1508
3398.61 1569
3399.16 1706
3399.71 1650
3400.26 1578
3400.81 1518
3401.36 1543
3401.91 1467
3402.46 1417
3403.01 1467
3403.56 1459
3404.11 1418
3404.66 1385
3405.21 1357
3405.77 1413
3406.32 1348
3406.87 1290
3407.42 1326
3407.97 1368
3408.52 1326
3409.07 1393
3409.62 1392
3410.17 1357
3410.72 1411
3411.27 1476
3411.82 1452
3412.37 1465
3412.93 1507
3413.48 1538
3414.03 1568
3414.58 1564
3415.13 1512
3415.68 1501
3416.23 1489
3416.78 1445
3417.34 1438
3417.89 1387
3418.44 1467
3418.99 1445
3419.54 1501
3420.09 1478
3420.65 1425
3421.20 1467
3421.75 1519
3422.30 1536
3422.85 1402
3423.40 1338
3423.96 1353
3424.51 1349
3425.06 1329
3425.61 1321
3426.17 1320
3426.72 1261
3427.27 1340
3427.82 1320
3428.37 1319
3428.93 1176
3429.48 1204
3430.03 1221
3430.58 1224
3431.14 1234
3431.69 1243
3432.24 1175
3432.79 1148
3433.35 1202
3433.90 1226
3434.45 1175
3435.01 1225
3435.56 1236
3436.11 1216
3436.66 1230
3437.22 1237
3437.77 1250
3438.32 1257
3438.88 1368
3439.43 1286
3439.98 1304
3440.54 1300
3441.09 1271
3441.64 1278
3442.20 1261
3442.75 1210
3443.30 1177
3443.86 1186
3444.41 1189
3444.96 1137
3445.52 1170
3446.07 1278
3446.63 1261
3447.18 1230
3447.73 1155
3448.29 1174
3448.84 1224
3449.40 1207
3449.95 1210
3450.50 1244
3451.06 1187
3451.61 1180
3452.17 1200
3452.72 1133
3453.27 1174
3453.83 1124
3454.38 1217
3454.94 1175
3455.49 1163
3456.05 1147
3456.60 1124
3457.16 1187
3457.71 1183
3458.27 1141
3458.82 1136
3459.38 1136
3459.93 1133
3460.49 1184
3461.04 1164
3461.60 1182
3462.15 1177
3462.71 1257
3463.26 1314
3463.82 1212
3464.37 1169
3464.93 1218
3465.48 1276
3466.04 1317
3466.59 1301
3467.15 1305
3467.70 1344
3468.26 1363
3468.81 1309
3469.37 1344
3469.93 1445
3470.48 1424
3471.04 1429
3471.59 1439
3472.15 1448
3472.70 1504
3473.26 1514
3473.82 1513
3474.37 1450
3474.93 1436
3475.48 1458
3476.04 1513
3476.60 1477
3477.15 1465
3477.71 1438
3478.27 1469
3478.82 1562
3479.38 1591
3479.93 1609
3480.49 1651
3481.05 1691
3481.60 1777
3482.16 1655
3482.72 1706
3483.27 1684
3483.83 1682
3484.39 1788
3484.95 1771
3485.50 1772
3486.06 1757
3486.62 1761
3487.17 1872
3487.73 1989
3488.29 2152
3488.84 2390
3489.40 2546
3489.96 2859
3490.52 3166
3491.07 3451
3491.63 4059
3492.19 4630
3492.75 5040
3493.30 5140
3493.86 5169
3494.42 5104
3494.98 5115
3495.53 4612
3496.09 4112
3496.65 3745
3497.21 3332
3497.77 3022
3498.32 2703
3498.88 2444
3499.44 2273
3500.00 2253
3500.56 2294
3501.11 2397
3501.67 2398
3502.23 2573
3502.79 2655
3503.35 2775
3503.91 3035
3504.46 3231
3505.02 3311
3505.58 3458
3506.14 3513
3506.70 3372
3507.26 3474
3507.81 3401
3508.37 3221
3508.93 2980
3509.49 2834
3510.05 2657
3510.61 2386
3511.17 2191
3511.73 2036
3512.29 2011
3512.85 2013
3513.40 1958
3513.96 1773
3514.52 1744
3515.08 1718
3515.64 1539
3516.20 1481
3516.76 1422
3517.32 1401
3517.88 1444
3518.44 1446
3519.00 1430
3519.56 1362
3520.12 1384
3520.68 1452
3521.24 1481
3521.80 1407
3522.36 1378
3522.92 1451
3523.48 1472
3524.04 1457
3524.60 1472
3525.16 1462
3525.72 1453
3526.28 1513
3526.84 1475
3527.40 1491
3527.96 1445
3528.52 1442
3529.08 1414
3529.64 1450
3530.20 1418
3530.76 1410
3531.32 1359
3531.88 1353
3532.44 1333
3533.00 1382
3533.56 1393
3534.12 1405
3534.68 1359
3535.25 1356
3535.81 1396
3536.37 1454
3536.93 1416
3537.49 1433
3538.05 1433
3538.61 1361
3539.17 1350
3539.73 1409
3540.30 1425
3540.86 1454
3541.42 1543
3541.98 1489
3542.54 1553
3543.10 1486
3543.66 1486
3544.23 1550
3544.79 1534
3545.35 1510
3545.91 1543
3546.47 1508
3547.03 1498
3547.60 1452
3548.16 1408
3548.72 1403
3549.28 1433
3549.84 1484
3550.41 1366
3550.97 1353
3551.53 1365
3552.09 1399
3552.65 1315
3553.22 1367
3553.78 1326
3554.34 1313
3554.90 1322
3555.47 1292
3556.03 1266
3556.59 1268
3557.15 1243
3557.72 1273
3558.28 1211
3558.84 1221
3559.41 1245
3559.97 1243
3560.53 1280
3561.09 1307
3561.66 1361
3562.22 1385
3562.78 1335
3563.35 1281
3563.91 1352
3564.47 1359
3565.04 1355
3565.60 1362
3566.16 1359
3566.73 1391
3567.29 1407
3567.85 1445
3568.42 1424
3568.98 1360
3569.54 1294
3570.11 1388
3570.67 1358
3571.23 1351
3571.80 1345
3572.36 1335
3572.93 1378
3573.49 1450
3574.05 1478
3574.62 1541
3575.18 1632
3575.75 1729
3576.31 1901
3576.87 1968
3577.44 2099
3578.00 2151
3578.57 2130
3579.13 2149
3579.70 2121
3580.26 2162
3580.82 1997
3581.39 1902
3581.95 1715
3582.52 1649
3583.08 1622
3583.65 1532
3584.21 1472
3584.78 1492
3585.34 1399
3585.91 1304
3586.47 1276
3587.04 1225
3587.60 1249
3588.17 1220
3588.73 1192
3589.30 1187
3589.86 1202
3590.43 1169
3590.99 1167
3591.56 1139
3592.12 1157
3592.69 1194
3593.25 1187
3593.82 1164
3594.39 1177
3594.95 1170
3595.52 1235
3596.08 1274
3596.65 1223
3597.21 1196
3597.78 1223
3598.35 1245
3598.91 1274
3599.48 1304
3600.04 1252
3600.61 1292
3601.18 1341
3601.74 1308
3602.31 1259
3602.87 1261
3603.44 1216
3604.01 1205
3604.57 1228
3605.14 1238
3605.71 1224
3606.27 1258
3606.84 1212
3607.41 1181
3607.97 1156
3608.54 1109
3609.11 1071
3609.67 1097
3610.24 1110
3610.81 1171
3611.37 1167
3611.94 1098
3612.51 1186
3613.07 1272
3613.64 1314
3614.21 1454
3614.78 1520
3615.34 1672
3615.91 1874
3616.48 2062
3617.04 2280
3617.61 2572
3618.18 2769
3618.75 3000
3619.31 3007
3619.88 3054
3620.45 2983
3621.02 3083
3621.58 2966
3622.15 2787
3622.72 2510
3623.29 2302
3623.86 2168
3624.42 1946
3624.99 1716
3625.56 1560
3626.13 1455
3626.70 1320
3627.26 1278
3627.83 1263
3628.40 1234
3628.97 1162
3629.54 1188
3630.11 1147
3630.67 1159
3631.24 1098
3631.81 1162
3632.38 1134
3632.95 1088
3633.52 1083
3634.08 1064
3634.65 1058
3635.22 995
3635.79 1077
3636.36 1100
3636.93 1131
3637.50 1104
3638.07 1056
3638.64 1116
3639.20 1065
3639.77 1152
3640.34 1106
3640.91 1208
3641.48 1291
3642.05 1300
3642.62 1283
3643.19 1297
3643.76 1314
3644.33 1331
3644.90 1326
3645.47 1296
3646.04 1327
3646.61 1386
3647.18 1428
3647.75 1418
3648.32 1400
3648.89 1399
3649.46 1440
3650.03 1347
3650.60 1402
3651.17 1351
3651.74 1387
3652.31 1389
3652.88 1390
3653.45 1406
3654.02 1311
3654.59 1303
3655.16 1340
3655.73 1336
3656.30 1351
3656.87 1333
3657.44 1340
3658.01 1267
3658.58 1324
3659.15 1477
3659.72 1400
3660.29 1285
3660.86 1360
3661.43 1326
3662.00 1314
3662.58 1313
3663.15 1348
3663.72 1343
3664.29 1342
3664.86 1342
3665.43 1319
3666.00 1371
3666.57 1333
3667.14 1397
3667.72 1383
3668.29 1344
3668.86 1250
3669.43 1319
3670.00 1250
3670.57 1166
3671.14 1159
3671.72 1166
3672.29 1261
3672.86 1211
3673.43 1225
3674.00 1206
3674.57 1175
3675.15 1213
3675.72 1279
3676.29 1395
3676.86 1377
3677.43 1340
3678.01 1304
3678.58 1334
3679.15 1322
3679.72 1340
3680.30 1303
3680.87 1277
3681.44 1297
3682.01 1227
3682.58 1251
3683.16 1170
3683.73 1081
3684.30 1117
3684.88 1129
3685.45 1158
3686.02 1135
3686.59 1130
3687.17 1171
3687.74 1222
3688.31 1234
3688.88 1252
3689.46 1259
3690.03 1181
3690.60 1256
3691.18 1265
3691.75 1369
3692.32 1326
3692.90 1252
3693.47 1281
3694.04 1211
3694.62 1201
3695.19 1206
3695.76 1228
3696.34 1172
3696.91 1240
3697.48 1161
3698.06 1187
3698.63 1102
3699.21 1103
3699.78 1096
3700.35 1191
3700.93 1072
3701.50 1155
3702.08 1124
3702.65 1188
3703.22 1117
3703.80 1151
3704.37 1113
3704.95 1209
3705.52 1140
3706.09 1183
3706.67 1214
3707.24 1223
3707.82 1204
3708.39 1137
3708.97 1179
3709.54 1189
3710.12 1149
3710.69 1173
3711.26 1171
3711.84 1169
3712.41 1128
3712.99 1139
3713.56 1208
3714.14 1168
3714.71 1107
3715.29 1102
3715.86 1182
3716.44 1194
3717.01 1128
3717.59 1144
3718.16 1198
3718.74 1200
3719.32 1134
3719.89 1166
3720.47 1215
3721.04 1176
3721.62 1124
3722.19 1213
3722.77 1097
3723.34 1066
3723.92 1099
3724.49 1063
3725.07 1042
3725.65 1042
3726.22 1061
3726.80 1058
3727.37 1103
3727.95 1135
3728.53 1184
3729.10 1225
3729.68 1314
3730.25 1382
3730.83 1499
3731.41 1567
3731.98 1772
3732.56 1872
3733.14 2001
3733.71 2043
3734.29 2075
3734.87 2077
3735.44 2144
3736.02 2210
3736.60 2158
3737.17 1950
3737.75 1934
3738.33 1858
3738.90 1827
3739.48 1720
3740.06 1495
3740.63 1433
3741.21 1333
3741.79 1316
3742.36 1233
3742.94 1171
3743.52 1164
3744.10 1111
3744.67 1096
3745.25 1088
3745.83 1102
3746.40 1147
3746.98 1115
3747.56 1028
3748.14 1096
3748.71 1112
3749.29 1134
3749.87 1104
3750.45 1119
3751.03 1117
3751.60 1122
3752.18 1116
3752.76 1055
3753.34 1009
3753.92 1043
3754.49 1096
3755.07 1044
3755.65 1063
3756.23 1109
3756.81 1089
3757.38 1152
3757.96 1122
3758.54 1156
3759.12 1233
3759.70 1227
3760.28 1241
3760.85 1320
3761.43 1289
3762.01 1369
3762.59 1324
3763.17 1413
3763.75 1438
3764.33 1391
3764.91 1341
3765.48 1414
3766.06 1366
3766.64 1307
3767.22 1314
3767.80 1267
3768.38 1290
3768.96 1249
3769.54 1239
3770.12 1157
3770.70 1190
3771.28 1179
3771.85 1167
3772.43 1240
3773.01 1228
3773.59 1169
3774.17 1224
3774.75 1149
3775.33 1072
3775.91 1068
3776.49 1155
3777.07 1123
3777.65 1096
3778.23 1097
3778.81 1084
3779.39 1085
3779.97 1121
3780.55 1092
3781.13 1096
3781.71 1058
3782.29 1017
3782.87 1054
3783.45 1055
3784.03 1059
3784.61 989
3785.19 1065
3785.77 1075
3786.35 982
3786.93 1038
3787.51 1053
3788.10 1062
3788.68 1076
3789.26 1105
3789.84 1123
3790.42 1092
3791.00 1111
3791.58 1072
3792.16 1097
3792.74 1148
3793.32 1168
3793.90 1130
3794.48 1118
3795.07 1101
3795.65 1160
3796.23 1123
3796.81 1157
3797.39 1212
3797.97 1179
3798.55 1140
3799.14 1130
3799.72 1154
3800.30 1145
3800.88 1154
3801.46 1201
3802.04 1230
3802.62 1207
3803.21 1240
3803.79 1264
3804.37 1279
3804.95 1297
3805.53 1325
3806.12 1298
3806.70 1353
3807.28 1393
3807.86 1414
3808.44 1443
3809.03 1502
3809.61 1497
3810.19 1592
3810.77 1626
3811.36 1662
3811.94 1671
3812.52 1579
3813.10 1550
3813.69 1546
3814.27 1529
3814.85 1488
3815.43 1497
3816.02 1438
3816.60 1477
3817.18 1451
3817.77 1371
3818.35 1355
3818.93 1293
3819.51 1292
3820.10 1344
3820.68 1368
3821.26 1214
3821.85 1213
3822.43 1225
3823.01 1298
3823.60 1315
3824.18 1328
3824.76 1222
3825.35 1272
3825.93 1267
3826.51 1218
3827.10 1236
3827.68 1234
3828.27 1248
3828.85 1157
3829.43 1247
3830.02 1242
3830.60 1254
3831.18 1262
3831.77 1328
3832.35 1179
3832.94 1210
3833.52 1187
3834.10 1211
3834.69 1269
3835.27 1265
3835.86 1265
3836.44 1309
3837.03 1319
3837.61 1268
3838.19 1249
3838.78 1254
3839.36 1286
3839.95 1271
3840.53 1253
3841.12 1273
3841.70 1264
3842.29 1306
3842.87 1269
3843.46 1250
3844.04 1293
3844.63 1331
3845.21 1379
3845.80 1463
3846.38 1486
3846.97 1510
3847.55 1441
3848.14 1453
3848.72 1385
3849.31 1432
3849.89 1425
3850.48 1417
3851.06 1382
3851.65 1347
3852.23 1301
3852.82 1238
3853.41 1364
3853.99 1320
3854.58 1326
3855.16 1372
3855.75 1408
3856.33 1534
3856.92 1568
3857.51 1660
3858.09 1824
3858.68 2054
3859.26 2327
3859.85 2522
3860.44 2920
3861.02 3271
3861.61 3655
3862.20 3933
3862.78 3944
3863.37 4037
3863.95 4150
3864.54 4092
3865.13 3855
3865.71 3592
3866.30 3158
3866.89 3010
3867.47 2579
3868.06 2313
3868.65 2088
3869.23 1846
3869.82 1648
3870.41 1587
3870.99 1569
3871.58 1413
3872.17 1387
3872.76 1411
3873.34 1465
3873.93 1456
3874.52 1476
3875.10 1442
3875.69 1398
3876.28 1347
3876.87 1435
3877.45 1402
3878.04 1348
3878.63 1312
3879.22 1263
3879.80 1250
3880.39 1204
3880.98 1212
3881.57 1133
3882.15 1216
3882.74 1179
3883.33 1235
3883.92 1109
3884.51 1153
3885.09 1134
3885.68 1228
3886.27 1213
3886.86 1256
3887.45 1249
3888.04 1366
3888.62 1368
3889.21 1390
3889.80 1380
3890.39 1448
3890.98 1488
3891.57 1467
3892.15 1524
3892.74 1505
3893.33 1550
3893.92 1461
3894.51 1474
3895.10 1435
3895.69 1452
3896.28 1424
3896.86 1405
3897.45 1381
3898.04 1381
3898.63 1339
3899.22 1366
3899.81 1385
3900.40 1346
3900.99 1408
3901.58 1352
3902.17 1409
3902.76 1393
3903.34 1312
3903.93 1315
3904.52 1292
3905.11 1124
3905.70 1174
3906.29 1253
3906.88 1215
3907.47 1209
3908.06 1123
3908.65 1184
3909.24 1216
3909.83 1169
3910.42 1142
3911.01 1191
3911.60 1130
3912.19 1098
3912.78 1029
3913.37 1080
3913.96 1102
3914.55 1083
3915.14 1096
3915.73 1055
3916.32 1064
3916.91 1087
3917.50 1111
3918.09 1068
3918.68 1014
3919.28 1056
3919.87 1140
3920.46 1102
3921.05 1068
3921.64 1056
3922.23 1064
3922.82 982
3923.41 977
3924.00 1050
3924.59 1018
3925.18 978
3925.77 982
3926.37 1004
3926.96 1002
3927.55 1042
3928.14 1044
3928.73 1033
3929.32 961
3929.91 1027
3930.51 1016
3931.10 1006
3931.69 992
3932.28 964
3932.87 956
3933.46 943
3934.05 915
3934.65 994
3935.24 1020
3935.83 1044
3936.42 1057
3937.01 1031
3937.61 1007
3938.20 949
3938.79 1041
3939.38 1049
3939.97 1074
3940.57 1058
3941.16 1154
3941.75 1144
3942.34 1170
3942.94 1144
3943.53 1159
3944.12 1162
3944.71 1223
3945.31 1139
3945.90 1221
3946.49 1169
3947.08 1120
3947.68 1079
3948.27 990
3948.86 1014
3949.45 1041
3950.05 1016
3950.64 966
3951.23 1005
3951.83 995
3952.42 993
3953.01 981
3953.61 983
3954.20 1051
3954.79 986
3955.39 1023
3955.98 1058
3956.57 1033
3957.17 1081
3957.76 1128
3958.35 1078
3958.95 1079
3959.54 1087
3960.13 1067
3960.73 1051
3961.32 1092
3961.92 1155
3962.51 1123
3963.10 1064
3963.70 1091
3964.29 1108
3964.88 1095
3965.48 1175
3966.07 1212
3966.67 1188
3967.26 1215
3967.86 1255
3968.45 1211
3969.04 1238
3969.64 1230
3970.23 1201
3970.83 1150
3971.42 1115
3972.02 1118
3972.61 1062
3973.21 1096
3973.80 1181
3974.40 1215
3974.99 1117
3975.58 1106
3976.18 1151
3976.77 1181
3977.37 1211
3977.96 1131
3978.56 1076
3979.15 1206
3979.75 1160
3980.35 1169
3980.94 1188
3981.54 1192
3982.13 1225
3982.73 1154
3983.32 1104
3983.92 1146
3984.51 1160
3985.11 1160
3985.70 1175
3986.30 1082
3986.90 1107
3987.49 1103
3988.09 1190
3988.68 1155
3989.28 1188
3989.87 1123
3990.47 1079
3991.07 1062
3991.66 1153
3992.26 1154
3992.85 1233
3993.45 1225
3994.05 1229
3994.64 1277
3995.24 1187
3995.84 1221
3996.43 1267
3997.03 1420
3997.62 1352
3998.22 1385
3998.82 1265
3999.41 1271
4000.01 1250
4000.61 1264
4001.20 1287
4001.80 1251
4002.40 1267
4003.00 1217
4003.59 1209
4004.19 1065
4004.79 1115
4005.38 1140
4005.98 1141
4006.58 1073
4007.17 1126
4007.77 1053
4008.37 1098
4008.97 1096
4009.56 1075
4010.16 1087
4010.76 1081
4011.36 1139
4011.95 1128
4012.55 1111
4013.15 1105
4013.75 1164
4014.34 1116
4014.94 1234
4015.54 1197
4016.14 1285
4016.74 1370
4017.33 1400
4017.93 1373
4018.53 1436
4019.13 1332
4019.73 1321
4020.32 1316
4020.92 1314
4021.52 1246
4022.12 1210
4022.72 1217
4023.32 1215
4023.91 1201
4024.51 1146
4025.11 1085
4025.71 1138
4026.31 1192
4026.91 1179
4027.51 1123
4028.10 1176
4028.70 1265
4029.30 1211
4029.90 1250
4030.50 1319
4031.10 1270
4031.70 1253
4032.30 1216
4032.90 1209
4033.49 1162
4034.09 1252
4034.69 1180
4035.29 1183
4035.89 1092
4036.49 1044
4037.09 1070
4037.69 1086
4038.29 1107
4038.89 1070
4039.49 1036
4040.09 990
4040.69 1033
4041.29 1011
4041.89 984
4042.49 1029
4043.09 1032
4043.69 1053
4044.29 1026
4044.89 1007
4045.49 1010
4046.09 1009
4046.69 1046
4047.29 981
4047.89 1074
4048.49 1007
4049.09 1022
4049.69 1053
4050.29 1085
4050.89 991
4051.49 950
4052.09 1003
4052.69 1067
4053.29 1056
4053.89 976
4054.49 1039
4055.09 1034
4055.69 1061
4056.30 1041
4056.90 1041
4057.50 1026
4058.10 1032
4058.70 960
4059.30 1005
4059.90 1048
4060.50 1002
4061.10 1017
4061.71 995
4062.31 1077
4062.91 1122
4063.51 1219
4064.11 1213
4064.71 1227
4065.31 1292
4065.92 1302
4066.52 1373
4067.12 1343
4067.72 1378
4068.32 1355
4068.92 1257
4069.53 1224
4070.13 1225
4070.73 1217
4071.33 1156
4071.93 1150
4072.54 1096
4073.14 1002
4073.74 1008
4074.34 993
4074.94 986
4075.55 1034
4076.15 932
4076.75 916
4077.35 936
4077.96 971
4078.56 899
4079.16 899
4079.76 884
4080.37 973
4080.97 898
4081.57 910
4082.17 957
4082.78 952
4083.38 882
4083.98 893
4084.59 911
4085.19 882
4085.79 914
4086.39 848
4087.00 906
4087.60 935
4088.20 869
4088.81 872
4089.41 893
4090.01 903
4090.62 949
4091.22 927
4091.82 931
4092.43 943
4093.03 982
4093.63 982
4094.24 990
4094.84 961
4095.45 1035
4096.05 1020
4096.65 1017
4097.26 1018
4097.86 981
4098.47 1036
4099.07 1004
4099.67 978
4100.28 962
4100.88 992
4101.49 916
4102.09 947
4102.69 932
4103.30 983
4103.90 937
4104.51 905
4105.11 928
4105.72 931
4106.32 892
4106.93 897
4107.53 896
4108.13 964
4108.74 929
4109.34 927
4109.95 944
4110.55 898
4111.16 868
4111.76 877
4112.37 926
4112.97 928
4113.58 892
4114.18 933
4114.79 937
4115.39 918
4116.00 896
4116.60 933
4117.21 906
4117.82 979
4118.42 908
4119.03 918
4119.63 896
4120.24 868
4120.84 940
4121.45 1024
4122.05 991
4122.66 1005
4123.27 952
4123.87 958
4124.48 937
4125.08 935
4125.69 960
4126.30 959
4126.90 950
4127.51 871
4128.11 896
4128.72 968
4129.33 957
4129.93 927
4130.54 1001
4131.15 934
4131.75 933
4132.36 960
4132.96 975
4133.57 1009
4134.18 961
4134.78 968
4135.39 1036
4136.00 1070
4136.60 1022
4137.21 1032
4137.82 1043
4138.43 1089
4139.03 1076
4139.64 1165
4140.25 1092
4140.85 1247
4141.46 1211
4142.07 1127
4142.68 1166
4143.28 1250
4143.89 1227
4144.50 1209
4145.10 1317
4145.71 1321
4146.32 1282
4146.93 1221
4147.53 1166
4148.14 1216
4148.75 1169
4149.36 1154
4149.97 1025
4150.57 985
4151.18 981
4151.79 937
4152.40 958
4153.00 910
4153.61 896
4154.22 961
4154.83 870
4155.44 840
4156.05 917
4156.65 938
4157.26 937
4157.87 975
4158.48 970
4159.09 937
4159.70 960
4160.30 996
4160.91 971
4161.52 944
4162.13 931
4162.74 999
4163.35 1000
4163.96 976
4164.56 978
4165.17 1002
4165.78 1015
4166.39 1054
4167.00 1032
4167.61 983
4168.22 1000
4168.83 1043
4169.44 1145
4170.05 1203
4170.66 1205
4171.26 1232
4171.87 1251
4172.48 1256
4173.09 1261
4173.70 1284
4174.31 1285
4174.92 1365
4175.53 1286
4176.14 1249
4176.75 1227
4177.36 1224
4177.97 1131
4178.58 1145
4179.19 1091
4179.80 1057
4180.41 1094
4181.02 1011
4181.63 1001
4182.24 973
4182.85 987
4183.46 989
4184.07 987
4184.68 1000
4185.29 1033
4185.90 957
4186.51 949
4187.12 891
4187.73 910
4188.34 934
4188.95 990
4189.56 968
4190.18 945
4190.79 1030
4191.40 1001
4192.01 977
4192.62 1029
4193.23 1017
4193.84 1007
4194.45 1073
4195.06 1093
4195.67 1086
4196.28 1087
4196.90 1138
4197.51 1076
4198.12 1057
4198.73 1100
4199.34 1001
4199.95 1010
4200.56 1018
4201.18 1025
4201.79 1003
4202.40 974
4203.01 982
4203.62 1012
4204.23 981
4204.85 988
4205.46 963
4206.07 1056
4206.68 1041
4207.29 1019
4207.90 1066
4208.52 1050
4209.13 1091
4209.74 1050
4210.35 1106
4210.97 1081
4211.58 1093
4212.19 1080
4212.80 1146
4213.41 1107
4214.03 1098
4214.64 1078
4215.25 1050
4215.86 1092
4216.48 1135
4217.09 1153
4217.70 1196
4218.32 1224
4218.93 1228
4219.54 1337
4220.15 1317
4220.77 1414
4221.38 1521
4221.99 1614
4222.61 1583
4223.22 1586
4223.83 1603
4224.44 1672
4225.06 1709
4225.67 1796
4226.28 1745
4226.90 1722
4227.51 1666
4228.13 1602
4228.74 1561
4229.35 1567
4229.97 1562
4230.58 1501
4231.19 1449
4231.81 1408
4232.42 1319
4233.03 1329
4233.65 1306
4234.26 1196
4234.88 1284
4235.49 1206
4236.10 1178
4236.72 1239
4237.33 1144
4237.95 1061
4238.56 1034
4239.17 1063
4239.79 1084
4240.40 1093
4241.02 1045
4241.63 1087
4242.25 1000
4242.86 1015
4243.48 1040
4244.09 1065
4244.71 1070
4245.32 1095
4245.93 1033
4246.55 1078
4247.16 1030
4247.78 1105
4248.39 1024
4249.01 1088
4249.62 1099
4250.24 1052
4250.85 1054
4251.47 1063
4252.08 1006
4252.70 1069
4253.32 1067
4253.93 1083
4254.55 1080
4255.16 1070
4255.78 1080
4256.39 1015
4257.01 1083
4257.62 1046
4258.24 1074
4258.85 1097
4259.47 1082
4260.09 1220
4260.70 1207
4261.32 1164
4261.93 1231
4262.55 1250
4263.17 1249
4263.78 1330
4264.40 1368
4265.01 1338
4265.63 1439
4266.25 1307
4266.86 1291
4267.48 1220
4268.10 1253
4268.71 1193
4269.33 1186
4269.94 1077
4270.56 1113
4271.18 1075
4271.79 1050
4272.41 1101
4273.03 1100
4273.64 1112
4274.26 1059
4274.88 1085
4275.49 1100
4276.11 1180
4276.73 1192
4277.35 1322
4277.96 1268
4278.58 1321
4279.20 1228
4279.81 1302
4280.43 1273
4281.05 1248
4281.67 1241
4282.28 1173
4282.90 1224
4283.52 1119
4284.14 1087
4284.75 1077
4285.37 1057
4285.99 979
4286.61 1029
4287.22 986
4287.84 955
4288.46 963
4289.08 914
4289.70 891
4290.31 905
4290.93 919
4291.55 897
4292.17 941
4292.79 979
4293.40 981
4294.02 955
4294.64 936
4295.26 919
4295.88 981
4296.50 1063
4297.11 965
4297.73 939
4298.35 955
4298.97 911
4299.59 961
4300.21 967
4300.83 942
4301.44 952
4302.06 934
4302.68 983
4303.30 1038
4303.92 1007
4304.54 1020
4305.16 1049
4305.78 1033
4306.40 994
4307.02 1048
4307.63 1020
4308.25 980
4308.87 1005
4309.49 1024
4310.11 1034
4310.73 1026
4311.35 1043
4311.97 1038
4312.59 1035
4313.21 1059
4313.83 1059
4314.45 967
4315.07 953
4315.69 1038
4316.31 1117
4316.93 1005
4317.55 996
4318.17 1036
4318.79 1048
4319.41 1056
4320.03 1032
4320.65 1036
4321.27 1037
4321.89 1016
4322.51 1090
4323.13 1061
4323.75 1110
4324.37 1083
4324.99 1153
4325.61 1162
4326.23 1200
4326.85 1191
4327.47 1221
4328.09 1290
4328.71 1361
4329.33 1412
4329.96 1443
4330.58 1521
4331.20 1692
4331.82 1743
4332.44 1831
4333.06 1927
4333.68 2037
4334.30 2147
4334.92 2094
4335.54 2056
4336.17 2038
4336.79 2077
4337.41 1922
4338.03 1897
4338.65 1869
4339.27 1825
4339.89 1664
4340.52 1585
4341.14 1606
4341.76 1574
4342.38 1595
4343.00 1609
4343.62 1570
4344.25 1706
4344.87 1816
4345.49 1880
4346.11 2135
4346.73 2209
4347.36 2277
4347.98 2361
4348.60 2386
4349.22 2366
4349.84 2245
4350.47 2146
4351.09 2082
4351.71 1950
4352.33 1937
4352.96 1876
4353.58 1746
4354.20 1599
4354.82 1501
4355.45 1411
4356.07 1425
4356.69 1328
4357.31 1318
4357.94 1286
4358.56 1206
4359.18 1237
4359.81 1216
4360.43 1235
4361.05 1257
4361.68 1254
4362.30 1221
4362.92 1239
4363.55 1221
4364.17 1252
4364.79 1160
4365.42 1147
4366.04 1175
4366.66 1189
4367.29 1179
4367.91 1186
4368.53 1170
4369.16 1100
4369.78 1107
4370.40 1092
4371.03 1102
4371.65 1155
4372.27 1069
4372.90 1076
4373.52 1098
4374.15 1061
4374.77 1104
4375.39 1073
4376.02 1079
4376.64 1054
4377.27 1094
4377.89 1079
4378.52 1067
4379.14 1100
4379.76 1110
4380.39 1071
4381.01 1123
4381.64 1112
4382.26 1113
4382.89 1117
4383.51 1110
4384.14 1139
4384.76 1109
4385.39 1094
4386.01 1131
4386.64 1184
4387.26 1117
4387.89 1140
4388.51 1133
4389.14 1202
4389.76 1248
4390.39 1224
4391.01 1192
4391.64 1254
4392.26 1315
4392.89 1264
4393.51 1363
4394.14 1344
4394.76 1305
4395.39 1219
4396.01 1143
4396.64 1141
4397.26 1063
4397.89 1065
4398.52 1076
4399.14 1059
4399.77 1127
4400.39 1124
4401.02 1094
4401.65 1066
4402.27 1100
4402.90 1056
4403.52 1062
4404.15 1064
4404.78 1066
4405.40 1105
4406.03 1108
4406.65 1068
4407.28 1021
4407.91 1047
4408.53 1016
4409.16 1140
4409.79 1104
4410.41 1107
4411.04 1052
4411.67 1038
4412.29 1050
4412.92 1123
4413.55 1059
4414.17 1033
4414.80 1035
4415.43 1020
4416.05 1000
4416.68 1024
4417.31 1036
4417.94 1022
4418.56 1021
4419.19 1061
4419.82 1084
4420.44 1129
4421.07 1093
4421.70 1022
4422.33 1033
4422.95 1084
4423.58 1012
4424.21 1017
4424.84 1046
4425.46 1007
4426.09 928
4426.72 888
4427.35 911
4427.97 935
4428.60 933
4429.23 936
4429.86 860
4430.49 834
4431.11 852
4431.74 897
4432.37 901
4433.00 877
4433.63 908
4434.26 898
4434.88 911
4435.51 940
4436.14 1019
4436.77 949
4437.40 851
4438.03 942
4438.65 968
4439.28 897
4439.91 879
4440.54 923
4441.17 864
4441.80 925
4442.43 926
4443.06 952
4443.68 966
4444.31 947
4444.94 954
4445.57 992
4446.20 951
4446.83 1019
4447.46 999
4448.09 1056
4448.72 1054
4449.35 1055
4449.98 1007
4450.61 1042
4451.24 1025
4451.86 1006
4452.49 969
4453.12 930
4453.75 985
4454.38 1037
4455.01 1017
4455.64 998
4456.27 988
4456.90 1002
4457.53 1044
4458.16 1028
4458.79 1021
4459.42 1036
4460.05 1016
4460.68 1023
4461.31 954
4461.94 895
4462.57 904
4463.20 852
4463.83 858
4464.46 927
4465.09 872
4465.72 880
4466.36 831
4466.99 843
4467.62 834
4468.25 841
4468.88 925
4469.51 889
4470.14 871
4470.77 908
4471.40 877
4472.03 885
4472.66 859
4473.29 865
4473.93 916
4474.56 905
4475.19 879
4475.82 844
4476.45 889
4477.08 861
4477.71 880
4478.34 914
4478.98 960
4479.61 930
4480.24 931
4480.87 897
4481.50 883
4482.13 920
4482.76 987
4483.40 1032
4484.03 923
4484.66 962
4485.29 948
4485.92 1013
4486.56 975
4487.19 971
4487.82 1001
4488.45 981
4489.08 1010
4489.72 1008
4490.35 1003
4490.98 1018
4491.61 1009
4492.25 1046
4492.88 1009
4493.51 1010
4494.14 980
4494.78 1015
4495.41 999
4496.04 924
4496.67 972
4497.31 999
4497.94 1028
4498.57 995
4499.20 1002
4499.84 1098
4500.47 1121
4501.10 1242
4501.74 1214
4502.37 1271
4503.00 1260
4503.64 1313
4504.27 1334
4504.90 1294
4505.53 1337
4506.17 1276
4506.80 1258
4507.43 1240
4508.07 1176
4508.70 1224
4509.34 1171
4509.97 1154
4510.60 1145
4511.24 1082
4511.87 1075
4512.50 1065
4513.14 1121
4513.77 1087
4514.41 1011
4515.04 1021
4515.67 1092
4516.31 1083
4516.94 1058
4517.58 1028
4518.21 1112
4518.84 1013
4519.48 1046
4520.11 1054
4520.75 1075
4521.38 1125
4522.02 1086
4522.65 1093
4523.28 1109
4523.92 1105
4524.55 1177
4525.19 1258
4525.82 1290
4526.46 1348
4527.09 1484
4527.73 1653
4528.36 1833
4529.00 2067
4529.63 2606
4530.27 2834
4530.90 3223
4531.54 3533
4532.17 3853
4532.81 3924
4533.44 3950
4534.08 3943
4534.71 3819
4535.35 3441
4535.99 3233
4536.62 2815
4537.26 2458
4537.89 2181
4538.53 1889
4539.16 1741
4539.80 1554
4540.43 1351
4541.07 1238
4541.71 1263
4542.34 1202
4542.98 1139
4543.61 1092
4544.25 1054
4544.89 1100
4545.52 1085
4546.16 1091
4546.79 1140
4547.43 1169
4548.07 1183
4548.70 1125
4549.34 1170
4549.98 1170
4550.61 1193
4551.25 1194
4551.89 1140
4552.52 1146
4553.16 1134
4553.80 1148
4554.43 1084
4555.07 1097
4555.71 1044
4556.34 994
4556.98 1053
4557.62 1065
4558.25 1083
4558.89 1050
4559.53 1153
4560.16 1143
4560.80 1113
4561.44 1129
4562.08 1144
4562.71 1121
4563.35 1128
4563.99 1127
4564.63 1123
4565.26 1157
4565.90 1218
4566.54 1222
4567.18 1207
4567.81 1231
4568.45 1294
4569.09 1222
4569.73 1234
4570.36 1273
4571.00 1309
4571.64 1294
4572.28 1324
4572.92 1335
4573.55 1269
4574.19 1235
4574.83 1244
4575.47 1256
4576.11 1180
4576.75 1101
4577.38 1127
4578.02 1156
4578.66 1081
4579.30 1028
4579.94 1095
4580.58 1092
4581.21 1056
4581.85 1056
4582.49 1070
4583.13 1067
4583.77 1068
4584.41 1115
4585.05 1152
4585.69 1080
4586.32 1074
4586.96 1174
4587.60 1154
4588.24 1179
4588.88 1164
4589.52 1185
4590.16 1252
4590.80 1128
4591.44 1115
4592.08 1207
4592.72 1111
4593.36 1144
4594.00 1183
4594.63 1110
4595.27 1058
4595.91 1080
4596.55 996
4597.19 989
4597.83 1003
4598.47 1001
4599.11 1027
4599.75 974
4600.39 1016
4601.03 1046
4601.67 965
4602.31 972
4602.95 1001
4603.59 968
4604.23 1009
4604.87 984
4605.51 1039
4606.15 997
4606.79 1041
4607.43 1123
4608.08 1067
4608.72 1012
4609.36 1014
4610.00 959
4610.64 1021
4611.28 921
4611.92 1000
4612.56 1035
4613.20 1036
4613.84 1006
4614.48 982
4615.12 1033
4615.76 1014
4616.41 987
4617.05 994
4617.69 990
4618.33 976
4618.97 941
4619.61 924
4620.25 936
4620.89 898
4621.54 881
4622.18 870
4622.82 838
4623.46 900
4624.10 914
4624.74 915
4625.38 873
4626.03 844
4626.67 822
4627.31 843
4627.95 885
4628.59 924
4629.24 877
4629.88 901
4630.52 861
4631.16 854
4631.80 971
4632.45 1008
4633.09 1018
4633.73 1074
4634.37 1025
4635.02 1017
4635.66 979
4636.30 1011
4636.94 995
4637.58 950
4638.23 1082
4638.87 1072
4639.51 1036
4640.16 983
4640.80 1054
4641.44 1083
4642.08 1047
4642.73 1013
4643.37 1004
4644.01 1016
4644.66 977
4645.30 957
4645.94 960
4646.58 1015
4647.23 942
4647.87 999
4648.51 965
4649.16 948
4649.80 952
4650.44 962
4651.09 1010
4651.73 1013
4652.37 1079
4653.02 1060
4653.66 1136
4654.31 1150
4654.95 1097
4655.59 1045
4656.24 1083
4656.88 1037
4657.52 1003
4658.17 965
4658.81 900
4659.46 943
4660.10 926
4660.75 863
4661.39 857
4662.03 908
4662.68 879
4663.32 837
4663.97 840
4664.61 844
4665.26 799
4665.90 841
4666.54 853
4667.19 910
4667.83 888
4668.48 872
4669.12 850
4669.77 828
4670.41 813
4671.06 829
4671.70 796
4672.35 825
4672.99 778
4673.64 804
4674.28 833
4674.93 858
4675.57 866
4676.22 849
4676.86 887
4677.51 874
4678.15 877
4678.80 929
4679.44 909
4680.09 889
4680.73 883
4681.38 939
4682.03 826
4682.67 920
4683.32 868
4683.96 857
4684.61 881
4685.25 957
4685.90 928
4686.55 890
4687.19 863
4687.84 930
4688.48 942
4689.13 958
4689.78 912
4690.42 945
4691.07 998
4691.72 986
4692.36 963
4693.01 963
4693.65 936
4694.30 896
4694.95 948
4695.59 972
4696.24 1001
4696.89 1034
4697.53 1078
4698.18 1032
4698.83 953
4699.47 1057
4700.12 1131
4700.77 1063
4701.41 1094
4702.06 1149
4702.71 1044
4703.36 1020
4704.00 1011
4704.65 955
4705.30 904
4705.94 930
4706.59 919
4707.24 994
4707.89 982
4708.53 951
4709.18 915
4709.83 956
4710.48 931
4711.12 914
4711.77 916
4712.42 915
4713.07 902
4713.71 933
4714.36 912
4715.01 894
4715.66 923
4716.31 891
4716.95 944
4717.60 904
4718.25 881
4718.90 901
4719.55 942
4720.19 909
4720.84 898
4721.49 914
4722.14 985
4722.79 937
4723.44 892
4724.08 971
4724.73 919
4725.38 938
4726.03 928
4726.68 956
4727.33 886
4727.98 919
4728.63 939
4729.27 922
4729.92 876
4730.57 902
4731.22 853
4731.87 844
4732.52 890
4733.17 900
4733.82 927
4734.47 870
4735.12 920
4735.77 823
4736.41 894
4737.06 864
4737.71 844
4738.36 910
4739.01 887
4739.66 858
4740.31 953
4740.96 942
4741.61 915
4742.26 878
4742.91 910
4743.56 1016
4744.21 946
4744.86 945
4745.51 946
4746.16 957
4746.81 890
4747.46 913
4748.11 922
4748.76 1002
4749.41 945
4750.06 969
4750.71 955
4751.36 908
4752.01 944
4752.66 1033
4753.31 1038
4753.96 1001
4754.61 1010
4755.26 1059
4755.92 1013
4756.57 993
4757.22 991
4757.87 984
4758.52 969
4759.17 1010
4759.82 1102
4760.47 1050
4761.12 1052
4761.77 1075
4762.42 1157
4763.08 1167
4763.73 1179
4764.38 1166
4765.03 1147
4765.68 1113
4766.33 1056
4766.98 1067
4767.64 1090
4768.29 1029
4768.94 941
4769.59 1009
4770.24 973
4770.89 970
4771.54 971
4772.20 946
4772.85 938
4773.50 919
4774.15 946
4774.80 930
4775.46 917
4776.11 888
4776.76 902
4777.41 878
4778.06 903
4778.72 909
4779.37 930
4780.02 871
4780.67 914
4781.33 926
4781.98 880
4782.63 899
4783.28 894
4783.94 942
4784.59 903
4785.24 914
4785.89 917
4786.55 933
4787.20 930
4787.85 991
4788.51 1007
4789.16 1002
4789.81 998
4790.46 1023
4791.12 1069
4791.77 1064
4792.42 1069
4793.08 1027
4793.73 1047
4794.38 1066
4795.04 1073
4795.69 1022
4796.34 1029
4797.00 1064
4797.65 1147
4798.30 1099
4798.96 1113
4799.61 1141
4800.27 1176
4800.92 1230
4801.57 1240
4802.23 1272
4802.88 1303
4803.53 1308
4804.19 1265
4804.84 1225
4805.50 1163
4806.15 1170
4806.81 1108
4807.46 1104
4808.11 1062
4808.77 1122
4809.42 1021
4810.08 952
4810.73 967
4811.39 1042
4812.04 1074
4812.69 974
4813.35 1000
4814.00 1032
4814.66 995
4815.31 1034
4815.97 1036
4816.62 1059
4817.28 1080
4817.93 1167
4818.59 1104
4819.24 1080
4819.90 1210
4820.55 1232
4821.21 1169
4821.86 1147
4822.52 1270
4823.17 1254
4823.83 1293
4824.48 1257
4825.14 1242
4825.79 1273
4826.45 1233
4827.11 1217
4827.76 1167
4828.42 1149
4829.07 1171
4829.73 1183
4830.38 1174
4831.04 1148
4831.70 1098
4832.35 1161
4833.01 1188
4833.66 1208
4834.32 1285
4834.98 1254
4835.63 1314
4836.29 1331
4836.94 1368
4837.60 1381
4838.26 1436
4838.91 1397
4839.57 1375
4840.23 1440
4840.88 1452
4841.54 1451
4842.20 1433
4842.85 1460
4843.51 1392
4844.17 1335
4844.82 1347
4845.48 1373
4846.14 1394
4846.79 1439
4847.45 1372
4848.11 1457
4848.76 1432
4849.42 1507
4850.08 1599
4850.73 1683
4851.39 1670
4852.05 1741
4852.71 1735
4853.36 1615
4854.02 1665
4854.68 1587
4855.34 1566
4855.99 1591
4856.65 1658
4857.31 1699
4857.97 1683
4858.62 1804
4859.28 1806
4859.94 1827
4860.60 1701
4861.25 1711
4861.91 1749
4862.57 1674
4863.23 1638
4863.89 1487
4864.54 1524
4865.20 1451
4865.86 1403
4866.52 1446
4867.18 1459
4867.84 1468
4868.49 1427
4869.15 1307
4869.81 1398
4870.47 1439
4871.13 1343
4871.79 1385
4872.44 1296
4873.10 1264
4873.76 1211
4874.42 1287
4875.08 1290
4875.74 1263
4876.40 1244
4877.06 1272
4877.72 1235
4878.37 1259
4879.03 1290
4879.69 1329
4880.35 1377
4881.01 1324
4881.67 1227
4882.33 1272
4882.99 1232
4883.65 1220
4884.31 1123
4884.97 1192
4885.63 1156
4886.29 1167
4886.95 1156
4887.61 1108
4888.26 1155
4888.92 1160
4889.58 1121
4890.24 1157
4890.90 1134
4891.56 1238
4892.22 1162
4892.88 1178
4893.54 1169
4894.20 1243
4894.86 1151
4895.52 1137
4896.18 1081
4896.84 1073
4897.51 1178
4898.17 1175
4898.83 1196
4899.49 1158
4900.15 1169
4900.81 1200
4901.47 1201
4902.13 1142
4902.79 1196
4903.45 1097
4904.11 1077
4904.77 1118
4905.43 1145
4906.09 1090
4906.75 1039
4907.41 1094
4908.08 1034
4908.74 1007
4909.40 979
4910.06 995
4910.72 973
4911.38 922
4912.04 1008
4912.70 988
4913.37 969
4914.03 946
4914.69 950
4915.35 928
4916.01 914
4916.67 918
4917.33 935
4918.00 948
4918.66 896
4919.32 918
4919.98 882
4920.64 838
4921.31 844
4921.97 909
4922.63 939
4923.29 900
4923.95 891
4924.62 903
4925.28 942
4925.94 931
4926.60 901
4927.26 911
4927.93 929
4928.59 944
4929.25 933
4929.91 865
4930.58 898
4931.24 898
4931.90 875
4932.56 927
4933.23 869
4933.89 840
4934.55 856
4935.22 867
4935.88 886
4936.54 893
4937.20 923
4937.87 868
4938.53 871
4939.19 915
4939.86 889
4940.52 870
4941.18 909
4941.85 906
4942.51 879
4943.17 879
4943.84 838
4944.50 885
4945.16 886
4945.83 871
4946.49 830
4947.15 816
4947.82 819
4948.48 823
4949.15 847
4949.81 846
4950.47 868
4951.14 852
4951.80 848
4952.47 862
4953.13 837
4953.79 888
4954.46 897
4955.12 896
4955.79 899
4956.45 875
4957.11 848
4957.78 899
4958.44 973
4959.11 941
4959.77 1016
4960.44 1087
4961.10 1168
4961.77 1144
4962.43 1206
4963.10 1195
4963.76 1257
4964.42 1231
4965.09 1219
4965.75 1166
4966.42 1171
4967.08 1091
4967.75 1058
4968.41 1007
4969.08 892
4969.74 948
4970.41 898
4971.08 879
4971.74 865
4972.41 893
4973.07 888
4973.74 844
4974.40 880
4975.07 962
4975.73 948
4976.40 934
4977.06 995
4977.73 994
4978.40 994
4979.06 942
4979.73 923
4980.39 870
4981.06 898
4981.73 882
4982.39 839
4983.06 844
4983.72 866
4984.39 877
4985.06 844
4985.72 879
4986.39 898
4987.05 905
4987.72 850
4988.39 837
4989.05 900
4989.72 902
4990.39 848
4991.05 879
4991.72 874
4992.39 828
4993.05 819
4993.72 817
4994.39 804
4995.05 824
4995.72 822
4996.39 858
4997.05 865
4997.72 830
4998.39 800
4999.06 781
4999.72 836
5000.39 817
5001.06 824
5001.73 751
5002.39 783
5003.06 761
5003.73 752
5004.39 772
5005.06 761
5005.73 788
5006.40 754
5007.07 804
5007.73 849
5008.40 838
5009.07 838
5009.74 873
5010.40 831
5011.07 828
5011.74 835
5012.41 800
5013.08 854
5013.74 917
5014.41 850
5015.08 855
5015.75 821
5016.42 808
5017.09 785
5017.75 849
5018.42 829
5019.09 836
5019.76 860
5020.43 850
5021.10 891
5021.76 854
5022.43 856
5023.10 863
5023.77 894
5024.44 868
5025.11 914
5025.78 857
5026.45 864
5027.12 883
5027.78 875
5028.45 865
5029.12 816
5029.79 813
5030.46 793
5031.13 818
5031.80 801
5032.47 738
5033.14 772
5033.81 788
5034.48 770
5035.15 761
5035.82 774
5036.49 758
5037.16 762
5037.83 789
5038.50 782
5039.16 810
5039.83 758
5040.50 771
5041.17 747
5041.84 796
5042.51 830
5043.18 792
5043.85 801
5044.52 794
5045.20 792
5045.87 821
5046.54 848
5047.21 866
5047.88 799
5048.55 803
5049.22 786
5049.89 810
5050.56 854
5051.23 775
5051.90 798
5052.57 797
5053.24 789
5053.91 803
5054.58 804
5055.25 785
5055.92 786
5056.60 798
5057.27 768
5057.94 716
5058.61 743
5059.28 753
5059.95 793
5060.62 771
5061.29 763
5061.96 776
5062.64 826
5063.31 801
5063.98 797
5064.65 791
5065.32 775
5065.99 786
5066.66 806
5067.34 762
5068.01 732
5068.68 749
5069.35 783
5070.02 781
5070.70 788
5071.37 783
5072.04 770
5072.71 769
5073.38 792
5074.06 796
5074.73 757
5075.40 782
5076.07 780
5076.74 860
5077.42 839
5078.09 820
5078.76 790
5079.43 808
5080.11 838
5080.78 915
5081.45 890
5082.12 823
5082.80 790
5083.47 772
5084.14 800
5084.82 756
5085.49 856
5086.16 800
5086.83 798
5087.51 797
5088.18 845
5088.85 883
5089.53 909
5090.20 908
5090.87 906
5091.55 925
5092.22 938
5092.89 993
5093.57 910
5094.24 935
5094.91 908
5095.59 968
5096.26 902
5096.93 836
5097.61 856
5098.28 785
5098.96 815
5099.63 860
5100.30 815
5100.98 799
5101.65 782
5102.32 842
5103.00 811
5103.67 862
5104.35 945
5105.02 949
5105.70 912
5106.37 803
5107.04 774
5107.72 765
5108.39 835
5109.07 860
5109.74 869
5110.42 784
5111.09 844
5111.77 817
5112.44 759
5113.11 816
5113.79 841
5114.46 832
5115.14 872
5115.81 902
5116.49 900
5117.16 892
5117.84 987
5118.51 1085
5119.19 1053
5119.86 1107
5120.54 1162
5121.21 1178
5121.89 1140
5122.57 1086
5123.24 1034
5123.92 1050
5124.59 995
5125.27 966
5125.94 907
5126.62 876
5127.29 866
5127.97 885
5128.64 826
5129.32 860
5130.00 911
5130.67 880
5131.35 911
5132.02 834
5132.70 887
5133.38 967
5134.05 908
5134.73 909
5135.40 902
5136.08 847
5136.76 839
5137.43 801
5138.11 830
5138.79 854
5139.46 856
5140.14 874
5140.82 849
5141.49 834
5142.17 853
5142.85 867
5143.52 910
5144.20 852
5144.88 821
5145.55 817
5146.23 787
5146.91 810
5147.58 767
5148.26 747
5148.94 697
5149.61 755
5150.29 801
5150.97 752
5151.65 743
5152.32 805
5153.00 793
5153.68 835
5154.36 772
5155.03 797
5155.71 796
5156.39 755
5157.07 807
5157.74 814
5158.42 746
5159.10 812
5159.78 816
5160.45 829
5161.13 785
5161.81 826
5162.49 813
5163.17 794
5163.84 746
5164.52 829
5165.20 829
5165.88 852
5166.56 862
5167.24 782
5167.91 792
5168.59 749
5169.27 758
5169.95 767
5170.63 800
5171.31 731
5171.98 739
5172.66 778
5173.34 775
5174.02 727
5174.70 675
5175.38 753
5176.06 785
5176.74 785
5177.41 744
5178.09 698
5178.77 760
5179.45 774
5180.13 823
5180.81 771
5181.49 706
5182.17 751
5182.85 713
5183.53 794
5184.21 744
5184.89 765
5185.57 758
5186.24 742
5186.92 730
5187.60 757
5188.28 772
5188.96 718
5189.64 780
5190.32 775
5191.00 752
5191.68 770
5192.36 718
5193.04 670
5193.72 713
5194.40 707
5195.08 733
5195.76 718
5196.44 748
5197.12 717
5197.80 706
5198.48 714
5199.16 734
5199.84 734
5200.52 723
5201.21 702
5201.89 709
5202.57 728
5203.25 766
5203.93 776
5204.61 743
5205.29 760
5205.97 753
5206.65 747
5207.33 722
5208.01 721
5208.69 730
5209.37 765
5210.06 776
5210.74 744
5211.42 733
5212.10 771
5212.78 770
5213.46 793
5214.14 825
5214.82 824
5215.51 800
5216.19 741
5216.87 786
5217.55 854
5218.23 802
5218.91 798
5219.60 789
5220.28 795
5220.96 879
5221.64 820
5222.32 799
5223.00 810
5223.69 851
5224.37 863
5225.05 871
5225.73 852
5226.41 778
5227.10 765
5227.78 770
5228.46 744
5229.14 726
5229.83 744
5230.51 770
5231.19 718
5231.87 775
5232.56 749
5233.24 748
5233.92 765
5234.60 799
5235.29 741
5235.97 804
5236.65 754
5237.34 781
5238.02 805
5238.70 837
5239.38 805
5240.07 828
5240.75 836
5241.43 818
5242.12 826
5242.80 858
5243.48 851
5244.17 841
5244.85 834
5245.53 883
5246.22 838
5246.90 884
5247.58 874
5248.27 838
5248.95 793
5249.63 802
5250.32 816
5251.00 749
5251.69 840
5252.37 781
5253.05 813
5253.74 780
5254.42 775
5255.11 765
5255.79 766
5256.47 765
5257.16 745
5257.84 751
5258.53 747
5259.21 781
5259.89 833
5260.58 818
5261.26 844
5261.95 852
5262.63 896
5263.32 800
5264.00 804
5264.69 854
5265.37 875
5266.06 842
5266.74 864
5267.43 885
5268.11 844
5268.79 854
5269.48 892
5270.16 890
5270.85 827
5271.53 799
5272.22 824
5272.91 829
5273.59 725
5274.28 801
5274.96 835
5275.65 868
5276.33 855
5277.02 853
5277.70 814
5278.39 774
5279.07 741
5279.76 812
5280.45 814
5281.13 803
5281.82 872
5282.50 861
5283.19 874
5283.87 814
5284.56 889
5285.25 844
5285.93 856
5286.62 879
5287.30 838
5287.99 783
5288.68 786
5289.36 819
5290.05 814
5290.74 789
5291.42 845
5292.11 778
5292.79 759
5293.48 783
5294.17 806
5294.85 881
5295.54 889
5296.23 903
5296.91 916
5297.60 912
5298.29 889
5298.98 932
5299.66 946
5300.35 974
5301.04 977
5301.72 1050
5302.41 1142
5303.10 1176
5303.78 1125
5304.47 1083
5305.16 1108
5305.85 1199
5306.53 1213
5307.22 1214
5307.91 1202
5308.60 1246
5309.28 1213
5309.97 1134
5310.66 1136
5311.35 1253
5312.03 1270
5312.72 1277
5313.41 1335
5314.10 1349
5314.79 1365
5315.47 1467
5316.16 1409
5316.85 1441
5317.54 1493
5318.23 1429
5318.91 1397
5319.60 1272
5320.29 1259
5320.98 1171
5321.67 1123
5322.36 1087
5323.04 1069
5323.73 1070
5324.42 1091
5325.11 1038
5325.80 1017
5326.49 946
5327.18 947
5327.86 1005
5328.55 961
5329.24 893
5329.93 909
5330.62 919
5331.31 954
5332.00 926
5332.69 943
5333.38 996
5334.06 940
5334.75 942
5335.44 973
5336.13 954
5336.82 983
5337.51 980
5338.20 980
5338.89 960
5339.58 974
5340.27 1003
5340.96 944
5341.65 937
5342.34 1000
5343.03 1042
5343.72 1015
5344.41 1019
5345.10 1048
5345.79 1040
5346.48 1156
5347.17 1248
5347.86 1362
5348.55 1379
5349.24 1524
5349.93 1651
5350.62 1854
5351.31 1963
5352.00 2066
5352.69 2079
5353.38 2021
5354.07 1986
5354.76 1859
5355.45 1702
5356.14 1576
5356.83 1431
5357.52 1267
5358.21 1269
5358.90 1177
5359.59 1075
5360.29 1040
5360.98 1016
5361.67 940
5362.36 954
5363.05 946
5363.74 916
5364.43 941
5365.12 965
5365.81 931
5366.50 913
5367.20 868
5367.89 852
5368.58 876
5369.27 785
5369.96 823
5370.65 832
5371.34 821
5372.04 830
5372.73 877
5373.42 864
5374.11 839
5374.80 839
5375.49 776
5376.19 841
5376.88 838
5377.57 857
5378.26 846
5378.95 895
5379.65 895
5380.34 892
5381.03 881
5381.72 833
5382.42 831
5383.11 871
5383.80 857
5384.49 841
5385.19 860
5385.88 845
5386.57 830
5387.26 898
5387.96 896
5388.65 877
5389.34 969
5390.03 960
5390.73 979
5391.42 991
5392.11 976
5392.80 957
5393.50 913
5394.19 943
5394.88 908
5395.58 921
5396.27 954
5396.96 957
5397.66 898
5398.35 929
5399.04 861
5399.74 869
5400.43 882
5401.12 930
5401.82 909
5402.51 860
5403.20 809
5403.90 807
5404.59 870
5405.29 892
5405.98 895
5406.67 855
5407.37 838
5408.06 881
5408.75 872
5409.45 862
5410.14 847
5410.84 849
5411.53 862
5412.23 901
5412.92 892
5413.61 869
5414.31 846
5415.00 882
5415.70 837
5416.39 858
5417.09 864
5417.78 837
5418.47 873
5419.17 869
5419.86 875
5420.56 856
5421.25 895
5421.95 915
5422.64 928
5423.34 899
5424.03 908
5424.73 893
5425.42 868
5426.12 874
5426.81 871
5427.51 841
5428.20 858
5428.90 952
5429.59 896
5430.29 885
5430.99 934
5431.68 945
5432.38 905
5433.07 872
5433.77 846
5434.46 896
5435.16 933
5435.85 875
5436.55 912
5437.25 907
5437.94 933
5438.64 882
5439.33 929
5440.03 873
5440.73 885
5441.42 950
5442.12 927
5442.81 947
5443.51 933
5444.21 1023
5444.90 1083
5445.60 1072
5446.29 1152
5446.99 1208
5447.69 1264
5448.38 1262
5449.08 1338
5449.78 1334
5450.47 1262
5451.17 1245
5451.87 1257
5452.56 1170
5453.26 1162
5453.96 1136
5454.65 1090
5455.35 1085
5456.05 1076
5456.75 1013
5457.44 1017
5458.14 1035
5458.84 968
5459.53 980
5460.23 1034
5460.93 1016
5461.63 1077
5462.32 1042
5463.02 1061
5463.72 1062
5464.42 1141
5465.11 1123
5465.81 1064
5466.51 1084
5467.21 1124
5467.90 1144
5468.60 1064
5469.30 1029
5470.00 1138
5470.70 1096
5471.39 1128
5472.09 1089
5472.79 1093
5473.49 1099
5474.19 1199
5474.88 1228
5475.58 1259
5476.28 1277
5476.98 1311
5477.68 1355
5478.38 1477
5479.07 1578
5479.77 1679
5480.47 1807
5481.17 1858
5481.87 1986
5482.57 2048
5483.27 1905
5483.96 1800
5484.66 1798
5485.36 1657
5486.06 1460
5486.76 1490
5487.46 1460
5488.16 1384
5488.86 1359
5489.56 1384
5490.26 1366
5490.96 1324
5491.65 1302
5492.35 1392
5493.05 1388
5493.75 1490
5494.45 1467
5495.15 1500
5495.85 1485
5496.55 1536
5497.25 1618
5497.95 1791
5498.65 1864
5499.35 2115
5500.05 2355
5500.75 2540
5501.45 2768
5502.15 2933
5502.85 2967
5503.55 2902
5504.25 2740
5504.95 2461
5505.65 2202
5506.35 1881
5507.05 1723
5507.75 1542
5508.45 1445
5509.15 1454
5509.85 1321
5510.55 1311
5511.25 1294
5511.95 1242
5512.65 1250
5513.35 1238
5514.05 1252
5514.76 1318
5515.46 1299
5516.16 1284
5516.86 1258
5517.56 1174
5518.26 1243
5518.96 1259
5519.66 1202
5520.36 1164
5521.06 1199
5521.77 1191
5522.47 1152
5523.17 1107
5523.87 1112
5524.57 1090
5525.27 1064
5525.97 1041
5526.67 1008
5527.38 990
5528.08 975
5528.78 1031
5529.48 996
5530.18 1002
5530.88 962
5531.59 994
5532.29 987
5532.99 938
5533.69 977
5534.39 982
5535.10 960
5535.80 937
5536.50 963
5537.20 979
5537.90 1017
5538.61 996
5539.31 1026
5540.01 1018
5540.71 990
5541.42 1020
5542.12 989
5542.82 1011
5543.52 999
5544.23 1002
5544.93 1027
5545.63 956
5546.33 921
5547.04 966
5547.74 957
5548.44 909
5549.15 966
5549.85 914
5550.55 936
5551.26 975
5551.96 952
5552.66 920
5553.36 930
5554.07 931
5554.77 925
5555.47 884
5556.18 883
5556.88 892
5557.58 888
5558.29 884
5558.99 865
5559.70 932
5560.40 948
5561.10 952
5561.81 954
5562.51 1064
5563.21 1022
5563.92 1044
5564.62 1033
5565.33 1010
5566.03 1000
5566.73 1005
5567.44 1030
5568.14 1000
5568.85 948
5569.55 916
5570.25 904
5570.96 890
5571.66 964
5572.37 952
5573.07 931
5573.78 957
5574.48 910
5575.19 897
5575.89 905
5576.59 982
5577.30 969
5578.00 878
5578.71 856
5579.41 901
5580.12 908
5580.82 897
5581.53 919
5582.23 877
5582.94 878
5583.64 844
5584.35 885
5585.05 822
5585.76 837
5586.46 860
5587.17 870
5587.88 862
5588.58 939
5589.29 857
5589.99 850
5590.70 837
5591.40 822
5592.11 846
5592.81 855
5593.52 887
5594.23 859
5594.93 878
5595.64 907
5596.34 876
5597.05 848
5597.76 849
5598.46 862
5599.17 825
5599.87 827
5600.58 756
5601.29 778
5601.99 780
5602.70 782
5603.41 813
5604.11 792
5604.82 774
5605.52 782
5606.23 771
5606.94 790
5607.64 833
5608.35 837
5609.06 731
5609.76 731
5610.47 751
5611.18 798
5611.88 758
5612.59 856
5613.30 844
5614.01 816
5614.71 821
5615.42 801
5616.13 790
5616.83 836
5617.54 789
5618.25 811
5618.96 900
5619.66 833
5620.37 824
5621.08 834
5621.79 833
5622.49 860
5623.20 850
5623.91 824
5624.62 856
5625.32 829
5626.03 866
5626.74 859
5627.45 846
5628.16 905
5628.86 918
5629.57 846
5630.28 816
5630.99 824
5631.70 841
5632.40 950
5633.11 932
5633.82 898
5634.53 915
5635.24 923
5635.95 965
5636.65 956
5637.36 982
5638.07 1035
5638.78 978
5639.49 1002
5640.20 1068
5640.91 1096
5641.61 1109
5642.32 1103
5643.03 1039
5643.74 985
5644.45 1015
5645.16 999
5645.87 910
5646.58 940
5647.29 1005
5648.00 929
5648.70 912
5649.41 923
5650.12 965
5650.83 912
5651.54 929
5652.25 976
5652.96 947
5653.67 897
5654.38 955
5655.09 964
5655.80 939
5656.51 998
5657.22 957
5657.93 995
5658.64 1023
5659.35 1034
5660.06 999
5660.77 1026
5661.48 1044
5662.19 969
5662.90 1056
5663.61 1050
5664.32 1019
5665.03 1016
5665.74 1004
5666.45 1023
5667.16 1023
5667.87 996
5668.58 916
5669.29 1004
5670.00 1036
5670.71 1095
5671.42 1144
5672.13 1147
5672.84 1116
5673.56 1127
5674.27 1157
5674.98 1051
5675.69 974
5676.40 975
5677.11 975
5677.82 916
5678.53 917
5679.24 897
5679.95 938
5680.67 961
5681.38 946
5682.09 920
5682.80 952
5683.51 932
5684.22 922
5684.93 933
5685.65 923
5686.36 918
5687.07 931
5687.78 923
5688.49 926
5689.20 914
5689.92 856
5690.63 889
5691.34 932
5692.05 859
5692.76 875
5693.47 867
5694.19 896
5694.90 858
5695.61 851
5696.32 859
5697.04 875
5697.75 841
5698.46 848
5699.17 900
5699.89 854
5700.60 859
5701.31 873
5702.02 846
5702.74 872
5703.45 872
5704.16 895
5704.87 900
5705.59 898
5706.30 880
5707.01 899
5707.72 886
5708.44 870
5709.15 898
5709.86 885
5710.58 829
5711.29 825
5712.00 828
5712.72 842
5713.43 889
5714.14 819
5714.86 857
5715.57 829
5716.28 849
5717.00 812
5717.71 860
5718.42 859
5719.14 875
5719.85 854
5720.56 862
5721.28 870
5721.99 855
5722.71 841
5723.42 928
5724.13 945
5724.85 911
5725.56 931
5726.28 893
5726.99 931
5727.70 968
5728.42 962
5729.13 946
5729.85 939
5730.56 986
5731.28 970
5731.99 962
5732.70 926
5733.42 956
5734.13 920
5734.85 922
5735.56 887
5736.28 863
5736.99 906
5737.71 947
5738.42 923
5739.14 941
5739.85 921
5740.57 925
5741.28 941
5742.00 958
5742.71 971
5743.43 972
5744.14 994
5744.86 998
5745.57 954
5746.29 942
5747.00 990
5747.72 1014
5748.43 1001
5749.15 982
5749.87 1060
5750.58 1008
5751.30 1041
5752.01 1117
5752.73 1165
5753.44 1174
5754.16 1200
5754.88 1196
5755.59 1258
5756.31 1371
5757.02 1373
5757.74 1338
5758.46 1343
5759.17 1341
5759.89 1371
5760.60 1367
5761.32 1359
5762.04 1288
5762.75 1306
5763.47 1326
5764.19 1365
5764.90 1370
5765.62 1397
5766.34 1450
5767.05 1596
5767.77 1649
5768.49 1832
5769.20 2025
5769.92 2294
5770.64 2456
5771.35 2821
5772.07 2931
5772.79 2916
5773.50 2753
5774.22 2559
5774.94 2310
5775.65 2109
5776.37 1830
5777.09 1685
5777.81 1568
5778.52 1557
5779.24 1494
5779.96 1516
5780.68 1574
5781.39 1561
5782.11 1557
5782.83 1574
5783.55 1522
5784.26 1453
5784.98 1533
5785.70 1506
5786.42 1477
5787.14 1472
5787.85 1433
5788.57 1375
5789.29 1384
5790.01 1353
5790.73 1314
5791.44 1337
5792.16 1271
5792.88 1248
5793.60 1222
5794.32 1262
5795.03 1228
5795.75 1232
5796.47 1198
5797.19 1232
5797.91 1304
5798.63 1293
5799.35 1397
5800.06 1465
5800.78 1628
5801.50 1610
5802.22 1576
5802.94 1609
5803.66 1571
5804.38 1588
5805.10 1383
5805.82 1325
5806.53 1292
5807.25 1280
5807.97 1242
5808.69 1235
5809.41 1167
5810.13 1252
5810.85 1291
5811.57 1266
5812.29 1268
5813.01 1255
5813.73 1223
5814.45 1213
5815.17 1129
5815.89 1167
5816.61 1141
5817.33 1084
5818.05 1117
5818.77 1099
5819.49 1118
5820.20 1128
5820.92 1066
5821.64 1141
5822.36 1121
5823.09 1082
5823.81 1080
5824.53 1032
5825.25 977
5825.97 955
5826.69 1001
5827.41 1016
5828.13 998
5828.85 976
5829.57 1001
5830.29 1005
5831.01 950
5831.73 972
5832.45 988
5833.17 1042
5833.89 934
5834.61 905
5835.33 996
5836.05 974
5836.78 919
5837.50 900
5838.22 882
5838.94 922
5839.66 909
5840.38 919
5841.10 961
5841.82 944
5842.54 956
5843.27 958
5843.99 988
5844.71 951
5845.43 972
5846.15 952
5846.87 950
5847.59 913
5848.32 926
5849.04 925
5849.76 909
5850.48 907
5851.20 871
5851.93 901
5852.65 900
5853.37 957
5854.09 875
5854.81 948
5855.54 918
5856.26 961
5856.98 903
5857.70 917
5858.42 914
5859.15 977
5859.87 936
5860.59 899
5861.31 889
5862.04 938
5862.76 924
5863.48 911
5864.20 976
5864.93 914
5865.65 926
5866.37 946
5867.10 921
5867.82 932
5868.54 923
5869.26 888
5869.99 955
5870.71 910
5871.43 888
5872.16 874
5872.88 926
5873.60 928
5874.33 893
5875.05 924
5875.77 875
5876.50 876
5877.22 848
5877.94 903
5878.67 905
5879.39 881
5880.11 877
5880.84 890
5881.56 884
5882.28 907
5883.01 930
5883.73 971
5884.46 923
5885.18 912
5885.90 913
5886.63 978
5887.35 958
5888.08 937
5888.80 948
5889.52 969
5890.25 993
5890.97 972
5891.70 924
5892.42 915
5893.15 960
5893.87 907
5894.59 984
5895.32 914
5896.04 922
5896.77 957
5897.49 954
5898.22 953
5898.94 920
5899.67 940
5900.39 894
5901.12 909
5901.84 936
5902.57 971
5903.29 948
5904.02 942
5904.74 972
5905.47 981
5906.19 959
5906.92 975
5907.64 1003
5908.37 1009
5909.09 1049
5909.82 1023
5910.55 1042
5911.27 1004
5912.00 1026
5912.72 1022
5913.45 1041
5914.17 1060
5914.90 1088
5915.63 1089
5916.35 1117
5917.08 1051
5917.80 1050
5918.53 1078
5919.25 1020
5919.98 1076
5920.71 1080
5921.43 1137
5922.16 1187
5922.89 1144
5923.61 1091
5924.34 1175
5925.06 1171
5925.79 1226
5926.52 1182
5927.24 1187
5927.97 1273
5928.70 1291
5929.42 1245
5930.15 1199
5930.88 1260
5931.60 1278
5932.33 1292
5933.06 1286
5933.78 1267
5934.51 1302
5935.24 1379
5935.97 1315
5936.69 1434
5937.42 1470
5938.15 1484
5938.87 1522
5939.60 1422
5940.33 1483
5941.06 1478
5941.78 1570
5942.51 1627
5943.24 1686
5943.97 1621
5944.69 1674
5945.42 1744
5946.15 1671
5946.88 1657
5947.60 1760
5948.33 1726
5949.06 1843
5949.79 1838
5950.52 1906
5951.24 2091
5951.97 2137
5952.70 2297
5953.43 2422
5954.16 2472
5954.88 2490
5955.61 2531
5956.34 2608
5957.07 2514
5957.80 2317
5958.53 2317
5959.25 2323
5959.98 2257
5960.71 2238
5961.44 2227
5962.17 2311
5962.90 2257
5963.63 2275
5964.36 2383
5965.08 2601
5965.81 2688
5966.54 2711
5967.27 2927
5968.00 3110
5968.73 3230
5969.46 3321
5970.19 3174
5970.92 3066
5971.65 2996
5972.37 2922
5973.10 2848
5973.83 2767
5974.56 2668
5975.29 2741
5976.02 2657
5976.75 2660
5977.48 2724
5978.21 2751
5978.94 2736
5979.67 2779
5980.40 2882
5981.13 3036
5981.86 2995
5982.59 2978
5983.32 3146
5984.05 3107
5984.78 3242
5985.51 3235
5986.24 3197
5986.97 3164
5987.70 3279
5988.43 3267
5989.16 3286
5989.89 3295
5990.62 3156
5991.35 3366
5992.08 3410
5992.81 3359
5993.54 3479
5994.27 3520
5995.00 3467
5995.74 3530
5996.47 3692
5997.20 3630
5997.93 3600
5998.66 3690
5999.39 3745
6000.12 3664
6000.85 3658
6001.58 3594
6002.31 3563
6003.04 3560
6003.78 3346
6004.51 3262
6005.24 3275
6005.97 3327
6006.70 3283
6007.43 3429
6008.16 3770
6008.90 4019
6009.63 4526
6010.36 5108
6011.09 5858
6011.82 6794
6012.55 7837
6013.29 8808
6014.02 9435
6014.75 9812
6015.48 10000
6016.21 10057
6016.95 9647
6017.68 8854
6018.41 7930
6019.14 7044
6019.87 6084
6020.61 5321
6021.34 4557
6022.07 4053
6022.80 3586
6023.54 3250
6024.27 3076
6025.00 2884
6025.73 2717
6026.47 2610
6027.20 2572
6027.93 2585
6028.66 2577
6029.40 2476
6030.13 2505
6030.86 2431
6031.59 2426
6032.33 2410
6033.06 2312
6033.79 2219
6034.53 2088
6035.26 1982
6035.99 2025
6036.73 2115
6037.46 2052
6038.19 1997
6038.93 2021
6039.66 2036
6040.39 2111
6041.13 2132
6041.86 2246
6042.59 2210
6043.33 2250
6044.06 2253
6044.79 2258
6045.53 2299
6046.26 2262
6047.00 2267
6047.73 2333
6048.46 2325
6049.20 2389
6049.93 2369
6050.67 2397
6051.40 2543
6052.13 2597
6052.87 2745
6053.60 2806
6054.34 2805
6055.07 2794
6055.81 2814
6056.54 2733
6057.27 2612
6058.01 2562
6058.74 2493
6059.48 2463
6060.21 2448
6060.95 2397
6061.68 2360
6062.42 2329
6063.15 2342
6063.89 2229
6064.62 2283
6065.36 2293
6066.09 2240
6066.83 2221
6067.56 2175
6068.30 2206
6069.03 2180
6069.77 2126
6070.50 2121
6071.24 2087
6071.97 2041
6072.71 2050
6073.44 2044
6074.18 1999
6074.91 2014
6075.65 1971
6076.39 1937
6077.12 1969
6077.86 1981
6078.59 1949
6079.33 1985
6080.06 1922
6080.80 1967
6081.54 1895
6082.27 1872
6083.01 1848
6083.74 1852
6084.48 1833
6085.22 1737
6085.95 1760
6086.69 1757
6087.42 1745
6088.16 1731
6088.90 1727
6089.63 1810
6090.37 1844
6091.11 1892
6091.84 1862
6092.58 1795
6093.32 1841
6094.05 1855
6094.79 1922
6095.53 1791
6096.26 1746
6097.00 1704
6097.74 1670
6098.47 1696
6099.21 1673
6099.95 1661
6100.69 1624
6101.42 1647
6102.16 1616
6102.90 1620
6103.63 1599
6104.37 1618
6105.11 1638
6105.85 1618
6106.58 1643
6107.32 1571
6108.06 1597
6108.80 1618
6109.53 1608
6110.27 1600
6111.01 1669
6111.75 1604
6112.49 1593
6113.22 1677
6113.96 1682
6114.70 1691
6115.44 1849
6116.17 1867
6116.91 1894
6117.65 1897
6118.39 1896
6119.13 1875
6119.87 1887
6120.60 1922
6121.34 1858
6122.08 1800
6122.82 1818
6123.56 1764
6124.30 1718
6125.03 1804
6125.77 1827
6126.51 1874
6127.25 1831
6127.99 1834
6128.73 1843
6129.47 1822
6130.21 1887
6130.94 1870
6131.68 1776
6132.42 1791
6133.16 1849
6133.90 1907
6134.64 1828
6135.38 1920
6136.12 1916
6136.86 1967
6137.60 2020
6138.34 2056
6139.08 2101
6139.81 2087
6140.55 2136
6141.29 2126
6142.03 2163
6142.77 2103
6143.51 2081
6144.25 2085
6144.99 2070
6145.73 2092
6146.47 1996
6147.21 2000
6147.95 2002
6148.69 2064
6149.43 2043
6150.17 2088
6150.91 2087
6151.65 2161
6152.39 2169
6153.13 2204
6153.87 2145
6154.61 2207
6155.35 2314
6156.09 2323
6156.83 2288
6157.58 2259
6158.32 2188
6159.06 2289
6159.80 2287
6160.54 2315
6161.28 2389
6162.02 2460
6162.76 2619
6163.50 2703
6164.24 2822
6164.98 2994
6165.72 3153
6166.46 3267
6167.21 3409
6167.95 3494
6168.69 3699
6169.43 3792
6170.17 3730
6170.91 3679
6171.65 3628
6172.39 3543
6173.14 3436
6173.88 3418
6174.62 3286
6175.36 3218
6176.10 3163
6176.84 3105
6177.59 3097
6178.33 3154
6179.07 3167
6179.81 3224
6180.55 3165
6181.30 3203
6182.04 3257
6182.78 3354
6183.52 3339
6184.26 3382
6185.01 3347
6185.75 3352
6186.49 3393
6187.23 3399
6187.97 3521
6188.72 3616
6189.46 3556
6190.20 3614
6190.94 3676
6191.69 3902
6192.43 4113
6193.17 4205
6193.92 4336
6194.66 4355
6195.40 4496
6196.14 4405
6196.89 4395
6197.63 4365
6198.37 4389
6199.12 4342
6199.86 4347
6200.60 4401
6201.34 4540
6202.09 4491
6202.83 4777
6203.57 5194
6204.32 5693
6205.06 6378
6205.80 7464
6206.55 9106
6207.29 11064
6208.03 13428
6208.78 15959
6209.52 18503
6210.27 20538
6211.01 21512
6211.75 21643
6212.50 20637
6213.24 18877
6213.98 16678
6214.73 14123
6215.47 11968
6216.22 9620
6216.96 7888
6217.71 6582
6218.45 5550
6219.19 4721
6219.94 4208
6220.68 3780
6221.43 3555
6222.17 3318
6222.92 3197
6223.66 3199
6224.40 3087
6225.15 3028
6225.89 3102
6226.64 3061
6227.38 2927
6228.13 2774
6228.87 2629
6229.62 2489
6230.36 2220
6231.11 2135
6231.85 2065
6232.60 1990
6233.34 2023
6234.09 2052
6234.83 2043
6235.58 2116
6236.32 2221
6237.07 2307
6237.81 2345
6238.56 2415
6239.30 2490
6240.05 2644
6240.80 2697
6241.54 2902
6242.29 2843
6243.03 2789
6243.78 2846
6244.52 2792
6245.27 2752
6246.02 2797
6246.76 2712
6247.51 2882
6248.25 2795
6249.00 2866
6249.75 2874
6250.49 2870
6251.24 2793
6251.98 2724
6252.73 2653
6253.48 2680
6254.22 2637
6254.97 2538
6255.72 2618
6256.46 2573
6257.21 2483
6257.95 2470
6258.70 2497
6259.45 2425
6260.19 2482
6260.94 2464
6261.69 2445
6262.43 2398
6263.18 2381
6263.93 2312
6264.68 2276
6265.42 2331
6266.17 2331
6266.92 2249
6267.66 2264
6268.41 2225
6269.16 2220
6269.91 2240
6270.65 2377
6271.40 2381
6272.15 2369
6272.89 2370
6273.64 2268
6274.39 2298
6275.14 2293
6275.88 2312
6276.63 2357
6277.38 2319
6278.13 2389
6278.88 2363
6279.62 2395
6280.37 2346
6281.12 2328
6281.87 2276
6282.62 2244
6283.36 2151
6284.11 2137
6284.86 2028
6285.61 1958
6286.36 1914
6287.10 1897
6287.85 1831
6288.60 1814
6289.35 1747
6290.10 1815
6290.85 1822
6291.59 1773
6292.34 1738
6293.09 1749
6293.84 1682
6294.59 1781
6295.34 1748
6296.09 1804
6296.84 1813
6297.58 1799
6298.33 1788
6299.08 1749
6299.83 1762
6300.58 1683
6301.33 1692
6302.08 1636
6302.83 1619
6303.58 1629
6304.33 1559
6305.08 1590
6305.83 1551
6306.58 1592
6307.32 1532
6308.07 1552
6308.82 1606
6309.57 1671
6310.32 1651
6311.07 1643
6311.82 1675
6312.57 1700
6313.32 1663
6314.07 1738
6314.82 1773
6315.57 1749
6316.32 1817
6317.07 1812
6317.82 1794
6318.57 1790
6319.32 1814
6320.07 1732
6320.82 1658
6321.57 1624
6322.32 1547
6323.07 1558
6323.82 1548
6324.58 1429
6325.33 1455
6326.08 1446
6326.83 1434
6327.58 1395
6328.33 1361
6329.08 1416
6329.83 1363
6330.58 1371
6331.33 1397
6332.08 1381
6332.83 1293
6333.58 1313
6334.34 1377
6335.09 1410
6335.84 1367
6336.59 1374
6337.34 1415
6338.09 1387
6338.84 1368
6339.59 1360
6340.35 1389
6341.10 1366
6341.85 1379
6342.60 1416
6343.35 1365
6344.10 1373
6344.86 1378
6345.61 1400
6346.36 1382
6347.11 1410
6347.86 1459
6348.62 1471
6349.37 1441
6350.12 1525
6350.87 1518
6351.62 1594
6352.38 1594
6353.13 1650
6353.88 1725
6354.63 1833
6355.38 1818
6356.14 1780
6356.89 1779
6357.64 1725
6358.39 1575
6359.15 1558
6359.90 1553
6360.65 1570
6361.40 1455
6362.16 1491
6362.91 1471
6363.66 1457
6364.42 1384
6365.17 1484
6365.92 1480
6366.67 1483
6367.43 1499
6368.18 1537
6368.93 1549
6369.69 1579
6370.44 1552
6371.19 1507
6371.95 1524
6372.70 1463
6373.45 1455
6374.21 1467
6374.96 1344
6375.71 1338
6376.47 1374
6377.22 1347
6377.98 1400
6378.73 1377
6379.48 1417
6380.24 1460
6380.99 1514
6381.74 1457
6382.50 1432
6383.25 1522
6384.01 1505
6384.76 1473
6385.51 1465
6386.27 1429
6387.02 1368
6387.78 1368
6388.53 1390
6389.29 1363
6390.04 1387
6390.79 1377
6391.55 1335
6392.30 1339
6393.06 1316
6393.81 1338
6394.57 1293
6395.32 1280
6396.08 1310
6396.83 1213
6397.59 1289
6398.34 1296
6399.10 1338
6399.85 1265
6400.61 1263
6401.36 1322
6402.12 1314
6402.87 1207
6403.63 1140
6404.38 1159
6405.14 1222
6405.89 1169
6406.65 1219
6407.40 1244
6408.16 1222
6408.91 1256
6409.67 1223
6410.43 1229
6411.18 1252
6411.94 1270
6412.69 1245
6413.45 1223
6414.20 1242
6414.96 1247
6415.72 1222
6416.47 1254
6417.23 1277
6417.98 1285
6418.74 1277
6419.50 1269
6420.25 1289
6421.01 1331
6421.77 1279
6422.52 1253
6423.28 1231
6424.03 1233
6424.79 1227
6425.55 1181
6426.30 1202
6427.06 1240
6427.82 1186
6428.57 1179
6429.33 1268
6430.09 1224
6430.84 1257
6431.60 1270
6432.36 1180
6433.11 1235
6433.87 1274
6434.63 1325
6435.39 1300
6436.14 1279
6436.90 1255
6437.66 1323
6438.41 1324
6439.17 1348
6439.93 1307
6440.69 1357
6441.44 1401
6442.20 1406
6442.96 1456
6443.72 1386
6444.47 1428
6445.23 1376
6445.99 1400
6446.75 1385
6447.50 1491
6448.26 1432
6449.02 1448
6449.78 1488
6450.54 1468
6451.29 1418
6452.05 1457
6452.81 1460
6453.57 1429
6454.33 1529
6455.08 1526
6455.84 1539
6456.60 1617
6457.36 1598
6458.12 1597
6458.88 1631
6459.64 1649
6460.39 1651
6461.15 1565
6461.91 1633
6462.67 1588
6463.43 1649
6464.19 1682
6464.95 1662
6465.70 1661
6466.46 1697
6467.22 1791
6467.98 1725
6468.74 1742
6469.50 1787
6470.26 1723
6471.02 1760
6471.78 1728
6472.54 1720
6473.30 1736
6474.05 1727
6474.81 1714
6475.57 1716
6476.33 1775
6477.09 1767
6477.85 1832
6478.61 1863
6479.37 1868
6480.13 1837
6480.89 1870
6481.65 1965
6482.41 1925
6483.17 1941
6483.93 1997
6484.69 2072
6485.45 2084
6486.21 2127
6486.97 2112
6487.73 2128
6488.49 2170
6489.25 2171
6490.01 2240
6490.77 2349
6491.53 2365
6492.29 2302
6493.05 2429
6493.81 2515
6494.57 2603
6495.33 2496
6496.10 2544
6496.86 2541
6497.62 2589
6498.38 2598
6499.14 2565
6499.90 2542
6500.66 2558
6501.42 2645
6502.18 2620
6502.94 2741
6503.70 2833
6504.47 3160
6505.23 3679
6505.99 4187
6506.75 4949
6507.51 6080
6508.27 7230
6509.03 8315
6509.79 9215
6510.56 9657
6511.32 9737
6512.08 9284
6512.84 8145
6513.60 7405
6514.36 6348
6515.13 5444
6515.89 4712
6516.65 4128
6517.41 3710
6518.17 3382
6518.94 3144
6519.70 2980
6520.46 2973
6521.22 2892
6521.98 2858
6522.75 2926
6523.51 3014
6524.27 3084
6525.03 3237
6525.79 3363
6526.56 3615
6527.32 3798
6528.08 3819
6528.84 3848
6529.61 3869
6530.37 3932
6531.13 3804
6531.90 3696
6532.66 3683
6533.42 3744
6534.18 4108
6534.95 4573
6535.71 4953
6536.47 5470
6537.24 6119
6538.00 6548
6538.76 6629
6539.53 6438
6540.29 5995
6541.05 5514
6541.82 4937
6542.58 4438
6543.34 4004
6544.11 3521
6544.87 3131
6545.63 2949
6546.40 2863
6547.16 2781
6547.92 2705
6548.69 2729
6549.45 2641
6550.21 2627
6550.98 2565
6551.74 2513
6552.51 2506
6553.27 2437
6554.03 2478
6554.80 2557
6555.56 2559
6556.33 2512
6557.09 2470
6557.85 2542
6558.62 2496
6559.38 2474
6560.15 2551
6560.91 2531
6561.68 2578
6562.44 2598
6563.21 2651
6563.97 2606
6564.74 2706
6565.50 2724
6566.26 2763
6567.03 2760
6567.79 2815
6568.56 2788
6569.32 2755
6570.09 2781
6570.85 2758
6571.62 2842
6572.38 2802
6573.15 2779
6573.91 2769
6574.68 2870
6575.44 2999
6576.21 2878
6576.98 2949
6577.74 2954
6578.51 2975
6579.27 2994
6580.04 2889
6580.80 2979
6581.57 3026
6582.33 3025
6583.10 3091
6583.87 3068
6584.63 3120
6585.40 3102
6586.16 3122
6586.93 3134
6587.70 3154
6588.46 3129
6589.23 3184
6589.99 3138
6590.76 3194
6591.53 3279
6592.29 3476
6593.06 3609
6593.82 3907
6594.59 3957
6595.36 4175
6596.12 4431
6596.89 4393
6597.66 4304
6598.42 4348
6599.19 4353
6599.96 4110
6600.72 3958
6601.49 3733
6602.26 3491
6603.02 3351
6603.79 3130
6604.56 3061
6605.33 2968
6606.09 2903
6606.86 2928
6607.63 2858
6608.39 2836
6609.16 2875
6609.93 2863
6610.70 2827
6611.46 2689
6612.23 2796
6613.00 2771
6613.77 2803
6614.53 2830
6615.30 2771
6616.07 2696
6616.84 2772
6617.60 2792
6618.37 2863
6619.14 2947
6619.91 2969
6620.68 3103
6621.44 3279
6622.21 3438
6622.98 3635
6623.75 3695
6624.52 3702
6625.28 3801
6626.05 3900
6626.82 3857
6627.59 3550
6628.36 3367
6629.13 3250
6629.89 3146
6630.66 3023
6631.43 3062
6632.20 3026
6632.97 3136
6633.74 3149
6634.51 3265
6635.27 3394
6636.04 3477
6636.81 3660
6637.58 3833
6638.35 3868
6639.12 3959
6639.89 4111
6640.66 4284
6641.43 4407
6642.19 4458
6642.96 4509
6643.73 4427
6644.50 4427
6645.27 4176
6646.04 3828
6646.81 3585
6647.58 3327
6648.35 3124
6649.12 2877
6649.89 2778
6650.66 2534
6651.43 2437
6652.20 2414
6652.97 2382
6653.74 2389
6654.51 2367
6655.28 2333
6656.05 2295
6656.82 2327
6657.59 2196
6658.36 2135
6659.13 2174
6659.90 2210
6660.67 2123
6661.44 2073
6662.21 2051
6662.98 2122
6663.75 2144
6664.52 2115
6665.29 2113
6666.06 2009
6666.83 2081
6667.60 2113
6668.37 2178
6669.14 2151
6669.91 2211
6670.68 2310
6671.46 2295
6672.23 2308
6673.00 2323
6673.77 2263
6674.54 2328
6675.31 2285
6676.08 2254
6676.85 2256
6677.62 2246
6678.40 2279
6679.17 2356
6679.94 2312
6680.71 2349
6681.48 2365
6682.25 2339
6683.02 2480
6683.80 2533
6684.57 2508
6685.34 2618
6686.11 2642
6686.88 2700
6687.65 2705
6688.43 2600
6689.20 2408
6689.97 2395
6690.74 2320
6691.51 2205
6692.29 2149
6693.06 2085
6693.83 1992
6694.60 1927
6695.37 1905
6696.15 1960
6696.92 1931
6697.69 1932
6698.46 1872
6699.24 1927
6700.01 1926
6700.78 1895
6701.55 1849
6702.33 1881
6703.10 1928
6703.87 1844
6704.64 1761
6705.42 1814
6706.19 1837
6706.96 1808
6707.74 1723
6708.51 1692
6709.28 1729
6710.06 1690
6710.83 1668
6711.60 1634
6712.37 1612
6713.15 1659
6713.92 1712
6714.69 1684
6715.47 1617
6716.24 1683
6717.01 1647
6717.79 1608
6718.56 1614
6719.34 1622
6720.11 1682
6720.88 1687
6721.66 1656
6722.43 1602
6723.20 1561
6723.98 1557
6724.75 1600
6725.53 1564
6726.30 1528
6727.07 1531
6727.85 1500
6728.62 1531
6729.40 1520
6730.17 1528
6730.95 1576
6731.72 1498
6732.49 1626
6733.27 1604
6734.04 1577
6734.82 1535
6735.59 1593
6736.37 1557
6737.14 1575
6737.92 1681
6738.69 1639
6739.47 1633
6740.24 1598
6741.01 1651
6741.79 1617
6742.56 1682
6743.34 1631
6744.11 1564
6744.89 1652
6745.67 1682
6746.44 1588
6747.22 1762
6747.99 1788
6748.77 1714
6749.54 1810
6750.32 1948
6751.09 1943
6751.87 1886
6752.64 1983
6753.42 1994
6754.19 2019
6754.97 2001
6755.75 1995
6756.52 1937
6757.30 2011
6758.07 1935
6758.85 1852
6759.63 1818
6760.40 1879
6761.18 1913
6761.95 1848
6762.73 1874
6763.51 1816
6764.28 1770
6765.06 1709
6765.83 1792
6766.61 1790
6767.39 1751
6768.16 1770
6768.94 1807
6769.72 1773
6770.49 1768
6771.27 1755
6772.05 1712
6772.82 1656
6773.60 1674
6774.38 1558
6775.15 1638
6775.93 1640
6776.71 1563
6777.48 1554
6778.26 1549
6779.04 1534
6779.82 1510
6780.59 1549
6781.37 1568
6782.15 1571
6782.92 1513
6783.70 1523
6784.48 1514
6785.26 1533
6786.03 1537
6786.81 1496
6787.59 1468
6788.37 1495
6789.14 1453
6789.92 1427
6790.70 1464
6791.48 1412
6792.25 1365
6793.03 1377
6793.81 1390
6794.59 1369
6795.37 1394
6796.14 1422
6796.92 1385
6797.70 1379
6798.48 1348
6799.26 1384
6800.04 1415
6800.81 1412
6801.59 1427
6802.37 1393
6803.15 1414
6803.93 1438
6804.71 1446
6805.48 1465
6806.26 1440
6807.04 1423
6807.82 1397
6808.60 1409
6809.38 1425
6810.16 1393
6810.94 1403
6811.71 1420
6812.49 1433
6813.27 1421
6814.05 1398
6814.83 1394
6815.61 1391
6816.39 1403
6817.17 1362
6817.95 1381
6818.73 1404
6819.51 1463
6820.29 1420
6821.07 1416
6821.84 1403
6822.62 1430
6823.40 1409
6824.18 1375
6824.96 1398
6825.74 1366
6826.52 1345
6827.30 1373
6828.08 1356
6828.86 1371
6829.64 1374
6830.42 1404
6831.20 1388
6831.98 1344
6832.76 1431
6833.54 1452
6834.32 1526
6835.10 1501
6835.88 1572
6836.66 1751
6837.44 1955
6838.22 2180
6839.01 2449
6839.79 2568
6840.57 2767
6841.35 2893
6842.13 2798
6842.91 2631
6843.69 2480
6844.47 2197
6845.25 2045
6846.03 1922
6846.81 1814
6847.59 1785
6848.37 1824
6849.16 1824
6849.94 1938
6850.72 2060
6851.50 2110
6852.28 2277
6853.06 2366
6853.84 2295
6854.62 2307
6855.41 2241
6856.19 2131
6856.97 1967
6857.75 1884
6858.53 1805
6859.31 1716
6860.10 1652
6860.88 1618
6861.66 1539
6862.44 1488
6863.22 1521
6864.00 1455
6864.79 1542
6865.57 1566
6866.35 1634
6867.13 1651
6867.91 1595
6868.70 1603
6869.48 1591
6870.26 1643
6871.04 1634
6871.83 1551
6872.61 1577
6873.39 1569
6874.17 1655
6874.96 1742
6875.74 1646
6876.52 1762
6877.30 1739
6878.09 1830
6878.87 1900
6879.65 2021
6880.43 2060
6881.22 2260
6882.00 2460
6882.78 2531
6883.57 2664
6884.35 2745
6885.13 2768
6885.92 2670
6886.70 2558
6887.48 2595
6888.27 2692
6889.05 2639
6889.83 2711
6890.62 2788
6891.40 2713
6892.18 2535
6892.97 2385
6893.75 2279
6894.53 2169
6895.32 2125
6896.10 2099
6896.88 2037
6897.67 2042
6898.45 2025
6899.24 2016
6900.02 1913
6900.80 1901
6901.59 1935
6902.37 1891
6903.16 1973
6903.94 1926
6904.73 1908
6905.51 1976
6906.29 1913
6907.08 1847
6907.86 1935
6908.65 1913
6909.43 1864
6910.22 1858
6911.00 1796
6911.79 1767
6912.57 1742
6913.35 1725
6914.14 1771
6914.92 1777
6915.71 1753
6916.49 1840
6917.28 1837
6918.06 1813
6918.85 1812
6919.63 1744
6920.42 1764
6921.20 1801
6921.99 1854
6922.78 1802
6923.56 1866
6924.35 1855
6925.13 1808
6925.92 1836
6926.70 1883
6927.49 1897
6928.27 1974
6929.06 1994
6929.84 1978
6930.63 2024
6931.42 2040
6932.20 1988
6932.99 2034
6933.77 2047
6934.56 1968
6935.35 2041
6936.13 2063
6936.92 2023
6937.70 2018
6938.49 2146
6939.28 2251
6940.06 2340
6940.85 2538
6941.63 2630
6942.42 2769
6943.21 2837
6943.99 3008
6944.78 3154
6945.57 3205
6946.35 3191
6947.14 3317
6947.93 3279
6948.71 3376
6949.50 3427
6950.29 3507
6951.07 3470
6951.86 3369
6952.65 3255
6953.44 3085
6954.22 3017
6955.01 2943
6955.80 2766
6956.58 2696
6957.37 2707
6958.16 2717
6958.95 2774
6959.73 2736
6960.52 2792
6961.31 2875
6962.09 2793
6962.88 2853
6963.67 2990
6964.46 2927
6965.25 2988
6966.03 3147
6966.82 3259
6967.61 3425
6968.40 3532
6969.18 3667
6969.97 3838
6970.76 4024
6971.55 4070
6972.34 4149
6973.12 4082
6973.91 3991
6974.70 4084
6975.49 4019
6976.28 4081
6977.07 4038
6977.85 4035
6978.64 4240
6979.43 4417
6980.22 4630
6981.01 5055
6981.80 5637
6982.59 6667
6983.37 8059
6984.16 9705
6984.95 11642
6985.74 13782
6986.53 15833
6987.32 16868
6988.11 17250
6988.90 17069
6989.69 15677
6990.47 13948
6991.26 12124
6992.05 10118
6992.84 8287
6993.63 6775
6994.42 5702
6995.21 4790
6996.00 4095
6996.79 3517
6997.58 3261
6998.37 3086
6999.16 2961
6999.95 2817
7000.74 2784
7001.53 2658
7002.32 2617
7003.11 2639
7003.90 2512
7004.69 2457
7005.48 2427
7006.27 2340
7007.06 2125
7007.85 2110
7008.64 2071
7009.43 2031
7010.22 2000
7011.01 2030
7011.80 2145
7012.59 2168
7013.38 2201
7014.17 2384
7014.96 2419
7015.75 2460
7016.54 2538
7017.33 2449
7018.12 2326
7018.91 2400
7019.70 2248
7020.49 2275
7021.28 2302
7022.07 2274
7022.87 2344
7023.66 2464
7024.45 2538
7025.24 2547
7026.03 2615
7026.82 2732
7027.61 2680
7028.40 2681
7029.19 2710
7029.99 2660
7030.78 2640
7031.57 2516
7032.36 2494
7033.15 2453
7033.94 2361
7034.74 2297
7035.53 2259
7036.32 2248
7037.11 2208
7037.90 2334
7038.69 2353
7039.49 2360
7040.28 2376
7041.07 2370
7041.86 2435
7042.65 2381
7043.45 2446
7044.24 2432
7045.03 2408
7045.82 2443
7046.61 2476
7047.41 2476
7048.20 2559
7048.99 2513
7049.78 2649
7050.58 2807
7051.37 2753
7052.16 2806
7052.95 2802
7053.75 2781
7054.54 2636
7055.33 2557
7056.13 2484
7056.92 2364
7057.71 2311
7058.50 2279
7059.30 2227
7060.09 2339
7060.88 2316
7061.68 2282
7062.47 2214
7063.26 2200
7064.06 2116
7064.85 2092
7065.64 2039
7066.44 1988
7067.23 1983
7068.02 2038
7068.82 2022
7069.61 1932
7070.40 1912
7071.20 1887
7071.99 1863
7072.78 1861
7073.58 1894
7074.37 1846
7075.17 1886
7075.96 1876
7076.75 1825
7077.55 1700
7078.34 1724
7079.14 1797
7079.93 1722
7080.72 1718
7081.52 1720
7082.31 1717
7083.11 1738
7083.90 1696
7084.70 1804
7085.49 1882
7086.28 1928
7087.08 1982
7087.87 2182
7088.67 2273
7089.46 2315
7090.26 2371
7091.05 2407
7091.85 2296
7092.64 2207
7093.44 2141
7094.23 1926
7095.03 1759
7095.82 1686
7096.62 1608
7097.41 1509
7098.21 1467
7099.00 1542
7099.80 1436
7100.59 1415
7101.39 1445
7102.18 1444
7102.98 1368
7103.77 1343
7104.57 1354
7105.37 1308
7106.16 1340
7106.96 1404
7107.75 1345
7108.55 1316
7109.34 1259
7110.14 1197
7110.94 1221
7111.73 1209
7112.53 1185
7113.32 1215
7114.12 1246
7114.92 1272
7115.71 1203
7116.51 1279
7117.30 1283
7118.10 1253
7118.90 1264
7119.69 1272
7120.49 1285
7121.29 1269
7122.08 1277
7122.88 1247
7123.68 1224
7124.47 1205
7125.27 1246
7126.07 1246
7126.86 1202
7127.66 1279
7128.46 1299
7129.25 1314
7130.05 1306
7130.85 1364
7131.64 1355
7132.44 1358
7133.24 1375
7134.04 1378
7134.83 1298
7135.63 1285
7136.43 1319
7137.23 1303
7138.02 1283
7138.82 1206
7139.62 1204
7140.42 1193
7141.21 1167
7142.01 1193
7142.81 1155
7143.61 1134
7144.40 1125
7145.20 1195
7146.00 1179
7146.80 1125
7147.59 1102
7148.39 1116
7149.19 1106
7149.99 1080
7150.79 1072
7151.59 1087
7152.38 1061
7153.18 1141
7153.98 1082
7154.78 1113
7155.58 1133
7156.38 1126
7157.17 1139
7157.97 1107
7158.77 1149
7159.57 1143
7160.37 1128
7161.17 1144
7161.97 1106
7162.76 1089
7163.56 1119
7164.36 1088
7165.16 1135
7165.96 1071
7166.76 1105
7167.56 1107
7168.36 1074
7169.16 1071
7169.96 1092
7170.75 1064
7171.55 1066
7172.35 1056
7173.15 1023
7173.95 1081
7174.75 1048
7175.55 961
7176.35 996
7177.15 992
7177.95 960
7178.75 967
7179.55 964
7180.35 1032
7181.15 1007
7181.95 1052
7182.75 1054
7183.55 1034
7184.35 994
7185.15 1036
7185.95 1066
7186.75 1008
7187.55 975
7188.35 980
7189.15 996
7189.95 903
7190.75 909
7191.55 927
7192.35 903
7193.15 888
7193.95 882
7194.75 910
7195.55 925
7196.35 935
7197.15 926
7197.95 899
7198.76 884
7199.56 878
7200.36 898
7201.16 960
7201.96 934
7202.76 938
7203.56 945
7204.36 950
7205.16 930
7205.96 882
7206.77 855
7207.57 896
7208.37 841
7209.17 914
7209.97 892
7210.77 893
7211.57 906
7212.38 915
7213.18 940
7213.98 959
7214.78 990
7215.58 925
7216.38 925
7217.19 898
7217.99 964
7218.79 945
7219.59 960
7220.39 908
7221.20 952
7222.00 947
7222.80 964
7223.60 967
7224.40 980
7225.21 937
7226.01 935
7226.81 932
7227.61 971
7228.42 981
7229.22 961
7230.02 972
7230.82 983
7231.63 983
7232.43 998
7233.23 1051
7234.03 1107
7234.84 1142
7235.64 1166
7236.44 1294
7237.25 1359
7238.05 1379
7238.85 1329
7239.65 1343
7240.46 1336
7241.26 1266
7242.06 1177
7242.87 1151
7243.67 1143
7244.47 1075
7245.28 996
7246.08 944
7246.88 937
7247.69 948
7248.49 999
7249.30 957
7250.10 923
7250.90 926
7251.71 949
7252.51 957
7253.31 975
7254.12 977
7254.92 1002
7255.73 1074
7256.53 1066
7257.33 1027
7258.14 1041
7258.94 1032
7259.75 1002
7260.55 1023
7261.35 1009
7262.16 1008
7262.96 1016
7263.77 991
7264.57 1015
7265.38 988
7266.18 1057
7266.99 1023
7267.79 1026
7268.59 1042
7269.40 1022
7270.20 1022
7271.01 1001
7271.81 991
7272.62 1017
7273.42 1006
7274.23 966
7275.03 1009
7275.84 1082
7276.64 1073
7277.45 1053
7278.25 1115
7279.06 1132
7279.86 1165
7280.67 1099
7281.48 1203
7282.28 1329
7283.09 1400
7283.89 1456
7284.70 1618
7285.50 1753
7286.31 1722
7287.11 1786
7287.92 1854
7288.73 1787
7289.53 1716
7290.34 1589
7291.14 1453
7291.95 1377
7292.76 1230
7293.56 1196
7294.37 1181
7295.17 1136
7295.98 1151
7296.79 1130
7297.59 1073
7298.40 1123
7299.21 1091
7300.01 1104
7300.82 1093
7301.62 1079
7302.43 1110
7303.24 1151
7304.04 1137
7304.85 1136
7305.66 1172
7306.46 1170
7307.27 1159
7308.08 1111
7308.89 1186
7309.69 1210
7310.50 1233
7311.31 1238
7312.11 1325
7312.92 1323
7313.73 1323
7314.53 1338
7315.34 1362
7316.15 1419
7316.96 1393
7317.76 1500
7318.57 1631
7319.38 1714
7320.19 1924
7320.99 2059
7321.80 2104
7322.61 2101
7323.42 2030
7324.22 1873
7325.03 1823
7325.84 1768
7326.65 1621
7327.46 1524
7328.26 1474
7329.07 1337
7329.88 1264
7330.69 1325
7331.50 1270
7332.30 1228
7333.11 1284
7333.92 1230
7334.73 1248
7335.54 1189
7336.35 1194
7337.15 1241
7337.96 1286
7338.77 1285
7339.58 1371
7340.39 1396
7341.20 1416
7342.01 1417
7342.82 1367
7343.62 1402
7344.43 1341
7345.24 1352
7346.05 1319
7346.86 1277
7347.67 1187
7348.48 1159
7349.29 1135
7350.10 1104
7350.91 1139
7351.71 1057
7352.52 1090
7353.33 1078
7354.14 1114
7354.95 1102
7355.76 1082
7356.57 1105
7357.38 1151
7358.19 1146
7359.00 1179
7359.81 1203
7360.62 1274
7361.43 1287
7362.24 1340
7363.05 1275
7363.86 1344
7364.67 1312
7365.48 1237
7366.29 1249
7367.10 1233
7367.91 1183
7368.72 1106
7369.53 1089
7370.34 1059
7371.15 1007
7371.96 999
7372.77 1032
7373.58 1007
7374.39 1035
7375.20 1061
7376.01 1101
7376.82 1092
7377.63 1096
7378.45 1107
7379.26 1101
7380.07 1197
7380.88 1189
7381.69 1242
7382.50 1217
7383.31 1245
7384.12 1265
7384.93 1247
7385.74 1185
7386.56 1097
7387.37 1093
7388.18 1046
7388.99 1034
7389.80 1016
7390.61 1001
7391.42 1026
7392.24 1008
7393.05 944
7393.86 962
7394.67 974
7395.48 1013
7396.29 918
7397.10 994
7397.92 967
7398.73 961
7399.54 956
7400.35 1033
7401.16 1074
7401.98 1129
7402.79 1113
7403.60 1082
7404.41 1027
7405.23 1020
7406.04 1057
7406.85 1005
7407.66 939
7408.47 960
7409.29 928
7410.10 914
7410.91 807
7411.72 861
7412.54 898
7413.35 897
7414.16 851
7414.98 844
7415.79 846
7416.60 838
7417.41 833
7418.23 892
7419.04 837
7419.85 838
7420.67 848
7421.48 846
7422.29 782
7423.11 782
7423.92 817
7424.73 821
7425.54 790
7426.36 760
7427.17 797
7427.99 781
7428.80 755
7429.61 761
7430.43 843
7431.24 791
7432.05 801
7432.87 828
7433.68 826
7434.49 820
7435.31 823
7436.12 826
7436.94 837
7437.75 813
7438.56 817
7439.38 841
7440.19 815
7441.01 814
7441.82 817
7442.64 829
7443.45 798
7444.26 782
7445.08 792
7445.89 821
7446.71 756
7447.52 741
7448.34 741
7449.15 765
7449.97 784
7450.78 749
7451.59 786
7452.41 787
7453.22 791
7454.04 814
7454.85 826
7455.67 763
7456.48 777
7457.30 754
7458.11 796
7458.93 786
7459.74 743
7460.56 737
7461.38 752
7462.19 751
7463.01 738
7463.82 784
7464.64 781
7465.45 762
7466.27 775
7467.08 786
7467.90 759
7468.72 762
7469.53 799
7470.35 808
7471.16 832
7471.98 793
7472.79 792
7473.61 861
7474.43 817
7475.24 825
7476.06 771
7476.87 790
7477.69 808
7478.51 766
7479.32 778
7480.14 771
7480.96 796
7481.77 814
7482.59 812
7483.41 784
7484.22 766
7485.04 800
7485.85 819
7486.67 780
7487.49 738
7488.31 751
7489.12 758
7489.94 789
7490.76 768
7491.57 770
7492.39 741
7493.21 763
7494.02 790
7494.84 748
7495.66 798
7496.48 826
7497.29 829
7498.11 783
7498.93 744
7499.74 786
7500.56 814
7501.38 775
7502.20 737
7503.01 772
7503.83 741
7504.65 724
7505.47 776
7506.29 751
7507.10 686
7507.92 696
7508.74 708
7509.56 732
7510.37 737
7511.19 749
7512.01 789
7512.83 727
7513.65 798
7514.47 783
7515.28 746
7516.10 793
7516.92 748
7517.74 761
7518.56 761
7519.38 739
7520.19 759
7521.01 760
7521.83 785
7522.65 770
7523.47 723
7524.29 790
7525.11 771
7525.92 778
7526.74 810
7527.56 784
7528.38 769
7529.20 773
7530.02 829
7530.84 804
7531.66 788
7532.48 780
7533.30 769
7534.12 798
7534.93 841
7535.75 828
7536.57 851
7537.39 827
7538.21 839
7539.03 819
7539.85 803
7540.67 789
7541.49 758
7542.31 782
7543.13 788
7543.95 776
7544.77 746
7545.59 804
7546.41 826
7547.23 816
7548.05 831
7548.87 823
7549.69 816
7550.51 789
7551.33 797
7552.15 795
7552.97 824
7553.79 788
7554.61 814
7555.43 797
7556.25 801
7557.07 819
7557.89 833
7558.71 865
7559.53 861
7560.36 847
7561.18 837
7562.00 863
7562.82 877
7563.64 880
7564.46 864
7565.28 883
7566.10 897
7566.92 833
7567.74 841
7568.56 894
7569.39 937
7570.21 906
7571.03 907
7571.85 909
7572.67 920
7573.49 915
7574.31 936
7575.14 867
7575.96 906
7576.78 923
7577.60 933
7578.42 876
7579.24 949
7580.06 921
7580.89 939
7581.71 922
7582.53 959
7583.35 939
7584.17 950
7585.00 917
7585.82 932
7586.64 951
7587.46 937
7588.29 985
7589.11 1029
7589.93 1034
7590.75 1024
7591.57 1066
7592.40 1099
7593.22 1017
7594.04 1027
7594.86 1010
7595.69 1069
7596.51 1044
7597.33 1081
7598.15 1150
7598.98 1137
7599.80 1111
7600.62 1121
7601.45 1110
7602.27 1137
7603.09 1171
7603.92 1229
7604.74 1271
7605.56 1315
7606.38 1310
7607.21 1313
7608.03 1264
7608.85 1225
7609.68 1184
7610.50 1157
7611.32 1180
7612.15 1124
7612.97 1141
7613.80 1115
7614.62 1205
7615.44 1228
7616.27 1273
7617.09 1411
7617.91 1472
7618.74 1506
7619.56 1531
7620.39 1547
7621.21 1459
7622.03 1491
7622.86 1427
7623.68 1419
7624.51 1375
7625.33 1385
7626.15 1385
7626.98 1379
7627.80 1428
7628.63 1479
7629.45 1447
7630.28 1425
7631.10 1458
7631.93 1538
7632.75 1613
7633.58 1609
7634.40 1652
7635.22 1556
7636.05 1520
7636.87 1464
7637.70 1355
7638.52 1257
7639.35 1179
7640.17 1137
7641.00 1132
7641.82 1090
7642.65 1124
7643.47 1104
7644.30 1163
7645.13 1227
7645.95 1211
7646.78 1264
7647.60 1242
7648.43 1315
7649.25 1308
7650.08 1341
7650.90 1268
7651.73 1238
7652.55 1256
7653.38 1200
7654.21 1202
7655.03 1091
7655.86 1068
7656.68 1013
7657.51 982
7658.34 962
7659.16 982
7659.99 965
7660.81 961
7661.64 923
7662.47 942
7663.29 882
7664.12 915
7664.95 949
7665.77 950
7666.60 934
7667.42 920
7668.25 897
7669.08 980
7669.90 930
7670.73 930
7671.56 923
7672.38 885
7673.21 889
7674.04 880
7674.87 885
7675.69 877
7676.52 883
7677.35 865
7678.17 841
7679.00 890
7679.83 855
7680.65 874
7681.48 863
7682.31 950
7683.14 904
7683.96 923
7684.79 1019
7685.62 1031
7686.45 1027
7687.27 1009
7688.10 939
7688.93 992
7689.76 999
7690.58 928
7691.41 887
7692.24 952
7693.07 973
7693.90 948
7694.72 878
7695.55 939
7696.38 981
7697.21 975
7698.04 1040
7698.86 1029
7699.69 1043
7700.52 1048
7701.35 1039
7702.18 1077
7703.01 983
7703.83 955
7704.66 999
7705.49 961
7706.32 985
7707.15 948
7707.98 880
7708.81 921
7709.63 908
7710.46 873
7711.29 927
7712.12 900
7712.95 895
7713.78 915
7714.61 882
7715.44 904
7716.27 918
7717.10 906
7717.93 867
7718.75 857
7719.58 899
7720.41 894
7721.24 888
7722.07 888
7722.90 886
7723.73 826
7724.56 874
7725.39 863
7726.22 879
7727.05 857
7727.88 873
7728.71 899
7729.54 988
7730.37 999
7731.20 946
7732.03 994
7732.86 980
7733.69 967
7734.52 922
7735.35 929
7736.18 897
7737.01 869
7737.84 853
7738.67 833
7739.50 858
7740.33 847
7741.16 812
7741.99 809
7742.82 871
7743.65 898
7744.48 958
7745.31 990
7746.14 1124
7746.98 1179
7747.81 1242
7748.64 1329
7749.47 1392
7750.30 1405
7751.13 1377
7751.96 1302
7752.79 1205
7753.62 1107
7754.45 1021
7755.29 963
7756.12 954
7756.95 916
7757.78 899
7758.61 863
7759.44 858
7760.27 850
7761.11 838
7761.94 824
7762.77 844
7763.60 859
7764.43 817
7765.26 803
7766.10 805
7766.93 783
7767.76 793
7768.59 753
7769.42 769
7770.26 761
7771.09 752
7771.92 742
7772.75 748
7773.58 787
7774.42 808
7775.25 750
7776.08 783
7776.91 775
7777.75 802
7778.58 773
7779.41 823
7780.24 798
7781.08 822
7781.91 804
7782.74 755
7783.57 789
7784.41 828
7785.24 790
7786.07 792
7786.91 793
7787.74 833
7788.57 789
7789.40 840
7790.24 837
7791.07 779
7791.90 776
7792.74 848
7793.57 819
7794.40 845
7795.24 811
7796.07 822
7796.90 827
7797.74 805
7798.57 821
7799.40 809
7800.24 835
7801.07 866
7801.91 884
7802.74 830
7803.57 818
7804.41 849
7805.24 836
7806.07 885
7806.91 855
7807.74 884
7808.58 917
7809.41 939
7810.25 935
7811.08 878
7811.91 901
7812.75 969
7813.58 1033
7814.42 1007
7815.25 1038
7816.09 1054
7816.92 1074
7817.75 1091
7818.59 1128
7819.42 1080
7820.26 1094
7821.09 1095
7821.93 1124
7822.76 1187
7823.60 1231
7824.43 1261
7825.27 1205
7826.10 1203
7826.94 1205
7827.77 1140
7828.61 1085
7829.44 1047
7830.28 1014
7831.11 992
7831.95 1034
7832.78 1030
7833.62 1054
7834.46 1061
7835.29 1074
7836.13 1075
7836.96 1127
7837.80 1116
7838.63 1063
7839.47 1068
7840.31 1003
7841.14 956
7841.98 940
7842.81 935
7843.65 911
7844.48 902
7845.32 945
7846.16 911
7846.99 882
7847.83 870
7848.67 816
7849.50 859
7850.34 866
7851.17 885
7852.01 784
7852.85 821
7853.68 792
7854.52 841
7855.36 825
7856.19 843
7857.03 818
7857.87 862
7858.70 880
7859.54 865
7860.38 863
7861.21 915
7862.05 902
7862.89 872
7863.72 843
7864.56 875
7865.40 824
7866.24 806
7867.07 869
7867.91 813
7868.75 790
7869.59 813
7870.42 859
7871.26 870
7872.10 845
7872.94 881
7873.77 880
7874.61 900
7875.45 884
7876.29 924
7877.12 969
7877.96 1020
7878.80 1010
7879.64 1028
7880.47 1026
7881.31 1077
7882.15 1109
7882.99 1122
7883.83 1111
7884.66 1121
7885.50 1088
7886.34 1099
7887.18 1075
7888.02 1048
7888.86 1013
7889.69 991
7890.53 983
7891.37 997
7892.21 1010
7893.05 1004
7893.89 1059
7894.73 994
7895.56 988
7896.40 957
7897.24 890
7898.08 884
7898.92 875
7899.76 883
7900.60 845
7901.44 864
7902.28 855
7903.12 808
7903.95 798
7904.79 847
7905.63 855
7906.47 871
7907.31 856
7908.15 848
7908.99 798
7909.83 820
7910.67 838
7911.51 821
7912.35 849
7913.19 858
7914.03 884
7914.87 952
7915.71 1015
7916.55 1052
7917.39 1097
7918.23 1122
7919.07 1141
7919.91 1139
7920.75 1158
7921.59 1184
7922.43 1165
7923.27 1090
7924.11 1016
7924.95 858
7925.79 853
7926.63 866
7927.47 816
7928.31 834
7929.15 775
7929.99 826
7930.83 819
7931.67 790
7932.51 791
7933.35 756
7934.19 779
7935.04 774
7935.88 775
7936.72 719
7937.56 750
7938.40 768
7939.24 796
7940.08 790
7940.92 801
7941.76 765
7942.60 774
7943.45 700
7944.29 738
7945.13 817
7945.97 806
7946.81 753
7947.65 797
7948.49 793
7949.34 838
7950.18 858
7951.02 810
7951.86 837
7952.70 788
7953.54 866
7954.39 814
7955.23 841
7956.07 858
7956.91 929
7957.75 941
7958.60 891
7959.44 927
7960.28 950
7961.12 907
7961.96 893
7962.81 909
7963.65 847
7964.49 908
7965.33 932
7966.18 1027
7967.02 1032
7967.86 1056
7968.70 1072
7969.55 1102
7970.39 1068
7971.23 1047
7972.08 1033
7972.92 958
7973.76 952
7974.60 868
7975.45 845
7976.29 803
7977.13 859
7977.98 835
7978.82 778
7979.66 790
7980.51 772
7981.35 762
7982.19 761
7983.04 739
7983.88 769
7984.72 741
7985.57 703
7986.41 703
7987.25 720
7988.10 744
7988.94 682
7989.78 693
7990.63 692
7991.47 705
7992.32 697
7993.16 702
7994.00 693
7994.85 725
7995.69 711
7996.54 667
7997.38 644
7998.22 684
7999.07 657
7999.91 676
8000.76 676
8001.60 668
8002.45 658
8003.29 645
8004.13 667
8004.98 644
8005.82 599
8006.67 634
8007.51 647
8008.36 645
8009.20 664
8010.05 612
8010.89 638
8011.74 629
8012.58 614
8013.43 607
8014.27 645
8015.12 638
8015.96 624
8016.81 646
8017.65 664
8018.50 657
8019.34 649
8020.19 650
8021.03 606
8021.88 612
8022.72 587
8023.57 585
8024.41 630
8025.26 594
8026.11 598
8026.95 571
8027.80 600
8028.64 606
8029.49 640
8030.33 614
8031.18 645
8032.03 663
8032.87 641
8033.72 622
8034.56 601
8035.41 594
8036.26 591
8037.10 586
8037.95 619
8038.80 594
8039.64 621
8040.49 576
8041.34 550
8042.18 588
8043.03 647
8043.87 609
8044.72 571
8045.57 585
8046.41 600
8047.26 593
8048.11 614
8048.96 612
8049.80 597
8050.65 609
8051.50 606
8052.34 588
8053.19 560
8054.04 595
8054.88 571
8055.73 552
8056.58 595
8057.43 569
8058.27 550
8059.12 582
8059.97 603
8060.82 550
8061.66 583
8062.51 561
8063.36 606
8064.21 594
8065.05 542
8065.90 563
8066.75 597
8067.60 577
8068.44 555
8069.29 576
8070.14 544
8070.99 577
8071.84 574
8072.68 566
8073.53 554
8074.38 552
8075.23 594
8076.08 550
8076.93 564
8077.77 572
8078.62 564
8079.47 560
8080.32 570
8081.17 535
8082.02 575
8082.87 564
8083.71 571
8084.56 561
8085.41 568
8086.26 542
8087.11 590
8087.96 548
8088.81 570
8089.66 558
8090.51 548
8091.35 523
8092.20 565
8093.05 583
8093.90 586
8094.75 545
8095.60 547
8096.45 595
8097.30 574
8098.15 556
8099.00 546
8099.85 568
8100.70 557
8101.55 547
8102.40 589
8103.25 589
8104.10 582
8104.95 549
8105.80 542
8106.65 546
8107.50 589
8108.35 578
8109.20 569
8110.05 563
8110.90 583
8111.75 569
8112.60 580
8113.45 558
8114.30 563
8115.15 540
8116.00 547
8116.85 572
8117.70 606
8118.55 558
8119.40 593
8120.25 614
8121.10 569
8121.95 574
8122.80 583
8123.65 639
8124.50 662
8125.35 668
8126.20 611
8127.06 614
8127.91 586
8128.76 596
8129.61 636
8130.46 577
8131.31 601
8132.16 599
8133.01 654
8133.86 638
8134.72 666
8135.57 692
8136.42 682
8137.27 638
8138.12 596
8138.97 595
8139.83 628
8140.68 628
8141.53 609
8142.38 609
8143.23 636
8144.08 618
8144.94 610
8145.79 605
8146.64 600
8147.49 631
8148.34 587
8149.20 634
8150.05 599
8150.90 634
8151.75 661
8152.60 676
8153.46 641
8154.31 631
8155.16 670
8156.01 717
8156.87 730
8157.72 676
8158.57 673
8159.42 677
8160.28 708
8161.13 655
8161.98 638
8162.84 638
8163.69 637
8164.54 592
8165.39 629
8166.25 573
8167.10 541
8167.95 598
8168.81 575
8169.66 601
8170.51 598
8171.37 594
8172.22 547
8173.07 561
8173.93 556
8174.78 552
8175.63 522
8176.49 571
8177.34 580
8178.19 519
8179.05 539
8179.90 534
8180.76 541
8181.61 533
8182.46 533
8183.32 533
8184.17 534
8185.02 525
8185.88 529
8186.73 517
8187.59 535
8188.44 519
8189.30 516
8190.15 509
8191.00 549
8191.86 534
8192.71 537
8193.57 533
8194.42 514
8195.28 473
8196.13 518
8196.99 531
8197.84 531
8198.69 547
8199.55 493
8200.40 499
8201.26 552
8202.11 550
8202.97 575
8203.82 561
8204.68 548
8205.53 527
8206.39 527
8207.24 527
8208.10 539
8208.95 522
8209.81 508
8210.67 536
8211.52 545
8212.38 557
8213.23 562
8214.09 536
8214.94 581
8215.80 540
8216.65 532
8217.51 528
8218.37 569
8219.22 578
8220.08 557
8220.93 541
8221.79 583
8222.64 589
8223.50 571
8224.36 571
8225.21 603
8226.07 591
8226.92 581
8227.78 602
8228.64 609
8229.49 591
8230.35 558
8231.21 541
8232.06 566
8232.92 556
8233.78 523
8234.63 526
8235.49 522
8236.35 528
8237.20 507
8238.06 537
8238.92 532
8239.77 499
8240.63 510
8241.49 516
8242.34 532
8243.20 523
8244.06 510
8244.91 518
8245.77 516
8246.63 494
8247.49 483
8248.34 500
8249.20 534
8250.06 522
8250.92 508
8251.77 515
8252.63 494
8253.49 543
8254.35 520
8255.20 511
8256.06 497
8256.92 541
8257.78 538
8258.63 559
8259.49 500
8260.35 499
8261.21 519
8262.07 525
8262.92 511
8263.78 551
8264.64 536
8265.50 553
8266.36 531
8267.22 554
8268.07 572
8268.93 536
8269.79 548
8270.65 542
8271.51 534
8272.37 547
8273.22 595
8274.08 554
8274.94 582
8275.80 580
8276.66 570
8277.52 597
8278.38 581
8279.24 582
8280.09 576
8280.95 545
8281.81 594
8282.67 610
8283.53 599
8284.39 588
8285.25 569
8286.11 580
8286.97 545
8287.83 536
8288.69 560
8289.55 557
8290.41 541
8291.26 566
8292.12 544
8292.98 574
8293.84 587
8294.70 584
8295.56 580
8296.42 557
8297.28 564
8298.14 543
8299.00 553
8299.86 552
8300.72 515
8301.58 556
8302.44 591
8303.30 568
8304.16 551
8305.02 527
8305.88 545
8306.74 561
8307.60 528
8308.46 572
8309.33 556
8310.19 541
8311.05 569
8311.91 571
8312.77 541
8313.63 544
8314.49 533
8315.35 555
8316.21 542
8317.07 527
8317.93 545
8318.79 542
8319.65 586
8320.52 545
8321.38 567
8322.24 560
8323.10 547
8323.96 550
8324.82 540
8325.68 509
8326.54 516
8327.41 504
8328.27 529
8329.13 533
8329.99 525
8330.85 542
8331.71 545
8332.57 540
8333.44 541
8334.30 575
8335.16 546
8336.02 540
8336.88 504
8337.75 565
8338.61 548
8339.47 503
8340.33 548
8341.19 543
8342.06 567
8342.92 553
8343.78 558
8344.64 547
8345.50 520
8346.37 549
8347.23 616
8348.09 598
8348.95 611
8349.82 586
8350.68 586
8351.54 552
8352.40 560
8353.27 595
8354.13 605
8354.99 588
8355.86 554
8356.72 556
8357.58 551
8358.45 574
8359.31 564
8360.17 561
8361.03 547
8361.90 578
8362.76 566
8363.62 586
8364.49 545
8365.35 578
8366.21 553
8367.08 565
8367.94 606
8368.80 551
8369.67 550
8370.53 564
8371.40 560
8372.26 582
8373.12 602
8373.99 582
8374.85 591
8375.71 546
8376.58 570
8377.44 549
8378.31 576
8379.17 577
8380.03 588
8380.90 595
8381.76 596
8382.63 607
8383.49 611
8384.36 659
8385.22 625
8386.08 613
8386.95 613
8387.81 657
8388.68 627
8389.54 607
8390.41 640
8391.27 674
8392.14 628
8393.00 662
8393.87 619
8394.73 591
8395.60 591
8396.46 603
8397.33 629
8398.19 615
8399.06 625
8399.92 636
8400.79 629
8401.65 637
8402.52 636
8403.38 626
8404.25 671
8405.11 642
8405.98 632
8406.84 660
8407.71 683
8408.58 655
8409.44 696
8410.31 674
8411.17 673
8412.04 696
8412.90 644
8413.77 679
8414.64 704
8415.50 694
8416.37 684
8417.23 689
8418.10 704
8418.97 710
8419.83 704
8420.70 719
8421.56 704
8422.43 738
8423.30 757
8424.16 771
8425.03 766
8425.90 747
8426.76 797
8427.63 816
8428.50 815
8429.36 753
8430.23 770
8431.10 858
8431.96 834
8432.83 813
8433.70 836
8434.56 853
8435.43 803
8436.30 843
8437.16 879
8438.03 894
8438.90 894
8439.77 938
8440.63 975
8441.50 1013
8442.37 1029
8443.24 991
8444.10 1019
8444.97 1006
8445.84 1032
8446.71 1034
8447.57 1095
8448.44 1066
8449.31 1085
8450.18 1114
8451.04 1161
8451.91 1136
8452.78 1214
8453.65 1297
8454.52 1470
8455.38 1633
8456.25 1886
8457.12 1998
8457.99 2077
8458.86 2209
8459.72 2187
8460.59 1961
8461.46 1788
8462.33 1675
8463.20 1509
8464.07 1370
8464.93 1280
8465.80 1185
8466.67 1093
8467.54 1067
8468.41 1033
8469.28 1024
8470.15 954
8471.02 971
8471.88 965
8472.75 964
8473.62 961
8474.49 936
8475.36 946
8476.23 875
8477.10 887
8477.97 867
8478.84 936
8479.71 944
8480.58 910
8481.44 981
8482.31 1010
8483.18 1042
8484.05 1060
8484.92 1040
8485.79 1021
8486.66 1048
8487.53 1027
8488.40 959
8489.27 984
8490.14 946
8491.01 913
8491.88 944
8492.75 889
8493.62 873
8494.49 949
8495.36 920
8496.23 888
8497.10 891
8497.97 876
8498.84 890
8499.71 893
8500.58 943
8501.45 932
8502.32 850
8503.19 860
8504.06 853
8504.93 893
8505.80 933
8506.67 931
8507.55 882
8508.42 930
8509.29 952
8510.16 974
8511.03 990
8511.90 979
8512.77 1001
8513.64 944
8514.51 969
8515.38 995
8516.25 964
8517.13 987
8518.00 1025
8518.87 1020
8519.74 983
8520.61 1039
8521.48 1072
8522.35 1111
8523.23 1248
8524.10 1338
8524.97 1484
8525.84 1672
8526.71 1769
8527.58 1810
8528.46 1932
8529.33 1924
8530.20 1924
8531.07 1772
8531.94 1577
8532.81 1463
8533.69 1338
8534.56 1280
8535.43 1229
8536.30 1187
8537.18 1101
8538.05 1036
8538.92 1027
8539.79 990
8540.66 1044
8541.54 998
8542.41 940
8543.28 911
8544.15 954
8545.03 944
8545.90 928
8546.77 918
8547.64 860
8548.52 919
8549.39 914
8550.26 898
8551.14 937
8552.01 990
8552.88 1053
8553.76 1101
8554.63 1142
8555.50 1119
8556.37 1154
8557.25 1182
8558.12 1144
8558.99 1092
8559.87 1058
8560.74 1029
8561.61 1002
8562.49 934
8563.36 936
8564.24 910
8565.11 853
8565.98 905
8566.86 891
8567.73 874
8568.60 876
8569.48 849
8570.35 839
8571.23 846
8572.10 837
8572.97 838
8573.85 836
8574.72 818
8575.60 872
8576.47 821
8577.34 834
8578.22 829
8579.09 854
8579.97 862
8580.84 839
8581.72 872
8582.59 827
8583.47 848
8584.34 878
8585.21 935
8586.09 893
8586.96 898
8587.84 890
8588.71 898
8589.59 902
8590.46 908
8591.34 906
8592.21 932
8593.09 966
8593.96 950
8594.84 943
8595.71 899
8596.59 916
8597.46 959
8598.34 996
8599.22 964
8600.09 971
8600.97 959
8601.84 997
8602.72 1026
8603.59 1018
8604.47 989
8605.34 1061
8606.22 1045
8607.10 991
8607.97 1009
8608.85 1022
8609.72 1047
8610.60 1033
8611.47 1081
8612.35 1035
8613.23 1076
8614.10 1034
8614.98 1087
8615.86 1067
8616.73 1112
8617.61 1135
8618.48 1098
8619.36 1148
8620.24 1156
8621.11 1207
8621.99 1184
8622.87 1206
8623.74 1213
8624.62 1277
8625.50 1294
8626.37 1340
8627.25 1327
8628.13 1341
8629.00 1357
8629.88 1326
8630.76 1310
8631.64 1304
8632.51 1309
8633.39 1308
8634.27 1297
8635.14 1339
8636.02 1339
8636.90 1343
8637.78 1389
8638.65 1321
8639.53 1403
8640.41 1402
8641.29 1428
8642.16 1393
8643.04 1448
8643.92 1410
8644.80 1472
8645.67 1528
8646.55 1560
8647.43 1638
8648.31 1613
8649.18 1664
8650.06 1749
8650.94 1647
8651.82 1636
8652.70 1666
8653.58 1666
8654.45 1671
8655.33 1680
8656.21 1745
8657.09 1747
8657.97 1797
8658.84 1923
8659.72 1955
8660.60 2088
8661.48 2266
8662.36 2502
8663.24 2724
8664.12 2921
8664.99 3288
8665.87 3531
8666.75 3578
8667.63 3542
8668.51 3438
8669.39 3224
8670.27 2980
8671.15 2833
8672.03 2756
8672.91 2647
8673.78 2603
8674.66 2630
8675.54 2608
8676.42 2484
8677.30 2485
8678.18 2328
8679.06 2210
8679.94 2142
8680.82 2084
8681.70 1942
8682.58 1896
8683.46 1847
8684.34 1805
8685.22 1776
8686.10 1718
8686.98 1757
8687.86 1747
8688.74 1872
8689.62 2082
8690.50 2217
8691.38 2424
8692.26 2695
8693.14 2941
8694.02 3137
8694.90 3190
8695.78 3100
8696.66 2931
8697.54 2845
8698.42 2574
8699.30 2351
8700.18 2241
8701.06 2159
8701.94 2044
8702.82 2037
8703.70 1977
8704.58 1987
8705.46 1955
8706.34 1781
8707.23 1731
8708.11 1606
8708.99 1571
8709.87 1469
8710.75 1359
8711.63 1357
8712.51 1288
8713.39 1227
8714.27 1199
8715.16 1148
8716.04 1181
8716.92 1183
8717.80 1130
8718.68 1087
8719.56 1130
8720.44 1133
8721.33 1102
8722.21 1184
8723.09 1190
8723.97 1211
8724.85 1200
8725.73 1148
8726.62 1127
8727.50 1144
8728.38 1199
8729.26 1237
8730.14 1266
8731.03 1276
8731.91 1284
8732.79 1300
8733.67 1249
8734.55 1245
8735.44 1275
8736.32 1170
8737.20 1185
8738.08 1207
8738.97 1229
8739.85 1236
8740.73 1235
8741.61 1190
8742.50 1181
8743.38 1203
8744.26 1172
8745.14 1179
8746.03 1186
8746.91 1129
8747.79 1105
8748.68 1175
8749.56 1161
8750.44 1138
8751.33 1108
8752.21 1162
8753.09 1167
8753.97 1168
8754.86 1151
8755.74 1183
8756.62 1256
8757.51 1238
8758.39 1263
8759.28 1289
8760.16 1262
8761.04 1248
8761.93 1303
8762.81 1314
8763.69 1279
8764.58 1283
8765.46 1298
8766.34 1268
8767.23 1299
8768.11 1340
8769.00 1301
8769.88 1299
8770.76 1271
8771.65 1248
8772.53 1250
8773.42 1246
8774.30 1180
8775.19 1203
8776.07 1230
8776.95 1246
8777.84 1280
8778.72 1362
8779.61 1434
8780.49 1492
8781.38 1618
8782.26 1775
8783.15 1774
8784.03 1847
8784.92 1893
8785.80 1847
8786.69 1713
8787.57 1656
8788.46 1569
8789.34 1453
8790.23 1336
8791.11 1286
8792.00 1238
8792.88 1128
8793.77 1087
8794.65 1071
8795.54 1068
8796.42 1021
8797.31 1037
8798.19 1038
8799.08 1023
8799.96 1046
8800.85 1033
8801.74 1001
8802.62 1012
8803.51 1029
8804.39 975
8805.28 925
8806.16 884
8807.05 903
8807.94 884
8808.82 925
8809.71 878
8810.59 892
8811.48 873
8812.37 888
8813.25 881
8814.14 876
8815.03 879
8815.91 878
8816.80 920
8817.68 896
8818.57 913
8819.46 860
8820.34 901
8821.23 910
8822.12 888
8823.00 859
8823.89 833
8824.78 842
8825.66 834
8826.55 864
8827.44 850
8828.33 898
8829.21 842
8830.10 786
8830.99 798
8831.87 796
8832.76 790
8833.65 827
8834.54 790
8835.42 803
8836.31 878
8837.20 837
8838.08 824
8838.97 777
8839.86 819
8840.75 813
8841.64 786
8842.52 819
8843.41 800
8844.30 785
8845.19 778
8846.07 786
8846.96 795
8847.85 769
8848.74 762
8849.63 766
8850.51 794
8851.40 762
8852.29 762
8853.18 754
8854.07 717
8854.96 730
8855.84 745
8856.73 735
8857.62 736
8858.51 766
8859.40 678
8860.29 744
8861.17 705
8862.06 738
8862.95 720
8863.84 767
8864.73 735
8865.62 667
8866.51 725
8867.40 759
8868.29 712
8869.17 685
8870.06 674
8870.95 693
8871.84 657
8872.73 712
8873.62 662
8874.51 653
8875.40 674
8876.29 674
8877.18 682
8878.07 668
8878.96 618
8879.85 658
8880.74 666
8881.63 623
8882.51 596
8883.40 628
8884.29 584
8885.18 645
8886.07 609
8886.96 617
8887.85 620
8888.74 613
8889.63 583
8890.52 638
8891.41 623
8892.30 604
8893.19 616
8894.09 573
8894.98 588
8895.87 594
8896.76 595
8897.65 595
8898.54 606
8899.43 595
8900.32 585
8901.21 583
8902.10 552
8902.99 591
8903.88 548
8904.77 524
8905.66 568
8906.55 549
8907.44 589
8908.34 585
8909.23 572
8910.12 570
8911.01 542
8911.90 566
8912.79 586
8913.68 581
8914.57 580
8915.47 554
8916.36 567
8917.25 568
8918.14 555
8919.03 557
8919.92 560
8920.81 539
8921.71 571
8922.60 541
8923.49 550
8924.38 542
8925.27 557
8926.16 563
8927.06 573
8927.95 539
8928.84 549
8929.73 547
8930.62 530
8931.52 515
8932.41 549
8933.30 564
8934.19 543
8935.09 527
8935.98 555
8936.87 516
8937.76 497
8938.66 506
8939.55 511
8940.44 527
8941.33 526
8942.23 525
8943.12 511
8944.01 487
8944.90 502
8945.80 512
8946.69 508
8947.58 498
8948.48 533
8949.37 525
8950.26 525
8951.16 503
8952.05 510
8952.94 509
8953.84 537
8954.73 498
8955.62 502
8956.52 520
8957.41 502
8958.30 527
8959.20 535
8960.09 506
8960.98 506
8961.88 491
8962.77 524
8963.66 538
8964.56 509
8965.45 531
8966.35 529
8967.24 520
8968.13 499
8969.03 516
8969.92 527
8970.82 556
8971.71 533
8972.60 573
8973.50 519
8974.39 555
8975.29 548
8976.18 539
8977.08 510
8977.97 497
8978.87 569
8979.76 499
8980.65 512
8981.55 505
8982.44 535
8983.34 497
8984.23 472
8985.13 492
8986.02 491
8986.92 533
8987.81 497
8988.71 477
8989.60 522
8990.50 540
8991.39 496
8992.29 485
8993.18 491
8994.08 496
8994.97 539
8995.87 507
8996.76 468
8997.66 450
8998.56 472
8999.45 493
9000.35 500
9001.24 525
9002.14 494
9003.03 503
9003.93 506
9004.83 446
9005.72 469
9006.62 492
9007.51 499
9008.41 475
9009.31 461
9010.20 481
9011.10 519
9011.99 488
9012.89 492
9013.79 490
9014.68 491
9015.58 484
9016.48 468
9017.37 460
9018.27 499
9019.16 477
9020.06 481
9020.96 486
9021.85 519
9022.75 461
9023.65 475
9024.54 471
9025.44 469
9026.34 491
9027.24 459
9028.13 462
9029.03 481
9029.93 512
9030.82 473
9031.72 464
9032.62 503
9033.52 480
9034.41 509
9035.31 509
9036.21 470
9037.10 474
9038.00 506
9038.90 490
9039.80 468
9040.69 473
9041.59 496
9042.49 483
9043.39 512
9044.29 473
9045.18 487
9046.08 494
9046.98 484
9047.88 477
9048.78 467
9049.67 464
9050.57 440
9051.47 496
9052.37 485
9053.27 474
9054.16 459
9055.06 507
9055.96 502
9056.86 475
9057.76 469
9058.66 487
9059.55 486
9060.45 478
9061.35 512
9062.25 487
9063.15 542
9064.05 557
9064.95 501
9065.85 471
9066.74 474
9067.64 482
9068.54 496
9069.44 485
9070.34 493
9071.24 498
9072.14 502
9073.04 511
9073.94 538
9074.84 483
9075.74 486
9076.64 495
9077.53 472
9078.43 471
9079.33 490
9080.23 499
9081.13 469
9082.03 463
9082.93 482
9083.83 475
9084.73 499
9085.63 520
9086.53 469
9087.43 502
9088.33 518
9089.23 498
9090.13 496
9091.03 481
9091.93 473
9092.83 487
9093.73 484
9094.63 488
9095.53 525
9096.43 460
9097.33 463
9098.23 461
9099.13 455
9100.04 473
9100.94 458
9101.84 472
9102.74 486
9103.64 544
9104.54 502
9105.44 461
9106.34 445
9107.24 486
9108.14 479
9109.04 490
9109.94 473
9110.85 492
9111.75 466
9112.65 468
9113.55 459
9114.45 460
9115.35 489
9116.25 505
9117.15 490
9118.06 469
9118.96 443
9119.86 453
9120.76 506
9121.66 478
9122.56 492
9123.46 493
9124.37 497
9125.27 498
9126.17 463
9127.07 468
9127.97 507
9128.88 507
9129.78 465
9130.68 442
9131.58 481
9132.48 457
9133.39 473
9134.29 490
9135.19 457
9136.09 456
9137.00 448
9137.90 442
9138.80 460
9139.70 483
9140.61 481
9141.51 470
9142.41 469
9143.31 484
9144.22 467
9145.12 453
9146.02 455
9146.92 459
9147.83 470
9148.73 524
9149.63 494
9150.54 495
9151.44 476
9152.34 449
9153.25 475
9154.15 485
9155.05 477
9155.96 471
9156.86 483
9157.76 513
9158.67 485
9159.57 449
9160.47 524
9161.38 520
9162.28 470
9163.18 504
9164.09 476
9164.99 510
9165.90 497
9166.80 478
9167.70 496
9168.61 496
9169.51 493
9170.42 527
9171.32 512
9172.22 508
9173.13 498
9174.03 484
9174.94 483
9175.84 487
9176.74 480
9177.65 439
9178.55 479
9179.46 478
9180.36 496
9181.27 472
9182.17 487
9183.08 488
9183.98 505
9184.89 504
9185.79 463
9186.70 454
9187.60 486
9188.51 474
9189.41 480
9190.32 496
9191.22 493
9192.13 481
9193.03 475
9193.94 474
9194.84 472
9195.75 498
9196.65 476
9197.56 542
9198.46 549
9199.37 501
9200.27 539
9201.18 550
9202.08 543
9202.99 534
9203.90 518
9204.80 550
9205.71 541
9206.61 498
9207.52 503
9208.42 494
9209.33 485
9210.24 494
9211.14 489
9212.05 470
9212.95 464
9213.86 480
9214.77 493
9215.67 491
9216.58 462
9217.49 496
9218.39 479
9219.30 493
9220.21 463
9221.11 490
9222.02 468
9222.93 427
9223.83 438
9224.74 452
9225.65 449
9226.55 486
9227.46 475
9228.37 491
9229.27 448
9230.18 450
9231.09 476
9231.99 463
9232.90 428
9233.81 453
9234.72 469
9235.62 461
9236.53 468
9237.44 471
9238.34 495
9239.25 524
9240.16 481
9241.07 482
9241.97 459
9242.88 445
9243.79 462
9244.70 467
9245.61 455
9246.51 454
9247.42 462
9248.33 489
9249.24 450
9250.14 452
9251.05 507
9251.96 477
9252.87 469
9253.78 464
9254.69 437
9255.59 441
9256.50 485
9257.41 480
9258.32 472
9259.23 469
9260.14 456
9261.04 467
9261.95 486
9262.86 496
9263.77 464
9264.68 494
9265.59 488
9266.50 458
9267.40 474
9268.31 519
9269.22 495
9270.13 465
9271.04 511
9271.95 494
9272.86 482
9273.77 501
9274.68 462
9275.59 479
9276.49 472
9277.40 488
9278.31 454
9279.22 444
9280.13 457
9281.04 479
9281.95 464
9282.86 488
9283.77 478
9284.68 506
9285.59 451
9286.50 459
9287.41 481
9288.32 498
9289.23 511
9290.14 473
9291.05 480
9291.96 488
9292.87 525
9293.78 500
9294.69 529
9295.60 509
9296.51 461
9297.42 487
9298.33 530
9299.24 509
9300.15 476
9301.06 479
9301.97 499
9302.88 555
9303.79 506
9304.70 517
9305.61 524
9306.53 524
9307.44 534
9308.35 523
9309.26 528
9310.17 531
9311.08 565
9311.99 544
9312.90 519
9313.81 557
9314.72 534
9315.63 539
9316.55 531
9317.46 537
9318.37 523
9319.28 512
9320.19 525
9321.10 513
9322.01 535
9322.93 515
9323.84 500
9324.75 484
9325.66 509
9326.57 473
9327.48 477
9328.40 476
9329.31 520
9330.22 483
9331.13 476
9332.04 517
9332.96 531
9333.87 467
9334.78 487
9335.69 491
9336.60 481
9337.52 501
9338.43 470
9339.34 507
9340.25 490
9341.17 510
9342.08 516
9342.99 480
9343.90 466
9344.82 507
9345.73 484
9346.64 518
9347.55 483
9348.47 493
9349.38 493
9350.29 524
9351.21 521
9352.12 510
9353.03 513
9353.94 500
9354.86 496
9355.77 504
9356.68 516
9357.60 479
9358.51 459
9359.42 477
9360.34 469
9361.25 503
9362.16 473
9363.08 487
9363.99 507
9364.90 498
9365.82 483
9366.73 496
9367.65 455
9368.56 464
9369.47 495
9370.39 508
9371.30 491
9372.21 505
9373.13 483
9374.04 500
9374.96 491
9375.87 480
9376.79 489
9377.70 522
9378.61 520
9379.53 524
9380.44 526
9381.36 492
9382.27 516
9383.19 541
9384.10 497
9385.01 523
9385.93 514
9386.84 524
9387.76 537
9388.67 577
9389.59 542
9390.50 568
9391.42 572
9392.33 578
9393.25 571
9394.16 561
9395.08 599
9395.99 592
9396.91 598
9397.82 575
9398.74 577
9399.65 605
9400.57 568
9401.48 553
9402.40 559
9403.32 537
9404.23 518
9405.15 494
9406.06 513
9406.98 523
9407.89 520
9408.81 532
9409.73 533
9410.64 509
9411.56 509
9412.47 520
9413.39 538
9414.30 533
9415.22 524
9416.14 542
9417.05 527
9417.97 529
9418.89 534
9419.80 541
9420.72 553
9421.63 555
9422.55 535
9423.47 556
9424.38 530
9425.30 566
9426.22 515
9427.13 540
9428.05 534
9428.97 511
9429.88 519
9430.80 546
9431.72 555
9432.63 573
9433.55 574
9434.47 565
9435.38 563
9436.30 552
9437.22 554
9438.14 583
9439.05 553
9439.97 575
9440.89 600
9441.81 595
9442.72 583
9443.64 615
9444.56 609
9445.47 620
9446.39 584
9447.31 572
9448.23 631
9449.15 627
9450.06 580
9450.98 610
9451.90 644
9452.82 703
9453.73 645
9454.65 658
9455.57 655
9456.49 667
9457.41 689
9458.32 678
9459.24 639
9460.16 652
9461.08 629
9462.00 600
9462.92 565
9463.83 642
9464.75 617
9465.67 604
9466.59 602
9467.51 582
9468.43 616
9469.35 589
9470.26 612
9471.18 583
9472.10 586
9473.02 594
9473.94 609
9474.86 560
9475.78 604
9476.70 621
9477.62 573
9478.54 634
9479.45 628
9480.37 649
9481.29 669
9482.21 691
9483.13 671
9484.05 674
9484.97 645
9485.89 651
9486.81 669
9487.73 659
9488.65 667
9489.57 640
9490.49 592
9491.41 587
9492.33 621
9493.25 585
9494.17 637
9495.09 617
9496.01 620
9496.93 630
9497.85 607
9498.77 616
9499.69 645
9500.61 676
9501.53 657
9502.45 639
9503.37 640
9504.29 634
9505.21 666
9506.13 661
9507.05 662
9507.97 667
9508.89 650
9509.81 648
9510.73 660
9511.65 709
9512.57 718
9513.49 731
9514.42 695
9515.34 657
9516.26 711
9517.18 729
9518.10 726
9519.02 776
9519.94 742
9520.86 813
9521.78 862
9522.71 881
9523.63 932
9524.55 889
9525.47 894
9526.39 883
9527.31 862
9528.23 833
9529.16 814
9530.08 783
9531.00 793
9531.92 793
9532.84 732
9533.76 754
9534.69 742
9535.61 763
9536.53 756
9537.45 729
9538.37 717
9539.30 718
9540.22 724
9541.14 702
9542.06 699
9542.98 725
9543.91 726
9544.83 734
9545.75 721
9546.67 721
9547.60 693
9548.52 718
9549.44 743
9550.36 753
9551.29 732
9552.21 703
9553.13 756
9554.06 763
9554.98 755
9555.90 782
9556.82 793
9557.75 728
9558.67 739
9559.59 760
9560.52 828
9561.44 789
9562.36 741
9563.29 747
9564.21 796
9565.13 790
9566.06 797
9566.98 818
9567.90 802
9568.83 762
9569.75 787
9570.67 811
9571.60 761
9572.52 763
9573.44 781
9574.37 842
9575.29 846
9576.22 843
9577.14 827
9578.06 852
9578.99 866
9579.91 802
9580.84 853
9581.76 868
9582.68 904
9583.61 875
9584.53 873
9585.46 926
9586.38 936
9587.31 897
9588.23 905
9589.15 897
9590.08 868
9591.00 878
9591.93 886
9592.85 880
9593.78 908
9594.70 897
9595.63 908
9596.55 959
9597.48 969
9598.40 1058
9599.33 1105
9600.25 1098
9601.18 1132
9602.10 1142
9603.03 1133
9603.95 1162
9604.88 1137
9605.80 1091
9606.73 1091
9607.65 1041
9608.58 1022
9609.50 1008
9610.43 971
9611.35 964
9612.28 993
9613.21 991
9614.13 983
9615.06 906
9615.98 979
9616.91 1009
9617.84 968
9618.76 984
9619.69 977
9620.61 984
9621.54 954
9622.47 1048
9623.39 1032
9624.32 1014
9625.24 1030
9626.17 1033
9627.10 1041
9628.02 1041
9628.95 1006
9629.88 1085
9630.80 1075
9631.73 1074
9632.65 1093
9633.58 1054
9634.51 1108
9635.43 1075
9636.36 1131
9637.29 1153
9638.22 1164
9639.14 1158
9640.07 1141
9641.00 1191
9641.92 1186
9642.85 1280
9643.78 1317
9644.70 1326
9645.63 1275
9646.56 1271
9647.49 1307
9648.41 1336
9649.34 1312
9650.27 1301
9651.20 1249
9652.12 1228
9653.05 1298
9653.98 1266
9654.91 1291
9655.83 1294
9656.76 1272
9657.69 1304
9658.62 1247
9659.55 1236
9660.47 1249
9661.40 1299
9662.33 1272
9663.26 1263
9664.19 1272
9665.11 1341
9666.04 1297
9666.97 1302
9667.90 1363
9668.83 1371
9669.75 1420
9670.68 1426
9671.61 1442
9672.54 1418
9673.47 1393
9674.40 1459
9675.33 1390
9676.25 1414
9677.18 1423
9678.11 1440
9679.04 1440
9679.97 1406
9680.90 1514
9681.83 1522
9682.76 1486
9683.69 1455
9684.61 1481
9685.54 1536
9686.47 1489
9687.40 1477
9688.33 1510
9689.26 1467
9690.19 1482
9691.12 1501
9692.05 1546
9692.98 1543
9693.91 1581
9694.84 1588
9695.77 1626
9696.70 1681
9697.63 1791
9698.56 1820
9699.49 1872
9700.42 1927
9701.35 1956
9702.28 1950
9703.21 1898
9704.14 1866
9705.07 1796
9706.00 1680
9706.93 1623
9707.86 1613
9708.79 1603
9709.72 1546
9710.65 1528
9711.58 1520
9712.51 1587
9713.44 1619
9714.37 1605
9715.30 1698
9716.23 1684
9717.16 1708
9718.09 1693
9719.02 1662
9719.95 1620
9720.88 1554
9721.81 1447
9722.75 1416
9723.68 1426
9724.61 1353
9725.54 1326
9726.47 1265
9727.40 1219
9728.33 1259
9729.26 1234
9730.19 1179
9731.13 1228
9732.06 1241
9732.99 1166
9733.92 1208
9734.85 1224
9735.78 1193
9736.71 1224
9737.65 1223
9738.58 1169
9739.51 1111
9740.44 1104
9741.37 1151
9742.30 1125
9743.24 1073
9744.17 1069
9745.10 1134
9746.03 1093
9746.96 1099
9747.90 1047
9748.83 1117
9749.76 1048
9750.69 1025
9751.63 1066
9752.56 1089
9753.49 1028
9754.42 1020
9755.36 992
9756.29 1003
9757.22 999
9758.15 984
9759.09 996
9760.02 999
9760.95 989
9761.88 958
9762.82 981
9763.75 970
9764.68 1024
9765.62 1013
9766.55 997
9767.48 1002
9768.41 1001
9769.35 1011
9770.28 1005
9771.21 986
9772.15 1029
9773.08 1040
9774.01 1035
9774.95 995
9775.88 1006
9776.81 1056
9777.75 1019
9778.68 1048
9779.62 1062
9780.55 1016
9781.48 1038
9782.42 1078
9783.35 1113
9784.28 1116
9785.22 1113
9786.15 1144
9787.09 1095
9788.02 1122
9788.95 1082
9789.89 1047
9790.82 1071
9791.76 1043
9792.69 1043
9793.63 1035
9794.56 1001
9795.49 1002
9796.43 1041
9797.36 1048
9798.30 1081
9799.23 1117
9800.17 1107
9801.10 1157
9802.04 1154
9802.97 1032
9803.91 1034
9804.84 1012
9805.78 977
9806.71 989
9807.65 896
9808.58 910
9809.52 884
9810.45 869
9811.39 791
9812.32 811
9813.26 821
9814.19 839
9815.13 832
9816.06 788
9817.00 825
9817.93 842
9818.87 788
9819.80 761
9820.74 798
9821.68 792
9822.61 808
9823.55 755
9824.48 794
9825.42 792
9826.35 758
9827.29 759
9828.23 774
9829.16 784
9830.10 795
9831.03 786
9831.97 754
9832.91 784
9833.84 771
9834.78 777
9835.72 780
9836.65 753
9837.59 733
9838.52 746
9839.46 748
9840.40 762
9841.33 771
9842.27 738
9843.21 758
9844.14 760
9845.08 767
9846.02 781
9846.95 753
9847.89 773
9848.83 784
9849.77 794
9850.70 820
9851.64 776
9852.58 800
9853.51 798
9854.45 792
9855.39 774
9856.33 788
9857.26 802
9858.20 728
9859.14 710
9860.08 731
9861.01 761
9861.95 731
9862.89 710
9863.83 717
9864.76 717
9865.70 760
9866.64 737
9867.58 753
9868.51 737
9869.45 735
9870.39 733
9871.33 717
9872.27 726
9873.20 698
9874.14 696
9875.08 726
9876.02 700
9876.96 732
9877.90 739
9878.83 757
9879.77 737
9880.71 726
9881.65 738
9882.59 722
9883.53 730
9884.47 768
9885.40 759
9886.34 745
9887.28 733
9888.22 700
9889.16 695
9890.10 709
9891.04 720
9891.98 709
9892.91 712
9893.85 657
9894.79 657
9895.73 695
9896.67 668
9897.61 708
9898.55 678
9899.49 704
9900.43 691
9901.37 700
9902.31 670
9903.25 706
9904.19 702
9905.13 734
9906.07 686
9907.01 690
9907.95 693
9908.89 693
9909.83 705
9910.77 749
9911.71 736
9912.65 716
9913.59 681
9914.53 732
9915.47 727
9916.41 684
9917.35 744
9918.29 704
9919.23 701
9920.17 703
9921.11 738
9922.05 733
9922.99 777
9923.93 815
9924.87 901
9925.81 939
9926.75 983
9927.69 1022
9928.63 1003
9929.57 1016
9930.51 954
9931.45 929
9932.39 951
9933.34 864
9934.28 841
9935.22 813
9936.16 742
9937.10 748
9938.04 709
9938.98 689
9939.92 696
9940.87 710
9941.81 718
9942.75 715
9943.69 735
9944.63 696
9945.57 710
9946.51 745
9947.46 792
9948.40 789
9949.34 803
9950.28 853
9951.22 905
9952.16 908
9953.11 880
9954.05 860
9954.99 844
9955.93 873
9956.87 816
9957.82 754
9958.76 734
9959.70 720
9960.64 686
9961.59 669
9962.53 640
9963.47 642
9964.41 666
9965.35 625
9966.30 646
9967.24 591
9968.18 611
9969.13 559
9970.07 577
9971.01 583
9971.95 591
9972.90 564
9973.84 539
9974.78 534
9975.73 584
9976.67 572
9977.61 560
9978.55 524
9979.50 591
9980.44 563
9981.38 596
9982.33 603
9983.27 593
9984.21 556
9985.16 559
9986.10 581
9987.04 564
9987.99 563
9988.93 556
9989.88 591
9990.82 553
9991.76 583
9992.71 587
9993.65 630
9994.59 572
9995.54 578
9996.48 572
9997.43 576
9998.37 586
9999.31 563
10000.26 563
10001.20 564
10002.15 579
10003.09 590
10004.04 552
10004.98 569
10005.92 559
10006.87 562
10007.81 587
10008.76 564
10009.70 571
10010.65 586
10011.59 601
10012.54 580
10013.48 551
10014.43 524
10015.37 549
10016.32 570
10017.26 551
10018.21 552
10019.15 564
10020.10 592
10021.04 541
10021.99 553
10022.93 520
10023.88 567
10024.82 567
10025.77 587
10026.71 585
10027.66 570
10028.60 556
10029.55 577
10030.49 560
10031.44 543
10032.39 513
10033.33 579
10034.28 584
10035.22 532
10036.17 553
10037.11 520
10038.06 508
10039.01 533
10039.95 517
10040.90 526
10041.84 546
10042.79 529
10043.74 526
10044.68 543
10045.63 543
10046.58 538
10047.52 547
10048.47 504
10049.41 556
10050.36 516
10051.31 504
10052.25 569
10053.20 559
10054.15 549
10055.09 493
10056.04 509
10056.99 524
10057.93 496
10058.88 511
10059.83 523
10060.78 498
10061.72 499
10062.67 570
10063.62 512
10064.56 526
10065.51 517
10066.46 506
10067.41 494
10068.35 501
10069.30 507
10070.25 495
10071.20 529
10072.14 540
10073.09 527
10074.04 525
10074.99 514
10075.93 487
10076.88 502
10077.83 518
10078.78 549
10079.72 514
10080.67 532
10081.62 530
10082.57 523
10083.52 477
10084.46 489
10085.41 533
10086.36 497
10087.31 521
10088.26 506
10089.21 496
10090.15 480
10091.10 527
10092.05 499
10093.00 516
10093.95 517
10094.90 510
10095.85 518
10096.79 504
10097.74 514
10098.69 504
10099.64 526
10100.59 510
10101.54 484
10102.49 510
10103.44 529
10104.39 527
10105.33 506
10106.28 504
10107.23 539
10108.18 522
10109.13 526
10110.08 505
10111.03 499
10111.98 501
10112.93 514
10113.88 488
10114.83 482
10115.78 522
10116.73 519
10117.68 505
10118.63 491
10119.58 502
10120.53 514
10121.48 536
10122.43 534
10123.38 506
10124.33 477
10125.28 490
10126.23 465
10127.18 489
10128.13 506
10129.08 525
10130.03 495
10130.98 484
10131.93 509
10132.88 508
10133.83 532
10134.78 504
10135.73 489
10136.68 497
10137.63 569
10138.58 540
10139.53 528
10140.48 516
10141.43 519
10142.38 514
10143.33 544
10144.29 515
10145.24 520
10146.19 546
10147.14 527
10148.09 562
10149.04 540
10149.99 536
10150.94 553
10151.89 565
10152.85 558
10153.80 527
10154.75 521
10155.70 570
10156.65 573
10157.60 546
10158.55 584
10159.51 582
10160.46 583
10161.41 574
10162.36 550
10163.31 561
10164.26 619
10165.22 577
10166.17 586
10167.12 578
10168.07 592
10169.02 583
10169.98 589
10170.93 583
10171.88 582
10172.83 562
10173.79 633
10174.74 639
10175.69 620
10176.64 634
10177.60 602
10178.55 614
10179.50 618
10180.45 624
10181.41 634
10182.36 590
10183.31 631
10184.26 659
10185.22 648
10186.17 642
10187.12 672
10188.08 665
10189.03 638
10189.98 625
10190.93 661
10191.89 650
10192.84 661
10193.79 673
10194.75 651
10195.70 676
10196.65 667
10197.61 628
10198.56 656
10199.51 688
10200.47 674
10201.42 697
10202.38 666
10203.33 669
10204.28 696
10205.24 739
10206.19 751
10207.14 767
10208.10 773
10209.05 784
10210.01 748
10210.96 802
10211.91 771
10212.87 775
10213.82 732
10214.78 714
10215.73 695
10216.69 680
10217.64 656
10218.59 663
10219.55 691
10220.50 699
10221.46 696
10222.41 668
10223.37 676
10224.32 669
10225.28 653
10226.23 691
10227.19 686
10228.14 683
10229.10 687
10230.05 701
10231.01 722
10231.96 755
10232.92 787
10233.87 884
10234.83 904
10235.78 940
10236.74 951
10237.69 995
10238.65 921
10239.60 961
10240.56 904
10241.51 920
10242.47 871
10243.42 829
10244.38 798
10245.34 704
10246.29 691
10247.25 684
10248.20 671
10249.16 647
10250.11 609
10251.07 610
10252.03 661
10252.98 610
10253.94 617
10254.89 606
10255.85 637
10256.81 599
10257.76 612
10258.72 620
10259.68 599
10260.63 560
10261.59 562
10262.55 592
10263.50 574
10264.46 548
10265.41 519
10266.37 537
10267.33 553
10268.28 550
10269.24 574
10270.20 566
10271.16 574
10272.11 579
10273.07 537
10274.03 571
10274.98 557
10275.94 574
10276.90 561
10277.85 538
10278.81 559
10279.77 508
10280.73 553
10281.68 515
10282.64 519
10283.60 534
10284.56 522
10285.51 525
10286.47 518
10287.43 521
10288.39 502
10289.34 521
10290.30 539
10291.26 553
10292.22 503
10293.18 537
10294.13 536
10295.09 553
10296.05 524
10297.01 514
10297.97 526
10298.92 541
10299.88 523
10300.84 525
10301.80 521
10302.76 549
10303.72 554
10304.67 542
10305.63 560
10306.59 502
10307.55 525
10308.51 563
10309.47 572
10310.43 523
10311.38 536
10312.34 540
10313.30 547
10314.26 559
10315.22 549
10316.18 568
10317.14 540
10318.10 539
10319.06 552
10320.01 558
10320.97 523
10321.93 541
10322.89 537
10323.85 529
10324.81 508
10325.77 490
10326.73 541
10327.69 519
10328.65 518
10329.61 536
10330.57 554
10331.53 556
10332.49 516
10333.45 533
10334.41 526
10335.37 507
10336.33 539
10337.29 548
10338.25 534
10339.21 489
10340.17 506
10341.13 502
10342.09 510
10343.05 477
10344.01 489
10344.97 478
10345.93 454
10346.89 475
10347.85 479
10348.81 474
10349.77 480
10350.73 467
10351.69 490
10352.65 484
10353.61 468
10354.57 464
10355.53 486
10356.49 467
10357.46 431
10358.42 434
10359.38 466
10360.34 453
10361.30 467
10362.26 467
10363.22 460
10364.18 476
10365.14 447
10366.11 439
10367.07 470
10368.03 453
10368.99 457
10369.95 478
10370.91 434
10371.87 439
10372.84 481
10373.80 480
10374.76 429
10375.72 458
10376.68 450
10377.64 482
10378.61 455
10379.57 436
10380.53 450
10381.49 443
10382.45 437
10383.42 457
10384.38 450
10385.34 461
10386.30 423
10387.27 439
10388.23 461
10389.19 448
10390.15 456
10391.11 473
10392.08 483
10393.04 448
10394.00 441
10394.96 449
10395.93 469
10396.89 428
10397.85 464
10398.82 454
10399.78 440
10400.74 420
10401.70 423
10402.67 418
10403.63 422
10404.59 446
10405.56 461
10406.52 452
10407.48 431
10408.45 452
10409.41 432
10410.37 422
10411.34 442
10412.30 432
10413.26 437
10414.23 462
10415.19 431
10416.15 476
10417.12 435
10418.08 442
10419.04 469
10420.01 481
10420.97 458
10421.94 432
10422.90 459
10423.86 458
10424.83 454
10425.79 437
10426.76 441
10427.72 447
10428.68 448
10429.65 410
10430.61 431
10431.58 440
10432.54 436
10433.51 419
10434.47 435
10435.44 438
10436.40 430
10437.36 426
10438.33 413
10439.29 437
10440.26 419
10441.22 436
10442.19 412
10443.15 402
10444.12 397
10445.08 441
10446.05 405
10447.01 410
10447.98 420
10448.94 432
10449.91 425
10450.87 396
10451.84 426
10452.80 450
10453.77 410
10454.73 450
10455.70 420
10456.67 412
10457.63 412
10458.60 437
10459.56 456
10460.53 430
10461.49 419
10462.46 455
10463.43 453
10464.39 430
10465.36 442
10466.32 422
10467.29 407
10468.25 415
10469.22 437
10470.19 441
10471.15 442
10472.12 444
10473.09 425
10474.05 445
10475.02 428
10475.98 441
10476.95 428
10477.92 475
10478.88 465
10479.85 501
10480.82 445
10481.78 446
10482.75 463
10483.72 441
10484.68 466
10485.65 455
10486.62 420
10487.58 448
10488.55 436
10489.52 473
10490.49 425
10491.45 404
10492.42 434
10493.39 430
10494.35 457
10495.32 419
10496.29 439
10497.26 440
10498.22 447
10499.19 438
10500.16 450
10501.13 419
10502.09 437
10503.06 452
10504.03 463
10505.00 464
10505.96 409
10506.93 467
10507.90 447
10508.87 435
10509.84 427
10510.80 436
10511.77 401
10512.74 431
10513.71 433
10514.68 433
10515.64 421
10516.61 424
10517.58 417
10518.55 450
10519.52 398
10520.49 418
10521.45 397
10522.42 410
10523.39 452
10524.36 439
10525.33 429
10526.30 440
10527.27 418
10528.23 450
10529.20 461
10530.17 436
10531.14 464
10532.11 426
10533.08 421
10534.05 437
10535.02 435
10535.99 456
10536.96 477
10537.93 439
10538.89 444
10539.86 479
10540.83 469
10541.80 447
10542.77 447
10543.74 445
10544.71 447
10545.68 490
10546.65 478
10547.62 443
10548.59 444
10549.56 459
10550.53 451
10551.50 456
10552.47 441
10553.44 453
10554.41 451
10555.38 435
10556.35 474
10557.32 487
10558.29 459
10559.26 484
10560.23 505
10561.20 503
10562.17 480
10563.14 509
10564.11 516
10565.08 486
10566.05 499
10567.02 492
10567.99 492
10568.96 500
10569.93 460
10570.91 495
10571.88 475
10572.85 463
10573.82 493
10574.79 487
10575.76 505
10576.73 503
10577.70 473
10578.67 467
10579.64 455
10580.62 486
10581.59 455
10582.56 471
10583.53 487
10584.50 499
10585.47 510
10586.44 481
10587.42 509
10588.39 524
10589.36 503
10590.33 461
10591.30 497
10592.27 497
10593.25 530
10594.22 573
10595.19 552
10596.16 558
10597.13 523
10598.10 557
10599.08 547
10600.05 540
10601.02 542
10601.99 534
10602.97 551
10603.94 536
10604.91 553
10605.88 546
10606.85 588
10607.83 617
10608.80 670
10609.77 643
10610.74 651
10611.72 659
10612.69 678
10613.66 658
10614.64 646
10615.61 628
10616.58 591
10617.55 592
10618.53 563
10619.50 538
10620.47 548
10621.45 545
10622.42 556
10623.39 510
10624.37 484
10625.34 519
10626.31 514
10627.29 490
10628.26 513
10629.23 539
10630.21 505
10631.18 476
10632.15 501
10633.13 513
10634.10 509
10635.07 536
10636.05 552
10637.02 533
10638.00 532
10638.97 575
10639.94 563
10640.92 561
10641.89 615
10642.87 570
10643.84 547
10644.81 555
10645.79 541
10646.76 534
10647.74 540
10648.71 495
10649.68 495
10650.66 502
10651.63 494
10652.61 488
10653.58 475
10654.56 443
10655.53 473
10656.51 491
10657.48 462
10658.46 470
10659.43 436
10660.41 469
10661.38 450
10662.36 454
10663.33 449
10664.31 455
10665.28 412
10666.26 439
10667.23 449
10668.21 432
10669.18 431
10670.16 415
10671.13 444
10672.11 443
10673.08 413
10674.06 458
10675.03 404
10676.01 468
10676.99 431
10677.96 406
10678.94 446
10679.91 442
10680.89 447
10681.86 437
10682.84 473
10683.82 476
10684.79 446
10685.77 502
10686.74 480
10687.72 428
10688.70 472
10689.67 504
10690.65 465
10691.63 462
10692.60 419
10693.58 460
10694.55 432
10695.53 448
10696.51 460
10697.48 457
10698.46 461
10699.44 450
10700.41 468
10701.39 429
10702.37 436
10703.34 436
10704.32 412
10705.30 412
10706.27 436
10707.25 444
10708.23 421
10709.21 431
10710.18 426
10711.16 399
10712.14 472
10713.11 454
10714.09 425
10715.07 436
10716.05 422
10717.02 431
10718.00 480
10718.98 461
10719.96 451
10720.93 435
10721.91 445
10722.89 426
10723.87 418
10724.85 411
10725.82 404
10726.80 436
10727.78 429
10728.76 439
10729.74 455
10730.71 435
10731.69 421
10732.67 441
10733.65 447
10734.63 438
10735.60 454
10736.58 477
10737.56 466
10738.54 466
10739.52 415
10740.50 443
10741.48 433
10742.45 442
10743.43 449
10744.41 438
10745.39 451
10746.37 451
10747.35 476
10748.33 452
10749.31 485
10750.28 444
10751.26 434
10752.24 451
10753.22 434
10754.20 433
10755.18 451
10756.16 436
10757.14 436
10758.12 434
10759.10 423
10760.08 448
10761.06 460
10762.04 492
10763.01 461
10763.99 451
10764.97 458
10765.95 435
10766.93 416
10767.91 449
10768.89 443
10769.87 433
10770.85 428
10771.83 463
10772.81 453
10773.79 421
10774.77 453
10775.75 452
10776.73 458
10777.71 460
10778.69 444
10779.67 489
10780.65 499
10781.63 486
10782.62 448
10783.60 472
10784.58 448
10785.56 482
10786.54 488
10787.52 484
10788.50 467
10789.48 471
10790.46 464
10791.44 506
10792.42 462
10793.40 445
10794.38 473
10795.37 491
10796.35 477
10797.33 489
10798.31 499
10799.29 486
10800.27 496
10801.25 501
10802.23 444
10803.21 464
10804.20 450
10805.18 482
10806.16 490
10807.14 483
10808.12 475
10809.10 439
10810.09 456
10811.07 494
10812.05 472
10813.03 465
10814.01 497
10815.00 518
10815.98 493
10816.96 494
10817.94 475
10818.92 462
10819.91 488
10820.89 477
10821.87 517
10822.85 454
10823.83 486
10824.82 484
10825.80 448
10826.78 483
10827.76 506
10828.75 506
10829.73 521
10830.71 506
10831.69 497
10832.68 516
10833.66 494
10834.64 522
10835.63 497
10836.61 489
10837.59 499
10838.57 484
10839.56 496
10840.54 524
10841.52 515
10842.51 504
10843.49 528
10844.47 563
10845.46 555
10846.44 540
10847.42 553
10848.41 534
10849.39 551
10850.37 544
10851.36 520
10852.34 539
10853.32 544
10854.31 553
10855.29 547
10856.28 567
10857.26 569
10858.24 585
10859.23 559
10860.21 589
10861.20 567
10862.18 576
10863.16 591
10864.15 563
10865.13 578
10866.12 572
10867.10 564
10868.08 581
10869.07 558
10870.05 576
10871.04 602
10872.02 611
10873.01 598
10873.99 619
10874.98 583
10875.96 618
10876.95 556
10877.93 552
10878.92 630
10879.90 655
10880.89 625
10881.87 628
10882.86 661
10883.84 624
10884.83 627
10885.81 662
10886.80 653
10887.78 656
10888.77 650
10889.75 704
10890.74 640
10891.72 706
10892.71 643
10893.69 647
10894.68 668
10895.66 671
10896.65 678
10897.64 681
10898.62 700
10899.61 702
10900.59 711
10901.58 720
10902.56 754
10903.55 717
10904.54 735
10905.52 705
10906.51 738
10907.49 775
10908.48 734
10909.47 757
10910.45 747
10911.44 741
10912.43 749
10913.41 773
10914.40 797
10915.39 804
10916.37 778
10917.36 799
10918.35 765
10919.33 837
10920.32 829
10921.31 848
10922.29 833
10923.28 874
10924.27 825
10925.25 871
10926.24 873
10927.23 865
10928.21 877
10929.20 892
10930.19 877
10931.18 853
10932.16 872
10933.15 843
10934.14 893
10935.12 891
10936.11 951
10937.10 973
10938.09 940
10939.07 920
10940.06 954
10941.05 971
10942.04 968
10943.02 979
10944.01 981
10945.00 1021
10945.99 1019
10946.98 1043
10947.96 1048
10948.95 1095
10949.94 1132
10950.93 1180
10951.92 1161
10952.90 1202
10953.89 1228
10954.88 1321
10955.87 1407
10956.86 1415
10957.85 1517
10958.83 1519
10959.82 1611
10960.81 1598
10961.80 1549
10962.79 1552
10963.78 1541
10964.77 1463
10965.75 1463
10966.74 1363
10967.73 1335
10968.72 1268
10969.71 1247
10970.70 1248
10971.69 1190
10972.68 1181
10973.67 1153
10974.66 1081
10975.64 1065
10976.63 1133
10977.62 1123
10978.61 1189
10979.60 1130
10980.59 1150
10981.58 1209
10982.57 1159
10983.56 1158
10984.55 1125
10985.54 1154
10986.53 1160
10987.52 1150
10988.51 1198
10989.50 1244
10990.49 1249
10991.48 1244
10992.47 1302
10993.46 1407
10994.45 1461
10995.44 1524
10996.43 1659
10997.42 1749
10998.41 1898
10999.40 2014
11000.39 2045
11001.38 2059
11002.37 2074
11003.36 2052
11004.35 1956
11005.34 1899
11006.33 1827
11007.32 1699
11008.31 1565
11009.30 1430
11010.30 1373
11011.29 1276
11012.28 1195
11013.27 1139
11014.26 1077
11015.25 1021
11016.24 975
11017.23 1005
11018.22 973
11019.21 926
11020.21 937
11021.20 917
11022.19 907
11023.18 886
11024.17 831
11025.16 828
11026.15 826
11027.14 857
11028.14 901
11029.13 847
11030.12 853
11031.11 823
11032.10 816
11033.09 824
11034.09 817
11035.08 841
11036.07 826
11037.06 808
11038.05 806
11039.05 798
11040.04 778
11041.03 821
11042.02 783
11043.02 820
11044.01 792
11045.00 790
11045.99 733
11046.98 735
11047.98 748
11048.97 744
11049.96 744
11050.95 720
11051.95 723
11052.94 742
11053.93 737
11054.93 730
11055.92 723
11056.91 711
11057.90 716
11058.90 734
11059.89 706
11060.88 707
11061.88 727
11062.87 752
11063.86 735
11064.86 752
11065.85 757
11066.84 716
11067.84 776
11068.83 751
11069.82 746
11070.82 730
11071.81 725
11072.80 773
11073.80 746
11074.79 777
11075.78 765
11076.78 718
11077.77 689
11078.77 764
11079.76 782
11080.75 744
11081.75 713
11082.74 768
11083.74 751
11084.73 720
11085.72 689
11086.72 707
11087.71 721
11088.71 740
11089.70 693
11090.70 664
11091.69 708
11092.68 701
11093.68 684
11094.67 683
11095.67 662
11096.66 659
11097.66 699
11098.65 707
11099.65 648
11100.64 631
11101.64 645
11102.63 681
11103.63 694
11104.62 655
11105.62 669
11106.61 649
11107.61 655
11108.60 656
11109.60 656
11110.59 621
11111.59 619
11112.58 630
11113.58 634
11114.57 616
11115.57 616
11116.56 609
11117.56 634
11118.56 619
11119.55 609
11120.55 596
11121.54 603
11122.54 593
11123.54 584
11124.53 579
11125.53 586
11126.52 584
11127.52 608
11128.51 635
11129.51 641
11130.51 627
11131.50 606
11132.50 618
11133.50 622
11134.49 594
11135.49 595
11136.49 619
11137.48 600
11138.48 577
11139.47 570
11140.47 568
11141.47 588
11142.46 582
11143.46 572
11144.46 573
11145.46 603
11146.45 576
11147.45 610
11148.45 608
11149.44 593
11150.44 579
11151.44 586
11152.43 548
11153.43 601
11154.43 566
11155.43 573
11156.42 557
11157.42 574
11158.42 597
11159.42 557
11160.41 545
11161.41 573
11162.41 535
11163.41 533
11164.40 555
11165.40 543
11166.40 547
11167.40 559
11168.39 534
11169.39 581
11170.39 568
11171.39 568
11172.39 559
11173.38 556
11174.38 534
11175.38 500
11176.38 561
11177.38 576
11178.38 529
11179.37 536
11180.37 541
11181.37 546
11182.37 532
11183.37 556
11184.37 554
11185.37 536
11186.36 552
11187.36 576
11188.36 573
11189.36 532
11190.36 550
11191.36 526
11192.36 563
11193.36 568
11194.36 559
11195.35 540
11196.35 568
11197.35 559
11198.35 570
11199.35 604
11200.35 586
11201.35 541
11202.35 565
11203.35 613
11204.35 564
11205.35 526
11206.35 515
11207.35 561
11208.35 583
11209.35 567
11210.35 563
11211.35 575
11212.35 549
11213.35 572
11214.35 567
11215.34 560
11216.35 576
11217.35 563
11218.35 553
11219.35 543
11220.35 554
11221.35 566
11222.35 600
11223.35 567
11224.35 591
11225.35 541
11226.35 566
11227.35 581
11228.35 603
11229.35 586
11230.35 575
11231.35 549
11232.35 608
11233.35 605
11234.35 603
11235.35 582
11236.35 582
11237.36 572
11238.36 595
11239.36 558
11240.36 575
11241.36 613
11242.36 568
11243.36 630
11244.36 593
11245.36 591
11246.37 598
11247.37 622
11248.37 607
11249.37 608
11250.37 645
11251.37 645
11252.38 615
11253.38 629
11254.38 652
11255.38 630
11256.38 611
11257.38 603
11258.39 634
11259.39 647
11260.39 617
11261.39 621
11262.39 658
11263.40 674
11264.40 636
11265.40 656
11266.40 664
11267.40 665
11268.41 672
11269.41 724
11270.41 678
11271.41 729
11272.42 701
11273.42 720
11274.42 766
11275.42 716
11276.43 752
11277.43 789
11278.43 752
11279.44 769
11280.44 757
11281.44 719
11282.44 748
11283.45 732
11284.45 714
11285.45 677
11286.46 704
11287.46 630
11288.46 648
11289.47 653
11290.47 618
11291.47 620
11292.48 612
11293.48 603
11294.48 595
11295.49 631
11296.49 609
11297.49 628
11298.50 631
11299.50 611
11300.51 615
11301.51 621
11302.51 593
11303.52 601
11304.52 579
11305.53 590
11306.53 637
11307.53 612
11308.54 635
11309.54 579
11310.55 622
11311.55 603
11312.55 628
11313.56 635
11314.56 670
11315.57 655
11316.57 637
11317.58 696
11318.58 712
11319.59 657
11320.59 678
11321.59 651
11322.60 673
11323.60 667
11324.61 658
11325.61 664
11326.62 662
11327.62 639
11328.63 643
11329.63 656
11330.64 681
11331.64 662
11332.65 634
11333.65 603
11334.66 633
11335.67 646
11336.67 648
11337.68 653
11338.68 675
11339.69 678
11340.69 720
11341.70 735
11342.70 728
11343.71 723
11344.72 730
11345.72 715
11346.73 713
11347.73 716
11348.74 697
11349.74 650
11350.75 647
11351.76 659
11352.76 662
11353.77 652
11354.78 643
11355.78 632
11356.79 655
11357.79 661
11358.80 634
11359.81 629
11360.81 635
11361.82 640
11362.83 636
11363.83 616
11364.84 603
11365.85 626
11366.85 591
11367.86 607
11368.87 615
11369.87 604
11370.88 611
11371.89 587
11372.89 600
11373.90 637
11374.91 604
11375.92 613
11376.92 588
11377.93 592
11378.94 645
11379.94 621
11380.95 612
11381.96 576
11382.97 592
11383.97 601
11384.98 595
11385.99 557
11387.00 583
11388.00 600
11389.01 592
11390.02 598
11391.03 599
11392.04 586
11393.04 580
11394.05 607
11395.06 583
11396.07 581
11397.08 617
11398.08 613
11399.09 600
11400.10 561
11401.11 596
11402.12 598
11403.12 589
11404.13 586
11405.14 600
11406.15 557
11407.16 582
11408.17 610
11409.18 642
11410.18 622
11411.19 625
11412.20 603
11413.21 624
11414.22 620
11415.23 619
11416.24 616
11417.25 629
11418.25 616
11419.26 623
11420.27 614
11421.28 603
11422.29 637
11423.30 610
11424.31 619
11425.32 623
11426.33 600
11427.34 605
11428.35 612
11429.36 592
11430.37 592
11431.38 609
11432.39 596
11433.39 595
11434.40 651
11435.41 652
11436.42 626
11437.43 641
11438.44 594
11439.45 580
11440.46 632
11441.47 663
11442.48 654
11443.49 626
11444.50 624
11445.51 641
11446.52 657
11447.53 655
11448.55 613
11449.56 593
11450.57 624
11451.58 663
11452.59 605
11453.60 609
11454.61 637
11455.62 624
11456.63 626
11457.64 619
11458.65 632
11459.66 630
11460.67 670
11461.68 642
11462.69 656
11463.71 642
11464.72 599
11465.73 635
11466.74 664
11467.75 655
11468.76 659
11469.77 661
11470.78 681
11471.80 654
11472.81 651
11473.82 696
11474.83 661
11475.84 697
11476.85 718
11477.86 718
11478.88 715
11479.89 716
11480.90 676
11481.91 709
11482.92 716
11483.93 729
11484.95 721
11485.96 739
11486.97 758
11487.98 720
11489.00 758
11490.01 777
11491.02 787
11492.03 807
11493.04 776
11494.06 774
11495.07 815
11496.08 785
11497.09 799
11498.11 868
11499.12 851
11500.13 859
11501.14 810
11502.16 838
11503.17 899
11504.18 892
11505.20 856
11506.21 863
11507.22 888
11508.23 906
11509.25 927
11510.26 892
11511.27 942
11512.29 972
11513.30 1029
11514.31 1026
11515.33 994
11516.34 1038
11517.35 1083
11518.37 1147
11519.38 1145
11520.39 1175
11521.41 1196
11522.42 1219
11523.43 1244
11524.45 1274
11525.46 1267
11526.47 1337
11527.49 1333
11528.50 1367
11529.52 1436
11530.53 1474
11531.54 1554
11532.56 1588
11533.57 1685
11534.59 1780
11535.60 1945
11536.62 2116
11537.63 2180
11538.64 2286
11539.66 2452
11540.67 2478
11541.69 2414
11542.70 2472
11543.72 2382
11544.73 2295
11545.75 2148
11546.76 1991
11547.77 1802
11548.79 1682
11549.80 1550
11550.82 1466
11551.83 1373
11552.85 1276
11553.86 1194
11554.88 1120
11555.89 1080
11556.91 1067
11557.92 1064
11558.94 972
11559.95 964
11560.97 990
11561.99 949
11563.00 983
11564.02 940
11565.03 926
11566.05 936
11567.06 925
11568.08 904
11569.09 912
11570.11 924
11571.13 910
11572.14 942
11573.16 905
11574.17 879
11575.19 921
11576.20 903
11577.22 913
11578.24 889
11579.25 924
11580.27 933
11581.29 891
11582.30 896
11583.32 863
11584.33 900
11585.35 928
11586.37 886
11587.38 908
11588.40 932
11589.42 935
11590.43 896
11591.45 938
11592.47 980
11593.48 1014
11594.50 1062
11595.52 1077
11596.53 1085
11597.55 1166
11598.57 1198
11599.58 1231
11600.60 1281
11601.62 1275
11602.64 1241
11603.65 1160
11604.67 1190
11605.69 1167
11606.70 1135
11607.72 1141
11608.74 1092
11609.76 1073
11610.77 1047
11611.79 1014
11612.81 964
11613.83 945
11614.84 956
11615.86 965
11616.88 938
11617.90 921
11618.92 933
11619.93 915
11620.95 950
11621.97 964
11622.99 939
11624.01 878
11625.02 888
11626.04 900
11627.06 852
11628.08 846
11629.10 825
11630.11 825
11631.13 791
11632.15 804
11633.17 788
11634.19 805
11635.21 819
11636.23 764
11637.24 755
11638.26 741
11639.28 751
11640.30 746
11641.32 740
11642.34 711
11643.36 691
11644.38 715
11645.39 717
11646.41 732
11647.43 717
11648.45 719
11649.47 691
11650.49 672
11651.51 690
11652.53 707
11653.55 686
11654.57 705
11655.59 685
11656.61 708
11657.63 657
11658.65 654
11659.67 637
11660.69 665
11661.70 673
11662.72 659
11663.74 661
11664.76 678
11665.78 646
11666.80 657
11667.82 675
11668.84 675
11669.86 652
11670.88 644
11671.90 659
11672.92 607
11673.95 601
11674.97 621
11675.99 635
11677.01 613
11678.03 617
11679.05 622
11680.07 650
11681.09 624
11682.11 601
11683.13 623
11684.15 627
11685.17 610
11686.19 603
11687.21 637
11688.23 646
11689.25 620
11690.28 617
11691.30 592
11692.32 616
11693.34 628
11694.36 628
11695.38 606
11696.40 596
11697.42 584
11698.44 587
11699.47 603
11700.49 617
11701.51 608
11702.53 563
11703.55 549
11704.57 551
11705.60 547
11706.62 555
11707.64 530
11708.66 578
11709.68 549
11710.70 540
11711.73 585
11712.75 555
11713.77 516
11714.79 511
11715.81 566
11716.84 546
11717.86 570
11718.88 543
11719.90 519
11720.92 505
11721.95 525
11722.97 542
11723.99 558
11725.01 554
11726.04 544
11727.06 532
11728.08 546
11729.11 544
11730.13 485
11731.15 572
11732.17 549
11733.20 540
11734.22 511
11735.24 561
11736.26 544
11737.29 515
11738.31 499
11739.33 502
11740.36 496
11741.38 519
11742.40 490
11743.43 515
11744.45 501
11745.47 517
11746.50 529
11747.52 528
11748.54 506
11749.57 482
11750.59 533
11751.62 535
11752.64 484
11753.66 506
11754.69 533
11755.71 522
11756.73 491
11757.76 494
11758.78 500
11759.81 468
11760.83 491
11761.85 499
11762.88 477
11763.90 504
11764.93 513
11765.95 480
11766.98 486
11768.00 509
11769.02 483
11770.05 493
11771.07 528
11772.10 492
11773.12 506
11774.15 513
11775.17 538
11776.20 510
11777.22 486
11778.25 505
11779.27 508
11780.30 478
11781.32 503
11782.35 501
11783.37 477
11784.40 476
11785.42 484
11786.45 483
11787.47 488
11788.50 506
11789.52 541
11790.55 510
11791.57 490
11792.60 498
11793.62 478
11794.65 485
11795.67 503
11796.70 472
11797.73 467
11798.75 501
11799.78 524
11800.80 503
11801.83 498
11802.85 508
11803.88 516
11804.91 524
11805.93 515
11806.96 489
11807.98 536
11809.01 488
11810.04 519
11811.06 518
11812.09 519
11813.12 528
11814.14 518
11815.17 456
11816.19 505
11817.22 501
11818.25 481
11819.27 542
11820.30 535
11821.33 514
11822.35 526
11823.38 560
11824.41 543
11825.44 569
11826.46 548
11827.49 569
11828.52 545
11829.54 537
11830.57 566
11831.60 573
11832.62 572
11833.65 567
11834.68 568
11835.71 556
11836.73 546
11837.76 547
11838.79 537
11839.82 577
11840.84 566
11841.87 542
11842.90 558
11843.93 568
11844.95 554
11845.98 545
11847.01 549
11848.04 543
11849.07 574
11850.09 551
11851.12 590
11852.15 582
11853.18 569
11854.21 617
11855.23 609
11856.26 589
11857.29 588
11858.32 639
11859.35 632
11860.38 631
11861.40 637
11862.43 602
11863.46 627
11864.49 610
11865.52 590
11866.55 602
11867.58 617
11868.60 602
11869.63 625
11870.66 653
11871.69 646
11872.72 633
11873.75 653
11874.78 647
11875.81 685
11876.84 674
11877.86 681
11878.89 659
11879.92 679
11880.95 691
11881.98 684
11883.01 675
11884.04 717
11885.07 781
11886.10 728
11887.13 743
11888.16 714
11889.19 740
11890.22 733
11891.25 763
11892.28 769
11893.31 807
11894.34 777
11895.37 802
11896.40 819
11897.43 875
11898.46 849
11899.49 927
11900.52 903
11901.55 934
11902.58 978
11903.61 1020
11904.64 1016
11905.67 992
11906.70 1032
11907.73 1048
11908.76 1021
11909.79 968
11910.82 958
11911.85 949
11912.88 913
11913.91 915
11914.94 882
11915.97 871
11917.01 887
11918.04 919
11919.07 880
11920.10 874
11921.13 861
11922.16 864
11923.19 870
11924.22 901
11925.25 884
11926.28 963
11927.32 987
11928.35 1037
11929.38 1037
11930.41 1085
11931.44 1142
11932.47 1112
11933.50 1088
11934.54 1126
11935.57 1082
11936.60 1046
11937.63 1042
11938.66 1004
11939.70 994
11940.73 941
11941.76 900
11942.79 902
11943.82 840
11944.85 802
11945.89 767
11946.92 723
11947.95 718
11948.98 716
11950.02 708
11951.05 710
11952.08 685
11953.11 689
11954.15 683
11955.18 644
11956.21 623
11957.24 659
11958.28 639
11959.31 694
11960.34 672
11961.37 640
11962.41 693
11963.44 679
11964.47 659
11965.51 671
11966.54 671
11967.57 648
11968.60 649
11969.64 673
11970.67 645
11971.70 663
11972.74 658
11973.77 674
11974.80 662
11975.84 641
11976.87 671
11977.90 654
11978.94 694
11979.97 694
11981.00 659
11982.04 673
11983.07 625
11984.11 656
11985.14 659
11986.17 692
11987.21 681
11988.24 661
11989.28 652
11990.31 683
11991.34 657
11992.38 647
11993.41 672
11994.45 681
11995.48 646
11996.51 677
11997.55 684
11998.58 708
11999.62 660
12000.65 698
12001.69 697
12002.72 702
12003.76 701
12004.79 710
12005.82 735
12006.86 687
12007.89 719
12008.93 714
12009.96 727
12011.00 725
12012.03 708
12013.07 753
12014.10 777
12015.14 788
12016.17 777
12017.21 771
12018.24 792
12019.28 807
12020.32 792
12021.35 778
12022.39 781
12023.42 799
12024.46 780
12025.49 806
12026.53 786
12027.56 791
12028.60 788
12029.64 817
12030.67 800
12031.71 793
12032.74 771
12033.78 760
12034.81 747
12035.85 777
12036.89 797
12037.92 778
12038.96 789
12039.99 776
12041.03 765
12042.07 784
12043.10 786
12044.14 803
12045.18 766
12046.21 753
12047.25 786
12048.29 710
12049.32 722
12050.36 751
12051.40 779
12052.43 776
12053.47 805
12054.51 817
12055.54 829
12056.58 839
12057.62 858
12058.65 835
12059.69 806
12060.73 800
12061.76 839
12062.80 836
12063.84 760
12064.88 790
12065.91 788
12066.95 788
12067.99 764
12069.03 749
12070.06 723
12071.10 762
12072.14 692
12073.18 702
12074.21 701
12075.25 709
12076.29 718
12077.33 698
12078.36 700
12079.40 688
12080.44 707
12081.48 663
12082.52 689
12083.55 699
12084.59 691
12085.63 668
12086.67 688
12087.71 691
12088.74 730
12089.78 738
12090.82 761
12091.86 764
12092.90 766
12093.94 738
12094.98 716
12096.01 755
12097.05 753
12098.09 750
12099.13 765
12100.17 774
12101.21 779
12102.25 815
12103.28 795
12104.32 828
12105.36 840
12106.40 811
12107.44 811
12108.48 794
12109.52 784
12110.56 770
12111.60 754
12112.64 741
12113.68 689
12114.72 708
12115.76 685
12116.79 646
12117.83 645
12118.87 623
12119.91 630
12120.95 617
12121.99 573
12123.03 595
12124.07 571
12125.11 580
12126.15 596
12127.19 580
12128.23 594
12129.27 599
12130.31 573
12131.35 599
12132.39 582
12133.43 604
12134.47 582
12135.51 561
12136.55 573
12137.59 579
12138.63 577
12139.67 591
12140.71 582
12141.76 575
12142.80 581
12143.84 589
12144.88 590
12145.92 581
12146.96 596
12148.00 528
12149.04 568
12150.08 544
12151.12 574
12152.16 562
12153.20 572
12154.25 551
12155.29 563
12156.33 581
12157.37 563
12158.41 537
12159.45 558
12160.49 553
12161.53 541
12162.58 548
12163.62 537
12164.66 514
12165.70 534
12166.74 520
12167.78 524
12168.82 524
12169.87 524
12170.91 546
12171.95 591
12172.99 494
12174.03 531
12175.08 539
12176.12 573
12177.16 556
12178.20 559
12179.24 565
12180.29 533
12181.33 544
12182.37 529
12183.41 534
12184.46 552
12185.50 513
12186.54 504
12187.58 547
12188.63 536
12189.67 530
12190.71 512
12191.75 522
12192.80 515
12193.84 535
12194.88 535
12195.92 507
12196.97 495
12198.01 522
12199.05 495
12200.10 515
12201.14 539
12202.18 551
12203.23 550
12204.27 544
12205.31 526
12206.36 528
12207.40 551
12208.44 516
12209.49 483
12210.53 537
12211.57 548
12212.62 517
12213.66 514
12214.70 500
12215.75 524
12216.79 501
12217.84 488
12218.88 504
12219.92 506
12220.97 533
12222.01 530
12223.06 504
12224.10 495
12225.14 503
12226.19 493
12227.23 526
12228.28 487
12229.32 507
12230.36 486
12231.41 510
12232.45 508
12233.50 494
12234.54 541
12235.59 513
12236.63 528
12237.68 499
12238.72 493
12239.77 494
12240.81 526
12241.86 504
12242.90 537
12243.94 507
12244.99 505
12246.03 520
12247.08 518
12248.13 500
12249.17 498
12250.22 542
12251.26 514
12252.31 514
12253.35 480
12254.40 511
12255.44 506
12256.49 498
12257.53 479
12258.58 468
12259.62 485
12260.67 481
12261.72 477
12262.76 491
12263.81 455
12264.85 443
12265.90 459
12266.94 432
12267.99 472
12269.04 465
12270.08 449
12271.13 430
12272.17 471
12273.22 447
12274.27 453
12275.31 434
12276.36 405
12277.41 441
12278.45 441
12279.50 427
12280.55 425
12281.59 427
12282.64 437
12283.69 451
12284.73 443
12285.78 451
12286.83 469
12287.87 454
12288.92 416
12289.97 420
12291.01 435
12292.06 447
12293.11 448
12294.15 466
12295.20 454
12296.25 440
12297.30 460
12298.34 454
12299.39 452
12300.44 437
12301.48 435
12302.53 430
12303.58 434
12304.63 431
12305.67 455
12306.72 465
12307.77 452
12308.82 454
12309.87 452
12310.91 437
12311.96 449
12313.01 461
12314.06 441
12315.10 417
12316.15 438
12317.20 433
12318.25 440
12319.30 435
12320.34 423
12321.39 439
12322.44 433
12323.49 434
12324.54 397
12325.59 442
12326.63 443
12327.68 445
12328.73 432
12329.78 439
12330.83 434
12331.88 420
12332.93 435
12333.98 392
12335.02 413
12336.07 457
12337.12 425
12338.17 433
12339.22 452
12340.27 431
12341.32 426
12342.37 447
12343.42 444
12344.47 438
12345.51 403
12346.56 390
12347.61 425
12348.66 432
12349.71 427
12350.76 419
12351.81 411
12352.86 413
12353.91 413
12354.96 439
12356.01 454
12357.06 405
12358.11 427
12359.16 473
12360.21 446
12361.26 454
12362.31 450
12363.36 449
12364.41 482
12365.46 456
12366.51 446
12367.56 446
12368.61 442
12369.66 412
12370.71 415
12371.76 431
12372.81 436
12373.86 468
12374.91 445
12375.96 438
12377.01 440
12378.06 442
12379.11 437
12380.17 433
12381.22 428
12382.27 441
12383.32 462
12384.37 466
12385.42 453
12386.47 482
12387.52 436
12388.57 414
12389.62 442
12390.67 452
12391.73 453
12392.78 439
12393.83 461
12394.88 451
12395.93 475
12396.98 455
12398.03 433
12399.09 467
12400.14 467
12401.19 437
12402.24 416
12403.29 463
12404.34 472
12405.40 456
12406.45 514
12407.50 457
12408.55 448
12409.60 445
12410.66 499
12411.71 458
12412.76 505
12413.81 467
12414.86 471
12415.92 493
12416.97 476
12418.02 465
12419.07 454
12420.13 505
12421.18 477
12422.23 472
12423.28 482
12424.34 493
12425.39 520
12426.44 507
12427.49 440
12428.55 486
12429.60 536
12430.65 518
12431.71 465
12432.76 494
12433.81 499
12434.86 518
12435.92 492
12436.97 481
12438.02 504
12439.08 497
12440.13 514
12441.18 513
12442.24 510
12443.29 514
12444.34 515
12445.40 515
12446.45 507
12447.50 523
12448.56 509
12449.61 518
12450.67 517
12451.72 519
12452.77 524
12453.83 540
12454.88 534
12455.94 545
12456.99 578
12458.04 595
12459.10 602
12460.15 615
12461.21 608
12462.26 636
12463.31 619
12464.37 625
12465.42 670
12466.48 690
12467.53 677
12468.59 703
12469.64 785
12470.70 773
12471.75 806
12472.80 864
12473.86 975
12474.91 1030
12475.97 1060
12477.02 1059
12478.08 1073
12479.13 1091
12480.19 1109
12481.24 1058
12482.30 1028
12483.35 961
12484.41 945
12485.46 940
12486.52 880
12487.57 825
12488.63 800
12489.69 771
12490.74 694
12491.80 716
12492.85 692
12493.91 660
12494.96 626
12496.02 628
12497.07 648
12498.13 584
12499.19 568
12500.24 604
12501.30 606
12502.35 600
12503.41 590
12504.47 562
12505.52 601
12506.58 568
12507.63 600
12508.69 579
12509.75 574
12510.80 554
12511.86 552
12512.91 607
12513.97 593
12515.03 565
12516.08 547
12517.14 562
12518.20 569
12519.25 550
12520.31 535
12521.37 566
12522.42 570
12523.48 570
12524.54 586
12525.59 542
12526.65 554
12527.71 573
12528.77 556
12529.82 563
12530.88 544
12531.94 572
12532.99 571
12534.05 564
12535.11 564
12536.17 597
12537.22 611
12538.28 558
12539.34 581
12540.40 604
12541.45 598
12542.51 615
12543.57 602
12544.63 625
12545.68 605
12546.74 627
12547.80 656
12548.86 671
12549.92 664
12550.97 662
12552.03 683
12553.09 716
12554.15 712
12555.21 737
12556.26 713
12557.32 731
12558.38 712
12559.44 738
12560.50 712
12561.56 718
12562.61 727
12563.67 710
12564.73 702
12565.79 666
12566.85 636
12567.91 615
12568.97 629
12570.02 624
12571.08 628
12572.14 643
12573.20 601
12574.26 583
12575.32 623
12576.38 600
12577.44 555
12578.50 588
12579.56 593
12580.61 581
12581.67 555
12582.73 594
12583.79 572
12584.85 591
12585.91 608
12586.97 560
12588.03 561
12589.09 579
12590.15 589
12591.21 572
12592.27 550
12593.33 548
12594.39 575
12595.45 581
12596.51 572
12597.57 531
12598.63 516
12599.69 613
12600.75 584
12601.81 583
12602.87 549
12603.93 582
12604.99 557
12606.05 578
12607.11 586
12608.17 581
12609.23 568
12610.29 612
12611.35 574
12612.41 581
12613.47 589
12614.53 646
12615.59 676
12616.66 605
12617.72 650
12618.78 615
12619.84 666
12620.90 646
12621.96 658
12623.02 657
12624.08 666
12625.14 687
12626.20 688
12627.26 661
12628.33 675
12629.39 695
12630.45 701
12631.51 738
12632.57 686
12633.63 654
12634.69 670
12635.76 655
12636.82 648
12637.88 635
12638.94 628
12640.00 649
12641.06 637
12642.13 592
12643.19 624
12644.25 610
12645.31 614
12646.37 629
12647.44 588
12648.50 575
12649.56 574
12650.62 572
12651.68 564
12652.75 570
12653.81 571
12654.87 565
12655.93 578
12657.00 558
12658.06 581
12659.12 547
12660.18 556
12661.25 544
12662.31 575
12663.37 570
12664.43 565
12665.50 531
12666.56 561
12667.62 561
12668.69 553
12669.75 561
12670.81 540
12671.88 552
12672.94 553
12674.00 542
12675.06 557
12676.13 584
12677.19 576
12678.25 624
12679.32 605
12680.38 587
12681.44 551
12682.51 595
12683.57 582
12684.64 566
12685.70 591
12686.76 567
12687.83 586
12688.89 580
12689.95 608
12691.02 632
12692.08 628
12693.15 601
12694.21 632
12695.27 631
12696.34 618
12697.40 621
12698.47 632
12699.53 660
12700.59 637
12701.66 652
12702.72 669
12703.79 703
12704.85 657
12705.92 676
12706.98 671
12708.05 667
12709.11 731
12710.18 715
12711.24 715
12712.30 697
12713.37 696
12714.43 681
12715.50 687
12716.56 674
12717.63 692
12718.69 679
12719.76 679
12720.82 682
12721.89 660
12722.95 647
12724.02 686
12725.09 666
12726.15 662
12727.22 682
12728.28 684
12729.35 637
12730.41 729
12731.48 681
12732.54 662
12733.61 676
12734.68 679
12735.74 706
12736.81 661
12737.87 681
12738.94 639
12740.00 691
12741.07 679
12742.14 635
12743.20 629
12744.27 612
12745.33 603
12746.40 619
12747.47 597
12748.53 588
12749.60 562
12750.67 593
12751.73 601
12752.80 569
12753.87 569
12754.93 586
12756.00 601
12757.07 593
12758.13 575
12759.20 574
12760.27 599
12761.33 544
12762.40 532
12763.47 525
12764.53 585
12765.60 568
12766.67 572
12767.73 560
12768.80 535
12769.87 515
12770.94 530
12772.00 527
12773.07 487
12774.14 527
12775.21 518
12776.27 513
12777.34 467
12778.41 517
12779.48 518
12780.54 529
12781.61 489
12782.68 495
12783.75 489
12784.81 507
12785.88 509
12786.95 491
12788.02 491
12789.09 481
12790.15 517
12791.22 472
12792.29 486
12793.36 500
12794.43 507
12795.49 487
12796.56 494
12797.63 504
12798.70 502
12799.77 473
12800.84 513
12801.90 485
12802.97 457
12804.04 488
12805.11 513
12806.18 524
12807.25 491
12808.32 510
12809.39 492
12810.45 488
12811.52 451
12812.59 499
12813.66 485
12814.73 507
12815.80 518
12816.87 490
12817.94 472
12819.01 504
12820.08 484
12821.15 476
12822.21 512
12823.28 518
12824.35 506
12825.42 509
12826.49 525
12827.56 480
12828.63 482
12829.70 499
12830.77 511
12831.84 506
12832.91 498
12833.98 473
12835.05 498
12836.12 482
12837.19 477
12838.26 512
12839.33 474
12840.40 507
12841.47 481
12842.54 481
12843.61 448
12844.68 475
12845.75 449
12846.82 494
12847.89 469
12848.96 475
12850.03 439
12851.10 454
12852.18 456
12853.25 445
12854.32 459
12855.39 445
12856.46 455
12857.53 454
12858.60 449
12859.67 440
12860.74 460
12861.81 415
12862.88 466
12863.96 453
12865.03 408
12866.10 409
12867.17 404
12868.24 416
12869.31 423
12870.38 422
12871.45 415
12872.53 427
12873.60 407
12874.67 441
12875.74 390
12876.81 430
12877.88 418
12878.96 418
12880.03 426
12881.10 403
12882.17 397
12883.24 409
12884.31 405
12885.39 378
12886.46 415
12887.53 403
12888.60 413
12889.68 399
12890.75 394
12891.82 390
12892.89 404
12893.96 388
12895.04 443
12896.11 403
12897.18 391
12898.25 390
12899.33 375
12900.40 377
12901.47 379
12902.54 377
12903.62 379
12904.69 399
12905.76 403
12906.84 410
12907.91 369
12908.98 370
12910.06 376
12911.13 391
12912.20 402
12913.27 379
12914.35 395
12915.42 405
12916.49 386
12917.57 391
12918.64 382
12919.71 364
12920.79 380
12921.86 379
12922.94 370
12924.01 379
12925.08 384
12926.16 364
12927.23 397
12928.30 397
12929.38 348
12930.45 355
12931.53 365
12932.60 365
12933.67 385
12934.75 396
12935.82 373
12936.90 373
12937.97 394
12939.04 377
12940.12 333
12941.19 372
12942.27 352
12943.34 363
12944.42 342
12945.49 350
12946.56 374
12947.64 363
12948.71 371
12949.79 356
12950.86 346
12951.94 373
12953.01 370
12954.09 360
12955.16 384
12956.24 358
12957.31 366
12958.39 338
12959.46 344
12960.54 359
12961.61 356
12962.69 340
12963.76 370
12964.84 332
12965.91 369
12966.99 349
12968.07 339
12969.14 352
12970.22 394
12971.29 381
12972.37 358
12973.44 373
12974.52 354
12975.59 365
12976.67 365
12977.75 372
12978.82 349
12979.90 336
12980.97 348
12982.05 336
12983.13 362
12984.20 390
12985.28 352
12986.35 381
12987.43 379
12988.51 365
12989.58 343
12990.66 349
12991.74 364
12992.81 371
12993.89 358
12994.97 356
12996.04 378
12997.12 348
12998.20 369
12999.27 356
13000.35 347
13001.43 365
13002.50 384
13003.58 361
13004.66 338
13005.73 338
13006.81 348
13007.89 382
13008.97 361
13010.04 333
13011.12 345
13012.20 356
13013.27 364
13014.35 353
13015.43 381
13016.51 354
13017.58 347
13018.66 373
13019.74 375
13020.82 364
13021.89 364
13022.97 389
13024.05 370
13025.13 388
13026.21 386
13027.28 374
13028.36 385
13029.44 381
13030.52 355
13031.60 364
13032.67 371
13033.75 380
13034.83 376
13035.91 388
13036.99 386
13038.07 404
13039.14 363
13040.22 364
13041.30 379
13042.38 380
13043.46 383
13044.54 394
13045.62 371
13046.69 395
13047.77 388
13048.85 375
13049.93 352
13051.01 373
13052.09 364
13053.17 358
13054.25 359
13055.33 386
13056.40 408
13057.48 373
13058.56 392
13059.64 390
13060.72 387
13061.80 378
13062.88 369
13063.96 378
13065.04 352
13066.12 366
13067.20 384
13068.28 383
13069.36 359
13070.44 414
13071.52 356
13072.60 345
13073.68 370
13074.76 352
13075.84 355
13076.92 350
13078.00 376
13079.08 385
13080.16 383
13081.24 384
13082.32 348
13083.40 371
13084.48 375
13085.56 372
13086.64 380
13087.72 372
13088.80 369
13089.88 374
13090.96 386
13092.04 389
13093.12 380
13094.20 346
13095.28 375
13096.36 370
13097.44 366
13098.52 351
13099.61 375
13100.69 387
13101.77 361
13102.85 359
13103.93 366
13105.01 365
13106.09 385
13107.17 374
13108.25 374
13109.34 380
13110.42 396
13111.50 410
13112.58 387
13113.66 382
13114.74 398
13115.82 419
13116.91 389
13117.99 409
13119.07 386
13120.15 400
13121.23 416
13122.31 372
13123.40 383
13124.48 377
13125.56 404
13126.64 395
13127.72 403
13128.81 379
13129.89 399
13130.97 431
13132.05 428
13133.14 386
13134.22 400
13135.30 398
13136.38 386
13137.47 385
13138.55 383
13139.63 394
13140.71 387
13141.80 375
13142.88 382
13143.96 427
13145.04 399
13146.13 399
13147.21 380
13148.29 408
13149.38 394
13150.46 393
13151.54 401
13152.62 427
13153.71 381
13154.79 394
13155.87 426
13156.96 416
13158.04 394
13159.12 392
13160.21 387
13161.29 399
13162.37 378
13163.46 376
13164.54 364
13165.62 386
13166.71 394
13167.79 403
13168.88 403
13169.96 399
13171.04 398
13172.13 397
13173.21 408
13174.30 392
13175.38 388
13176.46 427
13177.55 417
13178.63 398
13179.72 403
13180.80 421
13181.88 412
13182.97 389
13184.05 372
13185.14 402
13186.22 382
13187.31 397
13188.39 383
13189.48 401
13190.56 395
13191.65 387
13192.73 377
13193.81 397
13194.90 408
13195.98 418
13197.07 406
13198.15 408
13199.24 396
13200.32 412
13201.41 422
13202.49 418
13203.58 424
13204.67 416
13205.75 413
13206.84 420
13207.92 433
13209.01 410
13210.09 381
13211.18 367
13212.26 408
13213.35 417
13214.43 387
13215.52 424
13216.61 385
13217.69 413
13218.78 413
13219.86 394
13220.95 377
13222.04 406
13223.12 419
13224.21 402
13225.29 381
13226.38 408
13227.47 410
13228.55 414
13229.64 412
13230.72 433
13231.81 431
13232.90 416
13233.98 403
13235.07 395
13236.16 405
13237.24 413
13238.33 408
13239.42 424
13240.50 437
13241.59 418
13242.68 440
13243.76 427
13244.85 466
13245.94 420
13247.02 419
13248.11 448
13249.20 412
13250.29 419
13251.37 443
13252.46 435
13253.55 462
13254.63 447
13255.72 452
13256.81 448
13257.90 432
13258.98 441
13260.07 463
13261.16 440
13262.25 442
13263.33 440
13264.42 445
13265.51 474
13266.60 466
13267.69 473
13268.77 444
13269.86 483
13270.95 528
13272.04 479
13273.13 481
13274.21 478
13275.30 500
13276.39 478
13277.48 496
13278.57 468
13279.65 481
13280.74 490
13281.83 494
13282.92 488
13284.01 485
13285.10 518
13286.19 491
13287.27 548
13288.36 531
13289.45 532
13290.54 546
13291.63 539
13292.72 497
13293.81 523
13294.90 523
13295.98 506
13297.07 519
13298.16 524
13299.25 511
13300.34 517
13301.43 534
13302.52 545
13303.61 535
13304.70 574
13305.79 550
13306.88 562
13307.97 561
13309.06 584
13310.15 586
13311.24 595
13312.32 610
13313.41 553
13314.50 573
13315.59 587
13316.68 595
13317.77 591
13318.86 575
13319.95 587
13321.04 586
13322.13 617
13323.22 605
13324.31 656
13325.40 625
13326.49 602
13327.58 586
13328.68 652
13329.77 621
13330.86 646
13331.95 651
13333.04 621
13334.13 657
13335.22 690
13336.31 677
13337.40 669
13338.49 671
13339.58 681
13340.67 691
13341.76 651
13342.85 684
13343.94 632
13345.04 659
13346.13 663
13347.22 664
13348.31 662
13349.40 644
13350.49 653
13351.58 692
13352.67 658
13353.77 696
13354.86 732
13355.95 675
13357.04 664
13358.13 679
13359.22 686
13360.31 702
13361.41 708
13362.50 717
13363.59 703
13364.68 740
13365.77 765
13366.87 755
13367.96 753
13369.05 766
13370.14 746
13371.23 708
13372.33 742
13373.42 757
13374.51 719
13375.60 734
13376.69 732
13377.79 733
13378.88 666
13379.97 676
13381.06 618
13382.16 626
13383.25 606
13384.34 588
13385.43 587
13386.53 613
13387.62 588
13388.71 570
13389.81 590
13390.90 582
13391.99 584
13393.08 580
13394.18 570
13395.27 545
13396.36 568
13397.46 528
13398.55 552
13399.64 543
13400.74 525
13401.83 550
13402.92 551
13404.02 557
13405.11 518
13406.20 536
13407.30 549
13408.39 564
13409.48 582
13410.58 534
13411.67 550
13412.77 579
13413.86 545
13414.95 574
13416.05 552
13417.14 576
13418.23 590
13419.33 576
13420.42 575
13421.52 521
13422.61 524
13423.71 572
13424.80 582
13425.89 583
13426.99 572
13428.08 564
13429.18 590
13430.27 571
13431.37 556
13432.46 527
13433.56 596
13434.65 600
13435.74 582
13436.84 559
13437.93 589
13439.03 607
13440.12 576
13441.22 561
13442.31 611
13443.41 574
13444.50 603
13445.60 632
13446.69 573
13447.79 564
13448.88 591
13449.98 628
13451.08 628
13452.17 623
13453.27 613
13454.36 585
13455.46 637
13456.55 641
13457.65 644
13458.74 681
13459.84 655
13460.94 652
13462.03 630
13463.13 638
13464.22 681
13465.32 672
13466.41 624
13467.51 644
13468.61 618
13469.70 648
13470.80 678
13471.90 680
13472.99 640
13474.09 683
13475.18 700
13476.28 681
13477.38 678
13478.47 686
13479.57 665
13480.67 660
13481.76 659
13482.86 685
13483.96 664
13485.05 696
13486.15 680
13487.25 687
13488.34 698
13489.44 700
13490.54 718
13491.63 692
13492.73 690
13493.83 699
13494.93 741
13496.02 736
13497.12 737
13498.22 748
13499.31 761
13500.41 746
13501.51 739
13502.61 793
13503.70 780
13504.80 774
13505.90 771
13507.00 771
13508.09 760
13509.19 776
13510.29 779
13511.39 769
13512.49 783
13513.58 796
13514.68 763
13515.78 725
13516.88 733
13517.98 706
13519.07 726
13520.17 699
13521.27 692
13522.37 676
13523.47 695
13524.57 694
13525.66 668
13526.76 658
13527.86 636
13528.96 672
13530.06 619
13531.16 642
13532.25 633
13533.35 632
13534.45 633
13535.55 621
13536.65 622
13537.75 593
13538.85 611
13539.95 604
13541.05 573
13542.14 562
13543.24 574
13544.34 567
13545.44 556
13546.54 554
13547.64 559
13548.74 544
13549.84 552
13550.94 569
13552.04 547
13553.14 511
13554.24 527
13555.34 538
13556.44 545
13557.54 534
13558.64 515
13559.74 524
13560.84 514
13561.94 507
13563.04 523
13564.13 535
13565.23 502
13566.34 521
13567.44 534
13568.54 527
13569.64 560
13570.74 540
13571.84 511
13572.94 516
13574.04 497
13575.14 522
13576.24 550
13577.34 522
13578.44 495
13579.54 497
13580.64 499
13581.74 527
13582.84 525
13583.94 547
13585.04 533
13586.14 543
13587.24 551
13588.35 544
13589.45 533
13590.55 561
13591.65 541
13592.75 541
13593.85 526
13594.95 510
13596.05 512
13597.15 567
13598.26 561
13599.36 540
13600.46 536
13601.56 533
13602.66 527
13603.76 499
13604.86 513
13605.97 536
13607.07 529
13608.17 519
13609.27 531
13610.37 546
13611.47 513
13612.58 495
13613.68 540
13614.78 511
13615.88 521
13616.98 540
13618.09 548
13619.19 532
13620.29 541
13621.39 525
13622.50 532
13623.60 518
13624.70 533
13625.80 557
13626.91 559
13628.01 522
13629.11 538
13630.21 556
13631.32 539
13632.42 523
13633.52 531
13634.62 539
13635.73 544
13636.83 549
13637.93 538
13639.04 543
13640.14 533
13641.24 541
13642.35 546
13643.45 578
13644.55 545
13645.65 533
13646.76 556
13647.86 566
13648.96 526
13650.07 531
13651.17 550
13652.28 537
13653.38 551
13654.48 536
13655.59 512
13656.69 521
13657.79 536
13658.90 558
13660.00 531
13661.11 527
13662.21 547
13663.31 554
13664.42 542
13665.52 545
13666.63 547
13667.73 549
13668.83 513
13669.94 566
13671.04 561
13672.15 593
13673.25 555
13674.36 533
13675.46 535
13676.56 556
13677.67 556
13678.77 556
13679.88 560
13680.98 559
13682.09 586
13683.19 552
13684.30 540
13685.40 550
13686.51 571
13687.61 583
13688.72 602
13689.82 546
13690.93 554
13692.03 612
13693.14 607
13694.24 604
13695.35 581
13696.45 651
13697.56 593
13698.66 580
13699.77 596
13700.87 580
13701.98 613
13703.09 633
13704.19 612
13705.30 619
13706.40 626
13707.51 593
13708.61 609
13709.72 640
13710.83 645
13711.93 649
13713.04 658
13714.14 614
13715.25 631
13716.36 665
13717.46 692
13718.57 674
13719.67 692
13720.78 682
13721.89 692
13722.99 697
13724.10 715
13725.21 706
13726.31 699
13727.42 702
13728.53 696
13729.63 736
13730.74 742
13731.85 753
13732.95 724
13734.06 752
13735.17 738
13736.27 773
13737.38 740
13738.49 766
13739.59 761
13740.70 751
13741.81 786
13742.92 750
13744.02 795
13745.13 835
13746.24 838
13747.35 835
13748.45 856
13749.56 904
13750.67 898
13751.78 897
13752.88 934
13753.99 969
13755.10 1008
13756.21 962
13757.31 1051
13758.42 1070
13759.53 1072
13760.64 1082
13761.75 1139
13762.85 1158
13763.96 1200
13765.07 1150
13766.18 1145
13767.29 1143
13768.39 1136
13769.50 1147
13770.61 1119
13771.72 1158
13772.83 1159
13773.94 1109
13775.04 1087
13776.15 1038
13777.26 1075
13778.37 1039
13779.48 1023
13780.59 1011
13781.70 1002
13782.80 923
13783.91 889
13785.02 849
13786.13 879
13787.24 867
13788.35 814
13789.46 816
13790.57 784
13791.68 781
13792.79 771
13793.90 714
13795.00 707
13796.11 716
13797.22 675
13798.33 680
13799.44 666
13800.55 707
13801.66 685
13802.77 663
13803.88 678
13804.99 664
13806.10 666
13807.21 682
13808.32 646
13809.43 639
13810.54 643
13811.65 641
13812.76 637
13813.87 609
13814.98 605
13816.09 605
13817.20 643
13818.31 601
13819.42 606
13820.53 614
13821.64 655
13822.75 591
13823.86 615
13824.97 576
13826.08 580
13827.19 624
13828.30 604
13829.41 616
13830.53 586
13831.64 597
13832.75 608
13833.86 566
13834.97 600
13836.08 589
13837.19 606
13838.30 613
13839.41 592
13840.52 600
13841.64 601
13842.75 614
13843.86 615
13844.97 630
13846.08 622
13847.19 622
13848.30 615
13849.41 606
13850.53 645
13851.64 658
13852.75 657
13853.86 643
13854.97 636
13856.08 631
13857.20 639
13858.31 634
13859.42 651
13860.53 653
13861.64 659
13862.76 644
13863.87 649
13864.98 636
13866.09 676
13867.20 680
13868.32 627
13869.43 615
13870.54 633
13871.65 684
13872.77 642
13873.88 678
13874.99 693
13876.10 690
13877.22 689
13878.33 708
13879.44 693
13880.55 681
13881.67 743
13882.78 707
13883.89 712
13885.01 713
13886.12 713
13887.23 755
13888.34 751
13889.46 787
13890.57 801
13891.68 813
13892.80 804
13893.91 789
13895.02 817
13896.14 811
13897.25 848
13898.36 822
13899.48 824
13900.59 816
13901.70 778
13902.82 772
13903.93 763
13905.05 749
13906.16 745
13907.27 728
13908.39 700
13909.50 678
13910.61 678
13911.73 655
13912.84 645
13913.96 644
13915.07 623
13916.19 623
13917.30 609
13918.41 608
13919.53 632
13920.64 615
13921.76 605
13922.87 559
13923.99 594
13925.10 590
13926.21 605
13927.33 601
13928.44 586
13929.56 616
13930.67 573
13931.79 588
13932.90 609
13934.02 591
13935.13 594
13936.25 584
13937.36 588
13938.48 589
13939.59 567
13940.71 584
13941.82 592
13942.94 578
13944.05 589
13945.17 561
13946.28 592
13947.40 595
13948.52 560
13949.63 537
13950.75 527
13951.86 540
13952.98 565
13954.09 552
13955.21 569
13956.32 564
13957.44 583
13958.56 551
13959.67 551
13960.79 538
13961.90 547
13963.02 548
13964.14 553
13965.25 544
13966.37 555
13967.48 553
13968.60 526
13969.72 525
13970.83 537
13971.95 539
13973.07 568
13974.18 575
13975.30 556
13976.42 574
13977.53 576
13978.65 594
13979.77 540
13980.88 567
13982.00 536
13983.12 561
13984.23 574
13985.35 546
13986.47 563
13987.58 539
13988.70 519
13989.82 534
13990.94 556
13992.05 558
13993.17 538
13994.29 573
13995.40 525
13996.52 548
13997.64 557
13998.76 525
13999.87 564
14000.99 561
14002.11 550
14003.23 558
14004.35 552
14005.46 540
14006.58 517
14007.70 570
14008.82 582
14009.93 530
14011.05 532
14012.17 564
14013.29 556
14014.41 525
14015.52 522
14016.64 549
14017.76 551
14018.88 584
14020.00 556
14021.12 563
14022.23 566
14023.35 518
14024.47 561
14025.59 564
14026.71 570
14027.83 582
14028.95 563
14030.06 558
14031.18 577
14032.30 581
14033.42 568
14034.54 560
14035.66 546
14036.78 561
14037.90 577
14039.02 570
14040.14 571
14041.25 552
14042.37 609
14043.49 600
14044.61 597
14045.73 560
14046.85 564
14047.97 601
14049.09 575
14050.21 631
14051.33 615
14052.45 611
14053.57 602
14054.69 606
14055.81 594
14056.93 640
14058.05 681
14059.17 641
14060.29 647
14061.41 629
14062.53 664
14063.65 668
14064.77 676
14065.89 688
14067.01 665
14068.13 686
14069.25 727
14070.37 679
14071.49 715
14072.61 682
14073.73 724
14074.85 715
14075.97 727
14077.09 700
14078.21 759
14079.33 742
14080.45 742
14081.57 708
14082.69 723
14083.82 757
14084.94 764
14086.06 765
14087.18 767
14088.30 788
14089.42 777
14090.54 820
14091.66 775
14092.78 741
14093.91 748
14095.03 767
14096.15 778
14097.27 790
14098.39 786
14099.51 771
14100.63 764
14101.76 783
14102.88 779
14104.00 758
14105.12 773
14106.24 737
14107.36 734
14108.49 722
14109.61 740
14110.73 695
14111.85 712
14112.97 679
14114.10 666
14115.22 668
14116.34 681
14117.46 640
14118.58 659
14119.71 652
14120.83 628
14121.95 602
14123.07 598
14124.20 627
14125.32 591
14126.44 627
14127.56 583
14128.69 596
14129.81 574
14130.93 571
14132.06 587
14133.18 546
14134.30 567
14135.42 569
14136.55 567
14137.67 555
14138.79 558
14139.92 562
14141.04 555
14142.16 535
14143.29 532
14144.41 534
14145.53 545
14146.66 545
14147.78 540
14148.90 528
14150.03 538
14151.15 522
14152.27 529
14153.40 485
14154.52 517
14155.64 536
14156.77 521
14157.89 527
14159.02 517
14160.14 507
14161.26 535
14162.39 521
14163.51 532
14164.64 535
14165.76 538
14166.88 526
14168.01 504
14169.13 509
14170.26 494
14171.38 505
14172.51 538
14173.63 493
14174.75 530
14175.88 496
14177.00 504
14178.13 494
14179.25 477
14180.38 498
14181.50 521
14182.63 496
14183.75 470
14184.88 469
14186.00 478
14187.13 459
14188.25 456
14189.38 457
14190.50 472
14191.63 495
14192.75 473
14193.88 480
14195.00 483
14196.13 473
14197.25 451
14198.38 483
14199.50 444
14200.63 468
14201.76 470
14202.88 465
14204.01 487
14205.13 473
14206.26 482
14207.38 448
14208.51 489
14209.64 485
14210.76 484
14211.89 493
14213.01 461
14214.14 443
14215.27 457
14216.39 442
14217.52 464
14218.64 439
14219.77 476
14220.90 466
14222.02 449
14223.15 470
14224.28 443
14225.40 458
14226.53 457
14227.66 433
14228.78 472
14229.91 448
14231.04 458
14232.16 454
14233.29 449
14234.42 440
14235.54 390
14236.67 435
14237.80 455
14238.92 399
14240.05 394
14241.18 423
14242.31 429
14243.43 401
14244.56 424
14245.69 430
14246.82 416
14247.94 420
14249.07 438
14250.20 417
14251.33 433
14252.45 408
14253.58 421
14254.71 422
14255.84 426
14256.96 432
14258.09 416
14259.22 411
14260.35 445
14261.47 405
14262.60 408
14263.73 460
14264.86 428
14265.99 429
14267.12 365
14268.24 418
14269.37 389
14270.50 412
14271.63 365
14272.76 395
14273.89 397
14275.01 403
14276.14 382
14277.27 376
14278.40 388
14279.53 385
14280.66 382
14281.79 392
14282.91 404
14284.04 370
14285.17 421
14286.30 380
14287.43 351
14288.56 383
14289.69 370
14290.82 368
14291.95 373
14293.08 374
14294.20 383
14295.33 375
14296.46 359
14297.59 363
14298.72 359
14299.85 370
14300.98 356
14302.11 355
14303.24 337
14304.37 357
14305.50 342
14306.63 352
14307.76 336
14308.89 378
14310.02 366
14311.15 359
14312.28 370
14313.41 347
14314.54 330
14315.67 358
14316.80 391
14317.93 336
14319.06 341
14320.19 325
14321.32 363
14322.45 350
14323.58 345
14324.71 357
14325.84 381
14326.97 331
14328.10 350
14329.23 355
14330.36 338
14331.49 320
14332.62 346
14333.76 367
14334.89 349
14336.02 356
14337.15 343
14338.28 343
14339.41 340
14340.54 330
14341.67 354
14342.80 339
14343.93 357
14345.07 318
14346.20 344
14347.33 330
14348.46 325
14349.59 349
14350.72 348
14351.85 315
14352.99 346
14354.12 327
14355.25 375
14356.38 320
14357.51 332
14358.64 332
14359.78 333
14360.91 308
14362.04 344
14363.17 346
14364.30 336
14365.44 343
14366.57 342
14367.70 318
14368.83 319
14369.96 347
14371.10 338
14372.23 354
14373.36 335
14374.49 332
14375.63 353
14376.76 357
14377.89 324
14379.02 352
14380.16 310
14381.29 358
14382.42 341
14383.55 290
14384.69 314
14385.82 321
14386.95 336
14388.09 359
14389.22 383
14390.35 363
14391.49 334
14392.62 339
14393.75 363
14394.89 332
14396.02 330
14397.15 367
14398.28 341
14399.42 355
14400.55 355
14401.69 343
14402.82 330
14403.95 348
14405.09 357
14406.22 334
14407.35 346
14408.49 333
14409.62 358
14410.75 347
14411.89 320
14413.02 355
14414.16 343
14415.29 332
14416.42 303
14417.56 340
14418.69 331
14419.83 363
14420.96 370
14422.10 386
14423.23 374
14424.36 370
14425.50 370
14426.63 340
14427.77 358
14428.90 345
14430.04 363
14431.17 362
14432.31 354
14433.44 362
14434.58 346
14435.71 351
14436.85 349
14437.98 339
14439.12 377
14440.25 354
14441.39 356
14442.52 347
14443.66 363
14444.79 356
14445.93 354
14447.06 379
14448.20 364
14449.33 388
14450.47 401
14451.60 384
14452.74 375
14453.87 376
14455.01 384
14456.14 391
14457.28 385
14458.42 376
14459.55 386
14460.69 381
14461.82 376
14462.96 372
14464.10 400
14465.23 369
14466.37 404
14467.50 375
14468.64 409
14469.78 380
14470.91 397
14472.05 388
14473.18 398
14474.32 410
14475.46 391
14476.59 392
14477.73 393
14478.87 383
14480.00 368
14481.14 400
14482.28 372
14483.41 380
14484.55 367
14485.69 381
14486.82 362
14487.96 385
14489.10 378
14490.23 369
14491.37 351
14492.51 393
14493.65 392
14494.78 404
14495.92 392
14497.06 354
14498.19 391
14499.33 384
14500.47 393
14501.61 366
14502.74 372
14503.88 379
14505.02 367
14506.16 388
14507.29 404
14508.43 373
14509.57 410
14510.71 389
14511.85 379
14512.98 383
14514.12 373
14515.26 390
14516.40 368
14517.54 370
14518.67 342
14519.81 393
14520.95 347
14522.09 360
14523.23 357
14524.36 328
14525.50 345
14526.64 312
14527.78 340
14528.92 337
14530.06 360
14531.19 320
14532.33 374
14533.47 333
14534.61 344
14535.75 337
14536.89 334
14538.03 326
14539.17 375
14540.31 331
14541.44 345
14542.58 340
14543.72 346
14544.86 346
14546.00 344
14547.14 364
14548.28 333
14549.42 377
14550.56 329
14551.70 346
14552.84 319
14553.98 346
14555.12 353
14556.25 366
14557.39 336
14558.53 362
14559.67 362
14560.81 384
14561.95 362
14563.09 348
14564.23 374
14565.37 358
14566.51 377
14567.65 352
14568.79 382
14569.93 345
14571.07 365
14572.21 358
14573.35 373
14574.49 358
14575.63 373
14576.77 378
14577.92 392
14579.06 359
14580.20 341
14581.34 360
14582.48 365
14583.62 378
14584.76 377
14585.90 389
14587.04 378
14588.18 408
14589.32 390
14590.46 398
14591.60 380
14592.74 384
14593.89 402
14595.03 414
14596.17 384
14597.31 386
14598.45 393
14599.59 392
14600.73 411
14601.87 406
14603.02 376
14604.16 367
14605.30 388
14606.44 430
14607.58 435
14608.72 417
14609.86 454
14611.01 416
14612.15 429
14613.29 419
14614.43 431
14615.57 413
14616.72 401
14617.86 442
14619.00 429
14620.14 441
14621.28 415
14622.43 430
14623.57 441
14624.71 474
14625.85 467
14627.00 480
14628.14 465
14629.28 487
14630.42 483
14631.56 500
14632.71 493
14633.85 506
14634.99 514
14636.14 516
14637.28 530
14638.42 513
14639.56 479
14640.71 463
14641.85 495
14642.99 466
14644.14 479
14645.28 489
14646.42 482
14647.56 470
14648.71 471
14649.85 426
14650.99 387
14652.14 425
14653.28 418
14654.42 398
14655.57 389
14656.71 383
14657.85 368
14659.00 375
14660.14 368
14661.29 381
14662.43 392
14663.57 358
14664.72 355
14665.86 375
14667.00 344
14668.15 343
14669.29 351
14670.44 354
14671.58 336
14672.73 336
14673.87 328
14675.01 331
14676.16 336
14677.30 312
14678.45 332
14679.59 322
14680.74 320
14681.88 317
14683.02 348
14684.17 309
14685.31 302
14686.46 331
14687.60 333
14688.75 315
14689.89 307
14691.04 338
14692.18 338
14693.33 319
14694.47 305
14695.62 336
14696.76 322
14697.91 325
14699.05 340
14700.20 331
14701.34 294
14702.49 312
14703.63 315
14704.78 328
14705.92 301
14707.07 301
14708.22 310
14709.36 291
14710.51 325
14711.65 287
14712.80 309
14713.94 296
14715.09 292
14716.23 307
14717.38 302
14718.53 304
14719.67 320
14720.82 301
14721.96 290
14723.11 300
14724.26 296
14725.40 312
14726.55 278
14727.70 313
14728.84 281
14729.99 309
14731.13 310
14732.28 298
14733.43 287
14734.57 300
14735.72 297
14736.87 285
14738.01 304
14739.16 317
14740.31 303
14741.45 306
14742.60 319
14743.75 281
14744.89 306
14746.04 302
14747.19 305
14748.34 330
14749.48 306
14750.63 305
14751.78 300
14752.92 310
14754.07 314
14755.22 303
14756.37 301
14757.51 293
14758.66 294
14759.81 293
14760.96 300
14762.10 296
14763.25 285
14764.40 313
14765.55 311
14766.70 283
14767.84 278
14768.99 316
14770.14 276
14771.29 291
14772.43 297
14773.58 310
14774.73 282
14775.88 280
14777.03 290
14778.18 284
14779.32 296
14780.47 298
14781.62 285
14782.77 282
14783.92 262
14785.07 281
14786.21 298
14787.36 260
14788.51 291
14789.66 301
14790.81 293
14791.96 249
14793.11 288
14794.26 287
14795.40 268
14796.55 276
14797.70 282
14798.85 275
14800.00 268
14801.15 257
14802.30 255
14803.45 255
14804.60 274
14805.75 271
14806.90 272
14808.05 290
14809.19 247
14810.34 252
14811.49 265
14812.64 255
14813.79 278
14814.94 251
14816.09 263
14817.24 274
14818.39 277
14819.54 273
14820.69 286
14821.84 281
14822.99 266
14824.14 265
14825.29 275
14826.44 238
14827.59 250
14828.74 255
14829.89 260
14831.04 252
14832.19 241
14833.34 243
14834.49 258
14835.64 255
14836.79 250
14837.95 239
14839.10 237
14840.25 254
14841.40 249
14842.55 248
14843.70 221
14844.85 273
14846.00 234
14847.15 252
14848.30 280
14849.45 255
14850.60 266
14851.76 273
14852.91 226
14854.06 271
14855.21 251
14856.36 241
14857.51 279
14858.66 264
14859.81 248
14860.97 255
14862.12 241
14863.27 269
14864.42 260
14865.57 237
14866.72 249
14867.88 261
14869.03 248
14870.18 281
14871.33 231
14872.48 216
14873.64 214
14874.79 270
14875.94 252
14877.09 273
14878.24 236
14879.40 242
14880.55 228
14881.70 250
14882.85 249
14884.00 232
14885.16 247
14886.31 243
14887.46 254
14888.61 235
14889.77 234
14890.92 250
14892.07 246
14893.23 240
14894.38 234
14895.53 246
14896.68 250
14897.84 249
14898.99 231
14900.14 204
14901.30 228
14902.45 231
14903.60 226
14904.75 237
14905.91 235
14907.06 245
14908.21 248
14909.37 237
14910.52 244
14911.67 238
14912.83 242
14913.98 241
14915.14 228
14916.29 216
14917.44 236
14918.60 247
14919.75 239
14920.90 211
14922.06 239
14923.21 238
14924.37 223
14925.52 231
14926.67 232
14927.83 218
14928.98 240
14930.14 248
14931.29 240
14932.44 243
14933.60 250
14934.75 217
14935.91 238
14937.06 230
14938.22 249
14939.37 235
14940.52 234
14941.68 232
14942.83 223
14943.99 224
14945.14 244
14946.30 214
14947.45 229
14948.61 241
14949.76 239
14950.92 223
14952.07 218
14953.23 250
14954.38 236
14955.54 240
14956.69 233
14957.85 252
14959.00 218
14960.16 224
14961.31 242
14962.47 239
14963.62 239
14964.78 246
14965.94 263
14967.09 229
14968.25 234
14969.40 228
14970.56 242
14971.71 232
14972.87 227
14974.03 245
14975.18 248
14976.34 226
14977.49 261
14978.65 210
14979.81 262
14980.96 215
14982.12 214
14983.27 232
14984.43 217
14985.59 233
14986.74 228
14987.90 228
14989.06 230
14990.21 219
14991.37 246
14992.53 224
14993.68 214
14994.84 211
14996.00 236
14997.15 230
14998.31 226
14999.47 234
15000.62 241
15001.78 244
15002.94 227
15004.09 220
15005.25 214
15006.41 228
15007.56 250
15008.72 217
15009.88 217
15011.04 220
15012.19 223
15013.35 240
15014.51 218
15015.67 244
15016.82 223
15017.98 252
15019.14 229
15020.30 213
15021.45 221
15022.61 234
15023.77 213
15024.93 236
15026.08 219
15027.24 223
15028.40 232
15029.56 232
15030.72 225
15031.87 228
15033.03 238
15034.19 221
15035.35 218
15036.51 209
15037.67 224
15038.82 241
15039.98 244
15041.14 228
15042.30 230
15043.46 227
15044.62 221
15045.78 245
15046.93 256
15048.09 230
15049.25 220
15050.41 222
15051.57 243
15052.73 243
15053.89 216
15055.05 252
15056.20 220
15057.36 243
15058.52 222
15059.68 225
15060.84 239
15062.00 213
15063.16 228
15064.32 229
15065.48 239
15066.64 238
15067.80 230
15068.96 237
15070.12 204
15071.28 221
15072.44 226
15073.60 244
15074.76 242
15075.91 248
15077.07 239
15078.23 236
15079.39 250
15080.55 221
15081.71 221
15082.87 205
15084.03 208
15085.19 218
15086.35 258
15087.51 218
15088.68 212
15089.84 224
15091.00 208
15092.16 238
15093.32 239
15094.48 231
15095.64 226
15096.80 224
15097.96 212
15099.12 232
15100.28 218
15101.44 214
15102.60 230
15103.76 255
15104.92 241
15106.08 222
15107.25 245
15108.41 231
15109.57 238
15110.73 242
15111.89 234
15113.05 231
15114.21 259
15115.37 223
15116.54 225
15117.70 221
15118.86 247
15120.02 220
15121.18 261
15122.34 220
15123.50 219
15124.67 237
15125.83 245
15126.99 240
15128.15 256
15129.31 248
15130.47 217
15131.64 252
15132.80 231
15133.96 239
15135.12 232
15136.28 228
15137.45 223
15138.61 261
15139.77 268
15140.93 255
15142.10 261
15143.26 272
15144.42 260
15145.58 250
15146.75 231
15147.91 277
15149.07 268
15150.23 249
15151.40 253
15152.56 250
15153.72 280
15154.88 269
15156.05 267
15157.21 232
15158.37 256
15159.54 256
15160.70 251
15161.86 255
15163.03 272
15164.19 280
15165.35 257
15166.52 253
15167.68 270
15168.84 280
15170.01 255
15171.17 273
15172.33 256
15173.50 256
15174.66 263
15175.82 307
15176.99 275
15178.15 261
15179.31 259
15180.48 249
15181.64 290
15182.81 263
15183.97 284
15185.13 272
15186.30 303
15187.46 284
15188.63 273
15189.79 281
15190.95 283
15192.12 308
15193.28 293
15194.45 273
15195.61 286
15196.78 302
15197.94 297
15199.10 298
15200.27 277
15201.43 316
15202.60 299
15203.76 325
15204.93 285
15206.09 287
15207.26 290
15208.42 304
15209.59 301
15210.75 285
15211.92 286
15213.08 294
15214.25 311
15215.41 313
15216.58 279
15217.74 306
15218.91 325
15220.07 307
15221.24 312
15222.40 303
15223.57 309
15224.74 331
15225.90 312
15227.07 299
15228.23 293
15229.40 339
15230.56 309
15231.73 313
15232.89 323
15234.06 342
15235.23 319
15236.39 334
15237.56 329
15238.72 315
15239.89 302
15241.06 308
15242.22 317
15243.39 317
15244.56 320
15245.72 318
15246.89 303
15248.05 330
15249.22 312
15250.39 291
15251.55 284
15252.72 334
15253.89 324
15255.05 290
15256.22 281
15257.39 283
15258.55 328
15259.72 295
15260.89 290
15262.05 282
15263.22 295
15264.39 293
15265.56 262
15266.72 264
15267.89 249
15269.06 278
15270.22 315
15271.39 249
15272.56 267
15273.73 274
15274.89 289
15276.06 287
15277.23 271
15278.40 260
15279.56 258
15280.73 288
15281.90 284
15283.07 280
15284.23 281
15285.40 290
15286.57 284
15287.74 279
15288.91 270
15290.07 254
15291.24 260
15292.41 274
15293.58 292
15294.75 257
15295.92 286
15297.08 310
15298.25 265
15299.42 271
15300.59 274
15301.76 274
15302.93 258
15304.09 260
15305.26 275
15306.43 274
15307.60 273
15308.77 303
15309.94 269
15311.11 278
15312.28 274
15313.44 270
15314.61 276
15315.78 265
15316.95 261
15318.12 269
15319.29 266
15320.46 260
15321.63 260
15322.80 268
15323.97 256
15325.14 266
15326.30 276
15327.47 297
15328.64 285
15329.81 286
15330.98 280
15332.15 274
15333.32 275
15334.49 276
15335.66 306
15336.83 288
15338.00 267
15339.17 285
15340.34 286
15341.51 268
15342.68 290
15343.85 299
15345.02 299
15346.19 309
15347.36 280
15348.53 282
15349.70 287
15350.87 286
15352.04 275
15353.21 291
15354.38 295
15355.55 296
15356.72 300
15357.90 318
15359.07 285
15360.24 288
15361.41 306
15362.58 291
15363.75 313
15364.92 321
15366.09 305
15367.26 313
15368.43 301
15369.60 310
15370.77 316
15371.95 304
15373.12 304
15374.29 302
15375.46 280
15376.63 272
15377.80 274
15378.97 283
15380.15 265
15381.32 296
15382.49 278
15383.66 304
15384.83 279
15386.00 306
15387.17 295
15388.35 291
15389.52 299
15390.69 301
15391.86 314
15393.03 302
15394.21 287
15395.38 293
15396.55 277
15397.72 249
15398.89 288
15400.07 301
15401.24 295
15402.41 286
15403.58 267
15404.76 273
15405.93 290
15407.10 281
15408.27 279
15409.45 265
15410.62 255
15411.79 259
15412.96 262
15414.14 268
15415.31 252
15416.48 258
15417.66 240
15418.83 281
15420.00 250
15421.17 240
15422.35 235
15423.52 258
15424.69 240
15425.87 245
15427.04 259
15428.21 257
15429.39 242
15430.56 257
15431.73 259
15432.91 246
15434.08 273
15435.25 265
15436.43 267
15437.60 225
15438.77 236
15439.95 243
15441.12 268
15442.30 257
15443.47 247
15444.64 244
15445.82 236
15446.99 265
15448.17 266
15449.34 278
15450.51 246
15451.69 255
15452.86 240
15454.04 244
15455.21 234
15456.39 245
15457.56 248
15458.73 237
15459.91 272
15461.08 261
15462.26 257
15463.43 241
15464.61 256
15465.78 247
15466.96 232
15468.13 243
15469.31 251
15470.48 240
15471.66 241
15472.83 249
15474.01 242
15475.18 260
15476.36 251
15477.53 239
15478.71 236
15479.88 252
15481.06 252
15482.23 251
15483.41 248
15484.58 235
15485.76 237
15486.93 260
15488.11 276
15489.29 262
15490.46 251
15491.64 271
15492.81 255
15493.99 247
15495.16 259
15496.34 264
15497.52 281
15498.69 283
15499.87 249
15501.04 246
15502.22 256
15503.40 238
15504.57 259
15505.75 268
15506.92 273
15508.10 279
15509.28 273
15510.45 254
15511.63 249
15512.81 275
15513.98 260
15515.16 261
15516.34 259
15517.51 239
15518.69 253
15519.87 257
15521.04 236
15522.22 268
15523.40 276
15524.57 269
15525.75 243
15526.93 257
15528.11 278
15529.28 286
15530.46 295
15531.64 251
15532.81 259
15533.99 277
15535.17 272
15536.35 282
15537.52 271
15538.70 274
15539.88 279
15541.06 276
15542.23 260
15543.41 268
15544.59 287
15545.77 293
15546.95 277
15548.12 268
15549.30 264
15550.48 282
15551.66 279
15552.83 269
15554.01 282
15555.19 260
15556.37 265
15557.55 288
15558.73 283
15559.90 262
15561.08 310
15562.26 292
15563.44 277
15564.62 256
15565.80 279
15566.97 301
15568.15 306
15569.33 285
15570.51 287
15571.69 300
15572.87 294
15574.05 279
15575.23 295
15576.40 295
15577.58 290
15578.76 282
15579.94 290
15581.12 305
15582.30 295
15583.48 327
15584.66 328
15585.84 324
15587.02 296
15588.20 315
15589.38 309
15590.56 317
15591.73 288
15592.91 330
15594.09 298
15595.27 329
15596.45 307
15597.63 319
15598.81 326
15599.99 305
15601.17 317
15602.35 287
15603.53 333
15604.71 302
15605.89 325
15607.07 308
15608.25 334
15609.43 328
15610.61 323
15611.79 346
15612.97 335
15614.15 350
15615.33 341
15616.51 353
15617.69 324
15618.88 343
15620.06 349
15621.24 378
15622.42 354
15623.60 364
15624.78 341
15625.96 375
15627.14 404
15628.32 363
15629.50 400
15630.68 388
15631.86 389
15633.05 353
15634.23 381
15635.41 371
15636.59 391
15637.77 381
15638.95 400
15640.13 390
15641.31 416
15642.50 386
15643.68 384
15644.86 380
15646.04 411
15647.22 405
15648.40 427
15649.58 410
15650.77 408
15651.95 422
15653.13 399
15654.31 422
15655.49 391
15656.68 404
15657.86 406
15659.04 387
15660.22 376
15661.40 423
15662.59 405
15663.77 405
15664.95 405
15666.13 413
15667.32 408
15668.50 420
15669.68 405
15670.86 396
15672.05 398
15673.23 410
15674.41 414
15675.59 377
15676.78 370
15677.96 361
15679.14 377
15680.32 392
15681.51 364
15682.69 343
15683.87 364
15685.06 370
15686.24 350
15687.42 366
15688.61 356
15689.79 372
15690.97 327
15692.16 364
15693.34 383
15694.52 383
15695.71 344
15696.89 365
15698.07 368
15699.26 384
15700.44 364
15701.62 371
15702.81 372
15703.99 375
15705.17 360
15706.36 348
15707.54 380
15708.73 367
15709.91 337
15711.09 358
15712.28 366
15713.46 376
15714.65 410
15715.83 397
15717.02 403
15718.20 378
15719.38 381
15720.57 361
15721.75 364
15722.94 367
15724.12 399
15725.31 372
15726.49 359
15727.68 390
15728.86 383
15730.04 351
15731.23 362
15732.41 371
15733.60 382
15734.78 393
15735.97 378
15737.15 399
15738.34 392
15739.52 407
15740.71 404
15741.89 403
15743.08 417
15744.27 390
15745.45 423
15746.64 443
15747.82 429
15749.01 409
15750.19 454
15751.38 416
15752.56 434
15753.75 431
15754.93 449
15756.12 404
15757.31 433
15758.49 428
15759.68 445
15760.86 448
15762.05 410
15763.24 439
15764.42 442
15765.61 441
15766.79 391
15767.98 425
15769.17 414
15770.35 437
15771.54 391
15772.72 427
15773.91 396
15775.10 408
15776.28 382
15777.47 381
15778.66 401
15779.84 386
15781.03 424
15782.22 418
15783.40 407
15784.59 369
15785.78 414
15786.96 404
15788.15 441
15789.34 393
15790.53 391
15791.71 373
15792.90 396
15794.09 409
15795.27 380
15796.46 325
15797.65 340
15798.84 377
15800.02 358
15801.21 361
15802.40 382
15803.59 357
15804.77 339
15805.96 346
15807.15 320
15808.34 349
15809.52 339
15810.71 369
15811.90 328
15813.09 343
15814.28 324
15815.46 338
15816.65 348
15817.84 330
15819.03 318
15820.22 299
15821.40 360
15822.59 321
15823.78 332
15824.97 344
15826.16 344
15827.35 315
15828.53 324
15829.72 295
15830.91 341
15832.10 345
15833.29 315
15834.48 329
15835.67 329
15836.85 323
15838.04 314
15839.23 339
15840.42 310
15841.61 321
15842.80 326
15843.99 333
15845.18 325
15846.37 343
15847.55 337
15848.74 360
15849.93 311
15851.12 325
15852.31 351
15853.50 344
15854.69 349
15855.88 340
15857.07 355
15858.26 303
15859.45 328
15860.64 341
15861.83 327
15863.02 316
15864.21 345
15865.40 355
15866.59 350
15867.78 314
15868.97 348
15870.16 312
15871.35 349
15872.54 358
15873.73 330
15874.92 363
15876.11 360
15877.30 356
15878.49 321
15879.68 340
15880.87 364
15882.06 369
15883.25 359
15884.44 359
15885.63 320
15886.82 370
15888.01 346
15889.20 362
15890.39 339
15891.59 386
15892.78 369
15893.97 396
15895.16 369
15896.35 353
15897.54 383
15898.73 380
15899.92 401
15901.11 374
15902.30 377
15903.50 381
15904.69 388
15905.88 388
15907.07 371
15908.26 376
15909.45 398
15910.64 404
15911.84 421
15913.03 399
15914.22 354
15915.41 428
15916.60 413
15917.79 402
15918.99 393
15920.18 383
15921.37 372
15922.56 396
15923.75 352
15924.95 403
15926.14 413
15927.33 408
15928.52 389
15929.71 396
15930.91 387
15932.10 388
15933.29 423
15934.48 419
15935.68 390
15936.87 368
15938.06 383
15939.25 383
15940.45 397
15941.64 324
15942.83 343
15944.03 341
15945.22 360
15946.41 371
15947.60 357
15948.80 326
15949.99 322
15951.18 343
15952.38 311
15953.57 321
15954.76 330
15955.96 324
15957.15 335
15958.34 317
15959.54 295
15960.73 310
15961.92 329
15963.12 312
15964.31 286
15965.50 290
15966.70 299
15967.89 281
15969.08 294
15970.28 288
15971.47 291
15972.67 275
15973.86 280
15975.05 261
15976.25 274
15977.44 268
15978.64 266
15979.83 292
15981.02 288
15982.22 264
15983.41 282
15984.61 259
15985.80 267
15987.00 263
15988.19 257
15989.38 284
15990.58 245
15991.77 268
15992.97 250
15994.16 256
15995.36 269
15996.55 273
15997.75 292
15998.94 245
16000.14 255
16001.33 261
16002.53 264
16003.72 288
16004.92 267
16006.11 243
16007.31 275
16008.50 275
16009.70 279
16010.89 253
16012.09 261
16013.28 239
16014.48 259
16015.67 266
16016.87 235
16018.07 251
16019.26 237
16020.46 247
16021.65 226
16022.85 228
16024.04 242
16025.24 279
16026.44 280
16027.63 277
16028.83 240
16030.02 266
16031.22 236
16032.42 233
16033.61 252
16034.81 239
16036.00 245
16037.20 255
16038.40 229
16039.59 243
16040.79 254
16041.99 268
16043.18 262
16044.38 271
16045.58 269
16046.77 241
16047.97 268
16049.17 238
16050.36 272
16051.56 248
16052.76 239
16053.95 229
16055.15 232
16056.35 243
16057.54 251
16058.74 243
16059.94 240
16061.14 234
16062.33 228
16063.53 235
16064.73 237
16065.92 234
16067.12 225
16068.32 254
16069.52 240
16070.71 236
16071.91 236
16073.11 229
16074.31 226
16075.50 250
16076.70 218
16077.90 242
16079.10 218
16080.30 226
16081.49 240
16082.69 222
16083.89 228
16085.09 221
16086.29 255
16087.48 259
16088.68 225
16089.88 237
16091.08 247
16092.28 238
16093.48 246
16094.67 224
16095.87 223
16097.07 231
16098.27 245
16099.47 223
16100.67 237
16101.87 213
16103.06 225
16104.26 242
16105.46 223
16106.66 230
16107.86 220
16109.06 233
16110.26 227
16111.46 223
16112.66 226
16113.86 227
16115.05 214
16116.25 220
16117.45 220
16118.65 221
16119.85 231
16121.05 240
16122.25 210
16123.45 224
16124.65 198
16125.85 197
16127.05 219
16128.25 211
16129.45 228
16130.65 217
16131.85 229
16133.05 213
16134.25 218
16135.45 221
16136.65 227
16137.85 232
16139.05 213
16140.25 209
16141.45 216
16142.65 201
16143.85 213
16145.05 237
16146.25 234
16147.45 212
16148.65 236
16149.85 229
16151.05 221
16152.25 206
16153.45 199
16154.65 240
16155.85 233
16157.05 225
16158.25 230
16159.46 227
16160.66 220
16161.86 209
16163.06 227
16164.26 214
16165.46 218
16166.66 213
16167.86 234
16169.06 236
16170.27 234
16171.47 221
16172.67 235
16173.87 209
16175.07 210
16176.27 216
16177.47 240
16178.67 215
16179.88 229
16181.08 244
16182.28 213
16183.48 227
16184.68 238
16185.89 228
16187.09 213
16188.29 208
16189.49 217
16190.69 246
16191.90 224
16193.10 236
16194.30 233
16195.50 221
16196.70 229
16197.91 239
16199.11 220
16200.31 203
16201.51 226
16202.72 259
16203.92 262
16205.12 233
16206.32 236
16207.53 234
16208.73 247
16209.93 225
16211.13 219
16212.34 231
16213.54 226
16214.74 235
16215.95 255
16217.15 256
16218.35 241
16219.55 258
16220.76 256
16221.96 251
16223.16 251
16224.37 253
16225.57 244
16226.77 265
16227.98 244
16229.18 251
16230.38 214
16231.59 244
16232.79 237
16233.99 236
16235.20 248
16236.40 245
16237.61 251
16238.81 252
16240.01 258
16241.22 242
16242.42 247
16243.63 246
16244.83 262
16246.03 249
16247.24 254
16248.44 234
16249.65 255
16250.85 275
16252.05 253
16253.26 257
16254.46 247
16255.67 247
16256.87 241
16258.08 271
16259.28 237
16260.49 260
16261.69 270
16262.89 269
16264.10 268
16265.30 272
16266.51 276
16267.71 272
16268.92 294
16270.12 274
16271.33 272
16272.53 270
16273.74 291
16274.94 296
16276.15 239
16277.35 247
16278.56 269
16279.77 268
16280.97 276
16282.18 266
16283.38 259
16284.59 255
16285.79 262
16287.00 254
16288.20 243
16289.41 243
16290.61 248
16291.82 247
16293.03 245
16294.23 257
16295.44 269
16296.64 261
16297.85 264
16299.06 274
16300.26 244
16301.47 264
16302.67 270
16303.88 267
16305.09 268
16306.29 289
16307.50 270
16308.71 272
16309.91 234
16311.12 265
16312.33 263
16313.53 254
16314.74 276
16315.95 275
16317.15 247
16318.36 252
16319.57 257
16320.77 276
16321.98 236
16323.19 262
16324.39 235
16325.60 253
16326.81 249
16328.01 220
16329.22 246
16330.43 229
16331.64 231
16332.84 241
16334.05 249
16335.26 246
16336.47 220
16337.67 226
16338.88 228
16340.09 239
16341.30 214
16342.50 242
16343.71 261
16344.92 247
16346.13 204
16347.33 224
16348.54 248
16349.75 225
16350.96 211
16352.17 222
16353.37 233
16354.58 237
16355.79 237
16357.00 198
16358.21 218
16359.41 230
16360.62 217
16361.83 206
16363.04 206
16364.25 209
16365.46 220
16366.67 232
16367.87 195
16369.08 206
16370.29 242
16371.50 222
16372.71 229
16373.92 200
16375.13 222
16376.34 222
16377.54 216
16378.75 210
16379.96 217
16381.17 217
16382.38 212
16383.59 227
16384.80 203
16386.01 208
16387.22 219
16388.43 227
16389.64 220
16390.85 223
16392.05 209
16393.26 224
16394.47 206
16395.68 217
16396.89 206
16398.10 215
16399.31 228
16400.52 216
16401.73 205
16402.94 215
16404.15 221
16405.36 210
16406.57 194
16407.78 210
16408.99 221
16410.20 237
16411.41 216
16412.62 214
16413.83 231
16415.04 211
16416.25 205
16417.46 230
16418.67 210
16419.88 228
16421.10 213
16422.31 212
16423.52 205
16424.73 208
16425.94 214
16427.15 218
16428.36 201
16429.57 195
16430.78 198
16431.99 203
16433.20 228
16434.41 221
16435.63 223
16436.84 211
16438.05 240
16439.26 201
16440.47 209
16441.68 197
16442.89 205
16444.10 207
16445.32 207
16446.53 202
16447.74 212
16448.95 199
16450.16 222
16451.37 201
16452.59 188
16453.80 193
16455.01 198
16456.22 226
16457.43 209
16458.64 222
16459.86 215
16461.07 207
16462.28 188
16463.49 209
16464.70 212
16465.92 215
16467.13 194
16468.34 201
16469.55 207
16470.77 197
16471.98 180
16473.19 195
16474.40 212
16475.62 208
16476.83 191
16478.04 197
16479.25 187
16480.47 190
16481.68 211
16482.89 184
16484.11 225
16485.32 204
16486.53 220
16487.74 196
16488.96 181
16490.17 194
16491.38 189
16492.60 203
16493.81 187
16495.02 225
16496.24 205
16497.45 203
16498.66 194
16499.88 220
16501.09 198
16502.30 217
16503.52 189
16504.73 184
16505.94 210
16507.16 201
16508.37 189
16509.59 186
16510.80 215
16512.01 203
16513.23 215
16514.44 219
16515.66 199
16516.87 202
16518.08 195
16519.30 225
16520.51 225
16521.73 199
16522.94 221
16524.16 203
16525.37 191
16526.58 204
16527.80 191
16529.01 201
16530.23 210
16531.44 213
16532.66 198
16533.87 196
16535.09 216
16536.30 231
16537.52 192
16538.73 189
16539.95 210
16541.16 219
16542.38 187
16543.59 192
16544.81 237
16546.02 224
16547.24 208
16548.45 219
16549.67 216
16550.88 206
16552.10 230
16553.31 228
16554.53 223
16555.74 219
16556.96 226
16558.18 215
16559.39 208
16560.61 210
16561.82 211
16563.04 219
16564.25 229
16565.47 226
16566.69 228
16567.90 238
16569.12 230
16570.33 215
16571.55 224
16572.77 231
16573.98 198
16575.20 225
16576.41 200
16577.63 224
16578.85 193
16580.06 215
16581.28 230
16582.50 213
16583.71 226
16584.93 216
16586.15 213
16587.36 203
16588.58 204
16589.80 217
16591.01 228
16592.23 191
16593.45 218
16594.66 217
16595.88 206
16597.10 201
16598.32 199
16599.53 206
16600.75 210
16601.97 198
16603.18 219
16604.40 209
16605.62 197
16606.84 208
16608.05 225
16609.27 204
16610.49 209
16611.71 211
16612.92 193
16614.14 196
16615.36 171
16616.58 195
16617.79 203
16619.01 201
16620.23 184
16621.45 198
16622.67 206
16623.88 183
16625.10 185
16626.32 189
16627.54 206
16628.76 189
16629.97 198
16631.19 199
16632.41 212
16633.63 199
16634.85 175
16636.07 195
16637.29 194
16638.50 187
16639.72 202
16640.94 180
16642.16 182
16643.38 171
16644.60 204
16645.82 210
16647.03 204
16648.25 192
16649.47 193
16650.69 195
16651.91 186
16653.13 179
16654.35 179
16655.57 184
16656.79 187
16658.01 195
16659.23 199
16660.45 194
16661.66 186
16662.88 193
16664.10 178
16665.32 185
16666.54 199
16667.76 189
16668.98 190
16670.20 180
16671.42 178
16672.64 197
16673.86 168
16675.08 174
16676.30 177
16677.52 192
16678.74 180
16679.96 159
16681.18 166
16682.40 195
16683.62 189
16684.84 203
16686.06 204
16687.28 177
16688.50 178
16689.72 178
16690.94 175
16692.16 183
16693.39 175
16694.61 208
16695.83 205
16697.05 191
16698.27 190
16699.49 169
16700.71 202
16701.93 179
16703.15 214
16704.37 184
16705.59 182
16706.81 175
16708.04 176
16709.26 181
16710.48 169
16711.70 176
16712.92 190
16714.14 162
16715.36 184
16716.58 179
16717.81 185
16719.03 183
16720.25 163
16721.47 187
16722.69 201
16723.91 170
16725.14 203
16726.36 210
16727.58 179
16728.80 166
16730.02 195
16731.24 187
16732.47 195
16733.69 197
16734.91 176
16736.13 180
16737.36 189
16738.58 183
16739.80 192
16741.02 190
16742.24 197
16743.47 183
16744.69 188
16745.91 208
16747.13 177
16748.36 187
16749.58 192
16750.80 173
16752.02 173
16753.25 190
16754.47 165
16755.69 181
16756.92 160
16758.14 192
16759.36 185
16760.59 179
16761.81 188
16763.03 197
16764.25 164
16765.48 184
16766.70 202
16767.92 164
16769.15 168
16770.37 197
16771.59 180
16772.82 181
16774.04 186
16775.27 169
16776.49 196
16777.71 189
16778.94 185
16780.16 185
16781.38 182
16782.61 169
16783.83 177
16785.06 180
16786.28 203
16787.50 164
16788.73 186
16789.95 180
16791.18 187
16792.40 175
16793.62 169
16794.85 191
16796.07 197
16797.30 167
16798.52 174
16799.75 174
16800.97 184
16802.19 179
16803.42 177
16804.64 175
16805.87 174
16807.09 209
16808.32 207
16809.54 203
16810.77 184
16811.99 170
16813.22 200
16814.44 172
16815.67 173
16816.89 181
16818.12 190
16819.34 185
16820.57 212
16821.79 198
16823.02 189
16824.24 188
16825.47 195
16826.70 213
16827.92 178
16829.15 179
16830.37 183
16831.60 189
16832.82 203
16834.05 197
16835.27 196
16836.50 197
16837.73 167
16838.95 198
16840.18 201
16841.40 187
16842.63 200
16843.86 210
16845.08 185
16846.31 208
16847.53 194
16848.76 205
16849.99 207
16851.21 202
16852.44 209
16853.67 221
16854.89 207
16856.12 188
16857.35 214
16858.57 207
16859.80 212
16861.03 205
16862.25 209
16863.48 214
16864.71 213
16865.93 207
16867.16 209
16868.39 212
16869.61 191
16870.84 195
16872.07 233
16873.30 210
16874.52 200
16875.75 207
16876.98 241
16878.20 230
16879.43 212
16880.66 237
16881.89 231
16883.11 230
16884.34 231
16885.57 236
16886.80 238
16888.02 231
16889.25 241
16890.48 241
16891.71 243
16892.94 241
16894.16 242
16895.39 248
16896.62 215
16897.85 209
16899.08 227
16900.30 234
16901.53 199
16902.76 222
16903.99 197
16905.22 219
16906.45 229
16907.67 231
16908.90 222
16910.13 219
16911.36 214
16912.59 214
16913.82 219
16915.04 188
16916.27 215
16917.50 197
16918.73 204
16919.96 198
16921.19 208
16922.42 212
16923.65 227
16924.88 212
16926.10 199
16927.33 217
16928.56 195
16929.79 188
16931.02 190
16932.25 205
16933.48 205
16934.71 210
16935.94 200
16937.17 195
16938.40 187
16939.63 196
16940.86 211
16942.09 214
16943.32 189
16944.55 203
16945.78 208
16947.01 218
16948.24 209
16949.47 215
16950.70 193
16951.93 212
16953.16 197
16954.39 183
16955.62 213
16956.85 187
16958.08 228
16959.31 183
16960.54 210
16961.77 195
16963.00 195
16964.23 185
16965.46 200
16966.69 209
16967.92 211
16969.15 189
16970.38 177
16971.61 197
16972.84 192
16974.07 185
16975.30 183
16976.54 215
16977.77 189
16979.00 179
16980.23 193
16981.46 195
16982.69 194
16983.92 205
16985.15 176
16986.38 211
16987.62 180
16988.85 183
16990.08 211
16991.31 196
16992.54 199
16993.77 179
16995.00 200
16996.24 204
16997.47 200
16998.70 180
16999.93 203
17001.16 196
17002.39 217
17003.63 191
17004.86 206
17006.09 188
17007.32 187
17008.55 192
17009.79 185
17011.02 167
17012.25 185
17013.48 192
17014.72 187
17015.95 192
17017.18 194
17018.41 199
17019.64 181
17020.88 194
17022.11 183
17023.34 186
17024.58 182
17025.81 199
17027.04 182
17028.27 160
17029.51 191
17030.74 172
17031.97 189
17033.21 179
17034.44 195
17035.67 161
17036.90 181
17038.14 173
17039.37 184
17040.60 179
17041.84 173
17043.07 188
17044.30 180
17045.54 183
17046.77 168
17048.00 156
17049.24 172
17050.47 184
17051.70 178
17052.94 172
17054.17 182
17055.41 181
17056.64 171
17057.87 194
17059.11 188
17060.34 197
17061.58 158
17062.81 179
17064.04 180
17065.28 183
17066.51 189
17067.75 172
17068.98 186
17070.21 186
17071.45 194
17072.68 185
17073.92 188
17075.15 158
17076.39 165
17077.62 154
17078.86 167
17080.09 159
17081.33 188
17082.56 169
17083.80 159
17085.03 184
17086.26 156
17087.50 164
17088.73 164
17089.97 169
17091.20 174
17092.44 182
17093.68 164
17094.91 187
17096.15 161
17097.38 172
17098.62 180
17099.85 172
17101.09 168
17102.32 180
17103.56 189
17104.79 176
17106.03 175
17107.26 174
17108.50 183
17109.74 181
17110.97 172
17112.21 171
17113.44 193
17114.68 164
17115.92 158
17117.15 174
17118.39 169
17119.62 173
17120.86 180
17122.10 148
17123.33 167
17124.57 195
17125.80 180
17127.04 158
17128.28 157
17129.51 184
17130.75 176
17131.99 161
17133.22 173
17134.46 189
17135.70 175
17136.93 176
17138.17 173
17139.41 188
17140.64 168
17141.88 168
17143.12 172
17144.35 177
17145.59 179
17146.83 171
17148.07 191
17149.30 183
17150.54 157
17151.78 175
17153.02 180
17154.25 181
17155.49 183
17156.73 176
17157.96 182
17159.20 202
17160.44 182
17161.68 160
17162.92 178
17164.15 162
17165.39 191
17166.63 172
17167.87 162
17169.10 172
17170.34 152
17171.58 179
17172.82 159
17174.06 187
17175.29 171
17176.53 182
17177.77 179
17179.01 163
17180.25 161
17181.49 167
17182.72 162
17183.96 166
17185.20 178
17186.44 155
17187.68 162
17188.92 170
17190.15 166
17191.39 176
17192.63 156
17193.87 170
17195.11 194
17196.35 171
17197.59 175
17198.83 180
17200.07 170
17201.30 172
17202.54 178
17203.78 164
17205.02 173
17206.26 152
17207.50 154
17208.74 159
17209.98 184
17211.22 177
17212.46 168
17213.70 169
17214.94 173
17216.18 156
17217.42 161
17218.66 179
17219.90 181
17221.14 184
17222.38 184
17223.62 189
17224.86 177
17226.10 170
17227.34 176
17228.58 166
17229.82 178
17231.06 156
17232.30 171
17233.54 159
17234.78 170
17236.02 166
17237.26 176
17238.50 171
17239.74 187
17240.98 170
17242.22 176
17243.46 174
17244.70 158
17245.94 162
17247.18 169
17248.42 160
17249.66 154
17250.90 161
17252.14 167
17253.39 171
17254.63 151
17255.87 167
17257.11 160
17258.35 153
17259.59 170
17260.83 143
17262.07 164
17263.31 146
17264.56 175
17265.80 154
17267.04 150
17268.28 151
17269.52 183
17270.76 163
17272.00 165
17273.25 152
17274.49 185
17275.73 173
17276.97 155
17278.21 145
17279.45 165
17280.70 183
17281.94 140
17283.18 166
17284.42 174
17285.66 173
17286.91 144
17288.15 165
17289.39 156
17290.63 168
17291.88 154
17293.12 171
17294.36 158
17295.60 159
17296.85 171
17298.09 179
17299.33 158
17300.57 159
17301.82 153
17303.06 145
17304.30 154
17305.54 176
17306.79 170
17308.03 149
17309.27 168
17310.52 156
17311.76 190
17313.00 147
17314.25 160
17315.49 158
17316.73 161
17317.97 171
17319.22 144
17320.46 167
17321.71 151
17322.95 157
17324.19 161
17325.44 162
17326.68 146
17327.92 152
17329.17 182
17330.41 163
17331.65 148
17332.90 158
17334.14 148
17335.39 165
17336.63 149
17337.87 132
17339.12 126
17340.36 164
17341.61 164
17342.85 171
17344.09 154
17345.34 173
17346.58 155
17347.83 159
17349.07 180
17350.32 154
17351.56 176
17352.80 148
17354.05 154
17355.29 165
17356.54 164
17357.78 160
17359.03 164
17360.27 159
17361.52 129
17362.76 168
17364.01 157
17365.25 153
17366.50 162
17367.74 164
17368.99 151
17370.23 179
17371.48 160
17372.72 152
17373.97 150
17375.21 143
17376.46 158
17377.70 148
17378.95 158
17380.19 146
17381.44 167
17382.69 150
17383.93 147
17385.18 163
17386.42 171
17387.67 161
17388.91 144
17390.16 150
17391.41 165
17392.65 152
17393.90 161
17395.14 180
17396.39 163
17397.64 141
17398.88 159
17400.13 167
17401.37 148
17402.62 162
17403.87 167
17405.11 164
17406.36 153
17407.61 149
17408.85 153
17410.10 159
17411.35 161
17412.59 143
17413.84 166
17415.09 151
17416.33 145
17417.58 145
17418.83 170
17420.07 149
17421.32 172
17422.57 168
17423.82 152
17425.06 165
17426.31 162
17427.56 156
17428.80 155
17430.05 156
17431.30 165
17432.55 162
17433.79 164
17435.04 162
17436.29 153
17437.54 178
17438.78 150
17440.03 151
17441.28 161
17442.53 173
17443.77 157
17445.02 158
17446.27 154
17447.52 152
17448.77 166
17450.01 156
17451.26 161
17452.51 155
17453.76 150
17455.01 158
17456.25 171
17457.50 145
17458.75 164
17460.00 167
17461.25 173
17462.50 166
17463.74 159
17464.99 185
17466.24 175
17467.49 169
17468.74 147
17469.99 163
17471.24 186
17472.49 161
17473.73 162
17474.98 169
17476.23 168
17477.48 145
17478.73 172
17479.98 181
17481.23 153
17482.48 176
17483.73 165
17484.98 176
17486.23 157
17487.47 153
17488.72 174
17489.97 148
17491.22 181
17492.47 158
17493.72 160
17494.97 183
17496.22 178
17497.47 166
17498.72 168
17499.97 177
17501.22 166
17502.47 169
17503.72 156
17504.97 165
17506.22 174
17507.47 175
17508.72 171
17509.97 162
17511.22 174
17512.47 162
17513.72 151
17514.97 165
17516.22 155
17517.47 159
17518.72 157
17519.97 181
17521.22 170
17522.47 155
17523.72 157
17524.98 175
17526.23 173
17527.48 149
17528.73 166
17529.98 158
17531.23 154
17532.48 140
17533.73 176
17534.98 201
17536.23 182
17537.48 192
17538.74 171
17539.99 157
17541.24 164
17542.49 172
17543.74 173
17544.99 178
17546.24 163
17547.50 169
17548.75 179
17550.00 199
17551.25 168
17552.50 164
17553.75 176
17555.01 183
17556.26 180
17557.51 193
17558.76 169
17560.01 182
17561.26 165
17562.52 184
17563.77 185
17565.02 186
17566.27 175
17567.53 190
17568.78 177
17570.03 170
17571.28 162
17572.53 167
17573.79 189
17575.04 187
17576.29 185
17577.54 193
17578.80 165
17580.05 178
17581.30 165
17582.56 189
17583.81 174
17585.06 167
17586.31 181
17587.57 175
17588.82 180
17590.07 173
17591.33 181
17592.58 177
17593.83 152
17595.08 179
17596.34 184
17597.59 164
17598.84 166
17600.10 168
17601.35 184
17602.61 183
17603.86 176
17605.11 168
17606.37 167
17607.62 178
17608.87 166
17610.13 194
17611.38 192
17612.63 186
17613.89 181
17615.14 179
17616.40 197
17617.65 179
17618.90 172
17620.16 171
17621.41 164
17622.67 179
17623.92 179
17625.17 189
17626.43 191
17627.68 182
17628.94 168
17630.19 194
17631.45 189
17632.70 175
17633.96 171
17635.21 166
17636.47 166
17637.72 186
17638.97 181
17640.23 178
17641.48 151
17642.74 172
17643.99 166
17645.25 174
17646.50 174
17647.76 194
17649.01 185
17650.27 155
17651.52 180
17652.78 197
17654.04 206
17655.29 174
17656.55 176
17657.80 170
17659.06 171
17660.31 165
17661.57 178
17662.82 159
17664.08 167
17665.33 178
17666.59 182
17667.85 175
17669.10 170
17670.36 159
17671.61 176
17672.87 180
17674.13 153
17675.38 172
17676.64 169
17677.89 169
17679.15 180
17680.41 184
17681.66 147
17682.92 152
17684.18 151
17685.43 175
17686.69 187
17687.95 152
17689.20 176
17690.46 169
17691.71 159
17692.97 147
17694.23 164
17695.49 172
17696.74 165
17698.00 147
17699.26 148
17700.51 160
17701.77 143
17703.03 166
17704.28 163
17705.54 176
17706.80 151
17708.06 188
17709.31 153
17710.57 177
17711.83 148
17713.08 154
17714.34 157
17715.60 167
17716.86 176
17718.11 156
17719.37 173
17720.63 165
17721.89 168
17723.15 181
17724.40 185
17725.66 153
17726.92 163
17728.18 180
17729.43 183
17730.69 148
17731.95 170
17733.21 169
17734.47 170
17735.73 156
17736.98 185
17738.24 161
17739.50 174
17740.76 184
17742.02 171
17743.28 175
17744.53 148
17745.79 169
17747.05 149
17748.31 143
17749.57 154
17750.83 145
17752.09 152
17753.34 176
17754.60 151
17755.86 167
17757.12 151
17758.38 125
17759.64 156
17760.90 175
17762.16 167
17763.42 155
17764.68 156
17765.94 176
17767.19 171
17768.45 146
17769.71 171
17770.97 168
17772.23 160
17773.49 152
17774.75 181
17776.01 158
17777.27 137
17778.53 158
17779.79 168
17781.05 153
17782.31 144
17783.57 158
17784.83 166
17786.09 161
17787.35 153
17788.61 180
17789.87 158
17791.13 163
17792.39 164
17793.65 150
17794.91 164
17796.17 157
17797.43 162
17798.69 163
17799.95 146
17801.21 141
17802.47 167
17803.73 157
17805.00 147
17806.26 152
17807.52 150
17808.78 160
17810.04 158
17811.30 155
17812.56 168
17813.82 137
17815.08 143
17816.34 140
17817.60 151
17818.87 144
17820.13 146
17821.39 136
17822.65 166
17823.91 167
17825.17 160
17826.43 169
17827.69 162
17828.96 163
17830.22 150
17831.48 165
17832.74 163
17834.00 145
17835.26 147
17836.53 138
17837.79 160
17839.05 149
17840.31 157
17841.57 166
17842.84 160
17844.10 155
17845.36 154
17846.62 167
17847.88 153
17849.15 149
17850.41 165
17851.67 175
17852.93 159
17854.20 145
17855.46 137
17856.72 142
17857.98 150
17859.25 170
17860.51 154
17861.77 155
17863.03 150
17864.30 156
17865.56 133
17866.82 142
17868.09 152
17869.35 154
17870.61 138
17871.87 157
17873.14 153
17874.40 144
17875.66 142
17876.93 164
17878.19 167
17879.45 172
17880.72 145
17881.98 148
17883.24 144
17884.51 145
17885.77 151
17887.03 156
17888.30 147
17889.56 154
17890.83 156
17892.09 158
17893.35 144
17894.62 155
17895.88 152
17897.14 144
17898.41 151
17899.67 152
17900.94 136
17902.20 151
17903.46 138
17904.73 135
17905.99 139
17907.26 150
17908.52 145
17909.79 175
17911.05 157
17912.32 126
17913.58 144
17914.84 160
17916.11 175
17917.37 130
17918.64 152
17919.90 152
17921.17 159
17922.43 142
17923.70 162
17924.96 169
17926.23 167
17927.49 160
17928.76 156
17930.02 176
17931.29 156
17932.55 146
17933.82 154
17935.08 145
17936.35 157
17937.61 130
17938.88 156
17940.14 161
17941.41 159
17942.68 142
17943.94 146
17945.21 165
17946.47 161
17947.74 157
17949.00 161
17950.27 129
17951.54 154
17952.80 158
17954.07 137
17955.33 150
17956.60 142
17957.87 148
17959.13 160
17960.40 145
17961.66 150
17962.93 159
17964.20 157
17965.46 144
17966.73 135
17968.00 152
17969.26 139
17970.53 143
17971.80 150
17973.06 142
17974.33 122
17975.60 142
17976.86 149
17978.13 168
17979.40 153
17980.66 166
17981.93 170
17983.20 158
17984.46 143
17985.73 165
17987.00 152
17988.26 133
17989.53 167
17990.80 161
17992.07 147
17993.33 154
17994.60 144
17995.87 141
17997.14 152
17998.40 164
17999.67 142
18000.94 155
18002.21 164
18003.47 139
18004.74 149
18006.01 174
18007.28 140
18008.55 170
18009.81 143
18011.08 149
18012.35 152
18013.62 136
18014.89 140
18016.15 161
18017.42 147
18018.69 138
18019.96 145
18021.23 154
18022.49 153
18023.76 159
18025.03 141
18026.30 148
18027.57 155
18028.84 156
18030.11 138
18031.37 146
18032.64 155
18033.91 159
18035.18 166
18036.45 158
18037.72 165
18038.99 139
18040.26 153
18041.53 162
18042.79 139
18044.06 145
18045.33 157
18046.60 176
18047.87 145
18049.14 154
18050.41 153
18051.68 163
18052.95 153
18054.22 136
18055.49 152
18056.76 183
18058.03 170
18059.30 152
18060.57 180
18061.84 154
18063.11 159
18064.38 149
18065.65 169
18066.92 148
18068.19 160
18069.46 159
18070.73 160
18072.00 150
18073.27 152
18074.54 150
18075.81 159
18077.08 155
18078.35 173
18079.62 145
18080.89 166
18082.16 158
18083.43 159
18084.70 168
18085.97 154
18087.24 162
18088.51 154
18089.78 138
18091.05 164
18092.32 141
18093.59 165
18094.87 167
18096.14 136
18097.41 150
18098.68 141
18099.95 156
18101.22 152
18102.49 164
18103.76 174
18105.03 156
18106.31 177
18107.58 170
18108.85 146
18110.12 164
18111.39 151
18112.66 178
18113.93 150
18115.21 140
18116.48 159
18117.75 160
18119.02 153
18120.29 146
18121.56 172
18122.84 155
18124.11 155
18125.38 163
18126.65 156
18127.92 156
18129.20 154
18130.47 169
18131.74 152
18133.01 153
18134.29 167
18135.56 171
18136.83 176
18138.10 158
18139.38 150
18140.65 162
18141.92 153
18143.19 150
18144.47 145
18145.74 165
18147.01 161
18148.28 163
18149.56 137
18150.83 162
18152.10 147
18153.38 161
18154.65 147
18155.92 180
18157.19 146
18158.47 161
18159.74 145
18161.01 128
18162.29 130
18163.56 152
18164.83 166
18166.11 144
18167.38 150
18168.65 127
18169.93 134
18171.20 150
18172.48 155
18173.75 158
18175.02 152
18176.30 141
18177.57 155
18178.84 174
18180.12 157
18181.39 149
18182.67 136
18183.94 158
18185.21 162
18186.49 165
18187.76 137
18189.04 148
18190.31 157
18191.59 140
18192.86 128
18194.13 142
18195.41 147
18196.68 147
18197.96 146
18199.23 148
18200.51 142
18201.78 179
18203.06 154
18204.33 143
18205.61 169
18206.88 149
18208.16 144
18209.43 153
18210.71 149
18211.98 157
18213.26 162
18214.53 154
18215.81 167
18217.08 157
18218.36 141
18219.63 142
18220.91 151
18222.18 161
18223.46 181
18224.73 152
18226.01 157
18227.28 157
18228.56 179
18229.84 165
18231.11 163
18232.39 131
18233.66 140
18234.94 158
18236.21 157
18237.49 155
18238.77 149
18240.04 170
18241.32 168
18242.59 174
18243.87 153
18245.15 151
18246.42 144
18247.70 144
18248.98 147
18250.25 169
18251.53 156
18252.81 155
18254.08 150
18255.36 170
18256.63 160
18257.91 162
18259.19 175
18260.46 140
18261.74 155
18263.02 151
18264.30 148
18265.57 155
18266.85 156
18268.13 165
18269.40 148
18270.68 172
18271.96 150
18273.23 142
18274.51 146
18275.79 158
18277.07 165
18278.34 171
18279.62 158
18280.90 140
18282.18 170
18283.45 140
18284.73 144
18286.01 152
18287.29 149
18288.56 156
18289.84 151
18291.12 160
18292.40 158
18293.68 159
18294.95 130
18296.23 161
18297.51 172
18298.79 140
18300.07 138
18301.34 155
18302.62 158
18303.90 129
18305.18 154
18306.46 144
18307.74 159
18309.01 148
18310.29 169
18311.57 184
18312.85 157
18314.13 151
18315.41 156
18316.69 173
18317.96 152
18319.24 153
18320.52 163
18321.80 144
18323.08 166
18324.36 157
18325.64 158
18326.92 148
18328.20 142
18329.47 134
18330.75 138
18332.03 149
18333.31 147
18334.59 168
18335.87 158
18337.15 143
18338.43 161
18339.71 187
18340.99 157
18342.27 141
18343.55 168
18344.83 158
18346.11 137
18347.39 154
18348.67 156
18349.95 156
18351.23 170
18352.51 157
18353.79 171
18355.07 152
18356.35 147
18357.63 157
18358.91 182
18360.19 153
18361.47 146
18362.75 163
18364.03 153
18365.31 134
18366.59 157
18367.87 166
18369.15 142
18370.43 138
18371.71 163
18372.99 168
18374.27 139
18375.55 141
18376.83 151
18378.12 166
18379.40 142
18380.68 154
18381.96 159
18383.24 149
18384.52 149
18385.80 154
18387.08 145
18388.36 153
18389.65 144
18390.93 167
18392.21 165
18393.49 143
18394.77 144
18396.05 150
18397.33 180
18398.62 152
18399.90 135
18401.18 152
18402.46 147
18403.74 136
18405.02 147
18406.31 169
18407.59 147
18408.87 135
18410.15 179
18411.43 162
18412.72 150
18414.00 164
18415.28 170
18416.56 166
18417.84 145
18419.13 141
18420.41 146
18421.69 139
18422.97 155
18424.26 135
18425.54 136
18426.82 151
18428.10 137
18429.39 147
18430.67 147
18431.95 151
18433.23 155
18434.52 152
18435.80 155
18437.08 120
18438.37 132
18439.65 151
18440.93 149
18442.22 155
18443.50 143
18444.78 142
18446.06 149
18447.35 143
18448.63 146
18449.91 144
18451.20 163
18452.48 172
18453.76 143
18455.05 138
18456.33 133
18457.62 143
18458.90 169
18460.18 160
18461.47 146
18462.75 173
18464.03 156
18465.32 160
18466.60 144
18467.89 147
18469.17 160
18470.45 142
18471.74 159
18473.02 136
18474.31 160
18475.59 131
18476.88 155
18478.16 157
18479.44 156
18480.73 152
18482.01 144
18483.30 152
18484.58 159
18485.87 169
18487.15 147
18488.44 158
18489.72 148
18491.01 156
18492.29 140
18493.58 171
18494.86 152
18496.15 140
18497.43 165
18498.72 168
18500.00 150
18501.29 154
18502.57 168
18503.86 156
18505.14 140
18506.43 163
18507.71 159
18509.00 142
18510.28 161
18511.57 151
18512.85 156
18514.14 142
18515.42 145
18516.71 157
18518.00 146
18519.28 150
18520.57 167
18521.85 159
18523.14 137
18524.43 164
18525.71 172
18527.00 155
18528.28 160
18529.57 164
18530.86 155
18532.14 159
18533.43 156
18534.71 134
18536.00 165
18537.29 153
18538.57 148
18539.86 154
18541.15 155
18542.43 163
18543.72 170
18545.01 180
18546.29 145
18547.58 135
18548.87 157
18550.15 140
18551.44 137
18552.73 148
18554.01 163
18555.30 178
18556.59 156
18557.88 157
18559.16 164
18560.45 154
18561.74 157
18563.02 163
18564.31 165
18565.60 137
18566.89 165
18568.17 162
18569.46 169
18570.75 140
18572.04 151
18573.32 152
18574.61 172
18575.90 159
18577.19 143
18578.48 156
18579.76 142
18581.05 156
18582.34 152
18583.63 185
18584.92 149
18586.20 153
18587.49 157
18588.78 137
18590.07 164
18591.36 145
18592.64 146
18593.93 159
18595.22 148
18596.51 153
18597.80 172
18599.09 168
18600.38 147
18601.66 161
18602.95 176
18604.24 148
18605.53 162
18606.82 177
18608.11 153
18609.40 139
18610.69 162
18611.98 147
18613.26 156
18614.55 142
18615.84 174
18617.13 155
18618.42 140
18619.71 152
18621.00 164
18622.29 182
18623.58 171
18624.87 165
18626.16 170
18627.45 146
18628.74 168
18630.03 174
18631.32 161
18632.61 149
18633.89 163
18635.18 166
18636.47 161
18637.76 157
18639.05 157
18640.34 175
18641.63 159
18642.92 140
18644.21 142
18645.50 149
18646.79 143
18648.09 153
18649.38 153
18650.67 141
18651.96 140
18653.25 132
18654.54 140
18655.83 175
18657.12 159
18658.41 154
18659.70 150
18660.99 161
18662.28 134
18663.57 142
18664.86 158
18666.15 129
18667.44 144
18668.74 134
18670.03 148
18671.32 151
18672.61 145
18673.90 144
18675.19 155
18676.48 155
18677.77 146
18679.06 159
18680.36 144
18681.65 142
18682.94 147
18684.23 148
18685.52 134
18686.81 164
18688.11 183
18689.40 154
18690.69 147
18691.98 158
18693.27 162
18694.56 148
18695.86 148
18697.15 138
18698.44 147
18699.73 147
18701.02 141
18702.32 144
18703.61 141
18704.90 143
18706.19 160
18707.48 143
18708.78 146
18710.07 143
18711.36 158
18712.65 155
18713.95 139
18715.24 148
18716.53 141
18717.83 146
18719.12 143
18720.41 126
18721.70 151
18723.00 151
18724.29 161
18725.58 156
18726.87 160
18728.17 152
18729.46 138
18730.75 176
18732.05 151
18733.34 154
18734.63 133
18735.93 134
18737.22 151
18738.51 150
18739.81 139
18741.10 127
18742.39 123
18743.69 156
18744.98 127
18746.27 159
18747.57 145
18748.86 149
18750.16 152
18751.45 137
18752.74 158
18754.04 123
18755.33 131
18756.63 141
18757.92 145
18759.21 150
18760.51 144
18761.80 159
18763.10 146
18764.39 154
18765.69 158
18766.98 148
18768.27 150
18769.57 161
18770.86 153
18772.16 133
18773.45 133
18774.75 127
18776.04 160
18777.34 147
18778.63 132
18779.93 128
18781.22 133
18782.52 136
18783.81 144
18785.11 150
18786.40 115
18787.70 141
18788.99 150
18790.29 128
18791.58 126
18792.88 146
18794.17 129
18795.47 137
18796.76 150
18798.06 127
18799.35 139
18800.65 147
18801.94 130
18803.24 144
18804.54 138
18805.83 122
18807.13 128
18808.42 142
18809.72 141
18811.01 143
18812.31 129
18813.61 121
18814.90 145
18816.20 147
18817.49 149
18818.79 138
18820.09 135
18821.38 120
18822.68 134
18823.98 145
18825.27 122
18826.57 141
18827.87 139
18829.16 130
18830.46 132
18831.75 126
18833.05 151
18834.35 151
18835.64 146
18836.94 130
18838.24 153
18839.54 147
18840.83 152
18842.13 141
18843.43 140
18844.72 156
18846.02 162
18847.32 153
18848.61 162
18849.91 149
18851.21 138
18852.51 158
18853.80 162
18855.10 130
18856.40 137
18857.70 163
18858.99 150
18860.29 132
18861.59 135
18862.89 145
18864.18 150
18865.48 141
18866.78 130
18868.08 134
18869.38 132
18870.67 141
18871.97 141
18873.27 143
18874.57 138
18875.87 136
18877.16 153
18878.46 138
18879.76 120
18881.06 147
18882.36 162
18883.66 154
18884.95 150
18886.25 151
18887.55 135
18888.85 150
18890.15 137
18891.45 153
18892.75 145
18894.04 147
18895.34 142
18896.64 147
18897.94 160
18899.24 141
18900.54 132
18901.84 123
18903.14 131
18904.44 132
18905.74 143
18907.03 128
18908.33 136
18909.63 137
18910.93 139
18912.23 144
18913.53 125
18914.83 161
18916.13 133
18917.43 142
18918.73 153
18920.03 125
18921.33 148
18922.63 133
18923.93 150
18925.23 135
18926.53 131
18927.83 145
18929.13 138
18930.43 139
18931.73 132
18933.03 128
18934.33 142
18935.63 142
18936.93 155
18938.23 135
18939.53 154
18940.83 154
18942.13 150
18943.43 128
18944.73 158
18946.03 149
18947.33 142
18948.63 127
18949.93 153
18951.23 150
18952.53 143
18953.84 135
18955.14 108
18956.44 140
18957.74 155
18959.04 134
18960.34 131
18961.64 145
18962.94 127
18964.24 134
18965.54 136
18966.85 122
18968.15 135
18969.45 124
18970.75 147
18972.05 138
18973.35 148
18974.65 142
18975.96 142
18977.26 148
18978.56 145
18979.86 136
18981.16 131
18982.46 133
18983.77 140
18985.07 130
18986.37 122
18987.67 127
18988.97 139
18990.28 117
18991.58 127
18992.88 146
18994.18 138
18995.49 152
18996.79 137
18998.09 129
18999.39 152
19000.69 139
19002.00 149
19003.30 136
19004.60 150
19005.90 141
19007.21 158
19008.51 124
19009.81 145
19011.12 132
19012.42 138
19013.72 146
19015.02 134
19016.33 120
19017.63 145
19018.93 137
19020.24 131
19021.54 133
19022.84 154
19024.15 152
19025.45 153
19026.75 137
19028.06 127
19029.36 148
19030.66 151
19031.97 141
19033.27 137
19034.57 132
19035.88 149
19037.18 138
19038.48 153
19039.79 138
19041.09 133
19042.40 167
19043.70 151
19045.00 125
19046.31 142
19047.61 136
19048.92 139
19050.22 131
19051.52 120
19052.83 137
19054.13 133
19055.44 151
19056.74 146
19058.05 142
19059.35 139
19060.65 131
19061.96 137
19063.26 152
19064.57 140
19065.87 130
19067.18 137
19068.48 139
19069.79 140
19071.09 125
19072.40 122
19073.70 141
19075.01 139
19076.31 137
19077.62 142
19078.92 130
19080.23 141
19081.53 131
19082.84 138
19084.14 132
19085.45 135
19086.75 120
19088.06 129
19089.36 125
19090.67 143
19091.98 130
19093.28 141
19094.59 150
19095.89 143
19097.20 150
19098.50 125
19099.81 139
19101.12 130
19102.42 150
19103.73 152
19105.03 150
19106.34 153
19107.65 137
19108.95 144
19110.26 138
19111.56 136
19112.87 124
19114.18 139
19115.48 125
19116.79 146
19118.10 142
19119.40 114
19120.71 108
19122.02 143
19123.32 148
19124.63 128
19125.94 126
19127.24 129
19128.55 150
19129.86 147
19131.16 136
19132.47 122
19133.78 130
19135.08 135
19136.39 126
19137.70 134
19139.01 142
19140.31 142
19141.62 134
19142.93 127
19144.23 140
19145.54 140
19146.85 143
19148.16 140
19149.46 137
19150.77 125
19152.08 122
19153.39 145
19154.69 134
19156.00 108
19157.31 124
19158.62 139
19159.93 145
19161.23 128
19162.54 132
19163.85 114
19165.16 141
19166.47 133
19167.77 137
19169.08 135
19170.39 145
19171.70 147
19173.01 151
19174.32 146
19175.62 131
19176.93 138
19178.24 136
19179.55 133
19180.86 134
19182.17 141
19183.48 140
19184.78 129
19186.09 134
19187.40 148
19188.71 144
19190.02 133
19191.33 130
19192.64 130
19193.95 131
19195.26 135
19196.56 128
19197.87 126
19199.18 129
19200.49 119
19201.80 129
19203.11 129
19204.42 136
19205.73 153
19207.04 127
19208.35 137
19209.66 124
19210.97 133
19212.28 140
19213.59 124
19214.90 126
19216.21 143
19217.52 128
19218.83 143
19220.14 134
19221.45 160
19222.76 142
19224.07 134
19225.38 131
19226.69 147
19228.00 130
19229.31 134
19230.62 114
19231.93 136
19233.24 130
19234.55 136
19235.86 135
19237.17 150
19238.48 127
19239.79 135
19241.10 131
19242.41 128
19243.72 133
19245.03 130
19246.35 140
19247.66 138
19248.97 132
19250.28 147
19251.59 157
19252.90 132
19254.21 131
19255.52 138
19256.83 122
19258.14 119
19259.46 136
19260.77 137
19262.08 127
19263.39 120
19264.70 136
19266.01 159
19267.32 129
19268.64 137
19269.95 122
19271.26 150
19272.57 147
19273.88 139
19275.20 139
19276.51 142
19277.82 149
19279.13 126
19280.44 136
19281.75 118
19283.07 127
19284.38 134
19285.69 132
19287.00 114
19288.32 146
19289.63 131
19290.94 166
19292.25 131
19293.57 116
19294.88 114
19296.19 134
19297.50 147
19298.82 132
19300.13 124
19301.44 139
19302.75 135
19304.07 149
19305.38 147
19306.69 148
19308.01 124
19309.32 127
19310.63 151
19311.94 122
19313.26 132
19314.57 136
19315.88 139
19317.20 143
19318.51 123
19319.82 139
19321.14 134
19322.45 143
19323.76 139
19325.08 132
19326.39 128
19327.70 131
19329.02 135
19330.33 130
19331.65 118
19332.96 132
19334.27 128
19335.59 129
19336.90 138
19338.22 141
19339.53 144
19340.84 132
19342.16 131
19343.47 133
19344.79 134
19346.10 131
19347.41 119
19348.73 138
19350.04 135
19351.36 122
19352.67 115
19353.99 124
19355.30 141
19356.62 124
19357.93 130
19359.25 142
19360.56 134
19361.87 131
19363.19 151
19364.50 150
19365.82 128
19367.13 136
19368.45 127
19369.76 140
19371.08 143
19372.39 117
19373.71 125
19375.02 143
19376.34 145
19377.66 131
19378.97 132
19380.29 131
19381.60 148
19382.92 147
19384.23 127
19385.55 132
19386.86 107
19388.18 135
19389.50 127
19390.81 120
19392.13 114
19393.44 131
19394.76 132
19396.07 137
19397.39 127
19398.71 139
19400.02 139
19401.34 154
19402.65 136
19403.97 132
19405.29 122
19406.60 131
19407.92 136
19409.24 139
19410.55 134
19411.87 132
19413.19 140
19414.50 145
19415.82 134
19417.14 134
19418.45 134
19419.77 139
19421.09 153
19422.40 134
19423.72 152
19425.04 139
19426.35 142
19427.67 126
19428.99 137
19430.30 139
19431.62 124
19432.94 134
19434.26 122
19435.57 133
19436.89 103
19438.21 139
19439.53 133
19440.84 141
19442.16 122
19443.48 126
19444.80 119
19446.11 124
19447.43 129
19448.75 136
19450.07 145
19451.38 140
19452.70 129
19454.02 143
19455.34 149
19456.66 127
19457.97 147
19459.29 129
19460.61 137
19461.93 137
19463.25 151
19464.57 137
19465.88 123
19467.20 131
19468.52 135
19469.84 131
19471.16 135
19472.48 153
19473.79 139
19475.11 139
19476.43 124
19477.75 149
19479.07 135
19480.39 136
19481.71 143
19483.03 158
19484.34 141
19485.66 136
19486.98 121
19488.30 150
19489.62 146
19490.94 134
19492.26 155
19493.58 144
19494.90 138
19496.22 133
19497.54 131
19498.86 132
19500.18 122
19501.50 145
19502.81 149
19504.13 146
19505.45 146
19506.77 130
19508.09 138
19509.41 130
19510.73 124
19512.05 150
19513.37 144
19514.69 143
19516.01 115
19517.33 130
19518.65 131
19519.97 134
19521.29 148
19522.61 136
19523.93 121
19525.25 139
19526.57 150
19527.89 133
19529.22 139
19530.54 112
19531.86 132
19533.18 144
19534.50 121
19535.82 116
19537.14 136
19538.46 131
19539.78 145
19541.10 121
19542.42 139
19543.74 120
19545.06 149
19546.39 142
19547.71 142
19549.03 145
19550.35 132
19551.67 138
19552.99 143
19554.31 128
19555.63 131
19556.96 130
19558.28 133
19559.60 128
19560.92 127
19562.24 165
19563.56 145
19564.88 142
19566.21 143
19567.53 143
19568.85 137
19570.17 137
19571.49 142
19572.82 134
19574.14 131
19575.46 120
19576.78 150
19578.10 149
19579.43 137
19580.75 131
19582.07 128
19583.39 137
19584.72 121
19586.04 136
19587.36 121
19588.68 150
19590.01 152
19591.33 140
19592.65 132
19593.97 131
19595.30 121
19596.62 134
19597.94 147
19599.26 133
19600.59 131
19601.91 146
19603.23 138
19604.56 141
19605.88 128
19607.20 138
19608.53 144
19609.85 131
19611.17 135
19612.49 142
19613.82 152
19615.14 133
19616.47 164
19617.79 124
19619.11 133
19620.44 119
19621.76 142
19623.08 145
19624.41 125
19625.73 128
19627.05 128
19628.38 136
19629.70 128
19631.03 127
19632.35 140
19633.67 150
19635.00 141
19636.32 129
19637.65 115
19638.97 119
19640.29 145
19641.62 144
19642.94 119
19644.27 144
19645.59 132
19646.92 143
19648.24 138
19649.57 116
19650.89 130
19652.21 120
19653.54 132
19654.86 137
19656.19 139
19657.51 126
19658.84 143
19660.16 149
19661.49 144
19662.81 131
19664.14 152
19665.46 146
19666.79 122
19668.11 110
19669.44 131
19670.76 148
19672.09 144
19673.41 106
19674.74 111
19676.07 145
19677.39 134
19678.72 125
19680.04 140
19681.37 155
19682.69 145
19684.02 134
19685.34 139
19686.67 126
19688.00 129
19689.32 133
19690.65 125
19691.97 122
19693.30 126
19694.63 146
19695.95 157
19697.28 137
19698.60 141
19699.93 141
19701.26 160
19702.58 136
19703.91 130
19705.24 136
19706.56 163
19707.89 151
19709.22 143
19710.54 145
19711.87 147
19713.20 119
19714.52 146
19715.85 130
19717.18 143
19718.50 130
19719.83 124
19721.16 136
19722.48 123
19723.81 123
19725.14 125
19726.47 144
19727.79 145
19729.12 131
19730.45 129
19731.77 144
19733.10 128
19734.43 143
19735.76 128
19737.08 145
19738.41 129
19739.74 140
19741.07 152
19742.39 128
19743.72 140
19745.05 125
19746.38 139
19747.71 143
19749.03 146
19750.36 151
19751.69 122
19753.02 127
19754.35 140
19755.67 127
19757.00 132
19758.33 121
19759.66 149
19760.99 140
19762.31 167
19763.64 128
19764.97 136
19766.30 127
19767.63 134
19768.96 151
19770.29 140
19771.61 149
19772.94 132
19774.27 134
19775.60 124
19776.93 130
19778.26 149
19779.59 149
19780.92 142
19782.25 134
19783.57 144
19784.90 118
19786.23 136
19787.56 135
19788.89 136
19790.22 131
19791.55 122
19792.88 133
19794.21 115
19795.54 126
19796.87 116
19798.20 112
19799.53 144
19800.86 141
19802.19 125
19803.52 121
19804.85 135
19806.18 139
19807.50 144
19808.83 136
19810.16 133
19811.49 137
19812.82 133
19814.15 135
19815.49 133
19816.82 133
19818.15 115
19819.48 141
19820.81 138
19822.14 135
19823.47 144
19824.80 143
19826.13 147
19827.46 131
19828.79 134
19830.12 137
19831.45 143
19832.78 133
19834.11 133
19835.44 117
19836.77 124
19838.10 113
19839.44 126
19840.77 129
19842.10 142
19843.43 147
19844.76 129
19846.09 139
19847.42 130
19848.75 140
19850.08 142
19851.42 155
19852.75 139
19854.08 148
19855.41 133
19856.74 149
19858.07 153
19859.40 117
19860.74 132
19862.07 132
19863.40 144
19864.73 137
19866.06 140
19867.40 137
19868.73 139
19870.06 138
19871.39 132
19872.72 140
19874.06 145
19875.39 116
19876.72 134
19878.05 136
19879.38 126
19880.72 139
19882.05 143
19883.38 134
19884.71 138
19886.05 131
19887.38 136
19888.71 136
19890.04 137
19891.38 134
19892.71 127
19894.04 150
19895.38 126
19896.71 123
19898.04 120
19899.37 131
19900.71 117
19902.04 139
19903.37 120
19904.71 153
19906.04 136
19907.37 131
19908.71 139
19910.04 118
19911.37 129
19912.71 137
19914.04 136
19915.37 119
19916.71 117
19918.04 139
19919.37 119
19920.71 147
19922.04 138
19923.37 124
19924.71 129
19926.04 135
19927.38 132
19928.71 137
19930.04 135
19931.38 137
19932.71 127
19934.05 155
19935.38 124
19936.71 125
19938.05 125
19939.38 121
19940.72 117
19942.05 139
19943.39 144
19944.72 152
19946.06 127
19947.39 141
19948.72 126
19950.06 122
19951.39 124
19952.73 142
19954.06 138
19955.40 149
19956.73 123
19958.07 126
19959.40 156
19960.74 134
19962.07 133
19963.41 137
19964.74 134
19966.08 121
19967.41 135
19968.75 131
19970.08 126
19971.42 145
19972.76 141
19974.09 120
19975.43 120
19976.76 131
19978.10 137
19979.43 122
19980.77 116
19982.10 124
19983.44 135
19984.78 150
19986.11 132
19987.45 167
19988.78 129
19990.12 141
19991.46 118
19992.79 134
19994.13 143
19995.46 163
19996.80 145
19998.14 147
19999.47 146
20000.81 142
20002.15 149
20003.48 126
20004.82 159
20006.16 134
20007.49 129
20008.83 136
20010.17 132
20011.50 132
20012.84 131
20014.18 143
20015.51 142
20016.85 139
20018.19 135
20019.52 139
20020.86 147
20022.20 135
20023.53 121
20024.87 133
20026.21 139
20027.55 146
20028.88 142
20030.22 147
20031.56 150
20032.90 145
20034.23 144
20035.57 138
20036.91 124
20038.25 127
20039.58 137
20040.92 143
20042.26 140
20043.60 117
20044.93 130
20046.27 140
20047.61 122
20048.95 135
20050.29 124
20051.62 147
20052.96 132
20054.30 144
20055.64 128
20056.98 123
20058.32 145
20059.65 147
20060.99 127
20062.33 138
20063.67 141
20065.01 157
20066.35 127
20067.68 140
20069.02 139
20070.36 148
20071.70 153
20073.04 154
20074.38 159
20075.72 144
20077.06 129
20078.40 130
20079.73 130
20081.07 135
20082.41 117
20083.75 132
20085.09 143
20086.43 126
20087.77 124
20089.11 130
20090.45 146
20091.79 142
20093.13 135
20094.47 127
20095.81 127
20097.15 138
20098.48 127
20099.82 123
20101.16 144
20102.50 130
20103.84 166
20105.18 137
20106.52 141
20107.86 129
20109.20 160
20110.54 147
20111.88 116
20113.22 140
20114.56 133
20115.90 144
20117.24 138
20118.58 137
20119.93 139
20121.27 133
20122.61 132
20123.95 137
20125.29 149
20126.63 128
20127.97 127
20129.31 130
20130.65 140
20131.99 140
20133.33 147
20134.67 139
20136.01 140
20137.35 134
20138.69 133
