# Supplementary material for: MALDI-TOF MS typing enables the classification of brewing yeasts of the genus Saccharomyces to major beer styles
Source: PLoS One. 2017 Aug 9;12(8):e0181694. doi: 10.1371/journal.pone.0181694 (PMC5549903; doi:10.1371/journal.pone.0181694)
Supplement: S8 File — The directory includes 90 raw files and was zipped to “.zip”; the folder has three strains with 30 spectra per strain; S1 Text explains the raw files with an example and Table 1 represents the yeast strains used within the experiment. (ZIP) [file pone.0181694.s011.zip › 22-24/30281-168-Lag-Lag-Lag-YPG-18h-E-E_2016-09-23_7_0_C9_1.dat]

1999.90 1332
2000.32 1394
2000.75 1407
2001.17 1392
2001.59 1350
2002.01 1329
2002.43 1280
2002.86 1218
2003.28 1157
2003.70 1209
2004.12 1150
2004.54 1150
2004.97 1017
2005.39 1091
2005.81 1093
2006.23 1044
2006.66 1077
2007.08 1031
2007.50 956
2007.92 1019
2008.35 1064
2008.77 1072
2009.19 1096
2009.61 1046
2010.04 1083
2010.46 1110
2010.88 1066
2011.31 1024
2011.73 996
2012.15 999
2012.57 1020
2013.00 1039
2013.42 939
2013.84 904
2014.27 946
2014.69 964
2015.11 912
2015.54 919
2015.96 1032
2016.38 1050
2016.81 1027
2017.23 1011
2017.65 998
2018.08 1063
2018.50 1125
2018.93 1157
2019.35 1065
2019.77 1088
2020.20 1117
2020.62 1037
2021.04 1066
2021.47 1032
2021.89 1074
2022.32 1051
2022.74 1022
2023.17 937
2023.59 985
2024.01 1027
2024.44 980
2024.86 980
2025.29 941
2025.71 915
2026.14 1000
2026.56 935
2026.98 964
2027.41 952
2027.83 945
2028.26 983
2028.68 1082
2029.11 1000
2029.53 988
2029.96 1016
2030.38 975
2030.81 962
2031.23 1055
2031.66 1042
2032.08 994
2032.51 1015
2032.93 996
2033.36 1017
2033.78 1105
2034.21 1022
2034.63 1012
2035.06 1093
2035.49 1030
2035.91 987
2036.34 1008
2036.76 995
2037.19 1001
2037.61 981
2038.04 945
2038.47 984
2038.89 1000
2039.32 1041
2039.74 1004
2040.17 1045
2040.59 1037
2041.02 1022
2041.45 969
2041.87 1010
2042.30 972
2042.73 961
2043.15 976
2043.58 977
2044.00 998
2044.43 1004
2044.86 982
2045.28 965
2045.71 1079
2046.14 1062
2046.56 1015
2046.99 1030
2047.42 1062
2047.84 1027
2048.27 1032
2048.70 951
2049.12 948
2049.55 980
2049.98 1034
2050.40 1039
2050.83 1055
2051.26 928
2051.69 963
2052.11 999
2052.54 955
2052.97 982
2053.40 978
2053.82 975
2054.25 954
2054.68 989
2055.10 981
2055.53 1008
2055.96 1022
2056.39 1045
2056.82 976
2057.24 1043
2057.67 1046
2058.10 1045
2058.53 1016
2058.95 1069
2059.38 1072
2059.81 1090
2060.24 1081
2060.67 1129
2061.09 1186
2061.52 1139
2061.95 1133
2062.38 1091
2062.81 1133
2063.24 1171
2063.66 1171
2064.09 1270
2064.52 1394
2064.95 1533
2065.38 1571
2065.81 1709
2066.24 1785
2066.66 1778
2067.09 1791
2067.52 1750
2067.95 1463
2068.38 1447
2068.81 1330
2069.24 1256
2069.67 1177
2070.10 1102
2070.52 1165
2070.95 1094
2071.38 1036
2071.81 1069
2072.24 1029
2072.67 1060
2073.10 999
2073.53 1006
2073.96 1031
2074.39 1054
2074.82 1086
2075.25 1078
2075.68 1096
2076.11 1081
2076.54 1078
2076.97 1131
2077.40 1115
2077.83 1030
2078.26 1114
2078.69 1169
2079.12 1137
2079.55 1159
2079.98 1169
2080.41 1173
2080.84 1095
2081.27 1056
2081.70 1087
2082.13 1082
2082.56 993
2082.99 1026
2083.42 1051
2083.85 1037
2084.28 1012
2084.71 1043
2085.14 1059
2085.57 1062
2086.00 1056
2086.43 1043
2086.86 1045
2087.29 915
2087.73 996
2088.16 1037
2088.59 938
2089.02 935
2089.45 1013
2089.88 1011
2090.31 954
2090.74 951
2091.17 982
2091.61 994
2092.04 1051
2092.47 1042
2092.90 991
2093.33 989
2093.76 974
2094.19 921
2094.63 942
2095.06 963
2095.49 964
2095.92 1068
2096.35 982
2096.78 994
2097.22 955
2097.65 952
2098.08 970
2098.51 968
2098.94 983
2099.38 945
2099.81 956
2100.24 953
2100.67 918
2101.11 947
2101.54 994
2101.97 977
2102.40 1010
2102.83 956
2103.27 981
2103.70 993
2104.13 977
2104.56 955
2105.00 969
2105.43 1020
2105.86 1032
2106.30 1062
2106.73 1137
2107.16 1114
2107.59 1031
2108.03 1067
2108.46 1070
2108.89 1056
2109.33 1062
2109.76 1059
2110.19 1033
2110.63 1015
2111.06 1013
2111.49 1048
2111.93 983
2112.36 1004
2112.79 965
2113.23 1020
2113.66 981
2114.09 1074
2114.53 1020
2114.96 946
2115.40 1017
2115.83 1025
2116.26 1001
2116.70 1018
2117.13 954
2117.56 987
2118.00 936
2118.43 920
2118.87 905
2119.30 936
2119.73 928
2120.17 1007
2120.60 1012
2121.04 1002
2121.47 961
2121.91 1042
2122.34 1010
2122.78 1008
2123.21 1050
2123.64 1056
2124.08 980
2124.51 1041
2124.95 1071
2125.38 979
2125.82 1026
2126.25 1008
2126.69 963
2127.12 952
2127.56 866
2127.99 988
2128.43 1055
2128.86 1045
2129.30 1109
2129.73 1107
2130.17 1076
2130.60 1115
2131.04 1162
2131.47 1168
2131.91 1171
2132.35 1116
2132.78 1101
2133.22 1052
2133.65 1064
2134.09 1104
2134.52 1055
2134.96 1031
2135.40 1002
2135.83 984
2136.27 1097
2136.70 1045
2137.14 1004
2137.57 994
2138.01 971
2138.45 1081
2138.88 1027
2139.32 929
2139.76 944
2140.19 935
2140.63 1010
2141.06 987
2141.50 932
2141.94 889
2142.37 913
2142.81 938
2143.25 914
2143.68 946
2144.12 910
2144.56 952
2144.99 951
2145.43 997
2145.87 959
2146.30 979
2146.74 1043
2147.18 1029
2147.62 999
2148.05 1078
2148.49 1169
2148.93 1191
2149.36 1144
2149.80 1171
2150.24 1254
2150.68 1248
2151.11 1231
2151.55 1208
2151.99 1183
2152.43 1211
2152.86 1194
2153.30 1104
2153.74 1039
2154.18 1071
2154.61 1043
2155.05 1068
2155.49 1060
2155.93 1061
2156.37 1099
2156.80 1063
2157.24 1050
2157.68 1086
2158.12 1052
2158.56 1032
2158.99 1046
2159.43 1015
2159.87 989
2160.31 1009
2160.75 1016
2161.19 1034
2161.62 984
2162.06 1055
2162.50 998
2162.94 1044
2163.38 1143
2163.82 1128
2164.26 1229
2164.69 1157
2165.13 1235
2165.57 1321
2166.01 1341
2166.45 1297
2166.89 1231
2167.33 1216
2167.77 1200
2168.21 1224
2168.65 1218
2169.08 1145
2169.52 1180
2169.96 1234
2170.40 1135
2170.84 1193
2171.28 1256
2171.72 1254
2172.16 1242
2172.60 1255
2173.04 1251
2173.48 1252
2173.92 1345
2174.36 1324
2174.80 1297
2175.24 1301
2175.68 1284
2176.12 1322
2176.56 1306
2177.00 1221
2177.44 1264
2177.88 1242
2178.32 1177
2178.76 1167
2179.20 1177
2179.64 1188
2180.08 1210
2180.52 1147
2180.96 1144
2181.40 1132
2181.84 1104
2182.28 1109
2182.72 1043
2183.16 974
2183.60 1023
2184.04 1049
2184.48 1007
2184.93 1017
2185.37 1056
2185.81 1043
2186.25 1049
2186.69 1097
2187.13 1068
2187.57 1075
2188.01 1021
2188.45 1053
2188.89 1063
2189.34 1098
2189.78 1104
2190.22 1058
2190.66 1155
2191.10 1149
2191.54 1159
2191.98 1057
2192.43 1118
2192.87 1110
2193.31 1108
2193.75 1142
2194.19 1204
2194.63 1262
2195.08 1292
2195.52 1265
2195.96 1292
2196.40 1294
2196.84 1277
2197.29 1211
2197.73 1182
2198.17 1176
2198.61 1103
2199.06 1139
2199.50 1075
2199.94 1090
2200.38 1081
2200.82 1067
2201.27 1080
2201.71 1050
2202.15 1023
2202.59 1117
2203.04 1120
2203.48 1148
2203.92 1135
2204.37 1211
2204.81 1165
2205.25 1267
2205.69 1198
2206.14 1179
2206.58 1161
2207.02 1201
2207.47 1278
2207.91 1171
2208.35 1171
2208.80 1210
2209.24 1239
2209.68 1274
2210.13 1265
2210.57 1293
2211.01 1281
2211.46 1325
2211.90 1256
2212.34 1284
2212.79 1165
2213.23 1159
2213.67 1220
2214.12 1199
2214.56 1173
2215.01 1217
2215.45 1116
2215.89 1137
2216.34 1171
2216.78 1162
2217.23 1154
2217.67 1130
2218.11 1085
2218.56 1038
2219.00 1036
2219.45 1076
2219.89 1120
2220.34 1100
2220.78 1077
2221.22 1050
2221.67 1166
2222.11 1142
2222.56 1129
2223.00 1238
2223.45 1212
2223.89 1158
2224.34 1187
2224.78 1235
2225.23 1120
2225.67 1133
2226.12 1163
2226.56 1100
2227.01 1150
2227.45 1198
2227.90 1202
2228.34 1153
2228.79 1243
2229.23 1252
2229.68 1227
2230.12 1287
2230.57 1330
2231.01 1269
2231.46 1301
2231.90 1302
2232.35 1319
2232.80 1331
2233.24 1297
2233.69 1257
2234.13 1250
2234.58 1253
2235.02 1171
2235.47 1148
2235.92 1184
2236.36 1149
2236.81 1137
2237.25 1086
2237.70 1087
2238.15 1036
2238.59 1083
2239.04 1067
2239.49 1090
2239.93 1058
2240.38 1074
2240.82 1088
2241.27 1059
2241.72 1075
2242.16 1042
2242.61 1103
2243.06 996
2243.50 1007
2243.95 1018
2244.40 1055
2244.84 1020
2245.29 993
2245.74 943
2246.19 993
2246.63 1031
2247.08 1108
2247.53 1084
2247.97 1077
2248.42 1028
2248.87 1046
2249.32 1061
2249.76 1025
2250.21 1069
2250.66 1036
2251.10 1078
2251.55 1108
2252.00 1112
2252.45 1119
2252.89 1135
2253.34 1092
2253.79 1099
2254.24 1060
2254.69 1139
2255.13 1062
2255.58 1048
2256.03 1057
2256.48 1074
2256.93 1055
2257.37 1124
2257.82 1107
2258.27 1065
2258.72 1031
2259.17 1077
2259.61 1087
2260.06 1121
2260.51 1160
2260.96 1144
2261.41 1217
2261.86 1197
2262.31 1261
2262.75 1339
2263.20 1408
2263.65 1355
2264.10 1291
2264.55 1303
2265.00 1254
2265.45 1207
2265.90 1205
2266.34 1180
2266.79 1102
2267.24 1177
2267.69 1157
2268.14 1156
2268.59 1210
2269.04 1196
2269.49 1194
2269.94 1260
2270.39 1257
2270.84 1308
2271.29 1309
2271.74 1246
2272.18 1258
2272.63 1303
2273.08 1329
2273.53 1292
2273.98 1258
2274.43 1345
2274.88 1385
2275.33 1419
2275.78 1510
2276.23 1585
2276.68 1674
2277.13 1652
2277.58 1666
2278.03 1597
2278.48 1570
2278.93 1567
2279.38 1469
2279.83 1364
2280.28 1366
2280.73 1401
2281.19 1383
2281.64 1277
2282.09 1249
2282.54 1209
2282.99 1171
2283.44 1135
2283.89 1152
2284.34 1128
2284.79 1061
2285.24 1097
2285.69 1114
2286.14 1121
2286.59 1157
2287.04 1137
2287.50 1147
2287.95 1220
2288.40 1287
2288.85 1341
2289.30 1433
2289.75 1534
2290.20 1593
2290.65 1610
2291.11 1746
2291.56 1726
2292.01 1822
2292.46 1815
2292.91 1663
2293.36 1669
2293.82 1611
2294.27 1569
2294.72 1504
2295.17 1465
2295.62 1443
2296.07 1406
2296.53 1360
2296.98 1297
2297.43 1262
2297.88 1117
2298.33 1149
2298.79 1175
2299.24 1132
2299.69 1080
2300.14 1097
2300.60 1149
2301.05 1084
2301.50 1025
2301.95 1136
2302.41 1059
2302.86 1009
2303.31 1018
2303.76 1057
2304.22 1115
2304.67 1148
2305.12 1112
2305.57 1089
2306.03 1127
2306.48 1118
2306.93 1093
2307.39 1071
2307.84 1090
2308.29 1163
2308.75 1204
2309.20 1231
2309.65 1269
2310.11 1227
2310.56 1266
2311.01 1349
2311.47 1239
2311.92 1210
2312.37 1268
2312.83 1240
2313.28 1233
2313.73 1215
2314.19 1214
2314.64 1192
2315.09 1240
2315.55 1218
2316.00 1228
2316.46 1201
2316.91 1225
2317.36 1194
2317.82 1173
2318.27 1156
2318.73 1177
2319.18 1191
2319.63 1281
2320.09 1229
2320.54 1213
2321.00 1272
2321.45 1252
2321.91 1262
2322.36 1236
2322.82 1286
2323.27 1358
2323.72 1418
2324.18 1658
2324.63 1735
2325.09 1757
2325.54 1830
2326.00 1892
2326.45 1961
2326.91 1960
2327.36 1952
2327.82 1646
2328.27 1558
2328.73 1551
2329.18 1425
2329.64 1311
2330.09 1301
2330.55 1250
2331.00 1261
2331.46 1279
2331.92 1180
2332.37 1161
2332.83 1205
2333.28 1208
2333.74 1165
2334.19 1206
2334.65 1142
2335.10 1154
2335.56 1074
2336.02 1105
2336.47 1207
2336.93 1199
2337.38 1100
2337.84 1148
2338.30 1220
2338.75 1214
2339.21 1201
2339.66 1212
2340.12 1148
2340.58 1187
2341.03 1197
2341.49 1158
2341.95 1110
2342.40 1091
2342.86 1146
2343.32 1177
2343.77 1136
2344.23 1087
2344.68 1180
2345.14 1241
2345.60 1243
2346.06 1228
2346.51 1263
2346.97 1253
2347.43 1248
2347.88 1244
2348.34 1188
2348.80 1289
2349.25 1263
2349.71 1226
2350.17 1156
2350.63 1125
2351.08 1101
2351.54 1198
2352.00 1162
2352.46 1143
2352.91 1091
2353.37 1110
2353.83 1086
2354.29 1079
2354.74 1113
2355.20 1129
2355.66 1098
2356.12 1071
2356.57 1141
2357.03 1076
2357.49 1062
2357.95 1046
2358.41 1106
2358.86 1150
2359.32 1222
2359.78 1246
2360.24 1270
2360.70 1205
2361.15 1242
2361.61 1290
2362.07 1311
2362.53 1311
2362.99 1291
2363.45 1234
2363.91 1256
2364.36 1221
2364.82 1212
2365.28 1317
2365.74 1284
2366.20 1254
2366.66 1267
2367.12 1247
2367.57 1227
2368.03 1185
2368.49 1228
2368.95 1246
2369.41 1157
2369.87 1136
2370.33 1153
2370.79 1131
2371.25 1107
2371.71 1052
2372.17 1075
2372.63 1066
2373.09 1118
2373.54 1094
2374.00 1181
2374.46 1208
2374.92 1190
2375.38 1241
2375.84 1242
2376.30 1167
2376.76 1115
2377.22 1159
2377.68 1214
2378.14 1158
2378.60 1157
2379.06 1179
2379.52 1143
2379.98 1166
2380.44 1155
2380.90 1174
2381.36 1207
2381.82 1202
2382.28 1209
2382.74 1256
2383.20 1135
2383.66 1150
2384.12 1193
2384.59 1173
2385.05 1196
2385.51 1114
2385.97 1122
2386.43 1112
2386.89 1115
2387.35 1151
2387.81 1151
2388.27 1148
2388.73 1158
2389.19 1157
2389.65 1134
2390.12 1216
2390.58 1179
2391.04 1117
2391.50 1207
2391.96 1072
2392.42 1157
2392.88 1194
2393.34 1227
2393.81 1209
2394.27 1139
2394.73 1137
2395.19 1088
2395.65 1108
2396.11 1086
2396.57 1139
2397.04 1160
2397.50 1170
2397.96 1216
2398.42 1180
2398.88 1160
2399.35 1150
2399.81 1137
2400.27 1156
2400.73 1192
2401.19 1101
2401.66 1116
2402.12 1154
2402.58 1120
2403.04 1095
2403.51 1123
2403.97 1087
2404.43 1097
2404.89 1015
2405.36 1096
2405.82 1127
2406.28 1152
2406.74 1139
2407.21 1073
2407.67 1068
2408.13 1087
2408.59 1135
2409.06 1136
2409.52 1046
2409.98 1019
2410.45 1023
2410.91 994
2411.37 1072
2411.84 1063
2412.30 1017
2412.76 1002
2413.23 1047
2413.69 1110
2414.15 1057
2414.62 1067
2415.08 1056
2415.54 1117
2416.01 1122
2416.47 1140
2416.93 1200
2417.40 1222
2417.86 1148
2418.32 1118
2418.79 1201
2419.25 1178
2419.72 1250
2420.18 1122
2420.64 1141
2421.11 1160
2421.57 1190
2422.04 1171
2422.50 1247
2422.96 1217
2423.43 1201
2423.89 1171
2424.36 1220
2424.82 1222
2425.29 1192
2425.75 1172
2426.22 1224
2426.68 1196
2427.15 1212
2427.61 1195
2428.07 1097
2428.54 1126
2429.00 1069
2429.47 1058
2429.93 1060
2430.40 1049
2430.86 1043
2431.33 1047
2431.79 1015
2432.26 1053
2432.72 1102
2433.19 1060
2433.65 1135
2434.12 1207
2434.59 1099
2435.05 1097
2435.52 1096
2435.98 1104
2436.45 1209
2436.91 1181
2437.38 1193
2437.84 1128
2438.31 1149
2438.78 1128
2439.24 1202
2439.71 1215
2440.17 1193
2440.64 1237
2441.10 1240
2441.57 1242
2442.04 1267
2442.50 1258
2442.97 1260
2443.44 1255
2443.90 1193
2444.37 1209
2444.83 1144
2445.30 1144
2445.77 1198
2446.23 1107
2446.70 1105
2447.17 1123
2447.63 1145
2448.10 1055
2448.57 1057
2449.03 1118
2449.50 1170
2449.97 1076
2450.43 1142
2450.90 1115
2451.37 1086
2451.83 1049
2452.30 1080
2452.77 1088
2453.24 1088
2453.70 1079
2454.17 1046
2454.64 1120
2455.10 1099
2455.57 1043
2456.04 1079
2456.51 1052
2456.97 1080
2457.44 1016
2457.91 1006
2458.38 1051
2458.84 1017
2459.31 983
2459.78 986
2460.25 1121
2460.72 1073
2461.18 1108
2461.65 1056
2462.12 1098
2462.59 1127
2463.06 1092
2463.52 1100
2463.99 1089
2464.46 1112
2464.93 1103
2465.40 1116
2465.86 1096
2466.33 1052
2466.80 1004
2467.27 1079
2467.74 1097
2468.21 1144
2468.68 1119
2469.14 1117
2469.61 1063
2470.08 1104
2470.55 1125
2471.02 1161
2471.49 1138
2471.96 1090
2472.43 1141
2472.90 1139
2473.36 1043
2473.83 1066
2474.30 1088
2474.77 1083
2475.24 1103
2475.71 1040
2476.18 1049
2476.65 1074
2477.12 1168
2477.59 1133
2478.06 1198
2478.53 1156
2479.00 1104
2479.47 1104
2479.94 1079
2480.41 1007
2480.87 1111
2481.34 1120
2481.81 1112
2482.28 1026
2482.75 1056
2483.22 1032
2483.69 1041
2484.16 1013
2484.63 1072
2485.10 1087
2485.57 1089
2486.05 1213
2486.52 1163
2486.99 1172
2487.46 1228
2487.93 1238
2488.40 1276
2488.87 1223
2489.34 1210
2489.81 1181
2490.28 1186
2490.75 1151
2491.22 1160
2491.69 1135
2492.16 1070
2492.63 1086
2493.10 1087
2493.58 1152
2494.05 1115
2494.52 1136
2494.99 1144
2495.46 1211
2495.93 1209
2496.40 1151
2496.87 1232
2497.34 1202
2497.82 1191
2498.29 1128
2498.76 1136
2499.23 1070
2499.70 1057
2500.17 1104
2500.64 1030
2501.12 1023
2501.59 1030
2502.06 1020
2502.53 998
2503.00 989
2503.48 1058
2503.95 1084
2504.42 1046
2504.89 1077
2505.36 1082
2505.84 1140
2506.31 1201
2506.78 1049
2507.25 1004
2507.72 1028
2508.20 1149
2508.67 1176
2509.14 1127
2509.61 1168
2510.09 1242
2510.56 1233
2511.03 1209
2511.50 1331
2511.98 1389
2512.45 1427
2512.92 1411
2513.40 1349
2513.87 1345
2514.34 1318
2514.81 1314
2515.29 1274
2515.76 1280
2516.23 1308
2516.71 1222
2517.18 1153
2517.65 1150
2518.13 1196
2518.60 1198
2519.07 1194
2519.55 1276
2520.02 1296
2520.49 1292
2520.97 1209
2521.44 1237
2521.91 1222
2522.39 1167
2522.86 1241
2523.34 1260
2523.81 1213
2524.28 1204
2524.76 1182
2525.23 1162
2525.70 1202
2526.18 1232
2526.65 1183
2527.13 1204
2527.60 1306
2528.08 1239
2528.55 1238
2529.02 1224
2529.50 1260
2529.97 1186
2530.45 1185
2530.92 1210
2531.40 1216
2531.87 1270
2532.34 1297
2532.82 1247
2533.29 1353
2533.77 1313
2534.24 1252
2534.72 1276
2535.19 1281
2535.67 1301
2536.14 1290
2536.62 1271
2537.09 1330
2537.57 1423
2538.04 1393
2538.52 1279
2538.99 1286
2539.47 1342
2539.94 1468
2540.42 1458
2540.90 1429
2541.37 1447
2541.85 1434
2542.32 1409
2542.80 1377
2543.27 1343
2543.75 1300
2544.22 1284
2544.70 1294
2545.18 1253
2545.65 1393
2546.13 1458
2546.60 1364
2547.08 1418
2547.56 1388
2548.03 1413
2548.51 1461
2548.98 1413
2549.46 1468
2549.94 1513
2550.41 1406
2550.89 1405
2551.37 1309
2551.84 1376
2552.32 1373
2552.80 1292
2553.27 1346
2553.75 1359
2554.23 1333
2554.70 1297
2555.18 1297
2555.66 1300
2556.13 1329
2556.61 1329
2557.09 1297
2557.56 1242
2558.04 1230
2558.52 1275
2558.99 1278
2559.47 1209
2559.95 1225
2560.43 1139
2560.90 1110
2561.38 1107
2561.86 1152
2562.33 1144
2562.81 1134
2563.29 1142
2563.77 1152
2564.25 1098
2564.72 1145
2565.20 1123
2565.68 1073
2566.16 1084
2566.63 1057
2567.11 1114
2567.59 1063
2568.07 1042
2568.55 1074
2569.02 1076
2569.50 1025
2569.98 1052
2570.46 1082
2570.94 1086
2571.41 1023
2571.89 1067
2572.37 1106
2572.85 1078
2573.33 1088
2573.81 1058
2574.28 1095
2574.76 1128
2575.24 1099
2575.72 1163
2576.20 1097
2576.68 1048
2577.16 1079
2577.64 1140
2578.11 1109
2578.59 1094
2579.07 1079
2579.55 1082
2580.03 1092
2580.51 1099
2580.99 1102
2581.47 1168
2581.95 1097
2582.43 1034
2582.91 1095
2583.39 1053
2583.86 1087
2584.34 1145
2584.82 1103
2585.30 1154
2585.78 1126
2586.26 1098
2586.74 1061
2587.22 1105
2587.70 1133
2588.18 1123
2588.66 1132
2589.14 1153
2589.62 1143
2590.10 1086
2590.58 1156
2591.06 1108
2591.54 1158
2592.02 1168
2592.50 1156
2592.98 1156
2593.46 1148
2593.94 1200
2594.42 1115
2594.90 1080
2595.38 1051
2595.86 1080
2596.35 1076
2596.83 996
2597.31 1051
2597.79 1069
2598.27 1094
2598.75 1062
2599.23 1112
2599.71 1098
2600.19 1066
2600.67 1047
2601.15 1051
2601.63 1009
2602.12 1026
2602.60 1070
2603.08 1097
2603.56 1102
2604.04 1209
2604.52 1176
2605.00 1171
2605.48 1150
2605.97 1086
2606.45 1139
2606.93 1142
2607.41 1098
2607.89 1091
2608.37 1081
2608.86 1068
2609.34 1117
2609.82 1105
2610.30 1126
2610.78 1185
2611.26 1090
2611.75 1145
2612.23 1156
2612.71 1092
2613.19 1069
2613.68 1124
2614.16 1142
2614.64 1100
2615.12 1092
2615.60 1035
2616.09 996
2616.57 1028
2617.05 1076
2617.53 1076
2618.02 1027
2618.50 1001
2618.98 1026
2619.46 1056
2619.95 1073
2620.43 1042
2620.91 1102
2621.40 1099
2621.88 1133
2622.36 1074
2622.85 1045
2623.33 1006
2623.81 990
2624.29 1013
2624.78 1038
2625.26 1045
2625.74 1086
2626.23 1047
2626.71 1062
2627.19 1114
2627.68 1153
2628.16 1124
2628.64 1128
2629.13 1169
2629.61 1133
2630.10 1188
2630.58 1109
2631.06 1143
2631.55 1187
2632.03 1227
2632.51 1130
2633.00 1140
2633.48 1229
2633.97 1265
2634.45 1180
2634.94 1057
2635.42 1199
2635.90 1180
2636.39 1133
2636.87 1044
2637.36 1094
2637.84 1095
2638.33 1071
2638.81 1090
2639.29 1109
2639.78 1136
2640.26 1147
2640.75 1149
2641.23 1146
2641.72 1131
2642.20 1034
2642.69 1063
2643.17 1059
2643.66 1029
2644.14 986
2644.63 1082
2645.11 1103
2645.60 1081
2646.08 1070
2646.57 1035
2647.05 1107
2647.54 1122
2648.02 1101
2648.51 1102
2648.99 1099
2649.48 1104
2649.97 1159
2650.45 1162
2650.94 1177
2651.42 1108
2651.91 1083
2652.39 1133
2652.88 1114
2653.37 1116
2653.85 1144
2654.34 1154
2654.82 1255
2655.31 1243
2655.80 1291
2656.28 1252
2656.77 1269
2657.25 1299
2657.74 1222
2658.23 1224
2658.71 1195
2659.20 1166
2659.69 1182
2660.17 1204
2660.66 1151
2661.14 1070
2661.63 1055
2662.12 1072
2662.60 1129
2663.09 1100
2663.58 1070
2664.06 1074
2664.55 1087
2665.04 1136
2665.53 1118
2666.01 1065
2666.50 1127
2666.99 1168
2667.47 1184
2667.96 1187
2668.45 1211
2668.94 1163
2669.42 1106
2669.91 1190
2670.40 1289
2670.88 1227
2671.37 1256
2671.86 1270
2672.35 1361
2672.83 1468
2673.32 1438
2673.81 1448
2674.30 1446
2674.79 1529
2675.27 1513
2675.76 1423
2676.25 1441
2676.74 1533
2677.23 1376
2677.71 1334
2678.20 1307
2678.69 1233
2679.18 1210
2679.67 1215
2680.15 1114
2680.64 1249
2681.13 1223
2681.62 1195
2682.11 1221
2682.60 1217
2683.08 1155
2683.57 1192
2684.06 1226
2684.55 1206
2685.04 1182
2685.53 1234
2686.02 1335
2686.51 1165
2686.99 1161
2687.48 1211
2687.97 1265
2688.46 1182
2688.95 1138
2689.44 1142
2689.93 1190
2690.42 1219
2690.91 1181
2691.40 1192
2691.89 1167
2692.38 1186
2692.87 1158
2693.35 1206
2693.84 1233
2694.33 1223
2694.82 1207
2695.31 1220
2695.80 1194
2696.29 1244
2696.78 1243
2697.27 1197
2697.76 1131
2698.25 1179
2698.74 1209
2699.23 1152
2699.72 1133
2700.21 1166
2700.70 1171
2701.19 1068
2701.68 1126
2702.17 1187
2702.66 1167
2703.15 1144
2703.64 1166
2704.13 1166
2704.62 1159
2705.12 1206
2705.61 1186
2706.10 1104
2706.59 1104
2707.08 1104
2707.57 1149
2708.06 1073
2708.55 1115
2709.04 1201
2709.53 1188
2710.02 1139
2710.51 1151
2711.01 1122
2711.50 1094
2711.99 1050
2712.48 1068
2712.97 1120
2713.46 1112
2713.95 1119
2714.44 1100
2714.94 1120
2715.43 1105
2715.92 1120
2716.41 1068
2716.90 1050
2717.39 1074
2717.89 1052
2718.38 1052
2718.87 1077
2719.36 1101
2719.85 1041
2720.34 1126
2720.84 1199
2721.33 1199
2721.82 1264
2722.31 1229
2722.80 1250
2723.30 1207
2723.79 1172
2724.28 1201
2724.77 1200
2725.27 1132
2725.76 1159
2726.25 1137
2726.74 1094
2727.24 1122
2727.73 1114
2728.22 1091
2728.71 1071
2729.21 1108
2729.70 1136
2730.19 1148
2730.69 1072
2731.18 1088
2731.67 1144
2732.16 1111
2732.66 1147
2733.15 1117
2733.64 1217
2734.14 1164
2734.63 1163
2735.12 1139
2735.62 1179
2736.11 1201
2736.60 1150
2737.10 1109
2737.59 1196
2738.08 1239
2738.58 1301
2739.07 1270
2739.56 1259
2740.06 1197
2740.55 1184
2741.05 1177
2741.54 1163
2742.03 1162
2742.53 1209
2743.02 1182
2743.52 1122
2744.01 1081
2744.50 1160
2745.00 1101
2745.49 1118
2745.99 1137
2746.48 1176
2746.97 1234
2747.47 1262
2747.96 1267
2748.46 1298
2748.95 1263
2749.45 1225
2749.94 1178
2750.44 1173
2750.93 1114
2751.43 1089
2751.92 1155
2752.42 1067
2752.91 1101
2753.41 1146
2753.90 1171
2754.40 1211
2754.89 1137
2755.39 1124
2755.88 1136
2756.38 1200
2756.87 1252
2757.37 1249
2757.86 1200
2758.36 1189
2758.85 1205
2759.35 1187
2759.84 1198
2760.34 1183
2760.83 1183
2761.33 1118
2761.83 1164
2762.32 1137
2762.82 1097
2763.31 1202
2763.81 1175
2764.30 1244
2764.80 1237
2765.30 1208
2765.79 1117
2766.29 1152
2766.78 1127
2767.28 1171
2767.78 1171
2768.27 1166
2768.77 1172
2769.27 1126
2769.76 1151
2770.26 1186
2770.76 1099
2771.25 1102
2771.75 1133
2772.24 1136
2772.74 1168
2773.24 1188
2773.73 1196
2774.23 1153
2774.73 1171
2775.23 1309
2775.72 1240
2776.22 1280
2776.72 1293
2777.21 1220
2777.71 1253
2778.21 1310
2778.70 1251
2779.20 1247
2779.70 1197
2780.20 1190
2780.69 1150
2781.19 1217
2781.69 1197
2782.19 1060
2782.68 1107
2783.18 1115
2783.68 1133
2784.18 1138
2784.67 1179
2785.17 1113
2785.67 1099
2786.17 1117
2786.67 1123
2787.16 1202
2787.66 1103
2788.16 1084
2788.66 1115
2789.16 1137
2789.65 1082
2790.15 1138
2790.65 1154
2791.15 1170
2791.65 1215
2792.15 1145
2792.64 1123
2793.14 1108
2793.64 1188
2794.14 1160
2794.64 1152
2795.14 1155
2795.64 1214
2796.13 1184
2796.63 1222
2797.13 1204
2797.63 1233
2798.13 1231
2798.63 1234
2799.13 1238
2799.63 1177
2800.13 1264
2800.62 1151
2801.12 1162
2801.62 1146
2802.12 1066
2802.62 1095
2803.12 1136
2803.62 1123
2804.12 1030
2804.62 1101
2805.12 1114
2805.62 1089
2806.12 1144
2806.62 1249
2807.12 1218
2807.62 1221
2808.12 1207
2808.62 1254
2809.12 1179
2809.62 1116
2810.12 1170
2810.62 1325
2811.12 1369
2811.62 1427
2812.12 1433
2812.62 1434
2813.12 1470
2813.62 1454
2814.12 1469
2814.62 1450
2815.12 1475
2815.62 1409
2816.12 1348
2816.62 1347
2817.12 1393
2817.62 1313
2818.12 1250
2818.62 1198
2819.12 1277
2819.63 1227
2820.13 1281
2820.63 1233
2821.13 1179
2821.63 1141
2822.13 1171
2822.63 1200
2823.13 1140
2823.63 1154
2824.13 1184
2824.64 1165
2825.14 1115
2825.64 1191
2826.14 1118
2826.64 1165
2827.14 1106
2827.64 1212
2828.15 1194
2828.65 1136
2829.15 1228
2829.65 1248
2830.15 1103
2830.65 1184
2831.16 1117
2831.66 1096
2832.16 1167
2832.66 1134
2833.16 1106
2833.67 1094
2834.17 1128
2834.67 1138
2835.17 1183
2835.68 1189
2836.18 1188
2836.68 1121
2837.18 1236
2837.68 1271
2838.19 1224
2838.69 1219
2839.19 1256
2839.70 1201
2840.20 1199
2840.70 1268
2841.20 1243
2841.71 1283
2842.21 1224
2842.71 1204
2843.21 1206
2843.72 1221
2844.22 1199
2844.72 1217
2845.23 1209
2845.73 1265
2846.23 1286
2846.74 1293
2847.24 1321
2847.74 1351
2848.25 1404
2848.75 1362
2849.25 1405
2849.76 1391
2850.26 1389
2850.76 1346
2851.27 1287
2851.77 1281
2852.28 1301
2852.78 1299
2853.28 1296
2853.79 1247
2854.29 1190
2854.79 1195
2855.30 1208
2855.80 1212
2856.31 1220
2856.81 1265
2857.31 1258
2857.82 1243
2858.32 1248
2858.83 1239
2859.33 1276
2859.84 1331
2860.34 1262
2860.85 1238
2861.35 1266
2861.85 1267
2862.36 1259
2862.86 1213
2863.37 1290
2863.87 1249
2864.38 1221
2864.88 1166
2865.39 1200
2865.89 1174
2866.40 1223
2866.90 1197
2867.41 1204
2867.91 1138
2868.42 1133
2868.92 1153
2869.43 1183
2869.93 1154
2870.44 1186
2870.94 1211
2871.45 1170
2871.96 1213
2872.46 1272
2872.97 1349
2873.47 1354
2873.98 1354
2874.48 1418
2874.99 1372
2875.49 1318
2876.00 1328
2876.51 1362
2877.01 1337
2877.52 1303
2878.02 1323
2878.53 1269
2879.04 1261
2879.54 1311
2880.05 1345
2880.55 1348
2881.06 1400
2881.57 1305
2882.07 1394
2882.58 1404
2883.09 1437
2883.59 1418
2884.10 1497
2884.61 1472
2885.11 1541
2885.62 1598
2886.13 1588
2886.63 1652
2887.14 1773
2887.65 1799
2888.15 1774
2888.66 1772
2889.17 1725
2889.67 1608
2890.18 1506
2890.69 1574
2891.20 1627
2891.70 1602
2892.21 1436
2892.72 1442
2893.22 1444
2893.73 1526
2894.24 1528
2894.75 1561
2895.25 1591
2895.76 1691
2896.27 1638
2896.78 1679
2897.29 1776
2897.79 1692
2898.30 1688
2898.81 1617
2899.32 1609
2899.82 1510
2900.33 1528
2900.84 1517
2901.35 1392
2901.86 1450
2902.36 1426
2902.87 1391
2903.38 1457
2903.89 1348
2904.40 1406
2904.91 1386
2905.41 1311
2905.92 1344
2906.43 1381
2906.94 1304
2907.45 1345
2907.96 1410
2908.47 1330
2908.97 1319
2909.48 1290
2909.99 1322
2910.50 1253
2911.01 1232
2911.52 1261
2912.03 1258
2912.54 1243
2913.05 1262
2913.55 1281
2914.06 1269
2914.57 1240
2915.08 1234
2915.59 1315
2916.10 1274
2916.61 1192
2917.12 1238
2917.63 1183
2918.14 1164
2918.65 1303
2919.16 1250
2919.67 1228
2920.18 1317
2920.69 1315
2921.20 1296
2921.71 1378
2922.22 1444
2922.73 1400
2923.24 1439
2923.75 1430
2924.26 1528
2924.77 1457
2925.28 1418
2925.79 1464
2926.30 1584
2926.81 1481
2927.32 1429
2927.83 1489
2928.34 1442
2928.85 1371
2929.36 1358
2929.87 1293
2930.38 1327
2930.89 1356
2931.40 1284
2931.91 1172
2932.42 1232
2932.93 1209
2933.45 1191
2933.96 1242
2934.47 1200
2934.98 1148
2935.49 1257
2936.00 1275
2936.51 1269
2937.02 1240
2937.53 1289
2938.04 1361
2938.56 1384
2939.07 1504
2939.58 1644
2940.09 1705
2940.60 1808
2941.11 1812
2941.62 1891
2942.14 1907
2942.65 1944
2943.16 1892
2943.67 1831
2944.18 1824
2944.70 1677
2945.21 1640
2945.72 1572
2946.23 1527
2946.74 1537
2947.26 1439
2947.77 1260
2948.28 1289
2948.79 1338
2949.30 1299
2949.82 1308
2950.33 1302
2950.84 1257
2951.35 1271
2951.87 1230
2952.38 1227
2952.89 1285
2953.40 1302
2953.92 1199
2954.43 1209
2954.94 1210
2955.45 1215
2955.97 1233
2956.48 1283
2956.99 1254
2957.51 1209
2958.02 1273
2958.53 1325
2959.04 1324
2959.56 1291
2960.07 1282
2960.58 1276
2961.10 1328
2961.61 1284
2962.12 1304
2962.64 1301
2963.15 1290
2963.66 1335
2964.18 1378
2964.69 1389
2965.21 1374
2965.72 1331
2966.23 1291
2966.75 1257
2967.26 1327
2967.77 1252
2968.29 1302
2968.80 1281
2969.32 1296
2969.83 1355
2970.34 1304
2970.86 1298
2971.37 1346
2971.89 1266
2972.40 1288
2972.91 1235
2973.43 1307
2973.94 1357
2974.46 1378
2974.97 1338
2975.49 1311
2976.00 1351
2976.52 1365
2977.03 1294
2977.55 1369
2978.06 1423
2978.57 1466
2979.09 1462
2979.60 1505
2980.12 1496
2980.63 1455
2981.15 1426
2981.66 1538
2982.18 1479
2982.69 1528
2983.21 1536
2983.73 1515
2984.24 1463
2984.76 1583
2985.27 1647
2985.79 1659
2986.30 1694
2986.82 1691
2987.33 1750
2987.85 1764
2988.36 1759
2988.88 1754
2989.40 1839
2989.91 1893
2990.43 1779
2990.94 1843
2991.46 1770
2991.97 1724
2992.49 1788
2993.01 1700
2993.52 1673
2994.04 1787
2994.55 1708
2995.07 1696
2995.59 1890
2996.10 2006
2996.62 1934
2997.14 1953
2997.65 2153
2998.17 2255
2998.69 2224
2999.20 2228
2999.72 2369
3000.24 2317
3000.75 2285
3001.27 2397
3001.79 2461
3002.30 2821
3002.82 3201
3003.34 3796
3003.85 4551
3004.37 5276
3004.89 6223
3005.40 6946
3005.92 7239
3006.44 7356
3006.96 7039
3007.47 6793
3007.99 5877
3008.51 4965
3009.03 4336
3009.54 3436
3010.06 3140
3010.58 2705
3011.10 2388
3011.61 2271
3012.13 2214
3012.65 2075
3013.17 1948
3013.68 1899
3014.20 1875
3014.72 1854
3015.24 1870
3015.76 1800
3016.27 1775
3016.79 1880
3017.31 1926
3017.83 1847
3018.35 1794
3018.86 1804
3019.38 1743
3019.90 1738
3020.42 1624
3020.94 1638
3021.46 1673
3021.97 1696
3022.49 1679
3023.01 1819
3023.53 1864
3024.05 1859
3024.57 1908
3025.09 1987
3025.61 1917
3026.12 1782
3026.64 1737
3027.16 1739
3027.68 1640
3028.20 1566
3028.72 1588
3029.24 1581
3029.76 1518
3030.28 1481
3030.80 1460
3031.32 1525
3031.84 1416
3032.35 1459
3032.87 1349
3033.39 1418
3033.91 1530
3034.43 1496
3034.95 1449
3035.47 1418
3035.99 1446
3036.51 1519
3037.03 1508
3037.55 1495
3038.07 1568
3038.59 1544
3039.11 1472
3039.63 1488
3040.15 1421
3040.67 1448
3041.19 1455
3041.71 1427
3042.23 1455
3042.75 1360
3043.27 1392
3043.79 1434
3044.31 1434
3044.83 1447
3045.35 1486
3045.87 1506
3046.40 1448
3046.92 1423
3047.44 1473
3047.96 1452
3048.48 1355
3049.00 1430
3049.52 1462
3050.04 1427
3050.56 1399
3051.08 1407
3051.60 1457
3052.12 1487
3052.65 1328
3053.17 1327
3053.69 1357
3054.21 1402
3054.73 1309
3055.25 1345
3055.77 1328
3056.30 1477
3056.82 1390
3057.34 1305
3057.86 1362
3058.38 1393
3058.90 1402
3059.42 1344
3059.95 1392
3060.47 1391
3060.99 1398
3061.51 1481
3062.03 1495
3062.56 1396
3063.08 1438
3063.60 1497
3064.12 1517
3064.64 1420
3065.17 1454
3065.69 1510
3066.21 1605
3066.73 1677
3067.26 1689
3067.78 1576
3068.30 1530
3068.82 1549
3069.35 1599
3069.87 1569
3070.39 1522
3070.91 1512
3071.44 1364
3071.96 1400
3072.48 1404
3073.01 1445
3073.53 1425
3074.05 1481
3074.57 1589
3075.10 1555
3075.62 1608
3076.14 1603
3076.67 1642
3077.19 1715
3077.71 1857
3078.24 1827
3078.76 1787
3079.28 1873
3079.81 1885
3080.33 1938
3080.85 1979
3081.38 2024
3081.90 2187
3082.42 2193
3082.95 2123
3083.47 2153
3084.00 2104
3084.52 2094
3085.04 2036
3085.57 1925
3086.09 1912
3086.62 1865
3087.14 1868
3087.66 1732
3088.19 1782
3088.71 1770
3089.24 1671
3089.76 1674
3090.29 1678
3090.81 1706
3091.33 1752
3091.86 1726
3092.38 1734
3092.91 1838
3093.43 1886
3093.96 1895
3094.48 1953
3095.01 2111
3095.53 2181
3096.06 2244
3096.58 2325
3097.11 2303
3097.63 2314
3098.16 2354
3098.68 2490
3099.21 2633
3099.73 2825
3100.26 3365
3100.78 4078
3101.31 5107
3101.83 6310
3102.36 7723
3102.88 9367
3103.41 10640
3103.93 11619
3104.46 11509
3104.99 10784
3105.51 9635
3106.04 8472
3106.56 7047
3107.09 5844
3107.61 4671
3108.14 3892
3108.67 3307
3109.19 2868
3109.72 2825
3110.24 2554
3110.77 2556
3111.30 2535
3111.82 2551
3112.35 2424
3112.87 2312
3113.40 2349
3113.93 2238
3114.45 2091
3114.98 2116
3115.51 2113
3116.03 2050
3116.56 1911
3117.09 1922
3117.61 1969
3118.14 1834
3118.67 1895
3119.19 1862
3119.72 1877
3120.25 1847
3120.77 2035
3121.30 2139
3121.83 2204
3122.35 2382
3122.88 2378
3123.41 2413
3123.94 2314
3124.46 2238
3124.99 2134
3125.52 2043
3126.05 1879
3126.57 1889
3127.10 1812
3127.63 1738
3128.16 1756
3128.68 1802
3129.21 1789
3129.74 1813
3130.27 1761
3130.79 1752
3131.32 1761
3131.85 1775
3132.38 1716
3132.91 1827
3133.43 1683
3133.96 1642
3134.49 1587
3135.02 1552
3135.55 1599
3136.07 1660
3136.60 1587
3137.13 1571
3137.66 1548
3138.19 1595
3138.72 1551
3139.24 1481
3139.77 1478
3140.30 1577
3140.83 1525
3141.36 1551
3141.89 1590
3142.42 1651
3142.95 1510
3143.47 1548
3144.00 1495
3144.53 1409
3145.06 1541
3145.59 1538
3146.12 1531
3146.65 1529
3147.18 1581
3147.71 1625
3148.24 1587
3148.76 1596
3149.29 1559
3149.82 1695
3150.35 1711
3150.88 1636
3151.41 1613
3151.94 1675
3152.47 1754
3153.00 1670
3153.53 1673
3154.06 1570
3154.59 1543
3155.12 1565
3155.65 1574
3156.18 1543
3156.71 1547
3157.24 1601
3157.77 1516
3158.30 1619
3158.83 1587
3159.36 1571
3159.89 1616
3160.42 1630
3160.95 1584
3161.48 1505
3162.01 1565
3162.54 1530
3163.07 1510
3163.60 1549
3164.13 1557
3164.66 1547
3165.20 1544
3165.73 1529
3166.26 1427
3166.79 1459
3167.32 1470
3167.85 1415
3168.38 1261
3168.91 1335
3169.44 1363
3169.97 1380
3170.50 1465
3171.04 1453
3171.57 1465
3172.10 1418
3172.63 1508
3173.16 1521
3173.69 1637
3174.22 1773
3174.75 1714
3175.29 1741
3175.82 1830
3176.35 1711
3176.88 1689
3177.41 1760
3177.94 1628
3178.48 1644
3179.01 1603
3179.54 1543
3180.07 1494
3180.60 1380
3181.14 1365
3181.67 1370
3182.20 1388
3182.73 1398
3183.26 1452
3183.80 1426
3184.33 1273
3184.86 1315
3185.39 1349
3185.93 1343
3186.46 1375
3186.99 1446
3187.52 1411
3188.06 1477
3188.59 1388
3189.12 1445
3189.65 1390
3190.19 1375
3190.72 1386
3191.25 1372
3191.79 1395
3192.32 1441
3192.85 1360
3193.38 1389
3193.92 1419
3194.45 1418
3194.98 1507
3195.52 1460
3196.05 1417
3196.58 1394
3197.12 1444
3197.65 1506
3198.18 1504
3198.72 1608
3199.25 1603
3199.78 1529
3200.32 1561
3200.85 1567
3201.39 1502
3201.92 1493
3202.45 1538
3202.99 1607
3203.52 1598
3204.05 1597
3204.59 1514
3205.12 1532
3205.66 1528
3206.19 1592
3206.72 1718
3207.26 1643
3207.79 1698
3208.33 1841
3208.86 1773
3209.40 1794
3209.93 1958
3210.47 2015
3211.00 2026
3211.53 2096
3212.07 2103
3212.60 1971
3213.14 1960
3213.67 1925
3214.21 1853
3214.74 1923
3215.28 1833
3215.81 1737
3216.35 1573
3216.88 1458
3217.42 1494
3217.95 1531
3218.49 1457
3219.02 1571
3219.56 1545
3220.09 1512
3220.63 1537
3221.16 1493
3221.70 1557
3222.23 1566
3222.77 1635
3223.31 1710
3223.84 1774
3224.38 1909
3224.91 1887
3225.45 1877
3225.98 1889
3226.52 1909
3227.06 1952
3227.59 1846
3228.13 1662
3228.66 1665
3229.20 1627
3229.74 1598
3230.27 1632
3230.81 1682
3231.34 1715
3231.88 1796
3232.42 1731
3232.95 1718
3233.49 1804
3234.03 1790
3234.56 1743
3235.10 1731
3235.64 1623
3236.17 1702
3236.71 1838
3237.25 1889
3237.78 1896
3238.32 1943
3238.86 2006
3239.39 1959
3239.93 2047
3240.47 1879
3241.00 1860
3241.54 1875
3242.08 1819
3242.61 1756
3243.15 1769
3243.69 1734
3244.23 1789
3244.76 1800
3245.30 1867
3245.84 1926
3246.38 2017
3246.91 2057
3247.45 1978
3247.99 2036
3248.53 2104
3249.06 2179
3249.60 2337
3250.14 2432
3250.68 2572
3251.21 2943
3251.75 3305
3252.29 3680
3252.83 4227
3253.37 4515
3253.90 4848
3254.44 4947
3254.98 4528
3255.52 4214
3256.06 4005
3256.60 3510
3257.13 3276
3257.67 3009
3258.21 2780
3258.75 2707
3259.29 2782
3259.83 2731
3260.36 2786
3260.90 2920
3261.44 3207
3261.98 3520
3262.52 3786
3263.06 3924
3263.60 4100
3264.14 4366
3264.68 4319
3265.21 4373
3265.75 4432
3266.29 4329
3266.83 4350
3267.37 4329
3267.91 4360
3268.45 4221
3268.99 4051
3269.53 3633
3270.07 3252
3270.61 2904
3271.15 2774
3271.69 2629
3272.23 2575
3272.76 2380
3273.30 2307
3273.84 2307
3274.38 2311
3274.92 2282
3275.46 2232
3276.00 2151
3276.54 2231
3277.08 2241
3277.62 2159
3278.16 2165
3278.70 2231
3279.24 2231
3279.78 2182
3280.32 2089
3280.86 2195
3281.41 2179
3281.95 2195
3282.49 2118
3283.03 2189
3283.57 2252
3284.11 2238
3284.65 2207
3285.19 2285
3285.73 2268
3286.27 2247
3286.81 2172
3287.35 2290
3287.89 2348
3288.43 2318
3288.97 2275
3289.52 2305
3290.06 2297
3290.60 2421
3291.14 2453
3291.68 2507
3292.22 2568
3292.76 2599
3293.30 2755
3293.85 3104
3294.39 3218
3294.93 3370
3295.47 3659
3296.01 3935
3296.55 4219
3297.09 4369
3297.64 4249
3298.18 4245
3298.72 3946
3299.26 3652
3299.80 3466
3300.34 3290
3300.89 3074
3301.43 2931
3301.97 2795
3302.51 2659
3303.06 2630
3303.60 2615
3304.14 2602
3304.68 2639
3305.22 2541
3305.77 2542
3306.31 2624
3306.85 2735
3307.39 2735
3307.94 2865
3308.48 3113
3309.02 3196
3309.56 3428
3310.11 3710
3310.65 3697
3311.19 3770
3311.74 3774
3312.28 3672
3312.82 3437
3313.36 3358
3313.91 3365
3314.45 3237
3314.99 3196
3315.54 3394
3316.08 3499
3316.62 3598
3317.17 3811
3317.71 3984
3318.25 4146
3318.80 4592
3319.34 4855
3319.88 5075
3320.43 5245
3320.97 5153
3321.51 5156
3322.06 4803
3322.60 4420
3323.14 4119
3323.69 3800
3324.23 3530
3324.78 3204
3325.32 2977
3325.86 2911
3326.41 2870
3326.95 2872
3327.50 2867
3328.04 2783
3328.59 2852
3329.13 2737
3329.67 2817
3330.22 2885
3330.76 2819
3331.31 3071
3331.85 3384
3332.40 3898
3332.94 4635
3333.49 5734
3334.03 7327
3334.57 8989
3335.12 10621
3335.66 12067
3336.21 12928
3336.75 13377
3337.30 13378
3337.84 12948
3338.39 11849
3338.93 10487
3339.48 9286
3340.02 8023
3340.57 6818
3341.11 5762
3341.66 4898
3342.20 4148
3342.75 3591
3343.30 3292
3343.84 2927
3344.39 2650
3344.93 2558
3345.48 2386
3346.02 2307
3346.57 2363
3347.11 2389
3347.66 2346
3348.21 2290
3348.75 2366
3349.30 2334
3349.84 2204
3350.39 2204
3350.94 2220
3351.48 2273
3352.03 2195
3352.57 2135
3353.12 2143
3353.67 2145
3354.21 2209
3354.76 2149
3355.31 2042
3355.85 2098
3356.40 2148
3356.95 2028
3357.49 2060
3358.04 1989
3358.59 1936
3359.13 1942
3359.68 1899
3360.23 1888
3360.77 1908
3361.32 1915
3361.87 1923
3362.41 1920
3362.96 1896
3363.51 1923
3364.05 1887
3364.60 1912
3365.15 1880
3365.70 1975
3366.24 1952
3366.79 1861
3367.34 1881
3367.89 1890
3368.43 1956
3368.98 1953
3369.53 1902
3370.08 2008
3370.62 2009
3371.17 2038
3371.72 2182
3372.27 2374
3372.81 2449
3373.36 2490
3373.91 2604
3374.46 2785
3375.01 2806
3375.55 2758
3376.10 2709
3376.65 2628
3377.20 2550
3377.75 2462
3378.30 2329
3378.84 2223
3379.39 2033
3379.94 1956
3380.49 1886
3381.04 1857
3381.59 1691
3382.13 1756
3382.68 1753
3383.23 1739
3383.78 1723
3384.33 1713
3384.88 1700
3385.43 1675
3385.98 1715
3386.52 1726
3387.07 1642
3387.62 1673
3388.17 1661
3388.72 1709
3389.27 1694
3389.82 1607
3390.37 1667
3390.92 1579
3391.47 1624
3392.02 1612
3392.57 1561
3393.12 1520
3393.66 1544
3394.21 1591
3394.76 1586
3395.31 1609
3395.86 1641
3396.41 1652
3396.96 1613
3397.51 1690
3398.06 1682
3398.61 1652
3399.16 1658
3399.71 1657
3400.26 1641
3400.81 1651
3401.36 1658
3401.91 1573
3402.46 1520
3403.01 1537
3403.56 1492
3404.11 1462
3404.66 1521
3405.21 1563
3405.77 1594
3406.32 1591
3406.87 1559
3407.42 1582
3407.97 1609
3408.52 1554
3409.07 1456
3409.62 1626
3410.17 1808
3410.72 1779
3411.27 1846
3411.82 1972
3412.37 2047
3412.93 1996
3413.48 1969
3414.03 1904
3414.58 1904
3415.13 1895
3415.68 1925
3416.23 1951
3416.78 1972
3417.34 2053
3417.89 2081
3418.44 2130
3418.99 2253
3419.54 2240
3420.09 2156
3420.65 2122
3421.20 1988
3421.75 1979
3422.30 1839
3422.85 1814
3423.40 1949
3423.96 1897
3424.51 1877
3425.06 1830
3425.61 1944
3426.17 1881
3426.72 1738
3427.27 1677
3427.82 1598
3428.37 1594
3428.93 1633
3429.48 1612
3430.03 1539
3430.58 1542
3431.14 1501
3431.69 1545
3432.24 1528
3432.79 1485
3433.35 1510
3433.90 1519
3434.45 1494
3435.01 1428
3435.56 1493
3436.11 1530
3436.66 1621
3437.22 1639
3437.77 1648
3438.32 1617
3438.88 1666
3439.43 1696
3439.98 1670
3440.54 1648
3441.09 1662
3441.64 1606
3442.20 1640
3442.75 1623
3443.30 1615
3443.86 1603
3444.41 1601
3444.96 1560
3445.52 1485
3446.07 1472
3446.63 1477
3447.18 1486
3447.73 1485
3448.29 1500
3448.84 1467
3449.40 1500
3449.95 1450
3450.50 1430
3451.06 1449
3451.61 1375
3452.17 1375
3452.72 1418
3453.27 1427
3453.83 1410
3454.38 1396
3454.94 1481
3455.49 1472
3456.05 1505
3456.60 1472
3457.16 1432
3457.71 1470
3458.27 1462
3458.82 1441
3459.38 1402
3459.93 1437
3460.49 1479
3461.04 1520
3461.60 1576
3462.15 1551
3462.71 1581
3463.26 1567
3463.82 1596
3464.37 1660
3464.93 1623
3465.48 1576
3466.04 1596
3466.59 1570
3467.15 1580
3467.70 1628
3468.26 1681
3468.81 1676
3469.37 1808
3469.93 1830
3470.48 1927
3471.04 1928
3471.59 2024
3472.15 2125
3472.70 2136
3473.26 2057
3473.82 2035
3474.37 2150
3474.93 2026
3475.48 1901
3476.04 1923
3476.60 1961
3477.15 1866
3477.71 1945
3478.27 2027
3478.82 2073
3479.38 2215
3479.93 2246
3480.49 2203
3481.05 2120
3481.60 2251
3482.16 2300
3482.72 2303
3483.27 2271
3483.83 2335
3484.39 2466
3484.95 2414
3485.50 2539
3486.06 2563
3486.62 2525
3487.17 2711
3487.73 2773
3488.29 2954
3488.84 3262
3489.40 3857
3489.96 4765
3490.52 6089
3491.07 7485
3491.63 9175
3492.19 10616
3492.75 11713
3493.30 11826
3493.86 11549
3494.42 10635
3494.98 9311
3495.53 7758
3496.09 6423
3496.65 5341
3497.21 4486
3497.77 3791
3498.32 3419
3498.88 3211
3499.44 3115
3500.00 3083
3500.56 3075
3501.11 3019
3501.67 3209
3502.23 3359
3502.79 3480
3503.35 3811
3503.91 4135
3504.46 4323
3505.02 4634
3505.58 4813
3506.14 4720
3506.70 4621
3507.26 4495
3507.81 4315
3508.37 3858
3508.93 3575
3509.49 3472
3510.05 3168
3510.61 3082
3511.17 2988
3511.73 2884
3512.29 2866
3512.85 2669
3513.40 2580
3513.96 2482
3514.52 2417
3515.08 2206
3515.64 2144
3516.20 1975
3516.76 1932
3517.32 1933
3517.88 1979
3518.44 1871
3519.00 1818
3519.56 1989
3520.12 1946
3520.68 1852
3521.24 1750
3521.80 1929
3522.36 1940
3522.92 1904
3523.48 1962
3524.04 1986
3524.60 1993
3525.16 2061
3525.72 2105
3526.28 1935
3526.84 1913
3527.40 1922
3527.96 1968
3528.52 1968
3529.08 1989
3529.64 1949
3530.20 1931
3530.76 2015
3531.32 2110
3531.88 2097
3532.44 1961
3533.00 1984
3533.56 1888
3534.12 1850
3534.68 1973
3535.25 1920
3535.81 1847
3536.37 1927
3536.93 1890
3537.49 1855
3538.05 1832
3538.61 1886
3539.17 1771
3539.73 1715
3540.30 1750
3540.86 1746
3541.42 1852
3541.98 1859
3542.54 1935
3543.10 2113
3543.66 2137
3544.23 2168
3544.79 2077
3545.35 2183
3545.91 2082
3546.47 1987
3547.03 1921
3547.60 1907
3548.16 1874
3548.72 1812
3549.28 1752
3549.84 1784
3550.41 1760
3550.97 1726
3551.53 1729
3552.09 1687
3552.65 1650
3553.22 1631
3553.78 1589
3554.34 1624
3554.90 1598
3555.47 1478
3556.03 1486
3556.59 1572
3557.15 1558
3557.72 1533
3558.28 1586
3558.84 1610
3559.41 1656
3559.97 1605
3560.53 1605
3561.09 1674
3561.66 1706
3562.22 1694
3562.78 1682
3563.35 1711
3563.91 1719
3564.47 1691
3565.04 1804
3565.60 1889
3566.16 1874
3566.73 1798
3567.29 1801
3567.85 1859
3568.42 1728
3568.98 1601
3569.54 1606
3570.11 1594
3570.67 1572
3571.23 1593
3571.80 1608
3572.36 1637
3572.93 1672
3573.49 1782
3574.05 1936
3574.62 2047
3575.18 2151
3575.75 2355
3576.31 2919
3576.87 3088
3577.44 3221
3578.00 3327
3578.57 3427
3579.13 3408
3579.70 3163
3580.26 3038
3580.82 2927
3581.39 2628
3581.95 2393
3582.52 2221
3583.08 2055
3583.65 1974
3584.21 1900
3584.78 1810
3585.34 1738
3585.91 1682
3586.47 1642
3587.04 1548
3587.60 1437
3588.17 1501
3588.73 1531
3589.30 1516
3589.86 1413
3590.43 1476
3590.99 1537
3591.56 1486
3592.12 1436
3592.69 1413
3593.25 1395
3593.82 1459
3594.39 1433
3594.95 1417
3595.52 1473
3596.08 1396
3596.65 1465
3597.21 1409
3597.78 1435
3598.35 1466
3598.91 1544
3599.48 1474
3600.04 1464
3600.61 1466
3601.18 1466
3601.74 1487
3602.31 1482
3602.87 1420
3603.44 1407
3604.01 1400
3604.57 1488
3605.14 1409
3605.71 1379
3606.27 1419
3606.84 1427
3607.41 1424
3607.97 1379
3608.54 1459
3609.11 1435
3609.67 1385
3610.24 1418
3610.81 1317
3611.37 1339
3611.94 1328
3612.51 1364
3613.07 1471
3613.64 1486
3614.21 1506
3614.78 1659
3615.34 1667
3615.91 1825
3616.48 2032
3617.04 2223
3617.61 2448
3618.18 2612
3618.75 2699
3619.31 2733
3619.88 2728
3620.45 2575
3621.02 2517
3621.58 2329
3622.15 2152
3622.72 2026
3623.29 1794
3623.86 1670
3624.42 1535
3624.99 1498
3625.56 1455
3626.13 1426
3626.70 1436
3627.26 1371
3627.83 1297
3628.40 1328
3628.97 1368
3629.54 1325
3630.11 1290
3630.67 1330
3631.24 1296
3631.81 1307
3632.38 1297
3632.95 1266
3633.52 1323
3634.08 1305
3634.65 1340
3635.22 1330
3635.79 1327
3636.36 1294
3636.93 1326
3637.50 1389
3638.07 1341
3638.64 1386
3639.20 1407
3639.77 1471
3640.34 1452
3640.91 1516
3641.48 1699
3642.05 1738
3642.62 1761
3643.19 1801
3643.76 1709
3644.33 1631
3644.90 1574
3645.47 1589
3646.04 1538
3646.61 1451
3647.18 1582
3647.75 1673
3648.32 1538
3648.89 1508
3649.46 1595
3650.03 1650
3650.60 1658
3651.17 1722
3651.74 1703
3652.31 1844
3652.88 1956
3653.45 2043
3654.02 2030
3654.59 2023
3655.16 1973
3655.73 1864
3656.30 1816
3656.87 1780
3657.44 1757
3658.01 1839
3658.58 1837
3659.15 1907
3659.72 1892
3660.29 1726
3660.86 1928
3661.43 1984
3662.00 1874
3662.58 1743
3663.15 1809
3663.72 1765
3664.29 1776
3664.86 2081
3665.43 2161
3666.00 2358
3666.57 2435
3667.14 2470
3667.72 2331
3668.29 2350
3668.86 2235
3669.43 1955
3670.00 1856
3670.57 1740
3671.14 1773
3671.72 1609
3672.29 1632
3672.86 1704
3673.43 1680
3674.00 1535
3674.57 1510
3675.15 1583
3675.72 1598
3676.29 1626
3676.86 1623
3677.43 1750
3678.01 1720
3678.58 1692
3679.15 1669
3679.72 1755
3680.30 1716
3680.87 1734
3681.44 1703
3682.01 1542
3682.58 1467
3683.16 1501
3683.73 1482
3684.30 1470
3684.88 1428
3685.45 1450
3686.02 1357
3686.59 1410
3687.17 1381
3687.74 1401
3688.31 1440
3688.88 1517
3689.46 1577
3690.03 1540
3690.60 1638
3691.18 1690
3691.75 1682
3692.32 1569
3692.90 1654
3693.47 1536
3694.04 1558
3694.62 1433
3695.19 1461
3695.76 1454
3696.34 1510
3696.91 1537
3697.48 1478
3698.06 1435
3698.63 1459
3699.21 1516
3699.78 1371
3700.35 1424
3700.93 1446
3701.50 1437
3702.08 1436
3702.65 1365
3703.22 1427
3703.80 1364
3704.37 1447
3704.95 1475
3705.52 1471
3706.09 1403
3706.67 1404
3707.24 1452
3707.82 1457
3708.39 1445
3708.97 1460
3709.54 1475
3710.12 1464
3710.69 1437
3711.26 1377
3711.84 1383
3712.41 1387
3712.99 1359
3713.56 1343
3714.14 1400
3714.71 1442
3715.29 1399
3715.86 1452
3716.44 1506
3717.01 1510
3717.59 1552
3718.16 1535
3718.74 1592
3719.32 1536
3719.89 1522
3720.47 1582
3721.04 1557
3721.62 1548
3722.19 1472
3722.77 1440
3723.34 1467
3723.92 1368
3724.49 1339
3725.07 1392
3725.65 1334
3726.22 1299
3726.80 1267
3727.37 1348
3727.95 1332
3728.53 1316
3729.10 1271
3729.68 1412
3730.25 1451
3730.83 1610
3731.41 1797
3731.98 1879
3732.56 1914
3733.14 2083
3733.71 2075
3734.29 2168
3734.87 2191
3735.44 2137
3736.02 2061
3736.60 1931
3737.17 1820
3737.75 1705
3738.33 1718
3738.90 1624
3739.48 1447
3740.06 1521
3740.63 1466
3741.21 1442
3741.79 1480
3742.36 1468
3742.94 1428
3743.52 1362
3744.10 1314
3744.67 1374
3745.25 1327
3745.83 1269
3746.40 1309
3746.98 1362
3747.56 1375
3748.14 1273
3748.71 1302
3749.29 1366
3749.87 1368
3750.45 1398
3751.03 1327
3751.60 1367
3752.18 1361
3752.76 1351
3753.34 1343
3753.92 1349
3754.49 1398
3755.07 1376
3755.65 1297
3756.23 1321
3756.81 1450
3757.38 1495
3757.96 1535
3758.54 1590
3759.12 1524
3759.70 1562
3760.28 1637
3760.85 1602
3761.43 1648
3762.01 1676
3762.59 1659
3763.17 1676
3763.75 1608
3764.33 1651
3764.91 1520
3765.48 1559
3766.06 1595
3766.64 1573
3767.22 1583
3767.80 1520
3768.38 1498
3768.96 1508
3769.54 1559
3770.12 1608
3770.70 1618
3771.28 1640
3771.85 1664
3772.43 1714
3773.01 1653
3773.59 1731
3774.17 1744
3774.75 1627
3775.33 1521
3775.91 1453
3776.49 1491
3777.07 1442
3777.65 1485
3778.23 1510
3778.81 1595
3779.39 1568
3779.97 1608
3780.55 1570
3781.13 1625
3781.71 1596
3782.29 1563
3782.87 1535
3783.45 1610
3784.03 1637
3784.61 1642
3785.19 1547
3785.77 1577
3786.35 1641
3786.93 1690
3787.51 1688
3788.10 1677
3788.68 1637
3789.26 1685
3789.84 1686
3790.42 1724
3791.00 1761
3791.58 1707
3792.16 1740
3792.74 1764
3793.32 1832
3793.90 1929
3794.48 1925
3795.07 1927
3795.65 2034
3796.23 2012
3796.81 1947
3797.39 1937
3797.97 1909
3798.55 2000
3799.14 2046
3799.72 2269
3800.30 2277
3800.88 2288
3801.46 2465
3802.04 2621
3802.62 2765
3803.21 2818
3803.79 2780
3804.37 2673
3804.95 2554
3805.53 2556
3806.12 2623
3806.70 2737
3807.28 2945
3807.86 3138
3808.44 3470
3809.03 3679
3809.61 3786
3810.19 3926
3810.77 3882
3811.36 3675
3811.94 3498
3812.52 3359
3813.10 3320
3813.69 3313
3814.27 3481
3814.85 3758
3815.43 3973
3816.02 3990
3816.60 4024
3817.18 3923
3817.77 3762
3818.35 3445
3818.93 3152
3819.51 2944
3820.10 2803
3820.68 2718
3821.26 2778
3821.85 2891
3822.43 3047
3823.01 3292
3823.60 3232
3824.18 3039
3824.76 3009
3825.35 2932
3825.93 2556
3826.51 2448
3827.10 2352
3827.68 2225
3828.27 2227
3828.85 2038
3829.43 2058
3830.02 2066
3830.60 1954
3831.18 1948
3831.77 2022
3832.35 2064
3832.94 2054
3833.52 2107
3834.10 2050
3834.69 2019
3835.27 2008
3835.86 1958
3836.44 1939
3837.03 2005
3837.61 1977
3838.19 1869
3838.78 1810
3839.36 1791
3839.95 1814
3840.53 1843
3841.12 1764
3841.70 1823
3842.29 1906
3842.87 1917
3843.46 1974
3844.04 2096
3844.63 2137
3845.21 2295
3845.80 2497
3846.38 2627
3846.97 2558
3847.55 2602
3848.14 2668
3848.72 2366
3849.31 2189
3849.89 2105
3850.48 2033
3851.06 1938
3851.65 1892
3852.23 1943
3852.82 1963
3853.41 1919
3853.99 1838
3854.58 1875
3855.16 1800
3855.75 1969
3856.33 1939
3856.92 1868
3857.51 1972
3858.09 2083
3858.68 2226
3859.26 2452
3859.85 2601
3860.44 2825
3861.02 3116
3861.61 3335
3862.20 3468
3862.78 3415
3863.37 3389
3863.95 3456
3864.54 3190
3865.13 2981
3865.71 2844
3866.30 2584
3866.89 2430
3867.47 2234
3868.06 2146
3868.65 1876
3869.23 1835
3869.82 1832
3870.41 1790
3870.99 1724
3871.58 1728
3872.17 1768
3872.76 1780
3873.34 1751
3873.93 1767
3874.52 1755
3875.10 1811
3875.69 1794
3876.28 1688
3876.87 1696
3877.45 1627
3878.04 1592
3878.63 1601
3879.22 1527
3879.80 1510
3880.39 1475
3880.98 1471
3881.57 1418
3882.15 1433
3882.74 1423
3883.33 1434
3883.92 1462
3884.51 1480
3885.09 1505
3885.68 1502
3886.27 1467
3886.86 1494
3887.45 1506
3888.04 1553
3888.62 1589
3889.21 1641
3889.80 1638
3890.39 1696
3890.98 1661
3891.57 1728
3892.15 1727
3892.74 1653
3893.33 1657
3893.92 1610
3894.51 1549
3895.10 1523
3895.69 1544
3896.28 1550
3896.86 1519
3897.45 1499
3898.04 1511
3898.63 1539
3899.22 1464
3899.81 1549
3900.40 1614
3900.99 1536
3901.58 1508
3902.17 1549
3902.76 1609
3903.34 1465
3903.93 1408
3904.52 1528
3905.11 1507
3905.70 1477
3906.29 1455
3906.88 1484
3907.47 1620
3908.06 1561
3908.65 1565
3909.24 1473
3909.83 1517
3910.42 1568
3911.01 1498
3911.60 1427
3912.19 1449
3912.78 1398
3913.37 1418
3913.96 1389
3914.55 1403
3915.14 1470
3915.73 1385
3916.32 1428
3916.91 1423
3917.50 1422
3918.09 1389
3918.68 1388
3919.28 1355
3919.87 1343
3920.46 1353
3921.05 1302
3921.64 1347
3922.23 1353
3922.82 1330
3923.41 1274
3924.00 1401
3924.59 1345
3925.18 1283
3925.77 1267
3926.37 1309
3926.96 1322
3927.55 1259
3928.14 1252
3928.73 1217
3929.32 1268
3929.91 1352
3930.51 1246
3931.10 1206
3931.69 1199
3932.28 1195
3932.87 1222
3933.46 1138
3934.05 1163
3934.65 1218
3935.24 1245
3935.83 1288
3936.42 1303
3937.01 1298
3937.61 1393
3938.20 1369
3938.79 1357
3939.38 1415
3939.97 1440
3940.57 1513
3941.16 1447
3941.75 1455
3942.34 1414
3942.94 1481
3943.53 1431
3944.12 1406
3944.71 1334
3945.31 1302
3945.90 1309
3946.49 1294
3947.08 1263
3947.68 1226
3948.27 1207
3948.86 1272
3949.45 1244
3950.05 1217
3950.64 1225
3951.23 1238
3951.83 1303
3952.42 1266
3953.01 1315
3953.61 1270
3954.20 1255
3954.79 1328
3955.39 1340
3955.98 1338
3956.57 1315
3957.17 1346
3957.76 1385
3958.35 1391
3958.95 1423
3959.54 1537
3960.13 1440
3960.73 1462
3961.32 1456
3961.92 1406
3962.51 1318
3963.10 1431
3963.70 1471
3964.29 1515
3964.88 1576
3965.48 1602
3966.07 1557
3966.67 1642
3967.26 1727
3967.86 1691
3968.45 1719
3969.04 1789
3969.64 1725
3970.23 1674
3970.83 1640
3971.42 1519
3972.02 1442
3972.61 1380
3973.21 1424
3973.80 1427
3974.40 1466
3974.99 1491
3975.58 1575
3976.18 1769
3976.77 1805
3977.37 1901
3977.96 1913
3978.56 1967
3979.15 1926
3979.75 1819
3980.35 1622
3980.94 1540
3981.54 1633
3982.13 1598
3982.73 1549
3983.32 1516
3983.92 1516
3984.51 1576
3985.11 1512
3985.70 1583
3986.30 1552
3986.90 1520
3987.49 1504
3988.09 1470
3988.68 1483
3989.28 1453
3989.87 1491
3990.47 1529
3991.07 1498
3991.66 1543
3992.26 1550
3992.85 1612
3993.45 1599
3994.05 1573
3994.64 1594
3995.24 1656
3995.84 1696
3996.43 1661
3997.03 1631
3997.62 1645
3998.22 1622
3998.82 1582
3999.41 1567
4000.01 1568
4000.61 1527
4001.20 1515
4001.80 1456
4002.40 1525
4003.00 1470
4003.59 1444
4004.19 1436
4004.79 1429
4005.38 1487
4005.98 1550
4006.58 1595
4007.17 1552
4007.77 1542
4008.37 1533
4008.97 1596
4009.56 1554
4010.16 1482
4010.76 1525
4011.36 1579
4011.95 1556
4012.55 1557
4013.15 1537
4013.75 1477
4014.34 1498
4014.94 1495
4015.54 1438
4016.14 1447
4016.74 1561
4017.33 1520
4017.93 1541
4018.53 1514
4019.13 1525
4019.73 1501
4020.32 1577
4020.92 1548
4021.52 1504
4022.12 1570
4022.72 1488
4023.32 1446
4023.91 1434
4024.51 1413
4025.11 1321
4025.71 1336
4026.31 1375
4026.91 1338
4027.51 1418
4028.10 1416
4028.70 1399
4029.30 1304
4029.90 1385
4030.50 1372
4031.10 1353
4031.70 1401
4032.30 1407
4032.90 1408
4033.49 1452
4034.09 1412
4034.69 1428
4035.29 1437
4035.89 1461
4036.49 1412
4037.09 1446
4037.69 1320
4038.29 1278
4038.89 1295
4039.49 1236
4040.09 1238
4040.69 1213
4041.29 1186
4041.89 1174
4042.49 1111
4043.09 1189
4043.69 1211
4044.29 1232
4044.89 1227
4045.49 1222
4046.09 1259
4046.69 1200
4047.29 1203
4047.89 1345
4048.49 1234
4049.09 1270
4049.69 1250
4050.29 1168
4050.89 1202
4051.49 1216
4052.09 1219
4052.69 1182
4053.29 1207
4053.89 1139
4054.49 1175
4055.09 1254
4055.69 1192
4056.30 1197
4056.90 1161
4057.50 1144
4058.10 1230
4058.70 1190
4059.30 1185
4059.90 1202
4060.50 1183
4061.10 1162
4061.71 1266
4062.31 1239
4062.91 1244
4063.51 1323
4064.11 1384
4064.71 1463
4065.31 1405
4065.92 1481
4066.52 1548
4067.12 1484
4067.72 1461
4068.32 1441
4068.92 1437
4069.53 1426
4070.13 1299
4070.73 1291
4071.33 1260
4071.93 1186
4072.54 1202
4073.14 1248
4073.74 1146
4074.34 1166
4074.94 1244
4075.55 1243
4076.15 1158
4076.75 1123
4077.35 1161
4077.96 1236
4078.56 1215
4079.16 1132
4079.76 1152
4080.37 1138
4080.97 1175
4081.57 1206
4082.17 1119
4082.78 1215
4083.38 1254
4083.98 1200
4084.59 1165
4085.19 1238
4085.79 1243
4086.39 1236
4087.00 1230
4087.60 1186
4088.20 1182
4088.81 1200
4089.41 1100
4090.01 1105
4090.62 1145
4091.22 1171
4091.82 1171
4092.43 1144
4093.03 1130
4093.63 1162
4094.24 1153
4094.84 1169
4095.45 1172
4096.05 1250
4096.65 1162
4097.26 1170
4097.86 1207
4098.47 1233
4099.07 1218
4099.67 1153
4100.28 1230
4100.88 1193
4101.49 1181
4102.09 1231
4102.69 1223
4103.30 1197
4103.90 1194
4104.51 1224
4105.11 1156
4105.72 1140
4106.32 1145
4106.93 1143
4107.53 1153
4108.13 1162
4108.74 1099
4109.34 1153
4109.95 1214
4110.55 1161
4111.16 1125
4111.76 1077
4112.37 1113
4112.97 1124
4113.58 1074
4114.18 1079
4114.79 1117
4115.39 1212
4116.00 1096
4116.60 1111
4117.21 1121
4117.82 1146
4118.42 1157
4119.03 1153
4119.63 1147
4120.24 1192
4120.84 1259
4121.45 1230
4122.05 1251
4122.66 1191
4123.27 1121
4123.87 1108
4124.48 1143
4125.08 1157
4125.69 1148
4126.30 1150
4126.90 1206
4127.51 1160
4128.11 1138
4128.72 1120
4129.33 1115
4129.93 1109
4130.54 1133
4131.15 1150
4131.75 1166
4132.36 1134
4132.96 1131
4133.57 1178
4134.18 1200
4134.78 1276
4135.39 1313
4136.00 1311
4136.60 1372
4137.21 1338
4137.82 1300
4138.43 1427
4139.03 1289
4139.64 1324
4140.25 1378
4140.85 1413
4141.46 1436
4142.07 1507
4142.68 1518
4143.28 1481
4143.89 1537
4144.50 1458
4145.10 1439
4145.71 1429
4146.32 1417
4146.93 1300
4147.53 1293
4148.14 1308
4148.75 1236
4149.36 1287
4149.97 1225
4150.57 1220
4151.18 1153
4151.79 1121
4152.40 1130
4153.00 1158
4153.61 1127
4154.22 1147
4154.83 1135
4155.44 1208
4156.05 1280
4156.65 1274
4157.26 1285
4157.87 1281
4158.48 1300
4159.09 1380
4159.70 1465
4160.30 1526
4160.91 1424
4161.52 1333
4162.13 1336
4162.74 1315
4163.35 1321
4163.96 1282
4164.56 1260
4165.17 1187
4165.78 1248
4166.39 1215
4167.00 1206
4167.61 1234
4168.22 1316
4168.83 1250
4169.44 1292
4170.05 1373
4170.66 1402
4171.26 1477
4171.87 1478
4172.48 1581
4173.09 1602
4173.70 1533
4174.31 1526
4174.92 1541
4175.53 1571
4176.14 1515
4176.75 1530
4177.36 1516
4177.97 1482
4178.58 1379
4179.19 1348
4179.80 1375
4180.41 1301
4181.02 1270
4181.63 1322
4182.24 1342
4182.85 1403
4183.46 1295
4184.07 1264
4184.68 1321
4185.29 1305
4185.90 1279
4186.51 1295
4187.12 1280
4187.73 1258
4188.34 1253
4188.95 1256
4189.56 1213
4190.18 1226
4190.79 1286
4191.40 1292
4192.01 1325
4192.62 1350
4193.23 1409
4193.84 1478
4194.45 1515
4195.06 1569
4195.67 1495
4196.28 1491
4196.90 1515
4197.51 1389
4198.12 1371
4198.73 1411
4199.34 1375
4199.95 1367
4200.56 1341
4201.18 1256
4201.79 1248
4202.40 1244
4203.01 1293
4203.62 1282
4204.23 1227
4204.85 1284
4205.46 1290
4206.07 1292
4206.68 1292
4207.29 1360
4207.90 1426
4208.52 1454
4209.13 1495
4209.74 1431
4210.35 1495
4210.97 1497
4211.58 1522
4212.19 1616
4212.80 1584
4213.41 1567
4214.03 1588
4214.64 1522
4215.25 1512
4215.86 1511
4216.48 1577
4217.09 1593
4217.70 1653
4218.32 1652
4218.93 1692
4219.54 1796
4220.15 1892
4220.77 1945
4221.38 1942
4221.99 1826
4222.61 1889
4223.22 1896
4223.83 1836
4224.44 1771
4225.06 1813
4225.67 1900
4226.28 1921
4226.90 2120
4227.51 2309
4228.13 2442
4228.74 2599
4229.35 2530
4229.97 2463
4230.58 2469
4231.19 2308
4231.81 2091
4232.42 1962
4233.03 1897
4233.65 1884
4234.26 1867
4234.88 1903
4235.49 1841
4236.10 1761
4236.72 1773
4237.33 1732
4237.95 1775
4238.56 1701
4239.17 1662
4239.79 1667
4240.40 1655
4241.02 1655
4241.63 1661
4242.25 1647
4242.86 1646
4243.48 1799
4244.09 1831
4244.71 1794
4245.32 1767
4245.93 1784
4246.55 1790
4247.16 1866
4247.78 1801
4248.39 1732
4249.01 1690
4249.62 1682
4250.24 1634
4250.85 1566
4251.47 1575
4252.08 1571
4252.70 1613
4253.32 1592
4253.93 1581
4254.55 1587
4255.16 1634
4255.78 1684
4256.39 1627
4257.01 1631
4257.62 1621
4258.24 1635
4258.85 1644
4259.47 1665
4260.09 1675
4260.70 1855
4261.32 1910
4261.93 2012
4262.55 2199
4263.17 2257
4263.78 2437
4264.40 2597
4265.01 2525
4265.63 2275
4266.25 2154
4266.86 2103
4267.48 1970
4268.10 1851
4268.71 1766
4269.33 1697
4269.94 1658
4270.56 1669
4271.18 1678
4271.79 1622
4272.41 1637
4273.03 1669
4273.64 1741
4274.26 1785
4274.88 1847
4275.49 1995
4276.11 2204
4276.73 2481
4277.35 2573
4277.96 2759
4278.58 2702
4279.20 2665
4279.81 2437
4280.43 2269
4281.05 2136
4281.67 1947
4282.28 1825
4282.90 1673
4283.52 1697
4284.14 1640
4284.75 1546
4285.37 1529
4285.99 1532
4286.61 1455
4287.22 1410
4287.84 1382
4288.46 1408
4289.08 1415
4289.70 1374
4290.31 1451
4290.93 1416
4291.55 1414
4292.17 1373
4292.79 1364
4293.40 1341
4294.02 1394
4294.64 1385
4295.26 1425
4295.88 1412
4296.50 1423
4297.11 1472
4297.73 1559
4298.35 1474
4298.97 1430
4299.59 1468
4300.21 1514
4300.83 1532
4301.44 1569
4302.06 1483
4302.68 1495
4303.30 1562
4303.92 1544
4304.54 1530
4305.16 1512
4305.78 1473
4306.40 1536
4307.02 1556
4307.63 1521
4308.25 1504
4308.87 1496
4309.49 1453
4310.11 1466
4310.73 1459
4311.35 1542
4311.97 1544
4312.59 1576
4313.21 1568
4313.83 1536
4314.45 1557
4315.07 1569
4315.69 1526
4316.31 1528
4316.93 1528
4317.55 1576
4318.17 1566
4318.79 1596
4319.41 1541
4320.03 1572
4320.65 1591
4321.27 1588
4321.89 1680
4322.51 1669
4323.13 1730
4323.75 1786
4324.37 1812
4324.99 1875
4325.61 1871
4326.23 2007
4326.85 2093
4327.47 2062
4328.09 2098
4328.71 2209
4329.33 2367
4329.96 2582
4330.58 2848
4331.20 3434
4331.82 4180
4332.44 4546
4333.06 5033
4333.68 5396
4334.30 5453
4334.92 5150
4335.54 4750
4336.17 4229
4336.79 3717
4337.41 3521
4338.03 3328
4338.65 3248
4339.27 3128
4339.89 3012
4340.52 2910
4341.14 2780
4341.76 2712
4342.38 2586
4343.00 2552
4343.62 2822
4344.25 3109
4344.87 3493
4345.49 4077
4346.11 4745
4346.73 5292
4347.36 5484
4347.98 5650
4348.60 5457
4349.22 5166
4349.84 4808
4350.47 4066
4351.09 3706
4351.71 3551
4352.33 3269
4352.96 3230
4353.58 2923
4354.20 2616
4354.82 2458
4355.45 2364
4356.07 2185
4356.69 2145
4357.31 2042
4357.94 1996
4358.56 1967
4359.18 1932
4359.81 2000
4360.43 1972
4361.05 1964
4361.68 1958
4362.30 1998
4362.92 1957
4363.55 1881
4364.17 1975
4364.79 1934
4365.42 1891
4366.04 1903
4366.66 1934
4367.29 1854
4367.91 1834
4368.53 1909
4369.16 1754
4369.78 1756
4370.40 1683
4371.03 1632
4371.65 1616
4372.27 1654
4372.90 1633
4373.52 1599
4374.15 1568
4374.77 1593
4375.39 1630
4376.02 1579
4376.64 1606
4377.27 1567
4377.89 1603
4378.52 1649
4379.14 1724
4379.76 1777
4380.39 1765
4381.01 1829
4381.64 1799
4382.26 1750
4382.89 1766
4383.51 1789
4384.14 1735
4384.76 1693
4385.39 1709
4386.01 1715
4386.64 1624
4387.26 1625
4387.89 1623
4388.51 1626
4389.14 1609
4389.76 1624
4390.39 1559
4391.01 1579
4391.64 1543
4392.26 1576
4392.89 1612
4393.51 1568
4394.14 1598
4394.76 1596
4395.39 1531
4396.01 1624
4396.64 1668
4397.26 1636
4397.89 1569
4398.52 1513
4399.14 1529
4399.77 1446
4400.39 1482
4401.02 1390
4401.65 1425
4402.27 1448
4402.90 1452
4403.52 1435
4404.15 1369
4404.78 1433
4405.40 1379
4406.03 1454
4406.65 1413
4407.28 1499
4407.91 1535
4408.53 1442
4409.16 1458
4409.79 1388
4410.41 1464
4411.04 1457
4411.67 1492
4412.29 1432
4412.92 1339
4413.55 1306
4414.17 1367
4414.80 1376
4415.43 1312
4416.05 1367
4416.68 1321
4417.31 1374
4417.94 1341
4418.56 1374
4419.19 1379
4419.82 1383
4420.44 1395
4421.07 1371
4421.70 1380
4422.33 1364
4422.95 1429
4423.58 1368
4424.21 1308
4424.84 1349
4425.46 1384
4426.09 1321
4426.72 1229
4427.35 1273
4427.97 1303
4428.60 1250
4429.23 1252
4429.86 1292
4430.49 1292
4431.11 1263
4431.74 1292
4432.37 1338
4433.00 1265
4433.63 1313
4434.26 1304
4434.88 1273
4435.51 1273
4436.14 1338
4436.77 1211
4437.40 1266
4438.03 1234
4438.65 1277
4439.28 1299
4439.91 1261
4440.54 1334
4441.17 1275
4441.80 1245
4442.43 1299
4443.06 1280
4443.68 1256
4444.31 1267
4444.94 1305
4445.57 1388
4446.20 1365
4446.83 1435
4447.46 1389
4448.09 1390
4448.72 1490
4449.35 1464
4449.98 1411
4450.61 1350
4451.24 1443
4451.86 1342
4452.49 1282
4453.12 1328
4453.75 1337
4454.38 1373
4455.01 1447
4455.64 1446
4456.27 1552
4456.90 1616
4457.53 1718
4458.16 1529
4458.79 1493
4459.42 1467
4460.05 1372
4460.68 1326
4461.31 1323
4461.94 1308
4462.57 1262
4463.20 1249
4463.83 1212
4464.46 1252
4465.09 1293
4465.72 1306
4466.36 1241
4466.99 1214
4467.62 1215
4468.25 1219
4468.88 1287
4469.51 1320
4470.14 1234
4470.77 1153
4471.40 1237
4472.03 1241
4472.66 1212
4473.29 1141
4473.93 1175
4474.56 1121
4475.19 1134
4475.82 1220
4476.45 1196
4477.08 1216
4477.71 1138
4478.34 1144
4478.98 1188
4479.61 1181
4480.24 1257
4480.87 1252
4481.50 1300
4482.13 1257
4482.76 1233
4483.40 1264
4484.03 1267
4484.66 1243
4485.29 1205
4485.92 1251
4486.56 1333
4487.19 1296
4487.82 1245
4488.45 1335
4489.08 1373
4489.72 1277
4490.35 1310
4490.98 1280
4491.61 1290
4492.25 1321
4492.88 1344
4493.51 1279
4494.14 1255
4494.78 1268
4495.41 1305
4496.04 1342
4496.67 1269
4497.31 1299
4497.94 1299
4498.57 1384
4499.20 1489
4499.84 1467
4500.47 1582
4501.10 1637
4501.74 1757
4502.37 1895
4503.00 1833
4503.64 1793
4504.27 1803
4504.90 1834
4505.53 1732
4506.17 1700
4506.80 1614
4507.43 1647
4508.07 1663
4508.70 1571
4509.34 1620
4509.97 1500
4510.60 1441
4511.24 1451
4511.87 1451
4512.50 1491
4513.14 1498
4513.77 1495
4514.41 1440
4515.04 1385
4515.67 1390
4516.31 1395
4516.94 1387
4517.58 1376
4518.21 1300
4518.84 1335
4519.48 1315
4520.11 1368
4520.75 1407
4521.38 1420
4522.02 1345
4522.65 1352
4523.28 1345
4523.92 1445
4524.55 1448
4525.19 1481
4525.82 1481
4526.46 1568
4527.09 1554
4527.73 1659
4528.36 1926
4529.00 2139
4529.63 2388
4530.27 2770
4530.90 3175
4531.54 3413
4532.17 3596
4532.81 3669
4533.44 3461
4534.08 3302
4534.71 2940
4535.35 2539
4535.99 2327
4536.62 2137
4537.26 1916
4537.89 1814
4538.53 1631
4539.16 1451
4539.80 1438
4540.43 1391
4541.07 1310
4541.71 1304
4542.34 1294
4542.98 1240
4543.61 1223
4544.25 1180
4544.89 1299
4545.52 1318
4546.16 1224
4546.79 1201
4547.43 1247
4548.07 1275
4548.70 1225
4549.34 1200
4549.98 1165
4550.61 1217
4551.25 1205
4551.89 1263
4552.52 1264
4553.16 1172
4553.80 1208
4554.43 1250
4555.07 1268
4555.71 1251
4556.34 1205
4556.98 1193
4557.62 1223
4558.25 1300
4558.89 1310
4559.53 1338
4560.16 1367
4560.80 1372
4561.44 1414
4562.08 1367
4562.71 1384
4563.35 1386
4563.99 1392
4564.63 1373
4565.26 1373
4565.90 1453
4566.54 1421
4567.18 1445
4567.81 1516
4568.45 1573
4569.09 1582
4569.73 1561
4570.36 1594
4571.00 1489
4571.64 1494
4572.28 1492
4572.92 1500
4573.55 1505
4574.19 1446
4574.83 1398
4575.47 1426
4576.11 1354
4576.75 1262
4577.38 1248
4578.02 1362
4578.66 1314
4579.30 1229
4579.94 1241
4580.58 1309
4581.21 1342
4581.85 1277
4582.49 1352
4583.13 1306
4583.77 1319
4584.41 1382
4585.05 1408
4585.69 1463
4586.32 1607
4586.96 1806
4587.60 1874
4588.24 1974
4588.88 2102
4589.52 2067
4590.16 1998
4590.80 1876
4591.44 1908
4592.08 1951
4592.72 1951
4593.36 1898
4594.00 1813
4594.63 1660
4595.27 1627
4595.91 1596
4596.55 1456
4597.19 1424
4597.83 1384
4598.47 1372
4599.11 1346
4599.75 1435
4600.39 1368
4601.03 1417
4601.67 1448
4602.31 1448
4602.95 1477
4603.59 1392
4604.23 1445
4604.87 1454
4605.51 1410
4606.15 1367
4606.79 1427
4607.43 1465
4608.08 1384
4608.72 1431
4609.36 1382
4610.00 1415
4610.64 1396
4611.28 1415
4611.92 1365
4612.56 1313
4613.20 1301
4613.84 1271
4614.48 1292
4615.12 1243
4615.76 1298
4616.41 1226
4617.05 1257
4617.69 1255
4618.33 1231
4618.97 1308
4619.61 1254
4620.25 1227
4620.89 1162
4621.54 1223
4622.18 1204
4622.82 1219
4623.46 1222
4624.10 1238
4624.74 1241
4625.38 1277
4626.03 1263
4626.67 1250
4627.31 1242
4627.95 1308
4628.59 1315
4629.24 1332
4629.88 1366
4630.52 1405
4631.16 1587
4631.80 1698
4632.45 1781
4633.09 1837
4633.73 1841
4634.37 1705
4635.02 1742
4635.66 1613
4636.30 1574
4636.94 1582
4637.58 1542
4638.23 1565
4638.87 1597
4639.51 1607
4640.16 1526
4640.80 1530
4641.44 1541
4642.08 1513
4642.73 1445
4643.37 1432
4644.01 1447
4644.66 1455
4645.30 1437
4645.94 1374
4646.58 1392
4647.23 1399
4647.87 1405
4648.51 1311
4649.16 1281
4649.80 1325
4650.44 1361
4651.09 1385
4651.73 1436
4652.37 1429
4653.02 1444
4653.66 1448
4654.31 1468
4654.95 1476
4655.59 1424
4656.24 1375
4656.88 1372
4657.52 1327
4658.17 1315
4658.81 1286
4659.46 1359
4660.10 1312
4660.75 1288
4661.39 1287
4662.03 1356
4662.68 1310
4663.32 1234
4663.97 1205
4664.61 1179
4665.26 1206
4665.90 1188
4666.54 1166
4667.19 1181
4667.83 1138
4668.48 1195
4669.12 1211
4669.77 1171
4670.41 1137
4671.06 1116
4671.70 1153
4672.35 1144
4672.99 1117
4673.64 1188
4674.28 1236
4674.93 1192
4675.57 1234
4676.22 1208
4676.86 1169
4677.51 1249
4678.15 1279
4678.80 1253
4679.44 1271
4680.09 1273
4680.73 1264
4681.38 1313
4682.03 1271
4682.67 1235
4683.32 1265
4683.96 1310
4684.61 1304
4685.25 1343
4685.90 1333
4686.55 1358
4687.19 1453
4687.84 1404
4688.48 1405
4689.13 1477
4689.78 1551
4690.42 1577
4691.07 1633
4691.72 1653
4692.36 1617
4693.01 1603
4693.65 1592
4694.30 1670
4694.95 1748
4695.59 1712
4696.24 1746
4696.89 1825
4697.53 1858
4698.18 1903
4698.83 1978
4699.47 2007
4700.12 2304
4700.77 2314
4701.41 2284
4702.06 2215
4702.71 2080
4703.36 1984
4704.00 1802
4704.65 1743
4705.30 1778
4705.94 1806
4706.59 1833
4707.24 1726
4707.89 1647
4708.53 1584
4709.18 1527
4709.83 1484
4710.48 1499
4711.12 1442
4711.77 1559
4712.42 1558
4713.07 1539
4713.71 1489
4714.36 1519
4715.01 1536
4715.66 1546
4716.31 1532
4716.95 1421
4717.60 1500
4718.25 1410
4718.90 1435
4719.55 1500
4720.19 1534
4720.84 1631
4721.49 1648
4722.14 1553
4722.79 1535
4723.44 1611
4724.08 1625
4724.73 1588
4725.38 1635
4726.03 1595
4726.68 1578
4727.33 1560
4727.98 1556
4728.63 1560
4729.27 1573
4729.92 1496
4730.57 1538
4731.22 1513
4731.87 1369
4732.52 1374
4733.17 1382
4733.82 1353
4734.47 1399
4735.12 1427
4735.77 1316
4736.41 1356
4737.06 1451
4737.71 1433
4738.36 1385
4739.01 1426
4739.66 1443
4740.31 1439
4740.96 1477
4741.61 1560
4742.26 1567
4742.91 1594
4743.56 1491
4744.21 1488
4744.86 1492
4745.51 1463
4746.16 1363
4746.81 1425
4747.46 1371
4748.11 1418
4748.76 1465
4749.41 1392
4750.06 1401
4750.71 1496
4751.36 1460
4752.01 1450
4752.66 1611
4753.31 1612
4753.96 1577
4754.61 1516
4755.26 1514
4755.92 1579
4756.57 1535
4757.22 1512
4757.87 1610
4758.52 1616
4759.17 1603
4759.82 1634
4760.47 1697
4761.12 1792
4761.77 1919
4762.42 1910
4763.08 1831
4763.73 1814
4764.38 1762
4765.03 1662
4765.68 1658
4766.33 1588
4766.98 1551
4767.64 1561
4768.29 1632
4768.94 1676
4769.59 1598
4770.24 1550
4770.89 1500
4771.54 1454
4772.20 1484
4772.85 1430
4773.50 1478
4774.15 1521
4774.80 1418
4775.46 1418
4776.11 1472
4776.76 1383
4777.41 1350
4778.06 1366
4778.72 1399
4779.37 1378
4780.02 1395
4780.67 1448
4781.33 1422
4781.98 1494
4782.63 1484
4783.28 1408
4783.94 1433
4784.59 1411
4785.24 1378
4785.89 1389
4786.55 1369
4787.20 1350
4787.85 1417
4788.51 1385
4789.16 1409
4789.81 1473
4790.46 1505
4791.12 1440
4791.77 1547
4792.42 1537
4793.08 1522
4793.73 1518
4794.38 1529
4795.04 1488
4795.69 1543
4796.34 1533
4797.00 1633
4797.65 1687
4798.30 1719
4798.96 1820
4799.61 2076
4800.27 2212
4800.92 2267
4801.57 2411
4802.23 2389
4802.88 2248
4803.53 2152
4804.19 2004
4804.84 1968
4805.50 1945
4806.15 1762
4806.81 1693
4807.46 1645
4808.11 1584
4808.77 1634
4809.42 1620
4810.08 1597
4810.73 1560
4811.39 1577
4812.04 1581
4812.69 1658
4813.35 1677
4814.00 1667
4814.66 1755
4815.31 1808
4815.97 1699
4816.62 1715
4817.28 1706
4817.93 1672
4818.59 1817
4819.24 1804
4819.90 1824
4820.55 1881
4821.21 1975
4821.86 2032
4822.52 2111
4823.17 2150
4823.83 2093
4824.48 2100
4825.14 2114
4825.79 2051
4826.45 1986
4827.11 2078
4827.76 1904
4828.42 1831
4829.07 1916
4829.73 1952
4830.38 1955
4831.04 1942
4831.70 1980
4832.35 2026
4833.01 2055
4833.66 2026
4834.32 2052
4834.98 2068
4835.63 2211
4836.29 2359
4836.94 2382
4837.60 2384
4838.26 2367
4838.91 2332
4839.57 2366
4840.23 2283
4840.88 2316
4841.54 2158
4842.20 2200
4842.85 2251
4843.51 2269
4844.17 2300
4844.82 2207
4845.48 2257
4846.14 2224
4846.79 2278
4847.45 2366
4848.11 2446
4848.76 2578
4849.42 2819
4850.08 2991
4850.73 3140
4851.39 3117
4852.05 3111
4852.71 2909
4853.36 2806
4854.02 2764
4854.68 2778
4855.34 2637
4855.99 2590
4856.65 2815
4857.31 2954
4857.97 3236
4858.62 3331
4859.28 3394
4859.94 3395
4860.60 3220
4861.25 3100
4861.91 2963
4862.57 2764
4863.23 2584
4863.89 2477
4864.54 2484
4865.20 2515
4865.86 2566
4866.52 2517
4867.18 2426
4867.84 2408
4868.49 2514
4869.15 2450
4869.81 2393
4870.47 2362
4871.13 2338
4871.79 2404
4872.44 2393
4873.10 2427
4873.76 2371
4874.42 2493
4875.08 2371
4875.74 2299
4876.40 2332
4877.06 2317
4877.72 2369
4878.37 2386
4879.03 2355
4879.69 2451
4880.35 2412
4881.01 2328
4881.67 2243
4882.33 2174
4882.99 2093
4883.65 2098
4884.31 2099
4884.97 1996
4885.63 1971
4886.29 2096
4886.95 2085
4887.61 2077
4888.26 2060
4888.92 2083
4889.58 2234
4890.24 2314
4890.90 2405
4891.56 2403
4892.22 2612
4892.88 2710
4893.54 2726
4894.20 2716
4894.86 2680
4895.52 2537
4896.18 2507
4896.84 2586
4897.51 2644
4898.17 2836
4898.83 3103
4899.49 3627
4900.15 3951
4900.81 3927
4901.47 3809
4902.13 3498
4902.79 3094
4903.45 2907
4904.11 2559
4904.77 2322
4905.43 2192
4906.09 2146
4906.75 2071
4907.41 2106
4908.08 2055
4908.74 2009
4909.40 2070
4910.06 1985
4910.72 1932
4911.38 2004
4912.04 1967
4912.70 1915
4913.37 1996
4914.03 1954
4914.69 1864
4915.35 1785
4916.01 1819
4916.67 1791
4917.33 1765
4918.00 1718
4918.66 1740
4919.32 1710
4919.98 1666
4920.64 1639
4921.31 1583
4921.97 1588
4922.63 1541
4923.29 1565
4923.95 1504
4924.62 1505
4925.28 1529
4925.94 1550
4926.60 1607
4927.26 1612
4927.93 1549
4928.59 1575
4929.25 1563
4929.91 1486
4930.58 1535
4931.24 1492
4931.90 1516
4932.56 1503
4933.23 1474
4933.89 1547
4934.55 1467
4935.22 1481
4935.88 1489
4936.54 1371
4937.20 1443
4937.87 1379
4938.53 1509
4939.19 1497
4939.86 1511
4940.52 1422
4941.18 1340
4941.85 1409
4942.51 1355
4943.17 1371
4943.84 1350
4944.50 1352
4945.16 1398
4945.83 1399
4946.49 1404
4947.15 1341
4947.82 1382
4948.48 1349
4949.15 1353
4949.81 1343
4950.47 1300
4951.14 1341
4951.80 1341
4952.47 1292
4953.13 1310
4953.79 1458
4954.46 1395
4955.12 1330
4955.79 1394
4956.45 1433
4957.11 1427
4957.78 1522
4958.44 1554
4959.11 1620
4959.77 1693
4960.44 1715
4961.10 1774
4961.77 1897
4962.43 1994
4963.10 2110
4963.76 2180
4964.42 2224
4965.09 2228
4965.75 2173
4966.42 2042
4967.08 1891
4967.75 1830
4968.41 1736
4969.08 1566
4969.74 1497
4970.41 1528
4971.08 1482
4971.74 1359
4972.41 1415
4973.07 1396
4973.74 1483
4974.40 1651
4975.07 1717
4975.73 1842
4976.40 1901
4977.06 1915
4977.73 1786
4978.40 1786
4979.06 1727
4979.73 1771
4980.39 1647
4981.06 1547
4981.73 1428
4982.39 1403
4983.06 1417
4983.72 1368
4984.39 1337
4985.06 1414
4985.72 1398
4986.39 1419
4987.05 1377
4987.72 1321
4988.39 1354
4989.05 1374
4989.72 1324
4990.39 1331
4991.05 1350
4991.72 1277
4992.39 1283
4993.05 1260
4993.72 1306
4994.39 1320
4995.05 1337
4995.72 1240
4996.39 1235
4997.05 1243
4997.72 1232
4998.39 1249
4999.06 1212
4999.72 1230
5000.39 1156
5001.06 1159
5001.73 1073
5002.39 1149
5003.06 1160
5003.73 1157
5004.39 1183
5005.06 1208
5005.73 1238
5006.40 1141
5007.07 1064
5007.73 1179
5008.40 1160
5009.07 1119
5009.74 1190
5010.40 1150
5011.07 1185
5011.74 1171
5012.41 1132
5013.08 1135
5013.74 1142
5014.41 1160
5015.08 1189
5015.75 1110
5016.42 1111
5017.09 1047
5017.75 1045
5018.42 1104
5019.09 1112
5019.76 1097
5020.43 1105
5021.10 1085
5021.76 1105
5022.43 1128
5023.10 1169
5023.77 1170
5024.44 1166
5025.11 1228
5025.78 1205
5026.45 1197
5027.12 1205
5027.78 1164
5028.45 1133
5029.12 1048
5029.79 1146
5030.46 1160
5031.13 1059
5031.80 1072
5032.47 1043
5033.14 1049
5033.81 1111
5034.48 1125
5035.15 1066
5035.82 1059
5036.49 1074
5037.16 1109
5037.83 1109
5038.50 1167
5039.16 1082
5039.83 1087
5040.50 1044
5041.17 1080
5041.84 1102
5042.51 1166
5043.18 1129
5043.85 1093
5044.52 1089
5045.20 1105
5045.87 1088
5046.54 1123
5047.21 1170
5047.88 1179
5048.55 1128
5049.22 1097
5049.89 1088
5050.56 1133
5051.23 1142
5051.90 1126
5052.57 1121
5053.24 1172
5053.91 1195
5054.58 1125
5055.25 1129
5055.92 1085
5056.60 1053
5057.27 1073
5057.94 1126
5058.61 1087
5059.28 1102
5059.95 1097
5060.62 1066
5061.29 1076
5061.96 1130
5062.64 1147
5063.31 1159
5063.98 1259
5064.65 1232
5065.32 1287
5065.99 1264
5066.66 1215
5067.34 1148
5068.01 1093
5068.68 1160
5069.35 1130
5070.02 1104
5070.70 1219
5071.37 1124
5072.04 1146
5072.71 1170
5073.38 1160
5074.06 1198
5074.73 1150
5075.40 1192
5076.07 1168
5076.74 1194
5077.42 1272
5078.09 1314
5078.76 1316
5079.43 1356
5080.11 1471
5080.78 1430
5081.45 1405
5082.12 1383
5082.80 1397
5083.47 1382
5084.14 1377
5084.82 1308
5085.49 1305
5086.16 1237
5086.83 1228
5087.51 1322
5088.18 1289
5088.85 1289
5089.53 1416
5090.20 1499
5090.87 1408
5091.55 1392
5092.22 1484
5092.89 1476
5093.57 1443
5094.24 1339
5094.91 1361
5095.59 1370
5096.26 1254
5096.93 1182
5097.61 1156
5098.28 1252
5098.96 1212
5099.63 1282
5100.30 1266
5100.98 1183
5101.65 1204
5102.32 1292
5103.00 1368
5103.67 1369
5104.35 1405
5105.02 1488
5105.70 1478
5106.37 1450
5107.04 1489
5107.72 1449
5108.39 1350
5109.07 1342
5109.74 1333
5110.42 1401
5111.09 1391
5111.77 1364
5112.44 1311
5113.11 1274
5113.79 1395
5114.46 1460
5115.14 1449
5115.81 1363
5116.49 1469
5117.16 1692
5117.84 1764
5118.51 1884
5119.19 2011
5119.86 2203
5120.54 2130
5121.21 1929
5121.89 1976
5122.57 1967
5123.24 1800
5123.92 1741
5124.59 1727
5125.27 1668
5125.94 1555
5126.62 1550
5127.29 1557
5127.97 1399
5128.64 1448
5129.32 1387
5130.00 1398
5130.67 1440
5131.35 1415
5132.02 1396
5132.70 1538
5133.38 1569
5134.05 1543
5134.73 1479
5135.40 1455
5136.08 1492
5136.76 1410
5137.43 1479
5138.11 1464
5138.79 1432
5139.46 1489
5140.14 1481
5140.82 1395
5141.49 1425
5142.17 1335
5142.85 1359
5143.52 1329
5144.20 1307
5144.88 1283
5145.55 1236
5146.23 1237
5146.91 1246
5147.58 1227
5148.26 1276
5148.94 1226
5149.61 1256
5150.29 1194
5150.97 1169
5151.65 1180
5152.32 1219
5153.00 1192
5153.68 1195
5154.36 1229
5155.03 1144
5155.71 1163
5156.39 1210
5157.07 1283
5157.74 1279
5158.42 1320
5159.10 1264
5159.78 1371
5160.45 1328
5161.13 1231
5161.81 1257
5162.49 1259
5163.17 1206
5163.84 1196
5164.52 1169
5165.20 1136
5165.88 1150
5166.56 1130
5167.24 1165
5167.91 1218
5168.59 1193
5169.27 1144
5169.95 1138
5170.63 1106
5171.31 1101
5171.98 1084
5172.66 1065
5173.34 1090
5174.02 1092
5174.70 1116
5175.38 1133
5176.06 1092
5176.74 1135
5177.41 1225
5178.09 1151
5178.77 1155
5179.45 1123
5180.13 1122
5180.81 1106
5181.49 1142
5182.17 1151
5182.85 1129
5183.53 1126
5184.21 1067
5184.89 1111
5185.57 1096
5186.24 1119
5186.92 1135
5187.60 1041
5188.28 1040
5188.96 1047
5189.64 1100
5190.32 1116
5191.00 1092
5191.68 1097
5192.36 1043
5193.04 1066
5193.72 1083
5194.40 1107
5195.08 1100
5195.76 1090
5196.44 1133
5197.12 1136
5197.80 1113
5198.48 1157
5199.16 1105
5199.84 1104
5200.52 1025
5201.21 1108
5201.89 1115
5202.57 1128
5203.25 1130
5203.93 1150
5204.61 1180
5205.29 1202
5205.97 1174
5206.65 1186
5207.33 1245
5208.01 1276
5208.69 1317
5209.37 1235
5210.06 1302
5210.74 1302
5211.42 1366
5212.10 1409
5212.78 1423
5213.46 1501
5214.14 1377
5214.82 1418
5215.51 1460
5216.19 1509
5216.87 1460
5217.55 1437
5218.23 1528
5218.91 1500
5219.60 1426
5220.28 1425
5220.96 1375
5221.64 1436
5222.32 1503
5223.00 1642
5223.69 1712
5224.37 1707
5225.05 1604
5225.73 1524
5226.41 1479
5227.10 1383
5227.78 1388
5228.46 1377
5229.14 1391
5229.83 1320
5230.51 1242
5231.19 1358
5231.87 1389
5232.56 1337
5233.24 1307
5233.92 1330
5234.60 1336
5235.29 1357
5235.97 1353
5236.65 1320
5237.34 1284
5238.02 1325
5238.70 1341
5239.38 1364
5240.07 1329
5240.75 1379
5241.43 1379
5242.12 1355
5242.80 1327
5243.48 1308
5244.17 1280
5244.85 1261
5245.53 1253
5246.22 1286
5246.90 1296
5247.58 1282
5248.27 1258
5248.95 1318
5249.63 1288
5250.32 1375
5251.00 1579
5251.69 1639
5252.37 1674
5253.05 1796
5253.74 1689
5254.42 1664
5255.11 1493
5255.79 1511
5256.47 1393
5257.16 1368
5257.84 1375
5258.53 1367
5259.21 1373
5259.89 1430
5260.58 1480
5261.26 1629
5261.95 1654
5262.63 1666
5263.32 1725
5264.00 1722
5264.69 1569
5265.37 1543
5266.06 1515
5266.74 1484
5267.43 1491
5268.11 1414
5268.79 1418
5269.48 1402
5270.16 1465
5270.85 1432
5271.53 1371
5272.22 1384
5272.91 1357
5273.59 1332
5274.28 1370
5274.96 1410
5275.65 1335
5276.33 1362
5277.02 1311
5277.70 1339
5278.39 1366
5279.07 1314
5279.76 1363
5280.45 1331
5281.13 1351
5281.82 1388
5282.50 1381
5283.19 1431
5283.87 1462
5284.56 1389
5285.25 1443
5285.93 1354
5286.62 1282
5287.30 1297
5287.99 1377
5288.68 1335
5289.36 1322
5290.05 1307
5290.74 1315
5291.42 1304
5292.11 1263
5292.79 1280
5293.48 1267
5294.17 1312
5294.85 1231
5295.54 1354
5296.23 1372
5296.91 1363
5297.60 1361
5298.29 1388
5298.98 1411
5299.66 1554
5300.35 1618
5301.04 1595
5301.72 1646
5302.41 1727
5303.10 1887
5303.78 1957
5304.47 2017
5305.16 2084
5305.85 2109
5306.53 2194
5307.22 2252
5307.91 2100
5308.60 1971
5309.28 1876
5309.97 1943
5310.66 1980
5311.35 2165
5312.03 2220
5312.72 2304
5313.41 2408
5314.10 2397
5314.79 2426
5315.47 2436
5316.16 2310
5316.85 2186
5317.54 2159
5318.23 2139
5318.91 2103
5319.60 1934
5320.29 1910
5320.98 1962
5321.67 1912
5322.36 1846
5323.04 1793
5323.73 1631
5324.42 1609
5325.11 1633
5325.80 1546
5326.49 1470
5327.18 1417
5327.86 1385
5328.55 1523
5329.24 1418
5329.93 1342
5330.62 1364
5331.31 1395
5332.00 1382
5332.69 1311
5333.38 1352
5334.06 1282
5334.75 1278
5335.44 1297
5336.13 1275
5336.82 1290
5337.51 1306
5338.20 1270
5338.89 1326
5339.58 1353
5340.27 1297
5340.96 1320
5341.65 1340
5342.34 1356
5343.03 1389
5343.72 1415
5344.41 1364
5345.10 1395
5345.79 1459
5346.48 1496
5347.17 1557
5347.86 1590
5348.55 1748
5349.24 1823
5349.93 1891
5350.62 1988
5351.31 2037
5352.00 2103
5352.69 2057
5353.38 1974
5354.07 1807
5354.76 1709
5355.45 1629
5356.14 1540
5356.83 1395
5357.52 1322
5358.21 1291
5358.90 1376
5359.59 1269
5360.29 1318
5360.98 1384
5361.67 1395
5362.36 1458
5363.05 1448
5363.74 1385
5364.43 1399
5365.12 1366
5365.81 1335
5366.50 1280
5367.20 1208
5367.89 1138
5368.58 1191
5369.27 1201
5369.96 1186
5370.65 1160
5371.34 1152
5372.04 1163
5372.73 1135
5373.42 1144
5374.11 1163
5374.80 1241
5375.49 1216
5376.19 1223
5376.88 1227
5377.57 1255
5378.26 1257
5378.95 1209
5379.65 1190
5380.34 1187
5381.03 1204
5381.72 1155
5382.42 1168
5383.11 1140
5383.80 1214
5384.49 1158
5385.19 1169
5385.88 1279
5386.57 1293
5387.26 1259
5387.96 1296
5388.65 1305
5389.34 1404
5390.03 1399
5390.73 1442
5391.42 1462
5392.11 1447
5392.80 1425
5393.50 1416
5394.19 1404
5394.88 1384
5395.58 1397
5396.27 1382
5396.96 1385
5397.66 1315
5398.35 1335
5399.04 1366
5399.74 1338
5400.43 1165
5401.12 1252
5401.82 1237
5402.51 1167
5403.20 1083
5403.90 1137
5404.59 1174
5405.29 1230
5405.98 1249
5406.67 1263
5407.37 1204
5408.06 1227
5408.75 1209
5409.45 1252
5410.14 1189
5410.84 1185
5411.53 1180
5412.23 1223
5412.92 1231
5413.61 1245
5414.31 1207
5415.00 1226
5415.70 1234
5416.39 1258
5417.09 1269
5417.78 1267
5418.47 1287
5419.17 1223
5419.86 1187
5420.56 1284
5421.25 1324
5421.95 1417
5422.64 1378
5423.34 1332
5424.03 1377
5424.73 1331
5425.42 1264
5426.12 1233
5426.81 1276
5427.51 1312
5428.20 1329
5428.90 1236
5429.59 1250
5430.29 1290
5430.99 1366
5431.68 1346
5432.38 1360
5433.07 1318
5433.77 1276
5434.46 1318
5435.16 1310
5435.85 1348
5436.55 1341
5437.25 1381
5437.94 1566
5438.64 1423
5439.33 1361
5440.03 1401
5440.73 1352
5441.42 1355
5442.12 1324
5442.81 1373
5443.51 1336
5444.21 1416
5444.90 1441
5445.60 1545
5446.29 1659
5446.99 1693
5447.69 1814
5448.38 1816
5449.08 1726
5449.78 1807
5450.47 1825
5451.17 1733
5451.87 1644
5452.56 1536
5453.26 1517
5453.96 1488
5454.65 1451
5455.35 1403
5456.05 1374
5456.75 1497
5457.44 1485
5458.14 1410
5458.84 1457
5459.53 1547
5460.23 1530
5460.93 1569
5461.63 1578
5462.32 1559
5463.02 1532
5463.72 1622
5464.42 1673
5465.11 1670
5465.81 1597
5466.51 1559
5467.21 1646
5467.90 1565
5468.60 1567
5469.30 1542
5470.00 1589
5470.70 1679
5471.39 1763
5472.09 1748
5472.79 1767
5473.49 1712
5474.19 1813
5474.88 1915
5475.58 1962
5476.28 1907
5476.98 1900
5477.68 2137
5478.38 2390
5479.07 2660
5479.77 3052
5480.47 3470
5481.17 3672
5481.87 3657
5482.57 3565
5483.27 3354
5483.96 3147
5484.66 2859
5485.36 2721
5486.06 2515
5486.76 2424
5487.46 2351
5488.16 2348
5488.86 2266
5489.56 2281
5490.26 2216
5490.96 2324
5491.65 2322
5492.35 2365
5493.05 2465
5493.75 2552
5494.45 2617
5495.15 2637
5495.85 2665
5496.55 2731
5497.25 2724
5497.95 2793
5498.65 3139
5499.35 3691
5500.05 4559
5500.75 5240
5501.45 6008
5502.15 6179
5502.85 6161
5503.55 5492
5504.25 5060
5504.95 4290
5505.65 3603
5506.35 3177
5507.05 2811
5507.75 2485
5508.45 2338
5509.15 2271
5509.85 2191
5510.55 2117
5511.25 2051
5511.95 1995
5512.65 1999
5513.35 1988
5514.05 2006
5514.76 1980
5515.46 2021
5516.16 2138
5516.86 2091
5517.56 1964
5518.26 1935
5518.96 2036
5519.66 2015
5520.36 1943
5521.06 1905
5521.77 1906
5522.47 1913
5523.17 1777
5523.87 1758
5524.57 1707
5525.27 1608
5525.97 1624
5526.67 1638
5527.38 1528
5528.08 1496
5528.78 1504
5529.48 1530
5530.18 1477
5530.88 1457
5531.59 1529
5532.29 1486
5532.99 1519
5533.69 1472
5534.39 1462
5535.10 1424
5535.80 1469
5536.50 1548
5537.20 1463
5537.90 1473
5538.61 1530
5539.31 1610
5540.01 1613
5540.71 1480
5541.42 1460
5542.12 1467
5542.82 1463
5543.52 1422
5544.23 1421
5544.93 1421
5545.63 1332
5546.33 1352
5547.04 1390
5547.74 1290
5548.44 1293
5549.15 1342
5549.85 1407
5550.55 1389
5551.26 1408
5551.96 1411
5552.66 1414
5553.36 1429
5554.07 1480
5554.77 1381
5555.47 1372
5556.18 1396
5556.88 1402
5557.58 1411
5558.29 1358
5558.99 1402
5559.70 1466
5560.40 1443
5561.10 1482
5561.81 1454
5562.51 1483
5563.21 1595
5563.92 1632
5564.62 1579
5565.33 1573
5566.03 1528
5566.73 1533
5567.44 1567
5568.14 1483
5568.85 1371
5569.55 1299
5570.25 1372
5570.96 1396
5571.66 1404
5572.37 1349
5573.07 1384
5573.78 1449
5574.48 1462
5575.19 1458
5575.89 1453
5576.59 1508
5577.30 1539
5578.00 1506
5578.71 1427
5579.41 1477
5580.12 1435
5580.82 1373
5581.53 1336
5582.23 1324
5582.94 1291
5583.64 1308
5584.35 1327
5585.05 1280
5585.76 1314
5586.46 1349
5587.17 1416
5587.88 1402
5588.58 1389
5589.29 1271
5589.99 1328
5590.70 1362
5591.40 1396
5592.11 1321
5592.81 1310
5593.52 1333
5594.23 1257
5594.93 1301
5595.64 1351
5596.34 1304
5597.05 1257
5597.76 1249
5598.46 1283
5599.17 1252
5599.87 1217
5600.58 1282
5601.29 1355
5601.99 1262
5602.70 1264
5603.41 1200
5604.11 1252
5604.82 1319
5605.52 1288
5606.23 1204
5606.94 1310
5607.64 1308
5608.35 1242
5609.06 1232
5609.76 1278
5610.47 1367
5611.18 1309
5611.88 1243
5612.59 1276
5613.30 1256
5614.01 1305
5614.71 1327
5615.42 1270
5616.13 1379
5616.83 1401
5617.54 1340
5618.25 1359
5618.96 1356
5619.66 1403
5620.37 1449
5621.08 1381
5621.79 1365
5622.49 1402
5623.20 1371
5623.91 1382
5624.62 1383
5625.32 1400
5626.03 1402
5626.74 1419
5627.45 1419
5628.16 1492
5628.86 1452
5629.57 1487
5630.28 1465
5630.99 1589
5631.70 1622
5632.40 1611
5633.11 1605
5633.82 1583
5634.53 1580
5635.24 1646
5635.95 1774
5636.65 1839
5637.36 1875
5638.07 1968
5638.78 2085
5639.49 2184
5640.20 2341
5640.91 2339
5641.61 2382
5642.32 2372
5643.03 2187
5643.74 2062
5644.45 1901
5645.16 1898
5645.87 1829
5646.58 1721
5647.29 1659
5648.00 1599
5648.70 1646
5649.41 1705
5650.12 1710
5650.83 1702
5651.54 1612
5652.25 1566
5652.96 1644
5653.67 1704
5654.38 1629
5655.09 1654
5655.80 1633
5656.51 1646
5657.22 1770
5657.93 1781
5658.64 1877
5659.35 2024
5660.06 2121
5660.77 2179
5661.48 2159
5662.19 2139
5662.90 2102
5663.61 2058
5664.32 2031
5665.03 1898
5665.74 1839
5666.45 1796
5667.16 1672
5667.87 1711
5668.58 1636
5669.29 1664
5670.00 1725
5670.71 1779
5671.42 1835
5672.13 1957
5672.84 1980
5673.56 1995
5674.27 1884
5674.98 1738
5675.69 1735
5676.40 1694
5677.11 1610
5677.82 1569
5678.53 1611
5679.24 1669
5679.95 1697
5680.67 1725
5681.38 1774
5682.09 1718
5682.80 1754
5683.51 1678
5684.22 1651
5684.93 1656
5685.65 1659
5686.36 1575
5687.07 1544
5687.78 1514
5688.49 1518
5689.20 1527
5689.92 1531
5690.63 1556
5691.34 1422
5692.05 1501
5692.76 1465
5693.47 1486
5694.19 1440
5694.90 1461
5695.61 1387
5696.32 1360
5697.04 1371
5697.75 1378
5698.46 1349
5699.17 1362
5699.89 1351
5700.60 1377
5701.31 1432
5702.02 1431
5702.74 1430
5703.45 1478
5704.16 1516
5704.87 1523
5705.59 1485
5706.30 1444
5707.01 1433
5707.72 1447
5708.44 1421
5709.15 1436
5709.86 1401
5710.58 1334
5711.29 1282
5712.00 1338
5712.72 1299
5713.43 1289
5714.14 1361
5714.86 1364
5715.57 1292
5716.28 1363
5717.00 1293
5717.71 1287
5718.42 1346
5719.14 1316
5719.85 1382
5720.56 1344
5721.28 1402
5721.99 1371
5722.71 1380
5723.42 1407
5724.13 1414
5724.85 1413
5725.56 1513
5726.28 1510
5726.99 1523
5727.70 1499
5728.42 1667
5729.13 1598
5729.85 1692
5730.56 1613
5731.28 1661
5731.99 1604
5732.70 1520
5733.42 1429
5734.13 1427
5734.85 1425
5735.56 1359
5736.28 1437
5736.99 1451
5737.71 1433
5738.42 1505
5739.14 1460
5739.85 1450
5740.57 1437
5741.28 1440
5742.00 1364
5742.71 1502
5743.43 1461
5744.14 1461
5744.86 1465
5745.57 1426
5746.29 1427
5747.00 1456
5747.72 1435
5748.43 1468
5749.15 1537
5749.87 1542
5750.58 1578
5751.30 1667
5752.01 1705
5752.73 1701
5753.44 1700
5754.16 1735
5754.88 1759
5755.59 1887
5756.31 1940
5757.02 1959
5757.74 2075
5758.46 2132
5759.17 2175
5759.89 2138
5760.60 2149
5761.32 2194
5762.04 2242
5762.75 2329
5763.47 2294
5764.19 2272
5764.90 2314
5765.62 2164
5766.34 2247
5767.05 2515
5767.77 2797
5768.49 3285
5769.20 3992
5769.92 4865
5770.64 5705
5771.35 6280
5772.07 6508
5772.79 6097
5773.50 5566
5774.22 4737
5774.94 4010
5775.65 3326
5776.37 3064
5777.09 2681
5777.81 2654
5778.52 2573
5779.24 2422
5779.96 2454
5780.68 2440
5781.39 2430
5782.11 2348
5782.83 2305
5783.55 2458
5784.26 2482
5784.98 2499
5785.70 2668
5786.42 2648
5787.14 2497
5787.85 2462
5788.57 2357
5789.29 2326
5790.01 2278
5790.73 2213
5791.44 2200
5792.16 2190
5792.88 2097
5793.60 2054
5794.32 1993
5795.03 1993
5795.75 1990
5796.47 1999
5797.19 2052
5797.91 2039
5798.63 2093
5799.35 2159
5800.06 2265
5800.78 2449
5801.50 2641
5802.22 2582
5802.94 2490
5803.66 2328
5804.38 2087
5805.10 2038
5805.82 1962
5806.53 1912
5807.25 1810
5807.97 1824
5808.69 1790
5809.41 1777
5810.13 1884
5810.85 1914
5811.57 1930
5812.29 1913
5813.01 1880
5813.73 1783
5814.45 1741
5815.17 1714
5815.89 1696
5816.61 1635
5817.33 1658
5818.05 1663
5818.77 1664
5819.49 1636
5820.20 1610
5820.92 1639
5821.64 1637
5822.36 1601
5823.09 1567
5823.81 1593
5824.53 1583
5825.25 1539
5825.97 1532
5826.69 1463
5827.41 1495
5828.13 1511
5828.85 1501
5829.57 1472
5830.29 1501
5831.01 1535
5831.73 1470
5832.45 1482
5833.17 1431
5833.89 1356
5834.61 1347
5835.33 1322
5836.05 1424
5836.78 1386
5837.50 1352
5838.22 1314
5838.94 1310
5839.66 1327
5840.38 1296
5841.10 1344
5841.82 1352
5842.54 1334
5843.27 1408
5843.99 1369
5844.71 1391
5845.43 1343
5846.15 1343
5846.87 1319
5847.59 1353
5848.32 1348
5849.04 1303
5849.76 1332
5850.48 1397
5851.20 1392
5851.93 1389
5852.65 1400
5853.37 1411
5854.09 1401
5854.81 1352
5855.54 1453
5856.26 1517
5856.98 1418
5857.70 1373
5858.42 1381
5859.15 1388
5859.87 1335
5860.59 1362
5861.31 1355
5862.04 1315
5862.76 1266
5863.48 1278
5864.20 1313
5864.93 1358
5865.65 1312
5866.37 1398
5867.10 1332
5867.82 1330
5868.54 1343
5869.26 1333
5869.99 1323
5870.71 1278
5871.43 1330
5872.16 1248
5872.88 1305
5873.60 1302
5874.33 1223
5875.05 1228
5875.77 1195
5876.50 1259
5877.22 1302
5877.94 1265
5878.67 1235
5879.39 1299
5880.11 1344
5880.84 1328
5881.56 1381
5882.28 1469
5883.01 1421
5883.73 1379
5884.46 1402
5885.18 1410
5885.90 1467
5886.63 1511
5887.35 1404
5888.08 1405
5888.80 1477
5889.52 1499
5890.25 1457
5890.97 1383
5891.70 1375
5892.42 1375
5893.15 1301
5893.87 1402
5894.59 1428
5895.32 1375
5896.04 1410
5896.77 1449
5897.49 1403
5898.22 1399
5898.94 1396
5899.67 1353
5900.39 1412
5901.12 1362
5901.84 1336
5902.57 1388
5903.29 1406
5904.02 1412
5904.74 1443
5905.47 1473
5906.19 1448
5906.92 1394
5907.64 1416
5908.37 1451
5909.09 1411
5909.82 1418
5910.55 1448
5911.27 1459
5912.00 1451
5912.72 1411
5913.45 1415
5914.17 1473
5914.90 1521
5915.63 1570
5916.35 1574
5917.08 1542
5917.80 1576
5918.53 1498
5919.25 1497
5919.98 1480
5920.71 1524
5921.43 1485
5922.16 1599
5922.89 1544
5923.61 1545
5924.34 1599
5925.06 1654
5925.79 1727
5926.52 1679
5927.24 1624
5927.97 1656
5928.70 1720
5929.42 1746
5930.15 1779
5930.88 1706
5931.60 1801
5932.33 1887
5933.06 1830
5933.78 1824
5934.51 1851
5935.24 1944
5935.97 1951
5936.69 1901
5937.42 2008
5938.15 2075
5938.87 2077
5939.60 2095
5940.33 2113
5941.06 2084
5941.78 2162
5942.51 2208
5943.24 2261
5943.97 2295
5944.69 2324
5945.42 2340
5946.15 2483
5946.88 2529
5947.60 2512
5948.33 2480
5949.06 2614
5949.79 2677
5950.52 2841
5951.24 2935
5951.97 3152
5952.70 3555
5953.43 3791
5954.16 3922
5954.88 4063
5955.61 4036
5956.34 3759
5957.07 3611
5957.80 3411
5958.53 3297
5959.25 3248
5959.98 3269
5960.71 3253
5961.44 3217
5962.17 3206
5962.90 3377
5963.63 3354
5964.36 3467
5965.08 3729
5965.81 4058
5966.54 4408
5967.27 4699
5968.00 4916
5968.73 5077
5969.46 5090
5970.19 4816
5970.92 4719
5971.65 4515
5972.37 4220
5973.10 4126
5973.83 3981
5974.56 3919
5975.29 3806
5976.02 3752
5976.75 3794
5977.48 3896
5978.21 4017
5978.94 4073
5979.67 4176
5980.40 4392
5981.13 4572
5981.86 4685
5982.59 4797
5983.32 4895
5984.05 5002
5984.78 5055
5985.51 5046
5986.24 5060
5986.97 4928
5987.70 4908
5988.43 4893
5989.16 4792
5989.89 4841
5990.62 4767
5991.35 4860
5992.08 4917
5992.81 4883
5993.54 4919
5994.27 5008
5995.00 5141
5995.74 5334
5996.47 5320
5997.20 5394
5997.93 5482
5998.66 5462
5999.39 5461
6000.12 5378
6000.85 5266
6001.58 5141
6002.31 5143
6003.04 5063
6003.78 5083
6004.51 5057
6005.24 4872
6005.97 4952
6006.70 4958
6007.43 5075
6008.16 5438
6008.90 5957
6009.63 6840
6010.36 8049
6011.09 9709
6011.82 11933
6012.55 13799
6013.29 15778
6014.02 17588
6014.75 18416
6015.48 18499
6016.21 18042
6016.95 16809
6017.68 15250
6018.41 13591
6019.14 11833
6019.87 10298
6020.61 8862
6021.34 7575
6022.07 6610
6022.80 5751
6023.54 5404
6024.27 5033
6025.00 4654
6025.73 4657
6026.47 4488
6027.20 4384
6027.93 4298
6028.66 4131
6029.40 4199
6030.13 4221
6030.86 4293
6031.59 4217
6032.33 4205
6033.06 3797
6033.79 3698
6034.53 3548
6035.26 3292
6035.99 3108
6036.73 3023
6037.46 3117
6038.19 3162
6038.93 3250
6039.66 3306
6040.39 3289
6041.13 3294
6041.86 3366
6042.59 3417
6043.33 3417
6044.06 3375
6044.79 3457
6045.53 3425
6046.26 3461
6047.00 3452
6047.73 3507
6048.46 3626
6049.20 3779
6049.93 3800
6050.67 3935
6051.40 4132
6052.13 4513
6052.87 4579
6053.60 4827
6054.34 4849
6055.07 4734
6055.81 4578
6056.54 4369
6057.27 4175
6058.01 3933
6058.74 3797
6059.48 3727
6060.21 3569
6060.95 3526
6061.68 3469
6062.42 3539
6063.15 3422
6063.89 3407
6064.62 3338
6065.36 3271
6066.09 3140
6066.83 3110
6067.56 3093
6068.30 3069
6069.03 3143
6069.77 2998
6070.50 2997
6071.24 2927
6071.97 2843
6072.71 2840
6073.44 2792
6074.18 2713
6074.91 2796
6075.65 2690
6076.39 2702
6077.12 2706
6077.86 2749
6078.59 2693
6079.33 2727
6080.06 2734
6080.80 2641
6081.54 2581
6082.27 2608
6083.01 2592
6083.74 2499
6084.48 2553
6085.22 2401
6085.95 2423
6086.69 2415
6087.42 2493
6088.16 2559
6088.90 2529
6089.63 2574
6090.37 2643
6091.11 2590
6091.84 2654
6092.58 2601
6093.32 2591
6094.05 2565
6094.79 2491
6095.53 2418
6096.26 2430
6097.00 2308
6097.74 2326
6098.47 2363
6099.21 2285
6099.95 2298
6100.69 2249
6101.42 2290
6102.16 2233
6102.90 2266
6103.63 2245
6104.37 2217
6105.11 2248
6105.85 2240
6106.58 2186
6107.32 2162
6108.06 2130
6108.80 2079
6109.53 2147
6110.27 2185
6111.01 2145
6111.75 2158
6112.49 2133
6113.22 2260
6113.96 2284
6114.70 2293
6115.44 2331
6116.17 2466
6116.91 2469
6117.65 2497
6118.39 2501
6119.13 2443
6119.87 2394
6120.60 2398
6121.34 2310
6122.08 2357
6122.82 2377
6123.56 2427
6124.30 2404
6125.03 2411
6125.77 2403
6126.51 2418
6127.25 2448
6127.99 2470
6128.73 2408
6129.47 2389
6130.21 2361
6130.94 2353
6131.68 2281
6132.42 2196
6133.16 2312
6133.90 2320
6134.64 2309
6135.38 2294
6136.12 2271
6136.86 2382
6137.60 2355
6138.34 2348
6139.08 2308
6139.81 2411
6140.55 2424
6141.29 2446
6142.03 2466
6142.77 2453
6143.51 2410
6144.25 2408
6144.99 2397
6145.73 2425
6146.47 2480
6147.21 2467
6147.95 2482
6148.69 2477
6149.43 2434
6150.17 2495
6150.91 2552
6151.65 2583
6152.39 2526
6153.13 2591
6153.87 2627
6154.61 2632
6155.35 2713
6156.09 2803
6156.83 2745
6157.58 2754
6158.32 2814
6159.06 2902
6159.80 2949
6160.54 2911
6161.28 3057
6162.02 3108
6162.76 3253
6163.50 3412
6164.24 3628
6164.98 3836
6165.72 4035
6166.46 4149
6167.21 4253
6167.95 4371
6168.69 4482
6169.43 4313
6170.17 4223
6170.91 4201
6171.65 3995
6172.39 3964
6173.14 3931
6173.88 3669
6174.62 3698
6175.36 3699
6176.10 3683
6176.84 3600
6177.59 3637
6178.33 3619
6179.07 3684
6179.81 3645
6180.55 3732
6181.30 3860
6182.04 3881
6182.78 3872
6183.52 3963
6184.26 3966
6185.01 4136
6185.75 4060
6186.49 4160
6187.23 4032
6187.97 4142
6188.72 4213
6189.46 4338
6190.20 4504
6190.94 4625
6191.69 4761
6192.43 5046
6193.17 5008
6193.92 5193
6194.66 5259
6195.40 5284
6196.14 5164
6196.89 5229
6197.63 5066
6198.37 5104
6199.12 5060
6199.86 5079
6200.60 5128
6201.34 5228
6202.09 5379
6202.83 5576
6203.57 5983
6204.32 6606
6205.06 7806
6205.80 9708
6206.55 12378
6207.29 15870
6208.03 19957
6208.78 23932
6209.52 26438
6210.27 28013
6211.01 27993
6211.75 26505
6212.50 23913
6213.24 20898
6213.98 17651
6214.73 14849
6215.47 12298
6216.22 10166
6216.96 8415
6217.71 7129
6218.45 6240
6219.19 5584
6219.94 4913
6220.68 4668
6221.43 4412
6222.17 4267
6222.92 4109
6223.66 4075
6224.40 3927
6225.15 3870
6225.89 3832
6226.64 3669
6227.38 3435
6228.13 3344
6228.87 3086
6229.62 3000
6230.36 2761
6231.11 2686
6231.85 2675
6232.60 2703
6233.34 2699
6234.09 2740
6234.83 2773
6235.58 2863
6236.32 2972
6237.07 3105
6237.81 3247
6238.56 3536
6239.30 3831
6240.05 4245
6240.80 4456
6241.54 4558
6242.29 4464
6243.03 4451
6243.78 4226
6244.52 4079
6245.27 4187
6246.02 4214
6246.76 4346
6247.51 4417
6248.25 4370
6249.00 4404
6249.75 4302
6250.49 4266
6251.24 4052
6251.98 3809
6252.73 3686
6253.48 3617
6254.22 3495
6254.97 3392
6255.72 3282
6256.46 3304
6257.21 3326
6257.95 3238
6258.70 3128
6259.45 3080
6260.19 3147
6260.94 3081
6261.69 3091
6262.43 3057
6263.18 2994
6263.93 2989
6264.68 2949
6265.42 2956
6266.17 2926
6266.92 2888
6267.66 2990
6268.41 2900
6269.16 2890
6269.91 2947
6270.65 2928
6271.40 2895
6272.15 2902
6272.89 2889
6273.64 2876
6274.39 2905
6275.14 2895
6275.88 2895
6276.63 2943
6277.38 2962
6278.13 3054
6278.88 3078
6279.62 3092
6280.37 3041
6281.12 2949
6281.87 2926
6282.62 2879
6283.36 2787
6284.11 2718
6284.86 2651
6285.61 2720
6286.36 2632
6287.10 2601
6287.85 2564
6288.60 2553
6289.35 2473
6290.10 2461
6290.85 2368
6291.59 2477
6292.34 2419
6293.09 2428
6293.84 2413
6294.59 2423
6295.34 2316
6296.09 2434
6296.84 2352
6297.58 2363
6298.33 2358
6299.08 2267
6299.83 2261
6300.58 2214
6301.33 2183
6302.08 2139
6302.83 2090
6303.58 2113
6304.33 2142
6305.08 2148
6305.83 2180
6306.58 2177
6307.32 2241
6308.07 2239
6308.82 2248
6309.57 2264
6310.32 2378
6311.07 2437
6311.82 2538
6312.57 2548
6313.32 2554
6314.07 2584
6314.82 2522
6315.57 2620
6316.32 2628
6317.07 2681
6317.82 2797
6318.57 2707
6319.32 2621
6320.07 2403
6320.82 2336
6321.57 2356
6322.32 2179
6323.07 2084
6323.82 2117
6324.58 2046
6325.33 2044
6326.08 2035
6326.83 2045
6327.58 2048
6328.33 2061
6329.08 2052
6329.83 2096
6330.58 2113
6331.33 2094
6332.08 2065
6332.83 2082
6333.58 2103
6334.34 2082
6335.09 2210
6335.84 2166
6336.59 2163
6337.34 2112
6338.09 2163
6338.84 2100
6339.59 2133
6340.35 2179
6341.10 2176
6341.85 2124
6342.60 2235
6343.35 2187
6344.10 2183
6344.86 2128
6345.61 2164
6346.36 2245
6347.11 2173
6347.86 2318
6348.62 2262
6349.37 2331
6350.12 2365
6350.87 2572
6351.62 2774
6352.38 3000
6353.13 3136
6353.88 3372
6354.63 3554
6355.38 3582
6356.14 3421
6356.89 3340
6357.64 3146
6358.39 2931
6359.15 2810
6359.90 2744
6360.65 2592
6361.40 2573
6362.16 2565
6362.91 2506
6363.66 2503
6364.42 2419
6365.17 2499
6365.92 2554
6366.67 2825
6367.43 3031
6368.18 3209
6368.93 3317
6369.69 3268
6370.44 3339
6371.19 3228
6371.95 3039
6372.70 2892
6373.45 2716
6374.21 2557
6374.96 2560
6375.71 2465
6376.47 2366
6377.22 2351
6377.98 2334
6378.73 2360
6379.48 2410
6380.24 2482
6380.99 2527
6381.74 2632
6382.50 2649
6383.25 2612
6384.01 2613
6384.76 2439
6385.51 2392
6386.27 2305
6387.02 2273
6387.78 2294
6388.53 2185
6389.29 2147
6390.04 2137
6390.79 2144
6391.55 2164
6392.30 2067
6393.06 2069
6393.81 2034
6394.57 2038
6395.32 1975
6396.08 2009
6396.83 2104
6397.59 1953
6398.34 1904
6399.10 1931
6399.85 1979
6400.61 1956
6401.36 1975
6402.12 1956
6402.87 1933
6403.63 1881
6404.38 1889
6405.14 1864
6405.89 1884
6406.65 1917
6407.40 1865
6408.16 1872
6408.91 1936
6409.67 2010
6410.43 2078
6411.18 2023
6411.94 2069
6412.69 2105
6413.45 2046
6414.20 2053
6414.96 2059
6415.72 2128
6416.47 2111
6417.23 2254
6417.98 2294
6418.74 2248
6419.50 2240
6420.25 2189
6421.01 2138
6421.77 2067
6422.52 1949
6423.28 1901
6424.03 1922
6424.79 1922
6425.55 1918
6426.30 1909
6427.06 1911
6427.82 1935
6428.57 1959
6429.33 1888
6430.09 1862
6430.84 1882
6431.60 1833
6432.36 1823
6433.11 1810
6433.87 1847
6434.63 1892
6435.39 1880
6436.14 1856
6436.90 1892
6437.66 1885
6438.41 1927
6439.17 1891
6439.93 1954
6440.69 1936
6441.44 2011
6442.20 2001
6442.96 1945
6443.72 1968
6444.47 2011
6445.23 2023
6445.99 1987
6446.75 1928
6447.50 1949
6448.26 1933
6449.02 1978
6449.78 2017
6450.54 1918
6451.29 1945
6452.05 1961
6452.81 1948
6453.57 1989
6454.33 1951
6455.08 1945
6455.84 1955
6456.60 1985
6457.36 1951
6458.12 1953
6458.88 2003
6459.64 2024
6460.39 1986
6461.15 2070
6461.91 2022
6462.67 2081
6463.43 2138
6464.19 2165
6464.95 2178
6465.70 2250
6466.46 2291
6467.22 2211
6467.98 2217
6468.74 2178
6469.50 2213
6470.26 2328
6471.02 2302
6471.78 2389
6472.54 2232
6473.30 2253
6474.05 2275
6474.81 2222
6475.57 2242
6476.33 2311
6477.09 2319
6477.85 2334
6478.61 2388
6479.37 2378
6480.13 2439
6480.89 2448
6481.65 2540
6482.41 2642
6483.17 2690
6483.93 2578
6484.69 2642
6485.45 2551
6486.21 2568
6486.97 2718
6487.73 2750
6488.49 2776
6489.25 2845
6490.01 2845
6490.77 2869
6491.53 2973
6492.29 3045
6493.05 3114
6493.81 3192
6494.57 3188
6495.33 3186
6496.10 3123
6496.86 3173
6497.62 3229
6498.38 3234
6499.14 3220
6499.90 3165
6500.66 3238
6501.42 3244
6502.18 3313
6502.94 3439
6503.70 3591
6504.47 3983
6505.23 4685
6505.99 5814
6506.75 6970
6507.51 8532
6508.27 9955
6509.03 11058
6509.79 11555
6510.56 11217
6511.32 10563
6512.08 9632
6512.84 8559
6513.60 7386
6514.36 6605
6515.13 5765
6515.89 5251
6516.65 4716
6517.41 4350
6518.17 4135
6518.94 4098
6519.70 3958
6520.46 3834
6521.22 3833
6521.98 3931
6522.75 4049
6523.51 4004
6524.27 4233
6525.03 4559
6525.79 4922
6526.56 5421
6527.32 5850
6528.08 6172
6528.84 6291
6529.61 6271
6530.37 6207
6531.13 5991
6531.90 5736
6532.66 5702
6533.42 5660
6534.18 6077
6534.95 6552
6535.71 7106
6536.47 7788
6537.24 8162
6538.00 8328
6538.76 7840
6539.53 7244
6540.29 6742
6541.05 6120
6541.82 5492
6542.58 5048
6543.34 4595
6544.11 4297
6544.87 4142
6545.63 4066
6546.40 4031
6547.16 3991
6547.92 3830
6548.69 3843
6549.45 3776
6550.21 3725
6550.98 3605
6551.74 3587
6552.51 3581
6553.27 3502
6554.03 3480
6554.80 3451
6555.56 3423
6556.33 3479
6557.09 3435
6557.85 3323
6558.62 3416
6559.38 3551
6560.15 3583
6560.91 3591
6561.68 3669
6562.44 3769
6563.21 3799
6563.97 3979
6564.74 4051
6565.50 4063
6566.26 4054
6567.03 3896
6567.79 4047
6568.56 3990
6569.32 4047
6570.09 3991
6570.85 3902
6571.62 4008
6572.38 4041
6573.15 4021
6573.91 4067
6574.68 3974
6575.44 4141
6576.21 4230
6576.98 4282
6577.74 4275
6578.51 4318
6579.27 4382
6580.04 4319
6580.80 4521
6581.57 4536
6582.33 4670
6583.10 4764
6583.87 4767
6584.63 4824
6585.40 4697
6586.16 4786
6586.93 4763
6587.70 4715
6588.46 4660
6589.23 4604
6589.99 4686
6590.76 4853
6591.53 5042
6592.29 5390
6593.06 5865
6593.82 6398
6594.59 6816
6595.36 7228
6596.12 7477
6596.89 7648
6597.66 7441
6598.42 7153
6599.19 6887
6599.96 6393
6600.72 5936
6601.49 5512
6602.26 5273
6603.02 5034
6603.79 4708
6604.56 4510
6605.33 4500
6606.09 4410
6606.86 4203
6607.63 4219
6608.39 4220
6609.16 4279
6609.93 4233
6610.70 4328
6611.46 4330
6612.23 4266
6613.00 4298
6613.77 4290
6614.53 4205
6615.30 4147
6616.07 4194
6616.84 4252
6617.60 4317
6618.37 4334
6619.14 4502
6619.91 4822
6620.68 5079
6621.44 5506
6622.21 5934
6622.98 6329
6623.75 6454
6624.52 6737
6625.28 6772
6626.05 6488
6626.82 6379
6627.59 5987
6628.36 5559
6629.13 5240
6629.89 5091
6630.66 4906
6631.43 4720
6632.20 4825
6632.97 5003
6633.74 5142
6634.51 5334
6635.27 5517
6636.04 5603
6636.81 5729
6637.58 5865
6638.35 6151
6639.12 6301
6639.89 6557
6640.66 6960
6641.43 7443
6642.19 7754
6642.96 7960
6643.73 7931
6644.50 7619
6645.27 7216
6646.04 6769
6646.81 6198
6647.58 5637
6648.35 5040
6649.12 4615
6649.89 4371
6650.66 4047
6651.43 3883
6652.20 3787
6652.97 3666
6653.74 3602
6654.51 3546
6655.28 3572
6656.05 3427
6656.82 3386
6657.59 3495
6658.36 3338
6659.13 3288
6659.90 3319
6660.67 3428
6661.44 3364
6662.21 3375
6662.98 3294
6663.75 3333
6664.52 3347
6665.29 3350
6666.06 3299
6666.83 3317
6667.60 3352
6668.37 3328
6669.14 3357
6669.91 3388
6670.68 3510
6671.46 3606
6672.23 3693
6673.00 3736
6673.77 3674
6674.54 3656
6675.31 3626
6676.08 3581
6676.85 3594
6677.62 3578
6678.40 3604
6679.17 3490
6679.94 3564
6680.71 3629
6681.48 3654
6682.25 3698
6683.02 3778
6683.80 3923
6684.57 4089
6685.34 4305
6686.11 4407
6686.88 4388
6687.65 4414
6688.43 4287
6689.20 4088
6689.97 3857
6690.74 3700
6691.51 3659
6692.29 3433
6693.06 3279
6693.83 3240
6694.60 3107
6695.37 2998
6696.15 2959
6696.92 2941
6697.69 2949
6698.46 2882
6699.24 2880
6700.01 2895
6700.78 2850
6701.55 2824
6702.33 2848
6703.10 2853
6703.87 2884
6704.64 2811
6705.42 2774
6706.19 2793
6706.96 2768
6707.74 2638
6708.51 2634
6709.28 2688
6710.06 2680
6710.83 2572
6711.60 2603
6712.37 2545
6713.15 2502
6713.92 2529
6714.69 2494
6715.47 2499
6716.24 2381
6717.01 2524
6717.79 2582
6718.56 2392
6719.34 2465
6720.11 2505
6720.88 2498
6721.66 2431
6722.43 2358
6723.20 2367
6723.98 2396
6724.75 2386
6725.53 2373
6726.30 2445
6727.07 2430
6727.85 2357
6728.62 2382
6729.40 2452
6730.17 2356
6730.95 2384
6731.72 2420
6732.49 2461
6733.27 2465
6734.04 2458
6734.82 2403
6735.59 2459
6736.37 2495
6737.14 2562
6737.92 2620
6738.69 2587
6739.47 2610
6740.24 2639
6741.01 2615
6741.79 2680
6742.56 2752
6743.34 2776
6744.11 2800
6744.89 2698
6745.67 2748
6746.44 2804
6747.22 2717
6747.99 2778
6748.77 2756
6749.54 2853
6750.32 2926
6751.09 2989
6751.87 3076
6752.64 3156
6753.42 3327
6754.19 3381
6754.97 3448
6755.75 3413
6756.52 3460
6757.30 3242
6758.07 3120
6758.85 3265
6759.63 3268
6760.40 3243
6761.18 3240
6761.95 3212
6762.73 3153
6763.51 3120
6764.28 3118
6765.06 2926
6765.83 2864
6766.61 2924
6767.39 2933
6768.16 2987
6768.94 2936
6769.72 2861
6770.49 2884
6771.27 2871
6772.05 2746
6772.82 2754
6773.60 2669
6774.38 2565
6775.15 2624
6775.93 2600
6776.71 2555
6777.48 2547
6778.26 2518
6779.04 2666
6779.82 2683
6780.59 2618
6781.37 2628
6782.15 2574
6782.92 2559
6783.70 2524
6784.48 2510
6785.26 2619
6786.03 2625
6786.81 2582
6787.59 2493
6788.37 2427
6789.14 2444
6789.92 2371
6790.70 2373
6791.48 2371
6792.25 2282
6793.03 2286
6793.81 2298
6794.59 2341
6795.37 2297
6796.14 2242
6796.92 2237
6797.70 2314
6798.48 2281
6799.26 2316
6800.04 2387
6800.81 2459
6801.59 2448
6802.37 2515
6803.15 2443
6803.93 2440
6804.71 2465
6805.48 2556
6806.26 2674
6807.04 2632
6807.82 2588
6808.60 2524
6809.38 2479
6810.16 2433
6810.94 2354
6811.71 2347
6812.49 2361
6813.27 2378
6814.05 2364
6814.83 2383
6815.61 2334
6816.39 2284
6817.17 2313
6817.95 2250
6818.73 2265
6819.51 2276
6820.29 2260
6821.07 2283
6821.84 2205
6822.62 2266
6823.40 2178
6824.18 2147
6824.96 2234
6825.74 2188
6826.52 2158
6827.30 2185
6828.08 2178
6828.86 2110
6829.64 2121
6830.42 2213
6831.20 2243
6831.98 2206
6832.76 2153
6833.54 2190
6834.32 2248
6835.10 2381
6835.88 2583
6836.66 2873
6837.44 3130
6838.22 3466
6839.01 3839
6839.79 4064
6840.57 4126
6841.35 4142
6842.13 3821
6842.91 3625
6843.69 3327
6844.47 3132
6845.25 3010
6846.03 2861
6846.81 2794
6847.59 2824
6848.37 2794
6849.16 2952
6849.94 3102
6850.72 3193
6851.50 3349
6852.28 3437
6853.06 3467
6853.84 3231
6854.62 3135
6855.41 2998
6856.19 2913
6856.97 2777
6857.75 2729
6858.53 2641
6859.31 2471
6860.10 2467
6860.88 2445
6861.66 2393
6862.44 2386
6863.22 2326
6864.00 2324
6864.79 2380
6865.57 2408
6866.35 2400
6867.13 2403
6867.91 2349
6868.70 2445
6869.48 2487
6870.26 2357
6871.04 2459
6871.83 2446
6872.61 2488
6873.39 2473
6874.17 2635
6874.96 2615
6875.74 2692
6876.52 2742
6877.30 2770
6878.09 2816
6878.87 2922
6879.65 3152
6880.43 3354
6881.22 3700
6882.00 4235
6882.78 4359
6883.57 4566
6884.35 4542
6885.13 4308
6885.92 4270
6886.70 4281
6887.48 4235
6888.27 4246
6889.05 4492
6889.83 4522
6890.62 4473
6891.40 4259
6892.18 4171
6892.97 3894
6893.75 3667
6894.53 3427
6895.32 3338
6896.10 3268
6896.88 3080
6897.67 3082
6898.45 3067
6899.24 2970
6900.02 2955
6900.80 2951
6901.59 2907
6902.37 2948
6903.16 2902
6903.94 2862
6904.73 2932
6905.51 2813
6906.29 2788
6907.08 2884
6907.86 2938
6908.65 2900
6909.43 2907
6910.22 2853
6911.00 2833
6911.79 2810
6912.57 2695
6913.35 2717
6914.14 2619
6914.92 2609
6915.71 2649
6916.49 2663
6917.28 2615
6918.06 2647
6918.85 2672
6919.63 2611
6920.42 2638
6921.20 2644
6921.99 2644
6922.78 2624
6923.56 2726
6924.35 2775
6925.13 2792
6925.92 2870
6926.70 2868
6927.49 2845
6928.27 2842
6929.06 2952
6929.84 3018
6930.63 3005
6931.42 2917
6932.20 2985
6932.99 3026
6933.77 2969
6934.56 2936
6935.35 2960
6936.13 3061
6936.92 3132
6937.70 3179
6938.49 3226
6939.28 3307
6940.06 3600
6940.85 3809
6941.63 3988
6942.42 4158
6943.21 4392
6943.99 4471
6944.78 4519
6945.57 4568
6946.35 4680
6947.14 4835
6947.93 5046
6948.71 5386
6949.50 5720
6950.29 5789
6951.07 5704
6951.86 5517
6952.65 5079
6953.44 4946
6954.22 4739
6955.01 4499
6955.80 4323
6956.58 4254
6957.37 4067
6958.16 4066
6958.95 4041
6959.73 3979
6960.52 3932
6961.31 4041
6962.09 4059
6962.88 4092
6963.67 4171
6964.46 4261
6965.25 4274
6966.03 4584
6966.82 4722
6967.61 4879
6968.40 5185
6969.18 5443
6969.97 5650
6970.76 5606
6971.55 5903
6972.34 5696
6973.12 5533
6973.91 5487
6974.70 5524
6975.49 5694
6976.28 5538
6977.07 5653
6977.85 5847
6978.64 6000
6979.43 6130
6980.22 6674
6981.01 7454
6981.80 8556
6982.59 10339
6983.37 12715
6984.16 15593
6984.95 18554
6985.74 21211
6986.53 22957
6987.32 23666
6988.11 23128
6988.90 21674
6989.69 19477
6990.47 17266
6991.26 14699
6992.05 12405
6992.84 10349
6993.63 8770
6994.42 7469
6995.21 6351
6996.00 5772
6996.79 5211
6997.58 4872
6998.37 4513
6999.16 4264
6999.95 4222
7000.74 4095
7001.53 3942
7002.32 3952
7003.11 3749
7003.90 3726
7004.69 3561
7005.48 3378
7006.27 3244
7007.06 3206
7007.85 3025
7008.64 2967
7009.43 3090
7010.22 3144
7011.01 3186
7011.80 3259
7012.59 3442
7013.38 3507
7014.17 3638
7014.96 3703
7015.75 3696
7016.54 3670
7017.33 3597
7018.12 3558
7018.91 3601
7019.70 3579
7020.49 3589
7021.28 3716
7022.07 3840
7022.87 4103
7023.66 4200
7024.45 4304
7025.24 4326
7026.03 4467
7026.82 4576
7027.61 4658
7028.40 4477
7029.19 4333
7029.99 4127
7030.78 4069
7031.57 4060
7032.36 3903
7033.15 3733
7033.94 3631
7034.74 3708
7035.53 3737
7036.32 3767
7037.11 3870
7037.90 3947
7038.69 4031
7039.49 3944
7040.28 3937
7041.07 3904
7041.86 4083
7042.65 4134
7043.45 4072
7044.24 4237
7045.03 4232
7045.82 4219
7046.61 4257
7047.41 4178
7048.20 4199
7048.99 4332
7049.78 4634
7050.58 4840
7051.37 5118
7052.16 5206
7052.95 5112
7053.75 5049
7054.54 4684
7055.33 4541
7056.13 4320
7056.92 4174
7057.71 4227
7058.50 4242
7059.30 4264
7060.09 4342
7060.88 4257
7061.68 4062
7062.47 4019
7063.26 4015
7064.06 3891
7064.85 3776
7065.64 3738
7066.44 3598
7067.23 3556
7068.02 3471
7068.82 3431
7069.61 3351
7070.40 3322
7071.20 3301
7071.99 3227
7072.78 3155
7073.58 3166
7074.37 3152
7075.17 3044
7075.96 2928
7076.75 2898
7077.55 2855
7078.34 2802
7079.14 2823
7079.93 2747
7080.72 2825
7081.52 2753
7082.31 2753
7083.11 2784
7083.90 2808
7084.70 2770
7085.49 2832
7086.28 2890
7087.08 3038
7087.87 3119
7088.67 3133
7089.46 3203
7090.26 3140
7091.05 3066
7091.85 2978
7092.64 2809
7093.44 2766
7094.23 2630
7095.03 2607
7095.82 2588
7096.62 2537
7097.41 2457
7098.21 2394
7099.00 2295
7099.80 2365
7100.59 2381
7101.39 2347
7102.18 2305
7102.98 2297
7103.77 2289
7104.57 2274
7105.37 2135
7106.16 2199
7106.96 2146
7107.75 2084
7108.55 2126
7109.34 2205
7110.14 2182
7110.94 2150
7111.73 2072
7112.53 2088
7113.32 2034
7114.12 2047
7114.92 2071
7115.71 2104
7116.51 2089
7117.30 2114
7118.10 2043
7118.90 2049
7119.69 2143
7120.49 2107
7121.29 2074
7122.08 2022
7122.88 2136
7123.68 2098
7124.47 2058
7125.27 2022
7126.07 1966
7126.86 2062
7127.66 2144
7128.46 2164
7129.25 2275
7130.05 2234
7130.85 2262
7131.64 2289
7132.44 2304
7133.24 2208
7134.04 2144
7134.83 2160
7135.63 2140
7136.43 2094
7137.23 2011
7138.02 2036
7138.82 1994
7139.62 1843
7140.42 1781
7141.21 1795
7142.01 1825
7142.81 1848
7143.61 1788
7144.40 1864
7145.20 1793
7146.00 1778
7146.80 1779
7147.59 1683
7148.39 1756
7149.19 1769
7149.99 1699
7150.79 1723
7151.59 1736
7152.38 1762
7153.18 1697
7153.98 1720
7154.78 1764
7155.58 1736
7156.38 1756
7157.17 1775
7157.97 1755
7158.77 1772
7159.57 1727
7160.37 1681
7161.17 1715
7161.97 1672
7162.76 1669
7163.56 1654
7164.36 1676
7165.16 1648
7165.96 1577
7166.76 1594
7167.56 1675
7168.36 1597
7169.16 1583
7169.96 1558
7170.75 1602
7171.55 1602
7172.35 1607
7173.15 1525
7173.95 1472
7174.75 1458
7175.55 1507
7176.35 1472
7177.15 1446
7177.95 1451
7178.75 1418
7179.55 1458
7180.35 1516
7181.15 1460
7181.95 1552
7182.75 1481
7183.55 1531
7184.35 1516
7185.15 1488
7185.95 1449
7186.75 1533
7187.55 1458
7188.35 1454
7189.15 1445
7189.95 1437
7190.75 1402
7191.55 1405
7192.35 1457
7193.15 1377
7193.95 1399
7194.75 1418
7195.55 1386
7196.35 1442
7197.15 1433
7197.95 1390
7198.76 1376
7199.56 1423
7200.36 1493
7201.16 1444
7201.96 1453
7202.76 1435
7203.56 1483
7204.36 1478
7205.16 1465
7205.96 1453
7206.77 1499
7207.57 1530
7208.37 1454
7209.17 1474
7209.97 1422
7210.77 1452
7211.57 1530
7212.38 1511
7213.18 1588
7213.98 1556
7214.78 1563
7215.58 1577
7216.38 1613
7217.19 1566
7217.99 1609
7218.79 1612
7219.59 1580
7220.39 1587
7221.20 1622
7222.00 1649
7222.80 1708
7223.60 1661
7224.40 1602
7225.21 1595
7226.01 1640
7226.81 1674
7227.61 1587
7228.42 1563
7229.22 1603
7230.02 1615
7230.82 1611
7231.63 1678
7232.43 1661
7233.23 1614
7234.03 1669
7234.84 1820
7235.64 1936
7236.44 2033
7237.25 2107
7238.05 2058
7238.85 2088
7239.65 1994
7240.46 1940
7241.26 1827
7242.06 1721
7242.87 1684
7243.67 1629
7244.47 1650
7245.28 1598
7246.08 1653
7246.88 1708
7247.69 1661
7248.49 1623
7249.30 1689
7250.10 1708
7250.90 1698
7251.71 1592
7252.51 1615
7253.31 1626
7254.12 1608
7254.92 1602
7255.73 1653
7256.53 1701
7257.33 1704
7258.14 1650
7258.94 1566
7259.75 1529
7260.55 1495
7261.35 1470
7262.16 1415
7262.96 1472
7263.77 1414
7264.57 1392
7265.38 1416
7266.18 1383
7266.99 1400
7267.79 1440
7268.59 1486
7269.40 1421
7270.20 1378
7271.01 1460
7271.81 1485
7272.62 1472
7273.42 1527
7274.23 1462
7275.03 1489
7275.84 1466
7276.64 1457
7277.45 1485
7278.25 1518
7279.06 1509
7279.86 1505
7280.67 1621
7281.48 1630
7282.28 1829
7283.09 1997
7283.89 2099
7284.70 2190
7285.50 2296
7286.31 2318
7287.11 2242
7287.92 2166
7288.73 2071
7289.53 1961
7290.34 1860
7291.14 1799
7291.95 1636
7292.76 1551
7293.56 1565
7294.37 1464
7295.17 1435
7295.98 1447
7296.79 1493
7297.59 1532
7298.40 1547
7299.21 1579
7300.01 1513
7300.82 1588
7301.62 1620
7302.43 1602
7303.24 1531
7304.04 1539
7304.85 1569
7305.66 1574
7306.46 1570
7307.27 1607
7308.08 1604
7308.89 1623
7309.69 1608
7310.50 1583
7311.31 1666
7312.11 1710
7312.92 1653
7313.73 1757
7314.53 1756
7315.34 1738
7316.15 1798
7316.96 1915
7317.76 1950
7318.57 2207
7319.38 2510
7320.19 2641
7320.99 2733
7321.80 2728
7322.61 2767
7323.42 2599
7324.22 2321
7325.03 2320
7325.84 2223
7326.65 2120
7327.46 1985
7328.26 1849
7329.07 1829
7329.88 1693
7330.69 1673
7331.50 1704
7332.30 1625
7333.11 1641
7333.92 1639
7334.73 1602
7335.54 1663
7336.35 1684
7337.15 1608
7337.96 1658
7338.77 1680
7339.58 1806
7340.39 1751
7341.20 1779
7342.01 1717
7342.82 1666
7343.62 1639
7344.43 1692
7345.24 1613
7346.05 1591
7346.86 1574
7347.67 1569
7348.48 1534
7349.29 1484
7350.10 1428
7350.91 1433
7351.71 1426
7352.52 1410
7353.33 1394
7354.14 1474
7354.95 1454
7355.76 1468
7356.57 1463
7357.38 1496
7358.19 1548
7359.00 1546
7359.81 1593
7360.62 1744
7361.43 1771
7362.24 1733
7363.05 1840
7363.86 1808
7364.67 1796
7365.48 1732
7366.29 1663
7367.10 1650
7367.91 1656
7368.72 1572
7369.53 1511
7370.34 1453
7371.15 1480
7371.96 1448
7372.77 1399
7373.58 1331
7374.39 1358
7375.20 1418
7376.01 1413
7376.82 1458
7377.63 1419
7378.45 1462
7379.26 1485
7380.07 1542
7380.88 1561
7381.69 1588
7382.50 1617
7383.31 1624
7384.12 1680
7384.93 1578
7385.74 1523
7386.56 1553
7387.37 1548
7388.18 1459
7388.99 1395
7389.80 1425
7390.61 1324
7391.42 1352
7392.24 1361
7393.05 1340
7393.86 1375
7394.67 1332
7395.48 1361
7396.29 1287
7397.10 1335
7397.92 1337
7398.73 1326
7399.54 1394
7400.35 1410
7401.16 1505
7401.98 1481
7402.79 1505
7403.60 1431
7404.41 1430
7405.23 1387
7406.04 1420
7406.85 1341
7407.66 1293
7408.47 1292
7409.29 1274
7410.10 1293
7410.91 1297
7411.72 1235
7412.54 1215
7413.35 1221
7414.16 1209
7414.98 1195
7415.79 1202
7416.60 1258
7417.41 1190
7418.23 1166
7419.04 1215
7419.85 1180
7420.67 1205
7421.48 1187
7422.29 1167
7423.11 1199
7423.92 1167
7424.73 1165
7425.54 1138
7426.36 1167
7427.17 1167
7427.99 1185
7428.80 1169
7429.61 1160
7430.43 1129
7431.24 1136
7432.05 1173
7432.87 1157
7433.68 1187
7434.49 1144
7435.31 1166
7436.12 1234
7436.94 1257
7437.75 1222
7438.56 1221
7439.38 1226
7440.19 1241
7441.01 1232
7441.82 1247
7442.64 1229
7443.45 1235
7444.26 1182
7445.08 1221
7445.89 1153
7446.71 1207
7447.52 1183
7448.34 1159
7449.15 1173
7449.97 1163
7450.78 1160
7451.59 1177
7452.41 1245
7453.22 1207
7454.04 1158
7454.85 1116
7455.67 1159
7456.48 1191
7457.30 1172
7458.11 1185
7458.93 1146
7459.74 1164
7460.56 1182
7461.38 1157
7462.19 1225
7463.01 1206
7463.82 1182
7464.64 1166
7465.45 1148
7466.27 1162
7467.08 1194
7467.90 1201
7468.72 1202
7469.53 1193
7470.35 1204
7471.16 1208
7471.98 1160
7472.79 1199
7473.61 1207
7474.43 1252
7475.24 1216
7476.06 1215
7476.87 1244
7477.69 1296
7478.51 1273
7479.32 1261
7480.14 1311
7480.96 1248
7481.77 1283
7482.59 1285
7483.41 1254
7484.22 1252
7485.04 1262
7485.85 1292
7486.67 1238
7487.49 1227
7488.31 1199
7489.12 1243
7489.94 1261
7490.76 1269
7491.57 1189
7492.39 1231
7493.21 1195
7494.02 1251
7494.84 1253
7495.66 1254
7496.48 1311
7497.29 1278
7498.11 1283
7498.93 1289
7499.74 1275
7500.56 1223
7501.38 1212
7502.20 1226
7503.01 1246
7503.83 1313
7504.65 1301
7505.47 1250
7506.29 1272
7507.10 1312
7507.92 1345
7508.74 1279
7509.56 1265
7510.37 1264
7511.19 1304
7512.01 1306
7512.83 1297
7513.65 1295
7514.47 1289
7515.28 1235
7516.10 1350
7516.92 1352
7517.74 1284
7518.56 1282
7519.38 1306
7520.19 1323
7521.01 1310
7521.83 1355
7522.65 1373
7523.47 1382
7524.29 1421
7525.11 1329
7525.92 1380
7526.74 1366
7527.56 1470
7528.38 1454
7529.20 1455
7530.02 1416
7530.84 1437
7531.66 1434
7532.48 1477
7533.30 1478
7534.12 1501
7534.93 1535
7535.75 1582
7536.57 1540
7537.39 1527
7538.21 1468
7539.03 1477
7539.85 1528
7540.67 1549
7541.49 1530
7542.31 1464
7543.13 1516
7543.95 1627
7544.77 1564
7545.59 1596
7546.41 1643
7547.23 1593
7548.05 1621
7548.87 1621
7549.69 1597
7550.51 1591
7551.33 1579
7552.15 1582
7552.97 1563
7553.79 1609
7554.61 1676
7555.43 1714
7556.25 1663
7557.07 1641
7557.89 1751
7558.71 1728
7559.53 1797
7560.36 1803
7561.18 1871
7562.00 1814
7562.82 1845
7563.64 1907
7564.46 1893
7565.28 1871
7566.10 1908
7566.92 1932
7567.74 1944
7568.56 1972
7569.39 1995
7570.21 1936
7571.03 1975
7571.85 1923
7572.67 1985
7573.49 2063
7574.31 2078
7575.14 2198
7575.96 2100
7576.78 2083
7577.60 2152
7578.42 2203
7579.24 2207
7580.06 2162
7580.89 2175
7581.71 2177
7582.53 2227
7583.35 2304
7584.17 2256
7585.00 2375
7585.82 2429
7586.64 2402
7587.46 2478
7588.29 2537
7589.11 2639
7589.93 2636
7590.75 2670
7591.57 2644
7592.40 2661
7593.22 2687
7594.04 2706
7594.86 2776
7595.69 2736
7596.51 2724
7597.33 2939
7598.15 2958
7598.98 2997
7599.80 3060
7600.62 3188
7601.45 3248
7602.27 3355
7603.09 3504
7603.92 3772
7604.74 3852
7605.56 3881
7606.38 3969
7607.21 3920
7608.03 3737
7608.85 3639
7609.68 3623
7610.50 3642
7611.32 3435
7612.15 3403
7612.97 3476
7613.80 3409
7614.62 3544
7615.44 3637
7616.27 3907
7617.09 4164
7617.91 4282
7618.74 4469
7619.56 4788
7620.39 4856
7621.21 4751
7622.03 4629
7622.86 4396
7623.68 4410
7624.51 4304
7625.33 4161
7626.15 4152
7626.98 4013
7627.80 4197
7628.63 4312
7629.45 4490
7630.28 4700
7631.10 4966
7631.93 5129
7632.75 5260
7633.58 5269
7634.40 5159
7635.22 5007
7636.05 4707
7636.87 4447
7637.70 4111
7638.52 3864
7639.35 3586
7640.17 3380
7641.00 3160
7641.82 3076
7642.65 3131
7643.47 3204
7644.30 3287
7645.13 3423
7645.95 3584
7646.78 3734
7647.60 3778
7648.43 3698
7649.25 3692
7650.08 3524
7650.90 3356
7651.73 3137
7652.55 3036
7653.38 2871
7654.21 2692
7655.03 2502
7655.86 2526
7656.68 2429
7657.51 2331
7658.34 2238
7659.16 2232
7659.99 2176
7660.81 2172
7661.64 2160
7662.47 2132
7663.29 2088
7664.12 2061
7664.95 2128
7665.77 2160
7666.60 2201
7667.42 2117
7668.25 2159
7669.08 2087
7669.90 2155
7670.73 2135
7671.56 2101
7672.38 2124
7673.21 2047
7674.04 2054
7674.87 2082
7675.69 2092
7676.52 1979
7677.35 2048
7678.17 2028
7679.00 2045
7679.83 1993
7680.65 1958
7681.48 2027
7682.31 2003
7683.14 2108
7683.96 2282
7684.79 2340
7685.62 2434
7686.45 2314
7687.27 2384
7688.10 2376
7688.93 2273
7689.76 2239
7690.58 2159
7691.41 2145
7692.24 2037
7693.07 2020
7693.90 2020
7694.72 2073
7695.55 2089
7696.38 2087
7697.21 2174
7698.04 2198
7698.86 2365
7699.69 2419
7700.52 2472
7701.35 2369
7702.18 2338
7703.01 2245
7703.83 2176
7704.66 2136
7705.49 2071
7706.32 1970
7707.15 1955
7707.98 1938
7708.81 1905
7709.63 1845
7710.46 1835
7711.29 1822
7712.12 1836
7712.95 1766
7713.78 1763
7714.61 1736
7715.44 1791
7716.27 1707
7717.10 1616
7717.93 1672
7718.75 1656
7719.58 1680
7720.41 1612
7721.24 1615
7722.07 1613
7722.90 1669
7723.73 1616
7724.56 1577
7725.39 1592
7726.22 1643
7727.05 1641
7727.88 1674
7728.71 1700
7729.54 1680
7730.37 1667
7731.20 1675
7732.03 1577
7732.86 1600
7733.69 1545
7734.52 1528
7735.35 1523
7736.18 1514
7737.01 1510
7737.84 1492
7738.67 1506
7739.50 1495
7740.33 1431
7741.16 1425
7741.99 1430
7742.82 1433
7743.65 1392
7744.48 1472
7745.31 1504
7746.14 1591
7746.98 1536
7747.81 1605
7748.64 1697
7749.47 1722
7750.30 1660
7751.13 1649
7751.96 1614
7752.79 1579
7753.62 1501
7754.45 1470
7755.29 1423
7756.12 1412
7756.95 1417
7757.78 1432
7758.61 1429
7759.44 1434
7760.27 1365
7761.11 1306
7761.94 1361
7762.77 1325
7763.60 1308
7764.43 1338
7765.26 1357
7766.10 1253
7766.93 1293
7767.76 1335
7768.59 1316
7769.42 1375
7770.26 1392
7771.09 1315
7771.92 1308
7772.75 1327
7773.58 1328
7774.42 1328
7775.25 1342
7776.08 1340
7776.91 1320
7777.75 1352
7778.58 1313
7779.41 1296
7780.24 1339
7781.08 1388
7781.91 1369
7782.74 1342
7783.57 1344
7784.41 1325
7785.24 1323
7786.07 1341
7786.91 1322
7787.74 1305
7788.57 1324
7789.40 1378
7790.24 1370
7791.07 1340
7791.90 1388
7792.74 1392
7793.57 1379
7794.40 1470
7795.24 1395
7796.07 1379
7796.90 1385
7797.74 1458
7798.57 1459
7799.40 1465
7800.24 1473
7801.07 1527
7801.91 1561
7802.74 1609
7803.57 1588
7804.41 1640
7805.24 1571
7806.07 1587
7806.91 1623
7807.74 1567
7808.58 1636
7809.41 1639
7810.25 1630
7811.08 1790
7811.91 1774
7812.75 1875
7813.58 1929
7814.42 2016
7815.25 1992
7816.09 2049
7816.92 1988
7817.75 2106
7818.59 2090
7819.42 2065
7820.26 2103
7821.09 2214
7821.93 2293
7822.76 2363
7823.60 2458
7824.43 2496
7825.27 2463
7826.10 2430
7826.94 2377
7827.77 2387
7828.61 2317
7829.44 2253
7830.28 2244
7831.11 2113
7831.95 2143
7832.78 2200
7833.62 2322
7834.46 2315
7835.29 2413
7836.13 2445
7836.96 2350
7837.80 2310
7838.63 2292
7839.47 2213
7840.31 2119
7841.14 2106
7841.98 2035
7842.81 1946
7843.65 1945
7844.48 1820
7845.32 1849
7846.16 1814
7846.99 1751
7847.83 1747
7848.67 1737
7849.50 1603
7850.34 1570
7851.17 1679
7852.01 1710
7852.85 1738
7853.68 1712
7854.52 1704
7855.36 1698
7856.19 1691
7857.03 1683
7857.87 1732
7858.70 1750
7859.54 1853
7860.38 1818
7861.21 1929
7862.05 1875
7862.89 1782
7863.72 1808
7864.56 1744
7865.40 1772
7866.24 1732
7867.07 1732
7867.91 1707
7868.75 1750
7869.59 1750
7870.42 1795
7871.26 1832
7872.10 1814
7872.94 1855
7873.77 1997
7874.61 1916
7875.45 1930
7876.29 2065
7877.12 2307
7877.96 2503
7878.80 2668
7879.64 2710
7880.47 2890
7881.31 2785
7882.15 2733
7882.99 2606
7883.83 2545
7884.66 2376
7885.50 2301
7886.34 2246
7887.18 2218
7888.02 2155
7888.86 2114
7889.69 2165
7890.53 2248
7891.37 2278
7892.21 2250
7893.05 2321
7893.89 2382
7894.73 2399
7895.56 2323
7896.40 2265
7897.24 2214
7898.08 2093
7898.92 2023
7899.76 1959
7900.60 1923
7901.44 1804
7902.28 1853
7903.12 1874
7903.95 1807
7904.79 1800
7905.63 1774
7906.47 1768
7907.31 1686
7908.15 1686
7908.99 1769
7909.83 1713
7910.67 1707
7911.51 1743
7912.35 1717
7913.19 1773
7914.03 1816
7914.87 1894
7915.71 1915
7916.55 1969
7917.39 1999
7918.23 2036
7919.07 1989
7919.91 2014
7920.75 2027
7921.59 1965
7922.43 1949
7923.27 1793
7924.11 1773
7924.95 1735
7925.79 1644
7926.63 1573
7927.47 1570
7928.31 1520
7929.15 1512
7929.99 1517
7930.83 1532
7931.67 1522
7932.51 1490
7933.35 1471
7934.19 1531
7935.04 1523
7935.88 1520
7936.72 1538
7937.56 1539
7938.40 1514
7939.24 1541
7940.08 1546
7940.92 1562
7941.76 1569
7942.60 1474
7943.45 1486
7944.29 1504
7945.13 1608
7945.97 1576
7946.81 1542
7947.65 1621
7948.49 1619
7949.34 1623
7950.18 1653
7951.02 1711
7951.86 1802
7952.70 1805
7953.54 1815
7954.39 1946
7955.23 2012
7956.07 2087
7956.91 2204
7957.75 2218
7958.60 2218
7959.44 2116
7960.28 2029
7961.12 2043
7961.96 2061
7962.81 2031
7963.65 1992
7964.49 2015
7965.33 2090
7966.18 2100
7967.02 2275
7967.86 2439
7968.70 2450
7969.55 2549
7970.39 2505
7971.23 2400
7972.08 2235
7972.92 2187
7973.76 2138
7974.60 2049
7975.45 1852
7976.29 1816
7977.13 1776
7977.98 1714
7978.82 1675
7979.66 1581
7980.51 1543
7981.35 1534
7982.19 1567
7983.04 1538
7983.88 1521
7984.72 1486
7985.57 1450
7986.41 1485
7987.25 1409
7988.10 1351
7988.94 1404
7989.78 1415
7990.63 1407
7991.47 1291
7992.32 1330
7993.16 1364
7994.00 1254
7994.85 1343
7995.69 1261
7996.54 1267
7997.38 1188
7998.22 1169
7999.07 1239
7999.91 1223
8000.76 1193
8001.60 1226
8002.45 1226
8003.29 1227
8004.13 1144
8004.98 1162
8005.82 1131
8006.67 1150
8007.51 1127
8008.36 1091
8009.20 1078
8010.05 1065
8010.89 1113
8011.74 1167
8012.58 1105
8013.43 1091
8014.27 1113
8015.12 1117
8015.96 1073
8016.81 1064
8017.65 1013
8018.50 1011
8019.34 1077
8020.19 1021
8021.03 1013
8021.88 1095
8022.72 1053
8023.57 1041
8024.41 1021
8025.26 1026
8026.11 1059
8026.95 1012
8027.80 1005
8028.64 1003
8029.49 995
8030.33 1066
8031.18 1026
8032.03 1083
8032.87 1053
8033.72 1074
8034.56 1128
8035.41 1015
8036.26 1001
8037.10 1035
8037.95 1016
8038.80 994
8039.64 1037
8040.49 1026
8041.34 1033
8042.18 1045
8043.03 1015
8043.87 1011
8044.72 1030
8045.57 1000
8046.41 985
8047.26 987
8048.11 1002
8048.96 1033
8049.80 1025
8050.65 1014
8051.50 994
8052.34 974
8053.19 974
8054.04 1004
8054.88 963
8055.73 980
8056.58 911
8057.43 950
8058.27 961
8059.12 968
8059.97 955
8060.82 902
8061.66 938
8062.51 935
8063.36 902
8064.21 924
8065.05 973
8065.90 997
8066.75 937
8067.60 915
8068.44 949
8069.29 930
8070.14 904
8070.99 877
8071.84 898
8072.68 911
8073.53 902
8074.38 871
8075.23 873
8076.08 890
8076.93 915
8077.77 935
8078.62 921
8079.47 931
8080.32 931
8081.17 909
8082.02 906
8082.87 923
8083.71 946
8084.56 920
8085.41 918
8086.26 950
8087.11 934
8087.96 976
8088.81 935
8089.66 965
8090.51 973
8091.35 957
8092.20 930
8093.05 923
8093.90 930
8094.75 913
8095.60 897
8096.45 923
8097.30 922
8098.15 898
8099.00 909
8099.85 896
8100.70 906
8101.55 907
8102.40 916
8103.25 917
8104.10 898
8104.95 927
8105.80 902
8106.65 919
8107.50 919
8108.35 926
8109.20 910
8110.05 922
8110.90 837
8111.75 878
8112.60 897
8113.45 955
8114.30 941
8115.15 974
8116.00 946
8116.85 896
8117.70 928
8118.55 951
8119.40 934
8120.25 881
8121.10 916
8121.95 985
8122.80 1027
8123.65 985
8124.50 981
8125.35 995
8126.20 1008
8127.06 1028
8127.91 1013
8128.76 1056
8129.61 1102
8130.46 1083
8131.31 1109
8132.16 1119
8133.01 1126
8133.86 1149
8134.72 1266
8135.57 1181
8136.42 1163
8137.27 1136
8138.12 1181
8138.97 1098
8139.83 1076
8140.68 1017
8141.53 1014
8142.38 1005
8143.23 1017
8144.08 1025
8144.94 1059
8145.79 1059
8146.64 1105
8147.49 1106
8148.34 1079
8149.20 1010
8150.05 1078
8150.90 1084
8151.75 1085
8152.60 1102
8153.46 1181
8154.31 1179
8155.16 1243
8156.01 1267
8156.87 1279
8157.72 1328
8158.57 1252
8159.42 1173
8160.28 1194
8161.13 1157
8161.98 1105
8162.84 1058
8163.69 1054
8164.54 1013
8165.39 948
8166.25 962
8167.10 973
8167.95 966
8168.81 955
8169.66 928
8170.51 957
8171.37 927
8172.22 892
8173.07 974
8173.93 962
8174.78 939
8175.63 931
8176.49 884
8177.34 932
8178.19 825
8179.05 879
8179.90 836
8180.76 844
8181.61 814
8182.46 863
8183.32 829
8184.17 804
8185.02 823
8185.88 868
8186.73 826
8187.59 852
8188.44 869
8189.30 842
8190.15 800
8191.00 859
8191.86 845
8192.71 805
8193.57 783
8194.42 810
8195.28 827
8196.13 801
8196.99 839
8197.84 790
8198.69 795
8199.55 828
8200.40 844
8201.26 855
8202.11 846
8202.97 845
8203.82 832
8204.68 836
8205.53 834
8206.39 817
8207.24 798
8208.10 846
8208.95 877
8209.81 861
8210.67 859
8211.52 866
8212.38 870
8213.23 822
8214.09 851
8214.94 866
8215.80 854
8216.65 841
8217.51 856
8218.37 878
8219.22 881
8220.08 822
8220.93 862
8221.79 857
8222.64 870
8223.50 883
8224.36 901
8225.21 840
8226.07 864
8226.92 863
8227.78 900
8228.64 838
8229.49 865
8230.35 842
8231.21 811
8232.06 810
8232.92 788
8233.78 820
8234.63 770
8235.49 795
8236.35 787
8237.20 790
8238.06 794
8238.92 791
8239.77 798
8240.63 796
8241.49 759
8242.34 784
8243.20 789
8244.06 817
8244.91 810
8245.77 801
8246.63 777
8247.49 792
8248.34 804
8249.20 814
8250.06 820
8250.92 781
8251.77 801
8252.63 771
8253.49 781
8254.35 752
8255.20 749
8256.06 801
8256.92 813
8257.78 808
8258.63 803
8259.49 808
8260.35 820
8261.21 814
8262.07 773
8262.92 790
8263.78 749
8264.64 810
8265.50 797
8266.36 756
8267.22 796
8268.07 794
8268.93 806
8269.79 823
8270.65 839
8271.51 873
8272.37 904
8273.22 836
8274.08 804
8274.94 812
8275.80 884
8276.66 866
8277.52 898
8278.38 893
8279.24 873
8280.09 948
8280.95 912
8281.81 904
8282.67 872
8283.53 916
8284.39 901
8285.25 844
8286.11 858
8286.97 798
8287.83 809
8288.69 836
8289.55 827
8290.41 802
8291.26 807
8292.12 835
8292.98 837
8293.84 857
8294.70 845
8295.56 866
8296.42 896
8297.28 893
8298.14 858
8299.00 867
8299.86 863
8300.72 842
8301.58 862
8302.44 794
8303.30 808
8304.16 847
8305.02 815
8305.88 812
8306.74 822
8307.60 782
8308.46 796
8309.33 798
8310.19 822
8311.05 828
8311.91 820
8312.77 852
8313.63 796
8314.49 781
8315.35 790
8316.21 807
8317.07 796
8317.93 828
8318.79 801
8319.65 803
8320.52 827
8321.38 756
8322.24 774
8323.10 778
8323.96 759
8324.82 731
8325.68 746
8326.54 788
8327.41 799
8328.27 822
8329.13 777
8329.99 801
8330.85 799
8331.71 811
8332.57 842
8333.44 841
8334.30 836
8335.16 819
8336.02 825
8336.88 826
8337.75 812
8338.61 825
8339.47 855
8340.33 850
8341.19 846
8342.06 848
8342.92 885
8343.78 890
8344.64 866
8345.50 872
8346.37 898
8347.23 875
8348.09 930
8348.95 872
8349.82 926
8350.68 914
8351.54 925
8352.40 957
8353.27 867
8354.13 881
8354.99 901
8355.86 880
8356.72 833
8357.58 811
8358.45 837
8359.31 800
8360.17 777
8361.03 824
8361.90 803
8362.76 823
8363.62 797
8364.49 792
8365.35 810
8366.21 842
8367.08 835
8367.94 806
8368.80 803
8369.67 828
8370.53 842
8371.40 852
8372.26 868
8373.12 839
8373.99 863
8374.85 843
8375.71 880
8376.58 856
8377.44 841
8378.31 804
8379.17 834
8380.03 888
8380.90 868
8381.76 847
8382.63 872
8383.49 850
8384.36 872
8385.22 890
8386.08 869
8386.95 892
8387.81 968
8388.68 942
8389.54 923
8390.41 932
8391.27 902
8392.14 884
8393.00 908
8393.87 904
8394.73 907
8395.60 924
8396.46 911
8397.33 926
8398.19 887
8399.06 940
8399.92 900
8400.79 865
8401.65 917
8402.52 951
8403.38 946
8404.25 870
8405.11 950
8405.98 953
8406.84 968
8407.71 970
8408.58 955
8409.44 936
8410.31 990
8411.17 1006
8412.04 1035
8412.90 1026
8413.77 1035
8414.64 1024
8415.50 1025
8416.37 1006
8417.23 1030
8418.10 993
8418.97 1037
8419.83 1068
8420.70 1081
8421.56 1084
8422.43 1050
8423.30 1105
8424.16 1124
8425.03 1100
8425.90 1104
8426.76 1140
8427.63 1159
8428.50 1181
8429.36 1190
8430.23 1174
8431.10 1203
8431.96 1243
8432.83 1245
8433.70 1222
8434.56 1191
8435.43 1237
8436.30 1298
8437.16 1344
8438.03 1303
8438.90 1401
8439.77 1467
8440.63 1531
8441.50 1567
8442.37 1585
8443.24 1612
8444.10 1700
8444.97 1655
8445.84 1657
8446.71 1731
8447.57 1734
8448.44 1737
8449.31 1727
8450.18 1743
8451.04 1763
8451.91 1788
8452.78 1966
8453.65 2154
8454.52 2323
8455.38 2621
8456.25 2797
8457.12 2947
8457.99 3072
8458.86 3072
8459.72 2996
8460.59 2850
8461.46 2662
8462.33 2504
8463.20 2331
8464.07 2216
8464.93 2066
8465.80 1849
8466.67 1805
8467.54 1724
8468.41 1637
8469.28 1578
8470.15 1556
8471.02 1481
8471.88 1497
8472.75 1499
8473.62 1480
8474.49 1464
8475.36 1484
8476.23 1503
8477.10 1445
8477.97 1438
8478.84 1523
8479.71 1579
8480.58 1618
8481.44 1646
8482.31 1680
8483.18 1683
8484.05 1638
8484.92 1711
8485.79 1625
8486.66 1621
8487.53 1595
8488.40 1555
8489.27 1512
8490.14 1494
8491.01 1464
8491.88 1483
8492.75 1499
8493.62 1492
8494.49 1497
8495.36 1506
8496.23 1534
8497.10 1539
8497.97 1486
8498.84 1509
8499.71 1441
8500.58 1407
8501.45 1453
8502.32 1435
8503.19 1480
8504.06 1452
8504.93 1501
8505.80 1452
8506.67 1463
8507.55 1483
8508.42 1554
8509.29 1553
8510.16 1584
8511.03 1576
8511.90 1615
8512.77 1610
8513.64 1580
8514.51 1655
8515.38 1608
8516.25 1648
8517.13 1682
8518.00 1701
8518.87 1662
8519.74 1695
8520.61 1812
8521.48 1875
8522.35 2020
8523.23 2224
8524.10 2448
8524.97 2702
8525.84 2873
8526.71 3064
8527.58 3112
8528.46 3061
8529.33 3085
8530.20 2984
8531.07 2735
8531.94 2608
8532.81 2428
8533.69 2320
8534.56 2205
8535.43 2040
8536.30 1998
8537.18 1970
8538.05 1873
8538.92 1846
8539.79 1845
8540.66 1724
8541.54 1665
8542.41 1628
8543.28 1570
8544.15 1526
8545.03 1500
8545.90 1480
8546.77 1521
8547.64 1576
8548.52 1539
8549.39 1520
8550.26 1671
8551.14 1740
8552.01 1962
8552.88 2164
8553.76 2330
8554.63 2484
8555.50 2628
8556.37 2573
8557.25 2582
8558.12 2458
8558.99 2358
8559.87 2281
8560.74 2107
8561.61 2054
8562.49 1880
8563.36 1798
8564.24 1730
8565.11 1649
8565.98 1602
8566.86 1519
8567.73 1474
8568.60 1517
8569.48 1488
8570.35 1463
8571.23 1385
8572.10 1425
8572.97 1404
8573.85 1379
8574.72 1339
8575.60 1358
8576.47 1367
8577.34 1327
8578.22 1279
8579.09 1323
8579.97 1351
8580.84 1350
8581.72 1389
8582.59 1313
8583.47 1359
8584.34 1322
8585.21 1379
8586.09 1378
8586.96 1372
8587.84 1367
8588.71 1368
8589.59 1396
8590.46 1439
8591.34 1410
8592.21 1457
8593.09 1476
8593.96 1506
8594.84 1484
8595.71 1522
8596.59 1524
8597.46 1522
8598.34 1478
8599.22 1522
8600.09 1563
8600.97 1581
8601.84 1542
8602.72 1554
8603.59 1595
8604.47 1597
8605.34 1564
8606.22 1543
8607.10 1567
8607.97 1572
8608.85 1594
8609.72 1579
8610.60 1618
8611.47 1612
8612.35 1639
8613.23 1651
8614.10 1696
8614.98 1662
8615.86 1655
8616.73 1753
8617.61 1749
8618.48 1807
8619.36 1838
8620.24 1847
8621.11 1870
8621.99 1908
8622.87 1924
8623.74 1935
8624.62 1964
8625.50 1918
8626.37 1992
8627.25 2057
8628.13 2009
8629.00 2051
8629.88 2078
8630.76 2060
8631.64 2099
8632.51 2027
8633.39 2071
8634.27 2070
8635.14 2076
8636.02 2109
8636.90 2063
8637.78 2121
8638.65 2162
8639.53 2171
8640.41 2232
8641.29 2288
8642.16 2263
8643.04 2291
8643.92 2307
8644.80 2404
8645.67 2460
8646.55 2554
8647.43 2585
8648.31 2562
8649.18 2684
8650.06 2649
8650.94 2655
8651.82 2740
8652.70 2761
8653.58 2784
8654.45 2801
8655.33 2812
8656.21 2855
8657.09 2962
8657.97 3044
8658.84 3166
8659.72 3372
8660.60 3664
8661.48 4013
8662.36 4500
8663.24 4901
8664.12 5418
8664.99 5719
8665.87 5923
8666.75 6019
8667.63 5902
8668.51 5746
8669.39 5491
8670.27 5274
8671.15 4993
8672.03 4645
8672.91 4513
8673.78 4355
8674.66 4213
8675.54 4067
8676.42 4024
8677.30 3832
8678.18 3696
8679.06 3497
8679.94 3388
8680.82 3237
8681.70 3197
8682.58 3088
8683.46 3083
8684.34 2979
8685.22 2988
8686.10 3033
8686.98 3077
8687.86 3125
8688.74 3353
8689.62 3593
8690.50 3959
8691.38 4444
8692.26 4771
8693.14 5028
8694.02 5267
8694.90 5229
8695.78 5096
8696.66 4930
8697.54 4675
8698.42 4343
8699.30 4130
8700.18 3926
8701.06 3663
8701.94 3564
8702.82 3409
8703.70 3325
8704.58 3084
8705.46 2997
8706.34 2824
8707.23 2679
8708.11 2556
8708.99 2370
8709.87 2272
8710.75 2130
8711.63 2144
8712.51 2056
8713.39 1917
8714.27 1882
8715.16 1839
8716.04 1803
8716.92 1772
8717.80 1739
8718.68 1802
8719.56 1756
8720.44 1745
8721.33 1673
8722.21 1734
8723.09 1674
8723.97 1679
8724.85 1711
8725.73 1686
8726.62 1740
8727.50 1742
8728.38 1828
8729.26 1826
8730.14 1841
8731.03 1856
8731.91 1908
8732.79 1907
8733.67 1831
8734.55 1868
8735.44 1876
8736.32 1796
8737.20 1785
8738.08 1771
8738.97 1774
8739.85 1728
8740.73 1701
8741.61 1774
8742.50 1718
8743.38 1752
8744.26 1696
8745.14 1699
8746.03 1697
8746.91 1748
8747.79 1664
8748.68 1684
8749.56 1583
8750.44 1607
8751.33 1672
8752.21 1704
8753.09 1668
8753.97 1674
8754.86 1702
8755.74 1718
8756.62 1738
8757.51 1811
8758.39 1854
8759.28 1908
8760.16 1906
8761.04 1912
8761.93 1876
8762.81 1873
8763.69 1796
8764.58 1804
8765.46 1788
8766.34 1777
8767.23 1791
8768.11 1735
8769.00 1757
8769.88 1722
8770.76 1744
8771.65 1730
8772.53 1719
8773.42 1678
8774.30 1674
8775.19 1659
8776.07 1582
8776.95 1573
8777.84 1600
8778.72 1583
8779.61 1662
8780.49 1593
8781.38 1608
8782.26 1673
8783.15 1652
8784.03 1621
8784.92 1657
8785.80 1665
8786.69 1691
8787.57 1689
8788.46 1626
8789.34 1622
8790.23 1596
8791.11 1631
8792.00 1564
8792.88 1532
8793.77 1531
8794.65 1549
8795.54 1538
8796.42 1450
8797.31 1401
8798.19 1403
8799.08 1368
8799.96 1342
8800.85 1342
8801.74 1361
8802.62 1332
8803.51 1314
8804.39 1296
8805.28 1297
8806.16 1281
8807.05 1291
8807.94 1304
8808.82 1327
8809.71 1300
8810.59 1304
8811.48 1319
8812.37 1291
8813.25 1332
8814.14 1242
8815.03 1252
8815.91 1256
8816.80 1280
8817.68 1280
8818.57 1306
8819.46 1300
8820.34 1306
8821.23 1268
8822.12 1252
8823.00 1332
8823.89 1288
8824.78 1252
8825.66 1234
8826.55 1285
8827.44 1239
8828.33 1266
8829.21 1272
8830.10 1285
8830.99 1271
8831.87 1250
8832.76 1187
8833.65 1244
8834.54 1235
8835.42 1245
8836.31 1274
8837.20 1230
8838.08 1183
8838.97 1191
8839.86 1187
8840.75 1188
8841.64 1260
8842.52 1193
8843.41 1215
8844.30 1198
8845.19 1176
8846.07 1162
8846.96 1195
8847.85 1169
8848.74 1189
8849.63 1093
8850.51 1114
8851.40 1105
8852.29 1083
8853.18 1068
8854.07 1056
8854.96 1022
8855.84 1025
8856.73 1037
8857.62 1007
8858.51 1021
8859.40 1033
8860.29 1036
8861.17 993
8862.06 1006
8862.95 968
8863.84 1006
8864.73 1028
8865.62 994
8866.51 995
8867.40 1006
8868.29 994
8869.17 980
8870.06 1006
8870.95 995
8871.84 953
8872.73 940
8873.62 961
8874.51 936
8875.40 935
8876.29 949
8877.18 957
8878.07 933
8878.96 933
8879.85 908
8880.74 906
8881.63 914
8882.51 879
8883.40 894
8884.29 906
8885.18 910
8886.07 909
8886.96 898
8887.85 929
8888.74 894
8889.63 846
8890.52 862
8891.41 862
8892.30 872
8893.19 858
8894.09 792
8894.98 846
8895.87 888
8896.76 819
8897.65 837
8898.54 829
8899.43 802
8900.32 803
8901.21 800
8902.10 819
8902.99 851
8903.88 813
8904.77 797
8905.66 800
8906.55 804
8907.44 822
8908.34 847
8909.23 792
8910.12 798
8911.01 778
8911.90 825
8912.79 803
8913.68 833
8914.57 854
8915.47 866
8916.36 808
8917.25 822
8918.14 829
8919.03 810
8919.92 810
8920.81 770
8921.71 797
8922.60 786
8923.49 749
8924.38 718
8925.27 778
8926.16 760
8927.06 760
8927.95 754
8928.84 788
8929.73 787
8930.62 748
8931.52 767
8932.41 753
8933.30 709
8934.19 735
8935.09 745
8935.98 759
8936.87 731
8937.76 735
8938.66 743
8939.55 713
8940.44 712
8941.33 717
8942.23 738
8943.12 712
8944.01 717
8944.90 726
8945.80 687
8946.69 725
8947.58 747
8948.48 729
8949.37 703
8950.26 735
8951.16 755
8952.05 726
8952.94 642
8953.84 679
8954.73 745
8955.62 750
8956.52 719
8957.41 719
8958.30 715
8959.20 702
8960.09 740
8960.98 720
8961.88 752
8962.77 722
8963.66 721
8964.56 711
8965.45 720
8966.35 683
8967.24 714
8968.13 742
8969.03 694
8969.92 712
8970.82 690
8971.71 729
8972.60 724
8973.50 696
8974.39 712
8975.29 682
8976.18 720
8977.08 702
8977.97 696
8978.87 694
8979.76 700
8980.65 715
8981.55 686
8982.44 656
8983.34 674
8984.23 685
8985.13 682
8986.02 687
8986.92 717
8987.81 709
8988.71 720
8989.60 652
8990.50 702
8991.39 713
8992.29 689
8993.18 721
8994.08 689
8994.97 725
8995.87 717
8996.76 675
8997.66 691
8998.56 702
8999.45 666
9000.35 678
9001.24 669
9002.14 657
9003.03 641
9003.93 637
9004.83 681
9005.72 688
9006.62 624
9007.51 661
9008.41 680
9009.31 687
9010.20 657
9011.10 657
9011.99 607
9012.89 669
9013.79 635
9014.68 650
9015.58 655
9016.48 642
9017.37 667
9018.27 686
9019.16 652
9020.06 655
9020.96 666
9021.85 617
9022.75 615
9023.65 668
9024.54 688
9025.44 629
9026.34 653
9027.24 638
9028.13 649
9029.03 677
9029.93 656
9030.82 654
9031.72 689
9032.62 643
9033.52 637
9034.41 662
9035.31 683
9036.21 658
9037.10 628
9038.00 657
9038.90 658
9039.80 641
9040.69 606
9041.59 635
9042.49 674
9043.39 688
9044.29 637
9045.18 648
9046.08 685
9046.98 620
9047.88 614
9048.78 687
9049.67 700
9050.57 642
9051.47 673
9052.37 703
9053.27 725
9054.16 699
9055.06 707
9055.96 741
9056.86 700
9057.76 689
9058.66 688
9059.55 695
9060.45 690
9061.35 709
9062.25 750
9063.15 730
9064.05 738
9064.95 714
9065.85 693
9066.74 714
9067.64 699
9068.54 698
9069.44 706
9070.34 691
9071.24 700
9072.14 725
9073.04 713
9073.94 721
9074.84 682
9075.74 677
9076.64 694
9077.53 686
9078.43 686
9079.33 659
9080.23 699
9081.13 691
9082.03 734
9082.93 694
9083.83 720
9084.73 716
9085.63 712
9086.53 677
9087.43 722
9088.33 717
9089.23 698
9090.13 702
9091.03 714
9091.93 725
9092.83 739
9093.73 718
9094.63 682
9095.53 714
9096.43 719
9097.33 737
9098.23 772
9099.13 750
9100.04 719
9100.94 707
9101.84 699
9102.74 734
9103.64 724
9104.54 705
9105.44 689
9106.34 699
9107.24 722
9108.14 689
9109.04 679
9109.94 680
9110.85 642
9111.75 643
9112.65 638
9113.55 667
9114.45 660
9115.35 634
9116.25 639
9117.15 647
9118.06 660
9118.96 657
9119.86 667
9120.76 640
9121.66 672
9122.56 680
9123.46 681
9124.37 686
9125.27 694
9126.17 678
9127.07 694
9127.97 727
9128.88 725
9129.78 666
9130.68 684
9131.58 683
9132.48 667
9133.39 654
9134.29 646
9135.19 652
9136.09 673
9137.00 642
9137.90 677
9138.80 651
9139.70 664
9140.61 629
9141.51 674
9142.41 642
9143.31 628
9144.22 681
9145.12 699
9146.02 684
9146.92 635
9147.83 608
9148.73 646
9149.63 681
9150.54 647
9151.44 663
9152.34 673
9153.25 699
9154.15 623
9155.05 649
9155.96 657
9156.86 636
9157.76 681
9158.67 670
9159.57 649
9160.47 630
9161.38 666
9162.28 677
9163.18 718
9164.09 676
9164.99 685
9165.90 704
9166.80 685
9167.70 695
9168.61 704
9169.51 694
9170.42 737
9171.32 771
9172.22 739
9173.13 703
9174.03 660
9174.94 698
9175.84 724
9176.74 670
9177.65 693
9178.55 657
9179.46 689
9180.36 672
9181.27 666
9182.17 702
9183.08 672
9183.98 656
9184.89 670
9185.79 677
9186.70 698
9187.60 673
9188.51 706
9189.41 676
9190.32 704
9191.22 679
9192.13 675
9193.03 686
9193.94 667
9194.84 674
9195.75 713
9196.65 708
9197.56 705
9198.46 742
9199.37 713
9200.27 741
9201.18 740
9202.08 771
9202.99 800
9203.90 785
9204.80 730
9205.71 728
9206.61 712
9207.52 721
9208.42 692
9209.33 700
9210.24 686
9211.14 675
9212.05 702
9212.95 668
9213.86 601
9214.77 607
9215.67 661
9216.58 672
9217.49 658
9218.39 638
9219.30 657
9220.21 626
9221.11 641
9222.02 677
9222.93 656
9223.83 615
9224.74 627
9225.65 660
9226.55 640
9227.46 619
9228.37 638
9229.27 621
9230.18 633
9231.09 640
9231.99 641
9232.90 628
9233.81 647
9234.72 684
9235.62 653
9236.53 649
9237.44 664
9238.34 634
9239.25 625
9240.16 645
9241.07 673
9241.97 641
9242.88 698
9243.79 677
9244.70 621
9245.61 630
9246.51 624
9247.42 633
9248.33 646
9249.24 675
9250.14 644
9251.05 633
9251.96 645
9252.87 639
9253.78 633
9254.69 642
9255.59 621
9256.50 674
9257.41 660
9258.32 677
9259.23 654
9260.14 652
9261.04 633
9261.95 671
9262.86 649
9263.77 648
9264.68 639
9265.59 664
9266.50 681
9267.40 662
9268.31 664
9269.22 726
9270.13 649
9271.04 625
9271.95 656
9272.86 623
9273.77 665
9274.68 633
9275.59 658
9276.49 688
9277.40 641
9278.31 627
9279.22 677
9280.13 676
9281.04 667
9281.95 673
9282.86 646
9283.77 632
9284.68 640
9285.59 652
9286.50 647
9287.41 632
9288.32 626
9289.23 661
9290.14 677
9291.05 662
9291.96 642
9292.87 708
9293.78 716
9294.69 665
9295.60 680
9296.51 720
9297.42 702
9298.33 665
9299.24 660
9300.15 655
9301.06 687
9301.97 650
9302.88 684
9303.79 685
9304.70 678
9305.61 708
9306.53 704
9307.44 709
9308.35 733
9309.26 727
9310.17 768
9311.08 728
9311.99 786
9312.90 791
9313.81 795
9314.72 830
9315.63 784
9316.55 785
9317.46 768
9318.37 738
9319.28 757
9320.19 734
9321.10 752
9322.01 731
9322.93 687
9323.84 684
9324.75 701
9325.66 691
9326.57 649
9327.48 676
9328.40 717
9329.31 723
9330.22 691
9331.13 711
9332.04 696
9332.96 693
9333.87 686
9334.78 702
9335.69 666
9336.60 684
9337.52 718
9338.43 681
9339.34 706
9340.25 721
9341.17 660
9342.08 726
9342.99 717
9343.90 712
9344.82 679
9345.73 649
9346.64 699
9347.55 714
9348.47 723
9349.38 737
9350.29 714
9351.21 715
9352.12 732
9353.03 709
9353.94 692
9354.86 700
9355.77 719
9356.68 699
9357.60 671
9358.51 651
9359.42 695
9360.34 713
9361.25 702
9362.16 699
9363.08 654
9363.99 663
9364.90 686
9365.82 691
9366.73 684
9367.65 657
9368.56 701
9369.47 706
9370.39 689
9371.30 687
9372.21 687
9373.13 706
9374.04 701
9374.96 693
9375.87 714
9376.79 695
9377.70 715
9378.61 721
9379.53 728
9380.44 776
9381.36 737
9382.27 739
9383.19 775
9384.10 764
9385.01 776
9385.93 742
9386.84 747
9387.76 815
9388.67 785
9389.59 803
9390.50 834
9391.42 844
9392.33 837
9393.25 825
9394.16 903
9395.08 879
9395.99 901
9396.91 873
9397.82 838
9398.74 859
9399.65 849
9400.57 860
9401.48 755
9402.40 812
9403.32 802
9404.23 793
9405.15 827
9406.06 802
9406.98 795
9407.89 811
9408.81 790
9409.73 761
9410.64 793
9411.56 787
9412.47 721
9413.39 757
9414.30 773
9415.22 761
9416.14 752
9417.05 775
9417.97 779
9418.89 769
9419.80 758
9420.72 758
9421.63 768
9422.55 746
9423.47 780
9424.38 757
9425.30 801
9426.22 838
9427.13 781
9428.05 808
9428.97 870
9429.88 817
9430.80 801
9431.72 809
9432.63 818
9433.55 827
9434.47 828
9435.38 864
9436.30 873
9437.22 899
9438.14 937
9439.05 880
9439.97 913
9440.89 915
9441.81 923
9442.72 922
9443.64 927
9444.56 918
9445.47 973
9446.39 947
9447.31 956
9448.23 970
9449.15 982
9450.06 976
9450.98 990
9451.90 1004
9452.82 975
9453.73 1022
9454.65 996
9455.57 1039
9456.49 999
9457.41 978
9458.32 919
9459.24 952
9460.16 896
9461.08 933
9462.00 947
9462.92 911
9463.83 893
9464.75 856
9465.67 895
9466.59 857
9467.51 878
9468.43 884
9469.35 871
9470.26 858
9471.18 887
9472.10 866
9473.02 894
9473.94 872
9474.86 885
9475.78 856
9476.70 910
9477.62 909
9478.54 943
9479.45 1001
9480.37 985
9481.29 988
9482.21 1032
9483.13 1007
9484.05 1068
9484.97 1019
9485.89 1004
9486.81 1007
9487.73 947
9488.65 977
9489.57 953
9490.49 927
9491.41 924
9492.33 929
9493.25 956
9494.17 910
9495.09 893
9496.01 886
9496.93 863
9497.85 874
9498.77 868
9499.69 887
9500.61 845
9501.53 898
9502.45 891
9503.37 870
9504.29 918
9505.21 896
9506.13 931
9507.05 951
9507.97 976
9508.89 982
9509.81 1013
9510.73 982
9511.65 981
9512.57 989
9513.49 983
9514.42 954
9515.34 966
9516.26 1009
9517.18 1092
9518.10 1123
9519.02 1133
9519.94 1177
9520.86 1326
9521.78 1308
9522.71 1343
9523.63 1313
9524.55 1269
9525.47 1268
9526.39 1272
9527.31 1278
9528.23 1248
9529.16 1221
9530.08 1251
9531.00 1197
9531.92 1130
9532.84 1079
9533.76 1069
9534.69 1118
9535.61 1090
9536.53 1040
9537.45 1059
9538.37 1084
9539.30 1061
9540.22 1070
9541.14 1069
9542.06 1052
9542.98 975
9543.91 1003
9544.83 1047
9545.75 1056
9546.67 1014
9547.60 1013
9548.52 1035
9549.44 1028
9550.36 1012
9551.29 1043
9552.21 1051
9553.13 1032
9554.06 1083
9554.98 1057
9555.90 1048
9556.82 1063
9557.75 1087
9558.67 1060
9559.59 1126
9560.52 1144
9561.44 1139
9562.36 1209
9563.29 1117
9564.21 1138
9565.13 1131
9566.06 1129
9566.98 1164
9567.90 1165
9568.83 1162
9569.75 1116
9570.67 1131
9571.60 1156
9572.52 1145
9573.44 1135
9574.37 1179
9575.29 1143
9576.22 1153
9577.14 1148
9578.06 1229
9578.99 1309
9579.91 1248
9580.84 1256
9581.76 1302
9582.68 1274
9583.61 1280
9584.53 1247
9585.46 1300
9586.38 1286
9587.31 1305
9588.23 1306
9589.15 1321
9590.08 1326
9591.00 1346
9591.93 1377
9592.85 1378
9593.78 1406
9594.70 1428
9595.63 1523
9596.55 1584
9597.48 1646
9598.40 1785
9599.33 1857
9600.25 1877
9601.18 1865
9602.10 1879
9603.03 1889
9603.95 1840
9604.88 1779
9605.80 1693
9606.73 1665
9607.65 1583
9608.58 1565
9609.50 1540
9610.43 1487
9611.35 1432
9612.28 1414
9613.21 1442
9614.13 1367
9615.06 1352
9615.98 1345
9616.91 1387
9617.84 1416
9618.76 1370
9619.69 1417
9620.61 1351
9621.54 1340
9622.47 1321
9623.39 1352
9624.32 1367
9625.24 1372
9626.17 1388
9627.10 1365
9628.02 1400
9628.95 1382
9629.88 1414
9630.80 1434
9631.73 1448
9632.65 1436
9633.58 1444
9634.51 1490
9635.43 1514
9636.36 1527
9637.29 1530
9638.22 1584
9639.14 1609
9640.07 1625
9641.00 1686
9641.92 1680
9642.85 1714
9643.78 1695
9644.70 1719
9645.63 1721
9646.56 1772
9647.49 1746
9648.41 1792
9649.34 1753
9650.27 1798
9651.20 1806
9652.12 1807
9653.05 1797
9653.98 1775
9654.91 1740
9655.83 1808
9656.76 1796
9657.69 1751
9658.62 1771
9659.55 1778
9660.47 1800
9661.40 1884
9662.33 1831
9663.26 1822
9664.19 1841
9665.11 1872
9666.04 1875
9666.97 1979
9667.90 1920
9668.83 1916
9669.75 1986
9670.68 1995
9671.61 1980
9672.54 2060
9673.47 2009
9674.40 2046
9675.33 1995
9676.25 2067
9677.18 2081
9678.11 2087
9679.04 2137
9679.97 2123
9680.90 2133
9681.83 2116
9682.76 2116
9683.69 2158
9684.61 2136
9685.54 2162
9686.47 2171
9687.40 2184
9688.33 2204
9689.26 2180
9690.19 2197
9691.12 2266
9692.05 2191
9692.98 2258
9693.91 2336
9694.84 2341
9695.77 2425
9696.70 2437
9697.63 2498
9698.56 2558
9699.49 2634
9700.42 2738
9701.35 2725
9702.28 2712
9703.21 2538
9704.14 2521
9705.07 2451
9706.00 2470
9706.93 2388
9707.86 2327
9708.79 2375
9709.72 2303
9710.65 2268
9711.58 2392
9712.51 2373
9713.44 2414
9714.37 2479
9715.30 2504
9716.23 2517
9717.16 2527
9718.09 2455
9719.02 2431
9719.95 2415
9720.88 2345
9721.81 2257
9722.75 2266
9723.68 2177
9724.61 2111
9725.54 2030
9726.47 1995
9727.40 1987
9728.33 1961
9729.26 1986
9730.19 1948
9731.13 1933
9732.06 1967
9732.99 1960
9733.92 1924
9734.85 1954
9735.78 1895
9736.71 1913
9737.65 1851
9738.58 1877
9739.51 1887
9740.44 1899
9741.37 1839
9742.30 1858
9743.24 1914
9744.17 1869
9745.10 1888
9746.03 1845
9746.96 1934
9747.90 1878
9748.83 1878
9749.76 1924
9750.69 1907
9751.63 1922
9752.56 1916
9753.49 1833
9754.42 1823
9755.36 1808
9756.29 1816
9757.22 1840
9758.15 1858
9759.09 1849
9760.02 1894
9760.95 1851
9761.88 1828
9762.82 1914
9763.75 1849
9764.68 1846
9765.62 1857
9766.55 1841
9767.48 1848
9768.41 1877
9769.35 1879
9770.28 1890
9771.21 1946
9772.15 1899
9773.08 1911
9774.01 1924
9774.95 1926
9775.88 1973
9776.81 1999
9777.75 1991
9778.68 2060
9779.62 2087
9780.55 2113
9781.48 2223
9782.42 2233
9783.35 2197
9784.28 2283
9785.22 2307
9786.15 2280
9787.09 2288
9788.02 2368
9788.95 2368
9789.89 2244
9790.82 2249
9791.76 2265
9792.69 2241
9793.63 2225
9794.56 2342
9795.49 2405
9796.43 2483
9797.36 2542
9798.30 2741
9799.23 2742
9800.17 2841
9801.10 2802
9802.04 2831
9802.97 2668
9803.91 2656
9804.84 2507
9805.78 2345
9806.71 2199
9807.65 2109
9808.58 1998
9809.52 1835
9810.45 1751
9811.39 1690
9812.32 1642
9813.26 1567
9814.19 1488
9815.13 1458
9816.06 1461
9817.00 1467
9817.93 1413
9818.87 1403
9819.80 1440
9820.74 1412
9821.68 1417
9822.61 1398
9823.55 1311
9824.48 1311
9825.42 1361
9826.35 1382
9827.29 1347
9828.23 1349
9829.16 1341
9830.10 1307
9831.03 1339
9831.97 1280
9832.91 1343
9833.84 1350
9834.78 1369
9835.72 1306
9836.65 1365
9837.59 1357
9838.52 1299
9839.46 1305
9840.40 1303
9841.33 1297
9842.27 1280
9843.21 1300
9844.14 1378
9845.08 1305
9846.02 1299
9846.95 1339
9847.89 1306
9848.83 1298
9849.77 1309
9850.70 1325
9851.64 1324
9852.58 1270
9853.51 1333
9854.45 1277
9855.39 1332
9856.33 1315
9857.26 1343
9858.20 1305
9859.14 1260
9860.08 1267
9861.01 1312
9861.95 1302
9862.89 1259
9863.83 1262
9864.76 1274
9865.70 1255
9866.64 1241
9867.58 1268
9868.51 1287
9869.45 1275
9870.39 1255
9871.33 1259
9872.27 1264
9873.20 1237
9874.14 1263
9875.08 1283
9876.02 1281
9876.96 1254
9877.90 1260
9878.83 1240
9879.77 1270
9880.71 1200
9881.65 1281
9882.59 1255
9883.53 1260
9884.47 1266
9885.40 1257
9886.34 1215
9887.28 1227
9888.22 1184
9889.16 1211
9890.10 1232
9891.04 1196
9891.98 1220
9892.91 1202
9893.85 1209
9894.79 1152
9895.73 1154
9896.67 1154
9897.61 1131
9898.55 1173
9899.49 1162
9900.43 1207
9901.37 1168
9902.31 1189
9903.25 1199
9904.19 1200
9905.13 1192
9906.07 1186
9907.01 1202
9907.95 1152
9908.89 1192
9909.83 1193
9910.77 1202
9911.71 1186
9912.65 1174
9913.59 1223
9914.53 1238
9915.47 1204
9916.41 1249
9917.35 1225
9918.29 1241
9919.23 1240
9920.17 1308
9921.11 1369
9922.05 1375
9922.99 1425
9923.93 1527
9924.87 1576
9925.81 1609
9926.75 1655
9927.69 1682
9928.63 1670
9929.57 1650
9930.51 1694
9931.45 1640
9932.39 1558
9933.34 1538
9934.28 1540
9935.22 1441
9936.16 1372
9937.10 1364
9938.04 1302
9938.98 1266
9939.92 1246
9940.87 1257
9941.81 1225
9942.75 1244
9943.69 1230
9944.63 1256
9945.57 1292
9946.51 1328
9947.46 1425
9948.40 1380
9949.34 1454
9950.28 1479
9951.22 1525
9952.16 1518
9953.11 1511
9954.05 1513
9954.99 1441
9955.93 1407
9956.87 1386
9957.82 1339
9958.76 1290
9959.70 1240
9960.64 1184
9961.59 1174
9962.53 1128
9963.47 1110
9964.41 1069
9965.35 1055
9966.30 1066
9967.24 987
9968.18 996
9969.13 1004
9970.07 982
9971.01 978
9971.95 958
9972.90 957
9973.84 934
9974.78 955
9975.73 911
9976.67 906
9977.61 934
9978.55 926
9979.50 891
9980.44 877
9981.38 897
9982.33 873
9983.27 836
9984.21 834
9985.16 888
9986.10 855
9987.04 857
9987.99 906
9988.93 909
9989.88 874
9990.82 893
9991.76 906
9992.71 843
9993.65 900
9994.59 830
9995.54 871
9996.48 888
9997.43 872
9998.37 894
9999.31 867
10000.26 884
10001.20 849
10002.15 840
10003.09 856
10004.04 844
10004.98 842
10005.92 873
10006.87 842
10007.81 858
10008.76 847
10009.70 822
10010.65 846
10011.59 827
10012.54 827
10013.48 877
10014.43 825
10015.37 858
10016.32 833
10017.26 830
10018.21 821
10019.15 872
10020.10 821
10021.04 808
10021.99 834
10022.93 851
10023.88 849
10024.82 832
10025.77 828
10026.71 835
10027.66 805
10028.60 801
10029.55 790
10030.49 781
10031.44 826
10032.39 825
10033.33 798
10034.28 796
10035.22 809
10036.17 811
10037.11 800
10038.06 781
10039.01 799
10039.95 792
10040.90 794
10041.84 794
10042.79 766
10043.74 756
10044.68 741
10045.63 744
10046.58 744
10047.52 772
10048.47 737
10049.41 749
10050.36 754
10051.31 777
10052.25 722
10053.20 735
10054.15 752
10055.09 761
10056.04 794
10056.99 750
10057.93 759
10058.88 768
10059.83 784
10060.78 792
10061.72 762
10062.67 728
10063.62 742
10064.56 788
10065.51 760
10066.46 749
10067.41 729
10068.35 754
10069.30 759
10070.25 747
10071.20 720
10072.14 721
10073.09 730
10074.04 695
10074.99 766
10075.93 744
10076.88 702
10077.83 717
10078.78 731
10079.72 739
10080.67 732
10081.62 722
10082.57 744
10083.52 747
10084.46 736
10085.41 708
10086.36 730
10087.31 732
10088.26 705
10089.21 684
10090.15 712
10091.10 744
10092.05 719
10093.00 727
10093.95 732
10094.90 739
10095.85 770
10096.79 760
10097.74 721
10098.69 737
10099.64 729
10100.59 716
10101.54 713
10102.49 736
10103.44 732
10104.39 727
10105.33 740
10106.28 720
10107.23 727
10108.18 713
10109.13 735
10110.08 705
10111.03 726
10111.98 750
10112.93 725
10113.88 747
10114.83 743
10115.78 736
10116.73 743
10117.68 748
10118.63 789
10119.58 757
10120.53 755
10121.48 744
10122.43 745
10123.38 776
10124.33 745
10125.28 732
10126.23 736
10127.18 757
10128.13 745
10129.08 732
10130.03 751
10130.98 765
10131.93 746
10132.88 752
10133.83 759
10134.78 774
10135.73 781
10136.68 792
10137.63 763
10138.58 799
10139.53 823
10140.48 815
10141.43 815
10142.38 825
10143.33 854
10144.29 871
10145.24 879
10146.19 855
10147.14 852
10148.09 888
10149.04 821
10149.99 868
10150.94 864
10151.89 852
10152.85 872
10153.80 871
10154.75 860
10155.70 910
10156.65 915
10157.60 933
10158.55 911
10159.51 980
10160.46 946
10161.41 963
10162.36 948
10163.31 948
10164.26 973
10165.22 990
10166.17 985
10167.12 994
10168.07 1023
10169.02 1022
10169.98 1033
10170.93 1046
10171.88 1018
10172.83 1057
10173.79 1051
10174.74 1076
10175.69 1104
10176.64 1083
10177.60 1122
10178.55 1123
10179.50 1118
10180.45 1153
10181.41 1134
10182.36 1165
10183.31 1111
10184.26 1143
10185.22 1169
10186.17 1156
10187.12 1125
10188.08 1171
10189.03 1163
10189.98 1184
10190.93 1213
10191.89 1109
10192.84 1160
10193.79 1199
10194.75 1180
10195.70 1187
10196.65 1175
10197.61 1212
10198.56 1210
10199.51 1205
10200.47 1221
10201.42 1231
10202.38 1275
10203.33 1342
10204.28 1346
10205.24 1422
10206.19 1490
10207.14 1490
10208.10 1517
10209.05 1529
10210.01 1525
10210.96 1571
10211.91 1534
10212.87 1515
10213.82 1417
10214.78 1417
10215.73 1382
10216.69 1377
10217.64 1301
10218.59 1382
10219.55 1302
10220.50 1206
10221.46 1218
10222.41 1205
10223.37 1221
10224.32 1173
10225.28 1195
10226.23 1145
10227.19 1211
10228.14 1173
10229.10 1189
10230.05 1201
10231.01 1251
10231.96 1310
10232.92 1295
10233.87 1390
10234.83 1434
10235.78 1479
10236.74 1540
10237.69 1470
10238.65 1462
10239.60 1437
10240.56 1427
10241.51 1429
10242.47 1361
10243.42 1259
10244.38 1258
10245.34 1250
10246.29 1188
10247.25 1100
10248.20 1090
10249.16 1109
10250.11 1148
10251.07 1110
10252.03 1035
10252.98 1024
10253.94 1024
10254.89 975
10255.85 996
10256.81 975
10257.76 975
10258.72 928
10259.68 917
10260.63 931
10261.59 901
10262.55 953
10263.50 913
10264.46 903
10265.41 883
10266.37 900
10267.33 913
10268.28 938
10269.24 898
10270.20 902
10271.16 913
10272.11 930
10273.07 900
10274.03 910
10274.98 884
10275.94 875
10276.90 921
10277.85 885
10278.81 880
10279.77 897
10280.73 877
10281.68 842
10282.64 851
10283.60 825
10284.56 807
10285.51 791
10286.47 768
10287.43 810
10288.39 810
10289.34 832
10290.30 845
10291.26 836
10292.22 811
10293.18 842
10294.13 799
10295.09 835
10296.05 840
10297.01 838
10297.97 825
10298.92 805
10299.88 808
10300.84 856
10301.80 794
10302.76 783
10303.72 774
10304.67 795
10305.63 817
10306.59 802
10307.55 772
10308.51 821
10309.47 808
10310.43 796
10311.38 798
10312.34 771
10313.30 803
10314.26 758
10315.22 778
10316.18 760
10317.14 766
10318.10 770
10319.06 769
10320.01 777
10320.97 741
10321.93 717
10322.89 763
10323.85 765
10324.81 700
10325.77 709
10326.73 696
10327.69 712
10328.65 741
10329.61 748
10330.57 727
10331.53 722
10332.49 732
10333.45 756
10334.41 757
10335.37 707
10336.33 707
10337.29 708
10338.25 687
10339.21 683
10340.17 682
10341.13 694
10342.09 687
10343.05 655
10344.01 685
10344.97 702
10345.93 731
10346.89 706
10347.85 676
10348.81 662
10349.77 682
10350.73 690
10351.69 675
10352.65 686
10353.61 679
10354.57 661
10355.53 690
10356.49 664
10357.46 650
10358.42 658
10359.38 662
10360.34 653
10361.30 667
10362.26 648
10363.22 651
10364.18 650
10365.14 645
10366.11 648
10367.07 671
10368.03 648
10368.99 655
10369.95 654
10370.91 652
10371.87 646
10372.84 659
10373.80 617
10374.76 601
10375.72 643
10376.68 607
10377.64 588
10378.61 607
10379.57 637
10380.53 627
10381.49 621
10382.45 650
10383.42 646
10384.38 627
10385.34 630
10386.30 631
10387.27 656
10388.23 645
10389.19 604
10390.15 635
10391.11 591
10392.08 619
10393.04 596
10394.00 602
10394.96 595
10395.93 584
10396.89 624
10397.85 614
10398.82 628
10399.78 614
10400.74 607
10401.70 630
10402.67 618
10403.63 584
10404.59 592
10405.56 578
10406.52 576
10407.48 581
10408.45 596
10409.41 587
10410.37 595
10411.34 616
10412.30 610
10413.26 605
10414.23 625
10415.19 656
10416.15 619
10417.12 645
10418.08 648
10419.04 672
10420.01 677
10420.97 674
10421.94 668
10422.90 637
10423.86 635
10424.83 660
10425.79 634
10426.76 643
10427.72 628
10428.68 609
10429.65 627
10430.61 606
10431.58 602
10432.54 609
10433.51 623
10434.47 576
10435.44 612
10436.40 596
10437.36 588
10438.33 617
10439.29 573
10440.26 535
10441.22 538
10442.19 585
10443.15 602
10444.12 547
10445.08 566
10446.05 566
10447.01 584
10447.98 561
10448.94 562
10449.91 573
10450.87 558
10451.84 552
10452.80 576
10453.77 581
10454.73 567
10455.70 581
10456.67 557
10457.63 540
10458.60 564
10459.56 600
10460.53 607
10461.49 588
10462.46 576
10463.43 551
10464.39 577
10465.36 588
10466.32 570
10467.29 592
10468.25 587
10469.22 590
10470.19 520
10471.15 553
10472.12 567
10473.09 604
10474.05 565
10475.02 588
10475.98 576
10476.95 598
10477.92 585
10478.88 544
10479.85 603
10480.82 623
10481.78 613
10482.75 598
10483.72 578
10484.68 592
10485.65 585
10486.62 555
10487.58 572
10488.55 592
10489.52 550
10490.49 542
10491.45 557
10492.42 559
10493.39 586
10494.35 583
10495.32 565
10496.29 554
10497.26 570
10498.22 584
10499.19 562
10500.16 562
10501.13 569
10502.09 599
10503.06 580
10504.03 611
10505.00 603
10505.96 599
10506.93 587
10507.90 586
10508.87 573
10509.84 592
10510.80 603
10511.77 584
10512.74 565
10513.71 551
10514.68 580
10515.64 586
10516.61 558
10517.58 572
10518.55 597
10519.52 565
10520.49 569
10521.45 596
10522.42 581
10523.39 606
10524.36 583
10525.33 578
10526.30 585
10527.27 555
10528.23 585
10529.20 581
10530.17 609
10531.14 606
10532.11 593
10533.08 604
10534.05 594
10535.02 610
10535.99 610
10536.96 637
10537.93 642
10538.89 653
10539.86 651
10540.83 591
10541.80 607
10542.77 627
10543.74 642
10544.71 636
10545.68 643
10546.65 670
10547.62 632
10548.59 613
10549.56 632
10550.53 637
10551.50 631
10552.47 613
10553.44 621
10554.41 639
10555.38 620
10556.35 650
10557.32 670
10558.29 639
10559.26 671
10560.23 635
10561.20 684
10562.17 675
10563.14 635
10564.11 679
10565.08 638
10566.05 677
10567.02 657
10567.99 652
10568.96 620
10569.93 637
10570.91 656
10571.88 650
10572.85 652
10573.82 616
10574.79 656
10575.76 620
10576.73 642
10577.70 645
10578.67 634
10579.64 625
10580.62 640
10581.59 621
10582.56 660
10583.53 628
10584.50 659
10585.47 614
10586.44 673
10587.42 605
10588.39 634
10589.36 657
10590.33 643
10591.30 647
10592.27 655
10593.25 686
10594.22 693
10595.19 645
10596.16 663
10597.13 705
10598.10 663
10599.08 701
10600.05 729
10601.02 724
10601.99 696
10602.97 700
10603.94 723
10604.91 746
10605.88 778
10606.85 778
10607.83 818
10608.80 850
10609.77 832
10610.74 869
10611.72 890
10612.69 887
10613.66 886
10614.64 870
10615.61 827
10616.58 791
10617.55 795
10618.53 783
10619.50 778
10620.47 761
10621.45 747
10622.42 772
10623.39 759
10624.37 726
10625.34 726
10626.31 705
10627.29 691
10628.26 683
10629.23 657
10630.21 705
10631.18 650
10632.15 674
10633.13 687
10634.10 704
10635.07 723
10636.05 692
10637.02 737
10638.00 752
10638.97 805
10639.94 755
10640.92 729
10641.89 748
10642.87 757
10643.84 717
10644.81 710
10645.79 702
10646.76 729
10647.74 740
10648.71 727
10649.68 699
10650.66 689
10651.63 711
10652.61 654
10653.58 653
10654.56 653
10655.53 637
10656.51 635
10657.48 645
10658.46 616
10659.43 649
10660.41 664
10661.38 600
10662.36 614
10663.33 618
10664.31 616
10665.28 606
10666.26 589
10667.23 583
10668.21 612
10669.18 578
10670.16 555
10671.13 569
10672.11 594
10673.08 608
10674.06 613
10675.03 581
10676.01 603
10676.99 587
10677.96 586
10678.94 577
10679.91 608
10680.89 604
10681.86 646
10682.84 624
10683.82 634
10684.79 615
10685.77 580
10686.74 609
10687.72 577
10688.70 596
10689.67 575
10690.65 612
10691.63 585
10692.60 598
10693.58 551
10694.55 574
10695.53 582
10696.51 615
10697.48 570
10698.46 576
10699.44 592
10700.41 558
10701.39 555
10702.37 579
10703.34 608
10704.32 605
10705.30 601
10706.27 564
10707.25 567
10708.23 582
10709.21 578
10710.18 572
10711.16 576
10712.14 551
10713.11 607
10714.09 600
10715.07 586
10716.05 575
10717.02 589
10718.00 591
10718.98 586
10719.96 584
10720.93 573
10721.91 580
10722.89 571
10723.87 560
10724.85 564
10725.82 573
10726.80 593
10727.78 553
10728.76 590
10729.74 562
10730.71 582
10731.69 599
10732.67 573
10733.65 569
10734.63 577
10735.60 622
10736.58 636
10737.56 593
10738.54 629
10739.52 626
10740.50 645
10741.48 624
10742.45 607
10743.43 617
10744.41 608
10745.39 664
10746.37 637
10747.35 642
10748.33 648
10749.31 619
10750.28 611
10751.26 656
10752.24 631
10753.22 619
10754.20 596
10755.18 588
10756.16 588
10757.14 599
10758.12 625
10759.10 626
10760.08 646
10761.06 626
10762.04 624
10763.01 589
10763.99 630
10764.97 626
10765.95 602
10766.93 618
10767.91 596
10768.89 608
10769.87 644
10770.85 645
10771.83 642
10772.81 638
10773.79 651
10774.77 677
10775.75 619
10776.73 645
10777.71 663
10778.69 689
10779.67 667
10780.65 692
10781.63 694
10782.62 665
10783.60 725
10784.58 695
10785.56 699
10786.54 698
10787.52 677
10788.50 716
10789.48 687
10790.46 702
10791.44 703
10792.42 718
10793.40 700
10794.38 667
10795.37 662
10796.35 651
10797.33 662
10798.31 650
10799.29 691
10800.27 682
10801.25 625
10802.23 646
10803.21 659
10804.20 617
10805.18 656
10806.16 650
10807.14 629
10808.12 606
10809.10 606
10810.09 614
10811.07 608
10812.05 654
10813.03 663
10814.01 636
10815.00 605
10815.98 636
10816.96 623
10817.94 609
10818.92 609
10819.91 605
10820.89 638
10821.87 625
10822.85 642
10823.83 646
10824.82 620
10825.80 627
10826.78 638
10827.76 697
10828.75 673
10829.73 656
10830.71 639
10831.69 682
10832.68 667
10833.66 666
10834.64 655
10835.63 661
10836.61 677
10837.59 658
10838.57 694
10839.56 671
10840.54 660
10841.52 660
10842.51 660
10843.49 699
10844.47 672
10845.46 662
10846.44 667
10847.42 681
10848.41 635
10849.39 734
10850.37 712
10851.36 705
10852.34 684
10853.32 691
10854.31 683
10855.29 696
10856.28 721
10857.26 718
10858.24 696
10859.23 717
10860.21 697
10861.20 741
10862.18 726
10863.16 780
10864.15 733
10865.13 717
10866.12 740
10867.10 743
10868.08 721
10869.07 698
10870.05 756
10871.04 746
10872.02 743
10873.01 729
10873.99 801
10874.98 776
10875.96 765
10876.95 761
10877.93 789
10878.92 783
10879.90 786
10880.89 760
10881.87 757
10882.86 781
10883.84 778
10884.83 800
10885.81 776
10886.80 787
10887.78 752
10888.77 788
10889.75 823
10890.74 834
10891.72 842
10892.71 840
10893.69 843
10894.68 873
10895.66 839
10896.65 826
10897.64 866
10898.62 845
10899.61 858
10900.59 852
10901.58 891
10902.56 890
10903.55 875
10904.54 906
10905.52 912
10906.51 920
10907.49 917
10908.48 970
10909.47 917
10910.45 952
10911.44 928
10912.43 981
10913.41 999
10914.40 986
10915.39 987
10916.37 1028
10917.36 1074
10918.35 1065
10919.33 1019
10920.32 1050
10921.31 1050
10922.29 1045
10923.28 1069
10924.27 1072
10925.25 1098
10926.24 1080
10927.23 1137
10928.21 1053
10929.20 1089
10930.19 1098
10931.18 1091
10932.16 1108
10933.15 1107
10934.14 1128
10935.12 1170
10936.11 1177
10937.10 1124
10938.09 1224
10939.07 1246
10940.06 1212
10941.05 1250
10942.04 1288
10943.02 1241
10944.01 1244
10945.00 1267
10945.99 1346
10946.98 1360
10947.96 1353
10948.95 1390
10949.94 1450
10950.93 1507
10951.92 1497
10952.90 1624
10953.89 1661
10954.88 1725
10955.87 1789
10956.86 1850
10957.85 1861
10958.83 1900
10959.82 1951
10960.81 1962
10961.80 2002
10962.79 1990
10963.78 1885
10964.77 1919
10965.75 1891
10966.74 1876
10967.73 1778
10968.72 1727
10969.71 1747
10970.70 1660
10971.69 1558
10972.68 1592
10973.67 1552
10974.66 1543
10975.64 1515
10976.63 1476
10977.62 1475
10978.61 1462
10979.60 1430
10980.59 1466
10981.58 1491
10982.57 1538
10983.56 1544
10984.55 1511
10985.54 1572
10986.53 1622
10987.52 1570
10988.51 1641
10989.50 1671
10990.49 1729
10991.48 1775
10992.47 1895
10993.46 1999
10994.45 2065
10995.44 2197
10996.43 2288
10997.42 2386
10998.41 2569
10999.40 2524
11000.39 2631
11001.38 2721
11002.37 2699
11003.36 2701
11004.35 2565
11005.34 2542
11006.33 2411
11007.32 2356
11008.31 2260
11009.30 2148
11010.30 2013
11011.29 1827
11012.28 1825
11013.27 1689
11014.26 1629
11015.25 1551
11016.24 1439
11017.23 1391
11018.22 1311
11019.21 1307
11020.21 1295
11021.20 1273
11022.19 1233
11023.18 1202
11024.17 1189
11025.16 1166
11026.15 1149
11027.14 1111
11028.14 1091
11029.13 1162
11030.12 1107
11031.11 1114
11032.10 1136
11033.09 1141
11034.09 1118
11035.08 1147
11036.07 1120
11037.06 1114
11038.05 1120
11039.05 1163
11040.04 1117
11041.03 1116
11042.02 1173
11043.02 1135
11044.01 1096
11045.00 1127
11045.99 1064
11046.98 1109
11047.98 1049
11048.97 1005
11049.96 1080
11050.95 1074
11051.95 1045
11052.94 1010
11053.93 986
11054.93 1021
11055.92 1003
11056.91 1013
11057.90 1041
11058.90 1024
11059.89 969
11060.88 974
11061.88 984
11062.87 985
11063.86 1022
11064.86 1057
11065.85 998
11066.84 1006
11067.84 1044
11068.83 1042
11069.82 1043
11070.82 1036
11071.81 1020
11072.80 1061
11073.80 1009
11074.79 1058
11075.78 1041
11076.78 1036
11077.77 1088
11078.77 988
11079.76 1069
11080.75 1026
11081.75 984
11082.74 1026
11083.74 1017
11084.73 1000
11085.72 999
11086.72 1003
11087.71 1013
11088.71 958
11089.70 951
11090.70 961
11091.69 986
11092.68 928
11093.68 920
11094.67 942
11095.67 906
11096.66 941
11097.66 980
11098.65 974
11099.65 969
11100.64 917
11101.64 909
11102.63 904
11103.63 911
11104.62 894
11105.62 953
11106.61 944
11107.61 932
11108.60 939
11109.60 943
11110.59 886
11111.59 899
11112.58 909
11113.58 903
11114.57 926
11115.57 925
11116.56 950
11117.56 976
11118.56 878
11119.55 912
11120.55 930
11121.54 931
11122.54 885
11123.54 912
11124.53 947
11125.53 940
11126.52 904
11127.52 950
11128.51 968
11129.51 928
11130.51 935
11131.50 904
11132.50 875
11133.50 896
11134.49 914
11135.49 903
11136.49 891
11137.48 868
11138.48 892
11139.47 969
11140.47 916
11141.47 881
11142.46 892
11143.46 920
11144.46 885
11145.46 861
11146.45 883
11147.45 875
11148.45 885
11149.44 871
11150.44 874
11151.44 863
11152.43 897
11153.43 930
11154.43 927
11155.43 879
11156.42 831
11157.42 853
11158.42 921
11159.42 867
11160.41 849
11161.41 864
11162.41 853
11163.41 879
11164.40 857
11165.40 889
11166.40 851
11167.40 848
11168.39 841
11169.39 827
11170.39 852
11171.39 857
11172.39 841
11173.38 805
11174.38 801
11175.38 808
11176.38 835
11177.38 816
11178.38 822
11179.37 827
11180.37 854
11181.37 841
11182.37 844
11183.37 856
11184.37 833
11185.37 809
11186.36 763
11187.36 846
11188.36 827
11189.36 802
11190.36 815
11191.36 836
11192.36 815
11193.36 842
11194.36 856
11195.35 810
11196.35 849
11197.35 850
11198.35 838
11199.35 822
11200.35 808
11201.35 836
11202.35 890
11203.35 857
11204.35 810
11205.35 837
11206.35 855
11207.35 845
11208.35 848
11209.35 849
11210.35 827
11211.35 897
11212.35 857
11213.35 834
11214.35 862
11215.34 853
11216.35 823
11217.35 832
11218.35 825
11219.35 846
11220.35 859
11221.35 885
11222.35 861
11223.35 813
11224.35 867
11225.35 858
11226.35 899
11227.35 881
11228.35 896
11229.35 886
11230.35 871
11231.35 881
11232.35 898
11233.35 901
11234.35 869
11235.35 941
11236.35 936
11237.36 898
11238.36 872
11239.36 934
11240.36 935
11241.36 954
11242.36 946
11243.36 925
11244.36 954
11245.36 931
11246.37 880
11247.37 923
11248.37 957
11249.37 983
11250.37 973
11251.37 968
11252.38 944
11253.38 923
11254.38 934
11255.38 1009
11256.38 1004
11257.38 1032
11258.39 1003
11259.39 999
11260.39 1012
11261.39 1043
11262.39 1064
11263.40 1017
11264.40 1045
11265.40 1071
11266.40 1094
11267.40 1096
11268.41 1093
11269.41 1165
11270.41 1221
11271.41 1191
11272.42 1262
11273.42 1294
11274.42 1298
11275.42 1249
11276.43 1294
11277.43 1324
11278.43 1299
11279.44 1306
11280.44 1333
11281.44 1356
11282.44 1295
11283.45 1251
11284.45 1296
11285.45 1238
11286.46 1161
11287.46 1156
11288.46 1131
11289.47 1096
11290.47 1077
11291.47 1088
11292.48 1085
11293.48 1025
11294.48 989
11295.49 1031
11296.49 979
11297.49 972
11298.50 971
11299.50 1015
11300.51 992
11301.51 990
11302.51 1004
11303.52 988
11304.52 981
11305.53 958
11306.53 950
11307.53 1026
11308.54 1025
11309.54 1001
11310.55 1024
11311.55 994
11312.55 1028
11313.56 1053
11314.56 1072
11315.57 1099
11316.57 1126
11317.58 1190
11318.58 1177
11319.59 1155
11320.59 1168
11321.59 1163
11322.60 1189
11323.60 1151
11324.61 1174
11325.61 1176
11326.62 1148
11327.62 1137
11328.63 1073
11329.63 1122
11330.64 1089
11331.64 1048
11332.65 1098
11333.65 1034
11334.66 1049
11335.67 1068
11336.67 1048
11337.68 1021
11338.68 1081
11339.69 1084
11340.69 1094
11341.70 1043
11342.70 1081
11343.71 1079
11344.72 1114
11345.72 1014
11346.73 1004
11347.73 1063
11348.74 1022
11349.74 995
11350.75 974
11351.76 974
11352.76 1017
11353.77 958
11354.78 951
11355.78 951
11356.79 977
11357.79 966
11358.80 999
11359.81 1006
11360.81 953
11361.82 1004
11362.83 1027
11363.83 948
11364.84 956
11365.85 935
11366.85 981
11367.86 936
11368.87 915
11369.87 935
11370.88 884
11371.89 864
11372.89 909
11373.90 901
11374.91 860
11375.92 861
11376.92 921
11377.93 906
11378.94 861
11379.94 898
11380.95 876
11381.96 906
11382.97 877
11383.97 871
11384.98 863
11385.99 882
11387.00 869
11388.00 855
11389.01 892
11390.02 876
11391.03 877
11392.04 877
11393.04 900
11394.05 892
11395.06 867
11396.07 856
11397.08 888
11398.08 870
11399.09 866
11400.10 889
11401.11 885
11402.12 851
11403.12 881
11404.13 865
11405.14 861
11406.15 872
11407.16 857
11408.17 860
11409.18 853
11410.18 864
11411.19 869
11412.20 888
11413.21 870
11414.22 860
11415.23 840
11416.24 847
11417.25 863
11418.25 842
11419.26 859
11420.27 880
11421.28 871
11422.29 865
11423.30 849
11424.31 861
11425.32 830
11426.33 824
11427.34 839
11428.35 841
11429.36 839
11430.37 888
11431.38 828
11432.39 887
11433.39 866
11434.40 816
11435.41 884
11436.42 893
11437.43 885
11438.44 853
11439.45 850
11440.46 885
11441.47 878
11442.48 856
11443.49 851
11444.50 877
11445.51 840
11446.52 887
11447.53 877
11448.55 877
11449.56 866
11450.57 917
11451.58 864
11452.59 904
11453.60 901
11454.61 868
11455.62 857
11456.63 883
11457.64 846
11458.65 842
11459.66 869
11460.67 898
11461.68 902
11462.69 887
11463.71 861
11464.72 888
11465.73 865
11466.74 844
11467.75 851
11468.76 904
11469.77 927
11470.78 878
11471.80 895
11472.81 923
11473.82 900
11474.83 951
11475.84 954
11476.85 923
11477.86 927
11478.88 963
11479.89 973
11480.90 1000
11481.91 1001
11482.92 965
11483.93 938
11484.95 950
11485.96 997
11486.97 990
11487.98 964
11489.00 997
11490.01 1002
11491.02 1023
11492.03 1030
11493.04 1022
11494.06 1039
11495.07 1069
11496.08 1103
11497.09 1104
11498.11 1108
11499.12 1113
11500.13 1139
11501.14 1119
11502.16 1111
11503.17 1126
11504.18 1150
11505.20 1191
11506.21 1230
11507.22 1190
11508.23 1193
11509.25 1253
11510.26 1265
11511.27 1285
11512.29 1277
11513.30 1308
11514.31 1395
11515.33 1413
11516.34 1472
11517.35 1483
11518.37 1522
11519.38 1549
11520.39 1612
11521.41 1623
11522.42 1659
11523.43 1726
11524.45 1776
11525.46 1849
11526.47 1886
11527.49 1921
11528.50 2041
11529.52 2093
11530.53 2210
11531.54 2284
11532.56 2325
11533.57 2446
11534.59 2677
11535.60 2875
11536.62 2938
11537.63 3073
11538.64 3165
11539.66 3204
11540.67 3235
11541.69 3363
11542.70 3317
11543.72 3301
11544.73 3189
11545.75 3035
11546.76 2898
11547.77 2777
11548.79 2557
11549.80 2468
11550.82 2304
11551.83 2202
11552.85 2039
11553.86 1955
11554.88 1842
11555.89 1673
11556.91 1631
11557.92 1517
11558.94 1453
11559.95 1403
11560.97 1396
11561.99 1343
11563.00 1305
11564.02 1302
11565.03 1259
11566.05 1287
11567.06 1297
11568.08 1211
11569.09 1216
11570.11 1251
11571.13 1277
11572.14 1253
11573.16 1260
11574.17 1256
11575.19 1218
11576.20 1243
11577.22 1270
11578.24 1278
11579.25 1237
11580.27 1224
11581.29 1189
11582.30 1204
11583.32 1181
11584.33 1202
11585.35 1206
11586.37 1188
11587.38 1198
11588.40 1146
11589.42 1163
11590.43 1176
11591.45 1216
11592.47 1203
11593.48 1195
11594.50 1264
11595.52 1320
11596.53 1293
11597.55 1366
11598.57 1355
11599.58 1366
11600.60 1369
11601.62 1429
11602.64 1438
11603.65 1412
11604.67 1372
11605.69 1339
11606.70 1370
11607.72 1336
11608.74 1349
11609.76 1270
11610.77 1220
11611.79 1240
11612.81 1286
11613.83 1222
11614.84 1245
11615.86 1228
11616.88 1207
11617.90 1220
11618.92 1205
11619.93 1223
11620.95 1216
11621.97 1190
11622.99 1175
11624.01 1156
11625.02 1133
11626.04 1149
11627.06 1132
11628.08 1118
11629.10 1106
11630.11 1086
11631.13 1072
11632.15 1054
11633.17 1022
11634.19 1031
11635.21 1059
11636.23 1003
11637.24 982
11638.26 964
11639.28 961
11640.30 986
11641.32 999
11642.34 991
11643.36 931
11644.38 961
11645.39 928
11646.41 904
11647.43 935
11648.45 938
11649.47 918
11650.49 929
11651.51 875
11652.53 896
11653.55 920
11654.57 884
11655.59 900
11656.61 894
11657.63 857
11658.65 852
11659.67 844
11660.69 851
11661.70 845
11662.72 822
11663.74 846
11664.76 844
11665.78 836
11666.80 840
11667.82 786
11668.84 775
11669.86 780
11670.88 788
11671.90 846
11672.92 796
11673.95 794
11674.97 799
11675.99 816
11677.01 813
11678.03 820
11679.05 771
11680.07 779
11681.09 814
11682.11 817
11683.13 803
11684.15 765
11685.17 787
11686.19 811
11687.21 789
11688.23 764
11689.25 784
11690.28 774
11691.30 764
11692.32 754
11693.34 747
11694.36 752
11695.38 781
11696.40 794
11697.42 790
11698.44 775
11699.47 744
11700.49 740
11701.51 722
11702.53 733
11703.55 696
11704.57 692
11705.60 727
11706.62 695
11707.64 715
11708.66 698
11709.68 724
11710.70 718
11711.73 691
11712.75 682
11713.77 683
11714.79 661
11715.81 674
11716.84 699
11717.86 692
11718.88 663
11719.90 666
11720.92 671
11721.95 664
11722.97 703
11723.99 697
11725.01 686
11726.04 636
11727.06 657
11728.08 652
11729.11 665
11730.13 668
11731.15 653
11732.17 683
11733.20 695
11734.22 669
11735.24 667
11736.26 670
11737.29 635
11738.31 636
11739.33 665
11740.36 638
11741.38 630
11742.40 621
11743.43 624
11744.45 682
11745.47 589
11746.50 633
11747.52 652
11748.54 640
11749.57 641
11750.59 642
11751.62 613
11752.64 624
11753.66 621
11754.69 620
11755.71 614
11756.73 621
11757.76 638
11758.78 659
11759.81 658
11760.83 650
11761.85 607
11762.88 620
11763.90 646
11764.93 623
11765.95 618
11766.98 625
11768.00 645
11769.02 637
11770.05 664
11771.07 624
11772.10 613
11773.12 652
11774.15 678
11775.17 671
11776.20 646
11777.22 621
11778.25 654
11779.27 615
11780.30 661
11781.32 705
11782.35 642
11783.37 616
11784.40 622
11785.42 643
11786.45 658
11787.47 665
11788.50 650
11789.52 637
11790.55 630
11791.57 679
11792.60 676
11793.62 612
11794.65 635
11795.67 655
11796.70 677
11797.73 669
11798.75 640
11799.78 665
11800.80 683
11801.83 663
11802.85 690
11803.88 630
11804.91 617
11805.93 629
11806.96 654
11807.98 666
11809.01 689
11810.04 668
11811.06 686
11812.09 669
11813.12 630
11814.14 640
11815.17 660
11816.19 676
11817.22 671
11818.25 677
11819.27 701
11820.30 676
11821.33 711
11822.35 714
11823.38 697
11824.41 699
11825.44 730
11826.46 689
11827.49 705
11828.52 756
11829.54 742
11830.57 726
11831.60 769
11832.62 763
11833.65 715
11834.68 713
11835.71 738
11836.73 689
11837.76 690
11838.79 723
11839.82 736
11840.84 745
11841.87 719
11842.90 702
11843.93 709
11844.95 725
11845.98 730
11847.01 736
11848.04 707
11849.07 747
11850.09 716
11851.12 750
11852.15 732
11853.18 740
11854.21 706
11855.23 812
11856.26 795
11857.29 760
11858.32 781
11859.35 805
11860.38 813
11861.40 788
11862.43 836
11863.46 802
11864.49 823
11865.52 814
11866.55 780
11867.58 822
11868.60 821
11869.63 791
11870.66 825
11871.69 832
11872.72 807
11873.75 844
11874.78 821
11875.81 841
11876.84 878
11877.86 865
11878.89 859
11879.92 875
11880.95 898
11881.98 866
11883.01 890
11884.04 894
11885.07 935
11886.10 945
11887.13 931
11888.16 917
11889.19 929
11890.22 936
11891.25 944
11892.28 1007
11893.31 1033
11894.34 1062
11895.37 1056
11896.40 1077
11897.43 1114
11898.46 1123
11899.49 1190
11900.52 1216
11901.55 1243
11902.58 1304
11903.61 1307
11904.64 1325
11905.67 1299
11906.70 1291
11907.73 1317
11908.76 1347
11909.79 1333
11910.82 1287
11911.85 1322
11912.88 1294
11913.91 1212
11914.94 1239
11915.97 1222
11917.01 1202
11918.04 1201
11919.07 1203
11920.10 1239
11921.13 1221
11922.16 1227
11923.19 1210
11924.22 1260
11925.25 1242
11926.28 1282
11927.32 1324
11928.35 1353
11929.38 1319
11930.41 1412
11931.44 1449
11932.47 1390
11933.50 1378
11934.54 1384
11935.57 1399
11936.60 1384
11937.63 1383
11938.66 1319
11939.70 1305
11940.73 1308
11941.76 1258
11942.79 1225
11943.82 1232
11944.85 1178
11945.89 1158
11946.92 1115
11947.95 1091
11948.98 1060
11950.02 1042
11951.05 1046
11952.08 1026
11953.11 981
11954.15 997
11955.18 979
11956.21 942
11957.24 975
11958.28 994
11959.31 990
11960.34 958
11961.37 960
11962.41 933
11963.44 930
11964.47 935
11965.51 952
11966.54 994
11967.57 1006
11968.60 988
11969.64 968
11970.67 970
11971.70 938
11972.74 1001
11973.77 1034
11974.80 1015
11975.84 1029
11976.87 1027
11977.90 1038
11978.94 1028
11979.97 1010
11981.00 955
11982.04 1040
11983.07 1036
11984.11 988
11985.14 1005
11986.17 1025
11987.21 1009
11988.24 1050
11989.28 1069
11990.31 1054
11991.34 1027
11992.38 1029
11993.41 1049
11994.45 1052
11995.48 1088
11996.51 1101
11997.55 1123
11998.58 1034
11999.62 1092
12000.65 1118
12001.69 1189
12002.72 1129
12003.76 1121
12004.79 1144
12005.82 1166
12006.86 1164
12007.89 1182
12008.93 1177
12009.96 1189
12011.00 1262
12012.03 1274
12013.07 1259
12014.10 1261
12015.14 1256
12016.17 1312
12017.21 1336
12018.24 1309
12019.28 1347
12020.32 1383
12021.35 1364
12022.39 1380
12023.42 1413
12024.46 1426
12025.49 1420
12026.53 1457
12027.56 1399
12028.60 1424
12029.64 1476
12030.67 1425
12031.71 1405
12032.74 1427
12033.78 1401
12034.81 1389
12035.85 1393
12036.89 1347
12037.92 1326
12038.96 1304
12039.99 1236
12041.03 1275
12042.07 1261
12043.10 1256
12044.14 1260
12045.18 1244
12046.21 1232
12047.25 1237
12048.29 1210
12049.32 1202
12050.36 1207
12051.40 1162
12052.43 1205
12053.47 1207
12054.51 1183
12055.54 1193
12056.58 1135
12057.62 1182
12058.65 1212
12059.69 1171
12060.73 1137
12061.76 1113
12062.80 1143
12063.84 1132
12064.88 1110
12065.91 1074
12066.95 1046
12067.99 1071
12069.03 1076
12070.06 1042
12071.10 1055
12072.14 1070
12073.18 1039
12074.21 1011
12075.25 999
12076.29 973
12077.33 957
12078.36 954
12079.40 931
12080.44 924
12081.48 931
12082.52 966
12083.55 966
12084.59 951
12085.63 978
12086.67 973
12087.71 946
12088.74 952
12089.78 937
12090.82 957
12091.86 895
12092.90 962
12093.94 961
12094.98 981
12096.01 981
12097.05 982
12098.09 1021
12099.13 988
12100.17 1007
12101.21 1042
12102.25 1030
12103.28 1015
12104.32 1038
12105.36 1040
12106.40 1037
12107.44 1017
12108.48 1051
12109.52 1009
12110.56 971
12111.60 969
12112.64 985
12113.68 966
12114.72 912
12115.76 897
12116.79 901
12117.83 907
12118.87 886
12119.91 864
12120.95 852
12121.99 834
12123.03 812
12124.07 800
12125.11 783
12126.15 793
12127.19 829
12128.23 812
12129.27 807
12130.31 780
12131.35 787
12132.39 774
12133.43 769
12134.47 777
12135.51 791
12136.55 771
12137.59 783
12138.63 754
12139.67 774
12140.71 788
12141.76 790
12142.80 773
12143.84 775
12144.88 751
12145.92 724
12146.96 762
12148.00 763
12149.04 751
12150.08 761
12151.12 758
12152.16 766
12153.20 744
12154.25 749
12155.29 733
12156.33 744
12157.37 714
12158.41 745
12159.45 721
12160.49 716
12161.53 704
12162.58 688
12163.62 714
12164.66 715
12165.70 712
12166.74 676
12167.78 678
12168.82 681
12169.87 640
12170.91 674
12171.95 723
12172.99 679
12174.03 673
12175.08 685
12176.12 691
12177.16 691
12178.20 665
12179.24 686
12180.29 648
12181.33 652
12182.37 665
12183.41 666
12184.46 695
12185.50 668
12186.54 678
12187.58 645
12188.63 648
12189.67 671
12190.71 663
12191.75 661
12192.80 673
12193.84 653
12194.88 657
12195.92 640
12196.97 651
12198.01 652
12199.05 635
12200.10 666
12201.14 663
12202.18 651
12203.23 662
12204.27 624
12205.31 627
12206.36 621
12207.40 635
12208.44 661
12209.49 647
12210.53 626
12211.57 667
12212.62 639
12213.66 636
12214.70 638
12215.75 622
12216.79 620
12217.84 599
12218.88 661
12219.92 589
12220.97 584
12222.01 586
12223.06 597
12224.10 598
12225.14 602
12226.19 636
12227.23 578
12228.28 590
12229.32 640
12230.36 633
12231.41 607
12232.45 638
12233.50 658
12234.54 666
12235.59 614
12236.63 626
12237.68 621
12238.72 617
12239.77 625
12240.81 670
12241.86 634
12242.90 642
12243.94 655
12244.99 676
12246.03 608
12247.08 633
12248.13 607
12249.17 618
12250.22 629
12251.26 590
12252.31 622
12253.35 628
12254.40 621
12255.44 604
12256.49 603
12257.53 581
12258.58 562
12259.62 617
12260.67 589
12261.72 563
12262.76 563
12263.81 593
12264.85 575
12265.90 590
12266.94 552
12267.99 543
12269.04 503
12270.08 542
12271.13 531
12272.17 530
12273.22 582
12274.27 530
12275.31 507
12276.36 553
12277.41 547
12278.45 535
12279.50 519
12280.55 508
12281.59 570
12282.64 522
12283.69 520
12284.73 501
12285.78 529
12286.83 533
12287.87 545
12288.92 514
12289.97 547
12291.01 547
12292.06 516
12293.11 519
12294.15 490
12295.20 512
12296.25 533
12297.30 555
12298.34 521
12299.39 508
12300.44 479
12301.48 517
12302.53 517
12303.58 497
12304.63 518
12305.67 499
12306.72 506
12307.77 501
12308.82 495
12309.87 499
12310.91 513
12311.96 510
12313.01 530
12314.06 501
12315.10 517
12316.15 506
12317.20 505
12318.25 489
12319.30 524
12320.34 510
12321.39 528
12322.44 511
12323.49 505
12324.54 488
12325.59 499
12326.63 515
12327.68 481
12328.73 492
12329.78 463
12330.83 492
12331.88 487
12332.93 479
12333.98 489
12335.02 512
12336.07 499
12337.12 465
12338.17 483
12339.22 481
12340.27 517
12341.32 493
12342.37 482
12343.42 487
12344.47 506
12345.51 486
12346.56 501
12347.61 505
12348.66 495
12349.71 512
12350.76 526
12351.81 530
12352.86 538
12353.91 504
12354.96 487
12356.01 530
12357.06 506
12358.11 514
12359.16 518
12360.21 542
12361.26 495
12362.31 509
12363.36 538
12364.41 538
12365.46 502
12366.51 511
12367.56 515
12368.61 540
12369.66 548
12370.71 536
12371.76 527
12372.81 530
12373.86 521
12374.91 530
12375.96 533
12377.01 520
12378.06 537
12379.11 551
12380.17 547
12381.22 547
12382.27 535
12383.32 558
12384.37 529
12385.42 533
12386.47 524
12387.52 521
12388.57 520
12389.62 525
12390.67 556
12391.73 563
12392.78 524
12393.83 549
12394.88 523
12395.93 554
12396.98 560
12398.03 550
12399.09 531
12400.14 568
12401.19 569
12402.24 585
12403.29 548
12404.34 554
12405.40 567
12406.45 544
12407.50 548
12408.55 540
12409.60 556
12410.66 584
12411.71 518
12412.76 529
12413.81 577
12414.86 567
12415.92 554
12416.97 562
12418.02 594
12419.07 577
12420.13 583
12421.18 604
12422.23 601
12423.28 582
12424.34 583
12425.39 589
12426.44 576
12427.49 611
12428.55 606
12429.60 629
12430.65 603
12431.71 600
12432.76 615
12433.81 594
12434.86 612
12435.92 602
12436.97 599
12438.02 620
12439.08 615
12440.13 637
12441.18 642
12442.24 599
12443.29 623
12444.34 632
12445.40 631
12446.45 629
12447.50 663
12448.56 653
12449.61 649
12450.67 669
12451.72 637
12452.77 727
12453.83 714
12454.88 745
12455.94 728
12456.99 805
12458.04 765
12459.10 766
12460.15 760
12461.21 818
12462.26 836
12463.31 820
12464.37 875
12465.42 880
12466.48 901
12467.53 979
12468.59 1049
12469.64 1067
12470.70 1122
12471.75 1177
12472.80 1202
12473.86 1226
12474.91 1276
12475.97 1341
12477.02 1371
12478.08 1365
12479.13 1410
12480.19 1392
12481.24 1408
12482.30 1345
12483.35 1334
12484.41 1285
12485.46 1228
12486.52 1193
12487.57 1190
12488.63 1151
12489.69 1061
12490.74 1051
12491.80 1023
12492.85 1021
12493.91 963
12494.96 933
12496.02 945
12497.07 910
12498.13 858
12499.19 848
12500.24 817
12501.30 788
12502.35 826
12503.41 807
12504.47 799
12505.52 776
12506.58 769
12507.63 823
12508.69 822
12509.75 782
12510.80 774
12511.86 779
12512.91 805
12513.97 760
12515.03 797
12516.08 802
12517.14 758
12518.20 780
12519.25 783
12520.31 771
12521.37 817
12522.42 764
12523.48 782
12524.54 795
12525.59 796
12526.65 774
12527.71 783
12528.77 811
12529.82 778
12530.88 795
12531.94 800
12532.99 789
12534.05 762
12535.11 790
12536.17 798
12537.22 804
12538.28 853
12539.34 828
12540.40 811
12541.45 846
12542.51 805
12543.57 860
12544.63 852
12545.68 891
12546.74 923
12547.80 917
12548.86 903
12549.92 984
12550.97 976
12552.03 1006
12553.09 976
12554.15 983
12555.21 989
12556.26 999
12557.32 951
12558.38 965
12559.44 974
12560.50 980
12561.56 955
12562.61 973
12563.67 953
12564.73 973
12565.79 931
12566.85 945
12567.91 932
12568.97 934
12570.02 922
12571.08 909
12572.14 858
12573.20 870
12574.26 879
12575.32 900
12576.38 840
12577.44 847
12578.50 854
12579.56 826
12580.61 804
12581.67 807
12582.73 815
12583.79 768
12584.85 821
12585.91 819
12586.97 819
12588.03 823
12589.09 833
12590.15 836
12591.21 829
12592.27 864
12593.33 836
12594.39 858
12595.45 830
12596.51 855
12597.57 855
12598.63 850
12599.69 823
12600.75 860
12601.81 865
12602.87 842
12603.93 850
12604.99 881
12606.05 902
12607.11 876
12608.17 927
12609.23 881
12610.29 907
12611.35 953
12612.41 922
12613.47 939
12614.53 922
12615.59 946
12616.66 963
12617.72 984
12618.78 996
12619.84 983
12620.90 996
12621.96 1008
12623.02 1045
12624.08 1093
12625.14 1062
12626.20 1062
12627.26 1078
12628.33 1083
12629.39 1113
12630.45 1120
12631.51 1138
12632.57 1106
12633.63 1108
12634.69 1079
12635.76 1061
12636.82 1098
12637.88 1096
12638.94 1030
12640.00 999
12641.06 967
12642.13 980
12643.19 1011
12644.25 990
12645.31 1006
12646.37 937
12647.44 929
12648.50 916
12649.56 944
12650.62 922
12651.68 881
12652.75 939
12653.81 884
12654.87 862
12655.93 876
12657.00 880
12658.06 907
12659.12 873
12660.18 896
12661.25 911
12662.31 932
12663.37 891
12664.43 873
12665.50 875
12666.56 936
12667.62 976
12668.69 893
12669.75 947
12670.81 944
12671.88 925
12672.94 949
12674.00 997
12675.06 940
12676.13 960
12677.19 980
12678.25 983
12679.32 956
12680.38 957
12681.44 978
12682.51 979
12683.57 1030
12684.64 1043
12685.70 994
12686.76 1036
12687.83 1067
12688.89 1063
12689.95 1078
12691.02 1106
12692.08 1134
12693.15 1151
12694.21 1150
12695.27 1085
12696.34 1158
12697.40 1195
12698.47 1245
12699.53 1211
12700.59 1256
12701.66 1212
12702.72 1245
12703.79 1259
12704.85 1319
12705.92 1376
12706.98 1346
12708.05 1351
12709.11 1395
12710.18 1360
12711.24 1374
12712.30 1360
12713.37 1327
12714.43 1290
12715.50 1357
12716.56 1350
12717.63 1307
12718.69 1272
12719.76 1265
12720.82 1293
12721.89 1268
12722.95 1291
12724.02 1310
12725.09 1355
12726.15 1274
12727.22 1268
12728.28 1313
12729.35 1328
12730.41 1298
12731.48 1328
12732.54 1348
12733.61 1357
12734.68 1332
12735.74 1343
12736.81 1358
12737.87 1321
12738.94 1336
12740.00 1339
12741.07 1304
12742.14 1282
12743.20 1311
12744.27 1252
12745.33 1194
12746.40 1137
12747.47 1166
12748.53 1164
12749.60 1141
12750.67 1130
12751.73 1097
12752.80 1115
12753.87 1043
12754.93 1023
12756.00 1024
12757.07 977
12758.13 972
12759.20 986
12760.27 1004
12761.33 984
12762.40 950
12763.47 959
12764.53 959
12765.60 967
12766.67 950
12767.73 949
12768.80 899
12769.87 927
12770.94 894
12772.00 923
12773.07 912
12774.14 871
12775.21 861
12776.27 864
12777.34 846
12778.41 819
12779.48 846
12780.54 858
12781.61 831
12782.68 775
12783.75 825
12784.81 838
12785.88 811
12786.95 808
12788.02 782
12789.09 795
12790.15 780
12791.22 788
12792.29 789
12793.36 789
12794.43 811
12795.49 824
12796.56 807
12797.63 800
12798.70 749
12799.77 757
12800.84 751
12801.90 778
12802.97 760
12804.04 789
12805.11 798
12806.18 791
12807.25 792
12808.32 770
12809.39 822
12810.45 836
12811.52 842
12812.59 831
12813.66 828
12814.73 807
12815.80 829
12816.87 840
12817.94 840
12819.01 818
12820.08 832
12821.15 861
12822.21 829
12823.28 857
12824.35 838
12825.42 833
12826.49 804
12827.56 865
12828.63 826
12829.70 863
12830.77 855
12831.84 828
12832.91 843
12833.98 877
12835.05 832
12836.12 823
12837.19 795
12838.26 804
12839.33 782
12840.40 779
12841.47 757
12842.54 723
12843.61 778
12844.68 753
12845.75 717
12846.82 718
12847.89 724
12848.96 688
12850.03 709
12851.10 660
12852.18 687
12853.25 653
12854.32 652
12855.39 684
12856.46 660
12857.53 644
12858.60 642
12859.67 657
12860.74 634
12861.81 616
12862.88 606
12863.96 644
12865.03 628
12866.10 613
12867.17 585
12868.24 599
12869.31 624
12870.38 580
12871.45 616
12872.53 615
12873.60 559
12874.67 599
12875.74 563
12876.81 566
12877.88 572
12878.96 569
12880.03 599
12881.10 602
12882.17 568
12883.24 592
12884.31 563
12885.39 567
12886.46 561
12887.53 560
12888.60 550
12889.68 522
12890.75 528
12891.82 570
12892.89 561
12893.96 531
12895.04 504
12896.11 525
12897.18 519
12898.25 526
12899.33 543
12900.40 562
12901.47 538
12902.54 516
12903.62 527
12904.69 518
12905.76 511
12906.84 510
12907.91 505
12908.98 508
12910.06 506
12911.13 519
12912.20 534
12913.27 517
12914.35 499
12915.42 522
12916.49 508
12917.57 480
12918.64 499
12919.71 524
12920.79 496
12921.86 490
12922.94 490
12924.01 513
12925.08 483
12926.16 459
12927.23 496
12928.30 498
12929.38 475
12930.45 448
12931.53 494
12932.60 500
12933.67 512
12934.75 504
12935.82 479
12936.90 455
12937.97 452
12939.04 495
12940.12 469
12941.19 474
12942.27 445
12943.34 450
12944.42 477
12945.49 469
12946.56 447
12947.64 461
12948.71 485
12949.79 471
12950.86 460
12951.94 471
12953.01 456
12954.09 451
12955.16 475
12956.24 468
12957.31 452
12958.39 436
12959.46 451
12960.54 436
12961.61 429
12962.69 436
12963.76 444
12964.84 461
12965.91 436
12966.99 466
12968.07 452
12969.14 440
12970.22 438
12971.29 422
12972.37 453
12973.44 419
12974.52 405
12975.59 458
12976.67 443
12977.75 434
12978.82 424
12979.90 461
12980.97 453
12982.05 447
12983.13 449
12984.20 468
12985.28 460
12986.35 402
12987.43 431
12988.51 450
12989.58 472
12990.66 433
12991.74 459
12992.81 437
12993.89 416
12994.97 431
12996.04 460
12997.12 423
12998.20 422
12999.27 454
13000.35 434
13001.43 463
13002.50 399
13003.58 431
13004.66 426
13005.73 429
13006.81 428
13007.89 463
13008.97 474
13010.04 451
13011.12 468
13012.20 481
13013.27 454
13014.35 417
13015.43 439
13016.51 460
13017.58 456
13018.66 450
13019.74 437
13020.82 427
13021.89 433
13022.97 432
13024.05 493
13025.13 465
13026.21 467
13027.28 455
13028.36 461
13029.44 454
13030.52 444
13031.60 434
13032.67 452
13033.75 464
13034.83 455
13035.91 459
13036.99 458
13038.07 464
13039.14 464
13040.22 475
13041.30 468
13042.38 472
13043.46 421
13044.54 450
13045.62 450
13046.69 474
13047.77 463
13048.85 508
13049.93 474
13051.01 459
13052.09 473
13053.17 459
13054.25 465
13055.33 457
13056.40 466
13057.48 482
13058.56 487
13059.64 457
13060.72 508
13061.80 488
13062.88 477
13063.96 484
13065.04 469
13066.12 472
13067.20 435
13068.28 454
13069.36 474
13070.44 458
13071.52 465
13072.60 471
13073.68 453
13074.76 420
13075.84 457
13076.92 469
13078.00 454
13079.08 433
13080.16 418
13081.24 461
13082.32 456
13083.40 445
13084.48 434
13085.56 410
13086.64 412
13087.72 423
13088.80 434
13089.88 441
13090.96 433
13092.04 408
13093.12 459
13094.20 440
13095.28 458
13096.36 436
13097.44 424
13098.52 446
13099.61 456
13100.69 449
13101.77 444
13102.85 446
13103.93 458
13105.01 439
13106.09 440
13107.17 462
13108.25 494
13109.34 481
13110.42 461
13111.50 444
13112.58 494
13113.66 495
13114.74 477
13115.82 481
13116.91 461
13117.99 472
13119.07 496
13120.15 481
13121.23 513
13122.31 479
13123.40 514
13124.48 492
13125.56 501
13126.64 460
13127.72 490
13128.81 488
13129.89 491
13130.97 481
13132.05 513
13133.14 484
13134.22 481
13135.30 498
13136.38 460
13137.47 509
13138.55 474
13139.63 487
13140.71 487
13141.80 464
13142.88 479
13143.96 464
13145.04 487
13146.13 465
13147.21 478
13148.29 471
13149.38 463
13150.46 476
13151.54 441
13152.62 473
13153.71 484
13154.79 471
13155.87 483
13156.96 470
13158.04 470
13159.12 467
13160.21 494
13161.29 440
13162.37 468
13163.46 493
13164.54 463
13165.62 479
13166.71 484
13167.79 469
13168.88 489
13169.96 494
13171.04 439
13172.13 476
13173.21 486
13174.30 480
13175.38 485
13176.46 472
13177.55 481
13178.63 445
13179.72 443
13180.80 454
13181.88 444
13182.97 454
13184.05 427
13185.14 476
13186.22 484
13187.31 470
13188.39 451
13189.48 440
13190.56 483
13191.65 445
13192.73 493
13193.81 465
13194.90 434
13195.98 425
13197.07 459
13198.15 457
13199.24 452
13200.32 443
13201.41 463
13202.49 479
13203.58 469
13204.67 472
13205.75 466
13206.84 484
13207.92 497
13209.01 470
13210.09 463
13211.18 478
13212.26 486
13213.35 509
13214.43 505
13215.52 483
13216.61 473
13217.69 507
13218.78 505
13219.86 471
13220.95 476
13222.04 443
13223.12 458
13224.21 481
13225.29 506
13226.38 466
13227.47 469
13228.55 468
13229.64 532
13230.72 483
13231.81 490
13232.90 488
13233.98 489
13235.07 511
13236.16 469
13237.24 492
13238.33 478
13239.42 520
13240.50 501
13241.59 499
13242.68 491
13243.76 513
13244.85 527
13245.94 510
13247.02 511
13248.11 533
13249.20 539
13250.29 538
13251.37 541
13252.46 526
13253.55 505
13254.63 522
13255.72 567
13256.81 533
13257.90 517
13258.98 538
13260.07 542
13261.16 525
13262.25 586
13263.33 546
13264.42 544
13265.51 541
13266.60 567
13267.69 568
13268.77 587
13269.86 539
13270.95 545
13272.04 547
13273.13 593
13274.21 613
13275.30 590
13276.39 600
13277.48 577
13278.57 586
13279.65 607
13280.74 582
13281.83 599
13282.92 636
13284.01 601
13285.10 591
13286.19 606
13287.27 640
13288.36 631
13289.45 619
13290.54 618
13291.63 626
13292.72 617
13293.81 579
13294.90 649
13295.98 629
13297.07 639
13298.16 600
13299.25 659
13300.34 652
13301.43 663
13302.52 623
13303.61 608
13304.70 668
13305.79 666
13306.88 646
13307.97 640
13309.06 679
13310.15 664
13311.24 647
13312.32 639
13313.41 675
13314.50 686
13315.59 692
13316.68 693
13317.77 712
13318.86 701
13319.95 691
13321.04 712
13322.13 682
13323.22 704
13324.31 736
13325.40 663
13326.49 663
13327.58 714
13328.68 721
13329.77 753
13330.86 758
13331.95 766
13333.04 710
13334.13 741
13335.22 752
13336.31 751
13337.40 720
13338.49 718
13339.58 793
13340.67 790
13341.76 761
13342.85 737
13343.94 773
13345.04 761
13346.13 781
13347.22 733
13348.31 790
13349.40 798
13350.49 791
13351.58 776
13352.67 761
13353.77 810
13354.86 807
13355.95 795
13357.04 820
13358.13 826
13359.22 820
13360.31 845
13361.41 856
13362.50 823
13363.59 823
13364.68 832
13365.77 876
13366.87 870
13367.96 876
13369.05 876
13370.14 889
13371.23 850
13372.33 876
13373.42 864
13374.51 875
13375.60 841
13376.69 839
13377.79 795
13378.88 797
13379.97 798
13381.06 823
13382.16 779
13383.25 746
13384.34 756
13385.43 766
13386.53 740
13387.62 744
13388.71 753
13389.81 716
13390.90 685
13391.99 668
13393.08 684
13394.18 666
13395.27 700
13396.36 690
13397.46 691
13398.55 662
13399.64 683
13400.74 671
13401.83 688
13402.92 643
13404.02 649
13405.11 644
13406.20 654
13407.30 651
13408.39 634
13409.48 670
13410.58 614
13411.67 652
13412.77 622
13413.86 645
13414.95 656
13416.05 660
13417.14 650
13418.23 652
13419.33 659
13420.42 640
13421.52 670
13422.61 626
13423.71 664
13424.80 620
13425.89 650
13426.99 624
13428.08 650
13429.18 667
13430.27 661
13431.37 641
13432.46 676
13433.56 661
13434.65 663
13435.74 659
13436.84 667
13437.93 674
13439.03 683
13440.12 705
13441.22 695
13442.31 679
13443.41 665
13444.50 707
13445.60 680
13446.69 695
13447.79 674
13448.88 701
13449.98 704
13451.08 733
13452.17 720
13453.27 722
13454.36 713
13455.46 748
13456.55 742
13457.65 719
13458.74 735
13459.84 733
13460.94 739
13462.03 746
13463.13 762
13464.22 774
13465.32 802
13466.41 768
13467.51 761
13468.61 794
13469.70 819
13470.80 803
13471.90 804
13472.99 799
13474.09 773
13475.18 836
13476.28 825
13477.38 847
13478.47 801
13479.57 850
13480.67 823
13481.76 818
13482.86 803
13483.96 845
13485.05 804
13486.15 868
13487.25 862
13488.34 871
13489.44 898
13490.54 899
13491.63 927
13492.73 906
13493.83 878
13494.93 915
13496.02 929
13497.12 959
13498.22 932
13499.31 920
13500.41 950
13501.51 968
13502.61 990
13503.70 1010
13504.80 966
13505.90 994
13507.00 1065
13508.09 1000
13509.19 988
13510.29 987
13511.39 1003
13512.49 969
13513.58 944
13514.68 977
13515.78 981
13516.88 984
13517.98 930
13519.07 923
13520.17 920
13521.27 959
13522.37 955
13523.47 913
13524.57 878
13525.66 881
13526.76 922
13527.86 887
13528.96 892
13530.06 873
13531.16 857
13532.25 841
13533.35 837
13534.45 775
13535.55 772
13536.65 791
13537.75 751
13538.85 783
13539.95 758
13541.05 751
13542.14 721
13543.24 746
13544.34 733
13545.44 720
13546.54 745
13547.64 716
13548.74 698
13549.84 706
13550.94 677
13552.04 656
13553.14 678
13554.24 673
13555.34 693
13556.44 695
13557.54 661
13558.64 650
13559.74 657
13560.84 665
13561.94 634
13563.04 658
13564.13 664
13565.23 632
13566.34 588
13567.44 596
13568.54 627
13569.64 677
13570.74 666
13571.84 654
13572.94 639
13574.04 649
13575.14 625
13576.24 637
13577.34 608
13578.44 637
13579.54 636
13580.64 622
13581.74 633
13582.84 611
13583.94 637
13585.04 632
13586.14 677
13587.24 641
13588.35 610
13589.45 664
13590.55 650
13591.65 660
13592.75 659
13593.85 649
13594.95 661
13596.05 646
13597.15 646
13598.26 646
13599.36 656
13600.46 624
13601.56 647
13602.66 672
13603.76 663
13604.86 685
13605.97 688
13607.07 673
13608.17 651
13609.27 697
13610.37 686
13611.47 633
13612.58 698
13613.68 683
13614.78 667
13615.88 686
13616.98 688
13618.09 710
13619.19 699
13620.29 651
13621.39 705
13622.50 678
13623.60 686
13624.70 678
13625.80 685
13626.91 671
13628.01 673
13629.11 682
13630.21 710
13631.32 675
13632.42 669
13633.52 677
13634.62 704
13635.73 703
13636.83 637
13637.93 675
13639.04 698
13640.14 691
13641.24 665
13642.35 678
13643.45 716
13644.55 687
13645.65 688
13646.76 704
13647.86 712
13648.96 749
13650.07 735
13651.17 696
13652.28 721
13653.38 716
13654.48 680
13655.59 656
13656.69 701
13657.79 691
13658.90 695
13660.00 683
13661.11 689
13662.21 709
13663.31 674
13664.42 690
13665.52 715
13666.63 696
13667.73 704
13668.83 704
13669.94 704
13671.04 672
13672.15 667
13673.25 704
13674.36 675
13675.46 732
13676.56 735
13677.67 729
13678.77 718
13679.88 701
13680.98 745
13682.09 710
13683.19 699
13684.30 717
13685.40 766
13686.51 740
13687.61 717
13688.72 729
13689.82 734
13690.93 742
13692.03 746
13693.14 743
13694.24 713
13695.35 744
13696.45 763
13697.56 779
13698.66 798
13699.77 755
13700.87 792
13701.98 780
13703.09 784
13704.19 749
13705.30 728
13706.40 724
13707.51 739
13708.61 754
13709.72 750
13710.83 773
13711.93 798
13713.04 777
13714.14 772
13715.25 763
13716.36 815
13717.46 838
13718.57 818
13719.67 846
13720.78 895
13721.89 866
13722.99 854
13724.10 837
13725.21 895
13726.31 869
13727.42 859
13728.53 878
13729.63 887
13730.74 835
13731.85 871
13732.95 916
13734.06 926
13735.17 906
13736.27 938
13737.38 972
13738.49 949
13739.59 974
13740.70 960
13741.81 974
13742.92 970
13744.02 1006
13745.13 1015
13746.24 1054
13747.35 1089
13748.45 1081
13749.56 1061
13750.67 1068
13751.78 1130
13752.88 1180
13753.99 1241
13755.10 1215
13756.21 1277
13757.31 1292
13758.42 1313
13759.53 1331
13760.64 1354
13761.75 1368
13762.85 1370
13763.96 1450
13765.07 1422
13766.18 1447
13767.29 1465
13768.39 1420
13769.50 1445
13770.61 1459
13771.72 1479
13772.83 1411
13773.94 1411
13775.04 1398
13776.15 1384
13777.26 1402
13778.37 1374
13779.48 1367
13780.59 1335
13781.70 1290
13782.80 1262
13783.91 1202
13785.02 1191
13786.13 1158
13787.24 1145
13788.35 1089
13789.46 1104
13790.57 1082
13791.68 1051
13792.79 1049
13793.90 1013
13795.00 988
13796.11 963
13797.22 993
13798.33 927
13799.44 962
13800.55 910
13801.66 893
13802.77 885
13803.88 914
13804.99 915
13806.10 938
13807.21 935
13808.32 945
13809.43 932
13810.54 899
13811.65 925
13812.76 899
13813.87 930
13814.98 891
13816.09 841
13817.20 885
13818.31 913
13819.42 896
13820.53 894
13821.64 872
13822.75 868
13823.86 901
13824.97 911
13826.08 841
13827.19 824
13828.30 841
13829.41 843
13830.53 841
13831.64 825
13832.75 826
13833.86 820
13834.97 830
13836.08 830
13837.19 865
13838.30 875
13839.41 844
13840.52 880
13841.64 826
13842.75 847
13843.86 835
13844.97 873
13846.08 866
13847.19 867
13848.30 855
13849.41 874
13850.53 896
13851.64 887
13852.75 888
13853.86 884
13854.97 898
13856.08 898
13857.20 907
13858.31 916
13859.42 885
13860.53 873
13861.64 920
13862.76 911
13863.87 897
13864.98 864
13866.09 900
13867.20 945
13868.32 879
13869.43 884
13870.54 916
13871.65 945
13872.77 938
13873.88 947
13874.99 991
13876.10 972
13877.22 991
13878.33 1037
13879.44 970
13880.55 1005
13881.67 1006
13882.78 1003
13883.89 1036
13885.01 1056
13886.12 1061
13887.23 1086
13888.34 1067
13889.46 1079
13890.57 1103
13891.68 1190
13892.80 1217
13893.91 1200
13895.02 1202
13896.14 1188
13897.25 1194
13898.36 1159
13899.48 1156
13900.59 1209
13901.70 1144
13902.82 1137
13903.93 1152
13905.05 1144
13906.16 1086
13907.27 1063
13908.39 1084
13909.50 1084
13910.61 996
13911.73 991
13912.84 1001
13913.96 993
13915.07 970
13916.19 968
13917.30 921
13918.41 924
13919.53 895
13920.64 926
13921.76 899
13922.87 850
13923.99 840
13925.10 878
13926.21 868
13927.33 875
13928.44 850
13929.56 882
13930.67 890
13931.79 927
13932.90 888
13934.02 870
13935.13 873
13936.25 893
13937.36 860
13938.48 838
13939.59 839
13940.71 856
13941.82 868
13942.94 852
13944.05 799
13945.17 814
13946.28 816
13947.40 790
13948.52 790
13949.63 817
13950.75 782
13951.86 830
13952.98 832
13954.09 812
13955.21 796
13956.32 781
13957.44 774
13958.56 800
13959.67 787
13960.79 793
13961.90 795
13963.02 785
13964.14 780
13965.25 773
13966.37 779
13967.48 778
13968.60 751
13969.72 765
13970.83 753
13971.95 745
13973.07 789
13974.18 771
13975.30 771
13976.42 814
13977.53 807
13978.65 822
13979.77 813
13980.88 816
13982.00 766
13983.12 797
13984.23 773
13985.35 781
13986.47 806
13987.58 804
13988.70 825
13989.82 772
13990.94 777
13992.05 810
13993.17 811
13994.29 801
13995.40 802
13996.52 790
13997.64 783
13998.76 789
13999.87 768
14000.99 775
14002.11 812
14003.23 787
14004.35 804
14005.46 818
14006.58 796
14007.70 798
14008.82 831
14009.93 827
14011.05 804
14012.17 792
14013.29 826
14014.41 794
14015.52 838
14016.64 848
14017.76 820
14018.88 835
14020.00 807
14021.12 849
14022.23 832
14023.35 817
14024.47 836
14025.59 812
14026.71 833
14027.83 857
14028.95 858
14030.06 844
14031.18 838
14032.30 828
14033.42 879
14034.54 803
14035.66 848
14036.78 855
14037.90 858
14039.02 856
14040.14 908
14041.25 887
14042.37 880
14043.49 888
14044.61 899
14045.73 924
14046.85 933
14047.97 954
14049.09 933
14050.21 934
14051.33 957
14052.45 958
14053.57 926
14054.69 983
14055.81 1009
14056.93 1033
14058.05 1005
14059.17 1026
14060.29 1033
14061.41 1047
14062.53 1010
14063.65 1028
14064.77 1071
14065.89 1076
14067.01 1109
14068.13 1083
14069.25 1098
14070.37 1127
14071.49 1141
14072.61 1160
14073.73 1186
14074.85 1154
14075.97 1225
14077.09 1206
14078.21 1163
14079.33 1209
14080.45 1179
14081.57 1239
14082.69 1277
14083.82 1236
14084.94 1299
14086.06 1263
14087.18 1294
14088.30 1261
14089.42 1323
14090.54 1295
14091.66 1262
14092.78 1303
14093.91 1329
14095.03 1369
14096.15 1360
14097.27 1309
14098.39 1362
14099.51 1334
14100.63 1336
14101.76 1339
14102.88 1317
14104.00 1314
14105.12 1304
14106.24 1277
14107.36 1269
14108.49 1263
14109.61 1235
14110.73 1246
14111.85 1210
14112.97 1213
14114.10 1191
14115.22 1169
14116.34 1159
14117.46 1140
14118.58 1138
14119.71 1116
14120.83 1113
14121.95 1122
14123.07 1071
14124.20 1057
14125.32 1029
14126.44 1014
14127.56 979
14128.69 977
14129.81 992
14130.93 958
14132.06 949
14133.18 964
14134.30 931
14135.42 871
14136.55 881
14137.67 880
14138.79 876
14139.92 899
14141.04 907
14142.16 912
14143.29 918
14144.41 891
14145.53 906
14146.66 892
14147.78 884
14148.90 852
14150.03 852
14151.15 852
14152.27 813
14153.40 815
14154.52 845
14155.64 826
14156.77 837
14157.89 824
14159.02 817
14160.14 828
14161.26 813
14162.39 821
14163.51 815
14164.64 788
14165.76 806
14166.88 821
14168.01 842
14169.13 777
14170.26 816
14171.38 823
14172.51 790
14173.63 777
14174.75 833
14175.88 815
14177.00 804
14178.13 785
14179.25 778
14180.38 787
14181.50 785
14182.63 797
14183.75 791
14184.88 767
14186.00 748
14187.13 773
14188.25 770
14189.38 793
14190.50 773
14191.63 783
14192.75 738
14193.88 771
14195.00 742
14196.13 727
14197.25 731
14198.38 761
14199.50 721
14200.63 713
14201.76 699
14202.88 708
14204.01 726
14205.13 720
14206.26 715
14207.38 703
14208.51 708
14209.64 705
14210.76 704
14211.89 734
14213.01 705
14214.14 690
14215.27 708
14216.39 697
14217.52 699
14218.64 672
14219.77 674
14220.90 677
14222.02 673
14223.15 695
14224.28 675
14225.40 695
14226.53 686
14227.66 666
14228.78 676
14229.91 661
14231.04 637
14232.16 628
14233.29 664
14234.42 663
14235.54 640
14236.67 637
14237.80 674
14238.92 679
14240.05 651
14241.18 653
14242.31 676
14243.43 648
14244.56 651
14245.69 655
14246.82 609
14247.94 629
14249.07 645
14250.20 652
14251.33 604
14252.45 615
14253.58 615
14254.71 627
14255.84 613
14256.96 617
14258.09 633
14259.22 638
14260.35 623
14261.47 612
14262.60 583
14263.73 615
14264.86 608
14265.99 602
14267.12 624
14268.24 592
14269.37 609
14270.50 594
14271.63 563
14272.76 581
14273.89 578
14275.01 568
14276.14 572
14277.27 596
14278.40 567
14279.53 558
14280.66 551
14281.79 553
14282.91 559
14284.04 579
14285.17 580
14286.30 597
14287.43 551
14288.56 511
14289.69 546
14290.82 535
14291.95 519
14293.08 557
14294.20 502
14295.33 553
14296.46 531
14297.59 535
14298.72 549
14299.85 508
14300.98 522
14302.11 535
14303.24 525
14304.37 541
14305.50 519
14306.63 508
14307.76 508
14308.89 501
14310.02 492
14311.15 499
14312.28 507
14313.41 507
14314.54 486
14315.67 474
14316.80 476
14317.93 500
14319.06 494
14320.19 477
14321.32 480
14322.45 485
14323.58 488
14324.71 495
14325.84 490
14326.97 503
14328.10 479
14329.23 465
14330.36 458
14331.49 474
14332.62 493
14333.76 485
14334.89 498
14336.02 486
14337.15 485
14338.28 473
14339.41 491
14340.54 476
14341.67 473
14342.80 444
14343.93 472
14345.07 498
14346.20 474
14347.33 476
14348.46 468
14349.59 492
14350.72 492
14351.85 522
14352.99 486
14354.12 471
14355.25 482
14356.38 462
14357.51 473
14358.64 454
14359.78 480
14360.91 454
14362.04 473
14363.17 472
14364.30 464
14365.44 475
14366.57 499
14367.70 485
14368.83 463
14369.96 482
14371.10 470
14372.23 461
14373.36 451
14374.49 465
14375.63 497
14376.76 487
14377.89 482
14379.02 464
14380.16 434
14381.29 455
14382.42 485
14383.55 496
14384.69 477
14385.82 508
14386.95 465
14388.09 474
14389.22 470
14390.35 498
14391.49 481
14392.62 481
14393.75 494
14394.89 514
14396.02 500
14397.15 476
14398.28 479
14399.42 501
14400.55 518
14401.69 519
14402.82 487
14403.95 494
14405.09 482
14406.22 517
14407.35 503
14408.49 487
14409.62 524
14410.75 504
14411.89 517
14413.02 525
14414.16 547
14415.29 514
14416.42 535
14417.56 531
14418.69 509
14419.83 530
14420.96 517
14422.10 545
14423.23 537
14424.36 544
14425.50 524
14426.63 528
14427.77 548
14428.90 511
14430.04 550
14431.17 535
14432.31 536
14433.44 530
14434.58 539
14435.71 556
14436.85 577
14437.98 584
14439.12 536
14440.25 525
14441.39 551
14442.52 564
14443.66 573
14444.79 557
14445.93 571
14447.06 557
14448.20 547
14449.33 544
14450.47 570
14451.60 538
14452.74 542
14453.87 581
14455.01 541
14456.14 536
14457.28 572
14458.42 589
14459.55 612
14460.69 595
14461.82 581
14462.96 598
14464.10 575
14465.23 573
14466.37 609
14467.50 575
14468.64 579
14469.78 599
14470.91 551
14472.05 566
14473.18 581
14474.32 592
14475.46 583
14476.59 590
14477.73 580
14478.87 555
14480.00 561
14481.14 527
14482.28 572
14483.41 566
14484.55 577
14485.69 569
14486.82 589
14487.96 569
14489.10 555
14490.23 555
14491.37 563
14492.51 582
14493.65 569
14494.78 585
14495.92 587
14497.06 579
14498.19 547
14499.33 555
14500.47 561
14501.61 569
14502.74 540
14503.88 558
14505.02 567
14506.16 543
14507.29 544
14508.43 547
14509.57 551
14510.71 516
14511.85 524
14512.98 514
14514.12 513
14515.26 533
14516.40 531
14517.54 491
14518.67 511
14519.81 484
14520.95 524
14522.09 515
14523.23 492
14524.36 503
14525.50 485
14526.64 482
14527.78 466
14528.92 492
14530.06 484
14531.19 480
14532.33 442
14533.47 440
14534.61 457
14535.75 470
14536.89 438
14538.03 463
14539.17 471
14540.31 454
14541.44 476
14542.58 464
14543.72 454
14544.86 451
14546.00 467
14547.14 467
14548.28 460
14549.42 440
14550.56 481
14551.70 439
14552.84 467
14553.98 465
14555.12 463
14556.25 467
14557.39 480
14558.53 482
14559.67 454
14560.81 450
14561.95 451
14563.09 481
14564.23 474
14565.37 450
14566.51 488
14567.65 467
14568.79 476
14569.93 455
14571.07 464
14572.21 475
14573.35 468
14574.49 460
14575.63 474
14576.77 505
14577.92 473
14579.06 495
14580.20 472
14581.34 500
14582.48 482
14583.62 453
14584.76 465
14585.90 480
14587.04 470
14588.18 484
14589.32 508
14590.46 473
14591.60 498
14592.74 484
14593.89 481
14595.03 468
14596.17 485
14597.31 493
14598.45 494
14599.59 489
14600.73 518
14601.87 508
14603.02 510
14604.16 491
14605.30 501
14606.44 521
14607.58 510
14608.72 498
14609.86 500
14611.01 510
14612.15 498
14613.29 502
14614.43 533
14615.57 485
14616.72 515
14617.86 534
14619.00 565
14620.14 526
14621.28 543
14622.43 551
14623.57 556
14624.71 545
14625.85 562
14627.00 577
14628.14 573
14629.28 533
14630.42 547
14631.56 591
14632.71 593
14633.85 573
14634.99 558
14636.14 609
14637.28 582
14638.42 565
14639.56 572
14640.71 586
14641.85 550
14642.99 576
14644.14 586
14645.28 572
14646.42 530
14647.56 544
14648.71 545
14649.85 548
14650.99 538
14652.14 525
14653.28 516
14654.42 496
14655.57 474
14656.71 459
14657.85 486
14659.00 493
14660.14 469
14661.29 454
14662.43 462
14663.57 434
14664.72 455
14665.86 433
14667.00 436
14668.15 410
14669.29 415
14670.44 425
14671.58 405
14672.73 430
14673.87 419
14675.01 446
14676.16 417
14677.30 415
14678.45 397
14679.59 420
14680.74 398
14681.88 412
14683.02 410
14684.17 388
14685.31 392
14686.46 403
14687.60 399
14688.75 395
14689.89 369
14691.04 374
14692.18 410
14693.33 355
14694.47 350
14695.62 357
14696.76 405
14697.91 351
14699.05 374
14700.20 358
14701.34 362
14702.49 358
14703.63 382
14704.78 380
14705.92 345
14707.07 342
14708.22 385
14709.36 395
14710.51 357
14711.65 375
14712.80 361
14713.94 377
14715.09 347
14716.23 381
14717.38 369
14718.53 369
14719.67 369
14720.82 372
14721.96 363
14723.11 340
14724.26 340
14725.40 382
14726.55 360
14727.70 357
14728.84 360
14729.99 346
14731.13 343
14732.28 328
14733.43 351
14734.57 360
14735.72 324
14736.87 346
14738.01 376
14739.16 338
14740.31 357
14741.45 359
14742.60 344
14743.75 360
14744.89 338
14746.04 368
14747.19 361
14748.34 387
14749.48 347
14750.63 360
14751.78 332
14752.92 347
14754.07 358
14755.22 321
14756.37 314
14757.51 303
14758.66 332
14759.81 345
14760.96 325
14762.10 318
14763.25 349
14764.40 358
14765.55 359
14766.70 336
14767.84 359
14768.99 365
14770.14 342
14771.29 307
14772.43 341
14773.58 355
14774.73 338
14775.88 340
14777.03 348
14778.18 332
14779.32 328
14780.47 332
14781.62 303
14782.77 347
14783.92 333
14785.07 356
14786.21 344
14787.36 324
14788.51 315
14789.66 318
14790.81 315
14791.96 279
14793.11 315
14794.26 339
14795.40 329
14796.55 303
14797.70 308
14798.85 295
14800.00 327
14801.15 317
14802.30 349
14803.45 319
14804.60 318
14805.75 306
14806.90 296
14808.05 299
14809.19 289
14810.34 328
14811.49 300
14812.64 292
14813.79 294
14814.94 290
14816.09 300
14817.24 333
14818.39 284
14819.54 311
14820.69 309
14821.84 314
14822.99 268
14824.14 293
14825.29 296
14826.44 286
14827.59 285
14828.74 262
14829.89 319
14831.04 303
14832.19 303
14833.34 288
14834.49 326
14835.64 319
14836.79 276
14837.95 271
14839.10 301
14840.25 287
14841.40 276
14842.55 299
14843.70 297
14844.85 274
14846.00 275
14847.15 312
14848.30 272
14849.45 297
14850.60 278
14851.76 285
14852.91 282
14854.06 276
14855.21 291
14856.36 293
14857.51 279
14858.66 296
14859.81 277
14860.97 308
14862.12 283
14863.27 282
14864.42 287
14865.57 280
14866.72 281
14867.88 262
14869.03 286
14870.18 294
14871.33 276
14872.48 287
14873.64 312
14874.79 264
14875.94 272
14877.09 282
14878.24 290
14879.40 258
14880.55 260
14881.70 275
14882.85 292
14884.00 290
14885.16 282
14886.31 283
14887.46 283
14888.61 295
14889.77 273
14890.92 262
14892.07 276
14893.23 283
14894.38 274
14895.53 301
14896.68 276
14897.84 289
14898.99 288
14900.14 287
14901.30 308
14902.45 292
14903.60 282
14904.75 278
14905.91 277
14907.06 301
14908.21 300
14909.37 262
14910.52 281
14911.67 258
14912.83 256
14913.98 272
14915.14 258
14916.29 259
14917.44 264
14918.60 295
14919.75 277
14920.90 297
14922.06 276
14923.21 283
14924.37 293
14925.52 258
14926.67 269
14927.83 281
14928.98 270
14930.14 264
14931.29 267
14932.44 280
14933.60 283
14934.75 259
14935.91 247
14937.06 248
14938.22 281
14939.37 276
14940.52 297
14941.68 282
14942.83 270
14943.99 284
14945.14 266
14946.30 277
14947.45 287
14948.61 278
14949.76 272
14950.92 279
14952.07 276
14953.23 299
14954.38 284
14955.54 276
14956.69 276
14957.85 284
14959.00 285
14960.16 299
14961.31 277
14962.47 286
14963.62 271
14964.78 286
14965.94 285
14967.09 281
14968.25 262
14969.40 269
14970.56 262
14971.71 287
14972.87 271
14974.03 240
14975.18 280
14976.34 296
14977.49 287
14978.65 257
14979.81 274
14980.96 303
14982.12 294
14983.27 260
14984.43 268
14985.59 277
14986.74 260
14987.90 274
14989.06 290
14990.21 271
14991.37 261
14992.53 255
14993.68 276
14994.84 265
14996.00 272
14997.15 261
14998.31 280
14999.47 291
15000.62 266
15001.78 268
15002.94 266
15004.09 285
15005.25 268
15006.41 276
15007.56 248
15008.72 255
15009.88 252
15011.04 242
15012.19 258
15013.35 265
15014.51 267
15015.67 269
15016.82 242
15017.98 253
15019.14 257
15020.30 254
15021.45 276
15022.61 288
15023.77 266
15024.93 287
15026.08 231
15027.24 248
15028.40 266
15029.56 273
15030.72 263
15031.87 253
15033.03 258
15034.19 272
15035.35 239
15036.51 268
15037.67 261
15038.82 270
15039.98 239
15041.14 275
15042.30 295
15043.46 270
15044.62 256
15045.78 273
15046.93 273
15048.09 280
15049.25 278
15050.41 277
15051.57 284
15052.73 265
15053.89 264
15055.05 269
15056.20 268
15057.36 269
15058.52 279
15059.68 284
15060.84 278
15062.00 271
15063.16 260
15064.32 268
15065.48 253
15066.64 257
15067.80 261
15068.96 252
15070.12 282
15071.28 274
15072.44 267
15073.60 289
15074.76 267
15075.91 288
15077.07 284
15078.23 273
15079.39 260
15080.55 272
15081.71 290
15082.87 278
15084.03 273
15085.19 289
15086.35 286
15087.51 247
15088.68 273
15089.84 261
15091.00 284
15092.16 264
15093.32 266
15094.48 293
15095.64 300
15096.80 308
15097.96 299
15099.12 281
15100.28 282
15101.44 288
15102.60 289
15103.76 272
15104.92 268
15106.08 279
15107.25 305
15108.41 294
15109.57 283
15110.73 287
15111.89 305
15113.05 303
15114.21 299
15115.37 306
15116.54 308
15117.70 295
15118.86 322
15120.02 325
15121.18 311
15122.34 327
15123.50 321
15124.67 321
15125.83 312
15126.99 278
15128.15 321
15129.31 311
15130.47 313
15131.64 286
15132.80 327
15133.96 335
15135.12 300
15136.28 299
15137.45 307
15138.61 309
15139.77 305
15140.93 294
15142.10 304
15143.26 331
15144.42 316
15145.58 315
15146.75 317
15147.91 291
15149.07 336
15150.23 314
15151.40 296
15152.56 325
15153.72 327
15154.88 357
15156.05 321
15157.21 319
15158.37 317
15159.54 322
15160.70 334
15161.86 329
15163.03 325
15164.19 348
15165.35 373
15166.52 336
15167.68 377
15168.84 352
15170.01 358
15171.17 371
15172.33 387
15173.50 383
15174.66 356
15175.82 364
15176.99 389
15178.15 367
15179.31 373
15180.48 369
15181.64 390
15182.81 377
15183.97 408
15185.13 415
15186.30 377
15187.46 394
15188.63 386
15189.79 418
15190.95 384
15192.12 382
15193.28 412
15194.45 424
15195.61 417
15196.78 406
15197.94 430
15199.10 433
15200.27 394
15201.43 410
15202.60 430
15203.76 404
15204.93 412
15206.09 390
15207.26 413
15208.42 429
15209.59 450
15210.75 447
15211.92 434
15213.08 426
15214.25 439
15215.41 420
15216.58 448
15217.74 460
15218.91 436
15220.07 433
15221.24 426
15222.40 418
15223.57 435
15224.74 436
15225.90 466
15227.07 447
15228.23 436
15229.40 472
15230.56 460
15231.73 458
15232.89 468
15234.06 484
15235.23 472
15236.39 481
15237.56 446
15238.72 450
15239.89 486
15241.06 456
15242.22 473
15243.39 450
15244.56 470
15245.72 463
15246.89 463
15248.05 443
15249.22 448
15250.39 445
15251.55 479
15252.72 450
15253.89 447
15255.05 464
15256.22 436
15257.39 430
15258.55 431
15259.72 421
15260.89 449
15262.05 397
15263.22 420
15264.39 413
15265.56 393
15266.72 390
15267.89 406
15269.06 413
15270.22 390
15271.39 396
15272.56 392
15273.73 390
15274.89 387
15276.06 388
15277.23 394
15278.40 359
15279.56 391
15280.73 374
15281.90 388
15283.07 365
15284.23 372
15285.40 362
15286.57 357
15287.74 330
15288.91 348
15290.07 403
15291.24 394
15292.41 352
15293.58 378
15294.75 344
15295.92 370
15297.08 375
15298.25 380
15299.42 361
15300.59 335
15301.76 359
15302.93 385
15304.09 358
15305.26 398
15306.43 424
15307.60 394
15308.77 369
15309.94 356
15311.11 370
15312.28 397
15313.44 353
15314.61 369
15315.78 376
15316.95 387
15318.12 380
15319.29 395
15320.46 380
15321.63 407
15322.80 412
15323.97 387
15325.14 368
15326.30 324
15327.47 375
15328.64 398
15329.81 392
15330.98 388
15332.15 375
15333.32 369
15334.49 405
15335.66 406
15336.83 412
15338.00 415
15339.17 406
15340.34 423
15341.51 452
15342.68 409
15343.85 413
15345.02 406
15346.19 452
15347.36 440
15348.53 404
15349.70 428
15350.87 439
15352.04 450
15353.21 440
15354.38 449
15355.55 451
15356.72 446
15357.90 474
15359.07 468
15360.24 434
15361.41 486
15362.58 469
15363.75 476
15364.92 464
15366.09 469
15367.26 510
15368.43 523
15369.60 486
15370.77 474
15371.95 473
15373.12 503
15374.29 481
15375.46 500
15376.63 486
15377.80 471
15378.97 497
15380.15 476
15381.32 487
15382.49 464
15383.66 495
15384.83 468
15386.00 476
15387.17 463
15388.35 482
15389.52 471
15390.69 475
15391.86 471
15393.03 457
15394.21 446
15395.38 448
15396.55 424
15397.72 432
15398.89 463
15400.07 459
15401.24 426
15402.41 435
15403.58 441
15404.76 409
15405.93 413
15407.10 427
15408.27 454
15409.45 424
15410.62 429
15411.79 444
15412.96 433
15414.14 413
15415.31 376
15416.48 366
15417.66 368
15418.83 372
15420.00 383
15421.17 368
15422.35 363
15423.52 377
15424.69 369
15425.87 356
15427.04 389
15428.21 374
15429.39 369
15430.56 379
15431.73 353
15432.91 375
15434.08 361
15435.25 344
15436.43 344
15437.60 354
15438.77 362
15439.95 327
15441.12 348
15442.30 326
15443.47 327
15444.64 353
15445.82 374
15446.99 364
15448.17 328
15449.34 326
15450.51 341
15451.69 347
15452.86 346
15454.04 336
15455.21 370
15456.39 337
15457.56 326
15458.73 323
15459.91 336
15461.08 345
15462.26 323
15463.43 324
15464.61 348
15465.78 345
15466.96 340
15468.13 337
15469.31 364
15470.48 345
15471.66 329
15472.83 332
15474.01 315
15475.18 329
15476.36 333
15477.53 342
15478.71 348
15479.88 344
15481.06 362
15482.23 355
15483.41 344
15484.58 353
15485.76 346
15486.93 339
15488.11 331
15489.29 364
15490.46 376
15491.64 352
15492.81 338
15493.99 344
15495.16 361
15496.34 357
15497.52 383
15498.69 349
15499.87 366
15501.04 375
15502.22 343
15503.40 369
15504.57 391
15505.75 342
15506.92 382
15508.10 388
15509.28 354
15510.45 366
15511.63 355
15512.81 403
15513.98 366
15515.16 371
15516.34 382
15517.51 350
15518.69 355
15519.87 379
15521.04 371
15522.22 355
15523.40 346
15524.57 386
15525.75 380
15526.93 382
15528.11 356
15529.28 369
15530.46 371
15531.64 343
15532.81 369
15533.99 359
15535.17 382
15536.35 366
15537.52 387
15538.70 375
15539.88 374
15541.06 364
15542.23 397
15543.41 401
15544.59 409
15545.77 400
15546.95 400
15548.12 428
15549.30 403
15550.48 385
15551.66 410
15552.83 424
15554.01 396
15555.19 409
15556.37 392
15557.55 396
15558.73 392
15559.90 438
15561.08 402
15562.26 408
15563.44 419
15564.62 438
15565.80 422
15566.97 453
15568.15 409
15569.33 439
15570.51 428
15571.69 422
15572.87 437
15574.05 446
15575.23 468
15576.40 458
15577.58 487
15578.76 477
15579.94 440
15581.12 446
15582.30 473
15583.48 455
15584.66 441
15585.84 486
15587.02 467
15588.20 487
15589.38 496
15590.56 486
15591.73 500
15592.91 486
15594.09 495
15595.27 518
15596.45 540
15597.63 540
15598.81 518
15599.99 569
15601.17 536
15602.35 532
15603.53 511
15604.71 557
15605.89 563
15607.07 576
15608.25 622
15609.43 555
15610.61 575
15611.79 556
15612.97 575
15614.15 577
15615.33 605
15616.51 610
15617.69 640
15618.88 604
15620.06 637
15621.24 670
15622.42 645
15623.60 629
15624.78 653
15625.96 653
15627.14 673
15628.32 678
15629.50 660
15630.68 678
15631.86 668
15633.05 691
15634.23 691
15635.41 672
15636.59 704
15637.77 715
15638.95 702
15640.13 713
15641.31 729
15642.50 754
15643.68 738
15644.86 708
15646.04 740
15647.22 735
15648.40 766
15649.58 730
15650.77 749
15651.95 728
15653.13 732
15654.31 722
15655.49 729
15656.68 744
15657.86 771
15659.04 748
15660.22 751
15661.40 734
15662.59 722
15663.77 740
15664.95 738
15666.13 740
15667.32 713
15668.50 700
15669.68 715
15670.86 708
15672.05 710
15673.23 716
15674.41 728
15675.59 706
15676.78 681
15677.96 684
15679.14 705
15680.32 691
15681.51 705
15682.69 679
15683.87 655
15685.06 665
15686.24 681
15687.42 694
15688.61 670
15689.79 630
15690.97 646
15692.16 647
15693.34 628
15694.52 670
15695.71 645
15696.89 672
15698.07 680
15699.26 685
15700.44 688
15701.62 676
15702.81 706
15703.99 716
15705.17 700
15706.36 691
15707.54 701
15708.73 699
15709.91 688
15711.09 675
15712.28 689
15713.46 702
15714.65 739
15715.83 730
15717.02 736
15718.20 738
15719.38 739
15720.57 721
15721.75 762
15722.94 745
15724.12 750
15725.31 766
15726.49 753
15727.68 779
15728.86 758
15730.04 745
15731.23 785
15732.41 828
15733.60 764
15734.78 759
15735.97 763
15737.15 804
15738.34 804
15739.52 811
15740.71 796
15741.89 810
15743.08 817
15744.27 874
15745.45 883
15746.64 850
15747.82 864
15749.01 852
15750.19 921
15751.38 886
15752.56 892
15753.75 893
15754.93 920
15756.12 898
15757.31 895
15758.49 910
15759.68 893
15760.86 932
15762.05 911
15763.24 942
15764.42 897
15765.61 911
15766.79 867
15767.98 892
15769.17 861
15770.35 864
15771.54 866
15772.72 891
15773.91 859
15775.10 846
15776.28 855
15777.47 865
15778.66 861
15779.84 833
15781.03 807
15782.22 852
15783.40 829
15784.59 810
15785.78 770
15786.96 798
15788.15 830
15789.34 791
15790.53 733
15791.71 706
15792.90 742
15794.09 735
15795.27 717
15796.46 712
15797.65 724
15798.84 724
15800.02 699
15801.21 724
15802.40 705
15803.59 700
15804.77 678
15805.96 682
15807.15 664
15808.34 608
15809.52 643
15810.71 673
15811.90 688
15813.09 643
15814.28 618
15815.46 617
15816.65 663
15817.84 643
15819.03 597
15820.22 622
15821.40 614
15822.59 627
15823.78 628
15824.97 602
15826.16 610
15827.35 619
15828.53 635
15829.72 619
15830.91 598
15832.10 586
15833.29 602
15834.48 652
15835.67 617
15836.85 591
15838.04 594
15839.23 589
15840.42 586
15841.61 609
15842.80 615
15843.99 613
15845.18 613
15846.37 608
15847.55 587
15848.74 598
15849.93 579
15851.12 632
15852.31 598
15853.50 581
15854.69 593
15855.88 603
15857.07 613
15858.26 599
15859.45 613
15860.64 620
15861.83 604
15863.02 611
15864.21 626
15865.40 621
15866.59 583
15867.78 606
15868.97 621
15870.16 648
15871.35 625
15872.54 599
15873.73 611
15874.92 614
15876.11 613
15877.30 626
15878.49 644
15879.68 621
15880.87 644
15882.06 634
15883.25 674
15884.44 662
15885.63 632
15886.82 667
15888.01 651
15889.20 690
15890.39 651
15891.59 655
15892.78 712
15893.97 706
15895.16 706
15896.35 652
15897.54 693
15898.73 738
15899.92 737
15901.11 731
15902.30 734
15903.50 723
15904.69 730
15905.88 740
15907.07 763
15908.26 744
15909.45 732
15910.64 774
15911.84 757
15913.03 746
15914.22 747
15915.41 780
15916.60 765
15917.79 747
15918.99 758
15920.18 746
15921.37 771
15922.56 767
15923.75 765
15924.95 746
15926.14 741
15927.33 753
15928.52 757
15929.71 733
15930.91 699
15932.10 713
15933.29 726
15934.48 695
15935.68 705
15936.87 690
15938.06 694
15939.25 665
15940.45 695
15941.64 696
15942.83 654
15944.03 650
15945.22 662
15946.41 654
15947.60 671
15948.80 609
15949.99 616
15951.18 584
15952.38 584
15953.57 594
15954.76 556
15955.96 531
15957.15 539
15958.34 526
15959.54 533
15960.73 505
15961.92 524
15963.12 503
15964.31 472
15965.50 480
15966.70 495
15967.89 477
15969.08 445
15970.28 450
15971.47 457
15972.67 452
15973.86 450
15975.05 443
15976.25 446
15977.44 439
15978.64 422
15979.83 452
15981.02 449
15982.22 438
15983.41 416
15984.61 404
15985.80 426
15987.00 403
15988.19 411
15989.38 419
15990.58 418
15991.77 385
15992.97 418
15994.16 399
15995.36 429
15996.55 381
15997.75 376
15998.94 402
16000.14 405
16001.33 357
16002.53 389
16003.72 402
16004.92 379
16006.11 363
16007.31 403
16008.50 397
16009.70 379
16010.89 399
16012.09 390
16013.28 399
16014.48 409
16015.67 401
16016.87 375
16018.07 396
16019.26 377
16020.46 376
16021.65 357
16022.85 362
16024.04 371
16025.24 383
16026.44 375
16027.63 356
16028.83 392
16030.02 360
16031.22 365
16032.42 345
16033.61 355
16034.81 350
16036.00 386
16037.20 342
16038.40 366
16039.59 383
16040.79 367
16041.99 370
16043.18 350
16044.38 351
16045.58 333
16046.77 371
16047.97 352
16049.17 350
16050.36 342
16051.56 322
16052.76 336
16053.95 331
16055.15 353
16056.35 350
16057.54 310
16058.74 347
16059.94 359
16061.14 364
16062.33 338
16063.53 334
16064.73 346
16065.92 347
16067.12 346
16068.32 356
16069.52 336
16070.71 319
16071.91 334
16073.11 336
16074.31 349
16075.50 312
16076.70 322
16077.90 327
16079.10 294
16080.30 308
16081.49 311
16082.69 337
16083.89 306
16085.09 339
16086.29 316
16087.48 318
16088.68 330
16089.88 328
16091.08 302
16092.28 324
16093.48 308
16094.67 293
16095.87 313
16097.07 298
16098.27 304
16099.47 295
16100.67 293
16101.87 299
16103.06 311
16104.26 302
16105.46 308
16106.66 291
16107.86 305
16109.06 303
16110.26 306
16111.46 283
16112.66 282
16113.86 286
16115.05 314
16116.25 291
16117.45 265
16118.65 285
16119.85 290
16121.05 300
16122.25 306
16123.45 291
16124.65 297
16125.85 308
16127.05 275
16128.25 272
16129.45 291
16130.65 271
16131.85 279
16133.05 278
16134.25 261
16135.45 272
16136.65 278
16137.85 293
16139.05 293
16140.25 277
16141.45 260
16142.65 260
16143.85 262
16145.05 259
16146.25 298
16147.45 273
16148.65 278
16149.85 276
16151.05 291
16152.25 302
16153.45 271
16154.65 284
16155.85 303
16157.05 280
16158.25 290
16159.46 285
16160.66 270
16161.86 256
16163.06 273
16164.26 275
16165.46 263
16166.66 279
16167.86 276
16169.06 284
16170.27 277
16171.47 285
16172.67 271
16173.87 293
16175.07 276
16176.27 278
16177.47 278
16178.67 292
16179.88 319
16181.08 291
16182.28 298
16183.48 258
16184.68 272
16185.89 286
16187.09 310
16188.29 296
16189.49 290
16190.69 275
16191.90 275
16193.10 300
16194.30 308
16195.50 304
16196.70 288
16197.91 283
16199.11 272
16200.31 273
16201.51 258
16202.72 290
16203.92 274
16205.12 294
16206.32 293
16207.53 291
16208.73 299
16209.93 300
16211.13 288
16212.34 287
16213.54 298
16214.74 309
16215.95 314
16217.15 316
16218.35 300
16219.55 286
16220.76 315
16221.96 304
16223.16 305
16224.37 294
16225.57 299
16226.77 305
16227.98 340
16229.18 308
16230.38 299
16231.59 315
16232.79 324
16233.99 351
16235.20 303
16236.40 334
16237.61 307
16238.81 306
16240.01 325
16241.22 346
16242.42 336
16243.63 320
16244.83 318
16246.03 328
16247.24 312
16248.44 316
16249.65 306
16250.85 352
16252.05 341
16253.26 346
16254.46 352
16255.67 370
16256.87 349
16258.08 337
16259.28 363
16260.49 329
16261.69 375
16262.89 342
16264.10 341
16265.30 333
16266.51 361
16267.71 354
16268.92 354
16270.12 336
16271.33 342
16272.53 346
16273.74 356
16274.94 365
16276.15 356
16277.35 353
16278.56 356
16279.77 367
16280.97 362
16282.18 370
16283.38 351
16284.59 355
16285.79 338
16287.00 357
16288.20 360
16289.41 368
16290.61 358
16291.82 355
16293.03 359
16294.23 356
16295.44 344
16296.64 344
16297.85 380
16299.06 354
16300.26 361
16301.47 332
16302.67 347
16303.88 339
16305.09 345
16306.29 358
16307.50 371
16308.71 348
16309.91 366
16311.12 362
16312.33 337
16313.53 344
16314.74 342
16315.95 363
16317.15 352
16318.36 344
16319.57 364
16320.77 371
16321.98 322
16323.19 354
16324.39 308
16325.60 341
16326.81 333
16328.01 340
16329.22 334
16330.43 304
16331.64 302
16332.84 313
16334.05 309
16335.26 275
16336.47 312
16337.67 299
16338.88 326
16340.09 283
16341.30 317
16342.50 292
16343.71 305
16344.92 302
16346.13 311
16347.33 291
16348.54 289
16349.75 299
16350.96 277
16352.17 308
16353.37 295
16354.58 288
16355.79 298
16357.00 280
16358.21 293
16359.41 275
16360.62 277
16361.83 278
16363.04 278
16364.25 276
16365.46 268
16366.67 257
16367.87 290
16369.08 248
16370.29 266
16371.50 295
16372.71 276
16373.92 253
16375.13 274
16376.34 276
16377.54 304
16378.75 281
16379.96 293
16381.17 264
16382.38 274
16383.59 273
16384.80 260
16386.01 264
16387.22 257
16388.43 272
16389.64 241
16390.85 257
16392.05 247
16393.26 258
16394.47 271
16395.68 269
16396.89 261
16398.10 254
16399.31 262
16400.52 282
16401.73 270
16402.94 234
16404.15 232
16405.36 248
16406.57 267
16407.78 256
16408.99 268
16410.20 273
16411.41 254
16412.62 245
16413.83 261
16415.04 262
16416.25 264
16417.46 254
16418.67 250
16419.88 262
16421.10 250
16422.31 309
16423.52 270
16424.73 258
16425.94 254
16427.15 263
16428.36 275
16429.57 263
16430.78 262
16431.99 280
16433.20 253
16434.41 280
16435.63 253
16436.84 246
16438.05 237
16439.26 262
16440.47 274
16441.68 278
16442.89 266
16444.10 264
16445.32 247
16446.53 256
16447.74 249
16448.95 262
16450.16 271
16451.37 263
16452.59 263
16453.80 267
16455.01 262
16456.22 255
16457.43 232
16458.64 256
16459.86 248
16461.07 242
16462.28 237
16463.49 250
16464.70 236
16465.92 247
16467.13 264
16468.34 255
16469.55 251
16470.77 229
16471.98 245
16473.19 219
16474.40 237
16475.62 239
16476.83 231
16478.04 237
16479.25 236
16480.47 246
16481.68 228
16482.89 238
16484.11 253
16485.32 253
16486.53 227
16487.74 239
16488.96 237
16490.17 225
16491.38 239
16492.60 218
16493.81 238
16495.02 234
16496.24 219
16497.45 237
16498.66 240
16499.88 240
16501.09 224
16502.30 233
16503.52 243
16504.73 234
16505.94 223
16507.16 235
16508.37 238
16509.59 220
16510.80 205
16512.01 236
16513.23 236
16514.44 230
16515.66 238
16516.87 225
16518.08 228
16519.30 225
16520.51 241
16521.73 234
16522.94 209
16524.16 221
16525.37 232
16526.58 221
16527.80 231
16529.01 226
16530.23 227
16531.44 223
16532.66 240
16533.87 234
16535.09 245
16536.30 242
16537.52 222
16538.73 232
16539.95 230
16541.16 226
16542.38 241
16543.59 261
16544.81 228
16546.02 231
16547.24 255
16548.45 238
16549.67 237
16550.88 233
16552.10 227
16553.31 262
16554.53 244
16555.74 239
16556.96 223
16558.18 213
16559.39 229
16560.61 257
16561.82 260
16563.04 228
16564.25 241
16565.47 237
16566.69 245
16567.90 231
16569.12 206
16570.33 231
16571.55 226
16572.77 221
16573.98 218
16575.20 234
16576.41 236
16577.63 235
16578.85 268
16580.06 236
16581.28 238
16582.50 236
16583.71 244
16584.93 237
16586.15 246
16587.36 227
16588.58 233
16589.80 230
16591.01 235
16592.23 220
16593.45 234
16594.66 243
16595.88 233
16597.10 225
16598.32 221
16599.53 215
16600.75 216
16601.97 228
16603.18 215
16604.40 220
16605.62 207
16606.84 236
16608.05 231
16609.27 205
16610.49 214
16611.71 222
16612.92 232
16614.14 211
16615.36 227
16616.58 227
16617.79 236
16619.01 227
16620.23 207
16621.45 196
16622.67 201
16623.88 218
16625.10 216
16626.32 207
16627.54 219
16628.76 215
16629.97 209
16631.19 200
16632.41 204
16633.63 212
16634.85 185
16636.07 211
16637.29 191
16638.50 211
16639.72 203
16640.94 219
16642.16 198
16643.38 204
16644.60 204
16645.82 195
16647.03 192
16648.25 198
16649.47 197
16650.69 196
16651.91 213
16653.13 199
16654.35 198
16655.57 194
16656.79 223
16658.01 203
16659.23 183
16660.45 180
16661.66 206
16662.88 206
16664.10 193
16665.32 212
16666.54 203
16667.76 203
16668.98 196
16670.20 198
16671.42 194
16672.64 202
16673.86 190
16675.08 179
16676.30 186
16677.52 219
16678.74 187
16679.96 188
16681.18 205
16682.40 202
16683.62 211
16684.84 193
16686.06 193
16687.28 177
16688.50 197
16689.72 227
16690.94 213
16692.16 196
16693.39 203
16694.61 207
16695.83 193
16697.05 178
16698.27 218
16699.49 206
16700.71 194
16701.93 201
16703.15 194
16704.37 213
16705.59 183
16706.81 189
16708.04 186
16709.26 186
16710.48 191
16711.70 186
16712.92 171
16714.14 188
16715.36 188
16716.58 189
16717.81 202
16719.03 194
16720.25 181
16721.47 202
16722.69 206
16723.91 191
16725.14 213
16726.36 194
16727.58 182
16728.80 182
16730.02 198
16731.24 179
16732.47 196
16733.69 215
16734.91 192
16736.13 202
16737.36 192
16738.58 200
16739.80 197
16741.02 190
16742.24 183
16743.47 177
16744.69 199
16745.91 213
16747.13 192
16748.36 179
16749.58 188
16750.80 182
16752.02 192
16753.25 194
16754.47 171
16755.69 185
16756.92 177
16758.14 184
16759.36 180
16760.59 191
16761.81 214
16763.03 174
16764.25 202
16765.48 175
16766.70 195
16767.92 175
16769.15 192
16770.37 177
16771.59 196
16772.82 205
16774.04 200
16775.27 174
16776.49 178
16777.71 175
16778.94 182
16780.16 189
16781.38 186
16782.61 181
16783.83 179
16785.06 178
16786.28 197
16787.50 173
16788.73 180
16789.95 187
16791.18 186
16792.40 189
16793.62 189
16794.85 199
16796.07 170
16797.30 177
16798.52 188
16799.75 178
16800.97 179
16802.19 184
16803.42 181
16804.64 181
16805.87 186
16807.09 194
16808.32 206
16809.54 187
16810.77 187
16811.99 204
16813.22 169
16814.44 195
16815.67 194
16816.89 211
16818.12 180
16819.34 193
16820.57 195
16821.79 201
16823.02 214
16824.24 194
16825.47 211
16826.70 183
16827.92 209
16829.15 226
16830.37 189
16831.60 218
16832.82 207
16834.05 214
16835.27 215
16836.50 182
16837.73 209
16838.95 198
16840.18 222
16841.40 227
16842.63 218
16843.86 215
16845.08 228
16846.31 207
16847.53 223
16848.76 215
16849.99 231
16851.21 237
16852.44 215
16853.67 234
16854.89 245
16856.12 236
16857.35 245
16858.57 241
16859.80 217
16861.03 251
16862.25 250
16863.48 231
16864.71 241
16865.93 243
16867.16 258
16868.39 255
16869.61 239
16870.84 242
16872.07 268
16873.30 283
16874.52 256
16875.75 261
16876.98 248
16878.20 287
16879.43 285
16880.66 288
16881.89 294
16883.11 290
16884.34 285
16885.57 267
16886.80 289
16888.02 284
16889.25 285
16890.48 270
16891.71 288
16892.94 291
16894.16 298
16895.39 284
16896.62 294
16897.85 313
16899.08 290
16900.30 312
16901.53 302
16902.76 320
16903.99 291
16905.22 288
16906.45 264
16907.67 275
16908.90 254
16910.13 266
16911.36 261
16912.59 291
16913.82 282
16915.04 268
16916.27 254
16917.50 265
16918.73 231
16919.96 250
16921.19 240
16922.42 241
16923.65 245
16924.88 252
16926.10 271
16927.33 239
16928.56 251
16929.79 240
16931.02 259
16932.25 261
16933.48 243
16934.71 239
16935.94 269
16937.17 269
16938.40 237
16939.63 230
16940.86 249
16942.09 236
16943.32 232
16944.55 249
16945.78 251
16947.01 252
16948.24 235
16949.47 260
16950.70 256
16951.93 267
16953.16 252
16954.39 252
16955.62 275
16956.85 259
16958.08 242
16959.31 245
16960.54 263
16961.77 256
16963.00 266
16964.23 264
16965.46 212
16966.69 217
16967.92 225
16969.15 244
16970.38 238
16971.61 241
16972.84 251
16974.07 252
16975.30 256
16976.54 229
16977.77 237
16979.00 227
16980.23 226
16981.46 230
16982.69 243
16983.92 244
16985.15 220
16986.38 208
16987.62 214
16988.85 214
16990.08 210
16991.31 260
16992.54 231
16993.77 225
16995.00 217
16996.24 226
16997.47 230
16998.70 223
16999.93 201
17001.16 214
17002.39 225
17003.63 206
17004.86 203
17006.09 194
17007.32 223
17008.55 212
17009.79 200
17011.02 216
17012.25 204
17013.48 198
17014.72 205
17015.95 207
17017.18 193
17018.41 217
17019.64 214
17020.88 219
17022.11 194
17023.34 181
17024.58 200
17025.81 198
17027.04 204
17028.27 187
17029.51 196
17030.74 200
17031.97 193
17033.21 215
17034.44 199
17035.67 204
17036.90 206
17038.14 202
17039.37 197
17040.60 202
17041.84 218
17043.07 183
17044.30 205
17045.54 194
17046.77 185
17048.00 206
17049.24 170
17050.47 213
17051.70 180
17052.94 206
17054.17 201
17055.41 178
17056.64 203
17057.87 188
17059.11 183
17060.34 187
17061.58 182
17062.81 193
17064.04 188
17065.28 180
17066.51 189
17067.75 191
17068.98 195
17070.21 185
17071.45 182
17072.68 177
17073.92 178
17075.15 195
17076.39 187
17077.62 185
17078.86 179
17080.09 172
17081.33 189
17082.56 171
17083.80 181
17085.03 160
17086.26 164
17087.50 178
17088.73 169
17089.97 176
17091.20 186
17092.44 170
17093.68 164
17094.91 176
17096.15 189
17097.38 155
17098.62 174
17099.85 171
17101.09 181
17102.32 160
17103.56 186
17104.79 180
17106.03 156
17107.26 194
17108.50 147
17109.74 166
17110.97 167
17112.21 180
17113.44 169
17114.68 154
17115.92 180
17117.15 177
17118.39 169
17119.62 160
17120.86 184
17122.10 154
17123.33 167
17124.57 167
17125.80 161
17127.04 169
17128.28 158
17129.51 159
17130.75 177
17131.99 173
17133.22 145
17134.46 167
17135.70 170
17136.93 169
17138.17 146
17139.41 143
17140.64 155
17141.88 157
17143.12 154
17144.35 149
17145.59 175
17146.83 176
17148.07 164
17149.30 154
17150.54 154
17151.78 153
17153.02 147
17154.25 152
17155.49 157
17156.73 150
17157.96 159
17159.20 158
17160.44 147
17161.68 143
17162.92 161
17164.15 157
17165.39 168
17166.63 140
17167.87 167
17169.10 167
17170.34 143
17171.58 159
17172.82 150
17174.06 141
17175.29 150
17176.53 166
17177.77 149
17179.01 142
17180.25 163
17181.49 158
17182.72 153
17183.96 137
17185.20 142
17186.44 158
17187.68 156
17188.92 156
17190.15 137
17191.39 166
17192.63 149
17193.87 152
17195.11 143
17196.35 145
17197.59 138
17198.83 138
17200.07 148
17201.30 131
17202.54 149
17203.78 142
17205.02 151
17206.26 170
17207.50 139
17208.74 155
17209.98 160
17211.22 151
17212.46 149
17213.70 151
17214.94 160
17216.18 152
17217.42 148
17218.66 140
17219.90 157
17221.14 148
17222.38 134
17223.62 154
17224.86 157
17226.10 140
17227.34 141
17228.58 153
17229.82 156
17231.06 160
17232.30 160
17233.54 152
17234.78 147
17236.02 147
17237.26 137
17238.50 145
17239.74 161
17240.98 137
17242.22 140
17243.46 140
17244.70 158
17245.94 134
17247.18 146
17248.42 147
17249.66 161
17250.90 146
17252.14 127
17253.39 151
17254.63 163
17255.87 159
17257.11 145
17258.35 128
17259.59 120
17260.83 130
17262.07 161
17263.31 170
17264.56 159
17265.80 166
17267.04 154
17268.28 157
17269.52 135
17270.76 145
17272.00 129
17273.25 159
17274.49 141
17275.73 125
17276.97 132
17278.21 117
17279.45 146
17280.70 141
17281.94 146
17283.18 136
17284.42 138
17285.66 133
17286.91 141
17288.15 139
17289.39 140
17290.63 135
17291.88 156
17293.12 134
17294.36 139
17295.60 113
17296.85 116
17298.09 147
17299.33 141
17300.57 146
17301.82 124
17303.06 148
17304.30 133
17305.54 137
17306.79 144
17308.03 150
17309.27 147
17310.52 123
17311.76 150
17313.00 132
17314.25 122
17315.49 116
17316.73 131
17317.97 132
17319.22 120
17320.46 132
17321.71 145
17322.95 132
17324.19 128
17325.44 146
17326.68 141
17327.92 147
17329.17 138
17330.41 145
17331.65 121
17332.90 128
17334.14 129
17335.39 153
17336.63 149
17337.87 138
17339.12 132
17340.36 155
17341.61 138
17342.85 146
17344.09 114
17345.34 143
17346.58 144
17347.83 145
17349.07 123
17350.32 138
17351.56 130
17352.80 148
17354.05 137
17355.29 134
17356.54 134
17357.78 135
17359.03 128
17360.27 139
17361.52 149
17362.76 134
17364.01 153
17365.25 130
17366.50 134
17367.74 131
17368.99 138
17370.23 129
17371.48 137
17372.72 123
17373.97 132
17375.21 155
17376.46 116
17377.70 142
17378.95 126
17380.19 139
17381.44 139
17382.69 143
17383.93 146
17385.18 150
17386.42 134
17387.67 135
17388.91 118
17390.16 139
17391.41 131
17392.65 155
17393.90 126
17395.14 122
17396.39 147
17397.64 144
17398.88 149
17400.13 110
17401.37 132
17402.62 135
17403.87 143
17405.11 131
17406.36 119
17407.61 118
17408.85 142
17410.10 144
17411.35 153
17412.59 138
17413.84 131
17415.09 135
17416.33 126
17417.58 132
17418.83 133
17420.07 148
17421.32 140
17422.57 143
17423.82 116
17425.06 133
17426.31 126
17427.56 144
17428.80 134
17430.05 146
17431.30 134
17432.55 140
17433.79 145
17435.04 120
17436.29 138
17437.54 138
17438.78 158
17440.03 142
17441.28 133
17442.53 131
17443.77 141
17445.02 125
17446.27 133
17447.52 142
17448.77 140
17450.01 145
17451.26 145
17452.51 130
17453.76 130
17455.01 147
17456.25 125
17457.50 133
17458.75 142
17460.00 117
17461.25 126
17462.50 126
17463.74 120
17464.99 157
17466.24 142
17467.49 140
17468.74 127
17469.99 128
17471.24 127
17472.49 137
17473.73 134
17474.98 134
17476.23 139
17477.48 141
17478.73 147
17479.98 117
17481.23 142
17482.48 143
17483.73 155
17484.98 128
17486.23 119
17487.47 137
17488.72 137
17489.97 149
17491.22 145
17492.47 132
17493.72 150
17494.97 146
17496.22 154
17497.47 156
17498.72 135
17499.97 160
17501.22 140
17502.47 166
17503.72 134
17504.97 136
17506.22 152
17507.47 154
17508.72 156
17509.97 169
17511.22 137
17512.47 146
17513.72 152
17514.97 140
17516.22 140
17517.47 144
17518.72 156
17519.97 161
17521.22 156
17522.47 147
17523.72 149
17524.98 147
17526.23 176
17527.48 146
17528.73 146
17529.98 161
17531.23 162
17532.48 155
17533.73 134
17534.98 132
17536.23 146
17537.48 148
17538.74 147
17539.99 159
17541.24 151
17542.49 166
17543.74 154
17544.99 162
17546.24 157
17547.50 148
17548.75 164
17550.00 165
17551.25 159
17552.50 155
17553.75 167
17555.01 148
17556.26 157
17557.51 131
17558.76 144
17560.01 152
17561.26 160
17562.52 147
17563.77 159
17565.02 153
17566.27 144
17567.53 148
17568.78 139
17570.03 145
17571.28 160
17572.53 165
17573.79 162
17575.04 162
17576.29 159
17577.54 175
17578.80 159
17580.05 166
17581.30 170
17582.56 137
17583.81 132
17585.06 154
17586.31 159
17587.57 157
17588.82 179
17590.07 183
17591.33 151
17592.58 161
17593.83 168
17595.08 154
17596.34 166
17597.59 171
17598.84 162
17600.10 158
17601.35 170
17602.61 185
17603.86 198
17605.11 166
17606.37 155
17607.62 157
17608.87 174
17610.13 180
17611.38 179
17612.63 184
17613.89 185
17615.14 176
17616.40 181
17617.65 180
17618.90 197
17620.16 182
17621.41 172
17622.67 176
17623.92 184
17625.17 192
17626.43 199
17627.68 193
17628.94 173
17630.19 181
17631.45 187
17632.70 190
17633.96 184
17635.21 177
17636.47 202
17637.72 196
17638.97 172
17640.23 184
17641.48 187
17642.74 185
17643.99 187
17645.25 212
17646.50 201
17647.76 207
17649.01 197
17650.27 192
17651.52 183
17652.78 180
17654.04 193
17655.29 207
17656.55 215
17657.80 204
17659.06 206
17660.31 212
17661.57 212
17662.82 218
17664.08 193
17665.33 195
17666.59 180
17667.85 187
17669.10 190
17670.36 207
17671.61 176
17672.87 173
17674.13 209
17675.38 188
17676.64 173
17677.89 173
17679.15 176
17680.41 180
17681.66 186
17682.92 192
17684.18 187
17685.43 190
17686.69 178
17687.95 168
17689.20 179
17690.46 198
17691.71 190
17692.97 172
17694.23 160
17695.49 169
17696.74 169
17698.00 156
17699.26 193
17700.51 189
17701.77 168
17703.03 164
17704.28 168
17705.54 180
17706.80 175
17708.06 184
17709.31 194
17710.57 187
17711.83 175
17713.08 166
17714.34 151
17715.60 148
17716.86 152
17718.11 150
17719.37 156
17720.63 174
17721.89 163
17723.15 164
17724.40 161
17725.66 157
17726.92 175
17728.18 154
17729.43 156
17730.69 183
17731.95 182
17733.21 165
17734.47 158
17735.73 152
17736.98 158
17738.24 150
17739.50 155
17740.76 153
17742.02 156
17743.28 157
17744.53 163
17745.79 160
17747.05 156
17748.31 155
17749.57 171
17750.83 140
17752.09 148
17753.34 156
17754.60 146
17755.86 154
17757.12 174
17758.38 154
17759.64 150
17760.90 153
17762.16 159
17763.42 150
17764.68 167
17765.94 145
17767.19 155
17768.45 152
17769.71 140
17770.97 134
17772.23 150
17773.49 155
17774.75 165
17776.01 153
17777.27 142
17778.53 137
17779.79 146
17781.05 148
17782.31 154
17783.57 157
17784.83 147
17786.09 133
17787.35 134
17788.61 144
17789.87 122
17791.13 135
17792.39 148
17793.65 145
17794.91 153
17796.17 152
17797.43 159
17798.69 143
17799.95 147
17801.21 133
17802.47 141
17803.73 117
17805.00 155
17806.26 139
17807.52 160
17808.78 134
17810.04 135
17811.30 145
17812.56 141
17813.82 150
17815.08 122
17816.34 115
17817.60 140
17818.87 147
17820.13 137
17821.39 133
17822.65 123
17823.91 146
17825.17 119
17826.43 150
17827.69 143
17828.96 129
17830.22 126
17831.48 121
17832.74 120
17834.00 140
17835.26 127
17836.53 128
17837.79 134
17839.05 127
17840.31 131
17841.57 130
17842.84 140
17844.10 145
17845.36 136
17846.62 124
17847.88 133
17849.15 149
17850.41 125
17851.67 139
17852.93 137
17854.20 144
17855.46 130
17856.72 120
17857.98 113
17859.25 126
17860.51 126
17861.77 149
17863.03 122
17864.30 127
17865.56 117
17866.82 116
17868.09 130
17869.35 135
17870.61 120
17871.87 127
17873.14 134
17874.40 128
17875.66 147
17876.93 123
17878.19 120
17879.45 119
17880.72 137
17881.98 133
17883.24 136
17884.51 113
17885.77 131
17887.03 116
17888.30 122
17889.56 132
17890.83 131
17892.09 127
17893.35 124
17894.62 134
17895.88 127
17897.14 135
17898.41 129
17899.67 138
17900.94 128
17902.20 132
17903.46 105
17904.73 134
17905.99 102
17907.26 124
17908.52 116
17909.79 120
17911.05 111
17912.32 120
17913.58 135
17914.84 113
17916.11 123
17917.37 119
17918.64 124
17919.90 114
17921.17 137
17922.43 118
17923.70 117
17924.96 123
17926.23 129
17927.49 125
17928.76 120
17930.02 127
17931.29 109
17932.55 125
17933.82 120
17935.08 134
17936.35 117
17937.61 117
17938.88 117
17940.14 127
17941.41 111
17942.68 119
17943.94 114
17945.21 107
17946.47 122
17947.74 126
17949.00 132
17950.27 115
17951.54 108
17952.80 114
17954.07 126
17955.33 117
17956.60 117
17957.87 140
17959.13 118
17960.40 107
17961.66 125
17962.93 105
17964.20 120
17965.46 117
17966.73 129
17968.00 125
17969.26 121
17970.53 123
17971.80 124
17973.06 113
17974.33 114
17975.60 122
17976.86 130
17978.13 115
17979.40 111
17980.66 112
17981.93 111
17983.20 108
17984.46 121
17985.73 135
17987.00 127
17988.26 114
17989.53 127
17990.80 130
17992.07 111
17993.33 112
17994.60 115
17995.87 120
17997.14 122
17998.40 128
17999.67 110
18000.94 98
18002.21 117
18003.47 122
18004.74 130
18006.01 126
18007.28 107
18008.55 117
18009.81 118
18011.08 124
18012.35 130
18013.62 132
18014.89 127
18016.15 131
18017.42 112
18018.69 117
18019.96 113
18021.23 130
18022.49 134
18023.76 111
18025.03 115
18026.30 137
18027.57 127
18028.84 119
18030.11 105
18031.37 116
18032.64 137
18033.91 130
18035.18 117
18036.45 128
18037.72 98
18038.99 120
18040.26 126
18041.53 117
18042.79 124
18044.06 128
18045.33 137
18046.60 137
18047.87 115
18049.14 122
18050.41 122
18051.68 112
18052.95 122
18054.22 124
18055.49 118
18056.76 122
18058.03 124
18059.30 133
18060.57 117
18061.84 119
18063.11 125
18064.38 125
18065.65 130
18066.92 140
18068.19 122
18069.46 140
18070.73 142
18072.00 121
18073.27 117
18074.54 137
18075.81 138
18077.08 133
18078.35 108
18079.62 122
18080.89 136
18082.16 137
18083.43 122
18084.70 132
18085.97 110
18087.24 120
18088.51 123
18089.78 132
18091.05 137
18092.32 137
18093.59 136
18094.87 137
18096.14 126
18097.41 112
18098.68 119
18099.95 143
18101.22 141
18102.49 134
18103.76 131
18105.03 142
18106.31 138
18107.58 129
18108.85 132
18110.12 119
18111.39 127
18112.66 115
18113.93 114
18115.21 95
18116.48 114
18117.75 158
18119.02 153
18120.29 117
18121.56 136
18122.84 136
18124.11 142
18125.38 131
18126.65 135
18127.92 137
18129.20 122
18130.47 141
18131.74 130
18133.01 128
18134.29 128
18135.56 140
18136.83 118
18138.10 119
18139.38 128
18140.65 113
18141.92 130
18143.19 132
18144.47 120
18145.74 116
18147.01 126
18148.28 117
18149.56 122
18150.83 122
18152.10 117
18153.38 126
18154.65 126
18155.92 128
18157.19 113
18158.47 120
18159.74 112
18161.01 135
18162.29 123
18163.56 120
18164.83 124
18166.11 134
18167.38 121
18168.65 105
18169.93 114
18171.20 127
18172.48 128
18173.75 115
18175.02 130
18176.30 118
18177.57 113
18178.84 122
18180.12 127
18181.39 104
18182.67 118
18183.94 130
18185.21 140
18186.49 125
18187.76 123
18189.04 125
18190.31 128
18191.59 125
18192.86 121
18194.13 133
18195.41 123
18196.68 126
18197.96 121
18199.23 124
18200.51 119
18201.78 104
18203.06 117
18204.33 104
18205.61 132
18206.88 152
18208.16 125
18209.43 125
18210.71 142
18211.98 141
18213.26 130
18214.53 139
18215.81 160
18217.08 118
18218.36 106
18219.63 116
18220.91 124
18222.18 133
18223.46 123
18224.73 123
18226.01 124
18227.28 124
18228.56 121
18229.84 126
18231.11 126
18232.39 125
18233.66 140
18234.94 120
18236.21 141
18237.49 121
18238.77 122
18240.04 147
18241.32 126
18242.59 140
18243.87 108
18245.15 123
18246.42 120
18247.70 107
18248.98 114
18250.25 120
18251.53 131
18252.81 120
18254.08 136
18255.36 148
18256.63 149
18257.91 134
18259.19 115
18260.46 138
18261.74 130
18263.02 120
18264.30 127
18265.57 129
18266.85 121
18268.13 114
18269.40 118
18270.68 141
18271.96 114
18273.23 126
18274.51 139
18275.79 129
18277.07 118
18278.34 115
18279.62 133
18280.90 124
18282.18 136
18283.45 140
18284.73 126
18286.01 127
18287.29 119
18288.56 121
18289.84 128
18291.12 116
18292.40 123
18293.68 130
18294.95 113
18296.23 109
18297.51 135
18298.79 130
18300.07 118
18301.34 117
18302.62 121
18303.90 112
18305.18 135
18306.46 136
18307.74 126
18309.01 128
18310.29 130
18311.57 150
18312.85 122
18314.13 128
18315.41 121
18316.69 115
18317.96 136
18319.24 124
18320.52 141
18321.80 149
18323.08 140
18324.36 159
18325.64 131
18326.92 142
18328.20 112
18329.47 127
18330.75 138
18332.03 127
18333.31 123
18334.59 114
18335.87 130
18337.15 133
18338.43 108
18339.71 123
18340.99 137
18342.27 125
18343.55 148
18344.83 138
18346.11 135
18347.39 127
18348.67 121
18349.95 129
18351.23 117
18352.51 131
18353.79 122
18355.07 142
18356.35 133
18357.63 125
18358.91 138
18360.19 140
18361.47 112
18362.75 120
18364.03 125
18365.31 108
18366.59 113
18367.87 127
18369.15 135
18370.43 126
18371.71 115
18372.99 122
18374.27 141
18375.55 124
18376.83 126
18378.12 113
18379.40 122
18380.68 116
18381.96 132
18383.24 114
18384.52 117
18385.80 112
18387.08 136
18388.36 138
18389.65 129
18390.93 110
18392.21 124
18393.49 123
18394.77 110
18396.05 124
18397.33 112
18398.62 116
18399.90 112
18401.18 123
18402.46 126
18403.74 134
18405.02 117
18406.31 111
18407.59 119
18408.87 112
18410.15 116
18411.43 128
18412.72 114
18414.00 112
18415.28 111
18416.56 128
18417.84 121
18419.13 117
18420.41 113
18421.69 107
18422.97 112
18424.26 130
18425.54 118
18426.82 111
18428.10 114
18429.39 114
18430.67 114
18431.95 121
18433.23 102
18434.52 105
18435.80 108
18437.08 132
18438.37 116
18439.65 127
18440.93 116
18442.22 123
18443.50 130
18444.78 115
18446.06 106
18447.35 105
18448.63 129
18449.91 129
18451.20 119
18452.48 111
18453.76 113
18455.05 132
18456.33 114
18457.62 120
18458.90 97
18460.18 125
18461.47 116
18462.75 119
18464.03 112
18465.32 117
18466.60 125
18467.89 117
18469.17 135
18470.45 115
18471.74 121
18473.02 122
18474.31 129
18475.59 132
18476.88 110
18478.16 129
18479.44 110
18480.73 113
18482.01 121
18483.30 112
18484.58 120
18485.87 115
18487.15 111
18488.44 114
18489.72 95
18491.01 124
18492.29 119
18493.58 124
18494.86 132
18496.15 126
18497.43 141
18498.72 113
18500.00 129
18501.29 120
18502.57 138
18503.86 116
18505.14 121
18506.43 133
18507.71 126
18509.00 117
18510.28 132
18511.57 136
18512.85 140
18514.14 119
18515.42 112
18516.71 111
18518.00 104
18519.28 96
18520.57 119
18521.85 142
18523.14 122
18524.43 130
18525.71 145
18527.00 130
18528.28 122
18529.57 112
18530.86 140
18532.14 128
18533.43 131
18534.71 127
18536.00 131
18537.29 91
18538.57 97
18539.86 122
18541.15 138
18542.43 118
18543.72 122
18545.01 126
18546.29 141
18547.58 140
18548.87 117
18550.15 114
18551.44 138
18552.73 129
18554.01 120
18555.30 128
18556.59 121
18557.88 132
18559.16 126
18560.45 114
18561.74 124
18563.02 136
18564.31 137
18565.60 127
18566.89 113
18568.17 145
18569.46 126
18570.75 131
18572.04 116
18573.32 122
18574.61 136
18575.90 124
18577.19 122
18578.48 142
18579.76 116
18581.05 109
18582.34 122
18583.63 126
18584.92 125
18586.20 112
18587.49 124
18588.78 128
18590.07 132
18591.36 113
18592.64 115
18593.93 146
18595.22 134
18596.51 122
18597.80 148
18599.09 146
18600.38 141
18601.66 128
18602.95 121
18604.24 120
18605.53 107
18606.82 136
18608.11 139
18609.40 154
18610.69 129
18611.98 133
18613.26 133
18614.55 101
18615.84 129
18617.13 133
18618.42 142
18619.71 127
18621.00 125
18622.29 145
18623.58 139
18624.87 114
18626.16 129
18627.45 146
18628.74 137
18630.03 130
18631.32 129
18632.61 127
18633.89 124
18635.18 112
18636.47 134
18637.76 126
18639.05 111
18640.34 126
18641.63 139
18642.92 128
18644.21 130
18645.50 138
18646.79 130
18648.09 118
18649.38 131
18650.67 119
18651.96 119
18653.25 112
18654.54 112
18655.83 131
18657.12 121
18658.41 142
18659.70 133
18660.99 120
18662.28 123
18663.57 114
18664.86 115
18666.15 115
18667.44 120
18668.74 133
18670.03 134
18671.32 130
18672.61 122
18673.90 118
18675.19 131
18676.48 93
18677.77 110
18679.06 114
18680.36 120
18681.65 106
18682.94 111
18684.23 113
18685.52 107
18686.81 108
18688.11 97
18689.40 114
18690.69 118
18691.98 114
18693.27 105
18694.56 116
18695.86 110
18697.15 109
18698.44 107
18699.73 124
18701.02 104
18702.32 107
18703.61 113
18704.90 123
18706.19 120
18707.48 127
18708.78 112
18710.07 104
18711.36 117
18712.65 125
18713.95 117
18715.24 102
18716.53 99
18717.83 112
18719.12 110
18720.41 92
18721.70 101
18723.00 102
18724.29 112
18725.58 99
18726.87 108
18728.17 115
18729.46 105
18730.75 106
18732.05 104
18733.34 109
18734.63 101
18735.93 97
18737.22 121
18738.51 114
18739.81 95
18741.10 106
18742.39 112
18743.69 107
18744.98 105
18746.27 103
18747.57 108
18748.86 101
18750.16 101
18751.45 110
18752.74 102
18754.04 105
18755.33 105
18756.63 120
18757.92 111
18759.21 110
18760.51 102
18761.80 101
18763.10 89
18764.39 94
18765.69 109
18766.98 114
18768.27 98
18769.57 108
18770.86 92
18772.16 91
18773.45 98
18774.75 117
18776.04 102
18777.34 111
18778.63 99
18779.93 117
18781.22 119
18782.52 99
18783.81 114
18785.11 123
18786.40 105
18787.70 104
18788.99 106
18790.29 96
18791.58 110
18792.88 111
18794.17 99
18795.47 89
18796.76 120
18798.06 95
18799.35 113
18800.65 114
18801.94 103
18803.24 115
18804.54 103
18805.83 103
18807.13 104
18808.42 107
18809.72 89
18811.01 115
18812.31 110
18813.61 114
18814.90 115
18816.20 104
18817.49 114
18818.79 98
18820.09 109
18821.38 106
18822.68 122
18823.98 117
18825.27 114
18826.57 112
18827.87 114
18829.16 92
18830.46 121
18831.75 119
18833.05 115
18834.35 120
18835.64 103
18836.94 105
18838.24 109
18839.54 120
18840.83 124
18842.13 124
18843.43 115
18844.72 109
18846.02 105
18847.32 110
18848.61 99
18849.91 111
18851.21 118
18852.51 114
18853.80 122
18855.10 116
18856.40 99
18857.70 116
18858.99 115
18860.29 109
18861.59 100
18862.89 137
18864.18 116
18865.48 94
18866.78 96
18868.08 112
18869.38 116
18870.67 107
18871.97 110
18873.27 93
18874.57 120
18875.87 103
18877.16 109
18878.46 110
18879.76 108
18881.06 105
18882.36 107
18883.66 105
18884.95 113
18886.25 107
18887.55 115
18888.85 139
18890.15 100
18891.45 99
18892.75 108
18894.04 133
18895.34 109
18896.64 100
18897.94 96
18899.24 116
18900.54 106
18901.84 93
18903.14 89
18904.44 105
18905.74 115
18907.03 90
18908.33 102
18909.63 90
18910.93 107
18912.23 105
18913.53 103
18914.83 113
18916.13 107
18917.43 96
18918.73 118
18920.03 105
18921.33 99
18922.63 92
18923.93 116
18925.23 100
18926.53 98
18927.83 89
18929.13 93
18930.43 107
18931.73 98
18933.03 110
18934.33 109
18935.63 103
18936.93 108
18938.23 118
18939.53 117
18940.83 98
18942.13 97
18943.43 104
18944.73 117
18946.03 99
18947.33 99
18948.63 91
18949.93 100
18951.23 89
18952.53 102
18953.84 102
18955.14 97
18956.44 104
18957.74 116
18959.04 106
18960.34 106
18961.64 87
18962.94 110
18964.24 97
18965.54 111
18966.85 113
18968.15 103
18969.45 101
18970.75 96
18972.05 81
18973.35 97
18974.65 95
18975.96 90
18977.26 97
18978.56 86
18979.86 78
18981.16 98
18982.46 111
18983.77 101
18985.07 98
18986.37 103
18987.67 87
18988.97 95
18990.28 86
18991.58 101
18992.88 103
18994.18 102
18995.49 100
18996.79 111
18998.09 97
18999.39 86
19000.69 93
19002.00 92
19003.30 92
19004.60 98
19005.90 97
19007.21 107
19008.51 105
19009.81 122
19011.12 110
19012.42 95
19013.72 107
19015.02 104
19016.33 105
19017.63 100
19018.93 77
19020.24 97
19021.54 109
19022.84 80
19024.15 114
19025.45 99
19026.75 101
19028.06 105
19029.36 105
19030.66 101
19031.97 101
19033.27 101
19034.57 103
19035.88 110
19037.18 86
19038.48 104
19039.79 97
19041.09 110
19042.40 98
19043.70 105
19045.00 95
19046.31 99
19047.61 89
19048.92 100
19050.22 83
19051.52 93
19052.83 104
19054.13 91
19055.44 101
19056.74 95
19058.05 85
19059.35 109
19060.65 107
19061.96 110
19063.26 109
19064.57 75
19065.87 84
19067.18 96
19068.48 116
19069.79 108
19071.09 92
19072.40 100
19073.70 85
19075.01 121
19076.31 93
19077.62 104
19078.92 94
19080.23 85
19081.53 101
19082.84 102
19084.14 108
19085.45 100
19086.75 92
19088.06 98
19089.36 126
19090.67 109
19091.98 104
19093.28 109
19094.59 122
19095.89 94
19097.20 118
19098.50 109
19099.81 99
19101.12 100
19102.42 112
19103.73 111
19105.03 99
19106.34 111
19107.65 108
19108.95 112
19110.26 97
19111.56 106
19112.87 109
19114.18 102
19115.48 95
19116.79 100
19118.10 94
19119.40 100
19120.71 96
19122.02 119
19123.32 96
19124.63 118
19125.94 103
19127.24 120
19128.55 111
19129.86 110
19131.16 108
19132.47 103
19133.78 113
19135.08 112
19136.39 105
19137.70 107
19139.01 104
19140.31 109
19141.62 119
19142.93 110
19144.23 100
19145.54 119
19146.85 97
19148.16 103
19149.46 89
19150.77 99
19152.08 104
19153.39 98
19154.69 89
19156.00 115
19157.31 124
19158.62 120
19159.93 115
19161.23 102
19162.54 90
19163.85 103
19165.16 98
19166.47 110
19167.77 121
19169.08 103
19170.39 109
19171.70 93
19173.01 98
19174.32 106
19175.62 112
19176.93 105
19178.24 84
19179.55 87
19180.86 94
19182.17 96
19183.48 116
19184.78 109
19186.09 105
19187.40 110
19188.71 114
19190.02 96
19191.33 106
19192.64 102
19193.95 95
19195.26 106
19196.56 85
19197.87 107
19199.18 110
19200.49 111
19201.80 100
19203.11 112
19204.42 94
19205.73 104
19207.04 104
19208.35 95
19209.66 101
19210.97 115
19212.28 85
19213.59 86
19214.90 106
19216.21 110
19217.52 107
19218.83 105
19220.14 94
19221.45 86
19222.76 98
19224.07 103
19225.38 111
19226.69 96
19228.00 107
19229.31 98
19230.62 108
19231.93 94
19233.24 97
19234.55 112
19235.86 100
19237.17 82
19238.48 108
19239.79 102
19241.10 92
19242.41 104
19243.72 119
19245.03 106
19246.35 102
19247.66 102
19248.97 107
19250.28 107
19251.59 103
19252.90 83
19254.21 107
19255.52 97
19256.83 106
19258.14 107
19259.46 89
19260.77 89
19262.08 96
19263.39 106
19264.70 88
19266.01 97
19267.32 93
19268.64 98
19269.95 92
19271.26 110
19272.57 102
19273.88 101
19275.20 88
19276.51 82
19277.82 94
19279.13 89
19280.44 94
19281.75 97
19283.07 105
19284.38 87
19285.69 89
19287.00 97
19288.32 93
19289.63 88
19290.94 87
19292.25 111
19293.57 106
19294.88 87
19296.19 87
19297.50 91
19298.82 88
19300.13 91
19301.44 99
19302.75 105
19304.07 102
19305.38 103
19306.69 91
19308.01 88
19309.32 92
19310.63 108
19311.94 96
19313.26 89
19314.57 79
19315.88 88
19317.20 112
19318.51 110
19319.82 103
19321.14 101
19322.45 79
19323.76 91
19325.08 85
19326.39 80
19327.70 87
19329.02 92
19330.33 93
19331.65 107
19332.96 99
19334.27 96
19335.59 96
19336.90 94
19338.22 86
19339.53 64
19340.84 95
19342.16 86
19343.47 105
19344.79 95
19346.10 92
19347.41 96
19348.73 96
19350.04 86
19351.36 85
19352.67 89
19353.99 97
19355.30 95
19356.62 111
19357.93 85
19359.25 91
19360.56 95
19361.87 87
19363.19 100
19364.50 99
19365.82 97
19367.13 90
19368.45 93
19369.76 97
19371.08 109
19372.39 101
19373.71 86
19375.02 108
19376.34 90
19377.66 85
19378.97 87
19380.29 93
19381.60 98
19382.92 107
19384.23 95
19385.55 78
19386.86 103
19388.18 105
19389.50 108
19390.81 92
19392.13 79
19393.44 94
19394.76 99
19396.07 83
19397.39 75
19398.71 96
19400.02 81
19401.34 85
19402.65 100
19403.97 93
19405.29 90
19406.60 81
19407.92 98
19409.24 100
19410.55 92
19411.87 104
19413.19 90
19414.50 99
19415.82 78
19417.14 94
19418.45 90
19419.77 104
19421.09 88
19422.40 102
19423.72 90
19425.04 88
19426.35 84
19427.67 93
19428.99 92
19430.30 88
19431.62 93
19432.94 92
19434.26 86
19435.57 74
19436.89 77
19438.21 82
19439.53 90
19440.84 107
19442.16 98
19443.48 88
19444.80 92
19446.11 87
19447.43 103
19448.75 101
19450.07 90
19451.38 94
19452.70 91
19454.02 106
19455.34 95
19456.66 108
19457.97 99
19459.29 96
19460.61 106
19461.93 95
19463.25 102
19464.57 97
19465.88 100
19467.20 104
19468.52 98
19469.84 80
19471.16 93
19472.48 99
19473.79 84
19475.11 84
19476.43 96
19477.75 91
19479.07 91
19480.39 91
19481.71 102
19483.03 95
19484.34 99
19485.66 88
19486.98 87
19488.30 102
19489.62 95
19490.94 99
19492.26 98
19493.58 99
19494.90 84
19496.22 98
19497.54 96
19498.86 97
19500.18 88
19501.50 111
19502.81 98
19504.13 108
19505.45 86
19506.77 106
19508.09 105
19509.41 83
19510.73 95
19512.05 80
19513.37 91
19514.69 78
19516.01 99
19517.33 100
19518.65 102
19519.97 111
19521.29 93
19522.61 96
19523.93 101
19525.25 91
19526.57 89
19527.89 106
19529.22 98
19530.54 95
19531.86 107
19533.18 93
19534.50 80
19535.82 102
19537.14 100
19538.46 90
19539.78 79
19541.10 100
19542.42 80
19543.74 80
19545.06 96
19546.39 114
19547.71 93
19549.03 92
19550.35 88
19551.67 86
19552.99 85
19554.31 87
19555.63 117
19556.96 90
19558.28 107
19559.60 88
19560.92 95
19562.24 82
19563.56 102
19564.88 96
19566.21 108
19567.53 91
19568.85 95
19570.17 107
19571.49 103
19572.82 88
19574.14 102
19575.46 98
19576.78 104
19578.10 85
19579.43 81
19580.75 104
19582.07 84
19583.39 108
19584.72 99
19586.04 104
19587.36 89
19588.68 102
19590.01 93
19591.33 96
19592.65 88
19593.97 94
19595.30 95
19596.62 100
19597.94 100
19599.26 93
19600.59 112
19601.91 87
19603.23 99
19604.56 104
19605.88 103
19607.20 90
19608.53 92
19609.85 108
19611.17 96
19612.49 90
19613.82 76
19615.14 93
19616.47 105
19617.79 90
19619.11 83
19620.44 116
19621.76 112
19623.08 98
19624.41 112
19625.73 96
19627.05 93
19628.38 93
19629.70 86
19631.03 90
19632.35 84
19633.67 97
19635.00 107
19636.32 108
19637.65 89
19638.97 98
19640.29 108
19641.62 100
19642.94 124
19644.27 91
19645.59 91
19646.92 88
19648.24 114
19649.57 113
19650.89 84
19652.21 95
19653.54 92
19654.86 98
19656.19 100
19657.51 85
19658.84 123
19660.16 90
19661.49 87
19662.81 99
19664.14 103
19665.46 91
19666.79 98
19668.11 95
19669.44 109
19670.76 98
19672.09 84
19673.41 92
19674.74 98
19676.07 96
19677.39 96
19678.72 108
19680.04 114
19681.37 93
19682.69 101
19684.02 92
19685.34 85
19686.67 94
19688.00 98
19689.32 102
19690.65 104
19691.97 92
19693.30 97
19694.63 113
19695.95 95
19697.28 86
19698.60 93
19699.93 97
19701.26 102
19702.58 101
19703.91 87
19705.24 76
19706.56 80
19707.89 91
19709.22 101
19710.54 82
19711.87 95
19713.20 90
19714.52 98
19715.85 100
19717.18 88
19718.50 98
19719.83 95
19721.16 99
19722.48 118
19723.81 103
19725.14 91
19726.47 84
19727.79 98
19729.12 109
19730.45 128
19731.77 86
19733.10 99
19734.43 85
19735.76 89
19737.08 96
19738.41 88
19739.74 92
19741.07 94
19742.39 102
19743.72 90
19745.05 93
19746.38 93
19747.71 102
19749.03 107
19750.36 87
19751.69 98
19753.02 116
19754.35 105
19755.67 102
19757.00 89
19758.33 85
19759.66 93
19760.99 109
19762.31 100
19763.64 116
19764.97 88
19766.30 84
19767.63 91
19768.96 92
19770.29 91
19771.61 100
19772.94 94
19774.27 88
19775.60 97
19776.93 99
19778.26 104
19779.59 86
19780.92 97
19782.25 94
19783.57 118
19784.90 90
19786.23 91
19787.56 106
19788.89 97
19790.22 100
19791.55 92
19792.88 112
19794.21 93
19795.54 99
19796.87 94
19798.20 96
19799.53 93
19800.86 91
19802.19 103
19803.52 113
19804.85 85
19806.18 103
19807.50 99
19808.83 106
19810.16 99
19811.49 97
19812.82 105
19814.15 87
19815.49 101
19816.82 101
19818.15 103
19819.48 101
19820.81 113
19822.14 90
19823.47 97
19824.80 106
19826.13 108
19827.46 105
19828.79 94
19830.12 108
19831.45 112
19832.78 91
19834.11 80
19835.44 92
19836.77 107
19838.10 108
19839.44 99
19840.77 102
19842.10 108
19843.43 118
19844.76 115
19846.09 98
19847.42 121
19848.75 94
19850.08 109
19851.42 108
19852.75 103
19854.08 94
19855.41 99
19856.74 97
19858.07 95
19859.40 110
19860.74 95
19862.07 105
19863.40 111
19864.73 86
19866.06 103
19867.40 115
19868.73 114
19870.06 100
19871.39 108
19872.72 105
19874.06 90
19875.39 98
19876.72 98
19878.05 92
19879.38 86
19880.72 105
19882.05 99
19883.38 91
19884.71 90
19886.05 96
19887.38 112
19888.71 106
19890.04 118
19891.38 116
19892.71 96
19894.04 83
19895.38 106
19896.71 92
19898.04 104
19899.37 94
19900.71 107
19902.04 96
19903.37 95
19904.71 91
19906.04 98
19907.37 94
19908.71 99
19910.04 104
19911.37 108
19912.71 107
19914.04 99
19915.37 100
19916.71 108
19918.04 110
19919.37 101
19920.71 95
19922.04 94
19923.37 84
19924.71 99
19926.04 97
19927.38 94
19928.71 108
19930.04 92
19931.38 95
19932.71 90
19934.05 83
19935.38 103
19936.71 103
19938.05 85
19939.38 101
19940.72 117
19942.05 100
19943.39 94
19944.72 100
19946.06 107
19947.39 77
19948.72 99
19950.06 107
19951.39 105
19952.73 111
19954.06 98
19955.40 111
19956.73 106
19958.07 94
19959.40 91
19960.74 89
19962.07 92
19963.41 98
19964.74 89
19966.08 108
19967.41 90
19968.75 102
19970.08 116
19971.42 108
19972.76 101
19974.09 110
19975.43 120
19976.76 106
19978.10 101
19979.43 95
19980.77 113
19982.10 105
19983.44 109
19984.78 93
19986.11 96
19987.45 103
19988.78 103
19990.12 106
19991.46 103
19992.79 105
19994.13 101
19995.46 107
19996.80 102
19998.14 99
19999.47 101
20000.81 118
20002.15 91
20003.48 104
20004.82 106
20006.16 110
20007.49 95
20008.83 111
20010.17 116
20011.50 106
20012.84 94
20014.18 118
20015.51 102
20016.85 96
20018.19 84
20019.52 79
20020.86 100
20022.20 94
20023.53 108
20024.87 101
20026.21 110
20027.55 92
20028.88 100
20030.22 88
20031.56 87
20032.90 101
20034.23 107
20035.57 98
20036.91 92
20038.25 94
20039.58 104
20040.92 110
20042.26 112
20043.60 112
20044.93 99
20046.27 94
20047.61 100
20048.95 96
20050.29 107
20051.62 97
20052.96 87
20054.30 102
20055.64 112
20056.98 119
20058.32 111
20059.65 120
20060.99 127
20062.33 100
20063.67 128
20065.01 105
20066.35 109
20067.68 86
20069.02 114
20070.36 129
20071.70 95
20073.04 98
20074.38 105
20075.72 109
20077.06 104
20078.40 108
20079.73 106
20081.07 125
20082.41 91
20083.75 106
20085.09 114
20086.43 111
20087.77 112
20089.11 115
20090.45 110
20091.79 83
20093.13 99
20094.47 108
20095.81 116
20097.15 111
20098.48 106
20099.82 112
20101.16 99
20102.50 111
20103.84 113
20105.18 109
20106.52 101
20107.86 109
20109.20 103
20110.54 99
20111.88 112
20113.22 100
20114.56 110
20115.90 108
20117.24 97
20118.58 93
20119.93 117
20121.27 127
20122.61 107
20123.95 119
20125.29 111
20126.63 111
20127.97 116
20129.31 113
20130.65 126
20131.99 120
20133.33 128
20134.67 120
20136.01 103
