# Supplementary material for: MALDI-TOF MS typing enables the classification of brewing yeasts of the genus Saccharomyces to major beer styles
Source: PLoS One. 2017 Aug 9;12(8):e0181694. doi: 10.1371/journal.pone.0181694 (PMC5549903; doi:10.1371/journal.pone.0181694)
Supplement: S8 File — The directory includes 90 raw files and was zipped to “.zip”; the folder has three strains with 30 spectra per strain; S1 Text explains the raw files with an example and Table 1 represents the yeast strains used within the experiment. (ZIP) [file pone.0181694.s011.zip › 22-24/30283-8J4-Lag-Lag-Lag-YPG-18h-E-E_2016-09-22_5_0_D7_1.dat]

1999.90 327
2000.32 306
2000.75 375
2001.17 355
2001.59 338
2002.01 360
2002.43 350
2002.86 311
2003.28 332
2003.70 276
2004.12 254
2004.54 316
2004.97 319
2005.39 311
2005.81 264
2006.23 259
2006.66 274
2007.08 264
2007.50 268
2007.92 259
2008.35 286
2008.77 326
2009.19 301
2009.61 291
2010.04 305
2010.46 250
2010.88 271
2011.31 315
2011.73 303
2012.15 271
2012.57 296
2013.00 285
2013.42 275
2013.84 274
2014.27 239
2014.69 239
2015.11 261
2015.54 287
2015.96 286
2016.38 261
2016.81 251
2017.23 269
2017.65 287
2018.08 271
2018.50 276
2018.93 288
2019.35 283
2019.77 280
2020.20 299
2020.62 267
2021.04 322
2021.47 302
2021.89 291
2022.32 302
2022.74 296
2023.17 307
2023.59 338
2024.01 304
2024.44 309
2024.86 273
2025.29 269
2025.71 310
2026.14 260
2026.56 241
2026.98 280
2027.41 264
2027.83 268
2028.26 278
2028.68 282
2029.11 274
2029.53 261
2029.96 258
2030.38 248
2030.81 247
2031.23 286
2031.66 230
2032.08 271
2032.51 274
2032.93 298
2033.36 291
2033.78 319
2034.21 321
2034.63 277
2035.06 263
2035.49 297
2035.91 259
2036.34 259
2036.76 290
2037.19 280
2037.61 281
2038.04 324
2038.47 270
2038.89 259
2039.32 252
2039.74 288
2040.17 277
2040.59 296
2041.02 281
2041.45 267
2041.87 300
2042.30 266
2042.73 245
2043.15 244
2043.58 294
2044.00 269
2044.43 265
2044.86 315
2045.28 372
2045.71 315
2046.14 280
2046.56 289
2046.99 313
2047.42 310
2047.84 289
2048.27 284
2048.70 281
2049.12 261
2049.55 279
2049.98 322
2050.40 264
2050.83 247
2051.26 278
2051.69 279
2052.11 267
2052.54 259
2052.97 286
2053.40 267
2053.82 310
2054.25 273
2054.68 297
2055.10 291
2055.53 298
2055.96 270
2056.39 286
2056.82 278
2057.24 277
2057.67 307
2058.10 323
2058.53 315
2058.95 306
2059.38 286
2059.81 314
2060.24 309
2060.67 327
2061.09 300
2061.52 283
2061.95 295
2062.38 377
2062.81 313
2063.24 281
2063.66 335
2064.09 351
2064.52 304
2064.95 351
2065.38 403
2065.81 393
2066.24 390
2066.66 379
2067.09 389
2067.52 407
2067.95 355
2068.38 387
2068.81 321
2069.24 302
2069.67 272
2070.10 324
2070.52 287
2070.95 249
2071.38 291
2071.81 296
2072.24 280
2072.67 269
2073.10 312
2073.53 315
2073.96 290
2074.39 284
2074.82 310
2075.25 313
2075.68 339
2076.11 309
2076.54 338
2076.97 295
2077.40 306
2077.83 297
2078.26 292
2078.69 302
2079.12 332
2079.55 329
2079.98 304
2080.41 308
2080.84 301
2081.27 294
2081.70 285
2082.13 292
2082.56 305
2082.99 351
2083.42 332
2083.85 297
2084.28 332
2084.71 359
2085.14 331
2085.57 371
2086.00 339
2086.43 344
2086.86 346
2087.29 301
2087.73 331
2088.16 331
2088.59 271
2089.02 286
2089.45 289
2089.88 279
2090.31 299
2090.74 298
2091.17 336
2091.61 272
2092.04 268
2092.47 306
2092.90 298
2093.33 285
2093.76 335
2094.19 289
2094.63 251
2095.06 234
2095.49 280
2095.92 291
2096.35 290
2096.78 323
2097.22 271
2097.65 239
2098.08 262
2098.51 265
2098.94 286
2099.38 312
2099.81 274
2100.24 267
2100.67 241
2101.11 269
2101.54 311
2101.97 308
2102.40 258
2102.83 296
2103.27 296
2103.70 268
2104.13 275
2104.56 265
2105.00 317
2105.43 290
2105.86 297
2106.30 314
2106.73 305
2107.16 293
2107.59 318
2108.03 311
2108.46 307
2108.89 294
2109.33 297
2109.76 303
2110.19 276
2110.63 258
2111.06 211
2111.49 238
2111.93 215
2112.36 269
2112.79 259
2113.23 247
2113.66 299
2114.09 285
2114.53 251
2114.96 306
2115.40 235
2115.83 259
2116.26 272
2116.70 270
2117.13 277
2117.56 255
2118.00 259
2118.43 259
2118.87 219
2119.30 263
2119.73 274
2120.17 239
2120.60 251
2121.04 289
2121.47 330
2121.91 325
2122.34 300
2122.78 341
2123.21 279
2123.64 272
2124.08 265
2124.51 263
2124.95 274
2125.38 242
2125.82 276
2126.25 275
2126.69 315
2127.12 273
2127.56 314
2127.99 293
2128.43 317
2128.86 314
2129.30 342
2129.73 353
2130.17 375
2130.60 381
2131.04 369
2131.47 381
2131.91 355
2132.35 335
2132.78 336
2133.22 357
2133.65 379
2134.09 357
2134.52 312
2134.96 281
2135.40 268
2135.83 267
2136.27 271
2136.70 277
2137.14 297
2137.57 314
2138.01 266
2138.45 278
2138.88 261
2139.32 302
2139.76 272
2140.19 298
2140.63 295
2141.06 296
2141.50 234
2141.94 213
2142.37 245
2142.81 279
2143.25 280
2143.68 284
2144.12 269
2144.56 244
2144.99 240
2145.43 296
2145.87 283
2146.30 241
2146.74 283
2147.18 310
2147.62 298
2148.05 283
2148.49 296
2148.93 343
2149.36 365
2149.80 367
2150.24 401
2150.68 353
2151.11 362
2151.55 362
2151.99 380
2152.43 401
2152.86 352
2153.30 336
2153.74 300
2154.18 256
2154.61 310
2155.05 337
2155.49 310
2155.93 272
2156.37 312
2156.80 281
2157.24 270
2157.68 298
2158.12 289
2158.56 318
2158.99 309
2159.43 305
2159.87 291
2160.31 305
2160.75 270
2161.19 305
2161.62 268
2162.06 342
2162.50 355
2162.94 321
2163.38 315
2163.82 261
2164.26 305
2164.69 372
2165.13 346
2165.57 350
2166.01 337
2166.45 310
2166.89 326
2167.33 338
2167.77 310
2168.21 305
2168.65 307
2169.08 322
2169.52 310
2169.96 320
2170.40 294
2170.84 291
2171.28 309
2171.72 364
2172.16 347
2172.60 354
2173.04 389
2173.48 375
2173.92 362
2174.36 359
2174.80 386
2175.24 375
2175.68 398
2176.12 440
2176.56 334
2177.00 360
2177.44 372
2177.88 366
2178.32 325
2178.76 366
2179.20 368
2179.64 373
2180.08 422
2180.52 390
2180.96 349
2181.40 346
2181.84 377
2182.28 375
2182.72 342
2183.16 329
2183.60 323
2184.04 329
2184.48 302
2184.93 284
2185.37 290
2185.81 315
2186.25 316
2186.69 316
2187.13 334
2187.57 307
2188.01 381
2188.45 405
2188.89 385
2189.34 335
2189.78 354
2190.22 361
2190.66 348
2191.10 330
2191.54 334
2191.98 364
2192.43 354
2192.87 361
2193.31 341
2193.75 388
2194.19 356
2194.63 360
2195.08 392
2195.52 368
2195.96 342
2196.40 354
2196.84 383
2197.29 405
2197.73 419
2198.17 340
2198.61 330
2199.06 342
2199.50 334
2199.94 313
2200.38 293
2200.82 310
2201.27 311
2201.71 318
2202.15 325
2202.59 309
2203.04 278
2203.48 320
2203.92 328
2204.37 366
2204.81 311
2205.25 301
2205.69 335
2206.14 344
2206.58 310
2207.02 328
2207.47 347
2207.91 359
2208.35 362
2208.80 371
2209.24 365
2209.68 365
2210.13 329
2210.57 340
2211.01 372
2211.46 414
2211.90 351
2212.34 341
2212.79 350
2213.23 324
2213.67 312
2214.12 350
2214.56 325
2215.01 322
2215.45 340
2215.89 346
2216.34 399
2216.78 339
2217.23 306
2217.67 342
2218.11 370
2218.56 315
2219.00 326
2219.45 321
2219.89 301
2220.34 305
2220.78 329
2221.22 293
2221.67 312
2222.11 335
2222.56 351
2223.00 358
2223.45 315
2223.89 370
2224.34 383
2224.78 389
2225.23 386
2225.67 356
2226.12 323
2226.56 314
2227.01 359
2227.45 367
2227.90 336
2228.34 392
2228.79 421
2229.23 382
2229.68 411
2230.12 351
2230.57 343
2231.01 374
2231.46 415
2231.90 425
2232.35 383
2232.80 351
2233.24 374
2233.69 398
2234.13 398
2234.58 360
2235.02 324
2235.47 350
2235.92 340
2236.36 313
2236.81 298
2237.25 337
2237.70 354
2238.15 390
2238.59 415
2239.04 343
2239.49 375
2239.93 352
2240.38 321
2240.82 331
2241.27 329
2241.72 319
2242.16 316
2242.61 293
2243.06 281
2243.50 321
2243.95 303
2244.40 300
2244.84 320
2245.29 277
2245.74 307
2246.19 346
2246.63 330
2247.08 299
2247.53 342
2247.97 334
2248.42 321
2248.87 332
2249.32 376
2249.76 348
2250.21 348
2250.66 349
2251.10 333
2251.55 326
2252.00 317
2252.45 317
2252.89 292
2253.34 302
2253.79 287
2254.24 304
2254.69 330
2255.13 297
2255.58 304
2256.03 310
2256.48 336
2256.93 342
2257.37 337
2257.82 329
2258.27 327
2258.72 293
2259.17 303
2259.61 308
2260.06 300
2260.51 302
2260.96 293
2261.41 291
2261.86 334
2262.31 313
2262.75 295
2263.20 327
2263.65 327
2264.10 363
2264.55 390
2265.00 352
2265.45 316
2265.90 360
2266.34 377
2266.79 397
2267.24 336
2267.69 321
2268.14 363
2268.59 404
2269.04 395
2269.49 404
2269.94 442
2270.39 409
2270.84 439
2271.29 441
2271.74 422
2272.18 474
2272.63 460
2273.08 469
2273.53 516
2273.98 534
2274.43 546
2274.88 583
2275.33 651
2275.78 685
2276.23 722
2276.68 767
2277.13 822
2277.58 768
2278.03 845
2278.48 724
2278.93 647
2279.38 641
2279.83 594
2280.28 514
2280.73 465
2281.19 448
2281.64 396
2282.09 403
2282.54 420
2282.99 335
2283.44 351
2283.89 373
2284.34 333
2284.79 297
2285.24 315
2285.69 322
2286.14 364
2286.59 372
2287.04 322
2287.50 313
2287.95 371
2288.40 410
2288.85 435
2289.30 457
2289.75 488
2290.20 543
2290.65 548
2291.11 540
2291.56 609
2292.01 586
2292.46 589
2292.91 573
2293.36 614
2293.82 531
2294.27 498
2294.72 521
2295.17 511
2295.62 453
2296.07 456
2296.53 397
2296.98 404
2297.43 433
2297.88 418
2298.33 425
2298.79 363
2299.24 340
2299.69 385
2300.14 377
2300.60 367
2301.05 356
2301.50 363
2301.95 316
2302.41 320
2302.86 394
2303.31 366
2303.76 315
2304.22 386
2304.67 375
2305.12 327
2305.57 317
2306.03 331
2306.48 326
2306.93 342
2307.39 373
2307.84 397
2308.29 382
2308.75 394
2309.20 441
2309.65 388
2310.11 407
2310.56 426
2311.01 460
2311.47 419
2311.92 445
2312.37 443
2312.83 439
2313.28 416
2313.73 408
2314.19 423
2314.64 408
2315.09 413
2315.55 408
2316.00 349
2316.46 371
2316.91 351
2317.36 396
2317.82 386
2318.27 461
2318.73 410
2319.18 384
2319.63 376
2320.09 390
2320.54 405
2321.00 407
2321.45 400
2321.91 420
2322.36 436
2322.82 406
2323.27 388
2323.72 420
2324.18 455
2324.63 442
2325.09 432
2325.54 478
2326.00 531
2326.45 497
2326.91 504
2327.36 447
2327.82 487
2328.27 422
2328.73 425
2329.18 443
2329.64 367
2330.09 365
2330.55 333
2331.00 370
2331.46 375
2331.92 361
2332.37 367
2332.83 392
2333.28 391
2333.74 374
2334.19 296
2334.65 281
2335.10 301
2335.56 286
2336.02 303
2336.47 328
2336.93 317
2337.38 318
2337.84 333
2338.30 361
2338.75 322
2339.21 311
2339.66 314
2340.12 286
2340.58 302
2341.03 292
2341.49 272
2341.95 264
2342.40 263
2342.86 331
2343.32 342
2343.77 343
2344.23 339
2344.68 324
2345.14 313
2345.60 327
2346.06 301
2346.51 305
2346.97 326
2347.43 335
2347.88 319
2348.34 337
2348.80 324
2349.25 357
2349.71 366
2350.17 351
2350.63 374
2351.08 385
2351.54 340
2352.00 326
2352.46 376
2352.91 338
2353.37 370
2353.83 362
2354.29 384
2354.74 366
2355.20 326
2355.66 284
2356.12 319
2356.57 291
2357.03 362
2357.49 355
2357.95 330
2358.41 312
2358.86 305
2359.32 315
2359.78 319
2360.24 374
2360.70 360
2361.15 326
2361.61 317
2362.07 357
2362.53 363
2362.99 356
2363.45 343
2363.91 343
2364.36 351
2364.82 367
2365.28 367
2365.74 369
2366.20 407
2366.66 433
2367.12 360
2367.57 381
2368.03 435
2368.49 358
2368.95 375
2369.41 371
2369.87 387
2370.33 377
2370.79 361
2371.25 354
2371.71 341
2372.17 418
2372.63 417
2373.09 395
2373.54 463
2374.00 444
2374.46 409
2374.92 461
2375.38 424
2375.84 437
2376.30 373
2376.76 402
2377.22 423
2377.68 392
2378.14 374
2378.60 355
2379.06 338
2379.52 390
2379.98 412
2380.44 357
2380.90 399
2381.36 371
2381.82 383
2382.28 371
2382.74 346
2383.20 347
2383.66 340
2384.12 358
2384.59 310
2385.05 357
2385.51 321
2385.97 353
2386.43 336
2386.89 332
2387.35 318
2387.81 345
2388.27 340
2388.73 319
2389.19 329
2389.65 332
2390.12 338
2390.58 354
2391.04 358
2391.50 358
2391.96 366
2392.42 393
2392.88 378
2393.34 373
2393.81 340
2394.27 350
2394.73 382
2395.19 350
2395.65 311
2396.11 342
2396.57 416
2397.04 383
2397.50 347
2397.96 345
2398.42 374
2398.88 364
2399.35 324
2399.81 380
2400.27 332
2400.73 305
2401.19 340
2401.66 326
2402.12 364
2402.58 347
2403.04 361
2403.51 325
2403.97 353
2404.43 364
2404.89 387
2405.36 351
2405.82 360
2406.28 366
2406.74 360
2407.21 379
2407.67 399
2408.13 376
2408.59 370
2409.06 316
2409.52 339
2409.98 348
2410.45 355
2410.91 341
2411.37 319
2411.84 277
2412.30 340
2412.76 324
2413.23 347
2413.69 354
2414.15 332
2414.62 336
2415.08 333
2415.54 338
2416.01 354
2416.47 349
2416.93 324
2417.40 359
2417.86 350
2418.32 324
2418.79 320
2419.25 308
2419.72 339
2420.18 329
2420.64 355
2421.11 390
2421.57 345
2422.04 338
2422.50 341
2422.96 340
2423.43 337
2423.89 311
2424.36 298
2424.82 343
2425.29 337
2425.75 310
2426.22 267
2426.68 340
2427.15 349
2427.61 353
2428.07 354
2428.54 333
2429.00 313
2429.47 308
2429.93 322
2430.40 334
2430.86 332
2431.33 330
2431.79 309
2432.26 316
2432.72 317
2433.19 315
2433.65 279
2434.12 319
2434.59 316
2435.05 317
2435.52 289
2435.98 327
2436.45 340
2436.91 326
2437.38 352
2437.84 340
2438.31 362
2438.78 348
2439.24 339
2439.71 390
2440.17 375
2440.64 375
2441.10 355
2441.57 371
2442.04 389
2442.50 341
2442.97 314
2443.44 325
2443.90 371
2444.37 403
2444.83 351
2445.30 364
2445.77 339
2446.23 347
2446.70 295
2447.17 309
2447.63 293
2448.10 299
2448.57 329
2449.03 336
2449.50 289
2449.97 304
2450.43 325
2450.90 332
2451.37 332
2451.83 326
2452.30 372
2452.77 340
2453.24 306
2453.70 337
2454.17 365
2454.64 335
2455.10 359
2455.57 345
2456.04 286
2456.51 322
2456.97 354
2457.44 332
2457.91 305
2458.38 285
2458.84 331
2459.31 329
2459.78 313
2460.25 373
2460.72 296
2461.18 283
2461.65 334
2462.12 294
2462.59 293
2463.06 324
2463.52 323
2463.99 292
2464.46 298
2464.93 318
2465.40 307
2465.86 314
2466.33 336
2466.80 334
2467.27 311
2467.74 323
2468.21 303
2468.68 306
2469.14 299
2469.61 291
2470.08 279
2470.55 297
2471.02 352
2471.49 333
2471.96 319
2472.43 293
2472.90 335
2473.36 335
2473.83 380
2474.30 334
2474.77 346
2475.24 294
2475.71 352
2476.18 377
2476.65 345
2477.12 346
2477.59 307
2478.06 307
2478.53 354
2479.00 370
2479.47 350
2479.94 332
2480.41 321
2480.87 296
2481.34 352
2481.81 291
2482.28 299
2482.75 328
2483.22 319
2483.69 319
2484.16 320
2484.63 374
2485.10 318
2485.57 326
2486.05 304
2486.52 321
2486.99 346
2487.46 381
2487.93 349
2488.40 378
2488.87 340
2489.34 375
2489.81 356
2490.28 364
2490.75 382
2491.22 385
2491.69 377
2492.16 338
2492.63 345
2493.10 348
2493.58 401
2494.05 382
2494.52 385
2494.99 406
2495.46 364
2495.93 364
2496.40 409
2496.87 348
2497.34 347
2497.82 339
2498.29 363
2498.76 360
2499.23 364
2499.70 345
2500.17 326
2500.64 329
2501.12 303
2501.59 300
2502.06 300
2502.53 319
2503.00 312
2503.48 330
2503.95 350
2504.42 323
2504.89 347
2505.36 375
2505.84 356
2506.31 321
2506.78 326
2507.25 397
2507.72 413
2508.20 387
2508.67 366
2509.14 400
2509.61 404
2510.09 404
2510.56 443
2511.03 513
2511.50 620
2511.98 614
2512.45 648
2512.92 634
2513.40 644
2513.87 662
2514.34 644
2514.81 634
2515.29 551
2515.76 509
2516.23 456
2516.71 483
2517.18 441
2517.65 402
2518.13 388
2518.60 345
2519.07 379
2519.55 350
2520.02 355
2520.49 375
2520.97 400
2521.44 378
2521.91 347
2522.39 376
2522.86 369
2523.34 343
2523.81 370
2524.28 342
2524.76 352
2525.23 335
2525.70 370
2526.18 345
2526.65 331
2527.13 403
2527.60 353
2528.08 327
2528.55 375
2529.02 362
2529.50 372
2529.97 369
2530.45 381
2530.92 372
2531.40 431
2531.87 402
2532.34 375
2532.82 371
2533.29 387
2533.77 384
2534.24 359
2534.72 368
2535.19 392
2535.67 383
2536.14 376
2536.62 355
2537.09 344
2537.57 361
2538.04 331
2538.52 372
2538.99 352
2539.47 373
2539.94 393
2540.42 420
2540.90 389
2541.37 398
2541.85 392
2542.32 393
2542.80 363
2543.27 381
2543.75 395
2544.22 421
2544.70 441
2545.18 451
2545.65 465
2546.13 441
2546.60 494
2547.08 535
2547.56 552
2548.03 609
2548.51 629
2548.98 610
2549.46 580
2549.94 560
2550.41 613
2550.89 536
2551.37 584
2551.84 567
2552.32 525
2552.80 529
2553.27 496
2553.75 460
2554.23 515
2554.70 463
2555.18 429
2555.66 377
2556.13 408
2556.61 428
2557.09 427
2557.56 407
2558.04 426
2558.52 397
2558.99 449
2559.47 404
2559.95 438
2560.43 430
2560.90 425
2561.38 375
2561.86 361
2562.33 345
2562.81 335
2563.29 345
2563.77 343
2564.25 341
2564.72 328
2565.20 373
2565.68 407
2566.16 345
2566.63 368
2567.11 337
2567.59 353
2568.07 328
2568.55 336
2569.02 348
2569.50 356
2569.98 332
2570.46 368
2570.94 331
2571.41 328
2571.89 336
2572.37 324
2572.85 354
2573.33 339
2573.81 360
2574.28 345
2574.76 325
2575.24 360
2575.72 332
2576.20 344
2576.68 317
2577.16 341
2577.64 346
2578.11 348
2578.59 327
2579.07 331
2579.55 352
2580.03 357
2580.51 359
2580.99 322
2581.47 329
2581.95 341
2582.43 313
2582.91 315
2583.39 332
2583.86 355
2584.34 324
2584.82 323
2585.30 324
2585.78 321
2586.26 360
2586.74 356
2587.22 354
2587.70 340
2588.18 313
2588.66 362
2589.14 362
2589.62 358
2590.10 375
2590.58 358
2591.06 395
2591.54 308
2592.02 340
2592.50 354
2592.98 323
2593.46 344
2593.94 348
2594.42 312
2594.90 359
2595.38 348
2595.86 313
2596.35 311
2596.83 309
2597.31 323
2597.79 312
2598.27 307
2598.75 303
2599.23 353
2599.71 333
2600.19 307
2600.67 298
2601.15 313
2601.63 320
2602.12 293
2602.60 300
2603.08 327
2603.56 336
2604.04 360
2604.52 335
2605.00 347
2605.48 351
2605.97 309
2606.45 306
2606.93 334
2607.41 305
2607.89 316
2608.37 342
2608.86 302
2609.34 280
2609.82 328
2610.30 312
2610.78 335
2611.26 319
2611.75 319
2612.23 316
2612.71 352
2613.19 390
2613.68 324
2614.16 332
2614.64 297
2615.12 298
2615.60 301
2616.09 321
2616.57 299
2617.05 287
2617.53 267
2618.02 266
2618.50 322
2618.98 377
2619.46 340
2619.95 344
2620.43 379
2620.91 364
2621.40 310
2621.88 310
2622.36 349
2622.85 377
2623.33 419
2623.81 338
2624.29 365
2624.78 332
2625.26 339
2625.74 358
2626.23 367
2626.71 348
2627.19 335
2627.68 338
2628.16 351
2628.64 316
2629.13 347
2629.61 340
2630.10 377
2630.58 389
2631.06 403
2631.55 397
2632.03 426
2632.51 399
2633.00 421
2633.48 432
2633.97 417
2634.45 390
2634.94 393
2635.42 384
2635.90 358
2636.39 379
2636.87 363
2637.36 362
2637.84 329
2638.33 377
2638.81 333
2639.29 348
2639.78 369
2640.26 366
2640.75 359
2641.23 372
2641.72 351
2642.20 333
2642.69 334
2643.17 290
2643.66 354
2644.14 380
2644.63 341
2645.11 363
2645.60 340
2646.08 341
2646.57 332
2647.05 354
2647.54 347
2648.02 362
2648.51 386
2648.99 364
2649.48 345
2649.97 327
2650.45 344
2650.94 361
2651.42 390
2651.91 390
2652.39 369
2652.88 404
2653.37 402
2653.85 433
2654.34 437
2654.82 369
2655.31 391
2655.80 457
2656.28 431
2656.77 446
2657.25 410
2657.74 400
2658.23 464
2658.71 404
2659.20 401
2659.69 402
2660.17 395
2660.66 361
2661.14 353
2661.63 386
2662.12 378
2662.60 354
2663.09 394
2663.58 365
2664.06 360
2664.55 386
2665.04 389
2665.53 394
2666.01 395
2666.50 408
2666.99 401
2667.47 336
2667.96 359
2668.45 373
2668.94 345
2669.42 385
2669.91 369
2670.40 363
2670.88 351
2671.37 369
2671.86 334
2672.35 381
2672.83 407
2673.32 452
2673.81 448
2674.30 479
2674.79 473
2675.27 562
2675.76 479
2676.25 516
2676.74 535
2677.23 525
2677.71 535
2678.20 467
2678.69 462
2679.18 421
2679.67 384
2680.15 369
2680.64 408
2681.13 357
2681.62 398
2682.11 405
2682.60 397
2683.08 348
2683.57 378
2684.06 358
2684.55 366
2685.04 376
2685.53 372
2686.02 418
2686.51 362
2686.99 376
2687.48 368
2687.97 383
2688.46 399
2688.95 388
2689.44 432
2689.93 434
2690.42 385
2690.91 399
2691.40 409
2691.89 408
2692.38 426
2692.87 444
2693.35 419
2693.84 383
2694.33 430
2694.82 470
2695.31 461
2695.80 500
2696.29 491
2696.78 439
2697.27 418
2697.76 391
2698.25 413
2698.74 385
2699.23 424
2699.72 404
2700.21 397
2700.70 409
2701.19 379
2701.68 397
2702.17 372
2702.66 341
2703.15 343
2703.64 371
2704.13 399
2704.62 365
2705.12 356
2705.61 375
2706.10 404
2706.59 383
2707.08 352
2707.57 402
2708.06 353
2708.55 387
2709.04 349
2709.53 342
2710.02 348
2710.51 401
2711.01 386
2711.50 361
2711.99 354
2712.48 365
2712.97 361
2713.46 355
2713.95 407
2714.44 383
2714.94 395
2715.43 385
2715.92 354
2716.41 408
2716.90 359
2717.39 393
2717.89 394
2718.38 360
2718.87 329
2719.36 362
2719.85 404
2720.34 361
2720.84 418
2721.33 424
2721.82 445
2722.31 437
2722.80 479
2723.30 498
2723.79 489
2724.28 443
2724.77 445
2725.27 488
2725.76 421
2726.25 410
2726.74 417
2727.24 423
2727.73 398
2728.22 366
2728.71 341
2729.21 374
2729.70 383
2730.19 411
2730.69 386
2731.18 432
2731.67 440
2732.16 422
2732.66 432
2733.15 433
2733.64 405
2734.14 450
2734.63 403
2735.12 398
2735.62 467
2736.11 439
2736.60 448
2737.10 488
2737.59 493
2738.08 504
2738.58 521
2739.07 536
2739.56 508
2740.06 509
2740.55 482
2741.05 441
2741.54 424
2742.03 419
2742.53 395
2743.02 397
2743.52 378
2744.01 382
2744.50 416
2745.00 380
2745.49 356
2745.99 361
2746.48 376
2746.97 417
2747.47 434
2747.96 440
2748.46 416
2748.95 428
2749.45 407
2749.94 405
2750.44 382
2750.93 294
2751.43 343
2751.92 371
2752.42 357
2752.91 339
2753.41 346
2753.90 337
2754.40 400
2754.89 369
2755.39 336
2755.88 352
2756.38 377
2756.87 384
2757.37 354
2757.86 361
2758.36 376
2758.85 398
2759.35 389
2759.84 353
2760.34 362
2760.83 367
2761.33 397
2761.83 409
2762.32 386
2762.82 410
2763.31 420
2763.81 417
2764.30 412
2764.80 377
2765.30 403
2765.79 449
2766.29 396
2766.78 357
2767.28 362
2767.78 380
2768.27 417
2768.77 414
2769.27 445
2769.76 362
2770.26 383
2770.76 363
2771.25 364
2771.75 366
2772.24 330
2772.74 382
2773.24 359
2773.73 330
2774.23 357
2774.73 432
2775.23 437
2775.72 440
2776.22 423
2776.72 412
2777.21 416
2777.71 441
2778.21 397
2778.70 408
2779.20 435
2779.70 423
2780.20 389
2780.69 372
2781.19 408
2781.69 419
2782.19 375
2782.68 353
2783.18 426
2783.68 449
2784.18 450
2784.67 433
2785.17 422
2785.67 410
2786.17 389
2786.67 378
2787.16 418
2787.66 400
2788.16 372
2788.66 388
2789.16 395
2789.65 380
2790.15 376
2790.65 352
2791.15 385
2791.65 347
2792.15 370
2792.64 348
2793.14 326
2793.64 367
2794.14 366
2794.64 354
2795.14 386
2795.64 404
2796.13 349
2796.63 349
2797.13 395
2797.63 365
2798.13 378
2798.63 362
2799.13 334
2799.63 350
2800.13 378
2800.62 376
2801.12 355
2801.62 357
2802.12 378
2802.62 433
2803.12 422
2803.62 391
2804.12 426
2804.62 396
2805.12 415
2805.62 448
2806.12 431
2806.62 425
2807.12 415
2807.62 436
2808.12 421
2808.62 460
2809.12 426
2809.62 429
2810.12 476
2810.62 464
2811.12 455
2811.62 469
2812.12 444
2812.62 405
2813.12 470
2813.62 423
2814.12 395
2814.62 418
2815.12 407
2815.62 421
2816.12 383
2816.62 363
2817.12 348
2817.62 399
2818.12 369
2818.62 392
2819.12 348
2819.63 366
2820.13 387
2820.63 358
2821.13 358
2821.63 343
2822.13 370
2822.63 344
2823.13 369
2823.63 380
2824.13 378
2824.64 390
2825.14 353
2825.64 379
2826.14 389
2826.64 364
2827.14 353
2827.64 373
2828.15 378
2828.65 363
2829.15 347
2829.65 364
2830.15 363
2830.65 360
2831.16 355
2831.66 349
2832.16 325
2832.66 356
2833.16 351
2833.67 340
2834.17 389
2834.67 344
2835.17 351
2835.68 342
2836.18 378
2836.68 391
2837.18 407
2837.68 424
2838.19 389
2838.69 354
2839.19 378
2839.70 391
2840.20 371
2840.70 390
2841.20 362
2841.71 370
2842.21 343
2842.71 337
2843.21 367
2843.72 368
2844.22 398
2844.72 430
2845.23 373
2845.73 461
2846.23 453
2846.74 451
2847.24 402
2847.74 411
2848.25 391
2848.75 402
2849.25 428
2849.76 380
2850.26 425
2850.76 405
2851.27 367
2851.77 384
2852.28 360
2852.78 397
2853.28 371
2853.79 349
2854.29 339
2854.79 344
2855.30 354
2855.80 373
2856.31 375
2856.81 361
2857.31 333
2857.82 341
2858.32 358
2858.83 348
2859.33 348
2859.84 351
2860.34 325
2860.85 356
2861.35 405
2861.85 351
2862.36 354
2862.86 367
2863.37 345
2863.87 328
2864.38 371
2864.88 351
2865.39 371
2865.89 350
2866.40 330
2866.90 406
2867.41 414
2867.91 421
2868.42 456
2868.92 461
2869.43 442
2869.93 473
2870.44 501
2870.94 505
2871.45 512
2871.96 510
2872.46 470
2872.97 415
2873.47 479
2873.98 464
2874.48 455
2874.99 417
2875.49 444
2876.00 446
2876.51 405
2877.01 409
2877.52 426
2878.02 384
2878.53 409
2879.04 386
2879.54 378
2880.05 401
2880.55 372
2881.06 359
2881.57 414
2882.07 415
2882.58 397
2883.09 407
2883.59 381
2884.10 408
2884.61 398
2885.11 438
2885.62 387
2886.13 425
2886.63 442
2887.14 433
2887.65 470
2888.15 457
2888.66 477
2889.17 460
2889.67 505
2890.18 456
2890.69 511
2891.20 532
2891.70 532
2892.21 530
2892.72 470
2893.22 474
2893.73 491
2894.24 512
2894.75 521
2895.25 480
2895.76 519
2896.27 523
2896.78 513
2897.29 525
2897.79 551
2898.30 525
2898.81 517
2899.32 524
2899.82 473
2900.33 428
2900.84 446
2901.35 482
2901.86 447
2902.36 455
2902.87 451
2903.38 449
2903.89 475
2904.40 463
2904.91 416
2905.41 429
2905.92 466
2906.43 411
2906.94 442
2907.45 442
2907.96 455
2908.47 418
2908.97 403
2909.48 367
2909.99 445
2910.50 458
2911.01 427
2911.52 441
2912.03 394
2912.54 393
2913.05 400
2913.55 412
2914.06 395
2914.57 419
2915.08 414
2915.59 428
2916.10 430
2916.61 400
2917.12 425
2917.63 370
2918.14 413
2918.65 444
2919.16 388
2919.67 374
2920.18 439
2920.69 445
2921.20 408
2921.71 432
2922.22 396
2922.73 471
2923.24 422
2923.75 410
2924.26 380
2924.77 457
2925.28 423
2925.79 427
2926.30 423
2926.81 413
2927.32 416
2927.83 426
2928.34 415
2928.85 412
2929.36 425
2929.87 390
2930.38 391
2930.89 426
2931.40 394
2931.91 375
2932.42 374
2932.93 340
2933.45 387
2933.96 347
2934.47 401
2934.98 403
2935.49 348
2936.00 373
2936.51 436
2937.02 474
2937.53 478
2938.04 472
2938.56 510
2939.07 489
2939.58 506
2940.09 458
2940.60 446
2941.11 506
2941.62 457
2942.14 482
2942.65 423
2943.16 416
2943.67 489
2944.18 449
2944.70 420
2945.21 409
2945.72 380
2946.23 414
2946.74 430
2947.26 424
2947.77 363
2948.28 338
2948.79 348
2949.30 376
2949.82 409
2950.33 396
2950.84 360
2951.35 360
2951.87 401
2952.38 351
2952.89 356
2953.40 383
2953.92 338
2954.43 365
2954.94 378
2955.45 366
2955.97 385
2956.48 412
2956.99 451
2957.51 412
2958.02 381
2958.53 389
2959.04 439
2959.56 421
2960.07 424
2960.58 396
2961.10 433
2961.61 415
2962.12 413
2962.64 432
2963.15 451
2963.66 488
2964.18 486
2964.69 471
2965.21 433
2965.72 428
2966.23 452
2966.75 431
2967.26 428
2967.77 452
2968.29 418
2968.80 424
2969.32 401
2969.83 372
2970.34 393
2970.86 393
2971.37 427
2971.89 412
2972.40 395
2972.91 420
2973.43 461
2973.94 422
2974.46 385
2974.97 452
2975.49 446
2976.00 501
2976.52 415
2977.03 397
2977.55 417
2978.06 440
2978.57 478
2979.09 438
2979.60 468
2980.12 428
2980.63 445
2981.15 453
2981.66 425
2982.18 460
2982.69 476
2983.21 485
2983.73 488
2984.24 463
2984.76 482
2985.27 515
2985.79 464
2986.30 510
2986.82 514
2987.33 521
2987.85 540
2988.36 509
2988.88 497
2989.40 574
2989.91 574
2990.43 660
2990.94 711
2991.46 685
2991.97 625
2992.49 600
2993.01 613
2993.52 646
2994.04 705
2994.55 692
2995.07 618
2995.59 616
2996.10 684
2996.62 680
2997.14 682
2997.65 710
2998.17 711
2998.69 727
2999.20 694
2999.72 713
3000.24 758
3000.75 713
3001.27 739
3001.79 770
3002.30 768
3002.82 928
3003.34 1027
3003.85 1267
3004.37 1615
3004.89 1853
3005.40 1997
3005.92 2210
3006.44 2258
3006.96 2259
3007.47 2159
3007.99 1842
3008.51 1560
3009.03 1313
3009.54 1204
3010.06 1014
3010.58 897
3011.10 736
3011.61 656
3012.13 653
3012.65 615
3013.17 613
3013.68 654
3014.20 578
3014.72 545
3015.24 614
3015.76 565
3016.27 567
3016.79 538
3017.31 544
3017.83 539
3018.35 547
3018.86 523
3019.38 589
3019.90 526
3020.42 451
3020.94 473
3021.46 491
3021.97 503
3022.49 556
3023.01 544
3023.53 564
3024.05 575
3024.57 631
3025.09 602
3025.61 601
3026.12 572
3026.64 589
3027.16 578
3027.68 559
3028.20 544
3028.72 539
3029.24 504
3029.76 494
3030.28 497
3030.80 528
3031.32 500
3031.84 466
3032.35 489
3032.87 533
3033.39 489
3033.91 487
3034.43 493
3034.95 512
3035.47 549
3035.99 514
3036.51 516
3037.03 480
3037.55 477
3038.07 516
3038.59 535
3039.11 517
3039.63 524
3040.15 461
3040.67 461
3041.19 519
3041.71 493
3042.23 455
3042.75 472
3043.27 482
3043.79 475
3044.31 528
3044.83 549
3045.35 440
3045.87 486
3046.40 480
3046.92 495
3047.44 484
3047.96 488
3048.48 460
3049.00 447
3049.52 439
3050.04 476
3050.56 467
3051.08 498
3051.60 507
3052.12 496
3052.65 458
3053.17 451
3053.69 454
3054.21 455
3054.73 452
3055.25 467
3055.77 460
3056.30 435
3056.82 438
3057.34 439
3057.86 442
3058.38 442
3058.90 431
3059.42 423
3059.95 467
3060.47 429
3060.99 448
3061.51 455
3062.03 495
3062.56 532
3063.08 520
3063.60 511
3064.12 547
3064.64 516
3065.17 521
3065.69 515
3066.21 547
3066.73 588
3067.26 563
3067.78 549
3068.30 489
3068.82 518
3069.35 513
3069.87 529
3070.39 543
3070.91 517
3071.44 513
3071.96 544
3072.48 524
3073.01 529
3073.53 502
3074.05 498
3074.57 534
3075.10 519
3075.62 526
3076.14 514
3076.67 558
3077.19 547
3077.71 568
3078.24 603
3078.76 592
3079.28 590
3079.81 686
3080.33 702
3080.85 664
3081.38 715
3081.90 755
3082.42 683
3082.95 667
3083.47 657
3084.00 683
3084.52 751
3085.04 762
3085.57 723
3086.09 683
3086.62 635
3087.14 613
3087.66 696
3088.19 797
3088.71 912
3089.24 965
3089.76 1078
3090.29 1121
3090.81 1124
3091.33 1208
3091.86 1250
3092.38 1239
3092.91 1073
3093.43 1045
3093.96 947
3094.48 871
3095.01 773
3095.53 750
3096.06 834
3096.58 784
3097.11 739
3097.63 773
3098.16 751
3098.68 711
3099.21 794
3099.73 829
3100.26 908
3100.78 990
3101.31 1290
3101.83 1530
3102.36 1876
3102.88 2023
3103.41 2211
3103.93 2551
3104.46 2552
3104.99 2420
3105.51 2300
3106.04 1993
3106.56 1651
3107.09 1459
3107.61 1255
3108.14 1087
3108.67 960
3109.19 902
3109.72 807
3110.24 755
3110.77 722
3111.30 672
3111.82 675
3112.35 622
3112.87 656
3113.40 623
3113.93 611
3114.45 587
3114.98 592
3115.51 597
3116.03 645
3116.56 541
3117.09 551
3117.61 616
3118.14 620
3118.67 539
3119.19 535
3119.72 550
3120.25 593
3120.77 611
3121.30 647
3121.83 708
3122.35 688
3122.88 655
3123.41 661
3123.94 717
3124.46 706
3124.99 593
3125.52 587
3126.05 598
3126.57 570
3127.10 510
3127.63 497
3128.16 506
3128.68 490
3129.21 499
3129.74 523
3130.27 478
3130.79 471
3131.32 497
3131.85 508
3132.38 505
3132.91 516
3133.43 482
3133.96 457
3134.49 499
3135.02 505
3135.55 463
3136.07 469
3136.60 462
3137.13 434
3137.66 445
3138.19 427
3138.72 424
3139.24 458
3139.77 428
3140.30 482
3140.83 460
3141.36 461
3141.89 441
3142.42 461
3142.95 393
3143.47 469
3144.00 469
3144.53 487
3145.06 426
3145.59 467
3146.12 440
3146.65 514
3147.18 504
3147.71 492
3148.24 534
3148.76 572
3149.29 558
3149.82 589
3150.35 586
3150.88 630
3151.41 602
3151.94 546
3152.47 599
3153.00 586
3153.53 534
3154.06 538
3154.59 543
3155.12 516
3155.65 512
3156.18 569
3156.71 524
3157.24 570
3157.77 564
3158.30 618
3158.83 637
3159.36 609
3159.89 569
3160.42 628
3160.95 646
3161.48 611
3162.01 620
3162.54 595
3163.07 594
3163.60 607
3164.13 574
3164.66 588
3165.20 566
3165.73 529
3166.26 526
3166.79 540
3167.32 495
3167.85 467
3168.38 461
3168.91 478
3169.44 478
3169.97 432
3170.50 425
3171.04 431
3171.57 427
3172.10 458
3172.63 475
3173.16 501
3173.69 512
3174.22 521
3174.75 594
3175.29 515
3175.82 567
3176.35 592
3176.88 542
3177.41 583
3177.94 552
3178.48 522
3179.01 501
3179.54 497
3180.07 411
3180.60 485
3181.14 457
3181.67 391
3182.20 427
3182.73 445
3183.26 427
3183.80 413
3184.33 410
3184.86 434
3185.39 417
3185.93 408
3186.46 436
3186.99 486
3187.52 472
3188.06 410
3188.59 459
3189.12 457
3189.65 498
3190.19 466
3190.72 430
3191.25 461
3191.79 450
3192.32 469
3192.85 477
3193.38 546
3193.92 530
3194.45 489
3194.98 510
3195.52 511
3196.05 524
3196.58 525
3197.12 490
3197.65 512
3198.18 477
3198.72 444
3199.25 461
3199.78 508
3200.32 522
3200.85 509
3201.39 466
3201.92 459
3202.45 495
3202.99 534
3203.52 500
3204.05 504
3204.59 554
3205.12 526
3205.66 503
3206.19 489
3206.72 524
3207.26 560
3207.79 589
3208.33 616
3208.86 604
3209.40 684
3209.93 725
3210.47 722
3211.00 800
3211.53 791
3212.07 813
3212.60 803
3213.14 839
3213.67 781
3214.21 712
3214.74 718
3215.28 628
3215.81 592
3216.35 639
3216.88 603
3217.42 556
3217.95 506
3218.49 542
3219.02 492
3219.56 510
3220.09 530
3220.63 557
3221.16 564
3221.70 595
3222.23 568
3222.77 657
3223.31 725
3223.84 749
3224.38 799
3224.91 850
3225.45 836
3225.98 731
3226.52 833
3227.06 822
3227.59 748
3228.13 706
3228.66 688
3229.20 658
3229.74 631
3230.27 555
3230.81 536
3231.34 585
3231.88 565
3232.42 577
3232.95 589
3233.49 598
3234.03 603
3234.56 580
3235.10 575
3235.64 644
3236.17 645
3236.71 677
3237.25 701
3237.78 719
3238.32 732
3238.86 743
3239.39 715
3239.93 678
3240.47 655
3241.00 714
3241.54 635
3242.08 641
3242.61 618
3243.15 641
3243.69 667
3244.23 707
3244.76 700
3245.30 710
3245.84 741
3246.38 699
3246.91 738
3247.45 775
3247.99 727
3248.53 722
3249.06 718
3249.60 785
3250.14 822
3250.68 965
3251.21 1024
3251.75 1182
3252.29 1335
3252.83 1514
3253.37 1521
3253.90 1651
3254.44 1804
3254.98 1857
3255.52 1590
3256.06 1421
3256.60 1300
3257.13 1170
3257.67 1056
3258.21 1018
3258.75 911
3259.29 901
3259.83 980
3260.36 1002
3260.90 1074
3261.44 1149
3261.98 1249
3262.52 1386
3263.06 1428
3263.60 1502
3264.14 1562
3264.68 1491
3265.21 1477
3265.75 1588
3266.29 1597
3266.83 1552
3267.37 1505
3267.91 1627
3268.45 1614
3268.99 1519
3269.53 1345
3270.07 1237
3270.61 1148
3271.15 1015
3271.69 961
3272.23 937
3272.76 887
3273.30 819
3273.84 862
3274.38 824
3274.92 829
3275.46 825
3276.00 795
3276.54 805
3277.08 803
3277.62 770
3278.16 794
3278.70 792
3279.24 773
3279.78 808
3280.32 800
3280.86 752
3281.41 783
3281.95 813
3282.49 819
3283.03 817
3283.57 794
3284.11 806
3284.65 837
3285.19 836
3285.73 892
3286.27 884
3286.81 869
3287.35 861
3287.89 930
3288.43 933
3288.97 965
3289.52 916
3290.06 915
3290.60 849
3291.14 957
3291.68 919
3292.22 1028
3292.76 993
3293.30 1104
3293.85 1099
3294.39 1095
3294.93 1190
3295.47 1267
3296.01 1380
3296.55 1393
3297.09 1511
3297.64 1436
3298.18 1377
3298.72 1243
3299.26 1255
3299.80 1224
3300.34 1128
3300.89 1135
3301.43 1070
3301.97 1050
3302.51 1011
3303.06 882
3303.60 951
3304.14 866
3304.68 888
3305.22 895
3305.77 936
3306.31 928
3306.85 878
3307.39 916
3307.94 834
3308.48 854
3309.02 921
3309.56 946
3310.11 1054
3310.65 1089
3311.19 1051
3311.74 1073
3312.28 1020
3312.82 997
3313.36 999
3313.91 973
3314.45 975
3314.99 1024
3315.54 1035
3316.08 1146
3316.62 1157
3317.17 1195
3317.71 1279
3318.25 1329
3318.80 1395
3319.34 1504
3319.88 1563
3320.43 1619
3320.97 1780
3321.51 1669
3322.06 1623
3322.60 1552
3323.14 1463
3323.69 1394
3324.23 1328
3324.78 1252
3325.32 1188
3325.86 1167
3326.41 1082
3326.95 1052
3327.50 1038
3328.04 1046
3328.59 1113
3329.13 1072
3329.67 1042
3330.22 1129
3330.76 1154
3331.31 1279
3331.85 1424
3332.40 1832
3332.94 2267
3333.49 3077
3334.03 4197
3334.57 5353
3335.12 6490
3335.66 7641
3336.21 8504
3336.75 9000
3337.30 9122
3337.84 8913
3338.39 8173
3338.93 7279
3339.48 6298
3340.02 5222
3340.57 4304
3341.11 3504
3341.66 2958
3342.20 2374
3342.75 1889
3343.30 1580
3343.84 1407
3344.39 1206
3344.93 1103
3345.48 1074
3346.02 1037
3346.57 983
3347.11 995
3347.66 934
3348.21 893
3348.75 922
3349.30 883
3349.84 907
3350.39 902
3350.94 858
3351.48 827
3352.03 770
3352.57 702
3353.12 707
3353.67 717
3354.21 734
3354.76 719
3355.31 691
3355.85 725
3356.40 722
3356.95 683
3357.49 696
3358.04 745
3358.59 677
3359.13 716
3359.68 726
3360.23 773
3360.77 701
3361.32 762
3361.87 742
3362.41 740
3362.96 808
3363.51 792
3364.05 751
3364.60 757
3365.15 856
3365.70 773
3366.24 775
3366.79 797
3367.34 727
3367.89 744
3368.43 747
3368.98 689
3369.53 770
3370.08 770
3370.62 818
3371.17 849
3371.72 948
3372.27 997
3372.81 1094
3373.36 1184
3373.91 1249
3374.46 1396
3375.01 1416
3375.55 1396
3376.10 1319
3376.65 1205
3377.20 1132
3377.75 1046
3378.30 963
3378.84 867
3379.39 818
3379.94 755
3380.49 684
3381.04 741
3381.59 718
3382.13 675
3382.68 643
3383.23 628
3383.78 616
3384.33 625
3384.88 636
3385.43 645
3385.98 648
3386.52 551
3387.07 563
3387.62 551
3388.17 616
3388.72 602
3389.27 584
3389.82 557
3390.37 550
3390.92 585
3391.47 579
3392.02 566
3392.57 601
3393.12 605
3393.66 585
3394.21 570
3394.76 571
3395.31 578
3395.86 621
3396.41 622
3396.96 604
3397.51 609
3398.06 655
3398.61 686
3399.16 659
3399.71 661
3400.26 625
3400.81 579
3401.36 637
3401.91 594
3402.46 663
3403.01 553
3403.56 554
3404.11 577
3404.66 558
3405.21 542
3405.77 563
3406.32 549
3406.87 532
3407.42 560
3407.97 557
3408.52 559
3409.07 645
3409.62 604
3410.17 624
3410.72 621
3411.27 705
3411.82 774
3412.37 786
3412.93 751
3413.48 701
3414.03 689
3414.58 718
3415.13 667
3415.68 697
3416.23 631
3416.78 644
3417.34 679
3417.89 683
3418.44 683
3418.99 631
3419.54 628
3420.09 645
3420.65 581
3421.20 552
3421.75 544
3422.30 578
3422.85 555
3423.40 581
3423.96 565
3424.51 609
3425.06 611
3425.61 653
3426.17 588
3426.72 552
3427.27 541
3427.82 601
3428.37 546
3428.93 469
3429.48 509
3430.03 462
3430.58 464
3431.14 481
3431.69 463
3432.24 492
3432.79 477
3433.35 497
3433.90 498
3434.45 468
3435.01 509
3435.56 465
3436.11 489
3436.66 513
3437.22 473
3437.77 473
3438.32 512
3438.88 539
3439.43 546
3439.98 497
3440.54 467
3441.09 558
3441.64 525
3442.20 513
3442.75 508
3443.30 480
3443.86 524
3444.41 516
3444.96 474
3445.52 499
3446.07 474
3446.63 473
3447.18 487
3447.73 478
3448.29 451
3448.84 461
3449.40 461
3449.95 475
3450.50 451
3451.06 460
3451.61 431
3452.17 485
3452.72 471
3453.27 444
3453.83 418
3454.38 485
3454.94 507
3455.49 419
3456.05 436
3456.60 449
3457.16 501
3457.71 488
3458.27 520
3458.82 508
3459.38 423
3459.93 489
3460.49 554
3461.04 520
3461.60 504
3462.15 566
3462.71 561
3463.26 530
3463.82 564
3464.37 538
3464.93 536
3465.48 545
3466.04 487
3466.59 531
3467.15 532
3467.70 577
3468.26 537
3468.81 546
3469.37 583
3469.93 628
3470.48 636
3471.04 612
3471.59 631
3472.15 650
3472.70 692
3473.26 626
3473.82 618
3474.37 752
3474.93 699
3475.48 654
3476.04 688
3476.60 680
3477.15 629
3477.71 597
3478.27 619
3478.82 679
3479.38 708
3479.93 753
3480.49 707
3481.05 757
3481.60 806
3482.16 857
3482.72 855
3483.27 838
3483.83 823
3484.39 818
3484.95 847
3485.50 770
3486.06 815
3486.62 798
3487.17 734
3487.73 833
3488.29 916
3488.84 1031
3489.40 1225
3489.96 1439
3490.52 1751
3491.07 2239
3491.63 2679
3492.19 3002
3492.75 3229
3493.30 3328
3493.86 3381
3494.42 3087
3494.98 2697
3495.53 2429
3496.09 1977
3496.65 1694
3497.21 1514
3497.77 1330
3498.32 1146
3498.88 1002
3499.44 1059
3500.00 1034
3500.56 944
3501.11 987
3501.67 975
3502.23 985
3502.79 1095
3503.35 1108
3503.91 1109
3504.46 1239
3505.02 1276
3505.58 1262
3506.14 1332
3506.70 1261
3507.26 1183
3507.81 1168
3508.37 1084
3508.93 1056
3509.49 1069
3510.05 868
3510.61 886
3511.17 862
3511.73 876
3512.29 880
3512.85 859
3513.40 792
3513.96 699
3514.52 724
3515.08 679
3515.64 625
3516.20 624
3516.76 651
3517.32 665
3517.88 577
3518.44 537
3519.00 557
3519.56 549
3520.12 567
3520.68 541
3521.24 548
3521.80 576
3522.36 595
3522.92 549
3523.48 625
3524.04 623
3524.60 583
3525.16 585
3525.72 624
3526.28 642
3526.84 621
3527.40 659
3527.96 650
3528.52 661
3529.08 718
3529.64 678
3530.20 689
3530.76 680
3531.32 677
3531.88 645
3532.44 576
3533.00 574
3533.56 598
3534.12 629
3534.68 623
3535.25 530
3535.81 567
3536.37 604
3536.93 577
3537.49 611
3538.05 621
3538.61 569
3539.17 663
3539.73 610
3540.30 570
3540.86 566
3541.42 520
3541.98 565
3542.54 510
3543.10 548
3543.66 550
3544.23 547
3544.79 579
3545.35 579
3545.91 573
3546.47 611
3547.03 676
3547.60 590
3548.16 561
3548.72 638
3549.28 620
3549.84 588
3550.41 561
3550.97 544
3551.53 542
3552.09 576
3552.65 574
3553.22 528
3553.78 485
3554.34 479
3554.90 519
3555.47 516
3556.03 479
3556.59 491
3557.15 475
3557.72 475
3558.28 488
3558.84 488
3559.41 487
3559.97 522
3560.53 545
3561.09 489
3561.66 519
3562.22 485
3562.78 518
3563.35 529
3563.91 481
3564.47 536
3565.04 558
3565.60 559
3566.16 567
3566.73 541
3567.29 500
3567.85 482
3568.42 495
3568.98 492
3569.54 492
3570.11 491
3570.67 485
3571.23 480
3571.80 484
3572.36 510
3572.93 524
3573.49 550
3574.05 612
3574.62 577
3575.18 580
3575.75 694
3576.31 757
3576.87 846
3577.44 877
3578.00 900
3578.57 931
3579.13 860
3579.70 882
3580.26 838
3580.82 795
3581.39 730
3581.95 690
3582.52 661
3583.08 630
3583.65 556
3584.21 588
3584.78 569
3585.34 557
3585.91 516
3586.47 497
3587.04 557
3587.60 477
3588.17 474
3588.73 490
3589.30 450
3589.86 426
3590.43 421
3590.99 440
3591.56 428
3592.12 440
3592.69 434
3593.25 413
3593.82 476
3594.39 463
3594.95 479
3595.52 483
3596.08 456
3596.65 504
3597.21 483
3597.78 521
3598.35 467
3598.91 521
3599.48 500
3600.04 496
3600.61 476
3601.18 465
3601.74 450
3602.31 446
3602.87 418
3603.44 457
3604.01 469
3604.57 471
3605.14 464
3605.71 490
3606.27 493
3606.84 446
3607.41 476
3607.97 455
3608.54 438
3609.11 445
3609.67 461
3610.24 444
3610.81 430
3611.37 412
3611.94 437
3612.51 420
3613.07 422
3613.64 414
3614.21 440
3614.78 435
3615.34 426
3615.91 485
3616.48 503
3617.04 468
3617.61 451
3618.18 442
3618.75 479
3619.31 482
3619.88 466
3620.45 458
3621.02 466
3621.58 439
3622.15 433
3622.72 476
3623.29 432
3623.86 412
3624.42 449
3624.99 389
3625.56 410
3626.13 420
3626.70 368
3627.26 384
3627.83 435
3628.40 388
3628.97 407
3629.54 418
3630.11 410
3630.67 423
3631.24 426
3631.81 419
3632.38 383
3632.95 366
3633.52 414
3634.08 475
3634.65 433
3635.22 429
3635.79 391
3636.36 400
3636.93 420
3637.50 428
3638.07 418
3638.64 389
3639.20 427
3639.77 391
3640.34 404
3640.91 432
3641.48 418
3642.05 430
3642.62 477
3643.19 429
3643.76 395
3644.33 453
3644.90 453
3645.47 469
3646.04 433
3646.61 430
3647.18 446
3647.75 485
3648.32 431
3648.89 423
3649.46 450
3650.03 398
3650.60 446
3651.17 493
3651.74 453
3652.31 478
3652.88 550
3653.45 551
3654.02 519
3654.59 514
3655.16 509
3655.73 479
3656.30 448
3656.87 459
3657.44 486
3658.01 463
3658.58 478
3659.15 513
3659.72 468
3660.29 447
3660.86 483
3661.43 431
3662.00 509
3662.58 466
3663.15 460
3663.72 566
3664.29 587
3664.86 557
3665.43 604
3666.00 662
3666.57 645
3667.14 640
3667.72 630
3668.29 605
3668.86 580
3669.43 532
3670.00 466
3670.57 444
3671.14 461
3671.72 477
3672.29 478
3672.86 486
3673.43 535
3674.00 508
3674.57 541
3675.15 537
3675.72 483
3676.29 553
3676.86 547
3677.43 543
3678.01 484
3678.58 504
3679.15 517
3679.72 526
3680.30 533
3680.87 483
3681.44 445
3682.01 439
3682.58 483
3683.16 437
3683.73 403
3684.30 418
3684.88 390
3685.45 423
3686.02 402
3686.59 435
3687.17 462
3687.74 429
3688.31 400
3688.88 438
3689.46 457
3690.03 475
3690.60 421
3691.18 468
3691.75 398
3692.32 421
3692.90 388
3693.47 470
3694.04 404
3694.62 418
3695.19 422
3695.76 422
3696.34 462
3696.91 429
3697.48 393
3698.06 367
3698.63 388
3699.21 375
3699.78 359
3700.35 374
3700.93 350
3701.50 423
3702.08 416
3702.65 428
3703.22 394
3703.80 424
3704.37 461
3704.95 442
3705.52 428
3706.09 474
3706.67 480
3707.24 488
3707.82 484
3708.39 463
3708.97 489
3709.54 492
3710.12 498
3710.69 488
3711.26 472
3711.84 439
3712.41 482
3712.99 445
3713.56 436
3714.14 409
3714.71 458
3715.29 423
3715.86 369
3716.44 420
3717.01 438
3717.59 341
3718.16 368
3718.74 396
3719.32 367
3719.89 392
3720.47 394
3721.04 346
3721.62 342
3722.19 435
3722.77 354
3723.34 390
3723.92 398
3724.49 386
3725.07 366
3725.65 401
3726.22 338
3726.80 377
3727.37 400
3727.95 375
3728.53 437
3729.10 426
3729.68 408
3730.25 388
3730.83 426
3731.41 448
3731.98 431
3732.56 438
3733.14 443
3733.71 451
3734.29 430
3734.87 467
3735.44 442
3736.02 413
3736.60 422
3737.17 456
3737.75 384
3738.33 381
3738.90 412
3739.48 397
3740.06 401
3740.63 449
3741.21 441
3741.79 398
3742.36 399
3742.94 396
3743.52 402
3744.10 368
3744.67 372
3745.25 357
3745.83 390
3746.40 385
3746.98 371
3747.56 391
3748.14 369
3748.71 367
3749.29 362
3749.87 409
3750.45 435
3751.03 442
3751.60 416
3752.18 392
3752.76 418
3753.34 437
3753.92 453
3754.49 411
3755.07 432
3755.65 417
3756.23 370
3756.81 446
3757.38 408
3757.96 450
3758.54 398
3759.12 382
3759.70 428
3760.28 404
3760.85 432
3761.43 447
3762.01 460
3762.59 427
3763.17 470
3763.75 418
3764.33 419
3764.91 420
3765.48 410
3766.06 421
3766.64 443
3767.22 423
3767.80 429
3768.38 454
3768.96 383
3769.54 415
3770.12 391
3770.70 382
3771.28 380
3771.85 362
3772.43 412
3773.01 451
3773.59 441
3774.17 389
3774.75 374
3775.33 404
3775.91 392
3776.49 416
3777.07 470
3777.65 456
3778.23 428
3778.81 449
3779.39 448
3779.97 444
3780.55 466
3781.13 425
3781.71 408
3782.29 422
3782.87 430
3783.45 431
3784.03 450
3784.61 410
3785.19 393
3785.77 380
3786.35 387
3786.93 421
3787.51 439
3788.10 437
3788.68 447
3789.26 406
3789.84 433
3790.42 414
3791.00 419
3791.58 456
3792.16 490
3792.74 470
3793.32 497
3793.90 466
3794.48 425
3795.07 452
3795.65 472
3796.23 502
3796.81 485
3797.39 441
3797.97 450
3798.55 449
3799.14 413
3799.72 447
3800.30 444
3800.88 496
3801.46 501
3802.04 512
3802.62 552
3803.21 577
3803.79 531
3804.37 499
3804.95 506
3805.53 524
3806.12 533
3806.70 536
3807.28 629
3807.86 616
3808.44 680
3809.03 728
3809.61 795
3810.19 785
3810.77 689
3811.36 635
3811.94 653
3812.52 689
3813.10 649
3813.69 613
3814.27 661
3814.85 648
3815.43 709
3816.02 666
3816.60 627
3817.18 663
3817.77 613
3818.35 613
3818.93 593
3819.51 552
3820.10 545
3820.68 518
3821.26 557
3821.85 544
3822.43 506
3823.01 572
3823.60 516
3824.18 512
3824.76 521
3825.35 492
3825.93 489
3826.51 460
3827.10 459
3827.68 436
3828.27 401
3828.85 442
3829.43 473
3830.02 418
3830.60 428
3831.18 472
3831.77 462
3832.35 468
3832.94 426
3833.52 442
3834.10 467
3834.69 479
3835.27 444
3835.86 411
3836.44 450
3837.03 472
3837.61 437
3838.19 432
3838.78 404
3839.36 427
3839.95 462
3840.53 423
3841.12 449
3841.70 434
3842.29 444
3842.87 457
3843.46 411
3844.04 402
3844.63 388
3845.21 386
3845.80 415
3846.38 407
3846.97 421
3847.55 411
3848.14 407
3848.72 449
3849.31 424
3849.89 463
3850.48 415
3851.06 438
3851.65 466
3852.23 464
3852.82 463
3853.41 459
3853.99 453
3854.58 431
3855.16 425
3855.75 425
3856.33 436
3856.92 447
3857.51 434
3858.09 406
3858.68 470
3859.26 434
3859.85 417
3860.44 443
3861.02 401
3861.61 412
3862.20 435
3862.78 420
3863.37 428
3863.95 422
3864.54 439
3865.13 424
3865.71 434
3866.30 414
3866.89 414
3867.47 392
3868.06 427
3868.65 403
3869.23 422
3869.82 454
3870.41 423
3870.99 436
3871.58 423
3872.17 423
3872.76 391
3873.34 425
3873.93 462
3874.52 442
3875.10 407
3875.69 472
3876.28 457
3876.87 457
3877.45 442
3878.04 405
3878.63 407
3879.22 393
3879.80 423
3880.39 403
3880.98 369
3881.57 386
3882.15 373
3882.74 350
3883.33 371
3883.92 394
3884.51 393
3885.09 380
3885.68 411
3886.27 376
3886.86 361
3887.45 383
3888.04 410
3888.62 409
3889.21 453
3889.80 428
3890.39 414
3890.98 442
3891.57 450
3892.15 414
3892.74 398
3893.33 441
3893.92 436
3894.51 436
3895.10 412
3895.69 425
3896.28 383
3896.86 436
3897.45 409
3898.04 404
3898.63 439
3899.22 398
3899.81 404
3900.40 406
3900.99 402
3901.58 443
3902.17 386
3902.76 439
3903.34 453
3903.93 448
3904.52 452
3905.11 408
3905.70 440
3906.29 435
3906.88 436
3907.47 444
3908.06 422
3908.65 454
3909.24 475
3909.83 449
3910.42 428
3911.01 451
3911.60 412
3912.19 382
3912.78 377
3913.37 396
3913.96 373
3914.55 430
3915.14 471
3915.73 406
3916.32 426
3916.91 458
3917.50 379
3918.09 427
3918.68 451
3919.28 382
3919.87 437
3920.46 394
3921.05 394
3921.64 423
3922.23 383
3922.82 382
3923.41 386
3924.00 443
3924.59 440
3925.18 427
3925.77 420
3926.37 420
3926.96 402
3927.55 409
3928.14 398
3928.73 374
3929.32 334
3929.91 335
3930.51 369
3931.10 369
3931.69 377
3932.28 357
3932.87 371
3933.46 398
3934.05 342
3934.65 365
3935.24 366
3935.83 337
3936.42 376
3937.01 375
3937.61 382
3938.20 388
3938.79 452
3939.38 446
3939.97 397
3940.57 480
3941.16 537
3941.75 520
3942.34 477
3942.94 480
3943.53 492
3944.12 518
3944.71 473
3945.31 479
3945.90 469
3946.49 458
3947.08 465
3947.68 432
3948.27 436
3948.86 421
3949.45 392
3950.05 411
3950.64 421
3951.23 420
3951.83 460
3952.42 424
3953.01 378
3953.61 368
3954.20 407
3954.79 400
3955.39 384
3955.98 422
3956.57 444
3957.17 437
3957.76 424
3958.35 434
3958.95 465
3959.54 480
3960.13 411
3960.73 473
3961.32 431
3961.92 449
3962.51 461
3963.10 466
3963.70 440
3964.29 473
3964.88 480
3965.48 512
3966.07 514
3966.67 541
3967.26 503
3967.86 565
3968.45 634
3969.04 684
3969.64 608
3970.23 546
3970.83 519
3971.42 534
3972.02 504
3972.61 430
3973.21 411
3973.80 469
3974.40 475
3974.99 466
3975.58 500
3976.18 566
3976.77 573
3977.37 558
3977.96 582
3978.56 582
3979.15 562
3979.75 622
3980.35 561
3980.94 559
3981.54 533
3982.13 499
3982.73 445
3983.32 464
3983.92 443
3984.51 526
3985.11 491
3985.70 506
3986.30 520
3986.90 508
3987.49 478
3988.09 489
3988.68 509
3989.28 509
3989.87 483
3990.47 492
3991.07 485
3991.66 473
3992.26 437
3992.85 474
3993.45 530
3994.05 542
3994.64 523
3995.24 500
3995.84 517
3996.43 524
3997.03 471
3997.62 425
3998.22 483
3998.82 537
3999.41 504
4000.01 499
4000.61 466
4001.20 483
4001.80 481
4002.40 470
4003.00 441
4003.59 473
4004.19 471
4004.79 450
4005.38 485
4005.98 450
4006.58 490
4007.17 471
4007.77 477
4008.37 428
4008.97 442
4009.56 476
4010.16 438
4010.76 430
4011.36 426
4011.95 405
4012.55 489
4013.15 455
4013.75 414
4014.34 424
4014.94 426
4015.54 441
4016.14 404
4016.74 429
4017.33 466
4017.93 476
4018.53 494
4019.13 470
4019.73 503
4020.32 562
4020.92 480
4021.52 519
4022.12 521
4022.72 478
4023.32 490
4023.91 503
4024.51 504
4025.11 523
4025.71 563
4026.31 597
4026.91 648
4027.51 732
4028.10 876
4028.70 886
4029.30 866
4029.90 940
4030.50 840
4031.10 805
4031.70 859
4032.30 809
4032.90 763
4033.49 732
4034.09 706
4034.69 667
4035.29 626
4035.89 617
4036.49 564
4037.09 531
4037.69 521
4038.29 546
4038.89 550
4039.49 511
4040.09 465
4040.69 440
4041.29 419
4041.89 394
4042.49 426
4043.09 451
4043.69 446
4044.29 424
4044.89 413
4045.49 401
4046.09 374
4046.69 382
4047.29 356
4047.89 377
4048.49 392
4049.09 396
4049.69 402
4050.29 382
4050.89 417
4051.49 464
4052.09 427
4052.69 460
4053.29 455
4053.89 434
4054.49 419
4055.09 410
4055.69 364
4056.30 407
4056.90 415
4057.50 431
4058.10 416
4058.70 439
4059.30 443
4059.90 468
4060.50 400
4061.10 475
4061.71 421
4062.31 471
4062.91 510
4063.51 493
4064.11 474
4064.71 520
4065.31 549
4065.92 506
4066.52 515
4067.12 499
4067.72 493
4068.32 510
4068.92 500
4069.53 428
4070.13 427
4070.73 424
4071.33 412
4071.93 383
4072.54 400
4073.14 388
4073.74 376
4074.34 366
4074.94 383
4075.55 395
4076.15 362
4076.75 373
4077.35 383
4077.96 369
4078.56 348
4079.16 396
4079.76 402
4080.37 368
4080.97 371
4081.57 366
4082.17 348
4082.78 358
4083.38 401
4083.98 360
4084.59 366
4085.19 385
4085.79 393
4086.39 364
4087.00 376
4087.60 397
4088.20 400
4088.81 388
4089.41 413
4090.01 385
4090.62 378
4091.22 387
4091.82 374
4092.43 342
4093.03 355
4093.63 343
4094.24 384
4094.84 356
4095.45 375
4096.05 390
4096.65 367
4097.26 399
4097.86 412
4098.47 427
4099.07 417
4099.67 416
4100.28 404
4100.88 384
4101.49 384
4102.09 361
4102.69 375
4103.30 371
4103.90 398
4104.51 382
4105.11 375
4105.72 384
4106.32 331
4106.93 371
4107.53 394
4108.13 394
4108.74 408
4109.34 380
4109.95 353
4110.55 362
4111.16 374
4111.76 400
4112.37 383
4112.97 399
4113.58 372
4114.18 366
4114.79 353
4115.39 384
4116.00 348
4116.60 384
4117.21 396
4117.82 347
4118.42 379
4119.03 332
4119.63 348
4120.24 346
4120.84 357
4121.45 386
4122.05 392
4122.66 404
4123.27 384
4123.87 358
4124.48 343
4125.08 396
4125.69 385
4126.30 359
4126.90 368
4127.51 377
4128.11 382
4128.72 353
4129.33 331
4129.93 338
4130.54 349
4131.15 401
4131.75 384
4132.36 358
4132.96 387
4133.57 370
4134.18 421
4134.78 455
4135.39 422
4136.00 419
4136.60 466
4137.21 435
4137.82 451
4138.43 415
4139.03 441
4139.64 459
4140.25 473
4140.85 448
4141.46 480
4142.07 473
4142.68 462
4143.28 495
4143.89 452
4144.50 511
4145.10 493
4145.71 489
4146.32 473
4146.93 448
4147.53 433
4148.14 408
4148.75 406
4149.36 429
4149.97 403
4150.57 333
4151.18 339
4151.79 375
4152.40 380
4153.00 408
4153.61 387
4154.22 425
4154.83 361
4155.44 400
4156.05 446
4156.65 388
4157.26 387
4157.87 375
4158.48 375
4159.09 396
4159.70 425
4160.30 369
4160.91 351
4161.52 353
4162.13 390
4162.74 429
4163.35 419
4163.96 382
4164.56 348
4165.17 381
4165.78 372
4166.39 384
4167.00 376
4167.61 370
4168.22 406
4168.83 370
4169.44 352
4170.05 365
4170.66 382
4171.26 362
4171.87 400
4172.48 379
4173.09 400
4173.70 421
4174.31 436
4174.92 433
4175.53 445
4176.14 444
4176.75 422
4177.36 448
4177.97 392
4178.58 369
4179.19 404
4179.80 425
4180.41 371
4181.02 393
4181.63 409
4182.24 372
4182.85 382
4183.46 397
4184.07 370
4184.68 380
4185.29 373
4185.90 363
4186.51 394
4187.12 374
4187.73 379
4188.34 364
4188.95 366
4189.56 373
4190.18 392
4190.79 409
4191.40 412
4192.01 400
4192.62 415
4193.23 418
4193.84 445
4194.45 451
4195.06 466
4195.67 499
4196.28 427
4196.90 405
4197.51 428
4198.12 414
4198.73 374
4199.34 394
4199.95 403
4200.56 385
4201.18 369
4201.79 388
4202.40 382
4203.01 406
4203.62 364
4204.23 384
4204.85 389
4205.46 405
4206.07 375
4206.68 355
4207.29 395
4207.90 404
4208.52 377
4209.13 366
4209.74 408
4210.35 386
4210.97 413
4211.58 440
4212.19 429
4212.80 402
4213.41 426
4214.03 436
4214.64 429
4215.25 453
4215.86 423
4216.48 395
4217.09 411
4217.70 433
4218.32 451
4218.93 440
4219.54 454
4220.15 486
4220.77 482
4221.38 468
4221.99 473
4222.61 475
4223.22 436
4223.83 460
4224.44 471
4225.06 467
4225.67 470
4226.28 511
4226.90 501
4227.51 572
4228.13 579
4228.74 616
4229.35 657
4229.97 621
4230.58 578
4231.19 637
4231.81 571
4232.42 545
4233.03 554
4233.65 487
4234.26 521
4234.88 505
4235.49 494
4236.10 485
4236.72 541
4237.33 455
4237.95 494
4238.56 540
4239.17 479
4239.79 469
4240.40 449
4241.02 482
4241.63 496
4242.25 501
4242.86 464
4243.48 457
4244.09 446
4244.71 454
4245.32 464
4245.93 498
4246.55 503
4247.16 486
4247.78 470
4248.39 453
4249.01 439
4249.62 450
4250.24 423
4250.85 427
4251.47 423
4252.08 442
4252.70 439
4253.32 470
4253.93 450
4254.55 459
4255.16 403
4255.78 449
4256.39 437
4257.01 439
4257.62 482
4258.24 444
4258.85 458
4259.47 463
4260.09 457
4260.70 543
4261.32 498
4261.93 548
4262.55 606
4263.17 583
4263.78 610
4264.40 667
4265.01 633
4265.63 609
4266.25 622
4266.86 569
4267.48 539
4268.10 520
4268.71 514
4269.33 495
4269.94 501
4270.56 492
4271.18 517
4271.79 456
4272.41 488
4273.03 460
4273.64 472
4274.26 448
4274.88 464
4275.49 532
4276.11 545
4276.73 576
4277.35 569
4277.96 654
4278.58 699
4279.20 590
4279.81 612
4280.43 572
4281.05 528
4281.67 486
4282.28 429
4282.90 396
4283.52 416
4284.14 423
4284.75 445
4285.37 444
4285.99 383
4286.61 392
4287.22 442
4287.84 399
4288.46 377
4289.08 382
4289.70 465
4290.31 458
4290.93 450
4291.55 466
4292.17 511
4292.79 481
4293.40 462
4294.02 447
4294.64 439
4295.26 444
4295.88 492
4296.50 510
4297.11 439
4297.73 456
4298.35 513
4298.97 480
4299.59 426
4300.21 454
4300.83 469
4301.44 486
4302.06 470
4302.68 477
4303.30 488
4303.92 496
4304.54 447
4305.16 454
4305.78 460
4306.40 486
4307.02 468
4307.63 473
4308.25 428
4308.87 428
4309.49 429
4310.11 499
4310.73 476
4311.35 493
4311.97 460
4312.59 455
4313.21 473
4313.83 503
4314.45 552
4315.07 563
4315.69 511
4316.31 507
4316.93 532
4317.55 523
4318.17 515
4318.79 522
4319.41 576
4320.03 591
4320.65 579
4321.27 520
4321.89 555
4322.51 573
4323.13 521
4323.75 526
4324.37 567
4324.99 612
4325.61 640
4326.23 652
4326.85 617
4327.47 661
4328.09 732
4328.71 714
4329.33 750
4329.96 858
4330.58 894
4331.20 1021
4331.82 1150
4332.44 1329
4333.06 1407
4333.68 1490
4334.30 1472
4334.92 1459
4335.54 1402
4336.17 1472
4336.79 1456
4337.41 1522
4338.03 1685
4338.65 1623
4339.27 1566
4339.89 1491
4340.52 1413
4341.14 1332
4341.76 1193
4342.38 1129
4343.00 1054
4343.62 1064
4344.25 1124
4344.87 1295
4345.49 1418
4346.11 1571
4346.73 1880
4347.36 2002
4347.98 2060
4348.60 1894
4349.22 1789
4349.84 1805
4350.47 1599
4351.09 1539
4351.71 1471
4352.33 1379
4352.96 1266
4353.58 1200
4354.20 1168
4354.82 1047
4355.45 934
4356.07 912
4356.69 813
4357.31 831
4357.94 799
4358.56 733
4359.18 742
4359.81 779
4360.43 750
4361.05 728
4361.68 713
4362.30 712
4362.92 719
4363.55 682
4364.17 662
4364.79 677
4365.42 702
4366.04 707
4366.66 743
4367.29 690
4367.91 684
4368.53 623
4369.16 618
4369.78 556
4370.40 530
4371.03 566
4371.65 569
4372.27 506
4372.90 533
4373.52 534
4374.15 536
4374.77 500
4375.39 492
4376.02 481
4376.64 544
4377.27 511
4377.89 572
4378.52 502
4379.14 541
4379.76 557
4380.39 566
4381.01 541
4381.64 574
4382.26 566
4382.89 502
4383.51 556
4384.14 516
4384.76 541
4385.39 503
4386.01 525
4386.64 521
4387.26 525
4387.89 496
4388.51 510
4389.14 472
4389.76 502
4390.39 492
4391.01 444
4391.64 424
4392.26 459
4392.89 507
4393.51 496
4394.14 506
4394.76 477
4395.39 470
4396.01 486
4396.64 488
4397.26 493
4397.89 485
4398.52 492
4399.14 468
4399.77 465
4400.39 454
4401.02 447
4401.65 433
4402.27 479
4402.90 480
4403.52 466
4404.15 459
4404.78 457
4405.40 462
4406.03 515
4406.65 432
4407.28 502
4407.91 538
4408.53 524
4409.16 489
4409.79 472
4410.41 527
4411.04 476
4411.67 467
4412.29 531
4412.92 536
4413.55 512
4414.17 473
4414.80 463
4415.43 487
4416.05 435
4416.68 467
4417.31 463
4417.94 445
4418.56 468
4419.19 430
4419.82 451
4420.44 411
4421.07 448
4421.70 422
4422.33 424
4422.95 440
4423.58 444
4424.21 413
4424.84 425
4425.46 394
4426.09 406
4426.72 380
4427.35 399
4427.97 410
4428.60 390
4429.23 390
4429.86 418
4430.49 399
4431.11 402
4431.74 404
4432.37 404
4433.00 393
4433.63 401
4434.26 405
4434.88 390
4435.51 379
4436.14 417
4436.77 444
4437.40 431
4438.03 392
4438.65 426
4439.28 473
4439.91 500
4440.54 457
4441.17 462
4441.80 418
4442.43 400
4443.06 389
4443.68 458
4444.31 462
4444.94 482
4445.57 457
4446.20 407
4446.83 396
4447.46 421
4448.09 444
4448.72 434
4449.35 428
4449.98 413
4450.61 426
4451.24 438
4451.86 455
4452.49 442
4453.12 519
4453.75 515
4454.38 506
4455.01 549
4455.64 559
4456.27 569
4456.90 607
4457.53 630
4458.16 581
4458.79 588
4459.42 576
4460.05 513
4460.68 510
4461.31 463
4461.94 403
4462.57 430
4463.20 387
4463.83 444
4464.46 459
4465.09 439
4465.72 406
4466.36 411
4466.99 410
4467.62 419
4468.25 411
4468.88 462
4469.51 447
4470.14 473
4470.77 446
4471.40 423
4472.03 439
4472.66 436
4473.29 491
4473.93 452
4474.56 416
4475.19 387
4475.82 376
4476.45 436
4477.08 343
4477.71 360
4478.34 419
4478.98 398
4479.61 404
4480.24 381
4480.87 368
4481.50 386
4482.13 413
4482.76 418
4483.40 455
4484.03 464
4484.66 412
4485.29 431
4485.92 478
4486.56 440
4487.19 395
4487.82 477
4488.45 420
4489.08 409
4489.72 435
4490.35 432
4490.98 461
4491.61 454
4492.25 460
4492.88 391
4493.51 489
4494.14 493
4494.78 405
4495.41 434
4496.04 438
4496.67 467
4497.31 498
4497.94 475
4498.57 480
4499.20 494
4499.84 544
4500.47 656
4501.10 768
4501.74 904
4502.37 960
4503.00 1004
4503.64 1029
4504.27 987
4504.90 988
4505.53 908
4506.17 858
4506.80 882
4507.43 743
4508.07 683
4508.70 672
4509.34 678
4509.97 622
4510.60 522
4511.24 591
4511.87 548
4512.50 547
4513.14 581
4513.77 506
4514.41 479
4515.04 497
4515.67 462
4516.31 465
4516.94 464
4517.58 457
4518.21 422
4518.84 445
4519.48 433
4520.11 395
4520.75 382
4521.38 390
4522.02 418
4522.65 442
4523.28 442
4523.92 368
4524.55 414
4525.19 401
4525.82 389
4526.46 419
4527.09 428
4527.73 453
4528.36 418
4529.00 399
4529.63 431
4530.27 433
4530.90 445
4531.54 439
4532.17 393
4532.81 396
4533.44 397
4534.08 422
4534.71 419
4535.35 362
4535.99 375
4536.62 452
4537.26 380
4537.89 402
4538.53 402
4539.16 398
4539.80 439
4540.43 458
4541.07 399
4541.71 396
4542.34 392
4542.98 426
4543.61 396
4544.25 399
4544.89 400
4545.52 402
4546.16 376
4546.79 372
4547.43 400
4548.07 349
4548.70 383
4549.34 378
4549.98 378
4550.61 397
4551.25 399
4551.89 362
4552.52 337
4553.16 388
4553.80 352
4554.43 317
4555.07 340
4555.71 385
4556.34 358
4556.98 348
4557.62 390
4558.25 356
4558.89 371
4559.53 394
4560.16 382
4560.80 382
4561.44 410
4562.08 405
4562.71 370
4563.35 363
4563.99 391
4564.63 359
4565.26 409
4565.90 353
4566.54 385
4567.18 389
4567.81 373
4568.45 378
4569.09 350
4569.73 331
4570.36 348
4571.00 336
4571.64 367
4572.28 388
4572.92 370
4573.55 371
4574.19 366
4574.83 361
4575.47 364
4576.11 372
4576.75 388
4577.38 380
4578.02 414
4578.66 376
4579.30 393
4579.94 398
4580.58 364
4581.21 391
4581.85 414
4582.49 410
4583.13 400
4583.77 391
4584.41 466
4585.05 423
4585.69 492
4586.32 510
4586.96 544
4587.60 566
4588.24 566
4588.88 577
4589.52 598
4590.16 605
4590.80 579
4591.44 636
4592.08 661
4592.72 686
4593.36 640
4594.00 624
4594.63 546
4595.27 529
4595.91 531
4596.55 512
4597.19 514
4597.83 475
4598.47 437
4599.11 488
4599.75 437
4600.39 439
4601.03 488
4601.67 450
4602.31 403
4602.95 402
4603.59 434
4604.23 467
4604.87 484
4605.51 399
4606.15 404
4606.79 400
4607.43 421
4608.08 435
4608.72 399
4609.36 380
4610.00 440
4610.64 437
4611.28 445
4611.92 415
4612.56 373
4613.20 423
4613.84 442
4614.48 435
4615.12 457
4615.76 499
4616.41 517
4617.05 459
4617.69 457
4618.33 471
4618.97 394
4619.61 425
4620.25 367
4620.89 377
4621.54 384
4622.18 410
4622.82 402
4623.46 368
4624.10 395
4624.74 387
4625.38 373
4626.03 386
4626.67 346
4627.31 378
4627.95 396
4628.59 363
4629.24 344
4629.88 379
4630.52 395
4631.16 448
4631.80 473
4632.45 478
4633.09 451
4633.73 460
4634.37 450
4635.02 477
4635.66 452
4636.30 418
4636.94 446
4637.58 474
4638.23 410
4638.87 442
4639.51 451
4640.16 502
4640.80 530
4641.44 463
4642.08 443
4642.73 462
4643.37 445
4644.01 415
4644.66 426
4645.30 444
4645.94 418
4646.58 403
4647.23 415
4647.87 404
4648.51 406
4649.16 413
4649.80 394
4650.44 387
4651.09 398
4651.73 427
4652.37 461
4653.02 433
4653.66 426
4654.31 433
4654.95 415
4655.59 377
4656.24 394
4656.88 367
4657.52 390
4658.17 429
4658.81 395
4659.46 410
4660.10 392
4660.75 359
4661.39 339
4662.03 361
4662.68 353
4663.32 368
4663.97 372
4664.61 361
4665.26 341
4665.90 400
4666.54 389
4667.19 337
4667.83 313
4668.48 317
4669.12 301
4669.77 294
4670.41 337
4671.06 361
4671.70 348
4672.35 408
4672.99 411
4673.64 383
4674.28 406
4674.93 367
4675.57 381
4676.22 387
4676.86 402
4677.51 402
4678.15 397
4678.80 380
4679.44 372
4680.09 388
4680.73 401
4681.38 391
4682.03 374
4682.67 397
4683.32 394
4683.96 409
4684.61 417
4685.25 423
4685.90 411
4686.55 395
4687.19 383
4687.84 417
4688.48 394
4689.13 416
4689.78 476
4690.42 482
4691.07 546
4691.72 519
4692.36 546
4693.01 529
4693.65 510
4694.30 518
4694.95 535
4695.59 540
4696.24 577
4696.89 479
4697.53 517
4698.18 480
4698.83 548
4699.47 637
4700.12 600
4700.77 580
4701.41 551
4702.06 619
4702.71 617
4703.36 532
4704.00 528
4704.65 468
4705.30 555
4705.94 554
4706.59 507
4707.24 511
4707.89 478
4708.53 466
4709.18 485
4709.83 490
4710.48 449
4711.12 428
4711.77 463
4712.42 450
4713.07 448
4713.71 468
4714.36 427
4715.01 486
4715.66 459
4716.31 397
4716.95 433
4717.60 409
4718.25 503
4718.90 491
4719.55 464
4720.19 462
4720.84 466
4721.49 499
4722.14 514
4722.79 503
4723.44 517
4724.08 488
4724.73 449
4725.38 440
4726.03 401
4726.68 456
4727.33 439
4727.98 452
4728.63 432
4729.27 454
4729.92 398
4730.57 400
4731.22 411
4731.87 341
4732.52 360
4733.17 374
4733.82 403
4734.47 406
4735.12 359
4735.77 369
4736.41 379
4737.06 373
4737.71 352
4738.36 387
4739.01 388
4739.66 395
4740.31 440
4740.96 418
4741.61 396
4742.26 491
4742.91 431
4743.56 391
4744.21 426
4744.86 438
4745.51 414
4746.16 383
4746.81 364
4747.46 433
4748.11 436
4748.76 413
4749.41 427
4750.06 459
4750.71 455
4751.36 465
4752.01 453
4752.66 485
4753.31 473
4753.96 470
4754.61 478
4755.26 483
4755.92 450
4756.57 394
4757.22 376
4757.87 402
4758.52 409
4759.17 387
4759.82 477
4760.47 427
4761.12 428
4761.77 432
4762.42 434
4763.08 414
4763.73 424
4764.38 444
4765.03 393
4765.68 413
4766.33 413
4766.98 414
4767.64 417
4768.29 433
4768.94 446
4769.59 425
4770.24 458
4770.89 419
4771.54 389
4772.20 439
4772.85 517
4773.50 432
4774.15 446
4774.80 425
4775.46 387
4776.11 385
4776.76 404
4777.41 454
4778.06 394
4778.72 419
4779.37 397
4780.02 392
4780.67 352
4781.33 377
4781.98 398
4782.63 380
4783.28 435
4783.94 379
4784.59 379
4785.24 419
4785.89 421
4786.55 403
4787.20 387
4787.85 401
4788.51 439
4789.16 457
4789.81 435
4790.46 439
4791.12 454
4791.77 447
4792.42 463
4793.08 419
4793.73 450
4794.38 426
4795.04 474
4795.69 488
4796.34 442
4797.00 456
4797.65 491
4798.30 491
4798.96 526
4799.61 515
4800.27 538
4800.92 535
4801.57 609
4802.23 629
4802.88 614
4803.53 618
4804.19 578
4804.84 489
4805.50 480
4806.15 494
4806.81 522
4807.46 560
4808.11 555
4808.77 551
4809.42 517
4810.08 516
4810.73 515
4811.39 513
4812.04 483
4812.69 523
4813.35 563
4814.00 542
4814.66 577
4815.31 581
4815.97 562
4816.62 568
4817.28 594
4817.93 573
4818.59 573
4819.24 566
4819.90 560
4820.55 607
4821.21 593
4821.86 635
4822.52 651
4823.17 690
4823.83 710
4824.48 748
4825.14 695
4825.79 668
4826.45 618
4827.11 602
4827.76 593
4828.42 610
4829.07 582
4829.73 591
4830.38 604
4831.04 630
4831.70 635
4832.35 643
4833.01 650
4833.66 639
4834.32 622
4834.98 665
4835.63 665
4836.29 690
4836.94 637
4837.60 625
4838.26 737
4838.91 769
4839.57 777
4840.23 766
4840.88 757
4841.54 719
4842.20 780
4842.85 800
4843.51 752
4844.17 804
4844.82 741
4845.48 750
4846.14 735
4846.79 725
4847.45 736
4848.11 761
4848.76 805
4849.42 864
4850.08 888
4850.73 913
4851.39 965
4852.05 970
4852.71 954
4853.36 926
4854.02 926
4854.68 919
4855.34 897
4855.99 901
4856.65 1027
4857.31 1161
4857.97 1317
4858.62 1467
4859.28 1512
4859.94 1419
4860.60 1397
4861.25 1325
4861.91 1195
4862.57 987
4863.23 973
4863.89 950
4864.54 895
4865.20 969
4865.86 921
4866.52 978
4867.18 988
4867.84 1020
4868.49 917
4869.15 931
4869.81 904
4870.47 871
4871.13 868
4871.79 863
4872.44 796
4873.10 746
4873.76 816
4874.42 788
4875.08 844
4875.74 782
4876.40 812
4877.06 845
4877.72 915
4878.37 993
4879.03 998
4879.69 1093
4880.35 1088
4881.01 1004
4881.67 1036
4882.33 888
4882.99 742
4883.65 753
4884.31 765
4884.97 722
4885.63 685
4886.29 642
4886.95 687
4887.61 682
4888.26 624
4888.92 631
4889.58 642
4890.24 607
4890.90 605
4891.56 661
4892.22 711
4892.88 731
4893.54 704
4894.20 698
4894.86 678
4895.52 631
4896.18 677
4896.84 657
4897.51 621
4898.17 671
4898.83 683
4899.49 675
4900.15 759
4900.81 706
4901.47 738
4902.13 738
4902.79 668
4903.45 647
4904.11 579
4904.77 602
4905.43 604
4906.09 556
4906.75 576
4907.41 592
4908.08 535
4908.74 597
4909.40 548
4910.06 541
4910.72 576
4911.38 523
4912.04 541
4912.70 511
4913.37 521
4914.03 504
4914.69 463
4915.35 451
4916.01 432
4916.67 490
4917.33 452
4918.00 505
4918.66 465
4919.32 478
4919.98 458
4920.64 453
4921.31 495
4921.97 457
4922.63 429
4923.29 453
4923.95 463
4924.62 446
4925.28 430
4925.94 483
4926.60 469
4927.26 463
4927.93 433
4928.59 425
4929.25 417
4929.91 410
4930.58 477
4931.24 459
4931.90 449
4932.56 433
4933.23 459
4933.89 471
4934.55 458
4935.22 424
4935.88 420
4936.54 446
4937.20 437
4937.87 408
4938.53 411
4939.19 398
4939.86 404
4940.52 447
4941.18 400
4941.85 400
4942.51 432
4943.17 408
4943.84 397
4944.50 412
4945.16 425
4945.83 421
4946.49 453
4947.15 431
4947.82 365
4948.48 392
4949.15 372
4949.81 383
4950.47 396
4951.14 397
4951.80 383
4952.47 393
4953.13 335
4953.79 348
4954.46 365
4955.12 406
4955.79 394
4956.45 384
4957.11 376
4957.78 408
4958.44 430
4959.11 411
4959.77 413
4960.44 402
4961.10 367
4961.77 421
4962.43 485
4963.10 493
4963.76 517
4964.42 578
4965.09 588
4965.75 577
4966.42 519
4967.08 501
4967.75 493
4968.41 457
4969.08 457
4969.74 411
4970.41 391
4971.08 399
4971.74 419
4972.41 420
4973.07 373
4973.74 389
4974.40 389
4975.07 444
4975.73 434
4976.40 494
4977.06 520
4977.73 486
4978.40 466
4979.06 461
4979.73 458
4980.39 403
4981.06 403
4981.73 424
4982.39 428
4983.06 387
4983.72 377
4984.39 403
4985.06 365
4985.72 352
4986.39 342
4987.05 341
4987.72 379
4988.39 355
4989.05 370
4989.72 362
4990.39 369
4991.05 348
4991.72 390
4992.39 381
4993.05 365
4993.72 382
4994.39 363
4995.05 354
4995.72 362
4996.39 368
4997.05 336
4997.72 371
4998.39 373
4999.06 373
4999.72 367
5000.39 369
5001.06 367
5001.73 336
5002.39 393
5003.06 308
5003.73 293
5004.39 325
5005.06 351
5005.73 324
5006.40 332
5007.07 355
5007.73 354
5008.40 341
5009.07 352
5009.74 388
5010.40 369
5011.07 326
5011.74 327
5012.41 339
5013.08 356
5013.74 406
5014.41 375
5015.08 336
5015.75 341
5016.42 350
5017.09 375
5017.75 377
5018.42 366
5019.09 345
5019.76 312
5020.43 331
5021.10 330
5021.76 314
5022.43 352
5023.10 388
5023.77 360
5024.44 353
5025.11 356
5025.78 375
5026.45 340
5027.12 364
5027.78 356
5028.45 387
5029.12 338
5029.79 326
5030.46 349
5031.13 342
5031.80 380
5032.47 395
5033.14 357
5033.81 343
5034.48 338
5035.15 307
5035.82 361
5036.49 381
5037.16 371
5037.83 378
5038.50 346
5039.16 358
5039.83 332
5040.50 353
5041.17 340
5041.84 298
5042.51 297
5043.18 360
5043.85 322
5044.52 342
5045.20 327
5045.87 355
5046.54 345
5047.21 369
5047.88 352
5048.55 331
5049.22 339
5049.89 349
5050.56 328
5051.23 372
5051.90 316
5052.57 305
5053.24 365
5053.91 372
5054.58 387
5055.25 396
5055.92 389
5056.60 323
5057.27 381
5057.94 402
5058.61 394
5059.28 340
5059.95 381
5060.62 340
5061.29 345
5061.96 373
5062.64 393
5063.31 370
5063.98 332
5064.65 341
5065.32 326
5065.99 339
5066.66 371
5067.34 343
5068.01 350
5068.68 319
5069.35 351
5070.02 354
5070.70 327
5071.37 339
5072.04 330
5072.71 339
5073.38 366
5074.06 405
5074.73 363
5075.40 382
5076.07 432
5076.74 430
5077.42 450
5078.09 452
5078.76 445
5079.43 498
5080.11 488
5080.78 504
5081.45 495
5082.12 456
5082.80 463
5083.47 474
5084.14 461
5084.82 418
5085.49 381
5086.16 422
5086.83 443
5087.51 463
5088.18 453
5088.85 519
5089.53 563
5090.20 531
5090.87 565
5091.55 599
5092.22 588
5092.89 569
5093.57 529
5094.24 558
5094.91 502
5095.59 506
5096.26 535
5096.93 485
5097.61 470
5098.28 450
5098.96 459
5099.63 418
5100.30 405
5100.98 396
5101.65 408
5102.32 424
5103.00 462
5103.67 468
5104.35 486
5105.02 522
5105.70 467
5106.37 512
5107.04 434
5107.72 451
5108.39 424
5109.07 433
5109.74 401
5110.42 387
5111.09 380
5111.77 374
5112.44 396
5113.11 420
5113.79 446
5114.46 388
5115.14 376
5115.81 419
5116.49 436
5117.16 494
5117.84 564
5118.51 576
5119.19 618
5119.86 625
5120.54 661
5121.21 654
5121.89 680
5122.57 612
5123.24 634
5123.92 619
5124.59 579
5125.27 508
5125.94 516
5126.62 480
5127.29 457
5127.97 433
5128.64 422
5129.32 394
5130.00 428
5130.67 490
5131.35 461
5132.02 444
5132.70 472
5133.38 437
5134.05 438
5134.73 444
5135.40 448
5136.08 449
5136.76 401
5137.43 375
5138.11 378
5138.79 405
5139.46 437
5140.14 439
5140.82 387
5141.49 397
5142.17 416
5142.85 394
5143.52 431
5144.20 405
5144.88 334
5145.55 351
5146.23 385
5146.91 392
5147.58 379
5148.26 361
5148.94 342
5149.61 377
5150.29 384
5150.97 352
5151.65 343
5152.32 357
5153.00 361
5153.68 385
5154.36 367
5155.03 337
5155.71 345
5156.39 334
5157.07 341
5157.74 391
5158.42 386
5159.10 389
5159.78 379
5160.45 362
5161.13 338
5161.81 336
5162.49 389
5163.17 390
5163.84 364
5164.52 346
5165.20 344
5165.88 390
5166.56 375
5167.24 338
5167.91 385
5168.59 370
5169.27 392
5169.95 358
5170.63 352
5171.31 342
5171.98 324
5172.66 365
5173.34 322
5174.02 354
5174.70 296
5175.38 283
5176.06 333
5176.74 316
5177.41 291
5178.09 320
5178.77 350
5179.45 335
5180.13 344
5180.81 335
5181.49 343
5182.17 349
5182.85 369
5183.53 382
5184.21 356
5184.89 333
5185.57 329
5186.24 306
5186.92 319
5187.60 348
5188.28 355
5188.96 312
5189.64 326
5190.32 352
5191.00 336
5191.68 340
5192.36 324
5193.04 322
5193.72 338
5194.40 318
5195.08 296
5195.76 287
5196.44 322
5197.12 282
5197.80 307
5198.48 304
5199.16 317
5199.84 358
5200.52 341
5201.21 313
5201.89 333
5202.57 324
5203.25 314
5203.93 347
5204.61 327
5205.29 317
5205.97 326
5206.65 365
5207.33 337
5208.01 359
5208.69 360
5209.37 381
5210.06 425
5210.74 399
5211.42 354
5212.10 334
5212.78 358
5213.46 393
5214.14 395
5214.82 371
5215.51 357
5216.19 395
5216.87 402
5217.55 396
5218.23 386
5218.91 363
5219.60 325
5220.28 428
5220.96 450
5221.64 420
5222.32 455
5223.00 422
5223.69 453
5224.37 487
5225.05 439
5225.73 424
5226.41 377
5227.10 346
5227.78 361
5228.46 363
5229.14 400
5229.83 364
5230.51 374
5231.19 384
5231.87 375
5232.56 326
5233.24 358
5233.92 402
5234.60 383
5235.29 394
5235.97 375
5236.65 416
5237.34 391
5238.02 406
5238.70 386
5239.38 391
5240.07 381
5240.75 355
5241.43 375
5242.12 405
5242.80 395
5243.48 407
5244.17 410
5244.85 364
5245.53 385
5246.22 405
5246.90 340
5247.58 335
5248.27 359
5248.95 378
5249.63 379
5250.32 366
5251.00 403
5251.69 412
5252.37 477
5253.05 410
5253.74 439
5254.42 398
5255.11 394
5255.79 392
5256.47 359
5257.16 344
5257.84 375
5258.53 385
5259.21 410
5259.89 371
5260.58 410
5261.26 417
5261.95 430
5262.63 498
5263.32 455
5264.00 441
5264.69 433
5265.37 397
5266.06 384
5266.74 406
5267.43 401
5268.11 361
5268.79 412
5269.48 398
5270.16 386
5270.85 379
5271.53 386
5272.22 390
5272.91 380
5273.59 391
5274.28 364
5274.96 380
5275.65 385
5276.33 380
5277.02 365
5277.70 355
5278.39 335
5279.07 365
5279.76 349
5280.45 359
5281.13 382
5281.82 403
5282.50 395
5283.19 367
5283.87 350
5284.56 404
5285.25 357
5285.93 341
5286.62 328
5287.30 350
5287.99 347
5288.68 360
5289.36 367
5290.05 334
5290.74 356
5291.42 397
5292.11 347
5292.79 325
5293.48 368
5294.17 315
5294.85 353
5295.54 375
5296.23 396
5296.91 402
5297.60 409
5298.29 420
5298.98 420
5299.66 421
5300.35 379
5301.04 396
5301.72 426
5302.41 463
5303.10 481
5303.78 517
5304.47 552
5305.16 591
5305.85 565
5306.53 592
5307.22 549
5307.91 580
5308.60 574
5309.28 532
5309.97 498
5310.66 532
5311.35 613
5312.03 601
5312.72 605
5313.41 597
5314.10 565
5314.79 541
5315.47 547
5316.16 518
5316.85 459
5317.54 459
5318.23 531
5318.91 512
5319.60 471
5320.29 538
5320.98 560
5321.67 554
5322.36 519
5323.04 538
5323.73 509
5324.42 489
5325.11 446
5325.80 425
5326.49 440
5327.18 423
5327.86 419
5328.55 391
5329.24 373
5329.93 358
5330.62 373
5331.31 392
5332.00 399
5332.69 374
5333.38 383
5334.06 374
5334.75 337
5335.44 377
5336.13 369
5336.82 360
5337.51 387
5338.20 371
5338.89 400
5339.58 372
5340.27 381
5340.96 330
5341.65 360
5342.34 366
5343.03 353
5343.72 329
5344.41 344
5345.10 363
5345.79 386
5346.48 396
5347.17 410
5347.86 388
5348.55 425
5349.24 437
5349.93 411
5350.62 401
5351.31 446
5352.00 391
5352.69 400
5353.38 365
5354.07 357
5354.76 343
5355.45 329
5356.14 341
5356.83 335
5357.52 346
5358.21 336
5358.90 362
5359.59 387
5360.29 421
5360.98 402
5361.67 409
5362.36 417
5363.05 422
5363.74 416
5364.43 418
5365.12 391
5365.81 397
5366.50 404
5367.20 399
5367.89 349
5368.58 379
5369.27 360
5369.96 371
5370.65 397
5371.34 332
5372.04 332
5372.73 343
5373.42 366
5374.11 347
5374.80 346
5375.49 380
5376.19 372
5376.88 350
5377.57 312
5378.26 311
5378.95 334
5379.65 329
5380.34 331
5381.03 344
5381.72 311
5382.42 312
5383.11 336
5383.80 368
5384.49 331
5385.19 339
5385.88 406
5386.57 396
5387.26 344
5387.96 384
5388.65 382
5389.34 363
5390.03 379
5390.73 356
5391.42 396
5392.11 398
5392.80 392
5393.50 354
5394.19 372
5394.88 344
5395.58 396
5396.27 387
5396.96 384
5397.66 353
5398.35 315
5399.04 341
5399.74 374
5400.43 371
5401.12 379
5401.82 375
5402.51 329
5403.20 333
5403.90 334
5404.59 363
5405.29 378
5405.98 382
5406.67 386
5407.37 416
5408.06 393
5408.75 373
5409.45 363
5410.14 371
5410.84 377
5411.53 412
5412.23 367
5412.92 386
5413.61 356
5414.31 357
5415.00 377
5415.70 342
5416.39 393
5417.09 369
5417.78 359
5418.47 347
5419.17 403
5419.86 392
5420.56 362
5421.25 390
5421.95 388
5422.64 407
5423.34 392
5424.03 374
5424.73 331
5425.42 377
5426.12 379
5426.81 406
5427.51 405
5428.20 369
5428.90 360
5429.59 328
5430.29 345
5430.99 402
5431.68 360
5432.38 382
5433.07 340
5433.77 390
5434.46 353
5435.16 407
5435.85 436
5436.55 473
5437.25 412
5437.94 418
5438.64 445
5439.33 428
5440.03 422
5440.73 411
5441.42 426
5442.12 396
5442.81 441
5443.51 432
5444.21 416
5444.90 461
5445.60 549
5446.29 495
5446.99 481
5447.69 526
5448.38 540
5449.08 534
5449.78 496
5450.47 510
5451.17 519
5451.87 582
5452.56 559
5453.26 521
5453.96 493
5454.65 457
5455.35 449
5456.05 433
5456.75 474
5457.44 495
5458.14 503
5458.84 493
5459.53 509
5460.23 484
5460.93 467
5461.63 491
5462.32 537
5463.02 549
5463.72 553
5464.42 625
5465.11 601
5465.81 576
5466.51 610
5467.21 536
5467.90 502
5468.60 487
5469.30 485
5470.00 508
5470.70 534
5471.39 510
5472.09 542
5472.79 559
5473.49 559
5474.19 592
5474.88 593
5475.58 655
5476.28 579
5476.98 640
5477.68 645
5478.38 799
5479.07 968
5479.77 1134
5480.47 1220
5481.17 1271
5481.87 1338
5482.57 1379
5483.27 1315
5483.96 1118
5484.66 987
5485.36 852
5486.06 798
5486.76 777
5487.46 720
5488.16 667
5488.86 732
5489.56 768
5490.26 729
5490.96 696
5491.65 791
5492.35 744
5493.05 718
5493.75 770
5494.45 837
5495.15 882
5495.85 822
5496.55 932
5497.25 898
5497.95 966
5498.65 1041
5499.35 1216
5500.05 1516
5500.75 1775
5501.45 1987
5502.15 2187
5502.85 2098
5503.55 1921
5504.25 1691
5504.95 1455
5505.65 1194
5506.35 1049
5507.05 883
5507.75 771
5508.45 753
5509.15 715
5509.85 661
5510.55 637
5511.25 631
5511.95 615
5512.65 602
5513.35 593
5514.05 636
5514.76 646
5515.46 657
5516.16 676
5516.86 699
5517.56 665
5518.26 656
5518.96 689
5519.66 734
5520.36 736
5521.06 729
5521.77 704
5522.47 656
5523.17 605
5523.87 599
5524.57 543
5525.27 558
5525.97 595
5526.67 523
5527.38 496
5528.08 505
5528.78 531
5529.48 560
5530.18 583
5530.88 610
5531.59 544
5532.29 519
5532.99 490
5533.69 516
5534.39 502
5535.10 452
5535.80 440
5536.50 461
5537.20 469
5537.90 472
5538.61 445
5539.31 465
5540.01 503
5540.71 452
5541.42 423
5542.12 417
5542.82 444
5543.52 478
5544.23 451
5544.93 427
5545.63 421
5546.33 408
5547.04 407
5547.74 403
5548.44 403
5549.15 417
5549.85 405
5550.55 409
5551.26 428
5551.96 420
5552.66 405
5553.36 423
5554.07 424
5554.77 420
5555.47 404
5556.18 470
5556.88 420
5557.58 411
5558.29 430
5558.99 436
5559.70 431
5560.40 462
5561.10 409
5561.81 409
5562.51 420
5563.21 486
5563.92 425
5564.62 456
5565.33 444
5566.03 382
5566.73 443
5567.44 426
5568.14 408
5568.85 441
5569.55 382
5570.25 393
5570.96 385
5571.66 377
5572.37 417
5573.07 456
5573.78 394
5574.48 447
5575.19 420
5575.89 464
5576.59 490
5577.30 430
5578.00 439
5578.71 417
5579.41 429
5580.12 438
5580.82 394
5581.53 391
5582.23 382
5582.94 384
5583.64 378
5584.35 437
5585.05 449
5585.76 407
5586.46 403
5587.17 437
5587.88 457
5588.58 392
5589.29 392
5589.99 447
5590.70 398
5591.40 391
5592.11 379
5592.81 352
5593.52 382
5594.23 364
5594.93 379
5595.64 372
5596.34 361
5597.05 405
5597.76 400
5598.46 386
5599.17 392
5599.87 380
5600.58 381
5601.29 392
5601.99 381
5602.70 373
5603.41 403
5604.11 385
5604.82 367
5605.52 375
5606.23 370
5606.94 408
5607.64 373
5608.35 356
5609.06 339
5609.76 387
5610.47 407
5611.18 421
5611.88 410
5612.59 356
5613.30 372
5614.01 403
5614.71 402
5615.42 391
5616.13 420
5616.83 375
5617.54 395
5618.25 385
5618.96 392
5619.66 421
5620.37 362
5621.08 401
5621.79 377
5622.49 383
5623.20 380
5623.91 438
5624.62 403
5625.32 433
5626.03 399
5626.74 415
5627.45 411
5628.16 434
5628.86 438
5629.57 441
5630.28 476
5630.99 497
5631.70 497
5632.40 457
5633.11 488
5633.82 516
5634.53 499
5635.24 440
5635.95 495
5636.65 510
5637.36 524
5638.07 528
5638.78 522
5639.49 560
5640.20 568
5640.91 542
5641.61 545
5642.32 530
5643.03 547
5643.74 490
5644.45 458
5645.16 489
5645.87 427
5646.58 456
5647.29 440
5648.00 444
5648.70 416
5649.41 412
5650.12 406
5650.83 419
5651.54 435
5652.25 452
5652.96 485
5653.67 438
5654.38 461
5655.09 472
5655.80 476
5656.51 454
5657.22 411
5657.93 459
5658.64 524
5659.35 504
5660.06 587
5660.77 619
5661.48 600
5662.19 593
5662.90 534
5663.61 544
5664.32 524
5665.03 464
5665.74 501
5666.45 477
5667.16 478
5667.87 486
5668.58 463
5669.29 454
5670.00 487
5670.71 518
5671.42 504
5672.13 540
5672.84 526
5673.56 545
5674.27 490
5674.98 493
5675.69 430
5676.40 425
5677.11 440
5677.82 457
5678.53 407
5679.24 409
5679.95 466
5680.67 521
5681.38 538
5682.09 494
5682.80 442
5683.51 463
5684.22 447
5684.93 414
5685.65 407
5686.36 445
5687.07 422
5687.78 373
5688.49 349
5689.20 387
5689.92 391
5690.63 433
5691.34 365
5692.05 366
5692.76 346
5693.47 394
5694.19 395
5694.90 395
5695.61 342
5696.32 399
5697.04 410
5697.75 366
5698.46 411
5699.17 397
5699.89 365
5700.60 344
5701.31 380
5702.02 393
5702.74 375
5703.45 373
5704.16 355
5704.87 376
5705.59 355
5706.30 339
5707.01 414
5707.72 377
5708.44 357
5709.15 404
5709.86 371
5710.58 350
5711.29 342
5712.00 366
5712.72 338
5713.43 313
5714.14 362
5714.86 388
5715.57 340
5716.28 348
5717.00 348
5717.71 344
5718.42 346
5719.14 334
5719.85 358
5720.56 332
5721.28 328
5721.99 335
5722.71 343
5723.42 363
5724.13 361
5724.85 385
5725.56 356
5726.28 387
5726.99 372
5727.70 341
5728.42 376
5729.13 379
5729.85 389
5730.56 360
5731.28 344
5731.99 339
5732.70 343
5733.42 352
5734.13 381
5734.85 390
5735.56 365
5736.28 326
5736.99 357
5737.71 383
5738.42 347
5739.14 377
5739.85 346
5740.57 335
5741.28 314
5742.00 349
5742.71 334
5743.43 304
5744.14 298
5744.86 328
5745.57 326
5746.29 311
5747.00 291
5747.72 323
5748.43 315
5749.15 298
5749.87 309
5750.58 302
5751.30 342
5752.01 345
5752.73 329
5753.44 340
5754.16 329
5754.88 339
5755.59 316
5756.31 333
5757.02 329
5757.74 331
5758.46 348
5759.17 370
5759.89 356
5760.60 344
5761.32 342
5762.04 327
5762.75 353
5763.47 371
5764.19 324
5764.90 340
5765.62 306
5766.34 289
5767.05 350
5767.77 357
5768.49 300
5769.20 343
5769.92 329
5770.64 347
5771.35 370
5772.07 387
5772.79 324
5773.50 348
5774.22 360
5774.94 321
5775.65 312
5776.37 311
5777.09 373
5777.81 367
5778.52 327
5779.24 351
5779.96 364
5780.68 338
5781.39 331
5782.11 382
5782.83 341
5783.55 320
5784.26 346
5784.98 361
5785.70 308
5786.42 307
5787.14 300
5787.85 325
5788.57 287
5789.29 283
5790.01 325
5790.73 369
5791.44 366
5792.16 332
5792.88 341
5793.60 318
5794.32 322
5795.03 291
5795.75 278
5796.47 300
5797.19 326
5797.91 319
5798.63 312
5799.35 316
5800.06 332
5800.78 331
5801.50 309
5802.22 320
5802.94 340
5803.66 346
5804.38 328
5805.10 353
5805.82 363
5806.53 323
5807.25 347
5807.97 309
5808.69 346
5809.41 340
5810.13 343
5810.85 338
5811.57 356
5812.29 341
5813.01 331
5813.73 314
5814.45 315
5815.17 321
5815.89 321
5816.61 313
5817.33 325
5818.05 314
5818.77 305
5819.49 346
5820.20 335
5820.92 324
5821.64 278
5822.36 327
5823.09 343
5823.81 344
5824.53 333
5825.25 370
5825.97 325
5826.69 345
5827.41 322
5828.13 352
5828.85 328
5829.57 328
5830.29 309
5831.01 356
5831.73 340
5832.45 334
5833.17 331
5833.89 373
5834.61 348
5835.33 347
5836.05 363
5836.78 335
5837.50 346
5838.22 363
5838.94 346
5839.66 321
5840.38 358
5841.10 327
5841.82 353
5842.54 352
5843.27 357
5843.99 319
5844.71 382
5845.43 383
5846.15 358
5846.87 327
5847.59 337
5848.32 405
5849.04 398
5849.76 379
5850.48 344
5851.20 338
5851.93 344
5852.65 390
5853.37 435
5854.09 422
5854.81 430
5855.54 403
5856.26 406
5856.98 388
5857.70 331
5858.42 355
5859.15 385
5859.87 385
5860.59 344
5861.31 342
5862.04 357
5862.76 365
5863.48 388
5864.20 350
5864.93 369
5865.65 375
5866.37 372
5867.10 354
5867.82 347
5868.54 413
5869.26 418
5869.99 442
5870.71 443
5871.43 433
5872.16 469
5872.88 458
5873.60 466
5874.33 446
5875.05 390
5875.77 397
5876.50 435
5877.22 429
5877.94 451
5878.67 487
5879.39 523
5880.11 515
5880.84 515
5881.56 481
5882.28 474
5883.01 498
5883.73 474
5884.46 459
5885.18 470
5885.90 451
5886.63 478
5887.35 478
5888.08 504
5888.80 473
5889.52 418
5890.25 460
5890.97 432
5891.70 440
5892.42 426
5893.15 443
5893.87 425
5894.59 403
5895.32 463
5896.04 436
5896.77 431
5897.49 444
5898.22 459
5898.94 433
5899.67 474
5900.39 446
5901.12 466
5901.84 418
5902.57 479
5903.29 450
5904.02 499
5904.74 451
5905.47 466
5906.19 497
5906.92 474
5907.64 495
5908.37 451
5909.09 457
5909.82 489
5910.55 511
5911.27 473
5912.00 485
5912.72 490
5913.45 477
5914.17 503
5914.90 470
5915.63 486
5916.35 469
5917.08 509
5917.80 543
5918.53 527
5919.25 551
5919.98 543
5920.71 529
5921.43 537
5922.16 515
5922.89 563
5923.61 564
5924.34 602
5925.06 586
5925.79 639
5926.52 611
5927.24 612
5927.97 582
5928.70 591
5929.42 602
5930.15 639
5930.88 728
5931.60 704
5932.33 730
5933.06 712
5933.78 713
5934.51 678
5935.24 711
5935.97 724
5936.69 744
5937.42 768
5938.15 722
5938.87 767
5939.60 817
5940.33 846
5941.06 791
5941.78 818
5942.51 825
5943.24 859
5943.97 928
5944.69 956
5945.42 975
5946.15 996
5946.88 1010
5947.60 1015
5948.33 996
5949.06 1013
5949.79 1063
5950.52 1176
5951.24 1342
5951.97 1524
5952.70 1755
5953.43 1874
5954.16 2012
5954.88 2109
5955.61 1955
5956.34 1822
5957.07 1693
5957.80 1629
5958.53 1538
5959.25 1378
5959.98 1305
5960.71 1318
5961.44 1299
5962.17 1254
5962.90 1343
5963.63 1323
5964.36 1466
5965.08 1560
5965.81 1679
5966.54 1947
5967.27 2127
5968.00 2186
5968.73 2150
5969.46 2083
5970.19 1995
5970.92 1917
5971.65 1765
5972.37 1667
5973.10 1669
5973.83 1609
5974.56 1540
5975.29 1556
5976.02 1525
5976.75 1544
5977.48 1573
5978.21 1585
5978.94 1594
5979.67 1578
5980.40 1686
5981.13 1786
5981.86 1778
5982.59 1821
5983.32 1845
5984.05 1946
5984.78 1937
5985.51 1924
5986.24 1874
5986.97 1893
5987.70 1948
5988.43 1907
5989.16 1897
5989.89 1920
5990.62 1824
5991.35 1850
5992.08 1837
5992.81 2004
5993.54 1916
5994.27 1932
5995.00 1907
5995.74 1975
5996.47 2062
5997.20 2069
5997.93 2100
5998.66 2177
5999.39 2115
6000.12 2192
6000.85 2128
6001.58 2099
6002.31 2095
6003.04 2038
6003.78 2055
6004.51 2002
6005.24 1925
6005.97 1943
6006.70 2023
6007.43 2064
6008.16 2080
6008.90 2167
6009.63 2434
6010.36 2937
6011.09 3681
6011.82 4440
6012.55 5478
6013.29 6648
6014.02 7430
6014.75 7999
6015.48 8134
6016.21 7929
6016.95 7425
6017.68 6728
6018.41 5877
6019.14 4996
6019.87 4186
6020.61 3600
6021.34 3003
6022.07 2510
6022.80 2261
6023.54 2003
6024.27 1861
6025.00 1738
6025.73 1744
6026.47 1632
6027.20 1654
6027.93 1556
6028.66 1641
6029.40 1775
6030.13 1873
6030.86 1913
6031.59 1950
6032.33 1836
6033.06 1725
6033.79 1568
6034.53 1491
6035.26 1370
6035.99 1267
6036.73 1347
6037.46 1286
6038.19 1290
6038.93 1349
6039.66 1335
6040.39 1351
6041.13 1374
6041.86 1353
6042.59 1384
6043.33 1423
6044.06 1391
6044.79 1437
6045.53 1494
6046.26 1555
6047.00 1539
6047.73 1632
6048.46 1651
6049.20 1621
6049.93 1662
6050.67 1791
6051.40 1881
6052.13 2052
6052.87 2293
6053.60 2479
6054.34 2571
6055.07 2469
6055.81 2335
6056.54 2136
6057.27 1987
6058.01 1762
6058.74 1620
6059.48 1530
6060.21 1517
6060.95 1454
6061.68 1403
6062.42 1432
6063.15 1379
6063.89 1313
6064.62 1368
6065.36 1287
6066.09 1309
6066.83 1307
6067.56 1297
6068.30 1271
6069.03 1263
6069.77 1236
6070.50 1165
6071.24 1183
6071.97 1186
6072.71 1208
6073.44 1223
6074.18 1148
6074.91 1122
6075.65 1116
6076.39 1094
6077.12 1048
6077.86 1124
6078.59 1057
6079.33 1020
6080.06 1016
6080.80 1054
6081.54 1014
6082.27 1015
6083.01 970
6083.74 944
6084.48 938
6085.22 898
6085.95 984
6086.69 974
6087.42 1012
6088.16 1022
6088.90 1003
6089.63 1080
6090.37 1110
6091.11 1139
6091.84 1148
6092.58 1174
6093.32 1174
6094.05 1103
6094.79 1023
6095.53 1003
6096.26 952
6097.00 959
6097.74 906
6098.47 889
6099.21 852
6099.95 845
6100.69 870
6101.42 905
6102.16 847
6102.90 880
6103.63 860
6104.37 820
6105.11 851
6105.85 821
6106.58 797
6107.32 820
6108.06 828
6108.80 811
6109.53 803
6110.27 829
6111.01 830
6111.75 880
6112.49 873
6113.22 872
6113.96 838
6114.70 864
6115.44 905
6116.17 937
6116.91 921
6117.65 916
6118.39 966
6119.13 996
6119.87 899
6120.60 955
6121.34 928
6122.08 939
6122.82 929
6123.56 851
6124.30 825
6125.03 856
6125.77 895
6126.51 931
6127.25 910
6127.99 912
6128.73 970
6129.47 900
6130.21 907
6130.94 928
6131.68 968
6132.42 960
6133.16 913
6133.90 878
6134.64 865
6135.38 845
6136.12 935
6136.86 941
6137.60 986
6138.34 989
6139.08 1108
6139.81 1077
6140.55 1028
6141.29 1123
6142.03 1134
6142.77 1089
6143.51 1105
6144.25 1094
6144.99 1061
6145.73 1066
6146.47 1010
6147.21 1118
6147.95 1081
6148.69 1082
6149.43 1046
6150.17 1025
6150.91 1065
6151.65 1101
6152.39 1062
6153.13 1112
6153.87 1128
6154.61 1127
6155.35 1140
6156.09 1121
6156.83 1167
6157.58 1131
6158.32 1193
6159.06 1192
6159.80 1145
6160.54 1208
6161.28 1245
6162.02 1242
6162.76 1239
6163.50 1274
6164.24 1353
6164.98 1470
6165.72 1586
6166.46 1661
6167.21 1718
6167.95 1782
6168.69 1818
6169.43 1812
6170.17 1804
6170.91 1684
6171.65 1652
6172.39 1616
6173.14 1613
6173.88 1578
6174.62 1495
6175.36 1487
6176.10 1565
6176.84 1542
6177.59 1524
6178.33 1580
6179.07 1674
6179.81 1819
6180.55 2143
6181.30 2528
6182.04 2961
6182.78 3296
6183.52 3572
6184.26 3821
6185.01 3887
6185.75 3837
6186.49 3561
6187.23 3167
6187.97 2908
6188.72 2573
6189.46 2352
6190.20 2197
6190.94 2042
6191.69 1936
6192.43 1858
6193.17 1880
6193.92 1895
6194.66 1856
6195.40 1917
6196.14 1868
6196.89 1839
6197.63 1883
6198.37 1827
6199.12 1798
6199.86 1776
6200.60 1779
6201.34 1787
6202.09 1784
6202.83 1746
6203.57 1793
6204.32 1979
6205.06 2203
6205.80 2700
6206.55 3530
6207.29 4626
6208.03 5842
6208.78 7196
6209.52 8291
6210.27 8952
6211.01 9235
6211.75 8901
6212.50 8188
6213.24 7012
6213.98 5952
6214.73 4873
6215.47 3899
6216.22 3234
6216.96 2704
6217.71 2182
6218.45 1871
6219.19 1683
6219.94 1625
6220.68 1548
6221.43 1457
6222.17 1415
6222.92 1417
6223.66 1398
6224.40 1350
6225.15 1250
6225.89 1234
6226.64 1219
6227.38 1163
6228.13 1062
6228.87 997
6229.62 949
6230.36 923
6231.11 890
6231.85 893
6232.60 892
6233.34 871
6234.09 881
6234.83 907
6235.58 899
6236.32 881
6237.07 917
6237.81 959
6238.56 1002
6239.30 1062
6240.05 1083
6240.80 1157
6241.54 1136
6242.29 1159
6243.03 1135
6243.78 1109
6244.52 1117
6245.27 1257
6246.02 1220
6246.76 1281
6247.51 1311
6248.25 1368
6249.00 1421
6249.75 1409
6250.49 1319
6251.24 1316
6251.98 1216
6252.73 1164
6253.48 1175
6254.22 1114
6254.97 1021
6255.72 990
6256.46 1050
6257.21 1013
6257.95 964
6258.70 961
6259.45 951
6260.19 958
6260.94 956
6261.69 929
6262.43 959
6263.18 926
6263.93 883
6264.68 881
6265.42 907
6266.17 871
6266.92 838
6267.66 862
6268.41 826
6269.16 820
6269.91 863
6270.65 840
6271.40 857
6272.15 878
6272.89 833
6273.64 862
6274.39 843
6275.14 822
6275.88 880
6276.63 924
6277.38 871
6278.13 900
6278.88 874
6279.62 852
6280.37 839
6281.12 811
6281.87 834
6282.62 822
6283.36 724
6284.11 727
6284.86 766
6285.61 810
6286.36 780
6287.10 749
6287.85 790
6288.60 750
6289.35 696
6290.10 682
6290.85 673
6291.59 683
6292.34 679
6293.09 694
6293.84 662
6294.59 661
6295.34 631
6296.09 616
6296.84 632
6297.58 680
6298.33 674
6299.08 657
6299.83 631
6300.58 608
6301.33 670
6302.08 645
6302.83 658
6303.58 600
6304.33 629
6305.08 636
6305.83 605
6306.58 631
6307.32 629
6308.07 638
6308.82 660
6309.57 594
6310.32 654
6311.07 645
6311.82 675
6312.57 699
6313.32 664
6314.07 677
6314.82 686
6315.57 737
6316.32 736
6317.07 723
6317.82 716
6318.57 733
6319.32 666
6320.07 660
6320.82 605
6321.57 594
6322.32 560
6323.07 572
6323.82 605
6324.58 571
6325.33 586
6326.08 605
6326.83 586
6327.58 600
6328.33 562
6329.08 649
6329.83 642
6330.58 613
6331.33 600
6332.08 635
6332.83 566
6333.58 565
6334.34 587
6335.09 574
6335.84 584
6336.59 583
6337.34 598
6338.09 636
6338.84 601
6339.59 550
6340.35 605
6341.10 583
6341.85 561
6342.60 526
6343.35 577
6344.10 599
6344.86 614
6345.61 581
6346.36 560
6347.11 598
6347.86 592
6348.62 648
6349.37 654
6350.12 653
6350.87 712
6351.62 766
6352.38 757
6353.13 760
6353.88 767
6354.63 752
6355.38 785
6356.14 798
6356.89 725
6357.64 630
6358.39 661
6359.15 673
6359.90 665
6360.65 642
6361.40 621
6362.16 606
6362.91 674
6363.66 631
6364.42 644
6365.17 641
6365.92 681
6366.67 691
6367.43 837
6368.18 939
6368.93 935
6369.69 908
6370.44 904
6371.19 832
6371.95 781
6372.70 723
6373.45 699
6374.21 678
6374.96 653
6375.71 651
6376.47 662
6377.22 604
6377.98 623
6378.73 676
6379.48 664
6380.24 635
6380.99 696
6381.74 691
6382.50 645
6383.25 717
6384.01 706
6384.76 648
6385.51 669
6386.27 642
6387.02 640
6387.78 655
6388.53 611
6389.29 635
6390.04 641
6390.79 575
6391.55 557
6392.30 588
6393.06 600
6393.81 586
6394.57 617
6395.32 582
6396.08 569
6396.83 617
6397.59 584
6398.34 599
6399.10 637
6399.85 586
6400.61 601
6401.36 589
6402.12 556
6402.87 520
6403.63 561
6404.38 607
6405.14 584
6405.89 549
6406.65 574
6407.40 612
6408.16 644
6408.91 617
6409.67 678
6410.43 741
6411.18 690
6411.94 692
6412.69 703
6413.45 629
6414.20 652
6414.96 612
6415.72 659
6416.47 693
6417.23 696
6417.98 766
6418.74 740
6419.50 676
6420.25 667
6421.01 647
6421.77 586
6422.52 537
6423.28 552
6424.03 566
6424.79 633
6425.55 583
6426.30 591
6427.06 607
6427.82 574
6428.57 576
6429.33 590
6430.09 551
6430.84 603
6431.60 625
6432.36 559
6433.11 614
6433.87 602
6434.63 669
6435.39 652
6436.14 652
6436.90 581
6437.66 598
6438.41 601
6439.17 634
6439.93 689
6440.69 636
6441.44 597
6442.20 625
6442.96 644
6443.72 606
6444.47 638
6445.23 681
6445.99 656
6446.75 667
6447.50 689
6448.26 692
6449.02 723
6449.78 684
6450.54 652
6451.29 696
6452.05 707
6452.81 659
6453.57 676
6454.33 660
6455.08 691
6455.84 727
6456.60 715
6457.36 680
6458.12 702
6458.88 702
6459.64 731
6460.39 748
6461.15 781
6461.91 768
6462.67 771
6463.43 731
6464.19 777
6464.95 772
6465.70 795
6466.46 810
6467.22 841
6467.98 923
6468.74 872
6469.50 900
6470.26 861
6471.02 880
6471.78 891
6472.54 904
6473.30 931
6474.05 870
6474.81 921
6475.57 983
6476.33 911
6477.09 851
6477.85 900
6478.61 934
6479.37 979
6480.13 979
6480.89 1022
6481.65 1021
6482.41 1057
6483.17 1068
6483.93 1075
6484.69 1138
6485.45 1130
6486.21 1183
6486.97 1196
6487.73 1163
6488.49 1173
6489.25 1189
6490.01 1252
6490.77 1256
6491.53 1192
6492.29 1257
6493.05 1302
6493.81 1431
6494.57 1404
6495.33 1339
6496.10 1405
6496.86 1429
6497.62 1353
6498.38 1380
6499.14 1370
6499.90 1356
6500.66 1383
6501.42 1406
6502.18 1422
6502.94 1416
6503.70 1480
6504.47 1642
6505.23 1870
6505.99 2269
6506.75 3067
6507.51 4021
6508.27 4841
6509.03 5554
6509.79 6041
6510.56 6101
6511.32 5808
6512.08 5196
6512.84 4612
6513.60 3908
6514.36 3265
6515.13 2683
6515.89 2373
6516.65 2029
6517.41 1883
6518.17 1683
6518.94 1663
6519.70 1579
6520.46 1576
6521.22 1583
6521.98 1631
6522.75 1676
6523.51 1694
6524.27 1801
6525.03 1969
6525.79 2034
6526.56 2279
6527.32 2662
6528.08 2857
6528.84 2938
6529.61 2910
6530.37 2893
6531.13 2740
6531.90 2666
6532.66 2505
6533.42 2531
6534.18 2678
6534.95 2996
6535.71 3357
6536.47 3778
6537.24 4106
6538.00 4273
6538.76 4156
6539.53 3862
6540.29 3401
6541.05 3010
6541.82 2565
6542.58 2254
6543.34 1995
6544.11 1804
6544.87 1756
6545.63 1647
6546.40 1653
6547.16 1607
6547.92 1607
6548.69 1603
6549.45 1581
6550.21 1529
6550.98 1462
6551.74 1409
6552.51 1433
6553.27 1400
6554.03 1406
6554.80 1354
6555.56 1321
6556.33 1317
6557.09 1277
6557.85 1239
6558.62 1244
6559.38 1279
6560.15 1321
6560.91 1289
6561.68 1326
6562.44 1393
6563.21 1410
6563.97 1410
6564.74 1459
6565.50 1487
6566.26 1485
6567.03 1498
6567.79 1483
6568.56 1463
6569.32 1497
6570.09 1552
6570.85 1477
6571.62 1470
6572.38 1521
6573.15 1548
6573.91 1564
6574.68 1567
6575.44 1569
6576.21 1577
6576.98 1648
6577.74 1646
6578.51 1592
6579.27 1649
6580.04 1536
6580.80 1576
6581.57 1556
6582.33 1587
6583.10 1689
6583.87 1708
6584.63 1721
6585.40 1654
6586.16 1638
6586.93 1617
6587.70 1630
6588.46 1631
6589.23 1643
6589.99 1597
6590.76 1657
6591.53 1725
6592.29 1813
6593.06 2005
6593.82 2257
6594.59 2466
6595.36 2634
6596.12 2693
6596.89 2687
6597.66 2678
6598.42 2496
6599.19 2359
6599.96 2076
6600.72 1962
6601.49 1856
6602.26 1683
6603.02 1552
6603.79 1454
6604.56 1398
6605.33 1426
6606.09 1419
6606.86 1377
6607.63 1399
6608.39 1429
6609.16 1411
6609.93 1371
6610.70 1425
6611.46 1403
6612.23 1353
6613.00 1424
6613.77 1373
6614.53 1382
6615.30 1361
6616.07 1357
6616.84 1391
6617.60 1388
6618.37 1378
6619.14 1410
6619.91 1471
6620.68 1548
6621.44 1656
6622.21 1723
6622.98 1897
6623.75 1956
6624.52 2010
6625.28 2120
6626.05 1932
6626.82 1787
6627.59 1819
6628.36 1686
6629.13 1578
6629.89 1509
6630.66 1463
6631.43 1510
6632.20 1553
6632.97 1627
6633.74 1732
6634.51 1832
6635.27 1924
6636.04 1958
6636.81 2033
6637.58 2041
6638.35 2003
6639.12 1963
6639.89 2101
6640.66 2241
6641.43 2385
6642.19 2435
6642.96 2473
6643.73 2542
6644.50 2363
6645.27 2268
6646.04 2076
6646.81 1884
6647.58 1736
6648.35 1575
6649.12 1476
6649.89 1384
6650.66 1276
6651.43 1223
6652.20 1242
6652.97 1213
6653.74 1170
6654.51 1160
6655.28 1196
6656.05 1283
6656.82 1236
6657.59 1229
6658.36 1247
6659.13 1159
6659.90 1183
6660.67 1199
6661.44 1168
6662.21 1163
6662.98 1155
6663.75 1115
6664.52 1141
6665.29 1118
6666.06 1120
6666.83 1175
6667.60 1182
6668.37 1147
6669.14 1190
6669.91 1264
6670.68 1255
6671.46 1411
6672.23 1405
6673.00 1371
6673.77 1363
6674.54 1283
6675.31 1306
6676.08 1304
6676.85 1285
6677.62 1274
6678.40 1259
6679.17 1285
6679.94 1348
6680.71 1319
6681.48 1386
6682.25 1421
6683.02 1498
6683.80 1526
6684.57 1664
6685.34 1822
6686.11 1895
6686.88 1969
6687.65 1935
6688.43 1814
6689.20 1688
6689.97 1485
6690.74 1340
6691.51 1332
6692.29 1252
6693.06 1162
6693.83 1120
6694.60 1075
6695.37 1067
6696.15 1042
6696.92 1060
6697.69 1083
6698.46 1079
6699.24 1086
6700.01 1092
6700.78 1072
6701.55 1016
6702.33 1047
6703.10 1043
6703.87 1024
6704.64 1012
6705.42 972
6706.19 947
6706.96 973
6707.74 969
6708.51 922
6709.28 954
6710.06 943
6710.83 926
6711.60 901
6712.37 936
6713.15 901
6713.92 831
6714.69 859
6715.47 860
6716.24 878
6717.01 892
6717.79 857
6718.56 888
6719.34 873
6720.11 838
6720.88 807
6721.66 842
6722.43 882
6723.20 864
6723.98 875
6724.75 831
6725.53 862
6726.30 853
6727.07 858
6727.85 847
6728.62 863
6729.40 840
6730.17 881
6730.95 868
6731.72 877
6732.49 917
6733.27 859
6734.04 927
6734.82 881
6735.59 873
6736.37 936
6737.14 966
6737.92 972
6738.69 954
6739.47 970
6740.24 1057
6741.01 1007
6741.79 992
6742.56 940
6743.34 936
6744.11 979
6744.89 968
6745.67 1025
6746.44 1017
6747.22 981
6747.99 1047
6748.77 1062
6749.54 1090
6750.32 1140
6751.09 1227
6751.87 1282
6752.64 1423
6753.42 1504
6754.19 1636
6754.97 1679
6755.75 1635
6756.52 1532
6757.30 1374
6758.07 1305
6758.85 1264
6759.63 1232
6760.40 1193
6761.18 1227
6761.95 1194
6762.73 1159
6763.51 1130
6764.28 1091
6765.06 1111
6765.83 1088
6766.61 1079
6767.39 1086
6768.16 1074
6768.94 1084
6769.72 1111
6770.49 1114
6771.27 1042
6772.05 1011
6772.82 929
6773.60 939
6774.38 949
6775.15 931
6775.93 965
6776.71 928
6777.48 950
6778.26 890
6779.04 886
6779.82 892
6780.59 847
6781.37 832
6782.15 821
6782.92 845
6783.70 893
6784.48 874
6785.26 797
6786.03 803
6786.81 771
6787.59 830
6788.37 800
6789.14 763
6789.92 758
6790.70 815
6791.48 781
6792.25 732
6793.03 740
6793.81 713
6794.59 721
6795.37 701
6796.14 699
6796.92 746
6797.70 709
6798.48 719
6799.26 720
6800.04 707
6800.81 739
6801.59 755
6802.37 710
6803.15 719
6803.93 736
6804.71 765
6805.48 763
6806.26 786
6807.04 815
6807.82 830
6808.60 808
6809.38 729
6810.16 715
6810.94 726
6811.71 729
6812.49 702
6813.27 685
6814.05 719
6814.83 699
6815.61 732
6816.39 795
6817.17 750
6817.95 692
6818.73 677
6819.51 670
6820.29 717
6821.07 687
6821.84 749
6822.62 723
6823.40 661
6824.18 716
6824.96 724
6825.74 704
6826.52 734
6827.30 681
6828.08 683
6828.86 708
6829.64 679
6830.42 732
6831.20 670
6831.98 683
6832.76 632
6833.54 657
6834.32 689
6835.10 686
6835.88 711
6836.66 787
6837.44 873
6838.22 1014
6839.01 1097
6839.79 1171
6840.57 1177
6841.35 1201
6842.13 1135
6842.91 1039
6843.69 995
6844.47 912
6845.25 868
6846.03 809
6846.81 765
6847.59 820
6848.37 849
6849.16 870
6849.94 997
6850.72 1063
6851.50 1156
6852.28 1168
6853.06 1187
6853.84 1178
6854.62 1136
6855.41 1073
6856.19 964
6856.97 908
6857.75 907
6858.53 879
6859.31 783
6860.10 804
6860.88 850
6861.66 783
6862.44 779
6863.22 774
6864.00 814
6864.79 848
6865.57 845
6866.35 836
6867.13 869
6867.91 877
6868.70 851
6869.48 891
6870.26 881
6871.04 889
6871.83 858
6872.61 881
6873.39 901
6874.17 968
6874.96 898
6875.74 948
6876.52 949
6877.30 1015
6878.09 1038
6878.87 1090
6879.65 1204
6880.43 1325
6881.22 1469
6882.00 1670
6882.78 1815
6883.57 1860
6884.35 1867
6885.13 1770
6885.92 1717
6886.70 1749
6887.48 1812
6888.27 1937
6889.05 2104
6889.83 2139
6890.62 2116
6891.40 1991
6892.18 1822
6892.97 1607
6893.75 1533
6894.53 1304
6895.32 1252
6896.10 1185
6896.88 1140
6897.67 1109
6898.45 1140
6899.24 1063
6900.02 1069
6900.80 1059
6901.59 1076
6902.37 1066
6903.16 1091
6903.94 1077
6904.73 1045
6905.51 1091
6906.29 1166
6907.08 1063
6907.86 1038
6908.65 1082
6909.43 1005
6910.22 938
6911.00 918
6911.79 956
6912.57 901
6913.35 889
6914.14 900
6914.92 919
6915.71 920
6916.49 884
6917.28 900
6918.06 928
6918.85 912
6919.63 931
6920.42 904
6921.20 890
6921.99 931
6922.78 939
6923.56 895
6924.35 927
6925.13 993
6925.92 918
6926.70 953
6927.49 952
6928.27 1008
6929.06 1013
6929.84 962
6930.63 987
6931.42 985
6932.20 1012
6932.99 991
6933.77 973
6934.56 1029
6935.35 1039
6936.13 1106
6936.92 974
6937.70 1019
6938.49 1151
6939.28 1161
6940.06 1195
6940.85 1254
6941.63 1339
6942.42 1460
6943.21 1530
6943.99 1555
6944.78 1621
6945.57 1622
6946.35 1682
6947.14 1731
6947.93 1788
6948.71 1831
6949.50 1878
6950.29 1893
6951.07 1907
6951.86 1704
6952.65 1685
6953.44 1569
6954.22 1464
6955.01 1407
6955.80 1367
6956.58 1351
6957.37 1367
6958.16 1353
6958.95 1417
6959.73 1361
6960.52 1372
6961.31 1321
6962.09 1369
6962.88 1454
6963.67 1492
6964.46 1507
6965.25 1477
6966.03 1608
6966.82 1661
6967.61 1688
6968.40 1858
6969.18 1960
6969.97 2016
6970.76 2062
6971.55 2160
6972.34 2067
6973.12 1995
6973.91 2040
6974.70 1942
6975.49 1959
6976.28 1976
6977.07 1950
6977.85 2004
6978.64 1992
6979.43 2076
6980.22 2240
6981.01 2431
6981.80 2853
6982.59 3455
6983.37 4268
6984.16 5615
6984.95 7050
6985.74 8586
6986.53 9613
6987.32 10158
6988.11 10100
6988.90 9263
6989.69 8181
6990.47 6841
6991.26 5795
6992.05 4639
6992.84 3818
6993.63 3010
6994.42 2440
6995.21 2034
6996.00 1734
6996.79 1562
6997.58 1440
6998.37 1409
6999.16 1373
6999.95 1323
7000.74 1317
7001.53 1303
7002.32 1197
7003.11 1166
7003.90 1206
7004.69 1121
7005.48 1110
7006.27 1056
7007.06 1004
7007.85 959
7008.64 935
7009.43 960
7010.22 919
7011.01 977
7011.80 1025
7012.59 1054
7013.38 1086
7014.17 1184
7014.96 1202
7015.75 1281
7016.54 1262
7017.33 1203
7018.12 1183
7018.91 1158
7019.70 1127
7020.49 1207
7021.28 1262
7022.07 1341
7022.87 1408
7023.66 1532
7024.45 1597
7025.24 1595
7026.03 1651
7026.82 1557
7027.61 1484
7028.40 1468
7029.19 1366
7029.99 1360
7030.78 1281
7031.57 1219
7032.36 1229
7033.15 1213
7033.94 1161
7034.74 1220
7035.53 1294
7036.32 1366
7037.11 1405
7037.90 1515
7038.69 1483
7039.49 1482
7040.28 1408
7041.07 1451
7041.86 1434
7042.65 1407
7043.45 1368
7044.24 1431
7045.03 1432
7045.82 1437
7046.61 1459
7047.41 1427
7048.20 1454
7048.99 1530
7049.78 1594
7050.58 1767
7051.37 1911
7052.16 1907
7052.95 1772
7053.75 1677
7054.54 1542
7055.33 1502
7056.13 1445
7056.92 1337
7057.71 1338
7058.50 1395
7059.30 1422
7060.09 1425
7060.88 1429
7061.68 1395
7062.47 1407
7063.26 1318
7064.06 1313
7064.85 1238
7065.64 1204
7066.44 1130
7067.23 1162
7068.02 1180
7068.82 1166
7069.61 1109
7070.40 1099
7071.20 1062
7071.99 1044
7072.78 1050
7073.58 1020
7074.37 1032
7075.17 992
7075.96 927
7076.75 881
7077.55 886
7078.34 886
7079.14 888
7079.93 904
7080.72 976
7081.52 956
7082.31 947
7083.11 913
7083.90 846
7084.70 867
7085.49 875
7086.28 881
7087.08 884
7087.87 848
7088.67 872
7089.46 900
7090.26 862
7091.05 873
7091.85 788
7092.64 807
7093.44 806
7094.23 847
7095.03 869
7095.82 860
7096.62 846
7097.41 838
7098.21 834
7099.00 748
7099.80 748
7100.59 819
7101.39 834
7102.18 784
7102.98 836
7103.77 769
7104.57 758
7105.37 714
7106.16 718
7106.96 700
7107.75 715
7108.55 652
7109.34 712
7110.14 705
7110.94 741
7111.73 688
7112.53 681
7113.32 701
7114.12 671
7114.92 674
7115.71 683
7116.51 719
7117.30 706
7118.10 623
7118.90 659
7119.69 698
7120.49 666
7121.29 663
7122.08 684
7122.88 716
7123.68 692
7124.47 652
7125.27 623
7126.07 634
7126.86 642
7127.66 679
7128.46 629
7129.25 659
7130.05 724
7130.85 739
7131.64 776
7132.44 725
7133.24 680
7134.04 689
7134.83 632
7135.63 648
7136.43 611
7137.23 597
7138.02 623
7138.82 602
7139.62 570
7140.42 587
7141.21 562
7142.01 607
7142.81 528
7143.61 549
7144.40 548
7145.20 539
7146.00 508
7146.80 516
7147.59 517
7148.39 529
7149.19 564
7149.99 509
7150.79 508
7151.59 558
7152.38 521
7153.18 508
7153.98 537
7154.78 494
7155.58 518
7156.38 544
7157.17 540
7157.97 566
7158.77 542
7159.57 536
7160.37 550
7161.17 515
7161.97 488
7162.76 511
7163.56 503
7164.36 495
7165.16 499
7165.96 526
7166.76 480
7167.56 458
7168.36 494
7169.16 490
7169.96 476
7170.75 463
7171.55 476
7172.35 475
7173.15 491
7173.95 497
7174.75 479
7175.55 435
7176.35 462
7177.15 471
7177.95 455
7178.75 483
7179.55 461
7180.35 483
7181.15 458
7181.95 444
7182.75 481
7183.55 463
7184.35 445
7185.15 491
7185.95 453
7186.75 506
7187.55 470
7188.35 471
7189.15 486
7189.95 472
7190.75 483
7191.55 494
7192.35 467
7193.15 491
7193.95 483
7194.75 419
7195.55 447
7196.35 441
7197.15 457
7197.95 446
7198.76 434
7199.56 410
7200.36 421
7201.16 440
7201.96 441
7202.76 439
7203.56 469
7204.36 438
7205.16 462
7205.96 474
7206.77 425
7207.57 457
7208.37 451
7209.17 493
7209.97 439
7210.77 438
7211.57 457
7212.38 479
7213.18 517
7213.98 471
7214.78 423
7215.58 416
7216.38 466
7217.19 510
7217.99 459
7218.79 446
7219.59 469
7220.39 463
7221.20 488
7222.00 469
7222.80 472
7223.60 505
7224.40 480
7225.21 448
7226.01 482
7226.81 442
7227.61 439
7228.42 414
7229.22 426
7230.02 452
7230.82 454
7231.63 421
7232.43 434
7233.23 423
7234.03 441
7234.84 455
7235.64 471
7236.44 491
7237.25 475
7238.05 514
7238.85 473
7239.65 493
7240.46 468
7241.26 438
7242.06 442
7242.87 434
7243.67 403
7244.47 396
7245.28 416
7246.08 423
7246.88 454
7247.69 479
7248.49 438
7249.30 446
7250.10 416
7250.90 412
7251.71 448
7252.51 444
7253.31 470
7254.12 456
7254.92 432
7255.73 413
7256.53 412
7257.33 439
7258.14 423
7258.94 423
7259.75 396
7260.55 432
7261.35 432
7262.16 419
7262.96 435
7263.77 423
7264.57 409
7265.38 394
7266.18 399
7266.99 400
7267.79 431
7268.59 420
7269.40 397
7270.20 404
7271.01 400
7271.81 374
7272.62 398
7273.42 432
7274.23 435
7275.03 407
7275.84 396
7276.64 399
7277.45 461
7278.25 423
7279.06 442
7279.86 436
7280.67 455
7281.48 444
7282.28 503
7283.09 485
7283.89 515
7284.70 594
7285.50 609
7286.31 583
7287.11 623
7287.92 584
7288.73 538
7289.53 553
7290.34 540
7291.14 456
7291.95 500
7292.76 471
7293.56 483
7294.37 457
7295.17 495
7295.98 502
7296.79 463
7297.59 500
7298.40 490
7299.21 484
7300.01 518
7300.82 505
7301.62 483
7302.43 537
7303.24 492
7304.04 514
7304.85 529
7305.66 553
7306.46 508
7307.27 513
7308.08 546
7308.89 563
7309.69 566
7310.50 611
7311.31 655
7312.11 652
7312.92 645
7313.73 648
7314.53 681
7315.34 657
7316.15 739
7316.96 907
7317.76 1066
7318.57 1294
7319.38 1470
7320.19 1639
7320.99 1667
7321.80 1551
7322.61 1388
7323.42 1124
7324.22 960
7325.03 856
7325.84 800
7326.65 677
7327.46 668
7328.26 662
7329.07 667
7329.88 616
7330.69 592
7331.50 584
7332.30 639
7333.11 637
7333.92 658
7334.73 636
7335.54 646
7336.35 641
7337.15 633
7337.96 665
7338.77 671
7339.58 615
7340.39 670
7341.20 591
7342.01 592
7342.82 552
7343.62 515
7344.43 471
7345.24 477
7346.05 495
7346.86 520
7347.67 519
7348.48 456
7349.29 480
7350.10 481
7350.91 492
7351.71 463
7352.52 480
7353.33 461
7354.14 454
7354.95 453
7355.76 444
7356.57 482
7357.38 444
7358.19 493
7359.00 462
7359.81 463
7360.62 471
7361.43 467
7362.24 497
7363.05 482
7363.86 490
7364.67 482
7365.48 481
7366.29 489
7367.10 482
7367.91 472
7368.72 446
7369.53 457
7370.34 453
7371.15 431
7371.96 382
7372.77 400
7373.58 412
7374.39 403
7375.20 409
7376.01 420
7376.82 401
7377.63 431
7378.45 447
7379.26 401
7380.07 467
7380.88 458
7381.69 443
7382.50 470
7383.31 477
7384.12 470
7384.93 496
7385.74 473
7386.56 456
7387.37 434
7388.18 394
7388.99 400
7389.80 416
7390.61 411
7391.42 389
7392.24 391
7393.05 417
7393.86 431
7394.67 416
7395.48 431
7396.29 385
7397.10 384
7397.92 385
7398.73 357
7399.54 372
7400.35 402
7401.16 385
7401.98 369
7402.79 371
7403.60 388
7404.41 384
7405.23 416
7406.04 349
7406.85 355
7407.66 340
7408.47 377
7409.29 388
7410.10 343
7410.91 329
7411.72 323
7412.54 366
7413.35 376
7414.16 365
7414.98 355
7415.79 368
7416.60 391
7417.41 348
7418.23 338
7419.04 332
7419.85 352
7420.67 362
7421.48 388
7422.29 359
7423.11 307
7423.92 309
7424.73 311
7425.54 334
7426.36 350
7427.17 339
7427.99 367
7428.80 360
7429.61 339
7430.43 352
7431.24 349
7432.05 352
7432.87 333
7433.68 339
7434.49 341
7435.31 311
7436.12 316
7436.94 335
7437.75 336
7438.56 368
7439.38 350
7440.19 335
7441.01 351
7441.82 359
7442.64 342
7443.45 333
7444.26 338
7445.08 372
7445.89 366
7446.71 341
7447.52 325
7448.34 321
7449.15 363
7449.97 342
7450.78 341
7451.59 335
7452.41 352
7453.22 352
7454.04 344
7454.85 359
7455.67 347
7456.48 349
7457.30 323
7458.11 350
7458.93 368
7459.74 337
7460.56 316
7461.38 339
7462.19 317
7463.01 312
7463.82 347
7464.64 372
7465.45 361
7466.27 361
7467.08 347
7467.90 373
7468.72 392
7469.53 343
7470.35 333
7471.16 388
7471.98 393
7472.79 417
7473.61 433
7474.43 429
7475.24 476
7476.06 465
7476.87 425
7477.69 377
7478.51 365
7479.32 387
7480.14 396
7480.96 395
7481.77 404
7482.59 373
7483.41 379
7484.22 412
7485.04 411
7485.85 408
7486.67 376
7487.49 360
7488.31 406
7489.12 377
7489.94 365
7490.76 374
7491.57 386
7492.39 366
7493.21 360
7494.02 362
7494.84 376
7495.66 373
7496.48 365
7497.29 337
7498.11 400
7498.93 374
7499.74 383
7500.56 384
7501.38 372
7502.20 358
7503.01 343
7503.83 396
7504.65 383
7505.47 429
7506.29 363
7507.10 379
7507.92 374
7508.74 389
7509.56 369
7510.37 386
7511.19 384
7512.01 360
7512.83 398
7513.65 379
7514.47 380
7515.28 360
7516.10 346
7516.92 355
7517.74 380
7518.56 367
7519.38 359
7520.19 370
7521.01 345
7521.83 359
7522.65 343
7523.47 337
7524.29 384
7525.11 359
7525.92 373
7526.74 396
7527.56 378
7528.38 347
7529.20 380
7530.02 384
7530.84 379
7531.66 392
7532.48 364
7533.30 389
7534.12 350
7534.93 378
7535.75 351
7536.57 371
7537.39 348
7538.21 341
7539.03 355
7539.85 369
7540.67 392
7541.49 379
7542.31 386
7543.13 384
7543.95 384
7544.77 392
7545.59 407
7546.41 371
7547.23 348
7548.05 383
7548.87 415
7549.69 402
7550.51 405
7551.33 399
7552.15 357
7552.97 367
7553.79 349
7554.61 394
7555.43 348
7556.25 386
7557.07 376
7557.89 389
7558.71 407
7559.53 424
7560.36 419
7561.18 409
7562.00 411
7562.82 431
7563.64 418
7564.46 419
7565.28 433
7566.10 417
7566.92 426
7567.74 425
7568.56 434
7569.39 441
7570.21 475
7571.03 463
7571.85 438
7572.67 449
7573.49 465
7574.31 463
7575.14 441
7575.96 453
7576.78 492
7577.60 482
7578.42 468
7579.24 455
7580.06 469
7580.89 457
7581.71 459
7582.53 461
7583.35 466
7584.17 512
7585.00 485
7585.82 523
7586.64 517
7587.46 537
7588.29 556
7589.11 558
7589.93 544
7590.75 556
7591.57 556
7592.40 525
7593.22 550
7594.04 562
7594.86 582
7595.69 604
7596.51 608
7597.33 649
7598.15 701
7598.98 712
7599.80 682
7600.62 699
7601.45 678
7602.27 716
7603.09 748
7603.92 747
7604.74 765
7605.56 817
7606.38 818
7607.21 824
7608.03 810
7608.85 764
7609.68 756
7610.50 726
7611.32 701
7612.15 682
7612.97 710
7613.80 715
7614.62 744
7615.44 732
7616.27 813
7617.09 938
7617.91 995
7618.74 1026
7619.56 1046
7620.39 1099
7621.21 1051
7622.03 966
7622.86 979
7623.68 881
7624.51 887
7625.33 903
7626.15 898
7626.98 819
7627.80 804
7628.63 821
7629.45 875
7630.28 900
7631.10 943
7631.93 974
7632.75 983
7633.58 959
7634.40 958
7635.22 927
7636.05 830
7636.87 795
7637.70 750
7638.52 752
7639.35 717
7640.17 651
7641.00 654
7641.82 605
7642.65 626
7643.47 656
7644.30 670
7645.13 627
7645.95 677
7646.78 738
7647.60 745
7648.43 722
7649.25 652
7650.08 688
7650.90 638
7651.73 588
7652.55 575
7653.38 592
7654.21 565
7655.03 498
7655.86 469
7656.68 524
7657.51 535
7658.34 497
7659.16 497
7659.99 485
7660.81 447
7661.64 474
7662.47 490
7663.29 507
7664.12 515
7664.95 544
7665.77 535
7666.60 513
7667.42 501
7668.25 524
7669.08 563
7669.90 534
7670.73 536
7671.56 524
7672.38 493
7673.21 481
7674.04 430
7674.87 449
7675.69 452
7676.52 485
7677.35 499
7678.17 461
7679.00 472
7679.83 500
7680.65 505
7681.48 507
7682.31 522
7683.14 549
7683.96 611
7684.79 662
7685.62 658
7686.45 702
7687.27 658
7688.10 655
7688.93 608
7689.76 581
7690.58 570
7691.41 536
7692.24 516
7693.07 482
7693.90 507
7694.72 490
7695.55 497
7696.38 509
7697.21 515
7698.04 568
7698.86 602
7699.69 615
7700.52 634
7701.35 599
7702.18 566
7703.01 515
7703.83 529
7704.66 537
7705.49 473
7706.32 501
7707.15 479
7707.98 476
7708.81 480
7709.63 468
7710.46 427
7711.29 423
7712.12 474
7712.95 416
7713.78 424
7714.61 430
7715.44 443
7716.27 407
7717.10 406
7717.93 420
7718.75 404
7719.58 416
7720.41 424
7721.24 398
7722.07 433
7722.90 398
7723.73 377
7724.56 358
7725.39 366
7726.22 427
7727.05 407
7727.88 428
7728.71 444
7729.54 421
7730.37 415
7731.20 440
7732.03 391
7732.86 428
7733.69 370
7734.52 319
7735.35 369
7736.18 387
7737.01 372
7737.84 358
7738.67 337
7739.50 335
7740.33 371
7741.16 361
7741.99 331
7742.82 310
7743.65 324
7744.48 358
7745.31 362
7746.14 312
7746.98 354
7747.81 346
7748.64 360
7749.47 349
7750.30 339
7751.13 361
7751.96 333
7752.79 318
7753.62 334
7754.45 320
7755.29 318
7756.12 350
7756.95 334
7757.78 362
7758.61 349
7759.44 346
7760.27 373
7761.11 336
7761.94 337
7762.77 346
7763.60 350
7764.43 323
7765.26 324
7766.10 351
7766.93 331
7767.76 348
7768.59 348
7769.42 351
7770.26 381
7771.09 389
7771.92 348
7772.75 309
7773.58 339
7774.42 347
7775.25 360
7776.08 370
7776.91 359
7777.75 379
7778.58 371
7779.41 387
7780.24 367
7781.08 368
7781.91 352
7782.74 361
7783.57 346
7784.41 336
7785.24 335
7786.07 324
7786.91 311
7787.74 343
7788.57 388
7789.40 405
7790.24 394
7791.07 352
7791.90 369
7792.74 348
7793.57 346
7794.40 401
7795.24 372
7796.07 386
7796.90 382
7797.74 375
7798.57 421
7799.40 441
7800.24 421
7801.07 410
7801.91 422
7802.74 391
7803.57 411
7804.41 425
7805.24 422
7806.07 468
7806.91 451
7807.74 469
7808.58 474
7809.41 445
7810.25 483
7811.08 456
7811.91 490
7812.75 529
7813.58 538
7814.42 589
7815.25 594
7816.09 594
7816.92 600
7817.75 619
7818.59 584
7819.42 610
7820.26 620
7821.09 574
7821.93 628
7822.76 696
7823.60 674
7824.43 667
7825.27 679
7826.10 663
7826.94 640
7827.77 610
7828.61 566
7829.44 584
7830.28 595
7831.11 564
7831.95 590
7832.78 621
7833.62 691
7834.46 781
7835.29 790
7836.13 780
7836.96 739
7837.80 683
7838.63 657
7839.47 617
7840.31 610
7841.14 553
7841.98 555
7842.81 542
7843.65 534
7844.48 490
7845.32 490
7846.16 511
7846.99 480
7847.83 495
7848.67 457
7849.50 469
7850.34 474
7851.17 449
7852.01 472
7852.85 477
7853.68 466
7854.52 514
7855.36 472
7856.19 473
7857.03 471
7857.87 484
7858.70 483
7859.54 479
7860.38 496
7861.21 510
7862.05 425
7862.89 461
7863.72 472
7864.56 476
7865.40 456
7866.24 451
7867.07 468
7867.91 470
7868.75 492
7869.59 509
7870.42 548
7871.26 570
7872.10 502
7872.94 525
7873.77 534
7874.61 529
7875.45 606
7876.29 617
7877.12 679
7877.96 756
7878.80 814
7879.64 847
7880.47 915
7881.31 892
7882.15 857
7882.99 891
7883.83 887
7884.66 825
7885.50 798
7886.34 732
7887.18 667
7888.02 655
7888.86 626
7889.69 621
7890.53 608
7891.37 609
7892.21 667
7893.05 695
7893.89 726
7894.73 651
7895.56 636
7896.40 607
7897.24 588
7898.08 602
7898.92 567
7899.76 562
7900.60 516
7901.44 521
7902.28 475
7903.12 439
7903.95 455
7904.79 480
7905.63 461
7906.47 480
7907.31 457
7908.15 476
7908.99 442
7909.83 447
7910.67 442
7911.51 435
7912.35 498
7913.19 468
7914.03 494
7914.87 502
7915.71 524
7916.55 568
7917.39 590
7918.23 556
7919.07 557
7919.91 543
7920.75 556
7921.59 556
7922.43 539
7923.27 527
7924.11 470
7924.95 466
7925.79 445
7926.63 432
7927.47 447
7928.31 393
7929.15 395
7929.99 423
7930.83 416
7931.67 423
7932.51 412
7933.35 430
7934.19 422
7935.04 388
7935.88 404
7936.72 426
7937.56 437
7938.40 420
7939.24 425
7940.08 447
7940.92 427
7941.76 412
7942.60 448
7943.45 441
7944.29 473
7945.13 482
7945.97 442
7946.81 430
7947.65 499
7948.49 484
7949.34 469
7950.18 508
7951.02 533
7951.86 541
7952.70 549
7953.54 605
7954.39 589
7955.23 601
7956.07 670
7956.91 702
7957.75 704
7958.60 680
7959.44 700
7960.28 683
7961.12 662
7961.96 616
7962.81 608
7963.65 610
7964.49 618
7965.33 684
7966.18 768
7967.02 863
7967.86 944
7968.70 1027
7969.55 1012
7970.39 1027
7971.23 932
7972.08 829
7972.92 701
7973.76 666
7974.60 638
7975.45 582
7976.29 538
7977.13 516
7977.98 540
7978.82 508
7979.66 494
7980.51 521
7981.35 497
7982.19 488
7983.04 458
7983.88 449
7984.72 479
7985.57 471
7986.41 461
7987.25 450
7988.10 409
7988.94 438
7989.78 434
7990.63 439
7991.47 394
7992.32 370
7993.16 376
7994.00 360
7994.85 350
7995.69 372
7996.54 365
7997.38 362
7998.22 349
7999.07 338
7999.91 344
8000.76 374
8001.60 395
8002.45 380
8003.29 383
8004.13 357
8004.98 376
8005.82 338
8006.67 328
8007.51 357
8008.36 355
8009.20 321
8010.05 292
8010.89 295
8011.74 321
8012.58 316
8013.43 293
8014.27 313
8015.12 306
8015.96 298
8016.81 296
8017.65 333
8018.50 320
8019.34 330
8020.19 348
8021.03 334
8021.88 293
8022.72 303
8023.57 305
8024.41 329
8025.26 323
8026.11 298
8026.95 323
8027.80 332
8028.64 320
8029.49 294
8030.33 312
8031.18 280
8032.03 283
8032.87 304
8033.72 315
8034.56 324
8035.41 284
8036.26 325
8037.10 261
8037.95 298
8038.80 319
8039.64 290
8040.49 332
8041.34 333
8042.18 294
8043.03 294
8043.87 308
8044.72 337
8045.57 304
8046.41 274
8047.26 284
8048.11 277
8048.96 284
8049.80 278
8050.65 273
8051.50 281
8052.34 301
8053.19 265
8054.04 283
8054.88 254
8055.73 275
8056.58 292
8057.43 279
8058.27 281
8059.12 258
8059.97 254
8060.82 252
8061.66 271
8062.51 270
8063.36 274
8064.21 275
8065.05 282
8065.90 278
8066.75 277
8067.60 256
8068.44 253
8069.29 258
8070.14 258
8070.99 246
8071.84 245
8072.68 261
8073.53 274
8074.38 289
8075.23 271
8076.08 264
8076.93 258
8077.77 297
8078.62 283
8079.47 262
8080.32 251
8081.17 264
8082.02 257
8082.87 231
8083.71 264
8084.56 258
8085.41 249
8086.26 261
8087.11 234
8087.96 254
8088.81 254
8089.66 253
8090.51 256
8091.35 227
8092.20 263
8093.05 248
8093.90 267
8094.75 243
8095.60 263
8096.45 271
8097.30 292
8098.15 281
8099.00 281
8099.85 254
8100.70 241
8101.55 261
8102.40 250
8103.25 264
8104.10 249
8104.95 261
8105.80 286
8106.65 265
8107.50 230
8108.35 218
8109.20 250
8110.05 258
8110.90 234
8111.75 281
8112.60 263
8113.45 266
8114.30 263
8115.15 275
8116.00 263
8116.85 243
8117.70 265
8118.55 267
8119.40 266
8120.25 288
8121.10 263
8121.95 258
8122.80 265
8123.65 265
8124.50 282
8125.35 305
8126.20 273
8127.06 291
8127.91 242
8128.76 313
8129.61 308
8130.46 299
8131.31 312
8132.16 315
8133.01 329
8133.86 328
8134.72 323
8135.57 323
8136.42 300
8137.27 276
8138.12 306
8138.97 319
8139.83 297
8140.68 265
8141.53 305
8142.38 284
8143.23 266
8144.08 290
8144.94 273
8145.79 284
8146.64 303
8147.49 340
8148.34 293
8149.20 285
8150.05 291
8150.90 296
8151.75 291
8152.60 313
8153.46 305
8154.31 362
8155.16 357
8156.01 363
8156.87 355
8157.72 359
8158.57 358
8159.42 341
8160.28 331
8161.13 294
8161.98 290
8162.84 260
8163.69 259
8164.54 284
8165.39 263
8166.25 281
8167.10 268
8167.95 245
8168.81 264
8169.66 260
8170.51 256
8171.37 235
8172.22 275
8173.07 249
8173.93 247
8174.78 257
8175.63 258
8176.49 221
8177.34 207
8178.19 231
8179.05 256
8179.90 251
8180.76 231
8181.61 242
8182.46 265
8183.32 261
8184.17 250
8185.02 255
8185.88 242
8186.73 223
8187.59 250
8188.44 237
8189.30 251
8190.15 269
8191.00 296
8191.86 254
8192.71 231
8193.57 246
8194.42 229
8195.28 233
8196.13 248
8196.99 266
8197.84 253
8198.69 250
8199.55 273
8200.40 218
8201.26 238
8202.11 241
8202.97 243
8203.82 255
8204.68 251
8205.53 266
8206.39 244
8207.24 233
8208.10 258
8208.95 253
8209.81 245
8210.67 231
8211.52 253
8212.38 240
8213.23 224
8214.09 261
8214.94 249
8215.80 253
8216.65 279
8217.51 256
8218.37 246
8219.22 212
8220.08 265
8220.93 243
8221.79 258
8222.64 242
8223.50 238
8224.36 257
8225.21 270
8226.07 239
8226.92 237
8227.78 255
8228.64 271
8229.49 233
8230.35 264
8231.21 233
8232.06 254
8232.92 266
8233.78 247
8234.63 224
8235.49 240
8236.35 237
8237.20 217
8238.06 228
8238.92 220
8239.77 205
8240.63 238
8241.49 250
8242.34 255
8243.20 260
8244.06 280
8244.91 244
8245.77 222
8246.63 215
8247.49 217
8248.34 252
8249.20 251
8250.06 254
8250.92 239
8251.77 242
8252.63 243
8253.49 279
8254.35 265
8255.20 244
8256.06 255
8256.92 265
8257.78 242
8258.63 247
8259.49 290
8260.35 280
8261.21 271
8262.07 264
8262.92 276
8263.78 281
8264.64 258
8265.50 287
8266.36 288
8267.22 265
8268.07 301
8268.93 302
8269.79 296
8270.65 333
8271.51 331
8272.37 338
8273.22 354
8274.08 355
8274.94 371
8275.80 335
8276.66 343
8277.52 407
8278.38 398
8279.24 454
8280.09 591
8280.95 579
8281.81 596
8282.67 555
8283.53 457
8284.39 406
8285.25 383
8286.11 395
8286.97 337
8287.83 353
8288.69 386
8289.55 339
8290.41 344
8291.26 373
8292.12 398
8292.98 411
8293.84 472
8294.70 475
8295.56 464
8296.42 483
8297.28 480
8298.14 436
8299.00 419
8299.86 380
8300.72 354
8301.58 373
8302.44 357
8303.30 340
8304.16 366
8305.02 298
8305.88 328
8306.74 300
8307.60 306
8308.46 339
8309.33 335
8310.19 308
8311.05 289
8311.91 292
8312.77 320
8313.63 322
8314.49 278
8315.35 278
8316.21 286
8317.07 298
8317.93 285
8318.79 263
8319.65 290
8320.52 267
8321.38 257
8322.24 277
8323.10 284
8323.96 255
8324.82 281
8325.68 291
8326.54 270
8327.41 276
8328.27 303
8329.13 311
8329.99 278
8330.85 317
8331.71 263
8332.57 276
8333.44 329
8334.30 298
8335.16 272
8336.02 283
8336.88 298
8337.75 278
8338.61 288
8339.47 272
8340.33 260
8341.19 288
8342.06 264
8342.92 250
8343.78 282
8344.64 307
8345.50 285
8346.37 271
8347.23 302
8348.09 303
8348.95 282
8349.82 291
8350.68 331
8351.54 344
8352.40 339
8353.27 319
8354.13 330
8354.99 328
8355.86 312
8356.72 290
8357.58 284
8358.45 273
8359.31 285
8360.17 246
8361.03 268
8361.90 290
8362.76 298
8363.62 278
8364.49 256
8365.35 287
8366.21 294
8367.08 272
8367.94 277
8368.80 291
8369.67 286
8370.53 324
8371.40 288
8372.26 302
8373.12 272
8373.99 301
8374.85 269
8375.71 261
8376.58 272
8377.44 276
8378.31 291
8379.17 295
8380.03 276
8380.90 295
8381.76 294
8382.63 282
8383.49 291
8384.36 305
8385.22 313
8386.08 338
8386.95 332
8387.81 321
8388.68 314
8389.54 317
8390.41 295
8391.27 276
8392.14 281
8393.00 322
8393.87 306
8394.73 284
8395.60 279
8396.46 294
8397.33 282
8398.19 319
8399.06 291
8399.92 281
8400.79 289
8401.65 293
8402.52 278
8403.38 287
8404.25 257
8405.11 299
8405.98 304
8406.84 315
8407.71 299
8408.58 289
8409.44 339
8410.31 359
8411.17 339
8412.04 314
8412.90 312
8413.77 373
8414.64 311
8415.50 337
8416.37 317
8417.23 321
8418.10 331
8418.97 348
8419.83 345
8420.70 357
8421.56 355
8422.43 357
8423.30 361
8424.16 367
8425.03 368
8425.90 355
8426.76 386
8427.63 383
8428.50 371
8429.36 385
8430.23 424
8431.10 430
8431.96 393
8432.83 387
8433.70 413
8434.56 388
8435.43 382
8436.30 406
8437.16 462
8438.03 453
8438.90 488
8439.77 447
8440.63 465
8441.50 487
8442.37 545
8443.24 532
8444.10 498
8444.97 614
8445.84 588
8446.71 592
8447.57 608
8448.44 593
8449.31 556
8450.18 571
8451.04 631
8451.91 576
8452.78 593
8453.65 642
8454.52 703
8455.38 809
8456.25 879
8457.12 977
8457.99 1021
8458.86 964
8459.72 906
8460.59 846
8461.46 793
8462.33 732
8463.20 705
8464.07 671
8464.93 624
8465.80 623
8466.67 619
8467.54 594
8468.41 632
8469.28 603
8470.15 569
8471.02 573
8471.88 554
8472.75 537
8473.62 524
8474.49 545
8475.36 523
8476.23 510
8477.10 498
8477.97 460
8478.84 476
8479.71 528
8480.58 539
8481.44 559
8482.31 639
8483.18 632
8484.05 604
8484.92 572
8485.79 601
8486.66 558
8487.53 562
8488.40 524
8489.27 461
8490.14 459
8491.01 461
8491.88 461
8492.75 453
8493.62 499
8494.49 476
8495.36 450
8496.23 455
8497.10 482
8497.97 482
8498.84 448
8499.71 422
8500.58 444
8501.45 424
8502.32 405
8503.19 419
8504.06 433
8504.93 437
8505.80 438
8506.67 408
8507.55 426
8508.42 470
8509.29 465
8510.16 461
8511.03 457
8511.90 471
8512.77 472
8513.64 443
8514.51 461
8515.38 455
8516.25 452
8517.13 461
8518.00 477
8518.87 482
8519.74 476
8520.61 511
8521.48 539
8522.35 532
8523.23 564
8524.10 585
8524.97 637
8525.84 662
8526.71 711
8527.58 772
8528.46 740
8529.33 729
8530.20 677
8531.07 630
8531.94 630
8532.81 610
8533.69 571
8534.56 566
8535.43 518
8536.30 488
8537.18 514
8538.05 491
8538.92 487
8539.79 498
8540.66 465
8541.54 459
8542.41 457
8543.28 422
8544.15 447
8545.03 442
8545.90 413
8546.77 424
8547.64 413
8548.52 427
8549.39 450
8550.26 464
8551.14 520
8552.01 599
8552.88 660
8553.76 728
8554.63 765
8555.50 796
8556.37 831
8557.25 818
8558.12 747
8558.99 717
8559.87 653
8560.74 599
8561.61 584
8562.49 547
8563.36 545
8564.24 524
8565.11 490
8565.98 493
8566.86 464
8567.73 457
8568.60 486
8569.48 476
8570.35 454
8571.23 462
8572.10 441
8572.97 433
8573.85 407
8574.72 443
8575.60 463
8576.47 442
8577.34 461
8578.22 418
8579.09 446
8579.97 421
8580.84 436
8581.72 436
8582.59 448
8583.47 436
8584.34 420
8585.21 428
8586.09 450
8586.96 448
8587.84 467
8588.71 459
8589.59 468
8590.46 504
8591.34 536
8592.21 501
8593.09 541
8593.96 505
8594.84 558
8595.71 518
8596.59 532
8597.46 541
8598.34 540
8599.22 520
8600.09 545
8600.97 528
8601.84 540
8602.72 533
8603.59 546
8604.47 546
8605.34 562
8606.22 551
8607.10 558
8607.97 581
8608.85 582
8609.72 581
8610.60 592
8611.47 602
8612.35 607
8613.23 619
8614.10 603
8614.98 618
8615.86 673
8616.73 655
8617.61 659
8618.48 709
8619.36 689
8620.24 674
8621.11 757
8621.99 738
8622.87 749
8623.74 784
8624.62 795
8625.50 760
8626.37 755
8627.25 771
8628.13 795
8629.00 814
8629.88 881
8630.76 887
8631.64 846
8632.51 819
8633.39 883
8634.27 899
8635.14 871
8636.02 899
8636.90 880
8637.78 885
8638.65 891
8639.53 954
8640.41 922
8641.29 946
8642.16 952
8643.04 939
8643.92 1003
8644.80 1012
8645.67 1060
8646.55 1049
8647.43 1107
8648.31 1152
8649.18 1204
8650.06 1198
8650.94 1164
8651.82 1194
8652.70 1206
8653.58 1166
8654.45 1159
8655.33 1219
8656.21 1204
8657.09 1233
8657.97 1376
8658.84 1294
8659.72 1419
8660.60 1442
8661.48 1610
8662.36 1738
8663.24 1991
8664.12 2222
8664.99 2408
8665.87 2551
8666.75 2612
8667.63 2547
8668.51 2477
8669.39 2395
8670.27 2223
8671.15 2209
8672.03 2263
8672.91 2354
8673.78 2523
8674.66 2641
8675.54 2684
8676.42 2768
8677.30 2683
8678.18 2603
8679.06 2361
8679.94 2140
8680.82 1962
8681.70 1830
8682.58 1612
8683.46 1442
8684.34 1452
8685.22 1409
8686.10 1332
8686.98 1319
8687.86 1404
8688.74 1491
8689.62 1669
8690.50 1937
8691.38 2273
8692.26 2478
8693.14 2720
8694.02 2930
8694.90 2920
8695.78 2848
8696.66 2609
8697.54 2373
8698.42 2214
8699.30 1985
8700.18 1803
8701.06 1748
8701.94 1751
8702.82 1792
8703.70 1809
8704.58 1720
8705.46 1656
8706.34 1572
8707.23 1476
8708.11 1322
8708.99 1214
8709.87 1102
8710.75 1029
8711.63 981
8712.51 930
8713.39 964
8714.27 901
8715.16 834
8716.04 824
8716.92 802
8717.80 797
8718.68 773
8719.56 765
8720.44 746
8721.33 738
8722.21 721
8723.09 728
8723.97 745
8724.85 738
8725.73 726
8726.62 718
8727.50 762
8728.38 757
8729.26 728
8730.14 770
8731.03 783
8731.91 807
8732.79 813
8733.67 810
8734.55 837
8735.44 811
8736.32 805
8737.20 768
8738.08 780
8738.97 751
8739.85 746
8740.73 737
8741.61 764
8742.50 759
8743.38 752
8744.26 754
8745.14 754
8746.03 753
8746.91 759
8747.79 727
8748.68 737
8749.56 700
8750.44 699
8751.33 705
8752.21 736
8753.09 738
8753.97 727
8754.86 734
8755.74 754
8756.62 781
8757.51 747
8758.39 767
8759.28 772
8760.16 800
8761.04 771
8761.93 717
8762.81 780
8763.69 787
8764.58 764
8765.46 760
8766.34 717
8767.23 701
8768.11 725
8769.00 699
8769.88 745
8770.76 774
8771.65 753
8772.53 749
8773.42 758
8774.30 750
8775.19 736
8776.07 726
8776.95 730
8777.84 654
8778.72 656
8779.61 674
8780.49 650
8781.38 657
8782.26 637
8783.15 658
8784.03 664
8784.92 628
8785.80 626
8786.69 637
8787.57 647
8788.46 672
8789.34 654
8790.23 635
8791.11 619
8792.00 621
8792.88 671
8793.77 670
8794.65 648
8795.54 648
8796.42 677
8797.31 651
8798.19 619
8799.08 652
8799.96 627
8800.85 571
8801.74 620
8802.62 608
8803.51 626
8804.39 646
8805.28 638
8806.16 671
8807.05 599
8807.94 689
8808.82 712
8809.71 696
8810.59 684
8811.48 656
8812.37 617
8813.25 669
8814.14 631
8815.03 683
8815.91 714
8816.80 731
8817.68 776
8818.57 769
8819.46 811
8820.34 780
8821.23 774
8822.12 737
8823.00 694
8823.89 654
8824.78 625
8825.66 575
8826.55 590
8827.44 595
8828.33 575
8829.21 550
8830.10 553
8830.99 548
8831.87 552
8832.76 555
8833.65 533
8834.54 487
8835.42 510
8836.31 514
8837.20 484
8838.08 469
8838.97 477
8839.86 476
8840.75 479
8841.64 482
8842.52 482
8843.41 486
8844.30 498
8845.19 472
8846.07 482
8846.96 483
8847.85 475
8848.74 462
8849.63 463
8850.51 455
8851.40 425
8852.29 395
8853.18 410
8854.07 403
8854.96 402
8855.84 437
8856.73 417
8857.62 382
8858.51 394
8859.40 387
8860.29 387
8861.17 393
8862.06 358
8862.95 383
8863.84 391
8864.73 411
8865.62 415
8866.51 396
8867.40 401
8868.29 431
8869.17 395
8870.06 385
8870.95 357
8871.84 355
8872.73 332
8873.62 332
8874.51 335
8875.40 356
8876.29 359
8877.18 374
8878.07 348
8878.96 343
8879.85 330
8880.74 328
8881.63 330
8882.51 310
8883.40 329
8884.29 339
8885.18 339
8886.07 346
8886.96 384
8887.85 376
8888.74 350
8889.63 333
8890.52 331
8891.41 322
8892.30 322
8893.19 330
8894.09 313
8894.98 296
8895.87 295
8896.76 299
8897.65 314
8898.54 316
8899.43 305
8900.32 311
8901.21 300
8902.10 330
8902.99 302
8903.88 268
8904.77 297
8905.66 280
8906.55 290
8907.44 307
8908.34 270
8909.23 298
8910.12 306
8911.01 285
8911.90 280
8912.79 261
8913.68 294
8914.57 252
8915.47 260
8916.36 295
8917.25 261
8918.14 273
8919.03 290
8919.92 313
8920.81 284
8921.71 269
8922.60 241
8923.49 255
8924.38 256
8925.27 284
8926.16 244
8927.06 260
8927.95 283
8928.84 264
8929.73 253
8930.62 242
8931.52 241
8932.41 229
8933.30 219
8934.19 227
8935.09 240
8935.98 261
8936.87 277
8937.76 264
8938.66 240
8939.55 254
8940.44 229
8941.33 247
8942.23 281
8943.12 250
8944.01 239
8944.90 213
8945.80 240
8946.69 227
8947.58 224
8948.48 228
8949.37 244
8950.26 241
8951.16 213
8952.05 199
8952.94 199
8953.84 240
8954.73 238
8955.62 242
8956.52 250
8957.41 233
8958.30 231
8959.20 241
8960.09 244
8960.98 250
8961.88 237
8962.77 232
8963.66 231
8964.56 241
8965.45 236
8966.35 245
8967.24 255
8968.13 275
8969.03 271
8969.92 251
8970.82 232
8971.71 250
8972.60 247
8973.50 241
8974.39 231
8975.29 260
8976.18 204
8977.08 234
8977.97 237
8978.87 231
8979.76 224
8980.65 220
8981.55 230
8982.44 242
8983.34 219
8984.23 209
8985.13 241
8986.02 215
8986.92 233
8987.81 227
8988.71 215
8989.60 240
8990.50 259
8991.39 221
8992.29 253
8993.18 206
8994.08 226
8994.97 214
8995.87 232
8996.76 223
8997.66 216
8998.56 235
8999.45 202
9000.35 210
9001.24 204
9002.14 228
9003.03 224
9003.93 238
9004.83 228
9005.72 229
9006.62 224
9007.51 216
9008.41 207
9009.31 222
9010.20 230
9011.10 221
9011.99 214
9012.89 213
9013.79 206
9014.68 221
9015.58 204
9016.48 225
9017.37 249
9018.27 234
9019.16 219
9020.06 203
9020.96 237
9021.85 206
9022.75 227
9023.65 208
9024.54 228
9025.44 217
9026.34 179
9027.24 215
9028.13 222
9029.03 219
9029.93 202
9030.82 207
9031.72 194
9032.62 200
9033.52 228
9034.41 198
9035.31 173
9036.21 245
9037.10 200
9038.00 228
9038.90 198
9039.80 208
9040.69 259
9041.59 204
9042.49 232
9043.39 204
9044.29 216
9045.18 229
9046.08 232
9046.98 224
9047.88 217
9048.78 216
9049.67 243
9050.57 235
9051.47 213
9052.37 220
9053.27 212
9054.16 246
9055.06 226
9055.96 244
9056.86 255
9057.76 234
9058.66 222
9059.55 229
9060.45 222
9061.35 236
9062.25 237
9063.15 236
9064.05 208
9064.95 237
9065.85 255
9066.74 247
9067.64 231
9068.54 238
9069.44 239
9070.34 260
9071.24 252
9072.14 218
9073.04 219
9073.94 212
9074.84 233
9075.74 202
9076.64 225
9077.53 235
9078.43 253
9079.33 246
9080.23 215
9081.13 237
9082.03 243
9082.93 253
9083.83 241
9084.73 250
9085.63 244
9086.53 223
9087.43 236
9088.33 243
9089.23 254
9090.13 249
9091.03 243
9091.93 266
9092.83 253
9093.73 270
9094.63 268
9095.53 277
9096.43 279
9097.33 239
9098.23 245
9099.13 253
9100.04 246
9100.94 227
9101.84 235
9102.74 235
9103.64 255
9104.54 263
9105.44 262
9106.34 244
9107.24 249
9108.14 221
9109.04 224
9109.94 225
9110.85 230
9111.75 216
9112.65 228
9113.55 245
9114.45 225
9115.35 238
9116.25 221
9117.15 199
9118.06 211
9118.96 242
9119.86 224
9120.76 228
9121.66 242
9122.56 226
9123.46 237
9124.37 223
9125.27 247
9126.17 223
9127.07 231
9127.97 221
9128.88 224
9129.78 241
9130.68 233
9131.58 223
9132.48 211
9133.39 217
9134.29 228
9135.19 219
9136.09 218
9137.00 230
9137.90 239
9138.80 211
9139.70 218
9140.61 203
9141.51 200
9142.41 215
9143.31 210
9144.22 216
9145.12 216
9146.02 195
9146.92 183
9147.83 205
9148.73 201
9149.63 202
9150.54 213
9151.44 235
9152.34 217
9153.25 202
9154.15 224
9155.05 212
9155.96 186
9156.86 189
9157.76 207
9158.67 212
9159.57 238
9160.47 218
9161.38 216
9162.28 199
9163.18 217
9164.09 236
9164.99 213
9165.90 228
9166.80 235
9167.70 224
9168.61 223
9169.51 213
9170.42 240
9171.32 214
9172.22 213
9173.13 203
9174.03 196
9174.94 204
9175.84 203
9176.74 219
9177.65 236
9178.55 217
9179.46 210
9180.36 213
9181.27 215
9182.17 224
9183.08 206
9183.98 198
9184.89 223
9185.79 216
9186.70 212
9187.60 210
9188.51 240
9189.41 215
9190.32 210
9191.22 240
9192.13 210
9193.03 222
9193.94 216
9194.84 227
9195.75 230
9196.65 245
9197.56 231
9198.46 256
9199.37 234
9200.27 266
9201.18 262
9202.08 265
9202.99 264
9203.90 258
9204.80 247
9205.71 251
9206.61 254
9207.52 236
9208.42 237
9209.33 233
9210.24 217
9211.14 211
9212.05 222
9212.95 229
9213.86 209
9214.77 206
9215.67 245
9216.58 201
9217.49 224
9218.39 230
9219.30 232
9220.21 230
9221.11 241
9222.02 234
9222.93 229
9223.83 221
9224.74 237
9225.65 224
9226.55 217
9227.46 214
9228.37 224
9229.27 209
9230.18 223
9231.09 209
9231.99 195
9232.90 196
9233.81 217
9234.72 208
9235.62 204
9236.53 197
9237.44 211
9238.34 226
9239.25 233
9240.16 194
9241.07 212
9241.97 229
9242.88 223
9243.79 228
9244.70 192
9245.61 234
9246.51 190
9247.42 214
9248.33 208
9249.24 195
9250.14 194
9251.05 229
9251.96 202
9252.87 207
9253.78 191
9254.69 209
9255.59 199
9256.50 198
9257.41 215
9258.32 209
9259.23 207
9260.14 228
9261.04 210
9261.95 210
9262.86 213
9263.77 189
9264.68 210
9265.59 199
9266.50 212
9267.40 211
9268.31 192
9269.22 208
9270.13 208
9271.04 205
9271.95 223
9272.86 246
9273.77 222
9274.68 225
9275.59 216
9276.49 221
9277.40 219
9278.31 208
9279.22 181
9280.13 211
9281.04 240
9281.95 213
9282.86 189
9283.77 191
9284.68 220
9285.59 191
9286.50 229
9287.41 203
9288.32 191
9289.23 207
9290.14 225
9291.05 224
9291.96 197
9292.87 205
9293.78 234
9294.69 230
9295.60 231
9296.51 237
9297.42 224
9298.33 216
9299.24 240
9300.15 239
9301.06 225
9301.97 252
9302.88 226
9303.79 253
9304.70 214
9305.61 231
9306.53 242
9307.44 228
9308.35 214
9309.26 254
9310.17 248
9311.08 226
9311.99 253
9312.90 267
9313.81 256
9314.72 235
9315.63 253
9316.55 202
9317.46 234
9318.37 241
9319.28 274
9320.19 240
9321.10 268
9322.01 232
9322.93 229
9323.84 227
9324.75 231
9325.66 237
9326.57 212
9327.48 216
9328.40 209
9329.31 209
9330.22 234
9331.13 254
9332.04 238
9332.96 211
9333.87 203
9334.78 226
9335.69 244
9336.60 254
9337.52 251
9338.43 258
9339.34 240
9340.25 236
9341.17 239
9342.08 222
9342.99 239
9343.90 223
9344.82 239
9345.73 224
9346.64 228
9347.55 213
9348.47 236
9349.38 222
9350.29 236
9351.21 217
9352.12 214
9353.03 232
9353.94 207
9354.86 227
9355.77 225
9356.68 241
9357.60 231
9358.51 228
9359.42 217
9360.34 208
9361.25 225
9362.16 203
9363.08 223
9363.99 208
9364.90 200
9365.82 205
9366.73 207
9367.65 215
9368.56 217
9369.47 195
9370.39 229
9371.30 210
9372.21 215
9373.13 203
9374.04 206
9374.96 209
9375.87 226
9376.79 202
9377.70 216
9378.61 221
9379.53 228
9380.44 226
9381.36 210
9382.27 210
9383.19 221
9384.10 213
9385.01 209
9385.93 216
9386.84 228
9387.76 228
9388.67 244
9389.59 248
9390.50 222
9391.42 236
9392.33 242
9393.25 272
9394.16 288
9395.08 272
9395.99 248
9396.91 281
9397.82 268
9398.74 262
9399.65 253
9400.57 228
9401.48 247
9402.40 240
9403.32 238
9404.23 217
9405.15 241
9406.06 207
9406.98 192
9407.89 244
9408.81 210
9409.73 216
9410.64 223
9411.56 224
9412.47 216
9413.39 204
9414.30 222
9415.22 225
9416.14 243
9417.05 240
9417.97 238
9418.89 194
9419.80 180
9420.72 231
9421.63 252
9422.55 221
9423.47 233
9424.38 254
9425.30 222
9426.22 237
9427.13 230
9428.05 239
9428.97 238
9429.88 221
9430.80 238
9431.72 200
9432.63 238
9433.55 211
9434.47 235
9435.38 255
9436.30 235
9437.22 252
9438.14 249
9439.05 237
9439.97 257
9440.89 257
9441.81 266
9442.72 267
9443.64 269
9444.56 297
9445.47 304
9446.39 291
9447.31 272
9448.23 267
9449.15 243
9450.06 267
9450.98 270
9451.90 269
9452.82 276
9453.73 264
9454.65 251
9455.57 252
9456.49 234
9457.41 237
9458.32 264
9459.24 237
9460.16 252
9461.08 215
9462.00 223
9462.92 230
9463.83 232
9464.75 216
9465.67 236
9466.59 205
9467.51 220
9468.43 229
9469.35 210
9470.26 241
9471.18 238
9472.10 232
9473.02 233
9473.94 248
9474.86 227
9475.78 216
9476.70 241
9477.62 239
9478.54 235
9479.45 266
9480.37 272
9481.29 258
9482.21 257
9483.13 273
9484.05 263
9484.97 240
9485.89 249
9486.81 252
9487.73 254
9488.65 279
9489.57 257
9490.49 235
9491.41 221
9492.33 256
9493.25 247
9494.17 220
9495.09 250
9496.01 243
9496.93 246
9497.85 244
9498.77 230
9499.69 231
9500.61 250
9501.53 265
9502.45 248
9503.37 252
9504.29 249
9505.21 240
9506.13 246
9507.05 240
9507.97 235
9508.89 261
9509.81 243
9510.73 262
9511.65 265
9512.57 253
9513.49 240
9514.42 262
9515.34 308
9516.26 301
9517.18 273
9518.10 266
9519.02 305
9519.94 295
9520.86 315
9521.78 317
9522.71 353
9523.63 327
9524.55 319
9525.47 285
9526.39 329
9527.31 315
9528.23 319
9529.16 286
9530.08 310
9531.00 332
9531.92 290
9532.84 269
9533.76 286
9534.69 274
9535.61 293
9536.53 275
9537.45 288
9538.37 317
9539.30 293
9540.22 259
9541.14 270
9542.06 322
9542.98 306
9543.91 307
9544.83 319
9545.75 284
9546.67 317
9547.60 314
9548.52 287
9549.44 281
9550.36 323
9551.29 303
9552.21 330
9553.13 311
9554.06 311
9554.98 350
9555.90 339
9556.82 337
9557.75 325
9558.67 327
9559.59 312
9560.52 321
9561.44 342
9562.36 312
9563.29 347
9564.21 354
9565.13 341
9566.06 330
9566.98 351
9567.90 349
9568.83 323
9569.75 336
9570.67 334
9571.60 336
9572.52 346
9573.44 354
9574.37 355
9575.29 362
9576.22 401
9577.14 377
9578.06 376
9578.99 386
9579.91 393
9580.84 386
9581.76 417
9582.68 433
9583.61 391
9584.53 413
9585.46 453
9586.38 450
9587.31 410
9588.23 435
9589.15 438
9590.08 413
9591.00 406
9591.93 427
9592.85 427
9593.78 432
9594.70 447
9595.63 469
9596.55 503
9597.48 511
9598.40 484
9599.33 546
9600.25 581
9601.18 586
9602.10 571
9603.03 604
9603.95 580
9604.88 528
9605.80 557
9606.73 515
9607.65 493
9608.58 514
9609.50 474
9610.43 478
9611.35 471
9612.28 469
9613.21 477
9614.13 478
9615.06 475
9615.98 495
9616.91 459
9617.84 454
9618.76 494
9619.69 495
9620.61 500
9621.54 479
9622.47 483
9623.39 473
9624.32 516
9625.24 497
9626.17 514
9627.10 526
9628.02 520
9628.95 489
9629.88 490
9630.80 520
9631.73 519
9632.65 518
9633.58 576
9634.51 538
9635.43 525
9636.36 535
9637.29 548
9638.22 574
9639.14 572
9640.07 614
9641.00 664
9641.92 635
9642.85 684
9643.78 689
9644.70 676
9645.63 704
9646.56 728
9647.49 746
9648.41 711
9649.34 704
9650.27 691
9651.20 676
9652.12 675
9653.05 647
9653.98 646
9654.91 676
9655.83 628
9656.76 667
9657.69 630
9658.62 611
9659.55 651
9660.47 694
9661.40 644
9662.33 632
9663.26 678
9664.19 665
9665.11 673
9666.04 652
9666.97 714
9667.90 747
9668.83 698
9669.75 693
9670.68 745
9671.61 760
9672.54 740
9673.47 777
9674.40 758
9675.33 748
9676.25 769
9677.18 808
9678.11 762
9679.04 760
9679.97 796
9680.90 791
9681.83 770
9682.76 811
9683.69 793
9684.61 796
9685.54 826
9686.47 806
9687.40 815
9688.33 852
9689.26 814
9690.19 784
9691.12 832
9692.05 888
9692.98 870
9693.91 841
9694.84 854
9695.77 848
9696.70 888
9697.63 906
9698.56 925
9699.49 981
9700.42 1038
9701.35 1003
9702.28 1050
9703.21 1025
9704.14 989
9705.07 968
9706.00 913
9706.93 914
9707.86 917
9708.79 892
9709.72 915
9710.65 882
9711.58 972
9712.51 1071
9713.44 1117
9714.37 1151
9715.30 1221
9716.23 1269
9717.16 1280
9718.09 1277
9719.02 1248
9719.95 1137
9720.88 1072
9721.81 1018
9722.75 946
9723.68 940
9724.61 827
9725.54 773
9726.47 768
9727.40 715
9728.33 744
9729.26 712
9730.19 697
9731.13 713
9732.06 769
9732.99 751
9733.92 732
9734.85 756
9735.78 781
9736.71 762
9737.65 715
9738.58 723
9739.51 705
9740.44 659
9741.37 636
9742.30 651
9743.24 638
9744.17 599
9745.10 632
9746.03 600
9746.96 569
9747.90 609
9748.83 629
9749.76 581
9750.69 595
9751.63 575
9752.56 581
9753.49 581
9754.42 589
9755.36 561
9756.29 540
9757.22 539
9758.15 586
9759.09 577
9760.02 519
9760.95 510
9761.88 528
9762.82 501
9763.75 542
9764.68 532
9765.62 524
9766.55 557
9767.48 572
9768.41 541
9769.35 570
9770.28 576
9771.21 557
9772.15 531
9773.08 540
9774.01 527
9774.95 528
9775.88 561
9776.81 547
9777.75 507
9778.68 536
9779.62 585
9780.55 581
9781.48 589
9782.42 610
9783.35 590
9784.28 619
9785.22 628
9786.15 632
9787.09 622
9788.02 595
9788.95 610
9789.89 608
9790.82 550
9791.76 573
9792.69 552
9793.63 502
9794.56 508
9795.49 522
9796.43 564
9797.36 590
9798.30 599
9799.23 617
9800.17 632
9801.10 611
9802.04 608
9802.97 609
9803.91 576
9804.84 528
9805.78 474
9806.71 460
9807.65 464
9808.58 446
9809.52 431
9810.45 408
9811.39 390
9812.32 434
9813.26 414
9814.19 393
9815.13 411
9816.06 419
9817.00 396
9817.93 349
9818.87 368
9819.80 391
9820.74 378
9821.68 393
9822.61 397
9823.55 403
9824.48 350
9825.42 367
9826.35 347
9827.29 345
9828.23 379
9829.16 379
9830.10 371
9831.03 382
9831.97 352
9832.91 366
9833.84 367
9834.78 363
9835.72 379
9836.65 371
9837.59 368
9838.52 369
9839.46 359
9840.40 337
9841.33 351
9842.27 387
9843.21 389
9844.14 366
9845.08 353
9846.02 377
9846.95 363
9847.89 349
9848.83 325
9849.77 369
9850.70 351
9851.64 392
9852.58 377
9853.51 371
9854.45 375
9855.39 373
9856.33 378
9857.26 360
9858.20 341
9859.14 335
9860.08 334
9861.01 335
9861.95 348
9862.89 380
9863.83 350
9864.76 349
9865.70 353
9866.64 359
9867.58 345
9868.51 336
9869.45 348
9870.39 358
9871.33 367
9872.27 341
9873.20 360
9874.14 381
9875.08 375
9876.02 363
9876.96 354
9877.90 345
9878.83 359
9879.77 364
9880.71 368
9881.65 364
9882.59 366
9883.53 350
9884.47 319
9885.40 351
9886.34 362
9887.28 332
9888.22 310
9889.16 316
9890.10 339
9891.04 316
9891.98 350
9892.91 342
9893.85 342
9894.79 362
9895.73 324
9896.67 335
9897.61 325
9898.55 340
9899.49 308
9900.43 306
9901.37 330
9902.31 324
9903.25 307
9904.19 294
9905.13 311
9906.07 311
9907.01 315
9907.95 328
9908.89 349
9909.83 355
9910.77 331
9911.71 347
9912.65 380
9913.59 328
9914.53 316
9915.47 334
9916.41 343
9917.35 332
9918.29 321
9919.23 355
9920.17 350
9921.11 326
9922.05 372
9922.99 400
9923.93 437
9924.87 462
9925.81 473
9926.75 493
9927.69 501
9928.63 532
9929.57 545
9930.51 494
9931.45 483
9932.39 439
9933.34 411
9934.28 431
9935.22 402
9936.16 396
9937.10 347
9938.04 335
9938.98 342
9939.92 300
9940.87 295
9941.81 287
9942.75 312
9943.69 303
9944.63 322
9945.57 295
9946.51 309
9947.46 334
9948.40 325
9949.34 361
9950.28 391
9951.22 395
9952.16 376
9953.11 378
9954.05 377
9954.99 395
9955.93 355
9956.87 355
9957.82 349
9958.76 347
9959.70 317
9960.64 335
9961.59 321
9962.53 322
9963.47 307
9964.41 312
9965.35 276
9966.30 338
9967.24 299
9968.18 298
9969.13 242
9970.07 287
9971.01 267
9971.95 290
9972.90 271
9973.84 265
9974.78 280
9975.73 282
9976.67 283
9977.61 269
9978.55 291
9979.50 258
9980.44 285
9981.38 283
9982.33 252
9983.27 254
9984.21 284
9985.16 265
9986.10 287
9987.04 253
9987.99 275
9988.93 261
9989.88 288
9990.82 274
9991.76 280
9992.71 257
9993.65 258
9994.59 281
9995.54 260
9996.48 281
9997.43 265
9998.37 248
9999.31 254
10000.26 261
10001.20 249
10002.15 255
10003.09 243
10004.04 240
10004.98 251
10005.92 256
10006.87 266
10007.81 248
10008.76 232
10009.70 255
10010.65 258
10011.59 253
10012.54 230
10013.48 266
10014.43 249
10015.37 231
10016.32 241
10017.26 225
10018.21 250
10019.15 238
10020.10 232
10021.04 253
10021.99 264
10022.93 243
10023.88 243
10024.82 256
10025.77 256
10026.71 249
10027.66 238
10028.60 269
10029.55 237
10030.49 237
10031.44 246
10032.39 248
10033.33 251
10034.28 219
10035.22 229
10036.17 231
10037.11 236
10038.06 229
10039.01 211
10039.95 229
10040.90 253
10041.84 258
10042.79 232
10043.74 214
10044.68 233
10045.63 202
10046.58 228
10047.52 250
10048.47 216
10049.41 204
10050.36 176
10051.31 227
10052.25 226
10053.20 208
10054.15 217
10055.09 222
10056.04 192
10056.99 231
10057.93 225
10058.88 211
10059.83 216
10060.78 216
10061.72 224
10062.67 252
10063.62 213
10064.56 202
10065.51 219
10066.46 231
10067.41 205
10068.35 225
10069.30 222
10070.25 192
10071.20 212
10072.14 202
10073.09 207
10074.04 206
10074.99 213
10075.93 219
10076.88 222
10077.83 197
10078.78 233
10079.72 208
10080.67 217
10081.62 203
10082.57 196
10083.52 202
10084.46 213
10085.41 204
10086.36 190
10087.31 192
10088.26 217
10089.21 212
10090.15 213
10091.10 215
10092.05 212
10093.00 249
10093.95 215
10094.90 207
10095.85 216
10096.79 216
10097.74 222
10098.69 224
10099.64 265
10100.59 225
10101.54 184
10102.49 218
10103.44 254
10104.39 234
10105.33 232
10106.28 217
10107.23 210
10108.18 246
10109.13 218
10110.08 202
10111.03 216
10111.98 241
10112.93 215
10113.88 209
10114.83 226
10115.78 227
10116.73 235
10117.68 221
10118.63 217
10119.58 214
10120.53 222
10121.48 213
10122.43 232
10123.38 221
10124.33 226
10125.28 246
10126.23 227
10127.18 219
10128.13 213
10129.08 239
10130.03 267
10130.98 248
10131.93 244
10132.88 228
10133.83 240
10134.78 252
10135.73 226
10136.68 254
10137.63 255
10138.58 241
10139.53 235
10140.48 248
10141.43 247
10142.38 239
10143.33 255
10144.29 234
10145.24 241
10146.19 252
10147.14 248
10148.09 259
10149.04 276
10149.99 250
10150.94 259
10151.89 248
10152.85 281
10153.80 271
10154.75 277
10155.70 262
10156.65 286
10157.60 279
10158.55 283
10159.51 273
10160.46 285
10161.41 272
10162.36 286
10163.31 283
10164.26 304
10165.22 295
10166.17 276
10167.12 300
10168.07 310
10169.02 328
10169.98 313
10170.93 315
10171.88 328
10172.83 314
10173.79 330
10174.74 336
10175.69 356
10176.64 358
10177.60 347
10178.55 368
10179.50 393
10180.45 378
10181.41 358
10182.36 389
10183.31 372
10184.26 367
10185.22 376
10186.17 342
10187.12 350
10188.08 334
10189.03 340
10189.98 327
10190.93 319
10191.89 335
10192.84 372
10193.79 377
10194.75 358
10195.70 330
10196.65 369
10197.61 371
10198.56 362
10199.51 376
10200.47 389
10201.42 380
10202.38 388
10203.33 397
10204.28 406
10205.24 454
10206.19 449
10207.14 466
10208.10 461
10209.05 460
10210.01 469
10210.96 502
10211.91 494
10212.87 427
10213.82 408
10214.78 378
10215.73 382
10216.69 371
10217.64 368
10218.59 358
10219.55 390
10220.50 345
10221.46 345
10222.41 355
10223.37 322
10224.32 290
10225.28 312
10226.23 317
10227.19 329
10228.14 334
10229.10 321
10230.05 327
10231.01 350
10231.96 385
10232.92 391
10233.87 397
10234.83 429
10235.78 454
10236.74 451
10237.69 439
10238.65 431
10239.60 448
10240.56 435
10241.51 400
10242.47 400
10243.42 377
10244.38 350
10245.34 331
10246.29 304
10247.25 288
10248.20 316
10249.16 322
10250.11 324
10251.07 304
10252.03 301
10252.98 278
10253.94 291
10254.89 299
10255.85 286
10256.81 292
10257.76 280
10258.72 282
10259.68 260
10260.63 252
10261.59 252
10262.55 249
10263.50 248
10264.46 246
10265.41 239
10266.37 241
10267.33 240
10268.28 236
10269.24 245
10270.20 263
10271.16 276
10272.11 283
10273.07 256
10274.03 282
10274.98 251
10275.94 221
10276.90 261
10277.85 267
10278.81 272
10279.77 263
10280.73 251
10281.68 244
10282.64 264
10283.60 234
10284.56 234
10285.51 252
10286.47 231
10287.43 230
10288.39 223
10289.34 196
10290.30 240
10291.26 261
10292.22 225
10293.18 262
10294.13 262
10295.09 263
10296.05 249
10297.01 252
10297.97 238
10298.92 250
10299.88 232
10300.84 243
10301.80 200
10302.76 227
10303.72 254
10304.67 234
10305.63 240
10306.59 253
10307.55 247
10308.51 221
10309.47 228
10310.43 227
10311.38 236
10312.34 237
10313.30 206
10314.26 234
10315.22 238
10316.18 233
10317.14 226
10318.10 217
10319.06 215
10320.01 243
10320.97 227
10321.93 232
10322.89 211
10323.85 239
10324.81 226
10325.77 214
10326.73 219
10327.69 225
10328.65 233
10329.61 233
10330.57 224
10331.53 224
10332.49 218
10333.45 253
10334.41 219
10335.37 243
10336.33 215
10337.29 210
10338.25 198
10339.21 196
10340.17 206
10341.13 213
10342.09 226
10343.05 229
10344.01 198
10344.97 186
10345.93 187
10346.89 211
10347.85 209
10348.81 197
10349.77 213
10350.73 197
10351.69 211
10352.65 205
10353.61 204
10354.57 208
10355.53 200
10356.49 197
10357.46 195
10358.42 199
10359.38 203
10360.34 201
10361.30 207
10362.26 209
10363.22 196
10364.18 205
10365.14 199
10366.11 200
10367.07 171
10368.03 179
10368.99 210
10369.95 197
10370.91 199
10371.87 187
10372.84 186
10373.80 207
10374.76 183
10375.72 196
10376.68 170
10377.64 177
10378.61 181
10379.57 175
10380.53 195
10381.49 165
10382.45 187
10383.42 206
10384.38 201
10385.34 181
10386.30 176
10387.27 199
10388.23 177
10389.19 189
10390.15 187
10391.11 170
10392.08 199
10393.04 190
10394.00 159
10394.96 194
10395.93 191
10396.89 193
10397.85 185
10398.82 174
10399.78 187
10400.74 158
10401.70 177
10402.67 159
10403.63 171
10404.59 166
10405.56 169
10406.52 193
10407.48 203
10408.45 187
10409.41 178
10410.37 191
10411.34 187
10412.30 186
10413.26 203
10414.23 173
10415.19 179
10416.15 202
10417.12 186
10418.08 195
10419.04 182
10420.01 182
10420.97 157
10421.94 178
10422.90 194
10423.86 193
10424.83 216
10425.79 200
10426.76 191
10427.72 170
10428.68 192
10429.65 178
10430.61 160
10431.58 180
10432.54 164
10433.51 171
10434.47 172
10435.44 194
10436.40 164
10437.36 166
10438.33 183
10439.29 169
10440.26 150
10441.22 165
10442.19 172
10443.15 171
10444.12 171
10445.08 164
10446.05 173
10447.01 169
10447.98 202
10448.94 192
10449.91 188
10450.87 181
10451.84 179
10452.80 131
10453.77 170
10454.73 190
10455.70 166
10456.67 179
10457.63 171
10458.60 167
10459.56 165
10460.53 175
10461.49 182
10462.46 171
10463.43 161
10464.39 174
10465.36 177
10466.32 180
10467.29 190
10468.25 182
10469.22 178
10470.19 176
10471.15 165
10472.12 186
10473.09 177
10474.05 166
10475.02 166
10475.98 159
10476.95 149
10477.92 163
10478.88 186
10479.85 170
10480.82 174
10481.78 189
10482.75 171
10483.72 168
10484.68 203
10485.65 184
10486.62 167
10487.58 160
10488.55 178
10489.52 165
10490.49 166
10491.45 179
10492.42 154
10493.39 164
10494.35 202
10495.32 165
10496.29 169
10497.26 152
10498.22 142
10499.19 152
10500.16 148
10501.13 156
10502.09 178
10503.06 161
10504.03 153
10505.00 167
10505.96 157
10506.93 159
10507.90 150
10508.87 170
10509.84 172
10510.80 143
10511.77 145
10512.74 157
10513.71 166
10514.68 164
10515.64 186
10516.61 156
10517.58 169
10518.55 184
10519.52 181
10520.49 156
10521.45 173
10522.42 166
10523.39 171
10524.36 174
10525.33 178
10526.30 183
10527.27 149
10528.23 172
10529.20 174
10530.17 173
10531.14 169
10532.11 181
10533.08 163
10534.05 169
10535.02 155
10535.99 157
10536.96 159
10537.93 173
10538.89 190
10539.86 169
10540.83 154
10541.80 164
10542.77 173
10543.74 173
10544.71 182
10545.68 179
10546.65 192
10547.62 178
10548.59 204
10549.56 176
10550.53 164
10551.50 178
10552.47 193
10553.44 200
10554.41 170
10555.38 181
10556.35 197
10557.32 192
10558.29 180
10559.26 174
10560.23 177
10561.20 206
10562.17 190
10563.14 172
10564.11 164
10565.08 190
10566.05 183
10567.02 234
10567.99 181
10568.96 164
10569.93 173
10570.91 181
10571.88 193
10572.85 151
10573.82 173
10574.79 180
10575.76 197
10576.73 178
10577.70 170
10578.67 194
10579.64 181
10580.62 187
10581.59 212
10582.56 190
10583.53 180
10584.50 200
10585.47 196
10586.44 210
10587.42 207
10588.39 204
10589.36 178
10590.33 206
10591.30 210
10592.27 219
10593.25 221
10594.22 215
10595.19 193
10596.16 198
10597.13 200
10598.10 206
10599.08 209
10600.05 208
10601.02 202
10601.99 209
10602.97 243
10603.94 234
10604.91 198
10605.88 241
10606.85 233
10607.83 228
10608.80 250
10609.77 249
10610.74 279
10611.72 298
10612.69 300
10613.66 255
10614.64 254
10615.61 261
10616.58 241
10617.55 242
10618.53 232
10619.50 245
10620.47 242
10621.45 220
10622.42 197
10623.39 187
10624.37 196
10625.34 209
10626.31 201
10627.29 198
10628.26 212
10629.23 218
10630.21 205
10631.18 193
10632.15 216
10633.13 209
10634.10 222
10635.07 235
10636.05 230
10637.02 224
10638.00 252
10638.97 257
10639.94 246
10640.92 242
10641.89 245
10642.87 271
10643.84 263
10644.81 256
10645.79 236
10646.76 232
10647.74 207
10648.71 209
10649.68 192
10650.66 208
10651.63 190
10652.61 182
10653.58 185
10654.56 190
10655.53 185
10656.51 182
10657.48 197
10658.46 168
10659.43 162
10660.41 161
10661.38 158
10662.36 158
10663.33 185
10664.31 173
10665.28 172
10666.26 150
10667.23 190
10668.21 165
10669.18 182
10670.16 170
10671.13 188
10672.11 170
10673.08 174
10674.06 176
10675.03 198
10676.01 170
10676.99 174
10677.96 195
10678.94 171
10679.91 179
10680.89 184
10681.86 203
10682.84 200
10683.82 199
10684.79 205
10685.77 206
10686.74 188
10687.72 188
10688.70 199
10689.67 189
10690.65 178
10691.63 168
10692.60 179
10693.58 169
10694.55 188
10695.53 174
10696.51 172
10697.48 166
10698.46 180
10699.44 168
10700.41 170
10701.39 167
10702.37 159
10703.34 180
10704.32 155
10705.30 167
10706.27 183
10707.25 182
10708.23 161
10709.21 172
10710.18 177
10711.16 167
10712.14 180
10713.11 199
10714.09 173
10715.07 204
10716.05 178
10717.02 183
10718.00 185
10718.98 182
10719.96 178
10720.93 222
10721.91 168
10722.89 163
10723.87 190
10724.85 187
10725.82 174
10726.80 163
10727.78 181
10728.76 168
10729.74 182
10730.71 172
10731.69 190
10732.67 156
10733.65 171
10734.63 172
10735.60 159
10736.58 210
10737.56 195
10738.54 176
10739.52 180
10740.50 199
10741.48 172
10742.45 162
10743.43 189
10744.41 183
10745.39 187
10746.37 201
10747.35 178
10748.33 202
10749.31 198
10750.28 190
10751.26 190
10752.24 176
10753.22 219
10754.20 200
10755.18 196
10756.16 190
10757.14 215
10758.12 221
10759.10 221
10760.08 225
10761.06 211
10762.04 189
10763.01 196
10763.99 205
10764.97 195
10765.95 221
10766.93 194
10767.91 202
10768.89 212
10769.87 227
10770.85 218
10771.83 223
10772.81 206
10773.79 211
10774.77 199
10775.75 220
10776.73 208
10777.71 222
10778.69 195
10779.67 191
10780.65 223
10781.63 206
10782.62 230
10783.60 217
10784.58 211
10785.56 200
10786.54 231
10787.52 225
10788.50 244
10789.48 222
10790.46 222
10791.44 222
10792.42 201
10793.40 166
10794.38 211
10795.37 222
10796.35 203
10797.33 212
10798.31 212
10799.29 211
10800.27 208
10801.25 216
10802.23 222
10803.21 208
10804.20 212
10805.18 200
10806.16 221
10807.14 205
10808.12 192
10809.10 216
10810.09 224
10811.07 211
10812.05 197
10813.03 221
10814.01 226
10815.00 219
10815.98 212
10816.96 210
10817.94 230
10818.92 231
10819.91 210
10820.89 214
10821.87 217
10822.85 212
10823.83 220
10824.82 214
10825.80 200
10826.78 193
10827.76 197
10828.75 214
10829.73 220
10830.71 203
10831.69 197
10832.68 215
10833.66 219
10834.64 218
10835.63 243
10836.61 221
10837.59 241
10838.57 214
10839.56 225
10840.54 236
10841.52 228
10842.51 203
10843.49 233
10844.47 221
10845.46 228
10846.44 242
10847.42 230
10848.41 230
10849.39 227
10850.37 235
10851.36 226
10852.34 237
10853.32 242
10854.31 242
10855.29 251
10856.28 243
10857.26 256
10858.24 261
10859.23 264
10860.21 238
10861.20 240
10862.18 246
10863.16 264
10864.15 261
10865.13 259
10866.12 273
10867.10 265
10868.08 281
10869.07 272
10870.05 250
10871.04 246
10872.02 261
10873.01 252
10873.99 277
10874.98 243
10875.96 261
10876.95 284
10877.93 295
10878.92 289
10879.90 270
10880.89 272
10881.87 284
10882.86 260
10883.84 301
10884.83 302
10885.81 300
10886.80 308
10887.78 310
10888.77 291
10889.75 303
10890.74 305
10891.72 283
10892.71 295
10893.69 322
10894.68 304
10895.66 315
10896.65 329
10897.64 343
10898.62 336
10899.61 316
10900.59 333
10901.58 305
10902.56 331
10903.55 343
10904.54 359
10905.52 367
10906.51 348
10907.49 352
10908.48 373
10909.47 363
10910.45 389
10911.44 375
10912.43 371
10913.41 395
10914.40 391
10915.39 402
10916.37 396
10917.36 378
10918.35 417
10919.33 398
10920.32 396
10921.31 413
10922.29 403
10923.28 430
10924.27 422
10925.25 394
10926.24 426
10927.23 433
10928.21 411
10929.20 450
10930.19 433
10931.18 437
10932.16 405
10933.15 440
10934.14 453
10935.12 466
10936.11 430
10937.10 441
10938.09 460
10939.07 459
10940.06 453
10941.05 514
10942.04 500
10943.02 511
10944.01 515
10945.00 492
10945.99 519
10946.98 508
10947.96 545
10948.95 519
10949.94 594
10950.93 582
10951.92 585
10952.90 653
10953.89 664
10954.88 714
10955.87 775
10956.86 785
10957.85 819
10958.83 899
10959.82 907
10960.81 894
10961.80 900
10962.79 906
10963.78 882
10964.77 801
10965.75 746
10966.74 728
10967.73 715
10968.72 631
10969.71 619
10970.70 574
10971.69 565
10972.68 599
10973.67 589
10974.66 584
10975.64 556
10976.63 543
10977.62 579
10978.61 564
10979.60 584
10980.59 626
10981.58 607
10982.57 594
10983.56 611
10984.55 633
10985.54 629
10986.53 595
10987.52 617
10988.51 629
10989.50 639
10990.49 665
10991.48 688
10992.47 743
10993.46 741
10994.45 836
10995.44 921
10996.43 1012
10997.42 1078
10998.41 1087
10999.40 1208
11000.39 1294
11001.38 1331
11002.37 1321
11003.36 1309
11004.35 1221
11005.34 1127
11006.33 1062
11007.32 919
11008.31 869
11009.30 796
11010.30 736
11011.29 679
11012.28 593
11013.27 553
11014.26 535
11015.25 529
11016.24 481
11017.23 425
11018.22 436
11019.21 486
11020.21 463
11021.20 474
11022.19 404
11023.18 405
11024.17 420
11025.16 421
11026.15 404
11027.14 376
11028.14 399
11029.13 439
11030.12 424
11031.11 394
11032.10 410
11033.09 407
11034.09 408
11035.08 422
11036.07 397
11037.06 413
11038.05 424
11039.05 439
11040.04 420
11041.03 430
11042.02 409
11043.02 426
11044.01 389
11045.00 377
11045.99 364
11046.98 355
11047.98 375
11048.97 347
11049.96 380
11050.95 393
11051.95 368
11052.94 349
11053.93 349
11054.93 376
11055.92 349
11056.91 346
11057.90 358
11058.90 357
11059.89 338
11060.88 373
11061.88 358
11062.87 370
11063.86 371
11064.86 374
11065.85 353
11066.84 357
11067.84 354
11068.83 363
11069.82 345
11070.82 357
11071.81 330
11072.80 313
11073.80 355
11074.79 371
11075.78 368
11076.78 354
11077.77 361
11078.77 339
11079.76 378
11080.75 359
11081.75 349
11082.74 347
11083.74 370
11084.73 385
11085.72 358
11086.72 336
11087.71 359
11088.71 333
11089.70 331
11090.70 338
11091.69 343
11092.68 348
11093.68 310
11094.67 345
11095.67 314
11096.66 317
11097.66 308
11098.65 335
11099.65 336
11100.64 304
11101.64 298
11102.63 301
11103.63 319
11104.62 312
11105.62 318
11106.61 323
11107.61 307
11108.60 299
11109.60 290
11110.59 315
11111.59 313
11112.58 296
11113.58 299
11114.57 317
11115.57 316
11116.56 301
11117.56 294
11118.56 316
11119.55 324
11120.55 295
11121.54 311
11122.54 303
11123.54 307
11124.53 293
11125.53 326
11126.52 303
11127.52 304
11128.51 303
11129.51 310
11130.51 313
11131.50 291
11132.50 290
11133.50 290
11134.49 302
11135.49 296
11136.49 294
11137.48 259
11138.48 282
11139.47 296
11140.47 315
11141.47 309
11142.46 304
11143.46 298
11144.46 313
11145.46 308
11146.45 276
11147.45 293
11148.45 276
11149.44 317
11150.44 316
11151.44 294
11152.43 300
11153.43 275
11154.43 289
11155.43 287
11156.42 292
11157.42 287
11158.42 287
11159.42 305
11160.41 281
11161.41 290
11162.41 295
11163.41 294
11164.40 281
11165.40 313
11166.40 283
11167.40 269
11168.39 268
11169.39 278
11170.39 294
11171.39 288
11172.39 288
11173.38 276
11174.38 282
11175.38 305
11176.38 307
11177.38 278
11178.38 287
11179.37 282
11180.37 302
11181.37 306
11182.37 275
11183.37 301
11184.37 273
11185.37 316
11186.36 333
11187.36 301
11188.36 300
11189.36 306
11190.36 300
11191.36 301
11192.36 291
11193.36 303
11194.36 310
11195.35 306
11196.35 322
11197.35 316
11198.35 317
11199.35 330
11200.35 337
11201.35 303
11202.35 315
11203.35 312
11204.35 329
11205.35 306
11206.35 294
11207.35 323
11208.35 346
11209.35 346
11210.35 329
11211.35 352
11212.35 350
11213.35 338
11214.35 334
11215.34 327
11216.35 309
11217.35 337
11218.35 322
11219.35 303
11220.35 289
11221.35 305
11222.35 289
11223.35 331
11224.35 319
11225.35 323
11226.35 311
11227.35 306
11228.35 301
11229.35 324
11230.35 316
11231.35 314
11232.35 309
11233.35 286
11234.35 331
11235.35 312
11236.35 304
11237.36 318
11238.36 322
11239.36 291
11240.36 300
11241.36 314
11242.36 325
11243.36 311
11244.36 311
11245.36 311
11246.37 274
11247.37 301
11248.37 289
11249.37 293
11250.37 305
11251.37 326
11252.38 320
11253.38 304
11254.38 334
11255.38 304
11256.38 290
11257.38 301
11258.39 284
11259.39 323
11260.39 324
11261.39 303
11262.39 340
11263.40 295
11264.40 340
11265.40 316
11266.40 346
11267.40 348
11268.41 349
11269.41 371
11270.41 361
11271.41 382
11272.42 368
11273.42 402
11274.42 409
11275.42 410
11276.43 366
11277.43 375
11278.43 359
11279.44 383
11280.44 364
11281.44 356
11282.44 376
11283.45 327
11284.45 356
11285.45 330
11286.46 324
11287.46 354
11288.46 318
11289.47 286
11290.47 284
11291.47 305
11292.48 287
11293.48 286
11294.48 309
11295.49 265
11296.49 281
11297.49 288
11298.50 296
11299.50 250
11300.51 261
11301.51 273
11302.51 268
11303.52 276
11304.52 275
11305.53 284
11306.53 250
11307.53 271
11308.54 269
11309.54 289
11310.55 275
11311.55 270
11312.55 324
11313.56 303
11314.56 304
11315.57 311
11316.57 297
11317.58 330
11318.58 342
11319.59 345
11320.59 358
11321.59 331
11322.60 300
11323.60 331
11324.61 320
11325.61 317
11326.62 303
11327.62 284
11328.63 277
11329.63 264
11330.64 251
11331.64 264
11332.65 275
11333.65 265
11334.66 256
11335.67 282
11336.67 288
11337.68 297
11338.68 288
11339.69 322
11340.69 289
11341.70 289
11342.70 280
11343.71 304
11344.72 286
11345.72 284
11346.73 284
11347.73 278
11348.74 263
11349.74 262
11350.75 282
11351.76 248
11352.76 237
11353.77 253
11354.78 268
11355.78 272
11356.79 278
11357.79 255
11358.80 241
11359.81 263
11360.81 253
11361.82 278
11362.83 260
11363.83 253
11364.84 249
11365.85 266
11366.85 224
11367.86 240
11368.87 234
11369.87 253
11370.88 256
11371.89 241
11372.89 243
11373.90 232
11374.91 225
11375.92 234
11376.92 233
11377.93 235
11378.94 206
11379.94 207
11380.95 225
11381.96 211
11382.97 202
11383.97 220
11384.98 208
11385.99 242
11387.00 232
11388.00 228
11389.01 214
11390.02 236
11391.03 206
11392.04 226
11393.04 215
11394.05 205
11395.06 227
11396.07 221
11397.08 223
11398.08 225
11399.09 209
11400.10 225
11401.11 217
11402.12 214
11403.12 220
11404.13 198
11405.14 210
11406.15 207
11407.16 214
11408.17 207
11409.18 191
11410.18 207
11411.19 178
11412.20 211
11413.21 194
11414.22 210
11415.23 231
11416.24 215
11417.25 216
11418.25 216
11419.26 216
11420.27 204
11421.28 193
11422.29 195
11423.30 202
11424.31 196
11425.32 204
11426.33 204
11427.34 183
11428.35 186
11429.36 201
11430.37 198
11431.38 220
11432.39 200
11433.39 207
11434.40 217
11435.41 215
11436.42 183
11437.43 199
11438.44 200
11439.45 191
11440.46 220
11441.47 176
11442.48 202
11443.49 193
11444.50 205
11445.51 191
11446.52 198
11447.53 198
11448.55 222
11449.56 201
11450.57 196
11451.58 189
11452.59 195
11453.60 180
11454.61 176
11455.62 199
11456.63 199
11457.64 202
11458.65 184
11459.66 193
11460.67 186
11461.68 186
11462.69 190
11463.71 184
11464.72 182
11465.73 177
11466.74 185
11467.75 177
11468.76 181
11469.77 180
11470.78 194
11471.80 176
11472.81 175
11473.82 163
11474.83 158
11475.84 174
11476.85 175
11477.86 171
11478.88 169
11479.89 175
11480.90 173
11481.91 138
11482.92 177
11483.93 168
11484.95 175
11485.96 154
11486.97 155
11487.98 182
11489.00 172
11490.01 155
11491.02 178
11492.03 170
11493.04 157
11494.06 155
11495.07 184
11496.08 193
11497.09 172
11498.11 172
11499.12 153
11500.13 156
11501.14 169
11502.16 174
11503.17 160
11504.18 166
11505.20 162
11506.21 171
11507.22 164
11508.23 173
11509.25 180
11510.26 178
11511.27 174
11512.29 185
11513.30 157
11514.31 179
11515.33 177
11516.34 185
11517.35 196
11518.37 165
11519.38 163
11520.39 169
11521.41 158
11522.42 163
11523.43 163
11524.45 180
11525.46 176
11526.47 178
11527.49 157
11528.50 155
11529.52 170
11530.53 169
11531.54 162
11532.56 183
11533.57 185
11534.59 188
11535.60 175
11536.62 168
11537.63 165
11538.64 159
11539.66 177
11540.67 164
11541.69 211
11542.70 172
11543.72 139
11544.73 166
11545.75 154
11546.76 141
11547.77 160
11548.79 154
11549.80 153
11550.82 143
11551.83 160
11552.85 174
11553.86 157
11554.88 160
11555.89 167
11556.91 172
11557.92 156
11558.94 135
11559.95 138
11560.97 170
11561.99 148
11563.00 146
11564.02 147
11565.03 158
11566.05 160
11567.06 148
11568.08 144
11569.09 145
11570.11 156
11571.13 143
11572.14 131
11573.16 131
11574.17 141
11575.19 135
11576.20 148
11577.22 151
11578.24 134
11579.25 156
11580.27 163
11581.29 150
11582.30 125
11583.32 152
11584.33 151
11585.35 118
11586.37 130
11587.38 149
11588.40 158
11589.42 151
11590.43 133
11591.45 151
11592.47 128
11593.48 149
11594.50 144
11595.52 143
11596.53 146
11597.55 156
11598.57 149
11599.58 149
11600.60 162
11601.62 141
11602.64 136
11603.65 135
11604.67 134
11605.69 134
11606.70 136
11607.72 160
11608.74 148
11609.76 141
11610.77 157
11611.79 138
11612.81 133
11613.83 134
11614.84 145
11615.86 158
11616.88 136
11617.90 148
11618.92 124
11619.93 145
11620.95 140
11621.97 138
11622.99 146
11624.01 161
11625.02 149
11626.04 140
11627.06 158
11628.08 161
11629.10 153
11630.11 138
11631.13 160
11632.15 149
11633.17 146
11634.19 141
11635.21 140
11636.23 138
11637.24 141
11638.26 140
11639.28 149
11640.30 142
11641.32 170
11642.34 151
11643.36 141
11644.38 156
11645.39 159
11646.41 147
11647.43 141
11648.45 138
11649.47 132
11650.49 140
11651.51 149
11652.53 140
11653.55 134
11654.57 164
11655.59 176
11656.61 160
11657.63 157
11658.65 175
11659.67 153
11660.69 146
11661.70 138
11662.72 141
11663.74 143
11664.76 131
11665.78 161
11666.80 157
11667.82 148
11668.84 165
11669.86 153
11670.88 147
11671.90 138
11672.92 148
11673.95 153
11674.97 155
11675.99 143
11677.01 135
11678.03 138
11679.05 154
11680.07 166
11681.09 160
11682.11 164
11683.13 178
11684.15 140
11685.17 163
11686.19 152
11687.21 151
11688.23 161
11689.25 163
11690.28 161
11691.30 163
11692.32 161
11693.34 112
11694.36 152
11695.38 161
11696.40 156
11697.42 146
11698.44 157
11699.47 143
11700.49 146
11701.51 156
11702.53 153
11703.55 146
11704.57 152
11705.60 154
11706.62 150
11707.64 171
11708.66 165
11709.68 149
11710.70 152
11711.73 164
11712.75 156
11713.77 156
11714.79 157
11715.81 154
11716.84 143
11717.86 166
11718.88 164
11719.90 178
11720.92 141
11721.95 137
11722.97 147
11723.99 164
11725.01 145
11726.04 173
11727.06 158
11728.08 170
11729.11 167
11730.13 170
11731.15 162
11732.17 152
11733.20 182
11734.22 157
11735.24 173
11736.26 170
11737.29 186
11738.31 167
11739.33 170
11740.36 175
11741.38 185
11742.40 154
11743.43 183
11744.45 154
11745.47 163
11746.50 175
11747.52 179
11748.54 181
11749.57 175
11750.59 173
11751.62 178
11752.64 183
11753.66 188
11754.69 189
11755.71 171
11756.73 199
11757.76 200
11758.78 196
11759.81 170
11760.83 179
11761.85 210
11762.88 200
11763.90 178
11764.93 177
11765.95 185
11766.98 202
11768.00 178
11769.02 193
11770.05 209
11771.07 209
11772.10 180
11773.12 191
11774.15 209
11775.17 210
11776.20 207
11777.22 222
11778.25 194
11779.27 206
11780.30 185
11781.32 191
11782.35 199
11783.37 217
11784.40 206
11785.42 215
11786.45 196
11787.47 219
11788.50 217
11789.52 207
11790.55 214
11791.57 206
11792.60 197
11793.62 208
11794.65 208
11795.67 205
11796.70 213
11797.73 217
11798.75 222
11799.78 201
11800.80 220
11801.83 227
11802.85 241
11803.88 236
11804.91 223
11805.93 226
11806.96 207
11807.98 201
11809.01 212
11810.04 218
11811.06 223
11812.09 234
11813.12 223
11814.14 245
11815.17 226
11816.19 215
11817.22 237
11818.25 242
11819.27 259
11820.30 232
11821.33 253
11822.35 252
11823.38 261
11824.41 266
11825.44 265
11826.46 253
11827.49 266
11828.52 268
11829.54 258
11830.57 258
11831.60 255
11832.62 303
11833.65 291
11834.68 295
11835.71 290
11836.73 288
11837.76 263
11838.79 307
11839.82 295
11840.84 292
11841.87 289
11842.90 295
11843.93 300
11844.95 307
11845.98 303
11847.01 297
11848.04 286
11849.07 315
11850.09 311
11851.12 313
11852.15 335
11853.18 303
11854.21 290
11855.23 342
11856.26 341
11857.29 321
11858.32 324
11859.35 394
11860.38 361
11861.40 360
11862.43 363
11863.46 370
11864.49 383
11865.52 352
11866.55 366
11867.58 364
11868.60 392
11869.63 390
11870.66 370
11871.69 380
11872.72 402
11873.75 399
11874.78 397
11875.81 390
11876.84 395
11877.86 399
11878.89 387
11879.92 400
11880.95 433
11881.98 398
11883.01 439
11884.04 453
11885.07 453
11886.10 484
11887.13 472
11888.16 436
11889.19 465
11890.22 480
11891.25 485
11892.28 484
11893.31 508
11894.34 525
11895.37 560
11896.40 566
11897.43 584
11898.46 636
11899.49 696
11900.52 711
11901.55 747
11902.58 792
11903.61 810
11904.64 842
11905.67 853
11906.70 867
11907.73 845
11908.76 840
11909.79 804
11910.82 775
11911.85 733
11912.88 669
11913.91 655
11914.94 643
11915.97 613
11917.01 634
11918.04 601
11919.07 565
11920.10 532
11921.13 559
11922.16 579
11923.19 573
11924.22 591
11925.25 611
11926.28 639
11927.32 682
11928.35 699
11929.38 721
11930.41 750
11931.44 752
11932.47 798
11933.50 822
11934.54 792
11935.57 764
11936.60 751
11937.63 754
11938.66 725
11939.70 677
11940.73 607
11941.76 580
11942.79 546
11943.82 528
11944.85 505
11945.89 471
11946.92 470
11947.95 453
11948.98 459
11950.02 453
11951.05 432
11952.08 394
11953.11 413
11954.15 395
11955.18 404
11956.21 426
11957.24 399
11958.28 400
11959.31 441
11960.34 402
11961.37 401
11962.41 402
11963.44 404
11964.47 383
11965.51 386
11966.54 409
11967.57 413
11968.60 439
11969.64 443
11970.67 440
11971.70 453
11972.74 453
11973.77 446
11974.80 452
11975.84 437
11976.87 450
11977.90 444
11978.94 472
11979.97 482
11981.00 444
11982.04 444
11983.07 447
11984.11 432
11985.14 445
11986.17 473
11987.21 443
11988.24 435
11989.28 480
11990.31 458
11991.34 488
11992.38 460
11993.41 457
11994.45 481
11995.48 469
11996.51 459
11997.55 445
11998.58 446
11999.62 480
12000.65 525
12001.69 499
12002.72 516
12003.76 520
12004.79 484
12005.82 476
12006.86 505
12007.89 513
12008.93 503
12009.96 512
12011.00 538
12012.03 505
12013.07 571
12014.10 550
12015.14 570
12016.17 576
12017.21 597
12018.24 612
12019.28 584
12020.32 589
12021.35 579
12022.39 590
12023.42 574
12024.46 597
12025.49 598
12026.53 600
12027.56 589
12028.60 613
12029.64 588
12030.67 597
12031.71 581
12032.74 610
12033.78 608
12034.81 624
12035.85 601
12036.89 582
12037.92 576
12038.96 610
12039.99 596
12041.03 602
12042.07 606
12043.10 583
12044.14 615
12045.18 582
12046.21 569
12047.25 601
12048.29 613
12049.32 591
12050.36 632
12051.40 638
12052.43 668
12053.47 664
12054.51 676
12055.54 695
12056.58 683
12057.62 716
12058.65 730
12059.69 698
12060.73 724
12061.76 702
12062.80 663
12063.84 686
12064.88 681
12065.91 630
12066.95 638
12067.99 587
12069.03 571
12070.06 555
12071.10 541
12072.14 525
12073.18 537
12074.21 500
12075.25 527
12076.29 514
12077.33 517
12078.36 511
12079.40 540
12080.44 518
12081.48 521
12082.52 555
12083.55 506
12084.59 524
12085.63 531
12086.67 558
12087.71 549
12088.74 551
12089.78 544
12090.82 564
12091.86 553
12092.90 584
12093.94 608
12094.98 581
12096.01 570
12097.05 623
12098.09 634
12099.13 636
12100.17 640
12101.21 665
12102.25 712
12103.28 700
12104.32 721
12105.36 704
12106.40 712
12107.44 694
12108.48 705
12109.52 677
12110.56 618
12111.60 580
12112.64 544
12113.68 504
12114.72 533
12115.76 488
12116.79 448
12117.83 417
12118.87 429
12119.91 435
12120.95 403
12121.99 401
12123.03 385
12124.07 387
12125.11 403
12126.15 420
12127.19 376
12128.23 393
12129.27 394
12130.31 374
12131.35 391
12132.39 398
12133.43 388
12134.47 361
12135.51 333
12136.55 342
12137.59 329
12138.63 372
12139.67 337
12140.71 365
12141.76 370
12142.80 349
12143.84 375
12144.88 325
12145.92 337
12146.96 371
12148.00 372
12149.04 352
12150.08 358
12151.12 354
12152.16 326
12153.20 320
12154.25 316
12155.29 310
12156.33 326
12157.37 342
12158.41 305
12159.45 283
12160.49 309
12161.53 314
12162.58 311
12163.62 303
12164.66 276
12165.70 280
12166.74 309
12167.78 303
12168.82 294
12169.87 298
12170.91 284
12171.95 316
12172.99 285
12174.03 294
12175.08 310
12176.12 319
12177.16 287
12178.20 267
12179.24 279
12180.29 270
12181.33 254
12182.37 277
12183.41 248
12184.46 273
12185.50 291
12186.54 283
12187.58 294
12188.63 286
12189.67 262
12190.71 267
12191.75 309
12192.80 276
12193.84 303
12194.88 296
12195.92 272
12196.97 287
12198.01 288
12199.05 287
12200.10 273
12201.14 292
12202.18 281
12203.23 306
12204.27 297
12205.31 281
12206.36 294
12207.40 262
12208.44 272
12209.49 246
12210.53 271
12211.57 240
12212.62 268
12213.66 265
12214.70 266
12215.75 253
12216.79 245
12217.84 282
12218.88 263
12219.92 265
12220.97 243
12222.01 252
12223.06 266
12224.10 267
12225.14 244
12226.19 256
12227.23 273
12228.28 266
12229.32 249
12230.36 207
12231.41 249
12232.45 230
12233.50 241
12234.54 250
12235.59 248
12236.63 240
12237.68 233
12238.72 228
12239.77 251
12240.81 204
12241.86 221
12242.90 214
12243.94 233
12244.99 233
12246.03 210
12247.08 238
12248.13 244
12249.17 228
12250.22 226
12251.26 221
12252.31 232
12253.35 203
12254.40 235
12255.44 212
12256.49 227
12257.53 182
12258.58 204
12259.62 200
12260.67 203
12261.72 186
12262.76 218
12263.81 207
12264.85 188
12265.90 212
12266.94 182
12267.99 182
12269.04 193
12270.08 200
12271.13 196
12272.17 193
12273.22 179
12274.27 167
12275.31 196
12276.36 205
12277.41 191
12278.45 175
12279.50 188
12280.55 177
12281.59 187
12282.64 181
12283.69 188
12284.73 188
12285.78 184
12286.83 174
12287.87 180
12288.92 192
12289.97 177
12291.01 175
12292.06 191
12293.11 183
12294.15 200
12295.20 190
12296.25 185
12297.30 168
12298.34 192
12299.39 194
12300.44 190
12301.48 177
12302.53 159
12303.58 185
12304.63 201
12305.67 190
12306.72 201
12307.77 227
12308.82 200
12309.87 189
12310.91 207
12311.96 186
12313.01 178
12314.06 149
12315.10 198
12316.15 179
12317.20 189
12318.25 180
12319.30 165
12320.34 171
12321.39 179
12322.44 178
12323.49 179
12324.54 168
12325.59 174
12326.63 160
12327.68 180
12328.73 163
12329.78 176
12330.83 183
12331.88 207
12332.93 181
12333.98 170
12335.02 192
12336.07 166
12337.12 203
12338.17 204
12339.22 191
12340.27 199
12341.32 177
12342.37 170
12343.42 169
12344.47 164
12345.51 159
12346.56 179
12347.61 178
12348.66 179
12349.71 177
12350.76 177
12351.81 173
12352.86 178
12353.91 169
12354.96 142
12356.01 193
12357.06 195
12358.11 186
12359.16 169
12360.21 178
12361.26 186
12362.31 171
12363.36 176
12364.41 174
12365.46 176
12366.51 170
12367.56 163
12368.61 176
12369.66 172
12370.71 169
12371.76 169
12372.81 171
12373.86 168
12374.91 187
12375.96 166
12377.01 162
12378.06 161
12379.11 170
12380.17 172
12381.22 169
12382.27 168
12383.32 175
12384.37 181
12385.42 182
12386.47 164
12387.52 154
12388.57 181
12389.62 185
12390.67 175
12391.73 168
12392.78 184
12393.83 178
12394.88 181
12395.93 182
12396.98 175
12398.03 176
12399.09 168
12400.14 172
12401.19 175
12402.24 195
12403.29 167
12404.34 169
12405.40 161
12406.45 167
12407.50 186
12408.55 189
12409.60 189
12410.66 198
12411.71 183
12412.76 180
12413.81 186
12414.86 194
12415.92 175
12416.97 184
12418.02 180
12419.07 218
12420.13 205
12421.18 189
12422.23 191
12423.28 189
12424.34 207
12425.39 195
12426.44 200
12427.49 168
12428.55 208
12429.60 199
12430.65 203
12431.71 180
12432.76 182
12433.81 217
12434.86 209
12435.92 185
12436.97 186
12438.02 186
12439.08 187
12440.13 220
12441.18 203
12442.24 205
12443.29 179
12444.34 186
12445.40 194
12446.45 183
12447.50 179
12448.56 206
12449.61 205
12450.67 197
12451.72 197
12452.77 161
12453.83 198
12454.88 202
12455.94 203
12456.99 179
12458.04 212
12459.10 225
12460.15 195
12461.21 222
12462.26 197
12463.31 204
12464.37 241
12465.42 227
12466.48 244
12467.53 241
12468.59 241
12469.64 238
12470.70 240
12471.75 263
12472.80 261
12473.86 307
12474.91 329
12475.97 317
12477.02 326
12478.08 327
12479.13 333
12480.19 329
12481.24 301
12482.30 311
12483.35 307
12484.41 311
12485.46 281
12486.52 250
12487.57 285
12488.63 274
12489.69 246
12490.74 226
12491.80 240
12492.85 239
12493.91 245
12494.96 210
12496.02 227
12497.07 226
12498.13 231
12499.19 242
12500.24 227
12501.30 215
12502.35 224
12503.41 224
12504.47 222
12505.52 230
12506.58 186
12507.63 201
12508.69 228
12509.75 239
12510.80 219
12511.86 222
12512.91 234
12513.97 238
12515.03 235
12516.08 236
12517.14 237
12518.20 245
12519.25 223
12520.31 239
12521.37 250
12522.42 250
12523.48 252
12524.54 231
12525.59 222
12526.65 224
12527.71 245
12528.77 230
12529.82 218
12530.88 251
12531.94 249
12532.99 243
12534.05 234
12535.11 253
12536.17 203
12537.22 228
12538.28 256
12539.34 250
12540.40 256
12541.45 252
12542.51 225
12543.57 265
12544.63 257
12545.68 258
12546.74 256
12547.80 257
12548.86 286
12549.92 275
12550.97 263
12552.03 294
12553.09 310
12554.15 300
12555.21 277
12556.26 281
12557.32 261
12558.38 265
12559.44 272
12560.50 271
12561.56 273
12562.61 252
12563.67 247
12564.73 265
12565.79 265
12566.85 262
12567.91 242
12568.97 239
12570.02 241
12571.08 247
12572.14 239
12573.20 234
12574.26 234
12575.32 233
12576.38 217
12577.44 221
12578.50 239
12579.56 216
12580.61 249
12581.67 240
12582.73 226
12583.79 233
12584.85 223
12585.91 222
12586.97 224
12588.03 201
12589.09 230
12590.15 220
12591.21 234
12592.27 242
12593.33 229
12594.39 242
12595.45 228
12596.51 233
12597.57 218
12598.63 227
12599.69 223
12600.75 228
12601.81 225
12602.87 221
12603.93 226
12604.99 231
12606.05 224
12607.11 244
12608.17 228
12609.23 228
12610.29 261
12611.35 232
12612.41 264
12613.47 252
12614.53 258
12615.59 244
12616.66 260
12617.72 271
12618.78 287
12619.84 288
12620.90 269
12621.96 263
12623.02 286
12624.08 269
12625.14 294
12626.20 278
12627.26 288
12628.33 291
12629.39 290
12630.45 286
12631.51 311
12632.57 306
12633.63 309
12634.69 313
12635.76 302
12636.82 312
12637.88 297
12638.94 261
12640.00 277
12641.06 273
12642.13 263
12643.19 243
12644.25 282
12645.31 252
12646.37 255
12647.44 230
12648.50 252
12649.56 234
12650.62 248
12651.68 239
12652.75 236
12653.81 227
12654.87 255
12655.93 233
12657.00 250
12658.06 240
12659.12 217
12660.18 241
12661.25 251
12662.31 241
12663.37 228
12664.43 234
12665.50 260
12666.56 263
12667.62 261
12668.69 266
12669.75 230
12670.81 253
12671.88 271
12672.94 262
12674.00 237
12675.06 261
12676.13 255
12677.19 238
12678.25 250
12679.32 245
12680.38 268
12681.44 273
12682.51 263
12683.57 270
12684.64 266
12685.70 266
12686.76 287
12687.83 304
12688.89 268
12689.95 262
12691.02 263
12692.08 291
12693.15 270
12694.21 267
12695.27 286
12696.34 280
12697.40 311
12698.47 289
12699.53 262
12700.59 284
12701.66 292
12702.72 272
12703.79 294
12704.85 289
12705.92 292
12706.98 297
12708.05 326
12709.11 334
12710.18 322
12711.24 316
12712.30 293
12713.37 334
12714.43 323
12715.50 324
12716.56 316
12717.63 327
12718.69 337
12719.76 311
12720.82 334
12721.89 327
12722.95 326
12724.02 341
12725.09 336
12726.15 356
12727.22 394
12728.28 332
12729.35 372
12730.41 413
12731.48 430
12732.54 435
12733.61 435
12734.68 442
12735.74 434
12736.81 453
12737.87 427
12738.94 394
12740.00 360
12741.07 391
12742.14 368
12743.20 372
12744.27 343
12745.33 325
12746.40 328
12747.47 316
12748.53 288
12749.60 293
12750.67 326
12751.73 315
12752.80 279
12753.87 261
12754.93 273
12756.00 291
12757.07 265
12758.13 258
12759.20 282
12760.27 300
12761.33 257
12762.40 256
12763.47 260
12764.53 265
12765.60 279
12766.67 272
12767.73 256
12768.80 260
12769.87 287
12770.94 286
12772.00 273
12773.07 260
12774.14 232
12775.21 253
12776.27 250
12777.34 262
12778.41 252
12779.48 242
12780.54 247
12781.61 237
12782.68 251
12783.75 263
12784.81 254
12785.88 255
12786.95 249
12788.02 247
12789.09 225
12790.15 257
12791.22 245
12792.29 230
12793.36 244
12794.43 250
12795.49 224
12796.56 238
12797.63 226
12798.70 225
12799.77 237
12800.84 235
12801.90 249
12802.97 246
12804.04 240
12805.11 252
12806.18 245
12807.25 234
12808.32 245
12809.39 271
12810.45 248
12811.52 257
12812.59 265
12813.66 264
12814.73 262
12815.80 254
12816.87 282
12817.94 301
12819.01 297
12820.08 313
12821.15 294
12822.21 285
12823.28 308
12824.35 290
12825.42 294
12826.49 287
12827.56 276
12828.63 308
12829.70 286
12830.77 295
12831.84 275
12832.91 283
12833.98 303
12835.05 310
12836.12 273
12837.19 278
12838.26 245
12839.33 273
12840.40 257
12841.47 237
12842.54 241
12843.61 225
12844.68 241
12845.75 234
12846.82 223
12847.89 218
12848.96 240
12850.03 240
12851.10 234
12852.18 201
12853.25 203
12854.32 201
12855.39 193
12856.46 169
12857.53 216
12858.60 218
12859.67 190
12860.74 191
12861.81 183
12862.88 194
12863.96 201
12865.03 195
12866.10 187
12867.17 194
12868.24 193
12869.31 192
12870.38 200
12871.45 176
12872.53 173
12873.60 197
12874.67 190
12875.74 181
12876.81 169
12877.88 178
12878.96 177
12880.03 182
12881.10 194
12882.17 180
12883.24 180
12884.31 174
12885.39 185
12886.46 175
12887.53 187
12888.60 166
12889.68 188
12890.75 205
12891.82 174
12892.89 171
12893.96 168
12895.04 151
12896.11 164
12897.18 186
12898.25 176
12899.33 151
12900.40 161
12901.47 148
12902.54 161
12903.62 186
12904.69 171
12905.76 160
12906.84 151
12907.91 176
12908.98 173
12910.06 151
12911.13 166
12912.20 175
12913.27 153
12914.35 172
12915.42 148
12916.49 138
12917.57 163
12918.64 147
12919.71 170
12920.79 149
12921.86 141
12922.94 155
12924.01 157
12925.08 178
12926.16 159
12927.23 163
12928.30 140
12929.38 157
12930.45 143
12931.53 158
12932.60 155
12933.67 154
12934.75 165
12935.82 173
12936.90 156
12937.97 156
12939.04 155
12940.12 170
12941.19 160
12942.27 140
12943.34 150
12944.42 158
12945.49 155
12946.56 139
12947.64 146
12948.71 172
12949.79 162
12950.86 170
12951.94 139
12953.01 163
12954.09 144
12955.16 150
12956.24 171
12957.31 153
12958.39 136
12959.46 162
12960.54 155
12961.61 129
12962.69 151
12963.76 141
12964.84 127
12965.91 146
12966.99 145
12968.07 142
12969.14 146
12970.22 138
12971.29 140
12972.37 151
12973.44 144
12974.52 142
12975.59 165
12976.67 165
12977.75 141
12978.82 150
12979.90 135
12980.97 133
12982.05 166
12983.13 160
12984.20 142
12985.28 136
12986.35 144
12987.43 142
12988.51 137
12989.58 145
12990.66 151
12991.74 140
12992.81 142
12993.89 151
12994.97 151
12996.04 143
12997.12 135
12998.20 138
12999.27 145
13000.35 139
13001.43 143
13002.50 163
13003.58 175
13004.66 172
13005.73 168
13006.81 144
13007.89 149
13008.97 116
13010.04 128
13011.12 156
13012.20 151
13013.27 155
13014.35 143
13015.43 136
13016.51 154
13017.58 165
13018.66 173
13019.74 169
13020.82 158
13021.89 144
13022.97 132
13024.05 163
13025.13 157
13026.21 157
13027.28 127
13028.36 148
13029.44 133
13030.52 165
13031.60 158
13032.67 153
13033.75 153
13034.83 163
13035.91 144
13036.99 160
13038.07 176
13039.14 172
13040.22 167
13041.30 149
13042.38 141
13043.46 154
13044.54 159
13045.62 146
13046.69 159
13047.77 149
13048.85 147
13049.93 143
13051.01 165
13052.09 160
13053.17 147
13054.25 174
13055.33 149
13056.40 154
13057.48 131
13058.56 137
13059.64 163
13060.72 148
13061.80 142
13062.88 144
13063.96 165
13065.04 156
13066.12 150
13067.20 148
13068.28 135
13069.36 132
13070.44 149
13071.52 153
13072.60 140
13073.68 142
13074.76 142
13075.84 143
13076.92 140
13078.00 148
13079.08 163
13080.16 158
13081.24 127
13082.32 151
13083.40 149
13084.48 166
13085.56 146
13086.64 158
13087.72 151
13088.80 147
13089.88 134
13090.96 139
13092.04 158
13093.12 150
13094.20 149
13095.28 126
13096.36 142
13097.44 139
13098.52 143
13099.61 144
13100.69 152
13101.77 137
13102.85 160
13103.93 164
13105.01 155
13106.09 131
13107.17 148
13108.25 142
13109.34 158
13110.42 144
13111.50 147
13112.58 154
13113.66 140
13114.74 130
13115.82 146
13116.91 153
13117.99 160
13119.07 171
13120.15 162
13121.23 158
13122.31 154
13123.40 158
13124.48 160
13125.56 140
13126.64 134
13127.72 163
13128.81 178
13129.89 149
13130.97 158
13132.05 158
13133.14 157
13134.22 162
13135.30 177
13136.38 152
13137.47 147
13138.55 150
13139.63 149
13140.71 177
13141.80 159
13142.88 177
13143.96 154
13145.04 147
13146.13 150
13147.21 172
13148.29 156
13149.38 149
13150.46 157
13151.54 175
13152.62 155
13153.71 165
13154.79 156
13155.87 171
13156.96 170
13158.04 157
13159.12 172
13160.21 177
13161.29 193
13162.37 169
13163.46 172
13164.54 179
13165.62 180
13166.71 189
13167.79 176
13168.88 172
13169.96 182
13171.04 183
13172.13 147
13173.21 145
13174.30 163
13175.38 192
13176.46 172
13177.55 170
13178.63 172
13179.72 170
13180.80 166
13181.88 207
13182.97 182
13184.05 180
13185.14 184
13186.22 180
13187.31 218
13188.39 174
13189.48 161
13190.56 182
13191.65 195
13192.73 191
13193.81 181
13194.90 174
13195.98 180
13197.07 191
13198.15 175
13199.24 193
13200.32 200
13201.41 187
13202.49 195
13203.58 162
13204.67 198
13205.75 194
13206.84 172
13207.92 196
13209.01 206
13210.09 193
13211.18 196
13212.26 184
13213.35 204
13214.43 179
13215.52 186
13216.61 171
13217.69 179
13218.78 201
13219.86 197
13220.95 208
13222.04 216
13223.12 200
13224.21 188
13225.29 191
13226.38 202
13227.47 192
13228.55 178
13229.64 195
13230.72 222
13231.81 191
13232.90 191
13233.98 198
13235.07 208
13236.16 201
13237.24 215
13238.33 186
13239.42 206
13240.50 195
13241.59 194
13242.68 218
13243.76 201
13244.85 210
13245.94 199
13247.02 224
13248.11 226
13249.20 237
13250.29 216
13251.37 211
13252.46 226
13253.55 223
13254.63 215
13255.72 231
13256.81 230
13257.90 244
13258.98 244
13260.07 221
13261.16 226
13262.25 251
13263.33 267
13264.42 226
13265.51 237
13266.60 239
13267.69 269
13268.77 266
13269.86 260
13270.95 246
13272.04 265
13273.13 276
13274.21 257
13275.30 273
13276.39 288
13277.48 281
13278.57 291
13279.65 285
13280.74 269
13281.83 271
13282.92 268
13284.01 292
13285.10 280
13286.19 280
13287.27 283
13288.36 279
13289.45 286
13290.54 268
13291.63 292
13292.72 301
13293.81 284
13294.90 301
13295.98 284
13297.07 321
13298.16 330
13299.25 319
13300.34 302
13301.43 307
13302.52 325
13303.61 293
13304.70 323
13305.79 364
13306.88 335
13307.97 349
13309.06 342
13310.15 376
13311.24 388
13312.32 392
13313.41 361
13314.50 379
13315.59 376
13316.68 346
13317.77 356
13318.86 362
13319.95 382
13321.04 395
13322.13 377
13323.22 388
13324.31 374
13325.40 366
13326.49 377
13327.58 364
13328.68 341
13329.77 348
13330.86 376
13331.95 405
13333.04 409
13334.13 374
13335.22 404
13336.31 410
13337.40 426
13338.49 414
13339.58 428
13340.67 419
13341.76 427
13342.85 411
13343.94 410
13345.04 426
13346.13 415
13347.22 433
13348.31 452
13349.40 442
13350.49 408
13351.58 463
13352.67 441
13353.77 432
13354.86 431
13355.95 437
13357.04 453
13358.13 470
13359.22 458
13360.31 457
13361.41 488
13362.50 483
13363.59 490
13364.68 525
13365.77 520
13366.87 560
13367.96 573
13369.05 542
13370.14 549
13371.23 558
13372.33 571
13373.42 563
13374.51 561
13375.60 473
13376.69 455
13377.79 473
13378.88 463
13379.97 477
13381.06 434
13382.16 438
13383.25 428
13384.34 380
13385.43 379
13386.53 374
13387.62 402
13388.71 346
13389.81 339
13390.90 353
13391.99 339
13393.08 329
13394.18 358
13395.27 336
13396.36 357
13397.46 337
13398.55 321
13399.64 367
13400.74 333
13401.83 309
13402.92 317
13404.02 300
13405.11 322
13406.20 327
13407.30 288
13408.39 326
13409.48 353
13410.58 338
13411.67 355
13412.77 343
13413.86 331
13414.95 345
13416.05 356
13417.14 340
13418.23 311
13419.33 340
13420.42 368
13421.52 340
13422.61 348
13423.71 349
13424.80 318
13425.89 326
13426.99 342
13428.08 342
13429.18 375
13430.27 341
13431.37 358
13432.46 341
13433.56 394
13434.65 363
13435.74 361
13436.84 363
13437.93 376
13439.03 365
13440.12 367
13441.22 368
13442.31 372
13443.41 343
13444.50 355
13445.60 390
13446.69 380
13447.79 375
13448.88 361
13449.98 379
13451.08 369
13452.17 384
13453.27 412
13454.36 408
13455.46 409
13456.55 385
13457.65 444
13458.74 413
13459.84 405
13460.94 405
13462.03 441
13463.13 446
13464.22 448
13465.32 446
13466.41 447
13467.51 452
13468.61 426
13469.70 457
13470.80 452
13471.90 443
13472.99 464
13474.09 450
13475.18 458
13476.28 443
13477.38 476
13478.47 484
13479.57 455
13480.67 478
13481.76 476
13482.86 475
13483.96 493
13485.05 507
13486.15 487
13487.25 529
13488.34 534
13489.44 510
13490.54 512
13491.63 527
13492.73 541
13493.83 571
13494.93 554
13496.02 545
13497.12 559
13498.22 555
13499.31 624
13500.41 574
13501.51 607
13502.61 651
13503.70 626
13504.80 644
13505.90 658
13507.00 632
13508.09 622
13509.19 609
13510.29 594
13511.39 573
13512.49 570
13513.58 540
13514.68 561
13515.78 594
13516.88 541
13517.98 490
13519.07 525
13520.17 493
13521.27 486
13522.37 473
13523.47 469
13524.57 439
13525.66 459
13526.76 450
13527.86 460
13528.96 445
13530.06 408
13531.16 418
13532.25 420
13533.35 425
13534.45 405
13535.55 424
13536.65 401
13537.75 406
13538.85 377
13539.95 375
13541.05 348
13542.14 367
13543.24 382
13544.34 344
13545.44 386
13546.54 347
13547.64 345
13548.74 355
13549.84 360
13550.94 347
13552.04 321
13553.14 320
13554.24 314
13555.34 325
13556.44 342
13557.54 330
13558.64 309
13559.74 330
13560.84 337
13561.94 329
13563.04 324
13564.13 316
13565.23 318
13566.34 309
13567.44 321
13568.54 348
13569.64 345
13570.74 334
13571.84 310
13572.94 313
13574.04 313
13575.14 287
13576.24 317
13577.34 341
13578.44 302
13579.54 322
13580.64 324
13581.74 329
13582.84 283
13583.94 299
13585.04 325
13586.14 323
13587.24 291
13588.35 303
13589.45 303
13590.55 310
13591.65 298
13592.75 296
13593.85 293
13594.95 315
13596.05 329
13597.15 315
13598.26 337
13599.36 310
13600.46 344
13601.56 329
13602.66 359
13603.76 344
13604.86 299
13605.97 325
13607.07 328
13608.17 340
13609.27 316
13610.37 320
13611.47 340
13612.58 310
13613.68 323
13614.78 340
13615.88 315
13616.98 332
13618.09 335
13619.19 316
13620.29 325
13621.39 332
13622.50 321
13623.60 337
13624.70 347
13625.80 338
13626.91 353
13628.01 340
13629.11 328
13630.21 349
13631.32 336
13632.42 313
13633.52 327
13634.62 350
13635.73 343
13636.83 351
13637.93 330
13639.04 360
13640.14 353
13641.24 349
13642.35 338
13643.45 337
13644.55 334
13645.65 351
13646.76 317
13647.86 376
13648.96 325
13650.07 321
13651.17 345
13652.28 357
13653.38 324
13654.48 312
13655.59 304
13656.69 310
13657.79 338
13658.90 329
13660.00 294
13661.11 329
13662.21 320
13663.31 318
13664.42 326
13665.52 304
13666.63 326
13667.73 341
13668.83 343
13669.94 350
13671.04 313
13672.15 310
13673.25 293
13674.36 348
13675.46 300
13676.56 302
13677.67 308
13678.77 336
13679.88 313
13680.98 312
13682.09 308
13683.19 323
13684.30 338
13685.40 325
13686.51 304
13687.61 329
13688.72 350
13689.82 318
13690.93 329
13692.03 326
13693.14 345
13694.24 341
13695.35 330
13696.45 365
13697.56 335
13698.66 322
13699.77 332
13700.87 362
13701.98 365
13703.09 333
13704.19 338
13705.30 349
13706.40 364
13707.51 349
13708.61 378
13709.72 360
13710.83 391
13711.93 395
13713.04 391
13714.14 371
13715.25 373
13716.36 402
13717.46 417
13718.57 390
13719.67 413
13720.78 393
13721.89 391
13722.99 416
13724.10 404
13725.21 418
13726.31 430
13727.42 424
13728.53 444
13729.63 434
13730.74 440
13731.85 446
13732.95 432
13734.06 471
13735.17 464
13736.27 462
13737.38 474
13738.49 508
13739.59 464
13740.70 462
13741.81 484
13742.92 487
13744.02 505
13745.13 489
13746.24 533
13747.35 547
13748.45 516
13749.56 554
13750.67 590
13751.78 579
13752.88 570
13753.99 591
13755.10 635
13756.21 717
13757.31 696
13758.42 715
13759.53 771
13760.64 780
13761.75 769
13762.85 824
13763.96 782
13765.07 773
13766.18 838
13767.29 873
13768.39 836
13769.50 856
13770.61 868
13771.72 859
13772.83 860
13773.94 864
13775.04 790
13776.15 813
13777.26 792
13778.37 782
13779.48 772
13780.59 716
13781.70 707
13782.80 670
13783.91 601
13785.02 606
13786.13 610
13787.24 556
13788.35 537
13789.46 518
13790.57 523
13791.68 510
13792.79 498
13793.90 448
13795.00 476
13796.11 455
13797.22 449
13798.33 415
13799.44 407
13800.55 413
13801.66 390
13802.77 394
13803.88 409
13804.99 411
13806.10 364
13807.21 400
13808.32 390
13809.43 413
13810.54 383
13811.65 367
13812.76 379
13813.87 388
13814.98 384
13816.09 383
13817.20 379
13818.31 366
13819.42 348
13820.53 375
13821.64 362
13822.75 347
13823.86 385
13824.97 373
13826.08 355
13827.19 364
13828.30 331
13829.41 351
13830.53 356
13831.64 378
13832.75 364
13833.86 352
13834.97 333
13836.08 357
13837.19 363
13838.30 360
13839.41 353
13840.52 357
13841.64 360
13842.75 339
13843.86 336
13844.97 346
13846.08 351
13847.19 312
13848.30 375
13849.41 366
13850.53 362
13851.64 376
13852.75 376
13853.86 356
13854.97 366
13856.08 386
13857.20 371
13858.31 367
13859.42 387
13860.53 374
13861.64 361
13862.76 369
13863.87 385
13864.98 378
13866.09 367
13867.20 394
13868.32 350
13869.43 360
13870.54 379
13871.65 381
13872.77 388
13873.88 395
13874.99 396
13876.10 389
13877.22 391
13878.33 412
13879.44 395
13880.55 405
13881.67 412
13882.78 406
13883.89 437
13885.01 426
13886.12 448
13887.23 457
13888.34 438
13889.46 424
13890.57 468
13891.68 471
13892.80 474
13893.91 478
13895.02 512
13896.14 487
13897.25 475
13898.36 501
13899.48 485
13900.59 513
13901.70 459
13902.82 443
13903.93 490
13905.05 461
13906.16 414
13907.27 408
13908.39 389
13909.50 398
13910.61 367
13911.73 398
13912.84 376
13913.96 377
13915.07 364
13916.19 363
13917.30 368
13918.41 351
13919.53 347
13920.64 362
13921.76 319
13922.87 327
13923.99 358
13925.10 349
13926.21 337
13927.33 331
13928.44 365
13929.56 342
13930.67 372
13931.79 339
13932.90 355
13934.02 347
13935.13 361
13936.25 357
13937.36 351
13938.48 328
13939.59 338
13940.71 341
13941.82 332
13942.94 332
13944.05 337
13945.17 365
13946.28 338
13947.40 342
13948.52 334
13949.63 353
13950.75 339
13951.86 324
13952.98 328
13954.09 320
13955.21 297
13956.32 316
13957.44 331
13958.56 320
13959.67 289
13960.79 326
13961.90 316
13963.02 319
13964.14 327
13965.25 340
13966.37 331
13967.48 309
13968.60 321
13969.72 326
13970.83 346
13971.95 316
13973.07 320
13974.18 330
13975.30 312
13976.42 332
13977.53 342
13978.65 328
13979.77 316
13980.88 334
13982.00 321
13983.12 347
13984.23 317
13985.35 330
13986.47 335
13987.58 346
13988.70 331
13989.82 321
13990.94 316
13992.05 315
13993.17 346
13994.29 334
13995.40 372
13996.52 341
13997.64 335
13998.76 335
13999.87 347
14000.99 351
14002.11 362
14003.23 332
14004.35 362
14005.46 358
14006.58 379
14007.70 366
14008.82 353
14009.93 356
14011.05 361
14012.17 358
14013.29 339
14014.41 373
14015.52 359
14016.64 335
14017.76 330
14018.88 355
14020.00 337
14021.12 337
14022.23 354
14023.35 362
14024.47 356
14025.59 341
14026.71 328
14027.83 363
14028.95 387
14030.06 365
14031.18 345
14032.30 365
14033.42 376
14034.54 371
14035.66 359
14036.78 328
14037.90 370
14039.02 359
14040.14 386
14041.25 391
14042.37 401
14043.49 370
14044.61 370
14045.73 358
14046.85 386
14047.97 368
14049.09 401
14050.21 405
14051.33 417
14052.45 424
14053.57 408
14054.69 425
14055.81 434
14056.93 451
14058.05 464
14059.17 448
14060.29 467
14061.41 465
14062.53 439
14063.65 451
14064.77 476
14065.89 471
14067.01 487
14068.13 488
14069.25 489
14070.37 508
14071.49 547
14072.61 539
14073.73 518
14074.85 511
14075.97 554
14077.09 539
14078.21 510
14079.33 541
14080.45 532
14081.57 569
14082.69 540
14083.82 513
14084.94 539
14086.06 554
14087.18 553
14088.30 542
14089.42 536
14090.54 542
14091.66 513
14092.78 545
14093.91 578
14095.03 568
14096.15 556
14097.27 575
14098.39 589
14099.51 566
14100.63 557
14101.76 547
14102.88 586
14104.00 539
14105.12 541
14106.24 562
14107.36 558
14108.49 496
14109.61 491
14110.73 510
14111.85 514
14112.97 491
14114.10 464
14115.22 440
14116.34 466
14117.46 437
14118.58 435
14119.71 443
14120.83 451
14121.95 439
14123.07 435
14124.20 452
14125.32 453
14126.44 426
14127.56 416
14128.69 425
14129.81 398
14130.93 427
14132.06 403
14133.18 395
14134.30 388
14135.42 411
14136.55 396
14137.67 421
14138.79 415
14139.92 399
14141.04 377
14142.16 379
14143.29 389
14144.41 393
14145.53 381
14146.66 377
14147.78 389
14148.90 374
14150.03 377
14151.15 373
14152.27 366
14153.40 358
14154.52 370
14155.64 385
14156.77 338
14157.89 338
14159.02 369
14160.14 376
14161.26 392
14162.39 365
14163.51 356
14164.64 368
14165.76 368
14166.88 353
14168.01 376
14169.13 345
14170.26 381
14171.38 341
14172.51 331
14173.63 356
14174.75 354
14175.88 360
14177.00 369
14178.13 356
14179.25 323
14180.38 340
14181.50 345
14182.63 336
14183.75 330
14184.88 313
14186.00 305
14187.13 341
14188.25 352
14189.38 349
14190.50 349
14191.63 318
14192.75 314
14193.88 331
14195.00 337
14196.13 349
14197.25 306
14198.38 351
14199.50 338
14200.63 318
14201.76 330
14202.88 325
14204.01 338
14205.13 334
14206.26 318
14207.38 313
14208.51 312
14209.64 302
14210.76 314
14211.89 312
14213.01 317
14214.14 327
14215.27 342
14216.39 352
14217.52 320
14218.64 299
14219.77 290
14220.90 277
14222.02 287
14223.15 291
14224.28 262
14225.40 280
14226.53 285
14227.66 293
14228.78 278
14229.91 286
14231.04 287
14232.16 269
14233.29 268
14234.42 279
14235.54 294
14236.67 280
14237.80 288
14238.92 272
14240.05 283
14241.18 265
14242.31 298
14243.43 291
14244.56 272
14245.69 287
14246.82 293
14247.94 269
14249.07 269
14250.20 274
14251.33 276
14252.45 278
14253.58 286
14254.71 275
14255.84 272
14256.96 269
14258.09 256
14259.22 265
14260.35 278
14261.47 245
14262.60 264
14263.73 275
14264.86 264
14265.99 255
14267.12 249
14268.24 276
14269.37 238
14270.50 233
14271.63 263
14272.76 258
14273.89 287
14275.01 243
14276.14 244
14277.27 237
14278.40 232
14279.53 250
14280.66 252
14281.79 281
14282.91 242
14284.04 234
14285.17 240
14286.30 265
14287.43 251
14288.56 239
14289.69 243
14290.82 261
14291.95 232
14293.08 262
14294.20 198
14295.33 231
14296.46 236
14297.59 226
14298.72 223
14299.85 238
14300.98 239
14302.11 247
14303.24 216
14304.37 242
14305.50 248
14306.63 240
14307.76 247
14308.89 211
14310.02 199
14311.15 226
14312.28 236
14313.41 232
14314.54 233
14315.67 216
14316.80 218
14317.93 212
14319.06 195
14320.19 223
14321.32 212
14322.45 225
14323.58 225
14324.71 230
14325.84 218
14326.97 235
14328.10 203
14329.23 215
14330.36 212
14331.49 194
14332.62 184
14333.76 198
14334.89 201
14336.02 177
14337.15 186
14338.28 193
14339.41 182
14340.54 214
14341.67 216
14342.80 209
14343.93 200
14345.07 180
14346.20 179
14347.33 196
14348.46 201
14349.59 202
14350.72 181
14351.85 202
14352.99 205
14354.12 188
14355.25 204
14356.38 198
14357.51 183
14358.64 217
14359.78 210
14360.91 207
14362.04 185
14363.17 191
14364.30 196
14365.44 198
14366.57 219
14367.70 197
14368.83 191
14369.96 190
14371.10 199
14372.23 181
14373.36 178
14374.49 196
14375.63 220
14376.76 201
14377.89 198
14379.02 183
14380.16 187
14381.29 187
14382.42 199
14383.55 194
14384.69 198
14385.82 187
14386.95 198
14388.09 181
14389.22 176
14390.35 182
14391.49 193
14392.62 198
14393.75 207
14394.89 208
14396.02 179
14397.15 196
14398.28 178
14399.42 217
14400.55 208
14401.69 209
14402.82 200
14403.95 192
14405.09 178
14406.22 184
14407.35 185
14408.49 220
14409.62 213
14410.75 210
14411.89 202
14413.02 214
14414.16 178
14415.29 207
14416.42 199
14417.56 202
14418.69 204
14419.83 211
14420.96 203
14422.10 186
14423.23 200
14424.36 217
14425.50 225
14426.63 224
14427.77 197
14428.90 202
14430.04 212
14431.17 207
14432.31 207
14433.44 223
14434.58 217
14435.71 195
14436.85 222
14437.98 203
14439.12 205
14440.25 192
14441.39 208
14442.52 234
14443.66 228
14444.79 243
14445.93 205
14447.06 196
14448.20 219
14449.33 217
14450.47 179
14451.60 202
14452.74 201
14453.87 190
14455.01 200
14456.14 183
14457.28 197
14458.42 204
14459.55 216
14460.69 188
14461.82 211
14462.96 183
14464.10 202
14465.23 181
14466.37 193
14467.50 202
14468.64 199
14469.78 196
14470.91 218
14472.05 194
14473.18 196
14474.32 200
14475.46 191
14476.59 212
14477.73 213
14478.87 212
14480.00 204
14481.14 215
14482.28 214
14483.41 215
14484.55 185
14485.69 207
14486.82 228
14487.96 215
14489.10 199
14490.23 216
14491.37 208
14492.51 204
14493.65 224
14494.78 199
14495.92 216
14497.06 206
14498.19 208
14499.33 181
14500.47 214
14501.61 220
14502.74 197
14503.88 206
14505.02 203
14506.16 211
14507.29 211
14508.43 198
14509.57 187
14510.71 231
14511.85 227
14512.98 201
14514.12 217
14515.26 217
14516.40 201
14517.54 205
14518.67 217
14519.81 198
14520.95 219
14522.09 190
14523.23 201
14524.36 198
14525.50 204
14526.64 200
14527.78 229
14528.92 189
14530.06 193
14531.19 193
14532.33 190
14533.47 191
14534.61 187
14535.75 212
14536.89 177
14538.03 196
14539.17 197
14540.31 172
14541.44 210
14542.58 194
14543.72 207
14544.86 204
14546.00 193
14547.14 183
14548.28 208
14549.42 206
14550.56 202
14551.70 219
14552.84 221
14553.98 221
14555.12 189
14556.25 221
14557.39 237
14558.53 243
14559.67 231
14560.81 218
14561.95 217
14563.09 236
14564.23 255
14565.37 230
14566.51 213
14567.65 239
14568.79 253
14569.93 229
14571.07 246
14572.21 225
14573.35 236
14574.49 257
14575.63 258
14576.77 257
14577.92 287
14579.06 254
14580.20 251
14581.34 264
14582.48 261
14583.62 279
14584.76 258
14585.90 267
14587.04 263
14588.18 275
14589.32 297
14590.46 278
14591.60 303
14592.74 307
14593.89 322
14595.03 306
14596.17 308
14597.31 321
14598.45 295
14599.59 304
14600.73 282
14601.87 294
14603.02 301
14604.16 294
14605.30 276
14606.44 304
14607.58 307
14608.72 310
14609.86 331
14611.01 319
14612.15 341
14613.29 349
14614.43 361
14615.57 372
14616.72 392
14617.86 368
14619.00 389
14620.14 351
14621.28 361
14622.43 365
14623.57 367
14624.71 382
14625.85 408
14627.00 431
14628.14 426
14629.28 406
14630.42 455
14631.56 440
14632.71 478
14633.85 490
14634.99 484
14636.14 497
14637.28 545
14638.42 534
14639.56 505
14640.71 483
14641.85 499
14642.99 473
14644.14 471
14645.28 432
14646.42 433
14647.56 411
14648.71 385
14649.85 377
14650.99 319
14652.14 318
14653.28 323
14654.42 302
14655.57 335
14656.71 273
14657.85 288
14659.00 275
14660.14 282
14661.29 266
14662.43 284
14663.57 241
14664.72 240
14665.86 253
14667.00 237
14668.15 232
14669.29 246
14670.44 245
14671.58 231
14672.73 239
14673.87 231
14675.01 223
14676.16 232
14677.30 257
14678.45 211
14679.59 223
14680.74 213
14681.88 215
14683.02 220
14684.17 219
14685.31 236
14686.46 207
14687.60 196
14688.75 194
14689.89 202
14691.04 184
14692.18 189
14693.33 188
14694.47 192
14695.62 178
14696.76 189
14697.91 207
14699.05 196
14700.20 196
14701.34 195
14702.49 210
14703.63 202
14704.78 203
14705.92 184
14707.07 202
14708.22 201
14709.36 203
14710.51 209
14711.65 183
14712.80 202
14713.94 189
14715.09 183
14716.23 175
14717.38 224
14718.53 214
14719.67 211
14720.82 184
14721.96 184
14723.11 204
14724.26 212
14725.40 190
14726.55 190
14727.70 184
14728.84 187
14729.99 180
14731.13 189
14732.28 188
14733.43 170
14734.57 183
14735.72 199
14736.87 199
14738.01 175
14739.16 203
14740.31 191
14741.45 174
14742.60 166
14743.75 187
14744.89 174
14746.04 168
14747.19 176
14748.34 177
14749.48 183
14750.63 170
14751.78 181
14752.92 172
14754.07 162
14755.22 193
14756.37 178
14757.51 188
14758.66 174
14759.81 169
14760.96 180
14762.10 174
14763.25 170
14764.40 177
14765.55 184
14766.70 186
14767.84 166
14768.99 173
14770.14 165
14771.29 151
14772.43 149
14773.58 179
14774.73 164
14775.88 145
14777.03 155
14778.18 155
14779.32 159
14780.47 166
14781.62 161
14782.77 153
14783.92 152
14785.07 160
14786.21 151
14787.36 154
14788.51 184
14789.66 171
14790.81 159
14791.96 152
14793.11 155
14794.26 178
14795.40 152
14796.55 151
14797.70 147
14798.85 147
14800.00 137
14801.15 147
14802.30 155
14803.45 142
14804.60 139
14805.75 138
14806.90 140
14808.05 122
14809.19 142
14810.34 129
14811.49 136
14812.64 139
14813.79 117
14814.94 132
14816.09 142
14817.24 155
14818.39 149
14819.54 130
14820.69 141
14821.84 145
14822.99 134
14824.14 139
14825.29 130
14826.44 138
14827.59 136
14828.74 140
14829.89 136
14831.04 118
14832.19 131
14833.34 145
14834.49 136
14835.64 112
14836.79 140
14837.95 132
14839.10 151
14840.25 147
14841.40 123
14842.55 123
14843.70 138
14844.85 134
14846.00 124
14847.15 124
14848.30 114
14849.45 133
14850.60 123
14851.76 129
14852.91 118
14854.06 134
14855.21 140
14856.36 98
14857.51 137
14858.66 131
14859.81 133
14860.97 101
14862.12 132
14863.27 102
14864.42 114
14865.57 121
14866.72 119
14867.88 119
14869.03 108
14870.18 124
14871.33 115
14872.48 138
14873.64 130
14874.79 132
14875.94 129
14877.09 132
14878.24 122
14879.40 121
14880.55 107
14881.70 118
14882.85 121
14884.00 136
14885.16 126
14886.31 134
14887.46 122
14888.61 119
14889.77 94
14890.92 117
14892.07 124
14893.23 126
14894.38 126
14895.53 129
14896.68 125
14897.84 123
14898.99 123
14900.14 100
14901.30 112
14902.45 105
14903.60 132
14904.75 118
14905.91 119
14907.06 122
14908.21 105
14909.37 114
14910.52 115
14911.67 133
14912.83 111
14913.98 135
14915.14 102
14916.29 127
14917.44 119
14918.60 105
14919.75 120
14920.90 125
14922.06 121
14923.21 135
14924.37 127
14925.52 120
14926.67 115
14927.83 118
14928.98 111
14930.14 116
14931.29 120
14932.44 121
14933.60 128
14934.75 132
14935.91 106
14937.06 116
14938.22 115
14939.37 125
14940.52 127
14941.68 122
14942.83 122
14943.99 107
14945.14 127
14946.30 114
14947.45 119
14948.61 121
14949.76 122
14950.92 113
14952.07 113
14953.23 144
14954.38 153
14955.54 123
14956.69 129
14957.85 128
14959.00 95
14960.16 121
14961.31 147
14962.47 132
14963.62 133
14964.78 150
14965.94 123
14967.09 125
14968.25 138
14969.40 145
14970.56 140
14971.71 123
14972.87 138
14974.03 122
14975.18 111
14976.34 126
14977.49 115
14978.65 122
14979.81 122
14980.96 127
14982.12 122
14983.27 116
14984.43 126
14985.59 116
14986.74 118
14987.90 121
14989.06 119
14990.21 117
14991.37 123
14992.53 123
14993.68 114
14994.84 112
14996.00 116
14997.15 116
14998.31 110
14999.47 111
15000.62 105
15001.78 103
15002.94 117
15004.09 114
15005.25 131
15006.41 123
15007.56 106
15008.72 123
15009.88 135
15011.04 123
15012.19 102
15013.35 108
15014.51 120
15015.67 99
15016.82 97
15017.98 108
15019.14 143
15020.30 110
15021.45 107
15022.61 122
15023.77 126
15024.93 119
15026.08 122
15027.24 111
15028.40 111
15029.56 106
15030.72 104
15031.87 104
15033.03 100
15034.19 93
15035.35 104
15036.51 107
15037.67 100
15038.82 107
15039.98 101
15041.14 112
15042.30 111
15043.46 109
15044.62 100
15045.78 96
15046.93 114
15048.09 112
15049.25 109
15050.41 95
15051.57 102
15052.73 98
15053.89 102
15055.05 93
15056.20 93
15057.36 123
15058.52 123
15059.68 127
15060.84 97
15062.00 106
15063.16 120
15064.32 132
15065.48 108
15066.64 110
15067.80 110
15068.96 114
15070.12 115
15071.28 114
15072.44 116
15073.60 121
15074.76 135
15075.91 129
15077.07 94
15078.23 121
15079.39 124
15080.55 126
15081.71 120
15082.87 129
15084.03 103
15085.19 125
15086.35 105
15087.51 109
15088.68 131
15089.84 134
15091.00 100
15092.16 120
15093.32 119
15094.48 104
15095.64 112
15096.80 112
15097.96 101
15099.12 115
15100.28 116
15101.44 110
15102.60 106
15103.76 109
15104.92 124
15106.08 118
15107.25 115
15108.41 119
15109.57 118
15110.73 131
15111.89 120
15113.05 120
15114.21 113
15115.37 124
15116.54 137
15117.70 110
15118.86 117
15120.02 121
15121.18 134
15122.34 129
15123.50 117
15124.67 155
15125.83 122
15126.99 125
15128.15 126
15129.31 122
15130.47 126
15131.64 128
15132.80 134
15133.96 134
15135.12 129
15136.28 123
15137.45 125
15138.61 132
15139.77 125
15140.93 123
15142.10 121
15143.26 113
15144.42 136
15145.58 163
15146.75 137
15147.91 121
15149.07 138
15150.23 136
15151.40 116
15152.56 138
15153.72 134
15154.88 131
15156.05 152
15157.21 132
15158.37 140
15159.54 118
15160.70 139
15161.86 139
15163.03 149
15164.19 142
15165.35 122
15166.52 169
15167.68 157
15168.84 162
15170.01 162
15171.17 150
15172.33 163
15173.50 166
15174.66 166
15175.82 139
15176.99 165
15178.15 164
15179.31 164
15180.48 156
15181.64 165
15182.81 156
15183.97 175
15185.13 171
15186.30 173
15187.46 190
15188.63 175
15189.79 174
15190.95 169
15192.12 183
15193.28 197
15194.45 196
15195.61 190
15196.78 206
15197.94 201
15199.10 207
15200.27 195
15201.43 179
15202.60 189
15203.76 158
15204.93 185
15206.09 209
15207.26 197
15208.42 193
15209.59 178
15210.75 195
15211.92 181
15213.08 186
15214.25 181
15215.41 200
15216.58 197
15217.74 213
15218.91 205
15220.07 197
15221.24 206
15222.40 192
15223.57 212
15224.74 215
15225.90 237
15227.07 217
15228.23 205
15229.40 210
15230.56 203
15231.73 192
15232.89 239
15234.06 233
15235.23 221
15236.39 233
15237.56 220
15238.72 241
15239.89 225
15241.06 238
15242.22 218
15243.39 232
15244.56 233
15245.72 251
15246.89 214
15248.05 211
15249.22 216
15250.39 204
15251.55 208
15252.72 196
15253.89 183
15255.05 202
15256.22 193
15257.39 200
15258.55 191
15259.72 198
15260.89 180
15262.05 188
15263.22 197
15264.39 171
15265.56 171
15266.72 183
15267.89 191
15269.06 173
15270.22 195
15271.39 188
15272.56 168
15273.73 188
15274.89 152
15276.06 183
15277.23 199
15278.40 188
15279.56 163
15280.73 165
15281.90 168
15283.07 165
15284.23 191
15285.40 208
15286.57 193
15287.74 181
15288.91 169
15290.07 171
15291.24 164
15292.41 193
15293.58 157
15294.75 150
15295.92 172
15297.08 152
15298.25 193
15299.42 183
15300.59 177
15301.76 176
15302.93 171
15304.09 174
15305.26 188
15306.43 174
15307.60 188
15308.77 174
15309.94 203
15311.11 190
15312.28 185
15313.44 195
15314.61 174
15315.78 185
15316.95 169
15318.12 166
15319.29 177
15320.46 189
15321.63 189
15322.80 175
15323.97 181
15325.14 172
15326.30 184
15327.47 206
15328.64 188
15329.81 161
15330.98 177
15332.15 200
15333.32 189
15334.49 190
15335.66 189
15336.83 218
15338.00 188
15339.17 179
15340.34 185
15341.51 202
15342.68 201
15343.85 206
15345.02 177
15346.19 203
15347.36 192
15348.53 206
15349.70 194
15350.87 202
15352.04 213
15353.21 207
15354.38 229
15355.55 226
15356.72 208
15357.90 199
15359.07 228
15360.24 220
15361.41 234
15362.58 233
15363.75 219
15364.92 212
15366.09 245
15367.26 242
15368.43 218
15369.60 206
15370.77 248
15371.95 262
15373.12 247
15374.29 258
15375.46 223
15376.63 217
15377.80 242
15378.97 206
15380.15 201
15381.32 217
15382.49 215
15383.66 211
15384.83 224
15386.00 191
15387.17 203
15388.35 193
15389.52 204
15390.69 217
15391.86 208
15393.03 212
15394.21 217
15395.38 187
15396.55 216
15397.72 188
15398.89 205
15400.07 212
15401.24 191
15402.41 186
15403.58 190
15404.76 204
15405.93 200
15407.10 184
15408.27 166
15409.45 186
15410.62 164
15411.79 197
15412.96 188
15414.14 170
15415.31 183
15416.48 180
15417.66 186
15418.83 177
15420.00 166
15421.17 173
15422.35 173
15423.52 165
15424.69 153
15425.87 160
15427.04 157
15428.21 154
15429.39 135
15430.56 162
15431.73 146
15432.91 138
15434.08 137
15435.25 133
15436.43 157
15437.60 152
15438.77 142
15439.95 141
15441.12 168
15442.30 141
15443.47 148
15444.64 141
15445.82 133
15446.99 146
15448.17 156
15449.34 125
15450.51 132
15451.69 149
15452.86 166
15454.04 155
15455.21 139
15456.39 127
15457.56 156
15458.73 129
15459.91 131
15461.08 131
15462.26 162
15463.43 145
15464.61 124
15465.78 149
15466.96 121
15468.13 142
15469.31 126
15470.48 137
15471.66 138
15472.83 143
15474.01 139
15475.18 141
15476.36 144
15477.53 141
15478.71 140
15479.88 139
15481.06 128
15482.23 138
15483.41 143
15484.58 138
15485.76 132
15486.93 141
15488.11 131
15489.29 146
15490.46 141
15491.64 146
15492.81 145
15493.99 128
15495.16 150
15496.34 133
15497.52 156
15498.69 148
15499.87 121
15501.04 142
15502.22 140
15503.40 146
15504.57 146
15505.75 136
15506.92 155
15508.10 155
15509.28 130
15510.45 125
15511.63 123
15512.81 156
15513.98 157
15515.16 147
15516.34 141
15517.51 154
15518.69 130
15519.87 131
15521.04 161
15522.22 131
15523.40 134
15524.57 150
15525.75 149
15526.93 151
15528.11 137
15529.28 141
15530.46 159
15531.64 155
15532.81 149
15533.99 140
15535.17 140
15536.35 156
15537.52 149
15538.70 139
15539.88 148
15541.06 147
15542.23 161
15543.41 183
15544.59 151
15545.77 136
15546.95 148
15548.12 149
15549.30 131
15550.48 147
15551.66 157
15552.83 154
15554.01 151
15555.19 143
15556.37 154
15557.55 142
15558.73 138
15559.90 173
15561.08 156
15562.26 140
15563.44 122
15564.62 149
15565.80 154
15566.97 173
15568.15 173
15569.33 152
15570.51 142
15571.69 179
15572.87 161
15574.05 143
15575.23 162
15576.40 166
15577.58 200
15578.76 185
15579.94 140
15581.12 165
15582.30 173
15583.48 170
15584.66 181
15585.84 173
15587.02 184
15588.20 181
15589.38 166
15590.56 178
15591.73 192
15592.91 186
15594.09 177
15595.27 179
15596.45 188
15597.63 173
15598.81 177
15599.99 190
15601.17 179
15602.35 197
15603.53 209
15604.71 212
15605.89 240
15607.07 203
15608.25 199
15609.43 218
15610.61 215
15611.79 180
15612.97 184
15614.15 187
15615.33 208
15616.51 217
15617.69 204
15618.88 228
15620.06 228
15621.24 236
15622.42 258
15623.60 226
15624.78 244
15625.96 236
15627.14 239
15628.32 252
15629.50 236
15630.68 241
15631.86 245
15633.05 217
15634.23 219
15635.41 241
15636.59 255
15637.77 254
15638.95 269
15640.13 229
15641.31 244
15642.50 272
15643.68 286
15644.86 231
15646.04 243
15647.22 265
15648.40 247
15649.58 262
15650.77 275
15651.95 275
15653.13 283
15654.31 272
15655.49 271
15656.68 240
15657.86 240
15659.04 268
15660.22 268
15661.40 266
15662.59 265
15663.77 279
15664.95 283
15666.13 290
15667.32 268
15668.50 273
15669.68 262
15670.86 283
15672.05 289
15673.23 272
15674.41 231
15675.59 250
15676.78 259
15677.96 252
15679.14 216
15680.32 244
15681.51 248
15682.69 275
15683.87 231
15685.06 219
15686.24 246
15687.42 252
15688.61 213
15689.79 229
15690.97 189
15692.16 211
15693.34 222
15694.52 197
15695.71 198
15696.89 223
15698.07 202
15699.26 237
15700.44 222
15701.62 214
15702.81 242
15703.99 217
15705.17 215
15706.36 226
15707.54 233
15708.73 221
15709.91 225
15711.09 219
15712.28 224
15713.46 241
15714.65 227
15715.83 233
15717.02 233
15718.20 243
15719.38 248
15720.57 248
15721.75 258
15722.94 234
15724.12 219
15725.31 270
15726.49 270
15727.68 246
15728.86 241
15730.04 264
15731.23 252
15732.41 254
15733.60 267
15734.78 267
15735.97 304
15737.15 259
15738.34 262
15739.52 276
15740.71 302
15741.89 250
15743.08 251
15744.27 275
15745.45 284
15746.64 302
15747.82 307
15749.01 306
15750.19 320
15751.38 313
15752.56 301
15753.75 311
15754.93 315
15756.12 319
15757.31 336
15758.49 335
15759.68 322
15760.86 364
15762.05 347
15763.24 346
15764.42 312
15765.61 304
15766.79 316
15767.98 315
15769.17 295
15770.35 321
15771.54 307
15772.72 303
15773.91 324
15775.10 295
15776.28 288
15777.47 263
15778.66 292
15779.84 294
15781.03 293
15782.22 260
15783.40 285
15784.59 263
15785.78 275
15786.96 261
15788.15 292
15789.34 282
15790.53 262
15791.71 247
15792.90 231
15794.09 254
15795.27 262
15796.46 249
15797.65 224
15798.84 228
15800.02 247
15801.21 211
15802.40 228
15803.59 249
15804.77 213
15805.96 238
15807.15 238
15808.34 251
15809.52 218
15810.71 199
15811.90 221
15813.09 206
15814.28 217
15815.46 224
15816.65 224
15817.84 186
15819.03 195
15820.22 197
15821.40 218
15822.59 213
15823.78 234
15824.97 232
15826.16 224
15827.35 221
15828.53 212
15829.72 228
15830.91 238
15832.10 213
15833.29 189
15834.48 222
15835.67 224
15836.85 217
15838.04 220
15839.23 215
15840.42 211
15841.61 220
15842.80 201
15843.99 196
15845.18 197
15846.37 205
15847.55 204
15848.74 209
15849.93 207
15851.12 197
15852.31 199
15853.50 221
15854.69 197
15855.88 239
15857.07 210
15858.26 205
15859.45 225
15860.64 213
15861.83 197
15863.02 199
15864.21 220
15865.40 230
15866.59 217
15867.78 207
15868.97 198
15870.16 195
15871.35 216
15872.54 222
15873.73 219
15874.92 214
15876.11 227
15877.30 224
15878.49 207
15879.68 255
15880.87 237
15882.06 229
15883.25 209
15884.44 219
15885.63 225
15886.82 227
15888.01 252
15889.20 244
15890.39 255
15891.59 227
15892.78 226
15893.97 254
15895.16 258
15896.35 256
15897.54 252
15898.73 275
15899.92 242
15901.11 256
15902.30 264
15903.50 255
15904.69 251
15905.88 248
15907.07 300
15908.26 313
15909.45 264
15910.64 267
15911.84 267
15913.03 282
15914.22 320
15915.41 330
15916.60 300
15917.79 302
15918.99 323
15920.18 301
15921.37 314
15922.56 316
15923.75 315
15924.95 296
15926.14 331
15927.33 291
15928.52 293
15929.71 293
15930.91 307
15932.10 305
15933.29 312
15934.48 309
15935.68 313
15936.87 320
15938.06 304
15939.25 270
15940.45 270
15941.64 280
15942.83 247
15944.03 269
15945.22 276
15946.41 266
15947.60 225
15948.80 228
15949.99 237
15951.18 232
15952.38 213
15953.57 198
15954.76 202
15955.96 200
15957.15 186
15958.34 199
15959.54 199
15960.73 194
15961.92 167
15963.12 163
15964.31 163
15965.50 192
15966.70 168
15967.89 172
15969.08 173
15970.28 157
15971.47 158
15972.67 147
15973.86 163
15975.05 132
15976.25 170
15977.44 147
15978.64 161
15979.83 160
15981.02 159
15982.22 148
15983.41 162
15984.61 166
15985.80 143
15987.00 136
15988.19 137
15989.38 146
15990.58 130
15991.77 146
15992.97 132
15994.16 154
15995.36 162
15996.55 140
15997.75 138
15998.94 142
16000.14 151
16001.33 142
16002.53 136
16003.72 144
16004.92 164
16006.11 130
16007.31 136
16008.50 127
16009.70 140
16010.89 146
16012.09 145
16013.28 153
16014.48 133
16015.67 151
16016.87 149
16018.07 131
16019.26 113
16020.46 134
16021.65 151
16022.85 137
16024.04 134
16025.24 128
16026.44 125
16027.63 103
16028.83 132
16030.02 138
16031.22 122
16032.42 135
16033.61 132
16034.81 117
16036.00 115
16037.20 128
16038.40 127
16039.59 123
16040.79 143
16041.99 148
16043.18 133
16044.38 136
16045.58 132
16046.77 119
16047.97 130
16049.17 131
16050.36 127
16051.56 130
16052.76 136
16053.95 117
16055.15 112
16056.35 122
16057.54 117
16058.74 138
16059.94 123
16061.14 113
16062.33 121
16063.53 132
16064.73 145
16065.92 128
16067.12 129
16068.32 127
16069.52 106
16070.71 111
16071.91 119
16073.11 117
16074.31 116
16075.50 110
16076.70 114
16077.90 108
16079.10 113
16080.30 108
16081.49 111
16082.69 110
16083.89 101
16085.09 99
16086.29 116
16087.48 103
16088.68 99
16089.88 129
16091.08 123
16092.28 91
16093.48 91
16094.67 114
16095.87 115
16097.07 99
16098.27 103
16099.47 99
16100.67 93
16101.87 114
16103.06 125
16104.26 94
16105.46 99
16106.66 98
16107.86 120
16109.06 106
16110.26 103
16111.46 110
16112.66 112
16113.86 116
16115.05 113
16116.25 116
16117.45 104
16118.65 100
16119.85 109
16121.05 97
16122.25 117
16123.45 112
16124.65 102
16125.85 102
16127.05 99
16128.25 110
16129.45 113
16130.65 119
16131.85 100
16133.05 113
16134.25 115
16135.45 99
16136.65 103
16137.85 97
16139.05 111
16140.25 123
16141.45 115
16142.65 93
16143.85 84
16145.05 113
16146.25 104
16147.45 112
16148.65 105
16149.85 101
16151.05 90
16152.25 100
16153.45 96
16154.65 91
16155.85 100
16157.05 91
16158.25 123
16159.46 88
16160.66 99
16161.86 87
16163.06 96
16164.26 102
16165.46 90
16166.66 106
16167.86 114
16169.06 97
16170.27 104
16171.47 101
16172.67 117
16173.87 101
16175.07 89
16176.27 100
16177.47 108
16178.67 103
16179.88 95
16181.08 88
16182.28 97
16183.48 91
16184.68 102
16185.89 111
16187.09 95
16188.29 88
16189.49 100
16190.69 106
16191.90 106
16193.10 98
16194.30 112
16195.50 106
16196.70 122
16197.91 111
16199.11 103
16200.31 108
16201.51 102
16202.72 112
16203.92 104
16205.12 106
16206.32 112
16207.53 110
16208.73 98
16209.93 100
16211.13 89
16212.34 98
16213.54 111
16214.74 115
16215.95 112
16217.15 118
16218.35 113
16219.55 107
16220.76 109
16221.96 122
16223.16 107
16224.37 109
16225.57 92
16226.77 89
16227.98 95
16229.18 108
16230.38 103
16231.59 109
16232.79 107
16233.99 112
16235.20 129
16236.40 109
16237.61 101
16238.81 111
16240.01 103
16241.22 106
16242.42 125
16243.63 128
16244.83 114
16246.03 104
16247.24 108
16248.44 129
16249.65 108
16250.85 121
16252.05 131
16253.26 116
16254.46 104
16255.67 122
16256.87 119
16258.08 112
16259.28 104
16260.49 127
16261.69 118
16262.89 111
16264.10 124
16265.30 115
16266.51 117
16267.71 114
16268.92 107
16270.12 117
16271.33 119
16272.53 115
16273.74 112
16274.94 114
16276.15 131
16277.35 111
16278.56 124
16279.77 123
16280.97 121
16282.18 132
16283.38 118
16284.59 119
16285.79 110
16287.00 122
16288.20 119
16289.41 119
16290.61 114
16291.82 117
16293.03 113
16294.23 124
16295.44 101
16296.64 120
16297.85 120
16299.06 111
16300.26 102
16301.47 104
16302.67 126
16303.88 140
16305.09 115
16306.29 125
16307.50 134
16308.71 110
16309.91 114
16311.12 137
16312.33 121
16313.53 118
16314.74 122
16315.95 135
16317.15 120
16318.36 127
16319.57 116
16320.77 116
16321.98 116
16323.19 121
16324.39 121
16325.60 110
16326.81 107
16328.01 105
16329.22 110
16330.43 116
16331.64 114
16332.84 105
16334.05 95
16335.26 107
16336.47 110
16337.67 100
16338.88 91
16340.09 119
16341.30 115
16342.50 101
16343.71 99
16344.92 91
16346.13 115
16347.33 103
16348.54 106
16349.75 98
16350.96 89
16352.17 94
16353.37 91
16354.58 96
16355.79 101
16357.00 103
16358.21 103
16359.41 106
16360.62 109
16361.83 87
16363.04 109
16364.25 100
16365.46 91
16366.67 96
16367.87 104
16369.08 105
16370.29 115
16371.50 80
16372.71 102
16373.92 97
16375.13 114
16376.34 112
16377.54 103
16378.75 106
16379.96 99
16381.17 105
16382.38 106
16383.59 92
16384.80 107
16386.01 86
16387.22 105
16388.43 97
16389.64 107
16390.85 104
16392.05 90
16393.26 91
16394.47 101
16395.68 100
16396.89 99
16398.10 102
16399.31 92
16400.52 94
16401.73 94
16402.94 97
16404.15 89
16405.36 101
16406.57 107
16407.78 98
16408.99 96
16410.20 104
16411.41 94
16412.62 109
16413.83 108
16415.04 93
16416.25 95
16417.46 109
16418.67 103
16419.88 100
16421.10 100
16422.31 105
16423.52 92
16424.73 94
16425.94 94
16427.15 91
16428.36 108
16429.57 101
16430.78 103
16431.99 95
16433.20 98
16434.41 88
16435.63 103
16436.84 94
16438.05 102
16439.26 97
16440.47 102
16441.68 110
16442.89 86
16444.10 101
16445.32 111
16446.53 94
16447.74 106
16448.95 110
16450.16 99
16451.37 101
16452.59 96
16453.80 96
16455.01 116
16456.22 96
16457.43 95
16458.64 91
16459.86 100
16461.07 105
16462.28 82
16463.49 95
16464.70 101
16465.92 114
16467.13 95
16468.34 84
16469.55 101
16470.77 96
16471.98 96
16473.19 102
16474.40 108
16475.62 96
16476.83 122
16478.04 122
16479.25 101
16480.47 112
16481.68 114
16482.89 101
16484.11 114
16485.32 111
16486.53 104
16487.74 104
16488.96 97
16490.17 107
16491.38 95
16492.60 105
16493.81 109
16495.02 99
16496.24 86
16497.45 93
16498.66 112
16499.88 123
16501.09 102
16502.30 100
16503.52 96
16504.73 108
16505.94 121
16507.16 108
16508.37 91
16509.59 130
16510.80 119
16512.01 99
16513.23 107
16514.44 124
16515.66 114
16516.87 119
16518.08 124
16519.30 119
16520.51 121
16521.73 132
16522.94 127
16524.16 129
16525.37 104
16526.58 126
16527.80 127
16529.01 133
16530.23 111
16531.44 123
16532.66 125
16533.87 134
16535.09 131
16536.30 124
16537.52 131
16538.73 141
16539.95 138
16541.16 138
16542.38 158
16543.59 142
16544.81 142
16546.02 140
16547.24 135
16548.45 156
16549.67 173
16550.88 161
16552.10 194
16553.31 187
16554.53 154
16555.74 155
16556.96 160
16558.18 150
16559.39 159
16560.61 176
16561.82 163
16563.04 179
16564.25 168
16565.47 203
16566.69 188
16567.90 163
16569.12 163
16570.33 173
16571.55 168
16572.77 150
16573.98 137
16575.20 165
16576.41 156
16577.63 159
16578.85 161
16580.06 163
16581.28 150
16582.50 151
16583.71 138
16584.93 147
16586.15 152
16587.36 161
16588.58 155
16589.80 144
16591.01 151
16592.23 147
16593.45 134
16594.66 147
16595.88 156
16597.10 152
16598.32 118
16599.53 126
16600.75 139
16601.97 128
16603.18 113
16604.40 145
16605.62 114
16606.84 119
16608.05 114
16609.27 103
16610.49 126
16611.71 113
16612.92 128
16614.14 110
16615.36 99
16616.58 99
16617.79 89
16619.01 101
16620.23 99
16621.45 115
16622.67 117
16623.88 97
16625.10 114
16626.32 97
16627.54 109
16628.76 94
16629.97 108
16631.19 103
16632.41 94
16633.63 106
16634.85 115
16636.07 88
16637.29 112
16638.50 81
16639.72 101
16640.94 105
16642.16 100
16643.38 94
16644.60 88
16645.82 111
16647.03 106
16648.25 99
16649.47 98
16650.69 98
16651.91 96
16653.13 109
16654.35 101
16655.57 82
16656.79 86
16658.01 99
16659.23 96
16660.45 75
16661.66 87
16662.88 94
16664.10 94
16665.32 99
16666.54 85
16667.76 99
16668.98 84
16670.20 92
16671.42 123
16672.64 106
16673.86 86
16675.08 90
16676.30 95
16677.52 112
16678.74 94
16679.96 114
16681.18 105
16682.40 112
16683.62 90
16684.84 100
16686.06 107
16687.28 107
16688.50 91
16689.72 101
16690.94 90
16692.16 102
16693.39 119
16694.61 86
16695.83 95
16697.05 101
16698.27 98
16699.49 94
16700.71 95
16701.93 109
16703.15 114
16704.37 95
16705.59 96
16706.81 112
16708.04 100
16709.26 98
16710.48 87
16711.70 76
16712.92 95
16714.14 108
16715.36 92
16716.58 103
16717.81 102
16719.03 94
16720.25 103
16721.47 87
16722.69 94
16723.91 95
16725.14 99
16726.36 91
16727.58 69
16728.80 71
16730.02 66
16731.24 74
16732.47 96
16733.69 82
16734.91 77
16736.13 89
16737.36 76
16738.58 89
16739.80 91
16741.02 90
16742.24 74
16743.47 80
16744.69 87
16745.91 88
16747.13 105
16748.36 68
16749.58 89
16750.80 86
16752.02 79
16753.25 77
16754.47 95
16755.69 88
16756.92 80
16758.14 100
16759.36 99
16760.59 81
16761.81 92
16763.03 85
16764.25 75
16765.48 103
16766.70 89
16767.92 81
16769.15 104
16770.37 69
16771.59 72
16772.82 91
16774.04 81
16775.27 102
16776.49 84
16777.71 94
16778.94 86
16780.16 95
16781.38 91
16782.61 95
16783.83 76
16785.06 81
16786.28 93
16787.50 112
16788.73 94
16789.95 95
16791.18 76
16792.40 81
16793.62 100
16794.85 96
16796.07 95
16797.30 87
16798.52 108
16799.75 102
16800.97 95
16802.19 72
16803.42 80
16804.64 72
16805.87 98
16807.09 89
16808.32 88
16809.54 97
16810.77 88
16811.99 82
16813.22 113
16814.44 111
16815.67 94
16816.89 88
16818.12 83
16819.34 84
16820.57 74
16821.79 88
16823.02 105
16824.24 109
16825.47 99
16826.70 95
16827.92 102
16829.15 114
16830.37 110
16831.60 102
16832.82 90
16834.05 101
16835.27 99
16836.50 102
16837.73 93
16838.95 99
16840.18 105
16841.40 111
16842.63 115
16843.86 91
16845.08 114
16846.31 110
16847.53 117
16848.76 99
16849.99 105
16851.21 121
16852.44 118
16853.67 122
16854.89 127
16856.12 101
16857.35 123
16858.57 114
16859.80 128
16861.03 122
16862.25 138
16863.48 134
16864.71 128
16865.93 115
16867.16 127
16868.39 114
16869.61 130
16870.84 151
16872.07 139
16873.30 137
16874.52 145
16875.75 145
16876.98 144
16878.20 161
16879.43 136
16880.66 129
16881.89 151
16883.11 160
16884.34 156
16885.57 164
16886.80 149
16888.02 145
16889.25 166
16890.48 159
16891.71 165
16892.94 176
16894.16 176
16895.39 174
16896.62 161
16897.85 153
16899.08 162
16900.30 155
16901.53 164
16902.76 183
16903.99 155
16905.22 147
16906.45 143
16907.67 138
16908.90 153
16910.13 147
16911.36 137
16912.59 119
16913.82 108
16915.04 101
16916.27 132
16917.50 134
16918.73 132
16919.96 132
16921.19 139
16922.42 125
16923.65 120
16924.88 134
16926.10 136
16927.33 133
16928.56 127
16929.79 136
16931.02 141
16932.25 145
16933.48 146
16934.71 143
16935.94 154
16937.17 136
16938.40 130
16939.63 140
16940.86 146
16942.09 135
16943.32 124
16944.55 129
16945.78 144
16947.01 123
16948.24 128
16949.47 134
16950.70 119
16951.93 137
16953.16 149
16954.39 121
16955.62 120
16956.85 142
16958.08 145
16959.31 126
16960.54 124
16961.77 141
16963.00 125
16964.23 144
16965.46 120
16966.69 110
16967.92 125
16969.15 118
16970.38 120
16971.61 124
16972.84 119
16974.07 109
16975.30 124
16976.54 97
16977.77 117
16979.00 118
16980.23 126
16981.46 101
16982.69 115
16983.92 120
16985.15 118
16986.38 129
16987.62 122
16988.85 125
16990.08 133
16991.31 119
16992.54 99
16993.77 119
16995.00 105
16996.24 116
16997.47 102
16998.70 117
16999.93 105
17001.16 92
17002.39 116
17003.63 88
17004.86 112
17006.09 103
17007.32 115
17008.55 117
17009.79 101
17011.02 102
17012.25 96
17013.48 84
17014.72 115
17015.95 110
17017.18 98
17018.41 95
17019.64 100
17020.88 89
17022.11 93
17023.34 102
17024.58 84
17025.81 87
17027.04 93
17028.27 105
17029.51 83
17030.74 95
17031.97 96
17033.21 87
17034.44 90
17035.67 99
17036.90 89
17038.14 100
17039.37 96
17040.60 102
17041.84 97
17043.07 103
17044.30 89
17045.54 92
17046.77 91
17048.00 83
17049.24 90
17050.47 93
17051.70 91
17052.94 87
17054.17 84
17055.41 94
17056.64 86
17057.87 88
17059.11 89
17060.34 81
17061.58 84
17062.81 76
17064.04 79
17065.28 93
17066.51 75
17067.75 70
17068.98 76
17070.21 66
17071.45 81
17072.68 98
17073.92 99
17075.15 94
17076.39 91
17077.62 80
17078.86 71
17080.09 90
17081.33 91
17082.56 93
17083.80 74
17085.03 84
17086.26 81
17087.50 90
17088.73 77
17089.97 73
17091.20 75
17092.44 92
17093.68 96
17094.91 85
17096.15 88
17097.38 84
17098.62 83
17099.85 86
17101.09 76
17102.32 91
17103.56 93
17104.79 100
17106.03 78
17107.26 87
17108.50 82
17109.74 73
17110.97 86
17112.21 69
17113.44 73
17114.68 83
17115.92 83
17117.15 73
17118.39 73
17119.62 79
17120.86 86
17122.10 87
17123.33 86
17124.57 74
17125.80 79
17127.04 91
17128.28 81
17129.51 93
17130.75 79
17131.99 73
17133.22 71
17134.46 86
17135.70 84
17136.93 71
17138.17 76
17139.41 85
17140.64 66
17141.88 92
17143.12 65
17144.35 71
17145.59 75
17146.83 74
17148.07 81
17149.30 76
17150.54 100
17151.78 74
17153.02 89
17154.25 77
17155.49 77
17156.73 87
17157.96 75
17159.20 71
17160.44 91
17161.68 81
17162.92 79
17164.15 77
17165.39 66
17166.63 88
17167.87 77
17169.10 75
17170.34 86
17171.58 72
17172.82 62
17174.06 57
17175.29 81
17176.53 85
17177.77 79
17179.01 73
17180.25 69
17181.49 69
17182.72 84
17183.96 68
17185.20 75
17186.44 59
17187.68 85
17188.92 62
17190.15 78
17191.39 69
17192.63 66
17193.87 67
17195.11 73
17196.35 83
17197.59 72
17198.83 76
17200.07 56
17201.30 54
17202.54 78
17203.78 69
17205.02 69
17206.26 71
17207.50 83
17208.74 77
17209.98 64
17211.22 71
17212.46 74
17213.70 60
17214.94 66
17216.18 84
17217.42 81
17218.66 74
17219.90 77
17221.14 93
17222.38 84
17223.62 64
17224.86 63
17226.10 67
17227.34 62
17228.58 59
17229.82 61
17231.06 65
17232.30 78
17233.54 61
17234.78 68
17236.02 79
17237.26 57
17238.50 68
17239.74 59
17240.98 85
17242.22 59
17243.46 72
17244.70 56
17245.94 71
17247.18 63
17248.42 66
17249.66 63
17250.90 73
17252.14 76
17253.39 57
17254.63 54
17255.87 71
17257.11 72
17258.35 62
17259.59 67
17260.83 61
17262.07 63
17263.31 67
17264.56 78
17265.80 57
17267.04 70
17268.28 64
17269.52 73
17270.76 62
17272.00 59
17273.25 71
17274.49 75
17275.73 67
17276.97 90
17278.21 66
17279.45 59
17280.70 73
17281.94 76
17283.18 61
17284.42 58
17285.66 68
17286.91 81
17288.15 72
17289.39 54
17290.63 73
17291.88 73
17293.12 71
17294.36 90
17295.60 61
17296.85 60
17298.09 65
17299.33 67
17300.57 62
17301.82 55
17303.06 65
17304.30 76
17305.54 79
17306.79 66
17308.03 66
17309.27 61
17310.52 73
17311.76 68
17313.00 57
17314.25 79
17315.49 67
17316.73 68
17317.97 71
17319.22 70
17320.46 66
17321.71 68
17322.95 76
17324.19 58
17325.44 67
17326.68 53
17327.92 72
17329.17 72
17330.41 80
17331.65 64
17332.90 68
17334.14 71
17335.39 67
17336.63 65
17337.87 63
17339.12 64
17340.36 56
17341.61 61
17342.85 67
17344.09 70
17345.34 74
17346.58 57
17347.83 63
17349.07 63
17350.32 70
17351.56 68
17352.80 61
17354.05 71
17355.29 72
17356.54 65
17357.78 69
17359.03 68
17360.27 78
17361.52 76
17362.76 77
17364.01 63
17365.25 82
17366.50 83
17367.74 63
17368.99 68
17370.23 73
17371.48 70
17372.72 59
17373.97 53
17375.21 72
17376.46 68
17377.70 58
17378.95 70
17380.19 66
17381.44 81
17382.69 72
17383.93 79
17385.18 68
17386.42 61
17387.67 73
17388.91 76
17390.16 80
17391.41 68
17392.65 78
17393.90 51
17395.14 77
17396.39 68
17397.64 77
17398.88 58
17400.13 78
17401.37 71
17402.62 71
17403.87 69
17405.11 62
17406.36 66
17407.61 72
17408.85 69
17410.10 87
17411.35 94
17412.59 60
17413.84 57
17415.09 59
17416.33 55
17417.58 67
17418.83 70
17420.07 76
17421.32 58
17422.57 64
17423.82 69
17425.06 64
17426.31 81
17427.56 92
17428.80 65
17430.05 68
17431.30 77
17432.55 68
17433.79 87
17435.04 69
17436.29 77
17437.54 82
17438.78 77
17440.03 83
17441.28 72
17442.53 66
17443.77 75
17445.02 83
17446.27 62
17447.52 68
17448.77 75
17450.01 81
17451.26 77
17452.51 81
17453.76 93
17455.01 90
17456.25 86
17457.50 80
17458.75 74
17460.00 72
17461.25 91
17462.50 74
17463.74 82
17464.99 81
17466.24 74
17467.49 80
17468.74 83
17469.99 81
17471.24 70
17472.49 66
17473.73 79
17474.98 90
17476.23 70
17477.48 86
17478.73 76
17479.98 67
17481.23 78
17482.48 82
17483.73 87
17484.98 73
17486.23 64
17487.47 94
17488.72 84
17489.97 92
17491.22 89
17492.47 73
17493.72 99
17494.97 77
17496.22 89
17497.47 87
17498.72 104
17499.97 82
17501.22 91
17502.47 88
17503.72 90
17504.97 77
17506.22 100
17507.47 114
17508.72 88
17509.97 94
17511.22 97
17512.47 86
17513.72 99
17514.97 87
17516.22 85
17517.47 100
17518.72 86
17519.97 83
17521.22 96
17522.47 94
17523.72 92
17524.98 100
17526.23 118
17527.48 112
17528.73 88
17529.98 93
17531.23 95
17532.48 104
17533.73 118
17534.98 88
17536.23 112
17537.48 114
17538.74 107
17539.99 107
17541.24 113
17542.49 112
17543.74 89
17544.99 106
17546.24 104
17547.50 112
17548.75 100
17550.00 82
17551.25 91
17552.50 97
17553.75 111
17555.01 90
17556.26 110
17557.51 104
17558.76 105
17560.01 108
17561.26 99
17562.52 117
17563.77 110
17565.02 98
17566.27 113
17567.53 107
17568.78 116
17570.03 113
17571.28 96
17572.53 103
17573.79 115
17575.04 136
17576.29 127
17577.54 136
17578.80 126
17580.05 139
17581.30 93
17582.56 125
17583.81 145
17585.06 133
17586.31 127
17587.57 121
17588.82 130
17590.07 157
17591.33 133
17592.58 133
17593.83 140
17595.08 128
17596.34 141
17597.59 135
17598.84 139
17600.10 133
17601.35 143
17602.61 136
17603.86 134
17605.11 138
17606.37 158
17607.62 149
17608.87 144
17610.13 158
17611.38 138
17612.63 143
17613.89 136
17615.14 145
17616.40 140
17617.65 144
17618.90 159
17620.16 153
17621.41 150
17622.67 156
17623.92 146
17625.17 136
17626.43 156
17627.68 150
17628.94 169
17630.19 137
17631.45 159
17632.70 166
17633.96 146
17635.21 147
17636.47 151
17637.72 145
17638.97 148
17640.23 150
17641.48 143
17642.74 151
17643.99 149
17645.25 171
17646.50 139
17647.76 124
17649.01 142
17650.27 148
17651.52 146
17652.78 140
17654.04 139
17655.29 120
17656.55 127
17657.80 137
17659.06 130
17660.31 116
17661.57 120
17662.82 121
17664.08 129
17665.33 123
17666.59 111
17667.85 90
17669.10 113
17670.36 116
17671.61 94
17672.87 105
17674.13 103
17675.38 114
17676.64 118
17677.89 118
17679.15 116
17680.41 109
17681.66 95
17682.92 93
17684.18 82
17685.43 112
17686.69 99
17687.95 87
17689.20 91
17690.46 98
17691.71 95
17692.97 112
17694.23 105
17695.49 89
17696.74 101
17698.00 93
17699.26 96
17700.51 84
17701.77 97
17703.03 102
17704.28 91
17705.54 82
17706.80 96
17708.06 88
17709.31 100
17710.57 96
17711.83 78
17713.08 74
17714.34 95
17715.60 101
17716.86 86
17718.11 92
17719.37 66
17720.63 98
17721.89 100
17723.15 84
17724.40 73
17725.66 101
17726.92 108
17728.18 95
17729.43 78
17730.69 81
17731.95 87
17733.21 95
17734.47 86
17735.73 85
17736.98 99
17738.24 84
17739.50 93
17740.76 76
17742.02 84
17743.28 84
17744.53 90
17745.79 83
17747.05 87
17748.31 88
17749.57 80
17750.83 92
17752.09 95
17753.34 109
17754.60 82
17755.86 88
17757.12 90
17758.38 94
17759.64 81
17760.90 79
17762.16 80
17763.42 91
17764.68 67
17765.94 86
17767.19 73
17768.45 85
17769.71 89
17770.97 94
17772.23 94
17773.49 92
17774.75 83
17776.01 102
17777.27 84
17778.53 84
17779.79 88
17781.05 89
17782.31 82
17783.57 97
17784.83 87
17786.09 82
17787.35 67
17788.61 82
17789.87 87
17791.13 75
17792.39 66
17793.65 64
17794.91 74
17796.17 75
17797.43 76
17798.69 71
17799.95 83
17801.21 81
17802.47 72
17803.73 81
17805.00 73
17806.26 69
17807.52 71
17808.78 77
17810.04 67
17811.30 71
17812.56 68
17813.82 58
17815.08 73
17816.34 63
17817.60 72
17818.87 73
17820.13 67
17821.39 69
17822.65 60
17823.91 59
17825.17 64
17826.43 67
17827.69 56
17828.96 49
17830.22 67
17831.48 70
17832.74 65
17834.00 56
17835.26 68
17836.53 68
17837.79 65
17839.05 55
17840.31 65
17841.57 75
17842.84 64
17844.10 77
17845.36 65
17846.62 57
17847.88 66
17849.15 54
17850.41 67
17851.67 56
17852.93 63
17854.20 49
17855.46 65
17856.72 56
17857.98 65
17859.25 55
17860.51 68
17861.77 61
17863.03 59
17864.30 62
17865.56 67
17866.82 70
17868.09 55
17869.35 58
17870.61 71
17871.87 68
17873.14 65
17874.40 46
17875.66 50
17876.93 47
17878.19 44
17879.45 69
17880.72 51
17881.98 70
17883.24 74
17884.51 54
17885.77 78
17887.03 63
17888.30 51
17889.56 65
17890.83 70
17892.09 45
17893.35 60
17894.62 57
17895.88 63
17897.14 75
17898.41 64
17899.67 58
17900.94 64
17902.20 67
17903.46 60
17904.73 65
17905.99 45
17907.26 66
17908.52 64
17909.79 44
17911.05 50
17912.32 59
17913.58 55
17914.84 61
17916.11 56
17917.37 63
17918.64 69
17919.90 58
17921.17 58
17922.43 63
17923.70 64
17924.96 59
17926.23 56
17927.49 65
17928.76 59
17930.02 55
17931.29 55
17932.55 51
17933.82 66
17935.08 56
17936.35 55
17937.61 58
17938.88 51
17940.14 56
17941.41 60
17942.68 57
17943.94 50
17945.21 52
17946.47 49
17947.74 53
17949.00 56
17950.27 61
17951.54 59
17952.80 53
17954.07 62
17955.33 57
17956.60 64
17957.87 67
17959.13 68
17960.40 58
17961.66 58
17962.93 52
17964.20 67
17965.46 60
17966.73 56
17968.00 50
17969.26 54
17970.53 54
17971.80 61
17973.06 65
17974.33 64
17975.60 54
17976.86 62
17978.13 70
17979.40 71
17980.66 60
17981.93 56
17983.20 53
17984.46 49
17985.73 57
17987.00 57
17988.26 56
17989.53 54
17990.80 54
17992.07 72
17993.33 69
17994.60 60
17995.87 53
17997.14 68
17998.40 68
17999.67 57
18000.94 48
18002.21 71
18003.47 63
18004.74 61
18006.01 49
18007.28 47
18008.55 60
18009.81 62
18011.08 45
18012.35 58
18013.62 72
18014.89 64
18016.15 62
18017.42 65
18018.69 54
18019.96 62
18021.23 49
18022.49 50
18023.76 58
18025.03 53
18026.30 60
18027.57 62
18028.84 64
18030.11 54
18031.37 59
18032.64 68
18033.91 63
18035.18 64
18036.45 56
18037.72 61
18038.99 67
18040.26 67
18041.53 52
18042.79 61
18044.06 61
18045.33 52
18046.60 50
18047.87 50
18049.14 53
18050.41 53
18051.68 59
18052.95 49
18054.22 63
18055.49 52
18056.76 51
18058.03 48
18059.30 53
18060.57 49
18061.84 49
18063.11 47
18064.38 60
18065.65 63
18066.92 57
18068.19 57
18069.46 56
18070.73 49
18072.00 48
18073.27 64
18074.54 66
18075.81 53
18077.08 47
18078.35 69
18079.62 52
18080.89 54
18082.16 50
18083.43 62
18084.70 68
18085.97 65
18087.24 47
18088.51 51
18089.78 66
18091.05 68
18092.32 48
18093.59 67
18094.87 54
18096.14 55
18097.41 67
18098.68 60
18099.95 54
18101.22 56
18102.49 73
18103.76 51
18105.03 62
18106.31 46
18107.58 58
18108.85 55
18110.12 60
18111.39 69
18112.66 63
18113.93 63
18115.21 59
18116.48 75
18117.75 55
18119.02 65
18120.29 61
18121.56 60
18122.84 45
18124.11 67
18125.38 60
18126.65 51
18127.92 57
18129.20 58
18130.47 57
18131.74 53
18133.01 82
18134.29 57
18135.56 68
18136.83 59
18138.10 49
18139.38 61
18140.65 53
18141.92 67
18143.19 57
18144.47 71
18145.74 54
18147.01 71
18148.28 49
18149.56 55
18150.83 61
18152.10 62
18153.38 70
18154.65 61
18155.92 64
18157.19 59
18158.47 57
18159.74 53
18161.01 56
18162.29 63
18163.56 57
18164.83 70
18166.11 57
18167.38 63
18168.65 59
18169.93 75
18171.20 52
18172.48 39
18173.75 59
18175.02 60
18176.30 49
18177.57 61
18178.84 60
18180.12 62
18181.39 57
18182.67 54
18183.94 68
18185.21 66
18186.49 74
18187.76 63
18189.04 58
18190.31 49
18191.59 70
18192.86 79
18194.13 48
18195.41 55
18196.68 54
18197.96 46
18199.23 49
18200.51 64
18201.78 49
18203.06 61
18204.33 62
18205.61 66
18206.88 47
18208.16 48
18209.43 60
18210.71 65
18211.98 58
18213.26 50
18214.53 55
18215.81 55
18217.08 52
18218.36 57
18219.63 59
18220.91 51
18222.18 60
18223.46 50
18224.73 54
18226.01 59
18227.28 69
18228.56 63
18229.84 51
18231.11 40
18232.39 57
18233.66 69
18234.94 57
18236.21 52
18237.49 54
18238.77 63
18240.04 70
18241.32 61
18242.59 60
18243.87 56
18245.15 61
18246.42 55
18247.70 56
18248.98 58
18250.25 49
18251.53 60
18252.81 56
18254.08 57
18255.36 50
18256.63 50
18257.91 59
18259.19 62
18260.46 45
18261.74 47
18263.02 61
18264.30 66
18265.57 64
18266.85 52
18268.13 69
18269.40 61
18270.68 61
18271.96 65
18273.23 59
18274.51 59
18275.79 61
18277.07 61
18278.34 61
18279.62 48
18280.90 49
18282.18 56
18283.45 53
18284.73 71
18286.01 52
18287.29 62
18288.56 52
18289.84 53
18291.12 68
18292.40 57
18293.68 50
18294.95 67
18296.23 53
18297.51 52
18298.79 51
18300.07 52
18301.34 58
18302.62 73
18303.90 63
18305.18 59
18306.46 51
18307.74 59
18309.01 70
18310.29 74
18311.57 52
18312.85 56
18314.13 65
18315.41 74
18316.69 51
18317.96 45
18319.24 46
18320.52 56
18321.80 52
18323.08 51
18324.36 57
18325.64 62
18326.92 68
18328.20 58
18329.47 46
18330.75 47
18332.03 68
18333.31 66
18334.59 66
18335.87 48
18337.15 56
18338.43 55
18339.71 60
18340.99 59
18342.27 64
18343.55 60
18344.83 65
18346.11 68
18347.39 61
18348.67 57
18349.95 56
18351.23 74
18352.51 70
18353.79 62
18355.07 55
18356.35 68
18357.63 59
18358.91 68
18360.19 59
18361.47 54
18362.75 48
18364.03 61
18365.31 59
18366.59 52
18367.87 55
18369.15 61
18370.43 64
18371.71 68
18372.99 59
18374.27 56
18375.55 56
18376.83 68
18378.12 62
18379.40 44
18380.68 64
18381.96 54
18383.24 63
18384.52 59
18385.80 47
18387.08 55
18388.36 57
18389.65 68
18390.93 61
18392.21 59
18393.49 53
18394.77 63
18396.05 64
18397.33 46
18398.62 50
18399.90 63
18401.18 55
18402.46 62
18403.74 56
18405.02 58
18406.31 61
18407.59 71
18408.87 57
18410.15 52
18411.43 52
18412.72 65
18414.00 54
18415.28 64
18416.56 69
18417.84 43
18419.13 65
18420.41 64
18421.69 65
18422.97 48
18424.26 54
18425.54 58
18426.82 56
18428.10 62
18429.39 66
18430.67 64
18431.95 45
18433.23 61
18434.52 63
18435.80 54
18437.08 54
18438.37 56
18439.65 63
18440.93 53
18442.22 58
18443.50 57
18444.78 48
18446.06 55
18447.35 55
18448.63 51
18449.91 50
18451.20 57
18452.48 54
18453.76 45
18455.05 50
18456.33 44
18457.62 62
18458.90 57
18460.18 56
18461.47 47
18462.75 50
18464.03 62
18465.32 59
18466.60 50
18467.89 60
18469.17 56
18470.45 50
18471.74 55
18473.02 57
18474.31 39
18475.59 46
18476.88 38
18478.16 50
18479.44 60
18480.73 70
18482.01 66
18483.30 54
18484.58 52
18485.87 59
18487.15 61
18488.44 60
18489.72 67
18491.01 51
18492.29 51
18493.58 46
18494.86 56
18496.15 61
18497.43 64
18498.72 63
18500.00 61
18501.29 53
18502.57 58
18503.86 50
18505.14 59
18506.43 63
18507.71 49
18509.00 47
18510.28 48
18511.57 44
18512.85 60
18514.14 60
18515.42 59
18516.71 73
18518.00 57
18519.28 56
18520.57 55
18521.85 62
18523.14 64
18524.43 58
18525.71 50
18527.00 60
18528.28 56
18529.57 52
18530.86 46
18532.14 51
18533.43 53
18534.71 62
18536.00 54
18537.29 53
18538.57 66
18539.86 64
18541.15 73
18542.43 56
18543.72 64
18545.01 60
18546.29 62
18547.58 40
18548.87 61
18550.15 58
18551.44 46
18552.73 52
18554.01 61
18555.30 58
18556.59 56
18557.88 57
18559.16 50
18560.45 42
18561.74 53
18563.02 57
18564.31 43
18565.60 51
18566.89 62
18568.17 63
18569.46 55
18570.75 56
18572.04 49
18573.32 58
18574.61 46
18575.90 53
18577.19 60
18578.48 67
18579.76 60
18581.05 68
18582.34 53
18583.63 46
18584.92 48
18586.20 51
18587.49 62
18588.78 61
18590.07 56
18591.36 58
18592.64 64
18593.93 52
18595.22 51
18596.51 51
18597.80 52
18599.09 59
18600.38 48
18601.66 60
18602.95 57
18604.24 53
18605.53 53
18606.82 52
18608.11 52
18609.40 62
18610.69 59
18611.98 55
18613.26 61
18614.55 59
18615.84 41
18617.13 50
18618.42 63
18619.71 54
18621.00 53
18622.29 55
18623.58 63
18624.87 50
18626.16 51
18627.45 42
18628.74 50
18630.03 51
18631.32 67
18632.61 65
18633.89 60
18635.18 61
18636.47 36
18637.76 74
18639.05 57
18640.34 63
18641.63 60
18642.92 57
18644.21 59
18645.50 53
18646.79 62
18648.09 46
18649.38 50
18650.67 52
18651.96 50
18653.25 56
18654.54 53
18655.83 56
18657.12 44
18658.41 56
18659.70 59
18660.99 54
18662.28 56
18663.57 53
18664.86 52
18666.15 52
18667.44 43
18668.74 40
18670.03 50
18671.32 57
18672.61 54
18673.90 53
18675.19 48
18676.48 49
18677.77 45
18679.06 45
18680.36 52
18681.65 51
18682.94 49
18684.23 60
18685.52 50
18686.81 51
18688.11 63
18689.40 51
18690.69 57
18691.98 47
18693.27 46
18694.56 56
18695.86 56
18697.15 41
18698.44 37
18699.73 50
18701.02 47
18702.32 51
18703.61 41
18704.90 41
18706.19 42
18707.48 58
18708.78 58
18710.07 47
18711.36 42
18712.65 53
18713.95 46
18715.24 53
18716.53 45
18717.83 47
18719.12 56
18720.41 62
18721.70 55
18723.00 48
18724.29 42
18725.58 55
18726.87 53
18728.17 47
18729.46 43
18730.75 53
18732.05 42
18733.34 45
18734.63 44
18735.93 33
18737.22 42
18738.51 44
18739.81 43
18741.10 37
18742.39 44
18743.69 42
18744.98 48
18746.27 46
18747.57 50
18748.86 51
18750.16 34
18751.45 47
18752.74 44
18754.04 48
18755.33 47
18756.63 39
18757.92 39
18759.21 60
18760.51 44
18761.80 47
18763.10 48
18764.39 57
18765.69 40
18766.98 44
18768.27 51
18769.57 56
18770.86 54
18772.16 44
18773.45 49
18774.75 38
18776.04 38
18777.34 40
18778.63 38
18779.93 35
18781.22 46
18782.52 56
18783.81 48
18785.11 55
18786.40 43
18787.70 60
18788.99 32
18790.29 43
18791.58 42
18792.88 49
18794.17 40
18795.47 47
18796.76 36
18798.06 38
18799.35 45
18800.65 48
18801.94 44
18803.24 39
18804.54 41
18805.83 38
18807.13 44
18808.42 43
18809.72 50
18811.01 43
18812.31 57
18813.61 49
18814.90 47
18816.20 37
18817.49 47
18818.79 40
18820.09 45
18821.38 47
18822.68 43
18823.98 41
18825.27 46
18826.57 40
18827.87 38
18829.16 45
18830.46 41
18831.75 54
18833.05 45
18834.35 49
18835.64 43
18836.94 53
18838.24 45
18839.54 49
18840.83 49
18842.13 52
18843.43 48
18844.72 42
18846.02 47
18847.32 49
18848.61 66
18849.91 48
18851.21 58
18852.51 40
18853.80 44
18855.10 50
18856.40 46
18857.70 36
18858.99 51
18860.29 67
18861.59 47
18862.89 34
18864.18 40
18865.48 51
18866.78 44
18868.08 56
18869.38 44
18870.67 35
18871.97 54
18873.27 63
18874.57 53
18875.87 40
18877.16 50
18878.46 51
18879.76 43
18881.06 44
18882.36 43
18883.66 57
18884.95 49
18886.25 39
18887.55 38
18888.85 45
18890.15 49
18891.45 56
18892.75 61
18894.04 55
18895.34 56
18896.64 38
18897.94 51
18899.24 61
18900.54 39
18901.84 41
18903.14 45
18904.44 49
18905.74 54
18907.03 32
18908.33 43
18909.63 52
18910.93 48
18912.23 50
18913.53 44
18914.83 40
18916.13 44
18917.43 51
18918.73 50
18920.03 43
18921.33 51
18922.63 42
18923.93 43
18925.23 45
18926.53 50
18927.83 54
18929.13 51
18930.43 60
18931.73 46
18933.03 36
18934.33 46
18935.63 40
18936.93 45
18938.23 52
18939.53 44
18940.83 49
18942.13 31
18943.43 53
18944.73 37
18946.03 48
18947.33 55
18948.63 46
18949.93 47
18951.23 49
18952.53 47
18953.84 50
18955.14 46
18956.44 40
18957.74 36
18959.04 43
18960.34 59
18961.64 54
18962.94 60
18964.24 48
18965.54 55
18966.85 47
18968.15 57
18969.45 51
18970.75 43
18972.05 47
18973.35 52
18974.65 53
18975.96 50
18977.26 39
18978.56 48
18979.86 45
18981.16 50
18982.46 44
18983.77 43
18985.07 41
18986.37 58
18987.67 41
18988.97 33
18990.28 42
18991.58 45
18992.88 41
18994.18 40
18995.49 34
18996.79 39
18998.09 50
18999.39 59
19000.69 51
19002.00 42
19003.30 46
19004.60 43
19005.90 45
19007.21 62
19008.51 36
19009.81 40
19011.12 52
19012.42 49
19013.72 44
19015.02 48
19016.33 37
19017.63 36
19018.93 49
19020.24 53
19021.54 47
19022.84 50
19024.15 45
19025.45 44
19026.75 35
19028.06 43
19029.36 38
19030.66 37
19031.97 46
19033.27 48
19034.57 38
19035.88 43
19037.18 43
19038.48 39
19039.79 39
19041.09 47
19042.40 42
19043.70 32
19045.00 46
19046.31 35
19047.61 28
19048.92 39
19050.22 52
19051.52 41
19052.83 38
19054.13 42
19055.44 55
19056.74 54
19058.05 47
19059.35 35
19060.65 55
19061.96 34
19063.26 35
19064.57 34
19065.87 38
19067.18 37
19068.48 43
19069.79 39
19071.09 59
19072.40 50
19073.70 33
19075.01 37
19076.31 38
19077.62 45
19078.92 57
19080.23 44
19081.53 58
19082.84 40
19084.14 44
19085.45 42
19086.75 50
19088.06 44
19089.36 41
19090.67 42
19091.98 45
19093.28 44
19094.59 50
19095.89 33
19097.20 65
19098.50 41
19099.81 50
19101.12 45
19102.42 49
19103.73 61
19105.03 48
19106.34 46
19107.65 43
19108.95 57
19110.26 58
19111.56 45
19112.87 52
19114.18 59
19115.48 50
19116.79 50
19118.10 44
19119.40 50
19120.71 49
19122.02 46
19123.32 37
19124.63 53
19125.94 43
19127.24 54
19128.55 53
19129.86 37
19131.16 48
19132.47 49
19133.78 27
19135.08 45
19136.39 54
19137.70 48
19139.01 48
19140.31 40
19141.62 47
19142.93 42
19144.23 40
19145.54 49
19146.85 40
19148.16 57
19149.46 43
19150.77 39
19152.08 39
19153.39 45
19154.69 49
19156.00 51
19157.31 55
19158.62 49
19159.93 35
19161.23 46
19162.54 31
19163.85 27
19165.16 53
19166.47 50
19167.77 42
19169.08 42
19170.39 51
19171.70 44
19173.01 39
19174.32 42
19175.62 36
19176.93 43
19178.24 43
19179.55 41
19180.86 45
19182.17 36
19183.48 41
19184.78 45
19186.09 47
19187.40 53
19188.71 45
19190.02 43
19191.33 46
19192.64 52
19193.95 39
19195.26 45
19196.56 42
19197.87 36
19199.18 38
19200.49 37
19201.80 48
19203.11 45
19204.42 45
19205.73 50
19207.04 47
19208.35 50
19209.66 41
19210.97 49
19212.28 39
19213.59 47
19214.90 35
19216.21 36
19217.52 36
19218.83 52
19220.14 42
19221.45 64
19222.76 35
19224.07 45
19225.38 49
19226.69 48
19228.00 57
19229.31 53
19230.62 35
19231.93 32
19233.24 32
19234.55 38
19235.86 39
19237.17 49
19238.48 46
19239.79 50
19241.10 48
19242.41 41
19243.72 61
19245.03 48
19246.35 45
19247.66 49
19248.97 42
19250.28 36
19251.59 40
19252.90 44
19254.21 54
19255.52 40
19256.83 36
19258.14 49
19259.46 45
19260.77 42
19262.08 46
19263.39 25
19264.70 43
19266.01 46
19267.32 46
19268.64 39
19269.95 40
19271.26 41
19272.57 42
19273.88 54
19275.20 36
19276.51 46
19277.82 41
19279.13 51
19280.44 43
19281.75 38
19283.07 40
19284.38 41
19285.69 53
19287.00 44
19288.32 41
19289.63 45
19290.94 45
19292.25 33
19293.57 35
19294.88 37
19296.19 35
19297.50 35
19298.82 42
19300.13 42
19301.44 37
19302.75 34
19304.07 42
19305.38 36
19306.69 47
19308.01 47
19309.32 28
19310.63 51
19311.94 48
19313.26 33
19314.57 35
19315.88 38
19317.20 41
19318.51 31
19319.82 35
19321.14 38
19322.45 44
19323.76 39
19325.08 47
19326.39 51
19327.70 45
19329.02 33
19330.33 35
19331.65 42
19332.96 39
19334.27 42
19335.59 45
19336.90 40
19338.22 43
19339.53 42
19340.84 40
19342.16 34
19343.47 32
19344.79 36
19346.10 41
19347.41 47
19348.73 29
19350.04 42
19351.36 58
19352.67 45
19353.99 36
19355.30 41
19356.62 40
19357.93 57
19359.25 46
19360.56 38
19361.87 42
19363.19 57
19364.50 47
19365.82 45
19367.13 54
19368.45 41
19369.76 46
19371.08 51
19372.39 37
19373.71 40
19375.02 40
19376.34 32
19377.66 33
19378.97 46
19380.29 44
19381.60 44
19382.92 28
19384.23 42
19385.55 51
19386.86 35
19388.18 39
19389.50 36
19390.81 37
19392.13 36
19393.44 37
19394.76 32
19396.07 33
19397.39 40
19398.71 43
19400.02 48
19401.34 40
19402.65 45
19403.97 48
19405.29 51
19406.60 50
19407.92 36
19409.24 39
19410.55 38
19411.87 40
19413.19 59
19414.50 53
19415.82 41
19417.14 48
19418.45 48
19419.77 47
19421.09 43
19422.40 49
19423.72 41
19425.04 47
19426.35 44
19427.67 46
19428.99 50
19430.30 42
19431.62 42
19432.94 41
19434.26 43
19435.57 29
19436.89 44
19438.21 44
19439.53 52
19440.84 57
19442.16 40
19443.48 44
19444.80 42
19446.11 36
19447.43 37
19448.75 39
19450.07 44
19451.38 38
19452.70 38
19454.02 52
19455.34 37
19456.66 45
19457.97 36
19459.29 46
19460.61 42
19461.93 39
19463.25 37
19464.57 44
19465.88 45
19467.20 49
19468.52 42
19469.84 45
19471.16 43
19472.48 44
19473.79 39
19475.11 44
19476.43 48
19477.75 29
19479.07 44
19480.39 42
19481.71 36
19483.03 48
19484.34 43
19485.66 52
19486.98 38
19488.30 45
19489.62 46
19490.94 38
19492.26 33
19493.58 30
19494.90 47
19496.22 40
19497.54 41
19498.86 56
19500.18 55
19501.50 44
19502.81 47
19504.13 49
19505.45 44
19506.77 33
19508.09 47
19509.41 41
19510.73 51
19512.05 40
19513.37 42
19514.69 44
19516.01 38
19517.33 36
19518.65 36
19519.97 42
19521.29 28
19522.61 35
19523.93 44
19525.25 45
19526.57 40
19527.89 48
19529.22 47
19530.54 41
19531.86 40
19533.18 40
19534.50 36
19535.82 45
19537.14 39
19538.46 49
19539.78 36
19541.10 49
19542.42 44
19543.74 55
19545.06 54
19546.39 45
19547.71 49
19549.03 58
19550.35 42
19551.67 58
19552.99 48
19554.31 37
19555.63 32
19556.96 41
19558.28 43
19559.60 44
19560.92 43
19562.24 42
19563.56 35
19564.88 46
19566.21 34
19567.53 45
19568.85 46
19570.17 40
19571.49 39
19572.82 49
19574.14 47
19575.46 33
19576.78 32
19578.10 43
19579.43 27
19580.75 46
19582.07 39
19583.39 45
19584.72 42
19586.04 33
19587.36 45
19588.68 46
19590.01 39
19591.33 37
19592.65 49
19593.97 54
19595.30 37
19596.62 38
19597.94 45
19599.26 40
19600.59 41
19601.91 36
19603.23 44
19604.56 43
19605.88 34
19607.20 50
19608.53 48
19609.85 45
19611.17 54
19612.49 49
19613.82 53
19615.14 47
19616.47 45
19617.79 41
19619.11 36
19620.44 37
19621.76 41
19623.08 40
19624.41 54
19625.73 47
19627.05 46
19628.38 47
19629.70 39
19631.03 51
19632.35 38
19633.67 42
19635.00 49
19636.32 49
19637.65 52
19638.97 52
19640.29 44
19641.62 38
19642.94 36
19644.27 43
19645.59 52
19646.92 37
19648.24 40
19649.57 47
19650.89 46
19652.21 56
19653.54 47
19654.86 45
19656.19 37
19657.51 47
19658.84 47
19660.16 50
19661.49 45
19662.81 58
19664.14 43
19665.46 52
19666.79 45
19668.11 51
19669.44 47
19670.76 45
19672.09 41
19673.41 40
19674.74 45
19676.07 47
19677.39 47
19678.72 34
19680.04 55
19681.37 47
19682.69 50
19684.02 45
19685.34 46
19686.67 48
19688.00 50
19689.32 51
19690.65 42
19691.97 45
19693.30 41
19694.63 42
19695.95 43
19697.28 41
19698.60 44
19699.93 42
19701.26 51
19702.58 52
19703.91 40
19705.24 42
19706.56 38
19707.89 60
19709.22 49
19710.54 48
19711.87 42
19713.20 52
19714.52 56
19715.85 42
19717.18 48
19718.50 46
19719.83 49
19721.16 50
19722.48 39
19723.81 44
19725.14 52
19726.47 67
19727.79 45
19729.12 49
19730.45 40
19731.77 53
19733.10 48
19734.43 39
19735.76 44
19737.08 43
19738.41 46
19739.74 49
19741.07 30
19742.39 43
19743.72 45
19745.05 47
19746.38 60
19747.71 42
19749.03 36
19750.36 39
19751.69 47
19753.02 45
19754.35 57
19755.67 44
19757.00 38
19758.33 42
19759.66 38
19760.99 42
19762.31 45
19763.64 48
19764.97 43
19766.30 41
19767.63 58
19768.96 51
19770.29 48
19771.61 48
19772.94 44
19774.27 54
19775.60 54
19776.93 43
19778.26 32
19779.59 45
19780.92 30
19782.25 37
19783.57 44
19784.90 46
19786.23 43
19787.56 38
19788.89 40
19790.22 48
19791.55 49
19792.88 35
19794.21 44
19795.54 44
19796.87 51
19798.20 51
19799.53 47
19800.86 48
19802.19 59
19803.52 50
19804.85 54
19806.18 45
19807.50 37
19808.83 33
19810.16 37
19811.49 44
19812.82 49
19814.15 45
19815.49 46
19816.82 44
19818.15 33
19819.48 56
19820.81 44
19822.14 62
19823.47 55
19824.80 42
19826.13 44
19827.46 42
19828.79 44
19830.12 45
19831.45 33
19832.78 42
19834.11 44
19835.44 52
19836.77 40
19838.10 50
19839.44 41
19840.77 37
19842.10 45
19843.43 47
19844.76 38
19846.09 53
19847.42 44
19848.75 44
19850.08 60
19851.42 45
19852.75 41
19854.08 33
19855.41 49
19856.74 44
19858.07 48
19859.40 57
19860.74 47
19862.07 50
19863.40 47
19864.73 49
19866.06 53
19867.40 48
19868.73 42
19870.06 56
19871.39 52
19872.72 51
19874.06 39
19875.39 43
19876.72 64
19878.05 42
19879.38 46
19880.72 44
19882.05 42
19883.38 60
19884.71 49
19886.05 46
19887.38 42
19888.71 38
19890.04 55
19891.38 55
19892.71 56
19894.04 45
19895.38 51
19896.71 62
19898.04 31
19899.37 41
19900.71 48
19902.04 60
19903.37 50
19904.71 26
19906.04 41
19907.37 45
19908.71 50
19910.04 57
19911.37 52
19912.71 45
19914.04 50
19915.37 39
19916.71 34
19918.04 43
19919.37 43
19920.71 40
19922.04 50
19923.37 55
19924.71 51
19926.04 54
19927.38 47
19928.71 42
19930.04 49
19931.38 50
19932.71 43
19934.05 53
19935.38 41
19936.71 49
19938.05 39
19939.38 52
19940.72 46
19942.05 46
19943.39 39
19944.72 59
19946.06 62
19947.39 45
19948.72 38
19950.06 42
19951.39 49
19952.73 55
19954.06 42
19955.40 44
19956.73 53
19958.07 40
19959.40 47
19960.74 50
19962.07 49
19963.41 52
19964.74 43
19966.08 60
19967.41 43
19968.75 42
19970.08 45
19971.42 44
19972.76 61
19974.09 46
19975.43 53
19976.76 44
19978.10 40
19979.43 48
19980.77 47
19982.10 56
19983.44 44
19984.78 39
19986.11 38
19987.45 41
19988.78 47
19990.12 46
19991.46 43
19992.79 52
19994.13 47
19995.46 53
19996.80 58
19998.14 63
19999.47 59
20000.81 46
20002.15 58
20003.48 58
20004.82 50
20006.16 41
20007.49 47
20008.83 48
20010.17 72
20011.50 65
20012.84 42
20014.18 41
20015.51 40
20016.85 61
20018.19 51
20019.52 41
20020.86 42
20022.20 32
20023.53 51
20024.87 53
20026.21 52
20027.55 49
20028.88 50
20030.22 56
20031.56 42
20032.90 48
20034.23 34
20035.57 57
20036.91 59
20038.25 37
20039.58 50
20040.92 37
20042.26 50
20043.60 58
20044.93 47
20046.27 50
20047.61 45
20048.95 45
20050.29 53
20051.62 48
20052.96 46
20054.30 55
20055.64 58
20056.98 46
20058.32 58
20059.65 41
20060.99 58
20062.33 61
20063.67 47
20065.01 48
20066.35 46
20067.68 52
20069.02 41
20070.36 56
20071.70 51
20073.04 58
20074.38 61
20075.72 47
20077.06 50
20078.40 59
20079.73 59
20081.07 53
20082.41 38
20083.75 55
20085.09 57
20086.43 45
20087.77 52
20089.11 39
20090.45 44
20091.79 41
20093.13 46
20094.47 54
20095.81 41
20097.15 59
20098.48 40
20099.82 47
20101.16 52
20102.50 53
20103.84 50
20105.18 43
20106.52 46
20107.86 54
20109.20 46
20110.54 48
20111.88 54
20113.22 48
20114.56 51
20115.90 39
20117.24 42
20118.58 39
20119.93 37
20121.27 48
20122.61 55
20123.95 38
20125.29 38
20126.63 45
20127.97 60
20129.31 48
20130.65 49
20131.99 53
20133.33 55
20134.67 46
20136.01 56
