# Supplementary material for: MALDI-TOF MS typing enables the classification of brewing yeasts of the genus Saccharomyces to major beer styles
Source: PLoS One. 2017 Aug 9;12(8):e0181694. doi: 10.1371/journal.pone.0181694 (PMC5549903; doi:10.1371/journal.pone.0181694)
Supplement: S8 File — The directory includes 90 raw files and was zipped to “.zip”; the folder has three strains with 30 spectra per strain; S1 Text explains the raw files with an example and Table 1 represents the yeast strains used within the experiment. (ZIP) [file pone.0181694.s011.zip › 22-24/30281-168-Lag-Lag-Lag-YPG-18h-E-E_2016-09-21_4_0_C11_1.dat]

1999.90 2960
2000.32 2952
2000.75 2988
2001.17 3045
2001.59 3143
2002.01 3086
2002.43 2950
2002.86 2912
2003.28 2954
2003.70 2995
2004.12 2936
2004.54 2907
2004.97 2923
2005.39 2986
2005.81 2964
2006.23 2946
2006.66 3021
2007.08 2969
2007.50 2885
2007.92 2931
2008.35 3004
2008.77 3098
2009.19 3133
2009.61 3007
2010.04 3071
2010.46 3000
2010.88 2930
2011.31 2941
2011.73 2915
2012.15 2874
2012.57 2852
2013.00 2920
2013.42 2900
2013.84 2907
2014.27 2998
2014.69 3146
2015.11 3334
2015.54 3534
2015.96 3607
2016.38 3706
2016.81 3806
2017.23 3826
2017.65 3780
2018.08 3832
2018.50 3811
2018.93 3846
2019.35 3792
2019.77 3698
2020.20 3667
2020.62 3563
2021.04 3457
2021.47 3377
2021.89 3333
2022.32 3274
2022.74 3130
2023.17 3092
2023.59 3028
2024.01 3008
2024.44 2913
2024.86 2952
2025.29 2966
2025.71 2941
2026.14 2911
2026.56 2932
2026.98 2955
2027.41 2910
2027.83 2920
2028.26 2927
2028.68 2849
2029.11 2886
2029.53 2910
2029.96 2839
2030.38 2830
2030.81 2837
2031.23 2788
2031.66 2771
2032.08 2862
2032.51 2860
2032.93 2833
2033.36 2940
2033.78 3001
2034.21 2993
2034.63 3018
2035.06 3094
2035.49 3005
2035.91 3062
2036.34 2903
2036.76 3066
2037.19 3053
2037.61 3117
2038.04 3138
2038.47 3139
2038.89 2995
2039.32 2987
2039.74 3097
2040.17 2983
2040.59 2968
2041.02 2994
2041.45 2977
2041.87 2912
2042.30 2852
2042.73 2848
2043.15 2853
2043.58 2830
2044.00 2864
2044.43 2864
2044.86 2926
2045.28 2824
2045.71 2891
2046.14 2847
2046.56 2704
2046.99 2846
2047.42 2910
2047.84 2793
2048.27 2897
2048.70 2862
2049.12 2917
2049.55 2904
2049.98 3008
2050.40 2984
2050.83 2921
2051.26 2954
2051.69 3027
2052.11 2961
2052.54 2905
2052.97 2900
2053.40 2903
2053.82 2837
2054.25 2836
2054.68 2884
2055.10 3005
2055.53 3051
2055.96 3066
2056.39 3026
2056.82 2944
2057.24 2969
2057.67 2934
2058.10 2902
2058.53 2946
2058.95 2983
2059.38 2882
2059.81 2924
2060.24 2952
2060.67 2994
2061.09 3183
2061.52 3195
2061.95 3252
2062.38 3301
2062.81 3267
2063.24 3321
2063.66 3335
2064.09 3368
2064.52 3406
2064.95 3531
2065.38 3545
2065.81 3594
2066.24 3702
2066.66 3624
2067.09 3545
2067.52 3533
2067.95 3461
2068.38 3339
2068.81 3326
2069.24 3110
2069.67 3056
2070.10 2971
2070.52 3006
2070.95 2934
2071.38 2848
2071.81 2846
2072.24 2868
2072.67 2903
2073.10 2968
2073.53 3027
2073.96 3000
2074.39 2970
2074.82 3218
2075.25 3143
2075.68 3034
2076.11 3041
2076.54 3172
2076.97 3114
2077.40 3111
2077.83 3089
2078.26 3060
2078.69 3033
2079.12 3079
2079.55 3108
2079.98 3077
2080.41 2991
2080.84 3058
2081.27 3054
2081.70 3060
2082.13 3185
2082.56 3117
2082.99 3101
2083.42 3123
2083.85 3063
2084.28 2978
2084.71 3044
2085.14 3128
2085.57 3002
2086.00 3115
2086.43 3121
2086.86 3160
2087.29 3208
2087.73 3070
2088.16 3092
2088.59 3114
2089.02 3023
2089.45 3036
2089.88 3063
2090.31 2969
2090.74 3003
2091.17 2924
2091.61 2961
2092.04 2958
2092.47 3028
2092.90 3047
2093.33 3028
2093.76 2997
2094.19 3046
2094.63 3092
2095.06 3189
2095.49 3147
2095.92 3083
2096.35 3007
2096.78 3031
2097.22 3067
2097.65 3073
2098.08 3077
2098.51 3132
2098.94 3051
2099.38 2951
2099.81 2879
2100.24 2922
2100.67 3004
2101.11 2945
2101.54 2977
2101.97 2933
2102.40 2967
2102.83 2991
2103.27 3022
2103.70 3028
2104.13 2945
2104.56 3002
2105.00 3082
2105.43 3084
2105.86 3150
2106.30 3180
2106.73 3108
2107.16 3260
2107.59 3374
2108.03 3349
2108.46 3442
2108.89 3351
2109.33 3492
2109.76 3402
2110.19 3325
2110.63 3283
2111.06 3238
2111.49 3160
2111.93 3304
2112.36 3148
2112.79 3220
2113.23 3141
2113.66 3020
2114.09 3058
2114.53 3152
2114.96 2992
2115.40 2937
2115.83 2985
2116.26 2812
2116.70 2905
2117.13 2866
2117.56 2743
2118.00 2768
2118.43 2824
2118.87 2840
2119.30 2866
2119.73 2898
2120.17 2918
2120.60 2947
2121.04 2973
2121.47 3014
2121.91 2990
2122.34 3008
2122.78 2988
2123.21 2913
2123.64 3008
2124.08 3009
2124.51 3045
2124.95 3022
2125.38 3008
2125.82 3182
2126.25 3170
2126.69 3138
2127.12 3163
2127.56 3350
2127.99 3508
2128.43 3651
2128.86 3789
2129.30 3905
2129.73 4100
2130.17 4167
2130.60 4136
2131.04 4156
2131.47 4141
2131.91 4094
2132.35 4073
2132.78 3782
2133.22 3548
2133.65 3475
2134.09 3432
2134.52 3281
2134.96 3200
2135.40 3211
2135.83 3195
2136.27 3114
2136.70 3061
2137.14 3147
2137.57 3094
2138.01 3054
2138.45 2975
2138.88 2989
2139.32 2900
2139.76 3019
2140.19 2959
2140.63 3017
2141.06 2919
2141.50 3073
2141.94 3098
2142.37 3183
2142.81 3187
2143.25 3113
2143.68 3097
2144.12 3143
2144.56 3190
2144.99 3179
2145.43 3165
2145.87 3261
2146.30 3284
2146.74 3336
2147.18 3368
2147.62 3366
2148.05 3465
2148.49 3619
2148.93 3800
2149.36 3840
2149.80 3936
2150.24 3894
2150.68 3882
2151.11 3981
2151.55 3988
2151.99 3872
2152.43 3819
2152.86 3885
2153.30 3723
2153.74 3686
2154.18 3667
2154.61 3450
2155.05 3351
2155.49 3378
2155.93 3248
2156.37 3318
2156.80 3362
2157.24 3390
2157.68 3498
2158.12 3459
2158.56 3688
2158.99 3777
2159.43 3742
2159.87 3761
2160.31 3881
2160.75 3911
2161.19 4028
2161.62 4153
2162.06 4097
2162.50 4268
2162.94 4197
2163.38 4231
2163.82 4136
2164.26 4162
2164.69 3977
2165.13 3858
2165.57 3763
2166.01 3689
2166.45 3640
2166.89 3582
2167.33 3452
2167.77 3400
2168.21 3387
2168.65 3495
2169.08 3406
2169.52 3391
2169.96 3530
2170.40 3599
2170.84 3707
2171.28 3746
2171.72 3801
2172.16 3775
2172.60 3811
2173.04 3891
2173.48 3879
2173.92 3829
2174.36 3880
2174.80 3958
2175.24 3959
2175.68 3892
2176.12 4032
2176.56 4012
2177.00 4038
2177.44 4093
2177.88 4204
2178.32 4310
2178.76 4428
2179.20 4619
2179.64 4729
2180.08 4717
2180.52 4664
2180.96 4673
2181.40 4502
2181.84 4401
2182.28 4338
2182.72 4061
2183.16 3918
2183.60 3626
2184.04 3522
2184.48 3510
2184.93 3443
2185.37 3348
2185.81 3371
2186.25 3418
2186.69 3482
2187.13 3411
2187.57 3626
2188.01 3748
2188.45 3876
2188.89 3933
2189.34 3824
2189.78 3863
2190.22 3940
2190.66 3896
2191.10 3762
2191.54 3642
2191.98 3622
2192.43 3606
2192.87 3617
2193.31 3604
2193.75 3641
2194.19 3602
2194.63 3684
2195.08 3731
2195.52 3789
2195.96 3920
2196.40 3919
2196.84 3903
2197.29 3863
2197.73 3980
2198.17 3872
2198.61 3790
2199.06 3779
2199.50 3715
2199.94 3662
2200.38 3664
2200.82 3656
2201.27 3547
2201.71 3559
2202.15 3478
2202.59 3461
2203.04 3475
2203.48 3388
2203.92 3571
2204.37 3694
2204.81 3626
2205.25 3708
2205.69 3762
2206.14 3758
2206.58 3830
2207.02 3939
2207.47 3944
2207.91 3978
2208.35 3941
2208.80 3844
2209.24 3843
2209.68 3711
2210.13 3741
2210.57 3813
2211.01 3709
2211.46 3742
2211.90 3615
2212.34 3557
2212.79 3517
2213.23 3339
2213.67 3431
2214.12 3461
2214.56 3460
2215.01 3458
2215.45 3491
2215.89 3482
2216.34 3511
2216.78 3418
2217.23 3458
2217.67 3402
2218.11 3420
2218.56 3528
2219.00 3467
2219.45 3439
2219.89 3532
2220.34 3595
2220.78 3714
2221.22 3711
2221.67 3726
2222.11 3834
2222.56 3861
2223.00 3876
2223.45 3941
2223.89 4003
2224.34 4164
2224.78 4145
2225.23 4330
2225.67 4284
2226.12 4391
2226.56 4469
2227.01 4383
2227.45 4238
2227.90 4184
2228.34 4299
2228.79 4203
2229.23 4170
2229.68 4182
2230.12 4321
2230.57 4238
2231.01 4321
2231.46 4239
2231.90 4312
2232.35 4287
2232.80 4304
2233.24 4216
2233.69 4116
2234.13 4066
2234.58 3977
2235.02 3898
2235.47 3814
2235.92 3817
2236.36 3631
2236.81 3740
2237.25 3708
2237.70 3690
2238.15 3681
2238.59 3585
2239.04 3449
2239.49 3445
2239.93 3472
2240.38 3418
2240.82 3345
2241.27 3356
2241.72 3352
2242.16 3279
2242.61 3317
2243.06 3238
2243.50 3315
2243.95 3147
2244.40 3254
2244.84 3338
2245.29 3283
2245.74 3319
2246.19 3405
2246.63 3373
2247.08 3321
2247.53 3355
2247.97 3529
2248.42 3530
2248.87 3546
2249.32 3469
2249.76 3350
2250.21 3397
2250.66 3502
2251.10 3382
2251.55 3242
2252.00 3411
2252.45 3365
2252.89 3418
2253.34 3515
2253.79 3518
2254.24 3596
2254.69 3672
2255.13 3619
2255.58 3595
2256.03 3687
2256.48 3671
2256.93 3640
2257.37 3554
2257.82 3669
2258.27 3577
2258.72 3423
2259.17 3532
2259.61 3607
2260.06 3610
2260.51 3567
2260.96 3645
2261.41 3776
2261.86 3779
2262.31 3917
2262.75 3968
2263.20 3844
2263.65 3963
2264.10 4019
2264.55 3936
2265.00 3862
2265.45 4014
2265.90 3976
2266.34 3850
2266.79 3874
2267.24 3959
2267.69 3929
2268.14 4062
2268.59 4080
2269.04 4034
2269.49 4141
2269.94 4280
2270.39 4362
2270.84 4381
2271.29 4493
2271.74 4596
2272.18 4752
2272.63 4971
2273.08 5223
2273.53 5361
2273.98 5688
2274.43 6195
2274.88 6716
2275.33 7381
2275.78 7672
2276.23 7884
2276.68 8178
2277.13 8196
2277.58 8144
2278.03 7841
2278.48 7199
2278.93 6747
2279.38 6268
2279.83 5691
2280.28 5214
2280.73 5010
2281.19 4697
2281.64 4430
2282.09 4250
2282.54 4135
2282.99 4018
2283.44 4056
2283.89 3911
2284.34 3825
2284.79 3829
2285.24 3809
2285.69 3804
2286.14 3719
2286.59 3865
2287.04 3934
2287.50 4062
2287.95 4497
2288.40 4674
2288.85 5075
2289.30 5630
2289.75 6080
2290.20 6510
2290.65 7111
2291.11 7332
2291.56 7229
2292.01 7174
2292.46 7002
2292.91 6844
2293.36 6425
2293.82 6070
2294.27 5646
2294.72 5182
2295.17 4912
2295.62 4701
2296.07 4550
2296.53 4294
2296.98 4043
2297.43 3948
2297.88 3903
2298.33 3777
2298.79 3788
2299.24 3805
2299.69 3696
2300.14 3658
2300.60 3679
2301.05 3824
2301.50 3749
2301.95 3735
2302.41 3817
2302.86 3815
2303.31 3798
2303.76 3740
2304.22 3847
2304.67 3846
2305.12 3844
2305.57 3786
2306.03 3842
2306.48 3865
2306.93 3931
2307.39 3945
2307.84 3936
2308.29 3997
2308.75 4006
2309.20 3956
2309.65 4088
2310.11 4010
2310.56 4049
2311.01 4019
2311.47 3996
2311.92 3960
2312.37 3982
2312.83 4064
2313.28 4053
2313.73 4017
2314.19 3973
2314.64 3871
2315.09 3893
2315.55 3861
2316.00 3873
2316.46 3913
2316.91 3965
2317.36 3955
2317.82 3879
2318.27 3900
2318.73 3944
2319.18 4023
2319.63 4138
2320.09 4208
2320.54 4220
2321.00 4209
2321.45 4189
2321.91 4053
2322.36 4037
2322.82 3929
2323.27 3888
2323.72 3874
2324.18 3802
2324.63 3827
2325.09 3829
2325.54 3808
2326.00 3828
2326.45 3810
2326.91 3756
2327.36 3894
2327.82 3857
2328.27 3818
2328.73 3951
2329.18 3955
2329.64 4100
2330.09 4018
2330.55 3949
2331.00 3865
2331.46 3736
2331.92 3730
2332.37 3674
2332.83 3705
2333.28 3583
2333.74 3571
2334.19 3639
2334.65 3527
2335.10 3395
2335.56 3368
2336.02 3444
2336.47 3441
2336.93 3433
2337.38 3545
2337.84 3588
2338.30 3613
2338.75 3580
2339.21 3629
2339.66 3593
2340.12 3701
2340.58 3672
2341.03 3777
2341.49 3660
2341.95 3612
2342.40 3573
2342.86 3496
2343.32 3363
2343.77 3400
2344.23 3439
2344.68 3450
2345.14 3385
2345.60 3398
2346.06 3260
2346.51 3275
2346.97 3361
2347.43 3412
2347.88 3336
2348.34 3319
2348.80 3430
2349.25 3495
2349.71 3407
2350.17 3403
2350.63 3473
2351.08 3426
2351.54 3401
2352.00 3456
2352.46 3563
2352.91 3612
2353.37 3450
2353.83 3505
2354.29 3593
2354.74 3626
2355.20 3606
2355.66 3544
2356.12 3637
2356.57 3673
2357.03 3562
2357.49 3580
2357.95 3621
2358.41 3722
2358.86 3764
2359.32 3809
2359.78 3863
2360.24 3911
2360.70 3967
2361.15 3975
2361.61 4137
2362.07 4173
2362.53 4087
2362.99 4206
2363.45 4238
2363.91 4264
2364.36 4335
2364.82 4366
2365.28 4315
2365.74 4355
2366.20 4404
2366.66 4371
2367.12 4257
2367.57 4234
2368.03 4224
2368.49 4106
2368.95 3988
2369.41 3926
2369.87 3945
2370.33 4049
2370.79 4172
2371.25 4260
2371.71 4460
2372.17 4780
2372.63 5052
2373.09 5288
2373.54 5581
2374.00 5717
2374.46 6003
2374.92 6174
2375.38 6390
2375.84 6162
2376.30 5841
2376.76 5598
2377.22 5171
2377.68 5059
2378.14 5056
2378.60 4838
2379.06 4613
2379.52 4416
2379.98 4221
2380.44 4193
2380.90 4180
2381.36 4026
2381.82 4086
2382.28 3980
2382.74 3839
2383.20 3707
2383.66 3640
2384.12 3717
2384.59 3667
2385.05 3636
2385.51 3659
2385.97 3576
2386.43 3559
2386.89 3640
2387.35 3687
2387.81 3707
2388.27 3809
2388.73 3859
2389.19 3969
2389.65 4061
2390.12 4053
2390.58 4081
2391.04 4125
2391.50 4215
2391.96 4335
2392.42 4296
2392.88 4335
2393.34 4342
2393.81 4251
2394.27 4205
2394.73 4095
2395.19 4042
2395.65 3925
2396.11 3912
2396.57 4197
2397.04 4387
2397.50 4428
2397.96 4459
2398.42 4484
2398.88 4516
2399.35 4537
2399.81 4516
2400.27 4482
2400.73 4325
2401.19 4160
2401.66 4135
2402.12 4026
2402.58 3869
2403.04 3817
2403.51 3884
2403.97 3836
2404.43 3780
2404.89 3890
2405.36 3861
2405.82 3925
2406.28 3849
2406.74 3857
2407.21 3879
2407.67 3876
2408.13 3867
2408.59 3858
2409.06 3759
2409.52 3837
2409.98 3691
2410.45 3631
2410.91 3619
2411.37 3612
2411.84 3655
2412.30 3712
2412.76 3872
2413.23 3817
2413.69 3827
2414.15 3870
2414.62 3980
2415.08 3865
2415.54 3752
2416.01 3774
2416.47 3828
2416.93 3808
2417.40 3809
2417.86 3949
2418.32 3966
2418.79 3978
2419.25 4013
2419.72 4180
2420.18 4278
2420.64 4221
2421.11 4309
2421.57 4336
2422.04 4377
2422.50 4302
2422.96 4250
2423.43 4262
2423.89 4300
2424.36 4229
2424.82 4166
2425.29 4030
2425.75 4181
2426.22 4089
2426.68 3980
2427.15 3872
2427.61 3716
2428.07 3730
2428.54 3695
2429.00 3544
2429.47 3525
2429.93 3471
2430.40 3526
2430.86 3610
2431.33 3573
2431.79 3538
2432.26 3593
2432.72 3734
2433.19 3887
2433.65 3958
2434.12 4019
2434.59 3951
2435.05 4011
2435.52 4139
2435.98 4058
2436.45 4139
2436.91 4098
2437.38 4179
2437.84 4160
2438.31 4200
2438.78 4144
2439.24 4213
2439.71 4316
2440.17 4372
2440.64 4278
2441.10 4189
2441.57 4292
2442.04 4274
2442.50 4188
2442.97 4123
2443.44 4059
2443.90 3951
2444.37 3905
2444.83 4013
2445.30 3895
2445.77 3868
2446.23 3909
2446.70 3927
2447.17 3923
2447.63 3868
2448.10 3841
2448.57 3836
2449.03 3902
2449.50 3837
2449.97 3777
2450.43 3907
2450.90 3919
2451.37 3942
2451.83 3962
2452.30 4021
2452.77 3949
2453.24 3819
2453.70 3860
2454.17 3794
2454.64 3695
2455.10 3645
2455.57 3633
2456.04 3707
2456.51 3671
2456.97 3567
2457.44 3656
2457.91 3810
2458.38 3738
2458.84 3714
2459.31 3898
2459.78 3856
2460.25 3833
2460.72 3894
2461.18 3994
2461.65 3796
2462.12 3897
2462.59 3836
2463.06 3858
2463.52 3760
2463.99 3666
2464.46 3783
2464.93 3813
2465.40 3871
2465.86 3881
2466.33 3990
2466.80 4094
2467.27 4162
2467.74 4195
2468.21 4039
2468.68 4062
2469.14 4069
2469.61 3982
2470.08 3911
2470.55 3938
2471.02 3803
2471.49 3825
2471.96 3766
2472.43 3658
2472.90 3748
2473.36 3738
2473.83 3930
2474.30 4061
2474.77 4118
2475.24 4296
2475.71 4323
2476.18 4334
2476.65 4297
2477.12 4422
2477.59 4471
2478.06 4452
2478.53 4311
2479.00 4139
2479.47 4160
2479.94 4002
2480.41 3914
2480.87 3732
2481.34 3647
2481.81 3608
2482.28 3650
2482.75 3614
2483.22 3527
2483.69 3536
2484.16 3444
2484.63 3451
2485.10 3486
2485.57 3497
2486.05 3516
2486.52 3628
2486.99 3632
2487.46 3664
2487.93 3719
2488.40 3623
2488.87 3711
2489.34 3769
2489.81 3809
2490.28 3724
2490.75 3747
2491.22 3757
2491.69 3830
2492.16 3810
2492.63 3851
2493.10 3778
2493.58 3902
2494.05 3929
2494.52 4046
2494.99 4095
2495.46 4208
2495.93 4122
2496.40 4122
2496.87 4202
2497.34 4271
2497.82 4310
2498.29 4213
2498.76 4151
2499.23 3993
2499.70 3883
2500.17 3864
2500.64 3693
2501.12 3615
2501.59 3466
2502.06 3546
2502.53 3524
2503.00 3535
2503.48 3507
2503.95 3379
2504.42 3444
2504.89 3437
2505.36 3533
2505.84 3678
2506.31 3678
2506.78 3666
2507.25 3755
2507.72 3818
2508.20 3908
2508.67 3951
2509.14 4022
2509.61 4135
2510.09 4338
2510.56 4640
2511.03 4800
2511.50 4984
2511.98 5172
2512.45 5367
2512.92 5290
2513.40 5357
2513.87 5271
2514.34 5173
2514.81 4949
2515.29 4700
2515.76 4625
2516.23 4482
2516.71 4318
2517.18 4242
2517.65 4118
2518.13 4054
2518.60 3890
2519.07 3793
2519.55 3845
2520.02 3605
2520.49 3540
2520.97 3594
2521.44 3455
2521.91 3561
2522.39 3584
2522.86 3563
2523.34 3536
2523.81 3570
2524.28 3575
2524.76 3557
2525.23 3602
2525.70 3661
2526.18 3589
2526.65 3571
2527.13 3460
2527.60 3550
2528.08 3660
2528.55 3602
2529.02 3542
2529.50 3484
2529.97 3484
2530.45 3553
2530.92 3545
2531.40 3589
2531.87 3622
2532.34 3615
2532.82 3698
2533.29 3776
2533.77 3681
2534.24 3835
2534.72 3813
2535.19 3790
2535.67 3900
2536.14 3873
2536.62 3972
2537.09 4011
2537.57 4102
2538.04 4173
2538.52 4097
2538.99 4101
2539.47 4117
2539.94 4104
2540.42 4173
2540.90 4053
2541.37 4016
2541.85 3912
2542.32 4023
2542.80 4047
2543.27 4016
2543.75 4043
2544.22 4121
2544.70 4139
2545.18 4189
2545.65 4414
2546.13 4545
2546.60 4682
2547.08 4931
2547.56 4969
2548.03 5121
2548.51 5166
2548.98 5293
2549.46 5167
2549.94 5090
2550.41 5020
2550.89 4869
2551.37 4785
2551.84 4584
2552.32 4517
2552.80 4551
2553.27 4484
2553.75 4314
2554.23 4358
2554.70 4363
2555.18 4311
2555.66 4309
2556.13 4375
2556.61 4276
2557.09 4241
2557.56 4342
2558.04 4380
2558.52 4364
2558.99 4238
2559.47 4200
2559.95 4111
2560.43 4077
2560.90 4021
2561.38 4041
2561.86 3840
2562.33 3803
2562.81 3781
2563.29 3883
2563.77 3695
2564.25 3611
2564.72 3737
2565.20 3613
2565.68 3682
2566.16 3822
2566.63 3824
2567.11 3818
2567.59 3724
2568.07 3834
2568.55 3790
2569.02 3689
2569.50 3603
2569.98 3576
2570.46 3637
2570.94 3546
2571.41 3660
2571.89 3676
2572.37 3613
2572.85 3697
2573.33 3753
2573.81 3749
2574.28 3742
2574.76 3731
2575.24 3807
2575.72 3765
2576.20 3725
2576.68 3702
2577.16 3708
2577.64 3629
2578.11 3612
2578.59 3636
2579.07 3708
2579.55 3658
2580.03 3715
2580.51 3580
2580.99 3648
2581.47 3597
2581.95 3648
2582.43 3563
2582.91 3718
2583.39 3661
2583.86 3588
2584.34 3638
2584.82 3640
2585.30 3555
2585.78 3647
2586.26 3580
2586.74 3609
2587.22 3655
2587.70 3561
2588.18 3592
2588.66 3576
2589.14 3512
2589.62 3578
2590.10 3522
2590.58 3542
2591.06 3622
2591.54 3536
2592.02 3597
2592.50 3582
2592.98 3742
2593.46 3729
2593.94 3719
2594.42 3843
2594.90 3986
2595.38 3816
2595.86 3803
2596.35 3891
2596.83 3880
2597.31 3771
2597.79 3730
2598.27 3610
2598.75 3716
2599.23 3750
2599.71 3653
2600.19 3646
2600.67 3544
2601.15 3523
2601.63 3496
2602.12 3517
2602.60 3555
2603.08 3594
2603.56 3586
2604.04 3504
2604.52 3614
2605.00 3559
2605.48 3461
2605.97 3488
2606.45 3394
2606.93 3462
2607.41 3551
2607.89 3562
2608.37 3557
2608.86 3593
2609.34 3648
2609.82 3634
2610.30 3549
2610.78 3606
2611.26 3632
2611.75 3604
2612.23 3658
2612.71 3717
2613.19 3568
2613.68 3539
2614.16 3658
2614.64 3669
2615.12 3695
2615.60 3650
2616.09 3716
2616.57 3590
2617.05 3630
2617.53 3760
2618.02 3821
2618.50 3795
2618.98 3814
2619.46 3807
2619.95 3854
2620.43 3859
2620.91 3724
2621.40 3791
2621.88 3903
2622.36 3958
2622.85 4114
2623.33 4105
2623.81 4114
2624.29 4184
2624.78 4144
2625.26 4014
2625.74 4061
2626.23 3911
2626.71 3855
2627.19 3795
2627.68 3754
2628.16 3800
2628.64 3869
2629.13 3782
2629.61 3760
2630.10 3814
2630.58 3920
2631.06 4056
2631.55 4039
2632.03 4004
2632.51 3989
2633.00 4061
2633.48 4039
2633.97 4030
2634.45 3934
2634.94 3978
2635.42 3836
2635.90 3812
2636.39 3849
2636.87 3815
2637.36 3760
2637.84 3825
2638.33 3774
2638.81 3683
2639.29 3734
2639.78 3707
2640.26 3789
2640.75 3683
2641.23 3787
2641.72 3777
2642.20 3681
2642.69 3673
2643.17 3622
2643.66 3665
2644.14 3648
2644.63 3634
2645.11 3595
2645.60 3537
2646.08 3450
2646.57 3521
2647.05 3582
2647.54 3615
2648.02 3805
2648.51 3796
2648.99 3857
2649.48 3911
2649.97 4069
2650.45 4048
2650.94 4069
2651.42 4047
2651.91 4168
2652.39 4286
2652.88 4156
2653.37 4032
2653.85 3947
2654.34 3945
2654.82 3869
2655.31 3838
2655.80 3740
2656.28 3664
2656.77 3602
2657.25 3515
2657.74 3614
2658.23 3606
2658.71 3612
2659.20 3555
2659.69 3595
2660.17 3804
2660.66 3855
2661.14 3900
2661.63 3859
2662.12 3885
2662.60 3970
2663.09 3888
2663.58 3947
2664.06 4029
2664.55 4014
2665.04 4061
2665.53 3916
2666.01 3770
2666.50 3800
2666.99 3792
2667.47 3772
2667.96 3790
2668.45 3694
2668.94 3674
2669.42 3702
2669.91 3622
2670.40 3498
2670.88 3648
2671.37 3619
2671.86 3715
2672.35 3680
2672.83 3679
2673.32 3966
2673.81 3821
2674.30 3900
2674.79 3987
2675.27 3965
2675.76 4012
2676.25 3917
2676.74 3831
2677.23 3862
2677.71 3871
2678.20 3898
2678.69 3820
2679.18 3768
2679.67 3727
2680.15 3744
2680.64 3744
2681.13 3761
2681.62 3908
2682.11 3870
2682.60 3731
2683.08 3734
2683.57 3795
2684.06 3804
2684.55 3811
2685.04 3945
2685.53 3913
2686.02 3827
2686.51 3913
2686.99 3940
2687.48 3915
2687.97 3963
2688.46 3903
2688.95 3883
2689.44 3943
2689.93 3895
2690.42 3875
2690.91 4057
2691.40 3953
2691.89 3948
2692.38 3975
2692.87 4119
2693.35 4176
2693.84 4147
2694.33 4302
2694.82 4506
2695.31 4557
2695.80 4643
2696.29 4650
2696.78 4727
2697.27 4798
2697.76 4716
2698.25 4538
2698.74 4459
2699.23 4309
2699.72 4189
2700.21 4082
2700.70 4089
2701.19 3966
2701.68 4003
2702.17 3921
2702.66 3904
2703.15 3815
2703.64 3714
2704.13 3598
2704.62 3542
2705.12 3603
2705.61 3567
2706.10 3602
2706.59 3582
2707.08 3548
2707.57 3622
2708.06 3679
2708.55 3627
2709.04 3614
2709.53 3629
2710.02 3573
2710.51 3611
2711.01 3701
2711.50 3825
2711.99 3886
2712.48 3939
2712.97 4055
2713.46 4136
2713.95 4245
2714.44 4097
2714.94 4040
2715.43 4017
2715.92 3999
2716.41 4001
2716.90 3850
2717.39 3833
2717.89 3744
2718.38 3606
2718.87 3499
2719.36 3539
2719.85 3537
2720.34 3593
2720.84 3661
2721.33 3890
2721.82 4114
2722.31 4231
2722.80 4233
2723.30 4316
2723.79 4368
2724.28 4363
2724.77 4347
2725.27 4189
2725.76 4148
2726.25 4027
2726.74 3859
2727.24 3881
2727.73 3858
2728.22 3780
2728.71 3717
2729.21 3748
2729.70 3844
2730.19 3791
2730.69 3837
2731.18 3796
2731.67 3884
2732.16 4012
2732.66 4033
2733.15 4065
2733.64 4076
2734.14 4127
2734.63 4124
2735.12 4188
2735.62 4336
2736.11 4299
2736.60 4412
2737.10 4479
2737.59 4611
2738.08 4692
2738.58 4645
2739.07 4675
2739.56 4554
2740.06 4578
2740.55 4602
2741.05 4424
2741.54 4359
2742.03 4199
2742.53 4032
2743.02 3958
2743.52 3930
2744.01 3896
2744.50 3697
2745.00 3657
2745.49 3665
2745.99 3815
2746.48 3734
2746.97 3703
2747.47 3805
2747.96 3738
2748.46 3776
2748.95 3772
2749.45 3671
2749.94 3715
2750.44 3770
2750.93 3740
2751.43 3723
2751.92 3688
2752.42 3740
2752.91 3841
2753.41 3814
2753.90 3756
2754.40 3830
2754.89 3837
2755.39 3833
2755.88 3948
2756.38 3921
2756.87 3904
2757.37 4031
2757.86 3956
2758.36 3998
2758.85 3992
2759.35 3833
2759.84 3795
2760.34 3929
2760.83 3885
2761.33 3916
2761.83 4071
2762.32 4064
2762.82 4097
2763.31 4077
2763.81 4203
2764.30 4177
2764.80 4239
2765.30 4278
2765.79 4150
2766.29 4160
2766.78 4196
2767.28 4204
2767.78 4267
2768.27 4119
2768.77 4100
2769.27 4038
2769.76 4010
2770.26 3904
2770.76 3980
2771.25 4054
2771.75 3899
2772.24 3879
2772.74 3925
2773.24 3878
2773.73 3885
2774.23 3852
2774.73 3835
2775.23 4013
2775.72 3957
2776.22 4030
2776.72 3974
2777.21 4033
2777.71 3824
2778.21 3796
2778.70 3840
2779.20 3686
2779.70 3689
2780.20 3757
2780.69 3787
2781.19 3707
2781.69 3692
2782.19 3874
2782.68 3911
2783.18 3972
2783.68 3877
2784.18 3961
2784.67 3936
2785.17 3931
2785.67 3899
2786.17 3851
2786.67 3888
2787.16 3890
2787.66 3828
2788.16 3872
2788.66 3866
2789.16 3880
2789.65 3905
2790.15 3824
2790.65 3878
2791.15 3838
2791.65 3875
2792.15 3799
2792.64 3632
2793.14 3699
2793.64 3687
2794.14 3699
2794.64 3633
2795.14 3727
2795.64 3741
2796.13 3782
2796.63 3802
2797.13 3795
2797.63 3785
2798.13 3882
2798.63 4025
2799.13 4053
2799.63 3937
2800.13 3875
2800.62 3787
2801.12 3713
2801.62 3728
2802.12 3698
2802.62 3741
2803.12 3740
2803.62 3869
2804.12 3934
2804.62 3987
2805.12 4215
2805.62 4295
2806.12 4256
2806.62 4313
2807.12 4358
2807.62 4390
2808.12 4402
2808.62 4408
2809.12 4404
2809.62 4502
2810.12 4274
2810.62 4322
2811.12 4317
2811.62 4318
2812.12 4218
2812.62 4227
2813.12 4139
2813.62 4090
2814.12 4162
2814.62 3989
2815.12 3962
2815.62 4057
2816.12 3945
2816.62 3939
2817.12 4075
2817.62 3990
2818.12 3966
2818.62 3970
2819.12 3870
2819.63 3866
2820.13 3830
2820.63 3805
2821.13 3803
2821.63 3672
2822.13 3694
2822.63 3618
2823.13 3503
2823.63 3515
2824.13 3542
2824.64 3724
2825.14 3663
2825.64 3696
2826.14 3739
2826.64 3700
2827.14 3686
2827.64 3711
2828.15 3630
2828.65 3564
2829.15 3561
2829.65 3550
2830.15 3470
2830.65 3397
2831.16 3453
2831.66 3414
2832.16 3430
2832.66 3480
2833.16 3439
2833.67 3425
2834.17 3447
2834.67 3593
2835.17 3655
2835.68 3705
2836.18 3684
2836.68 3723
2837.18 3716
2837.68 3745
2838.19 3631
2838.69 3611
2839.19 3533
2839.70 3519
2840.20 3484
2840.70 3591
2841.20 3705
2841.71 3545
2842.21 3572
2842.71 3555
2843.21 3518
2843.72 3562
2844.22 3586
2844.72 3758
2845.23 3866
2845.73 3835
2846.23 3794
2846.74 3854
2847.24 3811
2847.74 3882
2848.25 3844
2848.75 3833
2849.25 3741
2849.76 3712
2850.26 3615
2850.76 3632
2851.27 3574
2851.77 3562
2852.28 3555
2852.78 3567
2853.28 3646
2853.79 3592
2854.29 3522
2854.79 3504
2855.30 3456
2855.80 3539
2856.31 3570
2856.81 3531
2857.31 3446
2857.82 3363
2858.32 3549
2858.83 3517
2859.33 3535
2859.84 3523
2860.34 3561
2860.85 3659
2861.35 3664
2861.85 3621
2862.36 3703
2862.86 3694
2863.37 3669
2863.87 3619
2864.38 3608
2864.88 3691
2865.39 3715
2865.89 3647
2866.40 3662
2866.90 3710
2867.41 3782
2867.91 3911
2868.42 4032
2868.92 4158
2869.43 4251
2869.93 4265
2870.44 4213
2870.94 4206
2871.45 4129
2871.96 3994
2872.46 3928
2872.97 3774
2873.47 3777
2873.98 3689
2874.48 3661
2874.99 3846
2875.49 4003
2876.00 3869
2876.51 4058
2877.01 4099
2877.52 4092
2878.02 4039
2878.53 4023
2879.04 4042
2879.54 3908
2880.05 3836
2880.55 3841
2881.06 3750
2881.57 3695
2882.07 3669
2882.58 3595
2883.09 3526
2883.59 3552
2884.10 3643
2884.61 3502
2885.11 3432
2885.62 3469
2886.13 3518
2886.63 3519
2887.14 3598
2887.65 3570
2888.15 3515
2888.66 3555
2889.17 3486
2889.67 3517
2890.18 3595
2890.69 3608
2891.20 3696
2891.70 3615
2892.21 3572
2892.72 3794
2893.22 3769
2893.73 3719
2894.24 3720
2894.75 3843
2895.25 3956
2895.76 3878
2896.27 3894
2896.78 3922
2897.29 3885
2897.79 3847
2898.30 3923
2898.81 3912
2899.32 3867
2899.82 3764
2900.33 3866
2900.84 3776
2901.35 3805
2901.86 3832
2902.36 3788
2902.87 3704
2903.38 3828
2903.89 3782
2904.40 3905
2904.91 3876
2905.41 3849
2905.92 3787
2906.43 3888
2906.94 3932
2907.45 3878
2907.96 3803
2908.47 3736
2908.97 3765
2909.48 3692
2909.99 3628
2910.50 3709
2911.01 3646
2911.52 3648
2912.03 3665
2912.54 3682
2913.05 3757
2913.55 3636
2914.06 3671
2914.57 3685
2915.08 3586
2915.59 3693
2916.10 3706
2916.61 3743
2917.12 3772
2917.63 3712
2918.14 3798
2918.65 3920
2919.16 4005
2919.67 3939
2920.18 3982
2920.69 4079
2921.20 4055
2921.71 4095
2922.22 4206
2922.73 4220
2923.24 4275
2923.75 4290
2924.26 4194
2924.77 4145
2925.28 4178
2925.79 4200
2926.30 4200
2926.81 4097
2927.32 4058
2927.83 4066
2928.34 4057
2928.85 3974
2929.36 4020
2929.87 4031
2930.38 3863
2930.89 3902
2931.40 3928
2931.91 3911
2932.42 4010
2932.93 3961
2933.45 4008
2933.96 3941
2934.47 3974
2934.98 4070
2935.49 3971
2936.00 4131
2936.51 4326
2937.02 4447
2937.53 4547
2938.04 4625
2938.56 4623
2939.07 4764
2939.58 4768
2940.09 4799
2940.60 4814
2941.11 4604
2941.62 4596
2942.14 4405
2942.65 4316
2943.16 4265
2943.67 4202
2944.18 4133
2944.70 4076
2945.21 4053
2945.72 4066
2946.23 4063
2946.74 4060
2947.26 3973
2947.77 3986
2948.28 4010
2948.79 3955
2949.30 3865
2949.82 3869
2950.33 3900
2950.84 3849
2951.35 3724
2951.87 3712
2952.38 3609
2952.89 3629
2953.40 3628
2953.92 3553
2954.43 3557
2954.94 3612
2955.45 3560
2955.97 3597
2956.48 3695
2956.99 3700
2957.51 3640
2958.02 3669
2958.53 3700
2959.04 3739
2959.56 3830
2960.07 3802
2960.58 3805
2961.10 3865
2961.61 4011
2962.12 4090
2962.64 3972
2963.15 4067
2963.66 4125
2964.18 4080
2964.69 4013
2965.21 3939
2965.72 3954
2966.23 3744
2966.75 3667
2967.26 3778
2967.77 3827
2968.29 3832
2968.80 3829
2969.32 3832
2969.83 3871
2970.34 3758
2970.86 3754
2971.37 3745
2971.89 3770
2972.40 3836
2972.91 3893
2973.43 3968
2973.94 3978
2974.46 4142
2974.97 4109
2975.49 4193
2976.00 4243
2976.52 4218
2977.03 4050
2977.55 4086
2978.06 4042
2978.57 4069
2979.09 4192
2979.60 3939
2980.12 3998
2980.63 3959
2981.15 4012
2981.66 3929
2982.18 3949
2982.69 3877
2983.21 3874
2983.73 4059
2984.24 4054
2984.76 4094
2985.27 4095
2985.79 4142
2986.30 4098
2986.82 3988
2987.33 3955
2987.85 4145
2988.36 4137
2988.88 4169
2989.40 4202
2989.91 4221
2990.43 4303
2990.94 4483
2991.46 4335
2991.97 4558
2992.49 4660
2993.01 4536
2993.52 4631
2994.04 4603
2994.55 4544
2995.07 4536
2995.59 4615
2996.10 4546
2996.62 4590
2997.14 4559
2997.65 4443
2998.17 4420
2998.69 4508
2999.20 4487
2999.72 4439
3000.24 4418
3000.75 4478
3001.27 4471
3001.79 4383
3002.30 4460
3002.82 4716
3003.34 5038
3003.85 5237
3004.37 5698
3004.89 5899
3005.40 5921
3005.92 6177
3006.44 6187
3006.96 5922
3007.47 5729
3007.99 5442
3008.51 5189
3009.03 4983
3009.54 4546
3010.06 4387
3010.58 4187
3011.10 4114
3011.61 4101
3012.13 4015
3012.65 4013
3013.17 3906
3013.68 3793
3014.20 3944
3014.72 3956
3015.24 3897
3015.76 3965
3016.27 4085
3016.79 4193
3017.31 4124
3017.83 4083
3018.35 4029
3018.86 4062
3019.38 4070
3019.90 4144
3020.42 4030
3020.94 4045
3021.46 3978
3021.97 3997
3022.49 4057
3023.01 4066
3023.53 4072
3024.05 4129
3024.57 4178
3025.09 4132
3025.61 4144
3026.12 4039
3026.64 4022
3027.16 3994
3027.68 4016
3028.20 3959
3028.72 3982
3029.24 3981
3029.76 3826
3030.28 3751
3030.80 3827
3031.32 3944
3031.84 3960
3032.35 3928
3032.87 4047
3033.39 4104
3033.91 4163
3034.43 4194
3034.95 4237
3035.47 4315
3035.99 4333
3036.51 4269
3037.03 4243
3037.55 4220
3038.07 4132
3038.59 4125
3039.11 4046
3039.63 4111
3040.15 4039
3040.67 3853
3041.19 3861
3041.71 3942
3042.23 3863
3042.75 3885
3043.27 3912
3043.79 4014
3044.31 3946
3044.83 3928
3045.35 3878
3045.87 3857
3046.40 3961
3046.92 4008
3047.44 3945
3047.96 3912
3048.48 3975
3049.00 4049
3049.52 3976
3050.04 3835
3050.56 3820
3051.08 3823
3051.60 3931
3052.12 3917
3052.65 3778
3053.17 3597
3053.69 3662
3054.21 3648
3054.73 3680
3055.25 3672
3055.77 3621
3056.30 3620
3056.82 3634
3057.34 3666
3057.86 3719
3058.38 3647
3058.90 3666
3059.42 3661
3059.95 3755
3060.47 3752
3060.99 3730
3061.51 3841
3062.03 3877
3062.56 3877
3063.08 3974
3063.60 3958
3064.12 4155
3064.64 4213
3065.17 4299
3065.69 4274
3066.21 4182
3066.73 4083
3067.26 3965
3067.78 4030
3068.30 3962
3068.82 3808
3069.35 3818
3069.87 3808
3070.39 3743
3070.91 3781
3071.44 3740
3071.96 3773
3072.48 3888
3073.01 3855
3073.53 3840
3074.05 3961
3074.57 4012
3075.10 4002
3075.62 4032
3076.14 4219
3076.67 4252
3077.19 4264
3077.71 4472
3078.24 4562
3078.76 4667
3079.28 4639
3079.81 4714
3080.33 4695
3080.85 4769
3081.38 4790
3081.90 4660
3082.42 4863
3082.95 4728
3083.47 4779
3084.00 4658
3084.52 4624
3085.04 4389
3085.57 4278
3086.09 4307
3086.62 4366
3087.14 4309
3087.66 4245
3088.19 4213
3088.71 4121
3089.24 4188
3089.76 4327
3090.29 4379
3090.81 4376
3091.33 4530
3091.86 4491
3092.38 4447
3092.91 4564
3093.43 4652
3093.96 4486
3094.48 4583
3095.01 4599
3095.53 4486
3096.06 4402
3096.58 4434
3097.11 4401
3097.63 4380
3098.16 4253
3098.68 4299
3099.21 4497
3099.73 4459
3100.26 4550
3100.78 4824
3101.31 5037
3101.83 5588
3102.36 6144
3102.88 6696
3103.41 7124
3103.93 7355
3104.46 7264
3104.99 6891
3105.51 6499
3106.04 5877
3106.56 5365
3107.09 5189
3107.61 4767
3108.14 4434
3108.67 4254
3109.19 4363
3109.72 4274
3110.24 4293
3110.77 4237
3111.30 4284
3111.82 4222
3112.35 4221
3112.87 4092
3113.40 4131
3113.93 4032
3114.45 4018
3114.98 4015
3115.51 4124
3116.03 4099
3116.56 4171
3117.09 4177
3117.61 4241
3118.14 4384
3118.67 4553
3119.19 4609
3119.72 4638
3120.25 4789
3120.77 4828
3121.30 4873
3121.83 4919
3122.35 4985
3122.88 4903
3123.41 4839
3123.94 4634
3124.46 4500
3124.99 4396
3125.52 4290
3126.05 4242
3126.57 4353
3127.10 4230
3127.63 4149
3128.16 4080
3128.68 4140
3129.21 4109
3129.74 4017
3130.27 3990
3130.79 3987
3131.32 4022
3131.85 3979
3132.38 3996
3132.91 3965
3133.43 3866
3133.96 3842
3134.49 3843
3135.02 3934
3135.55 3773
3136.07 3858
3136.60 3835
3137.13 3870
3137.66 3817
3138.19 3717
3138.72 3604
3139.24 3608
3139.77 3645
3140.30 3838
3140.83 3807
3141.36 3764
3141.89 3729
3142.42 3747
3142.95 3910
3143.47 3893
3144.00 3885
3144.53 3993
3145.06 3981
3145.59 4070
3146.12 4014
3146.65 4043
3147.18 4179
3147.71 4211
3148.24 4114
3148.76 4151
3149.29 4214
3149.82 4285
3150.35 4280
3150.88 4313
3151.41 4355
3151.94 4308
3152.47 4323
3153.00 4426
3153.53 4412
3154.06 4429
3154.59 4377
3155.12 4420
3155.65 4425
3156.18 4497
3156.71 4677
3157.24 4724
3157.77 4845
3158.30 4894
3158.83 5080
3159.36 5198
3159.89 5361
3160.42 5390
3160.95 5425
3161.48 5494
3162.01 5416
3162.54 5328
3163.07 5246
3163.60 5033
3164.13 4821
3164.66 4713
3165.20 4582
3165.73 4438
3166.26 4281
3166.79 4032
3167.32 4106
3167.85 4050
3168.38 3971
3168.91 3849
3169.44 3812
3169.97 3881
3170.50 3874
3171.04 3909
3171.57 4042
3172.10 4351
3172.63 4411
3173.16 4607
3173.69 4769
3174.22 4708
3174.75 4881
3175.29 4788
3175.82 4759
3176.35 4814
3176.88 4492
3177.41 4415
3177.94 4216
3178.48 4262
3179.01 4153
3179.54 4096
3180.07 4147
3180.60 4080
3181.14 4064
3181.67 3943
3182.20 3902
3182.73 3909
3183.26 3831
3183.80 3839
3184.33 3893
3184.86 3855
3185.39 3901
3185.93 3909
3186.46 3991
3186.99 3876
3187.52 3917
3188.06 3944
3188.59 4041
3189.12 4044
3189.65 4073
3190.19 4026
3190.72 4062
3191.25 4102
3191.79 4148
3192.32 4127
3192.85 4092
3193.38 4056
3193.92 4182
3194.45 4213
3194.98 4130
3195.52 4072
3196.05 4117
3196.58 4251
3197.12 4142
3197.65 4197
3198.18 4229
3198.72 4298
3199.25 4281
3199.78 4286
3200.32 4229
3200.85 4201
3201.39 4095
3201.92 4107
3202.45 4107
3202.99 3939
3203.52 3962
3204.05 4024
3204.59 3937
3205.12 3984
3205.66 4050
3206.19 4125
3206.72 4203
3207.26 4172
3207.79 4346
3208.33 4391
3208.86 4388
3209.40 4609
3209.93 4721
3210.47 4730
3211.00 4744
3211.53 4895
3212.07 4811
3212.60 4863
3213.14 5013
3213.67 4938
3214.21 4919
3214.74 4836
3215.28 4651
3215.81 4494
3216.35 4466
3216.88 4334
3217.42 4405
3217.95 4421
3218.49 4307
3219.02 4335
3219.56 4363
3220.09 4274
3220.63 4331
3221.16 4576
3221.70 4750
3222.23 5024
3222.77 5429
3223.31 5798
3223.84 6112
3224.38 6454
3224.91 6622
3225.45 6702
3225.98 6545
3226.52 6400
3227.06 6183
3227.59 5773
3228.13 5539
3228.66 5124
3229.20 4770
3229.74 4662
3230.27 4433
3230.81 4307
3231.34 4288
3231.88 4205
3232.42 4289
3232.95 4260
3233.49 4249
3234.03 4445
3234.56 4464
3235.10 4538
3235.64 4465
3236.17 4485
3236.71 4515
3237.25 4595
3237.78 4564
3238.32 4343
3238.86 4281
3239.39 4202
3239.93 4196
3240.47 4247
3241.00 4169
3241.54 4070
3242.08 4079
3242.61 4059
3243.15 3913
3243.69 3862
3244.23 3923
3244.76 4058
3245.30 4063
3245.84 4190
3246.38 4099
3246.91 4133
3247.45 4142
3247.99 4266
3248.53 4358
3249.06 4259
3249.60 4396
3250.14 4521
3250.68 4785
3251.21 4907
3251.75 5081
3252.29 5471
3252.83 5784
3253.37 5997
3253.90 6132
3254.44 6054
3254.98 6105
3255.52 5757
3256.06 5446
3256.60 5233
3257.13 5077
3257.67 4987
3258.21 4936
3258.75 4709
3259.29 4689
3259.83 4792
3260.36 4790
3260.90 5016
3261.44 5186
3261.98 5424
3262.52 5708
3263.06 6029
3263.60 5964
3264.14 5943
3264.68 6061
3265.21 6151
3265.75 6193
3266.29 6040
3266.83 5897
3267.37 5850
3267.91 5799
3268.45 5459
3268.99 5439
3269.53 5071
3270.07 4829
3270.61 4580
3271.15 4372
3271.69 4428
3272.23 4448
3272.76 4403
3273.30 4498
3273.84 4613
3274.38 4530
3274.92 4588
3275.46 4796
3276.00 4931
3276.54 4961
3277.08 5071
3277.62 5181
3278.16 5144
3278.70 5150
3279.24 5105
3279.78 5090
3280.32 5037
3280.86 4994
3281.41 4861
3281.95 4802
3282.49 4705
3283.03 4513
3283.57 4435
3284.11 4565
3284.65 4626
3285.19 4626
3285.73 4797
3286.27 4625
3286.81 4697
3287.35 4770
3287.89 4791
3288.43 4761
3288.97 4823
3289.52 4773
3290.06 4827
3290.60 4727
3291.14 4957
3291.68 5136
3292.22 5190
3292.76 5236
3293.30 5370
3293.85 5398
3294.39 5503
3294.93 5651
3295.47 5698
3296.01 5794
3296.55 5707
3297.09 5689
3297.64 5650
3298.18 5503
3298.72 5320
3299.26 5316
3299.80 5104
3300.34 5020
3300.89 4913
3301.43 4898
3301.97 4894
3302.51 4890
3303.06 4806
3303.60 4709
3304.14 4664
3304.68 4616
3305.22 4588
3305.77 4576
3306.31 4495
3306.85 4445
3307.39 4483
3307.94 4501
3308.48 4404
3309.02 4553
3309.56 4656
3310.11 4572
3310.65 4601
3311.19 4641
3311.74 4683
3312.28 4756
3312.82 4632
3313.36 4643
3313.91 4616
3314.45 4596
3314.99 4654
3315.54 4736
3316.08 4750
3316.62 4969
3317.17 5264
3317.71 5295
3318.25 5529
3318.80 5735
3319.34 5812
3319.88 5920
3320.43 6118
3320.97 6291
3321.51 6264
3322.06 6174
3322.60 5887
3323.14 5842
3323.69 5737
3324.23 5638
3324.78 5400
3325.32 5265
3325.86 5279
3326.41 5241
3326.95 5121
3327.50 5016
3328.04 5105
3328.59 5033
3329.13 5095
3329.67 5076
3330.22 5114
3330.76 5267
3331.31 5630
3331.85 6194
3332.40 7187
3332.94 8723
3333.49 10626
3334.03 13000
3334.57 15545
3335.12 18097
3335.66 20198
3336.21 21235
3336.75 21319
3337.30 20822
3337.84 19330
3338.39 17769
3338.93 15973
3339.48 14011
3340.02 11966
3340.57 10319
3341.11 8903
3341.66 7734
3342.20 7074
3342.75 6295
3343.30 5782
3343.84 5462
3344.39 5207
3344.93 5174
3345.48 5099
3346.02 5175
3346.57 5285
3347.11 5320
3347.66 5345
3348.21 5378
3348.75 5334
3349.30 5249
3349.84 5166
3350.39 5136
3350.94 4816
3351.48 4733
3352.03 4597
3352.57 4496
3353.12 4497
3353.67 4391
3354.21 4317
3354.76 4243
3355.31 4205
3355.85 4194
3356.40 4195
3356.95 4184
3357.49 4159
3358.04 4126
3358.59 4058
3359.13 4040
3359.68 3963
3360.23 4115
3360.77 4201
3361.32 4176
3361.87 4151
3362.41 4282
3362.96 4431
3363.51 4457
3364.05 4456
3364.60 4540
3365.15 4554
3365.70 4492
3366.24 4471
3366.79 4361
3367.34 4330
3367.89 4239
3368.43 4305
3368.98 4242
3369.53 4147
3370.08 4213
3370.62 4329
3371.17 4389
3371.72 4519
3372.27 4751
3372.81 4933
3373.36 5048
3373.91 5224
3374.46 5244
3375.01 5220
3375.55 5176
3376.10 4959
3376.65 4813
3377.20 4784
3377.75 4542
3378.30 4490
3378.84 4257
3379.39 4049
3379.94 4087
3380.49 3973
3381.04 3889
3381.59 3941
3382.13 3966
3382.68 3854
3383.23 3760
3383.78 3790
3384.33 3998
3384.88 3974
3385.43 3798
3385.98 4002
3386.52 4030
3387.07 4013
3387.62 3958
3388.17 4004
3388.72 3930
3389.27 3970
3389.82 3859
3390.37 3864
3390.92 3825
3391.47 3979
3392.02 3870
3392.57 3854
3393.12 3880
3393.66 3713
3394.21 3787
3394.76 3856
3395.31 3812
3395.86 3778
3396.41 3722
3396.96 3770
3397.51 3768
3398.06 3803
3398.61 3892
3399.16 3865
3399.71 3830
3400.26 3847
3400.81 3876
3401.36 3867
3401.91 3852
3402.46 3822
3403.01 3836
3403.56 3814
3404.11 3842
3404.66 3787
3405.21 3817
3405.77 3708
3406.32 3686
3406.87 3729
3407.42 3762
3407.97 3758
3408.52 3764
3409.07 3678
3409.62 3860
3410.17 3897
3410.72 3880
3411.27 3985
3411.82 4084
3412.37 3993
3412.93 3935
3413.48 3934
3414.03 4014
3414.58 3911
3415.13 4007
3415.68 3987
3416.23 3940
3416.78 3868
3417.34 3898
3417.89 3777
3418.44 3791
3418.99 3819
3419.54 3810
3420.09 3728
3420.65 3788
3421.20 3695
3421.75 3813
3422.30 3720
3422.85 3608
3423.40 3675
3423.96 3684
3424.51 3624
3425.06 3513
3425.61 3610
3426.17 3542
3426.72 3492
3427.27 3630
3427.82 3644
3428.37 3590
3428.93 3519
3429.48 3557
3430.03 3614
3430.58 3556
3431.14 3498
3431.69 3628
3432.24 3586
3432.79 3601
3433.35 3606
3433.90 3666
3434.45 3562
3435.01 3587
3435.56 3604
3436.11 3583
3436.66 3609
3437.22 3609
3437.77 3691
3438.32 3715
3438.88 3601
3439.43 3651
3439.98 3702
3440.54 3697
3441.09 3681
3441.64 3597
3442.20 3540
3442.75 3598
3443.30 3606
3443.86 3592
3444.41 3572
3444.96 3514
3445.52 3450
3446.07 3470
3446.63 3567
3447.18 3531
3447.73 3560
3448.29 3614
3448.84 3568
3449.40 3555
3449.95 3554
3450.50 3668
3451.06 3730
3451.61 3737
3452.17 3762
3452.72 3925
3453.27 3940
3453.83 3951
3454.38 3952
3454.94 3878
3455.49 3835
3456.05 3926
3456.60 3890
3457.16 3947
3457.71 3791
3458.27 3853
3458.82 3935
3459.38 3855
3459.93 3814
3460.49 3820
3461.04 3795
3461.60 3755
3462.15 3669
3462.71 3736
3463.26 3689
3463.82 3587
3464.37 3561
3464.93 3654
3465.48 3659
3466.04 3658
3466.59 3702
3467.15 3686
3467.70 3825
3468.26 3866
3468.81 3829
3469.37 3900
3469.93 3979
3470.48 3979
3471.04 3939
3471.59 4045
3472.15 4119
3472.70 4164
3473.26 4120
3473.82 4037
3474.37 4016
3474.93 3951
3475.48 4036
3476.04 4115
3476.60 4217
3477.15 4283
3477.71 4454
3478.27 4719
3478.82 4859
3479.38 4974
3479.93 4995
3480.49 4981
3481.05 5021
3481.60 4924
3482.16 4834
3482.72 4725
3483.27 4542
3483.83 4483
3484.39 4474
3484.95 4487
3485.50 4461
3486.06 4457
3486.62 4410
3487.17 4236
3487.73 4233
3488.29 4411
3488.84 4610
3489.40 4910
3489.96 5170
3490.52 5758
3491.07 6384
3491.63 7022
3492.19 7827
3492.75 8198
3493.30 8236
3493.86 7950
3494.42 7637
3494.98 7371
3495.53 6732
3496.09 6183
3496.65 5705
3497.21 5702
3497.77 5489
3498.32 5493
3498.88 5662
3499.44 5758
3500.00 5732
3500.56 5720
3501.11 5599
3501.67 5730
3502.23 5729
3502.79 5617
3503.35 5549
3503.91 5854
3504.46 5755
3505.02 5759
3505.58 5831
3506.14 5694
3506.70 5659
3507.26 5419
3507.81 5314
3508.37 5109
3508.93 5048
3509.49 4828
3510.05 4707
3510.61 4697
3511.17 4525
3511.73 4448
3512.29 4267
3512.85 4324
3513.40 4215
3513.96 4147
3514.52 4152
3515.08 4152
3515.64 4130
3516.20 4055
3516.76 4018
3517.32 4029
3517.88 3938
3518.44 3995
3519.00 3979
3519.56 4000
3520.12 4024
3520.68 3934
3521.24 3965
3521.80 3821
3522.36 3866
3522.92 3924
3523.48 3895
3524.04 4057
3524.60 4159
3525.16 4384
3525.72 4489
3526.28 4759
3526.84 4972
3527.40 4975
3527.96 5116
3528.52 5119
3529.08 4934
3529.64 4900
3530.20 4748
3530.76 4572
3531.32 4390
3531.88 4342
3532.44 4184
3533.00 4168
3533.56 4021
3534.12 4098
3534.68 4117
3535.25 4116
3535.81 4215
3536.37 4215
3536.93 4195
3537.49 4229
3538.05 4170
3538.61 4203
3539.17 4173
3539.73 4163
3540.30 4127
3540.86 4104
3541.42 4150
3541.98 4190
3542.54 4163
3543.10 4276
3543.66 4255
3544.23 4427
3544.79 4369
3545.35 4390
3545.91 4289
3546.47 4351
3547.03 4437
3547.60 4306
3548.16 4209
3548.72 4149
3549.28 4149
3549.84 4057
3550.41 4040
3550.97 4034
3551.53 3935
3552.09 3883
3552.65 3969
3553.22 3779
3553.78 3814
3554.34 3849
3554.90 3806
3555.47 3826
3556.03 3812
3556.59 3723
3557.15 3795
3557.72 3833
3558.28 3924
3558.84 3919
3559.41 3921
3559.97 3955
3560.53 4000
3561.09 4044
3561.66 4088
3562.22 4162
3562.78 4052
3563.35 4108
3563.91 4000
3564.47 4063
3565.04 4000
3565.60 3981
3566.16 4042
3566.73 3996
3567.29 4061
3567.85 4049
3568.42 3914
3568.98 3985
3569.54 3968
3570.11 3931
3570.67 3927
3571.23 3925
3571.80 3823
3572.36 3714
3572.93 3788
3573.49 3826
3574.05 3810
3574.62 3804
3575.18 3869
3575.75 3899
3576.31 3999
3576.87 4100
3577.44 4170
3578.00 3997
3578.57 3815
3579.13 3842
3579.70 3857
3580.26 3840
3580.82 3816
3581.39 3749
3581.95 3665
3582.52 3813
3583.08 3838
3583.65 3762
3584.21 3677
3584.78 3713
3585.34 3734
3585.91 3742
3586.47 3810
3587.04 3702
3587.60 3786
3588.17 3725
3588.73 3660
3589.30 3628
3589.86 3631
3590.43 3630
3590.99 3583
3591.56 3606
3592.12 3637
3592.69 3658
3593.25 3672
3593.82 3709
3594.39 3854
3594.95 3931
3595.52 3966
3596.08 4057
3596.65 4096
3597.21 4087
3597.78 4278
3598.35 4197
3598.91 4140
3599.48 4095
3600.04 4120
3600.61 4025
3601.18 4045
3601.74 4072
3602.31 4012
3602.87 3923
3603.44 3798
3604.01 3930
3604.57 3881
3605.14 3902
3605.71 3827
3606.27 3857
3606.84 3930
3607.41 3775
3607.97 3702
3608.54 3769
3609.11 3743
3609.67 3696
3610.24 3729
3610.81 3716
3611.37 3692
3611.94 3474
3612.51 3615
3613.07 3646
3613.64 3611
3614.21 3778
3614.78 3688
3615.34 3757
3615.91 3882
3616.48 4136
3617.04 4270
3617.61 4428
3618.18 4728
3618.75 4718
3619.31 4548
3619.88 4590
3620.45 4587
3621.02 4414
3621.58 4193
3622.15 4201
3622.72 4168
3623.29 4071
3623.86 3927
3624.42 3818
3624.99 3670
3625.56 3637
3626.13 3520
3626.70 3493
3627.26 3449
3627.83 3404
3628.40 3425
3628.97 3518
3629.54 3513
3630.11 3550
3630.67 3583
3631.24 3533
3631.81 3484
3632.38 3478
3632.95 3549
3633.52 3507
3634.08 3394
3634.65 3420
3635.22 3394
3635.79 3416
3636.36 3466
3636.93 3423
3637.50 3455
3638.07 3377
3638.64 3455
3639.20 3540
3639.77 3500
3640.34 3450
3640.91 3655
3641.48 3585
3642.05 3636
3642.62 3655
3643.19 3638
3643.76 3744
3644.33 3704
3644.90 3666
3645.47 3649
3646.04 3517
3646.61 3610
3647.18 3607
3647.75 3659
3648.32 3644
3648.89 3564
3649.46 3515
3650.03 3525
3650.60 3479
3651.17 3513
3651.74 3599
3652.31 3583
3652.88 3535
3653.45 3537
3654.02 3569
3654.59 3544
3655.16 3429
3655.73 3519
3656.30 3509
3656.87 3467
3657.44 3540
3658.01 3588
3658.58 3536
3659.15 3511
3659.72 3603
3660.29 3622
3660.86 3659
3661.43 3671
3662.00 3547
3662.58 3605
3663.15 3491
3663.72 3561
3664.29 3524
3664.86 3490
3665.43 3539
3666.00 3575
3666.57 3457
3667.14 3487
3667.72 3628
3668.29 3577
3668.86 3471
3669.43 3488
3670.00 3521
3670.57 3528
3671.14 3529
3671.72 3625
3672.29 3719
3672.86 3685
3673.43 3780
3674.00 3802
3674.57 3702
3675.15 3800
3675.72 3877
3676.29 3902
3676.86 3733
3677.43 3834
3678.01 3827
3678.58 3854
3679.15 3817
3679.72 3742
3680.30 3686
3680.87 3483
3681.44 3548
3682.01 3674
3682.58 3550
3683.16 3446
3683.73 3522
3684.30 3586
3684.88 3517
3685.45 3531
3686.02 3537
3686.59 3594
3687.17 3658
3687.74 3592
3688.31 3491
3688.88 3539
3689.46 3538
3690.03 3543
3690.60 3454
3691.18 3467
3691.75 3417
3692.32 3444
3692.90 3447
3693.47 3492
3694.04 3531
3694.62 3507
3695.19 3547
3695.76 3489
3696.34 3527
3696.91 3566
3697.48 3494
3698.06 3345
3698.63 3480
3699.21 3508
3699.78 3426
3700.35 3420
3700.93 3352
3701.50 3315
3702.08 3413
3702.65 3484
3703.22 3527
3703.80 3555
3704.37 3616
3704.95 3633
3705.52 3746
3706.09 3595
3706.67 3617
3707.24 3707
3707.82 3802
3708.39 3701
3708.97 3700
3709.54 3712
3710.12 3710
3710.69 3606
3711.26 3659
3711.84 3688
3712.41 3647
3712.99 3655
3713.56 3642
3714.14 3585
3714.71 3617
3715.29 3515
3715.86 3541
3716.44 3562
3717.01 3528
3717.59 3438
3718.16 3457
3718.74 3504
3719.32 3508
3719.89 3440
3720.47 3375
3721.04 3488
3721.62 3489
3722.19 3497
3722.77 3482
3723.34 3582
3723.92 3489
3724.49 3470
3725.07 3575
3725.65 3460
3726.22 3441
3726.80 3490
3727.37 3421
3727.95 3403
3728.53 3442
3729.10 3316
3729.68 3450
3730.25 3722
3730.83 3843
3731.41 3895
3731.98 4094
3732.56 4295
3733.14 4436
3733.71 4594
3734.29 4642
3734.87 4528
3735.44 4309
3736.02 4262
3736.60 4103
3737.17 4033
3737.75 3923
3738.33 3758
3738.90 3739
3739.48 3536
3740.06 3530
3740.63 3503
3741.21 3517
3741.79 3482
3742.36 3487
3742.94 3417
3743.52 3414
3744.10 3480
3744.67 3444
3745.25 3366
3745.83 3362
3746.40 3466
3746.98 3401
3747.56 3392
3748.14 3332
3748.71 3349
3749.29 3430
3749.87 3490
3750.45 3471
3751.03 3675
3751.60 3636
3752.18 3653
3752.76 3713
3753.34 3731
3753.92 3672
3754.49 3691
3755.07 3690
3755.65 3747
3756.23 3665
3756.81 3649
3757.38 3595
3757.96 3583
3758.54 3693
3759.12 3787
3759.70 3733
3760.28 3676
3760.85 3818
3761.43 3930
3762.01 3905
3762.59 4025
3763.17 4094
3763.75 4003
3764.33 3918
3764.91 4030
3765.48 4029
3766.06 3954
3766.64 3878
3767.22 3812
3767.80 3749
3768.38 3570
3768.96 3618
3769.54 3570
3770.12 3517
3770.70 3393
3771.28 3494
3771.85 3445
3772.43 3329
3773.01 3324
3773.59 3266
3774.17 3224
3774.75 3262
3775.33 3343
3775.91 3332
3776.49 3243
3777.07 3295
3777.65 3404
3778.23 3299
3778.81 3268
3779.39 3426
3779.97 3401
3780.55 3482
3781.13 3446
3781.71 3372
3782.29 3411
3782.87 3409
3783.45 3374
3784.03 3381
3784.61 3368
3785.19 3315
3785.77 3407
3786.35 3438
3786.93 3477
3787.51 3451
3788.10 3444
3788.68 3565
3789.26 3644
3789.84 3479
3790.42 3443
3791.00 3564
3791.58 3566
3792.16 3504
3792.74 3538
3793.32 3502
3793.90 3453
3794.48 3514
3795.07 3440
3795.65 3447
3796.23 3398
3796.81 3265
3797.39 3381
3797.97 3405
3798.55 3378
3799.14 3332
3799.72 3455
3800.30 3444
3800.88 3385
3801.46 3443
3802.04 3440
3802.62 3480
3803.21 3500
3803.79 3512
3804.37 3552
3804.95 3507
3805.53 3496
3806.12 3550
3806.70 3696
3807.28 3686
3807.86 3948
3808.44 4032
3809.03 3933
3809.61 3940
3810.19 3921
3810.77 3798
3811.36 3748
3811.94 3850
3812.52 3795
3813.10 3642
3813.69 3588
3814.27 3581
3814.85 3597
3815.43 3517
3816.02 3614
3816.60 3689
3817.18 3727
3817.77 3599
3818.35 3653
3818.93 3640
3819.51 3628
3820.10 3623
3820.68 3519
3821.26 3446
3821.85 3503
3822.43 3471
3823.01 3357
3823.60 3377
3824.18 3514
3824.76 3635
3825.35 3551
3825.93 3552
3826.51 3457
3827.10 3376
3827.68 3435
3828.27 3459
3828.85 3444
3829.43 3329
3830.02 3302
3830.60 3374
3831.18 3346
3831.77 3304
3832.35 3388
3832.94 3504
3833.52 3587
3834.10 3577
3834.69 3584
3835.27 3773
3835.86 3787
3836.44 3827
3837.03 3854
3837.61 3843
3838.19 3889
3838.78 3722
3839.36 3691
3839.95 3638
3840.53 3666
3841.12 3523
3841.70 3480
3842.29 3635
3842.87 3547
3843.46 3442
3844.04 3477
3844.63 3438
3845.21 3536
3845.80 3586
3846.38 3615
3846.97 3589
3847.55 3679
3848.14 3655
3848.72 3526
3849.31 3517
3849.89 3547
3850.48 3668
3851.06 3729
3851.65 3599
3852.23 3651
3852.82 3667
3853.41 3724
3853.99 3785
3854.58 3775
3855.16 3763
3855.75 3823
3856.33 3830
3856.92 3904
3857.51 4037
3858.09 4258
3858.68 4519
3859.26 4863
3859.85 5310
3860.44 6084
3861.02 6467
3861.61 6797
3862.20 6947
3862.78 6879
3863.37 6711
3863.95 6390
3864.54 6150
3865.13 5519
3865.71 5053
3866.30 4708
3866.89 4404
3867.47 4227
3868.06 3990
3868.65 3771
3869.23 3688
3869.82 3635
3870.41 3541
3870.99 3611
3871.58 3678
3872.17 3735
3872.76 3791
3873.34 3716
3873.93 3831
3874.52 3949
3875.10 3888
3875.69 3755
3876.28 3642
3876.87 3683
3877.45 3571
3878.04 3553
3878.63 3502
3879.22 3422
3879.80 3360
3880.39 3322
3880.98 3272
3881.57 3322
3882.15 3388
3882.74 3292
3883.33 3286
3883.92 3382
3884.51 3483
3885.09 3348
3885.68 3391
3886.27 3390
3886.86 3492
3887.45 3525
3888.04 3572
3888.62 3653
3889.21 3669
3889.80 3719
3890.39 3683
3890.98 3822
3891.57 3814
3892.15 3800
3892.74 3669
3893.33 3729
3893.92 3757
3894.51 3599
3895.10 3609
3895.69 3604
3896.28 3578
3896.86 3607
3897.45 3481
3898.04 3478
3898.63 3623
3899.22 3608
3899.81 3712
3900.40 3730
3900.99 3677
3901.58 3667
3902.17 3612
3902.76 3561
3903.34 3531
3903.93 3478
3904.52 3539
3905.11 3451
3905.70 3440
3906.29 3513
3906.88 3514
3907.47 3450
3908.06 3460
3908.65 3456
3909.24 3469
3909.83 3420
3910.42 3326
3911.01 3314
3911.60 3454
3912.19 3437
3912.78 3492
3913.37 3412
3913.96 3422
3914.55 3448
3915.14 3514
3915.73 3495
3916.32 3549
3916.91 3523
3917.50 3478
3918.09 3469
3918.68 3479
3919.28 3492
3919.87 3448
3920.46 3384
3921.05 3337
3921.64 3377
3922.23 3400
3922.82 3364
3923.41 3459
3924.00 3451
3924.59 3504
3925.18 3419
3925.77 3441
3926.37 3481
3926.96 3354
3927.55 3437
3928.14 3445
3928.73 3448
3929.32 3368
3929.91 3290
3930.51 3364
3931.10 3349
3931.69 3349
3932.28 3329
3932.87 3423
3933.46 3346
3934.05 3397
3934.65 3347
3935.24 3338
3935.83 3318
3936.42 3398
3937.01 3421
3937.61 3478
3938.20 3483
3938.79 3530
3939.38 3644
3939.97 3666
3940.57 3966
3941.16 4143
3941.75 4186
3942.34 4283
3942.94 4316
3943.53 4274
3944.12 4300
3944.71 4129
3945.31 4066
3945.90 4003
3946.49 3816
3947.08 3799
3947.68 3660
3948.27 3640
3948.86 3504
3949.45 3411
3950.05 3529
3950.64 3465
3951.23 3407
3951.83 3338
3952.42 3476
3953.01 3410
3953.61 3397
3954.20 3486
3954.79 3484
3955.39 3483
3955.98 3493
3956.57 3555
3957.17 3583
3957.76 3604
3958.35 3566
3958.95 3517
3959.54 3525
3960.13 3497
3960.73 3538
3961.32 3416
3961.92 3370
3962.51 3313
3963.10 3260
3963.70 3315
3964.29 3293
3964.88 3357
3965.48 3368
3966.07 3421
3966.67 3487
3967.26 3550
3967.86 3517
3968.45 3619
3969.04 3685
3969.64 3791
3970.23 3772
3970.83 3647
3971.42 3664
3972.02 3780
3972.61 3842
3973.21 3720
3973.80 3594
3974.40 3550
3974.99 3444
3975.58 3421
3976.18 3427
3976.77 3492
3977.37 3481
3977.96 3426
3978.56 3377
3979.15 3530
3979.75 3407
3980.35 3339
3980.94 3390
3981.54 3444
3982.13 3352
3982.73 3371
3983.32 3378
3983.92 3457
3984.51 3508
3985.11 3467
3985.70 3524
3986.30 3495
3986.90 3564
3987.49 3584
3988.09 3538
3988.68 3498
3989.28 3603
3989.87 3575
3990.47 3402
3991.07 3457
3991.66 3479
3992.26 3441
3992.85 3453
3993.45 3400
3994.05 3487
3994.64 3594
3995.24 3509
3995.84 3513
3996.43 3678
3997.03 3585
3997.62 3601
3998.22 3650
3998.82 3656
3999.41 3566
4000.01 3522
4000.61 3586
4001.20 3574
4001.80 3499
4002.40 3458
4003.00 3598
4003.59 3579
4004.19 3613
4004.79 3737
4005.38 3783
4005.98 3744
4006.58 3687
4007.17 3670
4007.77 3546
4008.37 3549
4008.97 3512
4009.56 3503
4010.16 3357
4010.76 3357
4011.36 3271
4011.95 3285
4012.55 3222
4013.15 3329
4013.75 3364
4014.34 3328
4014.94 3298
4015.54 3230
4016.14 3358
4016.74 3341
4017.33 3346
4017.93 3372
4018.53 3409
4019.13 3346
4019.73 3420
4020.32 3458
4020.92 3380
4021.52 3350
4022.12 3472
4022.72 3457
4023.32 3524
4023.91 3593
4024.51 3661
4025.11 3765
4025.71 3790
4026.31 3911
4026.91 4250
4027.51 4298
4028.10 4366
4028.70 4494
4029.30 4484
4029.90 4438
4030.50 4362
4031.10 4259
4031.70 4248
4032.30 4003
4032.90 3941
4033.49 3848
4034.09 3737
4034.69 3783
4035.29 3729
4035.89 3658
4036.49 3554
4037.09 3516
4037.69 3402
4038.29 3370
4038.89 3312
4039.49 3168
4040.09 3188
4040.69 3184
4041.29 3132
4041.89 3110
4042.49 3108
4043.09 3088
4043.69 3166
4044.29 3107
4044.89 3229
4045.49 3235
4046.09 3262
4046.69 3361
4047.29 3322
4047.89 3324
4048.49 3398
4049.09 3378
4049.69 3377
4050.29 3454
4050.89 3431
4051.49 3438
4052.09 3533
4052.69 3531
4053.29 3421
4053.89 3384
4054.49 3400
4055.09 3435
4055.69 3345
4056.30 3386
4056.90 3336
4057.50 3376
4058.10 3374
4058.70 3356
4059.30 3477
4059.90 3494
4060.50 3584
4061.10 3659
4061.71 3736
4062.31 3743
4062.91 3743
4063.51 3835
4064.11 3888
4064.71 3794
4065.31 3823
4065.92 3867
4066.52 3846
4067.12 3822
4067.72 3780
4068.32 3799
4068.92 3699
4069.53 3650
4070.13 3587
4070.73 3462
4071.33 3424
4071.93 3390
4072.54 3188
4073.14 3125
4073.74 3143
4074.34 3063
4074.94 2981
4075.55 2980
4076.15 2855
4076.75 3034
4077.35 3023
4077.96 3028
4078.56 3050
4079.16 3205
4079.76 3178
4080.37 3234
4080.97 3303
4081.57 3433
4082.17 3331
4082.78 3268
4083.38 3292
4083.98 3314
4084.59 3280
4085.19 3235
4085.79 3171
4086.39 3201
4087.00 3272
4087.60 3362
4088.20 3369
4088.81 3454
4089.41 3571
4090.01 3512
4090.62 3387
4091.22 3315
4091.82 3270
4092.43 3331
4093.03 3258
4093.63 3261
4094.24 3181
4094.84 3240
4095.45 3316
4096.05 3322
4096.65 3275
4097.26 3345
4097.86 3441
4098.47 3334
4099.07 3398
4099.67 3377
4100.28 3296
4100.88 3163
4101.49 3167
4102.09 3132
4102.69 3056
4103.30 3013
4103.90 3067
4104.51 2995
4105.11 2991
4105.72 3096
4106.32 3044
4106.93 2981
4107.53 3022
4108.13 3055
4108.74 3062
4109.34 3045
4109.95 3078
4110.55 3170
4111.16 3194
4111.76 3085
4112.37 3109
4112.97 3188
4113.58 3126
4114.18 3106
4114.79 3163
4115.39 3150
4116.00 3127
4116.60 3240
4117.21 3188
4117.82 3283
4118.42 3203
4119.03 3315
4119.63 3386
4120.24 3261
4120.84 3132
4121.45 3196
4122.05 3183
4122.66 3188
4123.27 3095
4123.87 3106
4124.48 3153
4125.08 3095
4125.69 3152
4126.30 3044
4126.90 3041
4127.51 3083
4128.11 3121
4128.72 3137
4129.33 3044
4129.93 2966
4130.54 3121
4131.15 3067
4131.75 3066
4132.36 3147
4132.96 3219
4133.57 3180
4134.18 3189
4134.78 3272
4135.39 3388
4136.00 3442
4136.60 3445
4137.21 3408
4137.82 3458
4138.43 3458
4139.03 3343
4139.64 3323
4140.25 3286
4140.85 3344
4141.46 3356
4142.07 3305
4142.68 3396
4143.28 3363
4143.89 3276
4144.50 3344
4145.10 3296
4145.71 3445
4146.32 3383
4146.93 3353
4147.53 3408
4148.14 3294
4148.75 3254
4149.36 3193
4149.97 3145
4150.57 3174
4151.18 3077
4151.79 3045
4152.40 3029
4153.00 2993
4153.61 3024
4154.22 2946
4154.83 2994
4155.44 3009
4156.05 2989
4156.65 2883
4157.26 2971
4157.87 2937
4158.48 3021
4159.09 2991
4159.70 2985
4160.30 3019
4160.91 3025
4161.52 3034
4162.13 3057
4162.74 3063
4163.35 3076
4163.96 3150
4164.56 3122
4165.17 3310
4165.78 3306
4166.39 3310
4167.00 3233
4167.61 3277
4168.22 3260
4168.83 3184
4169.44 3250
4170.05 3123
4170.66 3129
4171.26 3129
4171.87 3133
4172.48 3152
4173.09 3176
4173.70 3179
4174.31 3348
4174.92 3374
4175.53 3374
4176.14 3452
4176.75 3528
4177.36 3491
4177.97 3430
4178.58 3340
4179.19 3277
4179.80 3247
4180.41 3204
4181.02 3123
4181.63 3061
4182.24 3030
4182.85 3036
4183.46 2926
4184.07 2980
4184.68 2908
4185.29 2910
4185.90 2976
4186.51 3009
4187.12 3010
4187.73 3035
4188.34 3089
4188.95 3178
4189.56 3104
4190.18 3077
4190.79 3154
4191.40 3204
4192.01 3200
4192.62 3164
4193.23 3088
4193.84 3007
4194.45 3161
4195.06 3166
4195.67 3140
4196.28 3080
4196.90 3054
4197.51 3062
4198.12 3143
4198.73 3092
4199.34 3053
4199.95 3071
4200.56 2966
4201.18 2978
4201.79 2996
4202.40 2935
4203.01 2862
4203.62 2946
4204.23 3111
4204.85 3155
4205.46 3181
4206.07 3252
4206.68 3226
4207.29 3241
4207.90 3220
4208.52 3178
4209.13 3157
4209.74 3114
4210.35 3121
4210.97 3129
4211.58 3204
4212.19 3123
4212.80 3181
4213.41 3115
4214.03 3207
4214.64 3231
4215.25 3238
4215.86 3135
4216.48 3044
4217.09 3186
4217.70 3231
4218.32 3264
4218.93 3229
4219.54 3237
4220.15 3282
4220.77 3259
4221.38 3222
4221.99 3287
4222.61 3297
4223.22 3235
4223.83 3196
4224.44 3182
4225.06 3315
4225.67 3223
4226.28 3276
4226.90 3432
4227.51 3519
4228.13 3451
4228.74 3561
4229.35 3719
4229.97 3646
4230.58 3563
4231.19 3613
4231.81 3611
4232.42 3579
4233.03 3544
4233.65 3559
4234.26 3692
4234.88 3735
4235.49 3817
4236.10 3884
4236.72 3947
4237.33 3979
4237.95 3917
4238.56 3794
4239.17 3631
4239.79 3507
4240.40 3543
4241.02 3376
4241.63 3283
4242.25 3284
4242.86 3254
4243.48 3277
4244.09 3228
4244.71 3266
4245.32 3344
4245.93 3381
4246.55 3278
4247.16 3302
4247.78 3380
4248.39 3328
4249.01 3362
4249.62 3320
4250.24 3295
4250.85 3351
4251.47 3352
4252.08 3346
4252.70 3311
4253.32 3242
4253.93 3325
4254.55 3231
4255.16 3254
4255.78 3309
4256.39 3261
4257.01 3269
4257.62 3297
4258.24 3257
4258.85 3205
4259.47 3196
4260.09 3443
4260.70 3551
4261.32 3615
4261.93 3672
4262.55 3743
4263.17 3858
4263.78 3944
4264.40 3969
4265.01 3982
4265.63 3984
4266.25 3883
4266.86 3873
4267.48 3841
4268.10 3737
4268.71 3752
4269.33 3685
4269.94 3636
4270.56 3582
4271.18 3524
4271.79 3564
4272.41 3658
4273.03 3522
4273.64 3600
4274.26 3608
4274.88 3749
4275.49 3818
4276.11 3826
4276.73 3936
4277.35 3858
4277.96 3829
4278.58 3831
4279.20 3748
4279.81 3658
4280.43 3607
4281.05 3454
4281.67 3499
4282.28 3408
4282.90 3205
4283.52 3205
4284.14 3188
4284.75 3074
4285.37 3129
4285.99 3088
4286.61 3113
4287.22 3024
4287.84 2961
4288.46 3010
4289.08 2960
4289.70 3036
4290.31 3062
4290.93 3077
4291.55 3068
4292.17 3099
4292.79 3130
4293.40 3095
4294.02 3097
4294.64 3127
4295.26 3185
4295.88 3200
4296.50 3122
4297.11 3090
4297.73 3036
4298.35 3199
4298.97 3212
4299.59 3230
4300.21 3282
4300.83 3285
4301.44 3349
4302.06 3401
4302.68 3388
4303.30 3344
4303.92 3296
4304.54 3310
4305.16 3352
4305.78 3272
4306.40 3111
4307.02 3135
4307.63 3186
4308.25 3012
4308.87 2998
4309.49 3044
4310.11 2996
4310.73 3006
4311.35 2933
4311.97 2945
4312.59 2864
4313.21 2932
4313.83 2986
4314.45 3031
4315.07 3084
4315.69 3085
4316.31 3103
4316.93 3154
4317.55 3056
4318.17 3112
4318.79 3096
4319.41 3046
4320.03 3048
4320.65 3038
4321.27 3021
4321.89 3024
4322.51 3057
4323.13 3155
4323.75 3181
4324.37 3147
4324.99 3121
4325.61 3214
4326.23 3213
4326.85 3180
4327.47 3135
4328.09 3239
4328.71 3326
4329.33 3317
4329.96 3452
4330.58 3597
4331.20 3780
4331.82 3921
4332.44 4043
4333.06 4203
4333.68 4255
4334.30 4232
4334.92 4124
4335.54 3966
4336.17 3846
4336.79 3849
4337.41 3907
4338.03 3893
4338.65 3884
4339.27 3679
4339.89 3697
4340.52 3624
4341.14 3525
4341.76 3465
4342.38 3453
4343.00 3580
4343.62 3579
4344.25 3577
4344.87 3758
4345.49 3954
4346.11 4106
4346.73 4305
4347.36 4408
4347.98 4386
4348.60 4331
4349.22 4158
4349.84 4098
4350.47 4022
4351.09 3980
4351.71 3791
4352.33 3752
4352.96 3825
4353.58 3759
4354.20 3615
4354.82 3409
4355.45 3485
4356.07 3357
4356.69 3311
4357.31 3340
4357.94 3323
4358.56 3319
4359.18 3288
4359.81 3288
4360.43 3280
4361.05 3178
4361.68 3233
4362.30 3300
4362.92 3261
4363.55 3230
4364.17 3112
4364.79 3126
4365.42 3221
4366.04 3136
4366.66 3115
4367.29 3116
4367.91 3089
4368.53 3128
4369.16 3127
4369.78 3045
4370.40 3064
4371.03 3072
4371.65 3084
4372.27 3108
4372.90 3127
4373.52 3096
4374.15 3084
4374.77 3125
4375.39 3147
4376.02 3130
4376.64 3147
4377.27 3133
4377.89 3100
4378.52 3184
4379.14 3076
4379.76 3078
4380.39 3092
4381.01 3158
4381.64 3072
4382.26 3210
4382.89 3158
4383.51 3042
4384.14 3119
4384.76 3098
4385.39 3059
4386.01 3019
4386.64 2935
4387.26 2939
4387.89 3011
4388.51 2936
4389.14 2909
4389.76 2879
4390.39 2852
4391.01 2835
4391.64 2853
4392.26 2869
4392.89 2947
4393.51 2821
4394.14 2837
4394.76 2807
4395.39 2820
4396.01 2795
4396.64 2833
4397.26 2742
4397.89 2751
4398.52 2780
4399.14 2813
4399.77 2782
4400.39 2885
4401.02 2828
4401.65 2825
4402.27 2839
4402.90 2828
4403.52 2803
4404.15 2811
4404.78 2846
4405.40 2822
4406.03 2900
4406.65 2855
4407.28 2898
4407.91 2966
4408.53 2969
4409.16 3105
4409.79 3128
4410.41 3223
4411.04 3330
4411.67 3186
4412.29 3301
4412.92 3276
4413.55 3300
4414.17 3311
4414.80 3272
4415.43 3311
4416.05 3329
4416.68 3276
4417.31 3206
4417.94 3098
4418.56 3037
4419.19 2979
4419.82 2934
4420.44 2932
4421.07 2966
4421.70 2837
4422.33 2833
4422.95 2912
4423.58 2920
4424.21 2892
4424.84 2715
4425.46 2792
4426.09 2772
4426.72 2734
4427.35 2755
4427.97 2783
4428.60 2761
4429.23 2748
4429.86 2765
4430.49 2790
4431.11 2784
4431.74 2681
4432.37 2742
4433.00 2795
4433.63 2797
4434.26 2809
4434.88 2859
4435.51 2887
4436.14 2833
4436.77 2789
4437.40 2837
4438.03 2847
4438.65 2815
4439.28 2756
4439.91 2743
4440.54 2708
4441.17 2703
4441.80 2750
4442.43 2751
4443.06 2739
4443.68 2775
4444.31 2845
4444.94 2816
4445.57 2829
4446.20 2889
4446.83 2952
4447.46 2930
4448.09 3005
4448.72 2951
4449.35 2889
4449.98 2862
4450.61 2929
4451.24 2932
4451.86 2923
4452.49 2934
4453.12 2856
4453.75 2931
4454.38 2882
4455.01 2859
4455.64 2956
4456.27 2998
4456.90 3002
4457.53 2982
4458.16 3021
4458.79 3043
4459.42 2985
4460.05 2909
4460.68 2876
4461.31 2827
4461.94 2878
4462.57 2851
4463.20 2750
4463.83 2779
4464.46 2806
4465.09 2865
4465.72 2738
4466.36 2846
4466.99 2843
4467.62 2769
4468.25 2851
4468.88 2914
4469.51 2890
4470.14 2930
4470.77 3021
4471.40 3025
4472.03 2959
4472.66 2974
4473.29 2964
4473.93 2924
4474.56 2913
4475.19 2907
4475.82 2845
4476.45 2836
4477.08 2839
4477.71 2839
4478.34 2828
4478.98 2835
4479.61 2782
4480.24 2856
4480.87 2959
4481.50 2816
4482.13 2899
4482.76 2877
4483.40 2966
4484.03 2988
4484.66 2956
4485.29 3041
4485.92 3075
4486.56 3073
4487.19 3086
4487.82 3136
4488.45 3096
4489.08 3196
4489.72 3150
4490.35 3164
4490.98 3180
4491.61 3127
4492.25 3112
4492.88 3158
4493.51 3150
4494.14 3102
4494.78 3110
4495.41 3139
4496.04 3110
4496.67 3128
4497.31 3217
4497.94 3141
4498.57 3181
4499.20 3288
4499.84 3572
4500.47 3835
4501.10 4196
4501.74 4656
4502.37 5034
4503.00 5261
4503.64 5399
4504.27 5426
4504.90 5153
4505.53 4977
4506.17 4696
4506.80 4417
4507.43 4113
4508.07 3943
4508.70 3669
4509.34 3670
4509.97 3617
4510.60 3514
4511.24 3468
4511.87 3378
4512.50 3396
4513.14 3307
4513.77 3357
4514.41 3368
4515.04 3319
4515.67 3258
4516.31 3207
4516.94 3235
4517.58 3206
4518.21 3178
4518.84 3106
4519.48 3101
4520.11 3173
4520.75 3132
4521.38 3262
4522.02 3214
4522.65 3204
4523.28 3280
4523.92 3432
4524.55 3462
4525.19 3393
4525.82 3626
4526.46 3687
4527.09 3848
4527.73 4104
4528.36 4497
4529.00 4985
4529.63 5702
4530.27 6476
4530.90 7086
4531.54 7673
4532.17 7942
4532.81 7789
4533.44 7573
4534.08 7073
4534.71 6567
4535.35 5949
4535.99 5364
4536.62 4924
4537.26 4469
4537.89 4240
4538.53 3995
4539.16 3975
4539.80 3774
4540.43 3765
4541.07 3697
4541.71 3536
4542.34 3516
4542.98 3538
4543.61 3447
4544.25 3318
4544.89 3231
4545.52 3207
4546.16 3184
4546.79 3134
4547.43 3188
4548.07 3172
4548.70 3139
4549.34 3103
4549.98 3061
4550.61 3060
4551.25 3064
4551.89 3098
4552.52 2981
4553.16 3012
4553.80 2987
4554.43 3002
4555.07 3027
4555.71 3071
4556.34 3079
4556.98 3101
4557.62 3119
4558.25 3197
4558.89 3290
4559.53 3381
4560.16 3472
4560.80 3383
4561.44 3323
4562.08 3403
4562.71 3380
4563.35 3274
4563.99 3384
4564.63 3396
4565.26 3363
4565.90 3265
4566.54 3466
4567.18 3516
4567.81 3470
4568.45 3540
4569.09 3547
4569.73 3440
4570.36 3493
4571.00 3543
4571.64 3527
4572.28 3641
4572.92 3540
4573.55 3555
4574.19 3444
4574.83 3363
4575.47 3357
4576.11 3303
4576.75 3292
4577.38 3246
4578.02 3167
4578.66 3138
4579.30 3046
4579.94 2963
4580.58 3028
4581.21 3033
4581.85 2994
4582.49 2956
4583.13 2968
4583.77 3057
4584.41 3106
4585.05 3046
4585.69 3062
4586.32 3156
4586.96 3179
4587.60 3194
4588.24 3216
4588.88 3216
4589.52 3176
4590.16 3101
4590.80 3144
4591.44 3098
4592.08 2963
4592.72 3006
4593.36 2961
4594.00 2924
4594.63 2854
4595.27 2805
4595.91 2833
4596.55 2820
4597.19 2846
4597.83 2826
4598.47 2958
4599.11 2973
4599.75 2978
4600.39 2997
4601.03 2997
4601.67 3009
4602.31 3016
4602.95 3156
4603.59 3097
4604.23 3036
4604.87 3141
4605.51 3128
4606.15 3132
4606.79 3107
4607.43 3055
4608.08 3071
4608.72 3104
4609.36 3128
4610.00 3014
4610.64 3083
4611.28 3098
4611.92 3106
4612.56 3170
4613.20 3286
4613.84 3321
4614.48 3407
4615.12 3513
4615.76 3561
4616.41 3430
4617.05 3400
4617.69 3369
4618.33 3322
4618.97 3102
4619.61 2998
4620.25 2932
4620.89 2909
4621.54 2895
4622.18 2889
4622.82 2921
4623.46 2851
4624.10 2686
4624.74 2693
4625.38 2696
4626.03 2772
4626.67 2771
4627.31 2750
4627.95 2832
4628.59 2766
4629.24 2837
4629.88 2868
4630.52 2794
4631.16 2908
4631.80 2871
4632.45 2892
4633.09 2815
4633.73 2842
4634.37 2754
4635.02 2724
4635.66 2780
4636.30 2822
4636.94 2787
4637.58 2743
4638.23 2778
4638.87 2777
4639.51 2921
4640.16 2860
4640.80 2781
4641.44 2818
4642.08 2821
4642.73 2886
4643.37 2928
4644.01 2864
4644.66 2846
4645.30 2845
4645.94 2862
4646.58 2916
4647.23 2836
4647.87 2868
4648.51 2895
4649.16 2910
4649.80 2888
4650.44 2795
4651.09 2797
4651.73 2818
4652.37 2815
4653.02 2836
4653.66 2897
4654.31 2915
4654.95 2923
4655.59 2873
4656.24 2835
4656.88 2839
4657.52 2728
4658.17 2675
4658.81 2836
4659.46 2737
4660.10 2627
4660.75 2615
4661.39 2665
4662.03 2686
4662.68 2637
4663.32 2582
4663.97 2584
4664.61 2522
4665.26 2537
4665.90 2585
4666.54 2652
4667.19 2680
4667.83 2607
4668.48 2686
4669.12 2620
4669.77 2654
4670.41 2791
4671.06 2716
4671.70 2727
4672.35 2714
4672.99 2704
4673.64 2776
4674.28 2794
4674.93 2827
4675.57 2879
4676.22 2710
4676.86 2721
4677.51 2807
4678.15 2832
4678.80 2779
4679.44 2772
4680.09 2883
4680.73 2849
4681.38 2859
4682.03 2905
4682.67 2963
4683.32 3003
4683.96 2935
4684.61 2946
4685.25 2972
4685.90 2941
4686.55 2977
4687.19 3026
4687.84 2918
4688.48 3028
4689.13 2919
4689.78 2959
4690.42 2969
4691.07 2968
4691.72 2979
4692.36 3029
4693.01 3068
4693.65 3025
4694.30 3055
4694.95 3006
4695.59 3009
4696.24 2968
4696.89 2968
4697.53 2951
4698.18 2920
4698.83 3068
4699.47 3178
4700.12 3188
4700.77 3130
4701.41 3192
4702.06 3189
4702.71 3182
4703.36 3099
4704.00 2922
4704.65 2948
4705.30 2945
4705.94 2972
4706.59 2907
4707.24 2876
4707.89 2860
4708.53 2848
4709.18 2774
4709.83 2801
4710.48 2751
4711.12 2782
4711.77 2808
4712.42 2855
4713.07 2813
4713.71 2771
4714.36 2824
4715.01 2787
4715.66 2757
4716.31 2797
4716.95 2710
4717.60 2727
4718.25 2738
4718.90 2702
4719.55 2746
4720.19 2799
4720.84 2859
4721.49 2822
4722.14 2802
4722.79 2836
4723.44 2844
4724.08 2849
4724.73 2954
4725.38 2826
4726.03 2781
4726.68 2803
4727.33 2799
4727.98 2820
4728.63 2779
4729.27 2831
4729.92 2780
4730.57 2798
4731.22 2732
4731.87 2746
4732.52 2682
4733.17 2729
4733.82 2741
4734.47 2681
4735.12 2665
4735.77 2741
4736.41 2752
4737.06 2657
4737.71 2774
4738.36 2722
4739.01 2768
4739.66 2846
4740.31 2870
4740.96 2875
4741.61 2878
4742.26 2888
4742.91 2792
4743.56 2798
4744.21 2823
4744.86 2820
4745.51 2760
4746.16 2870
4746.81 2782
4747.46 2793
4748.11 2699
4748.76 2776
4749.41 2796
4750.06 2873
4750.71 3047
4751.36 3147
4752.01 3123
4752.66 3205
4753.31 3129
4753.96 3077
4754.61 3076
4755.26 3019
4755.92 2991
4756.57 2911
4757.22 2891
4757.87 2900
4758.52 2863
4759.17 2838
4759.82 2909
4760.47 2841
4761.12 2908
4761.77 2925
4762.42 2890
4763.08 2950
4763.73 2880
4764.38 2892
4765.03 2928
4765.68 2992
4766.33 2979
4766.98 2923
4767.64 2904
4768.29 3090
4768.94 3144
4769.59 3240
4770.24 3229
4770.89 3161
4771.54 3190
4772.20 3166
4772.85 3196
4773.50 3066
4774.15 3006
4774.80 2968
4775.46 2877
4776.11 2791
4776.76 2731
4777.41 2692
4778.06 2649
4778.72 2779
4779.37 2730
4780.02 2727
4780.67 2712
4781.33 2767
4781.98 2772
4782.63 2658
4783.28 2698
4783.94 2738
4784.59 2728
4785.24 2703
4785.89 2747
4786.55 2743
4787.20 2774
4787.85 2890
4788.51 2878
4789.16 2904
4789.81 3011
4790.46 2961
4791.12 2975
4791.77 3004
4792.42 3005
4793.08 2982
4793.73 2930
4794.38 2928
4795.04 2924
4795.69 2944
4796.34 2964
4797.00 2965
4797.65 2908
4798.30 2861
4798.96 3022
4799.61 3036
4800.27 3031
4800.92 3132
4801.57 3144
4802.23 3049
4802.88 3127
4803.53 3055
4804.19 2950
4804.84 2883
4805.50 2920
4806.15 2845
4806.81 2950
4807.46 2912
4808.11 2943
4808.77 2921
4809.42 2871
4810.08 2826
4810.73 2910
4811.39 2918
4812.04 2937
4812.69 2887
4813.35 3055
4814.00 3047
4814.66 2967
4815.31 3080
4815.97 3147
4816.62 3152
4817.28 3130
4817.93 3214
4818.59 3224
4819.24 3202
4819.90 3157
4820.55 3121
4821.21 3138
4821.86 3158
4822.52 3295
4823.17 3281
4823.83 3224
4824.48 3197
4825.14 3201
4825.79 3111
4826.45 3047
4827.11 3044
4827.76 3029
4828.42 3109
4829.07 3045
4829.73 3099
4830.38 3088
4831.04 3087
4831.70 3167
4832.35 3168
4833.01 3176
4833.66 3220
4834.32 3260
4834.98 3263
4835.63 3372
4836.29 3386
4836.94 3397
4837.60 3451
4838.26 3470
4838.91 3472
4839.57 3483
4840.23 3432
4840.88 3441
4841.54 3420
4842.20 3408
4842.85 3294
4843.51 3345
4844.17 3404
4844.82 3415
4845.48 3338
4846.14 3323
4846.79 3315
4847.45 3281
4848.11 3230
4848.76 3383
4849.42 3516
4850.08 3491
4850.73 3611
4851.39 3516
4852.05 3518
4852.71 3530
4853.36 3529
4854.02 3426
4854.68 3533
4855.34 3548
4855.99 3566
4856.65 3639
4857.31 3732
4857.97 3892
4858.62 4087
4859.28 4004
4859.94 4072
4860.60 3992
4861.25 3794
4861.91 3700
4862.57 3675
4863.23 3580
4863.89 3553
4864.54 3498
4865.20 3582
4865.86 3623
4866.52 3555
4867.18 3495
4867.84 3575
4868.49 3634
4869.15 3534
4869.81 3466
4870.47 3675
4871.13 3658
4871.79 3738
4872.44 3838
4873.10 3905
4873.76 4033
4874.42 3994
4875.08 3964
4875.74 3865
4876.40 3878
4877.06 3710
4877.72 3703
4878.37 3687
4879.03 3681
4879.69 3690
4880.35 3678
4881.01 3789
4881.67 3651
4882.33 3514
4882.99 3455
4883.65 3414
4884.31 3360
4884.97 3328
4885.63 3357
4886.29 3257
4886.95 3174
4887.61 3135
4888.26 3018
4888.92 3007
4889.58 3096
4890.24 3125
4890.90 3018
4891.56 3099
4892.22 3160
4892.88 3189
4893.54 3106
4894.20 2997
4894.86 2996
4895.52 2996
4896.18 3022
4896.84 3030
4897.51 3064
4898.17 3140
4898.83 3317
4899.49 3456
4900.15 3634
4900.81 3854
4901.47 3934
4902.13 3960
4902.79 3846
4903.45 3788
4904.11 3664
4904.77 3566
4905.43 3395
4906.09 3325
4906.75 3339
4907.41 3251
4908.08 3153
4908.74 3183
4909.40 3166
4910.06 3115
4910.72 3182
4911.38 3227
4912.04 3156
4912.70 3087
4913.37 3082
4914.03 2975
4914.69 2968
4915.35 2928
4916.01 2928
4916.67 2952
4917.33 2852
4918.00 2767
4918.66 2836
4919.32 2781
4919.98 2809
4920.64 2851
4921.31 2792
4921.97 2723
4922.63 2803
4923.29 2745
4923.95 2768
4924.62 2722
4925.28 2694
4925.94 2733
4926.60 2735
4927.26 2762
4927.93 2693
4928.59 2599
4929.25 2591
4929.91 2604
4930.58 2645
4931.24 2769
4931.90 2700
4932.56 2873
4933.23 2855
4933.89 2800
4934.55 2834
4935.22 2854
4935.88 2927
4936.54 2981
4937.20 2909
4937.87 2896
4938.53 2887
4939.19 2831
4939.86 2900
4940.52 2922
4941.18 2892
4941.85 2794
4942.51 2734
4943.17 2765
4943.84 2832
4944.50 2783
4945.16 2752
4945.83 2743
4946.49 2763
4947.15 2713
4947.82 2671
4948.48 2733
4949.15 2749
4949.81 2846
4950.47 2790
4951.14 2844
4951.80 2697
4952.47 2698
4953.13 2692
4953.79 2697
4954.46 2643
4955.12 2610
4955.79 2615
4956.45 2687
4957.11 2822
4957.78 2908
4958.44 2887
4959.11 3010
4959.77 3161
4960.44 3249
4961.10 3309
4961.77 3317
4962.43 3371
4963.10 3334
4963.76 3385
4964.42 3293
4965.09 3250
4965.75 3165
4966.42 2982
4967.08 2956
4967.75 2802
4968.41 2802
4969.08 2826
4969.74 2825
4970.41 2802
4971.08 2742
4971.74 2713
4972.41 2771
4973.07 2703
4973.74 2751
4974.40 2769
4975.07 2805
4975.73 2832
4976.40 2811
4977.06 2838
4977.73 2865
4978.40 2783
4979.06 2718
4979.73 2827
4980.39 2798
4981.06 2739
4981.73 2704
4982.39 2694
4983.06 2636
4983.72 2587
4984.39 2654
4985.06 2636
4985.72 2672
4986.39 2685
4987.05 2669
4987.72 2634
4988.39 2644
4989.05 2698
4989.72 2643
4990.39 2716
4991.05 2694
4991.72 2704
4992.39 2696
4993.05 2675
4993.72 2588
4994.39 2673
4995.05 2744
4995.72 2708
4996.39 2713
4997.05 2619
4997.72 2614
4998.39 2641
4999.06 2637
4999.72 2621
5000.39 2626
5001.06 2641
5001.73 2629
5002.39 2652
5003.06 2637
5003.73 2601
5004.39 2614
5005.06 2728
5005.73 2653
5006.40 2595
5007.07 2639
5007.73 2688
5008.40 2676
5009.07 2655
5009.74 2679
5010.40 2660
5011.07 2612
5011.74 2653
5012.41 2704
5013.08 2614
5013.74 2649
5014.41 2656
5015.08 2658
5015.75 2736
5016.42 2796
5017.09 2822
5017.75 2740
5018.42 2759
5019.09 2793
5019.76 2780
5020.43 2897
5021.10 2896
5021.76 3044
5022.43 3165
5023.10 3130
5023.77 3158
5024.44 3180
5025.11 3146
5025.78 3174
5026.45 3072
5027.12 2972
5027.78 2965
5028.45 2835
5029.12 2819
5029.79 2819
5030.46 2757
5031.13 2722
5031.80 2667
5032.47 2661
5033.14 2713
5033.81 2688
5034.48 2634
5035.15 2670
5035.82 2671
5036.49 2638
5037.16 2568
5037.83 2549
5038.50 2527
5039.16 2561
5039.83 2622
5040.50 2540
5041.17 2563
5041.84 2610
5042.51 2675
5043.18 2593
5043.85 2659
5044.52 2620
5045.20 2671
5045.87 2651
5046.54 2669
5047.21 2722
5047.88 2813
5048.55 2856
5049.22 2974
5049.89 2916
5050.56 2935
5051.23 3010
5051.90 2954
5052.57 2931
5053.24 2947
5053.91 2939
5054.58 2989
5055.25 3026
5055.92 2937
5056.60 2942
5057.27 2941
5057.94 2933
5058.61 2871
5059.28 2819
5059.95 2868
5060.62 2807
5061.29 2819
5061.96 2818
5062.64 2754
5063.31 2765
5063.98 2855
5064.65 2867
5065.32 2817
5065.99 2838
5066.66 2822
5067.34 2832
5068.01 2860
5068.68 2884
5069.35 2857
5070.02 2945
5070.70 2957
5071.37 2904
5072.04 2904
5072.71 2994
5073.38 2922
5074.06 3019
5074.73 3022
5075.40 2967
5076.07 3026
5076.74 3058
5077.42 3025
5078.09 3077
5078.76 3163
5079.43 3181
5080.11 3091
5080.78 3062
5081.45 3074
5082.12 3014
5082.80 3088
5083.47 3107
5084.14 3039
5084.82 2948
5085.49 2999
5086.16 3083
5086.83 3231
5087.51 3446
5088.18 3746
5088.85 4011
5089.53 4356
5090.20 4614
5090.87 4940
5091.55 5161
5092.22 5123
5092.89 5071
5093.57 4720
5094.24 4606
5094.91 4438
5095.59 4132
5096.26 3837
5096.93 3650
5097.61 3511
5098.28 3362
5098.96 3226
5099.63 3207
5100.30 3288
5100.98 3380
5101.65 3470
5102.32 3579
5103.00 3722
5103.67 3756
5104.35 3872
5105.02 3942
5105.70 3871
5106.37 3820
5107.04 3718
5107.72 3700
5108.39 3470
5109.07 3259
5109.74 3144
5110.42 3073
5111.09 2939
5111.77 3011
5112.44 3053
5113.11 3096
5113.79 3022
5114.46 3088
5115.14 3141
5115.81 3215
5116.49 3452
5117.16 3718
5117.84 4132
5118.51 4424
5119.19 4784
5119.86 5131
5120.54 5179
5121.21 5039
5121.89 4857
5122.57 4583
5123.24 4384
5123.92 4082
5124.59 3847
5125.27 3635
5125.94 3426
5126.62 3315
5127.29 3261
5127.97 3252
5128.64 3250
5129.32 3296
5130.00 3332
5130.67 3348
5131.35 3306
5132.02 3244
5132.70 3286
5133.38 3366
5134.05 3174
5134.73 3076
5135.40 3043
5136.08 3017
5136.76 2908
5137.43 2914
5138.11 3013
5138.79 3016
5139.46 3012
5140.14 2969
5140.82 2919
5141.49 2983
5142.17 3022
5142.85 2986
5143.52 2939
5144.20 2939
5144.88 2944
5145.55 2929
5146.23 2854
5146.91 2808
5147.58 2837
5148.26 2839
5148.94 2849
5149.61 2873
5150.29 2857
5150.97 2825
5151.65 2809
5152.32 2797
5153.00 2777
5153.68 2809
5154.36 2834
5155.03 2877
5155.71 2940
5156.39 3031
5157.07 3089
5157.74 3194
5158.42 3118
5159.10 3212
5159.78 3127
5160.45 2986
5161.13 3066
5161.81 2958
5162.49 2928
5163.17 2891
5163.84 2783
5164.52 2819
5165.20 2926
5165.88 2931
5166.56 2866
5167.24 2886
5167.91 2891
5168.59 2844
5169.27 2951
5169.95 2877
5170.63 2856
5171.31 2833
5171.98 2686
5172.66 2700
5173.34 2682
5174.02 2587
5174.70 2600
5175.38 2651
5176.06 2718
5176.74 2730
5177.41 2710
5178.09 2704
5178.77 2632
5179.45 2687
5180.13 2678
5180.81 2732
5181.49 2738
5182.17 2805
5182.85 2823
5183.53 2827
5184.21 2814
5184.89 2711
5185.57 2706
5186.24 2704
5186.92 2601
5187.60 2530
5188.28 2534
5188.96 2550
5189.64 2470
5190.32 2506
5191.00 2528
5191.68 2484
5192.36 2458
5193.04 2459
5193.72 2420
5194.40 2381
5195.08 2505
5195.76 2421
5196.44 2474
5197.12 2479
5197.80 2575
5198.48 2597
5199.16 2586
5199.84 2513
5200.52 2582
5201.21 2558
5201.89 2589
5202.57 2513
5203.25 2520
5203.93 2511
5204.61 2528
5205.29 2489
5205.97 2516
5206.65 2544
5207.33 2587
5208.01 2602
5208.69 2603
5209.37 2605
5210.06 2520
5210.74 2589
5211.42 2515
5212.10 2610
5212.78 2544
5213.46 2528
5214.14 2573
5214.82 2548
5215.51 2550
5216.19 2491
5216.87 2566
5217.55 2540
5218.23 2475
5218.91 2568
5219.60 2525
5220.28 2533
5220.96 2519
5221.64 2576
5222.32 2625
5223.00 2591
5223.69 2550
5224.37 2545
5225.05 2487
5225.73 2467
5226.41 2450
5227.10 2449
5227.78 2454
5228.46 2410
5229.14 2382
5229.83 2430
5230.51 2390
5231.19 2414
5231.87 2480
5232.56 2435
5233.24 2483
5233.92 2538
5234.60 2617
5235.29 2559
5235.97 2552
5236.65 2676
5237.34 2739
5238.02 2767
5238.70 2771
5239.38 2825
5240.07 2904
5240.75 2840
5241.43 2872
5242.12 2771
5242.80 2834
5243.48 2759
5244.17 2652
5244.85 2669
5245.53 2667
5246.22 2688
5246.90 2770
5247.58 2782
5248.27 2819
5248.95 2725
5249.63 2797
5250.32 2819
5251.00 2745
5251.69 2734
5252.37 2755
5253.05 2793
5253.74 2753
5254.42 2611
5255.11 2692
5255.79 2597
5256.47 2567
5257.16 2575
5257.84 2489
5258.53 2482
5259.21 2485
5259.89 2492
5260.58 2492
5261.26 2503
5261.95 2700
5262.63 2714
5263.32 2669
5264.00 2638
5264.69 2628
5265.37 2636
5266.06 2687
5266.74 2645
5267.43 2528
5268.11 2588
5268.79 2655
5269.48 2627
5270.16 2592
5270.85 2615
5271.53 2607
5272.22 2556
5272.91 2529
5273.59 2585
5274.28 2487
5274.96 2528
5275.65 2542
5276.33 2537
5277.02 2499
5277.70 2466
5278.39 2493
5279.07 2518
5279.76 2552
5280.45 2574
5281.13 2505
5281.82 2618
5282.50 2731
5283.19 2724
5283.87 2628
5284.56 2675
5285.25 2599
5285.93 2545
5286.62 2569
5287.30 2538
5287.99 2514
5288.68 2465
5289.36 2464
5290.05 2506
5290.74 2492
5291.42 2465
5292.11 2554
5292.79 2568
5293.48 2582
5294.17 2530
5294.85 2625
5295.54 2667
5296.23 2670
5296.91 2664
5297.60 2707
5298.29 2801
5298.98 2822
5299.66 2849
5300.35 2868
5301.04 2870
5301.72 2838
5302.41 2855
5303.10 2892
5303.78 2915
5304.47 2828
5305.16 2833
5305.85 2918
5306.53 2968
5307.22 2883
5307.91 2835
5308.60 2769
5309.28 2838
5309.97 2847
5310.66 2881
5311.35 2823
5312.03 2897
5312.72 2960
5313.41 3038
5314.10 2994
5314.79 2926
5315.47 2998
5316.16 3021
5316.85 2967
5317.54 2975
5318.23 2916
5318.91 2970
5319.60 2997
5320.29 2911
5320.98 2816
5321.67 2775
5322.36 2807
5323.04 2765
5323.73 2691
5324.42 2559
5325.11 2528
5325.80 2532
5326.49 2530
5327.18 2500
5327.86 2466
5328.55 2507
5329.24 2548
5329.93 2540
5330.62 2535
5331.31 2554
5332.00 2496
5332.69 2501
5333.38 2588
5334.06 2587
5334.75 2555
5335.44 2521
5336.13 2507
5336.82 2543
5337.51 2521
5338.20 2556
5338.89 2495
5339.58 2524
5340.27 2583
5340.96 2495
5341.65 2552
5342.34 2498
5343.03 2464
5343.72 2500
5344.41 2548
5345.10 2568
5345.79 2507
5346.48 2541
5347.17 2648
5347.86 2671
5348.55 2778
5349.24 2870
5349.93 2907
5350.62 3009
5351.31 3038
5352.00 2958
5352.69 2945
5353.38 2832
5354.07 2711
5354.76 2716
5355.45 2714
5356.14 2600
5356.83 2562
5357.52 2539
5358.21 2517
5358.90 2568
5359.59 2560
5360.29 2656
5360.98 2808
5361.67 2848
5362.36 2913
5363.05 2970
5363.74 2885
5364.43 2774
5365.12 2795
5365.81 2661
5366.50 2572
5367.20 2589
5367.89 2551
5368.58 2483
5369.27 2397
5369.96 2361
5370.65 2486
5371.34 2515
5372.04 2469
5372.73 2457
5373.42 2463
5374.11 2482
5374.80 2425
5375.49 2496
5376.19 2364
5376.88 2383
5377.57 2395
5378.26 2341
5378.95 2362
5379.65 2383
5380.34 2344
5381.03 2372
5381.72 2354
5382.42 2310
5383.11 2360
5383.80 2328
5384.49 2380
5385.19 2278
5385.88 2274
5386.57 2391
5387.26 2476
5387.96 2508
5388.65 2482
5389.34 2524
5390.03 2616
5390.73 2522
5391.42 2493
5392.11 2476
5392.80 2548
5393.50 2535
5394.19 2490
5394.88 2496
5395.58 2498
5396.27 2468
5396.96 2494
5397.66 2451
5398.35 2431
5399.04 2455
5399.74 2421
5400.43 2443
5401.12 2338
5401.82 2325
5402.51 2418
5403.20 2437
5403.90 2416
5404.59 2376
5405.29 2383
5405.98 2349
5406.67 2388
5407.37 2425
5408.06 2451
5408.75 2423
5409.45 2398
5410.14 2477
5410.84 2453
5411.53 2415
5412.23 2386
5412.92 2427
5413.61 2474
5414.31 2395
5415.00 2314
5415.70 2368
5416.39 2382
5417.09 2430
5417.78 2375
5418.47 2407
5419.17 2378
5419.86 2471
5420.56 2433
5421.25 2434
5421.95 2473
5422.64 2455
5423.34 2457
5424.03 2426
5424.73 2447
5425.42 2392
5426.12 2352
5426.81 2394
5427.51 2377
5428.20 2424
5428.90 2384
5429.59 2351
5430.29 2460
5430.99 2361
5431.68 2338
5432.38 2376
5433.07 2361
5433.77 2348
5434.46 2377
5435.16 2385
5435.85 2398
5436.55 2351
5437.25 2431
5437.94 2454
5438.64 2422
5439.33 2440
5440.03 2502
5440.73 2555
5441.42 2538
5442.12 2541
5442.81 2584
5443.51 2547
5444.21 2609
5444.90 2594
5445.60 2672
5446.29 2729
5446.99 2806
5447.69 2873
5448.38 2877
5449.08 2836
5449.78 2918
5450.47 2845
5451.17 2882
5451.87 2863
5452.56 2886
5453.26 2900
5453.96 2811
5454.65 2790
5455.35 2770
5456.05 2623
5456.75 2684
5457.44 2710
5458.14 2707
5458.84 2693
5459.53 2667
5460.23 2715
5460.93 2684
5461.63 2762
5462.32 2861
5463.02 2903
5463.72 3043
5464.42 3032
5465.11 2970
5465.81 3045
5466.51 2951
5467.21 2917
5467.90 2829
5468.60 2770
5469.30 2651
5470.00 2653
5470.70 2584
5471.39 2699
5472.09 2655
5472.79 2620
5473.49 2628
5474.19 2649
5474.88 2621
5475.58 2698
5476.28 2691
5476.98 2711
5477.68 2761
5478.38 2849
5479.07 3040
5479.77 3135
5480.47 3286
5481.17 3357
5481.87 3372
5482.57 3352
5483.27 3180
5483.96 3137
5484.66 2991
5485.36 2932
5486.06 2818
5486.76 2840
5487.46 2848
5488.16 2840
5488.86 2910
5489.56 2880
5490.26 2924
5490.96 2930
5491.65 2895
5492.35 2875
5493.05 2978
5493.75 3096
5494.45 3070
5495.15 3088
5495.85 3154
5496.55 3141
5497.25 3083
5497.95 3088
5498.65 3280
5499.35 3539
5500.05 3790
5500.75 4116
5501.45 4270
5502.15 4314
5502.85 4276
5503.55 4087
5504.25 3801
5504.95 3507
5505.65 3322
5506.35 3051
5507.05 2918
5507.75 2910
5508.45 2835
5509.15 2749
5509.85 2757
5510.55 2718
5511.25 2613
5511.95 2629
5512.65 2621
5513.35 2681
5514.05 2700
5514.76 2710
5515.46 2770
5516.16 2772
5516.86 2719
5517.56 2772
5518.26 2747
5518.96 2733
5519.66 2762
5520.36 2799
5521.06 2791
5521.77 2742
5522.47 2655
5523.17 2602
5523.87 2634
5524.57 2615
5525.27 2608
5525.97 2478
5526.67 2562
5527.38 2601
5528.08 2489
5528.78 2446
5529.48 2450
5530.18 2438
5530.88 2441
5531.59 2419
5532.29 2480
5532.99 2476
5533.69 2469
5534.39 2478
5535.10 2441
5535.80 2515
5536.50 2540
5537.20 2555
5537.90 2472
5538.61 2573
5539.31 2561
5540.01 2557
5540.71 2558
5541.42 2540
5542.12 2579
5542.82 2442
5543.52 2418
5544.23 2488
5544.93 2458
5545.63 2450
5546.33 2474
5547.04 2466
5547.74 2519
5548.44 2506
5549.15 2477
5549.85 2441
5550.55 2433
5551.26 2405
5551.96 2473
5552.66 2421
5553.36 2392
5554.07 2461
5554.77 2360
5555.47 2344
5556.18 2379
5556.88 2299
5557.58 2386
5558.29 2461
5558.99 2452
5559.70 2441
5560.40 2501
5561.10 2582
5561.81 2592
5562.51 2594
5563.21 2606
5563.92 2644
5564.62 2652
5565.33 2658
5566.03 2681
5566.73 2629
5567.44 2659
5568.14 2634
5568.85 2588
5569.55 2551
5570.25 2524
5570.96 2454
5571.66 2461
5572.37 2504
5573.07 2468
5573.78 2454
5574.48 2522
5575.19 2531
5575.89 2548
5576.59 2561
5577.30 2550
5578.00 2568
5578.71 2495
5579.41 2484
5580.12 2486
5580.82 2415
5581.53 2413
5582.23 2359
5582.94 2420
5583.64 2507
5584.35 2517
5585.05 2516
5585.76 2511
5586.46 2549
5587.17 2620
5587.88 2616
5588.58 2586
5589.29 2598
5589.99 2596
5590.70 2545
5591.40 2466
5592.11 2485
5592.81 2492
5593.52 2441
5594.23 2436
5594.93 2469
5595.64 2432
5596.34 2396
5597.05 2390
5597.76 2397
5598.46 2351
5599.17 2313
5599.87 2343
5600.58 2370
5601.29 2329
5601.99 2386
5602.70 2300
5603.41 2299
5604.11 2348
5604.82 2382
5605.52 2354
5606.23 2352
5606.94 2340
5607.64 2266
5608.35 2298
5609.06 2322
5609.76 2359
5610.47 2296
5611.18 2313
5611.88 2341
5612.59 2315
5613.30 2239
5614.01 2271
5614.71 2249
5615.42 2241
5616.13 2245
5616.83 2271
5617.54 2259
5618.25 2268
5618.96 2286
5619.66 2258
5620.37 2247
5621.08 2235
5621.79 2236
5622.49 2297
5623.20 2281
5623.91 2268
5624.62 2243
5625.32 2242
5626.03 2315
5626.74 2340
5627.45 2314
5628.16 2327
5628.86 2337
5629.57 2372
5630.28 2364
5630.99 2373
5631.70 2367
5632.40 2447
5633.11 2404
5633.82 2338
5634.53 2352
5635.24 2382
5635.95 2392
5636.65 2403
5637.36 2476
5638.07 2517
5638.78 2484
5639.49 2526
5640.20 2636
5640.91 2556
5641.61 2597
5642.32 2553
5643.03 2538
5643.74 2453
5644.45 2391
5645.16 2381
5645.87 2365
5646.58 2372
5647.29 2399
5648.00 2346
5648.70 2378
5649.41 2296
5650.12 2367
5650.83 2427
5651.54 2385
5652.25 2399
5652.96 2423
5653.67 2447
5654.38 2424
5655.09 2447
5655.80 2470
5656.51 2481
5657.22 2444
5657.93 2488
5658.64 2488
5659.35 2470
5660.06 2480
5660.77 2430
5661.48 2438
5662.19 2477
5662.90 2414
5663.61 2389
5664.32 2484
5665.03 2499
5665.74 2442
5666.45 2420
5667.16 2437
5667.87 2457
5668.58 2457
5669.29 2472
5670.00 2527
5670.71 2479
5671.42 2580
5672.13 2626
5672.84 2470
5673.56 2413
5674.27 2452
5674.98 2354
5675.69 2347
5676.40 2276
5677.11 2257
5677.82 2270
5678.53 2301
5679.24 2292
5679.95 2316
5680.67 2353
5681.38 2344
5682.09 2325
5682.80 2315
5683.51 2276
5684.22 2324
5684.93 2319
5685.65 2343
5686.36 2226
5687.07 2241
5687.78 2237
5688.49 2252
5689.20 2258
5689.92 2181
5690.63 2245
5691.34 2299
5692.05 2341
5692.76 2330
5693.47 2291
5694.19 2325
5694.90 2259
5695.61 2301
5696.32 2279
5697.04 2242
5697.75 2249
5698.46 2168
5699.17 2178
5699.89 2202
5700.60 2214
5701.31 2179
5702.02 2193
5702.74 2212
5703.45 2191
5704.16 2207
5704.87 2267
5705.59 2243
5706.30 2233
5707.01 2211
5707.72 2146
5708.44 2244
5709.15 2229
5709.86 2258
5710.58 2232
5711.29 2106
5712.00 2112
5712.72 2099
5713.43 2183
5714.14 2178
5714.86 2089
5715.57 2149
5716.28 2199
5717.00 2213
5717.71 2204
5718.42 2242
5719.14 2140
5719.85 2209
5720.56 2266
5721.28 2255
5721.99 2314
5722.71 2312
5723.42 2346
5724.13 2402
5724.85 2397
5725.56 2398
5726.28 2377
5726.99 2354
5727.70 2355
5728.42 2278
5729.13 2316
5729.85 2278
5730.56 2202
5731.28 2307
5731.99 2287
5732.70 2286
5733.42 2333
5734.13 2282
5734.85 2267
5735.56 2344
5736.28 2316
5736.99 2392
5737.71 2424
5738.42 2467
5739.14 2298
5739.85 2321
5740.57 2352
5741.28 2253
5742.00 2219
5742.71 2270
5743.43 2226
5744.14 2120
5744.86 2123
5745.57 2178
5746.29 2154
5747.00 2179
5747.72 2231
5748.43 2257
5749.15 2189
5749.87 2182
5750.58 2254
5751.30 2238
5752.01 2243
5752.73 2259
5753.44 2282
5754.16 2369
5754.88 2383
5755.59 2339
5756.31 2364
5757.02 2482
5757.74 2483
5758.46 2464
5759.17 2508
5759.89 2478
5760.60 2482
5761.32 2541
5762.04 2468
5762.75 2491
5763.47 2518
5764.19 2564
5764.90 2607
5765.62 2501
5766.34 2548
5767.05 2548
5767.77 2597
5768.49 2672
5769.20 2761
5769.92 2940
5770.64 3062
5771.35 3223
5772.07 3243
5772.79 3134
5773.50 2977
5774.22 2861
5774.94 2786
5775.65 2684
5776.37 2665
5777.09 2552
5777.81 2572
5778.52 2679
5779.24 2676
5779.96 2631
5780.68 2654
5781.39 2675
5782.11 2695
5782.83 2506
5783.55 2502
5784.26 2555
5784.98 2481
5785.70 2538
5786.42 2450
5787.14 2446
5787.85 2429
5788.57 2370
5789.29 2403
5790.01 2377
5790.73 2428
5791.44 2377
5792.16 2335
5792.88 2403
5793.60 2341
5794.32 2345
5795.03 2358
5795.75 2399
5796.47 2406
5797.19 2436
5797.91 2471
5798.63 2491
5799.35 2595
5800.06 2593
5800.78 2653
5801.50 2684
5802.22 2657
5802.94 2640
5803.66 2584
5804.38 2569
5805.10 2529
5805.82 2527
5806.53 2532
5807.25 2518
5807.97 2557
5808.69 2558
5809.41 2569
5810.13 2500
5810.85 2557
5811.57 2526
5812.29 2455
5813.01 2457
5813.73 2385
5814.45 2415
5815.17 2376
5815.89 2354
5816.61 2311
5817.33 2326
5818.05 2369
5818.77 2344
5819.49 2373
5820.20 2325
5820.92 2346
5821.64 2352
5822.36 2409
5823.09 2419
5823.81 2459
5824.53 2524
5825.25 2467
5825.97 2448
5826.69 2428
5827.41 2423
5828.13 2351
5828.85 2319
5829.57 2398
5830.29 2343
5831.01 2301
5831.73 2342
5832.45 2282
5833.17 2235
5833.89 2235
5834.61 2218
5835.33 2222
5836.05 2283
5836.78 2277
5837.50 2226
5838.22 2251
5838.94 2241
5839.66 2356
5840.38 2314
5841.10 2365
5841.82 2285
5842.54 2281
5843.27 2348
5843.99 2318
5844.71 2362
5845.43 2412
5846.15 2315
5846.87 2285
5847.59 2272
5848.32 2319
5849.04 2390
5849.76 2358
5850.48 2357
5851.20 2392
5851.93 2368
5852.65 2349
5853.37 2326
5854.09 2344
5854.81 2312
5855.54 2329
5856.26 2326
5856.98 2325
5857.70 2366
5858.42 2357
5859.15 2273
5859.87 2251
5860.59 2293
5861.31 2288
5862.04 2321
5862.76 2301
5863.48 2258
5864.20 2231
5864.93 2223
5865.65 2284
5866.37 2301
5867.10 2253
5867.82 2200
5868.54 2215
5869.26 2245
5869.99 2264
5870.71 2403
5871.43 2302
5872.16 2326
5872.88 2420
5873.60 2362
5874.33 2292
5875.05 2263
5875.77 2264
5876.50 2293
5877.22 2274
5877.94 2256
5878.67 2189
5879.39 2179
5880.11 2322
5880.84 2259
5881.56 2205
5882.28 2271
5883.01 2267
5883.73 2302
5884.46 2284
5885.18 2253
5885.90 2320
5886.63 2304
5887.35 2254
5888.08 2227
5888.80 2221
5889.52 2310
5890.25 2260
5890.97 2181
5891.70 2224
5892.42 2279
5893.15 2231
5893.87 2176
5894.59 2210
5895.32 2254
5896.04 2312
5896.77 2286
5897.49 2294
5898.22 2255
5898.94 2260
5899.67 2197
5900.39 2238
5901.12 2283
5901.84 2288
5902.57 2356
5903.29 2281
5904.02 2218
5904.74 2196
5905.47 2281
5906.19 2279
5906.92 2253
5907.64 2333
5908.37 2313
5909.09 2225
5909.82 2268
5910.55 2340
5911.27 2296
5912.00 2300
5912.72 2306
5913.45 2332
5914.17 2338
5914.90 2324
5915.63 2293
5916.35 2347
5917.08 2339
5917.80 2300
5918.53 2410
5919.25 2338
5919.98 2384
5920.71 2393
5921.43 2412
5922.16 2352
5922.89 2394
5923.61 2452
5924.34 2425
5925.06 2471
5925.79 2521
5926.52 2554
5927.24 2600
5927.97 2648
5928.70 2611
5929.42 2576
5930.15 2617
5930.88 2554
5931.60 2619
5932.33 2643
5933.06 2622
5933.78 2653
5934.51 2732
5935.24 2640
5935.97 2685
5936.69 2669
5937.42 2769
5938.15 2815
5938.87 2845
5939.60 2806
5940.33 2778
5941.06 2808
5941.78 2813
5942.51 2889
5943.24 2848
5943.97 2939
5944.69 2986
5945.42 2985
5946.15 2963
5946.88 2990
5947.60 3098
5948.33 3027
5949.06 3054
5949.79 3140
5950.52 3140
5951.24 3273
5951.97 3432
5952.70 3706
5953.43 3761
5954.16 3906
5954.88 3940
5955.61 3916
5956.34 3818
5957.07 3700
5957.80 3595
5958.53 3558
5959.25 3547
5959.98 3514
5960.71 3562
5961.44 3550
5962.17 3589
5962.90 3577
5963.63 3520
5964.36 3646
5965.08 3873
5965.81 4060
5966.54 4330
5967.27 4416
5968.00 4557
5968.73 4838
5969.46 4768
5970.19 4536
5970.92 4453
5971.65 4221
5972.37 4167
5973.10 4088
5973.83 4047
5974.56 3981
5975.29 3940
5976.02 3854
5976.75 3863
5977.48 3878
5978.21 3886
5978.94 3840
5979.67 3937
5980.40 4020
5981.13 4066
5981.86 4135
5982.59 4174
5983.32 4199
5984.05 4302
5984.78 4290
5985.51 4212
5986.24 4362
5986.97 4352
5987.70 4332
5988.43 4331
5989.16 4348
5989.89 4349
5990.62 4503
5991.35 4691
5992.08 4794
5992.81 4836
5993.54 4959
5994.27 4915
5995.00 4912
5995.74 4867
5996.47 4852
5997.20 4818
5997.93 4827
5998.66 4806
5999.39 4782
6000.12 4726
6000.85 4734
6001.58 4642
6002.31 4544
6003.04 4477
6003.78 4402
6004.51 4303
6005.24 4352
6005.97 4305
6006.70 4341
6007.43 4320
6008.16 4446
6008.90 4701
6009.63 5033
6010.36 5631
6011.09 6495
6011.82 7423
6012.55 8431
6013.29 9561
6014.02 10376
6014.75 10645
6015.48 10599
6016.21 10417
6016.95 9887
6017.68 9047
6018.41 8191
6019.14 7449
6019.87 6581
6020.61 5865
6021.34 5343
6022.07 4882
6022.80 4609
6023.54 4325
6024.27 4194
6025.00 4133
6025.73 4002
6026.47 3952
6027.20 3892
6027.93 3923
6028.66 4033
6029.40 3910
6030.13 3956
6030.86 3977
6031.59 3948
6032.33 3775
6033.06 3679
6033.79 3631
6034.53 3579
6035.26 3473
6035.99 3478
6036.73 3342
6037.46 3422
6038.19 3408
6038.93 3446
6039.66 3499
6040.39 3469
6041.13 3542
6041.86 3551
6042.59 3568
6043.33 3662
6044.06 3657
6044.79 3647
6045.53 3613
6046.26 3751
6047.00 3741
6047.73 3705
6048.46 3829
6049.20 3813
6049.93 3904
6050.67 3946
6051.40 4171
6052.13 4345
6052.87 4500
6053.60 4683
6054.34 4686
6055.07 4604
6055.81 4491
6056.54 4337
6057.27 4160
6058.01 3986
6058.74 3953
6059.48 3768
6060.21 3611
6060.95 3588
6061.68 3547
6062.42 3551
6063.15 3488
6063.89 3433
6064.62 3439
6065.36 3438
6066.09 3441
6066.83 3376
6067.56 3448
6068.30 3342
6069.03 3372
6069.77 3321
6070.50 3311
6071.24 3325
6071.97 3182
6072.71 3220
6073.44 3139
6074.18 3024
6074.91 2998
6075.65 3044
6076.39 3010
6077.12 3009
6077.86 2991
6078.59 3006
6079.33 2915
6080.06 2953
6080.80 2963
6081.54 2885
6082.27 2897
6083.01 2894
6083.74 2890
6084.48 2871
6085.22 2944
6085.95 2954
6086.69 2905
6087.42 2952
6088.16 2973
6088.90 2969
6089.63 3049
6090.37 3110
6091.11 3234
6091.84 3247
6092.58 3228
6093.32 3186
6094.05 3127
6094.79 3022
6095.53 2942
6096.26 2907
6097.00 2869
6097.74 2813
6098.47 2731
6099.21 2850
6099.95 2785
6100.69 2729
6101.42 2656
6102.16 2733
6102.90 2765
6103.63 2726
6104.37 2665
6105.11 2777
6105.85 2786
6106.58 2751
6107.32 2602
6108.06 2654
6108.80 2706
6109.53 2678
6110.27 2645
6111.01 2662
6111.75 2627
6112.49 2560
6113.22 2614
6113.96 2642
6114.70 2656
6115.44 2648
6116.17 2638
6116.91 2782
6117.65 2762
6118.39 2709
6119.13 2733
6119.87 2698
6120.60 2674
6121.34 2681
6122.08 2664
6122.82 2652
6123.56 2640
6124.30 2587
6125.03 2712
6125.77 2714
6126.51 2716
6127.25 2748
6127.99 2783
6128.73 2715
6129.47 2724
6130.21 2732
6130.94 2784
6131.68 2834
6132.42 2817
6133.16 2816
6133.90 2854
6134.64 2814
6135.38 2854
6136.12 2775
6136.86 2801
6137.60 2727
6138.34 2841
6139.08 2848
6139.81 2884
6140.55 2908
6141.29 2874
6142.03 2874
6142.77 2859
6143.51 2887
6144.25 2920
6144.99 2886
6145.73 2865
6146.47 2842
6147.21 2893
6147.95 2907
6148.69 2915
6149.43 2957
6150.17 2925
6150.91 2888
6151.65 2956
6152.39 2963
6153.13 2921
6153.87 2910
6154.61 3015
6155.35 3015
6156.09 3132
6156.83 3166
6157.58 3153
6158.32 3121
6159.06 3158
6159.80 3250
6160.54 3226
6161.28 3273
6162.02 3326
6162.76 3331
6163.50 3404
6164.24 3493
6164.98 3647
6165.72 3782
6166.46 3884
6167.21 4090
6167.95 4056
6168.69 4107
6169.43 4041
6170.17 4012
6170.91 4017
6171.65 3877
6172.39 3926
6173.14 3911
6173.88 3859
6174.62 3808
6175.36 3723
6176.10 3761
6176.84 3676
6177.59 3703
6178.33 3677
6179.07 3679
6179.81 3693
6180.55 3766
6181.30 3728
6182.04 3706
6182.78 3704
6183.52 3744
6184.26 3861
6185.01 3860
6185.75 3813
6186.49 3728
6187.23 3705
6187.97 3839
6188.72 3964
6189.46 3914
6190.20 4014
6190.94 4152
6191.69 4203
6192.43 4372
6193.17 4401
6193.92 4394
6194.66 4418
6195.40 4496
6196.14 4394
6196.89 4329
6197.63 4386
6198.37 4440
6199.12 4495
6199.86 4374
6200.60 4421
6201.34 4477
6202.09 4491
6202.83 4587
6203.57 4819
6204.32 5189
6205.06 5821
6205.80 6720
6206.55 8074
6207.29 9614
6208.03 11711
6208.78 13525
6209.52 14781
6210.27 15347
6211.01 15314
6211.75 14587
6212.50 13275
6213.24 11746
6213.98 10342
6214.73 8761
6215.47 7669
6216.22 6724
6216.96 5772
6217.71 5202
6218.45 4766
6219.19 4577
6219.94 4319
6220.68 4045
6221.43 4042
6222.17 3890
6222.92 3803
6223.66 3772
6224.40 3627
6225.15 3559
6225.89 3479
6226.64 3344
6227.38 3256
6228.13 3160
6228.87 3065
6229.62 3055
6230.36 2957
6231.11 2968
6231.85 2937
6232.60 2972
6233.34 2940
6234.09 2965
6234.83 2956
6235.58 2996
6236.32 3135
6237.07 3119
6237.81 3149
6238.56 3152
6239.30 3149
6240.05 3172
6240.80 3341
6241.54 3378
6242.29 3431
6243.03 3498
6243.78 3544
6244.52 3609
6245.27 3790
6246.02 3853
6246.76 3946
6247.51 4026
6248.25 4078
6249.00 4016
6249.75 4101
6250.49 4057
6251.24 3977
6251.98 3985
6252.73 3892
6253.48 3880
6254.22 3784
6254.97 3744
6255.72 3578
6256.46 3533
6257.21 3457
6257.95 3366
6258.70 3356
6259.45 3328
6260.19 3216
6260.94 3177
6261.69 3174
6262.43 3242
6263.18 3151
6263.93 3039
6264.68 3090
6265.42 3015
6266.17 3047
6266.92 2993
6267.66 2959
6268.41 3039
6269.16 3041
6269.91 2955
6270.65 3007
6271.40 2981
6272.15 2923
6272.89 2925
6273.64 2945
6274.39 2978
6275.14 2941
6275.88 3071
6276.63 3064
6277.38 3094
6278.13 3024
6278.88 3017
6279.62 3018
6280.37 3030
6281.12 2989
6281.87 2896
6282.62 2873
6283.36 2895
6284.11 2902
6284.86 2801
6285.61 2779
6286.36 2819
6287.10 2723
6287.85 2701
6288.60 2671
6289.35 2751
6290.10 2754
6290.85 2723
6291.59 2777
6292.34 2721
6293.09 2673
6293.84 2694
6294.59 2779
6295.34 2762
6296.09 2736
6296.84 2687
6297.58 2743
6298.33 2789
6299.08 2788
6299.83 2715
6300.58 2656
6301.33 2633
6302.08 2534
6302.83 2567
6303.58 2611
6304.33 2611
6305.08 2573
6305.83 2630
6306.58 2611
6307.32 2611
6308.07 2564
6308.82 2554
6309.57 2641
6310.32 2633
6311.07 2604
6311.82 2655
6312.57 2623
6313.32 2581
6314.07 2648
6314.82 2563
6315.57 2593
6316.32 2690
6317.07 2687
6317.82 2674
6318.57 2630
6319.32 2524
6320.07 2583
6320.82 2559
6321.57 2518
6322.32 2496
6323.07 2466
6323.82 2499
6324.58 2489
6325.33 2430
6326.08 2475
6326.83 2392
6327.58 2370
6328.33 2399
6329.08 2474
6329.83 2383
6330.58 2370
6331.33 2361
6332.08 2432
6332.83 2418
6333.58 2403
6334.34 2413
6335.09 2474
6335.84 2434
6336.59 2507
6337.34 2464
6338.09 2515
6338.84 2503
6339.59 2477
6340.35 2511
6341.10 2483
6341.85 2502
6342.60 2476
6343.35 2534
6344.10 2466
6344.86 2522
6345.61 2534
6346.36 2553
6347.11 2555
6347.86 2645
6348.62 2656
6349.37 2652
6350.12 2622
6350.87 2696
6351.62 2712
6352.38 2772
6353.13 2751
6353.88 2770
6354.63 2926
6355.38 2917
6356.14 2829
6356.89 2741
6357.64 2686
6358.39 2628
6359.15 2548
6359.90 2540
6360.65 2528
6361.40 2518
6362.16 2511
6362.91 2458
6363.66 2407
6364.42 2456
6365.17 2408
6365.92 2455
6366.67 2549
6367.43 2567
6368.18 2604
6368.93 2629
6369.69 2625
6370.44 2660
6371.19 2561
6371.95 2524
6372.70 2537
6373.45 2515
6374.21 2517
6374.96 2357
6375.71 2385
6376.47 2425
6377.22 2439
6377.98 2370
6378.73 2372
6379.48 2453
6380.24 2473
6380.99 2492
6381.74 2508
6382.50 2533
6383.25 2628
6384.01 2681
6384.76 2593
6385.51 2577
6386.27 2516
6387.02 2556
6387.78 2440
6388.53 2401
6389.29 2521
6390.04 2444
6390.79 2483
6391.55 2447
6392.30 2391
6393.06 2384
6393.81 2387
6394.57 2431
6395.32 2480
6396.08 2433
6396.83 2486
6397.59 2506
6398.34 2533
6399.10 2563
6399.85 2621
6400.61 2588
6401.36 2587
6402.12 2525
6402.87 2482
6403.63 2441
6404.38 2442
6405.14 2429
6405.89 2456
6406.65 2429
6407.40 2414
6408.16 2468
6408.91 2441
6409.67 2478
6410.43 2394
6411.18 2431
6411.94 2461
6412.69 2434
6413.45 2439
6414.20 2457
6414.96 2406
6415.72 2530
6416.47 2552
6417.23 2554
6417.98 2500
6418.74 2448
6419.50 2458
6420.25 2419
6421.01 2448
6421.77 2464
6422.52 2392
6423.28 2342
6424.03 2395
6424.79 2357
6425.55 2367
6426.30 2416
6427.06 2428
6427.82 2429
6428.57 2440
6429.33 2428
6430.09 2426
6430.84 2430
6431.60 2423
6432.36 2409
6433.11 2395
6433.87 2381
6434.63 2435
6435.39 2436
6436.14 2441
6436.90 2441
6437.66 2429
6438.41 2486
6439.17 2498
6439.93 2479
6440.69 2452
6441.44 2428
6442.20 2498
6442.96 2545
6443.72 2590
6444.47 2546
6445.23 2539
6445.99 2519
6446.75 2520
6447.50 2560
6448.26 2558
6449.02 2573
6449.78 2552
6450.54 2566
6451.29 2557
6452.05 2524
6452.81 2571
6453.57 2595
6454.33 2684
6455.08 2823
6455.84 2778
6456.60 2751
6457.36 2710
6458.12 2766
6458.88 2723
6459.64 2752
6460.39 2708
6461.15 2674
6461.91 2618
6462.67 2675
6463.43 2716
6464.19 2720
6464.95 2766
6465.70 2774
6466.46 2829
6467.22 2832
6467.98 2840
6468.74 2778
6469.50 2851
6470.26 2895
6471.02 2908
6471.78 2876
6472.54 2864
6473.30 2894
6474.05 2940
6474.81 2899
6475.57 2916
6476.33 3010
6477.09 2986
6477.85 3032
6478.61 3029
6479.37 3134
6480.13 3106
6480.89 3160
6481.65 3253
6482.41 3246
6483.17 3312
6483.93 3311
6484.69 3392
6485.45 3383
6486.21 3410
6486.97 3482
6487.73 3419
6488.49 3456
6489.25 3421
6490.01 3486
6490.77 3517
6491.53 3486
6492.29 3563
6493.05 3582
6493.81 3613
6494.57 3584
6495.33 3520
6496.10 3472
6496.86 3415
6497.62 3483
6498.38 3512
6499.14 3474
6499.90 3532
6500.66 3539
6501.42 3539
6502.18 3562
6502.94 3655
6503.70 3815
6504.47 4136
6505.23 4632
6505.99 5384
6506.75 6511
6507.51 7721
6508.27 8825
6509.03 9713
6509.79 10140
6510.56 9723
6511.32 9450
6512.08 8742
6512.84 7744
6513.60 6946
6514.36 6131
6515.13 5546
6515.89 5111
6516.65 4657
6517.41 4354
6518.17 4199
6518.94 4011
6519.70 3872
6520.46 3872
6521.22 3915
6521.98 3838
6522.75 3824
6523.51 3881
6524.27 3938
6525.03 4044
6525.79 4122
6526.56 4184
6527.32 4360
6528.08 4401
6528.84 4536
6529.61 4561
6530.37 4600
6531.13 4551
6531.90 4526
6532.66 4561
6533.42 4810
6534.18 5275
6534.95 5810
6535.71 6566
6536.47 7181
6537.24 7562
6538.00 7495
6538.76 7245
6539.53 7059
6540.29 6354
6541.05 5748
6541.82 5234
6542.58 4797
6543.34 4437
6544.11 4170
6544.87 4070
6545.63 3910
6546.40 3895
6547.16 3891
6547.92 3926
6548.69 3847
6549.45 3796
6550.21 3798
6550.98 3611
6551.74 3610
6552.51 3504
6553.27 3556
6554.03 3551
6554.80 3389
6555.56 3333
6556.33 3452
6557.09 3367
6557.85 3355
6558.62 3374
6559.38 3427
6560.15 3380
6560.91 3555
6561.68 3556
6562.44 3522
6563.21 3575
6563.97 3706
6564.74 3767
6565.50 3831
6566.26 3754
6567.03 3721
6567.79 3674
6568.56 3667
6569.32 3665
6570.09 3632
6570.85 3708
6571.62 3697
6572.38 3717
6573.15 3766
6573.91 3766
6574.68 3743
6575.44 3845
6576.21 3778
6576.98 3850
6577.74 3808
6578.51 3813
6579.27 3859
6580.04 3791
6580.80 3786
6581.57 3737
6582.33 3791
6583.10 3928
6583.87 3962
6584.63 3970
6585.40 3999
6586.16 3939
6586.93 3939
6587.70 3916
6588.46 3881
6589.23 3799
6589.99 3810
6590.76 3904
6591.53 4011
6592.29 4080
6593.06 4280
6593.82 4423
6594.59 4534
6595.36 4652
6596.12 4800
6596.89 4859
6597.66 4819
6598.42 4781
6599.19 4577
6599.96 4345
6600.72 4224
6601.49 4169
6602.26 3986
6603.02 3885
6603.79 3827
6604.56 3755
6605.33 3626
6606.09 3601
6606.86 3597
6607.63 3572
6608.39 3552
6609.16 3517
6609.93 3511
6610.70 3531
6611.46 3606
6612.23 3660
6613.00 3629
6613.77 3527
6614.53 3533
6615.30 3491
6616.07 3462
6616.84 3542
6617.60 3517
6618.37 3554
6619.14 3688
6619.91 3738
6620.68 3927
6621.44 4074
6622.21 4296
6622.98 4450
6623.75 4519
6624.52 4578
6625.28 4400
6626.05 4324
6626.82 4302
6627.59 4134
6628.36 4019
6629.13 3871
6629.89 3779
6630.66 3727
6631.43 3622
6632.20 3628
6632.97 3688
6633.74 3817
6634.51 3947
6635.27 3962
6636.04 3999
6636.81 4045
6637.58 4219
6638.35 4238
6639.12 4285
6639.89 4338
6640.66 4445
6641.43 4516
6642.19 4553
6642.96 4743
6643.73 4645
6644.50 4569
6645.27 4289
6646.04 4154
6646.81 3994
6647.58 3760
6648.35 3654
6649.12 3581
6649.89 3484
6650.66 3392
6651.43 3308
6652.20 3212
6652.97 3173
6653.74 3134
6654.51 3102
6655.28 3079
6656.05 3100
6656.82 3139
6657.59 3094
6658.36 3109
6659.13 3063
6659.90 3034
6660.67 3100
6661.44 3175
6662.21 3145
6662.98 3167
6663.75 3132
6664.52 3179
6665.29 3137
6666.06 3202
6666.83 3141
6667.60 3135
6668.37 3170
6669.14 3176
6669.91 3222
6670.68 3229
6671.46 3316
6672.23 3345
6673.00 3355
6673.77 3351
6674.54 3245
6675.31 3279
6676.08 3310
6676.85 3333
6677.62 3267
6678.40 3231
6679.17 3268
6679.94 3259
6680.71 3294
6681.48 3334
6682.25 3317
6683.02 3438
6683.80 3476
6684.57 3560
6685.34 3702
6686.11 3777
6686.88 3868
6687.65 3739
6688.43 3685
6689.20 3602
6689.97 3505
6690.74 3279
6691.51 3198
6692.29 3101
6693.06 2976
6693.83 3017
6694.60 2921
6695.37 2797
6696.15 2878
6696.92 2835
6697.69 2874
6698.46 2880
6699.24 2852
6700.01 2946
6700.78 2900
6701.55 2875
6702.33 2860
6703.10 2867
6703.87 2823
6704.64 2795
6705.42 2703
6706.19 2801
6706.96 2749
6707.74 2640
6708.51 2680
6709.28 2656
6710.06 2621
6710.83 2656
6711.60 2609
6712.37 2648
6713.15 2621
6713.92 2662
6714.69 2540
6715.47 2527
6716.24 2528
6717.01 2533
6717.79 2554
6718.56 2499
6719.34 2477
6720.11 2510
6720.88 2474
6721.66 2514
6722.43 2493
6723.20 2476
6723.98 2467
6724.75 2470
6725.53 2463
6726.30 2527
6727.07 2552
6727.85 2501
6728.62 2500
6729.40 2509
6730.17 2474
6730.95 2442
6731.72 2449
6732.49 2472
6733.27 2450
6734.04 2473
6734.82 2526
6735.59 2480
6736.37 2564
6737.14 2558
6737.92 2528
6738.69 2603
6739.47 2636
6740.24 2640
6741.01 2627
6741.79 2666
6742.56 2653
6743.34 2630
6744.11 2672
6744.89 2649
6745.67 2729
6746.44 2724
6747.22 2713
6747.99 2765
6748.77 2802
6749.54 2841
6750.32 2930
6751.09 2922
6751.87 2934
6752.64 3054
6753.42 3000
6754.19 3087
6754.97 3105
6755.75 3025
6756.52 2972
6757.30 2942
6758.07 2985
6758.85 2883
6759.63 2855
6760.40 2880
6761.18 2883
6761.95 2871
6762.73 2905
6763.51 2825
6764.28 2736
6765.06 2756
6765.83 2715
6766.61 2762
6767.39 2697
6768.16 2696
6768.94 2693
6769.72 2627
6770.49 2602
6771.27 2630
6772.05 2658
6772.82 2659
6773.60 2584
6774.38 2559
6775.15 2530
6775.93 2446
6776.71 2505
6777.48 2497
6778.26 2435
6779.04 2448
6779.82 2438
6780.59 2407
6781.37 2427
6782.15 2380
6782.92 2330
6783.70 2373
6784.48 2390
6785.26 2352
6786.03 2343
6786.81 2309
6787.59 2375
6788.37 2284
6789.14 2359
6789.92 2351
6790.70 2252
6791.48 2289
6792.25 2302
6793.03 2312
6793.81 2278
6794.59 2221
6795.37 2257
6796.14 2278
6796.92 2317
6797.70 2244
6798.48 2315
6799.26 2324
6800.04 2283
6800.81 2303
6801.59 2287
6802.37 2278
6803.15 2340
6803.93 2285
6804.71 2354
6805.48 2347
6806.26 2371
6807.04 2334
6807.82 2324
6808.60 2389
6809.38 2272
6810.16 2253
6810.94 2201
6811.71 2242
6812.49 2292
6813.27 2238
6814.05 2237
6814.83 2225
6815.61 2295
6816.39 2268
6817.17 2231
6817.95 2231
6818.73 2299
6819.51 2332
6820.29 2262
6821.07 2253
6821.84 2226
6822.62 2196
6823.40 2261
6824.18 2256
6824.96 2295
6825.74 2204
6826.52 2200
6827.30 2212
6828.08 2210
6828.86 2249
6829.64 2201
6830.42 2145
6831.20 2194
6831.98 2217
6832.76 2249
6833.54 2234
6834.32 2245
6835.10 2255
6835.88 2343
6836.66 2429
6837.44 2579
6838.22 2623
6839.01 2742
6839.79 2809
6840.57 2807
6841.35 2817
6842.13 2865
6842.91 2716
6843.69 2669
6844.47 2459
6845.25 2386
6846.03 2398
6846.81 2463
6847.59 2411
6848.37 2419
6849.16 2490
6849.94 2510
6850.72 2622
6851.50 2666
6852.28 2798
6853.06 2796
6853.84 2751
6854.62 2681
6855.41 2667
6856.19 2528
6856.97 2467
6857.75 2386
6858.53 2374
6859.31 2441
6860.10 2402
6860.88 2451
6861.66 2385
6862.44 2461
6863.22 2438
6864.00 2451
6864.79 2411
6865.57 2453
6866.35 2516
6867.13 2544
6867.91 2678
6868.70 2708
6869.48 2710
6870.26 2712
6871.04 2759
6871.83 2806
6872.61 2749
6873.39 2737
6874.17 2808
6874.96 2798
6875.74 2807
6876.52 2744
6877.30 2703
6878.09 2739
6878.87 2825
6879.65 2813
6880.43 2962
6881.22 3188
6882.00 3390
6882.78 3475
6883.57 3527
6884.35 3534
6885.13 3457
6885.92 3403
6886.70 3367
6887.48 3333
6888.27 3447
6889.05 3550
6889.83 3441
6890.62 3441
6891.40 3459
6892.18 3440
6892.97 3215
6893.75 3149
6894.53 3118
6895.32 3054
6896.10 2954
6896.88 2889
6897.67 2887
6898.45 2813
6899.24 2806
6900.02 2735
6900.80 2813
6901.59 2808
6902.37 2697
6903.16 2734
6903.94 2753
6904.73 2720
6905.51 2637
6906.29 2667
6907.08 2692
6907.86 2643
6908.65 2572
6909.43 2590
6910.22 2568
6911.00 2565
6911.79 2581
6912.57 2537
6913.35 2550
6914.14 2539
6914.92 2529
6915.71 2573
6916.49 2572
6917.28 2535
6918.06 2622
6918.85 2622
6919.63 2701
6920.42 2608
6921.20 2671
6921.99 2649
6922.78 2621
6923.56 2603
6924.35 2673
6925.13 2666
6925.92 2694
6926.70 2714
6927.49 2640
6928.27 2716
6929.06 2673
6929.84 2779
6930.63 2755
6931.42 2793
6932.20 2803
6932.99 2748
6933.77 2744
6934.56 2763
6935.35 2820
6936.13 2818
6936.92 2807
6937.70 2958
6938.49 2942
6939.28 3014
6940.06 3091
6940.85 3223
6941.63 3371
6942.42 3438
6943.21 3463
6943.99 3598
6944.78 3706
6945.57 3766
6946.35 3743
6947.14 3803
6947.93 3902
6948.71 3821
6949.50 3796
6950.29 3788
6951.07 3763
6951.86 3732
6952.65 3717
6953.44 3585
6954.22 3481
6955.01 3453
6955.80 3390
6956.58 3503
6957.37 3483
6958.16 3464
6958.95 3520
6959.73 3443
6960.52 3379
6961.31 3460
6962.09 3432
6962.88 3550
6963.67 3576
6964.46 3608
6965.25 3683
6966.03 3703
6966.82 3903
6967.61 3988
6968.40 4092
6969.18 4259
6969.97 4246
6970.76 4337
6971.55 4359
6972.34 4310
6973.12 4341
6973.91 4292
6974.70 4207
6975.49 4240
6976.28 4265
6977.07 4351
6977.85 4334
6978.64 4388
6979.43 4546
6980.22 4772
6981.01 5084
6981.80 5685
6982.59 6626
6983.37 7874
6984.16 9326
6984.95 10664
6985.74 12125
6986.53 12964
6987.32 13210
6988.11 12806
6988.90 12127
6989.69 11151
6990.47 9821
6991.26 8761
6992.05 7466
6992.84 6508
6993.63 5645
6994.42 4936
6995.21 4545
6996.00 4187
6996.79 3814
6997.58 3637
6998.37 3568
6999.16 3481
6999.95 3381
7000.74 3303
7001.53 3297
7002.32 3149
7003.11 3080
7003.90 3097
7004.69 3008
7005.48 2944
7006.27 2908
7007.06 2883
7007.85 2831
7008.64 2862
7009.43 2904
7010.22 2935
7011.01 3005
7011.80 3022
7012.59 3119
7013.38 3227
7014.17 3289
7014.96 3334
7015.75 3359
7016.54 3392
7017.33 3321
7018.12 3220
7018.91 3229
7019.70 3211
7020.49 3167
7021.28 3285
7022.07 3217
7022.87 3257
7023.66 3440
7024.45 3429
7025.24 3541
7026.03 3573
7026.82 3603
7027.61 3710
7028.40 3783
7029.19 3608
7029.99 3658
7030.78 3590
7031.57 3558
7032.36 3441
7033.15 3246
7033.94 3234
7034.74 3172
7035.53 3155
7036.32 3185
7037.11 3149
7037.90 3209
7038.69 3207
7039.49 3199
7040.28 3143
7041.07 3136
7041.86 3228
7042.65 3280
7043.45 3384
7044.24 3307
7045.03 3273
7045.82 3360
7046.61 3317
7047.41 3320
7048.20 3258
7048.99 3328
7049.78 3464
7050.58 3571
7051.37 3650
7052.16 3720
7052.95 3677
7053.75 3520
7054.54 3464
7055.33 3440
7056.13 3381
7056.92 3278
7057.71 3338
7058.50 3258
7059.30 3339
7060.09 3299
7060.88 3362
7061.68 3263
7062.47 3193
7063.26 3225
7064.06 3233
7064.85 3164
7065.64 3142
7066.44 3132
7067.23 3172
7068.02 3090
7068.82 3146
7069.61 3113
7070.40 3100
7071.20 3080
7071.99 3068
7072.78 3084
7073.58 3062
7074.37 3053
7075.17 3069
7075.96 2993
7076.75 2946
7077.55 3010
7078.34 2972
7079.14 2995
7079.93 2976
7080.72 3054
7081.52 3072
7082.31 3052
7083.11 3038
7083.90 2938
7084.70 3066
7085.49 3134
7086.28 3141
7087.08 3304
7087.87 3483
7088.67 3589
7089.46 3560
7090.26 3535
7091.05 3524
7091.85 3434
7092.64 3410
7093.44 3376
7094.23 3354
7095.03 3352
7095.82 3232
7096.62 3209
7097.41 3217
7098.21 3157
7099.00 3156
7099.80 3149
7100.59 3132
7101.39 3106
7102.18 3000
7102.98 2977
7103.77 2911
7104.57 2835
7105.37 2818
7106.16 2795
7106.96 2668
7107.75 2628
7108.55 2638
7109.34 2529
7110.14 2543
7110.94 2450
7111.73 2497
7112.53 2514
7113.32 2432
7114.12 2401
7114.92 2427
7115.71 2447
7116.51 2516
7117.30 2530
7118.10 2485
7118.90 2515
7119.69 2499
7120.49 2491
7121.29 2537
7122.08 2508
7122.88 2481
7123.68 2471
7124.47 2520
7125.27 2535
7126.07 2434
7126.86 2440
7127.66 2446
7128.46 2457
7129.25 2563
7130.05 2537
7130.85 2490
7131.64 2440
7132.44 2402
7133.24 2443
7134.04 2461
7134.83 2491
7135.63 2400
7136.43 2381
7137.23 2364
7138.02 2317
7138.82 2306
7139.62 2358
7140.42 2354
7141.21 2337
7142.01 2337
7142.81 2293
7143.61 2267
7144.40 2281
7145.20 2242
7146.00 2166
7146.80 2187
7147.59 2230
7148.39 2203
7149.19 2189
7149.99 2188
7150.79 2199
7151.59 2129
7152.38 2167
7153.18 2207
7153.98 2155
7154.78 2228
7155.58 2147
7156.38 2185
7157.17 2209
7157.97 2214
7158.77 2194
7159.57 2198
7160.37 2161
7161.17 2154
7161.97 2128
7162.76 2093
7163.56 2130
7164.36 2175
7165.16 2107
7165.96 2090
7166.76 2112
7167.56 2092
7168.36 2086
7169.16 2056
7169.96 2095
7170.75 2120
7171.55 2043
7172.35 2034
7173.15 2077
7173.95 2096
7174.75 2112
7175.55 2041
7176.35 1991
7177.15 2028
7177.95 2084
7178.75 2025
7179.55 2087
7180.35 2040
7181.15 2033
7181.95 2022
7182.75 2015
7183.55 2047
7184.35 2010
7185.15 1951
7185.95 2013
7186.75 2004
7187.55 1945
7188.35 1964
7189.15 2020
7189.95 2038
7190.75 1996
7191.55 2025
7192.35 2042
7193.15 2023
7193.95 1998
7194.75 1951
7195.55 1992
7196.35 1972
7197.15 1986
7197.95 2005
7198.76 2030
7199.56 2035
7200.36 2110
7201.16 2080
7201.96 2061
7202.76 2108
7203.56 2068
7204.36 2052
7205.16 2099
7205.96 2090
7206.77 2025
7207.57 1995
7208.37 1996
7209.17 1956
7209.97 1958
7210.77 1901
7211.57 2041
7212.38 2028
7213.18 1991
7213.98 1942
7214.78 1943
7215.58 1966
7216.38 1937
7217.19 1921
7217.99 1939
7218.79 1940
7219.59 1955
7220.39 1925
7221.20 1865
7222.00 1951
7222.80 1969
7223.60 2057
7224.40 2061
7225.21 2004
7226.01 2025
7226.81 1983
7227.61 1947
7228.42 1940
7229.22 1937
7230.02 1897
7230.82 1904
7231.63 1896
7232.43 1932
7233.23 1929
7234.03 1963
7234.84 2029
7235.64 2025
7236.44 1973
7237.25 1995
7238.05 2039
7238.85 2049
7239.65 2086
7240.46 1976
7241.26 1945
7242.06 1915
7242.87 1984
7243.67 1992
7244.47 1972
7245.28 1965
7246.08 1933
7246.88 1924
7247.69 1909
7248.49 1919
7249.30 1893
7250.10 1871
7250.90 1903
7251.71 1883
7252.51 1896
7253.31 1897
7254.12 1884
7254.92 1922
7255.73 1918
7256.53 1954
7257.33 1965
7258.14 1913
7258.94 1968
7259.75 1986
7260.55 1968
7261.35 2016
7262.16 1989
7262.96 1927
7263.77 1913
7264.57 1883
7265.38 1891
7266.18 1860
7266.99 1905
7267.79 1897
7268.59 1877
7269.40 1823
7270.20 1911
7271.01 1886
7271.81 1878
7272.62 1888
7273.42 1852
7274.23 1887
7275.03 1870
7275.84 1937
7276.64 1891
7277.45 1931
7278.25 1990
7279.06 1975
7279.86 1980
7280.67 1933
7281.48 1952
7282.28 1928
7283.09 2007
7283.89 1922
7284.70 1938
7285.50 2012
7286.31 2029
7287.11 2013
7287.92 2029
7288.73 1994
7289.53 2008
7290.34 1973
7291.14 1943
7291.95 1950
7292.76 1981
7293.56 1948
7294.37 1926
7295.17 1927
7295.98 1920
7296.79 1919
7297.59 1823
7298.40 1851
7299.21 1841
7300.01 1854
7300.82 1830
7301.62 1823
7302.43 1853
7303.24 1884
7304.04 1886
7304.85 1854
7305.66 1880
7306.46 1939
7307.27 1875
7308.08 1876
7308.89 1849
7309.69 1883
7310.50 1977
7311.31 1960
7312.11 1972
7312.92 1965
7313.73 1986
7314.53 2030
7315.34 2044
7316.15 2104
7316.96 2159
7317.76 2367
7318.57 2544
7319.38 2766
7320.19 2819
7320.99 2795
7321.80 2705
7322.61 2570
7323.42 2430
7324.22 2345
7325.03 2227
7325.84 2154
7326.65 2080
7327.46 2090
7328.26 2038
7329.07 2001
7329.88 1961
7330.69 1875
7331.50 1973
7332.30 1995
7333.11 2061
7333.92 2037
7334.73 1978
7335.54 1960
7336.35 1928
7337.15 1963
7337.96 1933
7338.77 1911
7339.58 1924
7340.39 1895
7341.20 1943
7342.01 1921
7342.82 1849
7343.62 1862
7344.43 1815
7345.24 1831
7346.05 1830
7346.86 1764
7347.67 1778
7348.48 1825
7349.29 1788
7350.10 1764
7350.91 1771
7351.71 1783
7352.52 1770
7353.33 1755
7354.14 1763
7354.95 1736
7355.76 1709
7356.57 1728
7357.38 1734
7358.19 1697
7359.00 1705
7359.81 1741
7360.62 1741
7361.43 1764
7362.24 1710
7363.05 1729
7363.86 1706
7364.67 1722
7365.48 1710
7366.29 1710
7367.10 1670
7367.91 1715
7368.72 1652
7369.53 1632
7370.34 1667
7371.15 1640
7371.96 1632
7372.77 1645
7373.58 1657
7374.39 1656
7375.20 1623
7376.01 1599
7376.82 1636
7377.63 1649
7378.45 1650
7379.26 1601
7380.07 1611
7380.88 1677
7381.69 1689
7382.50 1762
7383.31 1710
7384.12 1660
7384.93 1664
7385.74 1668
7386.56 1740
7387.37 1683
7388.18 1706
7388.99 1693
7389.80 1691
7390.61 1676
7391.42 1603
7392.24 1660
7393.05 1694
7393.86 1676
7394.67 1669
7395.48 1683
7396.29 1678
7397.10 1697
7397.92 1658
7398.73 1751
7399.54 1694
7400.35 1695
7401.16 1690
7401.98 1770
7402.79 1712
7403.60 1689
7404.41 1624
7405.23 1652
7406.04 1713
7406.85 1688
7407.66 1653
7408.47 1632
7409.29 1659
7410.10 1703
7410.91 1652
7411.72 1649
7412.54 1650
7413.35 1613
7414.16 1608
7414.98 1652
7415.79 1624
7416.60 1618
7417.41 1607
7418.23 1608
7419.04 1575
7419.85 1604
7420.67 1601
7421.48 1558
7422.29 1591
7423.11 1612
7423.92 1598
7424.73 1577
7425.54 1576
7426.36 1619
7427.17 1609
7427.99 1553
7428.80 1516
7429.61 1567
7430.43 1565
7431.24 1576
7432.05 1554
7432.87 1566
7433.68 1592
7434.49 1584
7435.31 1560
7436.12 1537
7436.94 1594
7437.75 1582
7438.56 1590
7439.38 1642
7440.19 1618
7441.01 1607
7441.82 1651
7442.64 1667
7443.45 1607
7444.26 1661
7445.08 1671
7445.89 1615
7446.71 1650
7447.52 1600
7448.34 1585
7449.15 1560
7449.97 1613
7450.78 1594
7451.59 1594
7452.41 1598
7453.22 1559
7454.04 1571
7454.85 1563
7455.67 1590
7456.48 1587
7457.30 1579
7458.11 1579
7458.93 1585
7459.74 1578
7460.56 1575
7461.38 1530
7462.19 1528
7463.01 1579
7463.82 1587
7464.64 1574
7465.45 1621
7466.27 1639
7467.08 1632
7467.90 1590
7468.72 1634
7469.53 1665
7470.35 1669
7471.16 1667
7471.98 1702
7472.79 1702
7473.61 1687
7474.43 1694
7475.24 1723
7476.06 1696
7476.87 1639
7477.69 1712
7478.51 1738
7479.32 1670
7480.14 1656
7480.96 1657
7481.77 1704
7482.59 1706
7483.41 1658
7484.22 1657
7485.04 1698
7485.85 1694
7486.67 1729
7487.49 1655
7488.31 1629
7489.12 1679
7489.94 1707
7490.76 1722
7491.57 1601
7492.39 1583
7493.21 1615
7494.02 1663
7494.84 1662
7495.66 1631
7496.48 1671
7497.29 1682
7498.11 1644
7498.93 1677
7499.74 1690
7500.56 1683
7501.38 1623
7502.20 1693
7503.01 1710
7503.83 1694
7504.65 1645
7505.47 1695
7506.29 1715
7507.10 1686
7507.92 1672
7508.74 1620
7509.56 1710
7510.37 1748
7511.19 1765
7512.01 1759
7512.83 1776
7513.65 1780
7514.47 1742
7515.28 1691
7516.10 1697
7516.92 1709
7517.74 1713
7518.56 1666
7519.38 1693
7520.19 1724
7521.01 1670
7521.83 1636
7522.65 1658
7523.47 1610
7524.29 1635
7525.11 1639
7525.92 1635
7526.74 1702
7527.56 1693
7528.38 1712
7529.20 1778
7530.02 1718
7530.84 1755
7531.66 1738
7532.48 1763
7533.30 1738
7534.12 1779
7534.93 1747
7535.75 1737
7536.57 1714
7537.39 1778
7538.21 1754
7539.03 1754
7539.85 1730
7540.67 1737
7541.49 1697
7542.31 1738
7543.13 1682
7543.95 1710
7544.77 1708
7545.59 1681
7546.41 1667
7547.23 1711
7548.05 1672
7548.87 1607
7549.69 1640
7550.51 1632
7551.33 1623
7552.15 1628
7552.97 1654
7553.79 1700
7554.61 1674
7555.43 1681
7556.25 1726
7557.07 1706
7557.89 1799
7558.71 1831
7559.53 1830
7560.36 1854
7561.18 1822
7562.00 1838
7562.82 1761
7563.64 1718
7564.46 1793
7565.28 1839
7566.10 1820
7566.92 1777
7567.74 1819
7568.56 1746
7569.39 1702
7570.21 1730
7571.03 1772
7571.85 1784
7572.67 1735
7573.49 1723
7574.31 1750
7575.14 1732
7575.96 1804
7576.78 1789
7577.60 1760
7578.42 1777
7579.24 1798
7580.06 1758
7580.89 1740
7581.71 1745
7582.53 1764
7583.35 1798
7584.17 1780
7585.00 1828
7585.82 1850
7586.64 1803
7587.46 1836
7588.29 1910
7589.11 1930
7589.93 1936
7590.75 1922
7591.57 1897
7592.40 1889
7593.22 1875
7594.04 1933
7594.86 1952
7595.69 1961
7596.51 1952
7597.33 1966
7598.15 2065
7598.98 1994
7599.80 2042
7600.62 2048
7601.45 2016
7602.27 2086
7603.09 2011
7603.92 2062
7604.74 2094
7605.56 2090
7606.38 2074
7607.21 2090
7608.03 2054
7608.85 2005
7609.68 2068
7610.50 2057
7611.32 2102
7612.15 2092
7612.97 2099
7613.80 2109
7614.62 2120
7615.44 2180
7616.27 2253
7617.09 2240
7617.91 2279
7618.74 2367
7619.56 2359
7620.39 2374
7621.21 2365
7622.03 2323
7622.86 2265
7623.68 2273
7624.51 2301
7625.33 2286
7626.15 2272
7626.98 2270
7627.80 2260
7628.63 2204
7629.45 2261
7630.28 2263
7631.10 2182
7631.93 2265
7632.75 2301
7633.58 2316
7634.40 2315
7635.22 2304
7636.05 2220
7636.87 2161
7637.70 2215
7638.52 2102
7639.35 2124
7640.17 1972
7641.00 1975
7641.82 1989
7642.65 2043
7643.47 2034
7644.30 2130
7645.13 2101
7645.95 2131
7646.78 2122
7647.60 2107
7648.43 2093
7649.25 2116
7650.08 2093
7650.90 2020
7651.73 1986
7652.55 2060
7653.38 2020
7654.21 1947
7655.03 1876
7655.86 1833
7656.68 1812
7657.51 1853
7658.34 1862
7659.16 1818
7659.99 1843
7660.81 1785
7661.64 1767
7662.47 1797
7663.29 1759
7664.12 1802
7664.95 1738
7665.77 1740
7666.60 1746
7667.42 1739
7668.25 1778
7669.08 1765
7669.90 1748
7670.73 1773
7671.56 1841
7672.38 1805
7673.21 1771
7674.04 1715
7674.87 1774
7675.69 1813
7676.52 1800
7677.35 1747
7678.17 1777
7679.00 1736
7679.83 1684
7680.65 1718
7681.48 1729
7682.31 1701
7683.14 1797
7683.96 1768
7684.79 1800
7685.62 1781
7686.45 1837
7687.27 1833
7688.10 1781
7688.93 1838
7689.76 1762
7690.58 1736
7691.41 1742
7692.24 1779
7693.07 1772
7693.90 1791
7694.72 1790
7695.55 1839
7696.38 1865
7697.21 1890
7698.04 1915
7698.86 1937
7699.69 1910
7700.52 1877
7701.35 1845
7702.18 1885
7703.01 1892
7703.83 1773
7704.66 1810
7705.49 1845
7706.32 1784
7707.15 1771
7707.98 1682
7708.81 1792
7709.63 1758
7710.46 1760
7711.29 1756
7712.12 1781
7712.95 1760
7713.78 1793
7714.61 1735
7715.44 1717
7716.27 1767
7717.10 1764
7717.93 1706
7718.75 1721
7719.58 1702
7720.41 1693
7721.24 1685
7722.07 1691
7722.90 1673
7723.73 1703
7724.56 1673
7725.39 1638
7726.22 1634
7727.05 1668
7727.88 1666
7728.71 1667
7729.54 1680
7730.37 1667
7731.20 1637
7732.03 1659
7732.86 1713
7733.69 1724
7734.52 1707
7735.35 1654
7736.18 1673
7737.01 1682
7737.84 1638
7738.67 1631
7739.50 1652
7740.33 1649
7741.16 1645
7741.99 1640
7742.82 1690
7743.65 1685
7744.48 1714
7745.31 1746
7746.14 1819
7746.98 1898
7747.81 1958
7748.64 1984
7749.47 2020
7750.30 2004
7751.13 1931
7751.96 1914
7752.79 1880
7753.62 1854
7754.45 1812
7755.29 1832
7756.12 1726
7756.95 1738
7757.78 1757
7758.61 1725
7759.44 1679
7760.27 1677
7761.11 1702
7761.94 1722
7762.77 1691
7763.60 1650
7764.43 1635
7765.26 1661
7766.10 1729
7766.93 1736
7767.76 1799
7768.59 1833
7769.42 1880
7770.26 1880
7771.09 1809
7771.92 1789
7772.75 1788
7773.58 1807
7774.42 1724
7775.25 1731
7776.08 1648
7776.91 1645
7777.75 1630
7778.58 1614
7779.41 1686
7780.24 1584
7781.08 1586
7781.91 1556
7782.74 1587
7783.57 1651
7784.41 1611
7785.24 1603
7786.07 1569
7786.91 1589
7787.74 1564
7788.57 1587
7789.40 1605
7790.24 1600
7791.07 1598
7791.90 1638
7792.74 1592
7793.57 1589
7794.40 1625
7795.24 1632
7796.07 1589
7796.90 1636
7797.74 1613
7798.57 1669
7799.40 1628
7800.24 1600
7801.07 1634
7801.91 1649
7802.74 1705
7803.57 1720
7804.41 1650
7805.24 1686
7806.07 1662
7806.91 1705
7807.74 1706
7808.58 1679
7809.41 1680
7810.25 1725
7811.08 1706
7811.91 1723
7812.75 1786
7813.58 1781
7814.42 1757
7815.25 1880
7816.09 1860
7816.92 1848
7817.75 1879
7818.59 1886
7819.42 1843
7820.26 1871
7821.09 1849
7821.93 1917
7822.76 1931
7823.60 1998
7824.43 2011
7825.27 1918
7826.10 1964
7826.94 1995
7827.77 1947
7828.61 1899
7829.44 1845
7830.28 1852
7831.11 1845
7831.95 1886
7832.78 1852
7833.62 1887
7834.46 1907
7835.29 1879
7836.13 1954
7836.96 1936
7837.80 1870
7838.63 1900
7839.47 1846
7840.31 1844
7841.14 1805
7841.98 1853
7842.81 1826
7843.65 1828
7844.48 1786
7845.32 1781
7846.16 1754
7846.99 1754
7847.83 1741
7848.67 1712
7849.50 1676
7850.34 1697
7851.17 1722
7852.01 1743
7852.85 1758
7853.68 1742
7854.52 1764
7855.36 1720
7856.19 1754
7857.03 1746
7857.87 1718
7858.70 1747
7859.54 1782
7860.38 1786
7861.21 1849
7862.05 1849
7862.89 1801
7863.72 1786
7864.56 1803
7865.40 1770
7866.24 1762
7867.07 1803
7867.91 1768
7868.75 1788
7869.59 1729
7870.42 1741
7871.26 1759
7872.10 1777
7872.94 1820
7873.77 1866
7874.61 1905
7875.45 1881
7876.29 1928
7877.12 2031
7877.96 2053
7878.80 2104
7879.64 2185
7880.47 2244
7881.31 2290
7882.15 2319
7882.99 2305
7883.83 2272
7884.66 2240
7885.50 2282
7886.34 2180
7887.18 2160
7888.02 2035
7888.86 2052
7889.69 2085
7890.53 2098
7891.37 1973
7892.21 2081
7893.05 2077
7893.89 2107
7894.73 2104
7895.56 2012
7896.40 1969
7897.24 1966
7898.08 1915
7898.92 1929
7899.76 1927
7900.60 1871
7901.44 1835
7902.28 1828
7903.12 1838
7903.95 1798
7904.79 1759
7905.63 1854
7906.47 1854
7907.31 1806
7908.15 1728
7908.99 1746
7909.83 1772
7910.67 1728
7911.51 1754
7912.35 1705
7913.19 1785
7914.03 1779
7914.87 1840
7915.71 1850
7916.55 1793
7917.39 1959
7918.23 1948
7919.07 1986
7919.91 2005
7920.75 1904
7921.59 1882
7922.43 1865
7923.27 1809
7924.11 1718
7924.95 1730
7925.79 1741
7926.63 1710
7927.47 1722
7928.31 1703
7929.15 1691
7929.99 1796
7930.83 1735
7931.67 1755
7932.51 1655
7933.35 1684
7934.19 1685
7935.04 1678
7935.88 1717
7936.72 1698
7937.56 1696
7938.40 1699
7939.24 1748
7940.08 1716
7940.92 1747
7941.76 1769
7942.60 1785
7943.45 1804
7944.29 1802
7945.13 1800
7945.97 1790
7946.81 1841
7947.65 1745
7948.49 1782
7949.34 1820
7950.18 1871
7951.02 1854
7951.86 1874
7952.70 1884
7953.54 1883
7954.39 1925
7955.23 2001
7956.07 1994
7956.91 1990
7957.75 2088
7958.60 2089
7959.44 2052
7960.28 2021
7961.12 2044
7961.96 1994
7962.81 1964
7963.65 1974
7964.49 1955
7965.33 1977
7966.18 2029
7967.02 2125
7967.86 2239
7968.70 2273
7969.55 2303
7970.39 2303
7971.23 2301
7972.08 2188
7972.92 2192
7973.76 2267
7974.60 2337
7975.45 2331
7976.29 2354
7977.13 2333
7977.98 2307
7978.82 2151
7979.66 2084
7980.51 2101
7981.35 2009
7982.19 1965
7983.04 1893
7983.88 1827
7984.72 1797
7985.57 1815
7986.41 1795
7987.25 1815
7988.10 1757
7988.94 1792
7989.78 1793
7990.63 1763
7991.47 1754
7992.32 1720
7993.16 1692
7994.00 1653
7994.85 1640
7995.69 1701
7996.54 1657
7997.38 1622
7998.22 1645
7999.07 1627
7999.91 1591
8000.76 1608
8001.60 1612
8002.45 1625
8003.29 1628
8004.13 1630
8004.98 1649
8005.82 1614
8006.67 1591
8007.51 1642
8008.36 1636
8009.20 1621
8010.05 1624
8010.89 1683
8011.74 1710
8012.58 1698
8013.43 1702
8014.27 1732
8015.12 1687
8015.96 1666
8016.81 1606
8017.65 1588
8018.50 1571
8019.34 1540
8020.19 1540
8021.03 1527
8021.88 1498
8022.72 1490
8023.57 1534
8024.41 1529
8025.26 1507
8026.11 1505
8026.95 1461
8027.80 1475
8028.64 1485
8029.49 1490
8030.33 1481
8031.18 1474
8032.03 1499
8032.87 1483
8033.72 1461
8034.56 1510
8035.41 1501
8036.26 1505
8037.10 1525
8037.95 1516
8038.80 1490
8039.64 1489
8040.49 1517
8041.34 1497
8042.18 1471
8043.03 1465
8043.87 1470
8044.72 1448
8045.57 1461
8046.41 1434
8047.26 1396
8048.11 1425
8048.96 1448
8049.80 1411
8050.65 1432
8051.50 1440
8052.34 1419
8053.19 1408
8054.04 1395
8054.88 1465
8055.73 1467
8056.58 1493
8057.43 1453
8058.27 1426
8059.12 1436
8059.97 1455
8060.82 1418
8061.66 1382
8062.51 1380
8063.36 1397
8064.21 1355
8065.05 1380
8065.90 1366
8066.75 1400
8067.60 1355
8068.44 1372
8069.29 1368
8070.14 1336
8070.99 1370
8071.84 1362
8072.68 1323
8073.53 1376
8074.38 1403
8075.23 1350
8076.08 1321
8076.93 1330
8077.77 1334
8078.62 1315
8079.47 1321
8080.32 1316
8081.17 1329
8082.02 1389
8082.87 1335
8083.71 1286
8084.56 1319
8085.41 1326
8086.26 1315
8087.11 1348
8087.96 1327
8088.81 1311
8089.66 1356
8090.51 1309
8091.35 1349
8092.20 1362
8093.05 1347
8093.90 1339
8094.75 1366
8095.60 1367
8096.45 1375
8097.30 1422
8098.15 1350
8099.00 1392
8099.85 1362
8100.70 1352
8101.55 1330
8102.40 1354
8103.25 1322
8104.10 1343
8104.95 1362
8105.80 1327
8106.65 1323
8107.50 1334
8108.35 1406
8109.20 1367
8110.05 1370
8110.90 1335
8111.75 1384
8112.60 1330
8113.45 1341
8114.30 1356
8115.15 1340
8116.00 1370
8116.85 1415
8117.70 1355
8118.55 1348
8119.40 1352
8120.25 1342
8121.10 1376
8121.95 1332
8122.80 1370
8123.65 1354
8124.50 1389
8125.35 1375
8126.20 1389
8127.06 1368
8127.91 1363
8128.76 1345
8129.61 1344
8130.46 1327
8131.31 1371
8132.16 1358
8133.01 1343
8133.86 1345
8134.72 1320
8135.57 1391
8136.42 1391
8137.27 1343
8138.12 1352
8138.97 1354
8139.83 1303
8140.68 1342
8141.53 1397
8142.38 1351
8143.23 1365
8144.08 1366
8144.94 1350
8145.79 1377
8146.64 1371
8147.49 1368
8148.34 1366
8149.20 1349
8150.05 1339
8150.90 1357
8151.75 1331
8152.60 1345
8153.46 1351
8154.31 1344
8155.16 1440
8156.01 1439
8156.87 1466
8157.72 1473
8158.57 1402
8159.42 1366
8160.28 1396
8161.13 1434
8161.98 1377
8162.84 1325
8163.69 1332
8164.54 1363
8165.39 1343
8166.25 1288
8167.10 1319
8167.95 1309
8168.81 1329
8169.66 1328
8170.51 1268
8171.37 1280
8172.22 1262
8173.07 1294
8173.93 1283
8174.78 1303
8175.63 1280
8176.49 1269
8177.34 1311
8178.19 1262
8179.05 1310
8179.90 1279
8180.76 1303
8181.61 1306
8182.46 1311
8183.32 1302
8184.17 1261
8185.02 1306
8185.88 1301
8186.73 1344
8187.59 1298
8188.44 1263
8189.30 1247
8190.15 1283
8191.00 1287
8191.86 1284
8192.71 1235
8193.57 1258
8194.42 1284
8195.28 1277
8196.13 1328
8196.99 1291
8197.84 1274
8198.69 1290
8199.55 1293
8200.40 1299
8201.26 1314
8202.11 1301
8202.97 1265
8203.82 1246
8204.68 1268
8205.53 1237
8206.39 1251
8207.24 1197
8208.10 1293
8208.95 1292
8209.81 1271
8210.67 1235
8211.52 1236
8212.38 1282
8213.23 1301
8214.09 1262
8214.94 1274
8215.80 1286
8216.65 1299
8217.51 1239
8218.37 1264
8219.22 1285
8220.08 1301
8220.93 1265
8221.79 1285
8222.64 1273
8223.50 1270
8224.36 1216
8225.21 1255
8226.07 1307
8226.92 1292
8227.78 1336
8228.64 1313
8229.49 1248
8230.35 1244
8231.21 1271
8232.06 1294
8232.92 1288
8233.78 1270
8234.63 1272
8235.49 1200
8236.35 1246
8237.20 1279
8238.06 1237
8238.92 1239
8239.77 1275
8240.63 1297
8241.49 1299
8242.34 1284
8243.20 1260
8244.06 1303
8244.91 1251
8245.77 1246
8246.63 1257
8247.49 1285
8248.34 1292
8249.20 1305
8250.06 1266
8250.92 1246
8251.77 1277
8252.63 1301
8253.49 1270
8254.35 1316
8255.20 1285
8256.06 1284
8256.92 1301
8257.78 1292
8258.63 1299
8259.49 1261
8260.35 1347
8261.21 1329
8262.07 1271
8262.92 1276
8263.78 1327
8264.64 1269
8265.50 1319
8266.36 1377
8267.22 1405
8268.07 1352
8268.93 1384
8269.79 1371
8270.65 1404
8271.51 1422
8272.37 1408
8273.22 1425
8274.08 1411
8274.94 1401
8275.80 1413
8276.66 1455
8277.52 1458
8278.38 1502
8279.24 1502
8280.09 1459
8280.95 1494
8281.81 1474
8282.67 1478
8283.53 1462
8284.39 1446
8285.25 1474
8286.11 1404
8286.97 1435
8287.83 1426
8288.69 1449
8289.55 1440
8290.41 1405
8291.26 1413
8292.12 1487
8292.98 1509
8293.84 1473
8294.70 1502
8295.56 1531
8296.42 1554
8297.28 1499
8298.14 1501
8299.00 1425
8299.86 1447
8300.72 1450
8301.58 1388
8302.44 1381
8303.30 1408
8304.16 1408
8305.02 1405
8305.88 1412
8306.74 1391
8307.60 1402
8308.46 1387
8309.33 1431
8310.19 1424
8311.05 1361
8311.91 1407
8312.77 1352
8313.63 1388
8314.49 1393
8315.35 1368
8316.21 1362
8317.07 1346
8317.93 1340
8318.79 1354
8319.65 1355
8320.52 1366
8321.38 1345
8322.24 1359
8323.10 1379
8323.96 1355
8324.82 1361
8325.68 1311
8326.54 1341
8327.41 1369
8328.27 1344
8329.13 1326
8329.99 1338
8330.85 1397
8331.71 1389
8332.57 1383
8333.44 1414
8334.30 1375
8335.16 1407
8336.02 1421
8336.88 1399
8337.75 1456
8338.61 1422
8339.47 1430
8340.33 1388
8341.19 1389
8342.06 1413
8342.92 1416
8343.78 1447
8344.64 1397
8345.50 1461
8346.37 1507
8347.23 1570
8348.09 1564
8348.95 1579
8349.82 1599
8350.68 1608
8351.54 1583
8352.40 1589
8353.27 1569
8354.13 1511
8354.99 1511
8355.86 1500
8356.72 1501
8357.58 1499
8358.45 1482
8359.31 1436
8360.17 1431
8361.03 1415
8361.90 1409
8362.76 1360
8363.62 1375
8364.49 1403
8365.35 1359
8366.21 1439
8367.08 1445
8367.94 1413
8368.80 1476
8369.67 1439
8370.53 1407
8371.40 1417
8372.26 1379
8373.12 1359
8373.99 1417
8374.85 1450
8375.71 1428
8376.58 1396
8377.44 1438
8378.31 1438
8379.17 1410
8380.03 1433
8380.90 1457
8381.76 1429
8382.63 1483
8383.49 1550
8384.36 1535
8385.22 1576
8386.08 1614
8386.95 1630
8387.81 1624
8388.68 1667
8389.54 1680
8390.41 1640
8391.27 1600
8392.14 1582
8393.00 1513
8393.87 1492
8394.73 1512
8395.60 1520
8396.46 1505
8397.33 1518
8398.19 1492
8399.06 1517
8399.92 1583
8400.79 1565
8401.65 1551
8402.52 1559
8403.38 1551
8404.25 1558
8405.11 1563
8405.98 1526
8406.84 1509
8407.71 1535
8408.58 1506
8409.44 1471
8410.31 1484
8411.17 1500
8412.04 1503
8412.90 1499
8413.77 1532
8414.64 1523
8415.50 1571
8416.37 1544
8417.23 1501
8418.10 1520
8418.97 1555
8419.83 1517
8420.70 1560
8421.56 1593
8422.43 1624
8423.30 1626
8424.16 1630
8425.03 1660
8425.90 1632
8426.76 1673
8427.63 1737
8428.50 1670
8429.36 1718
8430.23 1653
8431.10 1667
8431.96 1643
8432.83 1645
8433.70 1647
8434.56 1645
8435.43 1589
8436.30 1628
8437.16 1691
8438.03 1654
8438.90 1634
8439.77 1611
8440.63 1662
8441.50 1731
8442.37 1749
8443.24 1754
8444.10 1769
8444.97 1769
8445.84 1735
8446.71 1729
8447.57 1732
8448.44 1848
8449.31 1820
8450.18 1831
8451.04 1897
8451.91 1916
8452.78 2027
8453.65 2103
8454.52 2094
8455.38 2267
8456.25 2395
8457.12 2463
8457.99 2523
8458.86 2473
8459.72 2497
8460.59 2482
8461.46 2364
8462.33 2257
8463.20 2133
8464.07 2091
8464.93 1983
8465.80 1917
8466.67 1819
8467.54 1847
8468.41 1862
8469.28 1820
8470.15 1756
8471.02 1778
8471.88 1742
8472.75 1658
8473.62 1691
8474.49 1690
8475.36 1660
8476.23 1671
8477.10 1668
8477.97 1639
8478.84 1657
8479.71 1644
8480.58 1649
8481.44 1677
8482.31 1727
8483.18 1696
8484.05 1690
8484.92 1704
8485.79 1706
8486.66 1668
8487.53 1621
8488.40 1566
8489.27 1587
8490.14 1595
8491.01 1568
8491.88 1609
8492.75 1531
8493.62 1552
8494.49 1578
8495.36 1596
8496.23 1598
8497.10 1627
8497.97 1630
8498.84 1603
8499.71 1522
8500.58 1585
8501.45 1526
8502.32 1513
8503.19 1548
8504.06 1602
8504.93 1548
8505.80 1550
8506.67 1590
8507.55 1609
8508.42 1564
8509.29 1622
8510.16 1598
8511.03 1588
8511.90 1603
8512.77 1627
8513.64 1679
8514.51 1654
8515.38 1658
8516.25 1661
8517.13 1622
8518.00 1623
8518.87 1665
8519.74 1716
8520.61 1729
8521.48 1699
8522.35 1762
8523.23 1839
8524.10 1787
8524.97 1871
8525.84 2030
8526.71 2090
8527.58 2103
8528.46 2102
8529.33 2038
8530.20 2060
8531.07 1999
8531.94 1898
8532.81 1841
8533.69 1825
8534.56 1799
8535.43 1766
8536.30 1655
8537.18 1601
8538.05 1655
8538.92 1649
8539.79 1636
8540.66 1607
8541.54 1583
8542.41 1605
8543.28 1589
8544.15 1528
8545.03 1532
8545.90 1566
8546.77 1525
8547.64 1577
8548.52 1613
8549.39 1564
8550.26 1550
8551.14 1600
8552.01 1653
8552.88 1649
8553.76 1744
8554.63 1724
8555.50 1718
8556.37 1727
8557.25 1749
8558.12 1717
8558.99 1667
8559.87 1603
8560.74 1647
8561.61 1603
8562.49 1585
8563.36 1556
8564.24 1570
8565.11 1552
8565.98 1548
8566.86 1513
8567.73 1449
8568.60 1456
8569.48 1441
8570.35 1453
8571.23 1488
8572.10 1492
8572.97 1485
8573.85 1506
8574.72 1455
8575.60 1433
8576.47 1486
8577.34 1464
8578.22 1417
8579.09 1418
8579.97 1448
8580.84 1462
8581.72 1443
8582.59 1449
8583.47 1504
8584.34 1486
8585.21 1545
8586.09 1542
8586.96 1484
8587.84 1527
8588.71 1468
8589.59 1516
8590.46 1532
8591.34 1494
8592.21 1504
8593.09 1564
8593.96 1534
8594.84 1511
8595.71 1642
8596.59 1604
8597.46 1566
8598.34 1565
8599.22 1583
8600.09 1582
8600.97 1596
8601.84 1630
8602.72 1634
8603.59 1637
8604.47 1549
8605.34 1600
8606.22 1668
8607.10 1658
8607.97 1628
8608.85 1616
8609.72 1636
8610.60 1664
8611.47 1672
8612.35 1631
8613.23 1665
8614.10 1680
8614.98 1702
8615.86 1705
8616.73 1668
8617.61 1706
8618.48 1685
8619.36 1737
8620.24 1779
8621.11 1762
8621.99 1812
8622.87 1773
8623.74 1772
8624.62 1780
8625.50 1816
8626.37 1829
8627.25 1853
8628.13 1806
8629.00 1852
8629.88 1855
8630.76 1880
8631.64 1852
8632.51 1869
8633.39 1903
8634.27 1866
8635.14 1903
8636.02 1876
8636.90 1907
8637.78 1924
8638.65 1909
8639.53 1985
8640.41 1962
8641.29 1980
8642.16 1979
8643.04 2000
8643.92 2067
8644.80 2079
8645.67 2115
8646.55 2125
8647.43 2155
8648.31 2166
8649.18 2197
8650.06 2232
8650.94 2229
8651.82 2194
8652.70 2215
8653.58 2230
8654.45 2238
8655.33 2249
8656.21 2296
8657.09 2314
8657.97 2338
8658.84 2406
8659.72 2500
8660.60 2632
8661.48 2725
8662.36 2872
8663.24 3160
8664.12 3281
8664.99 3350
8665.87 3578
8666.75 3610
8667.63 3497
8668.51 3403
8669.39 3411
8670.27 3244
8671.15 3146
8672.03 3095
8672.91 3108
8673.78 3072
8674.66 3101
8675.54 3032
8676.42 3053
8677.30 2992
8678.18 2870
8679.06 2855
8679.94 2774
8680.82 2704
8681.70 2597
8682.58 2445
8683.46 2383
8684.34 2418
8685.22 2364
8686.10 2384
8686.98 2359
8687.86 2447
8688.74 2515
8689.62 2662
8690.50 2701
8691.38 2875
8692.26 2966
8693.14 3055
8694.02 3174
8694.90 3193
8695.78 3184
8696.66 3112
8697.54 3025
8698.42 2913
8699.30 2888
8700.18 2725
8701.06 2692
8701.94 2638
8702.82 2607
8703.70 2526
8704.58 2511
8705.46 2520
8706.34 2506
8707.23 2366
8708.11 2291
8708.99 2099
8709.87 2035
8710.75 2061
8711.63 1948
8712.51 1935
8713.39 1841
8714.27 1783
8715.16 1754
8716.04 1753
8716.92 1762
8717.80 1744
8718.68 1769
8719.56 1726
8720.44 1706
8721.33 1737
8722.21 1703
8723.09 1725
8723.97 1752
8724.85 1719
8725.73 1766
8726.62 1753
8727.50 1744
8728.38 1752
8729.26 1749
8730.14 1778
8731.03 1742
8731.91 1793
8732.79 1772
8733.67 1708
8734.55 1718
8735.44 1729
8736.32 1695
8737.20 1722
8738.08 1688
8738.97 1680
8739.85 1683
8740.73 1709
8741.61 1728
8742.50 1743
8743.38 1675
8744.26 1676
8745.14 1700
8746.03 1696
8746.91 1685
8747.79 1686
8748.68 1681
8749.56 1655
8750.44 1673
8751.33 1702
8752.21 1704
8753.09 1707
8753.97 1716
8754.86 1737
8755.74 1714
8756.62 1712
8757.51 1798
8758.39 1839
8759.28 1827
8760.16 1764
8761.04 1756
8761.93 1750
8762.81 1735
8763.69 1701
8764.58 1705
8765.46 1713
8766.34 1685
8767.23 1687
8768.11 1651
8769.00 1644
8769.88 1659
8770.76 1645
8771.65 1643
8772.53 1621
8773.42 1610
8774.30 1676
8775.19 1615
8776.07 1593
8776.95 1645
8777.84 1640
8778.72 1647
8779.61 1680
8780.49 1662
8781.38 1674
8782.26 1653
8783.15 1700
8784.03 1659
8784.92 1671
8785.80 1693
8786.69 1649
8787.57 1655
8788.46 1582
8789.34 1609
8790.23 1614
8791.11 1551
8792.00 1486
8792.88 1496
8793.77 1532
8794.65 1486
8795.54 1481
8796.42 1450
8797.31 1469
8798.19 1499
8799.08 1499
8799.96 1460
8800.85 1414
8801.74 1453
8802.62 1458
8803.51 1418
8804.39 1419
8805.28 1513
8806.16 1464
8807.05 1469
8807.94 1473
8808.82 1460
8809.71 1406
8810.59 1458
8811.48 1426
8812.37 1464
8813.25 1432
8814.14 1467
8815.03 1457
8815.91 1436
8816.80 1422
8817.68 1447
8818.57 1462
8819.46 1456
8820.34 1509
8821.23 1459
8822.12 1436
8823.00 1473
8823.89 1394
8824.78 1432
8825.66 1461
8826.55 1420
8827.44 1433
8828.33 1429
8829.21 1415
8830.10 1381
8830.99 1365
8831.87 1407
8832.76 1357
8833.65 1317
8834.54 1370
8835.42 1360
8836.31 1356
8837.20 1351
8838.08 1277
8838.97 1329
8839.86 1358
8840.75 1369
8841.64 1322
8842.52 1335
8843.41 1366
8844.30 1288
8845.19 1335
8846.07 1353
8846.96 1308
8847.85 1291
8848.74 1323
8849.63 1310
8850.51 1278
8851.40 1274
8852.29 1258
8853.18 1301
8854.07 1268
8854.96 1294
8855.84 1278
8856.73 1264
8857.62 1276
8858.51 1269
8859.40 1243
8860.29 1273
8861.17 1271
8862.06 1267
8862.95 1251
8863.84 1261
8864.73 1268
8865.62 1281
8866.51 1262
8867.40 1238
8868.29 1254
8869.17 1269
8870.06 1255
8870.95 1229
8871.84 1276
8872.73 1239
8873.62 1256
8874.51 1210
8875.40 1226
8876.29 1226
8877.18 1172
8878.07 1163
8878.96 1219
8879.85 1168
8880.74 1212
8881.63 1227
8882.51 1233
8883.40 1239
8884.29 1246
8885.18 1228
8886.07 1263
8886.96 1251
8887.85 1199
8888.74 1201
8889.63 1228
8890.52 1195
8891.41 1201
8892.30 1150
8893.19 1195
8894.09 1193
8894.98 1179
8895.87 1171
8896.76 1193
8897.65 1190
8898.54 1178
8899.43 1188
8900.32 1160
8901.21 1149
8902.10 1156
8902.99 1146
8903.88 1139
8904.77 1124
8905.66 1166
8906.55 1128
8907.44 1155
8908.34 1111
8909.23 1091
8910.12 1094
8911.01 1124
8911.90 1134
8912.79 1156
8913.68 1144
8914.57 1111
8915.47 1109
8916.36 1139
8917.25 1112
8918.14 1123
8919.03 1133
8919.92 1118
8920.81 1130
8921.71 1172
8922.60 1167
8923.49 1113
8924.38 1110
8925.27 1135
8926.16 1155
8927.06 1115
8927.95 1143
8928.84 1102
8929.73 1125
8930.62 1106
8931.52 1065
8932.41 1126
8933.30 1114
8934.19 1111
8935.09 1049
8935.98 1080
8936.87 1083
8937.76 1097
8938.66 1097
8939.55 1076
8940.44 1046
8941.33 1093
8942.23 1051
8943.12 1081
8944.01 1074
8944.90 1099
8945.80 1094
8946.69 1096
8947.58 1078
8948.48 1074
8949.37 1075
8950.26 1083
8951.16 1110
8952.05 1138
8952.94 1123
8953.84 1102
8954.73 1149
8955.62 1132
8956.52 1160
8957.41 1149
8958.30 1119
8959.20 1112
8960.09 1104
8960.98 1142
8961.88 1133
8962.77 1100
8963.66 1080
8964.56 1142
8965.45 1139
8966.35 1103
8967.24 1086
8968.13 1069
8969.03 1097
8969.92 1086
8970.82 1089
8971.71 1082
8972.60 1075
8973.50 1086
8974.39 1066
8975.29 1072
8976.18 1104
8977.08 1105
8977.97 1104
8978.87 1117
8979.76 1143
8980.65 1121
8981.55 1111
8982.44 1056
8983.34 1104
8984.23 1110
8985.13 1091
8986.02 1119
8986.92 1119
8987.81 1043
8988.71 1112
8989.60 1084
8990.50 1078
8991.39 1096
8992.29 1097
8993.18 1093
8994.08 1094
8994.97 1106
8995.87 1072
8996.76 1044
8997.66 1063
8998.56 1064
8999.45 1058
9000.35 1065
9001.24 1089
9002.14 1066
9003.03 1069
9003.93 1052
9004.83 1095
9005.72 1088
9006.62 1074
9007.51 1069
9008.41 1086
9009.31 1078
9010.20 1050
9011.10 1058
9011.99 1067
9012.89 1032
9013.79 1033
9014.68 1057
9015.58 1052
9016.48 1065
9017.37 1061
9018.27 1071
9019.16 1066
9020.06 1068
9020.96 1057
9021.85 1046
9022.75 1066
9023.65 1046
9024.54 1082
9025.44 1065
9026.34 1073
9027.24 1030
9028.13 1040
9029.03 1069
9029.93 1088
9030.82 1069
9031.72 1044
9032.62 1050
9033.52 1098
9034.41 1058
9035.31 1027
9036.21 1064
9037.10 1051
9038.00 1044
9038.90 1048
9039.80 1042
9040.69 1035
9041.59 1050
9042.49 1060
9043.39 1063
9044.29 1031
9045.18 1083
9046.08 1122
9046.98 1139
9047.88 1096
9048.78 1140
9049.67 1133
9050.57 1088
9051.47 1099
9052.37 1101
9053.27 1102
9054.16 1068
9055.06 1105
9055.96 1118
9056.86 1182
9057.76 1147
9058.66 1162
9059.55 1180
9060.45 1157
9061.35 1154
9062.25 1113
9063.15 1115
9064.05 1153
9064.95 1132
9065.85 1148
9066.74 1169
9067.64 1153
9068.54 1187
9069.44 1163
9070.34 1130
9071.24 1101
9072.14 1127
9073.04 1118
9073.94 1110
9074.84 1118
9075.74 1123
9076.64 1135
9077.53 1112
9078.43 1127
9079.33 1087
9080.23 1155
9081.13 1165
9082.03 1181
9082.93 1200
9083.83 1195
9084.73 1155
9085.63 1156
9086.53 1154
9087.43 1191
9088.33 1122
9089.23 1166
9090.13 1134
9091.03 1172
9091.93 1155
9092.83 1187
9093.73 1155
9094.63 1120
9095.53 1137
9096.43 1155
9097.33 1184
9098.23 1111
9099.13 1137
9100.04 1144
9100.94 1132
9101.84 1108
9102.74 1128
9103.64 1143
9104.54 1111
9105.44 1098
9106.34 1112
9107.24 1111
9108.14 1108
9109.04 1061
9109.94 1093
9110.85 1143
9111.75 1100
9112.65 1051
9113.55 1083
9114.45 1118
9115.35 1080
9116.25 1061
9117.15 1028
9118.06 1074
9118.96 1101
9119.86 1111
9120.76 1081
9121.66 1066
9122.56 1041
9123.46 1128
9124.37 1104
9125.27 1115
9126.17 1095
9127.07 1064
9127.97 1074
9128.88 1087
9129.78 1055
9130.68 1066
9131.58 1057
9132.48 1074
9133.39 1042
9134.29 1079
9135.19 1080
9136.09 1068
9137.00 1093
9137.90 1097
9138.80 1080
9139.70 1068
9140.61 1073
9141.51 1089
9142.41 1118
9143.31 1080
9144.22 1031
9145.12 1028
9146.02 1102
9146.92 1104
9147.83 1101
9148.73 1059
9149.63 1030
9150.54 1049
9151.44 1086
9152.34 1089
9153.25 1049
9154.15 1041
9155.05 1075
9155.96 1090
9156.86 1117
9157.76 1095
9158.67 1113
9159.57 1081
9160.47 1088
9161.38 1072
9162.28 1075
9163.18 1073
9164.09 1077
9164.99 1043
9165.90 1030
9166.80 1055
9167.70 1092
9168.61 1089
9169.51 1086
9170.42 1078
9171.32 1051
9172.22 1052
9173.13 1107
9174.03 1100
9174.94 1040
9175.84 1054
9176.74 1027
9177.65 1127
9178.55 1085
9179.46 1056
9180.36 1054
9181.27 1079
9182.17 1047
9183.08 1058
9183.98 1056
9184.89 1026
9185.79 1023
9186.70 1063
9187.60 1048
9188.51 1049
9189.41 1039
9190.32 1069
9191.22 1058
9192.13 1054
9193.03 1052
9193.94 1065
9194.84 1059
9195.75 1108
9196.65 1121
9197.56 1071
9198.46 1092
9199.37 1130
9200.27 1095
9201.18 1110
9202.08 1128
9202.99 1102
9203.90 1077
9204.80 1062
9205.71 1087
9206.61 1097
9207.52 1051
9208.42 1044
9209.33 1080
9210.24 1052
9211.14 1083
9212.05 1060
9212.95 1057
9213.86 1040
9214.77 1076
9215.67 1024
9216.58 1008
9217.49 1007
9218.39 1077
9219.30 1050
9220.21 1032
9221.11 998
9222.02 1049
9222.93 1080
9223.83 1074
9224.74 1059
9225.65 1079
9226.55 1075
9227.46 1069
9228.37 1093
9229.27 1056
9230.18 1050
9231.09 1060
9231.99 1006
9232.90 1033
9233.81 1028
9234.72 1035
9235.62 1016
9236.53 1064
9237.44 1046
9238.34 1059
9239.25 1054
9240.16 1049
9241.07 1084
9241.97 1062
9242.88 1041
9243.79 1027
9244.70 1045
9245.61 1001
9246.51 1003
9247.42 1025
9248.33 966
9249.24 1001
9250.14 993
9251.05 1007
9251.96 1017
9252.87 1042
9253.78 1016
9254.69 1008
9255.59 1017
9256.50 1014
9257.41 993
9258.32 1018
9259.23 1040
9260.14 1046
9261.04 1033
9261.95 1048
9262.86 1027
9263.77 995
9264.68 1004
9265.59 992
9266.50 1020
9267.40 1020
9268.31 1072
9269.22 992
9270.13 1007
9271.04 1011
9271.95 995
9272.86 1049
9273.77 1046
9274.68 1021
9275.59 988
9276.49 1026
9277.40 1022
9278.31 1023
9279.22 1015
9280.13 1037
9281.04 1024
9281.95 1002
9282.86 1006
9283.77 1009
9284.68 1008
9285.59 992
9286.50 1013
9287.41 1009
9288.32 986
9289.23 997
9290.14 1022
9291.05 1011
9291.96 997
9292.87 1045
9293.78 1049
9294.69 1032
9295.60 1061
9296.51 1041
9297.42 1045
9298.33 1073
9299.24 1068
9300.15 1062
9301.06 1060
9301.97 1083
9302.88 1087
9303.79 1090
9304.70 1075
9305.61 1061
9306.53 1087
9307.44 1057
9308.35 1064
9309.26 1072
9310.17 1065
9311.08 1035
9311.99 1072
9312.90 1111
9313.81 1064
9314.72 1046
9315.63 1052
9316.55 1062
9317.46 1016
9318.37 1021
9319.28 1035
9320.19 1025
9321.10 1027
9322.01 1044
9322.93 1002
9323.84 991
9324.75 1024
9325.66 1061
9326.57 1042
9327.48 1012
9328.40 976
9329.31 1026
9330.22 983
9331.13 971
9332.04 986
9332.96 976
9333.87 998
9334.78 1037
9335.69 1024
9336.60 1030
9337.52 1034
9338.43 1026
9339.34 993
9340.25 1000
9341.17 967
9342.08 985
9342.99 1029
9343.90 996
9344.82 963
9345.73 979
9346.64 997
9347.55 985
9348.47 989
9349.38 988
9350.29 981
9351.21 931
9352.12 963
9353.03 1003
9353.94 993
9354.86 1011
9355.77 1016
9356.68 989
9357.60 981
9358.51 977
9359.42 970
9360.34 954
9361.25 959
9362.16 953
9363.08 970
9363.99 929
9364.90 962
9365.82 1004
9366.73 996
9367.65 1026
9368.56 985
9369.47 1006
9370.39 995
9371.30 1014
9372.21 1021
9373.13 1005
9374.04 1024
9374.96 992
9375.87 1042
9376.79 1017
9377.70 983
9378.61 1022
9379.53 986
9380.44 1004
9381.36 1002
9382.27 1032
9383.19 1004
9384.10 1002
9385.01 1010
9385.93 1005
9386.84 997
9387.76 1028
9388.67 1008
9389.59 1036
9390.50 1049
9391.42 1005
9392.33 1023
9393.25 1013
9394.16 1027
9395.08 1000
9395.99 1007
9396.91 1038
9397.82 1023
9398.74 1057
9399.65 1031
9400.57 1067
9401.48 1027
9402.40 1015
9403.32 1025
9404.23 991
9405.15 993
9406.06 1006
9406.98 1003
9407.89 1013
9408.81 998
9409.73 978
9410.64 1012
9411.56 1018
9412.47 1040
9413.39 1007
9414.30 1028
9415.22 1004
9416.14 1022
9417.05 1034
9417.97 1018
9418.89 983
9419.80 987
9420.72 1039
9421.63 1003
9422.55 1008
9423.47 1017
9424.38 996
9425.30 995
9426.22 1071
9427.13 1056
9428.05 989
9428.97 991
9429.88 1008
9430.80 1008
9431.72 1039
9432.63 993
9433.55 1011
9434.47 1039
9435.38 1051
9436.30 1072
9437.22 1032
9438.14 1012
9439.05 1014
9439.97 1044
9440.89 988
9441.81 997
9442.72 1004
9443.64 1024
9444.56 1017
9445.47 1072
9446.39 1068
9447.31 1063
9448.23 1112
9449.15 1085
9450.06 1040
9450.98 1033
9451.90 1037
9452.82 1061
9453.73 1074
9454.65 1080
9455.57 1103
9456.49 1069
9457.41 1067
9458.32 1046
9459.24 1045
9460.16 1049
9461.08 1050
9462.00 1061
9462.92 1050
9463.83 998
9464.75 1018
9465.67 1047
9466.59 1008
9467.51 1022
9468.43 1057
9469.35 1026
9470.26 1045
9471.18 1073
9472.10 1052
9473.02 1039
9473.94 1049
9474.86 1076
9475.78 1057
9476.70 1007
9477.62 985
9478.54 1014
9479.45 1074
9480.37 1038
9481.29 1032
9482.21 1062
9483.13 1082
9484.05 1076
9484.97 1089
9485.89 1073
9486.81 1043
9487.73 1026
9488.65 1030
9489.57 1050
9490.49 1063
9491.41 1068
9492.33 1053
9493.25 1051
9494.17 1028
9495.09 1028
9496.01 1063
9496.93 1045
9497.85 1028
9498.77 1041
9499.69 1026
9500.61 1049
9501.53 1071
9502.45 1035
9503.37 1050
9504.29 1070
9505.21 1039
9506.13 1065
9507.05 1041
9507.97 1045
9508.89 1057
9509.81 1060
9510.73 1066
9511.65 1058
9512.57 1074
9513.49 1086
9514.42 1105
9515.34 1066
9516.26 1090
9517.18 1049
9518.10 1069
9519.02 1098
9519.94 1088
9520.86 1063
9521.78 1117
9522.71 1101
9523.63 1113
9524.55 1047
9525.47 1058
9526.39 1119
9527.31 1135
9528.23 1092
9529.16 1093
9530.08 1136
9531.00 1133
9531.92 1137
9532.84 1152
9533.76 1123
9534.69 1131
9535.61 1125
9536.53 1136
9537.45 1152
9538.37 1124
9539.30 1117
9540.22 1145
9541.14 1153
9542.06 1146
9542.98 1119
9543.91 1165
9544.83 1160
9545.75 1144
9546.67 1139
9547.60 1151
9548.52 1164
9549.44 1175
9550.36 1140
9551.29 1145
9552.21 1147
9553.13 1173
9554.06 1170
9554.98 1161
9555.90 1187
9556.82 1186
9557.75 1154
9558.67 1162
9559.59 1156
9560.52 1228
9561.44 1178
9562.36 1171
9563.29 1183
9564.21 1159
9565.13 1170
9566.06 1179
9566.98 1172
9567.90 1226
9568.83 1243
9569.75 1203
9570.67 1222
9571.60 1239
9572.52 1242
9573.44 1235
9574.37 1260
9575.29 1262
9576.22 1251
9577.14 1311
9578.06 1307
9578.99 1299
9579.91 1262
9580.84 1264
9581.76 1305
9582.68 1312
9583.61 1361
9584.53 1325
9585.46 1364
9586.38 1390
9587.31 1343
9588.23 1352
9589.15 1334
9590.08 1391
9591.00 1390
9591.93 1381
9592.85 1404
9593.78 1412
9594.70 1381
9595.63 1404
9596.55 1479
9597.48 1459
9598.40 1520
9599.33 1534
9600.25 1583
9601.18 1577
9602.10 1579
9603.03 1571
9603.95 1557
9604.88 1535
9605.80 1527
9606.73 1510
9607.65 1519
9608.58 1469
9609.50 1477
9610.43 1451
9611.35 1469
9612.28 1473
9613.21 1453
9614.13 1456
9615.06 1459
9615.98 1446
9616.91 1433
9617.84 1493
9618.76 1490
9619.69 1481
9620.61 1497
9621.54 1431
9622.47 1479
9623.39 1522
9624.32 1503
9625.24 1547
9626.17 1502
9627.10 1536
9628.02 1558
9628.95 1571
9629.88 1596
9630.80 1549
9631.73 1598
9632.65 1584
9633.58 1578
9634.51 1554
9635.43 1521
9636.36 1597
9637.29 1615
9638.22 1647
9639.14 1644
9640.07 1713
9641.00 1776
9641.92 1783
9642.85 1808
9643.78 1805
9644.70 1798
9645.63 1814
9646.56 1828
9647.49 1798
9648.41 1796
9649.34 1771
9650.27 1775
9651.20 1773
9652.12 1768
9653.05 1746
9653.98 1714
9654.91 1723
9655.83 1725
9656.76 1698
9657.69 1713
9658.62 1737
9659.55 1716
9660.47 1732
9661.40 1760
9662.33 1765
9663.26 1769
9664.19 1782
9665.11 1789
9666.04 1809
9666.97 1805
9667.90 1856
9668.83 1871
9669.75 1867
9670.68 1836
9671.61 1866
9672.54 1852
9673.47 1957
9674.40 1886
9675.33 1917
9676.25 1954
9677.18 1947
9678.11 1898
9679.04 1867
9679.97 1938
9680.90 2004
9681.83 1904
9682.76 1905
9683.69 1937
9684.61 1973
9685.54 1893
9686.47 1918
9687.40 1928
9688.33 1941
9689.26 1973
9690.19 1947
9691.12 1882
9692.05 1981
9692.98 1975
9693.91 1991
9694.84 2009
9695.77 1985
9696.70 2095
9697.63 2102
9698.56 2173
9699.49 2193
9700.42 2251
9701.35 2242
9702.28 2201
9703.21 2208
9704.14 2258
9705.07 2172
9706.00 2164
9706.93 2161
9707.86 2090
9708.79 2104
9709.72 2125
9710.65 2121
9711.58 2103
9712.51 2152
9713.44 2232
9714.37 2231
9715.30 2288
9716.23 2288
9717.16 2275
9718.09 2259
9719.02 2219
9719.95 2199
9720.88 2153
9721.81 2078
9722.75 2008
9723.68 2003
9724.61 1924
9725.54 1872
9726.47 1840
9727.40 1834
9728.33 1856
9729.26 1808
9730.19 1770
9731.13 1755
9732.06 1744
9732.99 1758
9733.92 1729
9734.85 1734
9735.78 1756
9736.71 1717
9737.65 1722
9738.58 1653
9739.51 1678
9740.44 1714
9741.37 1697
9742.30 1623
9743.24 1641
9744.17 1630
9745.10 1664
9746.03 1627
9746.96 1613
9747.90 1574
9748.83 1573
9749.76 1570
9750.69 1593
9751.63 1543
9752.56 1567
9753.49 1551
9754.42 1533
9755.36 1509
9756.29 1552
9757.22 1545
9758.15 1574
9759.09 1558
9760.02 1521
9760.95 1526
9761.88 1507
9762.82 1495
9763.75 1504
9764.68 1513
9765.62 1518
9766.55 1558
9767.48 1550
9768.41 1508
9769.35 1476
9770.28 1521
9771.21 1547
9772.15 1525
9773.08 1515
9774.01 1499
9774.95 1485
9775.88 1493
9776.81 1484
9777.75 1518
9778.68 1485
9779.62 1483
9780.55 1508
9781.48 1502
9782.42 1583
9783.35 1613
9784.28 1534
9785.22 1560
9786.15 1589
9787.09 1564
9788.02 1547
9788.95 1557
9789.89 1554
9790.82 1519
9791.76 1503
9792.69 1514
9793.63 1544
9794.56 1509
9795.49 1514
9796.43 1515
9797.36 1549
9798.30 1561
9799.23 1550
9800.17 1593
9801.10 1575
9802.04 1542
9802.97 1511
9803.91 1535
9804.84 1520
9805.78 1489
9806.71 1492
9807.65 1421
9808.58 1372
9809.52 1311
9810.45 1343
9811.39 1324
9812.32 1335
9813.26 1285
9814.19 1284
9815.13 1296
9816.06 1310
9817.00 1333
9817.93 1312
9818.87 1299
9819.80 1287
9820.74 1265
9821.68 1231
9822.61 1229
9823.55 1208
9824.48 1261
9825.42 1227
9826.35 1198
9827.29 1244
9828.23 1273
9829.16 1238
9830.10 1236
9831.03 1234
9831.97 1274
9832.91 1214
9833.84 1227
9834.78 1239
9835.72 1265
9836.65 1224
9837.59 1232
9838.52 1274
9839.46 1247
9840.40 1229
9841.33 1219
9842.27 1237
9843.21 1261
9844.14 1282
9845.08 1213
9846.02 1187
9846.95 1257
9847.89 1234
9848.83 1208
9849.77 1208
9850.70 1238
9851.64 1257
9852.58 1219
9853.51 1211
9854.45 1261
9855.39 1241
9856.33 1264
9857.26 1262
9858.20 1241
9859.14 1185
9860.08 1206
9861.01 1228
9861.95 1222
9862.89 1243
9863.83 1236
9864.76 1227
9865.70 1229
9866.64 1227
9867.58 1241
9868.51 1223
9869.45 1195
9870.39 1228
9871.33 1219
9872.27 1210
9873.20 1226
9874.14 1220
9875.08 1235
9876.02 1194
9876.96 1203
9877.90 1213
9878.83 1240
9879.77 1178
9880.71 1183
9881.65 1191
9882.59 1206
9883.53 1156
9884.47 1175
9885.40 1141
9886.34 1199
9887.28 1230
9888.22 1188
9889.16 1172
9890.10 1135
9891.04 1167
9891.98 1189
9892.91 1199
9893.85 1175
9894.79 1194
9895.73 1190
9896.67 1193
9897.61 1159
9898.55 1148
9899.49 1135
9900.43 1122
9901.37 1144
9902.31 1143
9903.25 1099
9904.19 1133
9905.13 1194
9906.07 1157
9907.01 1177
9907.95 1149
9908.89 1137
9909.83 1177
9910.77 1158
9911.71 1163
9912.65 1180
9913.59 1194
9914.53 1183
9915.47 1192
9916.41 1168
9917.35 1188
9918.29 1198
9919.23 1205
9920.17 1216
9921.11 1243
9922.05 1192
9922.99 1221
9923.93 1263
9924.87 1296
9925.81 1316
9926.75 1337
9927.69 1351
9928.63 1374
9929.57 1326
9930.51 1360
9931.45 1365
9932.39 1298
9933.34 1290
9934.28 1267
9935.22 1249
9936.16 1204
9937.10 1203
9938.04 1206
9938.98 1187
9939.92 1153
9940.87 1209
9941.81 1127
9942.75 1156
9943.69 1162
9944.63 1160
9945.57 1188
9946.51 1224
9947.46 1207
9948.40 1204
9949.34 1242
9950.28 1239
9951.22 1207
9952.16 1239
9953.11 1237
9954.05 1249
9954.99 1255
9955.93 1216
9956.87 1202
9957.82 1161
9958.76 1164
9959.70 1197
9960.64 1168
9961.59 1160
9962.53 1177
9963.47 1122
9964.41 1111
9965.35 1112
9966.30 1110
9967.24 1112
9968.18 1113
9969.13 1070
9970.07 1060
9971.01 1086
9971.95 1058
9972.90 1034
9973.84 1059
9974.78 1036
9975.73 1080
9976.67 1109
9977.61 1089
9978.55 1038
9979.50 1046
9980.44 1020
9981.38 1036
9982.33 1045
9983.27 1070
9984.21 1050
9985.16 1063
9986.10 1041
9987.04 975
9987.99 1028
9988.93 1054
9989.88 1070
9990.82 1062
9991.76 1022
9992.71 1066
9993.65 1058
9994.59 1050
9995.54 1037
9996.48 1020
9997.43 1016
9998.37 1028
9999.31 1028
10000.26 990
10001.20 1045
10002.15 1035
10003.09 1011
10004.04 1027
10004.98 1019
10005.92 1046
10006.87 1053
10007.81 1047
10008.76 1029
10009.70 1039
10010.65 1065
10011.59 1042
10012.54 1006
10013.48 1022
10014.43 1011
10015.37 1010
10016.32 1028
10017.26 1052
10018.21 1035
10019.15 1055
10020.10 1039
10021.04 1040
10021.99 1046
10022.93 1013
10023.88 1013
10024.82 1020
10025.77 1043
10026.71 1028
10027.66 1012
10028.60 1003
10029.55 981
10030.49 1004
10031.44 988
10032.39 1038
10033.33 999
10034.28 1020
10035.22 1041
10036.17 1023
10037.11 1045
10038.06 1036
10039.01 1027
10039.95 994
10040.90 1001
10041.84 1018
10042.79 1016
10043.74 974
10044.68 989
10045.63 992
10046.58 992
10047.52 993
10048.47 1008
10049.41 981
10050.36 959
10051.31 945
10052.25 1002
10053.20 945
10054.15 998
10055.09 978
10056.04 955
10056.99 948
10057.93 971
10058.88 965
10059.83 954
10060.78 942
10061.72 938
10062.67 987
10063.62 936
10064.56 967
10065.51 962
10066.46 981
10067.41 928
10068.35 903
10069.30 954
10070.25 957
10071.20 964
10072.14 958
10073.09 955
10074.04 951
10074.99 964
10075.93 951
10076.88 916
10077.83 955
10078.78 996
10079.72 988
10080.67 972
10081.62 937
10082.57 968
10083.52 1018
10084.46 972
10085.41 936
10086.36 985
10087.31 989
10088.26 983
10089.21 970
10090.15 959
10091.10 931
10092.05 975
10093.00 965
10093.95 949
10094.90 966
10095.85 966
10096.79 943
10097.74 1014
10098.69 976
10099.64 994
10100.59 1000
10101.54 997
10102.49 999
10103.44 1032
10104.39 982
10105.33 966
10106.28 990
10107.23 976
10108.18 952
10109.13 964
10110.08 960
10111.03 986
10111.98 961
10112.93 958
10113.88 938
10114.83 946
10115.78 994
10116.73 979
10117.68 986
10118.63 976
10119.58 977
10120.53 966
10121.48 987
10122.43 1010
10123.38 967
10124.33 1004
10125.28 1001
10126.23 981
10127.18 988
10128.13 981
10129.08 985
10130.03 1008
10130.98 972
10131.93 972
10132.88 981
10133.83 1003
10134.78 995
10135.73 988
10136.68 999
10137.63 995
10138.58 961
10139.53 1004
10140.48 1036
10141.43 996
10142.38 976
10143.33 969
10144.29 990
10145.24 1052
10146.19 1024
10147.14 1005
10148.09 1000
10149.04 1011
10149.99 1058
10150.94 988
10151.89 984
10152.85 1036
10153.80 1012
10154.75 1012
10155.70 1034
10156.65 1003
10157.60 1013
10158.55 995
10159.51 1038
10160.46 996
10161.41 1031
10162.36 1020
10163.31 1054
10164.26 1045
10165.22 1060
10166.17 1038
10167.12 1064
10168.07 1077
10169.02 1043
10169.98 1087
10170.93 1090
10171.88 1069
10172.83 1052
10173.79 1081
10174.74 1091
10175.69 1095
10176.64 1100
10177.60 1129
10178.55 1122
10179.50 1103
10180.45 1097
10181.41 1094
10182.36 1105
10183.31 1097
10184.26 1103
10185.22 1136
10186.17 1113
10187.12 1147
10188.08 1126
10189.03 1165
10189.98 1152
10190.93 1144
10191.89 1104
10192.84 1079
10193.79 1120
10194.75 1151
10195.70 1122
10196.65 1105
10197.61 1175
10198.56 1148
10199.51 1138
10200.47 1145
10201.42 1131
10202.38 1165
10203.33 1127
10204.28 1141
10205.24 1156
10206.19 1206
10207.14 1174
10208.10 1210
10209.05 1223
10210.01 1212
10210.96 1200
10211.91 1206
10212.87 1198
10213.82 1190
10214.78 1192
10215.73 1160
10216.69 1149
10217.64 1152
10218.59 1095
10219.55 1135
10220.50 1126
10221.46 1083
10222.41 1103
10223.37 1126
10224.32 1127
10225.28 1085
10226.23 1095
10227.19 1061
10228.14 1052
10229.10 1089
10230.05 1109
10231.01 1101
10231.96 1112
10232.92 1098
10233.87 1139
10234.83 1191
10235.78 1160
10236.74 1191
10237.69 1170
10238.65 1177
10239.60 1170
10240.56 1169
10241.51 1165
10242.47 1111
10243.42 1142
10244.38 1113
10245.34 1096
10246.29 1087
10247.25 1058
10248.20 1049
10249.16 1027
10250.11 1009
10251.07 1017
10252.03 1040
10252.98 1011
10253.94 957
10254.89 961
10255.85 969
10256.81 960
10257.76 928
10258.72 950
10259.68 976
10260.63 962
10261.59 988
10262.55 990
10263.50 953
10264.46 973
10265.41 982
10266.37 1010
10267.33 1004
10268.28 962
10269.24 986
10270.20 1005
10271.16 971
10272.11 1011
10273.07 966
10274.03 979
10274.98 970
10275.94 964
10276.90 962
10277.85 940
10278.81 989
10279.77 953
10280.73 906
10281.68 948
10282.64 975
10283.60 939
10284.56 940
10285.51 941
10286.47 958
10287.43 959
10288.39 983
10289.34 958
10290.30 956
10291.26 945
10292.22 952
10293.18 956
10294.13 954
10295.09 956
10296.05 982
10297.01 960
10297.97 959
10298.92 951
10299.88 940
10300.84 954
10301.80 904
10302.76 910
10303.72 918
10304.67 950
10305.63 929
10306.59 910
10307.55 917
10308.51 907
10309.47 882
10310.43 901
10311.38 962
10312.34 906
10313.30 912
10314.26 921
10315.22 925
10316.18 910
10317.14 919
10318.10 930
10319.06 911
10320.01 900
10320.97 917
10321.93 899
10322.89 907
10323.85 919
10324.81 919
10325.77 910
10326.73 937
10327.69 962
10328.65 938
10329.61 915
10330.57 962
10331.53 956
10332.49 933
10333.45 907
10334.41 892
10335.37 881
10336.33 959
10337.29 919
10338.25 927
10339.21 904
10340.17 902
10341.13 921
10342.09 881
10343.05 865
10344.01 894
10344.97 910
10345.93 930
10346.89 873
10347.85 865
10348.81 928
10349.77 889
10350.73 898
10351.69 859
10352.65 872
10353.61 890
10354.57 903
10355.53 889
10356.49 890
10357.46 912
10358.42 887
10359.38 882
10360.34 867
10361.30 867
10362.26 888
10363.22 885
10364.18 880
10365.14 875
10366.11 880
10367.07 898
10368.03 919
10368.99 845
10369.95 892
10370.91 841
10371.87 847
10372.84 887
10373.80 868
10374.76 867
10375.72 869
10376.68 897
10377.64 875
10378.61 847
10379.57 842
10380.53 882
10381.49 873
10382.45 855
10383.42 855
10384.38 888
10385.34 844
10386.30 826
10387.27 856
10388.23 898
10389.19 897
10390.15 866
10391.11 898
10392.08 882
10393.04 887
10394.00 881
10394.96 898
10395.93 850
10396.89 882
10397.85 863
10398.82 914
10399.78 853
10400.74 873
10401.70 860
10402.67 898
10403.63 905
10404.59 843
10405.56 871
10406.52 868
10407.48 876
10408.45 885
10409.41 852
10410.37 896
10411.34 896
10412.30 874
10413.26 878
10414.23 851
10415.19 884
10416.15 866
10417.12 907
10418.08 882
10419.04 855
10420.01 886
10420.97 889
10421.94 881
10422.90 892
10423.86 934
10424.83 918
10425.79 919
10426.76 899
10427.72 905
10428.68 918
10429.65 852
10430.61 885
10431.58 906
10432.54 892
10433.51 864
10434.47 876
10435.44 906
10436.40 881
10437.36 930
10438.33 898
10439.29 891
10440.26 849
10441.22 856
10442.19 890
10443.15 877
10444.12 887
10445.08 936
10446.05 892
10447.01 892
10447.98 936
10448.94 922
10449.91 907
10450.87 921
10451.84 898
10452.80 916
10453.77 903
10454.73 901
10455.70 910
10456.67 883
10457.63 881
10458.60 859
10459.56 907
10460.53 936
10461.49 924
10462.46 884
10463.43 920
10464.39 905
10465.36 911
10466.32 908
10467.29 939
10468.25 908
10469.22 915
10470.19 896
10471.15 904
10472.12 911
10473.09 887
10474.05 922
10475.02 910
10475.98 905
10476.95 938
10477.92 929
10478.88 973
10479.85 985
10480.82 964
10481.78 991
10482.75 969
10483.72 986
10484.68 984
10485.65 963
10486.62 960
10487.58 971
10488.55 973
10489.52 960
10490.49 958
10491.45 896
10492.42 961
10493.39 937
10494.35 930
10495.32 925
10496.29 966
10497.26 985
10498.22 973
10499.19 954
10500.16 914
10501.13 978
10502.09 974
10503.06 985
10504.03 971
10505.00 978
10505.96 992
10506.93 1038
10507.90 953
10508.87 958
10509.84 937
10510.80 988
10511.77 989
10512.74 927
10513.71 888
10514.68 931
10515.64 961
10516.61 933
10517.58 901
10518.55 870
10519.52 874
10520.49 881
10521.45 905
10522.42 924
10523.39 867
10524.36 922
10525.33 926
10526.30 904
10527.27 905
10528.23 877
10529.20 888
10530.17 928
10531.14 889
10532.11 891
10533.08 871
10534.05 908
10535.02 938
10535.99 914
10536.96 910
10537.93 880
10538.89 921
10539.86 956
10540.83 903
10541.80 920
10542.77 956
10543.74 911
10544.71 896
10545.68 895
10546.65 889
10547.62 915
10548.59 908
10549.56 905
10550.53 902
10551.50 894
10552.47 896
10553.44 887
10554.41 930
10555.38 940
10556.35 953
10557.32 949
10558.29 930
10559.26 983
10560.23 937
10561.20 932
10562.17 956
10563.14 970
10564.11 952
10565.08 921
10566.05 943
10567.02 945
10567.99 973
10568.96 981
10569.93 963
10570.91 937
10571.88 941
10572.85 930
10573.82 954
10574.79 926
10575.76 891
10576.73 919
10577.70 935
10578.67 944
10579.64 963
10580.62 959
10581.59 971
10582.56 964
10583.53 961
10584.50 946
10585.47 948
10586.44 995
10587.42 963
10588.39 979
10589.36 962
10590.33 949
10591.30 954
10592.27 1019
10593.25 1015
10594.22 993
10595.19 934
10596.16 977
10597.13 1014
10598.10 977
10599.08 971
10600.05 961
10601.02 971
10601.99 1016
10602.97 1009
10603.94 1004
10604.91 1037
10605.88 1060
10606.85 1087
10607.83 1082
10608.80 1092
10609.77 1079
10610.74 1053
10611.72 1112
10612.69 1072
10613.66 1070
10614.64 1000
10615.61 1008
10616.58 1003
10617.55 993
10618.53 976
10619.50 948
10620.47 943
10621.45 968
10622.42 935
10623.39 893
10624.37 898
10625.34 909
10626.31 904
10627.29 907
10628.26 908
10629.23 891
10630.21 870
10631.18 860
10632.15 926
10633.13 900
10634.10 911
10635.07 913
10636.05 952
10637.02 929
10638.00 919
10638.97 894
10639.94 895
10640.92 925
10641.89 951
10642.87 932
10643.84 913
10644.81 979
10645.79 937
10646.76 930
10647.74 888
10648.71 879
10649.68 886
10650.66 893
10651.63 909
10652.61 879
10653.58 851
10654.56 897
10655.53 881
10656.51 869
10657.48 868
10658.46 850
10659.43 863
10660.41 826
10661.38 862
10662.36 847
10663.33 836
10664.31 888
10665.28 836
10666.26 846
10667.23 811
10668.21 829
10669.18 809
10670.16 818
10671.13 800
10672.11 793
10673.08 839
10674.06 842
10675.03 868
10676.01 868
10676.99 850
10677.96 852
10678.94 845
10679.91 866
10680.89 856
10681.86 868
10682.84 826
10683.82 833
10684.79 843
10685.77 896
10686.74 870
10687.72 858
10688.70 880
10689.67 851
10690.65 850
10691.63 853
10692.60 857
10693.58 851
10694.55 858
10695.53 859
10696.51 872
10697.48 812
10698.46 813
10699.44 861
10700.41 854
10701.39 870
10702.37 843
10703.34 835
10704.32 848
10705.30 825
10706.27 846
10707.25 837
10708.23 828
10709.21 811
10710.18 830
10711.16 812
10712.14 811
10713.11 803
10714.09 851
10715.07 863
10716.05 853
10717.02 833
10718.00 841
10718.98 863
10719.96 861
10720.93 850
10721.91 834
10722.89 847
10723.87 830
10724.85 829
10725.82 847
10726.80 825
10727.78 832
10728.76 843
10729.74 852
10730.71 854
10731.69 874
10732.67 906
10733.65 866
10734.63 841
10735.60 838
10736.58 859
10737.56 865
10738.54 845
10739.52 845
10740.50 885
10741.48 872
10742.45 888
10743.43 830
10744.41 882
10745.39 845
10746.37 851
10747.35 834
10748.33 855
10749.31 847
10750.28 844
10751.26 872
10752.24 879
10753.22 878
10754.20 851
10755.18 863
10756.16 858
10757.14 847
10758.12 889
10759.10 866
10760.08 851
10761.06 854
10762.04 887
10763.01 895
10763.99 868
10764.97 863
10765.95 862
10766.93 904
10767.91 898
10768.89 883
10769.87 890
10770.85 932
10771.83 899
10772.81 921
10773.79 881
10774.77 892
10775.75 864
10776.73 876
10777.71 889
10778.69 876
10779.67 906
10780.65 887
10781.63 901
10782.62 943
10783.60 882
10784.58 927
10785.56 940
10786.54 957
10787.52 957
10788.50 909
10789.48 915
10790.46 895
10791.44 918
10792.42 950
10793.40 900
10794.38 897
10795.37 889
10796.35 847
10797.33 879
10798.31 898
10799.29 891
10800.27 904
10801.25 908
10802.23 830
10803.21 862
10804.20 844
10805.18 881
10806.16 871
10807.14 885
10808.12 862
10809.10 865
10810.09 877
10811.07 861
10812.05 862
10813.03 869
10814.01 867
10815.00 874
10815.98 866
10816.96 889
10817.94 870
10818.92 871
10819.91 897
10820.89 847
10821.87 862
10822.85 872
10823.83 891
10824.82 906
10825.80 885
10826.78 884
10827.76 910
10828.75 904
10829.73 894
10830.71 860
10831.69 871
10832.68 885
10833.66 885
10834.64 863
10835.63 896
10836.61 861
10837.59 865
10838.57 888
10839.56 871
10840.54 896
10841.52 883
10842.51 876
10843.49 861
10844.47 877
10845.46 864
10846.44 895
10847.42 919
10848.41 886
10849.39 907
10850.37 894
10851.36 921
10852.34 933
10853.32 925
10854.31 941
10855.29 931
10856.28 906
10857.26 917
10858.24 918
10859.23 934
10860.21 940
10861.20 945
10862.18 914
10863.16 934
10864.15 938
10865.13 909
10866.12 929
10867.10 948
10868.08 960
10869.07 909
10870.05 948
10871.04 958
10872.02 920
10873.01 913
10873.99 924
10874.98 948
10875.96 970
10876.95 951
10877.93 928
10878.92 993
10879.90 965
10880.89 928
10881.87 945
10882.86 956
10883.84 994
10884.83 991
10885.81 967
10886.80 951
10887.78 982
10888.77 962
10889.75 939
10890.74 960
10891.72 990
10892.71 955
10893.69 989
10894.68 985
10895.66 992
10896.65 973
10897.64 950
10898.62 992
10899.61 1001
10900.59 994
10901.58 1002
10902.56 1021
10903.55 1018
10904.54 1017
10905.52 1013
10906.51 1009
10907.49 1024
10908.48 1067
10909.47 1023
10910.45 1044
10911.44 1058
10912.43 1064
10913.41 1108
10914.40 1097
10915.39 1088
10916.37 1028
10917.36 1074
10918.35 1133
10919.33 1101
10920.32 1076
10921.31 1091
10922.29 1122
10923.28 1112
10924.27 1120
10925.25 1124
10926.24 1133
10927.23 1118
10928.21 1105
10929.20 1141
10930.19 1132
10931.18 1136
10932.16 1137
10933.15 1146
10934.14 1154
10935.12 1187
10936.11 1127
10937.10 1190
10938.09 1138
10939.07 1196
10940.06 1185
10941.05 1199
10942.04 1219
10943.02 1207
10944.01 1237
10945.00 1218
10945.99 1215
10946.98 1261
10947.96 1296
10948.95 1308
10949.94 1292
10950.93 1323
10951.92 1340
10952.90 1348
10953.89 1383
10954.88 1389
10955.87 1466
10956.86 1441
10957.85 1501
10958.83 1502
10959.82 1525
10960.81 1569
10961.80 1516
10962.79 1548
10963.78 1586
10964.77 1557
10965.75 1458
10966.74 1502
10967.73 1475
10968.72 1425
10969.71 1401
10970.70 1365
10971.69 1403
10972.68 1356
10973.67 1344
10974.66 1331
10975.64 1324
10976.63 1324
10977.62 1309
10978.61 1339
10979.60 1328
10980.59 1284
10981.58 1335
10982.57 1307
10983.56 1353
10984.55 1294
10985.54 1337
10986.53 1347
10987.52 1341
10988.51 1394
10989.50 1367
10990.49 1425
10991.48 1442
10992.47 1450
10993.46 1496
10994.45 1507
10995.44 1590
10996.43 1624
10997.42 1665
10998.41 1734
10999.40 1786
11000.39 1815
11001.38 1823
11002.37 1838
11003.36 1870
11004.35 1795
11005.34 1772
11006.33 1765
11007.32 1650
11008.31 1578
11009.30 1574
11010.30 1522
11011.29 1418
11012.28 1362
11013.27 1350
11014.26 1289
11015.25 1298
11016.24 1232
11017.23 1210
11018.22 1200
11019.21 1179
11020.21 1164
11021.20 1103
11022.19 1139
11023.18 1128
11024.17 1140
11025.16 1137
11026.15 1102
11027.14 1122
11028.14 1090
11029.13 1110
11030.12 1125
11031.11 1087
11032.10 1114
11033.09 1087
11034.09 1119
11035.08 1094
11036.07 1105
11037.06 1081
11038.05 1086
11039.05 1117
11040.04 1085
11041.03 1110
11042.02 1075
11043.02 1045
11044.01 1036
11045.00 1094
11045.99 1053
11046.98 1073
11047.98 1071
11048.97 1074
11049.96 1032
11050.95 1044
11051.95 1011
11052.94 1034
11053.93 1015
11054.93 979
11055.92 1010
11056.91 980
11057.90 960
11058.90 1034
11059.89 1049
11060.88 1036
11061.88 1011
11062.87 1006
11063.86 1018
11064.86 998
11065.85 1039
11066.84 1006
11067.84 1047
11068.83 1023
11069.82 1040
11070.82 975
11071.81 988
11072.80 1009
11073.80 1020
11074.79 1019
11075.78 1039
11076.78 1028
11077.77 1023
11078.77 1013
11079.76 1036
11080.75 1040
11081.75 998
11082.74 1000
11083.74 991
11084.73 982
11085.72 991
11086.72 1006
11087.71 963
11088.71 996
11089.70 994
11090.70 1008
11091.69 978
11092.68 1012
11093.68 978
11094.67 972
11095.67 969
11096.66 975
11097.66 949
11098.65 966
11099.65 947
11100.64 942
11101.64 927
11102.63 922
11103.63 945
11104.62 952
11105.62 945
11106.61 952
11107.61 941
11108.60 964
11109.60 968
11110.59 920
11111.59 937
11112.58 973
11113.58 950
11114.57 982
11115.57 974
11116.56 943
11117.56 943
11118.56 923
11119.55 938
11120.55 949
11121.54 922
11122.54 936
11123.54 957
11124.53 914
11125.53 928
11126.52 956
11127.52 926
11128.51 924
11129.51 951
11130.51 947
11131.50 910
11132.50 910
11133.50 959
11134.49 922
11135.49 889
11136.49 888
11137.48 944
11138.48 942
11139.47 928
11140.47 913
11141.47 864
11142.46 897
11143.46 915
11144.46 925
11145.46 920
11146.45 905
11147.45 917
11148.45 915
11149.44 920
11150.44 928
11151.44 893
11152.43 909
11153.43 933
11154.43 906
11155.43 926
11156.42 919
11157.42 941
11158.42 934
11159.42 896
11160.41 898
11161.41 913
11162.41 896
11163.41 920
11164.40 923
11165.40 916
11166.40 913
11167.40 921
11168.39 920
11169.39 907
11170.39 913
11171.39 934
11172.39 927
11173.38 918
11174.38 924
11175.38 895
11176.38 920
11177.38 931
11178.38 931
11179.37 924
11180.37 949
11181.37 928
11182.37 940
11183.37 946
11184.37 922
11185.37 938
11186.36 934
11187.36 922
11188.36 957
11189.36 934
11190.36 941
11191.36 904
11192.36 903
11193.36 926
11194.36 932
11195.35 987
11196.35 975
11197.35 962
11198.35 934
11199.35 925
11200.35 923
11201.35 969
11202.35 945
11203.35 954
11204.35 931
11205.35 941
11206.35 965
11207.35 922
11208.35 973
11209.35 1014
11210.35 1002
11211.35 952
11212.35 959
11213.35 948
11214.35 987
11215.34 954
11216.35 962
11217.35 958
11218.35 951
11219.35 945
11220.35 936
11221.35 945
11222.35 934
11223.35 915
11224.35 937
11225.35 925
11226.35 950
11227.35 918
11228.35 925
11229.35 918
11230.35 923
11231.35 932
11232.35 921
11233.35 913
11234.35 948
11235.35 969
11236.35 953
11237.36 928
11238.36 949
11239.36 915
11240.36 914
11241.36 953
11242.36 954
11243.36 952
11244.36 956
11245.36 941
11246.37 917
11247.37 929
11248.37 914
11249.37 973
11250.37 956
11251.37 945
11252.38 951
11253.38 951
11254.38 960
11255.38 996
11256.38 978
11257.38 979
11258.39 1009
11259.39 968
11260.39 946
11261.39 944
11262.39 981
11263.40 975
11264.40 984
11265.40 976
11266.40 982
11267.40 978
11268.41 954
11269.41 969
11270.41 1025
11271.41 1008
11272.42 1019
11273.42 1035
11274.42 1055
11275.42 989
11276.43 1004
11277.43 1055
11278.43 1096
11279.44 1030
11280.44 1041
11281.44 1028
11282.44 996
11283.45 1017
11284.45 1017
11285.45 1007
11286.46 998
11287.46 979
11288.46 949
11289.47 921
11290.47 950
11291.47 981
11292.48 952
11293.48 927
11294.48 926
11295.49 917
11296.49 920
11297.49 905
11298.50 873
11299.50 934
11300.51 906
11301.51 932
11302.51 894
11303.52 894
11304.52 907
11305.53 927
11306.53 882
11307.53 878
11308.54 887
11309.54 905
11310.55 898
11311.55 895
11312.55 913
11313.56 914
11314.56 916
11315.57 934
11316.57 945
11317.58 931
11318.58 917
11319.59 924
11320.59 922
11321.59 928
11322.60 973
11323.60 941
11324.61 920
11325.61 934
11326.62 920
11327.62 919
11328.63 960
11329.63 977
11330.64 897
11331.64 910
11332.65 926
11333.65 937
11334.66 942
11335.67 925
11336.67 933
11337.68 919
11338.68 933
11339.69 902
11340.69 910
11341.70 901
11342.70 952
11343.71 915
11344.72 872
11345.72 930
11346.73 924
11347.73 917
11348.74 901
11349.74 888
11350.75 889
11351.76 898
11352.76 896
11353.77 881
11354.78 868
11355.78 863
11356.79 866
11357.79 866
11358.80 866
11359.81 854
11360.81 848
11361.82 881
11362.83 904
11363.83 876
11364.84 880
11365.85 907
11366.85 830
11367.86 875
11368.87 860
11369.87 835
11370.88 842
11371.89 861
11372.89 812
11373.90 833
11374.91 854
11375.92 836
11376.92 889
11377.93 885
11378.94 857
11379.94 861
11380.95 851
11381.96 834
11382.97 829
11383.97 846
11384.98 857
11385.99 860
11387.00 851
11388.00 832
11389.01 823
11390.02 843
11391.03 849
11392.04 834
11393.04 851
11394.05 856
11395.06 855
11396.07 844
11397.08 881
11398.08 864
11399.09 848
11400.10 864
11401.11 827
11402.12 869
11403.12 859
11404.13 828
11405.14 833
11406.15 837
11407.16 847
11408.17 845
11409.18 883
11410.18 815
11411.19 813
11412.20 830
11413.21 813
11414.22 843
11415.23 865
11416.24 833
11417.25 857
11418.25 840
11419.26 809
11420.27 803
11421.28 819
11422.29 819
11423.30 807
11424.31 843
11425.32 829
11426.33 835
11427.34 822
11428.35 825
11429.36 865
11430.37 865
11431.38 833
11432.39 852
11433.39 859
11434.40 900
11435.41 882
11436.42 877
11437.43 870
11438.44 826
11439.45 792
11440.46 846
11441.47 856
11442.48 878
11443.49 846
11444.50 833
11445.51 847
11446.52 878
11447.53 842
11448.55 837
11449.56 817
11450.57 819
11451.58 866
11452.59 853
11453.60 847
11454.61 842
11455.62 871
11456.63 862
11457.64 844
11458.65 861
11459.66 844
11460.67 817
11461.68 878
11462.69 861
11463.71 869
11464.72 867
11465.73 855
11466.74 864
11467.75 885
11468.76 856
11469.77 872
11470.78 854
11471.80 898
11472.81 884
11473.82 837
11474.83 888
11475.84 896
11476.85 903
11477.86 864
11478.88 899
11479.89 881
11480.90 874
11481.91 899
11482.92 894
11483.93 927
11484.95 867
11485.96 876
11486.97 856
11487.98 902
11489.00 913
11490.01 836
11491.02 871
11492.03 910
11493.04 885
11494.06 884
11495.07 858
11496.08 890
11497.09 869
11498.11 891
11499.12 891
11500.13 887
11501.14 859
11502.16 883
11503.17 881
11504.18 900
11505.20 863
11506.21 866
11507.22 871
11508.23 942
11509.25 898
11510.26 889
11511.27 920
11512.29 936
11513.30 943
11514.31 949
11515.33 945
11516.34 961
11517.35 977
11518.37 969
11519.38 974
11520.39 952
11521.41 973
11522.42 1006
11523.43 1022
11524.45 1024
11525.46 991
11526.47 991
11527.49 1028
11528.50 1077
11529.52 1066
11530.53 1103
11531.54 1096
11532.56 1159
11533.57 1175
11534.59 1185
11535.60 1220
11536.62 1256
11537.63 1285
11538.64 1284
11539.66 1326
11540.67 1372
11541.69 1359
11542.70 1335
11543.72 1362
11544.73 1327
11545.75 1297
11546.76 1295
11547.77 1219
11548.79 1182
11549.80 1173
11550.82 1163
11551.83 1156
11552.85 1110
11553.86 1099
11554.88 1042
11555.89 1013
11556.91 1003
11557.92 982
11558.94 984
11559.95 947
11560.97 941
11561.99 946
11563.00 931
11564.02 948
11565.03 936
11566.05 935
11567.06 903
11568.08 905
11569.09 964
11570.11 928
11571.13 905
11572.14 910
11573.16 919
11574.17 908
11575.19 899
11576.20 894
11577.22 906
11578.24 946
11579.25 937
11580.27 909
11581.29 916
11582.30 893
11583.32 913
11584.33 920
11585.35 933
11586.37 902
11587.38 873
11588.40 887
11589.42 902
11590.43 921
11591.45 947
11592.47 925
11593.48 933
11594.50 950
11595.52 939
11596.53 942
11597.55 947
11598.57 970
11599.58 967
11600.60 990
11601.62 972
11602.64 987
11603.65 969
11604.67 957
11605.69 970
11606.70 986
11607.72 946
11608.74 945
11609.76 910
11610.77 913
11611.79 900
11612.81 916
11613.83 940
11614.84 936
11615.86 936
11616.88 916
11617.90 892
11618.92 891
11619.93 898
11620.95 885
11621.97 919
11622.99 867
11624.01 877
11625.02 872
11626.04 879
11627.06 883
11628.08 863
11629.10 871
11630.11 904
11631.13 909
11632.15 878
11633.17 855
11634.19 849
11635.21 827
11636.23 837
11637.24 857
11638.26 856
11639.28 841
11640.30 824
11641.32 832
11642.34 842
11643.36 857
11644.38 818
11645.39 853
11646.41 860
11647.43 838
11648.45 828
11649.47 818
11650.49 795
11651.51 817
11652.53 834
11653.55 815
11654.57 802
11655.59 790
11656.61 810
11657.63 826
11658.65 832
11659.67 807
11660.69 795
11661.70 816
11662.72 788
11663.74 787
11664.76 786
11665.78 803
11666.80 794
11667.82 792
11668.84 797
11669.86 803
11670.88 788
11671.90 799
11672.92 812
11673.95 802
11674.97 805
11675.99 779
11677.01 828
11678.03 812
11679.05 800
11680.07 770
11681.09 771
11682.11 777
11683.13 788
11684.15 781
11685.17 798
11686.19 803
11687.21 808
11688.23 781
11689.25 765
11690.28 785
11691.30 789
11692.32 793
11693.34 796
11694.36 797
11695.38 771
11696.40 800
11697.42 808
11698.44 774
11699.47 767
11700.49 774
11701.51 766
11702.53 768
11703.55 769
11704.57 771
11705.60 750
11706.62 762
11707.64 753
11708.66 795
11709.68 780
11710.70 756
11711.73 774
11712.75 783
11713.77 778
11714.79 795
11715.81 803
11716.84 807
11717.86 800
11718.88 762
11719.90 764
11720.92 804
11721.95 774
11722.97 753
11723.99 763
11725.01 772
11726.04 802
11727.06 789
11728.08 774
11729.11 776
11730.13 771
11731.15 811
11732.17 776
11733.20 775
11734.22 773
11735.24 797
11736.26 774
11737.29 778
11738.31 792
11739.33 780
11740.36 800
11741.38 798
11742.40 773
11743.43 803
11744.45 777
11745.47 776
11746.50 760
11747.52 764
11748.54 744
11749.57 758
11750.59 772
11751.62 773
11752.64 812
11753.66 797
11754.69 734
11755.71 791
11756.73 771
11757.76 768
11758.78 770
11759.81 787
11760.83 798
11761.85 768
11762.88 733
11763.90 777
11764.93 760
11765.95 760
11766.98 743
11768.00 727
11769.02 786
11770.05 810
11771.07 778
11772.10 793
11773.12 769
11774.15 808
11775.17 771
11776.20 784
11777.22 787
11778.25 798
11779.27 789
11780.30 801
11781.32 785
11782.35 792
11783.37 818
11784.40 803
11785.42 831
11786.45 821
11787.47 811
11788.50 828
11789.52 814
11790.55 826
11791.57 814
11792.60 798
11793.62 792
11794.65 807
11795.67 774
11796.70 777
11797.73 781
11798.75 776
11799.78 807
11800.80 809
11801.83 800
11802.85 791
11803.88 778
11804.91 791
11805.93 799
11806.96 802
11807.98 828
11809.01 847
11810.04 807
11811.06 807
11812.09 814
11813.12 802
11814.14 810
11815.17 814
11816.19 799
11817.22 814
11818.25 814
11819.27 832
11820.30 836
11821.33 844
11822.35 862
11823.38 829
11824.41 841
11825.44 871
11826.46 864
11827.49 862
11828.52 871
11829.54 890
11830.57 852
11831.60 842
11832.62 874
11833.65 885
11834.68 853
11835.71 848
11836.73 865
11837.76 848
11838.79 843
11839.82 833
11840.84 877
11841.87 855
11842.90 841
11843.93 868
11844.95 862
11845.98 863
11847.01 887
11848.04 907
11849.07 861
11850.09 864
11851.12 907
11852.15 897
11853.18 909
11854.21 882
11855.23 897
11856.26 909
11857.29 902
11858.32 909
11859.35 912
11860.38 928
11861.40 901
11862.43 917
11863.46 916
11864.49 931
11865.52 925
11866.55 919
11867.58 905
11868.60 907
11869.63 951
11870.66 928
11871.69 904
11872.72 947
11873.75 920
11874.78 968
11875.81 987
11876.84 975
11877.86 978
11878.89 996
11879.92 975
11880.95 994
11881.98 973
11883.01 953
11884.04 1037
11885.07 1011
11886.10 1011
11887.13 1039
11888.16 1054
11889.19 1048
11890.22 1066
11891.25 1055
11892.28 1064
11893.31 1091
11894.34 1104
11895.37 1079
11896.40 1105
11897.43 1134
11898.46 1148
11899.49 1163
11900.52 1184
11901.55 1239
11902.58 1265
11903.61 1248
11904.64 1264
11905.67 1270
11906.70 1279
11907.73 1256
11908.76 1270
11909.79 1264
11910.82 1223
11911.85 1251
11912.88 1276
11913.91 1212
11914.94 1233
11915.97 1224
11917.01 1189
11918.04 1198
11919.07 1209
11920.10 1198
11921.13 1170
11922.16 1184
11923.19 1228
11924.22 1200
11925.25 1196
11926.28 1224
11927.32 1282
11928.35 1348
11929.38 1339
11930.41 1300
11931.44 1322
11932.47 1355
11933.50 1327
11934.54 1331
11935.57 1358
11936.60 1315
11937.63 1333
11938.66 1307
11939.70 1280
11940.73 1311
11941.76 1246
11942.79 1215
11943.82 1194
11944.85 1189
11945.89 1133
11946.92 1120
11947.95 1099
11948.98 1115
11950.02 1097
11951.05 1085
11952.08 1058
11953.11 1087
11954.15 1125
11955.18 1078
11956.21 1078
11957.24 1044
11958.28 1045
11959.31 1057
11960.34 1028
11961.37 1014
11962.41 1069
11963.44 1067
11964.47 1082
11965.51 1046
11966.54 1059
11967.57 1062
11968.60 1033
11969.64 1047
11970.67 1055
11971.70 1047
11972.74 1008
11973.77 1030
11974.80 1052
11975.84 1041
11976.87 1058
11977.90 1054
11978.94 1048
11979.97 1046
11981.00 1053
11982.04 1040
11983.07 1070
11984.11 1041
11985.14 1046
11986.17 1095
11987.21 1126
11988.24 1085
11989.28 1104
11990.31 1059
11991.34 1103
11992.38 1061
11993.41 1062
11994.45 1097
11995.48 1139
11996.51 1097
11997.55 1113
11998.58 1122
11999.62 1114
12000.65 1096
12001.69 1117
12002.72 1132
12003.76 1111
12004.79 1128
12005.82 1115
12006.86 1086
12007.89 1090
12008.93 1125
12009.96 1146
12011.00 1166
12012.03 1129
12013.07 1162
12014.10 1158
12015.14 1189
12016.17 1210
12017.21 1141
12018.24 1136
12019.28 1203
12020.32 1232
12021.35 1189
12022.39 1228
12023.42 1240
12024.46 1243
12025.49 1218
12026.53 1228
12027.56 1249
12028.60 1242
12029.64 1205
12030.67 1237
12031.71 1240
12032.74 1222
12033.78 1213
12034.81 1241
12035.85 1232
12036.89 1222
12037.92 1186
12038.96 1202
12039.99 1227
12041.03 1219
12042.07 1232
12043.10 1209
12044.14 1247
12045.18 1261
12046.21 1215
12047.25 1257
12048.29 1225
12049.32 1257
12050.36 1261
12051.40 1278
12052.43 1283
12053.47 1262
12054.51 1281
12055.54 1299
12056.58 1283
12057.62 1296
12058.65 1334
12059.69 1322
12060.73 1292
12061.76 1230
12062.80 1263
12063.84 1258
12064.88 1257
12065.91 1246
12066.95 1241
12067.99 1271
12069.03 1219
12070.06 1222
12071.10 1207
12072.14 1193
12073.18 1149
12074.21 1154
12075.25 1173
12076.29 1139
12077.33 1126
12078.36 1148
12079.40 1140
12080.44 1111
12081.48 1123
12082.52 1092
12083.55 1151
12084.59 1148
12085.63 1150
12086.67 1142
12087.71 1152
12088.74 1162
12089.78 1166
12090.82 1161
12091.86 1167
12092.90 1161
12093.94 1154
12094.98 1168
12096.01 1197
12097.05 1234
12098.09 1232
12099.13 1242
12100.17 1200
12101.21 1271
12102.25 1254
12103.28 1254
12104.32 1247
12105.36 1271
12106.40 1283
12107.44 1254
12108.48 1228
12109.52 1283
12110.56 1238
12111.60 1227
12112.64 1162
12113.68 1154
12114.72 1154
12115.76 1111
12116.79 1073
12117.83 1061
12118.87 1055
12119.91 1028
12120.95 1050
12121.99 1023
12123.03 1016
12124.07 1005
12125.11 1006
12126.15 983
12127.19 984
12128.23 959
12129.27 945
12130.31 984
12131.35 980
12132.39 985
12133.43 968
12134.47 966
12135.51 916
12136.55 923
12137.59 964
12138.63 938
12139.67 896
12140.71 955
12141.76 937
12142.80 913
12143.84 916
12144.88 959
12145.92 927
12146.96 891
12148.00 913
12149.04 896
12150.08 866
12151.12 881
12152.16 919
12153.20 899
12154.25 890
12155.29 892
12156.33 872
12157.37 861
12158.41 861
12159.45 898
12160.49 882
12161.53 883
12162.58 857
12163.62 837
12164.66 861
12165.70 876
12166.74 875
12167.78 890
12168.82 835
12169.87 832
12170.91 855
12171.95 839
12172.99 860
12174.03 849
12175.08 838
12176.12 816
12177.16 796
12178.20 841
12179.24 851
12180.29 865
12181.33 820
12182.37 834
12183.41 856
12184.46 818
12185.50 827
12186.54 824
12187.58 825
12188.63 858
12189.67 859
12190.71 810
12191.75 818
12192.80 849
12193.84 857
12194.88 853
12195.92 821
12196.97 834
12198.01 812
12199.05 839
12200.10 822
12201.14 799
12202.18 828
12203.23 845
12204.27 807
12205.31 811
12206.36 781
12207.40 785
12208.44 811
12209.49 806
12210.53 817
12211.57 826
12212.62 816
12213.66 811
12214.70 791
12215.75 791
12216.79 804
12217.84 804
12218.88 792
12219.92 767
12220.97 779
12222.01 768
12223.06 736
12224.10 744
12225.14 775
12226.19 796
12227.23 788
12228.28 803
12229.32 765
12230.36 750
12231.41 758
12232.45 751
12233.50 762
12234.54 775
12235.59 768
12236.63 810
12237.68 763
12238.72 726
12239.77 714
12240.81 741
12241.86 765
12242.90 775
12243.94 771
12244.99 758
12246.03 718
12247.08 707
12248.13 746
12249.17 810
12250.22 796
12251.26 750
12252.31 744
12253.35 761
12254.40 742
12255.44 751
12256.49 770
12257.53 731
12258.58 734
12259.62 752
12260.67 699
12261.72 732
12262.76 748
12263.81 726
12264.85 720
12265.90 748
12266.94 726
12267.99 746
12269.04 715
12270.08 730
12271.13 714
12272.17 753
12273.22 715
12274.27 711
12275.31 726
12276.36 728
12277.41 715
12278.45 725
12279.50 706
12280.55 723
12281.59 711
12282.64 724
12283.69 705
12284.73 690
12285.78 734
12286.83 700
12287.87 699
12288.92 707
12289.97 713
12291.01 710
12292.06 711
12293.11 694
12294.15 659
12295.20 662
12296.25 664
12297.30 687
12298.34 693
12299.39 690
12300.44 692
12301.48 695
12302.53 704
12303.58 675
12304.63 710
12305.67 687
12306.72 722
12307.77 706
12308.82 703
12309.87 749
12310.91 686
12311.96 667
12313.01 681
12314.06 662
12315.10 706
12316.15 675
12317.20 640
12318.25 671
12319.30 660
12320.34 663
12321.39 667
12322.44 653
12323.49 659
12324.54 656
12325.59 645
12326.63 681
12327.68 699
12328.73 720
12329.78 653
12330.83 666
12331.88 659
12332.93 682
12333.98 689
12335.02 659
12336.07 656
12337.12 628
12338.17 672
12339.22 661
12340.27 689
12341.32 691
12342.37 668
12343.42 698
12344.47 660
12345.51 685
12346.56 652
12347.61 655
12348.66 676
12349.71 667
12350.76 655
12351.81 639
12352.86 655
12353.91 661
12354.96 648
12356.01 670
12357.06 675
12358.11 654
12359.16 653
12360.21 663
12361.26 672
12362.31 673
12363.36 648
12364.41 664
12365.46 639
12366.51 670
12367.56 673
12368.61 698
12369.66 665
12370.71 660
12371.76 649
12372.81 677
12373.86 655
12374.91 672
12375.96 661
12377.01 677
12378.06 682
12379.11 661
12380.17 672
12381.22 658
12382.27 649
12383.32 675
12384.37 672
12385.42 653
12386.47 672
12387.52 678
12388.57 667
12389.62 645
12390.67 674
12391.73 660
12392.78 663
12393.83 666
12394.88 684
12395.93 645
12396.98 658
12398.03 701
12399.09 658
12400.14 658
12401.19 684
12402.24 682
12403.29 669
12404.34 670
12405.40 686
12406.45 688
12407.50 690
12408.55 707
12409.60 665
12410.66 664
12411.71 648
12412.76 698
12413.81 671
12414.86 690
12415.92 685
12416.97 689
12418.02 677
12419.07 684
12420.13 683
12421.18 672
12422.23 666
12423.28 693
12424.34 686
12425.39 696
12426.44 689
12427.49 671
12428.55 686
12429.60 686
12430.65 704
12431.71 683
12432.76 685
12433.81 689
12434.86 677
12435.92 678
12436.97 658
12438.02 663
12439.08 683
12440.13 673
12441.18 722
12442.24 698
12443.29 688
12444.34 681
12445.40 668
12446.45 697
12447.50 676
12448.56 675
12449.61 681
12450.67 695
12451.72 701
12452.77 721
12453.83 703
12454.88 680
12455.94 680
12456.99 692
12458.04 696
12459.10 678
12460.15 708
12461.21 698
12462.26 687
12463.31 692
12464.37 664
12465.42 681
12466.48 727
12467.53 732
12468.59 713
12469.64 706
12470.70 710
12471.75 727
12472.80 720
12473.86 709
12474.91 745
12475.97 748
12477.02 719
12478.08 727
12479.13 754
12480.19 757
12481.24 751
12482.30 774
12483.35 731
12484.41 739
12485.46 748
12486.52 729
12487.57 717
12488.63 692
12489.69 722
12490.74 735
12491.80 736
12492.85 735
12493.91 716
12494.96 734
12496.02 723
12497.07 693
12498.13 680
12499.19 672
12500.24 665
12501.30 692
12502.35 670
12503.41 717
12504.47 683
12505.52 675
12506.58 690
12507.63 720
12508.69 702
12509.75 691
12510.80 702
12511.86 696
12512.91 682
12513.97 671
12515.03 696
12516.08 675
12517.14 694
12518.20 712
12519.25 707
12520.31 721
12521.37 713
12522.42 741
12523.48 726
12524.54 712
12525.59 728
12526.65 704
12527.71 690
12528.77 695
12529.82 694
12530.88 692
12531.94 691
12532.99 712
12534.05 706
12535.11 700
12536.17 709
12537.22 711
12538.28 743
12539.34 720
12540.40 696
12541.45 707
12542.51 739
12543.57 716
12544.63 714
12545.68 714
12546.74 681
12547.80 710
12548.86 688
12549.92 707
12550.97 735
12552.03 710
12553.09 720
12554.15 737
12555.21 738
12556.26 701
12557.32 703
12558.38 704
12559.44 717
12560.50 721
12561.56 703
12562.61 670
12563.67 709
12564.73 724
12565.79 714
12566.85 702
12567.91 700
12568.97 719
12570.02 717
12571.08 696
12572.14 689
12573.20 701
12574.26 728
12575.32 705
12576.38 702
12577.44 693
12578.50 716
12579.56 696
12580.61 706
12581.67 700
12582.73 727
12583.79 715
12584.85 718
12585.91 698
12586.97 683
12588.03 702
12589.09 718
12590.15 697
12591.21 706
12592.27 693
12593.33 696
12594.39 732
12595.45 703
12596.51 724
12597.57 718
12598.63 727
12599.69 706
12600.75 700
12601.81 711
12602.87 690
12603.93 693
12604.99 689
12606.05 703
12607.11 697
12608.17 720
12609.23 716
12610.29 717
12611.35 721
12612.41 725
12613.47 690
12614.53 713
12615.59 689
12616.66 723
12617.72 753
12618.78 733
12619.84 751
12620.90 762
12621.96 755
12623.02 745
12624.08 766
12625.14 736
12626.20 765
12627.26 779
12628.33 771
12629.39 786
12630.45 752
12631.51 786
12632.57 789
12633.63 776
12634.69 758
12635.76 789
12636.82 767
12637.88 756
12638.94 786
12640.00 783
12641.06 788
12642.13 785
12643.19 766
12644.25 793
12645.31 732
12646.37 737
12647.44 730
12648.50 762
12649.56 742
12650.62 762
12651.68 763
12652.75 765
12653.81 770
12654.87 758
12655.93 757
12657.00 774
12658.06 759
12659.12 776
12660.18 755
12661.25 743
12662.31 757
12663.37 779
12664.43 766
12665.50 745
12666.56 787
12667.62 778
12668.69 772
12669.75 795
12670.81 751
12671.88 768
12672.94 798
12674.00 791
12675.06 777
12676.13 789
12677.19 792
12678.25 815
12679.32 774
12680.38 778
12681.44 792
12682.51 774
12683.57 814
12684.64 769
12685.70 771
12686.76 767
12687.83 817
12688.89 851
12689.95 827
12691.02 822
12692.08 825
12693.15 834
12694.21 845
12695.27 840
12696.34 837
12697.40 832
12698.47 914
12699.53 873
12700.59 855
12701.66 859
12702.72 864
12703.79 888
12704.85 891
12705.92 870
12706.98 917
12708.05 888
12709.11 884
12710.18 877
12711.24 872
12712.30 892
12713.37 878
12714.43 903
12715.50 898
12716.56 893
12717.63 890
12718.69 895
12719.76 864
12720.82 893
12721.89 913
12722.95 884
12724.02 908
12725.09 872
12726.15 892
12727.22 888
12728.28 943
12729.35 917
12730.41 958
12731.48 960
12732.54 950
12733.61 940
12734.68 963
12735.74 935
12736.81 957
12737.87 968
12738.94 935
12740.00 935
12741.07 910
12742.14 899
12743.20 905
12744.27 915
12745.33 904
12746.40 892
12747.47 855
12748.53 877
12749.60 885
12750.67 869
12751.73 870
12752.80 829
12753.87 816
12754.93 844
12756.00 809
12757.07 835
12758.13 846
12759.20 854
12760.27 820
12761.33 836
12762.40 830
12763.47 803
12764.53 811
12765.60 809
12766.67 804
12767.73 835
12768.80 826
12769.87 845
12770.94 806
12772.00 828
12773.07 846
12774.14 788
12775.21 778
12776.27 756
12777.34 821
12778.41 784
12779.48 787
12780.54 792
12781.61 766
12782.68 772
12783.75 781
12784.81 776
12785.88 752
12786.95 726
12788.02 769
12789.09 768
12790.15 748
12791.22 753
12792.29 756
12793.36 759
12794.43 762
12795.49 772
12796.56 746
12797.63 775
12798.70 794
12799.77 760
12800.84 748
12801.90 752
12802.97 755
12804.04 749
12805.11 760
12806.18 778
12807.25 770
12808.32 743
12809.39 767
12810.45 755
12811.52 759
12812.59 776
12813.66 782
12814.73 827
12815.80 829
12816.87 768
12817.94 769
12819.01 808
12820.08 785
12821.15 785
12822.21 792
12823.28 828
12824.35 784
12825.42 818
12826.49 826
12827.56 839
12828.63 819
12829.70 787
12830.77 794
12831.84 772
12832.91 805
12833.98 838
12835.05 781
12836.12 791
12837.19 817
12838.26 784
12839.33 772
12840.40 763
12841.47 743
12842.54 747
12843.61 768
12844.68 792
12845.75 723
12846.82 742
12847.89 788
12848.96 766
12850.03 769
12851.10 739
12852.18 728
12853.25 725
12854.32 705
12855.39 682
12856.46 684
12857.53 695
12858.60 749
12859.67 733
12860.74 710
12861.81 708
12862.88 707
12863.96 679
12865.03 701
12866.10 703
12867.17 703
12868.24 705
12869.31 692
12870.38 670
12871.45 694
12872.53 680
12873.60 681
12874.67 668
12875.74 671
12876.81 678
12877.88 655
12878.96 685
12880.03 698
12881.10 690
12882.17 689
12883.24 693
12884.31 678
12885.39 641
12886.46 647
12887.53 679
12888.60 687
12889.68 639
12890.75 654
12891.82 673
12892.89 695
12893.96 676
12895.04 682
12896.11 668
12897.18 674
12898.25 661
12899.33 642
12900.40 654
12901.47 662
12902.54 664
12903.62 678
12904.69 644
12905.76 663
12906.84 680
12907.91 654
12908.98 630
12910.06 659
12911.13 644
12912.20 636
12913.27 639
12914.35 632
12915.42 649
12916.49 636
12917.57 645
12918.64 623
12919.71 629
12920.79 635
12921.86 652
12922.94 659
12924.01 618
12925.08 605
12926.16 616
12927.23 640
12928.30 621
12929.38 617
12930.45 618
12931.53 640
12932.60 622
12933.67 614
12934.75 601
12935.82 635
12936.90 619
12937.97 644
12939.04 628
12940.12 606
12941.19 614
12942.27 621
12943.34 623
12944.42 631
12945.49 640
12946.56 629
12947.64 638
12948.71 670
12949.79 624
12950.86 611
12951.94 594
12953.01 634
12954.09 624
12955.16 615
12956.24 606
12957.31 619
12958.39 651
12959.46 648
12960.54 615
12961.61 607
12962.69 616
12963.76 607
12964.84 620
12965.91 614
12966.99 605
12968.07 608
12969.14 628
12970.22 625
12971.29 632
12972.37 634
12973.44 633
12974.52 645
12975.59 629
12976.67 621
12977.75 630
12978.82 651
12979.90 627
12980.97 636
12982.05 623
12983.13 644
12984.20 617
12985.28 652
12986.35 638
12987.43 592
12988.51 618
12989.58 634
12990.66 619
12991.74 641
12992.81 624
12993.89 616
12994.97 626
12996.04 616
12997.12 617
12998.20 614
12999.27 608
13000.35 613
13001.43 627
13002.50 656
13003.58 605
13004.66 595
13005.73 632
13006.81 617
13007.89 630
13008.97 639
13010.04 589
13011.12 623
13012.20 628
13013.27 657
13014.35 621
13015.43 622
13016.51 631
13017.58 643
13018.66 637
13019.74 604
13020.82 632
13021.89 608
13022.97 618
13024.05 602
13025.13 627
13026.21 622
13027.28 625
13028.36 625
13029.44 614
13030.52 621
13031.60 589
13032.67 632
13033.75 636
13034.83 608
13035.91 628
13036.99 627
13038.07 660
13039.14 637
13040.22 593
13041.30 599
13042.38 606
13043.46 626
13044.54 615
13045.62 587
13046.69 614
13047.77 632
13048.85 616
13049.93 622
13051.01 600
13052.09 616
13053.17 618
13054.25 595
13055.33 596
13056.40 618
13057.48 638
13058.56 619
13059.64 593
13060.72 604
13061.80 618
13062.88 634
13063.96 607
13065.04 602
13066.12 608
13067.20 610
13068.28 602
13069.36 590
13070.44 589
13071.52 606
13072.60 598
13073.68 604
13074.76 609
13075.84 590
13076.92 593
13078.00 593
13079.08 614
13080.16 615
13081.24 617
13082.32 611
13083.40 575
13084.48 590
13085.56 620
13086.64 624
13087.72 630
13088.80 617
13089.88 580
13090.96 607
13092.04 627
13093.12 588
13094.20 601
13095.28 609
13096.36 634
13097.44 596
13098.52 589
13099.61 621
13100.69 609
13101.77 606
13102.85 607
13103.93 595
13105.01 611
13106.09 633
13107.17 609
13108.25 601
13109.34 610
13110.42 593
13111.50 609
13112.58 607
13113.66 625
13114.74 619
13115.82 618
13116.91 621
13117.99 636
13119.07 624
13120.15 618
13121.23 628
13122.31 636
13123.40 635
13124.48 628
13125.56 624
13126.64 595
13127.72 626
13128.81 613
13129.89 637
13130.97 612
13132.05 626
13133.14 604
13134.22 615
13135.30 641
13136.38 623
13137.47 621
13138.55 619
13139.63 596
13140.71 602
13141.80 628
13142.88 609
13143.96 640
13145.04 639
13146.13 624
13147.21 608
13148.29 601
13149.38 633
13150.46 628
13151.54 641
13152.62 637
13153.71 666
13154.79 636
13155.87 653
13156.96 658
13158.04 621
13159.12 646
13160.21 643
13161.29 645
13162.37 613
13163.46 623
13164.54 628
13165.62 642
13166.71 643
13167.79 619
13168.88 624
13169.96 631
13171.04 626
13172.13 634
13173.21 623
13174.30 625
13175.38 630
13176.46 649
13177.55 631
13178.63 613
13179.72 630
13180.80 662
13181.88 668
13182.97 623
13184.05 633
13185.14 627
13186.22 633
13187.31 641
13188.39 628
13189.48 650
13190.56 651
13191.65 640
13192.73 661
13193.81 664
13194.90 645
13195.98 648
13197.07 676
13198.15 690
13199.24 685
13200.32 657
13201.41 641
13202.49 666
13203.58 654
13204.67 656
13205.75 641
13206.84 663
13207.92 644
13209.01 671
13210.09 678
13211.18 650
13212.26 672
13213.35 654
13214.43 629
13215.52 626
13216.61 651
13217.69 671
13218.78 688
13219.86 643
13220.95 654
13222.04 648
13223.12 626
13224.21 655
13225.29 701
13226.38 700
13227.47 683
13228.55 660
13229.64 673
13230.72 679
13231.81 666
13232.90 705
13233.98 676
13235.07 671
13236.16 646
13237.24 688
13238.33 688
13239.42 681
13240.50 705
13241.59 713
13242.68 704
13243.76 677
13244.85 693
13245.94 665
13247.02 656
13248.11 678
13249.20 709
13250.29 683
13251.37 675
13252.46 711
13253.55 689
13254.63 704
13255.72 676
13256.81 721
13257.90 725
13258.98 693
13260.07 701
13261.16 710
13262.25 743
13263.33 726
13264.42 737
13265.51 721
13266.60 709
13267.69 706
13268.77 729
13269.86 717
13270.95 765
13272.04 743
13273.13 743
13274.21 766
13275.30 745
13276.39 736
13277.48 754
13278.57 764
13279.65 760
13280.74 763
13281.83 758
13282.92 756
13284.01 754
13285.10 744
13286.19 781
13287.27 793
13288.36 777
13289.45 775
13290.54 773
13291.63 774
13292.72 769
13293.81 796
13294.90 798
13295.98 802
13297.07 815
13298.16 794
13299.25 819
13300.34 796
13301.43 799
13302.52 791
13303.61 813
13304.70 823
13305.79 834
13306.88 833
13307.97 839
13309.06 843
13310.15 810
13311.24 882
13312.32 850
13313.41 851
13314.50 847
13315.59 832
13316.68 859
13317.77 849
13318.86 858
13319.95 823
13321.04 877
13322.13 855
13323.22 886
13324.31 878
13325.40 851
13326.49 817
13327.58 866
13328.68 889
13329.77 886
13330.86 882
13331.95 911
13333.04 926
13334.13 939
13335.22 939
13336.31 898
13337.40 885
13338.49 941
13339.58 926
13340.67 935
13341.76 934
13342.85 946
13343.94 946
13345.04 940
13346.13 942
13347.22 930
13348.31 935
13349.40 974
13350.49 939
13351.58 940
13352.67 942
13353.77 928
13354.86 948
13355.95 924
13357.04 982
13358.13 948
13359.22 990
13360.31 990
13361.41 1019
13362.50 980
13363.59 982
13364.68 990
13365.77 1033
13366.87 1011
13367.96 1011
13369.05 1014
13370.14 1029
13371.23 1048
13372.33 1042
13373.42 1048
13374.51 1038
13375.60 1040
13376.69 1052
13377.79 970
13378.88 997
13379.97 1009
13381.06 1005
13382.16 948
13383.25 957
13384.34 982
13385.43 937
13386.53 931
13387.62 925
13388.71 882
13389.81 882
13390.90 875
13391.99 861
13393.08 895
13394.18 854
13395.27 876
13396.36 867
13397.46 870
13398.55 830
13399.64 848
13400.74 906
13401.83 880
13402.92 874
13404.02 836
13405.11 848
13406.20 855
13407.30 829
13408.39 819
13409.48 841
13410.58 831
13411.67 816
13412.77 850
13413.86 821
13414.95 823
13416.05 824
13417.14 842
13418.23 862
13419.33 835
13420.42 799
13421.52 836
13422.61 841
13423.71 833
13424.80 824
13425.89 850
13426.99 843
13428.08 811
13429.18 822
13430.27 860
13431.37 844
13432.46 862
13433.56 868
13434.65 874
13435.74 831
13436.84 845
13437.93 875
13439.03 834
13440.12 859
13441.22 847
13442.31 882
13443.41 881
13444.50 880
13445.60 860
13446.69 838
13447.79 846
13448.88 881
13449.98 876
13451.08 865
13452.17 842
13453.27 891
13454.36 873
13455.46 870
13456.55 859
13457.65 875
13458.74 912
13459.84 909
13460.94 907
13462.03 914
13463.13 893
13464.22 910
13465.32 910
13466.41 900
13467.51 908
13468.61 934
13469.70 934
13470.80 948
13471.90 961
13472.99 935
13474.09 944
13475.18 934
13476.28 953
13477.38 918
13478.47 939
13479.57 909
13480.67 921
13481.76 922
13482.86 993
13483.96 947
13485.05 970
13486.15 950
13487.25 988
13488.34 983
13489.44 977
13490.54 983
13491.63 1030
13492.73 1019
13493.83 1037
13494.93 1013
13496.02 1023
13497.12 1033
13498.22 1034
13499.31 1088
13500.41 1071
13501.51 1028
13502.61 1038
13503.70 1078
13504.80 1066
13505.90 1056
13507.00 1072
13508.09 1029
13509.19 1085
13510.29 1037
13511.39 1031
13512.49 1051
13513.58 1083
13514.68 1083
13515.78 1086
13516.88 1063
13517.98 1063
13519.07 1013
13520.17 1026
13521.27 991
13522.37 1002
13523.47 993
13524.57 977
13525.66 1005
13526.76 1019
13527.86 980
13528.96 982
13530.06 965
13531.16 947
13532.25 940
13533.35 950
13534.45 904
13535.55 912
13536.65 902
13537.75 914
13538.85 930
13539.95 906
13541.05 880
13542.14 880
13543.24 855
13544.34 853
13545.44 850
13546.54 853
13547.64 837
13548.74 860
13549.84 847
13550.94 831
13552.04 854
13553.14 841
13554.24 825
13555.34 815
13556.44 803
13557.54 789
13558.64 781
13559.74 808
13560.84 773
13561.94 803
13563.04 794
13564.13 770
13565.23 763
13566.34 778
13567.44 775
13568.54 779
13569.64 775
13570.74 792
13571.84 767
13572.94 771
13574.04 780
13575.14 794
13576.24 800
13577.34 789
13578.44 781
13579.54 780
13580.64 829
13581.74 783
13582.84 783
13583.94 788
13585.04 756
13586.14 794
13587.24 769
13588.35 761
13589.45 785
13590.55 770
13591.65 766
13592.75 776
13593.85 775
13594.95 791
13596.05 821
13597.15 809
13598.26 798
13599.36 788
13600.46 790
13601.56 791
13602.66 781
13603.76 809
13604.86 797
13605.97 787
13607.07 814
13608.17 806
13609.27 809
13610.37 789
13611.47 794
13612.58 785
13613.68 815
13614.78 825
13615.88 784
13616.98 792
13618.09 803
13619.19 816
13620.29 803
13621.39 805
13622.50 808
13623.60 822
13624.70 865
13625.80 829
13626.91 797
13628.01 797
13629.11 763
13630.21 815
13631.32 826
13632.42 820
13633.52 789
13634.62 816
13635.73 853
13636.83 842
13637.93 836
13639.04 806
13640.14 844
13641.24 847
13642.35 823
13643.45 792
13644.55 795
13645.65 787
13646.76 827
13647.86 825
13648.96 832
13650.07 803
13651.17 846
13652.28 817
13653.38 814
13654.48 803
13655.59 822
13656.69 813
13657.79 796
13658.90 770
13660.00 768
13661.11 776
13662.21 830
13663.31 836
13664.42 816
13665.52 788
13666.63 760
13667.73 789
13668.83 796
13669.94 788
13671.04 842
13672.15 809
13673.25 778
13674.36 775
13675.46 790
13676.56 771
13677.67 763
13678.77 784
13679.88 775
13680.98 805
13682.09 776
13683.19 800
13684.30 787
13685.40 802
13686.51 786
13687.61 776
13688.72 781
13689.82 786
13690.93 830
13692.03 836
13693.14 825
13694.24 791
13695.35 809
13696.45 785
13697.56 828
13698.66 800
13699.77 783
13700.87 832
13701.98 826
13703.09 835
13704.19 801
13705.30 809
13706.40 835
13707.51 857
13708.61 881
13709.72 842
13710.83 827
13711.93 878
13713.04 887
13714.14 839
13715.25 860
13716.36 864
13717.46 872
13718.57 874
13719.67 878
13720.78 874
13721.89 900
13722.99 910
13724.10 903
13725.21 879
13726.31 886
13727.42 922
13728.53 929
13729.63 882
13730.74 909
13731.85 913
13732.95 923
13734.06 931
13735.17 928
13736.27 941
13737.38 965
13738.49 955
13739.59 930
13740.70 936
13741.81 960
13742.92 954
13744.02 996
13745.13 989
13746.24 1018
13747.35 1052
13748.45 1018
13749.56 1032
13750.67 1060
13751.78 1082
13752.88 1099
13753.99 1088
13755.10 1116
13756.21 1162
13757.31 1177
13758.42 1158
13759.53 1194
13760.64 1196
13761.75 1236
13762.85 1212
13763.96 1228
13765.07 1261
13766.18 1275
13767.29 1280
13768.39 1212
13769.50 1232
13770.61 1225
13771.72 1233
13772.83 1242
13773.94 1207
13775.04 1210
13776.15 1229
13777.26 1227
13778.37 1174
13779.48 1141
13780.59 1111
13781.70 1130
13782.80 1096
13783.91 1098
13785.02 1131
13786.13 1068
13787.24 1058
13788.35 1062
13789.46 995
13790.57 989
13791.68 941
13792.79 970
13793.90 931
13795.00 906
13796.11 888
13797.22 872
13798.33 880
13799.44 881
13800.55 878
13801.66 873
13802.77 894
13803.88 886
13804.99 841
13806.10 838
13807.21 861
13808.32 870
13809.43 863
13810.54 811
13811.65 830
13812.76 822
13813.87 839
13814.98 849
13816.09 831
13817.20 820
13818.31 809
13819.42 841
13820.53 799
13821.64 788
13822.75 804
13823.86 813
13824.97 817
13826.08 801
13827.19 784
13828.30 824
13829.41 804
13830.53 784
13831.64 818
13832.75 786
13833.86 788
13834.97 796
13836.08 778
13837.19 780
13838.30 817
13839.41 827
13840.52 799
13841.64 794
13842.75 791
13843.86 789
13844.97 826
13846.08 820
13847.19 804
13848.30 808
13849.41 822
13850.53 814
13851.64 790
13852.75 791
13853.86 796
13854.97 831
13856.08 812
13857.20 808
13858.31 790
13859.42 838
13860.53 805
13861.64 791
13862.76 827
13863.87 810
13864.98 815
13866.09 834
13867.20 867
13868.32 838
13869.43 839
13870.54 823
13871.65 834
13872.77 812
13873.88 820
13874.99 838
13876.10 865
13877.22 840
13878.33 846
13879.44 839
13880.55 857
13881.67 823
13882.78 858
13883.89 852
13885.01 826
13886.12 819
13887.23 859
13888.34 860
13889.46 860
13890.57 837
13891.68 846
13892.80 888
13893.91 885
13895.02 918
13896.14 878
13897.25 899
13898.36 888
13899.48 881
13900.59 872
13901.70 860
13902.82 865
13903.93 889
13905.05 871
13906.16 836
13907.27 858
13908.39 856
13909.50 874
13910.61 868
13911.73 851
13912.84 847
13913.96 824
13915.07 823
13916.19 794
13917.30 831
13918.41 821
13919.53 798
13920.64 787
13921.76 798
13922.87 827
13923.99 786
13925.10 806
13926.21 757
13927.33 787
13928.44 792
13929.56 749
13930.67 751
13931.79 756
13932.90 777
13934.02 744
13935.13 773
13936.25 762
13937.36 756
13938.48 769
13939.59 784
13940.71 772
13941.82 768
13942.94 740
13944.05 787
13945.17 758
13946.28 745
13947.40 763
13948.52 812
13949.63 778
13950.75 748
13951.86 746
13952.98 754
13954.09 736
13955.21 734
13956.32 738
13957.44 743
13958.56 752
13959.67 800
13960.79 748
13961.90 744
13963.02 727
13964.14 731
13965.25 772
13966.37 763
13967.48 755
13968.60 741
13969.72 767
13970.83 771
13971.95 755
13973.07 750
13974.18 757
13975.30 776
13976.42 765
13977.53 753
13978.65 754
13979.77 754
13980.88 771
13982.00 732
13983.12 759
13984.23 743
13985.35 734
13986.47 752
13987.58 762
13988.70 745
13989.82 768
13990.94 775
13992.05 780
13993.17 768
13994.29 747
13995.40 750
13996.52 786
13997.64 771
13998.76 765
13999.87 754
14000.99 781
14002.11 774
14003.23 799
14004.35 827
14005.46 779
14006.58 802
14007.70 768
14008.82 783
14009.93 789
14011.05 772
14012.17 780
14013.29 777
14014.41 767
14015.52 780
14016.64 774
14017.76 799
14018.88 761
14020.00 802
14021.12 758
14022.23 757
14023.35 773
14024.47 796
14025.59 790
14026.71 794
14027.83 785
14028.95 808
14030.06 791
14031.18 780
14032.30 778
14033.42 769
14034.54 780
14035.66 800
14036.78 813
14037.90 814
14039.02 787
14040.14 790
14041.25 816
14042.37 824
14043.49 832
14044.61 802
14045.73 798
14046.85 799
14047.97 838
14049.09 812
14050.21 826
14051.33 826
14052.45 808
14053.57 873
14054.69 860
14055.81 865
14056.93 856
14058.05 884
14059.17 873
14060.29 878
14061.41 883
14062.53 877
14063.65 903
14064.77 890
14065.89 906
14067.01 915
14068.13 911
14069.25 907
14070.37 937
14071.49 887
14072.61 888
14073.73 959
14074.85 953
14075.97 944
14077.09 935
14078.21 991
14079.33 934
14080.45 980
14081.57 974
14082.69 985
14083.82 1005
14084.94 988
14086.06 982
14087.18 993
14088.30 1000
14089.42 992
14090.54 1048
14091.66 1030
14092.78 1013
14093.91 1011
14095.03 1042
14096.15 1009
14097.27 1053
14098.39 1028
14099.51 1033
14100.63 1052
14101.76 1059
14102.88 992
14104.00 1028
14105.12 1064
14106.24 1044
14107.36 991
14108.49 995
14109.61 1015
14110.73 1005
14111.85 952
14112.97 954
14114.10 964
14115.22 980
14116.34 990
14117.46 953
14118.58 934
14119.71 929
14120.83 915
14121.95 907
14123.07 891
14124.20 899
14125.32 933
14126.44 887
14127.56 868
14128.69 872
14129.81 885
14130.93 886
14132.06 880
14133.18 875
14134.30 859
14135.42 841
14136.55 852
14137.67 845
14138.79 854
14139.92 842
14141.04 798
14142.16 834
14143.29 803
14144.41 845
14145.53 844
14146.66 850
14147.78 839
14148.90 818
14150.03 813
14151.15 811
14152.27 803
14153.40 797
14154.52 831
14155.64 809
14156.77 805
14157.89 822
14159.02 809
14160.14 818
14161.26 819
14162.39 790
14163.51 839
14164.64 817
14165.76 832
14166.88 825
14168.01 811
14169.13 800
14170.26 810
14171.38 811
14172.51 812
14173.63 808
14174.75 801
14175.88 827
14177.00 812
14178.13 801
14179.25 776
14180.38 782
14181.50 807
14182.63 822
14183.75 813
14184.88 796
14186.00 782
14187.13 795
14188.25 839
14189.38 798
14190.50 788
14191.63 798
14192.75 809
14193.88 813
14195.00 770
14196.13 770
14197.25 775
14198.38 801
14199.50 746
14200.63 772
14201.76 763
14202.88 744
14204.01 793
14205.13 775
14206.26 744
14207.38 774
14208.51 743
14209.64 740
14210.76 746
14211.89 723
14213.01 735
14214.14 729
14215.27 736
14216.39 734
14217.52 725
14218.64 753
14219.77 736
14220.90 719
14222.02 716
14223.15 705
14224.28 713
14225.40 734
14226.53 725
14227.66 727
14228.78 719
14229.91 747
14231.04 741
14232.16 726
14233.29 727
14234.42 688
14235.54 703
14236.67 741
14237.80 697
14238.92 738
14240.05 730
14241.18 717
14242.31 704
14243.43 718
14244.56 711
14245.69 691
14246.82 690
14247.94 701
14249.07 695
14250.20 709
14251.33 684
14252.45 684
14253.58 693
14254.71 673
14255.84 696
14256.96 713
14258.09 718
14259.22 687
14260.35 703
14261.47 687
14262.60 691
14263.73 694
14264.86 701
14265.99 683
14267.12 650
14268.24 665
14269.37 672
14270.50 666
14271.63 660
14272.76 686
14273.89 678
14275.01 681
14276.14 676
14277.27 658
14278.40 663
14279.53 648
14280.66 658
14281.79 656
14282.91 655
14284.04 699
14285.17 658
14286.30 658
14287.43 637
14288.56 619
14289.69 655
14290.82 664
14291.95 648
14293.08 668
14294.20 661
14295.33 668
14296.46 655
14297.59 636
14298.72 640
14299.85 672
14300.98 625
14302.11 642
14303.24 624
14304.37 637
14305.50 633
14306.63 665
14307.76 656
14308.89 625
14310.02 658
14311.15 630
14312.28 646
14313.41 662
14314.54 623
14315.67 653
14316.80 623
14317.93 600
14319.06 617
14320.19 634
14321.32 651
14322.45 630
14323.58 664
14324.71 645
14325.84 612
14326.97 635
14328.10 630
14329.23 612
14330.36 605
14331.49 621
14332.62 636
14333.76 640
14334.89 624
14336.02 625
14337.15 598
14338.28 633
14339.41 645
14340.54 671
14341.67 657
14342.80 636
14343.93 620
14345.07 635
14346.20 628
14347.33 620
14348.46 656
14349.59 661
14350.72 654
14351.85 627
14352.99 654
14354.12 632
14355.25 648
14356.38 621
14357.51 611
14358.64 587
14359.78 638
14360.91 615
14362.04 617
14363.17 621
14364.30 645
14365.44 620
14366.57 631
14367.70 648
14368.83 616
14369.96 606
14371.10 636
14372.23 629
14373.36 639
14374.49 633
14375.63 631
14376.76 638
14377.89 590
14379.02 608
14380.16 597
14381.29 632
14382.42 646
14383.55 623
14384.69 611
14385.82 596
14386.95 618
14388.09 619
14389.22 620
14390.35 622
14391.49 601
14392.62 603
14393.75 630
14394.89 618
14396.02 625
14397.15 609
14398.28 629
14399.42 619
14400.55 589
14401.69 620
14402.82 607
14403.95 659
14405.09 612
14406.22 622
14407.35 615
14408.49 644
14409.62 633
14410.75 619
14411.89 622
14413.02 651
14414.16 629
14415.29 632
14416.42 649
14417.56 644
14418.69 644
14419.83 639
14420.96 651
14422.10 645
14423.23 665
14424.36 616
14425.50 638
14426.63 638
14427.77 646
14428.90 634
14430.04 639
14431.17 653
14432.31 629
14433.44 620
14434.58 630
14435.71 640
14436.85 667
14437.98 677
14439.12 625
14440.25 648
14441.39 654
14442.52 671
14443.66 646
14444.79 659
14445.93 646
14447.06 654
14448.20 640
14449.33 652
14450.47 643
14451.60 685
14452.74 694
14453.87 681
14455.01 679
14456.14 659
14457.28 677
14458.42 667
14459.55 653
14460.69 647
14461.82 667
14462.96 668
14464.10 653
14465.23 669
14466.37 645
14467.50 676
14468.64 699
14469.78 688
14470.91 687
14472.05 696
14473.18 710
14474.32 682
14475.46 723
14476.59 686
14477.73 663
14478.87 670
14480.00 692
14481.14 697
14482.28 693
14483.41 677
14484.55 672
14485.69 671
14486.82 662
14487.96 664
14489.10 645
14490.23 673
14491.37 662
14492.51 653
14493.65 663
14494.78 680
14495.92 691
14497.06 705
14498.19 647
14499.33 656
14500.47 663
14501.61 665
14502.74 677
14503.88 680
14505.02 687
14506.16 639
14507.29 649
14508.43 666
14509.57 646
14510.71 645
14511.85 629
14512.98 628
14514.12 633
14515.26 641
14516.40 671
14517.54 678
14518.67 635
14519.81 640
14520.95 652
14522.09 618
14523.23 621
14524.36 600
14525.50 629
14526.64 651
14527.78 651
14528.92 627
14530.06 649
14531.19 628
14532.33 615
14533.47 627
14534.61 599
14535.75 602
14536.89 616
14538.03 640
14539.17 605
14540.31 607
14541.44 631
14542.58 628
14543.72 635
14544.86 648
14546.00 636
14547.14 639
14548.28 623
14549.42 631
14550.56 629
14551.70 643
14552.84 649
14553.98 645
14555.12 624
14556.25 615
14557.39 623
14558.53 639
14559.67 642
14560.81 668
14561.95 645
14563.09 638
14564.23 664
14565.37 674
14566.51 672
14567.65 673
14568.79 677
14569.93 659
14571.07 688
14572.21 682
14573.35 645
14574.49 644
14575.63 678
14576.77 682
14577.92 654
14579.06 670
14580.20 682
14581.34 709
14582.48 691
14583.62 672
14584.76 690
14585.90 715
14587.04 711
14588.18 682
14589.32 703
14590.46 696
14591.60 683
14592.74 696
14593.89 702
14595.03 686
14596.17 716
14597.31 714
14598.45 709
14599.59 740
14600.73 735
14601.87 773
14603.02 725
14604.16 718
14605.30 716
14606.44 697
14607.58 734
14608.72 746
14609.86 770
14611.01 791
14612.15 752
14613.29 747
14614.43 786
14615.57 751
14616.72 800
14617.86 768
14619.00 779
14620.14 767
14621.28 791
14622.43 802
14623.57 779
14624.71 796
14625.85 788
14627.00 836
14628.14 846
14629.28 858
14630.42 842
14631.56 862
14632.71 842
14633.85 871
14634.99 858
14636.14 863
14637.28 906
14638.42 881
14639.56 906
14640.71 870
14641.85 853
14642.99 832
14644.14 855
14645.28 829
14646.42 829
14647.56 822
14648.71 796
14649.85 776
14650.99 799
14652.14 774
14653.28 788
14654.42 771
14655.57 706
14656.71 733
14657.85 740
14659.00 715
14660.14 716
14661.29 687
14662.43 673
14663.57 691
14664.72 668
14665.86 640
14667.00 662
14668.15 658
14669.29 658
14670.44 679
14671.58 687
14672.73 659
14673.87 679
14675.01 653
14676.16 640
14677.30 641
14678.45 623
14679.59 647
14680.74 633
14681.88 584
14683.02 602
14684.17 633
14685.31 605
14686.46 603
14687.60 596
14688.75 623
14689.89 617
14691.04 605
14692.18 582
14693.33 604
14694.47 600
14695.62 588
14696.76 585
14697.91 582
14699.05 579
14700.20 600
14701.34 611
14702.49 599
14703.63 548
14704.78 576
14705.92 567
14707.07 576
14708.22 581
14709.36 553
14710.51 589
14711.65 575
14712.80 597
14713.94 587
14715.09 547
14716.23 555
14717.38 596
14718.53 569
14719.67 600
14720.82 590
14721.96 574
14723.11 573
14724.26 552
14725.40 581
14726.55 556
14727.70 578
14728.84 575
14729.99 584
14731.13 584
14732.28 572
14733.43 571
14734.57 556
14735.72 578
14736.87 582
14738.01 573
14739.16 566
14740.31 569
14741.45 585
14742.60 552
14743.75 556
14744.89 563
14746.04 557
14747.19 592
14748.34 550
14749.48 558
14750.63 576
14751.78 564
14752.92 554
14754.07 552
14755.22 560
14756.37 581
14757.51 554
14758.66 546
14759.81 535
14760.96 524
14762.10 540
14763.25 568
14764.40 566
14765.55 549
14766.70 550
14767.84 546
14768.99 546
14770.14 544
14771.29 551
14772.43 566
14773.58 506
14774.73 517
14775.88 516
14777.03 499
14778.18 521
14779.32 523
14780.47 520
14781.62 534
14782.77 545
14783.92 541
14785.07 514
14786.21 522
14787.36 561
14788.51 556
14789.66 521
14790.81 530
14791.96 524
14793.11 517
14794.26 529
14795.40 516
14796.55 521
14797.70 523
14798.85 511
14800.00 515
14801.15 521
14802.30 546
14803.45 520
14804.60 525
14805.75 536
14806.90 518
14808.05 513
14809.19 520
14810.34 534
14811.49 500
14812.64 504
14813.79 534
14814.94 509
14816.09 514
14817.24 499
14818.39 503
14819.54 492
14820.69 486
14821.84 484
14822.99 501
14824.14 505
14825.29 504
14826.44 506
14827.59 515
14828.74 498
14829.89 501
14831.04 492
14832.19 497
14833.34 490
14834.49 498
14835.64 481
14836.79 484
14837.95 497
14839.10 475
14840.25 487
14841.40 513
14842.55 504
14843.70 487
14844.85 503
14846.00 486
14847.15 525
14848.30 527
14849.45 513
14850.60 487
14851.76 508
14852.91 509
14854.06 519
14855.21 478
14856.36 468
14857.51 494
14858.66 505
14859.81 474
14860.97 498
14862.12 484
14863.27 521
14864.42 495
14865.57 473
14866.72 486
14867.88 448
14869.03 500
14870.18 488
14871.33 488
14872.48 439
14873.64 476
14874.79 498
14875.94 473
14877.09 472
14878.24 468
14879.40 493
14880.55 477
14881.70 458
14882.85 461
14884.00 459
14885.16 464
14886.31 484
14887.46 473
14888.61 499
14889.77 476
14890.92 484
14892.07 479
14893.23 488
14894.38 485
14895.53 475
14896.68 478
14897.84 480
14898.99 490
14900.14 492
14901.30 519
14902.45 491
14903.60 470
14904.75 494
14905.91 489
14907.06 505
14908.21 479
14909.37 473
14910.52 486
14911.67 457
14912.83 480
14913.98 467
14915.14 480
14916.29 476
14917.44 475
14918.60 497
14919.75 494
14920.90 497
14922.06 481
14923.21 502
14924.37 471
14925.52 509
14926.67 463
14927.83 493
14928.98 479
14930.14 469
14931.29 467
14932.44 500
14933.60 498
14934.75 500
14935.91 477
14937.06 490
14938.22 498
14939.37 473
14940.52 511
14941.68 486
14942.83 491
14943.99 509
14945.14 458
14946.30 496
14947.45 489
14948.61 466
14949.76 463
14950.92 507
14952.07 492
14953.23 497
14954.38 464
14955.54 476
14956.69 508
14957.85 526
14959.00 482
14960.16 475
14961.31 479
14962.47 506
14963.62 469
14964.78 501
14965.94 478
14967.09 484
14968.25 491
14969.40 503
14970.56 483
14971.71 471
14972.87 485
14974.03 483
14975.18 522
14976.34 472
14977.49 479
14978.65 520
14979.81 480
14980.96 491
14982.12 503
14983.27 501
14984.43 476
14985.59 480
14986.74 471
14987.90 464
14989.06 458
14990.21 482
14991.37 478
14992.53 476
14993.68 458
14994.84 477
14996.00 490
14997.15 491
14998.31 484
14999.47 485
15000.62 454
15001.78 466
15002.94 474
15004.09 465
15005.25 483
15006.41 450
15007.56 473
15008.72 463
15009.88 462
15011.04 471
15012.19 473
15013.35 463
15014.51 497
15015.67 470
15016.82 485
15017.98 464
15019.14 473
15020.30 466
15021.45 458
15022.61 472
15023.77 468
15024.93 485
15026.08 465
15027.24 502
15028.40 472
15029.56 459
15030.72 470
15031.87 476
15033.03 492
15034.19 487
15035.35 465
15036.51 477
15037.67 468
15038.82 466
15039.98 494
15041.14 468
15042.30 485
15043.46 480
15044.62 476
15045.78 484
15046.93 472
15048.09 496
15049.25 474
15050.41 460
15051.57 473
15052.73 470
15053.89 489
15055.05 481
15056.20 478
15057.36 460
15058.52 492
15059.68 486
15060.84 469
15062.00 491
15063.16 477
15064.32 474
15065.48 462
15066.64 494
15067.80 491
15068.96 473
15070.12 483
15071.28 486
15072.44 487
15073.60 472
15074.76 489
15075.91 447
15077.07 493
15078.23 481
15079.39 483
15080.55 481
15081.71 503
15082.87 491
15084.03 484
15085.19 494
15086.35 463
15087.51 461
15088.68 471
15089.84 487
15091.00 517
15092.16 497
15093.32 471
15094.48 483
15095.64 472
15096.80 472
15097.96 472
15099.12 460
15100.28 455
15101.44 472
15102.60 495
15103.76 491
15104.92 463
15106.08 476
15107.25 485
15108.41 484
15109.57 480
15110.73 477
15111.89 528
15113.05 521
15114.21 481
15115.37 486
15116.54 524
15117.70 532
15118.86 509
15120.02 487
15121.18 494
15122.34 492
15123.50 494
15124.67 505
15125.83 499
15126.99 456
15128.15 472
15129.31 500
15130.47 496
15131.64 491
15132.80 516
15133.96 501
15135.12 518
15136.28 474
15137.45 512
15138.61 505
15139.77 489
15140.93 509
15142.10 524
15143.26 518
15144.42 498
15145.58 505
15146.75 504
15147.91 547
15149.07 504
15150.23 525
15151.40 514
15152.56 534
15153.72 521
15154.88 501
15156.05 530
15157.21 522
15158.37 519
15159.54 506
15160.70 499
15161.86 515
15163.03 524
15164.19 537
15165.35 532
15166.52 530
15167.68 515
15168.84 526
15170.01 572
15171.17 546
15172.33 534
15173.50 543
15174.66 537
15175.82 546
15176.99 530
15178.15 544
15179.31 559
15180.48 568
15181.64 547
15182.81 528
15183.97 536
15185.13 572
15186.30 569
15187.46 556
15188.63 566
15189.79 572
15190.95 574
15192.12 603
15193.28 572
15194.45 564
15195.61 590
15196.78 598
15197.94 565
15199.10 536
15200.27 567
15201.43 577
15202.60 580
15203.76 578
15204.93 586
15206.09 566
15207.26 554
15208.42 526
15209.59 534
15210.75 537
15211.92 554
15213.08 570
15214.25 585
15215.41 564
15216.58 573
15217.74 565
15218.91 593
15220.07 604
15221.24 590
15222.40 584
15223.57 571
15224.74 595
15225.90 587
15227.07 605
15228.23 596
15229.40 604
15230.56 594
15231.73 594
15232.89 604
15234.06 590
15235.23 604
15236.39 564
15237.56 583
15238.72 581
15239.89 580
15241.06 616
15242.22 602
15243.39 588
15244.56 577
15245.72 596
15246.89 573
15248.05 586
15249.22 608
15250.39 597
15251.55 597
15252.72 578
15253.89 593
15255.05 547
15256.22 580
15257.39 560
15258.55 593
15259.72 581
15260.89 559
15262.05 544
15263.22 560
15264.39 555
15265.56 557
15266.72 563
15267.89 565
15269.06 578
15270.22 570
15271.39 540
15272.56 561
15273.73 537
15274.89 544
15276.06 537
15277.23 540
15278.40 522
15279.56 540
15280.73 517
15281.90 552
15283.07 542
15284.23 544
15285.40 528
15286.57 538
15287.74 524
15288.91 517
15290.07 517
15291.24 523
15292.41 514
15293.58 516
15294.75 511
15295.92 534
15297.08 546
15298.25 514
15299.42 510
15300.59 500
15301.76 530
15302.93 515
15304.09 500
15305.26 508
15306.43 526
15307.60 535
15308.77 524
15309.94 511
15311.11 536
15312.28 530
15313.44 556
15314.61 528
15315.78 532
15316.95 540
15318.12 523
15319.29 524
15320.46 506
15321.63 513
15322.80 516
15323.97 520
15325.14 507
15326.30 504
15327.47 518
15328.64 528
15329.81 513
15330.98 506
15332.15 503
15333.32 545
15334.49 546
15335.66 536
15336.83 539
15338.00 520
15339.17 518
15340.34 516
15341.51 528
15342.68 532
15343.85 522
15345.02 510
15346.19 527
15347.36 527
15348.53 544
15349.70 512
15350.87 530
15352.04 531
15353.21 524
15354.38 536
15355.55 548
15356.72 536
15357.90 556
15359.07 550
15360.24 540
15361.41 552
15362.58 534
15363.75 555
15364.92 542
15366.09 563
15367.26 537
15368.43 537
15369.60 535
15370.77 541
15371.95 529
15373.12 538
15374.29 516
15375.46 555
15376.63 525
15377.80 541
15378.97 535
15380.15 568
15381.32 566
15382.49 527
15383.66 538
15384.83 551
15386.00 533
15387.17 550
15388.35 544
15389.52 539
15390.69 541
15391.86 550
15393.03 546
15394.21 547
15395.38 531
15396.55 519
15397.72 544
15398.89 516
15400.07 551
15401.24 548
15402.41 542
15403.58 536
15404.76 524
15405.93 521
15407.10 526
15408.27 510
15409.45 502
15410.62 507
15411.79 517
15412.96 497
15414.14 509
15415.31 498
15416.48 507
15417.66 536
15418.83 508
15420.00 489
15421.17 503
15422.35 487
15423.52 480
15424.69 499
15425.87 488
15427.04 488
15428.21 484
15429.39 491
15430.56 541
15431.73 482
15432.91 468
15434.08 498
15435.25 481
15436.43 506
15437.60 504
15438.77 506
15439.95 514
15441.12 489
15442.30 492
15443.47 498
15444.64 492
15445.82 501
15446.99 495
15448.17 486
15449.34 470
15450.51 496
15451.69 495
15452.86 477
15454.04 489
15455.21 472
15456.39 476
15457.56 499
15458.73 487
15459.91 483
15461.08 474
15462.26 467
15463.43 517
15464.61 497
15465.78 515
15466.96 447
15468.13 473
15469.31 505
15470.48 487
15471.66 515
15472.83 469
15474.01 465
15475.18 493
15476.36 460
15477.53 477
15478.71 487
15479.88 467
15481.06 478
15482.23 484
15483.41 485
15484.58 463
15485.76 477
15486.93 481
15488.11 497
15489.29 483
15490.46 486
15491.64 504
15492.81 507
15493.99 470
15495.16 492
15496.34 510
15497.52 498
15498.69 467
15499.87 475
15501.04 501
15502.22 454
15503.40 494
15504.57 475
15505.75 481
15506.92 481
15508.10 482
15509.28 483
15510.45 505
15511.63 499
15512.81 492
15513.98 505
15515.16 484
15516.34 494
15517.51 478
15518.69 500
15519.87 518
15521.04 504
15522.22 492
15523.40 483
15524.57 491
15525.75 498
15526.93 497
15528.11 476
15529.28 501
15530.46 497
15531.64 493
15532.81 506
15533.99 513
15535.17 497
15536.35 479
15537.52 518
15538.70 523
15539.88 513
15541.06 499
15542.23 522
15543.41 499
15544.59 494
15545.77 518
15546.95 503
15548.12 501
15549.30 516
15550.48 528
15551.66 510
15552.83 487
15554.01 521
15555.19 518
15556.37 508
15557.55 500
15558.73 514
15559.90 523
15561.08 544
15562.26 512
15563.44 483
15564.62 496
15565.80 514
15566.97 539
15568.15 523
15569.33 505
15570.51 528
15571.69 531
15572.87 557
15574.05 532
15575.23 537
15576.40 557
15577.58 575
15578.76 541
15579.94 529
15581.12 535
15582.30 529
15583.48 545
15584.66 534
15585.84 552
15587.02 553
15588.20 541
15589.38 567
15590.56 549
15591.73 521
15592.91 573
15594.09 580
15595.27 583
15596.45 588
15597.63 556
15598.81 575
15599.99 575
15601.17 580
15602.35 563
15603.53 572
15604.71 583
15605.89 572
15607.07 604
15608.25 593
15609.43 605
15610.61 605
15611.79 571
15612.97 607
15614.15 636
15615.33 593
15616.51 576
15617.69 605
15618.88 613
15620.06 601
15621.24 613
15622.42 614
15623.60 600
15624.78 608
15625.96 635
15627.14 630
15628.32 629
15629.50 624
15630.68 612
15631.86 654
15633.05 619
15634.23 634
15635.41 633
15636.59 675
15637.77 655
15638.95 628
15640.13 659
15641.31 649
15642.50 661
15643.68 660
15644.86 665
15646.04 660
15647.22 668
15648.40 669
15649.58 651
15650.77 624
15651.95 638
15653.13 646
15654.31 665
15655.49 679
15656.68 645
15657.86 626
15659.04 643
15660.22 675
15661.40 651
15662.59 692
15663.77 679
15664.95 676
15666.13 659
15667.32 666
15668.50 650
15669.68 658
15670.86 656
15672.05 658
15673.23 671
15674.41 658
15675.59 640
15676.78 635
15677.96 667
15679.14 706
15680.32 673
15681.51 686
15682.69 650
15683.87 639
15685.06 681
15686.24 665
15687.42 663
15688.61 640
15689.79 665
15690.97 674
15692.16 678
15693.34 653
15694.52 661
15695.71 671
15696.89 668
15698.07 692
15699.26 665
15700.44 633
15701.62 659
15702.81 651
15703.99 644
15705.17 662
15706.36 648
15707.54 656
15708.73 661
15709.91 689
15711.09 683
15712.28 695
15713.46 694
15714.65 686
15715.83 668
15717.02 680
15718.20 720
15719.38 747
15720.57 739
15721.75 714
15722.94 706
15724.12 692
15725.31 683
15726.49 726
15727.68 720
15728.86 719
15730.04 739
15731.23 736
15732.41 742
15733.60 751
15734.78 736
15735.97 705
15737.15 714
15738.34 713
15739.52 746
15740.71 770
15741.89 769
15743.08 748
15744.27 789
15745.45 760
15746.64 740
15747.82 760
15749.01 753
15750.19 771
15751.38 760
15752.56 774
15753.75 774
15754.93 791
15756.12 781
15757.31 798
15758.49 821
15759.68 792
15760.86 809
15762.05 824
15763.24 824
15764.42 792
15765.61 806
15766.79 816
15767.98 796
15769.17 802
15770.35 755
15771.54 790
15772.72 763
15773.91 768
15775.10 773
15776.28 768
15777.47 760
15778.66 727
15779.84 762
15781.03 769
15782.22 750
15783.40 730
15784.59 708
15785.78 713
15786.96 742
15788.15 722
15789.34 721
15790.53 735
15791.71 727
15792.90 700
15794.09 709
15795.27 680
15796.46 695
15797.65 725
15798.84 719
15800.02 684
15801.21 696
15802.40 667
15803.59 646
15804.77 639
15805.96 643
15807.15 644
15808.34 644
15809.52 631
15810.71 637
15811.90 629
15813.09 652
15814.28 618
15815.46 627
15816.65 620
15817.84 622
15819.03 617
15820.22 659
15821.40 644
15822.59 595
15823.78 615
15824.97 626
15826.16 632
15827.35 618
15828.53 583
15829.72 633
15830.91 618
15832.10 607
15833.29 604
15834.48 595
15835.67 623
15836.85 615
15838.04 626
15839.23 603
15840.42 615
15841.61 609
15842.80 590
15843.99 627
15845.18 614
15846.37 604
15847.55 636
15848.74 605
15849.93 604
15851.12 615
15852.31 637
15853.50 605
15854.69 599
15855.88 595
15857.07 604
15858.26 645
15859.45 630
15860.64 589
15861.83 612
15863.02 583
15864.21 609
15865.40 622
15866.59 581
15867.78 610
15868.97 621
15870.16 641
15871.35 650
15872.54 612
15873.73 639
15874.92 590
15876.11 594
15877.30 618
15878.49 638
15879.68 617
15880.87 613
15882.06 636
15883.25 651
15884.44 615
15885.63 637
15886.82 644
15888.01 634
15889.20 593
15890.39 599
15891.59 611
15892.78 624
15893.97 658
15895.16 656
15896.35 653
15897.54 658
15898.73 671
15899.92 657
15901.11 651
15902.30 634
15903.50 659
15904.69 670
15905.88 696
15907.07 679
15908.26 702
15909.45 659
15910.64 660
15911.84 686
15913.03 661
15914.22 678
15915.41 665
15916.60 655
15917.79 646
15918.99 667
15920.18 664
15921.37 653
15922.56 702
15923.75 678
15924.95 673
15926.14 672
15927.33 676
15928.52 658
15929.71 646
15930.91 686
15932.10 666
15933.29 665
15934.48 657
15935.68 655
15936.87 675
15938.06 674
15939.25 681
15940.45 671
15941.64 663
15942.83 625
15944.03 601
15945.22 653
15946.41 600
15947.60 615
15948.80 612
15949.99 609
15951.18 597
15952.38 614
15953.57 592
15954.76 602
15955.96 571
15957.15 589
15958.34 560
15959.54 585
15960.73 570
15961.92 565
15963.12 560
15964.31 537
15965.50 535
15966.70 538
15967.89 540
15969.08 529
15970.28 525
15971.47 520
15972.67 543
15973.86 524
15975.05 529
15976.25 532
15977.44 548
15978.64 523
15979.83 527
15981.02 514
15982.22 530
15983.41 513
15984.61 499
15985.80 504
15987.00 489
15988.19 539
15989.38 535
15990.58 485
15991.77 488
15992.97 504
15994.16 493
15995.36 487
15996.55 489
15997.75 475
15998.94 484
16000.14 515
16001.33 497
16002.53 478
16003.72 475
16004.92 483
16006.11 485
16007.31 489
16008.50 474
16009.70 449
16010.89 470
16012.09 492
16013.28 474
16014.48 469
16015.67 487
16016.87 458
16018.07 490
16019.26 462
16020.46 459
16021.65 465
16022.85 477
16024.04 457
16025.24 464
16026.44 460
16027.63 476
16028.83 481
16030.02 481
16031.22 462
16032.42 466
16033.61 475
16034.81 438
16036.00 454
16037.20 478
16038.40 473
16039.59 488
16040.79 468
16041.99 478
16043.18 463
16044.38 477
16045.58 463
16046.77 470
16047.97 464
16049.17 474
16050.36 481
16051.56 475
16052.76 460
16053.95 469
16055.15 450
16056.35 450
16057.54 459
16058.74 480
16059.94 445
16061.14 442
16062.33 459
16063.53 455
16064.73 450
16065.92 447
16067.12 474
16068.32 445
16069.52 445
16070.71 450
16071.91 457
16073.11 488
16074.31 440
16075.50 455
16076.70 438
16077.90 444
16079.10 461
16080.30 443
16081.49 459
16082.69 464
16083.89 440
16085.09 435
16086.29 440
16087.48 466
16088.68 482
16089.88 436
16091.08 436
16092.28 453
16093.48 444
16094.67 448
16095.87 456
16097.07 474
16098.27 451
16099.47 437
16100.67 452
16101.87 473
16103.06 452
16104.26 438
16105.46 462
16106.66 431
16107.86 448
16109.06 446
16110.26 457
16111.46 446
16112.66 418
16113.86 419
16115.05 434
16116.25 428
16117.45 436
16118.65 435
16119.85 449
16121.05 446
16122.25 424
16123.45 420
16124.65 433
16125.85 437
16127.05 432
16128.25 389
16129.45 407
16130.65 410
16131.85 443
16133.05 449
16134.25 460
16135.45 414
16136.65 431
16137.85 423
16139.05 427
16140.25 442
16141.45 440
16142.65 428
16143.85 396
16145.05 442
16146.25 419
16147.45 442
16148.65 440
16149.85 408
16151.05 411
16152.25 427
16153.45 427
16154.65 436
16155.85 395
16157.05 421
16158.25 454
16159.46 423
16160.66 427
16161.86 413
16163.06 399
16164.26 420
16165.46 421
16166.66 400
16167.86 421
16169.06 439
16170.27 431
16171.47 424
16172.67 435
16173.87 416
16175.07 424
16176.27 413
16177.47 426
16178.67 410
16179.88 431
16181.08 418
16182.28 412
16183.48 410
16184.68 403
16185.89 446
16187.09 457
16188.29 438
16189.49 427
16190.69 414
16191.90 430
16193.10 414
16194.30 434
16195.50 415
16196.70 440
16197.91 425
16199.11 425
16200.31 426
16201.51 432
16202.72 414
16203.92 433
16205.12 408
16206.32 409
16207.53 417
16208.73 421
16209.93 443
16211.13 434
16212.34 403
16213.54 437
16214.74 411
16215.95 435
16217.15 437
16218.35 414
16219.55 403
16220.76 401
16221.96 404
16223.16 419
16224.37 420
16225.57 437
16226.77 427
16227.98 441
16229.18 435
16230.38 427
16231.59 415
16232.79 410
16233.99 411
16235.20 437
16236.40 409
16237.61 431
16238.81 409
16240.01 416
16241.22 423
16242.42 428
16243.63 445
16244.83 430
16246.03 444
16247.24 439
16248.44 432
16249.65 458
16250.85 452
16252.05 470
16253.26 453
16254.46 464
16255.67 457
16256.87 433
16258.08 437
16259.28 432
16260.49 446
16261.69 425
16262.89 432
16264.10 431
16265.30 434
16266.51 455
16267.71 435
16268.92 452
16270.12 459
16271.33 457
16272.53 457
16273.74 443
16274.94 458
16276.15 439
16277.35 441
16278.56 454
16279.77 462
16280.97 438
16282.18 433
16283.38 442
16284.59 442
16285.79 453
16287.00 457
16288.20 458
16289.41 432
16290.61 430
16291.82 443
16293.03 450
16294.23 445
16295.44 424
16296.64 453
16297.85 437
16299.06 462
16300.26 474
16301.47 442
16302.67 441
16303.88 447
16305.09 449
16306.29 462
16307.50 438
16308.71 459
16309.91 448
16311.12 440
16312.33 435
16313.53 439
16314.74 448
16315.95 442
16317.15 457
16318.36 440
16319.57 444
16320.77 431
16321.98 437
16323.19 418
16324.39 424
16325.60 439
16326.81 461
16328.01 415
16329.22 424
16330.43 419
16331.64 407
16332.84 402
16334.05 420
16335.26 443
16336.47 438
16337.67 468
16338.88 446
16340.09 405
16341.30 433
16342.50 430
16343.71 446
16344.92 457
16346.13 448
16347.33 444
16348.54 427
16349.75 420
16350.96 438
16352.17 437
16353.37 420
16354.58 416
16355.79 435
16357.00 431
16358.21 408
16359.41 421
16360.62 398
16361.83 428
16363.04 436
16364.25 398
16365.46 409
16366.67 431
16367.87 418
16369.08 423
16370.29 413
16371.50 438
16372.71 422
16373.92 403
16375.13 421
16376.34 442
16377.54 416
16378.75 419
16379.96 405
16381.17 416
16382.38 428
16383.59 414
16384.80 417
16386.01 414
16387.22 416
16388.43 417
16389.64 398
16390.85 407
16392.05 399
16393.26 386
16394.47 409
16395.68 387
16396.89 397
16398.10 397
16399.31 406
16400.52 411
16401.73 428
16402.94 395
16404.15 400
16405.36 390
16406.57 411
16407.78 396
16408.99 419
16410.20 397
16411.41 400
16412.62 415
16413.83 390
16415.04 403
16416.25 416
16417.46 410
16418.67 392
16419.88 413
16421.10 421
16422.31 435
16423.52 405
16424.73 396
16425.94 397
16427.15 409
16428.36 407
16429.57 411
16430.78 416
16431.99 414
16433.20 397
16434.41 411
16435.63 419
16436.84 395
16438.05 401
16439.26 401
16440.47 429
16441.68 424
16442.89 433
16444.10 394
16445.32 412
16446.53 422
16447.74 393
16448.95 395
16450.16 412
16451.37 413
16452.59 411
16453.80 424
16455.01 423
16456.22 413
16457.43 411
16458.64 426
16459.86 413
16461.07 422
16462.28 420
16463.49 431
16464.70 399
16465.92 412
16467.13 408
16468.34 407
16469.55 423
16470.77 408
16471.98 416
16473.19 435
16474.40 422
16475.62 420
16476.83 409
16478.04 397
16479.25 418
16480.47 446
16481.68 404
16482.89 387
16484.11 427
16485.32 428
16486.53 430
16487.74 408
16488.96 401
16490.17 406
16491.38 424
16492.60 427
16493.81 415
16495.02 405
16496.24 398
16497.45 407
16498.66 408
16499.88 418
16501.09 437
16502.30 407
16503.52 425
16504.73 413
16505.94 407
16507.16 402
16508.37 427
16509.59 408
16510.80 412
16512.01 399
16513.23 414
16514.44 396
16515.66 421
16516.87 433
16518.08 390
16519.30 398
16520.51 393
16521.73 410
16522.94 435
16524.16 409
16525.37 418
16526.58 422
16527.80 425
16529.01 441
16530.23 417
16531.44 426
16532.66 415
16533.87 442
16535.09 437
16536.30 437
16537.52 414
16538.73 448
16539.95 431
16541.16 454
16542.38 414
16543.59 431
16544.81 425
16546.02 449
16547.24 459
16548.45 452
16549.67 445
16550.88 423
16552.10 440
16553.31 463
16554.53 449
16555.74 450
16556.96 435
16558.18 453
16559.39 431
16560.61 449
16561.82 457
16563.04 487
16564.25 474
16565.47 481
16566.69 459
16567.90 458
16569.12 475
16570.33 455
16571.55 454
16572.77 436
16573.98 482
16575.20 477
16576.41 464
16577.63 470
16578.85 457
16580.06 457
16581.28 461
16582.50 454
16583.71 468
16584.93 472
16586.15 482
16587.36 435
16588.58 455
16589.80 459
16591.01 467
16592.23 463
16593.45 451
16594.66 441
16595.88 425
16597.10 450
16598.32 446
16599.53 467
16600.75 427
16601.97 439
16603.18 425
16604.40 430
16605.62 427
16606.84 434
16608.05 438
16609.27 412
16610.49 439
16611.71 425
16612.92 418
16614.14 432
16615.36 412
16616.58 411
16617.79 420
16619.01 427
16620.23 409
16621.45 405
16622.67 397
16623.88 387
16625.10 395
16626.32 429
16627.54 409
16628.76 393
16629.97 398
16631.19 390
16632.41 399
16633.63 405
16634.85 394
16636.07 407
16637.29 415
16638.50 389
16639.72 411
16640.94 394
16642.16 379
16643.38 368
16644.60 411
16645.82 388
16647.03 406
16648.25 393
16649.47 398
16650.69 403
16651.91 384
16653.13 389
16654.35 403
16655.57 392
16656.79 383
16658.01 388
16659.23 369
16660.45 383
16661.66 403
16662.88 394
16664.10 386
16665.32 378
16666.54 396
16667.76 408
16668.98 393
16670.20 387
16671.42 384
16672.64 390
16673.86 378
16675.08 387
16676.30 370
16677.52 389
16678.74 391
16679.96 378
16681.18 390
16682.40 402
16683.62 391
16684.84 359
16686.06 382
16687.28 401
16688.50 374
16689.72 383
16690.94 373
16692.16 397
16693.39 392
16694.61 381
16695.83 369
16697.05 380
16698.27 398
16699.49 384
16700.71 377
16701.93 417
16703.15 394
16704.37 366
16705.59 372
16706.81 370
16708.04 374
16709.26 386
16710.48 387
16711.70 403
16712.92 399
16714.14 366
16715.36 379
16716.58 384
16717.81 350
16719.03 367
16720.25 371
16721.47 384
16722.69 401
16723.91 368
16725.14 369
16726.36 396
16727.58 379
16728.80 361
16730.02 354
16731.24 376
16732.47 371
16733.69 384
16734.91 362
16736.13 356
16737.36 374
16738.58 373
16739.80 373
16741.02 372
16742.24 383
16743.47 348
16744.69 386
16745.91 376
16747.13 325
16748.36 345
16749.58 354
16750.80 380
16752.02 388
16753.25 360
16754.47 381
16755.69 377
16756.92 379
16758.14 385
16759.36 370
16760.59 371
16761.81 383
16763.03 366
16764.25 365
16765.48 386
16766.70 378
16767.92 359
16769.15 343
16770.37 357
16771.59 355
16772.82 392
16774.04 375
16775.27 369
16776.49 383
16777.71 369
16778.94 383
16780.16 414
16781.38 373
16782.61 376
16783.83 372
16785.06 359
16786.28 390
16787.50 377
16788.73 387
16789.95 353
16791.18 372
16792.40 373
16793.62 369
16794.85 377
16796.07 369
16797.30 383
16798.52 390
16799.75 367
16800.97 402
16802.19 376
16803.42 378
16804.64 363
16805.87 391
16807.09 401
16808.32 384
16809.54 368
16810.77 376
16811.99 375
16813.22 378
16814.44 359
16815.67 379
16816.89 372
16818.12 382
16819.34 368
16820.57 381
16821.79 390
16823.02 383
16824.24 389
16825.47 367
16826.70 361
16827.92 385
16829.15 373
16830.37 388
16831.60 370
16832.82 374
16834.05 363
16835.27 375
16836.50 378
16837.73 384
16838.95 381
16840.18 381
16841.40 395
16842.63 387
16843.86 373
16845.08 375
16846.31 372
16847.53 380
16848.76 403
16849.99 400
16851.21 387
16852.44 376
16853.67 386
16854.89 404
16856.12 385
16857.35 393
16858.57 401
16859.80 382
16861.03 384
16862.25 403
16863.48 399
16864.71 401
16865.93 401
16867.16 412
16868.39 422
16869.61 407
16870.84 404
16872.07 411
16873.30 391
16874.52 408
16875.75 385
16876.98 387
16878.20 395
16879.43 399
16880.66 425
16881.89 436
16883.11 432
16884.34 420
16885.57 410
16886.80 397
16888.02 427
16889.25 426
16890.48 424
16891.71 423
16892.94 435
16894.16 457
16895.39 445
16896.62 411
16897.85 412
16899.08 417
16900.30 422
16901.53 402
16902.76 403
16903.99 416
16905.22 402
16906.45 412
16907.67 413
16908.90 422
16910.13 422
16911.36 429
16912.59 425
16913.82 433
16915.04 405
16916.27 410
16917.50 422
16918.73 419
16919.96 414
16921.19 413
16922.42 429
16923.65 422
16924.88 411
16926.10 426
16927.33 408
16928.56 438
16929.79 422
16931.02 416
16932.25 446
16933.48 424
16934.71 411
16935.94 398
16937.17 404
16938.40 362
16939.63 420
16940.86 391
16942.09 401
16943.32 401
16944.55 426
16945.78 392
16947.01 404
16948.24 385
16949.47 417
16950.70 407
16951.93 386
16953.16 386
16954.39 387
16955.62 400
16956.85 391
16958.08 384
16959.31 380
16960.54 411
16961.77 409
16963.00 403
16964.23 394
16965.46 389
16966.69 402
16967.92 378
16969.15 398
16970.38 409
16971.61 404
16972.84 405
16974.07 383
16975.30 381
16976.54 377
16977.77 382
16979.00 392
16980.23 385
16981.46 384
16982.69 372
16983.92 386
16985.15 384
16986.38 386
16987.62 368
16988.85 399
16990.08 375
16991.31 399
16992.54 358
16993.77 374
16995.00 388
16996.24 400
16997.47 379
16998.70 400
16999.93 355
17001.16 372
17002.39 365
17003.63 370
17004.86 385
17006.09 391
17007.32 375
17008.55 380
17009.79 380
17011.02 372
17012.25 381
17013.48 374
17014.72 357
17015.95 374
17017.18 401
17018.41 358
17019.64 383
17020.88 376
17022.11 366
17023.34 388
17024.58 368
17025.81 381
17027.04 380
17028.27 366
17029.51 351
17030.74 366
17031.97 373
17033.21 362
17034.44 371
17035.67 361
17036.90 367
17038.14 375
17039.37 376
17040.60 367
17041.84 370
17043.07 348
17044.30 363
17045.54 365
17046.77 346
17048.00 372
17049.24 364
17050.47 362
17051.70 364
17052.94 362
17054.17 360
17055.41 388
17056.64 383
17057.87 350
17059.11 338
17060.34 382
17061.58 391
17062.81 374
17064.04 362
17065.28 377
17066.51 356
17067.75 362
17068.98 341
17070.21 333
17071.45 352
17072.68 362
17073.92 353
17075.15 376
17076.39 359
17077.62 352
17078.86 355
17080.09 329
17081.33 369
17082.56 334
17083.80 322
17085.03 364
17086.26 325
17087.50 356
17088.73 347
17089.97 334
17091.20 340
17092.44 343
17093.68 354
17094.91 353
17096.15 331
17097.38 346
17098.62 322
17099.85 342
17101.09 352
17102.32 351
17103.56 342
17104.79 338
17106.03 356
17107.26 310
17108.50 339
17109.74 329
17110.97 343
17112.21 348
17113.44 355
17114.68 343
17115.92 331
17117.15 349
17118.39 363
17119.62 316
17120.86 331
17122.10 333
17123.33 348
17124.57 330
17125.80 353
17127.04 334
17128.28 346
17129.51 343
17130.75 351
17131.99 359
17133.22 332
17134.46 339
17135.70 350
17136.93 331
17138.17 313
17139.41 332
17140.64 347
17141.88 313
17143.12 332
17144.35 347
17145.59 333
17146.83 320
17148.07 315
17149.30 325
17150.54 352
17151.78 321
17153.02 334
17154.25 342
17155.49 330
17156.73 321
17157.96 326
17159.20 348
17160.44 326
17161.68 324
17162.92 346
17164.15 328
17165.39 342
17166.63 334
17167.87 325
17169.10 331
17170.34 335
17171.58 318
17172.82 342
17174.06 326
17175.29 320
17176.53 325
17177.77 313
17179.01 330
17180.25 330
17181.49 309
17182.72 305
17183.96 323
17185.20 325
17186.44 325
17187.68 326
17188.92 332
17190.15 320
17191.39 348
17192.63 328
17193.87 316
17195.11 325
17196.35 318
17197.59 343
17198.83 338
17200.07 333
17201.30 332
17202.54 311
17203.78 344
17205.02 346
17206.26 331
17207.50 333
17208.74 341
17209.98 312
17211.22 313
17212.46 305
17213.70 318
17214.94 344
17216.18 341
17217.42 331
17218.66 336
17219.90 313
17221.14 313
17222.38 312
17223.62 328
17224.86 323
17226.10 335
17227.34 338
17228.58 322
17229.82 334
17231.06 311
17232.30 324
17233.54 346
17234.78 331
17236.02 302
17237.26 327
17238.50 323
17239.74 343
17240.98 348
17242.22 336
17243.46 323
17244.70 326
17245.94 325
17247.18 315
17248.42 320
17249.66 334
17250.90 326
17252.14 315
17253.39 325
17254.63 334
17255.87 304
17257.11 307
17258.35 327
17259.59 339
17260.83 324
17262.07 330
17263.31 341
17264.56 346
17265.80 336
17267.04 331
17268.28 294
17269.52 312
17270.76 327
17272.00 301
17273.25 310
17274.49 334
17275.73 331
17276.97 349
17278.21 343
17279.45 311
17280.70 314
17281.94 327
17283.18 325
17284.42 336
17285.66 326
17286.91 316
17288.15 323
17289.39 312
17290.63 303
17291.88 299
17293.12 319
17294.36 318
17295.60 321
17296.85 324
17298.09 333
17299.33 329
17300.57 329
17301.82 332
17303.06 317
17304.30 313
17305.54 310
17306.79 332
17308.03 347
17309.27 332
17310.52 320
17311.76 329
17313.00 327
17314.25 312
17315.49 325
17316.73 315
17317.97 319
17319.22 290
17320.46 313
17321.71 306
17322.95 332
17324.19 318
17325.44 340
17326.68 314
17327.92 300
17329.17 324
17330.41 320
17331.65 328
17332.90 315
17334.14 311
17335.39 318
17336.63 311
17337.87 315
17339.12 312
17340.36 335
17341.61 337
17342.85 314
17344.09 311
17345.34 306
17346.58 319
17347.83 337
17349.07 344
17350.32 325
17351.56 339
17352.80 329
17354.05 306
17355.29 315
17356.54 306
17357.78 302
17359.03 321
17360.27 323
17361.52 311
17362.76 328
17364.01 314
17365.25 317
17366.50 322
17367.74 316
17368.99 330
17370.23 330
17371.48 308
17372.72 320
17373.97 330
17375.21 306
17376.46 323
17377.70 323
17378.95 320
17380.19 322
17381.44 351
17382.69 314
17383.93 332
17385.18 341
17386.42 337
17387.67 339
17388.91 350
17390.16 318
17391.41 336
17392.65 337
17393.90 317
17395.14 332
17396.39 342
17397.64 349
17398.88 337
17400.13 330
17401.37 319
17402.62 325
17403.87 328
17405.11 313
17406.36 318
17407.61 326
17408.85 323
17410.10 310
17411.35 357
17412.59 316
17413.84 323
17415.09 346
17416.33 334
17417.58 335
17418.83 318
17420.07 337
17421.32 312
17422.57 297
17423.82 329
17425.06 318
17426.31 329
17427.56 331
17428.80 314
17430.05 339
17431.30 351
17432.55 333
17433.79 327
17435.04 329
17436.29 334
17437.54 316
17438.78 328
17440.03 303
17441.28 327
17442.53 333
17443.77 311
17445.02 309
17446.27 313
17447.52 308
17448.77 311
17450.01 340
17451.26 325
17452.51 338
17453.76 326
17455.01 302
17456.25 312
17457.50 335
17458.75 327
17460.00 313
17461.25 334
17462.50 341
17463.74 312
17464.99 334
17466.24 331
17467.49 321
17468.74 324
17469.99 325
17471.24 341
17472.49 302
17473.73 312
17474.98 312
17476.23 338
17477.48 341
17478.73 318
17479.98 314
17481.23 317
17482.48 336
17483.73 316
17484.98 321
17486.23 325
17487.47 335
17488.72 342
17489.97 334
17491.22 336
17492.47 339
17493.72 335
17494.97 336
17496.22 341
17497.47 356
17498.72 359
17499.97 331
17501.22 330
17502.47 320
17503.72 312
17504.97 340
17506.22 349
17507.47 332
17508.72 323
17509.97 314
17511.22 342
17512.47 346
17513.72 328
17514.97 328
17516.22 344
17517.47 343
17518.72 320
17519.97 316
17521.22 323
17522.47 343
17523.72 336
17524.98 321
17526.23 343
17527.48 341
17528.73 332
17529.98 350
17531.23 331
17532.48 349
17533.73 342
17534.98 333
17536.23 346
17537.48 335
17538.74 360
17539.99 333
17541.24 317
17542.49 346
17543.74 317
17544.99 332
17546.24 347
17547.50 330
17548.75 351
17550.00 340
17551.25 338
17552.50 346
17553.75 359
17555.01 346
17556.26 333
17557.51 337
17558.76 347
17560.01 338
17561.26 340
17562.52 338
17563.77 321
17565.02 331
17566.27 336
17567.53 335
17568.78 313
17570.03 349
17571.28 374
17572.53 349
17573.79 336
17575.04 355
17576.29 324
17577.54 356
17578.80 329
17580.05 350
17581.30 353
17582.56 328
17583.81 329
17585.06 331
17586.31 330
17587.57 317
17588.82 357
17590.07 352
17591.33 346
17592.58 342
17593.83 346
17595.08 343
17596.34 344
17597.59 368
17598.84 368
17600.10 329
17601.35 347
17602.61 361
17603.86 361
17605.11 346
17606.37 355
17607.62 355
17608.87 356
17610.13 370
17611.38 380
17612.63 379
17613.89 357
17615.14 344
17616.40 358
17617.65 352
17618.90 378
17620.16 347
17621.41 378
17622.67 364
17623.92 340
17625.17 355
17626.43 353
17627.68 371
17628.94 374
17630.19 375
17631.45 385
17632.70 382
17633.96 345
17635.21 359
17636.47 401
17637.72 378
17638.97 371
17640.23 367
17641.48 361
17642.74 377
17643.99 361
17645.25 372
17646.50 373
17647.76 368
17649.01 348
17650.27 342
17651.52 333
17652.78 336
17654.04 354
17655.29 344
17656.55 360
17657.80 351
17659.06 353
17660.31 347
17661.57 339
17662.82 324
17664.08 356
17665.33 333
17666.59 356
17667.85 335
17669.10 338
17670.36 317
17671.61 320
17672.87 335
17674.13 361
17675.38 341
17676.64 320
17677.89 320
17679.15 308
17680.41 338
17681.66 338
17682.92 345
17684.18 338
17685.43 364
17686.69 325
17687.95 336
17689.20 312
17690.46 327
17691.71 328
17692.97 334
17694.23 347
17695.49 311
17696.74 341
17698.00 321
17699.26 330
17700.51 321
17701.77 326
17703.03 321
17704.28 347
17705.54 349
17706.80 322
17708.06 344
17709.31 332
17710.57 344
17711.83 325
17713.08 315
17714.34 309
17715.60 334
17716.86 332
17718.11 354
17719.37 298
17720.63 330
17721.89 319
17723.15 313
17724.40 318
17725.66 304
17726.92 335
17728.18 342
17729.43 329
17730.69 345
17731.95 316
17733.21 312
17734.47 325
17735.73 321
17736.98 340
17738.24 331
17739.50 327
17740.76 326
17742.02 336
17743.28 329
17744.53 323
17745.79 321
17747.05 342
17748.31 347
17749.57 331
17750.83 312
17752.09 320
17753.34 313
17754.60 326
17755.86 313
17757.12 314
17758.38 339
17759.64 317
17760.90 344
17762.16 339
17763.42 322
17764.68 332
17765.94 332
17767.19 319
17768.45 335
17769.71 322
17770.97 325
17772.23 318
17773.49 317
17774.75 313
17776.01 305
17777.27 325
17778.53 328
17779.79 306
17781.05 324
17782.31 328
17783.57 320
17784.83 316
17786.09 309
17787.35 318
17788.61 328
17789.87 314
17791.13 333
17792.39 315
17793.65 317
17794.91 307
17796.17 308
17797.43 300
17798.69 331
17799.95 337
17801.21 317
17802.47 339
17803.73 307
17805.00 294
17806.26 307
17807.52 321
17808.78 316
17810.04 309
17811.30 302
17812.56 303
17813.82 304
17815.08 285
17816.34 302
17817.60 302
17818.87 302
17820.13 304
17821.39 290
17822.65 289
17823.91 305
17825.17 304
17826.43 296
17827.69 293
17828.96 293
17830.22 313
17831.48 302
17832.74 317
17834.00 306
17835.26 298
17836.53 297
17837.79 306
17839.05 301
17840.31 309
17841.57 313
17842.84 294
17844.10 299
17845.36 298
17846.62 294
17847.88 300
17849.15 279
17850.41 299
17851.67 306
17852.93 310
17854.20 300
17855.46 301
17856.72 312
17857.98 292
17859.25 273
17860.51 311
17861.77 312
17863.03 277
17864.30 300
17865.56 306
17866.82 291
17868.09 302
17869.35 295
17870.61 287
17871.87 306
17873.14 299
17874.40 291
17875.66 285
17876.93 276
17878.19 295
17879.45 303
17880.72 313
17881.98 294
17883.24 295
17884.51 290
17885.77 309
17887.03 313
17888.30 297
17889.56 287
17890.83 280
17892.09 277
17893.35 299
17894.62 319
17895.88 307
17897.14 295
17898.41 286
17899.67 295
17900.94 288
17902.20 295
17903.46 290
17904.73 285
17905.99 320
17907.26 279
17908.52 292
17909.79 290
17911.05 279
17912.32 305
17913.58 288
17914.84 281
17916.11 282
17917.37 315
17918.64 266
17919.90 263
17921.17 273
17922.43 310
17923.70 287
17924.96 299
17926.23 299
17927.49 299
17928.76 279
17930.02 267
17931.29 277
17932.55 266
17933.82 308
17935.08 295
17936.35 295
17937.61 266
17938.88 284
17940.14 299
17941.41 302
17942.68 298
17943.94 307
17945.21 298
17946.47 283
17947.74 281
17949.00 299
17950.27 288
17951.54 288
17952.80 297
17954.07 283
17955.33 293
17956.60 273
17957.87 274
17959.13 267
17960.40 284
17961.66 306
17962.93 296
17964.20 292
17965.46 290
17966.73 305
17968.00 282
17969.26 285
17970.53 298
17971.80 272
17973.06 293
17974.33 288
17975.60 274
17976.86 295
17978.13 277
17979.40 285
17980.66 291
17981.93 297
17983.20 318
17984.46 271
17985.73 285
17987.00 283
17988.26 298
17989.53 298
17990.80 314
17992.07 251
17993.33 261
17994.60 277
17995.87 300
17997.14 283
17998.40 256
17999.67 277
18000.94 285
18002.21 272
18003.47 276
18004.74 288
18006.01 291
18007.28 284
18008.55 279
18009.81 280
18011.08 293
18012.35 290
18013.62 276
18014.89 291
18016.15 291
18017.42 267
18018.69 282
18019.96 262
18021.23 282
18022.49 278
18023.76 275
18025.03 280
18026.30 276
18027.57 285
18028.84 300
18030.11 265
18031.37 295
18032.64 267
18033.91 283
18035.18 273
18036.45 300
18037.72 277
18038.99 286
18040.26 278
18041.53 289
18042.79 294
18044.06 283
18045.33 281
18046.60 262
18047.87 275
18049.14 293
18050.41 284
18051.68 262
18052.95 276
18054.22 293
18055.49 280
18056.76 281
18058.03 296
18059.30 277
18060.57 289
18061.84 296
18063.11 270
18064.38 278
18065.65 273
18066.92 293
18068.19 285
18069.46 281
18070.73 267
18072.00 285
18073.27 280
18074.54 285
18075.81 283
18077.08 280
18078.35 280
18079.62 283
18080.89 307
18082.16 287
18083.43 308
18084.70 265
18085.97 278
18087.24 297
18088.51 312
18089.78 262
18091.05 261
18092.32 286
18093.59 308
18094.87 296
18096.14 281
18097.41 268
18098.68 294
18099.95 285
18101.22 293
18102.49 282
18103.76 274
18105.03 307
18106.31 300
18107.58 288
18108.85 289
18110.12 276
18111.39 275
18112.66 290
18113.93 290
18115.21 300
18116.48 278
18117.75 290
18119.02 299
18120.29 252
18121.56 273
18122.84 265
18124.11 300
18125.38 290
18126.65 272
18127.92 285
18129.20 272
18130.47 301
18131.74 304
18133.01 273
18134.29 290
18135.56 277
18136.83 283
18138.10 303
18139.38 318
18140.65 286
18141.92 271
18143.19 272
18144.47 284
18145.74 293
18147.01 280
18148.28 292
18149.56 272
18150.83 280
18152.10 277
18153.38 284
18154.65 284
18155.92 281
18157.19 296
18158.47 299
18159.74 281
18161.01 287
18162.29 287
18163.56 284
18164.83 289
18166.11 293
18167.38 295
18168.65 287
18169.93 284
18171.20 292
18172.48 315
18173.75 274
18175.02 304
18176.30 300
18177.57 289
18178.84 283
18180.12 287
18181.39 267
18182.67 275
18183.94 274
18185.21 288
18186.49 277
18187.76 274
18189.04 304
18190.31 277
18191.59 322
18192.86 294
18194.13 280
18195.41 291
18196.68 292
18197.96 290
18199.23 288
18200.51 282
18201.78 299
18203.06 275
18204.33 260
18205.61 285
18206.88 295
18208.16 291
18209.43 278
18210.71 280
18211.98 301
18213.26 279
18214.53 288
18215.81 283
18217.08 294
18218.36 297
18219.63 294
18220.91 281
18222.18 295
18223.46 309
18224.73 296
18226.01 268
18227.28 277
18228.56 304
18229.84 285
18231.11 294
18232.39 302
18233.66 277
18234.94 293
18236.21 274
18237.49 283
18238.77 290
18240.04 289
18241.32 291
18242.59 296
18243.87 290
18245.15 272
18246.42 271
18247.70 286
18248.98 298
18250.25 288
18251.53 294
18252.81 296
18254.08 281
18255.36 308
18256.63 302
18257.91 276
18259.19 286
18260.46 313
18261.74 296
18263.02 286
18264.30 288
18265.57 270
18266.85 290
18268.13 282
18269.40 287
18270.68 293
18271.96 274
18273.23 286
18274.51 281
18275.79 264
18277.07 287
18278.34 300
18279.62 282
18280.90 275
18282.18 298
18283.45 297
18284.73 292
18286.01 281
18287.29 290
18288.56 294
18289.84 284
18291.12 279
18292.40 290
18293.68 297
18294.95 291
18296.23 273
18297.51 290
18298.79 288
18300.07 323
18301.34 300
18302.62 288
18303.90 285
18305.18 297
18306.46 294
18307.74 282
18309.01 278
18310.29 274
18311.57 323
18312.85 302
18314.13 280
18315.41 294
18316.69 276
18317.96 279
18319.24 292
18320.52 303
18321.80 272
18323.08 305
18324.36 300
18325.64 301
18326.92 301
18328.20 292
18329.47 302
18330.75 314
18332.03 270
18333.31 270
18334.59 286
18335.87 301
18337.15 292
18338.43 279
18339.71 291
18340.99 263
18342.27 280
18343.55 285
18344.83 289
18346.11 281
18347.39 289
18348.67 312
18349.95 287
18351.23 285
18352.51 292
18353.79 279
18355.07 285
18356.35 289
18357.63 284
18358.91 303
18360.19 283
18361.47 304
18362.75 289
18364.03 285
18365.31 282
18366.59 288
18367.87 289
18369.15 289
18370.43 292
18371.71 284
18372.99 287
18374.27 291
18375.55 250
18376.83 273
18378.12 284
18379.40 314
18380.68 279
18381.96 296
18383.24 287
18384.52 285
18385.80 294
18387.08 280
18388.36 287
18389.65 306
18390.93 282
18392.21 263
18393.49 277
18394.77 272
18396.05 281
18397.33 286
18398.62 300
18399.90 277
18401.18 276
18402.46 260
18403.74 287
18405.02 283
18406.31 265
18407.59 269
18408.87 274
18410.15 310
18411.43 298
18412.72 273
18414.00 284
18415.28 268
18416.56 285
18417.84 273
18419.13 295
18420.41 272
18421.69 302
18422.97 282
18424.26 289
18425.54 280
18426.82 277
18428.10 279
18429.39 299
18430.67 289
18431.95 283
18433.23 291
18434.52 289
18435.80 298
18437.08 274
18438.37 290
18439.65 292
18440.93 298
18442.22 302
18443.50 281
18444.78 293
18446.06 282
18447.35 283
18448.63 288
18449.91 279
18451.20 291
18452.48 251
18453.76 272
18455.05 276
18456.33 268
18457.62 273
18458.90 261
18460.18 278
18461.47 290
18462.75 294
18464.03 274
18465.32 261
18466.60 253
18467.89 267
18469.17 288
18470.45 265
18471.74 264
18473.02 263
18474.31 269
18475.59 277
18476.88 282
18478.16 288
18479.44 291
18480.73 295
18482.01 280
18483.30 296
18484.58 278
18485.87 273
18487.15 282
18488.44 265
18489.72 291
18491.01 267
18492.29 274
18493.58 275
18494.86 266
18496.15 268
18497.43 286
18498.72 284
18500.00 273
18501.29 272
18502.57 295
18503.86 285
18505.14 293
18506.43 294
18507.71 274
18509.00 283
18510.28 291
18511.57 279
18512.85 285
18514.14 297
18515.42 300
18516.71 297
18518.00 274
18519.28 289
18520.57 286
18521.85 294
18523.14 276
18524.43 272
18525.71 274
18527.00 298
18528.28 274
18529.57 273
18530.86 267
18532.14 269
18533.43 288
18534.71 280
18536.00 279
18537.29 276
18538.57 278
18539.86 287
18541.15 275
18542.43 268
18543.72 277
18545.01 271
18546.29 295
18547.58 290
18548.87 284
18550.15 275
18551.44 292
18552.73 273
18554.01 276
18555.30 277
18556.59 283
18557.88 284
18559.16 288
18560.45 270
18561.74 285
18563.02 279
18564.31 264
18565.60 271
18566.89 278
18568.17 271
18569.46 289
18570.75 307
18572.04 275
18573.32 281
18574.61 282
18575.90 269
18577.19 286
18578.48 281
18579.76 263
18581.05 269
18582.34 261
18583.63 276
18584.92 294
18586.20 300
18587.49 288
18588.78 300
18590.07 283
18591.36 280
18592.64 280
18593.93 292
18595.22 260
18596.51 264
18597.80 293
18599.09 303
18600.38 284
18601.66 261
18602.95 267
18604.24 290
18605.53 287
18606.82 266
18608.11 266
18609.40 270
18610.69 275
18611.98 270
18613.26 283
18614.55 289
18615.84 299
18617.13 260
18618.42 274
18619.71 291
18621.00 279
18622.29 276
18623.58 279
18624.87 279
18626.16 282
18627.45 277
18628.74 283
18630.03 290
18631.32 265
18632.61 262
18633.89 297
18635.18 298
18636.47 279
18637.76 294
18639.05 283
18640.34 291
18641.63 269
18642.92 271
18644.21 273
18645.50 268
18646.79 304
18648.09 277
18649.38 273
18650.67 264
18651.96 266
18653.25 268
18654.54 275
18655.83 275
18657.12 286
18658.41 281
18659.70 268
18660.99 271
18662.28 278
18663.57 253
18664.86 313
18666.15 290
18667.44 287
18668.74 264
18670.03 276
18671.32 268
18672.61 257
18673.90 267
18675.19 270
18676.48 290
18677.77 286
18679.06 267
18680.36 260
18681.65 276
18682.94 287
18684.23 264
18685.52 254
18686.81 259
18688.11 276
18689.40 254
18690.69 255
18691.98 246
18693.27 283
18694.56 273
18695.86 263
18697.15 240
18698.44 258
18699.73 277
18701.02 271
18702.32 260
18703.61 267
18704.90 273
18706.19 288
18707.48 289
18708.78 284
18710.07 251
18711.36 306
18712.65 280
18713.95 261
18715.24 278
18716.53 252
18717.83 265
18719.12 255
18720.41 252
18721.70 246
18723.00 271
18724.29 280
18725.58 258
18726.87 256
18728.17 244
18729.46 265
18730.75 255
18732.05 279
18733.34 258
18734.63 258
18735.93 266
18737.22 259
18738.51 275
18739.81 284
18741.10 264
18742.39 281
18743.69 267
18744.98 261
18746.27 271
18747.57 263
18748.86 273
18750.16 269
18751.45 258
18752.74 262
18754.04 269
18755.33 272
18756.63 267
18757.92 270
18759.21 274
18760.51 279
18761.80 302
18763.10 265
18764.39 270
18765.69 257
18766.98 273
18768.27 273
18769.57 270
18770.86 252
18772.16 284
18773.45 278
18774.75 265
18776.04 273
18777.34 263
18778.63 263
18779.93 281
18781.22 268
18782.52 266
18783.81 258
18785.11 255
18786.40 265
18787.70 279
18788.99 269
18790.29 271
18791.58 263
18792.88 264
18794.17 255
18795.47 286
18796.76 266
18798.06 242
18799.35 263
18800.65 293
18801.94 255
18803.24 284
18804.54 273
18805.83 286
18807.13 255
18808.42 260
18809.72 277
18811.01 266
18812.31 277
18813.61 281
18814.90 271
18816.20 245
18817.49 256
18818.79 252
18820.09 279
18821.38 263
18822.68 246
18823.98 251
18825.27 267
18826.57 290
18827.87 267
18829.16 280
18830.46 258
18831.75 252
18833.05 256
18834.35 266
18835.64 267
18836.94 254
18838.24 277
18839.54 264
18840.83 263
18842.13 238
18843.43 242
18844.72 280
18846.02 260
18847.32 250
18848.61 270
18849.91 275
18851.21 261
18852.51 267
18853.80 275
18855.10 258
18856.40 257
18857.70 262
18858.99 256
18860.29 253
18861.59 252
18862.89 252
18864.18 256
18865.48 272
18866.78 280
18868.08 274
18869.38 280
18870.67 269
18871.97 247
18873.27 270
18874.57 259
18875.87 266
18877.16 265
18878.46 268
18879.76 252
18881.06 257
18882.36 258
18883.66 258
18884.95 256
18886.25 267
18887.55 272
18888.85 266
18890.15 279
18891.45 274
18892.75 280
18894.04 288
18895.34 279
18896.64 265
18897.94 257
18899.24 274
18900.54 251
18901.84 257
18903.14 252
18904.44 278
18905.74 261
18907.03 265
18908.33 261
18909.63 261
18910.93 251
18912.23 259
18913.53 260
18914.83 267
18916.13 228
18917.43 277
18918.73 274
18920.03 275
18921.33 255
18922.63 280
18923.93 268
18925.23 276
18926.53 286
18927.83 270
18929.13 282
18930.43 288
18931.73 293
18933.03 260
18934.33 250
18935.63 262
18936.93 258
18938.23 257
18939.53 265
18940.83 250
18942.13 255
18943.43 245
18944.73 251
18946.03 266
18947.33 259
18948.63 264
18949.93 270
18951.23 257
18952.53 248
18953.84 279
18955.14 272
18956.44 251
18957.74 234
18959.04 270
18960.34 268
18961.64 262
18962.94 249
18964.24 260
18965.54 266
18966.85 266
18968.15 259
18969.45 274
18970.75 286
18972.05 278
18973.35 254
18974.65 286
18975.96 266
18977.26 259
18978.56 261
18979.86 279
18981.16 258
18982.46 257
18983.77 245
18985.07 243
18986.37 239
18987.67 248
18988.97 265
18990.28 243
18991.58 266
18992.88 267
18994.18 255
18995.49 255
18996.79 259
18998.09 234
18999.39 254
19000.69 270
19002.00 260
19003.30 253
19004.60 238
19005.90 260
19007.21 256
19008.51 277
19009.81 258
19011.12 241
19012.42 258
19013.72 231
19015.02 262
19016.33 252
19017.63 240
19018.93 246
19020.24 269
19021.54 266
19022.84 249
19024.15 265
19025.45 256
19026.75 262
19028.06 271
19029.36 272
19030.66 261
19031.97 283
19033.27 257
19034.57 254
19035.88 251
19037.18 266
19038.48 229
19039.79 255
19041.09 253
19042.40 265
19043.70 247
19045.00 265
19046.31 280
19047.61 254
19048.92 276
19050.22 271
19051.52 265
19052.83 254
19054.13 242
19055.44 264
19056.74 258
19058.05 250
19059.35 262
19060.65 253
19061.96 255
19063.26 257
19064.57 245
19065.87 266
19067.18 265
19068.48 248
19069.79 256
19071.09 281
19072.40 271
19073.70 253
19075.01 270
19076.31 267
19077.62 264
19078.92 254
19080.23 246
19081.53 244
19082.84 272
19084.14 240
19085.45 245
19086.75 269
19088.06 256
19089.36 271
19090.67 263
19091.98 271
19093.28 250
19094.59 285
19095.89 243
19097.20 275
19098.50 253
19099.81 258
19101.12 260
19102.42 270
19103.73 272
19105.03 261
19106.34 262
19107.65 248
19108.95 242
19110.26 266
19111.56 253
19112.87 237
19114.18 229
19115.48 263
19116.79 268
19118.10 282
19119.40 247
19120.71 244
19122.02 244
19123.32 240
19124.63 267
19125.94 238
19127.24 245
19128.55 230
19129.86 238
19131.16 266
19132.47 265
19133.78 285
19135.08 262
19136.39 236
19137.70 269
19139.01 265
19140.31 264
19141.62 266
19142.93 258
19144.23 256
19145.54 269
19146.85 259
19148.16 250
19149.46 255
19150.77 266
19152.08 267
19153.39 273
19154.69 262
19156.00 251
19157.31 264
19158.62 269
19159.93 260
19161.23 253
19162.54 247
19163.85 267
19165.16 276
19166.47 268
19167.77 270
19169.08 258
19170.39 248
19171.70 247
19173.01 249
19174.32 242
19175.62 255
19176.93 259
19178.24 263
19179.55 257
19180.86 250
19182.17 256
19183.48 274
19184.78 263
19186.09 282
19187.40 272
19188.71 250
19190.02 262
19191.33 270
19192.64 278
19193.95 252
19195.26 266
19196.56 289
19197.87 262
19199.18 267
19200.49 248
19201.80 264
19203.11 274
19204.42 254
19205.73 248
19207.04 254
19208.35 228
19209.66 252
19210.97 257
19212.28 287
19213.59 259
19214.90 267
19216.21 276
19217.52 279
19218.83 258
19220.14 257
19221.45 274
19222.76 247
19224.07 245
19225.38 261
19226.69 248
19228.00 251
19229.31 239
19230.62 261
19231.93 260
19233.24 235
19234.55 246
19235.86 243
19237.17 258
19238.48 242
19239.79 252
19241.10 238
19242.41 258
19243.72 268
19245.03 258
19246.35 259
19247.66 260
19248.97 250
19250.28 254
19251.59 281
19252.90 244
19254.21 240
19255.52 241
19256.83 243
19258.14 264
19259.46 258
19260.77 251
19262.08 244
19263.39 243
19264.70 255
19266.01 262
19267.32 272
19268.64 254
19269.95 256
19271.26 247
19272.57 246
19273.88 253
19275.20 252
19276.51 250
19277.82 245
19279.13 264
19280.44 247
19281.75 239
19283.07 274
19284.38 267
19285.69 265
19287.00 256
19288.32 260
19289.63 244
19290.94 273
19292.25 254
19293.57 249
19294.88 266
19296.19 240
19297.50 249
19298.82 259
19300.13 277
19301.44 212
19302.75 245
19304.07 248
19305.38 255
19306.69 251
19308.01 248
19309.32 265
19310.63 273
19311.94 260
19313.26 235
19314.57 260
19315.88 267
19317.20 244
19318.51 263
19319.82 247
19321.14 249
19322.45 238
19323.76 268
19325.08 248
19326.39 262
19327.70 251
19329.02 247
19330.33 253
19331.65 249
19332.96 247
19334.27 262
19335.59 268
19336.90 272
19338.22 270
19339.53 247
19340.84 239
19342.16 278
19343.47 273
19344.79 256
19346.10 250
19347.41 251
19348.73 253
19350.04 248
19351.36 248
19352.67 235
19353.99 263
19355.30 261
19356.62 256
19357.93 256
19359.25 258
19360.56 236
19361.87 249
19363.19 251
19364.50 279
19365.82 242
19367.13 250
19368.45 262
19369.76 245
19371.08 245
19372.39 260
19373.71 248
19375.02 267
19376.34 238
19377.66 263
19378.97 232
19380.29 247
19381.60 246
19382.92 224
19384.23 250
19385.55 241
19386.86 261
19388.18 255
19389.50 266
19390.81 242
19392.13 244
19393.44 239
19394.76 243
19396.07 246
19397.39 263
19398.71 244
19400.02 260
19401.34 252
19402.65 241
19403.97 233
19405.29 239
19406.60 258
19407.92 248
19409.24 259
19410.55 235
19411.87 239
19413.19 261
19414.50 258
19415.82 253
19417.14 242
19418.45 239
19419.77 245
19421.09 262
19422.40 244
19423.72 225
19425.04 228
19426.35 235
19427.67 235
19428.99 237
19430.30 240
19431.62 247
19432.94 229
19434.26 246
19435.57 249
19436.89 235
19438.21 243
19439.53 252
19440.84 239
19442.16 228
19443.48 240
19444.80 228
19446.11 245
19447.43 230
19448.75 264
19450.07 245
19451.38 264
19452.70 266
19454.02 263
19455.34 243
19456.66 236
19457.97 251
19459.29 272
19460.61 257
19461.93 248
19463.25 250
19464.57 230
19465.88 239
19467.20 233
19468.52 260
19469.84 250
19471.16 244
19472.48 235
19473.79 246
19475.11 234
19476.43 261
19477.75 253
19479.07 264
19480.39 263
19481.71 251
19483.03 245
19484.34 234
19485.66 247
19486.98 244
19488.30 231
19489.62 238
19490.94 243
19492.26 252
19493.58 244
19494.90 247
19496.22 243
19497.54 245
19498.86 258
19500.18 245
19501.50 236
19502.81 241
19504.13 247
19505.45 239
19506.77 254
19508.09 261
19509.41 242
19510.73 241
19512.05 247
19513.37 251
19514.69 239
19516.01 244
19517.33 247
19518.65 245
19519.97 255
19521.29 244
19522.61 241
19523.93 256
19525.25 242
19526.57 234
19527.89 239
19529.22 242
19530.54 228
19531.86 243
19533.18 249
19534.50 248
19535.82 246
19537.14 229
19538.46 245
19539.78 238
19541.10 252
19542.42 238
19543.74 239
19545.06 235
19546.39 258
19547.71 250
19549.03 244
19550.35 241
19551.67 239
19552.99 230
19554.31 231
19555.63 224
19556.96 255
19558.28 262
19559.60 256
19560.92 244
19562.24 263
19563.56 268
19564.88 253
19566.21 228
19567.53 228
19568.85 267
19570.17 262
19571.49 244
19572.82 244
19574.14 244
19575.46 247
19576.78 242
19578.10 235
19579.43 242
19580.75 244
19582.07 233
19583.39 235
19584.72 249
19586.04 242
19587.36 243
19588.68 239
19590.01 256
19591.33 271
19592.65 257
19593.97 252
19595.30 244
19596.62 244
19597.94 245
19599.26 249
19600.59 260
19601.91 230
19603.23 237
19604.56 262
19605.88 256
19607.20 240
19608.53 231
19609.85 262
19611.17 271
19612.49 249
19613.82 220
19615.14 247
19616.47 259
19617.79 248
19619.11 236
19620.44 234
19621.76 258
19623.08 224
19624.41 246
19625.73 228
19627.05 253
19628.38 240
19629.70 261
19631.03 273
19632.35 257
19633.67 244
19635.00 241
19636.32 245
19637.65 231
19638.97 233
19640.29 236
19641.62 259
19642.94 230
19644.27 257
19645.59 245
19646.92 243
19648.24 241
19649.57 238
19650.89 257
19652.21 238
19653.54 238
19654.86 239
19656.19 250
19657.51 253
19658.84 240
19660.16 253
19661.49 240
19662.81 247
19664.14 250
19665.46 244
19666.79 261
19668.11 245
19669.44 230
19670.76 228
19672.09 237
19673.41 232
19674.74 225
19676.07 245
19677.39 268
19678.72 261
19680.04 252
19681.37 250
19682.69 224
19684.02 239
19685.34 238
19686.67 252
19688.00 235
19689.32 244
19690.65 248
19691.97 237
19693.30 258
19694.63 264
19695.95 265
19697.28 262
19698.60 233
19699.93 252
19701.26 250
19702.58 254
19703.91 254
19705.24 238
19706.56 234
19707.89 247
19709.22 250
19710.54 251
19711.87 258
19713.20 254
19714.52 231
19715.85 261
19717.18 251
19718.50 257
19719.83 242
19721.16 263
19722.48 268
19723.81 239
19725.14 227
19726.47 231
19727.79 228
19729.12 254
19730.45 249
19731.77 239
19733.10 234
19734.43 237
19735.76 247
19737.08 238
19738.41 246
19739.74 239
19741.07 245
19742.39 245
19743.72 229
19745.05 261
19746.38 249
19747.71 250
19749.03 264
19750.36 265
19751.69 255
19753.02 259
19754.35 243
19755.67 224
19757.00 253
19758.33 242
19759.66 226
19760.99 257
19762.31 257
19763.64 246
19764.97 232
19766.30 242
19767.63 256
19768.96 264
19770.29 243
19771.61 240
19772.94 251
19774.27 250
19775.60 243
19776.93 249
19778.26 260
19779.59 244
19780.92 242
19782.25 264
19783.57 254
19784.90 244
19786.23 251
19787.56 235
19788.89 250
19790.22 244
19791.55 239
19792.88 251
19794.21 223
19795.54 269
19796.87 244
19798.20 240
19799.53 247
19800.86 252
19802.19 267
19803.52 255
19804.85 261
19806.18 273
19807.50 264
19808.83 256
19810.16 245
19811.49 219
19812.82 250
19814.15 243
19815.49 245
19816.82 252
19818.15 248
19819.48 256
19820.81 268
19822.14 252
19823.47 219
19824.80 223
19826.13 224
19827.46 243
19828.79 250
19830.12 225
19831.45 245
19832.78 245
19834.11 239
19835.44 231
19836.77 244
19838.10 255
19839.44 258
19840.77 262
19842.10 254
19843.43 238
19844.76 248
19846.09 251
19847.42 247
19848.75 219
19850.08 233
19851.42 231
19852.75 248
19854.08 219
19855.41 256
19856.74 254
19858.07 257
19859.40 226
19860.74 234
19862.07 257
19863.40 245
19864.73 255
19866.06 239
19867.40 240
19868.73 242
19870.06 258
19871.39 248
19872.72 242
19874.06 240
19875.39 259
19876.72 251
19878.05 250
19879.38 251
19880.72 235
19882.05 269
19883.38 237
19884.71 241
19886.05 257
19887.38 243
19888.71 220
19890.04 232
19891.38 241
19892.71 251
19894.04 254
19895.38 246
19896.71 242
19898.04 251
19899.37 247
19900.71 263
19902.04 261
19903.37 243
19904.71 260
19906.04 255
19907.37 222
19908.71 249
19910.04 257
19911.37 248
19912.71 258
19914.04 244
19915.37 245
19916.71 248
19918.04 249
19919.37 242
19920.71 255
19922.04 248
19923.37 256
19924.71 227
19926.04 222
19927.38 227
19928.71 255
19930.04 266
19931.38 242
19932.71 254
19934.05 241
19935.38 247
19936.71 248
19938.05 245
19939.38 232
19940.72 261
19942.05 277
19943.39 250
19944.72 241
19946.06 253
19947.39 250
19948.72 249
19950.06 251
19951.39 234
19952.73 244
19954.06 235
19955.40 259
19956.73 246
19958.07 233
19959.40 241
19960.74 247
19962.07 255
19963.41 252
19964.74 247
19966.08 236
19967.41 239
19968.75 251
19970.08 251
19971.42 251
19972.76 234
19974.09 263
19975.43 247
19976.76 251
19978.10 244
19979.43 221
19980.77 278
19982.10 256
19983.44 249
19984.78 235
19986.11 267
19987.45 262
19988.78 258
19990.12 239
19991.46 244
19992.79 257
19994.13 262
19995.46 255
19996.80 241
19998.14 248
19999.47 237
20000.81 265
20002.15 262
20003.48 235
20004.82 240
20006.16 251
20007.49 239
20008.83 254
20010.17 255
20011.50 241
20012.84 249
20014.18 234
20015.51 233
20016.85 247
20018.19 219
20019.52 234
20020.86 253
20022.20 248
20023.53 236
20024.87 243
20026.21 237
20027.55 238
20028.88 255
20030.22 250
20031.56 249
20032.90 249
20034.23 270
20035.57 246
20036.91 249
20038.25 258
20039.58 229
20040.92 248
20042.26 261
20043.60 248
20044.93 244
20046.27 234
20047.61 234
20048.95 263
20050.29 245
20051.62 236
20052.96 253
20054.30 249
20055.64 274
20056.98 250
20058.32 257
20059.65 264
20060.99 249
20062.33 256
20063.67 244
20065.01 228
20066.35 249
20067.68 223
20069.02 255
20070.36 263
20071.70 253
20073.04 237
20074.38 245
20075.72 232
20077.06 258
20078.40 242
20079.73 240
20081.07 241
20082.41 263
20083.75 279
20085.09 258
20086.43 236
20087.77 264
20089.11 239
20090.45 252
20091.79 268
20093.13 244
20094.47 284
20095.81 240
20097.15 246
20098.48 256
20099.82 252
20101.16 257
20102.50 270
20103.84 262
20105.18 257
20106.52 253
20107.86 254
20109.20 264
20110.54 256
20111.88 237
20113.22 251
20114.56 258
20115.90 243
20117.24 244
20118.58 246
20119.93 246
20121.27 255
20122.61 251
20123.95 235
20125.29 246
20126.63 291
20127.97 256
20129.31 232
20130.65 250
20131.99 258
20133.33 236
20134.67 254
20136.01 254
20137.35 233
20138.69 242
