# Supplementary material for: MALDI-TOF MS typing enables the classification of brewing yeasts of the genus Saccharomyces to major beer styles
Source: PLoS One. 2017 Aug 9;12(8):e0181694. doi: 10.1371/journal.pone.0181694 (PMC5549903; doi:10.1371/journal.pone.0181694)
Supplement: S8 File — The directory includes 90 raw files and was zipped to “.zip”; the folder has three strains with 30 spectra per strain; S1 Text explains the raw files with an example and Table 1 represents the yeast strains used within the experiment. (ZIP) [file pone.0181694.s011.zip › 22-24/30283-8J4-Lag-Lag-Lag-YPG-18h-E-E_2016-09-23_7_0_D8_1.dat]

1999.90 465
2000.32 530
2000.75 562
2001.17 567
2001.59 562
2002.01 526
2002.43 581
2002.86 536
2003.28 538
2003.70 531
2004.12 475
2004.54 488
2004.97 415
2005.39 440
2005.81 392
2006.23 436
2006.66 383
2007.08 434
2007.50 380
2007.92 435
2008.35 445
2008.77 419
2009.19 441
2009.61 429
2010.04 402
2010.46 417
2010.88 389
2011.31 474
2011.73 418
2012.15 396
2012.57 394
2013.00 404
2013.42 335
2013.84 355
2014.27 378
2014.69 412
2015.11 449
2015.54 406
2015.96 423
2016.38 461
2016.81 442
2017.23 436
2017.65 452
2018.08 452
2018.50 453
2018.93 458
2019.35 379
2019.77 457
2020.20 444
2020.62 431
2021.04 437
2021.47 456
2021.89 469
2022.32 417
2022.74 378
2023.17 484
2023.59 439
2024.01 432
2024.44 400
2024.86 393
2025.29 415
2025.71 443
2026.14 446
2026.56 429
2026.98 420
2027.41 430
2027.83 444
2028.26 408
2028.68 401
2029.11 405
2029.53 409
2029.96 368
2030.38 399
2030.81 388
2031.23 396
2031.66 433
2032.08 432
2032.51 380
2032.93 444
2033.36 433
2033.78 395
2034.21 378
2034.63 387
2035.06 376
2035.49 411
2035.91 431
2036.34 374
2036.76 371
2037.19 446
2037.61 435
2038.04 451
2038.47 405
2038.89 376
2039.32 401
2039.74 420
2040.17 400
2040.59 409
2041.02 411
2041.45 444
2041.87 421
2042.30 462
2042.73 418
2043.15 409
2043.58 413
2044.00 391
2044.43 419
2044.86 409
2045.28 432
2045.71 424
2046.14 392
2046.56 414
2046.99 478
2047.42 399
2047.84 448
2048.27 439
2048.70 428
2049.12 433
2049.55 407
2049.98 410
2050.40 408
2050.83 433
2051.26 394
2051.69 407
2052.11 424
2052.54 454
2052.97 420
2053.40 407
2053.82 418
2054.25 401
2054.68 368
2055.10 411
2055.53 411
2055.96 444
2056.39 427
2056.82 462
2057.24 446
2057.67 514
2058.10 531
2058.53 487
2058.95 478
2059.38 508
2059.81 491
2060.24 449
2060.67 450
2061.09 463
2061.52 473
2061.95 438
2062.38 437
2062.81 409
2063.24 445
2063.66 491
2064.09 544
2064.52 541
2064.95 570
2065.38 598
2065.81 594
2066.24 594
2066.66 662
2067.09 620
2067.52 620
2067.95 574
2068.38 568
2068.81 500
2069.24 464
2069.67 458
2070.10 413
2070.52 441
2070.95 359
2071.38 386
2071.81 464
2072.24 441
2072.67 421
2073.10 446
2073.53 454
2073.96 441
2074.39 428
2074.82 436
2075.25 429
2075.68 486
2076.11 470
2076.54 431
2076.97 447
2077.40 397
2077.83 435
2078.26 390
2078.69 400
2079.12 382
2079.55 463
2079.98 429
2080.41 468
2080.84 461
2081.27 466
2081.70 440
2082.13 430
2082.56 402
2082.99 424
2083.42 439
2083.85 458
2084.28 442
2084.71 393
2085.14 430
2085.57 439
2086.00 415
2086.43 400
2086.86 435
2087.29 419
2087.73 423
2088.16 405
2088.59 413
2089.02 374
2089.45 341
2089.88 406
2090.31 385
2090.74 398
2091.17 420
2091.61 434
2092.04 433
2092.47 464
2092.90 377
2093.33 412
2093.76 406
2094.19 384
2094.63 413
2095.06 368
2095.49 427
2095.92 400
2096.35 402
2096.78 412
2097.22 379
2097.65 407
2098.08 396
2098.51 396
2098.94 380
2099.38 422
2099.81 438
2100.24 404
2100.67 422
2101.11 423
2101.54 423
2101.97 421
2102.40 395
2102.83 414
2103.27 418
2103.70 410
2104.13 428
2104.56 377
2105.00 407
2105.43 422
2105.86 442
2106.30 443
2106.73 422
2107.16 440
2107.59 403
2108.03 398
2108.46 413
2108.89 379
2109.33 409
2109.76 392
2110.19 360
2110.63 434
2111.06 422
2111.49 394
2111.93 428
2112.36 433
2112.79 444
2113.23 409
2113.66 405
2114.09 378
2114.53 389
2114.96 424
2115.40 390
2115.83 428
2116.26 363
2116.70 356
2117.13 348
2117.56 381
2118.00 390
2118.43 369
2118.87 374
2119.30 391
2119.73 397
2120.17 406
2120.60 394
2121.04 391
2121.47 377
2121.91 381
2122.34 364
2122.78 386
2123.21 386
2123.64 405
2124.08 387
2124.51 392
2124.95 427
2125.38 446
2125.82 419
2126.25 402
2126.69 398
2127.12 391
2127.56 387
2127.99 435
2128.43 420
2128.86 436
2129.30 394
2129.73 409
2130.17 393
2130.60 422
2131.04 413
2131.47 400
2131.91 416
2132.35 412
2132.78 389
2133.22 442
2133.65 403
2134.09 413
2134.52 394
2134.96 398
2135.40 409
2135.83 403
2136.27 411
2136.70 431
2137.14 401
2137.57 378
2138.01 370
2138.45 386
2138.88 404
2139.32 403
2139.76 368
2140.19 367
2140.63 407
2141.06 382
2141.50 377
2141.94 375
2142.37 381
2142.81 381
2143.25 374
2143.68 395
2144.12 366
2144.56 403
2144.99 373
2145.43 379
2145.87 403
2146.30 400
2146.74 404
2147.18 404
2147.62 377
2148.05 447
2148.49 431
2148.93 482
2149.36 455
2149.80 461
2150.24 464
2150.68 479
2151.11 436
2151.55 481
2151.99 473
2152.43 511
2152.86 554
2153.30 447
2153.74 421
2154.18 433
2154.61 401
2155.05 440
2155.49 457
2155.93 434
2156.37 427
2156.80 414
2157.24 441
2157.68 449
2158.12 440
2158.56 428
2158.99 434
2159.43 422
2159.87 376
2160.31 410
2160.75 401
2161.19 406
2161.62 477
2162.06 433
2162.50 432
2162.94 470
2163.38 463
2163.82 432
2164.26 445
2164.69 496
2165.13 504
2165.57 523
2166.01 488
2166.45 476
2166.89 499
2167.33 510
2167.77 462
2168.21 502
2168.65 495
2169.08 471
2169.52 481
2169.96 486
2170.40 515
2170.84 519
2171.28 482
2171.72 453
2172.16 529
2172.60 524
2173.04 505
2173.48 512
2173.92 557
2174.36 530
2174.80 551
2175.24 511
2175.68 506
2176.12 535
2176.56 531
2177.00 546
2177.44 549
2177.88 508
2178.32 485
2178.76 430
2179.20 513
2179.64 504
2180.08 447
2180.52 438
2180.96 467
2181.40 428
2181.84 441
2182.28 434
2182.72 446
2183.16 451
2183.60 454
2184.04 417
2184.48 394
2184.93 409
2185.37 397
2185.81 395
2186.25 388
2186.69 379
2187.13 438
2187.57 458
2188.01 478
2188.45 467
2188.89 481
2189.34 458
2189.78 467
2190.22 405
2190.66 436
2191.10 416
2191.54 419
2191.98 430
2192.43 454
2192.87 409
2193.31 526
2193.75 490
2194.19 492
2194.63 483
2195.08 476
2195.52 500
2195.96 514
2196.40 533
2196.84 506
2197.29 512
2197.73 472
2198.17 452
2198.61 494
2199.06 497
2199.50 466
2199.94 411
2200.38 425
2200.82 418
2201.27 427
2201.71 466
2202.15 374
2202.59 429
2203.04 420
2203.48 428
2203.92 460
2204.37 479
2204.81 428
2205.25 452
2205.69 435
2206.14 450
2206.58 455
2207.02 467
2207.47 487
2207.91 432
2208.35 497
2208.80 466
2209.24 509
2209.68 516
2210.13 579
2210.57 499
2211.01 456
2211.46 519
2211.90 512
2212.34 491
2212.79 491
2213.23 471
2213.67 498
2214.12 531
2214.56 461
2215.01 430
2215.45 446
2215.89 453
2216.34 470
2216.78 495
2217.23 462
2217.67 417
2218.11 445
2218.56 478
2219.00 428
2219.45 449
2219.89 447
2220.34 440
2220.78 447
2221.22 447
2221.67 464
2222.11 431
2222.56 518
2223.00 514
2223.45 501
2223.89 457
2224.34 407
2224.78 457
2225.23 449
2225.67 503
2226.12 461
2226.56 486
2227.01 508
2227.45 491
2227.90 500
2228.34 503
2228.79 469
2229.23 455
2229.68 473
2230.12 513
2230.57 497
2231.01 493
2231.46 493
2231.90 525
2232.35 568
2232.80 560
2233.24 537
2233.69 508
2234.13 515
2234.58 440
2235.02 467
2235.47 423
2235.92 475
2236.36 478
2236.81 421
2237.25 415
2237.70 435
2238.15 462
2238.59 489
2239.04 474
2239.49 419
2239.93 422
2240.38 457
2240.82 485
2241.27 445
2241.72 417
2242.16 449
2242.61 453
2243.06 388
2243.50 429
2243.95 411
2244.40 403
2244.84 401
2245.29 373
2245.74 436
2246.19 423
2246.63 444
2247.08 422
2247.53 444
2247.97 449
2248.42 406
2248.87 391
2249.32 463
2249.76 453
2250.21 509
2250.66 457
2251.10 405
2251.55 441
2252.00 462
2252.45 435
2252.89 420
2253.34 410
2253.79 388
2254.24 496
2254.69 487
2255.13 443
2255.58 472
2256.03 405
2256.48 412
2256.93 384
2257.37 415
2257.82 404
2258.27 436
2258.72 385
2259.17 380
2259.61 430
2260.06 428
2260.51 464
2260.96 461
2261.41 493
2261.86 454
2262.31 472
2262.75 548
2263.20 558
2263.65 465
2264.10 514
2264.55 512
2265.00 474
2265.45 429
2265.90 445
2266.34 513
2266.79 501
2267.24 435
2267.69 445
2268.14 432
2268.59 466
2269.04 493
2269.49 505
2269.94 447
2270.39 458
2270.84 470
2271.29 500
2271.74 539
2272.18 564
2272.63 538
2273.08 481
2273.53 548
2273.98 579
2274.43 618
2274.88 630
2275.33 669
2275.78 682
2276.23 676
2276.68 675
2277.13 687
2277.58 692
2278.03 737
2278.48 682
2278.93 680
2279.38 664
2279.83 599
2280.28 552
2280.73 547
2281.19 568
2281.64 519
2282.09 435
2282.54 488
2282.99 499
2283.44 428
2283.89 415
2284.34 437
2284.79 423
2285.24 392
2285.69 370
2286.14 405
2286.59 423
2287.04 463
2287.50 452
2287.95 467
2288.40 500
2288.85 484
2289.30 554
2289.75 523
2290.20 548
2290.65 589
2291.11 605
2291.56 644
2292.01 666
2292.46 650
2292.91 630
2293.36 676
2293.82 682
2294.27 576
2294.72 524
2295.17 547
2295.62 579
2296.07 560
2296.53 536
2296.98 515
2297.43 499
2297.88 473
2298.33 508
2298.79 487
2299.24 515
2299.69 471
2300.14 457
2300.60 463
2301.05 452
2301.50 491
2301.95 443
2302.41 427
2302.86 417
2303.31 424
2303.76 448
2304.22 463
2304.67 431
2305.12 422
2305.57 442
2306.03 449
2306.48 430
2306.93 469
2307.39 422
2307.84 530
2308.29 503
2308.75 505
2309.20 527
2309.65 502
2310.11 507
2310.56 473
2311.01 535
2311.47 520
2311.92 520
2312.37 536
2312.83 567
2313.28 506
2313.73 484
2314.19 492
2314.64 507
2315.09 521
2315.55 473
2316.00 477
2316.46 520
2316.91 540
2317.36 505
2317.82 470
2318.27 437
2318.73 461
2319.18 483
2319.63 470
2320.09 484
2320.54 497
2321.00 481
2321.45 522
2321.91 514
2322.36 492
2322.82 543
2323.27 546
2323.72 573
2324.18 558
2324.63 671
2325.09 689
2325.54 729
2326.00 737
2326.45 769
2326.91 781
2327.36 771
2327.82 649
2328.27 610
2328.73 550
2329.18 593
2329.64 555
2330.09 521
2330.55 530
2331.00 480
2331.46 461
2331.92 473
2332.37 498
2332.83 496
2333.28 469
2333.74 494
2334.19 495
2334.65 471
2335.10 443
2335.56 417
2336.02 439
2336.47 535
2336.93 480
2337.38 403
2337.84 411
2338.30 502
2338.75 519
2339.21 457
2339.66 465
2340.12 429
2340.58 437
2341.03 442
2341.49 462
2341.95 458
2342.40 411
2342.86 478
2343.32 495
2343.77 402
2344.23 437
2344.68 449
2345.14 424
2345.60 468
2346.06 463
2346.51 474
2346.97 488
2347.43 442
2347.88 442
2348.34 476
2348.80 464
2349.25 466
2349.71 496
2350.17 446
2350.63 461
2351.08 490
2351.54 471
2352.00 447
2352.46 491
2352.91 475
2353.37 447
2353.83 427
2354.29 444
2354.74 456
2355.20 400
2355.66 442
2356.12 451
2356.57 461
2357.03 389
2357.49 436
2357.95 404
2358.41 418
2358.86 443
2359.32 484
2359.78 439
2360.24 453
2360.70 477
2361.15 499
2361.61 479
2362.07 426
2362.53 416
2362.99 436
2363.45 439
2363.91 454
2364.36 445
2364.82 452
2365.28 508
2365.74 479
2366.20 490
2366.66 475
2367.12 476
2367.57 487
2368.03 514
2368.49 459
2368.95 490
2369.41 480
2369.87 517
2370.33 478
2370.79 450
2371.25 450
2371.71 491
2372.17 458
2372.63 423
2373.09 443
2373.54 468
2374.00 426
2374.46 436
2374.92 521
2375.38 490
2375.84 443
2376.30 516
2376.76 489
2377.22 471
2377.68 487
2378.14 468
2378.60 496
2379.06 514
2379.52 458
2379.98 446
2380.44 418
2380.90 454
2381.36 440
2381.82 472
2382.28 453
2382.74 409
2383.20 519
2383.66 445
2384.12 444
2384.59 474
2385.05 497
2385.51 489
2385.97 425
2386.43 429
2386.89 429
2387.35 462
2387.81 456
2388.27 471
2388.73 460
2389.19 473
2389.65 461
2390.12 506
2390.58 489
2391.04 422
2391.50 486
2391.96 449
2392.42 452
2392.88 454
2393.34 455
2393.81 428
2394.27 409
2394.73 397
2395.19 395
2395.65 420
2396.11 478
2396.57 470
2397.04 490
2397.50 439
2397.96 463
2398.42 516
2398.88 462
2399.35 481
2399.81 438
2400.27 420
2400.73 418
2401.19 458
2401.66 460
2402.12 480
2402.58 425
2403.04 417
2403.51 438
2403.97 453
2404.43 472
2404.89 450
2405.36 446
2405.82 446
2406.28 442
2406.74 432
2407.21 451
2407.67 435
2408.13 473
2408.59 425
2409.06 445
2409.52 394
2409.98 438
2410.45 423
2410.91 457
2411.37 446
2411.84 417
2412.30 418
2412.76 415
2413.23 466
2413.69 414
2414.15 426
2414.62 499
2415.08 458
2415.54 439
2416.01 497
2416.47 487
2416.93 469
2417.40 460
2417.86 469
2418.32 470
2418.79 445
2419.25 493
2419.72 465
2420.18 427
2420.64 427
2421.11 486
2421.57 487
2422.04 442
2422.50 442
2422.96 465
2423.43 493
2423.89 494
2424.36 416
2424.82 490
2425.29 506
2425.75 522
2426.22 484
2426.68 503
2427.15 487
2427.61 541
2428.07 483
2428.54 448
2429.00 428
2429.47 430
2429.93 475
2430.40 427
2430.86 422
2431.33 451
2431.79 440
2432.26 432
2432.72 425
2433.19 416
2433.65 476
2434.12 475
2434.59 482
2435.05 448
2435.52 414
2435.98 444
2436.45 448
2436.91 441
2437.38 438
2437.84 428
2438.31 451
2438.78 476
2439.24 440
2439.71 461
2440.17 457
2440.64 486
2441.10 458
2441.57 464
2442.04 554
2442.50 544
2442.97 549
2443.44 467
2443.90 483
2444.37 472
2444.83 450
2445.30 441
2445.77 437
2446.23 457
2446.70 435
2447.17 417
2447.63 411
2448.10 429
2448.57 394
2449.03 439
2449.50 466
2449.97 414
2450.43 390
2450.90 391
2451.37 384
2451.83 419
2452.30 407
2452.77 404
2453.24 419
2453.70 436
2454.17 454
2454.64 411
2455.10 381
2455.57 383
2456.04 421
2456.51 435
2456.97 393
2457.44 397
2457.91 399
2458.38 418
2458.84 429
2459.31 455
2459.78 430
2460.25 373
2460.72 430
2461.18 394
2461.65 409
2462.12 448
2462.59 460
2463.06 407
2463.52 421
2463.99 421
2464.46 417
2464.93 407
2465.40 437
2465.86 489
2466.33 436
2466.80 431
2467.27 413
2467.74 451
2468.21 416
2468.68 433
2469.14 428
2469.61 414
2470.08 451
2470.55 427
2471.02 380
2471.49 415
2471.96 401
2472.43 437
2472.90 436
2473.36 413
2473.83 438
2474.30 407
2474.77 382
2475.24 427
2475.71 416
2476.18 429
2476.65 418
2477.12 452
2477.59 398
2478.06 401
2478.53 433
2479.00 444
2479.47 433
2479.94 415
2480.41 445
2480.87 401
2481.34 451
2481.81 383
2482.28 392
2482.75 415
2483.22 379
2483.69 445
2484.16 449
2484.63 420
2485.10 452
2485.57 463
2486.05 438
2486.52 446
2486.99 445
2487.46 477
2487.93 469
2488.40 469
2488.87 529
2489.34 476
2489.81 422
2490.28 458
2490.75 465
2491.22 425
2491.69 455
2492.16 410
2492.63 387
2493.10 429
2493.58 457
2494.05 430
2494.52 411
2494.99 418
2495.46 441
2495.93 448
2496.40 428
2496.87 456
2497.34 396
2497.82 404
2498.29 424
2498.76 438
2499.23 447
2499.70 463
2500.17 391
2500.64 396
2501.12 390
2501.59 423
2502.06 418
2502.53 392
2503.00 412
2503.48 420
2503.95 387
2504.42 404
2504.89 412
2505.36 410
2505.84 429
2506.31 407
2506.78 412
2507.25 428
2507.72 424
2508.20 425
2508.67 399
2509.14 463
2509.61 460
2510.09 470
2510.56 438
2511.03 437
2511.50 505
2511.98 549
2512.45 642
2512.92 600
2513.40 535
2513.87 572
2514.34 516
2514.81 510
2515.29 518
2515.76 508
2516.23 503
2516.71 507
2517.18 467
2517.65 467
2518.13 474
2518.60 435
2519.07 535
2519.55 484
2520.02 439
2520.49 458
2520.97 410
2521.44 463
2521.91 449
2522.39 443
2522.86 445
2523.34 416
2523.81 459
2524.28 472
2524.76 499
2525.23 397
2525.70 440
2526.18 485
2526.65 450
2527.13 462
2527.60 452
2528.08 426
2528.55 445
2529.02 441
2529.50 515
2529.97 447
2530.45 490
2530.92 490
2531.40 469
2531.87 495
2532.34 544
2532.82 504
2533.29 468
2533.77 486
2534.24 483
2534.72 477
2535.19 511
2535.67 494
2536.14 500
2536.62 486
2537.09 505
2537.57 493
2538.04 464
2538.52 510
2538.99 547
2539.47 504
2539.94 503
2540.42 524
2540.90 559
2541.37 565
2541.85 488
2542.32 506
2542.80 525
2543.27 487
2543.75 515
2544.22 502
2544.70 494
2545.18 480
2545.65 534
2546.13 509
2546.60 562
2547.08 587
2547.56 544
2548.03 560
2548.51 567
2548.98 567
2549.46 500
2549.94 573
2550.41 536
2550.89 525
2551.37 543
2551.84 543
2552.32 571
2552.80 554
2553.27 511
2553.75 472
2554.23 485
2554.70 543
2555.18 535
2555.66 511
2556.13 472
2556.61 482
2557.09 467
2557.56 467
2558.04 525
2558.52 500
2558.99 454
2559.47 442
2559.95 456
2560.43 469
2560.90 502
2561.38 463
2561.86 427
2562.33 459
2562.81 435
2563.29 429
2563.77 428
2564.25 441
2564.72 435
2565.20 422
2565.68 397
2566.16 431
2566.63 466
2567.11 438
2567.59 453
2568.07 460
2568.55 440
2569.02 420
2569.50 395
2569.98 415
2570.46 420
2570.94 415
2571.41 393
2571.89 426
2572.37 435
2572.85 448
2573.33 419
2573.81 422
2574.28 427
2574.76 447
2575.24 449
2575.72 426
2576.20 447
2576.68 417
2577.16 468
2577.64 453
2578.11 435
2578.59 438
2579.07 433
2579.55 442
2580.03 438
2580.51 423
2580.99 372
2581.47 399
2581.95 402
2582.43 395
2582.91 418
2583.39 441
2583.86 431
2584.34 443
2584.82 471
2585.30 433
2585.78 451
2586.26 393
2586.74 402
2587.22 411
2587.70 422
2588.18 453
2588.66 386
2589.14 461
2589.62 426
2590.10 447
2590.58 477
2591.06 451
2591.54 499
2592.02 360
2592.50 398
2592.98 426
2593.46 429
2593.94 469
2594.42 428
2594.90 427
2595.38 417
2595.86 495
2596.35 419
2596.83 393
2597.31 405
2597.79 438
2598.27 404
2598.75 413
2599.23 406
2599.71 408
2600.19 463
2600.67 448
2601.15 457
2601.63 398
2602.12 436
2602.60 422
2603.08 388
2603.56 435
2604.04 428
2604.52 363
2605.00 413
2605.48 442
2605.97 430
2606.45 440
2606.93 445
2607.41 431
2607.89 401
2608.37 410
2608.86 389
2609.34 399
2609.82 417
2610.30 471
2610.78 431
2611.26 431
2611.75 432
2612.23 419
2612.71 420
2613.19 418
2613.68 421
2614.16 388
2614.64 411
2615.12 407
2615.60 466
2616.09 435
2616.57 404
2617.05 429
2617.53 455
2618.02 423
2618.50 498
2618.98 449
2619.46 441
2619.95 399
2620.43 453
2620.91 409
2621.40 432
2621.88 450
2622.36 414
2622.85 447
2623.33 409
2623.81 342
2624.29 405
2624.78 411
2625.26 398
2625.74 414
2626.23 444
2626.71 451
2627.19 453
2627.68 528
2628.16 489
2628.64 447
2629.13 457
2629.61 503
2630.10 488
2630.58 505
2631.06 476
2631.55 494
2632.03 451
2632.51 471
2633.00 483
2633.48 492
2633.97 464
2634.45 449
2634.94 405
2635.42 451
2635.90 444
2636.39 484
2636.87 486
2637.36 459
2637.84 440
2638.33 410
2638.81 447
2639.29 440
2639.78 424
2640.26 439
2640.75 457
2641.23 438
2641.72 451
2642.20 481
2642.69 414
2643.17 449
2643.66 454
2644.14 445
2644.63 421
2645.11 434
2645.60 446
2646.08 436
2646.57 412
2647.05 425
2647.54 427
2648.02 436
2648.51 494
2648.99 438
2649.48 489
2649.97 452
2650.45 449
2650.94 490
2651.42 431
2651.91 463
2652.39 512
2652.88 484
2653.37 455
2653.85 444
2654.34 469
2654.82 470
2655.31 511
2655.80 504
2656.28 500
2656.77 539
2657.25 460
2657.74 444
2658.23 484
2658.71 486
2659.20 444
2659.69 475
2660.17 451
2660.66 486
2661.14 449
2661.63 431
2662.12 426
2662.60 438
2663.09 431
2663.58 408
2664.06 435
2664.55 448
2665.04 395
2665.53 400
2666.01 412
2666.50 393
2666.99 451
2667.47 466
2667.96 426
2668.45 432
2668.94 463
2669.42 473
2669.91 475
2670.40 481
2670.88 515
2671.37 478
2671.86 526
2672.35 561
2672.83 589
2673.32 629
2673.81 671
2674.30 630
2674.79 684
2675.27 652
2675.76 639
2676.25 635
2676.74 657
2677.23 599
2677.71 600
2678.20 588
2678.69 508
2679.18 497
2679.67 475
2680.15 459
2680.64 457
2681.13 480
2681.62 453
2682.11 433
2682.60 471
2683.08 450
2683.57 449
2684.06 455
2684.55 445
2685.04 462
2685.53 508
2686.02 478
2686.51 447
2686.99 444
2687.48 453
2687.97 394
2688.46 423
2688.95 478
2689.44 476
2689.93 450
2690.42 458
2690.91 458
2691.40 502
2691.89 503
2692.38 480
2692.87 470
2693.35 473
2693.84 475
2694.33 484
2694.82 505
2695.31 516
2695.80 454
2696.29 473
2696.78 473
2697.27 486
2697.76 483
2698.25 440
2698.74 436
2699.23 437
2699.72 404
2700.21 447
2700.70 441
2701.19 396
2701.68 431
2702.17 452
2702.66 420
2703.15 457
2703.64 473
2704.13 537
2704.62 482
2705.12 466
2705.61 493
2706.10 442
2706.59 495
2707.08 428
2707.57 452
2708.06 433
2708.55 463
2709.04 456
2709.53 407
2710.02 439
2710.51 425
2711.01 428
2711.50 417
2711.99 415
2712.48 409
2712.97 425
2713.46 491
2713.95 448
2714.44 449
2714.94 404
2715.43 397
2715.92 413
2716.41 403
2716.90 405
2717.39 412
2717.89 408
2718.38 401
2718.87 405
2719.36 510
2719.85 504
2720.34 467
2720.84 416
2721.33 481
2721.82 476
2722.31 498
2722.80 502
2723.30 493
2723.79 517
2724.28 484
2724.77 453
2725.27 486
2725.76 484
2726.25 437
2726.74 479
2727.24 434
2727.73 457
2728.22 467
2728.71 501
2729.21 512
2729.70 459
2730.19 438
2730.69 439
2731.18 475
2731.67 474
2732.16 474
2732.66 533
2733.15 469
2733.64 465
2734.14 497
2734.63 435
2735.12 463
2735.62 514
2736.11 491
2736.60 492
2737.10 421
2737.59 489
2738.08 489
2738.58 563
2739.07 509
2739.56 477
2740.06 481
2740.55 506
2741.05 481
2741.54 491
2742.03 480
2742.53 461
2743.02 470
2743.52 504
2744.01 436
2744.50 462
2745.00 447
2745.49 507
2745.99 506
2746.48 516
2746.97 554
2747.47 551
2747.96 544
2748.46 560
2748.95 615
2749.45 611
2749.94 485
2750.44 452
2750.93 476
2751.43 519
2751.92 476
2752.42 509
2752.91 452
2753.41 454
2753.90 478
2754.40 498
2754.89 466
2755.39 436
2755.88 420
2756.38 500
2756.87 510
2757.37 494
2757.86 498
2758.36 483
2758.85 463
2759.35 476
2759.84 506
2760.34 474
2760.83 494
2761.33 491
2761.83 487
2762.32 493
2762.82 490
2763.31 490
2763.81 481
2764.30 481
2764.80 459
2765.30 499
2765.79 552
2766.29 490
2766.78 414
2767.28 418
2767.78 437
2768.27 451
2768.77 443
2769.27 384
2769.76 386
2770.26 443
2770.76 410
2771.25 417
2771.75 447
2772.24 465
2772.74 471
2773.24 441
2773.73 464
2774.23 426
2774.73 483
2775.23 506
2775.72 521
2776.22 586
2776.72 598
2777.21 545
2777.71 599
2778.21 535
2778.70 466
2779.20 507
2779.70 494
2780.20 535
2780.69 485
2781.19 430
2781.69 501
2782.19 484
2782.68 471
2783.18 472
2783.68 435
2784.18 474
2784.67 456
2785.17 462
2785.67 408
2786.17 415
2786.67 405
2787.16 466
2787.66 373
2788.16 385
2788.66 421
2789.16 435
2789.65 427
2790.15 384
2790.65 394
2791.15 352
2791.65 424
2792.15 430
2792.64 453
2793.14 485
2793.64 468
2794.14 438
2794.64 447
2795.14 431
2795.64 405
2796.13 428
2796.63 471
2797.13 495
2797.63 493
2798.13 463
2798.63 487
2799.13 501
2799.63 492
2800.13 501
2800.62 496
2801.12 527
2801.62 491
2802.12 403
2802.62 412
2803.12 418
2803.62 493
2804.12 459
2804.62 388
2805.12 415
2805.62 469
2806.12 447
2806.62 452
2807.12 377
2807.62 421
2808.12 487
2808.62 462
2809.12 421
2809.62 462
2810.12 441
2810.62 437
2811.12 463
2811.62 482
2812.12 511
2812.62 525
2813.12 555
2813.62 528
2814.12 498
2814.62 508
2815.12 485
2815.62 532
2816.12 530
2816.62 546
2817.12 508
2817.62 486
2818.12 513
2818.62 466
2819.12 489
2819.63 483
2820.13 485
2820.63 449
2821.13 429
2821.63 408
2822.13 462
2822.63 449
2823.13 450
2823.63 482
2824.13 452
2824.64 406
2825.14 439
2825.64 442
2826.14 499
2826.64 389
2827.14 426
2827.64 427
2828.15 442
2828.65 405
2829.15 448
2829.65 443
2830.15 482
2830.65 516
2831.16 479
2831.66 430
2832.16 447
2832.66 431
2833.16 381
2833.67 422
2834.17 433
2834.67 486
2835.17 458
2835.68 455
2836.18 449
2836.68 425
2837.18 463
2837.68 510
2838.19 452
2838.69 533
2839.19 461
2839.70 482
2840.20 431
2840.70 483
2841.20 445
2841.71 471
2842.21 493
2842.71 458
2843.21 441
2843.72 461
2844.22 504
2844.72 468
2845.23 468
2845.73 474
2846.23 477
2846.74 475
2847.24 501
2847.74 521
2848.25 511
2848.75 492
2849.25 524
2849.76 561
2850.26 586
2850.76 539
2851.27 625
2851.77 565
2852.28 474
2852.78 519
2853.28 507
2853.79 503
2854.29 522
2854.79 440
2855.30 440
2855.80 452
2856.31 493
2856.81 469
2857.31 473
2857.82 460
2858.32 396
2858.83 458
2859.33 498
2859.84 461
2860.34 463
2860.85 479
2861.35 545
2861.85 491
2862.36 503
2862.86 536
2863.37 522
2863.87 494
2864.38 419
2864.88 458
2865.39 453
2865.89 466
2866.40 470
2866.90 445
2867.41 427
2867.91 459
2868.42 451
2868.92 451
2869.43 461
2869.93 445
2870.44 500
2870.94 496
2871.45 520
2871.96 547
2872.46 518
2872.97 551
2873.47 536
2873.98 550
2874.48 574
2874.99 585
2875.49 572
2876.00 529
2876.51 579
2877.01 569
2877.52 517
2878.02 524
2878.53 506
2879.04 548
2879.54 477
2880.05 462
2880.55 509
2881.06 528
2881.57 490
2882.07 500
2882.58 543
2883.09 577
2883.59 546
2884.10 554
2884.61 527
2885.11 601
2885.62 628
2886.13 656
2886.63 702
2887.14 682
2887.65 708
2888.15 742
2888.66 754
2889.17 712
2889.67 722
2890.18 723
2890.69 733
2891.20 689
2891.70 638
2892.21 576
2892.72 592
2893.22 592
2893.73 627
2894.24 621
2894.75 662
2895.25 613
2895.76 729
2896.27 834
2896.78 788
2897.29 822
2897.79 811
2898.30 825
2898.81 746
2899.32 704
2899.82 719
2900.33 635
2900.84 668
2901.35 677
2901.86 623
2902.36 589
2902.87 557
2903.38 637
2903.89 568
2904.40 520
2904.91 580
2905.41 576
2905.92 599
2906.43 553
2906.94 605
2907.45 547
2907.96 559
2908.47 515
2908.97 467
2909.48 484
2909.99 486
2910.50 498
2911.01 496
2911.52 521
2912.03 539
2912.54 502
2913.05 468
2913.55 519
2914.06 484
2914.57 495
2915.08 536
2915.59 521
2916.10 488
2916.61 523
2917.12 526
2917.63 497
2918.14 504
2918.65 465
2919.16 482
2919.67 500
2920.18 487
2920.69 510
2921.20 540
2921.71 529
2922.22 484
2922.73 463
2923.24 538
2923.75 507
2924.26 512
2924.77 540
2925.28 526
2925.79 538
2926.30 554
2926.81 557
2927.32 544
2927.83 525
2928.34 527
2928.85 503
2929.36 519
2929.87 552
2930.38 499
2930.89 441
2931.40 496
2931.91 498
2932.42 461
2932.93 464
2933.45 471
2933.96 478
2934.47 526
2934.98 468
2935.49 414
2936.00 465
2936.51 451
2937.02 581
2937.53 490
2938.04 503
2938.56 518
2939.07 628
2939.58 592
2940.09 578
2940.60 619
2941.11 604
2941.62 651
2942.14 649
2942.65 637
2943.16 619
2943.67 640
2944.18 648
2944.70 633
2945.21 578
2945.72 529
2946.23 605
2946.74 571
2947.26 519
2947.77 493
2948.28 490
2948.79 466
2949.30 475
2949.82 478
2950.33 443
2950.84 471
2951.35 519
2951.87 500
2952.38 494
2952.89 464
2953.40 494
2953.92 479
2954.43 428
2954.94 481
2955.45 477
2955.97 501
2956.48 529
2956.99 478
2957.51 449
2958.02 513
2958.53 442
2959.04 482
2959.56 462
2960.07 482
2960.58 499
2961.10 506
2961.61 519
2962.12 528
2962.64 532
2963.15 545
2963.66 534
2964.18 491
2964.69 496
2965.21 573
2965.72 558
2966.23 533
2966.75 513
2967.26 536
2967.77 522
2968.29 529
2968.80 470
2969.32 473
2969.83 511
2970.34 511
2970.86 515
2971.37 516
2971.89 517
2972.40 556
2972.91 536
2973.43 533
2973.94 539
2974.46 559
2974.97 546
2975.49 538
2976.00 558
2976.52 559
2977.03 561
2977.55 581
2978.06 534
2978.57 569
2979.09 559
2979.60 552
2980.12 539
2980.63 547
2981.15 647
2981.66 660
2982.18 644
2982.69 642
2983.21 659
2983.73 602
2984.24 587
2984.76 602
2985.27 615
2985.79 659
2986.30 647
2986.82 688
2987.33 716
2987.85 687
2988.36 655
2988.88 702
2989.40 690
2989.91 688
2990.43 738
2990.94 819
2991.46 770
2991.97 687
2992.49 636
2993.01 695
2993.52 697
2994.04 695
2994.55 635
2995.07 660
2995.59 683
2996.10 636
2996.62 748
2997.14 768
2997.65 849
2998.17 819
2998.69 787
2999.20 886
2999.72 888
3000.24 864
3000.75 849
3001.27 944
3001.79 993
3002.30 1128
3002.82 1340
3003.34 1598
3003.85 1971
3004.37 2231
3004.89 2713
3005.40 2883
3005.92 3002
3006.44 3017
3006.96 2943
3007.47 2791
3007.99 2539
3008.51 2223
3009.03 1881
3009.54 1535
3010.06 1386
3010.58 1118
3011.10 909
3011.61 923
3012.13 910
3012.65 876
3013.17 757
3013.68 757
3014.20 772
3014.72 743
3015.24 732
3015.76 759
3016.27 710
3016.79 702
3017.31 770
3017.83 751
3018.35 731
3018.86 714
3019.38 655
3019.90 699
3020.42 730
3020.94 636
3021.46 632
3021.97 669
3022.49 713
3023.01 688
3023.53 703
3024.05 820
3024.57 731
3025.09 778
3025.61 779
3026.12 749
3026.64 751
3027.16 813
3027.68 729
3028.20 673
3028.72 682
3029.24 647
3029.76 686
3030.28 634
3030.80 618
3031.32 628
3031.84 626
3032.35 630
3032.87 597
3033.39 624
3033.91 546
3034.43 553
3034.95 641
3035.47 572
3035.99 597
3036.51 596
3037.03 623
3037.55 608
3038.07 561
3038.59 581
3039.11 591
3039.63 607
3040.15 627
3040.67 636
3041.19 580
3041.71 590
3042.23 563
3042.75 567
3043.27 604
3043.79 553
3044.31 560
3044.83 605
3045.35 604
3045.87 591
3046.40 566
3046.92 596
3047.44 642
3047.96 586
3048.48 517
3049.00 570
3049.52 542
3050.04 591
3050.56 568
3051.08 614
3051.60 550
3052.12 529
3052.65 559
3053.17 556
3053.69 545
3054.21 577
3054.73 565
3055.25 507
3055.77 532
3056.30 557
3056.82 602
3057.34 506
3057.86 538
3058.38 589
3058.90 560
3059.42 518
3059.95 535
3060.47 576
3060.99 540
3061.51 573
3062.03 587
3062.56 566
3063.08 634
3063.60 598
3064.12 574
3064.64 580
3065.17 592
3065.69 670
3066.21 613
3066.73 628
3067.26 634
3067.78 707
3068.30 680
3068.82 656
3069.35 688
3069.87 682
3070.39 685
3070.91 662
3071.44 675
3071.96 688
3072.48 626
3073.01 644
3073.53 658
3074.05 703
3074.57 616
3075.10 630
3075.62 645
3076.14 669
3076.67 722
3077.19 760
3077.71 737
3078.24 710
3078.76 751
3079.28 746
3079.81 824
3080.33 813
3080.85 765
3081.38 823
3081.90 905
3082.42 903
3082.95 808
3083.47 846
3084.00 922
3084.52 924
3085.04 849
3085.57 761
3086.09 851
3086.62 823
3087.14 829
3087.66 908
3088.19 1025
3088.71 1170
3089.24 1311
3089.76 1396
3090.29 1492
3090.81 1688
3091.33 1681
3091.86 1637
3092.38 1647
3092.91 1436
3093.43 1303
3093.96 1199
3094.48 1185
3095.01 1051
3095.53 991
3096.06 1023
3096.58 1042
3097.11 962
3097.63 949
3098.16 1015
3098.68 1025
3099.21 1008
3099.73 1115
3100.26 1288
3100.78 1615
3101.31 1847
3101.83 2263
3102.36 2639
3102.88 3150
3103.41 3602
3103.93 3795
3104.46 3917
3104.99 3715
3105.51 3452
3106.04 3011
3106.56 2540
3107.09 2121
3107.61 1788
3108.14 1501
3108.67 1281
3109.19 1189
3109.72 1151
3110.24 1088
3110.77 1050
3111.30 962
3111.82 964
3112.35 919
3112.87 979
3113.40 912
3113.93 944
3114.45 901
3114.98 839
3115.51 819
3116.03 776
3116.56 746
3117.09 711
3117.61 767
3118.14 733
3118.67 697
3119.19 801
3119.72 876
3120.25 831
3120.77 883
3121.30 868
3121.83 902
3122.35 946
3122.88 1003
3123.41 969
3123.94 957
3124.46 919
3124.99 850
3125.52 805
3126.05 720
3126.57 697
3127.10 696
3127.63 730
3128.16 727
3128.68 714
3129.21 717
3129.74 675
3130.27 712
3130.79 702
3131.32 680
3131.85 730
3132.38 699
3132.91 645
3133.43 679
3133.96 681
3134.49 639
3135.02 639
3135.55 658
3136.07 670
3136.60 557
3137.13 588
3137.66 642
3138.19 619
3138.72 614
3139.24 601
3139.77 565
3140.30 594
3140.83 608
3141.36 642
3141.89 677
3142.42 637
3142.95 593
3143.47 662
3144.00 649
3144.53 693
3145.06 638
3145.59 602
3146.12 589
3146.65 610
3147.18 627
3147.71 708
3148.24 674
3148.76 651
3149.29 643
3149.82 665
3150.35 682
3150.88 656
3151.41 683
3151.94 636
3152.47 669
3153.00 640
3153.53 677
3154.06 696
3154.59 613
3155.12 592
3155.65 594
3156.18 628
3156.71 615
3157.24 583
3157.77 590
3158.30 582
3158.83 543
3159.36 647
3159.89 687
3160.42 615
3160.95 556
3161.48 599
3162.01 672
3162.54 652
3163.07 706
3163.60 676
3164.13 638
3164.66 645
3165.20 667
3165.73 617
3166.26 604
3166.79 607
3167.32 608
3167.85 576
3168.38 552
3168.91 520
3169.44 552
3169.97 549
3170.50 563
3171.04 583
3171.57 583
3172.10 632
3172.63 686
3173.16 665
3173.69 649
3174.22 689
3174.75 697
3175.29 739
3175.82 703
3176.35 690
3176.88 702
3177.41 726
3177.94 678
3178.48 647
3179.01 631
3179.54 610
3180.07 544
3180.60 570
3181.14 575
3181.67 525
3182.20 524
3182.73 577
3183.26 595
3183.80 585
3184.33 652
3184.86 614
3185.39 619
3185.93 575
3186.46 560
3186.99 588
3187.52 600
3188.06 606
3188.59 577
3189.12 553
3189.65 605
3190.19 609
3190.72 562
3191.25 588
3191.79 574
3192.32 569
3192.85 570
3193.38 563
3193.92 552
3194.45 606
3194.98 539
3195.52 591
3196.05 595
3196.58 581
3197.12 621
3197.65 602
3198.18 630
3198.72 648
3199.25 595
3199.78 614
3200.32 597
3200.85 606
3201.39 599
3201.92 583
3202.45 574
3202.99 594
3203.52 639
3204.05 628
3204.59 623
3205.12 601
3205.66 683
3206.19 677
3206.72 640
3207.26 722
3207.79 735
3208.33 764
3208.86 714
3209.40 767
3209.93 775
3210.47 838
3211.00 831
3211.53 855
3212.07 944
3212.60 882
3213.14 920
3213.67 878
3214.21 853
3214.74 811
3215.28 784
3215.81 664
3216.35 716
3216.88 724
3217.42 674
3217.95 651
3218.49 663
3219.02 620
3219.56 614
3220.09 630
3220.63 681
3221.16 624
3221.70 632
3222.23 634
3222.77 699
3223.31 784
3223.84 723
3224.38 780
3224.91 821
3225.45 814
3225.98 830
3226.52 844
3227.06 809
3227.59 749
3228.13 727
3228.66 721
3229.20 776
3229.74 727
3230.27 774
3230.81 794
3231.34 879
3231.88 816
3232.42 811
3232.95 823
3233.49 869
3234.03 785
3234.56 820
3235.10 963
3235.64 934
3236.17 856
3236.71 830
3237.25 896
3237.78 955
3238.32 942
3238.86 913
3239.39 919
3239.93 931
3240.47 858
3241.00 879
3241.54 857
3242.08 817
3242.61 845
3243.15 884
3243.69 924
3244.23 859
3244.76 973
3245.30 893
3245.84 868
3246.38 932
3246.91 928
3247.45 979
3247.99 913
3248.53 912
3249.06 980
3249.60 1082
3250.14 1141
3250.68 1366
3251.21 1508
3251.75 1767
3252.29 2088
3252.83 2293
3253.37 2424
3253.90 2582
3254.44 2531
3254.98 2407
3255.52 2204
3256.06 1967
3256.60 1763
3257.13 1499
3257.67 1382
3258.21 1303
3258.75 1251
3259.29 1233
3259.83 1326
3260.36 1329
3260.90 1372
3261.44 1560
3261.98 1662
3262.52 1798
3263.06 1860
3263.60 1982
3264.14 2015
3264.68 2078
3265.21 2069
3265.75 2119
3266.29 2185
3266.83 2207
3267.37 2205
3267.91 2126
3268.45 2095
3268.99 1993
3269.53 1747
3270.07 1661
3270.61 1568
3271.15 1407
3271.69 1364
3272.23 1215
3272.76 1190
3273.30 1158
3273.84 1130
3274.38 1139
3274.92 1086
3275.46 1059
3276.00 1031
3276.54 954
3277.08 989
3277.62 964
3278.16 998
3278.70 988
3279.24 1015
3279.78 1071
3280.32 981
3280.86 981
3281.41 992
3281.95 1021
3282.49 950
3283.03 974
3283.57 1004
3284.11 974
3284.65 947
3285.19 1010
3285.73 1071
3286.27 1065
3286.81 1034
3287.35 1033
3287.89 1053
3288.43 1071
3288.97 1038
3289.52 1064
3290.06 1010
3290.60 1082
3291.14 1153
3291.68 1122
3292.22 1203
3292.76 1339
3293.30 1348
3293.85 1445
3294.39 1600
3294.93 1642
3295.47 1847
3296.01 2032
3296.55 2046
3297.09 2085
3297.64 2094
3298.18 1990
3298.72 1916
3299.26 1753
3299.80 1681
3300.34 1568
3300.89 1415
3301.43 1385
3301.97 1226
3302.51 1150
3303.06 1127
3303.60 1203
3304.14 1248
3304.68 1124
3305.22 1105
3305.77 1160
3306.31 1167
3306.85 1209
3307.39 1195
3307.94 1172
3308.48 1260
3309.02 1344
3309.56 1359
3310.11 1440
3310.65 1436
3311.19 1385
3311.74 1482
3312.28 1428
3312.82 1369
3313.36 1350
3313.91 1346
3314.45 1412
3314.99 1428
3315.54 1467
3316.08 1488
3316.62 1648
3317.17 1814
3317.71 1936
3318.25 1904
3318.80 2075
3319.34 2321
3319.88 2399
3320.43 2401
3320.97 2454
3321.51 2420
3322.06 2253
3322.60 2056
3323.14 1977
3323.69 1882
3324.23 1797
3324.78 1689
3325.32 1495
3325.86 1544
3326.41 1503
3326.95 1429
3327.50 1408
3328.04 1373
3328.59 1439
3329.13 1429
3329.67 1469
3330.22 1581
3330.76 1778
3331.31 1956
3331.85 2515
3332.40 3177
3332.94 4108
3333.49 5555
3334.03 7499
3334.57 9374
3335.12 11237
3335.66 12939
3336.21 13827
3336.75 14318
3337.30 14462
3337.84 13877
3338.39 12686
3338.93 11264
3339.48 9684
3340.02 8136
3340.57 6622
3341.11 5286
3341.66 4274
3342.20 3436
3342.75 2821
3343.30 2369
3343.84 2049
3344.39 1852
3344.93 1663
3345.48 1512
3346.02 1492
3346.57 1426
3347.11 1383
3347.66 1310
3348.21 1283
3348.75 1333
3349.30 1318
3349.84 1270
3350.39 1335
3350.94 1357
3351.48 1329
3352.03 1278
3352.57 1200
3353.12 1270
3353.67 1323
3354.21 1180
3354.76 1142
3355.31 1186
3355.85 1121
3356.40 1100
3356.95 1094
3357.49 1146
3358.04 1060
3358.59 1043
3359.13 1061
3359.68 1047
3360.23 987
3360.77 992
3361.32 979
3361.87 1026
3362.41 1049
3362.96 1122
3363.51 1130
3364.05 1179
3364.60 1192
3365.15 1220
3365.70 1169
3366.24 1152
3366.79 1205
3367.34 1085
3367.89 1052
3368.43 1149
3368.98 1093
3369.53 1123
3370.08 1224
3370.62 1228
3371.17 1370
3371.72 1510
3372.27 1730
3372.81 1903
3373.36 2121
3373.91 2330
3374.46 2435
3375.01 2582
3375.55 2483
3376.10 2404
3376.65 2249
3377.20 1982
3377.75 1871
3378.30 1742
3378.84 1550
3379.39 1268
3379.94 1153
3380.49 1102
3381.04 1085
3381.59 1014
3382.13 969
3382.68 958
3383.23 926
3383.78 877
3384.33 874
3384.88 910
3385.43 885
3385.98 898
3386.52 891
3387.07 841
3387.62 840
3388.17 824
3388.72 834
3389.27 848
3389.82 891
3390.37 811
3390.92 861
3391.47 898
3392.02 888
3392.57 857
3393.12 808
3393.66 850
3394.21 847
3394.76 886
3395.31 883
3395.86 878
3396.41 894
3396.96 923
3397.51 988
3398.06 910
3398.61 905
3399.16 954
3399.71 931
3400.26 897
3400.81 918
3401.36 885
3401.91 835
3402.46 868
3403.01 853
3403.56 798
3404.11 793
3404.66 793
3405.21 803
3405.77 826
3406.32 794
3406.87 869
3407.42 819
3407.97 915
3408.52 973
3409.07 938
3409.62 964
3410.17 1011
3410.72 1048
3411.27 1129
3411.82 1269
3412.37 1252
3412.93 1273
3413.48 1300
3414.03 1235
3414.58 1178
3415.13 1142
3415.68 1107
3416.23 1045
3416.78 1040
3417.34 1077
3417.89 1051
3418.44 935
3418.99 937
3419.54 954
3420.09 903
3420.65 986
3421.20 900
3421.75 939
3422.30 910
3422.85 864
3423.40 838
3423.96 854
3424.51 849
3425.06 938
3425.61 905
3426.17 939
3426.72 840
3427.27 832
3427.82 776
3428.37 713
3428.93 736
3429.48 651
3430.03 680
3430.58 726
3431.14 682
3431.69 671
3432.24 647
3432.79 648
3433.35 695
3433.90 697
3434.45 705
3435.01 652
3435.56 676
3436.11 686
3436.66 714
3437.22 770
3437.77 773
3438.32 753
3438.88 746
3439.43 767
3439.98 768
3440.54 699
3441.09 835
3441.64 807
3442.20 850
3442.75 810
3443.30 777
3443.86 783
3444.41 806
3444.96 766
3445.52 752
3446.07 658
3446.63 672
3447.18 665
3447.73 666
3448.29 671
3448.84 646
3449.40 666
3449.95 676
3450.50 676
3451.06 660
3451.61 671
3452.17 656
3452.72 672
3453.27 633
3453.83 617
3454.38 585
3454.94 616
3455.49 621
3456.05 627
3456.60 592
3457.16 617
3457.71 643
3458.27 650
3458.82 637
3459.38 617
3459.93 624
3460.49 673
3461.04 672
3461.60 673
3462.15 701
3462.71 701
3463.26 736
3463.82 722
3464.37 726
3464.93 714
3465.48 722
3466.04 725
3466.59 747
3467.15 707
3467.70 696
3468.26 738
3468.81 753
3469.37 725
3469.93 745
3470.48 825
3471.04 892
3471.59 944
3472.15 948
3472.70 907
3473.26 899
3473.82 901
3474.37 922
3474.93 860
3475.48 824
3476.04 824
3476.60 835
3477.15 859
3477.71 885
3478.27 795
3478.82 836
3479.38 915
3479.93 936
3480.49 872
3481.05 972
3481.60 1060
3482.16 1004
3482.72 1037
3483.27 1087
3483.83 1088
3484.39 1108
3484.95 1069
3485.50 1017
3486.06 1023
3486.62 1048
3487.17 1076
3487.73 1158
3488.29 1243
3488.84 1405
3489.40 1681
3489.96 2049
3490.52 2721
3491.07 3421
3491.63 3938
3492.19 4647
3492.75 5074
3493.30 5352
3493.86 5200
3494.42 4814
3494.98 4170
3495.53 3651
3496.09 3080
3496.65 2448
3497.21 1947
3497.77 1667
3498.32 1544
3498.88 1461
3499.44 1309
3500.00 1220
3500.56 1209
3501.11 1328
3501.67 1394
3502.23 1482
3502.79 1545
3503.35 1688
3503.91 1908
3504.46 2022
3505.02 2108
3505.58 2147
3506.14 2283
3506.70 2252
3507.26 2134
3507.81 1998
3508.37 1884
3508.93 1752
3509.49 1682
3510.05 1454
3510.61 1466
3511.17 1447
3511.73 1447
3512.29 1350
3512.85 1211
3513.40 1199
3513.96 1117
3514.52 1056
3515.08 996
3515.64 884
3516.20 895
3516.76 902
3517.32 839
3517.88 826
3518.44 843
3519.00 827
3519.56 781
3520.12 846
3520.68 778
3521.24 795
3521.80 866
3522.36 871
3522.92 794
3523.48 763
3524.04 842
3524.60 881
3525.16 839
3525.72 813
3526.28 795
3526.84 799
3527.40 872
3527.96 807
3528.52 838
3529.08 885
3529.64 849
3530.20 873
3530.76 868
3531.32 802
3531.88 812
3532.44 842
3533.00 875
3533.56 824
3534.12 814
3534.68 817
3535.25 768
3535.81 839
3536.37 847
3536.93 844
3537.49 801
3538.05 778
3538.61 800
3539.17 769
3539.73 766
3540.30 769
3540.86 767
3541.42 763
3541.98 774
3542.54 865
3543.10 899
3543.66 931
3544.23 921
3544.79 923
3545.35 879
3545.91 914
3546.47 869
3547.03 872
3547.60 801
3548.16 748
3548.72 771
3549.28 764
3549.84 736
3550.41 715
3550.97 713
3551.53 716
3552.09 724
3552.65 731
3553.22 661
3553.78 645
3554.34 633
3554.90 651
3555.47 662
3556.03 642
3556.59 645
3557.15 665
3557.72 660
3558.28 689
3558.84 689
3559.41 644
3559.97 716
3560.53 746
3561.09 684
3561.66 645
3562.22 728
3562.78 681
3563.35 700
3563.91 715
3564.47 700
3565.04 708
3565.60 749
3566.16 755
3566.73 734
3567.29 736
3567.85 733
3568.42 691
3568.98 679
3569.54 712
3570.11 702
3570.67 678
3571.23 618
3571.80 592
3572.36 644
3572.93 660
3573.49 703
3574.05 807
3574.62 923
3575.18 1037
3575.75 1172
3576.31 1225
3576.87 1362
3577.44 1423
3578.00 1588
3578.57 1512
3579.13 1488
3579.70 1419
3580.26 1378
3580.82 1237
3581.39 1154
3581.95 974
3582.52 889
3583.08 879
3583.65 801
3584.21 745
3584.78 760
3585.34 709
3585.91 735
3586.47 713
3587.04 607
3587.60 599
3588.17 608
3588.73 587
3589.30 576
3589.86 599
3590.43 534
3590.99 591
3591.56 581
3592.12 579
3592.69 612
3593.25 596
3593.82 624
3594.39 630
3594.95 603
3595.52 575
3596.08 576
3596.65 609
3597.21 573
3597.78 561
3598.35 590
3598.91 563
3599.48 574
3600.04 547
3600.61 591
3601.18 609
3601.74 598
3602.31 579
3602.87 524
3603.44 556
3604.01 586
3604.57 615
3605.14 612
3605.71 593
3606.27 570
3606.84 624
3607.41 618
3607.97 560
3608.54 569
3609.11 603
3609.67 598
3610.24 585
3610.81 604
3611.37 560
3611.94 607
3612.51 577
3613.07 615
3613.64 602
3614.21 629
3614.78 651
3615.34 707
3615.91 810
3616.48 793
3617.04 852
3617.61 883
3618.18 963
3618.75 952
3619.31 1052
3619.88 948
3620.45 865
3621.02 881
3621.58 892
3622.15 812
3622.72 691
3623.29 702
3623.86 679
3624.42 628
3624.99 565
3625.56 565
3626.13 559
3626.70 623
3627.26 582
3627.83 568
3628.40 509
3628.97 517
3629.54 552
3630.11 548
3630.67 546
3631.24 551
3631.81 574
3632.38 595
3632.95 572
3633.52 563
3634.08 481
3634.65 565
3635.22 574
3635.79 557
3636.36 579
3636.93 645
3637.50 618
3638.07 570
3638.64 638
3639.20 638
3639.77 669
3640.34 735
3640.91 739
3641.48 764
3642.05 837
3642.62 835
3643.19 831
3643.76 810
3644.33 798
3644.90 782
3645.47 699
3646.04 700
3646.61 669
3647.18 609
3647.75 675
3648.32 668
3648.89 675
3649.46 623
3650.03 686
3650.60 725
3651.17 718
3651.74 805
3652.31 813
3652.88 880
3653.45 950
3654.02 963
3654.59 885
3655.16 918
3655.73 812
3656.30 846
3656.87 840
3657.44 783
3658.01 865
3658.58 868
3659.15 893
3659.72 957
3660.29 934
3660.86 950
3661.43 972
3662.00 871
3662.58 897
3663.15 915
3663.72 829
3664.29 853
3664.86 931
3665.43 978
3666.00 1075
3666.57 1093
3667.14 1180
3667.72 1110
3668.29 1057
3668.86 1057
3669.43 977
3670.00 862
3670.57 802
3671.14 729
3671.72 721
3672.29 676
3672.86 692
3673.43 758
3674.00 751
3674.57 750
3675.15 656
3675.72 756
3676.29 787
3676.86 773
3677.43 681
3678.01 693
3678.58 702
3679.15 757
3679.72 785
3680.30 799
3680.87 797
3681.44 776
3682.01 743
3682.58 685
3683.16 688
3683.73 677
3684.30 626
3684.88 586
3685.45 604
3686.02 557
3686.59 581
3687.17 578
3687.74 576
3688.31 634
3688.88 703
3689.46 677
3690.03 744
3690.60 742
3691.18 759
3691.75 769
3692.32 763
3692.90 697
3693.47 707
3694.04 727
3694.62 680
3695.19 641
3695.76 604
3696.34 547
3696.91 567
3697.48 626
3698.06 607
3698.63 605
3699.21 605
3699.78 597
3700.35 582
3700.93 587
3701.50 580
3702.08 559
3702.65 544
3703.22 594
3703.80 603
3704.37 588
3704.95 581
3705.52 644
3706.09 666
3706.67 629
3707.24 564
3707.82 585
3708.39 645
3708.97 667
3709.54 667
3710.12 655
3710.69 636
3711.26 605
3711.84 616
3712.41 619
3712.99 647
3713.56 571
3714.14 595
3714.71 585
3715.29 596
3715.86 592
3716.44 567
3717.01 603
3717.59 623
3718.16 569
3718.74 566
3719.32 586
3719.89 537
3720.47 555
3721.04 528
3721.62 515
3722.19 542
3722.77 597
3723.34 575
3723.92 517
3724.49 555
3725.07 521
3725.65 550
3726.22 590
3726.80 574
3727.37 548
3727.95 490
3728.53 539
3729.10 525
3729.68 536
3730.25 487
3730.83 616
3731.41 686
3731.98 651
3732.56 644
3733.14 672
3733.71 780
3734.29 801
3734.87 725
3735.44 712
3736.02 700
3736.60 737
3737.17 696
3737.75 673
3738.33 576
3738.90 585
3739.48 632
3740.06 632
3740.63 598
3741.21 547
3741.79 535
3742.36 536
3742.94 532
3743.52 536
3744.10 565
3744.67 508
3745.25 527
3745.83 543
3746.40 605
3746.98 513
3747.56 454
3748.14 531
3748.71 550
3749.29 554
3749.87 524
3750.45 553
3751.03 561
3751.60 508
3752.18 523
3752.76 511
3753.34 512
3753.92 513
3754.49 534
3755.07 528
3755.65 529
3756.23 539
3756.81 568
3757.38 598
3757.96 548
3758.54 576
3759.12 613
3759.70 705
3760.28 636
3760.85 604
3761.43 586
3762.01 594
3762.59 636
3763.17 606
3763.75 599
3764.33 594
3764.91 585
3765.48 628
3766.06 554
3766.64 555
3767.22 543
3767.80 588
3768.38 617
3768.96 617
3769.54 618
3770.12 615
3770.70 621
3771.28 610
3771.85 636
3772.43 587
3773.01 625
3773.59 625
3774.17 618
3774.75 598
3775.33 593
3775.91 573
3776.49 614
3777.07 573
3777.65 567
3778.23 589
3778.81 582
3779.39 581
3779.97 652
3780.55 691
3781.13 651
3781.71 593
3782.29 608
3782.87 651
3783.45 587
3784.03 585
3784.61 539
3785.19 577
3785.77 596
3786.35 573
3786.93 637
3787.51 624
3788.10 590
3788.68 592
3789.26 580
3789.84 589
3790.42 621
3791.00 582
3791.58 579
3792.16 638
3792.74 650
3793.32 615
3793.90 630
3794.48 623
3795.07 673
3795.65 635
3796.23 673
3796.81 645
3797.39 688
3797.97 646
3798.55 664
3799.14 710
3799.72 774
3800.30 815
3800.88 810
3801.46 962
3802.04 1000
3802.62 1034
3803.21 1012
3803.79 1050
3804.37 979
3804.95 895
3805.53 925
3806.12 931
3806.70 991
3807.28 1096
3807.86 1088
3808.44 1196
3809.03 1281
3809.61 1265
3810.19 1251
3810.77 1223
3811.36 1275
3811.94 1196
3812.52 1154
3813.10 1131
3813.69 1148
3814.27 1229
3814.85 1339
3815.43 1349
3816.02 1316
3816.60 1302
3817.18 1361
3817.77 1344
3818.35 1214
3818.93 1077
3819.51 966
3820.10 981
3820.68 985
3821.26 1057
3821.85 1073
3822.43 1094
3823.01 1074
3823.60 1197
3824.18 1087
3824.76 1006
3825.35 956
3825.93 935
3826.51 862
3827.10 797
3827.68 834
3828.27 761
3828.85 764
3829.43 798
3830.02 738
3830.60 751
3831.18 728
3831.77 751
3832.35 772
3832.94 718
3833.52 723
3834.10 794
3834.69 784
3835.27 762
3835.86 749
3836.44 756
3837.03 693
3837.61 641
3838.19 643
3838.78 694
3839.36 684
3839.95 707
3840.53 694
3841.12 714
3841.70 666
3842.29 701
3842.87 645
3843.46 604
3844.04 735
3844.63 747
3845.21 753
3845.80 820
3846.38 880
3846.97 836
3847.55 800
3848.14 778
3848.72 801
3849.31 692
3849.89 684
3850.48 675
3851.06 721
3851.65 672
3852.23 722
3852.82 681
3853.41 657
3853.99 653
3854.58 671
3855.16 673
3855.75 665
3856.33 647
3856.92 692
3857.51 715
3858.09 717
3858.68 766
3859.26 824
3859.85 903
3860.44 944
3861.02 1030
3861.61 1065
3862.20 1018
3862.78 1043
3863.37 1104
3863.95 1050
3864.54 1008
3865.13 997
3865.71 909
3866.30 894
3866.89 874
3867.47 756
3868.06 744
3868.65 667
3869.23 610
3869.82 641
3870.41 675
3870.99 667
3871.58 686
3872.17 688
3872.76 667
3873.34 707
3873.93 708
3874.52 717
3875.10 661
3875.69 681
3876.28 670
3876.87 658
3877.45 637
3878.04 610
3878.63 679
3879.22 630
3879.80 583
3880.39 522
3880.98 561
3881.57 574
3882.15 513
3882.74 516
3883.33 547
3883.92 538
3884.51 535
3885.09 578
3885.68 549
3886.27 555
3886.86 604
3887.45 627
3888.04 616
3888.62 659
3889.21 727
3889.80 664
3890.39 678
3890.98 651
3891.57 655
3892.15 618
3892.74 613
3893.33 644
3893.92 644
3894.51 679
3895.10 655
3895.69 607
3896.28 623
3896.86 613
3897.45 643
3898.04 542
3898.63 541
3899.22 573
3899.81 581
3900.40 599
3900.99 642
3901.58 585
3902.17 566
3902.76 590
3903.34 635
3903.93 621
3904.52 539
3905.11 585
3905.70 543
3906.29 592
3906.88 645
3907.47 638
3908.06 656
3908.65 657
3909.24 654
3909.83 611
3910.42 623
3911.01 617
3911.60 561
3912.19 574
3912.78 518
3913.37 533
3913.96 564
3914.55 484
3915.14 532
3915.73 548
3916.32 589
3916.91 584
3917.50 591
3918.09 580
3918.68 573
3919.28 572
3919.87 548
3920.46 607
3921.05 571
3921.64 532
3922.23 516
3922.82 558
3923.41 570
3924.00 519
3924.59 554
3925.18 517
3925.77 519
3926.37 538
3926.96 507
3927.55 543
3928.14 466
3928.73 525
3929.32 480
3929.91 482
3930.51 475
3931.10 502
3931.69 509
3932.28 467
3932.87 475
3933.46 442
3934.05 507
3934.65 491
3935.24 480
3935.83 474
3936.42 478
3937.01 495
3937.61 520
3938.20 551
3938.79 568
3939.38 554
3939.97 555
3940.57 616
3941.16 560
3941.75 549
3942.34 527
3942.94 585
3943.53 548
3944.12 554
3944.71 592
3945.31 609
3945.90 570
3946.49 571
3947.08 538
3947.68 507
3948.27 472
3948.86 472
3949.45 509
3950.05 563
3950.64 544
3951.23 556
3951.83 560
3952.42 524
3953.01 574
3953.61 552
3954.20 522
3954.79 468
3955.39 560
3955.98 532
3956.57 550
3957.17 579
3957.76 586
3958.35 580
3958.95 577
3959.54 634
3960.13 606
3960.73 593
3961.32 594
3961.92 608
3962.51 624
3963.10 591
3963.70 631
3964.29 666
3964.88 692
3965.48 687
3966.07 754
3966.67 727
3967.26 809
3967.86 801
3968.45 851
3969.04 866
3969.64 911
3970.23 892
3970.83 786
3971.42 712
3972.02 664
3972.61 644
3973.21 636
3973.80 643
3974.40 712
3974.99 731
3975.58 733
3976.18 822
3976.77 857
3977.37 821
3977.96 867
3978.56 927
3979.15 903
3979.75 762
3980.35 736
3980.94 799
3981.54 734
3982.13 763
3982.73 739
3983.32 781
3983.92 731
3984.51 625
3985.11 686
3985.70 709
3986.30 640
3986.90 613
3987.49 664
3988.09 667
3988.68 651
3989.28 628
3989.87 645
3990.47 627
3991.07 648
3991.66 649
3992.26 684
3992.85 663
3993.45 675
3994.05 664
3994.64 664
3995.24 706
3995.84 712
3996.43 676
3997.03 658
3997.62 636
3998.22 620
3998.82 664
3999.41 615
4000.01 654
4000.61 681
4001.20 616
4001.80 618
4002.40 634
4003.00 656
4003.59 567
4004.19 577
4004.79 620
4005.38 620
4005.98 686
4006.58 645
4007.17 710
4007.77 730
4008.37 679
4008.97 702
4009.56 696
4010.16 661
4010.76 680
4011.36 688
4011.95 634
4012.55 596
4013.15 570
4013.75 598
4014.34 539
4014.94 576
4015.54 601
4016.14 648
4016.74 705
4017.33 704
4017.93 690
4018.53 693
4019.13 711
4019.73 754
4020.32 762
4020.92 685
4021.52 661
4022.12 631
4022.72 648
4023.32 672
4023.91 618
4024.51 580
4025.11 602
4025.71 596
4026.31 582
4026.91 580
4027.51 620
4028.10 689
4028.70 658
4029.30 676
4029.90 688
4030.50 676
4031.10 686
4031.70 705
4032.30 689
4032.90 705
4033.49 667
4034.09 748
4034.69 800
4035.29 786
4035.89 748
4036.49 742
4037.09 774
4037.69 679
4038.29 532
4038.89 572
4039.49 573
4040.09 530
4040.69 502
4041.29 522
4041.89 522
4042.49 508
4043.09 544
4043.69 548
4044.29 563
4044.89 494
4045.49 507
4046.09 574
4046.69 556
4047.29 529
4047.89 561
4048.49 495
4049.09 550
4049.69 509
4050.29 556
4050.89 551
4051.49 532
4052.09 552
4052.69 502
4053.29 476
4053.89 471
4054.49 508
4055.09 524
4055.69 547
4056.30 549
4056.90 511
4057.50 507
4058.10 474
4058.70 491
4059.30 544
4059.90 556
4060.50 542
4061.10 506
4061.71 538
4062.31 493
4062.91 532
4063.51 514
4064.11 518
4064.71 532
4065.31 537
4065.92 510
4066.52 542
4067.12 538
4067.72 519
4068.32 510
4068.92 536
4069.53 527
4070.13 510
4070.73 479
4071.33 432
4071.93 463
4072.54 445
4073.14 455
4073.74 485
4074.34 513
4074.94 465
4075.55 494
4076.15 494
4076.75 510
4077.35 484
4077.96 478
4078.56 452
4079.16 441
4079.76 460
4080.37 501
4080.97 454
4081.57 496
4082.17 511
4082.78 517
4083.38 491
4083.98 455
4084.59 471
4085.19 474
4085.79 450
4086.39 440
4087.00 461
4087.60 481
4088.20 483
4088.81 481
4089.41 423
4090.01 414
4090.62 467
4091.22 433
4091.82 417
4092.43 419
4093.03 423
4093.63 498
4094.24 491
4094.84 456
4095.45 493
4096.05 489
4096.65 467
4097.26 473
4097.86 513
4098.47 471
4099.07 470
4099.67 459
4100.28 449
4100.88 475
4101.49 437
4102.09 422
4102.69 453
4103.30 461
4103.90 462
4104.51 467
4105.11 448
4105.72 465
4106.32 469
4106.93 479
4107.53 453
4108.13 432
4108.74 474
4109.34 468
4109.95 439
4110.55 485
4111.16 453
4111.76 479
4112.37 459
4112.97 496
4113.58 468
4114.18 438
4114.79 410
4115.39 419
4116.00 476
4116.60 472
4117.21 454
4117.82 461
4118.42 480
4119.03 462
4119.63 455
4120.24 432
4120.84 459
4121.45 431
4122.05 415
4122.66 435
4123.27 440
4123.87 451
4124.48 471
4125.08 456
4125.69 456
4126.30 433
4126.90 442
4127.51 433
4128.11 418
4128.72 434
4129.33 468
4129.93 429
4130.54 397
4131.15 464
4131.75 472
4132.36 520
4132.96 462
4133.57 441
4134.18 448
4134.78 491
4135.39 516
4136.00 554
4136.60 552
4137.21 555
4137.82 527
4138.43 568
4139.03 557
4139.64 523
4140.25 528
4140.85 556
4141.46 533
4142.07 583
4142.68 559
4143.28 603
4143.89 612
4144.50 536
4145.10 533
4145.71 577
4146.32 579
4146.93 560
4147.53 575
4148.14 453
4148.75 449
4149.36 473
4149.97 462
4150.57 436
4151.18 474
4151.79 459
4152.40 442
4153.00 468
4153.61 471
4154.22 470
4154.83 466
4155.44 469
4156.05 487
4156.65 456
4157.26 462
4157.87 525
4158.48 515
4159.09 532
4159.70 498
4160.30 527
4160.91 560
4161.52 520
4162.13 514
4162.74 482
4163.35 511
4163.96 491
4164.56 475
4165.17 485
4165.78 516
4166.39 474
4167.00 476
4167.61 473
4168.22 496
4168.83 471
4169.44 539
4170.05 545
4170.66 561
4171.26 533
4171.87 527
4172.48 575
4173.09 565
4173.70 589
4174.31 584
4174.92 533
4175.53 510
4176.14 579
4176.75 549
4177.36 562
4177.97 588
4178.58 547
4179.19 502
4179.80 514
4180.41 469
4181.02 528
4181.63 524
4182.24 452
4182.85 508
4183.46 470
4184.07 488
4184.68 522
4185.29 452
4185.90 491
4186.51 545
4187.12 489
4187.73 543
4188.34 495
4188.95 452
4189.56 417
4190.18 463
4190.79 557
4191.40 510
4192.01 515
4192.62 555
4193.23 583
4193.84 573
4194.45 579
4195.06 590
4195.67 570
4196.28 573
4196.90 569
4197.51 555
4198.12 603
4198.73 551
4199.34 583
4199.95 520
4200.56 495
4201.18 549
4201.79 492
4202.40 493
4203.01 466
4203.62 536
4204.23 532
4204.85 535
4205.46 469
4206.07 469
4206.68 519
4207.29 524
4207.90 547
4208.52 525
4209.13 543
4209.74 548
4210.35 636
4210.97 596
4211.58 561
4212.19 581
4212.80 575
4213.41 565
4214.03 576
4214.64 537
4215.25 556
4215.86 568
4216.48 598
4217.09 642
4217.70 624
4218.32 626
4218.93 637
4219.54 628
4220.15 634
4220.77 698
4221.38 706
4221.99 743
4222.61 749
4223.22 734
4223.83 805
4224.44 759
4225.06 725
4225.67 792
4226.28 876
4226.90 930
4227.51 1017
4228.13 1142
4228.74 1213
4229.35 1157
4229.97 1171
4230.58 1087
4231.19 1101
4231.81 1006
4232.42 854
4233.03 743
4233.65 718
4234.26 767
4234.88 734
4235.49 656
4236.10 731
4236.72 680
4237.33 719
4237.95 668
4238.56 643
4239.17 587
4239.79 636
4240.40 698
4241.02 685
4241.63 673
4242.25 674
4242.86 726
4243.48 762
4244.09 795
4244.71 781
4245.32 810
4245.93 776
4246.55 764
4247.16 730
4247.78 736
4248.39 707
4249.01 715
4249.62 715
4250.24 612
4250.85 607
4251.47 665
4252.08 716
4252.70 620
4253.32 611
4253.93 668
4254.55 618
4255.16 622
4255.78 639
4256.39 644
4257.01 650
4257.62 610
4258.24 673
4258.85 666
4259.47 678
4260.09 704
4260.70 725
4261.32 760
4261.93 814
4262.55 890
4263.17 875
4263.78 873
4264.40 905
4265.01 956
4265.63 887
4266.25 880
4266.86 823
4267.48 785
4268.10 805
4268.71 727
4269.33 711
4269.94 725
4270.56 689
4271.18 704
4271.79 733
4272.41 684
4273.03 707
4273.64 703
4274.26 725
4274.88 777
4275.49 854
4276.11 972
4276.73 1019
4277.35 1073
4277.96 1242
4278.58 1157
4279.20 1134
4279.81 1083
4280.43 974
4281.05 873
4281.67 839
4282.28 717
4282.90 642
4283.52 679
4284.14 620
4284.75 630
4285.37 627
4285.99 614
4286.61 603
4287.22 619
4287.84 647
4288.46 626
4289.08 602
4289.70 559
4290.31 617
4290.93 618
4291.55 565
4292.17 635
4292.79 589
4293.40 558
4294.02 581
4294.64 639
4295.26 647
4295.88 573
4296.50 564
4297.11 542
4297.73 570
4298.35 595
4298.97 634
4299.59 624
4300.21 586
4300.83 577
4301.44 575
4302.06 616
4302.68 530
4303.30 570
4303.92 544
4304.54 558
4305.16 528
4305.78 561
4306.40 569
4307.02 561
4307.63 578
4308.25 602
4308.87 620
4309.49 587
4310.11 597
4310.73 643
4311.35 617
4311.97 623
4312.59 600
4313.21 689
4313.83 641
4314.45 702
4315.07 648
4315.69 652
4316.31 687
4316.93 670
4317.55 669
4318.17 696
4318.79 690
4319.41 683
4320.03 705
4320.65 731
4321.27 716
4321.89 734
4322.51 685
4323.13 720
4323.75 744
4324.37 828
4324.99 814
4325.61 814
4326.23 844
4326.85 892
4327.47 913
4328.09 919
4328.71 977
4329.33 1061
4329.96 1185
4330.58 1320
4331.20 1549
4331.82 1755
4332.44 1907
4333.06 2116
4333.68 2268
4334.30 2290
4334.92 2290
4335.54 2075
4336.17 2104
4336.79 2184
4337.41 2176
4338.03 2210
4338.65 2190
4339.27 2097
4339.89 1897
4340.52 1767
4341.14 1646
4341.76 1588
4342.38 1526
4343.00 1526
4343.62 1602
4344.25 1697
4344.87 1927
4345.49 2250
4346.11 2606
4346.73 2905
4347.36 3127
4347.98 3120
4348.60 3112
4349.22 2901
4349.84 2549
4350.47 2338
4351.09 2247
4351.71 2106
4352.33 1954
4352.96 1860
4353.58 1757
4354.20 1642
4354.82 1420
4355.45 1292
4356.07 1241
4356.69 1225
4357.31 1112
4357.94 1044
4358.56 1070
4359.18 1049
4359.81 958
4360.43 1070
4361.05 1044
4361.68 964
4362.30 987
4362.92 941
4363.55 907
4364.17 912
4364.79 905
4365.42 851
4366.04 864
4366.66 882
4367.29 960
4367.91 956
4368.53 889
4369.16 824
4369.78 816
4370.40 758
4371.03 751
4371.65 792
4372.27 786
4372.90 722
4373.52 743
4374.15 763
4374.77 663
4375.39 660
4376.02 724
4376.64 758
4377.27 778
4377.89 832
4378.52 789
4379.14 789
4379.76 842
4380.39 761
4381.01 802
4381.64 859
4382.26 814
4382.89 778
4383.51 772
4384.14 721
4384.76 756
4385.39 772
4386.01 774
4386.64 745
4387.26 726
4387.89 852
4388.51 760
4389.14 693
4389.76 742
4390.39 756
4391.01 729
4391.64 760
4392.26 779
4392.89 820
4393.51 864
4394.14 804
4394.76 746
4395.39 719
4396.01 750
4396.64 712
4397.26 723
4397.89 682
4398.52 690
4399.14 756
4399.77 698
4400.39 708
4401.02 672
4401.65 672
4402.27 659
4402.90 669
4403.52 653
4404.15 615
4404.78 642
4405.40 651
4406.03 714
4406.65 730
4407.28 702
4407.91 668
4408.53 752
4409.16 743
4409.79 673
4410.41 665
4411.04 668
4411.67 683
4412.29 643
4412.92 676
4413.55 672
4414.17 680
4414.80 685
4415.43 634
4416.05 656
4416.68 642
4417.31 623
4417.94 592
4418.56 608
4419.19 580
4419.82 589
4420.44 649
4421.07 606
4421.70 631
4422.33 646
4422.95 616
4423.58 646
4424.21 656
4424.84 614
4425.46 586
4426.09 539
4426.72 583
4427.35 566
4427.97 606
4428.60 570
4429.23 541
4429.86 590
4430.49 600
4431.11 594
4431.74 578
4432.37 555
4433.00 590
4433.63 599
4434.26 621
4434.88 584
4435.51 639
4436.14 542
4436.77 543
4437.40 576
4438.03 604
4438.65 627
4439.28 620
4439.91 669
4440.54 581
4441.17 549
4441.80 519
4442.43 545
4443.06 588
4443.68 578
4444.31 607
4444.94 600
4445.57 634
4446.20 644
4446.83 703
4447.46 758
4448.09 702
4448.72 635
4449.35 686
4449.98 676
4450.61 614
4451.24 591
4451.86 634
4452.49 625
4453.12 655
4453.75 642
4454.38 710
4455.01 787
4455.64 797
4456.27 815
4456.90 881
4457.53 916
4458.16 940
4458.79 917
4459.42 838
4460.05 705
4460.68 659
4461.31 665
4461.94 656
4462.57 589
4463.20 613
4463.83 635
4464.46 612
4465.09 592
4465.72 636
4466.36 592
4466.99 568
4467.62 553
4468.25 605
4468.88 566
4469.51 548
4470.14 545
4470.77 553
4471.40 530
4472.03 554
4472.66 487
4473.29 595
4473.93 599
4474.56 522
4475.19 568
4475.82 569
4476.45 570
4477.08 536
4477.71 579
4478.34 534
4478.98 495
4479.61 528
4480.24 512
4480.87 525
4481.50 527
4482.13 574
4482.76 570
4483.40 531
4484.03 523
4484.66 567
4485.29 541
4485.92 526
4486.56 582
4487.19 583
4487.82 575
4488.45 562
4489.08 541
4489.72 553
4490.35 601
4490.98 596
4491.61 602
4492.25 645
4492.88 571
4493.51 534
4494.14 622
4494.78 662
4495.41 649
4496.04 630
4496.67 627
4497.31 609
4497.94 645
4498.57 676
4499.20 610
4499.84 682
4500.47 750
4501.10 843
4501.74 914
4502.37 996
4503.00 960
4503.64 942
4504.27 907
4504.90 809
4505.53 842
4506.17 883
4506.80 854
4507.43 853
4508.07 797
4508.70 730
4509.34 764
4509.97 765
4510.60 700
4511.24 704
4511.87 699
4512.50 727
4513.14 716
4513.77 711
4514.41 652
4515.04 634
4515.67 688
4516.31 645
4516.94 658
4517.58 609
4518.21 573
4518.84 584
4519.48 561
4520.11 575
4520.75 620
4521.38 596
4522.02 615
4522.65 564
4523.28 610
4523.92 616
4524.55 589
4525.19 570
4525.82 610
4526.46 631
4527.09 634
4527.73 695
4528.36 702
4529.00 753
4529.63 861
4530.27 964
4530.90 1051
4531.54 1135
4532.17 1158
4532.81 1221
4533.44 1214
4534.08 1215
4534.71 1081
4535.35 942
4535.99 824
4536.62 776
4537.26 655
4537.89 615
4538.53 599
4539.16 580
4539.80 579
4540.43 538
4541.07 559
4541.71 531
4542.34 520
4542.98 561
4543.61 505
4544.25 514
4544.89 509
4545.52 521
4546.16 532
4546.79 505
4547.43 502
4548.07 486
4548.70 494
4549.34 519
4549.98 542
4550.61 495
4551.25 505
4551.89 534
4552.52 489
4553.16 439
4553.80 511
4554.43 479
4555.07 461
4555.71 485
4556.34 478
4556.98 473
4557.62 529
4558.25 549
4558.89 525
4559.53 512
4560.16 566
4560.80 584
4561.44 546
4562.08 531
4562.71 572
4563.35 574
4563.99 518
4564.63 546
4565.26 535
4565.90 546
4566.54 556
4567.18 553
4567.81 582
4568.45 597
4569.09 614
4569.73 621
4570.36 631
4571.00 588
4571.64 591
4572.28 590
4572.92 623
4573.55 548
4574.19 611
4574.83 626
4575.47 602
4576.11 541
4576.75 605
4577.38 559
4578.02 485
4578.66 563
4579.30 609
4579.94 543
4580.58 552
4581.21 597
4581.85 558
4582.49 625
4583.13 611
4583.77 662
4584.41 629
4585.05 625
4585.69 671
4586.32 755
4586.96 787
4587.60 805
4588.24 863
4588.88 986
4589.52 990
4590.16 981
4590.80 1052
4591.44 1093
4592.08 1133
4592.72 1253
4593.36 1152
4594.00 1049
4594.63 965
4595.27 878
4595.91 801
4596.55 775
4597.19 739
4597.83 678
4598.47 657
4599.11 687
4599.75 706
4600.39 659
4601.03 643
4601.67 677
4602.31 660
4602.95 611
4603.59 643
4604.23 642
4604.87 614
4605.51 641
4606.15 631
4606.79 583
4607.43 601
4608.08 578
4608.72 649
4609.36 604
4610.00 595
4610.64 562
4611.28 577
4611.92 585
4612.56 551
4613.20 566
4613.84 594
4614.48 567
4615.12 551
4615.76 577
4616.41 539
4617.05 505
4617.69 572
4618.33 520
4618.97 567
4619.61 514
4620.25 550
4620.89 500
4621.54 472
4622.18 522
4622.82 507
4623.46 486
4624.10 469
4624.74 478
4625.38 504
4626.03 508
4626.67 527
4627.31 517
4627.95 553
4628.59 543
4629.24 557
4629.88 560
4630.52 601
4631.16 689
4631.80 752
4632.45 737
4633.09 806
4633.73 758
4634.37 707
4635.02 715
4635.66 711
4636.30 674
4636.94 616
4637.58 655
4638.23 712
4638.87 708
4639.51 704
4640.16 692
4640.80 664
4641.44 688
4642.08 703
4642.73 629
4643.37 640
4644.01 623
4644.66 607
4645.30 580
4645.94 637
4646.58 657
4647.23 612
4647.87 606
4648.51 610
4649.16 624
4649.80 610
4650.44 556
4651.09 582
4651.73 584
4652.37 566
4653.02 588
4653.66 603
4654.31 609
4654.95 595
4655.59 569
4656.24 560
4656.88 596
4657.52 556
4658.17 573
4658.81 557
4659.46 588
4660.10 545
4660.75 522
4661.39 556
4662.03 514
4662.68 474
4663.32 475
4663.97 473
4664.61 489
4665.26 497
4665.90 478
4666.54 455
4667.19 475
4667.83 492
4668.48 484
4669.12 464
4669.77 450
4670.41 489
4671.06 441
4671.70 469
4672.35 499
4672.99 518
4673.64 530
4674.28 521
4674.93 556
4675.57 517
4676.22 495
4676.86 482
4677.51 519
4678.15 533
4678.80 525
4679.44 505
4680.09 560
4680.73 540
4681.38 559
4682.03 494
4682.67 515
4683.32 542
4683.96 549
4684.61 601
4685.25 568
4685.90 586
4686.55 574
4687.19 606
4687.84 578
4688.48 585
4689.13 643
4689.78 679
4690.42 798
4691.07 834
4691.72 755
4692.36 810
4693.01 798
4693.65 771
4694.30 809
4694.95 766
4695.59 785
4696.24 746
4696.89 780
4697.53 790
4698.18 819
4698.83 896
4699.47 999
4700.12 1070
4700.77 1132
4701.41 1123
4702.06 1006
4702.71 944
4703.36 868
4704.00 849
4704.65 775
4705.30 754
4705.94 730
4706.59 757
4707.24 734
4707.89 708
4708.53 644
4709.18 664
4709.83 712
4710.48 717
4711.12 662
4711.77 648
4712.42 652
4713.07 747
4713.71 687
4714.36 620
4715.01 703
4715.66 770
4716.31 640
4716.95 627
4717.60 628
4718.25 651
4718.90 659
4719.55 679
4720.19 710
4720.84 665
4721.49 638
4722.14 653
4722.79 676
4723.44 681
4724.08 613
4724.73 649
4725.38 703
4726.03 701
4726.68 611
4727.33 619
4727.98 623
4728.63 599
4729.27 665
4729.92 585
4730.57 531
4731.22 562
4731.87 557
4732.52 561
4733.17 544
4733.82 598
4734.47 639
4735.12 539
4735.77 578
4736.41 551
4737.06 538
4737.71 537
4738.36 561
4739.01 559
4739.66 656
4740.31 637
4740.96 605
4741.61 600
4742.26 605
4742.91 609
4743.56 538
4744.21 584
4744.86 637
4745.51 608
4746.16 567
4746.81 616
4747.46 629
4748.11 635
4748.76 617
4749.41 628
4750.06 599
4750.71 599
4751.36 649
4752.01 632
4752.66 638
4753.31 670
4753.96 690
4754.61 653
4755.26 681
4755.92 621
4756.57 624
4757.22 639
4757.87 654
4758.52 620
4759.17 578
4759.82 624
4760.47 720
4761.12 741
4761.77 760
4762.42 835
4763.08 781
4763.73 845
4764.38 736
4765.03 726
4765.68 689
4766.33 672
4766.98 651
4767.64 625
4768.29 614
4768.94 643
4769.59 599
4770.24 624
4770.89 638
4771.54 578
4772.20 528
4772.85 591
4773.50 625
4774.15 581
4774.80 557
4775.46 546
4776.11 559
4776.76 575
4777.41 596
4778.06 519
4778.72 579
4779.37 577
4780.02 536
4780.67 605
4781.33 588
4781.98 558
4782.63 594
4783.28 596
4783.94 552
4784.59 513
4785.24 535
4785.89 524
4786.55 492
4787.20 549
4787.85 554
4788.51 540
4789.16 566
4789.81 592
4790.46 585
4791.12 686
4791.77 639
4792.42 616
4793.08 655
4793.73 649
4794.38 623
4795.04 634
4795.69 636
4796.34 606
4797.00 645
4797.65 649
4798.30 653
4798.96 766
4799.61 869
4800.27 956
4800.92 888
4801.57 974
4802.23 906
4802.88 888
4803.53 822
4804.19 856
4804.84 771
4805.50 783
4806.15 698
4806.81 713
4807.46 752
4808.11 762
4808.77 664
4809.42 698
4810.08 689
4810.73 644
4811.39 670
4812.04 735
4812.69 756
4813.35 805
4814.00 797
4814.66 760
4815.31 785
4815.97 704
4816.62 746
4817.28 788
4817.93 761
4818.59 725
4819.24 772
4819.90 840
4820.55 906
4821.21 903
4821.86 968
4822.52 1005
4823.17 1085
4823.83 1031
4824.48 1035
4825.14 1040
4825.79 961
4826.45 906
4827.11 905
4827.76 927
4828.42 817
4829.07 794
4829.73 803
4830.38 924
4831.04 898
4831.70 839
4832.35 893
4833.01 883
4833.66 845
4834.32 935
4834.98 960
4835.63 911
4836.29 976
4836.94 1011
4837.60 1028
4838.26 1025
4838.91 1015
4839.57 1018
4840.23 1120
4840.88 1121
4841.54 1106
4842.20 1071
4842.85 1083
4843.51 1064
4844.17 1143
4844.82 1133
4845.48 1091
4846.14 1135
4846.79 1118
4847.45 1143
4848.11 1241
4848.76 1335
4849.42 1461
4850.08 1576
4850.73 1644
4851.39 1791
4852.05 1722
4852.71 1603
4853.36 1596
4854.02 1501
4854.68 1374
4855.34 1416
4855.99 1433
4856.65 1608
4857.31 1798
4857.97 1932
4858.62 2089
4859.28 1999
4859.94 1981
4860.60 1918
4861.25 1777
4861.91 1630
4862.57 1499
4863.23 1374
4863.89 1375
4864.54 1389
4865.20 1290
4865.86 1306
4866.52 1420
4867.18 1447
4867.84 1547
4868.49 1510
4869.15 1477
4869.81 1467
4870.47 1294
4871.13 1292
4871.79 1257
4872.44 1285
4873.10 1276
4873.76 1250
4874.42 1200
4875.08 1224
4875.74 1171
4876.40 1171
4877.06 1280
4877.72 1314
4878.37 1322
4879.03 1475
4879.69 1530
4880.35 1575
4881.01 1472
4881.67 1394
4882.33 1281
4882.99 1208
4883.65 1173
4884.31 1082
4884.97 1147
4885.63 1158
4886.29 1093
4886.95 1115
4887.61 1042
4888.26 1090
4888.92 1060
4889.58 1138
4890.24 1154
4890.90 1118
4891.56 1135
4892.22 1234
4892.88 1251
4893.54 1270
4894.20 1232
4894.86 1194
4895.52 1150
4896.18 1110
4896.84 1075
4897.51 1078
4898.17 1165
4898.83 1179
4899.49 1227
4900.15 1300
4900.81 1222
4901.47 1188
4902.13 1119
4902.79 1119
4903.45 1064
4904.11 950
4904.77 927
4905.43 936
4906.09 890
4906.75 854
4907.41 873
4908.08 872
4908.74 902
4909.40 861
4910.06 877
4910.72 856
4911.38 837
4912.04 804
4912.70 800
4913.37 815
4914.03 773
4914.69 719
4915.35 749
4916.01 708
4916.67 740
4917.33 694
4918.00 648
4918.66 699
4919.32 653
4919.98 702
4920.64 653
4921.31 664
4921.97 687
4922.63 675
4923.29 684
4923.95 645
4924.62 642
4925.28 661
4925.94 615
4926.60 612
4927.26 670
4927.93 678
4928.59 686
4929.25 661
4929.91 716
4930.58 688
4931.24 633
4931.90 657
4932.56 654
4933.23 637
4933.89 588
4934.55 598
4935.22 625
4935.88 623
4936.54 633
4937.20 605
4937.87 641
4938.53 594
4939.19 621
4939.86 627
4940.52 592
4941.18 646
4941.85 621
4942.51 690
4943.17 672
4943.84 655
4944.50 672
4945.16 652
4945.83 606
4946.49 575
4947.15 600
4947.82 586
4948.48 534
4949.15 539
4949.81 587
4950.47 551
4951.14 568
4951.80 624
4952.47 630
4953.13 591
4953.79 598
4954.46 600
4955.12 547
4955.79 584
4956.45 614
4957.11 600
4957.78 606
4958.44 652
4959.11 650
4959.77 661
4960.44 658
4961.10 748
4961.77 743
4962.43 799
4963.10 921
4963.76 895
4964.42 913
4965.09 929
4965.75 945
4966.42 818
4967.08 773
4967.75 740
4968.41 721
4969.08 691
4969.74 703
4970.41 653
4971.08 621
4971.74 652
4972.41 650
4973.07 648
4973.74 719
4974.40 746
4975.07 742
4975.73 700
4976.40 827
4977.06 851
4977.73 766
4978.40 732
4979.06 773
4979.73 763
4980.39 715
4981.06 717
4981.73 680
4982.39 658
4983.06 616
4983.72 655
4984.39 602
4985.06 586
4985.72 637
4986.39 598
4987.05 603
4987.72 610
4988.39 593
4989.05 564
4989.72 559
4990.39 553
4991.05 605
4991.72 594
4992.39 572
4993.05 558
4993.72 570
4994.39 559
4995.05 528
4995.72 555
4996.39 497
4997.05 528
4997.72 512
4998.39 526
4999.06 517
4999.72 500
5000.39 536
5001.06 493
5001.73 519
5002.39 524
5003.06 527
5003.73 522
5004.39 503
5005.06 493
5005.73 459
5006.40 431
5007.07 487
5007.73 530
5008.40 534
5009.07 519
5009.74 474
5010.40 452
5011.07 485
5011.74 471
5012.41 500
5013.08 488
5013.74 480
5014.41 538
5015.08 491
5015.75 465
5016.42 497
5017.09 478
5017.75 475
5018.42 509
5019.09 465
5019.76 481
5020.43 486
5021.10 500
5021.76 485
5022.43 472
5023.10 509
5023.77 479
5024.44 490
5025.11 538
5025.78 506
5026.45 500
5027.12 525
5027.78 452
5028.45 474
5029.12 454
5029.79 444
5030.46 444
5031.13 483
5031.80 449
5032.47 481
5033.14 501
5033.81 467
5034.48 454
5035.15 433
5035.82 460
5036.49 473
5037.16 475
5037.83 455
5038.50 469
5039.16 474
5039.83 510
5040.50 472
5041.17 454
5041.84 480
5042.51 482
5043.18 515
5043.85 529
5044.52 491
5045.20 446
5045.87 488
5046.54 525
5047.21 534
5047.88 487
5048.55 501
5049.22 483
5049.89 443
5050.56 460
5051.23 460
5051.90 458
5052.57 435
5053.24 467
5053.91 494
5054.58 459
5055.25 441
5055.92 432
5056.60 424
5057.27 482
5057.94 483
5058.61 451
5059.28 464
5059.95 522
5060.62 509
5061.29 478
5061.96 522
5062.64 505
5063.31 496
5063.98 521
5064.65 513
5065.32 558
5065.99 500
5066.66 509
5067.34 516
5068.01 468
5068.68 490
5069.35 492
5070.02 502
5070.70 521
5071.37 535
5072.04 560
5072.71 504
5073.38 507
5074.06 556
5074.73 560
5075.40 507
5076.07 523
5076.74 602
5077.42 630
5078.09 672
5078.76 712
5079.43 739
5080.11 766
5080.78 700
5081.45 693
5082.12 698
5082.80 649
5083.47 660
5084.14 675
5084.82 659
5085.49 634
5086.16 664
5086.83 597
5087.51 563
5088.18 628
5088.85 657
5089.53 710
5090.20 663
5090.87 655
5091.55 648
5092.22 640
5092.89 642
5093.57 688
5094.24 683
5094.91 647
5095.59 643
5096.26 557
5096.93 523
5097.61 564
5098.28 566
5098.96 623
5099.63 591
5100.30 524
5100.98 544
5101.65 588
5102.32 606
5103.00 636
5103.67 700
5104.35 679
5105.02 690
5105.70 693
5106.37 630
5107.04 635
5107.72 620
5108.39 571
5109.07 628
5109.74 650
5110.42 587
5111.09 632
5111.77 565
5112.44 542
5113.11 518
5113.79 554
5114.46 572
5115.14 585
5115.81 618
5116.49 749
5117.16 782
5117.84 857
5118.51 930
5119.19 928
5119.86 936
5120.54 959
5121.21 926
5121.89 988
5122.57 989
5123.24 938
5123.92 926
5124.59 813
5125.27 724
5125.94 752
5126.62 735
5127.29 745
5127.97 647
5128.64 661
5129.32 660
5130.00 614
5130.67 648
5131.35 695
5132.02 793
5132.70 836
5133.38 803
5134.05 768
5134.73 699
5135.40 694
5136.08 660
5136.76 672
5137.43 657
5138.11 618
5138.79 587
5139.46 591
5140.14 603
5140.82 686
5141.49 612
5142.17 616
5142.85 570
5143.52 576
5144.20 528
5144.88 568
5145.55 528
5146.23 511
5146.91 559
5147.58 559
5148.26 533
5148.94 504
5149.61 505
5150.29 488
5150.97 500
5151.65 470
5152.32 528
5153.00 499
5153.68 509
5154.36 573
5155.03 534
5155.71 566
5156.39 536
5157.07 526
5157.74 559
5158.42 568
5159.10 525
5159.78 485
5160.45 543
5161.13 521
5161.81 456
5162.49 495
5163.17 487
5163.84 493
5164.52 492
5165.20 488
5165.88 521
5166.56 517
5167.24 584
5167.91 525
5168.59 461
5169.27 505
5169.95 477
5170.63 478
5171.31 456
5171.98 453
5172.66 426
5173.34 449
5174.02 445
5174.70 496
5175.38 508
5176.06 452
5176.74 473
5177.41 496
5178.09 484
5178.77 478
5179.45 492
5180.13 491
5180.81 490
5181.49 503
5182.17 504
5182.85 495
5183.53 519
5184.21 492
5184.89 486
5185.57 488
5186.24 408
5186.92 425
5187.60 438
5188.28 478
5188.96 473
5189.64 475
5190.32 468
5191.00 486
5191.68 465
5192.36 482
5193.04 449
5193.72 429
5194.40 492
5195.08 517
5195.76 476
5196.44 443
5197.12 471
5197.80 481
5198.48 496
5199.16 470
5199.84 496
5200.52 511
5201.21 473
5201.89 459
5202.57 488
5203.25 510
5203.93 524
5204.61 553
5205.29 547
5205.97 517
5206.65 529
5207.33 539
5208.01 563
5208.69 542
5209.37 620
5210.06 570
5210.74 570
5211.42 595
5212.10 545
5212.78 644
5213.46 630
5214.14 651
5214.82 649
5215.51 621
5216.19 670
5216.87 649
5217.55 657
5218.23 578
5218.91 616
5219.60 560
5220.28 625
5220.96 667
5221.64 643
5222.32 680
5223.00 763
5223.69 845
5224.37 836
5225.05 774
5225.73 749
5226.41 681
5227.10 613
5227.78 620
5228.46 657
5229.14 602
5229.83 534
5230.51 560
5231.19 586
5231.87 600
5232.56 582
5233.24 624
5233.92 609
5234.60 571
5235.29 611
5235.97 617
5236.65 629
5237.34 585
5238.02 640
5238.70 648
5239.38 601
5240.07 648
5240.75 647
5241.43 632
5242.12 600
5242.80 626
5243.48 590
5244.17 556
5244.85 623
5245.53 584
5246.22 536
5246.90 524
5247.58 529
5248.27 558
5248.95 567
5249.63 573
5250.32 636
5251.00 732
5251.69 744
5252.37 758
5253.05 827
5253.74 753
5254.42 754
5255.11 767
5255.79 630
5256.47 669
5257.16 606
5257.84 617
5258.53 616
5259.21 643
5259.89 605
5260.58 582
5261.26 670
5261.95 692
5262.63 751
5263.32 645
5264.00 660
5264.69 697
5265.37 628
5266.06 658
5266.74 570
5267.43 587
5268.11 612
5268.79 594
5269.48 551
5270.16 577
5270.85 560
5271.53 569
5272.22 552
5272.91 543
5273.59 580
5274.28 617
5274.96 619
5275.65 606
5276.33 578
5277.02 580
5277.70 546
5278.39 535
5279.07 613
5279.76 589
5280.45 593
5281.13 610
5281.82 577
5282.50 585
5283.19 577
5283.87 583
5284.56 583
5285.25 533
5285.93 506
5286.62 564
5287.30 531
5287.99 559
5288.68 562
5289.36 530
5290.05 522
5290.74 561
5291.42 545
5292.11 545
5292.79 511
5293.48 536
5294.17 530
5294.85 530
5295.54 519
5296.23 593
5296.91 579
5297.60 651
5298.29 613
5298.98 635
5299.66 665
5300.35 624
5301.04 602
5301.72 635
5302.41 743
5303.10 823
5303.78 908
5304.47 891
5305.16 867
5305.85 1003
5306.53 958
5307.22 945
5307.91 863
5308.60 908
5309.28 889
5309.97 916
5310.66 981
5311.35 1042
5312.03 1109
5312.72 1195
5313.41 1195
5314.10 1068
5314.79 991
5315.47 978
5316.16 929
5316.85 917
5317.54 930
5318.23 845
5318.91 846
5319.60 806
5320.29 852
5320.98 872
5321.67 818
5322.36 800
5323.04 824
5323.73 787
5324.42 744
5325.11 650
5325.80 674
5326.49 627
5327.18 587
5327.86 599
5328.55 605
5329.24 603
5329.93 610
5330.62 552
5331.31 558
5332.00 618
5332.69 554
5333.38 528
5334.06 552
5334.75 511
5335.44 524
5336.13 516
5336.82 469
5337.51 548
5338.20 589
5338.89 618
5339.58 585
5340.27 598
5340.96 583
5341.65 594
5342.34 580
5343.03 575
5343.72 550
5344.41 572
5345.10 585
5345.79 606
5346.48 648
5347.17 647
5347.86 627
5348.55 675
5349.24 716
5349.93 726
5350.62 658
5351.31 745
5352.00 762
5352.69 796
5353.38 741
5354.07 688
5354.76 636
5355.45 657
5356.14 603
5356.83 530
5357.52 489
5358.21 510
5358.90 550
5359.59 525
5360.29 519
5360.98 495
5361.67 571
5362.36 595
5363.05 550
5363.74 483
5364.43 515
5365.12 552
5365.81 498
5366.50 504
5367.20 493
5367.89 491
5368.58 487
5369.27 457
5369.96 459
5370.65 426
5371.34 484
5372.04 496
5372.73 451
5373.42 427
5374.11 448
5374.80 438
5375.49 458
5376.19 439
5376.88 470
5377.57 496
5378.26 455
5378.95 484
5379.65 481
5380.34 519
5381.03 541
5381.72 479
5382.42 483
5383.11 462
5383.80 421
5384.49 451
5385.19 492
5385.88 493
5386.57 500
5387.26 509
5387.96 478
5388.65 505
5389.34 559
5390.03 627
5390.73 610
5391.42 614
5392.11 578
5392.80 526
5393.50 560
5394.19 526
5394.88 532
5395.58 530
5396.27 534
5396.96 533
5397.66 511
5398.35 512
5399.04 501
5399.74 514
5400.43 501
5401.12 477
5401.82 440
5402.51 433
5403.20 450
5403.90 441
5404.59 512
5405.29 497
5405.98 492
5406.67 470
5407.37 497
5408.06 545
5408.75 508
5409.45 486
5410.14 506
5410.84 527
5411.53 503
5412.23 490
5412.92 456
5413.61 461
5414.31 498
5415.00 470
5415.70 508
5416.39 466
5417.09 405
5417.78 447
5418.47 493
5419.17 507
5419.86 554
5420.56 596
5421.25 558
5421.95 563
5422.64 529
5423.34 552
5424.03 534
5424.73 524
5425.42 483
5426.12 503
5426.81 518
5427.51 534
5428.20 524
5428.90 465
5429.59 520
5430.29 481
5430.99 473
5431.68 500
5432.38 541
5433.07 490
5433.77 534
5434.46 554
5435.16 584
5435.85 554
5436.55 560
5437.25 631
5437.94 626
5438.64 575
5439.33 554
5440.03 590
5440.73 590
5441.42 515
5442.12 495
5442.81 540
5443.51 581
5444.21 599
5444.90 588
5445.60 655
5446.29 722
5446.99 705
5447.69 745
5448.38 727
5449.08 742
5449.78 742
5450.47 750
5451.17 700
5451.87 687
5452.56 637
5453.26 601
5453.96 641
5454.65 578
5455.35 595
5456.05 590
5456.75 586
5457.44 629
5458.14 634
5458.84 659
5459.53 628
5460.23 589
5460.93 646
5461.63 638
5462.32 676
5463.02 717
5463.72 709
5464.42 698
5465.11 638
5465.81 681
5466.51 693
5467.21 663
5467.90 661
5468.60 679
5469.30 692
5470.00 707
5470.70 644
5471.39 805
5472.09 734
5472.79 703
5473.49 774
5474.19 860
5474.88 862
5475.58 918
5476.28 868
5476.98 931
5477.68 1035
5478.38 1131
5479.07 1339
5479.77 1650
5480.47 1856
5481.17 1893
5481.87 1974
5482.57 1875
5483.27 1688
5483.96 1572
5484.66 1375
5485.36 1208
5486.06 1149
5486.76 1143
5487.46 1096
5488.16 1062
5488.86 1002
5489.56 1025
5490.26 1011
5490.96 1062
5491.65 1082
5492.35 1207
5493.05 1210
5493.75 1261
5494.45 1237
5495.15 1279
5495.85 1182
5496.55 1204
5497.25 1250
5497.95 1397
5498.65 1760
5499.35 2077
5500.05 2608
5500.75 3259
5501.45 3771
5502.15 3722
5502.85 3470
5503.55 3093
5504.25 2703
5504.95 2191
5505.65 1707
5506.35 1489
5507.05 1355
5507.75 1242
5508.45 1080
5509.15 1047
5509.85 1078
5510.55 1050
5511.25 1002
5511.95 982
5512.65 1005
5513.35 1008
5514.05 1007
5514.76 1043
5515.46 1037
5516.16 989
5516.86 1027
5517.56 1097
5518.26 1044
5518.96 1041
5519.66 1102
5520.36 1148
5521.06 1185
5521.77 1105
5522.47 1025
5523.17 892
5523.87 895
5524.57 868
5525.27 785
5525.97 754
5526.67 748
5527.38 796
5528.08 788
5528.78 768
5529.48 734
5530.18 787
5530.88 799
5531.59 691
5532.29 771
5532.99 765
5533.69 752
5534.39 755
5535.10 774
5535.80 723
5536.50 650
5537.20 635
5537.90 669
5538.61 723
5539.31 678
5540.01 715
5540.71 720
5541.42 675
5542.12 669
5542.82 608
5543.52 658
5544.23 635
5544.93 607
5545.63 607
5546.33 634
5547.04 566
5547.74 575
5548.44 583
5549.15 601
5549.85 650
5550.55 643
5551.26 601
5551.96 592
5552.66 617
5553.36 651
5554.07 675
5554.77 657
5555.47 639
5556.18 599
5556.88 592
5557.58 607
5558.29 613
5558.99 638
5559.70 642
5560.40 644
5561.10 674
5561.81 662
5562.51 692
5563.21 687
5563.92 708
5564.62 687
5565.33 687
5566.03 714
5566.73 626
5567.44 605
5568.14 641
5568.85 644
5569.55 649
5570.25 640
5570.96 618
5571.66 569
5572.37 600
5573.07 621
5573.78 642
5574.48 657
5575.19 690
5575.89 663
5576.59 709
5577.30 672
5578.00 629
5578.71 639
5579.41 627
5580.12 645
5580.82 576
5581.53 565
5582.23 558
5582.94 592
5583.64 562
5584.35 535
5585.05 578
5585.76 622
5586.46 597
5587.17 620
5587.88 611
5588.58 598
5589.29 534
5589.99 567
5590.70 602
5591.40 586
5592.11 585
5592.81 550
5593.52 623
5594.23 578
5594.93 543
5595.64 516
5596.34 575
5597.05 582
5597.76 513
5598.46 556
5599.17 555
5599.87 528
5600.58 489
5601.29 508
5601.99 518
5602.70 566
5603.41 557
5604.11 561
5604.82 570
5605.52 600
5606.23 539
5606.94 504
5607.64 576
5608.35 538
5609.06 511
5609.76 551
5610.47 556
5611.18 562
5611.88 582
5612.59 575
5613.30 549
5614.01 530
5614.71 600
5615.42 580
5616.13 555
5616.83 561
5617.54 535
5618.25 570
5618.96 584
5619.66 601
5620.37 601
5621.08 582
5621.79 575
5622.49 600
5623.20 632
5623.91 553
5624.62 591
5625.32 604
5626.03 593
5626.74 653
5627.45 706
5628.16 634
5628.86 700
5629.57 758
5630.28 738
5630.99 717
5631.70 755
5632.40 742
5633.11 763
5633.82 745
5634.53 778
5635.24 785
5635.95 772
5636.65 805
5637.36 864
5638.07 857
5638.78 877
5639.49 950
5640.20 977
5640.91 1038
5641.61 1069
5642.32 964
5643.03 950
5643.74 853
5644.45 799
5645.16 752
5645.87 733
5646.58 788
5647.29 753
5648.00 702
5648.70 769
5649.41 767
5650.12 772
5650.83 722
5651.54 727
5652.25 725
5652.96 766
5653.67 773
5654.38 738
5655.09 721
5655.80 787
5656.51 783
5657.22 759
5657.93 772
5658.64 881
5659.35 960
5660.06 911
5660.77 945
5661.48 961
5662.19 928
5662.90 918
5663.61 906
5664.32 818
5665.03 751
5665.74 792
5666.45 732
5667.16 659
5667.87 686
5668.58 706
5669.29 731
5670.00 734
5670.71 845
5671.42 844
5672.13 794
5672.84 862
5673.56 880
5674.27 846
5674.98 783
5675.69 693
5676.40 669
5677.11 673
5677.82 689
5678.53 640
5679.24 654
5679.95 694
5680.67 736
5681.38 751
5682.09 715
5682.80 698
5683.51 708
5684.22 698
5684.93 678
5685.65 643
5686.36 605
5687.07 600
5687.78 611
5688.49 644
5689.20 624
5689.92 597
5690.63 571
5691.34 592
5692.05 640
5692.76 595
5693.47 614
5694.19 622
5694.90 592
5695.61 536
5696.32 572
5697.04 540
5697.75 576
5698.46 508
5699.17 546
5699.89 557
5700.60 546
5701.31 606
5702.02 617
5702.74 574
5703.45 613
5704.16 622
5704.87 566
5705.59 559
5706.30 529
5707.01 510
5707.72 586
5708.44 547
5709.15 523
5709.86 537
5710.58 532
5711.29 526
5712.00 511
5712.72 532
5713.43 556
5714.14 545
5714.86 525
5715.57 485
5716.28 507
5717.00 534
5717.71 525
5718.42 482
5719.14 498
5719.85 535
5720.56 494
5721.28 501
5721.99 509
5722.71 561
5723.42 583
5724.13 554
5724.85 636
5725.56 661
5726.28 649
5726.99 694
5727.70 734
5728.42 699
5729.13 697
5729.85 756
5730.56 688
5731.28 694
5731.99 669
5732.70 647
5733.42 585
5734.13 583
5734.85 575
5735.56 575
5736.28 560
5736.99 553
5737.71 524
5738.42 554
5739.14 543
5739.85 591
5740.57 551
5741.28 531
5742.00 519
5742.71 575
5743.43 552
5744.14 525
5744.86 523
5745.57 567
5746.29 551
5747.00 533
5747.72 546
5748.43 601
5749.15 568
5749.87 549
5750.58 524
5751.30 578
5752.01 594
5752.73 608
5753.44 561
5754.16 598
5754.88 619
5755.59 623
5756.31 669
5757.02 684
5757.74 674
5758.46 724
5759.17 768
5759.89 740
5760.60 671
5761.32 684
5762.04 713
5762.75 688
5763.47 700
5764.19 710
5764.90 725
5765.62 708
5766.34 691
5767.05 721
5767.77 828
5768.49 924
5769.20 1078
5769.92 1379
5770.64 1708
5771.35 1739
5772.07 1639
5772.79 1630
5773.50 1342
5774.22 1117
5774.94 1046
5775.65 921
5776.37 833
5777.09 818
5777.81 778
5778.52 724
5779.24 702
5779.96 685
5780.68 676
5781.39 694
5782.11 694
5782.83 694
5783.55 713
5784.26 769
5784.98 771
5785.70 796
5786.42 771
5787.14 724
5787.85 740
5788.57 770
5789.29 699
5790.01 701
5790.73 746
5791.44 730
5792.16 741
5792.88 675
5793.60 667
5794.32 621
5795.03 614
5795.75 622
5796.47 579
5797.19 589
5797.91 643
5798.63 747
5799.35 788
5800.06 883
5800.78 928
5801.50 931
5802.22 939
5802.94 889
5803.66 835
5804.38 817
5805.10 711
5805.82 658
5806.53 603
5807.25 579
5807.97 673
5808.69 636
5809.41 637
5810.13 621
5810.85 609
5811.57 575
5812.29 602
5813.01 613
5813.73 570
5814.45 549
5815.17 552
5815.89 501
5816.61 553
5817.33 541
5818.05 592
5818.77 564
5819.49 531
5820.20 548
5820.92 511
5821.64 533
5822.36 587
5823.09 599
5823.81 579
5824.53 545
5825.25 558
5825.97 601
5826.69 563
5827.41 515
5828.13 508
5828.85 544
5829.57 522
5830.29 494
5831.01 539
5831.73 521
5832.45 494
5833.17 506
5833.89 520
5834.61 510
5835.33 490
5836.05 493
5836.78 499
5837.50 449
5838.22 459
5838.94 474
5839.66 508
5840.38 527
5841.10 531
5841.82 513
5842.54 509
5843.27 459
5843.99 469
5844.71 496
5845.43 508
5846.15 525
5846.87 515
5847.59 502
5848.32 503
5849.04 512
5849.76 560
5850.48 458
5851.20 472
5851.93 500
5852.65 529
5853.37 550
5854.09 550
5854.81 563
5855.54 531
5856.26 513
5856.98 552
5857.70 542
5858.42 506
5859.15 521
5859.87 501
5860.59 470
5861.31 485
5862.04 505
5862.76 473
5863.48 492
5864.20 492
5864.93 493
5865.65 476
5866.37 492
5867.10 492
5867.82 499
5868.54 488
5869.26 532
5869.99 540
5870.71 525
5871.43 572
5872.16 517
5872.88 534
5873.60 610
5874.33 594
5875.05 548
5875.77 571
5876.50 583
5877.22 609
5877.94 613
5878.67 588
5879.39 623
5880.11 667
5880.84 670
5881.56 659
5882.28 636
5883.01 617
5883.73 628
5884.46 648
5885.18 624
5885.90 657
5886.63 650
5887.35 624
5888.08 590
5888.80 618
5889.52 625
5890.25 675
5890.97 603
5891.70 599
5892.42 583
5893.15 564
5893.87 545
5894.59 568
5895.32 607
5896.04 579
5896.77 572
5897.49 522
5898.22 596
5898.94 629
5899.67 518
5900.39 570
5901.12 575
5901.84 538
5902.57 584
5903.29 608
5904.02 612
5904.74 599
5905.47 580
5906.19 618
5906.92 607
5907.64 585
5908.37 586
5909.09 699
5909.82 664
5910.55 624
5911.27 663
5912.00 674
5912.72 692
5913.45 627
5914.17 653
5914.90 693
5915.63 706
5916.35 643
5917.08 698
5917.80 706
5918.53 665
5919.25 652
5919.98 712
5920.71 680
5921.43 669
5922.16 707
5922.89 686
5923.61 738
5924.34 787
5925.06 766
5925.79 835
5926.52 739
5927.24 743
5927.97 824
5928.70 830
5929.42 800
5930.15 777
5930.88 850
5931.60 840
5932.33 851
5933.06 861
5933.78 886
5934.51 819
5935.24 855
5935.97 891
5936.69 867
5937.42 927
5938.15 907
5938.87 923
5939.60 936
5940.33 945
5941.06 968
5941.78 1021
5942.51 1027
5943.24 1074
5943.97 1150
5944.69 1224
5945.42 1251
5946.15 1239
5946.88 1290
5947.60 1249
5948.33 1261
5949.06 1340
5949.79 1440
5950.52 1616
5951.24 1820
5951.97 2203
5952.70 2431
5953.43 2753
5954.16 2945
5954.88 2849
5955.61 2532
5956.34 2322
5957.07 2115
5957.80 1938
5958.53 1849
5959.25 1801
5959.98 1734
5960.71 1696
5961.44 1627
5962.17 1631
5962.90 1579
5963.63 1682
5964.36 1792
5965.08 2092
5965.81 2343
5966.54 2718
5967.27 2885
5968.00 3016
5968.73 3102
5969.46 2889
5970.19 2678
5970.92 2437
5971.65 2270
5972.37 2133
5973.10 2049
5973.83 2031
5974.56 1932
5975.29 1858
5976.02 1801
5976.75 1802
5977.48 1816
5978.21 1838
5978.94 1898
5979.67 1989
5980.40 2071
5981.13 2064
5981.86 2060
5982.59 2181
5983.32 2299
5984.05 2296
5984.78 2292
5985.51 2309
5986.24 2354
5986.97 2283
5987.70 2207
5988.43 2205
5989.16 2272
5989.89 2166
5990.62 2143
5991.35 2209
5992.08 2180
5992.81 2217
5993.54 2237
5994.27 2244
5995.00 2234
5995.74 2231
5996.47 2342
5997.20 2301
5997.93 2289
5998.66 2363
5999.39 2425
6000.12 2486
6000.85 2457
6001.58 2445
6002.31 2323
6003.04 2237
6003.78 2294
6004.51 2184
6005.24 2202
6005.97 2205
6006.70 2283
6007.43 2494
6008.16 2521
6008.90 2924
6009.63 3366
6010.36 4052
6011.09 4884
6011.82 6108
6012.55 7224
6013.29 8328
6014.02 9133
6014.75 9789
6015.48 9728
6016.21 9284
6016.95 8562
6017.68 7502
6018.41 6465
6019.14 5588
6019.87 4614
6020.61 4024
6021.34 3400
6022.07 3059
6022.80 2685
6023.54 2506
6024.27 2466
6025.00 2382
6025.73 2167
6026.47 2136
6027.20 2253
6027.93 2237
6028.66 2295
6029.40 2408
6030.13 2533
6030.86 2579
6031.59 2421
6032.33 2255
6033.06 2208
6033.79 1950
6034.53 1836
6035.26 1657
6035.99 1640
6036.73 1613
6037.46 1664
6038.19 1703
6038.93 1672
6039.66 1746
6040.39 1763
6041.13 1794
6041.86 1754
6042.59 1765
6043.33 1793
6044.06 1869
6044.79 1932
6045.53 1881
6046.26 1901
6047.00 1970
6047.73 1947
6048.46 2005
6049.20 2122
6049.93 2167
6050.67 2269
6051.40 2536
6052.13 2797
6052.87 3036
6053.60 3142
6054.34 3208
6055.07 3092
6055.81 2676
6056.54 2458
6057.27 2323
6058.01 2012
6058.74 1913
6059.48 1773
6060.21 1731
6060.95 1775
6061.68 1718
6062.42 1765
6063.15 1720
6063.89 1756
6064.62 1647
6065.36 1635
6066.09 1657
6066.83 1616
6067.56 1506
6068.30 1523
6069.03 1556
6069.77 1484
6070.50 1484
6071.24 1473
6071.97 1396
6072.71 1422
6073.44 1452
6074.18 1420
6074.91 1390
6075.65 1362
6076.39 1335
6077.12 1294
6077.86 1308
6078.59 1317
6079.33 1262
6080.06 1256
6080.80 1284
6081.54 1270
6082.27 1202
6083.01 1175
6083.74 1202
6084.48 1220
6085.22 1217
6085.95 1164
6086.69 1176
6087.42 1231
6088.16 1181
6088.90 1206
6089.63 1251
6090.37 1255
6091.11 1294
6091.84 1259
6092.58 1307
6093.32 1209
6094.05 1238
6094.79 1211
6095.53 1205
6096.26 1194
6097.00 1129
6097.74 1148
6098.47 1070
6099.21 1100
6099.95 1111
6100.69 1105
6101.42 1137
6102.16 1077
6102.90 1096
6103.63 1085
6104.37 1072
6105.11 1089
6105.85 1102
6106.58 1070
6107.32 1019
6108.06 1036
6108.80 1041
6109.53 1038
6110.27 1061
6111.01 1109
6111.75 1131
6112.49 1173
6113.22 1150
6113.96 1151
6114.70 1083
6115.44 1118
6116.17 1216
6116.91 1188
6117.65 1176
6118.39 1189
6119.13 1161
6119.87 1144
6120.60 1129
6121.34 1131
6122.08 1143
6122.82 1176
6123.56 1125
6124.30 1155
6125.03 1252
6125.77 1183
6126.51 1227
6127.25 1187
6127.99 1131
6128.73 1134
6129.47 1117
6130.21 1177
6130.94 1155
6131.68 1095
6132.42 1118
6133.16 1079
6133.90 1137
6134.64 1176
6135.38 1166
6136.12 1193
6136.86 1119
6137.60 1151
6138.34 1222
6139.08 1312
6139.81 1326
6140.55 1333
6141.29 1332
6142.03 1357
6142.77 1340
6143.51 1275
6144.25 1290
6144.99 1292
6145.73 1296
6146.47 1257
6147.21 1278
6147.95 1288
6148.69 1264
6149.43 1267
6150.17 1248
6150.91 1243
6151.65 1255
6152.39 1280
6153.13 1259
6153.87 1336
6154.61 1320
6155.35 1304
6156.09 1381
6156.83 1399
6157.58 1419
6158.32 1433
6159.06 1414
6159.80 1527
6160.54 1518
6161.28 1569
6162.02 1520
6162.76 1581
6163.50 1654
6164.24 1674
6164.98 1766
6165.72 1924
6166.46 1957
6167.21 1981
6167.95 2081
6168.69 2087
6169.43 2077
6170.17 2039
6170.91 1997
6171.65 1880
6172.39 1854
6173.14 1788
6173.88 1783
6174.62 1800
6175.36 1734
6176.10 1829
6176.84 1811
6177.59 1877
6178.33 1914
6179.07 2058
6179.81 2430
6180.55 2781
6181.30 3334
6182.04 3943
6182.78 4415
6183.52 4642
6184.26 4815
6185.01 4624
6185.75 4395
6186.49 4132
6187.23 3568
6187.97 3239
6188.72 2910
6189.46 2677
6190.20 2572
6190.94 2379
6191.69 2329
6192.43 2265
6193.17 2158
6193.92 2192
6194.66 2229
6195.40 2163
6196.14 2173
6196.89 2049
6197.63 2120
6198.37 2157
6199.12 2100
6199.86 2088
6200.60 2135
6201.34 2162
6202.09 2123
6202.83 2128
6203.57 2318
6204.32 2552
6205.06 2971
6205.80 3826
6206.55 5059
6207.29 6644
6208.03 8619
6208.78 9937
6209.52 11140
6210.27 11725
6211.01 11474
6211.75 10512
6212.50 9499
6213.24 8102
6213.98 6732
6214.73 5615
6215.47 4486
6216.22 3765
6216.96 3074
6217.71 2817
6218.45 2441
6219.19 2207
6219.94 2135
6220.68 2027
6221.43 2024
6222.17 1979
6222.92 1949
6223.66 1883
6224.40 1942
6225.15 1910
6225.89 1825
6226.64 1707
6227.38 1590
6228.13 1473
6228.87 1368
6229.62 1301
6230.36 1308
6231.11 1244
6231.85 1242
6232.60 1235
6233.34 1299
6234.09 1288
6234.83 1302
6235.58 1349
6236.32 1347
6237.07 1389
6237.81 1518
6238.56 1677
6239.30 1880
6240.05 2022
6240.80 2074
6241.54 2144
6242.29 2071
6243.03 1941
6243.78 1864
6244.52 1828
6245.27 1882
6246.02 1916
6246.76 1921
6247.51 2057
6248.25 2005
6249.00 1983
6249.75 1949
6250.49 1794
6251.24 1663
6251.98 1629
6252.73 1619
6253.48 1552
6254.22 1487
6254.97 1443
6255.72 1464
6256.46 1370
6257.21 1391
6257.95 1464
6258.70 1396
6259.45 1332
6260.19 1330
6260.94 1402
6261.69 1410
6262.43 1431
6263.18 1324
6263.93 1329
6264.68 1244
6265.42 1269
6266.17 1280
6266.92 1281
6267.66 1259
6268.41 1266
6269.16 1341
6269.91 1250
6270.65 1298
6271.40 1297
6272.15 1305
6272.89 1304
6273.64 1264
6274.39 1256
6275.14 1289
6275.88 1267
6276.63 1353
6277.38 1417
6278.13 1374
6278.88 1361
6279.62 1324
6280.37 1319
6281.12 1327
6281.87 1292
6282.62 1194
6283.36 1217
6284.11 1171
6284.86 1145
6285.61 1189
6286.36 1111
6287.10 1087
6287.85 1088
6288.60 1055
6289.35 1023
6290.10 1062
6290.85 1069
6291.59 1002
6292.34 1025
6293.09 1007
6293.84 1028
6294.59 1001
6295.34 991
6296.09 1036
6296.84 1055
6297.58 1017
6298.33 978
6299.08 954
6299.83 957
6300.58 964
6301.33 1023
6302.08 1012
6302.83 983
6303.58 945
6304.33 917
6305.08 974
6305.83 934
6306.58 927
6307.32 976
6308.07 936
6308.82 958
6309.57 965
6310.32 983
6311.07 1064
6311.82 1095
6312.57 1147
6313.32 1133
6314.07 1082
6314.82 1133
6315.57 1190
6316.32 1169
6317.07 1218
6317.82 1258
6318.57 1211
6319.32 1112
6320.07 1051
6320.82 959
6321.57 966
6322.32 897
6323.07 884
6323.82 892
6324.58 933
6325.33 932
6326.08 942
6326.83 933
6327.58 959
6328.33 927
6329.08 940
6329.83 910
6330.58 909
6331.33 929
6332.08 904
6332.83 921
6333.58 888
6334.34 967
6335.09 888
6335.84 884
6336.59 879
6337.34 924
6338.09 951
6338.84 883
6339.59 908
6340.35 954
6341.10 933
6341.85 890
6342.60 967
6343.35 941
6344.10 891
6344.86 889
6345.61 953
6346.36 956
6347.11 996
6347.86 961
6348.62 959
6349.37 992
6350.12 1040
6350.87 1071
6351.62 1097
6352.38 1135
6353.13 1193
6353.88 1260
6354.63 1279
6355.38 1278
6356.14 1289
6356.89 1188
6357.64 1157
6358.39 1130
6359.15 1157
6359.90 1131
6360.65 1143
6361.40 1084
6362.16 1080
6362.91 1074
6363.66 1047
6364.42 1021
6365.17 1100
6365.92 1268
6366.67 1419
6367.43 1590
6368.18 1645
6368.93 1712
6369.69 1665
6370.44 1600
6371.19 1479
6371.95 1370
6372.70 1243
6373.45 1224
6374.21 1132
6374.96 1087
6375.71 1071
6376.47 1091
6377.22 1089
6377.98 1063
6378.73 1073
6379.48 1050
6380.24 1083
6380.99 1153
6381.74 1063
6382.50 1170
6383.25 1166
6384.01 1117
6384.76 1128
6385.51 1104
6386.27 1064
6387.02 1018
6387.78 1077
6388.53 1029
6389.29 977
6390.04 998
6390.79 1046
6391.55 1008
6392.30 939
6393.06 894
6393.81 908
6394.57 897
6395.32 888
6396.08 972
6396.83 944
6397.59 922
6398.34 931
6399.10 924
6399.85 902
6400.61 925
6401.36 910
6402.12 943
6402.87 938
6403.63 912
6404.38 895
6405.14 863
6405.89 853
6406.65 897
6407.40 916
6408.16 1044
6408.91 1069
6409.67 1062
6410.43 1086
6411.18 1147
6411.94 1172
6412.69 1097
6413.45 1053
6414.20 1051
6414.96 1019
6415.72 1034
6416.47 1162
6417.23 1157
6417.98 1154
6418.74 1100
6419.50 1051
6420.25 1025
6421.01 1005
6421.77 930
6422.52 856
6423.28 855
6424.03 896
6424.79 919
6425.55 833
6426.30 824
6427.06 907
6427.82 876
6428.57 889
6429.33 868
6430.09 836
6430.84 874
6431.60 854
6432.36 860
6433.11 847
6433.87 880
6434.63 850
6435.39 854
6436.14 879
6436.90 817
6437.66 893
6438.41 875
6439.17 887
6439.93 890
6440.69 922
6441.44 899
6442.20 846
6442.96 900
6443.72 857
6444.47 844
6445.23 884
6445.99 883
6446.75 852
6447.50 852
6448.26 904
6449.02 903
6449.78 877
6450.54 857
6451.29 869
6452.05 820
6452.81 848
6453.57 860
6454.33 901
6455.08 923
6455.84 877
6456.60 883
6457.36 925
6458.12 892
6458.88 853
6459.64 893
6460.39 870
6461.15 934
6461.91 946
6462.67 923
6463.43 981
6464.19 955
6464.95 976
6465.70 1034
6466.46 1012
6467.22 1035
6467.98 1046
6468.74 1031
6469.50 1035
6470.26 980
6471.02 943
6471.78 1005
6472.54 1021
6473.30 990
6474.05 1033
6474.81 1063
6475.57 1059
6476.33 1058
6477.09 1064
6477.85 1054
6478.61 1134
6479.37 1148
6480.13 1127
6480.89 1144
6481.65 1203
6482.41 1149
6483.17 1200
6483.93 1268
6484.69 1266
6485.45 1252
6486.21 1242
6486.97 1231
6487.73 1232
6488.49 1307
6489.25 1304
6490.01 1325
6490.77 1369
6491.53 1463
6492.29 1461
6493.05 1543
6493.81 1514
6494.57 1544
6495.33 1640
6496.10 1620
6496.86 1611
6497.62 1586
6498.38 1561
6499.14 1590
6499.90 1531
6500.66 1575
6501.42 1558
6502.18 1599
6502.94 1597
6503.70 1828
6504.47 2084
6505.23 2504
6505.99 3340
6506.75 4289
6507.51 5416
6508.27 6510
6509.03 7161
6509.79 7369
6510.56 7029
6511.32 6361
6512.08 5675
6512.84 4892
6513.60 4074
6514.36 3482
6515.13 3043
6515.89 2565
6516.65 2248
6517.41 2031
6518.17 2001
6518.94 1938
6519.70 1916
6520.46 1877
6521.22 1954
6521.98 2000
6522.75 2020
6523.51 2118
6524.27 2285
6525.03 2491
6525.79 2739
6526.56 3087
6527.32 3454
6528.08 3638
6528.84 3775
6529.61 3608
6530.37 3571
6531.13 3379
6531.90 3093
6532.66 3096
6533.42 3104
6534.18 3408
6534.95 3829
6535.71 4407
6536.47 5029
6537.24 5157
6538.00 4966
6538.76 4732
6539.53 4282
6540.29 3720
6541.05 3241
6541.82 2819
6542.58 2505
6543.34 2338
6544.11 2120
6544.87 2038
6545.63 2027
6546.40 2067
6547.16 2040
6547.92 2021
6548.69 1970
6549.45 1905
6550.21 1859
6550.98 1767
6551.74 1764
6552.51 1696
6553.27 1646
6554.03 1570
6554.80 1547
6555.56 1543
6556.33 1531
6557.09 1556
6557.85 1493
6558.62 1599
6559.38 1560
6560.15 1575
6560.91 1684
6561.68 1658
6562.44 1717
6563.21 1853
6563.97 1864
6564.74 1906
6565.50 1882
6566.26 1889
6567.03 1829
6567.79 1845
6568.56 1826
6569.32 1871
6570.09 1795
6570.85 1830
6571.62 1821
6572.38 1923
6573.15 1956
6573.91 1966
6574.68 2000
6575.44 2070
6576.21 2073
6576.98 2138
6577.74 2038
6578.51 2029
6579.27 1984
6580.04 2031
6580.80 2068
6581.57 2019
6582.33 2124
6583.10 2173
6583.87 2220
6584.63 2185
6585.40 2169
6586.16 2178
6586.93 2151
6587.70 2037
6588.46 2029
6589.23 2131
6589.99 2152
6590.76 2168
6591.53 2296
6592.29 2503
6593.06 2863
6593.82 3213
6594.59 3520
6595.36 3739
6596.12 3764
6596.89 3614
6597.66 3568
6598.42 3379
6599.19 3011
6599.96 2773
6600.72 2527
6601.49 2390
6602.26 2197
6603.02 2044
6603.79 1862
6604.56 1885
6605.33 1855
6606.09 1798
6606.86 1727
6607.63 1782
6608.39 1841
6609.16 1836
6609.93 1891
6610.70 1847
6611.46 1786
6612.23 1753
6613.00 1802
6613.77 1782
6614.53 1798
6615.30 1709
6616.07 1699
6616.84 1692
6617.60 1719
6618.37 1802
6619.14 1787
6619.91 1808
6620.68 2050
6621.44 2165
6622.21 2343
6622.98 2505
6623.75 2561
6624.52 2602
6625.28 2547
6626.05 2456
6626.82 2374
6627.59 2246
6628.36 2082
6629.13 2002
6629.89 1970
6630.66 1921
6631.43 1999
6632.20 1973
6632.97 2210
6633.74 2412
6634.51 2554
6635.27 2687
6636.04 2763
6636.81 2728
6637.58 2792
6638.35 2872
6639.12 2916
6639.89 3084
6640.66 3154
6641.43 3386
6642.19 3469
6642.96 3429
6643.73 3265
6644.50 3159
6645.27 2957
6646.04 2680
6646.81 2454
6647.58 2263
6648.35 2040
6649.12 1917
6649.89 1808
6650.66 1761
6651.43 1663
6652.20 1625
6652.97 1627
6653.74 1732
6654.51 1646
6655.28 1585
6656.05 1693
6656.82 1643
6657.59 1668
6658.36 1657
6659.13 1618
6659.90 1606
6660.67 1593
6661.44 1519
6662.21 1527
6662.98 1510
6663.75 1517
6664.52 1538
6665.29 1554
6666.06 1494
6666.83 1506
6667.60 1532
6668.37 1659
6669.14 1668
6669.91 1769
6670.68 1884
6671.46 1909
6672.23 1912
6673.00 1873
6673.77 1826
6674.54 1857
6675.31 1778
6676.08 1740
6676.85 1788
6677.62 1758
6678.40 1740
6679.17 1756
6679.94 1864
6680.71 1814
6681.48 1886
6682.25 2020
6683.02 2150
6683.80 2213
6684.57 2359
6685.34 2662
6686.11 2757
6686.88 2724
6687.65 2644
6688.43 2403
6689.20 2285
6689.97 2138
6690.74 1916
6691.51 1707
6692.29 1720
6693.06 1615
6693.83 1573
6694.60 1509
6695.37 1477
6696.15 1533
6696.92 1584
6697.69 1480
6698.46 1484
6699.24 1493
6700.01 1428
6700.78 1464
6701.55 1435
6702.33 1461
6703.10 1471
6703.87 1399
6704.64 1411
6705.42 1407
6706.19 1363
6706.96 1363
6707.74 1338
6708.51 1301
6709.28 1251
6710.06 1253
6710.83 1274
6711.60 1281
6712.37 1304
6713.15 1303
6713.92 1267
6714.69 1220
6715.47 1211
6716.24 1234
6717.01 1252
6717.79 1239
6718.56 1169
6719.34 1253
6720.11 1182
6720.88 1219
6721.66 1241
6722.43 1224
6723.20 1242
6723.98 1249
6724.75 1197
6725.53 1265
6726.30 1291
6727.07 1229
6727.85 1207
6728.62 1193
6729.40 1241
6730.17 1228
6730.95 1204
6731.72 1203
6732.49 1204
6733.27 1271
6734.04 1241
6734.82 1236
6735.59 1320
6736.37 1295
6737.14 1317
6737.92 1338
6738.69 1395
6739.47 1392
6740.24 1421
6741.01 1337
6741.79 1397
6742.56 1405
6743.34 1452
6744.11 1452
6744.89 1470
6745.67 1511
6746.44 1461
6747.22 1516
6747.99 1530
6748.77 1515
6749.54 1617
6750.32 1618
6751.09 1802
6751.87 2011
6752.64 2148
6753.42 2305
6754.19 2363
6754.97 2384
6755.75 2244
6756.52 2061
6757.30 1994
6758.07 1896
6758.85 1760
6759.63 1813
6760.40 1751
6761.18 1840
6761.95 1755
6762.73 1718
6763.51 1650
6764.28 1620
6765.06 1612
6765.83 1596
6766.61 1614
6767.39 1591
6768.16 1628
6768.94 1655
6769.72 1533
6770.49 1514
6771.27 1596
6772.05 1542
6772.82 1446
6773.60 1420
6774.38 1464
6775.15 1445
6775.93 1426
6776.71 1412
6777.48 1461
6778.26 1401
6779.04 1378
6779.82 1414
6780.59 1350
6781.37 1468
6782.15 1381
6782.92 1359
6783.70 1346
6784.48 1413
6785.26 1449
6786.03 1393
6786.81 1350
6787.59 1315
6788.37 1310
6789.14 1298
6789.92 1223
6790.70 1187
6791.48 1184
6792.25 1169
6793.03 1179
6793.81 1118
6794.59 1160
6795.37 1155
6796.14 1072
6796.92 1091
6797.70 1146
6798.48 1119
6799.26 1129
6800.04 1161
6800.81 1152
6801.59 1144
6802.37 1143
6803.15 1224
6803.93 1194
6804.71 1257
6805.48 1252
6806.26 1324
6807.04 1373
6807.82 1290
6808.60 1238
6809.38 1207
6810.16 1186
6810.94 1107
6811.71 1119
6812.49 1150
6813.27 1163
6814.05 1127
6814.83 1162
6815.61 1146
6816.39 1170
6817.17 1153
6817.95 1117
6818.73 1086
6819.51 1130
6820.29 1100
6821.07 1158
6821.84 1163
6822.62 1147
6823.40 1084
6824.18 1119
6824.96 1082
6825.74 1160
6826.52 1132
6827.30 1126
6828.08 1125
6828.86 1083
6829.64 1075
6830.42 1124
6831.20 1083
6831.98 1059
6832.76 1088
6833.54 1074
6834.32 1086
6835.10 1089
6835.88 1174
6836.66 1341
6837.44 1456
6838.22 1598
6839.01 1751
6839.79 1805
6840.57 1753
6841.35 1666
6842.13 1691
6842.91 1601
6843.69 1419
6844.47 1291
6845.25 1266
6846.03 1235
6846.81 1240
6847.59 1358
6848.37 1412
6849.16 1476
6849.94 1589
6850.72 1752
6851.50 1843
6852.28 1892
6853.06 1827
6853.84 1728
6854.62 1645
6855.41 1507
6856.19 1422
6856.97 1244
6857.75 1262
6858.53 1182
6859.31 1242
6860.10 1196
6860.88 1170
6861.66 1151
6862.44 1212
6863.22 1174
6864.00 1188
6864.79 1202
6865.57 1202
6866.35 1210
6867.13 1227
6867.91 1272
6868.70 1323
6869.48 1275
6870.26 1220
6871.04 1274
6871.83 1234
6872.61 1302
6873.39 1325
6874.17 1306
6874.96 1361
6875.74 1407
6876.52 1448
6877.30 1548
6878.09 1513
6878.87 1624
6879.65 1771
6880.43 1982
6881.22 2283
6882.00 2472
6882.78 2550
6883.57 2515
6884.35 2534
6885.13 2443
6885.92 2460
6886.70 2633
6887.48 2894
6888.27 3048
6889.05 3359
6889.83 3473
6890.62 3309
6891.40 3122
6892.18 2784
6892.97 2424
6893.75 2181
6894.53 1997
6895.32 1833
6896.10 1800
6896.88 1688
6897.67 1628
6898.45 1592
6899.24 1569
6900.02 1568
6900.80 1586
6901.59 1608
6902.37 1590
6903.16 1545
6903.94 1509
6904.73 1582
6905.51 1513
6906.29 1512
6907.08 1556
6907.86 1596
6908.65 1574
6909.43 1470
6910.22 1461
6911.00 1428
6911.79 1369
6912.57 1321
6913.35 1318
6914.14 1333
6914.92 1267
6915.71 1362
6916.49 1267
6917.28 1284
6918.06 1313
6918.85 1310
6919.63 1257
6920.42 1302
6921.20 1275
6921.99 1330
6922.78 1313
6923.56 1288
6924.35 1257
6925.13 1276
6925.92 1287
6926.70 1361
6927.49 1417
6928.27 1351
6929.06 1414
6929.84 1404
6930.63 1392
6931.42 1371
6932.20 1312
6932.99 1396
6933.77 1384
6934.56 1297
6935.35 1365
6936.13 1413
6936.92 1411
6937.70 1474
6938.49 1508
6939.28 1586
6940.06 1719
6940.85 1768
6941.63 1844
6942.42 1963
6943.21 1959
6943.99 2075
6944.78 2141
6945.57 2156
6946.35 2261
6947.14 2342
6947.93 2506
6948.71 2723
6949.50 2831
6950.29 2846
6951.07 2691
6951.86 2494
6952.65 2240
6953.44 2064
6954.22 2005
6955.01 1985
6955.80 1879
6956.58 1808
6957.37 1775
6958.16 1797
6958.95 1823
6959.73 1857
6960.52 1859
6961.31 1866
6962.09 1866
6962.88 1950
6963.67 1967
6964.46 1899
6965.25 2032
6966.03 2180
6966.82 2301
6967.61 2401
6968.40 2536
6969.18 2630
6969.97 2637
6970.76 2629
6971.55 2621
6972.34 2610
6973.12 2554
6973.91 2451
6974.70 2414
6975.49 2495
6976.28 2509
6977.07 2555
6977.85 2651
6978.64 2706
6979.43 2779
6980.22 3048
6981.01 3471
6981.80 4104
6982.59 5004
6983.37 6734
6984.16 8494
6984.95 10173
6985.74 11777
6986.53 12741
6987.32 12664
6988.11 11876
6988.90 10698
6989.69 9294
6990.47 7759
6991.26 6456
6992.05 5207
6992.84 4365
6993.63 3603
6994.42 3098
6995.21 2628
6996.00 2409
6996.79 2171
6997.58 2030
6998.37 2028
6999.16 1950
6999.95 1975
7000.74 1854
7001.53 1903
7002.32 1884
7003.11 1833
7003.90 1765
7004.69 1718
7005.48 1582
7006.27 1467
7007.06 1388
7007.85 1440
7008.64 1413
7009.43 1461
7010.22 1490
7011.01 1541
7011.80 1616
7012.59 1677
7013.38 1721
7014.17 1778
7014.96 1777
7015.75 1798
7016.54 1756
7017.33 1733
7018.12 1738
7018.91 1645
7019.70 1724
7020.49 1818
7021.28 1932
7022.07 2033
7022.87 2151
7023.66 2221
7024.45 2306
7025.24 2329
7026.03 2311
7026.82 2305
7027.61 2188
7028.40 2202
7029.19 2049
7029.99 2044
7030.78 1948
7031.57 1835
7032.36 1818
7033.15 1759
7033.94 1838
7034.74 1842
7035.53 1973
7036.32 2083
7037.11 2106
7037.90 2188
7038.69 2258
7039.49 2187
7040.28 2164
7041.07 2203
7041.86 2145
7042.65 2152
7043.45 2090
7044.24 2186
7045.03 2118
7045.82 2023
7046.61 2092
7047.41 2056
7048.20 2214
7048.99 2390
7049.78 2597
7050.58 2731
7051.37 2833
7052.16 2834
7052.95 2740
7053.75 2612
7054.54 2457
7055.33 2211
7056.13 2133
7056.92 2091
7057.71 2097
7058.50 2098
7059.30 2236
7060.09 2199
7060.88 2156
7061.68 2044
7062.47 2054
7063.26 1950
7064.06 1923
7064.85 1888
7065.64 1854
7066.44 1803
7067.23 1748
7068.02 1734
7068.82 1691
7069.61 1703
7070.40 1705
7071.20 1690
7071.99 1640
7072.78 1527
7073.58 1534
7074.37 1507
7075.17 1413
7075.96 1397
7076.75 1394
7077.55 1412
7078.34 1436
7079.14 1480
7079.93 1490
7080.72 1466
7081.52 1476
7082.31 1433
7083.11 1335
7083.90 1358
7084.70 1366
7085.49 1358
7086.28 1401
7087.08 1494
7087.87 1663
7088.67 1605
7089.46 1558
7090.26 1571
7091.05 1495
7091.85 1410
7092.64 1326
7093.44 1296
7094.23 1225
7095.03 1274
7095.82 1258
7096.62 1198
7097.41 1179
7098.21 1154
7099.00 1147
7099.80 1170
7100.59 1167
7101.39 1251
7102.18 1180
7102.98 1157
7103.77 1139
7104.57 1151
7105.37 1069
7106.16 1061
7106.96 1033
7107.75 1035
7108.55 1065
7109.34 1083
7110.14 1042
7110.94 1044
7111.73 1052
7112.53 1041
7113.32 999
7114.12 1033
7114.92 1079
7115.71 1074
7116.51 1053
7117.30 1053
7118.10 1029
7118.90 1035
7119.69 1021
7120.49 1003
7121.29 1032
7122.08 1067
7122.88 1060
7123.68 1065
7124.47 1078
7125.27 1045
7126.07 1019
7126.86 1044
7127.66 1046
7128.46 1069
7129.25 1086
7130.05 1134
7130.85 1180
7131.64 1152
7132.44 1180
7133.24 1175
7134.04 1140
7134.83 1048
7135.63 1041
7136.43 1011
7137.23 1012
7138.02 999
7138.82 943
7139.62 934
7140.42 924
7141.21 967
7142.01 960
7142.81 907
7143.61 896
7144.40 910
7145.20 906
7146.00 922
7146.80 901
7147.59 851
7148.39 885
7149.19 885
7149.99 830
7150.79 834
7151.59 791
7152.38 839
7153.18 841
7153.98 846
7154.78 834
7155.58 839
7156.38 873
7157.17 875
7157.97 948
7158.77 884
7159.57 837
7160.37 874
7161.17 854
7161.97 835
7162.76 815
7163.56 829
7164.36 841
7165.16 845
7165.96 875
7166.76 830
7167.56 811
7168.36 760
7169.16 758
7169.96 785
7170.75 741
7171.55 794
7172.35 813
7173.15 762
7173.95 780
7174.75 745
7175.55 760
7176.35 760
7177.15 753
7177.95 721
7178.75 755
7179.55 724
7180.35 760
7181.15 741
7181.95 717
7182.75 745
7183.55 744
7184.35 760
7185.15 724
7185.95 725
7186.75 705
7187.55 729
7188.35 692
7189.15 679
7189.95 665
7190.75 694
7191.55 723
7192.35 728
7193.15 721
7193.95 741
7194.75 722
7195.55 710
7196.35 713
7197.15 669
7197.95 664
7198.76 666
7199.56 671
7200.36 700
7201.16 694
7201.96 734
7202.76 733
7203.56 747
7204.36 676
7205.16 698
7205.96 716
7206.77 744
7207.57 704
7208.37 732
7209.17 797
7209.97 760
7210.77 767
7211.57 765
7212.38 812
7213.18 801
7213.98 840
7214.78 808
7215.58 740
7216.38 746
7217.19 851
7217.99 855
7218.79 849
7219.59 877
7220.39 878
7221.20 832
7222.00 850
7222.80 827
7223.60 835
7224.40 763
7225.21 827
7226.01 769
7226.81 757
7227.61 790
7228.42 767
7229.22 773
7230.02 773
7230.82 779
7231.63 772
7232.43 799
7233.23 827
7234.03 802
7234.84 901
7235.64 1002
7236.44 1057
7237.25 983
7238.05 969
7238.85 979
7239.65 959
7240.46 936
7241.26 834
7242.06 850
7242.87 861
7243.67 878
7244.47 824
7245.28 764
7246.08 806
7246.88 844
7247.69 817
7248.49 808
7249.30 779
7250.10 753
7250.90 766
7251.71 753
7252.51 785
7253.31 779
7254.12 799
7254.92 811
7255.73 828
7256.53 799
7257.33 813
7258.14 807
7258.94 787
7259.75 776
7260.55 754
7261.35 750
7262.16 751
7262.96 731
7263.77 777
7264.57 759
7265.38 730
7266.18 722
7266.99 745
7267.79 771
7268.59 782
7269.40 748
7270.20 729
7271.01 761
7271.81 725
7272.62 752
7273.42 743
7274.23 802
7275.03 821
7275.84 812
7276.64 814
7277.45 851
7278.25 819
7279.06 852
7279.86 880
7280.67 906
7281.48 998
7282.28 1168
7283.09 1259
7283.89 1394
7284.70 1490
7285.50 1589
7286.31 1621
7287.11 1566
7287.92 1400
7288.73 1299
7289.53 1198
7290.34 1098
7291.14 1051
7291.95 941
7292.76 887
7293.56 939
7294.37 876
7295.17 878
7295.98 834
7296.79 876
7297.59 894
7298.40 885
7299.21 866
7300.01 890
7300.82 953
7301.62 909
7302.43 938
7303.24 900
7304.04 910
7304.85 916
7305.66 963
7306.46 961
7307.27 1004
7308.08 1032
7308.89 1039
7309.69 1100
7310.50 1164
7311.31 1140
7312.11 1197
7312.92 1218
7313.73 1196
7314.53 1227
7315.34 1339
7316.15 1427
7316.96 1569
7317.76 1922
7318.57 2333
7319.38 2714
7320.19 2857
7320.99 2614
7321.80 2562
7322.61 2395
7323.42 2163
7324.22 1876
7325.03 1730
7325.84 1515
7326.65 1368
7327.46 1291
7328.26 1187
7329.07 1129
7329.88 1089
7330.69 1081
7331.50 1142
7332.30 1069
7333.11 1083
7333.92 1123
7334.73 1151
7335.54 1131
7336.35 1145
7337.15 1158
7337.96 1224
7338.77 1222
7339.58 1163
7340.39 1167
7341.20 1138
7342.01 1127
7342.82 1018
7343.62 1067
7344.43 1015
7345.24 1040
7346.05 952
7346.86 946
7347.67 929
7348.48 916
7349.29 917
7350.10 873
7350.91 849
7351.71 786
7352.52 836
7353.33 804
7354.14 816
7354.95 884
7355.76 892
7356.57 867
7357.38 856
7358.19 922
7359.00 910
7359.81 887
7360.62 909
7361.43 970
7362.24 974
7363.05 953
7363.86 929
7364.67 939
7365.48 898
7366.29 878
7367.10 872
7367.91 873
7368.72 823
7369.53 855
7370.34 813
7371.15 857
7371.96 769
7372.77 800
7373.58 755
7374.39 763
7375.20 762
7376.01 709
7376.82 783
7377.63 830
7378.45 807
7379.26 880
7380.07 1006
7380.88 995
7381.69 983
7382.50 1054
7383.31 1103
7384.12 1058
7384.93 1004
7385.74 903
7386.56 835
7387.37 853
7388.18 860
7388.99 817
7389.80 797
7390.61 724
7391.42 751
7392.24 743
7393.05 754
7393.86 770
7394.67 700
7395.48 728
7396.29 733
7397.10 724
7397.92 727
7398.73 771
7399.54 708
7400.35 712
7401.16 758
7401.98 723
7402.79 778
7403.60 768
7404.41 756
7405.23 715
7406.04 705
7406.85 666
7407.66 694
7408.47 663
7409.29 687
7410.10 703
7410.91 626
7411.72 656
7412.54 666
7413.35 593
7414.16 576
7414.98 650
7415.79 628
7416.60 605
7417.41 587
7418.23 576
7419.04 584
7419.85 631
7420.67 609
7421.48 612
7422.29 571
7423.11 563
7423.92 615
7424.73 599
7425.54 597
7426.36 614
7427.17 597
7427.99 554
7428.80 572
7429.61 551
7430.43 575
7431.24 579
7432.05 601
7432.87 561
7433.68 595
7434.49 578
7435.31 539
7436.12 560
7436.94 575
7437.75 580
7438.56 581
7439.38 613
7440.19 648
7441.01 622
7441.82 548
7442.64 601
7443.45 584
7444.26 555
7445.08 569
7445.89 561
7446.71 599
7447.52 600
7448.34 584
7449.15 625
7449.97 585
7450.78 620
7451.59 609
7452.41 592
7453.22 600
7454.04 580
7454.85 599
7455.67 612
7456.48 606
7457.30 577
7458.11 605
7458.93 574
7459.74 592
7460.56 583
7461.38 558
7462.19 566
7463.01 561
7463.82 584
7464.64 578
7465.45 599
7466.27 591
7467.08 604
7467.90 603
7468.72 596
7469.53 587
7470.35 603
7471.16 646
7471.98 645
7472.79 604
7473.61 663
7474.43 696
7475.24 673
7476.06 669
7476.87 696
7477.69 679
7478.51 635
7479.32 635
7480.14 602
7480.96 614
7481.77 652
7482.59 658
7483.41 622
7484.22 606
7485.04 628
7485.85 593
7486.67 624
7487.49 570
7488.31 594
7489.12 605
7489.94 612
7490.76 602
7491.57 595
7492.39 586
7493.21 589
7494.02 593
7494.84 571
7495.66 560
7496.48 583
7497.29 617
7498.11 563
7498.93 532
7499.74 552
7500.56 594
7501.38 605
7502.20 675
7503.01 575
7503.83 619
7504.65 627
7505.47 581
7506.29 605
7507.10 596
7507.92 550
7508.74 576
7509.56 600
7510.37 623
7511.19 635
7512.01 603
7512.83 616
7513.65 643
7514.47 631
7515.28 593
7516.10 582
7516.92 524
7517.74 548
7518.56 580
7519.38 614
7520.19 574
7521.01 610
7521.83 608
7522.65 574
7523.47 570
7524.29 603
7525.11 600
7525.92 557
7526.74 618
7527.56 577
7528.38 560
7529.20 595
7530.02 611
7530.84 640
7531.66 650
7532.48 596
7533.30 618
7534.12 617
7534.93 657
7535.75 571
7536.57 617
7537.39 624
7538.21 629
7539.03 641
7539.85 630
7540.67 623
7541.49 611
7542.31 588
7543.13 617
7543.95 656
7544.77 595
7545.59 625
7546.41 675
7547.23 657
7548.05 626
7548.87 618
7549.69 663
7550.51 648
7551.33 672
7552.15 642
7552.97 635
7553.79 628
7554.61 639
7555.43 623
7556.25 647
7557.07 655
7557.89 642
7558.71 641
7559.53 697
7560.36 704
7561.18 685
7562.00 745
7562.82 695
7563.64 701
7564.46 714
7565.28 728
7566.10 732
7566.92 711
7567.74 683
7568.56 743
7569.39 690
7570.21 739
7571.03 712
7571.85 715
7572.67 708
7573.49 767
7574.31 766
7575.14 769
7575.96 820
7576.78 841
7577.60 861
7578.42 847
7579.24 820
7580.06 783
7580.89 808
7581.71 791
7582.53 851
7583.35 798
7584.17 841
7585.00 920
7585.82 952
7586.64 910
7587.46 946
7588.29 996
7589.11 1024
7589.93 970
7590.75 931
7591.57 989
7592.40 1034
7593.22 1046
7594.04 1015
7594.86 1024
7595.69 1002
7596.51 1092
7597.33 1142
7598.15 1215
7598.98 1120
7599.80 1153
7600.62 1211
7601.45 1311
7602.27 1372
7603.09 1440
7603.92 1504
7604.74 1540
7605.56 1616
7606.38 1622
7607.21 1596
7608.03 1525
7608.85 1505
7609.68 1453
7610.50 1447
7611.32 1377
7612.15 1334
7612.97 1350
7613.80 1377
7614.62 1479
7615.44 1546
7616.27 1680
7617.09 1886
7617.91 2074
7618.74 2205
7619.56 2204
7620.39 2185
7621.21 2147
7622.03 2025
7622.86 1893
7623.68 1751
7624.51 1655
7625.33 1726
7626.15 1655
7626.98 1699
7627.80 1682
7628.63 1721
7629.45 1835
7630.28 1872
7631.10 1946
7631.93 2061
7632.75 2112
7633.58 2137
7634.40 2006
7635.22 1946
7636.05 1798
7636.87 1666
7637.70 1574
7638.52 1358
7639.35 1260
7640.17 1232
7641.00 1196
7641.82 1257
7642.65 1284
7643.47 1309
7644.30 1386
7645.13 1442
7645.95 1410
7646.78 1458
7647.60 1534
7648.43 1519
7649.25 1425
7650.08 1391
7650.90 1348
7651.73 1244
7652.55 1195
7653.38 1101
7654.21 1082
7655.03 1043
7655.86 986
7656.68 977
7657.51 930
7658.34 888
7659.16 928
7659.99 903
7660.81 875
7661.64 931
7662.47 959
7663.29 938
7664.12 899
7664.95 946
7665.77 895
7666.60 903
7667.42 923
7668.25 967
7669.08 941
7669.90 923
7670.73 946
7671.56 923
7672.38 906
7673.21 883
7674.04 873
7674.87 892
7675.69 898
7676.52 902
7677.35 930
7678.17 870
7679.00 891
7679.83 936
7680.65 926
7681.48 964
7682.31 1025
7683.14 1130
7683.96 1223
7684.79 1409
7685.62 1416
7686.45 1422
7687.27 1376
7688.10 1220
7688.93 1138
7689.76 1114
7690.58 975
7691.41 1000
7692.24 962
7693.07 944
7693.90 960
7694.72 962
7695.55 982
7696.38 1033
7697.21 1102
7698.04 1177
7698.86 1268
7699.69 1288
7700.52 1249
7701.35 1176
7702.18 1161
7703.01 1100
7703.83 1010
7704.66 1009
7705.49 978
7706.32 917
7707.15 871
7707.98 832
7708.81 848
7709.63 793
7710.46 839
7711.29 862
7712.12 821
7712.95 827
7713.78 769
7714.61 774
7715.44 798
7716.27 792
7717.10 743
7717.93 801
7718.75 763
7719.58 727
7720.41 753
7721.24 730
7722.07 714
7722.90 715
7723.73 687
7724.56 741
7725.39 743
7726.22 755
7727.05 823
7727.88 794
7728.71 757
7729.54 772
7730.37 773
7731.20 731
7732.03 694
7732.86 681
7733.69 677
7734.52 704
7735.35 676
7736.18 645
7737.01 677
7737.84 659
7738.67 645
7739.50 662
7740.33 656
7741.16 645
7741.99 667
7742.82 688
7743.65 662
7744.48 695
7745.31 792
7746.14 878
7746.98 897
7747.81 876
7748.64 928
7749.47 955
7750.30 894
7751.13 864
7751.96 788
7752.79 802
7753.62 729
7754.45 675
7755.29 695
7756.12 677
7756.95 675
7757.78 692
7758.61 657
7759.44 672
7760.27 667
7761.11 627
7761.94 628
7762.77 616
7763.60 620
7764.43 631
7765.26 611
7766.10 605
7766.93 591
7767.76 599
7768.59 589
7769.42 588
7770.26 637
7771.09 590
7771.92 552
7772.75 605
7773.58 595
7774.42 581
7775.25 558
7776.08 603
7776.91 606
7777.75 613
7778.58 612
7779.41 614
7780.24 624
7781.08 591
7781.91 631
7782.74 647
7783.57 664
7784.41 643
7785.24 639
7786.07 615
7786.91 665
7787.74 672
7788.57 640
7789.40 659
7790.24 631
7791.07 665
7791.90 666
7792.74 649
7793.57 654
7794.40 661
7795.24 676
7796.07 643
7796.90 650
7797.74 672
7798.57 691
7799.40 723
7800.24 717
7801.07 701
7801.91 716
7802.74 748
7803.57 752
7804.41 741
7805.24 763
7806.07 740
7806.91 783
7807.74 754
7808.58 774
7809.41 783
7810.25 857
7811.08 888
7811.91 942
7812.75 972
7813.58 1011
7814.42 1015
7815.25 1015
7816.09 1038
7816.92 1092
7817.75 1050
7818.59 1054
7819.42 1029
7820.26 1082
7821.09 1067
7821.93 1139
7822.76 1213
7823.60 1253
7824.43 1228
7825.27 1199
7826.10 1195
7826.94 1165
7827.77 1149
7828.61 1141
7829.44 1075
7830.28 1076
7831.11 1084
7831.95 1143
7832.78 1217
7833.62 1294
7834.46 1406
7835.29 1359
7836.13 1352
7836.96 1346
7837.80 1276
7838.63 1159
7839.47 1049
7840.31 1048
7841.14 1028
7841.98 982
7842.81 945
7843.65 897
7844.48 876
7845.32 866
7846.16 808
7846.99 876
7847.83 887
7848.67 877
7849.50 870
7850.34 817
7851.17 882
7852.01 840
7852.85 869
7853.68 826
7854.52 863
7855.36 864
7856.19 860
7857.03 904
7857.87 847
7858.70 812
7859.54 784
7860.38 857
7861.21 873
7862.05 862
7862.89 773
7863.72 788
7864.56 806
7865.40 822
7866.24 814
7867.07 809
7867.91 789
7868.75 809
7869.59 834
7870.42 876
7871.26 865
7872.10 915
7872.94 933
7873.77 956
7874.61 1000
7875.45 1108
7876.29 1207
7877.12 1293
7877.96 1431
7878.80 1448
7879.64 1554
7880.47 1464
7881.31 1491
7882.15 1484
7882.99 1413
7883.83 1290
7884.66 1250
7885.50 1202
7886.34 1150
7887.18 1080
7888.02 995
7888.86 1005
7889.69 1028
7890.53 1056
7891.37 1121
7892.21 1206
7893.05 1172
7893.89 1196
7894.73 1110
7895.56 1076
7896.40 1064
7897.24 1061
7898.08 1020
7898.92 960
7899.76 946
7900.60 933
7901.44 891
7902.28 867
7903.12 820
7903.95 799
7904.79 846
7905.63 808
7906.47 848
7907.31 830
7908.15 835
7908.99 795
7909.83 799
7910.67 833
7911.51 806
7912.35 857
7913.19 871
7914.03 932
7914.87 912
7915.71 930
7916.55 960
7917.39 967
7918.23 1049
7919.07 973
7919.91 936
7920.75 968
7921.59 924
7922.43 919
7923.27 881
7924.11 834
7924.95 823
7925.79 822
7926.63 733
7927.47 692
7928.31 707
7929.15 763
7929.99 757
7930.83 702
7931.67 686
7932.51 745
7933.35 748
7934.19 724
7935.04 698
7935.88 746
7936.72 793
7937.56 738
7938.40 746
7939.24 744
7940.08 743
7940.92 739
7941.76 783
7942.60 749
7943.45 709
7944.29 753
7945.13 840
7945.97 858
7946.81 872
7947.65 852
7948.49 850
7949.34 899
7950.18 933
7951.02 940
7951.86 937
7952.70 1073
7953.54 1097
7954.39 1150
7955.23 1165
7956.07 1201
7956.91 1284
7957.75 1297
7958.60 1295
7959.44 1274
7960.28 1240
7961.12 1153
7961.96 1155
7962.81 1122
7963.65 1122
7964.49 1198
7965.33 1278
7966.18 1450
7967.02 1620
7967.86 1832
7968.70 1875
7969.55 1860
7970.39 1682
7971.23 1554
7972.08 1440
7972.92 1329
7973.76 1202
7974.60 1131
7975.45 1062
7976.29 1042
7977.13 913
7977.98 954
7978.82 957
7979.66 869
7980.51 823
7981.35 837
7982.19 844
7983.04 905
7983.88 841
7984.72 844
7985.57 890
7986.41 883
7987.25 878
7988.10 828
7988.94 815
7989.78 748
7990.63 737
7991.47 743
7992.32 695
7993.16 663
7994.00 652
7994.85 685
7995.69 683
7996.54 655
7997.38 690
7998.22 643
7999.07 599
7999.91 611
8000.76 622
8001.60 596
8002.45 610
8003.29 646
8004.13 609
8004.98 589
8005.82 581
8006.67 565
8007.51 593
8008.36 577
8009.20 579
8010.05 544
8010.89 562
8011.74 500
8012.58 516
8013.43 536
8014.27 507
8015.12 504
8015.96 499
8016.81 529
8017.65 501
8018.50 518
8019.34 577
8020.19 539
8021.03 519
8021.88 501
8022.72 528
8023.57 537
8024.41 509
8025.26 523
8026.11 495
8026.95 505
8027.80 479
8028.64 486
8029.49 503
8030.33 470
8031.18 500
8032.03 484
8032.87 509
8033.72 522
8034.56 526
8035.41 536
8036.26 503
8037.10 502
8037.95 487
8038.80 544
8039.64 532
8040.49 521
8041.34 557
8042.18 540
8043.03 515
8043.87 511
8044.72 465
8045.57 449
8046.41 494
8047.26 529
8048.11 495
8048.96 503
8049.80 501
8050.65 508
8051.50 506
8052.34 494
8053.19 460
8054.04 498
8054.88 498
8055.73 481
8056.58 462
8057.43 483
8058.27 457
8059.12 446
8059.97 430
8060.82 458
8061.66 427
8062.51 450
8063.36 417
8064.21 448
8065.05 430
8065.90 459
8066.75 462
8067.60 460
8068.44 453
8069.29 451
8070.14 452
8070.99 460
8071.84 438
8072.68 423
8073.53 426
8074.38 418
8075.23 415
8076.08 403
8076.93 466
8077.77 448
8078.62 445
8079.47 462
8080.32 444
8081.17 416
8082.02 395
8082.87 429
8083.71 446
8084.56 423
8085.41 433
8086.26 431
8087.11 423
8087.96 428
8088.81 464
8089.66 444
8090.51 456
8091.35 402
8092.20 421
8093.05 443
8093.90 412
8094.75 421
8095.60 428
8096.45 417
8097.30 412
8098.15 422
8099.00 424
8099.85 410
8100.70 377
8101.55 397
8102.40 428
8103.25 418
8104.10 439
8104.95 438
8105.80 440
8106.65 396
8107.50 411
8108.35 389
8109.20 405
8110.05 392
8110.90 418
8111.75 387
8112.60 397
8113.45 404
8114.30 372
8115.15 431
8116.00 404
8116.85 402
8117.70 427
8118.55 423
8119.40 408
8120.25 400
8121.10 431
8121.95 428
8122.80 446
8123.65 463
8124.50 439
8125.35 421
8126.20 469
8127.06 467
8127.91 424
8128.76 398
8129.61 437
8130.46 561
8131.31 486
8132.16 474
8133.01 516
8133.86 546
8134.72 545
8135.57 529
8136.42 511
8137.27 496
8138.12 489
8138.97 479
8139.83 482
8140.68 439
8141.53 421
8142.38 468
8143.23 451
8144.08 432
8144.94 456
8145.79 506
8146.64 472
8147.49 457
8148.34 452
8149.20 536
8150.05 502
8150.90 516
8151.75 498
8152.60 516
8153.46 553
8154.31 538
8155.16 571
8156.01 581
8156.87 584
8157.72 567
8158.57 586
8159.42 516
8160.28 505
8161.13 463
8161.98 442
8162.84 462
8163.69 446
8164.54 391
8165.39 438
8166.25 395
8167.10 385
8167.95 419
8168.81 409
8169.66 402
8170.51 428
8171.37 460
8172.22 434
8173.07 446
8173.93 413
8174.78 437
8175.63 390
8176.49 380
8177.34 400
8178.19 387
8179.05 380
8179.90 389
8180.76 387
8181.61 384
8182.46 374
8183.32 366
8184.17 412
8185.02 376
8185.88 391
8186.73 357
8187.59 378
8188.44 337
8189.30 346
8190.15 338
8191.00 393
8191.86 352
8192.71 343
8193.57 370
8194.42 350
8195.28 376
8196.13 375
8196.99 371
8197.84 373
8198.69 365
8199.55 341
8200.40 372
8201.26 360
8202.11 330
8202.97 347
8203.82 389
8204.68 375
8205.53 367
8206.39 378
8207.24 383
8208.10 360
8208.95 382
8209.81 392
8210.67 354
8211.52 374
8212.38 360
8213.23 393
8214.09 407
8214.94 369
8215.80 383
8216.65 422
8217.51 409
8218.37 386
8219.22 400
8220.08 382
8220.93 359
8221.79 381
8222.64 381
8223.50 370
8224.36 358
8225.21 383
8226.07 400
8226.92 389
8227.78 370
8228.64 346
8229.49 368
8230.35 355
8231.21 372
8232.06 396
8232.92 359
8233.78 332
8234.63 345
8235.49 373
8236.35 353
8237.20 346
8238.06 326
8238.92 365
8239.77 358
8240.63 317
8241.49 355
8242.34 368
8243.20 388
8244.06 413
8244.91 375
8245.77 353
8246.63 364
8247.49 328
8248.34 374
8249.20 377
8250.06 374
8250.92 360
8251.77 335
8252.63 348
8253.49 351
8254.35 360
8255.20 386
8256.06 393
8256.92 380
8257.78 399
8258.63 373
8259.49 373
8260.35 398
8261.21 379
8262.07 351
8262.92 377
8263.78 391
8264.64 381
8265.50 375
8266.36 377
8267.22 429
8268.07 431
8268.93 396
8269.79 427
8270.65 430
8271.51 430
8272.37 453
8273.22 450
8274.08 458
8274.94 468
8275.80 478
8276.66 521
8277.52 598
8278.38 573
8279.24 653
8280.09 664
8280.95 644
8281.81 632
8282.67 620
8283.53 611
8284.39 604
8285.25 538
8286.11 472
8286.97 477
8287.83 496
8288.69 491
8289.55 497
8290.41 499
8291.26 513
8292.12 548
8292.98 559
8293.84 565
8294.70 599
8295.56 591
8296.42 623
8297.28 532
8298.14 502
8299.00 511
8299.86 458
8300.72 459
8301.58 453
8302.44 463
8303.30 415
8304.16 423
8305.02 401
8305.88 428
8306.74 408
8307.60 368
8308.46 402
8309.33 371
8310.19 402
8311.05 402
8311.91 424
8312.77 420
8313.63 417
8314.49 430
8315.35 401
8316.21 419
8317.07 404
8317.93 416
8318.79 417
8319.65 357
8320.52 399
8321.38 382
8322.24 387
8323.10 364
8323.96 380
8324.82 393
8325.68 376
8326.54 388
8327.41 394
8328.27 384
8329.13 406
8329.99 387
8330.85 383
8331.71 391
8332.57 394
8333.44 406
8334.30 395
8335.16 370
8336.02 368
8336.88 377
8337.75 395
8338.61 379
8339.47 364
8340.33 386
8341.19 370
8342.06 389
8342.92 352
8343.78 374
8344.64 375
8345.50 376
8346.37 371
8347.23 368
8348.09 398
8348.95 404
8349.82 395
8350.68 411
8351.54 384
8352.40 368
8353.27 374
8354.13 396
8354.99 390
8355.86 405
8356.72 424
8357.58 380
8358.45 380
8359.31 371
8360.17 375
8361.03 384
8361.90 371
8362.76 374
8363.62 354
8364.49 384
8365.35 395
8366.21 401
8367.08 412
8367.94 394
8368.80 372
8369.67 400
8370.53 361
8371.40 385
8372.26 384
8373.12 389
8373.99 391
8374.85 388
8375.71 410
8376.58 409
8377.44 400
8378.31 375
8379.17 406
8380.03 413
8380.90 418
8381.76 440
8382.63 438
8383.49 400
8384.36 400
8385.22 380
8386.08 367
8386.95 414
8387.81 401
8388.68 422
8389.54 428
8390.41 404
8391.27 386
8392.14 401
8393.00 380
8393.87 420
8394.73 415
8395.60 403
8396.46 378
8397.33 430
8398.19 398
8399.06 405
8399.92 418
8400.79 428
8401.65 435
8402.52 421
8403.38 424
8404.25 451
8405.11 456
8405.98 424
8406.84 460
8407.71 456
8408.58 428
8409.44 461
8410.31 464
8411.17 512
8412.04 457
8412.90 456
8413.77 444
8414.64 469
8415.50 473
8416.37 455
8417.23 476
8418.10 490
8418.97 493
8419.83 479
8420.70 527
8421.56 524
8422.43 517
8423.30 550
8424.16 551
8425.03 545
8425.90 567
8426.76 611
8427.63 599
8428.50 586
8429.36 560
8430.23 594
8431.10 588
8431.96 628
8432.83 618
8433.70 649
8434.56 677
8435.43 669
8436.30 679
8437.16 685
8438.03 735
8438.90 794
8439.77 815
8440.63 796
8441.50 879
8442.37 933
8443.24 998
8444.10 978
8444.97 1017
8445.84 1044
8446.71 1084
8447.57 1105
8448.44 1047
8449.31 1114
8450.18 1110
8451.04 1128
8451.91 1134
8452.78 1246
8453.65 1437
8454.52 1613
8455.38 1792
8456.25 1938
8457.12 2006
8457.99 2040
8458.86 2088
8459.72 1963
8460.59 1764
8461.46 1513
8462.33 1377
8463.20 1246
8464.07 1173
8464.93 1104
8465.80 997
8466.67 921
8467.54 877
8468.41 846
8469.28 811
8470.15 780
8471.02 793
8471.88 793
8472.75 832
8473.62 801
8474.49 765
8475.36 768
8476.23 763
8477.10 780
8477.97 807
8478.84 790
8479.71 822
8480.58 934
8481.44 929
8482.31 900
8483.18 879
8484.05 888
8484.92 861
8485.79 877
8486.66 829
8487.53 811
8488.40 750
8489.27 731
8490.14 742
8491.01 785
8491.88 770
8492.75 742
8493.62 810
8494.49 847
8495.36 824
8496.23 807
8497.10 783
8497.97 746
8498.84 748
8499.71 767
8500.58 706
8501.45 686
8502.32 684
8503.19 705
8504.06 695
8504.93 676
8505.80 704
8506.67 709
8507.55 693
8508.42 730
8509.29 748
8510.16 738
8511.03 724
8511.90 753
8512.77 729
8513.64 742
8514.51 736
8515.38 749
8516.25 768
8517.13 796
8518.00 772
8518.87 790
8519.74 809
8520.61 831
8521.48 834
8522.35 888
8523.23 960
8524.10 1067
8524.97 1218
8525.84 1354
8526.71 1355
8527.58 1348
8528.46 1305
8529.33 1242
8530.20 1215
8531.07 1121
8531.94 1052
8532.81 1006
8533.69 946
8534.56 998
8535.43 899
8536.30 861
8537.18 852
8538.05 840
8538.92 844
8539.79 784
8540.66 788
8541.54 766
8542.41 734
8543.28 722
8544.15 723
8545.03 729
8545.90 695
8546.77 738
8547.64 727
8548.52 726
8549.39 778
8550.26 870
8551.14 936
8552.01 1067
8552.88 1169
8553.76 1268
8554.63 1369
8555.50 1361
8556.37 1400
8557.25 1332
8558.12 1225
8558.99 1167
8559.87 1026
8560.74 903
8561.61 915
8562.49 834
8563.36 740
8564.24 749
8565.11 766
8565.98 741
8566.86 728
8567.73 681
8568.60 673
8569.48 639
8570.35 632
8571.23 670
8572.10 665
8572.97 641
8573.85 617
8574.72 611
8575.60 603
8576.47 619
8577.34 597
8578.22 595
8579.09 601
8579.97 627
8580.84 616
8581.72 619
8582.59 593
8583.47 623
8584.34 619
8585.21 625
8586.09 648
8586.96 633
8587.84 670
8588.71 617
8589.59 698
8590.46 681
8591.34 643
8592.21 687
8593.09 713
8593.96 710
8594.84 688
8595.71 697
8596.59 706
8597.46 689
8598.34 673
8599.22 705
8600.09 700
8600.97 707
8601.84 718
8602.72 699
8603.59 707
8604.47 685
8605.34 709
8606.22 751
8607.10 732
8607.97 662
8608.85 712
8609.72 710
8610.60 729
8611.47 742
8612.35 720
8613.23 767
8614.10 771
8614.98 737
8615.86 768
8616.73 810
8617.61 817
8618.48 827
8619.36 876
8620.24 863
8621.11 915
8621.99 872
8622.87 892
8623.74 874
8624.62 883
8625.50 977
8626.37 943
8627.25 952
8628.13 979
8629.00 957
8629.88 1020
8630.76 1014
8631.64 959
8632.51 1029
8633.39 1023
8634.27 1026
8635.14 1040
8636.02 996
8636.90 1025
8637.78 1054
8638.65 1126
8639.53 1056
8640.41 1094
8641.29 1098
8642.16 1049
8643.04 1108
8643.92 1181
8644.80 1255
8645.67 1279
8646.55 1273
8647.43 1331
8648.31 1373
8649.18 1361
8650.06 1338
8650.94 1331
8651.82 1339
8652.70 1328
8653.58 1369
8654.45 1387
8655.33 1459
8656.21 1453
8657.09 1522
8657.97 1537
8658.84 1666
8659.72 1782
8660.60 1920
8661.48 2081
8662.36 2417
8663.24 2647
8664.12 2894
8664.99 2965
8665.87 3105
8666.75 3096
8667.63 3076
8668.51 2864
8669.39 2709
8670.27 2728
8671.15 2717
8672.03 2853
8672.91 2922
8673.78 2997
8674.66 3037
8675.54 2968
8676.42 2986
8677.30 2855
8678.18 2795
8679.06 2507
8679.94 2278
8680.82 2143
8681.70 1994
8682.58 1923
8683.46 1776
8684.34 1722
8685.22 1711
8686.10 1700
8686.98 1798
8687.86 1934
8688.74 2128
8689.62 2385
8690.50 2843
8691.38 3268
8692.26 3552
8693.14 3658
8694.02 3749
8694.90 3671
8695.78 3514
8696.66 3236
8697.54 2911
8698.42 2720
8699.30 2576
8700.18 2394
8701.06 2289
8701.94 2230
8702.82 2173
8703.70 2137
8704.58 2075
8705.46 1926
8706.34 1831
8707.23 1710
8708.11 1586
8708.99 1522
8709.87 1420
8710.75 1280
8711.63 1240
8712.51 1192
8713.39 1130
8714.27 1114
8715.16 1052
8716.04 991
8716.92 996
8717.80 977
8718.68 993
8719.56 992
8720.44 1012
8721.33 946
8722.21 964
8723.09 977
8723.97 965
8724.85 971
8725.73 1024
8726.62 993
8727.50 1014
8728.38 1031
8729.26 1067
8730.14 1087
8731.03 1071
8731.91 1053
8732.79 1029
8733.67 1010
8734.55 1071
8735.44 1019
8736.32 957
8737.20 959
8738.08 1009
8738.97 1029
8739.85 1021
8740.73 959
8741.61 963
8742.50 973
8743.38 953
8744.26 952
8745.14 935
8746.03 911
8746.91 920
8747.79 904
8748.68 875
8749.56 892
8750.44 885
8751.33 959
8752.21 952
8753.09 921
8753.97 882
8754.86 943
8755.74 998
8756.62 1014
8757.51 1030
8758.39 1069
8759.28 1076
8760.16 1022
8761.04 1095
8761.93 1080
8762.81 1053
8763.69 1046
8764.58 1033
8765.46 1035
8766.34 1002
8767.23 1038
8768.11 1020
8769.00 1014
8769.88 1014
8770.76 985
8771.65 954
8772.53 926
8773.42 949
8774.30 933
8775.19 970
8776.07 934
8776.95 956
8777.84 964
8778.72 985
8779.61 1004
8780.49 1013
8781.38 1042
8782.26 1090
8783.15 1112
8784.03 1085
8784.92 1041
8785.80 1045
8786.69 1049
8787.57 992
8788.46 980
8789.34 979
8790.23 965
8791.11 982
8792.00 935
8792.88 980
8793.77 860
8794.65 859
8795.54 787
8796.42 845
8797.31 855
8798.19 823
8799.08 800
8799.96 796
8800.85 778
8801.74 762
8802.62 745
8803.51 767
8804.39 789
8805.28 808
8806.16 796
8807.05 805
8807.94 818
8808.82 791
8809.71 800
8810.59 799
8811.48 832
8812.37 821
8813.25 803
8814.14 797
8815.03 807
8815.91 821
8816.80 883
8817.68 948
8818.57 920
8819.46 944
8820.34 981
8821.23 879
8822.12 881
8823.00 892
8823.89 851
8824.78 838
8825.66 805
8826.55 836
8827.44 830
8828.33 803
8829.21 803
8830.10 799
8830.99 813
8831.87 748
8832.76 755
8833.65 753
8834.54 735
8835.42 711
8836.31 714
8837.20 679
8838.08 687
8838.97 675
8839.86 692
8840.75 715
8841.64 741
8842.52 714
8843.41 685
8844.30 703
8845.19 721
8846.07 714
8846.96 702
8847.85 649
8848.74 642
8849.63 644
8850.51 623
8851.40 570
8852.29 596
8853.18 628
8854.07 603
8854.96 579
8855.84 563
8856.73 594
8857.62 572
8858.51 582
8859.40 635
8860.29 645
8861.17 583
8862.06 595
8862.95 599
8863.84 582
8864.73 605
8865.62 593
8866.51 637
8867.40 584
8868.29 595
8869.17 589
8870.06 558
8870.95 552
8871.84 575
8872.73 517
8873.62 527
8874.51 513
8875.40 501
8876.29 503
8877.18 512
8878.07 495
8878.96 489
8879.85 517
8880.74 517
8881.63 491
8882.51 506
8883.40 532
8884.29 526
8885.18 539
8886.07 536
8886.96 557
8887.85 550
8888.74 587
8889.63 526
8890.52 470
8891.41 478
8892.30 489
8893.19 472
8894.09 474
8894.98 466
8895.87 472
8896.76 468
8897.65 412
8898.54 425
8899.43 438
8900.32 396
8901.21 430
8902.10 437
8902.99 458
8903.88 441
8904.77 477
8905.66 441
8906.55 446
8907.44 456
8908.34 418
8909.23 415
8910.12 415
8911.01 403
8911.90 435
8912.79 423
8913.68 438
8914.57 419
8915.47 437
8916.36 436
8917.25 423
8918.14 437
8919.03 398
8919.92 372
8920.81 424
8921.71 409
8922.60 407
8923.49 391
8924.38 395
8925.27 391
8926.16 408
8927.06 424
8927.95 373
8928.84 390
8929.73 403
8930.62 382
8931.52 431
8932.41 393
8933.30 377
8934.19 397
8935.09 376
8935.98 360
8936.87 385
8937.76 372
8938.66 387
8939.55 361
8940.44 389
8941.33 352
8942.23 341
8943.12 386
8944.01 372
8944.90 357
8945.80 327
8946.69 341
8947.58 341
8948.48 315
8949.37 335
8950.26 343
8951.16 368
8952.05 334
8952.94 337
8953.84 344
8954.73 351
8955.62 344
8956.52 350
8957.41 381
8958.30 363
8959.20 380
8960.09 362
8960.98 355
8961.88 365
8962.77 336
8963.66 339
8964.56 343
8965.45 353
8966.35 353
8967.24 335
8968.13 372
8969.03 366
8969.92 347
8970.82 360
8971.71 325
8972.60 322
8973.50 318
8974.39 368
8975.29 350
8976.18 305
8977.08 330
8977.97 346
8978.87 367
8979.76 342
8980.65 375
8981.55 357
8982.44 327
8983.34 333
8984.23 330
8985.13 337
8986.02 334
8986.92 321
8987.81 365
8988.71 339
8989.60 351
8990.50 361
8991.39 392
8992.29 344
8993.18 336
8994.08 349
8994.97 327
8995.87 313
8996.76 335
8997.66 344
8998.56 321
8999.45 339
9000.35 334
9001.24 335
9002.14 312
9003.03 317
9003.93 315
9004.83 338
9005.72 313
9006.62 327
9007.51 324
9008.41 298
9009.31 376
9010.20 335
9011.10 318
9011.99 344
9012.89 351
9013.79 317
9014.68 344
9015.58 316
9016.48 316
9017.37 323
9018.27 349
9019.16 299
9020.06 303
9020.96 350
9021.85 339
9022.75 297
9023.65 317
9024.54 319
9025.44 274
9026.34 287
9027.24 304
9028.13 344
9029.03 297
9029.93 316
9030.82 339
9031.72 315
9032.62 303
9033.52 316
9034.41 307
9035.31 286
9036.21 278
9037.10 327
9038.00 349
9038.90 343
9039.80 307
9040.69 320
9041.59 350
9042.49 308
9043.39 322
9044.29 324
9045.18 335
9046.08 326
9046.98 339
9047.88 339
9048.78 324
9049.67 297
9050.57 296
9051.47 318
9052.37 340
9053.27 341
9054.16 344
9055.06 345
9055.96 328
9056.86 370
9057.76 344
9058.66 326
9059.55 323
9060.45 344
9061.35 314
9062.25 313
9063.15 356
9064.05 344
9064.95 330
9065.85 313
9066.74 364
9067.64 342
9068.54 346
9069.44 335
9070.34 363
9071.24 353
9072.14 374
9073.04 342
9073.94 340
9074.84 346
9075.74 332
9076.64 335
9077.53 359
9078.43 360
9079.33 359
9080.23 381
9081.13 348
9082.03 351
9082.93 349
9083.83 381
9084.73 384
9085.63 365
9086.53 363
9087.43 373
9088.33 369
9089.23 373
9090.13 387
9091.03 400
9091.93 419
9092.83 393
9093.73 417
9094.63 400
9095.53 407
9096.43 383
9097.33 382
9098.23 405
9099.13 419
9100.04 364
9100.94 367
9101.84 387
9102.74 392
9103.64 391
9104.54 381
9105.44 394
9106.34 370
9107.24 365
9108.14 371
9109.04 333
9109.94 356
9110.85 358
9111.75 307
9112.65 355
9113.55 360
9114.45 351
9115.35 336
9116.25 307
9117.15 351
9118.06 375
9118.96 311
9119.86 330
9120.76 338
9121.66 329
9122.56 348
9123.46 348
9124.37 334
9125.27 348
9126.17 377
9127.07 364
9127.97 332
9128.88 330
9129.78 331
9130.68 333
9131.58 353
9132.48 309
9133.39 311
9134.29 341
9135.19 333
9136.09 314
9137.00 295
9137.90 324
9138.80 336
9139.70 303
9140.61 335
9141.51 344
9142.41 351
9143.31 318
9144.22 296
9145.12 320
9146.02 305
9146.92 319
9147.83 313
9148.73 289
9149.63 307
9150.54 338
9151.44 323
9152.34 306
9153.25 352
9154.15 332
9155.05 319
9155.96 337
9156.86 328
9157.76 312
9158.67 310
9159.57 343
9160.47 342
9161.38 291
9162.28 337
9163.18 343
9164.09 316
9164.99 324
9165.90 337
9166.80 314
9167.70 342
9168.61 324
9169.51 338
9170.42 363
9171.32 363
9172.22 327
9173.13 299
9174.03 313
9174.94 337
9175.84 355
9176.74 354
9177.65 328
9178.55 336
9179.46 310
9180.36 313
9181.27 310
9182.17 347
9183.08 302
9183.98 304
9184.89 335
9185.79 322
9186.70 341
9187.60 343
9188.51 306
9189.41 355
9190.32 344
9191.22 324
9192.13 374
9193.03 346
9193.94 317
9194.84 334
9195.75 346
9196.65 328
9197.56 319
9198.46 368
9199.37 356
9200.27 382
9201.18 350
9202.08 364
9202.99 344
9203.90 350
9204.80 349
9205.71 330
9206.61 339
9207.52 325
9208.42 320
9209.33 346
9210.24 330
9211.14 308
9212.05 298
9212.95 338
9213.86 298
9214.77 304
9215.67 322
9216.58 324
9217.49 364
9218.39 353
9219.30 378
9220.21 332
9221.11 306
9222.02 335
9222.93 335
9223.83 335
9224.74 310
9225.65 299
9226.55 313
9227.46 314
9228.37 289
9229.27 314
9230.18 301
9231.09 291
9231.99 311
9232.90 315
9233.81 302
9234.72 336
9235.62 315
9236.53 311
9237.44 290
9238.34 292
9239.25 309
9240.16 310
9241.07 309
9241.97 308
9242.88 306
9243.79 334
9244.70 308
9245.61 304
9246.51 326
9247.42 307
9248.33 290
9249.24 300
9250.14 273
9251.05 300
9251.96 303
9252.87 294
9253.78 294
9254.69 286
9255.59 290
9256.50 289
9257.41 310
9258.32 283
9259.23 283
9260.14 314
9261.04 280
9261.95 324
9262.86 324
9263.77 305
9264.68 293
9265.59 312
9266.50 328
9267.40 313
9268.31 299
9269.22 289
9270.13 285
9271.04 326
9271.95 295
9272.86 322
9273.77 284
9274.68 306
9275.59 305
9276.49 316
9277.40 306
9278.31 310
9279.22 328
9280.13 300
9281.04 268
9281.95 295
9282.86 286
9283.77 276
9284.68 283
9285.59 295
9286.50 293
9287.41 292
9288.32 299
9289.23 311
9290.14 289
9291.05 301
9291.96 307
9292.87 284
9293.78 295
9294.69 324
9295.60 330
9296.51 309
9297.42 292
9298.33 311
9299.24 291
9300.15 334
9301.06 311
9301.97 308
9302.88 368
9303.79 323
9304.70 325
9305.61 321
9306.53 312
9307.44 364
9308.35 377
9309.26 385
9310.17 410
9311.08 416
9311.99 386
9312.90 407
9313.81 389
9314.72 386
9315.63 358
9316.55 336
9317.46 352
9318.37 333
9319.28 335
9320.19 309
9321.10 313
9322.01 328
9322.93 359
9323.84 337
9324.75 325
9325.66 308
9326.57 292
9327.48 314
9328.40 323
9329.31 328
9330.22 319
9331.13 341
9332.04 332
9332.96 325
9333.87 308
9334.78 334
9335.69 333
9336.60 351
9337.52 342
9338.43 336
9339.34 384
9340.25 350
9341.17 345
9342.08 331
9342.99 349
9343.90 366
9344.82 327
9345.73 324
9346.64 338
9347.55 333
9348.47 337
9349.38 335
9350.29 335
9351.21 333
9352.12 304
9353.03 320
9353.94 320
9354.86 343
9355.77 295
9356.68 328
9357.60 337
9358.51 326
9359.42 295
9360.34 297
9361.25 285
9362.16 289
9363.08 309
9363.99 306
9364.90 309
9365.82 292
9366.73 302
9367.65 308
9368.56 291
9369.47 316
9370.39 287
9371.30 312
9372.21 315
9373.13 305
9374.04 292
9374.96 284
9375.87 302
9376.79 299
9377.70 312
9378.61 330
9379.53 305
9380.44 271
9381.36 308
9382.27 317
9383.19 320
9384.10 345
9385.01 350
9385.93 315
9386.84 296
9387.76 333
9388.67 357
9389.59 320
9390.50 336
9391.42 342
9392.33 361
9393.25 339
9394.16 390
9395.08 398
9395.99 368
9396.91 379
9397.82 363
9398.74 352
9399.65 354
9400.57 324
9401.48 350
9402.40 353
9403.32 362
9404.23 329
9405.15 304
9406.06 329
9406.98 306
9407.89 308
9408.81 301
9409.73 335
9410.64 305
9411.56 314
9412.47 309
9413.39 320
9414.30 308
9415.22 343
9416.14 302
9417.05 355
9417.97 296
9418.89 325
9419.80 304
9420.72 319
9421.63 323
9422.55 311
9423.47 355
9424.38 323
9425.30 352
9426.22 295
9427.13 319
9428.05 329
9428.97 360
9429.88 353
9430.80 333
9431.72 337
9432.63 352
9433.55 358
9434.47 352
9435.38 367
9436.30 358
9437.22 338
9438.14 379
9439.05 357
9439.97 343
9440.89 371
9441.81 386
9442.72 359
9443.64 390
9444.56 408
9445.47 354
9446.39 397
9447.31 375
9448.23 395
9449.15 367
9450.06 432
9450.98 422
9451.90 437
9452.82 469
9453.73 420
9454.65 425
9455.57 411
9456.49 394
9457.41 413
9458.32 400
9459.24 403
9460.16 396
9461.08 389
9462.00 380
9462.92 363
9463.83 371
9464.75 400
9465.67 363
9466.59 348
9467.51 374
9468.43 335
9469.35 359
9470.26 366
9471.18 400
9472.10 359
9473.02 369
9473.94 381
9474.86 350
9475.78 368
9476.70 384
9477.62 376
9478.54 383
9479.45 376
9480.37 394
9481.29 408
9482.21 388
9483.13 404
9484.05 400
9484.97 394
9485.89 365
9486.81 397
9487.73 389
9488.65 363
9489.57 368
9490.49 384
9491.41 330
9492.33 349
9493.25 339
9494.17 334
9495.09 370
9496.01 336
9496.93 370
9497.85 354
9498.77 335
9499.69 385
9500.61 354
9501.53 393
9502.45 403
9503.37 390
9504.29 386
9505.21 395
9506.13 391
9507.05 373
9507.97 397
9508.89 401
9509.81 368
9510.73 398
9511.65 390
9512.57 397
9513.49 442
9514.42 446
9515.34 467
9516.26 461
9517.18 502
9518.10 491
9519.02 494
9519.94 524
9520.86 576
9521.78 582
9522.71 608
9523.63 564
9524.55 633
9525.47 622
9526.39 608
9527.31 561
9528.23 526
9529.16 493
9530.08 487
9531.00 482
9531.92 466
9532.84 468
9533.76 465
9534.69 466
9535.61 454
9536.53 443
9537.45 432
9538.37 435
9539.30 435
9540.22 419
9541.14 450
9542.06 431
9542.98 421
9543.91 414
9544.83 433
9545.75 457
9546.67 449
9547.60 422
9548.52 408
9549.44 451
9550.36 440
9551.29 432
9552.21 491
9553.13 444
9554.06 483
9554.98 468
9555.90 492
9556.82 471
9557.75 519
9558.67 469
9559.59 493
9560.52 539
9561.44 503
9562.36 482
9563.29 519
9564.21 484
9565.13 528
9566.06 506
9566.98 483
9567.90 535
9568.83 515
9569.75 493
9570.67 492
9571.60 522
9572.52 472
9573.44 537
9574.37 550
9575.29 531
9576.22 540
9577.14 530
9578.06 553
9578.99 571
9579.91 607
9580.84 560
9581.76 558
9582.68 565
9583.61 558
9584.53 596
9585.46 575
9586.38 529
9587.31 586
9588.23 594
9589.15 579
9590.08 545
9591.00 617
9591.93 599
9592.85 636
9593.78 654
9594.70 625
9595.63 705
9596.55 726
9597.48 738
9598.40 752
9599.33 781
9600.25 836
9601.18 871
9602.10 821
9603.03 811
9603.95 780
9604.88 787
9605.80 685
9606.73 665
9607.65 682
9608.58 683
9609.50 655
9610.43 662
9611.35 617
9612.28 628
9613.21 651
9614.13 618
9615.06 602
9615.98 634
9616.91 615
9617.84 621
9618.76 610
9619.69 601
9620.61 633
9621.54 684
9622.47 624
9623.39 632
9624.32 631
9625.24 661
9626.17 646
9627.10 680
9628.02 672
9628.95 666
9629.88 666
9630.80 685
9631.73 756
9632.65 727
9633.58 711
9634.51 693
9635.43 766
9636.36 715
9637.29 751
9638.22 777
9639.14 806
9640.07 807
9641.00 788
9641.92 858
9642.85 883
9643.78 870
9644.70 917
9645.63 956
9646.56 990
9647.49 928
9648.41 907
9649.34 881
9650.27 903
9651.20 909
9652.12 895
9653.05 900
9653.98 940
9654.91 904
9655.83 905
9656.76 889
9657.69 887
9658.62 865
9659.55 868
9660.47 879
9661.40 862
9662.33 916
9663.26 934
9664.19 948
9665.11 930
9666.04 975
9666.97 1002
9667.90 1018
9668.83 984
9669.75 978
9670.68 1026
9671.61 1048
9672.54 1047
9673.47 1077
9674.40 1130
9675.33 1147
9676.25 1131
9677.18 1134
9678.11 1165
9679.04 1156
9679.97 1151
9680.90 1177
9681.83 1191
9682.76 1210
9683.69 1234
9684.61 1258
9685.54 1213
9686.47 1234
9687.40 1216
9688.33 1305
9689.26 1256
9690.19 1288
9691.12 1317
9692.05 1352
9692.98 1344
9693.91 1352
9694.84 1419
9695.77 1487
9696.70 1562
9697.63 1549
9698.56 1575
9699.49 1643
9700.42 1664
9701.35 1676
9702.28 1674
9703.21 1635
9704.14 1582
9705.07 1528
9706.00 1465
9706.93 1396
9707.86 1391
9708.79 1350
9709.72 1346
9710.65 1419
9711.58 1459
9712.51 1504
9713.44 1525
9714.37 1521
9715.30 1578
9716.23 1639
9717.16 1594
9718.09 1549
9719.02 1597
9719.95 1454
9720.88 1383
9721.81 1352
9722.75 1237
9723.68 1200
9724.61 1191
9725.54 1165
9726.47 1067
9727.40 1098
9728.33 1105
9729.26 1070
9730.19 1085
9731.13 1124
9732.06 1134
9732.99 1137
9733.92 1142
9734.85 1133
9735.78 1121
9736.71 1128
9737.65 1049
9738.58 1021
9739.51 1032
9740.44 1021
9741.37 969
9742.30 945
9743.24 922
9744.17 948
9745.10 963
9746.03 937
9746.96 936
9747.90 951
9748.83 975
9749.76 923
9750.69 878
9751.63 908
9752.56 903
9753.49 899
9754.42 884
9755.36 888
9756.29 864
9757.22 866
9758.15 893
9759.09 863
9760.02 875
9760.95 871
9761.88 880
9762.82 901
9763.75 944
9764.68 868
9765.62 906
9766.55 941
9767.48 962
9768.41 974
9769.35 971
9770.28 982
9771.21 919
9772.15 906
9773.08 944
9774.01 894
9774.95 915
9775.88 889
9776.81 904
9777.75 947
9778.68 913
9779.62 1015
9780.55 1002
9781.48 1031
9782.42 1044
9783.35 1024
9784.28 1004
9785.22 1027
9786.15 1045
9787.09 1068
9788.02 1005
9788.95 982
9789.89 991
9790.82 975
9791.76 967
9792.69 911
9793.63 952
9794.56 955
9795.49 1004
9796.43 1025
9797.36 1014
9798.30 1024
9799.23 1078
9800.17 1093
9801.10 1073
9802.04 1013
9802.97 968
9803.91 932
9804.84 903
9805.78 885
9806.71 769
9807.65 709
9808.58 771
9809.52 705
9810.45 660
9811.39 686
9812.32 713
9813.26 676
9814.19 655
9815.13 671
9816.06 651
9817.00 664
9817.93 669
9818.87 617
9819.80 649
9820.74 637
9821.68 640
9822.61 618
9823.55 617
9824.48 603
9825.42 619
9826.35 598
9827.29 593
9828.23 608
9829.16 607
9830.10 653
9831.03 623
9831.97 608
9832.91 603
9833.84 585
9834.78 566
9835.72 602
9836.65 550
9837.59 563
9838.52 621
9839.46 603
9840.40 599
9841.33 582
9842.27 612
9843.21 645
9844.14 601
9845.08 583
9846.02 591
9846.95 616
9847.89 589
9848.83 571
9849.77 588
9850.70 585
9851.64 594
9852.58 566
9853.51 588
9854.45 599
9855.39 589
9856.33 555
9857.26 569
9858.20 584
9859.14 548
9860.08 605
9861.01 554
9861.95 558
9862.89 521
9863.83 577
9864.76 495
9865.70 535
9866.64 559
9867.58 559
9868.51 581
9869.45 562
9870.39 533
9871.33 528
9872.27 513
9873.20 507
9874.14 535
9875.08 544
9876.02 560
9876.96 551
9877.90 552
9878.83 569
9879.77 535
9880.71 527
9881.65 583
9882.59 539
9883.53 533
9884.47 520
9885.40 512
9886.34 515
9887.28 529
9888.22 526
9889.16 527
9890.10 493
9891.04 492
9891.98 515
9892.91 509
9893.85 511
9894.79 511
9895.73 507
9896.67 512
9897.61 520
9898.55 516
9899.49 503
9900.43 486
9901.37 483
9902.31 502
9903.25 534
9904.19 506
9905.13 514
9906.07 513
9907.01 573
9907.95 524
9908.89 514
9909.83 535
9910.77 500
9911.71 533
9912.65 528
9913.59 522
9914.53 534
9915.47 508
9916.41 542
9917.35 549
9918.29 545
9919.23 557
9920.17 600
9921.11 601
9922.05 627
9922.99 672
9923.93 750
9924.87 777
9925.81 780
9926.75 800
9927.69 798
9928.63 769
9929.57 769
9930.51 750
9931.45 736
9932.39 700
9933.34 656
9934.28 651
9935.22 636
9936.16 631
9937.10 569
9938.04 591
9938.98 564
9939.92 585
9940.87 555
9941.81 541
9942.75 534
9943.69 523
9944.63 566
9945.57 564
9946.51 593
9947.46 646
9948.40 664
9949.34 673
9950.28 663
9951.22 723
9952.16 737
9953.11 735
9954.05 717
9954.99 696
9955.93 668
9956.87 622
9957.82 609
9958.76 595
9959.70 570
9960.64 574
9961.59 539
9962.53 513
9963.47 482
9964.41 489
9965.35 487
9966.30 475
9967.24 436
9968.18 459
9969.13 481
9970.07 438
9971.01 439
9971.95 421
9972.90 409
9973.84 454
9974.78 470
9975.73 431
9976.67 461
9977.61 437
9978.55 454
9979.50 450
9980.44 445
9981.38 426
9982.33 450
9983.27 439
9984.21 452
9985.16 393
9986.10 429
9987.04 429
9987.99 406
9988.93 421
9989.88 438
9990.82 446
9991.76 405
9992.71 436
9993.65 453
9994.59 414
9995.54 394
9996.48 406
9997.43 446
9998.37 398
9999.31 419
10000.26 419
10001.20 389
10002.15 401
10003.09 384
10004.04 387
10004.98 378
10005.92 374
10006.87 357
10007.81 392
10008.76 398
10009.70 373
10010.65 400
10011.59 396
10012.54 376
10013.48 392
10014.43 378
10015.37 379
10016.32 376
10017.26 390
10018.21 355
10019.15 380
10020.10 387
10021.04 374
10021.99 386
10022.93 371
10023.88 369
10024.82 383
10025.77 410
10026.71 367
10027.66 354
10028.60 369
10029.55 364
10030.49 383
10031.44 406
10032.39 378
10033.33 365
10034.28 389
10035.22 369
10036.17 353
10037.11 356
10038.06 385
10039.01 358
10039.95 348
10040.90 338
10041.84 349
10042.79 340
10043.74 337
10044.68 355
10045.63 385
10046.58 342
10047.52 329
10048.47 330
10049.41 351
10050.36 343
10051.31 340
10052.25 345
10053.20 347
10054.15 337
10055.09 327
10056.04 300
10056.99 311
10057.93 338
10058.88 334
10059.83 329
10060.78 321
10061.72 332
10062.67 352
10063.62 316
10064.56 323
10065.51 307
10066.46 317
10067.41 340
10068.35 328
10069.30 290
10070.25 323
10071.20 325
10072.14 341
10073.09 340
10074.04 351
10074.99 330
10075.93 331
10076.88 352
10077.83 350
10078.78 346
10079.72 330
10080.67 333
10081.62 343
10082.57 373
10083.52 355
10084.46 348
10085.41 344
10086.36 351
10087.31 341
10088.26 355
10089.21 318
10090.15 349
10091.10 339
10092.05 340
10093.00 327
10093.95 325
10094.90 347
10095.85 345
10096.79 349
10097.74 331
10098.69 341
10099.64 344
10100.59 361
10101.54 358
10102.49 333
10103.44 355
10104.39 337
10105.33 355
10106.28 364
10107.23 325
10108.18 347
10109.13 351
10110.08 332
10111.03 344
10111.98 342
10112.93 319
10113.88 329
10114.83 319
10115.78 328
10116.73 360
10117.68 318
10118.63 349
10119.58 339
10120.53 352
10121.48 367
10122.43 351
10123.38 335
10124.33 362
10125.28 366
10126.23 374
10127.18 353
10128.13 360
10129.08 357
10130.03 365
10130.98 375
10131.93 366
10132.88 386
10133.83 379
10134.78 362
10135.73 392
10136.68 413
10137.63 366
10138.58 394
10139.53 378
10140.48 383
10141.43 412
10142.38 417
10143.33 444
10144.29 422
10145.24 440
10146.19 381
10147.14 416
10148.09 427
10149.04 428
10149.99 421
10150.94 463
10151.89 418
10152.85 471
10153.80 467
10154.75 452
10155.70 478
10156.65 456
10157.60 485
10158.55 480
10159.51 466
10160.46 463
10161.41 495
10162.36 510
10163.31 488
10164.26 428
10165.22 473
10166.17 533
10167.12 519
10168.07 534
10169.02 473
10169.98 501
10170.93 565
10171.88 564
10172.83 565
10173.79 569
10174.74 601
10175.69 605
10176.64 583
10177.60 612
10178.55 592
10179.50 640
10180.45 644
10181.41 673
10182.36 654
10183.31 619
10184.26 628
10185.22 638
10186.17 618
10187.12 568
10188.08 568
10189.03 585
10189.98 621
10190.93 592
10191.89 614
10192.84 612
10193.79 626
10194.75 578
10195.70 607
10196.65 617
10197.61 648
10198.56 663
10199.51 644
10200.47 655
10201.42 658
10202.38 669
10203.33 677
10204.28 706
10205.24 771
10206.19 780
10207.14 811
10208.10 796
10209.05 769
10210.01 811
10210.96 772
10211.91 741
10212.87 762
10213.82 720
10214.78 692
10215.73 651
10216.69 692
10217.64 689
10218.59 660
10219.55 616
10220.50 622
10221.46 605
10222.41 617
10223.37 632
10224.32 652
10225.28 593
10226.23 591
10227.19 582
10228.14 619
10229.10 636
10230.05 624
10231.01 689
10231.96 733
10232.92 746
10233.87 761
10234.83 826
10235.78 835
10236.74 836
10237.69 818
10238.65 789
10239.60 782
10240.56 749
10241.51 693
10242.47 708
10243.42 640
10244.38 607
10245.34 619
10246.29 591
10247.25 580
10248.20 551
10249.16 568
10250.11 573
10251.07 586
10252.03 530
10252.98 545
10253.94 527
10254.89 532
10255.85 531
10256.81 484
10257.76 477
10258.72 491
10259.68 490
10260.63 464
10261.59 462
10262.55 464
10263.50 469
10264.46 470
10265.41 493
10266.37 488
10267.33 485
10268.28 429
10269.24 465
10270.20 483
10271.16 450
10272.11 485
10273.07 451
10274.03 470
10274.98 443
10275.94 459
10276.90 420
10277.85 450
10278.81 429
10279.77 450
10280.73 414
10281.68 432
10282.64 428
10283.60 414
10284.56 426
10285.51 390
10286.47 391
10287.43 386
10288.39 397
10289.34 390
10290.30 429
10291.26 430
10292.22 394
10293.18 403
10294.13 415
10295.09 416
10296.05 420
10297.01 389
10297.97 410
10298.92 411
10299.88 405
10300.84 392
10301.80 413
10302.76 397
10303.72 388
10304.67 398
10305.63 387
10306.59 379
10307.55 396
10308.51 374
10309.47 348
10310.43 364
10311.38 370
10312.34 374
10313.30 393
10314.26 362
10315.22 375
10316.18 357
10317.14 418
10318.10 375
10319.06 368
10320.01 343
10320.97 338
10321.93 352
10322.89 364
10323.85 342
10324.81 354
10325.77 365
10326.73 339
10327.69 356
10328.65 363
10329.61 341
10330.57 361
10331.53 358
10332.49 370
10333.45 357
10334.41 321
10335.37 333
10336.33 354
10337.29 318
10338.25 326
10339.21 318
10340.17 353
10341.13 333
10342.09 339
10343.05 329
10344.01 331
10344.97 328
10345.93 302
10346.89 309
10347.85 357
10348.81 342
10349.77 340
10350.73 306
10351.69 306
10352.65 299
10353.61 312
10354.57 332
10355.53 322
10356.49 291
10357.46 278
10358.42 297
10359.38 306
10360.34 302
10361.30 297
10362.26 296
10363.22 320
10364.18 309
10365.14 295
10366.11 288
10367.07 300
10368.03 317
10368.99 283
10369.95 311
10370.91 298
10371.87 278
10372.84 294
10373.80 286
10374.76 278
10375.72 284
10376.68 311
10377.64 296
10378.61 288
10379.57 267
10380.53 266
10381.49 282
10382.45 277
10383.42 302
10384.38 321
10385.34 280
10386.30 320
10387.27 319
10388.23 291
10389.19 293
10390.15 290
10391.11 295
10392.08 303
10393.04 289
10394.00 289
10394.96 279
10395.93 303
10396.89 296
10397.85 304
10398.82 274
10399.78 279
10400.74 291
10401.70 294
10402.67 285
10403.63 262
10404.59 286
10405.56 286
10406.52 294
10407.48 286
10408.45 275
10409.41 282
10410.37 275
10411.34 307
10412.30 327
10413.26 287
10414.23 284
10415.19 305
10416.15 301
10417.12 321
10418.08 310
10419.04 313
10420.01 323
10420.97 310
10421.94 291
10422.90 322
10423.86 300
10424.83 321
10425.79 287
10426.76 307
10427.72 276
10428.68 250
10429.65 269
10430.61 256
10431.58 276
10432.54 256
10433.51 259
10434.47 239
10435.44 271
10436.40 272
10437.36 245
10438.33 244
10439.29 247
10440.26 251
10441.22 274
10442.19 263
10443.15 263
10444.12 265
10445.08 261
10446.05 252
10447.01 234
10447.98 258
10448.94 247
10449.91 263
10450.87 231
10451.84 246
10452.80 218
10453.77 261
10454.73 259
10455.70 254
10456.67 257
10457.63 264
10458.60 257
10459.56 259
10460.53 240
10461.49 263
10462.46 269
10463.43 264
10464.39 274
10465.36 270
10466.32 274
10467.29 270
10468.25 250
10469.22 246
10470.19 259
10471.15 249
10472.12 258
10473.09 252
10474.05 262
10475.02 258
10475.98 242
10476.95 281
10477.92 288
10478.88 279
10479.85 267
10480.82 289
10481.78 278
10482.75 276
10483.72 275
10484.68 281
10485.65 257
10486.62 250
10487.58 265
10488.55 278
10489.52 255
10490.49 238
10491.45 230
10492.42 234
10493.39 292
10494.35 259
10495.32 257
10496.29 244
10497.26 248
10498.22 248
10499.19 256
10500.16 267
10501.13 244
10502.09 270
10503.06 253
10504.03 241
10505.00 271
10505.96 242
10506.93 236
10507.90 230
10508.87 240
10509.84 253
10510.80 249
10511.77 234
10512.74 252
10513.71 286
10514.68 243
10515.64 269
10516.61 245
10517.58 257
10518.55 237
10519.52 227
10520.49 206
10521.45 221
10522.42 246
10523.39 256
10524.36 262
10525.33 231
10526.30 236
10527.27 219
10528.23 247
10529.20 241
10530.17 237
10531.14 222
10532.11 239
10533.08 223
10534.05 222
10535.02 242
10535.99 258
10536.96 267
10537.93 267
10538.89 272
10539.86 252
10540.83 231
10541.80 266
10542.77 254
10543.74 218
10544.71 283
10545.68 288
10546.65 267
10547.62 237
10548.59 255
10549.56 238
10550.53 254
10551.50 259
10552.47 244
10553.44 254
10554.41 249
10555.38 265
10556.35 267
10557.32 283
10558.29 274
10559.26 273
10560.23 278
10561.20 282
10562.17 263
10563.14 271
10564.11 274
10565.08 289
10566.05 273
10567.02 282
10567.99 256
10568.96 267
10569.93 233
10570.91 254
10571.88 272
10572.85 286
10573.82 273
10574.79 237
10575.76 246
10576.73 251
10577.70 269
10578.67 247
10579.64 272
10580.62 266
10581.59 255
10582.56 273
10583.53 233
10584.50 227
10585.47 272
10586.44 277
10587.42 276
10588.39 255
10589.36 250
10590.33 242
10591.30 246
10592.27 260
10593.25 264
10594.22 262
10595.19 297
10596.16 273
10597.13 320
10598.10 321
10599.08 259
10600.05 263
10601.02 277
10601.99 281
10602.97 292
10603.94 315
10604.91 309
10605.88 361
10606.85 365
10607.83 355
10608.80 387
10609.77 368
10610.74 389
10611.72 353
10612.69 388
10613.66 372
10614.64 332
10615.61 347
10616.58 348
10617.55 336
10618.53 299
10619.50 320
10620.47 330
10621.45 299
10622.42 290
10623.39 269
10624.37 298
10625.34 290
10626.31 270
10627.29 277
10628.26 296
10629.23 269
10630.21 262
10631.18 288
10632.15 270
10633.13 305
10634.10 335
10635.07 343
10636.05 332
10637.02 327
10638.00 321
10638.97 367
10639.94 365
10640.92 362
10641.89 366
10642.87 344
10643.84 348
10644.81 351
10645.79 342
10646.76 333
10647.74 323
10648.71 330
10649.68 312
10650.66 315
10651.63 280
10652.61 284
10653.58 279
10654.56 278
10655.53 250
10656.51 260
10657.48 276
10658.46 249
10659.43 250
10660.41 260
10661.38 260
10662.36 257
10663.33 268
10664.31 272
10665.28 237
10666.26 230
10667.23 226
10668.21 241
10669.18 267
10670.16 252
10671.13 249
10672.11 236
10673.08 243
10674.06 260
10675.03 244
10676.01 265
10676.99 268
10677.96 242
10678.94 248
10679.91 286
10680.89 311
10681.86 285
10682.84 252
10683.82 282
10684.79 255
10685.77 263
10686.74 255
10687.72 249
10688.70 258
10689.67 259
10690.65 266
10691.63 248
10692.60 257
10693.58 253
10694.55 258
10695.53 237
10696.51 245
10697.48 256
10698.46 254
10699.44 250
10700.41 245
10701.39 234
10702.37 228
10703.34 239
10704.32 263
10705.30 237
10706.27 241
10707.25 257
10708.23 236
10709.21 250
10710.18 260
10711.16 242
10712.14 237
10713.11 254
10714.09 224
10715.07 224
10716.05 240
10717.02 267
10718.00 246
10718.98 243
10719.96 260
10720.93 255
10721.91 278
10722.89 267
10723.87 248
10724.85 260
10725.82 256
10726.80 242
10727.78 258
10728.76 261
10729.74 268
10730.71 237
10731.69 246
10732.67 226
10733.65 265
10734.63 230
10735.60 267
10736.58 269
10737.56 259
10738.54 248
10739.52 273
10740.50 267
10741.48 250
10742.45 253
10743.43 258
10744.41 257
10745.39 234
10746.37 261
10747.35 266
10748.33 254
10749.31 251
10750.28 272
10751.26 261
10752.24 269
10753.22 255
10754.20 257
10755.18 246
10756.16 233
10757.14 277
10758.12 267
10759.10 283
10760.08 272
10761.06 256
10762.04 266
10763.01 279
10763.99 289
10764.97 304
10765.95 282
10766.93 249
10767.91 257
10768.89 271
10769.87 295
10770.85 302
10771.83 294
10772.81 300
10773.79 307
10774.77 310
10775.75 288
10776.73 295
10777.71 302
10778.69 316
10779.67 342
10780.65 348
10781.63 321
10782.62 338
10783.60 323
10784.58 330
10785.56 316
10786.54 324
10787.52 353
10788.50 361
10789.48 303
10790.46 300
10791.44 301
10792.42 292
10793.40 292
10794.38 288
10795.37 267
10796.35 268
10797.33 281
10798.31 282
10799.29 282
10800.27 273
10801.25 268
10802.23 266
10803.21 275
10804.20 288
10805.18 283
10806.16 281
10807.14 272
10808.12 287
10809.10 280
10810.09 280
10811.07 278
10812.05 272
10813.03 305
10814.01 284
10815.00 294
10815.98 296
10816.96 277
10817.94 296
10818.92 298
10819.91 278
10820.89 286
10821.87 266
10822.85 274
10823.83 309
10824.82 306
10825.80 267
10826.78 288
10827.76 267
10828.75 280
10829.73 296
10830.71 251
10831.69 255
10832.68 268
10833.66 272
10834.64 274
10835.63 250
10836.61 267
10837.59 284
10838.57 301
10839.56 306
10840.54 270
10841.52 274
10842.51 307
10843.49 299
10844.47 272
10845.46 284
10846.44 304
10847.42 302
10848.41 304
10849.39 305
10850.37 285
10851.36 292
10852.34 312
10853.32 328
10854.31 296
10855.29 282
10856.28 319
10857.26 324
10858.24 314
10859.23 329
10860.21 332
10861.20 310
10862.18 277
10863.16 316
10864.15 324
10865.13 322
10866.12 337
10867.10 309
10868.08 323
10869.07 308
10870.05 353
10871.04 354
10872.02 335
10873.01 317
10873.99 314
10874.98 335
10875.96 322
10876.95 330
10877.93 333
10878.92 330
10879.90 327
10880.89 316
10881.87 348
10882.86 308
10883.84 346
10884.83 344
10885.81 346
10886.80 355
10887.78 350
10888.77 373
10889.75 397
10890.74 356
10891.72 388
10892.71 384
10893.69 392
10894.68 390
10895.66 395
10896.65 390
10897.64 389
10898.62 412
10899.61 410
10900.59 408
10901.58 382
10902.56 412
10903.55 423
10904.54 436
10905.52 458
10906.51 416
10907.49 451
10908.48 464
10909.47 441
10910.45 424
10911.44 447
10912.43 449
10913.41 448
10914.40 453
10915.39 516
10916.37 484
10917.36 454
10918.35 523
10919.33 491
10920.32 534
10921.31 520
10922.29 500
10923.28 511
10924.27 501
10925.25 484
10926.24 535
10927.23 500
10928.21 480
10929.20 542
10930.19 554
10931.18 532
10932.16 554
10933.15 544
10934.14 518
10935.12 557
10936.11 579
10937.10 554
10938.09 586
10939.07 631
10940.06 604
10941.05 578
10942.04 628
10943.02 635
10944.01 665
10945.00 644
10945.99 693
10946.98 698
10947.96 706
10948.95 700
10949.94 763
10950.93 779
10951.92 826
10952.90 942
10953.89 1017
10954.88 1045
10955.87 1099
10956.86 1086
10957.85 1136
10958.83 1175
10959.82 1146
10960.81 1146
10961.80 1204
10962.79 1164
10963.78 1087
10964.77 1019
10965.75 991
10966.74 991
10967.73 957
10968.72 884
10969.71 881
10970.70 834
10971.69 814
10972.68 828
10973.67 793
10974.66 784
10975.64 769
10976.63 767
10977.62 771
10978.61 825
10979.60 809
10980.59 800
10981.58 834
10982.57 834
10983.56 832
10984.55 861
10985.54 868
10986.53 871
10987.52 922
10988.51 929
10989.50 977
10990.49 1050
10991.48 1052
10992.47 1127
10993.46 1259
10994.45 1340
10995.44 1407
10996.43 1493
10997.42 1601
10998.41 1730
10999.40 1722
11000.39 1793
11001.38 1724
11002.37 1735
11003.36 1691
11004.35 1626
11005.34 1569
11006.33 1427
11007.32 1278
11008.31 1216
11009.30 1103
11010.30 1020
11011.29 959
11012.28 889
11013.27 856
11014.26 768
11015.25 771
11016.24 762
11017.23 732
11018.22 689
11019.21 669
11020.21 671
11021.20 672
11022.19 647
11023.18 637
11024.17 664
11025.16 667
11026.15 659
11027.14 604
11028.14 607
11029.13 596
11030.12 608
11031.11 610
11032.10 606
11033.09 598
11034.09 612
11035.08 621
11036.07 632
11037.06 622
11038.05 605
11039.05 626
11040.04 649
11041.03 586
11042.02 592
11043.02 598
11044.01 559
11045.00 563
11045.99 528
11046.98 527
11047.98 525
11048.97 517
11049.96 527
11050.95 559
11051.95 500
11052.94 491
11053.93 536
11054.93 503
11055.92 459
11056.91 512
11057.90 545
11058.90 535
11059.89 530
11060.88 548
11061.88 541
11062.87 523
11063.86 527
11064.86 552
11065.85 551
11066.84 510
11067.84 529
11068.83 549
11069.82 540
11070.82 518
11071.81 535
11072.80 570
11073.80 557
11074.79 507
11075.78 529
11076.78 518
11077.77 517
11078.77 551
11079.76 528
11080.75 531
11081.75 469
11082.74 510
11083.74 521
11084.73 555
11085.72 502
11086.72 523
11087.71 515
11088.71 466
11089.70 458
11090.70 467
11091.69 475
11092.68 466
11093.68 492
11094.67 488
11095.67 483
11096.66 463
11097.66 496
11098.65 511
11099.65 466
11100.64 471
11101.64 489
11102.63 487
11103.63 456
11104.62 459
11105.62 473
11106.61 463
11107.61 465
11108.60 437
11109.60 462
11110.59 465
11111.59 433
11112.58 459
11113.58 479
11114.57 483
11115.57 436
11116.56 474
11117.56 470
11118.56 469
11119.55 441
11120.55 482
11121.54 483
11122.54 482
11123.54 468
11124.53 485
11125.53 491
11126.52 450
11127.52 489
11128.51 510
11129.51 485
11130.51 478
11131.50 512
11132.50 486
11133.50 460
11134.49 448
11135.49 510
11136.49 452
11137.48 472
11138.48 461
11139.47 418
11140.47 420
11141.47 442
11142.46 431
11143.46 450
11144.46 468
11145.46 469
11146.45 465
11147.45 462
11148.45 462
11149.44 449
11150.44 488
11151.44 461
11152.43 421
11153.43 462
11154.43 473
11155.43 465
11156.42 460
11157.42 467
11158.42 471
11159.42 443
11160.41 425
11161.41 473
11162.41 470
11163.41 434
11164.40 433
11165.40 451
11166.40 410
11167.40 426
11168.39 444
11169.39 454
11170.39 439
11171.39 438
11172.39 438
11173.38 429
11174.38 467
11175.38 495
11176.38 455
11177.38 471
11178.38 449
11179.37 438
11180.37 472
11181.37 452
11182.37 419
11183.37 479
11184.37 481
11185.37 459
11186.36 426
11187.36 481
11188.36 442
11189.36 424
11190.36 444
11191.36 488
11192.36 448
11193.36 467
11194.36 477
11195.35 442
11196.35 465
11197.35 437
11198.35 449
11199.35 445
11200.35 471
11201.35 455
11202.35 484
11203.35 528
11204.35 480
11205.35 477
11206.35 521
11207.35 499
11208.35 488
11209.35 509
11210.35 531
11211.35 523
11212.35 498
11213.35 528
11214.35 526
11215.34 483
11216.35 454
11217.35 504
11218.35 492
11219.35 460
11220.35 452
11221.35 462
11222.35 453
11223.35 436
11224.35 462
11225.35 492
11226.35 464
11227.35 456
11228.35 456
11229.35 501
11230.35 475
11231.35 459
11232.35 478
11233.35 471
11234.35 462
11235.35 486
11236.35 473
11237.36 430
11238.36 436
11239.36 447
11240.36 483
11241.36 437
11242.36 443
11243.36 467
11244.36 479
11245.36 479
11246.37 451
11247.37 479
11248.37 479
11249.37 489
11250.37 520
11251.37 514
11252.38 519
11253.38 466
11254.38 490
11255.38 515
11256.38 490
11257.38 498
11258.39 488
11259.39 502
11260.39 499
11261.39 531
11262.39 562
11263.40 549
11264.40 540
11265.40 546
11266.40 595
11267.40 574
11268.41 552
11269.41 582
11270.41 616
11271.41 575
11272.42 619
11273.42 634
11274.42 658
11275.42 645
11276.43 663
11277.43 676
11278.43 654
11279.44 637
11280.44 637
11281.44 617
11282.44 607
11283.45 576
11284.45 547
11285.45 570
11286.46 515
11287.46 521
11288.46 520
11289.47 492
11290.47 505
11291.47 475
11292.48 483
11293.48 475
11294.48 450
11295.49 460
11296.49 468
11297.49 437
11298.50 435
11299.50 447
11300.51 453
11301.51 420
11302.51 460
11303.52 448
11304.52 455
11305.53 431
11306.53 447
11307.53 440
11308.54 471
11309.54 473
11310.55 443
11311.55 472
11312.55 473
11313.56 495
11314.56 491
11315.57 521
11316.57 485
11317.58 509
11318.58 529
11319.59 553
11320.59 548
11321.59 542
11322.60 579
11323.60 538
11324.61 503
11325.61 529
11326.62 523
11327.62 497
11328.63 467
11329.63 509
11330.64 496
11331.64 444
11332.65 446
11333.65 431
11334.66 423
11335.67 451
11336.67 477
11337.68 437
11338.68 446
11339.69 451
11340.69 478
11341.70 463
11342.70 509
11343.71 494
11344.72 499
11345.72 494
11346.73 490
11347.73 460
11348.74 443
11349.74 446
11350.75 432
11351.76 433
11352.76 432
11353.77 402
11354.78 428
11355.78 436
11356.79 429
11357.79 436
11358.80 437
11359.81 416
11360.81 421
11361.82 415
11362.83 426
11363.83 421
11364.84 412
11365.85 379
11366.85 419
11367.86 386
11368.87 392
11369.87 406
11370.88 394
11371.89 366
11372.89 365
11373.90 368
11374.91 359
11375.92 321
11376.92 349
11377.93 371
11378.94 376
11379.94 353
11380.95 333
11381.96 369
11382.97 366
11383.97 341
11384.98 374
11385.99 363
11387.00 366
11388.00 364
11389.01 358
11390.02 351
11391.03 335
11392.04 368
11393.04 348
11394.05 353
11395.06 352
11396.07 329
11397.08 354
11398.08 377
11399.09 369
11400.10 351
11401.11 365
11402.12 363
11403.12 376
11404.13 384
11405.14 344
11406.15 344
11407.16 368
11408.17 352
11409.18 346
11410.18 345
11411.19 322
11412.20 377
11413.21 372
11414.22 355
11415.23 369
11416.24 359
11417.25 337
11418.25 339
11419.26 343
11420.27 358
11421.28 347
11422.29 350
11423.30 346
11424.31 332
11425.32 348
11426.33 368
11427.34 360
11428.35 339
11429.36 318
11430.37 359
11431.38 369
11432.39 334
11433.39 322
11434.40 352
11435.41 396
11436.42 328
11437.43 370
11438.44 367
11439.45 329
11440.46 367
11441.47 348
11442.48 359
11443.49 344
11444.50 358
11445.51 381
11446.52 332
11447.53 322
11448.55 339
11449.56 343
11450.57 330
11451.58 298
11452.59 331
11453.60 338
11454.61 332
11455.62 312
11456.63 341
11457.64 355
11458.65 361
11459.66 351
11460.67 318
11461.68 352
11462.69 314
11463.71 298
11464.72 289
11465.73 336
11466.74 320
11467.75 324
11468.76 311
11469.77 328
11470.78 325
11471.80 326
11472.81 330
11473.82 340
11474.83 326
11475.84 354
11476.85 324
11477.86 336
11478.88 330
11479.89 315
11480.90 341
11481.91 324
11482.92 324
11483.93 318
11484.95 328
11485.96 332
11486.97 348
11487.98 324
11489.00 335
11490.01 340
11491.02 361
11492.03 328
11493.04 344
11494.06 337
11495.07 384
11496.08 363
11497.09 345
11498.11 357
11499.12 338
11500.13 340
11501.14 369
11502.16 349
11503.17 376
11504.18 339
11505.20 366
11506.21 400
11507.22 383
11508.23 360
11509.25 391
11510.26 384
11511.27 397
11512.29 385
11513.30 405
11514.31 446
11515.33 441
11516.34 439
11517.35 421
11518.37 457
11519.38 475
11520.39 469
11521.41 455
11522.42 489
11523.43 476
11524.45 474
11525.46 533
11526.47 549
11527.49 531
11528.50 564
11529.52 623
11530.53 636
11531.54 652
11532.56 706
11533.57 718
11534.59 741
11535.60 843
11536.62 911
11537.63 950
11538.64 950
11539.66 949
11540.67 974
11541.69 967
11542.70 916
11543.72 876
11544.73 841
11545.75 803
11546.76 751
11547.77 688
11548.79 654
11549.80 585
11550.82 581
11551.83 552
11552.85 503
11553.86 501
11554.88 488
11555.89 493
11556.91 460
11557.92 436
11558.94 428
11559.95 412
11560.97 408
11561.99 399
11563.00 404
11564.02 411
11565.03 410
11566.05 435
11567.06 419
11568.08 400
11569.09 383
11570.11 419
11571.13 398
11572.14 386
11573.16 426
11574.17 423
11575.19 462
11576.20 419
11577.22 402
11578.24 398
11579.25 400
11580.27 409
11581.29 415
11582.30 398
11583.32 395
11584.33 399
11585.35 414
11586.37 394
11587.38 409
11588.40 385
11589.42 388
11590.43 384
11591.45 432
11592.47 405
11593.48 442
11594.50 422
11595.52 450
11596.53 481
11597.55 486
11598.57 497
11599.58 484
11600.60 528
11601.62 488
11602.64 488
11603.65 518
11604.67 512
11605.69 498
11606.70 440
11607.72 433
11608.74 403
11609.76 411
11610.77 410
11611.79 397
11612.81 386
11613.83 357
11614.84 357
11615.86 380
11616.88 369
11617.90 325
11618.92 359
11619.93 372
11620.95 373
11621.97 355
11622.99 363
11624.01 364
11625.02 359
11626.04 344
11627.06 322
11628.08 332
11629.10 314
11630.11 324
11631.13 333
11632.15 355
11633.17 327
11634.19 356
11635.21 302
11636.23 324
11637.24 350
11638.26 304
11639.28 285
11640.30 295
11641.32 283
11642.34 286
11643.36 294
11644.38 338
11645.39 288
11646.41 299
11647.43 303
11648.45 294
11649.47 311
11650.49 305
11651.51 283
11652.53 287
11653.55 315
11654.57 305
11655.59 312
11656.61 285
11657.63 300
11658.65 272
11659.67 301
11660.69 282
11661.70 280
11662.72 289
11663.74 270
11664.76 301
11665.78 290
11666.80 267
11667.82 283
11668.84 308
11669.86 279
11670.88 279
11671.90 277
11672.92 289
11673.95 294
11674.97 288
11675.99 295
11677.01 323
11678.03 282
11679.05 294
11680.07 296
11681.09 294
11682.11 285
11683.13 254
11684.15 257
11685.17 297
11686.19 325
11687.21 299
11688.23 286
11689.25 285
11690.28 316
11691.30 288
11692.32 278
11693.34 279
11694.36 270
11695.38 270
11696.40 265
11697.42 265
11698.44 270
11699.47 250
11700.49 254
11701.51 249
11702.53 248
11703.55 269
11704.57 256
11705.60 264
11706.62 257
11707.64 275
11708.66 294
11709.68 260
11710.70 262
11711.73 246
11712.75 269
11713.77 290
11714.79 275
11715.81 271
11716.84 265
11717.86 262
11718.88 270
11719.90 262
11720.92 257
11721.95 280
11722.97 265
11723.99 256
11725.01 241
11726.04 253
11727.06 263
11728.08 293
11729.11 278
11730.13 247
11731.15 262
11732.17 270
11733.20 266
11734.22 271
11735.24 244
11736.26 264
11737.29 274
11738.31 291
11739.33 278
11740.36 268
11741.38 282
11742.40 295
11743.43 275
11744.45 276
11745.47 246
11746.50 255
11747.52 263
11748.54 255
11749.57 287
11750.59 274
11751.62 289
11752.64 285
11753.66 271
11754.69 265
11755.71 252
11756.73 246
11757.76 261
11758.78 261
11759.81 279
11760.83 284
11761.85 259
11762.88 284
11763.90 268
11764.93 314
11765.95 299
11766.98 276
11768.00 284
11769.02 268
11770.05 304
11771.07 283
11772.10 286
11773.12 278
11774.15 298
11775.17 326
11776.20 317
11777.22 284
11778.25 262
11779.27 286
11780.30 300
11781.32 300
11782.35 275
11783.37 308
11784.40 318
11785.42 280
11786.45 291
11787.47 329
11788.50 307
11789.52 338
11790.55 300
11791.57 296
11792.60 283
11793.62 293
11794.65 288
11795.67 313
11796.70 266
11797.73 300
11798.75 300
11799.78 313
11800.80 298
11801.83 302
11802.85 289
11803.88 315
11804.91 308
11805.93 323
11806.96 307
11807.98 278
11809.01 291
11810.04 302
11811.06 321
11812.09 314
11813.12 337
11814.14 342
11815.17 301
11816.19 304
11817.22 338
11818.25 354
11819.27 337
11820.30 313
11821.33 348
11822.35 400
11823.38 334
11824.41 342
11825.44 364
11826.46 351
11827.49 373
11828.52 364
11829.54 388
11830.57 389
11831.60 376
11832.62 364
11833.65 369
11834.68 354
11835.71 363
11836.73 351
11837.76 368
11838.79 359
11839.82 370
11840.84 354
11841.87 386
11842.90 395
11843.93 370
11844.95 393
11845.98 382
11847.01 387
11848.04 380
11849.07 388
11850.09 364
11851.12 407
11852.15 457
11853.18 416
11854.21 444
11855.23 417
11856.26 412
11857.29 461
11858.32 460
11859.35 463
11860.38 464
11861.40 482
11862.43 457
11863.46 474
11864.49 482
11865.52 451
11866.55 469
11867.58 494
11868.60 486
11869.63 464
11870.66 498
11871.69 498
11872.72 504
11873.75 484
11874.78 506
11875.81 524
11876.84 542
11877.86 508
11878.89 549
11879.92 528
11880.95 540
11881.98 563
11883.01 581
11884.04 546
11885.07 592
11886.10 612
11887.13 646
11888.16 643
11889.19 627
11890.22 618
11891.25 678
11892.28 751
11893.31 735
11894.34 772
11895.37 754
11896.40 801
11897.43 876
11898.46 956
11899.49 950
11900.52 1006
11901.55 1058
11902.58 1068
11903.61 1078
11904.64 1102
11905.67 1122
11906.70 1099
11907.73 1079
11908.76 1061
11909.79 1059
11910.82 1009
11911.85 970
11912.88 939
11913.91 930
11914.94 904
11915.97 855
11917.01 847
11918.04 809
11919.07 806
11920.10 838
11921.13 814
11922.16 824
11923.19 882
11924.22 860
11925.25 927
11926.28 946
11927.32 963
11928.35 984
11929.38 1010
11930.41 1062
11931.44 1031
11932.47 1058
11933.50 1046
11934.54 1019
11935.57 1017
11936.60 936
11937.63 931
11938.66 891
11939.70 872
11940.73 839
11941.76 800
11942.79 799
11943.82 780
11944.85 705
11945.89 642
11946.92 642
11947.95 633
11948.98 612
11950.02 612
11951.05 595
11952.08 576
11953.11 567
11954.15 584
11955.18 563
11956.21 590
11957.24 539
11958.28 561
11959.31 539
11960.34 592
11961.37 562
11962.41 545
11963.44 561
11964.47 568
11965.51 583
11966.54 592
11967.57 562
11968.60 565
11969.64 596
11970.67 543
11971.70 576
11972.74 578
11973.77 585
11974.80 576
11975.84 584
11976.87 582
11977.90 595
11978.94 570
11979.97 579
11981.00 562
11982.04 590
11983.07 579
11984.11 566
11985.14 569
11986.17 588
11987.21 588
11988.24 597
11989.28 609
11990.31 613
11991.34 611
11992.38 581
11993.41 619
11994.45 632
11995.48 616
11996.51 634
11997.55 651
11998.58 631
11999.62 649
12000.65 640
12001.69 642
12002.72 657
12003.76 685
12004.79 671
12005.82 656
12006.86 711
12007.89 719
12008.93 721
12009.96 738
12011.00 732
12012.03 731
12013.07 783
12014.10 758
12015.14 833
12016.17 801
12017.21 793
12018.24 830
12019.28 834
12020.32 820
12021.35 859
12022.39 812
12023.42 829
12024.46 808
12025.49 808
12026.53 859
12027.56 805
12028.60 797
12029.64 807
12030.67 806
12031.71 811
12032.74 761
12033.78 770
12034.81 795
12035.85 807
12036.89 817
12037.92 804
12038.96 820
12039.99 819
12041.03 777
12042.07 785
12043.10 764
12044.14 790
12045.18 756
12046.21 794
12047.25 753
12048.29 772
12049.32 770
12050.36 803
12051.40 832
12052.43 792
12053.47 814
12054.51 859
12055.54 877
12056.58 875
12057.62 891
12058.65 813
12059.69 858
12060.73 872
12061.76 833
12062.80 849
12063.84 862
12064.88 839
12065.91 799
12066.95 757
12067.99 772
12069.03 732
12070.06 730
12071.10 691
12072.14 717
12073.18 658
12074.21 673
12075.25 692
12076.29 643
12077.33 637
12078.36 641
12079.40 640
12080.44 646
12081.48 626
12082.52 635
12083.55 631
12084.59 648
12085.63 644
12086.67 677
12087.71 671
12088.74 707
12089.78 674
12090.82 740
12091.86 774
12092.90 767
12093.94 729
12094.98 747
12096.01 767
12097.05 812
12098.09 771
12099.13 771
12100.17 818
12101.21 813
12102.25 861
12103.28 878
12104.32 872
12105.36 877
12106.40 836
12107.44 798
12108.48 790
12109.52 799
12110.56 748
12111.60 714
12112.64 689
12113.68 657
12114.72 642
12115.76 620
12116.79 576
12117.83 561
12118.87 554
12119.91 575
12120.95 526
12121.99 512
12123.03 531
12124.07 554
12125.11 519
12126.15 538
12127.19 541
12128.23 505
12129.27 479
12130.31 494
12131.35 497
12132.39 534
12133.43 511
12134.47 467
12135.51 485
12136.55 478
12137.59 474
12138.63 435
12139.67 466
12140.71 459
12141.76 489
12142.80 486
12143.84 506
12144.88 459
12145.92 463
12146.96 484
12148.00 500
12149.04 474
12150.08 441
12151.12 456
12152.16 436
12153.20 430
12154.25 420
12155.29 422
12156.33 421
12157.37 402
12158.41 405
12159.45 448
12160.49 425
12161.53 423
12162.58 417
12163.62 418
12164.66 400
12165.70 389
12166.74 407
12167.78 418
12168.82 390
12169.87 425
12170.91 399
12171.95 421
12172.99 408
12174.03 389
12175.08 404
12176.12 396
12177.16 386
12178.20 397
12179.24 424
12180.29 365
12181.33 380
12182.37 406
12183.41 409
12184.46 406
12185.50 366
12186.54 380
12187.58 359
12188.63 356
12189.67 359
12190.71 420
12191.75 372
12192.80 374
12193.84 383
12194.88 376
12195.92 383
12196.97 383
12198.01 356
12199.05 359
12200.10 361
12201.14 382
12202.18 365
12203.23 362
12204.27 375
12205.31 382
12206.36 377
12207.40 334
12208.44 352
12209.49 371
12210.53 368
12211.57 339
12212.62 359
12213.66 380
12214.70 388
12215.75 362
12216.79 373
12217.84 356
12218.88 356
12219.92 345
12220.97 333
12222.01 358
12223.06 329
12224.10 342
12225.14 346
12226.19 360
12227.23 332
12228.28 358
12229.32 355
12230.36 348
12231.41 312
12232.45 338
12233.50 356
12234.54 334
12235.59 363
12236.63 331
12237.68 344
12238.72 306
12239.77 308
12240.81 337
12241.86 340
12242.90 321
12243.94 353
12244.99 336
12246.03 337
12247.08 318
12248.13 332
12249.17 314
12250.22 332
12251.26 326
12252.31 335
12253.35 332
12254.40 290
12255.44 308
12256.49 299
12257.53 301
12258.58 292
12259.62 314
12260.67 326
12261.72 348
12262.76 276
12263.81 289
12264.85 303
12265.90 269
12266.94 289
12267.99 280
12269.04 337
12270.08 313
12271.13 268
12272.17 288
12273.22 288
12274.27 281
12275.31 280
12276.36 290
12277.41 305
12278.45 275
12279.50 293
12280.55 277
12281.59 267
12282.64 267
12283.69 283
12284.73 279
12285.78 261
12286.83 262
12287.87 266
12288.92 275
12289.97 280
12291.01 291
12292.06 283
12293.11 289
12294.15 251
12295.20 309
12296.25 292
12297.30 270
12298.34 270
12299.39 277
12300.44 285
12301.48 267
12302.53 286
12303.58 285
12304.63 269
12305.67 266
12306.72 255
12307.77 275
12308.82 289
12309.87 249
12310.91 276
12311.96 266
12313.01 268
12314.06 253
12315.10 293
12316.15 263
12317.20 261
12318.25 284
12319.30 288
12320.34 279
12321.39 244
12322.44 253
12323.49 266
12324.54 265
12325.59 245
12326.63 266
12327.68 239
12328.73 249
12329.78 230
12330.83 261
12331.88 254
12332.93 252
12333.98 262
12335.02 269
12336.07 230
12337.12 242
12338.17 279
12339.22 270
12340.27 248
12341.32 238
12342.37 257
12343.42 258
12344.47 250
12345.51 251
12346.56 247
12347.61 230
12348.66 254
12349.71 216
12350.76 249
12351.81 265
12352.86 243
12353.91 269
12354.96 255
12356.01 243
12357.06 254
12358.11 267
12359.16 239
12360.21 238
12361.26 235
12362.31 263
12363.36 252
12364.41 267
12365.46 262
12366.51 248
12367.56 271
12368.61 258
12369.66 262
12370.71 242
12371.76 242
12372.81 235
12373.86 283
12374.91 263
12375.96 250
12377.01 253
12378.06 292
12379.11 255
12380.17 256
12381.22 261
12382.27 283
12383.32 284
12384.37 265
12385.42 256
12386.47 265
12387.52 262
12388.57 228
12389.62 261
12390.67 266
12391.73 292
12392.78 259
12393.83 283
12394.88 237
12395.93 266
12396.98 233
12398.03 272
12399.09 277
12400.14 269
12401.19 261
12402.24 248
12403.29 249
12404.34 265
12405.40 311
12406.45 283
12407.50 272
12408.55 266
12409.60 290
12410.66 274
12411.71 255
12412.76 243
12413.81 299
12414.86 281
12415.92 263
12416.97 270
12418.02 280
12419.07 274
12420.13 299
12421.18 297
12422.23 241
12423.28 237
12424.34 280
12425.39 313
12426.44 278
12427.49 269
12428.55 297
12429.60 283
12430.65 286
12431.71 313
12432.76 277
12433.81 294
12434.86 309
12435.92 270
12436.97 313
12438.02 276
12439.08 282
12440.13 297
12441.18 303
12442.24 291
12443.29 285
12444.34 302
12445.40 295
12446.45 286
12447.50 272
12448.56 284
12449.61 285
12450.67 309
12451.72 315
12452.77 325
12453.83 349
12454.88 312
12455.94 338
12456.99 353
12458.04 350
12459.10 375
12460.15 361
12461.21 402
12462.26 406
12463.31 395
12464.37 425
12465.42 404
12466.48 443
12467.53 455
12468.59 473
12469.64 517
12470.70 568
12471.75 577
12472.80 650
12473.86 621
12474.91 660
12475.97 723
12477.02 688
12478.08 664
12479.13 668
12480.19 655
12481.24 643
12482.30 646
12483.35 619
12484.41 623
12485.46 564
12486.52 558
12487.57 504
12488.63 500
12489.69 468
12490.74 495
12491.80 436
12492.85 428
12493.91 392
12494.96 381
12496.02 406
12497.07 400
12498.13 436
12499.19 380
12500.24 384
12501.30 376
12502.35 365
12503.41 358
12504.47 387
12505.52 363
12506.58 376
12507.63 394
12508.69 410
12509.75 373
12510.80 391
12511.86 413
12512.91 405
12513.97 400
12515.03 392
12516.08 418
12517.14 385
12518.20 410
12519.25 376
12520.31 382
12521.37 370
12522.42 368
12523.48 401
12524.54 429
12525.59 388
12526.65 382
12527.71 377
12528.77 400
12529.82 410
12530.88 365
12531.94 408
12532.99 399
12534.05 390
12535.11 356
12536.17 391
12537.22 408
12538.28 368
12539.34 399
12540.40 390
12541.45 418
12542.51 400
12543.57 420
12544.63 430
12545.68 464
12546.74 463
12547.80 428
12548.86 438
12549.92 431
12550.97 462
12552.03 462
12553.09 480
12554.15 467
12555.21 471
12556.26 509
12557.32 479
12558.38 467
12559.44 456
12560.50 471
12561.56 445
12562.61 460
12563.67 432
12564.73 448
12565.79 410
12566.85 408
12567.91 427
12568.97 417
12570.02 380
12571.08 398
12572.14 420
12573.20 394
12574.26 362
12575.32 387
12576.38 379
12577.44 381
12578.50 404
12579.56 384
12580.61 371
12581.67 360
12582.73 387
12583.79 384
12584.85 370
12585.91 367
12586.97 362
12588.03 375
12589.09 388
12590.15 395
12591.21 374
12592.27 369
12593.33 389
12594.39 382
12595.45 366
12596.51 351
12597.57 365
12598.63 364
12599.69 381
12600.75 384
12601.81 381
12602.87 342
12603.93 368
12604.99 388
12606.05 407
12607.11 413
12608.17 429
12609.23 408
12610.29 423
12611.35 464
12612.41 465
12613.47 440
12614.53 468
12615.59 467
12616.66 461
12617.72 485
12618.78 451
12619.84 463
12620.90 491
12621.96 514
12623.02 525
12624.08 513
12625.14 497
12626.20 519
12627.26 528
12628.33 527
12629.39 504
12630.45 501
12631.51 530
12632.57 550
12633.63 547
12634.69 567
12635.76 522
12636.82 506
12637.88 472
12638.94 481
12640.00 473
12641.06 451
12642.13 434
12643.19 471
12644.25 478
12645.31 456
12646.37 429
12647.44 452
12648.50 394
12649.56 407
12650.62 416
12651.68 409
12652.75 423
12653.81 408
12654.87 391
12655.93 371
12657.00 395
12658.06 449
12659.12 399
12660.18 407
12661.25 392
12662.31 408
12663.37 392
12664.43 446
12665.50 410
12666.56 407
12667.62 405
12668.69 416
12669.75 433
12670.81 446
12671.88 430
12672.94 415
12674.00 433
12675.06 434
12676.13 470
12677.19 450
12678.25 434
12679.32 464
12680.38 455
12681.44 442
12682.51 468
12683.57 449
12684.64 465
12685.70 470
12686.76 480
12687.83 472
12688.89 477
12689.95 476
12691.02 486
12692.08 469
12693.15 490
12694.21 497
12695.27 510
12696.34 493
12697.40 509
12698.47 512
12699.53 503
12700.59 525
12701.66 545
12702.72 619
12703.79 612
12704.85 562
12705.92 595
12706.98 593
12708.05 621
12709.11 576
12710.18 572
12711.24 586
12712.30 618
12713.37 611
12714.43 638
12715.50 641
12716.56 602
12717.63 566
12718.69 636
12719.76 646
12720.82 611
12721.89 630
12722.95 655
12724.02 650
12725.09 645
12726.15 671
12727.22 703
12728.28 706
12729.35 708
12730.41 762
12731.48 738
12732.54 755
12733.61 737
12734.68 752
12735.74 757
12736.81 761
12737.87 757
12738.94 735
12740.00 733
12741.07 696
12742.14 643
12743.20 645
12744.27 651
12745.33 637
12746.40 618
12747.47 605
12748.53 582
12749.60 587
12750.67 584
12751.73 561
12752.80 543
12753.87 552
12754.93 527
12756.00 530
12757.07 511
12758.13 527
12759.20 534
12760.27 512
12761.33 525
12762.40 523
12763.47 520
12764.53 493
12765.60 480
12766.67 502
12767.73 517
12768.80 505
12769.87 507
12770.94 488
12772.00 493
12773.07 459
12774.14 464
12775.21 477
12776.27 447
12777.34 410
12778.41 427
12779.48 455
12780.54 418
12781.61 420
12782.68 409
12783.75 435
12784.81 448
12785.88 410
12786.95 410
12788.02 417
12789.09 441
12790.15 435
12791.22 417
12792.29 411
12793.36 402
12794.43 405
12795.49 457
12796.56 439
12797.63 413
12798.70 439
12799.77 413
12800.84 438
12801.90 454
12802.97 439
12804.04 456
12805.11 453
12806.18 465
12807.25 442
12808.32 467
12809.39 436
12810.45 472
12811.52 485
12812.59 467
12813.66 471
12814.73 513
12815.80 524
12816.87 483
12817.94 508
12819.01 529
12820.08 518
12821.15 518
12822.21 515
12823.28 510
12824.35 516
12825.42 507
12826.49 496
12827.56 482
12828.63 485
12829.70 473
12830.77 482
12831.84 467
12832.91 443
12833.98 467
12835.05 501
12836.12 460
12837.19 451
12838.26 423
12839.33 394
12840.40 393
12841.47 396
12842.54 430
12843.61 406
12844.68 357
12845.75 375
12846.82 408
12847.89 347
12848.96 368
12850.03 374
12851.10 382
12852.18 380
12853.25 344
12854.32 367
12855.39 346
12856.46 366
12857.53 345
12858.60 335
12859.67 344
12860.74 357
12861.81 346
12862.88 350
12863.96 340
12865.03 334
12866.10 316
12867.17 351
12868.24 318
12869.31 331
12870.38 340
12871.45 327
12872.53 335
12873.60 337
12874.67 294
12875.74 343
12876.81 318
12877.88 290
12878.96 304
12880.03 297
12881.10 304
12882.17 294
12883.24 322
12884.31 321
12885.39 310
12886.46 309
12887.53 313
12888.60 314
12889.68 293
12890.75 279
12891.82 307
12892.89 249
12893.96 269
12895.04 271
12896.11 284
12897.18 291
12898.25 288
12899.33 286
12900.40 274
12901.47 290
12902.54 273
12903.62 265
12904.69 293
12905.76 270
12906.84 255
12907.91 291
12908.98 238
12910.06 256
12911.13 271
12912.20 268
12913.27 252
12914.35 254
12915.42 273
12916.49 239
12917.57 221
12918.64 229
12919.71 234
12920.79 246
12921.86 241
12922.94 250
12924.01 246
12925.08 248
12926.16 261
12927.23 241
12928.30 254
12929.38 266
12930.45 258
12931.53 259
12932.60 224
12933.67 252
12934.75 244
12935.82 251
12936.90 230
12937.97 248
12939.04 243
12940.12 228
12941.19 221
12942.27 232
12943.34 267
12944.42 235
12945.49 243
12946.56 237
12947.64 212
12948.71 213
12949.79 224
12950.86 224
12951.94 204
12953.01 242
12954.09 235
12955.16 213
12956.24 209
12957.31 220
12958.39 211
12959.46 197
12960.54 246
12961.61 221
12962.69 219
12963.76 246
12964.84 231
12965.91 219
12966.99 226
12968.07 224
12969.14 232
12970.22 243
12971.29 203
12972.37 213
12973.44 227
12974.52 211
12975.59 240
12976.67 222
12977.75 213
12978.82 210
12979.90 222
12980.97 208
12982.05 219
12983.13 233
12984.20 203
12985.28 222
12986.35 225
12987.43 215
12988.51 214
12989.58 224
12990.66 219
12991.74 224
12992.81 236
12993.89 222
12994.97 206
12996.04 231
12997.12 216
12998.20 210
12999.27 218
13000.35 230
13001.43 248
13002.50 254
13003.58 229
13004.66 252
13005.73 204
13006.81 204
13007.89 216
13008.97 200
13010.04 239
13011.12 219
13012.20 244
13013.27 241
13014.35 209
13015.43 204
13016.51 208
13017.58 232
13018.66 228
13019.74 239
13020.82 222
13021.89 241
13022.97 214
13024.05 225
13025.13 237
13026.21 244
13027.28 237
13028.36 217
13029.44 225
13030.52 214
13031.60 219
13032.67 233
13033.75 221
13034.83 222
13035.91 237
13036.99 244
13038.07 230
13039.14 256
13040.22 248
13041.30 238
13042.38 245
13043.46 247
13044.54 243
13045.62 259
13046.69 255
13047.77 240
13048.85 216
13049.93 224
13051.01 249
13052.09 273
13053.17 226
13054.25 233
13055.33 271
13056.40 263
13057.48 238
13058.56 261
13059.64 231
13060.72 253
13061.80 233
13062.88 199
13063.96 224
13065.04 214
13066.12 240
13067.20 235
13068.28 224
13069.36 209
13070.44 213
13071.52 246
13072.60 223
13073.68 203
13074.76 234
13075.84 224
13076.92 200
13078.00 211
13079.08 213
13080.16 220
13081.24 257
13082.32 224
13083.40 213
13084.48 219
13085.56 206
13086.64 210
13087.72 225
13088.80 239
13089.88 239
13090.96 228
13092.04 221
13093.12 244
13094.20 231
13095.28 235
13096.36 227
13097.44 223
13098.52 222
13099.61 206
13100.69 209
13101.77 218
13102.85 223
13103.93 203
13105.01 239
13106.09 233
13107.17 243
13108.25 246
13109.34 210
13110.42 229
13111.50 230
13112.58 253
13113.66 249
13114.74 267
13115.82 264
13116.91 249
13117.99 246
13119.07 254
13120.15 232
13121.23 249
13122.31 217
13123.40 247
13124.48 212
13125.56 234
13126.64 266
13127.72 272
13128.81 270
13129.89 257
13130.97 270
13132.05 272
13133.14 262
13134.22 251
13135.30 258
13136.38 239
13137.47 234
13138.55 259
13139.63 275
13140.71 246
13141.80 213
13142.88 228
13143.96 258
13145.04 246
13146.13 235
13147.21 220
13148.29 236
13149.38 251
13150.46 250
13151.54 263
13152.62 252
13153.71 238
13154.79 224
13155.87 246
13156.96 226
13158.04 238
13159.12 225
13160.21 228
13161.29 235
13162.37 247
13163.46 242
13164.54 231
13165.62 245
13166.71 237
13167.79 258
13168.88 233
13169.96 252
13171.04 216
13172.13 246
13173.21 228
13174.30 229
13175.38 236
13176.46 219
13177.55 239
13178.63 229
13179.72 219
13180.80 251
13181.88 246
13182.97 236
13184.05 214
13185.14 229
13186.22 212
13187.31 232
13188.39 226
13189.48 222
13190.56 234
13191.65 231
13192.73 237
13193.81 223
13194.90 251
13195.98 228
13197.07 242
13198.15 233
13199.24 228
13200.32 217
13201.41 223
13202.49 263
13203.58 235
13204.67 245
13205.75 233
13206.84 249
13207.92 259
13209.01 243
13210.09 232
13211.18 241
13212.26 243
13213.35 275
13214.43 245
13215.52 250
13216.61 266
13217.69 278
13218.78 247
13219.86 259
13220.95 256
13222.04 230
13223.12 282
13224.21 240
13225.29 247
13226.38 245
13227.47 275
13228.55 248
13229.64 248
13230.72 259
13231.81 269
13232.90 236
13233.98 243
13235.07 252
13236.16 260
13237.24 271
13238.33 256
13239.42 281
13240.50 246
13241.59 259
13242.68 267
13243.76 262
13244.85 269
13245.94 257
13247.02 280
13248.11 281
13249.20 264
13250.29 249
13251.37 279
13252.46 294
13253.55 304
13254.63 293
13255.72 288
13256.81 296
13257.90 317
13258.98 310
13260.07 328
13261.16 308
13262.25 312
13263.33 306
13264.42 301
13265.51 293
13266.60 322
13267.69 319
13268.77 331
13269.86 346
13270.95 328
13272.04 348
13273.13 309
13274.21 343
13275.30 320
13276.39 330
13277.48 322
13278.57 359
13279.65 370
13280.74 381
13281.83 347
13282.92 344
13284.01 362
13285.10 374
13286.19 338
13287.27 342
13288.36 332
13289.45 362
13290.54 391
13291.63 364
13292.72 371
13293.81 338
13294.90 385
13295.98 398
13297.07 408
13298.16 387
13299.25 405
13300.34 410
13301.43 396
13302.52 403
13303.61 399
13304.70 427
13305.79 447
13306.88 451
13307.97 437
13309.06 474
13310.15 442
13311.24 462
13312.32 463
13313.41 480
13314.50 438
13315.59 449
13316.68 515
13317.77 479
13318.86 486
13319.95 491
13321.04 502
13322.13 493
13323.22 478
13324.31 437
13325.40 481
13326.49 472
13327.58 503
13328.68 478
13329.77 489
13330.86 489
13331.95 515
13333.04 494
13334.13 517
13335.22 521
13336.31 536
13337.40 526
13338.49 525
13339.58 564
13340.67 540
13341.76 572
13342.85 527
13343.94 549
13345.04 529
13346.13 531
13347.22 536
13348.31 554
13349.40 555
13350.49 566
13351.58 533
13352.67 564
13353.77 579
13354.86 581
13355.95 596
13357.04 601
13358.13 609
13359.22 624
13360.31 641
13361.41 642
13362.50 648
13363.59 631
13364.68 668
13365.77 668
13366.87 688
13367.96 677
13369.05 698
13370.14 662
13371.23 714
13372.33 694
13373.42 673
13374.51 671
13375.60 612
13376.69 638
13377.79 585
13378.88 610
13379.97 579
13381.06 529
13382.16 526
13383.25 553
13384.34 515
13385.43 532
13386.53 473
13387.62 473
13388.71 480
13389.81 453
13390.90 469
13391.99 449
13393.08 454
13394.18 455
13395.27 436
13396.36 439
13397.46 449
13398.55 413
13399.64 431
13400.74 423
13401.83 428
13402.92 421
13404.02 450
13405.11 467
13406.20 426
13407.30 442
13408.39 426
13409.48 486
13410.58 422
13411.67 436
13412.77 407
13413.86 430
13414.95 427
13416.05 438
13417.14 431
13418.23 400
13419.33 421
13420.42 406
13421.52 421
13422.61 405
13423.71 401
13424.80 445
13425.89 419
13426.99 420
13428.08 444
13429.18 423
13430.27 441
13431.37 409
13432.46 442
13433.56 467
13434.65 459
13435.74 415
13436.84 456
13437.93 472
13439.03 460
13440.12 423
13441.22 453
13442.31 487
13443.41 505
13444.50 494
13445.60 449
13446.69 457
13447.79 460
13448.88 479
13449.98 486
13451.08 504
13452.17 509
13453.27 525
13454.36 519
13455.46 497
13456.55 534
13457.65 509
13458.74 525
13459.84 504
13460.94 525
13462.03 532
13463.13 504
13464.22 529
13465.32 531
13466.41 554
13467.51 523
13468.61 561
13469.70 581
13470.80 543
13471.90 529
13472.99 565
13474.09 567
13475.18 613
13476.28 577
13477.38 599
13478.47 590
13479.57 619
13480.67 584
13481.76 646
13482.86 599
13483.96 593
13485.05 619
13486.15 622
13487.25 638
13488.34 644
13489.44 661
13490.54 657
13491.63 693
13492.73 664
13493.83 733
13494.93 707
13496.02 679
13497.12 715
13498.22 743
13499.31 703
13500.41 734
13501.51 772
13502.61 750
13503.70 733
13504.80 753
13505.90 756
13507.00 765
13508.09 742
13509.19 709
13510.29 677
13511.39 716
13512.49 737
13513.58 653
13514.68 646
13515.78 682
13516.88 666
13517.98 631
13519.07 614
13520.17 638
13521.27 635
13522.37 625
13523.47 646
13524.57 552
13525.66 573
13526.76 614
13527.86 577
13528.96 539
13530.06 563
13531.16 599
13532.25 541
13533.35 525
13534.45 539
13535.55 529
13536.65 544
13537.75 544
13538.85 547
13539.95 500
13541.05 491
13542.14 512
13543.24 479
13544.34 473
13545.44 488
13546.54 489
13547.64 480
13548.74 473
13549.84 422
13550.94 429
13552.04 436
13553.14 429
13554.24 430
13555.34 430
13556.44 425
13557.54 413
13558.64 427
13559.74 438
13560.84 408
13561.94 456
13563.04 420
13564.13 425
13565.23 405
13566.34 403
13567.44 428
13568.54 403
13569.64 444
13570.74 422
13571.84 415
13572.94 429
13574.04 418
13575.14 373
13576.24 397
13577.34 408
13578.44 399
13579.54 386
13580.64 433
13581.74 429
13582.84 413
13583.94 421
13585.04 418
13586.14 417
13587.24 429
13588.35 440
13589.45 400
13590.55 418
13591.65 459
13592.75 428
13593.85 398
13594.95 406
13596.05 441
13597.15 432
13598.26 451
13599.36 422
13600.46 419
13601.56 419
13602.66 455
13603.76 413
13604.86 424
13605.97 414
13607.07 425
13608.17 429
13609.27 452
13610.37 441
13611.47 412
13612.58 418
13613.68 440
13614.78 438
13615.88 469
13616.98 475
13618.09 433
13619.19 422
13620.29 400
13621.39 462
13622.50 450
13623.60 452
13624.70 424
13625.80 432
13626.91 433
13628.01 462
13629.11 447
13630.21 451
13631.32 436
13632.42 460
13633.52 496
13634.62 498
13635.73 431
13636.83 472
13637.93 474
13639.04 474
13640.14 486
13641.24 493
13642.35 482
13643.45 440
13644.55 433
13645.65 449
13646.76 439
13647.86 448
13648.96 441
13650.07 439
13651.17 468
13652.28 443
13653.38 461
13654.48 453
13655.59 446
13656.69 412
13657.79 437
13658.90 435
13660.00 433
13661.11 403
13662.21 445
13663.31 418
13664.42 419
13665.52 444
13666.63 462
13667.73 427
13668.83 407
13669.94 419
13671.04 430
13672.15 394
13673.25 427
13674.36 415
13675.46 447
13676.56 412
13677.67 417
13678.77 433
13679.88 439
13680.98 438
13682.09 433
13683.19 440
13684.30 454
13685.40 454
13686.51 433
13687.61 442
13688.72 424
13689.82 440
13690.93 443
13692.03 433
13693.14 457
13694.24 424
13695.35 449
13696.45 453
13697.56 466
13698.66 488
13699.77 485
13700.87 446
13701.98 430
13703.09 467
13704.19 457
13705.30 483
13706.40 471
13707.51 498
13708.61 522
13709.72 484
13710.83 460
13711.93 470
13713.04 499
13714.14 494
13715.25 518
13716.36 557
13717.46 535
13718.57 542
13719.67 500
13720.78 519
13721.89 562
13722.99 545
13724.10 564
13725.21 612
13726.31 596
13727.42 585
13728.53 572
13729.63 580
13730.74 621
13731.85 616
13732.95 621
13734.06 586
13735.17 608
13736.27 625
13737.38 623
13738.49 636
13739.59 622
13740.70 648
13741.81 678
13742.92 660
13744.02 683
13745.13 699
13746.24 693
13747.35 698
13748.45 737
13749.56 743
13750.67 752
13751.78 793
13752.88 814
13753.99 847
13755.10 868
13756.21 870
13757.31 940
13758.42 936
13759.53 962
13760.64 1021
13761.75 1039
13762.85 1039
13763.96 1119
13765.07 1110
13766.18 1096
13767.29 1111
13768.39 1084
13769.50 1133
13770.61 1105
13771.72 1116
13772.83 1126
13773.94 1094
13775.04 1094
13776.15 1090
13777.26 1089
13778.37 1029
13779.48 995
13780.59 976
13781.70 976
13782.80 910
13783.91 897
13785.02 856
13786.13 843
13787.24 826
13788.35 739
13789.46 737
13790.57 716
13791.68 713
13792.79 683
13793.90 645
13795.00 640
13796.11 625
13797.22 648
13798.33 621
13799.44 602
13800.55 581
13801.66 583
13802.77 589
13803.88 621
13804.99 589
13806.10 584
13807.21 554
13808.32 573
13809.43 552
13810.54 574
13811.65 559
13812.76 543
13813.87 537
13814.98 516
13816.09 530
13817.20 512
13818.31 516
13819.42 523
13820.53 488
13821.64 492
13822.75 512
13823.86 528
13824.97 478
13826.08 441
13827.19 481
13828.30 498
13829.41 510
13830.53 477
13831.64 505
13832.75 513
13833.86 511
13834.97 498
13836.08 491
13837.19 483
13838.30 486
13839.41 491
13840.52 504
13841.64 486
13842.75 496
13843.86 521
13844.97 536
13846.08 513
13847.19 504
13848.30 522
13849.41 518
13850.53 524
13851.64 481
13852.75 496
13853.86 534
13854.97 523
13856.08 538
13857.20 530
13858.31 516
13859.42 517
13860.53 569
13861.64 526
13862.76 524
13863.87 505
13864.98 578
13866.09 548
13867.20 550
13868.32 528
13869.43 561
13870.54 564
13871.65 551
13872.77 543
13873.88 620
13874.99 560
13876.10 579
13877.22 608
13878.33 587
13879.44 598
13880.55 562
13881.67 638
13882.78 630
13883.89 650
13885.01 623
13886.12 653
13887.23 673
13888.34 681
13889.46 674
13890.57 718
13891.68 714
13892.80 725
13893.91 728
13895.02 774
13896.14 735
13897.25 702
13898.36 761
13899.48 744
13900.59 710
13901.70 699
13902.82 709
13903.93 659
13905.05 676
13906.16 720
13907.27 624
13908.39 621
13909.50 612
13910.61 625
13911.73 586
13912.84 582
13913.96 549
13915.07 592
13916.19 566
13917.30 530
13918.41 535
13919.53 555
13920.64 545
13921.76 523
13922.87 509
13923.99 555
13925.10 526
13926.21 522
13927.33 546
13928.44 502
13929.56 507
13930.67 488
13931.79 512
13932.90 504
13934.02 532
13935.13 515
13936.25 471
13937.36 472
13938.48 463
13939.59 494
13940.71 503
13941.82 489
13942.94 445
13944.05 476
13945.17 491
13946.28 469
13947.40 477
13948.52 473
13949.63 478
13950.75 448
13951.86 442
13952.98 431
13954.09 437
13955.21 442
13956.32 440
13957.44 479
13958.56 459
13959.67 422
13960.79 452
13961.90 445
13963.02 428
13964.14 446
13965.25 488
13966.37 463
13967.48 430
13968.60 482
13969.72 514
13970.83 477
13971.95 478
13973.07 473
13974.18 433
13975.30 456
13976.42 431
13977.53 443
13978.65 462
13979.77 435
13980.88 439
13982.00 470
13983.12 467
13984.23 437
13985.35 455
13986.47 454
13987.58 468
13988.70 469
13989.82 469
13990.94 470
13992.05 444
13993.17 478
13994.29 501
13995.40 486
13996.52 451
13997.64 443
13998.76 507
13999.87 480
14000.99 450
14002.11 475
14003.23 484
14004.35 485
14005.46 492
14006.58 503
14007.70 514
14008.82 493
14009.93 463
14011.05 485
14012.17 518
14013.29 491
14014.41 486
14015.52 519
14016.64 490
14017.76 461
14018.88 499
14020.00 471
14021.12 483
14022.23 503
14023.35 486
14024.47 483
14025.59 500
14026.71 464
14027.83 472
14028.95 487
14030.06 482
14031.18 511
14032.30 535
14033.42 485
14034.54 490
14035.66 512
14036.78 542
14037.90 497
14039.02 519
14040.14 519
14041.25 553
14042.37 543
14043.49 542
14044.61 564
14045.73 550
14046.85 512
14047.97 598
14049.09 580
14050.21 562
14051.33 559
14052.45 591
14053.57 601
14054.69 610
14055.81 617
14056.93 652
14058.05 634
14059.17 652
14060.29 658
14061.41 644
14062.53 667
14063.65 664
14064.77 702
14065.89 711
14067.01 717
14068.13 728
14069.25 727
14070.37 719
14071.49 725
14072.61 719
14073.73 770
14074.85 759
14075.97 740
14077.09 796
14078.21 810
14079.33 801
14080.45 793
14081.57 799
14082.69 771
14083.82 809
14084.94 835
14086.06 819
14087.18 782
14088.30 763
14089.42 819
14090.54 816
14091.66 787
14092.78 818
14093.91 878
14095.03 820
14096.15 838
14097.27 791
14098.39 844
14099.51 854
14100.63 807
14101.76 805
14102.88 769
14104.00 794
14105.12 798
14106.24 782
14107.36 783
14108.49 746
14109.61 731
14110.73 743
14111.85 705
14112.97 697
14114.10 677
14115.22 695
14116.34 715
14117.46 665
14118.58 665
14119.71 664
14120.83 657
14121.95 616
14123.07 616
14124.20 628
14125.32 578
14126.44 590
14127.56 602
14128.69 584
14129.81 560
14130.93 554
14132.06 595
14133.18 601
14134.30 540
14135.42 556
14136.55 572
14137.67 548
14138.79 532
14139.92 539
14141.04 538
14142.16 552
14143.29 527
14144.41 539
14145.53 552
14146.66 541
14147.78 505
14148.90 571
14150.03 545
14151.15 516
14152.27 526
14153.40 519
14154.52 502
14155.64 506
14156.77 510
14157.89 522
14159.02 524
14160.14 538
14161.26 551
14162.39 511
14163.51 477
14164.64 513
14165.76 497
14166.88 532
14168.01 513
14169.13 540
14170.26 516
14171.38 510
14172.51 500
14173.63 506
14174.75 511
14175.88 478
14177.00 495
14178.13 485
14179.25 491
14180.38 484
14181.50 479
14182.63 493
14183.75 461
14184.88 439
14186.00 500
14187.13 469
14188.25 437
14189.38 476
14190.50 463
14191.63 458
14192.75 454
14193.88 455
14195.00 469
14196.13 485
14197.25 467
14198.38 442
14199.50 502
14200.63 454
14201.76 467
14202.88 468
14204.01 451
14205.13 451
14206.26 465
14207.38 445
14208.51 437
14209.64 398
14210.76 437
14211.89 422
14213.01 447
14214.14 437
14215.27 384
14216.39 409
14217.52 414
14218.64 414
14219.77 424
14220.90 425
14222.02 427
14223.15 407
14224.28 419
14225.40 388
14226.53 417
14227.66 419
14228.78 410
14229.91 409
14231.04 414
14232.16 403
14233.29 395
14234.42 398
14235.54 402
14236.67 404
14237.80 392
14238.92 382
14240.05 401
14241.18 410
14242.31 392
14243.43 375
14244.56 391
14245.69 397
14246.82 385
14247.94 378
14249.07 377
14250.20 394
14251.33 385
14252.45 365
14253.58 390
14254.71 371
14255.84 348
14256.96 400
14258.09 362
14259.22 359
14260.35 354
14261.47 343
14262.60 385
14263.73 342
14264.86 355
14265.99 338
14267.12 351
14268.24 352
14269.37 359
14270.50 333
14271.63 376
14272.76 351
14273.89 342
14275.01 291
14276.14 304
14277.27 331
14278.40 351
14279.53 363
14280.66 318
14281.79 308
14282.91 337
14284.04 349
14285.17 327
14286.30 315
14287.43 340
14288.56 369
14289.69 337
14290.82 322
14291.95 324
14293.08 334
14294.20 298
14295.33 321
14296.46 338
14297.59 305
14298.72 315
14299.85 291
14300.98 299
14302.11 332
14303.24 326
14304.37 339
14305.50 330
14306.63 344
14307.76 302
14308.89 315
14310.02 317
14311.15 306
14312.28 321
14313.41 298
14314.54 270
14315.67 293
14316.80 292
14317.93 307
14319.06 295
14320.19 267
14321.32 319
14322.45 298
14323.58 297
14324.71 284
14325.84 257
14326.97 262
14328.10 271
14329.23 299
14330.36 280
14331.49 283
14332.62 290
14333.76 292
14334.89 277
14336.02 272
14337.15 312
14338.28 302
14339.41 265
14340.54 275
14341.67 303
14342.80 297
14343.93 291
14345.07 273
14346.20 276
14347.33 262
14348.46 267
14349.59 279
14350.72 271
14351.85 279
14352.99 282
14354.12 281
14355.25 284
14356.38 278
14357.51 279
14358.64 295
14359.78 303
14360.91 298
14362.04 264
14363.17 265
14364.30 287
14365.44 280
14366.57 294
14367.70 270
14368.83 266
14369.96 316
14371.10 312
14372.23 284
14373.36 278
14374.49 294
14375.63 314
14376.76 260
14377.89 270
14379.02 283
14380.16 309
14381.29 279
14382.42 277
14383.55 315
14384.69 302
14385.82 308
14386.95 296
14388.09 286
14389.22 283
14390.35 305
14391.49 313
14392.62 276
14393.75 286
14394.89 287
14396.02 304
14397.15 310
14398.28 293
14399.42 305
14400.55 264
14401.69 274
14402.82 297
14403.95 283
14405.09 319
14406.22 299
14407.35 303
14408.49 298
14409.62 322
14410.75 287
14411.89 308
14413.02 303
14414.16 328
14415.29 318
14416.42 304
14417.56 305
14418.69 313
14419.83 329
14420.96 331
14422.10 344
14423.23 326
14424.36 327
14425.50 290
14426.63 326
14427.77 330
14428.90 310
14430.04 332
14431.17 333
14432.31 331
14433.44 309
14434.58 311
14435.71 315
14436.85 373
14437.98 340
14439.12 356
14440.25 344
14441.39 308
14442.52 327
14443.66 327
14444.79 309
14445.93 317
14447.06 321
14448.20 317
14449.33 327
14450.47 307
14451.60 318
14452.74 333
14453.87 306
14455.01 325
14456.14 322
14457.28 332
14458.42 327
14459.55 333
14460.69 332
14461.82 325
14462.96 337
14464.10 338
14465.23 339
14466.37 353
14467.50 340
14468.64 318
14469.78 333
14470.91 333
14472.05 317
14473.18 333
14474.32 319
14475.46 320
14476.59 339
14477.73 305
14478.87 338
14480.00 342
14481.14 328
14482.28 334
14483.41 317
14484.55 352
14485.69 321
14486.82 332
14487.96 333
14489.10 324
14490.23 303
14491.37 314
14492.51 324
14493.65 328
14494.78 322
14495.92 309
14497.06 331
14498.19 343
14499.33 320
14500.47 318
14501.61 320
14502.74 311
14503.88 299
14505.02 349
14506.16 340
14507.29 316
14508.43 317
14509.57 326
14510.71 324
14511.85 330
14512.98 318
14514.12 288
14515.26 294
14516.40 296
14517.54 295
14518.67 307
14519.81 324
14520.95 316
14522.09 312
14523.23 306
14524.36 312
14525.50 286
14526.64 291
14527.78 286
14528.92 308
14530.06 284
14531.19 290
14532.33 282
14533.47 286
14534.61 304
14535.75 276
14536.89 307
14538.03 286
14539.17 297
14540.31 275
14541.44 279
14542.58 299
14543.72 299
14544.86 298
14546.00 303
14547.14 292
14548.28 283
14549.42 291
14550.56 320
14551.70 320
14552.84 293
14553.98 266
14555.12 298
14556.25 285
14557.39 297
14558.53 294
14559.67 322
14560.81 329
14561.95 323
14563.09 326
14564.23 303
14565.37 291
14566.51 321
14567.65 294
14568.79 314
14569.93 286
14571.07 339
14572.21 338
14573.35 344
14574.49 318
14575.63 346
14576.77 323
14577.92 327
14579.06 334
14580.20 322
14581.34 353
14582.48 344
14583.62 358
14584.76 352
14585.90 378
14587.04 374
14588.18 354
14589.32 362
14590.46 363
14591.60 372
14592.74 372
14593.89 403
14595.03 371
14596.17 381
14597.31 415
14598.45 392
14599.59 423
14600.73 406
14601.87 415
14603.02 408
14604.16 421
14605.30 401
14606.44 403
14607.58 400
14608.72 443
14609.86 458
14611.01 404
14612.15 426
14613.29 469
14614.43 464
14615.57 487
14616.72 474
14617.86 475
14619.00 483
14620.14 500
14621.28 517
14622.43 530
14623.57 500
14624.71 499
14625.85 519
14627.00 568
14628.14 546
14629.28 583
14630.42 600
14631.56 597
14632.71 589
14633.85 598
14634.99 623
14636.14 597
14637.28 627
14638.42 612
14639.56 586
14640.71 589
14641.85 607
14642.99 577
14644.14 591
14645.28 547
14646.42 523
14647.56 515
14648.71 472
14649.85 456
14650.99 484
14652.14 462
14653.28 407
14654.42 401
14655.57 419
14656.71 407
14657.85 402
14659.00 374
14660.14 351
14661.29 381
14662.43 359
14663.57 348
14664.72 376
14665.86 329
14667.00 349
14668.15 357
14669.29 359
14670.44 347
14671.58 351
14672.73 329
14673.87 326
14675.01 311
14676.16 304
14677.30 321
14678.45 313
14679.59 311
14680.74 303
14681.88 298
14683.02 299
14684.17 306
14685.31 308
14686.46 300
14687.60 269
14688.75 284
14689.89 273
14691.04 280
14692.18 271
14693.33 255
14694.47 243
14695.62 242
14696.76 265
14697.91 256
14699.05 270
14700.20 252
14701.34 251
14702.49 265
14703.63 267
14704.78 249
14705.92 246
14707.07 237
14708.22 248
14709.36 270
14710.51 261
14711.65 262
14712.80 247
14713.94 238
14715.09 254
14716.23 243
14717.38 240
14718.53 251
14719.67 254
14720.82 250
14721.96 233
14723.11 237
14724.26 234
14725.40 249
14726.55 250
14727.70 249
14728.84 251
14729.99 252
14731.13 245
14732.28 257
14733.43 233
14734.57 248
14735.72 225
14736.87 261
14738.01 253
14739.16 232
14740.31 241
14741.45 249
14742.60 237
14743.75 233
14744.89 224
14746.04 243
14747.19 229
14748.34 248
14749.48 249
14750.63 256
14751.78 224
14752.92 211
14754.07 239
14755.22 227
14756.37 232
14757.51 227
14758.66 235
14759.81 220
14760.96 232
14762.10 219
14763.25 198
14764.40 218
14765.55 213
14766.70 240
14767.84 204
14768.99 200
14770.14 206
14771.29 238
14772.43 238
14773.58 223
14774.73 220
14775.88 226
14777.03 217
14778.18 210
14779.32 201
14780.47 218
14781.62 220
14782.77 221
14783.92 205
14785.07 218
14786.21 215
14787.36 220
14788.51 223
14789.66 196
14790.81 221
14791.96 185
14793.11 205
14794.26 204
14795.40 202
14796.55 195
14797.70 197
14798.85 214
14800.00 176
14801.15 193
14802.30 194
14803.45 223
14804.60 202
14805.75 206
14806.90 191
14808.05 203
14809.19 205
14810.34 185
14811.49 170
14812.64 202
14813.79 205
14814.94 214
14816.09 184
14817.24 164
14818.39 190
14819.54 181
14820.69 179
14821.84 192
14822.99 170
14824.14 187
14825.29 189
14826.44 172
14827.59 190
14828.74 184
14829.89 183
14831.04 191
14832.19 166
14833.34 161
14834.49 169
14835.64 206
14836.79 177
14837.95 182
14839.10 182
14840.25 176
14841.40 180
14842.55 187
14843.70 186
14844.85 185
14846.00 176
14847.15 173
14848.30 194
14849.45 164
14850.60 157
14851.76 169
14852.91 159
14854.06 162
14855.21 170
14856.36 171
14857.51 179
14858.66 175
14859.81 174
14860.97 183
14862.12 182
14863.27 178
14864.42 168
14865.57 149
14866.72 168
14867.88 173
14869.03 175
14870.18 186
14871.33 161
14872.48 189
14873.64 158
14874.79 173
14875.94 157
14877.09 172
14878.24 158
14879.40 173
14880.55 169
14881.70 141
14882.85 159
14884.00 148
14885.16 158
14886.31 163
14887.46 179
14888.61 170
14889.77 166
14890.92 184
14892.07 169
14893.23 144
14894.38 168
14895.53 153
14896.68 163
14897.84 182
14898.99 146
14900.14 155
14901.30 181
14902.45 180
14903.60 153
14904.75 177
14905.91 162
14907.06 146
14908.21 151
14909.37 164
14910.52 146
14911.67 146
14912.83 158
14913.98 166
14915.14 161
14916.29 157
14917.44 155
14918.60 166
14919.75 176
14920.90 178
14922.06 151
14923.21 174
14924.37 179
14925.52 158
14926.67 170
14927.83 182
14928.98 142
14930.14 148
14931.29 161
14932.44 161
14933.60 198
14934.75 169
14935.91 175
14937.06 172
14938.22 181
14939.37 157
14940.52 158
14941.68 158
14942.83 168
14943.99 138
14945.14 134
14946.30 148
14947.45 180
14948.61 176
14949.76 174
14950.92 178
14952.07 157
14953.23 208
14954.38 175
14955.54 169
14956.69 176
14957.85 169
14959.00 200
14960.16 168
14961.31 160
14962.47 169
14963.62 174
14964.78 162
14965.94 164
14967.09 158
14968.25 146
14969.40 184
14970.56 198
14971.71 175
14972.87 163
14974.03 170
14975.18 181
14976.34 162
14977.49 181
14978.65 181
14979.81 173
14980.96 168
14982.12 180
14983.27 167
14984.43 157
14985.59 162
14986.74 166
14987.90 194
14989.06 184
14990.21 162
14991.37 138
14992.53 138
14993.68 157
14994.84 164
14996.00 149
14997.15 143
14998.31 135
14999.47 142
15000.62 156
15001.78 179
15002.94 143
15004.09 156
15005.25 162
15006.41 169
15007.56 168
15008.72 159
15009.88 151
15011.04 158
15012.19 153
15013.35 140
15014.51 161
15015.67 156
15016.82 163
15017.98 142
15019.14 137
15020.30 135
15021.45 144
15022.61 158
15023.77 147
15024.93 159
15026.08 138
15027.24 161
15028.40 149
15029.56 126
15030.72 142
15031.87 170
15033.03 171
15034.19 142
15035.35 128
15036.51 131
15037.67 128
15038.82 146
15039.98 154
15041.14 148
15042.30 130
15043.46 137
15044.62 144
15045.78 142
15046.93 158
15048.09 168
15049.25 147
15050.41 148
15051.57 169
15052.73 155
15053.89 156
15055.05 162
15056.20 147
15057.36 156
15058.52 147
15059.68 162
15060.84 151
15062.00 134
15063.16 142
15064.32 155
15065.48 151
15066.64 141
15067.80 130
15068.96 145
15070.12 177
15071.28 145
15072.44 143
15073.60 138
15074.76 176
15075.91 160
15077.07 157
15078.23 167
15079.39 144
15080.55 153
15081.71 146
15082.87 154
15084.03 154
15085.19 132
15086.35 143
15087.51 174
15088.68 157
15089.84 161
15091.00 154
15092.16 150
15093.32 144
15094.48 160
15095.64 155
15096.80 153
15097.96 151
15099.12 161
15100.28 162
15101.44 165
15102.60 139
15103.76 165
15104.92 175
15106.08 145
15107.25 162
15108.41 164
15109.57 157
15110.73 148
15111.89 166
15113.05 165
15114.21 152
15115.37 157
15116.54 161
15117.70 167
15118.86 162
15120.02 174
15121.18 184
15122.34 168
15123.50 183
15124.67 174
15125.83 163
15126.99 162
15128.15 183
15129.31 178
15130.47 162
15131.64 169
15132.80 172
15133.96 176
15135.12 176
15136.28 161
15137.45 163
15138.61 181
15139.77 184
15140.93 179
15142.10 171
15143.26 164
15144.42 186
15145.58 187
15146.75 187
15147.91 191
15149.07 174
15150.23 183
15151.40 178
15152.56 198
15153.72 215
15154.88 179
15156.05 197
15157.21 202
15158.37 192
15159.54 201
15160.70 197
15161.86 187
15163.03 186
15164.19 188
15165.35 186
15166.52 206
15167.68 210
15168.84 225
15170.01 216
15171.17 232
15172.33 211
15173.50 241
15174.66 238
15175.82 202
15176.99 216
15178.15 231
15179.31 238
15180.48 219
15181.64 229
15182.81 251
15183.97 237
15185.13 235
15186.30 252
15187.46 249
15188.63 268
15189.79 265
15190.95 268
15192.12 289
15193.28 237
15194.45 258
15195.61 251
15196.78 255
15197.94 251
15199.10 262
15200.27 305
15201.43 270
15202.60 244
15203.76 274
15204.93 256
15206.09 279
15207.26 299
15208.42 290
15209.59 279
15210.75 270
15211.92 317
15213.08 289
15214.25 318
15215.41 275
15216.58 323
15217.74 312
15218.91 301
15220.07 304
15221.24 326
15222.40 355
15223.57 336
15224.74 337
15225.90 331
15227.07 344
15228.23 351
15229.40 345
15230.56 356
15231.73 356
15232.89 346
15234.06 370
15235.23 362
15236.39 409
15237.56 359
15238.72 381
15239.89 375
15241.06 351
15242.22 347
15243.39 372
15244.56 372
15245.72 361
15246.89 368
15248.05 353
15249.22 336
15250.39 320
15251.55 319
15252.72 315
15253.89 332
15255.05 312
15256.22 330
15257.39 283
15258.55 278
15259.72 279
15260.89 287
15262.05 269
15263.22 269
15264.39 274
15265.56 288
15266.72 279
15267.89 246
15269.06 267
15270.22 240
15271.39 258
15272.56 248
15273.73 248
15274.89 245
15276.06 230
15277.23 234
15278.40 262
15279.56 262
15280.73 232
15281.90 251
15283.07 263
15284.23 249
15285.40 227
15286.57 234
15287.74 240
15288.91 239
15290.07 246
15291.24 250
15292.41 241
15293.58 253
15294.75 257
15295.92 243
15297.08 248
15298.25 235
15299.42 264
15300.59 237
15301.76 232
15302.93 233
15304.09 245
15305.26 236
15306.43 268
15307.60 248
15308.77 250
15309.94 258
15311.11 261
15312.28 269
15313.44 234
15314.61 237
15315.78 236
15316.95 266
15318.12 266
15319.29 278
15320.46 252
15321.63 248
15322.80 258
15323.97 260
15325.14 265
15326.30 274
15327.47 264
15328.64 276
15329.81 265
15330.98 267
15332.15 268
15333.32 270
15334.49 267
15335.66 255
15336.83 272
15338.00 299
15339.17 274
15340.34 276
15341.51 302
15342.68 293
15343.85 311
15345.02 302
15346.19 304
15347.36 314
15348.53 320
15349.70 327
15350.87 339
15352.04 308
15353.21 334
15354.38 309
15355.55 311
15356.72 360
15357.90 355
15359.07 355
15360.24 357
15361.41 355
15362.58 391
15363.75 366
15364.92 386
15366.09 349
15367.26 357
15368.43 375
15369.60 377
15370.77 377
15371.95 356
15373.12 377
15374.29 390
15375.46 376
15376.63 388
15377.80 354
15378.97 395
15380.15 340
15381.32 362
15382.49 346
15383.66 340
15384.83 357
15386.00 353
15387.17 366
15388.35 347
15389.52 327
15390.69 355
15391.86 363
15393.03 304
15394.21 322
15395.38 359
15396.55 317
15397.72 311
15398.89 299
15400.07 296
15401.24 315
15402.41 320
15403.58 298
15404.76 293
15405.93 279
15407.10 283
15408.27 306
15409.45 285
15410.62 262
15411.79 241
15412.96 248
15414.14 266
15415.31 251
15416.48 263
15417.66 228
15418.83 237
15420.00 230
15421.17 211
15422.35 230
15423.52 245
15424.69 227
15425.87 226
15427.04 231
15428.21 235
15429.39 219
15430.56 203
15431.73 215
15432.91 217
15434.08 200
15435.25 204
15436.43 215
15437.60 208
15438.77 190
15439.95 195
15441.12 236
15442.30 198
15443.47 200
15444.64 203
15445.82 188
15446.99 181
15448.17 186
15449.34 213
15450.51 186
15451.69 183
15452.86 182
15454.04 207
15455.21 216
15456.39 198
15457.56 190
15458.73 213
15459.91 175
15461.08 180
15462.26 182
15463.43 200
15464.61 191
15465.78 179
15466.96 193
15468.13 211
15469.31 202
15470.48 214
15471.66 188
15472.83 204
15474.01 206
15475.18 195
15476.36 199
15477.53 183
15478.71 186
15479.88 198
15481.06 191
15482.23 205
15483.41 179
15484.58 195
15485.76 189
15486.93 179
15488.11 203
15489.29 206
15490.46 202
15491.64 204
15492.81 202
15493.99 198
15495.16 198
15496.34 168
15497.52 203
15498.69 200
15499.87 196
15501.04 201
15502.22 203
15503.40 211
15504.57 183
15505.75 186
15506.92 205
15508.10 201
15509.28 191
15510.45 189
15511.63 192
15512.81 183
15513.98 202
15515.16 201
15516.34 200
15517.51 180
15518.69 218
15519.87 221
15521.04 194
15522.22 208
15523.40 198
15524.57 192
15525.75 185
15526.93 208
15528.11 220
15529.28 225
15530.46 205
15531.64 209
15532.81 234
15533.99 186
15535.17 203
15536.35 188
15537.52 209
15538.70 200
15539.88 220
15541.06 220
15542.23 196
15543.41 201
15544.59 204
15545.77 213
15546.95 198
15548.12 177
15549.30 206
15550.48 230
15551.66 193
15552.83 227
15554.01 208
15555.19 199
15556.37 223
15557.55 212
15558.73 235
15559.90 221
15561.08 206
15562.26 208
15563.44 216
15564.62 219
15565.80 215
15566.97 235
15568.15 240
15569.33 218
15570.51 215
15571.69 242
15572.87 251
15574.05 241
15575.23 251
15576.40 266
15577.58 252
15578.76 252
15579.94 281
15581.12 283
15582.30 257
15583.48 253
15584.66 267
15585.84 255
15587.02 268
15588.20 265
15589.38 278
15590.56 274
15591.73 289
15592.91 274
15594.09 274
15595.27 280
15596.45 275
15597.63 298
15598.81 297
15599.99 296
15601.17 297
15602.35 290
15603.53 286
15604.71 298
15605.89 313
15607.07 332
15608.25 303
15609.43 321
15610.61 319
15611.79 343
15612.97 321
15614.15 328
15615.33 330
15616.51 328
15617.69 337
15618.88 356
15620.06 369
15621.24 365
15622.42 360
15623.60 365
15624.78 352
15625.96 355
15627.14 345
15628.32 363
15629.50 377
15630.68 337
15631.86 375
15633.05 370
15634.23 368
15635.41 384
15636.59 401
15637.77 400
15638.95 383
15640.13 412
15641.31 409
15642.50 394
15643.68 365
15644.86 386
15646.04 446
15647.22 406
15648.40 408
15649.58 415
15650.77 416
15651.95 403
15653.13 405
15654.31 400
15655.49 424
15656.68 426
15657.86 424
15659.04 414
15660.22 417
15661.40 438
15662.59 421
15663.77 425
15664.95 438
15666.13 417
15667.32 425
15668.50 414
15669.68 420
15670.86 418
15672.05 398
15673.23 392
15674.41 390
15675.59 389
15676.78 371
15677.96 380
15679.14 380
15680.32 383
15681.51 366
15682.69 357
15683.87 372
15685.06 385
15686.24 361
15687.42 335
15688.61 368
15689.79 381
15690.97 366
15692.16 373
15693.34 367
15694.52 368
15695.71 374
15696.89 354
15698.07 398
15699.26 365
15700.44 357
15701.62 353
15702.81 405
15703.99 382
15705.17 369
15706.36 378
15707.54 403
15708.73 401
15709.91 398
15711.09 381
15712.28 397
15713.46 385
15714.65 403
15715.83 384
15717.02 387
15718.20 407
15719.38 386
15720.57 406
15721.75 392
15722.94 402
15724.12 374
15725.31 435
15726.49 432
15727.68 427
15728.86 421
15730.04 447
15731.23 426
15732.41 436
15733.60 418
15734.78 442
15735.97 476
15737.15 447
15738.34 488
15739.52 473
15740.71 483
15741.89 491
15743.08 505
15744.27 484
15745.45 511
15746.64 523
15747.82 561
15749.01 559
15750.19 525
15751.38 548
15752.56 547
15753.75 556
15754.93 542
15756.12 556
15757.31 554
15758.49 585
15759.68 540
15760.86 540
15762.05 548
15763.24 584
15764.42 563
15765.61 538
15766.79 535
15767.98 520
15769.17 530
15770.35 514
15771.54 502
15772.72 496
15773.91 502
15775.10 488
15776.28 484
15777.47 468
15778.66 449
15779.84 469
15781.03 513
15782.22 442
15783.40 438
15784.59 423
15785.78 438
15786.96 461
15788.15 412
15789.34 409
15790.53 378
15791.71 391
15792.90 420
15794.09 407
15795.27 406
15796.46 412
15797.65 387
15798.84 401
15800.02 375
15801.21 364
15802.40 371
15803.59 381
15804.77 391
15805.96 360
15807.15 348
15808.34 377
15809.52 351
15810.71 347
15811.90 377
15813.09 346
15814.28 340
15815.46 351
15816.65 368
15817.84 352
15819.03 370
15820.22 359
15821.40 362
15822.59 341
15823.78 349
15824.97 337
15826.16 342
15827.35 315
15828.53 344
15829.72 353
15830.91 354
15832.10 330
15833.29 325
15834.48 382
15835.67 340
15836.85 339
15838.04 325
15839.23 366
15840.42 373
15841.61 370
15842.80 359
15843.99 343
15845.18 328
15846.37 326
15847.55 348
15848.74 332
15849.93 335
15851.12 336
15852.31 347
15853.50 357
15854.69 403
15855.88 367
15857.07 370
15858.26 384
15859.45 361
15860.64 355
15861.83 371
15863.02 352
15864.21 341
15865.40 355
15866.59 357
15867.78 380
15868.97 359
15870.16 392
15871.35 370
15872.54 375
15873.73 386
15874.92 383
15876.11 378
15877.30 374
15878.49 395
15879.68 417
15880.87 400
15882.06 399
15883.25 406
15884.44 389
15885.63 381
15886.82 421
15888.01 414
15889.20 423
15890.39 410
15891.59 440
15892.78 445
15893.97 420
15895.16 417
15896.35 449
15897.54 484
15898.73 447
15899.92 471
15901.11 463
15902.30 442
15903.50 448
15904.69 486
15905.88 533
15907.07 486
15908.26 521
15909.45 528
15910.64 495
15911.84 488
15913.03 515
15914.22 519
15915.41 525
15916.60 513
15917.79 531
15918.99 542
15920.18 538
15921.37 534
15922.56 576
15923.75 532
15924.95 512
15926.14 519
15927.33 566
15928.52 520
15929.71 531
15930.91 530
15932.10 494
15933.29 534
15934.48 522
15935.68 538
15936.87 509
15938.06 508
15939.25 486
15940.45 477
15941.64 505
15942.83 479
15944.03 496
15945.22 466
15946.41 425
15947.60 432
15948.80 423
15949.99 393
15951.18 404
15952.38 380
15953.57 380
15954.76 353
15955.96 373
15957.15 338
15958.34 326
15959.54 355
15960.73 335
15961.92 329
15963.12 310
15964.31 312
15965.50 303
15966.70 300
15967.89 284
15969.08 319
15970.28 283
15971.47 278
15972.67 286
15973.86 286
15975.05 287
15976.25 294
15977.44 284
15978.64 272
15979.83 276
15981.02 262
15982.22 260
15983.41 229
15984.61 263
15985.80 247
15987.00 241
15988.19 249
15989.38 256
15990.58 238
15991.77 247
15992.97 247
15994.16 241
15995.36 248
15996.55 215
15997.75 220
15998.94 244
16000.14 226
16001.33 256
16002.53 208
16003.72 210
16004.92 219
16006.11 235
16007.31 230
16008.50 221
16009.70 233
16010.89 217
16012.09 191
16013.28 212
16014.48 229
16015.67 216
16016.87 241
16018.07 233
16019.26 218
16020.46 228
16021.65 209
16022.85 185
16024.04 213
16025.24 221
16026.44 213
16027.63 224
16028.83 213
16030.02 188
16031.22 195
16032.42 222
16033.61 211
16034.81 195
16036.00 217
16037.20 199
16038.40 204
16039.59 206
16040.79 192
16041.99 214
16043.18 246
16044.38 226
16045.58 203
16046.77 210
16047.97 210
16049.17 229
16050.36 220
16051.56 195
16052.76 202
16053.95 206
16055.15 211
16056.35 209
16057.54 196
16058.74 196
16059.94 210
16061.14 215
16062.33 200
16063.53 198
16064.73 179
16065.92 195
16067.12 192
16068.32 182
16069.52 192
16070.71 210
16071.91 211
16073.11 183
16074.31 164
16075.50 191
16076.70 198
16077.90 182
16079.10 192
16080.30 182
16081.49 190
16082.69 182
16083.89 175
16085.09 165
16086.29 200
16087.48 205
16088.68 178
16089.88 207
16091.08 179
16092.28 172
16093.48 180
16094.67 178
16095.87 153
16097.07 178
16098.27 179
16099.47 170
16100.67 156
16101.87 173
16103.06 177
16104.26 176
16105.46 153
16106.66 174
16107.86 170
16109.06 184
16110.26 182
16111.46 158
16112.66 163
16113.86 160
16115.05 153
16116.25 158
16117.45 156
16118.65 154
16119.85 143
16121.05 177
16122.25 151
16123.45 149
16124.65 159
16125.85 168
16127.05 158
16128.25 165
16129.45 142
16130.65 154
16131.85 174
16133.05 160
16134.25 148
16135.45 155
16136.65 143
16137.85 149
16139.05 154
16140.25 173
16141.45 145
16142.65 152
16143.85 150
16145.05 130
16146.25 142
16147.45 134
16148.65 155
16149.85 173
16151.05 146
16152.25 153
16153.45 152
16154.65 140
16155.85 154
16157.05 153
16158.25 168
16159.46 154
16160.66 157
16161.86 159
16163.06 141
16164.26 160
16165.46 152
16166.66 148
16167.86 143
16169.06 127
16170.27 151
16171.47 144
16172.67 140
16173.87 143
16175.07 144
16176.27 167
16177.47 142
16178.67 172
16179.88 148
16181.08 173
16182.28 146
16183.48 139
16184.68 162
16185.89 148
16187.09 166
16188.29 154
16189.49 135
16190.69 137
16191.90 147
16193.10 145
16194.30 136
16195.50 125
16196.70 148
16197.91 160
16199.11 158
16200.31 157
16201.51 154
16202.72 150
16203.92 154
16205.12 152
16206.32 156
16207.53 152
16208.73 148
16209.93 155
16211.13 141
16212.34 151
16213.54 154
16214.74 155
16215.95 176
16217.15 149
16218.35 149
16219.55 163
16220.76 141
16221.96 143
16223.16 177
16224.37 158
16225.57 149
16226.77 165
16227.98 182
16229.18 166
16230.38 156
16231.59 156
16232.79 175
16233.99 146
16235.20 147
16236.40 156
16237.61 141
16238.81 153
16240.01 163
16241.22 164
16242.42 185
16243.63 162
16244.83 174
16246.03 174
16247.24 157
16248.44 146
16249.65 160
16250.85 158
16252.05 167
16253.26 183
16254.46 179
16255.67 182
16256.87 157
16258.08 167
16259.28 187
16260.49 201
16261.69 159
16262.89 171
16264.10 167
16265.30 175
16266.51 183
16267.71 177
16268.92 179
16270.12 194
16271.33 185
16272.53 204
16273.74 206
16274.94 172
16276.15 170
16277.35 187
16278.56 186
16279.77 128
16280.97 180
16282.18 175
16283.38 188
16284.59 162
16285.79 149
16287.00 175
16288.20 177
16289.41 183
16290.61 175
16291.82 198
16293.03 181
16294.23 168
16295.44 163
16296.64 175
16297.85 170
16299.06 196
16300.26 185
16301.47 184
16302.67 167
16303.88 192
16305.09 178
16306.29 156
16307.50 167
16308.71 179
16309.91 189
16311.12 176
16312.33 175
16313.53 172
16314.74 198
16315.95 172
16317.15 158
16318.36 175
16319.57 181
16320.77 196
16321.98 161
16323.19 142
16324.39 150
16325.60 151
16326.81 181
16328.01 179
16329.22 151
16330.43 178
16331.64 173
16332.84 165
16334.05 141
16335.26 142
16336.47 147
16337.67 158
16338.88 139
16340.09 154
16341.30 143
16342.50 140
16343.71 158
16344.92 158
16346.13 165
16347.33 139
16348.54 176
16349.75 160
16350.96 153
16352.17 126
16353.37 120
16354.58 152
16355.79 156
16357.00 129
16358.21 156
16359.41 140
16360.62 152
16361.83 122
16363.04 136
16364.25 158
16365.46 146
16366.67 138
16367.87 153
16369.08 145
16370.29 135
16371.50 144
16372.71 152
16373.92 169
16375.13 145
16376.34 169
16377.54 151
16378.75 149
16379.96 155
16381.17 144
16382.38 164
16383.59 141
16384.80 136
16386.01 148
16387.22 144
16388.43 129
16389.64 133
16390.85 127
16392.05 137
16393.26 121
16394.47 139
16395.68 134
16396.89 140
16398.10 145
16399.31 165
16400.52 131
16401.73 146
16402.94 146
16404.15 141
16405.36 153
16406.57 133
16407.78 160
16408.99 128
16410.20 138
16411.41 127
16412.62 140
16413.83 156
16415.04 143
16416.25 143
16417.46 141
16418.67 138
16419.88 137
16421.10 139
16422.31 149
16423.52 139
16424.73 167
16425.94 160
16427.15 133
16428.36 150
16429.57 140
16430.78 150
16431.99 141
16433.20 131
16434.41 126
16435.63 148
16436.84 146
16438.05 124
16439.26 158
16440.47 150
16441.68 152
16442.89 126
16444.10 131
16445.32 141
16446.53 149
16447.74 140
16448.95 147
16450.16 137
16451.37 140
16452.59 152
16453.80 162
16455.01 152
16456.22 138
16457.43 141
16458.64 131
16459.86 127
16461.07 121
16462.28 147
16463.49 149
16464.70 139
16465.92 131
16467.13 145
16468.34 126
16469.55 129
16470.77 120
16471.98 123
16473.19 152
16474.40 146
16475.62 148
16476.83 139
16478.04 122
16479.25 155
16480.47 157
16481.68 129
16482.89 137
16484.11 121
16485.32 136
16486.53 143
16487.74 143
16488.96 141
16490.17 145
16491.38 151
16492.60 133
16493.81 136
16495.02 160
16496.24 161
16497.45 142
16498.66 133
16499.88 148
16501.09 157
16502.30 137
16503.52 146
16504.73 165
16505.94 154
16507.16 152
16508.37 151
16509.59 147
16510.80 146
16512.01 153
16513.23 163
16514.44 151
16515.66 160
16516.87 138
16518.08 151
16519.30 151
16520.51 142
16521.73 169
16522.94 154
16524.16 159
16525.37 171
16526.58 168
16527.80 158
16529.01 168
16530.23 149
16531.44 170
16532.66 174
16533.87 174
16535.09 184
16536.30 179
16537.52 183
16538.73 170
16539.95 178
16541.16 180
16542.38 187
16543.59 179
16544.81 180
16546.02 169
16547.24 194
16548.45 172
16549.67 198
16550.88 187
16552.10 221
16553.31 185
16554.53 209
16555.74 209
16556.96 197
16558.18 206
16559.39 198
16560.61 205
16561.82 198
16563.04 203
16564.25 198
16565.47 211
16566.69 200
16567.90 200
16569.12 212
16570.33 198
16571.55 190
16572.77 206
16573.98 219
16575.20 187
16576.41 205
16577.63 220
16578.85 190
16580.06 212
16581.28 200
16582.50 188
16583.71 198
16584.93 189
16586.15 213
16587.36 181
16588.58 187
16589.80 183
16591.01 186
16592.23 190
16593.45 175
16594.66 178
16595.88 181
16597.10 147
16598.32 157
16599.53 172
16600.75 159
16601.97 162
16603.18 147
16604.40 167
16605.62 157
16606.84 152
16608.05 150
16609.27 151
16610.49 162
16611.71 150
16612.92 152
16614.14 157
16615.36 137
16616.58 155
16617.79 154
16619.01 143
16620.23 134
16621.45 148
16622.67 156
16623.88 142
16625.10 135
16626.32 138
16627.54 141
16628.76 170
16629.97 157
16631.19 134
16632.41 137
16633.63 144
16634.85 129
16636.07 140
16637.29 127
16638.50 127
16639.72 137
16640.94 142
16642.16 131
16643.38 122
16644.60 116
16645.82 127
16647.03 156
16648.25 132
16649.47 151
16650.69 120
16651.91 132
16653.13 148
16654.35 136
16655.57 138
16656.79 122
16658.01 122
16659.23 126
16660.45 126
16661.66 138
16662.88 153
16664.10 122
16665.32 130
16666.54 124
16667.76 150
16668.98 125
16670.20 130
16671.42 131
16672.64 119
16673.86 138
16675.08 124
16676.30 129
16677.52 128
16678.74 123
16679.96 141
16681.18 130
16682.40 124
16683.62 121
16684.84 126
16686.06 121
16687.28 136
16688.50 133
16689.72 130
16690.94 133
16692.16 124
16693.39 135
16694.61 129
16695.83 119
16697.05 108
16698.27 119
16699.49 128
16700.71 123
16701.93 135
16703.15 123
16704.37 146
16705.59 113
16706.81 109
16708.04 143
16709.26 139
16710.48 125
16711.70 122
16712.92 114
16714.14 129
16715.36 128
16716.58 116
16717.81 115
16719.03 100
16720.25 126
16721.47 109
16722.69 108
16723.91 119
16725.14 120
16726.36 116
16727.58 125
16728.80 111
16730.02 121
16731.24 124
16732.47 127
16733.69 124
16734.91 107
16736.13 119
16737.36 113
16738.58 129
16739.80 119
16741.02 134
16742.24 126
16743.47 92
16744.69 130
16745.91 117
16747.13 110
16748.36 105
16749.58 119
16750.80 113
16752.02 115
16753.25 132
16754.47 116
16755.69 111
16756.92 108
16758.14 124
16759.36 109
16760.59 122
16761.81 98
16763.03 107
16764.25 126
16765.48 132
16766.70 119
16767.92 102
16769.15 121
16770.37 109
16771.59 112
16772.82 109
16774.04 115
16775.27 119
16776.49 113
16777.71 109
16778.94 109
16780.16 117
16781.38 117
16782.61 116
16783.83 128
16785.06 116
16786.28 106
16787.50 126
16788.73 129
16789.95 111
16791.18 99
16792.40 144
16793.62 120
16794.85 128
16796.07 103
16797.30 112
16798.52 111
16799.75 116
16800.97 139
16802.19 119
16803.42 139
16804.64 147
16805.87 141
16807.09 126
16808.32 119
16809.54 115
16810.77 132
16811.99 122
16813.22 118
16814.44 140
16815.67 155
16816.89 119
16818.12 127
16819.34 137
16820.57 135
16821.79 158
16823.02 130
16824.24 135
16825.47 137
16826.70 137
16827.92 157
16829.15 134
16830.37 136
16831.60 139
16832.82 151
16834.05 170
16835.27 152
16836.50 156
16837.73 154
16838.95 152
16840.18 164
16841.40 159
16842.63 154
16843.86 140
16845.08 164
16846.31 176
16847.53 167
16848.76 158
16849.99 189
16851.21 187
16852.44 190
16853.67 182
16854.89 191
16856.12 200
16857.35 176
16858.57 194
16859.80 192
16861.03 189
16862.25 184
16863.48 206
16864.71 225
16865.93 215
16867.16 214
16868.39 206
16869.61 215
16870.84 230
16872.07 218
16873.30 216
16874.52 221
16875.75 264
16876.98 231
16878.20 238
16879.43 242
16880.66 251
16881.89 246
16883.11 248
16884.34 265
16885.57 253
16886.80 236
16888.02 236
16889.25 255
16890.48 245
16891.71 263
16892.94 262
16894.16 250
16895.39 268
16896.62 253
16897.85 270
16899.08 282
16900.30 231
16901.53 230
16902.76 236
16903.99 252
16905.22 262
16906.45 239
16907.67 234
16908.90 206
16910.13 216
16911.36 233
16912.59 230
16913.82 210
16915.04 209
16916.27 241
16917.50 204
16918.73 202
16919.96 195
16921.19 209
16922.42 222
16923.65 222
16924.88 192
16926.10 215
16927.33 183
16928.56 184
16929.79 208
16931.02 192
16932.25 205
16933.48 179
16934.71 201
16935.94 187
16937.17 222
16938.40 223
16939.63 202
16940.86 196
16942.09 186
16943.32 234
16944.55 232
16945.78 204
16947.01 189
16948.24 213
16949.47 190
16950.70 228
16951.93 201
16953.16 206
16954.39 193
16955.62 219
16956.85 190
16958.08 206
16959.31 170
16960.54 188
16961.77 192
16963.00 202
16964.23 210
16965.46 187
16966.69 194
16967.92 204
16969.15 176
16970.38 193
16971.61 190
16972.84 176
16974.07 188
16975.30 166
16976.54 192
16977.77 176
16979.00 171
16980.23 205
16981.46 168
16982.69 158
16983.92 151
16985.15 176
16986.38 151
16987.62 163
16988.85 155
16990.08 181
16991.31 185
16992.54 177
16993.77 165
16995.00 164
16996.24 163
16997.47 154
16998.70 163
16999.93 171
17001.16 161
17002.39 154
17003.63 159
17004.86 162
17006.09 160
17007.32 152
17008.55 167
17009.79 165
17011.02 148
17012.25 161
17013.48 160
17014.72 145
17015.95 160
17017.18 158
17018.41 138
17019.64 121
17020.88 127
17022.11 150
17023.34 154
17024.58 136
17025.81 153
17027.04 143
17028.27 150
17029.51 152
17030.74 150
17031.97 167
17033.21 135
17034.44 146
17035.67 146
17036.90 132
17038.14 139
17039.37 128
17040.60 142
17041.84 132
17043.07 131
17044.30 135
17045.54 135
17046.77 132
17048.00 142
17049.24 127
17050.47 123
17051.70 112
17052.94 132
17054.17 128
17055.41 113
17056.64 132
17057.87 144
17059.11 133
17060.34 126
17061.58 130
17062.81 136
17064.04 138
17065.28 113
17066.51 115
17067.75 120
17068.98 115
17070.21 106
17071.45 113
17072.68 115
17073.92 117
17075.15 112
17076.39 105
17077.62 133
17078.86 105
17080.09 131
17081.33 113
17082.56 111
17083.80 112
17085.03 106
17086.26 122
17087.50 137
17088.73 119
17089.97 118
17091.20 123
17092.44 118
17093.68 116
17094.91 118
17096.15 93
17097.38 104
17098.62 108
17099.85 109
17101.09 113
17102.32 95
17103.56 94
17104.79 104
17106.03 120
17107.26 127
17108.50 125
17109.74 116
17110.97 116
17112.21 111
17113.44 120
17114.68 123
17115.92 110
17117.15 105
17118.39 107
17119.62 113
17120.86 86
17122.10 95
17123.33 93
17124.57 110
17125.80 98
17127.04 106
17128.28 122
17129.51 99
17130.75 88
17131.99 114
17133.22 103
17134.46 97
17135.70 104
17136.93 102
17138.17 117
17139.41 112
17140.64 95
17141.88 114
17143.12 130
17144.35 96
17145.59 124
17146.83 109
17148.07 101
17149.30 94
17150.54 115
17151.78 97
17153.02 102
17154.25 115
17155.49 113
17156.73 95
17157.96 109
17159.20 105
17160.44 95
17161.68 93
17162.92 103
17164.15 96
17165.39 93
17166.63 108
17167.87 96
17169.10 97
17170.34 96
17171.58 101
17172.82 108
17174.06 111
17175.29 109
17176.53 114
17177.77 103
17179.01 109
17180.25 84
17181.49 104
17182.72 104
17183.96 97
17185.20 83
17186.44 100
17187.68 107
17188.92 103
17190.15 93
17191.39 95
17192.63 101
17193.87 93
17195.11 84
17196.35 91
17197.59 96
17198.83 89
17200.07 65
17201.30 100
17202.54 76
17203.78 106
17205.02 95
17206.26 95
17207.50 91
17208.74 75
17209.98 92
17211.22 74
17212.46 98
17213.70 91
17214.94 90
17216.18 92
17217.42 96
17218.66 97
17219.90 97
17221.14 105
17222.38 91
17223.62 98
17224.86 109
17226.10 77
17227.34 88
17228.58 92
17229.82 80
17231.06 100
17232.30 92
17233.54 100
17234.78 92
17236.02 85
17237.26 76
17238.50 91
17239.74 107
17240.98 88
17242.22 92
17243.46 88
17244.70 86
17245.94 81
17247.18 80
17248.42 106
17249.66 100
17250.90 103
17252.14 95
17253.39 100
17254.63 72
17255.87 69
17257.11 85
17258.35 78
17259.59 94
17260.83 95
17262.07 99
17263.31 103
17264.56 83
17265.80 89
17267.04 91
17268.28 95
17269.52 74
17270.76 77
17272.00 93
17273.25 84
17274.49 81
17275.73 86
17276.97 90
17278.21 80
17279.45 86
17280.70 73
17281.94 97
17283.18 90
17284.42 86
17285.66 92
17286.91 80
17288.15 79
17289.39 87
17290.63 87
17291.88 92
17293.12 82
17294.36 86
17295.60 81
17296.85 80
17298.09 78
17299.33 85
17300.57 75
17301.82 62
17303.06 86
17304.30 87
17305.54 84
17306.79 86
17308.03 72
17309.27 69
17310.52 87
17311.76 93
17313.00 91
17314.25 85
17315.49 58
17316.73 71
17317.97 74
17319.22 80
17320.46 69
17321.71 80
17322.95 85
17324.19 87
17325.44 83
17326.68 84
17327.92 97
17329.17 80
17330.41 85
17331.65 86
17332.90 92
17334.14 83
17335.39 85
17336.63 93
17337.87 69
17339.12 92
17340.36 101
17341.61 87
17342.85 67
17344.09 86
17345.34 83
17346.58 80
17347.83 68
17349.07 73
17350.32 97
17351.56 83
17352.80 75
17354.05 75
17355.29 81
17356.54 84
17357.78 86
17359.03 89
17360.27 87
17361.52 82
17362.76 83
17364.01 86
17365.25 80
17366.50 73
17367.74 82
17368.99 99
17370.23 91
17371.48 78
17372.72 78
17373.97 87
17375.21 78
17376.46 90
17377.70 76
17378.95 78
17380.19 80
17381.44 79
17382.69 80
17383.93 75
17385.18 82
17386.42 82
17387.67 77
17388.91 70
17390.16 70
17391.41 91
17392.65 92
17393.90 77
17395.14 70
17396.39 77
17397.64 86
17398.88 99
17400.13 85
17401.37 86
17402.62 76
17403.87 86
17405.11 82
17406.36 98
17407.61 86
17408.85 75
17410.10 78
17411.35 70
17412.59 80
17413.84 70
17415.09 77
17416.33 92
17417.58 77
17418.83 78
17420.07 80
17421.32 82
17422.57 80
17423.82 81
17425.06 85
17426.31 86
17427.56 88
17428.80 91
17430.05 80
17431.30 90
17432.55 82
17433.79 84
17435.04 85
17436.29 95
17437.54 75
17438.78 81
17440.03 77
17441.28 66
17442.53 68
17443.77 88
17445.02 89
17446.27 75
17447.52 82
17448.77 75
17450.01 82
17451.26 85
17452.51 92
17453.76 80
17455.01 81
17456.25 89
17457.50 74
17458.75 76
17460.00 82
17461.25 86
17462.50 90
17463.74 78
17464.99 88
17466.24 92
17467.49 73
17468.74 88
17469.99 78
17471.24 83
17472.49 86
17473.73 87
17474.98 77
17476.23 71
17477.48 84
17478.73 89
17479.98 80
17481.23 87
17482.48 95
17483.73 75
17484.98 115
17486.23 86
17487.47 93
17488.72 86
17489.97 104
17491.22 79
17492.47 101
17493.72 93
17494.97 92
17496.22 92
17497.47 82
17498.72 92
17499.97 87
17501.22 91
17502.47 101
17503.72 97
17504.97 92
17506.22 98
17507.47 79
17508.72 96
17509.97 104
17511.22 105
17512.47 97
17513.72 99
17514.97 95
17516.22 95
17517.47 103
17518.72 103
17519.97 98
17521.22 93
17522.47 88
17523.72 92
17524.98 101
17526.23 87
17527.48 112
17528.73 101
17529.98 113
17531.23 88
17532.48 96
17533.73 108
17534.98 92
17536.23 77
17537.48 103
17538.74 122
17539.99 96
17541.24 86
17542.49 102
17543.74 114
17544.99 103
17546.24 115
17547.50 103
17548.75 118
17550.00 122
17551.25 108
17552.50 107
17553.75 103
17555.01 112
17556.26 108
17557.51 109
17558.76 81
17560.01 102
17561.26 121
17562.52 116
17563.77 89
17565.02 104
17566.27 116
17567.53 116
17568.78 117
17570.03 122
17571.28 119
17572.53 126
17573.79 118
17575.04 140
17576.29 121
17577.54 151
17578.80 133
17580.05 121
17581.30 118
17582.56 124
17583.81 131
17585.06 111
17586.31 125
17587.57 124
17588.82 120
17590.07 134
17591.33 107
17592.58 135
17593.83 123
17595.08 119
17596.34 138
17597.59 123
17598.84 135
17600.10 144
17601.35 138
17602.61 135
17603.86 114
17605.11 141
17606.37 130
17607.62 139
17608.87 145
17610.13 129
17611.38 130
17612.63 153
17613.89 143
17615.14 138
17616.40 141
17617.65 158
17618.90 157
17620.16 140
17621.41 136
17622.67 143
17623.92 160
17625.17 144
17626.43 136
17627.68 149
17628.94 138
17630.19 141
17631.45 167
17632.70 152
17633.96 138
17635.21 150
17636.47 155
17637.72 161
17638.97 154
17640.23 167
17641.48 172
17642.74 158
17643.99 137
17645.25 156
17646.50 170
17647.76 172
17649.01 145
17650.27 145
17651.52 123
17652.78 166
17654.04 146
17655.29 155
17656.55 136
17657.80 119
17659.06 151
17660.31 148
17661.57 135
17662.82 127
17664.08 132
17665.33 118
17666.59 100
17667.85 119
17669.10 138
17670.36 126
17671.61 120
17672.87 143
17674.13 139
17675.38 126
17676.64 116
17677.89 143
17679.15 141
17680.41 139
17681.66 130
17682.92 130
17684.18 119
17685.43 124
17686.69 114
17687.95 123
17689.20 131
17690.46 138
17691.71 104
17692.97 112
17694.23 131
17695.49 125
17696.74 123
17698.00 104
17699.26 126
17700.51 130
17701.77 116
17703.03 120
17704.28 104
17705.54 105
17706.80 119
17708.06 113
17709.31 110
17710.57 125
17711.83 117
17713.08 119
17714.34 123
17715.60 98
17716.86 92
17718.11 106
17719.37 104
17720.63 98
17721.89 93
17723.15 120
17724.40 123
17725.66 125
17726.92 111
17728.18 125
17729.43 117
17730.69 108
17731.95 122
17733.21 106
17734.47 101
17735.73 90
17736.98 96
17738.24 112
17739.50 96
17740.76 104
17742.02 110
17743.28 102
17744.53 112
17745.79 105
17747.05 98
17748.31 101
17749.57 116
17750.83 115
17752.09 111
17753.34 112
17754.60 115
17755.86 103
17757.12 110
17758.38 93
17759.64 100
17760.90 116
17762.16 99
17763.42 109
17764.68 96
17765.94 120
17767.19 113
17768.45 104
17769.71 90
17770.97 98
17772.23 94
17773.49 117
17774.75 109
17776.01 110
17777.27 95
17778.53 94
17779.79 102
17781.05 102
17782.31 101
17783.57 100
17784.83 94
17786.09 95
17787.35 95
17788.61 95
17789.87 87
17791.13 71
17792.39 97
17793.65 99
17794.91 96
17796.17 98
17797.43 60
17798.69 77
17799.95 102
17801.21 100
17802.47 99
17803.73 102
17805.00 84
17806.26 112
17807.52 98
17808.78 92
17810.04 105
17811.30 109
17812.56 86
17813.82 108
17815.08 80
17816.34 87
17817.60 94
17818.87 75
17820.13 93
17821.39 75
17822.65 88
17823.91 86
17825.17 79
17826.43 69
17827.69 82
17828.96 77
17830.22 90
17831.48 76
17832.74 96
17834.00 101
17835.26 88
17836.53 78
17837.79 73
17839.05 72
17840.31 88
17841.57 82
17842.84 70
17844.10 71
17845.36 66
17846.62 77
17847.88 80
17849.15 72
17850.41 79
17851.67 77
17852.93 88
17854.20 81
17855.46 76
17856.72 74
17857.98 80
17859.25 76
17860.51 92
17861.77 62
17863.03 89
17864.30 68
17865.56 86
17866.82 78
17868.09 67
17869.35 75
17870.61 69
17871.87 75
17873.14 79
17874.40 76
17875.66 70
17876.93 81
17878.19 65
17879.45 70
17880.72 71
17881.98 74
17883.24 67
17884.51 62
17885.77 60
17887.03 63
17888.30 69
17889.56 69
17890.83 69
17892.09 81
17893.35 84
17894.62 77
17895.88 83
17897.14 75
17898.41 66
17899.67 56
17900.94 78
17902.20 64
17903.46 70
17904.73 56
17905.99 63
17907.26 61
17908.52 79
17909.79 66
17911.05 66
17912.32 69
17913.58 64
17914.84 84
17916.11 64
17917.37 78
17918.64 74
17919.90 86
17921.17 66
17922.43 66
17923.70 75
17924.96 68
17926.23 64
17927.49 71
17928.76 61
17930.02 86
17931.29 91
17932.55 79
17933.82 73
17935.08 77
17936.35 84
17937.61 71
17938.88 81
17940.14 85
17941.41 72
17942.68 79
17943.94 76
17945.21 74
17946.47 86
17947.74 80
17949.00 72
17950.27 74
17951.54 69
17952.80 76
17954.07 83
17955.33 68
17956.60 66
17957.87 68
17959.13 77
17960.40 86
17961.66 82
17962.93 69
17964.20 67
17965.46 57
17966.73 74
17968.00 66
17969.26 70
17970.53 68
17971.80 83
17973.06 79
17974.33 72
17975.60 66
17976.86 64
17978.13 73
17979.40 66
17980.66 65
17981.93 72
17983.20 66
17984.46 75
17985.73 76
17987.00 72
17988.26 73
17989.53 62
17990.80 78
17992.07 90
17993.33 83
17994.60 73
17995.87 72
17997.14 69
17998.40 74
17999.67 56
18000.94 71
18002.21 68
18003.47 75
18004.74 60
18006.01 65
18007.28 74
18008.55 62
18009.81 79
18011.08 76
18012.35 72
18013.62 64
18014.89 67
18016.15 71
18017.42 78
18018.69 69
18019.96 67
18021.23 65
18022.49 69
18023.76 77
18025.03 69
18026.30 81
18027.57 71
18028.84 83
18030.11 80
18031.37 69
18032.64 67
18033.91 67
18035.18 77
18036.45 78
18037.72 73
18038.99 78
18040.26 73
18041.53 65
18042.79 58
18044.06 77
18045.33 65
18046.60 58
18047.87 71
18049.14 72
18050.41 75
18051.68 80
18052.95 86
18054.22 71
18055.49 59
18056.76 73
18058.03 66
18059.30 56
18060.57 69
18061.84 76
18063.11 76
18064.38 65
18065.65 70
18066.92 68
18068.19 68
18069.46 72
18070.73 77
18072.00 68
18073.27 78
18074.54 76
18075.81 70
18077.08 80
18078.35 62
18079.62 74
18080.89 86
18082.16 62
18083.43 74
18084.70 69
18085.97 82
18087.24 83
18088.51 77
18089.78 79
18091.05 86
18092.32 94
18093.59 71
18094.87 68
18096.14 83
18097.41 71
18098.68 65
18099.95 76
18101.22 86
18102.49 83
18103.76 85
18105.03 80
18106.31 85
18107.58 75
18108.85 77
18110.12 71
18111.39 80
18112.66 80
18113.93 69
18115.21 65
18116.48 71
18117.75 73
18119.02 91
18120.29 78
18121.56 77
18122.84 76
18124.11 73
18125.38 80
18126.65 69
18127.92 76
18129.20 79
18130.47 90
18131.74 70
18133.01 78
18134.29 82
18135.56 76
18136.83 75
18138.10 56
18139.38 83
18140.65 76
18141.92 77
18143.19 86
18144.47 80
18145.74 81
18147.01 78
18148.28 63
18149.56 79
18150.83 82
18152.10 83
18153.38 79
18154.65 71
18155.92 74
18157.19 63
18158.47 71
18159.74 83
18161.01 69
18162.29 77
18163.56 87
18164.83 84
18166.11 79
18167.38 62
18168.65 77
18169.93 67
18171.20 73
18172.48 69
18173.75 76
18175.02 67
18176.30 70
18177.57 60
18178.84 72
18180.12 70
18181.39 63
18182.67 67
18183.94 62
18185.21 72
18186.49 54
18187.76 90
18189.04 84
18190.31 73
18191.59 74
18192.86 71
18194.13 70
18195.41 72
18196.68 85
18197.96 64
18199.23 70
18200.51 67
18201.78 59
18203.06 60
18204.33 68
18205.61 85
18206.88 83
18208.16 67
18209.43 58
18210.71 71
18211.98 72
18213.26 60
18214.53 73
18215.81 75
18217.08 58
18218.36 72
18219.63 63
18220.91 73
18222.18 76
18223.46 65
18224.73 63
18226.01 58
18227.28 74
18228.56 65
18229.84 69
18231.11 68
18232.39 68
18233.66 72
18234.94 79
18236.21 64
18237.49 63
18238.77 63
18240.04 73
18241.32 54
18242.59 74
18243.87 73
18245.15 77
18246.42 66
18247.70 76
18248.98 77
18250.25 77
18251.53 58
18252.81 76
18254.08 93
18255.36 73
18256.63 58
18257.91 79
18259.19 64
18260.46 72
18261.74 67
18263.02 74
18264.30 76
18265.57 68
18266.85 74
18268.13 68
18269.40 83
18270.68 64
18271.96 80
18273.23 91
18274.51 73
18275.79 76
18277.07 78
18278.34 60
18279.62 66
18280.90 80
18282.18 82
18283.45 78
18284.73 70
18286.01 78
18287.29 72
18288.56 76
18289.84 70
18291.12 67
18292.40 74
18293.68 66
18294.95 63
18296.23 85
18297.51 84
18298.79 78
18300.07 71
18301.34 74
18302.62 81
18303.90 89
18305.18 73
18306.46 55
18307.74 68
18309.01 79
18310.29 98
18311.57 72
18312.85 73
18314.13 60
18315.41 90
18316.69 66
18317.96 60
18319.24 60
18320.52 72
18321.80 87
18323.08 80
18324.36 73
18325.64 64
18326.92 88
18328.20 79
18329.47 82
18330.75 67
18332.03 60
18333.31 76
18334.59 78
18335.87 68
18337.15 68
18338.43 61
18339.71 73
18340.99 67
18342.27 81
18343.55 73
18344.83 81
18346.11 75
18347.39 84
18348.67 74
18349.95 74
18351.23 69
18352.51 74
18353.79 73
18355.07 67
18356.35 85
18357.63 63
18358.91 72
18360.19 66
18361.47 64
18362.75 77
18364.03 81
18365.31 81
18366.59 68
18367.87 72
18369.15 77
18370.43 57
18371.71 58
18372.99 72
18374.27 68
18375.55 64
18376.83 68
18378.12 81
18379.40 73
18380.68 63
18381.96 69
18383.24 67
18384.52 55
18385.80 62
18387.08 75
18388.36 71
18389.65 72
18390.93 65
18392.21 82
18393.49 77
18394.77 79
18396.05 66
18397.33 65
18398.62 57
18399.90 65
18401.18 70
18402.46 78
18403.74 70
18405.02 74
18406.31 65
18407.59 74
18408.87 71
18410.15 82
18411.43 77
18412.72 71
18414.00 72
18415.28 70
18416.56 73
18417.84 75
18419.13 72
18420.41 82
18421.69 68
18422.97 63
18424.26 63
18425.54 73
18426.82 55
18428.10 68
18429.39 72
18430.67 67
18431.95 55
18433.23 80
18434.52 67
18435.80 81
18437.08 68
18438.37 73
18439.65 70
18440.93 63
18442.22 52
18443.50 53
18444.78 64
18446.06 67
18447.35 65
18448.63 68
18449.91 72
18451.20 63
18452.48 57
18453.76 59
18455.05 64
18456.33 70
18457.62 81
18458.90 77
18460.18 68
18461.47 59
18462.75 70
18464.03 74
18465.32 81
18466.60 53
18467.89 60
18469.17 66
18470.45 72
18471.74 76
18473.02 82
18474.31 65
18475.59 60
18476.88 80
18478.16 64
18479.44 71
18480.73 58
18482.01 81
18483.30 72
18484.58 63
18485.87 76
18487.15 78
18488.44 73
18489.72 69
18491.01 54
18492.29 64
18493.58 66
18494.86 66
18496.15 64
18497.43 69
18498.72 60
18500.00 72
18501.29 85
18502.57 78
18503.86 67
18505.14 61
18506.43 70
18507.71 83
18509.00 68
18510.28 61
18511.57 70
18512.85 75
18514.14 79
18515.42 92
18516.71 81
18518.00 63
18519.28 72
18520.57 81
18521.85 68
18523.14 66
18524.43 68
18525.71 63
18527.00 66
18528.28 72
18529.57 67
18530.86 85
18532.14 74
18533.43 68
18534.71 72
18536.00 82
18537.29 72
18538.57 72
18539.86 93
18541.15 69
18542.43 62
18543.72 73
18545.01 67
18546.29 76
18547.58 53
18548.87 65
18550.15 69
18551.44 72
18552.73 64
18554.01 65
18555.30 69
18556.59 65
18557.88 72
18559.16 75
18560.45 70
18561.74 64
18563.02 67
18564.31 77
18565.60 73
18566.89 62
18568.17 73
18569.46 84
18570.75 92
18572.04 68
18573.32 58
18574.61 78
18575.90 68
18577.19 72
18578.48 77
18579.76 72
18581.05 73
18582.34 77
18583.63 64
18584.92 66
18586.20 54
18587.49 76
18588.78 94
18590.07 66
18591.36 56
18592.64 78
18593.93 83
18595.22 77
18596.51 62
18597.80 75
18599.09 80
18600.38 75
18601.66 99
18602.95 73
18604.24 66
18605.53 62
18606.82 71
18608.11 72
18609.40 76
18610.69 83
18611.98 98
18613.26 78
18614.55 77
18615.84 65
18617.13 90
18618.42 79
18619.71 79
18621.00 79
18622.29 79
18623.58 71
18624.87 87
18626.16 80
18627.45 76
18628.74 87
18630.03 73
18631.32 75
18632.61 68
18633.89 57
18635.18 68
18636.47 67
18637.76 74
18639.05 69
18640.34 71
18641.63 85
18642.92 74
18644.21 79
18645.50 63
18646.79 70
18648.09 76
18649.38 53
18650.67 83
18651.96 64
18653.25 72
18654.54 74
18655.83 75
18657.12 67
18658.41 70
18659.70 71
18660.99 63
18662.28 67
18663.57 73
18664.86 77
18666.15 65
18667.44 63
18668.74 63
18670.03 67
18671.32 63
18672.61 51
18673.90 58
18675.19 79
18676.48 61
18677.77 68
18679.06 70
18680.36 76
18681.65 56
18682.94 80
18684.23 73
18685.52 72
18686.81 59
18688.11 50
18689.40 80
18690.69 65
18691.98 61
18693.27 58
18694.56 49
18695.86 54
18697.15 60
18698.44 57
18699.73 73
18701.02 66
18702.32 59
18703.61 59
18704.90 55
18706.19 48
18707.48 53
18708.78 56
18710.07 84
18711.36 64
18712.65 59
18713.95 75
18715.24 68
18716.53 71
18717.83 70
18719.12 72
18720.41 51
18721.70 70
18723.00 65
18724.29 79
18725.58 70
18726.87 60
18728.17 66
18729.46 75
18730.75 68
18732.05 70
18733.34 56
18734.63 51
18735.93 48
18737.22 57
18738.51 52
18739.81 57
18741.10 62
18742.39 49
18743.69 72
18744.98 76
18746.27 65
18747.57 55
18748.86 59
18750.16 53
18751.45 59
18752.74 70
18754.04 66
18755.33 73
18756.63 65
18757.92 65
18759.21 61
18760.51 70
18761.80 65
18763.10 60
18764.39 61
18765.69 62
18766.98 81
18768.27 60
18769.57 51
18770.86 47
18772.16 53
18773.45 60
18774.75 66
18776.04 63
18777.34 53
18778.63 58
18779.93 76
18781.22 57
18782.52 68
18783.81 52
18785.11 56
18786.40 65
18787.70 75
18788.99 60
18790.29 51
18791.58 70
18792.88 61
18794.17 57
18795.47 51
18796.76 48
18798.06 56
18799.35 60
18800.65 57
18801.94 72
18803.24 77
18804.54 61
18805.83 57
18807.13 51
18808.42 56
18809.72 67
18811.01 59
18812.31 64
18813.61 53
18814.90 63
18816.20 62
18817.49 61
18818.79 60
18820.09 54
18821.38 64
18822.68 69
18823.98 56
18825.27 54
18826.57 51
18827.87 60
18829.16 61
18830.46 58
18831.75 49
18833.05 53
18834.35 60
18835.64 49
18836.94 69
18838.24 60
18839.54 57
18840.83 61
18842.13 73
18843.43 62
18844.72 53
18846.02 58
18847.32 52
18848.61 61
18849.91 65
18851.21 44
18852.51 70
18853.80 62
18855.10 58
18856.40 61
18857.70 61
18858.99 67
18860.29 56
18861.59 70
18862.89 50
18864.18 67
18865.48 63
18866.78 70
18868.08 59
18869.38 57
18870.67 40
18871.97 46
18873.27 70
18874.57 69
18875.87 81
18877.16 55
18878.46 60
18879.76 47
18881.06 65
18882.36 73
18883.66 61
18884.95 70
18886.25 68
18887.55 61
18888.85 65
18890.15 78
18891.45 62
18892.75 71
18894.04 63
18895.34 71
18896.64 65
18897.94 59
18899.24 54
18900.54 72
18901.84 63
18903.14 67
18904.44 47
18905.74 56
18907.03 46
18908.33 57
18909.63 54
18910.93 63
18912.23 55
18913.53 64
18914.83 61
18916.13 54
18917.43 58
18918.73 53
18920.03 61
18921.33 59
18922.63 63
18923.93 69
18925.23 68
18926.53 58
18927.83 63
18929.13 50
18930.43 52
18931.73 57
18933.03 66
18934.33 53
18935.63 59
18936.93 51
18938.23 64
18939.53 73
18940.83 50
18942.13 58
18943.43 57
18944.73 65
18946.03 60
18947.33 67
18948.63 56
18949.93 54
18951.23 41
18952.53 49
18953.84 67
18955.14 61
18956.44 61
18957.74 53
18959.04 55
18960.34 55
18961.64 64
18962.94 62
18964.24 56
18965.54 54
18966.85 61
18968.15 60
18969.45 42
18970.75 57
18972.05 58
18973.35 61
18974.65 53
18975.96 66
18977.26 49
18978.56 63
18979.86 50
18981.16 58
18982.46 58
18983.77 68
18985.07 52
18986.37 62
18987.67 66
18988.97 50
18990.28 58
18991.58 62
18992.88 53
18994.18 50
18995.49 52
18996.79 57
18998.09 49
18999.39 43
19000.69 59
19002.00 58
19003.30 48
19004.60 43
19005.90 54
19007.21 49
19008.51 69
19009.81 61
19011.12 61
19012.42 59
19013.72 69
19015.02 51
19016.33 63
19017.63 50
19018.93 56
19020.24 56
19021.54 45
19022.84 62
19024.15 61
19025.45 67
19026.75 69
19028.06 52
19029.36 55
19030.66 51
19031.97 48
19033.27 56
19034.57 66
19035.88 69
19037.18 53
19038.48 57
19039.79 68
19041.09 52
19042.40 70
19043.70 58
19045.00 60
19046.31 53
19047.61 64
19048.92 54
19050.22 58
19051.52 62
19052.83 46
19054.13 63
19055.44 58
19056.74 55
19058.05 45
19059.35 68
19060.65 76
19061.96 55
19063.26 53
19064.57 46
19065.87 54
19067.18 51
19068.48 73
19069.79 71
19071.09 74
19072.40 58
19073.70 53
19075.01 51
19076.31 48
19077.62 42
19078.92 68
19080.23 64
19081.53 59
19082.84 44
19084.14 45
19085.45 59
19086.75 72
19088.06 57
19089.36 69
19090.67 58
19091.98 59
19093.28 58
19094.59 55
19095.89 52
19097.20 45
19098.50 58
19099.81 66
19101.12 53
19102.42 52
19103.73 52
19105.03 50
19106.34 51
19107.65 54
19108.95 58
19110.26 56
19111.56 57
19112.87 67
19114.18 73
19115.48 54
19116.79 55
19118.10 61
19119.40 54
19120.71 62
19122.02 53
19123.32 55
19124.63 63
19125.94 65
19127.24 57
19128.55 70
19129.86 54
19131.16 63
19132.47 67
19133.78 56
19135.08 59
19136.39 52
19137.70 47
19139.01 61
19140.31 57
19141.62 56
19142.93 54
19144.23 73
19145.54 60
19146.85 48
19148.16 51
19149.46 59
19150.77 56
19152.08 65
19153.39 67
19154.69 68
19156.00 64
19157.31 56
19158.62 59
19159.93 51
19161.23 59
19162.54 49
19163.85 57
19165.16 64
19166.47 69
19167.77 62
19169.08 71
19170.39 53
19171.70 52
19173.01 59
19174.32 47
19175.62 52
19176.93 59
19178.24 63
19179.55 54
19180.86 55
19182.17 50
19183.48 65
19184.78 53
19186.09 45
19187.40 59
19188.71 52
19190.02 67
19191.33 56
19192.64 55
19193.95 52
19195.26 76
19196.56 60
19197.87 50
19199.18 59
19200.49 60
19201.80 47
19203.11 52
19204.42 55
19205.73 43
19207.04 55
19208.35 52
19209.66 55
19210.97 52
19212.28 60
19213.59 60
19214.90 64
19216.21 65
19217.52 45
19218.83 56
19220.14 69
19221.45 52
19222.76 61
19224.07 53
19225.38 65
19226.69 63
19228.00 59
19229.31 36
19230.62 60
19231.93 54
19233.24 52
19234.55 64
19235.86 42
19237.17 50
19238.48 44
19239.79 52
19241.10 45
19242.41 60
19243.72 55
19245.03 62
19246.35 47
19247.66 46
19248.97 47
19250.28 61
19251.59 67
19252.90 58
19254.21 64
19255.52 54
19256.83 56
19258.14 50
19259.46 57
19260.77 46
19262.08 45
19263.39 53
19264.70 51
19266.01 50
19267.32 54
19268.64 46
19269.95 52
19271.26 55
19272.57 73
19273.88 67
19275.20 55
19276.51 51
19277.82 48
19279.13 53
19280.44 51
19281.75 57
19283.07 47
19284.38 49
19285.69 63
19287.00 53
19288.32 47
19289.63 53
19290.94 50
19292.25 39
19293.57 56
19294.88 42
19296.19 55
19297.50 46
19298.82 46
19300.13 46
19301.44 59
19302.75 44
19304.07 45
19305.38 56
19306.69 65
19308.01 56
19309.32 53
19310.63 49
19311.94 44
19313.26 51
19314.57 52
19315.88 51
19317.20 56
19318.51 59
19319.82 38
19321.14 43
19322.45 51
19323.76 61
19325.08 55
19326.39 64
19327.70 51
19329.02 56
19330.33 49
19331.65 43
19332.96 55
19334.27 42
19335.59 54
19336.90 57
19338.22 62
19339.53 54
19340.84 55
19342.16 48
19343.47 58
19344.79 48
19346.10 49
19347.41 58
19348.73 58
19350.04 52
19351.36 52
19352.67 54
19353.99 59
19355.30 53
19356.62 50
19357.93 49
19359.25 53
19360.56 49
19361.87 54
19363.19 59
19364.50 57
19365.82 57
19367.13 52
19368.45 53
19369.76 56
19371.08 53
19372.39 52
19373.71 51
19375.02 41
19376.34 44
19377.66 46
19378.97 43
19380.29 55
19381.60 56
19382.92 46
19384.23 55
19385.55 53
19386.86 56
19388.18 45
19389.50 51
19390.81 62
19392.13 47
19393.44 46
19394.76 53
19396.07 55
19397.39 62
19398.71 59
19400.02 52
19401.34 54
19402.65 63
19403.97 49
19405.29 55
19406.60 48
19407.92 56
19409.24 50
19410.55 56
19411.87 38
19413.19 57
19414.50 44
19415.82 56
19417.14 45
19418.45 43
19419.77 41
19421.09 48
19422.40 51
19423.72 49
19425.04 52
19426.35 43
19427.67 57
19428.99 52
19430.30 58
19431.62 41
19432.94 53
19434.26 62
19435.57 63
19436.89 42
19438.21 43
19439.53 39
19440.84 53
19442.16 52
19443.48 56
19444.80 62
19446.11 52
19447.43 63
19448.75 63
19450.07 40
19451.38 42
19452.70 60
19454.02 53
19455.34 55
19456.66 57
19457.97 55
19459.29 45
19460.61 45
19461.93 57
19463.25 47
19464.57 49
19465.88 54
19467.20 59
19468.52 53
19469.84 52
19471.16 51
19472.48 48
19473.79 60
19475.11 53
19476.43 49
19477.75 63
19479.07 53
19480.39 55
19481.71 43
19483.03 56
19484.34 59
19485.66 51
19486.98 55
19488.30 47
19489.62 53
19490.94 53
19492.26 50
19493.58 49
19494.90 58
19496.22 48
19497.54 58
19498.86 59
19500.18 44
19501.50 51
19502.81 44
19504.13 65
19505.45 62
19506.77 60
19508.09 57
19509.41 59
19510.73 56
19512.05 59
19513.37 49
19514.69 47
19516.01 38
19517.33 48
19518.65 62
19519.97 47
19521.29 56
19522.61 44
19523.93 55
19525.25 51
19526.57 56
19527.89 54
19529.22 39
19530.54 45
19531.86 59
19533.18 64
19534.50 52
19535.82 49
19537.14 53
19538.46 45
19539.78 54
19541.10 57
19542.42 40
19543.74 53
19545.06 50
19546.39 58
19547.71 38
19549.03 55
19550.35 49
19551.67 55
19552.99 51
19554.31 53
19555.63 40
19556.96 63
19558.28 52
19559.60 54
19560.92 58
19562.24 50
19563.56 56
19564.88 52
19566.21 59
19567.53 37
19568.85 66
19570.17 59
19571.49 65
19572.82 49
19574.14 62
19575.46 56
19576.78 51
19578.10 52
19579.43 60
19580.75 39
19582.07 43
19583.39 57
19584.72 54
19586.04 53
19587.36 44
19588.68 58
19590.01 45
19591.33 55
19592.65 54
19593.97 59
19595.30 50
19596.62 42
19597.94 47
19599.26 54
19600.59 63
19601.91 58
19603.23 65
19604.56 49
19605.88 40
19607.20 52
19608.53 71
19609.85 48
19611.17 65
19612.49 49
19613.82 56
19615.14 53
19616.47 75
19617.79 61
19619.11 49
19620.44 56
19621.76 40
19623.08 61
19624.41 49
19625.73 51
19627.05 57
19628.38 67
19629.70 46
19631.03 63
19632.35 38
19633.67 52
19635.00 48
19636.32 50
19637.65 52
19638.97 69
19640.29 56
19641.62 68
19642.94 67
19644.27 56
19645.59 51
19646.92 49
19648.24 57
19649.57 50
19650.89 53
19652.21 58
19653.54 59
19654.86 47
19656.19 57
19657.51 50
19658.84 55
19660.16 49
19661.49 40
19662.81 58
19664.14 52
19665.46 55
19666.79 57
19668.11 57
19669.44 47
19670.76 47
19672.09 47
19673.41 63
19674.74 69
19676.07 46
19677.39 55
19678.72 47
19680.04 38
19681.37 66
19682.69 74
19684.02 61
19685.34 43
19686.67 50
19688.00 52
19689.32 57
19690.65 56
19691.97 64
19693.30 56
19694.63 47
19695.95 52
19697.28 56
19698.60 46
19699.93 48
19701.26 57
19702.58 67
19703.91 66
19705.24 64
19706.56 59
19707.89 60
19709.22 50
19710.54 57
19711.87 64
19713.20 66
19714.52 64
19715.85 69
19717.18 62
19718.50 71
19719.83 45
19721.16 60
19722.48 60
19723.81 59
19725.14 50
19726.47 53
19727.79 53
19729.12 57
19730.45 45
19731.77 46
19733.10 46
19734.43 55
19735.76 52
19737.08 52
19738.41 55
19739.74 46
19741.07 57
19742.39 56
19743.72 59
19745.05 47
19746.38 58
19747.71 57
19749.03 47
19750.36 47
19751.69 55
19753.02 60
19754.35 55
19755.67 48
19757.00 43
19758.33 61
19759.66 41
19760.99 56
19762.31 42
19763.64 68
19764.97 57
19766.30 42
19767.63 57
19768.96 50
19770.29 41
19771.61 56
19772.94 51
19774.27 50
19775.60 42
19776.93 47
19778.26 48
19779.59 44
19780.92 43
19782.25 56
19783.57 56
19784.90 49
19786.23 62
19787.56 63
19788.89 54
19790.22 48
19791.55 63
19792.88 46
19794.21 44
19795.54 75
19796.87 54
19798.20 43
19799.53 59
19800.86 52
19802.19 63
19803.52 76
19804.85 51
19806.18 59
19807.50 51
19808.83 54
19810.16 53
19811.49 60
19812.82 53
19814.15 63
19815.49 55
19816.82 45
19818.15 66
19819.48 58
19820.81 58
19822.14 50
19823.47 44
19824.80 56
19826.13 50
19827.46 58
19828.79 53
19830.12 54
19831.45 63
19832.78 55
19834.11 57
19835.44 55
19836.77 58
19838.10 58
19839.44 60
19840.77 57
19842.10 64
19843.43 57
19844.76 50
19846.09 49
19847.42 60
19848.75 58
19850.08 62
19851.42 62
19852.75 45
19854.08 40
19855.41 59
19856.74 56
19858.07 38
19859.40 46
19860.74 49
19862.07 48
19863.40 35
19864.73 52
19866.06 53
19867.40 53
19868.73 50
19870.06 58
19871.39 68
19872.72 47
19874.06 66
19875.39 56
19876.72 54
19878.05 50
19879.38 41
19880.72 55
19882.05 64
19883.38 55
19884.71 51
19886.05 50
19887.38 45
19888.71 61
19890.04 70
19891.38 66
19892.71 50
19894.04 39
19895.38 66
19896.71 46
19898.04 59
19899.37 45
19900.71 50
19902.04 58
19903.37 48
19904.71 48
19906.04 59
19907.37 59
19908.71 65
19910.04 54
19911.37 46
19912.71 49
19914.04 62
19915.37 64
19916.71 61
19918.04 54
19919.37 64
19920.71 55
19922.04 51
19923.37 55
19924.71 57
19926.04 59
19927.38 56
19928.71 56
19930.04 56
19931.38 46
19932.71 60
19934.05 61
19935.38 58
19936.71 44
19938.05 52
19939.38 58
19940.72 58
19942.05 53
19943.39 54
19944.72 37
19946.06 53
19947.39 59
19948.72 52
19950.06 51
19951.39 67
19952.73 56
19954.06 40
19955.40 51
19956.73 55
19958.07 56
19959.40 47
19960.74 37
19962.07 53
19963.41 62
19964.74 76
19966.08 49
19967.41 49
19968.75 54
19970.08 55
19971.42 64
19972.76 60
19974.09 50
19975.43 60
19976.76 42
19978.10 48
19979.43 48
19980.77 54
19982.10 66
19983.44 60
19984.78 58
19986.11 61
19987.45 46
19988.78 62
19990.12 55
19991.46 64
19992.79 50
19994.13 55
19995.46 59
19996.80 53
19998.14 42
19999.47 48
20000.81 46
20002.15 51
20003.48 52
20004.82 60
20006.16 59
20007.49 50
20008.83 56
20010.17 52
20011.50 58
20012.84 57
20014.18 51
20015.51 64
20016.85 53
20018.19 56
20019.52 51
20020.86 47
20022.20 53
20023.53 54
20024.87 47
20026.21 54
20027.55 54
20028.88 57
20030.22 53
20031.56 65
20032.90 60
20034.23 45
20035.57 66
20036.91 61
20038.25 62
20039.58 59
20040.92 59
20042.26 44
20043.60 68
20044.93 55
20046.27 36
20047.61 46
20048.95 53
20050.29 61
20051.62 46
20052.96 63
20054.30 71
20055.64 65
20056.98 54
20058.32 42
20059.65 53
20060.99 44
20062.33 54
20063.67 62
20065.01 53
20066.35 60
20067.68 49
20069.02 57
20070.36 60
20071.70 44
20073.04 45
20074.38 54
20075.72 63
20077.06 51
20078.40 47
20079.73 55
20081.07 64
20082.41 58
20083.75 61
20085.09 69
20086.43 59
20087.77 42
20089.11 44
20090.45 56
20091.79 55
20093.13 59
20094.47 57
20095.81 68
20097.15 59
20098.48 57
20099.82 47
20101.16 58
20102.50 64
20103.84 66
20105.18 53
20106.52 54
20107.86 63
20109.20 64
20110.54 56
20111.88 45
20113.22 55
20114.56 48
20115.90 74
20117.24 47
20118.58 47
20119.93 49
20121.27 57
20122.61 59
20123.95 54
20125.29 53
20126.63 57
20127.97 65
20129.31 58
20130.65 51
20131.99 49
20133.33 50
20134.67 41
20136.01 58
