# Supplementary material for: MALDI-TOF MS typing enables the classification of brewing yeasts of the genus Saccharomyces to major beer styles
Source: PLoS One. 2017 Aug 9;12(8):e0181694. doi: 10.1371/journal.pone.0181694 (PMC5549903; doi:10.1371/journal.pone.0181694)
Supplement: S8 File — The directory includes 90 raw files and was zipped to “.zip”; the folder has three strains with 30 spectra per strain; S1 Text explains the raw files with an example and Table 1 represents the yeast strains used within the experiment. (ZIP) [file pone.0181694.s011.zip › 22-24/30281-168-Lag-Lag-Lag-YPG-18h-E-E_2016-09-23_8_0_C12_1.dat]

1999.90 1173
2000.32 1293
2000.75 1305
2001.17 1314
2001.59 1198
2002.01 1194
2002.43 1166
2002.86 1115
2003.28 1144
2003.70 1091
2004.12 1094
2004.54 1144
2004.97 1073
2005.39 984
2005.81 1037
2006.23 1054
2006.66 1043
2007.08 1010
2007.50 1072
2007.92 1056
2008.35 1042
2008.77 1134
2009.19 1122
2009.61 1106
2010.04 1112
2010.46 1056
2010.88 1025
2011.31 1034
2011.73 1074
2012.15 987
2012.57 1028
2013.00 1049
2013.42 1028
2013.84 1016
2014.27 962
2014.69 995
2015.11 978
2015.54 987
2015.96 1020
2016.38 1059
2016.81 1063
2017.23 1074
2017.65 1153
2018.08 1083
2018.50 1121
2018.93 1146
2019.35 1140
2019.77 1073
2020.20 1062
2020.62 1112
2021.04 1052
2021.47 963
2021.89 1049
2022.32 1052
2022.74 1022
2023.17 1025
2023.59 1035
2024.01 1077
2024.44 1047
2024.86 1014
2025.29 1039
2025.71 943
2026.14 1026
2026.56 1036
2026.98 970
2027.41 937
2027.83 982
2028.26 1054
2028.68 991
2029.11 946
2029.53 983
2029.96 963
2030.38 949
2030.81 946
2031.23 956
2031.66 954
2032.08 974
2032.51 977
2032.93 961
2033.36 994
2033.78 978
2034.21 1096
2034.63 1051
2035.06 930
2035.49 890
2035.91 994
2036.34 962
2036.76 995
2037.19 962
2037.61 980
2038.04 1006
2038.47 1022
2038.89 1044
2039.32 1028
2039.74 1019
2040.17 1018
2040.59 1009
2041.02 1008
2041.45 1012
2041.87 1046
2042.30 1053
2042.73 1066
2043.15 1080
2043.58 1070
2044.00 1009
2044.43 1061
2044.86 1032
2045.28 1057
2045.71 1014
2046.14 1032
2046.56 1005
2046.99 1088
2047.42 1053
2047.84 1026
2048.27 1017
2048.70 1030
2049.12 1051
2049.55 1028
2049.98 927
2050.40 990
2050.83 1037
2051.26 1010
2051.69 1067
2052.11 1023
2052.54 1007
2052.97 997
2053.40 1010
2053.82 1053
2054.25 983
2054.68 976
2055.10 1011
2055.53 1025
2055.96 992
2056.39 1038
2056.82 1119
2057.24 1037
2057.67 1061
2058.10 1124
2058.53 1108
2058.95 1118
2059.38 1096
2059.81 1091
2060.24 1179
2060.67 1101
2061.09 1091
2061.52 1049
2061.95 1141
2062.38 1100
2062.81 1137
2063.24 1109
2063.66 1169
2064.09 1206
2064.52 1264
2064.95 1345
2065.38 1489
2065.81 1582
2066.24 1615
2066.66 1529
2067.09 1481
2067.52 1476
2067.95 1361
2068.38 1380
2068.81 1159
2069.24 1200
2069.67 1105
2070.10 1029
2070.52 1100
2070.95 1048
2071.38 1077
2071.81 1024
2072.24 1060
2072.67 1045
2073.10 1024
2073.53 1016
2073.96 1068
2074.39 1010
2074.82 1019
2075.25 1100
2075.68 1148
2076.11 1054
2076.54 1095
2076.97 1046
2077.40 1049
2077.83 1112
2078.26 1100
2078.69 1101
2079.12 1159
2079.55 1112
2079.98 1093
2080.41 1149
2080.84 1124
2081.27 1087
2081.70 1156
2082.13 1161
2082.56 1092
2082.99 1126
2083.42 1054
2083.85 1012
2084.28 1020
2084.71 1074
2085.14 1053
2085.57 1041
2086.00 1013
2086.43 1027
2086.86 994
2087.29 1033
2087.73 979
2088.16 1064
2088.59 1039
2089.02 965
2089.45 944
2089.88 1030
2090.31 1003
2090.74 1036
2091.17 936
2091.61 952
2092.04 1057
2092.47 1118
2092.90 1045
2093.33 968
2093.76 1056
2094.19 1043
2094.63 1039
2095.06 1010
2095.49 1045
2095.92 969
2096.35 960
2096.78 974
2097.22 946
2097.65 1017
2098.08 1010
2098.51 974
2098.94 924
2099.38 979
2099.81 1007
2100.24 988
2100.67 968
2101.11 897
2101.54 912
2101.97 966
2102.40 1018
2102.83 960
2103.27 956
2103.70 926
2104.13 968
2104.56 973
2105.00 997
2105.43 1041
2105.86 1050
2106.30 996
2106.73 1059
2107.16 1056
2107.59 1037
2108.03 1030
2108.46 1032
2108.89 1053
2109.33 1073
2109.76 991
2110.19 1020
2110.63 936
2111.06 960
2111.49 982
2111.93 985
2112.36 929
2112.79 994
2113.23 969
2113.66 962
2114.09 972
2114.53 1017
2114.96 1055
2115.40 955
2115.83 1014
2116.26 975
2116.70 988
2117.13 985
2117.56 1003
2118.00 995
2118.43 906
2118.87 909
2119.30 983
2119.73 953
2120.17 990
2120.60 959
2121.04 989
2121.47 949
2121.91 985
2122.34 954
2122.78 906
2123.21 1060
2123.64 1114
2124.08 1017
2124.51 1025
2124.95 964
2125.38 912
2125.82 953
2126.25 1031
2126.69 968
2127.12 955
2127.56 1034
2127.99 1067
2128.43 1079
2128.86 1073
2129.30 1119
2129.73 1178
2130.17 1267
2130.60 1301
2131.04 1186
2131.47 1150
2131.91 1172
2132.35 1155
2132.78 1144
2133.22 1067
2133.65 1077
2134.09 1099
2134.52 1100
2134.96 1082
2135.40 993
2135.83 1035
2136.27 1034
2136.70 983
2137.14 991
2137.57 1019
2138.01 937
2138.45 1054
2138.88 1004
2139.32 1016
2139.76 966
2140.19 965
2140.63 979
2141.06 910
2141.50 998
2141.94 948
2142.37 931
2142.81 892
2143.25 979
2143.68 945
2144.12 920
2144.56 941
2144.99 951
2145.43 982
2145.87 1020
2146.30 971
2146.74 1048
2147.18 1101
2147.62 1091
2148.05 1065
2148.49 1146
2148.93 1170
2149.36 1223
2149.80 1281
2150.24 1292
2150.68 1290
2151.11 1242
2151.55 1330
2151.99 1287
2152.43 1225
2152.86 1203
2153.30 1199
2153.74 1134
2154.18 1104
2154.61 1061
2155.05 1107
2155.49 1055
2155.93 1041
2156.37 1068
2156.80 1036
2157.24 1089
2157.68 1088
2158.12 1044
2158.56 990
2158.99 1031
2159.43 1041
2159.87 1007
2160.31 939
2160.75 1081
2161.19 1059
2161.62 1065
2162.06 1113
2162.50 1118
2162.94 1164
2163.38 1125
2163.82 1130
2164.26 1112
2164.69 1164
2165.13 1188
2165.57 1251
2166.01 1334
2166.45 1275
2166.89 1175
2167.33 1248
2167.77 1241
2168.21 1242
2168.65 1198
2169.08 1177
2169.52 1261
2169.96 1234
2170.40 1257
2170.84 1279
2171.28 1253
2171.72 1192
2172.16 1222
2172.60 1170
2173.04 1299
2173.48 1212
2173.92 1263
2174.36 1246
2174.80 1252
2175.24 1271
2175.68 1299
2176.12 1266
2176.56 1261
2177.00 1250
2177.44 1251
2177.88 1268
2178.32 1240
2178.76 1217
2179.20 1224
2179.64 1283
2180.08 1287
2180.52 1143
2180.96 1170
2181.40 1173
2181.84 1150
2182.28 1101
2182.72 1048
2183.16 1089
2183.60 1028
2184.04 1029
2184.48 1043
2184.93 1044
2185.37 1057
2185.81 1039
2186.25 1060
2186.69 1025
2187.13 1122
2187.57 1098
2188.01 1086
2188.45 1179
2188.89 1169
2189.34 1100
2189.78 1090
2190.22 1071
2190.66 1154
2191.10 1142
2191.54 1143
2191.98 1140
2192.43 1099
2192.87 1138
2193.31 1179
2193.75 1189
2194.19 1162
2194.63 1185
2195.08 1224
2195.52 1277
2195.96 1302
2196.40 1332
2196.84 1217
2197.29 1181
2197.73 1266
2198.17 1138
2198.61 1081
2199.06 1105
2199.50 1177
2199.94 1129
2200.38 1037
2200.82 1081
2201.27 1119
2201.71 1070
2202.15 1131
2202.59 1145
2203.04 1165
2203.48 1202
2203.92 1199
2204.37 1144
2204.81 1176
2205.25 1119
2205.69 1183
2206.14 1187
2206.58 1125
2207.02 1145
2207.47 1213
2207.91 1270
2208.35 1217
2208.80 1242
2209.24 1274
2209.68 1332
2210.13 1339
2210.57 1388
2211.01 1336
2211.46 1242
2211.90 1418
2212.34 1324
2212.79 1314
2213.23 1321
2213.67 1264
2214.12 1288
2214.56 1264
2215.01 1184
2215.45 1141
2215.89 1180
2216.34 1172
2216.78 1156
2217.23 1203
2217.67 1248
2218.11 1203
2218.56 1149
2219.00 1108
2219.45 1133
2219.89 1172
2220.34 1244
2220.78 1251
2221.22 1204
2221.67 1162
2222.11 1198
2222.56 1217
2223.00 1165
2223.45 1176
2223.89 1160
2224.34 1202
2224.78 1202
2225.23 1270
2225.67 1294
2226.12 1266
2226.56 1268
2227.01 1343
2227.45 1277
2227.90 1220
2228.34 1310
2228.79 1354
2229.23 1346
2229.68 1352
2230.12 1364
2230.57 1310
2231.01 1428
2231.46 1427
2231.90 1333
2232.35 1419
2232.80 1373
2233.24 1371
2233.69 1379
2234.13 1445
2234.58 1387
2235.02 1365
2235.47 1313
2235.92 1337
2236.36 1299
2236.81 1270
2237.25 1109
2237.70 1144
2238.15 1206
2238.59 1160
2239.04 1092
2239.49 1164
2239.93 1151
2240.38 1099
2240.82 1155
2241.27 1134
2241.72 1127
2242.16 1064
2242.61 1080
2243.06 1144
2243.50 1112
2243.95 1094
2244.40 1149
2244.84 1149
2245.29 1120
2245.74 1050
2246.19 1073
2246.63 1099
2247.08 1042
2247.53 1096
2247.97 1085
2248.42 1153
2248.87 1173
2249.32 1140
2249.76 1071
2250.21 1113
2250.66 1121
2251.10 1163
2251.55 1098
2252.00 1115
2252.45 1202
2252.89 1214
2253.34 1214
2253.79 1271
2254.24 1218
2254.69 1201
2255.13 1143
2255.58 1147
2256.03 1136
2256.48 1235
2256.93 1231
2257.37 1152
2257.82 1061
2258.27 1126
2258.72 1202
2259.17 1178
2259.61 1223
2260.06 1237
2260.51 1247
2260.96 1253
2261.41 1301
2261.86 1408
2262.31 1440
2262.75 1552
2263.20 1557
2263.65 1412
2264.10 1443
2264.55 1550
2265.00 1390
2265.45 1399
2265.90 1340
2266.34 1282
2266.79 1325
2267.24 1312
2267.69 1359
2268.14 1288
2268.59 1458
2269.04 1500
2269.49 1374
2269.94 1359
2270.39 1445
2270.84 1423
2271.29 1437
2271.74 1423
2272.18 1416
2272.63 1420
2273.08 1397
2273.53 1465
2273.98 1516
2274.43 1599
2274.88 1556
2275.33 1503
2275.78 1624
2276.23 1668
2276.68 1812
2277.13 1850
2277.58 1774
2278.03 1762
2278.48 1738
2278.93 1640
2279.38 1704
2279.83 1620
2280.28 1505
2280.73 1421
2281.19 1393
2281.64 1329
2282.09 1348
2282.54 1235
2282.99 1201
2283.44 1174
2283.89 1183
2284.34 1135
2284.79 1162
2285.24 1238
2285.69 1178
2286.14 1166
2286.59 1209
2287.04 1261
2287.50 1191
2287.95 1264
2288.40 1316
2288.85 1483
2289.30 1690
2289.75 1777
2290.20 1713
2290.65 1779
2291.11 1988
2291.56 1965
2292.01 2102
2292.46 2061
2292.91 1956
2293.36 1986
2293.82 1815
2294.27 1769
2294.72 1853
2295.17 1625
2295.62 1623
2296.07 1531
2296.53 1449
2296.98 1359
2297.43 1366
2297.88 1365
2298.33 1350
2298.79 1278
2299.24 1198
2299.69 1247
2300.14 1197
2300.60 1169
2301.05 1231
2301.50 1208
2301.95 1156
2302.41 1279
2302.86 1263
2303.31 1081
2303.76 1108
2304.22 1099
2304.67 1098
2305.12 1161
2305.57 1107
2306.03 1128
2306.48 1204
2306.93 1181
2307.39 1213
2307.84 1268
2308.29 1288
2308.75 1276
2309.20 1301
2309.65 1308
2310.11 1315
2310.56 1405
2311.01 1470
2311.47 1370
2311.92 1352
2312.37 1355
2312.83 1337
2313.28 1360
2313.73 1290
2314.19 1277
2314.64 1358
2315.09 1319
2315.55 1286
2316.00 1211
2316.46 1340
2316.91 1276
2317.36 1269
2317.82 1344
2318.27 1318
2318.73 1390
2319.18 1305
2319.63 1396
2320.09 1363
2320.54 1318
2321.00 1304
2321.45 1346
2321.91 1400
2322.36 1421
2322.82 1481
2323.27 1389
2323.72 1446
2324.18 1513
2324.63 1580
2325.09 1603
2325.54 1655
2326.00 1872
2326.45 1856
2326.91 1678
2327.36 1591
2327.82 1511
2328.27 1505
2328.73 1457
2329.18 1369
2329.64 1340
2330.09 1291
2330.55 1278
2331.00 1310
2331.46 1303
2331.92 1284
2332.37 1274
2332.83 1238
2333.28 1251
2333.74 1186
2334.19 1225
2334.65 1248
2335.10 1215
2335.56 1151
2336.02 1245
2336.47 1190
2336.93 1184
2337.38 1174
2337.84 1124
2338.30 1250
2338.75 1289
2339.21 1252
2339.66 1218
2340.12 1283
2340.58 1374
2341.03 1327
2341.49 1374
2341.95 1395
2342.40 1360
2342.86 1316
2343.32 1316
2343.77 1426
2344.23 1346
2344.68 1277
2345.14 1335
2345.60 1404
2346.06 1358
2346.51 1429
2346.97 1394
2347.43 1420
2347.88 1455
2348.34 1279
2348.80 1362
2349.25 1331
2349.71 1385
2350.17 1284
2350.63 1316
2351.08 1236
2351.54 1253
2352.00 1301
2352.46 1221
2352.91 1223
2353.37 1143
2353.83 1115
2354.29 1066
2354.74 1062
2355.20 1068
2355.66 1120
2356.12 1091
2356.57 1100
2357.03 1174
2357.49 1163
2357.95 1196
2358.41 1212
2358.86 1155
2359.32 1211
2359.78 1292
2360.24 1342
2360.70 1364
2361.15 1383
2361.61 1340
2362.07 1377
2362.53 1358
2362.99 1337
2363.45 1384
2363.91 1362
2364.36 1282
2364.82 1325
2365.28 1265
2365.74 1340
2366.20 1289
2366.66 1374
2367.12 1302
2367.57 1353
2368.03 1279
2368.49 1285
2368.95 1314
2369.41 1298
2369.87 1220
2370.33 1138
2370.79 1138
2371.25 1084
2371.71 1102
2372.17 1110
2372.63 1186
2373.09 1194
2373.54 1234
2374.00 1193
2374.46 1270
2374.92 1155
2375.38 1217
2375.84 1192
2376.30 1234
2376.76 1268
2377.22 1299
2377.68 1235
2378.14 1271
2378.60 1254
2379.06 1284
2379.52 1230
2379.98 1184
2380.44 1204
2380.90 1287
2381.36 1281
2381.82 1252
2382.28 1245
2382.74 1260
2383.20 1323
2383.66 1262
2384.12 1226
2384.59 1259
2385.05 1291
2385.51 1312
2385.97 1219
2386.43 1202
2386.89 1234
2387.35 1271
2387.81 1356
2388.27 1263
2388.73 1232
2389.19 1243
2389.65 1277
2390.12 1281
2390.58 1185
2391.04 1323
2391.50 1326
2391.96 1237
2392.42 1223
2392.88 1175
2393.34 1222
2393.81 1223
2394.27 1233
2394.73 1244
2395.19 1172
2395.65 1148
2396.11 1237
2396.57 1235
2397.04 1222
2397.50 1210
2397.96 1254
2398.42 1185
2398.88 1213
2399.35 1208
2399.81 1329
2400.27 1305
2400.73 1249
2401.19 1170
2401.66 1244
2402.12 1225
2402.58 1238
2403.04 1167
2403.51 1170
2403.97 1116
2404.43 1212
2404.89 1199
2405.36 1176
2405.82 1189
2406.28 1160
2406.74 1188
2407.21 1147
2407.67 1167
2408.13 1158
2408.59 1216
2409.06 1150
2409.52 1100
2409.98 1055
2410.45 1045
2410.91 1061
2411.37 1082
2411.84 1069
2412.30 1032
2412.76 1036
2413.23 1028
2413.69 1069
2414.15 1093
2414.62 1118
2415.08 1136
2415.54 1185
2416.01 1236
2416.47 1277
2416.93 1187
2417.40 1162
2417.86 1259
2418.32 1233
2418.79 1244
2419.25 1265
2419.72 1308
2420.18 1250
2420.64 1212
2421.11 1264
2421.57 1304
2422.04 1344
2422.50 1330
2422.96 1362
2423.43 1319
2423.89 1336
2424.36 1301
2424.82 1322
2425.29 1265
2425.75 1280
2426.22 1273
2426.68 1220
2427.15 1227
2427.61 1232
2428.07 1195
2428.54 1210
2429.00 1148
2429.47 1127
2429.93 1108
2430.40 1081
2430.86 1100
2431.33 1116
2431.79 1069
2432.26 1097
2432.72 1118
2433.19 1207
2433.65 1145
2434.12 1138
2434.59 1122
2435.05 1192
2435.52 1147
2435.98 1154
2436.45 1217
2436.91 1230
2437.38 1210
2437.84 1206
2438.31 1320
2438.78 1350
2439.24 1374
2439.71 1330
2440.17 1395
2440.64 1373
2441.10 1447
2441.57 1470
2442.04 1481
2442.50 1472
2442.97 1466
2443.44 1471
2443.90 1412
2444.37 1319
2444.83 1284
2445.30 1248
2445.77 1221
2446.23 1293
2446.70 1207
2447.17 1130
2447.63 1191
2448.10 1128
2448.57 1177
2449.03 1177
2449.50 1129
2449.97 1164
2450.43 1139
2450.90 1200
2451.37 1249
2451.83 1242
2452.30 1242
2452.77 1202
2453.24 1133
2453.70 1180
2454.17 1082
2454.64 1134
2455.10 1128
2455.57 1204
2456.04 1229
2456.51 1133
2456.97 1163
2457.44 1203
2457.91 1230
2458.38 1207
2458.84 1151
2459.31 1167
2459.78 1211
2460.25 1115
2460.72 1093
2461.18 1161
2461.65 1154
2462.12 1106
2462.59 1127
2463.06 1090
2463.52 1141
2463.99 1096
2464.46 1119
2464.93 1109
2465.40 1134
2465.86 1193
2466.33 1166
2466.80 1128
2467.27 1151
2467.74 1176
2468.21 1162
2468.68 1079
2469.14 1126
2469.61 1104
2470.08 1115
2470.55 1166
2471.02 1226
2471.49 1269
2471.96 1216
2472.43 1224
2472.90 1143
2473.36 1183
2473.83 1158
2474.30 1104
2474.77 1132
2475.24 1176
2475.71 1282
2476.18 1166
2476.65 1209
2477.12 1216
2477.59 1217
2478.06 1159
2478.53 1292
2479.00 1195
2479.47 1142
2479.94 1170
2480.41 1160
2480.87 1168
2481.34 1115
2481.81 1124
2482.28 1135
2482.75 1080
2483.22 1144
2483.69 1143
2484.16 1130
2484.63 1163
2485.10 1147
2485.57 1204
2486.05 1245
2486.52 1334
2486.99 1334
2487.46 1321
2487.93 1307
2488.40 1380
2488.87 1415
2489.34 1318
2489.81 1402
2490.28 1279
2490.75 1236
2491.22 1264
2491.69 1211
2492.16 1209
2492.63 1159
2493.10 1197
2493.58 1256
2494.05 1202
2494.52 1155
2494.99 1227
2495.46 1232
2495.93 1228
2496.40 1152
2496.87 1219
2497.34 1209
2497.82 1239
2498.29 1224
2498.76 1270
2499.23 1252
2499.70 1217
2500.17 1216
2500.64 1248
2501.12 1213
2501.59 1217
2502.06 1137
2502.53 1090
2503.00 1087
2503.48 1219
2503.95 1195
2504.42 1148
2504.89 1170
2505.36 1123
2505.84 1146
2506.31 1184
2506.78 1179
2507.25 1212
2507.72 1282
2508.20 1361
2508.67 1355
2509.14 1277
2509.61 1328
2510.09 1403
2510.56 1477
2511.03 1578
2511.50 1651
2511.98 1580
2512.45 1634
2512.92 1690
2513.40 1671
2513.87 1675
2514.34 1656
2514.81 1617
2515.29 1513
2515.76 1503
2516.23 1414
2516.71 1406
2517.18 1340
2517.65 1397
2518.13 1420
2518.60 1386
2519.07 1397
2519.55 1402
2520.02 1303
2520.49 1380
2520.97 1427
2521.44 1408
2521.91 1389
2522.39 1327
2522.86 1301
2523.34 1271
2523.81 1307
2524.28 1302
2524.76 1312
2525.23 1317
2525.70 1304
2526.18 1247
2526.65 1302
2527.13 1315
2527.60 1340
2528.08 1362
2528.55 1302
2529.02 1338
2529.50 1378
2529.97 1346
2530.45 1363
2530.92 1336
2531.40 1337
2531.87 1385
2532.34 1325
2532.82 1356
2533.29 1307
2533.77 1308
2534.24 1337
2534.72 1300
2535.19 1295
2535.67 1285
2536.14 1248
2536.62 1335
2537.09 1335
2537.57 1342
2538.04 1373
2538.52 1399
2538.99 1362
2539.47 1307
2539.94 1380
2540.42 1363
2540.90 1401
2541.37 1315
2541.85 1360
2542.32 1376
2542.80 1321
2543.27 1359
2543.75 1324
2544.22 1255
2544.70 1249
2545.18 1303
2545.65 1357
2546.13 1453
2546.60 1494
2547.08 1404
2547.56 1481
2548.03 1520
2548.51 1583
2548.98 1567
2549.46 1592
2549.94 1633
2550.41 1603
2550.89 1534
2551.37 1545
2551.84 1599
2552.32 1576
2552.80 1559
2553.27 1429
2553.75 1502
2554.23 1555
2554.70 1423
2555.18 1395
2555.66 1456
2556.13 1457
2556.61 1444
2557.09 1436
2557.56 1526
2558.04 1454
2558.52 1364
2558.99 1394
2559.47 1435
2559.95 1392
2560.43 1377
2560.90 1343
2561.38 1324
2561.86 1252
2562.33 1253
2562.81 1221
2563.29 1205
2563.77 1196
2564.25 1180
2564.72 1151
2565.20 1189
2565.68 1190
2566.16 1186
2566.63 1195
2567.11 1181
2567.59 1204
2568.07 1271
2568.55 1201
2569.02 1196
2569.50 1158
2569.98 1126
2570.46 1110
2570.94 1114
2571.41 1172
2571.89 1197
2572.37 1189
2572.85 1199
2573.33 1192
2573.81 1161
2574.28 1119
2574.76 1272
2575.24 1319
2575.72 1191
2576.20 1187
2576.68 1173
2577.16 1212
2577.64 1243
2578.11 1203
2578.59 1161
2579.07 1188
2579.55 1256
2580.03 1236
2580.51 1241
2580.99 1247
2581.47 1218
2581.95 1194
2582.43 1217
2582.91 1194
2583.39 1165
2583.86 1213
2584.34 1172
2584.82 1189
2585.30 1210
2585.78 1206
2586.26 1220
2586.74 1204
2587.22 1217
2587.70 1304
2588.18 1221
2588.66 1276
2589.14 1220
2589.62 1261
2590.10 1233
2590.58 1197
2591.06 1208
2591.54 1219
2592.02 1212
2592.50 1284
2592.98 1306
2593.46 1314
2593.94 1354
2594.42 1340
2594.90 1265
2595.38 1307
2595.86 1257
2596.35 1278
2596.83 1311
2597.31 1280
2597.79 1289
2598.27 1196
2598.75 1164
2599.23 1160
2599.71 1078
2600.19 1204
2600.67 1167
2601.15 1077
2601.63 1096
2602.12 1142
2602.60 1168
2603.08 1235
2603.56 1244
2604.04 1217
2604.52 1111
2605.00 1165
2605.48 1171
2605.97 1147
2606.45 1156
2606.93 1182
2607.41 1209
2607.89 1140
2608.37 1194
2608.86 1221
2609.34 1151
2609.82 1194
2610.30 1198
2610.78 1186
2611.26 1233
2611.75 1234
2612.23 1269
2612.71 1285
2613.19 1301
2613.68 1256
2614.16 1214
2614.64 1219
2615.12 1200
2615.60 1172
2616.09 1169
2616.57 1167
2617.05 1181
2617.53 1109
2618.02 1105
2618.50 1146
2618.98 1096
2619.46 1091
2619.95 1097
2620.43 1168
2620.91 1181
2621.40 1107
2621.88 1147
2622.36 1142
2622.85 1166
2623.33 1208
2623.81 1207
2624.29 1169
2624.78 1104
2625.26 1106
2625.74 1262
2626.23 1281
2626.71 1148
2627.19 1169
2627.68 1272
2628.16 1180
2628.64 1215
2629.13 1229
2629.61 1293
2630.10 1352
2630.58 1314
2631.06 1273
2631.55 1302
2632.03 1294
2632.51 1327
2633.00 1284
2633.48 1211
2633.97 1251
2634.45 1318
2634.94 1306
2635.42 1233
2635.90 1264
2636.39 1203
2636.87 1225
2637.36 1204
2637.84 1221
2638.33 1171
2638.81 1161
2639.29 1174
2639.78 1093
2640.26 1179
2640.75 1214
2641.23 1192
2641.72 1204
2642.20 1176
2642.69 1238
2643.17 1255
2643.66 1173
2644.14 1156
2644.63 1165
2645.11 1145
2645.60 1096
2646.08 1169
2646.57 1177
2647.05 1236
2647.54 1236
2648.02 1194
2648.51 1170
2648.99 1213
2649.48 1287
2649.97 1299
2650.45 1282
2650.94 1232
2651.42 1205
2651.91 1340
2652.39 1309
2652.88 1310
2653.37 1308
2653.85 1388
2654.34 1394
2654.82 1344
2655.31 1348
2655.80 1411
2656.28 1417
2656.77 1414
2657.25 1416
2657.74 1319
2658.23 1301
2658.71 1244
2659.20 1325
2659.69 1252
2660.17 1224
2660.66 1221
2661.14 1213
2661.63 1275
2662.12 1146
2662.60 1180
2663.09 1218
2663.58 1231
2664.06 1272
2664.55 1204
2665.04 1235
2665.53 1233
2666.01 1280
2666.50 1255
2666.99 1257
2667.47 1278
2667.96 1346
2668.45 1301
2668.94 1292
2669.42 1352
2669.91 1345
2670.40 1364
2670.88 1413
2671.37 1418
2671.86 1443
2672.35 1537
2672.83 1617
2673.32 1635
2673.81 1724
2674.30 1781
2674.79 1818
2675.27 1799
2675.76 1667
2676.25 1682
2676.74 1593
2677.23 1553
2677.71 1563
2678.20 1532
2678.69 1467
2679.18 1366
2679.67 1406
2680.15 1396
2680.64 1377
2681.13 1307
2681.62 1368
2682.11 1358
2682.60 1418
2683.08 1535
2683.57 1462
2684.06 1497
2684.55 1433
2685.04 1498
2685.53 1413
2686.02 1349
2686.51 1411
2686.99 1434
2687.48 1428
2687.97 1297
2688.46 1306
2688.95 1345
2689.44 1323
2689.93 1272
2690.42 1283
2690.91 1343
2691.40 1328
2691.89 1393
2692.38 1321
2692.87 1297
2693.35 1332
2693.84 1376
2694.33 1399
2694.82 1368
2695.31 1387
2695.80 1256
2696.29 1229
2696.78 1271
2697.27 1351
2697.76 1316
2698.25 1314
2698.74 1264
2699.23 1278
2699.72 1310
2700.21 1239
2700.70 1213
2701.19 1252
2701.68 1300
2702.17 1228
2702.66 1293
2703.15 1291
2703.64 1340
2704.13 1329
2704.62 1288
2705.12 1327
2705.61 1384
2706.10 1347
2706.59 1253
2707.08 1213
2707.57 1210
2708.06 1231
2708.55 1228
2709.04 1264
2709.53 1269
2710.02 1210
2710.51 1165
2711.01 1180
2711.50 1179
2711.99 1184
2712.48 1155
2712.97 1182
2713.46 1147
2713.95 1171
2714.44 1193
2714.94 1175
2715.43 1233
2715.92 1207
2716.41 1268
2716.90 1254
2717.39 1183
2717.89 1163
2718.38 1215
2718.87 1239
2719.36 1142
2719.85 1197
2720.34 1327
2720.84 1263
2721.33 1287
2721.82 1337
2722.31 1315
2722.80 1394
2723.30 1380
2723.79 1376
2724.28 1310
2724.77 1318
2725.27 1335
2725.76 1318
2726.25 1299
2726.74 1267
2727.24 1237
2727.73 1262
2728.22 1225
2728.71 1208
2729.21 1153
2729.70 1214
2730.19 1226
2730.69 1225
2731.18 1240
2731.67 1247
2732.16 1397
2732.66 1311
2733.15 1380
2733.64 1311
2734.14 1300
2734.63 1365
2735.12 1331
2735.62 1348
2736.11 1377
2736.60 1346
2737.10 1384
2737.59 1404
2738.08 1346
2738.58 1379
2739.07 1315
2739.56 1350
2740.06 1312
2740.55 1332
2741.05 1332
2741.54 1330
2742.03 1282
2742.53 1261
2743.02 1227
2743.52 1184
2744.01 1147
2744.50 1250
2745.00 1185
2745.49 1209
2745.99 1246
2746.48 1262
2746.97 1319
2747.47 1308
2747.96 1370
2748.46 1323
2748.95 1336
2749.45 1345
2749.94 1287
2750.44 1257
2750.93 1230
2751.43 1246
2751.92 1241
2752.42 1208
2752.91 1222
2753.41 1244
2753.90 1250
2754.40 1314
2754.89 1290
2755.39 1305
2755.88 1312
2756.38 1310
2756.87 1375
2757.37 1366
2757.86 1319
2758.36 1337
2758.85 1259
2759.35 1247
2759.84 1344
2760.34 1293
2760.83 1246
2761.33 1333
2761.83 1280
2762.32 1257
2762.82 1388
2763.31 1272
2763.81 1252
2764.30 1356
2764.80 1346
2765.30 1370
2765.79 1268
2766.29 1345
2766.78 1331
2767.28 1334
2767.78 1264
2768.27 1297
2768.77 1279
2769.27 1269
2769.76 1256
2770.26 1259
2770.76 1227
2771.25 1285
2771.75 1347
2772.24 1258
2772.74 1247
2773.24 1324
2773.73 1375
2774.23 1327
2774.73 1325
2775.23 1398
2775.72 1424
2776.22 1404
2776.72 1456
2777.21 1408
2777.71 1430
2778.21 1451
2778.70 1376
2779.20 1354
2779.70 1350
2780.20 1367
2780.69 1379
2781.19 1374
2781.69 1320
2782.19 1303
2782.68 1275
2783.18 1181
2783.68 1241
2784.18 1278
2784.67 1247
2785.17 1252
2785.67 1197
2786.17 1242
2786.67 1273
2787.16 1273
2787.66 1241
2788.16 1272
2788.66 1248
2789.16 1271
2789.65 1286
2790.15 1209
2790.65 1259
2791.15 1313
2791.65 1306
2792.15 1248
2792.64 1288
2793.14 1313
2793.64 1316
2794.14 1296
2794.64 1401
2795.14 1407
2795.64 1399
2796.13 1414
2796.63 1539
2797.13 1567
2797.63 1587
2798.13 1600
2798.63 1562
2799.13 1546
2799.63 1506
2800.13 1533
2800.62 1435
2801.12 1396
2801.62 1255
2802.12 1251
2802.62 1312
2803.12 1271
2803.62 1172
2804.12 1207
2804.62 1207
2805.12 1236
2805.62 1285
2806.12 1302
2806.62 1351
2807.12 1429
2807.62 1331
2808.12 1431
2808.62 1448
2809.12 1492
2809.62 1602
2810.12 1541
2810.62 1618
2811.12 1570
2811.62 1627
2812.12 1702
2812.62 1832
2813.12 1851
2813.62 1730
2814.12 1751
2814.62 1738
2815.12 1670
2815.62 1607
2816.12 1470
2816.62 1506
2817.12 1494
2817.62 1485
2818.12 1494
2818.62 1429
2819.12 1384
2819.63 1372
2820.13 1293
2820.63 1299
2821.13 1373
2821.63 1291
2822.13 1256
2822.63 1274
2823.13 1297
2823.63 1245
2824.13 1288
2824.64 1337
2825.14 1358
2825.64 1314
2826.14 1296
2826.64 1295
2827.14 1332
2827.64 1232
2828.15 1341
2828.65 1397
2829.15 1342
2829.65 1294
2830.15 1271
2830.65 1228
2831.16 1222
2831.66 1181
2832.16 1198
2832.66 1234
2833.16 1249
2833.67 1312
2834.17 1266
2834.67 1334
2835.17 1318
2835.68 1404
2836.18 1358
2836.68 1325
2837.18 1332
2837.68 1315
2838.19 1386
2838.69 1389
2839.19 1386
2839.70 1463
2840.20 1369
2840.70 1362
2841.20 1366
2841.71 1334
2842.21 1308
2842.71 1386
2843.21 1368
2843.72 1377
2844.22 1419
2844.72 1528
2845.23 1465
2845.73 1462
2846.23 1425
2846.74 1487
2847.24 1539
2847.74 1524
2848.25 1645
2848.75 1550
2849.25 1526
2849.76 1516
2850.26 1484
2850.76 1491
2851.27 1485
2851.77 1444
2852.28 1392
2852.78 1417
2853.28 1325
2853.79 1334
2854.29 1301
2854.79 1329
2855.30 1413
2855.80 1420
2856.31 1404
2856.81 1365
2857.31 1489
2857.82 1458
2858.32 1475
2858.83 1456
2859.33 1441
2859.84 1463
2860.34 1497
2860.85 1379
2861.35 1399
2861.85 1500
2862.36 1452
2862.86 1508
2863.37 1455
2863.87 1448
2864.38 1480
2864.88 1312
2865.39 1345
2865.89 1370
2866.40 1338
2866.90 1277
2867.41 1312
2867.91 1341
2868.42 1320
2868.92 1373
2869.43 1391
2869.93 1354
2870.44 1362
2870.94 1476
2871.45 1500
2871.96 1481
2872.46 1490
2872.97 1502
2873.47 1536
2873.98 1514
2874.48 1495
2874.99 1547
2875.49 1547
2876.00 1476
2876.51 1480
2877.01 1528
2877.52 1415
2878.02 1465
2878.53 1453
2879.04 1465
2879.54 1520
2880.05 1634
2880.55 1643
2881.06 1582
2881.57 1605
2882.07 1637
2882.58 1733
2883.09 1710
2883.59 1763
2884.10 1748
2884.61 1793
2885.11 1769
2885.62 1800
2886.13 1793
2886.63 1844
2887.14 1933
2887.65 1908
2888.15 1951
2888.66 1940
2889.17 1851
2889.67 1728
2890.18 1680
2890.69 1724
2891.20 1699
2891.70 1621
2892.21 1609
2892.72 1580
2893.22 1495
2893.73 1614
2894.24 1596
2894.75 1633
2895.25 1618
2895.76 1631
2896.27 1690
2896.78 1766
2897.29 1677
2897.79 1621
2898.30 1689
2898.81 1677
2899.32 1636
2899.82 1559
2900.33 1566
2900.84 1557
2901.35 1527
2901.86 1509
2902.36 1621
2902.87 1567
2903.38 1550
2903.89 1557
2904.40 1478
2904.91 1475
2905.41 1473
2905.92 1591
2906.43 1560
2906.94 1455
2907.45 1484
2907.96 1526
2908.47 1443
2908.97 1463
2909.48 1397
2909.99 1430
2910.50 1441
2911.01 1426
2911.52 1353
2912.03 1339
2912.54 1408
2913.05 1431
2913.55 1369
2914.06 1418
2914.57 1447
2915.08 1434
2915.59 1377
2916.10 1384
2916.61 1405
2917.12 1335
2917.63 1411
2918.14 1447
2918.65 1468
2919.16 1427
2919.67 1423
2920.18 1471
2920.69 1559
2921.20 1603
2921.71 1618
2922.22 1680
2922.73 1701
2923.24 1840
2923.75 1842
2924.26 1982
2924.77 1989
2925.28 2036
2925.79 1983
2926.30 1925
2926.81 1922
2927.32 1909
2927.83 1843
2928.34 1826
2928.85 1656
2929.36 1572
2929.87 1597
2930.38 1497
2930.89 1529
2931.40 1506
2931.91 1417
2932.42 1398
2932.93 1399
2933.45 1405
2933.96 1432
2934.47 1426
2934.98 1382
2935.49 1398
2936.00 1444
2936.51 1426
2937.02 1544
2937.53 1559
2938.04 1658
2938.56 1710
2939.07 1797
2939.58 2002
2940.09 2116
2940.60 2162
2941.11 2292
2941.62 2412
2942.14 2370
2942.65 2376
2943.16 2346
2943.67 2201
2944.18 2121
2944.70 2045
2945.21 2022
2945.72 1908
2946.23 1853
2946.74 1837
2947.26 1741
2947.77 1714
2948.28 1622
2948.79 1657
2949.30 1548
2949.82 1470
2950.33 1508
2950.84 1459
2951.35 1445
2951.87 1359
2952.38 1427
2952.89 1432
2953.40 1469
2953.92 1351
2954.43 1401
2954.94 1462
2955.45 1413
2955.97 1441
2956.48 1383
2956.99 1462
2957.51 1445
2958.02 1450
2958.53 1362
2959.04 1461
2959.56 1363
2960.07 1416
2960.58 1454
2961.10 1382
2961.61 1438
2962.12 1484
2962.64 1550
2963.15 1586
2963.66 1554
2964.18 1575
2964.69 1533
2965.21 1455
2965.72 1490
2966.23 1420
2966.75 1434
2967.26 1479
2967.77 1561
2968.29 1510
2968.80 1426
2969.32 1446
2969.83 1502
2970.34 1485
2970.86 1477
2971.37 1418
2971.89 1358
2972.40 1368
2972.91 1371
2973.43 1416
2973.94 1549
2974.46 1479
2974.97 1391
2975.49 1454
2976.00 1501
2976.52 1501
2977.03 1541
2977.55 1477
2978.06 1491
2978.57 1489
2979.09 1575
2979.60 1602
2980.12 1587
2980.63 1560
2981.15 1648
2981.66 1689
2982.18 1692
2982.69 1640
2983.21 1631
2983.73 1640
2984.24 1712
2984.76 1763
2985.27 1746
2985.79 1783
2986.30 1780
2986.82 1811
2987.33 1802
2987.85 1826
2988.36 1852
2988.88 1863
2989.40 1880
2989.91 1900
2990.43 1903
2990.94 1909
2991.46 1839
2991.97 1791
2992.49 1840
2993.01 1912
2993.52 1817
2994.04 1846
2994.55 1858
2995.07 1915
2995.59 2030
2996.10 2043
2996.62 2089
2997.14 2344
2997.65 2329
2998.17 2260
2998.69 2385
2999.20 2451
2999.72 2503
3000.24 2425
3000.75 2519
3001.27 2590
3001.79 2675
3002.30 2954
3002.82 3407
3003.34 3818
3003.85 4535
3004.37 5381
3004.89 6292
3005.40 6640
3005.92 6658
3006.44 6822
3006.96 6365
3007.47 5900
3007.99 5304
3008.51 4612
3009.03 4043
3009.54 3566
3010.06 3024
3010.58 2755
3011.10 2460
3011.61 2126
3012.13 2177
3012.65 2048
3013.17 1955
3013.68 1920
3014.20 1966
3014.72 1959
3015.24 1910
3015.76 1859
3016.27 1872
3016.79 1909
3017.31 1871
3017.83 1865
3018.35 1817
3018.86 1767
3019.38 1726
3019.90 1713
3020.42 1865
3020.94 1844
3021.46 1794
3021.97 1831
3022.49 1779
3023.01 1859
3023.53 1843
3024.05 1988
3024.57 2007
3025.09 1970
3025.61 2012
3026.12 2000
3026.64 1772
3027.16 1782
3027.68 1797
3028.20 1654
3028.72 1656
3029.24 1753
3029.76 1695
3030.28 1654
3030.80 1663
3031.32 1598
3031.84 1595
3032.35 1578
3032.87 1556
3033.39 1643
3033.91 1604
3034.43 1608
3034.95 1630
3035.47 1648
3035.99 1621
3036.51 1645
3037.03 1671
3037.55 1571
3038.07 1594
3038.59 1559
3039.11 1549
3039.63 1592
3040.15 1567
3040.67 1635
3041.19 1578
3041.71 1536
3042.23 1555
3042.75 1553
3043.27 1561
3043.79 1551
3044.31 1561
3044.83 1611
3045.35 1519
3045.87 1637
3046.40 1577
3046.92 1487
3047.44 1578
3047.96 1459
3048.48 1517
3049.00 1475
3049.52 1524
3050.04 1490
3050.56 1500
3051.08 1531
3051.60 1470
3052.12 1513
3052.65 1439
3053.17 1486
3053.69 1496
3054.21 1470
3054.73 1438
3055.25 1410
3055.77 1433
3056.30 1542
3056.82 1493
3057.34 1436
3057.86 1472
3058.38 1486
3058.90 1462
3059.42 1470
3059.95 1458
3060.47 1526
3060.99 1582
3061.51 1599
3062.03 1555
3062.56 1594
3063.08 1545
3063.60 1574
3064.12 1604
3064.64 1765
3065.17 1764
3065.69 1726
3066.21 1723
3066.73 1733
3067.26 1787
3067.78 1796
3068.30 1838
3068.82 1783
3069.35 1740
3069.87 1645
3070.39 1645
3070.91 1681
3071.44 1625
3071.96 1680
3072.48 1689
3073.01 1659
3073.53 1650
3074.05 1728
3074.57 1728
3075.10 1737
3075.62 1848
3076.14 1895
3076.67 1911
3077.19 1953
3077.71 1972
3078.24 1992
3078.76 2075
3079.28 2089
3079.81 2160
3080.33 2209
3080.85 2142
3081.38 2187
3081.90 2347
3082.42 2266
3082.95 2145
3083.47 2311
3084.00 2327
3084.52 2296
3085.04 2183
3085.57 2068
3086.09 2078
3086.62 1966
3087.14 1915
3087.66 1814
3088.19 1754
3088.71 1807
3089.24 1850
3089.76 1916
3090.29 1848
3090.81 1889
3091.33 1969
3091.86 2040
3092.38 2031
3092.91 2052
3093.43 2033
3093.96 2186
3094.48 2453
3095.01 2396
3095.53 2362
3096.06 2511
3096.58 2398
3097.11 2456
3097.63 2412
3098.16 2446
3098.68 2529
3099.21 2843
3099.73 3153
3100.26 3695
3100.78 4532
3101.31 5661
3101.83 6791
3102.36 8159
3102.88 9526
3103.41 10432
3103.93 10767
3104.46 10920
3104.99 10406
3105.51 9508
3106.04 8134
3106.56 6946
3107.09 5822
3107.61 4864
3108.14 4100
3108.67 3433
3109.19 3098
3109.72 2979
3110.24 2688
3110.77 2619
3111.30 2620
3111.82 2606
3112.35 2483
3112.87 2434
3113.40 2387
3113.93 2320
3114.45 2170
3114.98 2157
3115.51 2171
3116.03 2140
3116.56 1976
3117.09 1935
3117.61 1886
3118.14 1937
3118.67 1888
3119.19 1934
3119.72 2069
3120.25 2215
3120.77 2175
3121.30 2192
3121.83 2368
3122.35 2395
3122.88 2369
3123.41 2417
3123.94 2438
3124.46 2300
3124.99 2198
3125.52 2227
3126.05 2109
3126.57 2119
3127.10 2100
3127.63 2083
3128.16 1956
3128.68 1888
3129.21 1870
3129.74 1827
3130.27 1804
3130.79 1834
3131.32 1768
3131.85 1828
3132.38 1776
3132.91 1737
3133.43 1821
3133.96 1756
3134.49 1734
3135.02 1807
3135.55 1747
3136.07 1651
3136.60 1615
3137.13 1727
3137.66 1655
3138.19 1659
3138.72 1644
3139.24 1591
3139.77 1592
3140.30 1614
3140.83 1501
3141.36 1551
3141.89 1527
3142.42 1528
3142.95 1637
3143.47 1621
3144.00 1523
3144.53 1533
3145.06 1602
3145.59 1641
3146.12 1565
3146.65 1632
3147.18 1708
3147.71 1696
3148.24 1700
3148.76 1682
3149.29 1759
3149.82 1843
3150.35 1872
3150.88 1739
3151.41 1765
3151.94 1777
3152.47 1749
3153.00 1797
3153.53 1712
3154.06 1751
3154.59 1651
3155.12 1609
3155.65 1667
3156.18 1645
3156.71 1662
3157.24 1694
3157.77 1664
3158.30 1717
3158.83 1673
3159.36 1663
3159.89 1623
3160.42 1657
3160.95 1658
3161.48 1700
3162.01 1695
3162.54 1670
3163.07 1634
3163.60 1633
3164.13 1608
3164.66 1680
3165.20 1662
3165.73 1631
3166.26 1558
3166.79 1521
3167.32 1535
3167.85 1610
3168.38 1513
3168.91 1493
3169.44 1500
3169.97 1473
3170.50 1476
3171.04 1484
3171.57 1491
3172.10 1522
3172.63 1617
3173.16 1713
3173.69 1829
3174.22 1749
3174.75 1789
3175.29 1871
3175.82 1836
3176.35 1822
3176.88 1796
3177.41 1844
3177.94 1897
3178.48 1754
3179.01 1634
3179.54 1688
3180.07 1606
3180.60 1597
3181.14 1575
3181.67 1560
3182.20 1523
3182.73 1444
3183.26 1441
3183.80 1407
3184.33 1455
3184.86 1433
3185.39 1493
3185.93 1500
3186.46 1521
3186.99 1505
3187.52 1425
3188.06 1460
3188.59 1528
3189.12 1546
3189.65 1488
3190.19 1548
3190.72 1593
3191.25 1601
3191.79 1557
3192.32 1534
3192.85 1565
3193.38 1657
3193.92 1616
3194.45 1511
3194.98 1528
3195.52 1543
3196.05 1561
3196.58 1545
3197.12 1650
3197.65 1674
3198.18 1663
3198.72 1648
3199.25 1677
3199.78 1657
3200.32 1687
3200.85 1730
3201.39 1678
3201.92 1685
3202.45 1701
3202.99 1765
3203.52 1772
3204.05 1805
3204.59 1739
3205.12 1739
3205.66 1720
3206.19 1809
3206.72 1823
3207.26 1914
3207.79 1966
3208.33 1979
3208.86 2107
3209.40 2107
3209.93 2111
3210.47 2142
3211.00 2300
3211.53 2218
3212.07 2248
3212.60 2225
3213.14 2160
3213.67 2085
3214.21 1938
3214.74 1999
3215.28 1927
3215.81 1836
3216.35 1827
3216.88 1663
3217.42 1703
3217.95 1660
3218.49 1611
3219.02 1671
3219.56 1595
3220.09 1537
3220.63 1570
3221.16 1688
3221.70 1682
3222.23 1678
3222.77 1827
3223.31 1877
3223.84 1864
3224.38 1930
3224.91 2027
3225.45 1985
3225.98 2100
3226.52 2024
3227.06 1986
3227.59 1962
3228.13 1926
3228.66 1960
3229.20 1930
3229.74 1876
3230.27 1832
3230.81 1880
3231.34 1823
3231.88 1738
3232.42 1917
3232.95 1857
3233.49 1905
3234.03 1929
3234.56 1910
3235.10 1844
3235.64 1857
3236.17 1993
3236.71 2170
3237.25 2177
3237.78 2089
3238.32 2083
3238.86 2077
3239.39 2154
3239.93 2081
3240.47 2036
3241.00 2137
3241.54 2077
3242.08 1928
3242.61 2012
3243.15 2045
3243.69 2015
3244.23 2041
3244.76 2116
3245.30 2113
3245.84 2141
3246.38 2103
3246.91 2304
3247.45 2260
3247.99 2329
3248.53 2371
3249.06 2485
3249.60 2539
3250.14 2819
3250.68 3148
3251.21 3764
3251.75 4130
3252.29 4563
3252.83 5229
3253.37 5529
3253.90 5905
3254.44 5971
3254.98 5462
3255.52 5080
3256.06 4575
3256.60 4147
3257.13 3709
3257.67 3479
3258.21 3240
3258.75 3099
3259.29 2940
3259.83 2938
3260.36 3051
3260.90 3114
3261.44 3287
3261.98 3528
3262.52 3762
3263.06 3859
3263.60 3999
3264.14 4233
3264.68 4433
3265.21 4349
3265.75 4320
3266.29 4615
3266.83 4733
3267.37 4884
3267.91 4591
3268.45 4504
3268.99 4402
3269.53 4052
3270.07 3790
3270.61 3559
3271.15 3067
3271.69 2907
3272.23 2690
3272.76 2580
3273.30 2593
3273.84 2567
3274.38 2487
3274.92 2666
3275.46 2401
3276.00 2426
3276.54 2404
3277.08 2359
3277.62 2368
3278.16 2435
3278.70 2513
3279.24 2598
3279.78 2450
3280.32 2433
3280.86 2385
3281.41 2373
3281.95 2436
3282.49 2361
3283.03 2342
3283.57 2357
3284.11 2438
3284.65 2348
3285.19 2404
3285.73 2382
3286.27 2523
3286.81 2510
3287.35 2462
3287.89 2469
3288.43 2620
3288.97 2602
3289.52 2699
3290.06 2699
3290.60 2858
3291.14 2958
3291.68 3037
3292.22 3054
3292.76 3147
3293.30 3281
3293.85 3613
3294.39 3762
3294.93 4118
3295.47 4253
3296.01 4448
3296.55 4619
3297.09 4573
3297.64 4547
3298.18 4466
3298.72 4281
3299.26 4000
3299.80 3771
3300.34 3646
3300.89 3532
3301.43 3334
3301.97 3221
3302.51 3140
3303.06 3017
3303.60 3067
3304.14 2842
3304.68 2906
3305.22 2867
3305.77 2886
3306.31 2842
3306.85 3001
3307.39 2967
3307.94 3161
3308.48 3455
3309.02 3463
3309.56 3447
3310.11 3600
3310.65 3766
3311.19 3804
3311.74 3711
3312.28 3615
3312.82 3513
3313.36 3397
3313.91 3453
3314.45 3474
3314.99 3458
3315.54 3560
3316.08 3620
3316.62 3900
3317.17 4153
3317.71 4421
3318.25 4685
3318.80 5076
3319.34 5417
3319.88 5559
3320.43 5788
3320.97 5866
3321.51 5779
3322.06 5389
3322.60 5283
3323.14 4893
3323.69 4629
3324.23 4325
3324.78 4005
3325.32 3925
3325.86 3826
3326.41 3726
3326.95 3644
3327.50 3615
3328.04 3541
3328.59 3537
3329.13 3760
3329.67 3705
3330.22 4041
3330.76 4358
3331.31 4976
3331.85 5886
3332.40 7364
3332.94 9766
3333.49 12710
3334.03 15913
3334.57 19405
3335.12 22532
3335.66 25331
3336.21 27401
3336.75 27662
3337.30 27367
3337.84 25921
3338.39 23755
3338.93 21326
3339.48 18201
3340.02 15272
3340.57 12848
3341.11 10395
3341.66 8500
3342.20 7053
3342.75 5925
3343.30 5059
3343.84 4561
3344.39 4098
3344.93 3674
3345.48 3460
3346.02 3369
3346.57 3256
3347.11 3118
3347.66 3118
3348.21 3169
3348.75 3067
3349.30 3050
3349.84 2978
3350.39 2865
3350.94 2811
3351.48 2753
3352.03 2773
3352.57 2833
3353.12 2785
3353.67 2830
3354.21 2804
3354.76 2764
3355.31 2785
3355.85 2728
3356.40 2682
3356.95 2697
3357.49 2752
3358.04 2642
3358.59 2529
3359.13 2523
3359.68 2513
3360.23 2455
3360.77 2429
3361.32 2437
3361.87 2514
3362.41 2567
3362.96 2625
3363.51 2573
3364.05 2480
3364.60 2558
3365.15 2573
3365.70 2602
3366.24 2475
3366.79 2516
3367.34 2452
3367.89 2469
3368.43 2472
3368.98 2535
3369.53 2606
3370.08 2663
3370.62 2802
3371.17 3013
3371.72 3272
3372.27 3570
3372.81 3927
3373.36 4168
3373.91 4300
3374.46 4526
3375.01 4431
3375.55 4256
3376.10 4324
3376.65 3962
3377.20 3643
3377.75 3484
3378.30 3099
3378.84 2865
3379.39 2746
3379.94 2581
3380.49 2435
3381.04 2268
3381.59 2323
3382.13 2225
3382.68 2159
3383.23 2136
3383.78 2135
3384.33 2120
3384.88 1943
3385.43 1948
3385.98 1997
3386.52 1981
3387.07 2006
3387.62 1927
3388.17 2009
3388.72 1936
3389.27 1999
3389.82 2026
3390.37 2011
3390.92 2027
3391.47 1982
3392.02 2010
3392.57 1980
3393.12 1905
3393.66 1946
3394.21 1947
3394.76 2015
3395.31 1983
3395.86 2036
3396.41 2090
3396.96 2146
3397.51 2127
3398.06 2141
3398.61 2047
3399.16 2155
3399.71 2193
3400.26 2128
3400.81 2046
3401.36 1961
3401.91 2011
3402.46 1988
3403.01 1981
3403.56 1947
3404.11 1899
3404.66 1911
3405.21 1932
3405.77 2013
3406.32 1887
3406.87 1866
3407.42 1873
3407.97 1925
3408.52 2021
3409.07 1988
3409.62 2163
3410.17 2200
3410.72 2309
3411.27 2471
3411.82 2484
3412.37 2506
3412.93 2564
3413.48 2585
3414.03 2504
3414.58 2437
3415.13 2373
3415.68 2398
3416.23 2314
3416.78 2367
3417.34 2304
3417.89 2374
3418.44 2413
3418.99 2477
3419.54 2253
3420.09 2122
3420.65 2140
3421.20 2066
3421.75 2082
3422.30 2116
3422.85 2038
3423.40 2056
3423.96 1966
3424.51 2048
3425.06 1985
3425.61 1930
3426.17 1888
3426.72 1810
3427.27 1819
3427.82 1820
3428.37 1778
3428.93 1741
3429.48 1739
3430.03 1761
3430.58 1720
3431.14 1700
3431.69 1690
3432.24 1623
3432.79 1606
3433.35 1678
3433.90 1631
3434.45 1641
3435.01 1620
3435.56 1581
3436.11 1732
3436.66 1765
3437.22 1760
3437.77 1830
3438.32 1813
3438.88 1822
3439.43 1843
3439.98 1883
3440.54 1907
3441.09 1768
3441.64 1733
3442.20 1713
3442.75 1762
3443.30 1750
3443.86 1732
3444.41 1706
3444.96 1656
3445.52 1619
3446.07 1635
3446.63 1566
3447.18 1565
3447.73 1590
3448.29 1653
3448.84 1624
3449.40 1520
3449.95 1620
3450.50 1572
3451.06 1565
3451.61 1480
3452.17 1432
3452.72 1473
3453.27 1503
3453.83 1583
3454.38 1662
3454.94 1571
3455.49 1524
3456.05 1528
3456.60 1544
3457.16 1557
3457.71 1584
3458.27 1582
3458.82 1571
3459.38 1569
3459.93 1624
3460.49 1609
3461.04 1646
3461.60 1591
3462.15 1637
3462.71 1715
3463.26 1734
3463.82 1748
3464.37 1820
3464.93 1691
3465.48 1705
3466.04 1797
3466.59 1852
3467.15 1690
3467.70 1774
3468.26 1734
3468.81 1765
3469.37 1902
3469.93 1972
3470.48 2002
3471.04 1990
3471.59 2037
3472.15 2200
3472.70 2194
3473.26 2122
3473.82 2248
3474.37 2139
3474.93 2121
3475.48 2054
3476.04 2099
3476.60 2121
3477.15 2020
3477.71 2122
3478.27 2153
3478.82 2193
3479.38 2346
3479.93 2313
3480.49 2352
3481.05 2400
3481.60 2498
3482.16 2512
3482.72 2417
3483.27 2617
3483.83 2640
3484.39 2566
3484.95 2550
3485.50 2574
3486.06 2549
3486.62 2592
3487.17 2744
3487.73 2855
3488.29 3178
3488.84 3598
3489.40 4143
3489.96 5007
3490.52 6182
3491.07 7350
3491.63 8852
3492.19 10210
3492.75 10715
3493.30 10905
3493.86 10170
3494.42 9310
3494.98 8288
3495.53 7163
3496.09 6295
3496.65 5308
3497.21 4482
3497.77 4040
3498.32 3615
3498.88 3161
3499.44 2966
3500.00 3163
3500.56 3099
3501.11 3084
3501.67 3327
3502.23 3458
3502.79 3727
3503.35 4020
3503.91 4258
3504.46 4461
3505.02 4688
3505.58 4878
3506.14 4871
3506.70 4693
3507.26 4541
3507.81 4307
3508.37 4033
3508.93 3839
3509.49 3607
3510.05 3485
3510.61 3288
3511.17 3190
3511.73 2936
3512.29 2761
3512.85 2729
3513.40 2631
3513.96 2598
3514.52 2430
3515.08 2220
3515.64 2185
3516.20 2065
3516.76 2046
3517.32 2091
3517.88 2028
3518.44 1866
3519.00 2016
3519.56 2015
3520.12 2003
3520.68 1951
3521.24 1917
3521.80 1968
3522.36 1977
3522.92 1996
3523.48 2042
3524.04 1913
3524.60 1849
3525.16 1930
3525.72 2006
3526.28 1889
3526.84 1874
3527.40 1942
3527.96 1951
3528.52 1915
3529.08 1981
3529.64 1911
3530.20 1906
3530.76 1956
3531.32 1877
3531.88 1862
3532.44 1974
3533.00 1906
3533.56 1877
3534.12 1914
3534.68 1955
3535.25 1971
3535.81 2017
3536.37 1997
3536.93 1951
3537.49 1867
3538.05 1836
3538.61 1764
3539.17 1836
3539.73 1903
3540.30 1925
3540.86 1913
3541.42 2009
3541.98 2139
3542.54 2257
3543.10 2225
3543.66 2209
3544.23 2278
3544.79 2260
3545.35 2254
3545.91 2127
3546.47 2021
3547.03 2038
3547.60 1964
3548.16 1889
3548.72 1846
3549.28 1788
3549.84 1899
3550.41 1777
3550.97 1743
3551.53 1819
3552.09 1828
3552.65 1809
3553.22 1792
3553.78 1741
3554.34 1691
3554.90 1736
3555.47 1621
3556.03 1646
3556.59 1650
3557.15 1658
3557.72 1676
3558.28 1694
3558.84 1749
3559.41 1690
3559.97 1823
3560.53 1791
3561.09 1765
3561.66 1793
3562.22 1792
3562.78 1850
3563.35 1867
3563.91 1864
3564.47 1841
3565.04 1858
3565.60 1939
3566.16 1841
3566.73 1761
3567.29 1826
3567.85 1793
3568.42 1836
3568.98 1880
3569.54 1808
3570.11 1711
3570.67 1768
3571.23 1724
3571.80 1708
3572.36 1708
3572.93 1782
3573.49 1861
3574.05 2070
3574.62 2176
3575.18 2387
3575.75 2642
3576.31 2861
3576.87 3071
3577.44 3189
3578.00 3226
3578.57 3250
3579.13 3239
3579.70 3211
3580.26 2849
3580.82 2685
3581.39 2621
3581.95 2421
3582.52 2223
3583.08 2103
3583.65 1956
3584.21 1927
3584.78 1820
3585.34 1742
3585.91 1663
3586.47 1646
3587.04 1590
3587.60 1630
3588.17 1626
3588.73 1573
3589.30 1536
3589.86 1537
3590.43 1467
3590.99 1445
3591.56 1515
3592.12 1524
3592.69 1575
3593.25 1585
3593.82 1508
3594.39 1585
3594.95 1515
3595.52 1511
3596.08 1486
3596.65 1549
3597.21 1630
3597.78 1617
3598.35 1583
3598.91 1560
3599.48 1566
3600.04 1553
3600.61 1558
3601.18 1530
3601.74 1561
3602.31 1640
3602.87 1597
3603.44 1628
3604.01 1641
3604.57 1601
3605.14 1607
3605.71 1543
3606.27 1569
3606.84 1611
3607.41 1617
3607.97 1552
3608.54 1561
3609.11 1547
3609.67 1542
3610.24 1455
3610.81 1520
3611.37 1553
3611.94 1586
3612.51 1520
3613.07 1530
3613.64 1608
3614.21 1783
3614.78 1989
3615.34 2205
3615.91 2512
3616.48 2914
3617.04 3168
3617.61 3371
3618.18 3568
3618.75 3708
3619.31 3767
3619.88 3623
3620.45 3560
3621.02 3262
3621.58 3076
3622.15 2726
3622.72 2500
3623.29 2301
3623.86 2127
3624.42 1898
3624.99 1697
3625.56 1669
3626.13 1583
3626.70 1537
3627.26 1492
3627.83 1530
3628.40 1507
3628.97 1559
3629.54 1527
3630.11 1519
3630.67 1483
3631.24 1326
3631.81 1449
3632.38 1396
3632.95 1394
3633.52 1404
3634.08 1423
3634.65 1347
3635.22 1392
3635.79 1352
3636.36 1475
3636.93 1536
3637.50 1463
3638.07 1481
3638.64 1603
3639.20 1630
3639.77 1592
3640.34 1672
3640.91 1767
3641.48 1819
3642.05 1839
3642.62 1991
3643.19 1929
3643.76 2052
3644.33 1964
3644.90 1808
3645.47 1883
3646.04 1808
3646.61 1878
3647.18 1810
3647.75 1806
3648.32 1795
3648.89 1800
3649.46 1799
3650.03 1778
3650.60 1829
3651.17 1905
3651.74 1940
3652.31 1945
3652.88 1921
3653.45 2014
3654.02 2099
3654.59 2101
3655.16 2058
3655.73 1963
3656.30 1909
3656.87 1943
3657.44 1999
3658.01 2006
3658.58 2152
3659.15 2084
3659.72 2082
3660.29 2233
3660.86 2151
3661.43 2089
3662.00 2079
3662.58 1914
3663.15 1925
3663.72 1976
3664.29 1952
3664.86 2067
3665.43 2173
3666.00 2304
3666.57 2324
3667.14 2272
3667.72 2215
3668.29 2164
3668.86 2092
3669.43 1984
3670.00 1925
3670.57 1918
3671.14 1937
3671.72 1759
3672.29 1831
3672.86 1705
3673.43 1745
3674.00 1710
3674.57 1774
3675.15 1792
3675.72 1721
3676.29 1693
3676.86 1737
3677.43 1771
3678.01 1845
3678.58 1778
3679.15 1846
3679.72 1885
3680.30 1882
3680.87 1776
3681.44 1759
3682.01 1761
3682.58 1617
3683.16 1546
3683.73 1508
3684.30 1481
3684.88 1493
3685.45 1504
3686.02 1481
3686.59 1502
3687.17 1593
3687.74 1618
3688.31 1664
3688.88 1628
3689.46 1692
3690.03 1843
3690.60 1830
3691.18 1839
3691.75 1759
3692.32 1785
3692.90 1762
3693.47 1702
3694.04 1694
3694.62 1654
3695.19 1651
3695.76 1574
3696.34 1560
3696.91 1508
3697.48 1552
3698.06 1504
3698.63 1499
3699.21 1559
3699.78 1516
3700.35 1501
3700.93 1541
3701.50 1608
3702.08 1525
3702.65 1529
3703.22 1586
3703.80 1612
3704.37 1514
3704.95 1506
3705.52 1495
3706.09 1555
3706.67 1542
3707.24 1614
3707.82 1561
3708.39 1618
3708.97 1655
3709.54 1556
3710.12 1581
3710.69 1653
3711.26 1653
3711.84 1543
3712.41 1460
3712.99 1574
3713.56 1576
3714.14 1550
3714.71 1548
3715.29 1476
3715.86 1471
3716.44 1487
3717.01 1561
3717.59 1537
3718.16 1581
3718.74 1604
3719.32 1614
3719.89 1607
3720.47 1640
3721.04 1594
3721.62 1526
3722.19 1548
3722.77 1487
3723.34 1456
3723.92 1420
3724.49 1396
3725.07 1537
3725.65 1384
3726.22 1350
3726.80 1408
3727.37 1416
3727.95 1389
3728.53 1497
3729.10 1567
3729.68 1623
3730.25 1774
3730.83 1954
3731.41 2094
3731.98 2413
3732.56 2565
3733.14 2759
3733.71 2891
3734.29 2940
3734.87 2928
3735.44 2719
3736.02 2623
3736.60 2424
3737.17 2317
3737.75 2133
3738.33 2154
3738.90 1950
3739.48 1804
3740.06 1693
3740.63 1637
3741.21 1590
3741.79 1537
3742.36 1484
3742.94 1401
3743.52 1485
3744.10 1468
3744.67 1462
3745.25 1430
3745.83 1449
3746.40 1529
3746.98 1410
3747.56 1392
3748.14 1369
3748.71 1425
3749.29 1416
3749.87 1364
3750.45 1434
3751.03 1436
3751.60 1466
3752.18 1350
3752.76 1459
3753.34 1380
3753.92 1401
3754.49 1438
3755.07 1442
3755.65 1468
3756.23 1440
3756.81 1521
3757.38 1594
3757.96 1502
3758.54 1549
3759.12 1623
3759.70 1665
3760.28 1668
3760.85 1743
3761.43 1793
3762.01 1671
3762.59 1680
3763.17 1686
3763.75 1677
3764.33 1711
3764.91 1766
3765.48 1795
3766.06 1694
3766.64 1677
3767.22 1747
3767.80 1686
3768.38 1591
3768.96 1634
3769.54 1642
3770.12 1614
3770.70 1620
3771.28 1670
3771.85 1726
3772.43 1616
3773.01 1595
3773.59 1545
3774.17 1589
3774.75 1567
3775.33 1590
3775.91 1545
3776.49 1493
3777.07 1424
3777.65 1500
3778.23 1509
3778.81 1480
3779.39 1584
3779.97 1536
3780.55 1433
3781.13 1370
3781.71 1492
3782.29 1498
3782.87 1495
3783.45 1426
3784.03 1486
3784.61 1411
3785.19 1503
3785.77 1488
3786.35 1512
3786.93 1585
3787.51 1584
3788.10 1608
3788.68 1542
3789.26 1587
3789.84 1522
3790.42 1532
3791.00 1576
3791.58 1585
3792.16 1612
3792.74 1604
3793.32 1586
3793.90 1621
3794.48 1621
3795.07 1680
3795.65 1718
3796.23 1717
3796.81 1743
3797.39 1765
3797.97 1855
3798.55 1708
3799.14 1741
3799.72 1874
3800.30 1865
3800.88 1894
3801.46 2003
3802.04 2032
3802.62 2073
3803.21 2095
3803.79 2044
3804.37 1996
3804.95 2083
3805.53 2124
3806.12 2256
3806.70 2344
3807.28 2492
3807.86 2726
3808.44 2969
3809.03 3045
3809.61 3000
3810.19 3035
3810.77 2987
3811.36 2870
3811.94 2760
3812.52 2635
3813.10 2498
3813.69 2562
3814.27 2665
3814.85 2692
3815.43 2745
3816.02 2874
3816.60 2785
3817.18 2712
3817.77 2513
3818.35 2335
3818.93 2252
3819.51 2191
3820.10 2083
3820.68 2051
3821.26 2142
3821.85 2168
3822.43 2152
3823.01 2311
3823.60 2349
3824.18 2451
3824.76 2269
3825.35 2148
3825.93 2104
3826.51 2058
3827.10 1914
3827.68 1940
3828.27 1866
3828.85 1828
3829.43 1836
3830.02 1828
3830.60 1864
3831.18 1783
3831.77 1798
3832.35 1831
3832.94 1853
3833.52 1821
3834.10 1824
3834.69 1764
3835.27 1833
3835.86 1859
3836.44 1840
3837.03 1865
3837.61 1814
3838.19 1896
3838.78 1831
3839.36 1850
3839.95 1888
3840.53 1864
3841.12 1889
3841.70 1796
3842.29 1764
3842.87 1855
3843.46 2015
3844.04 2104
3844.63 2245
3845.21 2297
3845.80 2337
3846.38 2459
3846.97 2449
3847.55 2463
3848.14 2305
3848.72 2195
3849.31 2178
3849.89 2099
3850.48 2088
3851.06 2017
3851.65 1988
3852.23 1882
3852.82 1912
3853.41 1990
3853.99 1905
3854.58 1987
3855.16 1917
3855.75 1963
3856.33 2024
3856.92 2146
3857.51 2247
3858.09 2606
3858.68 3089
3859.26 3692
3859.85 4028
3860.44 4554
3861.02 5042
3861.61 5357
3862.20 5774
3862.78 5511
3863.37 5316
3863.95 5124
3864.54 4721
3865.13 4329
3865.71 3906
3866.30 3530
3866.89 3279
3867.47 2905
3868.06 2690
3868.65 2395
3869.23 2181
3869.82 2084
3870.41 1977
3870.99 2003
3871.58 2138
3872.17 2080
3872.76 2101
3873.34 2083
3873.93 2217
3874.52 2176
3875.10 2003
3875.69 1981
3876.28 1940
3876.87 1923
3877.45 1858
3878.04 1842
3878.63 1834
3879.22 1745
3879.80 1647
3880.39 1636
3880.98 1619
3881.57 1616
3882.15 1649
3882.74 1594
3883.33 1648
3883.92 1652
3884.51 1561
3885.09 1634
3885.68 1665
3886.27 1642
3886.86 1647
3887.45 1724
3888.04 1850
3888.62 1972
3889.21 1960
3889.80 2031
3890.39 2079
3890.98 2064
3891.57 2034
3892.15 2045
3892.74 1964
3893.33 1862
3893.92 1846
3894.51 1907
3895.10 1926
3895.69 1874
3896.28 1777
3896.86 1823
3897.45 1814
3898.04 1883
3898.63 1899
3899.22 1980
3899.81 1987
3900.40 1958
3900.99 1981
3901.58 1996
3902.17 1888
3902.76 1764
3903.34 1714
3903.93 1708
3904.52 1683
3905.11 1667
3905.70 1651
3906.29 1639
3906.88 1604
3907.47 1585
3908.06 1567
3908.65 1616
3909.24 1630
3909.83 1669
3910.42 1594
3911.01 1582
3911.60 1508
3912.19 1571
3912.78 1429
3913.37 1439
3913.96 1461
3914.55 1480
3915.14 1511
3915.73 1461
3916.32 1576
3916.91 1555
3917.50 1500
3918.09 1507
3918.68 1471
3919.28 1415
3919.87 1407
3920.46 1387
3921.05 1422
3921.64 1374
3922.23 1399
3922.82 1416
3923.41 1418
3924.00 1368
3924.59 1318
3925.18 1387
3925.77 1367
3926.37 1333
3926.96 1329
3927.55 1307
3928.14 1329
3928.73 1300
3929.32 1300
3929.91 1325
3930.51 1325
3931.10 1256
3931.69 1304
3932.28 1333
3932.87 1328
3933.46 1309
3934.05 1298
3934.65 1344
3935.24 1317
3935.83 1305
3936.42 1368
3937.01 1371
3937.61 1461
3938.20 1473
3938.79 1378
3939.38 1430
3939.97 1389
3940.57 1411
3941.16 1528
3941.75 1506
3942.34 1573
3942.94 1540
3943.53 1459
3944.12 1439
3944.71 1440
3945.31 1422
3945.90 1385
3946.49 1408
3947.08 1428
3947.68 1307
3948.27 1298
3948.86 1361
3949.45 1316
3950.05 1343
3950.64 1254
3951.23 1357
3951.83 1392
3952.42 1349
3953.01 1276
3953.61 1355
3954.20 1391
3954.79 1342
3955.39 1320
3955.98 1348
3956.57 1347
3957.17 1439
3957.76 1458
3958.35 1518
3958.95 1541
3959.54 1508
3960.13 1487
3960.73 1508
3961.32 1576
3961.92 1550
3962.51 1615
3963.10 1506
3963.70 1545
3964.29 1566
3964.88 1586
3965.48 1652
3966.07 1669
3966.67 1705
3967.26 1747
3967.86 1756
3968.45 1822
3969.04 1705
3969.64 1730
3970.23 1713
3970.83 1592
3971.42 1575
3972.02 1617
3972.61 1539
3973.21 1474
3973.80 1509
3974.40 1513
3974.99 1557
3975.58 1577
3976.18 1691
3976.77 1826
3977.37 1826
3977.96 1879
3978.56 1836
3979.15 1704
3979.75 1774
3980.35 1664
3980.94 1609
3981.54 1545
3982.13 1521
3982.73 1540
3983.32 1525
3983.92 1498
3984.51 1494
3985.11 1506
3985.70 1569
3986.30 1668
3986.90 1555
3987.49 1514
3988.09 1520
3988.68 1551
3989.28 1509
3989.87 1501
3990.47 1491
3991.07 1582
3991.66 1552
3992.26 1541
3992.85 1592
3993.45 1634
3994.05 1674
3994.64 1611
3995.24 1635
3995.84 1613
3996.43 1627
3997.03 1729
3997.62 1737
3998.22 1721
3998.82 1766
3999.41 1836
4000.01 1829
4000.61 1738
4001.20 1673
4001.80 1642
4002.40 1594
4003.00 1609
4003.59 1556
4004.19 1550
4004.79 1522
4005.38 1552
4005.98 1480
4006.58 1473
4007.17 1496
4007.77 1479
4008.37 1476
4008.97 1405
4009.56 1452
4010.16 1443
4010.76 1419
4011.36 1425
4011.95 1488
4012.55 1479
4013.15 1604
4013.75 1586
4014.34 1535
4014.94 1620
4015.54 1659
4016.14 1797
4016.74 1772
4017.33 1794
4017.93 1773
4018.53 1708
4019.13 1689
4019.73 1688
4020.32 1618
4020.92 1619
4021.52 1537
4022.12 1548
4022.72 1500
4023.32 1450
4023.91 1464
4024.51 1476
4025.11 1447
4025.71 1422
4026.31 1459
4026.91 1468
4027.51 1386
4028.10 1421
4028.70 1486
4029.30 1549
4029.90 1435
4030.50 1444
4031.10 1411
4031.70 1496
4032.30 1501
4032.90 1470
4033.49 1392
4034.09 1519
4034.69 1535
4035.29 1548
4035.89 1521
4036.49 1483
4037.09 1395
4037.69 1420
4038.29 1270
4038.89 1357
4039.49 1384
4040.09 1308
4040.69 1303
4041.29 1331
4041.89 1313
4042.49 1303
4043.09 1282
4043.69 1274
4044.29 1307
4044.89 1376
4045.49 1315
4046.09 1399
4046.69 1347
4047.29 1294
4047.89 1322
4048.49 1307
4049.09 1299
4049.69 1211
4050.29 1294
4050.89 1390
4051.49 1339
4052.09 1331
4052.69 1292
4053.29 1277
4053.89 1264
4054.49 1317
4055.09 1242
4055.69 1243
4056.30 1334
4056.90 1328
4057.50 1310
4058.10 1230
4058.70 1196
4059.30 1338
4059.90 1305
4060.50 1339
4061.10 1354
4061.71 1376
4062.31 1374
4062.91 1349
4063.51 1444
4064.11 1569
4064.71 1717
4065.31 1676
4065.92 1616
4066.52 1639
4067.12 1625
4067.72 1669
4068.32 1649
4068.92 1533
4069.53 1581
4070.13 1498
4070.73 1389
4071.33 1356
4071.93 1316
4072.54 1290
4073.14 1279
4073.74 1274
4074.34 1233
4074.94 1214
4075.55 1242
4076.15 1205
4076.75 1160
4077.35 1185
4077.96 1211
4078.56 1175
4079.16 1217
4079.76 1233
4080.37 1167
4080.97 1202
4081.57 1246
4082.17 1168
4082.78 1148
4083.38 1119
4083.98 1130
4084.59 1128
4085.19 1146
4085.79 1122
4086.39 1167
4087.00 1103
4087.60 1195
4088.20 1237
4088.81 1194
4089.41 1165
4090.01 1227
4090.62 1259
4091.22 1219
4091.82 1235
4092.43 1181
4093.03 1204
4093.63 1288
4094.24 1324
4094.84 1314
4095.45 1325
4096.05 1320
4096.65 1252
4097.26 1233
4097.86 1291
4098.47 1241
4099.07 1207
4099.67 1243
4100.28 1245
4100.88 1219
4101.49 1211
4102.09 1215
4102.69 1266
4103.30 1273
4103.90 1214
4104.51 1229
4105.11 1207
4105.72 1214
4106.32 1210
4106.93 1248
4107.53 1249
4108.13 1247
4108.74 1223
4109.34 1227
4109.95 1212
4110.55 1229
4111.16 1231
4111.76 1221
4112.37 1194
4112.97 1223
4113.58 1191
4114.18 1248
4114.79 1210
4115.39 1192
4116.00 1112
4116.60 1152
4117.21 1236
4117.82 1249
4118.42 1233
4119.03 1190
4119.63 1169
4120.24 1237
4120.84 1277
4121.45 1222
4122.05 1225
4122.66 1224
4123.27 1197
4123.87 1272
4124.48 1235
4125.08 1246
4125.69 1165
4126.30 1178
4126.90 1200
4127.51 1200
4128.11 1200
4128.72 1279
4129.33 1253
4129.93 1168
4130.54 1180
4131.15 1210
4131.75 1265
4132.36 1273
4132.96 1325
4133.57 1297
4134.18 1248
4134.78 1334
4135.39 1321
4136.00 1380
4136.60 1410
4137.21 1376
4137.82 1500
4138.43 1464
4139.03 1507
4139.64 1454
4140.25 1510
4140.85 1583
4141.46 1504
4142.07 1551
4142.68 1649
4143.28 1673
4143.89 1630
4144.50 1626
4145.10 1596
4145.71 1567
4146.32 1585
4146.93 1518
4147.53 1533
4148.14 1438
4148.75 1403
4149.36 1382
4149.97 1335
4150.57 1282
4151.18 1283
4151.79 1254
4152.40 1253
4153.00 1232
4153.61 1175
4154.22 1190
4154.83 1175
4155.44 1210
4156.05 1242
4156.65 1296
4157.26 1297
4157.87 1259
4158.48 1342
4159.09 1393
4159.70 1492
4160.30 1429
4160.91 1380
4161.52 1317
4162.13 1356
4162.74 1340
4163.35 1284
4163.96 1266
4164.56 1298
4165.17 1359
4165.78 1376
4166.39 1381
4167.00 1343
4167.61 1395
4168.22 1473
4168.83 1466
4169.44 1577
4170.05 1575
4170.66 1702
4171.26 1740
4171.87 1739
4172.48 1852
4173.09 1734
4173.70 1781
4174.31 1796
4174.92 1703
4175.53 1592
4176.14 1617
4176.75 1694
4177.36 1612
4177.97 1480
4178.58 1445
4179.19 1480
4179.80 1397
4180.41 1370
4181.02 1316
4181.63 1349
4182.24 1338
4182.85 1352
4183.46 1307
4184.07 1318
4184.68 1334
4185.29 1315
4185.90 1371
4186.51 1325
4187.12 1301
4187.73 1340
4188.34 1367
4188.95 1316
4189.56 1263
4190.18 1182
4190.79 1267
4191.40 1332
4192.01 1314
4192.62 1409
4193.23 1467
4193.84 1457
4194.45 1430
4195.06 1464
4195.67 1442
4196.28 1385
4196.90 1445
4197.51 1388
4198.12 1402
4198.73 1451
4199.34 1375
4199.95 1384
4200.56 1331
4201.18 1319
4201.79 1306
4202.40 1263
4203.01 1366
4203.62 1353
4204.23 1411
4204.85 1375
4205.46 1419
4206.07 1431
4206.68 1391
4207.29 1389
4207.90 1486
4208.52 1462
4209.13 1444
4209.74 1434
4210.35 1500
4210.97 1552
4211.58 1538
4212.19 1540
4212.80 1563
4213.41 1522
4214.03 1541
4214.64 1548
4215.25 1636
4215.86 1611
4216.48 1632
4217.09 1682
4217.70 1682
4218.32 1783
4218.93 1838
4219.54 1894
4220.15 1893
4220.77 2006
4221.38 2149
4221.99 2239
4222.61 2288
4223.22 2273
4223.83 2265
4224.44 2272
4225.06 2241
4225.67 2148
4226.28 2264
4226.90 2326
4227.51 2364
4228.13 2444
4228.74 2481
4229.35 2524
4229.97 2453
4230.58 2389
4231.19 2314
4231.81 2044
4232.42 1843
4233.03 1753
4233.65 1791
4234.26 1747
4234.88 1747
4235.49 1692
4236.10 1672
4236.72 1712
4237.33 1593
4237.95 1633
4238.56 1449
4239.17 1444
4239.79 1474
4240.40 1547
4241.02 1531
4241.63 1567
4242.25 1617
4242.86 1658
4243.48 1696
4244.09 1642
4244.71 1622
4245.32 1644
4245.93 1584
4246.55 1590
4247.16 1581
4247.78 1619
4248.39 1527
4249.01 1521
4249.62 1475
4250.24 1449
4250.85 1511
4251.47 1517
4252.08 1575
4252.70 1477
4253.32 1466
4253.93 1495
4254.55 1544
4255.16 1575
4255.78 1541
4256.39 1542
4257.01 1521
4257.62 1510
4258.24 1542
4258.85 1555
4259.47 1631
4260.09 1722
4260.70 1710
4261.32 1749
4261.93 1884
4262.55 2063
4263.17 2054
4263.78 2227
4264.40 2179
4265.01 2074
4265.63 2016
4266.25 1930
4266.86 1830
4267.48 1700
4268.10 1711
4268.71 1691
4269.33 1631
4269.94 1603
4270.56 1575
4271.18 1512
4271.79 1582
4272.41 1567
4273.03 1584
4273.64 1518
4274.26 1567
4274.88 1575
4275.49 1696
4276.11 1768
4276.73 1881
4277.35 1889
4277.96 1917
4278.58 2011
4279.20 2049
4279.81 2013
4280.43 1840
4281.05 1750
4281.67 1683
4282.28 1626
4282.90 1598
4283.52 1505
4284.14 1531
4284.75 1444
4285.37 1436
4285.99 1449
4286.61 1382
4287.22 1347
4287.84 1348
4288.46 1381
4289.08 1348
4289.70 1374
4290.31 1375
4290.93 1322
4291.55 1336
4292.17 1258
4292.79 1233
4293.40 1278
4294.02 1328
4294.64 1314
4295.26 1315
4295.88 1354
4296.50 1423
4297.11 1397
4297.73 1399
4298.35 1347
4298.97 1346
4299.59 1274
4300.21 1382
4300.83 1417
4301.44 1482
4302.06 1485
4302.68 1463
4303.30 1448
4303.92 1500
4304.54 1459
4305.16 1473
4305.78 1468
4306.40 1470
4307.02 1386
4307.63 1448
4308.25 1439
4308.87 1413
4309.49 1464
4310.11 1423
4310.73 1413
4311.35 1445
4311.97 1448
4312.59 1501
4313.21 1461
4313.83 1484
4314.45 1523
4315.07 1529
4315.69 1557
4316.31 1585
4316.93 1556
4317.55 1516
4318.17 1540
4318.79 1520
4319.41 1522
4320.03 1549
4320.65 1573
4321.27 1574
4321.89 1519
4322.51 1670
4323.13 1729
4323.75 1847
4324.37 1880
4324.99 1878
4325.61 1882
4326.23 1973
4326.85 2051
4327.47 2032
4328.09 2100
4328.71 2302
4329.33 2384
4329.96 2494
4330.58 2823
4331.20 3267
4331.82 3729
4332.44 4245
4333.06 4460
4333.68 4750
4334.30 4520
4334.92 4329
4335.54 4076
4336.17 3783
4336.79 3705
4337.41 3403
4338.03 3097
4338.65 3143
4339.27 2974
4339.89 2862
4340.52 2787
4341.14 2688
4341.76 2581
4342.38 2482
4343.00 2646
4343.62 2887
4344.25 3231
4344.87 3614
4345.49 3902
4346.11 4492
4346.73 4900
4347.36 5084
4347.98 4968
4348.60 4859
4349.22 4458
4349.84 4126
4350.47 3877
4351.09 3575
4351.71 3261
4352.33 3153
4352.96 2958
4353.58 2843
4354.20 2692
4354.82 2437
4355.45 2329
4356.07 2199
4356.69 2051
4357.31 2050
4357.94 2053
4358.56 2011
4359.18 2020
4359.81 2078
4360.43 2030
4361.05 1966
4361.68 1948
4362.30 1943
4362.92 1841
4363.55 1828
4364.17 1849
4364.79 1889
4365.42 1956
4366.04 1857
4366.66 1753
4367.29 1765
4367.91 1718
4368.53 1698
4369.16 1778
4369.78 1696
4370.40 1721
4371.03 1644
4371.65 1612
4372.27 1646
4372.90 1695
4373.52 1671
4374.15 1699
4374.77 1649
4375.39 1617
4376.02 1621
4376.64 1630
4377.27 1682
4377.89 1610
4378.52 1703
4379.14 1760
4379.76 1649
4380.39 1697
4381.01 1776
4381.64 1805
4382.26 1831
4382.89 1752
4383.51 1828
4384.14 1801
4384.76 1790
4385.39 1820
4386.01 1844
4386.64 1847
4387.26 1737
4387.89 1806
4388.51 1845
4389.14 1991
4389.76 2050
4390.39 2061
4391.01 2385
4391.64 2488
4392.26 2451
4392.89 2335
4393.51 2241
4394.14 2161
4394.76 1996
4395.39 1843
4396.01 1864
4396.64 1760
4397.26 1731
4397.89 1688
4398.52 1636
4399.14 1548
4399.77 1641
4400.39 1656
4401.02 1611
4401.65 1574
4402.27 1630
4402.90 1601
4403.52 1614
4404.15 1609
4404.78 1530
4405.40 1562
4406.03 1578
4406.65 1618
4407.28 1492
4407.91 1548
4408.53 1567
4409.16 1452
4409.79 1465
4410.41 1494
4411.04 1508
4411.67 1466
4412.29 1456
4412.92 1462
4413.55 1439
4414.17 1481
4414.80 1459
4415.43 1498
4416.05 1477
4416.68 1418
4417.31 1418
4417.94 1400
4418.56 1443
4419.19 1421
4419.82 1388
4420.44 1389
4421.07 1375
4421.70 1409
4422.33 1458
4422.95 1474
4423.58 1392
4424.21 1390
4424.84 1351
4425.46 1318
4426.09 1280
4426.72 1269
4427.35 1275
4427.97 1301
4428.60 1299
4429.23 1256
4429.86 1333
4430.49 1223
4431.11 1291
4431.74 1318
4432.37 1274
4433.00 1314
4433.63 1323
4434.26 1302
4434.88 1343
4435.51 1316
4436.14 1314
4436.77 1312
4437.40 1361
4438.03 1318
4438.65 1295
4439.28 1310
4439.91 1336
4440.54 1292
4441.17 1234
4441.80 1296
4442.43 1311
4443.06 1361
4443.68 1331
4444.31 1368
4444.94 1422
4445.57 1529
4446.20 1548
4446.83 1614
4447.46 1532
4448.09 1538
4448.72 1524
4449.35 1540
4449.98 1481
4450.61 1436
4451.24 1405
4451.86 1405
4452.49 1414
4453.12 1443
4453.75 1488
4454.38 1543
4455.01 1608
4455.64 1623
4456.27 1700
4456.90 1719
4457.53 1678
4458.16 1646
4458.79 1649
4459.42 1596
4460.05 1504
4460.68 1380
4461.31 1366
4461.94 1408
4462.57 1322
4463.20 1213
4463.83 1246
4464.46 1308
4465.09 1316
4465.72 1300
4466.36 1307
4466.99 1255
4467.62 1238
4468.25 1226
4468.88 1249
4469.51 1350
4470.14 1277
4470.77 1259
4471.40 1220
4472.03 1243
4472.66 1320
4473.29 1246
4473.93 1268
4474.56 1236
4475.19 1239
4475.82 1208
4476.45 1285
4477.08 1298
4477.71 1328
4478.34 1243
4478.98 1207
4479.61 1278
4480.24 1236
4480.87 1247
4481.50 1240
4482.13 1248
4482.76 1290
4483.40 1323
4484.03 1364
4484.66 1310
4485.29 1338
4485.92 1303
4486.56 1399
4487.19 1442
4487.82 1443
4488.45 1444
4489.08 1438
4489.72 1391
4490.35 1427
4490.98 1444
4491.61 1434
4492.25 1446
4492.88 1418
4493.51 1348
4494.14 1409
4494.78 1381
4495.41 1457
4496.04 1484
4496.67 1373
4497.31 1436
4497.94 1468
4498.57 1502
4499.20 1546
4499.84 1576
4500.47 1732
4501.10 1798
4501.74 1874
4502.37 1962
4503.00 2014
4503.64 2037
4504.27 2002
4504.90 2024
4505.53 1835
4506.17 1860
4506.80 1877
4507.43 1722
4508.07 1727
4508.70 1622
4509.34 1596
4509.97 1603
4510.60 1658
4511.24 1591
4511.87 1607
4512.50 1667
4513.14 1676
4513.77 1620
4514.41 1617
4515.04 1583
4515.67 1660
4516.31 1574
4516.94 1556
4517.58 1591
4518.21 1606
4518.84 1588
4519.48 1545
4520.11 1561
4520.75 1603
4521.38 1652
4522.02 1732
4522.65 1691
4523.28 1614
4523.92 1611
4524.55 1683
4525.19 1817
4525.82 1875
4526.46 2073
4527.09 2282
4527.73 2658
4528.36 3044
4529.00 3684
4529.63 4489
4530.27 5350
4530.90 5976
4531.54 6513
4532.17 6892
4532.81 6799
4533.44 6382
4534.08 5846
4534.71 5252
4535.35 4687
4535.99 3891
4536.62 3315
4537.26 2834
4537.89 2447
4538.53 2216
4539.16 1957
4539.80 1795
4540.43 1661
4541.07 1527
4541.71 1539
4542.34 1516
4542.98 1509
4543.61 1498
4544.25 1550
4544.89 1434
4545.52 1538
4546.16 1500
4546.79 1504
4547.43 1485
4548.07 1511
4548.70 1579
4549.34 1530
4549.98 1454
4550.61 1465
4551.25 1492
4551.89 1456
4552.52 1581
4553.16 1423
4553.80 1476
4554.43 1368
4555.07 1402
4555.71 1450
4556.34 1425
4556.98 1503
4557.62 1526
4558.25 1499
4558.89 1569
4559.53 1567
4560.16 1618
4560.80 1707
4561.44 1644
4562.08 1699
4562.71 1657
4563.35 1735
4563.99 1688
4564.63 1673
4565.26 1732
4565.90 1799
4566.54 1873
4567.18 1892
4567.81 1878
4568.45 2018
4569.09 2058
4569.73 2080
4570.36 2089
4571.00 2044
4571.64 2091
4572.28 1975
4572.92 1953
4573.55 1805
4574.19 1828
4574.83 1751
4575.47 1634
4576.11 1648
4576.75 1562
4577.38 1513
4578.02 1467
4578.66 1494
4579.30 1500
4579.94 1407
4580.58 1437
4581.21 1482
4581.85 1453
4582.49 1520
4583.13 1528
4583.77 1533
4584.41 1605
4585.05 1650
4585.69 1742
4586.32 1963
4586.96 1934
4587.60 2039
4588.24 2053
4588.88 2116
4589.52 2114
4590.16 2134
4590.80 2122
4591.44 2135
4592.08 2123
4592.72 1949
4593.36 2035
4594.00 2005
4594.63 1773
4595.27 1738
4595.91 1668
4596.55 1542
4597.19 1543
4597.83 1451
4598.47 1517
4599.11 1529
4599.75 1501
4600.39 1491
4601.03 1457
4601.67 1522
4602.31 1532
4602.95 1607
4603.59 1520
4604.23 1539
4604.87 1490
4605.51 1542
4606.15 1526
4606.79 1611
4607.43 1548
4608.08 1479
4608.72 1528
4609.36 1526
4610.00 1513
4610.64 1484
4611.28 1571
4611.92 1506
4612.56 1478
4613.20 1454
4613.84 1330
4614.48 1345
4615.12 1396
4615.76 1282
4616.41 1367
4617.05 1335
4617.69 1273
4618.33 1287
4618.97 1372
4619.61 1310
4620.25 1315
4620.89 1311
4621.54 1327
4622.18 1293
4622.82 1294
4623.46 1268
4624.10 1247
4624.74 1241
4625.38 1189
4626.03 1227
4626.67 1290
4627.31 1266
4627.95 1316
4628.59 1319
4629.24 1254
4629.88 1325
4630.52 1379
4631.16 1487
4631.80 1548
4632.45 1607
4633.09 1581
4633.73 1584
4634.37 1557
4635.02 1435
4635.66 1512
4636.30 1515
4636.94 1534
4637.58 1519
4638.23 1525
4638.87 1560
4639.51 1576
4640.16 1519
4640.80 1481
4641.44 1572
4642.08 1535
4642.73 1476
4643.37 1448
4644.01 1452
4644.66 1423
4645.30 1437
4645.94 1365
4646.58 1335
4647.23 1362
4647.87 1381
4648.51 1415
4649.16 1380
4649.80 1370
4650.44 1394
4651.09 1454
4651.73 1492
4652.37 1560
4653.02 1542
4653.66 1576
4654.31 1561
4654.95 1563
4655.59 1539
4656.24 1446
4656.88 1379
4657.52 1382
4658.17 1320
4658.81 1279
4659.46 1339
4660.10 1268
4660.75 1308
4661.39 1193
4662.03 1205
4662.68 1187
4663.32 1183
4663.97 1183
4664.61 1197
4665.26 1264
4665.90 1132
4666.54 1154
4667.19 1157
4667.83 1129
4668.48 1169
4669.12 1174
4669.77 1237
4670.41 1207
4671.06 1163
4671.70 1180
4672.35 1117
4672.99 1201
4673.64 1234
4674.28 1203
4674.93 1177
4675.57 1232
4676.22 1184
4676.86 1261
4677.51 1237
4678.15 1255
4678.80 1312
4679.44 1258
4680.09 1243
4680.73 1361
4681.38 1400
4682.03 1307
4682.67 1293
4683.32 1323
4683.96 1296
4684.61 1355
4685.25 1337
4685.90 1398
4686.55 1396
4687.19 1375
4687.84 1332
4688.48 1408
4689.13 1471
4689.78 1393
4690.42 1466
4691.07 1575
4691.72 1506
4692.36 1482
4693.01 1547
4693.65 1608
4694.30 1542
4694.95 1571
4695.59 1652
4696.24 1612
4696.89 1667
4697.53 1725
4698.18 1730
4698.83 1843
4699.47 1912
4700.12 2005
4700.77 2007
4701.41 1838
4702.06 1863
4702.71 1798
4703.36 1642
4704.00 1664
4704.65 1715
4705.30 1703
4705.94 1595
4706.59 1625
4707.24 1643
4707.89 1619
4708.53 1502
4709.18 1461
4709.83 1456
4710.48 1373
4711.12 1369
4711.77 1442
4712.42 1415
4713.07 1420
4713.71 1429
4714.36 1432
4715.01 1419
4715.66 1349
4716.31 1380
4716.95 1424
4717.60 1411
4718.25 1412
4718.90 1422
4719.55 1443
4720.19 1482
4720.84 1456
4721.49 1471
4722.14 1528
4722.79 1513
4723.44 1531
4724.08 1537
4724.73 1465
4725.38 1483
4726.03 1438
4726.68 1479
4727.33 1478
4727.98 1489
4728.63 1461
4729.27 1414
4729.92 1355
4730.57 1298
4731.22 1377
4731.87 1342
4732.52 1300
4733.17 1327
4733.82 1305
4734.47 1267
4735.12 1265
4735.77 1267
4736.41 1246
4737.06 1304
4737.71 1325
4738.36 1354
4739.01 1355
4739.66 1334
4740.31 1445
4740.96 1481
4741.61 1441
4742.26 1410
4742.91 1462
4743.56 1409
4744.21 1379
4744.86 1369
4745.51 1307
4746.16 1364
4746.81 1302
4747.46 1369
4748.11 1369
4748.76 1375
4749.41 1324
4750.06 1422
4750.71 1416
4751.36 1358
4752.01 1427
4752.66 1555
4753.31 1557
4753.96 1466
4754.61 1544
4755.26 1534
4755.92 1483
4756.57 1535
4757.22 1498
4757.87 1470
4758.52 1535
4759.17 1610
4759.82 1657
4760.47 1739
4761.12 1752
4761.77 1833
4762.42 1880
4763.08 1853
4763.73 1786
4764.38 1827
4765.03 1594
4765.68 1592
4766.33 1644
4766.98 1565
4767.64 1528
4768.29 1494
4768.94 1517
4769.59 1496
4770.24 1445
4770.89 1439
4771.54 1461
4772.20 1426
4772.85 1402
4773.50 1388
4774.15 1358
4774.80 1402
4775.46 1451
4776.11 1464
4776.76 1390
4777.41 1343
4778.06 1433
4778.72 1424
4779.37 1415
4780.02 1358
4780.67 1412
4781.33 1400
4781.98 1438
4782.63 1403
4783.28 1371
4783.94 1375
4784.59 1372
4785.24 1400
4785.89 1395
4786.55 1389
4787.20 1443
4787.85 1532
4788.51 1487
4789.16 1637
4789.81 1630
4790.46 1627
4791.12 1589
4791.77 1658
4792.42 1634
4793.08 1573
4793.73 1542
4794.38 1554
4795.04 1531
4795.69 1504
4796.34 1501
4797.00 1549
4797.65 1597
4798.30 1733
4798.96 1800
4799.61 2025
4800.27 2147
4800.92 2181
4801.57 2237
4802.23 2208
4802.88 2218
4803.53 2171
4804.19 1992
4804.84 1815
4805.50 1832
4806.15 1789
4806.81 1779
4807.46 1693
4808.11 1639
4808.77 1561
4809.42 1563
4810.08 1564
4810.73 1585
4811.39 1578
4812.04 1567
4812.69 1598
4813.35 1610
4814.00 1690
4814.66 1676
4815.31 1662
4815.97 1633
4816.62 1690
4817.28 1641
4817.93 1713
4818.59 1754
4819.24 1756
4819.90 1852
4820.55 1925
4821.21 1968
4821.86 2111
4822.52 2192
4823.17 2288
4823.83 2325
4824.48 2227
4825.14 2165
4825.79 2081
4826.45 2047
4827.11 2027
4827.76 1986
4828.42 1930
4829.07 1993
4829.73 1990
4830.38 1892
4831.04 1932
4831.70 1935
4832.35 1927
4833.01 2073
4833.66 2046
4834.32 2059
4834.98 2169
4835.63 2296
4836.29 2317
4836.94 2334
4837.60 2432
4838.26 2354
4838.91 2397
4839.57 2445
4840.23 2474
4840.88 2451
4841.54 2385
4842.20 2331
4842.85 2417
4843.51 2233
4844.17 2391
4844.82 2318
4845.48 2328
4846.14 2295
4846.79 2404
4847.45 2600
4848.11 2690
4848.76 2815
4849.42 3033
4850.08 3251
4850.73 3332
4851.39 3241
4852.05 3197
4852.71 3142
4853.36 2987
4854.02 2854
4854.68 2633
4855.34 2685
4855.99 2797
4856.65 2963
4857.31 3128
4857.97 3402
4858.62 3711
4859.28 3682
4859.94 3558
4860.60 3410
4861.25 3249
4861.91 2995
4862.57 2826
4863.23 2696
4863.89 2581
4864.54 2451
4865.20 2452
4865.86 2478
4866.52 2574
4867.18 2512
4867.84 2648
4868.49 2538
4869.15 2380
4869.81 2481
4870.47 2474
4871.13 2279
4871.79 2287
4872.44 2293
4873.10 2275
4873.76 2265
4874.42 2175
4875.08 2206
4875.74 2231
4876.40 2157
4877.06 2110
4877.72 2169
4878.37 2294
4879.03 2358
4879.69 2288
4880.35 2311
4881.01 2086
4881.67 1998
4882.33 1971
4882.99 1907
4883.65 1880
4884.31 1834
4884.97 1793
4885.63 1846
4886.29 1834
4886.95 1820
4887.61 1831
4888.26 1899
4888.92 1911
4889.58 1944
4890.24 1927
4890.90 2009
4891.56 2151
4892.22 2193
4892.88 2113
4893.54 2122
4894.20 2059
4894.86 2052
4895.52 2020
4896.18 1940
4896.84 2030
4897.51 2083
4898.17 2314
4898.83 2414
4899.49 2508
4900.15 2594
4900.81 2628
4901.47 2367
4902.13 2189
4902.79 2102
4903.45 1988
4904.11 1920
4904.77 1833
4905.43 1824
4906.09 1838
4906.75 1848
4907.41 1748
4908.08 1756
4908.74 1700
4909.40 1775
4910.06 1726
4910.72 1753
4911.38 1643
4912.04 1575
4912.70 1583
4913.37 1651
4914.03 1592
4914.69 1526
4915.35 1456
4916.01 1469
4916.67 1474
4917.33 1447
4918.00 1478
4918.66 1522
4919.32 1440
4919.98 1382
4920.64 1411
4921.31 1370
4921.97 1408
4922.63 1374
4923.29 1386
4923.95 1349
4924.62 1342
4925.28 1346
4925.94 1376
4926.60 1426
4927.26 1431
4927.93 1419
4928.59 1359
4929.25 1396
4929.91 1411
4930.58 1381
4931.24 1374
4931.90 1391
4932.56 1335
4933.23 1315
4933.89 1312
4934.55 1377
4935.22 1427
4935.88 1421
4936.54 1327
4937.20 1276
4937.87 1313
4938.53 1298
4939.19 1234
4939.86 1361
4940.52 1379
4941.18 1289
4941.85 1304
4942.51 1302
4943.17 1274
4943.84 1359
4944.50 1309
4945.16 1284
4945.83 1279
4946.49 1256
4947.15 1284
4947.82 1318
4948.48 1276
4949.15 1274
4949.81 1306
4950.47 1280
4951.14 1244
4951.80 1210
4952.47 1284
4953.13 1308
4953.79 1300
4954.46 1322
4955.12 1320
4955.79 1345
4956.45 1318
4957.11 1336
4957.78 1376
4958.44 1438
4959.11 1435
4959.77 1521
4960.44 1727
4961.10 1816
4961.77 1845
4962.43 1962
4963.10 2012
4963.76 2009
4964.42 2017
4965.09 2053
4965.75 1939
4966.42 1818
4967.08 1649
4967.75 1615
4968.41 1494
4969.08 1385
4969.74 1401
4970.41 1346
4971.08 1282
4971.74 1362
4972.41 1351
4973.07 1352
4973.74 1365
4974.40 1393
4975.07 1548
4975.73 1552
4976.40 1568
4977.06 1545
4977.73 1627
4978.40 1515
4979.06 1383
4979.73 1391
4980.39 1402
4981.06 1298
4981.73 1220
4982.39 1263
4983.06 1232
4983.72 1229
4984.39 1336
4985.06 1339
4985.72 1373
4986.39 1347
4987.05 1350
4987.72 1297
4988.39 1252
4989.05 1229
4989.72 1271
4990.39 1305
4991.05 1261
4991.72 1233
4992.39 1188
4993.05 1203
4993.72 1122
4994.39 1105
4995.05 1184
4995.72 1124
4996.39 1106
4997.05 1142
4997.72 1176
4998.39 1144
4999.06 1155
4999.72 1172
5000.39 1151
5001.06 1165
5001.73 1152
5002.39 1095
5003.06 1043
5003.73 1078
5004.39 1129
5005.06 1183
5005.73 1165
5006.40 1095
5007.07 1127
5007.73 1136
5008.40 1109
5009.07 1121
5009.74 1168
5010.40 1196
5011.07 1123
5011.74 1113
5012.41 1093
5013.08 1097
5013.74 1106
5014.41 1137
5015.08 1103
5015.75 1131
5016.42 1122
5017.09 1222
5017.75 1150
5018.42 1107
5019.09 1094
5019.76 1127
5020.43 1216
5021.10 1135
5021.76 1149
5022.43 1180
5023.10 1167
5023.77 1205
5024.44 1268
5025.11 1252
5025.78 1234
5026.45 1206
5027.12 1222
5027.78 1155
5028.45 1113
5029.12 1141
5029.79 1137
5030.46 1096
5031.13 1057
5031.80 1074
5032.47 1122
5033.14 1088
5033.81 1079
5034.48 1073
5035.15 1041
5035.82 1096
5036.49 1083
5037.16 1090
5037.83 1053
5038.50 1105
5039.16 1076
5039.83 1039
5040.50 1087
5041.17 1125
5041.84 1100
5042.51 1046
5043.18 1085
5043.85 1078
5044.52 1125
5045.20 1135
5045.87 1109
5046.54 1034
5047.21 1158
5047.88 1042
5048.55 1056
5049.22 1095
5049.89 1108
5050.56 1087
5051.23 1052
5051.90 1087
5052.57 1060
5053.24 1069
5053.91 1049
5054.58 1064
5055.25 1049
5055.92 1168
5056.60 1081
5057.27 1017
5057.94 1057
5058.61 1085
5059.28 1036
5059.95 1092
5060.62 1129
5061.29 1148
5061.96 1066
5062.64 1171
5063.31 1207
5063.98 1197
5064.65 1239
5065.32 1156
5065.99 1114
5066.66 1033
5067.34 1068
5068.01 1116
5068.68 1055
5069.35 1090
5070.02 1057
5070.70 1072
5071.37 1140
5072.04 1095
5072.71 1072
5073.38 1142
5074.06 1155
5074.73 1147
5075.40 1136
5076.07 1292
5076.74 1299
5077.42 1310
5078.09 1227
5078.76 1283
5079.43 1327
5080.11 1260
5080.78 1211
5081.45 1229
5082.12 1180
5082.80 1120
5083.47 1212
5084.14 1272
5084.82 1188
5085.49 1131
5086.16 1172
5086.83 1208
5087.51 1293
5088.18 1318
5088.85 1269
5089.53 1367
5090.20 1385
5090.87 1333
5091.55 1372
5092.22 1362
5092.89 1337
5093.57 1309
5094.24 1302
5094.91 1279
5095.59 1288
5096.26 1233
5096.93 1189
5097.61 1180
5098.28 1129
5098.96 1142
5099.63 1150
5100.30 1203
5100.98 1208
5101.65 1267
5102.32 1254
5103.00 1273
5103.67 1284
5104.35 1343
5105.02 1379
5105.70 1353
5106.37 1358
5107.04 1338
5107.72 1316
5108.39 1264
5109.07 1251
5109.74 1195
5110.42 1275
5111.09 1271
5111.77 1213
5112.44 1203
5113.11 1277
5113.79 1247
5114.46 1217
5115.14 1246
5115.81 1330
5116.49 1451
5117.16 1462
5117.84 1637
5118.51 1789
5119.19 1938
5119.86 1980
5120.54 2004
5121.21 1927
5121.89 1780
5122.57 1790
5123.24 1616
5123.92 1594
5124.59 1501
5125.27 1405
5125.94 1285
5126.62 1332
5127.29 1376
5127.97 1327
5128.64 1408
5129.32 1361
5130.00 1340
5130.67 1334
5131.35 1399
5132.02 1386
5132.70 1307
5133.38 1339
5134.05 1315
5134.73 1385
5135.40 1292
5136.08 1288
5136.76 1258
5137.43 1292
5138.11 1240
5138.79 1298
5139.46 1253
5140.14 1335
5140.82 1299
5141.49 1253
5142.17 1189
5142.85 1165
5143.52 1182
5144.20 1120
5144.88 1119
5145.55 1145
5146.23 1179
5146.91 1136
5147.58 1066
5148.26 1125
5148.94 1099
5149.61 1097
5150.29 1135
5150.97 1128
5151.65 1128
5152.32 1121
5153.00 1060
5153.68 1055
5154.36 1124
5155.03 1106
5155.71 1157
5156.39 1202
5157.07 1160
5157.74 1168
5158.42 1294
5159.10 1314
5159.78 1142
5160.45 1131
5161.13 1183
5161.81 1112
5162.49 1076
5163.17 1087
5163.84 1150
5164.52 1145
5165.20 1078
5165.88 1094
5166.56 1140
5167.24 1168
5167.91 1137
5168.59 1166
5169.27 1181
5169.95 1107
5170.63 1049
5171.31 1082
5171.98 1096
5172.66 1094
5173.34 1050
5174.02 1043
5174.70 1043
5175.38 1061
5176.06 1075
5176.74 1132
5177.41 1090
5178.09 1035
5178.77 1072
5179.45 1064
5180.13 1106
5180.81 1033
5181.49 1069
5182.17 1105
5182.85 1181
5183.53 1105
5184.21 1071
5184.89 1009
5185.57 1017
5186.24 1023
5186.92 1027
5187.60 1046
5188.28 1011
5188.96 1087
5189.64 1078
5190.32 1046
5191.00 1015
5191.68 1043
5192.36 1046
5193.04 1027
5193.72 1060
5194.40 1023
5195.08 1034
5195.76 1010
5196.44 1009
5197.12 1087
5197.80 1060
5198.48 1077
5199.16 1026
5199.84 1065
5200.52 1039
5201.21 983
5201.89 1026
5202.57 1049
5203.25 1012
5203.93 1068
5204.61 1101
5205.29 1050
5205.97 1110
5206.65 1069
5207.33 1057
5208.01 1120
5208.69 1176
5209.37 1159
5210.06 1155
5210.74 1186
5211.42 1160
5212.10 1174
5212.78 1233
5213.46 1306
5214.14 1305
5214.82 1347
5215.51 1377
5216.19 1409
5216.87 1260
5217.55 1299
5218.23 1300
5218.91 1287
5219.60 1256
5220.28 1310
5220.96 1336
5221.64 1254
5222.32 1343
5223.00 1424
5223.69 1382
5224.37 1386
5225.05 1370
5225.73 1282
5226.41 1271
5227.10 1209
5227.78 1179
5228.46 1216
5229.14 1242
5229.83 1215
5230.51 1194
5231.19 1155
5231.87 1174
5232.56 1265
5233.24 1224
5233.92 1183
5234.60 1114
5235.29 1149
5235.97 1192
5236.65 1211
5237.34 1289
5238.02 1224
5238.70 1264
5239.38 1248
5240.07 1312
5240.75 1310
5241.43 1255
5242.12 1289
5242.80 1354
5243.48 1246
5244.17 1184
5244.85 1219
5245.53 1179
5246.22 1160
5246.90 1122
5247.58 1114
5248.27 1211
5248.95 1165
5249.63 1303
5250.32 1249
5251.00 1230
5251.69 1305
5252.37 1366
5253.05 1413
5253.74 1391
5254.42 1344
5255.11 1325
5255.79 1218
5256.47 1159
5257.16 1210
5257.84 1219
5258.53 1241
5259.21 1234
5259.89 1209
5260.58 1333
5261.26 1314
5261.95 1306
5262.63 1321
5263.32 1351
5264.00 1367
5264.69 1317
5265.37 1303
5266.06 1246
5266.74 1352
5267.43 1245
5268.11 1251
5268.79 1277
5269.48 1277
5270.16 1287
5270.85 1291
5271.53 1229
5272.22 1185
5272.91 1185
5273.59 1162
5274.28 1117
5274.96 1179
5275.65 1238
5276.33 1167
5277.02 1133
5277.70 1144
5278.39 1093
5279.07 1160
5279.76 1183
5280.45 1169
5281.13 1200
5281.82 1243
5282.50 1245
5283.19 1265
5283.87 1261
5284.56 1247
5285.25 1144
5285.93 1157
5286.62 1171
5287.30 1167
5287.99 1159
5288.68 1186
5289.36 1194
5290.05 1153
5290.74 1176
5291.42 1221
5292.11 1192
5292.79 1199
5293.48 1168
5294.17 1204
5294.85 1223
5295.54 1196
5296.23 1254
5296.91 1243
5297.60 1282
5298.29 1364
5298.98 1359
5299.66 1412
5300.35 1559
5301.04 1543
5301.72 1556
5302.41 1612
5303.10 1741
5303.78 1823
5304.47 1750
5305.16 1879
5305.85 2017
5306.53 1962
5307.22 1877
5307.91 1843
5308.60 1792
5309.28 1708
5309.97 1713
5310.66 1828
5311.35 1985
5312.03 2042
5312.72 2160
5313.41 2191
5314.10 2214
5314.79 2200
5315.47 2211
5316.16 2151
5316.85 2147
5317.54 2066
5318.23 1994
5318.91 2005
5319.60 1929
5320.29 1834
5320.98 1778
5321.67 1822
5322.36 1720
5323.04 1673
5323.73 1506
5324.42 1431
5325.11 1452
5325.80 1464
5326.49 1388
5327.18 1304
5327.86 1349
5328.55 1282
5329.24 1344
5329.93 1288
5330.62 1288
5331.31 1324
5332.00 1284
5332.69 1247
5333.38 1307
5334.06 1338
5334.75 1299
5335.44 1373
5336.13 1368
5336.82 1342
5337.51 1367
5338.20 1342
5338.89 1386
5339.58 1382
5340.27 1337
5340.96 1335
5341.65 1397
5342.34 1338
5343.03 1388
5343.72 1332
5344.41 1414
5345.10 1495
5345.79 1565
5346.48 1597
5347.17 1717
5347.86 2000
5348.55 2125
5349.24 2409
5349.93 2558
5350.62 2652
5351.31 2786
5352.00 2841
5352.69 2801
5353.38 2522
5354.07 2376
5354.76 2255
5355.45 1997
5356.14 1847
5356.83 1619
5357.52 1517
5358.21 1437
5358.90 1333
5359.59 1341
5360.29 1335
5360.98 1374
5361.67 1424
5362.36 1369
5363.05 1314
5363.74 1327
5364.43 1305
5365.12 1346
5365.81 1225
5366.50 1217
5367.20 1163
5367.89 1150
5368.58 1112
5369.27 1174
5369.96 1227
5370.65 1178
5371.34 1149
5372.04 1181
5372.73 1206
5373.42 1180
5374.11 1147
5374.80 1167
5375.49 1174
5376.19 1149
5376.88 1268
5377.57 1207
5378.26 1205
5378.95 1229
5379.65 1140
5380.34 1228
5381.03 1176
5381.72 1169
5382.42 1195
5383.11 1212
5383.80 1194
5384.49 1233
5385.19 1255
5385.88 1211
5386.57 1249
5387.26 1312
5387.96 1293
5388.65 1363
5389.34 1430
5390.03 1415
5390.73 1422
5391.42 1466
5392.11 1458
5392.80 1412
5393.50 1343
5394.19 1380
5394.88 1380
5395.58 1282
5396.27 1278
5396.96 1280
5397.66 1304
5398.35 1229
5399.04 1230
5399.74 1265
5400.43 1190
5401.12 1199
5401.82 1159
5402.51 1226
5403.20 1222
5403.90 1229
5404.59 1190
5405.29 1192
5405.98 1198
5406.67 1205
5407.37 1183
5408.06 1266
5408.75 1305
5409.45 1305
5410.14 1256
5410.84 1293
5411.53 1309
5412.23 1226
5412.92 1220
5413.61 1229
5414.31 1200
5415.00 1160
5415.70 1275
5416.39 1227
5417.09 1247
5417.78 1273
5418.47 1259
5419.17 1257
5419.86 1285
5420.56 1271
5421.25 1292
5421.95 1375
5422.64 1351
5423.34 1362
5424.03 1313
5424.73 1299
5425.42 1214
5426.12 1294
5426.81 1239
5427.51 1234
5428.20 1230
5428.90 1314
5429.59 1315
5430.29 1372
5430.99 1341
5431.68 1309
5432.38 1373
5433.07 1376
5433.77 1271
5434.46 1277
5435.16 1291
5435.85 1379
5436.55 1372
5437.25 1454
5437.94 1489
5438.64 1491
5439.33 1394
5440.03 1346
5440.73 1370
5441.42 1286
5442.12 1385
5442.81 1330
5443.51 1379
5444.21 1454
5444.90 1544
5445.60 1668
5446.29 1778
5446.99 1910
5447.69 1987
5448.38 2007
5449.08 1941
5449.78 1946
5450.47 1902
5451.17 1833
5451.87 1722
5452.56 1646
5453.26 1668
5453.96 1567
5454.65 1616
5455.35 1558
5456.05 1414
5456.75 1483
5457.44 1517
5458.14 1529
5458.84 1509
5459.53 1505
5460.23 1578
5460.93 1616
5461.63 1637
5462.32 1633
5463.02 1646
5463.72 1606
5464.42 1679
5465.11 1684
5465.81 1636
5466.51 1640
5467.21 1636
5467.90 1568
5468.60 1566
5469.30 1575
5470.00 1645
5470.70 1687
5471.39 1679
5472.09 1806
5472.79 1840
5473.49 1966
5474.19 1957
5474.88 1926
5475.58 1956
5476.28 1962
5476.98 2091
5477.68 2224
5478.38 2651
5479.07 2960
5479.77 3372
5480.47 3604
5481.17 3857
5481.87 3857
5482.57 3579
5483.27 3363
5483.96 3047
5484.66 2741
5485.36 2652
5486.06 2459
5486.76 2345
5487.46 2389
5488.16 2326
5488.86 2313
5489.56 2316
5490.26 2348
5490.96 2378
5491.65 2380
5492.35 2487
5493.05 2552
5493.75 2569
5494.45 2638
5495.15 2654
5495.85 2783
5496.55 2794
5497.25 2797
5497.95 3125
5498.65 3506
5499.35 4195
5500.05 5133
5500.75 5797
5501.45 6194
5502.15 6221
5502.85 5981
5503.55 5491
5504.25 4619
5504.95 3913
5505.65 3209
5506.35 2850
5507.05 2617
5507.75 2430
5508.45 2272
5509.15 2121
5509.85 2194
5510.55 2136
5511.25 2078
5511.95 1966
5512.65 2069
5513.35 1976
5514.05 2047
5514.76 2044
5515.46 2097
5516.16 2155
5516.86 2032
5517.56 1965
5518.26 1955
5518.96 2022
5519.66 2019
5520.36 1929
5521.06 1837
5521.77 1937
5522.47 1855
5523.17 1783
5523.87 1675
5524.57 1651
5525.27 1641
5525.97 1560
5526.67 1540
5527.38 1477
5528.08 1487
5528.78 1481
5529.48 1489
5530.18 1470
5530.88 1431
5531.59 1522
5532.29 1455
5532.99 1510
5533.69 1573
5534.39 1548
5535.10 1504
5535.80 1449
5536.50 1476
5537.20 1458
5537.90 1463
5538.61 1514
5539.31 1574
5540.01 1617
5540.71 1518
5541.42 1537
5542.12 1448
5542.82 1450
5543.52 1443
5544.23 1438
5544.93 1364
5545.63 1315
5546.33 1317
5547.04 1343
5547.74 1378
5548.44 1321
5549.15 1357
5549.85 1391
5550.55 1360
5551.26 1412
5551.96 1445
5552.66 1453
5553.36 1427
5554.07 1346
5554.77 1386
5555.47 1447
5556.18 1355
5556.88 1456
5557.58 1455
5558.29 1403
5558.99 1430
5559.70 1398
5560.40 1528
5561.10 1501
5561.81 1510
5562.51 1544
5563.21 1645
5563.92 1690
5564.62 1683
5565.33 1642
5566.03 1603
5566.73 1547
5567.44 1463
5568.14 1463
5568.85 1416
5569.55 1371
5570.25 1406
5570.96 1395
5571.66 1390
5572.37 1385
5573.07 1426
5573.78 1382
5574.48 1549
5575.19 1487
5575.89 1495
5576.59 1511
5577.30 1504
5578.00 1476
5578.71 1407
5579.41 1495
5580.12 1397
5580.82 1335
5581.53 1306
5582.23 1308
5582.94 1257
5583.64 1259
5584.35 1230
5585.05 1253
5585.76 1294
5586.46 1287
5587.17 1240
5587.88 1332
5588.58 1330
5589.29 1265
5589.99 1306
5590.70 1275
5591.40 1263
5592.11 1179
5592.81 1205
5593.52 1239
5594.23 1323
5594.93 1284
5595.64 1309
5596.34 1283
5597.05 1309
5597.76 1264
5598.46 1251
5599.17 1185
5599.87 1198
5600.58 1175
5601.29 1179
5601.99 1222
5602.70 1219
5603.41 1196
5604.11 1175
5604.82 1197
5605.52 1199
5606.23 1197
5606.94 1244
5607.64 1278
5608.35 1262
5609.06 1236
5609.76 1218
5610.47 1218
5611.18 1239
5611.88 1267
5612.59 1168
5613.30 1224
5614.01 1263
5614.71 1274
5615.42 1209
5616.13 1252
5616.83 1287
5617.54 1226
5618.25 1289
5618.96 1306
5619.66 1302
5620.37 1279
5621.08 1338
5621.79 1292
5622.49 1249
5623.20 1331
5623.91 1336
5624.62 1298
5625.32 1326
5626.03 1276
5626.74 1358
5627.45 1377
5628.16 1401
5628.86 1427
5629.57 1376
5630.28 1427
5630.99 1416
5631.70 1453
5632.40 1419
5633.11 1408
5633.82 1512
5634.53 1526
5635.24 1533
5635.95 1574
5636.65 1667
5637.36 1694
5638.07 1722
5638.78 1708
5639.49 1742
5640.20 1848
5640.91 1954
5641.61 1857
5642.32 1854
5643.03 1822
5643.74 1743
5644.45 1490
5645.16 1505
5645.87 1415
5646.58 1464
5647.29 1423
5648.00 1378
5648.70 1428
5649.41 1488
5650.12 1450
5650.83 1482
5651.54 1447
5652.25 1444
5652.96 1469
5653.67 1484
5654.38 1491
5655.09 1497
5655.80 1563
5656.51 1502
5657.22 1533
5657.93 1534
5658.64 1629
5659.35 1664
5660.06 1707
5660.77 1715
5661.48 1720
5662.19 1761
5662.90 1722
5663.61 1683
5664.32 1590
5665.03 1537
5665.74 1545
5666.45 1488
5667.16 1463
5667.87 1491
5668.58 1492
5669.29 1577
5670.00 1622
5670.71 1697
5671.42 1729
5672.13 1758
5672.84 1852
5673.56 1815
5674.27 1696
5674.98 1579
5675.69 1606
5676.40 1506
5677.11 1470
5677.82 1432
5678.53 1473
5679.24 1481
5679.95 1435
5680.67 1445
5681.38 1436
5682.09 1458
5682.80 1416
5683.51 1456
5684.22 1363
5684.93 1443
5685.65 1486
5686.36 1412
5687.07 1446
5687.78 1380
5688.49 1372
5689.20 1349
5689.92 1393
5690.63 1463
5691.34 1376
5692.05 1393
5692.76 1407
5693.47 1405
5694.19 1374
5694.90 1297
5695.61 1307
5696.32 1291
5697.04 1253
5697.75 1273
5698.46 1266
5699.17 1280
5699.89 1329
5700.60 1332
5701.31 1339
5702.02 1297
5702.74 1351
5703.45 1358
5704.16 1303
5704.87 1375
5705.59 1349
5706.30 1358
5707.01 1377
5707.72 1436
5708.44 1386
5709.15 1351
5709.86 1355
5710.58 1312
5711.29 1282
5712.00 1305
5712.72 1313
5713.43 1323
5714.14 1351
5714.86 1299
5715.57 1331
5716.28 1342
5717.00 1353
5717.71 1307
5718.42 1298
5719.14 1368
5719.85 1334
5720.56 1360
5721.28 1348
5721.99 1381
5722.71 1379
5723.42 1381
5724.13 1422
5724.85 1381
5725.56 1427
5726.28 1480
5726.99 1555
5727.70 1681
5728.42 1674
5729.13 1672
5729.85 1591
5730.56 1588
5731.28 1557
5731.99 1537
5732.70 1577
5733.42 1491
5734.13 1448
5734.85 1466
5735.56 1411
5736.28 1429
5736.99 1435
5737.71 1422
5738.42 1469
5739.14 1468
5739.85 1442
5740.57 1517
5741.28 1486
5742.00 1533
5742.71 1568
5743.43 1527
5744.14 1453
5744.86 1531
5745.57 1577
5746.29 1635
5747.00 1587
5747.72 1619
5748.43 1628
5749.15 1603
5749.87 1650
5750.58 1630
5751.30 1806
5752.01 1827
5752.73 1859
5753.44 1947
5754.16 1992
5754.88 2111
5755.59 2222
5756.31 2232
5757.02 2334
5757.74 2351
5758.46 2367
5759.17 2355
5759.89 2333
5760.60 2356
5761.32 2293
5762.04 2345
5762.75 2402
5763.47 2388
5764.19 2428
5764.90 2370
5765.62 2441
5766.34 2611
5767.05 2877
5767.77 3219
5768.49 3919
5769.20 4695
5769.92 5629
5770.64 6552
5771.35 7058
5772.07 6834
5772.79 5991
5773.50 5331
5774.22 4620
5774.94 3916
5775.65 3274
5776.37 2989
5777.09 2768
5777.81 2762
5778.52 2666
5779.24 2660
5779.96 2637
5780.68 2680
5781.39 2646
5782.11 2746
5782.83 2809
5783.55 2855
5784.26 2677
5784.98 2637
5785.70 2694
5786.42 2734
5787.14 2639
5787.85 2530
5788.57 2510
5789.29 2470
5790.01 2529
5790.73 2409
5791.44 2404
5792.16 2391
5792.88 2395
5793.60 2327
5794.32 2227
5795.03 2268
5795.75 2189
5796.47 2189
5797.19 2358
5797.91 2506
5798.63 2660
5799.35 3064
5800.06 3481
5800.78 3826
5801.50 3695
5802.22 3631
5802.94 3514
5803.66 3270
5804.38 2904
5805.10 2602
5805.82 2297
5806.53 2189
5807.25 2156
5807.97 2155
5808.69 2170
5809.41 2238
5810.13 2260
5810.85 2117
5811.57 2207
5812.29 2121
5813.01 2060
5813.73 2096
5814.45 2047
5815.17 1908
5815.89 1955
5816.61 1917
5817.33 1928
5818.05 1918
5818.77 1932
5819.49 1879
5820.20 1891
5820.92 1887
5821.64 1809
5822.36 1805
5823.09 1760
5823.81 1740
5824.53 1747
5825.25 1756
5825.97 1663
5826.69 1722
5827.41 1800
5828.13 1756
5828.85 1668
5829.57 1661
5830.29 1633
5831.01 1685
5831.73 1601
5832.45 1570
5833.17 1558
5833.89 1607
5834.61 1576
5835.33 1504
5836.05 1538
5836.78 1540
5837.50 1546
5838.22 1491
5838.94 1488
5839.66 1493
5840.38 1539
5841.10 1545
5841.82 1568
5842.54 1536
5843.27 1530
5843.99 1449
5844.71 1484
5845.43 1527
5846.15 1511
5846.87 1535
5847.59 1425
5848.32 1395
5849.04 1394
5849.76 1498
5850.48 1425
5851.20 1483
5851.93 1501
5852.65 1529
5853.37 1556
5854.09 1540
5854.81 1452
5855.54 1527
5856.26 1562
5856.98 1539
5857.70 1527
5858.42 1519
5859.15 1468
5859.87 1433
5860.59 1393
5861.31 1385
5862.04 1357
5862.76 1376
5863.48 1432
5864.20 1400
5864.93 1456
5865.65 1432
5866.37 1446
5867.10 1441
5867.82 1435
5868.54 1408
5869.26 1424
5869.99 1355
5870.71 1387
5871.43 1444
5872.16 1362
5872.88 1411
5873.60 1370
5874.33 1320
5875.05 1367
5875.77 1382
5876.50 1385
5877.22 1347
5877.94 1326
5878.67 1351
5879.39 1347
5880.11 1403
5880.84 1431
5881.56 1440
5882.28 1500
5883.01 1322
5883.73 1418
5884.46 1463
5885.18 1464
5885.90 1475
5886.63 1455
5887.35 1470
5888.08 1510
5888.80 1405
5889.52 1452
5890.25 1482
5890.97 1435
5891.70 1389
5892.42 1374
5893.15 1418
5893.87 1426
5894.59 1476
5895.32 1422
5896.04 1425
5896.77 1478
5897.49 1382
5898.22 1404
5898.94 1456
5899.67 1419
5900.39 1401
5901.12 1481
5901.84 1481
5902.57 1497
5903.29 1480
5904.02 1484
5904.74 1508
5905.47 1487
5906.19 1480
5906.92 1512
5907.64 1536
5908.37 1436
5909.09 1518
5909.82 1560
5910.55 1516
5911.27 1525
5912.00 1595
5912.72 1520
5913.45 1542
5914.17 1633
5914.90 1675
5915.63 1616
5916.35 1605
5917.08 1612
5917.80 1636
5918.53 1602
5919.25 1645
5919.98 1635
5920.71 1602
5921.43 1717
5922.16 1738
5922.89 1691
5923.61 1707
5924.34 1755
5925.06 1764
5925.79 1688
5926.52 1819
5927.24 1811
5927.97 1836
5928.70 1934
5929.42 1912
5930.15 1870
5930.88 1932
5931.60 2028
5932.33 1975
5933.06 2115
5933.78 2137
5934.51 2102
5935.24 2100
5935.97 2081
5936.69 2209
5937.42 2280
5938.15 2212
5938.87 2243
5939.60 2339
5940.33 2371
5941.06 2476
5941.78 2429
5942.51 2425
5943.24 2487
5943.97 2564
5944.69 2645
5945.42 2698
5946.15 2771
5946.88 2817
5947.60 2804
5948.33 2886
5949.06 3003
5949.79 3078
5950.52 3288
5951.24 3636
5951.97 3959
5952.70 4193
5953.43 4481
5954.16 4557
5954.88 4631
5955.61 4331
5956.34 4255
5957.07 4172
5957.80 3941
5958.53 3901
5959.25 3829
5959.98 3784
5960.71 3718
5961.44 3715
5962.17 3768
5962.90 3865
5963.63 3966
5964.36 4156
5965.08 4518
5965.81 4939
5966.54 5327
5967.27 5865
5968.00 5895
5968.73 5734
5969.46 5532
5970.19 5436
5970.92 5189
5971.65 4845
5972.37 4675
5973.10 4688
5973.83 4578
5974.56 4462
5975.29 4414
5976.02 4373
5976.75 4420
5977.48 4518
5978.21 4647
5978.94 4712
5979.67 4972
5980.40 5111
5981.13 5061
5981.86 5278
5982.59 5498
5983.32 5606
5984.05 5665
5984.78 5542
5985.51 5547
5986.24 5636
5986.97 5454
5987.70 5484
5988.43 5480
5989.16 5475
5989.89 5504
5990.62 5559
5991.35 5621
5992.08 5714
5992.81 5777
5993.54 5718
5994.27 5946
5995.00 6042
5995.74 6209
5996.47 6286
5997.20 6305
5997.93 6296
5998.66 6369
5999.39 6377
6000.12 6388
6000.85 6249
6001.58 6020
6002.31 5856
6003.04 5873
6003.78 5776
6004.51 5630
6005.24 5579
6005.97 5574
6006.70 5654
6007.43 5934
6008.16 6272
6008.90 6859
6009.63 8076
6010.36 9651
6011.09 11942
6011.82 14375
6012.55 17042
6013.29 19409
6014.02 20973
6014.75 21431
6015.48 21013
6016.21 19888
6016.95 18345
6017.68 16271
6018.41 14249
6019.14 12099
6019.87 10326
6020.61 8876
6021.34 7501
6022.07 6543
6022.80 5945
6023.54 5541
6024.27 4972
6025.00 4845
6025.73 4677
6026.47 4543
6027.20 4488
6027.93 4378
6028.66 4438
6029.40 4399
6030.13 4446
6030.86 4385
6031.59 4288
6032.33 4133
6033.06 3913
6033.79 3670
6034.53 3487
6035.26 3442
6035.99 3431
6036.73 3334
6037.46 3329
6038.19 3451
6038.93 3539
6039.66 3556
6040.39 3675
6041.13 3588
6041.86 3648
6042.59 3730
6043.33 3918
6044.06 3771
6044.79 3787
6045.53 3755
6046.26 3822
6047.00 3976
6047.73 3965
6048.46 4119
6049.20 4167
6049.93 4297
6050.67 4477
6051.40 4817
6052.13 5020
6052.87 5183
6053.60 5331
6054.34 5202
6055.07 5008
6055.81 4844
6056.54 4687
6057.27 4490
6058.01 4315
6058.74 4215
6059.48 4139
6060.21 4032
6060.95 4068
6061.68 3923
6062.42 3820
6063.15 3758
6063.89 3760
6064.62 3712
6065.36 3701
6066.09 3643
6066.83 3599
6067.56 3519
6068.30 3419
6069.03 3327
6069.77 3342
6070.50 3248
6071.24 3244
6071.97 3254
6072.71 3198
6073.44 3090
6074.18 3128
6074.91 3178
6075.65 3080
6076.39 2954
6077.12 2970
6077.86 3013
6078.59 2958
6079.33 2938
6080.06 2952
6080.80 2922
6081.54 2872
6082.27 2736
6083.01 2773
6083.74 2671
6084.48 2693
6085.22 2670
6085.95 2643
6086.69 2625
6087.42 2725
6088.16 2698
6088.90 2729
6089.63 2680
6090.37 2697
6091.11 2765
6091.84 2795
6092.58 2724
6093.32 2729
6094.05 2650
6094.79 2655
6095.53 2704
6096.26 2579
6097.00 2550
6097.74 2541
6098.47 2460
6099.21 2458
6099.95 2387
6100.69 2484
6101.42 2461
6102.16 2434
6102.90 2430
6103.63 2406
6104.37 2409
6105.11 2365
6105.85 2319
6106.58 2314
6107.32 2286
6108.06 2322
6108.80 2264
6109.53 2350
6110.27 2415
6111.01 2422
6111.75 2286
6112.49 2349
6113.22 2461
6113.96 2540
6114.70 2487
6115.44 2520
6116.17 2486
6116.91 2720
6117.65 2741
6118.39 2646
6119.13 2668
6119.87 2558
6120.60 2595
6121.34 2527
6122.08 2649
6122.82 2576
6123.56 2669
6124.30 2674
6125.03 2651
6125.77 2647
6126.51 2592
6127.25 2612
6127.99 2559
6128.73 2535
6129.47 2497
6130.21 2529
6130.94 2452
6131.68 2562
6132.42 2576
6133.16 2552
6133.90 2491
6134.64 2627
6135.38 2643
6136.12 2623
6136.86 2670
6137.60 2722
6138.34 2752
6139.08 2693
6139.81 2716
6140.55 2702
6141.29 2712
6142.03 2725
6142.77 2766
6143.51 2707
6144.25 2759
6144.99 2792
6145.73 2805
6146.47 2812
6147.21 2805
6147.95 2816
6148.69 2849
6149.43 2916
6150.17 2883
6150.91 2984
6151.65 2986
6152.39 3045
6153.13 3009
6153.87 3004
6154.61 3084
6155.35 3198
6156.09 3204
6156.83 3213
6157.58 3230
6158.32 3360
6159.06 3487
6159.80 3408
6160.54 3601
6161.28 3667
6162.02 3655
6162.76 3904
6163.50 4177
6164.24 4452
6164.98 4675
6165.72 5048
6166.46 5194
6167.21 5317
6167.95 5472
6168.69 5349
6169.43 5418
6170.17 5255
6170.91 5127
6171.65 4917
6172.39 4779
6173.14 4770
6173.88 4585
6174.62 4520
6175.36 4513
6176.10 4478
6176.84 4495
6177.59 4450
6178.33 4465
6179.07 4596
6179.81 4539
6180.55 4551
6181.30 4679
6182.04 4802
6182.78 4701
6183.52 4783
6184.26 4832
6185.01 5068
6185.75 5022
6186.49 5038
6187.23 5080
6187.97 5186
6188.72 5164
6189.46 5463
6190.20 5710
6190.94 5774
6191.69 6164
6192.43 6310
6193.17 6470
6193.92 6532
6194.66 6626
6195.40 6647
6196.14 6512
6196.89 6444
6197.63 6482
6198.37 6308
6199.12 6273
6199.86 6462
6200.60 6514
6201.34 6679
6202.09 6897
6202.83 7122
6203.57 7824
6204.32 8727
6205.06 10610
6205.80 13528
6206.55 17443
6207.29 22268
6208.03 27517
6208.78 31519
6209.52 34349
6210.27 35531
6211.01 34772
6211.75 32185
6212.50 28847
6213.24 24557
6213.98 20630
6214.73 16552
6215.47 13638
6216.22 11281
6216.96 9254
6217.71 7837
6218.45 6725
6219.19 5887
6219.94 5530
6220.68 5209
6221.43 4891
6222.17 4758
6222.92 4664
6223.66 4571
6224.40 4434
6225.15 4497
6225.89 4332
6226.64 4169
6227.38 3835
6228.13 3515
6228.87 3292
6229.62 3212
6230.36 3002
6231.11 2950
6231.85 2917
6232.60 2848
6233.34 2926
6234.09 3063
6234.83 3120
6235.58 3183
6236.32 3438
6237.07 3462
6237.81 3565
6238.56 3994
6239.30 4300
6240.05 4667
6240.80 4872
6241.54 4872
6242.29 4790
6243.03 4521
6243.78 4499
6244.52 4511
6245.27 4688
6246.02 4835
6246.76 4896
6247.51 4944
6248.25 5029
6249.00 4909
6249.75 4843
6250.49 4769
6251.24 4538
6251.98 4252
6252.73 4207
6253.48 4122
6254.22 3892
6254.97 3797
6255.72 3696
6256.46 3734
6257.21 3607
6257.95 3632
6258.70 3646
6259.45 3583
6260.19 3680
6260.94 3595
6261.69 3497
6262.43 3410
6263.18 3363
6263.93 3317
6264.68 3282
6265.42 3272
6266.17 3245
6266.92 3235
6267.66 3180
6268.41 3362
6269.16 3338
6269.91 3429
6270.65 3412
6271.40 3406
6272.15 3350
6272.89 3260
6273.64 3123
6274.39 3183
6275.14 3249
6275.88 3244
6276.63 3187
6277.38 3260
6278.13 3266
6278.88 3317
6279.62 3362
6280.37 3348
6281.12 3214
6281.87 3134
6282.62 3064
6283.36 2972
6284.11 2910
6284.86 2816
6285.61 2812
6286.36 2785
6287.10 2787
6287.85 2707
6288.60 2731
6289.35 2600
6290.10 2709
6290.85 2632
6291.59 2611
6292.34 2569
6293.09 2498
6293.84 2520
6294.59 2631
6295.34 2615
6296.09 2547
6296.84 2519
6297.58 2595
6298.33 2555
6299.08 2423
6299.83 2356
6300.58 2385
6301.33 2265
6302.08 2239
6302.83 2310
6303.58 2257
6304.33 2224
6305.08 2263
6305.83 2381
6306.58 2319
6307.32 2297
6308.07 2354
6308.82 2420
6309.57 2407
6310.32 2433
6311.07 2558
6311.82 2526
6312.57 2557
6313.32 2553
6314.07 2468
6314.82 2351
6315.57 2409
6316.32 2475
6317.07 2423
6317.82 2444
6318.57 2407
6319.32 2304
6320.07 2200
6320.82 2200
6321.57 2152
6322.32 2082
6323.07 2141
6323.82 2103
6324.58 1995
6325.33 2064
6326.08 2027
6326.83 1999
6327.58 1944
6328.33 2028
6329.08 1958
6329.83 1940
6330.58 2025
6331.33 2070
6332.08 2066
6332.83 2044
6333.58 2095
6334.34 2119
6335.09 2055
6335.84 2007
6336.59 2110
6337.34 2075
6338.09 2078
6338.84 2082
6339.59 2130
6340.35 2090
6341.10 2102
6341.85 2117
6342.60 2090
6343.35 2039
6344.10 2085
6344.86 2066
6345.61 2138
6346.36 2117
6347.11 2113
6347.86 2227
6348.62 2221
6349.37 2269
6350.12 2380
6350.87 2580
6351.62 2722
6352.38 2891
6353.13 3073
6353.88 3175
6354.63 3342
6355.38 3235
6356.14 3125
6356.89 2976
6357.64 2839
6358.39 2595
6359.15 2575
6359.90 2462
6360.65 2433
6361.40 2400
6362.16 2274
6362.91 2265
6363.66 2310
6364.42 2330
6365.17 2397
6365.92 2584
6366.67 2710
6367.43 2948
6368.18 3120
6368.93 3315
6369.69 3232
6370.44 2997
6371.19 2783
6371.95 2657
6372.70 2535
6373.45 2504
6374.21 2434
6374.96 2357
6375.71 2369
6376.47 2294
6377.22 2313
6377.98 2289
6378.73 2332
6379.48 2293
6380.24 2387
6380.99 2471
6381.74 2575
6382.50 2508
6383.25 2468
6384.01 2421
6384.76 2309
6385.51 2249
6386.27 2200
6387.02 2212
6387.78 2232
6388.53 2207
6389.29 2078
6390.04 2135
6390.79 2106
6391.55 2135
6392.30 2065
6393.06 2081
6393.81 2027
6394.57 2022
6395.32 1994
6396.08 2065
6396.83 2016
6397.59 1983
6398.34 2040
6399.10 1953
6399.85 1947
6400.61 1897
6401.36 1959
6402.12 1966
6402.87 1944
6403.63 1883
6404.38 1935
6405.14 1895
6405.89 1880
6406.65 1919
6407.40 1937
6408.16 1999
6408.91 2023
6409.67 2040
6410.43 2057
6411.18 2025
6411.94 1999
6412.69 2037
6413.45 2029
6414.20 2027
6414.96 2061
6415.72 2067
6416.47 2071
6417.23 2074
6417.98 2169
6418.74 2146
6419.50 2106
6420.25 2120
6421.01 1980
6421.77 1978
6422.52 1929
6423.28 1917
6424.03 1932
6424.79 1962
6425.55 2006
6426.30 1920
6427.06 1916
6427.82 1898
6428.57 1965
6429.33 1904
6430.09 1988
6430.84 1997
6431.60 1947
6432.36 1953
6433.11 1963
6433.87 1983
6434.63 2023
6435.39 2053
6436.14 2033
6436.90 2133
6437.66 2094
6438.41 2071
6439.17 2061
6439.93 2155
6440.69 2175
6441.44 2164
6442.20 2286
6442.96 2270
6443.72 2251
6444.47 2188
6445.23 2218
6445.99 2191
6446.75 2218
6447.50 2253
6448.26 2336
6449.02 2245
6449.78 2265
6450.54 2294
6451.29 2253
6452.05 2318
6452.81 2281
6453.57 2357
6454.33 2464
6455.08 2521
6455.84 2567
6456.60 2561
6457.36 2643
6458.12 2605
6458.88 2623
6459.64 2674
6460.39 2586
6461.15 2662
6461.91 2659
6462.67 2678
6463.43 2682
6464.19 2727
6464.95 2778
6465.70 2816
6466.46 2859
6467.22 2841
6467.98 2783
6468.74 2805
6469.50 2720
6470.26 2763
6471.02 2766
6471.78 2822
6472.54 2811
6473.30 2890
6474.05 2954
6474.81 2920
6475.57 2876
6476.33 2890
6477.09 2983
6477.85 2963
6478.61 3036
6479.37 3071
6480.13 3175
6480.89 3260
6481.65 3326
6482.41 3356
6483.17 3356
6483.93 3475
6484.69 3412
6485.45 3445
6486.21 3477
6486.97 3597
6487.73 3497
6488.49 3607
6489.25 3753
6490.01 3949
6490.77 3972
6491.53 4026
6492.29 4253
6493.05 4211
6493.81 4356
6494.57 4398
6495.33 4462
6496.10 4305
6496.86 4321
6497.62 4375
6498.38 4291
6499.14 4349
6499.90 4284
6500.66 4228
6501.42 4204
6502.18 4436
6502.94 4655
6503.70 5016
6504.47 5907
6505.23 7255
6505.99 9259
6506.75 11937
6507.51 14642
6508.27 16943
6509.03 18351
6509.79 18813
6510.56 17948
6511.32 16587
6512.08 14383
6512.84 12405
6513.60 10628
6514.36 9132
6515.13 8005
6515.89 6894
6516.65 6054
6517.41 5669
6518.17 5321
6518.94 5084
6519.70 5001
6520.46 4983
6521.22 5079
6521.98 5021
6522.75 5120
6523.51 5249
6524.27 5472
6525.03 5682
6525.79 6062
6526.56 6541
6527.32 6882
6528.08 7055
6528.84 7250
6529.61 7178
6530.37 6910
6531.13 6794
6531.90 6649
6532.66 6822
6533.42 7453
6534.18 8560
6534.95 9635
6535.71 11119
6536.47 12243
6537.24 12733
6538.00 12868
6538.76 11864
6539.53 10816
6540.29 9804
6541.05 8606
6541.82 7514
6542.58 6714
6543.34 6142
6544.11 5607
6544.87 5422
6545.63 5380
6546.40 5266
6547.16 5130
6547.92 4999
6548.69 4823
6549.45 4690
6550.21 4620
6550.98 4514
6551.74 4424
6552.51 4425
6553.27 4362
6554.03 4229
6554.80 4212
6555.56 4187
6556.33 4124
6557.09 4128
6557.85 4109
6558.62 4085
6559.38 4129
6560.15 4221
6560.91 4288
6561.68 4359
6562.44 4558
6563.21 4654
6563.97 4635
6564.74 4727
6565.50 4802
6566.26 4664
6567.03 4621
6567.79 4751
6568.56 4721
6569.32 4658
6570.09 4609
6570.85 4623
6571.62 4681
6572.38 4816
6573.15 4830
6573.91 4853
6574.68 5044
6575.44 5068
6576.21 5171
6576.98 5087
6577.74 5235
6578.51 5218
6579.27 5080
6580.04 5138
6580.80 5159
6581.57 5233
6582.33 5370
6583.10 5517
6583.87 5609
6584.63 5542
6585.40 5466
6586.16 5398
6586.93 5336
6587.70 5342
6588.46 5294
6589.23 5282
6589.99 5326
6590.76 5455
6591.53 5781
6592.29 6057
6593.06 6598
6593.82 7010
6594.59 7574
6595.36 8073
6596.12 8119
6596.89 8215
6597.66 8095
6598.42 7906
6599.19 7348
6599.96 6926
6600.72 6469
6601.49 6035
6602.26 5671
6603.02 5385
6603.79 5238
6604.56 5164
6605.33 4902
6606.09 4890
6606.86 4702
6607.63 4786
6608.39 4729
6609.16 4680
6609.93 4828
6610.70 4751
6611.46 4841
6612.23 4770
6613.00 4661
6613.77 4629
6614.53 4667
6615.30 4624
6616.07 4617
6616.84 4589
6617.60 4547
6618.37 4722
6619.14 4975
6619.91 5172
6620.68 5576
6621.44 5980
6622.21 6500
6622.98 6799
6623.75 7014
6624.52 6997
6625.28 7046
6626.05 6781
6626.82 6423
6627.59 5932
6628.36 5715
6629.13 5404
6629.89 5154
6630.66 5107
6631.43 5163
6632.20 5180
6632.97 5293
6633.74 5506
6634.51 5873
6635.27 6065
6636.04 6206
6636.81 6315
6637.58 6349
6638.35 6541
6639.12 6695
6639.89 6978
6640.66 7596
6641.43 7995
6642.19 8052
6642.96 8305
6643.73 8376
6644.50 7935
6645.27 7413
6646.04 6605
6646.81 5928
6647.58 5411
6648.35 5035
6649.12 4751
6649.89 4385
6650.66 4212
6651.43 4045
6652.20 3891
6652.97 3923
6653.74 3943
6654.51 3704
6655.28 3810
6656.05 3744
6656.82 3899
6657.59 3785
6658.36 3791
6659.13 3691
6659.90 3580
6660.67 3550
6661.44 3620
6662.21 3581
6662.98 3697
6663.75 3698
6664.52 3530
6665.29 3574
6666.06 3583
6666.83 3497
6667.60 3475
6668.37 3648
6669.14 3731
6669.91 3891
6670.68 3991
6671.46 4055
6672.23 4107
6673.00 3991
6673.77 4039
6674.54 3973
6675.31 4004
6676.08 4020
6676.85 3929
6677.62 3851
6678.40 3966
6679.17 3961
6679.94 4003
6680.71 4126
6681.48 4145
6682.25 4129
6683.02 4194
6683.80 4423
6684.57 4726
6685.34 4933
6686.11 5005
6686.88 5083
6687.65 4936
6688.43 4660
6689.20 4376
6689.97 4196
6690.74 3958
6691.51 3829
6692.29 3650
6693.06 3430
6693.83 3275
6694.60 3354
6695.37 3323
6696.15 3233
6696.92 3201
6697.69 3192
6698.46 3214
6699.24 3158
6700.01 3177
6700.78 3100
6701.55 3091
6702.33 3030
6703.10 2979
6703.87 3026
6704.64 2986
6705.42 2986
6706.19 2899
6706.96 2885
6707.74 2950
6708.51 2919
6709.28 2856
6710.06 2779
6710.83 2718
6711.60 2789
6712.37 2732
6713.15 2739
6713.92 2727
6714.69 2616
6715.47 2622
6716.24 2650
6717.01 2688
6717.79 2641
6718.56 2578
6719.34 2603
6720.11 2625
6720.88 2566
6721.66 2557
6722.43 2506
6723.20 2496
6723.98 2600
6724.75 2554
6725.53 2510
6726.30 2498
6727.07 2554
6727.85 2547
6728.62 2509
6729.40 2498
6730.17 2539
6730.95 2484
6731.72 2489
6732.49 2590
6733.27 2570
6734.04 2612
6734.82 2659
6735.59 2599
6736.37 2707
6737.14 2737
6737.92 2746
6738.69 2793
6739.47 2822
6740.24 2814
6741.01 2871
6741.79 2905
6742.56 2815
6743.34 2848
6744.11 2774
6744.89 2777
6745.67 2854
6746.44 2901
6747.22 2837
6747.99 2906
6748.77 2968
6749.54 2999
6750.32 3036
6751.09 3169
6751.87 3323
6752.64 3453
6753.42 3670
6754.19 3791
6754.97 3787
6755.75 3734
6756.52 3591
6757.30 3380
6758.07 3357
6758.85 3287
6759.63 3313
6760.40 3339
6761.18 3485
6761.95 3396
6762.73 3308
6763.51 3285
6764.28 3185
6765.06 3150
6765.83 3090
6766.61 3047
6767.39 3040
6768.16 3124
6768.94 3032
6769.72 3014
6770.49 2994
6771.27 3019
6772.05 2924
6772.82 2859
6773.60 2791
6774.38 2743
6775.15 2678
6775.93 2651
6776.71 2629
6777.48 2692
6778.26 2626
6779.04 2646
6779.82 2626
6780.59 2640
6781.37 2694
6782.15 2683
6782.92 2672
6783.70 2594
6784.48 2558
6785.26 2595
6786.03 2635
6786.81 2504
6787.59 2550
6788.37 2458
6789.14 2417
6789.92 2370
6790.70 2358
6791.48 2261
6792.25 2286
6793.03 2266
6793.81 2251
6794.59 2257
6795.37 2252
6796.14 2261
6796.92 2252
6797.70 2215
6798.48 2295
6799.26 2334
6800.04 2434
6800.81 2515
6801.59 2383
6802.37 2290
6803.15 2347
6803.93 2342
6804.71 2362
6805.48 2406
6806.26 2386
6807.04 2398
6807.82 2402
6808.60 2360
6809.38 2338
6810.16 2342
6810.94 2242
6811.71 2255
6812.49 2235
6813.27 2292
6814.05 2334
6814.83 2312
6815.61 2290
6816.39 2245
6817.17 2213
6817.95 2178
6818.73 2187
6819.51 2193
6820.29 2197
6821.07 2249
6821.84 2196
6822.62 2226
6823.40 2193
6824.18 2210
6824.96 2228
6825.74 2156
6826.52 2168
6827.30 2140
6828.08 2200
6828.86 2174
6829.64 2208
6830.42 2147
6831.20 2144
6831.98 2131
6832.76 2192
6833.54 2305
6834.32 2317
6835.10 2469
6835.88 2839
6836.66 3122
6837.44 3560
6838.22 4125
6839.01 4465
6839.79 4504
6840.57 4492
6841.35 4452
6842.13 4231
6842.91 3815
6843.69 3541
6844.47 3204
6845.25 2987
6846.03 2881
6846.81 2807
6847.59 2828
6848.37 3071
6849.16 3261
6849.94 3391
6850.72 3575
6851.50 3651
6852.28 3767
6853.06 3661
6853.84 3458
6854.62 3327
6855.41 3290
6856.19 3030
6856.97 2817
6857.75 2740
6858.53 2581
6859.31 2559
6860.10 2574
6860.88 2465
6861.66 2466
6862.44 2451
6863.22 2512
6864.00 2514
6864.79 2530
6865.57 2616
6866.35 2523
6867.13 2542
6867.91 2579
6868.70 2530
6869.48 2596
6870.26 2657
6871.04 2683
6871.83 2706
6872.61 2653
6873.39 2778
6874.17 2778
6874.96 2830
6875.74 2892
6876.52 2982
6877.30 3092
6878.09 3181
6878.87 3411
6879.65 3624
6880.43 4021
6881.22 4640
6882.00 5044
6882.78 5255
6883.57 5308
6884.35 5188
6885.13 4972
6885.92 4952
6886.70 4731
6887.48 4855
6888.27 5051
6889.05 5097
6889.83 5193
6890.62 5142
6891.40 4874
6892.18 4551
6892.97 4295
6893.75 3965
6894.53 3762
6895.32 3607
6896.10 3532
6896.88 3436
6897.67 3363
6898.45 3261
6899.24 3311
6900.02 3201
6900.80 3204
6901.59 3168
6902.37 3223
6903.16 3183
6903.94 3038
6904.73 3008
6905.51 2978
6906.29 3005
6907.08 3018
6907.86 2914
6908.65 2978
6909.43 2971
6910.22 2883
6911.00 2834
6911.79 2772
6912.57 2868
6913.35 2750
6914.14 2778
6914.92 2782
6915.71 2838
6916.49 2829
6917.28 2826
6918.06 2765
6918.85 2856
6919.63 2945
6920.42 2878
6921.20 2937
6921.99 2848
6922.78 2883
6923.56 2912
6924.35 2868
6925.13 2882
6925.92 2923
6926.70 2958
6927.49 2957
6928.27 3095
6929.06 3117
6929.84 3134
6930.63 3103
6931.42 3154
6932.20 3139
6932.99 3039
6933.77 3143
6934.56 3111
6935.35 3122
6936.13 3087
6936.92 3189
6937.70 3236
6938.49 3345
6939.28 3505
6940.06 3913
6940.85 4232
6941.63 4358
6942.42 4610
6943.21 4761
6943.99 4974
6944.78 4973
6945.57 5008
6946.35 5015
6947.14 5109
6947.93 5397
6948.71 5482
6949.50 5519
6950.29 5378
6951.07 5277
6951.86 5213
6952.65 4935
6953.44 4711
6954.22 4467
6955.01 4529
6955.80 4508
6956.58 4310
6957.37 4310
6958.16 4244
6958.95 4203
6959.73 4322
6960.52 4326
6961.31 4395
6962.09 4444
6962.88 4500
6963.67 4588
6964.46 4714
6965.25 4777
6966.03 5061
6966.82 5286
6967.61 5633
6968.40 5943
6969.18 6280
6969.97 6388
6970.76 6461
6971.55 6491
6972.34 6229
6973.12 6196
6973.91 6310
6974.70 6309
6975.49 6244
6976.28 6196
6977.07 6278
6977.85 6412
6978.64 6769
6979.43 7086
6980.22 7729
6981.01 8471
6981.80 10134
6982.59 12438
6983.37 15892
6984.16 19531
6984.95 23183
6985.74 26276
6986.53 28170
6987.32 27929
6988.11 26870
6988.90 24476
6989.69 21513
6990.47 18248
6991.26 15177
6992.05 12724
6992.84 10390
6993.63 8885
6994.42 7472
6995.21 6488
6996.00 5659
6996.79 5280
6997.58 4901
6998.37 4591
6999.16 4479
6999.95 4346
7000.74 4265
7001.53 4188
7002.32 4122
7003.11 4035
7003.90 3895
7004.69 3642
7005.48 3490
7006.27 3324
7007.06 3219
7007.85 3096
7008.64 3110
7009.43 3130
7010.22 3244
7011.01 3323
7011.80 3529
7012.59 3752
7013.38 3854
7014.17 3834
7014.96 3929
7015.75 3979
7016.54 3964
7017.33 3901
7018.12 3722
7018.91 3691
7019.70 3721
7020.49 3835
7021.28 3987
7022.07 4209
7022.87 4473
7023.66 4503
7024.45 4607
7025.24 4726
7026.03 4809
7026.82 4840
7027.61 4863
7028.40 4699
7029.19 4568
7029.99 4450
7030.78 4420
7031.57 4253
7032.36 4113
7033.15 3901
7033.94 3875
7034.74 3811
7035.53 3867
7036.32 3856
7037.11 3917
7037.90 4101
7038.69 4084
7039.49 4091
7040.28 4074
7041.07 4179
7041.86 4100
7042.65 4240
7043.45 4356
7044.24 4302
7045.03 4340
7045.82 4288
7046.61 4321
7047.41 4238
7048.20 4235
7048.99 4586
7049.78 4819
7050.58 5062
7051.37 5284
7052.16 5416
7052.95 5061
7053.75 4733
7054.54 4540
7055.33 4402
7056.13 4303
7056.92 4217
7057.71 4166
7058.50 4293
7059.30 4316
7060.09 4276
7060.88 4232
7061.68 4139
7062.47 4134
7063.26 4096
7064.06 3919
7064.85 3827
7065.64 3810
7066.44 3810
7067.23 3646
7068.02 3571
7068.82 3531
7069.61 3430
7070.40 3365
7071.20 3298
7071.99 3242
7072.78 3151
7073.58 3139
7074.37 3094
7075.17 3006
7075.96 3029
7076.75 2935
7077.55 2903
7078.34 2919
7079.14 2837
7079.93 2912
7080.72 2841
7081.52 2869
7082.31 2879
7083.11 2874
7083.90 2830
7084.70 2972
7085.49 3186
7086.28 3348
7087.08 3509
7087.87 3783
7088.67 3963
7089.46 3942
7090.26 3793
7091.05 3641
7091.85 3383
7092.64 3217
7093.44 3070
7094.23 2805
7095.03 2718
7095.82 2592
7096.62 2475
7097.41 2442
7098.21 2401
7099.00 2305
7099.80 2285
7100.59 2217
7101.39 2255
7102.18 2203
7102.98 2200
7103.77 2199
7104.57 2176
7105.37 2150
7106.16 2153
7106.96 2147
7107.75 2051
7108.55 2045
7109.34 2147
7110.14 2065
7110.94 2034
7111.73 2046
7112.53 2096
7113.32 2038
7114.12 2047
7114.92 2051
7115.71 2108
7116.51 2165
7117.30 2151
7118.10 2122
7118.90 2116
7119.69 2100
7120.49 2022
7121.29 2076
7122.08 2112
7122.88 2051
7123.68 2028
7124.47 2003
7125.27 2106
7126.07 2089
7126.86 2078
7127.66 2183
7128.46 2177
7129.25 2142
7130.05 2310
7130.85 2332
7131.64 2335
7132.44 2239
7133.24 2184
7134.04 2145
7134.83 2187
7135.63 2143
7136.43 2066
7137.23 1991
7138.02 1981
7138.82 1892
7139.62 1940
7140.42 1872
7141.21 1832
7142.01 1850
7142.81 1859
7143.61 1908
7144.40 1841
7145.20 1846
7146.00 1878
7146.80 1801
7147.59 1724
7148.39 1738
7149.19 1682
7149.99 1702
7150.79 1720
7151.59 1710
7152.38 1692
7153.18 1727
7153.98 1767
7154.78 1739
7155.58 1760
7156.38 1868
7157.17 1899
7157.97 1829
7158.77 1840
7159.57 1779
7160.37 1761
7161.17 1695
7161.97 1687
7162.76 1788
7163.56 1728
7164.36 1756
7165.16 1768
7165.96 1726
7166.76 1663
7167.56 1730
7168.36 1690
7169.16 1730
7169.96 1692
7170.75 1666
7171.55 1611
7172.35 1605
7173.15 1664
7173.95 1646
7174.75 1616
7175.55 1635
7176.35 1628
7177.15 1590
7177.95 1511
7178.75 1500
7179.55 1511
7180.35 1543
7181.15 1605
7181.95 1592
7182.75 1618
7183.55 1667
7184.35 1654
7185.15 1641
7185.95 1649
7186.75 1645
7187.55 1585
7188.35 1524
7189.15 1478
7189.95 1546
7190.75 1522
7191.55 1485
7192.35 1447
7193.15 1516
7193.95 1471
7194.75 1467
7195.55 1448
7196.35 1427
7197.15 1442
7197.95 1502
7198.76 1474
7199.56 1457
7200.36 1507
7201.16 1445
7201.96 1435
7202.76 1464
7203.56 1499
7204.36 1427
7205.16 1470
7205.96 1453
7206.77 1519
7207.57 1445
7208.37 1460
7209.17 1460
7209.97 1566
7210.77 1507
7211.57 1563
7212.38 1525
7213.18 1541
7213.98 1517
7214.78 1552
7215.58 1569
7216.38 1562
7217.19 1604
7217.99 1577
7218.79 1675
7219.59 1639
7220.39 1603
7221.20 1576
7222.00 1589
7222.80 1648
7223.60 1587
7224.40 1571
7225.21 1618
7226.01 1579
7226.81 1597
7227.61 1646
7228.42 1600
7229.22 1621
7230.02 1557
7230.82 1590
7231.63 1645
7232.43 1707
7233.23 1771
7234.03 1909
7234.84 1987
7235.64 2243
7236.44 2348
7237.25 2436
7238.05 2321
7238.85 2280
7239.65 2321
7240.46 2173
7241.26 1987
7242.06 1827
7242.87 1746
7243.67 1706
7244.47 1657
7245.28 1658
7246.08 1666
7246.88 1634
7247.69 1653
7248.49 1628
7249.30 1616
7250.10 1565
7250.90 1592
7251.71 1562
7252.51 1676
7253.31 1670
7254.12 1731
7254.92 1731
7255.73 1744
7256.53 1793
7257.33 1683
7258.14 1659
7258.94 1691
7259.75 1609
7260.55 1544
7261.35 1543
7262.16 1506
7262.96 1627
7263.77 1627
7264.57 1556
7265.38 1587
7266.18 1585
7266.99 1567
7267.79 1659
7268.59 1701
7269.40 1624
7270.20 1671
7271.01 1638
7271.81 1677
7272.62 1681
7273.42 1647
7274.23 1689
7275.03 1791
7275.84 1806
7276.64 1781
7277.45 1794
7278.25 1758
7279.06 1854
7279.86 1811
7280.67 1897
7281.48 2082
7282.28 2356
7283.09 2600
7283.89 2780
7284.70 3045
7285.50 3192
7286.31 3159
7287.11 3091
7287.92 2874
7288.73 2630
7289.53 2457
7290.34 2242
7291.14 2133
7291.95 2052
7292.76 1906
7293.56 1854
7294.37 1803
7295.17 1775
7295.98 1796
7296.79 1753
7297.59 1766
7298.40 1764
7299.21 1816
7300.01 1808
7300.82 1791
7301.62 1796
7302.43 1789
7303.24 1850
7304.04 1839
7304.85 1852
7305.66 1854
7306.46 1908
7307.27 1947
7308.08 1918
7308.89 1954
7309.69 1937
7310.50 2016
7311.31 2108
7312.11 2037
7312.92 2049
7313.73 2094
7314.53 2097
7315.34 2082
7316.15 2189
7316.96 2456
7317.76 2705
7318.57 3001
7319.38 3245
7320.19 3398
7320.99 3693
7321.80 3785
7322.61 3610
7323.42 3399
7324.22 3183
7325.03 2918
7325.84 2735
7326.65 2499
7327.46 2424
7328.26 2226
7329.07 2085
7329.88 2016
7330.69 2026
7331.50 1946
7332.30 2051
7333.11 2033
7333.92 1959
7334.73 1943
7335.54 1989
7336.35 2043
7337.15 2081
7337.96 2166
7338.77 2364
7339.58 2413
7340.39 2414
7341.20 2471
7342.01 2435
7342.82 2330
7343.62 2292
7344.43 2219
7345.24 2147
7346.05 2084
7346.86 1990
7347.67 1920
7348.48 1886
7349.29 1807
7350.10 1807
7350.91 1765
7351.71 1712
7352.52 1682
7353.33 1687
7354.14 1657
7354.95 1668
7355.76 1698
7356.57 1810
7357.38 1838
7358.19 1795
7359.00 1930
7359.81 2014
7360.62 2034
7361.43 2073
7362.24 2102
7363.05 2078
7363.86 2038
7364.67 2042
7365.48 1962
7366.29 1917
7367.10 1802
7367.91 1702
7368.72 1782
7369.53 1682
7370.34 1706
7371.15 1633
7371.96 1642
7372.77 1599
7373.58 1591
7374.39 1627
7375.20 1630
7376.01 1551
7376.82 1565
7377.63 1685
7378.45 1719
7379.26 1772
7380.07 1860
7380.88 1954
7381.69 1944
7382.50 2028
7383.31 1969
7384.12 1916
7384.93 1905
7385.74 1893
7386.56 1721
7387.37 1731
7388.18 1693
7388.99 1622
7389.80 1613
7390.61 1554
7391.42 1494
7392.24 1519
7393.05 1485
7393.86 1449
7394.67 1519
7395.48 1484
7396.29 1512
7397.10 1527
7397.92 1591
7398.73 1651
7399.54 1618
7400.35 1701
7401.16 1789
7401.98 1770
7402.79 1785
7403.60 1697
7404.41 1611
7405.23 1591
7406.04 1513
7406.85 1469
7407.66 1472
7408.47 1450
7409.29 1420
7410.10 1416
7410.91 1385
7411.72 1324
7412.54 1291
7413.35 1319
7414.16 1331
7414.98 1317
7415.79 1349
7416.60 1338
7417.41 1310
7418.23 1291
7419.04 1353
7419.85 1318
7420.67 1334
7421.48 1249
7422.29 1371
7423.11 1294
7423.92 1299
7424.73 1266
7425.54 1283
7426.36 1231
7427.17 1284
7427.99 1273
7428.80 1282
7429.61 1288
7430.43 1261
7431.24 1236
7432.05 1180
7432.87 1224
7433.68 1296
7434.49 1271
7435.31 1204
7436.12 1294
7436.94 1273
7437.75 1308
7438.56 1335
7439.38 1390
7440.19 1362
7441.01 1351
7441.82 1303
7442.64 1276
7443.45 1274
7444.26 1310
7445.08 1281
7445.89 1230
7446.71 1244
7447.52 1184
7448.34 1193
7449.15 1258
7449.97 1243
7450.78 1254
7451.59 1231
7452.41 1226
7453.22 1213
7454.04 1252
7454.85 1211
7455.67 1170
7456.48 1233
7457.30 1238
7458.11 1179
7458.93 1189
7459.74 1251
7460.56 1225
7461.38 1236
7462.19 1250
7463.01 1194
7463.82 1202
7464.64 1220
7465.45 1241
7466.27 1235
7467.08 1240
7467.90 1267
7468.72 1220
7469.53 1241
7470.35 1197
7471.16 1214
7471.98 1285
7472.79 1272
7473.61 1256
7474.43 1329
7475.24 1299
7476.06 1266
7476.87 1252
7477.69 1303
7478.51 1249
7479.32 1163
7480.14 1280
7480.96 1211
7481.77 1273
7482.59 1175
7483.41 1277
7484.22 1259
7485.04 1282
7485.85 1248
7486.67 1251
7487.49 1173
7488.31 1195
7489.12 1195
7489.94 1188
7490.76 1150
7491.57 1165
7492.39 1230
7493.21 1218
7494.02 1231
7494.84 1207
7495.66 1216
7496.48 1239
7497.29 1263
7498.11 1281
7498.93 1219
7499.74 1208
7500.56 1247
7501.38 1211
7502.20 1236
7503.01 1222
7503.83 1211
7504.65 1183
7505.47 1224
7506.29 1247
7507.10 1229
7507.92 1217
7508.74 1217
7509.56 1219
7510.37 1214
7511.19 1238
7512.01 1210
7512.83 1232
7513.65 1254
7514.47 1196
7515.28 1269
7516.10 1219
7516.92 1240
7517.74 1226
7518.56 1229
7519.38 1209
7520.19 1270
7521.01 1296
7521.83 1225
7522.65 1253
7523.47 1328
7524.29 1335
7525.11 1348
7525.92 1302
7526.74 1276
7527.56 1322
7528.38 1311
7529.20 1297
7530.02 1330
7530.84 1308
7531.66 1319
7532.48 1337
7533.30 1388
7534.12 1376
7534.93 1352
7535.75 1367
7536.57 1364
7537.39 1361
7538.21 1302
7539.03 1341
7539.85 1356
7540.67 1325
7541.49 1413
7542.31 1375
7543.13 1374
7543.95 1433
7544.77 1398
7545.59 1392
7546.41 1403
7547.23 1458
7548.05 1420
7548.87 1412
7549.69 1342
7550.51 1397
7551.33 1420
7552.15 1409
7552.97 1414
7553.79 1376
7554.61 1406
7555.43 1441
7556.25 1441
7557.07 1428
7557.89 1423
7558.71 1453
7559.53 1519
7560.36 1495
7561.18 1473
7562.00 1519
7562.82 1530
7563.64 1568
7564.46 1528
7565.28 1531
7566.10 1553
7566.92 1540
7567.74 1538
7568.56 1589
7569.39 1659
7570.21 1688
7571.03 1652
7571.85 1640
7572.67 1680
7573.49 1666
7574.31 1690
7575.14 1736
7575.96 1683
7576.78 1646
7577.60 1693
7578.42 1801
7579.24 1768
7580.06 1758
7580.89 1734
7581.71 1813
7582.53 1753
7583.35 1765
7584.17 1818
7585.00 1834
7585.82 1835
7586.64 1952
7587.46 2030
7588.29 2021
7589.11 2033
7589.93 2085
7590.75 2083
7591.57 2055
7592.40 2004
7593.22 2033
7594.04 2105
7594.86 2123
7595.69 2117
7596.51 2203
7597.33 2317
7598.15 2322
7598.98 2365
7599.80 2349
7600.62 2367
7601.45 2410
7602.27 2576
7603.09 2667
7603.92 2744
7604.74 2825
7605.56 2858
7606.38 2831
7607.21 2798
7608.03 2784
7608.85 2678
7609.68 2569
7610.50 2528
7611.32 2459
7612.15 2428
7612.97 2490
7613.80 2501
7614.62 2614
7615.44 2636
7616.27 2807
7617.09 3088
7617.91 3269
7618.74 3359
7619.56 3494
7620.39 3595
7621.21 3578
7622.03 3361
7622.86 3229
7623.68 3063
7624.51 2999
7625.33 2977
7626.15 2977
7626.98 2916
7627.80 2925
7628.63 3149
7629.45 3327
7630.28 3386
7631.10 3605
7631.93 3818
7632.75 3889
7633.58 3779
7634.40 3570
7635.22 3432
7636.05 3216
7636.87 3090
7637.70 2765
7638.52 2654
7639.35 2501
7640.17 2328
7641.00 2313
7641.82 2261
7642.65 2379
7643.47 2352
7644.30 2450
7645.13 2588
7645.95 2664
7646.78 2878
7647.60 2938
7648.43 2918
7649.25 2796
7650.08 2689
7650.90 2620
7651.73 2572
7652.55 2448
7653.38 2254
7654.21 2110
7655.03 2004
7655.86 1965
7656.68 1878
7657.51 1904
7658.34 1791
7659.16 1737
7659.99 1771
7660.81 1724
7661.64 1710
7662.47 1809
7663.29 1726
7664.12 1752
7664.95 1740
7665.77 1718
7666.60 1719
7667.42 1666
7668.25 1719
7669.08 1724
7669.90 1718
7670.73 1708
7671.56 1670
7672.38 1655
7673.21 1612
7674.04 1655
7674.87 1697
7675.69 1660
7676.52 1671
7677.35 1664
7678.17 1627
7679.00 1618
7679.83 1621
7680.65 1620
7681.48 1681
7682.31 1712
7683.14 1750
7683.96 1845
7684.79 1912
7685.62 1941
7686.45 2000
7687.27 2034
7688.10 1943
7688.93 1906
7689.76 1871
7690.58 1707
7691.41 1719
7692.24 1765
7693.07 1692
7693.90 1747
7694.72 1734
7695.55 1755
7696.38 1857
7697.21 1951
7698.04 1942
7698.86 1958
7699.69 2049
7700.52 2073
7701.35 2014
7702.18 1960
7703.01 1837
7703.83 1888
7704.66 1722
7705.49 1727
7706.32 1645
7707.15 1611
7707.98 1647
7708.81 1622
7709.63 1577
7710.46 1626
7711.29 1644
7712.12 1639
7712.95 1556
7713.78 1541
7714.61 1579
7715.44 1615
7716.27 1592
7717.10 1604
7717.93 1523
7718.75 1528
7719.58 1516
7720.41 1515
7721.24 1533
7722.07 1515
7722.90 1472
7723.73 1500
7724.56 1504
7725.39 1523
7726.22 1530
7727.05 1546
7727.88 1635
7728.71 1680
7729.54 1613
7730.37 1631
7731.20 1675
7732.03 1645
7732.86 1550
7733.69 1515
7734.52 1454
7735.35 1473
7736.18 1487
7737.01 1445
7737.84 1486
7738.67 1457
7739.50 1481
7740.33 1457
7741.16 1408
7741.99 1413
7742.82 1480
7743.65 1588
7744.48 1719
7745.31 1790
7746.14 2006
7746.98 2225
7747.81 2399
7748.64 2466
7749.47 2510
7750.30 2479
7751.13 2257
7751.96 2158
7752.79 1945
7753.62 1828
7754.45 1696
7755.29 1637
7756.12 1568
7756.95 1495
7757.78 1508
7758.61 1462
7759.44 1397
7760.27 1389
7761.11 1367
7761.94 1344
7762.77 1312
7763.60 1309
7764.43 1307
7765.26 1341
7766.10 1322
7766.93 1278
7767.76 1327
7768.59 1270
7769.42 1278
7770.26 1230
7771.09 1198
7771.92 1220
7772.75 1216
7773.58 1232
7774.42 1224
7775.25 1308
7776.08 1270
7776.91 1289
7777.75 1264
7778.58 1304
7779.41 1319
7780.24 1305
7781.08 1346
7781.91 1242
7782.74 1303
7783.57 1351
7784.41 1358
7785.24 1367
7786.07 1308
7786.91 1380
7787.74 1338
7788.57 1421
7789.40 1383
7790.24 1311
7791.07 1400
7791.90 1352
7792.74 1380
7793.57 1329
7794.40 1338
7795.24 1334
7796.07 1413
7796.90 1418
7797.74 1365
7798.57 1394
7799.40 1389
7800.24 1464
7801.07 1442
7801.91 1479
7802.74 1507
7803.57 1560
7804.41 1616
7805.24 1565
7806.07 1519
7806.91 1551
7807.74 1580
7808.58 1501
7809.41 1562
7810.25 1618
7811.08 1670
7811.91 1687
7812.75 1791
7813.58 1862
7814.42 1869
7815.25 1874
7816.09 1926
7816.92 1904
7817.75 1846
7818.59 1790
7819.42 1945
7820.26 2002
7821.09 2022
7821.93 2035
7822.76 2094
7823.60 2218
7824.43 2210
7825.27 2197
7826.10 2123
7826.94 2067
7827.77 1981
7828.61 1953
7829.44 1913
7830.28 1824
7831.11 1842
7831.95 1844
7832.78 1953
7833.62 2003
7834.46 2091
7835.29 2096
7836.13 2134
7836.96 2062
7837.80 1935
7838.63 1894
7839.47 1791
7840.31 1839
7841.14 1765
7841.98 1676
7842.81 1716
7843.65 1680
7844.48 1668
7845.32 1586
7846.16 1596
7846.99 1528
7847.83 1478
7848.67 1497
7849.50 1526
7850.34 1481
7851.17 1488
7852.01 1478
7852.85 1460
7853.68 1460
7854.52 1421
7855.36 1479
7856.19 1478
7857.03 1482
7857.87 1489
7858.70 1524
7859.54 1553
7860.38 1523
7861.21 1510
7862.05 1561
7862.89 1546
7863.72 1514
7864.56 1479
7865.40 1494
7866.24 1475
7867.07 1485
7867.91 1452
7868.75 1441
7869.59 1462
7870.42 1470
7871.26 1527
7872.10 1583
7872.94 1604
7873.77 1609
7874.61 1637
7875.45 1675
7876.29 1828
7877.12 1937
7877.96 1972
7878.80 2127
7879.64 2119
7880.47 2149
7881.31 2117
7882.15 2082
7882.99 1939
7883.83 1962
7884.66 1875
7885.50 1807
7886.34 1814
7887.18 1797
7888.02 1715
7888.86 1756
7889.69 1725
7890.53 1842
7891.37 1951
7892.21 2000
7893.05 1982
7893.89 1990
7894.73 1944
7895.56 1924
7896.40 1765
7897.24 1690
7898.08 1762
7898.92 1636
7899.76 1593
7900.60 1580
7901.44 1546
7902.28 1553
7903.12 1513
7903.95 1508
7904.79 1429
7905.63 1524
7906.47 1488
7907.31 1474
7908.15 1481
7908.99 1447
7909.83 1411
7910.67 1415
7911.51 1483
7912.35 1516
7913.19 1565
7914.03 1650
7914.87 1642
7915.71 1775
7916.55 1872
7917.39 1969
7918.23 2057
7919.07 2155
7919.91 2100
7920.75 2137
7921.59 2125
7922.43 1973
7923.27 1820
7924.11 1728
7924.95 1745
7925.79 1688
7926.63 1552
7927.47 1449
7928.31 1361
7929.15 1378
7929.99 1370
7930.83 1361
7931.67 1379
7932.51 1336
7933.35 1260
7934.19 1341
7935.04 1368
7935.88 1363
7936.72 1371
7937.56 1315
7938.40 1318
7939.24 1236
7940.08 1267
7940.92 1328
7941.76 1317
7942.60 1341
7943.45 1313
7944.29 1358
7945.13 1371
7945.97 1415
7946.81 1442
7947.65 1352
7948.49 1345
7949.34 1453
7950.18 1459
7951.02 1494
7951.86 1486
7952.70 1532
7953.54 1584
7954.39 1701
7955.23 1753
7956.07 1756
7956.91 1821
7957.75 1815
7958.60 1764
7959.44 1711
7960.28 1662
7961.12 1703
7961.96 1697
7962.81 1694
7963.65 1625
7964.49 1681
7965.33 1804
7966.18 1842
7967.02 1968
7967.86 2142
7968.70 2271
7969.55 2225
7970.39 2171
7971.23 1999
7972.08 1851
7972.92 1763
7973.76 1652
7974.60 1578
7975.45 1508
7976.29 1470
7977.13 1406
7977.98 1318
7978.82 1339
7979.66 1340
7980.51 1326
7981.35 1365
7982.19 1349
7983.04 1332
7983.88 1285
7984.72 1277
7985.57 1274
7986.41 1262
7987.25 1315
7988.10 1319
7988.94 1252
7989.78 1249
7990.63 1227
7991.47 1191
7992.32 1172
7993.16 1145
7994.00 1092
7994.85 1126
7995.69 1070
7996.54 1090
7997.38 1100
7998.22 1139
7999.07 1147
7999.91 1145
8000.76 1146
8001.60 1151
8002.45 1093
8003.29 1092
8004.13 1063
8004.98 1008
8005.82 1030
8006.67 1058
8007.51 1067
8008.36 991
8009.20 1015
8010.05 1013
8010.89 1045
8011.74 996
8012.58 969
8013.43 1018
8014.27 992
8015.12 1000
8015.96 986
8016.81 1006
8017.65 1029
8018.50 925
8019.34 912
8020.19 939
8021.03 975
8021.88 960
8022.72 961
8023.57 1020
8024.41 1016
8025.26 969
8026.11 974
8026.95 958
8027.80 920
8028.64 982
8029.49 952
8030.33 994
8031.18 1005
8032.03 1008
8032.87 975
8033.72 935
8034.56 974
8035.41 952
8036.26 988
8037.10 973
8037.95 974
8038.80 992
8039.64 947
8040.49 1006
8041.34 982
8042.18 963
8043.03 979
8043.87 965
8044.72 938
8045.57 968
8046.41 991
8047.26 948
8048.11 972
8048.96 946
8049.80 1001
8050.65 936
8051.50 998
8052.34 1015
8053.19 983
8054.04 935
8054.88 942
8055.73 939
8056.58 891
8057.43 853
8058.27 880
8059.12 922
8059.97 893
8060.82 906
8061.66 932
8062.51 923
8063.36 860
8064.21 862
8065.05 932
8065.90 923
8066.75 904
8067.60 909
8068.44 905
8069.29 859
8070.14 863
8070.99 875
8071.84 906
8072.68 890
8073.53 869
8074.38 877
8075.23 884
8076.08 855
8076.93 877
8077.77 916
8078.62 890
8079.47 863
8080.32 893
8081.17 929
8082.02 831
8082.87 888
8083.71 883
8084.56 872
8085.41 869
8086.26 865
8087.11 901
8087.96 916
8088.81 887
8089.66 873
8090.51 914
8091.35 903
8092.20 897
8093.05 940
8093.90 865
8094.75 873
8095.60 930
8096.45 899
8097.30 882
8098.15 870
8099.00 860
8099.85 909
8100.70 898
8101.55 934
8102.40 929
8103.25 899
8104.10 898
8104.95 899
8105.80 880
8106.65 890
8107.50 922
8108.35 904
8109.20 831
8110.05 885
8110.90 907
8111.75 907
8112.60 901
8113.45 932
8114.30 932
8115.15 899
8116.00 901
8116.85 911
8117.70 962
8118.55 952
8119.40 958
8120.25 941
8121.10 916
8121.95 1006
8122.80 1008
8123.65 960
8124.50 966
8125.35 1008
8126.20 1046
8127.06 1015
8127.91 1070
8128.76 1018
8129.61 1010
8130.46 1001
8131.31 1049
8132.16 1076
8133.01 1101
8133.86 1149
8134.72 1064
8135.57 1105
8136.42 1049
8137.27 1061
8138.12 1054
8138.97 994
8139.83 1002
8140.68 997
8141.53 1019
8142.38 1009
8143.23 986
8144.08 993
8144.94 996
8145.79 1038
8146.64 978
8147.49 1073
8148.34 1046
8149.20 1045
8150.05 1020
8150.90 1032
8151.75 1026
8152.60 1041
8153.46 1117
8154.31 1146
8155.16 1178
8156.01 1202
8156.87 1239
8157.72 1175
8158.57 1098
8159.42 1044
8160.28 1101
8161.13 1063
8161.98 991
8162.84 941
8163.69 962
8164.54 928
8165.39 906
8166.25 885
8167.10 884
8167.95 892
8168.81 909
8169.66 895
8170.51 885
8171.37 890
8172.22 880
8173.07 871
8173.93 860
8174.78 860
8175.63 880
8176.49 841
8177.34 854
8178.19 909
8179.05 824
8179.90 826
8180.76 841
8181.61 776
8182.46 816
8183.32 793
8184.17 833
8185.02 798
8185.88 816
8186.73 826
8187.59 825
8188.44 852
8189.30 800
8190.15 788
8191.00 833
8191.86 817
8192.71 833
8193.57 840
8194.42 830
8195.28 835
8196.13 836
8196.99 861
8197.84 838
8198.69 805
8199.55 801
8200.40 817
8201.26 799
8202.11 788
8202.97 761
8203.82 822
8204.68 834
8205.53 828
8206.39 817
8207.24 801
8208.10 853
8208.95 807
8209.81 769
8210.67 808
8211.52 815
8212.38 874
8213.23 818
8214.09 859
8214.94 846
8215.80 855
8216.65 814
8217.51 832
8218.37 832
8219.22 842
8220.08 877
8220.93 866
8221.79 807
8222.64 847
8223.50 875
8224.36 885
8225.21 897
8226.07 836
8226.92 850
8227.78 854
8228.64 850
8229.49 829
8230.35 798
8231.21 794
8232.06 829
8232.92 801
8233.78 810
8234.63 769
8235.49 769
8236.35 781
8237.20 812
8238.06 779
8238.92 763
8239.77 749
8240.63 778
8241.49 813
8242.34 784
8243.20 803
8244.06 789
8244.91 802
8245.77 823
8246.63 811
8247.49 754
8248.34 775
8249.20 788
8250.06 789
8250.92 782
8251.77 734
8252.63 749
8253.49 742
8254.35 740
8255.20 762
8256.06 787
8256.92 803
8257.78 814
8258.63 793
8259.49 742
8260.35 773
8261.21 771
8262.07 735
8262.92 766
8263.78 765
8264.64 772
8265.50 774
8266.36 736
8267.22 819
8268.07 799
8268.93 791
8269.79 771
8270.65 760
8271.51 787
8272.37 805
8273.22 836
8274.08 884
8274.94 831
8275.80 812
8276.66 797
8277.52 811
8278.38 892
8279.24 885
8280.09 901
8280.95 872
8281.81 894
8282.67 850
8283.53 865
8284.39 852
8285.25 843
8286.11 796
8286.97 801
8287.83 823
8288.69 783
8289.55 808
8290.41 815
8291.26 833
8292.12 851
8292.98 837
8293.84 860
8294.70 844
8295.56 864
8296.42 872
8297.28 826
8298.14 815
8299.00 827
8299.86 823
8300.72 836
8301.58 806
8302.44 804
8303.30 793
8304.16 830
8305.02 826
8305.88 764
8306.74 804
8307.60 794
8308.46 770
8309.33 785
8310.19 813
8311.05 794
8311.91 765
8312.77 750
8313.63 789
8314.49 776
8315.35 767
8316.21 823
8317.07 852
8317.93 852
8318.79 794
8319.65 799
8320.52 783
8321.38 806
8322.24 759
8323.10 790
8323.96 768
8324.82 788
8325.68 782
8326.54 757
8327.41 789
8328.27 769
8329.13 768
8329.99 784
8330.85 773
8331.71 843
8332.57 798
8333.44 804
8334.30 814
8335.16 812
8336.02 845
8336.88 822
8337.75 847
8338.61 818
8339.47 795
8340.33 805
8341.19 813
8342.06 860
8342.92 859
8343.78 886
8344.64 818
8345.50 784
8346.37 819
8347.23 850
8348.09 899
8348.95 867
8349.82 886
8350.68 909
8351.54 843
8352.40 843
8353.27 835
8354.13 812
8354.99 810
8355.86 835
8356.72 821
8357.58 808
8358.45 787
8359.31 797
8360.17 808
8361.03 842
8361.90 808
8362.76 831
8363.62 844
8364.49 803
8365.35 802
8366.21 829
8367.08 803
8367.94 795
8368.80 815
8369.67 851
8370.53 825
8371.40 840
8372.26 906
8373.12 858
8373.99 838
8374.85 835
8375.71 841
8376.58 857
8377.44 875
8378.31 843
8379.17 906
8380.03 841
8380.90 814
8381.76 864
8382.63 833
8383.49 912
8384.36 876
8385.22 936
8386.08 935
8386.95 909
8387.81 907
8388.68 869
8389.54 906
8390.41 935
8391.27 928
8392.14 906
8393.00 908
8393.87 900
8394.73 904
8395.60 892
8396.46 919
8397.33 906
8398.19 937
8399.06 907
8399.92 955
8400.79 900
8401.65 940
8402.52 943
8403.38 983
8404.25 924
8405.11 998
8405.98 1008
8406.84 982
8407.71 997
8408.58 999
8409.44 1023
8410.31 1037
8411.17 994
8412.04 1015
8412.90 1030
8413.77 1007
8414.64 1073
8415.50 1043
8416.37 1034
8417.23 1033
8418.10 1021
8418.97 1058
8419.83 1059
8420.70 1063
8421.56 1105
8422.43 1132
8423.30 1104
8424.16 1101
8425.03 1129
8425.90 1215
8426.76 1184
8427.63 1200
8428.50 1195
8429.36 1199
8430.23 1214
8431.10 1225
8431.96 1277
8432.83 1258
8433.70 1245
8434.56 1264
8435.43 1340
8436.30 1416
8437.16 1388
8438.03 1385
8438.90 1483
8439.77 1548
8440.63 1568
8441.50 1566
8442.37 1635
8443.24 1678
8444.10 1696
8444.97 1746
8445.84 1721
8446.71 1776
8447.57 1813
8448.44 1721
8449.31 1855
8450.18 1911
8451.04 1930
8451.91 1994
8452.78 2205
8453.65 2410
8454.52 2656
8455.38 2897
8456.25 3260
8457.12 3417
8457.99 3414
8458.86 3423
8459.72 3211
8460.59 3017
8461.46 2818
8462.33 2558
8463.20 2298
8464.07 2143
8464.93 1948
8465.80 1815
8466.67 1688
8467.54 1630
8468.41 1616
8469.28 1536
8470.15 1492
8471.02 1539
8471.88 1505
8472.75 1432
8473.62 1456
8474.49 1450
8475.36 1417
8476.23 1434
8477.10 1423
8477.97 1483
8478.84 1559
8479.71 1573
8480.58 1572
8481.44 1608
8482.31 1716
8483.18 1701
8484.05 1699
8484.92 1627
8485.79 1610
8486.66 1620
8487.53 1597
8488.40 1580
8489.27 1506
8490.14 1461
8491.01 1482
8491.88 1464
8492.75 1462
8493.62 1466
8494.49 1458
8495.36 1479
8496.23 1432
8497.10 1420
8497.97 1441
8498.84 1437
8499.71 1439
8500.58 1357
8501.45 1363
8502.32 1353
8503.19 1376
8504.06 1323
8504.93 1409
8505.80 1453
8506.67 1447
8507.55 1487
8508.42 1516
8509.29 1520
8510.16 1535
8511.03 1477
8511.90 1515
8512.77 1539
8513.64 1544
8514.51 1545
8515.38 1529
8516.25 1492
8517.13 1534
8518.00 1589
8518.87 1622
8519.74 1648
8520.61 1694
8521.48 1840
8522.35 1939
8523.23 2192
8524.10 2373
8524.97 2637
8525.84 2818
8526.71 2962
8527.58 3012
8528.46 2929
8529.33 2813
8530.20 2730
8531.07 2597
8531.94 2394
8532.81 2193
8533.69 2022
8534.56 1962
8535.43 1852
8536.30 1782
8537.18 1794
8538.05 1712
8538.92 1685
8539.79 1600
8540.66 1552
8541.54 1522
8542.41 1523
8543.28 1478
8544.15 1528
8545.03 1388
8545.90 1426
8546.77 1419
8547.64 1376
8548.52 1426
8549.39 1473
8550.26 1508
8551.14 1599
8552.01 1650
8552.88 1819
8553.76 1950
8554.63 1996
8555.50 1991
8556.37 2025
8557.25 2037
8558.12 1901
8558.99 1821
8559.87 1750
8560.74 1694
8561.61 1619
8562.49 1548
8563.36 1432
8564.24 1468
8565.11 1459
8565.98 1384
8566.86 1391
8567.73 1388
8568.60 1360
8569.48 1289
8570.35 1368
8571.23 1317
8572.10 1314
8572.97 1293
8573.85 1309
8574.72 1261
8575.60 1272
8576.47 1301
8577.34 1289
8578.22 1345
8579.09 1299
8579.97 1335
8580.84 1332
8581.72 1299
8582.59 1302
8583.47 1335
8584.34 1337
8585.21 1397
8586.09 1415
8586.96 1464
8587.84 1410
8588.71 1463
8589.59 1462
8590.46 1447
8591.34 1492
8592.21 1418
8593.09 1485
8593.96 1438
8594.84 1484
8595.71 1487
8596.59 1509
8597.46 1537
8598.34 1498
8599.22 1497
8600.09 1491
8600.97 1586
8601.84 1596
8602.72 1579
8603.59 1540
8604.47 1532
8605.34 1650
8606.22 1626
8607.10 1639
8607.97 1581
8608.85 1665
8609.72 1616
8610.60 1633
8611.47 1666
8612.35 1668
8613.23 1669
8614.10 1632
8614.98 1710
8615.86 1715
8616.73 1752
8617.61 1782
8618.48 1820
8619.36 1853
8620.24 1954
8621.11 1989
8621.99 1979
8622.87 2038
8623.74 2055
8624.62 2043
8625.50 2048
8626.37 2025
8627.25 2017
8628.13 2105
8629.00 2077
8629.88 2058
8630.76 2091
8631.64 2174
8632.51 2196
8633.39 2219
8634.27 2131
8635.14 2102
8636.02 2164
8636.90 2205
8637.78 2276
8638.65 2348
8639.53 2333
8640.41 2291
8641.29 2383
8642.16 2424
8643.04 2490
8643.92 2515
8644.80 2557
8645.67 2676
8646.55 2688
8647.43 2796
8648.31 2899
8649.18 2850
8650.06 2836
8650.94 2868
8651.82 2999
8652.70 2937
8653.58 2932
8654.45 2951
8655.33 3038
8656.21 3117
8657.09 3202
8657.97 3315
8658.84 3447
8659.72 3727
8660.60 4135
8661.48 4654
8662.36 5206
8663.24 5645
8664.12 6127
8664.99 6456
8665.87 6488
8666.75 6631
8667.63 6325
8668.51 6092
8669.39 5739
8670.27 5333
8671.15 5156
8672.03 4925
8672.91 4791
8673.78 4663
8674.66 4532
8675.54 4418
8676.42 4359
8677.30 4169
8678.18 3976
8679.06 3767
8679.94 3643
8680.82 3529
8681.70 3405
8682.58 3172
8683.46 3129
8684.34 3092
8685.22 3078
8686.10 3101
8686.98 3230
8687.86 3480
8688.74 3696
8689.62 4065
8690.50 4491
8691.38 4949
8692.26 5471
8693.14 5839
8694.02 5881
8694.90 5812
8695.78 5630
8696.66 5322
8697.54 4967
8698.42 4534
8699.30 4220
8700.18 3995
8701.06 3852
8701.94 3631
8702.82 3547
8703.70 3434
8704.58 3357
8705.46 3125
8706.34 2976
8707.23 2812
8708.11 2723
8708.99 2557
8709.87 2406
8710.75 2281
8711.63 2189
8712.51 2116
8713.39 2087
8714.27 2055
8715.16 1956
8716.04 1954
8716.92 1894
8717.80 1878
8718.68 1855
8719.56 1852
8720.44 1834
8721.33 1883
8722.21 1965
8723.09 1937
8723.97 1887
8724.85 1967
8725.73 1947
8726.62 1904
8727.50 1955
8728.38 1965
8729.26 2049
8730.14 2067
8731.03 2084
8731.91 2001
8732.79 2012
8733.67 2022
8734.55 2011
8735.44 1978
8736.32 2087
8737.20 2084
8738.08 2018
8738.97 1963
8739.85 1877
8740.73 1986
8741.61 1945
8742.50 1927
8743.38 1927
8744.26 1970
8745.14 1853
8746.03 1871
8746.91 1875
8747.79 1871
8748.68 1887
8749.56 1856
8750.44 1895
8751.33 1951
8752.21 1892
8753.09 1892
8753.97 1966
8754.86 2022
8755.74 1995
8756.62 1983
8757.51 2044
8758.39 2057
8759.28 2119
8760.16 2168
8761.04 2131
8761.93 2156
8762.81 2129
8763.69 2150
8764.58 2137
8765.46 2103
8766.34 2150
8767.23 2189
8768.11 2183
8769.00 2112
8769.88 2106
8770.76 2124
8771.65 2110
8772.53 2047
8773.42 2006
8774.30 1979
8775.19 2000
8776.07 2035
8776.95 2081
8777.84 2246
8778.72 2396
8779.61 2574
8780.49 2798
8781.38 2998
8782.26 3070
8783.15 3183
8784.03 3223
8784.92 3178
8785.80 2988
8786.69 2876
8787.57 2701
8788.46 2575
8789.34 2340
8790.23 2145
8791.11 2064
8792.00 1898
8792.88 1928
8793.77 1842
8794.65 1711
8795.54 1642
8796.42 1609
8797.31 1665
8798.19 1617
8799.08 1668
8799.96 1620
8800.85 1552
8801.74 1490
8802.62 1473
8803.51 1468
8804.39 1430
8805.28 1415
8806.16 1382
8807.05 1400
8807.94 1368
8808.82 1384
8809.71 1409
8810.59 1461
8811.48 1444
8812.37 1453
8813.25 1435
8814.14 1401
8815.03 1416
8815.91 1448
8816.80 1441
8817.68 1425
8818.57 1372
8819.46 1379
8820.34 1390
8821.23 1417
8822.12 1422
8823.00 1368
8823.89 1379
8824.78 1370
8825.66 1362
8826.55 1331
8827.44 1325
8828.33 1273
8829.21 1305
8830.10 1340
8830.99 1298
8831.87 1287
8832.76 1303
8833.65 1282
8834.54 1275
8835.42 1261
8836.31 1264
8837.20 1240
8838.08 1237
8838.97 1299
8839.86 1249
8840.75 1242
8841.64 1232
8842.52 1265
8843.41 1320
8844.30 1286
8845.19 1264
8846.07 1275
8846.96 1294
8847.85 1241
8848.74 1204
8849.63 1224
8850.51 1254
8851.40 1175
8852.29 1183
8853.18 1194
8854.07 1217
8854.96 1178
8855.84 1097
8856.73 1132
8857.62 1177
8858.51 1158
8859.40 1173
8860.29 1151
8861.17 1160
8862.06 1184
8862.95 1104
8863.84 1090
8864.73 1098
8865.62 1125
8866.51 1105
8867.40 1099
8868.29 1137
8869.17 1115
8870.06 1063
8870.95 994
8871.84 1006
8872.73 1061
8873.62 1048
8874.51 1027
8875.40 1023
8876.29 1025
8877.18 972
8878.07 1040
8878.96 1006
8879.85 976
8880.74 968
8881.63 959
8882.51 990
8883.40 932
8884.29 958
8885.18 951
8886.07 950
8886.96 927
8887.85 920
8888.74 935
8889.63 929
8890.52 903
8891.41 896
8892.30 897
8893.19 882
8894.09 892
8894.98 906
8895.87 926
8896.76 897
8897.65 888
8898.54 864
8899.43 864
8900.32 859
8901.21 852
8902.10 837
8902.99 867
8903.88 872
8904.77 869
8905.66 837
8906.55 810
8907.44 811
8908.34 852
8909.23 900
8910.12 892
8911.01 870
8911.90 875
8912.79 878
8913.68 905
8914.57 865
8915.47 889
8916.36 898
8917.25 854
8918.14 880
8919.03 821
8919.92 848
8920.81 840
8921.71 848
8922.60 809
8923.49 821
8924.38 822
8925.27 845
8926.16 833
8927.06 830
8927.95 825
8928.84 832
8929.73 804
8930.62 803
8931.52 827
8932.41 827
8933.30 820
8934.19 779
8935.09 749
8935.98 783
8936.87 796
8937.76 789
8938.66 785
8939.55 801
8940.44 733
8941.33 759
8942.23 742
8943.12 771
8944.01 758
8944.90 771
8945.80 766
8946.69 781
8947.58 732
8948.48 739
8949.37 737
8950.26 729
8951.16 790
8952.05 760
8952.94 740
8953.84 750
8954.73 741
8955.62 734
8956.52 748
8957.41 765
8958.30 752
8959.20 745
8960.09 716
8960.98 734
8961.88 752
8962.77 764
8963.66 730
8964.56 733
8965.45 780
8966.35 752
8967.24 749
8968.13 715
8969.03 740
8969.92 736
8970.82 716
8971.71 782
8972.60 776
8973.50 797
8974.39 729
8975.29 738
8976.18 733
8977.08 710
8977.97 708
8978.87 721
8979.76 735
8980.65 709
8981.55 705
8982.44 730
8983.34 709
8984.23 694
8985.13 707
8986.02 716
8986.92 745
8987.81 743
8988.71 720
8989.60 717
8990.50 714
8991.39 739
8992.29 761
8993.18 709
8994.08 703
8994.97 696
8995.87 683
8996.76 728
8997.66 685
8998.56 717
8999.45 663
9000.35 695
9001.24 730
9002.14 707
9003.03 684
9003.93 675
9004.83 668
9005.72 686
9006.62 680
9007.51 647
9008.41 714
9009.31 707
9010.20 647
9011.10 635
9011.99 698
9012.89 701
9013.79 688
9014.68 667
9015.58 683
9016.48 675
9017.37 640
9018.27 654
9019.16 675
9020.06 700
9020.96 678
9021.85 657
9022.75 640
9023.65 673
9024.54 646
9025.44 674
9026.34 723
9027.24 692
9028.13 705
9029.03 657
9029.93 639
9030.82 717
9031.72 687
9032.62 686
9033.52 684
9034.41 666
9035.31 669
9036.21 700
9037.10 700
9038.00 671
9038.90 694
9039.80 704
9040.69 687
9041.59 669
9042.49 718
9043.39 695
9044.29 678
9045.18 698
9046.08 697
9046.98 709
9047.88 694
9048.78 714
9049.67 696
9050.57 699
9051.47 673
9052.37 757
9053.27 735
9054.16 724
9055.06 709
9055.96 675
9056.86 713
9057.76 726
9058.66 693
9059.55 726
9060.45 759
9061.35 726
9062.25 735
9063.15 718
9064.05 718
9064.95 708
9065.85 755
9066.74 757
9067.64 722
9068.54 715
9069.44 715
9070.34 704
9071.24 710
9072.14 737
9073.04 737
9073.94 704
9074.84 721
9075.74 709
9076.64 685
9077.53 674
9078.43 691
9079.33 744
9080.23 669
9081.13 686
9082.03 708
9082.93 679
9083.83 668
9084.73 668
9085.63 705
9086.53 740
9087.43 711
9088.33 686
9089.23 708
9090.13 716
9091.03 719
9091.93 731
9092.83 744
9093.73 702
9094.63 709
9095.53 738
9096.43 732
9097.33 733
9098.23 731
9099.13 743
9100.04 720
9100.94 676
9101.84 680
9102.74 696
9103.64 709
9104.54 694
9105.44 734
9106.34 746
9107.24 695
9108.14 704
9109.04 683
9109.94 695
9110.85 640
9111.75 693
9112.65 720
9113.55 713
9114.45 695
9115.35 695
9116.25 647
9117.15 689
9118.06 683
9118.96 663
9119.86 656
9120.76 731
9121.66 758
9122.56 733
9123.46 766
9124.37 770
9125.27 777
9126.17 745
9127.07 759
9127.97 728
9128.88 708
9129.78 712
9130.68 703
9131.58 708
9132.48 700
9133.39 696
9134.29 660
9135.19 681
9136.09 678
9137.00 718
9137.90 691
9138.80 686
9139.70 698
9140.61 655
9141.51 673
9142.41 681
9143.31 677
9144.22 654
9145.12 667
9146.02 698
9146.92 697
9147.83 689
9148.73 685
9149.63 661
9150.54 688
9151.44 696
9152.34 658
9153.25 669
9154.15 714
9155.05 724
9155.96 695
9156.86 674
9157.76 666
9158.67 718
9159.57 703
9160.47 751
9161.38 740
9162.28 783
9163.18 733
9164.09 707
9164.99 690
9165.90 711
9166.80 734
9167.70 733
9168.61 745
9169.51 738
9170.42 731
9171.32 737
9172.22 702
9173.13 703
9174.03 711
9174.94 686
9175.84 674
9176.74 749
9177.65 700
9178.55 692
9179.46 681
9180.36 702
9181.27 700
9182.17 690
9183.08 706
9183.98 688
9184.89 678
9185.79 612
9186.70 718
9187.60 704
9188.51 713
9189.41 736
9190.32 723
9191.22 712
9192.13 702
9193.03 724
9193.94 711
9194.84 727
9195.75 752
9196.65 775
9197.56 792
9198.46 806
9199.37 787
9200.27 796
9201.18 766
9202.08 809
9202.99 788
9203.90 770
9204.80 734
9205.71 777
9206.61 765
9207.52 756
9208.42 751
9209.33 738
9210.24 728
9211.14 702
9212.05 697
9212.95 676
9213.86 681
9214.77 698
9215.67 739
9216.58 724
9217.49 713
9218.39 745
9219.30 708
9220.21 715
9221.11 745
9222.02 764
9222.93 713
9223.83 700
9224.74 685
9225.65 687
9226.55 685
9227.46 676
9228.37 678
9229.27 725
9230.18 717
9231.09 709
9231.99 691
9232.90 714
9233.81 694
9234.72 679
9235.62 690
9236.53 723
9237.44 742
9238.34 700
9239.25 708
9240.16 687
9241.07 688
9241.97 719
9242.88 684
9243.79 650
9244.70 690
9245.61 680
9246.51 652
9247.42 684
9248.33 656
9249.24 678
9250.14 627
9251.05 648
9251.96 672
9252.87 659
9253.78 668
9254.69 701
9255.59 688
9256.50 643
9257.41 676
9258.32 750
9259.23 717
9260.14 686
9261.04 679
9261.95 754
9262.86 722
9263.77 721
9264.68 698
9265.59 695
9266.50 683
9267.40 690
9268.31 705
9269.22 743
9270.13 726
9271.04 686
9271.95 706
9272.86 690
9273.77 738
9274.68 726
9275.59 721
9276.49 700
9277.40 702
9278.31 719
9279.22 680
9280.13 691
9281.04 676
9281.95 665
9282.86 666
9283.77 679
9284.68 682
9285.59 671
9286.50 679
9287.41 704
9288.32 672
9289.23 713
9290.14 727
9291.05 731
9291.96 713
9292.87 728
9293.78 723
9294.69 742
9295.60 723
9296.51 700
9297.42 751
9298.33 711
9299.24 713
9300.15 687
9301.06 729
9301.97 738
9302.88 745
9303.79 723
9304.70 718
9305.61 773
9306.53 783
9307.44 760
9308.35 766
9309.26 798
9310.17 782
9311.08 827
9311.99 835
9312.90 829
9313.81 787
9314.72 836
9315.63 835
9316.55 824
9317.46 812
9318.37 795
9319.28 732
9320.19 773
9321.10 759
9322.01 774
9322.93 767
9323.84 761
9324.75 746
9325.66 681
9326.57 677
9327.48 694
9328.40 689
9329.31 737
9330.22 710
9331.13 683
9332.04 743
9332.96 751
9333.87 726
9334.78 727
9335.69 704
9336.60 718
9337.52 687
9338.43 729
9339.34 733
9340.25 716
9341.17 743
9342.08 721
9342.99 744
9343.90 725
9344.82 747
9345.73 744
9346.64 757
9347.55 707
9348.47 725
9349.38 708
9350.29 751
9351.21 709
9352.12 744
9353.03 709
9353.94 744
9354.86 699
9355.77 756
9356.68 685
9357.60 701
9358.51 711
9359.42 710
9360.34 726
9361.25 746
9362.16 739
9363.08 719
9363.99 747
9364.90 695
9365.82 756
9366.73 745
9367.65 760
9368.56 725
9369.47 721
9370.39 741
9371.30 728
9372.21 765
9373.13 759
9374.04 745
9374.96 700
9375.87 723
9376.79 781
9377.70 759
9378.61 750
9379.53 765
9380.44 738
9381.36 739
9382.27 745
9383.19 773
9384.10 769
9385.01 782
9385.93 813
9386.84 811
9387.76 809
9388.67 805
9389.59 792
9390.50 804
9391.42 815
9392.33 811
9393.25 879
9394.16 864
9395.08 904
9395.99 892
9396.91 871
9397.82 823
9398.74 851
9399.65 818
9400.57 799
9401.48 842
9402.40 796
9403.32 811
9404.23 770
9405.15 764
9406.06 747
9406.98 767
9407.89 782
9408.81 786
9409.73 765
9410.64 801
9411.56 794
9412.47 761
9413.39 762
9414.30 759
9415.22 805
9416.14 757
9417.05 778
9417.97 820
9418.89 777
9419.80 788
9420.72 834
9421.63 811
9422.55 812
9423.47 811
9424.38 837
9425.30 839
9426.22 862
9427.13 869
9428.05 833
9428.97 797
9429.88 808
9430.80 854
9431.72 863
9432.63 841
9433.55 869
9434.47 908
9435.38 890
9436.30 857
9437.22 878
9438.14 908
9439.05 918
9439.97 898
9440.89 895
9441.81 933
9442.72 920
9443.64 954
9444.56 982
9445.47 973
9446.39 977
9447.31 969
9448.23 970
9449.15 941
9450.06 999
9450.98 1001
9451.90 1000
9452.82 1007
9453.73 1020
9454.65 1049
9455.57 1055
9456.49 1047
9457.41 1013
9458.32 1014
9459.24 992
9460.16 941
9461.08 908
9462.00 924
9462.92 915
9463.83 939
9464.75 881
9465.67 878
9466.59 910
9467.51 929
9468.43 916
9469.35 886
9470.26 905
9471.18 938
9472.10 931
9473.02 905
9473.94 938
9474.86 923
9475.78 957
9476.70 912
9477.62 1034
9478.54 980
9479.45 1004
9480.37 989
9481.29 1049
9482.21 1032
9483.13 1042
9484.05 1051
9484.97 1084
9485.89 1037
9486.81 1015
9487.73 965
9488.65 959
9489.57 971
9490.49 931
9491.41 950
9492.33 909
9493.25 932
9494.17 892
9495.09 941
9496.01 918
9496.93 919
9497.85 969
9498.77 992
9499.69 958
9500.61 986
9501.53 951
9502.45 952
9503.37 971
9504.29 977
9505.21 983
9506.13 946
9507.05 1041
9507.97 1025
9508.89 1033
9509.81 1049
9510.73 1011
9511.65 991
9512.57 1064
9513.49 1105
9514.42 1140
9515.34 1152
9516.26 1164
9517.18 1190
9518.10 1193
9519.02 1266
9519.94 1293
9520.86 1355
9521.78 1375
9522.71 1372
9523.63 1413
9524.55 1398
9525.47 1367
9526.39 1327
9527.31 1360
9528.23 1298
9529.16 1291
9530.08 1262
9531.00 1214
9531.92 1216
9532.84 1266
9533.76 1244
9534.69 1233
9535.61 1243
9536.53 1221
9537.45 1141
9538.37 1181
9539.30 1197
9540.22 1156
9541.14 1155
9542.06 1117
9542.98 1127
9543.91 1092
9544.83 1114
9545.75 1138
9546.67 1165
9547.60 1142
9548.52 1122
9549.44 1199
9550.36 1169
9551.29 1168
9552.21 1192
9553.13 1183
9554.06 1199
9554.98 1208
9555.90 1269
9556.82 1270
9557.75 1214
9558.67 1225
9559.59 1259
9560.52 1262
9561.44 1310
9562.36 1264
9563.29 1220
9564.21 1280
9565.13 1331
9566.06 1330
9566.98 1324
9567.90 1323
9568.83 1293
9569.75 1325
9570.67 1325
9571.60 1295
9572.52 1326
9573.44 1323
9574.37 1359
9575.29 1351
9576.22 1391
9577.14 1364
9578.06 1365
9578.99 1412
9579.91 1437
9580.84 1441
9581.76 1403
9582.68 1402
9583.61 1460
9584.53 1479
9585.46 1491
9586.38 1510
9587.31 1474
9588.23 1425
9589.15 1475
9590.08 1447
9591.00 1492
9591.93 1523
9592.85 1492
9593.78 1580
9594.70 1629
9595.63 1701
9596.55 1702
9597.48 1859
9598.40 1934
9599.33 2024
9600.25 2052
9601.18 2031
9602.10 1988
9603.03 2056
9603.95 1920
9604.88 1932
9605.80 1847
9606.73 1829
9607.65 1778
9608.58 1683
9609.50 1662
9610.43 1643
9611.35 1624
9612.28 1613
9613.21 1548
9614.13 1580
9615.06 1529
9615.98 1577
9616.91 1596
9617.84 1578
9618.76 1591
9619.69 1566
9620.61 1581
9621.54 1578
9622.47 1568
9623.39 1679
9624.32 1690
9625.24 1645
9626.17 1648
9627.10 1624
9628.02 1718
9628.95 1682
9629.88 1698
9630.80 1772
9631.73 1770
9632.65 1725
9633.58 1762
9634.51 1759
9635.43 1802
9636.36 1825
9637.29 1909
9638.22 1932
9639.14 1994
9640.07 1951
9641.00 1968
9641.92 2064
9642.85 2057
9643.78 2095
9644.70 2201
9645.63 2213
9646.56 2235
9647.49 2259
9648.41 2347
9649.34 2352
9650.27 2288
9651.20 2316
9652.12 2232
9653.05 2201
9653.98 2185
9654.91 2174
9655.83 2182
9656.76 2198
9657.69 2103
9658.62 2090
9659.55 2134
9660.47 2105
9661.40 2139
9662.33 2162
9663.26 2163
9664.19 2172
9665.11 2189
9666.04 2273
9666.97 2295
9667.90 2322
9668.83 2263
9669.75 2209
9670.68 2343
9671.61 2361
9672.54 2378
9673.47 2343
9674.40 2354
9675.33 2415
9676.25 2436
9677.18 2430
9678.11 2494
9679.04 2504
9679.97 2504
9680.90 2548
9681.83 2677
9682.76 2586
9683.69 2568
9684.61 2559
9685.54 2626
9686.47 2588
9687.40 2613
9688.33 2574
9689.26 2657
9690.19 2695
9691.12 2671
9692.05 2686
9692.98 2767
9693.91 2856
9694.84 2940
9695.77 2998
9696.70 3135
9697.63 3263
9698.56 3223
9699.49 3417
9700.42 3435
9701.35 3406
9702.28 3350
9703.21 3254
9704.14 3150
9705.07 3027
9706.00 3016
9706.93 2950
9707.86 2812
9708.79 2721
9709.72 2783
9710.65 2880
9711.58 2909
9712.51 2853
9713.44 2879
9714.37 2934
9715.30 3091
9716.23 3072
9717.16 3054
9718.09 3067
9719.02 2954
9719.95 2919
9720.88 2793
9721.81 2676
9722.75 2565
9723.68 2487
9724.61 2341
9725.54 2254
9726.47 2174
9727.40 2232
9728.33 2174
9729.26 2114
9730.19 2132
9731.13 2132
9732.06 2124
9732.99 2035
9733.92 2110
9734.85 2141
9735.78 2019
9736.71 2041
9737.65 2102
9738.58 2074
9739.51 2009
9740.44 1941
9741.37 1971
9742.30 1994
9743.24 1943
9744.17 1885
9745.10 1862
9746.03 1847
9746.96 1868
9747.90 1837
9748.83 1919
9749.76 1908
9750.69 1864
9751.63 1824
9752.56 1794
9753.49 1768
9754.42 1801
9755.36 1787
9756.29 1779
9757.22 1755
9758.15 1740
9759.09 1771
9760.02 1731
9760.95 1728
9761.88 1697
9762.82 1786
9763.75 1783
9764.68 1747
9765.62 1742
9766.55 1709
9767.48 1773
9768.41 1736
9769.35 1787
9770.28 1793
9771.21 1805
9772.15 1759
9773.08 1787
9774.01 1803
9774.95 1753
9775.88 1871
9776.81 1872
9777.75 1855
9778.68 1848
9779.62 1920
9780.55 1989
9781.48 1979
9782.42 2046
9783.35 2107
9784.28 2091
9785.22 2062
9786.15 1998
9787.09 2003
9788.02 1978
9788.95 1968
9789.89 1926
9790.82 1911
9791.76 1830
9792.69 1903
9793.63 1938
9794.56 2017
9795.49 1990
9796.43 2098
9797.36 2128
9798.30 2157
9799.23 2278
9800.17 2212
9801.10 2203
9802.04 2147
9802.97 2093
9803.91 2028
9804.84 1939
9805.78 1796
9806.71 1663
9807.65 1642
9808.58 1622
9809.52 1534
9810.45 1454
9811.39 1432
9812.32 1459
9813.26 1372
9814.19 1396
9815.13 1408
9816.06 1345
9817.00 1341
9817.93 1340
9818.87 1330
9819.80 1272
9820.74 1258
9821.68 1321
9822.61 1323
9823.55 1309
9824.48 1287
9825.42 1294
9826.35 1269
9827.29 1254
9828.23 1266
9829.16 1314
9830.10 1275
9831.03 1291
9831.97 1262
9832.91 1229
9833.84 1220
9834.78 1273
9835.72 1246
9836.65 1193
9837.59 1263
9838.52 1231
9839.46 1265
9840.40 1234
9841.33 1241
9842.27 1245
9843.21 1250
9844.14 1202
9845.08 1227
9846.02 1258
9846.95 1199
9847.89 1240
9848.83 1236
9849.77 1218
9850.70 1235
9851.64 1222
9852.58 1216
9853.51 1215
9854.45 1249
9855.39 1223
9856.33 1216
9857.26 1262
9858.20 1233
9859.14 1206
9860.08 1202
9861.01 1191
9861.95 1201
9862.89 1223
9863.83 1210
9864.76 1217
9865.70 1204
9866.64 1145
9867.58 1163
9868.51 1211
9869.45 1144
9870.39 1173
9871.33 1195
9872.27 1117
9873.20 1175
9874.14 1183
9875.08 1214
9876.02 1215
9876.96 1205
9877.90 1198
9878.83 1168
9879.77 1157
9880.71 1187
9881.65 1201
9882.59 1150
9883.53 1116
9884.47 1156
9885.40 1133
9886.34 1146
9887.28 1140
9888.22 1119
9889.16 1093
9890.10 1104
9891.04 1119
9891.98 1112
9892.91 1093
9893.85 1070
9894.79 1117
9895.73 1148
9896.67 1091
9897.61 1098
9898.55 1138
9899.49 1130
9900.43 1110
9901.37 1093
9902.31 1119
9903.25 1100
9904.19 1057
9905.13 1114
9906.07 1096
9907.01 1067
9907.95 1043
9908.89 1121
9909.83 1082
9910.77 1087
9911.71 1124
9912.65 1107
9913.59 1108
9914.53 1122
9915.47 1084
9916.41 1055
9917.35 1101
9918.29 1167
9919.23 1217
9920.17 1225
9921.11 1280
9922.05 1265
9922.99 1318
9923.93 1455
9924.87 1454
9925.81 1538
9926.75 1537
9927.69 1589
9928.63 1661
9929.57 1530
9930.51 1535
9931.45 1501
9932.39 1472
9933.34 1402
9934.28 1336
9935.22 1302
9936.16 1231
9937.10 1212
9938.04 1196
9938.98 1155
9939.92 1117
9940.87 1097
9941.81 1100
9942.75 1141
9943.69 1077
9944.63 1088
9945.57 1173
9946.51 1264
9947.46 1278
9948.40 1313
9949.34 1425
9950.28 1401
9951.22 1366
9952.16 1334
9953.11 1342
9954.05 1387
9954.99 1346
9955.93 1293
9956.87 1207
9957.82 1166
9958.76 1115
9959.70 1102
9960.64 1093
9961.59 1079
9962.53 1028
9963.47 985
9964.41 958
9965.35 958
9966.30 971
9967.24 983
9968.18 928
9969.13 944
9970.07 958
9971.01 911
9971.95 898
9972.90 861
9973.84 880
9974.78 872
9975.73 894
9976.67 855
9977.61 855
9978.55 870
9979.50 872
9980.44 850
9981.38 861
9982.33 897
9983.27 876
9984.21 856
9985.16 854
9986.10 879
9987.04 807
9987.99 821
9988.93 889
9989.88 867
9990.82 826
9991.76 877
9992.71 859
9993.65 885
9994.59 891
9995.54 826
9996.48 857
9997.43 847
9998.37 820
9999.31 841
10000.26 868
10001.20 855
10002.15 834
10003.09 824
10004.04 818
10004.98 799
10005.92 820
10006.87 826
10007.81 819
10008.76 820
10009.70 847
10010.65 821
10011.59 798
10012.54 821
10013.48 828
10014.43 857
10015.37 797
10016.32 820
10017.26 811
10018.21 835
10019.15 821
10020.10 824
10021.04 821
10021.99 821
10022.93 849
10023.88 817
10024.82 884
10025.77 848
10026.71 819
10027.66 790
10028.60 843
10029.55 799
10030.49 849
10031.44 820
10032.39 812
10033.33 765
10034.28 791
10035.22 821
10036.17 763
10037.11 765
10038.06 782
10039.01 774
10039.95 765
10040.90 760
10041.84 772
10042.79 785
10043.74 787
10044.68 745
10045.63 763
10046.58 796
10047.52 736
10048.47 744
10049.41 769
10050.36 802
10051.31 766
10052.25 763
10053.20 758
10054.15 736
10055.09 724
10056.04 797
10056.99 775
10057.93 768
10058.88 767
10059.83 753
10060.78 784
10061.72 790
10062.67 785
10063.62 761
10064.56 759
10065.51 785
10066.46 768
10067.41 749
10068.35 732
10069.30 731
10070.25 751
10071.20 728
10072.14 700
10073.09 750
10074.04 753
10074.99 756
10075.93 743
10076.88 722
10077.83 772
10078.78 780
10079.72 755
10080.67 756
10081.62 758
10082.57 765
10083.52 753
10084.46 743
10085.41 742
10086.36 750
10087.31 766
10088.26 772
10089.21 773
10090.15 710
10091.10 708
10092.05 758
10093.00 763
10093.95 751
10094.90 721
10095.85 730
10096.79 751
10097.74 738
10098.69 767
10099.64 773
10100.59 771
10101.54 722
10102.49 754
10103.44 761
10104.39 756
10105.33 780
10106.28 746
10107.23 759
10108.18 750
10109.13 789
10110.08 753
10111.03 765
10111.98 763
10112.93 754
10113.88 743
10114.83 761
10115.78 772
10116.73 750
10117.68 780
10118.63 757
10119.58 791
10120.53 776
10121.48 758
10122.43 756
10123.38 789
10124.33 773
10125.28 738
10126.23 753
10127.18 730
10128.13 765
10129.08 774
10130.03 789
10130.98 756
10131.93 762
10132.88 798
10133.83 827
10134.78 808
10135.73 786
10136.68 815
10137.63 843
10138.58 815
10139.53 832
10140.48 884
10141.43 846
10142.38 865
10143.33 861
10144.29 884
10145.24 846
10146.19 809
10147.14 838
10148.09 861
10149.04 824
10149.99 873
10150.94 854
10151.89 878
10152.85 870
10153.80 864
10154.75 940
10155.70 901
10156.65 874
10157.60 910
10158.55 898
10159.51 905
10160.46 914
10161.41 924
10162.36 924
10163.31 955
10164.26 934
10165.22 1004
10166.17 960
10167.12 967
10168.07 966
10169.02 973
10169.98 964
10170.93 1018
10171.88 1046
10172.83 1060
10173.79 1023
10174.74 1024
10175.69 1057
10176.64 1091
10177.60 1061
10178.55 1141
10179.50 1118
10180.45 1097
10181.41 1127
10182.36 1078
10183.31 1132
10184.26 1122
10185.22 1115
10186.17 1092
10187.12 1141
10188.08 1151
10189.03 1125
10189.98 1111
10190.93 1097
10191.89 1073
10192.84 1086
10193.79 1131
10194.75 1139
10195.70 1139
10196.65 1114
10197.61 1099
10198.56 1135
10199.51 1119
10200.47 1193
10201.42 1246
10202.38 1213
10203.33 1237
10204.28 1231
10205.24 1261
10206.19 1290
10207.14 1337
10208.10 1363
10209.05 1380
10210.01 1376
10210.96 1314
10211.91 1348
10212.87 1306
10213.82 1256
10214.78 1245
10215.73 1229
10216.69 1183
10217.64 1239
10218.59 1102
10219.55 1164
10220.50 1194
10221.46 1143
10222.41 1149
10223.37 1082
10224.32 1050
10225.28 1118
10226.23 1136
10227.19 1179
10228.14 1196
10229.10 1229
10230.05 1237
10231.01 1233
10231.96 1345
10232.92 1382
10233.87 1424
10234.83 1470
10235.78 1543
10236.74 1561
10237.69 1585
10238.65 1584
10239.60 1581
10240.56 1542
10241.51 1510
10242.47 1429
10243.42 1365
10244.38 1277
10245.34 1261
10246.29 1163
10247.25 1119
10248.20 1125
10249.16 1055
10250.11 1039
10251.07 1046
10252.03 1084
10252.98 1088
10253.94 966
10254.89 1014
10255.85 1026
10256.81 950
10257.76 939
10258.72 951
10259.68 961
10260.63 920
10261.59 909
10262.55 902
10263.50 869
10264.46 895
10265.41 897
10266.37 881
10267.33 862
10268.28 876
10269.24 862
10270.20 893
10271.16 912
10272.11 912
10273.07 893
10274.03 873
10274.98 895
10275.94 907
10276.90 935
10277.85 902
10278.81 887
10279.77 890
10280.73 853
10281.68 883
10282.64 836
10283.60 832
10284.56 826
10285.51 799
10286.47 818
10287.43 864
10288.39 883
10289.34 890
10290.30 859
10291.26 833
10292.22 808
10293.18 824
10294.13 838
10295.09 837
10296.05 850
10297.01 862
10297.97 787
10298.92 808
10299.88 798
10300.84 812
10301.80 815
10302.76 857
10303.72 806
10304.67 828
10305.63 825
10306.59 846
10307.55 812
10308.51 833
10309.47 813
10310.43 843
10311.38 835
10312.34 881
10313.30 861
10314.26 855
10315.22 841
10316.18 879
10317.14 877
10318.10 872
10319.06 836
10320.01 860
10320.97 805
10321.93 779
10322.89 797
10323.85 788
10324.81 794
10325.77 782
10326.73 776
10327.69 817
10328.65 795
10329.61 766
10330.57 815
10331.53 798
10332.49 786
10333.45 790
10334.41 842
10335.37 771
10336.33 732
10337.29 776
10338.25 783
10339.21 737
10340.17 739
10341.13 745
10342.09 706
10343.05 716
10344.01 694
10344.97 705
10345.93 722
10346.89 754
10347.85 696
10348.81 737
10349.77 690
10350.73 710
10351.69 729
10352.65 717
10353.61 745
10354.57 738
10355.53 714
10356.49 666
10357.46 697
10358.42 712
10359.38 682
10360.34 674
10361.30 662
10362.26 692
10363.22 666
10364.18 695
10365.14 689
10366.11 686
10367.07 668
10368.03 673
10368.99 673
10369.95 660
10370.91 669
10371.87 689
10372.84 672
10373.80 644
10374.76 661
10375.72 673
10376.68 650
10377.64 668
10378.61 653
10379.57 646
10380.53 679
10381.49 665
10382.45 679
10383.42 654
10384.38 718
10385.34 686
10386.30 685
10387.27 661
10388.23 684
10389.19 654
10390.15 661
10391.11 660
10392.08 642
10393.04 634
10394.00 653
10394.96 658
10395.93 662
10396.89 656
10397.85 619
10398.82 601
10399.78 613
10400.74 625
10401.70 658
10402.67 664
10403.63 662
10404.59 652
10405.56 671
10406.52 644
10407.48 656
10408.45 623
10409.41 678
10410.37 646
10411.34 663
10412.30 638
10413.26 605
10414.23 643
10415.19 666
10416.15 623
10417.12 687
10418.08 690
10419.04 676
10420.01 738
10420.97 706
10421.94 635
10422.90 642
10423.86 697
10424.83 661
10425.79 686
10426.76 697
10427.72 680
10428.68 625
10429.65 636
10430.61 628
10431.58 620
10432.54 645
10433.51 646
10434.47 624
10435.44 602
10436.40 611
10437.36 604
10438.33 601
10439.29 617
10440.26 568
10441.22 617
10442.19 595
10443.15 615
10444.12 612
10445.08 587
10446.05 605
10447.01 585
10447.98 568
10448.94 593
10449.91 608
10450.87 618
10451.84 604
10452.80 613
10453.77 600
10454.73 614
10455.70 581
10456.67 585
10457.63 641
10458.60 655
10459.56 629
10460.53 613
10461.49 609
10462.46 616
10463.43 637
10464.39 566
10465.36 578
10466.32 619
10467.29 676
10468.25 618
10469.22 609
10470.19 600
10471.15 614
10472.12 583
10473.09 600
10474.05 565
10475.02 588
10475.98 614
10476.95 667
10477.92 596
10478.88 620
10479.85 657
10480.82 655
10481.78 660
10482.75 650
10483.72 642
10484.68 653
10485.65 658
10486.62 629
10487.58 645
10488.55 599
10489.52 601
10490.49 632
10491.45 637
10492.42 629
10493.39 571
10494.35 598
10495.32 615
10496.29 595
10497.26 590
10498.22 604
10499.19 619
10500.16 620
10501.13 635
10502.09 634
10503.06 639
10504.03 614
10505.00 603
10505.96 621
10506.93 622
10507.90 626
10508.87 600
10509.84 598
10510.80 571
10511.77 642
10512.74 674
10513.71 642
10514.68 589
10515.64 586
10516.61 616
10517.58 630
10518.55 610
10519.52 605
10520.49 631
10521.45 573
10522.42 602
10523.39 598
10524.36 607
10525.33 580
10526.30 597
10527.27 652
10528.23 639
10529.20 605
10530.17 630
10531.14 620
10532.11 624
10533.08 664
10534.05 644
10535.02 667
10535.99 668
10536.96 703
10537.93 593
10538.89 654
10539.86 637
10540.83 643
10541.80 690
10542.77 667
10543.74 639
10544.71 645
10545.68 642
10546.65 625
10547.62 672
10548.59 630
10549.56 638
10550.53 614
10551.50 662
10552.47 623
10553.44 636
10554.41 657
10555.38 648
10556.35 652
10557.32 679
10558.29 703
10559.26 677
10560.23 711
10561.20 690
10562.17 711
10563.14 729
10564.11 734
10565.08 704
10566.05 713
10567.02 697
10567.99 693
10568.96 710
10569.93 709
10570.91 681
10571.88 673
10572.85 699
10573.82 705
10574.79 683
10575.76 638
10576.73 683
10577.70 645
10578.67 657
10579.64 640
10580.62 679
10581.59 678
10582.56 648
10583.53 652
10584.50 661
10585.47 697
10586.44 667
10587.42 695
10588.39 681
10589.36 694
10590.33 660
10591.30 723
10592.27 727
10593.25 705
10594.22 705
10595.19 724
10596.16 689
10597.13 719
10598.10 679
10599.08 755
10600.05 732
10601.02 782
10601.99 755
10602.97 740
10603.94 796
10604.91 840
10605.88 869
10606.85 849
10607.83 926
10608.80 874
10609.77 923
10610.74 897
10611.72 906
10612.69 909
10613.66 897
10614.64 892
10615.61 882
10616.58 855
10617.55 793
10618.53 838
10619.50 804
10620.47 792
10621.45 770
10622.42 778
10623.39 753
10624.37 750
10625.34 733
10626.31 728
10627.29 707
10628.26 720
10629.23 736
10630.21 741
10631.18 701
10632.15 760
10633.13 740
10634.10 731
10635.07 768
10636.05 760
10637.02 812
10638.00 777
10638.97 816
10639.94 770
10640.92 782
10641.89 781
10642.87 802
10643.84 778
10644.81 777
10645.79 791
10646.76 739
10647.74 738
10648.71 739
10649.68 727
10650.66 667
10651.63 679
10652.61 676
10653.58 650
10654.56 631
10655.53 628
10656.51 628
10657.48 675
10658.46 640
10659.43 662
10660.41 631
10661.38 648
10662.36 643
10663.33 605
10664.31 609
10665.28 615
10666.26 630
10667.23 619
10668.21 599
10669.18 591
10670.16 634
10671.13 634
10672.11 620
10673.08 607
10674.06 648
10675.03 634
10676.01 660
10676.99 638
10677.96 623
10678.94 610
10679.91 620
10680.89 688
10681.86 691
10682.84 641
10683.82 657
10684.79 646
10685.77 628
10686.74 656
10687.72 649
10688.70 647
10689.67 623
10690.65 623
10691.63 654
10692.60 657
10693.58 635
10694.55 629
10695.53 593
10696.51 583
10697.48 561
10698.46 604
10699.44 662
10700.41 659
10701.39 642
10702.37 614
10703.34 661
10704.32 640
10705.30 611
10706.27 611
10707.25 613
10708.23 587
10709.21 631
10710.18 624
10711.16 628
10712.14 647
10713.11 605
10714.09 652
10715.07 647
10716.05 621
10717.02 625
10718.00 597
10718.98 606
10719.96 619
10720.93 627
10721.91 647
10722.89 627
10723.87 630
10724.85 624
10725.82 625
10726.80 602
10727.78 649
10728.76 651
10729.74 634
10730.71 646
10731.69 652
10732.67 619
10733.65 599
10734.63 627
10735.60 671
10736.58 640
10737.56 613
10738.54 617
10739.52 629
10740.50 617
10741.48 663
10742.45 664
10743.43 677
10744.41 653
10745.39 643
10746.37 641
10747.35 673
10748.33 665
10749.31 667
10750.28 621
10751.26 640
10752.24 619
10753.22 624
10754.20 622
10755.18 644
10756.16 630
10757.14 658
10758.12 631
10759.10 603
10760.08 621
10761.06 636
10762.04 643
10763.01 629
10763.99 650
10764.97 629
10765.95 656
10766.93 621
10767.91 689
10768.89 641
10769.87 661
10770.85 672
10771.83 648
10772.81 674
10773.79 651
10774.77 655
10775.75 675
10776.73 724
10777.71 727
10778.69 696
10779.67 701
10780.65 701
10781.63 719
10782.62 702
10783.60 725
10784.58 731
10785.56 720
10786.54 705
10787.52 757
10788.50 715
10789.48 688
10790.46 729
10791.44 754
10792.42 715
10793.40 698
10794.38 718
10795.37 720
10796.35 680
10797.33 726
10798.31 683
10799.29 662
10800.27 689
10801.25 688
10802.23 687
10803.21 669
10804.20 688
10805.18 660
10806.16 708
10807.14 684
10808.12 707
10809.10 695
10810.09 641
10811.07 664
10812.05 703
10813.03 696
10814.01 699
10815.00 676
10815.98 688
10816.96 693
10817.94 710
10818.92 688
10819.91 684
10820.89 729
10821.87 707
10822.85 741
10823.83 692
10824.82 681
10825.80 688
10826.78 712
10827.76 677
10828.75 700
10829.73 744
10830.71 735
10831.69 701
10832.68 677
10833.66 769
10834.64 742
10835.63 734
10836.61 727
10837.59 752
10838.57 735
10839.56 736
10840.54 750
10841.52 768
10842.51 749
10843.49 731
10844.47 768
10845.46 778
10846.44 780
10847.42 772
10848.41 775
10849.39 762
10850.37 743
10851.36 787
10852.34 781
10853.32 758
10854.31 809
10855.29 827
10856.28 809
10857.26 805
10858.24 779
10859.23 804
10860.21 832
10861.20 828
10862.18 818
10863.16 872
10864.15 828
10865.13 838
10866.12 827
10867.10 875
10868.08 863
10869.07 897
10870.05 873
10871.04 878
10872.02 859
10873.01 847
10873.99 861
10874.98 837
10875.96 840
10876.95 803
10877.93 883
10878.92 916
10879.90 920
10880.89 967
10881.87 911
10882.86 882
10883.84 919
10884.83 946
10885.81 917
10886.80 939
10887.78 941
10888.77 912
10889.75 952
10890.74 926
10891.72 965
10892.71 980
10893.69 997
10894.68 1023
10895.66 985
10896.65 1002
10897.64 1000
10898.62 1039
10899.61 1090
10900.59 1069
10901.58 1081
10902.56 1066
10903.55 1076
10904.54 1062
10905.52 1111
10906.51 1107
10907.49 1163
10908.48 1149
10909.47 1126
10910.45 1151
10911.44 1166
10912.43 1158
10913.41 1205
10914.40 1185
10915.39 1267
10916.37 1207
10917.36 1175
10918.35 1202
10919.33 1227
10920.32 1244
10921.31 1287
10922.29 1273
10923.28 1228
10924.27 1296
10925.25 1320
10926.24 1278
10927.23 1315
10928.21 1281
10929.20 1265
10930.19 1353
10931.18 1331
10932.16 1359
10933.15 1356
10934.14 1384
10935.12 1422
10936.11 1412
10937.10 1437
10938.09 1414
10939.07 1414
10940.06 1507
10941.05 1486
10942.04 1472
10943.02 1520
10944.01 1538
10945.00 1557
10945.99 1622
10946.98 1628
10947.96 1656
10948.95 1687
10949.94 1826
10950.93 1854
10951.92 1971
10952.90 2022
10953.89 2067
10954.88 2183
10955.87 2222
10956.86 2308
10957.85 2293
10958.83 2456
10959.82 2389
10960.81 2456
10961.80 2482
10962.79 2460
10963.78 2413
10964.77 2351
10965.75 2189
10966.74 2162
10967.73 2122
10968.72 2004
10969.71 1934
10970.70 1879
10971.69 1890
10972.68 1839
10973.67 1811
10974.66 1788
10975.64 1756
10976.63 1731
10977.62 1734
10978.61 1699
10979.60 1764
10980.59 1794
10981.58 1811
10982.57 1806
10983.56 1840
10984.55 1862
10985.54 1887
10986.53 1937
10987.52 1880
10988.51 1914
10989.50 2079
10990.49 2128
10991.48 2208
10992.47 2267
10993.46 2479
10994.45 2587
10995.44 2794
10996.43 2933
10997.42 3059
10998.41 3165
10999.40 3216
11000.39 3281
11001.38 3284
11002.37 3315
11003.36 3207
11004.35 3089
11005.34 3043
11006.33 2911
11007.32 2761
11008.31 2531
11009.30 2395
11010.30 2238
11011.29 2055
11012.28 1924
11013.27 1803
11014.26 1759
11015.25 1590
11016.24 1579
11017.23 1543
11018.22 1484
11019.21 1457
11020.21 1395
11021.20 1403
11022.19 1396
11023.18 1348
11024.17 1288
11025.16 1296
11026.15 1337
11027.14 1324
11028.14 1280
11029.13 1335
11030.12 1313
11031.11 1294
11032.10 1251
11033.09 1222
11034.09 1263
11035.08 1241
11036.07 1284
11037.06 1281
11038.05 1321
11039.05 1256
11040.04 1243
11041.03 1262
11042.02 1211
11043.02 1215
11044.01 1224
11045.00 1188
11045.99 1174
11046.98 1186
11047.98 1214
11048.97 1181
11049.96 1169
11050.95 1152
11051.95 1098
11052.94 1108
11053.93 1069
11054.93 1059
11055.92 1088
11056.91 1110
11057.90 1122
11058.90 1142
11059.89 1206
11060.88 1106
11061.88 1120
11062.87 1145
11063.86 1144
11064.86 1153
11065.85 1113
11066.84 1166
11067.84 1159
11068.83 1164
11069.82 1165
11070.82 1091
11071.81 1118
11072.80 1181
11073.80 1210
11074.79 1205
11075.78 1151
11076.78 1142
11077.77 1122
11078.77 1166
11079.76 1195
11080.75 1184
11081.75 1147
11082.74 1139
11083.74 1149
11084.73 1133
11085.72 1086
11086.72 1082
11087.71 1073
11088.71 1054
11089.70 1087
11090.70 1125
11091.69 1036
11092.68 1039
11093.68 1031
11094.67 1057
11095.67 1060
11096.66 997
11097.66 1032
11098.65 1065
11099.65 1029
11100.64 1029
11101.64 999
11102.63 1002
11103.63 1056
11104.62 1004
11105.62 1030
11106.61 995
11107.61 993
11108.60 1002
11109.60 1029
11110.59 1003
11111.59 1001
11112.58 1005
11113.58 1001
11114.57 985
11115.57 1017
11116.56 945
11117.56 993
11118.56 948
11119.55 990
11120.55 967
11121.54 955
11122.54 930
11123.54 948
11124.53 969
11125.53 959
11126.52 956
11127.52 964
11128.51 966
11129.51 956
11130.51 951
11131.50 996
11132.50 976
11133.50 961
11134.49 938
11135.49 972
11136.49 938
11137.48 894
11138.48 940
11139.47 900
11140.47 912
11141.47 928
11142.46 944
11143.46 960
11144.46 919
11145.46 966
11146.45 963
11147.45 957
11148.45 935
11149.44 951
11150.44 958
11151.44 939
11152.43 972
11153.43 901
11154.43 913
11155.43 921
11156.42 925
11157.42 942
11158.42 872
11159.42 872
11160.41 907
11161.41 934
11162.41 843
11163.41 869
11164.40 914
11165.40 898
11166.40 895
11167.40 894
11168.39 871
11169.39 873
11170.39 872
11171.39 886
11172.39 819
11173.38 883
11174.38 841
11175.38 860
11176.38 858
11177.38 840
11178.38 856
11179.37 795
11180.37 832
11181.37 840
11182.37 828
11183.37 819
11184.37 864
11185.37 867
11186.36 839
11187.36 856
11188.36 865
11189.36 871
11190.36 812
11191.36 846
11192.36 839
11193.36 852
11194.36 865
11195.35 856
11196.35 868
11197.35 880
11198.35 919
11199.35 885
11200.35 841
11201.35 855
11202.35 817
11203.35 811
11204.35 880
11205.35 852
11206.35 844
11207.35 808
11208.35 807
11209.35 825
11210.35 848
11211.35 827
11212.35 828
11213.35 860
11214.35 901
11215.34 878
11216.35 888
11217.35 843
11218.35 852
11219.35 837
11220.35 837
11221.35 854
11222.35 825
11223.35 878
11224.35 868
11225.35 840
11226.35 851
11227.35 865
11228.35 857
11229.35 889
11230.35 915
11231.35 886
11232.35 909
11233.35 900
11234.35 925
11235.35 914
11236.35 945
11237.36 868
11238.36 924
11239.36 940
11240.36 906
11241.36 903
11242.36 921
11243.36 917
11244.36 915
11245.36 895
11246.37 892
11247.37 901
11248.37 955
11249.37 910
11250.37 965
11251.37 998
11252.38 964
11253.38 948
11254.38 983
11255.38 1005
11256.38 1009
11257.38 977
11258.39 998
11259.39 1019
11260.39 1004
11261.39 1019
11262.39 1046
11263.40 958
11264.40 1016
11265.40 1053
11266.40 1061
11267.40 1070
11268.41 1045
11269.41 1093
11270.41 1088
11271.41 1151
11272.42 1168
11273.42 1185
11274.42 1187
11275.42 1179
11276.43 1220
11277.43 1252
11278.43 1220
11279.44 1206
11280.44 1226
11281.44 1218
11282.44 1175
11283.45 1163
11284.45 1137
11285.45 1105
11286.46 1088
11287.46 1059
11288.46 1019
11289.47 1044
11290.47 1016
11291.47 1018
11292.48 969
11293.48 960
11294.48 941
11295.49 930
11296.49 928
11297.49 969
11298.50 912
11299.50 917
11300.51 897
11301.51 919
11302.51 945
11303.52 977
11304.52 944
11305.53 965
11306.53 928
11307.53 950
11308.54 956
11309.54 1005
11310.55 970
11311.55 959
11312.55 987
11313.56 1012
11314.56 1009
11315.57 1039
11316.57 1034
11317.58 1058
11318.58 1101
11319.59 1086
11320.59 1100
11321.59 1110
11322.60 1101
11323.60 1086
11324.61 1138
11325.61 1123
11326.62 1104
11327.62 1071
11328.63 1065
11329.63 1009
11330.64 1019
11331.64 1028
11332.65 1025
11333.65 1050
11334.66 1008
11335.67 1080
11336.67 1020
11337.68 1074
11338.68 1060
11339.69 1054
11340.69 1082
11341.70 1057
11342.70 1117
11343.71 1076
11344.72 1089
11345.72 1083
11346.73 1097
11347.73 1056
11348.74 1020
11349.74 1018
11350.75 981
11351.76 1006
11352.76 1019
11353.77 1025
11354.78 1005
11355.78 975
11356.79 961
11357.79 923
11358.80 955
11359.81 980
11360.81 972
11361.82 972
11362.83 944
11363.83 937
11364.84 932
11365.85 982
11366.85 947
11367.86 970
11368.87 878
11369.87 931
11370.88 949
11371.89 907
11372.89 900
11373.90 890
11374.91 908
11375.92 890
11376.92 904
11377.93 890
11378.94 887
11379.94 888
11380.95 935
11381.96 911
11382.97 938
11383.97 916
11384.98 908
11385.99 922
11387.00 903
11388.00 922
11389.01 914
11390.02 870
11391.03 915
11392.04 892
11393.04 900
11394.05 943
11395.06 967
11396.07 940
11397.08 931
11398.08 958
11399.09 953
11400.10 946
11401.11 964
11402.12 924
11403.12 939
11404.13 968
11405.14 994
11406.15 959
11407.16 923
11408.17 927
11409.18 978
11410.18 915
11411.19 914
11412.20 921
11413.21 943
11414.22 986
11415.23 982
11416.24 1003
11417.25 1019
11418.25 971
11419.26 910
11420.27 948
11421.28 962
11422.29 962
11423.30 931
11424.31 923
11425.32 975
11426.33 972
11427.34 961
11428.35 935
11429.36 959
11430.37 933
11431.38 968
11432.39 979
11433.39 974
11434.40 1000
11435.41 964
11436.42 993
11437.43 963
11438.44 919
11439.45 931
11440.46 948
11441.47 992
11442.48 1005
11443.49 951
11444.50 963
11445.51 1016
11446.52 1036
11447.53 993
11448.55 1005
11449.56 1019
11450.57 1032
11451.58 963
11452.59 1001
11453.60 985
11454.61 997
11455.62 1002
11456.63 1036
11457.64 1021
11458.65 1054
11459.66 1036
11460.67 1021
11461.68 1071
11462.69 1116
11463.71 1064
11464.72 1050
11465.73 1112
11466.74 1100
11467.75 1047
11468.76 1131
11469.77 1100
11470.78 1077
11471.80 1134
11472.81 1132
11473.82 1159
11474.83 1155
11475.84 1110
11476.85 1151
11477.86 1147
11478.88 1162
11479.89 1154
11480.90 1194
11481.91 1182
11482.92 1201
11483.93 1202
11484.95 1217
11485.96 1229
11486.97 1249
11487.98 1259
11489.00 1265
11490.01 1244
11491.02 1263
11492.03 1276
11493.04 1293
11494.06 1314
11495.07 1362
11496.08 1392
11497.09 1414
11498.11 1370
11499.12 1410
11500.13 1449
11501.14 1428
11502.16 1401
11503.17 1436
11504.18 1470
11505.20 1501
11506.21 1522
11507.22 1490
11508.23 1526
11509.25 1581
11510.26 1619
11511.27 1692
11512.29 1677
11513.30 1705
11514.31 1800
11515.33 1873
11516.34 1906
11517.35 1910
11518.37 1952
11519.38 1970
11520.39 2082
11521.41 2163
11522.42 2211
11523.43 2213
11524.45 2288
11525.46 2395
11526.47 2460
11527.49 2479
11528.50 2601
11529.52 2718
11530.53 2863
11531.54 2974
11532.56 3204
11533.57 3438
11534.59 3699
11535.60 3782
11536.62 3977
11537.63 4198
11538.64 4341
11539.66 4397
11540.67 4437
11541.69 4494
11542.70 4431
11543.72 4261
11544.73 4147
11545.75 4027
11546.76 3716
11547.77 3426
11548.79 3258
11549.80 2944
11550.82 2831
11551.83 2638
11552.85 2413
11553.86 2286
11554.88 2145
11555.89 1998
11556.91 1944
11557.92 1936
11558.94 1860
11559.95 1827
11560.97 1753
11561.99 1712
11563.00 1711
11564.02 1691
11565.03 1701
11566.05 1656
11567.06 1701
11568.08 1730
11569.09 1631
11570.11 1662
11571.13 1669
11572.14 1659
11573.16 1697
11574.17 1724
11575.19 1753
11576.20 1701
11577.22 1642
11578.24 1723
11579.25 1741
11580.27 1727
11581.29 1703
11582.30 1715
11583.32 1768
11584.33 1787
11585.35 1755
11586.37 1764
11587.38 1725
11588.40 1739
11589.42 1831
11590.43 1851
11591.45 1835
11592.47 1961
11593.48 2025
11594.50 2112
11595.52 2210
11596.53 2310
11597.55 2374
11598.57 2405
11599.58 2425
11600.60 2451
11601.62 2435
11602.64 2436
11603.65 2388
11604.67 2391
11605.69 2363
11606.70 2310
11607.72 2255
11608.74 2113
11609.76 2070
11610.77 1945
11611.79 1912
11612.81 1836
11613.83 1737
11614.84 1693
11615.86 1717
11616.88 1713
11617.90 1677
11618.92 1644
11619.93 1639
11620.95 1664
11621.97 1583
11622.99 1570
11624.01 1555
11625.02 1567
11626.04 1509
11627.06 1525
11628.08 1485
11629.10 1444
11630.11 1467
11631.13 1408
11632.15 1437
11633.17 1385
11634.19 1410
11635.21 1363
11636.23 1309
11637.24 1353
11638.26 1311
11639.28 1328
11640.30 1301
11641.32 1262
11642.34 1247
11643.36 1298
11644.38 1275
11645.39 1246
11646.41 1226
11647.43 1239
11648.45 1208
11649.47 1189
11650.49 1165
11651.51 1177
11652.53 1141
11653.55 1135
11654.57 1164
11655.59 1158
11656.61 1113
11657.63 1131
11658.65 1129
11659.67 1128
11660.69 1096
11661.70 1075
11662.72 1101
11663.74 1122
11664.76 1112
11665.78 1056
11666.80 1016
11667.82 1089
11668.84 1132
11669.86 1091
11670.88 1085
11671.90 1081
11672.92 1102
11673.95 1108
11674.97 1076
11675.99 1038
11677.01 1045
11678.03 1099
11679.05 1078
11680.07 1093
11681.09 1085
11682.11 1099
11683.13 1071
11684.15 1088
11685.17 1096
11686.19 1015
11687.21 1041
11688.23 1065
11689.25 1038
11690.28 1017
11691.30 1014
11692.32 1040
11693.34 1022
11694.36 1021
11695.38 1004
11696.40 1024
11697.42 975
11698.44 946
11699.47 927
11700.49 950
11701.51 937
11702.53 950
11703.55 939
11704.57 940
11705.60 940
11706.62 938
11707.64 951
11708.66 934
11709.68 924
11710.70 921
11711.73 936
11712.75 937
11713.77 933
11714.79 958
11715.81 921
11716.84 855
11717.86 869
11718.88 891
11719.90 876
11720.92 845
11721.95 835
11722.97 865
11723.99 850
11725.01 791
11726.04 837
11727.06 865
11728.08 891
11729.11 845
11730.13 832
11731.15 860
11732.17 832
11733.20 812
11734.22 819
11735.24 813
11736.26 789
11737.29 815
11738.31 796
11739.33 793
11740.36 799
11741.38 828
11742.40 802
11743.43 771
11744.45 789
11745.47 850
11746.50 812
11747.52 809
11748.54 793
11749.57 789
11750.59 816
11751.62 791
11752.64 792
11753.66 768
11754.69 757
11755.71 805
11756.73 802
11757.76 809
11758.78 785
11759.81 781
11760.83 773
11761.85 754
11762.88 778
11763.90 803
11764.93 789
11765.95 772
11766.98 754
11768.00 804
11769.02 810
11770.05 799
11771.07 796
11772.10 808
11773.12 797
11774.15 779
11775.17 795
11776.20 779
11777.22 768
11778.25 754
11779.27 766
11780.30 750
11781.32 771
11782.35 776
11783.37 759
11784.40 794
11785.42 793
11786.45 782
11787.47 756
11788.50 747
11789.52 765
11790.55 742
11791.57 752
11792.60 760
11793.62 795
11794.65 772
11795.67 778
11796.70 748
11797.73 802
11798.75 754
11799.78 760
11800.80 743
11801.83 735
11802.85 740
11803.88 747
11804.91 740
11805.93 752
11806.96 783
11807.98 785
11809.01 751
11810.04 753
11811.06 754
11812.09 764
11813.12 736
11814.14 777
11815.17 739
11816.19 745
11817.22 791
11818.25 801
11819.27 766
11820.30 813
11821.33 820
11822.35 798
11823.38 832
11824.41 818
11825.44 827
11826.46 866
11827.49 838
11828.52 854
11829.54 835
11830.57 849
11831.60 845
11832.62 851
11833.65 821
11834.68 840
11835.71 882
11836.73 835
11837.76 833
11838.79 815
11839.82 823
11840.84 853
11841.87 854
11842.90 856
11843.93 833
11844.95 871
11845.98 866
11847.01 911
11848.04 863
11849.07 861
11850.09 851
11851.12 897
11852.15 878
11853.18 896
11854.21 897
11855.23 895
11856.26 912
11857.29 909
11858.32 937
11859.35 950
11860.38 949
11861.40 942
11862.43 967
11863.46 971
11864.49 948
11865.52 975
11866.55 984
11867.58 984
11868.60 990
11869.63 974
11870.66 1020
11871.69 984
11872.72 1014
11873.75 988
11874.78 1035
11875.81 1038
11876.84 1022
11877.86 1024
11878.89 1018
11879.92 1042
11880.95 1092
11881.98 1066
11883.01 1099
11884.04 1127
11885.07 1172
11886.10 1137
11887.13 1159
11888.16 1171
11889.19 1203
11890.22 1176
11891.25 1201
11892.28 1224
11893.31 1223
11894.34 1226
11895.37 1249
11896.40 1388
11897.43 1366
11898.46 1418
11899.49 1408
11900.52 1450
11901.55 1490
11902.58 1535
11903.61 1559
11904.64 1629
11905.67 1609
11906.70 1601
11907.73 1573
11908.76 1579
11909.79 1624
11910.82 1547
11911.85 1562
11912.88 1579
11913.91 1550
11914.94 1489
11915.97 1448
11917.01 1417
11918.04 1393
11919.07 1424
11920.10 1414
11921.13 1451
11922.16 1424
11923.19 1458
11924.22 1490
11925.25 1494
11926.28 1508
11927.32 1572
11928.35 1684
11929.38 1668
11930.41 1698
11931.44 1724
11932.47 1687
11933.50 1684
11934.54 1698
11935.57 1664
11936.60 1662
11937.63 1591
11938.66 1603
11939.70 1562
11940.73 1495
11941.76 1434
11942.79 1352
11943.82 1293
11944.85 1292
11945.89 1210
11946.92 1161
11947.95 1165
11948.98 1183
11950.02 1107
11951.05 1098
11952.08 1107
11953.11 1115
11954.15 1094
11955.18 1052
11956.21 1064
11957.24 1054
11958.28 1030
11959.31 1057
11960.34 1056
11961.37 1064
11962.41 1047
11963.44 1007
11964.47 1029
11965.51 1031
11966.54 1065
11967.57 1032
11968.60 1083
11969.64 1032
11970.67 1033
11971.70 1040
11972.74 1027
11973.77 1048
11974.80 1064
11975.84 1069
11976.87 1072
11977.90 1080
11978.94 1065
11979.97 1082
11981.00 1087
11982.04 1085
11983.07 1056
11984.11 1035
11985.14 1096
11986.17 1095
11987.21 1124
11988.24 1149
11989.28 1132
11990.31 1147
11991.34 1132
11992.38 1129
11993.41 1123
11994.45 1122
11995.48 1123
11996.51 1124
11997.55 1143
11998.58 1134
11999.62 1149
12000.65 1164
12001.69 1136
12002.72 1150
12003.76 1164
12004.79 1184
12005.82 1182
12006.86 1196
12007.89 1180
12008.93 1217
12009.96 1236
12011.00 1228
12012.03 1239
12013.07 1240
12014.10 1305
12015.14 1314
12016.17 1335
12017.21 1317
12018.24 1355
12019.28 1395
12020.32 1444
12021.35 1384
12022.39 1377
12023.42 1362
12024.46 1374
12025.49 1335
12026.53 1360
12027.56 1389
12028.60 1379
12029.64 1320
12030.67 1375
12031.71 1412
12032.74 1356
12033.78 1333
12034.81 1359
12035.85 1368
12036.89 1312
12037.92 1284
12038.96 1366
12039.99 1345
12041.03 1307
12042.07 1283
12043.10 1263
12044.14 1269
12045.18 1275
12046.21 1273
12047.25 1265
12048.29 1248
12049.32 1269
12050.36 1243
12051.40 1298
12052.43 1220
12053.47 1219
12054.51 1306
12055.54 1300
12056.58 1260
12057.62 1297
12058.65 1343
12059.69 1300
12060.73 1225
12061.76 1268
12062.80 1332
12063.84 1272
12064.88 1206
12065.91 1203
12066.95 1187
12067.99 1214
12069.03 1211
12070.06 1166
12071.10 1190
12072.14 1124
12073.18 1170
12074.21 1071
12075.25 1073
12076.29 1107
12077.33 1095
12078.36 1113
12079.40 1073
12080.44 1058
12081.48 1096
12082.52 1058
12083.55 1074
12084.59 1150
12085.63 1127
12086.67 1085
12087.71 1086
12088.74 1123
12089.78 1158
12090.82 1141
12091.86 1131
12092.90 1146
12093.94 1147
12094.98 1141
12096.01 1131
12097.05 1210
12098.09 1216
12099.13 1201
12100.17 1226
12101.21 1267
12102.25 1297
12103.28 1255
12104.32 1226
12105.36 1264
12106.40 1201
12107.44 1204
12108.48 1178
12109.52 1190
12110.56 1124
12111.60 1134
12112.64 1105
12113.68 1080
12114.72 1065
12115.76 1039
12116.79 990
12117.83 999
12118.87 978
12119.91 974
12120.95 952
12121.99 916
12123.03 944
12124.07 921
12125.11 876
12126.15 847
12127.19 880
12128.23 905
12129.27 858
12130.31 876
12131.35 875
12132.39 872
12133.43 865
12134.47 840
12135.51 873
12136.55 883
12137.59 861
12138.63 900
12139.67 888
12140.71 858
12141.76 863
12142.80 872
12143.84 854
12144.88 883
12145.92 811
12146.96 849
12148.00 883
12149.04 844
12150.08 865
12151.12 840
12152.16 828
12153.20 804
12154.25 797
12155.29 819
12156.33 843
12157.37 809
12158.41 770
12159.45 810
12160.49 780
12161.53 816
12162.58 814
12163.62 806
12164.66 797
12165.70 773
12166.74 786
12167.78 811
12168.82 802
12169.87 753
12170.91 768
12171.95 793
12172.99 754
12174.03 785
12175.08 810
12176.12 803
12177.16 775
12178.20 754
12179.24 777
12180.29 776
12181.33 787
12182.37 817
12183.41 766
12184.46 762
12185.50 783
12186.54 756
12187.58 746
12188.63 748
12189.67 784
12190.71 791
12191.75 778
12192.80 727
12193.84 764
12194.88 740
12195.92 740
12196.97 739
12198.01 761
12199.05 790
12200.10 742
12201.14 731
12202.18 733
12203.23 767
12204.27 768
12205.31 751
12206.36 753
12207.40 748
12208.44 736
12209.49 703
12210.53 748
12211.57 750
12212.62 700
12213.66 714
12214.70 731
12215.75 731
12216.79 747
12217.84 747
12218.88 711
12219.92 728
12220.97 733
12222.01 703
12223.06 732
12224.10 746
12225.14 745
12226.19 747
12227.23 744
12228.28 750
12229.32 752
12230.36 728
12231.41 722
12232.45 752
12233.50 712
12234.54 725
12235.59 693
12236.63 728
12237.68 716
12238.72 709
12239.77 722
12240.81 750
12241.86 772
12242.90 760
12243.94 731
12244.99 746
12246.03 713
12247.08 713
12248.13 756
12249.17 722
12250.22 700
12251.26 716
12252.31 749
12253.35 740
12254.40 738
12255.44 733
12256.49 716
12257.53 703
12258.58 668
12259.62 675
12260.67 663
12261.72 678
12262.76 650
12263.81 691
12264.85 677
12265.90 650
12266.94 628
12267.99 642
12269.04 640
12270.08 608
12271.13 636
12272.17 627
12273.22 639
12274.27 618
12275.31 632
12276.36 625
12277.41 656
12278.45 603
12279.50 613
12280.55 648
12281.59 638
12282.64 642
12283.69 634
12284.73 616
12285.78 629
12286.83 633
12287.87 600
12288.92 624
12289.97 607
12291.01 620
12292.06 614
12293.11 595
12294.15 600
12295.20 620
12296.25 621
12297.30 597
12298.34 603
12299.39 598
12300.44 599
12301.48 622
12302.53 615
12303.58 586
12304.63 618
12305.67 620
12306.72 648
12307.77 616
12308.82 586
12309.87 615
12310.91 586
12311.96 601
12313.01 607
12314.06 616
12315.10 589
12316.15 614
12317.20 598
12318.25 580
12319.30 601
12320.34 619
12321.39 597
12322.44 586
12323.49 590
12324.54 580
12325.59 585
12326.63 595
12327.68 631
12328.73 607
12329.78 603
12330.83 586
12331.88 581
12332.93 633
12333.98 608
12335.02 599
12336.07 557
12337.12 561
12338.17 574
12339.22 594
12340.27 606
12341.32 595
12342.37 607
12343.42 582
12344.47 573
12345.51 615
12346.56 565
12347.61 591
12348.66 599
12349.71 607
12350.76 606
12351.81 599
12352.86 591
12353.91 584
12354.96 617
12356.01 588
12357.06 587
12358.11 631
12359.16 591
12360.21 600
12361.26 581
12362.31 586
12363.36 587
12364.41 630
12365.46 637
12366.51 624
12367.56 616
12368.61 631
12369.66 627
12370.71 595
12371.76 585
12372.81 609
12373.86 595
12374.91 647
12375.96 646
12377.01 628
12378.06 615
12379.11 610
12380.17 572
12381.22 604
12382.27 604
12383.32 624
12384.37 633
12385.42 650
12386.47 620
12387.52 617
12388.57 627
12389.62 637
12390.67 628
12391.73 632
12392.78 623
12393.83 600
12394.88 624
12395.93 638
12396.98 658
12398.03 655
12399.09 656
12400.14 682
12401.19 646
12402.24 627
12403.29 611
12404.34 597
12405.40 634
12406.45 674
12407.50 656
12408.55 634
12409.60 662
12410.66 626
12411.71 671
12412.76 662
12413.81 661
12414.86 656
12415.92 716
12416.97 664
12418.02 670
12419.07 677
12420.13 695
12421.18 671
12422.23 653
12423.28 670
12424.34 690
12425.39 672
12426.44 679
12427.49 660
12428.55 674
12429.60 688
12430.65 716
12431.71 713
12432.76 723
12433.81 714
12434.86 703
12435.92 675
12436.97 735
12438.02 704
12439.08 709
12440.13 713
12441.18 750
12442.24 741
12443.29 734
12444.34 735
12445.40 787
12446.45 774
12447.50 750
12448.56 759
12449.61 749
12450.67 808
12451.72 776
12452.77 788
12453.83 811
12454.88 811
12455.94 833
12456.99 817
12458.04 819
12459.10 849
12460.15 901
12461.21 931
12462.26 953
12463.31 933
12464.37 989
12465.42 1043
12466.48 1064
12467.53 1131
12468.59 1171
12469.64 1286
12470.70 1332
12471.75 1385
12472.80 1414
12473.86 1474
12474.91 1545
12475.97 1587
12477.02 1621
12478.08 1611
12479.13 1653
12480.19 1617
12481.24 1622
12482.30 1607
12483.35 1529
12484.41 1488
12485.46 1468
12486.52 1372
12487.57 1300
12488.63 1252
12489.69 1217
12490.74 1189
12491.80 1149
12492.85 1117
12493.91 1058
12494.96 1001
12496.02 958
12497.07 972
12498.13 909
12499.19 897
12500.24 917
12501.30 923
12502.35 872
12503.41 874
12504.47 852
12505.52 899
12506.58 881
12507.63 828
12508.69 838
12509.75 860
12510.80 894
12511.86 871
12512.91 878
12513.97 859
12515.03 878
12516.08 879
12517.14 878
12518.20 866
12519.25 850
12520.31 854
12521.37 845
12522.42 866
12523.48 829
12524.54 853
12525.59 865
12526.65 852
12527.71 878
12528.77 815
12529.82 830
12530.88 880
12531.94 881
12532.99 848
12534.05 838
12535.11 843
12536.17 886
12537.22 879
12538.28 880
12539.34 830
12540.40 834
12541.45 865
12542.51 879
12543.57 885
12544.63 879
12545.68 907
12546.74 954
12547.80 918
12548.86 956
12549.92 989
12550.97 1010
12552.03 1004
12553.09 1026
12554.15 1080
12555.21 1073
12556.26 1063
12557.32 1069
12558.38 1044
12559.44 1075
12560.50 1075
12561.56 1040
12562.61 1049
12563.67 1040
12564.73 1039
12565.79 1002
12566.85 1010
12567.91 1010
12568.97 985
12570.02 972
12571.08 949
12572.14 893
12573.20 918
12574.26 903
12575.32 871
12576.38 881
12577.44 898
12578.50 889
12579.56 847
12580.61 857
12581.67 862
12582.73 852
12583.79 880
12584.85 840
12585.91 901
12586.97 880
12588.03 862
12589.09 867
12590.15 835
12591.21 861
12592.27 857
12593.33 848
12594.39 844
12595.45 846
12596.51 902
12597.57 843
12598.63 825
12599.69 847
12600.75 895
12601.81 893
12602.87 862
12603.93 865
12604.99 899
12606.05 869
12607.11 860
12608.17 903
12609.23 915
12610.29 887
12611.35 903
12612.41 916
12613.47 896
12614.53 928
12615.59 915
12616.66 928
12617.72 967
12618.78 994
12619.84 1014
12620.90 1013
12621.96 1019
12623.02 1035
12624.08 1044
12625.14 1021
12626.20 1008
12627.26 1019
12628.33 1034
12629.39 1050
12630.45 1037
12631.51 1016
12632.57 1021
12633.63 1016
12634.69 1046
12635.76 1052
12636.82 1001
12637.88 965
12638.94 941
12640.00 940
12641.06 893
12642.13 922
12643.19 907
12644.25 927
12645.31 889
12646.37 928
12647.44 887
12648.50 871
12649.56 874
12650.62 892
12651.68 895
12652.75 880
12653.81 874
12654.87 934
12655.93 971
12657.00 898
12658.06 842
12659.12 877
12660.18 897
12661.25 886
12662.31 843
12663.37 885
12664.43 916
12665.50 866
12666.56 914
12667.62 902
12668.69 906
12669.75 886
12670.81 928
12671.88 926
12672.94 918
12674.00 911
12675.06 930
12676.13 936
12677.19 944
12678.25 929
12679.32 956
12680.38 956
12681.44 985
12682.51 991
12683.57 1007
12684.64 973
12685.70 1011
12686.76 1024
12687.83 1004
12688.89 1023
12689.95 1049
12691.02 1008
12692.08 1070
12693.15 1046
12694.21 1049
12695.27 1080
12696.34 1093
12697.40 1119
12698.47 1195
12699.53 1204
12700.59 1176
12701.66 1216
12702.72 1219
12703.79 1221
12704.85 1262
12705.92 1247
12706.98 1267
12708.05 1293
12709.11 1249
12710.18 1256
12711.24 1290
12712.30 1293
12713.37 1273
12714.43 1245
12715.50 1245
12716.56 1233
12717.63 1264
12718.69 1228
12719.76 1235
12720.82 1247
12721.89 1208
12722.95 1265
12724.02 1208
12725.09 1237
12726.15 1299
12727.22 1302
12728.28 1290
12729.35 1293
12730.41 1314
12731.48 1269
12732.54 1304
12733.61 1303
12734.68 1354
12735.74 1388
12736.81 1328
12737.87 1302
12738.94 1342
12740.00 1298
12741.07 1252
12742.14 1252
12743.20 1215
12744.27 1213
12745.33 1184
12746.40 1199
12747.47 1123
12748.53 1043
12749.60 1063
12750.67 1078
12751.73 1022
12752.80 989
12753.87 1011
12754.93 1003
12756.00 993
12757.07 957
12758.13 976
12759.20 959
12760.27 940
12761.33 906
12762.40 951
12763.47 931
12764.53 913
12765.60 914
12766.67 897
12767.73 873
12768.80 879
12769.87 904
12770.94 887
12772.00 885
12773.07 855
12774.14 847
12775.21 861
12776.27 826
12777.34 828
12778.41 875
12779.48 860
12780.54 842
12781.61 833
12782.68 837
12783.75 830
12784.81 831
12785.88 853
12786.95 820
12788.02 839
12789.09 795
12790.15 768
12791.22 817
12792.29 784
12793.36 783
12794.43 804
12795.49 857
12796.56 823
12797.63 789
12798.70 796
12799.77 806
12800.84 804
12801.90 775
12802.97 783
12804.04 798
12805.11 789
12806.18 776
12807.25 794
12808.32 806
12809.39 831
12810.45 823
12811.52 797
12812.59 805
12813.66 863
12814.73 869
12815.80 808
12816.87 852
12817.94 826
12819.01 804
12820.08 906
12821.15 863
12822.21 843
12823.28 862
12824.35 855
12825.42 869
12826.49 849
12827.56 878
12828.63 868
12829.70 882
12830.77 879
12831.84 855
12832.91 839
12833.98 831
12835.05 843
12836.12 846
12837.19 819
12838.26 807
12839.33 782
12840.40 777
12841.47 784
12842.54 778
12843.61 744
12844.68 754
12845.75 767
12846.82 752
12847.89 727
12848.96 733
12850.03 714
12851.10 700
12852.18 712
12853.25 721
12854.32 712
12855.39 670
12856.46 719
12857.53 685
12858.60 687
12859.67 685
12860.74 711
12861.81 671
12862.88 674
12863.96 669
12865.03 672
12866.10 641
12867.17 643
12868.24 650
12869.31 659
12870.38 640
12871.45 639
12872.53 626
12873.60 667
12874.67 630
12875.74 606
12876.81 611
12877.88 631
12878.96 634
12880.03 618
12881.10 643
12882.17 599
12883.24 624
12884.31 614
12885.39 628
12886.46 628
12887.53 603
12888.60 619
12889.68 603
12890.75 616
12891.82 577
12892.89 588
12893.96 574
12895.04 595
12896.11 614
12897.18 572
12898.25 574
12899.33 544
12900.40 559
12901.47 578
12902.54 576
12903.62 556
12904.69 535
12905.76 574
12906.84 580
12907.91 568
12908.98 565
12910.06 566
12911.13 541
12912.20 543
12913.27 560
12914.35 567
12915.42 557
12916.49 531
12917.57 557
12918.64 576
12919.71 552
12920.79 545
12921.86 553
12922.94 524
12924.01 553
12925.08 489
12926.16 524
12927.23 526
12928.30 546
12929.38 557
12930.45 543
12931.53 526
12932.60 527
12933.67 551
12934.75 565
12935.82 529
12936.90 494
12937.97 503
12939.04 534
12940.12 523
12941.19 534
12942.27 530
12943.34 511
12944.42 521
12945.49 512
12946.56 532
12947.64 487
12948.71 487
12949.79 492
12950.86 518
12951.94 495
12953.01 511
12954.09 526
12955.16 512
12956.24 529
12957.31 494
12958.39 479
12959.46 474
12960.54 486
12961.61 506
12962.69 481
12963.76 505
12964.84 512
12965.91 489
12966.99 503
12968.07 509
12969.14 484
12970.22 487
12971.29 513
12972.37 511
12973.44 481
12974.52 496
12975.59 508
12976.67 508
12977.75 494
12978.82 495
12979.90 470
12980.97 522
12982.05 533
12983.13 533
12984.20 508
12985.28 502
12986.35 532
12987.43 511
12988.51 546
12989.58 504
12990.66 525
12991.74 533
12992.81 543
12993.89 519
12994.97 508
12996.04 494
12997.12 547
12998.20 506
12999.27 509
13000.35 520
13001.43 547
13002.50 528
13003.58 504
13004.66 530
13005.73 514
13006.81 543
13007.89 553
13008.97 554
13010.04 502
13011.12 525
13012.20 513
13013.27 536
13014.35 535
13015.43 527
13016.51 529
13017.58 532
13018.66 515
13019.74 537
13020.82 536
13021.89 520
13022.97 500
13024.05 505
13025.13 542
13026.21 503
13027.28 555
13028.36 575
13029.44 560
13030.52 550
13031.60 556
13032.67 539
13033.75 541
13034.83 521
13035.91 533
13036.99 556
13038.07 524
13039.14 564
13040.22 549
13041.30 575
13042.38 552
13043.46 538
13044.54 530
13045.62 587
13046.69 564
13047.77 587
13048.85 564
13049.93 568
13051.01 576
13052.09 580
13053.17 542
13054.25 547
13055.33 553
13056.40 536
13057.48 546
13058.56 557
13059.64 539
13060.72 534
13061.80 568
13062.88 581
13063.96 534
13065.04 584
13066.12 548
13067.20 553
13068.28 539
13069.36 533
13070.44 525
13071.52 542
13072.60 544
13073.68 538
13074.76 493
13075.84 543
13076.92 563
13078.00 537
13079.08 527
13080.16 520
13081.24 532
13082.32 552
13083.40 508
13084.48 557
13085.56 551
13086.64 544
13087.72 525
13088.80 572
13089.88 555
13090.96 525
13092.04 534
13093.12 512
13094.20 551
13095.28 537
13096.36 545
13097.44 566
13098.52 533
13099.61 520
13100.69 542
13101.77 556
13102.85 561
13103.93 520
13105.01 563
13106.09 558
13107.17 543
13108.25 545
13109.34 550
13110.42 593
13111.50 574
13112.58 551
13113.66 574
13114.74 567
13115.82 561
13116.91 583
13117.99 568
13119.07 595
13120.15 606
13121.23 582
13122.31 582
13123.40 575
13124.48 591
13125.56 583
13126.64 601
13127.72 590
13128.81 571
13129.89 608
13130.97 620
13132.05 590
13133.14 586
13134.22 577
13135.30 585
13136.38 568
13137.47 585
13138.55 585
13139.63 547
13140.71 557
13141.80 575
13142.88 595
13143.96 597
13145.04 534
13146.13 535
13147.21 532
13148.29 546
13149.38 569
13150.46 568
13151.54 589
13152.62 602
13153.71 623
13154.79 559
13155.87 558
13156.96 590
13158.04 580
13159.12 587
13160.21 570
13161.29 543
13162.37 565
13163.46 564
13164.54 579
13165.62 575
13166.71 570
13167.79 598
13168.88 572
13169.96 557
13171.04 547
13172.13 563
13173.21 578
13174.30 556
13175.38 560
13176.46 558
13177.55 603
13178.63 575
13179.72 563
13180.80 572
13181.88 554
13182.97 557
13184.05 556
13185.14 591
13186.22 566
13187.31 557
13188.39 562
13189.48 580
13190.56 594
13191.65 569
13192.73 605
13193.81 589
13194.90 650
13195.98 604
13197.07 576
13198.15 595
13199.24 613
13200.32 614
13201.41 618
13202.49 620
13203.58 596
13204.67 612
13205.75 578
13206.84 606
13207.92 605
13209.01 605
13210.09 600
13211.18 573
13212.26 597
13213.35 590
13214.43 617
13215.52 609
13216.61 608
13217.69 581
13218.78 582
13219.86 611
13220.95 617
13222.04 605
13223.12 601
13224.21 591
13225.29 569
13226.38 600
13227.47 620
13228.55 630
13229.64 615
13230.72 599
13231.81 592
13232.90 597
13233.98 597
13235.07 601
13236.16 585
13237.24 608
13238.33 629
13239.42 643
13240.50 637
13241.59 644
13242.68 605
13243.76 627
13244.85 639
13245.94 605
13247.02 661
13248.11 675
13249.20 668
13250.29 627
13251.37 687
13252.46 657
13253.55 669
13254.63 653
13255.72 664
13256.81 663
13257.90 670
13258.98 685
13260.07 666
13261.16 640
13262.25 686
13263.33 690
13264.42 654
13265.51 713
13266.60 714
13267.69 705
13268.77 708
13269.86 694
13270.95 698
13272.04 691
13273.13 723
13274.21 711
13275.30 752
13276.39 729
13277.48 735
13278.57 775
13279.65 779
13280.74 794
13281.83 772
13282.92 758
13284.01 786
13285.10 820
13286.19 794
13287.27 800
13288.36 800
13289.45 774
13290.54 794
13291.63 760
13292.72 812
13293.81 803
13294.90 806
13295.98 836
13297.07 814
13298.16 807
13299.25 784
13300.34 814
13301.43 799
13302.52 858
13303.61 833
13304.70 851
13305.79 881
13306.88 851
13307.97 921
13309.06 905
13310.15 918
13311.24 911
13312.32 911
13313.41 916
13314.50 939
13315.59 951
13316.68 913
13317.77 902
13318.86 927
13319.95 978
13321.04 966
13322.13 911
13323.22 920
13324.31 929
13325.40 982
13326.49 980
13327.58 963
13328.68 985
13329.77 1014
13330.86 993
13331.95 997
13333.04 1005
13334.13 1003
13335.22 1056
13336.31 1030
13337.40 1012
13338.49 1011
13339.58 1032
13340.67 1035
13341.76 1058
13342.85 1089
13343.94 1055
13345.04 1089
13346.13 1064
13347.22 1053
13348.31 1054
13349.40 1118
13350.49 1120
13351.58 1106
13352.67 1074
13353.77 1053
13354.86 1097
13355.95 1142
13357.04 1105
13358.13 1059
13359.22 1083
13360.31 1095
13361.41 1159
13362.50 1148
13363.59 1137
13364.68 1163
13365.77 1213
13366.87 1249
13367.96 1198
13369.05 1201
13370.14 1249
13371.23 1235
13372.33 1228
13373.42 1251
13374.51 1200
13375.60 1191
13376.69 1154
13377.79 1134
13378.88 1126
13379.97 1104
13381.06 1033
13382.16 1052
13383.25 1056
13384.34 1025
13385.43 967
13386.53 968
13387.62 978
13388.71 954
13389.81 892
13390.90 958
13391.99 913
13393.08 900
13394.18 882
13395.27 890
13396.36 881
13397.46 855
13398.55 850
13399.64 839
13400.74 851
13401.83 852
13402.92 857
13404.02 854
13405.11 874
13406.20 859
13407.30 830
13408.39 852
13409.48 827
13410.58 846
13411.67 867
13412.77 871
13413.86 875
13414.95 874
13416.05 845
13417.14 852
13418.23 822
13419.33 817
13420.42 864
13421.52 871
13422.61 858
13423.71 836
13424.80 833
13425.89 835
13426.99 828
13428.08 845
13429.18 821
13430.27 827
13431.37 875
13432.46 856
13433.56 884
13434.65 848
13435.74 856
13436.84 873
13437.93 886
13439.03 848
13440.12 849
13441.22 910
13442.31 853
13443.41 893
13444.50 895
13445.60 919
13446.69 887
13447.79 938
13448.88 914
13449.98 922
13451.08 917
13452.17 923
13453.27 925
13454.36 999
13455.46 972
13456.55 946
13457.65 963
13458.74 971
13459.84 1014
13460.94 997
13462.03 950
13463.13 984
13464.22 1038
13465.32 1047
13466.41 1002
13467.51 1035
13468.61 1091
13469.70 1052
13470.80 1051
13471.90 1040
13472.99 1074
13474.09 1088
13475.18 1060
13476.28 1082
13477.38 1105
13478.47 1097
13479.57 1072
13480.67 1125
13481.76 1132
13482.86 1089
13483.96 1099
13485.05 1110
13486.15 1118
13487.25 1086
13488.34 1167
13489.44 1168
13490.54 1175
13491.63 1167
13492.73 1191
13493.83 1169
13494.93 1190
13496.02 1228
13497.12 1234
13498.22 1190
13499.31 1200
13500.41 1241
13501.51 1215
13502.61 1232
13503.70 1273
13504.80 1266
13505.90 1290
13507.00 1281
13508.09 1268
13509.19 1226
13510.29 1217
13511.39 1265
13512.49 1314
13513.58 1213
13514.68 1189
13515.78 1211
13516.88 1238
13517.98 1238
13519.07 1237
13520.17 1204
13521.27 1186
13522.37 1137
13523.47 1122
13524.57 1106
13525.66 1105
13526.76 1102
13527.86 1033
13528.96 1063
13530.06 1071
13531.16 1074
13532.25 1017
13533.35 1031
13534.45 1025
13535.55 979
13536.65 978
13537.75 920
13538.85 923
13539.95 926
13541.05 896
13542.14 857
13543.24 907
13544.34 868
13545.44 888
13546.54 899
13547.64 856
13548.74 830
13549.84 829
13550.94 849
13552.04 821
13553.14 838
13554.24 831
13555.34 803
13556.44 814
13557.54 792
13558.64 822
13559.74 771
13560.84 778
13561.94 852
13563.04 792
13564.13 808
13565.23 803
13566.34 795
13567.44 820
13568.54 829
13569.64 795
13570.74 791
13571.84 821
13572.94 806
13574.04 798
13575.14 784
13576.24 834
13577.34 812
13578.44 777
13579.54 765
13580.64 773
13581.74 768
13582.84 821
13583.94 813
13585.04 809
13586.14 807
13587.24 796
13588.35 760
13589.45 808
13590.55 790
13591.65 852
13592.75 820
13593.85 810
13594.95 810
13596.05 851
13597.15 806
13598.26 826
13599.36 806
13600.46 785
13601.56 830
13602.66 820
13603.76 831
13604.86 815
13605.97 826
13607.07 835
13608.17 795
13609.27 800
13610.37 786
13611.47 810
13612.58 832
13613.68 789
13614.78 797
13615.88 791
13616.98 819
13618.09 825
13619.19 840
13620.29 832
13621.39 828
13622.50 816
13623.60 798
13624.70 796
13625.80 797
13626.91 820
13628.01 838
13629.11 837
13630.21 811
13631.32 801
13632.42 793
13633.52 814
13634.62 824
13635.73 798
13636.83 771
13637.93 815
13639.04 852
13640.14 813
13641.24 793
13642.35 776
13643.45 791
13644.55 809
13645.65 814
13646.76 813
13647.86 806
13648.96 789
13650.07 817
13651.17 873
13652.28 832
13653.38 828
13654.48 824
13655.59 807
13656.69 821
13657.79 825
13658.90 791
13660.00 794
13661.11 819
13662.21 813
13663.31 813
13664.42 807
13665.52 794
13666.63 753
13667.73 783
13668.83 808
13669.94 804
13671.04 802
13672.15 815
13673.25 810
13674.36 805
13675.46 815
13676.56 812
13677.67 871
13678.77 864
13679.88 852
13680.98 833
13682.09 849
13683.19 818
13684.30 847
13685.40 862
13686.51 872
13687.61 886
13688.72 869
13689.82 856
13690.93 859
13692.03 874
13693.14 897
13694.24 924
13695.35 871
13696.45 869
13697.56 904
13698.66 939
13699.77 937
13700.87 921
13701.98 939
13703.09 943
13704.19 949
13705.30 941
13706.40 938
13707.51 971
13708.61 945
13709.72 979
13710.83 954
13711.93 993
13713.04 984
13714.14 1020
13715.25 1001
13716.36 977
13717.46 1037
13718.57 1039
13719.67 1046
13720.78 1042
13721.89 1078
13722.99 1077
13724.10 1107
13725.21 1094
13726.31 1132
13727.42 1140
13728.53 1143
13729.63 1160
13730.74 1180
13731.85 1194
13732.95 1185
13734.06 1176
13735.17 1194
13736.27 1189
13737.38 1218
13738.49 1215
13739.59 1241
13740.70 1278
13741.81 1286
13742.92 1281
13744.02 1317
13745.13 1389
13746.24 1358
13747.35 1400
13748.45 1422
13749.56 1464
13750.67 1487
13751.78 1557
13752.88 1571
13753.99 1610
13755.10 1665
13756.21 1725
13757.31 1737
13758.42 1733
13759.53 1819
13760.64 1848
13761.75 1880
13762.85 1899
13763.96 1956
13765.07 1976
13766.18 1929
13767.29 1972
13768.39 1922
13769.50 1939
13770.61 1969
13771.72 1951
13772.83 1893
13773.94 1804
13775.04 1870
13776.15 1791
13777.26 1808
13778.37 1688
13779.48 1646
13780.59 1702
13781.70 1608
13782.80 1549
13783.91 1523
13785.02 1510
13786.13 1470
13787.24 1388
13788.35 1333
13789.46 1316
13790.57 1343
13791.68 1289
13792.79 1231
13793.90 1211
13795.00 1202
13796.11 1151
13797.22 1120
13798.33 1084
13799.44 1079
13800.55 1107
13801.66 1023
13802.77 1040
13803.88 1017
13804.99 1034
13806.10 993
13807.21 1009
13808.32 1018
13809.43 1033
13810.54 1024
13811.65 986
13812.76 1006
13813.87 1011
13814.98 1017
13816.09 998
13817.20 985
13818.31 965
13819.42 966
13820.53 958
13821.64 903
13822.75 941
13823.86 944
13824.97 914
13826.08 936
13827.19 942
13828.30 953
13829.41 949
13830.53 923
13831.64 887
13832.75 961
13833.86 977
13834.97 968
13836.08 955
13837.19 955
13838.30 950
13839.41 933
13840.52 953
13841.64 936
13842.75 952
13843.86 931
13844.97 895
13846.08 942
13847.19 1011
13848.30 969
13849.41 927
13850.53 960
13851.64 945
13852.75 974
13853.86 1021
13854.97 981
13856.08 1007
13857.20 993
13858.31 950
13859.42 980
13860.53 993
13861.64 987
13862.76 987
13863.87 1010
13864.98 1036
13866.09 1045
13867.20 1032
13868.32 1022
13869.43 1044
13870.54 1021
13871.65 1019
13872.77 1012
13873.88 1032
13874.99 1039
13876.10 1039
13877.22 1061
13878.33 1024
13879.44 1054
13880.55 1051
13881.67 1089
13882.78 1088
13883.89 1128
13885.01 1055
13886.12 1093
13887.23 1145
13888.34 1161
13889.46 1175
13890.57 1203
13891.68 1197
13892.80 1205
13893.91 1229
13895.02 1253
13896.14 1235
13897.25 1233
13898.36 1217
13899.48 1247
13900.59 1281
13901.70 1190
13902.82 1160
13903.93 1164
13905.05 1158
13906.16 1167
13907.27 1137
13908.39 1108
13909.50 1118
13910.61 1099
13911.73 1084
13912.84 1073
13913.96 1032
13915.07 985
13916.19 991
13917.30 971
13918.41 963
13919.53 972
13920.64 935
13921.76 938
13922.87 925
13923.99 920
13925.10 922
13926.21 921
13927.33 926
13928.44 909
13929.56 928
13930.67 929
13931.79 877
13932.90 878
13934.02 939
13935.13 896
13936.25 888
13937.36 882
13938.48 861
13939.59 873
13940.71 886
13941.82 877
13942.94 887
13944.05 854
13945.17 877
13946.28 874
13947.40 864
13948.52 864
13949.63 853
13950.75 846
13951.86 830
13952.98 841
13954.09 885
13955.21 867
13956.32 859
13957.44 833
13958.56 789
13959.67 780
13960.79 889
13961.90 797
13963.02 794
13964.14 813
13965.25 788
13966.37 812
13967.48 800
13968.60 797
13969.72 840
13970.83 825
13971.95 838
13973.07 827
13974.18 858
13975.30 857
13976.42 819
13977.53 853
13978.65 863
13979.77 840
13980.88 832
13982.00 846
13983.12 839
13984.23 848
13985.35 870
13986.47 828
13987.58 847
13988.70 861
13989.82 840
13990.94 843
13992.05 876
13993.17 849
13994.29 853
13995.40 861
13996.52 866
13997.64 843
13998.76 824
13999.87 837
14000.99 856
14002.11 858
14003.23 866
14004.35 870
14005.46 856
14006.58 834
14007.70 818
14008.82 856
14009.93 836
14011.05 859
14012.17 855
14013.29 887
14014.41 847
14015.52 856
14016.64 898
14017.76 866
14018.88 883
14020.00 870
14021.12 862
14022.23 898
14023.35 868
14024.47 900
14025.59 907
14026.71 913
14027.83 882
14028.95 841
14030.06 894
14031.18 908
14032.30 897
14033.42 903
14034.54 927
14035.66 909
14036.78 881
14037.90 893
14039.02 907
14040.14 956
14041.25 956
14042.37 926
14043.49 948
14044.61 942
14045.73 973
14046.85 979
14047.97 1004
14049.09 985
14050.21 946
14051.33 960
14052.45 1016
14053.57 1037
14054.69 1079
14055.81 1026
14056.93 1028
14058.05 1112
14059.17 1119
14060.29 1088
14061.41 1113
14062.53 1119
14063.65 1144
14064.77 1131
14065.89 1165
14067.01 1121
14068.13 1169
14069.25 1173
14070.37 1152
14071.49 1222
14072.61 1223
14073.73 1182
14074.85 1213
14075.97 1219
14077.09 1216
14078.21 1279
14079.33 1308
14080.45 1260
14081.57 1331
14082.69 1339
14083.82 1305
14084.94 1313
14086.06 1373
14087.18 1361
14088.30 1364
14089.42 1337
14090.54 1371
14091.66 1403
14092.78 1357
14093.91 1414
14095.03 1382
14096.15 1402
14097.27 1327
14098.39 1365
14099.51 1341
14100.63 1350
14101.76 1398
14102.88 1371
14104.00 1385
14105.12 1364
14106.24 1334
14107.36 1327
14108.49 1284
14109.61 1297
14110.73 1300
14111.85 1245
14112.97 1219
14114.10 1221
14115.22 1198
14116.34 1193
14117.46 1115
14118.58 1145
14119.71 1131
14120.83 1113
14121.95 1088
14123.07 1094
14124.20 1074
14125.32 1030
14126.44 1018
14127.56 1017
14128.69 1000
14129.81 1018
14130.93 972
14132.06 1000
14133.18 964
14134.30 957
14135.42 906
14136.55 964
14137.67 927
14138.79 899
14139.92 937
14141.04 875
14142.16 898
14143.29 875
14144.41 863
14145.53 898
14146.66 866
14147.78 882
14148.90 898
14150.03 868
14151.15 861
14152.27 858
14153.40 848
14154.52 852
14155.64 852
14156.77 858
14157.89 832
14159.02 812
14160.14 862
14161.26 838
14162.39 836
14163.51 814
14164.64 815
14165.76 835
14166.88 849
14168.01 821
14169.13 837
14170.26 843
14171.38 814
14172.51 833
14173.63 807
14174.75 790
14175.88 842
14177.00 826
14178.13 816
14179.25 783
14180.38 857
14181.50 823
14182.63 804
14183.75 787
14184.88 741
14186.00 789
14187.13 806
14188.25 803
14189.38 767
14190.50 774
14191.63 773
14192.75 753
14193.88 748
14195.00 735
14196.13 736
14197.25 736
14198.38 734
14199.50 741
14200.63 758
14201.76 736
14202.88 734
14204.01 731
14205.13 743
14206.26 708
14207.38 713
14208.51 729
14209.64 718
14210.76 724
14211.89 720
14213.01 682
14214.14 710
14215.27 715
14216.39 707
14217.52 703
14218.64 709
14219.77 701
14220.90 675
14222.02 688
14223.15 704
14224.28 720
14225.40 704
14226.53 680
14227.66 675
14228.78 693
14229.91 672
14231.04 671
14232.16 673
14233.29 659
14234.42 642
14235.54 684
14236.67 699
14237.80 696
14238.92 648
14240.05 661
14241.18 671
14242.31 629
14243.43 668
14244.56 659
14245.69 665
14246.82 662
14247.94 668
14249.07 674
14250.20 658
14251.33 638
14252.45 673
14253.58 671
14254.71 673
14255.84 667
14256.96 660
14258.09 648
14259.22 672
14260.35 650
14261.47 650
14262.60 680
14263.73 636
14264.86 622
14265.99 639
14267.12 610
14268.24 608
14269.37 614
14270.50 610
14271.63 606
14272.76 578
14273.89 592
14275.01 624
14276.14 593
14277.27 590
14278.40 595
14279.53 580
14280.66 579
14281.79 599
14282.91 597
14284.04 612
14285.17 567
14286.30 565
14287.43 575
14288.56 554
14289.69 573
14290.82 568
14291.95 540
14293.08 562
14294.20 540
14295.33 566
14296.46 553
14297.59 546
14298.72 566
14299.85 571
14300.98 529
14302.11 540
14303.24 547
14304.37 539
14305.50 528
14306.63 522
14307.76 525
14308.89 554
14310.02 520
14311.15 551
14312.28 525
14313.41 508
14314.54 510
14315.67 524
14316.80 509
14317.93 510
14319.06 513
14320.19 530
14321.32 514
14322.45 521
14323.58 513
14324.71 531
14325.84 519
14326.97 504
14328.10 515
14329.23 534
14330.36 515
14331.49 509
14332.62 485
14333.76 485
14334.89 497
14336.02 505
14337.15 516
14338.28 504
14339.41 496
14340.54 521
14341.67 510
14342.80 486
14343.93 508
14345.07 511
14346.20 530
14347.33 496
14348.46 487
14349.59 514
14350.72 518
14351.85 487
14352.99 485
14354.12 502
14355.25 499
14356.38 517
14357.51 496
14358.64 487
14359.78 468
14360.91 488
14362.04 501
14363.17 488
14364.30 463
14365.44 483
14366.57 495
14367.70 536
14368.83 481
14369.96 492
14371.10 494
14372.23 500
14373.36 492
14374.49 481
14375.63 469
14376.76 479
14377.89 498
14379.02 506
14380.16 485
14381.29 493
14382.42 498
14383.55 494
14384.69 514
14385.82 489
14386.95 539
14388.09 531
14389.22 507
14390.35 510
14391.49 525
14392.62 536
14393.75 543
14394.89 550
14396.02 557
14397.15 552
14398.28 545
14399.42 535
14400.55 528
14401.69 502
14402.82 522
14403.95 515
14405.09 528
14406.22 516
14407.35 516
14408.49 552
14409.62 555
14410.75 553
14411.89 519
14413.02 562
14414.16 561
14415.29 551
14416.42 565
14417.56 560
14418.69 562
14419.83 519
14420.96 538
14422.10 553
14423.23 539
14424.36 558
14425.50 551
14426.63 573
14427.77 544
14428.90 575
14430.04 586
14431.17 588
14432.31 552
14433.44 563
14434.58 576
14435.71 564
14436.85 568
14437.98 597
14439.12 587
14440.25 587
14441.39 556
14442.52 580
14443.66 599
14444.79 579
14445.93 579
14447.06 583
14448.20 586
14449.33 593
14450.47 588
14451.60 582
14452.74 629
14453.87 615
14455.01 575
14456.14 569
14457.28 613
14458.42 614
14459.55 618
14460.69 657
14461.82 625
14462.96 668
14464.10 622
14465.23 638
14466.37 626
14467.50 634
14468.64 658
14469.78 650
14470.91 614
14472.05 671
14473.18 656
14474.32 648
14475.46 655
14476.59 622
14477.73 638
14478.87 647
14480.00 641
14481.14 620
14482.28 616
14483.41 634
14484.55 645
14485.69 679
14486.82 665
14487.96 653
14489.10 615
14490.23 605
14491.37 630
14492.51 618
14493.65 591
14494.78 583
14495.92 598
14497.06 593
14498.19 596
14499.33 610
14500.47 597
14501.61 600
14502.74 590
14503.88 604
14505.02 610
14506.16 611
14507.29 571
14508.43 595
14509.57 621
14510.71 582
14511.85 590
14512.98 571
14514.12 573
14515.26 610
14516.40 576
14517.54 583
14518.67 546
14519.81 559
14520.95 553
14522.09 548
14523.23 554
14524.36 549
14525.50 515
14526.64 531
14527.78 522
14528.92 516
14530.06 496
14531.19 509
14532.33 538
14533.47 509
14534.61 520
14535.75 520
14536.89 525
14538.03 532
14539.17 499
14540.31 505
14541.44 519
14542.58 525
14543.72 521
14544.86 529
14546.00 507
14547.14 491
14548.28 497
14549.42 498
14550.56 511
14551.70 506
14552.84 484
14553.98 494
14555.12 526
14556.25 536
14557.39 526
14558.53 499
14559.67 508
14560.81 489
14561.95 510
14563.09 501
14564.23 531
14565.37 524
14566.51 527
14567.65 532
14568.79 525
14569.93 508
14571.07 490
14572.21 497
14573.35 523
14574.49 523
14575.63 498
14576.77 535
14577.92 544
14579.06 543
14580.20 552
14581.34 543
14582.48 542
14583.62 545
14584.76 562
14585.90 579
14587.04 538
14588.18 559
14589.32 590
14590.46 561
14591.60 551
14592.74 557
14593.89 561
14595.03 594
14596.17 589
14597.31 577
14598.45 591
14599.59 584
14600.73 583
14601.87 612
14603.02 588
14604.16 570
14605.30 575
14606.44 602
14607.58 616
14608.72 614
14609.86 579
14611.01 611
14612.15 612
14613.29 594
14614.43 605
14615.57 607
14616.72 604
14617.86 620
14619.00 612
14620.14 598
14621.28 674
14622.43 660
14623.57 646
14624.71 668
14625.85 648
14627.00 673
14628.14 679
14629.28 641
14630.42 661
14631.56 702
14632.71 719
14633.85 703
14634.99 727
14636.14 727
14637.28 716
14638.42 683
14639.56 717
14640.71 705
14641.85 700
14642.99 725
14644.14 686
14645.28 690
14646.42 656
14647.56 677
14648.71 669
14649.85 611
14650.99 573
14652.14 552
14653.28 580
14654.42 561
14655.57 554
14656.71 536
14657.85 516
14659.00 536
14660.14 536
14661.29 497
14662.43 510
14663.57 494
14664.72 496
14665.86 500
14667.00 480
14668.15 492
14669.29 498
14670.44 489
14671.58 493
14672.73 479
14673.87 462
14675.01 454
14676.16 452
14677.30 478
14678.45 492
14679.59 449
14680.74 444
14681.88 449
14683.02 460
14684.17 479
14685.31 465
14686.46 442
14687.60 429
14688.75 419
14689.89 440
14691.04 441
14692.18 457
14693.33 431
14694.47 431
14695.62 420
14696.76 419
14697.91 427
14699.05 391
14700.20 386
14701.34 422
14702.49 421
14703.63 413
14704.78 418
14705.92 426
14707.07 447
14708.22 434
14709.36 429
14710.51 433
14711.65 403
14712.80 436
14713.94 412
14715.09 408
14716.23 404
14717.38 415
14718.53 418
14719.67 416
14720.82 424
14721.96 407
14723.11 416
14724.26 415
14725.40 374
14726.55 429
14727.70 439
14728.84 409
14729.99 439
14731.13 402
14732.28 418
14733.43 395
14734.57 392
14735.72 398
14736.87 400
14738.01 426
14739.16 418
14740.31 415
14741.45 408
14742.60 416
14743.75 400
14744.89 392
14746.04 391
14747.19 420
14748.34 383
14749.48 378
14750.63 390
14751.78 398
14752.92 405
14754.07 386
14755.22 408
14756.37 424
14757.51 412
14758.66 387
14759.81 388
14760.96 400
14762.10 384
14763.25 391
14764.40 408
14765.55 397
14766.70 380
14767.84 392
14768.99 378
14770.14 396
14771.29 396
14772.43 367
14773.58 402
14774.73 384
14775.88 389
14777.03 373
14778.18 401
14779.32 382
14780.47 375
14781.62 389
14782.77 340
14783.92 369
14785.07 371
14786.21 386
14787.36 386
14788.51 365
14789.66 373
14790.81 355
14791.96 370
14793.11 368
14794.26 369
14795.40 377
14796.55 359
14797.70 390
14798.85 386
14800.00 407
14801.15 373
14802.30 360
14803.45 369
14804.60 370
14805.75 346
14806.90 349
14808.05 353
14809.19 340
14810.34 343
14811.49 353
14812.64 364
14813.79 371
14814.94 344
14816.09 348
14817.24 332
14818.39 372
14819.54 354
14820.69 361
14821.84 340
14822.99 340
14824.14 333
14825.29 329
14826.44 341
14827.59 329
14828.74 349
14829.89 318
14831.04 364
14832.19 317
14833.34 361
14834.49 345
14835.64 315
14836.79 306
14837.95 304
14839.10 336
14840.25 339
14841.40 375
14842.55 350
14843.70 330
14844.85 331
14846.00 335
14847.15 334
14848.30 325
14849.45 315
14850.60 318
14851.76 330
14852.91 341
14854.06 342
14855.21 323
14856.36 312
14857.51 323
14858.66 340
14859.81 337
14860.97 319
14862.12 320
14863.27 356
14864.42 355
14865.57 347
14866.72 317
14867.88 344
14869.03 330
14870.18 313
14871.33 323
14872.48 320
14873.64 323
14874.79 302
14875.94 313
14877.09 314
14878.24 342
14879.40 318
14880.55 331
14881.70 313
14882.85 306
14884.00 318
14885.16 321
14886.31 327
14887.46 333
14888.61 310
14889.77 334
14890.92 341
14892.07 328
14893.23 313
14894.38 344
14895.53 311
14896.68 320
14897.84 307
14898.99 306
14900.14 333
14901.30 324
14902.45 306
14903.60 303
14904.75 299
14905.91 278
14907.06 307
14908.21 322
14909.37 317
14910.52 312
14911.67 323
14912.83 317
14913.98 299
14915.14 310
14916.29 330
14917.44 318
14918.60 320
14919.75 311
14920.90 301
14922.06 318
14923.21 314
14924.37 331
14925.52 310
14926.67 295
14927.83 298
14928.98 315
14930.14 286
14931.29 318
14932.44 326
14933.60 313
14934.75 336
14935.91 324
14937.06 320
14938.22 309
14939.37 284
14940.52 288
14941.68 304
14942.83 327
14943.99 316
14945.14 303
14946.30 309
14947.45 311
14948.61 322
14949.76 332
14950.92 317
14952.07 317
14953.23 292
14954.38 300
14955.54 336
14956.69 299
14957.85 327
14959.00 333
14960.16 334
14961.31 289
14962.47 285
14963.62 302
14964.78 324
14965.94 324
14967.09 336
14968.25 318
14969.40 320
14970.56 319
14971.71 286
14972.87 294
14974.03 312
14975.18 325
14976.34 339
14977.49 338
14978.65 299
14979.81 304
14980.96 329
14982.12 341
14983.27 302
14984.43 338
14985.59 298
14986.74 314
14987.90 301
14989.06 330
14990.21 271
14991.37 286
14992.53 273
14993.68 309
14994.84 303
14996.00 295
14997.15 284
14998.31 308
14999.47 318
15000.62 319
15001.78 317
15002.94 295
15004.09 327
15005.25 303
15006.41 294
15007.56 302
15008.72 296
15009.88 288
15011.04 313
15012.19 308
15013.35 274
15014.51 286
15015.67 285
15016.82 296
15017.98 315
15019.14 317
15020.30 300
15021.45 329
15022.61 306
15023.77 298
15024.93 281
15026.08 287
15027.24 285
15028.40 329
15029.56 298
15030.72 267
15031.87 291
15033.03 310
15034.19 295
15035.35 292
15036.51 315
15037.67 302
15038.82 294
15039.98 309
15041.14 290
15042.30 291
15043.46 299
15044.62 286
15045.78 284
15046.93 318
15048.09 304
15049.25 333
15050.41 332
15051.57 306
15052.73 311
15053.89 302
15055.05 314
15056.20 333
15057.36 299
15058.52 322
15059.68 307
15060.84 300
15062.00 293
15063.16 292
15064.32 296
15065.48 320
15066.64 306
15067.80 295
15068.96 297
15070.12 298
15071.28 314
15072.44 284
15073.60 303
15074.76 298
15075.91 307
15077.07 302
15078.23 304
15079.39 307
15080.55 294
15081.71 293
15082.87 299
15084.03 295
15085.19 292
15086.35 312
15087.51 326
15088.68 305
15089.84 294
15091.00 282
15092.16 325
15093.32 324
15094.48 310
15095.64 311
15096.80 278
15097.96 309
15099.12 329
15100.28 310
15101.44 302
15102.60 320
15103.76 292
15104.92 318
15106.08 328
15107.25 309
15108.41 321
15109.57 291
15110.73 311
15111.89 326
15113.05 306
15114.21 326
15115.37 332
15116.54 328
15117.70 363
15118.86 314
15120.02 317
15121.18 333
15122.34 311
15123.50 320
15124.67 343
15125.83 299
15126.99 340
15128.15 324
15129.31 320
15130.47 330
15131.64 334
15132.80 327
15133.96 332
15135.12 363
15136.28 335
15137.45 321
15138.61 347
15139.77 349
15140.93 326
15142.10 310
15143.26 328
15144.42 364
15145.58 361
15146.75 365
15147.91 379
15149.07 360
15150.23 354
15151.40 341
15152.56 357
15153.72 369
15154.88 381
15156.05 364
15157.21 352
15158.37 376
15159.54 336
15160.70 371
15161.86 379
15163.03 370
15164.19 364
15165.35 353
15166.52 395
15167.68 382
15168.84 382
15170.01 375
15171.17 378
15172.33 373
15173.50 381
15174.66 384
15175.82 387
15176.99 401
15178.15 408
15179.31 385
15180.48 405
15181.64 386
15182.81 381
15183.97 394
15185.13 428
15186.30 425
15187.46 397
15188.63 424
15189.79 436
15190.95 442
15192.12 437
15193.28 438
15194.45 452
15195.61 433
15196.78 427
15197.94 417
15199.10 420
15200.27 426
15201.43 448
15202.60 434
15203.76 403
15204.93 456
15206.09 424
15207.26 461
15208.42 391
15209.59 441
15210.75 417
15211.92 414
15213.08 417
15214.25 425
15215.41 427
15216.58 451
15217.74 428
15218.91 428
15220.07 402
15221.24 422
15222.40 466
15223.57 462
15224.74 441
15225.90 442
15227.07 483
15228.23 480
15229.40 461
15230.56 463
15231.73 442
15232.89 460
15234.06 487
15235.23 479
15236.39 459
15237.56 468
15238.72 478
15239.89 516
15241.06 500
15242.22 507
15243.39 467
15244.56 522
15245.72 514
15246.89 483
15248.05 485
15249.22 471
15250.39 448
15251.55 474
15252.72 454
15253.89 453
15255.05 471
15256.22 457
15257.39 471
15258.55 436
15259.72 438
15260.89 464
15262.05 475
15263.22 412
15264.39 433
15265.56 430
15266.72 409
15267.89 412
15269.06 401
15270.22 407
15271.39 403
15272.56 402
15273.73 409
15274.89 433
15276.06 417
15277.23 357
15278.40 392
15279.56 390
15280.73 390
15281.90 361
15283.07 386
15284.23 389
15285.40 373
15286.57 404
15287.74 427
15288.91 403
15290.07 416
15291.24 402
15292.41 384
15293.58 380
15294.75 406
15295.92 393
15297.08 421
15298.25 417
15299.42 432
15300.59 407
15301.76 395
15302.93 396
15304.09 392
15305.26 378
15306.43 383
15307.60 391
15308.77 383
15309.94 396
15311.11 390
15312.28 391
15313.44 401
15314.61 362
15315.78 410
15316.95 426
15318.12 401
15319.29 420
15320.46 410
15321.63 391
15322.80 367
15323.97 377
15325.14 430
15326.30 388
15327.47 409
15328.64 382
15329.81 400
15330.98 422
15332.15 409
15333.32 388
15334.49 396
15335.66 426
15336.83 411
15338.00 389
15339.17 422
15340.34 411
15341.51 445
15342.68 422
15343.85 445
15345.02 475
15346.19 433
15347.36 422
15348.53 452
15349.70 452
15350.87 447
15352.04 432
15353.21 428
15354.38 449
15355.55 474
15356.72 479
15357.90 454
15359.07 448
15360.24 449
15361.41 442
15362.58 453
15363.75 488
15364.92 468
15366.09 463
15367.26 497
15368.43 494
15369.60 506
15370.77 474
15371.95 481
15373.12 469
15374.29 490
15375.46 495
15376.63 467
15377.80 451
15378.97 478
15380.15 471
15381.32 504
15382.49 478
15383.66 456
15384.83 452
15386.00 459
15387.17 450
15388.35 470
15389.52 440
15390.69 458
15391.86 439
15393.03 432
15394.21 448
15395.38 430
15396.55 429
15397.72 419
15398.89 427
15400.07 451
15401.24 442
15402.41 433
15403.58 421
15404.76 445
15405.93 395
15407.10 425
15408.27 400
15409.45 412
15410.62 419
15411.79 426
15412.96 432
15414.14 405
15415.31 390
15416.48 384
15417.66 414
15418.83 378
15420.00 372
15421.17 377
15422.35 376
15423.52 361
15424.69 366
15425.87 367
15427.04 369
15428.21 343
15429.39 350
15430.56 366
15431.73 383
15432.91 367
15434.08 379
15435.25 367
15436.43 379
15437.60 392
15438.77 356
15439.95 333
15441.12 354
15442.30 392
15443.47 373
15444.64 386
15445.82 371
15446.99 354
15448.17 347
15449.34 327
15450.51 363
15451.69 342
15452.86 358
15454.04 361
15455.21 340
15456.39 358
15457.56 362
15458.73 339
15459.91 343
15461.08 351
15462.26 316
15463.43 358
15464.61 357
15465.78 349
15466.96 343
15468.13 345
15469.31 355
15470.48 343
15471.66 353
15472.83 358
15474.01 341
15475.18 357
15476.36 348
15477.53 357
15478.71 348
15479.88 347
15481.06 342
15482.23 374
15483.41 362
15484.58 358
15485.76 357
15486.93 389
15488.11 359
15489.29 342
15490.46 350
15491.64 361
15492.81 324
15493.99 328
15495.16 352
15496.34 319
15497.52 343
15498.69 368
15499.87 361
15501.04 382
15502.22 382
15503.40 391
15504.57 366
15505.75 352
15506.92 359
15508.10 354
15509.28 388
15510.45 370
15511.63 380
15512.81 391
15513.98 396
15515.16 399
15516.34 369
15517.51 374
15518.69 338
15519.87 375
15521.04 373
15522.22 351
15523.40 332
15524.57 374
15525.75 370
15526.93 360
15528.11 375
15529.28 407
15530.46 364
15531.64 382
15532.81 351
15533.99 393
15535.17 384
15536.35 379
15537.52 372
15538.70 379
15539.88 425
15541.06 392
15542.23 383
15543.41 404
15544.59 391
15545.77 391
15546.95 400
15548.12 407
15549.30 378
15550.48 384
15551.66 407
15552.83 379
15554.01 400
15555.19 392
15556.37 405
15557.55 422
15558.73 409
15559.90 406
15561.08 414
15562.26 447
15563.44 412
15564.62 396
15565.80 432
15566.97 429
15568.15 442
15569.33 420
15570.51 429
15571.69 443
15572.87 442
15574.05 433
15575.23 452
15576.40 439
15577.58 444
15578.76 471
15579.94 460
15581.12 457
15582.30 459
15583.48 491
15584.66 496
15585.84 472
15587.02 480
15588.20 505
15589.38 489
15590.56 489
15591.73 473
15592.91 489
15594.09 488
15595.27 505
15596.45 503
15597.63 523
15598.81 495
15599.99 522
15601.17 537
15602.35 553
15603.53 532
15604.71 552
15605.89 519
15607.07 539
15608.25 525
15609.43 544
15610.61 552
15611.79 577
15612.97 573
15614.15 602
15615.33 561
15616.51 584
15617.69 589
15618.88 594
15620.06 625
15621.24 582
15622.42 600
15623.60 615
15624.78 615
15625.96 599
15627.14 643
15628.32 640
15629.50 616
15630.68 653
15631.86 639
15633.05 630
15634.23 621
15635.41 661
15636.59 652
15637.77 673
15638.95 631
15640.13 672
15641.31 717
15642.50 659
15643.68 682
15644.86 683
15646.04 673
15647.22 715
15648.40 688
15649.58 673
15650.77 691
15651.95 687
15653.13 698
15654.31 709
15655.49 735
15656.68 694
15657.86 657
15659.04 674
15660.22 683
15661.40 682
15662.59 688
15663.77 710
15664.95 680
15666.13 700
15667.32 685
15668.50 689
15669.68 678
15670.86 692
15672.05 686
15673.23 658
15674.41 673
15675.59 641
15676.78 624
15677.96 660
15679.14 689
15680.32 654
15681.51 645
15682.69 655
15683.87 664
15685.06 631
15686.24 625
15687.42 595
15688.61 633
15689.79 645
15690.97 608
15692.16 589
15693.34 569
15694.52 547
15695.71 605
15696.89 575
15698.07 566
15699.26 608
15700.44 610
15701.62 611
15702.81 601
15703.99 608
15705.17 643
15706.36 632
15707.54 632
15708.73 605
15709.91 600
15711.09 665
15712.28 650
15713.46 636
15714.65 633
15715.83 613
15717.02 654
15718.20 651
15719.38 626
15720.57 646
15721.75 667
15722.94 641
15724.12 629
15725.31 665
15726.49 680
15727.68 683
15728.86 663
15730.04 665
15731.23 659
15732.41 659
15733.60 649
15734.78 656
15735.97 677
15737.15 674
15738.34 699
15739.52 686
15740.71 702
15741.89 707
15743.08 739
15744.27 737
15745.45 726
15746.64 752
15747.82 796
15749.01 750
15750.19 749
15751.38 729
15752.56 751
15753.75 757
15754.93 801
15756.12 812
15757.31 792
15758.49 788
15759.68 791
15760.86 789
15762.05 787
15763.24 795
15764.42 804
15765.61 754
15766.79 803
15767.98 767
15769.17 765
15770.35 761
15771.54 763
15772.72 739
15773.91 783
15775.10 746
15776.28 700
15777.47 739
15778.66 743
15779.84 740
15781.03 694
15782.22 697
15783.40 706
15784.59 750
15785.78 711
15786.96 669
15788.15 693
15789.34 724
15790.53 662
15791.71 656
15792.90 639
15794.09 636
15795.27 665
15796.46 668
15797.65 616
15798.84 626
15800.02 601
15801.21 585
15802.40 577
15803.59 598
15804.77 590
15805.96 573
15807.15 560
15808.34 554
15809.52 554
15810.71 555
15811.90 551
15813.09 577
15814.28 593
15815.46 580
15816.65 552
15817.84 539
15819.03 555
15820.22 570
15821.40 546
15822.59 552
15823.78 542
15824.97 529
15826.16 523
15827.35 569
15828.53 559
15829.72 545
15830.91 510
15832.10 559
15833.29 561
15834.48 543
15835.67 522
15836.85 560
15838.04 564
15839.23 557
15840.42 533
15841.61 548
15842.80 572
15843.99 554
15845.18 575
15846.37 557
15847.55 529
15848.74 512
15849.93 581
15851.12 570
15852.31 544
15853.50 561
15854.69 572
15855.88 564
15857.07 552
15858.26 546
15859.45 538
15860.64 564
15861.83 563
15863.02 558
15864.21 543
15865.40 550
15866.59 531
15867.78 539
15868.97 603
15870.16 567
15871.35 597
15872.54 541
15873.73 531
15874.92 547
15876.11 535
15877.30 579
15878.49 561
15879.68 546
15880.87 561
15882.06 572
15883.25 591
15884.44 590
15885.63 607
15886.82 565
15888.01 608
15889.20 618
15890.39 596
15891.59 621
15892.78 653
15893.97 637
15895.16 609
15896.35 631
15897.54 645
15898.73 667
15899.92 640
15901.11 643
15902.30 617
15903.50 625
15904.69 637
15905.88 664
15907.07 692
15908.26 699
15909.45 687
15910.64 644
15911.84 689
15913.03 710
15914.22 666
15915.41 679
15916.60 653
15917.79 708
15918.99 714
15920.18 709
15921.37 712
15922.56 699
15923.75 685
15924.95 653
15926.14 715
15927.33 678
15928.52 707
15929.71 710
15930.91 678
15932.10 702
15933.29 643
15934.48 633
15935.68 618
15936.87 640
15938.06 647
15939.25 664
15940.45 646
15941.64 613
15942.83 645
15944.03 639
15945.22 594
15946.41 599
15947.60 580
15948.80 587
15949.99 562
15951.18 555
15952.38 535
15953.57 556
15954.76 529
15955.96 514
15957.15 505
15958.34 495
15959.54 514
15960.73 497
15961.92 506
15963.12 456
15964.31 468
15965.50 487
15966.70 472
15967.89 461
15969.08 451
15970.28 434
15971.47 451
15972.67 428
15973.86 418
15975.05 427
15976.25 401
15977.44 404
15978.64 415
15979.83 421
15981.02 425
15982.22 407
15983.41 417
15984.61 438
15985.80 412
15987.00 409
15988.19 415
15989.38 406
15990.58 397
15991.77 406
15992.97 418
15994.16 372
15995.36 353
15996.55 355
15997.75 387
15998.94 392
16000.14 377
16001.33 381
16002.53 389
16003.72 376
16004.92 421
16006.11 392
16007.31 394
16008.50 390
16009.70 399
16010.89 382
16012.09 368
16013.28 364
16014.48 391
16015.67 352
16016.87 343
16018.07 354
16019.26 380
16020.46 370
16021.65 402
16022.85 384
16024.04 364
16025.24 386
16026.44 366
16027.63 367
16028.83 389
16030.02 396
16031.22 357
16032.42 353
16033.61 386
16034.81 362
16036.00 373
16037.20 362
16038.40 333
16039.59 345
16040.79 364
16041.99 370
16043.18 384
16044.38 383
16045.58 340
16046.77 383
16047.97 353
16049.17 350
16050.36 355
16051.56 352
16052.76 348
16053.95 394
16055.15 367
16056.35 343
16057.54 349
16058.74 371
16059.94 321
16061.14 325
16062.33 325
16063.53 355
16064.73 354
16065.92 349
16067.12 329
16068.32 374
16069.52 367
16070.71 360
16071.91 356
16073.11 342
16074.31 303
16075.50 339
16076.70 333
16077.90 333
16079.10 345
16080.30 312
16081.49 336
16082.69 341
16083.89 321
16085.09 325
16086.29 315
16087.48 300
16088.68 305
16089.88 345
16091.08 323
16092.28 315
16093.48 307
16094.67 342
16095.87 285
16097.07 315
16098.27 334
16099.47 333
16100.67 323
16101.87 334
16103.06 316
16104.26 308
16105.46 302
16106.66 332
16107.86 328
16109.06 301
16110.26 303
16111.46 302
16112.66 314
16113.86 299
16115.05 314
16116.25 291
16117.45 304
16118.65 277
16119.85 308
16121.05 323
16122.25 319
16123.45 332
16124.65 317
16125.85 332
16127.05 315
16128.25 306
16129.45 274
16130.65 311
16131.85 303
16133.05 294
16134.25 301
16135.45 290
16136.65 307
16137.85 281
16139.05 285
16140.25 305
16141.45 316
16142.65 322
16143.85 287
16145.05 288
16146.25 309
16147.45 294
16148.65 317
16149.85 284
16151.05 304
16152.25 308
16153.45 324
16154.65 300
16155.85 326
16157.05 289
16158.25 298
16159.46 313
16160.66 320
16161.86 306
16163.06 305
16164.26 302
16165.46 282
16166.66 294
16167.86 269
16169.06 304
16170.27 292
16171.47 312
16172.67 297
16173.87 291
16175.07 302
16176.27 310
16177.47 289
16178.67 327
16179.88 312
16181.08 287
16182.28 308
16183.48 309
16184.68 294
16185.89 303
16187.09 304
16188.29 299
16189.49 302
16190.69 298
16191.90 332
16193.10 307
16194.30 315
16195.50 311
16196.70 306
16197.91 307
16199.11 313
16200.31 329
16201.51 297
16202.72 294
16203.92 295
16205.12 328
16206.32 304
16207.53 317
16208.73 319
16209.93 319
16211.13 312
16212.34 356
16213.54 308
16214.74 305
16215.95 305
16217.15 311
16218.35 324
16219.55 317
16220.76 334
16221.96 322
16223.16 334
16224.37 337
16225.57 333
16226.77 338
16227.98 316
16229.18 324
16230.38 357
16231.59 327
16232.79 352
16233.99 330
16235.20 352
16236.40 343
16237.61 347
16238.81 329
16240.01 342
16241.22 356
16242.42 321
16243.63 343
16244.83 358
16246.03 363
16247.24 335
16248.44 323
16249.65 358
16250.85 354
16252.05 386
16253.26 365
16254.46 346
16255.67 362
16256.87 380
16258.08 368
16259.28 383
16260.49 402
16261.69 407
16262.89 384
16264.10 382
16265.30 378
16266.51 416
16267.71 374
16268.92 366
16270.12 396
16271.33 382
16272.53 404
16273.74 349
16274.94 400
16276.15 398
16277.35 370
16278.56 370
16279.77 375
16280.97 348
16282.18 374
16283.38 340
16284.59 372
16285.79 370
16287.00 379
16288.20 372
16289.41 378
16290.61 340
16291.82 360
16293.03 368
16294.23 389
16295.44 368
16296.64 384
16297.85 361
16299.06 399
16300.26 361
16301.47 358
16302.67 374
16303.88 370
16305.09 375
16306.29 380
16307.50 371
16308.71 370
16309.91 391
16311.12 339
16312.33 345
16313.53 357
16314.74 380
16315.95 362
16317.15 360
16318.36 390
16319.57 349
16320.77 372
16321.98 386
16323.19 339
16324.39 336
16325.60 345
16326.81 349
16328.01 357
16329.22 364
16330.43 330
16331.64 318
16332.84 328
16334.05 333
16335.26 294
16336.47 304
16337.67 316
16338.88 305
16340.09 332
16341.30 354
16342.50 302
16343.71 328
16344.92 327
16346.13 321
16347.33 313
16348.54 300
16349.75 311
16350.96 321
16352.17 294
16353.37 294
16354.58 307
16355.79 297
16357.00 299
16358.21 273
16359.41 304
16360.62 300
16361.83 280
16363.04 291
16364.25 276
16365.46 302
16366.67 302
16367.87 310
16369.08 298
16370.29 306
16371.50 290
16372.71 303
16373.92 273
16375.13 296
16376.34 301
16377.54 305
16378.75 279
16379.96 298
16381.17 294
16382.38 332
16383.59 295
16384.80 290
16386.01 303
16387.22 288
16388.43 276
16389.64 277
16390.85 260
16392.05 286
16393.26 301
16394.47 303
16395.68 286
16396.89 283
16398.10 273
16399.31 292
16400.52 285
16401.73 296
16402.94 267
16404.15 290
16405.36 296
16406.57 299
16407.78 253
16408.99 283
16410.20 276
16411.41 278
16412.62 293
16413.83 286
16415.04 292
16416.25 288
16417.46 281
16418.67 299
16419.88 280
16421.10 278
16422.31 266
16423.52 288
16424.73 286
16425.94 282
16427.15 287
16428.36 283
16429.57 270
16430.78 278
16431.99 315
16433.20 248
16434.41 271
16435.63 275
16436.84 299
16438.05 293
16439.26 289
16440.47 282
16441.68 274
16442.89 274
16444.10 275
16445.32 287
16446.53 279
16447.74 296
16448.95 260
16450.16 287
16451.37 274
16452.59 249
16453.80 253
16455.01 270
16456.22 293
16457.43 252
16458.64 282
16459.86 272
16461.07 257
16462.28 258
16463.49 284
16464.70 270
16465.92 280
16467.13 287
16468.34 243
16469.55 274
16470.77 275
16471.98 274
16473.19 272
16474.40 265
16475.62 263
16476.83 268
16478.04 285
16479.25 284
16480.47 273
16481.68 266
16482.89 268
16484.11 272
16485.32 254
16486.53 269
16487.74 236
16488.96 238
16490.17 264
16491.38 240
16492.60 262
16493.81 245
16495.02 240
16496.24 258
16497.45 258
16498.66 242
16499.88 255
16501.09 281
16502.30 250
16503.52 253
16504.73 273
16505.94 256
16507.16 264
16508.37 258
16509.59 240
16510.80 249
16512.01 258
16513.23 266
16514.44 281
16515.66 237
16516.87 267
16518.08 262
16519.30 255
16520.51 260
16521.73 227
16522.94 252
16524.16 255
16525.37 250
16526.58 262
16527.80 249
16529.01 279
16530.23 264
16531.44 264
16532.66 254
16533.87 250
16535.09 264
16536.30 265
16537.52 257
16538.73 262
16539.95 272
16541.16 293
16542.38 288
16543.59 269
16544.81 266
16546.02 275
16547.24 265
16548.45 275
16549.67 259
16550.88 275
16552.10 284
16553.31 274
16554.53 268
16555.74 299
16556.96 275
16558.18 256
16559.39 278
16560.61 254
16561.82 273
16563.04 255
16564.25 272
16565.47 289
16566.69 278
16567.90 289
16569.12 257
16570.33 277
16571.55 276
16572.77 265
16573.98 283
16575.20 283
16576.41 282
16577.63 280
16578.85 277
16580.06 284
16581.28 259
16582.50 272
16583.71 264
16584.93 286
16586.15 283
16587.36 246
16588.58 260
16589.80 264
16591.01 276
16592.23 265
16593.45 278
16594.66 264
16595.88 269
16597.10 287
16598.32 248
16599.53 255
16600.75 253
16601.97 247
16603.18 267
16604.40 239
16605.62 264
16606.84 266
16608.05 258
16609.27 235
16610.49 238
16611.71 232
16612.92 212
16614.14 247
16615.36 250
16616.58 263
16617.79 250
16619.01 246
16620.23 233
16621.45 251
16622.67 241
16623.88 234
16625.10 243
16626.32 257
16627.54 222
16628.76 223
16629.97 214
16631.19 218
16632.41 264
16633.63 251
16634.85 238
16636.07 274
16637.29 237
16638.50 221
16639.72 223
16640.94 220
16642.16 233
16643.38 223
16644.60 240
16645.82 225
16647.03 217
16648.25 234
16649.47 233
16650.69 246
16651.91 233
16653.13 237
16654.35 236
16655.57 225
16656.79 222
16658.01 236
16659.23 226
16660.45 234
16661.66 243
16662.88 247
16664.10 237
16665.32 240
16666.54 254
16667.76 235
16668.98 229
16670.20 231
16671.42 226
16672.64 237
16673.86 238
16675.08 237
16676.30 253
16677.52 215
16678.74 239
16679.96 236
16681.18 225
16682.40 239
16683.62 252
16684.84 248
16686.06 232
16687.28 234
16688.50 213
16689.72 227
16690.94 245
16692.16 242
16693.39 226
16694.61 218
16695.83 248
16697.05 255
16698.27 245
16699.49 230
16700.71 241
16701.93 213
16703.15 207
16704.37 224
16705.59 219
16706.81 226
16708.04 219
16709.26 227
16710.48 204
16711.70 204
16712.92 217
16714.14 228
16715.36 231
16716.58 232
16717.81 243
16719.03 224
16720.25 230
16721.47 233
16722.69 205
16723.91 221
16725.14 228
16726.36 223
16727.58 204
16728.80 214
16730.02 190
16731.24 228
16732.47 239
16733.69 204
16734.91 199
16736.13 235
16737.36 232
16738.58 208
16739.80 225
16741.02 222
16742.24 224
16743.47 247
16744.69 217
16745.91 236
16747.13 199
16748.36 220
16749.58 244
16750.80 231
16752.02 231
16753.25 233
16754.47 222
16755.69 217
16756.92 235
16758.14 225
16759.36 185
16760.59 212
16761.81 223
16763.03 227
16764.25 217
16765.48 208
16766.70 195
16767.92 209
16769.15 217
16770.37 219
16771.59 221
16772.82 212
16774.04 218
16775.27 226
16776.49 220
16777.71 220
16778.94 208
16780.16 225
16781.38 247
16782.61 254
16783.83 211
16785.06 213
16786.28 186
16787.50 218
16788.73 207
16789.95 217
16791.18 223
16792.40 234
16793.62 222
16794.85 233
16796.07 224
16797.30 218
16798.52 230
16799.75 240
16800.97 227
16802.19 223
16803.42 196
16804.64 238
16805.87 251
16807.09 236
16808.32 214
16809.54 227
16810.77 238
16811.99 222
16813.22 237
16814.44 220
16815.67 234
16816.89 247
16818.12 260
16819.34 236
16820.57 229
16821.79 230
16823.02 239
16824.24 235
16825.47 220
16826.70 235
16827.92 253
16829.15 250
16830.37 217
16831.60 218
16832.82 234
16834.05 239
16835.27 250
16836.50 250
16837.73 246
16838.95 245
16840.18 245
16841.40 258
16842.63 254
16843.86 247
16845.08 253
16846.31 268
16847.53 279
16848.76 229
16849.99 262
16851.21 265
16852.44 256
16853.67 254
16854.89 290
16856.12 261
16857.35 267
16858.57 269
16859.80 228
16861.03 234
16862.25 274
16863.48 266
16864.71 268
16865.93 264
16867.16 274
16868.39 298
16869.61 283
16870.84 296
16872.07 285
16873.30 284
16874.52 297
16875.75 277
16876.98 290
16878.20 321
16879.43 327
16880.66 285
16881.89 286
16883.11 335
16884.34 311
16885.57 317
16886.80 296
16888.02 300
16889.25 329
16890.48 297
16891.71 329
16892.94 321
16894.16 325
16895.39 329
16896.62 325
16897.85 345
16899.08 302
16900.30 336
16901.53 331
16902.76 329
16903.99 291
16905.22 316
16906.45 313
16907.67 290
16908.90 310
16910.13 312
16911.36 310
16912.59 303
16913.82 276
16915.04 281
16916.27 290
16917.50 286
16918.73 292
16919.96 282
16921.19 286
16922.42 298
16923.65 302
16924.88 278
16926.10 280
16927.33 286
16928.56 288
16929.79 288
16931.02 289
16932.25 280
16933.48 287
16934.71 266
16935.94 260
16937.17 291
16938.40 311
16939.63 283
16940.86 282
16942.09 288
16943.32 290
16944.55 263
16945.78 271
16947.01 296
16948.24 261
16949.47 258
16950.70 279
16951.93 287
16953.16 286
16954.39 291
16955.62 304
16956.85 300
16958.08 307
16959.31 267
16960.54 261
16961.77 301
16963.00 266
16964.23 282
16965.46 289
16966.69 262
16967.92 261
16969.15 256
16970.38 307
16971.61 294
16972.84 261
16974.07 271
16975.30 233
16976.54 240
16977.77 260
16979.00 281
16980.23 275
16981.46 265
16982.69 246
16983.92 254
16985.15 278
16986.38 262
16987.62 257
16988.85 249
16990.08 261
16991.31 254
16992.54 268
16993.77 251
16995.00 249
16996.24 245
16997.47 255
16998.70 269
16999.93 247
17001.16 253
17002.39 237
17003.63 228
17004.86 252
17006.09 242
17007.32 255
17008.55 257
17009.79 254
17011.02 250
17012.25 247
17013.48 236
17014.72 225
17015.95 243
17017.18 255
17018.41 246
17019.64 236
17020.88 265
17022.11 246
17023.34 242
17024.58 240
17025.81 249
17027.04 221
17028.27 222
17029.51 224
17030.74 221
17031.97 240
17033.21 259
17034.44 230
17035.67 226
17036.90 210
17038.14 222
17039.37 247
17040.60 247
17041.84 230
17043.07 236
17044.30 257
17045.54 247
17046.77 212
17048.00 208
17049.24 217
17050.47 229
17051.70 226
17052.94 214
17054.17 238
17055.41 218
17056.64 249
17057.87 237
17059.11 216
17060.34 240
17061.58 221
17062.81 220
17064.04 197
17065.28 202
17066.51 227
17067.75 234
17068.98 229
17070.21 222
17071.45 216
17072.68 244
17073.92 231
17075.15 230
17076.39 237
17077.62 209
17078.86 171
17080.09 214
17081.33 214
17082.56 207
17083.80 203
17085.03 207
17086.26 207
17087.50 204
17088.73 239
17089.97 222
17091.20 212
17092.44 191
17093.68 220
17094.91 207
17096.15 194
17097.38 223
17098.62 225
17099.85 209
17101.09 210
17102.32 221
17103.56 215
17104.79 203
17106.03 192
17107.26 204
17108.50 222
17109.74 231
17110.97 216
17112.21 226
17113.44 225
17114.68 204
17115.92 221
17117.15 190
17118.39 178
17119.62 172
17120.86 191
17122.10 203
17123.33 183
17124.57 184
17125.80 193
17127.04 197
17128.28 208
17129.51 204
17130.75 225
17131.99 201
17133.22 204
17134.46 209
17135.70 200
17136.93 197
17138.17 169
17139.41 195
17140.64 198
17141.88 187
17143.12 182
17144.35 209
17145.59 195
17146.83 185
17148.07 184
17149.30 203
17150.54 229
17151.78 187
17153.02 201
17154.25 203
17155.49 219
17156.73 194
17157.96 200
17159.20 213
17160.44 184
17161.68 166
17162.92 200
17164.15 200
17165.39 196
17166.63 192
17167.87 213
17169.10 215
17170.34 184
17171.58 198
17172.82 193
17174.06 172
17175.29 183
17176.53 214
17177.77 174
17179.01 192
17180.25 184
17181.49 179
17182.72 180
17183.96 182
17185.20 210
17186.44 196
17187.68 181
17188.92 185
17190.15 202
17191.39 195
17192.63 186
17193.87 189
17195.11 208
17196.35 195
17197.59 174
17198.83 189
17200.07 188
17201.30 161
17202.54 179
17203.78 196
17205.02 192
17206.26 176
17207.50 179
17208.74 183
17209.98 181
17211.22 184
17212.46 190
17213.70 182
17214.94 202
17216.18 171
17217.42 179
17218.66 188
17219.90 163
17221.14 177
17222.38 168
17223.62 172
17224.86 179
17226.10 193
17227.34 200
17228.58 210
17229.82 180
17231.06 175
17232.30 181
17233.54 162
17234.78 180
17236.02 176
17237.26 188
17238.50 173
17239.74 173
17240.98 166
17242.22 174
17243.46 163
17244.70 156
17245.94 177
17247.18 168
17248.42 187
17249.66 168
17250.90 185
17252.14 182
17253.39 166
17254.63 176
17255.87 189
17257.11 178
17258.35 158
17259.59 176
17260.83 179
17262.07 169
17263.31 168
17264.56 185
17265.80 184
17267.04 186
17268.28 157
17269.52 186
17270.76 182
17272.00 189
17273.25 163
17274.49 182
17275.73 176
17276.97 166
17278.21 178
17279.45 171
17280.70 181
17281.94 176
17283.18 191
17284.42 172
17285.66 175
17286.91 156
17288.15 180
17289.39 161
17290.63 165
17291.88 173
17293.12 154
17294.36 174
17295.60 172
17296.85 180
17298.09 162
17299.33 166
17300.57 182
17301.82 168
17303.06 174
17304.30 165
17305.54 162
17306.79 162
17308.03 169
17309.27 185
17310.52 170
17311.76 173
17313.00 182
17314.25 172
17315.49 162
17316.73 174
17317.97 170
17319.22 159
17320.46 163
17321.71 142
17322.95 159
17324.19 161
17325.44 182
17326.68 159
17327.92 157
17329.17 162
17330.41 186
17331.65 165
17332.90 172
17334.14 171
17335.39 165
17336.63 173
17337.87 174
17339.12 166
17340.36 183
17341.61 201
17342.85 186
17344.09 168
17345.34 157
17346.58 177
17347.83 146
17349.07 174
17350.32 165
17351.56 189
17352.80 186
17354.05 171
17355.29 198
17356.54 151
17357.78 157
17359.03 164
17360.27 148
17361.52 159
17362.76 179
17364.01 143
17365.25 165
17366.50 173
17367.74 184
17368.99 166
17370.23 164
17371.48 163
17372.72 171
17373.97 175
17375.21 185
17376.46 157
17377.70 143
17378.95 153
17380.19 173
17381.44 158
17382.69 161
17383.93 183
17385.18 171
17386.42 172
17387.67 164
17388.91 180
17390.16 170
17391.41 161
17392.65 169
17393.90 173
17395.14 164
17396.39 169
17397.64 172
17398.88 160
17400.13 165
17401.37 178
17402.62 193
17403.87 162
17405.11 170
17406.36 167
17407.61 171
17408.85 153
17410.10 154
17411.35 176
17412.59 176
17413.84 155
17415.09 157
17416.33 175
17417.58 161
17418.83 166
17420.07 161
17421.32 184
17422.57 174
17423.82 157
17425.06 169
17426.31 217
17427.56 189
17428.80 181
17430.05 156
17431.30 173
17432.55 171
17433.79 175
17435.04 179
17436.29 160
17437.54 184
17438.78 155
17440.03 194
17441.28 186
17442.53 149
17443.77 144
17445.02 180
17446.27 167
17447.52 168
17448.77 162
17450.01 162
17451.26 163
17452.51 157
17453.76 180
17455.01 181
17456.25 185
17457.50 182
17458.75 166
17460.00 171
17461.25 173
17462.50 183
17463.74 179
17464.99 170
17466.24 184
17467.49 159
17468.74 162
17469.99 168
17471.24 170
17472.49 184
17473.73 159
17474.98 158
17476.23 175
17477.48 195
17478.73 177
17479.98 164
17481.23 193
17482.48 193
17483.73 189
17484.98 164
17486.23 174
17487.47 183
17488.72 178
17489.97 184
17491.22 174
17492.47 175
17493.72 187
17494.97 187
17496.22 181
17497.47 172
17498.72 186
17499.97 199
17501.22 188
17502.47 168
17503.72 188
17504.97 190
17506.22 191
17507.47 180
17508.72 189
17509.97 202
17511.22 188
17512.47 210
17513.72 174
17514.97 190
17516.22 180
17517.47 181
17518.72 190
17519.97 179
17521.22 169
17522.47 229
17523.72 206
17524.98 188
17526.23 184
17527.48 176
17528.73 188
17529.98 173
17531.23 198
17532.48 190
17533.73 201
17534.98 174
17536.23 184
17537.48 190
17538.74 189
17539.99 185
17541.24 212
17542.49 198
17543.74 185
17544.99 185
17546.24 183
17547.50 193
17548.75 203
17550.00 212
17551.25 217
17552.50 190
17553.75 194
17555.01 192
17556.26 204
17557.51 190
17558.76 193
17560.01 215
17561.26 185
17562.52 185
17563.77 186
17565.02 182
17566.27 197
17567.53 181
17568.78 197
17570.03 192
17571.28 200
17572.53 190
17573.79 190
17575.04 216
17576.29 186
17577.54 186
17578.80 211
17580.05 201
17581.30 181
17582.56 189
17583.81 191
17585.06 187
17586.31 179
17587.57 204
17588.82 214
17590.07 207
17591.33 186
17592.58 196
17593.83 194
17595.08 195
17596.34 197
17597.59 217
17598.84 207
17600.10 218
17601.35 197
17602.61 220
17603.86 234
17605.11 193
17606.37 204
17607.62 208
17608.87 233
17610.13 201
17611.38 190
17612.63 206
17613.89 227
17615.14 201
17616.40 221
17617.65 200
17618.90 214
17620.16 193
17621.41 190
17622.67 210
17623.92 196
17625.17 201
17626.43 227
17627.68 195
17628.94 206
17630.19 174
17631.45 209
17632.70 219
17633.96 212
17635.21 216
17636.47 181
17637.72 212
17638.97 202
17640.23 207
17641.48 199
17642.74 217
17643.99 204
17645.25 230
17646.50 215
17647.76 200
17649.01 226
17650.27 212
17651.52 190
17652.78 207
17654.04 220
17655.29 205
17656.55 186
17657.80 199
17659.06 190
17660.31 218
17661.57 197
17662.82 200
17664.08 210
17665.33 205
17666.59 200
17667.85 218
17669.10 225
17670.36 221
17671.61 206
17672.87 212
17674.13 219
17675.38 205
17676.64 193
17677.89 184
17679.15 191
17680.41 186
17681.66 183
17682.92 212
17684.18 200
17685.43 175
17686.69 182
17687.95 195
17689.20 182
17690.46 190
17691.71 199
17692.97 189
17694.23 208
17695.49 194
17696.74 201
17698.00 185
17699.26 204
17700.51 212
17701.77 177
17703.03 166
17704.28 197
17705.54 192
17706.80 189
17708.06 208
17709.31 187
17710.57 192
17711.83 181
17713.08 169
17714.34 182
17715.60 197
17716.86 184
17718.11 192
17719.37 178
17720.63 196
17721.89 181
17723.15 205
17724.40 201
17725.66 211
17726.92 198
17728.18 180
17729.43 185
17730.69 187
17731.95 199
17733.21 165
17734.47 190
17735.73 195
17736.98 188
17738.24 204
17739.50 190
17740.76 166
17742.02 188
17743.28 181
17744.53 190
17745.79 171
17747.05 185
17748.31 219
17749.57 185
17750.83 187
17752.09 187
17753.34 174
17754.60 177
17755.86 181
17757.12 181
17758.38 195
17759.64 186
17760.90 185
17762.16 199
17763.42 192
17764.68 169
17765.94 188
17767.19 201
17768.45 198
17769.71 167
17770.97 185
17772.23 190
17773.49 196
17774.75 171
17776.01 186
17777.27 194
17778.53 190
17779.79 219
17781.05 192
17782.31 199
17783.57 196
17784.83 182
17786.09 172
17787.35 175
17788.61 175
17789.87 180
17791.13 199
17792.39 170
17793.65 184
17794.91 171
17796.17 182
17797.43 163
17798.69 182
17799.95 172
17801.21 181
17802.47 177
17803.73 166
17805.00 174
17806.26 156
17807.52 158
17808.78 161
17810.04 162
17811.30 159
17812.56 146
17813.82 157
17815.08 164
17816.34 176
17817.60 172
17818.87 162
17820.13 174
17821.39 177
17822.65 164
17823.91 170
17825.17 169
17826.43 163
17827.69 177
17828.96 168
17830.22 156
17831.48 153
17832.74 158
17834.00 170
17835.26 165
17836.53 193
17837.79 171
17839.05 175
17840.31 152
17841.57 165
17842.84 171
17844.10 182
17845.36 164
17846.62 161
17847.88 183
17849.15 182
17850.41 159
17851.67 170
17852.93 171
17854.20 170
17855.46 141
17856.72 166
17857.98 147
17859.25 163
17860.51 167
17861.77 161
17863.03 165
17864.30 160
17865.56 194
17866.82 153
17868.09 155
17869.35 169
17870.61 150
17871.87 165
17873.14 154
17874.40 154
17875.66 154
17876.93 158
17878.19 152
17879.45 181
17880.72 152
17881.98 171
17883.24 145
17884.51 161
17885.77 157
17887.03 153
17888.30 157
17889.56 173
17890.83 183
17892.09 141
17893.35 154
17894.62 181
17895.88 161
17897.14 160
17898.41 146
17899.67 151
17900.94 165
17902.20 155
17903.46 162
17904.73 169
17905.99 155
17907.26 155
17908.52 160
17909.79 178
17911.05 164
17912.32 156
17913.58 155
17914.84 157
17916.11 149
17917.37 169
17918.64 143
17919.90 149
17921.17 142
17922.43 161
17923.70 159
17924.96 152
17926.23 166
17927.49 161
17928.76 159
17930.02 158
17931.29 154
17932.55 170
17933.82 154
17935.08 130
17936.35 144
17937.61 155
17938.88 183
17940.14 142
17941.41 168
17942.68 167
17943.94 143
17945.21 151
17946.47 152
17947.74 172
17949.00 145
17950.27 141
17951.54 165
17952.80 161
17954.07 159
17955.33 173
17956.60 159
17957.87 179
17959.13 169
17960.40 156
17961.66 161
17962.93 152
17964.20 155
17965.46 168
17966.73 205
17968.00 166
17969.26 174
17970.53 167
17971.80 169
17973.06 155
17974.33 169
17975.60 149
17976.86 170
17978.13 174
17979.40 165
17980.66 163
17981.93 172
17983.20 170
17984.46 171
17985.73 175
17987.00 175
17988.26 144
17989.53 150
17990.80 177
17992.07 162
17993.33 163
17994.60 173
17995.87 163
17997.14 178
17998.40 175
17999.67 166
18000.94 169
18002.21 159
18003.47 157
18004.74 175
18006.01 158
18007.28 174
18008.55 158
18009.81 155
18011.08 168
18012.35 183
18013.62 150
18014.89 158
18016.15 152
18017.42 170
18018.69 170
18019.96 155
18021.23 163
18022.49 156
18023.76 186
18025.03 168
18026.30 150
18027.57 203
18028.84 173
18030.11 180
18031.37 190
18032.64 156
18033.91 162
18035.18 154
18036.45 170
18037.72 168
18038.99 158
18040.26 158
18041.53 155
18042.79 177
18044.06 159
18045.33 139
18046.60 179
18047.87 166
18049.14 151
18050.41 150
18051.68 154
18052.95 172
18054.22 167
18055.49 175
18056.76 169
18058.03 142
18059.30 163
18060.57 171
18061.84 198
18063.11 152
18064.38 164
18065.65 189
18066.92 177
18068.19 158
18069.46 185
18070.73 159
18072.00 165
18073.27 165
18074.54 174
18075.81 181
18077.08 157
18078.35 165
18079.62 178
18080.89 156
18082.16 166
18083.43 156
18084.70 177
18085.97 154
18087.24 153
18088.51 166
18089.78 153
18091.05 165
18092.32 166
18093.59 198
18094.87 147
18096.14 163
18097.41 148
18098.68 176
18099.95 166
18101.22 177
18102.49 168
18103.76 164
18105.03 172
18106.31 159
18107.58 174
18108.85 164
18110.12 183
18111.39 147
18112.66 165
18113.93 163
18115.21 157
18116.48 178
18117.75 193
18119.02 179
18120.29 158
18121.56 168
18122.84 164
18124.11 151
18125.38 164
18126.65 164
18127.92 171
18129.20 179
18130.47 181
18131.74 167
18133.01 183
18134.29 161
18135.56 152
18136.83 155
18138.10 154
18139.38 140
18140.65 169
18141.92 161
18143.19 176
18144.47 153
18145.74 172
18147.01 165
18148.28 172
18149.56 169
18150.83 164
18152.10 163
18153.38 182
18154.65 167
18155.92 160
18157.19 166
18158.47 156
18159.74 158
18161.01 163
18162.29 158
18163.56 145
18164.83 170
18166.11 191
18167.38 173
18168.65 145
18169.93 154
18171.20 176
18172.48 175
18173.75 170
18175.02 162
18176.30 158
18177.57 158
18178.84 166
18180.12 183
18181.39 156
18182.67 163
18183.94 173
18185.21 146
18186.49 171
18187.76 179
18189.04 159
18190.31 154
18191.59 144
18192.86 168
18194.13 182
18195.41 154
18196.68 173
18197.96 161
18199.23 169
18200.51 150
18201.78 168
18203.06 174
18204.33 149
18205.61 160
18206.88 167
18208.16 162
18209.43 155
18210.71 156
18211.98 156
18213.26 157
18214.53 159
18215.81 171
18217.08 180
18218.36 180
18219.63 160
18220.91 158
18222.18 165
18223.46 147
18224.73 169
18226.01 165
18227.28 136
18228.56 147
18229.84 155
18231.11 173
18232.39 147
18233.66 143
18234.94 146
18236.21 170
18237.49 163
18238.77 155
18240.04 158
18241.32 167
18242.59 162
18243.87 153
18245.15 161
18246.42 178
18247.70 169
18248.98 166
18250.25 171
18251.53 157
18252.81 163
18254.08 167
18255.36 143
18256.63 174
18257.91 166
18259.19 183
18260.46 171
18261.74 143
18263.02 145
18264.30 172
18265.57 172
18266.85 170
18268.13 175
18269.40 163
18270.68 157
18271.96 188
18273.23 164
18274.51 159
18275.79 153
18277.07 166
18278.34 165
18279.62 181
18280.90 168
18282.18 175
18283.45 170
18284.73 153
18286.01 145
18287.29 160
18288.56 173
18289.84 160
18291.12 158
18292.40 161
18293.68 159
18294.95 165
18296.23 161
18297.51 149
18298.79 150
18300.07 150
18301.34 161
18302.62 179
18303.90 163
18305.18 166
18306.46 177
18307.74 169
18309.01 135
18310.29 157
18311.57 173
18312.85 154
18314.13 158
18315.41 169
18316.69 176
18317.96 175
18319.24 165
18320.52 173
18321.80 186
18323.08 180
18324.36 180
18325.64 158
18326.92 188
18328.20 171
18329.47 177
18330.75 182
18332.03 169
18333.31 166
18334.59 174
18335.87 180
18337.15 179
18338.43 158
18339.71 162
18340.99 174
18342.27 171
18343.55 163
18344.83 177
18346.11 163
18347.39 179
18348.67 161
18349.95 171
18351.23 150
18352.51 166
18353.79 183
18355.07 165
18356.35 185
18357.63 157
18358.91 167
18360.19 168
18361.47 168
18362.75 155
18364.03 158
18365.31 161
18366.59 140
18367.87 155
18369.15 175
18370.43 164
18371.71 181
18372.99 177
18374.27 171
18375.55 159
18376.83 169
18378.12 158
18379.40 158
18380.68 186
18381.96 167
18383.24 147
18384.52 163
18385.80 178
18387.08 174
18388.36 189
18389.65 170
18390.93 147
18392.21 154
18393.49 178
18394.77 160
18396.05 162
18397.33 170
18398.62 146
18399.90 155
18401.18 157
18402.46 150
18403.74 166
18405.02 162
18406.31 140
18407.59 173
18408.87 183
18410.15 161
18411.43 171
18412.72 148
18414.00 160
18415.28 155
18416.56 161
18417.84 170
18419.13 171
18420.41 151
18421.69 163
18422.97 151
18424.26 144
18425.54 149
18426.82 186
18428.10 147
18429.39 170
18430.67 160
18431.95 140
18433.23 163
18434.52 152
18435.80 149
18437.08 156
18438.37 163
18439.65 136
18440.93 179
18442.22 142
18443.50 136
18444.78 151
18446.06 174
18447.35 166
18448.63 154
18449.91 154
18451.20 155
18452.48 162
18453.76 163
18455.05 169
18456.33 156
18457.62 161
18458.90 171
18460.18 151
18461.47 179
18462.75 145
18464.03 179
18465.32 180
18466.60 167
18467.89 150
18469.17 154
18470.45 155
18471.74 161
18473.02 171
18474.31 155
18475.59 151
18476.88 176
18478.16 166
18479.44 174
18480.73 142
18482.01 156
18483.30 172
18484.58 162
18485.87 171
18487.15 170
18488.44 176
18489.72 176
18491.01 180
18492.29 173
18493.58 171
18494.86 179
18496.15 177
18497.43 169
18498.72 167
18500.00 166
18501.29 172
18502.57 170
18503.86 163
18505.14 163
18506.43 157
18507.71 164
18509.00 163
18510.28 170
18511.57 132
18512.85 160
18514.14 165
18515.42 166
18516.71 166
18518.00 164
18519.28 142
18520.57 175
18521.85 185
18523.14 184
18524.43 148
18525.71 154
18527.00 170
18528.28 168
18529.57 168
18530.86 157
18532.14 178
18533.43 167
18534.71 183
18536.00 147
18537.29 150
18538.57 176
18539.86 168
18541.15 157
18542.43 161
18543.72 156
18545.01 176
18546.29 162
18547.58 174
18548.87 174
18550.15 152
18551.44 173
18552.73 172
18554.01 164
18555.30 172
18556.59 159
18557.88 178
18559.16 190
18560.45 183
18561.74 183
18563.02 153
18564.31 150
18565.60 162
18566.89 170
18568.17 153
18569.46 140
18570.75 174
18572.04 159
18573.32 157
18574.61 147
18575.90 176
18577.19 177
18578.48 167
18579.76 179
18581.05 172
18582.34 162
18583.63 166
18584.92 159
18586.20 152
18587.49 150
18588.78 171
18590.07 182
18591.36 185
18592.64 163
18593.93 165
18595.22 190
18596.51 195
18597.80 168
18599.09 169
18600.38 172
18601.66 195
18602.95 176
18604.24 178
18605.53 173
18606.82 176
18608.11 167
18609.40 155
18610.69 181
18611.98 176
18613.26 163
18614.55 168
18615.84 167
18617.13 166
18618.42 152
18619.71 156
18621.00 152
18622.29 183
18623.58 172
18624.87 180
18626.16 187
18627.45 175
18628.74 169
18630.03 180
18631.32 172
18632.61 183
18633.89 171
18635.18 158
18636.47 171
18637.76 167
18639.05 180
18640.34 170
18641.63 164
18642.92 162
18644.21 160
18645.50 148
18646.79 168
18648.09 150
18649.38 159
18650.67 148
18651.96 154
18653.25 141
18654.54 150
18655.83 168
18657.12 158
18658.41 142
18659.70 160
18660.99 152
18662.28 142
18663.57 143
18664.86 144
18666.15 152
18667.44 147
18668.74 154
18670.03 151
18671.32 174
18672.61 150
18673.90 136
18675.19 152
18676.48 153
18677.77 144
18679.06 158
18680.36 170
18681.65 151
18682.94 170
18684.23 148
18685.52 141
18686.81 152
18688.11 146
18689.40 147
18690.69 167
18691.98 171
18693.27 158
18694.56 152
18695.86 151
18697.15 140
18698.44 140
18699.73 166
18701.02 161
18702.32 154
18703.61 138
18704.90 130
18706.19 151
18707.48 142
18708.78 135
18710.07 153
18711.36 148
18712.65 154
18713.95 144
18715.24 177
18716.53 113
18717.83 142
18719.12 146
18720.41 149
18721.70 148
18723.00 138
18724.29 146
18725.58 142
18726.87 149
18728.17 156
18729.46 169
18730.75 170
18732.05 142
18733.34 160
18734.63 151
18735.93 143
18737.22 156
18738.51 161
18739.81 161
18741.10 170
18742.39 141
18743.69 154
18744.98 169
18746.27 155
18747.57 121
18748.86 160
18750.16 157
18751.45 151
18752.74 153
18754.04 143
18755.33 151
18756.63 153
18757.92 143
18759.21 139
18760.51 158
18761.80 152
18763.10 140
18764.39 140
18765.69 147
18766.98 120
18768.27 135
18769.57 149
18770.86 145
18772.16 141
18773.45 134
18774.75 131
18776.04 155
18777.34 150
18778.63 126
18779.93 132
18781.22 132
18782.52 154
18783.81 121
18785.11 152
18786.40 154
18787.70 129
18788.99 143
18790.29 135
18791.58 141
18792.88 144
18794.17 147
18795.47 139
18796.76 148
18798.06 159
18799.35 169
18800.65 170
18801.94 144
18803.24 173
18804.54 156
18805.83 167
18807.13 161
18808.42 145
18809.72 148
18811.01 143
18812.31 145
18813.61 137
18814.90 159
18816.20 137
18817.49 158
18818.79 150
18820.09 145
18821.38 149
18822.68 152
18823.98 145
18825.27 145
18826.57 143
18827.87 127
18829.16 145
18830.46 147
18831.75 130
18833.05 138
18834.35 155
18835.64 148
18836.94 175
18838.24 157
18839.54 130
18840.83 142
18842.13 163
18843.43 156
18844.72 134
18846.02 138
18847.32 140
18848.61 132
18849.91 146
18851.21 126
18852.51 139
18853.80 139
18855.10 133
18856.40 146
18857.70 144
18858.99 129
18860.29 143
18861.59 147
18862.89 144
18864.18 143
18865.48 146
18866.78 124
18868.08 151
18869.38 145
18870.67 138
18871.97 126
18873.27 130
18874.57 137
18875.87 125
18877.16 129
18878.46 150
18879.76 163
18881.06 137
18882.36 154
18883.66 154
18884.95 153
18886.25 144
18887.55 126
18888.85 143
18890.15 152
18891.45 160
18892.75 141
18894.04 144
18895.34 144
18896.64 152
18897.94 160
18899.24 163
18900.54 147
18901.84 143
18903.14 131
18904.44 145
18905.74 148
18907.03 141
18908.33 155
18909.63 143
18910.93 157
18912.23 154
18913.53 148
18914.83 141
18916.13 180
18917.43 147
18918.73 151
18920.03 156
18921.33 144
18922.63 134
18923.93 164
18925.23 139
18926.53 142
18927.83 128
18929.13 135
18930.43 143
18931.73 126
18933.03 157
18934.33 142
18935.63 141
18936.93 136
18938.23 153
18939.53 156
18940.83 141
18942.13 131
18943.43 136
18944.73 143
18946.03 140
18947.33 144
18948.63 150
18949.93 158
18951.23 135
18952.53 148
18953.84 132
18955.14 142
18956.44 156
18957.74 140
18959.04 138
18960.34 129
18961.64 118
18962.94 144
18964.24 152
18965.54 143
18966.85 131
18968.15 150
18969.45 154
18970.75 133
18972.05 146
18973.35 123
18974.65 143
18975.96 137
18977.26 127
18978.56 148
18979.86 125
18981.16 133
18982.46 144
18983.77 153
18985.07 134
18986.37 131
18987.67 163
18988.97 143
18990.28 138
18991.58 144
18992.88 148
18994.18 154
18995.49 146
18996.79 140
18998.09 141
18999.39 143
19000.69 150
19002.00 155
19003.30 140
19004.60 150
19005.90 158
19007.21 144
19008.51 136
19009.81 121
19011.12 130
19012.42 128
19013.72 153
19015.02 125
19016.33 130
19017.63 162
19018.93 150
19020.24 144
19021.54 148
19022.84 154
19024.15 147
19025.45 162
19026.75 135
19028.06 132
19029.36 126
19030.66 128
19031.97 135
19033.27 139
19034.57 138
19035.88 159
19037.18 150
19038.48 119
19039.79 133
19041.09 150
19042.40 153
19043.70 124
19045.00 137
19046.31 148
19047.61 154
19048.92 128
19050.22 136
19051.52 143
19052.83 132
19054.13 135
19055.44 136
19056.74 136
19058.05 144
19059.35 129
19060.65 132
19061.96 148
19063.26 127
19064.57 140
19065.87 144
19067.18 136
19068.48 139
19069.79 128
19071.09 136
19072.40 146
19073.70 139
19075.01 161
19076.31 150
19077.62 135
19078.92 137
19080.23 142
19081.53 138
19082.84 128
19084.14 135
19085.45 146
19086.75 143
19088.06 132
19089.36 164
19090.67 140
19091.98 148
19093.28 119
19094.59 146
19095.89 137
19097.20 121
19098.50 135
19099.81 143
19101.12 135
19102.42 135
19103.73 147
19105.03 136
19106.34 144
19107.65 144
19108.95 150
19110.26 159
19111.56 147
19112.87 123
19114.18 127
19115.48 150
19116.79 137
19118.10 150
19119.40 166
19120.71 149
19122.02 133
19123.32 129
19124.63 139
19125.94 136
19127.24 129
19128.55 151
19129.86 139
19131.16 164
19132.47 145
19133.78 146
19135.08 134
19136.39 144
19137.70 126
19139.01 156
19140.31 121
19141.62 129
19142.93 137
19144.23 133
19145.54 140
19146.85 137
19148.16 155
19149.46 141
19150.77 142
19152.08 144
19153.39 158
19154.69 129
19156.00 134
19157.31 135
19158.62 154
19159.93 148
19161.23 127
19162.54 128
19163.85 151
19165.16 159
19166.47 133
19167.77 121
19169.08 121
19170.39 124
19171.70 122
19173.01 149
19174.32 143
19175.62 134
19176.93 137
19178.24 165
19179.55 129
19180.86 132
19182.17 134
19183.48 151
19184.78 157
19186.09 128
19187.40 158
19188.71 126
19190.02 127
19191.33 133
19192.64 141
19193.95 140
19195.26 135
19196.56 143
19197.87 170
19199.18 125
19200.49 118
19201.80 146
19203.11 144
19204.42 145
19205.73 157
19207.04 151
19208.35 142
19209.66 136
19210.97 137
19212.28 161
19213.59 136
19214.90 119
19216.21 144
19217.52 141
19218.83 140
19220.14 130
19221.45 133
19222.76 141
19224.07 157
19225.38 127
19226.69 125
19228.00 145
19229.31 142
19230.62 138
19231.93 138
19233.24 133
19234.55 141
19235.86 127
19237.17 152
19238.48 153
19239.79 129
19241.10 140
19242.41 144
19243.72 135
19245.03 134
19246.35 131
19247.66 134
19248.97 134
19250.28 130
19251.59 139
19252.90 138
19254.21 136
19255.52 123
19256.83 164
19258.14 139
19259.46 156
19260.77 152
19262.08 128
19263.39 122
19264.70 136
19266.01 135
19267.32 139
19268.64 143
19269.95 118
19271.26 153
19272.57 122
19273.88 138
19275.20 133
19276.51 155
19277.82 150
19279.13 144
19280.44 123
19281.75 129
19283.07 105
19284.38 136
19285.69 145
19287.00 146
19288.32 144
19289.63 136
19290.94 139
19292.25 147
19293.57 126
19294.88 136
19296.19 141
19297.50 141
19298.82 138
19300.13 137
19301.44 173
19302.75 128
19304.07 142
19305.38 122
19306.69 135
19308.01 137
19309.32 117
19310.63 133
19311.94 117
19313.26 147
19314.57 135
19315.88 132
19317.20 131
19318.51 119
19319.82 145
19321.14 139
19322.45 111
19323.76 120
19325.08 137
19326.39 123
19327.70 132
19329.02 137
19330.33 152
19331.65 126
19332.96 133
19334.27 134
19335.59 127
19336.90 150
19338.22 143
19339.53 125
19340.84 139
19342.16 124
19343.47 137
19344.79 134
19346.10 126
19347.41 115
19348.73 138
19350.04 123
19351.36 147
19352.67 147
19353.99 127
19355.30 154
19356.62 148
19357.93 144
19359.25 130
19360.56 139
19361.87 149
19363.19 122
19364.50 132
19365.82 149
19367.13 142
19368.45 116
19369.76 131
19371.08 124
19372.39 138
19373.71 138
19375.02 149
19376.34 134
19377.66 123
19378.97 115
19380.29 141
19381.60 131
19382.92 139
19384.23 129
19385.55 135
19386.86 137
19388.18 133
19389.50 131
19390.81 123
19392.13 125
19393.44 130
19394.76 144
19396.07 141
19397.39 144
19398.71 142
19400.02 140
19401.34 123
19402.65 140
19403.97 128
19405.29 119
19406.60 109
19407.92 115
19409.24 109
19410.55 121
19411.87 144
19413.19 117
19414.50 113
19415.82 116
19417.14 136
19418.45 111
19419.77 132
19421.09 125
19422.40 123
19423.72 108
19425.04 122
19426.35 129
19427.67 131
19428.99 150
19430.30 152
19431.62 143
19432.94 115
19434.26 146
19435.57 134
19436.89 129
19438.21 129
19439.53 143
19440.84 152
19442.16 131
19443.48 128
19444.80 134
19446.11 114
19447.43 125
19448.75 138
19450.07 140
19451.38 132
19452.70 130
19454.02 138
19455.34 129
19456.66 129
19457.97 109
19459.29 127
19460.61 125
19461.93 138
19463.25 141
19464.57 133
19465.88 128
19467.20 159
19468.52 139
19469.84 149
19471.16 130
19472.48 111
19473.79 134
19475.11 123
19476.43 126
19477.75 120
19479.07 132
19480.39 161
19481.71 131
19483.03 146
19484.34 158
19485.66 123
19486.98 136
19488.30 137
19489.62 151
19490.94 141
19492.26 132
19493.58 145
19494.90 152
19496.22 136
19497.54 125
19498.86 137
19500.18 136
19501.50 119
19502.81 131
19504.13 133
19505.45 122
19506.77 126
19508.09 146
19509.41 148
19510.73 130
19512.05 141
19513.37 139
19514.69 141
19516.01 134
19517.33 122
19518.65 148
19519.97 128
19521.29 134
19522.61 117
19523.93 123
19525.25 118
19526.57 120
19527.89 133
19529.22 145
19530.54 135
19531.86 136
19533.18 133
19534.50 131
19535.82 133
19537.14 122
19538.46 146
19539.78 128
19541.10 145
19542.42 138
19543.74 130
19545.06 131
19546.39 126
19547.71 121
19549.03 127
19550.35 122
19551.67 138
19552.99 136
19554.31 127
19555.63 115
19556.96 128
19558.28 141
19559.60 169
19560.92 151
19562.24 131
19563.56 136
19564.88 114
19566.21 145
19567.53 123
19568.85 136
19570.17 138
19571.49 132
19572.82 146
19574.14 134
19575.46 134
19576.78 137
19578.10 158
19579.43 145
19580.75 120
19582.07 138
19583.39 153
19584.72 133
19586.04 136
19587.36 123
19588.68 161
19590.01 146
19591.33 133
19592.65 114
19593.97 127
19595.30 155
19596.62 137
19597.94 134
19599.26 138
19600.59 123
19601.91 131
19603.23 118
19604.56 132
19605.88 130
19607.20 129
19608.53 144
19609.85 141
19611.17 129
19612.49 121
19613.82 126
19615.14 139
19616.47 140
19617.79 141
19619.11 124
19620.44 145
19621.76 149
19623.08 137
19624.41 119
19625.73 118
19627.05 122
19628.38 141
19629.70 111
19631.03 118
19632.35 139
19633.67 127
19635.00 126
19636.32 140
19637.65 127
19638.97 118
19640.29 117
19641.62 135
19642.94 128
19644.27 131
19645.59 138
19646.92 144
19648.24 155
19649.57 118
19650.89 147
19652.21 147
19653.54 135
19654.86 135
19656.19 145
19657.51 133
19658.84 137
19660.16 118
19661.49 149
19662.81 129
19664.14 127
19665.46 130
19666.79 116
19668.11 140
19669.44 134
19670.76 121
19672.09 137
19673.41 139
19674.74 122
19676.07 130
19677.39 142
19678.72 131
19680.04 132
19681.37 138
19682.69 121
19684.02 135
19685.34 133
19686.67 158
19688.00 135
19689.32 133
19690.65 122
19691.97 126
19693.30 148
19694.63 133
19695.95 164
19697.28 133
19698.60 139
19699.93 134
19701.26 140
19702.58 138
19703.91 142
19705.24 143
19706.56 132
19707.89 155
19709.22 135
19710.54 116
19711.87 132
19713.20 134
19714.52 147
19715.85 142
19717.18 135
19718.50 117
19719.83 124
19721.16 147
19722.48 127
19723.81 123
19725.14 138
19726.47 148
19727.79 140
19729.12 136
19730.45 159
19731.77 149
19733.10 166
19734.43 147
19735.76 128
19737.08 120
19738.41 126
19739.74 142
19741.07 133
19742.39 115
19743.72 117
19745.05 137
19746.38 148
19747.71 150
19749.03 128
19750.36 139
19751.69 135
19753.02 131
19754.35 124
19755.67 137
19757.00 131
19758.33 133
19759.66 130
19760.99 132
19762.31 113
19763.64 118
19764.97 119
19766.30 135
19767.63 125
19768.96 130
19770.29 148
19771.61 135
19772.94 130
19774.27 125
19775.60 130
19776.93 145
19778.26 131
19779.59 129
19780.92 127
19782.25 122
19783.57 124
19784.90 145
19786.23 139
19787.56 141
19788.89 130
19790.22 130
19791.55 136
19792.88 143
19794.21 148
19795.54 137
19796.87 109
19798.20 147
19799.53 130
19800.86 132
19802.19 115
19803.52 131
19804.85 125
19806.18 133
19807.50 145
19808.83 136
19810.16 132
19811.49 128
19812.82 139
19814.15 134
19815.49 122
19816.82 112
19818.15 109
19819.48 123
19820.81 130
19822.14 122
19823.47 117
19824.80 132
19826.13 138
19827.46 130
19828.79 118
19830.12 127
19831.45 142
19832.78 138
19834.11 130
19835.44 132
19836.77 132
19838.10 144
19839.44 131
19840.77 120
19842.10 133
19843.43 112
19844.76 129
19846.09 136
19847.42 123
19848.75 134
19850.08 130
19851.42 145
19852.75 129
19854.08 118
19855.41 142
19856.74 146
19858.07 129
19859.40 138
19860.74 135
19862.07 131
19863.40 138
19864.73 127
19866.06 130
19867.40 148
19868.73 125
19870.06 124
19871.39 130
19872.72 115
19874.06 125
19875.39 145
19876.72 119
19878.05 115
19879.38 131
19880.72 138
19882.05 126
19883.38 127
19884.71 120
19886.05 123
19887.38 115
19888.71 127
19890.04 134
19891.38 143
19892.71 129
19894.04 133
19895.38 153
19896.71 147
19898.04 144
19899.37 118
19900.71 116
19902.04 141
19903.37 168
19904.71 135
19906.04 142
19907.37 123
19908.71 135
19910.04 133
19911.37 127
19912.71 137
19914.04 133
19915.37 129
19916.71 125
19918.04 139
19919.37 118
19920.71 134
19922.04 154
19923.37 151
19924.71 135
19926.04 133
19927.38 117
19928.71 144
19930.04 141
19931.38 145
19932.71 132
19934.05 138
19935.38 138
19936.71 129
19938.05 139
19939.38 144
19940.72 123
19942.05 125
19943.39 159
19944.72 119
19946.06 135
19947.39 126
19948.72 151
19950.06 117
19951.39 126
19952.73 122
19954.06 136
19955.40 134
19956.73 122
19958.07 134
19959.40 132
19960.74 143
19962.07 141
19963.41 166
19964.74 152
19966.08 151
19967.41 147
19968.75 134
19970.08 126
19971.42 126
19972.76 126
19974.09 130
19975.43 144
19976.76 122
19978.10 143
19979.43 141
19980.77 136
19982.10 135
19983.44 148
19984.78 137
19986.11 146
19987.45 141
19988.78 117
19990.12 140
19991.46 140
19992.79 130
19994.13 157
19995.46 139
19996.80 141
19998.14 155
19999.47 144
20000.81 137
20002.15 136
20003.48 150
20004.82 152
20006.16 147
20007.49 146
20008.83 141
20010.17 142
20011.50 119
20012.84 144
20014.18 153
20015.51 141
20016.85 149
20018.19 145
20019.52 137
20020.86 138
20022.20 137
20023.53 153
20024.87 130
20026.21 131
20027.55 144
20028.88 152
20030.22 140
20031.56 142
20032.90 138
20034.23 146
20035.57 130
20036.91 158
20038.25 154
20039.58 137
20040.92 145
20042.26 137
20043.60 132
20044.93 136
20046.27 129
20047.61 135
20048.95 134
20050.29 133
20051.62 148
20052.96 130
20054.30 126
20055.64 134
20056.98 146
20058.32 119
20059.65 135
20060.99 135
20062.33 151
20063.67 146
20065.01 137
20066.35 139
20067.68 129
20069.02 153
20070.36 152
20071.70 145
20073.04 125
20074.38 136
20075.72 129
20077.06 128
20078.40 145
20079.73 132
20081.07 138
20082.41 145
20083.75 155
20085.09 115
20086.43 152
20087.77 139
20089.11 161
20090.45 132
20091.79 133
20093.13 151
20094.47 141
20095.81 141
20097.15 150
20098.48 140
20099.82 120
20101.16 129
20102.50 155
20103.84 139
20105.18 141
20106.52 150
20107.86 125
20109.20 162
20110.54 159
20111.88 153
20113.22 148
20114.56 151
20115.90 131
20117.24 157
20118.58 153
20119.93 151
20121.27 136
20122.61 146
20123.95 138
20125.29 147
20126.63 145
20127.97 130
20129.31 153
20130.65 146
20131.99 150
20133.33 136
20134.67 133
20136.01 143
