# Supplementary material for: MALDI-TOF MS typing enables the classification of brewing yeasts of the genus Saccharomyces to major beer styles
Source: PLoS One. 2017 Aug 9;12(8):e0181694. doi: 10.1371/journal.pone.0181694 (PMC5549903; doi:10.1371/journal.pone.0181694)
Supplement: S8 File — The directory includes 90 raw files and was zipped to “.zip”; the folder has three strains with 30 spectra per strain; S1 Text explains the raw files with an example and Table 1 represents the yeast strains used within the experiment. (ZIP) [file pone.0181694.s011.zip › 22-24/30281-168-Lag-Lag-Lag-YPG-18h-E-E_2016-09-23_8_0_C10_1.dat]

1999.90 1184
2000.32 1174
2000.75 1212
2001.17 1270
2001.59 1215
2002.01 1200
2002.43 1196
2002.86 1102
2003.28 1071
2003.70 1005
2004.12 946
2004.54 955
2004.97 984
2005.39 969
2005.81 971
2006.23 958
2006.66 942
2007.08 981
2007.50 949
2007.92 958
2008.35 926
2008.77 952
2009.19 1041
2009.61 1030
2010.04 1023
2010.46 1008
2010.88 942
2011.31 973
2011.73 928
2012.15 901
2012.57 906
2013.00 890
2013.42 884
2013.84 884
2014.27 908
2014.69 863
2015.11 921
2015.54 900
2015.96 973
2016.38 884
2016.81 918
2017.23 1012
2017.65 970
2018.08 974
2018.50 1014
2018.93 999
2019.35 950
2019.77 936
2020.20 969
2020.62 994
2021.04 951
2021.47 941
2021.89 1020
2022.32 994
2022.74 906
2023.17 926
2023.59 957
2024.01 931
2024.44 894
2024.86 907
2025.29 865
2025.71 917
2026.14 835
2026.56 934
2026.98 949
2027.41 986
2027.83 1002
2028.26 892
2028.68 844
2029.11 840
2029.53 876
2029.96 932
2030.38 941
2030.81 933
2031.23 913
2031.66 889
2032.08 940
2032.51 947
2032.93 909
2033.36 920
2033.78 938
2034.21 850
2034.63 848
2035.06 902
2035.49 912
2035.91 896
2036.34 921
2036.76 912
2037.19 882
2037.61 934
2038.04 932
2038.47 865
2038.89 857
2039.32 898
2039.74 875
2040.17 899
2040.59 879
2041.02 891
2041.45 908
2041.87 855
2042.30 908
2042.73 964
2043.15 964
2043.58 999
2044.00 1037
2044.43 989
2044.86 970
2045.28 895
2045.71 958
2046.14 919
2046.56 934
2046.99 932
2047.42 911
2047.84 933
2048.27 886
2048.70 884
2049.12 942
2049.55 914
2049.98 896
2050.40 901
2050.83 898
2051.26 920
2051.69 921
2052.11 941
2052.54 885
2052.97 824
2053.40 848
2053.82 927
2054.25 895
2054.68 882
2055.10 934
2055.53 917
2055.96 849
2056.39 907
2056.82 942
2057.24 976
2057.67 979
2058.10 929
2058.53 1031
2058.95 959
2059.38 955
2059.81 986
2060.24 922
2060.67 998
2061.09 1034
2061.52 1038
2061.95 1039
2062.38 1046
2062.81 1008
2063.24 1063
2063.66 1069
2064.09 1079
2064.52 1155
2064.95 1298
2065.38 1405
2065.81 1586
2066.24 1454
2066.66 1511
2067.09 1463
2067.52 1399
2067.95 1378
2068.38 1216
2068.81 1155
2069.24 1058
2069.67 1033
2070.10 975
2070.52 983
2070.95 984
2071.38 1030
2071.81 1021
2072.24 995
2072.67 959
2073.10 989
2073.53 918
2073.96 918
2074.39 968
2074.82 1027
2075.25 971
2075.68 985
2076.11 904
2076.54 942
2076.97 1076
2077.40 1036
2077.83 1077
2078.26 1012
2078.69 1003
2079.12 1005
2079.55 1061
2079.98 1056
2080.41 1083
2080.84 1017
2081.27 1035
2081.70 971
2082.13 1013
2082.56 998
2082.99 1041
2083.42 1075
2083.85 1082
2084.28 1041
2084.71 938
2085.14 918
2085.57 994
2086.00 980
2086.43 936
2086.86 958
2087.29 929
2087.73 1014
2088.16 1001
2088.59 961
2089.02 872
2089.45 844
2089.88 949
2090.31 895
2090.74 879
2091.17 928
2091.61 947
2092.04 944
2092.47 867
2092.90 945
2093.33 941
2093.76 955
2094.19 949
2094.63 912
2095.06 875
2095.49 830
2095.92 915
2096.35 912
2096.78 918
2097.22 916
2097.65 942
2098.08 978
2098.51 955
2098.94 994
2099.38 966
2099.81 844
2100.24 874
2100.67 878
2101.11 845
2101.54 823
2101.97 823
2102.40 813
2102.83 900
2103.27 921
2103.70 860
2104.13 862
2104.56 903
2105.00 963
2105.43 998
2105.86 979
2106.30 954
2106.73 982
2107.16 924
2107.59 916
2108.03 992
2108.46 1001
2108.89 949
2109.33 1026
2109.76 974
2110.19 945
2110.63 968
2111.06 893
2111.49 943
2111.93 947
2112.36 897
2112.79 853
2113.23 860
2113.66 915
2114.09 979
2114.53 911
2114.96 920
2115.40 924
2115.83 886
2116.26 885
2116.70 880
2117.13 910
2117.56 928
2118.00 866
2118.43 863
2118.87 898
2119.30 871
2119.73 905
2120.17 916
2120.60 909
2121.04 861
2121.47 908
2121.91 918
2122.34 947
2122.78 929
2123.21 957
2123.64 1021
2124.08 965
2124.51 932
2124.95 931
2125.38 944
2125.82 896
2126.25 929
2126.69 890
2127.12 876
2127.56 850
2127.99 854
2128.43 932
2128.86 1016
2129.30 1009
2129.73 1039
2130.17 1022
2130.60 976
2131.04 1022
2131.47 997
2131.91 1003
2132.35 1016
2132.78 1048
2133.22 1027
2133.65 992
2134.09 953
2134.52 938
2134.96 979
2135.40 944
2135.83 922
2136.27 895
2136.70 963
2137.14 935
2137.57 919
2138.01 934
2138.45 944
2138.88 907
2139.32 880
2139.76 884
2140.19 962
2140.63 919
2141.06 886
2141.50 843
2141.94 902
2142.37 883
2142.81 840
2143.25 958
2143.68 903
2144.12 903
2144.56 972
2144.99 888
2145.43 892
2145.87 880
2146.30 908
2146.74 885
2147.18 956
2147.62 971
2148.05 963
2148.49 1064
2148.93 1075
2149.36 1094
2149.80 1111
2150.24 1217
2150.68 1203
2151.11 1127
2151.55 1160
2151.99 1173
2152.43 1199
2152.86 1228
2153.30 1122
2153.74 1112
2154.18 1093
2154.61 1098
2155.05 989
2155.49 1023
2155.93 1038
2156.37 1004
2156.80 985
2157.24 978
2157.68 1021
2158.12 995
2158.56 965
2158.99 985
2159.43 921
2159.87 972
2160.31 970
2160.75 975
2161.19 923
2161.62 1010
2162.06 991
2162.50 1003
2162.94 995
2163.38 1010
2163.82 1065
2164.26 1043
2164.69 1083
2165.13 1041
2165.57 1151
2166.01 1140
2166.45 1168
2166.89 1183
2167.33 1171
2167.77 1126
2168.21 1182
2168.65 1193
2169.08 1174
2169.52 1115
2169.96 1027
2170.40 1058
2170.84 1090
2171.28 1121
2171.72 1120
2172.16 1154
2172.60 1120
2173.04 1124
2173.48 1109
2173.92 1132
2174.36 1118
2174.80 1110
2175.24 1155
2175.68 1186
2176.12 1182
2176.56 1137
2177.00 1170
2177.44 1206
2177.88 1152
2178.32 1201
2178.76 1113
2179.20 1083
2179.64 1087
2180.08 1088
2180.52 1052
2180.96 1127
2181.40 1082
2181.84 989
2182.28 1036
2182.72 968
2183.16 1012
2183.60 1074
2184.04 1007
2184.48 968
2184.93 916
2185.37 958
2185.81 963
2186.25 1006
2186.69 974
2187.13 980
2187.57 1001
2188.01 985
2188.45 975
2188.89 1038
2189.34 1049
2189.78 993
2190.22 993
2190.66 1054
2191.10 1018
2191.54 998
2191.98 1078
2192.43 1071
2192.87 991
2193.31 1119
2193.75 1041
2194.19 1083
2194.63 1104
2195.08 1156
2195.52 1236
2195.96 1219
2196.40 1171
2196.84 1225
2197.29 1157
2197.73 1172
2198.17 1097
2198.61 1111
2199.06 1091
2199.50 1085
2199.94 1064
2200.38 1073
2200.82 985
2201.27 914
2201.71 958
2202.15 1090
2202.59 996
2203.04 923
2203.48 1031
2203.92 1044
2204.37 1089
2204.81 1165
2205.25 1151
2205.69 1108
2206.14 1099
2206.58 1079
2207.02 1186
2207.47 1125
2207.91 1071
2208.35 1092
2208.80 1128
2209.24 1203
2209.68 1139
2210.13 1196
2210.57 1295
2211.01 1307
2211.46 1241
2211.90 1195
2212.34 1173
2212.79 1217
2213.23 1144
2213.67 1154
2214.12 1171
2214.56 1149
2215.01 1148
2215.45 1031
2215.89 1124
2216.34 1111
2216.78 1101
2217.23 1067
2217.67 989
2218.11 1013
2218.56 1024
2219.00 981
2219.45 1085
2219.89 1034
2220.34 1040
2220.78 1052
2221.22 1017
2221.67 1111
2222.11 1101
2222.56 1111
2223.00 1090
2223.45 1172
2223.89 1105
2224.34 1177
2224.78 1118
2225.23 1156
2225.67 1168
2226.12 1132
2226.56 1173
2227.01 1113
2227.45 1225
2227.90 1138
2228.34 1223
2228.79 1236
2229.23 1173
2229.68 1124
2230.12 1141
2230.57 1174
2231.01 1151
2231.46 1186
2231.90 1199
2232.35 1214
2232.80 1185
2233.24 1231
2233.69 1216
2234.13 1216
2234.58 1235
2235.02 1206
2235.47 1142
2235.92 1125
2236.36 1058
2236.81 1044
2237.25 1066
2237.70 1023
2238.15 992
2238.59 1037
2239.04 1057
2239.49 1007
2239.93 964
2240.38 970
2240.82 980
2241.27 967
2241.72 991
2242.16 985
2242.61 1004
2243.06 963
2243.50 978
2243.95 961
2244.40 1002
2244.84 1022
2245.29 955
2245.74 1066
2246.19 1047
2246.63 951
2247.08 991
2247.53 982
2247.97 916
2248.42 925
2248.87 948
2249.32 934
2249.76 1004
2250.21 1023
2250.66 1030
2251.10 1014
2251.55 1013
2252.00 1101
2252.45 1017
2252.89 1066
2253.34 1077
2253.79 1009
2254.24 1052
2254.69 1029
2255.13 1027
2255.58 978
2256.03 1039
2256.48 983
2256.93 1049
2257.37 1056
2257.82 1058
2258.27 988
2258.72 969
2259.17 1058
2259.61 995
2260.06 983
2260.51 1085
2260.96 1227
2261.41 1226
2261.86 1281
2262.31 1365
2262.75 1330
2263.20 1322
2263.65 1356
2264.10 1346
2264.55 1358
2265.00 1285
2265.45 1239
2265.90 1245
2266.34 1262
2266.79 1233
2267.24 1241
2267.69 1151
2268.14 1143
2268.59 1184
2269.04 1205
2269.49 1208
2269.94 1156
2270.39 1197
2270.84 1267
2271.29 1349
2271.74 1353
2272.18 1318
2272.63 1358
2273.08 1303
2273.53 1272
2273.98 1298
2274.43 1336
2274.88 1371
2275.33 1407
2275.78 1459
2276.23 1478
2276.68 1529
2277.13 1657
2277.58 1611
2278.03 1623
2278.48 1514
2278.93 1507
2279.38 1489
2279.83 1312
2280.28 1308
2280.73 1227
2281.19 1197
2281.64 1189
2282.09 1170
2282.54 1147
2282.99 1135
2283.44 1095
2283.89 1184
2284.34 1110
2284.79 1133
2285.24 1154
2285.69 1069
2286.14 1024
2286.59 997
2287.04 1062
2287.50 1176
2287.95 1152
2288.40 1203
2288.85 1268
2289.30 1353
2289.75 1518
2290.20 1534
2290.65 1584
2291.11 1709
2291.56 1728
2292.01 1696
2292.46 1764
2292.91 1702
2293.36 1720
2293.82 1677
2294.27 1594
2294.72 1625
2295.17 1574
2295.62 1569
2296.07 1457
2296.53 1334
2296.98 1250
2297.43 1302
2297.88 1246
2298.33 1178
2298.79 1146
2299.24 1113
2299.69 1120
2300.14 1068
2300.60 1099
2301.05 1128
2301.50 1020
2301.95 998
2302.41 1013
2302.86 1021
2303.31 1012
2303.76 952
2304.22 1020
2304.67 1065
2305.12 1077
2305.57 955
2306.03 1035
2306.48 1089
2306.93 1074
2307.39 1119
2307.84 1083
2308.29 1163
2308.75 1227
2309.20 1218
2309.65 1223
2310.11 1157
2310.56 1177
2311.01 1240
2311.47 1305
2311.92 1229
2312.37 1193
2312.83 1147
2313.28 1166
2313.73 1140
2314.19 1103
2314.64 1125
2315.09 1204
2315.55 1179
2316.00 1164
2316.46 1173
2316.91 1112
2317.36 1131
2317.82 1135
2318.27 1096
2318.73 1100
2319.18 1166
2319.63 1211
2320.09 1204
2320.54 1277
2321.00 1206
2321.45 1223
2321.91 1242
2322.36 1202
2322.82 1274
2323.27 1279
2323.72 1270
2324.18 1413
2324.63 1449
2325.09 1584
2325.54 1555
2326.00 1594
2326.45 1652
2326.91 1625
2327.36 1571
2327.82 1525
2328.27 1432
2328.73 1379
2329.18 1248
2329.64 1193
2330.09 1269
2330.55 1255
2331.00 1128
2331.46 1171
2331.92 1154
2332.37 1135
2332.83 1095
2333.28 1054
2333.74 1136
2334.19 1135
2334.65 1070
2335.10 1119
2335.56 1103
2336.02 1079
2336.47 1070
2336.93 1062
2337.38 1039
2337.84 1121
2338.30 1142
2338.75 1098
2339.21 1098
2339.66 1105
2340.12 1220
2340.58 1170
2341.03 1093
2341.49 1105
2341.95 1164
2342.40 1114
2342.86 1156
2343.32 1143
2343.77 1140
2344.23 1157
2344.68 1151
2345.14 1138
2345.60 1133
2346.06 1235
2346.51 1201
2346.97 1198
2347.43 1237
2347.88 1192
2348.34 1127
2348.80 1253
2349.25 1235
2349.71 1152
2350.17 1182
2350.63 1149
2351.08 1224
2351.54 1113
2352.00 1067
2352.46 1079
2352.91 1122
2353.37 1077
2353.83 1055
2354.29 1079
2354.74 1017
2355.20 974
2355.66 995
2356.12 1048
2356.57 1031
2357.03 1008
2357.49 1016
2357.95 1041
2358.41 1096
2358.86 1060
2359.32 1096
2359.78 1181
2360.24 1091
2360.70 1183
2361.15 1196
2361.61 1184
2362.07 1142
2362.53 1145
2362.99 1198
2363.45 1212
2363.91 1204
2364.36 1170
2364.82 1189
2365.28 1136
2365.74 1164
2366.20 1157
2366.66 1151
2367.12 1209
2367.57 1230
2368.03 1242
2368.49 1227
2368.95 1172
2369.41 1171
2369.87 1130
2370.33 1145
2370.79 1112
2371.25 1118
2371.71 1093
2372.17 1043
2372.63 1077
2373.09 1017
2373.54 1016
2374.00 1073
2374.46 1009
2374.92 1026
2375.38 1136
2375.84 1144
2376.30 1102
2376.76 1059
2377.22 1130
2377.68 1075
2378.14 1094
2378.60 1073
2379.06 1100
2379.52 1056
2379.98 1084
2380.44 1133
2380.90 1134
2381.36 1161
2381.82 1098
2382.28 1052
2382.74 1172
2383.20 1167
2383.66 1195
2384.12 1138
2384.59 1102
2385.05 1156
2385.51 1084
2385.97 1084
2386.43 1128
2386.89 1139
2387.35 1093
2387.81 1114
2388.27 1095
2388.73 1108
2389.19 1133
2389.65 1142
2390.12 1130
2390.58 1118
2391.04 1132
2391.50 1082
2391.96 1152
2392.42 1174
2392.88 1164
2393.34 1094
2393.81 1005
2394.27 1048
2394.73 1059
2395.19 1014
2395.65 1072
2396.11 1141
2396.57 1059
2397.04 1094
2397.50 1047
2397.96 1052
2398.42 1106
2398.88 1149
2399.35 1187
2399.81 1201
2400.27 1122
2400.73 1026
2401.19 1019
2401.66 1045
2402.12 1108
2402.58 1014
2403.04 948
2403.51 946
2403.97 989
2404.43 998
2404.89 1005
2405.36 1055
2405.82 1045
2406.28 1065
2406.74 1036
2407.21 1043
2407.67 1105
2408.13 1030
2408.59 1016
2409.06 1056
2409.52 1048
2409.98 966
2410.45 930
2410.91 1007
2411.37 970
2411.84 993
2412.30 939
2412.76 958
2413.23 927
2413.69 932
2414.15 965
2414.62 990
2415.08 1020
2415.54 1097
2416.01 1088
2416.47 1109
2416.93 1055
2417.40 1039
2417.86 1094
2418.32 1072
2418.79 1116
2419.25 1170
2419.72 1103
2420.18 1092
2420.64 1140
2421.11 1148
2421.57 1113
2422.04 1150
2422.50 1141
2422.96 1174
2423.43 1191
2423.89 1185
2424.36 1275
2424.82 1242
2425.29 1164
2425.75 1163
2426.22 1199
2426.68 1119
2427.15 1111
2427.61 1173
2428.07 1072
2428.54 1069
2429.00 968
2429.47 1002
2429.93 989
2430.40 919
2430.86 995
2431.33 966
2431.79 938
2432.26 935
2432.72 911
2433.19 953
2433.65 945
2434.12 989
2434.59 1016
2435.05 1070
2435.52 1020
2435.98 1020
2436.45 1137
2436.91 1071
2437.38 1043
2437.84 1101
2438.31 1115
2438.78 1199
2439.24 1197
2439.71 1214
2440.17 1258
2440.64 1296
2441.10 1213
2441.57 1300
2442.04 1292
2442.50 1245
2442.97 1282
2443.44 1236
2443.90 1227
2444.37 1189
2444.83 1197
2445.30 1170
2445.77 1162
2446.23 1158
2446.70 1134
2447.17 1053
2447.63 1056
2448.10 995
2448.57 1059
2449.03 1070
2449.50 1006
2449.97 985
2450.43 1052
2450.90 1062
2451.37 1063
2451.83 1071
2452.30 1097
2452.77 1128
2453.24 1083
2453.70 1029
2454.17 1023
2454.64 1004
2455.10 988
2455.57 1025
2456.04 959
2456.51 1028
2456.97 940
2457.44 1040
2457.91 1002
2458.38 1031
2458.84 1064
2459.31 1009
2459.78 1029
2460.25 1069
2460.72 1030
2461.18 1042
2461.65 1006
2462.12 992
2462.59 971
2463.06 1016
2463.52 1011
2463.99 1026
2464.46 1045
2464.93 1019
2465.40 1052
2465.86 945
2466.33 1013
2466.80 1026
2467.27 1012
2467.74 971
2468.21 918
2468.68 990
2469.14 1147
2469.61 1113
2470.08 1121
2470.55 1058
2471.02 1056
2471.49 1125
2471.96 1065
2472.43 1068
2472.90 1064
2473.36 971
2473.83 1005
2474.30 1024
2474.77 1018
2475.24 1018
2475.71 1014
2476.18 1104
2476.65 1058
2477.12 1032
2477.59 1049
2478.06 1028
2478.53 1067
2479.00 1084
2479.47 1002
2479.94 1040
2480.41 1084
2480.87 1153
2481.34 1117
2481.81 1061
2482.28 1079
2482.75 1052
2483.22 1016
2483.69 1003
2484.16 1051
2484.63 1058
2485.10 1070
2485.57 1018
2486.05 1064
2486.52 1061
2486.99 1156
2487.46 1211
2487.93 1178
2488.40 1240
2488.87 1239
2489.34 1232
2489.81 1189
2490.28 1206
2490.75 1171
2491.22 1111
2491.69 1042
2492.16 1119
2492.63 1062
2493.10 1019
2493.58 1070
2494.05 1130
2494.52 1062
2494.99 1069
2495.46 1134
2495.93 1079
2496.40 1113
2496.87 1113
2497.34 1104
2497.82 1153
2498.29 1096
2498.76 1070
2499.23 1089
2499.70 1091
2500.17 1035
2500.64 1032
2501.12 943
2501.59 990
2502.06 1005
2502.53 1098
2503.00 994
2503.48 965
2503.95 1017
2504.42 1024
2504.89 1016
2505.36 969
2505.84 990
2506.31 1042
2506.78 1045
2507.25 1096
2507.72 1042
2508.20 1105
2508.67 1076
2509.14 1095
2509.61 1197
2510.09 1225
2510.56 1187
2511.03 1240
2511.50 1314
2511.98 1448
2512.45 1361
2512.92 1438
2513.40 1514
2513.87 1461
2514.34 1317
2514.81 1333
2515.29 1358
2515.76 1244
2516.23 1253
2516.71 1235
2517.18 1255
2517.65 1136
2518.13 1230
2518.60 1232
2519.07 1228
2519.55 1183
2520.02 1206
2520.49 1201
2520.97 1242
2521.44 1304
2521.91 1197
2522.39 1148
2522.86 1247
2523.34 1156
2523.81 1153
2524.28 1115
2524.76 1103
2525.23 1126
2525.70 1249
2526.18 1215
2526.65 1265
2527.13 1315
2527.60 1209
2528.08 1123
2528.55 1190
2529.02 1181
2529.50 1222
2529.97 1183
2530.45 1231
2530.92 1249
2531.40 1184
2531.87 1186
2532.34 1192
2532.82 1191
2533.29 1135
2533.77 1212
2534.24 1258
2534.72 1266
2535.19 1197
2535.67 1242
2536.14 1246
2536.62 1204
2537.09 1245
2537.57 1236
2538.04 1212
2538.52 1174
2538.99 1189
2539.47 1255
2539.94 1251
2540.42 1276
2540.90 1248
2541.37 1255
2541.85 1219
2542.32 1258
2542.80 1254
2543.27 1233
2543.75 1225
2544.22 1122
2544.70 1279
2545.18 1221
2545.65 1214
2546.13 1223
2546.60 1296
2547.08 1371
2547.56 1275
2548.03 1357
2548.51 1386
2548.98 1385
2549.46 1411
2549.94 1466
2550.41 1404
2550.89 1398
2551.37 1428
2551.84 1361
2552.32 1361
2552.80 1273
2553.27 1315
2553.75 1303
2554.23 1294
2554.70 1314
2555.18 1249
2555.66 1254
2556.13 1278
2556.61 1328
2557.09 1337
2557.56 1274
2558.04 1265
2558.52 1319
2558.99 1331
2559.47 1289
2559.95 1236
2560.43 1135
2560.90 1143
2561.38 1235
2561.86 1138
2562.33 1079
2562.81 1060
2563.29 1036
2563.77 1049
2564.25 1068
2564.72 1013
2565.20 1012
2565.68 1066
2566.16 1074
2566.63 1068
2567.11 977
2567.59 992
2568.07 1021
2568.55 1036
2569.02 1006
2569.50 1044
2569.98 973
2570.46 965
2570.94 1024
2571.41 992
2571.89 960
2572.37 953
2572.85 1002
2573.33 990
2573.81 1034
2574.28 1015
2574.76 1037
2575.24 1102
2575.72 1068
2576.20 1024
2576.68 1055
2577.16 1067
2577.64 1041
2578.11 1057
2578.59 1088
2579.07 1123
2579.55 1070
2580.03 1078
2580.51 1168
2580.99 1082
2581.47 1028
2581.95 1029
2582.43 1068
2582.91 1026
2583.39 950
2583.86 1028
2584.34 1004
2584.82 1015
2585.30 1093
2585.78 1107
2586.26 1056
2586.74 1092
2587.22 1088
2587.70 1085
2588.18 1067
2588.66 1032
2589.14 1028
2589.62 1031
2590.10 1097
2590.58 1107
2591.06 1128
2591.54 1054
2592.02 1045
2592.50 1089
2592.98 1103
2593.46 1053
2593.94 1095
2594.42 1166
2594.90 1158
2595.38 1082
2595.86 1077
2596.35 1110
2596.83 1114
2597.31 1079
2597.79 1044
2598.27 1102
2598.75 1113
2599.23 990
2599.71 1020
2600.19 1049
2600.67 983
2601.15 984
2601.63 1018
2602.12 1009
2602.60 1025
2603.08 1105
2603.56 1140
2604.04 1100
2604.52 1084
2605.00 1137
2605.48 1069
2605.97 1089
2606.45 1063
2606.93 1032
2607.41 998
2607.89 1000
2608.37 942
2608.86 1055
2609.34 1056
2609.82 1077
2610.30 1050
2610.78 1073
2611.26 1122
2611.75 1075
2612.23 1079
2612.71 1129
2613.19 1052
2613.68 1053
2614.16 1142
2614.64 1162
2615.12 1107
2615.60 1007
2616.09 970
2616.57 989
2617.05 988
2617.53 993
2618.02 1068
2618.50 983
2618.98 998
2619.46 980
2619.95 1051
2620.43 1022
2620.91 992
2621.40 1057
2621.88 1015
2622.36 998
2622.85 1021
2623.33 1050
2623.81 1012
2624.29 1041
2624.78 1081
2625.26 1087
2625.74 1050
2626.23 1049
2626.71 1097
2627.19 1079
2627.68 1014
2628.16 1114
2628.64 1073
2629.13 1093
2629.61 1103
2630.10 1039
2630.58 1100
2631.06 1060
2631.55 1132
2632.03 1112
2632.51 1126
2633.00 1098
2633.48 1122
2633.97 1109
2634.45 1105
2634.94 1035
2635.42 1069
2635.90 1098
2636.39 1120
2636.87 1021
2637.36 987
2637.84 1009
2638.33 1017
2638.81 1038
2639.29 1080
2639.78 1068
2640.26 1099
2640.75 1107
2641.23 1094
2641.72 1166
2642.20 1023
2642.69 1030
2643.17 1113
2643.66 1071
2644.14 997
2644.63 1029
2645.11 1003
2645.60 1003
2646.08 1028
2646.57 1030
2647.05 1009
2647.54 1091
2648.02 1095
2648.51 1039
2648.99 1062
2649.48 986
2649.97 1081
2650.45 1093
2650.94 1048
2651.42 1110
2651.91 1088
2652.39 1121
2652.88 1062
2653.37 1144
2653.85 1181
2654.34 1261
2654.82 1210
2655.31 1161
2655.80 1190
2656.28 1291
2656.77 1293
2657.25 1212
2657.74 1119
2658.23 1165
2658.71 1134
2659.20 1178
2659.69 1189
2660.17 1114
2660.66 1159
2661.14 1094
2661.63 991
2662.12 1099
2662.60 1103
2663.09 1026
2663.58 1049
2664.06 1012
2664.55 1011
2665.04 989
2665.53 1023
2666.01 1098
2666.50 1040
2666.99 1058
2667.47 1144
2667.96 1131
2668.45 1115
2668.94 1109
2669.42 1133
2669.91 1214
2670.40 1201
2670.88 1162
2671.37 1137
2671.86 1180
2672.35 1307
2672.83 1413
2673.32 1409
2673.81 1515
2674.30 1562
2674.79 1492
2675.27 1430
2675.76 1452
2676.25 1445
2676.74 1374
2677.23 1266
2677.71 1258
2678.20 1261
2678.69 1225
2679.18 1238
2679.67 1154
2680.15 1201
2680.64 1107
2681.13 1172
2681.62 1171
2682.11 1193
2682.60 1245
2683.08 1226
2683.57 1231
2684.06 1277
2684.55 1314
2685.04 1268
2685.53 1344
2686.02 1299
2686.51 1278
2686.99 1174
2687.48 1187
2687.97 1214
2688.46 1227
2688.95 1171
2689.44 1153
2689.93 1141
2690.42 1140
2690.91 1099
2691.40 1207
2691.89 1157
2692.38 1120
2692.87 1157
2693.35 1160
2693.84 1120
2694.33 1165
2694.82 1167
2695.31 1159
2695.80 1165
2696.29 1088
2696.78 1095
2697.27 1118
2697.76 1140
2698.25 1098
2698.74 1075
2699.23 1075
2699.72 1044
2700.21 1079
2700.70 1053
2701.19 1154
2701.68 1141
2702.17 1152
2702.66 1164
2703.15 1144
2703.64 1154
2704.13 1091
2704.62 1093
2705.12 1112
2705.61 1078
2706.10 1091
2706.59 1151
2707.08 1155
2707.57 1131
2708.06 1084
2708.55 1097
2709.04 1116
2709.53 1110
2710.02 1042
2710.51 1033
2711.01 1043
2711.50 1089
2711.99 1033
2712.48 1061
2712.97 1062
2713.46 1053
2713.95 1046
2714.44 1047
2714.94 1061
2715.43 1076
2715.92 1016
2716.41 1016
2716.90 1018
2717.39 1019
2717.89 1065
2718.38 1037
2718.87 1087
2719.36 1085
2719.85 1109
2720.34 1143
2720.84 1108
2721.33 1205
2721.82 1229
2722.31 1216
2722.80 1175
2723.30 1176
2723.79 1167
2724.28 1189
2724.77 1166
2725.27 1055
2725.76 1092
2726.25 1157
2726.74 1148
2727.24 1083
2727.73 1061
2728.22 1056
2728.71 1134
2729.21 1108
2729.70 1050
2730.19 1108
2730.69 1101
2731.18 1119
2731.67 1071
2732.16 1080
2732.66 1079
2733.15 1081
2733.64 1112
2734.14 1107
2734.63 1146
2735.12 1134
2735.62 1172
2736.11 1132
2736.60 1185
2737.10 1192
2737.59 1178
2738.08 1156
2738.58 1172
2739.07 1104
2739.56 1129
2740.06 1161
2740.55 1165
2741.05 1149
2741.54 1138
2742.03 1124
2742.53 1105
2743.02 1089
2743.52 1076
2744.01 1071
2744.50 1089
2745.00 1029
2745.49 1044
2745.99 1103
2746.48 1121
2746.97 1193
2747.47 1204
2747.96 1204
2748.46 1228
2748.95 1230
2749.45 1242
2749.94 1123
2750.44 1168
2750.93 1128
2751.43 1076
2751.92 1109
2752.42 1095
2752.91 1102
2753.41 1119
2753.90 1141
2754.40 1109
2754.89 1155
2755.39 1135
2755.88 1094
2756.38 1127
2756.87 1100
2757.37 1202
2757.86 1254
2758.36 1253
2758.85 1135
2759.35 1135
2759.84 1060
2760.34 1120
2760.83 1110
2761.33 1110
2761.83 1099
2762.32 1152
2762.82 1172
2763.31 1181
2763.81 1177
2764.30 1207
2764.80 1182
2765.30 1190
2765.79 1212
2766.29 1135
2766.78 1099
2767.28 1100
2767.78 1058
2768.27 1049
2768.77 1079
2769.27 1147
2769.76 1151
2770.26 1090
2770.76 1100
2771.25 1080
2771.75 1061
2772.24 1079
2772.74 1093
2773.24 1123
2773.73 1141
2774.23 1093
2774.73 1112
2775.23 1159
2775.72 1132
2776.22 1175
2776.72 1189
2777.21 1119
2777.71 1232
2778.21 1171
2778.70 1211
2779.20 1258
2779.70 1221
2780.20 1161
2780.69 1202
2781.19 1170
2781.69 1134
2782.19 1082
2782.68 1143
2783.18 1086
2783.68 1060
2784.18 1095
2784.67 1062
2785.17 1118
2785.67 1047
2786.17 1057
2786.67 1086
2787.16 1119
2787.66 1077
2788.16 1088
2788.66 1054
2789.16 1156
2789.65 1117
2790.15 1104
2790.65 1181
2791.15 1142
2791.65 1069
2792.15 1030
2792.64 1026
2793.14 1027
2793.64 1089
2794.14 1127
2794.64 1156
2795.14 1136
2795.64 1171
2796.13 1223
2796.63 1279
2797.13 1292
2797.63 1305
2798.13 1293
2798.63 1241
2799.13 1319
2799.63 1309
2800.13 1279
2800.62 1254
2801.12 1232
2801.62 1210
2802.12 1115
2802.62 1154
2803.12 1114
2803.62 1056
2804.12 1083
2804.62 1003
2805.12 1105
2805.62 1115
2806.12 1093
2806.62 1114
2807.12 1192
2807.62 1220
2808.12 1246
2808.62 1247
2809.12 1338
2809.62 1348
2810.12 1308
2810.62 1354
2811.12 1386
2811.62 1438
2812.12 1399
2812.62 1434
2813.12 1461
2813.62 1558
2814.12 1483
2814.62 1457
2815.12 1537
2815.62 1435
2816.12 1446
2816.62 1425
2817.12 1355
2817.62 1279
2818.12 1281
2818.62 1235
2819.12 1216
2819.63 1238
2820.13 1207
2820.63 1109
2821.13 1221
2821.63 1145
2822.13 1165
2822.63 1097
2823.13 1151
2823.63 1125
2824.13 1081
2824.64 1166
2825.14 1157
2825.64 1111
2826.14 1153
2826.64 1139
2827.14 1054
2827.64 1115
2828.15 1126
2828.65 1132
2829.15 1063
2829.65 1057
2830.15 1114
2830.65 1092
2831.16 1094
2831.66 1076
2832.16 1085
2832.66 1057
2833.16 1080
2833.67 1068
2834.17 1085
2834.67 1137
2835.17 1125
2835.68 1160
2836.18 1164
2836.68 1161
2837.18 1133
2837.68 1171
2838.19 1154
2838.69 1187
2839.19 1167
2839.70 1270
2840.20 1240
2840.70 1238
2841.20 1271
2841.71 1178
2842.21 1160
2842.71 1210
2843.21 1156
2843.72 1160
2844.22 1182
2844.72 1212
2845.23 1246
2845.73 1191
2846.23 1223
2846.74 1211
2847.24 1334
2847.74 1307
2848.25 1282
2848.75 1288
2849.25 1387
2849.76 1385
2850.26 1314
2850.76 1312
2851.27 1280
2851.77 1273
2852.28 1174
2852.78 1172
2853.28 1180
2853.79 1135
2854.29 1156
2854.79 1101
2855.30 1115
2855.80 1157
2856.31 1225
2856.81 1193
2857.31 1167
2857.82 1228
2858.32 1262
2858.83 1294
2859.33 1290
2859.84 1296
2860.34 1231
2860.85 1259
2861.35 1207
2861.85 1311
2862.36 1308
2862.86 1285
2863.37 1295
2863.87 1267
2864.38 1210
2864.88 1202
2865.39 1163
2865.89 1190
2866.40 1147
2866.90 1189
2867.41 1172
2867.91 1166
2868.42 1156
2868.92 1177
2869.43 1155
2869.93 1159
2870.44 1200
2870.94 1209
2871.45 1249
2871.96 1306
2872.46 1275
2872.97 1312
2873.47 1249
2873.98 1345
2874.48 1280
2874.99 1324
2875.49 1374
2876.00 1332
2876.51 1333
2877.01 1322
2877.52 1331
2878.02 1324
2878.53 1228
2879.04 1235
2879.54 1295
2880.05 1334
2880.55 1378
2881.06 1333
2881.57 1381
2882.07 1445
2882.58 1494
2883.09 1471
2883.59 1566
2884.10 1521
2884.61 1477
2885.11 1541
2885.62 1670
2886.13 1642
2886.63 1585
2887.14 1733
2887.65 1699
2888.15 1744
2888.66 1669
2889.17 1663
2889.67 1682
2890.18 1590
2890.69 1558
2891.20 1501
2891.70 1445
2892.21 1443
2892.72 1470
2893.22 1428
2893.73 1402
2894.24 1423
2894.75 1461
2895.25 1492
2895.76 1577
2896.27 1592
2896.78 1528
2897.29 1603
2897.79 1537
2898.30 1550
2898.81 1491
2899.32 1530
2899.82 1484
2900.33 1398
2900.84 1378
2901.35 1354
2901.86 1393
2902.36 1344
2902.87 1397
2903.38 1376
2903.89 1319
2904.40 1287
2904.91 1310
2905.41 1302
2905.92 1280
2906.43 1307
2906.94 1271
2907.45 1331
2907.96 1341
2908.47 1250
2908.97 1345
2909.48 1317
2909.99 1300
2910.50 1255
2911.01 1215
2911.52 1248
2912.03 1244
2912.54 1266
2913.05 1181
2913.55 1244
2914.06 1206
2914.57 1229
2915.08 1322
2915.59 1254
2916.10 1212
2916.61 1252
2917.12 1224
2917.63 1246
2918.14 1238
2918.65 1343
2919.16 1352
2919.67 1377
2920.18 1404
2920.69 1394
2921.20 1344
2921.71 1453
2922.22 1528
2922.73 1532
2923.24 1471
2923.75 1594
2924.26 1604
2924.77 1564
2925.28 1609
2925.79 1645
2926.30 1696
2926.81 1648
2927.32 1737
2927.83 1636
2928.34 1586
2928.85 1506
2929.36 1369
2929.87 1352
2930.38 1362
2930.89 1300
2931.40 1282
2931.91 1220
2932.42 1221
2932.93 1196
2933.45 1125
2933.96 1219
2934.47 1196
2934.98 1192
2935.49 1178
2936.00 1123
2936.51 1245
2937.02 1261
2937.53 1270
2938.04 1339
2938.56 1421
2939.07 1412
2939.58 1496
2940.09 1641
2940.60 1832
2941.11 1839
2941.62 1948
2942.14 2026
2942.65 1952
2943.16 2003
2943.67 1948
2944.18 1858
2944.70 1796
2945.21 1690
2945.72 1722
2946.23 1618
2946.74 1627
2947.26 1594
2947.77 1478
2948.28 1481
2948.79 1468
2949.30 1394
2949.82 1342
2950.33 1273
2950.84 1276
2951.35 1316
2951.87 1215
2952.38 1283
2952.89 1265
2953.40 1135
2953.92 1213
2954.43 1156
2954.94 1210
2955.45 1254
2955.97 1262
2956.48 1244
2956.99 1183
2957.51 1248
2958.02 1267
2958.53 1188
2959.04 1180
2959.56 1213
2960.07 1295
2960.58 1295
2961.10 1265
2961.61 1320
2962.12 1340
2962.64 1240
2963.15 1261
2963.66 1398
2964.18 1334
2964.69 1335
2965.21 1357
2965.72 1417
2966.23 1337
2966.75 1385
2967.26 1319
2967.77 1304
2968.29 1352
2968.80 1220
2969.32 1237
2969.83 1239
2970.34 1287
2970.86 1268
2971.37 1235
2971.89 1197
2972.40 1200
2972.91 1255
2973.43 1286
2973.94 1303
2974.46 1293
2974.97 1256
2975.49 1213
2976.00 1283
2976.52 1293
2977.03 1262
2977.55 1231
2978.06 1317
2978.57 1386
2979.09 1359
2979.60 1351
2980.12 1438
2980.63 1435
2981.15 1427
2981.66 1478
2982.18 1514
2982.69 1506
2983.21 1432
2983.73 1436
2984.24 1455
2984.76 1454
2985.27 1480
2985.79 1473
2986.30 1489
2986.82 1546
2987.33 1563
2987.85 1575
2988.36 1592
2988.88 1633
2989.40 1623
2989.91 1620
2990.43 1701
2990.94 1735
2991.46 1682
2991.97 1667
2992.49 1647
2993.01 1625
2993.52 1634
2994.04 1552
2994.55 1593
2995.07 1638
2995.59 1704
2996.10 1709
2996.62 1780
2997.14 1819
2997.65 1943
2998.17 2127
2998.69 2083
2999.20 2087
2999.72 2170
3000.24 2147
3000.75 2214
3001.27 2185
3001.79 2133
3002.30 2396
3002.82 2784
3003.34 3224
3003.85 3637
3004.37 4222
3004.89 4939
3005.40 5782
3005.92 6143
3006.44 6112
3006.96 6048
3007.47 5703
3007.99 5108
3008.51 4612
3009.03 3910
3009.54 3395
3010.06 2769
3010.58 2479
3011.10 2276
3011.61 1934
3012.13 1836
3012.65 1874
3013.17 1693
3013.68 1743
3014.20 1784
3014.72 1733
3015.24 1684
3015.76 1732
3016.27 1671
3016.79 1705
3017.31 1677
3017.83 1628
3018.35 1561
3018.86 1609
3019.38 1678
3019.90 1654
3020.42 1699
3020.94 1609
3021.46 1669
3021.97 1666
3022.49 1569
3023.01 1592
3023.53 1670
3024.05 1750
3024.57 1745
3025.09 1701
3025.61 1714
3026.12 1694
3026.64 1676
3027.16 1659
3027.68 1616
3028.20 1613
3028.72 1541
3029.24 1489
3029.76 1535
3030.28 1493
3030.80 1542
3031.32 1510
3031.84 1410
3032.35 1470
3032.87 1444
3033.39 1480
3033.91 1438
3034.43 1413
3034.95 1415
3035.47 1465
3035.99 1365
3036.51 1361
3037.03 1385
3037.55 1442
3038.07 1510
3038.59 1515
3039.11 1428
3039.63 1440
3040.15 1385
3040.67 1327
3041.19 1252
3041.71 1372
3042.23 1387
3042.75 1301
3043.27 1379
3043.79 1412
3044.31 1407
3044.83 1396
3045.35 1305
3045.87 1322
3046.40 1338
3046.92 1400
3047.44 1445
3047.96 1385
3048.48 1399
3049.00 1377
3049.52 1331
3050.04 1249
3050.56 1318
3051.08 1331
3051.60 1329
3052.12 1350
3052.65 1260
3053.17 1274
3053.69 1314
3054.21 1303
3054.73 1329
3055.25 1284
3055.77 1280
3056.30 1340
3056.82 1352
3057.34 1355
3057.86 1311
3058.38 1327
3058.90 1358
3059.42 1368
3059.95 1344
3060.47 1258
3060.99 1320
3061.51 1341
3062.03 1415
3062.56 1365
3063.08 1415
3063.60 1453
3064.12 1444
3064.64 1448
3065.17 1494
3065.69 1441
3066.21 1471
3066.73 1451
3067.26 1560
3067.78 1517
3068.30 1479
3068.82 1477
3069.35 1473
3069.87 1502
3070.39 1453
3070.91 1435
3071.44 1437
3071.96 1505
3072.48 1505
3073.01 1450
3073.53 1455
3074.05 1547
3074.57 1589
3075.10 1472
3075.62 1464
3076.14 1498
3076.67 1514
3077.19 1580
3077.71 1688
3078.24 1714
3078.76 1772
3079.28 1756
3079.81 1763
3080.33 1801
3080.85 1805
3081.38 1921
3081.90 1932
3082.42 1935
3082.95 1858
3083.47 1885
3084.00 1831
3084.52 1914
3085.04 1870
3085.57 1816
3086.09 1772
3086.62 1712
3087.14 1738
3087.66 1615
3088.19 1673
3088.71 1616
3089.24 1666
3089.76 1725
3090.29 1691
3090.81 1706
3091.33 1703
3091.86 1745
3092.38 1804
3092.91 1800
3093.43 1726
3093.96 1798
3094.48 1754
3095.01 1898
3095.53 2030
3096.06 2114
3096.58 2092
3097.11 2115
3097.63 2071
3098.16 2174
3098.68 2281
3099.21 2382
3099.73 2646
3100.26 3042
3100.78 3662
3101.31 4379
3101.83 5329
3102.36 6748
3102.88 7933
3103.41 8863
3103.93 9643
3104.46 9919
3104.99 9599
3105.51 8731
3106.04 7860
3106.56 6613
3107.09 5506
3107.61 4372
3108.14 3696
3108.67 3225
3109.19 2748
3109.72 2520
3110.24 2451
3110.77 2350
3111.30 2347
3111.82 2318
3112.35 2319
3112.87 2267
3113.40 2129
3113.93 2110
3114.45 1984
3114.98 1886
3115.51 1942
3116.03 1908
3116.56 1864
3117.09 1797
3117.61 1698
3118.14 1702
3118.67 1747
3119.19 1775
3119.72 1747
3120.25 1880
3120.77 2025
3121.30 2085
3121.83 2100
3122.35 2148
3122.88 2111
3123.41 2108
3123.94 2294
3124.46 2160
3124.99 2107
3125.52 2067
3126.05 1955
3126.57 1777
3127.10 1752
3127.63 1795
3128.16 1783
3128.68 1669
3129.21 1657
3129.74 1673
3130.27 1676
3130.79 1724
3131.32 1635
3131.85 1675
3132.38 1584
3132.91 1632
3133.43 1602
3133.96 1693
3134.49 1695
3135.02 1640
3135.55 1613
3136.07 1577
3136.60 1466
3137.13 1529
3137.66 1535
3138.19 1454
3138.72 1472
3139.24 1482
3139.77 1563
3140.30 1423
3140.83 1439
3141.36 1457
3141.89 1499
3142.42 1480
3142.95 1410
3143.47 1508
3144.00 1358
3144.53 1407
3145.06 1417
3145.59 1419
3146.12 1368
3146.65 1399
3147.18 1547
3147.71 1540
3148.24 1456
3148.76 1538
3149.29 1526
3149.82 1594
3150.35 1621
3150.88 1535
3151.41 1518
3151.94 1547
3152.47 1591
3153.00 1645
3153.53 1584
3154.06 1536
3154.59 1499
3155.12 1501
3155.65 1520
3156.18 1477
3156.71 1402
3157.24 1474
3157.77 1484
3158.30 1467
3158.83 1572
3159.36 1462
3159.89 1484
3160.42 1496
3160.95 1502
3161.48 1466
3162.01 1462
3162.54 1497
3163.07 1419
3163.60 1453
3164.13 1427
3164.66 1532
3165.20 1404
3165.73 1336
3166.26 1381
3166.79 1388
3167.32 1374
3167.85 1317
3168.38 1325
3168.91 1282
3169.44 1287
3169.97 1328
3170.50 1319
3171.04 1301
3171.57 1392
3172.10 1394
3172.63 1469
3173.16 1505
3173.69 1599
3174.22 1629
3174.75 1578
3175.29 1600
3175.82 1626
3176.35 1588
3176.88 1515
3177.41 1529
3177.94 1532
3178.48 1513
3179.01 1409
3179.54 1430
3180.07 1445
3180.60 1430
3181.14 1410
3181.67 1478
3182.20 1330
3182.73 1341
3183.26 1294
3183.80 1291
3184.33 1297
3184.86 1281
3185.39 1332
3185.93 1320
3186.46 1292
3186.99 1315
3187.52 1341
3188.06 1311
3188.59 1374
3189.12 1373
3189.65 1345
3190.19 1331
3190.72 1321
3191.25 1425
3191.79 1435
3192.32 1371
3192.85 1332
3193.38 1365
3193.92 1363
3194.45 1384
3194.98 1434
3195.52 1504
3196.05 1434
3196.58 1456
3197.12 1433
3197.65 1456
3198.18 1483
3198.72 1465
3199.25 1404
3199.78 1426
3200.32 1446
3200.85 1418
3201.39 1438
3201.92 1459
3202.45 1433
3202.99 1471
3203.52 1557
3204.05 1426
3204.59 1515
3205.12 1589
3205.66 1550
3206.19 1531
3206.72 1622
3207.26 1673
3207.79 1612
3208.33 1701
3208.86 1745
3209.40 1837
3209.93 1811
3210.47 1933
3211.00 1943
3211.53 1922
3212.07 2026
3212.60 1988
3213.14 1954
3213.67 1872
3214.21 1758
3214.74 1749
3215.28 1681
3215.81 1613
3216.35 1574
3216.88 1593
3217.42 1511
3217.95 1428
3218.49 1376
3219.02 1382
3219.56 1374
3220.09 1402
3220.63 1385
3221.16 1400
3221.70 1429
3222.23 1539
3222.77 1551
3223.31 1629
3223.84 1602
3224.38 1591
3224.91 1738
3225.45 1639
3225.98 1780
3226.52 1791
3227.06 1753
3227.59 1713
3228.13 1752
3228.66 1757
3229.20 1655
3229.74 1627
3230.27 1680
3230.81 1691
3231.34 1633
3231.88 1673
3232.42 1735
3232.95 1695
3233.49 1714
3234.03 1725
3234.56 1776
3235.10 1820
3235.64 1766
3236.17 1892
3236.71 1972
3237.25 1910
3237.78 1830
3238.32 1894
3238.86 1959
3239.39 1977
3239.93 2006
3240.47 1824
3241.00 1728
3241.54 1815
3242.08 1854
3242.61 1850
3243.15 1807
3243.69 1787
3244.23 1798
3244.76 1804
3245.30 1828
3245.84 1875
3246.38 1925
3246.91 2011
3247.45 1946
3247.99 1905
3248.53 2031
3249.06 2247
3249.60 2214
3250.14 2325
3250.68 2688
3251.21 2894
3251.75 3262
3252.29 3934
3252.83 4281
3253.37 4559
3253.90 4889
3254.44 4951
3254.98 4803
3255.52 4451
3256.06 4090
3256.60 3768
3257.13 3480
3257.67 3046
3258.21 2840
3258.75 2675
3259.29 2528
3259.83 2477
3260.36 2639
3260.90 2794
3261.44 2965
3261.98 3171
3262.52 3437
3263.06 3589
3263.60 3659
3264.14 3809
3264.68 3873
3265.21 4044
3265.75 3956
3266.29 3985
3266.83 4180
3267.37 4243
3267.91 4380
3268.45 4048
3268.99 3885
3269.53 3649
3270.07 3279
3270.61 2983
3271.15 2733
3271.69 2578
3272.23 2542
3272.76 2429
3273.30 2428
3273.84 2390
3274.38 2284
3274.92 2172
3275.46 2125
3276.00 2195
3276.54 2231
3277.08 2178
3277.62 2157
3278.16 2060
3278.70 2225
3279.24 2085
3279.78 2093
3280.32 2159
3280.86 2158
3281.41 2167
3281.95 2121
3282.49 2128
3283.03 2057
3283.57 2156
3284.11 2177
3284.65 2130
3285.19 2086
3285.73 2198
3286.27 2226
3286.81 2265
3287.35 2229
3287.89 2210
3288.43 2257
3288.97 2274
3289.52 2218
3290.06 2290
3290.60 2315
3291.14 2368
3291.68 2498
3292.22 2552
3292.76 2608
3293.30 2816
3293.85 2947
3294.39 3177
3294.93 3378
3295.47 3582
3296.01 3751
3296.55 3954
3297.09 3989
3297.64 4049
3298.18 3951
3298.72 3953
3299.26 3551
3299.80 3416
3300.34 3182
3300.89 2883
3301.43 2844
3301.97 2757
3302.51 2620
3303.06 2592
3303.60 2629
3304.14 2583
3304.68 2616
3305.22 2525
3305.77 2570
3306.31 2500
3306.85 2496
3307.39 2561
3307.94 2588
3308.48 2723
3309.02 2878
3309.56 3062
3310.11 3265
3310.65 3396
3311.19 3622
3311.74 3534
3312.28 3414
3312.82 3326
3313.36 3237
3313.91 3189
3314.45 3123
3314.99 3039
3315.54 3113
3316.08 3156
3316.62 3297
3317.17 3626
3317.71 3711
3318.25 3997
3318.80 4321
3319.34 4537
3319.88 4878
3320.43 5183
3320.97 5165
3321.51 5278
3322.06 4966
3322.60 4743
3323.14 4463
3323.69 3967
3324.23 3722
3324.78 3477
3325.32 3411
3325.86 3333
3326.41 3197
3326.95 3188
3327.50 3011
3328.04 2938
3328.59 2950
3329.13 3006
3329.67 3090
3330.22 3068
3330.76 3305
3331.31 3692
3331.85 4302
3332.40 5185
3332.94 6521
3333.49 8368
3334.03 10841
3334.57 13672
3335.12 16597
3335.66 19134
3336.21 21170
3336.75 22358
3337.30 22500
3337.84 21692
3338.39 20165
3338.93 18256
3339.48 16238
3340.02 13592
3340.57 11375
3341.11 9361
3341.66 7702
3342.20 6458
3342.75 5300
3343.30 4407
3343.84 3804
3344.39 3439
3344.93 3145
3345.48 3007
3346.02 2913
3346.57 2911
3347.11 2918
3347.66 2824
3348.21 2810
3348.75 2773
3349.30 2749
3349.84 2612
3350.39 2726
3350.94 2674
3351.48 2774
3352.03 2713
3352.57 2679
3353.12 2714
3353.67 2763
3354.21 2655
3354.76 2527
3355.31 2515
3355.85 2610
3356.40 2436
3356.95 2342
3357.49 2327
3358.04 2291
3358.59 2209
3359.13 2153
3359.68 2227
3360.23 2178
3360.77 2234
3361.32 2244
3361.87 2136
3362.41 2139
3362.96 2105
3363.51 2180
3364.05 2154
3364.60 2204
3365.15 2221
3365.70 2273
3366.24 2215
3366.79 2296
3367.34 2356
3367.89 2249
3368.43 2168
3368.98 2202
3369.53 2222
3370.08 2278
3370.62 2354
3371.17 2468
3371.72 2735
3372.27 2868
3372.81 3057
3373.36 3385
3373.91 3642
3374.46 3848
3375.01 4228
3375.55 3997
3376.10 3776
3376.65 3674
3377.20 3429
3377.75 3166
3378.30 3023
3378.84 2682
3379.39 2434
3379.94 2363
3380.49 2270
3381.04 2138
3381.59 2099
3382.13 1980
3382.68 1903
3383.23 1970
3383.78 1889
3384.33 1839
3384.88 1870
3385.43 1819
3385.98 1823
3386.52 1764
3387.07 1716
3387.62 1674
3388.17 1746
3388.72 1761
3389.27 1784
3389.82 1684
3390.37 1833
3390.92 1827
3391.47 1765
3392.02 1706
3392.57 1800
3393.12 1901
3393.66 1789
3394.21 1706
3394.76 1788
3395.31 1774
3395.86 1727
3396.41 1751
3396.96 1788
3397.51 1777
3398.06 1862
3398.61 1834
3399.16 1871
3399.71 1792
3400.26 1818
3400.81 1779
3401.36 1768
3401.91 1682
3402.46 1685
3403.01 1712
3403.56 1681
3404.11 1696
3404.66 1623
3405.21 1584
3405.77 1623
3406.32 1633
3406.87 1728
3407.42 1708
3407.97 1806
3408.52 1787
3409.07 1688
3409.62 1829
3410.17 2000
3410.72 2052
3411.27 2107
3411.82 2184
3412.37 2245
3412.93 2307
3413.48 2320
3414.03 2235
3414.58 2258
3415.13 2206
3415.68 2081
3416.23 2015
3416.78 2004
3417.34 1959
3417.89 2022
3418.44 2047
3418.99 2038
3419.54 1972
3420.09 1902
3420.65 1928
3421.20 1863
3421.75 1864
3422.30 1788
3422.85 1788
3423.40 1803
3423.96 1846
3424.51 1772
3425.06 1707
3425.61 1709
3426.17 1732
3426.72 1743
3427.27 1661
3427.82 1705
3428.37 1610
3428.93 1558
3429.48 1556
3430.03 1483
3430.58 1500
3431.14 1539
3431.69 1525
3432.24 1442
3432.79 1496
3433.35 1460
3433.90 1548
3434.45 1530
3435.01 1476
3435.56 1507
3436.11 1535
3436.66 1544
3437.22 1611
3437.77 1583
3438.32 1582
3438.88 1606
3439.43 1603
3439.98 1663
3440.54 1629
3441.09 1602
3441.64 1578
3442.20 1624
3442.75 1564
3443.30 1560
3443.86 1535
3444.41 1473
3444.96 1438
3445.52 1541
3446.07 1434
3446.63 1426
3447.18 1538
3447.73 1467
3448.29 1369
3448.84 1471
3449.40 1462
3449.95 1435
3450.50 1537
3451.06 1448
3451.61 1412
3452.17 1419
3452.72 1414
3453.27 1337
3453.83 1399
3454.38 1346
3454.94 1395
3455.49 1342
3456.05 1297
3456.60 1346
3457.16 1445
3457.71 1378
3458.27 1357
3458.82 1370
3459.38 1379
3459.93 1336
3460.49 1397
3461.04 1414
3461.60 1459
3462.15 1459
3462.71 1469
3463.26 1512
3463.82 1586
3464.37 1542
3464.93 1560
3465.48 1541
3466.04 1543
3466.59 1546
3467.15 1644
3467.70 1564
3468.26 1546
3468.81 1555
3469.37 1618
3469.93 1716
3470.48 1758
3471.04 1756
3471.59 1858
3472.15 1934
3472.70 1964
3473.26 1970
3473.82 1905
3474.37 1898
3474.93 1798
3475.48 1784
3476.04 1909
3476.60 1856
3477.15 1869
3477.71 1861
3478.27 1884
3478.82 1843
3479.38 1909
3479.93 2182
3480.49 2154
3481.05 2137
3481.60 2136
3482.16 2073
3482.72 2071
3483.27 2149
3483.83 2240
3484.39 2233
3484.95 2201
3485.50 2225
3486.06 2437
3486.62 2358
3487.17 2348
3487.73 2418
3488.29 2642
3488.84 2895
3489.40 3330
3489.96 4129
3490.52 5012
3491.07 6204
3491.63 7496
3492.19 8523
3492.75 9451
3493.30 9941
3493.86 9663
3494.42 9118
3494.98 8030
3495.53 7034
3496.09 5992
3496.65 5057
3497.21 4157
3497.77 3645
3498.32 3311
3498.88 3010
3499.44 2806
3500.00 2757
3500.56 2745
3501.11 2893
3501.67 2925
3502.23 3039
3502.79 3316
3503.35 3537
3503.91 3814
3504.46 4123
3505.02 4362
3505.58 4609
3506.14 4705
3506.70 4652
3507.26 4437
3507.81 4409
3508.37 4085
3508.93 3693
3509.49 3467
3510.05 3416
3510.61 3073
3511.17 2894
3511.73 2832
3512.29 2719
3512.85 2508
3513.40 2431
3513.96 2417
3514.52 2257
3515.08 2097
3515.64 1955
3516.20 1867
3516.76 1879
3517.32 1805
3517.88 1806
3518.44 1845
3519.00 1801
3519.56 1836
3520.12 1843
3520.68 1796
3521.24 1778
3521.80 1762
3522.36 1755
3522.92 1783
3523.48 1875
3524.04 1885
3524.60 1759
3525.16 1800
3525.72 1756
3526.28 1753
3526.84 1835
3527.40 1813
3527.96 1871
3528.52 1795
3529.08 1837
3529.64 1842
3530.20 1825
3530.76 1825
3531.32 1872
3531.88 1770
3532.44 1805
3533.00 1822
3533.56 1874
3534.12 1837
3534.68 1847
3535.25 1881
3535.81 1765
3536.37 1795
3536.93 1731
3537.49 1797
3538.05 1783
3538.61 1787
3539.17 1754
3539.73 1759
3540.30 1731
3540.86 1833
3541.42 1857
3541.98 2002
3542.54 2028
3543.10 2129
3543.66 2134
3544.23 1993
3544.79 2114
3545.35 2137
3545.91 2091
3546.47 2031
3547.03 1940
3547.60 1902
3548.16 1924
3548.72 1795
3549.28 1784
3549.84 1776
3550.41 1635
3550.97 1634
3551.53 1604
3552.09 1663
3552.65 1680
3553.22 1561
3553.78 1547
3554.34 1460
3554.90 1509
3555.47 1449
3556.03 1440
3556.59 1456
3557.15 1442
3557.72 1554
3558.28 1534
3558.84 1502
3559.41 1488
3559.97 1524
3560.53 1601
3561.09 1580
3561.66 1562
3562.22 1608
3562.78 1602
3563.35 1613
3563.91 1646
3564.47 1659
3565.04 1728
3565.60 1748
3566.16 1743
3566.73 1746
3567.29 1723
3567.85 1694
3568.42 1717
3568.98 1656
3569.54 1573
3570.11 1516
3570.67 1484
3571.23 1542
3571.80 1515
3572.36 1476
3572.93 1646
3573.49 1735
3574.05 1765
3574.62 1915
3575.18 2110
3575.75 2299
3576.31 2432
3576.87 2684
3577.44 2947
3578.00 3135
3578.57 3168
3579.13 3203
3579.70 3022
3580.26 2814
3580.82 2732
3581.39 2485
3581.95 2318
3582.52 2160
3583.08 1954
3583.65 1856
3584.21 1819
3584.78 1707
3585.34 1617
3585.91 1526
3586.47 1506
3587.04 1521
3587.60 1442
3588.17 1425
3588.73 1471
3589.30 1353
3589.86 1361
3590.43 1324
3590.99 1330
3591.56 1399
3592.12 1351
3592.69 1379
3593.25 1318
3593.82 1318
3594.39 1296
3594.95 1305
3595.52 1360
3596.08 1418
3596.65 1428
3597.21 1350
3597.78 1360
3598.35 1313
3598.91 1371
3599.48 1435
3600.04 1383
3600.61 1396
3601.18 1431
3601.74 1377
3602.31 1373
3602.87 1308
3603.44 1366
3604.01 1378
3604.57 1377
3605.14 1421
3605.71 1442
3606.27 1345
3606.84 1357
3607.41 1420
3607.97 1414
3608.54 1389
3609.11 1460
3609.67 1382
3610.24 1278
3610.81 1345
3611.37 1393
3611.94 1379
3612.51 1342
3613.07 1393
3613.64 1320
3614.21 1407
3614.78 1551
3615.34 1749
3615.91 1970
3616.48 2191
3617.04 2380
3617.61 2681
3618.18 2788
3618.75 2949
3619.31 3111
3619.88 3007
3620.45 2862
3621.02 2758
3621.58 2537
3622.15 2333
3622.72 2094
3623.29 1998
3623.86 1764
3624.42 1586
3624.99 1562
3625.56 1464
3626.13 1386
3626.70 1272
3627.26 1230
3627.83 1323
3628.40 1315
3628.97 1347
3629.54 1321
3630.11 1400
3630.67 1369
3631.24 1296
3631.81 1280
3632.38 1271
3632.95 1286
3633.52 1334
3634.08 1297
3634.65 1320
3635.22 1299
3635.79 1283
3636.36 1288
3636.93 1235
3637.50 1230
3638.07 1276
3638.64 1341
3639.20 1369
3639.77 1402
3640.34 1428
3640.91 1534
3641.48 1575
3642.05 1701
3642.62 1681
3643.19 1635
3643.76 1701
3644.33 1736
3644.90 1697
3645.47 1667
3646.04 1592
3646.61 1624
3647.18 1637
3647.75 1532
3648.32 1420
3648.89 1501
3649.46 1595
3650.03 1548
3650.60 1730
3651.17 1764
3651.74 1738
3652.31 1792
3652.88 1935
3653.45 1985
3654.02 1845
3654.59 1826
3655.16 1845
3655.73 1819
3656.30 1832
3656.87 1777
3657.44 1684
3658.01 1736
3658.58 1828
3659.15 1902
3659.72 1972
3660.29 1935
3660.86 1948
3661.43 1845
3662.00 1839
3662.58 1795
3663.15 1858
3663.72 1856
3664.29 2005
3664.86 1899
3665.43 1994
3666.00 2079
3666.57 2234
3667.14 2308
3667.72 2358
3668.29 2211
3668.86 2087
3669.43 1932
3670.00 1896
3670.57 1763
3671.14 1738
3671.72 1709
3672.29 1762
3672.86 1607
3673.43 1524
3674.00 1554
3674.57 1622
3675.15 1604
3675.72 1602
3676.29 1652
3676.86 1595
3677.43 1605
3678.01 1600
3678.58 1666
3679.15 1687
3679.72 1730
3680.30 1743
3680.87 1657
3681.44 1577
3682.01 1619
3682.58 1545
3683.16 1398
3683.73 1355
3684.30 1353
3684.88 1254
3685.45 1275
3686.02 1368
3686.59 1312
3687.17 1355
3687.74 1370
3688.31 1400
3688.88 1420
3689.46 1376
3690.03 1544
3690.60 1525
3691.18 1594
3691.75 1530
3692.32 1588
3692.90 1540
3693.47 1558
3694.04 1545
3694.62 1457
3695.19 1439
3695.76 1445
3696.34 1489
3696.91 1373
3697.48 1297
3698.06 1297
3698.63 1373
3699.21 1364
3699.78 1380
3700.35 1405
3700.93 1320
3701.50 1352
3702.08 1355
3702.65 1323
3703.22 1370
3703.80 1464
3704.37 1412
3704.95 1339
3705.52 1360
3706.09 1329
3706.67 1343
3707.24 1406
3707.82 1406
3708.39 1428
3708.97 1438
3709.54 1395
3710.12 1395
3710.69 1418
3711.26 1449
3711.84 1327
3712.41 1373
3712.99 1345
3713.56 1365
3714.14 1364
3714.71 1368
3715.29 1345
3715.86 1287
3716.44 1376
3717.01 1392
3717.59 1380
3718.16 1450
3718.74 1495
3719.32 1460
3719.89 1453
3720.47 1405
3721.04 1504
3721.62 1461
3722.19 1418
3722.77 1401
3723.34 1401
3723.92 1257
3724.49 1233
3725.07 1319
3725.65 1254
3726.22 1262
3726.80 1335
3727.37 1254
3727.95 1281
3728.53 1310
3729.10 1286
3729.68 1314
3730.25 1468
3730.83 1586
3731.41 1691
3731.98 1900
3732.56 2031
3733.14 2170
3733.71 2315
3734.29 2322
3734.87 2315
3735.44 2323
3736.02 2162
3736.60 2088
3737.17 2027
3737.75 1904
3738.33 1819
3738.90 1752
3739.48 1519
3740.06 1535
3740.63 1472
3741.21 1440
3741.79 1333
3742.36 1336
3742.94 1312
3743.52 1321
3744.10 1298
3744.67 1259
3745.25 1277
3745.83 1262
3746.40 1308
3746.98 1277
3747.56 1256
3748.14 1242
3748.71 1275
3749.29 1270
3749.87 1225
3750.45 1210
3751.03 1309
3751.60 1251
3752.18 1268
3752.76 1253
3753.34 1242
3753.92 1248
3754.49 1292
3755.07 1278
3755.65 1251
3756.23 1234
3756.81 1339
3757.38 1373
3757.96 1456
3758.54 1463
3759.12 1422
3759.70 1528
3760.28 1628
3760.85 1509
3761.43 1500
3762.01 1597
3762.59 1631
3763.17 1649
3763.75 1507
3764.33 1551
3764.91 1521
3765.48 1473
3766.06 1504
3766.64 1413
3767.22 1455
3767.80 1440
3768.38 1424
3768.96 1401
3769.54 1391
3770.12 1478
3770.70 1485
3771.28 1490
3771.85 1536
3772.43 1534
3773.01 1504
3773.59 1545
3774.17 1577
3774.75 1456
3775.33 1436
3775.91 1408
3776.49 1417
3777.07 1352
3777.65 1369
3778.23 1430
3778.81 1385
3779.39 1331
3779.97 1435
3780.55 1475
3781.13 1378
3781.71 1386
3782.29 1376
3782.87 1415
3783.45 1406
3784.03 1362
3784.61 1374
3785.19 1400
3785.77 1352
3786.35 1423
3786.93 1482
3787.51 1414
3788.10 1437
3788.68 1479
3789.26 1472
3789.84 1513
3790.42 1578
3791.00 1608
3791.58 1596
3792.16 1572
3792.74 1631
3793.32 1613
3793.90 1566
3794.48 1611
3795.07 1680
3795.65 1628
3796.23 1607
3796.81 1655
3797.39 1609
3797.97 1634
3798.55 1649
3799.14 1675
3799.72 1795
3800.30 1919
3800.88 2007
3801.46 2060
3802.04 2148
3802.62 2288
3803.21 2233
3803.79 2284
3804.37 2272
3804.95 2245
3805.53 2235
3806.12 2276
3806.70 2373
3807.28 2580
3807.86 2673
3808.44 2893
3809.03 3143
3809.61 3341
3810.19 3369
3810.77 3340
3811.36 3229
3811.94 3058
3812.52 2871
3813.10 2840
3813.69 2965
3814.27 3119
3814.85 3124
3815.43 3291
3816.02 3290
3816.60 3384
3817.18 3173
3817.77 3147
3818.35 2901
3818.93 2670
3819.51 2536
3820.10 2379
3820.68 2255
3821.26 2348
3821.85 2432
3822.43 2399
3823.01 2570
3823.60 2639
3824.18 2506
3824.76 2446
3825.35 2454
3825.93 2240
3826.51 2088
3827.10 2025
3827.68 1874
3828.27 1805
3828.85 1909
3829.43 1824
3830.02 1779
3830.60 1784
3831.18 1775
3831.77 1725
3832.35 1777
3832.94 1730
3833.52 1745
3834.10 1842
3834.69 1839
3835.27 1830
3835.86 1840
3836.44 1854
3837.03 1800
3837.61 1758
3838.19 1739
3838.78 1765
3839.36 1779
3839.95 1687
3840.53 1682
3841.12 1742
3841.70 1713
3842.29 1775
3842.87 1824
3843.46 1792
3844.04 1848
3844.63 1985
3845.21 2132
3845.80 2126
3846.38 2328
3846.97 2440
3847.55 2317
3848.14 2163
3848.72 2096
3849.31 2029
3849.89 1869
3850.48 1865
3851.06 1781
3851.65 1770
3852.23 1699
3852.82 1757
3853.41 1748
3853.99 1727
3854.58 1723
3855.16 1690
3855.75 1827
3856.33 1805
3856.92 1813
3857.51 1865
3858.09 1978
3858.68 2237
3859.26 2603
3859.85 2855
3860.44 3242
3861.02 3682
3861.61 4085
3862.20 4351
3862.78 4404
3863.37 4369
3863.95 4180
3864.54 4038
3865.13 3665
3865.71 3441
3866.30 3168
3866.89 2924
3867.47 2592
3868.06 2304
3868.65 2154
3869.23 2004
3869.82 1906
3870.41 1799
3870.99 1846
3871.58 1881
3872.17 1946
3872.76 1916
3873.34 1938
3873.93 2009
3874.52 1988
3875.10 2039
3875.69 1988
3876.28 1840
3876.87 1822
3877.45 1659
3878.04 1605
3878.63 1619
3879.22 1562
3879.80 1523
3880.39 1560
3880.98 1468
3881.57 1410
3882.15 1401
3882.74 1397
3883.33 1430
3883.92 1460
3884.51 1454
3885.09 1444
3885.68 1421
3886.27 1528
3886.86 1507
3887.45 1518
3888.04 1617
3888.62 1622
3889.21 1619
3889.80 1688
3890.39 1726
3890.98 1739
3891.57 1677
3892.15 1638
3892.74 1702
3893.33 1753
3893.92 1687
3894.51 1633
3895.10 1644
3895.69 1620
3896.28 1546
3896.86 1533
3897.45 1588
3898.04 1583
3898.63 1619
3899.22 1639
3899.81 1656
3900.40 1660
3900.99 1715
3901.58 1610
3902.17 1616
3902.76 1655
3903.34 1503
3903.93 1467
3904.52 1483
3905.11 1452
3905.70 1439
3906.29 1464
3906.88 1448
3907.47 1425
3908.06 1498
3908.65 1353
3909.24 1312
3909.83 1402
3910.42 1382
3911.01 1426
3911.60 1400
3912.19 1347
3912.78 1351
3913.37 1299
3913.96 1309
3914.55 1336
3915.14 1327
3915.73 1375
3916.32 1355
3916.91 1328
3917.50 1341
3918.09 1338
3918.68 1384
3919.28 1301
3919.87 1305
3920.46 1301
3921.05 1300
3921.64 1351
3922.23 1300
3922.82 1231
3923.41 1214
3924.00 1211
3924.59 1211
3925.18 1168
3925.77 1191
3926.37 1149
3926.96 1120
3927.55 1209
3928.14 1208
3928.73 1141
3929.32 1209
3929.91 1214
3930.51 1157
3931.10 1138
3931.69 1154
3932.28 1143
3932.87 1164
3933.46 1183
3934.05 1221
3934.65 1246
3935.24 1241
3935.83 1225
3936.42 1193
3937.01 1262
3937.61 1280
3938.20 1257
3938.79 1336
3939.38 1402
3939.97 1347
3940.57 1342
3941.16 1319
3941.75 1302
3942.34 1323
3942.94 1340
3943.53 1435
3944.12 1348
3944.71 1354
3945.31 1340
3945.90 1347
3946.49 1279
3947.08 1225
3947.68 1278
3948.27 1251
3948.86 1171
3949.45 1167
3950.05 1223
3950.64 1194
3951.23 1157
3951.83 1151
3952.42 1156
3953.01 1212
3953.61 1162
3954.20 1196
3954.79 1272
3955.39 1269
3955.98 1226
3956.57 1148
3957.17 1246
3957.76 1333
3958.35 1338
3958.95 1306
3959.54 1289
3960.13 1430
3960.73 1427
3961.32 1417
3961.92 1375
3962.51 1283
3963.10 1297
3963.70 1385
3964.29 1421
3964.88 1412
3965.48 1454
3966.07 1529
3966.67 1591
3967.26 1714
3967.86 1641
3968.45 1713
3969.04 1690
3969.64 1666
3970.23 1668
3970.83 1563
3971.42 1501
3972.02 1369
3972.61 1419
3973.21 1441
3973.80 1373
3974.40 1330
3974.99 1346
3975.58 1454
3976.18 1624
3976.77 1716
3977.37 1757
3977.96 1826
3978.56 1905
3979.15 1786
3979.75 1724
3980.35 1654
3980.94 1531
3981.54 1477
3982.13 1499
3982.73 1473
3983.32 1389
3983.92 1462
3984.51 1447
3985.11 1413
3985.70 1375
3986.30 1418
3986.90 1445
3987.49 1383
3988.09 1384
3988.68 1420
3989.28 1443
3989.87 1395
3990.47 1341
3991.07 1383
3991.66 1381
3992.26 1378
3992.85 1443
3993.45 1344
3994.05 1414
3994.64 1474
3995.24 1514
3995.84 1450
3996.43 1388
3997.03 1461
3997.62 1544
3998.22 1658
3998.82 1573
3999.41 1489
4000.01 1475
4000.61 1518
4001.20 1460
4001.80 1366
4002.40 1399
4003.00 1443
4003.59 1412
4004.19 1393
4004.79 1287
4005.38 1273
4005.98 1409
4006.58 1401
4007.17 1384
4007.77 1411
4008.37 1383
4008.97 1386
4009.56 1417
4010.16 1422
4010.76 1447
4011.36 1396
4011.95 1468
4012.55 1453
4013.15 1370
4013.75 1399
4014.34 1404
4014.94 1447
4015.54 1443
4016.14 1479
4016.74 1502
4017.33 1503
4017.93 1592
4018.53 1646
4019.13 1657
4019.73 1637
4020.32 1508
4020.92 1507
4021.52 1475
4022.12 1340
4022.72 1328
4023.32 1292
4023.91 1345
4024.51 1279
4025.11 1311
4025.71 1293
4026.31 1305
4026.91 1341
4027.51 1300
4028.10 1320
4028.70 1342
4029.30 1347
4029.90 1287
4030.50 1283
4031.10 1329
4031.70 1358
4032.30 1295
4032.90 1394
4033.49 1445
4034.09 1321
4034.69 1387
4035.29 1380
4035.89 1307
4036.49 1337
4037.09 1348
4037.69 1313
4038.29 1391
4038.89 1232
4039.49 1153
4040.09 1209
4040.69 1130
4041.29 1172
4041.89 1222
4042.49 1173
4043.09 1163
4043.69 1153
4044.29 1157
4044.89 1224
4045.49 1114
4046.09 1161
4046.69 1209
4047.29 1153
4047.89 1203
4048.49 1179
4049.09 1183
4049.69 1198
4050.29 1183
4050.89 1206
4051.49 1169
4052.09 1231
4052.69 1208
4053.29 1137
4053.89 1174
4054.49 1267
4055.09 1211
4055.69 1151
4056.30 1118
4056.90 1145
4057.50 1150
4058.10 1167
4058.70 1075
4059.30 1091
4059.90 1202
4060.50 1129
4061.10 1176
4061.71 1166
4062.31 1226
4062.91 1254
4063.51 1224
4064.11 1293
4064.71 1345
4065.31 1444
4065.92 1461
4066.52 1400
4067.12 1433
4067.72 1417
4068.32 1386
4068.92 1368
4069.53 1394
4070.13 1294
4070.73 1240
4071.33 1188
4071.93 1206
4072.54 1180
4073.14 1145
4073.74 1164
4074.34 1121
4074.94 1142
4075.55 1167
4076.15 1049
4076.75 1107
4077.35 1084
4077.96 1088
4078.56 1080
4079.16 1104
4079.76 1059
4080.37 1109
4080.97 1103
4081.57 1124
4082.17 1116
4082.78 1070
4083.38 1061
4083.98 1047
4084.59 1008
4085.19 1021
4085.79 1047
4086.39 1077
4087.00 1065
4087.60 1151
4088.20 1057
4088.81 1057
4089.41 1072
4090.01 1010
4090.62 1056
4091.22 1070
4091.82 1111
4092.43 1127
4093.03 1135
4093.63 1082
4094.24 1050
4094.84 1139
4095.45 1112
4096.05 1130
4096.65 1092
4097.26 1127
4097.86 1129
4098.47 1102
4099.07 1110
4099.67 1155
4100.28 1113
4100.88 1115
4101.49 1148
4102.09 1117
4102.69 1129
4103.30 1109
4103.90 1064
4104.51 1009
4105.11 1037
4105.72 1081
4106.32 1084
4106.93 1036
4107.53 1051
4108.13 1048
4108.74 1095
4109.34 1034
4109.95 1134
4110.55 1079
4111.16 1030
4111.76 1046
4112.37 1005
4112.97 1057
4113.58 996
4114.18 987
4114.79 1009
4115.39 1027
4116.00 1022
4116.60 1079
4117.21 1021
4117.82 1091
4118.42 1106
4119.03 1149
4119.63 1101
4120.24 1057
4120.84 1078
4121.45 1040
4122.05 1035
4122.66 1064
4123.27 1029
4123.87 1068
4124.48 1071
4125.08 1065
4125.69 1076
4126.30 1037
4126.90 1108
4127.51 1015
4128.11 1081
4128.72 1102
4129.33 1048
4129.93 1042
4130.54 1067
4131.15 1042
4131.75 1122
4132.36 1098
4132.96 1087
4133.57 1081
4134.18 1189
4134.78 1145
4135.39 1148
4136.00 1199
4136.60 1275
4137.21 1251
4137.82 1308
4138.43 1287
4139.03 1341
4139.64 1360
4140.25 1338
4140.85 1332
4141.46 1368
4142.07 1339
4142.68 1430
4143.28 1482
4143.89 1476
4144.50 1440
4145.10 1450
4145.71 1457
4146.32 1454
4146.93 1393
4147.53 1326
4148.14 1245
4148.75 1279
4149.36 1237
4149.97 1194
4150.57 1158
4151.18 1129
4151.79 1114
4152.40 1054
4153.00 1000
4153.61 994
4154.22 1069
4154.83 1032
4155.44 1114
4156.05 1103
4156.65 1095
4157.26 1175
4157.87 1151
4158.48 1220
4159.09 1220
4159.70 1285
4160.30 1298
4160.91 1313
4161.52 1321
4162.13 1221
4162.74 1187
4163.35 1221
4163.96 1161
4164.56 1157
4165.17 1166
4165.78 1179
4166.39 1137
4167.00 1229
4167.61 1207
4168.22 1146
4168.83 1232
4169.44 1318
4170.05 1335
4170.66 1399
4171.26 1416
4171.87 1503
4172.48 1564
4173.09 1562
4173.70 1548
4174.31 1505
4174.92 1482
4175.53 1405
4176.14 1430
4176.75 1463
4177.36 1443
4177.97 1379
4178.58 1279
4179.19 1266
4179.80 1282
4180.41 1212
4181.02 1161
4181.63 1167
4182.24 1104
4182.85 1111
4183.46 1119
4184.07 1090
4184.68 1196
4185.29 1163
4185.90 1214
4186.51 1216
4187.12 1147
4187.73 1161
4188.34 1152
4188.95 1169
4189.56 1124
4190.18 1089
4190.79 1194
4191.40 1173
4192.01 1205
4192.62 1129
4193.23 1224
4193.84 1281
4194.45 1282
4195.06 1301
4195.67 1292
4196.28 1292
4196.90 1313
4197.51 1264
4198.12 1195
4198.73 1223
4199.34 1236
4199.95 1204
4200.56 1212
4201.18 1160
4201.79 1199
4202.40 1206
4203.01 1205
4203.62 1215
4204.23 1173
4204.85 1200
4205.46 1251
4206.07 1232
4206.68 1286
4207.29 1289
4207.90 1356
4208.52 1321
4209.13 1315
4209.74 1234
4210.35 1306
4210.97 1391
4211.58 1317
4212.19 1398
4212.80 1365
4213.41 1346
4214.03 1355
4214.64 1201
4215.25 1312
4215.86 1384
4216.48 1363
4217.09 1466
4217.70 1540
4218.32 1525
4218.93 1571
4219.54 1644
4220.15 1751
4220.77 1766
4221.38 1872
4221.99 1919
4222.61 1907
4223.22 2011
4223.83 1950
4224.44 1879
4225.06 1888
4225.67 1933
4226.28 1966
4226.90 2027
4227.51 2051
4228.13 2264
4228.74 2449
4229.35 2374
4229.97 2327
4230.58 2150
4231.19 2041
4231.81 1906
4232.42 1865
4233.03 1761
4233.65 1623
4234.26 1621
4234.88 1611
4235.49 1599
4236.10 1533
4236.72 1521
4237.33 1590
4237.95 1470
4238.56 1492
4239.17 1499
4239.79 1464
4240.40 1449
4241.02 1485
4241.63 1528
4242.25 1420
4242.86 1444
4243.48 1486
4244.09 1500
4244.71 1582
4245.32 1576
4245.93 1599
4246.55 1649
4247.16 1554
4247.78 1618
4248.39 1459
4249.01 1401
4249.62 1504
4250.24 1494
4250.85 1432
4251.47 1464
4252.08 1500
4252.70 1395
4253.32 1426
4253.93 1339
4254.55 1423
4255.16 1415
4255.78 1466
4256.39 1492
4257.01 1485
4257.62 1434
4258.24 1439
4258.85 1434
4259.47 1509
4260.09 1526
4260.70 1601
4261.32 1715
4261.93 1765
4262.55 1840
4263.17 1912
4263.78 2101
4264.40 2101
4265.01 2118
4265.63 2130
4266.25 1900
4266.86 1853
4267.48 1758
4268.10 1600
4268.71 1571
4269.33 1574
4269.94 1504
4270.56 1512
4271.18 1435
4271.79 1500
4272.41 1480
4273.03 1476
4273.64 1451
4274.26 1523
4274.88 1609
4275.49 1654
4276.11 1792
4276.73 1944
4277.35 2026
4277.96 2043
4278.58 2171
4279.20 2131
4279.81 2104
4280.43 1953
4281.05 1854
4281.67 1742
4282.28 1559
4282.90 1537
4283.52 1453
4284.14 1371
4284.75 1329
4285.37 1275
4285.99 1356
4286.61 1296
4287.22 1314
4287.84 1281
4288.46 1225
4289.08 1270
4289.70 1356
4290.31 1308
4290.93 1287
4291.55 1275
4292.17 1266
4292.79 1315
4293.40 1332
4294.02 1291
4294.64 1217
4295.26 1222
4295.88 1262
4296.50 1218
4297.11 1168
4297.73 1268
4298.35 1301
4298.97 1251
4299.59 1223
4300.21 1331
4300.83 1285
4301.44 1261
4302.06 1287
4302.68 1360
4303.30 1318
4303.92 1263
4304.54 1362
4305.16 1345
4305.78 1337
4306.40 1344
4307.02 1274
4307.63 1331
4308.25 1284
4308.87 1258
4309.49 1330
4310.11 1260
4310.73 1294
4311.35 1304
4311.97 1339
4312.59 1354
4313.21 1412
4313.83 1409
4314.45 1434
4315.07 1348
4315.69 1415
4316.31 1406
4316.93 1441
4317.55 1471
4318.17 1412
4318.79 1430
4319.41 1418
4320.03 1431
4320.65 1488
4321.27 1451
4321.89 1444
4322.51 1452
4323.13 1503
4323.75 1535
4324.37 1584
4324.99 1694
4325.61 1703
4326.23 1757
4326.85 1832
4327.47 1877
4328.09 1923
4328.71 1922
4329.33 2142
4329.96 2316
4330.58 2607
4331.20 2973
4331.82 3391
4332.44 3942
4333.06 4322
4333.68 4603
4334.30 4695
4334.92 4594
4335.54 4270
4336.17 3900
4336.79 3477
4337.41 3262
4338.03 3209
4338.65 3095
4339.27 2983
4339.89 2757
4340.52 2693
4341.14 2572
4341.76 2498
4342.38 2342
4343.00 2422
4343.62 2536
4344.25 2786
4344.87 3119
4345.49 3669
4346.11 4167
4346.73 4650
4347.36 5140
4347.98 5138
4348.60 5095
4349.22 4611
4349.84 4361
4350.47 3837
4351.09 3515
4351.71 3236
4352.33 3031
4352.96 2843
4353.58 2733
4354.20 2511
4354.82 2389
4355.45 2248
4356.07 2142
4356.69 1940
4357.31 1959
4357.94 1846
4358.56 1749
4359.18 1851
4359.81 1910
4360.43 1858
4361.05 1889
4361.68 1904
4362.30 1778
4362.92 1722
4363.55 1696
4364.17 1655
4364.79 1732
4365.42 1789
4366.04 1712
4366.66 1808
4367.29 1759
4367.91 1780
4368.53 1691
4369.16 1633
4369.78 1597
4370.40 1624
4371.03 1620
4371.65 1603
4372.27 1509
4372.90 1580
4373.52 1626
4374.15 1543
4374.77 1555
4375.39 1427
4376.02 1439
4376.64 1512
4377.27 1476
4377.89 1423
4378.52 1509
4379.14 1566
4379.76 1686
4380.39 1703
4381.01 1640
4381.64 1702
4382.26 1691
4382.89 1663
4383.51 1676
4384.14 1688
4384.76 1654
4385.39 1653
4386.01 1592
4386.64 1693
4387.26 1671
4387.89 1590
4388.51 1634
4389.14 1742
4389.76 1786
4390.39 1913
4391.01 1988
4391.64 2013
4392.26 2062
4392.89 2000
4393.51 2046
4394.14 2032
4394.76 1872
4395.39 1787
4396.01 1638
4396.64 1595
4397.26 1501
4397.89 1520
4398.52 1413
4399.14 1436
4399.77 1440
4400.39 1458
4401.02 1501
4401.65 1482
4402.27 1459
4402.90 1406
4403.52 1387
4404.15 1448
4404.78 1472
4405.40 1424
4406.03 1406
4406.65 1397
4407.28 1407
4407.91 1380
4408.53 1394
4409.16 1444
4409.79 1479
4410.41 1439
4411.04 1421
4411.67 1438
4412.29 1459
4412.92 1373
4413.55 1324
4414.17 1273
4414.80 1337
4415.43 1351
4416.05 1340
4416.68 1316
4417.31 1261
4417.94 1226
4418.56 1306
4419.19 1294
4419.82 1285
4420.44 1362
4421.07 1357
4421.70 1326
4422.33 1295
4422.95 1306
4423.58 1252
4424.21 1265
4424.84 1243
4425.46 1262
4426.09 1197
4426.72 1205
4427.35 1200
4427.97 1218
4428.60 1242
4429.23 1171
4429.86 1228
4430.49 1207
4431.11 1203
4431.74 1232
4432.37 1210
4433.00 1234
4433.63 1137
4434.26 1153
4434.88 1152
4435.51 1186
4436.14 1256
4436.77 1162
4437.40 1212
4438.03 1203
4438.65 1203
4439.28 1288
4439.91 1147
4440.54 1126
4441.17 1234
4441.80 1237
4442.43 1222
4443.06 1234
4443.68 1238
4444.31 1274
4444.94 1292
4445.57 1345
4446.20 1305
4446.83 1375
4447.46 1430
4448.09 1408
4448.72 1437
4449.35 1360
4449.98 1336
4450.61 1294
4451.24 1294
4451.86 1290
4452.49 1338
4453.12 1277
4453.75 1310
4454.38 1256
4455.01 1333
4455.64 1394
4456.27 1435
4456.90 1580
4457.53 1727
4458.16 1689
4458.79 1537
4459.42 1428
4460.05 1385
4460.68 1384
4461.31 1261
4461.94 1246
4462.57 1219
4463.20 1236
4463.83 1170
4464.46 1123
4465.09 1162
4465.72 1129
4466.36 1128
4466.99 1102
4467.62 1130
4468.25 1135
4468.88 1155
4469.51 1174
4470.14 1195
4470.77 1224
4471.40 1213
4472.03 1113
4472.66 1147
4473.29 1160
4473.93 1101
4474.56 1111
4475.19 1086
4475.82 1074
4476.45 1072
4477.08 1109
4477.71 1149
4478.34 1115
4478.98 1089
4479.61 1130
4480.24 1135
4480.87 1200
4481.50 1166
4482.13 1196
4482.76 1186
4483.40 1236
4484.03 1295
4484.66 1220
4485.29 1262
4485.92 1265
4486.56 1305
4487.19 1286
4487.82 1228
4488.45 1295
4489.08 1267
4489.72 1249
4490.35 1244
4490.98 1208
4491.61 1254
4492.25 1211
4492.88 1177
4493.51 1235
4494.14 1291
4494.78 1245
4495.41 1273
4496.04 1188
4496.67 1274
4497.31 1326
4497.94 1331
4498.57 1297
4499.20 1304
4499.84 1398
4500.47 1407
4501.10 1554
4501.74 1605
4502.37 1775
4503.00 1751
4503.64 1754
4504.27 1809
4504.90 1746
4505.53 1698
4506.17 1688
4506.80 1629
4507.43 1581
4508.07 1512
4508.70 1549
4509.34 1507
4509.97 1446
4510.60 1487
4511.24 1452
4511.87 1537
4512.50 1442
4513.14 1429
4513.77 1458
4514.41 1470
4515.04 1408
4515.67 1394
4516.31 1412
4516.94 1375
4517.58 1346
4518.21 1411
4518.84 1333
4519.48 1308
4520.11 1260
4520.75 1290
4521.38 1259
4522.02 1325
4522.65 1305
4523.28 1332
4523.92 1417
4524.55 1459
4525.19 1449
4525.82 1490
4526.46 1583
4527.09 1729
4527.73 1862
4528.36 2114
4529.00 2425
4529.63 3084
4530.27 3790
4530.90 4316
4531.54 4725
4532.17 5044
4532.81 5191
4533.44 5173
4534.08 4680
4534.71 4224
4535.35 3682
4535.99 3243
4536.62 2952
4537.26 2382
4537.89 2042
4538.53 1839
4539.16 1683
4539.80 1601
4540.43 1495
4541.07 1412
4541.71 1398
4542.34 1405
4542.98 1351
4543.61 1284
4544.25 1287
4544.89 1307
4545.52 1263
4546.16 1322
4546.79 1332
4547.43 1369
4548.07 1341
4548.70 1297
4549.34 1325
4549.98 1286
4550.61 1292
4551.25 1246
4551.89 1238
4552.52 1295
4553.16 1217
4553.80 1197
4554.43 1216
4555.07 1161
4555.71 1170
4556.34 1173
4556.98 1203
4557.62 1186
4558.25 1273
4558.89 1273
4559.53 1256
4560.16 1350
4560.80 1428
4561.44 1402
4562.08 1407
4562.71 1462
4563.35 1453
4563.99 1406
4564.63 1362
4565.26 1379
4565.90 1409
4566.54 1431
4567.18 1487
4567.81 1583
4568.45 1582
4569.09 1609
4569.73 1664
4570.36 1672
4571.00 1692
4571.64 1693
4572.28 1728
4572.92 1668
4573.55 1612
4574.19 1585
4574.83 1551
4575.47 1516
4576.11 1475
4576.75 1407
4577.38 1298
4578.02 1304
4578.66 1232
4579.30 1289
4579.94 1303
4580.58 1228
4581.21 1209
4581.85 1302
4582.49 1304
4583.13 1276
4583.77 1287
4584.41 1382
4585.05 1454
4585.69 1487
4586.32 1537
4586.96 1655
4587.60 1733
4588.24 1859
4588.88 1909
4589.52 1964
4590.16 1977
4590.80 1857
4591.44 1844
4592.08 1970
4592.72 2016
4593.36 1998
4594.00 1932
4594.63 1751
4595.27 1801
4595.91 1626
4596.55 1476
4597.19 1404
4597.83 1380
4598.47 1334
4599.11 1323
4599.75 1355
4600.39 1400
4601.03 1322
4601.67 1341
4602.31 1355
4602.95 1316
4603.59 1314
4604.23 1327
4604.87 1338
4605.51 1380
4606.15 1379
4606.79 1399
4607.43 1375
4608.08 1414
4608.72 1410
4609.36 1378
4610.00 1400
4610.64 1375
4611.28 1387
4611.92 1303
4612.56 1296
4613.20 1295
4613.84 1273
4614.48 1235
4615.12 1229
4615.76 1245
4616.41 1255
4617.05 1195
4617.69 1173
4618.33 1164
4618.97 1132
4619.61 1098
4620.25 1071
4620.89 1097
4621.54 1097
4622.18 1156
4622.82 1132
4623.46 1097
4624.10 1065
4624.74 1067
4625.38 1137
4626.03 1109
4626.67 1114
4627.31 1096
4627.95 1108
4628.59 1062
4629.24 1084
4629.88 1185
4630.52 1297
4631.16 1363
4631.80 1380
4632.45 1506
4633.09 1587
4633.73 1541
4634.37 1473
4635.02 1420
4635.66 1432
4636.30 1413
4636.94 1403
4637.58 1380
4638.23 1378
4638.87 1411
4639.51 1415
4640.16 1431
4640.80 1380
4641.44 1373
4642.08 1321
4642.73 1348
4643.37 1316
4644.01 1292
4644.66 1362
4645.30 1322
4645.94 1313
4646.58 1327
4647.23 1302
4647.87 1283
4648.51 1248
4649.16 1289
4649.80 1294
4650.44 1312
4651.09 1267
4651.73 1339
4652.37 1430
4653.02 1408
4653.66 1354
4654.31 1401
4654.95 1418
4655.59 1383
4656.24 1295
4656.88 1300
4657.52 1261
4658.17 1171
4658.81 1194
4659.46 1199
4660.10 1118
4660.75 1097
4661.39 1146
4662.03 1093
4662.68 1085
4663.32 1089
4663.97 1065
4664.61 997
4665.26 1054
4665.90 1083
4666.54 1038
4667.19 1027
4667.83 1026
4668.48 982
4669.12 1071
4669.77 1056
4670.41 1016
4671.06 1013
4671.70 1070
4672.35 1051
4672.99 996
4673.64 1059
4674.28 1088
4674.93 1099
4675.57 1015
4676.22 1068
4676.86 1083
4677.51 1141
4678.15 1134
4678.80 1131
4679.44 1143
4680.09 1097
4680.73 1125
4681.38 1201
4682.03 1180
4682.67 1139
4683.32 1154
4683.96 1148
4684.61 1137
4685.25 1194
4685.90 1177
4686.55 1257
4687.19 1324
4687.84 1313
4688.48 1291
4689.13 1243
4689.78 1303
4690.42 1352
4691.07 1403
4691.72 1482
4692.36 1465
4693.01 1533
4693.65 1519
4694.30 1567
4694.95 1512
4695.59 1499
4696.24 1573
4696.89 1643
4697.53 1583
4698.18 1698
4698.83 1719
4699.47 1812
4700.12 2047
4700.77 1980
4701.41 1989
4702.06 1905
4702.71 1822
4703.36 1756
4704.00 1644
4704.65 1537
4705.30 1543
4705.94 1534
4706.59 1529
4707.24 1445
4707.89 1440
4708.53 1414
4709.18 1298
4709.83 1330
4710.48 1276
4711.12 1321
4711.77 1349
4712.42 1341
4713.07 1339
4713.71 1355
4714.36 1337
4715.01 1333
4715.66 1350
4716.31 1396
4716.95 1280
4717.60 1270
4718.25 1284
4718.90 1265
4719.55 1339
4720.19 1360
4720.84 1290
4721.49 1359
4722.14 1360
4722.79 1305
4723.44 1377
4724.08 1426
4724.73 1377
4725.38 1359
4726.03 1296
4726.68 1361
4727.33 1302
4727.98 1282
4728.63 1262
4729.27 1242
4729.92 1189
4730.57 1193
4731.22 1191
4731.87 1193
4732.52 1114
4733.17 1148
4733.82 1131
4734.47 1093
4735.12 1080
4735.77 1144
4736.41 1160
4737.06 1177
4737.71 1113
4738.36 1218
4739.01 1213
4739.66 1181
4740.31 1219
4740.96 1301
4741.61 1281
4742.26 1345
4742.91 1324
4743.56 1316
4744.21 1241
4744.86 1254
4745.51 1248
4746.16 1136
4746.81 1239
4747.46 1236
4748.11 1211
4748.76 1203
4749.41 1272
4750.06 1256
4750.71 1251
4751.36 1251
4752.01 1233
4752.66 1265
4753.31 1309
4753.96 1322
4754.61 1314
4755.26 1340
4755.92 1280
4756.57 1260
4757.22 1307
4757.87 1258
4758.52 1343
4759.17 1355
4759.82 1366
4760.47 1475
4761.12 1504
4761.77 1527
4762.42 1598
4763.08 1650
4763.73 1630
4764.38 1536
4765.03 1489
4765.68 1417
4766.33 1386
4766.98 1379
4767.64 1323
4768.29 1330
4768.94 1372
4769.59 1284
4770.24 1206
4770.89 1229
4771.54 1218
4772.20 1238
4772.85 1207
4773.50 1234
4774.15 1213
4774.80 1194
4775.46 1239
4776.11 1202
4776.76 1228
4777.41 1217
4778.06 1249
4778.72 1165
4779.37 1195
4780.02 1202
4780.67 1240
4781.33 1266
4781.98 1234
4782.63 1245
4783.28 1216
4783.94 1193
4784.59 1203
4785.24 1250
4785.89 1231
4786.55 1217
4787.20 1186
4787.85 1274
4788.51 1309
4789.16 1350
4789.81 1382
4790.46 1369
4791.12 1360
4791.77 1395
4792.42 1444
4793.08 1409
4793.73 1337
4794.38 1293
4795.04 1300
4795.69 1360
4796.34 1375
4797.00 1369
4797.65 1371
4798.30 1523
4798.96 1610
4799.61 1677
4800.27 1848
4800.92 1940
4801.57 2007
4802.23 2005
4802.88 1910
4803.53 1827
4804.19 1737
4804.84 1729
4805.50 1642
4806.15 1585
4806.81 1465
4807.46 1478
4808.11 1488
4808.77 1444
4809.42 1403
4810.08 1428
4810.73 1407
4811.39 1418
4812.04 1460
4812.69 1403
4813.35 1413
4814.00 1482
4814.66 1557
4815.31 1593
4815.97 1595
4816.62 1524
4817.28 1555
4817.93 1492
4818.59 1559
4819.24 1641
4819.90 1681
4820.55 1694
4821.21 1812
4821.86 1814
4822.52 1903
4823.17 2015
4823.83 2095
4824.48 2122
4825.14 2011
4825.79 1970
4826.45 1862
4827.11 1826
4827.76 1841
4828.42 1755
4829.07 1777
4829.73 1738
4830.38 1765
4831.04 1714
4831.70 1727
4832.35 1849
4833.01 1868
4833.66 1935
4834.32 1931
4834.98 2002
4835.63 2018
4836.29 2088
4836.94 2169
4837.60 2152
4838.26 2202
4838.91 2215
4839.57 2267
4840.23 2166
4840.88 2189
4841.54 2174
4842.20 2131
4842.85 2059
4843.51 2185
4844.17 2108
4844.82 2094
4845.48 2041
4846.14 2115
4846.79 2093
4847.45 2194
4848.11 2210
4848.76 2493
4849.42 2701
4850.08 2990
4850.73 3066
4851.39 3138
4852.05 3127
4852.71 2894
4853.36 2668
4854.02 2622
4854.68 2506
4855.34 2438
4855.99 2450
4856.65 2548
4857.31 2804
4857.97 3051
4858.62 3273
4859.28 3375
4859.94 3351
4860.60 3250
4861.25 2931
4861.91 2712
4862.57 2631
4863.23 2417
4863.89 2331
4864.54 2357
4865.20 2273
4865.86 2326
4866.52 2313
4867.18 2320
4867.84 2254
4868.49 2306
4869.15 2269
4869.81 2223
4870.47 2219
4871.13 2202
4871.79 2206
4872.44 2138
4873.10 2128
4873.76 2115
4874.42 2116
4875.08 2151
4875.74 2119
4876.40 2087
4877.06 2132
4877.72 2068
4878.37 2128
4879.03 2231
4879.69 2227
4880.35 2310
4881.01 2288
4881.67 2128
4882.33 1925
4882.99 1910
4883.65 1921
4884.31 1957
4884.97 1870
4885.63 1822
4886.29 1805
4886.95 1856
4887.61 1828
4888.26 1791
4888.92 1797
4889.58 1859
4890.24 2033
4890.90 2054
4891.56 2193
4892.22 2195
4892.88 2244
4893.54 2242
4894.20 2326
4894.86 2262
4895.52 2199
4896.18 2097
4896.84 2094
4897.51 2109
4898.17 2368
4898.83 2478
4899.49 2773
4900.15 3025
4900.81 2972
4901.47 2849
4902.13 2631
4902.79 2547
4903.45 2285
4904.11 2081
4904.77 1966
4905.43 1905
4906.09 1855
4906.75 1923
4907.41 1806
4908.08 1766
4908.74 1753
4909.40 1719
4910.06 1667
4910.72 1715
4911.38 1704
4912.04 1654
4912.70 1706
4913.37 1736
4914.03 1765
4914.69 1640
4915.35 1609
4916.01 1568
4916.67 1519
4917.33 1523
4918.00 1473
4918.66 1484
4919.32 1542
4919.98 1458
4920.64 1437
4921.31 1401
4921.97 1369
4922.63 1328
4923.29 1295
4923.95 1307
4924.62 1357
4925.28 1309
4925.94 1319
4926.60 1307
4927.26 1280
4927.93 1339
4928.59 1292
4929.25 1356
4929.91 1334
4930.58 1328
4931.24 1337
4931.90 1371
4932.56 1318
4933.23 1289
4933.89 1298
4934.55 1256
4935.22 1263
4935.88 1282
4936.54 1275
4937.20 1246
4937.87 1196
4938.53 1227
4939.19 1278
4939.86 1234
4940.52 1224
4941.18 1221
4941.85 1242
4942.51 1267
4943.17 1204
4943.84 1257
4944.50 1258
4945.16 1218
4945.83 1233
4946.49 1236
4947.15 1225
4947.82 1194
4948.48 1193
4949.15 1200
4949.81 1233
4950.47 1200
4951.14 1203
4951.80 1172
4952.47 1234
4953.13 1200
4953.79 1115
4954.46 1139
4955.12 1131
4955.79 1205
4956.45 1204
4957.11 1182
4957.78 1248
4958.44 1334
4959.11 1346
4959.77 1395
4960.44 1548
4961.10 1671
4961.77 1671
4962.43 1759
4963.10 1864
4963.76 1862
4964.42 1889
4965.09 1813
4965.75 1863
4966.42 1710
4967.08 1629
4967.75 1517
4968.41 1404
4969.08 1350
4969.74 1278
4970.41 1227
4971.08 1285
4971.74 1327
4972.41 1306
4973.07 1298
4973.74 1358
4974.40 1408
4975.07 1418
4975.73 1446
4976.40 1518
4977.06 1545
4977.73 1562
4978.40 1558
4979.06 1491
4979.73 1475
4980.39 1377
4981.06 1290
4981.73 1320
4982.39 1397
4983.06 1372
4983.72 1257
4984.39 1283
4985.06 1191
4985.72 1224
4986.39 1243
4987.05 1237
4987.72 1237
4988.39 1194
4989.05 1253
4989.72 1219
4990.39 1164
4991.05 1117
4991.72 1086
4992.39 1127
4993.05 1144
4993.72 1111
4994.39 1061
4995.05 1098
4995.72 1085
4996.39 1115
4997.05 1079
4997.72 1036
4998.39 1077
4999.06 1085
4999.72 1070
5000.39 1040
5001.06 1057
5001.73 1019
5002.39 1044
5003.06 1044
5003.73 1084
5004.39 986
5005.06 983
5005.73 998
5006.40 1035
5007.07 1004
5007.73 1007
5008.40 1027
5009.07 999
5009.74 1045
5010.40 1086
5011.07 1028
5011.74 997
5012.41 974
5013.08 1009
5013.74 1028
5014.41 1016
5015.08 991
5015.75 1035
5016.42 980
5017.09 1061
5017.75 1010
5018.42 984
5019.09 1027
5019.76 1032
5020.43 1082
5021.10 1075
5021.76 1116
5022.43 1105
5023.10 1076
5023.77 1049
5024.44 989
5025.11 1011
5025.78 1079
5026.45 1105
5027.12 972
5027.78 1030
5028.45 1069
5029.12 1035
5029.79 991
5030.46 992
5031.13 1018
5031.80 966
5032.47 980
5033.14 953
5033.81 986
5034.48 1029
5035.15 973
5035.82 987
5036.49 1011
5037.16 945
5037.83 940
5038.50 968
5039.16 987
5039.83 1002
5040.50 959
5041.17 980
5041.84 955
5042.51 990
5043.18 998
5043.85 967
5044.52 1030
5045.20 1020
5045.87 1024
5046.54 1004
5047.21 982
5047.88 969
5048.55 1044
5049.22 1019
5049.89 1001
5050.56 1006
5051.23 1038
5051.90 1024
5052.57 956
5053.24 1009
5053.91 1010
5054.58 976
5055.25 947
5055.92 965
5056.60 1020
5057.27 954
5057.94 1002
5058.61 993
5059.28 967
5059.95 1015
5060.62 1016
5061.29 966
5061.96 992
5062.64 1026
5063.31 1073
5063.98 1104
5064.65 1084
5065.32 1123
5065.99 1090
5066.66 1059
5067.34 1003
5068.01 1020
5068.68 1074
5069.35 1022
5070.02 999
5070.70 996
5071.37 1036
5072.04 1031
5072.71 974
5073.38 1049
5074.06 1095
5074.73 1075
5075.40 1121
5076.07 1128
5076.74 1128
5077.42 1164
5078.09 1203
5078.76 1160
5079.43 1221
5080.11 1262
5080.78 1333
5081.45 1233
5082.12 1200
5082.80 1162
5083.47 1185
5084.14 1190
5084.82 1176
5085.49 1196
5086.16 1119
5086.83 1148
5087.51 1146
5088.18 1191
5088.85 1163
5089.53 1199
5090.20 1277
5090.87 1269
5091.55 1369
5092.22 1335
5092.89 1369
5093.57 1272
5094.24 1303
5094.91 1227
5095.59 1153
5096.26 1132
5096.93 1108
5097.61 1168
5098.28 1189
5098.96 1168
5099.63 1078
5100.30 1102
5100.98 1132
5101.65 1146
5102.32 1172
5103.00 1268
5103.67 1338
5104.35 1348
5105.02 1335
5105.70 1362
5106.37 1323
5107.04 1321
5107.72 1287
5108.39 1231
5109.07 1206
5109.74 1150
5110.42 1177
5111.09 1216
5111.77 1218
5112.44 1234
5113.11 1194
5113.79 1243
5114.46 1257
5115.14 1159
5115.81 1233
5116.49 1365
5117.16 1427
5117.84 1489
5118.51 1638
5119.19 1786
5119.86 1859
5120.54 2000
5121.21 2010
5121.89 1887
5122.57 1808
5123.24 1696
5123.92 1642
5124.59 1587
5125.27 1486
5125.94 1426
5126.62 1278
5127.29 1334
5127.97 1380
5128.64 1266
5129.32 1275
5130.00 1228
5130.67 1287
5131.35 1233
5132.02 1293
5132.70 1384
5133.38 1429
5134.05 1400
5134.73 1335
5135.40 1382
5136.08 1278
5136.76 1294
5137.43 1248
5138.11 1246
5138.79 1224
5139.46 1241
5140.14 1246
5140.82 1234
5141.49 1152
5142.17 1236
5142.85 1189
5143.52 1136
5144.20 1115
5144.88 1173
5145.55 1174
5146.23 1152
5146.91 1106
5147.58 1103
5148.26 1122
5148.94 1139
5149.61 1131
5150.29 1064
5150.97 1079
5151.65 1069
5152.32 1090
5153.00 1111
5153.68 1029
5154.36 1066
5155.03 1097
5155.71 1049
5156.39 1142
5157.07 1142
5157.74 1172
5158.42 1115
5159.10 1129
5159.78 1098
5160.45 1103
5161.13 1121
5161.81 1096
5162.49 1062
5163.17 1065
5163.84 982
5164.52 1054
5165.20 1028
5165.88 1054
5166.56 1109
5167.24 1077
5167.91 1040
5168.59 1095
5169.27 1074
5169.95 968
5170.63 1016
5171.31 1019
5171.98 1004
5172.66 929
5173.34 980
5174.02 940
5174.70 970
5175.38 1004
5176.06 1024
5176.74 1031
5177.41 1005
5178.09 978
5178.77 1007
5179.45 983
5180.13 955
5180.81 1034
5181.49 969
5182.17 1005
5182.85 1053
5183.53 991
5184.21 965
5184.89 976
5185.57 983
5186.24 949
5186.92 924
5187.60 973
5188.28 948
5188.96 959
5189.64 984
5190.32 1026
5191.00 1023
5191.68 966
5192.36 982
5193.04 971
5193.72 973
5194.40 919
5195.08 999
5195.76 1003
5196.44 942
5197.12 980
5197.80 985
5198.48 1026
5199.16 1021
5199.84 1004
5200.52 969
5201.21 968
5201.89 982
5202.57 962
5203.25 972
5203.93 998
5204.61 1023
5205.29 980
5205.97 979
5206.65 1034
5207.33 1038
5208.01 1039
5208.69 1143
5209.37 1116
5210.06 1108
5210.74 1186
5211.42 1084
5212.10 1123
5212.78 1138
5213.46 1226
5214.14 1297
5214.82 1342
5215.51 1318
5216.19 1370
5216.87 1419
5217.55 1395
5218.23 1319
5218.91 1266
5219.60 1166
5220.28 1188
5220.96 1261
5221.64 1370
5222.32 1473
5223.00 1461
5223.69 1470
5224.37 1458
5225.05 1361
5225.73 1294
5226.41 1272
5227.10 1225
5227.78 1239
5228.46 1173
5229.14 1168
5229.83 1121
5230.51 1154
5231.19 1162
5231.87 1130
5232.56 1114
5233.24 1158
5233.92 1175
5234.60 1153
5235.29 1207
5235.97 1188
5236.65 1162
5237.34 1135
5238.02 1170
5238.70 1139
5239.38 1144
5240.07 1168
5240.75 1218
5241.43 1248
5242.12 1166
5242.80 1109
5243.48 1153
5244.17 1190
5244.85 1232
5245.53 1147
5246.22 1063
5246.90 1065
5247.58 1073
5248.27 1102
5248.95 1148
5249.63 1188
5250.32 1226
5251.00 1249
5251.69 1344
5252.37 1480
5253.05 1536
5253.74 1527
5254.42 1445
5255.11 1359
5255.79 1255
5256.47 1232
5257.16 1213
5257.84 1159
5258.53 1135
5259.21 1160
5259.89 1193
5260.58 1312
5261.26 1458
5261.95 1535
5262.63 1379
5263.32 1370
5264.00 1384
5264.69 1341
5265.37 1344
5266.06 1313
5266.74 1287
5267.43 1273
5268.11 1238
5268.79 1214
5269.48 1261
5270.16 1214
5270.85 1230
5271.53 1170
5272.22 1167
5272.91 1156
5273.59 1144
5274.28 1212
5274.96 1217
5275.65 1147
5276.33 1098
5277.02 1078
5277.70 1124
5278.39 1097
5279.07 1118
5279.76 1133
5280.45 1137
5281.13 1191
5281.82 1214
5282.50 1228
5283.19 1179
5283.87 1235
5284.56 1163
5285.25 1184
5285.93 1167
5286.62 1113
5287.30 1113
5287.99 1108
5288.68 1119
5289.36 1132
5290.05 1143
5290.74 1099
5291.42 1147
5292.11 1135
5292.79 1124
5293.48 1163
5294.17 1134
5294.85 1129
5295.54 1093
5296.23 1132
5296.91 1193
5297.60 1233
5298.29 1286
5298.98 1321
5299.66 1286
5300.35 1338
5301.04 1436
5301.72 1436
5302.41 1457
5303.10 1508
5303.78 1587
5304.47 1620
5305.16 1686
5305.85 1766
5306.53 1744
5307.22 1791
5307.91 1803
5308.60 1744
5309.28 1736
5309.97 1652
5310.66 1725
5311.35 1879
5312.03 1934
5312.72 2052
5313.41 2178
5314.10 2145
5314.79 2058
5315.47 1991
5316.16 2014
5316.85 1965
5317.54 1924
5318.23 1826
5318.91 1729
5319.60 1690
5320.29 1761
5320.98 1650
5321.67 1641
5322.36 1651
5323.04 1512
5323.73 1393
5324.42 1318
5325.11 1439
5325.80 1385
5326.49 1343
5327.18 1274
5327.86 1220
5328.55 1298
5329.24 1238
5329.93 1175
5330.62 1149
5331.31 1197
5332.00 1181
5332.69 1181
5333.38 1208
5334.06 1212
5334.75 1148
5335.44 1155
5336.13 1146
5336.82 1157
5337.51 1169
5338.20 1210
5338.89 1176
5339.58 1165
5340.27 1187
5340.96 1191
5341.65 1215
5342.34 1232
5343.03 1274
5343.72 1170
5344.41 1177
5345.10 1257
5345.79 1291
5346.48 1348
5347.17 1364
5347.86 1471
5348.55 1620
5349.24 1867
5349.93 2047
5350.62 2176
5351.31 2273
5352.00 2300
5352.69 2305
5353.38 2173
5354.07 2058
5354.76 1949
5355.45 1717
5356.14 1514
5356.83 1431
5357.52 1330
5358.21 1316
5358.90 1183
5359.59 1130
5360.29 1150
5360.98 1245
5361.67 1245
5362.36 1230
5363.05 1165
5363.74 1173
5364.43 1137
5365.12 1110
5365.81 1164
5366.50 1050
5367.20 1021
5367.89 1105
5368.58 1046
5369.27 984
5369.96 1039
5370.65 1092
5371.34 1032
5372.04 1046
5372.73 1053
5373.42 1045
5374.11 1071
5374.80 1090
5375.49 1088
5376.19 1078
5376.88 1093
5377.57 1094
5378.26 1029
5378.95 1076
5379.65 1061
5380.34 1134
5381.03 1095
5381.72 1035
5382.42 1031
5383.11 1057
5383.80 1067
5384.49 1015
5385.19 1041
5385.88 1088
5386.57 1070
5387.26 1177
5387.96 1233
5388.65 1187
5389.34 1195
5390.03 1282
5390.73 1384
5391.42 1309
5392.11 1324
5392.80 1303
5393.50 1223
5394.19 1241
5394.88 1176
5395.58 1220
5396.27 1216
5396.96 1211
5397.66 1233
5398.35 1181
5399.04 1179
5399.74 1178
5400.43 1125
5401.12 1067
5401.82 1079
5402.51 1080
5403.20 1106
5403.90 1056
5404.59 1055
5405.29 1131
5405.98 1113
5406.67 1074
5407.37 1120
5408.06 1118
5408.75 1117
5409.45 1145
5410.14 1120
5410.84 1129
5411.53 1058
5412.23 1065
5412.92 1057
5413.61 1034
5414.31 1027
5415.00 1133
5415.70 1095
5416.39 1053
5417.09 1076
5417.78 1113
5418.47 1041
5419.17 1073
5419.86 1083
5420.56 1103
5421.25 1162
5421.95 1128
5422.64 1149
5423.34 1161
5424.03 1163
5424.73 1108
5425.42 1135
5426.12 1100
5426.81 1103
5427.51 1128
5428.20 1132
5428.90 1157
5429.59 1138
5430.29 1202
5430.99 1156
5431.68 1141
5432.38 1133
5433.07 1163
5433.77 1146
5434.46 1174
5435.16 1195
5435.85 1195
5436.55 1312
5437.25 1339
5437.94 1307
5438.64 1289
5439.33 1309
5440.03 1259
5440.73 1242
5441.42 1229
5442.12 1268
5442.81 1252
5443.51 1225
5444.21 1272
5444.90 1352
5445.60 1367
5446.29 1490
5446.99 1613
5447.69 1649
5448.38 1753
5449.08 1672
5449.78 1694
5450.47 1661
5451.17 1606
5451.87 1585
5452.56 1490
5453.26 1453
5453.96 1413
5454.65 1357
5455.35 1349
5456.05 1288
5456.75 1328
5457.44 1315
5458.14 1311
5458.84 1344
5459.53 1332
5460.23 1405
5460.93 1410
5461.63 1444
5462.32 1512
5463.02 1509
5463.72 1460
5464.42 1519
5465.11 1499
5465.81 1480
5466.51 1528
5467.21 1451
5467.90 1476
5468.60 1469
5469.30 1550
5470.00 1440
5470.70 1478
5471.39 1506
5472.09 1599
5472.79 1662
5473.49 1694
5474.19 1762
5474.88 1749
5475.58 1773
5476.28 1805
5476.98 1936
5477.68 1963
5478.38 2190
5479.07 2536
5479.77 2874
5480.47 3187
5481.17 3497
5481.87 3710
5482.57 3659
5483.27 3468
5483.96 3149
5484.66 2859
5485.36 2566
5486.06 2416
5486.76 2225
5487.46 2124
5488.16 2087
5488.86 2093
5489.56 2033
5490.26 2070
5490.96 2061
5491.65 2172
5492.35 2178
5493.05 2329
5493.75 2385
5494.45 2446
5495.15 2440
5495.85 2455
5496.55 2447
5497.25 2524
5497.95 2645
5498.65 2904
5499.35 3412
5500.05 4304
5500.75 5184
5501.45 5911
5502.15 6213
5502.85 6015
5503.55 5485
5504.25 4789
5504.95 3931
5505.65 3329
5506.35 2864
5507.05 2553
5507.75 2317
5508.45 2140
5509.15 1987
5509.85 1942
5510.55 1944
5511.25 1978
5511.95 2008
5512.65 1960
5513.35 1897
5514.05 1965
5514.76 1993
5515.46 1954
5516.16 1976
5516.86 1949
5517.56 1911
5518.26 1849
5518.96 1799
5519.66 1908
5520.36 1902
5521.06 1847
5521.77 1775
5522.47 1736
5523.17 1709
5523.87 1636
5524.57 1631
5525.27 1553
5525.97 1454
5526.67 1439
5527.38 1425
5528.08 1433
5528.78 1403
5529.48 1414
5530.18 1413
5530.88 1417
5531.59 1378
5532.29 1345
5532.99 1365
5533.69 1414
5534.39 1346
5535.10 1397
5535.80 1373
5536.50 1308
5537.20 1319
5537.90 1337
5538.61 1385
5539.31 1389
5540.01 1403
5540.71 1410
5541.42 1416
5542.12 1347
5542.82 1356
5543.52 1330
5544.23 1356
5544.93 1274
5545.63 1245
5546.33 1261
5547.04 1219
5547.74 1208
5548.44 1291
5549.15 1255
5549.85 1247
5550.55 1295
5551.26 1272
5551.96 1257
5552.66 1286
5553.36 1316
5554.07 1313
5554.77 1365
5555.47 1315
5556.18 1292
5556.88 1336
5557.58 1302
5558.29 1214
5558.99 1325
5559.70 1293
5560.40 1282
5561.10 1310
5561.81 1331
5562.51 1327
5563.21 1404
5563.92 1444
5564.62 1463
5565.33 1458
5566.03 1496
5566.73 1457
5567.44 1361
5568.14 1309
5568.85 1276
5569.55 1269
5570.25 1227
5570.96 1246
5571.66 1258
5572.37 1322
5573.07 1259
5573.78 1281
5574.48 1397
5575.19 1367
5575.89 1372
5576.59 1405
5577.30 1337
5578.00 1315
5578.71 1286
5579.41 1301
5580.12 1311
5580.82 1220
5581.53 1254
5582.23 1214
5582.94 1182
5583.64 1085
5584.35 1117
5585.05 1192
5585.76 1224
5586.46 1230
5587.17 1206
5587.88 1268
5588.58 1216
5589.29 1188
5589.99 1165
5590.70 1185
5591.40 1241
5592.11 1177
5592.81 1139
5593.52 1207
5594.23 1169
5594.93 1134
5595.64 1132
5596.34 1166
5597.05 1130
5597.76 1168
5598.46 1164
5599.17 1096
5599.87 1086
5600.58 1121
5601.29 1179
5601.99 1139
5602.70 1096
5603.41 1116
5604.11 1191
5604.82 1179
5605.52 1097
5606.23 1115
5606.94 1180
5607.64 1100
5608.35 1080
5609.06 1065
5609.76 1062
5610.47 1094
5611.18 1073
5611.88 1093
5612.59 1104
5613.30 1055
5614.01 1160
5614.71 1119
5615.42 1083
5616.13 1085
5616.83 1112
5617.54 1136
5618.25 1161
5618.96 1231
5619.66 1207
5620.37 1195
5621.08 1223
5621.79 1220
5622.49 1213
5623.20 1198
5623.91 1165
5624.62 1203
5625.32 1180
5626.03 1216
5626.74 1233
5627.45 1287
5628.16 1274
5628.86 1294
5629.57 1384
5630.28 1372
5630.99 1325
5631.70 1294
5632.40 1378
5633.11 1419
5633.82 1415
5634.53 1406
5635.24 1517
5635.95 1530
5636.65 1542
5637.36 1616
5638.07 1679
5638.78 1647
5639.49 1828
5640.20 1912
5640.91 1950
5641.61 1952
5642.32 1938
5643.03 1834
5643.74 1743
5644.45 1659
5645.16 1596
5645.87 1388
5646.58 1346
5647.29 1374
5648.00 1397
5648.70 1370
5649.41 1404
5650.12 1380
5650.83 1402
5651.54 1399
5652.25 1398
5652.96 1358
5653.67 1420
5654.38 1488
5655.09 1411
5655.80 1409
5656.51 1449
5657.22 1407
5657.93 1468
5658.64 1652
5659.35 1630
5660.06 1690
5660.77 1716
5661.48 1744
5662.19 1803
5662.90 1703
5663.61 1785
5664.32 1751
5665.03 1585
5665.74 1510
5666.45 1483
5667.16 1380
5667.87 1408
5668.58 1417
5669.29 1390
5670.00 1460
5670.71 1643
5671.42 1654
5672.13 1664
5672.84 1689
5673.56 1747
5674.27 1680
5674.98 1572
5675.69 1449
5676.40 1447
5677.11 1336
5677.82 1277
5678.53 1322
5679.24 1384
5679.95 1447
5680.67 1467
5681.38 1525
5682.09 1457
5682.80 1430
5683.51 1420
5684.22 1403
5684.93 1381
5685.65 1321
5686.36 1314
5687.07 1377
5687.78 1343
5688.49 1290
5689.20 1305
5689.92 1293
5690.63 1310
5691.34 1298
5692.05 1280
5692.76 1256
5693.47 1262
5694.19 1242
5694.90 1251
5695.61 1205
5696.32 1235
5697.04 1209
5697.75 1189
5698.46 1148
5699.17 1181
5699.89 1231
5700.60 1214
5701.31 1277
5702.02 1255
5702.74 1281
5703.45 1223
5704.16 1260
5704.87 1311
5705.59 1265
5706.30 1258
5707.01 1243
5707.72 1282
5708.44 1252
5709.15 1242
5709.86 1228
5710.58 1177
5711.29 1179
5712.00 1208
5712.72 1148
5713.43 1199
5714.14 1158
5714.86 1204
5715.57 1201
5716.28 1176
5717.00 1215
5717.71 1199
5718.42 1168
5719.14 1217
5719.85 1200
5720.56 1238
5721.28 1246
5721.99 1224
5722.71 1276
5723.42 1316
5724.13 1336
5724.85 1332
5725.56 1378
5726.28 1451
5726.99 1475
5727.70 1603
5728.42 1641
5729.13 1601
5729.85 1530
5730.56 1570
5731.28 1597
5731.99 1489
5732.70 1417
5733.42 1423
5734.13 1405
5734.85 1293
5735.56 1321
5736.28 1329
5736.99 1352
5737.71 1279
5738.42 1286
5739.14 1315
5739.85 1266
5740.57 1259
5741.28 1286
5742.00 1341
5742.71 1279
5743.43 1340
5744.14 1348
5744.86 1382
5745.57 1433
5746.29 1397
5747.00 1461
5747.72 1477
5748.43 1421
5749.15 1507
5749.87 1521
5750.58 1509
5751.30 1479
5752.01 1553
5752.73 1619
5753.44 1701
5754.16 1703
5754.88 1874
5755.59 1878
5756.31 1973
5757.02 2082
5757.74 2105
5758.46 2145
5759.17 2183
5759.89 2181
5760.60 2182
5761.32 2190
5762.04 2198
5762.75 2095
5763.47 2089
5764.19 2181
5764.90 2130
5765.62 2199
5766.34 2211
5767.05 2328
5767.77 2586
5768.49 3009
5769.20 3752
5769.92 4652
5770.64 5764
5771.35 6393
5772.07 6691
5772.79 6183
5773.50 5336
5774.22 4684
5774.94 3791
5775.65 3097
5776.37 2782
5777.09 2531
5777.81 2324
5778.52 2263
5779.24 2350
5779.96 2376
5780.68 2263
5781.39 2390
5782.11 2372
5782.83 2407
5783.55 2373
5784.26 2512
5784.98 2417
5785.70 2388
5786.42 2465
5787.14 2466
5787.85 2469
5788.57 2396
5789.29 2263
5790.01 2336
5790.73 2328
5791.44 2280
5792.16 2147
5792.88 2115
5793.60 2052
5794.32 2074
5795.03 2034
5795.75 1944
5796.47 1941
5797.19 1971
5797.91 2003
5798.63 2183
5799.35 2403
5800.06 2674
5800.78 3158
5801.50 3394
5802.22 3459
5802.94 3287
5803.66 3042
5804.38 2731
5805.10 2397
5805.82 2120
5806.53 2029
5807.25 1948
5807.97 1912
5808.69 1922
5809.41 2037
5810.13 2029
5810.85 1979
5811.57 2002
5812.29 1914
5813.01 1935
5813.73 1808
5814.45 1808
5815.17 1752
5815.89 1698
5816.61 1739
5817.33 1794
5818.05 1792
5818.77 1750
5819.49 1685
5820.20 1700
5820.92 1627
5821.64 1662
5822.36 1594
5823.09 1587
5823.81 1577
5824.53 1575
5825.25 1551
5825.97 1498
5826.69 1518
5827.41 1535
5828.13 1504
5828.85 1510
5829.57 1531
5830.29 1551
5831.01 1518
5831.73 1402
5832.45 1403
5833.17 1460
5833.89 1424
5834.61 1396
5835.33 1338
5836.05 1314
5836.78 1261
5837.50 1260
5838.22 1263
5838.94 1263
5839.66 1263
5840.38 1311
5841.10 1342
5841.82 1377
5842.54 1334
5843.27 1408
5843.99 1395
5844.71 1419
5845.43 1351
5846.15 1313
5846.87 1316
5847.59 1297
5848.32 1273
5849.04 1239
5849.76 1308
5850.48 1397
5851.20 1373
5851.93 1387
5852.65 1366
5853.37 1352
5854.09 1295
5854.81 1360
5855.54 1355
5856.26 1355
5856.98 1294
5857.70 1273
5858.42 1292
5859.15 1242
5859.87 1238
5860.59 1216
5861.31 1204
5862.04 1170
5862.76 1256
5863.48 1222
5864.20 1182
5864.93 1191
5865.65 1146
5866.37 1233
5867.10 1223
5867.82 1196
5868.54 1192
5869.26 1207
5869.99 1153
5870.71 1238
5871.43 1217
5872.16 1192
5872.88 1173
5873.60 1165
5874.33 1184
5875.05 1193
5875.77 1217
5876.50 1200
5877.22 1197
5877.94 1177
5878.67 1153
5879.39 1198
5880.11 1192
5880.84 1192
5881.56 1186
5882.28 1258
5883.01 1286
5883.73 1321
5884.46 1313
5885.18 1256
5885.90 1310
5886.63 1332
5887.35 1304
5888.08 1316
5888.80 1259
5889.52 1219
5890.25 1245
5890.97 1258
5891.70 1212
5892.42 1220
5893.15 1290
5893.87 1254
5894.59 1239
5895.32 1331
5896.04 1344
5896.77 1260
5897.49 1272
5898.22 1282
5898.94 1238
5899.67 1298
5900.39 1261
5901.12 1308
5901.84 1290
5902.57 1188
5903.29 1308
5904.02 1314
5904.74 1279
5905.47 1264
5906.19 1295
5906.92 1291
5907.64 1273
5908.37 1330
5909.09 1338
5909.82 1250
5910.55 1341
5911.27 1291
5912.00 1298
5912.72 1330
5913.45 1371
5914.17 1366
5914.90 1396
5915.63 1356
5916.35 1355
5917.08 1340
5917.80 1411
5918.53 1418
5919.25 1396
5919.98 1318
5920.71 1378
5921.43 1392
5922.16 1372
5922.89 1460
5923.61 1450
5924.34 1432
5925.06 1394
5925.79 1457
5926.52 1565
5927.24 1478
5927.97 1440
5928.70 1507
5929.42 1490
5930.15 1546
5930.88 1588
5931.60 1651
5932.33 1569
5933.06 1635
5933.78 1718
5934.51 1700
5935.24 1763
5935.97 1759
5936.69 1727
5937.42 1839
5938.15 1826
5938.87 1785
5939.60 1828
5940.33 1897
5941.06 1900
5941.78 1913
5942.51 1906
5943.24 2008
5943.97 2069
5944.69 2156
5945.42 2178
5946.15 2179
5946.88 2297
5947.60 2323
5948.33 2373
5949.06 2361
5949.79 2517
5950.52 2571
5951.24 2793
5951.97 3085
5952.70 3372
5953.43 3637
5954.16 3880
5954.88 3933
5955.61 3927
5956.34 3674
5957.07 3360
5957.80 3269
5958.53 3292
5959.25 3142
5959.98 3098
5960.71 3051
5961.44 3038
5962.17 2991
5962.90 3080
5963.63 3067
5964.36 3200
5965.08 3534
5965.81 3836
5966.54 4419
5967.27 4786
5968.00 5016
5968.73 5204
5969.46 4870
5970.19 4661
5970.92 4437
5971.65 4214
5972.37 3961
5973.10 3744
5973.83 3618
5974.56 3636
5975.29 3510
5976.02 3534
5976.75 3568
5977.48 3499
5978.21 3625
5978.94 3697
5979.67 3834
5980.40 3932
5981.13 4042
5981.86 4173
5982.59 4338
5983.32 4468
5984.05 4523
5984.78 4510
5985.51 4456
5986.24 4580
5986.97 4475
5987.70 4444
5988.43 4292
5989.16 4248
5989.89 4233
5990.62 4241
5991.35 4213
5992.08 4272
5992.81 4326
5993.54 4294
5994.27 4412
5995.00 4472
5995.74 4526
5996.47 4719
5997.20 4863
5997.93 4766
5998.66 4722
5999.39 4798
6000.12 4760
6000.85 4740
6001.58 4708
6002.31 4576
6003.04 4540
6003.78 4556
6004.51 4456
6005.24 4344
6005.97 4363
6006.70 4460
6007.43 4433
6008.16 4609
6008.90 5166
6009.63 5776
6010.36 6829
6011.09 8168
6011.82 10157
6012.55 12154
6013.29 14048
6014.02 15544
6014.75 16683
6015.48 16889
6016.21 16514
6016.95 15187
6017.68 13727
6018.41 12263
6019.14 10705
6019.87 9238
6020.61 7840
6021.34 6661
6022.07 5873
6022.80 5210
6023.54 4770
6024.27 4416
6025.00 4251
6025.73 4112
6026.47 4041
6027.20 3996
6027.93 3910
6028.66 3894
6029.40 3886
6030.13 3832
6030.86 3793
6031.59 3805
6032.33 3613
6033.06 3454
6033.79 3220
6034.53 3070
6035.26 2890
6035.99 2839
6036.73 2913
6037.46 2856
6038.19 2879
6038.93 2883
6039.66 2884
6040.39 2960
6041.13 3020
6041.86 3085
6042.59 2975
6043.33 2997
6044.06 3085
6044.79 3164
6045.53 3192
6046.26 3321
6047.00 3299
6047.73 3291
6048.46 3392
6049.20 3517
6049.93 3480
6050.67 3590
6051.40 3830
6052.13 4019
6052.87 4223
6053.60 4493
6054.34 4533
6055.07 4463
6055.81 4236
6056.54 3986
6057.27 3817
6058.01 3622
6058.74 3448
6059.48 3357
6060.21 3299
6060.95 3256
6061.68 3187
6062.42 3176
6063.15 3141
6063.89 3132
6064.62 3062
6065.36 3011
6066.09 2898
6066.83 2963
6067.56 2940
6068.30 2880
6069.03 2753
6069.77 2669
6070.50 2589
6071.24 2702
6071.97 2614
6072.71 2538
6073.44 2592
6074.18 2509
6074.91 2496
6075.65 2581
6076.39 2492
6077.12 2484
6077.86 2438
6078.59 2542
6079.33 2528
6080.06 2404
6080.80 2409
6081.54 2343
6082.27 2354
6083.01 2363
6083.74 2326
6084.48 2274
6085.22 2205
6085.95 2216
6086.69 2167
6087.42 2153
6088.16 2191
6088.90 2244
6089.63 2310
6090.37 2298
6091.11 2286
6091.84 2331
6092.58 2356
6093.32 2376
6094.05 2327
6094.79 2291
6095.53 2276
6096.26 2140
6097.00 2115
6097.74 2067
6098.47 2034
6099.21 2044
6099.95 2051
6100.69 2050
6101.42 2062
6102.16 2023
6102.90 2038
6103.63 2062
6104.37 1973
6105.11 2044
6105.85 2017
6106.58 1995
6107.32 1938
6108.06 1904
6108.80 1925
6109.53 1883
6110.27 1933
6111.01 1926
6111.75 1961
6112.49 2013
6113.22 2021
6113.96 1972
6114.70 2065
6115.44 2132
6116.17 2148
6116.91 2207
6117.65 2194
6118.39 2168
6119.13 2224
6119.87 2196
6120.60 2152
6121.34 2159
6122.08 2133
6122.82 2182
6123.56 2085
6124.30 2155
6125.03 2152
6125.77 2198
6126.51 2180
6127.25 2152
6127.99 2148
6128.73 2130
6129.47 2090
6130.21 2008
6130.94 2066
6131.68 2087
6132.42 1998
6133.16 1968
6133.90 2005
6134.64 2017
6135.38 2042
6136.12 1991
6136.86 2056
6137.60 2025
6138.34 2105
6139.08 2140
6139.81 2139
6140.55 2124
6141.29 2200
6142.03 2166
6142.77 2119
6143.51 2175
6144.25 2141
6144.99 2055
6145.73 2124
6146.47 2132
6147.21 2200
6147.95 2240
6148.69 2283
6149.43 2209
6150.17 2193
6150.91 2239
6151.65 2256
6152.39 2305
6153.13 2306
6153.87 2268
6154.61 2363
6155.35 2415
6156.09 2428
6156.83 2465
6157.58 2478
6158.32 2538
6159.06 2575
6159.80 2605
6160.54 2641
6161.28 2587
6162.02 2706
6162.76 2815
6163.50 2912
6164.24 3035
6164.98 3282
6165.72 3587
6166.46 3784
6167.21 3919
6167.95 4031
6168.69 4055
6169.43 3898
6170.17 3797
6170.91 3835
6171.65 3674
6172.39 3594
6173.14 3423
6173.88 3326
6174.62 3259
6175.36 3227
6176.10 3252
6176.84 3242
6177.59 3287
6178.33 3358
6179.07 3247
6179.81 3262
6180.55 3361
6181.30 3372
6182.04 3462
6182.78 3520
6183.52 3619
6184.26 3675
6185.01 3654
6185.75 3666
6186.49 3709
6187.23 3715
6187.97 3702
6188.72 3701
6189.46 3812
6190.20 3916
6190.94 4047
6191.69 4272
6192.43 4472
6193.17 4549
6193.92 4731
6194.66 4804
6195.40 4699
6196.14 4743
6196.89 4809
6197.63 4719
6198.37 4603
6199.12 4691
6199.86 4533
6200.60 4630
6201.34 4630
6202.09 4746
6202.83 4913
6203.57 5215
6204.32 5765
6205.06 6705
6205.80 8355
6206.55 10977
6207.29 14260
6208.03 18369
6208.78 22332
6209.52 25407
6210.27 27264
6211.01 27487
6211.75 25792
6212.50 23230
6213.24 20233
6213.98 16981
6214.73 13980
6215.47 11324
6216.22 9135
6216.96 7764
6217.71 6465
6218.45 5735
6219.19 4984
6219.94 4369
6220.68 4090
6221.43 3964
6222.17 3848
6222.92 3857
6223.66 3764
6224.40 3672
6225.15 3686
6225.89 3657
6226.64 3541
6227.38 3330
6228.13 3119
6228.87 2857
6229.62 2704
6230.36 2507
6231.11 2450
6231.85 2411
6232.60 2414
6233.34 2436
6234.09 2459
6234.83 2518
6235.58 2599
6236.32 2703
6237.07 2750
6237.81 2822
6238.56 3162
6239.30 3577
6240.05 3920
6240.80 4176
6241.54 4249
6242.29 4154
6243.03 3989
6243.78 3824
6244.52 3779
6245.27 3700
6246.02 3836
6246.76 4017
6247.51 4166
6248.25 4223
6249.00 4179
6249.75 4109
6250.49 3920
6251.24 3760
6251.98 3556
6252.73 3383
6253.48 3324
6254.22 3238
6254.97 3173
6255.72 3097
6256.46 3009
6257.21 2799
6257.95 2900
6258.70 2952
6259.45 2919
6260.19 2863
6260.94 2847
6261.69 2819
6262.43 2738
6263.18 2776
6263.93 2750
6264.68 2698
6265.42 2711
6266.17 2666
6266.92 2691
6267.66 2679
6268.41 2617
6269.16 2694
6269.91 2759
6270.65 2734
6271.40 2775
6272.15 2754
6272.89 2682
6273.64 2612
6274.39 2665
6275.14 2574
6275.88 2579
6276.63 2658
6277.38 2702
6278.13 2694
6278.88 2787
6279.62 2793
6280.37 2728
6281.12 2810
6281.87 2677
6282.62 2552
6283.36 2487
6284.11 2445
6284.86 2447
6285.61 2371
6286.36 2361
6287.10 2309
6287.85 2274
6288.60 2254
6289.35 2222
6290.10 2202
6290.85 2193
6291.59 2129
6292.34 2069
6293.09 2112
6293.84 2128
6294.59 2068
6295.34 2129
6296.09 2190
6296.84 2093
6297.58 2110
6298.33 2107
6299.08 2070
6299.83 2052
6300.58 1945
6301.33 2073
6302.08 1951
6302.83 1898
6303.58 1901
6304.33 1896
6305.08 1897
6305.83 1981
6306.58 1981
6307.32 1920
6308.07 1942
6308.82 1948
6309.57 2013
6310.32 2108
6311.07 2133
6311.82 2165
6312.57 2281
6313.32 2191
6314.07 2198
6314.82 2235
6315.57 2113
6316.32 2163
6317.07 2119
6317.82 2144
6318.57 2167
6319.32 2182
6320.07 1999
6320.82 1892
6321.57 1904
6322.32 1889
6323.07 1828
6323.82 1838
6324.58 1819
6325.33 1732
6326.08 1822
6326.83 1728
6327.58 1813
6328.33 1835
6329.08 1769
6329.83 1717
6330.58 1806
6331.33 1794
6332.08 1738
6332.83 1781
6333.58 1785
6334.34 1755
6335.09 1804
6335.84 1855
6336.59 1848
6337.34 1816
6338.09 1825
6338.84 1843
6339.59 1777
6340.35 1773
6341.10 1816
6341.85 1865
6342.60 1786
6343.35 1829
6344.10 1829
6344.86 1754
6345.61 1865
6346.36 1878
6347.11 1954
6347.86 1953
6348.62 1994
6349.37 1988
6350.12 2035
6350.87 2178
6351.62 2287
6352.38 2517
6353.13 2684
6353.88 2782
6354.63 2947
6355.38 2927
6356.14 2845
6356.89 2705
6357.64 2589
6358.39 2464
6359.15 2295
6359.90 2239
6360.65 2233
6361.40 2207
6362.16 2145
6362.91 2141
6363.66 2017
6364.42 2117
6365.17 2154
6365.92 2277
6366.67 2467
6367.43 2717
6368.18 2973
6368.93 3025
6369.69 3065
6370.44 3016
6371.19 2894
6371.95 2631
6372.70 2409
6373.45 2287
6374.21 2177
6374.96 2136
6375.71 2140
6376.47 2078
6377.22 2033
6377.98 2105
6378.73 2060
6379.48 2070
6380.24 2129
6380.99 2265
6381.74 2236
6382.50 2276
6383.25 2265
6384.01 2237
6384.76 2128
6385.51 2106
6386.27 2046
6387.02 2013
6387.78 1975
6388.53 1984
6389.29 1985
6390.04 1939
6390.79 2012
6391.55 1942
6392.30 1897
6393.06 1864
6393.81 1815
6394.57 1788
6395.32 1854
6396.08 1781
6396.83 1900
6397.59 1855
6398.34 1833
6399.10 1765
6399.85 1702
6400.61 1676
6401.36 1756
6402.12 1702
6402.87 1677
6403.63 1672
6404.38 1686
6405.14 1673
6405.89 1641
6406.65 1674
6407.40 1695
6408.16 1766
6408.91 1851
6409.67 1893
6410.43 1894
6411.18 1952
6411.94 1967
6412.69 1866
6413.45 1908
6414.20 1914
6414.96 1858
6415.72 1927
6416.47 2042
6417.23 2132
6417.98 2083
6418.74 2119
6419.50 2078
6420.25 1955
6421.01 1934
6421.77 1885
6422.52 1809
6423.28 1785
6424.03 1706
6424.79 1753
6425.55 1806
6426.30 1783
6427.06 1793
6427.82 1704
6428.57 1688
6429.33 1677
6430.09 1673
6430.84 1660
6431.60 1646
6432.36 1686
6433.11 1691
6433.87 1679
6434.63 1728
6435.39 1750
6436.14 1773
6436.90 1738
6437.66 1753
6438.41 1791
6439.17 1861
6439.93 1824
6440.69 1805
6441.44 1815
6442.20 1891
6442.96 1880
6443.72 1850
6444.47 1829
6445.23 1776
6445.99 1802
6446.75 1829
6447.50 1883
6448.26 1814
6449.02 1850
6449.78 1800
6450.54 1851
6451.29 1820
6452.05 1813
6452.81 1899
6453.57 1954
6454.33 1967
6455.08 2030
6455.84 2051
6456.60 2093
6457.36 2133
6458.12 2155
6458.88 2166
6459.64 2144
6460.39 2112
6461.15 2155
6461.91 2072
6462.67 2013
6463.43 2061
6464.19 2070
6464.95 2181
6465.70 2165
6466.46 2121
6467.22 2192
6467.98 2227
6468.74 2220
6469.50 2183
6470.26 2143
6471.02 2134
6471.78 2129
6472.54 2130
6473.30 2162
6474.05 2129
6474.81 2145
6475.57 2179
6476.33 2186
6477.09 2204
6477.85 2259
6478.61 2272
6479.37 2287
6480.13 2361
6480.89 2384
6481.65 2398
6482.41 2461
6483.17 2497
6483.93 2585
6484.69 2603
6485.45 2558
6486.21 2611
6486.97 2623
6487.73 2659
6488.49 2627
6489.25 2631
6490.01 2740
6490.77 2837
6491.53 2887
6492.29 3029
6493.05 3117
6493.81 3201
6494.57 3172
6495.33 3249
6496.10 3173
6496.86 3225
6497.62 3095
6498.38 3175
6499.14 3135
6499.90 3200
6500.66 3189
6501.42 3088
6502.18 3130
6502.94 3308
6503.70 3448
6504.47 3783
6505.23 4588
6505.99 5748
6506.75 7435
6507.51 9496
6508.27 11325
6509.03 12844
6509.79 13363
6510.56 13360
6511.32 12594
6512.08 11361
6512.84 9800
6513.60 8350
6514.36 7149
6515.13 6109
6515.89 5350
6516.65 4800
6517.41 4288
6518.17 4041
6518.94 3928
6519.70 3871
6520.46 3778
6521.22 3770
6521.98 3783
6522.75 3885
6523.51 3976
6524.27 4019
6525.03 4266
6525.79 4604
6526.56 5099
6527.32 5404
6528.08 5849
6528.84 5860
6529.61 6000
6530.37 5872
6531.13 5572
6531.90 5298
6532.66 5179
6533.42 5381
6534.18 5934
6534.95 6699
6535.71 7622
6536.47 8654
6537.24 9262
6538.00 9384
6538.76 9077
6539.53 8305
6540.29 7608
6541.05 6776
6541.82 5832
6542.58 5238
6543.34 4718
6544.11 4347
6544.87 4103
6545.63 4063
6546.40 4069
6547.16 4063
6547.92 3994
6548.69 3864
6549.45 3653
6550.21 3618
6550.98 3479
6551.74 3428
6552.51 3363
6553.27 3300
6554.03 3234
6554.80 3228
6555.56 3284
6556.33 3240
6557.09 3160
6557.85 3154
6558.62 3211
6559.38 3250
6560.15 3283
6560.91 3225
6561.68 3385
6562.44 3557
6563.21 3666
6563.97 3753
6564.74 3700
6565.50 3683
6566.26 3786
6567.03 3750
6567.79 3711
6568.56 3605
6569.32 3592
6570.09 3643
6570.85 3668
6571.62 3714
6572.38 3740
6573.15 3866
6573.91 3917
6574.68 3945
6575.44 3907
6576.21 3999
6576.98 4064
6577.74 4040
6578.51 4074
6579.27 4030
6580.04 4075
6580.80 4181
6581.57 4161
6582.33 4257
6583.10 4229
6583.87 4431
6584.63 4478
6585.40 4628
6586.16 4580
6586.93 4461
6587.70 4395
6588.46 4238
6589.23 4122
6589.99 4224
6590.76 4274
6591.53 4546
6592.29 4791
6593.06 5226
6593.82 5545
6594.59 5960
6595.36 6293
6596.12 6579
6596.89 6702
6597.66 6596
6598.42 6409
6599.19 6067
6599.96 5711
6600.72 5462
6601.49 5091
6602.26 4745
6603.02 4499
6603.79 4232
6604.56 4046
6605.33 3971
6606.09 3964
6606.86 3814
6607.63 3742
6608.39 3901
6609.16 3951
6609.93 3984
6610.70 3992
6611.46 3990
6612.23 3941
6613.00 3987
6613.77 3902
6614.53 3832
6615.30 3823
6616.07 3803
6616.84 3871
6617.60 3832
6618.37 3887
6619.14 4127
6619.91 4296
6620.68 4497
6621.44 4883
6622.21 5320
6622.98 5599
6623.75 5952
6624.52 6059
6625.28 5970
6626.05 5792
6626.82 5526
6627.59 5202
6628.36 4839
6629.13 4631
6629.89 4387
6630.66 4194
6631.43 4142
6632.20 4277
6632.97 4414
6633.74 4788
6634.51 4932
6635.27 5007
6636.04 5164
6636.81 5160
6637.58 5254
6638.35 5510
6639.12 5514
6639.89 5751
6640.66 6249
6641.43 6760
6642.19 7063
6642.96 7156
6643.73 7289
6644.50 7042
6645.27 6537
6646.04 5976
6646.81 5593
6647.58 4954
6648.35 4546
6649.12 4157
6649.89 3836
6650.66 3641
6651.43 3456
6652.20 3465
6652.97 3302
6653.74 3332
6654.51 3280
6655.28 3162
6656.05 3219
6656.82 3151
6657.59 3184
6658.36 3189
6659.13 3211
6659.90 3055
6660.67 3109
6661.44 3121
6662.21 3202
6662.98 3150
6663.75 3209
6664.52 3119
6665.29 3094
6666.06 3033
6666.83 3016
6667.60 3047
6668.37 3153
6669.14 3205
6669.91 3223
6670.68 3353
6671.46 3468
6672.23 3469
6673.00 3427
6673.77 3503
6674.54 3393
6675.31 3462
6676.08 3452
6676.85 3390
6677.62 3344
6678.40 3363
6679.17 3355
6679.94 3443
6680.71 3546
6681.48 3510
6682.25 3691
6683.02 3689
6683.80 3820
6684.57 3961
6685.34 4172
6686.11 4343
6686.88 4437
6687.65 4382
6688.43 4202
6689.20 3919
6689.97 3664
6690.74 3466
6691.51 3338
6692.29 3198
6693.06 3087
6693.83 2952
6694.60 2886
6695.37 2832
6696.15 2774
6696.92 2777
6697.69 2878
6698.46 2816
6699.24 2742
6700.01 2756
6700.78 2712
6701.55 2677
6702.33 2745
6703.10 2708
6703.87 2723
6704.64 2640
6705.42 2624
6706.19 2631
6706.96 2565
6707.74 2492
6708.51 2492
6709.28 2428
6710.06 2435
6710.83 2411
6711.60 2333
6712.37 2370
6713.15 2401
6713.92 2365
6714.69 2338
6715.47 2346
6716.24 2302
6717.01 2324
6717.79 2298
6718.56 2375
6719.34 2335
6720.11 2267
6720.88 2357
6721.66 2295
6722.43 2277
6723.20 2261
6723.98 2233
6724.75 2299
6725.53 2226
6726.30 2267
6727.07 2230
6727.85 2206
6728.62 2230
6729.40 2198
6730.17 2160
6730.95 2196
6731.72 2275
6732.49 2248
6733.27 2236
6734.04 2281
6734.82 2305
6735.59 2234
6736.37 2340
6737.14 2391
6737.92 2466
6738.69 2456
6739.47 2473
6740.24 2454
6741.01 2538
6741.79 2557
6742.56 2511
6743.34 2604
6744.11 2632
6744.89 2617
6745.67 2618
6746.44 2653
6747.22 2628
6747.99 2624
6748.77 2658
6749.54 2724
6750.32 2781
6751.09 2825
6751.87 2937
6752.64 3153
6753.42 3233
6754.19 3396
6754.97 3382
6755.75 3324
6756.52 3288
6757.30 3178
6758.07 3070
6758.85 3009
6759.63 3035
6760.40 3083
6761.18 3244
6761.95 3108
6762.73 3121
6763.51 2969
6764.28 2828
6765.06 2731
6765.83 2703
6766.61 2710
6767.39 2750
6768.16 2778
6768.94 2820
6769.72 2836
6770.49 2698
6771.27 2630
6772.05 2628
6772.82 2531
6773.60 2514
6774.38 2487
6775.15 2445
6775.93 2435
6776.71 2408
6777.48 2464
6778.26 2446
6779.04 2527
6779.82 2513
6780.59 2489
6781.37 2509
6782.15 2487
6782.92 2462
6783.70 2414
6784.48 2462
6785.26 2433
6786.03 2326
6786.81 2306
6787.59 2301
6788.37 2261
6789.14 2185
6789.92 2228
6790.70 2236
6791.48 2206
6792.25 2217
6793.03 2173
6793.81 2062
6794.59 2018
6795.37 2073
6796.14 2107
6796.92 2045
6797.70 2121
6798.48 2097
6799.26 2100
6800.04 2209
6800.81 2296
6801.59 2229
6802.37 2249
6803.15 2216
6803.93 2335
6804.71 2370
6805.48 2356
6806.26 2357
6807.04 2302
6807.82 2306
6808.60 2334
6809.38 2300
6810.16 2097
6810.94 2087
6811.71 2052
6812.49 2037
6813.27 2027
6814.05 2104
6814.83 2145
6815.61 2128
6816.39 2124
6817.17 2087
6817.95 2078
6818.73 1966
6819.51 1994
6820.29 1998
6821.07 2034
6821.84 2027
6822.62 2016
6823.40 1998
6824.18 1936
6824.96 1910
6825.74 1997
6826.52 2007
6827.30 1940
6828.08 1906
6828.86 1957
6829.64 1954
6830.42 1939
6831.20 1949
6831.98 1996
6832.76 1927
6833.54 1961
6834.32 1931
6835.10 2096
6835.88 2250
6836.66 2358
6837.44 2661
6838.22 3098
6839.01 3294
6839.79 3497
6840.57 3615
6841.35 3485
6842.13 3364
6842.91 3175
6843.69 2977
6844.47 2793
6845.25 2652
6846.03 2500
6846.81 2359
6847.59 2324
6848.37 2412
6849.16 2571
6849.94 2761
6850.72 2877
6851.50 3006
6852.28 3050
6853.06 3026
6853.84 2952
6854.62 2802
6855.41 2692
6856.19 2591
6856.97 2438
6857.75 2325
6858.53 2277
6859.31 2214
6860.10 2112
6860.88 2154
6861.66 2173
6862.44 2172
6863.22 2161
6864.00 2180
6864.79 2205
6865.57 2191
6866.35 2188
6867.13 2321
6867.91 2304
6868.70 2366
6869.48 2293
6870.26 2282
6871.04 2277
6871.83 2307
6872.61 2399
6873.39 2379
6874.17 2486
6874.96 2496
6875.74 2545
6876.52 2669
6877.30 2706
6878.09 2741
6878.87 2812
6879.65 3021
6880.43 3258
6881.22 3605
6882.00 4159
6882.78 4577
6883.57 4794
6884.35 4763
6885.13 4493
6885.92 4343
6886.70 4210
6887.48 4088
6888.27 4368
6889.05 4529
6889.83 4661
6890.62 4606
6891.40 4449
6892.18 4180
6892.97 3895
6893.75 3630
6894.53 3357
6895.32 3187
6896.10 3094
6896.88 2975
6897.67 2858
6898.45 2895
6899.24 2789
6900.02 2778
6900.80 2801
6901.59 2776
6902.37 2791
6903.16 2656
6903.94 2700
6904.73 2642
6905.51 2615
6906.29 2568
6907.08 2610
6907.86 2619
6908.65 2668
6909.43 2703
6910.22 2642
6911.00 2580
6911.79 2513
6912.57 2416
6913.35 2370
6914.14 2429
6914.92 2330
6915.71 2416
6916.49 2383
6917.28 2374
6918.06 2399
6918.85 2430
6919.63 2432
6920.42 2373
6921.20 2344
6921.99 2346
6922.78 2389
6923.56 2374
6924.35 2414
6925.13 2490
6925.92 2431
6926.70 2445
6927.49 2509
6928.27 2523
6929.06 2543
6929.84 2595
6930.63 2521
6931.42 2623
6932.20 2549
6932.99 2534
6933.77 2510
6934.56 2602
6935.35 2603
6936.13 2590
6936.92 2652
6937.70 2716
6938.49 2764
6939.28 2886
6940.06 3110
6940.85 3247
6941.63 3511
6942.42 3624
6943.21 3746
6943.99 3751
6944.78 3899
6945.57 3865
6946.35 4043
6947.14 4150
6947.93 4342
6948.71 4552
6949.50 4702
6950.29 4879
6951.07 4678
6951.86 4486
6952.65 4328
6953.44 4116
6954.22 3935
6955.01 3832
6955.80 3667
6956.58 3603
6957.37 3594
6958.16 3567
6958.95 3661
6959.73 3516
6960.52 3444
6961.31 3487
6962.09 3504
6962.88 3515
6963.67 3597
6964.46 3675
6965.25 3792
6966.03 3843
6966.82 4094
6967.61 4438
6968.40 4617
6969.18 4847
6969.97 5065
6970.76 5075
6971.55 5047
6972.34 5035
6973.12 5057
6973.91 5014
6974.70 4862
6975.49 4824
6976.28 4816
6977.07 4936
6977.85 5032
6978.64 5175
6979.43 5406
6980.22 5758
6981.01 6393
6981.80 7343
6982.59 8697
6983.37 10753
6984.16 13641
6984.95 16777
6985.74 19422
6986.53 21161
6987.32 22049
6988.11 21633
6988.90 20136
6989.69 17939
6990.47 15410
6991.26 12906
6992.05 10567
6992.84 8893
6993.63 7523
6994.42 6367
6995.21 5503
6996.00 4913
6996.79 4482
6997.58 4178
6998.37 3952
6999.16 3859
6999.95 3769
7000.74 3629
7001.53 3530
7002.32 3583
7003.11 3480
7003.90 3374
7004.69 3223
7005.48 2987
7006.27 3043
7007.06 2890
7007.85 2812
7008.64 2722
7009.43 2701
7010.22 2717
7011.01 2827
7011.80 2983
7012.59 3095
7013.38 3230
7014.17 3291
7014.96 3256
7015.75 3261
7016.54 3243
7017.33 3196
7018.12 3186
7018.91 3147
7019.70 3159
7020.49 3160
7021.28 3305
7022.07 3497
7022.87 3816
7023.66 3904
7024.45 4007
7025.24 4195
7026.03 4081
7026.82 4171
7027.61 4130
7028.40 4090
7029.19 4033
7029.99 3881
7030.78 3725
7031.57 3679
7032.36 3560
7033.15 3376
7033.94 3298
7034.74 3330
7035.53 3311
7036.32 3360
7037.11 3478
7037.90 3576
7038.69 3665
7039.49 3599
7040.28 3587
7041.07 3712
7041.86 3692
7042.65 3694
7043.45 3678
7044.24 3797
7045.03 3963
7045.82 3894
7046.61 3846
7047.41 3803
7048.20 3818
7048.99 3922
7049.78 4152
7050.58 4555
7051.37 4721
7052.16 4960
7052.95 4818
7053.75 4526
7054.54 4314
7055.33 4095
7056.13 3969
7056.92 3948
7057.71 3791
7058.50 3861
7059.30 4038
7060.09 4053
7060.88 4106
7061.68 3979
7062.47 3824
7063.26 3626
7064.06 3703
7064.85 3510
7065.64 3405
7066.44 3281
7067.23 3217
7068.02 3206
7068.82 3122
7069.61 3094
7070.40 3003
7071.20 2982
7071.99 2956
7072.78 2963
7073.58 2796
7074.37 2760
7075.17 2669
7075.96 2682
7076.75 2723
7077.55 2658
7078.34 2547
7079.14 2506
7079.93 2461
7080.72 2527
7081.52 2544
7082.31 2592
7083.11 2561
7083.90 2608
7084.70 2579
7085.49 2677
7086.28 2868
7087.08 3131
7087.87 3359
7088.67 3360
7089.46 3413
7090.26 3359
7091.05 3194
7091.85 3025
7092.64 2892
7093.44 2721
7094.23 2662
7095.03 2494
7095.82 2375
7096.62 2359
7097.41 2283
7098.21 2151
7099.00 2130
7099.80 2102
7100.59 2007
7101.39 2054
7102.18 2093
7102.98 2072
7103.77 2027
7104.57 1985
7105.37 1958
7106.16 1932
7106.96 1952
7107.75 1876
7108.55 1856
7109.34 1830
7110.14 1837
7110.94 1831
7111.73 1900
7112.53 1819
7113.32 1800
7114.12 1846
7114.92 1898
7115.71 1832
7116.51 1903
7117.30 1961
7118.10 1957
7118.90 1925
7119.69 1898
7120.49 1844
7121.29 1805
7122.08 1859
7122.88 1776
7123.68 1788
7124.47 1936
7125.27 1947
7126.07 1847
7126.86 1926
7127.66 1920
7128.46 2006
7129.25 2086
7130.05 2155
7130.85 2143
7131.64 2101
7132.44 2155
7133.24 2092
7134.04 1988
7134.83 1973
7135.63 1941
7136.43 1864
7137.23 1865
7138.02 1814
7138.82 1782
7139.62 1712
7140.42 1709
7141.21 1717
7142.01 1656
7142.81 1657
7143.61 1663
7144.40 1633
7145.20 1741
7146.00 1692
7146.80 1589
7147.59 1566
7148.39 1570
7149.19 1537
7149.99 1547
7150.79 1578
7151.59 1563
7152.38 1587
7153.18 1552
7153.98 1523
7154.78 1552
7155.58 1602
7156.38 1637
7157.17 1638
7157.97 1586
7158.77 1605
7159.57 1642
7160.37 1600
7161.17 1579
7161.97 1568
7162.76 1531
7163.56 1552
7164.36 1568
7165.16 1554
7165.96 1560
7166.76 1517
7167.56 1491
7168.36 1524
7169.16 1470
7169.96 1472
7170.75 1554
7171.55 1504
7172.35 1422
7173.15 1458
7173.95 1448
7174.75 1411
7175.55 1408
7176.35 1392
7177.15 1361
7177.95 1310
7178.75 1332
7179.55 1342
7180.35 1368
7181.15 1376
7181.95 1431
7182.75 1457
7183.55 1438
7184.35 1426
7185.15 1393
7185.95 1421
7186.75 1437
7187.55 1411
7188.35 1378
7189.15 1375
7189.95 1351
7190.75 1302
7191.55 1311
7192.35 1341
7193.15 1385
7193.95 1282
7194.75 1334
7195.55 1391
7196.35 1307
7197.15 1332
7197.95 1359
7198.76 1366
7199.56 1343
7200.36 1327
7201.16 1342
7201.96 1330
7202.76 1327
7203.56 1308
7204.36 1307
7205.16 1354
7205.96 1318
7206.77 1361
7207.57 1335
7208.37 1281
7209.17 1322
7209.97 1388
7210.77 1384
7211.57 1432
7212.38 1478
7213.18 1468
7213.98 1424
7214.78 1460
7215.58 1409
7216.38 1450
7217.19 1485
7217.99 1471
7218.79 1536
7219.59 1534
7220.39 1550
7221.20 1589
7222.00 1504
7222.80 1476
7223.60 1495
7224.40 1488
7225.21 1469
7226.01 1485
7226.81 1522
7227.61 1466
7228.42 1492
7229.22 1456
7230.02 1432
7230.82 1491
7231.63 1498
7232.43 1537
7233.23 1532
7234.03 1684
7234.84 1686
7235.64 1861
7236.44 2007
7237.25 2065
7238.05 2199
7238.85 2147
7239.65 2060
7240.46 1906
7241.26 1820
7242.06 1735
7242.87 1688
7243.67 1546
7244.47 1497
7245.28 1518
7246.08 1583
7246.88 1642
7247.69 1661
7248.49 1565
7249.30 1556
7250.10 1481
7250.90 1442
7251.71 1463
7252.51 1412
7253.31 1400
7254.12 1454
7254.92 1553
7255.73 1613
7256.53 1617
7257.33 1609
7258.14 1573
7258.94 1440
7259.75 1417
7260.55 1443
7261.35 1478
7262.16 1391
7262.96 1390
7263.77 1413
7264.57 1428
7265.38 1411
7266.18 1419
7266.99 1365
7267.79 1420
7268.59 1425
7269.40 1473
7270.20 1489
7271.01 1371
7271.81 1442
7272.62 1436
7273.42 1521
7274.23 1491
7275.03 1439
7275.84 1462
7276.64 1443
7277.45 1480
7278.25 1475
7279.06 1521
7279.86 1543
7280.67 1568
7281.48 1681
7282.28 1782
7283.09 2019
7283.89 2246
7284.70 2457
7285.50 2570
7286.31 2620
7287.11 2577
7287.92 2433
7288.73 2210
7289.53 2046
7290.34 1986
7291.14 1854
7291.95 1762
7292.76 1655
7293.56 1642
7294.37 1566
7295.17 1536
7295.98 1548
7296.79 1525
7297.59 1513
7298.40 1505
7299.21 1515
7300.01 1580
7300.82 1545
7301.62 1533
7302.43 1574
7303.24 1544
7304.04 1635
7304.85 1598
7305.66 1563
7306.46 1566
7307.27 1602
7308.08 1631
7308.89 1679
7309.69 1702
7310.50 1685
7311.31 1747
7312.11 1785
7312.92 1759
7313.73 1775
7314.53 1766
7315.34 1797
7316.15 1899
7316.96 1976
7317.76 2198
7318.57 2424
7319.38 2778
7320.19 3076
7320.99 3048
7321.80 3181
7322.61 3005
7323.42 2966
7324.22 2752
7325.03 2545
7325.84 2460
7326.65 2232
7327.46 2090
7328.26 1968
7329.07 1927
7329.88 1802
7330.69 1790
7331.50 1759
7332.30 1706
7333.11 1711
7333.92 1704
7334.73 1674
7335.54 1688
7336.35 1684
7337.15 1742
7337.96 1833
7338.77 1928
7339.58 2001
7340.39 1962
7341.20 2069
7342.01 2076
7342.82 2016
7343.62 1895
7344.43 1843
7345.24 1801
7346.05 1725
7346.86 1696
7347.67 1619
7348.48 1578
7349.29 1586
7350.10 1514
7350.91 1510
7351.71 1444
7352.52 1452
7353.33 1424
7354.14 1444
7354.95 1473
7355.76 1443
7356.57 1480
7357.38 1588
7358.19 1597
7359.00 1645
7359.81 1691
7360.62 1685
7361.43 1725
7362.24 1776
7363.05 1771
7363.86 1757
7364.67 1741
7365.48 1685
7366.29 1655
7367.10 1574
7367.91 1570
7368.72 1531
7369.53 1444
7370.34 1399
7371.15 1445
7371.96 1459
7372.77 1406
7373.58 1374
7374.39 1369
7375.20 1382
7376.01 1381
7376.82 1415
7377.63 1455
7378.45 1515
7379.26 1553
7380.07 1612
7380.88 1647
7381.69 1637
7382.50 1696
7383.31 1754
7384.12 1732
7384.93 1600
7385.74 1598
7386.56 1504
7387.37 1495
7388.18 1501
7388.99 1445
7389.80 1382
7390.61 1404
7391.42 1369
7392.24 1285
7393.05 1313
7393.86 1302
7394.67 1298
7395.48 1361
7396.29 1356
7397.10 1344
7397.92 1302
7398.73 1318
7399.54 1389
7400.35 1463
7401.16 1512
7401.98 1505
7402.79 1511
7403.60 1495
7404.41 1436
7405.23 1428
7406.04 1429
7406.85 1277
7407.66 1248
7408.47 1299
7409.29 1271
7410.10 1187
7410.91 1212
7411.72 1204
7412.54 1099
7413.35 1137
7414.16 1122
7414.98 1180
7415.79 1121
7416.60 1092
7417.41 1147
7418.23 1167
7419.04 1147
7419.85 1124
7420.67 1147
7421.48 1139
7422.29 1077
7423.11 1073
7423.92 1091
7424.73 1075
7425.54 1097
7426.36 1112
7427.17 1104
7427.99 1082
7428.80 1103
7429.61 1062
7430.43 1065
7431.24 1068
7432.05 1130
7432.87 1108
7433.68 1099
7434.49 1093
7435.31 1169
7436.12 1144
7436.94 1135
7437.75 1170
7438.56 1207
7439.38 1141
7440.19 1101
7441.01 1123
7441.82 1136
7442.64 1106
7443.45 1110
7444.26 1165
7445.08 1119
7445.89 1138
7446.71 1107
7447.52 1077
7448.34 1127
7449.15 1086
7449.97 1058
7450.78 1125
7451.59 1147
7452.41 1118
7453.22 1047
7454.04 1112
7454.85 1149
7455.67 1103
7456.48 1096
7457.30 1097
7458.11 1080
7458.93 1090
7459.74 1080
7460.56 1143
7461.38 1094
7462.19 1070
7463.01 1079
7463.82 1101
7464.64 1075
7465.45 1057
7466.27 1080
7467.08 1145
7467.90 1087
7468.72 1121
7469.53 1121
7470.35 1137
7471.16 1130
7471.98 1193
7472.79 1180
7473.61 1154
7474.43 1178
7475.24 1173
7476.06 1176
7476.87 1110
7477.69 1131
7478.51 1167
7479.32 1142
7480.14 1131
7480.96 1112
7481.77 1128
7482.59 1155
7483.41 1088
7484.22 1086
7485.04 1124
7485.85 1116
7486.67 1103
7487.49 1144
7488.31 1123
7489.12 1093
7489.94 1126
7490.76 1093
7491.57 1088
7492.39 1129
7493.21 1148
7494.02 1114
7494.84 1103
7495.66 1051
7496.48 1104
7497.29 1143
7498.11 1122
7498.93 1117
7499.74 1123
7500.56 1129
7501.38 1101
7502.20 1082
7503.01 1154
7503.83 1132
7504.65 1141
7505.47 1164
7506.29 1193
7507.10 1143
7507.92 1127
7508.74 1117
7509.56 1145
7510.37 1155
7511.19 1146
7512.01 1168
7512.83 1150
7513.65 1166
7514.47 1133
7515.28 1130
7516.10 1189
7516.92 1166
7517.74 1151
7518.56 1153
7519.38 1170
7520.19 1132
7521.01 1146
7521.83 1172
7522.65 1179
7523.47 1193
7524.29 1180
7525.11 1224
7525.92 1218
7526.74 1238
7527.56 1241
7528.38 1232
7529.20 1229
7530.02 1250
7530.84 1292
7531.66 1271
7532.48 1285
7533.30 1307
7534.12 1298
7534.93 1302
7535.75 1321
7536.57 1320
7537.39 1262
7538.21 1230
7539.03 1258
7539.85 1296
7540.67 1271
7541.49 1248
7542.31 1261
7543.13 1319
7543.95 1321
7544.77 1324
7545.59 1310
7546.41 1308
7547.23 1328
7548.05 1360
7548.87 1388
7549.69 1367
7550.51 1386
7551.33 1372
7552.15 1328
7552.97 1359
7553.79 1402
7554.61 1360
7555.43 1381
7556.25 1412
7557.07 1430
7557.89 1419
7558.71 1451
7559.53 1515
7560.36 1500
7561.18 1502
7562.00 1493
7562.82 1570
7563.64 1612
7564.46 1611
7565.28 1562
7566.10 1619
7566.92 1600
7567.74 1593
7568.56 1632
7569.39 1601
7570.21 1650
7571.03 1694
7571.85 1704
7572.67 1623
7573.49 1725
7574.31 1789
7575.14 1831
7575.96 1798
7576.78 1833
7577.60 1922
7578.42 1876
7579.24 1869
7580.06 1830
7580.89 1825
7581.71 1866
7582.53 1900
7583.35 1858
7584.17 1849
7585.00 1878
7585.82 1977
7586.64 2017
7587.46 2127
7588.29 2136
7589.11 2158
7589.93 2160
7590.75 2187
7591.57 2253
7592.40 2207
7593.22 2258
7594.04 2207
7594.86 2289
7595.69 2375
7596.51 2447
7597.33 2456
7598.15 2544
7598.98 2623
7599.80 2647
7600.62 2662
7601.45 2773
7602.27 2796
7603.09 2926
7603.92 3030
7604.74 3182
7605.56 3172
7606.38 3301
7607.21 3193
7608.03 3209
7608.85 3075
7609.68 3003
7610.50 2939
7611.32 2824
7612.15 2857
7612.97 2819
7613.80 2850
7614.62 2886
7615.44 3031
7616.27 3248
7617.09 3407
7617.91 3732
7618.74 3972
7619.56 4150
7620.39 4303
7621.21 4237
7622.03 4024
7622.86 3851
7623.68 3677
7624.51 3538
7625.33 3401
7626.15 3466
7626.98 3400
7627.80 3513
7628.63 3631
7629.45 3747
7630.28 3854
7631.10 4113
7631.93 4386
7632.75 4489
7633.58 4562
7634.40 4416
7635.22 4256
7636.05 3959
7636.87 3628
7637.70 3428
7638.52 3233
7639.35 2898
7640.17 2727
7641.00 2587
7641.82 2566
7642.65 2543
7643.47 2597
7644.30 2763
7645.13 2929
7645.95 3090
7646.78 3247
7647.60 3348
7648.43 3277
7649.25 3232
7650.08 3160
7650.90 2933
7651.73 2712
7652.55 2580
7653.38 2427
7654.21 2360
7655.03 2305
7655.86 2205
7656.68 2059
7657.51 1902
7658.34 1981
7659.16 1928
7659.99 1944
7660.81 1838
7661.64 1876
7662.47 1891
7663.29 1852
7664.12 1812
7664.95 1844
7665.77 1816
7666.60 1877
7667.42 1849
7668.25 1880
7669.08 1865
7669.90 1897
7670.73 1831
7671.56 1843
7672.38 1807
7673.21 1758
7674.04 1817
7674.87 1872
7675.69 1815
7676.52 1784
7677.35 1766
7678.17 1779
7679.00 1812
7679.83 1750
7680.65 1755
7681.48 1763
7682.31 1860
7683.14 1965
7683.96 2065
7684.79 2180
7685.62 2277
7686.45 2285
7687.27 2282
7688.10 2204
7688.93 2061
7689.76 2059
7690.58 1939
7691.41 1900
7692.24 1953
7693.07 1836
7693.90 1886
7694.72 1825
7695.55 1820
7696.38 1940
7697.21 2028
7698.04 2100
7698.86 2249
7699.69 2235
7700.52 2260
7701.35 2256
7702.18 2194
7703.01 2090
7703.83 2029
7704.66 1923
7705.49 1903
7706.32 1778
7707.15 1801
7707.98 1720
7708.81 1757
7709.63 1618
7710.46 1666
7711.29 1650
7712.12 1656
7712.95 1631
7713.78 1651
7714.61 1523
7715.44 1616
7716.27 1597
7717.10 1576
7717.93 1564
7718.75 1598
7719.58 1586
7720.41 1513
7721.24 1561
7722.07 1562
7722.90 1558
7723.73 1510
7724.56 1512
7725.39 1513
7726.22 1471
7727.05 1487
7727.88 1483
7728.71 1576
7729.54 1582
7730.37 1554
7731.20 1546
7732.03 1567
7732.86 1542
7733.69 1493
7734.52 1449
7735.35 1401
7736.18 1432
7737.01 1409
7737.84 1402
7738.67 1361
7739.50 1393
7740.33 1355
7741.16 1348
7741.99 1340
7742.82 1381
7743.65 1459
7744.48 1512
7745.31 1642
7746.14 1773
7746.98 1943
7747.81 2096
7748.64 2278
7749.47 2275
7750.30 2183
7751.13 2169
7751.96 1996
7752.79 1825
7753.62 1746
7754.45 1608
7755.29 1525
7756.12 1470
7756.95 1474
7757.78 1414
7758.61 1380
7759.44 1401
7760.27 1377
7761.11 1377
7761.94 1361
7762.77 1308
7763.60 1260
7764.43 1263
7765.26 1260
7766.10 1281
7766.93 1246
7767.76 1255
7768.59 1201
7769.42 1215
7770.26 1196
7771.09 1261
7771.92 1194
7772.75 1196
7773.58 1217
7774.42 1265
7775.25 1227
7776.08 1234
7776.91 1199
7777.75 1215
7778.58 1188
7779.41 1241
7780.24 1241
7781.08 1220
7781.91 1262
7782.74 1252
7783.57 1231
7784.41 1228
7785.24 1295
7786.07 1351
7786.91 1330
7787.74 1328
7788.57 1328
7789.40 1327
7790.24 1328
7791.07 1318
7791.90 1385
7792.74 1371
7793.57 1318
7794.40 1313
7795.24 1309
7796.07 1339
7796.90 1380
7797.74 1396
7798.57 1353
7799.40 1436
7800.24 1442
7801.07 1409
7801.91 1385
7802.74 1428
7803.57 1451
7804.41 1440
7805.24 1476
7806.07 1543
7806.91 1553
7807.74 1573
7808.58 1556
7809.41 1531
7810.25 1615
7811.08 1634
7811.91 1712
7812.75 1740
7813.58 1784
7814.42 1851
7815.25 1920
7816.09 1885
7816.92 1889
7817.75 1874
7818.59 1903
7819.42 1963
7820.26 1945
7821.09 1959
7821.93 2106
7822.76 2194
7823.60 2273
7824.43 2275
7825.27 2333
7826.10 2369
7826.94 2234
7827.77 2119
7828.61 2101
7829.44 2024
7830.28 1962
7831.11 1941
7831.95 1932
7832.78 2012
7833.62 2069
7834.46 2162
7835.29 2297
7836.13 2379
7836.96 2323
7837.80 2219
7838.63 2084
7839.47 2024
7840.31 1895
7841.14 1864
7841.98 1828
7842.81 1775
7843.65 1726
7844.48 1685
7845.32 1695
7846.16 1705
7846.99 1604
7847.83 1550
7848.67 1513
7849.50 1510
7850.34 1546
7851.17 1603
7852.01 1557
7852.85 1541
7853.68 1548
7854.52 1484
7855.36 1515
7856.19 1534
7857.03 1548
7857.87 1623
7858.70 1609
7859.54 1609
7860.38 1632
7861.21 1610
7862.05 1558
7862.89 1556
7863.72 1536
7864.56 1496
7865.40 1490
7866.24 1481
7867.07 1478
7867.91 1545
7868.75 1577
7869.59 1607
7870.42 1640
7871.26 1572
7872.10 1587
7872.94 1679
7873.77 1731
7874.61 1754
7875.45 1731
7876.29 1910
7877.12 2012
7877.96 2134
7878.80 2213
7879.64 2345
7880.47 2484
7881.31 2462
7882.15 2354
7882.99 2227
7883.83 2280
7884.66 2106
7885.50 2052
7886.34 1983
7887.18 1884
7888.02 1857
7888.86 1869
7889.69 1913
7890.53 1902
7891.37 1974
7892.21 2051
7893.05 2131
7893.89 2183
7894.73 2141
7895.56 2050
7896.40 1984
7897.24 1944
7898.08 1803
7898.92 1741
7899.76 1735
7900.60 1659
7901.44 1666
7902.28 1676
7903.12 1547
7903.95 1523
7904.79 1525
7905.63 1542
7906.47 1515
7907.31 1536
7908.15 1525
7908.99 1552
7909.83 1574
7910.67 1506
7911.51 1515
7912.35 1546
7913.19 1548
7914.03 1673
7914.87 1654
7915.71 1738
7916.55 1737
7917.39 1791
7918.23 1850
7919.07 1859
7919.91 1916
7920.75 1863
7921.59 1796
7922.43 1774
7923.27 1696
7924.11 1640
7924.95 1554
7925.79 1542
7926.63 1530
7927.47 1416
7928.31 1362
7929.15 1395
7929.99 1402
7930.83 1380
7931.67 1372
7932.51 1345
7933.35 1356
7934.19 1384
7935.04 1357
7935.88 1361
7936.72 1322
7937.56 1354
7938.40 1273
7939.24 1330
7940.08 1331
7940.92 1280
7941.76 1346
7942.60 1410
7943.45 1328
7944.29 1307
7945.13 1355
7945.97 1397
7946.81 1417
7947.65 1456
7948.49 1461
7949.34 1464
7950.18 1460
7951.02 1487
7951.86 1493
7952.70 1628
7953.54 1671
7954.39 1784
7955.23 1844
7956.07 1976
7956.91 1947
7957.75 2016
7958.60 1960
7959.44 1931
7960.28 1879
7961.12 1854
7961.96 1879
7962.81 1797
7963.65 1793
7964.49 1718
7965.33 1868
7966.18 1868
7967.02 2037
7967.86 2199
7968.70 2309
7969.55 2423
7970.39 2300
7971.23 2301
7972.08 2131
7972.92 1989
7973.76 1887
7974.60 1793
7975.45 1721
7976.29 1578
7977.13 1582
7977.98 1551
7978.82 1476
7979.66 1492
7980.51 1415
7981.35 1431
7982.19 1362
7983.04 1398
7983.88 1380
7984.72 1380
7985.57 1372
7986.41 1397
7987.25 1355
7988.10 1283
7988.94 1269
7989.78 1280
7990.63 1218
7991.47 1188
7992.32 1201
7993.16 1203
7994.00 1159
7994.85 1137
7995.69 1174
7996.54 1158
7997.38 1090
7998.22 1146
7999.07 1132
7999.91 1105
8000.76 1086
8001.60 1056
8002.45 1054
8003.29 1049
8004.13 1057
8004.98 1054
8005.82 1072
8006.67 1054
8007.51 1052
8008.36 1044
8009.20 1022
8010.05 1023
8010.89 1040
8011.74 1051
8012.58 1004
8013.43 994
8014.27 939
8015.12 962
8015.96 961
8016.81 970
8017.65 939
8018.50 939
8019.34 924
8020.19 911
8021.03 924
8021.88 955
8022.72 953
8023.57 949
8024.41 914
8025.26 935
8026.11 942
8026.95 963
8027.80 993
8028.64 955
8029.49 967
8030.33 997
8031.18 963
8032.03 960
8032.87 937
8033.72 945
8034.56 904
8035.41 938
8036.26 903
8037.10 937
8037.95 906
8038.80 904
8039.64 947
8040.49 984
8041.34 958
8042.18 931
8043.03 932
8043.87 921
8044.72 921
8045.57 938
8046.41 881
8047.26 858
8048.11 924
8048.96 893
8049.80 897
8050.65 922
8051.50 871
8052.34 890
8053.19 902
8054.04 886
8054.88 924
8055.73 851
8056.58 883
8057.43 873
8058.27 899
8059.12 899
8059.97 891
8060.82 842
8061.66 852
8062.51 845
8063.36 878
8064.21 832
8065.05 844
8065.90 858
8066.75 827
8067.60 866
8068.44 853
8069.29 878
8070.14 827
8070.99 821
8071.84 766
8072.68 796
8073.53 828
8074.38 812
8075.23 817
8076.08 780
8076.93 836
8077.77 867
8078.62 804
8079.47 815
8080.32 813
8081.17 854
8082.02 857
8082.87 797
8083.71 823
8084.56 880
8085.41 808
8086.26 783
8087.11 858
8087.96 872
8088.81 831
8089.66 822
8090.51 819
8091.35 830
8092.20 787
8093.05 796
8093.90 820
8094.75 835
8095.60 816
8096.45 845
8097.30 857
8098.15 841
8099.00 832
8099.85 834
8100.70 846
8101.55 796
8102.40 821
8103.25 811
8104.10 815
8104.95 821
8105.80 813
8106.65 799
8107.50 778
8108.35 843
8109.20 804
8110.05 798
8110.90 815
8111.75 783
8112.60 811
8113.45 840
8114.30 833
8115.15 829
8116.00 835
8116.85 870
8117.70 817
8118.55 783
8119.40 827
8120.25 896
8121.10 853
8121.95 884
8122.80 933
8123.65 843
8124.50 867
8125.35 878
8126.20 908
8127.06 910
8127.91 923
8128.76 916
8129.61 951
8130.46 921
8131.31 979
8132.16 961
8133.01 995
8133.86 1033
8134.72 1023
8135.57 1016
8136.42 1035
8137.27 956
8138.12 994
8138.97 985
8139.83 934
8140.68 980
8141.53 965
8142.38 934
8143.23 923
8144.08 909
8144.94 923
8145.79 921
8146.64 886
8147.49 882
8148.34 929
8149.20 999
8150.05 993
8150.90 946
8151.75 938
8152.60 983
8153.46 983
8154.31 1033
8155.16 1055
8156.01 1126
8156.87 1235
8157.72 1177
8158.57 1126
8159.42 1081
8160.28 1033
8161.13 1008
8161.98 922
8162.84 889
8163.69 901
8164.54 883
8165.39 864
8166.25 877
8167.10 871
8167.95 843
8168.81 881
8169.66 801
8170.51 814
8171.37 830
8172.22 807
8173.07 811
8173.93 822
8174.78 808
8175.63 767
8176.49 830
8177.34 785
8178.19 753
8179.05 753
8179.90 743
8180.76 762
8181.61 779
8182.46 751
8183.32 695
8184.17 749
8185.02 698
8185.88 731
8186.73 781
8187.59 757
8188.44 709
8189.30 720
8190.15 724
8191.00 717
8191.86 728
8192.71 733
8193.57 761
8194.42 750
8195.28 721
8196.13 716
8196.99 747
8197.84 736
8198.69 731
8199.55 693
8200.40 744
8201.26 716
8202.11 744
8202.97 711
8203.82 698
8204.68 712
8205.53 705
8206.39 728
8207.24 718
8208.10 724
8208.95 726
8209.81 755
8210.67 702
8211.52 695
8212.38 741
8213.23 749
8214.09 712
8214.94 775
8215.80 722
8216.65 732
8217.51 741
8218.37 736
8219.22 773
8220.08 782
8220.93 757
8221.79 769
8222.64 757
8223.50 777
8224.36 769
8225.21 703
8226.07 757
8226.92 761
8227.78 786
8228.64 746
8229.49 748
8230.35 697
8231.21 697
8232.06 720
8232.92 697
8233.78 664
8234.63 676
8235.49 673
8236.35 652
8237.20 670
8238.06 666
8238.92 729
8239.77 653
8240.63 700
8241.49 688
8242.34 704
8243.20 656
8244.06 680
8244.91 670
8245.77 643
8246.63 718
8247.49 733
8248.34 706
8249.20 694
8250.06 680
8250.92 700
8251.77 645
8252.63 645
8253.49 677
8254.35 686
8255.20 704
8256.06 674
8256.92 676
8257.78 704
8258.63 697
8259.49 683
8260.35 693
8261.21 655
8262.07 662
8262.92 682
8263.78 629
8264.64 643
8265.50 680
8266.36 720
8267.22 705
8268.07 716
8268.93 668
8269.79 686
8270.65 716
8271.51 747
8272.37 754
8273.22 716
8274.08 757
8274.94 735
8275.80 708
8276.66 731
8277.52 796
8278.38 818
8279.24 808
8280.09 788
8280.95 772
8281.81 783
8282.67 811
8283.53 763
8284.39 723
8285.25 709
8286.11 711
8286.97 723
8287.83 724
8288.69 726
8289.55 741
8290.41 721
8291.26 732
8292.12 742
8292.98 699
8293.84 750
8294.70 779
8295.56 803
8296.42 789
8297.28 742
8298.14 751
8299.00 750
8299.86 786
8300.72 761
8301.58 754
8302.44 769
8303.30 751
8304.16 770
8305.02 731
8305.88 737
8306.74 729
8307.60 708
8308.46 724
8309.33 681
8310.19 662
8311.05 662
8311.91 727
8312.77 726
8313.63 738
8314.49 703
8315.35 736
8316.21 705
8317.07 682
8317.93 702
8318.79 714
8319.65 751
8320.52 678
8321.38 692
8322.24 704
8323.10 665
8323.96 659
8324.82 712
8325.68 731
8326.54 703
8327.41 717
8328.27 688
8329.13 707
8329.99 714
8330.85 783
8331.71 758
8332.57 696
8333.44 726
8334.30 731
8335.16 703
8336.02 697
8336.88 714
8337.75 735
8338.61 711
8339.47 679
8340.33 690
8341.19 705
8342.06 677
8342.92 686
8343.78 742
8344.64 741
8345.50 752
8346.37 722
8347.23 750
8348.09 732
8348.95 751
8349.82 752
8350.68 779
8351.54 761
8352.40 747
8353.27 748
8354.13 740
8354.99 747
8355.86 693
8356.72 697
8357.58 710
8358.45 726
8359.31 761
8360.17 722
8361.03 713
8361.90 724
8362.76 707
8363.62 674
8364.49 694
8365.35 755
8366.21 717
8367.08 757
8367.94 722
8368.80 742
8369.67 746
8370.53 705
8371.40 741
8372.26 727
8373.12 760
8373.99 715
8374.85 731
8375.71 717
8376.58 733
8377.44 754
8378.31 750
8379.17 714
8380.03 730
8380.90 715
8381.76 740
8382.63 741
8383.49 729
8384.36 721
8385.22 789
8386.08 829
8386.95 803
8387.81 770
8388.68 787
8389.54 843
8390.41 789
8391.27 811
8392.14 781
8393.00 799
8393.87 795
8394.73 787
8395.60 747
8396.46 748
8397.33 789
8398.19 783
8399.06 788
8399.92 767
8400.79 803
8401.65 839
8402.52 893
8403.38 793
8404.25 839
8405.11 846
8405.98 930
8406.84 839
8407.71 868
8408.58 861
8409.44 832
8410.31 891
8411.17 885
8412.04 907
8412.90 849
8413.77 854
8414.64 884
8415.50 936
8416.37 920
8417.23 911
8418.10 930
8418.97 989
8419.83 921
8420.70 919
8421.56 939
8422.43 996
8423.30 966
8424.16 983
8425.03 1054
8425.90 1003
8426.76 984
8427.63 1059
8428.50 1088
8429.36 1105
8430.23 1072
8431.10 1061
8431.96 1115
8432.83 1102
8433.70 1102
8434.56 1083
8435.43 1158
8436.30 1201
8437.16 1216
8438.03 1293
8438.90 1251
8439.77 1357
8440.63 1359
8441.50 1417
8442.37 1422
8443.24 1408
8444.10 1459
8444.97 1548
8445.84 1536
8446.71 1611
8447.57 1584
8448.44 1623
8449.31 1644
8450.18 1643
8451.04 1753
8451.91 1762
8452.78 1857
8453.65 2086
8454.52 2252
8455.38 2500
8456.25 2754
8457.12 2965
8457.99 2960
8458.86 3030
8459.72 2964
8460.59 2759
8461.46 2528
8462.33 2312
8463.20 2128
8464.07 2023
8464.93 1871
8465.80 1771
8466.67 1642
8467.54 1537
8468.41 1511
8469.28 1433
8470.15 1372
8471.02 1371
8471.88 1318
8472.75 1315
8473.62 1287
8474.49 1259
8475.36 1246
8476.23 1306
8477.10 1291
8477.97 1325
8478.84 1360
8479.71 1364
8480.58 1404
8481.44 1456
8482.31 1498
8483.18 1500
8484.05 1490
8484.92 1449
8485.79 1500
8486.66 1466
8487.53 1419
8488.40 1380
8489.27 1383
8490.14 1341
8491.01 1335
8491.88 1268
8492.75 1285
8493.62 1299
8494.49 1343
8495.36 1374
8496.23 1338
8497.10 1282
8497.97 1281
8498.84 1271
8499.71 1293
8500.58 1294
8501.45 1263
8502.32 1247
8503.19 1240
8504.06 1235
8504.93 1307
8505.80 1318
8506.67 1308
8507.55 1323
8508.42 1317
8509.29 1299
8510.16 1375
8511.03 1377
8511.90 1400
8512.77 1397
8513.64 1398
8514.51 1424
8515.38 1458
8516.25 1419
8517.13 1444
8518.00 1409
8518.87 1470
8519.74 1485
8520.61 1495
8521.48 1582
8522.35 1715
8523.23 1910
8524.10 2046
8524.97 2302
8525.84 2493
8526.71 2683
8527.58 2664
8528.46 2711
8529.33 2666
8530.20 2541
8531.07 2396
8531.94 2158
8532.81 1986
8533.69 1925
8534.56 1831
8535.43 1678
8536.30 1644
8537.18 1650
8538.05 1560
8538.92 1459
8539.79 1482
8540.66 1426
8541.54 1463
8542.41 1409
8543.28 1349
8544.15 1264
8545.03 1272
8545.90 1270
8546.77 1231
8547.64 1215
8548.52 1336
8549.39 1353
8550.26 1351
8551.14 1508
8552.01 1603
8552.88 1716
8553.76 1784
8554.63 1942
8555.50 2019
8556.37 1991
8557.25 1947
8558.12 1942
8558.99 1849
8559.87 1730
8560.74 1612
8561.61 1525
8562.49 1483
8563.36 1395
8564.24 1410
8565.11 1385
8565.98 1293
8566.86 1274
8567.73 1328
8568.60 1273
8569.48 1216
8570.35 1161
8571.23 1183
8572.10 1203
8572.97 1194
8573.85 1185
8574.72 1146
8575.60 1191
8576.47 1143
8577.34 1111
8578.22 1087
8579.09 1102
8579.97 1139
8580.84 1128
8581.72 1128
8582.59 1159
8583.47 1130
8584.34 1168
8585.21 1135
8586.09 1150
8586.96 1227
8587.84 1235
8588.71 1256
8589.59 1251
8590.46 1212
8591.34 1255
8592.21 1270
8593.09 1294
8593.96 1289
8594.84 1305
8595.71 1272
8596.59 1285
8597.46 1276
8598.34 1301
8599.22 1327
8600.09 1345
8600.97 1343
8601.84 1302
8602.72 1347
8603.59 1374
8604.47 1390
8605.34 1362
8606.22 1404
8607.10 1390
8607.97 1398
8608.85 1390
8609.72 1392
8610.60 1408
8611.47 1397
8612.35 1409
8613.23 1419
8614.10 1420
8614.98 1498
8615.86 1452
8616.73 1507
8617.61 1573
8618.48 1545
8619.36 1635
8620.24 1665
8621.11 1707
8621.99 1706
8622.87 1699
8623.74 1708
8624.62 1754
8625.50 1725
8626.37 1756
8627.25 1809
8628.13 1845
8629.00 1829
8629.88 1808
8630.76 1800
8631.64 1828
8632.51 1838
8633.39 1862
8634.27 1830
8635.14 1883
8636.02 1838
8636.90 1896
8637.78 1896
8638.65 1873
8639.53 1930
8640.41 1988
8641.29 2011
8642.16 2045
8643.04 2087
8643.92 2173
8644.80 2263
8645.67 2327
8646.55 2352
8647.43 2386
8648.31 2392
8649.18 2425
8650.06 2488
8650.94 2444
8651.82 2482
8652.70 2534
8653.58 2540
8654.45 2522
8655.33 2545
8656.21 2602
8657.09 2743
8657.97 2778
8658.84 2847
8659.72 3068
8660.60 3436
8661.48 3806
8662.36 4257
8663.24 4641
8664.12 5072
8664.99 5492
8665.87 5658
8666.75 5738
8667.63 5561
8668.51 5401
8669.39 5109
8670.27 4875
8671.15 4593
8672.03 4365
8672.91 4161
8673.78 4005
8674.66 3836
8675.54 3822
8676.42 3642
8677.30 3562
8678.18 3479
8679.06 3327
8679.94 3167
8680.82 2995
8681.70 2781
8682.58 2712
8683.46 2654
8684.34 2622
8685.22 2614
8686.10 2654
8686.98 2785
8687.86 2822
8688.74 3112
8689.62 3410
8690.50 3816
8691.38 4251
8692.26 4605
8693.14 4994
8694.02 5117
8694.90 5121
8695.78 4991
8696.66 4827
8697.54 4572
8698.42 4163
8699.30 3865
8700.18 3654
8701.06 3462
8701.94 3289
8702.82 3193
8703.70 3021
8704.58 2935
8705.46 2766
8706.34 2657
8707.23 2540
8708.11 2352
8708.99 2231
8709.87 2143
8710.75 2054
8711.63 1960
8712.51 1860
8713.39 1844
8714.27 1750
8715.16 1680
8716.04 1675
8716.92 1643
8717.80 1657
8718.68 1644
8719.56 1589
8720.44 1601
8721.33 1555
8722.21 1628
8723.09 1628
8723.97 1644
8724.85 1690
8725.73 1655
8726.62 1652
8727.50 1595
8728.38 1764
8729.26 1809
8730.14 1803
8731.03 1843
8731.91 1800
8732.79 1819
8733.67 1782
8734.55 1774
8735.44 1789
8736.32 1755
8737.20 1745
8738.08 1741
8738.97 1700
8739.85 1705
8740.73 1739
8741.61 1687
8742.50 1650
8743.38 1681
8744.26 1741
8745.14 1733
8746.03 1661
8746.91 1673
8747.79 1595
8748.68 1650
8749.56 1711
8750.44 1691
8751.33 1583
8752.21 1617
8753.09 1660
8753.97 1631
8754.86 1711
8755.74 1740
8756.62 1782
8757.51 1855
8758.39 1894
8759.28 1870
8760.16 1918
8761.04 1896
8761.93 1904
8762.81 1899
8763.69 1917
8764.58 1853
8765.46 1866
8766.34 1828
8767.23 1881
8768.11 1883
8769.00 1843
8769.88 1846
8770.76 1871
8771.65 1808
8772.53 1735
8773.42 1768
8774.30 1722
8775.19 1739
8776.07 1779
8776.95 1786
8777.84 1865
8778.72 1901
8779.61 2031
8780.49 2167
8781.38 2291
8782.26 2469
8783.15 2517
8784.03 2538
8784.92 2495
8785.80 2465
8786.69 2376
8787.57 2180
8788.46 2060
8789.34 2006
8790.23 1878
8791.11 1789
8792.00 1668
8792.88 1590
8793.77 1579
8794.65 1554
8795.54 1553
8796.42 1445
8797.31 1427
8798.19 1449
8799.08 1443
8799.96 1435
8800.85 1415
8801.74 1360
8802.62 1352
8803.51 1316
8804.39 1312
8805.28 1296
8806.16 1276
8807.05 1288
8807.94 1270
8808.82 1291
8809.71 1291
8810.59 1317
8811.48 1272
8812.37 1287
8813.25 1318
8814.14 1274
8815.03 1328
8815.91 1277
8816.80 1288
8817.68 1290
8818.57 1295
8819.46 1319
8820.34 1334
8821.23 1287
8822.12 1260
8823.00 1299
8823.89 1246
8824.78 1226
8825.66 1226
8826.55 1203
8827.44 1227
8828.33 1254
8829.21 1260
8830.10 1274
8830.99 1240
8831.87 1236
8832.76 1213
8833.65 1183
8834.54 1142
8835.42 1168
8836.31 1194
8837.20 1161
8838.08 1186
8838.97 1189
8839.86 1183
8840.75 1192
8841.64 1159
8842.52 1167
8843.41 1239
8844.30 1240
8845.19 1217
8846.07 1151
8846.96 1124
8847.85 1164
8848.74 1146
8849.63 1134
8850.51 1111
8851.40 1054
8852.29 1085
8853.18 1045
8854.07 1052
8854.96 1044
8855.84 1031
8856.73 1038
8857.62 991
8858.51 980
8859.40 968
8860.29 1044
8861.17 1061
8862.06 1046
8862.95 1052
8863.84 1014
8864.73 1011
8865.62 1029
8866.51 980
8867.40 960
8868.29 1000
8869.17 1017
8870.06 971
8870.95 950
8871.84 934
8872.73 939
8873.62 888
8874.51 893
8875.40 916
8876.29 929
8877.18 903
8878.07 884
8878.96 865
8879.85 891
8880.74 836
8881.63 917
8882.51 881
8883.40 854
8884.29 830
8885.18 847
8886.07 844
8886.96 864
8887.85 872
8888.74 891
8889.63 807
8890.52 812
8891.41 845
8892.30 846
8893.19 787
8894.09 827
8894.98 832
8895.87 786
8896.76 767
8897.65 751
8898.54 815
8899.43 803
8900.32 808
8901.21 785
8902.10 759
8902.99 787
8903.88 740
8904.77 754
8905.66 739
8906.55 755
8907.44 735
8908.34 787
8909.23 764
8910.12 754
8911.01 755
8911.90 754
8912.79 745
8913.68 717
8914.57 708
8915.47 804
8916.36 735
8917.25 709
8918.14 738
8919.03 729
8919.92 757
8920.81 733
8921.71 695
8922.60 733
8923.49 697
8924.38 723
8925.27 701
8926.16 747
8927.06 718
8927.95 724
8928.84 694
8929.73 709
8930.62 694
8931.52 693
8932.41 681
8933.30 686
8934.19 690
8935.09 674
8935.98 668
8936.87 618
8937.76 644
8938.66 641
8939.55 636
8940.44 660
8941.33 643
8942.23 639
8943.12 630
8944.01 705
8944.90 688
8945.80 613
8946.69 622
8947.58 648
8948.48 648
8949.37 624
8950.26 620
8951.16 639
8952.05 683
8952.94 639
8953.84 628
8954.73 658
8955.62 642
8956.52 649
8957.41 630
8958.30 632
8959.20 653
8960.09 616
8960.98 653
8961.88 636
8962.77 640
8963.66 617
8964.56 651
8965.45 673
8966.35 614
8967.24 670
8968.13 655
8969.03 638
8969.92 632
8970.82 660
8971.71 667
8972.60 608
8973.50 622
8974.39 642
8975.29 640
8976.18 662
8977.08 625
8977.97 645
8978.87 611
8979.76 584
8980.65 627
8981.55 597
8982.44 607
8983.34 616
8984.23 648
8985.13 621
8986.02 596
8986.92 601
8987.81 595
8988.71 606
8989.60 586
8990.50 565
8991.39 608
8992.29 642
8993.18 603
8994.08 622
8994.97 629
8995.87 630
8996.76 606
8997.66 593
8998.56 573
8999.45 605
9000.35 599
9001.24 604
9002.14 613
9003.03 597
9003.93 571
9004.83 548
9005.72 626
9006.62 603
9007.51 600
9008.41 570
9009.31 597
9010.20 583
9011.10 585
9011.99 603
9012.89 591
9013.79 616
9014.68 591
9015.58 531
9016.48 584
9017.37 592
9018.27 621
9019.16 566
9020.06 560
9020.96 578
9021.85 544
9022.75 552
9023.65 552
9024.54 602
9025.44 592
9026.34 580
9027.24 616
9028.13 593
9029.03 577
9029.93 577
9030.82 564
9031.72 580
9032.62 562
9033.52 615
9034.41 576
9035.31 584
9036.21 573
9037.10 586
9038.00 643
9038.90 608
9039.80 581
9040.69 565
9041.59 607
9042.49 571
9043.39 592
9044.29 593
9045.18 561
9046.08 588
9046.98 573
9047.88 577
9048.78 591
9049.67 568
9050.57 552
9051.47 591
9052.37 567
9053.27 609
9054.16 597
9055.06 655
9055.96 626
9056.86 616
9057.76 635
9058.66 647
9059.55 647
9060.45 642
9061.35 606
9062.25 671
9063.15 662
9064.05 570
9064.95 644
9065.85 661
9066.74 636
9067.64 633
9068.54 632
9069.44 596
9070.34 592
9071.24 578
9072.14 603
9073.04 613
9073.94 608
9074.84 650
9075.74 690
9076.64 620
9077.53 609
9078.43 607
9079.33 545
9080.23 588
9081.13 605
9082.03 611
9082.93 592
9083.83 618
9084.73 618
9085.63 633
9086.53 643
9087.43 615
9088.33 583
9089.23 622
9090.13 657
9091.03 645
9091.93 624
9092.83 593
9093.73 652
9094.63 648
9095.53 643
9096.43 625
9097.33 639
9098.23 622
9099.13 625
9100.04 629
9100.94 630
9101.84 623
9102.74 620
9103.64 607
9104.54 623
9105.44 606
9106.34 630
9107.24 633
9108.14 643
9109.04 603
9109.94 612
9110.85 606
9111.75 586
9112.65 609
9113.55 620
9114.45 605
9115.35 628
9116.25 586
9117.15 606
9118.06 612
9118.96 624
9119.86 550
9120.76 606
9121.66 644
9122.56 647
9123.46 609
9124.37 650
9125.27 621
9126.17 588
9127.07 577
9127.97 653
9128.88 607
9129.78 587
9130.68 603
9131.58 625
9132.48 656
9133.39 633
9134.29 565
9135.19 566
9136.09 606
9137.00 557
9137.90 609
9138.80 613
9139.70 590
9140.61 575
9141.51 583
9142.41 558
9143.31 544
9144.22 575
9145.12 570
9146.02 556
9146.92 576
9147.83 568
9148.73 587
9149.63 556
9150.54 550
9151.44 583
9152.34 578
9153.25 583
9154.15 556
9155.05 592
9155.96 609
9156.86 599
9157.76 585
9158.67 592
9159.57 615
9160.47 606
9161.38 574
9162.28 595
9163.18 575
9164.09 608
9164.99 630
9165.90 622
9166.80 644
9167.70 628
9168.61 635
9169.51 627
9170.42 593
9171.32 617
9172.22 617
9173.13 601
9174.03 591
9174.94 583
9175.84 600
9176.74 576
9177.65 579
9178.55 590
9179.46 564
9180.36 586
9181.27 586
9182.17 616
9183.08 585
9183.98 582
9184.89 583
9185.79 635
9186.70 603
9187.60 587
9188.51 588
9189.41 594
9190.32 583
9191.22 633
9192.13 583
9193.03 610
9193.94 606
9194.84 652
9195.75 637
9196.65 624
9197.56 685
9198.46 677
9199.37 685
9200.27 697
9201.18 639
9202.08 664
9202.99 713
9203.90 659
9204.80 674
9205.71 664
9206.61 654
9207.52 585
9208.42 629
9209.33 588
9210.24 583
9211.14 585
9212.05 585
9212.95 577
9213.86 595
9214.77 593
9215.67 616
9216.58 634
9217.49 575
9218.39 605
9219.30 607
9220.21 614
9221.11 566
9222.02 595
9222.93 604
9223.83 601
9224.74 558
9225.65 562
9226.55 551
9227.46 550
9228.37 576
9229.27 579
9230.18 587
9231.09 583
9231.99 598
9232.90 575
9233.81 563
9234.72 549
9235.62 584
9236.53 585
9237.44 597
9238.34 576
9239.25 553
9240.16 557
9241.07 575
9241.97 596
9242.88 564
9243.79 617
9244.70 589
9245.61 557
9246.51 577
9247.42 581
9248.33 558
9249.24 557
9250.14 576
9251.05 535
9251.96 547
9252.87 577
9253.78 561
9254.69 534
9255.59 533
9256.50 569
9257.41 562
9258.32 611
9259.23 578
9260.14 577
9261.04 577
9261.95 610
9262.86 578
9263.77 601
9264.68 589
9265.59 577
9266.50 568
9267.40 589
9268.31 596
9269.22 556
9270.13 595
9271.04 602
9271.95 575
9272.86 603
9273.77 586
9274.68 599
9275.59 589
9276.49 620
9277.40 625
9278.31 615
9279.22 641
9280.13 610
9281.04 575
9281.95 564
9282.86 573
9283.77 575
9284.68 628
9285.59 606
9286.50 592
9287.41 568
9288.32 595
9289.23 607
9290.14 602
9291.05 575
9291.96 599
9292.87 627
9293.78 614
9294.69 616
9295.60 623
9296.51 634
9297.42 641
9298.33 600
9299.24 629
9300.15 621
9301.06 617
9301.97 597
9302.88 595
9303.79 599
9304.70 627
9305.61 631
9306.53 674
9307.44 680
9308.35 662
9309.26 646
9310.17 692
9311.08 714
9311.99 729
9312.90 695
9313.81 689
9314.72 697
9315.63 679
9316.55 735
9317.46 692
9318.37 688
9319.28 680
9320.19 645
9321.10 667
9322.01 649
9322.93 616
9323.84 620
9324.75 579
9325.66 568
9326.57 618
9327.48 578
9328.40 578
9329.31 596
9330.22 626
9331.13 587
9332.04 625
9332.96 609
9333.87 612
9334.78 593
9335.69 608
9336.60 651
9337.52 594
9338.43 629
9339.34 606
9340.25 631
9341.17 655
9342.08 629
9342.99 577
9343.90 633
9344.82 594
9345.73 612
9346.64 577
9347.55 599
9348.47 628
9349.38 628
9350.29 588
9351.21 572
9352.12 643
9353.03 608
9353.94 641
9354.86 590
9355.77 640
9356.68 586
9357.60 587
9358.51 648
9359.42 601
9360.34 584
9361.25 571
9362.16 597
9363.08 600
9363.99 576
9364.90 592
9365.82 596
9366.73 606
9367.65 618
9368.56 578
9369.47 561
9370.39 615
9371.30 623
9372.21 615
9373.13 598
9374.04 639
9374.96 619
9375.87 621
9376.79 665
9377.70 623
9378.61 636
9379.53 659
9380.44 635
9381.36 626
9382.27 679
9383.19 678
9384.10 659
9385.01 652
9385.93 660
9386.84 653
9387.76 676
9388.67 669
9389.59 688
9390.50 704
9391.42 693
9392.33 732
9393.25 770
9394.16 703
9395.08 764
9395.99 717
9396.91 744
9397.82 730
9398.74 661
9399.65 677
9400.57 719
9401.48 681
9402.40 678
9403.32 666
9404.23 687
9405.15 640
9406.06 644
9406.98 629
9407.89 636
9408.81 649
9409.73 626
9410.64 609
9411.56 660
9412.47 656
9413.39 635
9414.30 655
9415.22 629
9416.14 635
9417.05 631
9417.97 666
9418.89 637
9419.80 662
9420.72 685
9421.63 627
9422.55 658
9423.47 657
9424.38 672
9425.30 640
9426.22 668
9427.13 671
9428.05 674
9428.97 677
9429.88 658
9430.80 679
9431.72 672
9432.63 676
9433.55 692
9434.47 682
9435.38 667
9436.30 710
9437.22 719
9438.14 708
9439.05 741
9439.97 716
9440.89 720
9441.81 762
9442.72 753
9443.64 786
9444.56 755
9445.47 740
9446.39 715
9447.31 750
9448.23 766
9449.15 742
9450.06 783
9450.98 784
9451.90 841
9452.82 796
9453.73 814
9454.65 840
9455.57 833
9456.49 783
9457.41 800
9458.32 828
9459.24 804
9460.16 773
9461.08 753
9462.00 763
9462.92 764
9463.83 705
9464.75 741
9465.67 720
9466.59 738
9467.51 703
9468.43 708
9469.35 685
9470.26 681
9471.18 666
9472.10 711
9473.02 707
9473.94 688
9474.86 713
9475.78 744
9476.70 711
9477.62 726
9478.54 720
9479.45 775
9480.37 756
9481.29 782
9482.21 772
9483.13 790
9484.05 842
9484.97 811
9485.89 800
9486.81 789
9487.73 780
9488.65 744
9489.57 757
9490.49 730
9491.41 757
9492.33 738
9493.25 735
9494.17 693
9495.09 701
9496.01 733
9496.93 760
9497.85 771
9498.77 763
9499.69 767
9500.61 789
9501.53 761
9502.45 754
9503.37 750
9504.29 795
9505.21 774
9506.13 754
9507.05 784
9507.97 759
9508.89 768
9509.81 803
9510.73 774
9511.65 801
9512.57 789
9513.49 808
9514.42 847
9515.34 848
9516.26 857
9517.18 893
9518.10 965
9519.02 944
9519.94 973
9520.86 1052
9521.78 1079
9522.71 1106
9523.63 1143
9524.55 1126
9525.47 1052
9526.39 1050
9527.31 1031
9528.23 1044
9529.16 959
9530.08 987
9531.00 966
9531.92 952
9532.84 925
9533.76 921
9534.69 913
9535.61 904
9536.53 921
9537.45 920
9538.37 900
9539.30 924
9540.22 895
9541.14 918
9542.06 894
9542.98 900
9543.91 889
9544.83 919
9545.75 879
9546.67 846
9547.60 849
9548.52 911
9549.44 913
9550.36 915
9551.29 969
9552.21 920
9553.13 949
9554.06 908
9554.98 929
9555.90 899
9556.82 989
9557.75 1009
9558.67 984
9559.59 956
9560.52 948
9561.44 982
9562.36 1025
9563.29 975
9564.21 978
9565.13 1012
9566.06 976
9566.98 1004
9567.90 989
9568.83 976
9569.75 1001
9570.67 1004
9571.60 1006
9572.52 989
9573.44 970
9574.37 1011
9575.29 1112
9576.22 1085
9577.14 1090
9578.06 1133
9578.99 1078
9579.91 1125
9580.84 1076
9581.76 1074
9582.68 1122
9583.61 1167
9584.53 1131
9585.46 1165
9586.38 1161
9587.31 1188
9588.23 1170
9589.15 1185
9590.08 1190
9591.00 1173
9591.93 1160
9592.85 1165
9593.78 1203
9594.70 1242
9595.63 1301
9596.55 1380
9597.48 1460
9598.40 1532
9599.33 1571
9600.25 1596
9601.18 1609
9602.10 1545
9603.03 1588
9603.95 1542
9604.88 1468
9605.80 1409
9606.73 1434
9607.65 1342
9608.58 1307
9609.50 1313
9610.43 1300
9611.35 1257
9612.28 1239
9613.21 1218
9614.13 1211
9615.06 1180
9615.98 1215
9616.91 1226
9617.84 1222
9618.76 1240
9619.69 1243
9620.61 1216
9621.54 1224
9622.47 1262
9623.39 1233
9624.32 1260
9625.24 1266
9626.17 1294
9627.10 1278
9628.02 1302
9628.95 1308
9629.88 1309
9630.80 1301
9631.73 1369
9632.65 1428
9633.58 1368
9634.51 1427
9635.43 1463
9636.36 1456
9637.29 1462
9638.22 1514
9639.14 1498
9640.07 1503
9641.00 1605
9641.92 1653
9642.85 1631
9643.78 1713
9644.70 1703
9645.63 1739
9646.56 1729
9647.49 1745
9648.41 1740
9649.34 1766
9650.27 1823
9651.20 1746
9652.12 1769
9653.05 1775
9653.98 1712
9654.91 1664
9655.83 1633
9656.76 1641
9657.69 1648
9658.62 1625
9659.55 1611
9660.47 1655
9661.40 1642
9662.33 1688
9663.26 1678
9664.19 1649
9665.11 1708
9666.04 1787
9666.97 1765
9667.90 1752
9668.83 1813
9669.75 1832
9670.68 1876
9671.61 1892
9672.54 1911
9673.47 1905
9674.40 1840
9675.33 1939
9676.25 1966
9677.18 1986
9678.11 2024
9679.04 2010
9679.97 2002
9680.90 1991
9681.83 2039
9682.76 2054
9683.69 2099
9684.61 2086
9685.54 2120
9686.47 2146
9687.40 2139
9688.33 2129
9689.26 2158
9690.19 2186
9691.12 2168
9692.05 2151
9692.98 2168
9693.91 2165
9694.84 2300
9695.77 2357
9696.70 2380
9697.63 2484
9698.56 2536
9699.49 2664
9700.42 2660
9701.35 2723
9702.28 2688
9703.21 2678
9704.14 2592
9705.07 2516
9706.00 2483
9706.93 2372
9707.86 2354
9708.79 2299
9709.72 2282
9710.65 2310
9711.58 2311
9712.51 2296
9713.44 2349
9714.37 2445
9715.30 2411
9716.23 2391
9717.16 2452
9718.09 2531
9719.02 2345
9719.95 2284
9720.88 2280
9721.81 2281
9722.75 2211
9723.68 2080
9724.61 1956
9725.54 1973
9726.47 1899
9727.40 1849
9728.33 1771
9729.26 1823
9730.19 1779
9731.13 1776
9732.06 1768
9732.99 1786
9733.92 1822
9734.85 1771
9735.78 1791
9736.71 1799
9737.65 1817
9738.58 1758
9739.51 1740
9740.44 1726
9741.37 1698
9742.30 1645
9743.24 1740
9744.17 1755
9745.10 1713
9746.03 1682
9746.96 1676
9747.90 1654
9748.83 1703
9749.76 1701
9750.69 1666
9751.63 1714
9752.56 1702
9753.49 1613
9754.42 1629
9755.36 1614
9756.29 1627
9757.22 1699
9758.15 1642
9759.09 1640
9760.02 1642
9760.95 1628
9761.88 1610
9762.82 1634
9763.75 1580
9764.68 1618
9765.62 1636
9766.55 1646
9767.48 1602
9768.41 1623
9769.35 1634
9770.28 1637
9771.21 1658
9772.15 1654
9773.08 1679
9774.01 1717
9774.95 1659
9775.88 1703
9776.81 1712
9777.75 1764
9778.68 1766
9779.62 1860
9780.55 1891
9781.48 1916
9782.42 1940
9783.35 2003
9784.28 2017
9785.22 2039
9786.15 1994
9787.09 1979
9788.02 2006
9788.95 1995
9789.89 1961
9790.82 1884
9791.76 1904
9792.69 1853
9793.63 1909
9794.56 1992
9795.49 2089
9796.43 2126
9797.36 2171
9798.30 2253
9799.23 2314
9800.17 2338
9801.10 2306
9802.04 2309
9802.97 2255
9803.91 2197
9804.84 2085
9805.78 1907
9806.71 1785
9807.65 1727
9808.58 1641
9809.52 1562
9810.45 1483
9811.39 1385
9812.32 1373
9813.26 1412
9814.19 1306
9815.13 1339
9816.06 1325
9817.00 1264
9817.93 1271
9818.87 1253
9819.80 1203
9820.74 1257
9821.68 1180
9822.61 1193
9823.55 1186
9824.48 1202
9825.42 1204
9826.35 1147
9827.29 1143
9828.23 1163
9829.16 1187
9830.10 1188
9831.03 1156
9831.97 1128
9832.91 1139
9833.84 1181
9834.78 1149
9835.72 1163
9836.65 1166
9837.59 1157
9838.52 1159
9839.46 1127
9840.40 1161
9841.33 1190
9842.27 1193
9843.21 1176
9844.14 1169
9845.08 1107
9846.02 1154
9846.95 1153
9847.89 1162
9848.83 1134
9849.77 1168
9850.70 1145
9851.64 1133
9852.58 1155
9853.51 1141
9854.45 1181
9855.39 1177
9856.33 1168
9857.26 1141
9858.20 1132
9859.14 1077
9860.08 1084
9861.01 1128
9861.95 1101
9862.89 1138
9863.83 1109
9864.76 1098
9865.70 1119
9866.64 1095
9867.58 1120
9868.51 1117
9869.45 1027
9870.39 1055
9871.33 1101
9872.27 1108
9873.20 1099
9874.14 1152
9875.08 1070
9876.02 1086
9876.96 1136
9877.90 1109
9878.83 1138
9879.77 1087
9880.71 1055
9881.65 1022
9882.59 1066
9883.53 1027
9884.47 1043
9885.40 1040
9886.34 1029
9887.28 1046
9888.22 1016
9889.16 1025
9890.10 1010
9891.04 992
9891.98 984
9892.91 1012
9893.85 1013
9894.79 1035
9895.73 987
9896.67 968
9897.61 1019
9898.55 1020
9899.49 1003
9900.43 1026
9901.37 982
9902.31 1041
9903.25 1013
9904.19 1003
9905.13 1038
9906.07 1028
9907.01 1049
9907.95 1050
9908.89 1020
9909.83 985
9910.77 994
9911.71 1028
9912.65 1048
9913.59 1028
9914.53 1026
9915.47 1038
9916.41 1074
9917.35 1064
9918.29 1033
9919.23 1104
9920.17 1118
9921.11 1100
9922.05 1194
9922.99 1197
9923.93 1239
9924.87 1314
9925.81 1440
9926.75 1426
9927.69 1417
9928.63 1435
9929.57 1463
9930.51 1446
9931.45 1449
9932.39 1391
9933.34 1325
9934.28 1229
9935.22 1157
9936.16 1168
9937.10 1136
9938.04 1066
9938.98 1030
9939.92 1034
9940.87 1035
9941.81 1006
9942.75 974
9943.69 1046
9944.63 1025
9945.57 1058
9946.51 1133
9947.46 1153
9948.40 1181
9949.34 1208
9950.28 1304
9951.22 1275
9952.16 1299
9953.11 1298
9954.05 1278
9954.99 1253
9955.93 1189
9956.87 1163
9957.82 1111
9958.76 1055
9959.70 1025
9960.64 1002
9961.59 950
9962.53 936
9963.47 909
9964.41 915
9965.35 904
9966.30 892
9967.24 917
9968.18 902
9969.13 873
9970.07 886
9971.01 825
9971.95 840
9972.90 801
9973.84 783
9974.78 794
9975.73 766
9976.67 802
9977.61 748
9978.55 835
9979.50 761
9980.44 755
9981.38 757
9982.33 783
9983.27 818
9984.21 807
9985.16 783
9986.10 777
9987.04 748
9987.99 775
9988.93 804
9989.88 744
9990.82 765
9991.76 799
9992.71 779
9993.65 768
9994.59 736
9995.54 762
9996.48 737
9997.43 690
9998.37 743
9999.31 770
10000.26 726
10001.20 722
10002.15 740
10003.09 748
10004.04 772
10004.98 766
10005.92 791
10006.87 794
10007.81 751
10008.76 754
10009.70 738
10010.65 707
10011.59 716
10012.54 683
10013.48 736
10014.43 768
10015.37 733
10016.32 701
10017.26 698
10018.21 710
10019.15 704
10020.10 750
10021.04 737
10021.99 707
10022.93 679
10023.88 676
10024.82 713
10025.77 705
10026.71 675
10027.66 727
10028.60 713
10029.55 684
10030.49 728
10031.44 693
10032.39 688
10033.33 705
10034.28 723
10035.22 729
10036.17 682
10037.11 690
10038.06 678
10039.01 682
10039.95 695
10040.90 657
10041.84 671
10042.79 705
10043.74 667
10044.68 655
10045.63 676
10046.58 642
10047.52 651
10048.47 659
10049.41 674
10050.36 676
10051.31 659
10052.25 644
10053.20 637
10054.15 636
10055.09 645
10056.04 675
10056.99 656
10057.93 658
10058.88 669
10059.83 679
10060.78 633
10061.72 663
10062.67 672
10063.62 687
10064.56 624
10065.51 644
10066.46 632
10067.41 665
10068.35 643
10069.30 691
10070.25 683
10071.20 648
10072.14 634
10073.09 691
10074.04 645
10074.99 612
10075.93 633
10076.88 663
10077.83 662
10078.78 639
10079.72 636
10080.67 643
10081.62 648
10082.57 660
10083.52 657
10084.46 624
10085.41 609
10086.36 646
10087.31 639
10088.26 635
10089.21 633
10090.15 673
10091.10 639
10092.05 664
10093.00 645
10093.95 643
10094.90 695
10095.85 673
10096.79 651
10097.74 636
10098.69 665
10099.64 668
10100.59 641
10101.54 672
10102.49 692
10103.44 670
10104.39 656
10105.33 670
10106.28 637
10107.23 632
10108.18 672
10109.13 637
10110.08 630
10111.03 633
10111.98 654
10112.93 642
10113.88 656
10114.83 677
10115.78 651
10116.73 622
10117.68 627
10118.63 632
10119.58 637
10120.53 670
10121.48 655
10122.43 678
10123.38 646
10124.33 659
10125.28 667
10126.23 674
10127.18 650
10128.13 657
10129.08 717
10130.03 709
10130.98 670
10131.93 683
10132.88 710
10133.83 701
10134.78 685
10135.73 701
10136.68 754
10137.63 737
10138.58 749
10139.53 787
10140.48 771
10141.43 746
10142.38 731
10143.33 722
10144.29 758
10145.24 784
10146.19 727
10147.14 732
10148.09 789
10149.04 744
10149.99 752
10150.94 810
10151.89 804
10152.85 835
10153.80 881
10154.75 847
10155.70 832
10156.65 845
10157.60 846
10158.55 844
10159.51 812
10160.46 866
10161.41 885
10162.36 881
10163.31 855
10164.26 867
10165.22 944
10166.17 899
10167.12 916
10168.07 938
10169.02 931
10169.98 910
10170.93 928
10171.88 947
10172.83 1067
10173.79 1005
10174.74 1022
10175.69 1032
10176.64 1075
10177.60 1078
10178.55 1067
10179.50 1078
10180.45 1047
10181.41 1091
10182.36 1080
10183.31 1069
10184.26 1076
10185.22 1087
10186.17 1118
10187.12 1083
10188.08 1023
10189.03 1060
10189.98 1098
10190.93 1083
10191.89 1099
10192.84 1046
10193.79 1101
10194.75 1064
10195.70 1053
10196.65 1067
10197.61 1103
10198.56 1152
10199.51 1187
10200.47 1142
10201.42 1107
10202.38 1162
10203.33 1204
10204.28 1216
10205.24 1209
10206.19 1264
10207.14 1317
10208.10 1316
10209.05 1341
10210.01 1396
10210.96 1327
10211.91 1377
10212.87 1296
10213.82 1275
10214.78 1239
10215.73 1253
10216.69 1165
10217.64 1167
10218.59 1128
10219.55 1145
10220.50 1112
10221.46 1080
10222.41 1074
10223.37 1050
10224.32 1064
10225.28 1126
10226.23 1095
10227.19 1082
10228.14 1129
10229.10 1125
10230.05 1126
10231.01 1183
10231.96 1277
10232.92 1260
10233.87 1333
10234.83 1325
10235.78 1356
10236.74 1394
10237.69 1453
10238.65 1426
10239.60 1426
10240.56 1413
10241.51 1357
10242.47 1302
10243.42 1212
10244.38 1195
10245.34 1181
10246.29 1123
10247.25 1044
10248.20 1065
10249.16 978
10250.11 972
10251.07 968
10252.03 944
10252.98 947
10253.94 933
10254.89 925
10255.85 875
10256.81 835
10257.76 837
10258.72 816
10259.68 883
10260.63 855
10261.59 782
10262.55 816
10263.50 806
10264.46 862
10265.41 791
10266.37 794
10267.33 814
10268.28 836
10269.24 836
10270.20 819
10271.16 786
10272.11 783
10273.07 780
10274.03 812
10274.98 866
10275.94 830
10276.90 822
10277.85 832
10278.81 821
10279.77 781
10280.73 772
10281.68 781
10282.64 728
10283.60 731
10284.56 760
10285.51 733
10286.47 733
10287.43 723
10288.39 736
10289.34 755
10290.30 731
10291.26 706
10292.22 732
10293.18 731
10294.13 771
10295.09 704
10296.05 739
10297.01 748
10297.97 734
10298.92 751
10299.88 705
10300.84 700
10301.80 711
10302.76 730
10303.72 714
10304.67 694
10305.63 693
10306.59 699
10307.55 669
10308.51 729
10309.47 700
10310.43 697
10311.38 709
10312.34 760
10313.30 728
10314.26 714
10315.22 699
10316.18 742
10317.14 735
10318.10 706
10319.06 718
10320.01 714
10320.97 692
10321.93 685
10322.89 674
10323.85 689
10324.81 670
10325.77 674
10326.73 708
10327.69 664
10328.65 634
10329.61 636
10330.57 659
10331.53 656
10332.49 670
10333.45 628
10334.41 632
10335.37 629
10336.33 641
10337.29 644
10338.25 639
10339.21 601
10340.17 619
10341.13 670
10342.09 633
10343.05 635
10344.01 620
10344.97 605
10345.93 632
10346.89 608
10347.85 628
10348.81 630
10349.77 590
10350.73 611
10351.69 630
10352.65 628
10353.61 611
10354.57 620
10355.53 630
10356.49 588
10357.46 568
10358.42 569
10359.38 576
10360.34 573
10361.30 592
10362.26 588
10363.22 562
10364.18 553
10365.14 586
10366.11 603
10367.07 567
10368.03 561
10368.99 561
10369.95 580
10370.91 572
10371.87 567
10372.84 553
10373.80 565
10374.76 580
10375.72 591
10376.68 571
10377.64 582
10378.61 569
10379.57 573
10380.53 545
10381.49 554
10382.45 559
10383.42 574
10384.38 575
10385.34 543
10386.30 560
10387.27 537
10388.23 547
10389.19 553
10390.15 575
10391.11 544
10392.08 577
10393.04 569
10394.00 533
10394.96 543
10395.93 519
10396.89 514
10397.85 532
10398.82 507
10399.78 529
10400.74 536
10401.70 473
10402.67 548
10403.63 531
10404.59 550
10405.56 518
10406.52 505
10407.48 507
10408.45 515
10409.41 521
10410.37 533
10411.34 547
10412.30 507
10413.26 543
10414.23 566
10415.19 587
10416.15 550
10417.12 536
10418.08 503
10419.04 576
10420.01 580
10420.97 598
10421.94 586
10422.90 586
10423.86 554
10424.83 552
10425.79 545
10426.76 552
10427.72 544
10428.68 562
10429.65 557
10430.61 553
10431.58 544
10432.54 501
10433.51 548
10434.47 505
10435.44 511
10436.40 476
10437.36 518
10438.33 535
10439.29 528
10440.26 506
10441.22 483
10442.19 501
10443.15 496
10444.12 501
10445.08 512
10446.05 508
10447.01 514
10447.98 502
10448.94 515
10449.91 497
10450.87 501
10451.84 480
10452.80 508
10453.77 512
10454.73 496
10455.70 497
10456.67 491
10457.63 520
10458.60 456
10459.56 480
10460.53 503
10461.49 506
10462.46 501
10463.43 499
10464.39 455
10465.36 463
10466.32 502
10467.29 503
10468.25 489
10469.22 501
10470.19 475
10471.15 496
10472.12 508
10473.09 483
10474.05 483
10475.02 501
10475.98 516
10476.95 540
10477.92 498
10478.88 500
10479.85 528
10480.82 502
10481.78 532
10482.75 519
10483.72 480
10484.68 509
10485.65 516
10486.62 498
10487.58 490
10488.55 470
10489.52 497
10490.49 452
10491.45 478
10492.42 478
10493.39 458
10494.35 500
10495.32 495
10496.29 505
10497.26 509
10498.22 503
10499.19 499
10500.16 487
10501.13 527
10502.09 502
10503.06 513
10504.03 507
10505.00 524
10505.96 512
10506.93 508
10507.90 526
10508.87 539
10509.84 536
10510.80 475
10511.77 492
10512.74 487
10513.71 477
10514.68 480
10515.64 514
10516.61 483
10517.58 512
10518.55 526
10519.52 503
10520.49 457
10521.45 495
10522.42 515
10523.39 511
10524.36 487
10525.33 488
10526.30 496
10527.27 492
10528.23 478
10529.20 511
10530.17 508
10531.14 485
10532.11 503
10533.08 500
10534.05 560
10535.02 538
10535.99 548
10536.96 553
10537.93 561
10538.89 530
10539.86 552
10540.83 567
10541.80 546
10542.77 556
10543.74 548
10544.71 514
10545.68 527
10546.65 544
10547.62 534
10548.59 516
10549.56 531
10550.53 520
10551.50 531
10552.47 509
10553.44 514
10554.41 539
10555.38 504
10556.35 540
10557.32 538
10558.29 538
10559.26 581
10560.23 594
10561.20 555
10562.17 568
10563.14 580
10564.11 608
10565.08 594
10566.05 583
10567.02 564
10567.99 544
10568.96 595
10569.93 582
10570.91 557
10571.88 546
10572.85 527
10573.82 511
10574.79 546
10575.76 503
10576.73 528
10577.70 522
10578.67 504
10579.64 529
10580.62 536
10581.59 522
10582.56 524
10583.53 538
10584.50 531
10585.47 545
10586.44 551
10587.42 552
10588.39 543
10589.36 542
10590.33 516
10591.30 543
10592.27 581
10593.25 587
10594.22 569
10595.19 558
10596.16 559
10597.13 597
10598.10 629
10599.08 593
10600.05 580
10601.02 549
10601.99 562
10602.97 630
10603.94 645
10604.91 648
10605.88 620
10606.85 703
10607.83 709
10608.80 695
10609.77 709
10610.74 713
10611.72 682
10612.69 723
10613.66 754
10614.64 674
10615.61 640
10616.58 704
10617.55 630
10618.53 652
10619.50 649
10620.47 669
10621.45 588
10622.42 593
10623.39 593
10624.37 563
10625.34 558
10626.31 581
10627.29 578
10628.26 532
10629.23 560
10630.21 580
10631.18 567
10632.15 581
10633.13 551
10634.10 578
10635.07 613
10636.05 573
10637.02 601
10638.00 596
10638.97 609
10639.94 608
10640.92 637
10641.89 635
10642.87 637
10643.84 654
10644.81 616
10645.79 641
10646.76 598
10647.74 608
10648.71 587
10649.68 595
10650.66 554
10651.63 565
10652.61 586
10653.58 535
10654.56 522
10655.53 525
10656.51 505
10657.48 533
10658.46 496
10659.43 516
10660.41 510
10661.38 498
10662.36 475
10663.33 511
10664.31 528
10665.28 527
10666.26 483
10667.23 484
10668.21 475
10669.18 500
10670.16 495
10671.13 504
10672.11 486
10673.08 490
10674.06 483
10675.03 489
10676.01 527
10676.99 519
10677.96 523
10678.94 550
10679.91 523
10680.89 496
10681.86 510
10682.84 482
10683.82 441
10684.79 476
10685.77 531
10686.74 521
10687.72 472
10688.70 543
10689.67 517
10690.65 509
10691.63 512
10692.60 508
10693.58 497
10694.55 474
10695.53 458
10696.51 470
10697.48 497
10698.46 449
10699.44 478
10700.41 483
10701.39 484
10702.37 468
10703.34 512
10704.32 491
10705.30 514
10706.27 471
10707.25 506
10708.23 506
10709.21 482
10710.18 511
10711.16 489
10712.14 516
10713.11 492
10714.09 504
10715.07 529
10716.05 486
10717.02 476
10718.00 503
10718.98 486
10719.96 493
10720.93 526
10721.91 501
10722.89 516
10723.87 457
10724.85 485
10725.82 515
10726.80 499
10727.78 528
10728.76 505
10729.74 523
10730.71 499
10731.69 493
10732.67 510
10733.65 511
10734.63 516
10735.60 498
10736.58 524
10737.56 522
10738.54 492
10739.52 513
10740.50 539
10741.48 509
10742.45 497
10743.43 536
10744.41 557
10745.39 530
10746.37 504
10747.35 530
10748.33 476
10749.31 480
10750.28 510
10751.26 501
10752.24 511
10753.22 506
10754.20 508
10755.18 501
10756.16 499
10757.14 510
10758.12 517
10759.10 490
10760.08 515
10761.06 513
10762.04 538
10763.01 506
10763.99 514
10764.97 518
10765.95 539
10766.93 543
10767.91 531
10768.89 509
10769.87 548
10770.85 564
10771.83 588
10772.81 585
10773.79 584
10774.77 603
10775.75 567
10776.73 597
10777.71 601
10778.69 636
10779.67 579
10780.65 598
10781.63 641
10782.62 595
10783.60 619
10784.58 613
10785.56 589
10786.54 587
10787.52 624
10788.50 603
10789.48 644
10790.46 628
10791.44 587
10792.42 605
10793.40 601
10794.38 621
10795.37 640
10796.35 597
10797.33 568
10798.31 548
10799.29 572
10800.27 570
10801.25 540
10802.23 552
10803.21 515
10804.20 514
10805.18 518
10806.16 549
10807.14 565
10808.12 526
10809.10 531
10810.09 563
10811.07 550
10812.05 555
10813.03 564
10814.01 549
10815.00 528
10815.98 548
10816.96 574
10817.94 544
10818.92 558
10819.91 551
10820.89 573
10821.87 566
10822.85 540
10823.83 559
10824.82 570
10825.80 595
10826.78 564
10827.76 559
10828.75 563
10829.73 563
10830.71 576
10831.69 573
10832.68 578
10833.66 579
10834.64 568
10835.63 585
10836.61 591
10837.59 563
10838.57 576
10839.56 585
10840.54 577
10841.52 587
10842.51 592
10843.49 615
10844.47 629
10845.46 662
10846.44 645
10847.42 650
10848.41 611
10849.39 588
10850.37 621
10851.36 633
10852.34 620
10853.32 592
10854.31 639
10855.29 647
10856.28 640
10857.26 650
10858.24 687
10859.23 625
10860.21 618
10861.20 646
10862.18 656
10863.16 667
10864.15 672
10865.13 649
10866.12 636
10867.10 680
10868.08 686
10869.07 686
10870.05 691
10871.04 697
10872.02 697
10873.01 643
10873.99 707
10874.98 745
10875.96 727
10876.95 715
10877.93 699
10878.92 741
10879.90 718
10880.89 706
10881.87 719
10882.86 730
10883.84 706
10884.83 719
10885.81 711
10886.80 714
10887.78 764
10888.77 746
10889.75 792
10890.74 758
10891.72 753
10892.71 774
10893.69 782
10894.68 821
10895.66 783
10896.65 794
10897.64 786
10898.62 825
10899.61 840
10900.59 841
10901.58 872
10902.56 887
10903.55 896
10904.54 859
10905.52 864
10906.51 884
10907.49 889
10908.48 868
10909.47 880
10910.45 912
10911.44 962
10912.43 934
10913.41 934
10914.40 953
10915.39 930
10916.37 952
10917.36 970
10918.35 1020
10919.33 1029
10920.32 987
10921.31 1032
10922.29 999
10923.28 1028
10924.27 1053
10925.25 1067
10926.24 1056
10927.23 1087
10928.21 1115
10929.20 1110
10930.19 1103
10931.18 1088
10932.16 1098
10933.15 1107
10934.14 1127
10935.12 1142
10936.11 1173
10937.10 1185
10938.09 1191
10939.07 1201
10940.06 1252
10941.05 1194
10942.04 1278
10943.02 1312
10944.01 1294
10945.00 1328
10945.99 1321
10946.98 1391
10947.96 1391
10948.95 1426
10949.94 1460
10950.93 1532
10951.92 1538
10952.90 1612
10953.89 1672
10954.88 1703
10955.87 1764
10956.86 1906
10957.85 1888
10958.83 1971
10959.82 2096
10960.81 1981
10961.80 2038
10962.79 1965
10963.78 2025
10964.77 2040
10965.75 1909
10966.74 1839
10967.73 1791
10968.72 1747
10969.71 1729
10970.70 1619
10971.69 1570
10972.68 1525
10973.67 1555
10974.66 1519
10975.64 1512
10976.63 1486
10977.62 1479
10978.61 1510
10979.60 1513
10980.59 1494
10981.58 1520
10982.57 1549
10983.56 1514
10984.55 1542
10985.54 1600
10986.53 1649
10987.52 1696
10988.51 1646
10989.50 1690
10990.49 1732
10991.48 1845
10992.47 1941
10993.46 2013
10994.45 2097
10995.44 2248
10996.43 2359
10997.42 2432
10998.41 2649
10999.40 2749
11000.39 2700
11001.38 2830
11002.37 2772
11003.36 2756
11004.35 2740
11005.34 2619
11006.33 2511
11007.32 2380
11008.31 2238
11009.30 2085
11010.30 1970
11011.29 1799
11012.28 1761
11013.27 1599
11014.26 1577
11015.25 1525
11016.24 1440
11017.23 1365
11018.22 1328
11019.21 1283
11020.21 1238
11021.20 1220
11022.19 1152
11023.18 1186
11024.17 1141
11025.16 1153
11026.15 1114
11027.14 1123
11028.14 1139
11029.13 1115
11030.12 1140
11031.11 1109
11032.10 1099
11033.09 1147
11034.09 1106
11035.08 1093
11036.07 1102
11037.06 1103
11038.05 1098
11039.05 1116
11040.04 1129
11041.03 1100
11042.02 1106
11043.02 1054
11044.01 1058
11045.00 1067
11045.99 1031
11046.98 1029
11047.98 1031
11048.97 976
11049.96 929
11050.95 925
11051.95 974
11052.94 979
11053.93 937
11054.93 947
11055.92 924
11056.91 979
11057.90 956
11058.90 960
11059.89 979
11060.88 987
11061.88 1000
11062.87 1004
11063.86 1021
11064.86 998
11065.85 993
11066.84 990
11067.84 1022
11068.83 994
11069.82 1033
11070.82 1019
11071.81 1016
11072.80 984
11073.80 1029
11074.79 1033
11075.78 1042
11076.78 1035
11077.77 1027
11078.77 1037
11079.76 1039
11080.75 1025
11081.75 1003
11082.74 990
11083.74 978
11084.73 971
11085.72 954
11086.72 962
11087.71 963
11088.71 953
11089.70 890
11090.70 893
11091.69 899
11092.68 875
11093.68 881
11094.67 892
11095.67 914
11096.66 960
11097.66 868
11098.65 856
11099.65 910
11100.64 869
11101.64 865
11102.63 851
11103.63 849
11104.62 877
11105.62 861
11106.61 835
11107.61 891
11108.60 855
11109.60 854
11110.59 901
11111.59 898
11112.58 868
11113.58 855
11114.57 836
11115.57 857
11116.56 897
11117.56 833
11118.56 846
11119.55 867
11120.55 849
11121.54 834
11122.54 862
11123.54 879
11124.53 897
11125.53 870
11126.52 856
11127.52 866
11128.51 865
11129.51 882
11130.51 829
11131.50 837
11132.50 826
11133.50 870
11134.49 798
11135.49 821
11136.49 823
11137.48 799
11138.48 808
11139.47 805
11140.47 829
11141.47 857
11142.46 823
11143.46 804
11144.46 868
11145.46 854
11146.45 782
11147.45 817
11148.45 859
11149.44 816
11150.44 848
11151.44 795
11152.43 850
11153.43 831
11154.43 859
11155.43 812
11156.42 810
11157.42 789
11158.42 778
11159.42 794
11160.41 784
11161.41 800
11162.41 797
11163.41 780
11164.40 774
11165.40 749
11166.40 794
11167.40 785
11168.39 728
11169.39 752
11170.39 730
11171.39 753
11172.39 749
11173.38 752
11174.38 750
11175.38 739
11176.38 741
11177.38 741
11178.38 744
11179.37 706
11180.37 724
11181.37 745
11182.37 767
11183.37 699
11184.37 756
11185.37 737
11186.36 770
11187.36 746
11188.36 722
11189.36 721
11190.36 718
11191.36 732
11192.36 734
11193.36 758
11194.36 743
11195.35 779
11196.35 733
11197.35 750
11198.35 764
11199.35 742
11200.35 794
11201.35 742
11202.35 754
11203.35 777
11204.35 718
11205.35 770
11206.35 775
11207.35 792
11208.35 762
11209.35 797
11210.35 784
11211.35 770
11212.35 757
11213.35 793
11214.35 819
11215.34 801
11216.35 769
11217.35 768
11218.35 779
11219.35 765
11220.35 776
11221.35 755
11222.35 796
11223.35 759
11224.35 758
11225.35 768
11226.35 776
11227.35 785
11228.35 768
11229.35 792
11230.35 813
11231.35 808
11232.35 830
11233.35 804
11234.35 777
11235.35 818
11236.35 777
11237.36 810
11238.36 790
11239.36 808
11240.36 774
11241.36 835
11242.36 827
11243.36 789
11244.36 814
11245.36 812
11246.37 858
11247.37 814
11248.37 836
11249.37 855
11250.37 864
11251.37 836
11252.38 864
11253.38 844
11254.38 852
11255.38 857
11256.38 825
11257.38 888
11258.39 859
11259.39 918
11260.39 936
11261.39 913
11262.39 852
11263.40 885
11264.40 906
11265.40 918
11266.40 971
11267.40 979
11268.41 985
11269.41 1004
11270.41 998
11271.41 1058
11272.42 1061
11273.42 1047
11274.42 1166
11275.42 1127
11276.43 1163
11277.43 1169
11278.43 1188
11279.44 1147
11280.44 1185
11281.44 1150
11282.44 1146
11283.45 1087
11284.45 1088
11285.45 1067
11286.46 1060
11287.46 1045
11288.46 1010
11289.47 1007
11290.47 957
11291.47 913
11292.48 898
11293.48 897
11294.48 891
11295.49 856
11296.49 875
11297.49 881
11298.50 843
11299.50 828
11300.51 848
11301.51 823
11302.51 823
11303.52 830
11304.52 849
11305.53 836
11306.53 810
11307.53 828
11308.54 871
11309.54 894
11310.55 878
11311.55 879
11312.55 893
11313.56 893
11314.56 945
11315.57 940
11316.57 965
11317.58 972
11318.58 953
11319.59 982
11320.59 994
11321.59 1017
11322.60 967
11323.60 958
11324.61 986
11325.61 974
11326.62 938
11327.62 942
11328.63 937
11329.63 941
11330.64 938
11331.64 899
11332.65 911
11333.65 933
11334.66 943
11335.67 893
11336.67 880
11337.68 898
11338.68 900
11339.69 919
11340.69 941
11341.70 926
11342.70 956
11343.71 928
11344.72 922
11345.72 944
11346.73 907
11347.73 918
11348.74 891
11349.74 912
11350.75 878
11351.76 902
11352.76 886
11353.77 871
11354.78 839
11355.78 845
11356.79 822
11357.79 824
11358.80 857
11359.81 808
11360.81 832
11361.82 822
11362.83 867
11363.83 824
11364.84 810
11365.85 824
11366.85 827
11367.86 809
11368.87 795
11369.87 802
11370.88 800
11371.89 747
11372.89 782
11373.90 755
11374.91 796
11375.92 766
11376.92 777
11377.93 781
11378.94 737
11379.94 792
11380.95 766
11381.96 738
11382.97 753
11383.97 778
11384.98 745
11385.99 770
11387.00 776
11388.00 778
11389.01 767
11390.02 777
11391.03 802
11392.04 779
11393.04 749
11394.05 746
11395.06 770
11396.07 769
11397.08 788
11398.08 791
11399.09 786
11400.10 761
11401.11 773
11402.12 849
11403.12 804
11404.13 810
11405.14 815
11406.15 799
11407.16 798
11408.17 803
11409.18 775
11410.18 795
11411.19 811
11412.20 817
11413.21 774
11414.22 790
11415.23 790
11416.24 802
11417.25 789
11418.25 776
11419.26 761
11420.27 804
11421.28 805
11422.29 799
11423.30 794
11424.31 790
11425.32 777
11426.33 762
11427.34 791
11428.35 833
11429.36 812
11430.37 833
11431.38 840
11432.39 808
11433.39 791
11434.40 823
11435.41 815
11436.42 791
11437.43 811
11438.44 819
11439.45 799
11440.46 816
11441.47 791
11442.48 827
11443.49 795
11444.50 814
11445.51 829
11446.52 821
11447.53 818
11448.55 835
11449.56 820
11450.57 787
11451.58 811
11452.59 763
11453.60 814
11454.61 829
11455.62 820
11456.63 812
11457.64 816
11458.65 830
11459.66 835
11460.67 856
11461.68 888
11462.69 854
11463.71 850
11464.72 877
11465.73 847
11466.74 855
11467.75 843
11468.76 895
11469.77 870
11470.78 895
11471.80 889
11472.81 896
11473.82 893
11474.83 873
11475.84 874
11476.85 914
11477.86 962
11478.88 934
11479.89 893
11480.90 951
11481.91 959
11482.92 904
11483.93 904
11484.95 926
11485.96 948
11486.97 970
11487.98 976
11489.00 936
11490.01 987
11491.02 986
11492.03 988
11493.04 999
11494.06 1044
11495.07 1040
11496.08 1056
11497.09 1089
11498.11 1114
11499.12 1108
11500.13 1107
11501.14 1128
11502.16 1145
11503.17 1134
11504.18 1127
11505.20 1175
11506.21 1163
11507.22 1232
11508.23 1198
11509.25 1227
11510.26 1318
11511.27 1354
11512.29 1357
11513.30 1356
11514.31 1394
11515.33 1399
11516.34 1455
11517.35 1450
11518.37 1511
11519.38 1584
11520.39 1661
11521.41 1664
11522.42 1687
11523.43 1752
11524.45 1837
11525.46 1883
11526.47 1965
11527.49 1941
11528.50 2064
11529.52 2172
11530.53 2229
11531.54 2389
11532.56 2563
11533.57 2580
11534.59 2726
11535.60 2889
11536.62 3075
11537.63 3209
11538.64 3311
11539.66 3453
11540.67 3519
11541.69 3523
11542.70 3532
11543.72 3475
11544.73 3306
11545.75 3186
11546.76 3030
11547.77 2851
11548.79 2725
11549.80 2445
11550.82 2320
11551.83 2183
11552.85 1993
11553.86 1866
11554.88 1716
11555.89 1669
11556.91 1569
11557.92 1547
11558.94 1492
11559.95 1450
11560.97 1391
11561.99 1404
11563.00 1392
11564.02 1359
11565.03 1349
11566.05 1362
11567.06 1323
11568.08 1336
11569.09 1337
11570.11 1344
11571.13 1371
11572.14 1393
11573.16 1341
11574.17 1367
11575.19 1348
11576.20 1395
11577.22 1384
11578.24 1380
11579.25 1445
11580.27 1394
11581.29 1448
11582.30 1425
11583.32 1390
11584.33 1371
11585.35 1368
11586.37 1397
11587.38 1391
11588.40 1439
11589.42 1395
11590.43 1435
11591.45 1444
11592.47 1505
11593.48 1537
11594.50 1620
11595.52 1675
11596.53 1720
11597.55 1777
11598.57 1832
11599.58 1876
11600.60 1856
11601.62 1935
11602.64 1924
11603.65 1907
11604.67 1916
11605.69 1851
11606.70 1809
11607.72 1745
11608.74 1686
11609.76 1656
11610.77 1547
11611.79 1546
11612.81 1517
11613.83 1468
11614.84 1406
11615.86 1376
11616.88 1351
11617.90 1313
11618.92 1311
11619.93 1336
11620.95 1340
11621.97 1255
11622.99 1275
11624.01 1227
11625.02 1221
11626.04 1235
11627.06 1244
11628.08 1159
11629.10 1169
11630.11 1140
11631.13 1116
11632.15 1155
11633.17 1140
11634.19 1136
11635.21 1070
11636.23 1089
11637.24 1101
11638.26 1098
11639.28 1060
11640.30 1034
11641.32 1022
11642.34 1037
11643.36 1021
11644.38 997
11645.39 997
11646.41 976
11647.43 949
11648.45 938
11649.47 933
11650.49 950
11651.51 930
11652.53 909
11653.55 939
11654.57 880
11655.59 870
11656.61 901
11657.63 969
11658.65 894
11659.67 885
11660.69 880
11661.70 949
11662.72 902
11663.74 887
11664.76 887
11665.78 935
11666.80 865
11667.82 858
11668.84 871
11669.86 881
11670.88 849
11671.90 849
11672.92 883
11673.95 822
11674.97 836
11675.99 872
11677.01 860
11678.03 835
11679.05 869
11680.07 873
11681.09 886
11682.11 856
11683.13 829
11684.15 852
11685.17 824
11686.19 839
11687.21 831
11688.23 849
11689.25 803
11690.28 830
11691.30 836
11692.32 819
11693.34 813
11694.36 806
11695.38 804
11696.40 782
11697.42 792
11698.44 775
11699.47 796
11700.49 809
11701.51 808
11702.53 770
11703.55 738
11704.57 735
11705.60 745
11706.62 756
11707.64 754
11708.66 755
11709.68 768
11710.70 769
11711.73 727
11712.75 715
11713.77 742
11714.79 747
11715.81 703
11716.84 740
11717.86 737
11718.88 672
11719.90 670
11720.92 683
11721.95 689
11722.97 665
11723.99 680
11725.01 683
11726.04 688
11727.06 696
11728.08 677
11729.11 631
11730.13 653
11731.15 697
11732.17 681
11733.20 668
11734.22 666
11735.24 659
11736.26 714
11737.29 670
11738.31 625
11739.33 649
11740.36 684
11741.38 677
11742.40 671
11743.43 630
11744.45 641
11745.47 651
11746.50 651
11747.52 631
11748.54 634
11749.57 644
11750.59 632
11751.62 639
11752.64 626
11753.66 598
11754.69 635
11755.71 648
11756.73 634
11757.76 626
11758.78 646
11759.81 636
11760.83 649
11761.85 646
11762.88 643
11763.90 623
11764.93 598
11765.95 656
11766.98 638
11768.00 635
11769.02 601
11770.05 667
11771.07 662
11772.10 656
11773.12 621
11774.15 672
11775.17 667
11776.20 673
11777.22 682
11778.25 618
11779.27 637
11780.30 627
11781.32 631
11782.35 610
11783.37 625
11784.40 622
11785.42 622
11786.45 632
11787.47 637
11788.50 624
11789.52 632
11790.55 623
11791.57 613
11792.60 623
11793.62 603
11794.65 608
11795.67 635
11796.70 619
11797.73 621
11798.75 641
11799.78 658
11800.80 647
11801.83 606
11802.85 643
11803.88 594
11804.91 644
11805.93 661
11806.96 664
11807.98 633
11809.01 644
11810.04 640
11811.06 634
11812.09 612
11813.12 672
11814.14 645
11815.17 671
11816.19 648
11817.22 660
11818.25 650
11819.27 614
11820.30 698
11821.33 684
11822.35 657
11823.38 660
11824.41 674
11825.44 707
11826.46 676
11827.49 721
11828.52 721
11829.54 726
11830.57 752
11831.60 736
11832.62 725
11833.65 702
11834.68 694
11835.71 697
11836.73 725
11837.76 723
11838.79 723
11839.82 695
11840.84 707
11841.87 718
11842.90 694
11843.93 697
11844.95 725
11845.98 722
11847.01 710
11848.04 740
11849.07 741
11850.09 697
11851.12 699
11852.15 723
11853.18 728
11854.21 691
11855.23 752
11856.26 762
11857.29 769
11858.32 740
11859.35 766
11860.38 789
11861.40 773
11862.43 800
11863.46 806
11864.49 802
11865.52 786
11866.55 821
11867.58 845
11868.60 851
11869.63 829
11870.66 837
11871.69 807
11872.72 860
11873.75 877
11874.78 874
11875.81 860
11876.84 875
11877.86 856
11878.89 899
11879.92 892
11880.95 863
11881.98 885
11883.01 873
11884.04 898
11885.07 909
11886.10 952
11887.13 994
11888.16 975
11889.19 965
11890.22 1040
11891.25 1042
11892.28 1033
11893.31 1063
11894.34 1084
11895.37 1101
11896.40 1118
11897.43 1156
11898.46 1228
11899.49 1222
11900.52 1251
11901.55 1295
11902.58 1410
11903.61 1435
11904.64 1445
11905.67 1448
11906.70 1413
11907.73 1424
11908.76 1416
11909.79 1389
11910.82 1379
11911.85 1339
11912.88 1355
11913.91 1359
11914.94 1353
11915.97 1277
11917.01 1266
11918.04 1237
11919.07 1239
11920.10 1236
11921.13 1218
11922.16 1250
11923.19 1303
11924.22 1321
11925.25 1335
11926.28 1350
11927.32 1371
11928.35 1423
11929.38 1439
11930.41 1466
11931.44 1472
11932.47 1489
11933.50 1535
11934.54 1544
11935.57 1545
11936.60 1459
11937.63 1474
11938.66 1387
11939.70 1382
11940.73 1355
11941.76 1297
11942.79 1218
11943.82 1203
11944.85 1183
11945.89 1173
11946.92 1090
11947.95 1108
11948.98 1031
11950.02 1019
11951.05 1015
11952.08 989
11953.11 990
11954.15 955
11955.18 950
11956.21 937
11957.24 954
11958.28 930
11959.31 953
11960.34 979
11961.37 969
11962.41 964
11963.44 951
11964.47 942
11965.51 939
11966.54 932
11967.57 956
11968.60 968
11969.64 952
11970.67 980
11971.70 938
11972.74 988
11973.77 979
11974.80 968
11975.84 995
11976.87 1004
11977.90 1000
11978.94 986
11979.97 962
11981.00 968
11982.04 1021
11983.07 993
11984.11 1006
11985.14 1011
11986.17 988
11987.21 978
11988.24 1036
11989.28 1033
11990.31 1018
11991.34 999
11992.38 1026
11993.41 1019
11994.45 1064
11995.48 990
11996.51 1058
11997.55 1062
11998.58 1006
11999.62 1043
12000.65 1034
12001.69 1063
12002.72 1042
12003.76 1075
12004.79 1139
12005.82 1116
12006.86 1080
12007.89 1125
12008.93 1118
12009.96 1118
12011.00 1115
12012.03 1169
12013.07 1177
12014.10 1258
12015.14 1213
12016.17 1245
12017.21 1302
12018.24 1294
12019.28 1315
12020.32 1346
12021.35 1325
12022.39 1326
12023.42 1396
12024.46 1363
12025.49 1358
12026.53 1371
12027.56 1391
12028.60 1328
12029.64 1322
12030.67 1339
12031.71 1307
12032.74 1327
12033.78 1332
12034.81 1321
12035.85 1304
12036.89 1298
12037.92 1284
12038.96 1254
12039.99 1238
12041.03 1236
12042.07 1226
12043.10 1203
12044.14 1178
12045.18 1171
12046.21 1148
12047.25 1139
12048.29 1179
12049.32 1149
12050.36 1147
12051.40 1189
12052.43 1116
12053.47 1139
12054.51 1121
12055.54 1103
12056.58 1114
12057.62 1103
12058.65 1153
12059.69 1156
12060.73 1115
12061.76 1130
12062.80 1110
12063.84 1115
12064.88 1050
12065.91 1076
12066.95 1082
12067.99 1054
12069.03 1015
12070.06 1030
12071.10 1057
12072.14 1019
12073.18 991
12074.21 967
12075.25 992
12076.29 944
12077.33 930
12078.36 958
12079.40 964
12080.44 963
12081.48 938
12082.52 926
12083.55 938
12084.59 928
12085.63 947
12086.67 967
12087.71 942
12088.74 956
12089.78 988
12090.82 982
12091.86 970
12092.90 965
12093.94 992
12094.98 962
12096.01 970
12097.05 1009
12098.09 1044
12099.13 1016
12100.17 1043
12101.21 1039
12102.25 1037
12103.28 1104
12104.32 1051
12105.36 1066
12106.40 1026
12107.44 1015
12108.48 1055
12109.52 1012
12110.56 1035
12111.60 1011
12112.64 960
12113.68 994
12114.72 895
12115.76 865
12116.79 871
12117.83 848
12118.87 842
12119.91 823
12120.95 807
12121.99 804
12123.03 783
12124.07 836
12125.11 776
12126.15 811
12127.19 774
12128.23 732
12129.27 767
12130.31 763
12131.35 755
12132.39 734
12133.43 744
12134.47 789
12135.51 756
12136.55 727
12137.59 758
12138.63 734
12139.67 792
12140.71 752
12141.76 722
12142.80 717
12143.84 726
12144.88 754
12145.92 768
12146.96 738
12148.00 696
12149.04 760
12150.08 717
12151.12 717
12152.16 705
12153.20 720
12154.25 693
12155.29 717
12156.33 739
12157.37 715
12158.41 685
12159.45 724
12160.49 729
12161.53 664
12162.58 667
12163.62 669
12164.66 684
12165.70 705
12166.74 614
12167.78 637
12168.82 656
12169.87 631
12170.91 616
12171.95 650
12172.99 656
12174.03 654
12175.08 636
12176.12 687
12177.16 648
12178.20 577
12179.24 644
12180.29 656
12181.33 634
12182.37 653
12183.41 610
12184.46 630
12185.50 652
12186.54 638
12187.58 651
12188.63 605
12189.67 649
12190.71 652
12191.75 626
12192.80 622
12193.84 624
12194.88 635
12195.92 626
12196.97 652
12198.01 614
12199.05 607
12200.10 661
12201.14 622
12202.18 614
12203.23 635
12204.27 642
12205.31 608
12206.36 671
12207.40 624
12208.44 593
12209.49 595
12210.53 616
12211.57 622
12212.62 587
12213.66 573
12214.70 617
12215.75 637
12216.79 571
12217.84 571
12218.88 576
12219.92 626
12220.97 606
12222.01 612
12223.06 634
12224.10 603
12225.14 615
12226.19 582
12227.23 589
12228.28 581
12229.32 563
12230.36 620
12231.41 604
12232.45 589
12233.50 609
12234.54 583
12235.59 585
12236.63 595
12237.68 619
12238.72 588
12239.77 594
12240.81 618
12241.86 598
12242.90 560
12243.94 623
12244.99 592
12246.03 576
12247.08 583
12248.13 589
12249.17 609
12250.22 605
12251.26 639
12252.31 569
12253.35 592
12254.40 571
12255.44 566
12256.49 549
12257.53 575
12258.58 554
12259.62 544
12260.67 526
12261.72 535
12262.76 532
12263.81 520
12264.85 506
12265.90 507
12266.94 535
12267.99 516
12269.04 542
12270.08 506
12271.13 516
12272.17 498
12273.22 528
12274.27 493
12275.31 502
12276.36 499
12277.41 495
12278.45 493
12279.50 477
12280.55 500
12281.59 502
12282.64 533
12283.69 495
12284.73 468
12285.78 483
12286.83 527
12287.87 510
12288.92 503
12289.97 511
12291.01 521
12292.06 481
12293.11 481
12294.15 444
12295.20 476
12296.25 478
12297.30 490
12298.34 493
12299.39 474
12300.44 487
12301.48 483
12302.53 478
12303.58 450
12304.63 477
12305.67 478
12306.72 493
12307.77 436
12308.82 460
12309.87 499
12310.91 466
12311.96 493
12313.01 481
12314.06 490
12315.10 484
12316.15 498
12317.20 494
12318.25 452
12319.30 456
12320.34 522
12321.39 488
12322.44 507
12323.49 463
12324.54 485
12325.59 448
12326.63 472
12327.68 474
12328.73 487
12329.78 456
12330.83 454
12331.88 471
12332.93 439
12333.98 463
12335.02 454
12336.07 495
12337.12 466
12338.17 484
12339.22 447
12340.27 487
12341.32 447
12342.37 460
12343.42 465
12344.47 473
12345.51 500
12346.56 465
12347.61 495
12348.66 437
12349.71 458
12350.76 462
12351.81 480
12352.86 463
12353.91 447
12354.96 438
12356.01 464
12357.06 455
12358.11 503
12359.16 468
12360.21 451
12361.26 442
12362.31 471
12363.36 471
12364.41 475
12365.46 479
12366.51 486
12367.56 494
12368.61 471
12369.66 485
12370.71 464
12371.76 450
12372.81 482
12373.86 489
12374.91 470
12375.96 492
12377.01 493
12378.06 478
12379.11 508
12380.17 477
12381.22 463
12382.27 494
12383.32 499
12384.37 486
12385.42 482
12386.47 491
12387.52 474
12388.57 455
12389.62 478
12390.67 466
12391.73 460
12392.78 446
12393.83 488
12394.88 480
12395.93 463
12396.98 489
12398.03 505
12399.09 519
12400.14 478
12401.19 503
12402.24 491
12403.29 484
12404.34 492
12405.40 514
12406.45 494
12407.50 501
12408.55 511
12409.60 479
12410.66 536
12411.71 507
12412.76 505
12413.81 484
12414.86 518
12415.92 501
12416.97 517
12418.02 502
12419.07 514
12420.13 473
12421.18 519
12422.23 541
12423.28 539
12424.34 525
12425.39 532
12426.44 498
12427.49 515
12428.55 515
12429.60 536
12430.65 573
12431.71 559
12432.76 537
12433.81 532
12434.86 584
12435.92 557
12436.97 587
12438.02 552
12439.08 558
12440.13 559
12441.18 583
12442.24 595
12443.29 618
12444.34 609
12445.40 627
12446.45 618
12447.50 614
12448.56 580
12449.61 632
12450.67 637
12451.72 626
12452.77 645
12453.83 660
12454.88 660
12455.94 675
12456.99 683
12458.04 695
12459.10 689
12460.15 744
12461.21 749
12462.26 770
12463.31 800
12464.37 849
12465.42 863
12466.48 888
12467.53 941
12468.59 926
12469.64 1011
12470.70 1058
12471.75 1105
12472.80 1184
12473.86 1166
12474.91 1213
12475.97 1297
12477.02 1250
12478.08 1304
12479.13 1323
12480.19 1358
12481.24 1356
12482.30 1322
12483.35 1256
12484.41 1267
12485.46 1162
12486.52 1165
12487.57 1110
12488.63 1073
12489.69 1013
12490.74 937
12491.80 908
12492.85 875
12493.91 850
12494.96 801
12496.02 774
12497.07 763
12498.13 759
12499.19 712
12500.24 745
12501.30 704
12502.35 701
12503.41 709
12504.47 728
12505.52 705
12506.58 724
12507.63 717
12508.69 720
12509.75 704
12510.80 715
12511.86 729
12512.91 709
12513.97 705
12515.03 709
12516.08 727
12517.14 658
12518.20 699
12519.25 695
12520.31 675
12521.37 683
12522.42 709
12523.48 690
12524.54 662
12525.59 660
12526.65 658
12527.71 706
12528.77 698
12529.82 707
12530.88 661
12531.94 711
12532.99 692
12534.05 693
12535.11 678
12536.17 678
12537.22 701
12538.28 682
12539.34 682
12540.40 688
12541.45 691
12542.51 705
12543.57 717
12544.63 731
12545.68 760
12546.74 775
12547.80 769
12548.86 770
12549.92 787
12550.97 806
12552.03 784
12553.09 817
12554.15 873
12555.21 864
12556.26 888
12557.32 893
12558.38 918
12559.44 880
12560.50 859
12561.56 898
12562.61 913
12563.67 865
12564.73 821
12565.79 812
12566.85 847
12567.91 817
12568.97 793
12570.02 771
12571.08 762
12572.14 764
12573.20 808
12574.26 758
12575.32 709
12576.38 715
12577.44 731
12578.50 700
12579.56 709
12580.61 695
12581.67 709
12582.73 710
12583.79 701
12584.85 682
12585.91 699
12586.97 691
12588.03 715
12589.09 683
12590.15 674
12591.21 670
12592.27 703
12593.33 699
12594.39 657
12595.45 691
12596.51 695
12597.57 714
12598.63 685
12599.69 702
12600.75 732
12601.81 745
12602.87 708
12603.93 705
12604.99 692
12606.05 735
12607.11 716
12608.17 715
12609.23 765
12610.29 765
12611.35 802
12612.41 808
12613.47 790
12614.53 785
12615.59 806
12616.66 791
12617.72 819
12618.78 836
12619.84 853
12620.90 838
12621.96 875
12623.02 920
12624.08 893
12625.14 839
12626.20 911
12627.26 893
12628.33 876
12629.39 899
12630.45 879
12631.51 937
12632.57 881
12633.63 878
12634.69 820
12635.76 861
12636.82 835
12637.88 820
12638.94 815
12640.00 814
12641.06 823
12642.13 806
12643.19 792
12644.25 800
12645.31 782
12646.37 764
12647.44 783
12648.50 747
12649.56 758
12650.62 731
12651.68 776
12652.75 706
12653.81 708
12654.87 753
12655.93 766
12657.00 766
12658.06 751
12659.12 741
12660.18 701
12661.25 716
12662.31 765
12663.37 751
12664.43 741
12665.50 770
12666.56 780
12667.62 805
12668.69 771
12669.75 769
12670.81 783
12671.88 781
12672.94 804
12674.00 792
12675.06 812
12676.13 794
12677.19 810
12678.25 782
12679.32 800
12680.38 815
12681.44 812
12682.51 790
12683.57 829
12684.64 815
12685.70 893
12686.76 900
12687.83 887
12688.89 919
12689.95 904
12691.02 894
12692.08 910
12693.15 941
12694.21 968
12695.27 946
12696.34 958
12697.40 1004
12698.47 996
12699.53 1015
12700.59 1010
12701.66 1015
12702.72 1024
12703.79 1095
12704.85 1123
12705.92 1097
12706.98 1129
12708.05 1119
12709.11 1167
12710.18 1173
12711.24 1155
12712.30 1151
12713.37 1154
12714.43 1108
12715.50 1108
12716.56 1104
12717.63 1142
12718.69 1091
12719.76 1060
12720.82 1068
12721.89 1082
12722.95 1107
12724.02 1100
12725.09 1125
12726.15 1135
12727.22 1166
12728.28 1168
12729.35 1144
12730.41 1158
12731.48 1204
12732.54 1230
12733.61 1190
12734.68 1197
12735.74 1223
12736.81 1223
12737.87 1237
12738.94 1201
12740.00 1225
12741.07 1206
12742.14 1197
12743.20 1129
12744.27 1116
12745.33 1060
12746.40 1122
12747.47 1086
12748.53 1029
12749.60 992
12750.67 980
12751.73 965
12752.80 940
12753.87 907
12754.93 872
12756.00 861
12757.07 875
12758.13 894
12759.20 871
12760.27 826
12761.33 875
12762.40 841
12763.47 819
12764.53 832
12765.60 839
12766.67 829
12767.73 825
12768.80 797
12769.87 796
12770.94 788
12772.00 785
12773.07 765
12774.14 783
12775.21 756
12776.27 711
12777.34 757
12778.41 746
12779.48 738
12780.54 765
12781.61 745
12782.68 734
12783.75 755
12784.81 749
12785.88 729
12786.95 729
12788.02 705
12789.09 718
12790.15 754
12791.22 726
12792.29 697
12793.36 713
12794.43 729
12795.49 715
12796.56 736
12797.63 701
12798.70 692
12799.77 716
12800.84 758
12801.90 674
12802.97 708
12804.04 686
12805.11 730
12806.18 738
12807.25 757
12808.32 736
12809.39 776
12810.45 717
12811.52 730
12812.59 781
12813.66 763
12814.73 780
12815.80 788
12816.87 798
12817.94 788
12819.01 794
12820.08 823
12821.15 810
12822.21 805
12823.28 844
12824.35 799
12825.42 792
12826.49 799
12827.56 841
12828.63 810
12829.70 820
12830.77 844
12831.84 837
12832.91 836
12833.98 765
12835.05 788
12836.12 767
12837.19 738
12838.26 738
12839.33 742
12840.40 739
12841.47 767
12842.54 708
12843.61 690
12844.68 683
12845.75 664
12846.82 706
12847.89 660
12848.96 622
12850.03 640
12851.10 642
12852.18 632
12853.25 594
12854.32 635
12855.39 636
12856.46 637
12857.53 627
12858.60 596
12859.67 590
12860.74 566
12861.81 617
12862.88 601
12863.96 555
12865.03 605
12866.10 595
12867.17 576
12868.24 559
12869.31 543
12870.38 544
12871.45 567
12872.53 536
12873.60 519
12874.67 538
12875.74 530
12876.81 556
12877.88 531
12878.96 523
12880.03 527
12881.10 519
12882.17 513
12883.24 538
12884.31 529
12885.39 494
12886.46 499
12887.53 520
12888.60 497
12889.68 481
12890.75 508
12891.82 506
12892.89 519
12893.96 511
12895.04 497
12896.11 465
12897.18 488
12898.25 489
12899.33 472
12900.40 501
12901.47 492
12902.54 495
12903.62 482
12904.69 468
12905.76 484
12906.84 451
12907.91 476
12908.98 473
12910.06 473
12911.13 494
12912.20 470
12913.27 461
12914.35 465
12915.42 479
12916.49 477
12917.57 457
12918.64 466
12919.71 469
12920.79 449
12921.86 437
12922.94 446
12924.01 429
12925.08 423
12926.16 438
12927.23 431
12928.30 430
12929.38 450
12930.45 436
12931.53 458
12932.60 455
12933.67 432
12934.75 430
12935.82 404
12936.90 443
12937.97 454
12939.04 422
12940.12 443
12941.19 408
12942.27 413
12943.34 438
12944.42 404
12945.49 391
12946.56 429
12947.64 451
12948.71 416
12949.79 395
12950.86 412
12951.94 418
12953.01 402
12954.09 432
12955.16 429
12956.24 437
12957.31 407
12958.39 415
12959.46 429
12960.54 412
12961.61 406
12962.69 410
12963.76 416
12964.84 395
12965.91 400
12966.99 392
12968.07 399
12969.14 408
12970.22 412
12971.29 438
12972.37 420
12973.44 402
12974.52 398
12975.59 415
12976.67 423
12977.75 426
12978.82 410
12979.90 424
12980.97 400
12982.05 398
12983.13 371
12984.20 405
12985.28 383
12986.35 405
12987.43 384
12988.51 412
12989.58 407
12990.66 413
12991.74 431
12992.81 425
12993.89 425
12994.97 397
12996.04 394
12997.12 401
12998.20 384
12999.27 378
13000.35 413
13001.43 401
13002.50 391
13003.58 396
13004.66 412
13005.73 401
13006.81 420
13007.89 431
13008.97 433
13010.04 410
13011.12 409
13012.20 415
13013.27 381
13014.35 414
13015.43 406
13016.51 428
13017.58 400
13018.66 419
13019.74 411
13020.82 423
13021.89 421
13022.97 421
13024.05 430
13025.13 439
13026.21 406
13027.28 422
13028.36 395
13029.44 415
13030.52 421
13031.60 416
13032.67 440
13033.75 428
13034.83 449
13035.91 424
13036.99 423
13038.07 422
13039.14 444
13040.22 441
13041.30 448
13042.38 417
13043.46 438
13044.54 417
13045.62 427
13046.69 456
13047.77 439
13048.85 429
13049.93 416
13051.01 402
13052.09 422
13053.17 423
13054.25 454
13055.33 457
13056.40 451
13057.48 431
13058.56 428
13059.64 444
13060.72 449
13061.80 419
13062.88 438
13063.96 436
13065.04 472
13066.12 461
13067.20 437
13068.28 427
13069.36 402
13070.44 437
13071.52 439
13072.60 435
13073.68 380
13074.76 411
13075.84 416
13076.92 416
13078.00 414
13079.08 402
13080.16 426
13081.24 414
13082.32 397
13083.40 404
13084.48 407
13085.56 419
13086.64 405
13087.72 409
13088.80 426
13089.88 406
13090.96 412
13092.04 425
13093.12 401
13094.20 382
13095.28 418
13096.36 424
13097.44 441
13098.52 427
13099.61 470
13100.69 424
13101.77 425
13102.85 438
13103.93 419
13105.01 414
13106.09 426
13107.17 423
13108.25 436
13109.34 432
13110.42 444
13111.50 440
13112.58 415
13113.66 448
13114.74 430
13115.82 432
13116.91 424
13117.99 424
13119.07 461
13120.15 479
13121.23 445
13122.31 450
13123.40 504
13124.48 479
13125.56 478
13126.64 462
13127.72 486
13128.81 470
13129.89 488
13130.97 468
13132.05 460
13133.14 464
13134.22 459
13135.30 454
13136.38 458
13137.47 425
13138.55 484
13139.63 471
13140.71 447
13141.80 463
13142.88 436
13143.96 456
13145.04 417
13146.13 403
13147.21 432
13148.29 451
13149.38 458
13150.46 427
13151.54 469
13152.62 445
13153.71 458
13154.79 429
13155.87 422
13156.96 442
13158.04 448
13159.12 473
13160.21 464
13161.29 416
13162.37 442
13163.46 438
13164.54 437
13165.62 423
13166.71 425
13167.79 455
13168.88 452
13169.96 417
13171.04 404
13172.13 429
13173.21 446
13174.30 454
13175.38 462
13176.46 435
13177.55 426
13178.63 435
13179.72 425
13180.80 447
13181.88 430
13182.97 423
13184.05 435
13185.14 445
13186.22 418
13187.31 445
13188.39 431
13189.48 443
13190.56 455
13191.65 445
13192.73 440
13193.81 455
13194.90 471
13195.98 431
13197.07 417
13198.15 435
13199.24 461
13200.32 438
13201.41 452
13202.49 436
13203.58 475
13204.67 467
13205.75 446
13206.84 421
13207.92 429
13209.01 466
13210.09 451
13211.18 464
13212.26 474
13213.35 451
13214.43 446
13215.52 444
13216.61 442
13217.69 457
13218.78 448
13219.86 441
13220.95 462
13222.04 441
13223.12 454
13224.21 437
13225.29 482
13226.38 469
13227.47 450
13228.55 448
13229.64 477
13230.72 457
13231.81 476
13232.90 495
13233.98 467
13235.07 464
13236.16 477
13237.24 502
13238.33 471
13239.42 466
13240.50 462
13241.59 469
13242.68 466
13243.76 504
13244.85 506
13245.94 496
13247.02 485
13248.11 498
13249.20 518
13250.29 518
13251.37 514
13252.46 508
13253.55 501
13254.63 491
13255.72 493
13256.81 558
13257.90 518
13258.98 503
13260.07 519
13261.16 522
13262.25 532
13263.33 539
13264.42 531
13265.51 557
13266.60 548
13267.69 538
13268.77 562
13269.86 551
13270.95 583
13272.04 530
13273.13 537
13274.21 571
13275.30 525
13276.39 566
13277.48 579
13278.57 572
13279.65 571
13280.74 599
13281.83 611
13282.92 600
13284.01 596
13285.10 605
13286.19 627
13287.27 624
13288.36 624
13289.45 618
13290.54 634
13291.63 647
13292.72 638
13293.81 628
13294.90 623
13295.98 640
13297.07 618
13298.16 645
13299.25 639
13300.34 634
13301.43 663
13302.52 655
13303.61 685
13304.70 678
13305.79 686
13306.88 697
13307.97 686
13309.06 678
13310.15 722
13311.24 713
13312.32 698
13313.41 701
13314.50 709
13315.59 715
13316.68 722
13317.77 735
13318.86 718
13319.95 707
13321.04 714
13322.13 767
13323.22 764
13324.31 764
13325.40 751
13326.49 767
13327.58 729
13328.68 786
13329.77 795
13330.86 807
13331.95 813
13333.04 796
13334.13 834
13335.22 839
13336.31 848
13337.40 793
13338.49 816
13339.58 847
13340.67 844
13341.76 836
13342.85 839
13343.94 836
13345.04 854
13346.13 818
13347.22 865
13348.31 849
13349.40 876
13350.49 879
13351.58 844
13352.67 842
13353.77 863
13354.86 881
13355.95 854
13357.04 878
13358.13 898
13359.22 871
13360.31 891
13361.41 878
13362.50 918
13363.59 895
13364.68 909
13365.77 950
13366.87 958
13367.96 927
13369.05 990
13370.14 980
13371.23 983
13372.33 968
13373.42 935
13374.51 943
13375.60 929
13376.69 915
13377.79 883
13378.88 907
13379.97 849
13381.06 815
13382.16 817
13383.25 805
13384.34 813
13385.43 787
13386.53 754
13387.62 765
13388.71 741
13389.81 720
13390.90 678
13391.99 694
13393.08 709
13394.18 708
13395.27 712
13396.36 742
13397.46 718
13398.55 702
13399.64 688
13400.74 654
13401.83 668
13402.92 699
13404.02 710
13405.11 700
13406.20 670
13407.30 644
13408.39 670
13409.48 662
13410.58 678
13411.67 648
13412.77 676
13413.86 655
13414.95 661
13416.05 654
13417.14 703
13418.23 693
13419.33 674
13420.42 661
13421.52 672
13422.61 669
13423.71 667
13424.80 687
13425.89 672
13426.99 662
13428.08 678
13429.18 685
13430.27 684
13431.37 659
13432.46 709
13433.56 692
13434.65 677
13435.74 729
13436.84 703
13437.93 704
13439.03 723
13440.12 742
13441.22 720
13442.31 708
13443.41 709
13444.50 705
13445.60 712
13446.69 718
13447.79 728
13448.88 748
13449.98 771
13451.08 718
13452.17 748
13453.27 770
13454.36 815
13455.46 789
13456.55 799
13457.65 776
13458.74 744
13459.84 787
13460.94 802
13462.03 793
13463.13 799
13464.22 802
13465.32 818
13466.41 804
13467.51 828
13468.61 820
13469.70 822
13470.80 841
13471.90 836
13472.99 825
13474.09 858
13475.18 871
13476.28 865
13477.38 846
13478.47 877
13479.57 850
13480.67 851
13481.76 853
13482.86 844
13483.96 881
13485.05 910
13486.15 887
13487.25 890
13488.34 929
13489.44 971
13490.54 932
13491.63 947
13492.73 929
13493.83 942
13494.93 933
13496.02 951
13497.12 922
13498.22 1007
13499.31 1015
13500.41 993
13501.51 1012
13502.61 990
13503.70 1007
13504.80 1029
13505.90 1035
13507.00 1059
13508.09 1050
13509.19 1017
13510.29 1020
13511.39 1007
13512.49 984
13513.58 1029
13514.68 1028
13515.78 1010
13516.88 986
13517.98 968
13519.07 968
13520.17 921
13521.27 923
13522.37 908
13523.47 906
13524.57 895
13525.66 931
13526.76 888
13527.86 889
13528.96 877
13530.06 810
13531.16 823
13532.25 834
13533.35 846
13534.45 801
13535.55 789
13536.65 777
13537.75 758
13538.85 776
13539.95 762
13541.05 743
13542.14 740
13543.24 729
13544.34 716
13545.44 747
13546.54 712
13547.64 710
13548.74 692
13549.84 687
13550.94 691
13552.04 642
13553.14 687
13554.24 692
13555.34 656
13556.44 640
13557.54 611
13558.64 609
13559.74 631
13560.84 694
13561.94 666
13563.04 626
13564.13 647
13565.23 660
13566.34 649
13567.44 648
13568.54 676
13569.64 666
13570.74 669
13571.84 664
13572.94 630
13574.04 642
13575.14 611
13576.24 642
13577.34 671
13578.44 679
13579.54 656
13580.64 645
13581.74 630
13582.84 626
13583.94 634
13585.04 610
13586.14 610
13587.24 641
13588.35 661
13589.45 662
13590.55 629
13591.65 636
13592.75 643
13593.85 623
13594.95 625
13596.05 630
13597.15 669
13598.26 657
13599.36 674
13600.46 628
13601.56 686
13602.66 667
13603.76 632
13604.86 651
13605.97 626
13607.07 628
13608.17 643
13609.27 640
13610.37 650
13611.47 676
13612.58 668
13613.68 693
13614.78 649
13615.88 643
13616.98 687
13618.09 678
13619.19 645
13620.29 642
13621.39 641
13622.50 685
13623.60 667
13624.70 646
13625.80 673
13626.91 697
13628.01 674
13629.11 649
13630.21 650
13631.32 670
13632.42 670
13633.52 662
13634.62 672
13635.73 674
13636.83 655
13637.93 702
13639.04 683
13640.14 693
13641.24 672
13642.35 657
13643.45 673
13644.55 663
13645.65 642
13646.76 689
13647.86 675
13648.96 696
13650.07 695
13651.17 687
13652.28 657
13653.38 657
13654.48 666
13655.59 685
13656.69 622
13657.79 659
13658.90 689
13660.00 709
13661.11 671
13662.21 629
13663.31 665
13664.42 676
13665.52 636
13666.63 655
13667.73 688
13668.83 697
13669.94 699
13671.04 675
13672.15 652
13673.25 671
13674.36 666
13675.46 685
13676.56 676
13677.67 703
13678.77 687
13679.88 685
13680.98 699
13682.09 676
13683.19 689
13684.30 731
13685.40 698
13686.51 695
13687.61 716
13688.72 717
13689.82 723
13690.93 736
13692.03 769
13693.14 738
13694.24 760
13695.35 739
13696.45 768
13697.56 724
13698.66 729
13699.77 731
13700.87 783
13701.98 763
13703.09 759
13704.19 784
13705.30 818
13706.40 824
13707.51 783
13708.61 767
13709.72 784
13710.83 807
13711.93 815
13713.04 836
13714.14 823
13715.25 857
13716.36 834
13717.46 802
13718.57 826
13719.67 846
13720.78 884
13721.89 902
13722.99 872
13724.10 892
13725.21 894
13726.31 913
13727.42 888
13728.53 944
13729.63 947
13730.74 935
13731.85 985
13732.95 958
13734.06 967
13735.17 982
13736.27 985
13737.38 1024
13738.49 976
13739.59 1047
13740.70 1052
13741.81 1067
13742.92 1058
13744.02 1111
13745.13 1096
13746.24 1100
13747.35 1152
13748.45 1177
13749.56 1209
13750.67 1281
13751.78 1287
13752.88 1272
13753.99 1317
13755.10 1328
13756.21 1392
13757.31 1426
13758.42 1494
13759.53 1521
13760.64 1538
13761.75 1567
13762.85 1543
13763.96 1598
13765.07 1655
13766.18 1552
13767.29 1574
13768.39 1634
13769.50 1620
13770.61 1599
13771.72 1593
13772.83 1571
13773.94 1543
13775.04 1515
13776.15 1500
13777.26 1476
13778.37 1476
13779.48 1406
13780.59 1431
13781.70 1376
13782.80 1315
13783.91 1322
13785.02 1250
13786.13 1179
13787.24 1207
13788.35 1199
13789.46 1086
13790.57 1060
13791.68 1061
13792.79 1048
13793.90 1010
13795.00 989
13796.11 961
13797.22 942
13798.33 963
13799.44 946
13800.55 950
13801.66 925
13802.77 925
13803.88 945
13804.99 917
13806.10 871
13807.21 873
13808.32 871
13809.43 828
13810.54 822
13811.65 838
13812.76 840
13813.87 874
13814.98 837
13816.09 823
13817.20 860
13818.31 844
13819.42 861
13820.53 837
13821.64 805
13822.75 804
13823.86 805
13824.97 819
13826.08 785
13827.19 806
13828.30 816
13829.41 822
13830.53 816
13831.64 810
13832.75 820
13833.86 785
13834.97 780
13836.08 792
13837.19 806
13838.30 780
13839.41 760
13840.52 787
13841.64 778
13842.75 782
13843.86 801
13844.97 830
13846.08 824
13847.19 839
13848.30 834
13849.41 837
13850.53 845
13851.64 805
13852.75 803
13853.86 834
13854.97 812
13856.08 823
13857.20 857
13858.31 851
13859.42 811
13860.53 871
13861.64 830
13862.76 829
13863.87 838
13864.98 833
13866.09 843
13867.20 866
13868.32 870
13869.43 901
13870.54 871
13871.65 870
13872.77 881
13873.88 905
13874.99 874
13876.10 893
13877.22 920
13878.33 909
13879.44 898
13880.55 896
13881.67 916
13882.78 922
13883.89 960
13885.01 934
13886.12 989
13887.23 988
13888.34 1041
13889.46 1029
13890.57 1017
13891.68 1061
13892.80 1032
13893.91 1063
13895.02 1080
13896.14 1074
13897.25 1121
13898.36 1069
13899.48 1083
13900.59 1104
13901.70 1034
13902.82 1059
13903.93 1059
13905.05 1027
13906.16 991
13907.27 984
13908.39 988
13909.50 1001
13910.61 1010
13911.73 946
13912.84 936
13913.96 872
13915.07 862
13916.19 848
13917.30 854
13918.41 854
13919.53 848
13920.64 842
13921.76 803
13922.87 794
13923.99 791
13925.10 797
13926.21 829
13927.33 824
13928.44 788
13929.56 803
13930.67 849
13931.79 804
13932.90 782
13934.02 783
13935.13 760
13936.25 763
13937.36 765
13938.48 819
13939.59 802
13940.71 755
13941.82 766
13942.94 761
13944.05 770
13945.17 778
13946.28 769
13947.40 740
13948.52 730
13949.63 704
13950.75 728
13951.86 712
13952.98 706
13954.09 715
13955.21 716
13956.32 728
13957.44 725
13958.56 728
13959.67 724
13960.79 725
13961.90 727
13963.02 722
13964.14 729
13965.25 682
13966.37 717
13967.48 730
13968.60 718
13969.72 718
13970.83 705
13971.95 724
13973.07 705
13974.18 685
13975.30 772
13976.42 729
13977.53 711
13978.65 734
13979.77 725
13980.88 698
13982.00 720
13983.12 740
13984.23 787
13985.35 760
13986.47 731
13987.58 745
13988.70 743
13989.82 773
13990.94 778
13992.05 761
13993.17 706
13994.29 710
13995.40 739
13996.52 761
13997.64 703
13998.76 744
13999.87 778
14000.99 731
14002.11 740
14003.23 764
14004.35 747
14005.46 774
14006.58 788
14007.70 738
14008.82 761
14009.93 782
14011.05 781
14012.17 786
14013.29 784
14014.41 775
14015.52 729
14016.64 762
14017.76 772
14018.88 756
14020.00 778
14021.12 756
14022.23 760
14023.35 759
14024.47 762
14025.59 839
14026.71 795
14027.83 764
14028.95 796
14030.06 785
14031.18 789
14032.30 766
14033.42 778
14034.54 783
14035.66 782
14036.78 816
14037.90 808
14039.02 817
14040.14 806
14041.25 821
14042.37 825
14043.49 833
14044.61 829
14045.73 843
14046.85 871
14047.97 867
14049.09 864
14050.21 899
14051.33 893
14052.45 893
14053.57 906
14054.69 943
14055.81 891
14056.93 938
14058.05 959
14059.17 968
14060.29 932
14061.41 968
14062.53 1015
14063.65 1021
14064.77 1033
14065.89 1073
14067.01 1104
14068.13 1086
14069.25 1037
14070.37 1084
14071.49 1122
14072.61 1122
14073.73 1119
14074.85 1121
14075.97 1162
14077.09 1147
14078.21 1178
14079.33 1200
14080.45 1200
14081.57 1182
14082.69 1193
14083.82 1223
14084.94 1230
14086.06 1222
14087.18 1197
14088.30 1237
14089.42 1226
14090.54 1251
14091.66 1236
14092.78 1243
14093.91 1251
14095.03 1240
14096.15 1259
14097.27 1213
14098.39 1236
14099.51 1251
14100.63 1235
14101.76 1257
14102.88 1268
14104.00 1252
14105.12 1242
14106.24 1208
14107.36 1199
14108.49 1164
14109.61 1177
14110.73 1121
14111.85 1160
14112.97 1163
14114.10 1105
14115.22 1060
14116.34 1053
14117.46 1030
14118.58 1053
14119.71 957
14120.83 983
14121.95 973
14123.07 922
14124.20 940
14125.32 956
14126.44 951
14127.56 928
14128.69 935
14129.81 912
14130.93 874
14132.06 849
14133.18 848
14134.30 858
14135.42 839
14136.55 821
14137.67 810
14138.79 797
14139.92 808
14141.04 826
14142.16 804
14143.29 806
14144.41 778
14145.53 810
14146.66 783
14147.78 748
14148.90 763
14150.03 792
14151.15 786
14152.27 769
14153.40 749
14154.52 693
14155.64 714
14156.77 721
14157.89 751
14159.02 728
14160.14 736
14161.26 721
14162.39 743
14163.51 729
14164.64 741
14165.76 726
14166.88 736
14168.01 725
14169.13 702
14170.26 749
14171.38 746
14172.51 738
14173.63 686
14174.75 699
14175.88 725
14177.00 699
14178.13 704
14179.25 700
14180.38 677
14181.50 696
14182.63 681
14183.75 663
14184.88 673
14186.00 678
14187.13 691
14188.25 692
14189.38 662
14190.50 651
14191.63 656
14192.75 644
14193.88 646
14195.00 667
14196.13 667
14197.25 648
14198.38 665
14199.50 644
14200.63 656
14201.76 651
14202.88 667
14204.01 651
14205.13 629
14206.26 671
14207.38 637
14208.51 667
14209.64 629
14210.76 627
14211.89 593
14213.01 627
14214.14 638
14215.27 634
14216.39 596
14217.52 631
14218.64 580
14219.77 596
14220.90 610
14222.02 602
14223.15 595
14224.28 557
14225.40 597
14226.53 594
14227.66 574
14228.78 587
14229.91 576
14231.04 591
14232.16 568
14233.29 575
14234.42 589
14235.54 560
14236.67 566
14237.80 563
14238.92 607
14240.05 597
14241.18 557
14242.31 575
14243.43 584
14244.56 584
14245.69 569
14246.82 555
14247.94 562
14249.07 564
14250.20 575
14251.33 561
14252.45 575
14253.58 561
14254.71 549
14255.84 562
14256.96 558
14258.09 524
14259.22 530
14260.35 532
14261.47 536
14262.60 514
14263.73 518
14264.86 525
14265.99 518
14267.12 537
14268.24 517
14269.37 515
14270.50 530
14271.63 514
14272.76 517
14273.89 500
14275.01 523
14276.14 497
14277.27 501
14278.40 475
14279.53 506
14280.66 479
14281.79 505
14282.91 481
14284.04 473
14285.17 493
14286.30 486
14287.43 495
14288.56 498
14289.69 493
14290.82 501
14291.95 457
14293.08 458
14294.20 442
14295.33 466
14296.46 467
14297.59 460
14298.72 446
14299.85 453
14300.98 448
14302.11 455
14303.24 441
14304.37 431
14305.50 445
14306.63 464
14307.76 457
14308.89 451
14310.02 427
14311.15 425
14312.28 426
14313.41 433
14314.54 441
14315.67 429
14316.80 465
14317.93 441
14319.06 419
14320.19 431
14321.32 421
14322.45 462
14323.58 454
14324.71 443
14325.84 392
14326.97 406
14328.10 422
14329.23 421
14330.36 410
14331.49 406
14332.62 424
14333.76 401
14334.89 415
14336.02 428
14337.15 422
14338.28 422
14339.41 436
14340.54 444
14341.67 433
14342.80 450
14343.93 443
14345.07 418
14346.20 454
14347.33 459
14348.46 414
14349.59 415
14350.72 418
14351.85 404
14352.99 394
14354.12 401
14355.25 441
14356.38 417
14357.51 384
14358.64 434
14359.78 423
14360.91 458
14362.04 415
14363.17 400
14364.30 431
14365.44 427
14366.57 415
14367.70 410
14368.83 393
14369.96 408
14371.10 411
14372.23 421
14373.36 406
14374.49 390
14375.63 382
14376.76 416
14377.89 421
14379.02 425
14380.16 432
14381.29 451
14382.42 447
14383.55 442
14384.69 435
14385.82 448
14386.95 450
14388.09 431
14389.22 432
14390.35 453
14391.49 454
14392.62 460
14393.75 423
14394.89 445
14396.02 436
14397.15 440
14398.28 451
14399.42 439
14400.55 447
14401.69 448
14402.82 483
14403.95 481
14405.09 444
14406.22 477
14407.35 466
14408.49 466
14409.62 461
14410.75 451
14411.89 426
14413.02 458
14414.16 519
14415.29 470
14416.42 461
14417.56 479
14418.69 452
14419.83 487
14420.96 513
14422.10 469
14423.23 491
14424.36 466
14425.50 477
14426.63 504
14427.77 472
14428.90 506
14430.04 475
14431.17 489
14432.31 510
14433.44 501
14434.58 498
14435.71 520
14436.85 499
14437.98 509
14439.12 534
14440.25 512
14441.39 478
14442.52 496
14443.66 507
14444.79 517
14445.93 498
14447.06 493
14448.20 505
14449.33 507
14450.47 507
14451.60 488
14452.74 511
14453.87 511
14455.01 544
14456.14 518
14457.28 537
14458.42 518
14459.55 528
14460.69 571
14461.82 532
14462.96 526
14464.10 543
14465.23 533
14466.37 559
14467.50 543
14468.64 576
14469.78 559
14470.91 549
14472.05 549
14473.18 528
14474.32 531
14475.46 565
14476.59 565
14477.73 574
14478.87 548
14480.00 533
14481.14 562
14482.28 567
14483.41 515
14484.55 543
14485.69 565
14486.82 522
14487.96 522
14489.10 539
14490.23 533
14491.37 524
14492.51 503
14493.65 514
14494.78 538
14495.92 508
14497.06 525
14498.19 498
14499.33 526
14500.47 502
14501.61 494
14502.74 530
14503.88 569
14505.02 539
14506.16 532
14507.29 519
14508.43 507
14509.57 516
14510.71 545
14511.85 546
14512.98 512
14514.12 508
14515.26 489
14516.40 484
14517.54 479
14518.67 479
14519.81 484
14520.95 465
14522.09 439
14523.23 443
14524.36 472
14525.50 449
14526.64 447
14527.78 446
14528.92 443
14530.06 434
14531.19 427
14532.33 427
14533.47 408
14534.61 417
14535.75 396
14536.89 433
14538.03 391
14539.17 430
14540.31 408
14541.44 398
14542.58 435
14543.72 470
14544.86 441
14546.00 433
14547.14 422
14548.28 444
14549.42 423
14550.56 442
14551.70 416
14552.84 412
14553.98 430
14555.12 437
14556.25 449
14557.39 432
14558.53 424
14559.67 438
14560.81 464
14561.95 459
14563.09 427
14564.23 431
14565.37 430
14566.51 434
14567.65 424
14568.79 417
14569.93 466
14571.07 439
14572.21 428
14573.35 400
14574.49 415
14575.63 430
14576.77 431
14577.92 446
14579.06 417
14580.20 462
14581.34 458
14582.48 457
14583.62 483
14584.76 443
14585.90 456
14587.04 456
14588.18 457
14589.32 456
14590.46 470
14591.60 479
14592.74 456
14593.89 487
14595.03 471
14596.17 454
14597.31 500
14598.45 480
14599.59 476
14600.73 441
14601.87 488
14603.02 491
14604.16 478
14605.30 486
14606.44 484
14607.58 497
14608.72 492
14609.86 510
14611.01 541
14612.15 496
14613.29 505
14614.43 488
14615.57 511
14616.72 519
14617.86 526
14619.00 503
14620.14 523
14621.28 534
14622.43 541
14623.57 556
14624.71 575
14625.85 537
14627.00 531
14628.14 585
14629.28 577
14630.42 597
14631.56 561
14632.71 564
14633.85 569
14634.99 582
14636.14 577
14637.28 591
14638.42 577
14639.56 581
14640.71 620
14641.85 584
14642.99 592
14644.14 592
14645.28 594
14646.42 555
14647.56 542
14648.71 527
14649.85 532
14650.99 523
14652.14 530
14653.28 492
14654.42 486
14655.57 461
14656.71 435
14657.85 453
14659.00 421
14660.14 413
14661.29 437
14662.43 462
14663.57 469
14664.72 440
14665.86 373
14667.00 395
14668.15 425
14669.29 432
14670.44 431
14671.58 419
14672.73 404
14673.87 433
14675.01 403
14676.16 374
14677.30 389
14678.45 375
14679.59 388
14680.74 367
14681.88 379
14683.02 370
14684.17 373
14685.31 383
14686.46 380
14687.60 378
14688.75 367
14689.89 342
14691.04 333
14692.18 327
14693.33 359
14694.47 339
14695.62 359
14696.76 342
14697.91 330
14699.05 320
14700.20 326
14701.34 337
14702.49 323
14703.63 340
14704.78 345
14705.92 336
14707.07 312
14708.22 352
14709.36 322
14710.51 353
14711.65 341
14712.80 361
14713.94 322
14715.09 321
14716.23 315
14717.38 314
14718.53 336
14719.67 321
14720.82 330
14721.96 326
14723.11 339
14724.26 324
14725.40 329
14726.55 346
14727.70 344
14728.84 344
14729.99 327
14731.13 336
14732.28 328
14733.43 298
14734.57 346
14735.72 316
14736.87 318
14738.01 318
14739.16 302
14740.31 306
14741.45 282
14742.60 312
14743.75 311
14744.89 306
14746.04 317
14747.19 322
14748.34 313
14749.48 312
14750.63 296
14751.78 332
14752.92 333
14754.07 308
14755.22 321
14756.37 320
14757.51 308
14758.66 300
14759.81 292
14760.96 312
14762.10 298
14763.25 304
14764.40 303
14765.55 322
14766.70 301
14767.84 306
14768.99 303
14770.14 305
14771.29 302
14772.43 306
14773.58 322
14774.73 316
14775.88 288
14777.03 309
14778.18 327
14779.32 294
14780.47 287
14781.62 297
14782.77 304
14783.92 273
14785.07 280
14786.21 281
14787.36 278
14788.51 268
14789.66 291
14790.81 287
14791.96 279
14793.11 272
14794.26 295
14795.40 292
14796.55 284
14797.70 291
14798.85 280
14800.00 304
14801.15 282
14802.30 263
14803.45 274
14804.60 273
14805.75 263
14806.90 263
14808.05 266
14809.19 288
14810.34 295
14811.49 288
14812.64 301
14813.79 277
14814.94 267
14816.09 286
14817.24 293
14818.39 283
14819.54 273
14820.69 283
14821.84 293
14822.99 283
14824.14 293
14825.29 277
14826.44 270
14827.59 246
14828.74 282
14829.89 295
14831.04 248
14832.19 269
14833.34 282
14834.49 270
14835.64 262
14836.79 253
14837.95 232
14839.10 262
14840.25 246
14841.40 266
14842.55 264
14843.70 274
14844.85 274
14846.00 277
14847.15 263
14848.30 249
14849.45 258
14850.60 257
14851.76 267
14852.91 236
14854.06 248
14855.21 260
14856.36 277
14857.51 221
14858.66 230
14859.81 241
14860.97 264
14862.12 256
14863.27 301
14864.42 276
14865.57 241
14866.72 233
14867.88 250
14869.03 251
14870.18 261
14871.33 258
14872.48 254
14873.64 234
14874.79 233
14875.94 257
14877.09 238
14878.24 251
14879.40 228
14880.55 255
14881.70 250
14882.85 237
14884.00 249
14885.16 230
14886.31 247
14887.46 230
14888.61 252
14889.77 269
14890.92 221
14892.07 224
14893.23 251
14894.38 238
14895.53 261
14896.68 224
14897.84 254
14898.99 243
14900.14 238
14901.30 249
14902.45 258
14903.60 235
14904.75 247
14905.91 240
14907.06 250
14908.21 235
14909.37 218
14910.52 248
14911.67 230
14912.83 248
14913.98 238
14915.14 250
14916.29 235
14917.44 233
14918.60 240
14919.75 247
14920.90 224
14922.06 238
14923.21 258
14924.37 249
14925.52 253
14926.67 224
14927.83 225
14928.98 243
14930.14 265
14931.29 236
14932.44 251
14933.60 221
14934.75 241
14935.91 238
14937.06 241
14938.22 238
14939.37 243
14940.52 240
14941.68 248
14942.83 235
14943.99 211
14945.14 225
14946.30 226
14947.45 254
14948.61 233
14949.76 245
14950.92 235
14952.07 239
14953.23 255
14954.38 244
14955.54 243
14956.69 242
14957.85 235
14959.00 257
14960.16 240
14961.31 253
14962.47 244
14963.62 233
14964.78 230
14965.94 235
14967.09 278
14968.25 245
14969.40 239
14970.56 241
14971.71 258
14972.87 244
14974.03 205
14975.18 239
14976.34 253
14977.49 246
14978.65 238
14979.81 237
14980.96 225
14982.12 231
14983.27 233
14984.43 243
14985.59 247
14986.74 231
14987.90 244
14989.06 240
14990.21 248
14991.37 244
14992.53 263
14993.68 245
14994.84 228
14996.00 237
14997.15 231
14998.31 229
14999.47 269
15000.62 241
15001.78 235
15002.94 243
15004.09 240
15005.25 237
15006.41 241
15007.56 228
15008.72 229
15009.88 219
15011.04 257
15012.19 230
15013.35 231
15014.51 215
15015.67 246
15016.82 236
15017.98 229
15019.14 260
15020.30 241
15021.45 244
15022.61 222
15023.77 225
15024.93 215
15026.08 224
15027.24 237
15028.40 236
15029.56 234
15030.72 207
15031.87 241
15033.03 243
15034.19 229
15035.35 235
15036.51 247
15037.67 261
15038.82 241
15039.98 227
15041.14 248
15042.30 228
15043.46 240
15044.62 230
15045.78 245
15046.93 232
15048.09 234
15049.25 234
15050.41 241
15051.57 227
15052.73 223
15053.89 256
15055.05 245
15056.20 261
15057.36 255
15058.52 244
15059.68 240
15060.84 233
15062.00 216
15063.16 250
15064.32 241
15065.48 231
15066.64 271
15067.80 265
15068.96 227
15070.12 235
15071.28 257
15072.44 238
15073.60 245
15074.76 240
15075.91 243
15077.07 236
15078.23 275
15079.39 252
15080.55 265
15081.71 227
15082.87 234
15084.03 247
15085.19 244
15086.35 215
15087.51 244
15088.68 247
15089.84 231
15091.00 237
15092.16 240
15093.32 231
15094.48 246
15095.64 249
15096.80 257
15097.96 256
15099.12 251
15100.28 248
15101.44 255
15102.60 246
15103.76 262
15104.92 256
15106.08 244
15107.25 259
15108.41 274
15109.57 240
15110.73 265
15111.89 261
15113.05 249
15114.21 267
15115.37 252
15116.54 273
15117.70 279
15118.86 267
15120.02 253
15121.18 250
15122.34 294
15123.50 265
15124.67 268
15125.83 250
15126.99 270
15128.15 271
15129.31 284
15130.47 281
15131.64 270
15132.80 278
15133.96 279
15135.12 287
15136.28 284
15137.45 299
15138.61 271
15139.77 294
15140.93 273
15142.10 269
15143.26 297
15144.42 300
15145.58 292
15146.75 277
15147.91 315
15149.07 314
15150.23 312
15151.40 321
15152.56 283
15153.72 293
15154.88 323
15156.05 291
15157.21 296
15158.37 318
15159.54 319
15160.70 304
15161.86 322
15163.03 320
15164.19 312
15165.35 317
15166.52 330
15167.68 343
15168.84 325
15170.01 339
15171.17 315
15172.33 350
15173.50 338
15174.66 334
15175.82 329
15176.99 340
15178.15 366
15179.31 355
15180.48 378
15181.64 353
15182.81 354
15183.97 367
15185.13 382
15186.30 354
15187.46 379
15188.63 366
15189.79 362
15190.95 377
15192.12 371
15193.28 381
15194.45 392
15195.61 400
15196.78 425
15197.94 418
15199.10 393
15200.27 392
15201.43 397
15202.60 387
15203.76 407
15204.93 403
15206.09 388
15207.26 420
15208.42 390
15209.59 416
15210.75 421
15211.92 418
15213.08 372
15214.25 421
15215.41 387
15216.58 413
15217.74 392
15218.91 420
15220.07 419
15221.24 412
15222.40 455
15223.57 424
15224.74 421
15225.90 453
15227.07 460
15228.23 464
15229.40 454
15230.56 450
15231.73 491
15232.89 428
15234.06 426
15235.23 459
15236.39 477
15237.56 446
15238.72 455
15239.89 473
15241.06 460
15242.22 471
15243.39 446
15244.56 462
15245.72 445
15246.89 466
15248.05 441
15249.22 457
15250.39 470
15251.55 441
15252.72 458
15253.89 449
15255.05 451
15256.22 403
15257.39 393
15258.55 399
15259.72 401
15260.89 405
15262.05 404
15263.22 417
15264.39 398
15265.56 394
15266.72 418
15267.89 377
15269.06 356
15270.22 366
15271.39 369
15272.56 358
15273.73 380
15274.89 389
15276.06 347
15277.23 339
15278.40 353
15279.56 391
15280.73 380
15281.90 355
15283.07 326
15284.23 357
15285.40 356
15286.57 345
15287.74 351
15288.91 361
15290.07 394
15291.24 376
15292.41 374
15293.58 363
15294.75 333
15295.92 327
15297.08 380
15298.25 351
15299.42 358
15300.59 356
15301.76 352
15302.93 326
15304.09 338
15305.26 354
15306.43 351
15307.60 382
15308.77 368
15309.94 336
15311.11 369
15312.28 355
15313.44 379
15314.61 371
15315.78 344
15316.95 321
15318.12 339
15319.29 370
15320.46 381
15321.63 362
15322.80 364
15323.97 395
15325.14 355
15326.30 388
15327.47 376
15328.64 361
15329.81 387
15330.98 376
15332.15 365
15333.32 378
15334.49 393
15335.66 394
15336.83 414
15338.00 410
15339.17 389
15340.34 386
15341.51 423
15342.68 422
15343.85 401
15345.02 401
15346.19 389
15347.36 388
15348.53 408
15349.70 412
15350.87 417
15352.04 438
15353.21 430
15354.38 449
15355.55 425
15356.72 418
15357.90 442
15359.07 432
15360.24 461
15361.41 468
15362.58 471
15363.75 477
15364.92 489
15366.09 458
15367.26 472
15368.43 471
15369.60 484
15370.77 454
15371.95 474
15373.12 496
15374.29 496
15375.46 440
15376.63 496
15377.80 469
15378.97 482
15380.15 492
15381.32 458
15382.49 461
15383.66 463
15384.83 456
15386.00 425
15387.17 436
15388.35 406
15389.52 452
15390.69 488
15391.86 475
15393.03 453
15394.21 453
15395.38 493
15396.55 438
15397.72 429
15398.89 408
15400.07 425
15401.24 436
15402.41 420
15403.58 405
15404.76 413
15405.93 404
15407.10 407
15408.27 373
15409.45 389
15410.62 358
15411.79 378
15412.96 395
15414.14 386
15415.31 374
15416.48 345
15417.66 344
15418.83 371
15420.00 333
15421.17 341
15422.35 343
15423.52 310
15424.69 304
15425.87 363
15427.04 332
15428.21 334
15429.39 336
15430.56 347
15431.73 333
15432.91 336
15434.08 349
15435.25 306
15436.43 290
15437.60 307
15438.77 306
15439.95 319
15441.12 345
15442.30 319
15443.47 297
15444.64 294
15445.82 291
15446.99 300
15448.17 312
15449.34 279
15450.51 320
15451.69 353
15452.86 321
15454.04 304
15455.21 320
15456.39 303
15457.56 301
15458.73 302
15459.91 293
15461.08 305
15462.26 299
15463.43 293
15464.61 327
15465.78 327
15466.96 298
15468.13 298
15469.31 303
15470.48 284
15471.66 279
15472.83 322
15474.01 303
15475.18 300
15476.36 313
15477.53 310
15478.71 298
15479.88 309
15481.06 306
15482.23 289
15483.41 282
15484.58 324
15485.76 306
15486.93 303
15488.11 295
15489.29 289
15490.46 331
15491.64 322
15492.81 307
15493.99 302
15495.16 327
15496.34 332
15497.52 329
15498.69 321
15499.87 301
15501.04 312
15502.22 337
15503.40 337
15504.57 313
15505.75 317
15506.92 334
15508.10 310
15509.28 339
15510.45 338
15511.63 335
15512.81 318
15513.98 321
15515.16 326
15516.34 312
15517.51 332
15518.69 337
15519.87 326
15521.04 342
15522.22 345
15523.40 332
15524.57 320
15525.75 335
15526.93 346
15528.11 335
15529.28 341
15530.46 340
15531.64 361
15532.81 346
15533.99 312
15535.17 344
15536.35 349
15537.52 340
15538.70 341
15539.88 336
15541.06 363
15542.23 381
15543.41 332
15544.59 349
15545.77 348
15546.95 348
15548.12 356
15549.30 340
15550.48 359
15551.66 373
15552.83 366
15554.01 348
15555.19 364
15556.37 359
15557.55 365
15558.73 388
15559.90 385
15561.08 382
15562.26 393
15563.44 393
15564.62 345
15565.80 352
15566.97 400
15568.15 405
15569.33 387
15570.51 424
15571.69 388
15572.87 379
15574.05 393
15575.23 403
15576.40 408
15577.58 388
15578.76 411
15579.94 434
15581.12 425
15582.30 433
15583.48 414
15584.66 429
15585.84 445
15587.02 436
15588.20 455
15589.38 469
15590.56 449
15591.73 467
15592.91 455
15594.09 475
15595.27 479
15596.45 487
15597.63 467
15598.81 467
15599.99 485
15601.17 485
15602.35 497
15603.53 516
15604.71 513
15605.89 510
15607.07 498
15608.25 462
15609.43 517
15610.61 520
15611.79 537
15612.97 542
15614.15 540
15615.33 557
15616.51 566
15617.69 529
15618.88 546
15620.06 543
15621.24 582
15622.42 611
15623.60 577
15624.78 589
15625.96 613
15627.14 616
15628.32 624
15629.50 655
15630.68 654
15631.86 645
15633.05 671
15634.23 668
15635.41 656
15636.59 681
15637.77 648
15638.95 657
15640.13 672
15641.31 648
15642.50 638
15643.68 664
15644.86 690
15646.04 670
15647.22 690
15648.40 699
15649.58 682
15650.77 662
15651.95 696
15653.13 712
15654.31 688
15655.49 696
15656.68 713
15657.86 713
15659.04 653
15660.22 680
15661.40 678
15662.59 670
15663.77 679
15664.95 681
15666.13 656
15667.32 686
15668.50 665
15669.68 669
15670.86 664
15672.05 666
15673.23 670
15674.41 655
15675.59 678
15676.78 671
15677.96 695
15679.14 652
15680.32 639
15681.51 645
15682.69 615
15683.87 633
15685.06 639
15686.24 623
15687.42 639
15688.61 588
15689.79 605
15690.97 588
15692.16 574
15693.34 580
15694.52 607
15695.71 615
15696.89 583
15698.07 553
15699.26 634
15700.44 621
15701.62 607
15702.81 615
15703.99 622
15705.17 612
15706.36 608
15707.54 571
15708.73 601
15709.91 637
15711.09 648
15712.28 654
15713.46 630
15714.65 640
15715.83 690
15717.02 707
15718.20 664
15719.38 616
15720.57 594
15721.75 668
15722.94 693
15724.12 687
15725.31 653
15726.49 685
15727.68 671
15728.86 670
15730.04 686
15731.23 660
15732.41 665
15733.60 705
15734.78 701
15735.97 729
15737.15 720
15738.34 716
15739.52 705
15740.71 731
15741.89 747
15743.08 718
15744.27 740
15745.45 740
15746.64 739
15747.82 787
15749.01 823
15750.19 803
15751.38 787
15752.56 815
15753.75 800
15754.93 823
15756.12 826
15757.31 861
15758.49 864
15759.68 830
15760.86 845
15762.05 876
15763.24 830
15764.42 830
15765.61 826
15766.79 844
15767.98 810
15769.17 768
15770.35 758
15771.54 781
15772.72 766
15773.91 780
15775.10 760
15776.28 757
15777.47 719
15778.66 711
15779.84 713
15781.03 726
15782.22 733
15783.40 706
15784.59 705
15785.78 691
15786.96 669
15788.15 701
15789.34 678
15790.53 694
15791.71 686
15792.90 687
15794.09 644
15795.27 667
15796.46 668
15797.65 658
15798.84 624
15800.02 631
15801.21 622
15802.40 595
15803.59 617
15804.77 582
15805.96 613
15807.15 612
15808.34 571
15809.52 567
15810.71 587
15811.90 582
15813.09 589
15814.28 550
15815.46 554
15816.65 538
15817.84 546
15819.03 546
15820.22 559
15821.40 563
15822.59 538
15823.78 569
15824.97 527
15826.16 534
15827.35 554
15828.53 528
15829.72 533
15830.91 522
15832.10 520
15833.29 512
15834.48 542
15835.67 559
15836.85 509
15838.04 507
15839.23 493
15840.42 479
15841.61 529
15842.80 529
15843.99 534
15845.18 499
15846.37 525
15847.55 552
15848.74 511
15849.93 541
15851.12 564
15852.31 532
15853.50 532
15854.69 541
15855.88 554
15857.07 539
15858.26 545
15859.45 552
15860.64 548
15861.83 540
15863.02 548
15864.21 549
15865.40 531
15866.59 536
15867.78 562
15868.97 593
15870.16 574
15871.35 573
15872.54 587
15873.73 590
15874.92 576
15876.11 580
15877.30 614
15878.49 581
15879.68 592
15880.87 613
15882.06 622
15883.25 580
15884.44 568
15885.63 593
15886.82 632
15888.01 639
15889.20 585
15890.39 599
15891.59 642
15892.78 640
15893.97 610
15895.16 639
15896.35 653
15897.54 671
15898.73 710
15899.92 673
15901.11 636
15902.30 650
15903.50 679
15904.69 705
15905.88 647
15907.07 696
15908.26 681
15909.45 697
15910.64 709
15911.84 687
15913.03 732
15914.22 717
15915.41 697
15916.60 711
15917.79 710
15918.99 719
15920.18 693
15921.37 717
15922.56 690
15923.75 661
15924.95 661
15926.14 694
15927.33 710
15928.52 699
15929.71 667
15930.91 706
15932.10 696
15933.29 703
15934.48 682
15935.68 707
15936.87 674
15938.06 628
15939.25 651
15940.45 667
15941.64 636
15942.83 611
15944.03 664
15945.22 605
15946.41 612
15947.60 566
15948.80 565
15949.99 549
15951.18 572
15952.38 552
15953.57 568
15954.76 516
15955.96 489
15957.15 530
15958.34 513
15959.54 448
15960.73 437
15961.92 460
15963.12 476
15964.31 450
15965.50 438
15966.70 456
15967.89 434
15969.08 410
15970.28 448
15971.47 430
15972.67 405
15973.86 422
15975.05 423
15976.25 411
15977.44 388
15978.64 421
15979.83 411
15981.02 373
15982.22 355
15983.41 385
15984.61 392
15985.80 363
15987.00 352
15988.19 382
15989.38 384
15990.58 380
15991.77 389
15992.97 385
15994.16 348
15995.36 364
15996.55 392
15997.75 382
15998.94 378
16000.14 354
16001.33 355
16002.53 364
16003.72 349
16004.92 344
16006.11 325
16007.31 359
16008.50 331
16009.70 335
16010.89 352
16012.09 333
16013.28 329
16014.48 372
16015.67 366
16016.87 354
16018.07 343
16019.26 340
16020.46 342
16021.65 338
16022.85 344
16024.04 326
16025.24 351
16026.44 321
16027.63 315
16028.83 336
16030.02 317
16031.22 296
16032.42 319
16033.61 341
16034.81 338
16036.00 324
16037.20 294
16038.40 313
16039.59 328
16040.79 329
16041.99 312
16043.18 323
16044.38 291
16045.58 317
16046.77 323
16047.97 323
16049.17 326
16050.36 318
16051.56 344
16052.76 314
16053.95 290
16055.15 313
16056.35 314
16057.54 302
16058.74 309
16059.94 299
16061.14 307
16062.33 293
16063.53 309
16064.73 322
16065.92 336
16067.12 315
16068.32 319
16069.52 325
16070.71 306
16071.91 288
16073.11 302
16074.31 286
16075.50 291
16076.70 283
16077.90 297
16079.10 275
16080.30 252
16081.49 274
16082.69 293
16083.89 275
16085.09 255
16086.29 282
16087.48 308
16088.68 290
16089.88 270
16091.08 261
16092.28 283
16093.48 256
16094.67 271
16095.87 233
16097.07 257
16098.27 273
16099.47 253
16100.67 241
16101.87 223
16103.06 226
16104.26 286
16105.46 268
16106.66 278
16107.86 253
16109.06 255
16110.26 262
16111.46 265
16112.66 267
16113.86 260
16115.05 289
16116.25 250
16117.45 256
16118.65 255
16119.85 242
16121.05 251
16122.25 267
16123.45 245
16124.65 257
16125.85 268
16127.05 264
16128.25 244
16129.45 257
16130.65 251
16131.85 248
16133.05 248
16134.25 246
16135.45 255
16136.65 257
16137.85 229
16139.05 256
16140.25 293
16141.45 257
16142.65 239
16143.85 280
16145.05 240
16146.25 234
16147.45 242
16148.65 261
16149.85 236
16151.05 252
16152.25 247
16153.45 224
16154.65 246
16155.85 242
16157.05 247
16158.25 239
16159.46 246
16160.66 227
16161.86 232
16163.06 242
16164.26 251
16165.46 236
16166.66 250
16167.86 253
16169.06 245
16170.27 253
16171.47 257
16172.67 256
16173.87 236
16175.07 227
16176.27 253
16177.47 241
16178.67 246
16179.88 245
16181.08 245
16182.28 249
16183.48 239
16184.68 245
16185.89 270
16187.09 266
16188.29 229
16189.49 265
16190.69 243
16191.90 244
16193.10 249
16194.30 266
16195.50 254
16196.70 251
16197.91 255
16199.11 270
16200.31 261
16201.51 248
16202.72 257
16203.92 273
16205.12 243
16206.32 257
16207.53 278
16208.73 256
16209.93 234
16211.13 238
16212.34 254
16213.54 249
16214.74 263
16215.95 279
16217.15 262
16218.35 272
16219.55 262
16220.76 283
16221.96 274
16223.16 257
16224.37 263
16225.57 270
16226.77 255
16227.98 269
16229.18 258
16230.38 267
16231.59 244
16232.79 277
16233.99 277
16235.20 259
16236.40 257
16237.61 269
16238.81 264
16240.01 279
16241.22 287
16242.42 278
16243.63 289
16244.83 285
16246.03 305
16247.24 310
16248.44 327
16249.65 312
16250.85 294
16252.05 293
16253.26 288
16254.46 308
16255.67 321
16256.87 301
16258.08 300
16259.28 290
16260.49 277
16261.69 305
16262.89 331
16264.10 302
16265.30 313
16266.51 326
16267.71 306
16268.92 306
16270.12 318
16271.33 306
16272.53 306
16273.74 307
16274.94 309
16276.15 309
16277.35 320
16278.56 312
16279.77 300
16280.97 307
16282.18 311
16283.38 328
16284.59 296
16285.79 297
16287.00 309
16288.20 302
16289.41 293
16290.61 312
16291.82 301
16293.03 316
16294.23 312
16295.44 325
16296.64 333
16297.85 291
16299.06 287
16300.26 301
16301.47 319
16302.67 295
16303.88 288
16305.09 311
16306.29 296
16307.50 304
16308.71 303
16309.91 296
16311.12 314
16312.33 299
16313.53 310
16314.74 292
16315.95 284
16317.15 306
16318.36 289
16319.57 311
16320.77 315
16321.98 290
16323.19 261
16324.39 276
16325.60 292
16326.81 273
16328.01 255
16329.22 273
16330.43 276
16331.64 255
16332.84 263
16334.05 264
16335.26 258
16336.47 255
16337.67 248
16338.88 249
16340.09 231
16341.30 251
16342.50 247
16343.71 271
16344.92 244
16346.13 234
16347.33 226
16348.54 234
16349.75 240
16350.96 220
16352.17 227
16353.37 248
16354.58 246
16355.79 216
16357.00 252
16358.21 256
16359.41 258
16360.62 236
16361.83 259
16363.04 247
16364.25 230
16365.46 248
16366.67 230
16367.87 237
16369.08 228
16370.29 233
16371.50 242
16372.71 218
16373.92 220
16375.13 217
16376.34 243
16377.54 229
16378.75 218
16379.96 207
16381.17 227
16382.38 226
16383.59 231
16384.80 254
16386.01 227
16387.22 251
16388.43 223
16389.64 224
16390.85 218
16392.05 220
16393.26 218
16394.47 221
16395.68 235
16396.89 215
16398.10 223
16399.31 223
16400.52 231
16401.73 237
16402.94 220
16404.15 222
16405.36 215
16406.57 213
16407.78 235
16408.99 231
16410.20 236
16411.41 241
16412.62 228
16413.83 202
16415.04 212
16416.25 215
16417.46 225
16418.67 220
16419.88 225
16421.10 238
16422.31 232
16423.52 213
16424.73 221
16425.94 235
16427.15 212
16428.36 209
16429.57 226
16430.78 226
16431.99 220
16433.20 212
16434.41 229
16435.63 218
16436.84 217
16438.05 240
16439.26 214
16440.47 197
16441.68 219
16442.89 214
16444.10 224
16445.32 225
16446.53 207
16447.74 226
16448.95 232
16450.16 207
16451.37 206
16452.59 218
16453.80 216
16455.01 194
16456.22 205
16457.43 201
16458.64 193
16459.86 192
16461.07 216
16462.28 214
16463.49 194
16464.70 205
16465.92 199
16467.13 218
16468.34 203
16469.55 222
16470.77 207
16471.98 192
16473.19 209
16474.40 223
16475.62 213
16476.83 197
16478.04 204
16479.25 212
16480.47 215
16481.68 213
16482.89 196
16484.11 191
16485.32 193
16486.53 204
16487.74 233
16488.96 212
16490.17 199
16491.38 201
16492.60 215
16493.81 218
16495.02 194
16496.24 188
16497.45 192
16498.66 197
16499.88 188
16501.09 183
16502.30 209
16503.52 201
16504.73 189
16505.94 211
16507.16 201
16508.37 191
16509.59 206
16510.80 198
16512.01 204
16513.23 215
16514.44 186
16515.66 195
16516.87 205
16518.08 181
16519.30 185
16520.51 198
16521.73 192
16522.94 215
16524.16 212
16525.37 203
16526.58 205
16527.80 203
16529.01 212
16530.23 188
16531.44 200
16532.66 214
16533.87 191
16535.09 198
16536.30 208
16537.52 189
16538.73 202
16539.95 215
16541.16 195
16542.38 201
16543.59 216
16544.81 204
16546.02 188
16547.24 208
16548.45 187
16549.67 195
16550.88 190
16552.10 222
16553.31 208
16554.53 230
16555.74 185
16556.96 205
16558.18 220
16559.39 189
16560.61 216
16561.82 205
16563.04 221
16564.25 222
16565.47 214
16566.69 210
16567.90 201
16569.12 228
16570.33 234
16571.55 189
16572.77 188
16573.98 202
16575.20 216
16576.41 216
16577.63 215
16578.85 220
16580.06 197
16581.28 202
16582.50 193
16583.71 208
16584.93 195
16586.15 162
16587.36 201
16588.58 194
16589.80 217
16591.01 196
16592.23 189
16593.45 186
16594.66 215
16595.88 219
16597.10 184
16598.32 190
16599.53 204
16600.75 205
16601.97 196
16603.18 181
16604.40 186
16605.62 186
16606.84 194
16608.05 194
16609.27 203
16610.49 165
16611.71 205
16612.92 198
16614.14 193
16615.36 179
16616.58 175
16617.79 198
16619.01 196
16620.23 177
16621.45 157
16622.67 192
16623.88 184
16625.10 201
16626.32 181
16627.54 176
16628.76 170
16629.97 180
16631.19 176
16632.41 174
16633.63 194
16634.85 197
16636.07 202
16637.29 179
16638.50 184
16639.72 179
16640.94 202
16642.16 185
16643.38 171
16644.60 163
16645.82 160
16647.03 169
16648.25 160
16649.47 159
16650.69 152
16651.91 201
16653.13 192
16654.35 168
16655.57 166
16656.79 152
16658.01 172
16659.23 174
16660.45 159
16661.66 165
16662.88 173
16664.10 165
16665.32 169
16666.54 172
16667.76 174
16668.98 171
16670.20 201
16671.42 170
16672.64 186
16673.86 172
16675.08 175
16676.30 180
16677.52 179
16678.74 169
16679.96 183
16681.18 172
16682.40 156
16683.62 175
16684.84 167
16686.06 171
16687.28 157
16688.50 176
16689.72 164
16690.94 165
16692.16 184
16693.39 176
16694.61 168
16695.83 166
16697.05 164
16698.27 168
16699.49 178
16700.71 162
16701.93 167
16703.15 166
16704.37 140
16705.59 142
16706.81 168
16708.04 162
16709.26 164
16710.48 159
16711.70 156
16712.92 166
16714.14 166
16715.36 182
16716.58 171
16717.81 156
16719.03 138
16720.25 159
16721.47 163
16722.69 172
16723.91 182
16725.14 160
16726.36 165
16727.58 167
16728.80 172
16730.02 179
16731.24 171
16732.47 170
16733.69 165
16734.91 176
16736.13 164
16737.36 154
16738.58 144
16739.80 161
16741.02 173
16742.24 145
16743.47 152
16744.69 165
16745.91 173
16747.13 151
16748.36 148
16749.58 170
16750.80 167
16752.02 166
16753.25 152
16754.47 160
16755.69 165
16756.92 138
16758.14 154
16759.36 147
16760.59 152
16761.81 173
16763.03 166
16764.25 168
16765.48 174
16766.70 164
16767.92 148
16769.15 161
16770.37 151
16771.59 147
16772.82 168
16774.04 173
16775.27 174
16776.49 154
16777.71 166
16778.94 160
16780.16 188
16781.38 157
16782.61 168
16783.83 166
16785.06 178
16786.28 185
16787.50 173
16788.73 170
16789.95 176
16791.18 163
16792.40 186
16793.62 185
16794.85 168
16796.07 152
16797.30 171
16798.52 168
16799.75 175
16800.97 153
16802.19 154
16803.42 178
16804.64 188
16805.87 184
16807.09 139
16808.32 177
16809.54 145
16810.77 161
16811.99 168
16813.22 167
16814.44 175
16815.67 171
16816.89 177
16818.12 170
16819.34 197
16820.57 177
16821.79 195
16823.02 188
16824.24 183
16825.47 171
16826.70 203
16827.92 183
16829.15 179
16830.37 193
16831.60 202
16832.82 188
16834.05 179
16835.27 185
16836.50 190
16837.73 205
16838.95 207
16840.18 207
16841.40 209
16842.63 204
16843.86 204
16845.08 211
16846.31 198
16847.53 214
16848.76 213
16849.99 237
16851.21 216
16852.44 212
16853.67 237
16854.89 218
16856.12 208
16857.35 222
16858.57 246
16859.80 210
16861.03 218
16862.25 225
16863.48 221
16864.71 199
16865.93 236
16867.16 225
16868.39 230
16869.61 221
16870.84 222
16872.07 254
16873.30 240
16874.52 241
16875.75 265
16876.98 252
16878.20 236
16879.43 255
16880.66 248
16881.89 249
16883.11 254
16884.34 244
16885.57 254
16886.80 216
16888.02 244
16889.25 261
16890.48 276
16891.71 277
16892.94 239
16894.16 257
16895.39 283
16896.62 285
16897.85 257
16899.08 258
16900.30 269
16901.53 261
16902.76 249
16903.99 239
16905.22 255
16906.45 252
16907.67 243
16908.90 242
16910.13 240
16911.36 246
16912.59 233
16913.82 250
16915.04 240
16916.27 239
16917.50 224
16918.73 217
16919.96 223
16921.19 234
16922.42 227
16923.65 214
16924.88 213
16926.10 230
16927.33 208
16928.56 221
16929.79 231
16931.02 238
16932.25 227
16933.48 184
16934.71 217
16935.94 220
16937.17 246
16938.40 201
16939.63 246
16940.86 251
16942.09 220
16943.32 197
16944.55 207
16945.78 213
16947.01 234
16948.24 236
16949.47 244
16950.70 220
16951.93 203
16953.16 213
16954.39 233
16955.62 214
16956.85 236
16958.08 255
16959.31 244
16960.54 230
16961.77 230
16963.00 182
16964.23 221
16965.46 233
16966.69 215
16967.92 228
16969.15 204
16970.38 222
16971.61 186
16972.84 210
16974.07 197
16975.30 192
16976.54 218
16977.77 214
16979.00 199
16980.23 179
16981.46 198
16982.69 217
16983.92 182
16985.15 189
16986.38 219
16987.62 192
16988.85 185
16990.08 205
16991.31 191
16992.54 170
16993.77 195
16995.00 186
16996.24 218
16997.47 185
16998.70 192
16999.93 192
17001.16 197
17002.39 167
17003.63 183
17004.86 194
17006.09 194
17007.32 157
17008.55 187
17009.79 190
17011.02 200
17012.25 177
17013.48 186
17014.72 200
17015.95 165
17017.18 191
17018.41 189
17019.64 183
17020.88 171
17022.11 159
17023.34 184
17024.58 181
17025.81 178
17027.04 190
17028.27 186
17029.51 163
17030.74 174
17031.97 191
17033.21 191
17034.44 151
17035.67 172
17036.90 180
17038.14 174
17039.37 158
17040.60 172
17041.84 181
17043.07 145
17044.30 143
17045.54 157
17046.77 182
17048.00 171
17049.24 138
17050.47 166
17051.70 155
17052.94 172
17054.17 163
17055.41 172
17056.64 166
17057.87 171
17059.11 152
17060.34 174
17061.58 157
17062.81 151
17064.04 171
17065.28 159
17066.51 161
17067.75 164
17068.98 172
17070.21 157
17071.45 155
17072.68 151
17073.92 194
17075.15 160
17076.39 156
17077.62 171
17078.86 155
17080.09 159
17081.33 152
17082.56 162
17083.80 153
17085.03 151
17086.26 144
17087.50 152
17088.73 158
17089.97 146
17091.20 154
17092.44 161
17093.68 134
17094.91 147
17096.15 160
17097.38 155
17098.62 165
17099.85 151
17101.09 152
17102.32 143
17103.56 138
17104.79 132
17106.03 153
17107.26 162
17108.50 146
17109.74 130
17110.97 147
17112.21 130
17113.44 141
17114.68 160
17115.92 141
17117.15 131
17118.39 135
17119.62 149
17120.86 156
17122.10 133
17123.33 142
17124.57 140
17125.80 140
17127.04 139
17128.28 154
17129.51 154
17130.75 122
17131.99 131
17133.22 148
17134.46 148
17135.70 128
17136.93 118
17138.17 148
17139.41 117
17140.64 109
17141.88 115
17143.12 143
17144.35 131
17145.59 119
17146.83 140
17148.07 127
17149.30 133
17150.54 142
17151.78 139
17153.02 129
17154.25 141
17155.49 142
17156.73 142
17157.96 124
17159.20 119
17160.44 148
17161.68 139
17162.92 134
17164.15 130
17165.39 140
17166.63 136
17167.87 118
17169.10 140
17170.34 143
17171.58 116
17172.82 116
17174.06 124
17175.29 146
17176.53 117
17177.77 152
17179.01 142
17180.25 145
17181.49 111
17182.72 110
17183.96 114
17185.20 112
17186.44 101
17187.68 116
17188.92 133
17190.15 152
17191.39 138
17192.63 140
17193.87 134
17195.11 134
17196.35 122
17197.59 130
17198.83 137
17200.07 131
17201.30 125
17202.54 118
17203.78 124
17205.02 116
17206.26 119
17207.50 138
17208.74 134
17209.98 122
17211.22 133
17212.46 122
17213.70 121
17214.94 133
17216.18 124
17217.42 128
17218.66 105
17219.90 123
17221.14 131
17222.38 133
17223.62 110
17224.86 120
17226.10 137
17227.34 115
17228.58 143
17229.82 117
17231.06 114
17232.30 112
17233.54 123
17234.78 124
17236.02 115
17237.26 123
17238.50 106
17239.74 109
17240.98 111
17242.22 102
17243.46 105
17244.70 110
17245.94 112
17247.18 101
17248.42 110
17249.66 126
17250.90 120
17252.14 126
17253.39 117
17254.63 103
17255.87 114
17257.11 122
17258.35 123
17259.59 121
17260.83 102
17262.07 126
17263.31 136
17264.56 123
17265.80 117
17267.04 114
17268.28 128
17269.52 124
17270.76 126
17272.00 111
17273.25 131
17274.49 131
17275.73 120
17276.97 120
17278.21 112
17279.45 124
17280.70 130
17281.94 118
17283.18 134
17284.42 101
17285.66 110
17286.91 111
17288.15 129
17289.39 102
17290.63 120
17291.88 116
17293.12 118
17294.36 116
17295.60 119
17296.85 128
17298.09 130
17299.33 115
17300.57 104
17301.82 98
17303.06 95
17304.30 137
17305.54 101
17306.79 118
17308.03 103
17309.27 110
17310.52 109
17311.76 115
17313.00 131
17314.25 115
17315.49 117
17316.73 103
17317.97 119
17319.22 118
17320.46 103
17321.71 124
17322.95 122
17324.19 123
17325.44 128
17326.68 106
17327.92 102
17329.17 119
17330.41 87
17331.65 107
17332.90 97
17334.14 99
17335.39 119
17336.63 112
17337.87 109
17339.12 115
17340.36 122
17341.61 113
17342.85 119
17344.09 108
17345.34 103
17346.58 118
17347.83 132
17349.07 113
17350.32 123
17351.56 105
17352.80 117
17354.05 116
17355.29 110
17356.54 102
17357.78 108
17359.03 104
17360.27 119
17361.52 105
17362.76 118
17364.01 121
17365.25 109
17366.50 96
17367.74 91
17368.99 102
17370.23 125
17371.48 115
17372.72 97
17373.97 116
17375.21 114
17376.46 129
17377.70 117
17378.95 117
17380.19 123
17381.44 139
17382.69 121
17383.93 123
17385.18 112
17386.42 118
17387.67 128
17388.91 121
17390.16 98
17391.41 118
17392.65 118
17393.90 116
17395.14 113
17396.39 105
17397.64 108
17398.88 112
17400.13 111
17401.37 105
17402.62 116
17403.87 106
17405.11 116
17406.36 113
17407.61 96
17408.85 108
17410.10 116
17411.35 112
17412.59 113
17413.84 112
17415.09 129
17416.33 118
17417.58 104
17418.83 118
17420.07 103
17421.32 130
17422.57 109
17423.82 117
17425.06 103
17426.31 127
17427.56 111
17428.80 101
17430.05 137
17431.30 121
17432.55 102
17433.79 118
17435.04 118
17436.29 107
17437.54 97
17438.78 114
17440.03 118
17441.28 127
17442.53 128
17443.77 117
17445.02 119
17446.27 112
17447.52 98
17448.77 111
17450.01 111
17451.26 123
17452.51 125
17453.76 109
17455.01 118
17456.25 103
17457.50 129
17458.75 125
17460.00 124
17461.25 119
17462.50 128
17463.74 131
17464.99 124
17466.24 129
17467.49 134
17468.74 102
17469.99 111
17471.24 120
17472.49 111
17473.73 102
17474.98 117
17476.23 118
17477.48 124
17478.73 118
17479.98 107
17481.23 113
17482.48 148
17483.73 127
17484.98 117
17486.23 137
17487.47 119
17488.72 126
17489.97 114
17491.22 123
17492.47 137
17493.72 110
17494.97 142
17496.22 112
17497.47 120
17498.72 120
17499.97 128
17501.22 121
17502.47 128
17503.72 125
17504.97 108
17506.22 136
17507.47 128
17508.72 127
17509.97 122
17511.22 132
17512.47 129
17513.72 133
17514.97 117
17516.22 125
17517.47 122
17518.72 141
17519.97 131
17521.22 113
17522.47 127
17523.72 136
17524.98 140
17526.23 127
17527.48 131
17528.73 122
17529.98 134
17531.23 144
17532.48 131
17533.73 129
17534.98 137
17536.23 123
17537.48 127
17538.74 120
17539.99 123
17541.24 126
17542.49 130
17543.74 124
17544.99 121
17546.24 145
17547.50 145
17548.75 127
17550.00 123
17551.25 126
17552.50 116
17553.75 131
17555.01 121
17556.26 133
17557.51 127
17558.76 119
17560.01 136
17561.26 145
17562.52 136
17563.77 136
17565.02 131
17566.27 144
17567.53 151
17568.78 132
17570.03 146
17571.28 143
17572.53 148
17573.79 138
17575.04 136
17576.29 143
17577.54 142
17578.80 128
17580.05 138
17581.30 142
17582.56 129
17583.81 143
17585.06 149
17586.31 131
17587.57 131
17588.82 149
17590.07 140
17591.33 141
17592.58 126
17593.83 137
17595.08 148
17596.34 155
17597.59 132
17598.84 154
17600.10 156
17601.35 140
17602.61 163
17603.86 144
17605.11 161
17606.37 149
17607.62 174
17608.87 144
17610.13 156
17611.38 143
17612.63 141
17613.89 135
17615.14 157
17616.40 157
17617.65 138
17618.90 150
17620.16 168
17621.41 171
17622.67 131
17623.92 163
17625.17 134
17626.43 154
17627.68 153
17628.94 148
17630.19 137
17631.45 142
17632.70 152
17633.96 141
17635.21 153
17636.47 151
17637.72 154
17638.97 180
17640.23 173
17641.48 160
17642.74 161
17643.99 135
17645.25 155
17646.50 171
17647.76 163
17649.01 160
17650.27 175
17651.52 187
17652.78 157
17654.04 145
17655.29 176
17656.55 161
17657.80 164
17659.06 161
17660.31 154
17661.57 159
17662.82 165
17664.08 162
17665.33 156
17666.59 174
17667.85 147
17669.10 135
17670.36 161
17671.61 141
17672.87 146
17674.13 168
17675.38 159
17676.64 166
17677.89 139
17679.15 172
17680.41 165
17681.66 146
17682.92 160
17684.18 146
17685.43 154
17686.69 155
17687.95 154
17689.20 147
17690.46 141
17691.71 160
17692.97 161
17694.23 154
17695.49 167
17696.74 142
17698.00 154
17699.26 162
17700.51 121
17701.77 131
17703.03 143
17704.28 151
17705.54 127
17706.80 134
17708.06 137
17709.31 145
17710.57 148
17711.83 124
17713.08 137
17714.34 144
17715.60 138
17716.86 154
17718.11 164
17719.37 119
17720.63 173
17721.89 151
17723.15 137
17724.40 116
17725.66 128
17726.92 126
17728.18 129
17729.43 135
17730.69 108
17731.95 137
17733.21 131
17734.47 132
17735.73 138
17736.98 143
17738.24 151
17739.50 125
17740.76 120
17742.02 131
17743.28 133
17744.53 144
17745.79 128
17747.05 137
17748.31 118
17749.57 125
17750.83 135
17752.09 128
17753.34 141
17754.60 133
17755.86 143
17757.12 123
17758.38 138
17759.64 128
17760.90 139
17762.16 116
17763.42 125
17764.68 110
17765.94 130
17767.19 137
17768.45 123
17769.71 125
17770.97 129
17772.23 137
17773.49 139
17774.75 127
17776.01 100
17777.27 142
17778.53 133
17779.79 134
17781.05 132
17782.31 122
17783.57 131
17784.83 123
17786.09 114
17787.35 127
17788.61 106
17789.87 123
17791.13 127
17792.39 111
17793.65 122
17794.91 124
17796.17 130
17797.43 116
17798.69 113
17799.95 119
17801.21 130
17802.47 128
17803.73 131
17805.00 114
17806.26 118
17807.52 126
17808.78 117
17810.04 113
17811.30 116
17812.56 124
17813.82 115
17815.08 123
17816.34 113
17817.60 132
17818.87 128
17820.13 133
17821.39 101
17822.65 113
17823.91 116
17825.17 113
17826.43 112
17827.69 98
17828.96 112
17830.22 116
17831.48 121
17832.74 119
17834.00 129
17835.26 125
17836.53 98
17837.79 110
17839.05 117
17840.31 123
17841.57 113
17842.84 105
17844.10 104
17845.36 106
17846.62 104
17847.88 120
17849.15 101
17850.41 99
17851.67 104
17852.93 106
17854.20 101
17855.46 114
17856.72 106
17857.98 110
17859.25 110
17860.51 105
17861.77 120
17863.03 94
17864.30 123
17865.56 115
17866.82 108
17868.09 114
17869.35 121
17870.61 110
17871.87 116
17873.14 101
17874.40 95
17875.66 112
17876.93 110
17878.19 103
17879.45 80
17880.72 108
17881.98 113
17883.24 106
17884.51 100
17885.77 104
17887.03 113
17888.30 91
17889.56 93
17890.83 101
17892.09 107
17893.35 94
17894.62 92
17895.88 106
17897.14 113
17898.41 109
17899.67 113
17900.94 94
17902.20 108
17903.46 121
17904.73 93
17905.99 100
17907.26 105
17908.52 100
17909.79 116
17911.05 104
17912.32 105
17913.58 100
17914.84 97
17916.11 94
17917.37 95
17918.64 106
17919.90 101
17921.17 104
17922.43 96
17923.70 99
17924.96 99
17926.23 99
17927.49 112
17928.76 121
17930.02 101
17931.29 119
17932.55 119
17933.82 103
17935.08 88
17936.35 101
17937.61 102
17938.88 109
17940.14 114
17941.41 108
17942.68 109
17943.94 117
17945.21 109
17946.47 94
17947.74 97
17949.00 98
17950.27 89
17951.54 112
17952.80 109
17954.07 91
17955.33 103
17956.60 88
17957.87 95
17959.13 115
17960.40 103
17961.66 96
17962.93 96
17964.20 90
17965.46 100
17966.73 77
17968.00 114
17969.26 111
17970.53 87
17971.80 108
17973.06 103
17974.33 103
17975.60 108
17976.86 114
17978.13 81
17979.40 78
17980.66 112
17981.93 103
17983.20 89
17984.46 88
17985.73 119
17987.00 107
17988.26 97
17989.53 102
17990.80 100
17992.07 97
17993.33 87
17994.60 102
17995.87 113
17997.14 96
17998.40 91
17999.67 93
18000.94 100
18002.21 101
18003.47 70
18004.74 109
18006.01 86
18007.28 88
18008.55 111
18009.81 118
18011.08 101
18012.35 95
18013.62 95
18014.89 100
18016.15 103
18017.42 98
18018.69 107
18019.96 101
18021.23 85
18022.49 92
18023.76 99
18025.03 104
18026.30 81
18027.57 100
18028.84 109
18030.11 93
18031.37 86
18032.64 109
18033.91 106
18035.18 89
18036.45 98
18037.72 103
18038.99 99
18040.26 107
18041.53 105
18042.79 111
18044.06 97
18045.33 103
18046.60 108
18047.87 102
18049.14 104
18050.41 90
18051.68 102
18052.95 94
18054.22 93
18055.49 93
18056.76 127
18058.03 102
18059.30 108
18060.57 91
18061.84 118
18063.11 107
18064.38 100
18065.65 116
18066.92 95
18068.19 116
18069.46 100
18070.73 105
18072.00 98
18073.27 88
18074.54 107
18075.81 99
18077.08 92
18078.35 92
18079.62 112
18080.89 116
18082.16 110
18083.43 99
18084.70 102
18085.97 102
18087.24 86
18088.51 95
18089.78 95
18091.05 115
18092.32 114
18093.59 99
18094.87 93
18096.14 108
18097.41 112
18098.68 112
18099.95 109
18101.22 92
18102.49 88
18103.76 115
18105.03 116
18106.31 88
18107.58 97
18108.85 104
18110.12 101
18111.39 98
18112.66 114
18113.93 102
18115.21 109
18116.48 87
18117.75 92
18119.02 93
18120.29 99
18121.56 107
18122.84 95
18124.11 100
18125.38 107
18126.65 101
18127.92 121
18129.20 101
18130.47 112
18131.74 118
18133.01 125
18134.29 95
18135.56 107
18136.83 103
18138.10 109
18139.38 100
18140.65 100
18141.92 104
18143.19 97
18144.47 112
18145.74 102
18147.01 111
18148.28 94
18149.56 99
18150.83 90
18152.10 115
18153.38 106
18154.65 104
18155.92 85
18157.19 109
18158.47 98
18159.74 88
18161.01 104
18162.29 112
18163.56 88
18164.83 102
18166.11 112
18167.38 98
18168.65 87
18169.93 108
18171.20 128
18172.48 101
18173.75 112
18175.02 106
18176.30 101
18177.57 88
18178.84 104
18180.12 118
18181.39 96
18182.67 100
18183.94 121
18185.21 102
18186.49 104
18187.76 87
18189.04 101
18190.31 102
18191.59 93
18192.86 90
18194.13 86
18195.41 103
18196.68 96
18197.96 111
18199.23 111
18200.51 96
18201.78 75
18203.06 103
18204.33 90
18205.61 93
18206.88 100
18208.16 97
18209.43 117
18210.71 97
18211.98 100
18213.26 90
18214.53 95
18215.81 102
18217.08 93
18218.36 118
18219.63 109
18220.91 88
18222.18 101
18223.46 91
18224.73 91
18226.01 86
18227.28 110
18228.56 128
18229.84 104
18231.11 108
18232.39 108
18233.66 99
18234.94 102
18236.21 108
18237.49 97
18238.77 112
18240.04 87
18241.32 100
18242.59 103
18243.87 109
18245.15 106
18246.42 113
18247.70 135
18248.98 90
18250.25 94
18251.53 108
18252.81 112
18254.08 104
18255.36 100
18256.63 91
18257.91 114
18259.19 115
18260.46 97
18261.74 108
18263.02 91
18264.30 116
18265.57 114
18266.85 107
18268.13 99
18269.40 87
18270.68 100
18271.96 115
18273.23 116
18274.51 123
18275.79 115
18277.07 131
18278.34 90
18279.62 92
18280.90 109
18282.18 111
18283.45 98
18284.73 121
18286.01 125
18287.29 86
18288.56 96
18289.84 118
18291.12 102
18292.40 94
18293.68 100
18294.95 107
18296.23 113
18297.51 106
18298.79 106
18300.07 107
18301.34 113
18302.62 87
18303.90 108
18305.18 92
18306.46 111
18307.74 115
18309.01 103
18310.29 102
18311.57 116
18312.85 123
18314.13 97
18315.41 99
18316.69 112
18317.96 128
18319.24 114
18320.52 115
18321.80 120
18323.08 107
18324.36 115
18325.64 101
18326.92 89
18328.20 105
18329.47 103
18330.75 114
18332.03 123
18333.31 90
18334.59 103
18335.87 101
18337.15 117
18338.43 119
18339.71 93
18340.99 106
18342.27 112
18343.55 99
18344.83 120
18346.11 107
18347.39 94
18348.67 114
18349.95 94
18351.23 114
18352.51 93
18353.79 95
18355.07 94
18356.35 125
18357.63 94
18358.91 99
18360.19 112
18361.47 101
18362.75 111
18364.03 93
18365.31 97
18366.59 103
18367.87 111
18369.15 87
18370.43 96
18371.71 98
18372.99 110
18374.27 94
18375.55 91
18376.83 94
18378.12 102
18379.40 100
18380.68 96
18381.96 103
18383.24 87
18384.52 75
18385.80 87
18387.08 80
18388.36 100
18389.65 102
18390.93 86
18392.21 110
18393.49 106
18394.77 100
18396.05 102
18397.33 102
18398.62 89
18399.90 92
18401.18 102
18402.46 101
18403.74 110
18405.02 93
18406.31 97
18407.59 114
18408.87 97
18410.15 96
18411.43 98
18412.72 113
18414.00 91
18415.28 99
18416.56 133
18417.84 104
18419.13 85
18420.41 100
18421.69 124
18422.97 108
18424.26 101
18425.54 100
18426.82 88
18428.10 99
18429.39 89
18430.67 101
18431.95 98
18433.23 92
18434.52 92
18435.80 113
18437.08 121
18438.37 85
18439.65 91
18440.93 106
18442.22 85
18443.50 107
18444.78 106
18446.06 87
18447.35 93
18448.63 104
18449.91 99
18451.20 92
18452.48 86
18453.76 106
18455.05 107
18456.33 91
18457.62 104
18458.90 103
18460.18 100
18461.47 93
18462.75 87
18464.03 90
18465.32 99
18466.60 75
18467.89 85
18469.17 88
18470.45 97
18471.74 103
18473.02 104
18474.31 111
18475.59 101
18476.88 81
18478.16 103
18479.44 106
18480.73 110
18482.01 93
18483.30 109
18484.58 112
18485.87 105
18487.15 96
18488.44 101
18489.72 113
18491.01 94
18492.29 105
18493.58 98
18494.86 96
18496.15 100
18497.43 106
18498.72 103
18500.00 101
18501.29 106
18502.57 124
18503.86 116
18505.14 95
18506.43 103
18507.71 96
18509.00 83
18510.28 90
18511.57 120
18512.85 98
18514.14 72
18515.42 101
18516.71 103
18518.00 103
18519.28 94
18520.57 102
18521.85 99
18523.14 91
18524.43 92
18525.71 91
18527.00 99
18528.28 91
18529.57 98
18530.86 95
18532.14 111
18533.43 81
18534.71 91
18536.00 107
18537.29 106
18538.57 94
18539.86 83
18541.15 103
18542.43 108
18543.72 96
18545.01 100
18546.29 100
18547.58 106
18548.87 121
18550.15 93
18551.44 78
18552.73 85
18554.01 109
18555.30 112
18556.59 115
18557.88 101
18559.16 91
18560.45 111
18561.74 85
18563.02 91
18564.31 111
18565.60 109
18566.89 116
18568.17 91
18569.46 107
18570.75 99
18572.04 95
18573.32 106
18574.61 103
18575.90 110
18577.19 122
18578.48 115
18579.76 98
18581.05 90
18582.34 91
18583.63 103
18584.92 107
18586.20 74
18587.49 110
18588.78 90
18590.07 110
18591.36 89
18592.64 93
18593.93 104
18595.22 122
18596.51 129
18597.80 114
18599.09 107
18600.38 105
18601.66 120
18602.95 112
18604.24 102
18605.53 100
18606.82 94
18608.11 100
18609.40 102
18610.69 95
18611.98 120
18613.26 111
18614.55 124
18615.84 109
18617.13 125
18618.42 107
18619.71 87
18621.00 103
18622.29 109
18623.58 104
18624.87 102
18626.16 103
18627.45 107
18628.74 112
18630.03 104
18631.32 107
18632.61 100
18633.89 96
18635.18 102
18636.47 101
18637.76 114
18639.05 85
18640.34 85
18641.63 97
18642.92 89
18644.21 110
18645.50 101
18646.79 104
18648.09 85
18649.38 99
18650.67 74
18651.96 101
18653.25 93
18654.54 100
18655.83 84
18657.12 92
18658.41 91
18659.70 82
18660.99 103
18662.28 99
18663.57 74
18664.86 106
18666.15 92
18667.44 100
18668.74 88
18670.03 90
18671.32 107
18672.61 86
18673.90 96
18675.19 95
18676.48 104
18677.77 80
18679.06 89
18680.36 93
18681.65 101
18682.94 106
18684.23 104
18685.52 83
18686.81 109
18688.11 93
18689.40 80
18690.69 78
18691.98 77
18693.27 85
18694.56 101
18695.86 92
18697.15 73
18698.44 98
18699.73 80
18701.02 93
18702.32 84
18703.61 88
18704.90 99
18706.19 90
18707.48 96
18708.78 96
18710.07 83
18711.36 83
18712.65 96
18713.95 98
18715.24 85
18716.53 64
18717.83 72
18719.12 97
18720.41 87
18721.70 93
18723.00 106
18724.29 105
18725.58 99
18726.87 95
18728.17 91
18729.46 93
18730.75 106
18732.05 79
18733.34 91
18734.63 106
18735.93 80
18737.22 85
18738.51 89
18739.81 84
18741.10 80
18742.39 87
18743.69 87
18744.98 90
18746.27 89
18747.57 89
18748.86 88
18750.16 94
18751.45 84
18752.74 99
18754.04 98
18755.33 83
18756.63 95
18757.92 86
18759.21 80
18760.51 92
18761.80 101
18763.10 86
18764.39 96
18765.69 109
18766.98 85
18768.27 102
18769.57 97
18770.86 98
18772.16 97
18773.45 98
18774.75 84
18776.04 96
18777.34 90
18778.63 93
18779.93 92
18781.22 105
18782.52 100
18783.81 97
18785.11 84
18786.40 89
18787.70 75
18788.99 85
18790.29 92
18791.58 87
18792.88 85
18794.17 88
18795.47 108
18796.76 92
18798.06 94
18799.35 86
18800.65 92
18801.94 106
18803.24 80
18804.54 72
18805.83 84
18807.13 94
18808.42 86
18809.72 76
18811.01 73
18812.31 98
18813.61 92
18814.90 97
18816.20 86
18817.49 89
18818.79 93
18820.09 94
18821.38 83
18822.68 72
18823.98 95
18825.27 91
18826.57 87
18827.87 86
18829.16 103
18830.46 101
18831.75 87
18833.05 86
18834.35 84
18835.64 86
18836.94 93
18838.24 96
18839.54 84
18840.83 77
18842.13 108
18843.43 90
18844.72 77
18846.02 90
18847.32 82
18848.61 84
18849.91 87
18851.21 93
18852.51 84
18853.80 98
18855.10 98
18856.40 83
18857.70 90
18858.99 94
18860.29 96
18861.59 94
18862.89 80
18864.18 97
18865.48 84
18866.78 91
18868.08 98
18869.38 89
18870.67 87
18871.97 84
18873.27 79
18874.57 102
18875.87 90
18877.16 87
18878.46 96
18879.76 102
18881.06 110
18882.36 92
18883.66 91
18884.95 87
18886.25 86
18887.55 76
18888.85 78
18890.15 84
18891.45 77
18892.75 84
18894.04 73
18895.34 99
18896.64 80
18897.94 88
18899.24 79
18900.54 86
18901.84 90
18903.14 88
18904.44 92
18905.74 83
18907.03 94
18908.33 86
18909.63 99
18910.93 85
18912.23 93
18913.53 85
18914.83 100
18916.13 84
18917.43 78
18918.73 81
18920.03 93
18921.33 80
18922.63 92
18923.93 93
18925.23 91
18926.53 82
18927.83 91
18929.13 100
18930.43 97
18931.73 102
18933.03 87
18934.33 83
18935.63 87
18936.93 88
18938.23 91
18939.53 95
18940.83 97
18942.13 80
18943.43 92
18944.73 89
18946.03 89
18947.33 93
18948.63 90
18949.93 97
18951.23 89
18952.53 89
18953.84 90
18955.14 88
18956.44 99
18957.74 96
18959.04 95
18960.34 82
18961.64 86
18962.94 84
18964.24 82
18965.54 77
18966.85 82
18968.15 91
18969.45 84
18970.75 92
18972.05 79
18973.35 95
18974.65 87
18975.96 117
18977.26 83
18978.56 97
18979.86 85
18981.16 87
18982.46 90
18983.77 89
18985.07 82
18986.37 74
18987.67 92
18988.97 71
18990.28 79
18991.58 87
18992.88 80
18994.18 81
18995.49 78
18996.79 84
18998.09 98
18999.39 97
19000.69 93
19002.00 80
19003.30 74
19004.60 75
19005.90 99
19007.21 92
19008.51 105
19009.81 84
19011.12 89
19012.42 77
19013.72 80
19015.02 82
19016.33 92
19017.63 101
19018.93 90
19020.24 81
19021.54 82
19022.84 83
19024.15 82
19025.45 89
19026.75 72
19028.06 94
19029.36 89
19030.66 92
19031.97 92
19033.27 80
19034.57 87
19035.88 89
19037.18 89
19038.48 96
19039.79 81
19041.09 93
19042.40 81
19043.70 72
19045.00 82
19046.31 82
19047.61 103
19048.92 95
19050.22 91
19051.52 85
19052.83 84
19054.13 94
19055.44 77
19056.74 76
19058.05 83
19059.35 75
19060.65 84
19061.96 102
19063.26 83
19064.57 88
19065.87 89
19067.18 74
19068.48 75
19069.79 70
19071.09 90
19072.40 95
19073.70 77
19075.01 85
19076.31 85
19077.62 89
19078.92 77
19080.23 83
19081.53 84
19082.84 72
19084.14 87
19085.45 85
19086.75 88
19088.06 80
19089.36 90
19090.67 86
19091.98 94
19093.28 82
19094.59 94
19095.89 87
19097.20 84
19098.50 84
19099.81 87
19101.12 102
19102.42 97
19103.73 71
19105.03 86
19106.34 93
19107.65 92
19108.95 72
19110.26 107
19111.56 89
19112.87 89
19114.18 82
19115.48 90
19116.79 93
19118.10 74
19119.40 92
19120.71 89
19122.02 74
19123.32 96
19124.63 95
19125.94 79
19127.24 87
19128.55 85
19129.86 95
19131.16 73
19132.47 92
19133.78 85
19135.08 88
19136.39 74
19137.70 80
19139.01 76
19140.31 86
19141.62 86
19142.93 86
19144.23 90
19145.54 82
19146.85 84
19148.16 72
19149.46 87
19150.77 90
19152.08 92
19153.39 97
19154.69 82
19156.00 90
19157.31 86
19158.62 95
19159.93 106
19161.23 75
19162.54 83
19163.85 78
19165.16 82
19166.47 72
19167.77 76
19169.08 75
19170.39 81
19171.70 83
19173.01 75
19174.32 85
19175.62 80
19176.93 62
19178.24 90
19179.55 83
19180.86 81
19182.17 97
19183.48 92
19184.78 75
19186.09 73
19187.40 86
19188.71 74
19190.02 85
19191.33 75
19192.64 86
19193.95 89
19195.26 98
19196.56 72
19197.87 88
19199.18 88
19200.49 75
19201.80 87
19203.11 84
19204.42 79
19205.73 92
19207.04 96
19208.35 84
19209.66 69
19210.97 76
19212.28 95
19213.59 89
19214.90 89
19216.21 70
19217.52 81
19218.83 79
19220.14 81
19221.45 91
19222.76 74
19224.07 72
19225.38 85
19226.69 92
19228.00 85
19229.31 77
19230.62 90
19231.93 78
19233.24 88
19234.55 62
19235.86 88
19237.17 88
19238.48 86
19239.79 72
19241.10 80
19242.41 86
19243.72 86
19245.03 85
19246.35 88
19247.66 77
19248.97 79
19250.28 80
19251.59 68
19252.90 86
19254.21 80
19255.52 70
19256.83 87
19258.14 114
19259.46 75
19260.77 93
19262.08 83
19263.39 102
19264.70 80
19266.01 82
19267.32 78
19268.64 79
19269.95 81
19271.26 82
19272.57 81
19273.88 82
19275.20 85
19276.51 87
19277.82 89
19279.13 83
19280.44 85
19281.75 102
19283.07 85
19284.38 80
19285.69 83
19287.00 81
19288.32 79
19289.63 89
19290.94 82
19292.25 82
19293.57 101
19294.88 87
19296.19 93
19297.50 99
19298.82 81
19300.13 82
19301.44 90
19302.75 76
19304.07 95
19305.38 97
19306.69 92
19308.01 97
19309.32 68
19310.63 74
19311.94 88
19313.26 79
19314.57 69
19315.88 89
19317.20 88
19318.51 78
19319.82 91
19321.14 92
19322.45 93
19323.76 85
19325.08 78
19326.39 70
19327.70 89
19329.02 80
19330.33 78
19331.65 66
19332.96 93
19334.27 80
19335.59 83
19336.90 76
19338.22 79
19339.53 87
19340.84 90
19342.16 61
19343.47 62
19344.79 71
19346.10 81
19347.41 83
19348.73 80
19350.04 78
19351.36 80
19352.67 92
19353.99 77
19355.30 78
19356.62 77
19357.93 80
19359.25 77
19360.56 79
19361.87 82
19363.19 68
19364.50 76
19365.82 70
19367.13 66
19368.45 80
19369.76 95
19371.08 66
19372.39 68
19373.71 61
19375.02 75
19376.34 70
19377.66 76
19378.97 68
19380.29 83
19381.60 77
19382.92 75
19384.23 68
19385.55 84
19386.86 81
19388.18 66
19389.50 78
19390.81 77
19392.13 95
19393.44 76
19394.76 91
19396.07 85
19397.39 74
19398.71 78
19400.02 89
19401.34 82
19402.65 55
19403.97 62
19405.29 80
19406.60 74
19407.92 81
19409.24 80
19410.55 80
19411.87 88
19413.19 69
19414.50 75
19415.82 71
19417.14 69
19418.45 74
19419.77 81
19421.09 70
19422.40 70
19423.72 78
19425.04 81
19426.35 63
19427.67 76
19428.99 70
19430.30 61
19431.62 89
19432.94 78
19434.26 78
19435.57 66
19436.89 86
19438.21 78
19439.53 71
19440.84 51
19442.16 56
19443.48 59
19444.80 73
19446.11 98
19447.43 88
19448.75 107
19450.07 84
19451.38 89
19452.70 68
19454.02 85
19455.34 80
19456.66 74
19457.97 82
19459.29 75
19460.61 83
19461.93 82
19463.25 73
19464.57 68
19465.88 70
19467.20 80
19468.52 74
19469.84 71
19471.16 84
19472.48 97
19473.79 93
19475.11 72
19476.43 66
19477.75 82
19479.07 73
19480.39 60
19481.71 71
19483.03 81
19484.34 76
19485.66 68
19486.98 96
19488.30 67
19489.62 79
19490.94 70
19492.26 71
19493.58 68
19494.90 67
19496.22 89
19497.54 78
19498.86 86
19500.18 51
19501.50 77
19502.81 67
19504.13 78
19505.45 78
19506.77 86
19508.09 79
19509.41 84
19510.73 91
19512.05 86
19513.37 76
19514.69 76
19516.01 80
19517.33 81
19518.65 82
19519.97 81
19521.29 67
19522.61 79
19523.93 93
19525.25 72
19526.57 71
19527.89 77
19529.22 96
19530.54 67
19531.86 78
19533.18 80
19534.50 71
19535.82 82
19537.14 86
19538.46 81
19539.78 76
19541.10 72
19542.42 77
19543.74 71
19545.06 75
19546.39 83
19547.71 70
19549.03 85
19550.35 94
19551.67 78
19552.99 73
19554.31 73
19555.63 70
19556.96 62
19558.28 86
19559.60 72
19560.92 81
19562.24 63
19563.56 76
19564.88 74
19566.21 71
19567.53 67
19568.85 90
19570.17 68
19571.49 79
19572.82 74
19574.14 73
19575.46 70
19576.78 74
19578.10 90
19579.43 77
19580.75 78
19582.07 71
19583.39 79
19584.72 67
19586.04 73
19587.36 98
19588.68 93
19590.01 73
19591.33 79
19592.65 93
19593.97 85
19595.30 76
19596.62 73
19597.94 56
19599.26 78
19600.59 75
19601.91 75
19603.23 93
19604.56 64
19605.88 73
19607.20 85
19608.53 78
19609.85 76
19611.17 74
19612.49 74
19613.82 88
19615.14 73
19616.47 71
19617.79 66
19619.11 70
19620.44 80
19621.76 78
19623.08 64
19624.41 70
19625.73 87
19627.05 87
19628.38 77
19629.70 74
19631.03 83
19632.35 79
19633.67 85
19635.00 78
19636.32 92
19637.65 78
19638.97 75
19640.29 83
19641.62 79
19642.94 78
19644.27 60
19645.59 88
19646.92 76
19648.24 74
19649.57 88
19650.89 73
19652.21 81
19653.54 85
19654.86 70
19656.19 84
19657.51 97
19658.84 82
19660.16 71
19661.49 85
19662.81 91
19664.14 62
19665.46 85
19666.79 89
19668.11 76
19669.44 88
19670.76 82
19672.09 86
19673.41 82
19674.74 79
19676.07 80
19677.39 87
19678.72 79
19680.04 88
19681.37 83
19682.69 87
19684.02 76
19685.34 74
19686.67 72
19688.00 67
19689.32 63
19690.65 84
19691.97 65
19693.30 87
19694.63 79
19695.95 65
19697.28 85
19698.60 68
19699.93 70
19701.26 77
19702.58 76
19703.91 72
19705.24 97
19706.56 76
19707.89 86
19709.22 76
19710.54 76
19711.87 62
19713.20 84
19714.52 79
19715.85 80
19717.18 96
19718.50 68
19719.83 85
19721.16 77
19722.48 85
19723.81 73
19725.14 74
19726.47 89
19727.79 91
19729.12 80
19730.45 79
19731.77 77
19733.10 83
19734.43 85
19735.76 76
19737.08 90
19738.41 79
19739.74 73
19741.07 77
19742.39 89
19743.72 88
19745.05 82
19746.38 65
19747.71 81
19749.03 85
19750.36 77
19751.69 86
19753.02 77
19754.35 91
19755.67 73
19757.00 81
19758.33 71
19759.66 68
19760.99 80
19762.31 72
19763.64 81
19764.97 82
19766.30 77
19767.63 72
19768.96 90
19770.29 97
19771.61 92
19772.94 78
19774.27 67
19775.60 87
19776.93 88
19778.26 88
19779.59 83
19780.92 70
19782.25 75
19783.57 72
19784.90 71
19786.23 85
19787.56 95
19788.89 88
19790.22 96
19791.55 77
19792.88 74
19794.21 71
19795.54 82
19796.87 80
19798.20 89
19799.53 70
19800.86 81
19802.19 71
19803.52 74
19804.85 66
19806.18 75
19807.50 90
19808.83 108
19810.16 77
19811.49 76
19812.82 93
19814.15 82
19815.49 92
19816.82 76
19818.15 78
19819.48 93
19820.81 80
19822.14 101
19823.47 80
19824.80 95
19826.13 90
19827.46 84
19828.79 71
19830.12 71
19831.45 81
19832.78 72
19834.11 110
19835.44 83
19836.77 84
19838.10 84
19839.44 96
19840.77 85
19842.10 93
19843.43 79
19844.76 78
19846.09 92
19847.42 82
19848.75 72
19850.08 76
19851.42 88
19852.75 73
19854.08 86
19855.41 90
19856.74 80
19858.07 78
19859.40 82
19860.74 81
19862.07 83
19863.40 84
19864.73 88
19866.06 93
19867.40 100
19868.73 78
19870.06 72
19871.39 83
19872.72 89
19874.06 77
19875.39 78
19876.72 84
19878.05 78
19879.38 76
19880.72 76
19882.05 86
19883.38 81
19884.71 89
19886.05 82
19887.38 79
19888.71 76
19890.04 85
19891.38 94
19892.71 71
19894.04 87
19895.38 71
19896.71 89
19898.04 78
19899.37 81
19900.71 88
19902.04 88
19903.37 89
19904.71 99
19906.04 80
19907.37 72
19908.71 70
19910.04 81
19911.37 80
19912.71 70
19914.04 97
19915.37 73
19916.71 81
19918.04 75
19919.37 64
19920.71 74
19922.04 85
19923.37 68
19924.71 73
19926.04 85
19927.38 81
19928.71 80
19930.04 70
19931.38 69
19932.71 80
19934.05 78
19935.38 78
19936.71 76
19938.05 86
19939.38 75
19940.72 69
19942.05 72
19943.39 85
19944.72 95
19946.06 88
19947.39 95
19948.72 82
19950.06 71
19951.39 94
19952.73 84
19954.06 81
19955.40 82
19956.73 84
19958.07 76
19959.40 73
19960.74 92
19962.07 89
19963.41 90
19964.74 92
19966.08 85
19967.41 79
19968.75 77
19970.08 68
19971.42 75
19972.76 73
19974.09 84
19975.43 99
19976.76 81
19978.10 73
19979.43 89
19980.77 85
19982.10 74
19983.44 90
19984.78 77
19986.11 91
19987.45 90
19988.78 76
19990.12 66
19991.46 79
19992.79 90
19994.13 84
19995.46 77
19996.80 85
19998.14 91
19999.47 87
20000.81 90
20002.15 95
20003.48 90
20004.82 75
20006.16 79
20007.49 96
20008.83 84
20010.17 85
20011.50 72
20012.84 81
20014.18 82
20015.51 90
20016.85 88
20018.19 76
20019.52 79
20020.86 80
20022.20 94
20023.53 82
20024.87 83
20026.21 93
20027.55 80
20028.88 67
20030.22 78
20031.56 89
20032.90 86
20034.23 91
20035.57 74
20036.91 79
20038.25 86
20039.58 71
20040.92 79
20042.26 62
20043.60 64
20044.93 81
20046.27 87
20047.61 84
20048.95 75
20050.29 71
20051.62 77
20052.96 108
20054.30 83
20055.64 84
20056.98 103
20058.32 91
20059.65 88
20060.99 78
20062.33 74
20063.67 66
20065.01 72
20066.35 94
20067.68 68
20069.02 65
20070.36 77
20071.70 83
20073.04 92
20074.38 92
20075.72 90
20077.06 80
20078.40 82
20079.73 78
20081.07 91
20082.41 75
20083.75 85
20085.09 76
20086.43 95
20087.77 81
20089.11 87
20090.45 101
20091.79 94
20093.13 89
20094.47 88
20095.81 82
20097.15 91
20098.48 89
20099.82 94
20101.16 99
20102.50 91
20103.84 99
20105.18 102
20106.52 86
20107.86 93
20109.20 93
20110.54 94
20111.88 100
20113.22 93
20114.56 102
20115.90 92
20117.24 78
20118.58 86
20119.93 80
20121.27 87
20122.61 80
20123.95 76
20125.29 78
20126.63 101
20127.97 82
20129.31 81
20130.65 105
20131.99 84
20133.33 103
20134.67 82
20136.01 92
