# Supplementary material for: MALDI-TOF MS typing enables the classification of brewing yeasts of the genus Saccharomyces to major beer styles
Source: PLoS One. 2017 Aug 9;12(8):e0181694. doi: 10.1371/journal.pone.0181694 (PMC5549903; doi:10.1371/journal.pone.0181694)
Supplement: S8 File — The directory includes 90 raw files and was zipped to “.zip”; the folder has three strains with 30 spectra per strain; S1 Text explains the raw files with an example and Table 1 represents the yeast strains used within the experiment. (ZIP) [file pone.0181694.s011.zip › 22-24/30282-8I4-Lag-Lag-Lag-YPG-18h-E-E_2016-09-21_4_0_D6_1.dat]

1999.90 1377
2000.32 1420
2000.75 1406
2001.17 1371
2001.59 1384
2002.01 1373
2002.43 1397
2002.86 1345
2003.28 1378
2003.70 1324
2004.12 1397
2004.54 1386
2004.97 1331
2005.39 1315
2005.81 1417
2006.23 1487
2006.66 1522
2007.08 1490
2007.50 1465
2007.92 1478
2008.35 1533
2008.77 1481
2009.19 1493
2009.61 1531
2010.04 1414
2010.46 1464
2010.88 1411
2011.31 1424
2011.73 1290
2012.15 1364
2012.57 1348
2013.00 1311
2013.42 1337
2013.84 1314
2014.27 1334
2014.69 1332
2015.11 1366
2015.54 1310
2015.96 1330
2016.38 1373
2016.81 1382
2017.23 1372
2017.65 1408
2018.08 1434
2018.50 1438
2018.93 1359
2019.35 1470
2019.77 1439
2020.20 1540
2020.62 1505
2021.04 1461
2021.47 1324
2021.89 1448
2022.32 1405
2022.74 1348
2023.17 1331
2023.59 1395
2024.01 1327
2024.44 1338
2024.86 1312
2025.29 1213
2025.71 1254
2026.14 1353
2026.56 1336
2026.98 1353
2027.41 1380
2027.83 1288
2028.26 1270
2028.68 1272
2029.11 1285
2029.53 1254
2029.96 1300
2030.38 1267
2030.81 1244
2031.23 1262
2031.66 1327
2032.08 1343
2032.51 1351
2032.93 1373
2033.36 1372
2033.78 1392
2034.21 1408
2034.63 1365
2035.06 1376
2035.49 1321
2035.91 1364
2036.34 1371
2036.76 1359
2037.19 1381
2037.61 1346
2038.04 1304
2038.47 1347
2038.89 1390
2039.32 1389
2039.74 1338
2040.17 1373
2040.59 1396
2041.02 1337
2041.45 1341
2041.87 1287
2042.30 1295
2042.73 1302
2043.15 1312
2043.58 1337
2044.00 1293
2044.43 1266
2044.86 1408
2045.28 1404
2045.71 1421
2046.14 1425
2046.56 1337
2046.99 1395
2047.42 1411
2047.84 1415
2048.27 1339
2048.70 1393
2049.12 1416
2049.55 1368
2049.98 1395
2050.40 1381
2050.83 1349
2051.26 1402
2051.69 1361
2052.11 1336
2052.54 1267
2052.97 1227
2053.40 1285
2053.82 1327
2054.25 1289
2054.68 1308
2055.10 1298
2055.53 1299
2055.96 1409
2056.39 1379
2056.82 1444
2057.24 1506
2057.67 1422
2058.10 1425
2058.53 1479
2058.95 1451
2059.38 1444
2059.81 1401
2060.24 1422
2060.67 1424
2061.09 1429
2061.52 1450
2061.95 1366
2062.38 1418
2062.81 1437
2063.24 1479
2063.66 1396
2064.09 1384
2064.52 1466
2064.95 1527
2065.38 1527
2065.81 1574
2066.24 1533
2066.66 1593
2067.09 1562
2067.52 1480
2067.95 1466
2068.38 1429
2068.81 1476
2069.24 1408
2069.67 1423
2070.10 1371
2070.52 1301
2070.95 1308
2071.38 1351
2071.81 1377
2072.24 1393
2072.67 1297
2073.10 1334
2073.53 1292
2073.96 1310
2074.39 1312
2074.82 1344
2075.25 1377
2075.68 1422
2076.11 1402
2076.54 1378
2076.97 1398
2077.40 1400
2077.83 1442
2078.26 1437
2078.69 1433
2079.12 1504
2079.55 1474
2079.98 1512
2080.41 1523
2080.84 1534
2081.27 1551
2081.70 1458
2082.13 1423
2082.56 1434
2082.99 1367
2083.42 1372
2083.85 1339
2084.28 1301
2084.71 1313
2085.14 1337
2085.57 1286
2086.00 1363
2086.43 1418
2086.86 1291
2087.29 1309
2087.73 1317
2088.16 1312
2088.59 1355
2089.02 1425
2089.45 1459
2089.88 1399
2090.31 1431
2090.74 1397
2091.17 1380
2091.61 1305
2092.04 1365
2092.47 1333
2092.90 1376
2093.33 1332
2093.76 1293
2094.19 1362
2094.63 1309
2095.06 1275
2095.49 1289
2095.92 1245
2096.35 1303
2096.78 1270
2097.22 1225
2097.65 1276
2098.08 1292
2098.51 1262
2098.94 1247
2099.38 1312
2099.81 1275
2100.24 1227
2100.67 1200
2101.11 1299
2101.54 1218
2101.97 1198
2102.40 1229
2102.83 1192
2103.27 1259
2103.70 1284
2104.13 1292
2104.56 1252
2105.00 1233
2105.43 1281
2105.86 1273
2106.30 1296
2106.73 1328
2107.16 1299
2107.59 1327
2108.03 1318
2108.46 1387
2108.89 1382
2109.33 1297
2109.76 1335
2110.19 1387
2110.63 1349
2111.06 1277
2111.49 1261
2111.93 1260
2112.36 1159
2112.79 1195
2113.23 1250
2113.66 1303
2114.09 1207
2114.53 1227
2114.96 1180
2115.40 1244
2115.83 1278
2116.26 1236
2116.70 1252
2117.13 1256
2117.56 1248
2118.00 1263
2118.43 1256
2118.87 1258
2119.30 1289
2119.73 1328
2120.17 1308
2120.60 1316
2121.04 1354
2121.47 1346
2121.91 1353
2122.34 1305
2122.78 1340
2123.21 1309
2123.64 1348
2124.08 1329
2124.51 1277
2124.95 1268
2125.38 1314
2125.82 1281
2126.25 1276
2126.69 1367
2127.12 1380
2127.56 1291
2127.99 1325
2128.43 1369
2128.86 1414
2129.30 1460
2129.73 1556
2130.17 1497
2130.60 1496
2131.04 1539
2131.47 1505
2131.91 1456
2132.35 1448
2132.78 1553
2133.22 1477
2133.65 1412
2134.09 1384
2134.52 1388
2134.96 1476
2135.40 1460
2135.83 1430
2136.27 1521
2136.70 1489
2137.14 1382
2137.57 1352
2138.01 1357
2138.45 1351
2138.88 1332
2139.32 1305
2139.76 1340
2140.19 1280
2140.63 1303
2141.06 1303
2141.50 1255
2141.94 1302
2142.37 1286
2142.81 1302
2143.25 1278
2143.68 1276
2144.12 1325
2144.56 1280
2144.99 1248
2145.43 1262
2145.87 1339
2146.30 1422
2146.74 1428
2147.18 1566
2147.62 1601
2148.05 1584
2148.49 1746
2148.93 1790
2149.36 1925
2149.80 1909
2150.24 1896
2150.68 2028
2151.11 1990
2151.55 1883
2151.99 1796
2152.43 1645
2152.86 1659
2153.30 1578
2153.74 1456
2154.18 1434
2154.61 1491
2155.05 1456
2155.49 1455
2155.93 1471
2156.37 1425
2156.80 1384
2157.24 1380
2157.68 1322
2158.12 1281
2158.56 1339
2158.99 1316
2159.43 1319
2159.87 1348
2160.31 1324
2160.75 1395
2161.19 1379
2161.62 1430
2162.06 1386
2162.50 1415
2162.94 1430
2163.38 1470
2163.82 1357
2164.26 1412
2164.69 1459
2165.13 1469
2165.57 1506
2166.01 1497
2166.45 1468
2166.89 1416
2167.33 1448
2167.77 1430
2168.21 1434
2168.65 1382
2169.08 1467
2169.52 1506
2169.96 1495
2170.40 1467
2170.84 1469
2171.28 1480
2171.72 1448
2172.16 1462
2172.60 1549
2173.04 1513
2173.48 1432
2173.92 1490
2174.36 1530
2174.80 1496
2175.24 1407
2175.68 1536
2176.12 1612
2176.56 1655
2177.00 1620
2177.44 1686
2177.88 1638
2178.32 1629
2178.76 1616
2179.20 1644
2179.64 1688
2180.08 1624
2180.52 1611
2180.96 1517
2181.40 1428
2181.84 1416
2182.28 1413
2182.72 1371
2183.16 1379
2183.60 1364
2184.04 1368
2184.48 1288
2184.93 1404
2185.37 1380
2185.81 1335
2186.25 1435
2186.69 1486
2187.13 1505
2187.57 1477
2188.01 1480
2188.45 1536
2188.89 1538
2189.34 1479
2189.78 1545
2190.22 1585
2190.66 1462
2191.10 1462
2191.54 1415
2191.98 1320
2192.43 1434
2192.87 1482
2193.31 1430
2193.75 1496
2194.19 1520
2194.63 1535
2195.08 1463
2195.52 1424
2195.96 1471
2196.40 1447
2196.84 1450
2197.29 1466
2197.73 1432
2198.17 1400
2198.61 1356
2199.06 1348
2199.50 1405
2199.94 1366
2200.38 1342
2200.82 1366
2201.27 1415
2201.71 1384
2202.15 1383
2202.59 1394
2203.04 1425
2203.48 1491
2203.92 1510
2204.37 1497
2204.81 1510
2205.25 1529
2205.69 1485
2206.14 1526
2206.58 1523
2207.02 1490
2207.47 1529
2207.91 1503
2208.35 1559
2208.80 1587
2209.24 1487
2209.68 1568
2210.13 1580
2210.57 1563
2211.01 1561
2211.46 1584
2211.90 1603
2212.34 1563
2212.79 1590
2213.23 1575
2213.67 1503
2214.12 1431
2214.56 1520
2215.01 1513
2215.45 1468
2215.89 1488
2216.34 1528
2216.78 1394
2217.23 1398
2217.67 1394
2218.11 1387
2218.56 1420
2219.00 1373
2219.45 1392
2219.89 1394
2220.34 1443
2220.78 1464
2221.22 1443
2221.67 1467
2222.11 1468
2222.56 1506
2223.00 1544
2223.45 1578
2223.89 1572
2224.34 1575
2224.78 1529
2225.23 1570
2225.67 1757
2226.12 1656
2226.56 1691
2227.01 1723
2227.45 1627
2227.90 1644
2228.34 1645
2228.79 1695
2229.23 1624
2229.68 1564
2230.12 1597
2230.57 1655
2231.01 1722
2231.46 1799
2231.90 1747
2232.35 1861
2232.80 1893
2233.24 1763
2233.69 1801
2234.13 1808
2234.58 1727
2235.02 1685
2235.47 1613
2235.92 1654
2236.36 1552
2236.81 1627
2237.25 1516
2237.70 1586
2238.15 1611
2238.59 1555
2239.04 1531
2239.49 1495
2239.93 1450
2240.38 1429
2240.82 1470
2241.27 1469
2241.72 1491
2242.16 1441
2242.61 1432
2243.06 1451
2243.50 1405
2243.95 1388
2244.40 1410
2244.84 1395
2245.29 1430
2245.74 1409
2246.19 1346
2246.63 1367
2247.08 1320
2247.53 1300
2247.97 1369
2248.42 1396
2248.87 1398
2249.32 1391
2249.76 1426
2250.21 1448
2250.66 1428
2251.10 1437
2251.55 1404
2252.00 1445
2252.45 1478
2252.89 1545
2253.34 1496
2253.79 1528
2254.24 1479
2254.69 1478
2255.13 1472
2255.58 1483
2256.03 1463
2256.48 1446
2256.93 1438
2257.37 1443
2257.82 1381
2258.27 1409
2258.72 1346
2259.17 1403
2259.61 1405
2260.06 1435
2260.51 1509
2260.96 1472
2261.41 1481
2261.86 1534
2262.31 1566
2262.75 1533
2263.20 1558
2263.65 1539
2264.10 1508
2264.55 1521
2265.00 1506
2265.45 1449
2265.90 1590
2266.34 1611
2266.79 1556
2267.24 1591
2267.69 1604
2268.14 1660
2268.59 1671
2269.04 1691
2269.49 1694
2269.94 1791
2270.39 1831
2270.84 1711
2271.29 1824
2271.74 1819
2272.18 1829
2272.63 1830
2273.08 1764
2273.53 1764
2273.98 1850
2274.43 1865
2274.88 1927
2275.33 1940
2275.78 2066
2276.23 2094
2276.68 1977
2277.13 2049
2277.58 1996
2278.03 1887
2278.48 1834
2278.93 1867
2279.38 1818
2279.83 1796
2280.28 1676
2280.73 1592
2281.19 1615
2281.64 1608
2282.09 1573
2282.54 1523
2282.99 1552
2283.44 1560
2283.89 1545
2284.34 1529
2284.79 1444
2285.24 1444
2285.69 1563
2286.14 1491
2286.59 1498
2287.04 1497
2287.50 1470
2287.95 1612
2288.40 1651
2288.85 1729
2289.30 1862
2289.75 1900
2290.20 2010
2290.65 2008
2291.11 2035
2291.56 2057
2292.01 2122
2292.46 2155
2292.91 2159
2293.36 2065
2293.82 2111
2294.27 2025
2294.72 2028
2295.17 1936
2295.62 1918
2296.07 1873
2296.53 1828
2296.98 1816
2297.43 1776
2297.88 1677
2298.33 1661
2298.79 1611
2299.24 1563
2299.69 1588
2300.14 1530
2300.60 1480
2301.05 1481
2301.50 1466
2301.95 1430
2302.41 1450
2302.86 1416
2303.31 1380
2303.76 1355
2304.22 1402
2304.67 1513
2305.12 1363
2305.57 1420
2306.03 1384
2306.48 1465
2306.93 1562
2307.39 1617
2307.84 1643
2308.29 1637
2308.75 1675
2309.20 1721
2309.65 1806
2310.11 1818
2310.56 1920
2311.01 1951
2311.47 1858
2311.92 1816
2312.37 1794
2312.83 1792
2313.28 1709
2313.73 1613
2314.19 1570
2314.64 1565
2315.09 1544
2315.55 1577
2316.00 1606
2316.46 1504
2316.91 1526
2317.36 1554
2317.82 1605
2318.27 1586
2318.73 1605
2319.18 1600
2319.63 1640
2320.09 1684
2320.54 1717
2321.00 1650
2321.45 1625
2321.91 1535
2322.36 1598
2322.82 1576
2323.27 1646
2323.72 1636
2324.18 1624
2324.63 1750
2325.09 1726
2325.54 1701
2326.00 1651
2326.45 1687
2326.91 1628
2327.36 1605
2327.82 1634
2328.27 1591
2328.73 1550
2329.18 1533
2329.64 1527
2330.09 1486
2330.55 1530
2331.00 1576
2331.46 1497
2331.92 1514
2332.37 1536
2332.83 1496
2333.28 1507
2333.74 1458
2334.19 1447
2334.65 1540
2335.10 1481
2335.56 1407
2336.02 1485
2336.47 1392
2336.93 1421
2337.38 1426
2337.84 1392
2338.30 1426
2338.75 1474
2339.21 1524
2339.66 1445
2340.12 1446
2340.58 1413
2341.03 1478
2341.49 1471
2341.95 1510
2342.40 1538
2342.86 1546
2343.32 1474
2343.77 1521
2344.23 1566
2344.68 1624
2345.14 1625
2345.60 1636
2346.06 1629
2346.51 1714
2346.97 1743
2347.43 1725
2347.88 1711
2348.34 1706
2348.80 1687
2349.25 1647
2349.71 1719
2350.17 1783
2350.63 1683
2351.08 1604
2351.54 1602
2352.00 1613
2352.46 1559
2352.91 1547
2353.37 1461
2353.83 1463
2354.29 1403
2354.74 1419
2355.20 1394
2355.66 1381
2356.12 1397
2356.57 1372
2357.03 1447
2357.49 1457
2357.95 1434
2358.41 1481
2358.86 1540
2359.32 1568
2359.78 1599
2360.24 1686
2360.70 1716
2361.15 1664
2361.61 1722
2362.07 1686
2362.53 1686
2362.99 1719
2363.45 1670
2363.91 1718
2364.36 1705
2364.82 1606
2365.28 1641
2365.74 1624
2366.20 1662
2366.66 1692
2367.12 1637
2367.57 1716
2368.03 1683
2368.49 1612
2368.95 1570
2369.41 1530
2369.87 1477
2370.33 1426
2370.79 1479
2371.25 1415
2371.71 1453
2372.17 1518
2372.63 1474
2373.09 1473
2373.54 1544
2374.00 1498
2374.46 1560
2374.92 1528
2375.38 1536
2375.84 1540
2376.30 1497
2376.76 1460
2377.22 1555
2377.68 1556
2378.14 1612
2378.60 1495
2379.06 1499
2379.52 1525
2379.98 1492
2380.44 1447
2380.90 1517
2381.36 1508
2381.82 1508
2382.28 1499
2382.74 1556
2383.20 1531
2383.66 1491
2384.12 1526
2384.59 1641
2385.05 1613
2385.51 1605
2385.97 1610
2386.43 1613
2386.89 1628
2387.35 1569
2387.81 1561
2388.27 1511
2388.73 1577
2389.19 1573
2389.65 1523
2390.12 1612
2390.58 1558
2391.04 1577
2391.50 1601
2391.96 1584
2392.42 1500
2392.88 1460
2393.34 1464
2393.81 1532
2394.27 1566
2394.73 1503
2395.19 1490
2395.65 1505
2396.11 1522
2396.57 1468
2397.04 1451
2397.50 1522
2397.96 1563
2398.42 1566
2398.88 1591
2399.35 1483
2399.81 1407
2400.27 1434
2400.73 1463
2401.19 1405
2401.66 1452
2402.12 1530
2402.58 1474
2403.04 1494
2403.51 1385
2403.97 1417
2404.43 1504
2404.89 1480
2405.36 1542
2405.82 1578
2406.28 1554
2406.74 1548
2407.21 1507
2407.67 1480
2408.13 1432
2408.59 1391
2409.06 1371
2409.52 1446
2409.98 1405
2410.45 1410
2410.91 1394
2411.37 1403
2411.84 1380
2412.30 1307
2412.76 1346
2413.23 1379
2413.69 1421
2414.15 1366
2414.62 1412
2415.08 1401
2415.54 1418
2416.01 1459
2416.47 1438
2416.93 1437
2417.40 1486
2417.86 1527
2418.32 1489
2418.79 1495
2419.25 1523
2419.72 1482
2420.18 1484
2420.64 1599
2421.11 1523
2421.57 1551
2422.04 1642
2422.50 1667
2422.96 1581
2423.43 1609
2423.89 1640
2424.36 1631
2424.82 1517
2425.29 1549
2425.75 1561
2426.22 1516
2426.68 1450
2427.15 1487
2427.61 1478
2428.07 1470
2428.54 1381
2429.00 1308
2429.47 1395
2429.93 1472
2430.40 1426
2430.86 1411
2431.33 1416
2431.79 1388
2432.26 1407
2432.72 1398
2433.19 1428
2433.65 1517
2434.12 1442
2434.59 1469
2435.05 1489
2435.52 1521
2435.98 1583
2436.45 1599
2436.91 1621
2437.38 1751
2437.84 1764
2438.31 1737
2438.78 1752
2439.24 1728
2439.71 1718
2440.17 1882
2440.64 1826
2441.10 1837
2441.57 1833
2442.04 1778
2442.50 1657
2442.97 1664
2443.44 1656
2443.90 1561
2444.37 1485
2444.83 1511
2445.30 1483
2445.77 1474
2446.23 1440
2446.70 1419
2447.17 1370
2447.63 1464
2448.10 1414
2448.57 1435
2449.03 1402
2449.50 1427
2449.97 1464
2450.43 1365
2450.90 1454
2451.37 1438
2451.83 1456
2452.30 1441
2452.77 1429
2453.24 1353
2453.70 1366
2454.17 1376
2454.64 1364
2455.10 1333
2455.57 1337
2456.04 1376
2456.51 1358
2456.97 1464
2457.44 1441
2457.91 1357
2458.38 1336
2458.84 1389
2459.31 1385
2459.78 1405
2460.25 1343
2460.72 1340
2461.18 1394
2461.65 1494
2462.12 1408
2462.59 1383
2463.06 1352
2463.52 1423
2463.99 1396
2464.46 1343
2464.93 1362
2465.40 1386
2465.86 1466
2466.33 1396
2466.80 1360
2467.27 1450
2467.74 1434
2468.21 1409
2468.68 1401
2469.14 1409
2469.61 1450
2470.08 1411
2470.55 1442
2471.02 1466
2471.49 1402
2471.96 1416
2472.43 1410
2472.90 1459
2473.36 1451
2473.83 1358
2474.30 1370
2474.77 1394
2475.24 1394
2475.71 1380
2476.18 1349
2476.65 1448
2477.12 1450
2477.59 1444
2478.06 1490
2478.53 1440
2479.00 1443
2479.47 1485
2479.94 1508
2480.41 1424
2480.87 1459
2481.34 1473
2481.81 1439
2482.28 1456
2482.75 1332
2483.22 1388
2483.69 1416
2484.16 1409
2484.63 1428
2485.10 1401
2485.57 1428
2486.05 1484
2486.52 1561
2486.99 1531
2487.46 1508
2487.93 1502
2488.40 1463
2488.87 1536
2489.34 1508
2489.81 1514
2490.28 1511
2490.75 1511
2491.22 1497
2491.69 1481
2492.16 1470
2492.63 1445
2493.10 1420
2493.58 1475
2494.05 1526
2494.52 1571
2494.99 1531
2495.46 1481
2495.93 1498
2496.40 1569
2496.87 1547
2497.34 1439
2497.82 1442
2498.29 1452
2498.76 1456
2499.23 1378
2499.70 1330
2500.17 1350
2500.64 1383
2501.12 1389
2501.59 1441
2502.06 1437
2502.53 1407
2503.00 1449
2503.48 1516
2503.95 1459
2504.42 1404
2504.89 1438
2505.36 1472
2505.84 1490
2506.31 1512
2506.78 1419
2507.25 1500
2507.72 1599
2508.20 1569
2508.67 1536
2509.14 1639
2509.61 1703
2510.09 1747
2510.56 1837
2511.03 1841
2511.50 1992
2511.98 1981
2512.45 1975
2512.92 2046
2513.40 2074
2513.87 1976
2514.34 1881
2514.81 1825
2515.29 1808
2515.76 1756
2516.23 1682
2516.71 1695
2517.18 1635
2517.65 1650
2518.13 1630
2518.60 1656
2519.07 1707
2519.55 1604
2520.02 1635
2520.49 1645
2520.97 1557
2521.44 1545
2521.91 1550
2522.39 1551
2522.86 1402
2523.34 1442
2523.81 1407
2524.28 1425
2524.76 1436
2525.23 1368
2525.70 1506
2526.18 1552
2526.65 1505
2527.13 1472
2527.60 1496
2528.08 1461
2528.55 1505
2529.02 1523
2529.50 1476
2529.97 1523
2530.45 1551
2530.92 1579
2531.40 1521
2531.87 1529
2532.34 1668
2532.82 1640
2533.29 1674
2533.77 1715
2534.24 1655
2534.72 1645
2535.19 1653
2535.67 1615
2536.14 1625
2536.62 1552
2537.09 1580
2537.57 1638
2538.04 1639
2538.52 1617
2538.99 1528
2539.47 1543
2539.94 1631
2540.42 1534
2540.90 1593
2541.37 1582
2541.85 1585
2542.32 1527
2542.80 1490
2543.27 1495
2543.75 1527
2544.22 1544
2544.70 1553
2545.18 1634
2545.65 1607
2546.13 1564
2546.60 1598
2547.08 1703
2547.56 1740
2548.03 1733
2548.51 1767
2548.98 1722
2549.46 1755
2549.94 1701
2550.41 1742
2550.89 1741
2551.37 1777
2551.84 1777
2552.32 1843
2552.80 1777
2553.27 1754
2553.75 1710
2554.23 1733
2554.70 1810
2555.18 1786
2555.66 1778
2556.13 1760
2556.61 1765
2557.09 1785
2557.56 1720
2558.04 1710
2558.52 1663
2558.99 1564
2559.47 1632
2559.95 1567
2560.43 1523
2560.90 1551
2561.38 1497
2561.86 1517
2562.33 1447
2562.81 1406
2563.29 1417
2563.77 1388
2564.25 1359
2564.72 1426
2565.20 1347
2565.68 1404
2566.16 1434
2566.63 1371
2567.11 1373
2567.59 1354
2568.07 1369
2568.55 1428
2569.02 1353
2569.50 1308
2569.98 1268
2570.46 1275
2570.94 1314
2571.41 1364
2571.89 1368
2572.37 1344
2572.85 1412
2573.33 1383
2573.81 1435
2574.28 1455
2574.76 1475
2575.24 1446
2575.72 1429
2576.20 1389
2576.68 1442
2577.16 1483
2577.64 1472
2578.11 1512
2578.59 1466
2579.07 1420
2579.55 1432
2580.03 1455
2580.51 1411
2580.99 1363
2581.47 1378
2581.95 1341
2582.43 1391
2582.91 1348
2583.39 1320
2583.86 1352
2584.34 1350
2584.82 1368
2585.30 1431
2585.78 1437
2586.26 1455
2586.74 1443
2587.22 1452
2587.70 1389
2588.18 1435
2588.66 1367
2589.14 1443
2589.62 1406
2590.10 1410
2590.58 1432
2591.06 1439
2591.54 1518
2592.02 1523
2592.50 1494
2592.98 1430
2593.46 1529
2593.94 1426
2594.42 1415
2594.90 1535
2595.38 1459
2595.86 1451
2596.35 1441
2596.83 1421
2597.31 1376
2597.79 1386
2598.27 1427
2598.75 1360
2599.23 1382
2599.71 1373
2600.19 1424
2600.67 1402
2601.15 1449
2601.63 1458
2602.12 1473
2602.60 1439
2603.08 1439
2603.56 1439
2604.04 1417
2604.52 1429
2605.00 1397
2605.48 1427
2605.97 1399
2606.45 1370
2606.93 1336
2607.41 1396
2607.89 1437
2608.37 1405
2608.86 1420
2609.34 1397
2609.82 1506
2610.30 1479
2610.78 1493
2611.26 1445
2611.75 1478
2612.23 1467
2612.71 1440
2613.19 1427
2613.68 1459
2614.16 1486
2614.64 1486
2615.12 1398
2615.60 1486
2616.09 1417
2616.57 1377
2617.05 1322
2617.53 1398
2618.02 1427
2618.50 1379
2618.98 1386
2619.46 1381
2619.95 1321
2620.43 1398
2620.91 1396
2621.40 1331
2621.88 1307
2622.36 1267
2622.85 1373
2623.33 1412
2623.81 1386
2624.29 1436
2624.78 1432
2625.26 1383
2625.74 1349
2626.23 1438
2626.71 1499
2627.19 1505
2627.68 1412
2628.16 1450
2628.64 1411
2629.13 1341
2629.61 1425
2630.10 1478
2630.58 1431
2631.06 1435
2631.55 1409
2632.03 1446
2632.51 1434
2633.00 1369
2633.48 1352
2633.97 1305
2634.45 1325
2634.94 1404
2635.42 1371
2635.90 1362
2636.39 1306
2636.87 1312
2637.36 1357
2637.84 1410
2638.33 1387
2638.81 1304
2639.29 1336
2639.78 1396
2640.26 1389
2640.75 1444
2641.23 1455
2641.72 1456
2642.20 1400
2642.69 1429
2643.17 1435
2643.66 1395
2644.14 1355
2644.63 1356
2645.11 1302
2645.60 1353
2646.08 1400
2646.57 1428
2647.05 1388
2647.54 1325
2648.02 1421
2648.51 1399
2648.99 1425
2649.48 1438
2649.97 1495
2650.45 1403
2650.94 1416
2651.42 1406
2651.91 1448
2652.39 1519
2652.88 1459
2653.37 1394
2653.85 1481
2654.34 1567
2654.82 1480
2655.31 1510
2655.80 1523
2656.28 1568
2656.77 1513
2657.25 1482
2657.74 1537
2658.23 1531
2658.71 1437
2659.20 1488
2659.69 1483
2660.17 1412
2660.66 1421
2661.14 1372
2661.63 1352
2662.12 1357
2662.60 1346
2663.09 1370
2663.58 1427
2664.06 1460
2664.55 1442
2665.04 1456
2665.53 1430
2666.01 1434
2666.50 1448
2666.99 1492
2667.47 1464
2667.96 1419
2668.45 1370
2668.94 1463
2669.42 1455
2669.91 1491
2670.40 1500
2670.88 1476
2671.37 1439
2671.86 1541
2672.35 1620
2672.83 1636
2673.32 1629
2673.81 1745
2674.30 1755
2674.79 1801
2675.27 1851
2675.76 1739
2676.25 1777
2676.74 1768
2677.23 1678
2677.71 1636
2678.20 1673
2678.69 1606
2679.18 1578
2679.67 1574
2680.15 1564
2680.64 1564
2681.13 1582
2681.62 1610
2682.11 1648
2682.60 1614
2683.08 1637
2683.57 1629
2684.06 1665
2684.55 1633
2685.04 1625
2685.53 1653
2686.02 1590
2686.51 1465
2686.99 1519
2687.48 1592
2687.97 1568
2688.46 1459
2688.95 1484
2689.44 1469
2689.93 1439
2690.42 1497
2690.91 1435
2691.40 1410
2691.89 1442
2692.38 1467
2692.87 1463
2693.35 1456
2693.84 1523
2694.33 1561
2694.82 1521
2695.31 1476
2695.80 1490
2696.29 1487
2696.78 1504
2697.27 1512
2697.76 1551
2698.25 1511
2698.74 1491
2699.23 1506
2699.72 1530
2700.21 1488
2700.70 1511
2701.19 1442
2701.68 1490
2702.17 1551
2702.66 1543
2703.15 1474
2703.64 1514
2704.13 1521
2704.62 1539
2705.12 1503
2705.61 1416
2706.10 1475
2706.59 1362
2707.08 1323
2707.57 1385
2708.06 1427
2708.55 1432
2709.04 1310
2709.53 1321
2710.02 1394
2710.51 1385
2711.01 1393
2711.50 1437
2711.99 1409
2712.48 1333
2712.97 1348
2713.46 1435
2713.95 1457
2714.44 1358
2714.94 1398
2715.43 1401
2715.92 1386
2716.41 1422
2716.90 1306
2717.39 1413
2717.89 1419
2718.38 1350
2718.87 1371
2719.36 1405
2719.85 1387
2720.34 1422
2720.84 1473
2721.33 1437
2721.82 1470
2722.31 1529
2722.80 1458
2723.30 1490
2723.79 1482
2724.28 1493
2724.77 1399
2725.27 1383
2725.76 1367
2726.25 1382
2726.74 1447
2727.24 1476
2727.73 1397
2728.22 1408
2728.71 1447
2729.21 1402
2729.70 1483
2730.19 1520
2730.69 1514
2731.18 1532
2731.67 1495
2732.16 1479
2732.66 1558
2733.15 1584
2733.64 1609
2734.14 1663
2734.63 1584
2735.12 1592
2735.62 1658
2736.11 1641
2736.60 1582
2737.10 1630
2737.59 1622
2738.08 1664
2738.58 1577
2739.07 1543
2739.56 1565
2740.06 1532
2740.55 1459
2741.05 1424
2741.54 1411
2742.03 1359
2742.53 1330
2743.02 1365
2743.52 1409
2744.01 1388
2744.50 1329
2745.00 1390
2745.49 1431
2745.99 1417
2746.48 1385
2746.97 1367
2747.47 1361
2747.96 1435
2748.46 1388
2748.95 1377
2749.45 1394
2749.94 1412
2750.44 1387
2750.93 1451
2751.43 1462
2751.92 1408
2752.42 1375
2752.91 1353
2753.41 1444
2753.90 1430
2754.40 1480
2754.89 1426
2755.39 1505
2755.88 1524
2756.38 1509
2756.87 1522
2757.37 1518
2757.86 1472
2758.36 1491
2758.85 1476
2759.35 1472
2759.84 1472
2760.34 1526
2760.83 1476
2761.33 1471
2761.83 1467
2762.32 1498
2762.82 1449
2763.31 1507
2763.81 1497
2764.30 1494
2764.80 1425
2765.30 1457
2765.79 1430
2766.29 1393
2766.78 1427
2767.28 1494
2767.78 1414
2768.27 1399
2768.77 1419
2769.27 1419
2769.76 1349
2770.26 1421
2770.76 1452
2771.25 1480
2771.75 1407
2772.24 1404
2772.74 1385
2773.24 1474
2773.73 1513
2774.23 1563
2774.73 1527
2775.23 1587
2775.72 1666
2776.22 1626
2776.72 1558
2777.21 1579
2777.71 1618
2778.21 1636
2778.70 1645
2779.20 1603
2779.70 1550
2780.20 1665
2780.69 1647
2781.19 1579
2781.69 1502
2782.19 1487
2782.68 1460
2783.18 1530
2783.68 1505
2784.18 1478
2784.67 1490
2785.17 1528
2785.67 1543
2786.17 1468
2786.67 1508
2787.16 1514
2787.66 1587
2788.16 1572
2788.66 1589
2789.16 1587
2789.65 1534
2790.15 1553
2790.65 1501
2791.15 1457
2791.65 1547
2792.15 1582
2792.64 1667
2793.14 1485
2793.64 1502
2794.14 1513
2794.64 1537
2795.14 1536
2795.64 1626
2796.13 1679
2796.63 1680
2797.13 1685
2797.63 1721
2798.13 1740
2798.63 1676
2799.13 1666
2799.63 1686
2800.13 1630
2800.62 1563
2801.12 1506
2801.62 1488
2802.12 1479
2802.62 1457
2803.12 1412
2803.62 1447
2804.12 1479
2804.62 1482
2805.12 1484
2805.62 1487
2806.12 1473
2806.62 1582
2807.12 1568
2807.62 1651
2808.12 1664
2808.62 1737
2809.12 1782
2809.62 1767
2810.12 1819
2810.62 1899
2811.12 1889
2811.62 1904
2812.12 1888
2812.62 1849
2813.12 1824
2813.62 1816
2814.12 1796
2814.62 1798
2815.12 1791
2815.62 1780
2816.12 1795
2816.62 1726
2817.12 1557
2817.62 1571
2818.12 1530
2818.62 1477
2819.12 1516
2819.63 1480
2820.13 1491
2820.63 1528
2821.13 1458
2821.63 1457
2822.13 1398
2822.63 1426
2823.13 1453
2823.63 1437
2824.13 1474
2824.64 1452
2825.14 1480
2825.64 1451
2826.14 1454
2826.64 1500
2827.14 1450
2827.64 1401
2828.15 1448
2828.65 1389
2829.15 1405
2829.65 1409
2830.15 1438
2830.65 1425
2831.16 1395
2831.66 1390
2832.16 1332
2832.66 1379
2833.16 1392
2833.67 1388
2834.17 1420
2834.67 1489
2835.17 1428
2835.68 1500
2836.18 1453
2836.68 1429
2837.18 1490
2837.68 1460
2838.19 1494
2838.69 1486
2839.19 1490
2839.70 1522
2840.20 1557
2840.70 1539
2841.20 1539
2841.71 1568
2842.21 1502
2842.71 1538
2843.21 1589
2843.72 1573
2844.22 1556
2844.72 1655
2845.23 1579
2845.73 1572
2846.23 1712
2846.74 1688
2847.24 1649
2847.74 1678
2848.25 1712
2848.75 1711
2849.25 1716
2849.76 1758
2850.26 1698
2850.76 1659
2851.27 1600
2851.77 1554
2852.28 1527
2852.78 1453
2853.28 1491
2853.79 1445
2854.29 1427
2854.79 1451
2855.30 1498
2855.80 1515
2856.31 1508
2856.81 1490
2857.31 1559
2857.82 1651
2858.32 1633
2858.83 1663
2859.33 1667
2859.84 1690
2860.34 1619
2860.85 1604
2861.35 1651
2861.85 1650
2862.36 1661
2862.86 1602
2863.37 1539
2863.87 1541
2864.38 1462
2864.88 1481
2865.39 1467
2865.89 1422
2866.40 1412
2866.90 1389
2867.41 1431
2867.91 1418
2868.42 1421
2868.92 1416
2869.43 1452
2869.93 1475
2870.44 1504
2870.94 1497
2871.45 1569
2871.96 1557
2872.46 1490
2872.97 1564
2873.47 1491
2873.98 1481
2874.48 1540
2874.99 1542
2875.49 1499
2876.00 1411
2876.51 1488
2877.01 1462
2877.52 1484
2878.02 1458
2878.53 1493
2879.04 1478
2879.54 1498
2880.05 1539
2880.55 1580
2881.06 1557
2881.57 1600
2882.07 1669
2882.58 1672
2883.09 1773
2883.59 1681
2884.10 1575
2884.61 1614
2885.11 1657
2885.62 1682
2886.13 1688
2886.63 1751
2887.14 1786
2887.65 1761
2888.15 1662
2888.66 1776
2889.17 1751
2889.67 1715
2890.18 1723
2890.69 1660
2891.20 1655
2891.70 1608
2892.21 1595
2892.72 1551
2893.22 1636
2893.73 1595
2894.24 1599
2894.75 1668
2895.25 1651
2895.76 1627
2896.27 1666
2896.78 1658
2897.29 1621
2897.79 1619
2898.30 1635
2898.81 1634
2899.32 1702
2899.82 1697
2900.33 1718
2900.84 1726
2901.35 1769
2901.86 1756
2902.36 1724
2902.87 1728
2903.38 1817
2903.89 1856
2904.40 1791
2904.91 1859
2905.41 1763
2905.92 1763
2906.43 1757
2906.94 1825
2907.45 1731
2907.96 1677
2908.47 1656
2908.97 1602
2909.48 1577
2909.99 1542
2910.50 1567
2911.01 1535
2911.52 1475
2912.03 1513
2912.54 1455
2913.05 1551
2913.55 1592
2914.06 1554
2914.57 1586
2915.08 1533
2915.59 1530
2916.10 1513
2916.61 1513
2917.12 1504
2917.63 1541
2918.14 1513
2918.65 1535
2919.16 1549
2919.67 1615
2920.18 1672
2920.69 1703
2921.20 1704
2921.71 1718
2922.22 1731
2922.73 1842
2923.24 1869
2923.75 1853
2924.26 1876
2924.77 1915
2925.28 1854
2925.79 1889
2926.30 1802
2926.81 1737
2927.32 1735
2927.83 1744
2928.34 1734
2928.85 1647
2929.36 1571
2929.87 1553
2930.38 1491
2930.89 1488
2931.40 1495
2931.91 1441
2932.42 1388
2932.93 1414
2933.45 1519
2933.96 1532
2934.47 1445
2934.98 1412
2935.49 1468
2936.00 1546
2936.51 1571
2937.02 1584
2937.53 1613
2938.04 1794
2938.56 1833
2939.07 2010
2939.58 2103
2940.09 2187
2940.60 2248
2941.11 2271
2941.62 2262
2942.14 2277
2942.65 2263
2943.16 2285
2943.67 2261
2944.18 2303
2944.70 2269
2945.21 2248
2945.72 2052
2946.23 1953
2946.74 1983
2947.26 1904
2947.77 1945
2948.28 1896
2948.79 1720
2949.30 1669
2949.82 1664
2950.33 1582
2950.84 1549
2951.35 1540
2951.87 1493
2952.38 1558
2952.89 1500
2953.40 1427
2953.92 1485
2954.43 1471
2954.94 1502
2955.45 1492
2955.97 1409
2956.48 1459
2956.99 1452
2957.51 1441
2958.02 1440
2958.53 1384
2959.04 1436
2959.56 1546
2960.07 1562
2960.58 1528
2961.10 1541
2961.61 1561
2962.12 1562
2962.64 1566
2963.15 1647
2963.66 1560
2964.18 1584
2964.69 1663
2965.21 1651
2965.72 1660
2966.23 1631
2966.75 1587
2967.26 1548
2967.77 1558
2968.29 1535
2968.80 1509
2969.32 1603
2969.83 1554
2970.34 1534
2970.86 1553
2971.37 1582
2971.89 1607
2972.40 1596
2972.91 1524
2973.43 1570
2973.94 1588
2974.46 1659
2974.97 1724
2975.49 1616
2976.00 1567
2976.52 1620
2977.03 1607
2977.55 1625
2978.06 1589
2978.57 1554
2979.09 1591
2979.60 1610
2980.12 1584
2980.63 1566
2981.15 1622
2981.66 1693
2982.18 1723
2982.69 1712
2983.21 1664
2983.73 1633
2984.24 1759
2984.76 1763
2985.27 1686
2985.79 1676
2986.30 1748
2986.82 1828
2987.33 1742
2987.85 1740
2988.36 1803
2988.88 1762
2989.40 1789
2989.91 1780
2990.43 1749
2990.94 1674
2991.46 1671
2991.97 1759
2992.49 1701
2993.01 1685
2993.52 1688
2994.04 1720
2994.55 1716
2995.07 1855
2995.59 1912
2996.10 1904
2996.62 1891
2997.14 2006
2997.65 2069
2998.17 2124
2998.69 2079
2999.20 2120
2999.72 2223
3000.24 2152
3000.75 2154
3001.27 2078
3001.79 2296
3002.30 2407
3002.82 2648
3003.34 3005
3003.85 3335
3004.37 3699
3004.89 3879
3005.40 3945
3005.92 3892
3006.44 3799
3006.96 3645
3007.47 3316
3007.99 3015
3008.51 2645
3009.03 2491
3009.54 2245
3010.06 2091
3010.58 1983
3011.10 1891
3011.61 1807
3012.13 1841
3012.65 1748
3013.17 1707
3013.68 1720
3014.20 1678
3014.72 1801
3015.24 1707
3015.76 1718
3016.27 1715
3016.79 1730
3017.31 1748
3017.83 1788
3018.35 1723
3018.86 1747
3019.38 1788
3019.90 1772
3020.42 1781
3020.94 1746
3021.46 1802
3021.97 1794
3022.49 1745
3023.01 1838
3023.53 1801
3024.05 1855
3024.57 1842
3025.09 1899
3025.61 1847
3026.12 1859
3026.64 1773
3027.16 1699
3027.68 1672
3028.20 1680
3028.72 1705
3029.24 1674
3029.76 1597
3030.28 1618
3030.80 1627
3031.32 1623
3031.84 1672
3032.35 1603
3032.87 1595
3033.39 1686
3033.91 1608
3034.43 1609
3034.95 1598
3035.47 1626
3035.99 1666
3036.51 1662
3037.03 1657
3037.55 1659
3038.07 1631
3038.59 1578
3039.11 1543
3039.63 1486
3040.15 1539
3040.67 1575
3041.19 1540
3041.71 1626
3042.23 1608
3042.75 1613
3043.27 1553
3043.79 1636
3044.31 1619
3044.83 1610
3045.35 1697
3045.87 1789
3046.40 1711
3046.92 1610
3047.44 1677
3047.96 1698
3048.48 1628
3049.00 1623
3049.52 1582
3050.04 1536
3050.56 1548
3051.08 1570
3051.60 1528
3052.12 1553
3052.65 1544
3053.17 1493
3053.69 1478
3054.21 1459
3054.73 1476
3055.25 1484
3055.77 1572
3056.30 1536
3056.82 1555
3057.34 1554
3057.86 1547
3058.38 1534
3058.90 1561
3059.42 1552
3059.95 1509
3060.47 1520
3060.99 1539
3061.51 1613
3062.03 1565
3062.56 1647
3063.08 1604
3063.60 1691
3064.12 1656
3064.64 1731
3065.17 1773
3065.69 1758
3066.21 1757
3066.73 1714
3067.26 1722
3067.78 1704
3068.30 1792
3068.82 1768
3069.35 1726
3069.87 1716
3070.39 1711
3070.91 1757
3071.44 1787
3071.96 1772
3072.48 1731
3073.01 1751
3073.53 1805
3074.05 1764
3074.57 1777
3075.10 1808
3075.62 1825
3076.14 1856
3076.67 1929
3077.19 1956
3077.71 2060
3078.24 2025
3078.76 2107
3079.28 2126
3079.81 2092
3080.33 2090
3080.85 2156
3081.38 2094
3081.90 2039
3082.42 2054
3082.95 2114
3083.47 2085
3084.00 2065
3084.52 2040
3085.04 2024
3085.57 1966
3086.09 2039
3086.62 2076
3087.14 2222
3087.66 2464
3088.19 2506
3088.71 2843
3089.24 3037
3089.76 3208
3090.29 3340
3090.81 3269
3091.33 3241
3091.86 2999
3092.38 2854
3092.91 2708
3093.43 2517
3093.96 2390
3094.48 2337
3095.01 2272
3095.53 2227
3096.06 2204
3096.58 2234
3097.11 2217
3097.63 2248
3098.16 2233
3098.68 2255
3099.21 2301
3099.73 2470
3100.26 2619
3100.78 2944
3101.31 3421
3101.83 3607
3102.36 3988
3102.88 4221
3103.41 4470
3103.93 4501
3104.46 4172
3104.99 4091
3105.51 3627
3106.04 3299
3106.56 3012
3107.09 2698
3107.61 2544
3108.14 2447
3108.67 2197
3109.19 2014
3109.72 1960
3110.24 1935
3110.77 1880
3111.30 1877
3111.82 1870
3112.35 1850
3112.87 1846
3113.40 1824
3113.93 1789
3114.45 1710
3114.98 1746
3115.51 1652
3116.03 1656
3116.56 1625
3117.09 1638
3117.61 1673
3118.14 1638
3118.67 1687
3119.19 1747
3119.72 1763
3120.25 1815
3120.77 1836
3121.30 1865
3121.83 1785
3122.35 1795
3122.88 1890
3123.41 1891
3123.94 1805
3124.46 1802
3124.99 1723
3125.52 1705
3126.05 1773
3126.57 1724
3127.10 1720
3127.63 1688
3128.16 1720
3128.68 1684
3129.21 1608
3129.74 1522
3130.27 1596
3130.79 1578
3131.32 1546
3131.85 1570
3132.38 1542
3132.91 1602
3133.43 1549
3133.96 1551
3134.49 1574
3135.02 1545
3135.55 1585
3136.07 1566
3136.60 1515
3137.13 1502
3137.66 1524
3138.19 1463
3138.72 1465
3139.24 1484
3139.77 1454
3140.30 1437
3140.83 1443
3141.36 1367
3141.89 1378
3142.42 1373
3142.95 1411
3143.47 1514
3144.00 1490
3144.53 1497
3145.06 1513
3145.59 1510
3146.12 1638
3146.65 1633
3147.18 1693
3147.71 1738
3148.24 1699
3148.76 1798
3149.29 1729
3149.82 1706
3150.35 1686
3150.88 1710
3151.41 1731
3151.94 1715
3152.47 1697
3153.00 1701
3153.53 1640
3154.06 1630
3154.59 1718
3155.12 1631
3155.65 1598
3156.18 1637
3156.71 1656
3157.24 1680
3157.77 1669
3158.30 1726
3158.83 1760
3159.36 1779
3159.89 1736
3160.42 1707
3160.95 1663
3161.48 1687
3162.01 1656
3162.54 1637
3163.07 1630
3163.60 1607
3164.13 1591
3164.66 1562
3165.20 1606
3165.73 1503
3166.26 1567
3166.79 1579
3167.32 1531
3167.85 1459
3168.38 1427
3168.91 1471
3169.44 1437
3169.97 1444
3170.50 1410
3171.04 1458
3171.57 1510
3172.10 1575
3172.63 1535
3173.16 1578
3173.69 1611
3174.22 1605
3174.75 1664
3175.29 1684
3175.82 1597
3176.35 1553
3176.88 1572
3177.41 1594
3177.94 1520
3178.48 1564
3179.01 1546
3179.54 1426
3180.07 1466
3180.60 1437
3181.14 1418
3181.67 1449
3182.20 1467
3182.73 1452
3183.26 1422
3183.80 1436
3184.33 1414
3184.86 1456
3185.39 1416
3185.93 1373
3186.46 1397
3186.99 1453
3187.52 1458
3188.06 1477
3188.59 1479
3189.12 1390
3189.65 1433
3190.19 1457
3190.72 1507
3191.25 1442
3191.79 1418
3192.32 1459
3192.85 1478
3193.38 1458
3193.92 1508
3194.45 1509
3194.98 1465
3195.52 1501
3196.05 1445
3196.58 1442
3197.12 1429
3197.65 1488
3198.18 1473
3198.72 1546
3199.25 1575
3199.78 1541
3200.32 1604
3200.85 1557
3201.39 1579
3201.92 1564
3202.45 1560
3202.99 1505
3203.52 1564
3204.05 1622
3204.59 1661
3205.12 1583
3205.66 1650
3206.19 1705
3206.72 1843
3207.26 1816
3207.79 1892
3208.33 1982
3208.86 2125
3209.40 2248
3209.93 2274
3210.47 2259
3211.00 2339
3211.53 2365
3212.07 2309
3212.60 2296
3213.14 2195
3213.67 2078
3214.21 2004
3214.74 1758
3215.28 1786
3215.81 1739
3216.35 1629
3216.88 1516
3217.42 1472
3217.95 1453
3218.49 1454
3219.02 1512
3219.56 1548
3220.09 1571
3220.63 1605
3221.16 1580
3221.70 1581
3222.23 1564
3222.77 1664
3223.31 1730
3223.84 1688
3224.38 1743
3224.91 1726
3225.45 1726
3225.98 1689
3226.52 1733
3227.06 1694
3227.59 1649
3228.13 1632
3228.66 1633
3229.20 1604
3229.74 1598
3230.27 1552
3230.81 1558
3231.34 1516
3231.88 1593
3232.42 1567
3232.95 1641
3233.49 1567
3234.03 1706
3234.56 1703
3235.10 1634
3235.64 1597
3236.17 1731
3236.71 1767
3237.25 1780
3237.78 1776
3238.32 1833
3238.86 1758
3239.39 1749
3239.93 1706
3240.47 1661
3241.00 1617
3241.54 1615
3242.08 1590
3242.61 1602
3243.15 1647
3243.69 1693
3244.23 1719
3244.76 1655
3245.30 1697
3245.84 1726
3246.38 1737
3246.91 1675
3247.45 1735
3247.99 1715
3248.53 1727
3249.06 1834
3249.60 1888
3250.14 1978
3250.68 2158
3251.21 2367
3251.75 2458
3252.29 2711
3252.83 2768
3253.37 2888
3253.90 3043
3254.44 2925
3254.98 2773
3255.52 2671
3256.06 2459
3256.60 2405
3257.13 2332
3257.67 2282
3258.21 2111
3258.75 2111
3259.29 2182
3259.83 2207
3260.36 2327
3260.90 2302
3261.44 2325
3261.98 2414
3262.52 2520
3263.06 2567
3263.60 2619
3264.14 2535
3264.68 2591
3265.21 2533
3265.75 2474
3266.29 2480
3266.83 2492
3267.37 2454
3267.91 2343
3268.45 2327
3268.99 2103
3269.53 2070
3270.07 2086
3270.61 1890
3271.15 1831
3271.69 1883
3272.23 1858
3272.76 1861
3273.30 1747
3273.84 1807
3274.38 1757
3274.92 1796
3275.46 1824
3276.00 1865
3276.54 1824
3277.08 1848
3277.62 1840
3278.16 1811
3278.70 1851
3279.24 1821
3279.78 1917
3280.32 1820
3280.86 1800
3281.41 1915
3281.95 1895
3282.49 1870
3283.03 1792
3283.57 1767
3284.11 1749
3284.65 1746
3285.19 1791
3285.73 1798
3286.27 1850
3286.81 1824
3287.35 1812
3287.89 1857
3288.43 1829
3288.97 1831
3289.52 1877
3290.06 1816
3290.60 1774
3291.14 1852
3291.68 1984
3292.22 2118
3292.76 2178
3293.30 2254
3293.85 2268
3294.39 2383
3294.93 2445
3295.47 2493
3296.01 2544
3296.55 2543
3297.09 2573
3297.64 2589
3298.18 2521
3298.72 2466
3299.26 2374
3299.80 2306
3300.34 2281
3300.89 2192
3301.43 2166
3301.97 2231
3302.51 2173
3303.06 2086
3303.60 2105
3304.14 2108
3304.68 2034
3305.22 1985
3305.77 2018
3306.31 2107
3306.85 2047
3307.39 2135
3307.94 2072
3308.48 2069
3309.02 2146
3309.56 2226
3310.11 2239
3310.65 2276
3311.19 2235
3311.74 2217
3312.28 2171
3312.82 2137
3313.36 2139
3313.91 2107
3314.45 2096
3314.99 2212
3315.54 2307
3316.08 2379
3316.62 2436
3317.17 2545
3317.71 2584
3318.25 2723
3318.80 2821
3319.34 2980
3319.88 2955
3320.43 2899
3320.97 2915
3321.51 2830
3322.06 2789
3322.60 2712
3323.14 2608
3323.69 2498
3324.23 2385
3324.78 2410
3325.32 2402
3325.86 2381
3326.41 2336
3326.95 2254
3327.50 2216
3328.04 2191
3328.59 2173
3329.13 2172
3329.67 2210
3330.22 2301
3330.76 2309
3331.31 2531
3331.85 2926
3332.40 3487
3332.94 4240
3333.49 4918
3334.03 5816
3334.57 6753
3335.12 7552
3335.66 8048
3336.21 8354
3336.75 8242
3337.30 7782
3337.84 7272
3338.39 6681
3338.93 5985
3339.48 5279
3340.02 4571
3340.57 3989
3341.11 3441
3341.66 2924
3342.20 2650
3342.75 2354
3343.30 2168
3343.84 2019
3344.39 2031
3344.93 2085
3345.48 1953
3346.02 1894
3346.57 1878
3347.11 1864
3347.66 1846
3348.21 1888
3348.75 1895
3349.30 1861
3349.84 1879
3350.39 1895
3350.94 1862
3351.48 1763
3352.03 1783
3352.57 1851
3353.12 1871
3353.67 1825
3354.21 1782
3354.76 1740
3355.31 1804
3355.85 1791
3356.40 1756
3356.95 1813
3357.49 1692
3358.04 1690
3358.59 1729
3359.13 1683
3359.68 1584
3360.23 1598
3360.77 1607
3361.32 1671
3361.87 1583
3362.41 1633
3362.96 1619
3363.51 1666
3364.05 1685
3364.60 1632
3365.15 1640
3365.70 1649
3366.24 1663
3366.79 1567
3367.34 1587
3367.89 1604
3368.43 1600
3368.98 1627
3369.53 1627
3370.08 1690
3370.62 1698
3371.17 1688
3371.72 1826
3372.27 1822
3372.81 1878
3373.36 1938
3373.91 1929
3374.46 1927
3375.01 1949
3375.55 1861
3376.10 1826
3376.65 1806
3377.20 1810
3377.75 1712
3378.30 1691
3378.84 1605
3379.39 1571
3379.94 1501
3380.49 1520
3381.04 1478
3381.59 1544
3382.13 1485
3382.68 1553
3383.23 1525
3383.78 1444
3384.33 1465
3384.88 1423
3385.43 1437
3385.98 1472
3386.52 1523
3387.07 1503
3387.62 1488
3388.17 1464
3388.72 1460
3389.27 1480
3389.82 1442
3390.37 1471
3390.92 1493
3391.47 1495
3392.02 1474
3392.57 1470
3393.12 1391
3393.66 1490
3394.21 1486
3394.76 1513
3395.31 1495
3395.86 1536
3396.41 1490
3396.96 1536
3397.51 1551
3398.06 1591
3398.61 1490
3399.16 1537
3399.71 1505
3400.26 1518
3400.81 1543
3401.36 1515
3401.91 1517
3402.46 1463
3403.01 1424
3403.56 1468
3404.11 1435
3404.66 1449
3405.21 1447
3405.77 1484
3406.32 1428
3406.87 1384
3407.42 1381
3407.97 1433
3408.52 1403
3409.07 1449
3409.62 1452
3410.17 1454
3410.72 1421
3411.27 1528
3411.82 1527
3412.37 1572
3412.93 1492
3413.48 1541
3414.03 1571
3414.58 1515
3415.13 1532
3415.68 1571
3416.23 1540
3416.78 1563
3417.34 1663
3417.89 1754
3418.44 1751
3418.99 1720
3419.54 1718
3420.09 1666
3420.65 1616
3421.20 1644
3421.75 1640
3422.30 1602
3422.85 1599
3423.40 1638
3423.96 1669
3424.51 1726
3425.06 1640
3425.61 1623
3426.17 1622
3426.72 1552
3427.27 1565
3427.82 1554
3428.37 1456
3428.93 1457
3429.48 1497
3430.03 1489
3430.58 1504
3431.14 1386
3431.69 1436
3432.24 1464
3432.79 1442
3433.35 1451
3433.90 1471
3434.45 1457
3435.01 1470
3435.56 1417
3436.11 1524
3436.66 1496
3437.22 1482
3437.77 1484
3438.32 1499
3438.88 1634
3439.43 1585
3439.98 1592
3440.54 1560
3441.09 1560
3441.64 1547
3442.20 1474
3442.75 1484
3443.30 1463
3443.86 1390
3444.41 1420
3444.96 1460
3445.52 1488
3446.07 1365
3446.63 1385
3447.18 1433
3447.73 1431
3448.29 1430
3448.84 1427
3449.40 1352
3449.95 1333
3450.50 1312
3451.06 1389
3451.61 1362
3452.17 1327
3452.72 1417
3453.27 1390
3453.83 1397
3454.38 1379
3454.94 1373
3455.49 1411
3456.05 1375
3456.60 1361
3457.16 1444
3457.71 1404
3458.27 1508
3458.82 1467
3459.38 1414
3459.93 1421
3460.49 1497
3461.04 1469
3461.60 1480
3462.15 1487
3462.71 1464
3463.26 1465
3463.82 1478
3464.37 1485
3464.93 1433
3465.48 1537
3466.04 1593
3466.59 1628
3467.15 1556
3467.70 1603
3468.26 1612
3468.81 1583
3469.37 1660
3469.93 1740
3470.48 1695
3471.04 1651
3471.59 1791
3472.15 1782
3472.70 1710
3473.26 1772
3473.82 1658
3474.37 1693
3474.93 1645
3475.48 1630
3476.04 1653
3476.60 1714
3477.15 1682
3477.71 1772
3478.27 1714
3478.82 1859
3479.38 1868
3479.93 1788
3480.49 1884
3481.05 1907
3481.60 2003
3482.16 1945
3482.72 1926
3483.27 1995
3483.83 2030
3484.39 2043
3484.95 1986
3485.50 2022
3486.06 2069
3486.62 2034
3487.17 2013
3487.73 2192
3488.29 2405
3488.84 2671
3489.40 3117
3489.96 3682
3490.52 4303
3491.07 4836
3491.63 5303
3492.19 5740
3492.75 5897
3493.30 5508
3493.86 5292
3494.42 4965
3494.98 4397
3495.53 3945
3496.09 3439
3496.65 3021
3497.21 2806
3497.77 2629
3498.32 2534
3498.88 2479
3499.44 2389
3500.00 2454
3500.56 2570
3501.11 2698
3501.67 2793
3502.23 2909
3502.79 3135
3503.35 3473
3503.91 3729
3504.46 3829
3505.02 4110
3505.58 4127
3506.14 4004
3506.70 3834
3507.26 3619
3507.81 3294
3508.37 3019
3508.93 2982
3509.49 2713
3510.05 2408
3510.61 2290
3511.17 2264
3511.73 2165
3512.29 2034
3512.85 1903
3513.40 1836
3513.96 1783
3514.52 1697
3515.08 1686
3515.64 1621
3516.20 1682
3516.76 1627
3517.32 1603
3517.88 1583
3518.44 1576
3519.00 1564
3519.56 1610
3520.12 1642
3520.68 1641
3521.24 1671
3521.80 1658
3522.36 1566
3522.92 1653
3523.48 1756
3524.04 1656
3524.60 1689
3525.16 1716
3525.72 1759
3526.28 1611
3526.84 1624
3527.40 1599
3527.96 1607
3528.52 1628
3529.08 1686
3529.64 1579
3530.20 1638
3530.76 1722
3531.32 1692
3531.88 1706
3532.44 1759
3533.00 1718
3533.56 1756
3534.12 1795
3534.68 1791
3535.25 1789
3535.81 1757
3536.37 1824
3536.93 1702
3537.49 1682
3538.05 1678
3538.61 1629
3539.17 1562
3539.73 1587
3540.30 1539
3540.86 1552
3541.42 1560
3541.98 1576
3542.54 1586
3543.10 1595
3543.66 1606
3544.23 1646
3544.79 1667
3545.35 1630
3545.91 1642
3546.47 1585
3547.03 1582
3547.60 1595
3548.16 1556
3548.72 1496
3549.28 1466
3549.84 1459
3550.41 1484
3550.97 1538
3551.53 1484
3552.09 1515
3552.65 1548
3553.22 1437
3553.78 1429
3554.34 1493
3554.90 1465
3555.47 1377
3556.03 1429
3556.59 1399
3557.15 1421
3557.72 1443
3558.28 1405
3558.84 1514
3559.41 1494
3559.97 1499
3560.53 1518
3561.09 1430
3561.66 1446
3562.22 1422
3562.78 1436
3563.35 1425
3563.91 1482
3564.47 1535
3565.04 1518
3565.60 1564
3566.16 1568
3566.73 1508
3567.29 1536
3567.85 1531
3568.42 1489
3568.98 1447
3569.54 1451
3570.11 1452
3570.67 1478
3571.23 1460
3571.80 1423
3572.36 1393
3572.93 1488
3573.49 1597
3574.05 1675
3574.62 1834
3575.18 1867
3575.75 1958
3576.31 2118
3576.87 2110
3577.44 2169
3578.00 2300
3578.57 2230
3579.13 2186
3579.70 2023
3580.26 1984
3580.82 1901
3581.39 1775
3581.95 1694
3582.52 1588
3583.08 1612
3583.65 1487
3584.21 1478
3584.78 1370
3585.34 1391
3585.91 1353
3586.47 1328
3587.04 1362
3587.60 1394
3588.17 1333
3588.73 1295
3589.30 1378
3589.86 1358
3590.43 1329
3590.99 1314
3591.56 1361
3592.12 1335
3592.69 1320
3593.25 1373
3593.82 1420
3594.39 1342
3594.95 1375
3595.52 1482
3596.08 1505
3596.65 1426
3597.21 1425
3597.78 1427
3598.35 1449
3598.91 1507
3599.48 1502
3600.04 1465
3600.61 1482
3601.18 1416
3601.74 1366
3602.31 1376
3602.87 1455
3603.44 1501
3604.01 1474
3604.57 1437
3605.14 1401
3605.71 1403
3606.27 1394
3606.84 1396
3607.41 1460
3607.97 1414
3608.54 1334
3609.11 1341
3609.67 1314
3610.24 1313
3610.81 1267
3611.37 1292
3611.94 1360
3612.51 1311
3613.07 1360
3613.64 1455
3614.21 1499
3614.78 1593
3615.34 1647
3615.91 1861
3616.48 2031
3617.04 2140
3617.61 2185
3618.18 2396
3618.75 2387
3619.31 2396
3619.88 2271
3620.45 2086
3621.02 2029
3621.58 1891
3622.15 1758
3622.72 1637
3623.29 1617
3623.86 1479
3624.42 1386
3624.99 1361
3625.56 1380
3626.13 1324
3626.70 1312
3627.26 1276
3627.83 1318
3628.40 1320
3628.97 1288
3629.54 1319
3630.11 1335
3630.67 1389
3631.24 1307
3631.81 1403
3632.38 1393
3632.95 1366
3633.52 1314
3634.08 1331
3634.65 1334
3635.22 1345
3635.79 1316
3636.36 1362
3636.93 1320
3637.50 1308
3638.07 1389
3638.64 1348
3639.20 1349
3639.77 1500
3640.34 1474
3640.91 1479
3641.48 1429
3642.05 1479
3642.62 1429
3643.19 1421
3643.76 1420
3644.33 1506
3644.90 1436
3645.47 1445
3646.04 1474
3646.61 1404
3647.18 1388
3647.75 1370
3648.32 1379
3648.89 1431
3649.46 1441
3650.03 1483
3650.60 1425
3651.17 1489
3651.74 1558
3652.31 1594
3652.88 1663
3653.45 1509
3654.02 1561
3654.59 1509
3655.16 1598
3655.73 1599
3656.30 1570
3656.87 1527
3657.44 1531
3658.01 1541
3658.58 1542
3659.15 1510
3659.72 1528
3660.29 1559
3660.86 1508
3661.43 1521
3662.00 1474
3662.58 1472
3663.15 1519
3663.72 1565
3664.29 1520
3664.86 1539
3665.43 1581
3666.00 1599
3666.57 1571
3667.14 1626
3667.72 1574
3668.29 1529
3668.86 1545
3669.43 1471
3670.00 1427
3670.57 1418
3671.14 1446
3671.72 1464
3672.29 1493
3672.86 1549
3673.43 1555
3674.00 1642
3674.57 1667
3675.15 1593
3675.72 1620
3676.29 1660
3676.86 1670
3677.43 1699
3678.01 1619
3678.58 1674
3679.15 1630
3679.72 1616
3680.30 1607
3680.87 1556
3681.44 1513
3682.01 1466
3682.58 1471
3683.16 1352
3683.73 1367
3684.30 1358
3684.88 1361
3685.45 1352
3686.02 1305
3686.59 1340
3687.17 1386
3687.74 1362
3688.31 1357
3688.88 1425
3689.46 1511
3690.03 1566
3690.60 1590
3691.18 1506
3691.75 1480
3692.32 1486
3692.90 1541
3693.47 1489
3694.04 1429
3694.62 1344
3695.19 1401
3695.76 1372
3696.34 1308
3696.91 1304
3697.48 1308
3698.06 1361
3698.63 1353
3699.21 1358
3699.78 1359
3700.35 1398
3700.93 1422
3701.50 1369
3702.08 1326
3702.65 1320
3703.22 1321
3703.80 1405
3704.37 1418
3704.95 1405
3705.52 1437
3706.09 1504
3706.67 1481
3707.24 1419
3707.82 1355
3708.39 1363
3708.97 1445
3709.54 1397
3710.12 1400
3710.69 1365
3711.26 1381
3711.84 1353
3712.41 1317
3712.99 1315
3713.56 1288
3714.14 1285
3714.71 1327
3715.29 1279
3715.86 1353
3716.44 1319
3717.01 1353
3717.59 1362
3718.16 1318
3718.74 1289
3719.32 1280
3719.89 1216
3720.47 1227
3721.04 1270
3721.62 1201
3722.19 1222
3722.77 1205
3723.34 1238
3723.92 1168
3724.49 1277
3725.07 1312
3725.65 1232
3726.22 1231
3726.80 1266
3727.37 1279
3727.95 1279
3728.53 1312
3729.10 1357
3729.68 1405
3730.25 1485
3730.83 1621
3731.41 1701
3731.98 1828
3732.56 1825
3733.14 1853
3733.71 1884
3734.29 1849
3734.87 1881
3735.44 1805
3736.02 1726
3736.60 1608
3737.17 1533
3737.75 1496
3738.33 1500
3738.90 1358
3739.48 1343
3740.06 1376
3740.63 1374
3741.21 1324
3741.79 1355
3742.36 1345
3742.94 1343
3743.52 1324
3744.10 1267
3744.67 1240
3745.25 1220
3745.83 1280
3746.40 1241
3746.98 1306
3747.56 1305
3748.14 1256
3748.71 1282
3749.29 1326
3749.87 1199
3750.45 1263
3751.03 1285
3751.60 1263
3752.18 1212
3752.76 1199
3753.34 1233
3753.92 1246
3754.49 1257
3755.07 1218
3755.65 1233
3756.23 1209
3756.81 1241
3757.38 1244
3757.96 1239
3758.54 1277
3759.12 1345
3759.70 1350
3760.28 1394
3760.85 1430
3761.43 1384
3762.01 1403
3762.59 1416
3763.17 1371
3763.75 1368
3764.33 1438
3764.91 1343
3765.48 1308
3766.06 1315
3766.64 1351
3767.22 1331
3767.80 1334
3768.38 1323
3768.96 1296
3769.54 1284
3770.12 1342
3770.70 1238
3771.28 1286
3771.85 1340
3772.43 1317
3773.01 1303
3773.59 1286
3774.17 1278
3774.75 1249
3775.33 1236
3775.91 1267
3776.49 1285
3777.07 1240
3777.65 1257
3778.23 1247
3778.81 1221
3779.39 1237
3779.97 1264
3780.55 1268
3781.13 1234
3781.71 1179
3782.29 1200
3782.87 1185
3783.45 1247
3784.03 1218
3784.61 1261
3785.19 1239
3785.77 1249
3786.35 1246
3786.93 1310
3787.51 1272
3788.10 1264
3788.68 1261
3789.26 1251
3789.84 1312
3790.42 1305
3791.00 1257
3791.58 1238
3792.16 1298
3792.74 1277
3793.32 1274
3793.90 1286
3794.48 1323
3795.07 1309
3795.65 1361
3796.23 1353
3796.81 1267
3797.39 1328
3797.97 1266
3798.55 1269
3799.14 1345
3799.72 1334
3800.30 1439
3800.88 1452
3801.46 1447
3802.04 1478
3802.62 1441
3803.21 1433
3803.79 1453
3804.37 1442
3804.95 1531
3805.53 1510
3806.12 1554
3806.70 1608
3807.28 1680
3807.86 1728
3808.44 1722
3809.03 1770
3809.61 1770
3810.19 1860
3810.77 1676
3811.36 1702
3811.94 1664
3812.52 1644
3813.10 1582
3813.69 1528
3814.27 1507
3814.85 1569
3815.43 1625
3816.02 1545
3816.60 1567
3817.18 1539
3817.77 1424
3818.35 1483
3818.93 1485
3819.51 1500
3820.10 1411
3820.68 1405
3821.26 1412
3821.85 1471
3822.43 1498
3823.01 1527
3823.60 1517
3824.18 1476
3824.76 1430
3825.35 1397
3825.93 1434
3826.51 1405
3827.10 1345
3827.68 1411
3828.27 1356
3828.85 1345
3829.43 1294
3830.02 1361
3830.60 1325
3831.18 1343
3831.77 1336
3832.35 1328
3832.94 1312
3833.52 1312
3834.10 1331
3834.69 1336
3835.27 1406
3835.86 1404
3836.44 1439
3837.03 1419
3837.61 1350
3838.19 1370
3838.78 1315
3839.36 1321
3839.95 1348
3840.53 1323
3841.12 1288
3841.70 1276
3842.29 1332
3842.87 1297
3843.46 1283
3844.04 1323
3844.63 1435
3845.21 1475
3845.80 1394
3846.38 1387
3846.97 1448
3847.55 1492
3848.14 1365
3848.72 1300
3849.31 1375
3849.89 1377
3850.48 1306
3851.06 1341
3851.65 1329
3852.23 1325
3852.82 1299
3853.41 1398
3853.99 1341
3854.58 1345
3855.16 1394
3855.75 1402
3856.33 1401
3856.92 1403
3857.51 1524
3858.09 1673
3858.68 1813
3859.26 1956
3859.85 2139
3860.44 2223
3861.02 2359
3861.61 2459
3862.20 2471
3862.78 2430
3863.37 2323
3863.95 2316
3864.54 2161
3865.13 1949
3865.71 1915
3866.30 1809
3866.89 1626
3867.47 1520
3868.06 1475
3868.65 1404
3869.23 1426
3869.82 1358
3870.41 1314
3870.99 1342
3871.58 1340
3872.17 1389
3872.76 1316
3873.34 1334
3873.93 1383
3874.52 1365
3875.10 1395
3875.69 1390
3876.28 1356
3876.87 1275
3877.45 1283
3878.04 1341
3878.63 1331
3879.22 1244
3879.80 1196
3880.39 1236
3880.98 1177
3881.57 1197
3882.15 1180
3882.74 1144
3883.33 1189
3883.92 1173
3884.51 1140
3885.09 1145
3885.68 1210
3886.27 1222
3886.86 1194
3887.45 1245
3888.04 1301
3888.62 1264
3889.21 1341
3889.80 1350
3890.39 1357
3890.98 1393
3891.57 1378
3892.15 1398
3892.74 1420
3893.33 1348
3893.92 1413
3894.51 1429
3895.10 1375
3895.69 1350
3896.28 1340
3896.86 1345
3897.45 1322
3898.04 1325
3898.63 1333
3899.22 1259
3899.81 1298
3900.40 1320
3900.99 1311
3901.58 1323
3902.17 1309
3902.76 1251
3903.34 1206
3903.93 1153
3904.52 1197
3905.11 1251
3905.70 1238
3906.29 1261
3906.88 1173
3907.47 1210
3908.06 1210
3908.65 1163
3909.24 1165
3909.83 1144
3910.42 1164
3911.01 1162
3911.60 1110
3912.19 1102
3912.78 1096
3913.37 1165
3913.96 1127
3914.55 1114
3915.14 1159
3915.73 1188
3916.32 1157
3916.91 1170
3917.50 1131
3918.09 1170
3918.68 1214
3919.28 1139
3919.87 1152
3920.46 1149
3921.05 1153
3921.64 1133
3922.23 1130
3922.82 1167
3923.41 1190
3924.00 1151
3924.59 1153
3925.18 1048
3925.77 1037
3926.37 1099
3926.96 1131
3927.55 1073
3928.14 1098
3928.73 1145
3929.32 1057
3929.91 1065
3930.51 1088
3931.10 1095
3931.69 1099
3932.28 1095
3932.87 1025
3933.46 1061
3934.05 1020
3934.65 1049
3935.24 1092
3935.83 1114
3936.42 1103
3937.01 1087
3937.61 1120
3938.20 1218
3938.79 1148
3939.38 1080
3939.97 1133
3940.57 1210
3941.16 1201
3941.75 1201
3942.34 1170
3942.94 1151
3943.53 1229
3944.12 1213
3944.71 1168
3945.31 1118
3945.90 1159
3946.49 1163
3947.08 1113
3947.68 1150
3948.27 1106
3948.86 1151
3949.45 1135
3950.05 1094
3950.64 1121
3951.23 1066
3951.83 1100
3952.42 1116
3953.01 1081
3953.61 1101
3954.20 1121
3954.79 1138
3955.39 1101
3955.98 1096
3956.57 1172
3957.17 1175
3957.76 1195
3958.35 1188
3958.95 1159
3959.54 1223
3960.13 1185
3960.73 1141
3961.32 1174
3961.92 1201
3962.51 1223
3963.10 1294
3963.70 1257
3964.29 1297
3964.88 1301
3965.48 1382
3966.07 1377
3966.67 1418
3967.26 1396
3967.86 1387
3968.45 1362
3969.04 1362
3969.64 1329
3970.23 1338
3970.83 1369
3971.42 1281
3972.02 1181
3972.61 1080
3973.21 1167
3973.80 1229
3974.40 1236
3974.99 1237
3975.58 1255
3976.18 1327
3976.77 1310
3977.37 1386
3977.96 1406
3978.56 1459
3979.15 1379
3979.75 1337
3980.35 1332
3980.94 1249
3981.54 1236
3982.13 1247
3982.73 1171
3983.32 1236
3983.92 1235
3984.51 1258
3985.11 1217
3985.70 1238
3986.30 1248
3986.90 1248
3987.49 1270
3988.09 1249
3988.68 1270
3989.28 1241
3989.87 1226
3990.47 1230
3991.07 1164
3991.66 1206
3992.26 1212
3992.85 1198
3993.45 1181
3994.05 1218
3994.64 1246
3995.24 1299
3995.84 1320
3996.43 1312
3997.03 1250
3997.62 1256
3998.22 1291
3998.82 1301
3999.41 1239
4000.01 1222
4000.61 1255
4001.20 1261
4001.80 1233
4002.40 1217
4003.00 1231
4003.59 1171
4004.19 1249
4004.79 1200
4005.38 1170
4005.98 1197
4006.58 1260
4007.17 1250
4007.77 1181
4008.37 1217
4008.97 1278
4009.56 1205
4010.16 1135
4010.76 1184
4011.36 1132
4011.95 1179
4012.55 1183
4013.15 1159
4013.75 1199
4014.34 1219
4014.94 1220
4015.54 1281
4016.14 1323
4016.74 1220
4017.33 1224
4017.93 1264
4018.53 1278
4019.13 1323
4019.73 1269
4020.32 1231
4020.92 1197
4021.52 1240
4022.12 1141
4022.72 1139
4023.32 1183
4023.91 1158
4024.51 1187
4025.11 1164
4025.71 1083
4026.31 1176
4026.91 1132
4027.51 1188
4028.10 1187
4028.70 1175
4029.30 1228
4029.90 1183
4030.50 1203
4031.10 1227
4031.70 1209
4032.30 1225
4032.90 1223
4033.49 1225
4034.09 1240
4034.69 1218
4035.29 1201
4035.89 1240
4036.49 1234
4037.09 1180
4037.69 1112
4038.29 1097
4038.89 1033
4039.49 1040
4040.09 1074
4040.69 1109
4041.29 1061
4041.89 1116
4042.49 1080
4043.09 1080
4043.69 1105
4044.29 1110
4044.89 1100
4045.49 1125
4046.09 1130
4046.69 1110
4047.29 1130
4047.89 1091
4048.49 1110
4049.09 1217
4049.69 1164
4050.29 1189
4050.89 1207
4051.49 1204
4052.09 1187
4052.69 1239
4053.29 1194
4053.89 1144
4054.49 1190
4055.09 1185
4055.69 1108
4056.30 1118
4056.90 1103
4057.50 1145
4058.10 1118
4058.70 1202
4059.30 1101
4059.90 1072
4060.50 1100
4061.10 1086
4061.71 1130
4062.31 1205
4062.91 1206
4063.51 1251
4064.11 1248
4064.71 1312
4065.31 1367
4065.92 1379
4066.52 1376
4067.12 1318
4067.72 1252
4068.32 1304
4068.92 1260
4069.53 1197
4070.13 1116
4070.73 1118
4071.33 1063
4071.93 1055
4072.54 1080
4073.14 1059
4073.74 1103
4074.34 1104
4074.94 1053
4075.55 1037
4076.15 995
4076.75 1066
4077.35 1014
4077.96 1022
4078.56 1005
4079.16 981
4079.76 1005
4080.37 979
4080.97 1001
4081.57 1026
4082.17 1002
4082.78 1068
4083.38 1047
4083.98 1050
4084.59 1042
4085.19 1027
4085.79 1027
4086.39 1052
4087.00 998
4087.60 1049
4088.20 1068
4088.81 1046
4089.41 1065
4090.01 997
4090.62 1042
4091.22 1136
4091.82 1098
4092.43 1146
4093.03 1066
4093.63 988
4094.24 1004
4094.84 1039
4095.45 1079
4096.05 1072
4096.65 1032
4097.26 1100
4097.86 1115
4098.47 1059
4099.07 1028
4099.67 1005
4100.28 1068
4100.88 1040
4101.49 1097
4102.09 1046
4102.69 1048
4103.30 1013
4103.90 1050
4104.51 980
4105.11 1026
4105.72 1043
4106.32 1050
4106.93 1048
4107.53 1041
4108.13 1051
4108.74 1030
4109.34 1031
4109.95 1036
4110.55 1033
4111.16 1019
4111.76 1035
4112.37 1035
4112.97 1026
4113.58 1044
4114.18 999
4114.79 973
4115.39 1022
4116.00 996
4116.60 1030
4117.21 1050
4117.82 1114
4118.42 1097
4119.03 1049
4119.63 997
4120.24 992
4120.84 1032
4121.45 1019
4122.05 1036
4122.66 1035
4123.27 1037
4123.87 1107
4124.48 1085
4125.08 1056
4125.69 1091
4126.30 1054
4126.90 1027
4127.51 1037
4128.11 1007
4128.72 1054
4129.33 1076
4129.93 1054
4130.54 1084
4131.15 1057
4131.75 1084
4132.36 1134
4132.96 1162
4133.57 1153
4134.18 1150
4134.78 1178
4135.39 1189
4136.00 1259
4136.60 1204
4137.21 1175
4137.82 1206
4138.43 1198
4139.03 1183
4139.64 1226
4140.25 1184
4140.85 1180
4141.46 1239
4142.07 1268
4142.68 1263
4143.28 1273
4143.89 1265
4144.50 1346
4145.10 1215
4145.71 1255
4146.32 1223
4146.93 1142
4147.53 1110
4148.14 1148
4148.75 1112
4149.36 1073
4149.97 1098
4150.57 1054
4151.18 1073
4151.79 1084
4152.40 1083
4153.00 1067
4153.61 1007
4154.22 995
4154.83 1027
4155.44 1022
4156.05 1000
4156.65 1014
4157.26 1049
4157.87 1082
4158.48 1043
4159.09 1082
4159.70 1100
4160.30 1067
4160.91 1085
4161.52 1019
4162.13 1071
4162.74 1098
4163.35 1130
4163.96 1100
4164.56 1113
4165.17 1155
4165.78 1161
4166.39 1100
4167.00 1148
4167.61 1165
4168.22 1247
4168.83 1181
4169.44 1153
4170.05 1303
4170.66 1276
4171.26 1271
4171.87 1311
4172.48 1319
4173.09 1285
4173.70 1223
4174.31 1312
4174.92 1241
4175.53 1223
4176.14 1234
4176.75 1235
4177.36 1174
4177.97 1196
4178.58 1164
4179.19 1103
4179.80 1101
4180.41 1140
4181.02 1173
4181.63 1108
4182.24 1119
4182.85 1099
4183.46 1102
4184.07 1100
4184.68 1145
4185.29 1162
4185.90 1087
4186.51 1146
4187.12 1150
4187.73 1141
4188.34 1106
4188.95 1038
4189.56 1055
4190.18 1096
4190.79 1074
4191.40 1111
4192.01 1102
4192.62 1136
4193.23 1139
4193.84 1098
4194.45 1146
4195.06 1138
4195.67 1178
4196.28 1116
4196.90 1164
4197.51 1124
4198.12 1083
4198.73 1122
4199.34 1127
4199.95 1135
4200.56 1173
4201.18 1130
4201.79 1115
4202.40 1102
4203.01 1133
4203.62 1058
4204.23 1094
4204.85 1134
4205.46 1104
4206.07 1102
4206.68 1143
4207.29 1149
4207.90 1167
4208.52 1174
4209.13 1166
4209.74 1167
4210.35 1186
4210.97 1212
4211.58 1182
4212.19 1105
4212.80 1185
4213.41 1187
4214.03 1219
4214.64 1159
4215.25 1204
4215.86 1218
4216.48 1228
4217.09 1292
4217.70 1396
4218.32 1323
4218.93 1404
4219.54 1442
4220.15 1459
4220.77 1481
4221.38 1491
4221.99 1501
4222.61 1504
4223.22 1486
4223.83 1448
4224.44 1439
4225.06 1509
4225.67 1569
4226.28 1613
4226.90 1692
4227.51 1695
4228.13 1814
4228.74 1833
4229.35 1706
4229.97 1698
4230.58 1606
4231.19 1537
4231.81 1520
4232.42 1439
4233.03 1342
4233.65 1329
4234.26 1369
4234.88 1362
4235.49 1379
4236.10 1327
4236.72 1306
4237.33 1348
4237.95 1292
4238.56 1322
4239.17 1328
4239.79 1282
4240.40 1262
4241.02 1327
4241.63 1314
4242.25 1360
4242.86 1283
4243.48 1322
4244.09 1333
4244.71 1306
4245.32 1262
4245.93 1253
4246.55 1271
4247.16 1282
4247.78 1288
4248.39 1235
4249.01 1194
4249.62 1190
4250.24 1188
4250.85 1214
4251.47 1212
4252.08 1250
4252.70 1220
4253.32 1174
4253.93 1220
4254.55 1271
4255.16 1253
4255.78 1245
4256.39 1261
4257.01 1243
4257.62 1211
4258.24 1272
4258.85 1248
4259.47 1238
4260.09 1237
4260.70 1281
4261.32 1335
4261.93 1430
4262.55 1473
4263.17 1541
4263.78 1547
4264.40 1459
4265.01 1406
4265.63 1371
4266.25 1314
4266.86 1361
4267.48 1322
4268.10 1330
4268.71 1335
4269.33 1231
4269.94 1218
4270.56 1239
4271.18 1210
4271.79 1223
4272.41 1263
4273.03 1244
4273.64 1213
4274.26 1258
4274.88 1285
4275.49 1337
4276.11 1418
4276.73 1465
4277.35 1488
4277.96 1530
4278.58 1459
4279.20 1406
4279.81 1323
4280.43 1331
4281.05 1201
4281.67 1183
4282.28 1155
4282.90 1207
4283.52 1123
4284.14 1143
4284.75 1089
4285.37 1090
4285.99 1105
4286.61 1010
4287.22 1090
4287.84 1076
4288.46 1045
4289.08 1017
4289.70 1105
4290.31 1050
4290.93 1077
4291.55 1078
4292.17 1053
4292.79 1069
4293.40 1074
4294.02 1058
4294.64 1082
4295.26 1057
4295.88 1071
4296.50 1082
4297.11 1109
4297.73 1056
4298.35 1076
4298.97 1115
4299.59 1054
4300.21 1109
4300.83 1080
4301.44 1129
4302.06 1179
4302.68 1100
4303.30 1114
4303.92 1121
4304.54 1138
4305.16 1157
4305.78 1116
4306.40 1103
4307.02 1090
4307.63 1111
4308.25 1157
4308.87 1072
4309.49 1095
4310.11 1124
4310.73 1179
4311.35 1150
4311.97 1180
4312.59 1160
4313.21 1118
4313.83 1106
4314.45 1100
4315.07 1159
4315.69 1071
4316.31 1067
4316.93 1106
4317.55 1113
4318.17 1136
4318.79 1105
4319.41 1105
4320.03 1136
4320.65 1105
4321.27 1201
4321.89 1138
4322.51 1151
4323.13 1147
4323.75 1219
4324.37 1177
4324.99 1214
4325.61 1250
4326.23 1271
4326.85 1265
4327.47 1286
4328.09 1285
4328.71 1344
4329.33 1425
4329.96 1502
4330.58 1518
4331.20 1625
4331.82 1750
4332.44 1844
4333.06 1879
4333.68 1913
4334.30 1799
4334.92 1815
4335.54 1849
4336.17 1888
4336.79 1848
4337.41 1812
4338.03 1799
4338.65 1825
4339.27 1727
4339.89 1726
4340.52 1705
4341.14 1603
4341.76 1594
4342.38 1593
4343.00 1618
4343.62 1707
4344.25 1844
4344.87 1915
4345.49 2013
4346.11 2194
4346.73 2282
4347.36 2325
4347.98 2295
4348.60 2354
4349.22 2078
4349.84 2001
4350.47 1931
4351.09 1865
4351.71 1778
4352.33 1676
4352.96 1611
4353.58 1569
4354.20 1509
4354.82 1427
4355.45 1398
4356.07 1402
4356.69 1375
4357.31 1368
4357.94 1293
4358.56 1259
4359.18 1294
4359.81 1321
4360.43 1271
4361.05 1285
4361.68 1300
4362.30 1309
4362.92 1296
4363.55 1247
4364.17 1244
4364.79 1264
4365.42 1252
4366.04 1270
4366.66 1243
4367.29 1179
4367.91 1176
4368.53 1176
4369.16 1157
4369.78 1168
4370.40 1136
4371.03 1079
4371.65 1087
4372.27 1122
4372.90 1115
4373.52 1127
4374.15 1123
4374.77 1171
4375.39 1197
4376.02 1201
4376.64 1171
4377.27 1123
4377.89 1133
4378.52 1171
4379.14 1149
4379.76 1198
4380.39 1162
4381.01 1235
4381.64 1203
4382.26 1209
4382.89 1286
4383.51 1279
4384.14 1180
4384.76 1165
4385.39 1216
4386.01 1236
4386.64 1242
4387.26 1227
4387.89 1194
4388.51 1142
4389.14 1177
4389.76 1203
4390.39 1219
4391.01 1224
4391.64 1267
4392.26 1206
4392.89 1159
4393.51 1211
4394.14 1188
4394.76 1171
4395.39 1164
4396.01 1112
4396.64 1163
4397.26 1104
4397.89 1102
4398.52 1042
4399.14 1031
4399.77 1053
4400.39 1094
4401.02 1100
4401.65 1103
4402.27 1057
4402.90 1042
4403.52 1097
4404.15 1062
4404.78 1109
4405.40 1071
4406.03 1077
4406.65 1036
4407.28 1060
4407.91 1078
4408.53 1132
4409.16 1099
4409.79 1094
4410.41 1116
4411.04 1062
4411.67 1051
4412.29 1097
4412.92 1078
4413.55 1042
4414.17 1105
4414.80 1034
4415.43 1038
4416.05 1064
4416.68 1032
4417.31 995
4417.94 1060
4418.56 1057
4419.19 1047
4419.82 1034
4420.44 1014
4421.07 1044
4421.70 1084
4422.33 1099
4422.95 1061
4423.58 999
4424.21 1021
4424.84 972
4425.46 927
4426.09 944
4426.72 963
4427.35 970
4427.97 943
4428.60 984
4429.23 1013
4429.86 971
4430.49 984
4431.11 1007
4431.74 1030
4432.37 997
4433.00 984
4433.63 1042
4434.26 1009
4434.88 1015
4435.51 1006
4436.14 975
4436.77 967
4437.40 991
4438.03 1018
4438.65 1006
4439.28 1002
4439.91 1022
4440.54 1048
4441.17 971
4441.80 984
4442.43 1001
4443.06 963
4443.68 983
4444.31 1064
4444.94 1084
4445.57 1071
4446.20 1082
4446.83 1131
4447.46 1142
4448.09 1046
4448.72 1088
4449.35 1129
4449.98 1045
4450.61 1031
4451.24 1010
4451.86 1020
4452.49 1075
4453.12 1067
4453.75 1053
4454.38 1066
4455.01 1110
4455.64 1109
4456.27 1144
4456.90 1165
4457.53 1164
4458.16 1185
4458.79 1081
4459.42 1039
4460.05 1015
4460.68 1041
4461.31 1015
4461.94 1033
4462.57 972
4463.20 994
4463.83 994
4464.46 897
4465.09 941
4465.72 997
4466.36 946
4466.99 955
4467.62 944
4468.25 982
4468.88 983
4469.51 991
4470.14 943
4470.77 1060
4471.40 1013
4472.03 979
4472.66 936
4473.29 945
4473.93 953
4474.56 992
4475.19 959
4475.82 928
4476.45 932
4477.08 964
4477.71 941
4478.34 970
4478.98 993
4479.61 951
4480.24 983
4480.87 1003
4481.50 987
4482.13 1003
4482.76 1014
4483.40 1014
4484.03 1057
4484.66 1037
4485.29 1087
4485.92 1099
4486.56 1065
4487.19 1022
4487.82 1034
4488.45 1038
4489.08 1006
4489.72 1041
4490.35 1062
4490.98 1048
4491.61 1050
4492.25 1039
4492.88 1037
4493.51 1025
4494.14 1012
4494.78 1059
4495.41 1065
4496.04 1023
4496.67 1000
4497.31 1076
4497.94 1105
4498.57 1108
4499.20 1161
4499.84 1252
4500.47 1241
4501.10 1326
4501.74 1346
4502.37 1347
4503.00 1451
4503.64 1440
4504.27 1353
4504.90 1338
4505.53 1348
4506.17 1270
4506.80 1253
4507.43 1209
4508.07 1177
4508.70 1115
4509.34 1203
4509.97 1220
4510.60 1118
4511.24 1121
4511.87 1131
4512.50 1082
4513.14 1069
4513.77 1102
4514.41 1079
4515.04 1050
4515.67 1100
4516.31 1055
4516.94 983
4517.58 971
4518.21 1069
4518.84 1082
4519.48 1066
4520.11 1071
4520.75 1056
4521.38 1063
4522.02 1053
4522.65 1069
4523.28 1059
4523.92 1084
4524.55 1115
4525.19 1162
4525.82 1168
4526.46 1162
4527.09 1216
4527.73 1294
4528.36 1454
4529.00 1563
4529.63 1696
4530.27 1841
4530.90 1907
4531.54 2016
4532.17 2051
4532.81 2013
4533.44 1939
4534.08 1845
4534.71 1700
4535.35 1507
4535.99 1417
4536.62 1300
4537.26 1229
4537.89 1166
4538.53 1070
4539.16 1030
4539.80 1003
4540.43 1022
4541.07 1056
4541.71 1050
4542.34 1031
4542.98 1016
4543.61 1040
4544.25 982
4544.89 967
4545.52 1080
4546.16 1024
4546.79 1017
4547.43 1032
4548.07 1037
4548.70 1014
4549.34 1045
4549.98 1046
4550.61 1053
4551.25 1048
4551.89 1023
4552.52 1022
4553.16 1016
4553.80 1056
4554.43 1033
4555.07 1019
4555.71 1049
4556.34 1028
4556.98 972
4557.62 986
4558.25 990
4558.89 996
4559.53 971
4560.16 1008
4560.80 1038
4561.44 1015
4562.08 1017
4562.71 1015
4563.35 1019
4563.99 1048
4564.63 1032
4565.26 1030
4565.90 1054
4566.54 1076
4567.18 1099
4567.81 1103
4568.45 1151
4569.09 1119
4569.73 1119
4570.36 1110
4571.00 1114
4571.64 1100
4572.28 1080
4572.92 1061
4573.55 1100
4574.19 1066
4574.83 1043
4575.47 1049
4576.11 1004
4576.75 1050
4577.38 1022
4578.02 982
4578.66 1020
4579.30 1020
4579.94 1037
4580.58 999
4581.21 994
4581.85 1025
4582.49 1057
4583.13 1030
4583.77 1090
4584.41 1116
4585.05 1141
4585.69 1163
4586.32 1176
4586.96 1243
4587.60 1299
4588.24 1293
4588.88 1318
4589.52 1308
4590.16 1275
4590.80 1369
4591.44 1295
4592.08 1320
4592.72 1255
4593.36 1268
4594.00 1184
4594.63 1166
4595.27 1065
4595.91 1072
4596.55 1091
4597.19 1087
4597.83 1064
4598.47 1064
4599.11 1018
4599.75 1024
4600.39 1060
4601.03 1043
4601.67 1049
4602.31 1036
4602.95 1068
4603.59 1110
4604.23 1057
4604.87 1094
4605.51 1062
4606.15 1070
4606.79 1064
4607.43 1064
4608.08 1025
4608.72 1077
4609.36 1058
4610.00 1026
4610.64 1016
4611.28 1039
4611.92 1051
4612.56 1042
4613.20 1029
4613.84 1021
4614.48 963
4615.12 986
4615.76 987
4616.41 914
4617.05 963
4617.69 956
4618.33 938
4618.97 964
4619.61 915
4620.25 903
4620.89 900
4621.54 947
4622.18 953
4622.82 961
4623.46 931
4624.10 943
4624.74 960
4625.38 922
4626.03 890
4626.67 891
4627.31 961
4627.95 909
4628.59 958
4629.24 920
4629.88 970
4630.52 1050
4631.16 1043
4631.80 1055
4632.45 1090
4633.09 1082
4633.73 953
4634.37 1017
4635.02 981
4635.66 1029
4636.30 1036
4636.94 1061
4637.58 1048
4638.23 982
4638.87 1057
4639.51 1108
4640.16 1089
4640.80 1039
4641.44 988
4642.08 986
4642.73 997
4643.37 1001
4644.01 969
4644.66 980
4645.30 939
4645.94 972
4646.58 954
4647.23 924
4647.87 921
4648.51 924
4649.16 923
4649.80 954
4650.44 1017
4651.09 992
4651.73 1023
4652.37 1041
4653.02 1041
4653.66 1005
4654.31 1021
4654.95 992
4655.59 962
4656.24 942
4656.88 945
4657.52 938
4658.17 911
4658.81 888
4659.46 882
4660.10 915
4660.75 927
4661.39 926
4662.03 939
4662.68 911
4663.32 854
4663.97 880
4664.61 873
4665.26 901
4665.90 886
4666.54 879
4667.19 822
4667.83 874
4668.48 901
4669.12 835
4669.77 858
4670.41 861
4671.06 890
4671.70 889
4672.35 850
4672.99 867
4673.64 885
4674.28 910
4674.93 890
4675.57 976
4676.22 898
4676.86 936
4677.51 907
4678.15 917
4678.80 944
4679.44 910
4680.09 947
4680.73 925
4681.38 951
4682.03 926
4682.67 889
4683.32 964
4683.96 1010
4684.61 942
4685.25 937
4685.90 936
4686.55 965
4687.19 966
4687.84 975
4688.48 934
4689.13 1028
4689.78 978
4690.42 1016
4691.07 1033
4691.72 1018
4692.36 1001
4693.01 1032
4693.65 1077
4694.30 1074
4694.95 1050
4695.59 1055
4696.24 1080
4696.89 1147
4697.53 1140
4698.18 1173
4698.83 1163
4699.47 1207
4700.12 1249
4700.77 1218
4701.41 1204
4702.06 1150
4702.71 1138
4703.36 1163
4704.00 1088
4704.65 1058
4705.30 1038
4705.94 1038
4706.59 1022
4707.24 1045
4707.89 1040
4708.53 1086
4709.18 1077
4709.83 1018
4710.48 1014
4711.12 1065
4711.77 1038
4712.42 1012
4713.07 1015
4713.71 1009
4714.36 1043
4715.01 998
4715.66 907
4716.31 927
4716.95 962
4717.60 950
4718.25 989
4718.90 1032
4719.55 923
4720.19 1071
4720.84 1040
4721.49 1015
4722.14 1038
4722.79 994
4723.44 1077
4724.08 1019
4724.73 1025
4725.38 1040
4726.03 1036
4726.68 1060
4727.33 1059
4727.98 1052
4728.63 1032
4729.27 1007
4729.92 1001
4730.57 994
4731.22 968
4731.87 954
4732.52 963
4733.17 959
4733.82 942
4734.47 947
4735.12 959
4735.77 986
4736.41 989
4737.06 981
4737.71 949
4738.36 1008
4739.01 1075
4739.66 1012
4740.31 1079
4740.96 1014
4741.61 976
4742.26 984
4742.91 994
4743.56 1010
4744.21 971
4744.86 950
4745.51 988
4746.16 950
4746.81 967
4747.46 960
4748.11 995
4748.76 986
4749.41 944
4750.06 974
4750.71 994
4751.36 1016
4752.01 1056
4752.66 1047
4753.31 1014
4753.96 1018
4754.61 1008
4755.26 1017
4755.92 1013
4756.57 1057
4757.22 959
4757.87 975
4758.52 1011
4759.17 988
4759.82 1014
4760.47 990
4761.12 1020
4761.77 1078
4762.42 1077
4763.08 1050
4763.73 1010
4764.38 1006
4765.03 1025
4765.68 962
4766.33 1033
4766.98 1053
4767.64 1005
4768.29 1007
4768.94 980
4769.59 925
4770.24 967
4770.89 1051
4771.54 979
4772.20 968
4772.85 916
4773.50 959
4774.15 1000
4774.80 985
4775.46 963
4776.11 992
4776.76 928
4777.41 995
4778.06 943
4778.72 970
4779.37 1001
4780.02 961
4780.67 943
4781.33 934
4781.98 936
4782.63 944
4783.28 915
4783.94 925
4784.59 948
4785.24 967
4785.89 999
4786.55 1026
4787.20 988
4787.85 964
4788.51 993
4789.16 1027
4789.81 1016
4790.46 1000
4791.12 984
4791.77 1029
4792.42 973
4793.08 989
4793.73 985
4794.38 974
4795.04 973
4795.69 972
4796.34 980
4797.00 959
4797.65 1037
4798.30 1001
4798.96 1026
4799.61 1074
4800.27 1049
4800.92 1152
4801.57 1142
4802.23 1084
4802.88 1106
4803.53 1073
4804.19 1082
4804.84 1073
4805.50 1087
4806.15 1056
4806.81 1025
4807.46 1065
4808.11 1058
4808.77 1026
4809.42 1013
4810.08 1007
4810.73 1044
4811.39 1063
4812.04 1057
4812.69 1060
4813.35 1005
4814.00 1051
4814.66 1027
4815.31 1076
4815.97 1127
4816.62 1113
4817.28 1098
4817.93 1107
4818.59 1111
4819.24 1182
4819.90 1196
4820.55 1197
4821.21 1233
4821.86 1233
4822.52 1262
4823.17 1350
4823.83 1297
4824.48 1255
4825.14 1247
4825.79 1245
4826.45 1285
4827.11 1308
4827.76 1282
4828.42 1243
4829.07 1211
4829.73 1225
4830.38 1209
4831.04 1193
4831.70 1245
4832.35 1205
4833.01 1278
4833.66 1296
4834.32 1301
4834.98 1339
4835.63 1405
4836.29 1310
4836.94 1349
4837.60 1353
4838.26 1371
4838.91 1444
4839.57 1411
4840.23 1375
4840.88 1397
4841.54 1440
4842.20 1433
4842.85 1433
4843.51 1450
4844.17 1393
4844.82 1388
4845.48 1407
4846.14 1451
4846.79 1526
4847.45 1535
4848.11 1622
4848.76 1760
4849.42 1803
4850.08 1838
4850.73 1882
4851.39 1869
4852.05 1840
4852.71 1797
4853.36 1624
4854.02 1580
4854.68 1570
4855.34 1576
4855.99 1559
4856.65 1606
4857.31 1711
4857.97 1719
4858.62 1729
4859.28 1729
4859.94 1768
4860.60 1680
4861.25 1661
4861.91 1598
4862.57 1573
4863.23 1540
4863.89 1446
4864.54 1516
4865.20 1513
4865.86 1486
4866.52 1477
4867.18 1439
4867.84 1467
4868.49 1382
4869.15 1304
4869.81 1345
4870.47 1352
4871.13 1368
4871.79 1366
4872.44 1318
4873.10 1317
4873.76 1337
4874.42 1311
4875.08 1273
4875.74 1247
4876.40 1301
4877.06 1316
4877.72 1424
4878.37 1425
4879.03 1458
4879.69 1419
4880.35 1412
4881.01 1381
4881.67 1332
4882.33 1277
4882.99 1232
4883.65 1242
4884.31 1283
4884.97 1205
4885.63 1322
4886.29 1247
4886.95 1254
4887.61 1272
4888.26 1228
4888.92 1256
4889.58 1307
4890.24 1283
4890.90 1274
4891.56 1325
4892.22 1284
4892.88 1266
4893.54 1300
4894.20 1266
4894.86 1223
4895.52 1200
4896.18 1161
4896.84 1210
4897.51 1240
4898.17 1222
4898.83 1280
4899.49 1297
4900.15 1307
4900.81 1248
4901.47 1291
4902.13 1236
4902.79 1169
4903.45 1149
4904.11 1156
4904.77 1170
4905.43 1129
4906.09 1046
4906.75 1083
4907.41 1130
4908.08 1220
4908.74 1121
4909.40 1078
4910.06 1045
4910.72 1097
4911.38 1044
4912.04 1085
4912.70 1008
4913.37 1037
4914.03 1034
4914.69 1013
4915.35 1037
4916.01 1024
4916.67 967
4917.33 936
4918.00 945
4918.66 980
4919.32 951
4919.98 926
4920.64 928
4921.31 936
4921.97 938
4922.63 943
4923.29 921
4923.95 934
4924.62 893
4925.28 957
4925.94 943
4926.60 922
4927.26 974
4927.93 981
4928.59 972
4929.25 925
4929.91 1009
4930.58 954
4931.24 922
4931.90 897
4932.56 928
4933.23 938
4933.89 970
4934.55 976
4935.22 943
4935.88 885
4936.54 926
4937.20 872
4937.87 914
4938.53 979
4939.19 941
4939.86 969
4940.52 949
4941.18 903
4941.85 938
4942.51 901
4943.17 916
4943.84 906
4944.50 941
4945.16 933
4945.83 907
4946.49 894
4947.15 922
4947.82 913
4948.48 931
4949.15 892
4949.81 872
4950.47 944
4951.14 880
4951.80 909
4952.47 924
4953.13 948
4953.79 918
4954.46 885
4955.12 954
4955.79 951
4956.45 919
4957.11 931
4957.78 942
4958.44 934
4959.11 959
4959.77 1003
4960.44 1063
4961.10 1071
4961.77 1115
4962.43 1101
4963.10 1157
4963.76 1202
4964.42 1165
4965.09 1157
4965.75 1121
4966.42 1115
4967.08 1100
4967.75 987
4968.41 972
4969.08 987
4969.74 920
4970.41 913
4971.08 920
4971.74 935
4972.41 973
4973.07 956
4973.74 986
4974.40 990
4975.07 1040
4975.73 1044
4976.40 1039
4977.06 997
4977.73 1026
4978.40 1004
4979.06 993
4979.73 929
4980.39 929
4981.06 901
4981.73 892
4982.39 910
4983.06 921
4983.72 905
4984.39 895
4985.06 891
4985.72 886
4986.39 890
4987.05 921
4987.72 867
4988.39 900
4989.05 874
4989.72 895
4990.39 851
4991.05 852
4991.72 883
4992.39 883
4993.05 863
4993.72 826
4994.39 826
4995.05 823
4995.72 800
4996.39 859
4997.05 881
4997.72 800
4998.39 806
4999.06 820
4999.72 839
5000.39 849
5001.06 844
5001.73 835
5002.39 849
5003.06 848
5003.73 852
5004.39 845
5005.06 840
5005.73 876
5006.40 861
5007.07 857
5007.73 874
5008.40 856
5009.07 890
5009.74 896
5010.40 876
5011.07 822
5011.74 861
5012.41 836
5013.08 811
5013.74 762
5014.41 816
5015.08 862
5015.75 833
5016.42 863
5017.09 811
5017.75 822
5018.42 860
5019.09 841
5019.76 854
5020.43 870
5021.10 833
5021.76 827
5022.43 849
5023.10 892
5023.77 888
5024.44 866
5025.11 883
5025.78 872
5026.45 880
5027.12 838
5027.78 818
5028.45 837
5029.12 838
5029.79 824
5030.46 794
5031.13 817
5031.80 825
5032.47 855
5033.14 851
5033.81 830
5034.48 846
5035.15 823
5035.82 829
5036.49 805
5037.16 805
5037.83 815
5038.50 856
5039.16 838
5039.83 829
5040.50 818
5041.17 846
5041.84 849
5042.51 862
5043.18 817
5043.85 815
5044.52 819
5045.20 846
5045.87 845
5046.54 798
5047.21 839
5047.88 821
5048.55 822
5049.22 802
5049.89 806
5050.56 824
5051.23 831
5051.90 783
5052.57 760
5053.24 795
5053.91 817
5054.58 814
5055.25 827
5055.92 804
5056.60 810
5057.27 833
5057.94 778
5058.61 856
5059.28 857
5059.95 832
5060.62 811
5061.29 857
5061.96 862
5062.64 839
5063.31 824
5063.98 820
5064.65 822
5065.32 841
5065.99 839
5066.66 801
5067.34 811
5068.01 814
5068.68 844
5069.35 836
5070.02 805
5070.70 817
5071.37 833
5072.04 852
5072.71 841
5073.38 842
5074.06 887
5074.73 856
5075.40 880
5076.07 916
5076.74 883
5077.42 896
5078.09 952
5078.76 910
5079.43 926
5080.11 914
5080.78 886
5081.45 918
5082.12 886
5082.80 873
5083.47 886
5084.14 880
5084.82 897
5085.49 890
5086.16 904
5086.83 926
5087.51 887
5088.18 912
5088.85 993
5089.53 1011
5090.20 1036
5090.87 1028
5091.55 1037
5092.22 1014
5092.89 987
5093.57 983
5094.24 928
5094.91 913
5095.59 916
5096.26 879
5096.93 863
5097.61 901
5098.28 828
5098.96 866
5099.63 892
5100.30 861
5100.98 877
5101.65 884
5102.32 929
5103.00 913
5103.67 922
5104.35 946
5105.02 915
5105.70 908
5106.37 894
5107.04 885
5107.72 908
5108.39 923
5109.07 889
5109.74 845
5110.42 881
5111.09 863
5111.77 886
5112.44 872
5113.11 879
5113.79 906
5114.46 885
5115.14 951
5115.81 993
5116.49 994
5117.16 1057
5117.84 1112
5118.51 1104
5119.19 1122
5119.86 1216
5120.54 1177
5121.21 1093
5121.89 1054
5122.57 1047
5123.24 1070
5123.92 995
5124.59 946
5125.27 907
5125.94 935
5126.62 866
5127.29 932
5127.97 876
5128.64 923
5129.32 930
5130.00 946
5130.67 927
5131.35 894
5132.02 928
5132.70 918
5133.38 964
5134.05 964
5134.73 921
5135.40 892
5136.08 868
5136.76 869
5137.43 852
5138.11 841
5138.79 903
5139.46 979
5140.14 961
5140.82 867
5141.49 848
5142.17 869
5142.85 876
5143.52 814
5144.20 808
5144.88 840
5145.55 842
5146.23 877
5146.91 810
5147.58 795
5148.26 816
5148.94 830
5149.61 863
5150.29 853
5150.97 854
5151.65 825
5152.32 812
5153.00 776
5153.68 779
5154.36 831
5155.03 841
5155.71 864
5156.39 843
5157.07 844
5157.74 877
5158.42 887
5159.10 808
5159.78 804
5160.45 798
5161.13 808
5161.81 811
5162.49 858
5163.17 812
5163.84 820
5164.52 832
5165.20 841
5165.88 822
5166.56 858
5167.24 876
5167.91 872
5168.59 820
5169.27 768
5169.95 786
5170.63 773
5171.31 764
5171.98 761
5172.66 790
5173.34 802
5174.02 808
5174.70 819
5175.38 786
5176.06 815
5176.74 799
5177.41 765
5178.09 793
5178.77 815
5179.45 814
5180.13 796
5180.81 781
5181.49 812
5182.17 816
5182.85 859
5183.53 804
5184.21 825
5184.89 831
5185.57 767
5186.24 776
5186.92 785
5187.60 792
5188.28 764
5188.96 742
5189.64 757
5190.32 795
5191.00 772
5191.68 744
5192.36 775
5193.04 746
5193.72 739
5194.40 727
5195.08 767
5195.76 768
5196.44 801
5197.12 810
5197.80 795
5198.48 789
5199.16 825
5199.84 850
5200.52 784
5201.21 807
5201.89 822
5202.57 798
5203.25 820
5203.93 782
5204.61 786
5205.29 786
5205.97 815
5206.65 837
5207.33 824
5208.01 814
5208.69 839
5209.37 804
5210.06 862
5210.74 881
5211.42 854
5212.10 903
5212.78 925
5213.46 890
5214.14 914
5214.82 960
5215.51 909
5216.19 925
5216.87 880
5217.55 897
5218.23 857
5218.91 867
5219.60 864
5220.28 837
5220.96 859
5221.64 917
5222.32 960
5223.00 937
5223.69 902
5224.37 881
5225.05 880
5225.73 931
5226.41 907
5227.10 862
5227.78 843
5228.46 861
5229.14 915
5229.83 834
5230.51 849
5231.19 867
5231.87 831
5232.56 886
5233.24 854
5233.92 877
5234.60 876
5235.29 926
5235.97 873
5236.65 894
5237.34 881
5238.02 865
5238.70 890
5239.38 897
5240.07 909
5240.75 929
5241.43 969
5242.12 891
5242.80 834
5243.48 877
5244.17 895
5244.85 870
5245.53 852
5246.22 813
5246.90 865
5247.58 863
5248.27 840
5248.95 852
5249.63 890
5250.32 903
5251.00 920
5251.69 921
5252.37 895
5253.05 884
5253.74 905
5254.42 839
5255.11 870
5255.79 858
5256.47 818
5257.16 814
5257.84 838
5258.53 869
5259.21 827
5259.89 844
5260.58 913
5261.26 882
5261.95 899
5262.63 895
5263.32 880
5264.00 878
5264.69 858
5265.37 903
5266.06 860
5266.74 868
5267.43 860
5268.11 840
5268.79 875
5269.48 886
5270.16 884
5270.85 889
5271.53 880
5272.22 864
5272.91 852
5273.59 885
5274.28 868
5274.96 822
5275.65 838
5276.33 838
5277.02 832
5277.70 837
5278.39 878
5279.07 889
5279.76 841
5280.45 878
5281.13 877
5281.82 885
5282.50 886
5283.19 888
5283.87 861
5284.56 829
5285.25 811
5285.93 783
5286.62 812
5287.30 823
5287.99 874
5288.68 864
5289.36 846
5290.05 825
5290.74 839
5291.42 866
5292.11 807
5292.79 772
5293.48 859
5294.17 866
5294.85 872
5295.54 869
5296.23 916
5296.91 904
5297.60 887
5298.29 920
5298.98 972
5299.66 946
5300.35 897
5301.04 927
5301.72 965
5302.41 1003
5303.10 1044
5303.78 1089
5304.47 1043
5305.16 1100
5305.85 1089
5306.53 1109
5307.22 1082
5307.91 1008
5308.60 1044
5309.28 1099
5309.97 1026
5310.66 1080
5311.35 1122
5312.03 1219
5312.72 1189
5313.41 1198
5314.10 1200
5314.79 1250
5315.47 1144
5316.16 1231
5316.85 1147
5317.54 1048
5318.23 1069
5318.91 1103
5319.60 1069
5320.29 1075
5320.98 1012
5321.67 1050
5322.36 1035
5323.04 976
5323.73 945
5324.42 893
5325.11 942
5325.80 940
5326.49 874
5327.18 849
5327.86 881
5328.55 915
5329.24 903
5329.93 854
5330.62 854
5331.31 896
5332.00 902
5332.69 864
5333.38 894
5334.06 935
5334.75 943
5335.44 888
5336.13 912
5336.82 845
5337.51 845
5338.20 865
5338.89 894
5339.58 878
5340.27 846
5340.96 873
5341.65 871
5342.34 869
5343.03 874
5343.72 852
5344.41 921
5345.10 946
5345.79 1009
5346.48 1037
5347.17 1089
5347.86 1143
5348.55 1170
5349.24 1256
5349.93 1296
5350.62 1328
5351.31 1360
5352.00 1359
5352.69 1301
5353.38 1198
5354.07 1087
5354.76 1110
5355.45 1044
5356.14 995
5356.83 925
5357.52 872
5358.21 915
5358.90 904
5359.59 900
5360.29 923
5360.98 942
5361.67 916
5362.36 928
5363.05 883
5363.74 811
5364.43 855
5365.12 833
5365.81 879
5366.50 867
5367.20 823
5367.89 805
5368.58 841
5369.27 814
5369.96 775
5370.65 782
5371.34 804
5372.04 790
5372.73 810
5373.42 791
5374.11 833
5374.80 835
5375.49 842
5376.19 863
5376.88 795
5377.57 874
5378.26 833
5378.95 836
5379.65 829
5380.34 842
5381.03 818
5381.72 797
5382.42 772
5383.11 792
5383.80 827
5384.49 801
5385.19 831
5385.88 823
5386.57 794
5387.26 871
5387.96 874
5388.65 911
5389.34 911
5390.03 845
5390.73 901
5391.42 877
5392.11 861
5392.80 923
5393.50 911
5394.19 837
5394.88 829
5395.58 894
5396.27 823
5396.96 820
5397.66 780
5398.35 780
5399.04 822
5399.74 807
5400.43 843
5401.12 822
5401.82 773
5402.51 784
5403.20 787
5403.90 839
5404.59 834
5405.29 924
5405.98 896
5406.67 839
5407.37 812
5408.06 795
5408.75 869
5409.45 824
5410.14 838
5410.84 841
5411.53 845
5412.23 817
5412.92 798
5413.61 821
5414.31 847
5415.00 822
5415.70 844
5416.39 799
5417.09 798
5417.78 895
5418.47 871
5419.17 781
5419.86 836
5420.56 851
5421.25 847
5421.95 859
5422.64 864
5423.34 883
5424.03 898
5424.73 804
5425.42 825
5426.12 842
5426.81 862
5427.51 891
5428.20 867
5428.90 861
5429.59 800
5430.29 844
5430.99 820
5431.68 882
5432.38 904
5433.07 865
5433.77 890
5434.46 850
5435.16 856
5435.85 890
5436.55 839
5437.25 881
5437.94 864
5438.64 898
5439.33 904
5440.03 897
5440.73 941
5441.42 907
5442.12 918
5442.81 916
5443.51 914
5444.21 963
5444.90 985
5445.60 1017
5446.29 1061
5446.99 1098
5447.69 1137
5448.38 1191
5449.08 1093
5449.78 1124
5450.47 1102
5451.17 1094
5451.87 1088
5452.56 968
5453.26 1001
5453.96 981
5454.65 997
5455.35 1000
5456.05 1020
5456.75 983
5457.44 961
5458.14 1006
5458.84 982
5459.53 1024
5460.23 1001
5460.93 1061
5461.63 1104
5462.32 1006
5463.02 1032
5463.72 1048
5464.42 1040
5465.11 1082
5465.81 1029
5466.51 1069
5467.21 1026
5467.90 1074
5468.60 1074
5469.30 1020
5470.00 1077
5470.70 1107
5471.39 1069
5472.09 1123
5472.79 1112
5473.49 1128
5474.19 1214
5474.88 1174
5475.58 1209
5476.28 1244
5476.98 1236
5477.68 1328
5478.38 1440
5479.07 1507
5479.77 1603
5480.47 1650
5481.17 1680
5481.87 1692
5482.57 1686
5483.27 1574
5483.96 1492
5484.66 1462
5485.36 1402
5486.06 1320
5486.76 1326
5487.46 1301
5488.16 1324
5488.86 1345
5489.56 1295
5490.26 1304
5490.96 1312
5491.65 1361
5492.35 1426
5493.05 1409
5493.75 1404
5494.45 1468
5495.15 1480
5495.85 1471
5496.55 1521
5497.25 1639
5497.95 1732
5498.65 1940
5499.35 2202
5500.05 2601
5500.75 2688
5501.45 2694
5502.15 2716
5502.85 2708
5503.55 2385
5504.25 2063
5504.95 1838
5505.65 1671
5506.35 1503
5507.05 1410
5507.75 1312
5508.45 1247
5509.15 1285
5509.85 1214
5510.55 1189
5511.25 1205
5511.95 1178
5512.65 1228
5513.35 1254
5514.05 1261
5514.76 1241
5515.46 1184
5516.16 1216
5516.86 1197
5517.56 1167
5518.26 1157
5518.96 1140
5519.66 1142
5520.36 1132
5521.06 1127
5521.77 1136
5522.47 1130
5523.17 1113
5523.87 1073
5524.57 1024
5525.27 1000
5525.97 976
5526.67 1004
5527.38 1010
5528.08 975
5528.78 952
5529.48 970
5530.18 981
5530.88 975
5531.59 1004
5532.29 977
5532.99 1052
5533.69 1002
5534.39 940
5535.10 949
5535.80 1007
5536.50 1001
5537.20 1013
5537.90 967
5538.61 958
5539.31 1031
5540.01 1007
5540.71 992
5541.42 992
5542.12 977
5542.82 932
5543.52 898
5544.23 916
5544.93 947
5545.63 924
5546.33 904
5547.04 918
5547.74 947
5548.44 909
5549.15 939
5549.85 938
5550.55 934
5551.26 948
5551.96 965
5552.66 932
5553.36 921
5554.07 937
5554.77 881
5555.47 866
5556.18 901
5556.88 885
5557.58 900
5558.29 884
5558.99 917
5559.70 906
5560.40 929
5561.10 964
5561.81 947
5562.51 901
5563.21 951
5563.92 978
5564.62 964
5565.33 977
5566.03 971
5566.73 970
5567.44 944
5568.14 949
5568.85 907
5569.55 893
5570.25 893
5570.96 850
5571.66 906
5572.37 919
5573.07 911
5573.78 956
5574.48 947
5575.19 913
5575.89 959
5576.59 943
5577.30 918
5578.00 923
5578.71 941
5579.41 897
5580.12 898
5580.82 872
5581.53 834
5582.23 859
5582.94 850
5583.64 814
5584.35 861
5585.05 883
5585.76 855
5586.46 827
5587.17 873
5587.88 858
5588.58 865
5589.29 859
5589.99 847
5590.70 812
5591.40 871
5592.11 820
5592.81 822
5593.52 870
5594.23 849
5594.93 829
5595.64 799
5596.34 826
5597.05 835
5597.76 798
5598.46 823
5599.17 798
5599.87 792
5600.58 843
5601.29 848
5601.99 811
5602.70 800
5603.41 804
5604.11 902
5604.82 850
5605.52 820
5606.23 909
5606.94 795
5607.64 801
5608.35 838
5609.06 825
5609.76 875
5610.47 827
5611.18 822
5611.88 854
5612.59 827
5613.30 833
5614.01 840
5614.71 833
5615.42 835
5616.13 788
5616.83 818
5617.54 876
5618.25 892
5618.96 874
5619.66 889
5620.37 821
5621.08 823
5621.79 819
5622.49 890
5623.20 859
5623.91 833
5624.62 852
5625.32 827
5626.03 817
5626.74 857
5627.45 853
5628.16 817
5628.86 833
5629.57 891
5630.28 889
5630.99 886
5631.70 908
5632.40 878
5633.11 922
5633.82 886
5634.53 915
5635.24 895
5635.95 855
5636.65 946
5637.36 958
5638.07 958
5638.78 952
5639.49 1004
5640.20 1001
5640.91 1013
5641.61 993
5642.32 942
5643.03 982
5643.74 965
5644.45 873
5645.16 908
5645.87 903
5646.58 907
5647.29 912
5648.00 881
5648.70 884
5649.41 899
5650.12 874
5650.83 893
5651.54 885
5652.25 888
5652.96 943
5653.67 932
5654.38 937
5655.09 950
5655.80 926
5656.51 979
5657.22 940
5657.93 899
5658.64 894
5659.35 899
5660.06 965
5660.77 1012
5661.48 983
5662.19 964
5662.90 955
5663.61 902
5664.32 912
5665.03 892
5665.74 820
5666.45 856
5667.16 850
5667.87 907
5668.58 929
5669.29 898
5670.00 911
5670.71 953
5671.42 945
5672.13 941
5672.84 1016
5673.56 979
5674.27 1006
5674.98 897
5675.69 926
5676.40 913
5677.11 865
5677.82 905
5678.53 910
5679.24 904
5679.95 890
5680.67 907
5681.38 910
5682.09 861
5682.80 914
5683.51 902
5684.22 890
5684.93 833
5685.65 879
5686.36 900
5687.07 839
5687.78 765
5688.49 799
5689.20 847
5689.92 859
5690.63 820
5691.34 866
5692.05 887
5692.76 860
5693.47 816
5694.19 813
5694.90 825
5695.61 822
5696.32 829
5697.04 795
5697.75 790
5698.46 807
5699.17 753
5699.89 802
5700.60 828
5701.31 841
5702.02 833
5702.74 858
5703.45 786
5704.16 814
5704.87 863
5705.59 848
5706.30 792
5707.01 830
5707.72 823
5708.44 859
5709.15 860
5709.86 819
5710.58 794
5711.29 812
5712.00 817
5712.72 862
5713.43 830
5714.14 805
5714.86 796
5715.57 798
5716.28 808
5717.00 771
5717.71 843
5718.42 812
5719.14 779
5719.85 802
5720.56 850
5721.28 830
5721.99 843
5722.71 825
5723.42 836
5724.13 823
5724.85 857
5725.56 871
5726.28 921
5726.99 918
5727.70 907
5728.42 937
5729.13 992
5729.85 976
5730.56 948
5731.28 911
5731.99 894
5732.70 892
5733.42 898
5734.13 866
5734.85 813
5735.56 854
5736.28 839
5736.99 832
5737.71 832
5738.42 811
5739.14 834
5739.85 821
5740.57 822
5741.28 834
5742.00 868
5742.71 931
5743.43 884
5744.14 816
5744.86 845
5745.57 826
5746.29 860
5747.00 871
5747.72 898
5748.43 894
5749.15 866
5749.87 937
5750.58 940
5751.30 956
5752.01 927
5752.73 1006
5753.44 1013
5754.16 988
5754.88 1001
5755.59 1051
5756.31 1036
5757.02 1055
5757.74 1039
5758.46 1040
5759.17 1038
5759.89 1026
5760.60 1002
5761.32 974
5762.04 979
5762.75 1014
5763.47 1022
5764.19 1047
5764.90 1019
5765.62 1006
5766.34 1036
5767.05 1100
5767.77 1179
5768.49 1275
5769.20 1436
5769.92 1507
5770.64 1581
5771.35 1585
5772.07 1492
5772.79 1453
5773.50 1373
5774.22 1307
5774.94 1167
5775.65 1104
5776.37 1072
5777.09 1073
5777.81 1068
5778.52 1102
5779.24 1096
5779.96 1070
5780.68 1154
5781.39 1118
5782.11 1061
5782.83 1086
5783.55 1076
5784.26 1093
5784.98 1079
5785.70 1042
5786.42 1066
5787.14 1042
5787.85 1030
5788.57 1040
5789.29 1030
5790.01 1006
5790.73 1028
5791.44 971
5792.16 993
5792.88 990
5793.60 1036
5794.32 997
5795.03 983
5795.75 1070
5796.47 1003
5797.19 999
5797.91 1096
5798.63 1088
5799.35 1038
5800.06 1075
5800.78 1126
5801.50 1166
5802.22 1186
5802.94 1098
5803.66 1083
5804.38 999
5805.10 976
5805.82 1013
5806.53 974
5807.25 956
5807.97 996
5808.69 994
5809.41 972
5810.13 966
5810.85 973
5811.57 964
5812.29 950
5813.01 919
5813.73 930
5814.45 923
5815.17 888
5815.89 886
5816.61 896
5817.33 840
5818.05 895
5818.77 928
5819.49 921
5820.20 940
5820.92 903
5821.64 875
5822.36 904
5823.09 900
5823.81 875
5824.53 905
5825.25 906
5825.97 868
5826.69 859
5827.41 879
5828.13 865
5828.85 884
5829.57 863
5830.29 883
5831.01 887
5831.73 839
5832.45 878
5833.17 907
5833.89 892
5834.61 858
5835.33 816
5836.05 843
5836.78 879
5837.50 864
5838.22 835
5838.94 824
5839.66 825
5840.38 850
5841.10 802
5841.82 837
5842.54 854
5843.27 834
5843.99 830
5844.71 788
5845.43 834
5846.15 862
5846.87 869
5847.59 873
5848.32 860
5849.04 823
5849.76 883
5850.48 885
5851.20 838
5851.93 843
5852.65 857
5853.37 839
5854.09 844
5854.81 829
5855.54 855
5856.26 863
5856.98 861
5857.70 891
5858.42 850
5859.15 844
5859.87 857
5860.59 899
5861.31 847
5862.04 860
5862.76 898
5863.48 859
5864.20 883
5864.93 861
5865.65 862
5866.37 872
5867.10 848
5867.82 882
5868.54 886
5869.26 923
5869.99 906
5870.71 872
5871.43 909
5872.16 864
5872.88 919
5873.60 907
5874.33 867
5875.05 888
5875.77 924
5876.50 905
5877.22 900
5877.94 927
5878.67 906
5879.39 938
5880.11 920
5880.84 907
5881.56 914
5882.28 905
5883.01 949
5883.73 942
5884.46 917
5885.18 946
5885.90 927
5886.63 920
5887.35 904
5888.08 921
5888.80 931
5889.52 967
5890.25 947
5890.97 966
5891.70 954
5892.42 912
5893.15 961
5893.87 980
5894.59 986
5895.32 972
5896.04 956
5896.77 936
5897.49 959
5898.22 935
5898.94 999
5899.67 1005
5900.39 959
5901.12 948
5901.84 965
5902.57 1001
5903.29 1002
5904.02 1017
5904.74 967
5905.47 993
5906.19 1007
5906.92 1017
5907.64 1063
5908.37 1054
5909.09 1047
5909.82 1045
5910.55 1074
5911.27 1011
5912.00 1009
5912.72 1072
5913.45 1079
5914.17 1067
5914.90 1117
5915.63 1097
5916.35 1105
5917.08 1096
5917.80 1110
5918.53 1112
5919.25 1096
5919.98 1115
5920.71 1091
5921.43 1078
5922.16 1123
5922.89 1183
5923.61 1214
5924.34 1221
5925.06 1186
5925.79 1177
5926.52 1202
5927.24 1212
5927.97 1175
5928.70 1168
5929.42 1236
5930.15 1253
5930.88 1285
5931.60 1270
5932.33 1343
5933.06 1243
5933.78 1264
5934.51 1357
5935.24 1345
5935.97 1354
5936.69 1450
5937.42 1504
5938.15 1447
5938.87 1465
5939.60 1484
5940.33 1544
5941.06 1545
5941.78 1549
5942.51 1547
5943.24 1630
5943.97 1704
5944.69 1705
5945.42 1742
5946.15 1717
5946.88 1711
5947.60 1741
5948.33 1777
5949.06 1826
5949.79 1893
5950.52 2055
5951.24 2129
5951.97 2264
5952.70 2319
5953.43 2492
5954.16 2457
5954.88 2420
5955.61 2340
5956.34 2323
5957.07 2256
5957.80 2248
5958.53 2318
5959.25 2234
5959.98 2174
5960.71 2186
5961.44 2205
5962.17 2141
5962.90 2228
5963.63 2291
5964.36 2392
5965.08 2662
5965.81 2781
5966.54 3018
5967.27 3109
5968.00 3106
5968.73 3147
5969.46 3058
5970.19 2911
5970.92 2771
5971.65 2737
5972.37 2725
5973.10 2638
5973.83 2572
5974.56 2524
5975.29 2496
5976.02 2572
5976.75 2575
5977.48 2643
5978.21 2650
5978.94 2642
5979.67 2751
5980.40 2886
5981.13 2840
5981.86 2913
5982.59 2946
5983.32 2951
5984.05 2940
5984.78 3015
5985.51 3044
5986.24 2988
5986.97 3014
5987.70 2979
5988.43 3053
5989.16 2990
5989.89 3022
5990.62 3061
5991.35 3090
5992.08 3136
5992.81 3129
5993.54 3117
5994.27 3231
5995.00 3312
5995.74 3386
5996.47 3317
5997.20 3316
5997.93 3478
5998.66 3427
5999.39 3356
6000.12 3372
6000.85 3252
6001.58 3226
6002.31 3203
6003.04 3182
6003.78 3099
6004.51 3029
6005.24 3062
6005.97 3049
6006.70 3029
6007.43 3187
6008.16 3489
6008.90 3961
6009.63 4401
6010.36 5119
6011.09 5977
6011.82 7011
6012.55 7776
6013.29 8492
6014.02 9016
6014.75 9120
6015.48 8855
6016.21 8402
6016.95 7692
6017.68 6697
6018.41 5977
6019.14 5120
6019.87 4479
6020.61 3869
6021.34 3404
6022.07 3165
6022.80 2948
6023.54 2725
6024.27 2600
6025.00 2599
6025.73 2553
6026.47 2442
6027.20 2486
6027.93 2478
6028.66 2539
6029.40 2500
6030.13 2509
6030.86 2457
6031.59 2339
6032.33 2281
6033.06 2216
6033.79 2203
6034.53 2152
6035.26 2095
6035.99 2092
6036.73 2055
6037.46 1976
6038.19 2031
6038.93 2095
6039.66 2027
6040.39 2063
6041.13 2075
6041.86 2108
6042.59 2173
6043.33 2149
6044.06 2177
6044.79 2191
6045.53 2263
6046.26 2318
6047.00 2283
6047.73 2378
6048.46 2381
6049.20 2469
6049.93 2617
6050.67 2698
6051.40 2704
6052.13 2823
6052.87 2875
6053.60 2989
6054.34 2963
6055.07 2859
6055.81 2794
6056.54 2822
6057.27 2669
6058.01 2499
6058.74 2392
6059.48 2337
6060.21 2370
6060.95 2351
6061.68 2300
6062.42 2214
6063.15 2282
6063.89 2221
6064.62 2240
6065.36 2248
6066.09 2214
6066.83 2198
6067.56 2140
6068.30 2087
6069.03 2113
6069.77 2132
6070.50 2112
6071.24 2046
6071.97 2036
6072.71 2015
6073.44 1971
6074.18 1978
6074.91 1921
6075.65 1937
6076.39 1935
6077.12 1968
6077.86 1955
6078.59 1873
6079.33 1975
6080.06 1885
6080.80 1854
6081.54 1840
6082.27 1842
6083.01 1791
6083.74 1724
6084.48 1737
6085.22 1693
6085.95 1675
6086.69 1699
6087.42 1740
6088.16 1697
6088.90 1716
6089.63 1723
6090.37 1694
6091.11 1766
6091.84 1754
6092.58 1758
6093.32 1677
6094.05 1689
6094.79 1666
6095.53 1618
6096.26 1638
6097.00 1647
6097.74 1613
6098.47 1668
6099.21 1568
6099.95 1588
6100.69 1602
6101.42 1643
6102.16 1676
6102.90 1615
6103.63 1597
6104.37 1613
6105.11 1555
6105.85 1617
6106.58 1649
6107.32 1628
6108.06 1614
6108.80 1644
6109.53 1661
6110.27 1596
6111.01 1554
6111.75 1652
6112.49 1688
6113.22 1726
6113.96 1696
6114.70 1725
6115.44 1813
6116.17 1854
6116.91 1808
6117.65 1813
6118.39 1836
6119.13 1815
6119.87 1796
6120.60 1806
6121.34 1783
6122.08 1784
6122.82 1831
6123.56 1791
6124.30 1777
6125.03 1797
6125.77 1815
6126.51 1874
6127.25 1831
6127.99 1858
6128.73 1853
6129.47 1832
6130.21 1838
6130.94 1843
6131.68 1891
6132.42 1868
6133.16 1943
6133.90 1901
6134.64 1903
6135.38 1916
6136.12 1989
6136.86 2034
6137.60 2149
6138.34 2223
6139.08 2220
6139.81 2258
6140.55 2371
6141.29 2379
6142.03 2397
6142.77 2388
6143.51 2347
6144.25 2295
6144.99 2254
6145.73 2318
6146.47 2242
6147.21 2204
6147.95 2258
6148.69 2107
6149.43 2213
6150.17 2216
6150.91 2232
6151.65 2224
6152.39 2244
6153.13 2277
6153.87 2312
6154.61 2248
6155.35 2303
6156.09 2354
6156.83 2435
6157.58 2452
6158.32 2409
6159.06 2378
6159.80 2420
6160.54 2444
6161.28 2453
6162.02 2520
6162.76 2646
6163.50 2754
6164.24 2921
6164.98 2961
6165.72 3061
6166.46 3216
6167.21 3246
6167.95 3336
6168.69 3406
6169.43 3329
6170.17 3249
6170.91 3177
6171.65 3213
6172.39 3080
6173.14 3041
6173.88 3037
6174.62 2909
6175.36 3032
6176.10 3070
6176.84 3069
6177.59 3260
6178.33 3513
6179.07 3802
6179.81 4384
6180.55 5078
6181.30 5764
6182.04 6510
6182.78 7156
6183.52 7636
6184.26 7730
6185.01 7493
6185.75 6837
6186.49 6335
6187.23 5786
6187.97 5183
6188.72 4651
6189.46 4303
6190.20 3917
6190.94 3634
6191.69 3498
6192.43 3478
6193.17 3354
6193.92 3321
6194.66 3289
6195.40 3274
6196.14 3240
6196.89 3209
6197.63 3150
6198.37 3164
6199.12 3105
6199.86 3100
6200.60 3121
6201.34 3077
6202.09 3088
6202.83 3094
6203.57 3264
6204.32 3685
6205.06 4177
6205.80 4995
6206.55 6054
6207.29 7342
6208.03 8727
6208.78 9803
6209.52 10479
6210.27 10826
6211.01 10349
6211.75 9572
6212.50 8732
6213.24 7485
6213.98 6488
6214.73 5466
6215.47 4544
6216.22 3946
6216.96 3384
6217.71 3051
6218.45 2902
6219.19 2677
6219.94 2651
6220.68 2534
6221.43 2482
6222.17 2467
6222.92 2382
6223.66 2401
6224.40 2355
6225.15 2342
6225.89 2318
6226.64 2176
6227.38 2066
6228.13 2057
6228.87 1964
6229.62 1841
6230.36 1832
6231.11 1867
6231.85 1785
6232.60 1858
6233.34 1871
6234.09 1874
6234.83 1832
6235.58 1863
6236.32 1877
6237.07 1902
6237.81 1983
6238.56 2051
6239.30 2140
6240.05 2204
6240.80 2226
6241.54 2265
6242.29 2179
6243.03 2161
6243.78 2122
6244.52 2122
6245.27 2195
6246.02 2232
6246.76 2263
6247.51 2285
6248.25 2296
6249.00 2315
6249.75 2233
6250.49 2214
6251.24 2182
6251.98 2120
6252.73 2079
6253.48 2049
6254.22 2003
6254.97 2017
6255.72 1990
6256.46 1956
6257.21 1910
6257.95 1888
6258.70 1954
6259.45 1966
6260.19 1934
6260.94 1862
6261.69 1843
6262.43 1796
6263.18 1786
6263.93 1768
6264.68 1767
6265.42 1766
6266.17 1706
6266.92 1724
6267.66 1695
6268.41 1682
6269.16 1665
6269.91 1707
6270.65 1736
6271.40 1765
6272.15 1745
6272.89 1750
6273.64 1734
6274.39 1763
6275.14 1667
6275.88 1674
6276.63 1731
6277.38 1722
6278.13 1720
6278.88 1720
6279.62 1673
6280.37 1674
6281.12 1602
6281.87 1624
6282.62 1630
6283.36 1579
6284.11 1557
6284.86 1577
6285.61 1534
6286.36 1502
6287.10 1494
6287.85 1511
6288.60 1517
6289.35 1473
6290.10 1475
6290.85 1512
6291.59 1433
6292.34 1394
6293.09 1373
6293.84 1354
6294.59 1368
6295.34 1395
6296.09 1410
6296.84 1366
6297.58 1391
6298.33 1431
6299.08 1405
6299.83 1403
6300.58 1383
6301.33 1354
6302.08 1341
6302.83 1348
6303.58 1386
6304.33 1393
6305.08 1359
6305.83 1374
6306.58 1385
6307.32 1400
6308.07 1394
6308.82 1390
6309.57 1363
6310.32 1424
6311.07 1460
6311.82 1454
6312.57 1457
6313.32 1467
6314.07 1497
6314.82 1523
6315.57 1593
6316.32 1622
6317.07 1598
6317.82 1565
6318.57 1502
6319.32 1482
6320.07 1495
6320.82 1414
6321.57 1354
6322.32 1369
6323.07 1345
6323.82 1356
6324.58 1332
6325.33 1323
6326.08 1387
6326.83 1334
6327.58 1380
6328.33 1338
6329.08 1318
6329.83 1298
6330.58 1280
6331.33 1294
6332.08 1255
6332.83 1336
6333.58 1289
6334.34 1259
6335.09 1307
6335.84 1305
6336.59 1272
6337.34 1325
6338.09 1264
6338.84 1304
6339.59 1341
6340.35 1290
6341.10 1275
6341.85 1256
6342.60 1290
6343.35 1261
6344.10 1300
6344.86 1275
6345.61 1346
6346.36 1296
6347.11 1279
6347.86 1312
6348.62 1253
6349.37 1350
6350.12 1401
6350.87 1436
6351.62 1411
6352.38 1505
6353.13 1592
6353.88 1618
6354.63 1623
6355.38 1602
6356.14 1538
6356.89 1576
6357.64 1543
6358.39 1456
6359.15 1432
6359.90 1420
6360.65 1413
6361.40 1411
6362.16 1369
6362.91 1360
6363.66 1420
6364.42 1420
6365.17 1472
6365.92 1509
6366.67 1631
6367.43 1694
6368.18 1701
6368.93 1738
6369.69 1672
6370.44 1637
6371.19 1595
6371.95 1561
6372.70 1421
6373.45 1367
6374.21 1356
6374.96 1412
6375.71 1394
6376.47 1372
6377.22 1303
6377.98 1362
6378.73 1378
6379.48 1375
6380.24 1427
6380.99 1448
6381.74 1443
6382.50 1464
6383.25 1407
6384.01 1394
6384.76 1378
6385.51 1356
6386.27 1348
6387.02 1323
6387.78 1345
6388.53 1353
6389.29 1307
6390.04 1314
6390.79 1266
6391.55 1255
6392.30 1260
6393.06 1245
6393.81 1243
6394.57 1238
6395.32 1239
6396.08 1291
6396.83 1244
6397.59 1311
6398.34 1255
6399.10 1258
6399.85 1260
6400.61 1183
6401.36 1192
6402.12 1199
6402.87 1220
6403.63 1195
6404.38 1204
6405.14 1229
6405.89 1214
6406.65 1215
6407.40 1219
6408.16 1208
6408.91 1236
6409.67 1257
6410.43 1242
6411.18 1269
6411.94 1239
6412.69 1185
6413.45 1252
6414.20 1230
6414.96 1232
6415.72 1233
6416.47 1264
6417.23 1288
6417.98 1293
6418.74 1225
6419.50 1262
6420.25 1274
6421.01 1195
6421.77 1190
6422.52 1169
6423.28 1180
6424.03 1195
6424.79 1180
6425.55 1159
6426.30 1208
6427.06 1203
6427.82 1178
6428.57 1144
6429.33 1216
6430.09 1213
6430.84 1186
6431.60 1217
6432.36 1182
6433.11 1200
6433.87 1264
6434.63 1242
6435.39 1197
6436.14 1238
6436.90 1285
6437.66 1274
6438.41 1209
6439.17 1201
6439.93 1258
6440.69 1275
6441.44 1304
6442.20 1296
6442.96 1261
6443.72 1246
6444.47 1249
6445.23 1224
6445.99 1267
6446.75 1261
6447.50 1283
6448.26 1311
6449.02 1315
6449.78 1268
6450.54 1273
6451.29 1324
6452.05 1263
6452.81 1307
6453.57 1346
6454.33 1331
6455.08 1307
6455.84 1336
6456.60 1339
6457.36 1373
6458.12 1339
6458.88 1322
6459.64 1347
6460.39 1348
6461.15 1355
6461.91 1334
6462.67 1392
6463.43 1393
6464.19 1462
6464.95 1482
6465.70 1439
6466.46 1514
6467.22 1453
6467.98 1416
6468.74 1453
6469.50 1469
6470.26 1523
6471.02 1471
6471.78 1491
6472.54 1471
6473.30 1450
6474.05 1443
6474.81 1516
6475.57 1512
6476.33 1507
6477.09 1547
6477.85 1561
6478.61 1523
6479.37 1617
6480.13 1573
6480.89 1633
6481.65 1685
6482.41 1672
6483.17 1668
6483.93 1741
6484.69 1731
6485.45 1734
6486.21 1690
6486.97 1728
6487.73 1818
6488.49 1796
6489.25 1802
6490.01 1835
6490.77 1873
6491.53 1926
6492.29 1939
6493.05 1924
6493.81 1994
6494.57 2007
6495.33 2018
6496.10 2025
6496.86 2028
6497.62 2005
6498.38 2012
6499.14 2044
6499.90 2047
6500.66 2038
6501.42 1962
6502.18 2052
6502.94 2123
6503.70 2252
6504.47 2515
6505.23 2927
6505.99 3425
6506.75 4129
6507.51 4867
6508.27 5445
6509.03 5836
6509.79 5942
6510.56 5684
6511.32 5279
6512.08 4709
6512.84 4198
6513.60 3745
6514.36 3317
6515.13 2948
6515.89 2740
6516.65 2540
6517.41 2396
6518.17 2356
6518.94 2310
6519.70 2327
6520.46 2343
6521.22 2358
6521.98 2385
6522.75 2402
6523.51 2468
6524.27 2607
6525.03 2779
6525.79 2953
6526.56 3071
6527.32 3177
6528.08 3267
6528.84 3327
6529.61 3338
6530.37 3139
6531.13 3110
6531.90 3043
6532.66 2963
6533.42 3021
6534.18 3228
6534.95 3565
6535.71 3806
6536.47 4046
6537.24 4135
6538.00 4106
6538.76 3873
6539.53 3688
6540.29 3342
6541.05 2980
6541.82 2655
6542.58 2516
6543.34 2315
6544.11 2232
6544.87 2240
6545.63 2197
6546.40 2142
6547.16 2081
6547.92 2057
6548.69 2054
6549.45 2081
6550.21 2079
6550.98 2052
6551.74 1989
6552.51 1970
6553.27 2049
6554.03 1999
6554.80 1954
6555.56 1986
6556.33 1964
6557.09 1935
6557.85 1980
6558.62 1975
6559.38 2056
6560.15 1996
6560.91 1969
6561.68 2046
6562.44 2110
6563.21 2137
6563.97 2075
6564.74 2087
6565.50 2180
6566.26 2159
6567.03 2184
6567.79 2169
6568.56 2159
6569.32 2271
6570.09 2238
6570.85 2177
6571.62 2214
6572.38 2258
6573.15 2252
6573.91 2322
6574.68 2303
6575.44 2327
6576.21 2358
6576.98 2348
6577.74 2231
6578.51 2284
6579.27 2334
6580.04 2341
6580.80 2349
6581.57 2425
6582.33 2414
6583.10 2540
6583.87 2520
6584.63 2428
6585.40 2474
6586.16 2439
6586.93 2369
6587.70 2368
6588.46 2423
6589.23 2412
6589.99 2399
6590.76 2476
6591.53 2527
6592.29 2670
6593.06 2854
6593.82 3003
6594.59 3007
6595.36 3068
6596.12 3074
6596.89 3108
6597.66 2943
6598.42 2827
6599.19 2803
6599.96 2711
6600.72 2537
6601.49 2445
6602.26 2399
6603.02 2306
6603.79 2252
6604.56 2205
6605.33 2180
6606.09 2223
6606.86 2171
6607.63 2231
6608.39 2226
6609.16 2230
6609.93 2335
6610.70 2306
6611.46 2207
6612.23 2203
6613.00 2122
6613.77 2150
6614.53 2170
6615.30 2098
6616.07 2098
6616.84 2173
6617.60 2224
6618.37 2267
6619.14 2309
6619.91 2377
6620.68 2489
6621.44 2653
6622.21 2759
6622.98 2748
6623.75 2758
6624.52 2797
6625.28 2754
6626.05 2644
6626.82 2549
6627.59 2454
6628.36 2329
6629.13 2234
6629.89 2255
6630.66 2287
6631.43 2287
6632.20 2364
6632.97 2457
6633.74 2566
6634.51 2637
6635.27 2811
6636.04 2838
6636.81 2843
6637.58 2868
6638.35 2857
6639.12 2942
6639.89 2974
6640.66 3099
6641.43 3165
6642.19 3098
6642.96 3137
6643.73 3067
6644.50 2978
6645.27 2814
6646.04 2630
6646.81 2430
6647.58 2272
6648.35 2187
6649.12 2048
6649.89 2008
6650.66 1918
6651.43 1880
6652.20 1824
6652.97 1805
6653.74 1846
6654.51 1838
6655.28 1858
6656.05 1859
6656.82 1803
6657.59 1816
6658.36 1812
6659.13 1764
6659.90 1800
6660.67 1759
6661.44 1769
6662.21 1744
6662.98 1709
6663.75 1725
6664.52 1779
6665.29 1724
6666.06 1760
6666.83 1735
6667.60 1764
6668.37 1796
6669.14 1832
6669.91 1871
6670.68 1865
6671.46 1899
6672.23 1929
6673.00 1890
6673.77 1978
6674.54 1914
6675.31 1862
6676.08 1924
6676.85 1853
6677.62 1883
6678.40 1943
6679.17 1924
6679.94 1942
6680.71 1952
6681.48 2000
6682.25 2036
6683.02 2082
6683.80 2137
6684.57 2182
6685.34 2289
6686.11 2316
6686.88 2319
6687.65 2295
6688.43 2112
6689.20 2009
6689.97 1972
6690.74 1893
6691.51 1796
6692.29 1726
6693.06 1729
6693.83 1708
6694.60 1726
6695.37 1718
6696.15 1712
6696.92 1674
6697.69 1675
6698.46 1617
6699.24 1589
6700.01 1601
6700.78 1661
6701.55 1645
6702.33 1629
6703.10 1626
6703.87 1636
6704.64 1620
6705.42 1569
6706.19 1544
6706.96 1551
6707.74 1552
6708.51 1511
6709.28 1508
6710.06 1489
6710.83 1492
6711.60 1483
6712.37 1487
6713.15 1468
6713.92 1441
6714.69 1394
6715.47 1461
6716.24 1426
6717.01 1393
6717.79 1367
6718.56 1391
6719.34 1401
6720.11 1397
6720.88 1370
6721.66 1408
6722.43 1358
6723.20 1422
6723.98 1417
6724.75 1409
6725.53 1428
6726.30 1382
6727.07 1394
6727.85 1420
6728.62 1403
6729.40 1381
6730.17 1470
6730.95 1430
6731.72 1378
6732.49 1356
6733.27 1393
6734.04 1455
6734.82 1477
6735.59 1466
6736.37 1498
6737.14 1467
6737.92 1517
6738.69 1473
6739.47 1499
6740.24 1506
6741.01 1475
6741.79 1521
6742.56 1517
6743.34 1480
6744.11 1482
6744.89 1536
6745.67 1551
6746.44 1594
6747.22 1565
6747.99 1551
6748.77 1592
6749.54 1653
6750.32 1698
6751.09 1724
6751.87 1759
6752.64 1868
6753.42 1946
6754.19 1937
6754.97 1871
6755.75 1841
6756.52 1834
6757.30 1745
6758.07 1708
6758.85 1641
6759.63 1671
6760.40 1668
6761.18 1709
6761.95 1643
6762.73 1626
6763.51 1607
6764.28 1681
6765.06 1601
6765.83 1555
6766.61 1588
6767.39 1597
6768.16 1611
6768.94 1621
6769.72 1599
6770.49 1621
6771.27 1576
6772.05 1574
6772.82 1564
6773.60 1538
6774.38 1539
6775.15 1439
6775.93 1403
6776.71 1483
6777.48 1501
6778.26 1446
6779.04 1428
6779.82 1503
6780.59 1482
6781.37 1453
6782.15 1452
6782.92 1454
6783.70 1497
6784.48 1401
6785.26 1424
6786.03 1452
6786.81 1406
6787.59 1434
6788.37 1450
6789.14 1398
6789.92 1337
6790.70 1324
6791.48 1369
6792.25 1325
6793.03 1321
6793.81 1279
6794.59 1317
6795.37 1348
6796.14 1328
6796.92 1362
6797.70 1356
6798.48 1344
6799.26 1330
6800.04 1345
6800.81 1354
6801.59 1380
6802.37 1390
6803.15 1427
6803.93 1376
6804.71 1354
6805.48 1368
6806.26 1394
6807.04 1438
6807.82 1413
6808.60 1381
6809.38 1339
6810.16 1346
6810.94 1369
6811.71 1356
6812.49 1360
6813.27 1356
6814.05 1328
6814.83 1319
6815.61 1340
6816.39 1369
6817.17 1355
6817.95 1317
6818.73 1362
6819.51 1369
6820.29 1350
6821.07 1350
6821.84 1406
6822.62 1411
6823.40 1380
6824.18 1392
6824.96 1367
6825.74 1396
6826.52 1379
6827.30 1385
6828.08 1286
6828.86 1299
6829.64 1337
6830.42 1301
6831.20 1317
6831.98 1290
6832.76 1367
6833.54 1362
6834.32 1490
6835.10 1577
6835.88 1616
6836.66 1796
6837.44 2091
6838.22 2306
6839.01 2470
6839.79 2619
6840.57 2524
6841.35 2491
6842.13 2346
6842.91 2172
6843.69 1965
6844.47 1872
6845.25 1819
6846.03 1759
6846.81 1754
6847.59 1771
6848.37 1906
6849.16 2014
6849.94 2301
6850.72 2350
6851.50 2507
6852.28 2561
6853.06 2562
6853.84 2317
6854.62 2175
6855.41 2078
6856.19 1888
6856.97 1747
6857.75 1665
6858.53 1633
6859.31 1562
6860.10 1544
6860.88 1521
6861.66 1523
6862.44 1502
6863.22 1541
6864.00 1488
6864.79 1521
6865.57 1511
6866.35 1453
6867.13 1549
6867.91 1570
6868.70 1512
6869.48 1563
6870.26 1546
6871.04 1522
6871.83 1516
6872.61 1590
6873.39 1605
6874.17 1621
6874.96 1633
6875.74 1635
6876.52 1671
6877.30 1809
6878.09 1845
6878.87 1915
6879.65 2007
6880.43 2224
6881.22 2402
6882.00 2549
6882.78 2605
6883.57 2640
6884.35 2629
6885.13 2555
6885.92 2498
6886.70 2550
6887.48 2536
6888.27 2560
6889.05 2588
6889.83 2581
6890.62 2592
6891.40 2416
6892.18 2389
6892.97 2203
6893.75 2129
6894.53 2085
6895.32 2021
6896.10 1963
6896.88 1944
6897.67 1948
6898.45 1911
6899.24 1876
6900.02 1875
6900.80 1870
6901.59 1895
6902.37 1969
6903.16 1873
6903.94 1845
6904.73 1824
6905.51 1861
6906.29 1819
6907.08 1815
6907.86 1791
6908.65 1778
6909.43 1738
6910.22 1754
6911.00 1731
6911.79 1696
6912.57 1693
6913.35 1707
6914.14 1713
6914.92 1765
6915.71 1729
6916.49 1782
6917.28 1795
6918.06 1790
6918.85 1756
6919.63 1735
6920.42 1715
6921.20 1718
6921.99 1746
6922.78 1792
6923.56 1778
6924.35 1775
6925.13 1815
6925.92 1890
6926.70 1878
6927.49 1857
6928.27 1881
6929.06 1868
6929.84 1861
6930.63 1893
6931.42 1877
6932.20 1880
6932.99 1935
6933.77 1863
6934.56 1819
6935.35 1862
6936.13 1909
6936.92 1927
6937.70 1923
6938.49 1959
6939.28 2102
6940.06 2155
6940.85 2267
6941.63 2400
6942.42 2464
6943.21 2534
6943.99 2603
6944.78 2676
6945.57 2741
6946.35 2744
6947.14 2697
6947.93 2770
6948.71 2762
6949.50 2806
6950.29 2759
6951.07 2715
6951.86 2583
6952.65 2546
6953.44 2475
6954.22 2459
6955.01 2353
6955.80 2370
6956.58 2380
6957.37 2322
6958.16 2307
6958.95 2396
6959.73 2419
6960.52 2370
6961.31 2383
6962.09 2457
6962.88 2440
6963.67 2473
6964.46 2528
6965.25 2650
6966.03 2706
6966.82 2851
6967.61 3026
6968.40 3120
6969.18 3212
6969.97 3285
6970.76 3329
6971.55 3288
6972.34 3282
6973.12 3268
6973.91 3257
6974.70 3198
6975.49 3267
6976.28 3310
6977.07 3359
6977.85 3295
6978.64 3412
6979.43 3671
6980.22 3992
6981.01 4361
6981.80 5025
6982.59 6010
6983.37 7332
6984.16 8853
6984.95 10245
6985.74 11279
6986.53 11991
6987.32 12161
6988.11 11559
6988.90 10541
6989.69 9160
6990.47 7798
6991.26 6557
6992.05 5512
6992.84 4555
6993.63 3812
6994.42 3227
6995.21 2992
6996.00 2727
6996.79 2542
6997.58 2421
6998.37 2313
6999.16 2272
6999.95 2288
7000.74 2179
7001.53 2153
7002.32 2154
7003.11 2107
7003.90 2032
7004.69 1994
7005.48 1932
7006.27 1822
7007.06 1723
7007.85 1717
7008.64 1709
7009.43 1801
7010.22 1843
7011.01 1965
7011.80 2011
7012.59 2056
7013.38 2064
7014.17 2110
7014.96 2110
7015.75 1971
7016.54 1995
7017.33 1979
7018.12 1885
7018.91 1934
7019.70 1919
7020.49 1906
7021.28 2080
7022.07 2093
7022.87 2182
7023.66 2229
7024.45 2272
7025.24 2308
7026.03 2324
7026.82 2271
7027.61 2207
7028.40 2214
7029.19 2121
7029.99 2069
7030.78 2077
7031.57 1961
7032.36 1905
7033.15 1895
7033.94 1935
7034.74 1938
7035.53 1889
7036.32 1927
7037.11 1966
7037.90 1947
7038.69 1978
7039.49 1993
7040.28 2036
7041.07 1967
7041.86 2046
7042.65 2066
7043.45 2041
7044.24 2083
7045.03 2117
7045.82 2165
7046.61 2109
7047.41 2154
7048.20 2199
7048.99 2356
7049.78 2416
7050.58 2504
7051.37 2617
7052.16 2525
7052.95 2424
7053.75 2328
7054.54 2220
7055.33 2082
7056.13 1973
7056.92 1989
7057.71 1978
7058.50 1938
7059.30 1922
7060.09 1966
7060.88 1888
7061.68 1901
7062.47 1857
7063.26 1805
7064.06 1826
7064.85 1832
7065.64 1800
7066.44 1759
7067.23 1733
7068.02 1729
7068.82 1695
7069.61 1682
7070.40 1661
7071.20 1626
7071.99 1587
7072.78 1533
7073.58 1567
7074.37 1579
7075.17 1477
7075.96 1436
7076.75 1465
7077.55 1413
7078.34 1430
7079.14 1402
7079.93 1398
7080.72 1404
7081.52 1380
7082.31 1461
7083.11 1450
7083.90 1462
7084.70 1430
7085.49 1488
7086.28 1510
7087.08 1593
7087.87 1605
7088.67 1627
7089.46 1560
7090.26 1549
7091.05 1501
7091.85 1426
7092.64 1371
7093.44 1372
7094.23 1311
7095.03 1281
7095.82 1295
7096.62 1271
7097.41 1190
7098.21 1176
7099.00 1253
7099.80 1256
7100.59 1210
7101.39 1170
7102.18 1227
7102.98 1178
7103.77 1180
7104.57 1196
7105.37 1167
7106.16 1189
7106.96 1135
7107.75 1108
7108.55 1082
7109.34 1160
7110.14 1127
7110.94 1097
7111.73 1109
7112.53 1143
7113.32 1141
7114.12 1097
7114.92 1108
7115.71 1103
7116.51 1115
7117.30 1069
7118.10 1074
7118.90 1100
7119.69 1083
7120.49 1145
7121.29 1143
7122.08 1120
7122.88 1093
7123.68 1100
7124.47 1129
7125.27 1134
7126.07 1123
7126.86 1125
7127.66 1098
7128.46 1115
7129.25 1196
7130.05 1175
7130.85 1152
7131.64 1166
7132.44 1154
7133.24 1133
7134.04 1132
7134.83 1093
7135.63 1110
7136.43 1102
7137.23 1070
7138.02 1086
7138.82 1053
7139.62 1053
7140.42 1043
7141.21 1046
7142.01 1047
7142.81 1024
7143.61 1012
7144.40 1015
7145.20 1048
7146.00 1060
7146.80 1013
7147.59 976
7148.39 985
7149.19 964
7149.99 984
7150.79 993
7151.59 940
7152.38 1030
7153.18 997
7153.98 977
7154.78 972
7155.58 969
7156.38 1004
7157.17 1042
7157.97 988
7158.77 1006
7159.57 1033
7160.37 1048
7161.17 1017
7161.97 1011
7162.76 947
7163.56 975
7164.36 1000
7165.16 937
7165.96 945
7166.76 984
7167.56 968
7168.36 973
7169.16 925
7169.96 957
7170.75 933
7171.55 932
7172.35 916
7173.15 906
7173.95 906
7174.75 888
7175.55 877
7176.35 904
7177.15 890
7177.95 899
7178.75 853
7179.55 892
7180.35 918
7181.15 903
7181.95 957
7182.75 954
7183.55 969
7184.35 944
7185.15 967
7185.95 921
7186.75 944
7187.55 903
7188.35 868
7189.15 850
7189.95 918
7190.75 903
7191.55 913
7192.35 877
7193.15 860
7193.95 889
7194.75 880
7195.55 883
7196.35 833
7197.15 863
7197.95 837
7198.76 856
7199.56 887
7200.36 864
7201.16 884
7201.96 885
7202.76 901
7203.56 899
7204.36 930
7205.16 876
7205.96 891
7206.77 902
7207.57 886
7208.37 903
7209.17 886
7209.97 899
7210.77 922
7211.57 913
7212.38 931
7213.18 893
7213.98 883
7214.78 906
7215.58 917
7216.38 959
7217.19 942
7217.99 975
7218.79 971
7219.59 956
7220.39 943
7221.20 959
7222.00 963
7222.80 952
7223.60 931
7224.40 960
7225.21 946
7226.01 938
7226.81 913
7227.61 914
7228.42 967
7229.22 995
7230.02 998
7230.82 981
7231.63 980
7232.43 1049
7233.23 1062
7234.03 1148
7234.84 1189
7235.64 1235
7236.44 1266
7237.25 1348
7238.05 1296
7238.85 1307
7239.65 1258
7240.46 1227
7241.26 1179
7242.06 1133
7242.87 1084
7243.67 1067
7244.47 992
7245.28 1003
7246.08 989
7246.88 1022
7247.69 1035
7248.49 993
7249.30 989
7250.10 1043
7250.90 990
7251.71 1014
7252.51 1006
7253.31 1028
7254.12 1044
7254.92 1025
7255.73 1016
7256.53 995
7257.33 981
7258.14 985
7258.94 1027
7259.75 1010
7260.55 999
7261.35 1046
7262.16 1025
7262.96 1081
7263.77 1084
7264.57 1105
7265.38 1043
7266.18 1088
7266.99 1108
7267.79 1074
7268.59 1069
7269.40 1038
7270.20 1059
7271.01 1050
7271.81 1059
7272.62 1062
7273.42 1033
7274.23 1049
7275.03 1058
7275.84 1046
7276.64 1060
7277.45 1023
7278.25 1089
7279.06 1149
7279.86 1120
7280.67 1161
7281.48 1193
7282.28 1345
7283.09 1502
7283.89 1567
7284.70 1633
7285.50 1719
7286.31 1638
7287.11 1598
7287.92 1519
7288.73 1473
7289.53 1338
7290.34 1267
7291.14 1227
7291.95 1128
7292.76 1104
7293.56 1077
7294.37 1126
7295.17 1163
7295.98 1157
7296.79 1166
7297.59 1098
7298.40 1135
7299.21 1097
7300.01 1114
7300.82 1164
7301.62 1124
7302.43 1143
7303.24 1169
7304.04 1103
7304.85 1165
7305.66 1171
7306.46 1149
7307.27 1156
7308.08 1257
7308.89 1293
7309.69 1368
7310.50 1396
7311.31 1392
7312.11 1425
7312.92 1375
7313.73 1469
7314.53 1427
7315.34 1375
7316.15 1434
7316.96 1481
7317.76 1620
7318.57 1772
7319.38 1867
7320.19 1890
7320.99 1871
7321.80 1834
7322.61 1700
7323.42 1584
7324.22 1560
7325.03 1496
7325.84 1402
7326.65 1398
7327.46 1302
7328.26 1253
7329.07 1234
7329.88 1212
7330.69 1220
7331.50 1207
7332.30 1165
7333.11 1208
7333.92 1237
7334.73 1255
7335.54 1227
7336.35 1228
7337.15 1245
7337.96 1295
7338.77 1285
7339.58 1281
7340.39 1256
7341.20 1306
7342.01 1259
7342.82 1226
7343.62 1289
7344.43 1243
7345.24 1212
7346.05 1251
7346.86 1185
7347.67 1151
7348.48 1200
7349.29 1175
7350.10 1162
7350.91 1189
7351.71 1141
7352.52 1126
7353.33 1122
7354.14 1122
7354.95 1142
7355.76 1182
7356.57 1152
7357.38 1192
7358.19 1246
7359.00 1241
7359.81 1335
7360.62 1442
7361.43 1433
7362.24 1390
7363.05 1405
7363.86 1359
7364.67 1331
7365.48 1327
7366.29 1266
7367.10 1304
7367.91 1285
7368.72 1181
7369.53 1113
7370.34 1099
7371.15 1140
7371.96 1083
7372.77 1047
7373.58 1078
7374.39 1033
7375.20 1094
7376.01 1069
7376.82 1061
7377.63 1087
7378.45 1129
7379.26 1211
7380.07 1236
7380.88 1241
7381.69 1252
7382.50 1314
7383.31 1296
7384.12 1285
7384.93 1262
7385.74 1205
7386.56 1115
7387.37 1104
7388.18 1054
7388.99 1058
7389.80 1077
7390.61 1021
7391.42 990
7392.24 998
7393.05 962
7393.86 921
7394.67 920
7395.48 903
7396.29 949
7397.10 919
7397.92 937
7398.73 980
7399.54 1017
7400.35 1010
7401.16 1014
7401.98 1027
7402.79 1045
7403.60 1000
7404.41 970
7405.23 948
7406.04 947
7406.85 930
7407.66 966
7408.47 912
7409.29 909
7410.10 937
7410.91 898
7411.72 884
7412.54 903
7413.35 894
7414.16 850
7414.98 866
7415.79 843
7416.60 865
7417.41 857
7418.23 851
7419.04 854
7419.85 866
7420.67 806
7421.48 830
7422.29 875
7423.11 804
7423.92 847
7424.73 854
7425.54 825
7426.36 854
7427.17 833
7427.99 872
7428.80 853
7429.61 867
7430.43 827
7431.24 833
7432.05 823
7432.87 816
7433.68 780
7434.49 762
7435.31 850
7436.12 842
7436.94 838
7437.75 842
7438.56 831
7439.38 818
7440.19 847
7441.01 854
7441.82 830
7442.64 814
7443.45 827
7444.26 786
7445.08 827
7445.89 803
7446.71 756
7447.52 799
7448.34 796
7449.15 817
7449.97 786
7450.78 784
7451.59 771
7452.41 792
7453.22 802
7454.04 808
7454.85 824
7455.67 872
7456.48 811
7457.30 807
7458.11 810
7458.93 782
7459.74 828
7460.56 823
7461.38 821
7462.19 811
7463.01 790
7463.82 799
7464.64 806
7465.45 831
7466.27 795
7467.08 801
7467.90 821
7468.72 822
7469.53 863
7470.35 827
7471.16 806
7471.98 851
7472.79 906
7473.61 915
7474.43 879
7475.24 874
7476.06 820
7476.87 834
7477.69 863
7478.51 829
7479.32 808
7480.14 820
7480.96 834
7481.77 849
7482.59 860
7483.41 834
7484.22 854
7485.04 873
7485.85 831
7486.67 802
7487.49 812
7488.31 772
7489.12 769
7489.94 782
7490.76 791
7491.57 759
7492.39 847
7493.21 833
7494.02 835
7494.84 810
7495.66 815
7496.48 806
7497.29 832
7498.11 819
7498.93 813
7499.74 757
7500.56 771
7501.38 804
7502.20 802
7503.01 780
7503.83 817
7504.65 800
7505.47 805
7506.29 802
7507.10 806
7507.92 794
7508.74 807
7509.56 803
7510.37 797
7511.19 803
7512.01 784
7512.83 780
7513.65 784
7514.47 777
7515.28 804
7516.10 819
7516.92 793
7517.74 771
7518.56 783
7519.38 801
7520.19 763
7521.01 772
7521.83 787
7522.65 768
7523.47 815
7524.29 804
7525.11 778
7525.92 795
7526.74 828
7527.56 782
7528.38 816
7529.20 849
7530.02 867
7530.84 810
7531.66 814
7532.48 813
7533.30 829
7534.12 836
7534.93 838
7535.75 830
7536.57 819
7537.39 836
7538.21 821
7539.03 821
7539.85 832
7540.67 816
7541.49 833
7542.31 814
7543.13 868
7543.95 872
7544.77 834
7545.59 828
7546.41 836
7547.23 793
7548.05 815
7548.87 817
7549.69 830
7550.51 831
7551.33 867
7552.15 863
7552.97 844
7553.79 862
7554.61 880
7555.43 869
7556.25 915
7557.07 880
7557.89 923
7558.71 913
7559.53 938
7560.36 894
7561.18 854
7562.00 886
7562.82 889
7563.64 910
7564.46 910
7565.28 888
7566.10 906
7566.92 890
7567.74 822
7568.56 894
7569.39 861
7570.21 909
7571.03 923
7571.85 905
7572.67 931
7573.49 917
7574.31 907
7575.14 907
7575.96 927
7576.78 943
7577.60 950
7578.42 933
7579.24 899
7580.06 927
7580.89 938
7581.71 960
7582.53 949
7583.35 961
7584.17 975
7585.00 998
7585.82 1020
7586.64 987
7587.46 990
7588.29 1067
7589.11 1035
7589.93 1023
7590.75 1056
7591.57 1026
7592.40 1021
7593.22 1057
7594.04 1036
7594.86 1047
7595.69 1088
7596.51 1116
7597.33 1143
7598.15 1121
7598.98 1108
7599.80 1165
7600.62 1189
7601.45 1158
7602.27 1271
7603.09 1291
7603.92 1284
7604.74 1264
7605.56 1354
7606.38 1343
7607.21 1345
7608.03 1358
7608.85 1298
7609.68 1224
7610.50 1232
7611.32 1194
7612.15 1196
7612.97 1195
7613.80 1184
7614.62 1255
7615.44 1279
7616.27 1324
7617.09 1424
7617.91 1491
7618.74 1519
7619.56 1479
7620.39 1503
7621.21 1464
7622.03 1429
7622.86 1423
7623.68 1330
7624.51 1300
7625.33 1327
7626.15 1331
7626.98 1294
7627.80 1327
7628.63 1319
7629.45 1307
7630.28 1324
7631.10 1336
7631.93 1397
7632.75 1389
7633.58 1421
7634.40 1327
7635.22 1291
7636.05 1287
7636.87 1218
7637.70 1167
7638.52 1141
7639.35 1057
7640.17 1112
7641.00 1101
7641.82 1014
7642.65 1064
7643.47 1104
7644.30 1126
7645.13 1163
7645.95 1215
7646.78 1278
7647.60 1222
7648.43 1224
7649.25 1218
7650.08 1178
7650.90 1139
7651.73 1085
7652.55 1071
7653.38 1046
7654.21 1032
7655.03 962
7655.86 978
7656.68 953
7657.51 962
7658.34 927
7659.16 949
7659.99 922
7660.81 910
7661.64 905
7662.47 891
7663.29 898
7664.12 914
7664.95 910
7665.77 925
7666.60 888
7667.42 838
7668.25 883
7669.08 908
7669.90 919
7670.73 902
7671.56 888
7672.38 903
7673.21 928
7674.04 943
7674.87 934
7675.69 895
7676.52 882
7677.35 860
7678.17 878
7679.00 871
7679.83 933
7680.65 893
7681.48 907
7682.31 926
7683.14 980
7683.96 1030
7684.79 1046
7685.62 1064
7686.45 1025
7687.27 1012
7688.10 1023
7688.93 1002
7689.76 971
7690.58 958
7691.41 898
7692.24 902
7693.07 892
7693.90 922
7694.72 907
7695.55 935
7696.38 914
7697.21 960
7698.04 971
7698.86 977
7699.69 943
7700.52 1020
7701.35 988
7702.18 985
7703.01 958
7703.83 919
7704.66 914
7705.49 903
7706.32 860
7707.15 909
7707.98 862
7708.81 856
7709.63 878
7710.46 868
7711.29 857
7712.12 825
7712.95 857
7713.78 849
7714.61 868
7715.44 847
7716.27 815
7717.10 838
7717.93 811
7718.75 823
7719.58 855
7720.41 815
7721.24 774
7722.07 837
7722.90 841
7723.73 793
7724.56 780
7725.39 808
7726.22 830
7727.05 789
7727.88 814
7728.71 799
7729.54 810
7730.37 819
7731.20 813
7732.03 805
7732.86 781
7733.69 776
7734.52 764
7735.35 762
7736.18 783
7737.01 789
7737.84 742
7738.67 716
7739.50 752
7740.33 739
7741.16 724
7741.99 723
7742.82 730
7743.65 762
7744.48 810
7745.31 863
7746.14 889
7746.98 898
7747.81 974
7748.64 906
7749.47 955
7750.30 966
7751.13 978
7751.96 934
7752.79 911
7753.62 855
7754.45 760
7755.29 770
7756.12 777
7756.95 746
7757.78 733
7758.61 749
7759.44 753
7760.27 758
7761.11 731
7761.94 715
7762.77 720
7763.60 750
7764.43 728
7765.26 763
7766.10 751
7766.93 725
7767.76 736
7768.59 750
7769.42 712
7770.26 725
7771.09 704
7771.92 716
7772.75 746
7773.58 708
7774.42 724
7775.25 761
7776.08 710
7776.91 740
7777.75 745
7778.58 751
7779.41 716
7780.24 719
7781.08 725
7781.91 721
7782.74 733
7783.57 737
7784.41 758
7785.24 765
7786.07 780
7786.91 747
7787.74 738
7788.57 738
7789.40 781
7790.24 799
7791.07 783
7791.90 762
7792.74 796
7793.57 750
7794.40 769
7795.24 783
7796.07 774
7796.90 782
7797.74 753
7798.57 760
7799.40 796
7800.24 778
7801.07 801
7801.91 772
7802.74 790
7803.57 805
7804.41 833
7805.24 820
7806.07 847
7806.91 805
7807.74 812
7808.58 828
7809.41 858
7810.25 865
7811.08 844
7811.91 887
7812.75 917
7813.58 913
7814.42 931
7815.25 896
7816.09 912
7816.92 989
7817.75 936
7818.59 894
7819.42 955
7820.26 1064
7821.09 1017
7821.93 997
7822.76 1059
7823.60 1091
7824.43 1086
7825.27 1052
7826.10 1037
7826.94 985
7827.77 974
7828.61 917
7829.44 895
7830.28 959
7831.11 979
7831.95 981
7832.78 989
7833.62 1056
7834.46 1058
7835.29 1164
7836.13 1120
7836.96 1097
7837.80 1052
7838.63 1004
7839.47 1028
7840.31 993
7841.14 966
7841.98 929
7842.81 921
7843.65 921
7844.48 865
7845.32 839
7846.16 860
7846.99 876
7847.83 865
7848.67 838
7849.50 844
7850.34 833
7851.17 834
7852.01 846
7852.85 858
7853.68 874
7854.52 851
7855.36 869
7856.19 865
7857.03 827
7857.87 848
7858.70 884
7859.54 904
7860.38 872
7861.21 891
7862.05 875
7862.89 889
7863.72 851
7864.56 860
7865.40 844
7866.24 858
7867.07 858
7867.91 822
7868.75 893
7869.59 861
7870.42 922
7871.26 916
7872.10 930
7872.94 967
7873.77 993
7874.61 947
7875.45 997
7876.29 1022
7877.12 1012
7877.96 1065
7878.80 1121
7879.64 1142
7880.47 1215
7881.31 1167
7882.15 1088
7882.99 1055
7883.83 1053
7884.66 1014
7885.50 1017
7886.34 991
7887.18 915
7888.02 951
7888.86 948
7889.69 948
7890.53 949
7891.37 987
7892.21 1002
7893.05 992
7893.89 979
7894.73 953
7895.56 950
7896.40 946
7897.24 909
7898.08 889
7898.92 925
7899.76 911
7900.60 858
7901.44 829
7902.28 840
7903.12 867
7903.95 862
7904.79 884
7905.63 843
7906.47 824
7907.31 843
7908.15 913
7908.99 909
7909.83 868
7910.67 869
7911.51 877
7912.35 858
7913.19 907
7914.03 914
7914.87 951
7915.71 1042
7916.55 963
7917.39 989
7918.23 1044
7919.07 1063
7919.91 1084
7920.75 1092
7921.59 1033
7922.43 1006
7923.27 947
7924.11 903
7924.95 882
7925.79 883
7926.63 867
7927.47 871
7928.31 862
7929.15 847
7929.99 810
7930.83 789
7931.67 843
7932.51 856
7933.35 873
7934.19 812
7935.04 801
7935.88 830
7936.72 804
7937.56 776
7938.40 811
7939.24 826
7940.08 836
7940.92 782
7941.76 812
7942.60 820
7943.45 865
7944.29 840
7945.13 858
7945.97 874
7946.81 892
7947.65 861
7948.49 869
7949.34 915
7950.18 892
7951.02 887
7951.86 868
7952.70 889
7953.54 929
7954.39 964
7955.23 981
7956.07 1010
7956.91 1033
7957.75 977
7958.60 1043
7959.44 1020
7960.28 1039
7961.12 981
7961.96 916
7962.81 982
7963.65 956
7964.49 951
7965.33 974
7966.18 1014
7967.02 1145
7967.86 1189
7968.70 1202
7969.55 1129
7970.39 1133
7971.23 1079
7972.08 1057
7972.92 917
7973.76 875
7974.60 855
7975.45 872
7976.29 856
7977.13 807
7977.98 796
7978.82 832
7979.66 831
7980.51 856
7981.35 823
7982.19 797
7983.04 790
7983.88 799
7984.72 780
7985.57 798
7986.41 768
7987.25 761
7988.10 790
7988.94 739
7989.78 720
7990.63 739
7991.47 732
7992.32 721
7993.16 675
7994.00 683
7994.85 697
7995.69 697
7996.54 705
7997.38 658
7998.22 669
7999.07 689
7999.91 719
8000.76 711
8001.60 682
8002.45 659
8003.29 669
8004.13 662
8004.98 647
8005.82 691
8006.67 688
8007.51 671
8008.36 665
8009.20 651
8010.05 639
8010.89 640
8011.74 666
8012.58 632
8013.43 607
8014.27 655
8015.12 629
8015.96 651
8016.81 615
8017.65 622
8018.50 639
8019.34 628
8020.19 596
8021.03 605
8021.88 603
8022.72 622
8023.57 604
8024.41 624
8025.26 598
8026.11 644
8026.95 644
8027.80 635
8028.64 613
8029.49 612
8030.33 648
8031.18 645
8032.03 655
8032.87 596
8033.72 617
8034.56 644
8035.41 644
8036.26 609
8037.10 574
8037.95 619
8038.80 623
8039.64 632
8040.49 642
8041.34 610
8042.18 645
8043.03 617
8043.87 590
8044.72 639
8045.57 620
8046.41 605
8047.26 623
8048.11 626
8048.96 584
8049.80 588
8050.65 606
8051.50 599
8052.34 590
8053.19 584
8054.04 567
8054.88 564
8055.73 538
8056.58 579
8057.43 563
8058.27 577
8059.12 581
8059.97 596
8060.82 566
8061.66 540
8062.51 573
8063.36 554
8064.21 541
8065.05 593
8065.90 570
8066.75 583
8067.60 572
8068.44 574
8069.29 564
8070.14 576
8070.99 546
8071.84 554
8072.68 544
8073.53 553
8074.38 557
8075.23 533
8076.08 546
8076.93 552
8077.77 521
8078.62 527
8079.47 558
8080.32 570
8081.17 566
8082.02 579
8082.87 583
8083.71 548
8084.56 557
8085.41 583
8086.26 565
8087.11 559
8087.96 565
8088.81 597
8089.66 599
8090.51 537
8091.35 593
8092.20 577
8093.05 569
8093.90 541
8094.75 550
8095.60 564
8096.45 575
8097.30 580
8098.15 564
8099.00 567
8099.85 575
8100.70 559
8101.55 587
8102.40 570
8103.25 575
8104.10 539
8104.95 565
8105.80 537
8106.65 582
8107.50 525
8108.35 524
8109.20 552
8110.05 570
8110.90 549
8111.75 561
8112.60 526
8113.45 568
8114.30 574
8115.15 536
8116.00 542
8116.85 536
8117.70 538
8118.55 562
8119.40 562
8120.25 557
8121.10 579
8121.95 529
8122.80 579
8123.65 585
8124.50 595
8125.35 589
8126.20 581
8127.06 595
8127.91 573
8128.76 583
8129.61 591
8130.46 593
8131.31 611
8132.16 604
8133.01 625
8133.86 623
8134.72 599
8135.57 578
8136.42 575
8137.27 595
8138.12 606
8138.97 600
8139.83 591
8140.68 575
8141.53 562
8142.38 564
8143.23 555
8144.08 559
8144.94 598
8145.79 569
8146.64 570
8147.49 597
8148.34 577
8149.20 551
8150.05 580
8150.90 563
8151.75 554
8152.60 580
8153.46 597
8154.31 567
8155.16 574
8156.01 570
8156.87 605
8157.72 610
8158.57 583
8159.42 581
8160.28 566
8161.13 555
8161.98 541
8162.84 554
8163.69 532
8164.54 530
8165.39 558
8166.25 553
8167.10 537
8167.95 516
8168.81 541
8169.66 533
8170.51 524
8171.37 509
8172.22 538
8173.07 531
8173.93 515
8174.78 520
8175.63 543
8176.49 556
8177.34 519
8178.19 533
8179.05 506
8179.90 527
8180.76 503
8181.61 513
8182.46 486
8183.32 524
8184.17 493
8185.02 512
8185.88 516
8186.73 516
8187.59 537
8188.44 520
8189.30 509
8190.15 530
8191.00 516
8191.86 496
8192.71 486
8193.57 537
8194.42 519
8195.28 535
8196.13 498
8196.99 517
8197.84 515
8198.69 485
8199.55 501
8200.40 525
8201.26 515
8202.11 512
8202.97 530
8203.82 516
8204.68 522
8205.53 516
8206.39 481
8207.24 523
8208.10 526
8208.95 534
8209.81 540
8210.67 540
8211.52 514
8212.38 529
8213.23 508
8214.09 519
8214.94 532
8215.80 544
8216.65 545
8217.51 559
8218.37 581
8219.22 561
8220.08 570
8220.93 560
8221.79 579
8222.64 536
8223.50 567
8224.36 585
8225.21 619
8226.07 583
8226.92 572
8227.78 551
8228.64 556
8229.49 575
8230.35 554
8231.21 518
8232.06 517
8232.92 526
8233.78 532
8234.63 519
8235.49 529
8236.35 505
8237.20 496
8238.06 503
8238.92 531
8239.77 527
8240.63 521
8241.49 542
8242.34 526
8243.20 531
8244.06 527
8244.91 510
8245.77 523
8246.63 559
8247.49 530
8248.34 500
8249.20 511
8250.06 498
8250.92 504
8251.77 501
8252.63 517
8253.49 510
8254.35 530
8255.20 524
8256.06 543
8256.92 518
8257.78 489
8258.63 510
8259.49 520
8260.35 545
8261.21 550
8262.07 570
8262.92 570
8263.78 563
8264.64 522
8265.50 541
8266.36 525
8267.22 547
8268.07 526
8268.93 554
8269.79 528
8270.65 520
8271.51 541
8272.37 545
8273.22 589
8274.08 566
8274.94 571
8275.80 567
8276.66 573
8277.52 573
8278.38 583
8279.24 630
8280.09 652
8280.95 584
8281.81 571
8282.67 579
8283.53 609
8284.39 545
8285.25 583
8286.11 547
8286.97 559
8287.83 611
8288.69 594
8289.55 582
8290.41 592
8291.26 590
8292.12 585
8292.98 659
8293.84 627
8294.70 640
8295.56 670
8296.42 622
8297.28 617
8298.14 586
8299.00 615
8299.86 589
8300.72 588
8301.58 570
8302.44 573
8303.30 578
8304.16 596
8305.02 580
8305.88 604
8306.74 586
8307.60 590
8308.46 565
8309.33 542
8310.19 554
8311.05 555
8311.91 570
8312.77 526
8313.63 564
8314.49 562
8315.35 561
8316.21 543
8317.07 544
8317.93 562
8318.79 553
8319.65 576
8320.52 561
8321.38 552
8322.24 566
8323.10 570
8323.96 568
8324.82 521
8325.68 550
8326.54 538
8327.41 546
8328.27 537
8329.13 513
8329.99 537
8330.85 542
8331.71 540
8332.57 523
8333.44 538
8334.30 551
8335.16 522
8336.02 532
8336.88 524
8337.75 533
8338.61 558
8339.47 585
8340.33 584
8341.19 566
8342.06 532
8342.92 538
8343.78 586
8344.64 572
8345.50 588
8346.37 593
8347.23 588
8348.09 576
8348.95 574
8349.82 573
8350.68 611
8351.54 564
8352.40 546
8353.27 561
8354.13 613
8354.99 611
8355.86 589
8356.72 579
8357.58 604
8358.45 586
8359.31 575
8360.17 593
8361.03 559
8361.90 597
8362.76 567
8363.62 581
8364.49 586
8365.35 589
8366.21 572
8367.08 609
8367.94 595
8368.80 585
8369.67 616
8370.53 618
8371.40 593
8372.26 595
8373.12 577
8373.99 579
8374.85 566
8375.71 626
8376.58 588
8377.44 550
8378.31 604
8379.17 634
8380.03 624
8380.90 619
8381.76 610
8382.63 583
8383.49 614
8384.36 603
8385.22 620
8386.08 615
8386.95 632
8387.81 603
8388.68 663
8389.54 625
8390.41 608
8391.27 654
8392.14 639
8393.00 651
8393.87 652
8394.73 660
8395.60 641
8396.46 679
8397.33 686
8398.19 680
8399.06 656
8399.92 641
8400.79 670
8401.65 682
8402.52 669
8403.38 665
8404.25 670
8405.11 703
8405.98 700
8406.84 692
8407.71 694
8408.58 705
8409.44 683
8410.31 695
8411.17 712
8412.04 721
8412.90 704
8413.77 715
8414.64 711
8415.50 736
8416.37 721
8417.23 693
8418.10 738
8418.97 708
8419.83 728
8420.70 745
8421.56 776
8422.43 759
8423.30 807
8424.16 819
8425.03 808
8425.90 803
8426.76 846
8427.63 838
8428.50 827
8429.36 861
8430.23 883
8431.10 835
8431.96 872
8432.83 941
8433.70 904
8434.56 924
8435.43 918
8436.30 954
8437.16 985
8438.03 1026
8438.90 997
8439.77 1050
8440.63 1049
8441.50 1092
8442.37 1152
8443.24 1193
8444.10 1199
8444.97 1243
8445.84 1140
8446.71 1162
8447.57 1163
8448.44 1175
8449.31 1166
8450.18 1217
8451.04 1214
8451.91 1325
8452.78 1366
8453.65 1536
8454.52 1706
8455.38 1992
8456.25 2234
8457.12 2321
8457.99 2317
8458.86 2275
8459.72 2246
8460.59 2017
8461.46 1866
8462.33 1647
8463.20 1566
8464.07 1402
8464.93 1304
8465.80 1241
8466.67 1175
8467.54 1115
8468.41 1081
8469.28 1014
8470.15 1009
8471.02 1037
8471.88 999
8472.75 992
8473.62 1005
8474.49 979
8475.36 1011
8476.23 1006
8477.10 984
8477.97 966
8478.84 1016
8479.71 1039
8480.58 1076
8481.44 1095
8482.31 1091
8483.18 1156
8484.05 1185
8484.92 1167
8485.79 1117
8486.66 1078
8487.53 1076
8488.40 1026
8489.27 1056
8490.14 985
8491.01 977
8491.88 1032
8492.75 972
8493.62 981
8494.49 993
8495.36 995
8496.23 1010
8497.10 964
8497.97 977
8498.84 976
8499.71 957
8500.58 937
8501.45 921
8502.32 919
8503.19 918
8504.06 950
8504.93 922
8505.80 925
8506.67 958
8507.55 951
8508.42 962
8509.29 929
8510.16 932
8511.03 989
8511.90 998
8512.77 1006
8513.64 993
8514.51 995
8515.38 1007
8516.25 1086
8517.13 1039
8518.00 1054
8518.87 1045
8519.74 1062
8520.61 1102
8521.48 1118
8522.35 1118
8523.23 1188
8524.10 1280
8524.97 1389
8525.84 1506
8526.71 1555
8527.58 1529
8528.46 1526
8529.33 1492
8530.20 1461
8531.07 1344
8531.94 1210
8532.81 1183
8533.69 1215
8534.56 1110
8535.43 1091
8536.30 1064
8537.18 1052
8538.05 1027
8538.92 1011
8539.79 987
8540.66 973
8541.54 980
8542.41 957
8543.28 963
8544.15 935
8545.03 898
8545.90 913
8546.77 911
8547.64 911
8548.52 924
8549.39 971
8550.26 1027
8551.14 1084
8552.01 1119
8552.88 1162
8553.76 1272
8554.63 1287
8555.50 1278
8556.37 1280
8557.25 1247
8558.12 1230
8558.99 1145
8559.87 1107
8560.74 1014
8561.61 971
8562.49 949
8563.36 941
8564.24 899
8565.11 907
8565.98 911
8566.86 905
8567.73 857
8568.60 843
8569.48 833
8570.35 825
8571.23 886
8572.10 842
8572.97 834
8573.85 789
8574.72 823
8575.60 790
8576.47 797
8577.34 795
8578.22 819
8579.09 811
8579.97 781
8580.84 818
8581.72 820
8582.59 826
8583.47 834
8584.34 864
8585.21 850
8586.09 804
8586.96 805
8587.84 880
8588.71 832
8589.59 868
8590.46 840
8591.34 866
8592.21 833
8593.09 840
8593.96 866
8594.84 874
8595.71 879
8596.59 887
8597.46 849
8598.34 880
8599.22 917
8600.09 903
8600.97 932
8601.84 915
8602.72 882
8603.59 872
8604.47 898
8605.34 882
8606.22 897
8607.10 895
8607.97 928
8608.85 912
8609.72 916
8610.60 939
8611.47 897
8612.35 936
8613.23 962
8614.10 954
8614.98 971
8615.86 979
8616.73 976
8617.61 1024
8618.48 997
8619.36 984
8620.24 1011
8621.11 998
8621.99 1036
8622.87 1077
8623.74 1045
8624.62 1057
8625.50 1030
8626.37 1052
8627.25 1049
8628.13 1059
8629.00 1153
8629.88 1138
8630.76 1160
8631.64 1131
8632.51 1143
8633.39 1145
8634.27 1092
8635.14 1123
8636.02 1102
8636.90 1085
8637.78 1102
8638.65 1138
8639.53 1137
8640.41 1123
8641.29 1096
8642.16 1141
8643.04 1155
8643.92 1180
8644.80 1172
8645.67 1230
8646.55 1233
8647.43 1288
8648.31 1317
8649.18 1273
8650.06 1326
8650.94 1332
8651.82 1272
8652.70 1326
8653.58 1320
8654.45 1315
8655.33 1269
8656.21 1345
8657.09 1416
8657.97 1425
8658.84 1458
8659.72 1443
8660.60 1487
8661.48 1643
8662.36 1724
8663.24 1873
8664.12 1954
8664.99 2077
8665.87 2161
8666.75 2119
8667.63 2098
8668.51 2050
8669.39 1972
8670.27 1926
8671.15 1817
8672.03 1888
8672.91 1891
8673.78 1981
8674.66 1960
8675.54 1953
8676.42 1956
8677.30 1875
8678.18 1788
8679.06 1760
8679.94 1626
8680.82 1523
8681.70 1480
8682.58 1427
8683.46 1349
8684.34 1326
8685.22 1345
8686.10 1337
8686.98 1380
8687.86 1491
8688.74 1564
8689.62 1651
8690.50 1818
8691.38 1972
8692.26 2102
8693.14 2271
8694.02 2342
8694.90 2320
8695.78 2163
8696.66 2093
8697.54 1909
8698.42 1794
8699.30 1642
8700.18 1556
8701.06 1536
8701.94 1519
8702.82 1408
8703.70 1403
8704.58 1369
8705.46 1331
8706.34 1298
8707.23 1244
8708.11 1162
8708.99 1090
8709.87 1090
8710.75 1060
8711.63 1054
8712.51 1025
8713.39 1022
8714.27 980
8715.16 958
8716.04 1001
8716.92 943
8717.80 927
8718.68 941
8719.56 977
8720.44 965
8721.33 928
8722.21 937
8723.09 956
8723.97 949
8724.85 928
8725.73 967
8726.62 990
8727.50 969
8728.38 1018
8729.26 1029
8730.14 1041
8731.03 1025
8731.91 1054
8732.79 1080
8733.67 1049
8734.55 1023
8735.44 1019
8736.32 985
8737.20 999
8738.08 1002
8738.97 993
8739.85 1006
8740.73 1012
8741.61 996
8742.50 954
8743.38 923
8744.26 937
8745.14 969
8746.03 962
8746.91 931
8747.79 970
8748.68 968
8749.56 993
8750.44 972
8751.33 980
8752.21 992
8753.09 973
8753.97 967
8754.86 993
8755.74 973
8756.62 1007
8757.51 1030
8758.39 1061
8759.28 1060
8760.16 1083
8761.04 1043
8761.93 1061
8762.81 1081
8763.69 1065
8764.58 1022
8765.46 1010
8766.34 1015
8767.23 1030
8768.11 1018
8769.00 1003
8769.88 1006
8770.76 963
8771.65 1016
8772.53 1035
8773.42 979
8774.30 964
8775.19 945
8776.07 968
8776.95 975
8777.84 977
8778.72 994
8779.61 999
8780.49 1074
8781.38 1115
8782.26 1164
8783.15 1167
8784.03 1157
8784.92 1173
8785.80 1088
8786.69 1071
8787.57 1047
8788.46 1020
8789.34 968
8790.23 972
8791.11 933
8792.00 908
8792.88 909
8793.77 926
8794.65 872
8795.54 862
8796.42 863
8797.31 866
8798.19 794
8799.08 815
8799.96 827
8800.85 817
8801.74 833
8802.62 803
8803.51 798
8804.39 797
8805.28 798
8806.16 810
8807.05 800
8807.94 841
8808.82 827
8809.71 809
8810.59 724
8811.48 737
8812.37 732
8813.25 715
8814.14 757
8815.03 770
8815.91 744
8816.80 825
8817.68 821
8818.57 817
8819.46 772
8820.34 786
8821.23 783
8822.12 791
8823.00 745
8823.89 757
8824.78 715
8825.66 746
8826.55 717
8827.44 758
8828.33 762
8829.21 730
8830.10 723
8830.99 740
8831.87 695
8832.76 729
8833.65 736
8834.54 685
8835.42 680
8836.31 698
8837.20 683
8838.08 681
8838.97 688
8839.86 694
8840.75 671
8841.64 692
8842.52 688
8843.41 707
8844.30 669
8845.19 704
8846.07 685
8846.96 699
8847.85 685
8848.74 644
8849.63 654
8850.51 645
8851.40 628
8852.29 656
8853.18 649
8854.07 603
8854.96 602
8855.84 627
8856.73 672
8857.62 592
8858.51 614
8859.40 628
8860.29 646
8861.17 602
8862.06 615
8862.95 617
8863.84 614
8864.73 648
8865.62 641
8866.51 598
8867.40 603
8868.29 607
8869.17 606
8870.06 593
8870.95 603
8871.84 566
8872.73 595
8873.62 600
8874.51 579
8875.40 567
8876.29 551
8877.18 585
8878.07 583
8878.96 555
8879.85 553
8880.74 548
8881.63 551
8882.51 559
8883.40 599
8884.29 582
8885.18 591
8886.07 575
8886.96 595
8887.85 575
8888.74 541
8889.63 558
8890.52 567
8891.41 536
8892.30 540
8893.19 523
8894.09 531
8894.98 569
8895.87 576
8896.76 558
8897.65 544
8898.54 548
8899.43 556
8900.32 534
8901.21 505
8902.10 513
8902.99 533
8903.88 529
8904.77 534
8905.66 531
8906.55 567
8907.44 506
8908.34 496
8909.23 522
8910.12 489
8911.01 541
8911.90 535
8912.79 520
8913.68 503
8914.57 522
8915.47 538
8916.36 494
8917.25 501
8918.14 492
8919.03 478
8919.92 476
8920.81 533
8921.71 512
8922.60 502
8923.49 497
8924.38 485
8925.27 491
8926.16 474
8927.06 503
8927.95 488
8928.84 487
8929.73 485
8930.62 466
8931.52 470
8932.41 492
8933.30 498
8934.19 518
8935.09 495
8935.98 464
8936.87 457
8937.76 503
8938.66 488
8939.55 467
8940.44 466
8941.33 457
8942.23 456
8943.12 488
8944.01 464
8944.90 465
8945.80 471
8946.69 486
8947.58 480
8948.48 463
8949.37 478
8950.26 495
8951.16 473
8952.05 459
8952.94 441
8953.84 451
8954.73 472
8955.62 533
8956.52 507
8957.41 501
8958.30 473
8959.20 452
8960.09 472
8960.98 475
8961.88 464
8962.77 466
8963.66 463
8964.56 470
8965.45 504
8966.35 464
8967.24 460
8968.13 476
8969.03 477
8969.92 470
8970.82 496
8971.71 462
8972.60 459
8973.50 468
8974.39 458
8975.29 451
8976.18 456
8977.08 488
8977.97 486
8978.87 506
8979.76 470
8980.65 462
8981.55 473
8982.44 474
8983.34 475
8984.23 463
8985.13 450
8986.02 468
8986.92 476
8987.81 471
8988.71 450
8989.60 469
8990.50 448
8991.39 453
8992.29 457
8993.18 481
8994.08 481
8994.97 468
8995.87 456
8996.76 443
8997.66 446
8998.56 458
8999.45 454
9000.35 463
9001.24 450
9002.14 440
9003.03 453
9003.93 472
9004.83 439
9005.72 423
9006.62 435
9007.51 459
9008.41 435
9009.31 455
9010.20 422
9011.10 458
9011.99 437
9012.89 439
9013.79 438
9014.68 428
9015.58 454
9016.48 493
9017.37 456
9018.27 433
9019.16 410
9020.06 431
9020.96 428
9021.85 442
9022.75 439
9023.65 425
9024.54 437
9025.44 422
9026.34 440
9027.24 435
9028.13 428
9029.03 412
9029.93 436
9030.82 441
9031.72 404
9032.62 433
9033.52 439
9034.41 433
9035.31 466
9036.21 439
9037.10 424
9038.00 464
9038.90 470
9039.80 472
9040.69 455
9041.59 437
9042.49 473
9043.39 431
9044.29 431
9045.18 410
9046.08 410
9046.98 432
9047.88 441
9048.78 435
9049.67 445
9050.57 469
9051.47 438
9052.37 415
9053.27 442
9054.16 458
9055.06 456
9055.96 453
9056.86 445
9057.76 422
9058.66 448
9059.55 484
9060.45 419
9061.35 434
9062.25 446
9063.15 480
9064.05 462
9064.95 494
9065.85 458
9066.74 443
9067.64 446
9068.54 429
9069.44 436
9070.34 455
9071.24 439
9072.14 459
9073.04 454
9073.94 442
9074.84 427
9075.74 470
9076.64 445
9077.53 456
9078.43 466
9079.33 463
9080.23 441
9081.13 462
9082.03 462
9082.93 434
9083.83 463
9084.73 482
9085.63 449
9086.53 457
9087.43 463
9088.33 456
9089.23 462
9090.13 507
9091.03 490
9091.93 481
9092.83 484
9093.73 477
9094.63 490
9095.53 452
9096.43 462
9097.33 478
9098.23 457
9099.13 477
9100.04 484
9100.94 459
9101.84 461
9102.74 439
9103.64 442
9104.54 466
9105.44 465
9106.34 472
9107.24 449
9108.14 453
9109.04 459
9109.94 465
9110.85 432
9111.75 445
9112.65 458
9113.55 455
9114.45 480
9115.35 483
9116.25 443
9117.15 404
9118.06 455
9118.96 449
9119.86 444
9120.76 449
9121.66 440
9122.56 414
9123.46 439
9124.37 433
9125.27 427
9126.17 424
9127.07 430
9127.97 446
9128.88 427
9129.78 416
9130.68 418
9131.58 452
9132.48 424
9133.39 445
9134.29 397
9135.19 460
9136.09 441
9137.00 411
9137.90 447
9138.80 428
9139.70 427
9140.61 416
9141.51 422
9142.41 386
9143.31 418
9144.22 425
9145.12 441
9146.02 426
9146.92 425
9147.83 414
9148.73 422
9149.63 420
9150.54 417
9151.44 436
9152.34 422
9153.25 427
9154.15 445
9155.05 415
9155.96 455
9156.86 425
9157.76 431
9158.67 442
9159.57 423
9160.47 450
9161.38 430
9162.28 431
9163.18 421
9164.09 425
9164.99 435
9165.90 464
9166.80 437
9167.70 455
9168.61 429
9169.51 445
9170.42 463
9171.32 434
9172.22 439
9173.13 419
9174.03 423
9174.94 450
9175.84 429
9176.74 437
9177.65 453
9178.55 421
9179.46 428
9180.36 396
9181.27 420
9182.17 425
9183.08 438
9183.98 426
9184.89 424
9185.79 451
9186.70 454
9187.60 455
9188.51 426
9189.41 428
9190.32 457
9191.22 463
9192.13 420
9193.03 431
9193.94 456
9194.84 442
9195.75 428
9196.65 460
9197.56 463
9198.46 447
9199.37 486
9200.27 518
9201.18 508
9202.08 483
9202.99 491
9203.90 477
9204.80 493
9205.71 470
9206.61 464
9207.52 477
9208.42 476
9209.33 488
9210.24 452
9211.14 444
9212.05 425
9212.95 455
9213.86 472
9214.77 451
9215.67 436
9216.58 478
9217.49 463
9218.39 474
9219.30 452
9220.21 487
9221.11 426
9222.02 433
9222.93 437
9223.83 410
9224.74 422
9225.65 395
9226.55 412
9227.46 450
9228.37 428
9229.27 413
9230.18 420
9231.09 421
9231.99 449
9232.90 417
9233.81 403
9234.72 406
9235.62 403
9236.53 429
9237.44 428
9238.34 420
9239.25 397
9240.16 420
9241.07 415
9241.97 463
9242.88 431
9243.79 437
9244.70 425
9245.61 466
9246.51 415
9247.42 433
9248.33 430
9249.24 442
9250.14 442
9251.05 405
9251.96 401
9252.87 440
9253.78 413
9254.69 416
9255.59 421
9256.50 418
9257.41 417
9258.32 416
9259.23 427
9260.14 414
9261.04 426
9261.95 454
9262.86 427
9263.77 412
9264.68 411
9265.59 452
9266.50 419
9267.40 422
9268.31 433
9269.22 410
9270.13 453
9271.04 424
9271.95 448
9272.86 476
9273.77 447
9274.68 434
9275.59 428
9276.49 442
9277.40 420
9278.31 429
9279.22 448
9280.13 452
9281.04 417
9281.95 417
9282.86 425
9283.77 409
9284.68 434
9285.59 439
9286.50 442
9287.41 471
9288.32 442
9289.23 402
9290.14 426
9291.05 447
9291.96 434
9292.87 420
9293.78 471
9294.69 483
9295.60 477
9296.51 455
9297.42 447
9298.33 454
9299.24 488
9300.15 474
9301.06 441
9301.97 440
9302.88 471
9303.79 459
9304.70 444
9305.61 453
9306.53 444
9307.44 491
9308.35 490
9309.26 506
9310.17 478
9311.08 526
9311.99 487
9312.90 444
9313.81 472
9314.72 468
9315.63 464
9316.55 447
9317.46 475
9318.37 482
9319.28 434
9320.19 472
9321.10 466
9322.01 450
9322.93 459
9323.84 444
9324.75 426
9325.66 467
9326.57 476
9327.48 439
9328.40 483
9329.31 456
9330.22 484
9331.13 453
9332.04 405
9332.96 468
9333.87 421
9334.78 455
9335.69 450
9336.60 468
9337.52 475
9338.43 484
9339.34 498
9340.25 471
9341.17 453
9342.08 478
9342.99 477
9343.90 456
9344.82 445
9345.73 443
9346.64 469
9347.55 465
9348.47 469
9349.38 481
9350.29 452
9351.21 475
9352.12 442
9353.03 438
9353.94 452
9354.86 465
9355.77 488
9356.68 495
9357.60 437
9358.51 457
9359.42 443
9360.34 475
9361.25 485
9362.16 462
9363.08 468
9363.99 463
9364.90 438
9365.82 452
9366.73 463
9367.65 466
9368.56 460
9369.47 462
9370.39 477
9371.30 482
9372.21 438
9373.13 485
9374.04 486
9374.96 466
9375.87 482
9376.79 469
9377.70 468
9378.61 513
9379.53 492
9380.44 437
9381.36 449
9382.27 466
9383.19 480
9384.10 503
9385.01 534
9385.93 494
9386.84 495
9387.76 508
9388.67 525
9389.59 539
9390.50 525
9391.42 541
9392.33 551
9393.25 553
9394.16 556
9395.08 559
9395.99 571
9396.91 592
9397.82 532
9398.74 525
9399.65 537
9400.57 483
9401.48 496
9402.40 506
9403.32 508
9404.23 488
9405.15 474
9406.06 472
9406.98 470
9407.89 494
9408.81 474
9409.73 489
9410.64 500
9411.56 502
9412.47 513
9413.39 487
9414.30 471
9415.22 491
9416.14 518
9417.05 504
9417.97 502
9418.89 529
9419.80 508
9420.72 478
9421.63 462
9422.55 488
9423.47 517
9424.38 533
9425.30 490
9426.22 493
9427.13 477
9428.05 500
9428.97 506
9429.88 535
9430.80 536
9431.72 509
9432.63 498
9433.55 525
9434.47 501
9435.38 528
9436.30 527
9437.22 535
9438.14 530
9439.05 559
9439.97 533
9440.89 554
9441.81 563
9442.72 558
9443.64 575
9444.56 573
9445.47 567
9446.39 536
9447.31 540
9448.23 582
9449.15 558
9450.06 548
9450.98 567
9451.90 603
9452.82 606
9453.73 590
9454.65 626
9455.57 616
9456.49 599
9457.41 593
9458.32 574
9459.24 552
9460.16 568
9461.08 561
9462.00 525
9462.92 482
9463.83 500
9464.75 515
9465.67 506
9466.59 532
9467.51 531
9468.43 498
9469.35 512
9470.26 526
9471.18 513
9472.10 535
9473.02 534
9473.94 533
9474.86 534
9475.78 542
9476.70 534
9477.62 555
9478.54 545
9479.45 565
9480.37 574
9481.29 558
9482.21 562
9483.13 537
9484.05 544
9484.97 552
9485.89 567
9486.81 553
9487.73 553
9488.65 522
9489.57 519
9490.49 555
9491.41 534
9492.33 518
9493.25 514
9494.17 488
9495.09 514
9496.01 523
9496.93 498
9497.85 504
9498.77 507
9499.69 551
9500.61 551
9501.53 512
9502.45 530
9503.37 548
9504.29 553
9505.21 553
9506.13 532
9507.05 541
9507.97 565
9508.89 577
9509.81 585
9510.73 540
9511.65 573
9512.57 568
9513.49 542
9514.42 573
9515.34 540
9516.26 571
9517.18 606
9518.10 633
9519.02 627
9519.94 629
9520.86 640
9521.78 685
9522.71 623
9523.63 609
9524.55 590
9525.47 643
9526.39 641
9527.31 606
9528.23 588
9529.16 598
9530.08 617
9531.00 617
9531.92 580
9532.84 561
9533.76 609
9534.69 628
9535.61 591
9536.53 582
9537.45 575
9538.37 575
9539.30 592
9540.22 589
9541.14 589
9542.06 590
9542.98 597
9543.91 567
9544.83 588
9545.75 606
9546.67 637
9547.60 611
9548.52 605
9549.44 605
9550.36 604
9551.29 613
9552.21 623
9553.13 641
9554.06 623
9554.98 624
9555.90 611
9556.82 631
9557.75 628
9558.67 674
9559.59 624
9560.52 616
9561.44 645
9562.36 643
9563.29 655
9564.21 594
9565.13 650
9566.06 628
9566.98 628
9567.90 640
9568.83 615
9569.75 641
9570.67 623
9571.60 634
9572.52 634
9573.44 642
9574.37 688
9575.29 680
9576.22 657
9577.14 694
9578.06 669
9578.99 686
9579.91 703
9580.84 663
9581.76 701
9582.68 704
9583.61 719
9584.53 707
9585.46 713
9586.38 696
9587.31 706
9588.23 699
9589.15 725
9590.08 668
9591.00 687
9591.93 688
9592.85 684
9593.78 722
9594.70 753
9595.63 738
9596.55 735
9597.48 735
9598.40 754
9599.33 799
9600.25 797
9601.18 791
9602.10 779
9603.03 791
9603.95 803
9604.88 817
9605.80 795
9606.73 798
9607.65 775
9608.58 747
9609.50 754
9610.43 724
9611.35 707
9612.28 723
9613.21 721
9614.13 748
9615.06 742
9615.98 781
9616.91 759
9617.84 769
9618.76 749
9619.69 803
9620.61 771
9621.54 781
9622.47 775
9623.39 794
9624.32 798
9625.24 806
9626.17 835
9627.10 821
9628.02 809
9628.95 832
9629.88 829
9630.80 822
9631.73 850
9632.65 801
9633.58 835
9634.51 880
9635.43 912
9636.36 889
9637.29 882
9638.22 855
9639.14 894
9640.07 931
9641.00 943
9641.92 922
9642.85 970
9643.78 976
9644.70 961
9645.63 983
9646.56 972
9647.49 998
9648.41 969
9649.34 1033
9650.27 1053
9651.20 1000
9652.12 1061
9653.05 1045
9653.98 1027
9654.91 1017
9655.83 978
9656.76 1005
9657.69 1011
9658.62 984
9659.55 997
9660.47 953
9661.40 978
9662.33 995
9663.26 1008
9664.19 1004
9665.11 1017
9666.04 1015
9666.97 1051
9667.90 1070
9668.83 1074
9669.75 1096
9670.68 1064
9671.61 1075
9672.54 1107
9673.47 1113
9674.40 1118
9675.33 1114
9676.25 1132
9677.18 1120
9678.11 1106
9679.04 1076
9679.97 1092
9680.90 1128
9681.83 1143
9682.76 1135
9683.69 1159
9684.61 1198
9685.54 1223
9686.47 1231
9687.40 1256
9688.33 1211
9689.26 1204
9690.19 1252
9691.12 1273
9692.05 1229
9692.98 1248
9693.91 1215
9694.84 1286
9695.77 1318
9696.70 1344
9697.63 1427
9698.56 1511
9699.49 1530
9700.42 1562
9701.35 1554
9702.28 1535
9703.21 1434
9704.14 1362
9705.07 1336
9706.00 1304
9706.93 1254
9707.86 1171
9708.79 1196
9709.72 1188
9710.65 1157
9711.58 1137
9712.51 1163
9713.44 1229
9714.37 1241
9715.30 1261
9716.23 1215
9717.16 1212
9718.09 1185
9719.02 1131
9719.95 1146
9720.88 1103
9721.81 1071
9722.75 1054
9723.68 989
9724.61 974
9725.54 952
9726.47 957
9727.40 933
9728.33 958
9729.26 926
9730.19 951
9731.13 918
9732.06 931
9732.99 949
9733.92 964
9734.85 928
9735.78 911
9736.71 951
9737.65 912
9738.58 876
9739.51 899
9740.44 899
9741.37 868
9742.30 862
9743.24 831
9744.17 867
9745.10 878
9746.03 894
9746.96 876
9747.90 849
9748.83 845
9749.76 862
9750.69 858
9751.63 869
9752.56 827
9753.49 857
9754.42 890
9755.36 891
9756.29 844
9757.22 856
9758.15 839
9759.09 828
9760.02 851
9760.95 829
9761.88 842
9762.82 842
9763.75 852
9764.68 868
9765.62 822
9766.55 874
9767.48 909
9768.41 853
9769.35 894
9770.28 916
9771.21 888
9772.15 872
9773.08 909
9774.01 888
9774.95 839
9775.88 857
9776.81 870
9777.75 848
9778.68 904
9779.62 925
9780.55 901
9781.48 906
9782.42 922
9783.35 899
9784.28 938
9785.22 900
9786.15 912
9787.09 917
9788.02 866
9788.95 834
9789.89 815
9790.82 848
9791.76 822
9792.69 816
9793.63 782
9794.56 799
9795.49 811
9796.43 802
9797.36 811
9798.30 845
9799.23 831
9800.17 847
9801.10 856
9802.04 790
9802.97 753
9803.91 767
9804.84 768
9805.78 763
9806.71 742
9807.65 700
9808.58 701
9809.52 743
9810.45 741
9811.39 687
9812.32 669
9813.26 662
9814.19 695
9815.13 677
9816.06 628
9817.00 664
9817.93 680
9818.87 655
9819.80 665
9820.74 649
9821.68 671
9822.61 668
9823.55 678
9824.48 654
9825.42 645
9826.35 650
9827.29 652
9828.23 628
9829.16 631
9830.10 630
9831.03 660
9831.97 645
9832.91 649
9833.84 655
9834.78 649
9835.72 667
9836.65 652
9837.59 659
9838.52 634
9839.46 630
9840.40 625
9841.33 623
9842.27 627
9843.21 647
9844.14 639
9845.08 633
9846.02 662
9846.95 689
9847.89 681
9848.83 663
9849.77 632
9850.70 663
9851.64 666
9852.58 655
9853.51 647
9854.45 672
9855.39 641
9856.33 651
9857.26 608
9858.20 602
9859.14 636
9860.08 605
9861.01 650
9861.95 647
9862.89 632
9863.83 632
9864.76 647
9865.70 643
9866.64 615
9867.58 612
9868.51 590
9869.45 604
9870.39 576
9871.33 621
9872.27 649
9873.20 618
9874.14 633
9875.08 632
9876.02 620
9876.96 635
9877.90 639
9878.83 609
9879.77 630
9880.71 646
9881.65 606
9882.59 602
9883.53 611
9884.47 652
9885.40 620
9886.34 618
9887.28 613
9888.22 612
9889.16 589
9890.10 615
9891.04 613
9891.98 615
9892.91 611
9893.85 614
9894.79 615
9895.73 610
9896.67 594
9897.61 570
9898.55 607
9899.49 590
9900.43 566
9901.37 596
9902.31 603
9903.25 618
9904.19 632
9905.13 586
9906.07 623
9907.01 655
9907.95 646
9908.89 612
9909.83 648
9910.77 649
9911.71 628
9912.65 594
9913.59 644
9914.53 632
9915.47 609
9916.41 629
9917.35 647
9918.29 640
9919.23 650
9920.17 646
9921.11 688
9922.05 679
9922.99 711
9923.93 766
9924.87 838
9925.81 845
9926.75 848
9927.69 916
9928.63 897
9929.57 862
9930.51 844
9931.45 829
9932.39 779
9933.34 746
9934.28 701
9935.22 660
9936.16 644
9937.10 629
9938.04 667
9938.98 615
9939.92 577
9940.87 591
9941.81 625
9942.75 560
9943.69 603
9944.63 598
9945.57 637
9946.51 629
9947.46 644
9948.40 651
9949.34 700
9950.28 678
9951.22 674
9952.16 686
9953.11 668
9954.05 706
9954.99 676
9955.93 669
9956.87 637
9957.82 627
9958.76 598
9959.70 578
9960.64 590
9961.59 556
9962.53 575
9963.47 577
9964.41 552
9965.35 547
9966.30 562
9967.24 576
9968.18 526
9969.13 567
9970.07 528
9971.01 534
9971.95 510
9972.90 505
9973.84 499
9974.78 541
9975.73 518
9976.67 557
9977.61 542
9978.55 501
9979.50 513
9980.44 533
9981.38 506
9982.33 482
9983.27 509
9984.21 510
9985.16 527
9986.10 519
9987.04 522
9987.99 534
9988.93 523
9989.88 525
9990.82 537
9991.76 556
9992.71 547
9993.65 502
9994.59 498
9995.54 520
9996.48 529
9997.43 492
9998.37 468
9999.31 495
10000.26 483
10001.20 514
10002.15 517
10003.09 521
10004.04 493
10004.98 513
10005.92 506
10006.87 528
10007.81 510
10008.76 523
10009.70 529
10010.65 481
10011.59 541
10012.54 513
10013.48 476
10014.43 498
10015.37 492
10016.32 497
10017.26 496
10018.21 503
10019.15 525
10020.10 515
10021.04 504
10021.99 483
10022.93 488
10023.88 498
10024.82 503
10025.77 506
10026.71 501
10027.66 482
10028.60 488
10029.55 503
10030.49 510
10031.44 474
10032.39 466
10033.33 448
10034.28 496
10035.22 485
10036.17 497
10037.11 475
10038.06 473
10039.01 461
10039.95 455
10040.90 477
10041.84 471
10042.79 489
10043.74 457
10044.68 450
10045.63 449
10046.58 460
10047.52 466
10048.47 467
10049.41 466
10050.36 470
10051.31 434
10052.25 439
10053.20 433
10054.15 448
10055.09 466
10056.04 448
10056.99 454
10057.93 444
10058.88 468
10059.83 448
10060.78 455
10061.72 473
10062.67 458
10063.62 432
10064.56 432
10065.51 442
10066.46 443
10067.41 426
10068.35 448
10069.30 444
10070.25 444
10071.20 457
10072.14 442
10073.09 463
10074.04 452
10074.99 450
10075.93 473
10076.88 438
10077.83 469
10078.78 443
10079.72 428
10080.67 426
10081.62 437
10082.57 440
10083.52 441
10084.46 448
10085.41 449
10086.36 438
10087.31 440
10088.26 421
10089.21 415
10090.15 425
10091.10 424
10092.05 436
10093.00 439
10093.95 456
10094.90 458
10095.85 426
10096.79 439
10097.74 452
10098.69 463
10099.64 439
10100.59 444
10101.54 459
10102.49 457
10103.44 482
10104.39 473
10105.33 460
10106.28 425
10107.23 447
10108.18 434
10109.13 454
10110.08 457
10111.03 434
10111.98 439
10112.93 471
10113.88 458
10114.83 433
10115.78 428
10116.73 450
10117.68 443
10118.63 455
10119.58 450
10120.53 469
10121.48 484
10122.43 437
10123.38 431
10124.33 452
10125.28 495
10126.23 477
10127.18 452
10128.13 442
10129.08 450
10130.03 463
10130.98 453
10131.93 482
10132.88 481
10133.83 487
10134.78 470
10135.73 478
10136.68 483
10137.63 510
10138.58 480
10139.53 514
10140.48 491
10141.43 497
10142.38 467
10143.33 496
10144.29 505
10145.24 495
10146.19 499
10147.14 514
10148.09 479
10149.04 490
10149.99 495
10150.94 522
10151.89 508
10152.85 540
10153.80 521
10154.75 526
10155.70 524
10156.65 532
10157.60 571
10158.55 573
10159.51 539
10160.46 533
10161.41 526
10162.36 551
10163.31 547
10164.26 545
10165.22 546
10166.17 572
10167.12 547
10168.07 570
10169.02 584
10169.98 556
10170.93 573
10171.88 575
10172.83 597
10173.79 561
10174.74 559
10175.69 572
10176.64 601
10177.60 603
10178.55 624
10179.50 611
10180.45 599
10181.41 640
10182.36 604
10183.31 624
10184.26 611
10185.22 639
10186.17 638
10187.12 651
10188.08 631
10189.03 621
10189.98 639
10190.93 649
10191.89 618
10192.84 613
10193.79 598
10194.75 626
10195.70 607
10196.65 673
10197.61 657
10198.56 647
10199.51 638
10200.47 647
10201.42 626
10202.38 614
10203.33 655
10204.28 683
10205.24 694
10206.19 717
10207.14 705
10208.10 711
10209.05 752
10210.01 736
10210.96 712
10211.91 695
10212.87 669
10213.82 673
10214.78 653
10215.73 635
10216.69 622
10217.64 639
10218.59 654
10219.55 648
10220.50 609
10221.46 619
10222.41 629
10223.37 646
10224.32 617
10225.28 602
10226.23 616
10227.19 599
10228.14 603
10229.10 629
10230.05 619
10231.01 631
10231.96 661
10232.92 719
10233.87 700
10234.83 738
10235.78 758
10236.74 784
10237.69 789
10238.65 810
10239.60 791
10240.56 777
10241.51 750
10242.47 709
10243.42 677
10244.38 635
10245.34 651
10246.29 603
10247.25 596
10248.20 565
10249.16 566
10250.11 561
10251.07 560
10252.03 570
10252.98 558
10253.94 544
10254.89 547
10255.85 551
10256.81 570
10257.76 543
10258.72 532
10259.68 517
10260.63 499
10261.59 500
10262.55 505
10263.50 510
10264.46 495
10265.41 480
10266.37 511
10267.33 533
10268.28 549
10269.24 510
10270.20 505
10271.16 505
10272.11 518
10273.07 487
10274.03 502
10274.98 524
10275.94 511
10276.90 499
10277.85 479
10278.81 549
10279.77 518
10280.73 482
10281.68 499
10282.64 488
10283.60 489
10284.56 469
10285.51 483
10286.47 480
10287.43 491
10288.39 491
10289.34 449
10290.30 453
10291.26 468
10292.22 440
10293.18 472
10294.13 478
10295.09 484
10296.05 502
10297.01 478
10297.97 484
10298.92 482
10299.88 480
10300.84 465
10301.80 461
10302.76 470
10303.72 490
10304.67 476
10305.63 474
10306.59 474
10307.55 482
10308.51 496
10309.47 485
10310.43 499
10311.38 489
10312.34 471
10313.30 484
10314.26 507
10315.22 514
10316.18 460
10317.14 483
10318.10 476
10319.06 468
10320.01 456
10320.97 446
10321.93 458
10322.89 458
10323.85 442
10324.81 428
10325.77 469
10326.73 459
10327.69 466
10328.65 465
10329.61 451
10330.57 502
10331.53 472
10332.49 440
10333.45 453
10334.41 456
10335.37 434
10336.33 429
10337.29 434
10338.25 414
10339.21 436
10340.17 402
10341.13 425
10342.09 435
10343.05 433
10344.01 420
10344.97 423
10345.93 403
10346.89 399
10347.85 413
10348.81 427
10349.77 442
10350.73 431
10351.69 428
10352.65 422
10353.61 416
10354.57 405
10355.53 384
10356.49 405
10357.46 423
10358.42 402
10359.38 380
10360.34 408
10361.30 408
10362.26 391
10363.22 396
10364.18 395
10365.14 409
10366.11 408
10367.07 406
10368.03 387
10368.99 413
10369.95 401
10370.91 424
10371.87 383
10372.84 381
10373.80 369
10374.76 377
10375.72 395
10376.68 396
10377.64 399
10378.61 381
10379.57 386
10380.53 401
10381.49 402
10382.45 402
10383.42 381
10384.38 393
10385.34 424
10386.30 385
10387.27 370
10388.23 392
10389.19 374
10390.15 373
10391.11 384
10392.08 368
10393.04 389
10394.00 382
10394.96 364
10395.93 369
10396.89 393
10397.85 409
10398.82 366
10399.78 379
10400.74 389
10401.70 394
10402.67 369
10403.63 370
10404.59 392
10405.56 360
10406.52 411
10407.48 408
10408.45 385
10409.41 391
10410.37 381
10411.34 411
10412.30 412
10413.26 394
10414.23 424
10415.19 386
10416.15 385
10417.12 409
10418.08 411
10419.04 407
10420.01 419
10420.97 439
10421.94 439
10422.90 440
10423.86 412
10424.83 423
10425.79 415
10426.76 394
10427.72 376
10428.68 383
10429.65 402
10430.61 399
10431.58 400
10432.54 391
10433.51 360
10434.47 380
10435.44 384
10436.40 357
10437.36 359
10438.33 371
10439.29 386
10440.26 394
10441.22 384
10442.19 373
10443.15 362
10444.12 385
10445.08 342
10446.05 375
10447.01 370
10447.98 374
10448.94 365
10449.91 361
10450.87 390
10451.84 374
10452.80 383
10453.77 378
10454.73 355
10455.70 350
10456.67 357
10457.63 383
10458.60 372
10459.56 361
10460.53 361
10461.49 379
10462.46 359
10463.43 360
10464.39 347
10465.36 345
10466.32 340
10467.29 341
10468.25 352
10469.22 367
10470.19 348
10471.15 363
10472.12 348
10473.09 341
10474.05 378
10475.02 356
10475.98 357
10476.95 353
10477.92 375
10478.88 378
10479.85 378
10480.82 361
10481.78 354
10482.75 361
10483.72 383
10484.68 409
10485.65 384
10486.62 373
10487.58 366
10488.55 391
10489.52 344
10490.49 351
10491.45 348
10492.42 353
10493.39 359
10494.35 377
10495.32 387
10496.29 398
10497.26 365
10498.22 369
10499.19 361
10500.16 357
10501.13 365
10502.09 377
10503.06 374
10504.03 382
10505.00 361
10505.96 337
10506.93 370
10507.90 376
10508.87 342
10509.84 363
10510.80 375
10511.77 324
10512.74 332
10513.71 361
10514.68 348
10515.64 372
10516.61 345
10517.58 359
10518.55 367
10519.52 378
10520.49 353
10521.45 339
10522.42 352
10523.39 375
10524.36 374
10525.33 413
10526.30 363
10527.27 352
10528.23 379
10529.20 385
10530.17 344
10531.14 375
10532.11 382
10533.08 369
10534.05 367
10535.02 356
10535.99 378
10536.96 401
10537.93 386
10538.89 375
10539.86 392
10540.83 402
10541.80 387
10542.77 378
10543.74 379
10544.71 354
10545.68 381
10546.65 370
10547.62 370
10548.59 394
10549.56 368
10550.53 369
10551.50 358
10552.47 371
10553.44 391
10554.41 375
10555.38 396
10556.35 404
10557.32 372
10558.29 399
10559.26 393
10560.23 421
10561.20 414
10562.17 375
10563.14 386
10564.11 417
10565.08 400
10566.05 428
10567.02 409
10567.99 407
10568.96 380
10569.93 402
10570.91 401
10571.88 418
10572.85 392
10573.82 351
10574.79 365
10575.76 378
10576.73 399
10577.70 410
10578.67 375
10579.64 399
10580.62 372
10581.59 405
10582.56 414
10583.53 403
10584.50 365
10585.47 369
10586.44 400
10587.42 418
10588.39 390
10589.36 401
10590.33 409
10591.30 397
10592.27 405
10593.25 396
10594.22 397
10595.19 426
10596.16 395
10597.13 409
10598.10 364
10599.08 389
10600.05 420
10601.02 397
10601.99 374
10602.97 384
10603.94 398
10604.91 414
10605.88 444
10606.85 431
10607.83 464
10608.80 478
10609.77 462
10610.74 454
10611.72 436
10612.69 458
10613.66 454
10614.64 432
10615.61 451
10616.58 417
10617.55 421
10618.53 409
10619.50 410
10620.47 421
10621.45 405
10622.42 452
10623.39 397
10624.37 404
10625.34 404
10626.31 385
10627.29 388
10628.26 391
10629.23 417
10630.21 389
10631.18 406
10632.15 399
10633.13 394
10634.10 414
10635.07 400
10636.05 407
10637.02 422
10638.00 425
10638.97 459
10639.94 422
10640.92 426
10641.89 437
10642.87 433
10643.84 454
10644.81 407
10645.79 410
10646.76 388
10647.74 408
10648.71 384
10649.68 390
10650.66 370
10651.63 378
10652.61 393
10653.58 380
10654.56 368
10655.53 334
10656.51 370
10657.48 372
10658.46 353
10659.43 379
10660.41 357
10661.38 376
10662.36 338
10663.33 355
10664.31 353
10665.28 357
10666.26 362
10667.23 343
10668.21 358
10669.18 365
10670.16 368
10671.13 379
10672.11 364
10673.08 385
10674.06 379
10675.03 386
10676.01 388
10676.99 377
10677.96 386
10678.94 367
10679.91 375
10680.89 389
10681.86 394
10682.84 358
10683.82 350
10684.79 363
10685.77 380
10686.74 386
10687.72 390
10688.70 350
10689.67 382
10690.65 391
10691.63 367
10692.60 355
10693.58 338
10694.55 374
10695.53 356
10696.51 348
10697.48 362
10698.46 375
10699.44 363
10700.41 389
10701.39 355
10702.37 369
10703.34 383
10704.32 356
10705.30 346
10706.27 356
10707.25 357
10708.23 360
10709.21 338
10710.18 376
10711.16 380
10712.14 371
10713.11 371
10714.09 377
10715.07 392
10716.05 343
10717.02 362
10718.00 366
10718.98 387
10719.96 375
10720.93 377
10721.91 363
10722.89 330
10723.87 363
10724.85 389
10725.82 367
10726.80 349
10727.78 373
10728.76 323
10729.74 378
10730.71 376
10731.69 370
10732.67 359
10733.65 363
10734.63 370
10735.60 349
10736.58 373
10737.56 347
10738.54 361
10739.52 361
10740.50 356
10741.48 373
10742.45 374
10743.43 381
10744.41 408
10745.39 378
10746.37 376
10747.35 378
10748.33 377
10749.31 372
10750.28 363
10751.26 382
10752.24 350
10753.22 361
10754.20 367
10755.18 377
10756.16 353
10757.14 378
10758.12 364
10759.10 382
10760.08 367
10761.06 386
10762.04 369
10763.01 356
10763.99 389
10764.97 364
10765.95 368
10766.93 362
10767.91 371
10768.89 384
10769.87 364
10770.85 381
10771.83 390
10772.81 402
10773.79 370
10774.77 371
10775.75 389
10776.73 375
10777.71 383
10778.69 388
10779.67 375
10780.65 415
10781.63 415
10782.62 416
10783.60 392
10784.58 405
10785.56 412
10786.54 391
10787.52 385
10788.50 367
10789.48 373
10790.46 407
10791.44 364
10792.42 387
10793.40 363
10794.38 386
10795.37 402
10796.35 395
10797.33 388
10798.31 369
10799.29 376
10800.27 387
10801.25 354
10802.23 351
10803.21 348
10804.20 389
10805.18 401
10806.16 370
10807.14 387
10808.12 364
10809.10 389
10810.09 410
10811.07 349
10812.05 403
10813.03 378
10814.01 413
10815.00 427
10815.98 418
10816.96 391
10817.94 400
10818.92 377
10819.91 396
10820.89 381
10821.87 372
10822.85 395
10823.83 377
10824.82 393
10825.80 395
10826.78 419
10827.76 410
10828.75 390
10829.73 388
10830.71 415
10831.69 424
10832.68 397
10833.66 413
10834.64 423
10835.63 416
10836.61 411
10837.59 418
10838.57 421
10839.56 447
10840.54 447
10841.52 413
10842.51 422
10843.49 467
10844.47 414
10845.46 429
10846.44 429
10847.42 443
10848.41 452
10849.39 448
10850.37 434
10851.36 449
10852.34 459
10853.32 448
10854.31 439
10855.29 454
10856.28 445
10857.26 454
10858.24 480
10859.23 445
10860.21 459
10861.20 466
10862.18 487
10863.16 448
10864.15 491
10865.13 478
10866.12 480
10867.10 503
10868.08 484
10869.07 481
10870.05 494
10871.04 481
10872.02 498
10873.01 461
10873.99 507
10874.98 506
10875.96 483
10876.95 485
10877.93 485
10878.92 482
10879.90 491
10880.89 493
10881.87 462
10882.86 483
10883.84 497
10884.83 511
10885.81 510
10886.80 529
10887.78 523
10888.77 522
10889.75 549
10890.74 515
10891.72 504
10892.71 519
10893.69 546
10894.68 543
10895.66 541
10896.65 563
10897.64 529
10898.62 542
10899.61 528
10900.59 556
10901.58 567
10902.56 553
10903.55 546
10904.54 575
10905.52 532
10906.51 611
10907.49 621
10908.48 588
10909.47 554
10910.45 551
10911.44 602
10912.43 602
10913.41 633
10914.40 609
10915.39 613
10916.37 644
10917.36 632
10918.35 624
10919.33 616
10920.32 640
10921.31 641
10922.29 650
10923.28 635
10924.27 677
10925.25 680
10926.24 689
10927.23 660
10928.21 632
10929.20 666
10930.19 681
10931.18 668
10932.16 659
10933.15 656
10934.14 670
10935.12 663
10936.11 688
10937.10 682
10938.09 699
10939.07 695
10940.06 703
10941.05 717
10942.04 771
10943.02 728
10944.01 785
10945.00 788
10945.99 770
10946.98 783
10947.96 766
10948.95 797
10949.94 779
10950.93 819
10951.92 851
10952.90 888
10953.89 909
10954.88 923
10955.87 945
10956.86 986
10957.85 996
10958.83 1066
10959.82 1085
10960.81 1058
10961.80 1029
10962.79 1002
10963.78 977
10964.77 959
10965.75 914
10966.74 900
10967.73 899
10968.72 897
10969.71 865
10970.70 827
10971.69 839
10972.68 830
10973.67 845
10974.66 824
10975.64 774
10976.63 770
10977.62 828
10978.61 793
10979.60 830
10980.59 814
10981.58 837
10982.57 847
10983.56 883
10984.55 846
10985.54 832
10986.53 864
10987.52 881
10988.51 898
10989.50 887
10990.49 897
10991.48 961
10992.47 982
10993.46 984
10994.45 1022
10995.44 1148
10996.43 1251
10997.42 1254
10998.41 1309
10999.40 1420
11000.39 1448
11001.38 1477
11002.37 1460
11003.36 1398
11004.35 1342
11005.34 1266
11006.33 1191
11007.32 1093
11008.31 1015
11009.30 955
11010.30 878
11011.29 877
11012.28 847
11013.27 815
11014.26 755
11015.25 718
11016.24 727
11017.23 702
11018.22 688
11019.21 674
11020.21 684
11021.20 681
11022.19 662
11023.18 646
11024.17 647
11025.16 654
11026.15 679
11027.14 651
11028.14 660
11029.13 606
11030.12 638
11031.11 665
11032.10 634
11033.09 650
11034.09 661
11035.08 656
11036.07 637
11037.06 639
11038.05 648
11039.05 642
11040.04 662
11041.03 659
11042.02 630
11043.02 632
11044.01 601
11045.00 602
11045.99 584
11046.98 607
11047.98 610
11048.97 610
11049.96 600
11050.95 587
11051.95 586
11052.94 577
11053.93 586
11054.93 606
11055.92 606
11056.91 588
11057.90 586
11058.90 601
11059.89 577
11060.88 615
11061.88 583
11062.87 586
11063.86 636
11064.86 640
11065.85 615
11066.84 574
11067.84 614
11068.83 611
11069.82 597
11070.82 587
11071.81 596
11072.80 615
11073.80 603
11074.79 623
11075.78 615
11076.78 593
11077.77 598
11078.77 612
11079.76 595
11080.75 618
11081.75 585
11082.74 582
11083.74 578
11084.73 590
11085.72 591
11086.72 597
11087.71 561
11088.71 531
11089.70 554
11090.70 535
11091.69 571
11092.68 540
11093.68 552
11094.67 567
11095.67 541
11096.66 531
11097.66 541
11098.65 508
11099.65 536
11100.64 531
11101.64 554
11102.63 564
11103.63 518
11104.62 526
11105.62 529
11106.61 559
11107.61 568
11108.60 541
11109.60 536
11110.59 525
11111.59 508
11112.58 507
11113.58 535
11114.57 525
11115.57 553
11116.56 518
11117.56 507
11118.56 531
11119.55 505
11120.55 479
11121.54 531
11122.54 505
11123.54 499
11124.53 513
11125.53 529
11126.52 515
11127.52 512
11128.51 517
11129.51 486
11130.51 476
11131.50 519
11132.50 489
11133.50 500
11134.49 480
11135.49 488
11136.49 500
11137.48 485
11138.48 469
11139.47 475
11140.47 509
11141.47 515
11142.46 519
11143.46 514
11144.46 531
11145.46 532
11146.45 520
11147.45 481
11148.45 477
11149.44 489
11150.44 485
11151.44 501
11152.43 522
11153.43 529
11154.43 503
11155.43 489
11156.42 491
11157.42 508
11158.42 491
11159.42 483
11160.41 472
11161.41 493
11162.41 482
11163.41 444
11164.40 484
11165.40 455
11166.40 472
11167.40 466
11168.39 499
11169.39 498
11170.39 457
11171.39 474
11172.39 483
11173.38 470
11174.38 485
11175.38 473
11176.38 467
11177.38 483
11178.38 481
11179.37 492
11180.37 465
11181.37 467
11182.37 478
11183.37 479
11184.37 454
11185.37 474
11186.36 473
11187.36 463
11188.36 463
11189.36 484
11190.36 489
11191.36 483
11192.36 477
11193.36 491
11194.36 483
11195.35 470
11196.35 501
11197.35 482
11198.35 488
11199.35 497
11200.35 497
11201.35 507
11202.35 461
11203.35 472
11204.35 522
11205.35 494
11206.35 520
11207.35 525
11208.35 528
11209.35 520
11210.35 530
11211.35 494
11212.35 496
11213.35 495
11214.35 487
11215.34 466
11216.35 477
11217.35 486
11218.35 480
11219.35 473
11220.35 480
11221.35 469
11222.35 444
11223.35 460
11224.35 472
11225.35 493
11226.35 508
11227.35 504
11228.35 505
11229.35 500
11230.35 506
11231.35 491
11232.35 455
11233.35 489
11234.35 471
11235.35 485
11236.35 471
11237.36 493
11238.36 496
11239.36 474
11240.36 473
11241.36 476
11242.36 467
11243.36 470
11244.36 481
11245.36 482
11246.37 497
11247.37 485
11248.37 478
11249.37 475
11250.37 502
11251.37 501
11252.38 474
11253.38 460
11254.38 498
11255.38 525
11256.38 503
11257.38 467
11258.39 499
11259.39 477
11260.39 481
11261.39 486
11262.39 494
11263.40 535
11264.40 508
11265.40 502
11266.40 507
11267.40 515
11268.41 506
11269.41 517
11270.41 546
11271.41 514
11272.42 496
11273.42 519
11274.42 545
11275.42 546
11276.43 540
11277.43 528
11278.43 535
11279.44 532
11280.44 526
11281.44 523
11282.44 516
11283.45 525
11284.45 509
11285.45 469
11286.46 512
11287.46 493
11288.46 512
11289.47 501
11290.47 465
11291.47 466
11292.48 464
11293.48 463
11294.48 473
11295.49 449
11296.49 445
11297.49 460
11298.50 464
11299.50 443
11300.51 438
11301.51 436
11302.51 423
11303.52 471
11304.52 467
11305.53 432
11306.53 451
11307.53 480
11308.54 438
11309.54 420
11310.55 435
11311.55 439
11312.55 450
11313.56 441
11314.56 453
11315.57 456
11316.57 463
11317.58 480
11318.58 470
11319.59 468
11320.59 480
11321.59 464
11322.60 455
11323.60 480
11324.61 516
11325.61 453
11326.62 461
11327.62 465
11328.63 438
11329.63 430
11330.64 456
11331.64 452
11332.65 442
11333.65 456
11334.66 433
11335.67 459
11336.67 482
11337.68 472
11338.68 477
11339.69 489
11340.69 486
11341.70 487
11342.70 514
11343.71 499
11344.72 487
11345.72 484
11346.73 485
11347.73 441
11348.74 457
11349.74 450
11350.75 446
11351.76 443
11352.76 468
11353.77 429
11354.78 458
11355.78 413
11356.79 393
11357.79 430
11358.80 454
11359.81 453
11360.81 444
11361.82 431
11362.83 431
11363.83 422
11364.84 425
11365.85 442
11366.85 432
11367.86 445
11368.87 420
11369.87 433
11370.88 423
11371.89 413
11372.89 410
11373.90 422
11374.91 386
11375.92 423
11376.92 464
11377.93 397
11378.94 419
11379.94 409
11380.95 399
11381.96 430
11382.97 412
11383.97 389
11384.98 384
11385.99 393
11387.00 406
11388.00 392
11389.01 396
11390.02 375
11391.03 391
11392.04 398
11393.04 400
11394.05 416
11395.06 399
11396.07 374
11397.08 378
11398.08 410
11399.09 396
11400.10 394
11401.11 430
11402.12 392
11403.12 380
11404.13 406
11405.14 401
11406.15 406
11407.16 424
11408.17 426
11409.18 412
11410.18 422
11411.19 423
11412.20 428
11413.21 444
11414.22 406
11415.23 402
11416.24 405
11417.25 397
11418.25 402
11419.26 404
11420.27 397
11421.28 434
11422.29 398
11423.30 417
11424.31 410
11425.32 419
11426.33 412
11427.34 393
11428.35 411
11429.36 390
11430.37 398
11431.38 404
11432.39 442
11433.39 435
11434.40 412
11435.41 424
11436.42 431
11437.43 414
11438.44 383
11439.45 398
11440.46 417
11441.47 434
11442.48 423
11443.49 416
11444.50 419
11445.51 393
11446.52 422
11447.53 417
11448.55 428
11449.56 432
11450.57 403
11451.58 430
11452.59 405
11453.60 409
11454.61 397
11455.62 402
11456.63 426
11457.64 386
11458.65 412
11459.66 428
11460.67 425
11461.68 413
11462.69 428
11463.71 379
11464.72 418
11465.73 433
11466.74 390
11467.75 415
11468.76 438
11469.77 420
11470.78 427
11471.80 414
11472.81 448
11473.82 436
11474.83 448
11475.84 444
11476.85 439
11477.86 439
11478.88 434
11479.89 437
11480.90 452
11481.91 435
11482.92 437
11483.93 441
11484.95 441
11485.96 430
11486.97 434
11487.98 408
11489.00 440
11490.01 445
11491.02 413
11492.03 440
11493.04 432
11494.06 445
11495.07 470
11496.08 465
11497.09 470
11498.11 450
11499.12 474
11500.13 490
11501.14 476
11502.16 446
11503.17 462
11504.18 488
11505.20 461
11506.21 465
11507.22 452
11508.23 478
11509.25 468
11510.26 463
11511.27 470
11512.29 496
11513.30 488
11514.31 493
11515.33 505
11516.34 536
11517.35 540
11518.37 541
11519.38 547
11520.39 558
11521.41 536
11522.42 576
11523.43 562
11524.45 562
11525.46 564
11526.47 575
11527.49 585
11528.50 586
11529.52 593
11530.53 628
11531.54 661
11532.56 668
11533.57 698
11534.59 731
11535.60 758
11536.62 815
11537.63 851
11538.64 910
11539.66 889
11540.67 936
11541.69 966
11542.70 894
11543.72 855
11544.73 803
11545.75 730
11546.76 750
11547.77 715
11548.79 659
11549.80 601
11550.82 596
11551.83 563
11552.85 540
11553.86 528
11554.88 508
11555.89 486
11556.91 492
11557.92 485
11558.94 490
11559.95 469
11560.97 466
11561.99 472
11563.00 485
11564.02 471
11565.03 477
11566.05 488
11567.06 454
11568.08 479
11569.09 475
11570.11 450
11571.13 472
11572.14 470
11573.16 464
11574.17 481
11575.19 455
11576.20 448
11577.22 458
11578.24 472
11579.25 465
11580.27 451
11581.29 475
11582.30 454
11583.32 466
11584.33 492
11585.35 481
11586.37 469
11587.38 461
11588.40 504
11589.42 478
11590.43 474
11591.45 464
11592.47 478
11593.48 481
11594.50 500
11595.52 503
11596.53 521
11597.55 546
11598.57 580
11599.58 541
11600.60 558
11601.62 589
11602.64 569
11603.65 556
11604.67 545
11605.69 544
11606.70 508
11607.72 513
11608.74 528
11609.76 517
11610.77 494
11611.79 460
11612.81 458
11613.83 496
11614.84 507
11615.86 477
11616.88 455
11617.90 473
11618.92 479
11619.93 461
11620.95 431
11621.97 451
11622.99 461
11624.01 461
11625.02 458
11626.04 430
11627.06 450
11628.08 443
11629.10 443
11630.11 435
11631.13 397
11632.15 435
11633.17 444
11634.19 433
11635.21 407
11636.23 413
11637.24 449
11638.26 454
11639.28 452
11640.30 422
11641.32 406
11642.34 408
11643.36 412
11644.38 409
11645.39 397
11646.41 409
11647.43 414
11648.45 408
11649.47 419
11650.49 392
11651.51 402
11652.53 398
11653.55 392
11654.57 401
11655.59 384
11656.61 380
11657.63 380
11658.65 399
11659.67 415
11660.69 406
11661.70 390
11662.72 401
11663.74 397
11664.76 411
11665.78 386
11666.80 384
11667.82 417
11668.84 376
11669.86 384
11670.88 386
11671.90 372
11672.92 361
11673.95 362
11674.97 393
11675.99 410
11677.01 382
11678.03 383
11679.05 419
11680.07 385
11681.09 380
11682.11 372
11683.13 384
11684.15 416
11685.17 381
11686.19 368
11687.21 355
11688.23 377
11689.25 392
11690.28 394
11691.30 383
11692.32 394
11693.34 393
11694.36 350
11695.38 378
11696.40 363
11697.42 403
11698.44 386
11699.47 376
11700.49 379
11701.51 369
11702.53 369
11703.55 369
11704.57 362
11705.60 383
11706.62 378
11707.64 353
11708.66 363
11709.68 384
11710.70 367
11711.73 360
11712.75 375
11713.77 382
11714.79 375
11715.81 376
11716.84 349
11717.86 355
11718.88 345
11719.90 363
11720.92 364
11721.95 371
11722.97 373
11723.99 373
11725.01 384
11726.04 355
11727.06 350
11728.08 357
11729.11 364
11730.13 347
11731.15 351
11732.17 337
11733.20 357
11734.22 364
11735.24 342
11736.26 370
11737.29 374
11738.31 349
11739.33 397
11740.36 364
11741.38 383
11742.40 361
11743.43 346
11744.45 365
11745.47 364
11746.50 366
11747.52 358
11748.54 367
11749.57 362
11750.59 364
11751.62 373
11752.64 399
11753.66 382
11754.69 381
11755.71 362
11756.73 355
11757.76 358
11758.78 359
11759.81 377
11760.83 368
11761.85 357
11762.88 380
11763.90 377
11764.93 368
11765.95 364
11766.98 372
11768.00 386
11769.02 369
11770.05 378
11771.07 374
11772.10 358
11773.12 366
11774.15 368
11775.17 394
11776.20 363
11777.22 386
11778.25 371
11779.27 377
11780.30 380
11781.32 398
11782.35 383
11783.37 383
11784.40 389
11785.42 370
11786.45 364
11787.47 366
11788.50 384
11789.52 378
11790.55 387
11791.57 386
11792.60 375
11793.62 388
11794.65 405
11795.67 403
11796.70 387
11797.73 398
11798.75 400
11799.78 438
11800.80 394
11801.83 384
11802.85 399
11803.88 376
11804.91 366
11805.93 377
11806.96 388
11807.98 420
11809.01 404
11810.04 393
11811.06 383
11812.09 388
11813.12 400
11814.14 415
11815.17 436
11816.19 434
11817.22 395
11818.25 438
11819.27 434
11820.30 443
11821.33 418
11822.35 408
11823.38 414
11824.41 410
11825.44 442
11826.46 447
11827.49 443
11828.52 432
11829.54 452
11830.57 441
11831.60 456
11832.62 450
11833.65 413
11834.68 418
11835.71 420
11836.73 411
11837.76 435
11838.79 432
11839.82 463
11840.84 440
11841.87 428
11842.90 448
11843.93 430
11844.95 439
11845.98 443
11847.01 458
11848.04 490
11849.07 463
11850.09 473
11851.12 465
11852.15 480
11853.18 467
11854.21 465
11855.23 461
11856.26 455
11857.29 489
11858.32 495
11859.35 479
11860.38 483
11861.40 492
11862.43 507
11863.46 534
11864.49 526
11865.52 522
11866.55 525
11867.58 511
11868.60 525
11869.63 524
11870.66 535
11871.69 507
11872.72 509
11873.75 534
11874.78 547
11875.81 543
11876.84 525
11877.86 547
11878.89 551
11879.92 539
11880.95 535
11881.98 543
11883.01 570
11884.04 537
11885.07 564
11886.10 580
11887.13 576
11888.16 544
11889.19 574
11890.22 609
11891.25 629
11892.28 582
11893.31 603
11894.34 627
11895.37 651
11896.40 669
11897.43 687
11898.46 698
11899.49 704
11900.52 754
11901.55 768
11902.58 758
11903.61 785
11904.64 809
11905.67 793
11906.70 785
11907.73 767
11908.76 750
11909.79 757
11910.82 732
11911.85 734
11912.88 740
11913.91 722
11914.94 693
11915.97 673
11917.01 648
11918.04 694
11919.07 682
11920.10 650
11921.13 649
11922.16 688
11923.19 710
11924.22 726
11925.25 730
11926.28 756
11927.32 800
11928.35 816
11929.38 851
11930.41 849
11931.44 853
11932.47 905
11933.50 930
11934.54 929
11935.57 865
11936.60 817
11937.63 800
11938.66 821
11939.70 753
11940.73 726
11941.76 663
11942.79 673
11943.82 655
11944.85 650
11945.89 636
11946.92 615
11947.95 602
11948.98 601
11950.02 545
11951.05 597
11952.08 581
11953.11 568
11954.15 522
11955.18 568
11956.21 555
11957.24 560
11958.28 580
11959.31 556
11960.34 591
11961.37 575
11962.41 572
11963.44 567
11964.47 549
11965.51 540
11966.54 600
11967.57 575
11968.60 547
11969.64 549
11970.67 602
11971.70 608
11972.74 586
11973.77 577
11974.80 589
11975.84 567
11976.87 578
11977.90 567
11978.94 578
11979.97 596
11981.00 562
11982.04 537
11983.07 591
11984.11 562
11985.14 580
11986.17 597
11987.21 599
11988.24 595
11989.28 590
11990.31 624
11991.34 629
11992.38 608
11993.41 618
11994.45 617
11995.48 609
11996.51 594
11997.55 612
11998.58 611
11999.62 610
12000.65 636
12001.69 619
12002.72 590
12003.76 647
12004.79 609
12005.82 618
12006.86 618
12007.89 667
12008.93 644
12009.96 644
12011.00 666
12012.03 668
12013.07 677
12014.10 675
12015.14 646
12016.17 703
12017.21 722
12018.24 690
12019.28 696
12020.32 701
12021.35 665
12022.39 691
12023.42 706
12024.46 712
12025.49 672
12026.53 690
12027.56 687
12028.60 680
12029.64 658
12030.67 679
12031.71 699
12032.74 661
12033.78 702
12034.81 677
12035.85 663
12036.89 666
12037.92 660
12038.96 679
12039.99 656
12041.03 666
12042.07 687
12043.10 667
12044.14 673
12045.18 659
12046.21 636
12047.25 667
12048.29 658
12049.32 651
12050.36 659
12051.40 647
12052.43 678
12053.47 685
12054.51 696
12055.54 713
12056.58 676
12057.62 694
12058.65 722
12059.69 701
12060.73 695
12061.76 660
12062.80 666
12063.84 685
12064.88 708
12065.91 678
12066.95 631
12067.99 637
12069.03 658
12070.06 637
12071.10 603
12072.14 593
12073.18 579
12074.21 596
12075.25 611
12076.29 584
12077.33 585
12078.36 595
12079.40 572
12080.44 559
12081.48 543
12082.52 587
12083.55 596
12084.59 578
12085.63 574
12086.67 564
12087.71 594
12088.74 600
12089.78 621
12090.82 591
12091.86 580
12092.90 588
12093.94 571
12094.98 605
12096.01 600
12097.05 626
12098.09 637
12099.13 598
12100.17 628
12101.21 656
12102.25 644
12103.28 671
12104.32 697
12105.36 694
12106.40 671
12107.44 644
12108.48 652
12109.52 641
12110.56 628
12111.60 600
12112.64 588
12113.68 547
12114.72 566
12115.76 544
12116.79 531
12117.83 491
12118.87 517
12119.91 516
12120.95 510
12121.99 532
12123.03 521
12124.07 514
12125.11 512
12126.15 480
12127.19 483
12128.23 480
12129.27 453
12130.31 496
12131.35 486
12132.39 489
12133.43 478
12134.47 468
12135.51 509
12136.55 506
12137.59 488
12138.63 454
12139.67 489
12140.71 468
12141.76 457
12142.80 483
12143.84 479
12144.88 499
12145.92 503
12146.96 497
12148.00 480
12149.04 447
12150.08 478
12151.12 458
12152.16 457
12153.20 465
12154.25 440
12155.29 472
12156.33 462
12157.37 458
12158.41 465
12159.45 475
12160.49 441
12161.53 423
12162.58 446
12163.62 439
12164.66 441
12165.70 453
12166.74 455
12167.78 458
12168.82 430
12169.87 454
12170.91 460
12171.95 468
12172.99 434
12174.03 449
12175.08 449
12176.12 436
12177.16 405
12178.20 425
12179.24 416
12180.29 417
12181.33 416
12182.37 402
12183.41 438
12184.46 438
12185.50 459
12186.54 429
12187.58 433
12188.63 422
12189.67 440
12190.71 465
12191.75 440
12192.80 419
12193.84 423
12194.88 411
12195.92 385
12196.97 436
12198.01 436
12199.05 432
12200.10 428
12201.14 428
12202.18 390
12203.23 410
12204.27 423
12205.31 430
12206.36 400
12207.40 408
12208.44 405
12209.49 395
12210.53 398
12211.57 383
12212.62 395
12213.66 383
12214.70 398
12215.75 404
12216.79 381
12217.84 413
12218.88 399
12219.92 367
12220.97 403
12222.01 356
12223.06 391
12224.10 423
12225.14 394
12226.19 389
12227.23 386
12228.28 377
12229.32 386
12230.36 395
12231.41 401
12232.45 382
12233.50 376
12234.54 378
12235.59 388
12236.63 387
12237.68 384
12238.72 374
12239.77 393
12240.81 377
12241.86 384
12242.90 397
12243.94 405
12244.99 376
12246.03 378
12247.08 357
12248.13 368
12249.17 391
12250.22 401
12251.26 388
12252.31 383
12253.35 406
12254.40 371
12255.44 366
12256.49 361
12257.53 358
12258.58 374
12259.62 342
12260.67 365
12261.72 360
12262.76 377
12263.81 368
12264.85 383
12265.90 377
12266.94 365
12267.99 351
12269.04 330
12270.08 358
12271.13 373
12272.17 333
12273.22 357
12274.27 350
12275.31 371
12276.36 341
12277.41 379
12278.45 354
12279.50 339
12280.55 344
12281.59 339
12282.64 343
12283.69 383
12284.73 358
12285.78 353
12286.83 364
12287.87 356
12288.92 359
12289.97 354
12291.01 356
12292.06 357
12293.11 354
12294.15 343
12295.20 307
12296.25 346
12297.30 343
12298.34 336
12299.39 356
12300.44 367
12301.48 338
12302.53 324
12303.58 350
12304.63 344
12305.67 353
12306.72 345
12307.77 333
12308.82 345
12309.87 358
12310.91 350
12311.96 337
12313.01 330
12314.06 355
12315.10 355
12316.15 353
12317.20 342
12318.25 329
12319.30 332
12320.34 322
12321.39 342
12322.44 330
12323.49 337
12324.54 338
12325.59 332
12326.63 325
12327.68 347
12328.73 336
12329.78 312
12330.83 329
12331.88 328
12332.93 321
12333.98 336
12335.02 327
12336.07 343
12337.12 319
12338.17 326
12339.22 334
12340.27 333
12341.32 338
12342.37 336
12343.42 362
12344.47 347
12345.51 334
12346.56 335
12347.61 325
12348.66 346
12349.71 355
12350.76 329
12351.81 344
12352.86 338
12353.91 334
12354.96 352
12356.01 335
12357.06 339
12358.11 319
12359.16 326
12360.21 338
12361.26 339
12362.31 332
12363.36 325
12364.41 338
12365.46 333
12366.51 321
12367.56 340
12368.61 350
12369.66 317
12370.71 345
12371.76 338
12372.81 362
12373.86 367
12374.91 355
12375.96 327
12377.01 349
12378.06 345
12379.11 368
12380.17 341
12381.22 351
12382.27 352
12383.32 344
12384.37 340
12385.42 348
12386.47 334
12387.52 366
12388.57 360
12389.62 363
12390.67 324
12391.73 355
12392.78 349
12393.83 341
12394.88 356
12395.93 346
12396.98 336
12398.03 347
12399.09 353
12400.14 345
12401.19 333
12402.24 315
12403.29 341
12404.34 365
12405.40 369
12406.45 364
12407.50 371
12408.55 352
12409.60 371
12410.66 378
12411.71 375
12412.76 338
12413.81 363
12414.86 384
12415.92 372
12416.97 359
12418.02 352
12419.07 339
12420.13 338
12421.18 360
12422.23 351
12423.28 351
12424.34 389
12425.39 377
12426.44 375
12427.49 353
12428.55 347
12429.60 347
12430.65 341
12431.71 350
12432.76 327
12433.81 372
12434.86 380
12435.92 370
12436.97 365
12438.02 373
12439.08 373
12440.13 406
12441.18 360
12442.24 374
12443.29 364
12444.34 399
12445.40 369
12446.45 366
12447.50 373
12448.56 387
12449.61 380
12450.67 383
12451.72 376
12452.77 387
12453.83 404
12454.88 427
12455.94 406
12456.99 406
12458.04 415
12459.10 402
12460.15 419
12461.21 450
12462.26 406
12463.31 430
12464.37 419
12465.42 447
12466.48 445
12467.53 450
12468.59 468
12469.64 480
12470.70 521
12471.75 516
12472.80 536
12473.86 566
12474.91 595
12475.97 602
12477.02 587
12478.08 622
12479.13 634
12480.19 664
12481.24 648
12482.30 610
12483.35 596
12484.41 585
12485.46 558
12486.52 524
12487.57 519
12488.63 517
12489.69 489
12490.74 460
12491.80 432
12492.85 441
12493.91 417
12494.96 420
12496.02 424
12497.07 419
12498.13 431
12499.19 422
12500.24 422
12501.30 428
12502.35 417
12503.41 424
12504.47 442
12505.52 406
12506.58 429
12507.63 400
12508.69 408
12509.75 388
12510.80 427
12511.86 418
12512.91 424
12513.97 431
12515.03 397
12516.08 400
12517.14 407
12518.20 411
12519.25 409
12520.31 413
12521.37 414
12522.42 408
12523.48 422
12524.54 420
12525.59 403
12526.65 402
12527.71 416
12528.77 426
12529.82 408
12530.88 409
12531.94 411
12532.99 413
12534.05 419
12535.11 431
12536.17 427
12537.22 426
12538.28 418
12539.34 410
12540.40 400
12541.45 401
12542.51 420
12543.57 414
12544.63 434
12545.68 421
12546.74 466
12547.80 441
12548.86 457
12549.92 464
12550.97 471
12552.03 450
12553.09 479
12554.15 461
12555.21 457
12556.26 459
12557.32 462
12558.38 451
12559.44 492
12560.50 474
12561.56 481
12562.61 469
12563.67 448
12564.73 436
12565.79 443
12566.85 457
12567.91 429
12568.97 426
12570.02 417
12571.08 432
12572.14 456
12573.20 421
12574.26 419
12575.32 441
12576.38 447
12577.44 433
12578.50 433
12579.56 462
12580.61 453
12581.67 432
12582.73 438
12583.79 440
12584.85 441
12585.91 458
12586.97 448
12588.03 436
12589.09 448
12590.15 441
12591.21 452
12592.27 438
12593.33 459
12594.39 434
12595.45 424
12596.51 449
12597.57 463
12598.63 490
12599.69 457
12600.75 435
12601.81 468
12602.87 469
12603.93 425
12604.99 449
12606.05 450
12607.11 484
12608.17 438
12609.23 454
12610.29 447
12611.35 453
12612.41 505
12613.47 484
12614.53 489
12615.59 472
12616.66 470
12617.72 527
12618.78 507
12619.84 515
12620.90 509
12621.96 512
12623.02 504
12624.08 495
12625.14 528
12626.20 553
12627.26 554
12628.33 556
12629.39 551
12630.45 538
12631.51 553
12632.57 555
12633.63 531
12634.69 527
12635.76 515
12636.82 548
12637.88 547
12638.94 526
12640.00 519
12641.06 502
12642.13 514
12643.19 491
12644.25 482
12645.31 481
12646.37 446
12647.44 469
12648.50 441
12649.56 453
12650.62 468
12651.68 441
12652.75 459
12653.81 472
12654.87 479
12655.93 481
12657.00 500
12658.06 485
12659.12 468
12660.18 489
12661.25 476
12662.31 480
12663.37 450
12664.43 507
12665.50 460
12666.56 493
12667.62 478
12668.69 506
12669.75 482
12670.81 497
12671.88 492
12672.94 490
12674.00 507
12675.06 490
12676.13 514
12677.19 535
12678.25 505
12679.32 509
12680.38 515
12681.44 524
12682.51 520
12683.57 520
12684.64 520
12685.70 555
12686.76 556
12687.83 539
12688.89 526
12689.95 570
12691.02 553
12692.08 555
12693.15 571
12694.21 532
12695.27 544
12696.34 553
12697.40 568
12698.47 565
12699.53 599
12700.59 596
12701.66 580
12702.72 605
12703.79 635
12704.85 618
12705.92 666
12706.98 661
12708.05 646
12709.11 637
12710.18 624
12711.24 609
12712.30 595
12713.37 641
12714.43 637
12715.50 620
12716.56 591
12717.63 606
12718.69 622
12719.76 625
12720.82 622
12721.89 634
12722.95 612
12724.02 599
12725.09 620
12726.15 627
12727.22 652
12728.28 678
12729.35 676
12730.41 680
12731.48 692
12732.54 666
12733.61 665
12734.68 704
12735.74 671
12736.81 665
12737.87 672
12738.94 679
12740.00 678
12741.07 673
12742.14 627
12743.20 589
12744.27 609
12745.33 606
12746.40 580
12747.47 556
12748.53 560
12749.60 544
12750.67 547
12751.73 532
12752.80 528
12753.87 528
12754.93 533
12756.00 524
12757.07 535
12758.13 542
12759.20 538
12760.27 538
12761.33 541
12762.40 543
12763.47 537
12764.53 519
12765.60 510
12766.67 501
12767.73 513
12768.80 506
12769.87 507
12770.94 524
12772.00 516
12773.07 502
12774.14 463
12775.21 461
12776.27 481
12777.34 498
12778.41 486
12779.48 469
12780.54 446
12781.61 448
12782.68 461
12783.75 468
12784.81 453
12785.88 478
12786.95 455
12788.02 455
12789.09 423
12790.15 434
12791.22 445
12792.29 438
12793.36 470
12794.43 416
12795.49 422
12796.56 455
12797.63 451
12798.70 416
12799.77 445
12800.84 465
12801.90 450
12802.97 459
12804.04 484
12805.11 457
12806.18 472
12807.25 479
12808.32 479
12809.39 445
12810.45 441
12811.52 451
12812.59 462
12813.66 449
12814.73 477
12815.80 462
12816.87 434
12817.94 457
12819.01 457
12820.08 476
12821.15 469
12822.21 487
12823.28 496
12824.35 459
12825.42 448
12826.49 476
12827.56 476
12828.63 483
12829.70 474
12830.77 475
12831.84 488
12832.91 478
12833.98 487
12835.05 460
12836.12 466
12837.19 452
12838.26 434
12839.33 438
12840.40 442
12841.47 415
12842.54 445
12843.61 436
12844.68 429
12845.75 407
12846.82 423
12847.89 420
12848.96 431
12850.03 404
12851.10 404
12852.18 413
12853.25 425
12854.32 413
12855.39 396
12856.46 371
12857.53 384
12858.60 388
12859.67 369
12860.74 409
12861.81 367
12862.88 395
12863.96 387
12865.03 393
12866.10 389
12867.17 384
12868.24 385
12869.31 382
12870.38 374
12871.45 362
12872.53 377
12873.60 377
12874.67 378
12875.74 397
12876.81 394
12877.88 364
12878.96 349
12880.03 365
12881.10 377
12882.17 375
12883.24 364
12884.31 387
12885.39 356
12886.46 368
12887.53 355
12888.60 347
12889.68 346
12890.75 335
12891.82 343
12892.89 363
12893.96 356
12895.04 342
12896.11 351
12897.18 349
12898.25 333
12899.33 336
12900.40 345
12901.47 329
12902.54 350
12903.62 366
12904.69 349
12905.76 344
12906.84 338
12907.91 302
12908.98 333
12910.06 313
12911.13 339
12912.20 321
12913.27 334
12914.35 350
12915.42 323
12916.49 330
12917.57 339
12918.64 336
12919.71 333
12920.79 340
12921.86 328
12922.94 296
12924.01 290
12925.08 313
12926.16 331
12927.23 301
12928.30 311
12929.38 298
12930.45 311
12931.53 321
12932.60 316
12933.67 314
12934.75 304
12935.82 331
12936.90 314
12937.97 331
12939.04 310
12940.12 335
12941.19 301
12942.27 297
12943.34 328
12944.42 304
12945.49 298
12946.56 309
12947.64 319
12948.71 304
12949.79 280
12950.86 314
12951.94 313
12953.01 311
12954.09 298
12955.16 326
12956.24 323
12957.31 307
12958.39 299
12959.46 280
12960.54 288
12961.61 326
12962.69 337
12963.76 300
12964.84 295
12965.91 325
12966.99 322
12968.07 305
12969.14 283
12970.22 295
12971.29 303
12972.37 289
12973.44 306
12974.52 294
12975.59 298
12976.67 320
12977.75 296
12978.82 292
12979.90 310
12980.97 299
12982.05 296
12983.13 305
12984.20 300
12985.28 278
12986.35 287
12987.43 313
12988.51 305
12989.58 297
12990.66 288
12991.74 315
12992.81 313
12993.89 309
12994.97 292
12996.04 306
12997.12 318
12998.20 290
12999.27 286
13000.35 302
13001.43 293
13002.50 279
13003.58 298
13004.66 296
13005.73 301
13006.81 323
13007.89 310
13008.97 273
13010.04 290
13011.12 270
13012.20 276
13013.27 315
13014.35 323
13015.43 291
13016.51 323
13017.58 290
13018.66 288
13019.74 317
13020.82 327
13021.89 309
13022.97 286
13024.05 267
13025.13 292
13026.21 300
13027.28 299
13028.36 287
13029.44 279
13030.52 334
13031.60 315
13032.67 300
13033.75 317
13034.83 319
13035.91 336
13036.99 322
13038.07 292
13039.14 320
13040.22 307
13041.30 320
13042.38 311
13043.46 294
13044.54 294
13045.62 308
13046.69 295
13047.77 303
13048.85 285
13049.93 300
13051.01 317
13052.09 317
13053.17 303
13054.25 289
13055.33 319
13056.40 327
13057.48 312
13058.56 281
13059.64 292
13060.72 307
13061.80 301
13062.88 304
13063.96 277
13065.04 279
13066.12 290
13067.20 286
13068.28 284
13069.36 297
13070.44 287
13071.52 290
13072.60 299
13073.68 280
13074.76 307
13075.84 311
13076.92 303
13078.00 294
13079.08 267
13080.16 291
13081.24 284
13082.32 285
13083.40 282
13084.48 303
13085.56 293
13086.64 299
13087.72 301
13088.80 294
13089.88 309
13090.96 284
13092.04 289
13093.12 293
13094.20 302
13095.28 288
13096.36 292
13097.44 297
13098.52 303
13099.61 284
13100.69 289
13101.77 307
13102.85 303
13103.93 301
13105.01 291
13106.09 317
13107.17 296
13108.25 307
13109.34 294
13110.42 283
13111.50 296
13112.58 291
13113.66 271
13114.74 267
13115.82 283
13116.91 276
13117.99 302
13119.07 296
13120.15 293
13121.23 300
13122.31 301
13123.40 330
13124.48 302
13125.56 300
13126.64 322
13127.72 314
13128.81 317
13129.89 312
13130.97 318
13132.05 329
13133.14 314
13134.22 304
13135.30 315
13136.38 319
13137.47 306
13138.55 282
13139.63 284
13140.71 300
13141.80 300
13142.88 326
13143.96 309
13145.04 347
13146.13 326
13147.21 311
13148.29 319
13149.38 297
13150.46 297
13151.54 289
13152.62 296
13153.71 301
13154.79 299
13155.87 306
13156.96 300
13158.04 326
13159.12 319
13160.21 288
13161.29 293
13162.37 337
13163.46 312
13164.54 303
13165.62 307
13166.71 314
13167.79 297
13168.88 328
13169.96 305
13171.04 345
13172.13 301
13173.21 313
13174.30 321
13175.38 292
13176.46 321
13177.55 316
13178.63 291
13179.72 328
13180.80 323
13181.88 343
13182.97 324
13184.05 332
13185.14 300
13186.22 322
13187.31 314
13188.39 308
13189.48 320
13190.56 300
13191.65 314
13192.73 305
13193.81 334
13194.90 297
13195.98 304
13197.07 332
13198.15 333
13199.24 321
13200.32 324
13201.41 310
13202.49 323
13203.58 321
13204.67 306
13205.75 341
13206.84 316
13207.92 303
13209.01 326
13210.09 318
13211.18 313
13212.26 332
13213.35 324
13214.43 315
13215.52 328
13216.61 324
13217.69 326
13218.78 327
13219.86 326
13220.95 319
13222.04 315
13223.12 336
13224.21 333
13225.29 329
13226.38 314
13227.47 333
13228.55 312
13229.64 326
13230.72 344
13231.81 350
13232.90 360
13233.98 329
13235.07 337
13236.16 342
13237.24 334
13238.33 338
13239.42 366
13240.50 350
13241.59 339
13242.68 371
13243.76 359
13244.85 359
13245.94 348
13247.02 356
13248.11 383
13249.20 372
13250.29 343
13251.37 381
13252.46 355
13253.55 360
13254.63 378
13255.72 375
13256.81 348
13257.90 368
13258.98 373
13260.07 386
13261.16 389
13262.25 386
13263.33 366
13264.42 370
13265.51 387
13266.60 391
13267.69 361
13268.77 355
13269.86 395
13270.95 383
13272.04 363
13273.13 369
13274.21 392
13275.30 398
13276.39 391
13277.48 403
13278.57 422
13279.65 399
13280.74 391
13281.83 407
13282.92 431
13284.01 405
13285.10 415
13286.19 422
13287.27 413
13288.36 445
13289.45 437
13290.54 426
13291.63 419
13292.72 428
13293.81 429
13294.90 441
13295.98 453
13297.07 408
13298.16 426
13299.25 446
13300.34 449
13301.43 464
13302.52 451
13303.61 461
13304.70 455
13305.79 441
13306.88 461
13307.97 424
13309.06 424
13310.15 449
13311.24 465
13312.32 471
13313.41 448
13314.50 470
13315.59 466
13316.68 476
13317.77 469
13318.86 457
13319.95 474
13321.04 463
13322.13 468
13323.22 494
13324.31 483
13325.40 503
13326.49 472
13327.58 487
13328.68 506
13329.77 494
13330.86 465
13331.95 501
13333.04 518
13334.13 501
13335.22 509
13336.31 504
13337.40 506
13338.49 507
13339.58 495
13340.67 531
13341.76 502
13342.85 514
13343.94 503
13345.04 530
13346.13 504
13347.22 501
13348.31 520
13349.40 528
13350.49 519
13351.58 530
13352.67 531
13353.77 540
13354.86 529
13355.95 536
13357.04 538
13358.13 521
13359.22 517
13360.31 514
13361.41 515
13362.50 531
13363.59 542
13364.68 550
13365.77 593
13366.87 591
13367.96 576
13369.05 564
13370.14 589
13371.23 584
13372.33 599
13373.42 598
13374.51 583
13375.60 537
13376.69 531
13377.79 535
13378.88 516
13379.97 516
13381.06 517
13382.16 494
13383.25 459
13384.34 470
13385.43 461
13386.53 495
13387.62 466
13388.71 473
13389.81 479
13390.90 440
13391.99 447
13393.08 456
13394.18 459
13395.27 443
13396.36 475
13397.46 456
13398.55 444
13399.64 450
13400.74 457
13401.83 467
13402.92 480
13404.02 438
13405.11 428
13406.20 449
13407.30 469
13408.39 425
13409.48 422
13410.58 438
13411.67 433
13412.77 451
13413.86 459
13414.95 453
13416.05 438
13417.14 435
13418.23 434
13419.33 429
13420.42 442
13421.52 435
13422.61 450
13423.71 455
13424.80 431
13425.89 441
13426.99 463
13428.08 479
13429.18 472
13430.27 468
13431.37 436
13432.46 458
13433.56 480
13434.65 475
13435.74 453
13436.84 462
13437.93 466
13439.03 468
13440.12 473
13441.22 466
13442.31 471
13443.41 497
13444.50 478
13445.60 484
13446.69 503
13447.79 486
13448.88 480
13449.98 513
13451.08 499
13452.17 527
13453.27 486
13454.36 500
13455.46 503
13456.55 499
13457.65 488
13458.74 510
13459.84 516
13460.94 531
13462.03 500
13463.13 523
13464.22 544
13465.32 539
13466.41 534
13467.51 524
13468.61 539
13469.70 537
13470.80 521
13471.90 520
13472.99 532
13474.09 569
13475.18 556
13476.28 548
13477.38 533
13478.47 523
13479.57 542
13480.67 551
13481.76 537
13482.86 544
13483.96 532
13485.05 521
13486.15 528
13487.25 562
13488.34 542
13489.44 568
13490.54 549
13491.63 579
13492.73 564
13493.83 558
13494.93 577
13496.02 604
13497.12 590
13498.22 593
13499.31 590
13500.41 610
13501.51 615
13502.61 621
13503.70 645
13504.80 617
13505.90 617
13507.00 603
13508.09 593
13509.19 627
13510.29 613
13511.39 606
13512.49 583
13513.58 597
13514.68 574
13515.78 543
13516.88 571
13517.98 548
13519.07 531
13520.17 521
13521.27 536
13522.37 563
13523.47 522
13524.57 525
13525.66 481
13526.76 503
13527.86 538
13528.96 517
13530.06 464
13531.16 499
13532.25 458
13533.35 503
13534.45 470
13535.55 490
13536.65 482
13537.75 476
13538.85 470
13539.95 487
13541.05 454
13542.14 457
13543.24 488
13544.34 471
13545.44 476
13546.54 445
13547.64 425
13548.74 437
13549.84 423
13550.94 448
13552.04 452
13553.14 434
13554.24 445
13555.34 462
13556.44 450
13557.54 433
13558.64 434
13559.74 425
13560.84 471
13561.94 460
13563.04 430
13564.13 435
13565.23 425
13566.34 459
13567.44 435
13568.54 421
13569.64 424
13570.74 438
13571.84 441
13572.94 431
13574.04 425
13575.14 427
13576.24 460
13577.34 439
13578.44 413
13579.54 418
13580.64 427
13581.74 463
13582.84 446
13583.94 446
13585.04 449
13586.14 436
13587.24 437
13588.35 446
13589.45 444
13590.55 433
13591.65 430
13592.75 458
13593.85 464
13594.95 468
13596.05 469
13597.15 443
13598.26 449
13599.36 449
13600.46 455
13601.56 445
13602.66 462
13603.76 476
13604.86 440
13605.97 468
13607.07 450
13608.17 455
13609.27 473
13610.37 473
13611.47 472
13612.58 441
13613.68 486
13614.78 452
13615.88 445
13616.98 458
13618.09 448
13619.19 441
13620.29 445
13621.39 496
13622.50 459
13623.60 454
13624.70 461
13625.80 472
13626.91 483
13628.01 457
13629.11 460
13630.21 478
13631.32 446
13632.42 461
13633.52 465
13634.62 477
13635.73 455
13636.83 484
13637.93 454
13639.04 460
13640.14 465
13641.24 478
13642.35 485
13643.45 440
13644.55 450
13645.65 455
13646.76 466
13647.86 459
13648.96 453
13650.07 440
13651.17 448
13652.28 464
13653.38 501
13654.48 450
13655.59 462
13656.69 477
13657.79 484
13658.90 443
13660.00 445
13661.11 441
13662.21 443
13663.31 435
13664.42 455
13665.52 431
13666.63 440
13667.73 468
13668.83 459
13669.94 446
13671.04 437
13672.15 463
13673.25 438
13674.36 448
13675.46 469
13676.56 461
13677.67 460
13678.77 466
13679.88 484
13680.98 429
13682.09 455
13683.19 457
13684.30 432
13685.40 457
13686.51 464
13687.61 472
13688.72 454
13689.82 435
13690.93 486
13692.03 479
13693.14 482
13694.24 475
13695.35 505
13696.45 487
13697.56 504
13698.66 449
13699.77 477
13700.87 470
13701.98 505
13703.09 498
13704.19 504
13705.30 494
13706.40 493
13707.51 511
13708.61 478
13709.72 503
13710.83 510
13711.93 529
13713.04 503
13714.14 497
13715.25 527
13716.36 532
13717.46 529
13718.57 535
13719.67 569
13720.78 525
13721.89 534
13722.99 557
13724.10 573
13725.21 553
13726.31 569
13727.42 546
13728.53 575
13729.63 565
13730.74 572
13731.85 597
13732.95 574
13734.06 566
13735.17 580
13736.27 579
13737.38 584
13738.49 616
13739.59 619
13740.70 617
13741.81 582
13742.92 655
13744.02 636
13745.13 647
13746.24 637
13747.35 653
13748.45 654
13749.56 675
13750.67 668
13751.78 708
13752.88 741
13753.99 771
13755.10 800
13756.21 774
13757.31 765
13758.42 809
13759.53 850
13760.64 845
13761.75 864
13762.85 862
13763.96 869
13765.07 893
13766.18 837
13767.29 859
13768.39 883
13769.50 903
13770.61 889
13771.72 882
13772.83 865
13773.94 837
13775.04 808
13776.15 803
13777.26 760
13778.37 784
13779.48 773
13780.59 729
13781.70 684
13782.80 668
13783.91 636
13785.02 635
13786.13 616
13787.24 627
13788.35 617
13789.46 608
13790.57 584
13791.68 593
13792.79 550
13793.90 544
13795.00 572
13796.11 540
13797.22 548
13798.33 538
13799.44 536
13800.55 533
13801.66 489
13802.77 515
13803.88 513
13804.99 515
13806.10 519
13807.21 507
13808.32 505
13809.43 503
13810.54 505
13811.65 495
13812.76 523
13813.87 513
13814.98 478
13816.09 499
13817.20 499
13818.31 478
13819.42 488
13820.53 501
13821.64 486
13822.75 471
13823.86 484
13824.97 497
13826.08 479
13827.19 484
13828.30 498
13829.41 490
13830.53 494
13831.64 487
13832.75 499
13833.86 515
13834.97 476
13836.08 485
13837.19 477
13838.30 467
13839.41 470
13840.52 458
13841.64 472
13842.75 500
13843.86 478
13844.97 479
13846.08 471
13847.19 467
13848.30 454
13849.41 475
13850.53 484
13851.64 488
13852.75 492
13853.86 506
13854.97 467
13856.08 485
13857.20 494
13858.31 510
13859.42 535
13860.53 480
13861.64 494
13862.76 499
13863.87 471
13864.98 498
13866.09 489
13867.20 485
13868.32 506
13869.43 519
13870.54 517
13871.65 519
13872.77 531
13873.88 497
13874.99 497
13876.10 493
13877.22 467
13878.33 510
13879.44 542
13880.55 545
13881.67 515
13882.78 520
13883.89 535
13885.01 509
13886.12 512
13887.23 529
13888.34 552
13889.46 569
13890.57 556
13891.68 536
13892.80 586
13893.91 574
13895.02 566
13896.14 558
13897.25 575
13898.36 601
13899.48 565
13900.59 531
13901.70 537
13902.82 528
13903.93 513
13905.05 493
13906.16 519
13907.27 503
13908.39 498
13909.50 504
13910.61 509
13911.73 495
13912.84 482
13913.96 451
13915.07 452
13916.19 455
13917.30 449
13918.41 474
13919.53 448
13920.64 457
13921.76 459
13922.87 452
13923.99 451
13925.10 422
13926.21 443
13927.33 440
13928.44 461
13929.56 468
13930.67 449
13931.79 452
13932.90 464
13934.02 465
13935.13 456
13936.25 459
13937.36 470
13938.48 448
13939.59 436
13940.71 439
13941.82 427
13942.94 436
13944.05 437
13945.17 449
13946.28 422
13947.40 443
13948.52 442
13949.63 448
13950.75 428
13951.86 415
13952.98 413
13954.09 415
13955.21 427
13956.32 432
13957.44 428
13958.56 417
13959.67 418
13960.79 397
13961.90 422
13963.02 424
13964.14 432
13965.25 395
13966.37 428
13967.48 400
13968.60 418
13969.72 402
13970.83 413
13971.95 396
13973.07 400
13974.18 413
13975.30 413
13976.42 441
13977.53 418
13978.65 433
13979.77 438
13980.88 442
13982.00 450
13983.12 458
13984.23 423
13985.35 435
13986.47 433
13987.58 426
13988.70 448
13989.82 402
13990.94 413
13992.05 434
13993.17 404
13994.29 407
13995.40 430
13996.52 448
13997.64 427
13998.76 439
13999.87 441
14000.99 447
14002.11 429
14003.23 446
14004.35 431
14005.46 452
14006.58 449
14007.70 436
14008.82 437
14009.93 460
14011.05 454
14012.17 447
14013.29 439
14014.41 423
14015.52 422
14016.64 457
14017.76 430
14018.88 461
14020.00 424
14021.12 440
14022.23 455
14023.35 443
14024.47 450
14025.59 419
14026.71 437
14027.83 442
14028.95 427
14030.06 421
14031.18 425
14032.30 434
14033.42 435
14034.54 454
14035.66 442
14036.78 438
14037.90 456
14039.02 470
14040.14 448
14041.25 444
14042.37 429
14043.49 444
14044.61 468
14045.73 479
14046.85 449
14047.97 432
14049.09 455
14050.21 487
14051.33 462
14052.45 486
14053.57 497
14054.69 478
14055.81 457
14056.93 467
14058.05 491
14059.17 481
14060.29 494
14061.41 484
14062.53 501
14063.65 497
14064.77 498
14065.89 519
14067.01 522
14068.13 513
14069.25 508
14070.37 527
14071.49 523
14072.61 536
14073.73 567
14074.85 558
14075.97 530
14077.09 563
14078.21 562
14079.33 549
14080.45 585
14081.57 557
14082.69 540
14083.82 571
14084.94 581
14086.06 583
14087.18 555
14088.30 581
14089.42 573
14090.54 588
14091.66 566
14092.78 571
14093.91 606
14095.03 560
14096.15 571
14097.27 603
14098.39 590
14099.51 588
14100.63 639
14101.76 589
14102.88 588
14104.00 585
14105.12 570
14106.24 566
14107.36 557
14108.49 521
14109.61 526
14110.73 540
14111.85 516
14112.97 507
14114.10 493
14115.22 486
14116.34 495
14117.46 467
14118.58 481
14119.71 466
14120.83 473
14121.95 469
14123.07 465
14124.20 444
14125.32 468
14126.44 462
14127.56 452
14128.69 448
14129.81 432
14130.93 439
14132.06 422
14133.18 426
14134.30 419
14135.42 398
14136.55 437
14137.67 452
14138.79 453
14139.92 445
14141.04 414
14142.16 433
14143.29 426
14144.41 452
14145.53 442
14146.66 440
14147.78 427
14148.90 420
14150.03 401
14151.15 409
14152.27 393
14153.40 386
14154.52 412
14155.64 372
14156.77 397
14157.89 377
14159.02 402
14160.14 388
14161.26 406
14162.39 392
14163.51 406
14164.64 429
14165.76 410
14166.88 396
14168.01 418
14169.13 409
14170.26 405
14171.38 425
14172.51 394
14173.63 390
14174.75 407
14175.88 411
14177.00 405
14178.13 424
14179.25 400
14180.38 379
14181.50 400
14182.63 399
14183.75 386
14184.88 394
14186.00 386
14187.13 390
14188.25 382
14189.38 374
14190.50 419
14191.63 388
14192.75 389
14193.88 383
14195.00 374
14196.13 383
14197.25 384
14198.38 355
14199.50 351
14200.63 366
14201.76 361
14202.88 378
14204.01 363
14205.13 390
14206.26 377
14207.38 381
14208.51 378
14209.64 358
14210.76 354
14211.89 346
14213.01 335
14214.14 378
14215.27 364
14216.39 351
14217.52 336
14218.64 374
14219.77 363
14220.90 383
14222.02 369
14223.15 361
14224.28 355
14225.40 348
14226.53 339
14227.66 355
14228.78 347
14229.91 357
14231.04 366
14232.16 353
14233.29 348
14234.42 350
14235.54 339
14236.67 331
14237.80 340
14238.92 357
14240.05 343
14241.18 355
14242.31 347
14243.43 354
14244.56 316
14245.69 367
14246.82 340
14247.94 341
14249.07 344
14250.20 340
14251.33 349
14252.45 329
14253.58 337
14254.71 312
14255.84 338
14256.96 352
14258.09 359
14259.22 350
14260.35 340
14261.47 315
14262.60 340
14263.73 303
14264.86 312
14265.99 311
14267.12 322
14268.24 321
14269.37 345
14270.50 330
14271.63 306
14272.76 294
14273.89 317
14275.01 329
14276.14 305
14277.27 312
14278.40 300
14279.53 312
14280.66 304
14281.79 287
14282.91 297
14284.04 315
14285.17 320
14286.30 301
14287.43 304
14288.56 311
14289.69 307
14290.82 295
14291.95 298
14293.08 308
14294.20 298
14295.33 294
14296.46 302
14297.59 305
14298.72 301
14299.85 308
14300.98 301
14302.11 283
14303.24 278
14304.37 302
14305.50 311
14306.63 297
14307.76 295
14308.89 290
14310.02 315
14311.15 306
14312.28 286
14313.41 309
14314.54 285
14315.67 304
14316.80 297
14317.93 275
14319.06 286
14320.19 281
14321.32 287
14322.45 304
14323.58 290
14324.71 282
14325.84 303
14326.97 285
14328.10 283
14329.23 275
14330.36 295
14331.49 278
14332.62 273
14333.76 283
14334.89 299
14336.02 290
14337.15 289
14338.28 291
14339.41 282
14340.54 290
14341.67 295
14342.80 278
14343.93 300
14345.07 276
14346.20 289
14347.33 289
14348.46 301
14349.59 287
14350.72 285
14351.85 274
14352.99 281
14354.12 308
14355.25 274
14356.38 285
14357.51 276
14358.64 282
14359.78 287
14360.91 321
14362.04 290
14363.17 274
14364.30 271
14365.44 292
14366.57 287
14367.70 285
14368.83 306
14369.96 295
14371.10 284
14372.23 290
14373.36 298
14374.49 295
14375.63 278
14376.76 285
14377.89 293
14379.02 287
14380.16 273
14381.29 293
14382.42 280
14383.55 291
14384.69 289
14385.82 297
14386.95 301
14388.09 292
14389.22 308
14390.35 294
14391.49 308
14392.62 330
14393.75 326
14394.89 302
14396.02 302
14397.15 284
14398.28 276
14399.42 289
14400.55 302
14401.69 285
14402.82 309
14403.95 294
14405.09 299
14406.22 312
14407.35 293
14408.49 303
14409.62 305
14410.75 309
14411.89 305
14413.02 288
14414.16 315
14415.29 301
14416.42 297
14417.56 290
14418.69 294
14419.83 312
14420.96 307
14422.10 320
14423.23 319
14424.36 317
14425.50 327
14426.63 319
14427.77 315
14428.90 303
14430.04 314
14431.17 312
14432.31 311
14433.44 292
14434.58 293
14435.71 312
14436.85 325
14437.98 331
14439.12 300
14440.25 297
14441.39 324
14442.52 323
14443.66 317
14444.79 294
14445.93 321
14447.06 328
14448.20 327
14449.33 298
14450.47 324
14451.60 326
14452.74 329
14453.87 333
14455.01 321
14456.14 307
14457.28 335
14458.42 327
14459.55 331
14460.69 322
14461.82 352
14462.96 351
14464.10 340
14465.23 302
14466.37 328
14467.50 311
14468.64 338
14469.78 351
14470.91 342
14472.05 334
14473.18 333
14474.32 369
14475.46 338
14476.59 336
14477.73 325
14478.87 332
14480.00 340
14481.14 340
14482.28 311
14483.41 323
14484.55 321
14485.69 345
14486.82 329
14487.96 317
14489.10 301
14490.23 321
14491.37 318
14492.51 319
14493.65 323
14494.78 332
14495.92 326
14497.06 304
14498.19 320
14499.33 311
14500.47 322
14501.61 325
14502.74 292
14503.88 318
14505.02 326
14506.16 326
14507.29 313
14508.43 322
14509.57 320
14510.71 311
14511.85 322
14512.98 319
14514.12 325
14515.26 336
14516.40 322
14517.54 307
14518.67 325
14519.81 304
14520.95 325
14522.09 311
14523.23 314
14524.36 310
14525.50 297
14526.64 316
14527.78 286
14528.92 308
14530.06 326
14531.19 302
14532.33 326
14533.47 303
14534.61 300
14535.75 284
14536.89 304
14538.03 318
14539.17 312
14540.31 307
14541.44 322
14542.58 301
14543.72 307
14544.86 318
14546.00 290
14547.14 318
14548.28 308
14549.42 309
14550.56 309
14551.70 308
14552.84 332
14553.98 310
14555.12 316
14556.25 307
14557.39 308
14558.53 313
14559.67 328
14560.81 318
14561.95 322
14563.09 316
14564.23 334
14565.37 331
14566.51 317
14567.65 295
14568.79 295
14569.93 318
14571.07 313
14572.21 296
14573.35 305
14574.49 330
14575.63 351
14576.77 325
14577.92 300
14579.06 320
14580.20 366
14581.34 356
14582.48 313
14583.62 355
14584.76 339
14585.90 354
14587.04 330
14588.18 326
14589.32 317
14590.46 340
14591.60 388
14592.74 352
14593.89 357
14595.03 349
14596.17 353
14597.31 381
14598.45 361
14599.59 349
14600.73 355
14601.87 375
14603.02 332
14604.16 349
14605.30 359
14606.44 353
14607.58 359
14608.72 375
14609.86 358
14611.01 364
14612.15 379
14613.29 386
14614.43 360
14615.57 359
14616.72 385
14617.86 395
14619.00 365
14620.14 350
14621.28 379
14622.43 375
14623.57 384
14624.71 373
14625.85 389
14627.00 421
14628.14 435
14629.28 445
14630.42 428
14631.56 453
14632.71 455
14633.85 463
14634.99 480
14636.14 460
14637.28 441
14638.42 454
14639.56 437
14640.71 445
14641.85 415
14642.99 415
14644.14 395
14645.28 411
14646.42 407
14647.56 387
14648.71 372
14649.85 369
14650.99 337
14652.14 326
14653.28 352
14654.42 352
14655.57 340
14656.71 310
14657.85 337
14659.00 327
14660.14 328
14661.29 323
14662.43 320
14663.57 330
14664.72 327
14665.86 324
14667.00 302
14668.15 292
14669.29 304
14670.44 306
14671.58 283
14672.73 282
14673.87 286
14675.01 293
14676.16 292
14677.30 302
14678.45 275
14679.59 279
14680.74 262
14681.88 278
14683.02 267
14684.17 269
14685.31 277
14686.46 276
14687.60 290
14688.75 257
14689.89 274
14691.04 264
14692.18 273
14693.33 263
14694.47 256
14695.62 293
14696.76 248
14697.91 274
14699.05 248
14700.20 287
14701.34 272
14702.49 272
14703.63 274
14704.78 250
14705.92 281
14707.07 277
14708.22 283
14709.36 283
14710.51 255
14711.65 275
14712.80 268
14713.94 270
14715.09 266
14716.23 285
14717.38 265
14718.53 231
14719.67 261
14720.82 284
14721.96 277
14723.11 271
14724.26 276
14725.40 253
14726.55 252
14727.70 244
14728.84 248
14729.99 274
14731.13 258
14732.28 257
14733.43 240
14734.57 247
14735.72 254
14736.87 244
14738.01 248
14739.16 241
14740.31 244
14741.45 276
14742.60 284
14743.75 236
14744.89 251
14746.04 263
14747.19 273
14748.34 260
14749.48 266
14750.63 252
14751.78 246
14752.92 266
14754.07 251
14755.22 255
14756.37 254
14757.51 263
14758.66 266
14759.81 255
14760.96 231
14762.10 238
14763.25 254
14764.40 266
14765.55 266
14766.70 249
14767.84 241
14768.99 252
14770.14 241
14771.29 253
14772.43 261
14773.58 234
14774.73 256
14775.88 264
14777.03 242
14778.18 231
14779.32 242
14780.47 231
14781.62 240
14782.77 235
14783.92 222
14785.07 227
14786.21 239
14787.36 239
14788.51 250
14789.66 245
14790.81 224
14791.96 216
14793.11 257
14794.26 252
14795.40 221
14796.55 209
14797.70 242
14798.85 237
14800.00 224
14801.15 258
14802.30 236
14803.45 232
14804.60 223
14805.75 241
14806.90 209
14808.05 227
14809.19 220
14810.34 212
14811.49 241
14812.64 216
14813.79 234
14814.94 238
14816.09 203
14817.24 209
14818.39 221
14819.54 225
14820.69 225
14821.84 239
14822.99 213
14824.14 204
14825.29 215
14826.44 217
14827.59 214
14828.74 224
14829.89 214
14831.04 226
14832.19 197
14833.34 207
14834.49 227
14835.64 238
14836.79 222
14837.95 208
14839.10 207
14840.25 230
14841.40 208
14842.55 199
14843.70 202
14844.85 214
14846.00 216
14847.15 220
14848.30 213
14849.45 219
14850.60 231
14851.76 224
14852.91 210
14854.06 184
14855.21 205
14856.36 223
14857.51 211
14858.66 217
14859.81 205
14860.97 215
14862.12 225
14863.27 210
14864.42 200
14865.57 201
14866.72 210
14867.88 209
14869.03 203
14870.18 211
14871.33 208
14872.48 195
14873.64 203
14874.79 197
14875.94 195
14877.09 211
14878.24 202
14879.40 192
14880.55 214
14881.70 231
14882.85 222
14884.00 216
14885.16 225
14886.31 193
14887.46 198
14888.61 190
14889.77 209
14890.92 203
14892.07 212
14893.23 217
14894.38 218
14895.53 216
14896.68 206
14897.84 197
14898.99 215
14900.14 209
14901.30 210
14902.45 190
14903.60 198
14904.75 183
14905.91 208
14907.06 206
14908.21 215
14909.37 207
14910.52 191
14911.67 217
14912.83 203
14913.98 193
14915.14 207
14916.29 203
14917.44 191
14918.60 235
14919.75 219
14920.90 201
14922.06 212
14923.21 221
14924.37 203
14925.52 197
14926.67 200
14927.83 194
14928.98 204
14930.14 215
14931.29 198
14932.44 205
14933.60 211
14934.75 215
14935.91 205
14937.06 219
14938.22 229
14939.37 202
14940.52 205
14941.68 216
14942.83 231
14943.99 214
14945.14 211
14946.30 213
14947.45 208
14948.61 208
14949.76 219
14950.92 213
14952.07 208
14953.23 207
14954.38 213
14955.54 203
14956.69 208
14957.85 198
14959.00 210
14960.16 203
14961.31 205
14962.47 202
14963.62 211
14964.78 215
14965.94 203
14967.09 194
14968.25 217
14969.40 215
14970.56 200
14971.71 195
14972.87 200
14974.03 207
14975.18 196
14976.34 200
14977.49 221
14978.65 203
14979.81 205
14980.96 222
14982.12 202
14983.27 194
14984.43 198
14985.59 217
14986.74 213
14987.90 204
14989.06 199
14990.21 206
14991.37 183
14992.53 204
14993.68 176
14994.84 197
14996.00 229
14997.15 208
14998.31 196
14999.47 195
15000.62 186
15001.78 217
15002.94 194
15004.09 197
15005.25 190
15006.41 192
15007.56 206
15008.72 216
15009.88 189
15011.04 202
15012.19 203
15013.35 215
15014.51 200
15015.67 186
15016.82 193
15017.98 198
15019.14 175
15020.30 197
15021.45 197
15022.61 198
15023.77 193
15024.93 197
15026.08 192
15027.24 215
15028.40 210
15029.56 199
15030.72 188
15031.87 206
15033.03 204
15034.19 199
15035.35 183
15036.51 195
15037.67 197
15038.82 193
15039.98 205
15041.14 192
15042.30 207
15043.46 205
15044.62 202
15045.78 199
15046.93 176
15048.09 184
15049.25 203
15050.41 218
15051.57 215
15052.73 190
15053.89 193
15055.05 202
15056.20 178
15057.36 203
15058.52 198
15059.68 191
15060.84 173
15062.00 183
15063.16 195
15064.32 205
15065.48 189
15066.64 213
15067.80 192
15068.96 205
15070.12 215
15071.28 215
15072.44 211
15073.60 206
15074.76 220
15075.91 213
15077.07 205
15078.23 212
15079.39 209
15080.55 214
15081.71 195
15082.87 184
15084.03 197
15085.19 203
15086.35 202
15087.51 199
15088.68 204
15089.84 192
15091.00 203
15092.16 202
15093.32 173
15094.48 186
15095.64 195
15096.80 203
15097.96 188
15099.12 200
15100.28 204
15101.44 224
15102.60 211
15103.76 212
15104.92 206
15106.08 179
15107.25 188
15108.41 188
15109.57 207
15110.73 210
15111.89 206
15113.05 228
15114.21 188
15115.37 194
15116.54 206
15117.70 206
15118.86 195
15120.02 194
15121.18 209
15122.34 190
15123.50 193
15124.67 211
15125.83 221
15126.99 216
15128.15 212
15129.31 218
15130.47 212
15131.64 215
15132.80 205
15133.96 208
15135.12 198
15136.28 212
15137.45 202
15138.61 220
15139.77 204
15140.93 195
15142.10 230
15143.26 202
15144.42 208
15145.58 234
15146.75 226
15147.91 201
15149.07 228
15150.23 207
15151.40 227
15152.56 211
15153.72 230
15154.88 231
15156.05 248
15157.21 216
15158.37 216
15159.54 248
15160.70 231
15161.86 233
15163.03 219
15164.19 213
15165.35 223
15166.52 230
15167.68 237
15168.84 241
15170.01 235
15171.17 232
15172.33 250
15173.50 247
15174.66 216
15175.82 230
15176.99 225
15178.15 228
15179.31 238
15180.48 247
15181.64 223
15182.81 230
15183.97 223
15185.13 222
15186.30 237
15187.46 252
15188.63 253
15189.79 247
15190.95 248
15192.12 250
15193.28 234
15194.45 255
15195.61 260
15196.78 266
15197.94 251
15199.10 243
15200.27 249
15201.43 253
15202.60 239
15203.76 255
15204.93 243
15206.09 270
15207.26 247
15208.42 239
15209.59 248
15210.75 252
15211.92 230
15213.08 247
15214.25 255
15215.41 248
15216.58 264
15217.74 274
15218.91 270
15220.07 272
15221.24 267
15222.40 252
15223.57 260
15224.74 293
15225.90 275
15227.07 258
15228.23 260
15229.40 298
15230.56 266
15231.73 286
15232.89 287
15234.06 295
15235.23 269
15236.39 286
15237.56 306
15238.72 298
15239.89 285
15241.06 275
15242.22 252
15243.39 298
15244.56 293
15245.72 266
15246.89 305
15248.05 283
15249.22 321
15250.39 279
15251.55 265
15252.72 279
15253.89 269
15255.05 251
15256.22 259
15257.39 253
15258.55 250
15259.72 232
15260.89 260
15262.05 262
15263.22 240
15264.39 229
15265.56 251
15266.72 252
15267.89 276
15269.06 271
15270.22 238
15271.39 226
15272.56 232
15273.73 232
15274.89 234
15276.06 246
15277.23 268
15278.40 237
15279.56 250
15280.73 254
15281.90 231
15283.07 244
15284.23 236
15285.40 264
15286.57 247
15287.74 236
15288.91 243
15290.07 255
15291.24 247
15292.41 227
15293.58 232
15294.75 257
15295.92 235
15297.08 246
15298.25 246
15299.42 230
15300.59 239
15301.76 249
15302.93 264
15304.09 253
15305.26 242
15306.43 249
15307.60 240
15308.77 250
15309.94 242
15311.11 260
15312.28 259
15313.44 240
15314.61 216
15315.78 258
15316.95 253
15318.12 242
15319.29 239
15320.46 244
15321.63 254
15322.80 227
15323.97 263
15325.14 238
15326.30 235
15327.47 254
15328.64 270
15329.81 258
15330.98 243
15332.15 252
15333.32 261
15334.49 273
15335.66 268
15336.83 261
15338.00 242
15339.17 249
15340.34 255
15341.51 264
15342.68 267
15343.85 267
15345.02 253
15346.19 248
15347.36 284
15348.53 287
15349.70 262
15350.87 272
15352.04 261
15353.21 265
15354.38 275
15355.55 304
15356.72 282
15357.90 261
15359.07 267
15360.24 287
15361.41 277
15362.58 275
15363.75 268
15364.92 269
15366.09 282
15367.26 289
15368.43 292
15369.60 281
15370.77 281
15371.95 285
15373.12 292
15374.29 302
15375.46 294
15376.63 284
15377.80 272
15378.97 271
15380.15 297
15381.32 288
15382.49 278
15383.66 260
15384.83 287
15386.00 290
15387.17 262
15388.35 273
15389.52 288
15390.69 281
15391.86 273
15393.03 277
15394.21 290
15395.38 263
15396.55 272
15397.72 284
15398.89 293
15400.07 275
15401.24 266
15402.41 269
15403.58 253
15404.76 247
15405.93 245
15407.10 254
15408.27 241
15409.45 239
15410.62 246
15411.79 244
15412.96 260
15414.14 259
15415.31 255
15416.48 231
15417.66 246
15418.83 260
15420.00 230
15421.17 238
15422.35 220
15423.52 213
15424.69 255
15425.87 268
15427.04 240
15428.21 239
15429.39 225
15430.56 231
15431.73 236
15432.91 227
15434.08 226
15435.25 233
15436.43 225
15437.60 245
15438.77 224
15439.95 230
15441.12 234
15442.30 216
15443.47 235
15444.64 241
15445.82 239
15446.99 219
15448.17 214
15449.34 226
15450.51 239
15451.69 228
15452.86 220
15454.04 235
15455.21 217
15456.39 249
15457.56 229
15458.73 229
15459.91 226
15461.08 216
15462.26 213
15463.43 222
15464.61 234
15465.78 223
15466.96 218
15468.13 232
15469.31 232
15470.48 247
15471.66 242
15472.83 231
15474.01 236
15475.18 244
15476.36 238
15477.53 248
15478.71 254
15479.88 224
15481.06 239
15482.23 253
15483.41 237
15484.58 212
15485.76 216
15486.93 249
15488.11 229
15489.29 226
15490.46 247
15491.64 254
15492.81 228
15493.99 233
15495.16 250
15496.34 241
15497.52 244
15498.69 246
15499.87 245
15501.04 229
15502.22 218
15503.40 210
15504.57 209
15505.75 221
15506.92 243
15508.10 231
15509.28 239
15510.45 245
15511.63 246
15512.81 254
15513.98 244
15515.16 262
15516.34 253
15517.51 231
15518.69 229
15519.87 220
15521.04 220
15522.22 236
15523.40 239
15524.57 242
15525.75 248
15526.93 247
15528.11 240
15529.28 248
15530.46 242
15531.64 263
15532.81 269
15533.99 238
15535.17 246
15536.35 243
15537.52 220
15538.70 251
15539.88 249
15541.06 247
15542.23 259
15543.41 245
15544.59 263
15545.77 262
15546.95 242
15548.12 241
15549.30 256
15550.48 251
15551.66 263
15552.83 253
15554.01 257
15555.19 239
15556.37 260
15557.55 239
15558.73 273
15559.90 228
15561.08 257
15562.26 259
15563.44 242
15564.62 270
15565.80 271
15566.97 263
15568.15 263
15569.33 270
15570.51 258
15571.69 274
15572.87 262
15574.05 267
15575.23 268
15576.40 275
15577.58 268
15578.76 256
15579.94 260
15581.12 296
15582.30 271
15583.48 273
15584.66 281
15585.84 276
15587.02 298
15588.20 273
15589.38 280
15590.56 281
15591.73 275
15592.91 297
15594.09 315
15595.27 295
15596.45 276
15597.63 263
15598.81 286
15599.99 280
15601.17 283
15602.35 309
15603.53 295
15604.71 316
15605.89 325
15607.07 293
15608.25 303
15609.43 286
15610.61 311
15611.79 320
15612.97 298
15614.15 279
15615.33 309
15616.51 314
15617.69 304
15618.88 293
15620.06 318
15621.24 319
15622.42 305
15623.60 309
15624.78 341
15625.96 342
15627.14 329
15628.32 336
15629.50 345
15630.68 332
15631.86 339
15633.05 348
15634.23 362
15635.41 346
15636.59 339
15637.77 342
15638.95 317
15640.13 358
15641.31 344
15642.50 320
15643.68 345
15644.86 346
15646.04 354
15647.22 352
15648.40 357
15649.58 359
15650.77 376
15651.95 353
15653.13 338
15654.31 356
15655.49 365
15656.68 368
15657.86 348
15659.04 343
15660.22 338
15661.40 364
15662.59 359
15663.77 339
15664.95 357
15666.13 364
15667.32 350
15668.50 345
15669.68 362
15670.86 351
15672.05 373
15673.23 334
15674.41 311
15675.59 312
15676.78 348
15677.96 332
15679.14 336
15680.32 359
15681.51 326
15682.69 328
15683.87 342
15685.06 348
15686.24 340
15687.42 311
15688.61 325
15689.79 321
15690.97 315
15692.16 321
15693.34 304
15694.52 330
15695.71 314
15696.89 313
15698.07 304
15699.26 330
15700.44 314
15701.62 325
15702.81 323
15703.99 340
15705.17 333
15706.36 327
15707.54 360
15708.73 357
15709.91 330
15711.09 339
15712.28 347
15713.46 354
15714.65 333
15715.83 352
15717.02 353
15718.20 367
15719.38 369
15720.57 355
15721.75 376
15722.94 366
15724.12 362
15725.31 343
15726.49 359
15727.68 361
15728.86 363
15730.04 389
15731.23 375
15732.41 373
15733.60 375
15734.78 375
15735.97 377
15737.15 387
15738.34 385
15739.52 361
15740.71 364
15741.89 378
15743.08 374
15744.27 376
15745.45 376
15746.64 368
15747.82 393
15749.01 425
15750.19 408
15751.38 399
15752.56 416
15753.75 398
15754.93 402
15756.12 375
15757.31 396
15758.49 435
15759.68 440
15760.86 431
15762.05 419
15763.24 414
15764.42 419
15765.61 428
15766.79 403
15767.98 398
15769.17 399
15770.35 429
15771.54 394
15772.72 404
15773.91 371
15775.10 363
15776.28 400
15777.47 365
15778.66 362
15779.84 386
15781.03 393
15782.22 369
15783.40 347
15784.59 361
15785.78 354
15786.96 371
15788.15 366
15789.34 354
15790.53 359
15791.71 342
15792.90 338
15794.09 336
15795.27 352
15796.46 329
15797.65 347
15798.84 325
15800.02 299
15801.21 324
15802.40 323
15803.59 309
15804.77 315
15805.96 328
15807.15 313
15808.34 345
15809.52 307
15810.71 317
15811.90 317
15813.09 318
15814.28 318
15815.46 316
15816.65 337
15817.84 310
15819.03 302
15820.22 317
15821.40 333
15822.59 351
15823.78 330
15824.97 312
15826.16 306
15827.35 299
15828.53 316
15829.72 322
15830.91 328
15832.10 303
15833.29 300
15834.48 331
15835.67 300
15836.85 266
15838.04 303
15839.23 306
15840.42 319
15841.61 291
15842.80 298
15843.99 302
15845.18 297
15846.37 292
15847.55 310
15848.74 329
15849.93 320
15851.12 300
15852.31 315
15853.50 294
15854.69 297
15855.88 332
15857.07 334
15858.26 348
15859.45 318
15860.64 324
15861.83 343
15863.02 319
15864.21 335
15865.40 316
15866.59 321
15867.78 304
15868.97 333
15870.16 362
15871.35 329
15872.54 328
15873.73 314
15874.92 315
15876.11 347
15877.30 348
15878.49 327
15879.68 324
15880.87 320
15882.06 321
15883.25 346
15884.44 330
15885.63 331
15886.82 324
15888.01 348
15889.20 341
15890.39 336
15891.59 340
15892.78 351
15893.97 337
15895.16 349
15896.35 343
15897.54 353
15898.73 372
15899.92 377
15901.11 340
15902.30 326
15903.50 345
15904.69 391
15905.88 366
15907.07 380
15908.26 343
15909.45 368
15910.64 375
15911.84 368
15913.03 351
15914.22 364
15915.41 377
15916.60 380
15917.79 356
15918.99 360
15920.18 384
15921.37 379
15922.56 372
15923.75 370
15924.95 355
15926.14 371
15927.33 378
15928.52 365
15929.71 375
15930.91 347
15932.10 371
15933.29 376
15934.48 379
15935.68 334
15936.87 326
15938.06 383
15939.25 359
15940.45 355
15941.64 359
15942.83 347
15944.03 346
15945.22 331
15946.41 293
15947.60 283
15948.80 298
15949.99 307
15951.18 314
15952.38 295
15953.57 301
15954.76 287
15955.96 274
15957.15 268
15958.34 286
15959.54 260
15960.73 276
15961.92 259
15963.12 258
15964.31 271
15965.50 245
15966.70 263
15967.89 266
15969.08 253
15970.28 232
15971.47 241
15972.67 230
15973.86 241
15975.05 248
15976.25 252
15977.44 261
15978.64 241
15979.83 238
15981.02 238
15982.22 243
15983.41 225
15984.61 266
15985.80 249
15987.00 232
15988.19 225
15989.38 224
15990.58 236
15991.77 238
15992.97 241
15994.16 213
15995.36 242
15996.55 224
15997.75 231
15998.94 231
16000.14 236
16001.33 244
16002.53 250
16003.72 230
16004.92 236
16006.11 239
16007.31 244
16008.50 268
16009.70 212
16010.89 219
16012.09 234
16013.28 211
16014.48 226
16015.67 231
16016.87 238
16018.07 216
16019.26 238
16020.46 220
16021.65 239
16022.85 215
16024.04 218
16025.24 224
16026.44 240
16027.63 252
16028.83 223
16030.02 227
16031.22 210
16032.42 239
16033.61 232
16034.81 253
16036.00 218
16037.20 214
16038.40 251
16039.59 223
16040.79 217
16041.99 220
16043.18 205
16044.38 204
16045.58 212
16046.77 219
16047.97 219
16049.17 235
16050.36 199
16051.56 222
16052.76 207
16053.95 206
16055.15 204
16056.35 200
16057.54 214
16058.74 184
16059.94 219
16061.14 226
16062.33 205
16063.53 215
16064.73 209
16065.92 202
16067.12 212
16068.32 205
16069.52 216
16070.71 188
16071.91 193
16073.11 213
16074.31 205
16075.50 213
16076.70 223
16077.90 206
16079.10 192
16080.30 196
16081.49 205
16082.69 202
16083.89 179
16085.09 195
16086.29 207
16087.48 205
16088.68 205
16089.88 189
16091.08 201
16092.28 204
16093.48 195
16094.67 186
16095.87 194
16097.07 198
16098.27 206
16099.47 211
16100.67 192
16101.87 200
16103.06 204
16104.26 185
16105.46 183
16106.66 168
16107.86 182
16109.06 205
16110.26 196
16111.46 181
16112.66 172
16113.86 187
16115.05 199
16116.25 197
16117.45 196
16118.65 196
16119.85 181
16121.05 192
16122.25 174
16123.45 174
16124.65 172
16125.85 181
16127.05 189
16128.25 187
16129.45 178
16130.65 198
16131.85 187
16133.05 185
16134.25 172
16135.45 178
16136.65 190
16137.85 191
16139.05 192
16140.25 212
16141.45 173
16142.65 169
16143.85 180
16145.05 192
16146.25 189
16147.45 175
16148.65 193
16149.85 188
16151.05 176
16152.25 177
16153.45 175
16154.65 186
16155.85 179
16157.05 190
16158.25 179
16159.46 187
16160.66 166
16161.86 168
16163.06 170
16164.26 185
16165.46 178
16166.66 168
16167.86 179
16169.06 182
16170.27 200
16171.47 173
16172.67 161
16173.87 176
16175.07 183
16176.27 189
16177.47 185
16178.67 165
16179.88 192
16181.08 197
16182.28 165
16183.48 169
16184.68 168
16185.89 168
16187.09 179
16188.29 196
16189.49 184
16190.69 192
16191.90 187
16193.10 192
16194.30 188
16195.50 169
16196.70 202
16197.91 172
16199.11 190
16200.31 199
16201.51 177
16202.72 181
16203.92 173
16205.12 173
16206.32 169
16207.53 182
16208.73 153
16209.93 190
16211.13 176
16212.34 180
16213.54 200
16214.74 181
16215.95 177
16217.15 181
16218.35 183
16219.55 176
16220.76 172
16221.96 195
16223.16 176
16224.37 177
16225.57 177
16226.77 182
16227.98 200
16229.18 190
16230.38 192
16231.59 180
16232.79 171
16233.99 178
16235.20 183
16236.40 181
16237.61 174
16238.81 187
16240.01 164
16241.22 186
16242.42 180
16243.63 190
16244.83 188
16246.03 199
16247.24 196
16248.44 183
16249.65 189
16250.85 199
16252.05 181
16253.26 196
16254.46 191
16255.67 199
16256.87 185
16258.08 191
16259.28 198
16260.49 214
16261.69 186
16262.89 194
16264.10 198
16265.30 202
16266.51 188
16267.71 187
16268.92 195
16270.12 188
16271.33 209
16272.53 211
16273.74 194
16274.94 196
16276.15 216
16277.35 203
16278.56 182
16279.77 188
16280.97 211
16282.18 212
16283.38 198
16284.59 187
16285.79 190
16287.00 182
16288.20 187
16289.41 198
16290.61 167
16291.82 200
16293.03 182
16294.23 173
16295.44 164
16296.64 175
16297.85 168
16299.06 191
16300.26 187
16301.47 202
16302.67 205
16303.88 192
16305.09 192
16306.29 188
16307.50 179
16308.71 191
16309.91 202
16311.12 175
16312.33 173
16313.53 197
16314.74 183
16315.95 181
16317.15 181
16318.36 193
16319.57 178
16320.77 188
16321.98 192
16323.19 175
16324.39 173
16325.60 153
16326.81 168
16328.01 190
16329.22 198
16330.43 214
16331.64 198
16332.84 174
16334.05 153
16335.26 180
16336.47 177
16337.67 184
16338.88 173
16340.09 164
16341.30 161
16342.50 169
16343.71 185
16344.92 159
16346.13 157
16347.33 149
16348.54 162
16349.75 166
16350.96 169
16352.17 166
16353.37 181
16354.58 191
16355.79 163
16357.00 152
16358.21 157
16359.41 185
16360.62 178
16361.83 164
16363.04 172
16364.25 179
16365.46 180
16366.67 167
16367.87 160
16369.08 163
16370.29 168
16371.50 156
16372.71 188
16373.92 177
16375.13 178
16376.34 169
16377.54 191
16378.75 179
16379.96 168
16381.17 155
16382.38 169
16383.59 173
16384.80 168
16386.01 167
16387.22 169
16388.43 181
16389.64 174
16390.85 173
16392.05 150
16393.26 159
16394.47 163
16395.68 183
16396.89 166
16398.10 174
16399.31 171
16400.52 188
16401.73 154
16402.94 163
16404.15 171
16405.36 170
16406.57 161
16407.78 191
16408.99 175
16410.20 184
16411.41 175
16412.62 177
16413.83 174
16415.04 155
16416.25 166
16417.46 171
16418.67 156
16419.88 159
16421.10 160
16422.31 153
16423.52 166
16424.73 171
16425.94 165
16427.15 157
16428.36 179
16429.57 172
16430.78 163
16431.99 161
16433.20 157
16434.41 151
16435.63 169
16436.84 169
16438.05 154
16439.26 184
16440.47 162
16441.68 180
16442.89 188
16444.10 177
16445.32 167
16446.53 159
16447.74 159
16448.95 148
16450.16 172
16451.37 173
16452.59 191
16453.80 173
16455.01 169
16456.22 150
16457.43 181
16458.64 176
16459.86 160
16461.07 173
16462.28 167
16463.49 167
16464.70 171
16465.92 157
16467.13 154
16468.34 174
16469.55 161
16470.77 179
16471.98 149
16473.19 149
16474.40 155
16475.62 159
16476.83 178
16478.04 157
16479.25 160
16480.47 159
16481.68 159
16482.89 153
16484.11 155
16485.32 172
16486.53 173
16487.74 146
16488.96 163
16490.17 166
16491.38 161
16492.60 169
16493.81 178
16495.02 154
16496.24 160
16497.45 159
16498.66 164
16499.88 185
16501.09 172
16502.30 193
16503.52 182
16504.73 164
16505.94 164
16507.16 165
16508.37 176
16509.59 171
16510.80 168
16512.01 160
16513.23 184
16514.44 169
16515.66 170
16516.87 172
16518.08 191
16519.30 180
16520.51 168
16521.73 166
16522.94 180
16524.16 189
16525.37 178
16526.58 174
16527.80 163
16529.01 187
16530.23 173
16531.44 151
16532.66 172
16533.87 165
16535.09 193
16536.30 188
16537.52 168
16538.73 192
16539.95 178
16541.16 165
16542.38 168
16543.59 160
16544.81 168
16546.02 190
16547.24 186
16548.45 155
16549.67 179
16550.88 190
16552.10 207
16553.31 172
16554.53 169
16555.74 182
16556.96 190
16558.18 185
16559.39 190
16560.61 194
16561.82 194
16563.04 182
16564.25 180
16565.47 184
16566.69 178
16567.90 187
16569.12 173
16570.33 187
16571.55 174
16572.77 190
16573.98 192
16575.20 175
16576.41 184
16577.63 180
16578.85 203
16580.06 194
16581.28 180
16582.50 194
16583.71 203
16584.93 197
16586.15 172
16587.36 183
16588.58 191
16589.80 191
16591.01 183
16592.23 182
16593.45 184
16594.66 188
16595.88 189
16597.10 182
16598.32 191
16599.53 150
16600.75 179
16601.97 178
16603.18 185
16604.40 176
16605.62 185
16606.84 166
16608.05 173
16609.27 177
16610.49 181
16611.71 188
16612.92 184
16614.14 168
16615.36 166
16616.58 175
16617.79 178
16619.01 183
16620.23 159
16621.45 168
16622.67 170
16623.88 178
16625.10 160
16626.32 162
16627.54 166
16628.76 159
16629.97 155
16631.19 173
16632.41 181
16633.63 169
16634.85 156
16636.07 164
16637.29 173
16638.50 148
16639.72 172
16640.94 170
16642.16 167
16643.38 179
16644.60 175
16645.82 172
16647.03 177
16648.25 160
16649.47 175
16650.69 169
16651.91 173
16653.13 176
16654.35 160
16655.57 159
16656.79 173
16658.01 157
16659.23 158
16660.45 157
16661.66 154
16662.88 176
16664.10 161
16665.32 165
16666.54 172
16667.76 164
16668.98 159
16670.20 163
16671.42 152
16672.64 164
16673.86 161
16675.08 142
16676.30 160
16677.52 153
16678.74 145
16679.96 169
16681.18 139
16682.40 154
16683.62 173
16684.84 159
16686.06 171
16687.28 162
16688.50 156
16689.72 167
16690.94 168
16692.16 181
16693.39 160
16694.61 163
16695.83 179
16697.05 156
16698.27 149
16699.49 167
16700.71 154
16701.93 159
16703.15 151
16704.37 157
16705.59 157
16706.81 160
16708.04 157
16709.26 146
16710.48 164
16711.70 135
16712.92 162
16714.14 162
16715.36 157
16716.58 156
16717.81 150
16719.03 164
16720.25 161
16721.47 149
16722.69 155
16723.91 178
16725.14 146
16726.36 170
16727.58 155
16728.80 171
16730.02 157
16731.24 160
16732.47 168
16733.69 133
16734.91 132
16736.13 149
16737.36 165
16738.58 141
16739.80 143
16741.02 147
16742.24 154
16743.47 169
16744.69 161
16745.91 151
16747.13 150
16748.36 154
16749.58 145
16750.80 153
16752.02 158
16753.25 145
16754.47 149
16755.69 153
16756.92 166
16758.14 162
16759.36 135
16760.59 167
16761.81 179
16763.03 159
16764.25 150
16765.48 159
16766.70 166
16767.92 142
16769.15 173
16770.37 155
16771.59 144
16772.82 158
16774.04 145
16775.27 139
16776.49 143
16777.71 161
16778.94 156
16780.16 158
16781.38 151
16782.61 169
16783.83 165
16785.06 141
16786.28 161
16787.50 149
16788.73 134
16789.95 174
16791.18 159
16792.40 165
16793.62 158
16794.85 161
16796.07 143
16797.30 153
16798.52 140
16799.75 156
16800.97 150
16802.19 161
16803.42 167
16804.64 159
16805.87 167
16807.09 180
16808.32 159
16809.54 163
16810.77 159
16811.99 149
16813.22 160
16814.44 148
16815.67 168
16816.89 153
16818.12 180
16819.34 171
16820.57 158
16821.79 165
16823.02 167
16824.24 163
16825.47 174
16826.70 167
16827.92 167
16829.15 164
16830.37 175
16831.60 170
16832.82 157
16834.05 178
16835.27 147
16836.50 158
16837.73 149
16838.95 160
16840.18 189
16841.40 190
16842.63 174
16843.86 162
16845.08 179
16846.31 186
16847.53 160
16848.76 170
16849.99 176
16851.21 165
16852.44 164
16853.67 188
16854.89 182
16856.12 189
16857.35 191
16858.57 178
16859.80 172
16861.03 184
16862.25 183
16863.48 185
16864.71 217
16865.93 187
16867.16 212
16868.39 207
16869.61 204
16870.84 197
16872.07 196
16873.30 206
16874.52 206
16875.75 184
16876.98 215
16878.20 208
16879.43 213
16880.66 224
16881.89 206
16883.11 228
16884.34 215
16885.57 195
16886.80 230
16888.02 218
16889.25 226
16890.48 225
16891.71 231
16892.94 244
16894.16 213
16895.39 210
16896.62 208
16897.85 222
16899.08 202
16900.30 220
16901.53 216
16902.76 210
16903.99 208
16905.22 202
16906.45 197
16907.67 197
16908.90 183
16910.13 175
16911.36 207
16912.59 200
16913.82 197
16915.04 201
16916.27 195
16917.50 208
16918.73 193
16919.96 194
16921.19 193
16922.42 188
16923.65 193
16924.88 196
16926.10 194
16927.33 193
16928.56 174
16929.79 201
16931.02 216
16932.25 196
16933.48 191
16934.71 203
16935.94 180
16937.17 195
16938.40 193
16939.63 193
16940.86 203
16942.09 186
16943.32 185
16944.55 189
16945.78 169
16947.01 188
16948.24 192
16949.47 188
16950.70 185
16951.93 169
16953.16 180
16954.39 191
16955.62 185
16956.85 197
16958.08 179
16959.31 191
16960.54 187
16961.77 184
16963.00 194
16964.23 163
16965.46 171
16966.69 173
16967.92 161
16969.15 168
16970.38 174
16971.61 160
16972.84 175
16974.07 185
16975.30 187
16976.54 176
16977.77 176
16979.00 160
16980.23 148
16981.46 169
16982.69 171
16983.92 166
16985.15 168
16986.38 155
16987.62 168
16988.85 160
16990.08 159
16991.31 157
16992.54 180
16993.77 160
16995.00 186
16996.24 181
16997.47 174
16998.70 191
16999.93 169
17001.16 173
17002.39 154
17003.63 163
17004.86 156
17006.09 171
17007.32 168
17008.55 174
17009.79 166
17011.02 171
17012.25 180
17013.48 173
17014.72 150
17015.95 138
17017.18 179
17018.41 159
17019.64 160
17020.88 162
17022.11 161
17023.34 164
17024.58 182
17025.81 166
17027.04 169
17028.27 154
17029.51 152
17030.74 159
17031.97 170
17033.21 161
17034.44 147
17035.67 170
17036.90 143
17038.14 160
17039.37 159
17040.60 157
17041.84 146
17043.07 160
17044.30 156
17045.54 157
17046.77 159
17048.00 139
17049.24 140
17050.47 152
17051.70 156
17052.94 141
17054.17 141
17055.41 152
17056.64 149
17057.87 161
17059.11 152
17060.34 159
17061.58 160
17062.81 154
17064.04 161
17065.28 142
17066.51 148
17067.75 138
17068.98 150
17070.21 156
17071.45 151
17072.68 158
17073.92 154
17075.15 150
17076.39 147
17077.62 143
17078.86 145
17080.09 147
17081.33 173
17082.56 164
17083.80 151
17085.03 136
17086.26 160
17087.50 139
17088.73 142
17089.97 159
17091.20 146
17092.44 155
17093.68 134
17094.91 148
17096.15 147
17097.38 151
17098.62 136
17099.85 139
17101.09 140
17102.32 146
17103.56 150
17104.79 135
17106.03 149
17107.26 140
17108.50 137
17109.74 148
17110.97 135
17112.21 146
17113.44 156
17114.68 151
17115.92 151
17117.15 143
17118.39 155
17119.62 147
17120.86 143
17122.10 151
17123.33 142
17124.57 132
17125.80 156
17127.04 143
17128.28 129
17129.51 135
17130.75 130
17131.99 140
17133.22 148
17134.46 139
17135.70 139
17136.93 144
17138.17 164
17139.41 124
17140.64 131
17141.88 139
17143.12 140
17144.35 139
17145.59 142
17146.83 138
17148.07 143
17149.30 139
17150.54 133
17151.78 141
17153.02 119
17154.25 136
17155.49 129
17156.73 132
17157.96 134
17159.20 126
17160.44 125
17161.68 151
17162.92 121
17164.15 149
17165.39 141
17166.63 132
17167.87 127
17169.10 145
17170.34 142
17171.58 128
17172.82 123
17174.06 135
17175.29 134
17176.53 146
17177.77 127
17179.01 142
17180.25 133
17181.49 129
17182.72 149
17183.96 135
17185.20 122
17186.44 127
17187.68 138
17188.92 124
17190.15 112
17191.39 119
17192.63 136
17193.87 130
17195.11 129
17196.35 125
17197.59 120
17198.83 126
17200.07 146
17201.30 112
17202.54 130
17203.78 134
17205.02 145
17206.26 147
17207.50 134
17208.74 122
17209.98 125
17211.22 140
17212.46 134
17213.70 130
17214.94 133
17216.18 128
17217.42 133
17218.66 133
17219.90 124
17221.14 114
17222.38 138
17223.62 133
17224.86 132
17226.10 126
17227.34 127
17228.58 141
17229.82 138
17231.06 123
17232.30 128
17233.54 127
17234.78 130
17236.02 137
17237.26 123
17238.50 120
17239.74 119
17240.98 115
17242.22 124
17243.46 133
17244.70 121
17245.94 119
17247.18 112
17248.42 114
17249.66 124
17250.90 133
17252.14 128
17253.39 142
17254.63 118
17255.87 129
17257.11 115
17258.35 131
17259.59 132
17260.83 116
17262.07 118
17263.31 106
17264.56 120
17265.80 115
17267.04 124
17268.28 126
17269.52 113
17270.76 107
17272.00 131
17273.25 137
17274.49 127
17275.73 107
17276.97 132
17278.21 114
17279.45 112
17280.70 116
17281.94 132
17283.18 130
17284.42 116
17285.66 117
17286.91 122
17288.15 129
17289.39 141
17290.63 134
17291.88 108
17293.12 120
17294.36 130
17295.60 130
17296.85 120
17298.09 126
17299.33 114
17300.57 126
17301.82 108
17303.06 126
17304.30 131
17305.54 130
17306.79 123
17308.03 136
17309.27 121
17310.52 113
17311.76 117
17313.00 127
17314.25 126
17315.49 114
17316.73 114
17317.97 126
17319.22 127
17320.46 115
17321.71 114
17322.95 128
17324.19 115
17325.44 130
17326.68 134
17327.92 126
17329.17 112
17330.41 119
17331.65 134
17332.90 125
17334.14 137
17335.39 137
17336.63 132
17337.87 117
17339.12 130
17340.36 132
17341.61 128
17342.85 134
17344.09 133
17345.34 127
17346.58 123
17347.83 121
17349.07 130
17350.32 128
17351.56 113
17352.80 111
17354.05 125
17355.29 119
17356.54 142
17357.78 114
17359.03 120
17360.27 125
17361.52 117
17362.76 113
17364.01 115
17365.25 125
17366.50 105
17367.74 127
17368.99 145
17370.23 118
17371.48 124
17372.72 131
17373.97 114
17375.21 135
17376.46 118
17377.70 107
17378.95 112
17380.19 125
17381.44 121
17382.69 142
17383.93 118
17385.18 127
17386.42 138
17387.67 131
17388.91 130
17390.16 130
17391.41 134
17392.65 120
17393.90 130
17395.14 127
17396.39 121
17397.64 102
17398.88 131
17400.13 125
17401.37 113
17402.62 117
17403.87 104
17405.11 121
17406.36 126
17407.61 99
17408.85 136
17410.10 123
17411.35 111
17412.59 128
17413.84 125
17415.09 118
17416.33 116
17417.58 118
17418.83 130
17420.07 123
17421.32 130
17422.57 122
17423.82 144
17425.06 130
17426.31 137
17427.56 129
17428.80 120
17430.05 133
17431.30 132
17432.55 123
17433.79 123
17435.04 127
17436.29 119
17437.54 120
17438.78 116
17440.03 131
17441.28 124
17442.53 133
17443.77 129
17445.02 131
17446.27 138
17447.52 145
17448.77 131
17450.01 143
17451.26 142
17452.51 157
17453.76 136
17455.01 126
17456.25 113
17457.50 130
17458.75 120
17460.00 131
17461.25 131
17462.50 131
17463.74 122
17464.99 122
17466.24 131
17467.49 135
17468.74 119
17469.99 128
17471.24 124
17472.49 117
17473.73 128
17474.98 144
17476.23 147
17477.48 136
17478.73 130
17479.98 116
17481.23 148
17482.48 141
17483.73 140
17484.98 132
17486.23 134
17487.47 151
17488.72 148
17489.97 139
17491.22 145
17492.47 136
17493.72 136
17494.97 128
17496.22 158
17497.47 139
17498.72 141
17499.97 142
17501.22 142
17502.47 116
17503.72 137
17504.97 128
17506.22 123
17507.47 153
17508.72 132
17509.97 134
17511.22 142
17512.47 144
17513.72 139
17514.97 135
17516.22 143
17517.47 145
17518.72 152
17519.97 136
17521.22 136
17522.47 137
17523.72 131
17524.98 133
17526.23 142
17527.48 144
17528.73 133
17529.98 134
17531.23 148
17532.48 131
17533.73 130
17534.98 142
17536.23 136
17537.48 129
17538.74 140
17539.99 151
17541.24 150
17542.49 147
17543.74 146
17544.99 126
17546.24 143
17547.50 163
17548.75 154
17550.00 133
17551.25 155
17552.50 158
17553.75 141
17555.01 157
17556.26 140
17557.51 142
17558.76 133
17560.01 140
17561.26 143
17562.52 151
17563.77 146
17565.02 132
17566.27 144
17567.53 133
17568.78 145
17570.03 130
17571.28 141
17572.53 137
17573.79 142
17575.04 152
17576.29 147
17577.54 158
17578.80 162
17580.05 154
17581.30 136
17582.56 157
17583.81 138
17585.06 161
17586.31 144
17587.57 168
17588.82 170
17590.07 157
17591.33 165
17592.58 158
17593.83 145
17595.08 145
17596.34 143
17597.59 151
17598.84 134
17600.10 150
17601.35 153
17602.61 157
17603.86 150
17605.11 157
17606.37 166
17607.62 159
17608.87 143
17610.13 152
17611.38 164
17612.63 169
17613.89 150
17615.14 156
17616.40 172
17617.65 156
17618.90 147
17620.16 170
17621.41 150
17622.67 136
17623.92 152
17625.17 154
17626.43 167
17627.68 137
17628.94 150
17630.19 154
17631.45 140
17632.70 169
17633.96 145
17635.21 139
17636.47 132
17637.72 163
17638.97 164
17640.23 153
17641.48 159
17642.74 175
17643.99 136
17645.25 168
17646.50 167
17647.76 157
17649.01 163
17650.27 153
17651.52 152
17652.78 150
17654.04 173
17655.29 144
17656.55 163
17657.80 158
17659.06 136
17660.31 152
17661.57 148
17662.82 140
17664.08 163
17665.33 144
17666.59 133
17667.85 147
17669.10 174
17670.36 139
17671.61 145
17672.87 137
17674.13 151
17675.38 149
17676.64 131
17677.89 123
17679.15 142
17680.41 137
17681.66 146
17682.92 156
17684.18 153
17685.43 154
17686.69 155
17687.95 145
17689.20 131
17690.46 163
17691.71 159
17692.97 140
17694.23 158
17695.49 146
17696.74 129
17698.00 133
17699.26 140
17700.51 137
17701.77 141
17703.03 141
17704.28 134
17705.54 132
17706.80 133
17708.06 151
17709.31 163
17710.57 145
17711.83 151
17713.08 139
17714.34 132
17715.60 134
17716.86 139
17718.11 137
17719.37 141
17720.63 126
17721.89 128
17723.15 128
17724.40 146
17725.66 146
17726.92 141
17728.18 137
17729.43 136
17730.69 148
17731.95 141
17733.21 138
17734.47 152
17735.73 144
17736.98 130
17738.24 136
17739.50 137
17740.76 137
17742.02 127
17743.28 147
17744.53 147
17745.79 141
17747.05 130
17748.31 141
17749.57 121
17750.83 141
17752.09 138
17753.34 145
17754.60 128
17755.86 139
17757.12 147
17758.38 138
17759.64 133
17760.90 114
17762.16 118
17763.42 126
17764.68 127
17765.94 132
17767.19 125
17768.45 133
17769.71 134
17770.97 129
17772.23 132
17773.49 137
17774.75 133
17776.01 121
17777.27 120
17778.53 121
17779.79 125
17781.05 138
17782.31 136
17783.57 145
17784.83 123
17786.09 112
17787.35 140
17788.61 121
17789.87 131
17791.13 138
17792.39 121
17793.65 130
17794.91 121
17796.17 133
17797.43 125
17798.69 126
17799.95 126
17801.21 130
17802.47 133
17803.73 121
17805.00 112
17806.26 125
17807.52 123
17808.78 129
17810.04 118
17811.30 122
17812.56 136
17813.82 114
17815.08 112
17816.34 120
17817.60 113
17818.87 121
17820.13 134
17821.39 100
17822.65 125
17823.91 130
17825.17 111
17826.43 126
17827.69 126
17828.96 125
17830.22 121
17831.48 110
17832.74 109
17834.00 117
17835.26 118
17836.53 120
17837.79 119
17839.05 121
17840.31 129
17841.57 125
17842.84 132
17844.10 120
17845.36 108
17846.62 115
17847.88 117
17849.15 133
17850.41 121
17851.67 130
17852.93 120
17854.20 139
17855.46 114
17856.72 116
17857.98 116
17859.25 121
17860.51 133
17861.77 127
17863.03 107
17864.30 115
17865.56 130
17866.82 120
17868.09 120
17869.35 123
17870.61 132
17871.87 130
17873.14 133
17874.40 130
17875.66 121
17876.93 128
17878.19 107
17879.45 128
17880.72 122
17881.98 121
17883.24 94
17884.51 128
17885.77 127
17887.03 119
17888.30 116
17889.56 132
17890.83 108
17892.09 115
17893.35 117
17894.62 115
17895.88 106
17897.14 113
17898.41 111
17899.67 110
17900.94 132
17902.20 117
17903.46 122
17904.73 119
17905.99 124
17907.26 99
17908.52 116
17909.79 115
17911.05 110
17912.32 128
17913.58 115
17914.84 132
17916.11 112
17917.37 126
17918.64 111
17919.90 110
17921.17 107
17922.43 107
17923.70 109
17924.96 102
17926.23 111
17927.49 104
17928.76 118
17930.02 111
17931.29 112
17932.55 108
17933.82 99
17935.08 117
17936.35 118
17937.61 116
17938.88 114
17940.14 113
17941.41 120
17942.68 119
17943.94 106
17945.21 101
17946.47 102
17947.74 112
17949.00 111
17950.27 118
17951.54 105
17952.80 122
17954.07 112
17955.33 114
17956.60 123
17957.87 114
17959.13 116
17960.40 110
17961.66 119
17962.93 118
17964.20 112
17965.46 101
17966.73 111
17968.00 122
17969.26 120
17970.53 114
17971.80 115
17973.06 123
17974.33 113
17975.60 134
17976.86 106
17978.13 116
17979.40 122
17980.66 124
17981.93 105
17983.20 106
17984.46 125
17985.73 117
17987.00 106
17988.26 118
17989.53 105
17990.80 115
17992.07 116
17993.33 119
17994.60 127
17995.87 114
17997.14 110
17998.40 114
17999.67 104
18000.94 117
18002.21 114
18003.47 126
18004.74 104
18006.01 114
18007.28 108
18008.55 107
18009.81 114
18011.08 124
18012.35 113
18013.62 115
18014.89 120
18016.15 126
18017.42 123
18018.69 121
18019.96 106
18021.23 108
18022.49 127
18023.76 101
18025.03 105
18026.30 114
18027.57 114
18028.84 116
18030.11 110
18031.37 113
18032.64 109
18033.91 102
18035.18 115
18036.45 108
18037.72 124
18038.99 115
18040.26 125
18041.53 108
18042.79 104
18044.06 123
18045.33 115
18046.60 105
18047.87 109
18049.14 93
18050.41 110
18051.68 108
18052.95 96
18054.22 92
18055.49 117
18056.76 128
18058.03 106
18059.30 118
18060.57 116
18061.84 107
18063.11 122
18064.38 104
18065.65 110
18066.92 109
18068.19 92
18069.46 114
18070.73 106
18072.00 111
18073.27 129
18074.54 100
18075.81 104
18077.08 135
18078.35 103
18079.62 111
18080.89 111
18082.16 119
18083.43 120
18084.70 103
18085.97 125
18087.24 116
18088.51 118
18089.78 96
18091.05 131
18092.32 118
18093.59 126
18094.87 123
18096.14 97
18097.41 113
18098.68 109
18099.95 124
18101.22 114
18102.49 125
18103.76 108
18105.03 118
18106.31 102
18107.58 106
18108.85 115
18110.12 119
18111.39 110
18112.66 107
18113.93 120
18115.21 121
18116.48 111
18117.75 121
18119.02 102
18120.29 101
18121.56 114
18122.84 113
18124.11 127
18125.38 115
18126.65 128
18127.92 119
18129.20 135
18130.47 117
18131.74 116
18133.01 122
18134.29 105
18135.56 113
18136.83 101
18138.10 111
18139.38 100
18140.65 123
18141.92 118
18143.19 106
18144.47 127
18145.74 114
18147.01 121
18148.28 106
18149.56 111
18150.83 112
18152.10 118
18153.38 111
18154.65 106
18155.92 110
18157.19 101
18158.47 124
18159.74 119
18161.01 107
18162.29 95
18163.56 108
18164.83 108
18166.11 101
18167.38 124
18168.65 119
18169.93 120
18171.20 121
18172.48 105
18173.75 102
18175.02 105
18176.30 118
18177.57 115
18178.84 117
18180.12 116
18181.39 126
18182.67 126
18183.94 122
18185.21 116
18186.49 117
18187.76 124
18189.04 103
18190.31 102
18191.59 99
18192.86 88
18194.13 108
18195.41 121
18196.68 95
18197.96 109
18199.23 97
18200.51 100
18201.78 109
18203.06 121
18204.33 110
18205.61 120
18206.88 119
18208.16 106
18209.43 104
18210.71 118
18211.98 109
18213.26 114
18214.53 114
18215.81 107
18217.08 94
18218.36 112
18219.63 109
18220.91 96
18222.18 108
18223.46 107
18224.73 125
18226.01 103
18227.28 97
18228.56 112
18229.84 117
18231.11 118
18232.39 103
18233.66 107
18234.94 102
18236.21 109
18237.49 113
18238.77 97
18240.04 108
18241.32 94
18242.59 126
18243.87 109
18245.15 123
18246.42 122
18247.70 124
18248.98 113
18250.25 125
18251.53 101
18252.81 117
18254.08 117
18255.36 125
18256.63 126
18257.91 92
18259.19 110
18260.46 108
18261.74 107
18263.02 126
18264.30 113
18265.57 112
18266.85 114
18268.13 104
18269.40 113
18270.68 117
18271.96 94
18273.23 102
18274.51 114
18275.79 106
18277.07 113
18278.34 92
18279.62 106
18280.90 110
18282.18 113
18283.45 116
18284.73 117
18286.01 119
18287.29 92
18288.56 105
18289.84 124
18291.12 102
18292.40 105
18293.68 101
18294.95 115
18296.23 108
18297.51 105
18298.79 123
18300.07 102
18301.34 122
18302.62 108
18303.90 115
18305.18 119
18306.46 119
18307.74 105
18309.01 100
18310.29 112
18311.57 123
18312.85 106
18314.13 114
18315.41 109
18316.69 124
18317.96 130
18319.24 118
18320.52 109
18321.80 111
18323.08 110
18324.36 147
18325.64 112
18326.92 108
18328.20 118
18329.47 116
18330.75 103
18332.03 110
18333.31 118
18334.59 103
18335.87 100
18337.15 104
18338.43 118
18339.71 108
18340.99 102
18342.27 113
18343.55 123
18344.83 102
18346.11 95
18347.39 120
18348.67 118
18349.95 120
18351.23 108
18352.51 117
18353.79 111
18355.07 109
18356.35 116
18357.63 107
18358.91 114
18360.19 130
18361.47 115
18362.75 113
18364.03 108
18365.31 102
18366.59 121
18367.87 113
18369.15 111
18370.43 125
18371.71 103
18372.99 102
18374.27 107
18375.55 108
18376.83 103
18378.12 103
18379.40 126
18380.68 118
18381.96 120
18383.24 106
18384.52 99
18385.80 128
18387.08 109
18388.36 122
18389.65 106
18390.93 118
18392.21 109
18393.49 117
18394.77 114
18396.05 88
18397.33 116
18398.62 114
18399.90 105
18401.18 106
18402.46 113
18403.74 109
18405.02 103
18406.31 94
18407.59 107
18408.87 93
18410.15 119
18411.43 130
18412.72 111
18414.00 111
18415.28 116
18416.56 102
18417.84 114
18419.13 103
18420.41 107
18421.69 105
18422.97 114
18424.26 111
18425.54 116
18426.82 109
18428.10 107
18429.39 119
18430.67 115
18431.95 115
18433.23 102
18434.52 102
18435.80 105
18437.08 111
18438.37 98
18439.65 100
18440.93 82
18442.22 124
18443.50 100
18444.78 126
18446.06 103
18447.35 106
18448.63 115
18449.91 116
18451.20 109
18452.48 101
18453.76 110
18455.05 89
18456.33 114
18457.62 113
18458.90 98
18460.18 117
18461.47 124
18462.75 93
18464.03 102
18465.32 98
18466.60 88
18467.89 120
18469.17 101
18470.45 93
18471.74 104
18473.02 118
18474.31 107
18475.59 117
18476.88 115
18478.16 93
18479.44 129
18480.73 98
18482.01 99
18483.30 95
18484.58 101
18485.87 118
18487.15 113
18488.44 108
18489.72 105
18491.01 125
18492.29 106
18493.58 109
18494.86 112
18496.15 103
18497.43 93
18498.72 97
18500.00 103
18501.29 118
18502.57 108
18503.86 101
18505.14 93
18506.43 110
18507.71 102
18509.00 109
18510.28 97
18511.57 109
18512.85 109
18514.14 108
18515.42 99
18516.71 84
18518.00 90
18519.28 108
18520.57 101
18521.85 99
18523.14 106
18524.43 109
18525.71 103
18527.00 118
18528.28 108
18529.57 121
18530.86 117
18532.14 113
18533.43 108
18534.71 117
18536.00 105
18537.29 110
18538.57 105
18539.86 104
18541.15 122
18542.43 121
18543.72 107
18545.01 120
18546.29 111
18547.58 113
18548.87 117
18550.15 107
18551.44 119
18552.73 117
18554.01 106
18555.30 97
18556.59 124
18557.88 116
18559.16 101
18560.45 114
18561.74 100
18563.02 105
18564.31 112
18565.60 114
18566.89 109
18568.17 94
18569.46 110
18570.75 111
18572.04 111
18573.32 112
18574.61 101
18575.90 103
18577.19 109
18578.48 106
18579.76 95
18581.05 121
18582.34 100
18583.63 108
18584.92 100
18586.20 126
18587.49 113
18588.78 111
18590.07 128
18591.36 110
18592.64 120
18593.93 102
18595.22 107
18596.51 125
18597.80 113
18599.09 105
18600.38 114
18601.66 104
18602.95 130
18604.24 125
18605.53 112
18606.82 114
18608.11 115
18609.40 122
18610.69 112
18611.98 111
18613.26 93
18614.55 105
18615.84 112
18617.13 94
18618.42 96
18619.71 114
18621.00 116
18622.29 124
18623.58 113
18624.87 109
18626.16 104
18627.45 120
18628.74 113
18630.03 113
18631.32 117
18632.61 111
18633.89 124
18635.18 110
18636.47 118
18637.76 109
18639.05 108
18640.34 122
18641.63 121
18642.92 113
18644.21 98
18645.50 113
18646.79 111
18648.09 112
18649.38 120
18650.67 123
18651.96 95
18653.25 114
18654.54 114
18655.83 94
18657.12 98
18658.41 111
18659.70 98
18660.99 102
18662.28 114
18663.57 109
18664.86 119
18666.15 103
18667.44 98
18668.74 104
18670.03 102
18671.32 104
18672.61 105
18673.90 106
18675.19 97
18676.48 96
18677.77 104
18679.06 103
18680.36 101
18681.65 110
18682.94 90
18684.23 91
18685.52 97
18686.81 85
18688.11 100
18689.40 101
18690.69 97
18691.98 114
18693.27 119
18694.56 116
18695.86 97
18697.15 97
18698.44 110
18699.73 102
18701.02 91
18702.32 103
18703.61 119
18704.90 104
18706.19 114
18707.48 93
18708.78 107
18710.07 105
18711.36 100
18712.65 119
18713.95 90
18715.24 121
18716.53 109
18717.83 102
18719.12 100
18720.41 107
18721.70 86
18723.00 101
18724.29 100
18725.58 102
18726.87 106
18728.17 111
18729.46 108
18730.75 102
18732.05 95
18733.34 109
18734.63 115
18735.93 105
18737.22 99
18738.51 104
18739.81 119
18741.10 110
18742.39 100
18743.69 112
18744.98 103
18746.27 84
18747.57 101
18748.86 85
18750.16 89
18751.45 101
18752.74 101
18754.04 111
18755.33 101
18756.63 115
18757.92 118
18759.21 108
18760.51 104
18761.80 118
18763.10 107
18764.39 101
18765.69 111
18766.98 108
18768.27 106
18769.57 97
18770.86 107
18772.16 104
18773.45 98
18774.75 102
18776.04 94
18777.34 91
18778.63 102
18779.93 97
18781.22 104
18782.52 100
18783.81 109
18785.11 96
18786.40 118
18787.70 107
18788.99 87
18790.29 96
18791.58 93
18792.88 88
18794.17 89
18795.47 100
18796.76 98
18798.06 103
18799.35 85
18800.65 103
18801.94 95
18803.24 99
18804.54 107
18805.83 104
18807.13 103
18808.42 106
18809.72 89
18811.01 99
18812.31 116
18813.61 98
18814.90 94
18816.20 90
18817.49 94
18818.79 103
18820.09 95
18821.38 94
18822.68 93
18823.98 88
18825.27 96
18826.57 110
18827.87 93
18829.16 93
18830.46 97
18831.75 104
18833.05 89
18834.35 87
18835.64 87
18836.94 92
18838.24 96
18839.54 106
18840.83 114
18842.13 116
18843.43 113
18844.72 97
18846.02 95
18847.32 94
18848.61 90
18849.91 113
18851.21 96
18852.51 94
18853.80 91
18855.10 86
18856.40 95
18857.70 91
18858.99 101
18860.29 92
18861.59 104
18862.89 103
18864.18 102
18865.48 96
18866.78 126
18868.08 112
18869.38 98
18870.67 94
18871.97 96
18873.27 98
18874.57 85
18875.87 109
18877.16 107
18878.46 76
18879.76 93
18881.06 100
18882.36 128
18883.66 109
18884.95 101
18886.25 96
18887.55 101
18888.85 114
18890.15 92
18891.45 100
18892.75 109
18894.04 112
18895.34 100
18896.64 113
18897.94 97
18899.24 105
18900.54 100
18901.84 125
18903.14 107
18904.44 106
18905.74 96
18907.03 110
18908.33 85
18909.63 94
18910.93 96
18912.23 117
18913.53 92
18914.83 99
18916.13 105
18917.43 104
18918.73 106
18920.03 98
18921.33 120
18922.63 114
18923.93 96
18925.23 94
18926.53 102
18927.83 103
18929.13 109
18930.43 94
18931.73 91
18933.03 89
18934.33 124
18935.63 124
18936.93 96
18938.23 101
18939.53 110
18940.83 91
18942.13 97
18943.43 99
18944.73 105
18946.03 116
18947.33 105
18948.63 119
18949.93 105
18951.23 104
18952.53 111
18953.84 92
18955.14 101
18956.44 103
18957.74 95
18959.04 86
18960.34 88
18961.64 99
18962.94 98
18964.24 97
18965.54 110
18966.85 91
18968.15 83
18969.45 94
18970.75 100
18972.05 100
18973.35 97
18974.65 92
18975.96 84
18977.26 99
18978.56 88
18979.86 102
18981.16 99
18982.46 92
18983.77 109
18985.07 98
18986.37 90
18987.67 94
18988.97 89
18990.28 92
18991.58 83
18992.88 94
18994.18 108
18995.49 92
18996.79 93
18998.09 104
18999.39 92
19000.69 92
19002.00 92
19003.30 94
19004.60 106
19005.90 91
19007.21 96
19008.51 104
19009.81 93
19011.12 83
19012.42 100
19013.72 92
19015.02 103
19016.33 103
19017.63 112
19018.93 93
19020.24 91
19021.54 95
19022.84 99
19024.15 88
19025.45 90
19026.75 83
19028.06 107
19029.36 101
19030.66 100
19031.97 102
19033.27 90
19034.57 102
19035.88 104
19037.18 92
19038.48 96
19039.79 110
19041.09 89
19042.40 95
19043.70 95
19045.00 112
19046.31 103
19047.61 102
19048.92 99
19050.22 93
19051.52 104
19052.83 100
19054.13 101
19055.44 103
19056.74 79
19058.05 108
19059.35 91
19060.65 104
19061.96 110
19063.26 119
19064.57 106
19065.87 100
19067.18 94
19068.48 95
19069.79 110
19071.09 83
19072.40 104
19073.70 101
19075.01 93
19076.31 105
19077.62 103
19078.92 95
19080.23 106
19081.53 101
19082.84 94
19084.14 89
19085.45 95
19086.75 94
19088.06 92
19089.36 105
19090.67 99
19091.98 100
19093.28 83
19094.59 101
19095.89 114
19097.20 102
19098.50 102
19099.81 104
19101.12 97
19102.42 101
19103.73 94
19105.03 96
19106.34 91
19107.65 97
19108.95 86
19110.26 99
19111.56 96
19112.87 89
19114.18 99
19115.48 94
19116.79 96
19118.10 112
19119.40 113
19120.71 97
19122.02 93
19123.32 99
19124.63 103
19125.94 104
19127.24 96
19128.55 106
19129.86 93
19131.16 97
19132.47 95
19133.78 101
19135.08 91
19136.39 111
19137.70 110
19139.01 101
19140.31 92
19141.62 99
19142.93 98
19144.23 109
19145.54 108
19146.85 98
19148.16 101
19149.46 95
19150.77 101
19152.08 86
19153.39 84
19154.69 100
19156.00 96
19157.31 103
19158.62 98
19159.93 85
19161.23 97
19162.54 99
19163.85 93
19165.16 110
19166.47 98
19167.77 90
19169.08 110
19170.39 113
19171.70 94
19173.01 99
19174.32 99
19175.62 113
19176.93 90
19178.24 104
19179.55 100
19180.86 97
19182.17 89
19183.48 90
19184.78 88
19186.09 105
19187.40 110
19188.71 110
19190.02 95
19191.33 94
19192.64 108
19193.95 99
19195.26 102
19196.56 92
19197.87 102
19199.18 109
19200.49 114
19201.80 89
19203.11 97
19204.42 92
19205.73 98
19207.04 96
19208.35 94
19209.66 93
19210.97 98
19212.28 107
19213.59 85
19214.90 94
19216.21 100
19217.52 102
19218.83 95
19220.14 101
19221.45 97
19222.76 102
19224.07 96
19225.38 96
19226.69 87
19228.00 107
19229.31 97
19230.62 88
19231.93 105
19233.24 82
19234.55 110
19235.86 92
19237.17 87
19238.48 82
19239.79 108
19241.10 96
19242.41 94
19243.72 94
19245.03 100
19246.35 98
19247.66 100
19248.97 94
19250.28 93
19251.59 88
19252.90 97
19254.21 103
19255.52 106
19256.83 105
19258.14 104
19259.46 88
19260.77 100
19262.08 101
19263.39 97
19264.70 114
19266.01 98
19267.32 101
19268.64 93
19269.95 92
19271.26 95
19272.57 109
19273.88 99
19275.20 100
19276.51 104
19277.82 96
19279.13 87
19280.44 96
19281.75 94
19283.07 97
19284.38 88
19285.69 84
19287.00 87
19288.32 95
19289.63 85
19290.94 100
19292.25 101
19293.57 94
19294.88 88
19296.19 83
19297.50 89
19298.82 95
19300.13 98
19301.44 99
19302.75 94
19304.07 82
19305.38 90
19306.69 91
19308.01 88
19309.32 111
19310.63 88
19311.94 100
19313.26 103
19314.57 89
19315.88 99
19317.20 93
19318.51 92
19319.82 101
19321.14 90
19322.45 103
19323.76 94
19325.08 105
19326.39 82
19327.70 86
19329.02 79
19330.33 100
19331.65 99
19332.96 95
19334.27 93
19335.59 96
19336.90 104
19338.22 98
19339.53 108
19340.84 94
19342.16 94
19343.47 95
19344.79 103
19346.10 93
19347.41 95
19348.73 101
19350.04 102
19351.36 98
19352.67 81
19353.99 92
19355.30 95
19356.62 103
19357.93 98
19359.25 95
19360.56 96
19361.87 116
19363.19 103
19364.50 85
19365.82 80
19367.13 89
19368.45 106
19369.76 98
19371.08 101
19372.39 103
19373.71 94
19375.02 119
19376.34 105
19377.66 108
19378.97 101
19380.29 88
19381.60 101
19382.92 92
19384.23 93
19385.55 79
19386.86 95
19388.18 91
19389.50 109
19390.81 85
19392.13 97
19393.44 108
19394.76 103
19396.07 101
19397.39 101
19398.71 112
19400.02 92
19401.34 115
19402.65 113
19403.97 95
19405.29 101
19406.60 91
19407.92 115
19409.24 112
19410.55 84
19411.87 95
19413.19 111
19414.50 90
19415.82 102
19417.14 109
19418.45 98
19419.77 97
19421.09 84
19422.40 101
19423.72 85
19425.04 120
19426.35 109
19427.67 87
19428.99 94
19430.30 92
19431.62 100
19432.94 98
19434.26 103
19435.57 97
19436.89 96
19438.21 100
19439.53 96
19440.84 97
19442.16 90
19443.48 94
19444.80 103
19446.11 91
19447.43 106
19448.75 95
19450.07 101
19451.38 90
19452.70 74
19454.02 99
19455.34 100
19456.66 110
19457.97 77
19459.29 102
19460.61 96
19461.93 104
19463.25 97
19464.57 102
19465.88 93
19467.20 103
19468.52 83
19469.84 92
19471.16 88
19472.48 95
19473.79 80
19475.11 105
19476.43 101
19477.75 104
19479.07 100
19480.39 89
19481.71 100
19483.03 90
19484.34 97
19485.66 108
19486.98 80
19488.30 101
19489.62 95
19490.94 87
19492.26 88
19493.58 94
19494.90 86
19496.22 106
19497.54 74
19498.86 97
19500.18 100
19501.50 88
19502.81 87
19504.13 97
19505.45 97
19506.77 99
19508.09 84
19509.41 112
19510.73 93
19512.05 84
19513.37 94
19514.69 107
19516.01 106
19517.33 89
19518.65 93
19519.97 104
19521.29 103
19522.61 104
19523.93 103
19525.25 101
19526.57 100
19527.89 108
19529.22 82
19530.54 84
19531.86 91
19533.18 94
19534.50 95
19535.82 90
19537.14 94
19538.46 92
19539.78 107
19541.10 119
19542.42 101
19543.74 85
19545.06 91
19546.39 99
19547.71 88
19549.03 96
19550.35 92
19551.67 111
19552.99 101
19554.31 96
19555.63 86
19556.96 90
19558.28 98
19559.60 87
19560.92 100
19562.24 95
19563.56 97
19564.88 96
19566.21 97
19567.53 110
19568.85 101
19570.17 106
19571.49 95
19572.82 91
19574.14 78
19575.46 106
19576.78 113
19578.10 98
19579.43 91
19580.75 102
19582.07 101
19583.39 82
19584.72 91
19586.04 92
19587.36 92
19588.68 89
19590.01 97
19591.33 105
19592.65 94
19593.97 99
19595.30 108
19596.62 97
19597.94 94
19599.26 94
19600.59 93
19601.91 92
19603.23 122
19604.56 122
19605.88 101
19607.20 91
19608.53 99
19609.85 102
19611.17 96
19612.49 93
19613.82 99
19615.14 110
19616.47 102
19617.79 99
19619.11 102
19620.44 94
19621.76 106
19623.08 92
19624.41 89
19625.73 110
19627.05 103
19628.38 107
19629.70 87
19631.03 91
19632.35 96
19633.67 110
19635.00 107
19636.32 99
19637.65 117
19638.97 101
19640.29 102
19641.62 110
19642.94 97
19644.27 103
19645.59 91
19646.92 92
19648.24 105
19649.57 87
19650.89 109
19652.21 92
19653.54 98
19654.86 97
19656.19 89
19657.51 85
19658.84 101
19660.16 108
19661.49 89
19662.81 96
19664.14 105
19665.46 104
19666.79 102
19668.11 97
19669.44 86
19670.76 113
19672.09 93
19673.41 99
19674.74 97
19676.07 113
19677.39 102
19678.72 84
19680.04 97
19681.37 87
19682.69 96
19684.02 108
19685.34 116
19686.67 87
19688.00 94
19689.32 88
19690.65 99
19691.97 88
19693.30 102
19694.63 102
19695.95 101
19697.28 102
19698.60 85
19699.93 119
19701.26 94
19702.58 101
19703.91 105
19705.24 113
19706.56 108
19707.89 97
19709.22 89
19710.54 94
19711.87 101
19713.20 100
19714.52 103
19715.85 100
19717.18 98
19718.50 93
19719.83 92
19721.16 87
19722.48 103
19723.81 93
19725.14 95
19726.47 95
19727.79 104
19729.12 110
19730.45 107
19731.77 79
19733.10 107
19734.43 83
19735.76 94
19737.08 99
19738.41 94
19739.74 86
19741.07 85
19742.39 104
19743.72 95
19745.05 95
19746.38 95
19747.71 99
19749.03 100
19750.36 105
19751.69 99
19753.02 89
19754.35 106
19755.67 103
19757.00 95
19758.33 100
19759.66 98
19760.99 97
19762.31 95
19763.64 93
19764.97 88
19766.30 108
19767.63 99
19768.96 88
19770.29 94
19771.61 104
19772.94 82
19774.27 94
19775.60 106
19776.93 84
19778.26 88
19779.59 106
19780.92 100
19782.25 98
19783.57 105
19784.90 86
19786.23 108
19787.56 98
19788.89 94
19790.22 108
19791.55 96
19792.88 105
19794.21 107
19795.54 113
19796.87 103
19798.20 93
19799.53 92
19800.86 99
19802.19 94
19803.52 86
19804.85 104
19806.18 113
19807.50 100
19808.83 96
19810.16 96
19811.49 95
19812.82 108
19814.15 110
19815.49 104
19816.82 100
19818.15 104
19819.48 101
19820.81 108
19822.14 81
19823.47 93
19824.80 109
19826.13 105
19827.46 95
19828.79 87
19830.12 108
19831.45 122
19832.78 115
19834.11 92
19835.44 95
19836.77 109
19838.10 108
19839.44 89
19840.77 95
19842.10 98
19843.43 105
19844.76 89
19846.09 80
19847.42 84
19848.75 92
19850.08 108
19851.42 91
19852.75 94
19854.08 115
19855.41 103
19856.74 105
19858.07 95
19859.40 90
19860.74 103
19862.07 94
19863.40 88
19864.73 91
19866.06 79
19867.40 92
19868.73 96
19870.06 106
19871.39 95
19872.72 91
19874.06 103
19875.39 92
19876.72 82
19878.05 82
19879.38 95
19880.72 97
19882.05 111
19883.38 92
19884.71 85
19886.05 89
19887.38 97
19888.71 82
19890.04 87
19891.38 107
19892.71 100
19894.04 84
19895.38 78
19896.71 77
19898.04 85
19899.37 94
19900.71 102
19902.04 94
19903.37 104
19904.71 93
19906.04 88
19907.37 85
19908.71 110
19910.04 84
19911.37 94
19912.71 93
19914.04 104
19915.37 101
19916.71 92
19918.04 97
19919.37 100
19920.71 116
19922.04 104
19923.37 96
19924.71 94
19926.04 107
19927.38 112
19928.71 94
19930.04 97
19931.38 96
19932.71 85
19934.05 98
19935.38 92
19936.71 83
19938.05 94
19939.38 95
19940.72 94
19942.05 88
19943.39 105
19944.72 97
19946.06 109
19947.39 99
19948.72 90
19950.06 105
19951.39 110
19952.73 104
19954.06 86
19955.40 94
19956.73 100
19958.07 94
19959.40 100
19960.74 102
19962.07 84
19963.41 95
19964.74 86
19966.08 88
19967.41 92
19968.75 92
19970.08 90
19971.42 96
19972.76 102
19974.09 101
19975.43 95
19976.76 107
19978.10 94
19979.43 92
19980.77 99
19982.10 97
19983.44 90
19984.78 93
19986.11 82
19987.45 89
19988.78 92
19990.12 98
19991.46 90
19992.79 101
19994.13 99
19995.46 86
19996.80 85
19998.14 94
19999.47 99
20000.81 95
20002.15 104
20003.48 95
20004.82 101
20006.16 100
20007.49 89
20008.83 96
20010.17 99
20011.50 105
20012.84 93
20014.18 86
20015.51 86
20016.85 90
20018.19 93
20019.52 100
20020.86 97
20022.20 87
20023.53 99
20024.87 109
20026.21 96
20027.55 96
20028.88 101
20030.22 86
20031.56 111
20032.90 99
20034.23 94
20035.57 91
20036.91 85
20038.25 103
20039.58 80
20040.92 96
20042.26 115
20043.60 89
20044.93 99
20046.27 99
20047.61 103
20048.95 98
20050.29 101
20051.62 93
20052.96 97
20054.30 107
20055.64 113
20056.98 84
20058.32 76
20059.65 95
20060.99 92
20062.33 86
20063.67 102
20065.01 96
20066.35 99
20067.68 101
20069.02 103
20070.36 109
20071.70 89
20073.04 99
20074.38 101
20075.72 93
20077.06 88
20078.40 92
20079.73 99
20081.07 102
20082.41 89
20083.75 109
20085.09 79
20086.43 100
20087.77 90
20089.11 98
20090.45 92
20091.79 110
20093.13 105
20094.47 105
20095.81 104
20097.15 91
20098.48 86
20099.82 102
20101.16 98
20102.50 101
20103.84 77
20105.18 103
20106.52 106
20107.86 94
20109.20 99
20110.54 105
20111.88 93
20113.22 92
20114.56 98
20115.90 99
20117.24 97
20118.58 100
20119.93 87
20121.27 90
20122.61 103
20123.95 91
20125.29 91
20126.63 98
20127.97 94
20129.31 102
20130.65 106
20131.99 112
20133.33 97
20134.67 112
20136.01 111
20137.35 99
20138.69 95
