# Supplementary material for: MALDI-TOF MS typing enables the classification of brewing yeasts of the genus Saccharomyces to major beer styles
Source: PLoS One. 2017 Aug 9;12(8):e0181694. doi: 10.1371/journal.pone.0181694 (PMC5549903; doi:10.1371/journal.pone.0181694)
Supplement: S8 File — The directory includes 90 raw files and was zipped to “.zip”; the folder has three strains with 30 spectra per strain; S1 Text explains the raw files with an example and Table 1 represents the yeast strains used within the experiment. (ZIP) [file pone.0181694.s011.zip › 22-24/30281-168-Lag-Lag-Lag-YPG-18h-E-E_2016-09-21_4_0_C12_1.dat]

1999.90 4749
2000.32 4744
2000.75 4662
2001.17 4653
2001.59 4786
2002.01 4781
2002.43 4721
2002.86 4795
2003.28 4702
2003.70 4672
2004.12 4568
2004.54 4660
2004.97 4637
2005.39 4553
2005.81 4538
2006.23 4561
2006.66 4726
2007.08 4693
2007.50 4645
2007.92 4584
2008.35 4642
2008.77 4750
2009.19 4902
2009.61 4928
2010.04 4856
2010.46 4849
2010.88 4819
2011.31 4645
2011.73 4501
2012.15 4521
2012.57 4527
2013.00 4568
2013.42 4504
2013.84 4477
2014.27 4686
2014.69 4999
2015.11 5220
2015.54 5463
2015.96 5697
2016.38 5882
2016.81 6095
2017.23 6153
2017.65 6236
2018.08 6195
2018.50 6182
2018.93 6216
2019.35 6054
2019.77 6012
2020.20 5915
2020.62 5767
2021.04 5533
2021.47 5462
2021.89 5350
2022.32 5176
2022.74 5072
2023.17 5049
2023.59 4870
2024.01 4820
2024.44 4873
2024.86 4854
2025.29 4741
2025.71 4775
2026.14 4638
2026.56 4659
2026.98 4645
2027.41 4586
2027.83 4587
2028.26 4542
2028.68 4549
2029.11 4482
2029.53 4352
2029.96 4382
2030.38 4555
2030.81 4570
2031.23 4442
2031.66 4464
2032.08 4493
2032.51 4531
2032.93 4590
2033.36 4540
2033.78 4496
2034.21 4605
2034.63 4757
2035.06 4731
2035.49 4896
2035.91 5002
2036.34 4867
2036.76 4793
2037.19 4794
2037.61 4900
2038.04 4783
2038.47 4818
2038.89 4859
2039.32 4730
2039.74 4793
2040.17 4860
2040.59 4879
2041.02 4713
2041.45 4727
2041.87 4569
2042.30 4489
2042.73 4573
2043.15 4597
2043.58 4521
2044.00 4488
2044.43 4569
2044.86 4494
2045.28 4590
2045.71 4586
2046.14 4474
2046.56 4618
2046.99 4679
2047.42 4678
2047.84 4711
2048.27 4692
2048.70 4622
2049.12 4647
2049.55 4673
2049.98 4727
2050.40 4860
2050.83 4874
2051.26 4833
2051.69 4800
2052.11 4673
2052.54 4576
2052.97 4642
2053.40 4684
2053.82 4597
2054.25 4674
2054.68 4752
2055.10 4631
2055.53 4659
2055.96 4554
2056.39 4656
2056.82 4535
2057.24 4528
2057.67 4560
2058.10 4510
2058.53 4573
2058.95 4651
2059.38 4754
2059.81 4707
2060.24 4702
2060.67 4860
2061.09 4881
2061.52 4971
2061.95 5109
2062.38 5314
2062.81 5311
2063.24 5539
2063.66 5710
2064.09 5623
2064.52 5572
2064.95 5753
2065.38 5860
2065.81 5948
2066.24 5943
2066.66 5940
2067.09 5935
2067.52 5824
2067.95 5766
2068.38 5565
2068.81 5399
2069.24 5237
2069.67 5056
2070.10 4982
2070.52 4818
2070.95 4807
2071.38 4649
2071.81 4676
2072.24 4744
2072.67 4741
2073.10 4777
2073.53 4933
2073.96 4962
2074.39 4961
2074.82 4917
2075.25 4895
2075.68 4977
2076.11 5019
2076.54 5092
2076.97 5207
2077.40 5123
2077.83 5088
2078.26 5079
2078.69 5035
2079.12 5010
2079.55 5075
2079.98 5035
2080.41 4947
2080.84 4836
2081.27 4829
2081.70 4791
2082.13 4900
2082.56 4866
2082.99 4889
2083.42 4878
2083.85 4899
2084.28 4820
2084.71 4829
2085.14 4951
2085.57 4938
2086.00 5138
2086.43 5006
2086.86 5063
2087.29 5025
2087.73 4987
2088.16 5130
2088.59 5018
2089.02 4974
2089.45 4968
2089.88 4889
2090.31 4797
2090.74 4746
2091.17 4824
2091.61 4840
2092.04 4866
2092.47 4933
2092.90 4985
2093.33 4949
2093.76 4978
2094.19 4948
2094.63 4943
2095.06 4862
2095.49 4878
2095.92 4931
2096.35 4925
2096.78 4992
2097.22 5008
2097.65 4907
2098.08 4801
2098.51 4865
2098.94 4741
2099.38 4821
2099.81 4938
2100.24 4738
2100.67 4741
2101.11 4676
2101.54 4678
2101.97 4566
2102.40 4652
2102.83 4790
2103.27 4669
2103.70 4791
2104.13 4874
2104.56 4976
2105.00 4939
2105.43 4815
2105.86 5016
2106.30 5058
2106.73 5166
2107.16 5250
2107.59 5281
2108.03 5334
2108.46 5454
2108.89 5660
2109.33 5525
2109.76 5503
2110.19 5398
2110.63 5431
2111.06 5341
2111.49 5360
2111.93 5320
2112.36 5266
2112.79 5095
2113.23 5066
2113.66 5099
2114.09 4935
2114.53 4875
2114.96 4865
2115.40 4861
2115.83 4874
2116.26 4756
2116.70 4788
2117.13 4562
2117.56 4488
2118.00 4517
2118.43 4524
2118.87 4494
2119.30 4597
2119.73 4756
2120.17 4690
2120.60 4638
2121.04 4633
2121.47 4733
2121.91 4806
2122.34 4808
2122.78 4813
2123.21 4834
2123.64 4894
2124.08 4739
2124.51 4736
2124.95 4833
2125.38 5003
2125.82 5071
2126.25 5001
2126.69 5166
2127.12 5280
2127.56 5503
2127.99 5816
2128.43 6004
2128.86 6073
2129.30 6371
2129.73 6627
2130.17 6779
2130.60 6957
2131.04 6883
2131.47 6828
2131.91 6656
2132.35 6492
2132.78 6304
2133.22 6045
2133.65 5896
2134.09 5754
2134.52 5658
2134.96 5415
2135.40 5050
2135.83 4988
2136.27 4988
2136.70 5025
2137.14 4944
2137.57 4956
2138.01 4893
2138.45 4724
2138.88 4822
2139.32 4754
2139.76 4741
2140.19 4646
2140.63 4637
2141.06 4823
2141.50 4788
2141.94 4853
2142.37 4914
2142.81 4837
2143.25 4968
2143.68 4966
2144.12 5012
2144.56 5100
2144.99 5206
2145.43 5167
2145.87 5150
2146.30 5302
2146.74 5446
2147.18 5483
2147.62 5481
2148.05 5681
2148.49 5855
2148.93 6133
2149.36 6191
2149.80 6258
2150.24 6462
2150.68 6540
2151.11 6549
2151.55 6463
2151.99 6369
2152.43 6488
2152.86 6294
2153.30 5964
2153.74 5983
2154.18 5813
2154.61 5697
2155.05 5569
2155.49 5424
2155.93 5483
2156.37 5457
2156.80 5518
2157.24 5515
2157.68 5622
2158.12 5755
2158.56 5971
2158.99 6091
2159.43 6193
2159.87 6296
2160.31 6312
2160.75 6435
2161.19 6441
2161.62 6608
2162.06 6681
2162.50 6774
2162.94 6713
2163.38 6558
2163.82 6555
2164.26 6724
2164.69 6658
2165.13 6419
2165.57 6147
2166.01 5937
2166.45 5870
2166.89 5806
2167.33 5721
2167.77 5618
2168.21 5534
2168.65 5453
2169.08 5417
2169.52 5545
2169.96 5636
2170.40 5788
2170.84 5833
2171.28 5917
2171.72 6064
2172.16 6139
2172.60 6197
2173.04 6136
2173.48 6233
2173.92 6237
2174.36 6177
2174.80 6299
2175.24 6462
2175.68 6557
2176.12 6596
2176.56 6634
2177.00 6789
2177.44 6988
2177.88 7096
2178.32 7197
2178.76 7554
2179.20 7792
2179.64 8026
2180.08 8184
2180.52 8071
2180.96 8063
2181.40 7778
2181.84 7728
2182.28 7530
2182.72 7091
2183.16 6856
2183.60 6528
2184.04 6166
2184.48 6026
2184.93 5945
2185.37 5667
2185.81 5689
2186.25 5707
2186.69 5812
2187.13 5857
2187.57 5990
2188.01 6146
2188.45 6347
2188.89 6380
2189.34 6399
2189.78 6495
2190.22 6492
2190.66 6403
2191.10 6428
2191.54 6241
2191.98 6017
2192.43 6015
2192.87 6029
2193.31 6075
2193.75 5978
2194.19 6019
2194.63 6137
2195.08 6194
2195.52 6327
2195.96 6331
2196.40 6443
2196.84 6497
2197.29 6401
2197.73 6590
2198.17 6581
2198.61 6362
2199.06 6361
2199.50 6166
2199.94 6121
2200.38 6062
2200.82 5891
2201.27 6004
2201.71 5770
2202.15 5736
2202.59 5773
2203.04 5698
2203.48 5803
2203.92 5872
2204.37 5773
2204.81 5916
2205.25 6175
2205.69 6372
2206.14 6195
2206.58 6363
2207.02 6529
2207.47 6464
2207.91 6399
2208.35 6453
2208.80 6515
2209.24 6486
2209.68 6283
2210.13 6197
2210.57 6284
2211.01 6248
2211.46 6086
2211.90 5988
2212.34 5958
2212.79 5780
2213.23 5656
2213.67 5554
2214.12 5561
2214.56 5572
2215.01 5578
2215.45 5445
2215.89 5434
2216.34 5503
2216.78 5295
2217.23 5417
2217.67 5572
2218.11 5474
2218.56 5530
2219.00 5471
2219.45 5607
2219.89 5691
2220.34 5810
2220.78 5867
2221.22 6052
2221.67 6148
2222.11 6198
2222.56 6292
2223.00 6356
2223.45 6427
2223.89 6602
2224.34 6630
2224.78 6804
2225.23 6957
2225.67 7049
2226.12 7215
2226.56 7235
2227.01 7044
2227.45 7034
2227.90 7092
2228.34 7097
2228.79 7124
2229.23 6952
2229.68 6866
2230.12 6944
2230.57 6978
2231.01 6900
2231.46 6847
2231.90 6934
2232.35 7015
2232.80 6899
2233.24 6746
2233.69 6607
2234.13 6503
2234.58 6483
2235.02 6281
2235.47 6150
2235.92 6231
2236.36 6067
2236.81 5922
2237.25 5884
2237.70 5812
2238.15 5828
2238.59 5896
2239.04 5833
2239.49 5778
2239.93 5606
2240.38 5597
2240.82 5425
2241.27 5271
2241.72 5369
2242.16 5446
2242.61 5320
2243.06 5279
2243.50 5351
2243.95 5327
2244.40 5425
2244.84 5459
2245.29 5368
2245.74 5358
2246.19 5404
2246.63 5326
2247.08 5360
2247.53 5418
2247.97 5337
2248.42 5468
2248.87 5539
2249.32 5516
2249.76 5495
2250.21 5463
2250.66 5636
2251.10 5617
2251.55 5590
2252.00 5661
2252.45 5682
2252.89 5613
2253.34 5786
2253.79 5680
2254.24 5646
2254.69 5838
2255.13 5821
2255.58 5939
2256.03 5924
2256.48 5841
2256.93 5856
2257.37 5881
2257.82 5996
2258.27 5925
2258.72 5855
2259.17 5726
2259.61 5618
2260.06 5794
2260.51 5828
2260.96 5932
2261.41 5943
2261.86 6007
2262.31 6128
2262.75 6155
2263.20 6213
2263.65 6412
2264.10 6352
2264.55 6256
2265.00 6352
2265.45 6282
2265.90 6280
2266.34 6348
2266.79 6401
2267.24 6512
2267.69 6450
2268.14 6535
2268.59 6715
2269.04 6787
2269.49 6946
2269.94 6886
2270.39 7027
2270.84 7151
2271.29 7509
2271.74 7700
2272.18 7878
2272.63 8324
2273.08 8744
2273.53 9088
2273.98 9479
2274.43 10130
2274.88 10726
2275.33 11244
2275.78 11772
2276.23 12139
2276.68 12402
2277.13 12572
2277.58 12597
2278.03 12371
2278.48 11867
2278.93 11190
2279.38 10471
2279.83 9994
2280.28 9242
2280.73 8703
2281.19 8083
2281.64 7627
2282.09 7237
2282.54 6970
2282.99 6681
2283.44 6685
2283.89 6478
2284.34 6306
2284.79 6237
2285.24 6148
2285.69 6116
2286.14 6271
2286.59 6281
2287.04 6448
2287.50 6875
2287.95 7002
2288.40 7670
2288.85 8289
2289.30 8853
2289.75 9570
2290.20 10200
2290.65 10939
2291.11 11494
2291.56 11609
2292.01 11659
2292.46 11430
2292.91 11289
2293.36 10829
2293.82 10362
2294.27 9744
2294.72 9119
2295.17 8515
2295.62 8092
2296.07 7730
2296.53 7310
2296.98 7065
2297.43 6853
2297.88 6587
2298.33 6311
2298.79 6139
2299.24 6185
2299.69 6210
2300.14 6203
2300.60 6129
2301.05 6150
2301.50 6170
2301.95 6047
2302.41 6117
2302.86 6310
2303.31 6263
2303.76 6136
2304.22 6199
2304.67 6186
2305.12 6423
2305.57 6418
2306.03 6298
2306.48 6412
2306.93 6456
2307.39 6625
2307.84 6536
2308.29 6400
2308.75 6572
2309.20 6474
2309.65 6417
2310.11 6464
2310.56 6401
2311.01 6351
2311.47 6303
2311.92 6494
2312.37 6294
2312.83 6230
2313.28 6230
2313.73 6151
2314.19 6190
2314.64 6046
2315.09 6015
2315.55 6043
2316.00 6059
2316.46 5965
2316.91 6062
2317.36 6146
2317.82 6342
2318.27 6421
2318.73 6500
2319.18 6694
2319.63 6553
2320.09 6672
2320.54 6797
2321.00 6794
2321.45 6805
2321.91 6863
2322.36 6706
2322.82 6576
2323.27 6406
2323.72 6458
2324.18 6289
2324.63 6259
2325.09 6298
2325.54 6083
2326.00 6064
2326.45 6093
2326.91 5996
2327.36 6138
2327.82 6181
2328.27 6163
2328.73 6070
2329.18 6152
2329.64 6090
2330.09 5951
2330.55 6043
2331.00 6106
2331.46 5941
2331.92 5927
2332.37 5838
2332.83 5794
2333.28 5752
2333.74 5725
2334.19 5852
2334.65 5801
2335.10 5773
2335.56 5757
2336.02 5802
2336.47 5725
2336.93 5784
2337.38 5832
2337.84 5887
2338.30 5830
2338.75 5889
2339.21 5839
2339.66 5837
2340.12 5807
2340.58 5785
2341.03 5872
2341.49 5991
2341.95 5900
2342.40 5907
2342.86 5768
2343.32 5712
2343.77 5640
2344.23 5591
2344.68 5572
2345.14 5562
2345.60 5624
2346.06 5565
2346.51 5534
2346.97 5399
2347.43 5428
2347.88 5521
2348.34 5671
2348.80 5572
2349.25 5649
2349.71 5715
2350.17 5574
2350.63 5485
2351.08 5469
2351.54 5515
2352.00 5673
2352.46 5824
2352.91 5780
2353.37 5789
2353.83 5762
2354.29 5712
2354.74 5719
2355.20 5746
2355.66 5743
2356.12 5822
2356.57 5986
2357.03 5865
2357.49 5918
2357.95 5899
2358.41 6154
2358.86 6062
2359.32 6312
2359.78 6516
2360.24 6458
2360.70 6535
2361.15 6645
2361.61 6757
2362.07 6828
2362.53 6828
2362.99 7094
2363.45 7089
2363.91 7133
2364.36 7178
2364.82 7307
2365.28 7337
2365.74 7142
2366.20 7136
2366.66 6991
2367.12 6829
2367.57 6874
2368.03 6840
2368.49 6707
2368.95 6627
2369.41 6675
2369.87 6765
2370.33 6768
2370.79 6932
2371.25 7227
2371.71 7514
2372.17 7929
2372.63 8108
2373.09 8720
2373.54 9166
2374.00 9688
2374.46 9834
2374.92 10082
2375.38 10156
2375.84 10167
2376.30 9920
2376.76 9481
2377.22 8999
2377.68 8683
2378.14 8460
2378.60 7958
2379.06 7593
2379.52 7366
2379.98 7223
2380.44 7000
2380.90 6979
2381.36 6876
2381.82 6502
2382.28 6399
2382.74 6398
2383.20 6477
2383.66 6319
2384.12 6081
2384.59 5900
2385.05 5898
2385.51 5903
2385.97 5719
2386.43 5770
2386.89 5927
2387.35 5872
2387.81 6017
2388.27 6051
2388.73 6279
2389.19 6355
2389.65 6594
2390.12 6697
2390.58 6789
2391.04 6932
2391.50 6948
2391.96 7088
2392.42 7123
2392.88 7167
2393.34 7155
2393.81 7162
2394.27 6918
2394.73 6955
2395.19 6934
2395.65 6792
2396.11 7017
2396.57 6980
2397.04 7009
2397.50 7169
2397.96 7232
2398.42 7383
2398.88 7427
2399.35 7460
2399.81 7580
2400.27 7462
2400.73 7332
2401.19 7227
2401.66 7058
2402.12 6849
2402.58 6579
2403.04 6557
2403.51 6349
2403.97 6274
2404.43 6410
2404.89 6275
2405.36 6110
2405.82 6385
2406.28 6455
2406.74 6351
2407.21 6292
2407.67 6281
2408.13 6170
2408.59 6023
2409.06 5987
2409.52 5997
2409.98 5841
2410.45 5920
2410.91 5861
2411.37 6012
2411.84 5913
2412.30 5898
2412.76 5892
2413.23 5891
2413.69 5913
2414.15 5949
2414.62 5943
2415.08 6083
2415.54 6051
2416.01 6076
2416.47 6136
2416.93 6108
2417.40 6196
2417.86 6304
2418.32 6219
2418.79 6472
2419.25 6509
2419.72 6600
2420.18 6746
2420.64 6841
2421.11 6897
2421.57 7042
2422.04 7000
2422.50 6939
2422.96 7171
2423.43 7078
2423.89 6985
2424.36 6947
2424.82 6774
2425.29 6690
2425.75 6647
2426.22 6381
2426.68 6299
2427.15 6295
2427.61 6042
2428.07 5988
2428.54 5867
2429.00 5864
2429.47 5814
2429.93 5798
2430.40 5713
2430.86 5701
2431.33 5758
2431.79 5731
2432.26 5928
2432.72 6048
2433.19 6113
2433.65 6305
2434.12 6439
2434.59 6447
2435.05 6646
2435.52 6588
2435.98 6653
2436.45 6623
2436.91 6723
2437.38 6679
2437.84 6784
2438.31 6831
2438.78 6922
2439.24 6818
2439.71 6972
2440.17 7046
2440.64 7014
2441.10 6971
2441.57 6916
2442.04 6929
2442.50 6760
2442.97 6703
2443.44 6686
2443.90 6478
2444.37 6568
2444.83 6374
2445.30 6379
2445.77 6255
2446.23 6261
2446.70 6261
2447.17 6335
2447.63 6322
2448.10 6218
2448.57 6030
2449.03 6157
2449.50 6089
2449.97 6201
2450.43 6183
2450.90 6171
2451.37 6196
2451.83 6308
2452.30 6404
2452.77 6412
2453.24 6261
2453.70 6174
2454.17 6062
2454.64 5923
2455.10 6151
2455.57 5979
2456.04 5887
2456.51 5827
2456.97 5799
2457.44 5758
2457.91 5913
2458.38 5973
2458.84 5977
2459.31 6032
2459.78 6127
2460.25 6162
2460.72 6176
2461.18 6310
2461.65 6282
2462.12 6223
2462.59 6185
2463.06 6214
2463.52 6040
2463.99 6063
2464.46 6270
2464.93 6225
2465.40 6275
2465.86 6238
2466.33 6370
2466.80 6489
2467.27 6647
2467.74 6648
2468.21 6557
2468.68 6646
2469.14 6648
2469.61 6580
2470.08 6511
2470.55 6358
2471.02 6218
2471.49 6235
2471.96 6241
2472.43 6116
2472.90 6114
2473.36 6332
2473.83 6255
2474.30 6494
2474.77 6615
2475.24 6803
2475.71 6945
2476.18 7002
2476.65 7130
2477.12 7253
2477.59 7168
2478.06 6981
2478.53 6763
2479.00 6585
2479.47 6614
2479.94 6548
2480.41 6366
2480.87 6272
2481.34 6189
2481.81 5960
2482.28 5854
2482.75 5719
2483.22 5727
2483.69 5727
2484.16 5607
2484.63 5455
2485.10 5491
2485.57 5610
2486.05 5822
2486.52 5880
2486.99 5745
2487.46 5673
2487.93 5985
2488.40 6056
2488.87 6068
2489.34 6114
2489.81 6062
2490.28 6032
2490.75 6057
2491.22 6046
2491.69 5945
2492.16 6204
2492.63 6188
2493.10 6319
2493.58 6390
2494.05 6396
2494.52 6467
2494.99 6529
2495.46 6942
2495.93 6961
2496.40 6854
2496.87 6968
2497.34 6938
2497.82 6838
2498.29 6808
2498.76 6825
2499.23 6636
2499.70 6477
2500.17 6373
2500.64 6157
2501.12 6052
2501.59 6078
2502.06 5933
2502.53 5826
2503.00 5673
2503.48 5648
2503.95 5799
2504.42 5785
2504.89 5667
2505.36 5756
2505.84 5944
2506.31 6055
2506.78 5998
2507.25 6072
2507.72 6169
2508.20 6357
2508.67 6568
2509.14 6831
2509.61 7007
2510.09 7202
2510.56 7423
2511.03 7669
2511.50 7982
2511.98 8259
2512.45 8524
2512.92 8650
2513.40 8721
2513.87 8587
2514.34 8520
2514.81 8150
2515.29 8005
2515.76 7744
2516.23 7345
2516.71 7060
2517.18 6854
2517.65 6720
2518.13 6622
2518.60 6416
2519.07 6138
2519.55 6053
2520.02 5933
2520.49 5801
2520.97 5788
2521.44 5804
2521.91 5898
2522.39 5810
2522.86 5947
2523.34 5812
2523.81 5693
2524.28 5809
2524.76 5878
2525.23 5713
2525.70 5640
2526.18 5862
2526.65 5895
2527.13 5881
2527.60 5828
2528.08 5811
2528.55 5827
2529.02 5958
2529.50 5836
2529.97 5694
2530.45 5819
2530.92 5824
2531.40 5880
2531.87 5825
2532.34 5924
2532.82 5943
2533.29 6106
2533.77 6139
2534.24 6051
2534.72 6040
2535.19 6166
2535.67 6137
2536.14 6216
2536.62 6488
2537.09 6401
2537.57 6458
2538.04 6588
2538.52 6612
2538.99 6567
2539.47 6455
2539.94 6528
2540.42 6408
2540.90 6266
2541.37 6325
2541.85 6330
2542.32 6278
2542.80 6315
2543.27 6305
2543.75 6405
2544.22 6483
2544.70 6553
2545.18 6762
2545.65 7067
2546.13 7300
2546.60 7554
2547.08 7855
2547.56 7851
2548.03 8324
2548.51 8347
2548.98 8311
2549.46 8457
2549.94 8314
2550.41 8040
2550.89 7902
2551.37 7726
2551.84 7433
2552.32 7327
2552.80 7347
2553.27 7096
2553.75 7089
2554.23 7201
2554.70 7061
2555.18 7243
2555.66 7131
2556.13 6928
2556.61 6994
2557.09 7136
2557.56 6953
2558.04 7018
2558.52 6843
2558.99 6775
2559.47 6701
2559.95 6563
2560.43 6406
2560.90 6429
2561.38 6280
2561.86 6305
2562.33 6239
2562.81 6170
2563.29 6022
2563.77 5959
2564.25 6059
2564.72 5923
2565.20 5810
2565.68 5822
2566.16 6022
2566.63 6068
2567.11 6080
2567.59 6120
2568.07 6111
2568.55 6096
2569.02 5959
2569.50 5834
2569.98 5842
2570.46 5969
2570.94 5963
2571.41 6097
2571.89 5974
2572.37 5920
2572.85 6028
2573.33 6042
2573.81 6011
2574.28 5987
2574.76 5967
2575.24 5987
2575.72 5950
2576.20 6004
2576.68 6028
2577.16 5835
2577.64 5832
2578.11 5997
2578.59 6010
2579.07 5835
2579.55 5883
2580.03 5819
2580.51 5782
2580.99 5851
2581.47 5930
2581.95 5731
2582.43 5736
2582.91 5761
2583.39 5758
2583.86 5699
2584.34 5600
2584.82 5549
2585.30 5631
2585.78 5701
2586.26 5493
2586.74 5612
2587.22 5623
2587.70 5705
2588.18 5745
2588.66 5702
2589.14 5580
2589.62 5574
2590.10 5506
2590.58 5456
2591.06 5467
2591.54 5603
2592.02 5556
2592.50 5718
2592.98 5677
2593.46 5712
2593.94 5881
2594.42 5930
2594.90 5956
2595.38 6159
2595.86 6117
2596.35 6077
2596.83 6059
2597.31 6065
2597.79 6054
2598.27 6030
2598.75 5980
2599.23 5859
2599.71 5946
2600.19 5866
2600.67 5808
2601.15 5658
2601.63 5807
2602.12 5823
2602.60 5672
2603.08 5732
2603.56 5712
2604.04 5712
2604.52 5761
2605.00 5661
2605.48 5737
2605.97 5774
2606.45 5702
2606.93 5705
2607.41 5734
2607.89 5617
2608.37 5669
2608.86 5688
2609.34 5545
2609.82 5777
2610.30 5819
2610.78 5818
2611.26 5819
2611.75 5927
2612.23 6016
2612.71 5987
2613.19 5839
2613.68 5902
2614.16 5816
2614.64 5874
2615.12 5861
2615.60 5907
2616.09 6027
2616.57 6144
2617.05 6126
2617.53 6158
2618.02 6163
2618.50 6106
2618.98 6090
2619.46 6169
2619.95 6234
2620.43 6243
2620.91 6252
2621.40 6247
2621.88 6314
2622.36 6470
2622.85 6518
2623.33 6667
2623.81 6475
2624.29 6623
2624.78 6621
2625.26 6546
2625.74 6433
2626.23 6385
2626.71 6363
2627.19 6248
2627.68 6099
2628.16 6121
2628.64 6096
2629.13 6166
2629.61 6152
2630.10 6101
2630.58 6260
2631.06 6356
2631.55 6466
2632.03 6571
2632.51 6605
2633.00 6429
2633.48 6567
2633.97 6389
2634.45 6414
2634.94 6275
2635.42 6184
2635.90 6299
2636.39 6283
2636.87 6254
2637.36 6256
2637.84 6286
2638.33 6168
2638.81 6056
2639.29 6075
2639.78 6110
2640.26 5949
2640.75 6138
2641.23 6150
2641.72 6065
2642.20 5937
2642.69 5960
2643.17 5899
2643.66 5778
2644.14 5737
2644.63 5780
2645.11 5849
2645.60 6026
2646.08 5910
2646.57 5842
2647.05 5762
2647.54 5760
2648.02 5947
2648.51 6184
2648.99 6155
2649.48 6278
2649.97 6302
2650.45 6340
2650.94 6348
2651.42 6555
2651.91 6615
2652.39 6666
2652.88 6575
2653.37 6557
2653.85 6440
2654.34 6298
2654.82 6333
2655.31 6130
2655.80 5934
2656.28 5905
2656.77 5760
2657.25 5930
2657.74 5706
2658.23 5603
2658.71 5680
2659.20 5657
2659.69 5851
2660.17 5961
2660.66 6037
2661.14 6168
2661.63 6231
2662.12 6095
2662.60 6221
2663.09 6320
2663.58 6320
2664.06 6304
2664.55 6235
2665.04 6309
2665.53 6314
2666.01 6406
2666.50 6341
2666.99 6193
2667.47 6241
2667.96 6148
2668.45 6003
2668.94 6024
2669.42 5919
2669.91 5922
2670.40 5918
2670.88 5850
2671.37 5865
2671.86 5897
2672.35 5865
2672.83 5876
2673.32 6080
2673.81 6032
2674.30 6047
2674.79 6046
2675.27 6075
2675.76 6158
2676.25 6073
2676.74 6050
2677.23 6245
2677.71 6184
2678.20 6127
2678.69 6069
2679.18 6152
2679.67 6071
2680.15 6049
2680.64 6124
2681.13 6065
2681.62 6071
2682.11 6120
2682.60 6003
2683.08 6078
2683.57 6258
2684.06 6115
2684.55 6140
2685.04 6107
2685.53 6201
2686.02 6210
2686.51 6111
2686.99 6160
2687.48 6249
2687.97 6341
2688.46 6308
2688.95 6350
2689.44 6381
2689.93 6243
2690.42 6285
2690.91 6343
2691.40 6460
2691.89 6421
2692.38 6429
2692.87 6545
2693.35 6613
2693.84 6768
2694.33 6996
2694.82 7077
2695.31 7135
2695.80 7442
2696.29 7449
2696.78 7517
2697.27 7444
2697.76 7334
2698.25 7311
2698.74 7177
2699.23 7105
2699.72 6971
2700.21 6758
2700.70 6611
2701.19 6592
2701.68 6410
2702.17 6266
2702.66 6097
2703.15 6095
2703.64 5926
2704.13 6024
2704.62 5959
2705.12 5780
2705.61 5772
2706.10 5749
2706.59 5726
2707.08 5712
2707.57 5665
2708.06 5646
2708.55 5767
2709.04 5807
2709.53 5846
2710.02 5819
2710.51 5836
2711.01 5963
2711.50 6087
2711.99 6110
2712.48 6312
2712.97 6444
2713.46 6423
2713.95 6473
2714.44 6490
2714.94 6518
2715.43 6466
2715.92 6486
2716.41 6357
2716.90 6150
2717.39 5986
2717.89 5890
2718.38 5919
2718.87 5765
2719.36 5879
2719.85 5785
2720.34 5887
2720.84 5956
2721.33 6089
2721.82 6260
2722.31 6385
2722.80 6610
2723.30 6818
2723.79 6816
2724.28 6785
2724.77 6835
2725.27 6652
2725.76 6660
2726.25 6517
2726.74 6256
2727.24 6239
2727.73 6168
2728.22 6146
2728.71 6075
2729.21 5948
2729.70 6066
2730.19 6138
2730.69 6046
2731.18 6084
2731.67 6048
2732.16 6091
2732.66 6311
2733.15 6472
2733.64 6526
2734.14 6512
2734.63 6484
2735.12 6580
2735.62 6733
2736.11 6817
2736.60 6939
2737.10 7151
2737.59 7228
2738.08 7289
2738.58 7316
2739.07 7496
2739.56 7630
2740.06 7404
2740.55 7476
2741.05 7260
2741.54 6984
2742.03 6953
2742.53 6810
2743.02 6577
2743.52 6550
2744.01 6261
2744.50 6132
2745.00 6077
2745.49 5867
2745.99 6036
2746.48 5922
2746.97 5945
2747.47 5951
2747.96 5950
2748.46 5901
2748.95 5935
2749.45 6043
2749.94 6014
2750.44 6023
2750.93 6030
2751.43 5975
2751.92 6024
2752.42 6142
2752.91 6004
2753.41 6110
2753.90 6129
2754.40 5979
2754.89 6110
2755.39 6282
2755.88 6436
2756.38 6367
2756.87 6384
2757.37 6451
2757.86 6434
2758.36 6342
2758.85 6373
2759.35 6334
2759.84 6457
2760.34 6433
2760.83 6390
2761.33 6446
2761.83 6476
2762.32 6600
2762.82 6674
2763.31 6718
2763.81 6761
2764.30 6787
2764.80 6717
2765.30 6559
2765.79 6631
2766.29 6717
2766.78 6608
2767.28 6726
2767.78 6779
2768.27 6749
2768.77 6534
2769.27 6489
2769.76 6544
2770.26 6317
2770.76 6298
2771.25 6505
2771.75 6483
2772.24 6403
2772.74 6269
2773.24 6264
2773.73 6100
2774.23 6140
2774.73 6202
2775.23 6290
2775.72 6237
2776.22 6175
2776.72 6192
2777.21 6237
2777.71 6044
2778.21 6037
2778.70 6115
2779.20 6175
2779.70 5962
2780.20 6054
2780.69 6135
2781.19 6150
2781.69 5922
2782.19 5988
2782.68 6154
2783.18 6158
2783.68 6119
2784.18 6146
2784.67 6270
2785.17 6361
2785.67 6314
2786.17 6262
2786.67 6259
2787.16 6197
2787.66 6193
2788.16 6135
2788.66 6259
2789.16 6095
2789.65 6056
2790.15 6005
2790.65 6065
2791.15 6152
2791.65 6045
2792.15 5989
2792.64 6082
2793.14 6009
2793.64 6083
2794.14 6017
2794.64 6013
2795.14 5967
2795.64 5985
2796.13 5969
2796.63 6113
2797.13 6290
2797.63 6206
2798.13 6361
2798.63 6457
2799.13 6236
2799.63 6285
2800.13 6354
2800.62 6184
2801.12 6087
2801.62 6261
2802.12 6136
2802.62 6013
2803.12 6034
2803.62 6192
2804.12 6325
2804.62 6427
2805.12 6449
2805.62 6575
2806.12 6640
2806.62 6866
2807.12 7003
2807.62 7092
2808.12 7044
2808.62 7195
2809.12 7016
2809.62 6985
2810.12 6963
2810.62 6943
2811.12 6813
2811.62 6898
2812.12 6731
2812.62 6756
2813.12 6628
2813.62 6638
2814.12 6434
2814.62 6402
2815.12 6374
2815.62 6277
2816.12 6220
2816.62 6351
2817.12 6207
2817.62 6044
2818.12 6043
2818.62 6113
2819.12 6113
2819.63 5992
2820.13 5858
2820.63 5903
2821.13 5999
2821.63 5971
2822.13 5914
2822.63 5883
2823.13 5721
2823.63 5751
2824.13 5826
2824.64 5712
2825.14 5773
2825.64 5849
2826.14 5846
2826.64 5812
2827.14 5907
2827.64 5947
2828.15 5779
2828.65 5766
2829.15 5780
2829.65 5675
2830.15 5560
2830.65 5474
2831.16 5544
2831.66 5468
2832.16 5512
2832.66 5539
2833.16 5456
2833.67 5526
2834.17 5547
2834.67 5601
2835.17 5713
2835.68 5676
2836.18 5768
2836.68 5648
2837.18 5735
2837.68 5828
2838.19 5842
2838.69 5758
2839.19 5666
2839.70 5840
2840.20 5687
2840.70 5543
2841.20 5643
2841.71 5644
2842.21 5650
2842.71 5701
2843.21 5666
2843.72 5645
2844.22 5750
2844.72 5816
2845.23 5784
2845.73 5838
2846.23 5879
2846.74 5870
2847.24 6050
2847.74 6039
2848.25 5871
2848.75 6022
2849.25 5964
2849.76 5969
2850.26 5868
2850.76 5781
2851.27 5738
2851.77 5784
2852.28 5714
2852.78 5661
2853.28 5755
2853.79 5709
2854.29 5610
2854.79 5591
2855.30 5750
2855.80 5763
2856.31 5601
2856.81 5643
2857.31 5735
2857.82 5778
2858.32 5709
2858.83 5759
2859.33 5782
2859.84 5659
2860.34 5737
2860.85 5882
2861.35 5806
2861.85 5800
2862.36 5859
2862.86 5811
2863.37 5807
2863.87 5761
2864.38 5776
2864.88 5765
2865.39 5771
2865.89 5758
2866.40 5924
2866.90 5907
2867.41 6144
2867.91 6231
2868.42 6218
2868.92 6355
2869.43 6515
2869.93 6681
2870.44 6719
2870.94 6688
2871.45 6727
2871.96 6601
2872.46 6359
2872.97 6338
2873.47 6408
2873.98 6216
2874.48 6112
2874.99 6131
2875.49 6133
2876.00 6243
2876.51 6356
2877.01 6462
2877.52 6531
2878.02 6460
2878.53 6492
2879.04 6359
2879.54 6237
2880.05 6340
2880.55 6166
2881.06 6025
2881.57 5944
2882.07 5860
2882.58 5724
2883.09 5668
2883.59 5534
2884.10 5396
2884.61 5436
2885.11 5507
2885.62 5445
2886.13 5491
2886.63 5566
2887.14 5426
2887.65 5377
2888.15 5534
2888.66 5530
2889.17 5541
2889.67 5575
2890.18 5633
2890.69 5579
2891.20 5495
2891.70 5718
2892.21 5661
2892.72 5812
2893.22 5841
2893.73 5989
2894.24 5908
2894.75 6032
2895.25 5886
2895.76 5974
2896.27 6038
2896.78 6039
2897.29 6152
2897.79 6204
2898.30 6130
2898.81 6022
2899.32 6065
2899.82 6099
2900.33 6009
2900.84 5855
2901.35 5849
2901.86 5853
2902.36 5908
2902.87 5823
2903.38 5916
2903.89 5989
2904.40 5986
2904.91 6046
2905.41 6052
2905.92 6148
2906.43 6136
2906.94 6152
2907.45 6082
2907.96 6117
2908.47 6104
2908.97 6006
2909.48 5917
2909.99 5939
2910.50 5823
2911.01 5757
2911.52 5747
2912.03 5743
2912.54 5761
2913.05 5720
2913.55 5755
2914.06 5719
2914.57 5614
2915.08 5710
2915.59 5866
2916.10 5807
2916.61 5966
2917.12 6108
2917.63 6052
2918.14 6142
2918.65 6188
2919.16 6195
2919.67 6190
2920.18 6401
2920.69 6657
2921.20 6735
2921.71 6752
2922.22 6805
2922.73 6924
2923.24 7031
2923.75 6931
2924.26 6966
2924.77 6978
2925.28 6859
2925.79 6877
2926.30 6736
2926.81 6652
2927.32 6601
2927.83 6570
2928.34 6582
2928.85 6449
2929.36 6478
2929.87 6521
2930.38 6382
2930.89 6364
2931.40 6513
2931.91 6416
2932.42 6290
2932.93 6311
2933.45 6241
2933.96 6359
2934.47 6350
2934.98 6390
2935.49 6605
2936.00 6871
2936.51 6835
2937.02 6997
2937.53 7215
2938.04 7229
2938.56 7402
2939.07 7546
2939.58 7579
2940.09 7651
2940.60 7544
2941.11 7581
2941.62 7382
2942.14 7218
2942.65 7065
2943.16 6956
2943.67 6815
2944.18 6708
2944.70 6732
2945.21 6573
2945.72 6410
2946.23 6327
2946.74 6275
2947.26 6311
2947.77 6467
2948.28 6309
2948.79 6296
2949.30 6191
2949.82 6113
2950.33 6123
2950.84 6093
2951.35 5963
2951.87 6004
2952.38 5867
2952.89 5862
2953.40 5885
2953.92 5805
2954.43 5817
2954.94 5937
2955.45 5936
2955.97 5935
2956.48 5850
2956.99 5875
2957.51 5905
2958.02 5804
2958.53 5860
2959.04 6110
2959.56 6013
2960.07 5986
2960.58 6031
2961.10 6036
2961.61 6233
2962.12 6319
2962.64 6373
2963.15 6339
2963.66 6403
2964.18 6291
2964.69 6234
2965.21 6327
2965.72 6365
2966.23 6182
2966.75 5990
2967.26 5810
2967.77 5839
2968.29 5905
2968.80 5903
2969.32 5936
2969.83 5708
2970.34 5925
2970.86 5991
2971.37 5924
2971.89 5937
2972.40 5972
2972.91 6101
2973.43 6132
2973.94 6301
2974.46 6331
2974.97 6318
2975.49 6528
2976.00 6561
2976.52 6659
2977.03 6577
2977.55 6562
2978.06 6495
2978.57 6453
2979.09 6442
2979.60 6464
2980.12 6316
2980.63 6279
2981.15 6371
2981.66 6411
2982.18 6248
2982.69 6254
2983.21 6189
2983.73 6270
2984.24 6181
2984.76 6478
2985.27 6360
2985.79 6362
2986.30 6360
2986.82 6459
2987.33 6541
2987.85 6553
2988.36 6541
2988.88 6539
2989.40 6657
2989.91 6619
2990.43 6659
2990.94 6723
2991.46 7059
2991.97 7346
2992.49 7263
2993.01 7183
2993.52 7194
2994.04 7191
2994.55 7094
2995.07 7159
2995.59 7107
2996.10 7164
2996.62 7153
2997.14 7133
2997.65 7267
2998.17 7239
2998.69 7010
2999.20 7021
2999.72 6911
3000.24 7002
3000.75 7009
3001.27 7118
3001.79 6994
3002.30 7113
3002.82 7244
3003.34 7539
3003.85 7965
3004.37 8353
3004.89 8530
3005.40 8659
3005.92 8829
3006.44 8892
3006.96 8870
3007.47 8730
3007.99 8161
3008.51 7841
3009.03 7587
3009.54 7234
3010.06 6963
3010.58 7005
3011.10 6628
3011.61 6286
3012.13 6305
3012.65 6254
3013.17 6219
3013.68 6074
3014.20 5977
3014.72 6014
3015.24 5983
3015.76 6137
3016.27 6078
3016.79 6136
3017.31 6348
3017.83 6464
3018.35 6390
3018.86 6464
3019.38 6382
3019.90 6480
3020.42 6352
3020.94 6363
3021.46 6387
3021.97 6310
3022.49 6200
3023.01 6232
3023.53 6247
3024.05 6267
3024.57 6283
3025.09 6329
3025.61 6286
3026.12 6364
3026.64 6261
3027.16 6284
3027.68 6217
3028.20 6075
3028.72 6051
3029.24 6023
3029.76 5996
3030.28 6109
3030.80 6075
3031.32 6021
3031.84 6085
3032.35 6252
3032.87 6337
3033.39 6451
3033.91 6411
3034.43 6451
3034.95 6533
3035.47 6691
3035.99 6809
3036.51 6623
3037.03 6603
3037.55 6660
3038.07 6481
3038.59 6429
3039.11 6448
3039.63 6351
3040.15 6281
3040.67 6114
3041.19 6154
3041.71 6124
3042.23 6080
3042.75 6047
3043.27 6049
3043.79 5977
3044.31 5962
3044.83 5877
3045.35 5905
3045.87 5853
3046.40 5825
3046.92 5994
3047.44 6064
3047.96 5981
3048.48 6141
3049.00 6218
3049.52 6045
3050.04 5959
3050.56 5940
3051.08 5906
3051.60 5957
3052.12 5822
3052.65 6065
3053.17 6017
3053.69 5886
3054.21 5835
3054.73 5740
3055.25 5791
3055.77 5925
3056.30 5689
3056.82 5619
3057.34 5633
3057.86 5699
3058.38 5810
3058.90 5884
3059.42 5821
3059.95 5792
3060.47 5820
3060.99 5913
3061.51 6076
3062.03 6029
3062.56 6014
3063.08 6239
3063.60 6323
3064.12 6350
3064.64 6457
3065.17 6495
3065.69 6466
3066.21 6474
3066.73 6405
3067.26 6386
3067.78 6307
3068.30 6253
3068.82 6166
3069.35 6038
3069.87 6091
3070.39 6061
3070.91 5839
3071.44 5880
3071.96 6011
3072.48 5943
3073.01 5988
3073.53 6070
3074.05 6212
3074.57 6297
3075.10 6304
3075.62 6430
3076.14 6380
3076.67 6484
3077.19 6840
3077.71 7014
3078.24 7183
3078.76 7250
3079.28 7265
3079.81 7335
3080.33 7459
3080.85 7471
3081.38 7471
3081.90 7428
3082.42 7385
3082.95 7386
3083.47 7354
3084.00 7304
3084.52 7342
3085.04 7124
3085.57 7037
3086.09 6955
3086.62 6974
3087.14 6917
3087.66 6766
3088.19 6614
3088.71 6666
3089.24 6655
3089.76 6579
3090.29 6684
3090.81 6888
3091.33 6843
3091.86 6889
3092.38 7011
3092.91 6965
3093.43 7161
3093.96 7172
3094.48 7067
3095.01 6867
3095.53 6833
3096.06 6823
3096.58 6881
3097.11 6760
3097.63 6746
3098.16 6709
3098.68 6754
3099.21 6801
3099.73 6870
3100.26 7057
3100.78 7236
3101.31 7659
3101.83 8173
3102.36 8729
3102.88 9267
3103.41 9772
3103.93 9959
3104.46 9964
3104.99 9772
3105.51 9572
3106.04 9094
3106.56 8626
3107.09 7962
3107.61 7441
3108.14 7306
3108.67 6866
3109.19 6700
3109.72 6725
3110.24 6578
3110.77 6557
3111.30 6512
3111.82 6546
3112.35 6546
3112.87 6482
3113.40 6605
3113.93 6416
3114.45 6347
3114.98 6308
3115.51 6309
3116.03 6350
3116.56 6437
3117.09 6518
3117.61 6637
3118.14 6735
3118.67 6948
3119.19 7012
3119.72 7031
3120.25 7177
3120.77 7414
3121.30 7382
3121.83 7182
3122.35 7244
3122.88 7367
3123.41 7329
3123.94 7090
3124.46 7007
3124.99 6784
3125.52 6841
3126.05 6577
3126.57 6516
3127.10 6600
3127.63 6566
3128.16 6519
3128.68 6453
3129.21 6346
3129.74 6306
3130.27 6333
3130.79 6296
3131.32 6116
3131.85 6108
3132.38 6109
3132.91 6008
3133.43 6056
3133.96 6074
3134.49 6201
3135.02 6059
3135.55 6004
3136.07 6078
3136.60 5780
3137.13 5884
3137.66 5948
3138.19 5858
3138.72 6013
3139.24 5992
3139.77 5941
3140.30 5909
3140.83 5963
3141.36 6102
3141.89 5868
3142.42 6157
3142.95 6119
3143.47 5950
3144.00 6063
3144.53 6127
3145.06 6304
3145.59 6232
3146.12 6318
3146.65 6405
3147.18 6416
3147.71 6550
3148.24 6398
3148.76 6559
3149.29 6733
3149.82 6637
3150.35 6835
3150.88 6904
3151.41 6876
3151.94 6930
3152.47 6937
3153.00 6894
3153.53 6873
3154.06 6922
3154.59 6919
3155.12 6929
3155.65 6927
3156.18 7176
3156.71 7267
3157.24 7373
3157.77 7555
3158.30 7806
3158.83 8016
3159.36 8144
3159.89 8163
3160.42 8325
3160.95 8630
3161.48 8509
3162.01 8510
3162.54 8265
3163.07 8111
3163.60 8024
3164.13 7818
3164.66 7502
3165.20 7266
3165.73 7037
3166.26 6803
3166.79 6539
3167.32 6415
3167.85 6234
3168.38 6172
3168.91 6155
3169.44 6146
3169.97 6193
3170.50 6416
3171.04 6358
3171.57 6477
3172.10 6661
3172.63 6874
3173.16 7132
3173.69 7471
3174.22 7569
3174.75 7633
3175.29 7474
3175.82 7404
3176.35 7370
3176.88 7334
3177.41 7120
3177.94 7050
3178.48 6854
3179.01 6565
3179.54 6476
3180.07 6360
3180.60 6342
3181.14 6223
3181.67 6361
3182.20 6214
3182.73 6281
3183.26 6207
3183.80 6067
3184.33 6072
3184.86 6188
3185.39 6263
3185.93 6159
3186.46 6231
3186.99 6278
3187.52 6238
3188.06 6334
3188.59 6291
3189.12 6356
3189.65 6447
3190.19 6343
3190.72 6364
3191.25 6458
3191.79 6446
3192.32 6467
3192.85 6391
3193.38 6587
3193.92 6656
3194.45 6640
3194.98 6556
3195.52 6637
3196.05 6450
3196.58 6486
3197.12 6660
3197.65 6553
3198.18 6672
3198.72 6598
3199.25 6609
3199.78 6586
3200.32 6728
3200.85 6556
3201.39 6415
3201.92 6441
3202.45 6576
3202.99 6428
3203.52 6172
3204.05 6306
3204.59 6370
3205.12 6294
3205.66 6277
3206.19 6373
3206.72 6588
3207.26 6473
3207.79 6549
3208.33 6701
3208.86 6944
3209.40 7018
3209.93 7028
3210.47 7250
3211.00 7385
3211.53 7537
3212.07 7809
3212.60 7824
3213.14 7859
3213.67 7718
3214.21 7531
3214.74 7376
3215.28 7302
3215.81 7317
3216.35 7218
3216.88 6988
3217.42 7007
3217.95 6960
3218.49 6902
3219.02 6819
3219.56 6764
3220.09 6756
3220.63 6867
3221.16 7196
3221.70 7421
3222.23 7801
3222.77 8320
3223.31 8674
3223.84 9350
3224.38 9634
3224.91 10005
3225.45 10123
3225.98 10090
3226.52 10098
3227.06 9741
3227.59 9209
3228.13 8816
3228.66 8368
3229.20 7885
3229.74 7513
3230.27 7126
3230.81 6919
3231.34 6818
3231.88 6644
3232.42 6574
3232.95 6589
3233.49 6680
3234.03 6786
3234.56 6639
3235.10 6811
3235.64 6793
3236.17 6715
3236.71 6708
3237.25 6692
3237.78 6694
3238.32 6751
3238.86 6716
3239.39 6531
3239.93 6436
3240.47 6284
3241.00 6356
3241.54 6513
3242.08 6300
3242.61 6230
3243.15 6235
3243.69 6144
3244.23 6109
3244.76 6259
3245.30 6276
3245.84 6404
3246.38 6482
3246.91 6386
3247.45 6447
3247.99 6415
3248.53 6555
3249.06 6594
3249.60 6851
3250.14 7003
3250.68 7167
3251.21 7372
3251.75 7704
3252.29 8012
3252.83 8329
3253.37 8724
3253.90 8858
3254.44 8852
3254.98 8699
3255.52 8623
3256.06 8401
3256.60 8220
3257.13 8003
3257.67 7851
3258.21 7456
3258.75 7265
3259.29 7294
3259.83 7307
3260.36 7364
3260.90 7530
3261.44 7802
3261.98 8297
3262.52 8763
3263.06 9098
3263.60 9156
3264.14 9262
3264.68 9317
3265.21 9387
3265.75 9356
3266.29 9248
3266.83 9307
3267.37 8963
3267.91 8799
3268.45 8448
3268.99 8151
3269.53 7952
3270.07 7619
3270.61 7391
3271.15 7112
3271.69 6967
3272.23 6777
3272.76 6666
3273.30 6723
3273.84 6722
3274.38 6824
3274.92 7110
3275.46 7231
3276.00 7479
3276.54 7498
3277.08 7623
3277.62 7832
3278.16 7832
3278.70 7948
3279.24 7739
3279.78 7776
3280.32 7876
3280.86 7674
3281.41 7659
3281.95 7615
3282.49 7531
3283.03 7477
3283.57 7134
3284.11 7069
3284.65 7195
3285.19 7266
3285.73 7259
3286.27 7239
3286.81 7358
3287.35 7201
3287.89 7214
3288.43 7221
3288.97 7277
3289.52 7461
3290.06 7413
3290.60 7644
3291.14 7885
3291.68 7693
3292.22 7793
3292.76 8072
3293.30 8211
3293.85 8432
3294.39 8820
3294.93 8748
3295.47 8860
3296.01 8901
3296.55 8934
3297.09 8947
3297.64 8880
3298.18 8670
3298.72 8445
3299.26 8279
3299.80 7958
3300.34 7804
3300.89 7725
3301.43 7548
3301.97 7414
3302.51 7445
3303.06 7410
3303.60 7363
3304.14 7297
3304.68 7182
3305.22 7131
3305.77 7097
3306.31 7051
3306.85 6944
3307.39 6931
3307.94 7161
3308.48 7125
3309.02 6992
3309.56 6980
3310.11 6993
3310.65 7112
3311.19 7073
3311.74 7081
3312.28 6978
3312.82 7008
3313.36 7118
3313.91 7174
3314.45 7214
3314.99 7165
3315.54 7173
3316.08 7402
3316.62 7649
3317.17 7791
3317.71 7970
3318.25 8479
3318.80 8621
3319.34 8917
3319.88 9245
3320.43 9367
3320.97 9550
3321.51 9599
3322.06 9485
3322.60 9298
3323.14 9225
3323.69 8915
3324.23 8728
3324.78 8522
3325.32 8354
3325.86 8429
3326.41 8186
3326.95 8178
3327.50 8030
3328.04 8054
3328.59 8189
3329.13 8110
3329.67 8249
3330.22 8574
3330.76 8795
3331.31 9625
3331.85 10893
3332.40 12305
3332.94 14259
3333.49 16690
3334.03 19251
3334.57 21821
3335.12 24594
3335.66 27109
3336.21 28679
3336.75 29820
3337.30 29669
3337.84 28489
3338.39 26733
3338.93 24439
3339.48 22128
3340.02 19406
3340.57 17060
3341.11 14813
3341.66 13053
3342.20 11463
3342.75 10254
3343.30 9365
3343.84 8616
3344.39 8117
3344.93 8007
3345.48 7823
3346.02 7839
3346.57 7630
3347.11 7673
3347.66 7905
3348.21 7912
3348.75 7944
3349.30 7895
3349.84 7868
3350.39 7713
3350.94 7475
3351.48 7319
3352.03 7246
3352.57 7068
3353.12 6989
3353.67 6843
3354.21 6748
3354.76 6652
3355.31 6456
3355.85 6354
3356.40 6324
3356.95 6200
3357.49 6211
3358.04 6327
3358.59 6225
3359.13 6209
3359.68 6057
3360.23 6158
3360.77 6304
3361.32 6340
3361.87 6379
3362.41 6511
3362.96 6672
3363.51 6603
3364.05 6697
3364.60 6807
3365.15 6797
3365.70 6646
3366.24 6630
3366.79 6575
3367.34 6621
3367.89 6569
3368.43 6428
3368.98 6472
3369.53 6356
3370.08 6262
3370.62 6280
3371.17 6544
3371.72 6608
3372.27 6728
3372.81 6568
3373.36 6605
3373.91 6664
3374.46 6600
3375.01 6732
3375.55 6707
3376.10 6590
3376.65 6578
3377.20 6441
3377.75 6322
3378.30 6279
3378.84 6095
3379.39 6008
3379.94 5930
3380.49 5989
3381.04 5843
3381.59 5788
3382.13 5831
3382.68 5909
3383.23 5868
3383.78 5763
3384.33 5867
3384.88 5916
3385.43 6048
3385.98 6066
3386.52 5970
3387.07 6027
3387.62 6096
3388.17 6205
3388.72 6089
3389.27 6059
3389.82 6087
3390.37 5881
3390.92 5970
3391.47 5962
3392.02 5964
3392.57 5907
3393.12 5895
3393.66 5972
3394.21 5764
3394.76 5745
3395.31 5741
3395.86 5827
3396.41 5896
3396.96 5809
3397.51 5780
3398.06 5866
3398.61 5793
3399.16 5740
3399.71 5848
3400.26 5879
3400.81 5792
3401.36 5618
3401.91 5716
3402.46 5674
3403.01 5723
3403.56 5636
3404.11 5721
3404.66 5631
3405.21 5715
3405.77 5641
3406.32 5711
3406.87 5768
3407.42 5689
3407.97 5779
3408.52 5788
3409.07 5671
3409.62 5635
3410.17 5638
3410.72 5787
3411.27 5767
3411.82 5863
3412.37 5797
3412.93 5784
3413.48 5820
3414.03 5827
3414.58 5737
3415.13 5906
3415.68 5885
3416.23 5896
3416.78 5960
3417.34 5845
3417.89 5751
3418.44 5758
3418.99 5791
3419.54 5754
3420.09 5745
3420.65 5802
3421.20 5659
3421.75 5624
3422.30 5624
3422.85 5662
3423.40 5713
3423.96 5531
3424.51 5442
3425.06 5505
3425.61 5483
3426.17 5573
3426.72 5394
3427.27 5325
3427.82 5360
3428.37 5494
3428.93 5431
3429.48 5389
3430.03 5426
3430.58 5497
3431.14 5546
3431.69 5385
3432.24 5538
3432.79 5495
3433.35 5483
3433.90 5560
3434.45 5468
3435.01 5560
3435.56 5608
3436.11 5507
3436.66 5544
3437.22 5554
3437.77 5641
3438.32 5699
3438.88 5657
3439.43 5657
3439.98 5593
3440.54 5530
3441.09 5698
3441.64 5517
3442.20 5514
3442.75 5451
3443.30 5393
3443.86 5468
3444.41 5537
3444.96 5511
3445.52 5353
3446.07 5489
3446.63 5517
3447.18 5360
3447.73 5396
3448.29 5427
3448.84 5568
3449.40 5575
3449.95 5634
3450.50 5693
3451.06 5714
3451.61 5845
3452.17 5847
3452.72 6041
3453.27 6196
3453.83 6256
3454.38 6200
3454.94 6093
3455.49 6161
3456.05 6205
3456.60 6230
3457.16 6016
3457.71 6007
3458.27 6039
3458.82 6072
3459.38 5968
3459.93 5902
3460.49 5902
3461.04 5757
3461.60 5826
3462.15 5717
3462.71 5715
3463.26 5779
3463.82 5719
3464.37 5679
3464.93 5689
3465.48 5655
3466.04 5691
3466.59 5697
3467.15 5714
3467.70 5773
3468.26 5754
3468.81 5774
3469.37 5984
3469.93 6027
3470.48 6077
3471.04 6068
3471.59 6169
3472.15 6189
3472.70 6271
3473.26 6178
3473.82 6154
3474.37 6384
3474.93 6375
3475.48 6385
3476.04 6459
3476.60 6433
3477.15 6548
3477.71 6736
3478.27 7048
3478.82 7331
3479.38 7436
3479.93 7609
3480.49 7598
3481.05 7779
3481.60 7794
3482.16 7558
3482.72 7435
3483.27 7322
3483.83 7203
3484.39 7016
3484.95 6942
3485.50 6936
3486.06 6747
3486.62 6538
3487.17 6470
3487.73 6515
3488.29 6793
3488.84 7059
3489.40 7340
3489.96 7674
3490.52 8413
3491.07 9163
3491.63 9934
3492.19 10271
3492.75 10827
3493.30 11171
3493.86 11386
3494.42 11165
3494.98 10890
3495.53 10361
3496.09 9880
3496.65 9355
3497.21 8971
3497.77 8732
3498.32 8658
3498.88 8737
3499.44 8828
3500.00 8934
3500.56 9011
3501.11 8854
3501.67 8890
3502.23 8766
3502.79 8830
3503.35 8729
3503.91 8666
3504.46 8698
3505.02 8610
3505.58 8501
3506.14 8403
3506.70 8295
3507.26 8118
3507.81 8061
3508.37 7789
3508.93 7556
3509.49 7397
3510.05 7173
3510.61 7070
3511.17 6905
3511.73 6765
3512.29 6457
3512.85 6479
3513.40 6430
3513.96 6294
3514.52 6182
3515.08 6180
3515.64 6189
3516.20 6071
3516.76 6044
3517.32 6094
3517.88 6090
3518.44 6006
3519.00 6054
3519.56 6209
3520.12 6211
3520.68 6170
3521.24 6075
3521.80 6033
3522.36 6007
3522.92 6048
3523.48 6180
3524.04 6325
3524.60 6418
3525.16 6710
3525.72 7132
3526.28 7337
3526.84 7617
3527.40 7679
3527.96 7841
3528.52 7952
3529.08 7903
3529.64 7793
3530.20 7660
3530.76 7442
3531.32 7270
3531.88 6829
3532.44 6444
3533.00 6440
3533.56 6335
3534.12 6370
3534.68 6485
3535.25 6562
3535.81 6401
3536.37 6221
3536.93 6294
3537.49 6334
3538.05 6341
3538.61 6314
3539.17 6341
3539.73 6167
3540.30 6173
3540.86 6258
3541.42 6209
3541.98 6291
3542.54 6181
3543.10 6371
3543.66 6478
3544.23 6379
3544.79 6441
3545.35 6475
3545.91 6568
3546.47 6655
3547.03 6613
3547.60 6535
3548.16 6486
3548.72 6447
3549.28 6336
3549.84 6405
3550.41 6259
3550.97 6093
3551.53 6182
3552.09 6111
3552.65 6074
3553.22 5971
3553.78 5815
3554.34 5841
3554.90 5772
3555.47 5711
3556.03 5891
3556.59 5895
3557.15 5856
3557.72 5905
3558.28 5950
3558.84 6070
3559.41 6087
3559.97 6119
3560.53 6159
3561.09 6058
3561.66 6137
3562.22 6246
3562.78 6254
3563.35 6198
3563.91 6225
3564.47 6275
3565.04 6070
3565.60 6128
3566.16 6026
3566.73 5956
3567.29 5966
3567.85 5889
3568.42 5940
3568.98 5895
3569.54 5827
3570.11 5854
3570.67 5937
3571.23 5842
3571.80 5699
3572.36 5762
3572.93 5785
3573.49 5766
3574.05 5719
3574.62 5837
3575.18 5790
3575.75 5881
3576.31 5885
3576.87 5843
3577.44 5936
3578.00 5933
3578.57 5712
3579.13 5757
3579.70 5840
3580.26 5796
3580.82 5807
3581.39 5784
3581.95 5760
3582.52 5831
3583.08 5757
3583.65 5746
3584.21 5702
3584.78 5693
3585.34 5791
3585.91 5649
3586.47 5639
3587.04 5684
3587.60 5764
3588.17 5607
3588.73 5555
3589.30 5540
3589.86 5481
3590.43 5426
3590.99 5514
3591.56 5614
3592.12 5581
3592.69 5466
3593.25 5597
3593.82 5726
3594.39 5889
3594.95 5811
3595.52 6020
3596.08 6131
3596.65 6215
3597.21 6395
3597.78 6421
3598.35 6225
3598.91 6275
3599.48 6400
3600.04 6407
3600.61 6408
3601.18 6219
3601.74 6111
3602.31 6035
3602.87 6088
3603.44 6176
3604.01 5991
3604.57 6009
3605.14 5920
3605.71 5907
3606.27 5905
3606.84 5878
3607.41 5768
3607.97 5689
3608.54 5690
3609.11 5715
3609.67 5658
3610.24 5526
3610.81 5469
3611.37 5657
3611.94 5487
3612.51 5478
3613.07 5465
3613.64 5473
3614.21 5554
3614.78 5612
3615.34 5775
3615.91 5947
3616.48 6319
3617.04 6505
3617.61 6807
3618.18 7023
3618.75 7136
3619.31 7040
3619.88 7147
3620.45 7108
3621.02 6923
3621.58 6759
3622.15 6692
3622.72 6541
3623.29 6289
3623.86 5966
3624.42 5958
3624.99 5817
3625.56 5660
3626.13 5485
3626.70 5503
3627.26 5350
3627.83 5281
3628.40 5431
3628.97 5461
3629.54 5307
3630.11 5435
3630.67 5408
3631.24 5487
3631.81 5435
3632.38 5482
3632.95 5293
3633.52 5229
3634.08 5308
3634.65 5264
3635.22 5109
3635.79 5130
3636.36 5212
3636.93 5283
3637.50 5098
3638.07 5211
3638.64 5311
3639.20 5431
3639.77 5357
3640.34 5400
3640.91 5435
3641.48 5377
3642.05 5469
3642.62 5476
3643.19 5480
3643.76 5467
3644.33 5543
3644.90 5554
3645.47 5595
3646.04 5639
3646.61 5579
3647.18 5465
3647.75 5510
3648.32 5540
3648.89 5486
3649.46 5440
3650.03 5426
3650.60 5308
3651.17 5418
3651.74 5362
3652.31 5334
3652.88 5238
3653.45 5168
3654.02 5252
3654.59 5161
3655.16 5166
3655.73 5164
3656.30 5072
3656.87 5193
3657.44 5149
3658.01 5160
3658.58 5237
3659.15 5314
3659.72 5387
3660.29 5370
3660.86 5381
3661.43 5393
3662.00 5257
3662.58 5266
3663.15 5410
3663.72 5293
3664.29 5289
3664.86 5226
3665.43 5205
3666.00 5336
3666.57 5334
3667.14 5256
3667.72 5214
3668.29 5259
3668.86 5163
3669.43 5206
3670.00 5161
3670.57 5190
3671.14 5299
3671.72 5344
3672.29 5456
3672.86 5615
3673.43 5704
3674.00 5611
3674.57 5631
3675.15 5801
3675.72 5984
3676.29 6091
3676.86 6094
3677.43 5945
3678.01 5854
3678.58 5852
3679.15 5965
3679.72 5840
3680.30 5574
3680.87 5557
3681.44 5481
3682.01 5461
3682.58 5409
3683.16 5321
3683.73 5289
3684.30 5429
3684.88 5472
3685.45 5470
3686.02 5499
3686.59 5363
3687.17 5302
3687.74 5449
3688.31 5436
3688.88 5361
3689.46 5279
3690.03 5248
3690.60 5224
3691.18 5045
3691.75 5201
3692.32 5214
3692.90 5294
3693.47 5399
3694.04 5232
3694.62 5315
3695.19 5324
3695.76 5299
3696.34 5284
3696.91 5421
3697.48 5313
3698.06 5220
3698.63 5324
3699.21 5209
3699.78 5208
3700.35 5222
3700.93 5274
3701.50 5234
3702.08 5142
3702.65 5200
3703.22 5304
3703.80 5359
3704.37 5396
3704.95 5499
3705.52 5587
3706.09 5685
3706.67 5633
3707.24 5715
3707.82 5713
3708.39 5680
3708.97 5760
3709.54 5771
3710.12 5823
3710.69 5700
3711.26 5635
3711.84 5566
3712.41 5551
3712.99 5525
3713.56 5533
3714.14 5545
3714.71 5445
3715.29 5364
3715.86 5431
3716.44 5364
3717.01 5317
3717.59 5369
3718.16 5327
3718.74 5315
3719.32 5309
3719.89 5351
3720.47 5314
3721.04 5325
3721.62 5301
3722.19 5252
3722.77 5284
3723.34 5364
3723.92 5283
3724.49 5319
3725.07 5466
3725.65 5253
3726.22 5255
3726.80 5273
3727.37 5216
3727.95 5224
3728.53 5268
3729.10 5346
3729.68 5424
3730.25 5575
3730.83 5834
3731.41 6069
3731.98 6337
3732.56 6614
3733.14 6705
3733.71 6809
3734.29 6933
3734.87 7050
3735.44 7072
3736.02 6980
3736.60 6679
3737.17 6389
3737.75 6195
3738.33 6032
3738.90 5658
3739.48 5453
3740.06 5448
3740.63 5429
3741.21 5391
3741.79 5344
3742.36 5242
3742.94 5269
3743.52 5266
3744.10 5298
3744.67 5160
3745.25 5117
3745.83 5327
3746.40 5370
3746.98 5281
3747.56 5230
3748.14 5305
3748.71 5163
3749.29 5373
3749.87 5272
3750.45 5301
3751.03 5436
3751.60 5557
3752.18 5565
3752.76 5552
3753.34 5679
3753.92 5573
3754.49 5626
3755.07 5586
3755.65 5666
3756.23 5541
3756.81 5533
3757.38 5554
3757.96 5593
3758.54 5686
3759.12 5713
3759.70 5770
3760.28 5874
3760.85 5913
3761.43 5973
3762.01 6012
3762.59 6217
3763.17 6188
3763.75 6234
3764.33 6316
3764.91 6372
3765.48 6139
3766.06 6101
3766.64 6090
3767.22 5875
3767.80 5836
3768.38 5707
3768.96 5844
3769.54 5553
3770.12 5437
3770.70 5383
3771.28 5240
3771.85 5267
3772.43 5124
3773.01 5014
3773.59 4850
3774.17 4896
3774.75 4923
3775.33 4834
3775.91 4895
3776.49 4968
3777.07 4988
3777.65 4977
3778.23 5119
3778.81 5118
3779.39 5226
3779.97 5112
3780.55 5011
3781.13 5047
3781.71 5064
3782.29 5108
3782.87 5099
3783.45 5148
3784.03 5120
3784.61 4983
3785.19 5115
3785.77 4983
3786.35 5111
3786.93 5165
3787.51 5270
3788.10 5297
3788.68 5424
3789.26 5279
3789.84 5289
3790.42 5281
3791.00 5374
3791.58 5467
3792.16 5373
3792.74 5409
3793.32 5266
3793.90 5357
3794.48 5367
3795.07 5316
3795.65 5290
3796.23 5251
3796.81 5186
3797.39 5176
3797.97 5232
3798.55 5209
3799.14 5218
3799.72 5188
3800.30 5180
3800.88 5185
3801.46 5182
3802.04 5171
3802.62 5187
3803.21 5271
3803.79 5350
3804.37 5342
3804.95 5351
3805.53 5421
3806.12 5404
3806.70 5492
3807.28 5613
3807.86 5731
3808.44 5748
3809.03 5678
3809.61 5779
3810.19 5755
3810.77 5771
3811.36 5700
3811.94 5716
3812.52 5690
3813.10 5565
3813.69 5630
3814.27 5448
3814.85 5463
3815.43 5476
3816.02 5529
3816.60 5602
3817.18 5541
3817.77 5590
3818.35 5631
3818.93 5501
3819.51 5463
3820.10 5407
3820.68 5291
3821.26 5350
3821.85 5191
3822.43 5173
3823.01 5229
3823.60 5337
3824.18 5254
3824.76 5224
3825.35 5198
3825.93 5161
3826.51 5219
3827.10 5370
3827.68 5297
3828.27 5155
3828.85 5216
3829.43 5195
3830.02 5152
3830.60 5031
3831.18 5069
3831.77 5197
3832.35 5253
3832.94 5317
3833.52 5336
3834.10 5385
3834.69 5443
3835.27 5670
3835.86 5792
3836.44 5787
3837.03 5957
3837.61 5838
3838.19 5877
3838.78 5833
3839.36 5853
3839.95 5784
3840.53 5640
3841.12 5598
3841.70 5535
3842.29 5576
3842.87 5439
3843.46 5364
3844.04 5413
3844.63 5432
3845.21 5510
3845.80 5507
3846.38 5502
3846.97 5563
3847.55 5476
3848.14 5487
3848.72 5477
3849.31 5388
3849.89 5462
3850.48 5697
3851.06 5682
3851.65 5664
3852.23 5647
3852.82 5690
3853.41 5598
3853.99 5688
3854.58 5764
3855.16 5835
3855.75 5987
3856.33 6094
3856.92 6369
3857.51 6407
3858.09 6872
3858.68 7251
3859.26 7721
3859.85 8389
3860.44 9038
3861.02 9807
3861.61 10563
3862.20 10796
3862.78 11218
3863.37 11022
3863.95 10662
3864.54 10310
3865.13 9561
3865.71 8983
3866.30 8258
3866.89 7574
3867.47 7044
3868.06 6589
3868.65 6102
3869.23 6047
3869.82 5875
3870.41 5701
3870.99 5539
3871.58 5589
3872.17 5638
3872.76 5644
3873.34 5678
3873.93 5708
3874.52 5779
3875.10 5904
3875.69 5723
3876.28 5802
3876.87 5651
3877.45 5647
3878.04 5425
3878.63 5392
3879.22 5409
3879.80 5234
3880.39 5195
3880.98 5175
3881.57 5192
3882.15 5112
3882.74 5048
3883.33 5171
3883.92 5092
3884.51 5118
3885.09 5195
3885.68 5232
3886.27 5301
3886.86 5245
3887.45 5372
3888.04 5477
3888.62 5457
3889.21 5627
3889.80 5767
3890.39 5790
3890.98 5853
3891.57 5894
3892.15 5766
3892.74 5813
3893.33 5747
3893.92 5733
3894.51 5597
3895.10 5543
3895.69 5505
3896.28 5714
3896.86 5706
3897.45 5615
3898.04 5545
3898.63 5585
3899.22 5521
3899.81 5611
3900.40 5608
3900.99 5479
3901.58 5522
3902.17 5591
3902.76 5470
3903.34 5504
3903.93 5421
3904.52 5408
3905.11 5419
3905.70 5264
3906.29 5233
3906.88 5203
3907.47 5168
3908.06 5262
3908.65 5354
3909.24 5250
3909.83 5177
3910.42 5143
3911.01 5117
3911.60 5184
3912.19 5076
3912.78 5142
3913.37 5338
3913.96 5376
3914.55 5293
3915.14 5337
3915.73 5294
3916.32 5488
3916.91 5500
3917.50 5518
3918.09 5423
3918.68 5425
3919.28 5368
3919.87 5338
3920.46 5219
3921.05 5172
3921.64 5333
3922.23 5241
3922.82 5233
3923.41 5093
3924.00 5184
3924.59 5334
3925.18 5232
3925.77 5310
3926.37 5172
3926.96 5197
3927.55 5287
3928.14 5186
3928.73 5137
3929.32 5135
3929.91 5137
3930.51 5158
3931.10 5074
3931.69 5122
3932.28 5210
3932.87 5159
3933.46 5196
3934.05 5169
3934.65 5049
3935.24 5124
3935.83 5181
3936.42 5051
3937.01 5206
3937.61 5334
3938.20 5353
3938.79 5393
3939.38 5570
3939.97 5666
3940.57 5929
3941.16 5975
3941.75 6198
3942.34 6335
3942.94 6561
3943.53 6645
3944.12 6507
3944.71 6322
3945.31 6334
3945.90 6268
3946.49 5966
3947.08 5892
3947.68 5778
3948.27 5720
3948.86 5460
3949.45 5429
3950.05 5411
3950.64 5248
3951.23 5174
3951.83 5235
3952.42 5250
3953.01 5158
3953.61 5292
3954.20 5241
3954.79 5219
3955.39 5310
3955.98 5250
3956.57 5402
3957.17 5374
3957.76 5369
3958.35 5329
3958.95 5400
3959.54 5341
3960.13 5257
3960.73 5264
3961.32 5267
3961.92 5169
3962.51 5113
3963.10 5136
3963.70 5090
3964.29 5297
3964.88 5186
3965.48 5158
3966.07 5103
3966.67 5271
3967.26 5409
3967.86 5537
3968.45 5606
3969.04 5545
3969.64 5612
3970.23 5549
3970.83 5593
3971.42 5569
3972.02 5553
3972.61 5490
3973.21 5547
3973.80 5431
3974.40 5378
3974.99 5310
3975.58 5290
3976.18 5187
3976.77 5198
3977.37 5177
3977.96 5260
3978.56 5101
3979.15 5079
3979.75 5118
3980.35 5190
3980.94 5060
3981.54 5009
3982.13 5109
3982.73 5190
3983.32 4969
3983.92 5185
3984.51 5266
3985.11 5295
3985.70 5218
3986.30 5378
3986.90 5313
3987.49 5314
3988.09 5341
3988.68 5301
3989.28 5356
3989.87 5420
3990.47 5364
3991.07 5169
3991.66 5208
3992.26 5172
3992.85 5153
3993.45 5224
3994.05 5305
3994.64 5277
3995.24 5312
3995.84 5369
3996.43 5606
3997.03 5499
3997.62 5490
3998.22 5503
3998.82 5420
3999.41 5522
4000.01 5410
4000.61 5308
4001.20 5404
4001.80 5407
4002.40 5433
4003.00 5491
4003.59 5444
4004.19 5427
4004.79 5564
4005.38 5623
4005.98 5646
4006.58 5481
4007.17 5586
4007.77 5425
4008.37 5235
4008.97 5295
4009.56 5275
4010.16 5168
4010.76 5096
4011.36 5010
4011.95 4995
4012.55 4795
4013.15 4946
4013.75 4903
4014.34 4915
4014.94 4831
4015.54 4923
4016.14 5047
4016.74 5194
4017.33 5045
4017.93 5107
4018.53 5085
4019.13 5051
4019.73 5123
4020.32 5309
4020.92 5047
4021.52 5046
4022.12 5164
4022.72 5251
4023.32 5358
4023.91 5280
4024.51 5327
4025.11 5643
4025.71 5709
4026.31 5913
4026.91 6252
4027.51 6365
4028.10 6471
4028.70 6637
4029.30 6740
4029.90 6785
4030.50 6756
4031.10 6522
4031.70 6309
4032.30 6254
4032.90 6075
4033.49 5886
4034.09 5634
4034.69 5660
4035.29 5571
4035.89 5498
4036.49 5346
4037.09 5187
4037.69 5210
4038.29 5032
4038.89 4986
4039.49 4893
4040.09 4793
4040.69 4651
4041.29 4692
4041.89 4634
4042.49 4621
4043.09 4508
4043.69 4576
4044.29 4688
4044.89 4673
4045.49 4876
4046.09 4900
4046.69 4811
4047.29 4785
4047.89 4980
4048.49 4955
4049.09 5033
4049.69 5121
4050.29 5042
4050.89 5137
4051.49 5169
4052.09 5116
4052.69 5261
4053.29 5221
4053.89 5186
4054.49 5079
4055.09 5057
4055.69 5116
4056.30 5121
4056.90 5200
4057.50 5116
4058.10 5145
4058.70 5187
4059.30 5130
4059.90 5252
4060.50 5340
4061.10 5313
4061.71 5461
4062.31 5606
4062.91 5852
4063.51 5817
4064.11 5774
4064.71 5691
4065.31 5684
4065.92 5653
4066.52 5802
4067.12 5759
4067.72 5647
4068.32 5589
4068.92 5526
4069.53 5435
4070.13 5257
4070.73 5183
4071.33 5058
4071.93 4942
4072.54 4678
4073.14 4811
4073.74 4764
4074.34 4594
4074.94 4639
4075.55 4703
4076.15 4556
4076.75 4575
4077.35 4507
4077.96 4511
4078.56 4591
4079.16 4636
4079.76 4728
4080.37 4705
4080.97 4726
4081.57 4759
4082.17 4794
4082.78 4776
4083.38 4792
4083.98 4881
4084.59 4896
4085.19 4768
4085.79 4844
4086.39 4914
4087.00 4960
4087.60 4957
4088.20 5032
4088.81 5042
4089.41 5011
4090.01 5033
4090.62 5087
4091.22 4995
4091.82 4963
4092.43 4991
4093.03 4960
4093.63 4923
4094.24 4945
4094.84 4779
4095.45 4812
4096.05 4887
4096.65 4972
4097.26 4962
4097.86 5025
4098.47 4950
4099.07 4931
4099.67 4920
4100.28 4827
4100.88 4824
4101.49 4801
4102.09 4693
4102.69 4640
4103.30 4626
4103.90 4528
4104.51 4512
4105.11 4536
4105.72 4514
4106.32 4513
4106.93 4512
4107.53 4514
4108.13 4385
4108.74 4527
4109.34 4530
4109.95 4453
4110.55 4526
4111.16 4617
4111.76 4658
4112.37 4562
4112.97 4608
4113.58 4753
4114.18 4616
4114.79 4687
4115.39 4739
4116.00 4760
4116.60 4659
4117.21 4705
4117.82 4861
4118.42 4842
4119.03 4822
4119.63 4839
4120.24 4772
4120.84 4725
4121.45 4677
4122.05 4689
4122.66 4685
4123.27 4746
4123.87 4640
4124.48 4604
4125.08 4569
4125.69 4524
4126.30 4619
4126.90 4597
4127.51 4653
4128.11 4555
4128.72 4591
4129.33 4589
4129.93 4609
4130.54 4574
4131.15 4602
4131.75 4647
4132.36 4750
4132.96 4758
4133.57 4803
4134.18 4849
4134.78 4953
4135.39 4908
4136.00 4962
4136.60 4913
4137.21 5061
4137.82 5175
4138.43 5050
4139.03 5013
4139.64 4977
4140.25 4973
4140.85 4920
4141.46 4890
4142.07 4941
4142.68 4947
4143.28 4988
4143.89 5109
4144.50 5109
4145.10 5063
4145.71 5102
4146.32 4975
4146.93 5037
4147.53 5013
4148.14 4974
4148.75 5017
4149.36 4870
4149.97 4751
4150.57 4700
4151.18 4612
4151.79 4556
4152.40 4457
4153.00 4430
4153.61 4342
4154.22 4392
4154.83 4366
4155.44 4465
4156.05 4473
4156.65 4349
4157.26 4384
4157.87 4369
4158.48 4363
4159.09 4426
4159.70 4456
4160.30 4456
4160.91 4548
4161.52 4519
4162.13 4535
4162.74 4490
4163.35 4576
4163.96 4699
4164.56 4782
4165.17 4865
4165.78 4850
4166.39 4991
4167.00 4916
4167.61 4851
4168.22 4995
4168.83 5004
4169.44 4837
4170.05 4805
4170.66 4852
4171.26 4678
4171.87 4709
4172.48 4744
4173.09 4817
4173.70 4901
4174.31 4863
4174.92 4973
4175.53 5025
4176.14 5036
4176.75 5146
4177.36 5120
4177.97 5060
4178.58 5016
4179.19 4932
4179.80 4815
4180.41 4668
4181.02 4581
4181.63 4568
4182.24 4512
4182.85 4457
4183.46 4424
4184.07 4488
4184.68 4416
4185.29 4511
4185.90 4374
4186.51 4392
4187.12 4520
4187.73 4438
4188.34 4480
4188.95 4505
4189.56 4560
4190.18 4625
4190.79 4594
4191.40 4648
4192.01 4703
4192.62 4669
4193.23 4629
4193.84 4732
4194.45 4651
4195.06 4682
4195.67 4595
4196.28 4695
4196.90 4575
4197.51 4502
4198.12 4583
4198.73 4549
4199.34 4422
4199.95 4373
4200.56 4498
4201.18 4346
4201.79 4360
4202.40 4472
4203.01 4593
4203.62 4495
4204.23 4601
4204.85 4582
4205.46 4751
4206.07 4731
4206.68 4816
4207.29 4835
4207.90 4724
4208.52 4679
4209.13 4728
4209.74 4673
4210.35 4528
4210.97 4625
4211.58 4624
4212.19 4610
4212.80 4694
4213.41 4811
4214.03 4716
4214.64 4690
4215.25 4733
4215.86 4724
4216.48 4755
4217.09 4666
4217.70 4667
4218.32 4712
4218.93 4798
4219.54 4832
4220.15 4771
4220.77 4733
4221.38 4900
4221.99 4856
4222.61 4800
4223.22 4880
4223.83 4943
4224.44 4882
4225.06 4827
4225.67 4882
4226.28 4942
4226.90 4958
4227.51 5138
4228.13 5186
4228.74 5417
4229.35 5294
4229.97 5225
4230.58 5351
4231.19 5517
4231.81 5322
4232.42 5289
4233.03 5329
4233.65 5338
4234.26 5472
4234.88 5557
4235.49 5661
4236.10 5694
4236.72 5775
4237.33 5754
4237.95 5757
4238.56 5548
4239.17 5437
4239.79 5390
4240.40 5360
4241.02 5196
4241.63 5038
4242.25 5012
4242.86 4923
4243.48 4851
4244.09 4854
4244.71 4857
4245.32 4760
4245.93 4751
4246.55 4745
4247.16 4853
4247.78 4918
4248.39 4838
4249.01 4851
4249.62 4897
4250.24 4889
4250.85 4967
4251.47 4940
4252.08 4928
4252.70 4960
4253.32 4970
4253.93 4977
4254.55 4895
4255.16 4866
4255.78 4817
4256.39 4752
4257.01 4680
4257.62 4763
4258.24 4806
4258.85 4840
4259.47 4869
4260.09 4928
4260.70 5089
4261.32 5179
4261.93 5301
4262.55 5369
4263.17 5555
4263.78 5742
4264.40 5838
4265.01 5853
4265.63 5812
4266.25 6017
4266.86 5887
4267.48 5779
4268.10 5776
4268.71 5619
4269.33 5599
4269.94 5518
4270.56 5488
4271.18 5427
4271.79 5429
4272.41 5365
4273.03 5313
4273.64 5372
4274.26 5456
4274.88 5657
4275.49 5718
4276.11 5795
4276.73 5825
4277.35 5686
4277.96 5525
4278.58 5615
4279.20 5484
4279.81 5406
4280.43 5463
4281.05 5303
4281.67 5077
4282.28 5125
4282.90 5018
4283.52 4905
4284.14 4742
4284.75 4505
4285.37 4643
4285.99 4548
4286.61 4460
4287.22 4585
4287.84 4382
4288.46 4424
4289.08 4465
4289.70 4538
4290.31 4535
4290.93 4540
4291.55 4515
4292.17 4519
4292.79 4492
4293.40 4581
4294.02 4703
4294.64 4753
4295.26 4654
4295.88 4625
4296.50 4700
4297.11 4732
4297.73 4644
4298.35 4722
4298.97 4657
4299.59 4628
4300.21 4799
4300.83 4884
4301.44 5001
4302.06 4941
4302.68 4997
4303.30 4957
4303.92 4906
4304.54 4923
4305.16 4977
4305.78 4876
4306.40 4740
4307.02 4693
4307.63 4699
4308.25 4562
4308.87 4528
4309.49 4432
4310.11 4438
4310.73 4450
4311.35 4386
4311.97 4383
4312.59 4426
4313.21 4449
4313.83 4538
4314.45 4411
4315.07 4494
4315.69 4516
4316.31 4609
4316.93 4490
4317.55 4473
4318.17 4621
4318.79 4546
4319.41 4693
4320.03 4603
4320.65 4659
4321.27 4620
4321.89 4578
4322.51 4586
4323.13 4557
4323.75 4680
4324.37 4613
4324.99 4712
4325.61 4671
4326.23 4823
4326.85 4830
4327.47 4809
4328.09 4918
4328.71 4885
4329.33 4919
4329.96 5019
4330.58 5063
4331.20 5197
4331.82 5586
4332.44 5742
4333.06 5758
4333.68 6078
4334.30 6033
4334.92 5979
4335.54 5828
4336.17 5824
4336.79 5744
4337.41 5624
4338.03 5445
4338.65 5424
4339.27 5467
4339.89 5502
4340.52 5206
4341.14 5237
4341.76 5244
4342.38 5212
4343.00 5207
4343.62 5139
4344.25 5461
4344.87 5533
4345.49 5655
4346.11 5802
4346.73 5980
4347.36 6171
4347.98 6314
4348.60 6392
4349.22 6227
4349.84 6079
4350.47 5888
4351.09 5716
4351.71 5529
4352.33 5486
4352.96 5346
4353.58 5363
4354.20 5357
4354.82 5222
4355.45 5048
4356.07 4902
4356.69 4858
4357.31 4854
4357.94 4751
4358.56 4746
4359.18 4750
4359.81 4813
4360.43 4833
4361.05 4788
4361.68 4712
4362.30 4647
4362.92 4609
4363.55 4566
4364.17 4607
4364.79 4555
4365.42 4586
4366.04 4624
4366.66 4500
4367.29 4598
4367.91 4658
4368.53 4476
4369.16 4522
4369.78 4481
4370.40 4439
4371.03 4388
4371.65 4418
4372.27 4492
4372.90 4458
4373.52 4501
4374.15 4578
4374.77 4551
4375.39 4550
4376.02 4587
4376.64 4608
4377.27 4603
4377.89 4590
4378.52 4625
4379.14 4530
4379.76 4517
4380.39 4634
4381.01 4616
4381.64 4583
4382.26 4579
4382.89 4559
4383.51 4513
4384.14 4567
4384.76 4496
4385.39 4490
4386.01 4474
4386.64 4491
4387.26 4329
4387.89 4388
4388.51 4321
4389.14 4401
4389.76 4364
4390.39 4323
4391.01 4319
4391.64 4263
4392.26 4277
4392.89 4266
4393.51 4157
4394.14 4150
4394.76 4194
4395.39 4153
4396.01 4172
4396.64 4149
4397.26 4089
4397.89 4097
4398.52 4107
4399.14 4063
4399.77 4075
4400.39 4066
4401.02 4115
4401.65 4100
4402.27 4117
4402.90 4178
4403.52 4229
4404.15 4218
4404.78 4252
4405.40 4195
4406.03 4321
4406.65 4359
4407.28 4456
4407.91 4477
4408.53 4419
4409.16 4528
4409.79 4607
4410.41 4579
4411.04 4671
4411.67 4796
4412.29 4752
4412.92 4770
4413.55 4836
4414.17 4849
4414.80 4932
4415.43 4898
4416.05 4853
4416.68 4814
4417.31 4703
4417.94 4651
4418.56 4528
4419.19 4454
4419.82 4373
4420.44 4441
4421.07 4353
4421.70 4204
4422.33 4294
4422.95 4194
4423.58 4237
4424.21 4103
4424.84 4068
4425.46 4194
4426.09 4046
4426.72 4123
4427.35 4213
4427.97 4243
4428.60 4194
4429.23 4001
4429.86 4061
4430.49 4031
4431.11 4065
4431.74 4160
4432.37 4160
4433.00 4189
4433.63 4129
4434.26 4222
4434.88 4219
4435.51 4197
4436.14 4245
4436.77 4275
4437.40 4189
4438.03 4255
4438.65 4321
4439.28 4225
4439.91 4121
4440.54 4189
4441.17 4154
4441.80 4085
4442.43 4237
4443.06 4187
4443.68 4164
4444.31 4237
4444.94 4202
4445.57 4173
4446.20 4193
4446.83 4268
4447.46 4300
4448.09 4281
4448.72 4317
4449.35 4375
4449.98 4353
4450.61 4358
4451.24 4290
4451.86 4278
4452.49 4189
4453.12 4150
4453.75 4138
4454.38 4136
4455.01 4224
4455.64 4329
4456.27 4356
4456.90 4379
4457.53 4277
4458.16 4249
4458.79 4258
4459.42 4219
4460.05 4254
4460.68 4224
4461.31 4211
4461.94 4146
4462.57 4174
4463.20 4098
4463.83 4162
4464.46 4067
4465.09 4047
4465.72 4017
4466.36 3993
4466.99 4229
4467.62 4118
4468.25 4229
4468.88 4281
4469.51 4376
4470.14 4466
4470.77 4320
4471.40 4381
4472.03 4351
4472.66 4384
4473.29 4410
4473.93 4359
4474.56 4408
4475.19 4412
4475.82 4319
4476.45 4303
4477.08 4190
4477.71 4253
4478.34 4219
4478.98 4222
4479.61 4300
4480.24 4284
4480.87 4226
4481.50 4253
4482.13 4367
4482.76 4280
4483.40 4192
4484.03 4370
4484.66 4477
4485.29 4381
4485.92 4349
4486.56 4417
4487.19 4539
4487.82 4572
4488.45 4623
4489.08 4714
4489.72 4720
4490.35 4685
4490.98 4682
4491.61 4787
4492.25 4793
4492.88 4701
4493.51 4675
4494.14 4641
4494.78 4651
4495.41 4505
4496.04 4675
4496.67 4662
4497.31 4610
4497.94 4712
4498.57 4907
4499.20 5188
4499.84 5482
4500.47 5722
4501.10 6148
4501.74 6531
4502.37 7103
4503.00 7692
4503.64 8010
4504.27 8023
4504.90 8057
4505.53 7805
4506.17 7362
4506.80 6805
4507.43 6507
4508.07 6138
4508.70 5794
4509.34 5633
4509.97 5405
4510.60 5231
4511.24 5173
4511.87 5098
4512.50 5040
4513.14 5009
4513.77 5008
4514.41 5069
4515.04 4961
4515.67 4949
4516.31 4948
4516.94 4853
4517.58 4770
4518.21 4808
4518.84 4860
4519.48 4852
4520.11 4896
4520.75 4986
4521.38 5012
4522.02 4991
4522.65 5011
4523.28 5023
4523.92 5124
4524.55 5250
4525.19 5428
4525.82 5640
4526.46 5730
4527.09 6047
4527.73 6531
4528.36 7234
4529.00 8001
4529.63 8675
4530.27 9630
4530.90 10813
4531.54 11622
4532.17 12149
4532.81 12382
4533.44 12272
4534.08 11905
4534.71 11046
4535.35 10085
4535.99 9046
4536.62 8400
4537.26 7490
4537.89 6978
4538.53 6558
4539.16 6101
4539.80 5835
4540.43 5687
4541.07 5480
4541.71 5364
4542.34 5195
4542.98 5235
4543.61 5088
4544.25 5007
4544.89 4999
4545.52 4852
4546.16 4877
4546.79 4845
4547.43 4735
4548.07 4740
4548.70 4793
4549.34 4644
4549.98 4581
4550.61 4451
4551.25 4578
4551.89 4596
4552.52 4531
4553.16 4491
4553.80 4424
4554.43 4534
4555.07 4472
4555.71 4593
4556.34 4645
4556.98 4658
4557.62 4673
4558.25 4846
4558.89 4927
4559.53 4937
4560.16 4917
4560.80 5100
4561.44 5075
4562.08 5121
4562.71 5071
4563.35 5110
4563.99 5129
4564.63 5105
4565.26 5123
4565.90 5010
4566.54 5006
4567.18 5081
4567.81 5151
4568.45 5049
4569.09 5205
4569.73 5193
4570.36 5173
4571.00 5217
4571.64 5336
4572.28 5189
4572.92 5232
4573.55 5379
4574.19 5282
4574.83 5107
4575.47 5111
4576.11 5035
4576.75 4787
4577.38 4691
4578.02 4638
4578.66 4595
4579.30 4533
4579.94 4487
4580.58 4383
4581.21 4401
4581.85 4445
4582.49 4350
4583.13 4371
4583.77 4428
4584.41 4477
4585.05 4522
4585.69 4604
4586.32 4583
4586.96 4575
4587.60 4653
4588.24 4792
4588.88 4758
4589.52 4704
4590.16 4559
4590.80 4500
4591.44 4415
4592.08 4396
4592.72 4476
4593.36 4386
4594.00 4229
4594.63 4300
4595.27 4232
4595.91 4187
4596.55 4159
4597.19 4229
4597.83 4245
4598.47 4183
4599.11 4254
4599.75 4310
4600.39 4370
4601.03 4331
4601.67 4451
4602.31 4465
4602.95 4446
4603.59 4491
4604.23 4489
4604.87 4521
4605.51 4581
4606.15 4537
4606.79 4575
4607.43 4568
4608.08 4571
4608.72 4464
4609.36 4521
4610.00 4515
4610.64 4480
4611.28 4640
4611.92 4719
4612.56 4681
4613.20 4748
4613.84 4806
4614.48 4996
4615.12 5087
4615.76 5008
4616.41 5036
4617.05 5007
4617.69 4851
4618.33 4753
4618.97 4613
4619.61 4511
4620.25 4400
4620.89 4301
4621.54 4175
4622.18 4152
4622.82 4022
4623.46 4076
4624.10 4040
4624.74 3986
4625.38 4007
4626.03 3976
4626.67 4068
4627.31 3997
4627.95 4022
4628.59 3921
4629.24 3974
4629.88 3986
4630.52 4069
4631.16 4068
4631.80 3989
4632.45 4046
4633.09 4053
4633.73 4038
4634.37 4016
4635.02 4024
4635.66 3978
4636.30 3940
4636.94 4026
4637.58 4033
4638.23 4021
4638.87 4065
4639.51 4138
4640.16 4216
4640.80 4162
4641.44 4247
4642.08 4221
4642.73 4078
4643.37 4177
4644.01 4112
4644.66 4147
4645.30 4092
4645.94 4137
4646.58 4199
4647.23 4201
4647.87 4138
4648.51 4182
4649.16 4230
4649.80 4109
4650.44 4115
4651.09 4180
4651.73 4117
4652.37 4202
4653.02 4234
4653.66 4167
4654.31 4210
4654.95 4117
4655.59 4114
4656.24 4147
4656.88 3996
4657.52 4036
4658.17 3974
4658.81 3892
4659.46 3938
4660.10 3952
4660.75 3910
4661.39 3783
4662.03 3803
4662.68 3881
4663.32 3902
4663.97 3786
4664.61 3824
4665.26 3819
4665.90 3929
4666.54 3864
4667.19 3810
4667.83 3760
4668.48 3865
4669.12 3874
4669.77 3861
4670.41 3930
4671.06 3982
4671.70 3999
4672.35 4021
4672.99 4040
4673.64 4101
4674.28 4139
4674.93 4095
4675.57 4069
4676.22 3954
4676.86 4022
4677.51 4062
4678.15 3914
4678.80 3890
4679.44 4039
4680.09 4068
4680.73 4086
4681.38 4169
4682.03 4277
4682.67 4240
4683.32 4214
4683.96 4288
4684.61 4279
4685.25 4274
4685.90 4318
4686.55 4375
4687.19 4400
4687.84 4420
4688.48 4400
4689.13 4324
4689.78 4246
4690.42 4264
4691.07 4247
4691.72 4288
4692.36 4263
4693.01 4273
4693.65 4323
4694.30 4333
4694.95 4248
4695.59 4240
4696.24 4320
4696.89 4313
4697.53 4480
4698.18 4499
4698.83 4533
4699.47 4483
4700.12 4550
4700.77 4581
4701.41 4563
4702.06 4490
4702.71 4566
4703.36 4501
4704.00 4443
4704.65 4288
4705.30 4173
4705.94 4225
4706.59 4221
4707.24 4175
4707.89 4183
4708.53 4098
4709.18 4127
4709.83 4081
4710.48 4136
4711.12 4115
4711.77 4072
4712.42 4092
4713.07 4059
4713.71 4050
4714.36 3984
4715.01 3970
4715.66 4034
4716.31 4016
4716.95 3913
4717.60 3996
4718.25 3993
4718.90 4081
4719.55 4026
4720.19 3979
4720.84 4118
4721.49 4009
4722.14 4105
4722.79 4129
4723.44 4094
4724.08 3986
4724.73 3983
4725.38 4063
4726.03 4043
4726.68 4041
4727.33 4001
4727.98 4005
4728.63 3906
4729.27 3919
4729.92 4008
4730.57 3961
4731.22 3890
4731.87 3887
4732.52 3723
4733.17 3832
4733.82 4011
4734.47 4029
4735.12 3970
4735.77 3876
4736.41 3819
4737.06 3900
4737.71 3989
4738.36 3892
4739.01 3983
4739.66 4195
4740.31 4120
4740.96 4086
4741.61 4214
4742.26 4179
4742.91 4283
4743.56 4165
4744.21 4200
4744.86 4116
4745.51 4001
4746.16 4170
4746.81 4072
4747.46 4073
4748.11 4066
4748.76 4146
4749.41 4176
4750.06 4262
4750.71 4416
4751.36 4622
4752.01 4649
4752.66 4554
4753.31 4708
4753.96 4589
4754.61 4531
4755.26 4512
4755.92 4457
4756.57 4432
4757.22 4349
4757.87 4367
4758.52 4365
4759.17 4238
4759.82 4273
4760.47 4242
4761.12 4287
4761.77 4396
4762.42 4353
4763.08 4384
4763.73 4316
4764.38 4352
4765.03 4382
4765.68 4365
4766.33 4414
4766.98 4333
4767.64 4456
4768.29 4508
4768.94 4534
4769.59 4598
4770.24 4731
4770.89 4738
4771.54 4740
4772.20 4817
4772.85 4741
4773.50 4736
4774.15 4578
4774.80 4412
4775.46 4255
4776.11 4133
4776.76 4033
4777.41 3987
4778.06 4054
4778.72 3998
4779.37 3893
4780.02 3961
4780.67 4004
4781.33 3920
4781.98 3911
4782.63 3961
4783.28 3992
4783.94 4031
4784.59 4062
4785.24 4016
4785.89 4094
4786.55 4046
4787.20 4148
4787.85 4178
4788.51 4226
4789.16 4247
4789.81 4292
4790.46 4321
4791.12 4405
4791.77 4369
4792.42 4367
4793.08 4258
4793.73 4276
4794.38 4350
4795.04 4340
4795.69 4227
4796.34 4290
4797.00 4232
4797.65 4290
4798.30 4255
4798.96 4293
4799.61 4366
4800.27 4468
4800.92 4452
4801.57 4514
4802.23 4518
4802.88 4461
4803.53 4546
4804.19 4385
4804.84 4453
4805.50 4390
4806.15 4350
4806.81 4176
4807.46 4261
4808.11 4205
4808.77 4211
4809.42 4192
4810.08 4225
4810.73 4124
4811.39 4174
4812.04 4181
4812.69 4255
4813.35 4254
4814.00 4388
4814.66 4534
4815.31 4498
4815.97 4453
4816.62 4578
4817.28 4571
4817.93 4504
4818.59 4504
4819.24 4510
4819.90 4530
4820.55 4546
4821.21 4534
4821.86 4547
4822.52 4625
4823.17 4580
4823.83 4518
4824.48 4531
4825.14 4541
4825.79 4437
4826.45 4457
4827.11 4343
4827.76 4405
4828.42 4325
4829.07 4284
4829.73 4439
4830.38 4483
4831.04 4339
4831.70 4351
4832.35 4428
4833.01 4539
4833.66 4659
4834.32 4690
4834.98 4698
4835.63 4736
4836.29 4886
4836.94 4942
4837.60 4964
4838.26 4906
4838.91 5032
4839.57 5041
4840.23 4914
4840.88 4996
4841.54 4915
4842.20 4893
4842.85 4969
4843.51 4981
4844.17 4923
4844.82 4886
4845.48 4808
4846.14 4838
4846.79 4824
4847.45 4878
4848.11 4922
4848.76 4947
4849.42 5061
4850.08 5014
4850.73 5001
4851.39 5070
4852.05 5058
4852.71 5124
4853.36 5030
4854.02 4977
4854.68 4986
4855.34 4943
4855.99 5032
4856.65 5089
4857.31 5245
4857.97 5330
4858.62 5448
4859.28 5539
4859.94 5705
4860.60 5563
4861.25 5399
4861.91 5436
4862.57 5237
4863.23 5115
4863.89 5180
4864.54 5082
4865.20 5132
4865.86 5013
4866.52 5118
4867.18 5201
4867.84 5154
4868.49 5075
4869.15 5067
4869.81 5213
4870.47 5217
4871.13 5152
4871.79 5177
4872.44 5252
4873.10 5575
4873.76 5689
4874.42 5762
4875.08 5651
4875.74 5597
4876.40 5463
4877.06 5369
4877.72 5350
4878.37 5229
4879.03 5194
4879.69 5307
4880.35 5203
4881.01 5109
4881.67 5134
4882.33 5017
4882.99 5013
4883.65 4959
4884.31 4948
4884.97 4890
4885.63 4679
4886.29 4724
4886.95 4490
4887.61 4506
4888.26 4462
4888.92 4404
4889.58 4325
4890.24 4381
4890.90 4371
4891.56 4423
4892.22 4406
4892.88 4246
4893.54 4286
4894.20 4243
4894.86 4296
4895.52 4220
4896.18 4257
4896.84 4325
4897.51 4367
4898.17 4411
4898.83 4568
4899.49 4752
4900.15 5020
4900.81 5225
4901.47 5388
4902.13 5435
4902.79 5478
4903.45 5491
4904.11 5455
4904.77 5236
4905.43 5054
4906.09 4910
4906.75 4735
4907.41 4747
4908.08 4671
4908.74 4598
4909.40 4595
4910.06 4603
4910.72 4534
4911.38 4482
4912.04 4556
4912.70 4477
4913.37 4443
4914.03 4374
4914.69 4381
4915.35 4272
4916.01 4167
4916.67 4168
4917.33 4034
4918.00 3993
4918.66 3869
4919.32 3915
4919.98 3951
4920.64 3904
4921.31 3918
4921.97 4048
4922.63 3993
4923.29 3970
4923.95 3927
4924.62 3889
4925.28 3914
4925.94 3890
4926.60 3782
4927.26 3869
4927.93 3936
4928.59 3932
4929.25 3869
4929.91 3952
4930.58 3991
4931.24 4045
4931.90 3927
4932.56 4042
4933.23 4089
4933.89 4074
4934.55 4089
4935.22 4209
4935.88 4342
4936.54 4143
4937.20 4150
4937.87 4177
4938.53 4202
4939.19 4075
4939.86 4149
4940.52 4206
4941.18 4124
4941.85 4055
4942.51 4069
4943.17 3989
4943.84 3984
4944.50 3974
4945.16 4057
4945.83 4002
4946.49 4063
4947.15 4097
4947.82 4097
4948.48 4051
4949.15 3993
4949.81 4011
4950.47 3930
4951.14 3882
4951.80 3988
4952.47 3977
4953.13 3819
4953.79 3874
4954.46 3912
4955.12 3892
4955.79 3829
4956.45 3868
4957.11 3999
4957.78 4071
4958.44 4179
4959.11 4351
4959.77 4440
4960.44 4599
4961.10 4878
4961.77 4886
4962.43 4952
4963.10 5031
4963.76 4988
4964.42 4858
4965.09 4702
4965.75 4644
4966.42 4465
4967.08 4298
4967.75 4207
4968.41 4130
4969.08 4063
4969.74 4030
4970.41 3970
4971.08 3885
4971.74 3953
4972.41 3874
4973.07 3892
4973.74 4042
4974.40 4074
4975.07 4009
4975.73 3942
4976.40 4052
4977.06 4062
4977.73 4096
4978.40 4143
4979.06 3998
4979.73 4001
4980.39 4022
4981.06 3988
4981.73 3988
4982.39 3906
4983.06 3914
4983.72 3870
4984.39 3870
4985.06 3876
4985.72 3837
4986.39 3859
4987.05 3832
4987.72 3915
4988.39 3855
4989.05 3810
4989.72 3938
4990.39 4033
4991.05 3982
4991.72 3903
4992.39 3881
4993.05 4021
4993.72 3948
4994.39 3941
4995.05 3886
4995.72 3944
4996.39 4029
4997.05 3901
4997.72 3887
4998.39 3967
4999.06 3902
4999.72 3886
5000.39 3871
5001.06 3897
5001.73 3825
5002.39 3846
5003.06 3908
5003.73 3753
5004.39 3707
5005.06 3727
5005.73 3856
5006.40 3811
5007.07 3915
5007.73 3864
5008.40 3844
5009.07 3877
5009.74 3961
5010.40 3993
5011.07 4006
5011.74 3889
5012.41 3882
5013.08 3906
5013.74 3955
5014.41 3988
5015.08 3985
5015.75 3893
5016.42 3932
5017.09 3912
5017.75 3953
5018.42 4059
5019.09 4068
5019.76 4074
5020.43 4219
5021.10 4325
5021.76 4378
5022.43 4503
5023.10 4554
5023.77 4695
5024.44 4679
5025.11 4661
5025.78 4652
5026.45 4562
5027.12 4443
5027.78 4428
5028.45 4306
5029.12 4216
5029.79 4251
5030.46 4118
5031.13 4077
5031.80 3946
5032.47 4010
5033.14 3978
5033.81 3938
5034.48 3905
5035.15 3844
5035.82 3795
5036.49 3804
5037.16 3825
5037.83 3796
5038.50 3861
5039.16 3695
5039.83 3775
5040.50 3783
5041.17 3849
5041.84 3812
5042.51 3915
5043.18 3943
5043.85 3958
5044.52 3856
5045.20 3868
5045.87 3950
5046.54 4026
5047.21 4107
5047.88 4053
5048.55 4152
5049.22 4206
5049.89 4200
5050.56 4332
5051.23 4316
5051.90 4330
5052.57 4402
5053.24 4388
5053.91 4389
5054.58 4338
5055.25 4257
5055.92 4400
5056.60 4350
5057.27 4280
5057.94 4303
5058.61 4300
5059.28 4155
5059.95 4194
5060.62 4165
5061.29 4087
5061.96 3981
5062.64 3961
5063.31 4070
5063.98 4174
5064.65 4122
5065.32 4076
5065.99 4122
5066.66 4141
5067.34 4030
5068.01 4165
5068.68 4246
5069.35 4251
5070.02 4224
5070.70 4344
5071.37 4241
5072.04 4295
5072.71 4344
5073.38 4371
5074.06 4439
5074.73 4462
5075.40 4494
5076.07 4544
5076.74 4627
5077.42 4632
5078.09 4570
5078.76 4735
5079.43 4636
5080.11 4646
5080.78 4600
5081.45 4602
5082.12 4635
5082.80 4653
5083.47 4566
5084.14 4537
5084.82 4545
5085.49 4569
5086.16 4675
5086.83 4707
5087.51 4909
5088.18 5286
5088.85 5750
5089.53 6282
5090.20 6565
5090.87 7031
5091.55 7396
5092.22 7535
5092.89 7553
5093.57 7502
5094.24 7145
5094.91 6721
5095.59 6368
5096.26 5917
5096.93 5543
5097.61 5366
5098.28 5188
5098.96 4905
5099.63 4799
5100.30 4822
5100.98 4982
5101.65 5012
5102.32 5145
5103.00 5374
5103.67 5585
5104.35 5738
5105.02 5748
5105.70 5890
5106.37 5886
5107.04 5667
5107.72 5382
5108.39 5283
5109.07 5120
5109.74 4851
5110.42 4689
5111.09 4594
5111.77 4423
5112.44 4355
5113.11 4329
5113.79 4321
5114.46 4362
5115.14 4528
5115.81 4728
5116.49 4923
5117.16 5242
5117.84 5644
5118.51 6088
5119.19 6799
5119.86 7170
5120.54 7468
5121.21 7533
5121.89 7458
5122.57 7122
5123.24 6800
5123.92 6451
5124.59 5929
5125.27 5565
5125.94 5197
5126.62 5062
5127.29 4724
5127.97 4742
5128.64 4853
5129.32 4775
5130.00 4763
5130.67 4770
5131.35 4735
5132.02 4784
5132.70 4789
5133.38 4728
5134.05 4680
5134.73 4697
5135.40 4499
5136.08 4484
5136.76 4399
5137.43 4375
5138.11 4339
5138.79 4324
5139.46 4317
5140.14 4377
5140.82 4443
5141.49 4361
5142.17 4336
5142.85 4304
5143.52 4287
5144.20 4250
5144.88 4300
5145.55 4272
5146.23 4190
5146.91 4134
5147.58 4174
5148.26 4076
5148.94 4107
5149.61 4199
5150.29 4162
5150.97 4055
5151.65 4074
5152.32 4021
5153.00 4021
5153.68 4057
5154.36 4087
5155.03 4113
5155.71 4155
5156.39 4246
5157.07 4342
5157.74 4474
5158.42 4481
5159.10 4525
5159.78 4548
5160.45 4525
5161.13 4367
5161.81 4346
5162.49 4273
5163.17 4150
5163.84 4048
5164.52 3987
5165.20 4076
5165.88 3979
5166.56 4047
5167.24 4149
5167.91 4086
5168.59 4169
5169.27 4135
5169.95 3974
5170.63 4021
5171.31 4062
5171.98 3971
5172.66 3906
5173.34 3826
5174.02 3850
5174.70 3766
5175.38 3757
5176.06 3797
5176.74 3856
5177.41 3822
5178.09 3747
5178.77 3797
5179.45 3832
5180.13 3849
5180.81 3924
5181.49 3914
5182.17 3930
5182.85 3850
5183.53 3915
5184.21 3928
5184.89 3869
5185.57 3849
5186.24 3869
5186.92 3764
5187.60 3762
5188.28 3744
5188.96 3675
5189.64 3680
5190.32 3610
5191.00 3565
5191.68 3437
5192.36 3494
5193.04 3473
5193.72 3554
5194.40 3494
5195.08 3502
5195.76 3467
5196.44 3557
5197.12 3664
5197.80 3538
5198.48 3573
5199.16 3514
5199.84 3582
5200.52 3607
5201.21 3563
5201.89 3516
5202.57 3579
5203.25 3603
5203.93 3615
5204.61 3540
5205.29 3577
5205.97 3574
5206.65 3596
5207.33 3649
5208.01 3613
5208.69 3560
5209.37 3631
5210.06 3660
5210.74 3634
5211.42 3580
5212.10 3624
5212.78 3554
5213.46 3526
5214.14 3511
5214.82 3452
5215.51 3409
5216.19 3473
5216.87 3493
5217.55 3486
5218.23 3507
5218.91 3449
5219.60 3459
5220.28 3478
5220.96 3577
5221.64 3714
5222.32 3677
5223.00 3589
5223.69 3605
5224.37 3513
5225.05 3562
5225.73 3447
5226.41 3387
5227.10 3374
5227.78 3453
5228.46 3444
5229.14 3375
5229.83 3469
5230.51 3489
5231.19 3514
5231.87 3455
5232.56 3446
5233.24 3490
5233.92 3579
5234.60 3556
5235.29 3587
5235.97 3687
5236.65 3715
5237.34 3808
5238.02 3885
5238.70 3814
5239.38 3847
5240.07 3961
5240.75 4026
5241.43 4048
5242.12 3990
5242.80 4062
5243.48 4033
5244.17 3879
5244.85 3906
5245.53 3839
5246.22 3807
5246.90 3961
5247.58 4008
5248.27 4057
5248.95 4029
5249.63 3994
5250.32 3928
5251.00 3937
5251.69 3853
5252.37 3841
5253.05 3801
5253.74 3809
5254.42 3805
5255.11 3603
5255.79 3556
5256.47 3435
5257.16 3456
5257.84 3406
5258.53 3414
5259.21 3440
5259.89 3483
5260.58 3539
5261.26 3515
5261.95 3527
5262.63 3609
5263.32 3659
5264.00 3667
5264.69 3688
5265.37 3624
5266.06 3670
5266.74 3684
5267.43 3688
5268.11 3729
5268.79 3801
5269.48 3616
5270.16 3643
5270.85 3638
5271.53 3588
5272.22 3566
5272.91 3626
5273.59 3551
5274.28 3515
5274.96 3525
5275.65 3557
5276.33 3502
5277.02 3511
5277.70 3503
5278.39 3546
5279.07 3534
5279.76 3601
5280.45 3702
5281.13 3794
5281.82 3726
5282.50 3783
5283.19 3732
5283.87 3674
5284.56 3712
5285.25 3647
5285.93 3618
5286.62 3507
5287.30 3511
5287.99 3655
5288.68 3514
5289.36 3461
5290.05 3590
5290.74 3605
5291.42 3585
5292.11 3547
5292.79 3687
5293.48 3639
5294.17 3680
5294.85 3691
5295.54 3697
5296.23 3759
5296.91 3813
5297.60 3855
5298.29 3855
5298.98 3992
5299.66 3975
5300.35 3980
5301.04 4093
5301.72 4047
5302.41 4023
5303.10 4025
5303.78 4047
5304.47 4055
5305.16 3972
5305.85 3932
5306.53 3980
5307.22 4123
5307.91 4074
5308.60 3979
5309.28 4019
5309.97 4070
5310.66 4116
5311.35 4123
5312.03 4125
5312.72 4171
5313.41 4130
5314.10 4192
5314.79 4321
5315.47 4284
5316.16 4249
5316.85 4217
5317.54 4310
5318.23 4337
5318.91 4220
5319.60 4182
5320.29 4182
5320.98 4135
5321.67 4120
5322.36 3937
5323.04 3844
5323.73 3786
5324.42 3683
5325.11 3664
5325.80 3593
5326.49 3573
5327.18 3607
5327.86 3519
5328.55 3612
5329.24 3572
5329.93 3581
5330.62 3595
5331.31 3576
5332.00 3619
5332.69 3564
5333.38 3628
5334.06 3590
5334.75 3645
5335.44 3654
5336.13 3571
5336.82 3575
5337.51 3519
5338.20 3550
5338.89 3611
5339.58 3605
5340.27 3648
5340.96 3573
5341.65 3632
5342.34 3705
5343.03 3555
5343.72 3587
5344.41 3582
5345.10 3565
5345.79 3609
5346.48 3627
5347.17 3700
5347.86 3863
5348.55 3895
5349.24 3999
5349.93 4177
5350.62 4201
5351.31 4236
5352.00 4240
5352.69 4259
5353.38 4273
5354.07 4213
5354.76 4012
5355.45 3862
5356.14 3806
5356.83 3710
5357.52 3710
5358.21 3651
5358.90 3636
5359.59 3711
5360.29 3802
5360.98 3934
5361.67 4122
5362.36 4184
5363.05 4291
5363.74 4254
5364.43 4101
5365.12 4017
5365.81 3889
5366.50 3801
5367.20 3792
5367.89 3722
5368.58 3609
5369.27 3553
5369.96 3496
5370.65 3425
5371.34 3434
5372.04 3419
5372.73 3417
5373.42 3495
5374.11 3505
5374.80 3448
5375.49 3451
5376.19 3476
5376.88 3370
5377.57 3421
5378.26 3458
5378.95 3383
5379.65 3370
5380.34 3371
5381.03 3290
5381.72 3307
5382.42 3356
5383.11 3317
5383.80 3270
5384.49 3218
5385.19 3226
5385.88 3373
5386.57 3430
5387.26 3428
5387.96 3442
5388.65 3484
5389.34 3563
5390.03 3534
5390.73 3564
5391.42 3636
5392.11 3528
5392.80 3498
5393.50 3582
5394.19 3666
5394.88 3608
5395.58 3578
5396.27 3521
5396.96 3423
5397.66 3488
5398.35 3464
5399.04 3398
5399.74 3416
5400.43 3519
5401.12 3530
5401.82 3375
5402.51 3335
5403.20 3320
5403.90 3420
5404.59 3484
5405.29 3398
5405.98 3410
5406.67 3408
5407.37 3442
5408.06 3458
5408.75 3505
5409.45 3419
5410.14 3461
5410.84 3406
5411.53 3435
5412.23 3399
5412.92 3350
5413.61 3339
5414.31 3300
5415.00 3332
5415.70 3390
5416.39 3371
5417.09 3334
5417.78 3321
5418.47 3299
5419.17 3409
5419.86 3439
5420.56 3523
5421.25 3500
5421.95 3436
5422.64 3456
5423.34 3534
5424.03 3487
5424.73 3403
5425.42 3418
5426.12 3410
5426.81 3441
5427.51 3378
5428.20 3310
5428.90 3276
5429.59 3396
5430.29 3380
5430.99 3421
5431.68 3397
5432.38 3389
5433.07 3437
5433.77 3482
5434.46 3460
5435.16 3408
5435.85 3279
5436.55 3368
5437.25 3339
5437.94 3415
5438.64 3539
5439.33 3451
5440.03 3438
5440.73 3478
5441.42 3560
5442.12 3621
5442.81 3627
5443.51 3729
5444.21 3706
5444.90 3788
5445.60 3861
5446.29 3899
5446.99 3981
5447.69 4010
5448.38 4093
5449.08 4134
5449.78 4257
5450.47 4230
5451.17 4126
5451.87 4062
5452.56 4067
5453.26 4148
5453.96 3965
5454.65 3933
5455.35 4048
5456.05 3910
5456.75 3921
5457.44 3820
5458.14 3821
5458.84 3774
5459.53 3867
5460.23 3923
5460.93 3984
5461.63 4113
5462.32 4148
5463.02 4078
5463.72 4103
5464.42 4198
5465.11 4296
5465.81 4252
5466.51 4303
5467.21 4190
5467.90 4124
5468.60 4011
5469.30 3847
5470.00 3815
5470.70 3803
5471.39 3789
5472.09 3794
5472.79 3793
5473.49 3770
5474.19 3698
5474.88 3781
5475.58 3734
5476.28 3841
5476.98 3884
5477.68 3881
5478.38 4092
5479.07 4245
5479.77 4398
5480.47 4498
5481.17 4617
5481.87 4691
5482.57 4727
5483.27 4695
5483.96 4493
5484.66 4272
5485.36 4235
5486.06 4162
5486.76 4092
5487.46 4065
5488.16 4121
5488.86 4065
5489.56 4079
5490.26 4091
5490.96 4055
5491.65 4222
5492.35 4197
5493.05 4161
5493.75 4271
5494.45 4263
5495.15 4278
5495.85 4390
5496.55 4336
5497.25 4504
5497.95 4648
5498.65 4728
5499.35 4840
5500.05 5122
5500.75 5407
5501.45 5624
5502.15 5862
5502.85 5887
5503.55 5643
5504.25 5386
5504.95 5006
5505.65 4623
5506.35 4407
5507.05 4205
5507.75 4070
5508.45 3950
5509.15 3906
5509.85 3810
5510.55 3829
5511.25 3781
5511.95 3744
5512.65 3674
5513.35 3644
5514.05 3829
5514.76 3894
5515.46 3971
5516.16 3920
5516.86 3833
5517.56 3857
5518.26 3864
5518.96 3829
5519.66 3689
5520.36 3662
5521.06 3733
5521.77 3761
5522.47 3729
5523.17 3670
5523.87 3803
5524.57 3720
5525.27 3675
5525.97 3658
5526.67 3553
5527.38 3585
5528.08 3558
5528.78 3500
5529.48 3499
5530.18 3475
5530.88 3471
5531.59 3424
5532.29 3443
5532.99 3419
5533.69 3415
5534.39 3512
5535.10 3488
5535.80 3478
5536.50 3521
5537.20 3508
5537.90 3536
5538.61 3519
5539.31 3555
5540.01 3607
5540.71 3625
5541.42 3558
5542.12 3513
5542.82 3493
5543.52 3428
5544.23 3422
5544.93 3420
5545.63 3386
5546.33 3350
5547.04 3419
5547.74 3478
5548.44 3466
5549.15 3438
5549.85 3507
5550.55 3521
5551.26 3473
5551.96 3474
5552.66 3466
5553.36 3461
5554.07 3434
5554.77 3406
5555.47 3303
5556.18 3259
5556.88 3388
5557.58 3425
5558.29 3349
5558.99 3325
5559.70 3488
5560.40 3508
5561.10 3510
5561.81 3555
5562.51 3570
5563.21 3654
5563.92 3740
5564.62 3789
5565.33 3813
5566.03 3757
5566.73 3757
5567.44 3744
5568.14 3711
5568.85 3715
5569.55 3585
5570.25 3583
5570.96 3611
5571.66 3531
5572.37 3577
5573.07 3568
5573.78 3486
5574.48 3572
5575.19 3574
5575.89 3572
5576.59 3506
5577.30 3540
5578.00 3527
5578.71 3513
5579.41 3531
5580.12 3514
5580.82 3453
5581.53 3391
5582.23 3416
5582.94 3406
5583.64 3444
5584.35 3441
5585.05 3540
5585.76 3608
5586.46 3673
5587.17 3756
5587.88 3693
5588.58 3678
5589.29 3734
5589.99 3752
5590.70 3669
5591.40 3625
5592.11 3643
5592.81 3551
5593.52 3513
5594.23 3478
5594.93 3391
5595.64 3387
5596.34 3324
5597.05 3314
5597.76 3284
5598.46 3245
5599.17 3269
5599.87 3257
5600.58 3256
5601.29 3223
5601.99 3268
5602.70 3297
5603.41 3231
5604.11 3169
5604.82 3253
5605.52 3274
5606.23 3197
5606.94 3166
5607.64 3226
5608.35 3202
5609.06 3263
5609.76 3298
5610.47 3329
5611.18 3260
5611.88 3249
5612.59 3245
5613.30 3210
5614.01 3157
5614.71 3206
5615.42 3233
5616.13 3190
5616.83 3187
5617.54 3178
5618.25 3154
5618.96 3071
5619.66 3088
5620.37 3181
5621.08 3209
5621.79 3194
5622.49 3214
5623.20 3204
5623.91 3153
5624.62 3182
5625.32 3209
5626.03 3155
5626.74 3196
5627.45 3263
5628.16 3220
5628.86 3213
5629.57 3296
5630.28 3240
5630.99 3223
5631.70 3226
5632.40 3228
5633.11 3200
5633.82 3216
5634.53 3118
5635.24 3207
5635.95 3272
5636.65 3252
5637.36 3332
5638.07 3312
5638.78 3469
5639.49 3427
5640.20 3402
5640.91 3503
5641.61 3325
5642.32 3340
5643.03 3363
5643.74 3338
5644.45 3343
5645.16 3194
5645.87 3232
5646.58 3181
5647.29 3200
5648.00 3192
5648.70 3211
5649.41 3184
5650.12 3235
5650.83 3258
5651.54 3299
5652.25 3269
5652.96 3385
5653.67 3327
5654.38 3429
5655.09 3442
5655.80 3395
5656.51 3370
5657.22 3428
5657.93 3423
5658.64 3443
5659.35 3362
5660.06 3435
5660.77 3441
5661.48 3453
5662.19 3280
5662.90 3274
5663.61 3366
5664.32 3322
5665.03 3288
5665.74 3406
5666.45 3419
5667.16 3334
5667.87 3278
5668.58 3379
5669.29 3416
5670.00 3420
5670.71 3509
5671.42 3491
5672.13 3427
5672.84 3449
5673.56 3493
5674.27 3361
5674.98 3276
5675.69 3247
5676.40 3190
5677.11 3090
5677.82 3119
5678.53 3187
5679.24 3136
5679.95 3193
5680.67 3197
5681.38 3219
5682.09 3247
5682.80 3280
5683.51 3279
5684.22 3219
5684.93 3115
5685.65 3180
5686.36 3195
5687.07 3074
5687.78 3160
5688.49 3108
5689.20 3090
5689.92 3075
5690.63 3125
5691.34 3170
5692.05 3228
5692.76 3222
5693.47 3257
5694.19 3265
5694.90 3214
5695.61 3237
5696.32 3128
5697.04 3055
5697.75 3109
5698.46 3070
5699.17 3017
5699.89 2975
5700.60 3015
5701.31 2951
5702.02 2982
5702.74 3052
5703.45 3011
5704.16 2959
5704.87 2975
5705.59 3087
5706.30 3124
5707.01 3065
5707.72 3100
5708.44 2992
5709.15 3114
5709.86 3176
5710.58 3056
5711.29 3081
5712.00 3099
5712.72 2933
5713.43 2969
5714.14 3048
5714.86 2990
5715.57 2982
5716.28 3042
5717.00 3056
5717.71 3076
5718.42 3090
5719.14 3116
5719.85 3221
5720.56 3121
5721.28 3104
5721.99 3129
5722.71 3131
5723.42 3295
5724.13 3339
5724.85 3315
5725.56 3311
5726.28 3314
5726.99 3317
5727.70 3226
5728.42 3179
5729.13 3223
5729.85 3167
5730.56 3173
5731.28 3092
5731.99 3108
5732.70 3144
5733.42 3194
5734.13 3214
5734.85 3252
5735.56 3212
5736.28 3301
5736.99 3349
5737.71 3313
5738.42 3221
5739.14 3307
5739.85 3245
5740.57 3304
5741.28 3244
5742.00 3167
5742.71 3078
5743.43 3120
5744.14 3145
5744.86 3075
5745.57 3084
5746.29 3090
5747.00 3038
5747.72 3093
5748.43 3042
5749.15 3131
5749.87 3169
5750.58 3233
5751.30 3150
5752.01 3102
5752.73 3249
5753.44 3390
5754.16 3440
5754.88 3378
5755.59 3431
5756.31 3452
5757.02 3557
5757.74 3526
5758.46 3563
5759.17 3552
5759.89 3446
5760.60 3483
5761.32 3483
5762.04 3504
5762.75 3452
5763.47 3457
5764.19 3493
5764.90 3552
5765.62 3617
5766.34 3585
5767.05 3626
5767.77 3678
5768.49 3691
5769.20 3794
5769.92 3885
5770.64 4071
5771.35 4170
5772.07 4299
5772.79 4215
5773.50 4247
5774.22 4008
5774.94 3967
5775.65 3872
5776.37 3760
5777.09 3741
5777.81 3732
5778.52 3802
5779.24 3851
5779.96 3896
5780.68 3827
5781.39 3809
5782.11 3670
5782.83 3597
5783.55 3630
5784.26 3561
5784.98 3565
5785.70 3533
5786.42 3410
5787.14 3481
5787.85 3384
5788.57 3350
5789.29 3331
5790.01 3380
5790.73 3465
5791.44 3338
5792.16 3356
5792.88 3337
5793.60 3334
5794.32 3375
5795.03 3364
5795.75 3437
5796.47 3381
5797.19 3451
5797.91 3489
5798.63 3508
5799.35 3614
5800.06 3666
5800.78 3757
5801.50 3822
5802.22 3829
5802.94 3786
5803.66 3616
5804.38 3591
5805.10 3636
5805.82 3626
5806.53 3573
5807.25 3619
5807.97 3643
5808.69 3685
5809.41 3710
5810.13 3745
5810.85 3624
5811.57 3544
5812.29 3547
5813.01 3466
5813.73 3441
5814.45 3440
5815.17 3437
5815.89 3373
5816.61 3357
5817.33 3332
5818.05 3369
5818.77 3384
5819.49 3290
5820.20 3282
5820.92 3396
5821.64 3487
5822.36 3435
5823.09 3457
5823.81 3428
5824.53 3479
5825.25 3566
5825.97 3512
5826.69 3481
5827.41 3494
5828.13 3429
5828.85 3325
5829.57 3306
5830.29 3305
5831.01 3337
5831.73 3282
5832.45 3205
5833.17 3210
5833.89 3175
5834.61 3217
5835.33 3223
5836.05 3217
5836.78 3179
5837.50 3173
5838.22 3195
5838.94 3257
5839.66 3247
5840.38 3249
5841.10 3254
5841.82 3315
5842.54 3333
5843.27 3299
5843.99 3282
5844.71 3302
5845.43 3304
5846.15 3199
5846.87 3212
5847.59 3256
5848.32 3300
5849.04 3250
5849.76 3233
5850.48 3247
5851.20 3248
5851.93 3220
5852.65 3219
5853.37 3221
5854.09 3268
5854.81 3289
5855.54 3324
5856.26 3311
5856.98 3274
5857.70 3235
5858.42 3269
5859.15 3238
5859.87 3135
5860.59 3135
5861.31 3197
5862.04 3227
5862.76 3154
5863.48 3148
5864.20 3226
5864.93 3125
5865.65 3167
5866.37 3200
5867.10 3221
5867.82 3163
5868.54 3255
5869.26 3288
5869.99 3328
5870.71 3344
5871.43 3352
5872.16 3316
5872.88 3430
5873.60 3398
5874.33 3417
5875.05 3355
5875.77 3361
5876.50 3264
5877.22 3191
5877.94 3241
5878.67 3171
5879.39 3147
5880.11 3158
5880.84 3148
5881.56 3162
5882.28 3157
5883.01 3191
5883.73 3186
5884.46 3128
5885.18 3223
5885.90 3217
5886.63 3263
5887.35 3186
5888.08 3215
5888.80 3231
5889.52 3219
5890.25 3114
5890.97 3118
5891.70 3178
5892.42 3202
5893.15 3181
5893.87 3167
5894.59 3183
5895.32 3220
5896.04 3254
5896.77 3276
5897.49 3177
5898.22 3149
5898.94 3146
5899.67 3246
5900.39 3237
5901.12 3169
5901.84 3180
5902.57 3254
5903.29 3182
5904.02 3206
5904.74 3185
5905.47 3257
5906.19 3232
5906.92 3301
5907.64 3232
5908.37 3256
5909.09 3269
5909.82 3269
5910.55 3349
5911.27 3321
5912.00 3265
5912.72 3293
5913.45 3406
5914.17 3338
5914.90 3387
5915.63 3432
5916.35 3355
5917.08 3338
5917.80 3426
5918.53 3378
5919.25 3432
5919.98 3454
5920.71 3436
5921.43 3542
5922.16 3527
5922.89 3522
5923.61 3599
5924.34 3514
5925.06 3588
5925.79 3720
5926.52 3668
5927.24 3694
5927.97 3800
5928.70 3858
5929.42 3766
5930.15 3870
5930.88 3897
5931.60 3812
5932.33 3900
5933.06 3874
5933.78 3781
5934.51 3855
5935.24 3812
5935.97 3933
5936.69 3960
5937.42 3960
5938.15 4008
5938.87 4124
5939.60 4149
5940.33 4245
5941.06 4243
5941.78 4266
5942.51 4243
5943.24 4351
5943.97 4357
5944.69 4394
5945.42 4350
5946.15 4332
5946.88 4423
5947.60 4537
5948.33 4552
5949.06 4677
5949.79 4717
5950.52 4697
5951.24 4870
5951.97 5081
5952.70 5338
5953.43 5574
5954.16 5622
5954.88 5762
5955.61 5787
5956.34 5642
5957.07 5594
5957.80 5408
5958.53 5395
5959.25 5419
5959.98 5433
5960.71 5461
5961.44 5293
5962.17 5400
5962.90 5321
5963.63 5413
5964.36 5516
5965.08 5567
5965.81 5734
5966.54 6067
5967.27 6284
5968.00 6563
5968.73 6722
5969.46 6676
5970.19 6674
5970.92 6493
5971.65 6293
5972.37 6167
5973.10 6100
5973.83 6047
5974.56 5995
5975.29 5842
5976.02 5810
5976.75 5759
5977.48 5786
5978.21 5837
5978.94 5940
5979.67 5957
5980.40 6160
5981.13 6219
5981.86 6182
5982.59 6421
5983.32 6339
5984.05 6534
5984.78 6437
5985.51 6554
5986.24 6407
5986.97 6481
5987.70 6498
5988.43 6455
5989.16 6593
5989.89 6829
5990.62 6895
5991.35 7020
5992.08 7172
5992.81 7421
5993.54 7506
5994.27 7666
5995.00 7442
5995.74 7313
5996.47 7381
5997.20 7490
5997.93 7416
5998.66 7301
5999.39 7344
6000.12 7265
6000.85 7038
6001.58 6957
6002.31 7072
6003.04 6828
6003.78 6784
6004.51 6563
6005.24 6586
6005.97 6511
6006.70 6496
6007.43 6470
6008.16 6730
6008.90 7003
6009.63 7340
6010.36 8065
6011.09 9081
6011.82 10268
6012.55 11528
6013.29 13051
6014.02 14354
6014.75 15278
6015.48 15597
6016.21 15350
6016.95 14752
6017.68 13832
6018.41 12475
6019.14 11272
6019.87 9896
6020.61 8926
6021.34 8012
6022.07 7261
6022.80 6843
6023.54 6308
6024.27 6073
6025.00 5859
6025.73 5705
6026.47 5504
6027.20 5535
6027.93 5460
6028.66 5360
6029.40 5376
6030.13 5562
6030.86 5455
6031.59 5632
6032.33 5505
6033.06 5319
6033.79 5103
6034.53 5012
6035.26 4863
6035.99 4848
6036.73 4771
6037.46 4749
6038.19 4753
6038.93 4754
6039.66 4780
6040.39 4930
6041.13 5015
6041.86 5098
6042.59 5037
6043.33 5107
6044.06 5097
6044.79 5182
6045.53 5244
6046.26 5233
6047.00 5406
6047.73 5467
6048.46 5419
6049.20 5405
6049.93 5403
6050.67 5382
6051.40 5673
6052.13 5840
6052.87 6033
6053.60 6198
6054.34 6293
6055.07 6335
6055.81 6286
6056.54 6175
6057.27 5937
6058.01 5750
6058.74 5530
6059.48 5443
6060.21 5311
6060.95 5308
6061.68 5320
6062.42 5198
6063.15 5160
6063.89 5050
6064.62 5003
6065.36 4983
6066.09 5012
6066.83 4990
6067.56 4904
6068.30 4855
6069.03 4905
6069.77 4789
6070.50 4774
6071.24 4742
6071.97 4693
6072.71 4542
6073.44 4614
6074.18 4514
6074.91 4377
6075.65 4258
6076.39 4299
6077.12 4268
6077.86 4251
6078.59 4210
6079.33 4173
6080.06 4154
6080.80 4110
6081.54 4160
6082.27 4235
6083.01 4179
6083.74 4129
6084.48 4109
6085.22 4128
6085.95 4122
6086.69 4151
6087.42 4170
6088.16 4261
6088.90 4168
6089.63 4239
6090.37 4342
6091.11 4402
6091.84 4499
6092.58 4483
6093.32 4511
6094.05 4426
6094.79 4392
6095.53 4282
6096.26 4153
6097.00 4101
6097.74 4013
6098.47 3941
6099.21 3911
6099.95 3894
6100.69 3867
6101.42 3858
6102.16 3886
6102.90 3860
6103.63 3842
6104.37 3820
6105.11 3879
6105.85 3946
6106.58 3904
6107.32 3908
6108.06 3794
6108.80 3756
6109.53 3767
6110.27 3687
6111.01 3681
6111.75 3617
6112.49 3682
6113.22 3743
6113.96 3705
6114.70 3688
6115.44 3702
6116.17 3772
6116.91 3841
6117.65 3857
6118.39 3884
6119.13 3834
6119.87 3897
6120.60 3823
6121.34 3759
6122.08 3842
6122.82 3862
6123.56 3795
6124.30 3809
6125.03 3920
6125.77 3851
6126.51 3908
6127.25 3831
6127.99 3867
6128.73 3886
6129.47 3875
6130.21 3997
6130.94 3970
6131.68 4046
6132.42 4035
6133.16 4007
6133.90 4084
6134.64 4065
6135.38 4111
6136.12 4067
6136.86 4048
6137.60 4056
6138.34 4077
6139.08 4147
6139.81 4106
6140.55 4130
6141.29 4230
6142.03 4279
6142.77 4232
6143.51 4284
6144.25 4160
6144.99 4267
6145.73 4187
6146.47 4195
6147.21 4103
6147.95 4163
6148.69 4179
6149.43 4260
6150.17 4209
6150.91 4221
6151.65 4332
6152.39 4367
6153.13 4365
6153.87 4331
6154.61 4438
6155.35 4481
6156.09 4550
6156.83 4504
6157.58 4621
6158.32 4628
6159.06 4777
6159.80 4873
6160.54 4891
6161.28 4897
6162.02 4885
6162.76 4999
6163.50 5228
6164.24 5361
6164.98 5382
6165.72 5632
6166.46 5890
6167.21 5996
6167.95 6023
6168.69 6203
6169.43 6258
6170.17 6308
6170.91 6209
6171.65 6064
6172.39 6045
6173.14 5950
6173.88 5945
6174.62 5800
6175.36 5620
6176.10 5558
6176.84 5480
6177.59 5548
6178.33 5559
6179.07 5583
6179.81 5583
6180.55 5619
6181.30 5534
6182.04 5637
6182.78 5547
6183.52 5635
6184.26 5758
6185.01 5662
6185.75 5737
6186.49 5737
6187.23 5787
6187.97 5852
6188.72 5934
6189.46 5981
6190.20 6170
6190.94 6193
6191.69 6380
6192.43 6570
6193.17 6599
6193.92 6828
6194.66 6911
6195.40 6850
6196.14 6800
6196.89 6663
6197.63 6658
6198.37 6663
6199.12 6653
6199.86 6707
6200.60 6759
6201.34 6864
6202.09 6864
6202.83 7156
6203.57 7489
6204.32 7886
6205.06 8721
6205.80 9835
6206.55 11252
6207.29 13340
6208.03 15872
6208.78 18498
6209.52 20819
6210.27 22352
6211.01 22598
6211.75 21838
6212.50 20388
6213.24 18466
6213.98 16211
6214.73 14056
6215.47 11862
6216.22 10210
6216.96 9083
6217.71 7996
6218.45 7190
6219.19 6495
6219.94 6206
6220.68 5864
6221.43 5673
6222.17 5589
6222.92 5420
6223.66 5328
6224.40 5288
6225.15 5182
6225.89 5077
6226.64 4846
6227.38 4730
6228.13 4681
6228.87 4483
6229.62 4359
6230.36 4216
6231.11 4219
6231.85 4175
6232.60 4039
6233.34 4134
6234.09 4258
6234.83 4287
6235.58 4359
6236.32 4405
6237.07 4428
6237.81 4488
6238.56 4564
6239.30 4587
6240.05 4587
6240.80 4627
6241.54 4662
6242.29 4812
6243.03 4914
6243.78 5031
6244.52 5104
6245.27 5344
6246.02 5323
6246.76 5356
6247.51 5410
6248.25 5482
6249.00 5379
6249.75 5430
6250.49 5413
6251.24 5481
6251.98 5507
6252.73 5450
6253.48 5529
6254.22 5407
6254.97 5250
6255.72 5235
6256.46 5158
6257.21 5064
6257.95 4974
6258.70 4866
6259.45 4732
6260.19 4665
6260.94 4667
6261.69 4635
6262.43 4599
6263.18 4510
6263.93 4469
6264.68 4476
6265.42 4424
6266.17 4401
6266.92 4379
6267.66 4318
6268.41 4285
6269.16 4296
6269.91 4284
6270.65 4319
6271.40 4288
6272.15 4223
6272.89 4195
6273.64 4230
6274.39 4227
6275.14 4304
6275.88 4296
6276.63 4457
6277.38 4408
6278.13 4490
6278.88 4516
6279.62 4502
6280.37 4409
6281.12 4242
6281.87 4159
6282.62 4112
6283.36 4127
6284.11 4081
6284.86 4065
6285.61 3948
6286.36 3968
6287.10 3911
6287.85 3864
6288.60 3766
6289.35 3728
6290.10 3761
6290.85 3746
6291.59 3682
6292.34 3808
6293.09 3753
6293.84 3808
6294.59 3768
6295.34 3849
6296.09 3876
6296.84 3893
6297.58 3905
6298.33 3880
6299.08 3878
6299.83 3840
6300.58 3775
6301.33 3683
6302.08 3643
6302.83 3616
6303.58 3563
6304.33 3640
6305.08 3662
6305.83 3621
6306.58 3618
6307.32 3565
6308.07 3589
6308.82 3649
6309.57 3621
6310.32 3656
6311.07 3585
6311.82 3684
6312.57 3593
6313.32 3650
6314.07 3711
6314.82 3598
6315.57 3632
6316.32 3709
6317.07 3633
6317.82 3600
6318.57 3625
6319.32 3752
6320.07 3571
6320.82 3486
6321.57 3484
6322.32 3468
6323.07 3426
6323.82 3367
6324.58 3426
6325.33 3463
6326.08 3462
6326.83 3464
6327.58 3398
6328.33 3461
6329.08 3424
6329.83 3407
6330.58 3391
6331.33 3374
6332.08 3400
6332.83 3445
6333.58 3409
6334.34 3433
6335.09 3375
6335.84 3479
6336.59 3470
6337.34 3491
6338.09 3610
6338.84 3558
6339.59 3572
6340.35 3536
6341.10 3580
6341.85 3597
6342.60 3526
6343.35 3488
6344.10 3589
6344.86 3543
6345.61 3486
6346.36 3511
6347.11 3612
6347.86 3612
6348.62 3699
6349.37 3709
6350.12 3688
6350.87 3769
6351.62 3750
6352.38 3743
6353.13 3802
6353.88 3824
6354.63 3910
6355.38 3992
6356.14 3912
6356.89 3866
6357.64 3800
6358.39 3733
6359.15 3723
6359.90 3586
6360.65 3486
6361.40 3438
6362.16 3392
6362.91 3409
6363.66 3410
6364.42 3398
6365.17 3444
6365.92 3471
6366.67 3419
6367.43 3539
6368.18 3543
6368.93 3613
6369.69 3632
6370.44 3581
6371.19 3529
6371.95 3536
6372.70 3556
6373.45 3437
6374.21 3356
6374.96 3372
6375.71 3291
6376.47 3414
6377.22 3374
6377.98 3369
6378.73 3401
6379.48 3380
6380.24 3417
6380.99 3469
6381.74 3465
6382.50 3467
6383.25 3568
6384.01 3561
6384.76 3464
6385.51 3558
6386.27 3516
6387.02 3514
6387.78 3500
6388.53 3408
6389.29 3446
6390.04 3391
6390.79 3406
6391.55 3374
6392.30 3365
6393.06 3373
6393.81 3382
6394.57 3451
6395.32 3483
6396.08 3426
6396.83 3432
6397.59 3602
6398.34 3564
6399.10 3641
6399.85 3577
6400.61 3512
6401.36 3488
6402.12 3573
6402.87 3466
6403.63 3517
6404.38 3540
6405.14 3475
6405.89 3430
6406.65 3435
6407.40 3402
6408.16 3356
6408.91 3418
6409.67 3469
6410.43 3470
6411.18 3426
6411.94 3401
6412.69 3478
6413.45 3461
6414.20 3378
6414.96 3375
6415.72 3439
6416.47 3517
6417.23 3510
6417.98 3502
6418.74 3476
6419.50 3445
6420.25 3417
6421.01 3377
6421.77 3450
6422.52 3427
6423.28 3273
6424.03 3307
6424.79 3320
6425.55 3367
6426.30 3409
6427.06 3460
6427.82 3477
6428.57 3498
6429.33 3484
6430.09 3464
6430.84 3490
6431.60 3466
6432.36 3495
6433.11 3550
6433.87 3562
6434.63 3564
6435.39 3509
6436.14 3616
6436.90 3560
6437.66 3564
6438.41 3622
6439.17 3607
6439.93 3644
6440.69 3628
6441.44 3597
6442.20 3662
6442.96 3637
6443.72 3714
6444.47 3781
6445.23 3722
6445.99 3724
6446.75 3749
6447.50 3755
6448.26 3784
6449.02 3774
6449.78 3807
6450.54 3795
6451.29 3786
6452.05 3808
6452.81 3833
6453.57 3900
6454.33 3872
6455.08 3915
6455.84 4005
6456.60 4043
6457.36 4039
6458.12 4147
6458.88 4128
6459.64 4110
6460.39 4036
6461.15 4013
6461.91 3963
6462.67 4048
6463.43 4084
6464.19 4081
6464.95 4145
6465.70 4178
6466.46 4280
6467.22 4285
6467.98 4320
6468.74 4397
6469.50 4398
6470.26 4364
6471.02 4335
6471.78 4359
6472.54 4409
6473.30 4464
6474.05 4398
6474.81 4395
6475.57 4459
6476.33 4596
6477.09 4566
6477.85 4662
6478.61 4760
6479.37 4786
6480.13 4813
6480.89 4826
6481.65 4977
6482.41 5004
6483.17 5036
6483.93 5123
6484.69 5274
6485.45 5231
6486.21 5228
6486.97 5347
6487.73 5307
6488.49 5402
6489.25 5306
6490.01 5309
6490.77 5537
6491.53 5431
6492.29 5515
6493.05 5575
6493.81 5536
6494.57 5550
6495.33 5636
6496.10 5563
6496.86 5613
6497.62 5688
6498.38 5501
6499.14 5505
6499.90 5448
6500.66 5588
6501.42 5674
6502.18 5686
6502.94 5729
6503.70 6032
6504.47 6435
6505.23 7133
6505.99 8204
6506.75 9596
6507.51 11296
6508.27 13382
6509.03 15101
6509.79 15833
6510.56 15911
6511.32 15425
6512.08 14356
6512.84 12989
6513.60 11567
6514.36 10142
6515.13 8996
6515.89 8057
6516.65 7273
6517.41 6765
6518.17 6521
6518.94 6314
6519.70 6161
6520.46 6083
6521.22 5946
6521.98 5914
6522.75 5967
6523.51 5919
6524.27 6028
6525.03 6081
6525.79 6240
6526.56 6427
6527.32 6570
6528.08 6709
6528.84 6779
6529.61 6809
6530.37 6868
6531.13 6844
6531.90 6807
6532.66 6921
6533.42 7304
6534.18 7726
6534.95 8707
6535.71 9746
6536.47 10708
6537.24 11309
6538.00 11853
6538.76 11661
6539.53 10989
6540.29 10352
6541.05 9237
6541.82 8407
6542.58 7502
6543.34 6938
6544.11 6394
6544.87 6144
6545.63 5855
6546.40 5763
6547.16 5728
6547.92 5619
6548.69 5485
6549.45 5428
6550.21 5325
6550.98 5400
6551.74 5335
6552.51 5286
6553.27 5233
6554.03 5238
6554.80 5207
6555.56 5216
6556.33 5170
6557.09 5245
6557.85 5164
6558.62 5167
6559.38 5248
6560.15 5263
6560.91 5270
6561.68 5344
6562.44 5430
6563.21 5544
6563.97 5609
6564.74 5732
6565.50 5747
6566.26 5800
6567.03 5726
6567.79 5601
6568.56 5463
6569.32 5610
6570.09 5521
6570.85 5664
6571.62 5572
6572.38 5492
6573.15 5546
6573.91 5610
6574.68 5598
6575.44 5591
6576.21 5643
6576.98 5670
6577.74 5641
6578.51 5645
6579.27 5636
6580.04 5713
6580.80 5754
6581.57 5808
6582.33 5881
6583.10 5950
6583.87 5899
6584.63 5899
6585.40 5918
6586.16 5867
6586.93 5854
6587.70 5816
6588.46 5800
6589.23 5838
6589.99 5959
6590.76 5903
6591.53 6023
6592.29 6299
6593.06 6483
6593.82 6672
6594.59 6842
6595.36 6977
6596.12 7233
6596.89 7230
6597.66 7229
6598.42 6984
6599.19 6913
6599.96 6644
6600.72 6429
6601.49 6056
6602.26 5902
6603.02 5842
6603.79 5679
6604.56 5523
6605.33 5413
6606.09 5422
6606.86 5439
6607.63 5422
6608.39 5355
6609.16 5285
6609.93 5337
6610.70 5327
6611.46 5242
6612.23 5244
6613.00 5292
6613.77 5302
6614.53 5184
6615.30 5129
6616.07 5127
6616.84 5140
6617.60 5220
6618.37 5200
6619.14 5355
6619.91 5501
6620.68 5635
6621.44 5961
6622.21 6191
6622.98 6330
6623.75 6516
6624.52 6535
6625.28 6655
6626.05 6506
6626.82 6310
6627.59 6121
6628.36 5890
6629.13 5760
6629.89 5568
6630.66 5352
6631.43 5205
6632.20 5138
6632.97 5292
6633.74 5428
6634.51 5492
6635.27 5757
6636.04 5931
6636.81 5952
6637.58 5966
6638.35 6040
6639.12 6030
6639.89 6227
6640.66 6322
6641.43 6446
6642.19 6536
6642.96 6575
6643.73 6606
6644.50 6609
6645.27 6363
6646.04 6172
6646.81 5901
6647.58 5576
6648.35 5331
6649.12 5053
6649.89 4912
6650.66 4799
6651.43 4714
6652.20 4600
6652.97 4508
6653.74 4514
6654.51 4524
6655.28 4471
6656.05 4412
6656.82 4444
6657.59 4394
6658.36 4405
6659.13 4453
6659.90 4410
6660.67 4474
6661.44 4459
6662.21 4469
6662.98 4483
6663.75 4580
6664.52 4610
6665.29 4541
6666.06 4511
6666.83 4532
6667.60 4478
6668.37 4449
6669.14 4457
6669.91 4576
6670.68 4672
6671.46 4701
6672.23 4639
6673.00 4530
6673.77 4574
6674.54 4583
6675.31 4611
6676.08 4543
6676.85 4490
6677.62 4494
6678.40 4442
6679.17 4470
6679.94 4522
6680.71 4609
6681.48 4625
6682.25 4636
6683.02 4741
6683.80 4933
6684.57 4964
6685.34 5084
6686.11 5212
6686.88 5245
6687.65 5124
6688.43 5144
6689.20 4987
6689.97 4779
6690.74 4524
6691.51 4562
6692.29 4392
6693.06 4198
6693.83 4121
6694.60 4062
6695.37 4066
6696.15 4084
6696.92 3973
6697.69 3986
6698.46 3993
6699.24 3982
6700.01 3973
6700.78 3924
6701.55 4008
6702.33 3914
6703.10 3884
6703.87 3860
6704.64 3824
6705.42 3699
6706.19 3750
6706.96 3730
6707.74 3754
6708.51 3745
6709.28 3686
6710.06 3718
6710.83 3701
6711.60 3696
6712.37 3658
6713.15 3647
6713.92 3598
6714.69 3526
6715.47 3472
6716.24 3465
6717.01 3479
6717.79 3478
6718.56 3474
6719.34 3451
6720.11 3548
6720.88 3468
6721.66 3449
6722.43 3438
6723.20 3448
6723.98 3473
6724.75 3371
6725.53 3379
6726.30 3367
6727.07 3374
6727.85 3380
6728.62 3445
6729.40 3473
6730.17 3427
6730.95 3467
6731.72 3452
6732.49 3450
6733.27 3536
6734.04 3498
6734.82 3475
6735.59 3504
6736.37 3488
6737.14 3518
6737.92 3552
6738.69 3506
6739.47 3517
6740.24 3568
6741.01 3486
6741.79 3523
6742.56 3552
6743.34 3488
6744.11 3526
6744.89 3660
6745.67 3691
6746.44 3743
6747.22 3784
6747.99 3808
6748.77 3847
6749.54 3982
6750.32 3932
6751.09 3906
6751.87 3973
6752.64 4015
6753.42 4131
6754.19 4187
6754.97 4173
6755.75 4091
6756.52 4124
6757.30 4066
6758.07 3939
6758.85 3905
6759.63 3874
6760.40 3905
6761.18 3979
6761.95 3999
6762.73 3888
6763.51 3864
6764.28 3775
6765.06 3794
6765.83 3650
6766.61 3663
6767.39 3710
6768.16 3719
6768.94 3661
6769.72 3616
6770.49 3543
6771.27 3538
6772.05 3547
6772.82 3514
6773.60 3452
6774.38 3483
6775.15 3414
6775.93 3472
6776.71 3404
6777.48 3339
6778.26 3362
6779.04 3373
6779.82 3371
6780.59 3290
6781.37 3257
6782.15 3292
6782.92 3285
6783.70 3237
6784.48 3202
6785.26 3214
6786.03 3262
6786.81 3181
6787.59 3176
6788.37 3177
6789.14 3171
6789.92 3162
6790.70 3075
6791.48 3121
6792.25 3041
6793.03 3115
6793.81 3093
6794.59 3086
6795.37 3029
6796.14 3060
6796.92 3098
6797.70 3172
6798.48 3090
6799.26 3048
6800.04 3130
6800.81 3181
6801.59 3190
6802.37 3097
6803.15 3146
6803.93 3096
6804.71 3134
6805.48 3194
6806.26 3222
6807.04 3192
6807.82 3128
6808.60 3120
6809.38 3121
6810.16 3033
6810.94 3078
6811.71 3044
6812.49 3086
6813.27 3081
6814.05 3131
6814.83 3123
6815.61 3083
6816.39 3071
6817.17 3007
6817.95 3181
6818.73 3143
6819.51 3100
6820.29 3058
6821.07 3025
6821.84 3083
6822.62 3137
6823.40 3086
6824.18 3014
6824.96 3058
6825.74 3063
6826.52 3107
6827.30 3074
6828.08 3086
6828.86 3064
6829.64 3050
6830.42 3019
6831.20 3022
6831.98 3012
6832.76 3083
6833.54 3129
6834.32 3149
6835.10 3170
6835.88 3254
6836.66 3354
6837.44 3545
6838.22 3706
6839.01 3840
6839.79 3954
6840.57 4087
6841.35 4042
6842.13 3898
6842.91 3801
6843.69 3730
6844.47 3546
6845.25 3579
6846.03 3435
6846.81 3364
6847.59 3270
6848.37 3360
6849.16 3439
6849.94 3538
6850.72 3663
6851.50 3761
6852.28 3831
6853.06 3876
6853.84 3864
6854.62 3744
6855.41 3712
6856.19 3619
6856.97 3560
6857.75 3492
6858.53 3449
6859.31 3339
6860.10 3333
6860.88 3356
6861.66 3414
6862.44 3390
6863.22 3406
6864.00 3453
6864.79 3412
6865.57 3373
6866.35 3464
6867.13 3558
6867.91 3625
6868.70 3707
6869.48 3829
6870.26 3779
6871.04 3830
6871.83 3930
6872.61 3975
6873.39 3911
6874.17 3952
6874.96 3943
6875.74 3932
6876.52 3872
6877.30 3851
6878.09 3811
6878.87 3889
6879.65 4019
6880.43 4144
6881.22 4449
6882.00 4640
6882.78 4787
6883.57 5002
6884.35 5158
6885.13 5045
6885.92 4861
6886.70 4811
6887.48 4846
6888.27 4735
6889.05 4737
6889.83 4915
6890.62 4909
6891.40 4826
6892.18 4747
6892.97 4650
6893.75 4407
6894.53 4299
6895.32 4279
6896.10 4098
6896.88 4003
6897.67 4089
6898.45 4041
6899.24 4035
6900.02 3984
6900.80 3954
6901.59 3928
6902.37 3953
6903.16 3890
6903.94 3853
6904.73 3775
6905.51 3743
6906.29 3783
6907.08 3744
6907.86 3649
6908.65 3654
6909.43 3660
6910.22 3635
6911.00 3693
6911.79 3659
6912.57 3692
6913.35 3682
6914.14 3671
6914.92 3695
6915.71 3710
6916.49 3777
6917.28 3734
6918.06 3727
6918.85 3715
6919.63 3708
6920.42 3685
6921.20 3726
6921.99 3744
6922.78 3769
6923.56 3772
6924.35 3777
6925.13 3786
6925.92 3849
6926.70 3921
6927.49 3910
6928.27 3973
6929.06 3992
6929.84 4043
6930.63 4091
6931.42 4029
6932.20 4029
6932.99 3992
6933.77 4029
6934.56 4063
6935.35 4020
6936.13 4010
6936.92 4052
6937.70 4227
6938.49 4192
6939.28 4263
6940.06 4430
6940.85 4618
6941.63 4837
6942.42 5021
6943.21 5244
6943.99 5432
6944.78 5577
6945.57 5619
6946.35 5525
6947.14 5571
6947.93 5545
6948.71 5493
6949.50 5486
6950.29 5528
6951.07 5512
6951.86 5339
6952.65 5216
6953.44 5217
6954.22 5036
6955.01 4947
6955.80 4953
6956.58 4981
6957.37 4965
6958.16 4951
6958.95 4949
6959.73 5094
6960.52 5146
6961.31 5076
6962.09 5108
6962.88 5174
6963.67 5298
6964.46 5333
6965.25 5400
6966.03 5527
6966.82 5798
6967.61 6013
6968.40 6096
6969.18 6337
6969.97 6542
6970.76 6583
6971.55 6671
6972.34 6622
6973.12 6591
6973.91 6638
6974.70 6630
6975.49 6643
6976.28 6634
6977.07 6618
6977.85 6664
6978.64 6653
6979.43 6936
6980.22 7227
6981.01 7758
6981.80 8614
6982.59 9707
6983.37 11198
6984.16 13124
6984.95 15372
6985.74 17535
6986.53 19407
6987.32 20179
6988.11 19800
6988.90 18909
6989.69 17454
6990.47 15349
6991.26 13476
6992.05 11621
6992.84 9939
6993.63 8665
6994.42 7538
6995.21 6775
6996.00 6184
6996.79 5762
6997.58 5410
6998.37 5098
6999.16 4880
6999.95 4730
7000.74 4752
7001.53 4664
7002.32 4558
7003.11 4459
7003.90 4477
7004.69 4284
7005.48 4207
7006.27 4098
7007.06 3960
7007.85 3985
7008.64 3953
7009.43 3967
7010.22 4017
7011.01 4143
7011.80 4275
7012.59 4470
7013.38 4662
7014.17 4814
7014.96 4820
7015.75 4745
7016.54 4664
7017.33 4715
7018.12 4600
7018.91 4475
7019.70 4468
7020.49 4435
7021.28 4379
7022.07 4419
7022.87 4437
7023.66 4487
7024.45 4601
7025.24 4576
7026.03 4659
7026.82 4793
7027.61 4894
7028.40 5115
7029.19 5130
7029.99 5135
7030.78 5009
7031.57 4984
7032.36 4907
7033.15 4710
7033.94 4639
7034.74 4450
7035.53 4423
7036.32 4545
7037.11 4545
7037.90 4607
7038.69 4621
7039.49 4662
7040.28 4730
7041.07 4751
7041.86 4794
7042.65 4857
7043.45 4837
7044.24 4880
7045.03 4770
7045.82 4798
7046.61 4659
7047.41 4733
7048.20 4856
7048.99 4840
7049.78 4805
7050.58 5065
7051.37 5050
7052.16 5055
7052.95 5185
7053.75 5146
7054.54 5026
7055.33 4903
7056.13 4736
7056.92 4697
7057.71 4748
7058.50 4725
7059.30 4755
7060.09 4655
7060.88 4603
7061.68 4614
7062.47 4566
7063.26 4389
7064.06 4471
7064.85 4481
7065.64 4452
7066.44 4377
7067.23 4387
7068.02 4316
7068.82 4309
7069.61 4352
7070.40 4354
7071.20 4317
7071.99 4289
7072.78 4362
7073.58 4396
7074.37 4423
7075.17 4277
7075.96 4266
7076.75 4343
7077.55 4272
7078.34 4216
7079.14 4320
7079.93 4256
7080.72 4266
7081.52 4229
7082.31 4223
7083.11 4307
7083.90 4332
7084.70 4477
7085.49 4497
7086.28 4585
7087.08 4642
7087.87 4844
7088.67 5055
7089.46 5166
7090.26 4991
7091.05 4957
7091.85 4910
7092.64 4760
7093.44 4653
7094.23 4614
7095.03 4601
7095.82 4626
7096.62 4612
7097.41 4619
7098.21 4540
7099.00 4474
7099.80 4405
7100.59 4419
7101.39 4288
7102.18 4152
7102.98 4112
7103.77 4113
7104.57 4038
7105.37 3921
7106.16 3870
7106.96 3792
7107.75 3718
7108.55 3604
7109.34 3494
7110.14 3510
7110.94 3493
7111.73 3434
7112.53 3376
7113.32 3347
7114.12 3300
7114.92 3336
7115.71 3300
7116.51 3393
7117.30 3502
7118.10 3477
7118.90 3547
7119.69 3625
7120.49 3579
7121.29 3586
7122.08 3588
7122.88 3554
7123.68 3512
7124.47 3489
7125.27 3431
7126.07 3346
7126.86 3466
7127.66 3450
7128.46 3388
7129.25 3412
7130.05 3381
7130.85 3337
7131.64 3249
7132.44 3310
7133.24 3387
7134.04 3342
7134.83 3306
7135.63 3347
7136.43 3318
7137.23 3283
7138.02 3304
7138.82 3260
7139.62 3273
7140.42 3260
7141.21 3210
7142.01 3148
7142.81 3141
7143.61 3158
7144.40 3163
7145.20 3105
7146.00 3076
7146.80 3019
7147.59 3024
7148.39 3154
7149.19 3097
7149.99 3096
7150.79 3057
7151.59 3082
7152.38 3109
7153.18 3094
7153.98 3018
7154.78 3068
7155.58 3046
7156.38 3047
7157.17 3130
7157.97 3124
7158.77 3002
7159.57 3011
7160.37 2979
7161.17 3030
7161.97 2921
7162.76 2943
7163.56 2936
7164.36 2896
7165.16 2951
7165.96 3001
7166.76 2917
7167.56 2883
7168.36 2951
7169.16 2937
7169.96 2982
7170.75 2889
7171.55 2901
7172.35 2859
7173.15 2791
7173.95 2838
7174.75 2877
7175.55 2900
7176.35 2869
7177.15 2809
7177.95 2784
7178.75 2720
7179.55 2773
7180.35 2809
7181.15 2815
7181.95 2798
7182.75 2828
7183.55 2808
7184.35 2813
7185.15 2824
7185.95 2787
7186.75 2809
7187.55 2776
7188.35 2798
7189.15 2786
7189.95 2765
7190.75 2748
7191.55 2701
7192.35 2739
7193.15 2719
7193.95 2640
7194.75 2712
7195.55 2661
7196.35 2725
7197.15 2608
7197.95 2626
7198.76 2729
7199.56 2752
7200.36 2827
7201.16 2865
7201.96 2917
7202.76 2871
7203.56 2860
7204.36 2870
7205.16 2801
7205.96 2791
7206.77 2726
7207.57 2754
7208.37 2687
7209.17 2686
7209.97 2675
7210.77 2673
7211.57 2650
7212.38 2633
7213.18 2608
7213.98 2614
7214.78 2627
7215.58 2594
7216.38 2636
7217.19 2553
7217.99 2616
7218.79 2592
7219.59 2575
7220.39 2600
7221.20 2612
7222.00 2615
7222.80 2647
7223.60 2715
7224.40 2712
7225.21 2689
7226.01 2692
7226.81 2654
7227.61 2684
7228.42 2703
7229.22 2722
7230.02 2577
7230.82 2560
7231.63 2630
7232.43 2565
7233.23 2654
7234.03 2626
7234.84 2659
7235.64 2708
7236.44 2709
7237.25 2724
7238.05 2718
7238.85 2741
7239.65 2772
7240.46 2769
7241.26 2655
7242.06 2687
7242.87 2660
7243.67 2665
7244.47 2656
7245.28 2635
7246.08 2632
7246.88 2650
7247.69 2615
7248.49 2617
7249.30 2560
7250.10 2545
7250.90 2570
7251.71 2556
7252.51 2541
7253.31 2573
7254.12 2582
7254.92 2604
7255.73 2575
7256.53 2646
7257.33 2633
7258.14 2621
7258.94 2655
7259.75 2711
7260.55 2659
7261.35 2660
7262.16 2686
7262.96 2665
7263.77 2708
7264.57 2601
7265.38 2600
7266.18 2600
7266.99 2582
7267.79 2558
7268.59 2487
7269.40 2546
7270.20 2488
7271.01 2531
7271.81 2522
7272.62 2518
7273.42 2541
7274.23 2574
7275.03 2609
7275.84 2617
7276.64 2624
7277.45 2659
7278.25 2583
7279.06 2516
7279.86 2635
7280.67 2689
7281.48 2679
7282.28 2658
7283.09 2690
7283.89 2720
7284.70 2791
7285.50 2787
7286.31 2813
7287.11 2782
7287.92 2773
7288.73 2754
7289.53 2698
7290.34 2798
7291.14 2699
7291.95 2710
7292.76 2641
7293.56 2688
7294.37 2678
7295.17 2605
7295.98 2579
7296.79 2614
7297.59 2605
7298.40 2595
7299.21 2606
7300.01 2611
7300.82 2579
7301.62 2569
7302.43 2528
7303.24 2575
7304.04 2565
7304.85 2516
7305.66 2584
7306.46 2603
7307.27 2547
7308.08 2571
7308.89 2566
7309.69 2617
7310.50 2630
7311.31 2648
7312.11 2724
7312.92 2668
7313.73 2684
7314.53 2679
7315.34 2781
7316.15 2783
7316.96 2871
7317.76 3073
7318.57 3262
7319.38 3546
7320.19 3696
7320.99 3737
7321.80 3622
7322.61 3555
7323.42 3347
7324.22 3242
7325.03 3063
7325.84 2954
7326.65 2817
7327.46 2811
7328.26 2787
7329.07 2724
7329.88 2669
7330.69 2762
7331.50 2717
7332.30 2671
7333.11 2669
7333.92 2635
7334.73 2679
7335.54 2738
7336.35 2582
7337.15 2587
7337.96 2624
7338.77 2624
7339.58 2570
7340.39 2512
7341.20 2543
7342.01 2480
7342.82 2472
7343.62 2461
7344.43 2529
7345.24 2535
7346.05 2497
7346.86 2410
7347.67 2423
7348.48 2436
7349.29 2419
7350.10 2334
7350.91 2308
7351.71 2354
7352.52 2356
7353.33 2361
7354.14 2341
7354.95 2377
7355.76 2370
7356.57 2324
7357.38 2357
7358.19 2331
7359.00 2325
7359.81 2303
7360.62 2337
7361.43 2411
7362.24 2361
7363.05 2328
7363.86 2364
7364.67 2340
7365.48 2323
7366.29 2257
7367.10 2339
7367.91 2280
7368.72 2235
7369.53 2209
7370.34 2304
7371.15 2284
7371.96 2292
7372.77 2262
7373.58 2220
7374.39 2191
7375.20 2159
7376.01 2244
7376.82 2187
7377.63 2289
7378.45 2314
7379.26 2311
7380.07 2272
7380.88 2289
7381.69 2360
7382.50 2365
7383.31 2317
7384.12 2316
7384.93 2323
7385.74 2330
7386.56 2330
7387.37 2315
7388.18 2249
7388.99 2261
7389.80 2311
7390.61 2222
7391.42 2193
7392.24 2154
7393.05 2227
7393.86 2292
7394.67 2205
7395.48 2240
7396.29 2210
7397.10 2180
7397.92 2262
7398.73 2255
7399.54 2222
7400.35 2225
7401.16 2288
7401.98 2344
7402.79 2324
7403.60 2278
7404.41 2256
7405.23 2216
7406.04 2245
7406.85 2221
7407.66 2212
7408.47 2240
7409.29 2165
7410.10 2253
7410.91 2261
7411.72 2238
7412.54 2247
7413.35 2187
7414.16 2180
7414.98 2191
7415.79 2221
7416.60 2222
7417.41 2266
7418.23 2222
7419.04 2166
7419.85 2138
7420.67 2089
7421.48 2073
7422.29 2127
7423.11 2166
7423.92 2149
7424.73 2228
7425.54 2149
7426.36 2201
7427.17 2196
7427.99 2186
7428.80 2128
7429.61 2082
7430.43 2140
7431.24 2152
7432.05 2134
7432.87 2155
7433.68 2162
7434.49 2090
7435.31 2128
7436.12 2087
7436.94 2112
7437.75 2103
7438.56 2182
7439.38 2156
7440.19 2152
7441.01 2125
7441.82 2155
7442.64 2175
7443.45 2168
7444.26 2150
7445.08 2153
7445.89 2154
7446.71 2156
7447.52 2164
7448.34 2126
7449.15 2111
7449.97 2051
7450.78 2134
7451.59 2144
7452.41 2124
7453.22 2069
7454.04 2028
7454.85 2078
7455.67 2098
7456.48 2101
7457.30 2080
7458.11 2110
7458.93 2077
7459.74 2116
7460.56 2146
7461.38 2084
7462.19 2150
7463.01 2136
7463.82 2181
7464.64 2155
7465.45 2110
7466.27 2098
7467.08 2152
7467.90 2190
7468.72 2188
7469.53 2172
7470.35 2231
7471.16 2228
7471.98 2156
7472.79 2222
7473.61 2271
7474.43 2240
7475.24 2244
7476.06 2240
7476.87 2219
7477.69 2190
7478.51 2213
7479.32 2258
7480.14 2164
7480.96 2174
7481.77 2184
7482.59 2214
7483.41 2203
7484.22 2226
7485.04 2269
7485.85 2217
7486.67 2242
7487.49 2185
7488.31 2200
7489.12 2127
7489.94 2193
7490.76 2213
7491.57 2188
7492.39 2154
7493.21 2223
7494.02 2186
7494.84 2181
7495.66 2208
7496.48 2246
7497.29 2262
7498.11 2283
7498.93 2255
7499.74 2220
7500.56 2177
7501.38 2218
7502.20 2223
7503.01 2266
7503.83 2237
7504.65 2239
7505.47 2281
7506.29 2267
7507.10 2247
7507.92 2293
7508.74 2275
7509.56 2279
7510.37 2286
7511.19 2330
7512.01 2402
7512.83 2421
7513.65 2396
7514.47 2380
7515.28 2248
7516.10 2257
7516.92 2307
7517.74 2251
7518.56 2210
7519.38 2232
7520.19 2277
7521.01 2214
7521.83 2213
7522.65 2205
7523.47 2183
7524.29 2269
7525.11 2221
7525.92 2295
7526.74 2401
7527.56 2403
7528.38 2426
7529.20 2447
7530.02 2419
7530.84 2409
7531.66 2458
7532.48 2422
7533.30 2455
7534.12 2407
7534.93 2428
7535.75 2392
7536.57 2443
7537.39 2394
7538.21 2441
7539.03 2397
7539.85 2420
7540.67 2372
7541.49 2412
7542.31 2380
7543.13 2381
7543.95 2359
7544.77 2326
7545.59 2317
7546.41 2303
7547.23 2285
7548.05 2280
7548.87 2296
7549.69 2260
7550.51 2322
7551.33 2306
7552.15 2273
7552.97 2298
7553.79 2355
7554.61 2380
7555.43 2348
7556.25 2404
7557.07 2405
7557.89 2457
7558.71 2511
7559.53 2471
7560.36 2504
7561.18 2487
7562.00 2541
7562.82 2515
7563.64 2463
7564.46 2462
7565.28 2425
7566.10 2436
7566.92 2432
7567.74 2473
7568.56 2452
7569.39 2422
7570.21 2426
7571.03 2387
7571.85 2442
7572.67 2393
7573.49 2419
7574.31 2410
7575.14 2422
7575.96 2425
7576.78 2508
7577.60 2437
7578.42 2477
7579.24 2399
7580.06 2403
7580.89 2471
7581.71 2514
7582.53 2527
7583.35 2510
7584.17 2561
7585.00 2532
7585.82 2520
7586.64 2559
7587.46 2585
7588.29 2616
7589.11 2537
7589.93 2626
7590.75 2599
7591.57 2577
7592.40 2561
7593.22 2569
7594.04 2568
7594.86 2612
7595.69 2648
7596.51 2678
7597.33 2707
7598.15 2745
7598.98 2851
7599.80 2780
7600.62 2765
7601.45 2823
7602.27 2797
7603.09 2800
7603.92 2823
7604.74 2886
7605.56 2922
7606.38 2857
7607.21 2855
7608.03 2903
7608.85 2846
7609.68 2859
7610.50 2814
7611.32 2822
7612.15 2884
7612.97 2927
7613.80 2948
7614.62 2938
7615.44 2996
7616.27 3035
7617.09 3076
7617.91 3199
7618.74 3229
7619.56 3319
7620.39 3253
7621.21 3221
7622.03 3143
7622.86 3129
7623.68 3106
7624.51 3062
7625.33 3048
7626.15 2999
7626.98 3013
7627.80 3053
7628.63 2987
7629.45 3016
7630.28 3115
7631.10 3225
7631.93 3186
7632.75 3222
7633.58 3271
7634.40 3203
7635.22 3109
7636.05 3096
7636.87 3037
7637.70 2910
7638.52 2893
7639.35 2765
7640.17 2710
7641.00 2672
7641.82 2714
7642.65 2704
7643.47 2715
7644.30 2785
7645.13 2835
7645.95 2889
7646.78 2870
7647.60 2844
7648.43 2805
7649.25 2786
7650.08 2797
7650.90 2791
7651.73 2714
7652.55 2764
7653.38 2748
7654.21 2663
7655.03 2622
7655.86 2600
7656.68 2612
7657.51 2502
7658.34 2476
7659.16 2489
7659.99 2474
7660.81 2483
7661.64 2440
7662.47 2525
7663.29 2416
7664.12 2364
7664.95 2438
7665.77 2403
7666.60 2475
7667.42 2482
7668.25 2484
7669.08 2495
7669.90 2432
7670.73 2473
7671.56 2473
7672.38 2503
7673.21 2547
7674.04 2511
7674.87 2511
7675.69 2502
7676.52 2432
7677.35 2389
7678.17 2453
7679.00 2485
7679.83 2464
7680.65 2396
7681.48 2402
7682.31 2468
7683.14 2469
7683.96 2485
7684.79 2614
7685.62 2627
7686.45 2683
7687.27 2689
7688.10 2641
7688.93 2599
7689.76 2560
7690.58 2500
7691.41 2484
7692.24 2428
7693.07 2464
7693.90 2521
7694.72 2535
7695.55 2478
7696.38 2604
7697.21 2676
7698.04 2733
7698.86 2833
7699.69 2873
7700.52 2867
7701.35 2824
7702.18 2745
7703.01 2716
7703.83 2578
7704.66 2511
7705.49 2565
7706.32 2508
7707.15 2484
7707.98 2501
7708.81 2484
7709.63 2461
7710.46 2437
7711.29 2450
7712.12 2457
7712.95 2504
7713.78 2491
7714.61 2515
7715.44 2476
7716.27 2407
7717.10 2392
7717.93 2385
7718.75 2426
7719.58 2295
7720.41 2320
7721.24 2337
7722.07 2294
7722.90 2304
7723.73 2293
7724.56 2287
7725.39 2355
7726.22 2311
7727.05 2267
7727.88 2318
7728.71 2318
7729.54 2350
7730.37 2365
7731.20 2325
7732.03 2357
7732.86 2298
7733.69 2340
7734.52 2336
7735.35 2279
7736.18 2287
7737.01 2251
7737.84 2265
7738.67 2277
7739.50 2296
7740.33 2343
7741.16 2290
7741.99 2266
7742.82 2262
7743.65 2315
7744.48 2319
7745.31 2390
7746.14 2506
7746.98 2544
7747.81 2696
7748.64 2715
7749.47 2768
7750.30 2751
7751.13 2722
7751.96 2719
7752.79 2621
7753.62 2532
7754.45 2475
7755.29 2426
7756.12 2380
7756.95 2351
7757.78 2297
7758.61 2285
7759.44 2319
7760.27 2371
7761.11 2352
7761.94 2254
7762.77 2331
7763.60 2370
7764.43 2309
7765.26 2309
7766.10 2363
7766.93 2472
7767.76 2497
7768.59 2576
7769.42 2513
7770.26 2554
7771.09 2527
7771.92 2488
7772.75 2414
7773.58 2345
7774.42 2325
7775.25 2381
7776.08 2314
7776.91 2280
7777.75 2176
7778.58 2219
7779.41 2215
7780.24 2142
7781.08 2133
7781.91 2163
7782.74 2223
7783.57 2182
7784.41 2100
7785.24 2124
7786.07 2141
7786.91 2111
7787.74 2113
7788.57 2109
7789.40 2129
7790.24 2135
7791.07 2154
7791.90 2119
7792.74 2140
7793.57 2135
7794.40 2116
7795.24 2128
7796.07 2101
7796.90 2156
7797.74 2166
7798.57 2217
7799.40 2169
7800.24 2169
7801.07 2187
7801.91 2221
7802.74 2269
7803.57 2180
7804.41 2222
7805.24 2228
7806.07 2190
7806.91 2264
7807.74 2259
7808.58 2311
7809.41 2280
7810.25 2280
7811.08 2296
7811.91 2307
7812.75 2372
7813.58 2419
7814.42 2406
7815.25 2415
7816.09 2475
7816.92 2469
7817.75 2408
7818.59 2397
7819.42 2457
7820.26 2343
7821.09 2406
7821.93 2467
7822.76 2522
7823.60 2469
7824.43 2540
7825.27 2555
7826.10 2523
7826.94 2494
7827.77 2508
7828.61 2521
7829.44 2388
7830.28 2435
7831.11 2368
7831.95 2347
7832.78 2394
7833.62 2357
7834.46 2333
7835.29 2347
7836.13 2343
7836.96 2381
7837.80 2461
7838.63 2354
7839.47 2306
7840.31 2341
7841.14 2345
7841.98 2258
7842.81 2255
7843.65 2250
7844.48 2168
7845.32 2214
7846.16 2259
7846.99 2246
7847.83 2268
7848.67 2235
7849.50 2222
7850.34 2228
7851.17 2255
7852.01 2256
7852.85 2296
7853.68 2232
7854.52 2229
7855.36 2208
7856.19 2299
7857.03 2267
7857.87 2300
7858.70 2319
7859.54 2275
7860.38 2295
7861.21 2284
7862.05 2341
7862.89 2294
7863.72 2230
7864.56 2255
7865.40 2255
7866.24 2305
7867.07 2310
7867.91 2287
7868.75 2292
7869.59 2182
7870.42 2263
7871.26 2291
7872.10 2328
7872.94 2314
7873.77 2330
7874.61 2324
7875.45 2345
7876.29 2406
7877.12 2504
7877.96 2532
7878.80 2636
7879.64 2685
7880.47 2742
7881.31 2707
7882.15 2803
7882.99 2818
7883.83 2805
7884.66 2830
7885.50 2737
7886.34 2663
7887.18 2642
7888.02 2561
7888.86 2514
7889.69 2503
7890.53 2478
7891.37 2486
7892.21 2460
7893.05 2554
7893.89 2550
7894.73 2505
7895.56 2482
7896.40 2452
7897.24 2475
7898.08 2414
7898.92 2380
7899.76 2320
7900.60 2308
7901.44 2351
7902.28 2339
7903.12 2246
7903.95 2211
7904.79 2262
7905.63 2227
7906.47 2258
7907.31 2229
7908.15 2252
7908.99 2240
7909.83 2210
7910.67 2260
7911.51 2213
7912.35 2220
7913.19 2227
7914.03 2268
7914.87 2378
7915.71 2388
7916.55 2368
7917.39 2500
7918.23 2543
7919.07 2536
7919.91 2492
7920.75 2554
7921.59 2609
7922.43 2530
7923.27 2498
7924.11 2400
7924.95 2386
7925.79 2362
7926.63 2358
7927.47 2299
7928.31 2261
7929.15 2260
7929.99 2211
7930.83 2234
7931.67 2239
7932.51 2287
7933.35 2296
7934.19 2283
7935.04 2286
7935.88 2335
7936.72 2236
7937.56 2232
7938.40 2277
7939.24 2350
7940.08 2334
7940.92 2363
7941.76 2353
7942.60 2297
7943.45 2389
7944.29 2407
7945.13 2400
7945.97 2432
7946.81 2467
7947.65 2461
7948.49 2482
7949.34 2506
7950.18 2548
7951.02 2507
7951.86 2521
7952.70 2651
7953.54 2542
7954.39 2538
7955.23 2623
7956.07 2628
7956.91 2636
7957.75 2699
7958.60 2651
7959.44 2701
7960.28 2711
7961.12 2652
7961.96 2723
7962.81 2731
7963.65 2748
7964.49 2780
7965.33 2847
7966.18 2917
7967.02 3016
7967.86 3106
7968.70 3210
7969.55 3340
7970.39 3362
7971.23 3367
7972.08 3307
7972.92 3274
7973.76 3324
7974.60 3349
7975.45 3352
7976.29 3226
7977.13 3191
7977.98 3108
7978.82 3094
7979.66 3004
7980.51 2944
7981.35 2883
7982.19 2726
7983.04 2572
7983.88 2552
7984.72 2596
7985.57 2556
7986.41 2445
7987.25 2400
7988.10 2397
7988.94 2384
7989.78 2310
7990.63 2337
7991.47 2335
7992.32 2308
7993.16 2342
7994.00 2357
7994.85 2301
7995.69 2256
7996.54 2267
7997.38 2290
7998.22 2235
7999.07 2223
7999.91 2255
8000.76 2309
8001.60 2254
8002.45 2228
8003.29 2250
8004.13 2317
8004.98 2224
8005.82 2263
8006.67 2222
8007.51 2195
8008.36 2188
8009.20 2216
8010.05 2249
8010.89 2329
8011.74 2346
8012.58 2452
8013.43 2475
8014.27 2376
8015.12 2305
8015.96 2261
8016.81 2262
8017.65 2223
8018.50 2208
8019.34 2171
8020.19 2133
8021.03 2098
8021.88 2111
8022.72 2097
8023.57 2110
8024.41 2068
8025.26 2034
8026.11 2045
8026.95 2087
8027.80 2026
8028.64 2016
8029.49 2003
8030.33 2015
8031.18 2023
8032.03 2020
8032.87 2017
8033.72 2027
8034.56 2099
8035.41 2079
8036.26 2087
8037.10 2061
8037.95 2058
8038.80 2052
8039.64 2143
8040.49 2105
8041.34 2124
8042.18 2088
8043.03 2045
8043.87 1968
8044.72 1931
8045.57 1945
8046.41 1995
8047.26 1923
8048.11 1925
8048.96 1939
8049.80 1934
8050.65 1936
8051.50 1937
8052.34 1976
8053.19 1913
8054.04 1914
8054.88 1911
8055.73 1917
8056.58 1940
8057.43 1906
8058.27 1912
8059.12 1920
8059.97 1921
8060.82 1901
8061.66 1868
8062.51 1855
8063.36 1857
8064.21 1855
8065.05 1822
8065.90 1840
8066.75 1856
8067.60 1896
8068.44 1884
8069.29 1850
8070.14 1838
8070.99 1817
8071.84 1869
8072.68 1853
8073.53 1836
8074.38 1826
8075.23 1839
8076.08 1819
8076.93 1835
8077.77 1856
8078.62 1826
8079.47 1804
8080.32 1797
8081.17 1814
8082.02 1862
8082.87 1840
8083.71 1802
8084.56 1826
8085.41 1849
8086.26 1826
8087.11 1795
8087.96 1812
8088.81 1799
8089.66 1776
8090.51 1829
8091.35 1820
8092.20 1793
8093.05 1813
8093.90 1826
8094.75 1849
8095.60 1857
8096.45 1828
8097.30 1828
8098.15 1774
8099.00 1829
8099.85 1836
8100.70 1819
8101.55 1832
8102.40 1787
8103.25 1834
8104.10 1759
8104.95 1787
8105.80 1780
8106.65 1808
8107.50 1813
8108.35 1830
8109.20 1855
8110.05 1833
8110.90 1819
8111.75 1854
8112.60 1833
8113.45 1811
8114.30 1831
8115.15 1841
8116.00 1794
8116.85 1782
8117.70 1831
8118.55 1880
8119.40 1812
8120.25 1865
8121.10 1868
8121.95 1860
8122.80 1843
8123.65 1834
8124.50 1869
8125.35 1853
8126.20 1851
8127.06 1862
8127.91 1833
8128.76 1781
8129.61 1825
8130.46 1856
8131.31 1801
8132.16 1764
8133.01 1807
8133.86 1830
8134.72 1847
8135.57 1807
8136.42 1792
8137.27 1766
8138.12 1752
8138.97 1822
8139.83 1806
8140.68 1799
8141.53 1794
8142.38 1776
8143.23 1723
8144.08 1716
8144.94 1733
8145.79 1749
8146.64 1729
8147.49 1793
8148.34 1814
8149.20 1827
8150.05 1827
8150.90 1839
8151.75 1841
8152.60 1807
8153.46 1808
8154.31 1843
8155.16 1857
8156.01 1865
8156.87 1890
8157.72 1919
8158.57 1895
8159.42 1841
8160.28 1888
8161.13 1841
8161.98 1822
8162.84 1842
8163.69 1802
8164.54 1718
8165.39 1760
8166.25 1753
8167.10 1765
8167.95 1744
8168.81 1740
8169.66 1739
8170.51 1709
8171.37 1683
8172.22 1681
8173.07 1725
8173.93 1713
8174.78 1683
8175.63 1635
8176.49 1627
8177.34 1688
8178.19 1665
8179.05 1731
8179.90 1745
8180.76 1721
8181.61 1746
8182.46 1741
8183.32 1705
8184.17 1713
8185.02 1734
8185.88 1749
8186.73 1702
8187.59 1729
8188.44 1730
8189.30 1702
8190.15 1725
8191.00 1680
8191.86 1704
8192.71 1674
8193.57 1738
8194.42 1677
8195.28 1673
8196.13 1703
8196.99 1708
8197.84 1720
8198.69 1738
8199.55 1730
8200.40 1697
8201.26 1733
8202.11 1736
8202.97 1715
8203.82 1658
8204.68 1704
8205.53 1720
8206.39 1701
8207.24 1619
8208.10 1679
8208.95 1667
8209.81 1709
8210.67 1733
8211.52 1704
8212.38 1699
8213.23 1723
8214.09 1764
8214.94 1751
8215.80 1706
8216.65 1719
8217.51 1711
8218.37 1684
8219.22 1685
8220.08 1720
8220.93 1733
8221.79 1740
8222.64 1706
8223.50 1755
8224.36 1746
8225.21 1792
8226.07 1740
8226.92 1738
8227.78 1706
8228.64 1685
8229.49 1720
8230.35 1756
8231.21 1732
8232.06 1749
8232.92 1714
8233.78 1751
8234.63 1752
8235.49 1679
8236.35 1661
8237.20 1659
8238.06 1663
8238.92 1692
8239.77 1708
8240.63 1649
8241.49 1651
8242.34 1706
8243.20 1706
8244.06 1691
8244.91 1716
8245.77 1700
8246.63 1730
8247.49 1710
8248.34 1718
8249.20 1704
8250.06 1654
8250.92 1732
8251.77 1751
8252.63 1698
8253.49 1668
8254.35 1700
8255.20 1746
8256.06 1662
8256.92 1728
8257.78 1716
8258.63 1742
8259.49 1722
8260.35 1769
8261.21 1791
8262.07 1787
8262.92 1791
8263.78 1761
8264.64 1778
8265.50 1769
8266.36 1779
8267.22 1846
8268.07 1922
8268.93 1894
8269.79 1874
8270.65 1895
8271.51 1873
8272.37 1878
8273.22 1956
8274.08 1904
8274.94 1905
8275.80 1873
8276.66 1921
8277.52 1857
8278.38 1870
8279.24 1884
8280.09 1852
8280.95 1948
8281.81 1893
8282.67 1923
8283.53 1945
8284.39 1921
8285.25 1883
8286.11 1886
8286.97 1886
8287.83 1912
8288.69 1932
8289.55 1952
8290.41 1913
8291.26 1917
8292.12 1931
8292.98 1991
8293.84 1898
8294.70 1966
8295.56 1937
8296.42 1926
8297.28 1929
8298.14 1890
8299.00 1929
8299.86 1890
8300.72 1880
8301.58 1880
8302.44 1819
8303.30 1806
8304.16 1836
8305.02 1898
8305.88 1859
8306.74 1915
8307.60 1867
8308.46 1863
8309.33 1875
8310.19 1915
8311.05 1921
8311.91 1848
8312.77 1830
8313.63 1849
8314.49 1914
8315.35 1891
8316.21 1879
8317.07 1884
8317.93 1861
8318.79 1844
8319.65 1855
8320.52 1831
8321.38 1828
8322.24 1859
8323.10 1877
8323.96 1808
8324.82 1909
8325.68 1902
8326.54 1843
8327.41 1879
8328.27 1875
8329.13 1868
8329.99 1863
8330.85 1860
8331.71 1927
8332.57 1935
8333.44 1927
8334.30 1937
8335.16 1948
8336.02 1936
8336.88 1924
8337.75 1874
8338.61 1869
8339.47 1915
8340.33 1984
8341.19 1936
8342.06 1959
8342.92 1949
8343.78 2002
8344.64 2008
8345.50 2077
8346.37 2113
8347.23 2142
8348.09 2150
8348.95 2231
8349.82 2212
8350.68 2278
8351.54 2276
8352.40 2292
8353.27 2275
8354.13 2242
8354.99 2191
8355.86 2083
8356.72 2039
8357.58 2101
8358.45 2023
8359.31 2020
8360.17 2001
8361.03 1944
8361.90 1946
8362.76 1955
8363.62 1941
8364.49 1924
8365.35 1946
8366.21 1952
8367.08 2021
8367.94 1966
8368.80 1998
8369.67 1988
8370.53 1954
8371.40 1958
8372.26 1926
8373.12 1891
8373.99 1966
8374.85 1936
8375.71 1944
8376.58 1952
8377.44 1952
8378.31 2006
8379.17 2015
8380.03 2064
8380.90 2078
8381.76 1998
8382.63 2082
8383.49 2142
8384.36 2206
8385.22 2244
8386.08 2259
8386.95 2337
8387.81 2364
8388.68 2415
8389.54 2331
8390.41 2315
8391.27 2266
8392.14 2231
8393.00 2214
8393.87 2113
8394.73 2125
8395.60 2113
8396.46 2101
8397.33 2080
8398.19 2138
8399.06 2097
8399.92 2069
8400.79 2140
8401.65 2229
8402.52 2186
8403.38 2168
8404.25 2162
8405.11 2208
8405.98 2228
8406.84 2162
8407.71 2147
8408.58 2148
8409.44 2113
8410.31 2099
8411.17 2081
8412.04 2093
8412.90 2134
8413.77 2107
8414.64 2084
8415.50 2064
8416.37 2110
8417.23 2146
8418.10 2113
8418.97 2159
8419.83 2212
8420.70 2195
8421.56 2186
8422.43 2200
8423.30 2180
8424.16 2240
8425.03 2258
8425.90 2337
8426.76 2320
8427.63 2355
8428.50 2417
8429.36 2336
8430.23 2274
8431.10 2320
8431.96 2305
8432.83 2294
8433.70 2220
8434.56 2286
8435.43 2257
8436.30 2213
8437.16 2274
8438.03 2298
8438.90 2292
8439.77 2291
8440.63 2278
8441.50 2306
8442.37 2348
8443.24 2353
8444.10 2323
8444.97 2333
8445.84 2346
8446.71 2394
8447.57 2385
8448.44 2384
8449.31 2429
8450.18 2439
8451.04 2454
8451.91 2539
8452.78 2655
8453.65 2803
8454.52 3013
8455.38 3090
8456.25 3281
8457.12 3457
8457.99 3532
8458.86 3543
8459.72 3432
8460.59 3375
8461.46 3261
8462.33 3092
8463.20 2899
8464.07 2781
8464.93 2670
8465.80 2637
8466.67 2605
8467.54 2490
8468.41 2458
8469.28 2442
8470.15 2377
8471.02 2341
8471.88 2326
8472.75 2340
8473.62 2257
8474.49 2224
8475.36 2238
8476.23 2220
8477.10 2236
8477.97 2193
8478.84 2238
8479.71 2230
8480.58 2213
8481.44 2211
8482.31 2225
8483.18 2271
8484.05 2284
8484.92 2279
8485.79 2266
8486.66 2266
8487.53 2224
8488.40 2210
8489.27 2239
8490.14 2218
8491.01 2169
8491.88 2141
8492.75 2116
8493.62 2113
8494.49 2151
8495.36 2182
8496.23 2185
8497.10 2126
8497.97 2116
8498.84 2117
8499.71 2117
8500.58 2097
8501.45 2171
8502.32 2132
8503.19 2140
8504.06 2143
8504.93 2125
8505.80 2164
8506.67 2206
8507.55 2174
8508.42 2170
8509.29 2225
8510.16 2262
8511.03 2206
8511.90 2217
8512.77 2262
8513.64 2294
8514.51 2272
8515.38 2286
8516.25 2272
8517.13 2271
8518.00 2246
8518.87 2269
8519.74 2338
8520.61 2360
8521.48 2342
8522.35 2415
8523.23 2558
8524.10 2672
8524.97 2751
8525.84 2879
8526.71 2914
8527.58 2951
8528.46 2963
8529.33 2928
8530.20 2953
8531.07 2856
8531.94 2743
8532.81 2611
8533.69 2567
8534.56 2488
8535.43 2402
8536.30 2383
8537.18 2332
8538.05 2306
8538.92 2240
8539.79 2207
8540.66 2140
8541.54 2149
8542.41 2182
8543.28 2167
8544.15 2147
8545.03 2169
8545.90 2120
8546.77 2066
8547.64 2160
8548.52 2150
8549.39 2179
8550.26 2154
8551.14 2188
8552.01 2221
8552.88 2273
8553.76 2345
8554.63 2456
8555.50 2457
8556.37 2474
8557.25 2436
8558.12 2369
8558.99 2374
8559.87 2303
8560.74 2250
8561.61 2277
8562.49 2195
8563.36 2186
8564.24 2170
8565.11 2139
8565.98 2138
8566.86 2116
8567.73 2104
8568.60 2075
8569.48 2071
8570.35 2100
8571.23 2137
8572.10 2040
8572.97 2055
8573.85 2088
8574.72 2046
8575.60 2041
8576.47 2075
8577.34 2056
8578.22 2082
8579.09 2046
8579.97 2147
8580.84 2114
8581.72 2069
8582.59 2070
8583.47 2099
8584.34 2080
8585.21 2108
8586.09 2111
8586.96 2104
8587.84 2094
8588.71 2115
8589.59 2118
8590.46 2164
8591.34 2144
8592.21 2243
8593.09 2217
8593.96 2204
8594.84 2224
8595.71 2210
8596.59 2199
8597.46 2200
8598.34 2275
8599.22 2279
8600.09 2292
8600.97 2362
8601.84 2311
8602.72 2367
8603.59 2433
8604.47 2341
8605.34 2366
8606.22 2420
8607.10 2415
8607.97 2385
8608.85 2392
8609.72 2441
8610.60 2392
8611.47 2418
8612.35 2426
8613.23 2438
8614.10 2510
8614.98 2519
8615.86 2530
8616.73 2531
8617.61 2568
8618.48 2561
8619.36 2629
8620.24 2632
8621.11 2603
8621.99 2614
8622.87 2640
8623.74 2703
8624.62 2718
8625.50 2717
8626.37 2738
8627.25 2790
8628.13 2783
8629.00 2729
8629.88 2817
8630.76 2858
8631.64 2831
8632.51 2817
8633.39 2842
8634.27 2777
8635.14 2811
8636.02 2822
8636.90 2851
8637.78 2866
8638.65 2895
8639.53 2921
8640.41 2901
8641.29 3014
8642.16 3022
8643.04 3006
8643.92 3069
8644.80 3125
8645.67 3164
8646.55 3165
8647.43 3227
8648.31 3333
8649.18 3290
8650.06 3375
8650.94 3392
8651.82 3335
8652.70 3339
8653.58 3376
8654.45 3423
8655.33 3456
8656.21 3573
8657.09 3590
8657.97 3622
8658.84 3739
8659.72 3898
8660.60 4078
8661.48 4236
8662.36 4430
8663.24 4749
8664.12 5118
8664.99 5230
8665.87 5380
8666.75 5479
8667.63 5458
8668.51 5307
8669.39 5223
8670.27 5053
8671.15 4917
8672.03 4729
8672.91 4592
8673.78 4599
8674.66 4549
8675.54 4541
8676.42 4434
8677.30 4436
8678.18 4350
8679.06 4160
8679.94 4083
8680.82 3928
8681.70 3816
8682.58 3690
8683.46 3574
8684.34 3517
8685.22 3440
8686.10 3470
8686.98 3464
8687.86 3524
8688.74 3652
8689.62 3773
8690.50 4030
8691.38 4282
8692.26 4511
8693.14 4565
8694.02 4786
8694.90 4859
8695.78 4810
8696.66 4686
8697.54 4505
8698.42 4245
8699.30 4139
8700.18 4043
8701.06 3922
8701.94 3917
8702.82 3823
8703.70 3757
8704.58 3684
8705.46 3541
8706.34 3459
8707.23 3352
8708.11 3172
8708.99 3064
8709.87 2938
8710.75 2863
8711.63 2757
8712.51 2713
8713.39 2635
8714.27 2539
8715.16 2517
8716.04 2423
8716.92 2443
8717.80 2474
8718.68 2435
8719.56 2392
8720.44 2460
8721.33 2498
8722.21 2540
8723.09 2493
8723.97 2463
8724.85 2471
8725.73 2455
8726.62 2487
8727.50 2407
8728.38 2430
8729.26 2485
8730.14 2495
8731.03 2506
8731.91 2472
8732.79 2483
8733.67 2480
8734.55 2509
8735.44 2453
8736.32 2496
8737.20 2463
8738.08 2436
8738.97 2413
8739.85 2437
8740.73 2400
8741.61 2362
8742.50 2394
8743.38 2481
8744.26 2444
8745.14 2434
8746.03 2366
8746.91 2382
8747.79 2389
8748.68 2468
8749.56 2402
8750.44 2419
8751.33 2465
8752.21 2467
8753.09 2441
8753.97 2561
8754.86 2525
8755.74 2579
8756.62 2588
8757.51 2575
8758.39 2615
8759.28 2651
8760.16 2686
8761.04 2626
8761.93 2635
8762.81 2619
8763.69 2641
8764.58 2578
8765.46 2501
8766.34 2489
8767.23 2431
8768.11 2431
8769.00 2434
8769.88 2407
8770.76 2387
8771.65 2327
8772.53 2330
8773.42 2359
8774.30 2337
8775.19 2337
8776.07 2379
8776.95 2321
8777.84 2350
8778.72 2348
8779.61 2310
8780.49 2357
8781.38 2365
8782.26 2404
8783.15 2459
8784.03 2421
8784.92 2345
8785.80 2371
8786.69 2362
8787.57 2335
8788.46 2217
8789.34 2200
8790.23 2183
8791.11 2212
8792.00 2193
8792.88 2099
8793.77 2126
8794.65 2101
8795.54 2053
8796.42 2044
8797.31 2083
8798.19 2066
8799.08 2014
8799.96 2019
8800.85 2040
8801.74 2028
8802.62 2022
8803.51 1982
8804.39 2001
8805.28 1982
8806.16 2001
8807.05 2033
8807.94 2033
8808.82 2018
8809.71 1994
8810.59 2043
8811.48 2006
8812.37 1998
8813.25 2018
8814.14 2025
8815.03 2027
8815.91 1964
8816.80 1959
8817.68 1986
8818.57 2055
8819.46 2018
8820.34 2094
8821.23 2083
8822.12 2024
8823.00 2015
8823.89 1971
8824.78 1974
8825.66 1982
8826.55 1992
8827.44 1936
8828.33 1887
8829.21 1949
8830.10 1915
8830.99 1900
8831.87 1906
8832.76 1866
8833.65 1900
8834.54 1884
8835.42 1864
8836.31 1825
8837.20 1795
8838.08 1813
8838.97 1889
8839.86 1868
8840.75 1868
8841.64 1854
8842.52 1836
8843.41 1822
8844.30 1842
8845.19 1778
8846.07 1814
8846.96 1861
8847.85 1788
8848.74 1814
8849.63 1780
8850.51 1798
8851.40 1789
8852.29 1727
8853.18 1720
8854.07 1698
8854.96 1745
8855.84 1741
8856.73 1702
8857.62 1728
8858.51 1695
8859.40 1712
8860.29 1707
8861.17 1712
8862.06 1682
8862.95 1718
8863.84 1687
8864.73 1666
8865.62 1656
8866.51 1641
8867.40 1632
8868.29 1636
8869.17 1653
8870.06 1649
8870.95 1628
8871.84 1638
8872.73 1634
8873.62 1615
8874.51 1596
8875.40 1632
8876.29 1667
8877.18 1628
8878.07 1649
8878.96 1621
8879.85 1577
8880.74 1573
8881.63 1591
8882.51 1578
8883.40 1600
8884.29 1629
8885.18 1659
8886.07 1609
8886.96 1566
8887.85 1633
8888.74 1648
8889.63 1623
8890.52 1641
8891.41 1627
8892.30 1627
8893.19 1606
8894.09 1519
8894.98 1551
8895.87 1595
8896.76 1655
8897.65 1609
8898.54 1574
8899.43 1597
8900.32 1568
8901.21 1543
8902.10 1578
8902.99 1537
8903.88 1537
8904.77 1582
8905.66 1509
8906.55 1565
8907.44 1528
8908.34 1530
8909.23 1530
8910.12 1563
8911.01 1543
8911.90 1487
8912.79 1530
8913.68 1557
8914.57 1544
8915.47 1521
8916.36 1519
8917.25 1493
8918.14 1495
8919.03 1486
8919.92 1490
8920.81 1542
8921.71 1494
8922.60 1503
8923.49 1497
8924.38 1487
8925.27 1479
8926.16 1532
8927.06 1512
8927.95 1531
8928.84 1537
8929.73 1531
8930.62 1476
8931.52 1490
8932.41 1488
8933.30 1463
8934.19 1486
8935.09 1471
8935.98 1457
8936.87 1418
8937.76 1465
8938.66 1411
8939.55 1434
8940.44 1454
8941.33 1444
8942.23 1492
8943.12 1478
8944.01 1439
8944.90 1440
8945.80 1475
8946.69 1467
8947.58 1447
8948.48 1473
8949.37 1510
8950.26 1493
8951.16 1491
8952.05 1496
8952.94 1455
8953.84 1490
8954.73 1492
8955.62 1483
8956.52 1492
8957.41 1532
8958.30 1522
8959.20 1505
8960.09 1505
8960.98 1487
8961.88 1535
8962.77 1475
8963.66 1457
8964.56 1462
8965.45 1516
8966.35 1507
8967.24 1457
8968.13 1480
8969.03 1424
8969.92 1444
8970.82 1488
8971.71 1471
8972.60 1492
8973.50 1468
8974.39 1460
8975.29 1456
8976.18 1486
8977.08 1444
8977.97 1451
8978.87 1462
8979.76 1492
8980.65 1505
8981.55 1476
8982.44 1501
8983.34 1455
8984.23 1476
8985.13 1502
8986.02 1495
8986.92 1427
8987.81 1472
8988.71 1438
8989.60 1466
8990.50 1471
8991.39 1466
8992.29 1504
8993.18 1467
8994.08 1509
8994.97 1525
8995.87 1503
8996.76 1441
8997.66 1459
8998.56 1451
8999.45 1462
9000.35 1460
9001.24 1434
9002.14 1427
9003.03 1414
9003.93 1453
9004.83 1435
9005.72 1435
9006.62 1451
9007.51 1456
9008.41 1437
9009.31 1442
9010.20 1400
9011.10 1462
9011.99 1490
9012.89 1472
9013.79 1439
9014.68 1423
9015.58 1438
9016.48 1429
9017.37 1405
9018.27 1432
9019.16 1412
9020.06 1452
9020.96 1419
9021.85 1439
9022.75 1436
9023.65 1437
9024.54 1398
9025.44 1391
9026.34 1401
9027.24 1415
9028.13 1442
9029.03 1439
9029.93 1435
9030.82 1455
9031.72 1425
9032.62 1422
9033.52 1446
9034.41 1481
9035.31 1384
9036.21 1379
9037.10 1397
9038.00 1427
9038.90 1460
9039.80 1459
9040.69 1453
9041.59 1456
9042.49 1495
9043.39 1489
9044.29 1473
9045.18 1461
9046.08 1438
9046.98 1473
9047.88 1517
9048.78 1430
9049.67 1474
9050.57 1472
9051.47 1478
9052.37 1467
9053.27 1434
9054.16 1461
9055.06 1540
9055.96 1534
9056.86 1534
9057.76 1513
9058.66 1547
9059.55 1600
9060.45 1592
9061.35 1591
9062.25 1540
9063.15 1562
9064.05 1613
9064.95 1608
9065.85 1555
9066.74 1535
9067.64 1544
9068.54 1520
9069.44 1552
9070.34 1505
9071.24 1487
9072.14 1530
9073.04 1519
9073.94 1489
9074.84 1494
9075.74 1482
9076.64 1510
9077.53 1521
9078.43 1483
9079.33 1489
9080.23 1492
9081.13 1498
9082.03 1533
9082.93 1571
9083.83 1605
9084.73 1571
9085.63 1597
9086.53 1571
9087.43 1573
9088.33 1554
9089.23 1508
9090.13 1502
9091.03 1512
9091.93 1528
9092.83 1502
9093.73 1484
9094.63 1503
9095.53 1486
9096.43 1458
9097.33 1501
9098.23 1455
9099.13 1457
9100.04 1456
9100.94 1477
9101.84 1510
9102.74 1507
9103.64 1504
9104.54 1484
9105.44 1440
9106.34 1480
9107.24 1439
9108.14 1454
9109.04 1432
9109.94 1412
9110.85 1439
9111.75 1454
9112.65 1419
9113.55 1438
9114.45 1454
9115.35 1428
9116.25 1417
9117.15 1428
9118.06 1433
9118.96 1451
9119.86 1429
9120.76 1400
9121.66 1413
9122.56 1425
9123.46 1466
9124.37 1440
9125.27 1410
9126.17 1464
9127.07 1465
9127.97 1492
9128.88 1471
9129.78 1389
9130.68 1425
9131.58 1389
9132.48 1469
9133.39 1457
9134.29 1389
9135.19 1411
9136.09 1438
9137.00 1486
9137.90 1469
9138.80 1431
9139.70 1443
9140.61 1415
9141.51 1439
9142.41 1483
9143.31 1422
9144.22 1429
9145.12 1436
9146.02 1440
9146.92 1421
9147.83 1415
9148.73 1449
9149.63 1436
9150.54 1441
9151.44 1422
9152.34 1441
9153.25 1433
9154.15 1440
9155.05 1420
9155.96 1471
9156.86 1450
9157.76 1432
9158.67 1475
9159.57 1442
9160.47 1374
9161.38 1415
9162.28 1427
9163.18 1437
9164.09 1419
9164.99 1410
9165.90 1411
9166.80 1407
9167.70 1431
9168.61 1407
9169.51 1412
9170.42 1431
9171.32 1461
9172.22 1374
9173.13 1382
9174.03 1451
9174.94 1452
9175.84 1423
9176.74 1378
9177.65 1446
9178.55 1440
9179.46 1432
9180.36 1457
9181.27 1473
9182.17 1424
9183.08 1434
9183.98 1449
9184.89 1419
9185.79 1429
9186.70 1404
9187.60 1433
9188.51 1404
9189.41 1374
9190.32 1434
9191.22 1450
9192.13 1406
9193.03 1398
9193.94 1374
9194.84 1425
9195.75 1486
9196.65 1433
9197.56 1468
9198.46 1492
9199.37 1463
9200.27 1443
9201.18 1478
9202.08 1514
9202.99 1487
9203.90 1488
9204.80 1496
9205.71 1470
9206.61 1529
9207.52 1532
9208.42 1474
9209.33 1412
9210.24 1440
9211.14 1396
9212.05 1392
9212.95 1344
9213.86 1381
9214.77 1371
9215.67 1406
9216.58 1360
9217.49 1414
9218.39 1443
9219.30 1438
9220.21 1417
9221.11 1425
9222.02 1403
9222.93 1382
9223.83 1425
9224.74 1442
9225.65 1425
9226.55 1443
9227.46 1435
9228.37 1407
9229.27 1468
9230.18 1454
9231.09 1405
9231.99 1432
9232.90 1410
9233.81 1423
9234.72 1373
9235.62 1341
9236.53 1398
9237.44 1436
9238.34 1436
9239.25 1404
9240.16 1378
9241.07 1414
9241.97 1389
9242.88 1369
9243.79 1368
9244.70 1377
9245.61 1355
9246.51 1375
9247.42 1375
9248.33 1340
9249.24 1328
9250.14 1300
9251.05 1344
9251.96 1348
9252.87 1335
9253.78 1393
9254.69 1370
9255.59 1361
9256.50 1338
9257.41 1345
9258.32 1386
9259.23 1376
9260.14 1350
9261.04 1362
9261.95 1353
9262.86 1328
9263.77 1307
9264.68 1384
9265.59 1352
9266.50 1336
9267.40 1392
9268.31 1369
9269.22 1369
9270.13 1357
9271.04 1343
9271.95 1360
9272.86 1350
9273.77 1373
9274.68 1389
9275.59 1393
9276.49 1349
9277.40 1348
9278.31 1355
9279.22 1321
9280.13 1337
9281.04 1372
9281.95 1318
9282.86 1369
9283.77 1333
9284.68 1375
9285.59 1385
9286.50 1349
9287.41 1327
9288.32 1336
9289.23 1321
9290.14 1324
9291.05 1353
9291.96 1371
9292.87 1341
9293.78 1345
9294.69 1354
9295.60 1394
9296.51 1409
9297.42 1383
9298.33 1422
9299.24 1435
9300.15 1375
9301.06 1371
9301.97 1442
9302.88 1465
9303.79 1454
9304.70 1438
9305.61 1453
9306.53 1381
9307.44 1356
9308.35 1379
9309.26 1410
9310.17 1396
9311.08 1370
9311.99 1349
9312.90 1385
9313.81 1374
9314.72 1374
9315.63 1357
9316.55 1358
9317.46 1358
9318.37 1354
9319.28 1357
9320.19 1326
9321.10 1371
9322.01 1343
9322.93 1360
9323.84 1337
9324.75 1312
9325.66 1330
9326.57 1326
9327.48 1305
9328.40 1300
9329.31 1324
9330.22 1324
9331.13 1317
9332.04 1304
9332.96 1315
9333.87 1319
9334.78 1351
9335.69 1296
9336.60 1287
9337.52 1311
9338.43 1294
9339.34 1293
9340.25 1301
9341.17 1346
9342.08 1317
9342.99 1368
9343.90 1326
9344.82 1288
9345.73 1338
9346.64 1317
9347.55 1324
9348.47 1297
9349.38 1325
9350.29 1354
9351.21 1309
9352.12 1326
9353.03 1313
9353.94 1328
9354.86 1345
9355.77 1294
9356.68 1334
9357.60 1347
9358.51 1367
9359.42 1346
9360.34 1299
9361.25 1266
9362.16 1301
9363.08 1342
9363.99 1342
9364.90 1329
9365.82 1289
9366.73 1320
9367.65 1300
9368.56 1323
9369.47 1307
9370.39 1307
9371.30 1313
9372.21 1319
9373.13 1347
9374.04 1330
9374.96 1339
9375.87 1320
9376.79 1324
9377.70 1387
9378.61 1375
9379.53 1363
9380.44 1370
9381.36 1381
9382.27 1315
9383.19 1346
9384.10 1347
9385.01 1380
9385.93 1399
9386.84 1359
9387.76 1349
9388.67 1329
9389.59 1345
9390.50 1331
9391.42 1313
9392.33 1383
9393.25 1392
9394.16 1383
9395.08 1376
9395.99 1411
9396.91 1409
9397.82 1390
9398.74 1357
9399.65 1354
9400.57 1424
9401.48 1340
9402.40 1378
9403.32 1405
9404.23 1351
9405.15 1321
9406.06 1342
9406.98 1373
9407.89 1318
9408.81 1360
9409.73 1386
9410.64 1346
9411.56 1350
9412.47 1354
9413.39 1338
9414.30 1332
9415.22 1347
9416.14 1381
9417.05 1401
9417.97 1341
9418.89 1319
9419.80 1317
9420.72 1361
9421.63 1384
9422.55 1379
9423.47 1368
9424.38 1369
9425.30 1360
9426.22 1335
9427.13 1361
9428.05 1323
9428.97 1340
9429.88 1384
9430.80 1377
9431.72 1346
9432.63 1413
9433.55 1367
9434.47 1350
9435.38 1388
9436.30 1365
9437.22 1369
9438.14 1347
9439.05 1338
9439.97 1346
9440.89 1411
9441.81 1396
9442.72 1429
9443.64 1411
9444.56 1386
9445.47 1369
9446.39 1386
9447.31 1389
9448.23 1367
9449.15 1383
9450.06 1381
9450.98 1392
9451.90 1384
9452.82 1416
9453.73 1467
9454.65 1431
9455.57 1402
9456.49 1408
9457.41 1421
9458.32 1447
9459.24 1456
9460.16 1418
9461.08 1368
9462.00 1392
9462.92 1383
9463.83 1418
9464.75 1394
9465.67 1392
9466.59 1408
9467.51 1383
9468.43 1398
9469.35 1425
9470.26 1396
9471.18 1355
9472.10 1360
9473.02 1421
9473.94 1393
9474.86 1401
9475.78 1412
9476.70 1394
9477.62 1409
9478.54 1469
9479.45 1472
9480.37 1449
9481.29 1419
9482.21 1455
9483.13 1442
9484.05 1384
9484.97 1415
9485.89 1466
9486.81 1420
9487.73 1412
9488.65 1397
9489.57 1422
9490.49 1431
9491.41 1390
9492.33 1446
9493.25 1414
9494.17 1404
9495.09 1405
9496.01 1388
9496.93 1394
9497.85 1412
9498.77 1436
9499.69 1441
9500.61 1462
9501.53 1402
9502.45 1363
9503.37 1405
9504.29 1417
9505.21 1412
9506.13 1401
9507.05 1393
9507.97 1408
9508.89 1435
9509.81 1438
9510.73 1459
9511.65 1445
9512.57 1463
9513.49 1473
9514.42 1482
9515.34 1460
9516.26 1496
9517.18 1497
9518.10 1468
9519.02 1474
9519.94 1487
9520.86 1531
9521.78 1470
9522.71 1537
9523.63 1532
9524.55 1543
9525.47 1565
9526.39 1560
9527.31 1596
9528.23 1601
9529.16 1545
9530.08 1541
9531.00 1572
9531.92 1556
9532.84 1559
9533.76 1565
9534.69 1525
9535.61 1593
9536.53 1605
9537.45 1621
9538.37 1565
9539.30 1600
9540.22 1635
9541.14 1586
9542.06 1592
9542.98 1550
9543.91 1542
9544.83 1552
9545.75 1592
9546.67 1616
9547.60 1622
9548.52 1597
9549.44 1626
9550.36 1603
9551.29 1618
9552.21 1617
9553.13 1655
9554.06 1675
9554.98 1702
9555.90 1668
9556.82 1658
9557.75 1631
9558.67 1693
9559.59 1598
9560.52 1660
9561.44 1692
9562.36 1719
9563.29 1676
9564.21 1709
9565.13 1762
9566.06 1735
9566.98 1716
9567.90 1746
9568.83 1793
9569.75 1726
9570.67 1753
9571.60 1764
9572.52 1733
9573.44 1763
9574.37 1771
9575.29 1783
9576.22 1814
9577.14 1822
9578.06 1797
9578.99 1818
9579.91 1869
9580.84 1910
9581.76 1911
9582.68 1908
9583.61 1973
9584.53 1897
9585.46 1869
9586.38 1954
9587.31 1965
9588.23 1927
9589.15 1912
9590.08 1938
9591.00 1989
9591.93 1980
9592.85 1920
9593.78 1959
9594.70 2031
9595.63 2055
9596.55 2059
9597.48 2082
9598.40 2127
9599.33 2186
9600.25 2211
9601.18 2231
9602.10 2302
9603.03 2245
9603.95 2204
9604.88 2169
9605.80 2181
9606.73 2147
9607.65 2135
9608.58 2160
9609.50 2135
9610.43 2144
9611.35 2145
9612.28 2082
9613.21 2127
9614.13 2081
9615.06 2096
9615.98 2144
9616.91 2140
9617.84 2102
9618.76 2085
9619.69 2174
9620.61 2218
9621.54 2193
9622.47 2229
9623.39 2205
9624.32 2206
9625.24 2208
9626.17 2210
9627.10 2232
9628.02 2294
9628.95 2324
9629.88 2349
9630.80 2301
9631.73 2291
9632.65 2303
9633.58 2358
9634.51 2356
9635.43 2354
9636.36 2403
9637.29 2362
9638.22 2421
9639.14 2429
9640.07 2444
9641.00 2485
9641.92 2503
9642.85 2560
9643.78 2550
9644.70 2573
9645.63 2589
9646.56 2625
9647.49 2585
9648.41 2594
9649.34 2558
9650.27 2573
9651.20 2535
9652.12 2540
9653.05 2535
9653.98 2551
9654.91 2565
9655.83 2565
9656.76 2548
9657.69 2487
9658.62 2555
9659.55 2518
9660.47 2524
9661.40 2520
9662.33 2487
9663.26 2577
9664.19 2536
9665.11 2530
9666.04 2645
9666.97 2613
9667.90 2630
9668.83 2691
9669.75 2680
9670.68 2607
9671.61 2751
9672.54 2753
9673.47 2745
9674.40 2809
9675.33 2769
9676.25 2695
9677.18 2699
9678.11 2765
9679.04 2775
9679.97 2805
9680.90 2773
9681.83 2740
9682.76 2742
9683.69 2787
9684.61 2708
9685.54 2833
9686.47 2793
9687.40 2771
9688.33 2806
9689.26 2831
9690.19 2776
9691.12 2785
9692.05 2783
9692.98 2727
9693.91 2900
9694.84 2923
9695.77 2911
9696.70 3002
9697.63 3098
9698.56 3140
9699.49 3173
9700.42 3209
9701.35 3140
9702.28 3185
9703.21 3200
9704.14 3118
9705.07 3096
9706.00 3080
9706.93 3015
9707.86 3012
9708.79 2947
9709.72 2940
9710.65 2903
9711.58 2933
9712.51 2974
9713.44 2990
9714.37 3016
9715.30 3103
9716.23 3126
9717.16 3196
9718.09 3208
9719.02 3123
9719.95 3115
9720.88 3059
9721.81 2903
9722.75 2850
9723.68 2824
9724.61 2689
9725.54 2675
9726.47 2585
9727.40 2497
9728.33 2492
9729.26 2501
9730.19 2470
9731.13 2427
9732.06 2431
9732.99 2416
9733.92 2387
9734.85 2440
9735.78 2381
9736.71 2346
9737.65 2302
9738.58 2363
9739.51 2327
9740.44 2299
9741.37 2271
9742.30 2263
9743.24 2259
9744.17 2239
9745.10 2169
9746.03 2214
9746.96 2197
9747.90 2181
9748.83 2155
9749.76 2160
9750.69 2127
9751.63 2142
9752.56 2125
9753.49 2097
9754.42 2072
9755.36 2045
9756.29 2132
9757.22 2125
9758.15 2096
9759.09 2146
9760.02 2144
9760.95 2115
9761.88 2095
9762.82 2139
9763.75 2088
9764.68 2067
9765.62 2108
9766.55 2122
9767.48 2076
9768.41 2094
9769.35 2126
9770.28 2092
9771.21 2085
9772.15 2103
9773.08 2124
9774.01 2060
9774.95 2102
9775.88 2067
9776.81 2114
9777.75 2142
9778.68 2114
9779.62 2110
9780.55 2147
9781.48 2170
9782.42 2196
9783.35 2193
9784.28 2214
9785.22 2213
9786.15 2205
9787.09 2168
9788.02 2168
9788.95 2123
9789.89 2128
9790.82 2103
9791.76 2102
9792.69 2091
9793.63 2096
9794.56 2053
9795.49 2072
9796.43 2096
9797.36 2146
9798.30 2212
9799.23 2252
9800.17 2184
9801.10 2177
9802.04 2137
9802.97 2089
9803.91 2087
9804.84 2044
9805.78 2061
9806.71 1978
9807.65 1942
9808.58 1891
9809.52 1893
9810.45 1866
9811.39 1865
9812.32 1850
9813.26 1805
9814.19 1789
9815.13 1836
9816.06 1758
9817.00 1789
9817.93 1780
9818.87 1701
9819.80 1736
9820.74 1709
9821.68 1709
9822.61 1780
9823.55 1714
9824.48 1733
9825.42 1747
9826.35 1726
9827.29 1652
9828.23 1678
9829.16 1685
9830.10 1714
9831.03 1690
9831.97 1707
9832.91 1685
9833.84 1691
9834.78 1707
9835.72 1694
9836.65 1750
9837.59 1672
9838.52 1694
9839.46 1717
9840.40 1774
9841.33 1735
9842.27 1691
9843.21 1700
9844.14 1671
9845.08 1681
9846.02 1690
9846.95 1688
9847.89 1726
9848.83 1683
9849.77 1665
9850.70 1673
9851.64 1681
9852.58 1736
9853.51 1734
9854.45 1723
9855.39 1682
9856.33 1693
9857.26 1730
9858.20 1695
9859.14 1651
9860.08 1646
9861.01 1698
9861.95 1715
9862.89 1715
9863.83 1703
9864.76 1693
9865.70 1676
9866.64 1715
9867.58 1674
9868.51 1680
9869.45 1705
9870.39 1716
9871.33 1669
9872.27 1708
9873.20 1722
9874.14 1710
9875.08 1735
9876.02 1725
9876.96 1717
9877.90 1720
9878.83 1690
9879.77 1693
9880.71 1699
9881.65 1695
9882.59 1659
9883.53 1704
9884.47 1660
9885.40 1659
9886.34 1632
9887.28 1650
9888.22 1636
9889.16 1635
9890.10 1639
9891.04 1634
9891.98 1574
9892.91 1570
9893.85 1567
9894.79 1613
9895.73 1626
9896.67 1549
9897.61 1619
9898.55 1578
9899.49 1628
9900.43 1602
9901.37 1625
9902.31 1656
9903.25 1637
9904.19 1596
9905.13 1592
9906.07 1606
9907.01 1639
9907.95 1623
9908.89 1632
9909.83 1639
9910.77 1598
9911.71 1627
9912.65 1607
9913.59 1614
9914.53 1629
9915.47 1661
9916.41 1645
9917.35 1638
9918.29 1631
9919.23 1636
9920.17 1680
9921.11 1706
9922.05 1665
9922.99 1729
9923.93 1755
9924.87 1767
9925.81 1838
9926.75 1859
9927.69 1930
9928.63 1877
9929.57 1921
9930.51 1915
9931.45 1857
9932.39 1841
9933.34 1823
9934.28 1762
9935.22 1760
9936.16 1753
9937.10 1685
9938.04 1658
9938.98 1640
9939.92 1615
9940.87 1623
9941.81 1562
9942.75 1535
9943.69 1582
9944.63 1560
9945.57 1570
9946.51 1589
9947.46 1594
9948.40 1655
9949.34 1629
9950.28 1688
9951.22 1685
9952.16 1721
9953.11 1788
9954.05 1808
9954.99 1745
9955.93 1706
9956.87 1705
9957.82 1708
9958.76 1621
9959.70 1650
9960.64 1662
9961.59 1587
9962.53 1573
9963.47 1555
9964.41 1505
9965.35 1490
9966.30 1488
9967.24 1476
9968.18 1447
9969.13 1478
9970.07 1530
9971.01 1493
9971.95 1478
9972.90 1477
9973.84 1465
9974.78 1446
9975.73 1475
9976.67 1424
9977.61 1430
9978.55 1474
9979.50 1469
9980.44 1431
9981.38 1369
9982.33 1402
9983.27 1434
9984.21 1477
9985.16 1450
9986.10 1413
9987.04 1426
9987.99 1384
9988.93 1392
9989.88 1418
9990.82 1436
9991.76 1424
9992.71 1385
9993.65 1447
9994.59 1397
9995.54 1430
9996.48 1426
9997.43 1379
9998.37 1360
9999.31 1377
10000.26 1400
10001.20 1454
10002.15 1436
10003.09 1412
10004.04 1403
10004.98 1387
10005.92 1389
10006.87 1414
10007.81 1400
10008.76 1422
10009.70 1407
10010.65 1427
10011.59 1398
10012.54 1461
10013.48 1460
10014.43 1418
10015.37 1419
10016.32 1499
10017.26 1463
10018.21 1463
10019.15 1458
10020.10 1451
10021.04 1438
10021.99 1458
10022.93 1434
10023.88 1408
10024.82 1384
10025.77 1416
10026.71 1428
10027.66 1430
10028.60 1426
10029.55 1364
10030.49 1391
10031.44 1407
10032.39 1453
10033.33 1414
10034.28 1398
10035.22 1388
10036.17 1370
10037.11 1399
10038.06 1334
10039.01 1361
10039.95 1318
10040.90 1317
10041.84 1329
10042.79 1324
10043.74 1288
10044.68 1309
10045.63 1327
10046.58 1303
10047.52 1379
10048.47 1371
10049.41 1335
10050.36 1300
10051.31 1301
10052.25 1317
10053.20 1314
10054.15 1356
10055.09 1299
10056.04 1323
10056.99 1332
10057.93 1287
10058.88 1296
10059.83 1282
10060.78 1292
10061.72 1321
10062.67 1261
10063.62 1253
10064.56 1292
10065.51 1320
10066.46 1287
10067.41 1260
10068.35 1301
10069.30 1280
10070.25 1280
10071.20 1308
10072.14 1312
10073.09 1272
10074.04 1269
10074.99 1285
10075.93 1292
10076.88 1307
10077.83 1312
10078.78 1271
10079.72 1275
10080.67 1319
10081.62 1326
10082.57 1307
10083.52 1253
10084.46 1274
10085.41 1306
10086.36 1311
10087.31 1300
10088.26 1277
10089.21 1287
10090.15 1323
10091.10 1342
10092.05 1343
10093.00 1308
10093.95 1284
10094.90 1295
10095.85 1338
10096.79 1309
10097.74 1274
10098.69 1334
10099.64 1308
10100.59 1320
10101.54 1268
10102.49 1275
10103.44 1258
10104.39 1258
10105.33 1297
10106.28 1288
10107.23 1251
10108.18 1319
10109.13 1261
10110.08 1290
10111.03 1308
10111.98 1316
10112.93 1279
10113.88 1289
10114.83 1249
10115.78 1272
10116.73 1317
10117.68 1276
10118.63 1299
10119.58 1319
10120.53 1283
10121.48 1328
10122.43 1296
10123.38 1310
10124.33 1311
10125.28 1299
10126.23 1336
10127.18 1323
10128.13 1334
10129.08 1297
10130.03 1301
10130.98 1343
10131.93 1359
10132.88 1336
10133.83 1328
10134.78 1345
10135.73 1324
10136.68 1311
10137.63 1298
10138.58 1276
10139.53 1318
10140.48 1324
10141.43 1316
10142.38 1286
10143.33 1300
10144.29 1330
10145.24 1338
10146.19 1320
10147.14 1311
10148.09 1312
10149.04 1334
10149.99 1296
10150.94 1267
10151.89 1308
10152.85 1373
10153.80 1364
10154.75 1372
10155.70 1382
10156.65 1355
10157.60 1354
10158.55 1374
10159.51 1361
10160.46 1334
10161.41 1371
10162.36 1362
10163.31 1375
10164.26 1338
10165.22 1355
10166.17 1383
10167.12 1384
10168.07 1376
10169.02 1411
10169.98 1415
10170.93 1422
10171.88 1426
10172.83 1411
10173.79 1375
10174.74 1418
10175.69 1411
10176.64 1418
10177.60 1472
10178.55 1452
10179.50 1428
10180.45 1447
10181.41 1493
10182.36 1487
10183.31 1481
10184.26 1412
10185.22 1417
10186.17 1427
10187.12 1386
10188.08 1423
10189.03 1431
10189.98 1402
10190.93 1463
10191.89 1423
10192.84 1405
10193.79 1400
10194.75 1424
10195.70 1415
10196.65 1427
10197.61 1412
10198.56 1403
10199.51 1413
10200.47 1423
10201.42 1433
10202.38 1451
10203.33 1450
10204.28 1501
10205.24 1466
10206.19 1484
10207.14 1542
10208.10 1539
10209.05 1534
10210.01 1492
10210.96 1549
10211.91 1529
10212.87 1543
10213.82 1473
10214.78 1448
10215.73 1458
10216.69 1484
10217.64 1460
10218.59 1472
10219.55 1457
10220.50 1424
10221.46 1413
10222.41 1421
10223.37 1426
10224.32 1436
10225.28 1380
10226.23 1419
10227.19 1378
10228.14 1364
10229.10 1396
10230.05 1393
10231.01 1435
10231.96 1467
10232.92 1505
10233.87 1467
10234.83 1511
10235.78 1532
10236.74 1519
10237.69 1548
10238.65 1521
10239.60 1511
10240.56 1549
10241.51 1500
10242.47 1499
10243.42 1432
10244.38 1415
10245.34 1394
10246.29 1346
10247.25 1332
10248.20 1332
10249.16 1318
10250.11 1295
10251.07 1322
10252.03 1300
10252.98 1313
10253.94 1307
10254.89 1271
10255.85 1290
10256.81 1270
10257.76 1266
10258.72 1267
10259.68 1279
10260.63 1226
10261.59 1276
10262.55 1322
10263.50 1251
10264.46 1267
10265.41 1318
10266.37 1278
10267.33 1244
10268.28 1275
10269.24 1302
10270.20 1293
10271.16 1249
10272.11 1217
10273.07 1298
10274.03 1307
10274.98 1298
10275.94 1349
10276.90 1320
10277.85 1285
10278.81 1287
10279.77 1257
10280.73 1247
10281.68 1262
10282.64 1266
10283.60 1266
10284.56 1239
10285.51 1208
10286.47 1235
10287.43 1214
10288.39 1210
10289.34 1261
10290.30 1277
10291.26 1322
10292.22 1281
10293.18 1275
10294.13 1289
10295.09 1275
10296.05 1241
10297.01 1269
10297.97 1261
10298.92 1202
10299.88 1246
10300.84 1258
10301.80 1235
10302.76 1208
10303.72 1230
10304.67 1241
10305.63 1233
10306.59 1214
10307.55 1175
10308.51 1181
10309.47 1201
10310.43 1189
10311.38 1216
10312.34 1226
10313.30 1256
10314.26 1235
10315.22 1275
10316.18 1197
10317.14 1195
10318.10 1210
10319.06 1188
10320.01 1223
10320.97 1223
10321.93 1219
10322.89 1255
10323.85 1230
10324.81 1261
10325.77 1265
10326.73 1239
10327.69 1248
10328.65 1241
10329.61 1241
10330.57 1244
10331.53 1266
10332.49 1293
10333.45 1231
10334.41 1253
10335.37 1242
10336.33 1231
10337.29 1197
10338.25 1209
10339.21 1205
10340.17 1232
10341.13 1215
10342.09 1202
10343.05 1150
10344.01 1188
10344.97 1220
10345.93 1218
10346.89 1171
10347.85 1196
10348.81 1233
10349.77 1193
10350.73 1213
10351.69 1220
10352.65 1203
10353.61 1173
10354.57 1171
10355.53 1165
10356.49 1201
10357.46 1142
10358.42 1178
10359.38 1185
10360.34 1203
10361.30 1187
10362.26 1204
10363.22 1175
10364.18 1162
10365.14 1192
10366.11 1182
10367.07 1159
10368.03 1188
10368.99 1153
10369.95 1171
10370.91 1188
10371.87 1212
10372.84 1156
10373.80 1163
10374.76 1198
10375.72 1176
10376.68 1185
10377.64 1153
10378.61 1129
10379.57 1164
10380.53 1216
10381.49 1144
10382.45 1172
10383.42 1154
10384.38 1184
10385.34 1144
10386.30 1140
10387.27 1141
10388.23 1201
10389.19 1153
10390.15 1151
10391.11 1148
10392.08 1196
10393.04 1170
10394.00 1169
10394.96 1163
10395.93 1158
10396.89 1162
10397.85 1145
10398.82 1175
10399.78 1137
10400.74 1165
10401.70 1146
10402.67 1178
10403.63 1188
10404.59 1186
10405.56 1159
10406.52 1243
10407.48 1186
10408.45 1185
10409.41 1183
10410.37 1203
10411.34 1183
10412.30 1182
10413.26 1228
10414.23 1227
10415.19 1121
10416.15 1178
10417.12 1218
10418.08 1187
10419.04 1179
10420.01 1185
10420.97 1239
10421.94 1226
10422.90 1238
10423.86 1258
10424.83 1205
10425.79 1210
10426.76 1244
10427.72 1186
10428.68 1217
10429.65 1225
10430.61 1196
10431.58 1179
10432.54 1149
10433.51 1186
10434.47 1184
10435.44 1223
10436.40 1164
10437.36 1176
10438.33 1177
10439.29 1194
10440.26 1198
10441.22 1197
10442.19 1182
10443.15 1173
10444.12 1163
10445.08 1237
10446.05 1241
10447.01 1230
10447.98 1198
10448.94 1165
10449.91 1194
10450.87 1233
10451.84 1214
10452.80 1219
10453.77 1273
10454.73 1235
10455.70 1206
10456.67 1238
10457.63 1215
10458.60 1216
10459.56 1241
10460.53 1245
10461.49 1232
10462.46 1237
10463.43 1233
10464.39 1205
10465.36 1213
10466.32 1237
10467.29 1204
10468.25 1230
10469.22 1260
10470.19 1242
10471.15 1219
10472.12 1258
10473.09 1247
10474.05 1249
10475.02 1216
10475.98 1221
10476.95 1285
10477.92 1283
10478.88 1298
10479.85 1339
10480.82 1314
10481.78 1298
10482.75 1339
10483.72 1322
10484.68 1315
10485.65 1316
10486.62 1284
10487.58 1257
10488.55 1269
10489.52 1257
10490.49 1273
10491.45 1291
10492.42 1274
10493.39 1277
10494.35 1281
10495.32 1346
10496.29 1267
10497.26 1276
10498.22 1325
10499.19 1299
10500.16 1297
10501.13 1324
10502.09 1331
10503.06 1351
10504.03 1365
10505.00 1369
10505.96 1344
10506.93 1362
10507.90 1347
10508.87 1334
10509.84 1313
10510.80 1278
10511.77 1288
10512.74 1280
10513.71 1306
10514.68 1289
10515.64 1240
10516.61 1255
10517.58 1262
10518.55 1189
10519.52 1203
10520.49 1258
10521.45 1197
10522.42 1170
10523.39 1210
10524.36 1231
10525.33 1195
10526.30 1205
10527.27 1225
10528.23 1213
10529.20 1185
10530.17 1181
10531.14 1228
10532.11 1232
10533.08 1253
10534.05 1224
10535.02 1176
10535.99 1250
10536.96 1256
10537.93 1232
10538.89 1224
10539.86 1241
10540.83 1239
10541.80 1244
10542.77 1283
10543.74 1245
10544.71 1254
10545.68 1266
10546.65 1264
10547.62 1240
10548.59 1259
10549.56 1280
10550.53 1238
10551.50 1224
10552.47 1250
10553.44 1301
10554.41 1222
10555.38 1227
10556.35 1277
10557.32 1267
10558.29 1231
10559.26 1257
10560.23 1270
10561.20 1297
10562.17 1312
10563.14 1283
10564.11 1327
10565.08 1313
10566.05 1304
10567.02 1253
10567.99 1251
10568.96 1280
10569.93 1284
10570.91 1248
10571.88 1259
10572.85 1273
10573.82 1277
10574.79 1274
10575.76 1291
10576.73 1271
10577.70 1269
10578.67 1268
10579.64 1314
10580.62 1275
10581.59 1286
10582.56 1271
10583.53 1302
10584.50 1319
10585.47 1294
10586.44 1289
10587.42 1308
10588.39 1354
10589.36 1335
10590.33 1348
10591.30 1346
10592.27 1332
10593.25 1307
10594.22 1289
10595.19 1314
10596.16 1344
10597.13 1363
10598.10 1302
10599.08 1344
10600.05 1341
10601.02 1375
10601.99 1357
10602.97 1395
10603.94 1391
10604.91 1434
10605.88 1403
10606.85 1406
10607.83 1440
10608.80 1411
10609.77 1434
10610.74 1425
10611.72 1408
10612.69 1456
10613.66 1402
10614.64 1380
10615.61 1346
10616.58 1344
10617.55 1324
10618.53 1272
10619.50 1265
10620.47 1271
10621.45 1275
10622.42 1268
10623.39 1231
10624.37 1252
10625.34 1204
10626.31 1215
10627.29 1209
10628.26 1213
10629.23 1206
10630.21 1197
10631.18 1205
10632.15 1187
10633.13 1218
10634.10 1194
10635.07 1208
10636.05 1209
10637.02 1222
10638.00 1266
10638.97 1241
10639.94 1257
10640.92 1261
10641.89 1259
10642.87 1219
10643.84 1217
10644.81 1206
10645.79 1240
10646.76 1208
10647.74 1214
10648.71 1205
10649.68 1224
10650.66 1196
10651.63 1169
10652.61 1165
10653.58 1158
10654.56 1154
10655.53 1169
10656.51 1129
10657.48 1105
10658.46 1125
10659.43 1159
10660.41 1160
10661.38 1150
10662.36 1101
10663.33 1150
10664.31 1167
10665.28 1134
10666.26 1127
10667.23 1086
10668.21 1118
10669.18 1131
10670.16 1124
10671.13 1138
10672.11 1164
10673.08 1157
10674.06 1121
10675.03 1136
10676.01 1148
10676.99 1156
10677.96 1135
10678.94 1172
10679.91 1170
10680.89 1141
10681.86 1185
10682.84 1177
10683.82 1147
10684.79 1169
10685.77 1172
10686.74 1160
10687.72 1151
10688.70 1125
10689.67 1172
10690.65 1166
10691.63 1128
10692.60 1117
10693.58 1114
10694.55 1166
10695.53 1135
10696.51 1127
10697.48 1110
10698.46 1163
10699.44 1160
10700.41 1129
10701.39 1126
10702.37 1112
10703.34 1129
10704.32 1121
10705.30 1157
10706.27 1101
10707.25 1117
10708.23 1136
10709.21 1126
10710.18 1095
10711.16 1098
10712.14 1159
10713.11 1156
10714.09 1138
10715.07 1153
10716.05 1122
10717.02 1130
10718.00 1119
10718.98 1164
10719.96 1142
10720.93 1141
10721.91 1123
10722.89 1139
10723.87 1128
10724.85 1111
10725.82 1120
10726.80 1116
10727.78 1074
10728.76 1115
10729.74 1153
10730.71 1126
10731.69 1118
10732.67 1092
10733.65 1106
10734.63 1140
10735.60 1172
10736.58 1157
10737.56 1099
10738.54 1111
10739.52 1126
10740.50 1139
10741.48 1140
10742.45 1121
10743.43 1115
10744.41 1119
10745.39 1154
10746.37 1171
10747.35 1149
10748.33 1124
10749.31 1142
10750.28 1116
10751.26 1133
10752.24 1132
10753.22 1127
10754.20 1139
10755.18 1153
10756.16 1186
10757.14 1192
10758.12 1168
10759.10 1149
10760.08 1130
10761.06 1145
10762.04 1136
10763.01 1130
10763.99 1137
10764.97 1182
10765.95 1159
10766.93 1170
10767.91 1149
10768.89 1176
10769.87 1183
10770.85 1214
10771.83 1205
10772.81 1163
10773.79 1201
10774.77 1188
10775.75 1184
10776.73 1202
10777.71 1195
10778.69 1198
10779.67 1237
10780.65 1194
10781.63 1256
10782.62 1211
10783.60 1200
10784.58 1196
10785.56 1218
10786.54 1247
10787.52 1198
10788.50 1199
10789.48 1188
10790.46 1235
10791.44 1204
10792.42 1190
10793.40 1204
10794.38 1198
10795.37 1201
10796.35 1204
10797.33 1195
10798.31 1207
10799.29 1172
10800.27 1229
10801.25 1180
10802.23 1184
10803.21 1210
10804.20 1214
10805.18 1185
10806.16 1154
10807.14 1168
10808.12 1159
10809.10 1186
10810.09 1187
10811.07 1185
10812.05 1163
10813.03 1211
10814.01 1153
10815.00 1203
10815.98 1149
10816.96 1165
10817.94 1187
10818.92 1242
10819.91 1232
10820.89 1161
10821.87 1178
10822.85 1192
10823.83 1189
10824.82 1198
10825.80 1168
10826.78 1163
10827.76 1209
10828.75 1189
10829.73 1208
10830.71 1205
10831.69 1170
10832.68 1166
10833.66 1192
10834.64 1186
10835.63 1182
10836.61 1170
10837.59 1215
10838.57 1216
10839.56 1201
10840.54 1238
10841.52 1246
10842.51 1199
10843.49 1280
10844.47 1266
10845.46 1240
10846.44 1233
10847.42 1220
10848.41 1255
10849.39 1282
10850.37 1255
10851.36 1301
10852.34 1313
10853.32 1291
10854.31 1284
10855.29 1274
10856.28 1339
10857.26 1288
10858.24 1309
10859.23 1321
10860.21 1312
10861.20 1355
10862.18 1310
10863.16 1287
10864.15 1299
10865.13 1283
10866.12 1306
10867.10 1289
10868.08 1315
10869.07 1290
10870.05 1339
10871.04 1304
10872.02 1315
10873.01 1324
10873.99 1316
10874.98 1365
10875.96 1335
10876.95 1304
10877.93 1311
10878.92 1352
10879.90 1350
10880.89 1356
10881.87 1336
10882.86 1346
10883.84 1358
10884.83 1401
10885.81 1393
10886.80 1411
10887.78 1430
10888.77 1395
10889.75 1409
10890.74 1387
10891.72 1408
10892.71 1396
10893.69 1394
10894.68 1422
10895.66 1462
10896.65 1427
10897.64 1452
10898.62 1413
10899.61 1457
10900.59 1486
10901.58 1496
10902.56 1458
10903.55 1478
10904.54 1500
10905.52 1494
10906.51 1481
10907.49 1478
10908.48 1507
10909.47 1535
10910.45 1520
10911.44 1528
10912.43 1526
10913.41 1564
10914.40 1530
10915.39 1542
10916.37 1553
10917.36 1560
10918.35 1538
10919.33 1522
10920.32 1568
10921.31 1589
10922.29 1570
10923.28 1593
10924.27 1634
10925.25 1633
10926.24 1581
10927.23 1594
10928.21 1656
10929.20 1633
10930.19 1607
10931.18 1648
10932.16 1667
10933.15 1662
10934.14 1705
10935.12 1663
10936.11 1693
10937.10 1693
10938.09 1745
10939.07 1686
10940.06 1700
10941.05 1719
10942.04 1721
10943.02 1706
10944.01 1753
10945.00 1815
10945.99 1787
10946.98 1774
10947.96 1826
10948.95 1892
10949.94 1842
10950.93 1902
10951.92 1928
10952.90 1940
10953.89 1954
10954.88 2037
10955.87 2092
10956.86 2129
10957.85 2104
10958.83 2179
10959.82 2228
10960.81 2223
10961.80 2239
10962.79 2215
10963.78 2220
10964.77 2156
10965.75 2112
10966.74 2171
10967.73 2076
10968.72 2047
10969.71 1989
10970.70 1959
10971.69 1941
10972.68 1926
10973.67 1943
10974.66 1914
10975.64 1880
10976.63 1777
10977.62 1839
10978.61 1872
10979.60 1886
10980.59 1862
10981.58 1827
10982.57 1825
10983.56 1870
10984.55 1865
10985.54 1861
10986.53 1876
10987.52 1889
10988.51 1928
10989.50 1978
10990.49 1986
10991.48 1995
10992.47 2064
10993.46 2076
10994.45 2151
10995.44 2188
10996.43 2319
10997.42 2355
10998.41 2396
10999.40 2462
11000.39 2503
11001.38 2645
11002.37 2605
11003.36 2566
11004.35 2583
11005.34 2587
11006.33 2425
11007.32 2376
11008.31 2253
11009.30 2186
11010.30 2114
11011.29 1989
11012.28 1910
11013.27 1825
11014.26 1800
11015.25 1704
11016.24 1728
11017.23 1711
11018.22 1593
11019.21 1596
11020.21 1594
11021.20 1577
11022.19 1606
11023.18 1544
11024.17 1503
11025.16 1473
11026.15 1463
11027.14 1497
11028.14 1505
11029.13 1487
11030.12 1461
11031.11 1476
11032.10 1466
11033.09 1458
11034.09 1476
11035.08 1426
11036.07 1476
11037.06 1460
11038.05 1439
11039.05 1462
11040.04 1476
11041.03 1458
11042.02 1433
11043.02 1422
11044.01 1452
11045.00 1419
11045.99 1426
11046.98 1421
11047.98 1406
11048.97 1394
11049.96 1396
11050.95 1405
11051.95 1411
11052.94 1409
11053.93 1377
11054.93 1393
11055.92 1356
11056.91 1374
11057.90 1382
11058.90 1346
11059.89 1376
11060.88 1338
11061.88 1363
11062.87 1400
11063.86 1387
11064.86 1405
11065.85 1383
11066.84 1419
11067.84 1355
11068.83 1388
11069.82 1362
11070.82 1383
11071.81 1366
11072.80 1387
11073.80 1381
11074.79 1385
11075.78 1374
11076.78 1336
11077.77 1355
11078.77 1369
11079.76 1372
11080.75 1395
11081.75 1369
11082.74 1330
11083.74 1331
11084.73 1362
11085.72 1372
11086.72 1358
11087.71 1354
11088.71 1370
11089.70 1336
11090.70 1321
11091.69 1294
11092.68 1312
11093.68 1318
11094.67 1287
11095.67 1321
11096.66 1308
11097.66 1322
11098.65 1323
11099.65 1318
11100.64 1295
11101.64 1293
11102.63 1261
11103.63 1254
11104.62 1229
11105.62 1240
11106.61 1274
11107.61 1243
11108.60 1265
11109.60 1255
11110.59 1247
11111.59 1240
11112.58 1225
11113.58 1261
11114.57 1268
11115.57 1290
11116.56 1251
11117.56 1238
11118.56 1241
11119.55 1226
11120.55 1240
11121.54 1201
11122.54 1236
11123.54 1215
11124.53 1199
11125.53 1210
11126.52 1237
11127.52 1196
11128.51 1229
11129.51 1165
11130.51 1205
11131.50 1204
11132.50 1178
11133.50 1207
11134.49 1195
11135.49 1197
11136.49 1164
11137.48 1205
11138.48 1165
11139.47 1180
11140.47 1165
11141.47 1198
11142.46 1208
11143.46 1182
11144.46 1186
11145.46 1185
11146.45 1249
11147.45 1204
11148.45 1195
11149.44 1201
11150.44 1196
11151.44 1211
11152.43 1197
11153.43 1202
11154.43 1195
11155.43 1184
11156.42 1206
11157.42 1177
11158.42 1170
11159.42 1141
11160.41 1183
11161.41 1197
11162.41 1169
11163.41 1188
11164.40 1163
11165.40 1193
11166.40 1196
11167.40 1189
11168.39 1164
11169.39 1191
11170.39 1159
11171.39 1192
11172.39 1224
11173.38 1174
11174.38 1167
11175.38 1182
11176.38 1199
11177.38 1156
11178.38 1184
11179.37 1201
11180.37 1172
11181.37 1187
11182.37 1162
11183.37 1135
11184.37 1147
11185.37 1164
11186.36 1113
11187.36 1131
11188.36 1189
11189.36 1174
11190.36 1149
11191.36 1121
11192.36 1169
11193.36 1188
11194.36 1157
11195.35 1190
11196.35 1158
11197.35 1164
11198.35 1166
11199.35 1177
11200.35 1150
11201.35 1159
11202.35 1162
11203.35 1167
11204.35 1147
11205.35 1135
11206.35 1164
11207.35 1176
11208.35 1167
11209.35 1209
11210.35 1186
11211.35 1157
11212.35 1156
11213.35 1188
11214.35 1181
11215.34 1140
11216.35 1157
11217.35 1191
11218.35 1141
11219.35 1151
11220.35 1178
11221.35 1136
11222.35 1162
11223.35 1179
11224.35 1135
11225.35 1162
11226.35 1173
11227.35 1174
11228.35 1142
11229.35 1137
11230.35 1120
11231.35 1124
11232.35 1161
11233.35 1162
11234.35 1161
11235.35 1176
11236.35 1151
11237.36 1160
11238.36 1169
11239.36 1144
11240.36 1149
11241.36 1148
11242.36 1135
11243.36 1135
11244.36 1138
11245.36 1148
11246.37 1174
11247.37 1215
11248.37 1148
11249.37 1177
11250.37 1175
11251.37 1186
11252.38 1145
11253.38 1169
11254.38 1172
11255.38 1225
11256.38 1218
11257.38 1196
11258.39 1190
11259.39 1208
11260.39 1220
11261.39 1205
11262.39 1190
11263.40 1213
11264.40 1197
11265.40 1203
11266.40 1209
11267.40 1205
11268.41 1217
11269.41 1243
11270.41 1245
11271.41 1275
11272.42 1236
11273.42 1222
11274.42 1249
11275.42 1229
11276.43 1282
11277.43 1253
11278.43 1261
11279.44 1219
11280.44 1227
11281.44 1270
11282.44 1251
11283.45 1210
11284.45 1162
11285.45 1183
11286.46 1209
11287.46 1239
11288.46 1225
11289.47 1187
11290.47 1166
11291.47 1172
11292.48 1131
11293.48 1159
11294.48 1162
11295.49 1134
11296.49 1152
11297.49 1177
11298.50 1143
11299.50 1158
11300.51 1122
11301.51 1135
11302.51 1145
11303.52 1158
11304.52 1137
11305.53 1134
11306.53 1160
11307.53 1131
11308.54 1175
11309.54 1166
11310.55 1129
11311.55 1149
11312.55 1163
11313.56 1167
11314.56 1157
11315.57 1208
11316.57 1174
11317.58 1139
11318.58 1197
11319.59 1192
11320.59 1241
11321.59 1201
11322.60 1234
11323.60 1202
11324.61 1225
11325.61 1147
11326.62 1148
11327.62 1143
11328.63 1154
11329.63 1150
11330.64 1141
11331.64 1196
11332.65 1139
11333.65 1111
11334.66 1112
11335.67 1164
11336.67 1153
11337.68 1182
11338.68 1166
11339.69 1190
11340.69 1208
11341.70 1180
11342.70 1205
11343.71 1211
11344.72 1189
11345.72 1212
11346.73 1216
11347.73 1169
11348.74 1161
11349.74 1157
11350.75 1169
11351.76 1177
11352.76 1133
11353.77 1145
11354.78 1129
11355.78 1112
11356.79 1144
11357.79 1117
11358.80 1142
11359.81 1106
11360.81 1165
11361.82 1150
11362.83 1147
11363.83 1136
11364.84 1166
11365.85 1121
11366.85 1127
11367.86 1105
11368.87 1128
11369.87 1105
11370.88 1118
11371.89 1104
11372.89 1080
11373.90 1126
11374.91 1098
11375.92 1097
11376.92 1106
11377.93 1080
11378.94 1101
11379.94 1127
11380.95 1106
11381.96 1071
11382.97 1078
11383.97 1102
11384.98 1139
11385.99 1086
11387.00 1113
11388.00 1114
11389.01 1125
11390.02 1120
11391.03 1168
11392.04 1132
11393.04 1134
11394.05 1107
11395.06 1105
11396.07 1109
11397.08 1109
11398.08 1076
11399.09 1116
11400.10 1109
11401.11 1094
11402.12 1105
11403.12 1082
11404.13 1084
11405.14 1106
11406.15 1082
11407.16 1121
11408.17 1108
11409.18 1120
11410.18 1146
11411.19 1123
11412.20 1139
11413.21 1103
11414.22 1108
11415.23 1132
11416.24 1155
11417.25 1123
11418.25 1138
11419.26 1176
11420.27 1120
11421.28 1126
11422.29 1097
11423.30 1124
11424.31 1147
11425.32 1119
11426.33 1141
11427.34 1150
11428.35 1154
11429.36 1157
11430.37 1105
11431.38 1106
11432.39 1136
11433.39 1156
11434.40 1134
11435.41 1148
11436.42 1153
11437.43 1123
11438.44 1102
11439.45 1136
11440.46 1128
11441.47 1145
11442.48 1153
11443.49 1201
11444.50 1213
11445.51 1184
11446.52 1181
11447.53 1152
11448.55 1131
11449.56 1117
11450.57 1147
11451.58 1180
11452.59 1177
11453.60 1201
11454.61 1210
11455.62 1168
11456.63 1206
11457.64 1145
11458.65 1162
11459.66 1133
11460.67 1130
11461.68 1165
11462.69 1171
11463.71 1201
11464.72 1179
11465.73 1199
11466.74 1223
11467.75 1173
11468.76 1201
11469.77 1197
11470.78 1183
11471.80 1218
11472.81 1207
11473.82 1233
11474.83 1239
11475.84 1239
11476.85 1212
11477.86 1282
11478.88 1221
11479.89 1212
11480.90 1210
11481.91 1203
11482.92 1208
11483.93 1198
11484.95 1206
11485.96 1181
11486.97 1187
11487.98 1235
11489.00 1229
11490.01 1198
11491.02 1208
11492.03 1223
11493.04 1204
11494.06 1195
11495.07 1197
11496.08 1233
11497.09 1175
11498.11 1191
11499.12 1219
11500.13 1223
11501.14 1217
11502.16 1243
11503.17 1254
11504.18 1293
11505.20 1267
11506.21 1232
11507.22 1260
11508.23 1252
11509.25 1257
11510.26 1300
11511.27 1266
11512.29 1288
11513.30 1261
11514.31 1298
11515.33 1333
11516.34 1317
11517.35 1373
11518.37 1337
11519.38 1356
11520.39 1397
11521.41 1380
11522.42 1413
11523.43 1450
11524.45 1430
11525.46 1424
11526.47 1427
11527.49 1455
11528.50 1495
11529.52 1499
11530.53 1551
11531.54 1576
11532.56 1599
11533.57 1640
11534.59 1648
11535.60 1700
11536.62 1738
11537.63 1791
11538.64 1833
11539.66 1865
11540.67 1916
11541.69 1884
11542.70 1951
11543.72 1922
11544.73 1875
11545.75 1800
11546.76 1751
11547.77 1677
11548.79 1618
11549.80 1613
11550.82 1564
11551.83 1485
11552.85 1368
11553.86 1372
11554.88 1354
11555.89 1347
11556.91 1363
11557.92 1303
11558.94 1241
11559.95 1265
11560.97 1285
11561.99 1281
11563.00 1263
11564.02 1255
11565.03 1261
11566.05 1286
11567.06 1269
11568.08 1267
11569.09 1276
11570.11 1253
11571.13 1245
11572.14 1231
11573.16 1237
11574.17 1222
11575.19 1204
11576.20 1213
11577.22 1234
11578.24 1268
11579.25 1265
11580.27 1224
11581.29 1204
11582.30 1227
11583.32 1202
11584.33 1242
11585.35 1206
11586.37 1266
11587.38 1263
11588.40 1244
11589.42 1248
11590.43 1250
11591.45 1231
11592.47 1263
11593.48 1306
11594.50 1285
11595.52 1328
11596.53 1339
11597.55 1325
11598.57 1312
11599.58 1314
11600.60 1334
11601.62 1367
11602.64 1355
11603.65 1376
11604.67 1321
11605.69 1285
11606.70 1313
11607.72 1284
11608.74 1289
11609.76 1277
11610.77 1285
11611.79 1257
11612.81 1265
11613.83 1226
11614.84 1263
11615.86 1255
11616.88 1206
11617.90 1198
11618.92 1233
11619.93 1189
11620.95 1199
11621.97 1239
11622.99 1255
11624.01 1243
11625.02 1190
11626.04 1204
11627.06 1234
11628.08 1212
11629.10 1171
11630.11 1196
11631.13 1212
11632.15 1225
11633.17 1181
11634.19 1152
11635.21 1168
11636.23 1150
11637.24 1169
11638.26 1171
11639.28 1161
11640.30 1148
11641.32 1174
11642.34 1144
11643.36 1155
11644.38 1141
11645.39 1147
11646.41 1110
11647.43 1116
11648.45 1134
11649.47 1122
11650.49 1127
11651.51 1111
11652.53 1140
11653.55 1136
11654.57 1124
11655.59 1121
11656.61 1085
11657.63 1093
11658.65 1082
11659.67 1101
11660.69 1143
11661.70 1090
11662.72 1104
11663.74 1063
11664.76 1098
11665.78 1097
11666.80 1105
11667.82 1087
11668.84 1068
11669.86 1078
11670.88 1077
11671.90 1103
11672.92 1097
11673.95 1080
11674.97 1076
11675.99 1057
11677.01 1071
11678.03 1091
11679.05 1104
11680.07 1086
11681.09 1085
11682.11 1093
11683.13 1089
11684.15 1086
11685.17 1075
11686.19 1081
11687.21 1080
11688.23 1077
11689.25 1077
11690.28 1062
11691.30 1067
11692.32 1081
11693.34 1073
11694.36 1084
11695.38 1107
11696.40 1041
11697.42 1058
11698.44 1043
11699.47 1081
11700.49 1069
11701.51 1048
11702.53 1034
11703.55 1028
11704.57 1078
11705.60 1038
11706.62 1058
11707.64 1059
11708.66 1088
11709.68 1050
11710.70 1075
11711.73 1067
11712.75 1054
11713.77 1061
11714.79 1067
11715.81 1024
11716.84 1079
11717.86 1075
11718.88 1022
11719.90 1062
11720.92 1066
11721.95 1095
11722.97 1033
11723.99 1057
11725.01 1076
11726.04 1079
11727.06 1047
11728.08 1015
11729.11 1016
11730.13 1036
11731.15 1065
11732.17 1075
11733.20 1057
11734.22 1050
11735.24 1061
11736.26 1034
11737.29 1030
11738.31 1061
11739.33 1077
11740.36 1075
11741.38 1094
11742.40 1098
11743.43 1038
11744.45 1070
11745.47 1069
11746.50 1058
11747.52 1085
11748.54 1068
11749.57 1076
11750.59 1061
11751.62 1048
11752.64 1048
11753.66 1070
11754.69 1065
11755.71 1017
11756.73 1026
11757.76 1038
11758.78 999
11759.81 1038
11760.83 1012
11761.85 1042
11762.88 1067
11763.90 1073
11764.93 1041
11765.95 1039
11766.98 1065
11768.00 1109
11769.02 1083
11770.05 1074
11771.07 1117
11772.10 1093
11773.12 1109
11774.15 1073
11775.17 1067
11776.20 1082
11777.22 1112
11778.25 1071
11779.27 1120
11780.30 1079
11781.32 1107
11782.35 1108
11783.37 1063
11784.40 1056
11785.42 1089
11786.45 1139
11787.47 1118
11788.50 1107
11789.52 1097
11790.55 1120
11791.57 1138
11792.60 1139
11793.62 1118
11794.65 1093
11795.67 1122
11796.70 1077
11797.73 1133
11798.75 1096
11799.78 1066
11800.80 1103
11801.83 1089
11802.85 1096
11803.88 1087
11804.91 1105
11805.93 1119
11806.96 1123
11807.98 1115
11809.01 1116
11810.04 1118
11811.06 1093
11812.09 1126
11813.12 1152
11814.14 1125
11815.17 1171
11816.19 1171
11817.22 1142
11818.25 1164
11819.27 1138
11820.30 1176
11821.33 1180
11822.35 1169
11823.38 1185
11824.41 1172
11825.44 1168
11826.46 1187
11827.49 1186
11828.52 1166
11829.54 1164
11830.57 1142
11831.60 1203
11832.62 1216
11833.65 1201
11834.68 1216
11835.71 1217
11836.73 1226
11837.76 1238
11838.79 1219
11839.82 1210
11840.84 1227
11841.87 1211
11842.90 1227
11843.93 1228
11844.95 1252
11845.98 1248
11847.01 1263
11848.04 1227
11849.07 1273
11850.09 1277
11851.12 1244
11852.15 1274
11853.18 1244
11854.21 1231
11855.23 1268
11856.26 1281
11857.29 1266
11858.32 1286
11859.35 1303
11860.38 1330
11861.40 1318
11862.43 1327
11863.46 1323
11864.49 1377
11865.52 1297
11866.55 1320
11867.58 1338
11868.60 1324
11869.63 1331
11870.66 1376
11871.69 1337
11872.72 1367
11873.75 1388
11874.78 1444
11875.81 1415
11876.84 1403
11877.86 1413
11878.89 1376
11879.92 1395
11880.95 1403
11881.98 1418
11883.01 1493
11884.04 1453
11885.07 1463
11886.10 1457
11887.13 1452
11888.16 1508
11889.19 1536
11890.22 1554
11891.25 1531
11892.28 1580
11893.31 1538
11894.34 1571
11895.37 1598
11896.40 1631
11897.43 1641
11898.46 1625
11899.49 1650
11900.52 1677
11901.55 1724
11902.58 1745
11903.61 1807
11904.64 1791
11905.67 1858
11906.70 1855
11907.73 1894
11908.76 1822
11909.79 1803
11910.82 1773
11911.85 1786
11912.88 1749
11913.91 1738
11914.94 1726
11915.97 1668
11917.01 1678
11918.04 1683
11919.07 1685
11920.10 1654
11921.13 1649
11922.16 1644
11923.19 1692
11924.22 1706
11925.25 1688
11926.28 1727
11927.32 1790
11928.35 1853
11929.38 1876
11930.41 1854
11931.44 1888
11932.47 1909
11933.50 1915
11934.54 1937
11935.57 1894
11936.60 1841
11937.63 1821
11938.66 1843
11939.70 1814
11940.73 1791
11941.76 1734
11942.79 1707
11943.82 1653
11944.85 1603
11945.89 1561
11946.92 1523
11947.95 1549
11948.98 1518
11950.02 1477
11951.05 1463
11952.08 1456
11953.11 1476
11954.15 1449
11955.18 1427
11956.21 1419
11957.24 1425
11958.28 1441
11959.31 1416
11960.34 1432
11961.37 1427
11962.41 1436
11963.44 1447
11964.47 1413
11965.51 1460
11966.54 1444
11967.57 1459
11968.60 1482
11969.64 1448
11970.67 1467
11971.70 1449
11972.74 1440
11973.77 1424
11974.80 1411
11975.84 1444
11976.87 1455
11977.90 1433
11978.94 1449
11979.97 1466
11981.00 1439
11982.04 1457
11983.07 1504
11984.11 1488
11985.14 1445
11986.17 1523
11987.21 1506
11988.24 1538
11989.28 1536
11990.31 1512
11991.34 1546
11992.38 1537
11993.41 1517
11994.45 1551
11995.48 1558
11996.51 1573
11997.55 1597
11998.58 1561
11999.62 1546
12000.65 1541
12001.69 1547
12002.72 1594
12003.76 1596
12004.79 1628
12005.82 1625
12006.86 1629
12007.89 1602
12008.93 1645
12009.96 1652
12011.00 1679
12012.03 1602
12013.07 1655
12014.10 1638
12015.14 1655
12016.17 1683
12017.21 1700
12018.24 1708
12019.28 1663
12020.32 1653
12021.35 1663
12022.39 1691
12023.42 1701
12024.46 1677
12025.49 1703
12026.53 1642
12027.56 1659
12028.60 1671
12029.64 1713
12030.67 1701
12031.71 1682
12032.74 1724
12033.78 1714
12034.81 1695
12035.85 1687
12036.89 1691
12037.92 1701
12038.96 1725
12039.99 1701
12041.03 1666
12042.07 1698
12043.10 1729
12044.14 1723
12045.18 1708
12046.21 1696
12047.25 1699
12048.29 1717
12049.32 1749
12050.36 1760
12051.40 1751
12052.43 1727
12053.47 1773
12054.51 1744
12055.54 1752
12056.58 1815
12057.62 1816
12058.65 1837
12059.69 1814
12060.73 1775
12061.76 1827
12062.80 1769
12063.84 1763
12064.88 1762
12065.91 1749
12066.95 1742
12067.99 1708
12069.03 1703
12070.06 1714
12071.10 1672
12072.14 1644
12073.18 1602
12074.21 1639
12075.25 1629
12076.29 1586
12077.33 1556
12078.36 1566
12079.40 1587
12080.44 1625
12081.48 1580
12082.52 1576
12083.55 1537
12084.59 1585
12085.63 1625
12086.67 1600
12087.71 1584
12088.74 1558
12089.78 1623
12090.82 1615
12091.86 1634
12092.90 1637
12093.94 1656
12094.98 1655
12096.01 1702
12097.05 1706
12098.09 1702
12099.13 1722
12100.17 1689
12101.21 1745
12102.25 1719
12103.28 1714
12104.32 1758
12105.36 1755
12106.40 1761
12107.44 1727
12108.48 1757
12109.52 1650
12110.56 1656
12111.60 1656
12112.64 1612
12113.68 1579
12114.72 1512
12115.76 1517
12116.79 1467
12117.83 1424
12118.87 1451
12119.91 1364
12120.95 1359
12121.99 1355
12123.03 1372
12124.07 1323
12125.11 1315
12126.15 1314
12127.19 1315
12128.23 1324
12129.27 1334
12130.31 1283
12131.35 1314
12132.39 1312
12133.43 1311
12134.47 1268
12135.51 1281
12136.55 1287
12137.59 1280
12138.63 1301
12139.67 1295
12140.71 1251
12141.76 1282
12142.80 1298
12143.84 1257
12144.88 1248
12145.92 1264
12146.96 1273
12148.00 1245
12149.04 1233
12150.08 1211
12151.12 1263
12152.16 1243
12153.20 1206
12154.25 1183
12155.29 1192
12156.33 1211
12157.37 1204
12158.41 1194
12159.45 1194
12160.49 1178
12161.53 1176
12162.58 1197
12163.62 1171
12164.66 1151
12165.70 1170
12166.74 1165
12167.78 1197
12168.82 1199
12169.87 1223
12170.91 1204
12171.95 1188
12172.99 1192
12174.03 1169
12175.08 1179
12176.12 1173
12177.16 1133
12178.20 1144
12179.24 1176
12180.29 1159
12181.33 1134
12182.37 1141
12183.41 1118
12184.46 1152
12185.50 1155
12186.54 1156
12187.58 1199
12188.63 1187
12189.67 1125
12190.71 1139
12191.75 1141
12192.80 1151
12193.84 1121
12194.88 1087
12195.92 1091
12196.97 1095
12198.01 1107
12199.05 1104
12200.10 1151
12201.14 1116
12202.18 1158
12203.23 1118
12204.27 1115
12205.31 1148
12206.36 1119
12207.40 1145
12208.44 1106
12209.49 1154
12210.53 1094
12211.57 1089
12212.62 1086
12213.66 1062
12214.70 1058
12215.75 1068
12216.79 1092
12217.84 1077
12218.88 1025
12219.92 1038
12220.97 1085
12222.01 1027
12223.06 1034
12224.10 1021
12225.14 1057
12226.19 1058
12227.23 1023
12228.28 1024
12229.32 1063
12230.36 1065
12231.41 1071
12232.45 1056
12233.50 1034
12234.54 1044
12235.59 1052
12236.63 1036
12237.68 1005
12238.72 1019
12239.77 1048
12240.81 1053
12241.86 1055
12242.90 1036
12243.94 1038
12244.99 1062
12246.03 1007
12247.08 1023
12248.13 1032
12249.17 1019
12250.22 1032
12251.26 1009
12252.31 1026
12253.35 999
12254.40 1007
12255.44 997
12256.49 968
12257.53 997
12258.58 987
12259.62 962
12260.67 995
12261.72 1013
12262.76 999
12263.81 966
12264.85 988
12265.90 1011
12266.94 959
12267.99 976
12269.04 963
12270.08 987
12271.13 960
12272.17 983
12273.22 1004
12274.27 1010
12275.31 963
12276.36 983
12277.41 995
12278.45 957
12279.50 959
12280.55 953
12281.59 963
12282.64 958
12283.69 966
12284.73 979
12285.78 963
12286.83 927
12287.87 922
12288.92 940
12289.97 929
12291.01 925
12292.06 934
12293.11 958
12294.15 928
12295.20 913
12296.25 962
12297.30 928
12298.34 968
12299.39 942
12300.44 945
12301.48 944
12302.53 938
12303.58 950
12304.63 959
12305.67 937
12306.72 968
12307.77 930
12308.82 934
12309.87 934
12310.91 925
12311.96 947
12313.01 940
12314.06 956
12315.10 935
12316.15 935
12317.20 908
12318.25 932
12319.30 934
12320.34 912
12321.39 922
12322.44 978
12323.49 916
12324.54 913
12325.59 903
12326.63 911
12327.68 882
12328.73 918
12329.78 924
12330.83 938
12331.88 927
12332.93 936
12333.98 913
12335.02 891
12336.07 931
12337.12 902
12338.17 921
12339.22 914
12340.27 880
12341.32 867
12342.37 897
12343.42 898
12344.47 905
12345.51 881
12346.56 863
12347.61 905
12348.66 917
12349.71 908
12350.76 942
12351.81 905
12352.86 927
12353.91 945
12354.96 909
12356.01 915
12357.06 884
12358.11 909
12359.16 904
12360.21 896
12361.26 939
12362.31 895
12363.36 881
12364.41 923
12365.46 935
12366.51 910
12367.56 906
12368.61 926
12369.66 900
12370.71 885
12371.76 901
12372.81 910
12373.86 920
12374.91 909
12375.96 932
12377.01 879
12378.06 898
12379.11 910
12380.17 916
12381.22 947
12382.27 926
12383.32 941
12384.37 882
12385.42 911
12386.47 892
12387.52 913
12388.57 914
12389.62 919
12390.67 918
12391.73 900
12392.78 908
12393.83 861
12394.88 890
12395.93 899
12396.98 910
12398.03 933
12399.09 902
12400.14 930
12401.19 915
12402.24 917
12403.29 895
12404.34 920
12405.40 914
12406.45 917
12407.50 944
12408.55 934
12409.60 934
12410.66 901
12411.71 929
12412.76 948
12413.81 939
12414.86 938
12415.92 899
12416.97 906
12418.02 898
12419.07 903
12420.13 930
12421.18 917
12422.23 935
12423.28 928
12424.34 926
12425.39 941
12426.44 926
12427.49 966
12428.55 945
12429.60 928
12430.65 930
12431.71 958
12432.76 1005
12433.81 956
12434.86 944
12435.92 931
12436.97 938
12438.02 942
12439.08 935
12440.13 934
12441.18 979
12442.24 941
12443.29 966
12444.34 897
12445.40 895
12446.45 903
12447.50 950
12448.56 940
12449.61 920
12450.67 892
12451.72 894
12452.77 925
12453.83 908
12454.88 907
12455.94 942
12456.99 954
12458.04 927
12459.10 905
12460.15 905
12461.21 923
12462.26 963
12463.31 948
12464.37 944
12465.42 965
12466.48 920
12467.53 967
12468.59 961
12469.64 930
12470.70 933
12471.75 1020
12472.80 1006
12473.86 998
12474.91 994
12475.97 995
12477.02 1005
12478.08 1025
12479.13 1002
12480.19 1003
12481.24 1006
12482.30 1028
12483.35 1019
12484.41 980
12485.46 997
12486.52 995
12487.57 997
12488.63 958
12489.69 1023
12490.74 984
12491.80 994
12492.85 975
12493.91 979
12494.96 940
12496.02 954
12497.07 978
12498.13 957
12499.19 939
12500.24 965
12501.30 941
12502.35 934
12503.41 969
12504.47 970
12505.52 968
12506.58 962
12507.63 970
12508.69 989
12509.75 951
12510.80 964
12511.86 958
12512.91 954
12513.97 976
12515.03 993
12516.08 973
12517.14 930
12518.20 981
12519.25 987
12520.31 984
12521.37 991
12522.42 987
12523.48 975
12524.54 973
12525.59 992
12526.65 956
12527.71 963
12528.77 984
12529.82 992
12530.88 950
12531.94 957
12532.99 929
12534.05 954
12535.11 973
12536.17 947
12537.22 945
12538.28 986
12539.34 968
12540.40 962
12541.45 945
12542.51 954
12543.57 948
12544.63 933
12545.68 966
12546.74 947
12547.80 972
12548.86 974
12549.92 959
12550.97 954
12552.03 971
12553.09 983
12554.15 988
12555.21 971
12556.26 961
12557.32 979
12558.38 1023
12559.44 983
12560.50 978
12561.56 997
12562.61 1018
12563.67 1009
12564.73 974
12565.79 936
12566.85 979
12567.91 959
12568.97 947
12570.02 993
12571.08 959
12572.14 950
12573.20 989
12574.26 946
12575.32 951
12576.38 963
12577.44 957
12578.50 967
12579.56 960
12580.61 959
12581.67 994
12582.73 950
12583.79 924
12584.85 937
12585.91 928
12586.97 958
12588.03 958
12589.09 962
12590.15 982
12591.21 956
12592.27 968
12593.33 988
12594.39 1021
12595.45 970
12596.51 952
12597.57 974
12598.63 1017
12599.69 1018
12600.75 991
12601.81 998
12602.87 1001
12603.93 1008
12604.99 993
12606.05 999
12607.11 1011
12608.17 1014
12609.23 994
12610.29 1025
12611.35 995
12612.41 1014
12613.47 1013
12614.53 970
12615.59 995
12616.66 999
12617.72 1009
12618.78 1031
12619.84 1065
12620.90 1030
12621.96 1036
12623.02 1024
12624.08 1016
12625.14 1047
12626.20 1074
12627.26 1072
12628.33 1076
12629.39 1058
12630.45 1056
12631.51 1069
12632.57 1084
12633.63 1056
12634.69 1109
12635.76 1076
12636.82 1051
12637.88 1061
12638.94 1060
12640.00 1047
12641.06 1085
12642.13 1070
12643.19 1058
12644.25 1029
12645.31 1059
12646.37 1028
12647.44 1027
12648.50 996
12649.56 1022
12650.62 1024
12651.68 1073
12652.75 1031
12653.81 1058
12654.87 1028
12655.93 1021
12657.00 1050
12658.06 1067
12659.12 1066
12660.18 1075
12661.25 1055
12662.31 1063
12663.37 1045
12664.43 1029
12665.50 1032
12666.56 1062
12667.62 1046
12668.69 1061
12669.75 1039
12670.81 1088
12671.88 1091
12672.94 1060
12674.00 1076
12675.06 1050
12676.13 1095
12677.19 1098
12678.25 1093
12679.32 1076
12680.38 1072
12681.44 1072
12682.51 1096
12683.57 1074
12684.64 1094
12685.70 1102
12686.76 1107
12687.83 1146
12688.89 1112
12689.95 1109
12691.02 1097
12692.08 1134
12693.15 1138
12694.21 1176
12695.27 1148
12696.34 1123
12697.40 1151
12698.47 1160
12699.53 1167
12700.59 1181
12701.66 1216
12702.72 1146
12703.79 1193
12704.85 1215
12705.92 1207
12706.98 1221
12708.05 1247
12709.11 1262
12710.18 1277
12711.24 1214
12712.30 1206
12713.37 1268
12714.43 1237
12715.50 1214
12716.56 1220
12717.63 1226
12718.69 1210
12719.76 1177
12720.82 1177
12721.89 1221
12722.95 1215
12724.02 1191
12725.09 1192
12726.15 1226
12727.22 1219
12728.28 1237
12729.35 1266
12730.41 1239
12731.48 1253
12732.54 1253
12733.61 1241
12734.68 1240
12735.74 1264
12736.81 1272
12737.87 1276
12738.94 1277
12740.00 1264
12741.07 1232
12742.14 1238
12743.20 1207
12744.27 1181
12745.33 1195
12746.40 1186
12747.47 1168
12748.53 1139
12749.60 1129
12750.67 1124
12751.73 1138
12752.80 1067
12753.87 1120
12754.93 1096
12756.00 1061
12757.07 1085
12758.13 1040
12759.20 1094
12760.27 1082
12761.33 1073
12762.40 1094
12763.47 1090
12764.53 1080
12765.60 1082
12766.67 1060
12767.73 1042
12768.80 1036
12769.87 1055
12770.94 1022
12772.00 1002
12773.07 1030
12774.14 1036
12775.21 992
12776.27 1032
12777.34 1050
12778.41 1020
12779.48 1057
12780.54 1026
12781.61 1050
12782.68 1046
12783.75 1014
12784.81 1037
12785.88 1036
12786.95 1017
12788.02 1038
12789.09 1013
12790.15 1043
12791.22 995
12792.29 1024
12793.36 1042
12794.43 987
12795.49 999
12796.56 996
12797.63 1023
12798.70 983
12799.77 1008
12800.84 1015
12801.90 1019
12802.97 1045
12804.04 997
12805.11 1013
12806.18 998
12807.25 1016
12808.32 1053
12809.39 1030
12810.45 1039
12811.52 1032
12812.59 1045
12813.66 1064
12814.73 1065
12815.80 1030
12816.87 1027
12817.94 1050
12819.01 1077
12820.08 1079
12821.15 1025
12822.21 1046
12823.28 1079
12824.35 1058
12825.42 1076
12826.49 1070
12827.56 1095
12828.63 1058
12829.70 1086
12830.77 1063
12831.84 1047
12832.91 1079
12833.98 1051
12835.05 1063
12836.12 1030
12837.19 1042
12838.26 1062
12839.33 1044
12840.40 1028
12841.47 992
12842.54 967
12843.61 996
12844.68 975
12845.75 971
12846.82 955
12847.89 970
12848.96 959
12850.03 946
12851.10 960
12852.18 965
12853.25 1000
12854.32 936
12855.39 952
12856.46 921
12857.53 924
12858.60 928
12859.67 977
12860.74 940
12861.81 912
12862.88 920
12863.96 906
12865.03 914
12866.10 917
12867.17 948
12868.24 942
12869.31 931
12870.38 899
12871.45 914
12872.53 911
12873.60 950
12874.67 897
12875.74 921
12876.81 930
12877.88 942
12878.96 877
12880.03 877
12881.10 911
12882.17 896
12883.24 900
12884.31 915
12885.39 961
12886.46 912
12887.53 886
12888.60 918
12889.68 899
12890.75 873
12891.82 873
12892.89 876
12893.96 893
12895.04 870
12896.11 852
12897.18 912
12898.25 894
12899.33 891
12900.40 859
12901.47 880
12902.54 884
12903.62 877
12904.69 891
12905.76 887
12906.84 879
12907.91 895
12908.98 835
12910.06 859
12911.13 845
12912.20 856
12913.27 849
12914.35 890
12915.42 879
12916.49 894
12917.57 858
12918.64 831
12919.71 857
12920.79 869
12921.86 879
12922.94 885
12924.01 863
12925.08 828
12926.16 844
12927.23 839
12928.30 859
12929.38 872
12930.45 853
12931.53 864
12932.60 887
12933.67 839
12934.75 879
12935.82 847
12936.90 866
12937.97 846
12939.04 847
12940.12 826
12941.19 868
12942.27 858
12943.34 846
12944.42 820
12945.49 863
12946.56 857
12947.64 856
12948.71 819
12949.79 856
12950.86 848
12951.94 802
12953.01 815
12954.09 853
12955.16 861
12956.24 853
12957.31 825
12958.39 811
12959.46 842
12960.54 827
12961.61 832
12962.69 822
12963.76 840
12964.84 862
12965.91 849
12966.99 856
12968.07 832
12969.14 809
12970.22 828
12971.29 820
12972.37 813
12973.44 819
12974.52 831
12975.59 849
12976.67 826
12977.75 831
12978.82 839
12979.90 856
12980.97 839
12982.05 878
12983.13 869
12984.20 837
12985.28 841
12986.35 882
12987.43 825
12988.51 855
12989.58 837
12990.66 870
12991.74 852
12992.81 816
12993.89 825
12994.97 847
12996.04 854
12997.12 861
12998.20 864
12999.27 892
13000.35 832
13001.43 843
13002.50 827
13003.58 827
13004.66 834
13005.73 862
13006.81 871
13007.89 846
13008.97 856
13010.04 833
13011.12 859
13012.20 829
13013.27 850
13014.35 861
13015.43 838
13016.51 812
13017.58 853
13018.66 841
13019.74 858
13020.82 868
13021.89 810
13022.97 837
13024.05 816
13025.13 819
13026.21 831
13027.28 858
13028.36 833
13029.44 796
13030.52 819
13031.60 839
13032.67 829
13033.75 832
13034.83 857
13035.91 853
13036.99 841
13038.07 815
13039.14 858
13040.22 836
13041.30 830
13042.38 841
13043.46 857
13044.54 844
13045.62 840
13046.69 836
13047.77 851
13048.85 830
13049.93 832
13051.01 848
13052.09 856
13053.17 855
13054.25 855
13055.33 855
13056.40 861
13057.48 848
13058.56 854
13059.64 833
13060.72 854
13061.80 833
13062.88 845
13063.96 835
13065.04 834
13066.12 836
13067.20 830
13068.28 821
13069.36 868
13070.44 872
13071.52 865
13072.60 862
13073.68 849
13074.76 857
13075.84 837
13076.92 830
13078.00 830
13079.08 837
13080.16 868
13081.24 854
13082.32 844
13083.40 823
13084.48 854
13085.56 844
13086.64 840
13087.72 828
13088.80 851
13089.88 868
13090.96 824
13092.04 803
13093.12 822
13094.20 831
13095.28 877
13096.36 817
13097.44 801
13098.52 854
13099.61 844
13100.69 858
13101.77 841
13102.85 847
13103.93 827
13105.01 847
13106.09 873
13107.17 852
13108.25 843
13109.34 864
13110.42 850
13111.50 829
13112.58 851
13113.66 870
13114.74 867
13115.82 905
13116.91 870
13117.99 824
13119.07 857
13120.15 897
13121.23 869
13122.31 852
13123.40 870
13124.48 869
13125.56 864
13126.64 834
13127.72 826
13128.81 890
13129.89 885
13130.97 846
13132.05 870
13133.14 875
13134.22 860
13135.30 862
13136.38 850
13137.47 875
13138.55 851
13139.63 837
13140.71 846
13141.80 852
13142.88 888
13143.96 895
13145.04 888
13146.13 863
13147.21 868
13148.29 888
13149.38 894
13150.46 865
13151.54 852
13152.62 854
13153.71 888
13154.79 836
13155.87 860
13156.96 836
13158.04 876
13159.12 908
13160.21 879
13161.29 849
13162.37 861
13163.46 896
13164.54 898
13165.62 863
13166.71 894
13167.79 891
13168.88 923
13169.96 903
13171.04 868
13172.13 873
13173.21 949
13174.30 898
13175.38 905
13176.46 907
13177.55 898
13178.63 886
13179.72 933
13180.80 947
13181.88 930
13182.97 916
13184.05 903
13185.14 918
13186.22 911
13187.31 898
13188.39 923
13189.48 906
13190.56 888
13191.65 889
13192.73 927
13193.81 955
13194.90 918
13195.98 935
13197.07 908
13198.15 904
13199.24 952
13200.32 905
13201.41 908
13202.49 909
13203.58 926
13204.67 918
13205.75 893
13206.84 900
13207.92 886
13209.01 925
13210.09 914
13211.18 944
13212.26 963
13213.35 950
13214.43 961
13215.52 953
13216.61 916
13217.69 933
13218.78 949
13219.86 954
13220.95 967
13222.04 982
13223.12 944
13224.21 950
13225.29 957
13226.38 956
13227.47 951
13228.55 916
13229.64 938
13230.72 981
13231.81 957
13232.90 998
13233.98 970
13235.07 949
13236.16 980
13237.24 966
13238.33 988
13239.42 979
13240.50 990
13241.59 989
13242.68 978
13243.76 981
13244.85 987
13245.94 1014
13247.02 981
13248.11 1004
13249.20 1021
13250.29 1018
13251.37 1003
13252.46 994
13253.55 1011
13254.63 996
13255.72 991
13256.81 1011
13257.90 994
13258.98 1013
13260.07 1035
13261.16 1067
13262.25 1053
13263.33 1047
13264.42 1021
13265.51 1038
13266.60 1058
13267.69 1068
13268.77 1090
13269.86 1085
13270.95 1080
13272.04 1066
13273.13 1054
13274.21 1069
13275.30 1104
13276.39 1083
13277.48 1102
13278.57 1098
13279.65 1148
13280.74 1125
13281.83 1119
13282.92 1135
13284.01 1136
13285.10 1131
13286.19 1114
13287.27 1121
13288.36 1154
13289.45 1145
13290.54 1166
13291.63 1169
13292.72 1140
13293.81 1139
13294.90 1178
13295.98 1124
13297.07 1124
13298.16 1164
13299.25 1146
13300.34 1159
13301.43 1161
13302.52 1172
13303.61 1201
13304.70 1185
13305.79 1205
13306.88 1191
13307.97 1235
13309.06 1219
13310.15 1247
13311.24 1238
13312.32 1219
13313.41 1261
13314.50 1280
13315.59 1291
13316.68 1278
13317.77 1244
13318.86 1228
13319.95 1255
13321.04 1288
13322.13 1301
13323.22 1330
13324.31 1305
13325.40 1320
13326.49 1297
13327.58 1310
13328.68 1321
13329.77 1292
13330.86 1321
13331.95 1321
13333.04 1266
13334.13 1310
13335.22 1318
13336.31 1319
13337.40 1364
13338.49 1369
13339.58 1388
13340.67 1365
13341.76 1383
13342.85 1410
13343.94 1349
13345.04 1366
13346.13 1407
13347.22 1380
13348.31 1390
13349.40 1397
13350.49 1355
13351.58 1372
13352.67 1426
13353.77 1370
13354.86 1365
13355.95 1386
13357.04 1416
13358.13 1401
13359.22 1449
13360.31 1385
13361.41 1419
13362.50 1438
13363.59 1420
13364.68 1416
13365.77 1429
13366.87 1473
13367.96 1478
13369.05 1457
13370.14 1472
13371.23 1452
13372.33 1487
13373.42 1488
13374.51 1474
13375.60 1475
13376.69 1464
13377.79 1468
13378.88 1417
13379.97 1393
13381.06 1396
13382.16 1367
13383.25 1348
13384.34 1323
13385.43 1348
13386.53 1269
13387.62 1314
13388.71 1276
13389.81 1250
13390.90 1244
13391.99 1273
13393.08 1219
13394.18 1212
13395.27 1249
13396.36 1264
13397.46 1180
13398.55 1238
13399.64 1179
13400.74 1192
13401.83 1168
13402.92 1190
13404.02 1245
13405.11 1170
13406.20 1160
13407.30 1163
13408.39 1191
13409.48 1160
13410.58 1177
13411.67 1179
13412.77 1205
13413.86 1175
13414.95 1190
13416.05 1194
13417.14 1203
13418.23 1232
13419.33 1177
13420.42 1138
13421.52 1194
13422.61 1210
13423.71 1231
13424.80 1206
13425.89 1213
13426.99 1174
13428.08 1206
13429.18 1249
13430.27 1204
13431.37 1167
13432.46 1196
13433.56 1233
13434.65 1225
13435.74 1244
13436.84 1198
13437.93 1213
13439.03 1254
13440.12 1242
13441.22 1246
13442.31 1216
13443.41 1238
13444.50 1275
13445.60 1231
13446.69 1228
13447.79 1245
13448.88 1279
13449.98 1267
13451.08 1278
13452.17 1283
13453.27 1262
13454.36 1289
13455.46 1288
13456.55 1250
13457.65 1265
13458.74 1283
13459.84 1323
13460.94 1344
13462.03 1315
13463.13 1308
13464.22 1369
13465.32 1295
13466.41 1343
13467.51 1376
13468.61 1342
13469.70 1335
13470.80 1319
13471.90 1324
13472.99 1319
13474.09 1345
13475.18 1397
13476.28 1366
13477.38 1364
13478.47 1395
13479.57 1360
13480.67 1346
13481.76 1382
13482.86 1406
13483.96 1373
13485.05 1381
13486.15 1356
13487.25 1384
13488.34 1389
13489.44 1415
13490.54 1424
13491.63 1390
13492.73 1387
13493.83 1397
13494.93 1407
13496.02 1433
13497.12 1399
13498.22 1409
13499.31 1454
13500.41 1479
13501.51 1446
13502.61 1486
13503.70 1521
13504.80 1492
13505.90 1473
13507.00 1488
13508.09 1518
13509.19 1522
13510.29 1512
13511.39 1512
13512.49 1465
13513.58 1455
13514.68 1512
13515.78 1453
13516.88 1450
13517.98 1399
13519.07 1413
13520.17 1409
13521.27 1414
13522.37 1395
13523.47 1411
13524.57 1347
13525.66 1336
13526.76 1352
13527.86 1335
13528.96 1333
13530.06 1347
13531.16 1343
13532.25 1294
13533.35 1282
13534.45 1239
13535.55 1290
13536.65 1291
13537.75 1263
13538.85 1234
13539.95 1218
13541.05 1191
13542.14 1229
13543.24 1220
13544.34 1214
13545.44 1152
13546.54 1176
13547.64 1156
13548.74 1167
13549.84 1177
13550.94 1150
13552.04 1162
13553.14 1149
13554.24 1157
13555.34 1160
13556.44 1130
13557.54 1153
13558.64 1137
13559.74 1102
13560.84 1119
13561.94 1131
13563.04 1121
13564.13 1115
13565.23 1134
13566.34 1125
13567.44 1150
13568.54 1111
13569.64 1123
13570.74 1136
13571.84 1130
13572.94 1107
13574.04 1114
13575.14 1106
13576.24 1119
13577.34 1105
13578.44 1102
13579.54 1117
13580.64 1103
13581.74 1112
13582.84 1117
13583.94 1117
13585.04 1127
13586.14 1117
13587.24 1128
13588.35 1094
13589.45 1099
13590.55 1130
13591.65 1148
13592.75 1128
13593.85 1108
13594.95 1097
13596.05 1143
13597.15 1105
13598.26 1128
13599.36 1099
13600.46 1121
13601.56 1147
13602.66 1098
13603.76 1119
13604.86 1115
13605.97 1120
13607.07 1130
13608.17 1124
13609.27 1155
13610.37 1152
13611.47 1132
13612.58 1171
13613.68 1140
13614.78 1125
13615.88 1117
13616.98 1131
13618.09 1122
13619.19 1095
13620.29 1105
13621.39 1103
13622.50 1131
13623.60 1157
13624.70 1130
13625.80 1112
13626.91 1107
13628.01 1103
13629.11 1122
13630.21 1123
13631.32 1150
13632.42 1128
13633.52 1147
13634.62 1188
13635.73 1127
13636.83 1123
13637.93 1092
13639.04 1122
13640.14 1117
13641.24 1115
13642.35 1154
13643.45 1139
13644.55 1126
13645.65 1175
13646.76 1171
13647.86 1170
13648.96 1119
13650.07 1136
13651.17 1131
13652.28 1155
13653.38 1129
13654.48 1122
13655.59 1150
13656.69 1146
13657.79 1103
13658.90 1118
13660.00 1133
13661.11 1115
13662.21 1156
13663.31 1177
13664.42 1120
13665.52 1112
13666.63 1162
13667.73 1145
13668.83 1131
13669.94 1109
13671.04 1088
13672.15 1130
13673.25 1159
13674.36 1104
13675.46 1136
13676.56 1158
13677.67 1143
13678.77 1124
13679.88 1155
13680.98 1130
13682.09 1140
13683.19 1144
13684.30 1168
13685.40 1170
13686.51 1163
13687.61 1168
13688.72 1154
13689.82 1166
13690.93 1163
13692.03 1179
13693.14 1176
13694.24 1186
13695.35 1205
13696.45 1170
13697.56 1196
13698.66 1196
13699.77 1239
13700.87 1212
13701.98 1193
13703.09 1184
13704.19 1203
13705.30 1233
13706.40 1236
13707.51 1210
13708.61 1179
13709.72 1207
13710.83 1221
13711.93 1263
13713.04 1239
13714.14 1230
13715.25 1251
13716.36 1269
13717.46 1261
13718.57 1316
13719.67 1263
13720.78 1296
13721.89 1270
13722.99 1282
13724.10 1238
13725.21 1292
13726.31 1286
13727.42 1293
13728.53 1278
13729.63 1314
13730.74 1321
13731.85 1359
13732.95 1353
13734.06 1327
13735.17 1357
13736.27 1374
13737.38 1399
13738.49 1358
13739.59 1367
13740.70 1443
13741.81 1430
13742.92 1429
13744.02 1438
13745.13 1445
13746.24 1473
13747.35 1506
13748.45 1516
13749.56 1497
13750.67 1552
13751.78 1545
13752.88 1595
13753.99 1580
13755.10 1589
13756.21 1642
13757.31 1648
13758.42 1690
13759.53 1683
13760.64 1728
13761.75 1734
13762.85 1783
13763.96 1769
13765.07 1788
13766.18 1830
13767.29 1839
13768.39 1823
13769.50 1818
13770.61 1832
13771.72 1784
13772.83 1785
13773.94 1789
13775.04 1785
13776.15 1754
13777.26 1689
13778.37 1659
13779.48 1665
13780.59 1629
13781.70 1578
13782.80 1568
13783.91 1508
13785.02 1496
13786.13 1504
13787.24 1453
13788.35 1423
13789.46 1385
13790.57 1363
13791.68 1332
13792.79 1346
13793.90 1334
13795.00 1302
13796.11 1242
13797.22 1237
13798.33 1231
13799.44 1256
13800.55 1231
13801.66 1230
13802.77 1225
13803.88 1218
13804.99 1209
13806.10 1199
13807.21 1184
13808.32 1167
13809.43 1150
13810.54 1155
13811.65 1134
13812.76 1156
13813.87 1124
13814.98 1142
13816.09 1150
13817.20 1167
13818.31 1152
13819.42 1169
13820.53 1179
13821.64 1133
13822.75 1136
13823.86 1149
13824.97 1101
13826.08 1071
13827.19 1113
13828.30 1114
13829.41 1088
13830.53 1092
13831.64 1131
13832.75 1076
13833.86 1066
13834.97 1102
13836.08 1106
13837.19 1068
13838.30 1138
13839.41 1093
13840.52 1105
13841.64 1119
13842.75 1116
13843.86 1137
13844.97 1100
13846.08 1145
13847.19 1112
13848.30 1094
13849.41 1104
13850.53 1111
13851.64 1126
13852.75 1104
13853.86 1119
13854.97 1114
13856.08 1141
13857.20 1125
13858.31 1149
13859.42 1116
13860.53 1098
13861.64 1123
13862.76 1121
13863.87 1102
13864.98 1116
13866.09 1109
13867.20 1148
13868.32 1134
13869.43 1099
13870.54 1098
13871.65 1143
13872.77 1126
13873.88 1116
13874.99 1121
13876.10 1133
13877.22 1133
13878.33 1153
13879.44 1155
13880.55 1135
13881.67 1150
13882.78 1139
13883.89 1190
13885.01 1167
13886.12 1143
13887.23 1164
13888.34 1186
13889.46 1163
13890.57 1180
13891.68 1162
13892.80 1211
13893.91 1190
13895.02 1220
13896.14 1205
13897.25 1208
13898.36 1206
13899.48 1231
13900.59 1173
13901.70 1202
13902.82 1195
13903.93 1166
13905.05 1186
13906.16 1201
13907.27 1164
13908.39 1161
13909.50 1154
13910.61 1105
13911.73 1150
13912.84 1134
13913.96 1095
13915.07 1112
13916.19 1101
13917.30 1094
13918.41 1073
13919.53 1100
13920.64 1036
13921.76 1097
13922.87 1079
13923.99 1070
13925.10 1077
13926.21 1084
13927.33 1071
13928.44 1070
13929.56 1093
13930.67 1046
13931.79 1030
13932.90 1038
13934.02 1071
13935.13 1015
13936.25 1032
13937.36 1043
13938.48 1050
13939.59 1078
13940.71 1062
13941.82 1045
13942.94 1029
13944.05 1033
13945.17 1069
13946.28 1034
13947.40 1020
13948.52 1015
13949.63 1048
13950.75 1028
13951.86 1029
13952.98 1011
13954.09 1025
13955.21 1022
13956.32 1021
13957.44 998
13958.56 1015
13959.67 1025
13960.79 1006
13961.90 1041
13963.02 1037
13964.14 1053
13965.25 1032
13966.37 1032
13967.48 1029
13968.60 1043
13969.72 1005
13970.83 985
13971.95 1021
13973.07 1017
13974.18 1021
13975.30 1000
13976.42 1058
13977.53 1042
13978.65 1022
13979.77 1031
13980.88 1037
13982.00 1010
13983.12 1048
13984.23 1054
13985.35 1073
13986.47 1066
13987.58 1037
13988.70 1040
13989.82 1043
13990.94 1040
13992.05 1057
13993.17 1022
13994.29 1041
13995.40 1061
13996.52 1025
13997.64 1027
13998.76 1047
13999.87 1073
14000.99 1075
14002.11 1067
14003.23 1089
14004.35 1082
14005.46 1063
14006.58 1048
14007.70 1101
14008.82 1092
14009.93 1079
14011.05 1092
14012.17 1096
14013.29 1089
14014.41 1044
14015.52 1084
14016.64 1079
14017.76 1088
14018.88 1094
14020.00 1079
14021.12 1059
14022.23 1052
14023.35 1029
14024.47 1088
14025.59 1110
14026.71 1087
14027.83 1087
14028.95 1106
14030.06 1076
14031.18 1083
14032.30 1126
14033.42 1124
14034.54 1143
14035.66 1154
14036.78 1119
14037.90 1137
14039.02 1148
14040.14 1160
14041.25 1193
14042.37 1174
14043.49 1163
14044.61 1168
14045.73 1200
14046.85 1175
14047.97 1198
14049.09 1197
14050.21 1175
14051.33 1205
14052.45 1196
14053.57 1235
14054.69 1281
14055.81 1228
14056.93 1236
14058.05 1272
14059.17 1255
14060.29 1260
14061.41 1251
14062.53 1293
14063.65 1312
14064.77 1286
14065.89 1307
14067.01 1330
14068.13 1347
14069.25 1343
14070.37 1377
14071.49 1379
14072.61 1359
14073.73 1378
14074.85 1384
14075.97 1332
14077.09 1395
14078.21 1414
14079.33 1427
14080.45 1434
14081.57 1450
14082.69 1414
14083.82 1450
14084.94 1441
14086.06 1435
14087.18 1443
14088.30 1433
14089.42 1476
14090.54 1459
14091.66 1423
14092.78 1418
14093.91 1447
14095.03 1460
14096.15 1500
14097.27 1456
14098.39 1438
14099.51 1454
14100.63 1474
14101.76 1494
14102.88 1471
14104.00 1493
14105.12 1488
14106.24 1466
14107.36 1435
14108.49 1429
14109.61 1414
14110.73 1379
14111.85 1381
14112.97 1354
14114.10 1386
14115.22 1361
14116.34 1367
14117.46 1333
14118.58 1327
14119.71 1295
14120.83 1291
14121.95 1285
14123.07 1286
14124.20 1314
14125.32 1267
14126.44 1260
14127.56 1234
14128.69 1253
14129.81 1260
14130.93 1214
14132.06 1210
14133.18 1235
14134.30 1212
14135.42 1223
14136.55 1226
14137.67 1194
14138.79 1241
14139.92 1193
14141.04 1161
14142.16 1216
14143.29 1178
14144.41 1198
14145.53 1180
14146.66 1178
14147.78 1155
14148.90 1151
14150.03 1134
14151.15 1154
14152.27 1189
14153.40 1156
14154.52 1126
14155.64 1156
14156.77 1131
14157.89 1143
14159.02 1161
14160.14 1164
14161.26 1126
14162.39 1132
14163.51 1126
14164.64 1113
14165.76 1118
14166.88 1118
14168.01 1135
14169.13 1131
14170.26 1127
14171.38 1110
14172.51 1163
14173.63 1133
14174.75 1129
14175.88 1121
14177.00 1116
14178.13 1137
14179.25 1102
14180.38 1096
14181.50 1111
14182.63 1165
14183.75 1133
14184.88 1122
14186.00 1092
14187.13 1113
14188.25 1076
14189.38 1074
14190.50 1063
14191.63 1096
14192.75 1077
14193.88 1067
14195.00 1080
14196.13 1089
14197.25 1068
14198.38 1080
14199.50 1073
14200.63 1042
14201.76 1067
14202.88 1059
14204.01 1106
14205.13 1058
14206.26 1065
14207.38 1056
14208.51 1045
14209.64 1080
14210.76 1058
14211.89 1034
14213.01 1044
14214.14 1057
14215.27 1069
14216.39 1061
14217.52 1033
14218.64 1037
14219.77 1032
14220.90 1021
14222.02 1015
14223.15 999
14224.28 1001
14225.40 991
14226.53 972
14227.66 979
14228.78 1000
14229.91 1011
14231.04 1022
14232.16 1020
14233.29 999
14234.42 995
14235.54 980
14236.67 965
14237.80 987
14238.92 947
14240.05 969
14241.18 994
14242.31 1001
14243.43 966
14244.56 958
14245.69 1014
14246.82 1000
14247.94 964
14249.07 942
14250.20 935
14251.33 958
14252.45 979
14253.58 957
14254.71 984
14255.84 960
14256.96 982
14258.09 1000
14259.22 971
14260.35 955
14261.47 953
14262.60 938
14263.73 959
14264.86 923
14265.99 909
14267.12 925
14268.24 943
14269.37 936
14270.50 905
14271.63 926
14272.76 911
14273.89 931
14275.01 957
14276.14 926
14277.27 913
14278.40 914
14279.53 911
14280.66 923
14281.79 898
14282.91 908
14284.04 913
14285.17 913
14286.30 917
14287.43 888
14288.56 913
14289.69 880
14290.82 885
14291.95 885
14293.08 897
14294.20 922
14295.33 875
14296.46 871
14297.59 855
14298.72 883
14299.85 866
14300.98 891
14302.11 901
14303.24 888
14304.37 876
14305.50 857
14306.63 848
14307.76 858
14308.89 884
14310.02 909
14311.15 871
14312.28 854
14313.41 869
14314.54 847
14315.67 842
14316.80 858
14317.93 890
14319.06 855
14320.19 872
14321.32 870
14322.45 851
14323.58 840
14324.71 874
14325.84 884
14326.97 878
14328.10 879
14329.23 854
14330.36 851
14331.49 874
14332.62 878
14333.76 896
14334.89 878
14336.02 833
14337.15 852
14338.28 886
14339.41 902
14340.54 859
14341.67 879
14342.80 875
14343.93 872
14345.07 862
14346.20 864
14347.33 856
14348.46 867
14349.59 864
14350.72 869
14351.85 854
14352.99 903
14354.12 871
14355.25 880
14356.38 865
14357.51 901
14358.64 891
14359.78 859
14360.91 882
14362.04 865
14363.17 863
14364.30 853
14365.44 842
14366.57 829
14367.70 822
14368.83 846
14369.96 832
14371.10 852
14372.23 830
14373.36 839
14374.49 851
14375.63 850
14376.76 873
14377.89 833
14379.02 825
14380.16 838
14381.29 834
14382.42 818
14383.55 844
14384.69 819
14385.82 839
14386.95 856
14388.09 828
14389.22 837
14390.35 847
14391.49 864
14392.62 844
14393.75 828
14394.89 853
14396.02 844
14397.15 813
14398.28 835
14399.42 849
14400.55 831
14401.69 853
14402.82 819
14403.95 865
14405.09 873
14406.22 871
14407.35 851
14408.49 831
14409.62 837
14410.75 845
14411.89 848
14413.02 832
14414.16 830
14415.29 887
14416.42 865
14417.56 835
14418.69 829
14419.83 834
14420.96 841
14422.10 838
14423.23 860
14424.36 847
14425.50 839
14426.63 875
14427.77 838
14428.90 855
14430.04 836
14431.17 838
14432.31 868
14433.44 866
14434.58 850
14435.71 853
14436.85 858
14437.98 875
14439.12 870
14440.25 843
14441.39 842
14442.52 867
14443.66 894
14444.79 849
14445.93 843
14447.06 891
14448.20 866
14449.33 902
14450.47 918
14451.60 922
14452.74 907
14453.87 905
14455.01 861
14456.14 900
14457.28 886
14458.42 891
14459.55 889
14460.69 918
14461.82 909
14462.96 902
14464.10 916
14465.23 928
14466.37 925
14467.50 915
14468.64 925
14469.78 924
14470.91 934
14472.05 923
14473.18 931
14474.32 926
14475.46 933
14476.59 914
14477.73 948
14478.87 948
14480.00 950
14481.14 914
14482.28 946
14483.41 953
14484.55 965
14485.69 931
14486.82 909
14487.96 905
14489.10 915
14490.23 913
14491.37 865
14492.51 889
14493.65 911
14494.78 933
14495.92 922
14497.06 891
14498.19 909
14499.33 897
14500.47 941
14501.61 922
14502.74 889
14503.88 877
14505.02 893
14506.16 890
14507.29 876
14508.43 894
14509.57 896
14510.71 926
14511.85 935
14512.98 903
14514.12 900
14515.26 875
14516.40 857
14517.54 873
14518.67 848
14519.81 877
14520.95 887
14522.09 860
14523.23 859
14524.36 850
14525.50 856
14526.64 843
14527.78 854
14528.92 847
14530.06 846
14531.19 848
14532.33 841
14533.47 863
14534.61 858
14535.75 821
14536.89 852
14538.03 893
14539.17 836
14540.31 850
14541.44 888
14542.58 852
14543.72 843
14544.86 884
14546.00 874
14547.14 882
14548.28 894
14549.42 860
14550.56 861
14551.70 873
14552.84 908
14553.98 901
14555.12 904
14556.25 912
14557.39 891
14558.53 918
14559.67 914
14560.81 920
14561.95 937
14563.09 919
14564.23 877
14565.37 898
14566.51 924
14567.65 891
14568.79 918
14569.93 906
14571.07 893
14572.21 893
14573.35 926
14574.49 911
14575.63 915
14576.77 917
14577.92 946
14579.06 946
14580.20 941
14581.34 934
14582.48 970
14583.62 951
14584.76 961
14585.90 933
14587.04 932
14588.18 955
14589.32 965
14590.46 949
14591.60 970
14592.74 997
14593.89 978
14595.03 1033
14596.17 1020
14597.31 999
14598.45 981
14599.59 1037
14600.73 1048
14601.87 1000
14603.02 1029
14604.16 1022
14605.30 1061
14606.44 1032
14607.58 1027
14608.72 1049
14609.86 1078
14611.01 1065
14612.15 1088
14613.29 1048
14614.43 1077
14615.57 1109
14616.72 1046
14617.86 1083
14619.00 1121
14620.14 1111
14621.28 1100
14622.43 1107
14623.57 1114
14624.71 1142
14625.85 1103
14627.00 1136
14628.14 1133
14629.28 1129
14630.42 1177
14631.56 1209
14632.71 1171
14633.85 1211
14634.99 1206
14636.14 1193
14637.28 1204
14638.42 1187
14639.56 1213
14640.71 1192
14641.85 1199
14642.99 1196
14644.14 1160
14645.28 1174
14646.42 1149
14647.56 1099
14648.71 1115
14649.85 1118
14650.99 1093
14652.14 1030
14653.28 1053
14654.42 1033
14655.57 1006
14656.71 981
14657.85 964
14659.00 1002
14660.14 952
14661.29 925
14662.43 876
14663.57 912
14664.72 899
14665.86 868
14667.00 875
14668.15 885
14669.29 873
14670.44 877
14671.58 868
14672.73 873
14673.87 902
14675.01 925
14676.16 878
14677.30 855
14678.45 902
14679.59 854
14680.74 860
14681.88 833
14683.02 832
14684.17 835
14685.31 851
14686.46 855
14687.60 836
14688.75 790
14689.89 826
14691.04 823
14692.18 798
14693.33 808
14694.47 840
14695.62 792
14696.76 787
14697.91 825
14699.05 798
14700.20 793
14701.34 790
14702.49 792
14703.63 773
14704.78 778
14705.92 768
14707.07 789
14708.22 808
14709.36 798
14710.51 822
14711.65 756
14712.80 793
14713.94 809
14715.09 794
14716.23 742
14717.38 765
14718.53 773
14719.67 783
14720.82 790
14721.96 803
14723.11 794
14724.26 803
14725.40 790
14726.55 782
14727.70 780
14728.84 809
14729.99 800
14731.13 780
14732.28 789
14733.43 794
14734.57 771
14735.72 769
14736.87 773
14738.01 784
14739.16 820
14740.31 798
14741.45 784
14742.60 792
14743.75 824
14744.89 790
14746.04 802
14747.19 804
14748.34 762
14749.48 736
14750.63 773
14751.78 770
14752.92 786
14754.07 774
14755.22 793
14756.37 772
14757.51 763
14758.66 748
14759.81 724
14760.96 767
14762.10 714
14763.25 744
14764.40 741
14765.55 726
14766.70 718
14767.84 743
14768.99 716
14770.14 737
14771.29 741
14772.43 770
14773.58 752
14774.73 747
14775.88 748
14777.03 759
14778.18 760
14779.32 737
14780.47 737
14781.62 753
14782.77 751
14783.92 701
14785.07 709
14786.21 724
14787.36 730
14788.51 719
14789.66 723
14790.81 693
14791.96 659
14793.11 685
14794.26 730
14795.40 712
14796.55 696
14797.70 710
14798.85 718
14800.00 715
14801.15 721
14802.30 711
14803.45 683
14804.60 712
14805.75 719
14806.90 715
14808.05 689
14809.19 664
14810.34 683
14811.49 685
14812.64 694
14813.79 694
14814.94 710
14816.09 721
14817.24 697
14818.39 698
14819.54 679
14820.69 689
14821.84 683
14822.99 703
14824.14 642
14825.29 672
14826.44 642
14827.59 613
14828.74 675
14829.89 676
14831.04 671
14832.19 665
14833.34 684
14834.49 685
14835.64 653
14836.79 651
14837.95 646
14839.10 655
14840.25 661
14841.40 668
14842.55 657
14843.70 649
14844.85 635
14846.00 631
14847.15 638
14848.30 664
14849.45 663
14850.60 643
14851.76 656
14852.91 622
14854.06 654
14855.21 665
14856.36 669
14857.51 696
14858.66 646
14859.81 663
14860.97 660
14862.12 654
14863.27 642
14864.42 642
14865.57 643
14866.72 674
14867.88 669
14869.03 642
14870.18 642
14871.33 659
14872.48 647
14873.64 664
14874.79 649
14875.94 648
14877.09 656
14878.24 650
14879.40 627
14880.55 623
14881.70 650
14882.85 643
14884.00 650
14885.16 642
14886.31 651
14887.46 652
14888.61 635
14889.77 621
14890.92 643
14892.07 657
14893.23 657
14894.38 636
14895.53 626
14896.68 649
14897.84 644
14898.99 651
14900.14 636
14901.30 647
14902.45 621
14903.60 626
14904.75 641
14905.91 640
14907.06 634
14908.21 632
14909.37 637
14910.52 643
14911.67 658
14912.83 630
14913.98 616
14915.14 639
14916.29 654
14917.44 656
14918.60 648
14919.75 644
14920.90 627
14922.06 631
14923.21 641
14924.37 657
14925.52 646
14926.67 669
14927.83 622
14928.98 596
14930.14 607
14931.29 642
14932.44 644
14933.60 621
14934.75 646
14935.91 661
14937.06 647
14938.22 668
14939.37 680
14940.52 646
14941.68 663
14942.83 638
14943.99 642
14945.14 657
14946.30 667
14947.45 641
14948.61 619
14949.76 660
14950.92 643
14952.07 635
14953.23 643
14954.38 671
14955.54 661
14956.69 629
14957.85 669
14959.00 654
14960.16 636
14961.31 651
14962.47 618
14963.62 653
14964.78 673
14965.94 683
14967.09 663
14968.25 651
14969.40 641
14970.56 642
14971.71 648
14972.87 651
14974.03 625
14975.18 653
14976.34 675
14977.49 634
14978.65 661
14979.81 681
14980.96 642
14982.12 647
14983.27 638
14984.43 655
14985.59 636
14986.74 630
14987.90 669
14989.06 634
14990.21 630
14991.37 635
14992.53 669
14993.68 644
14994.84 622
14996.00 607
14997.15 627
14998.31 653
14999.47 648
15000.62 634
15001.78 658
15002.94 631
15004.09 659
15005.25 622
15006.41 609
15007.56 649
15008.72 652
15009.88 629
15011.04 621
15012.19 624
15013.35 622
15014.51 622
15015.67 629
15016.82 642
15017.98 649
15019.14 615
15020.30 592
15021.45 627
15022.61 647
15023.77 623
15024.93 605
15026.08 621
15027.24 646
15028.40 627
15029.56 606
15030.72 626
15031.87 607
15033.03 656
15034.19 627
15035.35 639
15036.51 628
15037.67 634
15038.82 661
15039.98 644
15041.14 617
15042.30 633
15043.46 640
15044.62 616
15045.78 657
15046.93 644
15048.09 648
15049.25 632
15050.41 649
15051.57 648
15052.73 637
15053.89 614
15055.05 615
15056.20 647
15057.36 627
15058.52 628
15059.68 668
15060.84 627
15062.00 672
15063.16 647
15064.32 649
15065.48 618
15066.64 642
15067.80 664
15068.96 653
15070.12 661
15071.28 642
15072.44 656
15073.60 645
15074.76 602
15075.91 631
15077.07 682
15078.23 662
15079.39 656
15080.55 623
15081.71 628
15082.87 638
15084.03 635
15085.19 657
15086.35 637
15087.51 654
15088.68 655
15089.84 658
15091.00 637
15092.16 656
15093.32 645
15094.48 647
15095.64 684
15096.80 676
15097.96 629
15099.12 661
15100.28 650
15101.44 662
15102.60 653
15103.76 659
15104.92 619
15106.08 648
15107.25 664
15108.41 689
15109.57 652
15110.73 626
15111.89 656
15113.05 653
15114.21 659
15115.37 644
15116.54 633
15117.70 650
15118.86 671
15120.02 663
15121.18 654
15122.34 665
15123.50 673
15124.67 646
15125.83 663
15126.99 666
15128.15 685
15129.31 677
15130.47 684
15131.64 677
15132.80 687
15133.96 688
15135.12 686
15136.28 682
15137.45 666
15138.61 664
15139.77 691
15140.93 700
15142.10 686
15143.26 663
15144.42 714
15145.58 674
15146.75 710
15147.91 710
15149.07 715
15150.23 659
15151.40 701
15152.56 712
15153.72 715
15154.88 732
15156.05 702
15157.21 686
15158.37 689
15159.54 704
15160.70 665
15161.86 694
15163.03 709
15164.19 722
15165.35 698
15166.52 693
15167.68 711
15168.84 702
15170.01 747
15171.17 714
15172.33 731
15173.50 724
15174.66 723
15175.82 735
15176.99 743
15178.15 707
15179.31 744
15180.48 723
15181.64 711
15182.81 758
15183.97 734
15185.13 748
15186.30 757
15187.46 768
15188.63 771
15189.79 742
15190.95 753
15192.12 739
15193.28 743
15194.45 755
15195.61 730
15196.78 761
15197.94 775
15199.10 772
15200.27 786
15201.43 754
15202.60 773
15203.76 761
15204.93 758
15206.09 724
15207.26 751
15208.42 752
15209.59 748
15210.75 756
15211.92 734
15213.08 722
15214.25 759
15215.41 753
15216.58 761
15217.74 739
15218.91 745
15220.07 760
15221.24 745
15222.40 793
15223.57 794
15224.74 776
15225.90 780
15227.07 813
15228.23 804
15229.40 765
15230.56 777
15231.73 761
15232.89 781
15234.06 794
15235.23 798
15236.39 794
15237.56 821
15238.72 811
15239.89 807
15241.06 798
15242.22 796
15243.39 759
15244.56 806
15245.72 823
15246.89 807
15248.05 758
15249.22 788
15250.39 793
15251.55 787
15252.72 767
15253.89 774
15255.05 771
15256.22 765
15257.39 747
15258.55 746
15259.72 759
15260.89 727
15262.05 733
15263.22 743
15264.39 774
15265.56 752
15266.72 726
15267.89 728
15269.06 756
15270.22 722
15271.39 728
15272.56 715
15273.73 733
15274.89 729
15276.06 727
15277.23 705
15278.40 705
15279.56 733
15280.73 743
15281.90 742
15283.07 729
15284.23 722
15285.40 716
15286.57 704
15287.74 699
15288.91 705
15290.07 713
15291.24 719
15292.41 726
15293.58 711
15294.75 713
15295.92 723
15297.08 731
15298.25 691
15299.42 698
15300.59 719
15301.76 727
15302.93 763
15304.09 713
15305.26 741
15306.43 716
15307.60 719
15308.77 737
15309.94 724
15311.11 692
15312.28 725
15313.44 730
15314.61 736
15315.78 708
15316.95 726
15318.12 729
15319.29 704
15320.46 739
15321.63 754
15322.80 738
15323.97 747
15325.14 760
15326.30 751
15327.47 725
15328.64 769
15329.81 754
15330.98 768
15332.15 742
15333.32 743
15334.49 738
15335.66 764
15336.83 708
15338.00 755
15339.17 756
15340.34 750
15341.51 780
15342.68 782
15343.85 776
15345.02 795
15346.19 753
15347.36 773
15348.53 784
15349.70 789
15350.87 795
15352.04 821
15353.21 826
15354.38 790
15355.55 796
15356.72 779
15357.90 816
15359.07 819
15360.24 849
15361.41 826
15362.58 803
15363.75 839
15364.92 801
15366.09 819
15367.26 859
15368.43 867
15369.60 845
15370.77 841
15371.95 819
15373.12 852
15374.29 845
15375.46 829
15376.63 830
15377.80 840
15378.97 845
15380.15 884
15381.32 864
15382.49 829
15383.66 830
15384.83 828
15386.00 775
15387.17 788
15388.35 822
15389.52 787
15390.69 806
15391.86 817
15393.03 777
15394.21 804
15395.38 796
15396.55 819
15397.72 772
15398.89 769
15400.07 768
15401.24 767
15402.41 764
15403.58 770
15404.76 761
15405.93 762
15407.10 786
15408.27 750
15409.45 739
15410.62 750
15411.79 727
15412.96 744
15414.14 722
15415.31 710
15416.48 702
15417.66 703
15418.83 745
15420.00 715
15421.17 686
15422.35 688
15423.52 706
15424.69 713
15425.87 698
15427.04 690
15428.21 682
15429.39 672
15430.56 686
15431.73 679
15432.91 689
15434.08 685
15435.25 720
15436.43 716
15437.60 701
15438.77 692
15439.95 675
15441.12 688
15442.30 693
15443.47 665
15444.64 668
15445.82 693
15446.99 675
15448.17 648
15449.34 668
15450.51 658
15451.69 641
15452.86 653
15454.04 674
15455.21 686
15456.39 665
15457.56 670
15458.73 656
15459.91 668
15461.08 645
15462.26 664
15463.43 671
15464.61 659
15465.78 668
15466.96 658
15468.13 665
15469.31 664
15470.48 682
15471.66 678
15472.83 655
15474.01 644
15475.18 655
15476.36 655
15477.53 651
15478.71 662
15479.88 650
15481.06 651
15482.23 666
15483.41 673
15484.58 646
15485.76 685
15486.93 669
15488.11 666
15489.29 683
15490.46 682
15491.64 646
15492.81 679
15493.99 666
15495.16 685
15496.34 639
15497.52 657
15498.69 669
15499.87 668
15501.04 683
15502.22 697
15503.40 693
15504.57 674
15505.75 648
15506.92 661
15508.10 651
15509.28 669
15510.45 667
15511.63 676
15512.81 702
15513.98 670
15515.16 668
15516.34 676
15517.51 688
15518.69 651
15519.87 660
15521.04 676
15522.22 650
15523.40 674
15524.57 680
15525.75 644
15526.93 693
15528.11 685
15529.28 693
15530.46 693
15531.64 678
15532.81 660
15533.99 672
15535.17 684
15536.35 701
15537.52 684
15538.70 675
15539.88 679
15541.06 690
15542.23 697
15543.41 666
15544.59 679
15545.77 706
15546.95 698
15548.12 690
15549.30 677
15550.48 692
15551.66 705
15552.83 690
15554.01 667
15555.19 672
15556.37 665
15557.55 687
15558.73 710
15559.90 658
15561.08 680
15562.26 691
15563.44 698
15564.62 686
15565.80 698
15566.97 699
15568.15 691
15569.33 700
15570.51 684
15571.69 706
15572.87 693
15574.05 695
15575.23 723
15576.40 712
15577.58 705
15578.76 709
15579.94 726
15581.12 706
15582.30 742
15583.48 710
15584.66 725
15585.84 728
15587.02 741
15588.20 726
15589.38 737
15590.56 731
15591.73 731
15592.91 717
15594.09 713
15595.27 745
15596.45 760
15597.63 736
15598.81 738
15599.99 738
15601.17 742
15602.35 747
15603.53 765
15604.71 743
15605.89 731
15607.07 755
15608.25 776
15609.43 764
15610.61 773
15611.79 771
15612.97 757
15614.15 759
15615.33 755
15616.51 762
15617.69 734
15618.88 772
15620.06 764
15621.24 789
15622.42 776
15623.60 784
15624.78 793
15625.96 782
15627.14 787
15628.32 799
15629.50 837
15630.68 828
15631.86 822
15633.05 794
15634.23 828
15635.41 790
15636.59 823
15637.77 805
15638.95 820
15640.13 824
15641.31 806
15642.50 832
15643.68 801
15644.86 831
15646.04 847
15647.22 835
15648.40 807
15649.58 802
15650.77 816
15651.95 805
15653.13 806
15654.31 835
15655.49 842
15656.68 817
15657.86 848
15659.04 841
15660.22 845
15661.40 825
15662.59 862
15663.77 849
15664.95 845
15666.13 811
15667.32 837
15668.50 823
15669.68 815
15670.86 812
15672.05 860
15673.23 847
15674.41 867
15675.59 817
15676.78 819
15677.96 860
15679.14 841
15680.32 799
15681.51 815
15682.69 803
15683.87 829
15685.06 812
15686.24 829
15687.42 785
15688.61 800
15689.79 811
15690.97 837
15692.16 823
15693.34 827
15694.52 860
15695.71 858
15696.89 873
15698.07 843
15699.26 817
15700.44 835
15701.62 859
15702.81 838
15703.99 830
15705.17 833
15706.36 847
15707.54 842
15708.73 855
15709.91 840
15711.09 871
15712.28 857
15713.46 861
15714.65 881
15715.83 865
15717.02 882
15718.20 906
15719.38 898
15720.57 892
15721.75 915
15722.94 914
15724.12 868
15725.31 866
15726.49 922
15727.68 899
15728.86 868
15730.04 874
15731.23 891
15732.41 919
15733.60 915
15734.78 904
15735.97 925
15737.15 902
15738.34 897
15739.52 903
15740.71 885
15741.89 888
15743.08 893
15744.27 926
15745.45 912
15746.64 898
15747.82 906
15749.01 912
15750.19 906
15751.38 936
15752.56 915
15753.75 927
15754.93 949
15756.12 937
15757.31 973
15758.49 969
15759.68 954
15760.86 941
15762.05 956
15763.24 975
15764.42 957
15765.61 952
15766.79 958
15767.98 926
15769.17 906
15770.35 945
15771.54 922
15772.72 915
15773.91 904
15775.10 885
15776.28 902
15777.47 897
15778.66 896
15779.84 862
15781.03 872
15782.22 883
15783.40 871
15784.59 868
15785.78 859
15786.96 849
15788.15 868
15789.34 858
15790.53 859
15791.71 854
15792.90 855
15794.09 850
15795.27 843
15796.46 825
15797.65 831
15798.84 864
15800.02 844
15801.21 815
15802.40 810
15803.59 818
15804.77 811
15805.96 811
15807.15 812
15808.34 833
15809.52 772
15810.71 750
15811.90 765
15813.09 808
15814.28 754
15815.46 723
15816.65 749
15817.84 802
15819.03 771
15820.22 784
15821.40 765
15822.59 759
15823.78 760
15824.97 788
15826.16 769
15827.35 755
15828.53 760
15829.72 756
15830.91 753
15832.10 738
15833.29 773
15834.48 782
15835.67 761
15836.85 748
15838.04 738
15839.23 738
15840.42 770
15841.61 771
15842.80 802
15843.99 770
15845.18 745
15846.37 759
15847.55 801
15848.74 761
15849.93 770
15851.12 778
15852.31 791
15853.50 813
15854.69 802
15855.88 760
15857.07 778
15858.26 763
15859.45 768
15860.64 798
15861.83 813
15863.02 805
15864.21 785
15865.40 784
15866.59 806
15867.78 792
15868.97 829
15870.16 813
15871.35 767
15872.54 782
15873.73 797
15874.92 802
15876.11 822
15877.30 817
15878.49 802
15879.68 781
15880.87 822
15882.06 828
15883.25 789
15884.44 804
15885.63 807
15886.82 838
15888.01 840
15889.20 832
15890.39 834
15891.59 878
15892.78 836
15893.97 836
15895.16 838
15896.35 879
15897.54 855
15898.73 848
15899.92 855
15901.11 869
15902.30 869
15903.50 850
15904.69 899
15905.88 890
15907.07 893
15908.26 900
15909.45 915
15910.64 912
15911.84 909
15913.03 883
15914.22 947
15915.41 888
15916.60 904
15917.79 895
15918.99 934
15920.18 940
15921.37 887
15922.56 928
15923.75 952
15924.95 966
15926.14 926
15927.33 951
15928.52 956
15929.71 989
15930.91 945
15932.10 949
15933.29 947
15934.48 955
15935.68 927
15936.87 943
15938.06 938
15939.25 937
15940.45 982
15941.64 969
15942.83 922
15944.03 926
15945.22 924
15946.41 914
15947.60 883
15948.80 857
15949.99 865
15951.18 825
15952.38 817
15953.57 817
15954.76 806
15955.96 773
15957.15 782
15958.34 805
15959.54 756
15960.73 733
15961.92 768
15963.12 718
15964.31 751
15965.50 704
15966.70 704
15967.89 710
15969.08 724
15970.28 703
15971.47 738
15972.67 698
15973.86 672
15975.05 705
15976.25 714
15977.44 667
15978.64 686
15979.83 675
15981.02 695
15982.22 694
15983.41 700
15984.61 661
15985.80 682
15987.00 676
15988.19 668
15989.38 684
15990.58 690
15991.77 674
15992.97 703
15994.16 680
15995.36 659
15996.55 682
15997.75 681
15998.94 680
16000.14 677
16001.33 646
16002.53 662
16003.72 678
16004.92 654
16006.11 660
16007.31 665
16008.50 692
16009.70 683
16010.89 675
16012.09 676
16013.28 621
16014.48 666
16015.67 670
16016.87 649
16018.07 668
16019.26 650
16020.46 630
16021.65 654
16022.85 646
16024.04 668
16025.24 673
16026.44 648
16027.63 644
16028.83 668
16030.02 646
16031.22 616
16032.42 662
16033.61 648
16034.81 674
16036.00 652
16037.20 657
16038.40 661
16039.59 622
16040.79 636
16041.99 652
16043.18 649
16044.38 643
16045.58 614
16046.77 653
16047.97 625
16049.17 655
16050.36 671
16051.56 673
16052.76 626
16053.95 628
16055.15 631
16056.35 665
16057.54 611
16058.74 617
16059.94 625
16061.14 644
16062.33 676
16063.53 623
16064.73 607
16065.92 619
16067.12 633
16068.32 640
16069.52 592
16070.71 610
16071.91 612
16073.11 646
16074.31 609
16075.50 581
16076.70 595
16077.90 620
16079.10 641
16080.30 608
16081.49 614
16082.69 619
16083.89 628
16085.09 589
16086.29 604
16087.48 645
16088.68 646
16089.88 638
16091.08 600
16092.28 627
16093.48 624
16094.67 618
16095.87 637
16097.07 611
16098.27 620
16099.47 602
16100.67 605
16101.87 609
16103.06 593
16104.26 602
16105.46 602
16106.66 593
16107.86 630
16109.06 613
16110.26 578
16111.46 627
16112.66 617
16113.86 623
16115.05 581
16116.25 587
16117.45 584
16118.65 585
16119.85 574
16121.05 572
16122.25 571
16123.45 585
16124.65 582
16125.85 580
16127.05 597
16128.25 613
16129.45 587
16130.65 589
16131.85 612
16133.05 565
16134.25 577
16135.45 596
16136.65 568
16137.85 587
16139.05 562
16140.25 546
16141.45 556
16142.65 586
16143.85 567
16145.05 571
16146.25 575
16147.45 552
16148.65 575
16149.85 574
16151.05 581
16152.25 563
16153.45 565
16154.65 595
16155.85 580
16157.05 562
16158.25 555
16159.46 585
16160.66 566
16161.86 590
16163.06 581
16164.26 576
16165.46 576
16166.66 572
16167.86 538
16169.06 547
16170.27 589
16171.47 580
16172.67 569
16173.87 563
16175.07 574
16176.27 590
16177.47 566
16178.67 570
16179.88 605
16181.08 576
16182.28 571
16183.48 556
16184.68 615
16185.89 580
16187.09 579
16188.29 587
16189.49 581
16190.69 573
16191.90 568
16193.10 577
16194.30 553
16195.50 568
16196.70 585
16197.91 578
16199.11 591
16200.31 556
16201.51 563
16202.72 590
16203.92 589
16205.12 564
16206.32 564
16207.53 566
16208.73 594
16209.93 593
16211.13 584
16212.34 590
16213.54 565
16214.74 589
16215.95 617
16217.15 557
16218.35 561
16219.55 583
16220.76 604
16221.96 566
16223.16 578
16224.37 600
16225.57 585
16226.77 591
16227.98 580
16229.18 570
16230.38 575
16231.59 561
16232.79 594
16233.99 580
16235.20 601
16236.40 587
16237.61 570
16238.81 575
16240.01 552
16241.22 564
16242.42 575
16243.63 579
16244.83 592
16246.03 600
16247.24 578
16248.44 573
16249.65 567
16250.85 575
16252.05 575
16253.26 579
16254.46 594
16255.67 589
16256.87 582
16258.08 569
16259.28 595
16260.49 618
16261.69 594
16262.89 601
16264.10 584
16265.30 609
16266.51 595
16267.71 581
16268.92 587
16270.12 606
16271.33 589
16272.53 582
16273.74 581
16274.94 600
16276.15 595
16277.35 620
16278.56 612
16279.77 605
16280.97 583
16282.18 595
16283.38 583
16284.59 578
16285.79 601
16287.00 563
16288.20 575
16289.41 579
16290.61 600
16291.82 572
16293.03 574
16294.23 576
16295.44 575
16296.64 593
16297.85 561
16299.06 575
16300.26 588
16301.47 598
16302.67 584
16303.88 585
16305.09 593
16306.29 621
16307.50 577
16308.71 583
16309.91 604
16311.12 604
16312.33 586
16313.53 588
16314.74 579
16315.95 582
16317.15 557
16318.36 558
16319.57 588
16320.77 589
16321.98 576
16323.19 571
16324.39 583
16325.60 599
16326.81 586
16328.01 585
16329.22 570
16330.43 565
16331.64 543
16332.84 581
16334.05 555
16335.26 555
16336.47 561
16337.67 566
16338.88 579
16340.09 592
16341.30 577
16342.50 580
16343.71 582
16344.92 539
16346.13 523
16347.33 558
16348.54 566
16349.75 557
16350.96 557
16352.17 551
16353.37 535
16354.58 578
16355.79 571
16357.00 525
16358.21 520
16359.41 540
16360.62 543
16361.83 548
16363.04 528
16364.25 542
16365.46 554
16366.67 555
16367.87 549
16369.08 549
16370.29 522
16371.50 549
16372.71 595
16373.92 576
16375.13 536
16376.34 538
16377.54 565
16378.75 517
16379.96 535
16381.17 560
16382.38 544
16383.59 555
16384.80 548
16386.01 544
16387.22 532
16388.43 528
16389.64 556
16390.85 539
16392.05 538
16393.26 530
16394.47 569
16395.68 547
16396.89 524
16398.10 515
16399.31 517
16400.52 556
16401.73 548
16402.94 524
16404.15 552
16405.36 544
16406.57 531
16407.78 547
16408.99 549
16410.20 569
16411.41 543
16412.62 545
16413.83 536
16415.04 542
16416.25 550
16417.46 543
16418.67 541
16419.88 512
16421.10 508
16422.31 518
16423.52 537
16424.73 536
16425.94 536
16427.15 509
16428.36 512
16429.57 520
16430.78 554
16431.99 512
16433.20 505
16434.41 527
16435.63 544
16436.84 554
16438.05 517
16439.26 543
16440.47 517
16441.68 538
16442.89 525
16444.10 539
16445.32 541
16446.53 508
16447.74 530
16448.95 549
16450.16 529
16451.37 514
16452.59 530
16453.80 539
16455.01 529
16456.22 546
16457.43 576
16458.64 548
16459.86 562
16461.07 557
16462.28 540
16463.49 541
16464.70 534
16465.92 524
16467.13 526
16468.34 523
16469.55 519
16470.77 519
16471.98 512
16473.19 543
16474.40 550
16475.62 548
16476.83 564
16478.04 513
16479.25 550
16480.47 509
16481.68 523
16482.89 518
16484.11 524
16485.32 531
16486.53 532
16487.74 521
16488.96 525
16490.17 527
16491.38 539
16492.60 533
16493.81 570
16495.02 533
16496.24 546
16497.45 558
16498.66 545
16499.88 552
16501.09 562
16502.30 561
16503.52 534
16504.73 516
16505.94 538
16507.16 519
16508.37 548
16509.59 545
16510.80 565
16512.01 547
16513.23 544
16514.44 542
16515.66 544
16516.87 526
16518.08 555
16519.30 579
16520.51 539
16521.73 538
16522.94 540
16524.16 555
16525.37 555
16526.58 540
16527.80 556
16529.01 568
16530.23 531
16531.44 545
16532.66 540
16533.87 556
16535.09 558
16536.30 532
16537.52 583
16538.73 552
16539.95 544
16541.16 553
16542.38 538
16543.59 563
16544.81 522
16546.02 570
16547.24 571
16548.45 560
16549.67 571
16550.88 577
16552.10 574
16553.31 575
16554.53 574
16555.74 587
16556.96 592
16558.18 573
16559.39 593
16560.61 590
16561.82 589
16563.04 588
16564.25 552
16565.47 565
16566.69 604
16567.90 572
16569.12 563
16570.33 579
16571.55 574
16572.77 582
16573.98 587
16575.20 578
16576.41 527
16577.63 557
16578.85 574
16580.06 582
16581.28 597
16582.50 594
16583.71 596
16584.93 600
16586.15 586
16587.36 588
16588.58 566
16589.80 564
16591.01 573
16592.23 537
16593.45 546
16594.66 559
16595.88 542
16597.10 559
16598.32 552
16599.53 540
16600.75 569
16601.97 573
16603.18 572
16604.40 546
16605.62 556
16606.84 546
16608.05 546
16609.27 513
16610.49 521
16611.71 525
16612.92 537
16614.14 521
16615.36 530
16616.58 519
16617.79 517
16619.01 511
16620.23 494
16621.45 511
16622.67 517
16623.88 503
16625.10 541
16626.32 524
16627.54 507
16628.76 509
16629.97 499
16631.19 496
16632.41 496
16633.63 541
16634.85 528
16636.07 493
16637.29 513
16638.50 520
16639.72 511
16640.94 528
16642.16 480
16643.38 492
16644.60 511
16645.82 511
16647.03 477
16648.25 497
16649.47 527
16650.69 504
16651.91 535
16653.13 507
16654.35 491
16655.57 507
16656.79 522
16658.01 495
16659.23 505
16660.45 533
16661.66 531
16662.88 536
16664.10 513
16665.32 479
16666.54 494
16667.76 510
16668.98 523
16670.20 509
16671.42 489
16672.64 511
16673.86 516
16675.08 467
16676.30 466
16677.52 497
16678.74 505
16679.96 528
16681.18 487
16682.40 482
16683.62 480
16684.84 476
16686.06 500
16687.28 496
16688.50 505
16689.72 484
16690.94 484
16692.16 506
16693.39 476
16694.61 489
16695.83 505
16697.05 525
16698.27 488
16699.49 470
16700.71 496
16701.93 487
16703.15 481
16704.37 465
16705.59 473
16706.81 514
16708.04 476
16709.26 487
16710.48 481
16711.70 481
16712.92 512
16714.14 480
16715.36 488
16716.58 499
16717.81 482
16719.03 467
16720.25 465
16721.47 474
16722.69 487
16723.91 485
16725.14 467
16726.36 476
16727.58 485
16728.80 495
16730.02 490
16731.24 480
16732.47 463
16733.69 478
16734.91 470
16736.13 491
16737.36 481
16738.58 499
16739.80 475
16741.02 465
16742.24 474
16743.47 478
16744.69 469
16745.91 481
16747.13 497
16748.36 487
16749.58 477
16750.80 492
16752.02 482
16753.25 474
16754.47 470
16755.69 487
16756.92 478
16758.14 477
16759.36 474
16760.59 494
16761.81 477
16763.03 476
16764.25 484
16765.48 479
16766.70 453
16767.92 471
16769.15 482
16770.37 500
16771.59 494
16772.82 481
16774.04 496
16775.27 500
16776.49 459
16777.71 512
16778.94 493
16780.16 456
16781.38 468
16782.61 490
16783.83 510
16785.06 487
16786.28 516
16787.50 496
16788.73 483
16789.95 498
16791.18 477
16792.40 492
16793.62 455
16794.85 485
16796.07 516
16797.30 472
16798.52 480
16799.75 487
16800.97 487
16802.19 488
16803.42 487
16804.64 467
16805.87 485
16807.09 474
16808.32 458
16809.54 487
16810.77 484
16811.99 502
16813.22 484
16814.44 486
16815.67 471
16816.89 502
16818.12 506
16819.34 475
16820.57 451
16821.79 490
16823.02 497
16824.24 489
16825.47 491
16826.70 453
16827.92 489
16829.15 497
16830.37 516
16831.60 495
16832.82 494
16834.05 488
16835.27 479
16836.50 493
16837.73 486
16838.95 488
16840.18 515
16841.40 511
16842.63 483
16843.86 459
16845.08 476
16846.31 491
16847.53 505
16848.76 477
16849.99 481
16851.21 487
16852.44 479
16853.67 474
16854.89 509
16856.12 513
16857.35 517
16858.57 491
16859.80 479
16861.03 492
16862.25 519
16863.48 516
16864.71 498
16865.93 480
16867.16 512
16868.39 486
16869.61 501
16870.84 489
16872.07 489
16873.30 481
16874.52 508
16875.75 496
16876.98 528
16878.20 513
16879.43 505
16880.66 508
16881.89 529
16883.11 534
16884.34 518
16885.57 478
16886.80 532
16888.02 542
16889.25 528
16890.48 499
16891.71 517
16892.94 502
16894.16 539
16895.39 518
16896.62 539
16897.85 531
16899.08 547
16900.30 533
16901.53 531
16902.76 541
16903.99 542
16905.22 503
16906.45 530
16907.67 532
16908.90 526
16910.13 525
16911.36 509
16912.59 520
16913.82 516
16915.04 531
16916.27 528
16917.50 495
16918.73 497
16919.96 517
16921.19 505
16922.42 510
16923.65 496
16924.88 516
16926.10 522
16927.33 490
16928.56 490
16929.79 491
16931.02 529
16932.25 541
16933.48 534
16934.71 505
16935.94 503
16937.17 520
16938.40 536
16939.63 502
16940.86 494
16942.09 525
16943.32 561
16944.55 518
16945.78 520
16947.01 495
16948.24 489
16949.47 523
16950.70 528
16951.93 518
16953.16 502
16954.39 502
16955.62 484
16956.85 500
16958.08 486
16959.31 493
16960.54 487
16961.77 487
16963.00 491
16964.23 475
16965.46 558
16966.69 496
16967.92 482
16969.15 492
16970.38 490
16971.61 480
16972.84 514
16974.07 511
16975.30 490
16976.54 489
16977.77 490
16979.00 491
16980.23 482
16981.46 493
16982.69 498
16983.92 500
16985.15 488
16986.38 479
16987.62 489
16988.85 456
16990.08 477
16991.31 498
16992.54 446
16993.77 461
16995.00 488
16996.24 483
16997.47 472
16998.70 454
16999.93 483
17001.16 489
17002.39 482
17003.63 488
17004.86 463
17006.09 508
17007.32 489
17008.55 465
17009.79 493
17011.02 463
17012.25 481
17013.48 484
17014.72 486
17015.95 483
17017.18 479
17018.41 478
17019.64 470
17020.88 469
17022.11 502
17023.34 494
17024.58 491
17025.81 484
17027.04 498
17028.27 497
17029.51 501
17030.74 470
17031.97 475
17033.21 474
17034.44 464
17035.67 447
17036.90 428
17038.14 475
17039.37 475
17040.60 471
17041.84 460
17043.07 488
17044.30 484
17045.54 486
17046.77 485
17048.00 473
17049.24 474
17050.47 507
17051.70 475
17052.94 490
17054.17 460
17055.41 442
17056.64 451
17057.87 474
17059.11 466
17060.34 450
17061.58 473
17062.81 471
17064.04 462
17065.28 468
17066.51 451
17067.75 474
17068.98 484
17070.21 471
17071.45 469
17072.68 457
17073.92 443
17075.15 433
17076.39 446
17077.62 462
17078.86 453
17080.09 462
17081.33 458
17082.56 462
17083.80 457
17085.03 462
17086.26 455
17087.50 465
17088.73 456
17089.97 426
17091.20 451
17092.44 462
17093.68 470
17094.91 446
17096.15 465
17097.38 456
17098.62 465
17099.85 463
17101.09 470
17102.32 447
17103.56 450
17104.79 461
17106.03 438
17107.26 436
17108.50 428
17109.74 448
17110.97 433
17112.21 439
17113.44 430
17114.68 431
17115.92 438
17117.15 440
17118.39 458
17119.62 446
17120.86 449
17122.10 479
17123.33 466
17124.57 437
17125.80 452
17127.04 457
17128.28 446
17129.51 466
17130.75 457
17131.99 458
17133.22 476
17134.46 460
17135.70 460
17136.93 462
17138.17 454
17139.41 466
17140.64 451
17141.88 446
17143.12 449
17144.35 439
17145.59 423
17146.83 430
17148.07 446
17149.30 462
17150.54 468
17151.78 445
17153.02 443
17154.25 435
17155.49 445
17156.73 422
17157.96 449
17159.20 453
17160.44 475
17161.68 455
17162.92 421
17164.15 447
17165.39 461
17166.63 434
17167.87 426
17169.10 421
17170.34 423
17171.58 408
17172.82 462
17174.06 441
17175.29 422
17176.53 441
17177.77 463
17179.01 467
17180.25 447
17181.49 429
17182.72 435
17183.96 447
17185.20 483
17186.44 425
17187.68 429
17188.92 439
17190.15 448
17191.39 435
17192.63 432
17193.87 431
17195.11 437
17196.35 439
17197.59 479
17198.83 442
17200.07 413
17201.30 408
17202.54 431
17203.78 422
17205.02 428
17206.26 455
17207.50 461
17208.74 451
17209.98 428
17211.22 434
17212.46 455
17213.70 431
17214.94 463
17216.18 433
17217.42 419
17218.66 435
17219.90 431
17221.14 445
17222.38 449
17223.62 446
17224.86 430
17226.10 438
17227.34 438
17228.58 414
17229.82 440
17231.06 402
17232.30 420
17233.54 442
17234.78 432
17236.02 424
17237.26 404
17238.50 421
17239.74 456
17240.98 455
17242.22 428
17243.46 444
17244.70 455
17245.94 413
17247.18 399
17248.42 440
17249.66 424
17250.90 423
17252.14 443
17253.39 469
17254.63 451
17255.87 446
17257.11 466
17258.35 457
17259.59 427
17260.83 451
17262.07 427
17263.31 421
17264.56 437
17265.80 427
17267.04 442
17268.28 435
17269.52 444
17270.76 420
17272.00 427
17273.25 427
17274.49 434
17275.73 428
17276.97 469
17278.21 447
17279.45 447
17280.70 432
17281.94 433
17283.18 436
17284.42 445
17285.66 456
17286.91 402
17288.15 431
17289.39 433
17290.63 439
17291.88 421
17293.12 428
17294.36 430
17295.60 422
17296.85 421
17298.09 415
17299.33 422
17300.57 443
17301.82 423
17303.06 402
17304.30 425
17305.54 439
17306.79 440
17308.03 426
17309.27 408
17310.52 419
17311.76 438
17313.00 455
17314.25 435
17315.49 420
17316.73 425
17317.97 441
17319.22 433
17320.46 433
17321.71 423
17322.95 424
17324.19 440
17325.44 427
17326.68 440
17327.92 450
17329.17 459
17330.41 439
17331.65 433
17332.90 417
17334.14 440
17335.39 442
17336.63 416
17337.87 439
17339.12 431
17340.36 448
17341.61 443
17342.85 425
17344.09 429
17345.34 453
17346.58 437
17347.83 443
17349.07 433
17350.32 425
17351.56 419
17352.80 401
17354.05 421
17355.29 459
17356.54 448
17357.78 444
17359.03 446
17360.27 451
17361.52 391
17362.76 433
17364.01 426
17365.25 423
17366.50 439
17367.74 438
17368.99 440
17370.23 433
17371.48 433
17372.72 444
17373.97 441
17375.21 440
17376.46 441
17377.70 448
17378.95 431
17380.19 430
17381.44 435
17382.69 437
17383.93 437
17385.18 435
17386.42 445
17387.67 447
17388.91 421
17390.16 430
17391.41 451
17392.65 462
17393.90 457
17395.14 436
17396.39 431
17397.64 460
17398.88 437
17400.13 429
17401.37 452
17402.62 441
17403.87 447
17405.11 459
17406.36 436
17407.61 418
17408.85 470
17410.10 444
17411.35 435
17412.59 423
17413.84 429
17415.09 444
17416.33 438
17417.58 423
17418.83 430
17420.07 421
17421.32 433
17422.57 441
17423.82 453
17425.06 439
17426.31 447
17427.56 421
17428.80 438
17430.05 450
17431.30 451
17432.55 417
17433.79 455
17435.04 434
17436.29 430
17437.54 424
17438.78 420
17440.03 429
17441.28 424
17442.53 441
17443.77 443
17445.02 418
17446.27 451
17447.52 430
17448.77 409
17450.01 422
17451.26 408
17452.51 435
17453.76 436
17455.01 435
17456.25 453
17457.50 425
17458.75 422
17460.00 445
17461.25 452
17462.50 433
17463.74 433
17464.99 420
17466.24 427
17467.49 441
17468.74 444
17469.99 426
17471.24 443
17472.49 413
17473.73 441
17474.98 441
17476.23 455
17477.48 424
17478.73 427
17479.98 442
17481.23 453
17482.48 451
17483.73 459
17484.98 455
17486.23 449
17487.47 474
17488.72 431
17489.97 450
17491.22 442
17492.47 449
17493.72 457
17494.97 423
17496.22 456
17497.47 475
17498.72 431
17499.97 438
17501.22 429
17502.47 422
17503.72 445
17504.97 462
17506.22 462
17507.47 456
17508.72 442
17509.97 466
17511.22 450
17512.47 440
17513.72 443
17514.97 443
17516.22 453
17517.47 470
17518.72 428
17519.97 420
17521.22 436
17522.47 455
17523.72 470
17524.98 461
17526.23 479
17527.48 449
17528.73 439
17529.98 448
17531.23 440
17532.48 430
17533.73 482
17534.98 462
17536.23 437
17537.48 451
17538.74 460
17539.99 474
17541.24 480
17542.49 435
17543.74 444
17544.99 485
17546.24 481
17547.50 451
17548.75 464
17550.00 473
17551.25 468
17552.50 472
17553.75 470
17555.01 454
17556.26 455
17557.51 441
17558.76 466
17560.01 459
17561.26 473
17562.52 457
17563.77 474
17565.02 435
17566.27 462
17567.53 479
17568.78 478
17570.03 452
17571.28 449
17572.53 474
17573.79 475
17575.04 463
17576.29 459
17577.54 444
17578.80 489
17580.05 495
17581.30 473
17582.56 458
17583.81 456
17585.06 456
17586.31 500
17587.57 498
17588.82 469
17590.07 463
17591.33 492
17592.58 484
17593.83 467
17595.08 459
17596.34 480
17597.59 490
17598.84 482
17600.10 466
17601.35 499
17602.61 489
17603.86 468
17605.11 474
17606.37 481
17607.62 486
17608.87 496
17610.13 489
17611.38 474
17612.63 483
17613.89 463
17615.14 478
17616.40 466
17617.65 495
17618.90 527
17620.16 536
17621.41 514
17622.67 489
17623.92 497
17625.17 502
17626.43 482
17627.68 502
17628.94 507
17630.19 503
17631.45 510
17632.70 512
17633.96 487
17635.21 519
17636.47 503
17637.72 499
17638.97 503
17640.23 505
17641.48 504
17642.74 510
17643.99 490
17645.25 482
17646.50 475
17647.76 519
17649.01 495
17650.27 477
17651.52 462
17652.78 500
17654.04 477
17655.29 473
17656.55 498
17657.80 497
17659.06 489
17660.31 484
17661.57 518
17662.82 489
17664.08 477
17665.33 466
17666.59 477
17667.85 459
17669.10 491
17670.36 471
17671.61 483
17672.87 454
17674.13 462
17675.38 498
17676.64 483
17677.89 456
17679.15 463
17680.41 491
17681.66 483
17682.92 461
17684.18 470
17685.43 497
17686.69 489
17687.95 467
17689.20 452
17690.46 451
17691.71 491
17692.97 451
17694.23 435
17695.49 425
17696.74 467
17698.00 485
17699.26 436
17700.51 435
17701.77 445
17703.03 475
17704.28 475
17705.54 475
17706.80 453
17708.06 441
17709.31 448
17710.57 419
17711.83 442
17713.08 422
17714.34 433
17715.60 469
17716.86 453
17718.11 434
17719.37 431
17720.63 426
17721.89 411
17723.15 445
17724.40 457
17725.66 449
17726.92 433
17728.18 447
17729.43 419
17730.69 426
17731.95 453
17733.21 464
17734.47 407
17735.73 439
17736.98 432
17738.24 449
17739.50 423
17740.76 411
17742.02 445
17743.28 452
17744.53 438
17745.79 423
17747.05 424
17748.31 410
17749.57 435
17750.83 402
17752.09 410
17753.34 424
17754.60 413
17755.86 458
17757.12 422
17758.38 422
17759.64 435
17760.90 425
17762.16 439
17763.42 434
17764.68 428
17765.94 451
17767.19 435
17768.45 417
17769.71 392
17770.97 410
17772.23 406
17773.49 431
17774.75 434
17776.01 426
17777.27 431
17778.53 441
17779.79 425
17781.05 418
17782.31 417
17783.57 394
17784.83 421
17786.09 435
17787.35 402
17788.61 423
17789.87 401
17791.13 428
17792.39 398
17793.65 428
17794.91 432
17796.17 409
17797.43 421
17798.69 412
17799.95 428
17801.21 416
17802.47 416
17803.73 431
17805.00 407
17806.26 414
17807.52 409
17808.78 422
17810.04 405
17811.30 395
17812.56 419
17813.82 398
17815.08 411
17816.34 408
17817.60 423
17818.87 425
17820.13 398
17821.39 385
17822.65 426
17823.91 393
17825.17 404
17826.43 403
17827.69 432
17828.96 382
17830.22 440
17831.48 397
17832.74 427
17834.00 409
17835.26 378
17836.53 405
17837.79 415
17839.05 399
17840.31 409
17841.57 387
17842.84 403
17844.10 392
17845.36 376
17846.62 412
17847.88 396
17849.15 388
17850.41 398
17851.67 390
17852.93 399
17854.20 372
17855.46 391
17856.72 394
17857.98 351
17859.25 380
17860.51 399
17861.77 411
17863.03 402
17864.30 402
17865.56 375
17866.82 389
17868.09 409
17869.35 388
17870.61 405
17871.87 389
17873.14 408
17874.40 418
17875.66 408
17876.93 389
17878.19 419
17879.45 392
17880.72 382
17881.98 406
17883.24 404
17884.51 398
17885.77 412
17887.03 382
17888.30 398
17889.56 376
17890.83 370
17892.09 383
17893.35 392
17894.62 387
17895.88 390
17897.14 374
17898.41 392
17899.67 391
17900.94 412
17902.20 395
17903.46 405
17904.73 358
17905.99 390
17907.26 404
17908.52 413
17909.79 412
17911.05 401
17912.32 406
17913.58 374
17914.84 374
17916.11 380
17917.37 380
17918.64 405
17919.90 419
17921.17 405
17922.43 401
17923.70 396
17924.96 396
17926.23 403
17927.49 400
17928.76 390
17930.02 394
17931.29 375
17932.55 386
17933.82 385
17935.08 386
17936.35 369
17937.61 354
17938.88 371
17940.14 379
17941.41 402
17942.68 409
17943.94 423
17945.21 379
17946.47 403
17947.74 402
17949.00 389
17950.27 372
17951.54 387
17952.80 375
17954.07 395
17955.33 388
17956.60 388
17957.87 402
17959.13 376
17960.40 367
17961.66 368
17962.93 406
17964.20 393
17965.46 396
17966.73 375
17968.00 371
17969.26 407
17970.53 386
17971.80 389
17973.06 375
17974.33 369
17975.60 375
17976.86 381
17978.13 381
17979.40 371
17980.66 374
17981.93 394
17983.20 400
17984.46 387
17985.73 369
17987.00 396
17988.26 410
17989.53 380
17990.80 399
17992.07 382
17993.33 382
17994.60 395
17995.87 384
17997.14 382
17998.40 373
17999.67 406
18000.94 385
18002.21 360
18003.47 398
18004.74 393
18006.01 406
18007.28 414
18008.55 401
18009.81 381
18011.08 399
18012.35 391
18013.62 379
18014.89 403
18016.15 380
18017.42 405
18018.69 385
18019.96 370
18021.23 381
18022.49 398
18023.76 368
18025.03 363
18026.30 397
18027.57 394
18028.84 391
18030.11 401
18031.37 394
18032.64 385
18033.91 391
18035.18 372
18036.45 385
18037.72 387
18038.99 366
18040.26 394
18041.53 383
18042.79 422
18044.06 396
18045.33 403
18046.60 388
18047.87 386
18049.14 402
18050.41 400
18051.68 382
18052.95 394
18054.22 369
18055.49 376
18056.76 378
18058.03 386
18059.30 361
18060.57 409
18061.84 408
18063.11 378
18064.38 388
18065.65 391
18066.92 425
18068.19 381
18069.46 414
18070.73 387
18072.00 384
18073.27 390
18074.54 400
18075.81 393
18077.08 406
18078.35 388
18079.62 388
18080.89 382
18082.16 365
18083.43 390
18084.70 390
18085.97 385
18087.24 405
18088.51 386
18089.78 375
18091.05 378
18092.32 375
18093.59 393
18094.87 373
18096.14 395
18097.41 392
18098.68 393
18099.95 393
18101.22 385
18102.49 388
18103.76 398
18105.03 347
18106.31 395
18107.58 387
18108.85 388
18110.12 390
18111.39 382
18112.66 397
18113.93 401
18115.21 373
18116.48 383
18117.75 395
18119.02 394
18120.29 389
18121.56 367
18122.84 382
18124.11 379
18125.38 395
18126.65 375
18127.92 378
18129.20 379
18130.47 396
18131.74 394
18133.01 378
18134.29 398
18135.56 373
18136.83 379
18138.10 395
18139.38 393
18140.65 403
18141.92 407
18143.19 382
18144.47 392
18145.74 359
18147.01 398
18148.28 394
18149.56 394
18150.83 393
18152.10 384
18153.38 400
18154.65 410
18155.92 408
18157.19 404
18158.47 376
18159.74 394
18161.01 396
18162.29 395
18163.56 364
18164.83 393
18166.11 388
18167.38 378
18168.65 357
18169.93 405
18171.20 425
18172.48 395
18173.75 382
18175.02 358
18176.30 371
18177.57 386
18178.84 376
18180.12 359
18181.39 360
18182.67 371
18183.94 365
18185.21 369
18186.49 386
18187.76 354
18189.04 370
18190.31 392
18191.59 371
18192.86 368
18194.13 400
18195.41 389
18196.68 409
18197.96 388
18199.23 381
18200.51 379
18201.78 391
18203.06 403
18204.33 371
18205.61 409
18206.88 412
18208.16 386
18209.43 382
18210.71 378
18211.98 375
18213.26 376
18214.53 394
18215.81 391
18217.08 382
18218.36 407
18219.63 388
18220.91 409
18222.18 367
18223.46 368
18224.73 392
18226.01 376
18227.28 372
18228.56 379
18229.84 381
18231.11 348
18232.39 384
18233.66 386
18234.94 397
18236.21 374
18237.49 372
18238.77 379
18240.04 393
18241.32 374
18242.59 358
18243.87 381
18245.15 393
18246.42 380
18247.70 379
18248.98 373
18250.25 387
18251.53 391
18252.81 375
18254.08 398
18255.36 391
18256.63 370
18257.91 383
18259.19 370
18260.46 390
18261.74 372
18263.02 389
18264.30 396
18265.57 369
18266.85 392
18268.13 400
18269.40 399
18270.68 404
18271.96 385
18273.23 390
18274.51 381
18275.79 380
18277.07 375
18278.34 385
18279.62 387
18280.90 376
18282.18 375
18283.45 393
18284.73 401
18286.01 388
18287.29 386
18288.56 408
18289.84 399
18291.12 376
18292.40 371
18293.68 379
18294.95 398
18296.23 362
18297.51 372
18298.79 390
18300.07 384
18301.34 398
18302.62 401
18303.90 406
18305.18 371
18306.46 402
18307.74 394
18309.01 389
18310.29 404
18311.57 428
18312.85 389
18314.13 383
18315.41 397
18316.69 405
18317.96 399
18319.24 379
18320.52 379
18321.80 364
18323.08 391
18324.36 376
18325.64 402
18326.92 384
18328.20 387
18329.47 397
18330.75 388
18332.03 377
18333.31 371
18334.59 384
18335.87 383
18337.15 371
18338.43 387
18339.71 367
18340.99 383
18342.27 399
18343.55 366
18344.83 422
18346.11 400
18347.39 387
18348.67 385
18349.95 381
18351.23 364
18352.51 395
18353.79 383
18355.07 401
18356.35 390
18357.63 371
18358.91 362
18360.19 408
18361.47 397
18362.75 407
18364.03 413
18365.31 393
18366.59 364
18367.87 381
18369.15 386
18370.43 384
18371.71 373
18372.99 382
18374.27 364
18375.55 382
18376.83 373
18378.12 387
18379.40 395
18380.68 400
18381.96 412
18383.24 378
18384.52 378
18385.80 357
18387.08 387
18388.36 393
18389.65 368
18390.93 356
18392.21 372
18393.49 369
18394.77 393
18396.05 373
18397.33 370
18398.62 359
18399.90 379
18401.18 379
18402.46 361
18403.74 379
18405.02 368
18406.31 379
18407.59 385
18408.87 373
18410.15 353
18411.43 407
18412.72 387
18414.00 354
18415.28 381
18416.56 387
18417.84 388
18419.13 384
18420.41 368
18421.69 371
18422.97 413
18424.26 391
18425.54 365
18426.82 370
18428.10 360
18429.39 333
18430.67 367
18431.95 367
18433.23 378
18434.52 360
18435.80 380
18437.08 384
18438.37 373
18439.65 384
18440.93 378
18442.22 371
18443.50 386
18444.78 372
18446.06 387
18447.35 380
18448.63 378
18449.91 363
18451.20 387
18452.48 352
18453.76 363
18455.05 386
18456.33 382
18457.62 387
18458.90 383
18460.18 394
18461.47 379
18462.75 378
18464.03 380
18465.32 363
18466.60 369
18467.89 376
18469.17 380
18470.45 393
18471.74 384
18473.02 381
18474.31 381
18475.59 372
18476.88 351
18478.16 364
18479.44 370
18480.73 383
18482.01 356
18483.30 379
18484.58 375
18485.87 362
18487.15 363
18488.44 362
18489.72 384
18491.01 376
18492.29 358
18493.58 388
18494.86 390
18496.15 383
18497.43 395
18498.72 376
18500.00 354
18501.29 365
18502.57 361
18503.86 368
18505.14 347
18506.43 366
18507.71 370
18509.00 383
18510.28 362
18511.57 400
18512.85 381
18514.14 370
18515.42 377
18516.71 366
18518.00 365
18519.28 373
18520.57 378
18521.85 373
18523.14 374
18524.43 388
18525.71 382
18527.00 359
18528.28 367
18529.57 384
18530.86 384
18532.14 330
18533.43 380
18534.71 381
18536.00 410
18537.29 347
18538.57 348
18539.86 357
18541.15 360
18542.43 371
18543.72 373
18545.01 349
18546.29 368
18547.58 378
18548.87 364
18550.15 365
18551.44 367
18552.73 372
18554.01 395
18555.30 360
18556.59 357
18557.88 357
18559.16 367
18560.45 381
18561.74 379
18563.02 384
18564.31 381
18565.60 368
18566.89 358
18568.17 362
18569.46 356
18570.75 391
18572.04 375
18573.32 373
18574.61 358
18575.90 373
18577.19 371
18578.48 370
18579.76 367
18581.05 375
18582.34 373
18583.63 385
18584.92 346
18586.20 375
18587.49 383
18588.78 376
18590.07 359
18591.36 371
18592.64 378
18593.93 346
18595.22 358
18596.51 393
18597.80 386
18599.09 381
18600.38 368
18601.66 373
18602.95 361
18604.24 363
18605.53 355
18606.82 383
18608.11 385
18609.40 357
18610.69 370
18611.98 352
18613.26 368
18614.55 368
18615.84 356
18617.13 366
18618.42 380
18619.71 382
18621.00 399
18622.29 376
18623.58 375
18624.87 375
18626.16 384
18627.45 363
18628.74 393
18630.03 398
18631.32 390
18632.61 382
18633.89 370
18635.18 374
18636.47 381
18637.76 379
18639.05 382
18640.34 371
18641.63 361
18642.92 367
18644.21 363
18645.50 365
18646.79 359
18648.09 379
18649.38 380
18650.67 357
18651.96 356
18653.25 357
18654.54 372
18655.83 358
18657.12 371
18658.41 371
18659.70 350
18660.99 360
18662.28 358
18663.57 380
18664.86 370
18666.15 378
18667.44 347
18668.74 375
18670.03 357
18671.32 353
18672.61 361
18673.90 377
18675.19 342
18676.48 350
18677.77 365
18679.06 351
18680.36 350
18681.65 370
18682.94 358
18684.23 372
18685.52 363
18686.81 349
18688.11 347
18689.40 359
18690.69 344
18691.98 359
18693.27 365
18694.56 385
18695.86 372
18697.15 381
18698.44 383
18699.73 350
18701.02 358
18702.32 359
18703.61 360
18704.90 349
18706.19 359
18707.48 341
18708.78 334
18710.07 358
18711.36 360
18712.65 366
18713.95 338
18715.24 338
18716.53 347
18717.83 331
18719.12 357
18720.41 358
18721.70 352
18723.00 369
18724.29 349
18725.58 354
18726.87 371
18728.17 359
18729.46 362
18730.75 346
18732.05 359
18733.34 352
18734.63 338
18735.93 352
18737.22 335
18738.51 343
18739.81 345
18741.10 350
18742.39 351
18743.69 349
18744.98 348
18746.27 361
18747.57 359
18748.86 345
18750.16 353
18751.45 372
18752.74 368
18754.04 364
18755.33 333
18756.63 338
18757.92 359
18759.21 359
18760.51 358
18761.80 345
18763.10 364
18764.39 338
18765.69 355
18766.98 331
18768.27 373
18769.57 339
18770.86 363
18772.16 356
18773.45 348
18774.75 360
18776.04 360
18777.34 345
18778.63 366
18779.93 355
18781.22 345
18782.52 355
18783.81 354
18785.11 326
18786.40 339
18787.70 350
18788.99 329
18790.29 349
18791.58 350
18792.88 363
18794.17 350
18795.47 352
18796.76 349
18798.06 362
18799.35 332
18800.65 334
18801.94 328
18803.24 356
18804.54 338
18805.83 331
18807.13 338
18808.42 354
18809.72 352
18811.01 363
18812.31 354
18813.61 340
18814.90 338
18816.20 353
18817.49 373
18818.79 332
18820.09 371
18821.38 357
18822.68 341
18823.98 347
18825.27 374
18826.57 342
18827.87 332
18829.16 343
18830.46 348
18831.75 339
18833.05 335
18834.35 358
18835.64 346
18836.94 370
18838.24 340
18839.54 361
18840.83 365
18842.13 349
18843.43 334
18844.72 350
18846.02 358
18847.32 371
18848.61 357
18849.91 355
18851.21 350
18852.51 353
18853.80 363
18855.10 359
18856.40 354
18857.70 369
18858.99 372
18860.29 347
18861.59 332
18862.89 339
18864.18 341
18865.48 346
18866.78 365
18868.08 369
18869.38 371
18870.67 346
18871.97 356
18873.27 351
18874.57 355
18875.87 373
18877.16 354
18878.46 363
18879.76 351
18881.06 377
18882.36 356
18883.66 337
18884.95 355
18886.25 373
18887.55 370
18888.85 325
18890.15 363
18891.45 335
18892.75 335
18894.04 361
18895.34 354
18896.64 351
18897.94 355
18899.24 367
18900.54 338
18901.84 356
18903.14 335
18904.44 356
18905.74 364
18907.03 324
18908.33 345
18909.63 342
18910.93 338
18912.23 350
18913.53 369
18914.83 344
18916.13 341
18917.43 350
18918.73 386
18920.03 361
18921.33 355
18922.63 343
18923.93 336
18925.23 333
18926.53 344
18927.83 329
18929.13 337
18930.43 333
18931.73 334
18933.03 331
18934.33 335
18935.63 321
18936.93 346
18938.23 343
18939.53 339
18940.83 348
18942.13 360
18943.43 353
18944.73 361
18946.03 340
18947.33 319
18948.63 332
18949.93 344
18951.23 348
18952.53 370
18953.84 355
18955.14 341
18956.44 353
18957.74 343
18959.04 337
18960.34 353
18961.64 365
18962.94 347
18964.24 354
18965.54 361
18966.85 336
18968.15 341
18969.45 341
18970.75 342
18972.05 326
18973.35 330
18974.65 340
18975.96 336
18977.26 338
18978.56 319
18979.86 323
18981.16 353
18982.46 354
18983.77 344
18985.07 338
18986.37 346
18987.67 346
18988.97 324
18990.28 338
18991.58 326
18992.88 337
18994.18 350
18995.49 343
18996.79 346
18998.09 330
18999.39 343
19000.69 362
19002.00 345
19003.30 334
19004.60 328
19005.90 354
19007.21 350
19008.51 365
19009.81 349
19011.12 346
19012.42 344
19013.72 345
19015.02 365
19016.33 342
19017.63 341
19018.93 353
19020.24 347
19021.54 332
19022.84 357
19024.15 354
19025.45 353
19026.75 333
19028.06 364
19029.36 348
19030.66 362
19031.97 357
19033.27 365
19034.57 338
19035.88 339
19037.18 350
19038.48 334
19039.79 346
19041.09 334
19042.40 340
19043.70 335
19045.00 345
19046.31 316
19047.61 325
19048.92 332
19050.22 353
19051.52 349
19052.83 324
19054.13 342
19055.44 339
19056.74 327
19058.05 327
19059.35 335
19060.65 341
19061.96 349
19063.26 360
19064.57 327
19065.87 342
19067.18 348
19068.48 336
19069.79 347
19071.09 328
19072.40 338
19073.70 359
19075.01 339
19076.31 321
19077.62 326
19078.92 364
19080.23 323
19081.53 333
19082.84 342
19084.14 353
19085.45 316
19086.75 335
19088.06 346
19089.36 347
19090.67 336
19091.98 359
19093.28 348
19094.59 352
19095.89 347
19097.20 367
19098.50 322
19099.81 339
19101.12 360
19102.42 338
19103.73 315
19105.03 331
19106.34 371
19107.65 347
19108.95 343
19110.26 337
19111.56 316
19112.87 369
19114.18 325
19115.48 342
19116.79 345
19118.10 350
19119.40 355
19120.71 337
19122.02 338
19123.32 365
19124.63 347
19125.94 373
19127.24 342
19128.55 335
19129.86 348
19131.16 323
19132.47 352
19133.78 325
19135.08 326
19136.39 352
19137.70 349
19139.01 345
19140.31 339
19141.62 321
19142.93 329
19144.23 336
19145.54 371
19146.85 356
19148.16 347
19149.46 345
19150.77 365
19152.08 373
19153.39 362
19154.69 346
19156.00 359
19157.31 334
19158.62 325
19159.93 348
19161.23 350
19162.54 341
19163.85 341
19165.16 361
19166.47 350
19167.77 349
19169.08 338
19170.39 344
19171.70 345
19173.01 350
19174.32 337
19175.62 343
19176.93 337
19178.24 339
19179.55 364
19180.86 329
19182.17 325
19183.48 362
19184.78 294
19186.09 341
19187.40 350
19188.71 326
19190.02 349
19191.33 340
19192.64 325
19193.95 335
19195.26 327
19196.56 335
19197.87 365
19199.18 336
19200.49 334
19201.80 323
19203.11 308
19204.42 341
19205.73 364
19207.04 331
19208.35 316
19209.66 315
19210.97 349
19212.28 338
19213.59 327
19214.90 322
19216.21 334
19217.52 345
19218.83 357
19220.14 313
19221.45 322
19222.76 327
19224.07 331
19225.38 334
19226.69 310
19228.00 338
19229.31 324
19230.62 347
19231.93 346
19233.24 348
19234.55 333
19235.86 334
19237.17 352
19238.48 340
19239.79 320
19241.10 330
19242.41 334
19243.72 360
19245.03 334
19246.35 307
19247.66 322
19248.97 364
19250.28 333
19251.59 338
19252.90 340
19254.21 363
19255.52 320
19256.83 331
19258.14 337
19259.46 318
19260.77 324
19262.08 334
19263.39 346
19264.70 329
19266.01 339
19267.32 329
19268.64 318
19269.95 340
19271.26 333
19272.57 343
19273.88 328
19275.20 335
19276.51 344
19277.82 323
19279.13 330
19280.44 340
19281.75 338
19283.07 339
19284.38 338
19285.69 344
19287.00 358
19288.32 335
19289.63 351
19290.94 344
19292.25 352
19293.57 360
19294.88 345
19296.19 343
19297.50 350
19298.82 350
19300.13 331
19301.44 333
19302.75 326
19304.07 320
19305.38 345
19306.69 338
19308.01 330
19309.32 336
19310.63 312
19311.94 326
19313.26 330
19314.57 323
19315.88 326
19317.20 320
19318.51 311
19319.82 353
19321.14 313
19322.45 318
19323.76 351
19325.08 327
19326.39 332
19327.70 335
19329.02 323
19330.33 350
19331.65 326
19332.96 324
19334.27 343
19335.59 333
19336.90 312
19338.22 329
19339.53 338
19340.84 307
19342.16 332
19343.47 333
19344.79 326
19346.10 315
19347.41 317
19348.73 323
19350.04 323
19351.36 302
19352.67 316
19353.99 306
19355.30 324
19356.62 330
19357.93 337
19359.25 329
19360.56 343
19361.87 339
19363.19 327
19364.50 325
19365.82 314
19367.13 323
19368.45 314
19369.76 325
19371.08 300
19372.39 327
19373.71 336
19375.02 364
19376.34 335
19377.66 318
19378.97 315
19380.29 325
19381.60 333
19382.92 311
19384.23 334
19385.55 304
19386.86 341
19388.18 334
19389.50 336
19390.81 314
19392.13 333
19393.44 328
19394.76 306
19396.07 314
19397.39 322
19398.71 345
19400.02 362
19401.34 356
19402.65 331
19403.97 333
19405.29 335
19406.60 341
19407.92 329
19409.24 327
19410.55 327
19411.87 309
19413.19 338
19414.50 315
19415.82 309
19417.14 332
19418.45 327
19419.77 337
19421.09 331
19422.40 341
19423.72 346
19425.04 337
19426.35 330
19427.67 320
19428.99 330
19430.30 341
19431.62 332
19432.94 313
19434.26 329
19435.57 297
19436.89 310
19438.21 307
19439.53 314
19440.84 309
19442.16 326
19443.48 345
19444.80 294
19446.11 318
19447.43 311
19448.75 339
19450.07 340
19451.38 322
19452.70 303
19454.02 352
19455.34 347
19456.66 316
19457.97 339
19459.29 333
19460.61 353
19461.93 334
19463.25 302
19464.57 309
19465.88 323
19467.20 326
19468.52 318
19469.84 325
19471.16 342
19472.48 331
19473.79 327
19475.11 327
19476.43 327
19477.75 317
19479.07 317
19480.39 338
19481.71 314
19483.03 339
19484.34 318
19485.66 341
19486.98 286
19488.30 316
19489.62 327
19490.94 332
19492.26 332
19493.58 350
19494.90 320
19496.22 328
19497.54 342
19498.86 324
19500.18 307
19501.50 303
19502.81 319
19504.13 320
19505.45 336
19506.77 298
19508.09 338
19509.41 332
19510.73 318
19512.05 318
19513.37 315
19514.69 340
19516.01 346
19517.33 340
19518.65 310
19519.97 314
19521.29 330
19522.61 323
19523.93 309
19525.25 334
19526.57 307
19527.89 325
19529.22 321
19530.54 317
19531.86 319
19533.18 329
19534.50 348
19535.82 328
19537.14 345
19538.46 324
19539.78 316
19541.10 339
19542.42 322
19543.74 330
19545.06 320
19546.39 321
19547.71 303
19549.03 340
19550.35 327
19551.67 311
19552.99 319
19554.31 326
19555.63 314
19556.96 313
19558.28 337
19559.60 312
19560.92 310
19562.24 325
19563.56 337
19564.88 318
19566.21 347
19567.53 320
19568.85 321
19570.17 326
19571.49 333
19572.82 320
19574.14 330
19575.46 311
19576.78 335
19578.10 309
19579.43 334
19580.75 322
19582.07 317
19583.39 320
19584.72 296
19586.04 328
19587.36 323
19588.68 318
19590.01 331
19591.33 310
19592.65 307
19593.97 328
19595.30 345
19596.62 328
19597.94 333
19599.26 334
19600.59 340
19601.91 327
19603.23 324
19604.56 331
19605.88 324
19607.20 318
19608.53 315
19609.85 316
19611.17 309
19612.49 294
19613.82 326
19615.14 312
19616.47 298
19617.79 345
19619.11 313
19620.44 331
19621.76 348
19623.08 315
19624.41 321
19625.73 324
19627.05 307
19628.38 356
19629.70 317
19631.03 306
19632.35 324
19633.67 315
19635.00 333
19636.32 343
19637.65 328
19638.97 312
19640.29 341
19641.62 300
19642.94 313
19644.27 337
19645.59 318
19646.92 332
19648.24 309
19649.57 336
19650.89 313
19652.21 319
19653.54 316
19654.86 298
19656.19 333
19657.51 321
19658.84 332
19660.16 329
19661.49 320
19662.81 332
19664.14 327
19665.46 309
19666.79 328
19668.11 325
19669.44 320
19670.76 345
19672.09 328
19673.41 340
19674.74 340
19676.07 351
19677.39 334
19678.72 339
19680.04 342
19681.37 351
19682.69 332
19684.02 332
19685.34 319
19686.67 297
19688.00 335
19689.32 337
19690.65 299
19691.97 318
19693.30 350
19694.63 328
19695.95 344
19697.28 319
19698.60 315
19699.93 338
19701.26 331
19702.58 330
19703.91 330
19705.24 338
19706.56 316
19707.89 317
19709.22 304
19710.54 310
19711.87 328
19713.20 332
19714.52 311
19715.85 321
19717.18 327
19718.50 330
19719.83 340
19721.16 331
19722.48 323
19723.81 332
19725.14 339
19726.47 312
19727.79 329
19729.12 333
19730.45 323
19731.77 318
19733.10 322
19734.43 310
19735.76 336
19737.08 324
19738.41 340
19739.74 301
19741.07 334
19742.39 325
19743.72 312
19745.05 322
19746.38 328
19747.71 328
19749.03 316
19750.36 326
19751.69 334
19753.02 347
19754.35 310
19755.67 329
19757.00 344
19758.33 304
19759.66 297
19760.99 306
19762.31 306
19763.64 320
19764.97 307
19766.30 302
19767.63 356
19768.96 323
19770.29 295
19771.61 314
19772.94 320
19774.27 309
19775.60 326
19776.93 316
19778.26 335
19779.59 332
19780.92 349
19782.25 320
19783.57 333
19784.90 309
19786.23 338
19787.56 338
19788.89 340
19790.22 335
19791.55 331
19792.88 350
19794.21 319
19795.54 330
19796.87 343
19798.20 322
19799.53 318
19800.86 337
19802.19 308
19803.52 321
19804.85 317
19806.18 328
19807.50 334
19808.83 355
19810.16 320
19811.49 332
19812.82 317
19814.15 339
19815.49 326
19816.82 319
19818.15 334
19819.48 339
19820.81 338
19822.14 340
19823.47 318
19824.80 310
19826.13 317
19827.46 310
19828.79 327
19830.12 316
19831.45 326
19832.78 323
19834.11 336
19835.44 325
19836.77 331
19838.10 323
19839.44 314
19840.77 333
19842.10 315
19843.43 325
19844.76 321
19846.09 313
19847.42 318
19848.75 316
19850.08 336
19851.42 326
19852.75 319
19854.08 311
19855.41 324
19856.74 335
19858.07 327
19859.40 327
19860.74 317
19862.07 316
19863.40 323
19864.73 309
19866.06 342
19867.40 337
19868.73 323
19870.06 316
19871.39 313
19872.72 324
19874.06 311
19875.39 318
19876.72 324
19878.05 328
19879.38 343
19880.72 322
19882.05 334
19883.38 335
19884.71 340
19886.05 347
19887.38 312
19888.71 328
19890.04 318
19891.38 333
19892.71 336
19894.04 318
19895.38 336
19896.71 313
19898.04 338
19899.37 317
19900.71 320
19902.04 307
19903.37 351
19904.71 352
19906.04 322
19907.37 321
19908.71 310
19910.04 331
19911.37 331
19912.71 324
19914.04 326
19915.37 315
19916.71 343
19918.04 334
19919.37 331
19920.71 311
19922.04 329
19923.37 316
19924.71 339
19926.04 312
19927.38 328
19928.71 332
19930.04 315
19931.38 321
19932.71 305
19934.05 311
19935.38 329
19936.71 329
19938.05 317
19939.38 322
19940.72 338
19942.05 318
19943.39 332
19944.72 341
19946.06 314
19947.39 301
19948.72 329
19950.06 335
19951.39 322
19952.73 319
19954.06 301
19955.40 309
19956.73 300
19958.07 312
19959.40 302
19960.74 299
19962.07 295
19963.41 322
19964.74 311
19966.08 332
19967.41 296
19968.75 321
19970.08 350
19971.42 330
19972.76 336
19974.09 308
19975.43 307
19976.76 331
19978.10 310
19979.43 307
19980.77 319
19982.10 319
19983.44 330
19984.78 317
19986.11 323
19987.45 315
19988.78 325
19990.12 332
19991.46 313
19992.79 313
19994.13 324
19995.46 328
19996.80 306
19998.14 318
19999.47 303
20000.81 341
20002.15 337
20003.48 326
20004.82 320
20006.16 305
20007.49 307
20008.83 340
20010.17 324
20011.50 353
20012.84 340
20014.18 315
20015.51 305
20016.85 306
20018.19 333
20019.52 317
20020.86 338
20022.20 330
20023.53 342
20024.87 343
20026.21 333
20027.55 327
20028.88 353
20030.22 324
20031.56 328
20032.90 287
20034.23 313
20035.57 337
20036.91 332
20038.25 328
20039.58 320
20040.92 310
20042.26 336
20043.60 318
20044.93 314
20046.27 321
20047.61 297
20048.95 324
20050.29 322
20051.62 322
20052.96 321
20054.30 317
20055.64 318
20056.98 324
20058.32 360
20059.65 327
20060.99 313
20062.33 328
20063.67 301
20065.01 320
20066.35 312
20067.68 306
20069.02 321
20070.36 299
20071.70 321
20073.04 326
20074.38 329
20075.72 356
20077.06 313
20078.40 306
20079.73 306
20081.07 340
20082.41 351
20083.75 310
20085.09 329
20086.43 326
20087.77 313
20089.11 337
20090.45 314
20091.79 313
20093.13 322
20094.47 325
20095.81 355
20097.15 327
20098.48 334
20099.82 321
20101.16 308
20102.50 334
20103.84 320
20105.18 335
20106.52 355
20107.86 327
20109.20 331
20110.54 318
20111.88 313
20113.22 317
20114.56 328
20115.90 347
20117.24 337
20118.58 327
20119.93 322
20121.27 324
20122.61 339
20123.95 328
20125.29 337
20126.63 341
20127.97 345
20129.31 344
20130.65 286
20131.99 337
20133.33 340
20134.67 321
20136.01 330
20137.35 336
20138.69 334
