# Supplementary material for: MALDI-TOF MS typing enables the classification of brewing yeasts of the genus Saccharomyces to major beer styles
Source: PLoS One. 2017 Aug 9;12(8):e0181694. doi: 10.1371/journal.pone.0181694 (PMC5549903; doi:10.1371/journal.pone.0181694)
Supplement: S8 File — The directory includes 90 raw files and was zipped to “.zip”; the folder has three strains with 30 spectra per strain; S1 Text explains the raw files with an example and Table 1 represents the yeast strains used within the experiment. (ZIP) [file pone.0181694.s011.zip › 22-24/30282-8I4-Lag-Lag-Lag-YPG-18h-E-E_2016-09-23_7_0_D1_1.dat]

1999.90 703
2000.32 712
2000.75 663
2001.17 662
2001.59 667
2002.01 627
2002.43 631
2002.86 605
2003.28 621
2003.70 610
2004.12 587
2004.54 557
2004.97 577
2005.39 535
2005.81 513
2006.23 536
2006.66 526
2007.08 566
2007.50 625
2007.92 647
2008.35 600
2008.77 568
2009.19 615
2009.61 583
2010.04 627
2010.46 584
2010.88 601
2011.31 632
2011.73 595
2012.15 542
2012.57 519
2013.00 491
2013.42 529
2013.84 557
2014.27 516
2014.69 568
2015.11 550
2015.54 594
2015.96 609
2016.38 580
2016.81 585
2017.23 579
2017.65 621
2018.08 606
2018.50 630
2018.93 671
2019.35 680
2019.77 609
2020.20 575
2020.62 616
2021.04 609
2021.47 566
2021.89 620
2022.32 564
2022.74 531
2023.17 578
2023.59 579
2024.01 572
2024.44 555
2024.86 575
2025.29 548
2025.71 553
2026.14 579
2026.56 554
2026.98 517
2027.41 540
2027.83 577
2028.26 559
2028.68 575
2029.11 584
2029.53 566
2029.96 532
2030.38 550
2030.81 524
2031.23 532
2031.66 600
2032.08 582
2032.51 537
2032.93 553
2033.36 665
2033.78 628
2034.21 607
2034.63 576
2035.06 517
2035.49 536
2035.91 519
2036.34 513
2036.76 540
2037.19 554
2037.61 584
2038.04 557
2038.47 588
2038.89 585
2039.32 567
2039.74 619
2040.17 549
2040.59 549
2041.02 580
2041.45 592
2041.87 584
2042.30 515
2042.73 503
2043.15 538
2043.58 566
2044.00 550
2044.43 596
2044.86 522
2045.28 564
2045.71 595
2046.14 586
2046.56 548
2046.99 536
2047.42 505
2047.84 543
2048.27 555
2048.70 607
2049.12 616
2049.55 560
2049.98 540
2050.40 595
2050.83 588
2051.26 613
2051.69 579
2052.11 556
2052.54 553
2052.97 526
2053.40 591
2053.82 585
2054.25 562
2054.68 580
2055.10 587
2055.53 583
2055.96 654
2056.39 667
2056.82 658
2057.24 687
2057.67 693
2058.10 697
2058.53 668
2058.95 639
2059.38 654
2059.81 628
2060.24 628
2060.67 657
2061.09 600
2061.52 631
2061.95 602
2062.38 617
2062.81 584
2063.24 732
2063.66 654
2064.09 686
2064.52 684
2064.95 744
2065.38 770
2065.81 746
2066.24 690
2066.66 703
2067.09 702
2067.52 655
2067.95 614
2068.38 574
2068.81 577
2069.24 600
2069.67 588
2070.10 614
2070.52 523
2070.95 493
2071.38 506
2071.81 517
2072.24 528
2072.67 532
2073.10 623
2073.53 598
2073.96 605
2074.39 540
2074.82 595
2075.25 596
2075.68 588
2076.11 589
2076.54 587
2076.97 620
2077.40 608
2077.83 624
2078.26 615
2078.69 611
2079.12 609
2079.55 610
2079.98 630
2080.41 589
2080.84 589
2081.27 541
2081.70 648
2082.13 659
2082.56 588
2082.99 590
2083.42 550
2083.85 551
2084.28 526
2084.71 577
2085.14 580
2085.57 550
2086.00 544
2086.43 555
2086.86 624
2087.29 584
2087.73 596
2088.16 609
2088.59 556
2089.02 607
2089.45 545
2089.88 533
2090.31 556
2090.74 548
2091.17 575
2091.61 589
2092.04 518
2092.47 554
2092.90 531
2093.33 537
2093.76 567
2094.19 584
2094.63 501
2095.06 551
2095.49 520
2095.92 566
2096.35 566
2096.78 554
2097.22 576
2097.65 540
2098.08 578
2098.51 544
2098.94 511
2099.38 528
2099.81 602
2100.24 577
2100.67 572
2101.11 514
2101.54 553
2101.97 577
2102.40 540
2102.83 542
2103.27 549
2103.70 549
2104.13 508
2104.56 567
2105.00 580
2105.43 529
2105.86 518
2106.30 526
2106.73 580
2107.16 562
2107.59 556
2108.03 573
2108.46 558
2108.89 576
2109.33 554
2109.76 583
2110.19 517
2110.63 530
2111.06 579
2111.49 588
2111.93 621
2112.36 585
2112.79 554
2113.23 562
2113.66 569
2114.09 582
2114.53 625
2114.96 549
2115.40 532
2115.83 549
2116.26 502
2116.70 558
2117.13 526
2117.56 467
2118.00 488
2118.43 504
2118.87 497
2119.30 538
2119.73 584
2120.17 533
2120.60 538
2121.04 557
2121.47 530
2121.91 570
2122.34 536
2122.78 517
2123.21 548
2123.64 549
2124.08 563
2124.51 574
2124.95 542
2125.38 555
2125.82 499
2126.25 527
2126.69 563
2127.12 537
2127.56 576
2127.99 636
2128.43 623
2128.86 630
2129.30 634
2129.73 618
2130.17 659
2130.60 634
2131.04 691
2131.47 660
2131.91 679
2132.35 672
2132.78 646
2133.22 602
2133.65 582
2134.09 630
2134.52 590
2134.96 577
2135.40 541
2135.83 605
2136.27 546
2136.70 537
2137.14 571
2137.57 568
2138.01 512
2138.45 533
2138.88 542
2139.32 558
2139.76 559
2140.19 584
2140.63 529
2141.06 522
2141.50 590
2141.94 558
2142.37 528
2142.81 565
2143.25 583
2143.68 516
2144.12 533
2144.56 561
2144.99 574
2145.43 606
2145.87 601
2146.30 533
2146.74 584
2147.18 636
2147.62 628
2148.05 572
2148.49 591
2148.93 660
2149.36 750
2149.80 748
2150.24 741
2150.68 694
2151.11 640
2151.55 672
2151.99 699
2152.43 687
2152.86 636
2153.30 594
2153.74 606
2154.18 620
2154.61 583
2155.05 612
2155.49 627
2155.93 565
2156.37 624
2156.80 648
2157.24 593
2157.68 564
2158.12 629
2158.56 613
2158.99 599
2159.43 536
2159.87 587
2160.31 556
2160.75 565
2161.19 628
2161.62 594
2162.06 648
2162.50 690
2162.94 687
2163.38 685
2163.82 702
2164.26 712
2164.69 716
2165.13 734
2165.57 714
2166.01 720
2166.45 713
2166.89 689
2167.33 639
2167.77 657
2168.21 694
2168.65 672
2169.08 689
2169.52 698
2169.96 654
2170.40 711
2170.84 694
2171.28 720
2171.72 683
2172.16 708
2172.60 689
2173.04 726
2173.48 723
2173.92 750
2174.36 783
2174.80 736
2175.24 700
2175.68 693
2176.12 737
2176.56 732
2177.00 706
2177.44 724
2177.88 655
2178.32 714
2178.76 705
2179.20 692
2179.64 734
2180.08 704
2180.52 599
2180.96 616
2181.40 597
2181.84 630
2182.28 586
2182.72 581
2183.16 578
2183.60 601
2184.04 588
2184.48 629
2184.93 588
2185.37 582
2185.81 610
2186.25 633
2186.69 627
2187.13 609
2187.57 602
2188.01 673
2188.45 663
2188.89 603
2189.34 655
2189.78 692
2190.22 671
2190.66 682
2191.10 689
2191.54 608
2191.98 630
2192.43 668
2192.87 758
2193.31 699
2193.75 629
2194.19 674
2194.63 656
2195.08 615
2195.52 676
2195.96 678
2196.40 718
2196.84 672
2197.29 670
2197.73 679
2198.17 668
2198.61 658
2199.06 608
2199.50 611
2199.94 612
2200.38 644
2200.82 655
2201.27 608
2201.71 641
2202.15 615
2202.59 615
2203.04 615
2203.48 634
2203.92 644
2204.37 650
2204.81 636
2205.25 643
2205.69 692
2206.14 692
2206.58 603
2207.02 656
2207.47 647
2207.91 733
2208.35 760
2208.80 805
2209.24 718
2209.68 780
2210.13 720
2210.57 726
2211.01 726
2211.46 654
2211.90 742
2212.34 693
2212.79 686
2213.23 687
2213.67 693
2214.12 742
2214.56 701
2215.01 640
2215.45 641
2215.89 655
2216.34 722
2216.78 701
2217.23 623
2217.67 662
2218.11 654
2218.56 682
2219.00 671
2219.45 586
2219.89 574
2220.34 607
2220.78 575
2221.22 617
2221.67 615
2222.11 644
2222.56 685
2223.00 718
2223.45 695
2223.89 686
2224.34 635
2224.78 673
2225.23 705
2225.67 731
2226.12 716
2226.56 702
2227.01 722
2227.45 707
2227.90 686
2228.34 705
2228.79 673
2229.23 752
2229.68 746
2230.12 690
2230.57 735
2231.01 674
2231.46 724
2231.90 749
2232.35 768
2232.80 753
2233.24 768
2233.69 753
2234.13 761
2234.58 680
2235.02 635
2235.47 675
2235.92 668
2236.36 669
2236.81 638
2237.25 661
2237.70 696
2238.15 626
2238.59 643
2239.04 653
2239.49 638
2239.93 614
2240.38 632
2240.82 620
2241.27 623
2241.72 566
2242.16 600
2242.61 597
2243.06 576
2243.50 610
2243.95 617
2244.40 618
2244.84 622
2245.29 598
2245.74 584
2246.19 628
2246.63 596
2247.08 608
2247.53 663
2247.97 589
2248.42 565
2248.87 630
2249.32 604
2249.76 643
2250.21 641
2250.66 586
2251.10 623
2251.55 632
2252.00 638
2252.45 622
2252.89 603
2253.34 585
2253.79 576
2254.24 599
2254.69 643
2255.13 624
2255.58 641
2256.03 602
2256.48 651
2256.93 617
2257.37 632
2257.82 629
2258.27 617
2258.72 565
2259.17 562
2259.61 603
2260.06 642
2260.51 644
2260.96 662
2261.41 675
2261.86 644
2262.31 652
2262.75 618
2263.20 656
2263.65 669
2264.10 645
2264.55 639
2265.00 643
2265.45 649
2265.90 620
2266.34 602
2266.79 599
2267.24 690
2267.69 685
2268.14 704
2268.59 704
2269.04 775
2269.49 662
2269.94 732
2270.39 749
2270.84 727
2271.29 759
2271.74 780
2272.18 835
2272.63 819
2273.08 818
2273.53 869
2273.98 885
2274.43 930
2274.88 969
2275.33 1035
2275.78 1113
2276.23 1071
2276.68 1038
2277.13 1032
2277.58 1039
2278.03 942
2278.48 931
2278.93 857
2279.38 803
2279.83 724
2280.28 750
2280.73 723
2281.19 761
2281.64 747
2282.09 621
2282.54 678
2282.99 649
2283.44 721
2283.89 666
2284.34 661
2284.79 654
2285.24 663
2285.69 676
2286.14 679
2286.59 668
2287.04 670
2287.50 742
2287.95 797
2288.40 806
2288.85 811
2289.30 871
2289.75 925
2290.20 975
2290.65 993
2291.11 969
2291.56 1024
2292.01 1024
2292.46 1006
2292.91 963
2293.36 894
2293.82 935
2294.27 924
2294.72 878
2295.17 875
2295.62 832
2296.07 833
2296.53 785
2296.98 735
2297.43 714
2297.88 703
2298.33 716
2298.79 721
2299.24 649
2299.69 649
2300.14 621
2300.60 635
2301.05 642
2301.50 638
2301.95 618
2302.41 591
2302.86 635
2303.31 627
2303.76 652
2304.22 635
2304.67 637
2305.12 627
2305.57 649
2306.03 670
2306.48 664
2306.93 649
2307.39 661
2307.84 689
2308.29 715
2308.75 753
2309.20 720
2309.65 722
2310.11 746
2310.56 728
2311.01 766
2311.47 769
2311.92 781
2312.37 774
2312.83 722
2313.28 714
2313.73 705
2314.19 730
2314.64 723
2315.09 736
2315.55 722
2316.00 685
2316.46 738
2316.91 704
2317.36 684
2317.82 669
2318.27 730
2318.73 734
2319.18 774
2319.63 703
2320.09 721
2320.54 716
2321.00 697
2321.45 727
2321.91 828
2322.36 817
2322.82 847
2323.27 865
2323.72 795
2324.18 800
2324.63 847
2325.09 871
2325.54 918
2326.00 995
2326.45 939
2326.91 864
2327.36 808
2327.82 857
2328.27 723
2328.73 702
2329.18 723
2329.64 688
2330.09 735
2330.55 752
2331.00 711
2331.46 719
2331.92 697
2332.37 692
2332.83 663
2333.28 687
2333.74 684
2334.19 677
2334.65 644
2335.10 619
2335.56 612
2336.02 697
2336.47 657
2336.93 608
2337.38 581
2337.84 650
2338.30 616
2338.75 635
2339.21 670
2339.66 672
2340.12 687
2340.58 670
2341.03 670
2341.49 673
2341.95 610
2342.40 617
2342.86 685
2343.32 615
2343.77 595
2344.23 643
2344.68 665
2345.14 640
2345.60 593
2346.06 644
2346.51 734
2346.97 748
2347.43 766
2347.88 708
2348.34 706
2348.80 750
2349.25 697
2349.71 719
2350.17 772
2350.63 746
2351.08 730
2351.54 679
2352.00 671
2352.46 684
2352.91 637
2353.37 647
2353.83 645
2354.29 664
2354.74 636
2355.20 555
2355.66 562
2356.12 579
2356.57 640
2357.03 638
2357.49 643
2357.95 640
2358.41 644
2358.86 718
2359.32 698
2359.78 664
2360.24 678
2360.70 736
2361.15 709
2361.61 713
2362.07 686
2362.53 704
2362.99 748
2363.45 754
2363.91 733
2364.36 727
2364.82 731
2365.28 732
2365.74 749
2366.20 738
2366.66 721
2367.12 703
2367.57 782
2368.03 781
2368.49 713
2368.95 678
2369.41 639
2369.87 607
2370.33 661
2370.79 639
2371.25 627
2371.71 691
2372.17 711
2372.63 707
2373.09 687
2373.54 665
2374.00 621
2374.46 671
2374.92 643
2375.38 644
2375.84 677
2376.30 689
2376.76 630
2377.22 677
2377.68 692
2378.14 631
2378.60 644
2379.06 672
2379.52 683
2379.98 670
2380.44 690
2380.90 666
2381.36 630
2381.82 670
2382.28 688
2382.74 692
2383.20 647
2383.66 639
2384.12 712
2384.59 660
2385.05 678
2385.51 654
2385.97 662
2386.43 662
2386.89 715
2387.35 705
2387.81 663
2388.27 696
2388.73 757
2389.19 740
2389.65 744
2390.12 706
2390.58 706
2391.04 672
2391.50 658
2391.96 661
2392.42 644
2392.88 644
2393.34 618
2393.81 658
2394.27 612
2394.73 605
2395.19 601
2395.65 684
2396.11 699
2396.57 675
2397.04 652
2397.50 626
2397.96 678
2398.42 683
2398.88 646
2399.35 640
2399.81 624
2400.27 689
2400.73 660
2401.19 683
2401.66 645
2402.12 618
2402.58 682
2403.04 675
2403.51 666
2403.97 643
2404.43 683
2404.89 646
2405.36 611
2405.82 586
2406.28 621
2406.74 644
2407.21 612
2407.67 679
2408.13 632
2408.59 603
2409.06 668
2409.52 596
2409.98 628
2410.45 636
2410.91 605
2411.37 660
2411.84 631
2412.30 588
2412.76 617
2413.23 646
2413.69 649
2414.15 624
2414.62 653
2415.08 627
2415.54 601
2416.01 657
2416.47 700
2416.93 729
2417.40 728
2417.86 693
2418.32 716
2418.79 707
2419.25 704
2419.72 656
2420.18 672
2420.64 665
2421.11 698
2421.57 669
2422.04 727
2422.50 749
2422.96 691
2423.43 706
2423.89 738
2424.36 705
2424.82 744
2425.29 749
2425.75 717
2426.22 664
2426.68 633
2427.15 670
2427.61 696
2428.07 629
2428.54 633
2429.00 607
2429.47 633
2429.93 644
2430.40 628
2430.86 619
2431.33 588
2431.79 587
2432.26 661
2432.72 656
2433.19 637
2433.65 665
2434.12 641
2434.59 670
2435.05 647
2435.52 604
2435.98 682
2436.45 663
2436.91 703
2437.38 664
2437.84 631
2438.31 676
2438.78 725
2439.24 685
2439.71 642
2440.17 668
2440.64 700
2441.10 707
2441.57 679
2442.04 705
2442.50 712
2442.97 728
2443.44 723
2443.90 729
2444.37 746
2444.83 631
2445.30 625
2445.77 684
2446.23 710
2446.70 665
2447.17 608
2447.63 600
2448.10 615
2448.57 623
2449.03 670
2449.50 638
2449.97 602
2450.43 642
2450.90 614
2451.37 627
2451.83 564
2452.30 606
2452.77 592
2453.24 584
2453.70 566
2454.17 579
2454.64 655
2455.10 676
2455.57 633
2456.04 623
2456.51 613
2456.97 605
2457.44 647
2457.91 619
2458.38 592
2458.84 547
2459.31 561
2459.78 597
2460.25 580
2460.72 630
2461.18 606
2461.65 643
2462.12 655
2462.59 604
2463.06 617
2463.52 640
2463.99 631
2464.46 598
2464.93 609
2465.40 589
2465.86 604
2466.33 632
2466.80 626
2467.27 616
2467.74 628
2468.21 563
2468.68 620
2469.14 622
2469.61 622
2470.08 615
2470.55 632
2471.02 584
2471.49 589
2471.96 574
2472.43 548
2472.90 572
2473.36 600
2473.83 596
2474.30 637
2474.77 636
2475.24 631
2475.71 599
2476.18 573
2476.65 627
2477.12 632
2477.59 646
2478.06 643
2478.53 613
2479.00 638
2479.47 609
2479.94 667
2480.41 669
2480.87 662
2481.34 644
2481.81 642
2482.28 609
2482.75 670
2483.22 725
2483.69 629
2484.16 658
2484.63 705
2485.10 712
2485.57 730
2486.05 735
2486.52 759
2486.99 761
2487.46 778
2487.93 760
2488.40 738
2488.87 704
2489.34 763
2489.81 730
2490.28 636
2490.75 690
2491.22 681
2491.69 696
2492.16 647
2492.63 664
2493.10 659
2493.58 658
2494.05 683
2494.52 677
2494.99 662
2495.46 648
2495.93 635
2496.40 649
2496.87 632
2497.34 594
2497.82 629
2498.29 585
2498.76 588
2499.23 600
2499.70 588
2500.17 636
2500.64 622
2501.12 585
2501.59 644
2502.06 613
2502.53 667
2503.00 624
2503.48 639
2503.95 652
2504.42 676
2504.89 670
2505.36 655
2505.84 662
2506.31 678
2506.78 686
2507.25 668
2507.72 683
2508.20 724
2508.67 766
2509.14 777
2509.61 765
2510.09 791
2510.56 767
2511.03 827
2511.50 860
2511.98 868
2512.45 856
2512.92 856
2513.40 834
2513.87 814
2514.34 787
2514.81 839
2515.29 797
2515.76 751
2516.23 713
2516.71 706
2517.18 730
2517.65 724
2518.13 739
2518.60 778
2519.07 717
2519.55 744
2520.02 709
2520.49 721
2520.97 740
2521.44 753
2521.91 710
2522.39 689
2522.86 663
2523.34 679
2523.81 652
2524.28 609
2524.76 636
2525.23 692
2525.70 662
2526.18 653
2526.65 644
2527.13 694
2527.60 676
2528.08 687
2528.55 717
2529.02 656
2529.50 651
2529.97 670
2530.45 745
2530.92 770
2531.40 761
2531.87 721
2532.34 799
2532.82 731
2533.29 729
2533.77 715
2534.24 707
2534.72 738
2535.19 725
2535.67 690
2536.14 734
2536.62 689
2537.09 746
2537.57 734
2538.04 715
2538.52 738
2538.99 760
2539.47 797
2539.94 774
2540.42 766
2540.90 773
2541.37 699
2541.85 765
2542.32 768
2542.80 699
2543.27 707
2543.75 768
2544.22 773
2544.70 723
2545.18 712
2545.65 764
2546.13 746
2546.60 745
2547.08 797
2547.56 835
2548.03 803
2548.51 753
2548.98 801
2549.46 830
2549.94 829
2550.41 804
2550.89 810
2551.37 774
2551.84 812
2552.32 788
2552.80 762
2553.27 768
2553.75 786
2554.23 757
2554.70 761
2555.18 713
2555.66 713
2556.13 666
2556.61 743
2557.09 706
2557.56 688
2558.04 708
2558.52 709
2558.99 717
2559.47 694
2559.95 615
2560.43 672
2560.90 718
2561.38 685
2561.86 677
2562.33 668
2562.81 631
2563.29 684
2563.77 634
2564.25 667
2564.72 663
2565.20 646
2565.68 628
2566.16 671
2566.63 629
2567.11 627
2567.59 662
2568.07 665
2568.55 623
2569.02 643
2569.50 671
2569.98 656
2570.46 664
2570.94 656
2571.41 701
2571.89 682
2572.37 628
2572.85 643
2573.33 684
2573.81 676
2574.28 673
2574.76 680
2575.24 651
2575.72 672
2576.20 697
2576.68 741
2577.16 704
2577.64 690
2578.11 724
2578.59 664
2579.07 629
2579.55 647
2580.03 646
2580.51 697
2580.99 707
2581.47 657
2581.95 610
2582.43 586
2582.91 615
2583.39 630
2583.86 620
2584.34 678
2584.82 653
2585.30 606
2585.78 617
2586.26 610
2586.74 669
2587.22 650
2587.70 710
2588.18 680
2588.66 674
2589.14 638
2589.62 668
2590.10 681
2590.58 599
2591.06 665
2591.54 699
2592.02 686
2592.50 643
2592.98 714
2593.46 681
2593.94 682
2594.42 670
2594.90 688
2595.38 632
2595.86 617
2596.35 597
2596.83 598
2597.31 664
2597.79 674
2598.27 638
2598.75 592
2599.23 614
2599.71 619
2600.19 663
2600.67 674
2601.15 628
2601.63 608
2602.12 615
2602.60 671
2603.08 627
2603.56 714
2604.04 694
2604.52 655
2605.00 615
2605.48 642
2605.97 659
2606.45 643
2606.93 645
2607.41 670
2607.89 648
2608.37 632
2608.86 613
2609.34 619
2609.82 631
2610.30 580
2610.78 593
2611.26 599
2611.75 571
2612.23 602
2612.71 602
2613.19 583
2613.68 595
2614.16 612
2614.64 624
2615.12 643
2615.60 595
2616.09 641
2616.57 657
2617.05 640
2617.53 641
2618.02 610
2618.50 642
2618.98 652
2619.46 614
2619.95 572
2620.43 637
2620.91 646
2621.40 637
2621.88 644
2622.36 598
2622.85 621
2623.33 693
2623.81 656
2624.29 649
2624.78 645
2625.26 650
2625.74 668
2626.23 630
2626.71 655
2627.19 707
2627.68 644
2628.16 633
2628.64 633
2629.13 674
2629.61 627
2630.10 626
2630.58 682
2631.06 634
2631.55 648
2632.03 613
2632.51 613
2633.00 642
2633.48 624
2633.97 627
2634.45 629
2634.94 607
2635.42 572
2635.90 580
2636.39 690
2636.87 624
2637.36 595
2637.84 624
2638.33 668
2638.81 659
2639.29 593
2639.78 599
2640.26 592
2640.75 635
2641.23 658
2641.72 659
2642.20 666
2642.69 618
2643.17 633
2643.66 649
2644.14 632
2644.63 686
2645.11 611
2645.60 601
2646.08 612
2646.57 636
2647.05 677
2647.54 598
2648.02 615
2648.51 629
2648.99 633
2649.48 651
2649.97 684
2650.45 648
2650.94 642
2651.42 677
2651.91 656
2652.39 645
2652.88 643
2653.37 674
2653.85 725
2654.34 689
2654.82 679
2655.31 662
2655.80 683
2656.28 681
2656.77 710
2657.25 672
2657.74 673
2658.23 684
2658.71 635
2659.20 679
2659.69 651
2660.17 656
2660.66 629
2661.14 652
2661.63 655
2662.12 663
2662.60 693
2663.09 608
2663.58 632
2664.06 663
2664.55 704
2665.04 653
2665.53 633
2666.01 606
2666.50 715
2666.99 664
2667.47 715
2667.96 661
2668.45 661
2668.94 682
2669.42 692
2669.91 655
2670.40 710
2670.88 732
2671.37 718
2671.86 795
2672.35 806
2672.83 764
2673.32 769
2673.81 853
2674.30 781
2674.79 826
2675.27 814
2675.76 815
2676.25 750
2676.74 789
2677.23 780
2677.71 748
2678.20 751
2678.69 746
2679.18 697
2679.67 709
2680.15 647
2680.64 630
2681.13 677
2681.62 660
2682.11 653
2682.60 699
2683.08 680
2683.57 666
2684.06 726
2684.55 717
2685.04 722
2685.53 679
2686.02 665
2686.51 639
2686.99 667
2687.48 669
2687.97 673
2688.46 662
2688.95 632
2689.44 686
2689.93 673
2690.42 664
2690.91 621
2691.40 686
2691.89 643
2692.38 614
2692.87 663
2693.35 749
2693.84 712
2694.33 664
2694.82 626
2695.31 655
2695.80 713
2696.29 689
2696.78 673
2697.27 723
2697.76 691
2698.25 664
2698.74 685
2699.23 656
2699.72 677
2700.21 709
2700.70 707
2701.19 671
2701.68 715
2702.17 691
2702.66 714
2703.15 691
2703.64 701
2704.13 694
2704.62 666
2705.12 655
2705.61 644
2706.10 697
2706.59 693
2707.08 668
2707.57 664
2708.06 668
2708.55 663
2709.04 579
2709.53 601
2710.02 633
2710.51 683
2711.01 671
2711.50 679
2711.99 682
2712.48 707
2712.97 657
2713.46 680
2713.95 668
2714.44 690
2714.94 618
2715.43 645
2715.92 600
2716.41 644
2716.90 638
2717.39 636
2717.89 611
2718.38 589
2718.87 667
2719.36 674
2719.85 646
2720.34 660
2720.84 731
2721.33 683
2721.82 714
2722.31 726
2722.80 668
2723.30 634
2723.79 679
2724.28 653
2724.77 676
2725.27 674
2725.76 633
2726.25 708
2726.74 683
2727.24 709
2727.73 658
2728.22 700
2728.71 663
2729.21 632
2729.70 668
2730.19 674
2730.69 682
2731.18 671
2731.67 644
2732.16 640
2732.66 664
2733.15 627
2733.64 679
2734.14 727
2734.63 726
2735.12 711
2735.62 740
2736.11 725
2736.60 684
2737.10 666
2737.59 719
2738.08 721
2738.58 740
2739.07 746
2739.56 718
2740.06 606
2740.55 655
2741.05 686
2741.54 693
2742.03 691
2742.53 715
2743.02 671
2743.52 661
2744.01 590
2744.50 641
2745.00 733
2745.49 709
2745.99 712
2746.48 678
2746.97 760
2747.47 738
2747.96 694
2748.46 635
2748.95 643
2749.45 655
2749.94 645
2750.44 730
2750.93 710
2751.43 644
2751.92 643
2752.42 667
2752.91 642
2753.41 643
2753.90 660
2754.40 656
2754.89 676
2755.39 735
2755.88 673
2756.38 725
2756.87 675
2757.37 677
2757.86 680
2758.36 666
2758.85 715
2759.35 712
2759.84 713
2760.34 674
2760.83 668
2761.33 648
2761.83 644
2762.32 653
2762.82 687
2763.31 672
2763.81 641
2764.30 646
2764.80 623
2765.30 651
2765.79 714
2766.29 707
2766.78 703
2767.28 617
2767.78 622
2768.27 648
2768.77 647
2769.27 677
2769.76 655
2770.26 672
2770.76 691
2771.25 738
2771.75 669
2772.24 635
2772.74 691
2773.24 699
2773.73 699
2774.23 719
2774.73 714
2775.23 703
2775.72 745
2776.22 749
2776.72 788
2777.21 705
2777.71 758
2778.21 732
2778.70 714
2779.20 717
2779.70 747
2780.20 745
2780.69 691
2781.19 655
2781.69 695
2782.19 736
2782.68 655
2783.18 646
2783.68 668
2784.18 611
2784.67 662
2785.17 659
2785.67 705
2786.17 715
2786.67 662
2787.16 641
2787.66 687
2788.16 644
2788.66 694
2789.16 730
2789.65 670
2790.15 628
2790.65 682
2791.15 674
2791.65 670
2792.15 695
2792.64 709
2793.14 657
2793.64 647
2794.14 722
2794.64 728
2795.14 705
2795.64 769
2796.13 747
2796.63 734
2797.13 692
2797.63 662
2798.13 668
2798.63 705
2799.13 689
2799.63 677
2800.13 738
2800.62 708
2801.12 672
2801.62 601
2802.12 659
2802.62 704
2803.12 704
2803.62 656
2804.12 688
2804.62 714
2805.12 709
2805.62 671
2806.12 702
2806.62 704
2807.12 723
2807.62 665
2808.12 623
2808.62 660
2809.12 719
2809.62 711
2810.12 746
2810.62 751
2811.12 722
2811.62 726
2812.12 743
2812.62 783
2813.12 734
2813.62 766
2814.12 749
2814.62 720
2815.12 716
2815.62 765
2816.12 700
2816.62 727
2817.12 752
2817.62 737
2818.12 677
2818.62 703
2819.12 664
2819.63 640
2820.13 614
2820.63 653
2821.13 736
2821.63 742
2822.13 670
2822.63 688
2823.13 650
2823.63 663
2824.13 653
2824.64 684
2825.14 607
2825.64 604
2826.14 647
2826.64 666
2827.14 633
2827.64 652
2828.15 689
2828.65 655
2829.15 629
2829.65 674
2830.15 682
2830.65 638
2831.16 625
2831.66 607
2832.16 628
2832.66 597
2833.16 680
2833.67 668
2834.17 682
2834.67 663
2835.17 690
2835.68 679
2836.18 693
2836.68 675
2837.18 684
2837.68 657
2838.19 712
2838.69 683
2839.19 665
2839.70 718
2840.20 690
2840.70 749
2841.20 711
2841.71 707
2842.21 685
2842.71 681
2843.21 683
2843.72 696
2844.22 664
2844.72 734
2845.23 752
2845.73 735
2846.23 775
2846.74 807
2847.24 784
2847.74 776
2848.25 778
2848.75 782
2849.25 802
2849.76 771
2850.26 708
2850.76 674
2851.27 699
2851.77 739
2852.28 736
2852.78 703
2853.28 692
2853.79 664
2854.29 653
2854.79 704
2855.30 705
2855.80 680
2856.31 669
2856.81 706
2857.31 719
2857.82 687
2858.32 712
2858.83 732
2859.33 745
2859.84 782
2860.34 731
2860.85 751
2861.35 714
2861.85 730
2862.36 729
2862.86 703
2863.37 725
2863.87 703
2864.38 700
2864.88 654
2865.39 693
2865.89 637
2866.40 685
2866.90 693
2867.41 657
2867.91 663
2868.42 715
2868.92 737
2869.43 764
2869.93 727
2870.44 704
2870.94 691
2871.45 735
2871.96 781
2872.46 779
2872.97 750
2873.47 774
2873.98 741
2874.48 724
2874.99 728
2875.49 695
2876.00 700
2876.51 720
2877.01 777
2877.52 736
2878.02 715
2878.53 750
2879.04 743
2879.54 762
2880.05 753
2880.55 762
2881.06 771
2881.57 845
2882.07 741
2882.58 768
2883.09 810
2883.59 872
2884.10 866
2884.61 802
2885.11 874
2885.62 936
2886.13 960
2886.63 955
2887.14 944
2887.65 969
2888.15 924
2888.66 921
2889.17 861
2889.67 900
2890.18 860
2890.69 862
2891.20 861
2891.70 901
2892.21 869
2892.72 899
2893.22 930
2893.73 924
2894.24 963
2894.75 942
2895.25 974
2895.76 1031
2896.27 1036
2896.78 960
2897.29 910
2897.79 908
2898.30 931
2898.81 899
2899.32 851
2899.82 845
2900.33 775
2900.84 825
2901.35 900
2901.86 903
2902.36 886
2902.87 809
2903.38 860
2903.89 832
2904.40 832
2904.91 799
2905.41 859
2905.92 869
2906.43 818
2906.94 815
2907.45 851
2907.96 785
2908.47 743
2908.97 754
2909.48 717
2909.99 766
2910.50 755
2911.01 760
2911.52 766
2912.03 743
2912.54 760
2913.05 755
2913.55 742
2914.06 779
2914.57 752
2915.08 770
2915.59 795
2916.10 793
2916.61 770
2917.12 708
2917.63 720
2918.14 758
2918.65 796
2919.16 739
2919.67 723
2920.18 731
2920.69 825
2921.20 815
2921.71 825
2922.22 815
2922.73 774
2923.24 780
2923.75 799
2924.26 745
2924.77 794
2925.28 809
2925.79 775
2926.30 748
2926.81 757
2927.32 704
2927.83 727
2928.34 718
2928.85 740
2929.36 683
2929.87 645
2930.38 656
2930.89 697
2931.40 684
2931.91 672
2932.42 706
2932.93 674
2933.45 691
2933.96 710
2934.47 722
2934.98 762
2935.49 702
2936.00 760
2936.51 753
2937.02 790
2937.53 831
2938.04 829
2938.56 807
2939.07 869
2939.58 854
2940.09 909
2940.60 921
2941.11 904
2941.62 901
2942.14 891
2942.65 874
2943.16 920
2943.67 870
2944.18 836
2944.70 870
2945.21 870
2945.72 855
2946.23 848
2946.74 829
2947.26 828
2947.77 861
2948.28 847
2948.79 788
2949.30 804
2949.82 768
2950.33 713
2950.84 754
2951.35 764
2951.87 703
2952.38 701
2952.89 702
2953.40 718
2953.92 700
2954.43 760
2954.94 711
2955.45 747
2955.97 721
2956.48 708
2956.99 743
2957.51 750
2958.02 750
2958.53 718
2959.04 699
2959.56 678
2960.07 714
2960.58 744
2961.10 779
2961.61 758
2962.12 794
2962.64 846
2963.15 802
2963.66 813
2964.18 805
2964.69 795
2965.21 782
2965.72 832
2966.23 726
2966.75 761
2967.26 735
2967.77 735
2968.29 756
2968.80 736
2969.32 736
2969.83 733
2970.34 773
2970.86 797
2971.37 787
2971.89 819
2972.40 814
2972.91 806
2973.43 789
2973.94 857
2974.46 789
2974.97 768
2975.49 813
2976.00 820
2976.52 835
2977.03 814
2977.55 822
2978.06 813
2978.57 824
2979.09 859
2979.60 817
2980.12 881
2980.63 940
2981.15 864
2981.66 893
2982.18 944
2982.69 987
2983.21 877
2983.73 942
2984.24 962
2984.76 1035
2985.27 1008
2985.79 994
2986.30 1064
2986.82 982
2987.33 1037
2987.85 1028
2988.36 1037
2988.88 980
2989.40 968
2989.91 962
2990.43 948
2990.94 1004
2991.46 962
2991.97 991
2992.49 971
2993.01 947
2993.52 948
2994.04 992
2994.55 1032
2995.07 1047
2995.59 1125
2996.10 1181
2996.62 1244
2997.14 1263
2997.65 1281
2998.17 1246
2998.69 1298
2999.20 1286
2999.72 1316
3000.24 1346
3000.75 1490
3001.27 1626
3001.79 1838
3002.30 2186
3002.82 2433
3003.34 2579
3003.85 2946
3004.37 3238
3004.89 3204
3005.40 3272
3005.92 3099
3006.44 2920
3006.96 2727
3007.47 2364
3007.99 2036
3008.51 1759
3009.03 1492
3009.54 1393
3010.06 1302
3010.58 1201
3011.10 1137
3011.61 1095
3012.13 1096
3012.65 1041
3013.17 994
3013.68 1031
3014.20 1021
3014.72 1016
3015.24 1049
3015.76 1008
3016.27 944
3016.79 1041
3017.31 1029
3017.83 1034
3018.35 976
3018.86 902
3019.38 966
3019.90 992
3020.42 992
3020.94 1003
3021.46 979
3021.97 1044
3022.49 1010
3023.01 1096
3023.53 1108
3024.05 1095
3024.57 1105
3025.09 1043
3025.61 1065
3026.12 978
3026.64 1039
3027.16 1052
3027.68 1004
3028.20 949
3028.72 879
3029.24 857
3029.76 871
3030.28 860
3030.80 814
3031.32 813
3031.84 828
3032.35 885
3032.87 889
3033.39 886
3033.91 872
3034.43 902
3034.95 838
3035.47 868
3035.99 850
3036.51 802
3037.03 874
3037.55 912
3038.07 846
3038.59 844
3039.11 879
3039.63 848
3040.15 824
3040.67 838
3041.19 847
3041.71 828
3042.23 826
3042.75 869
3043.27 857
3043.79 870
3044.31 897
3044.83 890
3045.35 818
3045.87 845
3046.40 792
3046.92 842
3047.44 762
3047.96 778
3048.48 865
3049.00 892
3049.52 828
3050.04 842
3050.56 833
3051.08 779
3051.60 816
3052.12 777
3052.65 830
3053.17 825
3053.69 805
3054.21 799
3054.73 781
3055.25 753
3055.77 876
3056.30 885
3056.82 837
3057.34 871
3057.86 861
3058.38 905
3058.90 900
3059.42 825
3059.95 833
3060.47 824
3060.99 843
3061.51 898
3062.03 915
3062.56 891
3063.08 848
3063.60 859
3064.12 824
3064.64 894
3065.17 964
3065.69 991
3066.21 998
3066.73 943
3067.26 984
3067.78 1014
3068.30 950
3068.82 926
3069.35 907
3069.87 984
3070.39 975
3070.91 1000
3071.44 973
3071.96 881
3072.48 952
3073.01 950
3073.53 969
3074.05 983
3074.57 986
3075.10 985
3075.62 1003
3076.14 1054
3076.67 1077
3077.19 1116
3077.71 1136
3078.24 1203
3078.76 1183
3079.28 1263
3079.81 1250
3080.33 1269
3080.85 1273
3081.38 1326
3081.90 1321
3082.42 1291
3082.95 1319
3083.47 1360
3084.00 1271
3084.52 1254
3085.04 1220
3085.57 1362
3086.09 1411
3086.62 1566
3087.14 1695
3087.66 1924
3088.19 2187
3088.71 2255
3089.24 2338
3089.76 2334
3090.29 2503
3090.81 2408
3091.33 2245
3091.86 2003
3092.38 1872
3092.91 1760
3093.43 1615
3093.96 1480
3094.48 1391
3095.01 1382
3095.53 1396
3096.06 1398
3096.58 1383
3097.11 1413
3097.63 1363
3098.16 1462
3098.68 1615
3099.21 1754
3099.73 1979
3100.26 2198
3100.78 2546
3101.31 2902
3101.83 3161
3102.36 3409
3102.88 3456
3103.41 3456
3103.93 3265
3104.46 2954
3104.99 2684
3105.51 2419
3106.04 2094
3106.56 1849
3107.09 1638
3107.61 1417
3108.14 1346
3108.67 1353
3109.19 1264
3109.72 1160
3110.24 1169
3110.77 1175
3111.30 1185
3111.82 1121
3112.35 1116
3112.87 1113
3113.40 1072
3113.93 1101
3114.45 1019
3114.98 985
3115.51 957
3116.03 1000
3116.56 969
3117.09 963
3117.61 971
3118.14 1032
3118.67 1080
3119.19 1129
3119.72 1181
3120.25 1116
3120.77 1139
3121.30 1165
3121.83 1202
3122.35 1182
3122.88 1065
3123.41 1106
3123.94 1079
3124.46 1050
3124.99 1087
3125.52 1037
3126.05 1017
3126.57 965
3127.10 996
3127.63 926
3128.16 936
3128.68 938
3129.21 863
3129.74 911
3130.27 916
3130.79 934
3131.32 934
3131.85 921
3132.38 914
3132.91 879
3133.43 863
3133.96 810
3134.49 840
3135.02 846
3135.55 821
3136.07 812
3136.60 800
3137.13 858
3137.66 864
3138.19 812
3138.72 789
3139.24 777
3139.77 763
3140.30 786
3140.83 776
3141.36 790
3141.89 797
3142.42 831
3142.95 804
3143.47 790
3144.00 795
3144.53 823
3145.06 821
3145.59 839
3146.12 810
3146.65 867
3147.18 888
3147.71 940
3148.24 934
3148.76 911
3149.29 927
3149.82 996
3150.35 949
3150.88 886
3151.41 865
3151.94 842
3152.47 832
3153.00 885
3153.53 880
3154.06 871
3154.59 900
3155.12 879
3155.65 856
3156.18 841
3156.71 862
3157.24 881
3157.77 913
3158.30 892
3158.83 851
3159.36 923
3159.89 897
3160.42 923
3160.95 923
3161.48 974
3162.01 968
3162.54 945
3163.07 854
3163.60 940
3164.13 911
3164.66 828
3165.20 846
3165.73 868
3166.26 836
3166.79 788
3167.32 822
3167.85 831
3168.38 763
3168.91 795
3169.44 745
3169.97 735
3170.50 770
3171.04 768
3171.57 811
3172.10 820
3172.63 831
3173.16 865
3173.69 879
3174.22 847
3174.75 816
3175.29 880
3175.82 878
3176.35 885
3176.88 873
3177.41 874
3177.94 802
3178.48 876
3179.01 824
3179.54 765
3180.07 802
3180.60 773
3181.14 811
3181.67 832
3182.20 767
3182.73 755
3183.26 811
3183.80 808
3184.33 831
3184.86 850
3185.39 823
3185.93 817
3186.46 739
3186.99 793
3187.52 796
3188.06 762
3188.59 861
3189.12 820
3189.65 777
3190.19 760
3190.72 753
3191.25 793
3191.79 804
3192.32 774
3192.85 811
3193.38 837
3193.92 881
3194.45 836
3194.98 797
3195.52 873
3196.05 831
3196.58 816
3197.12 846
3197.65 861
3198.18 819
3198.72 826
3199.25 850
3199.78 840
3200.32 885
3200.85 858
3201.39 815
3201.92 865
3202.45 863
3202.99 895
3203.52 841
3204.05 894
3204.59 891
3205.12 914
3205.66 966
3206.19 938
3206.72 976
3207.26 1088
3207.79 1076
3208.33 1145
3208.86 1157
3209.40 1124
3209.93 1122
3210.47 1215
3211.00 1239
3211.53 1194
3212.07 1129
3212.60 1082
3213.14 1064
3213.67 1072
3214.21 1035
3214.74 991
3215.28 972
3215.81 962
3216.35 884
3216.88 879
3217.42 876
3217.95 861
3218.49 933
3219.02 908
3219.56 891
3220.09 900
3220.63 959
3221.16 978
3221.70 918
3222.23 956
3222.77 1078
3223.31 1056
3223.84 1082
3224.38 1051
3224.91 982
3225.45 1038
3225.98 1060
3226.52 1061
3227.06 1017
3227.59 1060
3228.13 1054
3228.66 1067
3229.20 1033
3229.74 1069
3230.27 1064
3230.81 1061
3231.34 1089
3231.88 1086
3232.42 1071
3232.95 1116
3233.49 1106
3234.03 1067
3234.56 1225
3235.10 1215
3235.64 1203
3236.17 1232
3236.71 1163
3237.25 1188
3237.78 1136
3238.32 1157
3238.86 1166
3239.39 1154
3239.93 1166
3240.47 1128
3241.00 1185
3241.54 1170
3242.08 1198
3242.61 1230
3243.15 1177
3243.69 1254
3244.23 1207
3244.76 1164
3245.30 1200
3245.84 1324
3246.38 1374
3246.91 1364
3247.45 1384
3247.99 1437
3248.53 1636
3249.06 1733
3249.60 1772
3250.14 2087
3250.68 2324
3251.21 2516
3251.75 2691
3252.29 2853
3252.83 2819
3253.37 2910
3253.90 2778
3254.44 2504
3254.98 2434
3255.52 2126
3256.06 1860
3256.60 1799
3257.13 1758
3257.67 1672
3258.21 1687
3258.75 1759
3259.29 1787
3259.83 1962
3260.36 2065
3260.90 2199
3261.44 2424
3261.98 2443
3262.52 2495
3263.06 2519
3263.60 2661
3264.14 2688
3264.68 2701
3265.21 2595
3265.75 2524
3266.29 2440
3266.83 2319
3267.37 2285
3267.91 2279
3268.45 2108
3268.99 1998
3269.53 1776
3270.07 1641
3270.61 1689
3271.15 1655
3271.69 1490
3272.23 1369
3272.76 1408
3273.30 1413
3273.84 1428
3274.38 1380
3274.92 1318
3275.46 1391
3276.00 1360
3276.54 1369
3277.08 1410
3277.62 1306
3278.16 1433
3278.70 1450
3279.24 1387
3279.78 1417
3280.32 1433
3280.86 1367
3281.41 1341
3281.95 1364
3282.49 1357
3283.03 1322
3283.57 1367
3284.11 1336
3284.65 1420
3285.19 1371
3285.73 1341
3286.27 1416
3286.81 1407
3287.35 1388
3287.89 1377
3288.43 1426
3288.97 1461
3289.52 1534
3290.06 1524
3290.60 1657
3291.14 1629
3291.68 1717
3292.22 1877
3292.76 1926
3293.30 2094
3293.85 2307
3294.39 2405
3294.93 2431
3295.47 2376
3296.01 2370
3296.55 2397
3297.09 2282
3297.64 2215
3298.18 2094
3298.72 1922
3299.26 1888
3299.80 1838
3300.34 1756
3300.89 1710
3301.43 1676
3301.97 1684
3302.51 1693
3303.06 1602
3303.60 1594
3304.14 1618
3304.68 1653
3305.22 1692
3305.77 1677
3306.31 1690
3306.85 1684
3307.39 1819
3307.94 1828
3308.48 1971
3309.02 1896
3309.56 1941
3310.11 1919
3310.65 1929
3311.19 1892
3311.74 1890
3312.28 1863
3312.82 1898
3313.36 1916
3313.91 1958
3314.45 1984
3314.99 2043
3315.54 2215
3316.08 2389
3316.62 2602
3317.17 2751
3317.71 2766
3318.25 2883
3318.80 3025
3319.34 2953
3319.88 2967
3320.43 2881
3320.97 2800
3321.51 2649
3322.06 2553
3322.60 2456
3323.14 2416
3323.69 2333
3324.23 2139
3324.78 1957
3325.32 2053
3325.86 2135
3326.41 1979
3326.95 1990
3327.50 2063
3328.04 2062
3328.59 2142
3329.13 2308
3329.67 2525
3330.22 2961
3330.76 3578
3331.31 4542
3331.85 5481
3332.40 6833
3332.94 8619
3333.49 10245
3334.03 11761
3334.57 13010
3335.12 14078
3335.66 14340
3336.21 14038
3336.75 13392
3337.30 12587
3337.84 11156
3338.39 9648
3338.93 8325
3339.48 6879
3340.02 5597
3340.57 4510
3341.11 3712
3341.66 3188
3342.20 2683
3342.75 2361
3343.30 2182
3343.84 1951
3344.39 1863
3344.93 1836
3345.48 1706
3346.02 1649
3346.57 1678
3347.11 1758
3347.66 1651
3348.21 1671
3348.75 1646
3349.30 1594
3349.84 1519
3350.39 1519
3350.94 1470
3351.48 1493
3352.03 1445
3352.57 1481
3353.12 1451
3353.67 1435
3354.21 1467
3354.76 1389
3355.31 1421
3355.85 1452
3356.40 1460
3356.95 1470
3357.49 1461
3358.04 1445
3358.59 1431
3359.13 1385
3359.68 1433
3360.23 1415
3360.77 1372
3361.32 1446
3361.87 1475
3362.41 1460
3362.96 1545
3363.51 1519
3364.05 1516
3364.60 1467
3365.15 1424
3365.70 1491
3366.24 1465
3366.79 1458
3367.34 1464
3367.89 1458
3368.43 1466
3368.98 1507
3369.53 1668
3370.08 1866
3370.62 1997
3371.17 2167
3371.72 2364
3372.27 2697
3372.81 2713
3373.36 2837
3373.91 2879
3374.46 2768
3375.01 2709
3375.55 2570
3376.10 2370
3376.65 2113
3377.20 1927
3377.75 1783
3378.30 1631
3378.84 1546
3379.39 1455
3379.94 1349
3380.49 1291
3381.04 1197
3381.59 1204
3382.13 1246
3382.68 1176
3383.23 1194
3383.78 1161
3384.33 1123
3384.88 1110
3385.43 1178
3385.98 1145
3386.52 1109
3387.07 1090
3387.62 1087
3388.17 1120
3388.72 1112
3389.27 1041
3389.82 1034
3390.37 1054
3390.92 1077
3391.47 1082
3392.02 1094
3392.57 1085
3393.12 1091
3393.66 1117
3394.21 1092
3394.76 1156
3395.31 1209
3395.86 1224
3396.41 1178
3396.96 1202
3397.51 1191
3398.06 1115
3398.61 1133
3399.16 1125
3399.71 1126
3400.26 1113
3400.81 1097
3401.36 1042
3401.91 1110
3402.46 1015
3403.01 937
3403.56 1006
3404.11 979
3404.66 1037
3405.21 1053
3405.77 1057
3406.32 1109
3406.87 1106
3407.42 1203
3407.97 1147
3408.52 1232
3409.07 1295
3409.62 1370
3410.17 1329
3410.72 1426
3411.27 1525
3411.82 1537
3412.37 1462
3412.93 1477
3413.48 1424
3414.03 1401
3414.58 1349
3415.13 1297
3415.68 1302
3416.23 1237
3416.78 1273
3417.34 1179
3417.89 1204
3418.44 1098
3418.99 1068
3419.54 1065
3420.09 1072
3420.65 1150
3421.20 1124
3421.75 1143
3422.30 1147
3422.85 1099
3423.40 1110
3423.96 1084
3424.51 1057
3425.06 1076
3425.61 1033
3426.17 1044
3426.72 988
3427.27 954
3427.82 904
3428.37 906
3428.93 940
3429.48 963
3430.03 938
3430.58 885
3431.14 893
3431.69 914
3432.24 902
3432.79 918
3433.35 880
3433.90 928
3434.45 928
3435.01 971
3435.56 950
3436.11 1045
3436.66 1022
3437.22 995
3437.77 947
3438.32 965
3438.88 1017
3439.43 1040
3439.98 970
3440.54 993
3441.09 1002
3441.64 994
3442.20 926
3442.75 1001
3443.30 934
3443.86 979
3444.41 978
3444.96 944
3445.52 898
3446.07 903
3446.63 917
3447.18 913
3447.73 881
3448.29 884
3448.84 879
3449.40 933
3449.95 933
3450.50 844
3451.06 832
3451.61 849
3452.17 865
3452.72 830
3453.27 868
3453.83 865
3454.38 842
3454.94 887
3455.49 841
3456.05 849
3456.60 891
3457.16 900
3457.71 872
3458.27 891
3458.82 876
3459.38 907
3459.93 974
3460.49 946
3461.04 883
3461.60 900
3462.15 1004
3462.71 1004
3463.26 961
3463.82 956
3464.37 935
3464.93 1004
3465.48 986
3466.04 984
3466.59 1004
3467.15 949
3467.70 1005
3468.26 1027
3468.81 1074
3469.37 1113
3469.93 1098
3470.48 1090
3471.04 1118
3471.59 1078
3472.15 1062
3472.70 1183
3473.26 1143
3473.82 1113
3474.37 1107
3474.93 1043
3475.48 1093
3476.04 1129
3476.60 1172
3477.15 1143
3477.71 1142
3478.27 1198
3478.82 1207
3479.38 1322
3479.93 1317
3480.49 1278
3481.05 1303
3481.60 1372
3482.16 1412
3482.72 1404
3483.27 1450
3483.83 1441
3484.39 1376
3484.95 1390
3485.50 1482
3486.06 1529
3486.62 1577
3487.17 1900
3487.73 2108
3488.29 2396
3488.84 2949
3489.40 3612
3489.96 4074
3490.52 4586
3491.07 4935
3491.63 5405
3492.19 5276
3492.75 4924
3493.30 4650
3493.86 4182
3494.42 3481
3494.98 3033
3495.53 2661
3496.09 2174
3496.65 2008
3497.21 1816
3497.77 1705
3498.32 1690
3498.88 1628
3499.44 1677
3500.00 1689
3500.56 1758
3501.11 1830
3501.67 1919
3502.23 2115
3502.79 2147
3503.35 2262
3503.91 2438
3504.46 2590
3505.02 2594
3505.58 2444
3506.14 2436
3506.70 2295
3507.26 2212
3507.81 2068
3508.37 1858
3508.93 1780
3509.49 1773
3510.05 1583
3510.61 1619
3511.17 1542
3511.73 1485
3512.29 1332
3512.85 1275
3513.40 1219
3513.96 1166
3514.52 1153
3515.08 1075
3515.64 1113
3516.20 1033
3516.76 1003
3517.32 942
3517.88 955
3518.44 999
3519.00 1007
3519.56 1073
3520.12 1017
3520.68 1054
3521.24 1067
3521.80 1110
3522.36 979
3522.92 1072
3523.48 1042
3524.04 1133
3524.60 1052
3525.16 1062
3525.72 1064
3526.28 1009
3526.84 1010
3527.40 1060
3527.96 1119
3528.52 1097
3529.08 1099
3529.64 1030
3530.20 1101
3530.76 1065
3531.32 1033
3531.88 1038
3532.44 957
3533.00 996
3533.56 1073
3534.12 1022
3534.68 991
3535.25 937
3535.81 994
3536.37 980
3536.93 1013
3537.49 1082
3538.05 1050
3538.61 1051
3539.17 1015
3539.73 1020
3540.30 1063
3540.86 1086
3541.42 1072
3541.98 1067
3542.54 1055
3543.10 1100
3543.66 1102
3544.23 1028
3544.79 1029
3545.35 1042
3545.91 1039
3546.47 984
3547.03 1061
3547.60 937
3548.16 958
3548.72 919
3549.28 956
3549.84 939
3550.41 941
3550.97 864
3551.53 832
3552.09 883
3552.65 828
3553.22 812
3553.78 837
3554.34 820
3554.90 817
3555.47 842
3556.03 814
3556.59 856
3557.15 868
3557.72 866
3558.28 901
3558.84 880
3559.41 829
3559.97 838
3560.53 875
3561.09 847
3561.66 873
3562.22 930
3562.78 949
3563.35 895
3563.91 890
3564.47 973
3565.04 921
3565.60 913
3566.16 892
3566.73 868
3567.29 892
3567.85 903
3568.42 845
3568.98 818
3569.54 877
3570.11 880
3570.67 896
3571.23 929
3571.80 924
3572.36 945
3572.93 951
3573.49 1070
3574.05 1179
3574.62 1244
3575.18 1331
3575.75 1399
3576.31 1391
3576.87 1390
3577.44 1450
3578.00 1450
3578.57 1428
3579.13 1316
3579.70 1235
3580.26 1185
3580.82 1079
3581.39 1030
3581.95 1046
3582.52 977
3583.08 979
3583.65 954
3584.21 895
3584.78 904
3585.34 810
3585.91 817
3586.47 819
3587.04 786
3587.60 734
3588.17 780
3588.73 751
3589.30 741
3589.86 779
3590.43 786
3590.99 756
3591.56 774
3592.12 743
3592.69 768
3593.25 779
3593.82 795
3594.39 832
3594.95 845
3595.52 799
3596.08 797
3596.65 811
3597.21 832
3597.78 823
3598.35 850
3598.91 790
3599.48 795
3600.04 831
3600.61 786
3601.18 751
3601.74 775
3602.31 811
3602.87 853
3603.44 759
3604.01 755
3604.57 772
3605.14 724
3605.71 669
3606.27 750
3606.84 776
3607.41 749
3607.97 694
3608.54 713
3609.11 706
3609.67 720
3610.24 708
3610.81 729
3611.37 754
3611.94 712
3612.51 789
3613.07 814
3613.64 878
3614.21 899
3614.78 881
3615.34 947
3615.91 1067
3616.48 1067
3617.04 1091
3617.61 1134
3618.18 1169
3618.75 1132
3619.31 1033
3619.88 1052
3620.45 1036
3621.02 961
3621.58 965
3622.15 855
3622.72 860
3623.29 847
3623.86 752
3624.42 741
3624.99 724
3625.56 755
3626.13 696
3626.70 740
3627.26 741
3627.83 800
3628.40 754
3628.97 739
3629.54 692
3630.11 716
3630.67 749
3631.24 761
3631.81 809
3632.38 808
3632.95 797
3633.52 754
3634.08 708
3634.65 686
3635.22 757
3635.79 833
3636.36 808
3636.93 702
3637.50 740
3638.07 776
3638.64 825
3639.20 831
3639.77 886
3640.34 859
3640.91 856
3641.48 887
3642.05 828
3642.62 837
3643.19 850
3643.76 833
3644.33 850
3644.90 813
3645.47 783
3646.04 813
3646.61 847
3647.18 847
3647.75 830
3648.32 833
3648.89 874
3649.46 934
3650.03 913
3650.60 921
3651.17 1005
3651.74 998
3652.31 1005
3652.88 1031
3653.45 984
3654.02 963
3654.59 953
3655.16 1001
3655.73 928
3656.30 918
3656.87 951
3657.44 926
3658.01 960
3658.58 909
3659.15 948
3659.72 947
3660.29 919
3660.86 929
3661.43 901
3662.00 975
3662.58 984
3663.15 952
3663.72 1021
3664.29 1179
3664.86 1188
3665.43 1239
3666.00 1299
3666.57 1167
3667.14 1097
3667.72 989
3668.29 908
3668.86 889
3669.43 912
3670.00 848
3670.57 866
3671.14 872
3671.72 841
3672.29 816
3672.86 892
3673.43 880
3674.00 917
3674.57 935
3675.15 918
3675.72 923
3676.29 918
3676.86 945
3677.43 907
3678.01 946
3678.58 949
3679.15 978
3679.72 935
3680.30 854
3680.87 836
3681.44 784
3682.01 782
3682.58 755
3683.16 789
3683.73 772
3684.30 805
3684.88 748
3685.45 780
3686.02 815
3686.59 757
3687.17 829
3687.74 864
3688.31 861
3688.88 906
3689.46 846
3690.03 875
3690.60 883
3691.18 863
3691.75 836
3692.32 813
3692.90 805
3693.47 810
3694.04 832
3694.62 762
3695.19 788
3695.76 735
3696.34 771
3696.91 746
3697.48 780
3698.06 776
3698.63 784
3699.21 733
3699.78 740
3700.35 758
3700.93 811
3701.50 774
3702.08 733
3702.65 759
3703.22 779
3703.80 797
3704.37 733
3704.95 755
3705.52 789
3706.09 794
3706.67 797
3707.24 783
3707.82 757
3708.39 769
3708.97 758
3709.54 735
3710.12 751
3710.69 771
3711.26 753
3711.84 735
3712.41 773
3712.99 849
3713.56 812
3714.14 797
3714.71 785
3715.29 750
3715.86 754
3716.44 716
3717.01 685
3717.59 745
3718.16 758
3718.74 724
3719.32 722
3719.89 746
3720.47 692
3721.04 692
3721.62 644
3722.19 720
3722.77 735
3723.34 686
3723.92 684
3724.49 705
3725.07 726
3725.65 644
3726.22 710
3726.80 747
3727.37 772
3727.95 734
3728.53 795
3729.10 858
3729.68 856
3730.25 845
3730.83 851
3731.41 932
3731.98 982
3732.56 1010
3733.14 988
3733.71 970
3734.29 935
3734.87 937
3735.44 876
3736.02 865
3736.60 826
3737.17 839
3737.75 834
3738.33 755
3738.90 795
3739.48 736
3740.06 739
3740.63 832
3741.21 756
3741.79 700
3742.36 737
3742.94 690
3743.52 726
3744.10 740
3744.67 663
3745.25 764
3745.83 761
3746.40 811
3746.98 728
3747.56 699
3748.14 692
3748.71 740
3749.29 718
3749.87 712
3750.45 685
3751.03 666
3751.60 667
3752.18 685
3752.76 688
3753.34 705
3753.92 736
3754.49 790
3755.07 732
3755.65 735
3756.23 726
3756.81 728
3757.38 753
3757.96 781
3758.54 743
3759.12 777
3759.70 804
3760.28 837
3760.85 734
3761.43 721
3762.01 773
3762.59 792
3763.17 804
3763.75 796
3764.33 776
3764.91 735
3765.48 750
3766.06 720
3766.64 784
3767.22 761
3767.80 750
3768.38 787
3768.96 831
3769.54 859
3770.12 795
3770.70 744
3771.28 828
3771.85 832
3772.43 818
3773.01 786
3773.59 791
3774.17 781
3774.75 754
3775.33 754
3775.91 733
3776.49 753
3777.07 764
3777.65 775
3778.23 805
3778.81 706
3779.39 717
3779.97 802
3780.55 834
3781.13 741
3781.71 771
3782.29 750
3782.87 765
3783.45 777
3784.03 754
3784.61 773
3785.19 818
3785.77 859
3786.35 827
3786.93 833
3787.51 853
3788.10 794
3788.68 820
3789.26 841
3789.84 799
3790.42 848
3791.00 873
3791.58 784
3792.16 829
3792.74 847
3793.32 849
3793.90 811
3794.48 817
3795.07 791
3795.65 801
3796.23 824
3796.81 818
3797.39 884
3797.97 882
3798.55 965
3799.14 1002
3799.72 987
3800.30 1105
3800.88 1032
3801.46 1030
3802.04 1113
3802.62 1084
3803.21 1008
3803.79 1044
3804.37 1103
3804.95 1073
3805.53 1101
3806.12 1203
3806.70 1307
3807.28 1266
3807.86 1322
3808.44 1304
3809.03 1310
3809.61 1370
3810.19 1356
3810.77 1269
3811.36 1261
3811.94 1273
3812.52 1265
3813.10 1276
3813.69 1269
3814.27 1268
3814.85 1314
3815.43 1330
3816.02 1172
3816.60 1083
3817.18 1113
3817.77 1070
3818.35 1033
3818.93 1016
3819.51 1039
3820.10 1067
3820.68 1105
3821.26 1162
3821.85 1127
3822.43 1215
3823.01 1190
3823.60 1063
3824.18 1043
3824.76 944
3825.35 991
3825.93 932
3826.51 917
3827.10 917
3827.68 843
3828.27 820
3828.85 858
3829.43 872
3830.02 890
3830.60 901
3831.18 893
3831.77 942
3832.35 894
3832.94 878
3833.52 895
3834.10 924
3834.69 944
3835.27 919
3835.86 858
3836.44 871
3837.03 903
3837.61 870
3838.19 811
3838.78 833
3839.36 862
3839.95 841
3840.53 843
3841.12 833
3841.70 860
3842.29 854
3842.87 884
3843.46 898
3844.04 947
3844.63 956
3845.21 912
3845.80 908
3846.38 916
3846.97 839
3847.55 862
3848.14 884
3848.72 840
3849.31 818
3849.89 840
3850.48 841
3851.06 895
3851.65 852
3852.23 843
3852.82 794
3853.41 880
3853.99 908
3854.58 869
3855.16 857
3855.75 879
3856.33 900
3856.92 966
3857.51 1030
3858.09 1118
3858.68 1126
3859.26 1131
3859.85 1253
3860.44 1343
3861.02 1342
3861.61 1305
3862.20 1273
3862.78 1270
3863.37 1128
3863.95 1120
3864.54 1099
3865.13 1048
3865.71 958
3866.30 873
3866.89 883
3867.47 849
3868.06 810
3868.65 827
3869.23 796
3869.82 791
3870.41 772
3870.99 798
3871.58 821
3872.17 799
3872.76 846
3873.34 852
3873.93 819
3874.52 779
3875.10 742
3875.69 755
3876.28 725
3876.87 728
3877.45 764
3878.04 761
3878.63 731
3879.22 700
3879.80 719
3880.39 787
3880.98 737
3881.57 696
3882.15 715
3882.74 677
3883.33 710
3883.92 693
3884.51 673
3885.09 689
3885.68 682
3886.27 755
3886.86 783
3887.45 775
3888.04 764
3888.62 784
3889.21 771
3889.80 809
3890.39 794
3890.98 788
3891.57 749
3892.15 808
3892.74 832
3893.33 806
3893.92 790
3894.51 803
3895.10 806
3895.69 742
3896.28 748
3896.86 788
3897.45 741
3898.04 728
3898.63 754
3899.22 760
3899.81 731
3900.40 721
3900.99 708
3901.58 765
3902.17 777
3902.76 719
3903.34 694
3903.93 708
3904.52 734
3905.11 725
3905.70 782
3906.29 753
3906.88 723
3907.47 707
3908.06 775
3908.65 713
3909.24 685
3909.83 711
3910.42 712
3911.01 699
3911.60 700
3912.19 735
3912.78 667
3913.37 649
3913.96 695
3914.55 681
3915.14 706
3915.73 687
3916.32 641
3916.91 688
3917.50 672
3918.09 674
3918.68 688
3919.28 687
3919.87 697
3920.46 684
3921.05 699
3921.64 688
3922.23 702
3922.82 650
3923.41 703
3924.00 709
3924.59 674
3925.18 631
3925.77 633
3926.37 642
3926.96 662
3927.55 627
3928.14 676
3928.73 635
3929.32 602
3929.91 647
3930.51 628
3931.10 604
3931.69 615
3932.28 687
3932.87 687
3933.46 608
3934.05 620
3934.65 687
3935.24 714
3935.83 671
3936.42 641
3937.01 672
3937.61 670
3938.20 638
3938.79 682
3939.38 669
3939.97 645
3940.57 690
3941.16 755
3941.75 722
3942.34 719
3942.94 712
3943.53 698
3944.12 713
3944.71 658
3945.31 649
3945.90 647
3946.49 639
3947.08 638
3947.68 707
3948.27 717
3948.86 684
3949.45 671
3950.05 684
3950.64 691
3951.23 721
3951.83 747
3952.42 713
3953.01 705
3953.61 735
3954.20 745
3954.79 790
3955.39 745
3955.98 715
3956.57 756
3957.17 785
3957.76 764
3958.35 745
3958.95 780
3959.54 754
3960.13 796
3960.73 799
3961.32 778
3961.92 794
3962.51 835
3963.10 843
3963.70 905
3964.29 880
3964.88 919
3965.48 986
3966.07 965
3966.67 1032
3967.26 991
3967.86 896
3968.45 957
3969.04 878
3969.64 826
3970.23 837
3970.83 913
3971.42 850
3972.02 867
3972.61 860
3973.21 885
3973.80 987
3974.40 1011
3974.99 1167
3975.58 1194
3976.18 1170
3976.77 1153
3977.37 1095
3977.96 1093
3978.56 1036
3979.15 1008
3979.75 1000
3980.35 977
3980.94 933
3981.54 933
3982.13 865
3982.73 927
3983.32 911
3983.92 835
3984.51 802
3985.11 809
3985.70 874
3986.30 868
3986.90 789
3987.49 840
3988.09 843
3988.68 848
3989.28 827
3989.87 829
3990.47 858
3991.07 826
3991.66 814
3992.26 882
3992.85 929
3993.45 900
3994.05 950
3994.64 907
3995.24 883
3995.84 874
3996.43 840
3997.03 885
3997.62 953
3998.22 845
3998.82 875
3999.41 860
4000.01 821
4000.61 848
4001.20 791
4001.80 755
4002.40 817
4003.00 834
4003.59 837
4004.19 785
4004.79 799
4005.38 851
4005.98 825
4006.58 792
4007.17 847
4007.77 816
4008.37 803
4008.97 782
4009.56 742
4010.16 760
4010.76 775
4011.36 735
4011.95 740
4012.55 766
4013.15 777
4013.75 715
4014.34 775
4014.94 786
4015.54 784
4016.14 805
4016.74 804
4017.33 900
4017.93 918
4018.53 911
4019.13 881
4019.73 810
4020.32 811
4020.92 867
4021.52 835
4022.12 779
4022.72 795
4023.32 805
4023.91 812
4024.51 771
4025.11 821
4025.71 817
4026.31 831
4026.91 849
4027.51 769
4028.10 790
4028.70 785
4029.30 844
4029.90 898
4030.50 929
4031.10 885
4031.70 904
4032.30 880
4032.90 927
4033.49 980
4034.09 871
4034.69 834
4035.29 876
4035.89 809
4036.49 752
4037.09 744
4037.69 734
4038.29 699
4038.89 728
4039.49 678
4040.09 658
4040.69 678
4041.29 711
4041.89 673
4042.49 648
4043.09 640
4043.69 698
4044.29 719
4044.89 661
4045.49 648
4046.09 660
4046.69 667
4047.29 612
4047.89 672
4048.49 714
4049.09 682
4049.69 693
4050.29 696
4050.89 705
4051.49 693
4052.09 689
4052.69 668
4053.29 683
4053.89 620
4054.49 634
4055.09 618
4055.69 691
4056.30 644
4056.90 664
4057.50 662
4058.10 678
4058.70 666
4059.30 642
4059.90 673
4060.50 691
4061.10 684
4061.71 686
4062.31 716
4062.91 754
4063.51 790
4064.11 788
4064.71 777
4065.31 772
4065.92 684
4066.52 699
4067.12 718
4067.72 718
4068.32 724
4068.92 679
4069.53 653
4070.13 640
4070.73 677
4071.33 640
4071.93 670
4072.54 661
4073.14 604
4073.74 609
4074.34 625
4074.94 662
4075.55 648
4076.15 650
4076.75 649
4077.35 656
4077.96 613
4078.56 627
4079.16 625
4079.76 609
4080.37 596
4080.97 615
4081.57 665
4082.17 630
4082.78 636
4083.38 618
4083.98 628
4084.59 552
4085.19 578
4085.79 604
4086.39 611
4087.00 595
4087.60 631
4088.20 634
4088.81 616
4089.41 621
4090.01 633
4090.62 592
4091.22 650
4091.82 599
4092.43 615
4093.03 600
4093.63 634
4094.24 639
4094.84 659
4095.45 668
4096.05 667
4096.65 713
4097.26 663
4097.86 588
4098.47 673
4099.07 567
4099.67 624
4100.28 657
4100.88 618
4101.49 663
4102.09 652
4102.69 633
4103.30 637
4103.90 627
4104.51 650
4105.11 598
4105.72 608
4106.32 582
4106.93 575
4107.53 570
4108.13 617
4108.74 623
4109.34 588
4109.95 561
4110.55 611
4111.16 601
4111.76 572
4112.37 631
4112.97 584
4113.58 592
4114.18 599
4114.79 621
4115.39 623
4116.00 632
4116.60 656
4117.21 632
4117.82 585
4118.42 628
4119.03 645
4119.63 612
4120.24 585
4120.84 545
4121.45 593
4122.05 601
4122.66 577
4123.27 555
4123.87 578
4124.48 592
4125.08 568
4125.69 642
4126.30 656
4126.90 574
4127.51 626
4128.11 588
4128.72 587
4129.33 611
4129.93 669
4130.54 656
4131.15 638
4131.75 672
4132.36 655
4132.96 670
4133.57 687
4134.18 683
4134.78 708
4135.39 709
4136.00 708
4136.60 742
4137.21 731
4137.82 725
4138.43 780
4139.03 708
4139.64 738
4140.25 705
4140.85 742
4141.46 708
4142.07 680
4142.68 724
4143.28 720
4143.89 668
4144.50 708
4145.10 692
4145.71 703
4146.32 681
4146.93 692
4147.53 723
4148.14 614
4148.75 614
4149.36 602
4149.97 574
4150.57 584
4151.18 606
4151.79 633
4152.40 640
4153.00 586
4153.61 634
4154.22 645
4154.83 608
4155.44 625
4156.05 617
4156.65 657
4157.26 690
4157.87 649
4158.48 683
4159.09 692
4159.70 669
4160.30 619
4160.91 642
4161.52 644
4162.13 637
4162.74 622
4163.35 629
4163.96 669
4164.56 660
4165.17 630
4165.78 662
4166.39 692
4167.00 648
4167.61 678
4168.22 694
4168.83 699
4169.44 701
4170.05 695
4170.66 716
4171.26 696
4171.87 708
4172.48 704
4173.09 750
4173.70 761
4174.31 726
4174.92 699
4175.53 725
4176.14 722
4176.75 690
4177.36 683
4177.97 657
4178.58 639
4179.19 632
4179.80 638
4180.41 625
4181.02 686
4181.63 638
4182.24 634
4182.85 649
4183.46 649
4184.07 676
4184.68 667
4185.29 679
4185.90 653
4186.51 635
4187.12 652
4187.73 584
4188.34 639
4188.95 656
4189.56 670
4190.18 627
4190.79 662
4191.40 708
4192.01 708
4192.62 721
4193.23 705
4193.84 737
4194.45 715
4195.06 688
4195.67 709
4196.28 700
4196.90 665
4197.51 676
4198.12 650
4198.73 674
4199.34 656
4199.95 649
4200.56 692
4201.18 719
4201.79 693
4202.40 714
4203.01 689
4203.62 694
4204.23 696
4204.85 714
4205.46 700
4206.07 717
4206.68 711
4207.29 689
4207.90 747
4208.52 741
4209.13 700
4209.74 782
4210.35 780
4210.97 777
4211.58 755
4212.19 724
4212.80 716
4213.41 721
4214.03 741
4214.64 763
4215.25 830
4215.86 818
4216.48 841
4217.09 879
4217.70 845
4218.32 923
4218.93 938
4219.54 895
4220.15 889
4220.77 945
4221.38 906
4221.99 965
4222.61 1001
4223.22 1012
4223.83 968
4224.44 1035
4225.06 1126
4225.67 1167
4226.28 1218
4226.90 1290
4227.51 1241
4228.13 1242
4228.74 1151
4229.35 1136
4229.97 1077
4230.58 1027
4231.19 975
4231.81 980
4232.42 973
4233.03 880
4233.65 902
4234.26 888
4234.88 903
4235.49 881
4236.10 852
4236.72 851
4237.33 826
4237.95 817
4238.56 843
4239.17 870
4239.79 876
4240.40 928
4241.02 922
4241.63 907
4242.25 904
4242.86 948
4243.48 957
4244.09 914
4244.71 869
4245.32 889
4245.93 884
4246.55 894
4247.16 910
4247.78 826
4248.39 817
4249.01 820
4249.62 815
4250.24 805
4250.85 800
4251.47 840
4252.08 804
4252.70 779
4253.32 816
4253.93 771
4254.55 803
4255.16 812
4255.78 843
4256.39 860
4257.01 850
4257.62 850
4258.24 856
4258.85 881
4259.47 932
4260.09 949
4260.70 968
4261.32 967
4261.93 987
4262.55 970
4263.17 979
4263.78 1000
4264.40 1031
4265.01 982
4265.63 959
4266.25 880
4266.86 809
4267.48 840
4268.10 876
4268.71 871
4269.33 857
4269.94 814
4270.56 828
4271.18 825
4271.79 880
4272.41 890
4273.03 879
4273.64 889
4274.26 912
4274.88 976
4275.49 1032
4276.11 1052
4276.73 1044
4277.35 993
4277.96 929
4278.58 887
4279.20 896
4279.81 866
4280.43 822
4281.05 762
4281.67 769
4282.28 793
4282.90 813
4283.52 732
4284.14 793
4284.75 737
4285.37 780
4285.99 773
4286.61 698
4287.22 733
4287.84 718
4288.46 671
4289.08 699
4289.70 667
4290.31 725
4290.93 726
4291.55 744
4292.17 748
4292.79 725
4293.40 739
4294.02 744
4294.64 697
4295.26 721
4295.88 770
4296.50 754
4297.11 761
4297.73 785
4298.35 750
4298.97 751
4299.59 779
4300.21 781
4300.83 781
4301.44 754
4302.06 774
4302.68 784
4303.30 796
4303.92 825
4304.54 770
4305.16 806
4305.78 865
4306.40 824
4307.02 861
4307.63 828
4308.25 826
4308.87 847
4309.49 817
4310.11 807
4310.73 816
4311.35 862
4311.97 883
4312.59 846
4313.21 833
4313.83 830
4314.45 859
4315.07 917
4315.69 883
4316.31 832
4316.93 873
4317.55 863
4318.17 829
4318.79 859
4319.41 950
4320.03 917
4320.65 944
4321.27 935
4321.89 954
4322.51 1037
4323.13 1105
4323.75 1056
4324.37 1105
4324.99 1145
4325.61 1155
4326.23 1297
4326.85 1326
4327.47 1407
4328.09 1538
4328.71 1613
4329.33 1753
4329.96 1973
4330.58 2128
4331.20 2332
4331.82 2423
4332.44 2430
4333.06 2375
4333.68 2335
4334.30 2361
4334.92 2455
4335.54 2443
4336.17 2327
4336.79 2332
4337.41 2458
4338.03 2243
4338.65 2094
4339.27 2033
4339.89 1943
4340.52 1807
4341.14 1829
4341.76 1887
4342.38 2041
4343.00 2240
4343.62 2582
4344.25 2714
4344.87 2930
4345.49 3145
4346.11 3162
4346.73 3034
4347.36 2902
4347.98 2779
4348.60 2577
4349.22 2308
4349.84 2194
4350.47 2226
4351.09 2206
4351.71 1956
4352.33 1783
4352.96 1679
4353.58 1587
4354.20 1472
4354.82 1416
4355.45 1288
4356.07 1319
4356.69 1300
4357.31 1286
4357.94 1363
4358.56 1270
4359.18 1216
4359.81 1164
4360.43 1178
4361.05 1149
4361.68 1168
4362.30 1160
4362.92 1176
4363.55 1153
4364.17 1177
4364.79 1139
4365.42 1097
4366.04 1099
4366.66 1041
4367.29 1014
4367.91 1026
4368.53 989
4369.16 1014
4369.78 917
4370.40 936
4371.03 946
4371.65 966
4372.27 962
4372.90 901
4373.52 925
4374.15 865
4374.77 939
4375.39 979
4376.02 958
4376.64 935
4377.27 960
4377.89 1036
4378.52 980
4379.14 895
4379.76 952
4380.39 952
4381.01 924
4381.64 892
4382.26 971
4382.89 944
4383.51 927
4384.14 911
4384.76 893
4385.39 904
4386.01 913
4386.64 882
4387.26 960
4387.89 951
4388.51 911
4389.14 874
4389.76 941
4390.39 906
4391.01 890
4391.64 901
4392.26 868
4392.89 864
4393.51 890
4394.14 870
4394.76 838
4395.39 810
4396.01 780
4396.64 767
4397.26 825
4397.89 859
4398.52 864
4399.14 820
4399.77 836
4400.39 795
4401.02 815
4401.65 825
4402.27 805
4402.90 819
4403.52 799
4404.15 786
4404.78 761
4405.40 811
4406.03 774
4406.65 825
4407.28 873
4407.91 758
4408.53 816
4409.16 802
4409.79 757
4410.41 777
4411.04 805
4411.67 783
4412.29 797
4412.92 758
4413.55 755
4414.17 765
4414.80 768
4415.43 786
4416.05 777
4416.68 712
4417.31 727
4417.94 751
4418.56 754
4419.19 783
4419.82 799
4420.44 773
4421.07 793
4421.70 705
4422.33 731
4422.95 734
4423.58 699
4424.21 725
4424.84 821
4425.46 706
4426.09 652
4426.72 692
4427.35 716
4427.97 695
4428.60 684
4429.23 722
4429.86 724
4430.49 709
4431.11 702
4431.74 670
4432.37 705
4433.00 734
4433.63 692
4434.26 722
4434.88 735
4435.51 783
4436.14 805
4436.77 755
4437.40 792
4438.03 778
4438.65 775
4439.28 743
4439.91 723
4440.54 757
4441.17 749
4441.80 732
4442.43 751
4443.06 785
4443.68 804
4444.31 811
4444.94 879
4445.57 853
4446.20 833
4446.83 823
4447.46 767
4448.09 859
4448.72 815
4449.35 740
4449.98 743
4450.61 779
4451.24 754
4451.86 779
4452.49 811
4453.12 876
4453.75 944
4454.38 989
4455.01 1064
4455.64 1003
4456.27 1062
4456.90 927
4457.53 918
4458.16 833
4458.79 850
4459.42 795
4460.05 770
4460.68 716
4461.31 687
4461.94 769
4462.57 762
4463.20 704
4463.83 735
4464.46 720
4465.09 730
4465.72 693
4466.36 686
4466.99 714
4467.62 744
4468.25 720
4468.88 776
4469.51 768
4470.14 738
4470.77 702
4471.40 674
4472.03 649
4472.66 685
4473.29 700
4473.93 717
4474.56 681
4475.19 671
4475.82 717
4476.45 709
4477.08 694
4477.71 724
4478.34 730
4478.98 747
4479.61 702
4480.24 742
4480.87 716
4481.50 673
4482.13 680
4482.76 693
4483.40 708
4484.03 744
4484.66 721
4485.29 765
4485.92 743
4486.56 721
4487.19 763
4487.82 746
4488.45 767
4489.08 734
4489.72 736
4490.35 710
4490.98 756
4491.61 732
4492.25 691
4492.88 769
4493.51 752
4494.14 714
4494.78 757
4495.41 761
4496.04 822
4496.67 778
4497.31 861
4497.94 922
4498.57 994
4499.20 1005
4499.84 1055
4500.47 1104
4501.10 1136
4501.74 1061
4502.37 1070
4503.00 1008
4503.64 1027
4504.27 1039
4504.90 968
4505.53 932
4506.17 850
4506.80 922
4507.43 899
4508.07 838
4508.70 835
4509.34 889
4509.97 847
4510.60 774
4511.24 825
4511.87 850
4512.50 786
4513.14 795
4513.77 758
4514.41 810
4515.04 770
4515.67 717
4516.31 714
4516.94 719
4517.58 739
4518.21 732
4518.84 750
4519.48 747
4520.11 689
4520.75 659
4521.38 711
4522.02 747
4522.65 734
4523.28 711
4523.92 722
4524.55 739
4525.19 793
4525.82 835
4526.46 851
4527.09 918
4527.73 1028
4528.36 1130
4529.00 1162
4529.63 1220
4530.27 1277
4530.90 1237
4531.54 1270
4532.17 1171
4532.81 1105
4533.44 1079
4534.08 974
4534.71 912
4535.35 898
4535.99 785
4536.62 795
4537.26 813
4537.89 738
4538.53 699
4539.16 691
4539.80 719
4540.43 730
4541.07 700
4541.71 752
4542.34 778
4542.98 672
4543.61 648
4544.25 690
4544.89 673
4545.52 630
4546.16 654
4546.79 680
4547.43 646
4548.07 684
4548.70 636
4549.34 671
4549.98 664
4550.61 619
4551.25 621
4551.89 653
4552.52 639
4553.16 672
4553.80 672
4554.43 706
4555.07 672
4555.71 597
4556.34 608
4556.98 633
4557.62 642
4558.25 689
4558.89 676
4559.53 659
4560.16 626
4560.80 672
4561.44 673
4562.08 692
4562.71 668
4563.35 680
4563.99 678
4564.63 693
4565.26 743
4565.90 695
4566.54 760
4567.18 767
4567.81 802
4568.45 753
4569.09 765
4569.73 780
4570.36 763
4571.00 740
4571.64 768
4572.28 730
4572.92 741
4573.55 784
4574.19 736
4574.83 693
4575.47 759
4576.11 732
4576.75 715
4577.38 742
4578.02 718
4578.66 782
4579.30 729
4579.94 768
4580.58 741
4581.21 748
4581.85 752
4582.49 819
4583.13 802
4583.77 963
4584.41 1009
4585.05 1053
4585.69 1028
4586.32 1127
4586.96 1193
4587.60 1200
4588.24 1109
4588.88 1075
4589.52 1035
4590.16 1090
4590.80 1141
4591.44 1067
4592.08 1033
4592.72 944
4593.36 924
4594.00 862
4594.63 813
4595.27 820
4595.91 831
4596.55 778
4597.19 828
4597.83 794
4598.47 808
4599.11 813
4599.75 797
4600.39 811
4601.03 815
4601.67 810
4602.31 724
4602.95 731
4603.59 759
4604.23 774
4604.87 765
4605.51 713
4606.15 737
4606.79 742
4607.43 709
4608.08 689
4608.72 716
4609.36 750
4610.00 683
4610.64 703
4611.28 668
4611.92 677
4612.56 682
4613.20 701
4613.84 689
4614.48 682
4615.12 723
4615.76 671
4616.41 646
4617.05 664
4617.69 645
4618.33 655
4618.97 656
4619.61 617
4620.25 637
4620.89 597
4621.54 625
4622.18 631
4622.82 636
4623.46 602
4624.10 625
4624.74 690
4625.38 664
4626.03 644
4626.67 638
4627.31 703
4627.95 752
4628.59 700
4629.24 735
4629.88 761
4630.52 825
4631.16 817
4631.80 824
4632.45 790
4633.09 804
4633.73 782
4634.37 800
4635.02 773
4635.66 798
4636.30 795
4636.94 816
4637.58 814
4638.23 777
4638.87 837
4639.51 800
4640.16 825
4640.80 783
4641.44 789
4642.08 740
4642.73 761
4643.37 680
4644.01 724
4644.66 775
4645.30 750
4645.94 669
4646.58 699
4647.23 727
4647.87 706
4648.51 676
4649.16 728
4649.80 745
4650.44 752
4651.09 743
4651.73 741
4652.37 760
4653.02 729
4653.66 701
4654.31 702
4654.95 732
4655.59 694
4656.24 659
4656.88 599
4657.52 674
4658.17 650
4658.81 650
4659.46 648
4660.10 604
4660.75 629
4661.39 646
4662.03 665
4662.68 608
4663.32 652
4663.97 614
4664.61 619
4665.26 666
4665.90 612
4666.54 583
4667.19 593
4667.83 605
4668.48 627
4669.12 604
4669.77 613
4670.41 641
4671.06 636
4671.70 601
4672.35 639
4672.99 624
4673.64 585
4674.28 618
4674.93 634
4675.57 694
4676.22 673
4676.86 671
4677.51 682
4678.15 672
4678.80 694
4679.44 700
4680.09 681
4680.73 677
4681.38 715
4682.03 774
4682.67 686
4683.32 684
4683.96 661
4684.61 701
4685.25 770
4685.90 772
4686.55 754
4687.19 753
4687.84 802
4688.48 777
4689.13 807
4689.78 847
4690.42 801
4691.07 784
4691.72 784
4692.36 846
4693.01 833
4693.65 881
4694.30 867
4694.95 903
4695.59 939
4696.24 1010
4696.89 1108
4697.53 1154
4698.18 1133
4698.83 1134
4699.47 1075
4700.12 1063
4700.77 977
4701.41 975
4702.06 917
4702.71 924
4703.36 913
4704.00 863
4704.65 865
4705.30 807
4705.94 825
4706.59 804
4707.24 846
4707.89 858
4708.53 842
4709.18 837
4709.83 838
4710.48 773
4711.12 836
4711.77 873
4712.42 854
4713.07 840
4713.71 772
4714.36 764
4715.01 745
4715.66 706
4716.31 735
4716.95 770
4717.60 801
4718.25 786
4718.90 769
4719.55 763
4720.19 744
4720.84 760
4721.49 802
4722.14 800
4722.79 800
4723.44 816
4724.08 726
4724.73 759
4725.38 786
4726.03 759
4726.68 788
4727.33 736
4727.98 765
4728.63 733
4729.27 726
4729.92 726
4730.57 679
4731.22 683
4731.87 683
4732.52 719
4733.17 668
4733.82 691
4734.47 717
4735.12 705
4735.77 742
4736.41 756
4737.06 760
4737.71 765
4738.36 817
4739.01 799
4739.66 760
4740.31 766
4740.96 726
4741.61 726
4742.26 714
4742.91 729
4743.56 723
4744.21 677
4744.86 686
4745.51 679
4746.16 726
4746.81 752
4747.46 762
4748.11 737
4748.76 763
4749.41 761
4750.06 745
4750.71 792
4751.36 749
4752.01 829
4752.66 786
4753.31 827
4753.96 795
4754.61 758
4755.26 722
4755.92 713
4756.57 765
4757.22 763
4757.87 787
4758.52 775
4759.17 738
4759.82 773
4760.47 747
4761.12 823
4761.77 785
4762.42 746
4763.08 746
4763.73 682
4764.38 728
4765.03 694
4765.68 732
4766.33 675
4766.98 717
4767.64 697
4768.29 689
4768.94 712
4769.59 725
4770.24 753
4770.89 728
4771.54 785
4772.20 707
4772.85 704
4773.50 666
4774.15 685
4774.80 712
4775.46 728
4776.11 673
4776.76 711
4777.41 707
4778.06 718
4778.72 770
4779.37 741
4780.02 753
4780.67 756
4781.33 732
4781.98 708
4782.63 715
4783.28 710
4783.94 706
4784.59 754
4785.24 780
4785.89 739
4786.55 739
4787.20 760
4787.85 758
4788.51 754
4789.16 797
4789.81 780
4790.46 829
4791.12 785
4791.77 783
4792.42 732
4793.08 788
4793.73 765
4794.38 721
4795.04 786
4795.69 815
4796.34 877
4797.00 885
4797.65 917
4798.30 971
4798.96 971
4799.61 941
4800.27 968
4800.92 949
4801.57 926
4802.23 905
4802.88 940
4803.53 902
4804.19 808
4804.84 830
4805.50 840
4806.15 839
4806.81 845
4807.46 871
4808.11 893
4808.77 873
4809.42 913
4810.08 940
4810.73 909
4811.39 895
4812.04 863
4812.69 953
4813.35 993
4814.00 942
4814.66 972
4815.31 984
4815.97 982
4816.62 929
4817.28 954
4817.93 1080
4818.59 1089
4819.24 1112
4819.90 1118
4820.55 1161
4821.21 1284
4821.86 1283
4822.52 1210
4823.17 1201
4823.83 1220
4824.48 1153
4825.14 1126
4825.79 1087
4826.45 1046
4827.11 1044
4827.76 1095
4828.42 1036
4829.07 1027
4829.73 1027
4830.38 1091
4831.04 1084
4831.70 1083
4832.35 1133
4833.01 1150
4833.66 1188
4834.32 1239
4834.98 1184
4835.63 1275
4836.29 1354
4836.94 1258
4837.60 1298
4838.26 1348
4838.91 1280
4839.57 1300
4840.23 1263
4840.88 1330
4841.54 1388
4842.20 1394
4842.85 1431
4843.51 1303
4844.17 1388
4844.82 1421
4845.48 1440
4846.14 1500
4846.79 1515
4847.45 1728
4848.11 1828
4848.76 1825
4849.42 1853
4850.08 1866
4850.73 1846
4851.39 1732
4852.05 1698
4852.71 1671
4853.36 1658
4854.02 1822
4854.68 1969
4855.34 1934
4855.99 2129
4856.65 2272
4857.31 2246
4857.97 2179
4858.62 2041
4859.28 1877
4859.94 1792
4860.60 1602
4861.25 1515
4861.91 1474
4862.57 1497
4863.23 1547
4863.89 1542
4864.54 1517
4865.20 1596
4865.86 1572
4866.52 1623
4867.18 1566
4867.84 1515
4868.49 1451
4869.15 1383
4869.81 1402
4870.47 1414
4871.13 1365
4871.79 1357
4872.44 1353
4873.10 1275
4873.76 1316
4874.42 1362
4875.08 1314
4875.74 1443
4876.40 1511
4877.06 1576
4877.72 1513
4878.37 1505
4879.03 1532
4879.69 1438
4880.35 1371
4881.01 1312
4881.67 1277
4882.33 1287
4882.99 1284
4883.65 1190
4884.31 1211
4884.97 1205
4885.63 1240
4886.29 1275
4886.95 1222
4887.61 1230
4888.26 1198
4888.92 1206
4889.58 1294
4890.24 1290
4890.90 1265
4891.56 1249
4892.22 1282
4892.88 1222
4893.54 1226
4894.20 1144
4894.86 1126
4895.52 1140
4896.18 1129
4896.84 1220
4897.51 1178
4898.17 1222
4898.83 1253
4899.49 1214
4900.15 1142
4900.81 1072
4901.47 1057
4902.13 1089
4902.79 1007
4903.45 967
4904.11 968
4904.77 915
4905.43 948
4906.09 981
4906.75 936
4907.41 959
4908.08 925
4908.74 924
4909.40 898
4910.06 870
4910.72 874
4911.38 892
4912.04 875
4912.70 826
4913.37 832
4914.03 813
4914.69 791
4915.35 800
4916.01 820
4916.67 815
4917.33 758
4918.00 742
4918.66 771
4919.32 761
4919.98 725
4920.64 758
4921.31 771
4921.97 740
4922.63 714
4923.29 772
4923.95 763
4924.62 824
4925.28 780
4925.94 776
4926.60 766
4927.26 745
4927.93 762
4928.59 778
4929.25 794
4929.91 736
4930.58 766
4931.24 753
4931.90 732
4932.56 761
4933.23 746
4933.89 735
4934.55 771
4935.22 771
4935.88 782
4936.54 783
4937.20 752
4937.87 672
4938.53 717
4939.19 706
4939.86 746
4940.52 722
4941.18 713
4941.85 678
4942.51 712
4943.17 782
4943.84 755
4944.50 693
4945.16 695
4945.83 690
4946.49 701
4947.15 728
4947.82 717
4948.48 675
4949.15 706
4949.81 637
4950.47 712
4951.14 729
4951.80 689
4952.47 716
4953.13 750
4953.79 690
4954.46 707
4955.12 715
4955.79 745
4956.45 785
4957.11 755
4957.78 730
4958.44 741
4959.11 854
4959.77 935
4960.44 951
4961.10 1026
4961.77 1015
4962.43 972
4963.10 982
4963.76 937
4964.42 902
4965.09 888
4965.75 791
4966.42 825
4967.08 828
4967.75 788
4968.41 722
4969.08 719
4969.74 773
4970.41 714
4971.08 758
4971.74 782
4972.41 778
4973.07 748
4973.74 794
4974.40 804
4975.07 814
4975.73 853
4976.40 811
4977.06 867
4977.73 848
4978.40 794
4979.06 773
4979.73 701
4980.39 788
4981.06 754
4981.73 696
4982.39 715
4983.06 741
4983.72 673
4984.39 654
4985.06 709
4985.72 678
4986.39 619
4987.05 702
4987.72 698
4988.39 649
4989.05 647
4989.72 648
4990.39 629
4991.05 699
4991.72 665
4992.39 647
4993.05 642
4993.72 628
4994.39 617
4995.05 643
4995.72 637
4996.39 595
4997.05 606
4997.72 596
4998.39 618
4999.06 591
4999.72 621
5000.39 607
5001.06 594
5001.73 583
5002.39 577
5003.06 585
5003.73 568
5004.39 618
5005.06 605
5005.73 599
5006.40 581
5007.07 591
5007.73 595
5008.40 646
5009.07 641
5009.74 596
5010.40 603
5011.07 545
5011.74 586
5012.41 554
5013.08 523
5013.74 555
5014.41 558
5015.08 558
5015.75 557
5016.42 565
5017.09 591
5017.75 604
5018.42 571
5019.09 548
5019.76 587
5020.43 574
5021.10 601
5021.76 581
5022.43 603
5023.10 620
5023.77 582
5024.44 572
5025.11 589
5025.78 599
5026.45 577
5027.12 582
5027.78 609
5028.45 615
5029.12 597
5029.79 551
5030.46 565
5031.13 527
5031.80 514
5032.47 557
5033.14 584
5033.81 591
5034.48 599
5035.15 587
5035.82 585
5036.49 546
5037.16 532
5037.83 519
5038.50 582
5039.16 623
5039.83 599
5040.50 542
5041.17 607
5041.84 586
5042.51 563
5043.18 587
5043.85 568
5044.52 588
5045.20 619
5045.87 614
5046.54 601
5047.21 625
5047.88 590
5048.55 567
5049.22 568
5049.89 571
5050.56 644
5051.23 603
5051.90 608
5052.57 593
5053.24 606
5053.91 530
5054.58 568
5055.25 595
5055.92 562
5056.60 545
5057.27 536
5057.94 576
5058.61 601
5059.28 612
5059.95 558
5060.62 556
5061.29 583
5061.96 620
5062.64 620
5063.31 613
5063.98 603
5064.65 610
5065.32 638
5065.99 617
5066.66 575
5067.34 630
5068.01 608
5068.68 627
5069.35 614
5070.02 619
5070.70 585
5071.37 615
5072.04 643
5072.71 698
5073.38 665
5074.06 635
5074.73 719
5075.40 731
5076.07 743
5076.74 771
5077.42 823
5078.09 791
5078.76 720
5079.43 745
5080.11 731
5080.78 724
5081.45 655
5082.12 661
5082.80 698
5083.47 675
5084.14 691
5084.82 700
5085.49 684
5086.16 683
5086.83 698
5087.51 790
5088.18 803
5088.85 728
5089.53 727
5090.20 774
5090.87 776
5091.55 748
5092.22 751
5092.89 737
5093.57 716
5094.24 686
5094.91 693
5095.59 669
5096.26 617
5096.93 696
5097.61 668
5098.28 666
5098.96 652
5099.63 704
5100.30 730
5100.98 719
5101.65 720
5102.32 747
5103.00 745
5103.67 711
5104.35 742
5105.02 702
5105.70 674
5106.37 745
5107.04 722
5107.72 687
5108.39 653
5109.07 690
5109.74 708
5110.42 663
5111.09 669
5111.77 696
5112.44 717
5113.11 715
5113.79 740
5114.46 678
5115.14 721
5115.81 836
5116.49 877
5117.16 919
5117.84 964
5118.51 920
5119.19 914
5119.86 946
5120.54 930
5121.21 890
5121.89 840
5122.57 824
5123.24 837
5123.92 744
5124.59 739
5125.27 794
5125.94 750
5126.62 712
5127.29 705
5127.97 701
5128.64 746
5129.32 757
5130.00 831
5130.67 779
5131.35 744
5132.02 738
5132.70 782
5133.38 735
5134.05 752
5134.73 737
5135.40 751
5136.08 757
5136.76 682
5137.43 652
5138.11 657
5138.79 696
5139.46 663
5140.14 660
5140.82 672
5141.49 658
5142.17 618
5142.85 661
5143.52 636
5144.20 638
5144.88 580
5145.55 621
5146.23 669
5146.91 625
5147.58 657
5148.26 618
5148.94 637
5149.61 602
5150.29 591
5150.97 614
5151.65 589
5152.32 589
5153.00 612
5153.68 637
5154.36 651
5155.03 697
5155.71 687
5156.39 652
5157.07 638
5157.74 720
5158.42 649
5159.10 591
5159.78 622
5160.45 616
5161.13 619
5161.81 633
5162.49 631
5163.17 636
5163.84 639
5164.52 686
5165.20 651
5165.88 621
5166.56 618
5167.24 612
5167.91 579
5168.59 575
5169.27 574
5169.95 584
5170.63 562
5171.31 581
5171.98 617
5172.66 613
5173.34 557
5174.02 585
5174.70 569
5175.38 569
5176.06 565
5176.74 583
5177.41 645
5178.09 574
5178.77 541
5179.45 597
5180.13 568
5180.81 569
5181.49 590
5182.17 592
5182.85 572
5183.53 598
5184.21 572
5184.89 576
5185.57 549
5186.24 542
5186.92 525
5187.60 562
5188.28 634
5188.96 565
5189.64 541
5190.32 580
5191.00 611
5191.68 570
5192.36 572
5193.04 569
5193.72 598
5194.40 612
5195.08 595
5195.76 595
5196.44 538
5197.12 618
5197.80 615
5198.48 603
5199.16 581
5199.84 608
5200.52 604
5201.21 554
5201.89 584
5202.57 646
5203.25 622
5203.93 609
5204.61 615
5205.29 624
5205.97 639
5206.65 637
5207.33 703
5208.01 682
5208.69 698
5209.37 682
5210.06 728
5210.74 733
5211.42 714
5212.10 674
5212.78 743
5213.46 745
5214.14 753
5214.82 735
5215.51 741
5216.19 756
5216.87 664
5217.55 724
5218.23 744
5218.91 782
5219.60 863
5220.28 880
5220.96 868
5221.64 876
5222.32 787
5223.00 797
5223.69 724
5224.37 727
5225.05 711
5225.73 694
5226.41 637
5227.10 669
5227.78 639
5228.46 628
5229.14 655
5229.83 655
5230.51 647
5231.19 651
5231.87 654
5232.56 685
5233.24 674
5233.92 643
5234.60 666
5235.29 747
5235.97 696
5236.65 692
5237.34 731
5238.02 745
5238.70 733
5239.38 751
5240.07 754
5240.75 691
5241.43 637
5242.12 634
5242.80 671
5243.48 666
5244.17 706
5244.85 688
5245.53 708
5246.22 691
5246.90 675
5247.58 766
5248.27 793
5248.95 815
5249.63 807
5250.32 886
5251.00 856
5251.69 805
5252.37 859
5253.05 779
5253.74 734
5254.42 674
5255.11 700
5255.79 689
5256.47 719
5257.16 773
5257.84 674
5258.53 777
5259.21 781
5259.89 767
5260.58 781
5261.26 778
5261.95 788
5262.63 738
5263.32 764
5264.00 693
5264.69 691
5265.37 749
5266.06 691
5266.74 700
5267.43 715
5268.11 708
5268.79 683
5269.48 678
5270.16 694
5270.85 711
5271.53 714
5272.22 740
5272.91 737
5273.59 693
5274.28 671
5274.96 667
5275.65 679
5276.33 712
5277.02 655
5277.70 684
5278.39 695
5279.07 665
5279.76 672
5280.45 718
5281.13 697
5281.82 661
5282.50 655
5283.19 704
5283.87 672
5284.56 652
5285.25 601
5285.93 667
5286.62 695
5287.30 629
5287.99 653
5288.68 644
5289.36 625
5290.05 609
5290.74 650
5291.42 639
5292.11 665
5292.79 692
5293.48 669
5294.17 663
5294.85 712
5295.54 697
5296.23 741
5296.91 742
5297.60 766
5298.29 756
5298.98 761
5299.66 768
5300.35 815
5301.04 858
5301.72 937
5302.41 986
5303.10 945
5303.78 945
5304.47 971
5305.16 947
5305.85 951
5306.53 965
5307.22 994
5307.91 1006
5308.60 1043
5309.28 1113
5309.97 1201
5310.66 1202
5311.35 1136
5312.03 1116
5312.72 1049
5313.41 983
5314.10 976
5314.79 954
5315.47 891
5316.16 847
5316.85 953
5317.54 985
5318.23 889
5318.91 894
5319.60 884
5320.29 886
5320.98 846
5321.67 852
5322.36 838
5323.04 837
5323.73 781
5324.42 759
5325.11 740
5325.80 676
5326.49 676
5327.18 701
5327.86 714
5328.55 673
5329.24 666
5329.93 663
5330.62 709
5331.31 716
5332.00 651
5332.69 698
5333.38 633
5334.06 655
5334.75 634
5335.44 645
5336.13 649
5336.82 654
5337.51 670
5338.20 676
5338.89 653
5339.58 611
5340.27 656
5340.96 642
5341.65 644
5342.34 664
5343.03 662
5343.72 652
5344.41 697
5345.10 738
5345.79 769
5346.48 759
5347.17 809
5347.86 845
5348.55 812
5349.24 815
5349.93 738
5350.62 772
5351.31 772
5352.00 773
5352.69 734
5353.38 684
5354.07 676
5354.76 627
5355.45 615
5356.14 644
5356.83 651
5357.52 643
5358.21 700
5358.90 672
5359.59 647
5360.29 666
5360.98 661
5361.67 694
5362.36 657
5363.05 613
5363.74 605
5364.43 606
5365.12 609
5365.81 618
5366.50 577
5367.20 574
5367.89 605
5368.58 644
5369.27 619
5369.96 577
5370.65 586
5371.34 573
5372.04 539
5372.73 588
5373.42 522
5374.11 547
5374.80 580
5375.49 573
5376.19 581
5376.88 604
5377.57 596
5378.26 625
5378.95 632
5379.65 607
5380.34 544
5381.03 598
5381.72 635
5382.42 553
5383.11 536
5383.80 610
5384.49 627
5385.19 574
5385.88 566
5386.57 609
5387.26 645
5387.96 662
5388.65 667
5389.34 666
5390.03 623
5390.73 657
5391.42 676
5392.11 669
5392.80 637
5393.50 670
5394.19 618
5394.88 608
5395.58 569
5396.27 649
5396.96 608
5397.66 535
5398.35 602
5399.04 600
5399.74 596
5400.43 509
5401.12 613
5401.82 663
5402.51 635
5403.20 590
5403.90 652
5404.59 635
5405.29 578
5405.98 585
5406.67 637
5407.37 641
5408.06 626
5408.75 577
5409.45 570
5410.14 566
5410.84 600
5411.53 642
5412.23 590
5412.92 602
5413.61 614
5414.31 624
5415.00 629
5415.70 662
5416.39 595
5417.09 619
5417.78 613
5418.47 675
5419.17 673
5419.86 655
5420.56 678
5421.25 733
5421.95 659
5422.64 634
5423.34 636
5424.03 636
5424.73 643
5425.42 645
5426.12 609
5426.81 640
5427.51 692
5428.20 609
5428.90 655
5429.59 619
5430.29 605
5430.99 627
5431.68 699
5432.38 628
5433.07 642
5433.77 701
5434.46 733
5435.16 744
5435.85 638
5436.55 633
5437.25 653
5437.94 642
5438.64 703
5439.33 725
5440.03 663
5440.73 735
5441.42 738
5442.12 735
5442.81 749
5443.51 830
5444.21 876
5444.90 886
5445.60 963
5446.29 952
5446.99 973
5447.69 923
5448.38 891
5449.08 887
5449.78 920
5450.47 837
5451.17 784
5451.87 798
5452.56 785
5453.26 761
5453.96 751
5454.65 776
5455.35 779
5456.05 780
5456.75 813
5457.44 787
5458.14 770
5458.84 803
5459.53 789
5460.23 849
5460.93 867
5461.63 848
5462.32 901
5463.02 898
5463.72 900
5464.42 824
5465.11 869
5465.81 803
5466.51 850
5467.21 851
5467.90 884
5468.60 854
5469.30 923
5470.00 908
5470.70 946
5471.39 950
5472.09 997
5472.79 1009
5473.49 1039
5474.19 1050
5474.88 1150
5475.58 1247
5476.28 1392
5476.98 1562
5477.68 1636
5478.38 1737
5479.07 1829
5479.77 1753
5480.47 1673
5481.17 1614
5481.87 1538
5482.57 1420
5483.27 1324
5483.96 1316
5484.66 1307
5485.36 1291
5486.06 1339
5486.76 1228
5487.46 1207
5488.16 1204
5488.86 1249
5489.56 1265
5490.26 1307
5490.96 1334
5491.65 1393
5492.35 1434
5493.05 1486
5493.75 1430
5494.45 1496
5495.15 1671
5495.85 1893
5496.55 2184
5497.25 2498
5497.95 2849
5498.65 3151
5499.35 3317
5500.05 3237
5500.75 3047
5501.45 2760
5502.15 2361
5502.85 2080
5503.55 1771
5504.25 1493
5504.95 1432
5505.65 1321
5506.35 1259
5507.05 1188
5507.75 1146
5508.45 1171
5509.15 1091
5509.85 1140
5510.55 1180
5511.25 1192
5511.95 1184
5512.65 1158
5513.35 1162
5514.05 1123
5514.76 1196
5515.46 1266
5516.16 1177
5516.86 1090
5517.56 1140
5518.26 1139
5518.96 1066
5519.66 1069
5520.36 1101
5521.06 978
5521.77 928
5522.47 909
5523.17 936
5523.87 906
5524.57 922
5525.27 908
5525.97 903
5526.67 860
5527.38 879
5528.08 902
5528.78 878
5529.48 870
5530.18 831
5530.88 915
5531.59 849
5532.29 832
5532.99 839
5533.69 862
5534.39 779
5535.10 831
5535.80 820
5536.50 874
5537.20 844
5537.90 812
5538.61 838
5539.31 797
5540.01 766
5540.71 802
5541.42 773
5542.12 696
5542.82 736
5543.52 731
5544.23 761
5544.93 751
5545.63 678
5546.33 697
5547.04 739
5547.74 746
5548.44 800
5549.15 733
5549.85 771
5550.55 736
5551.26 731
5551.96 765
5552.66 722
5553.36 740
5554.07 742
5554.77 763
5555.47 769
5556.18 747
5556.88 763
5557.58 746
5558.29 732
5558.99 761
5559.70 746
5560.40 732
5561.10 755
5561.81 844
5562.51 793
5563.21 741
5563.92 769
5564.62 747
5565.33 733
5566.03 710
5566.73 675
5567.44 688
5568.14 711
5568.85 737
5569.55 708
5570.25 717
5570.96 772
5571.66 791
5572.37 757
5573.07 774
5573.78 720
5574.48 753
5575.19 797
5575.89 765
5576.59 741
5577.30 680
5578.00 672
5578.71 676
5579.41 660
5580.12 651
5580.82 656
5581.53 667
5582.23 688
5582.94 676
5583.64 677
5584.35 692
5585.05 733
5585.76 752
5586.46 718
5587.17 693
5587.88 662
5588.58 645
5589.29 659
5589.99 663
5590.70 656
5591.40 681
5592.11 666
5592.81 694
5593.52 686
5594.23 680
5594.93 689
5595.64 657
5596.34 658
5597.05 684
5597.76 674
5598.46 697
5599.17 673
5599.87 653
5600.58 662
5601.29 637
5601.99 651
5602.70 653
5603.41 675
5604.11 655
5604.82 682
5605.52 686
5606.23 691
5606.94 654
5607.64 676
5608.35 659
5609.06 678
5609.76 751
5610.47 670
5611.18 637
5611.88 648
5612.59 622
5613.30 628
5614.01 621
5614.71 679
5615.42 707
5616.13 714
5616.83 700
5617.54 694
5618.25 705
5618.96 654
5619.66 658
5620.37 685
5621.08 755
5621.79 702
5622.49 725
5623.20 699
5623.91 712
5624.62 682
5625.32 734
5626.03 777
5626.74 757
5627.45 735
5628.16 793
5628.86 792
5629.57 834
5630.28 817
5630.99 894
5631.70 886
5632.40 869
5633.11 829
5633.82 859
5634.53 881
5635.24 878
5635.95 839
5636.65 929
5637.36 1001
5638.07 942
5638.78 941
5639.49 957
5640.20 919
5640.91 873
5641.61 837
5642.32 862
5643.03 820
5643.74 819
5644.45 816
5645.16 801
5645.87 738
5646.58 713
5647.29 784
5648.00 777
5648.70 771
5649.41 780
5650.12 824
5650.83 791
5651.54 786
5652.25 804
5652.96 775
5653.67 768
5654.38 822
5655.09 779
5655.80 893
5656.51 858
5657.22 892
5657.93 919
5658.64 907
5659.35 915
5660.06 925
5660.77 857
5661.48 887
5662.19 807
5662.90 837
5663.61 821
5664.32 801
5665.03 788
5665.74 792
5666.45 776
5667.16 823
5667.87 889
5668.58 880
5669.29 887
5670.00 949
5670.71 857
5671.42 826
5672.13 819
5672.84 763
5673.56 782
5674.27 738
5674.98 733
5675.69 793
5676.40 800
5677.11 791
5677.82 799
5678.53 759
5679.24 766
5679.95 816
5680.67 808
5681.38 760
5682.09 719
5682.80 790
5683.51 728
5684.22 727
5684.93 681
5685.65 659
5686.36 703
5687.07 670
5687.78 729
5688.49 707
5689.20 695
5689.92 698
5690.63 689
5691.34 686
5692.05 682
5692.76 692
5693.47 643
5694.19 634
5694.90 653
5695.61 703
5696.32 678
5697.04 645
5697.75 665
5698.46 659
5699.17 676
5699.89 678
5700.60 691
5701.31 704
5702.02 672
5702.74 649
5703.45 634
5704.16 692
5704.87 713
5705.59 682
5706.30 666
5707.01 664
5707.72 688
5708.44 673
5709.15 610
5709.86 601
5710.58 638
5711.29 618
5712.00 641
5712.72 595
5713.43 634
5714.14 659
5714.86 670
5715.57 645
5716.28 663
5717.00 629
5717.71 629
5718.42 588
5719.14 607
5719.85 636
5720.56 627
5721.28 660
5721.99 662
5722.71 678
5723.42 700
5724.13 726
5724.85 758
5725.56 802
5726.28 802
5726.99 790
5727.70 785
5728.42 755
5729.13 730
5729.85 721
5730.56 726
5731.28 695
5731.99 656
5732.70 660
5733.42 665
5734.13 666
5734.85 678
5735.56 643
5736.28 668
5736.99 670
5737.71 686
5738.42 662
5739.14 655
5739.85 633
5740.57 645
5741.28 678
5742.00 702
5742.71 640
5743.43 642
5744.14 627
5744.86 681
5745.57 706
5746.29 699
5747.00 674
5747.72 692
5748.43 652
5749.15 678
5749.87 672
5750.58 763
5751.30 740
5752.01 698
5752.73 748
5753.44 814
5754.16 752
5754.88 801
5755.59 850
5756.31 793
5757.02 779
5757.74 786
5758.46 794
5759.17 760
5759.89 764
5760.60 794
5761.32 816
5762.04 795
5762.75 807
5763.47 837
5764.19 891
5764.90 938
5765.62 1060
5766.34 1146
5767.05 1246
5767.77 1340
5768.49 1396
5769.20 1460
5769.92 1490
5770.64 1367
5771.35 1155
5772.07 1053
5772.79 945
5773.50 876
5774.22 836
5774.94 842
5775.65 821
5776.37 840
5777.09 869
5777.81 873
5778.52 846
5779.24 792
5779.96 771
5780.68 821
5781.39 842
5782.11 858
5782.83 893
5783.55 860
5784.26 831
5784.98 845
5785.70 847
5786.42 833
5787.14 788
5787.85 765
5788.57 761
5789.29 747
5790.01 699
5790.73 677
5791.44 706
5792.16 745
5792.88 780
5793.60 804
5794.32 734
5795.03 744
5795.75 763
5796.47 805
5797.19 784
5797.91 848
5798.63 851
5799.35 861
5800.06 854
5800.78 842
5801.50 780
5802.22 737
5802.94 737
5803.66 704
5804.38 694
5805.10 745
5805.82 770
5806.53 767
5807.25 754
5807.97 716
5808.69 708
5809.41 732
5810.13 710
5810.85 662
5811.57 668
5812.29 673
5813.01 698
5813.73 698
5814.45 682
5815.17 701
5815.89 673
5816.61 676
5817.33 683
5818.05 690
5818.77 654
5819.49 648
5820.20 679
5820.92 676
5821.64 683
5822.36 695
5823.09 656
5823.81 659
5824.53 647
5825.25 691
5825.97 674
5826.69 695
5827.41 682
5828.13 673
5828.85 649
5829.57 631
5830.29 682
5831.01 703
5831.73 707
5832.45 668
5833.17 655
5833.89 639
5834.61 656
5835.33 623
5836.05 665
5836.78 642
5837.50 616
5838.22 646
5838.94 652
5839.66 690
5840.38 635
5841.10 630
5841.82 602
5842.54 653
5843.27 692
5843.99 669
5844.71 664
5845.43 670
5846.15 650
5846.87 631
5847.59 659
5848.32 709
5849.04 660
5849.76 638
5850.48 700
5851.20 656
5851.93 667
5852.65 638
5853.37 687
5854.09 724
5854.81 678
5855.54 678
5856.26 711
5856.98 657
5857.70 664
5858.42 634
5859.15 667
5859.87 687
5860.59 664
5861.31 713
5862.04 675
5862.76 708
5863.48 651
5864.20 675
5864.93 686
5865.65 688
5866.37 652
5867.10 668
5867.82 662
5868.54 692
5869.26 735
5869.99 710
5870.71 671
5871.43 695
5872.16 698
5872.88 670
5873.60 724
5874.33 733
5875.05 750
5875.77 730
5876.50 756
5877.22 782
5877.94 753
5878.67 787
5879.39 768
5880.11 760
5880.84 701
5881.56 759
5882.28 778
5883.01 793
5883.73 812
5884.46 757
5885.18 781
5885.90 776
5886.63 766
5887.35 795
5888.08 782
5888.80 765
5889.52 761
5890.25 752
5890.97 753
5891.70 720
5892.42 774
5893.15 773
5893.87 813
5894.59 758
5895.32 737
5896.04 733
5896.77 748
5897.49 739
5898.22 741
5898.94 800
5899.67 815
5900.39 814
5901.12 771
5901.84 759
5902.57 819
5903.29 794
5904.02 787
5904.74 835
5905.47 806
5906.19 848
5906.92 837
5907.64 865
5908.37 821
5909.09 840
5909.82 816
5910.55 881
5911.27 807
5912.00 831
5912.72 888
5913.45 916
5914.17 885
5914.90 861
5915.63 798
5916.35 891
5917.08 918
5917.80 959
5918.53 956
5919.25 967
5919.98 982
5920.71 953
5921.43 945
5922.16 978
5922.89 989
5923.61 979
5924.34 975
5925.06 970
5925.79 971
5926.52 1052
5927.24 1053
5927.97 1030
5928.70 1069
5929.42 1091
5930.15 1067
5930.88 1117
5931.60 1144
5932.33 1190
5933.06 1201
5933.78 1255
5934.51 1292
5935.24 1269
5935.97 1246
5936.69 1330
5937.42 1342
5938.15 1387
5938.87 1413
5939.60 1400
5940.33 1417
5941.06 1474
5941.78 1541
5942.51 1565
5943.24 1591
5943.97 1607
5944.69 1715
5945.42 1642
5946.15 1724
5946.88 1844
5947.60 1890
5948.33 2089
5949.06 2270
5949.79 2441
5950.52 2578
5951.24 2746
5951.97 2689
5952.70 2732
5953.43 2528
5954.16 2497
5954.88 2463
5955.61 2259
5956.34 2184
5957.07 2140
5957.80 2178
5958.53 2150
5959.25 2207
5959.98 2189
5960.71 2270
5961.44 2379
5962.17 2623
5962.90 2829
5963.63 3212
5964.36 3447
5965.08 3746
5965.81 3717
5966.54 3631
5967.27 3370
5968.00 3077
5968.73 2933
5969.46 2855
5970.19 2654
5970.92 2611
5971.65 2581
5972.37 2481
5973.10 2438
5973.83 2440
5974.56 2498
5975.29 2497
5976.02 2496
5976.75 2580
5977.48 2636
5978.21 2680
5978.94 2803
5979.67 2931
5980.40 2877
5981.13 2968
5981.86 3008
5982.59 2944
5983.32 2980
5984.05 3001
5984.78 2960
5985.51 2928
5986.24 2958
5986.97 2960
5987.70 2947
5988.43 2905
5989.16 2846
5989.89 2973
5990.62 2946
5991.35 2909
5992.08 2967
5992.81 2963
5993.54 3010
5994.27 3121
5995.00 3167
5995.74 3135
5996.47 3052
5997.20 3141
5997.93 3256
5998.66 3167
5999.39 3167
6000.12 3114
6000.85 2977
6001.58 3003
6002.31 3014
6003.04 2929
6003.78 2963
6004.51 3059
6005.24 3188
6005.97 3443
6006.70 3872
6007.43 4488
6008.16 5222
6008.90 6252
6009.63 7302
6010.36 8374
6011.09 9102
6011.82 9696
6012.55 9900
6013.29 9641
6014.02 9189
6014.75 8274
6015.48 7520
6016.21 6516
6016.95 5580
6017.68 4683
6018.41 4153
6019.14 3708
6019.87 3308
6020.61 3070
6021.34 2963
6022.07 2765
6022.80 2651
6023.54 2605
6024.27 2554
6025.00 2590
6025.73 2644
6026.47 2859
6027.20 2854
6027.93 2850
6028.66 2771
6029.40 2670
6030.13 2623
6030.86 2479
6031.59 2353
6032.33 2276
6033.06 2136
6033.79 2095
6034.53 2055
6035.26 2042
6035.99 2121
6036.73 2173
6037.46 2154
6038.19 2196
6038.93 2206
6039.66 2208
6040.39 2236
6041.13 2206
6041.86 2212
6042.59 2282
6043.33 2299
6044.06 2375
6044.79 2445
6045.53 2443
6046.26 2449
6047.00 2546
6047.73 2726
6048.46 2990
6049.20 3117
6049.93 3261
6050.67 3467
6051.40 3510
6052.13 3434
6052.87 3254
6053.60 3023
6054.34 2944
6055.07 2784
6055.81 2509
6056.54 2409
6057.27 2404
6058.01 2339
6058.74 2312
6059.48 2286
6060.21 2176
6060.95 2150
6061.68 2085
6062.42 2097
6063.15 2049
6063.89 1976
6064.62 1996
6065.36 2017
6066.09 2005
6066.83 1943
6067.56 1905
6068.30 1910
6069.03 1942
6069.77 1975
6070.50 1793
6071.24 1816
6071.97 1790
6072.71 1756
6073.44 1731
6074.18 1766
6074.91 1742
6075.65 1727
6076.39 1772
6077.12 1657
6077.86 1669
6078.59 1629
6079.33 1620
6080.06 1591
6080.80 1575
6081.54 1556
6082.27 1553
6083.01 1595
6083.74 1590
6084.48 1503
6085.22 1507
6085.95 1530
6086.69 1552
6087.42 1574
6088.16 1554
6088.90 1573
6089.63 1570
6090.37 1535
6091.11 1514
6091.84 1479
6092.58 1488
6093.32 1482
6094.05 1526
6094.79 1438
6095.53 1448
6096.26 1417
6097.00 1442
6097.74 1424
6098.47 1424
6099.21 1382
6099.95 1347
6100.69 1400
6101.42 1413
6102.16 1402
6102.90 1387
6103.63 1292
6104.37 1318
6105.11 1410
6105.85 1364
6106.58 1337
6107.32 1390
6108.06 1426
6108.80 1434
6109.53 1466
6110.27 1386
6111.01 1469
6111.75 1509
6112.49 1448
6113.22 1404
6113.96 1467
6114.70 1492
6115.44 1514
6116.17 1497
6116.91 1438
6117.65 1506
6118.39 1494
6119.13 1459
6119.87 1471
6120.60 1519
6121.34 1488
6122.08 1517
6122.82 1517
6123.56 1498
6124.30 1541
6125.03 1514
6125.77 1513
6126.51 1498
6127.25 1539
6127.99 1489
6128.73 1493
6129.47 1464
6130.21 1558
6130.94 1504
6131.68 1473
6132.42 1494
6133.16 1538
6133.90 1544
6134.64 1591
6135.38 1608
6136.12 1684
6136.86 1787
6137.60 1810
6138.34 1865
6139.08 1895
6139.81 1845
6140.55 1874
6141.29 1853
6142.03 1875
6142.77 1811
6143.51 1780
6144.25 1821
6144.99 1783
6145.73 1793
6146.47 1796
6147.21 1851
6147.95 1793
6148.69 1824
6149.43 1832
6150.17 1914
6150.91 1820
6151.65 1860
6152.39 1907
6153.13 1941
6153.87 1964
6154.61 1933
6155.35 2007
6156.09 1977
6156.83 2022
6157.58 2040
6158.32 2052
6159.06 2011
6159.80 2063
6160.54 2160
6161.28 2275
6162.02 2314
6162.76 2362
6163.50 2519
6164.24 2622
6164.98 2635
6165.72 2758
6166.46 2760
6167.21 2703
6167.95 2675
6168.69 2682
6169.43 2559
6170.17 2625
6170.91 2603
6171.65 2521
6172.39 2497
6173.14 2456
6173.88 2501
6174.62 2665
6175.36 2781
6176.10 3092
6176.84 3469
6177.59 3998
6178.33 4542
6179.07 5383
6179.81 6075
6180.55 6683
6181.30 7018
6182.04 6989
6182.78 6667
6183.52 6234
6184.26 5719
6185.01 5051
6185.75 4447
6186.49 3942
6187.23 3609
6187.97 3294
6188.72 3171
6189.46 2993
6190.20 2838
6190.94 2767
6191.69 2716
6192.43 2688
6193.17 2677
6193.92 2661
6194.66 2709
6195.40 2654
6196.14 2623
6196.89 2603
6197.63 2552
6198.37 2560
6199.12 2540
6199.86 2629
6200.60 2691
6201.34 2834
6202.09 3268
6202.83 3800
6203.57 4532
6204.32 5703
6205.06 6890
6205.80 8093
6206.55 9139
6207.29 9738
6208.03 9839
6208.78 9528
6209.52 8912
6210.27 7876
6211.01 6726
6211.75 5799
6212.50 4703
6213.24 4117
6213.98 3492
6214.73 3012
6215.47 2726
6216.22 2532
6216.96 2383
6217.71 2285
6218.45 2229
6219.19 2308
6219.94 2238
6220.68 2190
6221.43 2177
6222.17 2082
6222.92 1988
6223.66 1931
6224.40 1856
6225.15 1775
6225.89 1714
6226.64 1578
6227.38 1537
6228.13 1578
6228.87 1538
6229.62 1553
6230.36 1548
6231.11 1528
6231.85 1552
6232.60 1657
6233.34 1640
6234.09 1608
6234.83 1660
6235.58 1754
6236.32 1831
6237.07 1894
6237.81 2003
6238.56 2007
6239.30 2010
6240.05 1901
6240.80 1966
6241.54 1945
6242.29 1932
6243.03 1965
6243.78 2018
6244.52 2056
6245.27 2080
6246.02 2050
6246.76 2048
6247.51 1997
6248.25 1963
6249.00 1912
6249.75 1821
6250.49 1746
6251.24 1761
6251.98 1731
6252.73 1666
6253.48 1643
6254.22 1601
6254.97 1554
6255.72 1583
6256.46 1607
6257.21 1570
6257.95 1617
6258.70 1551
6259.45 1529
6260.19 1494
6260.94 1543
6261.69 1518
6262.43 1490
6263.18 1578
6263.93 1463
6264.68 1462
6265.42 1420
6266.17 1457
6266.92 1479
6267.66 1452
6268.41 1498
6269.16 1464
6269.91 1452
6270.65 1421
6271.40 1397
6272.15 1395
6272.89 1397
6273.64 1353
6274.39 1340
6275.14 1412
6275.88 1353
6276.63 1336
6277.38 1346
6278.13 1322
6278.88 1365
6279.62 1362
6280.37 1305
6281.12 1293
6281.87 1277
6282.62 1255
6283.36 1231
6284.11 1203
6284.86 1244
6285.61 1240
6286.36 1226
6287.10 1200
6287.85 1253
6288.60 1198
6289.35 1137
6290.10 1149
6290.85 1158
6291.59 1149
6292.34 1167
6293.09 1168
6293.84 1117
6294.59 1135
6295.34 1146
6296.09 1148
6296.84 1158
6297.58 1154
6298.33 1128
6299.08 1055
6299.83 1112
6300.58 1084
6301.33 1029
6302.08 1076
6302.83 1105
6303.58 1068
6304.33 1098
6305.08 1119
6305.83 1177
6306.58 1198
6307.32 1189
6308.07 1192
6308.82 1193
6309.57 1215
6310.32 1255
6311.07 1247
6311.82 1240
6312.57 1281
6313.32 1267
6314.07 1333
6314.82 1309
6315.57 1334
6316.32 1240
6317.07 1160
6317.82 1079
6318.57 1084
6319.32 1100
6320.07 1094
6320.82 1101
6321.57 1137
6322.32 1146
6323.07 1079
6323.82 1085
6324.58 1083
6325.33 1136
6326.08 1108
6326.83 1118
6327.58 1153
6328.33 1157
6329.08 1113
6329.83 1103
6330.58 1072
6331.33 1089
6332.08 1055
6332.83 1084
6333.58 1127
6334.34 1067
6335.09 1109
6335.84 1050
6336.59 1085
6337.34 1074
6338.09 1104
6338.84 1042
6339.59 1089
6340.35 1035
6341.10 1045
6341.85 1088
6342.60 1098
6343.35 1086
6344.10 1070
6344.86 1113
6345.61 1139
6346.36 1222
6347.11 1172
6347.86 1228
6348.62 1249
6349.37 1325
6350.12 1394
6350.87 1436
6351.62 1513
6352.38 1503
6353.13 1495
6353.88 1462
6354.63 1386
6355.38 1346
6356.14 1346
6356.89 1314
6357.64 1328
6358.39 1267
6359.15 1258
6359.90 1223
6360.65 1255
6361.40 1292
6362.16 1341
6362.91 1396
6363.66 1445
6364.42 1629
6365.17 1845
6365.92 1794
6366.67 1775
6367.43 1730
6368.18 1566
6368.93 1523
6369.69 1388
6370.44 1378
6371.19 1292
6371.95 1271
6372.70 1253
6373.45 1237
6374.21 1180
6374.96 1238
6375.71 1256
6376.47 1242
6377.22 1280
6377.98 1311
6378.73 1297
6379.48 1322
6380.24 1330
6380.99 1295
6381.74 1243
6382.50 1237
6383.25 1195
6384.01 1193
6384.76 1179
6385.51 1193
6386.27 1184
6387.02 1137
6387.78 1125
6388.53 1132
6389.29 1119
6390.04 1138
6390.79 1178
6391.55 1187
6392.30 1129
6393.06 1084
6393.81 1128
6394.57 1062
6395.32 1092
6396.08 1130
6396.83 1085
6397.59 1073
6398.34 1068
6399.10 1073
6399.85 1033
6400.61 1040
6401.36 1078
6402.12 1063
6402.87 1036
6403.63 1079
6404.38 1108
6405.14 1094
6405.89 1104
6406.65 1155
6407.40 1214
6408.16 1166
6408.91 1158
6409.67 1223
6410.43 1148
6411.18 1203
6411.94 1265
6412.69 1250
6413.45 1217
6414.20 1207
6414.96 1316
6415.72 1258
6416.47 1283
6417.23 1295
6417.98 1213
6418.74 1111
6419.50 1062
6420.25 1061
6421.01 1078
6421.77 1094
6422.52 1066
6423.28 1032
6424.03 1097
6424.79 1066
6425.55 1079
6426.30 1107
6427.06 1008
6427.82 1056
6428.57 1054
6429.33 1089
6430.09 1096
6430.84 1151
6431.60 1202
6432.36 1138
6433.11 1132
6433.87 1110
6434.63 1096
6435.39 1086
6436.14 1130
6436.90 1119
6437.66 1165
6438.41 1190
6439.17 1157
6439.93 1175
6440.69 1127
6441.44 1153
6442.20 1143
6442.96 1181
6443.72 1231
6444.47 1182
6445.23 1158
6445.99 1227
6446.75 1203
6447.50 1178
6448.26 1181
6449.02 1261
6449.78 1265
6450.54 1191
6451.29 1240
6452.05 1263
6452.81 1203
6453.57 1271
6454.33 1254
6455.08 1196
6455.84 1226
6456.60 1201
6457.36 1250
6458.12 1226
6458.88 1233
6459.64 1316
6460.39 1348
6461.15 1347
6461.91 1369
6462.67 1426
6463.43 1485
6464.19 1482
6464.95 1465
6465.70 1446
6466.46 1425
6467.22 1472
6467.98 1468
6468.74 1455
6469.50 1482
6470.26 1487
6471.02 1439
6471.78 1520
6472.54 1486
6473.30 1515
6474.05 1528
6474.81 1513
6475.57 1566
6476.33 1611
6477.09 1686
6477.85 1708
6478.61 1731
6479.37 1782
6480.13 1744
6480.89 1817
6481.65 1832
6482.41 1887
6483.17 1929
6483.93 1916
6484.69 1878
6485.45 1946
6486.21 1935
6486.97 1947
6487.73 2038
6488.49 2069
6489.25 2116
6490.01 2145
6490.77 2241
6491.53 2338
6492.29 2319
6493.05 2280
6493.81 2310
6494.57 2313
6495.33 2287
6496.10 2241
6496.86 2220
6497.62 2289
6498.38 2244
6499.14 2288
6499.90 2379
6500.66 2563
6501.42 2910
6502.18 3355
6502.94 4037
6503.70 4931
6504.47 6056
6505.23 7121
6505.99 7967
6506.75 8241
6507.51 8339
6508.27 7885
6509.03 7236
6509.79 6476
6510.56 5467
6511.32 4758
6512.08 4140
6512.84 3615
6513.60 3208
6514.36 2920
6515.13 2796
6515.89 2753
6516.65 2671
6517.41 2604
6518.17 2574
6518.94 2660
6519.70 2764
6520.46 2803
6521.22 3011
6521.98 3192
6522.75 3425
6523.51 3657
6524.27 3950
6525.03 4339
6525.79 4298
6526.56 4321
6527.32 4343
6528.08 4062
6528.84 4006
6529.61 3871
6530.37 3835
6531.13 4129
6531.90 4475
6532.66 4997
6533.42 5406
6534.18 5725
6534.95 5780
6535.71 5672
6536.47 5308
6537.24 4818
6538.00 4314
6538.76 3856
6539.53 3462
6540.29 3133
6541.05 2787
6541.82 2673
6542.58 2757
6543.34 2650
6544.11 2629
6544.87 2628
6545.63 2634
6546.40 2499
6547.16 2489
6547.92 2397
6548.69 2358
6549.45 2269
6550.21 2146
6550.98 2158
6551.74 2093
6552.51 2144
6553.27 2099
6554.03 2132
6554.80 2148
6555.56 2056
6556.33 2146
6557.09 2210
6557.85 2181
6558.62 2238
6559.38 2317
6560.15 2329
6560.91 2410
6561.68 2474
6562.44 2448
6563.21 2430
6563.97 2441
6564.74 2466
6565.50 2400
6566.26 2385
6567.03 2392
6567.79 2515
6568.56 2421
6569.32 2463
6570.09 2502
6570.85 2572
6571.62 2541
6572.38 2619
6573.15 2647
6573.91 2723
6574.68 2629
6575.44 2593
6576.21 2683
6576.98 2609
6577.74 2630
6578.51 2691
6579.27 2740
6580.04 2816
6580.80 2856
6581.57 2861
6582.33 2817
6583.10 2769
6583.87 2670
6584.63 2656
6585.40 2677
6586.16 2679
6586.93 2557
6587.70 2684
6588.46 2785
6589.23 3006
6589.99 3046
6590.76 3263
6591.53 3496
6592.29 3627
6593.06 3628
6593.82 3659
6594.59 3543
6595.36 3400
6596.12 3237
6596.89 3057
6597.66 2961
6598.42 2774
6599.19 2678
6599.96 2585
6600.72 2472
6601.49 2423
6602.26 2383
6603.02 2300
6603.79 2315
6604.56 2351
6605.33 2382
6606.09 2381
6606.86 2393
6607.63 2392
6608.39 2440
6609.16 2388
6609.93 2343
6610.70 2379
6611.46 2288
6612.23 2281
6613.00 2316
6613.77 2323
6614.53 2294
6615.30 2346
6616.07 2469
6616.84 2579
6617.60 2570
6618.37 2810
6619.14 3035
6619.91 3227
6620.68 3257
6621.44 3231
6622.21 3231
6622.98 3114
6623.75 3086
6624.52 2946
6625.28 2733
6626.05 2599
6626.82 2530
6627.59 2447
6628.36 2429
6629.13 2530
6629.89 2603
6630.66 2771
6631.43 2825
6632.20 2909
6632.97 2976
6633.74 3028
6634.51 3132
6635.27 3118
6636.04 3113
6636.81 3327
6637.58 3457
6638.35 3625
6639.12 3852
6639.89 3901
6640.66 3735
6641.43 3541
6642.19 3457
6642.96 3271
6643.73 2953
6644.50 2799
6645.27 2558
6646.04 2362
6646.81 2215
6647.58 2151
6648.35 2096
6649.12 2019
6649.89 2028
6650.66 2003
6651.43 2020
6652.20 2024
6652.97 2077
6653.74 2072
6654.51 1996
6655.28 2061
6656.05 2038
6656.82 2024
6657.59 1969
6658.36 1968
6659.13 1994
6659.90 1989
6660.67 1967
6661.44 1887
6662.21 1902
6662.98 1923
6663.75 1939
6664.52 1919
6665.29 2059
6666.06 2090
6666.83 2112
6667.60 2121
6668.37 2123
6669.14 2224
6669.91 2238
6670.68 2166
6671.46 2167
6672.23 2179
6673.00 2197
6673.77 2170
6674.54 2108
6675.31 2203
6676.08 2159
6676.85 2187
6677.62 2319
6678.40 2377
6679.17 2359
6679.94 2397
6680.71 2581
6681.48 2688
6682.25 2771
6683.02 2924
6683.80 3086
6684.57 2958
6685.34 2753
6686.11 2576
6686.88 2342
6687.65 2195
6688.43 2126
6689.20 1999
6689.97 1949
6690.74 1910
6691.51 1896
6692.29 1871
6693.06 1846
6693.83 1855
6694.60 1854
6695.37 1840
6696.15 1793
6696.92 1886
6697.69 1796
6698.46 1742
6699.24 1708
6700.01 1795
6700.78 1767
6701.55 1728
6702.33 1712
6703.10 1667
6703.87 1702
6704.64 1620
6705.42 1640
6706.19 1635
6706.96 1625
6707.74 1618
6708.51 1588
6709.28 1569
6710.06 1571
6710.83 1587
6711.60 1525
6712.37 1530
6713.15 1536
6713.92 1461
6714.69 1525
6715.47 1525
6716.24 1534
6717.01 1529
6717.79 1522
6718.56 1480
6719.34 1461
6720.11 1497
6720.88 1458
6721.66 1437
6722.43 1442
6723.20 1516
6723.98 1467
6724.75 1447
6725.53 1491
6726.30 1506
6727.07 1499
6727.85 1520
6728.62 1539
6729.40 1520
6730.17 1517
6730.95 1577
6731.72 1584
6732.49 1541
6733.27 1566
6734.04 1606
6734.82 1578
6735.59 1641
6736.37 1665
6737.14 1686
6737.92 1696
6738.69 1690
6739.47 1667
6740.24 1656
6741.01 1718
6741.79 1676
6742.56 1743
6743.34 1757
6744.11 1787
6744.89 1772
6745.67 1817
6746.44 1925
6747.22 1934
6747.99 2092
6748.77 2208
6749.54 2311
6750.32 2414
6751.09 2522
6751.87 2485
6752.64 2384
6753.42 2333
6754.19 2178
6754.97 2086
6755.75 2012
6756.52 1964
6757.30 1973
6758.07 1971
6758.85 1841
6759.63 1877
6760.40 1855
6761.18 1853
6761.95 1781
6762.73 1822
6763.51 1810
6764.28 1840
6765.06 1843
6765.83 1808
6766.61 1824
6767.39 1757
6768.16 1695
6768.94 1693
6769.72 1696
6770.49 1683
6771.27 1562
6772.05 1557
6772.82 1635
6773.60 1582
6774.38 1550
6775.15 1576
6775.93 1584
6776.71 1554
6777.48 1535
6778.26 1522
6779.04 1556
6779.82 1530
6780.59 1494
6781.37 1444
6782.15 1518
6782.92 1517
6783.70 1537
6784.48 1483
6785.26 1470
6786.03 1371
6786.81 1350
6787.59 1388
6788.37 1343
6789.14 1316
6789.92 1297
6790.70 1248
6791.48 1299
6792.25 1363
6793.03 1277
6793.81 1277
6794.59 1318
6795.37 1332
6796.14 1314
6796.92 1334
6797.70 1327
6798.48 1357
6799.26 1351
6800.04 1382
6800.81 1448
6801.59 1481
6802.37 1451
6803.15 1401
6803.93 1440
6804.71 1362
6805.48 1345
6806.26 1389
6807.04 1353
6807.82 1285
6808.60 1319
6809.38 1316
6810.16 1331
6810.94 1318
6811.71 1310
6812.49 1357
6813.27 1335
6814.05 1309
6814.83 1304
6815.61 1318
6816.39 1290
6817.17 1331
6817.95 1315
6818.73 1270
6819.51 1290
6820.29 1225
6821.07 1241
6821.84 1269
6822.62 1319
6823.40 1280
6824.18 1260
6824.96 1291
6825.74 1248
6826.52 1225
6827.30 1213
6828.08 1252
6828.86 1237
6829.64 1258
6830.42 1261
6831.20 1293
6831.98 1340
6832.76 1375
6833.54 1465
6834.32 1645
6835.10 1742
6835.88 1860
6836.66 2008
6837.44 2094
6838.22 2006
6839.01 1880
6839.79 1820
6840.57 1738
6841.35 1689
6842.13 1616
6842.91 1535
6843.69 1492
6844.47 1444
6845.25 1543
6846.03 1693
6846.81 1814
6847.59 1895
6848.37 1980
6849.16 2065
6849.94 2102
6850.72 1984
6851.50 1918
6852.28 1859
6853.06 1735
6853.84 1603
6854.62 1483
6855.41 1409
6856.19 1465
6856.97 1461
6857.75 1444
6858.53 1475
6859.31 1447
6860.10 1418
6860.88 1480
6861.66 1472
6862.44 1410
6863.22 1446
6864.00 1476
6864.79 1564
6865.57 1527
6866.35 1473
6867.13 1488
6867.91 1511
6868.70 1541
6869.48 1547
6870.26 1506
6871.04 1532
6871.83 1590
6872.61 1615
6873.39 1705
6874.17 1785
6874.96 1880
6875.74 1957
6876.52 2156
6877.30 2318
6878.09 2607
6878.87 2911
6879.65 3126
6880.43 3294
6881.22 3037
6882.00 2901
6882.78 2793
6883.57 2752
6884.35 2812
6885.13 2959
6885.92 2915
6886.70 3003
6887.48 2855
6888.27 2668
6889.05 2559
6889.83 2364
6890.62 2173
6891.40 2113
6892.18 1928
6892.97 1964
6893.75 1918
6894.53 1892
6895.32 1858
6896.10 1805
6896.88 1754
6897.67 1791
6898.45 1839
6899.24 1875
6900.02 1860
6900.80 1780
6901.59 1739
6902.37 1674
6903.16 1684
6903.94 1742
6904.73 1685
6905.51 1703
6906.29 1675
6907.08 1630
6907.86 1670
6908.65 1599
6909.43 1523
6910.22 1528
6911.00 1514
6911.79 1532
6912.57 1572
6913.35 1561
6914.14 1586
6914.92 1586
6915.71 1542
6916.49 1544
6917.28 1559
6918.06 1648
6918.85 1613
6919.63 1628
6920.42 1600
6921.20 1599
6921.99 1581
6922.78 1667
6923.56 1663
6924.35 1725
6925.13 1791
6925.92 1823
6926.70 1732
6927.49 1714
6928.27 1697
6929.06 1724
6929.84 1725
6930.63 1734
6931.42 1793
6932.20 1672
6932.99 1693
6933.77 1797
6934.56 1780
6935.35 1836
6936.13 1990
6936.92 1989
6937.70 2114
6938.49 2201
6939.28 2356
6940.06 2414
6940.85 2519
6941.63 2466
6942.42 2558
6943.21 2639
6943.99 2697
6944.78 2774
6945.57 2698
6946.35 2809
6947.14 2840
6947.93 2763
6948.71 2628
6949.50 2536
6950.29 2435
6951.07 2376
6951.86 2288
6952.65 2260
6953.44 2261
6954.22 2227
6955.01 2239
6955.80 2365
6956.58 2251
6957.37 2307
6958.16 2254
6958.95 2331
6959.73 2355
6960.52 2340
6961.31 2397
6962.09 2492
6962.88 2591
6963.67 2737
6964.46 2898
6965.25 3002
6966.03 2973
6966.82 3158
6967.61 3263
6968.40 3319
6969.18 3267
6969.97 3383
6970.76 3251
6971.55 3122
6972.34 3117
6973.12 3193
6973.91 3172
6974.70 3231
6975.49 3387
6976.28 3464
6977.07 3766
6977.85 4203
6978.64 4833
6979.43 5849
6980.22 7099
6981.01 8710
6981.80 10546
6982.59 12116
6983.37 13155
6984.16 13357
6984.95 12941
6985.74 11994
6986.53 10643
6987.32 9282
6988.11 7760
6988.90 6436
6989.69 5295
6990.47 4332
6991.26 3727
6992.05 3225
6992.84 2937
6993.63 2675
6994.42 2460
6995.21 2372
6996.00 2307
6996.79 2221
6997.58 2202
6998.37 2183
6999.16 2159
6999.95 2092
7000.74 2042
7001.53 1979
7002.32 1870
7003.11 1834
7003.90 1857
7004.69 1902
7005.48 1803
7006.27 1808
7007.06 1872
7007.85 1921
7008.64 2016
7009.43 2032
7010.22 2127
7011.01 2185
7011.80 2219
7012.59 2192
7013.38 2172
7014.17 2174
7014.96 2151
7015.75 2106
7016.54 2123
7017.33 2121
7018.12 2209
7018.91 2289
7019.70 2401
7020.49 2556
7021.28 2659
7022.07 2664
7022.87 2633
7023.66 2606
7024.45 2531
7025.24 2480
7026.03 2382
7026.82 2285
7027.61 2253
7028.40 2133
7029.19 2077
7029.99 2022
7030.78 2006
7031.57 2035
7032.36 2017
7033.15 2054
7033.94 2133
7034.74 2196
7035.53 2239
7036.32 2210
7037.11 2285
7037.90 2286
7038.69 2282
7039.49 2300
7040.28 2378
7041.07 2472
7041.86 2462
7042.65 2385
7043.45 2437
7044.24 2479
7045.03 2514
7045.82 2688
7046.61 2893
7047.41 3084
7048.20 3223
7048.99 3186
7049.78 3087
7050.58 2876
7051.37 2697
7052.16 2537
7052.95 2452
7053.75 2433
7054.54 2326
7055.33 2423
7056.13 2465
7056.92 2395
7057.71 2333
7058.50 2304
7059.30 2300
7060.09 2263
7060.88 2165
7061.68 2077
7062.47 2054
7063.26 2057
7064.06 2001
7064.85 1974
7065.64 1853
7066.44 1826
7067.23 1836
7068.02 1809
7068.82 1783
7069.61 1756
7070.40 1711
7071.20 1660
7071.99 1624
7072.78 1649
7073.58 1593
7074.37 1565
7075.17 1550
7075.96 1540
7076.75 1533
7077.55 1502
7078.34 1580
7079.14 1573
7079.93 1529
7080.72 1499
7081.52 1535
7082.31 1528
7083.11 1574
7083.90 1593
7084.70 1623
7085.49 1655
7086.28 1657
7087.08 1688
7087.87 1574
7088.67 1502
7089.46 1491
7090.26 1447
7091.05 1427
7091.85 1396
7092.64 1405
7093.44 1320
7094.23 1342
7095.03 1253
7095.82 1284
7096.62 1274
7097.41 1284
7098.21 1273
7099.00 1240
7099.80 1258
7100.59 1237
7101.39 1240
7102.18 1186
7102.98 1189
7103.77 1155
7104.57 1189
7105.37 1147
7106.16 1144
7106.96 1153
7107.75 1157
7108.55 1128
7109.34 1120
7110.14 1132
7110.94 1122
7111.73 1122
7112.53 1170
7113.32 1155
7114.12 1126
7114.92 1119
7115.71 1192
7116.51 1129
7117.30 1133
7118.10 1156
7118.90 1172
7119.69 1143
7120.49 1129
7121.29 1104
7122.08 1086
7122.88 1059
7123.68 1077
7124.47 1114
7125.27 1124
7126.07 1158
7126.86 1173
7127.66 1160
7128.46 1224
7129.25 1158
7130.05 1152
7130.85 1155
7131.64 1154
7132.44 1072
7133.24 1068
7134.04 1083
7134.83 1023
7135.63 1044
7136.43 1021
7137.23 1003
7138.02 975
7138.82 957
7139.62 978
7140.42 959
7141.21 945
7142.01 905
7142.81 926
7143.61 984
7144.40 983
7145.20 923
7146.00 933
7146.80 967
7147.59 895
7148.39 898
7149.19 926
7149.99 879
7150.79 926
7151.59 939
7152.38 975
7153.18 915
7153.98 949
7154.78 1005
7155.58 1013
7156.38 943
7157.17 935
7157.97 919
7158.77 935
7159.57 934
7160.37 899
7161.17 924
7161.97 852
7162.76 873
7163.56 849
7164.36 879
7165.16 846
7165.96 809
7166.76 839
7167.56 847
7168.36 852
7169.16 802
7169.96 769
7170.75 751
7171.55 815
7172.35 816
7173.15 806
7173.95 787
7174.75 814
7175.55 779
7176.35 819
7177.15 807
7177.95 816
7178.75 836
7179.55 849
7180.35 866
7181.15 853
7181.95 896
7182.75 862
7183.55 840
7184.35 819
7185.15 795
7185.95 792
7186.75 850
7187.55 805
7188.35 810
7189.15 771
7189.95 784
7190.75 776
7191.55 837
7192.35 761
7193.15 802
7193.95 824
7194.75 811
7195.55 768
7196.35 784
7197.15 772
7197.95 762
7198.76 772
7199.56 780
7200.36 826
7201.16 795
7201.96 763
7202.76 758
7203.56 780
7204.36 821
7205.16 802
7205.96 832
7206.77 874
7207.57 842
7208.37 846
7209.17 834
7209.97 867
7210.77 868
7211.57 814
7212.38 840
7213.18 859
7213.98 857
7214.78 867
7215.58 886
7216.38 870
7217.19 894
7217.99 925
7218.79 884
7219.59 857
7220.39 850
7221.20 883
7222.00 882
7222.80 874
7223.60 854
7224.40 872
7225.21 846
7226.01 859
7226.81 843
7227.61 888
7228.42 877
7229.22 918
7230.02 929
7230.82 981
7231.63 1012
7232.43 1068
7233.23 1150
7234.03 1189
7234.84 1158
7235.64 1181
7236.44 1178
7237.25 1083
7238.05 1030
7238.85 1032
7239.65 982
7240.46 903
7241.26 847
7242.06 861
7242.87 889
7243.67 856
7244.47 874
7245.28 873
7246.08 917
7246.88 841
7247.69 812
7248.49 850
7249.30 865
7250.10 829
7250.90 826
7251.71 884
7252.51 876
7253.31 935
7254.12 905
7254.92 852
7255.73 856
7256.53 816
7257.33 784
7258.14 843
7258.94 821
7259.75 844
7260.55 850
7261.35 856
7262.16 839
7262.96 877
7263.77 848
7264.57 843
7265.38 876
7266.18 898
7266.99 861
7267.79 837
7268.59 880
7269.40 882
7270.20 880
7271.01 881
7271.81 872
7272.62 856
7273.42 879
7274.23 859
7275.03 837
7275.84 945
7276.64 916
7277.45 959
7278.25 942
7279.06 1047
7279.86 1165
7280.67 1203
7281.48 1227
7282.28 1304
7283.09 1246
7283.89 1312
7284.70 1241
7285.50 1148
7286.31 1191
7287.11 1056
7287.92 1023
7288.73 970
7289.53 954
7290.34 953
7291.14 922
7291.95 954
7292.76 952
7293.56 893
7294.37 945
7295.17 922
7295.98 967
7296.79 960
7297.59 941
7298.40 919
7299.21 921
7300.01 983
7300.82 978
7301.62 961
7302.43 1028
7303.24 1051
7304.04 1034
7304.85 1063
7305.66 1130
7306.46 1142
7307.27 1157
7308.08 1217
7308.89 1210
7309.69 1293
7310.50 1275
7311.31 1307
7312.11 1365
7312.92 1442
7313.73 1528
7314.53 1845
7315.34 2057
7316.15 2184
7316.96 2355
7317.76 2225
7318.57 2073
7319.38 1997
7320.19 1739
7320.99 1536
7321.80 1453
7322.61 1345
7323.42 1277
7324.22 1217
7325.03 1191
7325.84 1149
7326.65 1159
7327.46 1147
7328.26 1135
7329.07 1135
7329.88 1128
7330.69 1162
7331.50 1100
7332.30 1128
7333.11 1188
7333.92 1146
7334.73 1190
7335.54 1160
7336.35 1169
7337.15 1202
7337.96 1164
7338.77 1138
7339.58 1088
7340.39 1102
7341.20 1056
7342.01 1042
7342.82 1046
7343.62 995
7344.43 993
7345.24 1034
7346.05 990
7346.86 959
7347.67 948
7348.48 987
7349.29 947
7350.10 902
7350.91 876
7351.71 900
7352.52 935
7353.33 923
7354.14 980
7354.95 1030
7355.76 985
7356.57 1055
7357.38 1096
7358.19 1053
7359.00 1015
7359.81 1057
7360.62 1052
7361.43 1022
7362.24 1003
7363.05 977
7363.86 999
7364.67 942
7365.48 901
7366.29 856
7367.10 896
7367.91 880
7368.72 834
7369.53 827
7370.34 858
7371.15 828
7371.96 815
7372.77 859
7373.58 836
7374.39 889
7375.20 948
7376.01 945
7376.82 929
7377.63 977
7378.45 957
7379.26 972
7380.07 983
7380.88 929
7381.69 984
7382.50 922
7383.31 887
7384.12 850
7384.93 882
7385.74 805
7386.56 815
7387.37 829
7388.18 779
7388.99 789
7389.80 819
7390.61 801
7391.42 788
7392.24 763
7393.05 789
7393.86 758
7394.67 772
7395.48 789
7396.29 770
7397.10 824
7397.92 812
7398.73 782
7399.54 769
7400.35 829
7401.16 794
7401.98 798
7402.79 765
7403.60 804
7404.41 719
7405.23 720
7406.04 782
7406.85 714
7407.66 702
7408.47 695
7409.29 716
7410.10 668
7410.91 674
7411.72 685
7412.54 666
7413.35 665
7414.16 661
7414.98 698
7415.79 698
7416.60 698
7417.41 713
7418.23 671
7419.04 670
7419.85 655
7420.67 641
7421.48 634
7422.29 640
7423.11 638
7423.92 657
7424.73 639
7425.54 600
7426.36 634
7427.17 691
7427.99 630
7428.80 600
7429.61 673
7430.43 637
7431.24 651
7432.05 666
7432.87 652
7433.68 631
7434.49 636
7435.31 656
7436.12 699
7436.94 677
7437.75 662
7438.56 675
7439.38 648
7440.19 666
7441.01 678
7441.82 639
7442.64 680
7443.45 669
7444.26 643
7445.08 661
7445.89 661
7446.71 665
7447.52 673
7448.34 675
7449.15 692
7449.97 669
7450.78 683
7451.59 687
7452.41 659
7453.22 654
7454.04 664
7454.85 641
7455.67 658
7456.48 671
7457.30 649
7458.11 679
7458.93 662
7459.74 661
7460.56 647
7461.38 633
7462.19 660
7463.01 638
7463.82 649
7464.64 676
7465.45 668
7466.27 703
7467.08 700
7467.90 706
7468.72 734
7469.53 725
7470.35 719
7471.16 755
7471.98 757
7472.79 743
7473.61 725
7474.43 718
7475.24 713
7476.06 726
7476.87 730
7477.69 652
7478.51 701
7479.32 719
7480.14 693
7480.96 718
7481.77 725
7482.59 751
7483.41 698
7484.22 716
7485.04 707
7485.85 674
7486.67 628
7487.49 686
7488.31 688
7489.12 711
7489.94 685
7490.76 677
7491.57 724
7492.39 671
7493.21 650
7494.02 727
7494.84 684
7495.66 650
7496.48 672
7497.29 711
7498.11 696
7498.93 735
7499.74 729
7500.56 736
7501.38 714
7502.20 729
7503.01 713
7503.83 690
7504.65 707
7505.47 686
7506.29 706
7507.10 670
7507.92 688
7508.74 701
7509.56 713
7510.37 660
7511.19 702
7512.01 730
7512.83 710
7513.65 655
7514.47 706
7515.28 677
7516.10 650
7516.92 689
7517.74 685
7518.56 722
7519.38 737
7520.19 674
7521.01 692
7521.83 693
7522.65 690
7523.47 707
7524.29 721
7525.11 748
7525.92 710
7526.74 724
7527.56 730
7528.38 718
7529.20 735
7530.02 682
7530.84 731
7531.66 728
7532.48 726
7533.30 734
7534.12 719
7534.93 718
7535.75 738
7536.57 736
7537.39 704
7538.21 710
7539.03 707
7539.85 765
7540.67 752
7541.49 753
7542.31 758
7543.13 741
7543.95 711
7544.77 788
7545.59 734
7546.41 714
7547.23 741
7548.05 709
7548.87 714
7549.69 721
7550.51 735
7551.33 752
7552.15 781
7552.97 777
7553.79 768
7554.61 748
7555.43 774
7556.25 807
7557.07 838
7557.89 846
7558.71 842
7559.53 832
7560.36 803
7561.18 825
7562.00 831
7562.82 840
7563.64 819
7564.46 843
7565.28 865
7566.10 900
7566.92 897
7567.74 874
7568.56 877
7569.39 917
7570.21 897
7571.03 906
7571.85 890
7572.67 878
7573.49 883
7574.31 952
7575.14 952
7575.96 915
7576.78 940
7577.60 955
7578.42 954
7579.24 955
7580.06 972
7580.89 1004
7581.71 983
7582.53 1004
7583.35 1024
7584.17 1016
7585.00 1040
7585.82 1116
7586.64 1075
7587.46 1062
7588.29 1101
7589.11 1056
7589.93 1049
7590.75 1102
7591.57 1113
7592.40 1194
7593.22 1153
7594.04 1262
7594.86 1263
7595.69 1271
7596.51 1224
7597.33 1295
7598.15 1379
7598.98 1381
7599.80 1445
7600.62 1511
7601.45 1510
7602.27 1553
7603.09 1691
7603.92 1651
7604.74 1576
7605.56 1505
7606.38 1435
7607.21 1412
7608.03 1370
7608.85 1367
7609.68 1362
7610.50 1399
7611.32 1438
7612.15 1533
7612.97 1612
7613.80 1767
7614.62 1874
7615.44 1903
7616.27 1907
7617.09 1844
7617.91 1854
7618.74 1818
7619.56 1753
7620.39 1677
7621.21 1667
7622.03 1632
7622.86 1582
7623.68 1574
7624.51 1563
7625.33 1552
7626.15 1544
7626.98 1617
7627.80 1679
7628.63 1745
7629.45 1771
7630.28 1689
7631.10 1646
7631.93 1579
7632.75 1490
7633.58 1489
7634.40 1424
7635.22 1377
7636.05 1345
7636.87 1245
7637.70 1234
7638.52 1224
7639.35 1258
7640.17 1319
7641.00 1412
7641.82 1399
7642.65 1459
7643.47 1475
7644.30 1406
7645.13 1381
7645.95 1363
7646.78 1280
7647.60 1222
7648.43 1242
7649.25 1180
7650.08 1065
7650.90 1039
7651.73 1009
7652.55 982
7653.38 968
7654.21 984
7655.03 924
7655.86 970
7656.68 924
7657.51 932
7658.34 907
7659.16 936
7659.99 936
7660.81 971
7661.64 906
7662.47 970
7663.29 975
7664.12 954
7664.95 962
7665.77 950
7666.60 944
7667.42 994
7668.25 993
7669.08 939
7669.90 933
7670.73 892
7671.56 918
7672.38 936
7673.21 942
7674.04 973
7674.87 916
7675.69 921
7676.52 1005
7677.35 996
7678.17 959
7679.00 1055
7679.83 1076
7680.65 1126
7681.48 1223
7682.31 1287
7683.14 1233
7683.96 1228
7684.79 1144
7685.62 1139
7686.45 1076
7687.27 1071
7688.10 1020
7688.93 999
7689.76 974
7690.58 914
7691.41 941
7692.24 1005
7693.07 1056
7693.90 1084
7694.72 1160
7695.55 1224
7696.38 1221
7697.21 1205
7698.04 1152
7698.86 1091
7699.69 1065
7700.52 986
7701.35 977
7702.18 940
7703.01 880
7703.83 908
7704.66 919
7705.49 892
7706.32 864
7707.15 872
7707.98 849
7708.81 893
7709.63 920
7710.46 887
7711.29 826
7712.12 825
7712.95 836
7713.78 813
7714.61 805
7715.44 800
7716.27 807
7717.10 797
7717.93 796
7718.75 775
7719.58 790
7720.41 759
7721.24 757
7722.07 774
7722.90 733
7723.73 770
7724.56 759
7725.39 754
7726.22 807
7727.05 796
7727.88 775
7728.71 786
7729.54 765
7730.37 776
7731.20 766
7732.03 738
7732.86 705
7733.69 777
7734.52 721
7735.35 723
7736.18 758
7737.01 675
7737.84 680
7738.67 696
7739.50 731
7740.33 741
7741.16 722
7741.99 744
7742.82 790
7743.65 831
7744.48 855
7745.31 828
7746.14 869
7746.98 845
7747.81 831
7748.64 819
7749.47 791
7750.30 740
7751.13 719
7751.96 739
7752.79 705
7753.62 701
7754.45 723
7755.29 686
7756.12 727
7756.95 715
7757.78 692
7758.61 655
7759.44 683
7760.27 650
7761.11 627
7761.94 669
7762.77 669
7763.60 654
7764.43 710
7765.26 671
7766.10 695
7766.93 622
7767.76 629
7768.59 674
7769.42 704
7770.26 706
7771.09 710
7771.92 668
7772.75 628
7773.58 656
7774.42 722
7775.25 674
7776.08 680
7776.91 648
7777.75 696
7778.58 702
7779.41 733
7780.24 726
7781.08 711
7781.91 720
7782.74 694
7783.57 667
7784.41 681
7785.24 661
7786.07 689
7786.91 768
7787.74 688
7788.57 691
7789.40 751
7790.24 747
7791.07 710
7791.90 710
7792.74 732
7793.57 727
7794.40 744
7795.24 714
7796.07 725
7796.90 781
7797.74 758
7798.57 783
7799.40 838
7800.24 831
7801.07 790
7801.91 791
7802.74 836
7803.57 803
7804.41 776
7805.24 890
7806.07 881
7806.91 912
7807.74 876
7808.58 879
7809.41 960
7810.25 1012
7811.08 999
7811.91 981
7812.75 995
7813.58 999
7814.42 998
7815.25 1003
7816.09 1055
7816.92 1117
7817.75 1102
7818.59 1183
7819.42 1266
7820.26 1326
7821.09 1257
7821.93 1267
7822.76 1196
7823.60 1170
7824.43 1137
7825.27 1174
7826.10 1115
7826.94 1025
7827.77 1113
7828.61 1114
7829.44 1172
7830.28 1276
7831.11 1277
7831.95 1358
7832.78 1299
7833.62 1174
7834.46 1183
7835.29 1154
7836.13 1059
7836.96 1029
7837.80 1024
7838.63 1009
7839.47 986
7840.31 895
7841.14 892
7841.98 885
7842.81 891
7843.65 921
7844.48 938
7845.32 868
7846.16 862
7846.99 891
7847.83 895
7848.67 884
7849.50 814
7850.34 874
7851.17 920
7852.01 920
7852.85 919
7853.68 903
7854.52 887
7855.36 925
7856.19 918
7857.03 944
7857.87 883
7858.70 905
7859.54 914
7860.38 913
7861.21 866
7862.05 894
7862.89 927
7863.72 913
7864.56 926
7865.40 931
7866.24 913
7867.07 911
7867.91 949
7868.75 1001
7869.59 1007
7870.42 1042
7871.26 1049
7872.10 1149
7872.94 1205
7873.77 1277
7874.61 1367
7875.45 1384
7876.29 1355
7877.12 1438
7877.96 1315
7878.80 1306
7879.64 1246
7880.47 1226
7881.31 1177
7882.15 1210
7882.99 1095
7883.83 1046
7884.66 1058
7885.50 1010
7886.34 1059
7887.18 1093
7888.02 1149
7888.86 1145
7889.69 1169
7890.53 1160
7891.37 1148
7892.21 1091
7893.05 1039
7893.89 1039
7894.73 1033
7895.56 1034
7896.40 1001
7897.24 949
7898.08 828
7898.92 891
7899.76 873
7900.60 838
7901.44 904
7902.28 899
7903.12 888
7903.95 881
7904.79 895
7905.63 881
7906.47 882
7907.31 879
7908.15 888
7908.99 904
7909.83 977
7910.67 999
7911.51 998
7912.35 1040
7913.19 1059
7914.03 1076
7914.87 1074
7915.71 1039
7916.55 1100
7917.39 1054
7918.23 1001
7919.07 1032
7919.91 944
7920.75 913
7921.59 829
7922.43 918
7923.27 873
7924.11 827
7924.95 827
7925.79 825
7926.63 789
7927.47 842
7928.31 832
7929.15 841
7929.99 849
7930.83 836
7931.67 843
7932.51 805
7933.35 858
7934.19 877
7935.04 865
7935.88 814
7936.72 795
7937.56 827
7938.40 832
7939.24 808
7940.08 845
7940.92 817
7941.76 862
7942.60 904
7943.45 865
7944.29 896
7945.13 889
7945.97 944
7946.81 974
7947.65 989
7948.49 998
7949.34 1096
7950.18 1123
7951.02 1112
7951.86 1165
7952.70 1215
7953.54 1245
7954.39 1199
7955.23 1315
7956.07 1226
7956.91 1268
7957.75 1254
7958.60 1274
7959.44 1166
7960.28 1196
7961.12 1253
7961.96 1343
7962.81 1528
7963.65 1635
7964.49 1757
7965.33 1754
7966.18 1682
7967.02 1621
7967.86 1528
7968.70 1431
7969.55 1278
7970.39 1193
7971.23 1125
7972.08 1054
7972.92 1031
7973.76 985
7974.60 986
7975.45 960
7976.29 890
7977.13 919
7977.98 935
7978.82 904
7979.66 881
7980.51 880
7981.35 881
7982.19 847
7983.04 801
7983.88 883
7984.72 876
7985.57 854
7986.41 795
7987.25 758
7988.10 766
7988.94 727
7989.78 711
7990.63 725
7991.47 711
7992.32 704
7993.16 667
7994.00 662
7994.85 709
7995.69 670
7996.54 666
7997.38 702
7998.22 713
7999.07 674
7999.91 645
8000.76 662
8001.60 646
8002.45 663
8003.29 687
8004.13 653
8004.98 626
8005.82 588
8006.67 605
8007.51 598
8008.36 620
8009.20 601
8010.05 595
8010.89 603
8011.74 578
8012.58 587
8013.43 564
8014.27 598
8015.12 572
8015.96 566
8016.81 578
8017.65 611
8018.50 585
8019.34 592
8020.19 556
8021.03 582
8021.88 571
8022.72 521
8023.57 575
8024.41 587
8025.26 569
8026.11 565
8026.95 546
8027.80 566
8028.64 561
8029.49 579
8030.33 571
8031.18 560
8032.03 548
8032.87 533
8033.72 566
8034.56 559
8035.41 582
8036.26 556
8037.10 567
8037.95 569
8038.80 552
8039.64 565
8040.49 578
8041.34 553
8042.18 530
8043.03 566
8043.87 566
8044.72 530
8045.57 536
8046.41 546
8047.26 526
8048.11 507
8048.96 541
8049.80 562
8050.65 553
8051.50 547
8052.34 542
8053.19 524
8054.04 515
8054.88 519
8055.73 537
8056.58 504
8057.43 525
8058.27 513
8059.12 503
8059.97 499
8060.82 484
8061.66 490
8062.51 505
8063.36 475
8064.21 471
8065.05 489
8065.90 474
8066.75 517
8067.60 476
8068.44 467
8069.29 465
8070.14 512
8070.99 481
8071.84 470
8072.68 475
8073.53 473
8074.38 490
8075.23 492
8076.08 474
8076.93 489
8077.77 486
8078.62 455
8079.47 492
8080.32 490
8081.17 495
8082.02 470
8082.87 484
8083.71 491
8084.56 489
8085.41 472
8086.26 466
8087.11 489
8087.96 467
8088.81 447
8089.66 458
8090.51 435
8091.35 464
8092.20 478
8093.05 439
8093.90 453
8094.75 453
8095.60 496
8096.45 479
8097.30 483
8098.15 441
8099.00 459
8099.85 463
8100.70 428
8101.55 437
8102.40 469
8103.25 479
8104.10 464
8104.95 463
8105.80 456
8106.65 459
8107.50 465
8108.35 457
8109.20 478
8110.05 505
8110.90 478
8111.75 483
8112.60 481
8113.45 502
8114.30 452
8115.15 471
8116.00 473
8116.85 535
8117.70 502
8118.55 473
8119.40 469
8120.25 463
8121.10 512
8121.95 472
8122.80 493
8123.65 467
8124.50 476
8125.35 466
8126.20 462
8127.06 449
8127.91 518
8128.76 490
8129.61 541
8130.46 568
8131.31 511
8132.16 519
8133.01 532
8133.86 498
8134.72 474
8135.57 529
8136.42 489
8137.27 486
8138.12 472
8138.97 477
8139.83 467
8140.68 474
8141.53 463
8142.38 479
8143.23 512
8144.08 524
8144.94 477
8145.79 484
8146.64 489
8147.49 509
8148.34 485
8149.20 513
8150.05 523
8150.90 509
8151.75 520
8152.60 533
8153.46 527
8154.31 531
8155.16 505
8156.01 518
8156.87 508
8157.72 442
8158.57 448
8159.42 457
8160.28 467
8161.13 445
8161.98 419
8162.84 441
8163.69 461
8164.54 472
8165.39 460
8166.25 443
8167.10 452
8167.95 457
8168.81 446
8169.66 438
8170.51 400
8171.37 428
8172.22 427
8173.07 451
8173.93 422
8174.78 429
8175.63 454
8176.49 409
8177.34 412
8178.19 416
8179.05 415
8179.90 399
8180.76 402
8181.61 399
8182.46 419
8183.32 422
8184.17 422
8185.02 422
8185.88 438
8186.73 425
8187.59 449
8188.44 418
8189.30 390
8190.15 416
8191.00 427
8191.86 449
8192.71 434
8193.57 433
8194.42 412
8195.28 378
8196.13 404
8196.99 403
8197.84 420
8198.69 422
8199.55 423
8200.40 391
8201.26 419
8202.11 419
8202.97 417
8203.82 422
8204.68 441
8205.53 438
8206.39 442
8207.24 399
8208.10 391
8208.95 418
8209.81 408
8210.67 404
8211.52 454
8212.38 411
8213.23 429
8214.09 453
8214.94 408
8215.80 436
8216.65 459
8217.51 465
8218.37 454
8219.22 438
8220.08 409
8220.93 417
8221.79 423
8222.64 423
8223.50 459
8224.36 467
8225.21 423
8226.07 413
8226.92 384
8227.78 391
8228.64 422
8229.49 444
8230.35 399
8231.21 399
8232.06 400
8232.92 436
8233.78 402
8234.63 398
8235.49 423
8236.35 438
8237.20 403
8238.06 415
8238.92 430
8239.77 407
8240.63 389
8241.49 415
8242.34 404
8243.20 416
8244.06 438
8244.91 438
8245.77 413
8246.63 425
8247.49 396
8248.34 399
8249.20 386
8250.06 449
8250.92 398
8251.77 428
8252.63 472
8253.49 447
8254.35 448
8255.20 419
8256.06 437
8256.92 444
8257.78 448
8258.63 429
8259.49 424
8260.35 446
8261.21 442
8262.07 446
8262.92 424
8263.78 454
8264.64 456
8265.50 492
8266.36 468
8267.22 473
8268.07 505
8268.93 477
8269.79 479
8270.65 494
8271.51 506
8272.37 511
8273.22 527
8274.08 523
8274.94 545
8275.80 602
8276.66 614
8277.52 605
8278.38 601
8279.24 559
8280.09 514
8280.95 515
8281.81 505
8282.67 551
8283.53 534
8284.39 524
8285.25 492
8286.11 551
8286.97 526
8287.83 543
8288.69 589
8289.55 630
8290.41 626
8291.26 663
8292.12 635
8292.98 593
8293.84 597
8294.70 563
8295.56 569
8296.42 515
8297.28 509
8298.14 510
8299.00 506
8299.86 504
8300.72 473
8301.58 469
8302.44 473
8303.30 492
8304.16 463
8305.02 485
8305.88 483
8306.74 515
8307.60 483
8308.46 444
8309.33 520
8310.19 512
8311.05 467
8311.91 474
8312.77 472
8313.63 491
8314.49 483
8315.35 470
8316.21 439
8317.07 440
8317.93 438
8318.79 463
8319.65 477
8320.52 479
8321.38 476
8322.24 435
8323.10 442
8323.96 465
8324.82 444
8325.68 482
8326.54 461
8327.41 458
8328.27 466
8329.13 467
8329.99 429
8330.85 462
8331.71 448
8332.57 474
8333.44 484
8334.30 479
8335.16 436
8336.02 455
8336.88 450
8337.75 465
8338.61 440
8339.47 469
8340.33 490
8341.19 472
8342.06 449
8342.92 468
8343.78 477
8344.64 492
8345.50 497
8346.37 496
8347.23 451
8348.09 441
8348.95 472
8349.82 484
8350.68 507
8351.54 464
8352.40 455
8353.27 461
8354.13 455
8354.99 497
8355.86 462
8356.72 484
8357.58 471
8358.45 451
8359.31 453
8360.17 498
8361.03 464
8361.90 476
8362.76 437
8363.62 486
8364.49 496
8365.35 495
8366.21 482
8367.08 480
8367.94 468
8368.80 459
8369.67 476
8370.53 460
8371.40 510
8372.26 453
8373.12 488
8373.99 484
8374.85 518
8375.71 490
8376.58 516
8377.44 496
8378.31 516
8379.17 542
8380.03 504
8380.90 508
8381.76 493
8382.63 486
8383.49 510
8384.36 499
8385.22 507
8386.08 493
8386.95 511
8387.81 482
8388.68 508
8389.54 503
8390.41 480
8391.27 528
8392.14 488
8393.00 480
8393.87 485
8394.73 495
8395.60 502
8396.46 512
8397.33 514
8398.19 548
8399.06 565
8399.92 557
8400.79 567
8401.65 567
8402.52 591
8403.38 535
8404.25 553
8405.11 568
8405.98 570
8406.84 604
8407.71 612
8408.58 623
8409.44 607
8410.31 616
8411.17 627
8412.04 616
8412.90 623
8413.77 645
8414.64 638
8415.50 654
8416.37 599
8417.23 649
8418.10 667
8418.97 659
8419.83 692
8420.70 717
8421.56 710
8422.43 672
8423.30 757
8424.16 780
8425.03 757
8425.90 720
8426.76 734
8427.63 734
8428.50 767
8429.36 710
8430.23 781
8431.10 801
8431.96 818
8432.83 805
8433.70 844
8434.56 913
8435.43 898
8436.30 975
8437.16 1036
8438.03 1058
8438.90 1085
8439.77 1144
8440.63 1157
8441.50 1174
8442.37 1149
8443.24 1222
8444.10 1171
8444.97 1206
8445.84 1158
8446.71 1244
8447.57 1203
8448.44 1268
8449.31 1463
8450.18 1562
8451.04 1763
8451.91 1980
8452.78 2161
8453.65 2185
8454.52 2242
8455.38 2143
8456.25 1968
8457.12 1853
8457.99 1739
8458.86 1557
8459.72 1415
8460.59 1287
8461.46 1188
8462.33 1135
8463.20 1093
8464.07 1044
8464.93 1003
8465.80 982
8466.67 954
8467.54 946
8468.41 885
8469.28 905
8470.15 912
8471.02 854
8471.88 877
8472.75 889
8473.62 901
8474.49 926
8475.36 962
8476.23 970
8477.10 1037
8477.97 1079
8478.84 1081
8479.71 1057
8480.58 1079
8481.44 1045
8482.31 1013
8483.18 997
8484.05 976
8484.92 941
8485.79 945
8486.66 940
8487.53 887
8488.40 909
8489.27 980
8490.14 1007
8491.01 986
8491.88 930
8492.75 929
8493.62 947
8494.49 870
8495.36 834
8496.23 871
8497.10 857
8497.97 816
8498.84 824
8499.71 861
8500.58 868
8501.45 890
8502.32 897
8503.19 845
8504.06 822
8504.93 882
8505.80 865
8506.67 864
8507.55 844
8508.42 836
8509.29 835
8510.16 869
8511.03 839
8511.90 859
8512.77 891
8513.64 934
8514.51 945
8515.38 956
8516.25 901
8517.13 948
8518.00 1030
8518.87 1057
8519.74 1145
8520.61 1248
8521.48 1335
8522.35 1350
8523.23 1427
8524.10 1469
8524.97 1485
8525.84 1390
8526.71 1315
8527.58 1194
8528.46 1150
8529.33 1105
8530.20 1078
8531.07 1034
8531.94 964
8532.81 931
8533.69 886
8534.56 891
8535.43 891
8536.30 869
8537.18 844
8538.05 864
8538.92 821
8539.79 790
8540.66 871
8541.54 825
8542.41 765
8543.28 791
8544.15 847
8545.03 874
8545.90 871
8546.77 892
8547.64 927
8548.52 1026
8549.39 1052
8550.26 1098
8551.14 1118
8552.01 1100
8552.88 1120
8553.76 1088
8554.63 1014
8555.50 1003
8556.37 922
8557.25 904
8558.12 892
8558.99 846
8559.87 861
8560.74 864
8561.61 834
8562.49 858
8563.36 818
8564.24 798
8565.11 793
8565.98 780
8566.86 781
8567.73 765
8568.60 718
8569.48 758
8570.35 775
8571.23 799
8572.10 802
8572.97 777
8573.85 799
8574.72 764
8575.60 720
8576.47 767
8577.34 814
8578.22 724
8579.09 767
8579.97 814
8580.84 764
8581.72 765
8582.59 806
8583.47 851
8584.34 808
8585.21 802
8586.09 848
8586.96 844
8587.84 874
8588.71 875
8589.59 865
8590.46 847
8591.34 854
8592.21 893
8593.09 888
8593.96 880
8594.84 881
8595.71 910
8596.59 899
8597.46 909
8598.34 953
8599.22 911
8600.09 924
8600.97 939
8601.84 968
8602.72 972
8603.59 989
8604.47 1002
8605.34 953
8606.22 980
8607.10 1012
8607.97 1044
8608.85 1063
8609.72 1022
8610.60 1024
8611.47 1022
8612.35 1074
8613.23 1117
8614.10 1101
8614.98 1095
8615.86 1142
8616.73 1139
8617.61 1143
8618.48 1196
8619.36 1207
8620.24 1201
8621.11 1218
8621.99 1259
8622.87 1273
8623.74 1296
8624.62 1322
8625.50 1328
8626.37 1346
8627.25 1385
8628.13 1406
8629.00 1426
8629.88 1409
8630.76 1417
8631.64 1413
8632.51 1432
8633.39 1414
8634.27 1448
8635.14 1447
8636.02 1423
8636.90 1508
8637.78 1486
8638.65 1500
8639.53 1541
8640.41 1576
8641.29 1562
8642.16 1684
8643.04 1705
8643.92 1657
8644.80 1791
8645.67 1853
8646.55 1850
8647.43 1806
8648.31 1803
8649.18 1841
8650.06 1840
8650.94 1877
8651.82 1911
8652.70 1915
8653.58 1998
8654.45 2043
8655.33 2107
8656.21 2217
8657.09 2434
8657.97 2637
8658.84 2892
8659.72 3131
8660.60 3318
8661.48 3464
8662.36 3525
8663.24 3497
8664.12 3353
8664.99 3347
8665.87 3201
8666.75 3076
8667.63 3118
8668.51 3196
8669.39 3277
8670.27 3353
8671.15 3464
8672.03 3410
8672.91 3392
8673.78 3281
8674.66 3106
8675.54 2838
8676.42 2672
8677.30 2416
8678.18 2322
8679.06 2234
8679.94 2110
8680.82 2042
8681.70 2023
8682.58 2048
8683.46 2174
8684.34 2279
8685.22 2491
8686.10 2785
8686.98 3097
8687.86 3475
8688.74 3829
8689.62 3928
8690.50 3911
8691.38 3851
8692.26 3610
8693.14 3356
8694.02 3093
8694.90 2905
8695.78 2637
8696.66 2533
8697.54 2525
8698.42 2450
8699.30 2437
8700.18 2370
8701.06 2211
8701.94 2118
8702.82 2023
8703.70 1877
8704.58 1707
8705.46 1628
8706.34 1628
8707.23 1516
8708.11 1437
8708.99 1373
8709.87 1372
8710.75 1309
8711.63 1252
8712.51 1219
8713.39 1181
8714.27 1184
8715.16 1248
8716.04 1194
8716.92 1170
8717.80 1188
8718.68 1175
8719.56 1172
8720.44 1204
8721.33 1179
8722.21 1197
8723.09 1174
8723.97 1203
8724.85 1245
8725.73 1298
8726.62 1343
8727.50 1324
8728.38 1334
8729.26 1310
8730.14 1297
8731.03 1270
8731.91 1256
8732.79 1262
8733.67 1261
8734.55 1248
8735.44 1250
8736.32 1256
8737.20 1247
8738.08 1168
8738.97 1157
8739.85 1171
8740.73 1155
8741.61 1159
8742.50 1162
8743.38 1095
8744.26 1139
8745.14 1137
8746.03 1122
8746.91 1147
8747.79 1172
8748.68 1181
8749.56 1162
8750.44 1125
8751.33 1150
8752.21 1157
8753.09 1143
8753.97 1218
8754.86 1241
8755.74 1249
8756.62 1226
8757.51 1215
8758.39 1161
8759.28 1191
8760.16 1176
8761.04 1196
8761.93 1186
8762.81 1213
8763.69 1211
8764.58 1196
8765.46 1200
8766.34 1179
8767.23 1190
8768.11 1198
8769.00 1194
8769.88 1155
8770.76 1142
8771.65 1154
8772.53 1114
8773.42 1106
8774.30 1066
8775.19 1040
8776.07 1118
8776.95 1113
8777.84 1134
8778.72 1132
8779.61 1116
8780.49 1092
8781.38 1124
8782.26 1083
8783.15 1112
8784.03 1088
8784.92 1057
8785.80 1031
8786.69 1017
8787.57 1016
8788.46 986
8789.34 987
8790.23 931
8791.11 946
8792.00 936
8792.88 949
8793.77 932
8794.65 892
8795.54 910
8796.42 921
8797.31 854
8798.19 856
8799.08 851
8799.96 858
8800.85 930
8801.74 948
8802.62 942
8803.51 933
8804.39 951
8805.28 917
8806.16 912
8807.05 908
8807.94 889
8808.82 854
8809.71 856
8810.59 833
8811.48 870
8812.37 917
8813.25 936
8814.14 942
8815.03 972
8815.91 947
8816.80 885
8817.68 919
8818.57 906
8819.46 879
8820.34 903
8821.23 850
8822.12 841
8823.00 837
8823.89 839
8824.78 789
8825.66 763
8826.55 785
8827.44 770
8828.33 801
8829.21 775
8830.10 751
8830.99 762
8831.87 787
8832.76 774
8833.65 759
8834.54 761
8835.42 753
8836.31 761
8837.20 777
8838.08 761
8838.97 753
8839.86 738
8840.75 760
8841.64 681
8842.52 729
8843.41 704
8844.30 733
8845.19 676
8846.07 665
8846.96 659
8847.85 633
8848.74 638
8849.63 639
8850.51 669
8851.40 620
8852.29 663
8853.18 644
8854.07 610
8854.96 610
8855.84 615
8856.73 607
8857.62 642
8858.51 662
8859.40 634
8860.29 673
8861.17 628
8862.06 625
8862.95 627
8863.84 563
8864.73 560
8865.62 580
8866.51 580
8867.40 554
8868.29 561
8869.17 585
8870.06 560
8870.95 539
8871.84 534
8872.73 522
8873.62 521
8874.51 556
8875.40 511
8876.29 535
8877.18 578
8878.07 520
8878.96 550
8879.85 533
8880.74 565
8881.63 569
8882.51 562
8883.40 555
8884.29 558
8885.18 541
8886.07 525
8886.96 530
8887.85 521
8888.74 518
8889.63 505
8890.52 504
8891.41 489
8892.30 504
8893.19 488
8894.09 501
8894.98 487
8895.87 484
8896.76 468
8897.65 462
8898.54 492
8899.43 485
8900.32 469
8901.21 482
8902.10 460
8902.99 471
8903.88 512
8904.77 436
8905.66 443
8906.55 439
8907.44 473
8908.34 484
8909.23 489
8910.12 449
8911.01 457
8911.90 467
8912.79 459
8913.68 456
8914.57 436
8915.47 470
8916.36 471
8917.25 472
8918.14 454
8919.03 451
8919.92 430
8920.81 461
8921.71 436
8922.60 412
8923.49 435
8924.38 453
8925.27 462
8926.16 465
8927.06 420
8927.95 419
8928.84 425
8929.73 431
8930.62 409
8931.52 419
8932.41 403
8933.30 406
8934.19 408
8935.09 400
8935.98 406
8936.87 397
8937.76 408
8938.66 440
8939.55 389
8940.44 397
8941.33 407
8942.23 404
8943.12 402
8944.01 400
8944.90 405
8945.80 408
8946.69 387
8947.58 372
8948.48 390
8949.37 416
8950.26 410
8951.16 455
8952.05 393
8952.94 392
8953.84 418
8954.73 388
8955.62 396
8956.52 365
8957.41 403
8958.30 439
8959.20 389
8960.09 395
8960.98 398
8961.88 398
8962.77 407
8963.66 407
8964.56 415
8965.45 397
8966.35 405
8967.24 409
8968.13 385
8969.03 370
8969.92 378
8970.82 414
8971.71 391
8972.60 390
8973.50 366
8974.39 373
8975.29 381
8976.18 381
8977.08 379
8977.97 366
8978.87 394
8979.76 380
8980.65 380
8981.55 363
8982.44 361
8983.34 326
8984.23 386
8985.13 377
8986.02 403
8986.92 344
8987.81 374
8988.71 391
8989.60 393
8990.50 391
8991.39 406
8992.29 416
8993.18 393
8994.08 370
8994.97 403
8995.87 400
8996.76 345
8997.66 373
8998.56 384
8999.45 403
9000.35 362
9001.24 382
9002.14 373
9003.03 367
9003.93 357
9004.83 359
9005.72 385
9006.62 392
9007.51 363
9008.41 354
9009.31 360
9010.20 362
9011.10 373
9011.99 376
9012.89 363
9013.79 350
9014.68 374
9015.58 361
9016.48 376
9017.37 369
9018.27 362
9019.16 389
9020.06 338
9020.96 334
9021.85 358
9022.75 345
9023.65 382
9024.54 394
9025.44 348
9026.34 375
9027.24 345
9028.13 365
9029.03 359
9029.93 350
9030.82 343
9031.72 368
9032.62 348
9033.52 331
9034.41 341
9035.31 353
9036.21 355
9037.10 363
9038.00 357
9038.90 404
9039.80 387
9040.69 357
9041.59 364
9042.49 366
9043.39 370
9044.29 354
9045.18 376
9046.08 355
9046.98 358
9047.88 401
9048.78 400
9049.67 358
9050.57 398
9051.47 386
9052.37 364
9053.27 394
9054.16 409
9055.06 407
9055.96 391
9056.86 395
9057.76 377
9058.66 406
9059.55 408
9060.45 405
9061.35 405
9062.25 389
9063.15 359
9064.05 399
9064.95 407
9065.85 379
9066.74 390
9067.64 373
9068.54 362
9069.44 366
9070.34 378
9071.24 375
9072.14 409
9073.04 403
9073.94 374
9074.84 383
9075.74 400
9076.64 378
9077.53 386
9078.43 382
9079.33 396
9080.23 376
9081.13 394
9082.03 435
9082.93 426
9083.83 439
9084.73 385
9085.63 419
9086.53 431
9087.43 399
9088.33 406
9089.23 394
9090.13 423
9091.03 410
9091.93 440
9092.83 422
9093.73 427
9094.63 418
9095.53 400
9096.43 419
9097.33 401
9098.23 395
9099.13 383
9100.04 423
9100.94 414
9101.84 415
9102.74 367
9103.64 402
9104.54 378
9105.44 378
9106.34 381
9107.24 378
9108.14 392
9109.04 368
9109.94 372
9110.85 388
9111.75 340
9112.65 355
9113.55 358
9114.45 360
9115.35 363
9116.25 380
9117.15 354
9118.06 375
9118.96 377
9119.86 391
9120.76 388
9121.66 403
9122.56 389
9123.46 376
9124.37 373
9125.27 402
9126.17 389
9127.07 370
9127.97 358
9128.88 379
9129.78 348
9130.68 350
9131.58 381
9132.48 397
9133.39 364
9134.29 402
9135.19 368
9136.09 369
9137.00 392
9137.90 373
9138.80 356
9139.70 341
9140.61 364
9141.51 353
9142.41 341
9143.31 341
9144.22 336
9145.12 354
9146.02 355
9146.92 383
9147.83 368
9148.73 356
9149.63 367
9150.54 335
9151.44 331
9152.34 358
9153.25 365
9154.15 361
9155.05 369
9155.96 360
9156.86 381
9157.76 358
9158.67 385
9159.57 359
9160.47 396
9161.38 379
9162.28 399
9163.18 402
9164.09 396
9164.99 398
9165.90 368
9166.80 380
9167.70 393
9168.61 403
9169.51 374
9170.42 349
9171.32 369
9172.22 382
9173.13 394
9174.03 369
9174.94 324
9175.84 370
9176.74 389
9177.65 383
9178.55 371
9179.46 375
9180.36 373
9181.27 362
9182.17 366
9183.08 360
9183.98 364
9184.89 383
9185.79 395
9186.70 387
9187.60 374
9188.51 410
9189.41 376
9190.32 370
9191.22 358
9192.13 363
9193.03 392
9193.94 410
9194.84 411
9195.75 416
9196.65 442
9197.56 450
9198.46 404
9199.37 415
9200.27 383
9201.18 398
9202.08 409
9202.99 386
9203.90 370
9204.80 374
9205.71 351
9206.61 370
9207.52 377
9208.42 367
9209.33 365
9210.24 366
9211.14 353
9212.05 393
9212.95 412
9213.86 368
9214.77 363
9215.67 402
9216.58 369
9217.49 377
9218.39 411
9219.30 373
9220.21 364
9221.11 353
9222.02 338
9222.93 369
9223.83 379
9224.74 383
9225.65 356
9226.55 366
9227.46 355
9228.37 331
9229.27 376
9230.18 389
9231.09 378
9231.99 406
9232.90 408
9233.81 379
9234.72 370
9235.62 362
9236.53 354
9237.44 326
9238.34 354
9239.25 393
9240.16 382
9241.07 372
9241.97 358
9242.88 350
9243.79 351
9244.70 351
9245.61 329
9246.51 353
9247.42 365
9248.33 357
9249.24 347
9250.14 346
9251.05 342
9251.96 358
9252.87 362
9253.78 350
9254.69 359
9255.59 363
9256.50 364
9257.41 381
9258.32 335
9259.23 349
9260.14 350
9261.04 360
9261.95 372
9262.86 376
9263.77 375
9264.68 343
9265.59 367
9266.50 387
9267.40 385
9268.31 349
9269.22 365
9270.13 367
9271.04 385
9271.95 372
9272.86 356
9273.77 357
9274.68 361
9275.59 373
9276.49 386
9277.40 385
9278.31 354
9279.22 343
9280.13 368
9281.04 327
9281.95 337
9282.86 345
9283.77 353
9284.68 367
9285.59 359
9286.50 384
9287.41 379
9288.32 409
9289.23 373
9290.14 375
9291.05 358
9291.96 341
9292.87 391
9293.78 414
9294.69 403
9295.60 380
9296.51 405
9297.42 397
9298.33 391
9299.24 342
9300.15 370
9301.06 381
9301.97 375
9302.88 377
9303.79 401
9304.70 394
9305.61 417
9306.53 404
9307.44 377
9308.35 390
9309.26 423
9310.17 460
9311.08 435
9311.99 428
9312.90 399
9313.81 402
9314.72 398
9315.63 385
9316.55 425
9317.46 417
9318.37 373
9319.28 385
9320.19 394
9321.10 395
9322.01 380
9322.93 352
9323.84 407
9324.75 376
9325.66 374
9326.57 364
9327.48 380
9328.40 412
9329.31 387
9330.22 410
9331.13 450
9332.04 404
9332.96 406
9333.87 419
9334.78 386
9335.69 392
9336.60 406
9337.52 423
9338.43 425
9339.34 392
9340.25 400
9341.17 397
9342.08 409
9342.99 406
9343.90 397
9344.82 399
9345.73 387
9346.64 410
9347.55 403
9348.47 405
9349.38 387
9350.29 403
9351.21 410
9352.12 380
9353.03 375
9353.94 389
9354.86 398
9355.77 360
9356.68 369
9357.60 386
9358.51 372
9359.42 390
9360.34 384
9361.25 392
9362.16 393
9363.08 367
9363.99 353
9364.90 375
9365.82 334
9366.73 351
9367.65 410
9368.56 371
9369.47 391
9370.39 371
9371.30 372
9372.21 387
9373.13 387
9374.04 373
9374.96 382
9375.87 408
9376.79 414
9377.70 383
9378.61 387
9379.53 395
9380.44 371
9381.36 421
9382.27 436
9383.19 401
9384.10 388
9385.01 394
9385.93 449
9386.84 407
9387.76 410
9388.67 463
9389.59 467
9390.50 465
9391.42 471
9392.33 477
9393.25 458
9394.16 421
9395.08 438
9395.99 436
9396.91 433
9397.82 409
9398.74 403
9399.65 404
9400.57 394
9401.48 379
9402.40 395
9403.32 366
9404.23 391
9405.15 379
9406.06 410
9406.98 408
9407.89 389
9408.81 417
9409.73 378
9410.64 389
9411.56 389
9412.47 383
9413.39 407
9414.30 385
9415.22 406
9416.14 398
9417.05 428
9417.97 399
9418.89 403
9419.80 438
9420.72 427
9421.63 422
9422.55 428
9423.47 428
9424.38 412
9425.30 380
9426.22 410
9427.13 400
9428.05 409
9428.97 407
9429.88 426
9430.80 447
9431.72 442
9432.63 438
9433.55 450
9434.47 424
9435.38 447
9436.30 457
9437.22 496
9438.14 444
9439.05 467
9439.97 486
9440.89 483
9441.81 450
9442.72 465
9443.64 444
9444.56 444
9445.47 482
9446.39 516
9447.31 517
9448.23 516
9449.15 515
9450.06 533
9450.98 551
9451.90 513
9452.82 525
9453.73 505
9454.65 487
9455.57 483
9456.49 477
9457.41 457
9458.32 439
9459.24 451
9460.16 458
9461.08 460
9462.00 463
9462.92 422
9463.83 443
9464.75 429
9465.67 453
9466.59 460
9467.51 430
9468.43 466
9469.35 425
9470.26 436
9471.18 463
9472.10 464
9473.02 449
9473.94 440
9474.86 459
9475.78 483
9476.70 479
9477.62 480
9478.54 519
9479.45 500
9480.37 469
9481.29 475
9482.21 488
9483.13 458
9484.05 456
9484.97 444
9485.89 445
9486.81 468
9487.73 458
9488.65 475
9489.57 448
9490.49 438
9491.41 446
9492.33 456
9493.25 451
9494.17 439
9495.09 478
9496.01 508
9496.93 474
9497.85 451
9498.77 456
9499.69 475
9500.61 481
9501.53 464
9502.45 503
9503.37 496
9504.29 492
9505.21 492
9506.13 497
9507.05 510
9507.97 474
9508.89 495
9509.81 481
9510.73 495
9511.65 554
9512.57 500
9513.49 508
9514.42 548
9515.34 573
9516.26 557
9517.18 552
9518.10 573
9519.02 595
9519.94 576
9520.86 590
9521.78 562
9522.71 578
9523.63 566
9524.55 603
9525.47 551
9526.39 563
9527.31 555
9528.23 536
9529.16 557
9530.08 553
9531.00 567
9531.92 569
9532.84 554
9533.76 566
9534.69 547
9535.61 557
9536.53 537
9537.45 560
9538.37 574
9539.30 549
9540.22 538
9541.14 572
9542.06 584
9542.98 544
9543.91 572
9544.83 586
9545.75 577
9546.67 574
9547.60 583
9548.52 557
9549.44 546
9550.36 590
9551.29 551
9552.21 585
9553.13 623
9554.06 563
9554.98 608
9555.90 624
9556.82 636
9557.75 634
9558.67 608
9559.59 632
9560.52 643
9561.44 613
9562.36 640
9563.29 620
9564.21 604
9565.13 622
9566.06 625
9566.98 657
9567.90 639
9568.83 654
9569.75 668
9570.67 696
9571.60 691
9572.52 664
9573.44 700
9574.37 706
9575.29 717
9576.22 705
9577.14 673
9578.06 686
9578.99 727
9579.91 729
9580.84 719
9581.76 753
9582.68 724
9583.61 730
9584.53 748
9585.46 753
9586.38 750
9587.31 715
9588.23 724
9589.15 776
9590.08 766
9591.00 801
9591.93 865
9592.85 850
9593.78 847
9594.70 901
9595.63 909
9596.55 947
9597.48 946
9598.40 918
9599.33 929
9600.25 898
9601.18 902
9602.10 860
9603.03 858
9603.95 832
9604.88 830
9605.80 867
9606.73 802
9607.65 792
9608.58 815
9609.50 813
9610.43 794
9611.35 809
9612.28 820
9613.21 830
9614.13 876
9615.06 882
9615.98 878
9616.91 883
9617.84 862
9618.76 883
9619.69 893
9620.61 889
9621.54 900
9622.47 904
9623.39 925
9624.32 936
9625.24 937
9626.17 934
9627.10 989
9628.02 1011
9628.95 963
9629.88 962
9630.80 960
9631.73 963
9632.65 992
9633.58 998
9634.51 1043
9635.43 1056
9636.36 1094
9637.29 1152
9638.22 1144
9639.14 1144
9640.07 1139
9641.00 1165
9641.92 1212
9642.85 1164
9643.78 1181
9644.70 1170
9645.63 1176
9646.56 1236
9647.49 1163
9648.41 1140
9649.34 1124
9650.27 1176
9651.20 1160
9652.12 1128
9653.05 1187
9653.98 1128
9654.91 1150
9655.83 1177
9656.76 1168
9657.69 1161
9658.62 1169
9659.55 1215
9660.47 1167
9661.40 1175
9662.33 1199
9663.26 1194
9664.19 1214
9665.11 1200
9666.04 1266
9666.97 1271
9667.90 1336
9668.83 1318
9669.75 1307
9670.68 1329
9671.61 1367
9672.54 1362
9673.47 1344
9674.40 1337
9675.33 1366
9676.25 1384
9677.18 1391
9678.11 1436
9679.04 1431
9679.97 1422
9680.90 1454
9681.83 1445
9682.76 1401
9683.69 1434
9684.61 1469
9685.54 1461
9686.47 1484
9687.40 1438
9688.33 1494
9689.26 1455
9690.19 1543
9691.12 1606
9692.05 1679
9692.98 1763
9693.91 1849
9694.84 1841
9695.77 1822
9696.70 1840
9697.63 1829
9698.56 1769
9699.49 1696
9700.42 1626
9701.35 1563
9702.28 1511
9703.21 1472
9704.14 1469
9705.07 1473
9706.00 1521
9706.93 1589
9707.86 1585
9708.79 1617
9709.72 1736
9710.65 1714
9711.58 1755
9712.51 1769
9713.44 1771
9714.37 1692
9715.30 1631
9716.23 1564
9717.16 1466
9718.09 1427
9719.02 1330
9719.95 1256
9720.88 1255
9721.81 1218
9722.75 1162
9723.68 1144
9724.61 1152
9725.54 1198
9726.47 1212
9727.40 1188
9728.33 1189
9729.26 1145
9730.19 1126
9731.13 1139
9732.06 1128
9732.99 1124
9733.92 1143
9734.85 1137
9735.78 1119
9736.71 1095
9737.65 1062
9738.58 1051
9739.51 1026
9740.44 1008
9741.37 993
9742.30 993
9743.24 1006
9744.17 1022
9745.10 1018
9746.03 1019
9746.96 1021
9747.90 992
9748.83 1002
9749.76 973
9750.69 966
9751.63 1025
9752.56 978
9753.49 990
9754.42 968
9755.36 941
9756.29 934
9757.22 932
9758.15 1026
9759.09 1021
9760.02 976
9760.95 997
9761.88 1041
9762.82 1059
9763.75 1032
9764.68 1024
9765.62 1046
9766.55 1034
9767.48 1043
9768.41 1023
9769.35 996
9770.28 1064
9771.21 1041
9772.15 1035
9773.08 1019
9774.01 1000
9774.95 1012
9775.88 1020
9776.81 1018
9777.75 1090
9778.68 1048
9779.62 1057
9780.55 1080
9781.48 1096
9782.42 1073
9783.35 1022
9784.28 1008
9785.22 994
9786.15 983
9787.09 948
9788.02 944
9788.95 929
9789.89 942
9790.82 950
9791.76 963
9792.69 950
9793.63 987
9794.56 976
9795.49 961
9796.43 974
9797.36 972
9798.30 942
9799.23 925
9800.17 905
9801.10 816
9802.04 802
9802.97 815
9803.91 787
9804.84 754
9805.78 768
9806.71 769
9807.65 769
9808.58 728
9809.52 712
9810.45 717
9811.39 719
9812.32 699
9813.26 706
9814.19 705
9815.13 724
9816.06 702
9817.00 671
9817.93 720
9818.87 664
9819.80 687
9820.74 673
9821.68 648
9822.61 674
9823.55 679
9824.48 664
9825.42 657
9826.35 656
9827.29 672
9828.23 700
9829.16 650
9830.10 714
9831.03 723
9831.97 684
9832.91 668
9833.84 678
9834.78 642
9835.72 652
9836.65 640
9837.59 697
9838.52 702
9839.46 675
9840.40 647
9841.33 646
9842.27 670
9843.21 666
9844.14 674
9845.08 669
9846.02 680
9846.95 685
9847.89 647
9848.83 623
9849.77 629
9850.70 630
9851.64 666
9852.58 648
9853.51 638
9854.45 652
9855.39 670
9856.33 658
9857.26 639
9858.20 626
9859.14 625
9860.08 632
9861.01 611
9861.95 608
9862.89 601
9863.83 604
9864.76 628
9865.70 632
9866.64 617
9867.58 597
9868.51 621
9869.45 644
9870.39 627
9871.33 652
9872.27 636
9873.20 628
9874.14 647
9875.08 612
9876.02 614
9876.96 620
9877.90 623
9878.83 608
9879.77 595
9880.71 577
9881.65 600
9882.59 595
9883.53 597
9884.47 592
9885.40 603
9886.34 575
9887.28 594
9888.22 584
9889.16 565
9890.10 555
9891.04 562
9891.98 592
9892.91 582
9893.85 605
9894.79 561
9895.73 562
9896.67 595
9897.61 579
9898.55 606
9899.49 624
9900.43 589
9901.37 607
9902.31 580
9903.25 572
9904.19 573
9905.13 581
9906.07 593
9907.01 616
9907.95 643
9908.89 593
9909.83 579
9910.77 595
9911.71 621
9912.65 626
9913.59 595
9914.53 613
9915.47 655
9916.41 670
9917.35 667
9918.29 697
9919.23 756
9920.17 826
9921.11 838
9922.05 910
9922.99 904
9923.93 854
9924.87 835
9925.81 836
9926.75 847
9927.69 806
9928.63 767
9929.57 699
9930.51 669
9931.45 613
9932.39 627
9933.34 635
9934.28 623
9935.22 587
9936.16 566
9937.10 525
9938.04 565
9938.98 565
9939.92 543
9940.87 606
9941.81 625
9942.75 618
9943.69 646
9944.63 691
9945.57 643
9946.51 664
9947.46 673
9948.40 695
9949.34 654
9950.28 640
9951.22 686
9952.16 654
9953.11 632
9954.05 629
9954.99 613
9955.93 581
9956.87 535
9957.82 537
9958.76 544
9959.70 536
9960.64 529
9961.59 547
9962.53 523
9963.47 537
9964.41 509
9965.35 519
9966.30 484
9967.24 483
9968.18 475
9969.13 483
9970.07 497
9971.01 484
9971.95 490
9972.90 517
9973.84 470
9974.78 506
9975.73 490
9976.67 512
9977.61 464
9978.55 492
9979.50 487
9980.44 484
9981.38 480
9982.33 494
9983.27 505
9984.21 507
9985.16 488
9986.10 441
9987.04 468
9987.99 471
9988.93 478
9989.88 482
9990.82 454
9991.76 461
9992.71 497
9993.65 457
9994.59 461
9995.54 461
9996.48 468
9997.43 459
9998.37 491
9999.31 488
10000.26 477
10001.20 457
10002.15 465
10003.09 483
10004.04 446
10004.98 460
10005.92 441
10006.87 433
10007.81 416
10008.76 431
10009.70 442
10010.65 438
10011.59 419
10012.54 419
10013.48 419
10014.43 437
10015.37 458
10016.32 430
10017.26 415
10018.21 421
10019.15 425
10020.10 414
10021.04 431
10021.99 448
10022.93 443
10023.88 446
10024.82 441
10025.77 428
10026.71 434
10027.66 433
10028.60 447
10029.55 418
10030.49 442
10031.44 417
10032.39 411
10033.33 438
10034.28 419
10035.22 395
10036.17 425
10037.11 441
10038.06 414
10039.01 405
10039.95 391
10040.90 412
10041.84 420
10042.79 412
10043.74 414
10044.68 388
10045.63 410
10046.58 392
10047.52 388
10048.47 392
10049.41 409
10050.36 396
10051.31 367
10052.25 384
10053.20 400
10054.15 391
10055.09 375
10056.04 378
10056.99 385
10057.93 393
10058.88 373
10059.83 382
10060.78 393
10061.72 398
10062.67 386
10063.62 371
10064.56 394
10065.51 386
10066.46 397
10067.41 386
10068.35 380
10069.30 434
10070.25 408
10071.20 391
10072.14 409
10073.09 411
10074.04 390
10074.99 373
10075.93 402
10076.88 394
10077.83 385
10078.78 376
10079.72 401
10080.67 390
10081.62 382
10082.57 382
10083.52 397
10084.46 394
10085.41 374
10086.36 367
10087.31 408
10088.26 415
10089.21 393
10090.15 389
10091.10 389
10092.05 418
10093.00 404
10093.95 411
10094.90 417
10095.85 401
10096.79 410
10097.74 422
10098.69 384
10099.64 439
10100.59 376
10101.54 422
10102.49 383
10103.44 408
10104.39 414
10105.33 422
10106.28 440
10107.23 417
10108.18 395
10109.13 423
10110.08 419
10111.03 405
10111.98 405
10112.93 410
10113.88 395
10114.83 391
10115.78 412
10116.73 408
10117.68 409
10118.63 405
10119.58 441
10120.53 400
10121.48 396
10122.43 389
10123.38 410
10124.33 439
10125.28 421
10126.23 408
10127.18 455
10128.13 424
10129.08 445
10130.03 447
10130.98 427
10131.93 429
10132.88 453
10133.83 458
10134.78 450
10135.73 454
10136.68 460
10137.63 478
10138.58 449
10139.53 452
10140.48 482
10141.43 460
10142.38 464
10143.33 470
10144.29 444
10145.24 486
10146.19 497
10147.14 507
10148.09 516
10149.04 503
10149.99 485
10150.94 472
10151.89 495
10152.85 506
10153.80 507
10154.75 535
10155.70 514
10156.65 503
10157.60 536
10158.55 516
10159.51 545
10160.46 554
10161.41 538
10162.36 559
10163.31 551
10164.26 539
10165.22 562
10166.17 569
10167.12 597
10168.07 576
10169.02 608
10169.98 607
10170.93 614
10171.88 624
10172.83 627
10173.79 627
10174.74 666
10175.69 663
10176.64 644
10177.60 658
10178.55 609
10179.50 601
10180.45 633
10181.41 643
10182.36 644
10183.31 652
10184.26 658
10185.22 629
10186.17 638
10187.12 646
10188.08 619
10189.03 604
10189.98 641
10190.93 662
10191.89 658
10192.84 661
10193.79 649
10194.75 656
10195.70 657
10196.65 680
10197.61 734
10198.56 735
10199.51 758
10200.47 813
10201.42 838
10202.38 862
10203.33 838
10204.28 814
10205.24 823
10206.19 769
10207.14 771
10208.10 781
10209.05 735
10210.01 741
10210.96 689
10211.91 647
10212.87 640
10213.82 652
10214.78 669
10215.73 617
10216.69 621
10217.64 629
10218.59 653
10219.55 629
10220.50 586
10221.46 598
10222.41 618
10223.37 622
10224.32 627
10225.28 660
10226.23 640
10227.19 691
10228.14 735
10229.10 726
10230.05 709
10231.01 741
10231.96 773
10232.92 792
10233.87 764
10234.83 757
10235.78 690
10236.74 694
10237.69 681
10238.65 595
10239.60 595
10240.56 577
10241.51 549
10242.47 529
10243.42 532
10244.38 535
10245.34 564
10246.29 547
10247.25 547
10248.20 574
10249.16 541
10250.11 525
10251.07 510
10252.03 527
10252.98 492
10253.94 501
10254.89 524
10255.85 500
10256.81 488
10257.76 494
10258.72 454
10259.68 458
10260.63 485
10261.59 455
10262.55 494
10263.50 480
10264.46 495
10265.41 512
10266.37 480
10267.33 485
10268.28 495
10269.24 443
10270.20 458
10271.16 479
10272.11 488
10273.07 483
10274.03 459
10274.98 455
10275.94 457
10276.90 450
10277.85 416
10278.81 423
10279.77 442
10280.73 428
10281.68 428
10282.64 438
10283.60 419
10284.56 437
10285.51 454
10286.47 451
10287.43 445
10288.39 420
10289.34 456
10290.30 416
10291.26 436
10292.22 455
10293.18 433
10294.13 438
10295.09 443
10296.05 432
10297.01 426
10297.97 430
10298.92 435
10299.88 445
10300.84 435
10301.80 439
10302.76 428
10303.72 397
10304.67 424
10305.63 452
10306.59 437
10307.55 408
10308.51 410
10309.47 448
10310.43 440
10311.38 439
10312.34 436
10313.30 415
10314.26 401
10315.22 417
10316.18 436
10317.14 394
10318.10 406
10319.06 408
10320.01 420
10320.97 390
10321.93 418
10322.89 419
10323.85 447
10324.81 390
10325.77 405
10326.73 463
10327.69 440
10328.65 422
10329.61 408
10330.57 406
10331.53 371
10332.49 372
10333.45 413
10334.41 407
10335.37 405
10336.33 385
10337.29 375
10338.25 372
10339.21 360
10340.17 369
10341.13 361
10342.09 374
10343.05 342
10344.01 374
10344.97 366
10345.93 378
10346.89 361
10347.85 369
10348.81 359
10349.77 355
10350.73 345
10351.69 320
10352.65 352
10353.61 330
10354.57 353
10355.53 344
10356.49 338
10357.46 332
10358.42 373
10359.38 352
10360.34 336
10361.30 336
10362.26 328
10363.22 365
10364.18 354
10365.14 365
10366.11 335
10367.07 365
10368.03 332
10368.99 330
10369.95 341
10370.91 364
10371.87 334
10372.84 366
10373.80 336
10374.76 327
10375.72 341
10376.68 337
10377.64 344
10378.61 348
10379.57 337
10380.53 317
10381.49 331
10382.45 322
10383.42 337
10384.38 328
10385.34 321
10386.30 306
10387.27 316
10388.23 311
10389.19 301
10390.15 324
10391.11 311
10392.08 325
10393.04 331
10394.00 359
10394.96 342
10395.93 351
10396.89 346
10397.85 344
10398.82 326
10399.78 332
10400.74 335
10401.70 327
10402.67 330
10403.63 313
10404.59 326
10405.56 319
10406.52 338
10407.48 314
10408.45 301
10409.41 313
10410.37 352
10411.34 334
10412.30 345
10413.26 352
10414.23 343
10415.19 330
10416.15 358
10417.12 365
10418.08 353
10419.04 347
10420.01 346
10420.97 327
10421.94 318
10422.90 336
10423.86 343
10424.83 333
10425.79 315
10426.76 327
10427.72 320
10428.68 283
10429.65 325
10430.61 320
10431.58 296
10432.54 299
10433.51 308
10434.47 299
10435.44 299
10436.40 299
10437.36 273
10438.33 288
10439.29 304
10440.26 300
10441.22 312
10442.19 297
10443.15 305
10444.12 300
10445.08 331
10446.05 301
10447.01 308
10447.98 307
10448.94 308
10449.91 341
10450.87 294
10451.84 291
10452.80 295
10453.77 301
10454.73 302
10455.70 318
10456.67 308
10457.63 304
10458.60 305
10459.56 298
10460.53 301
10461.49 301
10462.46 296
10463.43 289
10464.39 279
10465.36 296
10466.32 291
10467.29 331
10468.25 281
10469.22 279
10470.19 307
10471.15 306
10472.12 300
10473.09 307
10474.05 322
10475.02 330
10475.98 329
10476.95 303
10477.92 308
10478.88 340
10479.85 327
10480.82 311
10481.78 307
10482.75 317
10483.72 317
10484.68 295
10485.65 284
10486.62 288
10487.58 307
10488.55 278
10489.52 300
10490.49 294
10491.45 296
10492.42 301
10493.39 311
10494.35 304
10495.32 281
10496.29 297
10497.26 341
10498.22 301
10499.19 319
10500.16 298
10501.13 295
10502.09 309
10503.06 281
10504.03 282
10505.00 314
10505.96 316
10506.93 325
10507.90 316
10508.87 303
10509.84 292
10510.80 331
10511.77 298
10512.74 283
10513.71 311
10514.68 303
10515.64 301
10516.61 314
10517.58 288
10518.55 314
10519.52 275
10520.49 301
10521.45 308
10522.42 304
10523.39 309
10524.36 298
10525.33 303
10526.30 310
10527.27 309
10528.23 296
10529.20 296
10530.17 295
10531.14 334
10532.11 317
10533.08 320
10534.05 334
10535.02 319
10535.99 317
10536.96 337
10537.93 327
10538.89 317
10539.86 352
10540.83 311
10541.80 318
10542.77 311
10543.74 303
10544.71 299
10545.68 291
10546.65 312
10547.62 299
10548.59 303
10549.56 329
10550.53 337
10551.50 306
10552.47 300
10553.44 342
10554.41 381
10555.38 322
10556.35 301
10557.32 355
10558.29 328
10559.26 347
10560.23 356
10561.20 339
10562.17 366
10563.14 349
10564.11 315
10565.08 312
10566.05 329
10567.02 302
10567.99 317
10568.96 313
10569.93 339
10570.91 305
10571.88 330
10572.85 316
10573.82 320
10574.79 312
10575.76 340
10576.73 338
10577.70 319
10578.67 310
10579.64 312
10580.62 316
10581.59 314
10582.56 320
10583.53 344
10584.50 325
10585.47 300
10586.44 322
10587.42 344
10588.39 344
10589.36 345
10590.33 323
10591.30 343
10592.27 298
10593.25 340
10594.22 373
10595.19 321
10596.16 351
10597.13 320
10598.10 369
10599.08 373
10600.05 347
10601.02 359
10601.99 405
10602.97 386
10603.94 418
10604.91 412
10605.88 425
10606.85 414
10607.83 424
10608.80 387
10609.77 348
10610.74 376
10611.72 402
10612.69 407
10613.66 378
10614.64 345
10615.61 349
10616.58 363
10617.55 359
10618.53 340
10619.50 356
10620.47 354
10621.45 357
10622.42 357
10623.39 362
10624.37 359
10625.34 329
10626.31 348
10627.29 354
10628.26 351
10629.23 362
10630.21 346
10631.18 360
10632.15 354
10633.13 380
10634.10 394
10635.07 394
10636.05 389
10637.02 399
10638.00 404
10638.97 388
10639.94 379
10640.92 358
10641.89 375
10642.87 356
10643.84 344
10644.81 335
10645.79 342
10646.76 339
10647.74 327
10648.71 316
10649.68 308
10650.66 330
10651.63 320
10652.61 326
10653.58 291
10654.56 289
10655.53 327
10656.51 318
10657.48 303
10658.46 264
10659.43 292
10660.41 287
10661.38 301
10662.36 332
10663.33 321
10664.31 317
10665.28 298
10666.26 301
10667.23 295
10668.21 304
10669.18 301
10670.16 327
10671.13 310
10672.11 333
10673.08 320
10674.06 351
10675.03 322
10676.01 359
10676.99 322
10677.96 296
10678.94 338
10679.91 340
10680.89 354
10681.86 331
10682.84 311
10683.82 327
10684.79 337
10685.77 282
10686.74 321
10687.72 310
10688.70 308
10689.67 295
10690.65 300
10691.63 310
10692.60 304
10693.58 309
10694.55 296
10695.53 303
10696.51 300
10697.48 284
10698.46 298
10699.44 304
10700.41 326
10701.39 329
10702.37 289
10703.34 320
10704.32 327
10705.30 319
10706.27 297
10707.25 321
10708.23 314
10709.21 300
10710.18 321
10711.16 317
10712.14 302
10713.11 306
10714.09 328
10715.07 311
10716.05 324
10717.02 309
10718.00 312
10718.98 308
10719.96 280
10720.93 311
10721.91 340
10722.89 304
10723.87 295
10724.85 314
10725.82 306
10726.80 307
10727.78 311
10728.76 295
10729.74 292
10730.71 302
10731.69 303
10732.67 317
10733.65 320
10734.63 313
10735.60 315
10736.58 314
10737.56 302
10738.54 343
10739.52 337
10740.50 320
10741.48 337
10742.45 317
10743.43 345
10744.41 348
10745.39 310
10746.37 307
10747.35 333
10748.33 327
10749.31 346
10750.28 303
10751.26 312
10752.24 327
10753.22 341
10754.20 326
10755.18 359
10756.16 341
10757.14 336
10758.12 350
10759.10 329
10760.08 340
10761.06 336
10762.04 343
10763.01 363
10763.99 330
10764.97 348
10765.95 344
10766.93 341
10767.91 330
10768.89 345
10769.87 351
10770.85 365
10771.83 394
10772.81 354
10773.79 358
10774.77 365
10775.75 360
10776.73 348
10777.71 380
10778.69 386
10779.67 362
10780.65 345
10781.63 363
10782.62 351
10783.60 350
10784.58 359
10785.56 372
10786.54 370
10787.52 340
10788.50 330
10789.48 345
10790.46 335
10791.44 317
10792.42 343
10793.40 348
10794.38 318
10795.37 313
10796.35 326
10797.33 365
10798.31 328
10799.29 362
10800.27 341
10801.25 338
10802.23 346
10803.21 343
10804.20 358
10805.18 347
10806.16 366
10807.14 362
10808.12 348
10809.10 327
10810.09 346
10811.07 360
10812.05 353
10813.03 315
10814.01 353
10815.00 355
10815.98 359
10816.96 364
10817.94 338
10818.92 349
10819.91 362
10820.89 360
10821.87 361
10822.85 366
10823.83 360
10824.82 366
10825.80 363
10826.78 363
10827.76 348
10828.75 361
10829.73 367
10830.71 378
10831.69 386
10832.68 376
10833.66 365
10834.64 374
10835.63 365
10836.61 369
10837.59 385
10838.57 383
10839.56 404
10840.54 381
10841.52 386
10842.51 385
10843.49 391
10844.47 368
10845.46 390
10846.44 384
10847.42 392
10848.41 390
10849.39 381
10850.37 390
10851.36 397
10852.34 415
10853.32 408
10854.31 405
10855.29 439
10856.28 429
10857.26 418
10858.24 413
10859.23 413
10860.21 414
10861.20 431
10862.18 465
10863.16 427
10864.15 463
10865.13 430
10866.12 452
10867.10 432
10868.08 425
10869.07 459
10870.05 448
10871.04 446
10872.02 425
10873.01 458
10873.99 472
10874.98 436
10875.96 430
10876.95 454
10877.93 461
10878.92 467
10879.90 467
10880.89 462
10881.87 472
10882.86 463
10883.84 463
10884.83 499
10885.81 473
10886.80 487
10887.78 496
10888.77 509
10889.75 501
10890.74 492
10891.72 501
10892.71 505
10893.69 515
10894.68 521
10895.66 528
10896.65 520
10897.64 542
10898.62 544
10899.61 551
10900.59 547
10901.58 532
10902.56 548
10903.55 578
10904.54 566
10905.52 550
10906.51 570
10907.49 574
10908.48 579
10909.47 610
10910.45 582
10911.44 599
10912.43 628
10913.41 638
10914.40 646
10915.39 600
10916.37 619
10917.36 645
10918.35 640
10919.33 625
10920.32 638
10921.31 686
10922.29 647
10923.28 673
10924.27 653
10925.25 649
10926.24 645
10927.23 663
10928.21 678
10929.20 653
10930.19 657
10931.18 713
10932.16 704
10933.15 698
10934.14 706
10935.12 746
10936.11 756
10937.10 748
10938.09 791
10939.07 779
10940.06 784
10941.05 804
10942.04 789
10943.02 808
10944.01 830
10945.00 850
10945.99 852
10946.98 900
10947.96 1005
10948.95 1030
10949.94 1017
10950.93 1062
10951.92 1113
10952.90 1155
10953.89 1184
10954.88 1162
10955.87 1174
10956.86 1142
10957.85 1110
10958.83 1119
10959.82 1105
10960.81 1080
10961.80 1016
10962.79 1005
10963.78 1005
10964.77 924
10965.75 937
10966.74 917
10967.73 896
10968.72 872
10969.71 894
10970.70 929
10971.69 895
10972.68 865
10973.67 875
10974.66 905
10975.64 927
10976.63 930
10977.62 946
10978.61 1003
10979.60 963
10980.59 979
10981.58 991
10982.57 1024
10983.56 1074
10984.55 1059
10985.54 1106
10986.53 1120
10987.52 1167
10988.51 1281
10989.50 1359
10990.49 1432
10991.48 1579
10992.47 1707
10993.46 1744
10994.45 1805
10995.44 1836
10996.43 1872
10997.42 1801
10998.41 1710
10999.40 1641
11000.39 1540
11001.38 1456
11002.37 1363
11003.36 1212
11004.35 1159
11005.34 1071
11006.33 1010
11007.32 962
11008.31 896
11009.30 832
11010.30 852
11011.29 813
11012.28 759
11013.27 800
11014.26 765
11015.25 745
11016.24 751
11017.23 720
11018.22 728
11019.21 743
11020.21 717
11021.20 700
11022.19 725
11023.18 746
11024.17 718
11025.16 695
11026.15 677
11027.14 693
11028.14 703
11029.13 733
11030.12 700
11031.11 707
11032.10 709
11033.09 681
11034.09 714
11035.08 691
11036.07 677
11037.06 676
11038.05 646
11039.05 657
11040.04 670
11041.03 666
11042.02 656
11043.02 646
11044.01 634
11045.00 625
11045.99 569
11046.98 591
11047.98 606
11048.97 571
11049.96 600
11050.95 618
11051.95 593
11052.94 588
11053.93 608
11054.93 624
11055.92 607
11056.91 590
11057.90 623
11058.90 614
11059.89 640
11060.88 611
11061.88 628
11062.87 643
11063.86 639
11064.86 622
11065.85 625
11066.84 594
11067.84 639
11068.83 677
11069.82 642
11070.82 644
11071.81 661
11072.80 675
11073.80 641
11074.79 638
11075.78 608
11076.78 616
11077.77 643
11078.77 616
11079.76 596
11080.75 579
11081.75 580
11082.74 570
11083.74 583
11084.73 548
11085.72 572
11086.72 572
11087.71 570
11088.71 549
11089.70 550
11090.70 520
11091.69 574
11092.68 559
11093.68 545
11094.67 525
11095.67 574
11096.66 579
11097.66 553
11098.65 516
11099.65 536
11100.64 556
11101.64 539
11102.63 565
11103.63 559
11104.62 540
11105.62 521
11106.61 541
11107.61 524
11108.60 534
11109.60 574
11110.59 530
11111.59 518
11112.58 512
11113.58 515
11114.57 520
11115.57 509
11116.56 500
11117.56 520
11118.56 523
11119.55 526
11120.55 518
11121.54 550
11122.54 538
11123.54 519
11124.53 504
11125.53 515
11126.52 535
11127.52 529
11128.51 525
11129.51 479
11130.51 505
11131.50 519
11132.50 504
11133.50 540
11134.49 519
11135.49 490
11136.49 472
11137.48 506
11138.48 488
11139.47 490
11140.47 481
11141.47 537
11142.46 540
11143.46 516
11144.46 509
11145.46 505
11146.45 521
11147.45 530
11148.45 540
11149.44 530
11150.44 514
11151.44 526
11152.43 513
11153.43 469
11154.43 455
11155.43 501
11156.42 507
11157.42 485
11158.42 490
11159.42 478
11160.41 453
11161.41 452
11162.41 506
11163.41 499
11164.40 495
11165.40 472
11166.40 499
11167.40 498
11168.39 479
11169.39 420
11170.39 469
11171.39 507
11172.39 509
11173.38 489
11174.38 466
11175.38 468
11176.38 460
11177.38 526
11178.38 504
11179.37 479
11180.37 475
11181.37 524
11182.37 494
11183.37 451
11184.37 444
11185.37 469
11186.36 493
11187.36 444
11188.36 495
11189.36 495
11190.36 475
11191.36 451
11192.36 489
11193.36 492
11194.36 501
11195.35 476
11196.35 522
11197.35 519
11198.35 475
11199.35 478
11200.35 562
11201.35 534
11202.35 505
11203.35 540
11204.35 537
11205.35 526
11206.35 540
11207.35 547
11208.35 536
11209.35 561
11210.35 517
11211.35 536
11212.35 507
11213.35 478
11214.35 463
11215.34 475
11216.35 477
11217.35 477
11218.35 513
11219.35 490
11220.35 463
11221.35 454
11222.35 471
11223.35 472
11224.35 482
11225.35 478
11226.35 531
11227.35 515
11228.35 495
11229.35 475
11230.35 468
11231.35 477
11232.35 495
11233.35 525
11234.35 524
11235.35 470
11236.35 496
11237.36 504
11238.36 475
11239.36 476
11240.36 537
11241.36 524
11242.36 525
11243.36 506
11244.36 536
11245.36 505
11246.37 529
11247.37 550
11248.37 521
11249.37 557
11250.37 515
11251.37 546
11252.38 501
11253.38 542
11254.38 542
11255.38 564
11256.38 555
11257.38 531
11258.39 509
11259.39 530
11260.39 548
11261.39 531
11262.39 521
11263.40 541
11264.40 549
11265.40 581
11266.40 560
11267.40 571
11268.41 580
11269.41 582
11270.41 581
11271.41 577
11272.42 575
11273.42 572
11274.42 566
11275.42 549
11276.43 547
11277.43 552
11278.43 544
11279.44 551
11280.44 513
11281.44 502
11282.44 505
11283.45 488
11284.45 493
11285.45 507
11286.46 496
11287.46 490
11288.46 470
11289.47 494
11290.47 494
11291.47 465
11292.48 453
11293.48 464
11294.48 464
11295.49 469
11296.49 470
11297.49 458
11298.50 415
11299.50 450
11300.51 461
11301.51 427
11302.51 431
11303.52 435
11304.52 460
11305.53 456
11306.53 458
11307.53 484
11308.54 456
11309.54 491
11310.55 490
11311.55 472
11312.55 486
11313.56 495
11314.56 498
11315.57 486
11316.57 501
11317.58 504
11318.58 494
11319.59 532
11320.59 503
11321.59 475
11322.60 485
11323.60 480
11324.61 475
11325.61 475
11326.62 457
11327.62 463
11328.63 494
11329.63 479
11330.64 449
11331.64 474
11332.65 502
11333.65 470
11334.66 504
11335.67 507
11336.67 508
11337.68 505
11338.68 502
11339.69 487
11340.69 488
11341.70 470
11342.70 488
11343.71 482
11344.72 464
11345.72 453
11346.73 442
11347.73 426
11348.74 419
11349.74 411
11350.75 401
11351.76 423
11352.76 429
11353.77 445
11354.78 418
11355.78 409
11356.79 436
11357.79 427
11358.80 433
11359.81 405
11360.81 444
11361.82 429
11362.83 398
11363.83 403
11364.84 384
11365.85 389
11366.85 400
11367.86 398
11368.87 371
11369.87 407
11370.88 379
11371.89 409
11372.89 403
11373.90 372
11374.91 388
11375.92 384
11376.92 375
11377.93 402
11378.94 391
11379.94 394
11380.95 375
11381.96 373
11382.97 395
11383.97 394
11384.98 366
11385.99 384
11387.00 397
11388.00 370
11389.01 376
11390.02 364
11391.03 379
11392.04 352
11393.04 373
11394.05 426
11395.06 380
11396.07 385
11397.08 442
11398.08 397
11399.09 404
11400.10 403
11401.11 386
11402.12 380
11403.12 371
11404.13 387
11405.14 407
11406.15 407
11407.16 385
11408.17 397
11409.18 389
11410.18 368
11411.19 371
11412.20 390
11413.21 381
11414.22 384
11415.23 367
11416.24 405
11417.25 385
11418.25 364
11419.26 354
11420.27 327
11421.28 338
11422.29 377
11423.30 407
11424.31 368
11425.32 365
11426.33 377
11427.34 406
11428.35 389
11429.36 373
11430.37 369
11431.38 394
11432.39 374
11433.39 350
11434.40 374
11435.41 383
11436.42 378
11437.43 367
11438.44 373
11439.45 383
11440.46 381
11441.47 392
11442.48 376
11443.49 357
11444.50 361
11445.51 369
11446.52 374
11447.53 360
11448.55 354
11449.56 377
11450.57 373
11451.58 364
11452.59 378
11453.60 390
11454.61 405
11455.62 373
11456.63 336
11457.64 364
11458.65 353
11459.66 356
11460.67 361
11461.68 368
11462.69 345
11463.71 358
11464.72 370
11465.73 384
11466.74 384
11467.75 373
11468.76 347
11469.77 371
11470.78 364
11471.80 365
11472.81 370
11473.82 375
11474.83 386
11475.84 342
11476.85 374
11477.86 354
11478.88 380
11479.89 378
11480.90 361
11481.91 370
11482.92 362
11483.93 360
11484.95 372
11485.96 380
11486.97 400
11487.98 381
11489.00 371
11490.01 393
11491.02 396
11492.03 385
11493.04 393
11494.06 398
11495.07 372
11496.08 403
11497.09 424
11498.11 406
11499.12 421
11500.13 400
11501.14 419
11502.16 419
11503.17 417
11504.18 392
11505.20 408
11506.21 428
11507.22 458
11508.23 423
11509.25 466
11510.26 484
11511.27 480
11512.29 449
11513.30 480
11514.31 482
11515.33 509
11516.34 512
11517.35 525
11518.37 492
11519.38 488
11520.39 508
11521.41 526
11522.42 508
11523.43 509
11524.45 579
11525.46 602
11526.47 597
11527.49 628
11528.50 701
11529.52 747
11530.53 738
11531.54 775
11532.56 834
11533.57 869
11534.59 856
11535.60 878
11536.62 855
11537.63 861
11538.64 846
11539.66 791
11540.67 720
11541.69 688
11542.70 637
11543.72 607
11544.73 576
11545.75 542
11546.76 499
11547.77 460
11548.79 462
11549.80 456
11550.82 436
11551.83 460
11552.85 440
11553.86 409
11554.88 446
11555.89 463
11556.91 424
11557.92 420
11558.94 424
11559.95 438
11560.97 424
11561.99 421
11563.00 420
11564.02 431
11565.03 419
11566.05 405
11567.06 388
11568.08 373
11569.09 391
11570.11 417
11571.13 413
11572.14 454
11573.16 417
11574.17 431
11575.19 428
11576.20 403
11577.22 411
11578.24 422
11579.25 436
11580.27 373
11581.29 379
11582.30 389
11583.32 400
11584.33 397
11585.35 415
11586.37 434
11587.38 406
11588.40 406
11589.42 438
11590.43 460
11591.45 416
11592.47 445
11593.48 448
11594.50 464
11595.52 463
11596.53 464
11597.55 468
11598.57 458
11599.58 442
11600.60 421
11601.62 421
11602.64 400
11603.65 416
11604.67 407
11605.69 418
11606.70 376
11607.72 392
11608.74 395
11609.76 412
11610.77 382
11611.79 397
11612.81 384
11613.83 379
11614.84 369
11615.86 422
11616.88 370
11617.90 385
11618.92 402
11619.93 437
11620.95 386
11621.97 376
11622.99 403
11624.01 389
11625.02 365
11626.04 376
11627.06 360
11628.08 370
11629.10 362
11630.11 367
11631.13 386
11632.15 368
11633.17 376
11634.19 376
11635.21 383
11636.23 374
11637.24 351
11638.26 328
11639.28 387
11640.30 362
11641.32 346
11642.34 362
11643.36 337
11644.38 337
11645.39 322
11646.41 341
11647.43 344
11648.45 352
11649.47 346
11650.49 339
11651.51 354
11652.53 333
11653.55 364
11654.57 339
11655.59 342
11656.61 337
11657.63 326
11658.65 333
11659.67 335
11660.69 366
11661.70 350
11662.72 339
11663.74 341
11664.76 355
11665.78 366
11666.80 327
11667.82 319
11668.84 308
11669.86 332
11670.88 304
11671.90 302
11672.92 345
11673.95 348
11674.97 329
11675.99 329
11677.01 364
11678.03 320
11679.05 314
11680.07 369
11681.09 358
11682.11 334
11683.13 295
11684.15 329
11685.17 292
11686.19 338
11687.21 328
11688.23 324
11689.25 339
11690.28 329
11691.30 331
11692.32 333
11693.34 316
11694.36 347
11695.38 307
11696.40 296
11697.42 309
11698.44 313
11699.47 313
11700.49 312
11701.51 315
11702.53 303
11703.55 314
11704.57 335
11705.60 349
11706.62 326
11707.64 320
11708.66 324
11709.68 327
11710.70 324
11711.73 326
11712.75 305
11713.77 299
11714.79 303
11715.81 324
11716.84 334
11717.86 318
11718.88 342
11719.90 300
11720.92 322
11721.95 325
11722.97 340
11723.99 324
11725.01 321
11726.04 335
11727.06 334
11728.08 320
11729.11 321
11730.13 335
11731.15 330
11732.17 318
11733.20 310
11734.22 340
11735.24 356
11736.26 334
11737.29 309
11738.31 311
11739.33 319
11740.36 317
11741.38 316
11742.40 337
11743.43 315
11744.45 327
11745.47 310
11746.50 328
11747.52 313
11748.54 313
11749.57 325
11750.59 340
11751.62 327
11752.64 316
11753.66 337
11754.69 369
11755.71 323
11756.73 337
11757.76 353
11758.78 347
11759.81 335
11760.83 353
11761.85 348
11762.88 347
11763.90 383
11764.93 381
11765.95 374
11766.98 366
11768.00 372
11769.02 370
11770.05 373
11771.07 373
11772.10 361
11773.12 377
11774.15 354
11775.17 363
11776.20 364
11777.22 359
11778.25 368
11779.27 362
11780.30 366
11781.32 372
11782.35 359
11783.37 345
11784.40 369
11785.42 389
11786.45 378
11787.47 404
11788.50 389
11789.52 382
11790.55 362
11791.57 388
11792.60 391
11793.62 388
11794.65 410
11795.67 382
11796.70 405
11797.73 375
11798.75 388
11799.78 378
11800.80 374
11801.83 400
11802.85 366
11803.88 387
11804.91 374
11805.93 398
11806.96 422
11807.98 424
11809.01 411
11810.04 412
11811.06 415
11812.09 405
11813.12 424
11814.14 385
11815.17 417
11816.19 445
11817.22 449
11818.25 422
11819.27 451
11820.30 453
11821.33 415
11822.35 448
11823.38 450
11824.41 453
11825.44 440
11826.46 472
11827.49 432
11828.52 412
11829.54 467
11830.57 466
11831.60 465
11832.62 480
11833.65 456
11834.68 463
11835.71 472
11836.73 455
11837.76 509
11838.79 489
11839.82 493
11840.84 468
11841.87 488
11842.90 501
11843.93 520
11844.95 525
11845.98 525
11847.01 526
11848.04 526
11849.07 557
11850.09 546
11851.12 580
11852.15 525
11853.18 518
11854.21 521
11855.23 546
11856.26 589
11857.29 564
11858.32 550
11859.35 553
11860.38 579
11861.40 604
11862.43 603
11863.46 589
11864.49 603
11865.52 613
11866.55 637
11867.58 611
11868.60 620
11869.63 625
11870.66 606
11871.69 614
11872.72 608
11873.75 618
11874.78 611
11875.81 680
11876.84 683
11877.86 722
11878.89 687
11879.92 720
11880.95 720
11881.98 705
11883.01 714
11884.04 748
11885.07 783
11886.10 775
11887.13 761
11888.16 799
11889.19 854
11890.22 825
11891.25 862
11892.28 932
11893.31 930
11894.34 945
11895.37 1049
11896.40 1015
11897.43 1028
11898.46 1055
11899.49 1086
11900.52 1082
11901.55 1064
11902.58 1090
11903.61 1042
11904.64 1003
11905.67 967
11906.70 981
11907.73 937
11908.76 958
11909.79 937
11910.82 917
11911.85 898
11912.88 901
11913.91 880
11914.94 904
11915.97 876
11917.01 957
11918.04 960
11919.07 979
11920.10 1078
11921.13 1100
11922.16 1157
11923.19 1175
11924.22 1227
11925.25 1243
11926.28 1317
11927.32 1284
11928.35 1273
11929.38 1236
11930.41 1212
11931.44 1181
11932.47 1137
11933.50 1050
11934.54 1063
11935.57 987
11936.60 920
11937.63 899
11938.66 874
11939.70 812
11940.73 778
11941.76 803
11942.79 704
11943.82 738
11944.85 719
11945.89 714
11946.92 686
11947.95 706
11948.98 697
11950.02 710
11951.05 717
11952.08 701
11953.11 666
11954.15 718
11955.18 716
11956.21 710
11957.24 740
11958.28 729
11959.31 709
11960.34 700
11961.37 728
11962.41 746
11963.44 702
11964.47 711
11965.51 720
11966.54 713
11967.57 708
11968.60 708
11969.64 698
11970.67 709
11971.70 716
11972.74 732
11973.77 731
11974.80 722
11975.84 728
11976.87 718
11977.90 708
11978.94 687
11979.97 719
11981.00 727
11982.04 706
11983.07 730
11984.11 777
11985.14 719
11986.17 714
11987.21 706
11988.24 753
11989.28 781
11990.31 770
11991.34 783
11992.38 743
11993.41 754
11994.45 780
11995.48 778
11996.51 745
11997.55 746
11998.58 757
11999.62 755
12000.65 804
12001.69 782
12002.72 787
12003.76 858
12004.79 847
12005.82 828
12006.86 834
12007.89 856
12008.93 892
12009.96 886
12011.00 909
12012.03 866
12013.07 885
12014.10 937
12015.14 980
12016.17 921
12017.21 908
12018.24 900
12019.28 915
12020.32 883
12021.35 899
12022.39 888
12023.42 916
12024.46 928
12025.49 878
12026.53 895
12027.56 912
12028.60 869
12029.64 863
12030.67 889
12031.71 880
12032.74 845
12033.78 847
12034.81 867
12035.85 843
12036.89 860
12037.92 871
12038.96 875
12039.99 898
12041.03 854
12042.07 886
12043.10 875
12044.14 868
12045.18 917
12046.21 927
12047.25 968
12048.29 972
12049.32 948
12050.36 976
12051.40 998
12052.43 955
12053.47 946
12054.51 995
12055.54 1002
12056.58 917
12057.62 902
12058.65 882
12059.69 889
12060.73 867
12061.76 845
12062.80 813
12063.84 822
12064.88 797
12065.91 788
12066.95 778
12067.99 770
12069.03 772
12070.06 777
12071.10 744
12072.14 774
12073.18 766
12074.21 741
12075.25 744
12076.29 748
12077.33 748
12078.36 732
12079.40 781
12080.44 763
12081.48 734
12082.52 725
12083.55 741
12084.59 763
12085.63 775
12086.67 763
12087.71 796
12088.74 840
12089.78 848
12090.82 848
12091.86 900
12092.90 906
12093.94 905
12094.98 913
12096.01 966
12097.05 959
12098.09 961
12099.13 964
12100.17 958
12101.21 927
12102.25 924
12103.28 894
12104.32 872
12105.36 841
12106.40 791
12107.44 769
12108.48 727
12109.52 680
12110.56 686
12111.60 671
12112.64 655
12113.68 636
12114.72 655
12115.76 613
12116.79 582
12117.83 632
12118.87 619
12119.91 613
12120.95 558
12121.99 580
12123.03 577
12124.07 557
12125.11 572
12126.15 622
12127.19 578
12128.23 558
12129.27 563
12130.31 583
12131.35 570
12132.39 592
12133.43 559
12134.47 574
12135.51 571
12136.55 564
12137.59 582
12138.63 556
12139.67 538
12140.71 559
12141.76 550
12142.80 532
12143.84 548
12144.88 553
12145.92 543
12146.96 538
12148.00 496
12149.04 501
12150.08 528
12151.12 515
12152.16 482
12153.20 492
12154.25 491
12155.29 489
12156.33 462
12157.37 511
12158.41 480
12159.45 470
12160.49 523
12161.53 508
12162.58 470
12163.62 458
12164.66 531
12165.70 435
12166.74 439
12167.78 503
12168.82 497
12169.87 469
12170.91 476
12171.95 482
12172.99 492
12174.03 512
12175.08 477
12176.12 490
12177.16 457
12178.20 443
12179.24 462
12180.29 457
12181.33 458
12182.37 469
12183.41 465
12184.46 474
12185.50 487
12186.54 434
12187.58 425
12188.63 480
12189.67 438
12190.71 432
12191.75 415
12192.80 439
12193.84 461
12194.88 425
12195.92 443
12196.97 415
12198.01 469
12199.05 437
12200.10 422
12201.14 441
12202.18 397
12203.23 437
12204.27 450
12205.31 431
12206.36 429
12207.40 434
12208.44 422
12209.49 422
12210.53 444
12211.57 416
12212.62 428
12213.66 414
12214.70 396
12215.75 438
12216.79 422
12217.84 432
12218.88 412
12219.92 422
12220.97 400
12222.01 411
12223.06 399
12224.10 393
12225.14 421
12226.19 407
12227.23 435
12228.28 399
12229.32 371
12230.36 373
12231.41 380
12232.45 379
12233.50 368
12234.54 372
12235.59 399
12236.63 378
12237.68 386
12238.72 404
12239.77 369
12240.81 381
12241.86 416
12242.90 410
12243.94 387
12244.99 356
12246.03 367
12247.08 353
12248.13 371
12249.17 385
12250.22 375
12251.26 365
12252.31 360
12253.35 372
12254.40 360
12255.44 364
12256.49 328
12257.53 347
12258.58 347
12259.62 340
12260.67 366
12261.72 358
12262.76 344
12263.81 359
12264.85 366
12265.90 349
12266.94 340
12267.99 345
12269.04 343
12270.08 357
12271.13 311
12272.17 339
12273.22 328
12274.27 335
12275.31 334
12276.36 338
12277.41 325
12278.45 321
12279.50 337
12280.55 352
12281.59 340
12282.64 346
12283.69 348
12284.73 367
12285.78 316
12286.83 309
12287.87 311
12288.92 358
12289.97 355
12291.01 347
12292.06 346
12293.11 342
12294.15 338
12295.20 317
12296.25 315
12297.30 338
12298.34 350
12299.39 332
12300.44 347
12301.48 326
12302.53 329
12303.58 312
12304.63 338
12305.67 339
12306.72 322
12307.77 307
12308.82 305
12309.87 349
12310.91 320
12311.96 313
12313.01 326
12314.06 343
12315.10 308
12316.15 305
12317.20 302
12318.25 323
12319.30 307
12320.34 321
12321.39 298
12322.44 306
12323.49 293
12324.54 331
12325.59 311
12326.63 320
12327.68 300
12328.73 306
12329.78 334
12330.83 304
12331.88 311
12332.93 317
12333.98 294
12335.02 320
12336.07 305
12337.12 330
12338.17 287
12339.22 292
12340.27 314
12341.32 302
12342.37 316
12343.42 334
12344.47 291
12345.51 316
12346.56 295
12347.61 299
12348.66 340
12349.71 311
12350.76 318
12351.81 328
12352.86 306
12353.91 298
12354.96 299
12356.01 320
12357.06 301
12358.11 327
12359.16 326
12360.21 330
12361.26 324
12362.31 327
12363.36 327
12364.41 310
12365.46 301
12366.51 297
12367.56 318
12368.61 316
12369.66 323
12370.71 297
12371.76 311
12372.81 293
12373.86 313
12374.91 310
12375.96 315
12377.01 304
12378.06 305
12379.11 321
12380.17 316
12381.22 303
12382.27 326
12383.32 303
12384.37 306
12385.42 320
12386.47 311
12387.52 321
12388.57 307
12389.62 339
12390.67 315
12391.73 325
12392.78 318
12393.83 316
12394.88 310
12395.93 342
12396.98 322
12398.03 318
12399.09 317
12400.14 322
12401.19 322
12402.24 317
12403.29 329
12404.34 332
12405.40 329
12406.45 336
12407.50 327
12408.55 334
12409.60 350
12410.66 336
12411.71 343
12412.76 350
12413.81 374
12414.86 334
12415.92 326
12416.97 352
12418.02 328
12419.07 351
12420.13 356
12421.18 355
12422.23 330
12423.28 315
12424.34 330
12425.39 373
12426.44 350
12427.49 334
12428.55 337
12429.60 338
12430.65 340
12431.71 360
12432.76 358
12433.81 366
12434.86 377
12435.92 323
12436.97 342
12438.02 353
12439.08 350
12440.13 361
12441.18 343
12442.24 319
12443.29 347
12444.34 371
12445.40 380
12446.45 362
12447.50 362
12448.56 394
12449.61 377
12450.67 358
12451.72 373
12452.77 385
12453.83 374
12454.88 396
12455.94 391
12456.99 454
12458.04 411
12459.10 409
12460.15 406
12461.21 441
12462.26 466
12463.31 494
12464.37 543
12465.42 523
12466.48 555
12467.53 596
12468.59 581
12469.64 606
12470.70 648
12471.75 630
12472.80 632
12473.86 613
12474.91 643
12475.97 651
12477.02 626
12478.08 583
12479.13 551
12480.19 521
12481.24 519
12482.30 490
12483.35 507
12484.41 468
12485.46 440
12486.52 458
12487.57 432
12488.63 416
12489.69 436
12490.74 433
12491.80 424
12492.85 448
12493.91 418
12494.96 449
12496.02 408
12497.07 403
12498.13 392
12499.19 409
12500.24 414
12501.30 436
12502.35 418
12503.41 428
12504.47 435
12505.52 425
12506.58 431
12507.63 441
12508.69 460
12509.75 424
12510.80 447
12511.86 433
12512.91 441
12513.97 420
12515.03 430
12516.08 446
12517.14 440
12518.20 458
12519.25 433
12520.31 434
12521.37 420
12522.42 460
12523.48 440
12524.54 425
12525.59 448
12526.65 459
12527.71 434
12528.77 414
12529.82 443
12530.88 432
12531.94 453
12532.99 440
12534.05 444
12535.11 431
12536.17 442
12537.22 431
12538.28 445
12539.34 425
12540.40 440
12541.45 476
12542.51 498
12543.57 478
12544.63 470
12545.68 498
12546.74 487
12547.80 498
12548.86 479
12549.92 533
12550.97 533
12552.03 516
12553.09 491
12554.15 524
12555.21 504
12556.26 521
12557.32 480
12558.38 459
12559.44 476
12560.50 474
12561.56 464
12562.61 481
12563.67 471
12564.73 488
12565.79 488
12566.85 433
12567.91 475
12568.97 456
12570.02 468
12571.08 476
12572.14 473
12573.20 463
12574.26 456
12575.32 435
12576.38 443
12577.44 437
12578.50 436
12579.56 437
12580.61 455
12581.67 468
12582.73 439
12583.79 428
12584.85 444
12585.91 480
12586.97 469
12588.03 469
12589.09 460
12590.15 474
12591.21 461
12592.27 462
12593.33 482
12594.39 478
12595.45 457
12596.51 447
12597.57 475
12598.63 446
12599.69 478
12600.75 468
12601.81 495
12602.87 464
12603.93 494
12604.99 491
12606.05 488
12607.11 496
12608.17 527
12609.23 513
12610.29 538
12611.35 561
12612.41 547
12613.47 561
12614.53 570
12615.59 552
12616.66 568
12617.72 556
12618.78 577
12619.84 576
12620.90 594
12621.96 601
12623.02 574
12624.08 613
12625.14 606
12626.20 607
12627.26 564
12628.33 584
12629.39 574
12630.45 558
12631.51 546
12632.57 546
12633.63 561
12634.69 544
12635.76 537
12636.82 534
12637.88 522
12638.94 479
12640.00 501
12641.06 537
12642.13 478
12643.19 463
12644.25 472
12645.31 494
12646.37 480
12647.44 483
12648.50 463
12649.56 491
12650.62 475
12651.68 484
12652.75 471
12653.81 480
12654.87 505
12655.93 514
12657.00 517
12658.06 496
12659.12 471
12660.18 516
12661.25 523
12662.31 493
12663.37 516
12664.43 505
12665.50 491
12666.56 498
12667.62 528
12668.69 539
12669.75 543
12670.81 549
12671.88 571
12672.94 540
12674.00 522
12675.06 528
12676.13 564
12677.19 578
12678.25 571
12679.32 576
12680.38 602
12681.44 573
12682.51 592
12683.57 585
12684.64 546
12685.70 566
12686.76 584
12687.83 640
12688.89 613
12689.95 608
12691.02 629
12692.08 630
12693.15 635
12694.21 675
12695.27 656
12696.34 668
12697.40 678
12698.47 696
12699.53 707
12700.59 685
12701.66 698
12702.72 736
12703.79 742
12704.85 724
12705.92 724
12706.98 705
12708.05 697
12709.11 728
12710.18 711
12711.24 708
12712.30 673
12713.37 662
12714.43 708
12715.50 720
12716.56 720
12717.63 735
12718.69 690
12719.76 720
12720.82 725
12721.89 762
12722.95 760
12724.02 797
12725.09 814
12726.15 822
12727.22 830
12728.28 823
12729.35 808
12730.41 830
12731.48 784
12732.54 762
12733.61 783
12734.68 763
12735.74 730
12736.81 734
12737.87 705
12738.94 678
12740.00 689
12741.07 625
12742.14 623
12743.20 634
12744.27 662
12745.33 633
12746.40 627
12747.47 610
12748.53 593
12749.60 559
12750.67 605
12751.73 567
12752.80 549
12753.87 572
12754.93 573
12756.00 563
12757.07 546
12758.13 553
12759.20 537
12760.27 584
12761.33 559
12762.40 548
12763.47 578
12764.53 547
12765.60 519
12766.67 504
12767.73 540
12768.80 523
12769.87 488
12770.94 525
12772.00 509
12773.07 503
12774.14 516
12775.21 506
12776.27 487
12777.34 515
12778.41 481
12779.48 486
12780.54 468
12781.61 465
12782.68 486
12783.75 493
12784.81 459
12785.88 431
12786.95 439
12788.02 473
12789.09 439
12790.15 463
12791.22 476
12792.29 468
12793.36 459
12794.43 468
12795.49 466
12796.56 475
12797.63 476
12798.70 485
12799.77 490
12800.84 489
12801.90 512
12802.97 503
12804.04 480
12805.11 464
12806.18 501
12807.25 487
12808.32 517
12809.39 517
12810.45 505
12811.52 534
12812.59 536
12813.66 513
12814.73 528
12815.80 536
12816.87 521
12817.94 535
12819.01 518
12820.08 519
12821.15 508
12822.21 542
12823.28 542
12824.35 539
12825.42 544
12826.49 519
12827.56 515
12828.63 521
12829.70 508
12830.77 507
12831.84 504
12832.91 513
12833.98 471
12835.05 453
12836.12 449
12837.19 436
12838.26 437
12839.33 449
12840.40 467
12841.47 397
12842.54 429
12843.61 426
12844.68 433
12845.75 413
12846.82 402
12847.89 414
12848.96 418
12850.03 399
12851.10 412
12852.18 405
12853.25 390
12854.32 405
12855.39 394
12856.46 393
12857.53 383
12858.60 391
12859.67 397
12860.74 410
12861.81 391
12862.88 408
12863.96 360
12865.03 387
12866.10 379
12867.17 368
12868.24 385
12869.31 382
12870.38 386
12871.45 357
12872.53 352
12873.60 332
12874.67 383
12875.74 390
12876.81 371
12877.88 387
12878.96 378
12880.03 360
12881.10 330
12882.17 352
12883.24 367
12884.31 350
12885.39 346
12886.46 354
12887.53 341
12888.60 321
12889.68 297
12890.75 306
12891.82 336
12892.89 310
12893.96 315
12895.04 334
12896.11 324
12897.18 319
12898.25 326
12899.33 329
12900.40 337
12901.47 319
12902.54 308
12903.62 321
12904.69 343
12905.76 307
12906.84 306
12907.91 307
12908.98 311
12910.06 322
12911.13 322
12912.20 317
12913.27 321
12914.35 297
12915.42 285
12916.49 305
12917.57 315
12918.64 291
12919.71 308
12920.79 312
12921.86 279
12922.94 284
12924.01 300
12925.08 300
12926.16 297
12927.23 306
12928.30 275
12929.38 292
12930.45 259
12931.53 288
12932.60 311
12933.67 305
12934.75 308
12935.82 281
12936.90 272
12937.97 273
12939.04 291
12940.12 281
12941.19 297
12942.27 281
12943.34 284
12944.42 286
12945.49 271
12946.56 301
12947.64 280
12948.71 286
12949.79 254
12950.86 273
12951.94 321
12953.01 288
12954.09 281
12955.16 279
12956.24 282
12957.31 272
12958.39 280
12959.46 287
12960.54 288
12961.61 271
12962.69 281
12963.76 279
12964.84 274
12965.91 277
12966.99 283
12968.07 279
12969.14 262
12970.22 285
12971.29 275
12972.37 272
12973.44 264
12974.52 274
12975.59 269
12976.67 265
12977.75 283
12978.82 257
12979.90 251
12980.97 285
12982.05 262
12983.13 268
12984.20 284
12985.28 282
12986.35 273
12987.43 274
12988.51 272
12989.58 256
12990.66 264
12991.74 277
12992.81 270
12993.89 273
12994.97 263
12996.04 267
12997.12 278
12998.20 263
12999.27 267
13000.35 277
13001.43 291
13002.50 295
13003.58 287
13004.66 261
13005.73 271
13006.81 290
13007.89 278
13008.97 280
13010.04 286
13011.12 278
13012.20 255
13013.27 289
13014.35 259
13015.43 286
13016.51 266
13017.58 262
13018.66 258
13019.74 270
13020.82 269
13021.89 282
13022.97 273
13024.05 272
13025.13 291
13026.21 283
13027.28 274
13028.36 281
13029.44 292
13030.52 286
13031.60 296
13032.67 283
13033.75 284
13034.83 270
13035.91 272
13036.99 289
13038.07 251
13039.14 258
13040.22 306
13041.30 264
13042.38 293
13043.46 278
13044.54 266
13045.62 267
13046.69 252
13047.77 281
13048.85 286
13049.93 275
13051.01 273
13052.09 274
13053.17 290
13054.25 287
13055.33 262
13056.40 270
13057.48 269
13058.56 260
13059.64 262
13060.72 233
13061.80 244
13062.88 257
13063.96 283
13065.04 270
13066.12 248
13067.20 255
13068.28 257
13069.36 263
13070.44 297
13071.52 254
13072.60 265
13073.68 270
13074.76 264
13075.84 286
13076.92 262
13078.00 282
13079.08 255
13080.16 288
13081.24 281
13082.32 274
13083.40 259
13084.48 280
13085.56 269
13086.64 245
13087.72 258
13088.80 274
13089.88 273
13090.96 257
13092.04 247
13093.12 287
13094.20 279
13095.28 283
13096.36 266
13097.44 273
13098.52 303
13099.61 293
13100.69 279
13101.77 276
13102.85 259
13103.93 271
13105.01 276
13106.09 287
13107.17 285
13108.25 266
13109.34 268
13110.42 307
13111.50 316
13112.58 288
13113.66 299
13114.74 279
13115.82 307
13116.91 307
13117.99 283
13119.07 326
13120.15 287
13121.23 290
13122.31 294
13123.40 293
13124.48 303
13125.56 282
13126.64 285
13127.72 270
13128.81 296
13129.89 302
13130.97 295
13132.05 290
13133.14 276
13134.22 284
13135.30 279
13136.38 292
13137.47 292
13138.55 299
13139.63 285
13140.71 324
13141.80 263
13142.88 280
13143.96 274
13145.04 293
13146.13 302
13147.21 298
13148.29 278
13149.38 280
13150.46 292
13151.54 270
13152.62 285
13153.71 296
13154.79 299
13155.87 305
13156.96 304
13158.04 311
13159.12 301
13160.21 291
13161.29 290
13162.37 271
13163.46 276
13164.54 281
13165.62 268
13166.71 298
13167.79 297
13168.88 294
13169.96 301
13171.04 315
13172.13 314
13173.21 303
13174.30 302
13175.38 311
13176.46 277
13177.55 296
13178.63 314
13179.72 343
13180.80 291
13181.88 287
13182.97 314
13184.05 297
13185.14 297
13186.22 316
13187.31 320
13188.39 324
13189.48 331
13190.56 341
13191.65 324
13192.73 311
13193.81 344
13194.90 291
13195.98 283
13197.07 306
13198.15 340
13199.24 341
13200.32 328
13201.41 321
13202.49 336
13203.58 305
13204.67 345
13205.75 342
13206.84 314
13207.92 334
13209.01 344
13210.09 347
13211.18 319
13212.26 335
13213.35 362
13214.43 316
13215.52 308
13216.61 324
13217.69 346
13218.78 325
13219.86 343
13220.95 345
13222.04 326
13223.12 328
13224.21 357
13225.29 360
13226.38 341
13227.47 335
13228.55 382
13229.64 357
13230.72 368
13231.81 361
13232.90 355
13233.98 360
13235.07 364
13236.16 373
13237.24 355
13238.33 370
13239.42 394
13240.50 389
13241.59 394
13242.68 380
13243.76 417
13244.85 391
13245.94 352
13247.02 350
13248.11 372
13249.20 394
13250.29 377
13251.37 413
13252.46 395
13253.55 382
13254.63 389
13255.72 403
13256.81 411
13257.90 417
13258.98 417
13260.07 423
13261.16 444
13262.25 435
13263.33 408
13264.42 427
13265.51 425
13266.60 435
13267.69 448
13268.77 441
13269.86 424
13270.95 457
13272.04 431
13273.13 445
13274.21 424
13275.30 435
13276.39 431
13277.48 437
13278.57 450
13279.65 461
13280.74 451
13281.83 472
13282.92 481
13284.01 471
13285.10 493
13286.19 439
13287.27 517
13288.36 495
13289.45 496
13290.54 494
13291.63 480
13292.72 522
13293.81 519
13294.90 527
13295.98 535
13297.07 496
13298.16 509
13299.25 547
13300.34 564
13301.43 555
13302.52 548
13303.61 567
13304.70 580
13305.79 567
13306.88 567
13307.97 586
13309.06 568
13310.15 571
13311.24 554
13312.32 575
13313.41 573
13314.50 552
13315.59 601
13316.68 570
13317.77 557
13318.86 572
13319.95 604
13321.04 607
13322.13 613
13323.22 626
13324.31 622
13325.40 634
13326.49 676
13327.58 642
13328.68 644
13329.77 662
13330.86 691
13331.95 642
13333.04 642
13334.13 656
13335.22 685
13336.31 674
13337.40 657
13338.49 680
13339.58 655
13340.67 700
13341.76 692
13342.85 653
13343.94 682
13345.04 684
13346.13 669
13347.22 675
13348.31 656
13349.40 678
13350.49 701
13351.58 699
13352.67 710
13353.77 740
13354.86 701
13355.95 708
13357.04 765
13358.13 766
13359.22 764
13360.31 807
13361.41 813
13362.50 781
13363.59 781
13364.68 803
13365.77 794
13366.87 742
13367.96 731
13369.05 748
13370.14 737
13371.23 698
13372.33 684
13373.42 698
13374.51 686
13375.60 651
13376.69 641
13377.79 662
13378.88 602
13379.97 598
13381.06 614
13382.16 587
13383.25 562
13384.34 560
13385.43 565
13386.53 567
13387.62 572
13388.71 562
13389.81 519
13390.90 517
13391.99 512
13393.08 541
13394.18 556
13395.27 522
13396.36 540
13397.46 561
13398.55 544
13399.64 558
13400.74 552
13401.83 550
13402.92 538
13404.02 528
13405.11 543
13406.20 558
13407.30 540
13408.39 548
13409.48 552
13410.58 549
13411.67 522
13412.77 541
13413.86 546
13414.95 538
13416.05 536
13417.14 511
13418.23 551
13419.33 537
13420.42 528
13421.52 530
13422.61 545
13423.71 555
13424.80 562
13425.89 577
13426.99 583
13428.08 535
13429.18 547
13430.27 533
13431.37 564
13432.46 578
13433.56 580
13434.65 565
13435.74 544
13436.84 587
13437.93 589
13439.03 579
13440.12 575
13441.22 589
13442.31 604
13443.41 611
13444.50 590
13445.60 609
13446.69 617
13447.79 620
13448.88 612
13449.98 646
13451.08 637
13452.17 618
13453.27 607
13454.36 651
13455.46 670
13456.55 638
13457.65 641
13458.74 696
13459.84 624
13460.94 624
13462.03 656
13463.13 659
13464.22 646
13465.32 655
13466.41 679
13467.51 699
13468.61 679
13469.70 653
13470.80 672
13471.90 713
13472.99 694
13474.09 688
13475.18 688
13476.28 722
13477.38 690
13478.47 715
13479.57 716
13480.67 673
13481.76 701
13482.86 746
13483.96 753
13485.05 759
13486.15 749
13487.25 755
13488.34 763
13489.44 778
13490.54 809
13491.63 822
13492.73 836
13493.83 796
13494.93 850
13496.02 856
13497.12 838
13498.22 828
13499.31 831
13500.41 852
13501.51 821
13502.61 798
13503.70 801
13504.80 775
13505.90 813
13507.00 819
13508.09 763
13509.19 769
13510.29 738
13511.39 754
13512.49 730
13513.58 687
13514.68 690
13515.78 703
13516.88 702
13517.98 662
13519.07 672
13520.17 674
13521.27 648
13522.37 647
13523.47 650
13524.57 653
13525.66 632
13526.76 636
13527.86 641
13528.96 570
13530.06 582
13531.16 634
13532.25 609
13533.35 571
13534.45 573
13535.55 568
13536.65 558
13537.75 559
13538.85 555
13539.95 535
13541.05 537
13542.14 552
13543.24 554
13544.34 544
13545.44 524
13546.54 506
13547.64 517
13548.74 528
13549.84 534
13550.94 501
13552.04 511
13553.14 538
13554.24 499
13555.34 470
13556.44 528
13557.54 525
13558.64 506
13559.74 513
13560.84 500
13561.94 520
13563.04 525
13564.13 512
13565.23 500
13566.34 489
13567.44 496
13568.54 494
13569.64 526
13570.74 524
13571.84 505
13572.94 531
13574.04 514
13575.14 509
13576.24 529
13577.34 544
13578.44 523
13579.54 527
13580.64 523
13581.74 529
13582.84 509
13583.94 514
13585.04 534
13586.14 496
13587.24 498
13588.35 520
13589.45 547
13590.55 530
13591.65 533
13592.75 503
13593.85 507
13594.95 521
13596.05 523
13597.15 507
13598.26 557
13599.36 524
13600.46 525
13601.56 528
13602.66 544
13603.76 511
13604.86 517
13605.97 528
13607.07 519
13608.17 524
13609.27 505
13610.37 547
13611.47 508
13612.58 498
13613.68 518
13614.78 521
13615.88 514
13616.98 526
13618.09 543
13619.19 526
13620.29 529
13621.39 535
13622.50 535
13623.60 540
13624.70 557
13625.80 546
13626.91 554
13628.01 541
13629.11 539
13630.21 536
13631.32 538
13632.42 516
13633.52 553
13634.62 553
13635.73 549
13636.83 573
13637.93 578
13639.04 568
13640.14 568
13641.24 541
13642.35 515
13643.45 525
13644.55 531
13645.65 549
13646.76 538
13647.86 546
13648.96 521
13650.07 501
13651.17 495
13652.28 480
13653.38 514
13654.48 518
13655.59 524
13656.69 470
13657.79 499
13658.90 486
13660.00 525
13661.11 493
13662.21 504
13663.31 495
13664.42 549
13665.52 496
13666.63 483
13667.73 505
13668.83 503
13669.94 524
13671.04 507
13672.15 489
13673.25 497
13674.36 514
13675.46 547
13676.56 518
13677.67 518
13678.77 496
13679.88 535
13680.98 553
13682.09 498
13683.19 517
13684.30 531
13685.40 541
13686.51 554
13687.61 528
13688.72 525
13689.82 534
13690.93 533
13692.03 529
13693.14 545
13694.24 550
13695.35 523
13696.45 594
13697.56 579
13698.66 557
13699.77 574
13700.87 572
13701.98 569
13703.09 575
13704.19 583
13705.30 613
13706.40 587
13707.51 616
13708.61 582
13709.72 631
13710.83 600
13711.93 617
13713.04 622
13714.14 638
13715.25 640
13716.36 656
13717.46 629
13718.57 632
13719.67 653
13720.78 641
13721.89 679
13722.99 720
13724.10 676
13725.21 689
13726.31 709
13727.42 685
13728.53 735
13729.63 715
13730.74 709
13731.85 740
13732.95 732
13734.06 754
13735.17 744
13736.27 718
13737.38 765
13738.49 761
13739.59 815
13740.70 833
13741.81 815
13742.92 859
13744.02 870
13745.13 912
13746.24 914
13747.35 931
13748.45 997
13749.56 1008
13750.67 1045
13751.78 1078
13752.88 1082
13753.99 1090
13755.10 1119
13756.21 1167
13757.31 1148
13758.42 1133
13759.53 1150
13760.64 1126
13761.75 1161
13762.85 1109
13763.96 1147
13765.07 1140
13766.18 1108
13767.29 1091
13768.39 1052
13769.50 980
13770.61 961
13771.72 1006
13772.83 938
13773.94 922
13775.04 880
13776.15 831
13777.26 835
13778.37 828
13779.48 781
13780.59 763
13781.70 726
13782.80 732
13783.91 696
13785.02 660
13786.13 665
13787.24 669
13788.35 668
13789.46 651
13790.57 652
13791.68 623
13792.79 623
13793.90 602
13795.00 623
13796.11 582
13797.22 581
13798.33 613
13799.44 627
13800.55 609
13801.66 595
13802.77 590
13803.88 561
13804.99 580
13806.10 565
13807.21 550
13808.32 547
13809.43 574
13810.54 563
13811.65 544
13812.76 555
13813.87 554
13814.98 543
13816.09 536
13817.20 530
13818.31 531
13819.42 547
13820.53 583
13821.64 552
13822.75 558
13823.86 551
13824.97 541
13826.08 536
13827.19 540
13828.30 548
13829.41 535
13830.53 533
13831.64 550
13832.75 550
13833.86 552
13834.97 568
13836.08 546
13837.19 548
13838.30 543
13839.41 544
13840.52 534
13841.64 523
13842.75 562
13843.86 564
13844.97 561
13846.08 555
13847.19 563
13848.30 565
13849.41 553
13850.53 570
13851.64 577
13852.75 560
13853.86 553
13854.97 539
13856.08 602
13857.20 564
13858.31 562
13859.42 571
13860.53 578
13861.64 530
13862.76 541
13863.87 595
13864.98 579
13866.09 567
13867.20 585
13868.32 585
13869.43 598
13870.54 587
13871.65 573
13872.77 587
13873.88 617
13874.99 613
13876.10 625
13877.22 616
13878.33 612
13879.44 599
13880.55 617
13881.67 629
13882.78 636
13883.89 620
13885.01 649
13886.12 628
13887.23 651
13888.34 639
13889.46 681
13890.57 639
13891.68 673
13892.80 636
13893.91 645
13895.02 610
13896.14 651
13897.25 629
13898.36 587
13899.48 620
13900.59 608
13901.70 602
13902.82 561
13903.93 572
13905.05 578
13906.16 572
13907.27 534
13908.39 541
13909.50 558
13910.61 553
13911.73 540
13912.84 534
13913.96 539
13915.07 517
13916.19 508
13917.30 506
13918.41 529
13919.53 538
13920.64 509
13921.76 532
13922.87 542
13923.99 510
13925.10 509
13926.21 514
13927.33 529
13928.44 539
13929.56 519
13930.67 538
13931.79 541
13932.90 504
13934.02 529
13935.13 504
13936.25 525
13937.36 490
13938.48 526
13939.59 508
13940.71 484
13941.82 472
13942.94 506
13944.05 485
13945.17 490
13946.28 492
13947.40 511
13948.52 490
13949.63 473
13950.75 492
13951.86 499
13952.98 488
13954.09 484
13955.21 506
13956.32 492
13957.44 469
13958.56 496
13959.67 519
13960.79 515
13961.90 487
13963.02 491
13964.14 454
13965.25 486
13966.37 486
13967.48 501
13968.60 531
13969.72 489
13970.83 506
13971.95 509
13973.07 495
13974.18 493
13975.30 505
13976.42 492
13977.53 497
13978.65 492
13979.77 506
13980.88 501
13982.00 477
13983.12 496
13984.23 527
13985.35 527
13986.47 490
13987.58 486
13988.70 534
13989.82 502
13990.94 516
13992.05 523
13993.17 487
13994.29 531
13995.40 515
13996.52 544
13997.64 541
13998.76 517
13999.87 535
14000.99 531
14002.11 502
14003.23 543
14004.35 548
14005.46 560
14006.58 528
14007.70 528
14008.82 552
14009.93 549
14011.05 520
14012.17 511
14013.29 545
14014.41 533
14015.52 551
14016.64 528
14017.76 575
14018.88 527
14020.00 518
14021.12 535
14022.23 543
14023.35 526
14024.47 537
14025.59 557
14026.71 539
14027.83 538
14028.95 511
14030.06 548
14031.18 554
14032.30 555
14033.42 555
14034.54 564
14035.66 563
14036.78 578
14037.90 567
14039.02 570
14040.14 564
14041.25 576
14042.37 607
14043.49 630
14044.61 598
14045.73 607
14046.85 639
14047.97 624
14049.09 633
14050.21 624
14051.33 632
14052.45 628
14053.57 673
14054.69 656
14055.81 663
14056.93 653
14058.05 653
14059.17 679
14060.29 687
14061.41 710
14062.53 718
14063.65 717
14064.77 727
14065.89 751
14067.01 767
14068.13 746
14069.25 736
14070.37 778
14071.49 778
14072.61 811
14073.73 782
14074.85 831
14075.97 807
14077.09 770
14078.21 776
14079.33 789
14080.45 856
14081.57 831
14082.69 834
14083.82 836
14084.94 832
14086.06 836
14087.18 866
14088.30 866
14089.42 871
14090.54 845
14091.66 880
14092.78 905
14093.91 863
14095.03 856
14096.15 882
14097.27 838
14098.39 795
14099.51 817
14100.63 797
14101.76 815
14102.88 792
14104.00 734
14105.12 729
14106.24 732
14107.36 713
14108.49 729
14109.61 690
14110.73 656
14111.85 653
14112.97 687
14114.10 709
14115.22 673
14116.34 642
14117.46 624
14118.58 610
14119.71 597
14120.83 624
14121.95 622
14123.07 627
14124.20 600
14125.32 598
14126.44 599
14127.56 604
14128.69 584
14129.81 597
14130.93 606
14132.06 537
14133.18 590
14134.30 581
14135.42 552
14136.55 562
14137.67 567
14138.79 568
14139.92 542
14141.04 531
14142.16 539
14143.29 527
14144.41 566
14145.53 543
14146.66 565
14147.78 581
14148.90 547
14150.03 549
14151.15 548
14152.27 575
14153.40 549
14154.52 550
14155.64 525
14156.77 561
14157.89 499
14159.02 527
14160.14 521
14161.26 530
14162.39 532
14163.51 529
14164.64 550
14165.76 542
14166.88 528
14168.01 516
14169.13 516
14170.26 482
14171.38 505
14172.51 541
14173.63 522
14174.75 474
14175.88 498
14177.00 511
14178.13 490
14179.25 480
14180.38 487
14181.50 480
14182.63 486
14183.75 490
14184.88 499
14186.00 472
14187.13 474
14188.25 496
14189.38 465
14190.50 475
14191.63 466
14192.75 476
14193.88 468
14195.00 460
14196.13 446
14197.25 461
14198.38 461
14199.50 457
14200.63 462
14201.76 466
14202.88 474
14204.01 448
14205.13 421
14206.26 452
14207.38 464
14208.51 459
14209.64 461
14210.76 463
14211.89 429
14213.01 459
14214.14 483
14215.27 452
14216.39 460
14217.52 439
14218.64 446
14219.77 452
14220.90 429
14222.02 434
14223.15 420
14224.28 440
14225.40 411
14226.53 430
14227.66 428
14228.78 407
14229.91 413
14231.04 416
14232.16 428
14233.29 416
14234.42 413
14235.54 378
14236.67 437
14237.80 413
14238.92 431
14240.05 405
14241.18 411
14242.31 385
14243.43 421
14244.56 448
14245.69 401
14246.82 407
14247.94 449
14249.07 402
14250.20 394
14251.33 376
14252.45 411
14253.58 380
14254.71 375
14255.84 402
14256.96 383
14258.09 407
14259.22 379
14260.35 406
14261.47 394
14262.60 380
14263.73 370
14264.86 385
14265.99 353
14267.12 390
14268.24 375
14269.37 351
14270.50 353
14271.63 375
14272.76 371
14273.89 370
14275.01 353
14276.14 317
14277.27 358
14278.40 323
14279.53 376
14280.66 347
14281.79 347
14282.91 332
14284.04 350
14285.17 361
14286.30 354
14287.43 340
14288.56 332
14289.69 347
14290.82 325
14291.95 342
14293.08 330
14294.20 370
14295.33 335
14296.46 334
14297.59 343
14298.72 359
14299.85 357
14300.98 335
14302.11 321
14303.24 305
14304.37 362
14305.50 304
14306.63 332
14307.76 312
14308.89 313
14310.02 318
14311.15 333
14312.28 317
14313.41 312
14314.54 316
14315.67 314
14316.80 303
14317.93 328
14319.06 337
14320.19 292
14321.32 309
14322.45 346
14323.58 336
14324.71 329
14325.84 300
14326.97 306
14328.10 323
14329.23 309
14330.36 283
14331.49 306
14332.62 326
14333.76 331
14334.89 320
14336.02 313
14337.15 304
14338.28 307
14339.41 306
14340.54 334
14341.67 291
14342.80 309
14343.93 293
14345.07 300
14346.20 313
14347.33 306
14348.46 303
14349.59 312
14350.72 301
14351.85 331
14352.99 313
14354.12 296
14355.25 323
14356.38 297
14357.51 296
14358.64 313
14359.78 308
14360.91 306
14362.04 281
14363.17 327
14364.30 309
14365.44 304
14366.57 311
14367.70 298
14368.83 302
14369.96 298
14371.10 313
14372.23 323
14373.36 312
14374.49 307
14375.63 315
14376.76 325
14377.89 308
14379.02 316
14380.16 314
14381.29 326
14382.42 337
14383.55 337
14384.69 288
14385.82 328
14386.95 330
14388.09 323
14389.22 334
14390.35 316
14391.49 317
14392.62 318
14393.75 314
14394.89 314
14396.02 334
14397.15 332
14398.28 339
14399.42 329
14400.55 334
14401.69 337
14402.82 342
14403.95 340
14405.09 348
14406.22 326
14407.35 310
14408.49 342
14409.62 334
14410.75 369
14411.89 358
14413.02 333
14414.16 335
14415.29 348
14416.42 336
14417.56 363
14418.69 347
14419.83 360
14420.96 353
14422.10 354
14423.23 362
14424.36 353
14425.50 353
14426.63 335
14427.77 384
14428.90 370
14430.04 388
14431.17 347
14432.31 347
14433.44 368
14434.58 372
14435.71 344
14436.85 387
14437.98 358
14439.12 351
14440.25 358
14441.39 385
14442.52 356
14443.66 337
14444.79 360
14445.93 360
14447.06 361
14448.20 348
14449.33 339
14450.47 370
14451.60 360
14452.74 356
14453.87 368
14455.01 360
14456.14 360
14457.28 342
14458.42 348
14459.55 355
14460.69 375
14461.82 372
14462.96 376
14464.10 361
14465.23 377
14466.37 378
14467.50 375
14468.64 397
14469.78 373
14470.91 379
14472.05 378
14473.18 369
14474.32 373
14475.46 369
14476.59 368
14477.73 350
14478.87 373
14480.00 373
14481.14 358
14482.28 351
14483.41 338
14484.55 344
14485.69 368
14486.82 359
14487.96 352
14489.10 371
14490.23 381
14491.37 396
14492.51 352
14493.65 357
14494.78 341
14495.92 325
14497.06 368
14498.19 375
14499.33 387
14500.47 361
14501.61 362
14502.74 354
14503.88 380
14505.02 385
14506.16 348
14507.29 335
14508.43 361
14509.57 377
14510.71 375
14511.85 356
14512.98 368
14514.12 339
14515.26 325
14516.40 366
14517.54 349
14518.67 340
14519.81 356
14520.95 335
14522.09 324
14523.23 326
14524.36 336
14525.50 327
14526.64 313
14527.78 312
14528.92 306
14530.06 370
14531.19 365
14532.33 328
14533.47 341
14534.61 338
14535.75 330
14536.89 348
14538.03 339
14539.17 314
14540.31 316
14541.44 337
14542.58 339
14543.72 331
14544.86 355
14546.00 338
14547.14 357
14548.28 366
14549.42 355
14550.56 360
14551.70 374
14552.84 355
14553.98 337
14555.12 354
14556.25 348
14557.39 346
14558.53 360
14559.67 342
14560.81 374
14561.95 377
14563.09 344
14564.23 394
14565.37 377
14566.51 360
14567.65 345
14568.79 378
14569.93 367
14571.07 381
14572.21 380
14573.35 392
14574.49 379
14575.63 369
14576.77 386
14577.92 383
14579.06 400
14580.20 400
14581.34 407
14582.48 396
14583.62 406
14584.76 424
14585.90 402
14587.04 414
14588.18 449
14589.32 417
14590.46 423
14591.60 439
14592.74 454
14593.89 458
14595.03 449
14596.17 432
14597.31 454
14598.45 433
14599.59 444
14600.73 439
14601.87 463
14603.02 485
14604.16 461
14605.30 457
14606.44 487
14607.58 489
14608.72 479
14609.86 458
14611.01 484
14612.15 506
14613.29 512
14614.43 546
14615.57 523
14616.72 541
14617.86 562
14619.00 545
14620.14 561
14621.28 552
14622.43 577
14623.57 587
14624.71 573
14625.85 598
14627.00 602
14628.14 633
14629.28 625
14630.42 612
14631.56 615
14632.71 600
14633.85 564
14634.99 569
14636.14 572
14637.28 546
14638.42 512
14639.56 513
14640.71 462
14641.85 495
14642.99 474
14644.14 475
14645.28 433
14646.42 402
14647.56 415
14648.71 386
14649.85 399
14650.99 382
14652.14 364
14653.28 366
14654.42 376
14655.57 371
14656.71 358
14657.85 360
14659.00 353
14660.14 343
14661.29 330
14662.43 359
14663.57 339
14664.72 359
14665.86 340
14667.00 345
14668.15 333
14669.29 320
14670.44 328
14671.58 327
14672.73 323
14673.87 335
14675.01 285
14676.16 303
14677.30 311
14678.45 319
14679.59 304
14680.74 313
14681.88 291
14683.02 307
14684.17 293
14685.31 278
14686.46 298
14687.60 302
14688.75 292
14689.89 276
14691.04 301
14692.18 291
14693.33 284
14694.47 287
14695.62 270
14696.76 255
14697.91 294
14699.05 272
14700.20 289
14701.34 273
14702.49 269
14703.63 280
14704.78 274
14705.92 296
14707.07 278
14708.22 285
14709.36 298
14710.51 294
14711.65 273
14712.80 273
14713.94 314
14715.09 292
14716.23 282
14717.38 279
14718.53 282
14719.67 264
14720.82 306
14721.96 281
14723.11 300
14724.26 285
14725.40 294
14726.55 270
14727.70 277
14728.84 273
14729.99 288
14731.13 267
14732.28 263
14733.43 264
14734.57 282
14735.72 282
14736.87 271
14738.01 268
14739.16 269
14740.31 268
14741.45 252
14742.60 258
14743.75 252
14744.89 269
14746.04 271
14747.19 270
14748.34 286
14749.48 248
14750.63 265
14751.78 258
14752.92 291
14754.07 263
14755.22 276
14756.37 260
14757.51 258
14758.66 254
14759.81 254
14760.96 243
14762.10 262
14763.25 249
14764.40 252
14765.55 247
14766.70 264
14767.84 234
14768.99 254
14770.14 229
14771.29 271
14772.43 249
14773.58 252
14774.73 253
14775.88 224
14777.03 229
14778.18 244
14779.32 261
14780.47 244
14781.62 219
14782.77 237
14783.92 260
14785.07 247
14786.21 238
14787.36 228
14788.51 232
14789.66 228
14790.81 212
14791.96 216
14793.11 206
14794.26 207
14795.40 214
14796.55 223
14797.70 201
14798.85 206
14800.00 191
14801.15 213
14802.30 217
14803.45 211
14804.60 208
14805.75 206
14806.90 201
14808.05 223
14809.19 239
14810.34 222
14811.49 248
14812.64 213
14813.79 211
14814.94 221
14816.09 206
14817.24 198
14818.39 181
14819.54 196
14820.69 206
14821.84 224
14822.99 209
14824.14 196
14825.29 200
14826.44 209
14827.59 186
14828.74 182
14829.89 201
14831.04 190
14832.19 199
14833.34 205
14834.49 201
14835.64 202
14836.79 186
14837.95 227
14839.10 187
14840.25 203
14841.40 186
14842.55 178
14843.70 227
14844.85 179
14846.00 202
14847.15 188
14848.30 214
14849.45 193
14850.60 224
14851.76 203
14852.91 183
14854.06 193
14855.21 178
14856.36 200
14857.51 202
14858.66 201
14859.81 202
14860.97 193
14862.12 174
14863.27 192
14864.42 187
14865.57 202
14866.72 194
14867.88 204
14869.03 192
14870.18 191
14871.33 198
14872.48 214
14873.64 179
14874.79 192
14875.94 175
14877.09 182
14878.24 201
14879.40 193
14880.55 194
14881.70 182
14882.85 193
14884.00 182
14885.16 218
14886.31 207
14887.46 199
14888.61 190
14889.77 189
14890.92 208
14892.07 194
14893.23 207
14894.38 202
14895.53 188
14896.68 183
14897.84 181
14898.99 197
14900.14 193
14901.30 192
14902.45 188
14903.60 188
14904.75 187
14905.91 175
14907.06 200
14908.21 169
14909.37 198
14910.52 182
14911.67 191
14912.83 198
14913.98 177
14915.14 203
14916.29 196
14917.44 199
14918.60 177
14919.75 188
14920.90 187
14922.06 179
14923.21 178
14924.37 188
14925.52 177
14926.67 181
14927.83 180
14928.98 185
14930.14 187
14931.29 177
14932.44 185
14933.60 192
14934.75 196
14935.91 196
14937.06 183
14938.22 192
14939.37 172
14940.52 180
14941.68 192
14942.83 201
14943.99 194
14945.14 201
14946.30 188
14947.45 180
14948.61 173
14949.76 183
14950.92 197
14952.07 183
14953.23 162
14954.38 177
14955.54 185
14956.69 197
14957.85 181
14959.00 196
14960.16 188
14961.31 206
14962.47 180
14963.62 203
14964.78 198
14965.94 188
14967.09 199
14968.25 197
14969.40 219
14970.56 201
14971.71 191
14972.87 176
14974.03 193
14975.18 196
14976.34 187
14977.49 180
14978.65 197
14979.81 183
14980.96 189
14982.12 180
14983.27 187
14984.43 196
14985.59 170
14986.74 183
14987.90 170
14989.06 194
14990.21 190
14991.37 193
14992.53 180
14993.68 185
14994.84 184
14996.00 185
14997.15 184
14998.31 200
14999.47 202
15000.62 182
15001.78 190
15002.94 169
15004.09 180
15005.25 191
15006.41 197
15007.56 171
15008.72 166
15009.88 169
15011.04 189
15012.19 173
15013.35 183
15014.51 187
15015.67 182
15016.82 195
15017.98 196
15019.14 173
15020.30 184
15021.45 199
15022.61 177
15023.77 159
15024.93 168
15026.08 169
15027.24 177
15028.40 179
15029.56 182
15030.72 175
15031.87 167
15033.03 179
15034.19 201
15035.35 190
15036.51 168
15037.67 197
15038.82 166
15039.98 182
15041.14 190
15042.30 190
15043.46 168
15044.62 167
15045.78 194
15046.93 193
15048.09 165
15049.25 182
15050.41 184
15051.57 184
15052.73 161
15053.89 183
15055.05 185
15056.20 142
15057.36 199
15058.52 199
15059.68 188
15060.84 205
15062.00 182
15063.16 194
15064.32 167
15065.48 179
15066.64 176
15067.80 178
15068.96 178
15070.12 162
15071.28 177
15072.44 178
15073.60 174
15074.76 173
15075.91 213
15077.07 189
15078.23 173
15079.39 169
15080.55 196
15081.71 180
15082.87 195
15084.03 174
15085.19 197
15086.35 188
15087.51 183
15088.68 208
15089.84 190
15091.00 206
15092.16 195
15093.32 198
15094.48 191
15095.64 188
15096.80 196
15097.96 193
15099.12 195
15100.28 186
15101.44 186
15102.60 187
15103.76 194
15104.92 193
15106.08 198
15107.25 203
15108.41 187
15109.57 189
15110.73 201
15111.89 201
15113.05 172
15114.21 177
15115.37 204
15116.54 203
15117.70 202
15118.86 214
15120.02 198
15121.18 218
15122.34 223
15123.50 200
15124.67 189
15125.83 202
15126.99 220
15128.15 202
15129.31 226
15130.47 209
15131.64 208
15132.80 211
15133.96 229
15135.12 221
15136.28 222
15137.45 192
15138.61 204
15139.77 236
15140.93 235
15142.10 215
15143.26 203
15144.42 229
15145.58 225
15146.75 229
15147.91 227
15149.07 227
15150.23 216
15151.40 226
15152.56 232
15153.72 224
15154.88 227
15156.05 241
15157.21 243
15158.37 236
15159.54 244
15160.70 241
15161.86 236
15163.03 243
15164.19 241
15165.35 234
15166.52 246
15167.68 247
15168.84 257
15170.01 242
15171.17 255
15172.33 268
15173.50 273
15174.66 264
15175.82 247
15176.99 266
15178.15 277
15179.31 288
15180.48 257
15181.64 263
15182.81 250
15183.97 266
15185.13 277
15186.30 314
15187.46 320
15188.63 288
15189.79 279
15190.95 272
15192.12 283
15193.28 295
15194.45 291
15195.61 276
15196.78 270
15197.94 277
15199.10 292
15200.27 280
15201.43 307
15202.60 268
15203.76 324
15204.93 278
15206.09 293
15207.26 303
15208.42 306
15209.59 314
15210.75 297
15211.92 292
15213.08 277
15214.25 288
15215.41 277
15216.58 313
15217.74 322
15218.91 317
15220.07 333
15221.24 318
15222.40 330
15223.57 362
15224.74 346
15225.90 372
15227.07 364
15228.23 347
15229.40 374
15230.56 370
15231.73 354
15232.89 347
15234.06 342
15235.23 341
15236.39 369
15237.56 370
15238.72 352
15239.89 340
15241.06 323
15242.22 319
15243.39 334
15244.56 318
15245.72 290
15246.89 293
15248.05 319
15249.22 315
15250.39 321
15251.55 312
15252.72 268
15253.89 285
15255.05 290
15256.22 295
15257.39 267
15258.55 248
15259.72 292
15260.89 277
15262.05 285
15263.22 259
15264.39 274
15265.56 282
15266.72 273
15267.89 277
15269.06 270
15270.22 258
15271.39 267
15272.56 270
15273.73 292
15274.89 273
15276.06 280
15277.23 258
15278.40 263
15279.56 271
15280.73 269
15281.90 266
15283.07 284
15284.23 263
15285.40 269
15286.57 263
15287.74 272
15288.91 288
15290.07 252
15291.24 268
15292.41 260
15293.58 266
15294.75 260
15295.92 269
15297.08 269
15298.25 282
15299.42 278
15300.59 245
15301.76 291
15302.93 265
15304.09 272
15305.26 275
15306.43 281
15307.60 284
15308.77 292
15309.94 271
15311.11 248
15312.28 277
15313.44 281
15314.61 296
15315.78 286
15316.95 292
15318.12 296
15319.29 282
15320.46 283
15321.63 291
15322.80 295
15323.97 283
15325.14 303
15326.30 314
15327.47 301
15328.64 302
15329.81 299
15330.98 320
15332.15 303
15333.32 288
15334.49 321
15335.66 317
15336.83 344
15338.00 329
15339.17 327
15340.34 337
15341.51 319
15342.68 310
15343.85 336
15345.02 337
15346.19 347
15347.36 324
15348.53 332
15349.70 345
15350.87 352
15352.04 331
15353.21 336
15354.38 392
15355.55 399
15356.72 389
15357.90 359
15359.07 383
15360.24 365
15361.41 390
15362.58 367
15363.75 359
15364.92 358
15366.09 361
15367.26 362
15368.43 365
15369.60 336
15370.77 342
15371.95 357
15373.12 340
15374.29 335
15375.46 343
15376.63 340
15377.80 363
15378.97 332
15380.15 320
15381.32 356
15382.49 336
15383.66 321
15384.83 342
15386.00 346
15387.17 329
15388.35 341
15389.52 351
15390.69 327
15391.86 310
15393.03 305
15394.21 311
15395.38 301
15396.55 311
15397.72 283
15398.89 284
15400.07 287
15401.24 310
15402.41 288
15403.58 269
15404.76 278
15405.93 286
15407.10 263
15408.27 287
15409.45 245
15410.62 276
15411.79 293
15412.96 253
15414.14 270
15415.31 258
15416.48 259
15417.66 261
15418.83 261
15420.00 235
15421.17 238
15422.35 253
15423.52 233
15424.69 234
15425.87 238
15427.04 240
15428.21 230
15429.39 253
15430.56 239
15431.73 233
15432.91 235
15434.08 212
15435.25 225
15436.43 226
15437.60 233
15438.77 227
15439.95 232
15441.12 248
15442.30 222
15443.47 223
15444.64 210
15445.82 232
15446.99 234
15448.17 224
15449.34 223
15450.51 225
15451.69 217
15452.86 224
15454.04 246
15455.21 229
15456.39 214
15457.56 224
15458.73 213
15459.91 243
15461.08 238
15462.26 238
15463.43 220
15464.61 234
15465.78 214
15466.96 250
15468.13 256
15469.31 242
15470.48 237
15471.66 213
15472.83 222
15474.01 227
15475.18 256
15476.36 248
15477.53 249
15478.71 225
15479.88 221
15481.06 229
15482.23 216
15483.41 234
15484.58 242
15485.76 222
15486.93 232
15488.11 241
15489.29 239
15490.46 240
15491.64 257
15492.81 238
15493.99 222
15495.16 229
15496.34 240
15497.52 246
15498.69 222
15499.87 241
15501.04 246
15502.22 268
15503.40 248
15504.57 228
15505.75 226
15506.92 253
15508.10 233
15509.28 228
15510.45 232
15511.63 254
15512.81 229
15513.98 254
15515.16 250
15516.34 233
15517.51 267
15518.69 252
15519.87 254
15521.04 238
15522.22 234
15523.40 247
15524.57 274
15525.75 259
15526.93 264
15528.11 250
15529.28 253
15530.46 242
15531.64 242
15532.81 268
15533.99 260
15535.17 250
15536.35 246
15537.52 253
15538.70 246
15539.88 243
15541.06 277
15542.23 275
15543.41 272
15544.59 258
15545.77 287
15546.95 250
15548.12 271
15549.30 281
15550.48 276
15551.66 270
15552.83 266
15554.01 265
15555.19 274
15556.37 259
15557.55 265
15558.73 259
15559.90 258
15561.08 274
15562.26 277
15563.44 269
15564.62 250
15565.80 255
15566.97 294
15568.15 295
15569.33 277
15570.51 324
15571.69 287
15572.87 285
15574.05 279
15575.23 306
15576.40 318
15577.58 325
15578.76 285
15579.94 314
15581.12 325
15582.30 307
15583.48 288
15584.66 308
15585.84 292
15587.02 320
15588.20 307
15589.38 334
15590.56 308
15591.73 326
15592.91 368
15594.09 344
15595.27 330
15596.45 305
15597.63 350
15598.81 331
15599.99 357
15601.17 352
15602.35 352
15603.53 344
15604.71 335
15605.89 381
15607.07 357
15608.25 351
15609.43 365
15610.61 396
15611.79 378
15612.97 363
15614.15 347
15615.33 366
15616.51 356
15617.69 360
15618.88 368
15620.06 395
15621.24 402
15622.42 378
15623.60 395
15624.78 416
15625.96 407
15627.14 426
15628.32 419
15629.50 412
15630.68 422
15631.86 414
15633.05 430
15634.23 411
15635.41 418
15636.59 423
15637.77 435
15638.95 430
15640.13 451
15641.31 447
15642.50 427
15643.68 414
15644.86 414
15646.04 410
15647.22 408
15648.40 443
15649.58 427
15650.77 417
15651.95 436
15653.13 413
15654.31 440
15655.49 461
15656.68 440
15657.86 405
15659.04 436
15660.22 448
15661.40 393
15662.59 411
15663.77 400
15664.95 434
15666.13 411
15667.32 425
15668.50 428
15669.68 420
15670.86 380
15672.05 383
15673.23 417
15674.41 412
15675.59 390
15676.78 375
15677.96 361
15679.14 383
15680.32 377
15681.51 402
15682.69 382
15683.87 358
15685.06 395
15686.24 412
15687.42 371
15688.61 384
15689.79 385
15690.97 389
15692.16 403
15693.34 387
15694.52 419
15695.71 413
15696.89 383
15698.07 439
15699.26 419
15700.44 401
15701.62 392
15702.81 424
15703.99 441
15705.17 417
15706.36 397
15707.54 441
15708.73 442
15709.91 413
15711.09 407
15712.28 448
15713.46 423
15714.65 422
15715.83 431
15717.02 435
15718.20 459
15719.38 452
15720.57 407
15721.75 455
15722.94 443
15724.12 442
15725.31 468
15726.49 462
15727.68 438
15728.86 430
15730.04 439
15731.23 486
15732.41 474
15733.60 502
15734.78 482
15735.97 471
15737.15 484
15738.34 470
15739.52 511
15740.71 517
15741.89 491
15743.08 538
15744.27 547
15745.45 520
15746.64 530
15747.82 543
15749.01 546
15750.19 520
15751.38 524
15752.56 533
15753.75 500
15754.93 490
15756.12 488
15757.31 515
15758.49 532
15759.68 503
15760.86 536
15762.05 507
15763.24 465
15764.42 476
15765.61 474
15766.79 488
15767.98 484
15769.17 493
15770.35 482
15771.54 483
15772.72 485
15773.91 495
15775.10 488
15776.28 469
15777.47 463
15778.66 464
15779.84 455
15781.03 432
15782.22 436
15783.40 436
15784.59 421
15785.78 423
15786.96 428
15788.15 393
15789.34 406
15790.53 417
15791.71 415
15792.90 418
15794.09 398
15795.27 389
15796.46 410
15797.65 372
15798.84 388
15800.02 398
15801.21 407
15802.40 410
15803.59 387
15804.77 368
15805.96 367
15807.15 377
15808.34 411
15809.52 405
15810.71 388
15811.90 359
15813.09 389
15814.28 402
15815.46 390
15816.65 395
15817.84 405
15819.03 412
15820.22 368
15821.40 369
15822.59 375
15823.78 373
15824.97 380
15826.16 362
15827.35 382
15828.53 382
15829.72 389
15830.91 388
15832.10 398
15833.29 370
15834.48 363
15835.67 369
15836.85 392
15838.04 375
15839.23 367
15840.42 380
15841.61 382
15842.80 368
15843.99 369
15845.18 381
15846.37 385
15847.55 389
15848.74 397
15849.93 411
15851.12 385
15852.31 369
15853.50 397
15854.69 398
15855.88 361
15857.07 356
15858.26 413
15859.45 414
15860.64 399
15861.83 404
15863.02 426
15864.21 431
15865.40 411
15866.59 430
15867.78 408
15868.97 399
15870.16 401
15871.35 396
15872.54 413
15873.73 414
15874.92 405
15876.11 442
15877.30 423
15878.49 413
15879.68 384
15880.87 427
15882.06 466
15883.25 436
15884.44 447
15885.63 466
15886.82 474
15888.01 485
15889.20 465
15890.39 452
15891.59 489
15892.78 496
15893.97 495
15895.16 488
15896.35 468
15897.54 500
15898.73 495
15899.92 484
15901.11 503
15902.30 490
15903.50 487
15904.69 499
15905.88 535
15907.07 508
15908.26 497
15909.45 509
15910.64 521
15911.84 519
15913.03 513
15914.22 520
15915.41 545
15916.60 555
15917.79 517
15918.99 509
15920.18 526
15921.37 510
15922.56 513
15923.75 520
15924.95 511
15926.14 512
15927.33 539
15928.52 489
15929.71 491
15930.91 480
15932.10 487
15933.29 474
15934.48 498
15935.68 474
15936.87 443
15938.06 463
15939.25 430
15940.45 428
15941.64 398
15942.83 409
15944.03 404
15945.22 374
15946.41 352
15947.60 363
15948.80 353
15949.99 338
15951.18 334
15952.38 328
15953.57 330
15954.76 325
15955.96 327
15957.15 315
15958.34 313
15959.54 300
15960.73 313
15961.92 301
15963.12 300
15964.31 306
15965.50 324
15966.70 305
15967.89 303
15969.08 293
15970.28 291
15971.47 289
15972.67 294
15973.86 287
15975.05 280
15976.25 278
15977.44 290
15978.64 277
15979.83 272
15981.02 281
15982.22 290
15983.41 271
15984.61 280
15985.80 266
15987.00 256
15988.19 247
15989.38 244
15990.58 281
15991.77 273
15992.97 269
15994.16 259
15995.36 254
15996.55 251
15997.75 254
15998.94 235
16000.14 256
16001.33 261
16002.53 237
16003.72 263
16004.92 242
16006.11 243
16007.31 251
16008.50 233
16009.70 240
16010.89 263
16012.09 242
16013.28 265
16014.48 237
16015.67 246
16016.87 235
16018.07 259
16019.26 264
16020.46 243
16021.65 221
16022.85 251
16024.04 225
16025.24 236
16026.44 228
16027.63 245
16028.83 256
16030.02 261
16031.22 223
16032.42 233
16033.61 215
16034.81 260
16036.00 244
16037.20 219
16038.40 226
16039.59 197
16040.79 224
16041.99 245
16043.18 213
16044.38 218
16045.58 235
16046.77 244
16047.97 238
16049.17 232
16050.36 212
16051.56 218
16052.76 247
16053.95 224
16055.15 231
16056.35 242
16057.54 216
16058.74 221
16059.94 208
16061.14 209
16062.33 193
16063.53 204
16064.73 215
16065.92 200
16067.12 226
16068.32 204
16069.52 203
16070.71 217
16071.91 216
16073.11 214
16074.31 213
16075.50 230
16076.70 222
16077.90 212
16079.10 213
16080.30 212
16081.49 207
16082.69 216
16083.89 206
16085.09 190
16086.29 196
16087.48 204
16088.68 197
16089.88 182
16091.08 194
16092.28 201
16093.48 197
16094.67 208
16095.87 187
16097.07 195
16098.27 206
16099.47 201
16100.67 202
16101.87 174
16103.06 180
16104.26 197
16105.46 196
16106.66 186
16107.86 190
16109.06 166
16110.26 186
16111.46 199
16112.66 180
16113.86 170
16115.05 171
16116.25 174
16117.45 176
16118.65 182
16119.85 188
16121.05 171
16122.25 207
16123.45 192
16124.65 175
16125.85 162
16127.05 169
16128.25 179
16129.45 174
16130.65 160
16131.85 176
16133.05 180
16134.25 160
16135.45 161
16136.65 174
16137.85 183
16139.05 168
16140.25 176
16141.45 173
16142.65 167
16143.85 176
16145.05 167
16146.25 172
16147.45 146
16148.65 165
16149.85 174
16151.05 156
16152.25 170
16153.45 136
16154.65 160
16155.85 162
16157.05 144
16158.25 148
16159.46 176
16160.66 156
16161.86 155
16163.06 151
16164.26 155
16165.46 138
16166.66 155
16167.86 158
16169.06 187
16170.27 160
16171.47 160
16172.67 158
16173.87 164
16175.07 166
16176.27 160
16177.47 160
16178.67 158
16179.88 183
16181.08 176
16182.28 165
16183.48 168
16184.68 168
16185.89 152
16187.09 179
16188.29 161
16189.49 165
16190.69 171
16191.90 148
16193.10 148
16194.30 184
16195.50 186
16196.70 154
16197.91 157
16199.11 174
16200.31 160
16201.51 171
16202.72 177
16203.92 186
16205.12 161
16206.32 150
16207.53 153
16208.73 144
16209.93 158
16211.13 157
16212.34 187
16213.54 189
16214.74 162
16215.95 154
16217.15 175
16218.35 187
16219.55 153
16220.76 163
16221.96 168
16223.16 175
16224.37 148
16225.57 173
16226.77 177
16227.98 182
16229.18 178
16230.38 187
16231.59 177
16232.79 165
16233.99 177
16235.20 162
16236.40 175
16237.61 168
16238.81 168
16240.01 173
16241.22 163
16242.42 177
16243.63 188
16244.83 189
16246.03 170
16247.24 203
16248.44 192
16249.65 183
16250.85 184
16252.05 162
16253.26 147
16254.46 183
16255.67 172
16256.87 170
16258.08 189
16259.28 186
16260.49 162
16261.69 188
16262.89 176
16264.10 176
16265.30 180
16266.51 166
16267.71 184
16268.92 161
16270.12 169
16271.33 182
16272.53 181
16273.74 151
16274.94 158
16276.15 155
16277.35 156
16278.56 169
16279.77 162
16280.97 170
16282.18 178
16283.38 185
16284.59 172
16285.79 163
16287.00 172
16288.20 177
16289.41 176
16290.61 171
16291.82 166
16293.03 171
16294.23 204
16295.44 182
16296.64 148
16297.85 160
16299.06 175
16300.26 167
16301.47 179
16302.67 170
16303.88 185
16305.09 169
16306.29 160
16307.50 183
16308.71 164
16309.91 167
16311.12 162
16312.33 176
16313.53 154
16314.74 151
16315.95 158
16317.15 149
16318.36 158
16319.57 158
16320.77 179
16321.98 158
16323.19 184
16324.39 168
16325.60 152
16326.81 162
16328.01 158
16329.22 174
16330.43 160
16331.64 163
16332.84 149
16334.05 164
16335.26 147
16336.47 163
16337.67 165
16338.88 174
16340.09 153
16341.30 141
16342.50 153
16343.71 165
16344.92 156
16346.13 142
16347.33 176
16348.54 141
16349.75 176
16350.96 155
16352.17 151
16353.37 166
16354.58 160
16355.79 160
16357.00 161
16358.21 157
16359.41 143
16360.62 158
16361.83 146
16363.04 137
16364.25 139
16365.46 161
16366.67 156
16367.87 158
16369.08 145
16370.29 146
16371.50 177
16372.71 137
16373.92 141
16375.13 165
16376.34 152
16377.54 165
16378.75 148
16379.96 163
16381.17 138
16382.38 150
16383.59 166
16384.80 132
16386.01 135
16387.22 143
16388.43 158
16389.64 137
16390.85 147
16392.05 155
16393.26 163
16394.47 165
16395.68 153
16396.89 164
16398.10 154
16399.31 165
16400.52 153
16401.73 161
16402.94 158
16404.15 138
16405.36 152
16406.57 142
16407.78 150
16408.99 145
16410.20 145
16411.41 168
16412.62 166
16413.83 136
16415.04 154
16416.25 158
16417.46 143
16418.67 149
16419.88 164
16421.10 172
16422.31 161
16423.52 159
16424.73 157
16425.94 147
16427.15 154
16428.36 155
16429.57 153
16430.78 148
16431.99 157
16433.20 156
16434.41 158
16435.63 144
16436.84 145
16438.05 161
16439.26 150
16440.47 152
16441.68 160
16442.89 156
16444.10 170
16445.32 171
16446.53 143
16447.74 149
16448.95 158
16450.16 131
16451.37 173
16452.59 165
16453.80 151
16455.01 160
16456.22 143
16457.43 151
16458.64 147
16459.86 156
16461.07 146
16462.28 135
16463.49 153
16464.70 171
16465.92 151
16467.13 158
16468.34 148
16469.55 169
16470.77 160
16471.98 155
16473.19 158
16474.40 162
16475.62 153
16476.83 150
16478.04 165
16479.25 165
16480.47 165
16481.68 158
16482.89 138
16484.11 158
16485.32 147
16486.53 160
16487.74 138
16488.96 162
16490.17 152
16491.38 148
16492.60 158
16493.81 180
16495.02 149
16496.24 161
16497.45 161
16498.66 162
16499.88 163
16501.09 173
16502.30 161
16503.52 171
16504.73 171
16505.94 147
16507.16 161
16508.37 142
16509.59 152
16510.80 169
16512.01 167
16513.23 165
16514.44 158
16515.66 154
16516.87 175
16518.08 155
16519.30 154
16520.51 158
16521.73 176
16522.94 185
16524.16 169
16525.37 158
16526.58 176
16527.80 173
16529.01 161
16530.23 166
16531.44 163
16532.66 168
16533.87 176
16535.09 174
16536.30 177
16537.52 155
16538.73 202
16539.95 185
16541.16 178
16542.38 183
16543.59 183
16544.81 182
16546.02 193
16547.24 189
16548.45 186
16549.67 176
16550.88 170
16552.10 197
16553.31 200
16554.53 185
16555.74 191
16556.96 185
16558.18 172
16559.39 176
16560.61 166
16561.82 182
16563.04 193
16564.25 193
16565.47 192
16566.69 204
16567.90 191
16569.12 209
16570.33 192
16571.55 177
16572.77 185
16573.98 188
16575.20 206
16576.41 188
16577.63 206
16578.85 208
16580.06 187
16581.28 187
16582.50 182
16583.71 192
16584.93 179
16586.15 161
16587.36 152
16588.58 182
16589.80 170
16591.01 175
16592.23 200
16593.45 179
16594.66 164
16595.88 173
16597.10 165
16598.32 172
16599.53 171
16600.75 153
16601.97 174
16603.18 180
16604.40 149
16605.62 159
16606.84 153
16608.05 162
16609.27 151
16610.49 156
16611.71 160
16612.92 161
16614.14 184
16615.36 167
16616.58 164
16617.79 184
16619.01 183
16620.23 158
16621.45 159
16622.67 148
16623.88 135
16625.10 146
16626.32 149
16627.54 153
16628.76 172
16629.97 134
16631.19 139
16632.41 164
16633.63 166
16634.85 171
16636.07 145
16637.29 150
16638.50 152
16639.72 148
16640.94 153
16642.16 145
16643.38 150
16644.60 140
16645.82 147
16647.03 146
16648.25 142
16649.47 151
16650.69 137
16651.91 154
16653.13 153
16654.35 145
16655.57 161
16656.79 156
16658.01 160
16659.23 139
16660.45 136
16661.66 149
16662.88 143
16664.10 132
16665.32 156
16666.54 141
16667.76 121
16668.98 150
16670.20 143
16671.42 157
16672.64 146
16673.86 140
16675.08 137
16676.30 127
16677.52 131
16678.74 148
16679.96 157
16681.18 132
16682.40 136
16683.62 147
16684.84 152
16686.06 133
16687.28 162
16688.50 151
16689.72 154
16690.94 144
16692.16 147
16693.39 157
16694.61 156
16695.83 141
16697.05 139
16698.27 139
16699.49 162
16700.71 145
16701.93 138
16703.15 126
16704.37 124
16705.59 132
16706.81 149
16708.04 156
16709.26 127
16710.48 139
16711.70 135
16712.92 138
16714.14 123
16715.36 129
16716.58 138
16717.81 150
16719.03 135
16720.25 135
16721.47 138
16722.69 136
16723.91 141
16725.14 138
16726.36 146
16727.58 153
16728.80 138
16730.02 161
16731.24 152
16732.47 118
16733.69 143
16734.91 128
16736.13 142
16737.36 154
16738.58 131
16739.80 141
16741.02 133
16742.24 132
16743.47 135
16744.69 145
16745.91 139
16747.13 153
16748.36 137
16749.58 155
16750.80 129
16752.02 126
16753.25 138
16754.47 124
16755.69 142
16756.92 135
16758.14 142
16759.36 151
16760.59 129
16761.81 128
16763.03 137
16764.25 125
16765.48 107
16766.70 135
16767.92 137
16769.15 135
16770.37 144
16771.59 149
16772.82 132
16774.04 141
16775.27 145
16776.49 138
16777.71 133
16778.94 127
16780.16 143
16781.38 121
16782.61 123
16783.83 134
16785.06 134
16786.28 146
16787.50 110
16788.73 128
16789.95 137
16791.18 127
16792.40 123
16793.62 140
16794.85 139
16796.07 137
16797.30 163
16798.52 125
16799.75 130
16800.97 153
16802.19 152
16803.42 151
16804.64 136
16805.87 131
16807.09 153
16808.32 142
16809.54 146
16810.77 163
16811.99 150
16813.22 135
16814.44 151
16815.67 151
16816.89 147
16818.12 141
16819.34 160
16820.57 171
16821.79 156
16823.02 162
16824.24 157
16825.47 156
16826.70 159
16827.92 163
16829.15 164
16830.37 176
16831.60 159
16832.82 158
16834.05 162
16835.27 157
16836.50 185
16837.73 162
16838.95 179
16840.18 172
16841.40 176
16842.63 169
16843.86 200
16845.08 175
16846.31 173
16847.53 195
16848.76 184
16849.99 196
16851.21 184
16852.44 183
16853.67 196
16854.89 208
16856.12 179
16857.35 189
16858.57 213
16859.80 203
16861.03 211
16862.25 205
16863.48 201
16864.71 214
16865.93 253
16867.16 233
16868.39 211
16869.61 219
16870.84 229
16872.07 238
16873.30 231
16874.52 231
16875.75 262
16876.98 251
16878.20 243
16879.43 226
16880.66 231
16881.89 235
16883.11 215
16884.34 249
16885.57 244
16886.80 251
16888.02 239
16889.25 213
16890.48 246
16891.71 232
16892.94 216
16894.16 228
16895.39 245
16896.62 212
16897.85 222
16899.08 227
16900.30 215
16901.53 226
16902.76 217
16903.99 216
16905.22 214
16906.45 209
16907.67 204
16908.90 206
16910.13 209
16911.36 190
16912.59 191
16913.82 210
16915.04 227
16916.27 207
16917.50 210
16918.73 218
16919.96 229
16921.19 217
16922.42 198
16923.65 211
16924.88 219
16926.10 195
16927.33 206
16928.56 207
16929.79 189
16931.02 204
16932.25 234
16933.48 228
16934.71 212
16935.94 201
16937.17 210
16938.40 197
16939.63 190
16940.86 175
16942.09 204
16943.32 200
16944.55 202
16945.78 202
16947.01 211
16948.24 184
16949.47 192
16950.70 174
16951.93 189
16953.16 171
16954.39 181
16955.62 194
16956.85 188
16958.08 190
16959.31 188
16960.54 186
16961.77 181
16963.00 186
16964.23 210
16965.46 191
16966.69 174
16967.92 173
16969.15 155
16970.38 175
16971.61 176
16972.84 174
16974.07 184
16975.30 179
16976.54 194
16977.77 193
16979.00 171
16980.23 176
16981.46 174
16982.69 176
16983.92 153
16985.15 169
16986.38 175
16987.62 189
16988.85 179
16990.08 157
16991.31 173
16992.54 162
16993.77 174
16995.00 163
16996.24 149
16997.47 155
16998.70 167
16999.93 169
17001.16 148
17002.39 148
17003.63 172
17004.86 169
17006.09 172
17007.32 153
17008.55 151
17009.79 165
17011.02 172
17012.25 164
17013.48 150
17014.72 158
17015.95 163
17017.18 143
17018.41 139
17019.64 150
17020.88 150
17022.11 137
17023.34 146
17024.58 174
17025.81 151
17027.04 132
17028.27 149
17029.51 145
17030.74 143
17031.97 145
17033.21 154
17034.44 146
17035.67 152
17036.90 148
17038.14 132
17039.37 142
17040.60 125
17041.84 133
17043.07 140
17044.30 142
17045.54 128
17046.77 124
17048.00 131
17049.24 144
17050.47 131
17051.70 152
17052.94 141
17054.17 140
17055.41 123
17056.64 158
17057.87 140
17059.11 127
17060.34 135
17061.58 140
17062.81 145
17064.04 136
17065.28 151
17066.51 132
17067.75 119
17068.98 126
17070.21 132
17071.45 130
17072.68 132
17073.92 131
17075.15 134
17076.39 132
17077.62 134
17078.86 150
17080.09 126
17081.33 134
17082.56 131
17083.80 137
17085.03 129
17086.26 119
17087.50 145
17088.73 138
17089.97 126
17091.20 126
17092.44 132
17093.68 130
17094.91 125
17096.15 124
17097.38 124
17098.62 114
17099.85 142
17101.09 112
17102.32 121
17103.56 118
17104.79 127
17106.03 136
17107.26 116
17108.50 133
17109.74 119
17110.97 116
17112.21 123
17113.44 130
17114.68 108
17115.92 112
17117.15 116
17118.39 137
17119.62 112
17120.86 120
17122.10 116
17123.33 120
17124.57 131
17125.80 123
17127.04 101
17128.28 109
17129.51 120
17130.75 140
17131.99 130
17133.22 117
17134.46 102
17135.70 101
17136.93 126
17138.17 112
17139.41 126
17140.64 106
17141.88 108
17143.12 114
17144.35 126
17145.59 120
17146.83 108
17148.07 118
17149.30 119
17150.54 111
17151.78 117
17153.02 133
17154.25 119
17155.49 111
17156.73 105
17157.96 98
17159.20 91
17160.44 106
17161.68 120
17162.92 116
17164.15 97
17165.39 95
17166.63 109
17167.87 100
17169.10 98
17170.34 112
17171.58 124
17172.82 127
17174.06 116
17175.29 108
17176.53 100
17177.77 114
17179.01 102
17180.25 115
17181.49 110
17182.72 103
17183.96 93
17185.20 98
17186.44 102
17187.68 112
17188.92 106
17190.15 116
17191.39 115
17192.63 103
17193.87 101
17195.11 105
17196.35 89
17197.59 99
17198.83 105
17200.07 100
17201.30 97
17202.54 96
17203.78 89
17205.02 95
17206.26 112
17207.50 107
17208.74 97
17209.98 92
17211.22 114
17212.46 102
17213.70 95
17214.94 91
17216.18 106
17217.42 113
17218.66 115
17219.90 93
17221.14 110
17222.38 107
17223.62 114
17224.86 101
17226.10 96
17227.34 81
17228.58 103
17229.82 99
17231.06 88
17232.30 109
17233.54 103
17234.78 102
17236.02 107
17237.26 91
17238.50 88
17239.74 90
17240.98 83
17242.22 81
17243.46 79
17244.70 79
17245.94 82
17247.18 93
17248.42 113
17249.66 104
17250.90 131
17252.14 99
17253.39 96
17254.63 103
17255.87 97
17257.11 87
17258.35 89
17259.59 85
17260.83 87
17262.07 98
17263.31 102
17264.56 87
17265.80 96
17267.04 91
17268.28 86
17269.52 104
17270.76 85
17272.00 93
17273.25 98
17274.49 100
17275.73 105
17276.97 74
17278.21 83
17279.45 90
17280.70 85
17281.94 97
17283.18 90
17284.42 87
17285.66 96
17286.91 84
17288.15 116
17289.39 110
17290.63 96
17291.88 96
17293.12 97
17294.36 93
17295.60 82
17296.85 109
17298.09 101
17299.33 96
17300.57 90
17301.82 97
17303.06 97
17304.30 98
17305.54 92
17306.79 97
17308.03 96
17309.27 88
17310.52 84
17311.76 72
17313.00 82
17314.25 93
17315.49 94
17316.73 94
17317.97 92
17319.22 93
17320.46 96
17321.71 87
17322.95 97
17324.19 82
17325.44 102
17326.68 87
17327.92 105
17329.17 92
17330.41 97
17331.65 97
17332.90 84
17334.14 88
17335.39 96
17336.63 77
17337.87 82
17339.12 81
17340.36 101
17341.61 110
17342.85 85
17344.09 91
17345.34 99
17346.58 88
17347.83 96
17349.07 90
17350.32 87
17351.56 101
17352.80 77
17354.05 93
17355.29 83
17356.54 83
17357.78 92
17359.03 103
17360.27 95
17361.52 92
17362.76 90
17364.01 108
17365.25 102
17366.50 89
17367.74 99
17368.99 94
17370.23 83
17371.48 86
17372.72 89
17373.97 82
17375.21 103
17376.46 98
17377.70 102
17378.95 106
17380.19 128
17381.44 108
17382.69 121
17383.93 102
17385.18 104
17386.42 104
17387.67 103
17388.91 99
17390.16 86
17391.41 96
17392.65 107
17393.90 106
17395.14 97
17396.39 93
17397.64 89
17398.88 95
17400.13 97
17401.37 84
17402.62 113
17403.87 99
17405.11 113
17406.36 102
17407.61 90
17408.85 94
17410.10 105
17411.35 89
17412.59 85
17413.84 104
17415.09 87
17416.33 94
17417.58 88
17418.83 99
17420.07 93
17421.32 93
17422.57 85
17423.82 103
17425.06 84
17426.31 112
17427.56 79
17428.80 98
17430.05 109
17431.30 99
17432.55 86
17433.79 106
17435.04 91
17436.29 106
17437.54 107
17438.78 90
17440.03 104
17441.28 99
17442.53 107
17443.77 94
17445.02 99
17446.27 98
17447.52 105
17448.77 117
17450.01 110
17451.26 107
17452.51 94
17453.76 119
17455.01 105
17456.25 103
17457.50 101
17458.75 104
17460.00 102
17461.25 107
17462.50 102
17463.74 92
17464.99 113
17466.24 118
17467.49 112
17468.74 102
17469.99 105
17471.24 97
17472.49 118
17473.73 108
17474.98 99
17476.23 116
17477.48 115
17478.73 115
17479.98 103
17481.23 108
17482.48 115
17483.73 90
17484.98 120
17486.23 94
17487.47 113
17488.72 121
17489.97 120
17491.22 103
17492.47 101
17493.72 103
17494.97 101
17496.22 122
17497.47 128
17498.72 115
17499.97 126
17501.22 116
17502.47 108
17503.72 125
17504.97 117
17506.22 105
17507.47 113
17508.72 126
17509.97 114
17511.22 109
17512.47 121
17513.72 111
17514.97 125
17516.22 126
17517.47 129
17518.72 117
17519.97 117
17521.22 121
17522.47 124
17523.72 123
17524.98 122
17526.23 135
17527.48 141
17528.73 118
17529.98 118
17531.23 115
17532.48 133
17533.73 139
17534.98 119
17536.23 130
17537.48 132
17538.74 112
17539.99 141
17541.24 122
17542.49 124
17543.74 143
17544.99 143
17546.24 141
17547.50 125
17548.75 126
17550.00 127
17551.25 128
17552.50 128
17553.75 136
17555.01 137
17556.26 155
17557.51 136
17558.76 147
17560.01 144
17561.26 148
17562.52 139
17563.77 127
17565.02 149
17566.27 123
17567.53 118
17568.78 144
17570.03 113
17571.28 142
17572.53 123
17573.79 136
17575.04 134
17576.29 143
17577.54 148
17578.80 130
17580.05 153
17581.30 148
17582.56 152
17583.81 129
17585.06 141
17586.31 142
17587.57 152
17588.82 125
17590.07 127
17591.33 121
17592.58 129
17593.83 132
17595.08 125
17596.34 159
17597.59 129
17598.84 123
17600.10 146
17601.35 158
17602.61 139
17603.86 146
17605.11 125
17606.37 155
17607.62 138
17608.87 146
17610.13 145
17611.38 144
17612.63 152
17613.89 160
17615.14 152
17616.40 167
17617.65 140
17618.90 136
17620.16 160
17621.41 156
17622.67 152
17623.92 131
17625.17 159
17626.43 141
17627.68 155
17628.94 137
17630.19 145
17631.45 149
17632.70 172
17633.96 144
17635.21 128
17636.47 159
17637.72 135
17638.97 145
17640.23 158
17641.48 151
17642.74 154
17643.99 145
17645.25 154
17646.50 152
17647.76 142
17649.01 144
17650.27 146
17651.52 147
17652.78 140
17654.04 130
17655.29 117
17656.55 124
17657.80 129
17659.06 120
17660.31 127
17661.57 127
17662.82 142
17664.08 129
17665.33 135
17666.59 132
17667.85 138
17669.10 121
17670.36 121
17671.61 132
17672.87 138
17674.13 123
17675.38 118
17676.64 137
17677.89 124
17679.15 125
17680.41 129
17681.66 132
17682.92 124
17684.18 136
17685.43 118
17686.69 108
17687.95 108
17689.20 126
17690.46 113
17691.71 111
17692.97 128
17694.23 128
17695.49 106
17696.74 133
17698.00 102
17699.26 112
17700.51 122
17701.77 116
17703.03 133
17704.28 104
17705.54 112
17706.80 112
17708.06 126
17709.31 105
17710.57 130
17711.83 121
17713.08 106
17714.34 97
17715.60 121
17716.86 115
17718.11 105
17719.37 131
17720.63 106
17721.89 118
17723.15 128
17724.40 106
17725.66 113
17726.92 105
17728.18 118
17729.43 125
17730.69 102
17731.95 110
17733.21 106
17734.47 111
17735.73 99
17736.98 92
17738.24 117
17739.50 107
17740.76 108
17742.02 95
17743.28 105
17744.53 101
17745.79 111
17747.05 95
17748.31 111
17749.57 115
17750.83 116
17752.09 109
17753.34 107
17754.60 117
17755.86 105
17757.12 124
17758.38 91
17759.64 114
17760.90 123
17762.16 108
17763.42 127
17764.68 113
17765.94 91
17767.19 104
17768.45 116
17769.71 109
17770.97 91
17772.23 97
17773.49 106
17774.75 112
17776.01 91
17777.27 109
17778.53 104
17779.79 94
17781.05 99
17782.31 108
17783.57 112
17784.83 86
17786.09 95
17787.35 101
17788.61 92
17789.87 90
17791.13 104
17792.39 87
17793.65 88
17794.91 99
17796.17 96
17797.43 104
17798.69 99
17799.95 103
17801.21 101
17802.47 99
17803.73 93
17805.00 91
17806.26 97
17807.52 90
17808.78 89
17810.04 86
17811.30 100
17812.56 88
17813.82 92
17815.08 80
17816.34 83
17817.60 85
17818.87 93
17820.13 97
17821.39 82
17822.65 101
17823.91 86
17825.17 77
17826.43 87
17827.69 82
17828.96 97
17830.22 73
17831.48 76
17832.74 83
17834.00 78
17835.26 78
17836.53 91
17837.79 79
17839.05 94
17840.31 82
17841.57 80
17842.84 91
17844.10 99
17845.36 84
17846.62 89
17847.88 81
17849.15 95
17850.41 74
17851.67 84
17852.93 72
17854.20 74
17855.46 84
17856.72 74
17857.98 85
17859.25 97
17860.51 81
17861.77 84
17863.03 93
17864.30 89
17865.56 97
17866.82 106
17868.09 78
17869.35 90
17870.61 82
17871.87 94
17873.14 68
17874.40 70
17875.66 77
17876.93 98
17878.19 76
17879.45 90
17880.72 101
17881.98 74
17883.24 75
17884.51 89
17885.77 93
17887.03 84
17888.30 85
17889.56 80
17890.83 77
17892.09 84
17893.35 88
17894.62 82
17895.88 89
17897.14 84
17898.41 89
17899.67 88
17900.94 76
17902.20 70
17903.46 77
17904.73 85
17905.99 70
17907.26 75
17908.52 80
17909.79 80
17911.05 70
17912.32 91
17913.58 85
17914.84 82
17916.11 91
17917.37 84
17918.64 99
17919.90 81
17921.17 85
17922.43 87
17923.70 78
17924.96 80
17926.23 77
17927.49 75
17928.76 72
17930.02 85
17931.29 87
17932.55 85
17933.82 76
17935.08 93
17936.35 71
17937.61 84
17938.88 91
17940.14 92
17941.41 79
17942.68 90
17943.94 87
17945.21 87
17946.47 77
17947.74 71
17949.00 74
17950.27 98
17951.54 86
17952.80 83
17954.07 72
17955.33 73
17956.60 87
17957.87 86
17959.13 89
17960.40 77
17961.66 71
17962.93 89
17964.20 84
17965.46 74
17966.73 74
17968.00 79
17969.26 74
17970.53 78
17971.80 74
17973.06 78
17974.33 91
17975.60 59
17976.86 75
17978.13 80
17979.40 82
17980.66 82
17981.93 81
17983.20 81
17984.46 92
17985.73 81
17987.00 68
17988.26 66
17989.53 78
17990.80 92
17992.07 77
17993.33 84
17994.60 81
17995.87 77
17997.14 68
17998.40 64
17999.67 79
18000.94 82
18002.21 76
18003.47 82
18004.74 76
18006.01 74
18007.28 87
18008.55 84
18009.81 76
18011.08 88
18012.35 84
18013.62 81
18014.89 78
18016.15 73
18017.42 83
18018.69 70
18019.96 82
18021.23 75
18022.49 79
18023.76 86
18025.03 75
18026.30 76
18027.57 64
18028.84 86
18030.11 85
18031.37 81
18032.64 69
18033.91 75
18035.18 83
18036.45 68
18037.72 75
18038.99 65
18040.26 87
18041.53 69
18042.79 82
18044.06 77
18045.33 81
18046.60 81
18047.87 77
18049.14 79
18050.41 73
18051.68 81
18052.95 75
18054.22 80
18055.49 76
18056.76 72
18058.03 83
18059.30 68
18060.57 68
18061.84 92
18063.11 73
18064.38 84
18065.65 85
18066.92 86
18068.19 81
18069.46 74
18070.73 75
18072.00 88
18073.27 74
18074.54 71
18075.81 71
18077.08 88
18078.35 76
18079.62 74
18080.89 76
18082.16 58
18083.43 74
18084.70 81
18085.97 97
18087.24 79
18088.51 93
18089.78 66
18091.05 75
18092.32 87
18093.59 70
18094.87 82
18096.14 97
18097.41 68
18098.68 73
18099.95 82
18101.22 78
18102.49 80
18103.76 96
18105.03 87
18106.31 78
18107.58 79
18108.85 85
18110.12 88
18111.39 78
18112.66 81
18113.93 85
18115.21 80
18116.48 84
18117.75 73
18119.02 85
18120.29 79
18121.56 83
18122.84 96
18124.11 82
18125.38 75
18126.65 88
18127.92 87
18129.20 87
18130.47 82
18131.74 62
18133.01 80
18134.29 79
18135.56 79
18136.83 84
18138.10 77
18139.38 94
18140.65 83
18141.92 71
18143.19 87
18144.47 82
18145.74 80
18147.01 85
18148.28 80
18149.56 72
18150.83 80
18152.10 76
18153.38 80
18154.65 73
18155.92 72
18157.19 89
18158.47 76
18159.74 72
18161.01 67
18162.29 77
18163.56 76
18164.83 85
18166.11 71
18167.38 73
18168.65 86
18169.93 66
18171.20 80
18172.48 66
18173.75 73
18175.02 81
18176.30 86
18177.57 84
18178.84 78
18180.12 75
18181.39 69
18182.67 72
18183.94 71
18185.21 78
18186.49 76
18187.76 85
18189.04 80
18190.31 76
18191.59 77
18192.86 76
18194.13 86
18195.41 91
18196.68 85
18197.96 61
18199.23 90
18200.51 92
18201.78 75
18203.06 65
18204.33 73
18205.61 72
18206.88 85
18208.16 71
18209.43 74
18210.71 77
18211.98 67
18213.26 79
18214.53 79
18215.81 72
18217.08 73
18218.36 70
18219.63 73
18220.91 81
18222.18 83
18223.46 92
18224.73 85
18226.01 87
18227.28 81
18228.56 70
18229.84 83
18231.11 77
18232.39 92
18233.66 88
18234.94 88
18236.21 66
18237.49 102
18238.77 94
18240.04 72
18241.32 83
18242.59 85
18243.87 81
18245.15 82
18246.42 84
18247.70 75
18248.98 76
18250.25 78
18251.53 84
18252.81 88
18254.08 78
18255.36 88
18256.63 80
18257.91 62
18259.19 94
18260.46 82
18261.74 79
18263.02 101
18264.30 71
18265.57 81
18266.85 77
18268.13 65
18269.40 76
18270.68 88
18271.96 96
18273.23 88
18274.51 85
18275.79 77
18277.07 80
18278.34 92
18279.62 82
18280.90 94
18282.18 80
18283.45 92
18284.73 62
18286.01 65
18287.29 84
18288.56 71
18289.84 86
18291.12 88
18292.40 78
18293.68 85
18294.95 87
18296.23 76
18297.51 78
18298.79 77
18300.07 80
18301.34 87
18302.62 85
18303.90 71
18305.18 79
18306.46 72
18307.74 102
18309.01 93
18310.29 83
18311.57 81
18312.85 72
18314.13 101
18315.41 90
18316.69 87
18317.96 78
18319.24 84
18320.52 73
18321.80 81
18323.08 77
18324.36 82
18325.64 85
18326.92 85
18328.20 89
18329.47 80
18330.75 79
18332.03 90
18333.31 83
18334.59 87
18335.87 77
18337.15 83
18338.43 84
18339.71 87
18340.99 78
18342.27 83
18343.55 81
18344.83 81
18346.11 82
18347.39 73
18348.67 81
18349.95 89
18351.23 90
18352.51 103
18353.79 79
18355.07 64
18356.35 72
18357.63 87
18358.91 80
18360.19 73
18361.47 71
18362.75 93
18364.03 74
18365.31 84
18366.59 74
18367.87 73
18369.15 81
18370.43 74
18371.71 91
18372.99 83
18374.27 72
18375.55 82
18376.83 88
18378.12 80
18379.40 66
18380.68 78
18381.96 80
18383.24 75
18384.52 82
18385.80 84
18387.08 70
18388.36 74
18389.65 76
18390.93 82
18392.21 63
18393.49 80
18394.77 68
18396.05 76
18397.33 58
18398.62 76
18399.90 68
18401.18 64
18402.46 72
18403.74 89
18405.02 81
18406.31 92
18407.59 79
18408.87 60
18410.15 71
18411.43 72
18412.72 76
18414.00 78
18415.28 71
18416.56 71
18417.84 78
18419.13 75
18420.41 73
18421.69 84
18422.97 72
18424.26 84
18425.54 71
18426.82 80
18428.10 76
18429.39 85
18430.67 71
18431.95 80
18433.23 76
18434.52 98
18435.80 77
18437.08 76
18438.37 78
18439.65 68
18440.93 73
18442.22 71
18443.50 79
18444.78 86
18446.06 81
18447.35 69
18448.63 59
18449.91 86
18451.20 79
18452.48 60
18453.76 76
18455.05 76
18456.33 69
18457.62 78
18458.90 75
18460.18 62
18461.47 82
18462.75 84
18464.03 85
18465.32 78
18466.60 79
18467.89 85
18469.17 78
18470.45 86
18471.74 69
18473.02 79
18474.31 61
18475.59 79
18476.88 73
18478.16 73
18479.44 67
18480.73 84
18482.01 88
18483.30 68
18484.58 88
18485.87 81
18487.15 69
18488.44 68
18489.72 79
18491.01 71
18492.29 72
18493.58 63
18494.86 84
18496.15 70
18497.43 66
18498.72 77
18500.00 66
18501.29 74
18502.57 74
18503.86 87
18505.14 74
18506.43 69
18507.71 67
18509.00 88
18510.28 89
18511.57 80
18512.85 69
18514.14 85
18515.42 83
18516.71 77
18518.00 77
18519.28 83
18520.57 79
18521.85 64
18523.14 77
18524.43 75
18525.71 73
18527.00 76
18528.28 91
18529.57 80
18530.86 79
18532.14 72
18533.43 85
18534.71 74
18536.00 72
18537.29 63
18538.57 62
18539.86 75
18541.15 83
18542.43 75
18543.72 70
18545.01 78
18546.29 74
18547.58 74
18548.87 65
18550.15 72
18551.44 78
18552.73 90
18554.01 82
18555.30 79
18556.59 75
18557.88 70
18559.16 92
18560.45 81
18561.74 73
18563.02 76
18564.31 73
18565.60 75
18566.89 81
18568.17 70
18569.46 74
18570.75 70
18572.04 87
18573.32 98
18574.61 89
18575.90 78
18577.19 96
18578.48 84
18579.76 71
18581.05 82
18582.34 77
18583.63 83
18584.92 79
18586.20 94
18587.49 78
18588.78 75
18590.07 69
18591.36 92
18592.64 77
18593.93 81
18595.22 82
18596.51 89
18597.80 86
18599.09 62
18600.38 85
18601.66 81
18602.95 82
18604.24 92
18605.53 93
18606.82 75
18608.11 68
18609.40 73
18610.69 95
18611.98 85
18613.26 85
18614.55 91
18615.84 91
18617.13 89
18618.42 98
18619.71 97
18621.00 80
18622.29 86
18623.58 67
18624.87 84
18626.16 67
18627.45 75
18628.74 85
18630.03 79
18631.32 86
18632.61 71
18633.89 87
18635.18 83
18636.47 77
18637.76 76
18639.05 76
18640.34 75
18641.63 66
18642.92 81
18644.21 76
18645.50 75
18646.79 65
18648.09 85
18649.38 88
18650.67 65
18651.96 59
18653.25 73
18654.54 68
18655.83 65
18657.12 74
18658.41 77
18659.70 81
18660.99 72
18662.28 53
18663.57 82
18664.86 60
18666.15 65
18667.44 62
18668.74 63
18670.03 68
18671.32 71
18672.61 90
18673.90 71
18675.19 72
18676.48 73
18677.77 71
18679.06 73
18680.36 70
18681.65 76
18682.94 77
18684.23 72
18685.52 72
18686.81 68
18688.11 79
18689.40 84
18690.69 80
18691.98 69
18693.27 74
18694.56 63
18695.86 76
18697.15 85
18698.44 76
18699.73 79
18701.02 72
18702.32 80
18703.61 62
18704.90 65
18706.19 58
18707.48 83
18708.78 75
18710.07 69
18711.36 82
18712.65 63
18713.95 60
18715.24 66
18716.53 74
18717.83 57
18719.12 73
18720.41 77
18721.70 74
18723.00 55
18724.29 62
18725.58 75
18726.87 55
18728.17 59
18729.46 66
18730.75 68
18732.05 62
18733.34 65
18734.63 56
18735.93 65
18737.22 54
18738.51 62
18739.81 69
18741.10 69
18742.39 55
18743.69 61
18744.98 71
18746.27 75
18747.57 64
18748.86 75
18750.16 71
18751.45 77
18752.74 66
18754.04 53
18755.33 69
18756.63 50
18757.92 72
18759.21 73
18760.51 80
18761.80 51
18763.10 76
18764.39 78
18765.69 75
18766.98 56
18768.27 55
18769.57 92
18770.86 77
18772.16 63
18773.45 76
18774.75 77
18776.04 61
18777.34 73
18778.63 73
18779.93 83
18781.22 52
18782.52 84
18783.81 84
18785.11 72
18786.40 50
18787.70 82
18788.99 66
18790.29 68
18791.58 55
18792.88 75
18794.17 75
18795.47 84
18796.76 79
18798.06 63
18799.35 65
18800.65 64
18801.94 71
18803.24 67
18804.54 59
18805.83 60
18807.13 70
18808.42 82
18809.72 71
18811.01 54
18812.31 69
18813.61 78
18814.90 64
18816.20 80
18817.49 62
18818.79 59
18820.09 66
18821.38 80
18822.68 65
18823.98 76
18825.27 70
18826.57 68
18827.87 65
18829.16 66
18830.46 48
18831.75 70
18833.05 68
18834.35 68
18835.64 63
18836.94 75
18838.24 67
18839.54 56
18840.83 68
18842.13 71
18843.43 64
18844.72 69
18846.02 82
18847.32 66
18848.61 56
18849.91 69
18851.21 85
18852.51 72
18853.80 59
18855.10 76
18856.40 67
18857.70 85
18858.99 60
18860.29 76
18861.59 72
18862.89 61
18864.18 53
18865.48 72
18866.78 68
18868.08 65
18869.38 70
18870.67 79
18871.97 69
18873.27 59
18874.57 80
18875.87 87
18877.16 83
18878.46 74
18879.76 79
18881.06 80
18882.36 72
18883.66 81
18884.95 78
18886.25 83
18887.55 66
18888.85 52
18890.15 77
18891.45 77
18892.75 61
18894.04 80
18895.34 91
18896.64 69
18897.94 58
18899.24 74
18900.54 72
18901.84 58
18903.14 65
18904.44 93
18905.74 73
18907.03 48
18908.33 56
18909.63 73
18910.93 61
18912.23 64
18913.53 75
18914.83 76
18916.13 72
18917.43 71
18918.73 58
18920.03 68
18921.33 90
18922.63 60
18923.93 79
18925.23 54
18926.53 59
18927.83 66
18929.13 90
18930.43 68
18931.73 50
18933.03 61
18934.33 60
18935.63 53
18936.93 51
18938.23 68
18939.53 70
18940.83 73
18942.13 72
18943.43 75
18944.73 61
18946.03 59
18947.33 58
18948.63 79
18949.93 67
18951.23 54
18952.53 82
18953.84 81
18955.14 61
18956.44 62
18957.74 67
18959.04 66
18960.34 67
18961.64 58
18962.94 61
18964.24 56
18965.54 72
18966.85 61
18968.15 64
18969.45 60
18970.75 60
18972.05 65
18973.35 73
18974.65 60
18975.96 61
18977.26 77
18978.56 69
18979.86 68
18981.16 63
18982.46 74
18983.77 59
18985.07 71
18986.37 62
18987.67 68
18988.97 64
18990.28 65
18991.58 70
18992.88 69
18994.18 63
18995.49 68
18996.79 77
18998.09 58
18999.39 63
19000.69 63
19002.00 71
19003.30 53
19004.60 53
19005.90 55
19007.21 70
19008.51 64
19009.81 76
19011.12 69
19012.42 71
19013.72 59
19015.02 63
19016.33 73
19017.63 60
19018.93 63
19020.24 70
19021.54 63
19022.84 47
19024.15 68
19025.45 68
19026.75 65
19028.06 68
19029.36 73
19030.66 71
19031.97 90
19033.27 60
19034.57 68
19035.88 55
19037.18 63
19038.48 64
19039.79 73
19041.09 61
19042.40 49
19043.70 59
19045.00 57
19046.31 70
19047.61 75
19048.92 60
19050.22 83
19051.52 54
19052.83 60
19054.13 75
19055.44 75
19056.74 59
19058.05 62
19059.35 57
19060.65 79
19061.96 70
19063.26 71
19064.57 58
19065.87 57
19067.18 74
19068.48 70
19069.79 60
19071.09 58
19072.40 56
19073.70 70
19075.01 76
19076.31 67
19077.62 58
19078.92 62
19080.23 80
19081.53 63
19082.84 63
19084.14 58
19085.45 64
19086.75 60
19088.06 75
19089.36 79
19090.67 81
19091.98 67
19093.28 68
19094.59 61
19095.89 68
19097.20 73
19098.50 80
19099.81 76
19101.12 62
19102.42 65
19103.73 52
19105.03 67
19106.34 75
19107.65 83
19108.95 67
19110.26 69
19111.56 63
19112.87 71
19114.18 58
19115.48 61
19116.79 76
19118.10 72
19119.40 79
19120.71 68
19122.02 59
19123.32 83
19124.63 74
19125.94 73
19127.24 59
19128.55 65
19129.86 82
19131.16 68
19132.47 57
19133.78 70
19135.08 68
19136.39 62
19137.70 80
19139.01 82
19140.31 61
19141.62 73
19142.93 68
19144.23 70
19145.54 65
19146.85 69
19148.16 76
19149.46 57
19150.77 65
19152.08 64
19153.39 72
19154.69 69
19156.00 69
19157.31 73
19158.62 71
19159.93 63
19161.23 70
19162.54 66
19163.85 67
19165.16 64
19166.47 72
19167.77 75
19169.08 66
19170.39 50
19171.70 62
19173.01 63
19174.32 55
19175.62 66
19176.93 65
19178.24 76
19179.55 66
19180.86 69
19182.17 59
19183.48 69
19184.78 75
19186.09 80
19187.40 64
19188.71 64
19190.02 49
19191.33 66
19192.64 66
19193.95 66
19195.26 61
19196.56 67
19197.87 61
19199.18 50
19200.49 52
19201.80 64
19203.11 61
19204.42 56
19205.73 72
19207.04 55
19208.35 58
19209.66 57
19210.97 61
19212.28 64
19213.59 61
19214.90 60
19216.21 73
19217.52 65
19218.83 71
19220.14 64
19221.45 62
19222.76 68
19224.07 60
19225.38 51
19226.69 61
19228.00 72
19229.31 70
19230.62 75
19231.93 72
19233.24 69
19234.55 63
19235.86 67
19237.17 62
19238.48 56
19239.79 59
19241.10 62
19242.41 72
19243.72 58
19245.03 55
19246.35 62
19247.66 63
19248.97 73
19250.28 65
19251.59 64
19252.90 77
19254.21 67
19255.52 67
19256.83 68
19258.14 76
19259.46 61
19260.77 69
19262.08 62
19263.39 64
19264.70 67
19266.01 61
19267.32 64
19268.64 57
19269.95 73
19271.26 72
19272.57 82
19273.88 65
19275.20 76
19276.51 70
19277.82 77
19279.13 57
19280.44 62
19281.75 59
19283.07 68
19284.38 74
19285.69 70
19287.00 61
19288.32 68
19289.63 60
19290.94 66
19292.25 53
19293.57 69
19294.88 70
19296.19 67
19297.50 64
19298.82 57
19300.13 66
19301.44 73
19302.75 60
19304.07 58
19305.38 62
19306.69 56
19308.01 60
19309.32 58
19310.63 59
19311.94 67
19313.26 46
19314.57 66
19315.88 63
19317.20 65
19318.51 59
19319.82 54
19321.14 44
19322.45 65
19323.76 67
19325.08 62
19326.39 56
19327.70 75
19329.02 59
19330.33 68
19331.65 53
19332.96 63
19334.27 62
19335.59 67
19336.90 58
19338.22 53
19339.53 60
19340.84 53
19342.16 67
19343.47 56
19344.79 65
19346.10 55
19347.41 65
19348.73 69
19350.04 64
19351.36 57
19352.67 53
19353.99 70
19355.30 60
19356.62 64
19357.93 49
19359.25 61
19360.56 50
19361.87 55
19363.19 50
19364.50 64
19365.82 62
19367.13 67
19368.45 72
19369.76 69
19371.08 59
19372.39 67
19373.71 69
19375.02 80
19376.34 57
19377.66 67
19378.97 71
19380.29 55
19381.60 59
19382.92 70
19384.23 70
19385.55 60
19386.86 57
19388.18 69
19389.50 60
19390.81 58
19392.13 63
19393.44 72
19394.76 71
19396.07 70
19397.39 64
19398.71 82
19400.02 52
19401.34 62
19402.65 64
19403.97 69
19405.29 62
19406.60 65
19407.92 60
19409.24 59
19410.55 72
19411.87 72
19413.19 59
19414.50 69
19415.82 57
19417.14 67
19418.45 78
19419.77 62
19421.09 56
19422.40 56
19423.72 76
19425.04 77
19426.35 59
19427.67 76
19428.99 66
19430.30 63
19431.62 59
19432.94 62
19434.26 55
19435.57 76
19436.89 62
19438.21 64
19439.53 75
19440.84 54
19442.16 57
19443.48 69
19444.80 59
19446.11 58
19447.43 63
19448.75 67
19450.07 59
19451.38 72
19452.70 64
19454.02 62
19455.34 78
19456.66 71
19457.97 64
19459.29 73
19460.61 66
19461.93 61
19463.25 69
19464.57 68
19465.88 78
19467.20 72
19468.52 52
19469.84 52
19471.16 70
19472.48 64
19473.79 64
19475.11 61
19476.43 54
19477.75 70
19479.07 62
19480.39 58
19481.71 64
19483.03 59
19484.34 69
19485.66 67
19486.98 61
19488.30 70
19489.62 54
19490.94 77
19492.26 41
19493.58 61
19494.90 59
19496.22 66
19497.54 60
19498.86 57
19500.18 47
19501.50 63
19502.81 59
19504.13 58
19505.45 62
19506.77 71
19508.09 68
19509.41 76
19510.73 65
19512.05 60
19513.37 76
19514.69 66
19516.01 65
19517.33 60
19518.65 64
19519.97 64
19521.29 66
19522.61 58
19523.93 54
19525.25 71
19526.57 73
19527.89 64
19529.22 71
19530.54 63
19531.86 66
19533.18 65
19534.50 63
19535.82 50
19537.14 54
19538.46 59
19539.78 61
19541.10 82
19542.42 71
19543.74 71
19545.06 71
19546.39 57
19547.71 61
19549.03 53
19550.35 74
19551.67 68
19552.99 67
19554.31 58
19555.63 60
19556.96 48
19558.28 70
19559.60 53
19560.92 76
19562.24 58
19563.56 66
19564.88 58
19566.21 54
19567.53 68
19568.85 62
19570.17 64
19571.49 45
19572.82 57
19574.14 60
19575.46 69
19576.78 70
19578.10 65
19579.43 57
19580.75 52
19582.07 64
19583.39 48
19584.72 58
19586.04 62
19587.36 50
19588.68 61
19590.01 69
19591.33 58
19592.65 49
19593.97 58
19595.30 63
19596.62 72
19597.94 72
19599.26 52
19600.59 57
19601.91 59
19603.23 70
19604.56 61
19605.88 73
19607.20 67
19608.53 71
19609.85 68
19611.17 65
19612.49 60
19613.82 56
19615.14 66
19616.47 68
19617.79 72
19619.11 65
19620.44 66
19621.76 61
19623.08 68
19624.41 62
19625.73 60
19627.05 61
19628.38 79
19629.70 70
19631.03 65
19632.35 60
19633.67 53
19635.00 73
19636.32 59
19637.65 63
19638.97 60
19640.29 68
19641.62 59
19642.94 69
19644.27 73
19645.59 66
19646.92 58
19648.24 61
19649.57 57
19650.89 69
19652.21 64
19653.54 66
19654.86 63
19656.19 71
19657.51 83
19658.84 67
19660.16 69
19661.49 64
19662.81 59
19664.14 65
19665.46 73
19666.79 60
19668.11 68
19669.44 61
19670.76 65
19672.09 58
19673.41 68
19674.74 63
19676.07 64
19677.39 71
19678.72 75
19680.04 73
19681.37 71
19682.69 76
19684.02 60
19685.34 80
19686.67 70
19688.00 73
19689.32 64
19690.65 72
19691.97 70
19693.30 75
19694.63 64
19695.95 63
19697.28 68
19698.60 63
19699.93 61
19701.26 57
19702.58 62
19703.91 57
19705.24 62
19706.56 52
19707.89 74
19709.22 64
19710.54 65
19711.87 78
19713.20 63
19714.52 64
19715.85 70
19717.18 56
19718.50 62
19719.83 77
19721.16 58
19722.48 67
19723.81 60
19725.14 68
19726.47 56
19727.79 82
19729.12 76
19730.45 59
19731.77 68
19733.10 74
19734.43 52
19735.76 63
19737.08 68
19738.41 62
19739.74 62
19741.07 67
19742.39 67
19743.72 51
19745.05 60
19746.38 62
19747.71 69
19749.03 69
19750.36 57
19751.69 59
19753.02 76
19754.35 60
19755.67 56
19757.00 60
19758.33 78
19759.66 64
19760.99 72
19762.31 67
19763.64 67
19764.97 70
19766.30 72
19767.63 71
19768.96 62
19770.29 78
19771.61 82
19772.94 64
19774.27 60
19775.60 56
19776.93 64
19778.26 66
19779.59 64
19780.92 57
19782.25 70
19783.57 70
19784.90 62
19786.23 54
19787.56 67
19788.89 68
19790.22 74
19791.55 69
19792.88 65
19794.21 52
19795.54 50
19796.87 56
19798.20 61
19799.53 63
19800.86 61
19802.19 84
19803.52 69
19804.85 52
19806.18 63
19807.50 77
19808.83 71
19810.16 64
19811.49 77
19812.82 85
19814.15 75
19815.49 60
19816.82 65
19818.15 68
19819.48 77
19820.81 83
19822.14 72
19823.47 70
19824.80 81
19826.13 66
19827.46 75
19828.79 56
19830.12 71
19831.45 86
19832.78 75
19834.11 61
19835.44 62
19836.77 71
19838.10 62
19839.44 65
19840.77 82
19842.10 76
19843.43 71
19844.76 70
19846.09 70
19847.42 64
19848.75 59
19850.08 73
19851.42 82
19852.75 64
19854.08 52
19855.41 66
19856.74 71
19858.07 69
19859.40 61
19860.74 76
19862.07 67
19863.40 82
19864.73 82
19866.06 62
19867.40 63
19868.73 63
19870.06 70
19871.39 70
19872.72 70
19874.06 68
19875.39 61
19876.72 72
19878.05 63
19879.38 59
19880.72 78
19882.05 73
19883.38 83
19884.71 76
19886.05 63
19887.38 71
19888.71 66
19890.04 57
19891.38 55
19892.71 80
19894.04 55
19895.38 67
19896.71 57
19898.04 63
19899.37 69
19900.71 63
19902.04 70
19903.37 64
19904.71 59
19906.04 74
19907.37 71
19908.71 61
19910.04 67
19911.37 68
19912.71 64
19914.04 67
19915.37 60
19916.71 63
19918.04 76
19919.37 68
19920.71 81
19922.04 70
19923.37 69
19924.71 60
19926.04 76
19927.38 71
19928.71 64
19930.04 65
19931.38 72
19932.71 82
19934.05 61
19935.38 76
19936.71 69
19938.05 70
19939.38 52
19940.72 69
19942.05 59
19943.39 67
19944.72 71
19946.06 76
19947.39 70
19948.72 56
19950.06 76
19951.39 67
19952.73 60
19954.06 77
19955.40 78
19956.73 72
19958.07 64
19959.40 61
19960.74 72
19962.07 66
19963.41 82
19964.74 70
19966.08 76
19967.41 62
19968.75 50
19970.08 74
19971.42 68
19972.76 64
19974.09 54
19975.43 81
19976.76 75
19978.10 65
19979.43 69
19980.77 68
19982.10 65
19983.44 78
19984.78 83
19986.11 59
19987.45 60
19988.78 56
19990.12 64
19991.46 71
19992.79 69
19994.13 67
19995.46 73
19996.80 85
19998.14 64
19999.47 65
20000.81 70
20002.15 66
20003.48 67
20004.82 63
20006.16 87
20007.49 72
20008.83 77
20010.17 72
20011.50 75
20012.84 70
20014.18 70
20015.51 78
20016.85 71
20018.19 73
20019.52 76
20020.86 73
20022.20 78
20023.53 76
20024.87 75
20026.21 66
20027.55 71
20028.88 66
20030.22 68
20031.56 65
20032.90 66
20034.23 72
20035.57 63
20036.91 59
20038.25 58
20039.58 58
20040.92 69
20042.26 68
20043.60 64
20044.93 74
20046.27 78
20047.61 62
20048.95 65
20050.29 56
20051.62 59
20052.96 62
20054.30 66
20055.64 59
20056.98 62
20058.32 71
20059.65 71
20060.99 70
20062.33 82
20063.67 69
20065.01 67
20066.35 73
20067.68 46
20069.02 64
20070.36 63
20071.70 79
20073.04 74
20074.38 82
20075.72 75
20077.06 68
20078.40 66
20079.73 72
20081.07 64
20082.41 70
20083.75 64
20085.09 86
20086.43 71
20087.77 68
20089.11 78
20090.45 75
20091.79 76
20093.13 74
20094.47 80
20095.81 70
20097.15 77
20098.48 69
20099.82 85
20101.16 77
20102.50 76
20103.84 76
20105.18 82
20106.52 85
20107.86 70
20109.20 71
20110.54 73
20111.88 74
20113.22 69
20114.56 75
20115.90 65
20117.24 74
20118.58 72
20119.93 86
20121.27 91
20122.61 82
20123.95 79
20125.29 95
20126.63 67
20127.97 70
20129.31 91
20130.65 80
20131.99 62
20133.33 68
20134.67 79
20136.01 75
