# Supplementary material for: MALDI-TOF MS typing enables the classification of brewing yeasts of the genus Saccharomyces to major beer styles
Source: PLoS One. 2017 Aug 9;12(8):e0181694. doi: 10.1371/journal.pone.0181694 (PMC5549903; doi:10.1371/journal.pone.0181694)
Supplement: S8 File — The directory includes 90 raw files and was zipped to “.zip”; the folder has three strains with 30 spectra per strain; S1 Text explains the raw files with an example and Table 1 represents the yeast strains used within the experiment. (ZIP) [file pone.0181694.s011.zip › 22-24/30282-8I4-Lag-Lag-Lag-YPG-18h-E-E_2016-09-22_6_0_D6_1.dat]

1999.90 1047
2000.32 1162
2000.75 1232
2001.17 1198
2001.59 1152
2002.01 1209
2002.43 1174
2002.86 1236
2003.28 1119
2003.70 1146
2004.12 1113
2004.54 1034
2004.97 1005
2005.39 1035
2005.81 1071
2006.23 1025
2006.66 1005
2007.08 1111
2007.50 1109
2007.92 1071
2008.35 1115
2008.77 1131
2009.19 1164
2009.61 1125
2010.04 1135
2010.46 1050
2010.88 1121
2011.31 1071
2011.73 1033
2012.15 988
2012.57 985
2013.00 1019
2013.42 1008
2013.84 986
2014.27 1005
2014.69 989
2015.11 998
2015.54 1064
2015.96 1072
2016.38 1099
2016.81 1056
2017.23 1031
2017.65 1088
2018.08 1139
2018.50 1095
2018.93 1148
2019.35 1153
2019.77 1032
2020.20 1078
2020.62 1137
2021.04 1170
2021.47 1110
2021.89 1159
2022.32 1063
2022.74 1074
2023.17 1086
2023.59 1085
2024.01 1072
2024.44 1010
2024.86 1064
2025.29 1072
2025.71 994
2026.14 1054
2026.56 1104
2026.98 1100
2027.41 1071
2027.83 1033
2028.26 1111
2028.68 1080
2029.11 1005
2029.53 983
2029.96 990
2030.38 976
2030.81 1026
2031.23 1013
2031.66 959
2032.08 1034
2032.51 1058
2032.93 1006
2033.36 1085
2033.78 1063
2034.21 981
2034.63 1000
2035.06 1011
2035.49 1059
2035.91 1036
2036.34 1020
2036.76 1069
2037.19 1046
2037.61 1022
2038.04 952
2038.47 1066
2038.89 1022
2039.32 1065
2039.74 1056
2040.17 1033
2040.59 1068
2041.02 1030
2041.45 1063
2041.87 1112
2042.30 1056
2042.73 1040
2043.15 1074
2043.58 1074
2044.00 1067
2044.43 1031
2044.86 1006
2045.28 985
2045.71 1067
2046.14 1002
2046.56 1049
2046.99 1078
2047.42 1043
2047.84 987
2048.27 1009
2048.70 1074
2049.12 1097
2049.55 1110
2049.98 1038
2050.40 1103
2050.83 1004
2051.26 997
2051.69 1022
2052.11 992
2052.54 1027
2052.97 1022
2053.40 997
2053.82 1088
2054.25 1014
2054.68 1008
2055.10 1052
2055.53 1023
2055.96 1033
2056.39 1059
2056.82 1093
2057.24 1104
2057.67 1127
2058.10 1180
2058.53 1114
2058.95 1179
2059.38 1170
2059.81 1206
2060.24 1151
2060.67 1094
2061.09 1141
2061.52 1127
2061.95 1154
2062.38 1195
2062.81 1204
2063.24 1230
2063.66 1139
2064.09 1225
2064.52 1260
2064.95 1185
2065.38 1178
2065.81 1233
2066.24 1274
2066.66 1341
2067.09 1296
2067.52 1305
2067.95 1210
2068.38 1116
2068.81 1058
2069.24 1090
2069.67 1173
2070.10 1126
2070.52 1139
2070.95 1072
2071.38 1059
2071.81 1047
2072.24 1018
2072.67 1079
2073.10 977
2073.53 975
2073.96 1046
2074.39 1145
2074.82 1137
2075.25 1093
2075.68 1068
2076.11 1038
2076.54 1159
2076.97 1187
2077.40 1155
2077.83 1109
2078.26 1223
2078.69 1165
2079.12 1127
2079.55 1087
2079.98 1154
2080.41 1138
2080.84 1127
2081.27 1131
2081.70 1125
2082.13 1072
2082.56 1045
2082.99 1103
2083.42 1071
2083.85 1012
2084.28 1017
2084.71 962
2085.14 991
2085.57 1078
2086.00 986
2086.43 1012
2086.86 1036
2087.29 1026
2087.73 1057
2088.16 1064
2088.59 1010
2089.02 1007
2089.45 982
2089.88 1034
2090.31 1015
2090.74 990
2091.17 1024
2091.61 1058
2092.04 1004
2092.47 1030
2092.90 957
2093.33 978
2093.76 948
2094.19 995
2094.63 992
2095.06 1010
2095.49 1007
2095.92 955
2096.35 940
2096.78 964
2097.22 942
2097.65 1022
2098.08 1045
2098.51 1010
2098.94 1006
2099.38 997
2099.81 1006
2100.24 1046
2100.67 980
2101.11 990
2101.54 985
2101.97 1022
2102.40 952
2102.83 1003
2103.27 1031
2103.70 974
2104.13 980
2104.56 999
2105.00 1011
2105.43 978
2105.86 980
2106.30 987
2106.73 996
2107.16 1040
2107.59 1053
2108.03 1079
2108.46 1074
2108.89 1013
2109.33 1036
2109.76 1024
2110.19 976
2110.63 1036
2111.06 1068
2111.49 1014
2111.93 968
2112.36 969
2112.79 996
2113.23 1016
2113.66 1014
2114.09 959
2114.53 1021
2114.96 993
2115.40 1042
2115.83 1004
2116.26 990
2116.70 981
2117.13 986
2117.56 976
2118.00 997
2118.43 933
2118.87 1029
2119.30 984
2119.73 923
2120.17 918
2120.60 956
2121.04 1001
2121.47 992
2121.91 979
2122.34 1014
2122.78 979
2123.21 959
2123.64 1012
2124.08 1012
2124.51 1061
2124.95 1033
2125.38 1032
2125.82 986
2126.25 1017
2126.69 1031
2127.12 941
2127.56 1011
2127.99 1005
2128.43 1078
2128.86 1005
2129.30 1107
2129.73 1210
2130.17 1285
2130.60 1285
2131.04 1197
2131.47 1243
2131.91 1237
2132.35 1196
2132.78 1153
2133.22 1153
2133.65 1165
2134.09 1090
2134.52 1125
2134.96 1160
2135.40 1123
2135.83 1072
2136.27 1064
2136.70 1045
2137.14 1029
2137.57 990
2138.01 1040
2138.45 1021
2138.88 1057
2139.32 1060
2139.76 1023
2140.19 976
2140.63 1031
2141.06 983
2141.50 1022
2141.94 1026
2142.37 1035
2142.81 988
2143.25 1003
2143.68 989
2144.12 987
2144.56 963
2144.99 983
2145.43 913
2145.87 1000
2146.30 1058
2146.74 1058
2147.18 1022
2147.62 1029
2148.05 1104
2148.49 1174
2148.93 1247
2149.36 1310
2149.80 1261
2150.24 1340
2150.68 1391
2151.11 1399
2151.55 1354
2151.99 1366
2152.43 1376
2152.86 1307
2153.30 1222
2153.74 1187
2154.18 1176
2154.61 1061
2155.05 1075
2155.49 1086
2155.93 1090
2156.37 1082
2156.80 1113
2157.24 1142
2157.68 1116
2158.12 1062
2158.56 1045
2158.99 1013
2159.43 1075
2159.87 1098
2160.31 1074
2160.75 1068
2161.19 1119
2161.62 1093
2162.06 1060
2162.50 1041
2162.94 1103
2163.38 1089
2163.82 1082
2164.26 1096
2164.69 1059
2165.13 1032
2165.57 1165
2166.01 1230
2166.45 1165
2166.89 1207
2167.33 1146
2167.77 1148
2168.21 1181
2168.65 1118
2169.08 1159
2169.52 1179
2169.96 1138
2170.40 1127
2170.84 1125
2171.28 1207
2171.72 1240
2172.16 1159
2172.60 1099
2173.04 1196
2173.48 1142
2173.92 1154
2174.36 1221
2174.80 1230
2175.24 1241
2175.68 1293
2176.12 1300
2176.56 1279
2177.00 1262
2177.44 1333
2177.88 1305
2178.32 1286
2178.76 1235
2179.20 1214
2179.64 1202
2180.08 1246
2180.52 1213
2180.96 1201
2181.40 1240
2181.84 1184
2182.28 1138
2182.72 1086
2183.16 1088
2183.60 1114
2184.04 1113
2184.48 1055
2184.93 1038
2185.37 1037
2185.81 1045
2186.25 1050
2186.69 1124
2187.13 1071
2187.57 1091
2188.01 1132
2188.45 1159
2188.89 1159
2189.34 1194
2189.78 1193
2190.22 1148
2190.66 1120
2191.10 1162
2191.54 1171
2191.98 1155
2192.43 1113
2192.87 1084
2193.31 1126
2193.75 1203
2194.19 1167
2194.63 1182
2195.08 1218
2195.52 1260
2195.96 1201
2196.40 1201
2196.84 1244
2197.29 1211
2197.73 1128
2198.17 1123
2198.61 1143
2199.06 1088
2199.50 1088
2199.94 1069
2200.38 1062
2200.82 1113
2201.27 1091
2201.71 1103
2202.15 1079
2202.59 1050
2203.04 1069
2203.48 1061
2203.92 1094
2204.37 1165
2204.81 1152
2205.25 1142
2205.69 1119
2206.14 1171
2206.58 1232
2207.02 1219
2207.47 1272
2207.91 1205
2208.35 1219
2208.80 1220
2209.24 1182
2209.68 1201
2210.13 1204
2210.57 1333
2211.01 1301
2211.46 1232
2211.90 1165
2212.34 1229
2212.79 1185
2213.23 1234
2213.67 1265
2214.12 1213
2214.56 1183
2215.01 1178
2215.45 1250
2215.89 1252
2216.34 1200
2216.78 1173
2217.23 1176
2217.67 1147
2218.11 1133
2218.56 1163
2219.00 1020
2219.45 1072
2219.89 1129
2220.34 1131
2220.78 1178
2221.22 1192
2221.67 1143
2222.11 1182
2222.56 1192
2223.00 1197
2223.45 1261
2223.89 1253
2224.34 1252
2224.78 1261
2225.23 1278
2225.67 1205
2226.12 1181
2226.56 1210
2227.01 1258
2227.45 1283
2227.90 1243
2228.34 1260
2228.79 1175
2229.23 1238
2229.68 1272
2230.12 1221
2230.57 1227
2231.01 1266
2231.46 1301
2231.90 1276
2232.35 1399
2232.80 1350
2233.24 1471
2233.69 1396
2234.13 1317
2234.58 1297
2235.02 1285
2235.47 1287
2235.92 1298
2236.36 1258
2236.81 1279
2237.25 1247
2237.70 1241
2238.15 1227
2238.59 1242
2239.04 1152
2239.49 1199
2239.93 1124
2240.38 1110
2240.82 1144
2241.27 1140
2241.72 1112
2242.16 1117
2242.61 1144
2243.06 1118
2243.50 1140
2243.95 1097
2244.40 1089
2244.84 1108
2245.29 1129
2245.74 1090
2246.19 1109
2246.63 1122
2247.08 1117
2247.53 1165
2247.97 1136
2248.42 1108
2248.87 1107
2249.32 1086
2249.76 1086
2250.21 1090
2250.66 1094
2251.10 1121
2251.55 1139
2252.00 1152
2252.45 1097
2252.89 1134
2253.34 1223
2253.79 1154
2254.24 1106
2254.69 1133
2255.13 1101
2255.58 1069
2256.03 1085
2256.48 1161
2256.93 1071
2257.37 1133
2257.82 1105
2258.27 1113
2258.72 1044
2259.17 1075
2259.61 1073
2260.06 1060
2260.51 1061
2260.96 1171
2261.41 1198
2261.86 1140
2262.31 1131
2262.75 1194
2263.20 1144
2263.65 1172
2264.10 1240
2264.55 1224
2265.00 1236
2265.45 1210
2265.90 1176
2266.34 1186
2266.79 1160
2267.24 1204
2267.69 1155
2268.14 1248
2268.59 1291
2269.04 1274
2269.49 1245
2269.94 1291
2270.39 1370
2270.84 1428
2271.29 1376
2271.74 1403
2272.18 1419
2272.63 1480
2273.08 1442
2273.53 1390
2273.98 1422
2274.43 1522
2274.88 1600
2275.33 1714
2275.78 1822
2276.23 1971
2276.68 2026
2277.13 1981
2277.58 2063
2278.03 2068
2278.48 1945
2278.93 1754
2279.38 1754
2279.83 1608
2280.28 1581
2280.73 1444
2281.19 1384
2281.64 1276
2282.09 1250
2282.54 1262
2282.99 1218
2283.44 1235
2283.89 1205
2284.34 1128
2284.79 1118
2285.24 1168
2285.69 1203
2286.14 1185
2286.59 1210
2287.04 1164
2287.50 1234
2287.95 1281
2288.40 1322
2288.85 1333
2289.30 1410
2289.75 1577
2290.20 1607
2290.65 1631
2291.11 1767
2291.56 1816
2292.01 1870
2292.46 1787
2292.91 1841
2293.36 1801
2293.82 1778
2294.27 1742
2294.72 1617
2295.17 1617
2295.62 1573
2296.07 1491
2296.53 1446
2296.98 1393
2297.43 1289
2297.88 1364
2298.33 1333
2298.79 1311
2299.24 1304
2299.69 1229
2300.14 1204
2300.60 1260
2301.05 1240
2301.50 1206
2301.95 1171
2302.41 1137
2302.86 1155
2303.31 1138
2303.76 1184
2304.22 1217
2304.67 1196
2305.12 1179
2305.57 1156
2306.03 1084
2306.48 1149
2306.93 1202
2307.39 1177
2307.84 1214
2308.29 1184
2308.75 1223
2309.20 1298
2309.65 1280
2310.11 1289
2310.56 1275
2311.01 1296
2311.47 1372
2311.92 1396
2312.37 1388
2312.83 1370
2313.28 1313
2313.73 1291
2314.19 1333
2314.64 1311
2315.09 1218
2315.55 1290
2316.00 1306
2316.46 1291
2316.91 1297
2317.36 1311
2317.82 1260
2318.27 1278
2318.73 1235
2319.18 1271
2319.63 1334
2320.09 1381
2320.54 1386
2321.00 1439
2321.45 1398
2321.91 1371
2322.36 1367
2322.82 1345
2323.27 1271
2323.72 1339
2324.18 1361
2324.63 1432
2325.09 1432
2325.54 1446
2326.00 1504
2326.45 1466
2326.91 1436
2327.36 1523
2327.82 1482
2328.27 1322
2328.73 1260
2329.18 1226
2329.64 1313
2330.09 1413
2330.55 1308
2331.00 1258
2331.46 1329
2331.92 1323
2332.37 1286
2332.83 1314
2333.28 1303
2333.74 1243
2334.19 1139
2334.65 1207
2335.10 1242
2335.56 1202
2336.02 1148
2336.47 1138
2336.93 1171
2337.38 1200
2337.84 1170
2338.30 1144
2338.75 1156
2339.21 1212
2339.66 1160
2340.12 1176
2340.58 1182
2341.03 1086
2341.49 1096
2341.95 1183
2342.40 1199
2342.86 1130
2343.32 1150
2343.77 1185
2344.23 1101
2344.68 1129
2345.14 1224
2345.60 1274
2346.06 1186
2346.51 1296
2346.97 1279
2347.43 1283
2347.88 1318
2348.34 1343
2348.80 1329
2349.25 1379
2349.71 1342
2350.17 1329
2350.63 1362
2351.08 1326
2351.54 1267
2352.00 1302
2352.46 1216
2352.91 1230
2353.37 1170
2353.83 1209
2354.29 1222
2354.74 1202
2355.20 1166
2355.66 1197
2356.12 1144
2356.57 1221
2357.03 1228
2357.49 1187
2357.95 1151
2358.41 1195
2358.86 1257
2359.32 1167
2359.78 1204
2360.24 1208
2360.70 1206
2361.15 1159
2361.61 1209
2362.07 1303
2362.53 1278
2362.99 1215
2363.45 1228
2363.91 1227
2364.36 1342
2364.82 1249
2365.28 1258
2365.74 1293
2366.20 1242
2366.66 1368
2367.12 1344
2367.57 1314
2368.03 1294
2368.49 1274
2368.95 1249
2369.41 1247
2369.87 1230
2370.33 1216
2370.79 1209
2371.25 1163
2371.71 1230
2372.17 1133
2372.63 1145
2373.09 1162
2373.54 1203
2374.00 1234
2374.46 1203
2374.92 1225
2375.38 1210
2375.84 1206
2376.30 1236
2376.76 1263
2377.22 1201
2377.68 1270
2378.14 1265
2378.60 1302
2379.06 1249
2379.52 1236
2379.98 1195
2380.44 1143
2380.90 1199
2381.36 1223
2381.82 1184
2382.28 1198
2382.74 1137
2383.20 1146
2383.66 1117
2384.12 1178
2384.59 1153
2385.05 1231
2385.51 1237
2385.97 1208
2386.43 1170
2386.89 1223
2387.35 1231
2387.81 1191
2388.27 1234
2388.73 1214
2389.19 1238
2389.65 1245
2390.12 1239
2390.58 1265
2391.04 1244
2391.50 1296
2391.96 1332
2392.42 1345
2392.88 1262
2393.34 1291
2393.81 1250
2394.27 1234
2394.73 1250
2395.19 1186
2395.65 1197
2396.11 1157
2396.57 1158
2397.04 1195
2397.50 1139
2397.96 1176
2398.42 1187
2398.88 1183
2399.35 1198
2399.81 1199
2400.27 1179
2400.73 1101
2401.19 1173
2401.66 1168
2402.12 1130
2402.58 1172
2403.04 1197
2403.51 1176
2403.97 1102
2404.43 1140
2404.89 1251
2405.36 1229
2405.82 1243
2406.28 1212
2406.74 1119
2407.21 1161
2407.67 1139
2408.13 1130
2408.59 1136
2409.06 1133
2409.52 1113
2409.98 1062
2410.45 1114
2410.91 1059
2411.37 1116
2411.84 1132
2412.30 1140
2412.76 1098
2413.23 1056
2413.69 1108
2414.15 1177
2414.62 1105
2415.08 1127
2415.54 1176
2416.01 1216
2416.47 1201
2416.93 1208
2417.40 1197
2417.86 1204
2418.32 1241
2418.79 1228
2419.25 1201
2419.72 1192
2420.18 1163
2420.64 1272
2421.11 1218
2421.57 1222
2422.04 1277
2422.50 1252
2422.96 1329
2423.43 1297
2423.89 1230
2424.36 1266
2424.82 1284
2425.29 1233
2425.75 1256
2426.22 1287
2426.68 1223
2427.15 1207
2427.61 1149
2428.07 1150
2428.54 1197
2429.00 1156
2429.47 1157
2429.93 1099
2430.40 1125
2430.86 1133
2431.33 1133
2431.79 1083
2432.26 1152
2432.72 1166
2433.19 1158
2433.65 1267
2434.12 1155
2434.59 1169
2435.05 1175
2435.52 1126
2435.98 1234
2436.45 1125
2436.91 1157
2437.38 1190
2437.84 1212
2438.31 1234
2438.78 1243
2439.24 1268
2439.71 1264
2440.17 1256
2440.64 1286
2441.10 1288
2441.57 1245
2442.04 1247
2442.50 1314
2442.97 1338
2443.44 1230
2443.90 1220
2444.37 1208
2444.83 1176
2445.30 1146
2445.77 1178
2446.23 1142
2446.70 1170
2447.17 1125
2447.63 1171
2448.10 1133
2448.57 1133
2449.03 1128
2449.50 1122
2449.97 1091
2450.43 1147
2450.90 1138
2451.37 1165
2451.83 1115
2452.30 1119
2452.77 1108
2453.24 1101
2453.70 1140
2454.17 1180
2454.64 1120
2455.10 1060
2455.57 1129
2456.04 1111
2456.51 1078
2456.97 1106
2457.44 1113
2457.91 1068
2458.38 1052
2458.84 1060
2459.31 1114
2459.78 1173
2460.25 1152
2460.72 1162
2461.18 1152
2461.65 1115
2462.12 1197
2462.59 1210
2463.06 1259
2463.52 1168
2463.99 1138
2464.46 1133
2464.93 1114
2465.40 1103
2465.86 1126
2466.33 1110
2466.80 1101
2467.27 1090
2467.74 1189
2468.21 1117
2468.68 1057
2469.14 1126
2469.61 1104
2470.08 1123
2470.55 1093
2471.02 1108
2471.49 1078
2471.96 1140
2472.43 1107
2472.90 1071
2473.36 1123
2473.83 1101
2474.30 1161
2474.77 1155
2475.24 1162
2475.71 1194
2476.18 1136
2476.65 1092
2477.12 1153
2477.59 1231
2478.06 1278
2478.53 1177
2479.00 1234
2479.47 1148
2479.94 1148
2480.41 1170
2480.87 1106
2481.34 1173
2481.81 1124
2482.28 1124
2482.75 1103
2483.22 1098
2483.69 1102
2484.16 1097
2484.63 1108
2485.10 1229
2485.57 1206
2486.05 1285
2486.52 1370
2486.99 1354
2487.46 1363
2487.93 1421
2488.40 1435
2488.87 1361
2489.34 1349
2489.81 1347
2490.28 1359
2490.75 1311
2491.22 1272
2491.69 1260
2492.16 1247
2492.63 1201
2493.10 1220
2493.58 1203
2494.05 1205
2494.52 1235
2494.99 1245
2495.46 1265
2495.93 1257
2496.40 1222
2496.87 1257
2497.34 1238
2497.82 1255
2498.29 1180
2498.76 1126
2499.23 1227
2499.70 1173
2500.17 1149
2500.64 1120
2501.12 1162
2501.59 1116
2502.06 1090
2502.53 1099
2503.00 1191
2503.48 1253
2503.95 1246
2504.42 1144
2504.89 1143
2505.36 1197
2505.84 1166
2506.31 1110
2506.78 1148
2507.25 1199
2507.72 1234
2508.20 1262
2508.67 1206
2509.14 1193
2509.61 1301
2510.09 1313
2510.56 1382
2511.03 1447
2511.50 1639
2511.98 1614
2512.45 1675
2512.92 1791
2513.40 1814
2513.87 1737
2514.34 1669
2514.81 1608
2515.29 1532
2515.76 1447
2516.23 1414
2516.71 1364
2517.18 1317
2517.65 1314
2518.13 1325
2518.60 1339
2519.07 1351
2519.55 1404
2520.02 1401
2520.49 1416
2520.97 1394
2521.44 1364
2521.91 1301
2522.39 1278
2522.86 1274
2523.34 1206
2523.81 1201
2524.28 1208
2524.76 1182
2525.23 1248
2525.70 1273
2526.18 1342
2526.65 1297
2527.13 1279
2527.60 1360
2528.08 1385
2528.55 1402
2529.02 1357
2529.50 1337
2529.97 1282
2530.45 1312
2530.92 1324
2531.40 1311
2531.87 1258
2532.34 1343
2532.82 1371
2533.29 1334
2533.77 1288
2534.24 1319
2534.72 1355
2535.19 1295
2535.67 1226
2536.14 1193
2536.62 1179
2537.09 1240
2537.57 1321
2538.04 1260
2538.52 1217
2538.99 1256
2539.47 1212
2539.94 1269
2540.42 1294
2540.90 1222
2541.37 1261
2541.85 1230
2542.32 1230
2542.80 1305
2543.27 1309
2543.75 1227
2544.22 1237
2544.70 1262
2545.18 1253
2545.65 1323
2546.13 1321
2546.60 1228
2547.08 1321
2547.56 1481
2548.03 1500
2548.51 1499
2548.98 1597
2549.46 1531
2549.94 1584
2550.41 1552
2550.89 1601
2551.37 1638
2551.84 1569
2552.32 1488
2552.80 1463
2553.27 1445
2553.75 1398
2554.23 1397
2554.70 1360
2555.18 1360
2555.66 1427
2556.13 1354
2556.61 1252
2557.09 1345
2557.56 1283
2558.04 1310
2558.52 1262
2558.99 1244
2559.47 1234
2559.95 1238
2560.43 1287
2560.90 1209
2561.38 1207
2561.86 1170
2562.33 1160
2562.81 1259
2563.29 1234
2563.77 1252
2564.25 1210
2564.72 1200
2565.20 1229
2565.68 1202
2566.16 1195
2566.63 1167
2567.11 1151
2567.59 1185
2568.07 1206
2568.55 1184
2569.02 1148
2569.50 1112
2569.98 1093
2570.46 1148
2570.94 1150
2571.41 1130
2571.89 1147
2572.37 1140
2572.85 1213
2573.33 1188
2573.81 1154
2574.28 1185
2574.76 1212
2575.24 1264
2575.72 1238
2576.20 1185
2576.68 1248
2577.16 1239
2577.64 1211
2578.11 1237
2578.59 1244
2579.07 1275
2579.55 1185
2580.03 1217
2580.51 1198
2580.99 1187
2581.47 1221
2581.95 1204
2582.43 1112
2582.91 1157
2583.39 1153
2583.86 1152
2584.34 1118
2584.82 1164
2585.30 1173
2585.78 1138
2586.26 1098
2586.74 1227
2587.22 1246
2587.70 1292
2588.18 1259
2588.66 1268
2589.14 1300
2589.62 1227
2590.10 1223
2590.58 1266
2591.06 1245
2591.54 1273
2592.02 1244
2592.50 1197
2592.98 1223
2593.46 1215
2593.94 1265
2594.42 1243
2594.90 1283
2595.38 1187
2595.86 1124
2596.35 1161
2596.83 1184
2597.31 1148
2597.79 1083
2598.27 1097
2598.75 1154
2599.23 1138
2599.71 1108
2600.19 1121
2600.67 1113
2601.15 1084
2601.63 1102
2602.12 1147
2602.60 1178
2603.08 1137
2603.56 1103
2604.04 1082
2604.52 1167
2605.00 1207
2605.48 1190
2605.97 1169
2606.45 1165
2606.93 1077
2607.41 1057
2607.89 1130
2608.37 1146
2608.86 1110
2609.34 1131
2609.82 1162
2610.30 1091
2610.78 1185
2611.26 1208
2611.75 1141
2612.23 1130
2612.71 1227
2613.19 1171
2613.68 1173
2614.16 1145
2614.64 1137
2615.12 1146
2615.60 1169
2616.09 1181
2616.57 1141
2617.05 1182
2617.53 1096
2618.02 1110
2618.50 1109
2618.98 1128
2619.46 1151
2619.95 1174
2620.43 1170
2620.91 1168
2621.40 1147
2621.88 1180
2622.36 1166
2622.85 1157
2623.33 1126
2623.81 1071
2624.29 1162
2624.78 1209
2625.26 1239
2625.74 1225
2626.23 1180
2626.71 1126
2627.19 1153
2627.68 1185
2628.16 1271
2628.64 1220
2629.13 1243
2629.61 1216
2630.10 1251
2630.58 1179
2631.06 1218
2631.55 1207
2632.03 1207
2632.51 1209
2633.00 1162
2633.48 1168
2633.97 1134
2634.45 1155
2634.94 1195
2635.42 1149
2635.90 1170
2636.39 1178
2636.87 1146
2637.36 1158
2637.84 1176
2638.33 1173
2638.81 1151
2639.29 1201
2639.78 1119
2640.26 1159
2640.75 1161
2641.23 1218
2641.72 1264
2642.20 1188
2642.69 1176
2643.17 1119
2643.66 1158
2644.14 1126
2644.63 1058
2645.11 1125
2645.60 1155
2646.08 1138
2646.57 1162
2647.05 1188
2647.54 1175
2648.02 1151
2648.51 1193
2648.99 1219
2649.48 1213
2649.97 1235
2650.45 1285
2650.94 1245
2651.42 1218
2651.91 1179
2652.39 1126
2652.88 1185
2653.37 1152
2653.85 1201
2654.34 1323
2654.82 1261
2655.31 1269
2655.80 1254
2656.28 1307
2656.77 1310
2657.25 1226
2657.74 1217
2658.23 1242
2658.71 1246
2659.20 1160
2659.69 1185
2660.17 1163
2660.66 1119
2661.14 1160
2661.63 1145
2662.12 1158
2662.60 1175
2663.09 1170
2663.58 1155
2664.06 1107
2664.55 1149
2665.04 1180
2665.53 1188
2666.01 1207
2666.50 1138
2666.99 1202
2667.47 1253
2667.96 1222
2668.45 1251
2668.94 1202
2669.42 1263
2669.91 1240
2670.40 1185
2670.88 1191
2671.37 1249
2671.86 1327
2672.35 1322
2672.83 1402
2673.32 1388
2673.81 1467
2674.30 1524
2674.79 1575
2675.27 1567
2675.76 1480
2676.25 1517
2676.74 1549
2677.23 1490
2677.71 1406
2678.20 1433
2678.69 1329
2679.18 1261
2679.67 1277
2680.15 1254
2680.64 1242
2681.13 1239
2681.62 1190
2682.11 1189
2682.60 1215
2683.08 1219
2683.57 1242
2684.06 1262
2684.55 1260
2685.04 1328
2685.53 1197
2686.02 1208
2686.51 1247
2686.99 1246
2687.48 1165
2687.97 1194
2688.46 1205
2688.95 1173
2689.44 1191
2689.93 1186
2690.42 1194
2690.91 1215
2691.40 1202
2691.89 1247
2692.38 1264
2692.87 1280
2693.35 1229
2693.84 1250
2694.33 1283
2694.82 1280
2695.31 1248
2695.80 1191
2696.29 1234
2696.78 1339
2697.27 1278
2697.76 1238
2698.25 1228
2698.74 1228
2699.23 1288
2699.72 1198
2700.21 1206
2700.70 1207
2701.19 1248
2701.68 1270
2702.17 1233
2702.66 1239
2703.15 1193
2703.64 1205
2704.13 1305
2704.62 1297
2705.12 1307
2705.61 1268
2706.10 1209
2706.59 1245
2707.08 1198
2707.57 1195
2708.06 1229
2708.55 1207
2709.04 1226
2709.53 1215
2710.02 1166
2710.51 1212
2711.01 1131
2711.50 1130
2711.99 1170
2712.48 1142
2712.97 1162
2713.46 1161
2713.95 1219
2714.44 1166
2714.94 1187
2715.43 1221
2715.92 1197
2716.41 1129
2716.90 1166
2717.39 1157
2717.89 1188
2718.38 1163
2718.87 1170
2719.36 1228
2719.85 1193
2720.34 1221
2720.84 1182
2721.33 1245
2721.82 1247
2722.31 1287
2722.80 1294
2723.30 1235
2723.79 1263
2724.28 1304
2724.77 1222
2725.27 1205
2725.76 1194
2726.25 1154
2726.74 1216
2727.24 1150
2727.73 1133
2728.22 1119
2728.71 1125
2729.21 1156
2729.70 1166
2730.19 1192
2730.69 1214
2731.18 1205
2731.67 1202
2732.16 1200
2732.66 1216
2733.15 1198
2733.64 1207
2734.14 1286
2734.63 1279
2735.12 1263
2735.62 1284
2736.11 1372
2736.60 1359
2737.10 1270
2737.59 1309
2738.08 1333
2738.58 1354
2739.07 1304
2739.56 1179
2740.06 1229
2740.55 1276
2741.05 1231
2741.54 1220
2742.03 1288
2742.53 1227
2743.02 1185
2743.52 1204
2744.01 1196
2744.50 1159
2745.00 1157
2745.49 1258
2745.99 1209
2746.48 1242
2746.97 1214
2747.47 1252
2747.96 1243
2748.46 1216
2748.95 1195
2749.45 1185
2749.94 1179
2750.44 1274
2750.93 1135
2751.43 1215
2751.92 1211
2752.42 1216
2752.91 1223
2753.41 1187
2753.90 1187
2754.40 1237
2754.89 1200
2755.39 1239
2755.88 1169
2756.38 1224
2756.87 1207
2757.37 1224
2757.86 1256
2758.36 1255
2758.85 1252
2759.35 1160
2759.84 1152
2760.34 1229
2760.83 1206
2761.33 1264
2761.83 1248
2762.32 1253
2762.82 1230
2763.31 1214
2763.81 1224
2764.30 1267
2764.80 1388
2765.30 1275
2765.79 1275
2766.29 1250
2766.78 1202
2767.28 1166
2767.78 1230
2768.27 1195
2768.77 1225
2769.27 1140
2769.76 1230
2770.26 1218
2770.76 1237
2771.25 1197
2771.75 1176
2772.24 1223
2772.74 1187
2773.24 1205
2773.73 1256
2774.23 1227
2774.73 1265
2775.23 1303
2775.72 1304
2776.22 1306
2776.72 1373
2777.21 1331
2777.71 1280
2778.21 1292
2778.70 1339
2779.20 1308
2779.70 1275
2780.20 1326
2780.69 1359
2781.19 1253
2781.69 1251
2782.19 1306
2782.68 1243
2783.18 1305
2783.68 1273
2784.18 1238
2784.67 1146
2785.17 1171
2785.67 1225
2786.17 1228
2786.67 1234
2787.16 1212
2787.66 1163
2788.16 1179
2788.66 1246
2789.16 1178
2789.65 1192
2790.15 1249
2790.65 1252
2791.15 1305
2791.65 1194
2792.15 1107
2792.64 1206
2793.14 1240
2793.64 1233
2794.14 1223
2794.64 1179
2795.14 1182
2795.64 1292
2796.13 1305
2796.63 1269
2797.13 1322
2797.63 1300
2798.13 1290
2798.63 1249
2799.13 1306
2799.63 1314
2800.13 1225
2800.62 1258
2801.12 1286
2801.62 1233
2802.12 1217
2802.62 1211
2803.12 1158
2803.62 1128
2804.12 1144
2804.62 1147
2805.12 1189
2805.62 1184
2806.12 1208
2806.62 1190
2807.12 1180
2807.62 1164
2808.12 1236
2808.62 1261
2809.12 1239
2809.62 1265
2810.12 1257
2810.62 1274
2811.12 1270
2811.62 1276
2812.12 1268
2812.62 1244
2813.12 1229
2813.62 1283
2814.12 1328
2814.62 1373
2815.12 1250
2815.62 1227
2816.12 1222
2816.62 1251
2817.12 1298
2817.62 1285
2818.12 1236
2818.62 1221
2819.12 1215
2819.63 1222
2820.13 1179
2820.63 1147
2821.13 1188
2821.63 1219
2822.13 1239
2822.63 1224
2823.13 1197
2823.63 1294
2824.13 1237
2824.64 1210
2825.14 1163
2825.64 1146
2826.14 1219
2826.64 1171
2827.14 1205
2827.64 1169
2828.15 1184
2828.65 1160
2829.15 1179
2829.65 1160
2830.15 1163
2830.65 1164
2831.16 1171
2831.66 1138
2832.16 1165
2832.66 1182
2833.16 1160
2833.67 1196
2834.17 1222
2834.67 1193
2835.17 1212
2835.68 1229
2836.18 1197
2836.68 1227
2837.18 1272
2837.68 1282
2838.19 1240
2838.69 1236
2839.19 1228
2839.70 1300
2840.20 1312
2840.70 1299
2841.20 1253
2841.71 1252
2842.21 1246
2842.71 1282
2843.21 1300
2843.72 1245
2844.22 1354
2844.72 1265
2845.23 1216
2845.73 1299
2846.23 1273
2846.74 1345
2847.24 1322
2847.74 1315
2848.25 1415
2848.75 1392
2849.25 1409
2849.76 1435
2850.26 1431
2850.76 1462
2851.27 1418
2851.77 1380
2852.28 1367
2852.78 1286
2853.28 1262
2853.79 1261
2854.29 1228
2854.79 1214
2855.30 1199
2855.80 1234
2856.31 1143
2856.81 1183
2857.31 1262
2857.82 1246
2858.32 1241
2858.83 1214
2859.33 1241
2859.84 1214
2860.34 1188
2860.85 1231
2861.35 1301
2861.85 1212
2862.36 1226
2862.86 1298
2863.37 1218
2863.87 1265
2864.38 1277
2864.88 1213
2865.39 1202
2865.89 1190
2866.40 1167
2866.90 1189
2867.41 1247
2867.91 1227
2868.42 1190
2868.92 1198
2869.43 1348
2869.93 1332
2870.44 1233
2870.94 1210
2871.45 1351
2871.96 1348
2872.46 1207
2872.97 1311
2873.47 1285
2873.98 1310
2874.48 1302
2874.99 1296
2875.49 1284
2876.00 1279
2876.51 1267
2877.01 1311
2877.52 1329
2878.02 1254
2878.53 1253
2879.04 1252
2879.54 1239
2880.05 1235
2880.55 1187
2881.06 1232
2881.57 1178
2882.07 1289
2882.58 1268
2883.09 1318
2883.59 1336
2884.10 1289
2884.61 1382
2885.11 1358
2885.62 1369
2886.13 1459
2886.63 1395
2887.14 1426
2887.65 1454
2888.15 1442
2888.66 1468
2889.17 1488
2889.67 1453
2890.18 1468
2890.69 1389
2891.20 1464
2891.70 1451
2892.21 1481
2892.72 1403
2893.22 1361
2893.73 1353
2894.24 1315
2894.75 1462
2895.25 1494
2895.76 1497
2896.27 1516
2896.78 1522
2897.29 1525
2897.79 1520
2898.30 1451
2898.81 1508
2899.32 1474
2899.82 1466
2900.33 1475
2900.84 1424
2901.35 1424
2901.86 1411
2902.36 1428
2902.87 1437
2903.38 1510
2903.89 1564
2904.40 1440
2904.91 1461
2905.41 1454
2905.92 1456
2906.43 1475
2906.94 1485
2907.45 1500
2907.96 1483
2908.47 1422
2908.97 1377
2909.48 1369
2909.99 1404
2910.50 1345
2911.01 1287
2911.52 1240
2912.03 1286
2912.54 1256
2913.05 1288
2913.55 1296
2914.06 1239
2914.57 1284
2915.08 1358
2915.59 1434
2916.10 1302
2916.61 1312
2917.12 1331
2917.63 1378
2918.14 1411
2918.65 1390
2919.16 1352
2919.67 1352
2920.18 1401
2920.69 1315
2921.20 1385
2921.71 1385
2922.22 1363
2922.73 1382
2923.24 1390
2923.75 1330
2924.26 1342
2924.77 1443
2925.28 1416
2925.79 1466
2926.30 1464
2926.81 1391
2927.32 1343
2927.83 1411
2928.34 1292
2928.85 1311
2929.36 1297
2929.87 1317
2930.38 1366
2930.89 1323
2931.40 1289
2931.91 1228
2932.42 1238
2932.93 1227
2933.45 1262
2933.96 1273
2934.47 1307
2934.98 1302
2935.49 1320
2936.00 1351
2936.51 1323
2937.02 1358
2937.53 1403
2938.04 1374
2938.56 1428
2939.07 1521
2939.58 1539
2940.09 1495
2940.60 1522
2941.11 1480
2941.62 1547
2942.14 1629
2942.65 1578
2943.16 1598
2943.67 1522
2944.18 1474
2944.70 1513
2945.21 1508
2945.72 1515
2946.23 1490
2946.74 1451
2947.26 1473
2947.77 1425
2948.28 1415
2948.79 1428
2949.30 1337
2949.82 1343
2950.33 1301
2950.84 1342
2951.35 1268
2951.87 1263
2952.38 1293
2952.89 1248
2953.40 1242
2953.92 1234
2954.43 1276
2954.94 1278
2955.45 1207
2955.97 1266
2956.48 1345
2956.99 1305
2957.51 1320
2958.02 1275
2958.53 1283
2959.04 1296
2959.56 1296
2960.07 1303
2960.58 1274
2961.10 1254
2961.61 1311
2962.12 1337
2962.64 1447
2963.15 1397
2963.66 1429
2964.18 1446
2964.69 1433
2965.21 1457
2965.72 1366
2966.23 1456
2966.75 1409
2967.26 1385
2967.77 1401
2968.29 1373
2968.80 1378
2969.32 1433
2969.83 1387
2970.34 1405
2970.86 1362
2971.37 1308
2971.89 1354
2972.40 1392
2972.91 1398
2973.43 1386
2973.94 1380
2974.46 1368
2974.97 1374
2975.49 1349
2976.00 1450
2976.52 1392
2977.03 1511
2977.55 1486
2978.06 1472
2978.57 1482
2979.09 1519
2979.60 1504
2980.12 1390
2980.63 1387
2981.15 1382
2981.66 1436
2982.18 1565
2982.69 1561
2983.21 1573
2983.73 1520
2984.24 1613
2984.76 1624
2985.27 1701
2985.79 1718
2986.30 1666
2986.82 1801
2987.33 1754
2987.85 1747
2988.36 1698
2988.88 1640
2989.40 1750
2989.91 1899
2990.43 1733
2990.94 1750
2991.46 1740
2991.97 1736
2992.49 1699
2993.01 1642
2993.52 1678
2994.04 1640
2994.55 1708
2995.07 1672
2995.59 1699
2996.10 1787
2996.62 1907
2997.14 1936
2997.65 1975
2998.17 1999
2998.69 2030
2999.20 2002
2999.72 2031
3000.24 2093
3000.75 2089
3001.27 2098
3001.79 2180
3002.30 2239
3002.82 2550
3003.34 2811
3003.85 3317
3004.37 3892
3004.89 4453
3005.40 5022
3005.92 5335
3006.44 5344
3006.96 5144
3007.47 4845
3007.99 4316
3008.51 3785
3009.03 3277
3009.54 2936
3010.06 2545
3010.58 2256
3011.10 2106
3011.61 1907
3012.13 1788
3012.65 1789
3013.17 1789
3013.68 1811
3014.20 1735
3014.72 1697
3015.24 1712
3015.76 1779
3016.27 1771
3016.79 1768
3017.31 1705
3017.83 1675
3018.35 1699
3018.86 1693
3019.38 1658
3019.90 1637
3020.42 1558
3020.94 1591
3021.46 1658
3021.97 1617
3022.49 1668
3023.01 1728
3023.53 1841
3024.05 1815
3024.57 1841
3025.09 1851
3025.61 1832
3026.12 1788
3026.64 1782
3027.16 1739
3027.68 1677
3028.20 1670
3028.72 1660
3029.24 1558
3029.76 1531
3030.28 1475
3030.80 1556
3031.32 1529
3031.84 1523
3032.35 1494
3032.87 1490
3033.39 1558
3033.91 1495
3034.43 1468
3034.95 1403
3035.47 1511
3035.99 1587
3036.51 1536
3037.03 1492
3037.55 1470
3038.07 1541
3038.59 1477
3039.11 1493
3039.63 1501
3040.15 1501
3040.67 1520
3041.19 1425
3041.71 1517
3042.23 1478
3042.75 1434
3043.27 1466
3043.79 1480
3044.31 1506
3044.83 1499
3045.35 1515
3045.87 1534
3046.40 1443
3046.92 1404
3047.44 1454
3047.96 1481
3048.48 1467
3049.00 1442
3049.52 1426
3050.04 1411
3050.56 1431
3051.08 1552
3051.60 1449
3052.12 1396
3052.65 1374
3053.17 1374
3053.69 1422
3054.21 1390
3054.73 1375
3055.25 1371
3055.77 1386
3056.30 1439
3056.82 1398
3057.34 1429
3057.86 1451
3058.38 1464
3058.90 1437
3059.42 1439
3059.95 1469
3060.47 1446
3060.99 1432
3061.51 1499
3062.03 1517
3062.56 1546
3063.08 1507
3063.60 1448
3064.12 1521
3064.64 1549
3065.17 1588
3065.69 1652
3066.21 1619
3066.73 1627
3067.26 1594
3067.78 1803
3068.30 1808
3068.82 1794
3069.35 1768
3069.87 1809
3070.39 1791
3070.91 1724
3071.44 1594
3071.96 1736
3072.48 1695
3073.01 1640
3073.53 1575
3074.05 1579
3074.57 1680
3075.10 1694
3075.62 1754
3076.14 1793
3076.67 1764
3077.19 1761
3077.71 1825
3078.24 1964
3078.76 2071
3079.28 2057
3079.81 2089
3080.33 2047
3080.85 2086
3081.38 2164
3081.90 2095
3082.42 2169
3082.95 2192
3083.47 2188
3084.00 2159
3084.52 2095
3085.04 2039
3085.57 2008
3086.09 1947
3086.62 2002
3087.14 2073
3087.66 2219
3088.19 2392
3088.71 2686
3089.24 3100
3089.76 3491
3090.29 3874
3090.81 4167
3091.33 4231
3091.86 3968
3092.38 3715
3092.91 3428
3093.43 3099
3093.96 2878
3094.48 2717
3095.01 2521
3095.53 2359
3096.06 2324
3096.58 2203
3097.11 2198
3097.63 2176
3098.16 2187
3098.68 2164
3099.21 2130
3099.73 2217
3100.26 2483
3100.78 2744
3101.31 3142
3101.83 3522
3102.36 4143
3102.88 4776
3103.41 5441
3103.93 5618
3104.46 5556
3104.99 5317
3105.51 5043
3106.04 4374
3106.56 3798
3107.09 3192
3107.61 2867
3108.14 2596
3108.67 2278
3109.19 2235
3109.72 2273
3110.24 2186
3110.77 2098
3111.30 2026
3111.82 1951
3112.35 1905
3112.87 1802
3113.40 1879
3113.93 1792
3114.45 1722
3114.98 1751
3115.51 1769
3116.03 1738
3116.56 1717
3117.09 1638
3117.61 1721
3118.14 1705
3118.67 1712
3119.19 1739
3119.72 1725
3120.25 1932
3120.77 2040
3121.30 1958
3121.83 2036
3122.35 2151
3122.88 2151
3123.41 2131
3123.94 2095
3124.46 2043
3124.99 1852
3125.52 1790
3126.05 1715
3126.57 1739
3127.10 1649
3127.63 1626
3128.16 1576
3128.68 1522
3129.21 1611
3129.74 1628
3130.27 1604
3130.79 1593
3131.32 1550
3131.85 1518
3132.38 1502
3132.91 1506
3133.43 1508
3133.96 1492
3134.49 1505
3135.02 1498
3135.55 1462
3136.07 1483
3136.60 1520
3137.13 1562
3137.66 1417
3138.19 1373
3138.72 1359
3139.24 1292
3139.77 1428
3140.30 1508
3140.83 1427
3141.36 1422
3141.89 1382
3142.42 1375
3142.95 1412
3143.47 1479
3144.00 1391
3144.53 1428
3145.06 1433
3145.59 1397
3146.12 1342
3146.65 1503
3147.18 1596
3147.71 1531
3148.24 1524
3148.76 1570
3149.29 1665
3149.82 1690
3150.35 1676
3150.88 1642
3151.41 1594
3151.94 1584
3152.47 1595
3153.00 1575
3153.53 1587
3154.06 1564
3154.59 1509
3155.12 1503
3155.65 1469
3156.18 1502
3156.71 1497
3157.24 1460
3157.77 1465
3158.30 1538
3158.83 1598
3159.36 1648
3159.89 1593
3160.42 1548
3160.95 1536
3161.48 1522
3162.01 1568
3162.54 1636
3163.07 1656
3163.60 1626
3164.13 1551
3164.66 1433
3165.20 1487
3165.73 1546
3166.26 1528
3166.79 1486
3167.32 1490
3167.85 1442
3168.38 1476
3168.91 1397
3169.44 1329
3169.97 1340
3170.50 1359
3171.04 1445
3171.57 1409
3172.10 1418
3172.63 1444
3173.16 1502
3173.69 1495
3174.22 1474
3174.75 1571
3175.29 1516
3175.82 1567
3176.35 1530
3176.88 1476
3177.41 1519
3177.94 1554
3178.48 1459
3179.01 1472
3179.54 1510
3180.07 1500
3180.60 1438
3181.14 1379
3181.67 1400
3182.20 1376
3182.73 1323
3183.26 1380
3183.80 1385
3184.33 1364
3184.86 1383
3185.39 1406
3185.93 1407
3186.46 1383
3186.99 1335
3187.52 1390
3188.06 1421
3188.59 1486
3189.12 1465
3189.65 1379
3190.19 1416
3190.72 1404
3191.25 1367
3191.79 1445
3192.32 1513
3192.85 1471
3193.38 1374
3193.92 1395
3194.45 1418
3194.98 1471
3195.52 1501
3196.05 1460
3196.58 1478
3197.12 1455
3197.65 1495
3198.18 1504
3198.72 1434
3199.25 1487
3199.78 1513
3200.32 1457
3200.85 1511
3201.39 1548
3201.92 1536
3202.45 1526
3202.99 1575
3203.52 1514
3204.05 1610
3204.59 1596
3205.12 1647
3205.66 1677
3206.19 1682
3206.72 1810
3207.26 1816
3207.79 1850
3208.33 1955
3208.86 2027
3209.40 2076
3209.93 2190
3210.47 2208
3211.00 2262
3211.53 2316
3212.07 2443
3212.60 2414
3213.14 2238
3213.67 2219
3214.21 2093
3214.74 1911
3215.28 1888
3215.81 1826
3216.35 1743
3216.88 1666
3217.42 1594
3217.95 1598
3218.49 1605
3219.02 1564
3219.56 1587
3220.09 1554
3220.63 1545
3221.16 1601
3221.70 1568
3222.23 1566
3222.77 1703
3223.31 1735
3223.84 1748
3224.38 1848
3224.91 1842
3225.45 1906
3225.98 1921
3226.52 1849
3227.06 1888
3227.59 1851
3228.13 1762
3228.66 1787
3229.20 1743
3229.74 1751
3230.27 1733
3230.81 1731
3231.34 1762
3231.88 1785
3232.42 1737
3232.95 1779
3233.49 1801
3234.03 1867
3234.56 1835
3235.10 1795
3235.64 1797
3236.17 1883
3236.71 1931
3237.25 2038
3237.78 2010
3238.32 2052
3238.86 2043
3239.39 2071
3239.93 2069
3240.47 2017
3241.00 1881
3241.54 1747
3242.08 1828
3242.61 1891
3243.15 1898
3243.69 1881
3244.23 1960
3244.76 1973
3245.30 2067
3245.84 2125
3246.38 2104
3246.91 2123
3247.45 2110
3247.99 2219
3248.53 2184
3249.06 2269
3249.60 2348
3250.14 2535
3250.68 2595
3251.21 2760
3251.75 3139
3252.29 3516
3252.83 4030
3253.37 4193
3253.90 4323
3254.44 4484
3254.98 4379
3255.52 4079
3256.06 3848
3256.60 3471
3257.13 3122
3257.67 2897
3258.21 2805
3258.75 2659
3259.29 2569
3259.83 2651
3260.36 2713
3260.90 2810
3261.44 3025
3261.98 3236
3262.52 3564
3263.06 3674
3263.60 3923
3264.14 3893
3264.68 3856
3265.21 3882
3265.75 3987
3266.29 4303
3266.83 4428
3267.37 4525
3267.91 4514
3268.45 4545
3268.99 4234
3269.53 3953
3270.07 3509
3270.61 3255
3271.15 3049
3271.69 2908
3272.23 2739
3272.76 2544
3273.30 2491
3273.84 2437
3274.38 2490
3274.92 2413
3275.46 2407
3276.00 2470
3276.54 2419
3277.08 2366
3277.62 2557
3278.16 2575
3278.70 2575
3279.24 2479
3279.78 2482
3280.32 2443
3280.86 2447
3281.41 2514
3281.95 2499
3282.49 2441
3283.03 2416
3283.57 2432
3284.11 2375
3284.65 2518
3285.19 2485
3285.73 2459
3286.27 2474
3286.81 2402
3287.35 2533
3287.89 2561
3288.43 2464
3288.97 2447
3289.52 2477
3290.06 2635
3290.60 2644
3291.14 2633
3291.68 2795
3292.22 2897
3292.76 3066
3293.30 3459
3293.85 3540
3294.39 3767
3294.93 3965
3295.47 4099
3296.01 4411
3296.55 4321
3297.09 4381
3297.64 4335
3298.18 4269
3298.72 4057
3299.26 3850
3299.80 3573
3300.34 3439
3300.89 3276
3301.43 3220
3301.97 3113
3302.51 3078
3303.06 3116
3303.60 3045
3304.14 2986
3304.68 2979
3305.22 2995
3305.77 2871
3306.31 2729
3306.85 2791
3307.39 2776
3307.94 2867
3308.48 3031
3309.02 3014
3309.56 3047
3310.11 3190
3310.65 3233
3311.19 3243
3311.74 3323
3312.28 3260
3312.82 3223
3313.36 3114
3313.91 3186
3314.45 3146
3314.99 3192
3315.54 3277
3316.08 3494
3316.62 3545
3317.17 3807
3317.71 4032
3318.25 4332
3318.80 4653
3319.34 4935
3319.88 5366
3320.43 5468
3320.97 5618
3321.51 5575
3322.06 5442
3322.60 5238
3323.14 5108
3323.69 4666
3324.23 4448
3324.78 4267
3325.32 4213
3325.86 3996
3326.41 4027
3326.95 3861
3327.50 3796
3328.04 3888
3328.59 3812
3329.13 3917
3329.67 4050
3330.22 4000
3330.76 4260
3331.31 4635
3331.85 5244
3332.40 6389
3332.94 8473
3333.49 11221
3334.03 14947
3334.57 19466
3335.12 23930
3335.66 27377
3336.21 30178
3336.75 31398
3337.30 31547
3337.84 29934
3338.39 27269
3338.93 24016
3339.48 20749
3340.02 17690
3340.57 14264
3341.11 11760
3341.66 9560
3342.20 7617
3342.75 6245
3343.30 5234
3343.84 4559
3344.39 3974
3344.93 3649
3345.48 3377
3346.02 3270
3346.57 3190
3347.11 3001
3347.66 3056
3348.21 3056
3348.75 2844
3349.30 2767
3349.84 2628
3350.39 2557
3350.94 2510
3351.48 2374
3352.03 2297
3352.57 2240
3353.12 2254
3353.67 2279
3354.21 2256
3354.76 2276
3355.31 2318
3355.85 2400
3356.40 2537
3356.95 2418
3357.49 2480
3358.04 2607
3358.59 2638
3359.13 2616
3359.68 2561
3360.23 2502
3360.77 2624
3361.32 2559
3361.87 2592
3362.41 2658
3362.96 2686
3363.51 2785
3364.05 2779
3364.60 2716
3365.15 2697
3365.70 2687
3366.24 2761
3366.79 2699
3367.34 2567
3367.89 2526
3368.43 2602
3368.98 2460
3369.53 2606
3370.08 2726
3370.62 2756
3371.17 2949
3371.72 3344
3372.27 3813
3372.81 4282
3373.36 4787
3373.91 5194
3374.46 5491
3375.01 5536
3375.55 5527
3376.10 5284
3376.65 4861
3377.20 4572
3377.75 4050
3378.30 3579
3378.84 3244
3379.39 2924
3379.94 2754
3380.49 2570
3381.04 2445
3381.59 2296
3382.13 2181
3382.68 2259
3383.23 2142
3383.78 2169
3384.33 2092
3384.88 2056
3385.43 1914
3385.98 1875
3386.52 1985
3387.07 1962
3387.62 1921
3388.17 1843
3388.72 1855
3389.27 1917
3389.82 1902
3390.37 1983
3390.92 1968
3391.47 1936
3392.02 1920
3392.57 1922
3393.12 1919
3393.66 2006
3394.21 2008
3394.76 2016
3395.31 2064
3395.86 2132
3396.41 2282
3396.96 2306
3397.51 2351
3398.06 2378
3398.61 2459
3399.16 2459
3399.71 2416
3400.26 2362
3400.81 2302
3401.36 2258
3401.91 2235
3402.46 2103
3403.01 1990
3403.56 1960
3404.11 1994
3404.66 1961
3405.21 1895
3405.77 1898
3406.32 1830
3406.87 1884
3407.42 1841
3407.97 1869
3408.52 1981
3409.07 1991
3409.62 2053
3410.17 2171
3410.72 2229
3411.27 2342
3411.82 2468
3412.37 2570
3412.93 2672
3413.48 2609
3414.03 2611
3414.58 2506
3415.13 2432
3415.68 2306
3416.23 2286
3416.78 2223
3417.34 2121
3417.89 2088
3418.44 2048
3418.99 2124
3419.54 2063
3420.09 1905
3420.65 1902
3421.20 1871
3421.75 1816
3422.30 1859
3422.85 1802
3423.40 1810
3423.96 1858
3424.51 1883
3425.06 1930
3425.61 1860
3426.17 1842
3426.72 1718
3427.27 1788
3427.82 1708
3428.37 1682
3428.93 1616
3429.48 1604
3430.03 1614
3430.58 1617
3431.14 1556
3431.69 1556
3432.24 1533
3432.79 1516
3433.35 1593
3433.90 1553
3434.45 1524
3435.01 1656
3435.56 1657
3436.11 1650
3436.66 1706
3437.22 1757
3437.77 1741
3438.32 1709
3438.88 1665
3439.43 1692
3439.98 1723
3440.54 1707
3441.09 1723
3441.64 1711
3442.20 1653
3442.75 1765
3443.30 1699
3443.86 1682
3444.41 1660
3444.96 1591
3445.52 1625
3446.07 1564
3446.63 1555
3447.18 1626
3447.73 1599
3448.29 1605
3448.84 1559
3449.40 1503
3449.95 1562
3450.50 1468
3451.06 1540
3451.61 1584
3452.17 1525
3452.72 1505
3453.27 1417
3453.83 1450
3454.38 1503
3454.94 1507
3455.49 1540
3456.05 1571
3456.60 1548
3457.16 1501
3457.71 1526
3458.27 1521
3458.82 1600
3459.38 1638
3459.93 1544
3460.49 1594
3461.04 1664
3461.60 1651
3462.15 1634
3462.71 1714
3463.26 1770
3463.82 1748
3464.37 1747
3464.93 1700
3465.48 1706
3466.04 1747
3466.59 1745
3467.15 1785
3467.70 1818
3468.26 1786
3468.81 1796
3469.37 1809
3469.93 1802
3470.48 1776
3471.04 1887
3471.59 2015
3472.15 2034
3472.70 2151
3473.26 2177
3473.82 2021
3474.37 1949
3474.93 2017
3475.48 1936
3476.04 1936
3476.60 1943
3477.15 1996
3477.71 2038
3478.27 2190
3478.82 2132
3479.38 2133
3479.93 2200
3480.49 2341
3481.05 2263
3481.60 2212
3482.16 2155
3482.72 2325
3483.27 2322
3483.83 2370
3484.39 2373
3484.95 2363
3485.50 2503
3486.06 2548
3486.62 2461
3487.17 2592
3487.73 2536
3488.29 2711
3488.84 2938
3489.40 3211
3489.96 3897
3490.52 4637
3491.07 5827
3491.63 6785
3492.19 7798
3492.75 8597
3493.30 8896
3493.86 8724
3494.42 8190
3494.98 7063
3495.53 6142
3496.09 5031
3496.65 4352
3497.21 3773
3497.77 3267
3498.32 3141
3498.88 3001
3499.44 2818
3500.00 2717
3500.56 2753
3501.11 2805
3501.67 3026
3502.23 3249
3502.79 3538
3503.35 3942
3503.91 4276
3504.46 4774
3505.02 5103
3505.58 5266
3506.14 5380
3506.70 5431
3507.26 5080
3507.81 4631
3508.37 4492
3508.93 4150
3509.49 3754
3510.05 3479
3510.61 3345
3511.17 3156
3511.73 2902
3512.29 2793
3512.85 2617
3513.40 2495
3513.96 2429
3514.52 2309
3515.08 2165
3515.64 2071
3516.20 1919
3516.76 1875
3517.32 1871
3517.88 1867
3518.44 1744
3519.00 1724
3519.56 1744
3520.12 1805
3520.68 1793
3521.24 1777
3521.80 1763
3522.36 1843
3522.92 1896
3523.48 1834
3524.04 1898
3524.60 1879
3525.16 1877
3525.72 1839
3526.28 1807
3526.84 1798
3527.40 1819
3527.96 1816
3528.52 1792
3529.08 1768
3529.64 1910
3530.20 1849
3530.76 1870
3531.32 1944
3531.88 1916
3532.44 1874
3533.00 1786
3533.56 1780
3534.12 1821
3534.68 1815
3535.25 1887
3535.81 1856
3536.37 1813
3536.93 1789
3537.49 1821
3538.05 1817
3538.61 1839
3539.17 1697
3539.73 1648
3540.30 1656
3540.86 1796
3541.42 1874
3541.98 1873
3542.54 1827
3543.10 1828
3543.66 1933
3544.23 1898
3544.79 1889
3545.35 1833
3545.91 1908
3546.47 1922
3547.03 1857
3547.60 1812
3548.16 1855
3548.72 1908
3549.28 1770
3549.84 1704
3550.41 1646
3550.97 1637
3551.53 1644
3552.09 1559
3552.65 1595
3553.22 1506
3553.78 1463
3554.34 1435
3554.90 1552
3555.47 1504
3556.03 1459
3556.59 1491
3557.15 1497
3557.72 1464
3558.28 1520
3558.84 1545
3559.41 1519
3559.97 1583
3560.53 1601
3561.09 1530
3561.66 1549
3562.22 1575
3562.78 1567
3563.35 1624
3563.91 1653
3564.47 1630
3565.04 1666
3565.60 1756
3566.16 1753
3566.73 1700
3567.29 1608
3567.85 1686
3568.42 1629
3568.98 1582
3569.54 1538
3570.11 1510
3570.67 1490
3571.23 1570
3571.80 1606
3572.36 1623
3572.93 1612
3573.49 1696
3574.05 1827
3574.62 1919
3575.18 2050
3575.75 2255
3576.31 2457
3576.87 2666
3577.44 2921
3578.00 2923
3578.57 2939
3579.13 2883
3579.70 2771
3580.26 2590
3580.82 2465
3581.39 2372
3581.95 2188
3582.52 2035
3583.08 1931
3583.65 1899
3584.21 1771
3584.78 1679
3585.34 1669
3585.91 1599
3586.47 1519
3587.04 1479
3587.60 1497
3588.17 1501
3588.73 1465
3589.30 1434
3589.86 1449
3590.43 1441
3590.99 1482
3591.56 1400
3592.12 1311
3592.69 1375
3593.25 1382
3593.82 1399
3594.39 1408
3594.95 1370
3595.52 1400
3596.08 1385
3596.65 1429
3597.21 1414
3597.78 1420
3598.35 1511
3598.91 1526
3599.48 1467
3600.04 1474
3600.61 1486
3601.18 1533
3601.74 1447
3602.31 1465
3602.87 1473
3603.44 1433
3604.01 1441
3604.57 1390
3605.14 1411
3605.71 1439
3606.27 1422
3606.84 1391
3607.41 1404
3607.97 1358
3608.54 1405
3609.11 1406
3609.67 1359
3610.24 1332
3610.81 1309
3611.37 1320
3611.94 1360
3612.51 1366
3613.07 1385
3613.64 1376
3614.21 1413
3614.78 1455
3615.34 1465
3615.91 1564
3616.48 1680
3617.04 1818
3617.61 1828
3618.18 1916
3618.75 1983
3619.31 1962
3619.88 1882
3620.45 1910
3621.02 1859
3621.58 1727
3622.15 1691
3622.72 1640
3623.29 1576
3623.86 1504
3624.42 1454
3624.99 1392
3625.56 1368
3626.13 1348
3626.70 1372
3627.26 1280
3627.83 1322
3628.40 1306
3628.97 1385
3629.54 1331
3630.11 1335
3630.67 1398
3631.24 1394
3631.81 1425
3632.38 1420
3632.95 1446
3633.52 1506
3634.08 1394
3634.65 1398
3635.22 1471
3635.79 1423
3636.36 1435
3636.93 1366
3637.50 1332
3638.07 1304
3638.64 1309
3639.20 1321
3639.77 1297
3640.34 1293
3640.91 1383
3641.48 1431
3642.05 1477
3642.62 1539
3643.19 1518
3643.76 1452
3644.33 1466
3644.90 1363
3645.47 1404
3646.04 1422
3646.61 1357
3647.18 1407
3647.75 1387
3648.32 1386
3648.89 1288
3649.46 1331
3650.03 1391
3650.60 1435
3651.17 1430
3651.74 1535
3652.31 1649
3652.88 1718
3653.45 1735
3654.02 1674
3654.59 1666
3655.16 1625
3655.73 1606
3656.30 1502
3656.87 1414
3657.44 1444
3658.01 1589
3658.58 1586
3659.15 1529
3659.72 1598
3660.29 1654
3660.86 1666
3661.43 1630
3662.00 1632
3662.58 1522
3663.15 1429
3663.72 1530
3664.29 1558
3664.86 1578
3665.43 1628
3666.00 1726
3666.57 1870
3667.14 1768
3667.72 1734
3668.29 1772
3668.86 1722
3669.43 1647
3670.00 1565
3670.57 1509
3671.14 1472
3671.72 1432
3672.29 1362
3672.86 1390
3673.43 1440
3674.00 1446
3674.57 1483
3675.15 1492
3675.72 1593
3676.29 1488
3676.86 1489
3677.43 1539
3678.01 1573
3678.58 1513
3679.15 1519
3679.72 1569
3680.30 1526
3680.87 1497
3681.44 1466
3682.01 1465
3682.58 1449
3683.16 1338
3683.73 1325
3684.30 1342
3684.88 1342
3685.45 1273
3686.02 1207
3686.59 1234
3687.17 1285
3687.74 1300
3688.31 1367
3688.88 1395
3689.46 1508
3690.03 1501
3690.60 1467
3691.18 1554
3691.75 1564
3692.32 1530
3692.90 1496
3693.47 1442
3694.04 1497
3694.62 1448
3695.19 1453
3695.76 1384
3696.34 1361
3696.91 1354
3697.48 1324
3698.06 1340
3698.63 1343
3699.21 1388
3699.78 1311
3700.35 1347
3700.93 1329
3701.50 1341
3702.08 1359
3702.65 1345
3703.22 1449
3703.80 1443
3704.37 1346
3704.95 1455
3705.52 1490
3706.09 1467
3706.67 1486
3707.24 1521
3707.82 1553
3708.39 1527
3708.97 1537
3709.54 1525
3710.12 1466
3710.69 1443
3711.26 1404
3711.84 1494
3712.41 1481
3712.99 1408
3713.56 1356
3714.14 1345
3714.71 1414
3715.29 1416
3715.86 1326
3716.44 1360
3717.01 1331
3717.59 1365
3718.16 1287
3718.74 1316
3719.32 1291
3719.89 1324
3720.47 1330
3721.04 1230
3721.62 1333
3722.19 1238
3722.77 1144
3723.34 1161
3723.92 1228
3724.49 1148
3725.07 1177
3725.65 1281
3726.22 1297
3726.80 1204
3727.37 1258
3727.95 1275
3728.53 1291
3729.10 1268
3729.68 1305
3730.25 1376
3730.83 1394
3731.41 1432
3731.98 1413
3732.56 1508
3733.14 1590
3733.71 1578
3734.29 1697
3734.87 1665
3735.44 1600
3736.02 1598
3736.60 1571
3737.17 1587
3737.75 1496
3738.33 1483
3738.90 1441
3739.48 1397
3740.06 1425
3740.63 1394
3741.21 1313
3741.79 1297
3742.36 1385
3742.94 1302
3743.52 1273
3744.10 1262
3744.67 1302
3745.25 1394
3745.83 1269
3746.40 1215
3746.98 1236
3747.56 1314
3748.14 1367
3748.71 1339
3749.29 1266
3749.87 1355
3750.45 1334
3751.03 1315
3751.60 1294
3752.18 1347
3752.76 1341
3753.34 1399
3753.92 1269
3754.49 1187
3755.07 1245
3755.65 1250
3756.23 1249
3756.81 1266
3757.38 1311
3757.96 1363
3758.54 1315
3759.12 1304
3759.70 1363
3760.28 1384
3760.85 1378
3761.43 1391
3762.01 1466
3762.59 1429
3763.17 1342
3763.75 1363
3764.33 1402
3764.91 1423
3765.48 1457
3766.06 1398
3766.64 1367
3767.22 1385
3767.80 1358
3768.38 1256
3768.96 1316
3769.54 1382
3770.12 1333
3770.70 1335
3771.28 1412
3771.85 1417
3772.43 1362
3773.01 1402
3773.59 1403
3774.17 1350
3774.75 1412
3775.33 1363
3775.91 1297
3776.49 1328
3777.07 1393
3777.65 1351
3778.23 1248
3778.81 1341
3779.39 1400
3779.97 1341
3780.55 1329
3781.13 1327
3781.71 1326
3782.29 1328
3782.87 1290
3783.45 1220
3784.03 1289
3784.61 1279
3785.19 1281
3785.77 1258
3786.35 1273
3786.93 1368
3787.51 1430
3788.10 1396
3788.68 1415
3789.26 1417
3789.84 1385
3790.42 1362
3791.00 1332
3791.58 1410
3792.16 1371
3792.74 1361
3793.32 1398
3793.90 1427
3794.48 1452
3795.07 1488
3795.65 1453
3796.23 1370
3796.81 1408
3797.39 1456
3797.97 1427
3798.55 1474
3799.14 1437
3799.72 1474
3800.30 1450
3800.88 1401
3801.46 1653
3802.04 1683
3802.62 1635
3803.21 1621
3803.79 1752
3804.37 1656
3804.95 1600
3805.53 1613
3806.12 1581
3806.70 1669
3807.28 1691
3807.86 1763
3808.44 1877
3809.03 2080
3809.61 2071
3810.19 2067
3810.77 2088
3811.36 2044
3811.94 1925
3812.52 1859
3813.10 1814
3813.69 1714
3814.27 1714
3814.85 1765
3815.43 1775
3816.02 1697
3816.60 1732
3817.18 1727
3817.77 1661
3818.35 1649
3818.93 1602
3819.51 1500
3820.10 1458
3820.68 1477
3821.26 1535
3821.85 1557
3822.43 1642
3823.01 1694
3823.60 1714
3824.18 1692
3824.76 1512
3825.35 1553
3825.93 1513
3826.51 1496
3827.10 1470
3827.68 1434
3828.27 1392
3828.85 1396
3829.43 1394
3830.02 1318
3830.60 1344
3831.18 1405
3831.77 1406
3832.35 1459
3832.94 1473
3833.52 1403
3834.10 1447
3834.69 1467
3835.27 1526
3835.86 1483
3836.44 1471
3837.03 1453
3837.61 1418
3838.19 1423
3838.78 1411
3839.36 1393
3839.95 1402
3840.53 1359
3841.12 1362
3841.70 1373
3842.29 1404
3842.87 1437
3843.46 1381
3844.04 1393
3844.63 1383
3845.21 1382
3845.80 1447
3846.38 1488
3846.97 1493
3847.55 1469
3848.14 1412
3848.72 1388
3849.31 1406
3849.89 1421
3850.48 1472
3851.06 1456
3851.65 1405
3852.23 1400
3852.82 1459
3853.41 1442
3853.99 1414
3854.58 1432
3855.16 1406
3855.75 1345
3856.33 1381
3856.92 1354
3857.51 1381
3858.09 1422
3858.68 1525
3859.26 1574
3859.85 1723
3860.44 1760
3861.02 1924
3861.61 2026
3862.20 1988
3862.78 1890
3863.37 2010
3863.95 2036
3864.54 2015
3865.13 1847
3865.71 1804
3866.30 1717
3866.89 1602
3867.47 1514
3868.06 1469
3868.65 1370
3869.23 1404
3869.82 1404
3870.41 1354
3870.99 1324
3871.58 1319
3872.17 1323
3872.76 1412
3873.34 1337
3873.93 1289
3874.52 1309
3875.10 1381
3875.69 1332
3876.28 1361
3876.87 1320
3877.45 1331
3878.04 1368
3878.63 1294
3879.22 1278
3879.80 1235
3880.39 1321
3880.98 1248
3881.57 1249
3882.15 1235
3882.74 1300
3883.33 1272
3883.92 1294
3884.51 1293
3885.09 1249
3885.68 1258
3886.27 1285
3886.86 1246
3887.45 1288
3888.04 1301
3888.62 1316
3889.21 1321
3889.80 1400
3890.39 1432
3890.98 1441
3891.57 1417
3892.15 1391
3892.74 1434
3893.33 1409
3893.92 1376
3894.51 1422
3895.10 1387
3895.69 1276
3896.28 1334
3896.86 1342
3897.45 1344
3898.04 1318
3898.63 1329
3899.22 1369
3899.81 1280
3900.40 1402
3900.99 1394
3901.58 1347
3902.17 1332
3902.76 1290
3903.34 1310
3903.93 1309
3904.52 1309
3905.11 1280
3905.70 1296
3906.29 1260
3906.88 1303
3907.47 1357
3908.06 1356
3908.65 1347
3909.24 1319
3909.83 1335
3910.42 1322
3911.01 1300
3911.60 1284
3912.19 1259
3912.78 1252
3913.37 1222
3913.96 1215
3914.55 1240
3915.14 1267
3915.73 1239
3916.32 1207
3916.91 1251
3917.50 1240
3918.09 1239
3918.68 1239
3919.28 1259
3919.87 1187
3920.46 1268
3921.05 1229
3921.64 1254
3922.23 1229
3922.82 1216
3923.41 1197
3924.00 1212
3924.59 1217
3925.18 1195
3925.77 1181
3926.37 1166
3926.96 1130
3927.55 1136
3928.14 1178
3928.73 1169
3929.32 1097
3929.91 1131
3930.51 1185
3931.10 1237
3931.69 1117
3932.28 1157
3932.87 1181
3933.46 1180
3934.05 1147
3934.65 1130
3935.24 1076
3935.83 1148
3936.42 1180
3937.01 1194
3937.61 1127
3938.20 1147
3938.79 1270
3939.38 1241
3939.97 1242
3940.57 1344
3941.16 1246
3941.75 1255
3942.34 1260
3942.94 1241
3943.53 1253
3944.12 1222
3944.71 1278
3945.31 1239
3945.90 1240
3946.49 1303
3947.08 1256
3947.68 1190
3948.27 1154
3948.86 1189
3949.45 1201
3950.05 1192
3950.64 1258
3951.23 1248
3951.83 1252
3952.42 1203
3953.01 1178
3953.61 1221
3954.20 1211
3954.79 1272
3955.39 1309
3955.98 1288
3956.57 1336
3957.17 1335
3957.76 1336
3958.35 1379
3958.95 1361
3959.54 1388
3960.13 1408
3960.73 1376
3961.32 1367
3961.92 1380
3962.51 1360
3963.10 1343
3963.70 1332
3964.29 1359
3964.88 1418
3965.48 1430
3966.07 1541
3966.67 1581
3967.26 1702
3967.86 1681
3968.45 1684
3969.04 1622
3969.64 1631
3970.23 1566
3970.83 1451
3971.42 1411
3972.02 1385
3972.61 1347
3973.21 1347
3973.80 1337
3974.40 1382
3974.99 1377
3975.58 1413
3976.18 1556
3976.77 1631
3977.37 1740
3977.96 1727
3978.56 1689
3979.15 1661
3979.75 1699
3980.35 1572
3980.94 1547
3981.54 1571
3982.13 1479
3982.73 1414
3983.32 1405
3983.92 1364
3984.51 1414
3985.11 1464
3985.70 1386
3986.30 1464
3986.90 1416
3987.49 1444
3988.09 1481
3988.68 1432
3989.28 1451
3989.87 1425
3990.47 1429
3991.07 1510
3991.66 1464
3992.26 1417
3992.85 1458
3993.45 1449
3994.05 1439
3994.64 1433
3995.24 1543
3995.84 1525
3996.43 1568
3997.03 1553
3997.62 1589
3998.22 1642
3998.82 1578
3999.41 1570
4000.01 1543
4000.61 1545
4001.20 1612
4001.80 1551
4002.40 1481
4003.00 1425
4003.59 1417
4004.19 1422
4004.79 1375
4005.38 1390
4005.98 1412
4006.58 1353
4007.17 1424
4007.77 1432
4008.37 1370
4008.97 1329
4009.56 1337
4010.16 1344
4010.76 1271
4011.36 1239
4011.95 1246
4012.55 1283
4013.15 1303
4013.75 1254
4014.34 1339
4014.94 1276
4015.54 1292
4016.14 1319
4016.74 1302
4017.33 1348
4017.93 1332
4018.53 1342
4019.13 1365
4019.73 1404
4020.32 1479
4020.92 1428
4021.52 1416
4022.12 1449
4022.72 1386
4023.32 1319
4023.91 1317
4024.51 1341
4025.11 1312
4025.71 1248
4026.31 1299
4026.91 1312
4027.51 1327
4028.10 1399
4028.70 1408
4029.30 1365
4029.90 1438
4030.50 1470
4031.10 1478
4031.70 1460
4032.30 1435
4032.90 1394
4033.49 1440
4034.09 1441
4034.69 1444
4035.29 1451
4035.89 1414
4036.49 1480
4037.09 1471
4037.69 1417
4038.29 1368
4038.89 1193
4039.49 1254
4040.09 1292
4040.69 1261
4041.29 1271
4041.89 1258
4042.49 1183
4043.09 1178
4043.69 1186
4044.29 1167
4044.89 1177
4045.49 1210
4046.09 1157
4046.69 1136
4047.29 1177
4047.89 1151
4048.49 1199
4049.09 1210
4049.69 1194
4050.29 1221
4050.89 1201
4051.49 1210
4052.09 1193
4052.69 1231
4053.29 1267
4053.89 1188
4054.49 1220
4055.09 1203
4055.69 1187
4056.30 1245
4056.90 1160
4057.50 1132
4058.10 1167
4058.70 1103
4059.30 1097
4059.90 1140
4060.50 1158
4061.10 1188
4061.71 1178
4062.31 1189
4062.91 1180
4063.51 1288
4064.11 1274
4064.71 1314
4065.31 1288
4065.92 1253
4066.52 1327
4067.12 1326
4067.72 1307
4068.32 1314
4068.92 1248
4069.53 1252
4070.13 1213
4070.73 1229
4071.33 1116
4071.93 1189
4072.54 1152
4073.14 1107
4073.74 1082
4074.34 1112
4074.94 1167
4075.55 1113
4076.15 1162
4076.75 1112
4077.35 1079
4077.96 1070
4078.56 1148
4079.16 1139
4079.76 1087
4080.37 1149
4080.97 1138
4081.57 1143
4082.17 1097
4082.78 1064
4083.38 1078
4083.98 1085
4084.59 1068
4085.19 1090
4085.79 1120
4086.39 1129
4087.00 1121
4087.60 1173
4088.20 1226
4088.81 1164
4089.41 1143
4090.01 1138
4090.62 1079
4091.22 1112
4091.82 1146
4092.43 1164
4093.03 1122
4093.63 1118
4094.24 1095
4094.84 1097
4095.45 1148
4096.05 1140
4096.65 1183
4097.26 1168
4097.86 1155
4098.47 1157
4099.07 1170
4099.67 1187
4100.28 1101
4100.88 1128
4101.49 1142
4102.09 1148
4102.69 1157
4103.30 1094
4103.90 1170
4104.51 1154
4105.11 1114
4105.72 1129
4106.32 1100
4106.93 1111
4107.53 1106
4108.13 1059
4108.74 1128
4109.34 1087
4109.95 1095
4110.55 1078
4111.16 1113
4111.76 1115
4112.37 1070
4112.97 1073
4113.58 1087
4114.18 1155
4114.79 1127
4115.39 1113
4116.00 1164
4116.60 1176
4117.21 1117
4117.82 1162
4118.42 1144
4119.03 1144
4119.63 1141
4120.24 1184
4120.84 1160
4121.45 1149
4122.05 1125
4122.66 1109
4123.27 1124
4123.87 1098
4124.48 1085
4125.08 1101
4125.69 1179
4126.30 1155
4126.90 1171
4127.51 1148
4128.11 1169
4128.72 1180
4129.33 1122
4129.93 1070
4130.54 1079
4131.15 1128
4131.75 1147
4132.36 1142
4132.96 1127
4133.57 1137
4134.18 1138
4134.78 1190
4135.39 1237
4136.00 1262
4136.60 1295
4137.21 1259
4137.82 1296
4138.43 1319
4139.03 1310
4139.64 1334
4140.25 1293
4140.85 1228
4141.46 1268
4142.07 1309
4142.68 1319
4143.28 1308
4143.89 1319
4144.50 1328
4145.10 1326
4145.71 1308
4146.32 1298
4146.93 1217
4147.53 1230
4148.14 1253
4148.75 1233
4149.36 1163
4149.97 1110
4150.57 1062
4151.18 1113
4151.79 1109
4152.40 1101
4153.00 1155
4153.61 1121
4154.22 1095
4154.83 1104
4155.44 1090
4156.05 1134
4156.65 1088
4157.26 1085
4157.87 1151
4158.48 1149
4159.09 1177
4159.70 1203
4160.30 1156
4160.91 1202
4161.52 1186
4162.13 1124
4162.74 1126
4163.35 1145
4163.96 1225
4164.56 1152
4165.17 1181
4165.78 1239
4166.39 1193
4167.00 1227
4167.61 1193
4168.22 1210
4168.83 1155
4169.44 1189
4170.05 1191
4170.66 1191
4171.26 1223
4171.87 1342
4172.48 1306
4173.09 1238
4173.70 1241
4174.31 1237
4174.92 1283
4175.53 1304
4176.14 1317
4176.75 1285
4177.36 1267
4177.97 1299
4178.58 1261
4179.19 1277
4179.80 1185
4180.41 1194
4181.02 1186
4181.63 1174
4182.24 1198
4182.85 1172
4183.46 1210
4184.07 1271
4184.68 1225
4185.29 1229
4185.90 1222
4186.51 1164
4187.12 1181
4187.73 1164
4188.34 1170
4188.95 1158
4189.56 1129
4190.18 1111
4190.79 1147
4191.40 1156
4192.01 1243
4192.62 1223
4193.23 1255
4193.84 1257
4194.45 1325
4195.06 1308
4195.67 1274
4196.28 1279
4196.90 1250
4197.51 1253
4198.12 1244
4198.73 1200
4199.34 1188
4199.95 1222
4200.56 1225
4201.18 1197
4201.79 1200
4202.40 1114
4203.01 1126
4203.62 1197
4204.23 1169
4204.85 1168
4205.46 1207
4206.07 1272
4206.68 1196
4207.29 1214
4207.90 1194
4208.52 1204
4209.13 1245
4209.74 1214
4210.35 1221
4210.97 1244
4211.58 1273
4212.19 1241
4212.80 1273
4213.41 1239
4214.03 1230
4214.64 1267
4215.25 1263
4215.86 1280
4216.48 1321
4217.09 1318
4217.70 1274
4218.32 1370
4218.93 1489
4219.54 1572
4220.15 1485
4220.77 1489
4221.38 1484
4221.99 1471
4222.61 1473
4223.22 1491
4223.83 1444
4224.44 1390
4225.06 1396
4225.67 1443
4226.28 1478
4226.90 1541
4227.51 1629
4228.13 1701
4228.74 1842
4229.35 1841
4229.97 1855
4230.58 1751
4231.19 1578
4231.81 1605
4232.42 1606
4233.03 1531
4233.65 1447
4234.26 1527
4234.88 1417
4235.49 1464
4236.10 1472
4236.72 1460
4237.33 1381
4237.95 1385
4238.56 1426
4239.17 1450
4239.79 1389
4240.40 1390
4241.02 1318
4241.63 1345
4242.25 1431
4242.86 1417
4243.48 1422
4244.09 1381
4244.71 1401
4245.32 1384
4245.93 1421
4246.55 1403
4247.16 1438
4247.78 1390
4248.39 1353
4249.01 1295
4249.62 1402
4250.24 1347
4250.85 1335
4251.47 1358
4252.08 1289
4252.70 1298
4253.32 1341
4253.93 1293
4254.55 1324
4255.16 1358
4255.78 1405
4256.39 1349
4257.01 1337
4257.62 1351
4258.24 1359
4258.85 1411
4259.47 1356
4260.09 1330
4260.70 1396
4261.32 1435
4261.93 1454
4262.55 1437
4263.17 1572
4263.78 1712
4264.40 1670
4265.01 1652
4265.63 1646
4266.25 1610
4266.86 1602
4267.48 1506
4268.10 1544
4268.71 1446
4269.33 1423
4269.94 1457
4270.56 1421
4271.18 1389
4271.79 1384
4272.41 1313
4273.03 1342
4273.64 1335
4274.26 1304
4274.88 1331
4275.49 1385
4276.11 1421
4276.73 1484
4277.35 1553
4277.96 1517
4278.58 1560
4279.20 1635
4279.81 1583
4280.43 1427
4281.05 1446
4281.67 1421
4282.28 1333
4282.90 1260
4283.52 1256
4284.14 1289
4284.75 1230
4285.37 1284
4285.99 1251
4286.61 1264
4287.22 1289
4287.84 1245
4288.46 1224
4289.08 1239
4289.70 1189
4290.31 1191
4290.93 1199
4291.55 1196
4292.17 1187
4292.79 1230
4293.40 1232
4294.02 1216
4294.64 1212
4295.26 1261
4295.88 1279
4296.50 1308
4297.11 1259
4297.73 1273
4298.35 1257
4298.97 1257
4299.59 1228
4300.21 1272
4300.83 1349
4301.44 1262
4302.06 1289
4302.68 1306
4303.30 1347
4303.92 1353
4304.54 1334
4305.16 1329
4305.78 1388
4306.40 1334
4307.02 1315
4307.63 1321
4308.25 1273
4308.87 1256
4309.49 1330
4310.11 1357
4310.73 1373
4311.35 1380
4311.97 1391
4312.59 1346
4313.21 1384
4313.83 1408
4314.45 1330
4315.07 1352
4315.69 1410
4316.31 1472
4316.93 1523
4317.55 1467
4318.17 1381
4318.79 1399
4319.41 1454
4320.03 1527
4320.65 1459
4321.27 1465
4321.89 1601
4322.51 1604
4323.13 1593
4323.75 1581
4324.37 1642
4324.99 1689
4325.61 1790
4326.23 1798
4326.85 1856
4327.47 1825
4328.09 1734
4328.71 1794
4329.33 1821
4329.96 1933
4330.58 2148
4331.20 2401
4331.82 2580
4332.44 2916
4333.06 3257
4333.68 3318
4334.30 3424
4334.92 3284
4335.54 3137
4336.17 3104
4336.79 3208
4337.41 3381
4338.03 3536
4338.65 3459
4339.27 3455
4339.89 3392
4340.52 3079
4341.14 2822
4341.76 2743
4342.38 2563
4343.00 2424
4343.62 2493
4344.25 2597
4344.87 2736
4345.49 3072
4346.11 3506
4346.73 4011
4347.36 4495
4347.98 4380
4348.60 4153
4349.22 3929
4349.84 3769
4350.47 3488
4351.09 3349
4351.71 3117
4352.33 2968
4352.96 2896
4353.58 2818
4354.20 2677
4354.82 2406
4355.45 2343
4356.07 2059
4356.69 2026
4357.31 2078
4357.94 2021
4358.56 1979
4359.18 1993
4359.81 1948
4360.43 1977
4361.05 1916
4361.68 1845
4362.30 1854
4362.92 1932
4363.55 1829
4364.17 1793
4364.79 1834
4365.42 1785
4366.04 1802
4366.66 1827
4367.29 1826
4367.91 1784
4368.53 1722
4369.16 1690
4369.78 1637
4370.40 1546
4371.03 1529
4371.65 1526
4372.27 1550
4372.90 1440
4373.52 1466
4374.15 1509
4374.77 1479
4375.39 1503
4376.02 1490
4376.64 1522
4377.27 1534
4377.89 1517
4378.52 1478
4379.14 1488
4379.76 1469
4380.39 1538
4381.01 1467
4381.64 1388
4382.26 1478
4382.89 1511
4383.51 1531
4384.14 1589
4384.76 1572
4385.39 1458
4386.01 1535
4386.64 1527
4387.26 1407
4387.89 1407
4388.51 1427
4389.14 1342
4389.76 1376
4390.39 1370
4391.01 1379
4391.64 1358
4392.26 1329
4392.89 1324
4393.51 1394
4394.14 1285
4394.76 1364
4395.39 1341
4396.01 1306
4396.64 1296
4397.26 1302
4397.89 1335
4398.52 1321
4399.14 1345
4399.77 1305
4400.39 1277
4401.02 1298
4401.65 1322
4402.27 1304
4402.90 1316
4403.52 1308
4404.15 1317
4404.78 1289
4405.40 1284
4406.03 1337
4406.65 1347
4407.28 1343
4407.91 1295
4408.53 1338
4409.16 1293
4409.79 1296
4410.41 1311
4411.04 1332
4411.67 1323
4412.29 1304
4412.92 1328
4413.55 1332
4414.17 1240
4414.80 1293
4415.43 1322
4416.05 1223
4416.68 1231
4417.31 1181
4417.94 1263
4418.56 1217
4419.19 1243
4419.82 1231
4420.44 1261
4421.07 1278
4421.70 1268
4422.33 1313
4422.95 1282
4423.58 1265
4424.21 1252
4424.84 1257
4425.46 1212
4426.09 1224
4426.72 1216
4427.35 1155
4427.97 1187
4428.60 1157
4429.23 1216
4429.86 1250
4430.49 1233
4431.11 1235
4431.74 1226
4432.37 1179
4433.00 1233
4433.63 1225
4434.26 1338
4434.88 1225
4435.51 1224
4436.14 1215
4436.77 1235
4437.40 1285
4438.03 1259
4438.65 1276
4439.28 1295
4439.91 1289
4440.54 1247
4441.17 1277
4441.80 1236
4442.43 1261
4443.06 1195
4443.68 1232
4444.31 1265
4444.94 1254
4445.57 1299
4446.20 1351
4446.83 1373
4447.46 1400
4448.09 1313
4448.72 1391
4449.35 1317
4449.98 1358
4450.61 1339
4451.24 1324
4451.86 1322
4452.49 1302
4453.12 1307
4453.75 1312
4454.38 1291
4455.01 1312
4455.64 1412
4456.27 1488
4456.90 1488
4457.53 1540
4458.16 1581
4458.79 1547
4459.42 1515
4460.05 1412
4460.68 1373
4461.31 1256
4461.94 1253
4462.57 1275
4463.20 1209
4463.83 1204
4464.46 1173
4465.09 1135
4465.72 1174
4466.36 1176
4466.99 1177
4467.62 1204
4468.25 1190
4468.88 1206
4469.51 1215
4470.14 1235
4470.77 1294
4471.40 1190
4472.03 1190
4472.66 1231
4473.29 1210
4473.93 1190
4474.56 1202
4475.19 1152
4475.82 1191
4476.45 1162
4477.08 1140
4477.71 1196
4478.34 1174
4478.98 1189
4479.61 1139
4480.24 1197
4480.87 1221
4481.50 1176
4482.13 1234
4482.76 1289
4483.40 1239
4484.03 1289
4484.66 1300
4485.29 1343
4485.92 1278
4486.56 1260
4487.19 1204
4487.82 1176
4488.45 1234
4489.08 1269
4489.72 1307
4490.35 1274
4490.98 1254
4491.61 1240
4492.25 1181
4492.88 1202
4493.51 1218
4494.14 1236
4494.78 1212
4495.41 1280
4496.04 1265
4496.67 1304
4497.31 1264
4497.94 1298
4498.57 1254
4499.20 1296
4499.84 1346
4500.47 1437
4501.10 1532
4501.74 1589
4502.37 1700
4503.00 1797
4503.64 1820
4504.27 1923
4504.90 1807
4505.53 1590
4506.17 1595
4506.80 1589
4507.43 1594
4508.07 1491
4508.70 1465
4509.34 1404
4509.97 1414
4510.60 1413
4511.24 1420
4511.87 1425
4512.50 1480
4513.14 1361
4513.77 1353
4514.41 1403
4515.04 1350
4515.67 1296
4516.31 1241
4516.94 1231
4517.58 1207
4518.21 1199
4518.84 1223
4519.48 1240
4520.11 1264
4520.75 1249
4521.38 1221
4522.02 1248
4522.65 1223
4523.28 1230
4523.92 1225
4524.55 1214
4525.19 1257
4525.82 1238
4526.46 1288
4527.09 1298
4527.73 1347
4528.36 1384
4529.00 1507
4529.63 1556
4530.27 1660
4530.90 1892
4531.54 1917
4532.17 1898
4532.81 1854
4533.44 1908
4534.08 1898
4534.71 1781
4535.35 1613
4535.99 1521
4536.62 1406
4537.26 1393
4537.89 1341
4538.53 1336
4539.16 1265
4539.80 1257
4540.43 1196
4541.07 1220
4541.71 1199
4542.34 1201
4542.98 1215
4543.61 1164
4544.25 1179
4544.89 1176
4545.52 1200
4546.16 1193
4546.79 1220
4547.43 1117
4548.07 1136
4548.70 1111
4549.34 1177
4549.98 1175
4550.61 1100
4551.25 1109
4551.89 1157
4552.52 1195
4553.16 1196
4553.80 1193
4554.43 1182
4555.07 1133
4555.71 1057
4556.34 1120
4556.98 1132
4557.62 1166
4558.25 1196
4558.89 1201
4559.53 1160
4560.16 1212
4560.80 1202
4561.44 1227
4562.08 1243
4562.71 1202
4563.35 1233
4563.99 1188
4564.63 1208
4565.26 1218
4565.90 1222
4566.54 1211
4567.18 1247
4567.81 1207
4568.45 1329
4569.09 1340
4569.73 1304
4570.36 1353
4571.00 1308
4571.64 1330
4572.28 1328
4572.92 1305
4573.55 1278
4574.19 1239
4574.83 1216
4575.47 1228
4576.11 1242
4576.75 1188
4577.38 1169
4578.02 1173
4578.66 1206
4579.30 1208
4579.94 1246
4580.58 1290
4581.21 1187
4581.85 1202
4582.49 1246
4583.13 1201
4583.77 1277
4584.41 1262
4585.05 1230
4585.69 1281
4586.32 1358
4586.96 1522
4587.60 1609
4588.24 1589
4588.88 1703
4589.52 1669
4590.16 1595
4590.80 1638
4591.44 1624
4592.08 1746
4592.72 1694
4593.36 1623
4594.00 1583
4594.63 1486
4595.27 1459
4595.91 1349
4596.55 1288
4597.19 1322
4597.83 1261
4598.47 1221
4599.11 1246
4599.75 1227
4600.39 1180
4601.03 1279
4601.67 1297
4602.31 1298
4602.95 1275
4603.59 1238
4604.23 1254
4604.87 1222
4605.51 1232
4606.15 1304
4606.79 1240
4607.43 1236
4608.08 1217
4608.72 1267
4609.36 1280
4610.00 1295
4610.64 1306
4611.28 1291
4611.92 1184
4612.56 1179
4613.20 1174
4613.84 1159
4614.48 1162
4615.12 1205
4615.76 1139
4616.41 1176
4617.05 1187
4617.69 1168
4618.33 1163
4618.97 1162
4619.61 1125
4620.25 1119
4620.89 1123
4621.54 1160
4622.18 1165
4622.82 1110
4623.46 1118
4624.10 1077
4624.74 1126
4625.38 1126
4626.03 1159
4626.67 1130
4627.31 1114
4627.95 1096
4628.59 1110
4629.24 1124
4629.88 1118
4630.52 1187
4631.16 1257
4631.80 1205
4632.45 1226
4633.09 1319
4633.73 1334
4634.37 1352
4635.02 1354
4635.66 1354
4636.30 1357
4636.94 1339
4637.58 1425
4638.23 1397
4638.87 1424
4639.51 1452
4640.16 1463
4640.80 1467
4641.44 1401
4642.08 1343
4642.73 1348
4643.37 1323
4644.01 1269
4644.66 1242
4645.30 1225
4645.94 1249
4646.58 1287
4647.23 1266
4647.87 1193
4648.51 1164
4649.16 1183
4649.80 1124
4650.44 1169
4651.09 1197
4651.73 1263
4652.37 1246
4653.02 1288
4653.66 1251
4654.31 1313
4654.95 1261
4655.59 1193
4656.24 1205
4656.88 1211
4657.52 1218
4658.17 1211
4658.81 1152
4659.46 1151
4660.10 1156
4660.75 1108
4661.39 1168
4662.03 1137
4662.68 1152
4663.32 1114
4663.97 1062
4664.61 1105
4665.26 1031
4665.90 1084
4666.54 1100
4667.19 1068
4667.83 1072
4668.48 1100
4669.12 1072
4669.77 1068
4670.41 1074
4671.06 1084
4671.70 1070
4672.35 1123
4672.99 1104
4673.64 1174
4674.28 1135
4674.93 1143
4675.57 1122
4676.22 1152
4676.86 1147
4677.51 1123
4678.15 1191
4678.80 1180
4679.44 1163
4680.09 1204
4680.73 1258
4681.38 1181
4682.03 1137
4682.67 1208
4683.32 1198
4683.96 1212
4684.61 1202
4685.25 1199
4685.90 1162
4686.55 1251
4687.19 1260
4687.84 1256
4688.48 1270
4689.13 1253
4689.78 1254
4690.42 1249
4691.07 1244
4691.72 1287
4692.36 1279
4693.01 1337
4693.65 1263
4694.30 1315
4694.95 1314
4695.59 1350
4696.24 1371
4696.89 1318
4697.53 1397
4698.18 1468
4698.83 1475
4699.47 1588
4700.12 1584
4700.77 1583
4701.41 1626
4702.06 1576
4702.71 1545
4703.36 1486
4704.00 1428
4704.65 1348
4705.30 1299
4705.94 1315
4706.59 1373
4707.24 1293
4707.89 1273
4708.53 1345
4709.18 1265
4709.83 1298
4710.48 1325
4711.12 1280
4711.77 1296
4712.42 1279
4713.07 1326
4713.71 1348
4714.36 1316
4715.01 1271
4715.66 1187
4716.31 1225
4716.95 1213
4717.60 1178
4718.25 1191
4718.90 1301
4719.55 1290
4720.19 1305
4720.84 1289
4721.49 1243
4722.14 1276
4722.79 1279
4723.44 1237
4724.08 1279
4724.73 1307
4725.38 1309
4726.03 1289
4726.68 1347
4727.33 1403
4727.98 1338
4728.63 1272
4729.27 1330
4729.92 1293
4730.57 1235
4731.22 1207
4731.87 1246
4732.52 1266
4733.17 1263
4733.82 1258
4734.47 1204
4735.12 1234
4735.77 1165
4736.41 1202
4737.06 1246
4737.71 1219
4738.36 1228
4739.01 1255
4739.66 1235
4740.31 1312
4740.96 1278
4741.61 1287
4742.26 1237
4742.91 1291
4743.56 1260
4744.21 1201
4744.86 1278
4745.51 1253
4746.16 1213
4746.81 1259
4747.46 1251
4748.11 1294
4748.76 1233
4749.41 1233
4750.06 1233
4750.71 1290
4751.36 1353
4752.01 1306
4752.66 1333
4753.31 1348
4753.96 1298
4754.61 1399
4755.26 1352
4755.92 1311
4756.57 1274
4757.22 1237
4757.87 1230
4758.52 1218
4759.17 1226
4759.82 1307
4760.47 1343
4761.12 1310
4761.77 1354
4762.42 1419
4763.08 1341
4763.73 1356
4764.38 1298
4765.03 1309
4765.68 1300
4766.33 1302
4766.98 1282
4767.64 1227
4768.29 1287
4768.94 1304
4769.59 1230
4770.24 1265
4770.89 1258
4771.54 1239
4772.20 1284
4772.85 1299
4773.50 1269
4774.15 1254
4774.80 1197
4775.46 1279
4776.11 1218
4776.76 1250
4777.41 1292
4778.06 1219
4778.72 1258
4779.37 1275
4780.02 1272
4780.67 1292
4781.33 1282
4781.98 1310
4782.63 1308
4783.28 1259
4783.94 1288
4784.59 1292
4785.24 1250
4785.89 1251
4786.55 1260
4787.20 1293
4787.85 1316
4788.51 1285
4789.16 1292
4789.81 1371
4790.46 1400
4791.12 1379
4791.77 1416
4792.42 1418
4793.08 1369
4793.73 1363
4794.38 1435
4795.04 1418
4795.69 1408
4796.34 1396
4797.00 1334
4797.65 1360
4798.30 1432
4798.96 1432
4799.61 1612
4800.27 1670
4800.92 1642
4801.57 1674
4802.23 1616
4802.88 1533
4803.53 1538
4804.19 1540
4804.84 1559
4805.50 1549
4806.15 1523
4806.81 1520
4807.46 1560
4808.11 1529
4808.77 1512
4809.42 1469
4810.08 1443
4810.73 1517
4811.39 1572
4812.04 1631
4812.69 1496
4813.35 1522
4814.00 1496
4814.66 1567
4815.31 1547
4815.97 1582
4816.62 1630
4817.28 1615
4817.93 1566
4818.59 1689
4819.24 1686
4819.90 1702
4820.55 1742
4821.21 1787
4821.86 1829
4822.52 1884
4823.17 2001
4823.83 2106
4824.48 2095
4825.14 2057
4825.79 2013
4826.45 1995
4827.11 1861
4827.76 1819
4828.42 1820
4829.07 1849
4829.73 1764
4830.38 1753
4831.04 1776
4831.70 1891
4832.35 1854
4833.01 1861
4833.66 1850
4834.32 1864
4834.98 1896
4835.63 1957
4836.29 2099
4836.94 2066
4837.60 2039
4838.26 2029
4838.91 2076
4839.57 1991
4840.23 1994
4840.88 2111
4841.54 2148
4842.20 2110
4842.85 2169
4843.51 2143
4844.17 2175
4844.82 2166
4845.48 2179
4846.14 2242
4846.79 2234
4847.45 2238
4848.11 2358
4848.76 2470
4849.42 2615
4850.08 2731
4850.73 2928
4851.39 3083
4852.05 3036
4852.71 2845
4853.36 2742
4854.02 2669
4854.68 2629
4855.34 2605
4855.99 2491
4856.65 2710
4857.31 2957
4857.97 3295
4858.62 3497
4859.28 3557
4859.94 3752
4860.60 3571
4861.25 3337
4861.91 3131
4862.57 2956
4863.23 2647
4863.89 2455
4864.54 2455
4865.20 2489
4865.86 2386
4866.52 2421
4867.18 2401
4867.84 2485
4868.49 2453
4869.15 2375
4869.81 2440
4870.47 2369
4871.13 2273
4871.79 2238
4872.44 2279
4873.10 2211
4873.76 2090
4874.42 2076
4875.08 2199
4875.74 2211
4876.40 2125
4877.06 2061
4877.72 2133
4878.37 2222
4879.03 2223
4879.69 2278
4880.35 2284
4881.01 2342
4881.67 2239
4882.33 2103
4882.99 1965
4883.65 1888
4884.31 2004
4884.97 1985
4885.63 1965
4886.29 1882
4886.95 1927
4887.61 1817
4888.26 1811
4888.92 1807
4889.58 1812
4890.24 1804
4890.90 1859
4891.56 1935
4892.22 1879
4892.88 1900
4893.54 1961
4894.20 2016
4894.86 1887
4895.52 1836
4896.18 1728
4896.84 1720
4897.51 1712
4898.17 1754
4898.83 1713
4899.49 1784
4900.15 1806
4900.81 1875
4901.47 1831
4902.13 1747
4902.79 1697
4903.45 1679
4904.11 1616
4904.77 1555
4905.43 1522
4906.09 1584
4906.75 1561
4907.41 1492
4908.08 1466
4908.74 1479
4909.40 1481
4910.06 1485
4910.72 1436
4911.38 1460
4912.04 1440
4912.70 1468
4913.37 1407
4914.03 1375
4914.69 1328
4915.35 1409
4916.01 1331
4916.67 1382
4917.33 1322
4918.00 1265
4918.66 1357
4919.32 1332
4919.98 1302
4920.64 1314
4921.31 1294
4921.97 1257
4922.63 1287
4923.29 1355
4923.95 1345
4924.62 1363
4925.28 1269
4925.94 1308
4926.60 1320
4927.26 1315
4927.93 1362
4928.59 1332
4929.25 1334
4929.91 1288
4930.58 1272
4931.24 1284
4931.90 1232
4932.56 1288
4933.23 1270
4933.89 1309
4934.55 1318
4935.22 1208
4935.88 1284
4936.54 1252
4937.20 1263
4937.87 1274
4938.53 1308
4939.19 1295
4939.86 1238
4940.52 1260
4941.18 1256
4941.85 1266
4942.51 1202
4943.17 1241
4943.84 1176
4944.50 1191
4945.16 1161
4945.83 1124
4946.49 1174
4947.15 1206
4947.82 1186
4948.48 1148
4949.15 1165
4949.81 1175
4950.47 1234
4951.14 1219
4951.80 1239
4952.47 1175
4953.13 1176
4953.79 1222
4954.46 1189
4955.12 1103
4955.79 1214
4956.45 1199
4957.11 1176
4957.78 1178
4958.44 1156
4959.11 1227
4959.77 1237
4960.44 1246
4961.10 1247
4961.77 1302
4962.43 1371
4963.10 1428
4963.76 1475
4964.42 1582
4965.09 1533
4965.75 1481
4966.42 1477
4967.08 1432
4967.75 1347
4968.41 1247
4969.08 1205
4969.74 1289
4970.41 1188
4971.08 1183
4971.74 1224
4972.41 1176
4973.07 1142
4973.74 1240
4974.40 1239
4975.07 1266
4975.73 1295
4976.40 1353
4977.06 1343
4977.73 1337
4978.40 1383
4979.06 1336
4979.73 1322
4980.39 1323
4981.06 1230
4981.73 1205
4982.39 1239
4983.06 1254
4983.72 1213
4984.39 1230
4985.06 1127
4985.72 1150
4986.39 1208
4987.05 1175
4987.72 1213
4988.39 1179
4989.05 1081
4989.72 1166
4990.39 1113
4991.05 1082
4991.72 1131
4992.39 1142
4993.05 1117
4993.72 1081
4994.39 1102
4995.05 1147
4995.72 1108
4996.39 1056
4997.05 1100
4997.72 1074
4998.39 1021
4999.06 985
4999.72 1037
5000.39 1038
5001.06 1052
5001.73 1037
5002.39 1088
5003.06 1088
5003.73 1067
5004.39 1062
5005.06 1042
5005.73 1060
5006.40 1040
5007.07 1044
5007.73 1039
5008.40 1089
5009.07 1064
5009.74 1082
5010.40 1129
5011.07 1178
5011.74 1085
5012.41 1068
5013.08 1098
5013.74 1102
5014.41 1073
5015.08 1049
5015.75 1090
5016.42 1017
5017.09 1010
5017.75 1051
5018.42 1019
5019.09 1004
5019.76 1104
5020.43 1046
5021.10 1067
5021.76 1051
5022.43 1089
5023.10 1073
5023.77 1095
5024.44 1072
5025.11 1061
5025.78 1047
5026.45 1105
5027.12 1145
5027.78 1157
5028.45 1101
5029.12 1008
5029.79 1054
5030.46 1099
5031.13 987
5031.80 962
5032.47 1004
5033.14 1057
5033.81 1063
5034.48 1044
5035.15 1032
5035.82 1076
5036.49 1033
5037.16 1035
5037.83 1021
5038.50 1045
5039.16 1069
5039.83 1040
5040.50 1047
5041.17 1035
5041.84 1021
5042.51 999
5043.18 1017
5043.85 987
5044.52 964
5045.20 1018
5045.87 1042
5046.54 982
5047.21 1043
5047.88 1065
5048.55 1093
5049.22 1083
5049.89 1060
5050.56 1067
5051.23 1007
5051.90 978
5052.57 990
5053.24 996
5053.91 1010
5054.58 1057
5055.25 1022
5055.92 1083
5056.60 1073
5057.27 1025
5057.94 1027
5058.61 1043
5059.28 1022
5059.95 1053
5060.62 1065
5061.29 1058
5061.96 1055
5062.64 1077
5063.31 1045
5063.98 1067
5064.65 1115
5065.32 1091
5065.99 1095
5066.66 1035
5067.34 1037
5068.01 1068
5068.68 1080
5069.35 1134
5070.02 1129
5070.70 1078
5071.37 1108
5072.04 1086
5072.71 1096
5073.38 1124
5074.06 1147
5074.73 1122
5075.40 1094
5076.07 1052
5076.74 1126
5077.42 1200
5078.09 1231
5078.76 1232
5079.43 1223
5080.11 1209
5080.78 1254
5081.45 1240
5082.12 1238
5082.80 1165
5083.47 1117
5084.14 1168
5084.82 1209
5085.49 1202
5086.16 1183
5086.83 1210
5087.51 1167
5088.18 1165
5088.85 1201
5089.53 1230
5090.20 1323
5090.87 1360
5091.55 1379
5092.22 1423
5092.89 1343
5093.57 1316
5094.24 1315
5094.91 1262
5095.59 1249
5096.26 1246
5096.93 1143
5097.61 1139
5098.28 1134
5098.96 1142
5099.63 1124
5100.30 1094
5100.98 1181
5101.65 1164
5102.32 1117
5103.00 1130
5103.67 1174
5104.35 1287
5105.02 1344
5105.70 1249
5106.37 1213
5107.04 1203
5107.72 1232
5108.39 1182
5109.07 1183
5109.74 1174
5110.42 1175
5111.09 1170
5111.77 1205
5112.44 1155
5113.11 1118
5113.79 1140
5114.46 1171
5115.14 1178
5115.81 1134
5116.49 1170
5117.16 1219
5117.84 1302
5118.51 1376
5119.19 1383
5119.86 1481
5120.54 1521
5121.21 1473
5121.89 1464
5122.57 1475
5123.24 1400
5123.92 1363
5124.59 1384
5125.27 1309
5125.94 1245
5126.62 1214
5127.29 1217
5127.97 1181
5128.64 1220
5129.32 1225
5130.00 1188
5130.67 1184
5131.35 1207
5132.02 1205
5132.70 1209
5133.38 1253
5134.05 1209
5134.73 1188
5135.40 1246
5136.08 1178
5136.76 1153
5137.43 1172
5138.11 1183
5138.79 1142
5139.46 1188
5140.14 1142
5140.82 1155
5141.49 1151
5142.17 1138
5142.85 1120
5143.52 1136
5144.20 1087
5144.88 1012
5145.55 1069
5146.23 1048
5146.91 1063
5147.58 1060
5148.26 1028
5148.94 1089
5149.61 1090
5150.29 1079
5150.97 1147
5151.65 1031
5152.32 1044
5153.00 1033
5153.68 1058
5154.36 1028
5155.03 1011
5155.71 1075
5156.39 1180
5157.07 1077
5157.74 1163
5158.42 1143
5159.10 1124
5159.78 1171
5160.45 1163
5161.13 1102
5161.81 1086
5162.49 1093
5163.17 1104
5163.84 1040
5164.52 1074
5165.20 1114
5165.88 1136
5166.56 1144
5167.24 1178
5167.91 1180
5168.59 1166
5169.27 1095
5169.95 1025
5170.63 978
5171.31 1028
5171.98 1045
5172.66 1025
5173.34 1022
5174.02 1006
5174.70 1064
5175.38 1020
5176.06 1029
5176.74 1057
5177.41 1015
5178.09 1112
5178.77 1089
5179.45 1127
5180.13 1038
5180.81 1066
5181.49 1026
5182.17 1019
5182.85 1020
5183.53 1039
5184.21 1016
5184.89 994
5185.57 988
5186.24 1059
5186.92 1047
5187.60 1035
5188.28 974
5188.96 1025
5189.64 983
5190.32 997
5191.00 992
5191.68 1017
5192.36 946
5193.04 1003
5193.72 986
5194.40 1030
5195.08 1005
5195.76 988
5196.44 1013
5197.12 1011
5197.80 987
5198.48 1000
5199.16 1003
5199.84 1076
5200.52 1014
5201.21 1041
5201.89 1032
5202.57 1085
5203.25 1037
5203.93 998
5204.61 1075
5205.29 1007
5205.97 1022
5206.65 1068
5207.33 1054
5208.01 1061
5208.69 1088
5209.37 1135
5210.06 1171
5210.74 1137
5211.42 1134
5212.10 1155
5212.78 1115
5213.46 1149
5214.14 1158
5214.82 1159
5215.51 1174
5216.19 1294
5216.87 1227
5217.55 1232
5218.23 1192
5218.91 1145
5219.60 1182
5220.28 1188
5220.96 1213
5221.64 1229
5222.32 1305
5223.00 1383
5223.69 1320
5224.37 1261
5225.05 1285
5225.73 1265
5226.41 1215
5227.10 1258
5227.78 1198
5228.46 1120
5229.14 1092
5229.83 1101
5230.51 1092
5231.19 1106
5231.87 1104
5232.56 1143
5233.24 1109
5233.92 1131
5234.60 1173
5235.29 1218
5235.97 1159
5236.65 1125
5237.34 1194
5238.02 1215
5238.70 1254
5239.38 1264
5240.07 1297
5240.75 1165
5241.43 1178
5242.12 1217
5242.80 1212
5243.48 1095
5244.17 1071
5244.85 1179
5245.53 1175
5246.22 1151
5246.90 1101
5247.58 1148
5248.27 1179
5248.95 1141
5249.63 1149
5250.32 1196
5251.00 1210
5251.69 1214
5252.37 1246
5253.05 1285
5253.74 1257
5254.42 1310
5255.11 1193
5255.79 1235
5256.47 1128
5257.16 1117
5257.84 1160
5258.53 1077
5259.21 1065
5259.89 1120
5260.58 1136
5261.26 1190
5261.95 1238
5262.63 1260
5263.32 1266
5264.00 1222
5264.69 1248
5265.37 1224
5266.06 1188
5266.74 1242
5267.43 1222
5268.11 1228
5268.79 1266
5269.48 1186
5270.16 1163
5270.85 1164
5271.53 1210
5272.22 1145
5272.91 1193
5273.59 1189
5274.28 1169
5274.96 1133
5275.65 1138
5276.33 1165
5277.02 1202
5277.70 1160
5278.39 1120
5279.07 1173
5279.76 1081
5280.45 1125
5281.13 1151
5281.82 1197
5282.50 1222
5283.19 1181
5283.87 1152
5284.56 1147
5285.25 1112
5285.93 1146
5286.62 1079
5287.30 1050
5287.99 1086
5288.68 1055
5289.36 1032
5290.05 1082
5290.74 1113
5291.42 1143
5292.11 1104
5292.79 1090
5293.48 1085
5294.17 1103
5294.85 1089
5295.54 1115
5296.23 1124
5296.91 1150
5297.60 1168
5298.29 1139
5298.98 1187
5299.66 1188
5300.35 1214
5301.04 1234
5301.72 1172
5302.41 1187
5303.10 1218
5303.78 1323
5304.47 1465
5305.16 1451
5305.85 1505
5306.53 1520
5307.22 1531
5307.91 1534
5308.60 1440
5309.28 1324
5309.97 1345
5310.66 1417
5311.35 1430
5312.03 1446
5312.72 1618
5313.41 1624
5314.10 1583
5314.79 1548
5315.47 1469
5316.16 1482
5316.85 1423
5317.54 1439
5318.23 1410
5318.91 1391
5319.60 1391
5320.29 1399
5320.98 1478
5321.67 1374
5322.36 1328
5323.04 1310
5323.73 1252
5324.42 1227
5325.11 1188
5325.80 1212
5326.49 1236
5327.18 1204
5327.86 1204
5328.55 1120
5329.24 1097
5329.93 1106
5330.62 1137
5331.31 1159
5332.00 1119
5332.69 1055
5333.38 1057
5334.06 1098
5334.75 1113
5335.44 1082
5336.13 1096
5336.82 1086
5337.51 1071
5338.20 1111
5338.89 1032
5339.58 1067
5340.27 1063
5340.96 1107
5341.65 1188
5342.34 1181
5343.03 1199
5343.72 1164
5344.41 1172
5345.10 1217
5345.79 1226
5346.48 1261
5347.17 1284
5347.86 1324
5348.55 1279
5349.24 1351
5349.93 1419
5350.62 1460
5351.31 1409
5352.00 1345
5352.69 1333
5353.38 1314
5354.07 1274
5354.76 1238
5355.45 1196
5356.14 1099
5356.83 1136
5357.52 1182
5358.21 1043
5358.90 1078
5359.59 1066
5360.29 1108
5360.98 1126
5361.67 1139
5362.36 1180
5363.05 1212
5363.74 1140
5364.43 1127
5365.12 1143
5365.81 1073
5366.50 1044
5367.20 1038
5367.89 1038
5368.58 1014
5369.27 997
5369.96 1002
5370.65 982
5371.34 990
5372.04 1017
5372.73 1005
5373.42 1015
5374.11 1044
5374.80 1034
5375.49 1020
5376.19 1054
5376.88 1123
5377.57 1114
5378.26 1091
5378.95 1020
5379.65 1028
5380.34 1058
5381.03 1012
5381.72 1063
5382.42 1053
5383.11 1061
5383.80 1077
5384.49 1107
5385.19 1048
5385.88 1066
5386.57 1082
5387.26 1111
5387.96 1136
5388.65 1072
5389.34 1105
5390.03 1184
5390.73 1159
5391.42 1171
5392.11 1197
5392.80 1146
5393.50 1149
5394.19 1160
5394.88 1106
5395.58 1081
5396.27 1142
5396.96 1126
5397.66 1106
5398.35 1103
5399.04 1083
5399.74 1077
5400.43 1062
5401.12 1087
5401.82 1083
5402.51 1089
5403.20 1104
5403.90 1050
5404.59 1053
5405.29 1079
5405.98 1145
5406.67 1035
5407.37 1082
5408.06 1074
5408.75 1146
5409.45 1134
5410.14 1108
5410.84 1131
5411.53 1085
5412.23 1084
5412.92 1047
5413.61 1090
5414.31 1100
5415.00 1113
5415.70 1082
5416.39 1078
5417.09 1042
5417.78 1148
5418.47 1171
5419.17 1134
5419.86 1116
5420.56 1149
5421.25 1136
5421.95 1196
5422.64 1221
5423.34 1221
5424.03 1166
5424.73 1144
5425.42 1196
5426.12 1153
5426.81 1207
5427.51 1190
5428.20 1140
5428.90 1156
5429.59 1177
5430.29 1193
5430.99 1203
5431.68 1238
5432.38 1234
5433.07 1213
5433.77 1191
5434.46 1210
5435.16 1212
5435.85 1231
5436.55 1213
5437.25 1257
5437.94 1279
5438.64 1280
5439.33 1261
5440.03 1189
5440.73 1246
5441.42 1247
5442.12 1280
5442.81 1188
5443.51 1202
5444.21 1299
5444.90 1338
5445.60 1400
5446.29 1454
5446.99 1556
5447.69 1614
5448.38 1693
5449.08 1779
5449.78 1678
5450.47 1647
5451.17 1671
5451.87 1583
5452.56 1510
5453.26 1431
5453.96 1356
5454.65 1392
5455.35 1380
5456.05 1380
5456.75 1332
5457.44 1376
5458.14 1415
5458.84 1373
5459.53 1425
5460.23 1442
5460.93 1451
5461.63 1442
5462.32 1441
5463.02 1501
5463.72 1528
5464.42 1530
5465.11 1520
5465.81 1453
5466.51 1470
5467.21 1494
5467.90 1484
5468.60 1510
5469.30 1440
5470.00 1505
5470.70 1495
5471.39 1578
5472.09 1620
5472.79 1626
5473.49 1608
5474.19 1586
5474.88 1772
5475.58 1785
5476.28 1792
5476.98 1774
5477.68 1862
5478.38 1980
5479.07 2083
5479.77 2379
5480.47 2648
5481.17 2827
5481.87 2833
5482.57 2873
5483.27 2743
5483.96 2613
5484.66 2314
5485.36 2205
5486.06 2100
5486.76 2079
5487.46 2041
5488.16 2016
5488.86 1960
5489.56 2003
5490.26 2014
5490.96 1922
5491.65 1962
5492.35 2058
5493.05 2239
5493.75 2379
5494.45 2203
5495.15 2150
5495.85 2260
5496.55 2318
5497.25 2233
5497.95 2420
5498.65 2594
5499.35 2878
5500.05 3327
5500.75 4083
5501.45 4887
5502.15 5099
5502.85 5099
5503.55 4648
5504.25 3933
5504.95 3231
5505.65 2911
5506.35 2597
5507.05 2313
5507.75 2116
5508.45 1930
5509.15 1908
5509.85 1805
5510.55 1807
5511.25 1814
5511.95 1744
5512.65 1768
5513.35 1799
5514.05 1816
5514.76 1858
5515.46 1792
5516.16 1806
5516.86 1853
5517.56 1821
5518.26 1825
5518.96 1816
5519.66 1859
5520.36 1832
5521.06 1820
5521.77 1822
5522.47 1718
5523.17 1637
5523.87 1561
5524.57 1496
5525.27 1482
5525.97 1523
5526.67 1489
5527.38 1470
5528.08 1490
5528.78 1554
5529.48 1526
5530.18 1439
5530.88 1392
5531.59 1516
5532.29 1443
5532.99 1436
5533.69 1437
5534.39 1435
5535.10 1454
5535.80 1415
5536.50 1417
5537.20 1389
5537.90 1389
5538.61 1402
5539.31 1363
5540.01 1423
5540.71 1445
5541.42 1321
5542.12 1281
5542.82 1403
5543.52 1319
5544.23 1328
5544.93 1328
5545.63 1262
5546.33 1313
5547.04 1295
5547.74 1283
5548.44 1256
5549.15 1224
5549.85 1278
5550.55 1308
5551.26 1318
5551.96 1291
5552.66 1313
5553.36 1289
5554.07 1248
5554.77 1324
5555.47 1277
5556.18 1225
5556.88 1319
5557.58 1307
5558.29 1308
5558.99 1228
5559.70 1270
5560.40 1351
5561.10 1362
5561.81 1367
5562.51 1406
5563.21 1465
5563.92 1397
5564.62 1341
5565.33 1338
5566.03 1315
5566.73 1345
5567.44 1356
5568.14 1349
5568.85 1306
5569.55 1288
5570.25 1217
5570.96 1214
5571.66 1217
5572.37 1258
5573.07 1260
5573.78 1315
5574.48 1336
5575.19 1294
5575.89 1302
5576.59 1284
5577.30 1302
5578.00 1337
5578.71 1369
5579.41 1280
5580.12 1247
5580.82 1281
5581.53 1273
5582.23 1208
5582.94 1183
5583.64 1245
5584.35 1134
5585.05 1163
5585.76 1208
5586.46 1177
5587.17 1167
5587.88 1203
5588.58 1253
5589.29 1280
5589.99 1183
5590.70 1228
5591.40 1233
5592.11 1229
5592.81 1152
5593.52 1162
5594.23 1212
5594.93 1156
5595.64 1250
5596.34 1174
5597.05 1154
5597.76 1083
5598.46 1113
5599.17 1173
5599.87 1137
5600.58 1104
5601.29 1128
5601.99 1225
5602.70 1200
5603.41 1139
5604.11 1114
5604.82 1174
5605.52 1268
5606.23 1247
5606.94 1250
5607.64 1185
5608.35 1107
5609.06 1202
5609.76 1189
5610.47 1209
5611.18 1199
5611.88 1148
5612.59 1155
5613.30 1122
5614.01 1191
5614.71 1156
5615.42 1206
5616.13 1194
5616.83 1170
5617.54 1154
5618.25 1159
5618.96 1208
5619.66 1275
5620.37 1293
5621.08 1298
5621.79 1238
5622.49 1238
5623.20 1194
5623.91 1167
5624.62 1248
5625.32 1274
5626.03 1262
5626.74 1252
5627.45 1236
5628.16 1275
5628.86 1295
5629.57 1263
5630.28 1265
5630.99 1294
5631.70 1339
5632.40 1361
5633.11 1353
5633.82 1454
5634.53 1368
5635.24 1430
5635.95 1373
5636.65 1470
5637.36 1479
5638.07 1487
5638.78 1487
5639.49 1557
5640.20 1548
5640.91 1582
5641.61 1569
5642.32 1560
5643.03 1573
5643.74 1473
5644.45 1496
5645.16 1443
5645.87 1404
5646.58 1376
5647.29 1319
5648.00 1378
5648.70 1369
5649.41 1371
5650.12 1343
5650.83 1290
5651.54 1367
5652.25 1300
5652.96 1292
5653.67 1256
5654.38 1342
5655.09 1359
5655.80 1340
5656.51 1330
5657.22 1364
5657.93 1373
5658.64 1403
5659.35 1509
5660.06 1495
5660.77 1536
5661.48 1509
5662.19 1511
5662.90 1498
5663.61 1444
5664.32 1465
5665.03 1426
5665.74 1443
5666.45 1358
5667.16 1325
5667.87 1330
5668.58 1347
5669.29 1345
5670.00 1352
5670.71 1400
5671.42 1445
5672.13 1533
5672.84 1500
5673.56 1501
5674.27 1490
5674.98 1424
5675.69 1346
5676.40 1320
5677.11 1307
5677.82 1280
5678.53 1336
5679.24 1294
5679.95 1245
5680.67 1283
5681.38 1358
5682.09 1365
5682.80 1338
5683.51 1381
5684.22 1327
5684.93 1309
5685.65 1289
5686.36 1258
5687.07 1186
5687.78 1202
5688.49 1275
5689.20 1230
5689.92 1218
5690.63 1255
5691.34 1250
5692.05 1233
5692.76 1195
5693.47 1234
5694.19 1193
5694.90 1186
5695.61 1207
5696.32 1155
5697.04 1156
5697.75 1137
5698.46 1217
5699.17 1197
5699.89 1186
5700.60 1237
5701.31 1223
5702.02 1197
5702.74 1228
5703.45 1263
5704.16 1267
5704.87 1219
5705.59 1244
5706.30 1215
5707.01 1184
5707.72 1199
5708.44 1192
5709.15 1239
5709.86 1215
5710.58 1154
5711.29 1182
5712.00 1120
5712.72 1105
5713.43 1136
5714.14 1156
5714.86 1113
5715.57 1145
5716.28 1140
5717.00 1116
5717.71 1116
5718.42 1126
5719.14 1172
5719.85 1151
5720.56 1157
5721.28 1171
5721.99 1131
5722.71 1136
5723.42 1199
5724.13 1206
5724.85 1171
5725.56 1233
5726.28 1202
5726.99 1286
5727.70 1390
5728.42 1489
5729.13 1463
5729.85 1399
5730.56 1378
5731.28 1339
5731.99 1330
5732.70 1304
5733.42 1246
5734.13 1222
5734.85 1203
5735.56 1219
5736.28 1196
5736.99 1156
5737.71 1133
5738.42 1147
5739.14 1133
5739.85 1165
5740.57 1114
5741.28 1128
5742.00 1130
5742.71 1100
5743.43 1109
5744.14 1104
5744.86 1143
5745.57 1186
5746.29 1147
5747.00 1117
5747.72 1110
5748.43 1187
5749.15 1192
5749.87 1135
5750.58 1112
5751.30 1158
5752.01 1132
5752.73 1225
5753.44 1185
5754.16 1214
5754.88 1259
5755.59 1352
5756.31 1328
5757.02 1383
5757.74 1371
5758.46 1319
5759.17 1328
5759.89 1406
5760.60 1425
5761.32 1373
5762.04 1311
5762.75 1305
5763.47 1293
5764.19 1243
5764.90 1213
5765.62 1231
5766.34 1245
5767.05 1261
5767.77 1335
5768.49 1377
5769.20 1404
5769.92 1572
5770.64 1603
5771.35 1749
5772.07 1777
5772.79 1757
5773.50 1689
5774.22 1582
5774.94 1437
5775.65 1360
5776.37 1329
5777.09 1297
5777.81 1255
5778.52 1303
5779.24 1360
5779.96 1271
5780.68 1313
5781.39 1332
5782.11 1347
5782.83 1327
5783.55 1234
5784.26 1266
5784.98 1306
5785.70 1293
5786.42 1282
5787.14 1301
5787.85 1251
5788.57 1270
5789.29 1256
5790.01 1278
5790.73 1256
5791.44 1287
5792.16 1247
5792.88 1246
5793.60 1229
5794.32 1205
5795.03 1249
5795.75 1301
5796.47 1284
5797.19 1261
5797.91 1249
5798.63 1244
5799.35 1284
5800.06 1311
5800.78 1323
5801.50 1344
5802.22 1352
5802.94 1310
5803.66 1301
5804.38 1270
5805.10 1248
5805.82 1253
5806.53 1229
5807.25 1192
5807.97 1190
5808.69 1214
5809.41 1197
5810.13 1241
5810.85 1232
5811.57 1190
5812.29 1152
5813.01 1172
5813.73 1188
5814.45 1104
5815.17 1120
5815.89 1168
5816.61 1145
5817.33 1188
5818.05 1164
5818.77 1180
5819.49 1192
5820.20 1156
5820.92 1196
5821.64 1228
5822.36 1168
5823.09 1177
5823.81 1176
5824.53 1165
5825.25 1152
5825.97 1163
5826.69 1155
5827.41 1177
5828.13 1117
5828.85 1147
5829.57 1200
5830.29 1174
5831.01 1131
5831.73 1145
5832.45 1152
5833.17 1192
5833.89 1188
5834.61 1182
5835.33 1186
5836.05 1227
5836.78 1235
5837.50 1183
5838.22 1146
5838.94 1173
5839.66 1140
5840.38 1164
5841.10 1187
5841.82 1121
5842.54 1163
5843.27 1157
5843.99 1168
5844.71 1172
5845.43 1185
5846.15 1189
5846.87 1172
5847.59 1201
5848.32 1194
5849.04 1233
5849.76 1179
5850.48 1189
5851.20 1170
5851.93 1215
5852.65 1199
5853.37 1278
5854.09 1223
5854.81 1211
5855.54 1240
5856.26 1252
5856.98 1211
5857.70 1200
5858.42 1179
5859.15 1251
5859.87 1233
5860.59 1159
5861.31 1178
5862.04 1224
5862.76 1223
5863.48 1182
5864.20 1229
5864.93 1247
5865.65 1238
5866.37 1195
5867.10 1240
5867.82 1232
5868.54 1224
5869.26 1250
5869.99 1263
5870.71 1296
5871.43 1322
5872.16 1250
5872.88 1219
5873.60 1337
5874.33 1323
5875.05 1244
5875.77 1317
5876.50 1228
5877.22 1249
5877.94 1266
5878.67 1276
5879.39 1343
5880.11 1340
5880.84 1421
5881.56 1397
5882.28 1366
5883.01 1348
5883.73 1403
5884.46 1387
5885.18 1431
5885.90 1421
5886.63 1416
5887.35 1413
5888.08 1445
5888.80 1419
5889.52 1412
5890.25 1438
5890.97 1459
5891.70 1432
5892.42 1480
5893.15 1411
5893.87 1345
5894.59 1378
5895.32 1424
5896.04 1442
5896.77 1483
5897.49 1421
5898.22 1384
5898.94 1418
5899.67 1447
5900.39 1441
5901.12 1467
5901.84 1465
5902.57 1516
5903.29 1522
5904.02 1439
5904.74 1549
5905.47 1542
5906.19 1583
5906.92 1545
5907.64 1549
5908.37 1652
5909.09 1678
5909.82 1639
5910.55 1637
5911.27 1679
5912.00 1648
5912.72 1665
5913.45 1671
5914.17 1670
5914.90 1652
5915.63 1705
5916.35 1758
5917.08 1719
5917.80 1745
5918.53 1739
5919.25 1750
5919.98 1832
5920.71 1844
5921.43 1856
5922.16 1875
5922.89 1793
5923.61 1852
5924.34 1943
5925.06 1985
5925.79 1986
5926.52 1974
5927.24 2052
5927.97 2000
5928.70 2035
5929.42 2130
5930.15 2104
5930.88 2140
5931.60 2131
5932.33 2166
5933.06 2189
5933.78 2270
5934.51 2240
5935.24 2357
5935.97 2355
5936.69 2416
5937.42 2475
5938.15 2460
5938.87 2606
5939.60 2523
5940.33 2556
5941.06 2655
5941.78 2665
5942.51 2754
5943.24 2712
5943.97 2737
5944.69 2863
5945.42 2995
5946.15 3088
5946.88 2967
5947.60 3117
5948.33 3175
5949.06 3138
5949.79 3244
5950.52 3425
5951.24 3680
5951.97 3875
5952.70 4183
5953.43 4442
5954.16 4704
5954.88 4677
5955.61 4643
5956.34 4593
5957.07 4411
5957.80 4159
5958.53 4157
5959.25 4073
5959.98 4080
5960.71 4034
5961.44 4106
5962.17 4077
5962.90 4120
5963.63 4090
5964.36 4263
5965.08 4518
5965.81 5022
5966.54 5509
5967.27 5903
5968.00 6303
5968.73 6393
5969.46 6169
5970.19 5970
5970.92 5625
5971.65 5369
5972.37 5263
5973.10 5168
5973.83 5065
5974.56 4933
5975.29 4697
5976.02 4850
5976.75 4642
5977.48 4744
5978.21 4853
5978.94 4971
5979.67 5148
5980.40 5230
5981.13 5257
5981.86 5467
5982.59 5622
5983.32 5683
5984.05 5775
5984.78 5925
5985.51 5862
5986.24 5899
5986.97 5773
5987.70 5805
5988.43 5739
5989.16 5632
5989.89 5675
5990.62 5713
5991.35 5714
5992.08 5659
5992.81 5718
5993.54 5804
5994.27 5858
5995.00 6115
5995.74 6199
5996.47 6275
5997.20 6433
5997.93 6433
5998.66 6456
5999.39 6470
6000.12 6554
6000.85 6521
6001.58 6406
6002.31 6202
6003.04 6091
6003.78 6202
6004.51 5865
6005.24 5912
6005.97 5801
6006.70 5895
6007.43 5851
6008.16 5859
6008.90 6347
6009.63 7041
6010.36 8036
6011.09 9605
6011.82 11597
6012.55 13867
6013.29 16440
6014.02 18174
6014.75 19640
6015.48 19654
6016.21 19249
6016.95 18202
6017.68 16279
6018.41 14488
6019.14 12636
6019.87 10664
6020.61 9168
6021.34 7832
6022.07 7073
6022.80 6474
6023.54 5839
6024.27 5428
6025.00 5314
6025.73 5039
6026.47 4891
6027.20 4859
6027.93 4750
6028.66 4813
6029.40 4819
6030.13 5055
6030.86 5129
6031.59 5259
6032.33 4989
6033.06 4691
6033.79 4412
6034.53 4161
6035.26 4085
6035.99 4008
6036.73 3807
6037.46 3867
6038.19 3888
6038.93 3976
6039.66 4105
6040.39 4009
6041.13 4075
6041.86 4177
6042.59 4090
6043.33 4212
6044.06 4194
6044.79 4233
6045.53 4311
6046.26 4401
6047.00 4460
6047.73 4505
6048.46 4519
6049.20 4546
6049.93 4801
6050.67 5135
6051.40 5294
6052.13 5649
6052.87 6116
6053.60 6386
6054.34 6491
6055.07 6424
6055.81 6177
6056.54 5795
6057.27 5446
6058.01 5129
6058.74 4848
6059.48 4701
6060.21 4546
6060.95 4373
6061.68 4335
6062.42 4377
6063.15 4242
6063.89 4152
6064.62 4100
6065.36 4123
6066.09 3933
6066.83 3820
6067.56 3928
6068.30 3828
6069.03 3738
6069.77 3682
6070.50 3628
6071.24 3658
6071.97 3662
6072.71 3541
6073.44 3529
6074.18 3487
6074.91 3523
6075.65 3496
6076.39 3456
6077.12 3463
6077.86 3395
6078.59 3313
6079.33 3287
6080.06 3295
6080.80 3285
6081.54 3252
6082.27 3091
6083.01 3044
6083.74 3032
6084.48 3057
6085.22 2963
6085.95 2924
6086.69 2986
6087.42 2877
6088.16 2917
6088.90 2903
6089.63 2997
6090.37 3059
6091.11 3058
6091.84 3096
6092.58 2992
6093.32 2993
6094.05 3068
6094.79 2980
6095.53 2900
6096.26 2912
6097.00 2879
6097.74 2841
6098.47 2839
6099.21 2825
6099.95 2827
6100.69 2851
6101.42 2816
6102.16 2756
6102.90 2734
6103.63 2747
6104.37 2738
6105.11 2741
6105.85 2666
6106.58 2739
6107.32 2671
6108.06 2657
6108.80 2684
6109.53 2669
6110.27 2665
6111.01 2792
6111.75 2823
6112.49 2806
6113.22 2887
6113.96 2880
6114.70 2866
6115.44 2869
6116.17 2960
6116.91 2966
6117.65 2953
6118.39 2933
6119.13 2978
6119.87 3022
6120.60 2912
6121.34 2927
6122.08 2974
6122.82 2937
6123.56 3000
6124.30 3014
6125.03 2968
6125.77 2967
6126.51 3050
6127.25 3025
6127.99 3050
6128.73 3011
6129.47 3074
6130.21 3035
6130.94 3041
6131.68 3043
6132.42 3051
6133.16 3070
6133.90 3044
6134.64 3047
6135.38 3200
6136.12 3293
6136.86 3301
6137.60 3470
6138.34 3568
6139.08 3647
6139.81 3776
6140.55 3827
6141.29 3991
6142.03 3961
6142.77 3951
6143.51 3970
6144.25 3958
6144.99 3888
6145.73 3748
6146.47 3816
6147.21 3707
6147.95 3692
6148.69 3730
6149.43 3733
6150.17 3806
6150.91 3788
6151.65 3741
6152.39 3754
6153.13 3810
6153.87 3880
6154.61 3840
6155.35 3899
6156.09 3842
6156.83 3943
6157.58 4035
6158.32 4105
6159.06 4127
6159.80 4126
6160.54 4194
6161.28 4326
6162.02 4355
6162.76 4334
6163.50 4506
6164.24 4770
6164.98 5113
6165.72 5377
6166.46 5593
6167.21 5836
6167.95 5803
6168.69 5869
6169.43 5867
6170.17 5821
6170.91 5663
6171.65 5621
6172.39 5408
6173.14 5396
6173.88 5338
6174.62 5260
6175.36 5243
6176.10 5321
6176.84 5368
6177.59 5467
6178.33 5573
6179.07 6040
6179.81 6677
6180.55 7878
6181.30 9170
6182.04 10783
6182.78 12403
6183.52 13622
6184.26 14378
6185.01 14262
6185.75 13717
6186.49 12922
6187.23 11655
6187.97 10370
6188.72 9293
6189.46 8281
6190.20 7364
6190.94 7027
6191.69 6527
6192.43 6143
6193.17 5951
6193.92 5871
6194.66 5763
6195.40 5748
6196.14 5669
6196.89 5671
6197.63 5534
6198.37 5310
6199.12 5288
6199.86 5387
6200.60 5274
6201.34 5287
6202.09 5175
6202.83 5259
6203.57 5390
6204.32 5636
6205.06 6325
6205.80 7324
6206.55 8777
6207.29 10850
6208.03 13594
6208.78 16228
6209.52 18414
6210.27 19734
6211.01 19915
6211.75 19051
6212.50 17498
6213.24 15256
6213.98 13154
6214.73 11216
6215.47 9506
6216.22 7997
6216.96 6833
6217.71 5985
6218.45 5378
6219.19 5100
6219.94 4747
6220.68 4588
6221.43 4526
6222.17 4465
6222.92 4455
6223.66 4343
6224.40 4225
6225.15 4106
6225.89 3961
6226.64 3900
6227.38 3754
6228.13 3510
6228.87 3315
6229.62 3234
6230.36 3086
6231.11 3029
6231.85 3007
6232.60 3078
6233.34 2957
6234.09 2932
6234.83 3004
6235.58 3061
6236.32 3154
6237.07 3152
6237.81 3081
6238.56 3115
6239.30 3150
6240.05 3276
6240.80 3391
6241.54 3388
6242.29 3515
6243.03 3543
6243.78 3623
6244.52 3539
6245.27 3664
6246.02 3834
6246.76 4060
6247.51 4074
6248.25 4188
6249.00 4276
6249.75 4071
6250.49 3964
6251.24 3909
6251.98 3793
6252.73 3566
6253.48 3477
6254.22 3398
6254.97 3243
6255.72 3137
6256.46 3050
6257.21 3080
6257.95 3117
6258.70 3038
6259.45 3036
6260.19 3075
6260.94 3019
6261.69 2949
6262.43 2980
6263.18 2869
6263.93 2840
6264.68 2774
6265.42 2780
6266.17 2775
6266.92 2702
6267.66 2740
6268.41 2686
6269.16 2720
6269.91 2703
6270.65 2731
6271.40 2748
6272.15 2717
6272.89 2707
6273.64 2738
6274.39 2661
6275.14 2592
6275.88 2614
6276.63 2558
6277.38 2575
6278.13 2549
6278.88 2552
6279.62 2533
6280.37 2485
6281.12 2509
6281.87 2397
6282.62 2344
6283.36 2318
6284.11 2303
6284.86 2351
6285.61 2278
6286.36 2295
6287.10 2309
6287.85 2323
6288.60 2308
6289.35 2273
6290.10 2313
6290.85 2199
6291.59 2181
6292.34 2217
6293.09 2171
6293.84 2111
6294.59 2100
6295.34 2159
6296.09 2117
6296.84 2071
6297.58 2037
6298.33 2061
6299.08 2039
6299.83 2015
6300.58 2039
6301.33 1973
6302.08 1960
6302.83 1993
6303.58 1957
6304.33 2017
6305.08 1954
6305.83 1993
6306.58 2012
6307.32 2029
6308.07 2002
6308.82 2024
6309.57 2054
6310.32 2143
6311.07 2135
6311.82 2111
6312.57 2107
6313.32 2115
6314.07 2092
6314.82 2112
6315.57 2147
6316.32 2163
6317.07 2171
6317.82 2190
6318.57 2199
6319.32 2128
6320.07 2099
6320.82 2013
6321.57 1958
6322.32 1952
6323.07 1977
6323.82 1894
6324.58 1831
6325.33 1889
6326.08 1906
6326.83 1913
6327.58 1939
6328.33 1985
6329.08 1998
6329.83 2008
6330.58 1969
6331.33 1947
6332.08 1892
6332.83 1901
6333.58 1939
6334.34 1920
6335.09 1881
6335.84 1945
6336.59 1898
6337.34 1912
6338.09 1922
6338.84 1890
6339.59 1829
6340.35 1881
6341.10 1915
6341.85 1968
6342.60 1889
6343.35 1890
6344.10 1872
6344.86 1913
6345.61 1999
6346.36 1920
6347.11 1961
6347.86 1960
6348.62 1952
6349.37 2016
6350.12 1968
6350.87 2007
6351.62 2070
6352.38 2208
6353.13 2207
6353.88 2293
6354.63 2466
6355.38 2478
6356.14 2479
6356.89 2414
6357.64 2402
6358.39 2394
6359.15 2268
6359.90 2194
6360.65 2110
6361.40 2024
6362.16 2023
6362.91 2037
6363.66 2054
6364.42 2089
6365.17 2079
6365.92 2154
6366.67 2227
6367.43 2406
6368.18 2562
6368.93 2679
6369.69 2782
6370.44 2631
6371.19 2591
6371.95 2515
6372.70 2313
6373.45 2201
6374.21 2117
6374.96 2139
6375.71 2019
6376.47 2040
6377.22 2034
6377.98 2039
6378.73 2037
6379.48 1970
6380.24 2036
6380.99 2141
6381.74 2193
6382.50 2197
6383.25 2119
6384.01 2113
6384.76 2120
6385.51 2051
6386.27 1973
6387.02 1995
6387.78 1996
6388.53 1956
6389.29 1945
6390.04 1987
6390.79 1960
6391.55 1900
6392.30 1920
6393.06 1913
6393.81 1868
6394.57 1882
6395.32 1889
6396.08 1964
6396.83 1963
6397.59 1973
6398.34 1933
6399.10 1916
6399.85 1932
6400.61 1854
6401.36 1872
6402.12 1837
6402.87 1846
6403.63 1852
6404.38 1845
6405.14 1864
6405.89 1842
6406.65 1825
6407.40 1842
6408.16 1895
6408.91 1909
6409.67 2054
6410.43 2116
6411.18 1999
6411.94 1941
6412.69 2025
6413.45 2052
6414.20 2015
6414.96 2054
6415.72 2092
6416.47 2100
6417.23 2106
6417.98 2160
6418.74 2263
6419.50 2175
6420.25 2103
6421.01 2051
6421.77 1985
6422.52 2043
6423.28 1996
6424.03 2004
6424.79 1947
6425.55 1926
6426.30 1927
6427.06 1975
6427.82 1960
6428.57 1978
6429.33 1928
6430.09 1942
6430.84 2021
6431.60 2014
6432.36 2001
6433.11 2020
6433.87 2121
6434.63 2086
6435.39 2091
6436.14 2075
6436.90 2055
6437.66 2118
6438.41 2205
6439.17 2152
6439.93 2081
6440.69 2048
6441.44 2175
6442.20 2174
6442.96 2213
6443.72 2143
6444.47 2199
6445.23 2226
6445.99 2273
6446.75 2253
6447.50 2262
6448.26 2291
6449.02 2339
6449.78 2322
6450.54 2373
6451.29 2353
6452.05 2337
6452.81 2288
6453.57 2368
6454.33 2343
6455.08 2366
6455.84 2424
6456.60 2346
6457.36 2410
6458.12 2419
6458.88 2407
6459.64 2428
6460.39 2500
6461.15 2511
6461.91 2480
6462.67 2519
6463.43 2537
6464.19 2627
6464.95 2696
6465.70 2829
6466.46 2847
6467.22 2916
6467.98 2937
6468.74 2902
6469.50 2909
6470.26 2869
6471.02 2944
6471.78 2903
6472.54 2908
6473.30 2930
6474.05 2997
6474.81 3064
6475.57 3020
6476.33 2966
6477.09 3137
6477.85 3186
6478.61 3217
6479.37 3329
6480.13 3407
6480.89 3328
6481.65 3420
6482.41 3508
6483.17 3535
6483.93 3573
6484.69 3642
6485.45 3603
6486.21 3725
6486.97 3763
6487.73 3741
6488.49 3789
6489.25 3832
6490.01 3913
6490.77 4097
6491.53 4176
6492.29 4440
6493.05 4413
6493.81 4507
6494.57 4617
6495.33 4613
6496.10 4648
6496.86 4577
6497.62 4497
6498.38 4509
6499.14 4530
6499.90 4493
6500.66 4530
6501.42 4479
6502.18 4611
6502.94 4678
6503.70 4841
6504.47 5194
6505.23 5891
6505.99 7032
6506.75 8661
6507.51 10651
6508.27 12862
6509.03 14411
6509.79 15275
6510.56 15413
6511.32 14721
6512.08 13351
6512.84 11986
6513.60 10699
6514.36 9237
6515.13 8005
6515.89 7281
6516.65 6501
6517.41 6001
6518.17 5752
6518.94 5679
6519.70 5451
6520.46 5384
6521.22 5367
6521.98 5340
6522.75 5399
6523.51 5510
6524.27 5664
6525.03 5929
6525.79 6254
6526.56 6751
6527.32 7170
6528.08 7702
6528.84 8038
6529.61 8089
6530.37 8087
6531.13 7918
6531.90 7623
6532.66 7477
6533.42 7677
6534.18 8451
6534.95 9487
6535.71 10881
6536.47 12406
6537.24 13545
6538.00 13861
6538.76 13724
6539.53 12933
6540.29 11720
6541.05 10319
6541.82 9006
6542.58 7880
6543.34 7115
6544.11 6331
6544.87 5944
6545.63 5836
6546.40 5659
6547.16 5640
6547.92 5486
6548.69 5391
6549.45 5299
6550.21 5095
6550.98 4876
6551.74 4690
6552.51 4595
6553.27 4592
6554.03 4563
6554.80 4426
6555.56 4311
6556.33 4295
6557.09 4265
6557.85 4198
6558.62 4176
6559.38 4228
6560.15 4332
6560.91 4376
6561.68 4540
6562.44 4484
6563.21 4622
6563.97 4642
6564.74 4762
6565.50 4813
6566.26 4731
6567.03 4759
6567.79 4782
6568.56 4795
6569.32 4849
6570.09 4843
6570.85 4837
6571.62 4925
6572.38 5063
6573.15 5103
6573.91 5203
6574.68 5409
6575.44 5497
6576.21 5475
6576.98 5528
6577.74 5494
6578.51 5470
6579.27 5386
6580.04 5314
6580.80 5196
6581.57 5163
6582.33 5271
6583.10 5296
6583.87 5357
6584.63 5399
6585.40 5339
6586.16 5384
6586.93 5310
6587.70 5196
6588.46 5224
6589.23 5106
6589.99 5175
6590.76 5123
6591.53 5181
6592.29 5311
6593.06 5737
6593.82 6062
6594.59 6443
6595.36 6633
6596.12 6883
6596.89 6938
6597.66 6898
6598.42 6633
6599.19 6366
6599.96 6114
6600.72 5762
6601.49 5478
6602.26 5211
6603.02 5063
6603.79 4817
6604.56 4645
6605.33 4626
6606.09 4577
6606.86 4441
6607.63 4542
6608.39 4587
6609.16 4604
6609.93 4489
6610.70 4561
6611.46 4493
6612.23 4527
6613.00 4527
6613.77 4501
6614.53 4521
6615.30 4476
6616.07 4375
6616.84 4439
6617.60 4330
6618.37 4419
6619.14 4489
6619.91 4563
6620.68 4857
6621.44 5020
6622.21 5381
6622.98 5493
6623.75 5761
6624.52 5890
6625.28 5847
6626.05 5760
6626.82 5589
6627.59 5335
6628.36 5095
6629.13 4961
6629.89 4678
6630.66 4606
6631.43 4523
6632.20 4555
6632.97 4663
6633.74 4938
6634.51 5115
6635.27 5305
6636.04 5455
6636.81 5517
6637.58 5460
6638.35 5485
6639.12 5655
6639.89 5718
6640.66 5879
6641.43 6226
6642.19 6521
6642.96 6612
6643.73 6696
6644.50 6499
6645.27 6245
6646.04 5894
6646.81 5510
6647.58 5166
6648.35 4715
6649.12 4505
6649.89 4222
6650.66 3931
6651.43 3911
6652.20 3809
6652.97 3711
6653.74 3678
6654.51 3726
6655.28 3599
6656.05 3628
6656.82 3587
6657.59 3617
6658.36 3637
6659.13 3604
6659.90 3493
6660.67 3566
6661.44 3554
6662.21 3600
6662.98 3492
6663.75 3494
6664.52 3458
6665.29 3418
6666.06 3392
6666.83 3398
6667.60 3423
6668.37 3445
6669.14 3574
6669.91 3572
6670.68 3719
6671.46 3786
6672.23 3879
6673.00 3915
6673.77 3917
6674.54 3884
6675.31 3742
6676.08 3756
6676.85 3812
6677.62 3787
6678.40 3842
6679.17 3920
6679.94 3875
6680.71 3906
6681.48 3943
6682.25 4007
6683.02 4175
6683.80 4175
6684.57 4384
6685.34 4645
6686.11 4813
6686.88 5028
6687.65 4957
6688.43 4897
6689.20 4704
6689.97 4258
6690.74 4083
6691.51 3894
6692.29 3686
6693.06 3549
6693.83 3442
6694.60 3305
6695.37 3181
6696.15 3181
6696.92 3207
6697.69 3187
6698.46 3083
6699.24 3099
6700.01 3086
6700.78 3146
6701.55 3158
6702.33 3098
6703.10 3114
6703.87 3038
6704.64 3009
6705.42 3019
6706.19 2971
6706.96 2976
6707.74 2915
6708.51 2891
6709.28 2879
6710.06 2854
6710.83 2840
6711.60 2842
6712.37 2857
6713.15 2867
6713.92 2744
6714.69 2734
6715.47 2692
6716.24 2656
6717.01 2649
6717.79 2693
6718.56 2680
6719.34 2677
6720.11 2741
6720.88 2637
6721.66 2613
6722.43 2584
6723.20 2624
6723.98 2673
6724.75 2662
6725.53 2697
6726.30 2662
6727.07 2645
6727.85 2607
6728.62 2549
6729.40 2549
6730.17 2565
6730.95 2547
6731.72 2571
6732.49 2558
6733.27 2635
6734.04 2637
6734.82 2617
6735.59 2731
6736.37 2801
6737.14 2747
6737.92 2698
6738.69 2783
6739.47 2800
6740.24 2751
6741.01 2704
6741.79 2835
6742.56 2786
6743.34 2796
6744.11 2848
6744.89 2830
6745.67 2813
6746.44 2799
6747.22 2825
6747.99 2840
6748.77 2859
6749.54 2901
6750.32 3046
6751.09 3121
6751.87 3286
6752.64 3472
6753.42 3582
6754.19 3788
6754.97 3894
6755.75 3871
6756.52 3657
6757.30 3489
6758.07 3453
6758.85 3263
6759.63 3249
6760.40 3150
6761.18 3061
6761.95 3116
6762.73 3180
6763.51 3178
6764.28 3077
6765.06 3016
6765.83 2922
6766.61 2916
6767.39 2920
6768.16 3038
6768.94 3085
6769.72 2954
6770.49 2990
6771.27 2935
6772.05 2829
6772.82 2832
6773.60 2795
6774.38 2730
6775.15 2634
6775.93 2651
6776.71 2583
6777.48 2484
6778.26 2596
6779.04 2641
6779.82 2568
6780.59 2534
6781.37 2558
6782.15 2511
6782.92 2539
6783.70 2526
6784.48 2489
6785.26 2480
6786.03 2519
6786.81 2453
6787.59 2403
6788.37 2389
6789.14 2391
6789.92 2389
6790.70 2348
6791.48 2284
6792.25 2229
6793.03 2243
6793.81 2235
6794.59 2279
6795.37 2219
6796.14 2167
6796.92 2190
6797.70 2198
6798.48 2209
6799.26 2225
6800.04 2246
6800.81 2259
6801.59 2314
6802.37 2259
6803.15 2286
6803.93 2249
6804.71 2353
6805.48 2293
6806.26 2308
6807.04 2353
6807.82 2458
6808.60 2381
6809.38 2291
6810.16 2315
6810.94 2284
6811.71 2227
6812.49 2204
6813.27 2202
6814.05 2324
6814.83 2246
6815.61 2233
6816.39 2312
6817.17 2212
6817.95 2186
6818.73 2210
6819.51 2166
6820.29 2238
6821.07 2266
6821.84 2298
6822.62 2268
6823.40 2215
6824.18 2191
6824.96 2215
6825.74 2183
6826.52 2184
6827.30 2157
6828.08 2161
6828.86 2175
6829.64 2126
6830.42 2130
6831.20 2135
6831.98 2098
6832.76 2157
6833.54 2105
6834.32 2113
6835.10 2204
6835.88 2349
6836.66 2516
6837.44 2757
6838.22 3015
6839.01 3372
6839.79 3622
6840.57 3616
6841.35 3754
6842.13 3628
6842.91 3348
6843.69 3157
6844.47 2901
6845.25 2774
6846.03 2664
6846.81 2553
6847.59 2543
6848.37 2729
6849.16 2893
6849.94 3114
6850.72 3436
6851.50 3609
6852.28 3737
6853.06 3726
6853.84 3691
6854.62 3551
6855.41 3289
6856.19 3134
6856.97 3048
6857.75 2812
6858.53 2729
6859.31 2632
6860.10 2555
6860.88 2552
6861.66 2483
6862.44 2503
6863.22 2457
6864.00 2508
6864.79 2510
6865.57 2414
6866.35 2513
6867.13 2510
6867.91 2585
6868.70 2685
6869.48 2669
6870.26 2647
6871.04 2624
6871.83 2653
6872.61 2662
6873.39 2703
6874.17 2755
6874.96 2921
6875.74 2948
6876.52 2919
6877.30 2983
6878.09 3049
6878.87 3133
6879.65 3266
6880.43 3447
6881.22 3786
6882.00 4147
6882.78 4590
6883.57 4817
6884.35 4952
6885.13 4814
6885.92 4652
6886.70 4516
6887.48 4413
6888.27 4539
6889.05 4641
6889.83 4677
6890.62 4675
6891.40 4660
6892.18 4460
6892.97 4157
6893.75 3909
6894.53 3656
6895.32 3511
6896.10 3481
6896.88 3431
6897.67 3327
6898.45 3230
6899.24 3315
6900.02 3166
6900.80 3269
6901.59 3217
6902.37 3249
6903.16 3200
6903.94 3268
6904.73 3195
6905.51 3187
6906.29 3111
6907.08 3036
6907.86 3019
6908.65 2997
6909.43 2983
6910.22 3052
6911.00 3008
6911.79 2946
6912.57 2951
6913.35 2871
6914.14 2914
6914.92 2828
6915.71 2836
6916.49 2887
6917.28 2862
6918.06 2835
6918.85 2905
6919.63 2890
6920.42 2901
6921.20 2995
6921.99 3075
6922.78 3054
6923.56 3001
6924.35 2961
6925.13 3112
6925.92 3103
6926.70 3180
6927.49 3123
6928.27 3208
6929.06 3305
6929.84 3162
6930.63 3282
6931.42 3299
6932.20 3256
6932.99 3330
6933.77 3336
6934.56 3337
6935.35 3311
6936.13 3357
6936.92 3415
6937.70 3472
6938.49 3535
6939.28 3798
6940.06 3923
6940.85 4162
6941.63 4434
6942.42 4492
6943.21 4675
6943.99 4950
6944.78 4991
6945.57 4938
6946.35 4973
6947.14 5147
6947.93 5213
6948.71 5093
6949.50 5211
6950.29 5319
6951.07 5326
6951.86 5027
6952.65 4978
6953.44 4845
6954.22 4677
6955.01 4569
6955.80 4463
6956.58 4544
6957.37 4461
6958.16 4433
6958.95 4404
6959.73 4397
6960.52 4452
6961.31 4462
6962.09 4546
6962.88 4572
6963.67 4577
6964.46 4722
6965.25 4857
6966.03 4977
6966.82 5226
6967.61 5476
6968.40 5761
6969.18 6011
6969.97 6385
6970.76 6432
6971.55 6467
6972.34 6481
6973.12 6561
6973.91 6405
6974.70 6332
6975.49 6173
6976.28 6297
6977.07 6260
6977.85 6346
6978.64 6483
6979.43 6781
6980.22 7151
6981.01 7750
6981.80 8450
6982.59 10100
6983.37 12354
6984.16 15100
6984.95 18290
6985.74 21640
6986.53 23965
6987.32 25089
6988.11 25278
6988.90 23874
6989.69 21513
6990.47 18980
6991.26 16321
6992.05 13761
6992.84 11298
6993.63 9598
6994.42 7995
6995.21 6878
6996.00 6178
6996.79 5523
6997.58 5065
6998.37 4705
6999.16 4495
6999.95 4269
7000.74 4160
7001.53 4039
7002.32 3898
7003.11 3836
7003.90 3795
7004.69 3695
7005.48 3636
7006.27 3526
7007.06 3297
7007.85 3269
7008.64 3167
7009.43 3160
7010.22 3243
7011.01 3293
7011.80 3376
7012.59 3564
7013.38 3635
7014.17 3720
7014.96 3804
7015.75 3955
7016.54 3936
7017.33 3851
7018.12 3821
7018.91 3782
7019.70 3748
7020.49 3809
7021.28 3926
7022.07 4179
7022.87 4381
7023.66 4704
7024.45 4934
7025.24 4962
7026.03 4946
7026.82 4932
7027.61 4789
7028.40 4599
7029.19 4366
7029.99 4196
7030.78 4096
7031.57 3851
7032.36 3817
7033.15 3619
7033.94 3493
7034.74 3402
7035.53 3444
7036.32 3525
7037.11 3528
7037.90 3617
7038.69 3719
7039.49 3735
7040.28 3723
7041.07 3756
7041.86 3795
7042.65 3809
7043.45 3761
7044.24 3867
7045.03 3851
7045.82 3823
7046.61 3799
7047.41 3788
7048.20 3957
7048.99 3918
7049.78 4192
7050.58 4389
7051.37 4633
7052.16 4767
7052.95 4756
7053.75 4571
7054.54 4364
7055.33 4178
7056.13 3954
7056.92 3735
7057.71 3636
7058.50 3614
7059.30 3739
7060.09 3700
7060.88 3777
7061.68 3757
7062.47 3666
7063.26 3580
7064.06 3557
7064.85 3506
7065.64 3338
7066.44 3261
7067.23 3282
7068.02 3217
7068.82 3141
7069.61 3034
7070.40 3000
7071.20 2897
7071.99 2951
7072.78 2877
7073.58 2807
7074.37 2737
7075.17 2664
7075.96 2584
7076.75 2595
7077.55 2704
7078.34 2537
7079.14 2509
7079.93 2490
7080.72 2608
7081.52 2554
7082.31 2394
7083.11 2491
7083.90 2475
7084.70 2379
7085.49 2437
7086.28 2452
7087.08 2487
7087.87 2600
7088.67 2558
7089.46 2547
7090.26 2508
7091.05 2484
7091.85 2510
7092.64 2342
7093.44 2351
7094.23 2285
7095.03 2220
7095.82 2215
7096.62 2199
7097.41 2137
7098.21 2127
7099.00 2161
7099.80 2081
7100.59 2092
7101.39 2130
7102.18 2075
7102.98 2052
7103.77 1990
7104.57 2034
7105.37 1980
7106.16 1950
7106.96 1879
7107.75 1893
7108.55 1826
7109.34 1891
7110.14 1849
7110.94 1806
7111.73 1836
7112.53 1848
7113.32 1825
7114.12 1833
7114.92 1823
7115.71 1780
7116.51 1848
7117.30 1955
7118.10 1900
7118.90 1881
7119.69 1839
7120.49 1790
7121.29 1861
7122.08 1903
7122.88 1857
7123.68 1780
7124.47 1800
7125.27 1830
7126.07 1764
7126.86 1796
7127.66 1896
7128.46 1853
7129.25 1864
7130.05 1888
7130.85 1923
7131.64 1912
7132.44 1928
7133.24 1925
7134.04 1899
7134.83 1801
7135.63 1817
7136.43 1755
7137.23 1700
7138.02 1701
7138.82 1715
7139.62 1696
7140.42 1711
7141.21 1682
7142.01 1639
7142.81 1637
7143.61 1669
7144.40 1630
7145.20 1586
7146.00 1597
7146.80 1604
7147.59 1610
7148.39 1542
7149.19 1516
7149.99 1528
7150.79 1580
7151.59 1527
7152.38 1565
7153.18 1505
7153.98 1534
7154.78 1568
7155.58 1577
7156.38 1586
7157.17 1592
7157.97 1598
7158.77 1566
7159.57 1611
7160.37 1594
7161.17 1503
7161.97 1492
7162.76 1508
7163.56 1511
7164.36 1512
7165.16 1521
7165.96 1486
7166.76 1463
7167.56 1502
7168.36 1544
7169.16 1499
7169.96 1500
7170.75 1499
7171.55 1475
7172.35 1496
7173.15 1467
7173.95 1393
7174.75 1442
7175.55 1476
7176.35 1417
7177.15 1384
7177.95 1357
7178.75 1435
7179.55 1420
7180.35 1328
7181.15 1388
7181.95 1383
7182.75 1393
7183.55 1460
7184.35 1413
7185.15 1433
7185.95 1461
7186.75 1397
7187.55 1396
7188.35 1417
7189.15 1376
7189.95 1366
7190.75 1322
7191.55 1334
7192.35 1404
7193.15 1391
7193.95 1379
7194.75 1426
7195.55 1334
7196.35 1393
7197.15 1402
7197.95 1376
7198.76 1351
7199.56 1313
7200.36 1344
7201.16 1355
7201.96 1366
7202.76 1465
7203.56 1404
7204.36 1375
7205.16 1303
7205.96 1362
7206.77 1425
7207.57 1417
7208.37 1363
7209.17 1369
7209.97 1318
7210.77 1309
7211.57 1357
7212.38 1449
7213.18 1446
7213.98 1480
7214.78 1479
7215.58 1439
7216.38 1426
7217.19 1380
7217.99 1402
7218.79 1515
7219.59 1458
7220.39 1416
7221.20 1444
7222.00 1472
7222.80 1503
7223.60 1526
7224.40 1522
7225.21 1466
7226.01 1455
7226.81 1417
7227.61 1400
7228.42 1406
7229.22 1454
7230.02 1377
7230.82 1365
7231.63 1420
7232.43 1415
7233.23 1450
7234.03 1506
7234.84 1591
7235.64 1685
7236.44 1755
7237.25 1801
7238.05 1901
7238.85 1848
7239.65 1878
7240.46 1817
7241.26 1739
7242.06 1669
7242.87 1584
7243.67 1553
7244.47 1551
7245.28 1462
7246.08 1413
7246.88 1435
7247.69 1431
7248.49 1457
7249.30 1452
7250.10 1428
7250.90 1472
7251.71 1462
7252.51 1453
7253.31 1415
7254.12 1473
7254.92 1461
7255.73 1465
7256.53 1481
7257.33 1487
7258.14 1481
7258.94 1543
7259.75 1420
7260.55 1439
7261.35 1465
7262.16 1404
7262.96 1447
7263.77 1415
7264.57 1431
7265.38 1452
7266.18 1399
7266.99 1432
7267.79 1470
7268.59 1392
7269.40 1415
7270.20 1411
7271.01 1460
7271.81 1433
7272.62 1424
7273.42 1473
7274.23 1470
7275.03 1473
7275.84 1519
7276.64 1561
7277.45 1579
7278.25 1500
7279.06 1485
7279.86 1494
7280.67 1541
7281.48 1561
7282.28 1668
7283.09 1820
7283.89 1925
7284.70 2096
7285.50 2242
7286.31 2271
7287.11 2219
7287.92 2214
7288.73 2136
7289.53 2123
7290.34 1951
7291.14 1757
7291.95 1739
7292.76 1702
7293.56 1667
7294.37 1624
7295.17 1597
7295.98 1544
7296.79 1566
7297.59 1566
7298.40 1519
7299.21 1646
7300.01 1647
7300.82 1663
7301.62 1641
7302.43 1630
7303.24 1614
7304.04 1653
7304.85 1676
7305.66 1656
7306.46 1661
7307.27 1653
7308.08 1727
7308.89 1739
7309.69 1743
7310.50 1835
7311.31 1821
7312.11 1849
7312.92 1911
7313.73 1910
7314.53 1931
7315.34 1902
7316.15 2004
7316.96 2098
7317.76 2353
7318.57 2672
7319.38 2924
7320.19 3285
7320.99 3400
7321.80 3376
7322.61 3179
7323.42 2987
7324.22 2734
7325.03 2455
7325.84 2354
7326.65 2161
7327.46 2067
7328.26 1973
7329.07 1923
7329.88 1913
7330.69 1912
7331.50 1848
7332.30 1827
7333.11 1816
7333.92 1808
7334.73 1885
7335.54 1910
7336.35 1883
7337.15 1833
7337.96 1882
7338.77 1931
7339.58 1947
7340.39 1916
7341.20 1876
7342.01 1884
7342.82 1894
7343.62 1845
7344.43 1795
7345.24 1777
7346.05 1686
7346.86 1718
7347.67 1651
7348.48 1634
7349.29 1638
7350.10 1547
7350.91 1518
7351.71 1560
7352.52 1607
7353.33 1575
7354.14 1567
7354.95 1543
7355.76 1611
7356.57 1560
7357.38 1531
7358.19 1547
7359.00 1583
7359.81 1610
7360.62 1685
7361.43 1752
7362.24 1764
7363.05 1740
7363.86 1758
7364.67 1699
7365.48 1684
7366.29 1699
7367.10 1634
7367.91 1632
7368.72 1645
7369.53 1550
7370.34 1505
7371.15 1487
7371.96 1468
7372.77 1492
7373.58 1434
7374.39 1438
7375.20 1413
7376.01 1377
7376.82 1458
7377.63 1457
7378.45 1453
7379.26 1537
7380.07 1503
7380.88 1542
7381.69 1583
7382.50 1558
7383.31 1605
7384.12 1594
7384.93 1563
7385.74 1531
7386.56 1471
7387.37 1443
7388.18 1400
7388.99 1370
7389.80 1357
7390.61 1325
7391.42 1338
7392.24 1354
7393.05 1295
7393.86 1280
7394.67 1313
7395.48 1348
7396.29 1332
7397.10 1292
7397.92 1295
7398.73 1381
7399.54 1396
7400.35 1370
7401.16 1390
7401.98 1401
7402.79 1412
7403.60 1405
7404.41 1378
7405.23 1348
7406.04 1327
7406.85 1291
7407.66 1265
7408.47 1267
7409.29 1297
7410.10 1265
7410.91 1234
7411.72 1209
7412.54 1232
7413.35 1231
7414.16 1179
7414.98 1206
7415.79 1222
7416.60 1206
7417.41 1193
7418.23 1184
7419.04 1204
7419.85 1214
7420.67 1187
7421.48 1213
7422.29 1170
7423.11 1187
7423.92 1185
7424.73 1141
7425.54 1133
7426.36 1155
7427.17 1196
7427.99 1200
7428.80 1175
7429.61 1178
7430.43 1143
7431.24 1200
7432.05 1185
7432.87 1137
7433.68 1151
7434.49 1188
7435.31 1207
7436.12 1112
7436.94 1150
7437.75 1236
7438.56 1197
7439.38 1154
7440.19 1221
7441.01 1183
7441.82 1216
7442.64 1200
7443.45 1206
7444.26 1187
7445.08 1178
7445.89 1153
7446.71 1184
7447.52 1192
7448.34 1120
7449.15 1131
7449.97 1144
7450.78 1155
7451.59 1154
7452.41 1142
7453.22 1154
7454.04 1148
7454.85 1157
7455.67 1209
7456.48 1215
7457.30 1162
7458.11 1184
7458.93 1170
7459.74 1188
7460.56 1154
7461.38 1143
7462.19 1140
7463.01 1183
7463.82 1143
7464.64 1190
7465.45 1186
7466.27 1150
7467.08 1164
7467.90 1186
7468.72 1221
7469.53 1234
7470.35 1188
7471.16 1176
7471.98 1217
7472.79 1200
7473.61 1219
7474.43 1259
7475.24 1260
7476.06 1334
7476.87 1264
7477.69 1274
7478.51 1267
7479.32 1227
7480.14 1221
7480.96 1259
7481.77 1278
7482.59 1239
7483.41 1195
7484.22 1242
7485.04 1245
7485.85 1201
7486.67 1176
7487.49 1216
7488.31 1193
7489.12 1171
7489.94 1210
7490.76 1171
7491.57 1162
7492.39 1122
7493.21 1153
7494.02 1169
7494.84 1208
7495.66 1153
7496.48 1170
7497.29 1197
7498.11 1207
7498.93 1203
7499.74 1193
7500.56 1204
7501.38 1175
7502.20 1226
7503.01 1206
7503.83 1262
7504.65 1264
7505.47 1258
7506.29 1300
7507.10 1255
7507.92 1209
7508.74 1200
7509.56 1212
7510.37 1168
7511.19 1229
7512.01 1223
7512.83 1209
7513.65 1203
7514.47 1191
7515.28 1257
7516.10 1269
7516.92 1199
7517.74 1247
7518.56 1250
7519.38 1238
7520.19 1183
7521.01 1228
7521.83 1267
7522.65 1238
7523.47 1255
7524.29 1225
7525.11 1292
7525.92 1277
7526.74 1222
7527.56 1223
7528.38 1213
7529.20 1250
7530.02 1249
7530.84 1196
7531.66 1224
7532.48 1243
7533.30 1221
7534.12 1267
7534.93 1272
7535.75 1261
7536.57 1211
7537.39 1250
7538.21 1299
7539.03 1264
7539.85 1258
7540.67 1283
7541.49 1279
7542.31 1250
7543.13 1223
7543.95 1222
7544.77 1276
7545.59 1223
7546.41 1240
7547.23 1286
7548.05 1312
7548.87 1283
7549.69 1259
7550.51 1260
7551.33 1284
7552.15 1353
7552.97 1330
7553.79 1268
7554.61 1288
7555.43 1321
7556.25 1335
7557.07 1340
7557.89 1302
7558.71 1366
7559.53 1404
7560.36 1332
7561.18 1332
7562.00 1377
7562.82 1362
7563.64 1401
7564.46 1373
7565.28 1371
7566.10 1362
7566.92 1392
7567.74 1423
7568.56 1421
7569.39 1428
7570.21 1450
7571.03 1427
7571.85 1473
7572.67 1530
7573.49 1483
7574.31 1465
7575.14 1473
7575.96 1496
7576.78 1500
7577.60 1491
7578.42 1506
7579.24 1514
7580.06 1500
7580.89 1527
7581.71 1547
7582.53 1522
7583.35 1528
7584.17 1564
7585.00 1593
7585.82 1594
7586.64 1537
7587.46 1560
7588.29 1635
7589.11 1591
7589.93 1638
7590.75 1648
7591.57 1647
7592.40 1651
7593.22 1709
7594.04 1720
7594.86 1669
7595.69 1702
7596.51 1794
7597.33 1873
7598.15 1866
7598.98 1832
7599.80 1840
7600.62 1906
7601.45 1909
7602.27 1908
7603.09 2028
7603.92 2063
7604.74 2147
7605.56 2223
7606.38 2273
7607.21 2370
7608.03 2266
7608.85 2233
7609.68 2173
7610.50 2207
7611.32 2190
7612.15 2073
7612.97 2027
7613.80 1987
7614.62 2026
7615.44 2036
7616.27 2177
7617.09 2210
7617.91 2309
7618.74 2512
7619.56 2672
7620.39 2739
7621.21 2736
7622.03 2640
7622.86 2558
7623.68 2386
7624.51 2310
7625.33 2350
7626.15 2334
7626.98 2271
7627.80 2284
7628.63 2266
7629.45 2292
7630.28 2255
7631.10 2338
7631.93 2352
7632.75 2343
7633.58 2437
7634.40 2451
7635.22 2356
7636.05 2269
7636.87 2223
7637.70 2063
7638.52 2052
7639.35 1971
7640.17 1930
7641.00 1843
7641.82 1848
7642.65 1818
7643.47 1825
7644.30 1892
7645.13 1944
7645.95 2022
7646.78 2057
7647.60 2052
7648.43 2041
7649.25 2014
7650.08 2004
7650.90 1937
7651.73 1922
7652.55 1839
7653.38 1819
7654.21 1814
7655.03 1705
7655.86 1615
7656.68 1536
7657.51 1561
7658.34 1567
7659.16 1533
7659.99 1475
7660.81 1536
7661.64 1504
7662.47 1501
7663.29 1517
7664.12 1517
7664.95 1505
7665.77 1500
7666.60 1461
7667.42 1508
7668.25 1608
7669.08 1526
7669.90 1452
7670.73 1541
7671.56 1539
7672.38 1493
7673.21 1467
7674.04 1506
7674.87 1450
7675.69 1451
7676.52 1502
7677.35 1446
7678.17 1390
7679.00 1404
7679.83 1418
7680.65 1390
7681.48 1433
7682.31 1507
7683.14 1576
7683.96 1562
7684.79 1584
7685.62 1635
7686.45 1782
7687.27 1772
7688.10 1737
7688.93 1644
7689.76 1607
7690.58 1566
7691.41 1578
7692.24 1512
7693.07 1455
7693.90 1401
7694.72 1431
7695.55 1427
7696.38 1414
7697.21 1459
7698.04 1469
7698.86 1551
7699.69 1573
7700.52 1649
7701.35 1661
7702.18 1593
7703.01 1582
7703.83 1560
7704.66 1536
7705.49 1483
7706.32 1426
7707.15 1396
7707.98 1405
7708.81 1349
7709.63 1355
7710.46 1336
7711.29 1333
7712.12 1302
7712.95 1276
7713.78 1277
7714.61 1279
7715.44 1286
7716.27 1317
7717.10 1266
7717.93 1239
7718.75 1234
7719.58 1278
7720.41 1276
7721.24 1264
7722.07 1279
7722.90 1281
7723.73 1284
7724.56 1194
7725.39 1221
7726.22 1274
7727.05 1256
7727.88 1246
7728.71 1269
7729.54 1310
7730.37 1269
7731.20 1294
7732.03 1313
7732.86 1329
7733.69 1241
7734.52 1247
7735.35 1234
7736.18 1157
7737.01 1151
7737.84 1168
7738.67 1180
7739.50 1162
7740.33 1170
7741.16 1169
7741.99 1092
7742.82 1125
7743.65 1140
7744.48 1118
7745.31 1193
7746.14 1237
7746.98 1214
7747.81 1283
7748.64 1273
7749.47 1263
7750.30 1273
7751.13 1271
7751.96 1307
7752.79 1319
7753.62 1219
7754.45 1164
7755.29 1132
7756.12 1166
7756.95 1138
7757.78 1168
7758.61 1158
7759.44 1124
7760.27 1123
7761.11 1133
7761.94 1140
7762.77 1145
7763.60 1081
7764.43 1138
7765.26 1064
7766.10 1119
7766.93 1143
7767.76 1114
7768.59 1138
7769.42 1142
7770.26 1166
7771.09 1156
7771.92 1111
7772.75 1143
7773.58 1119
7774.42 1186
7775.25 1169
7776.08 1091
7776.91 1108
7777.75 1146
7778.58 1090
7779.41 1131
7780.24 1194
7781.08 1142
7781.91 1171
7782.74 1130
7783.57 1196
7784.41 1178
7785.24 1213
7786.07 1172
7786.91 1162
7787.74 1160
7788.57 1163
7789.40 1184
7790.24 1173
7791.07 1162
7791.90 1220
7792.74 1177
7793.57 1207
7794.40 1185
7795.24 1218
7796.07 1172
7796.90 1219
7797.74 1262
7798.57 1241
7799.40 1232
7800.24 1234
7801.07 1299
7801.91 1301
7802.74 1291
7803.57 1356
7804.41 1348
7805.24 1351
7806.07 1376
7806.91 1326
7807.74 1326
7808.58 1388
7809.41 1391
7810.25 1369
7811.08 1371
7811.91 1418
7812.75 1498
7813.58 1566
7814.42 1505
7815.25 1560
7816.09 1601
7816.92 1616
7817.75 1642
7818.59 1611
7819.42 1642
7820.26 1644
7821.09 1656
7821.93 1746
7822.76 1889
7823.60 1893
7824.43 1914
7825.27 1885
7826.10 1962
7826.94 1911
7827.77 1829
7828.61 1747
7829.44 1746
7830.28 1700
7831.11 1629
7831.95 1735
7832.78 1716
7833.62 1750
7834.46 1828
7835.29 1937
7836.13 1909
7836.96 1930
7837.80 1953
7838.63 1882
7839.47 1778
7840.31 1682
7841.14 1677
7841.98 1668
7842.81 1626
7843.65 1597
7844.48 1539
7845.32 1539
7846.16 1492
7846.99 1452
7847.83 1413
7848.67 1433
7849.50 1465
7850.34 1444
7851.17 1445
7852.01 1442
7852.85 1461
7853.68 1429
7854.52 1394
7855.36 1445
7856.19 1479
7857.03 1480
7857.87 1449
7858.70 1433
7859.54 1489
7860.38 1528
7861.21 1467
7862.05 1450
7862.89 1498
7863.72 1489
7864.56 1441
7865.40 1411
7866.24 1454
7867.07 1428
7867.91 1430
7868.75 1450
7869.59 1455
7870.42 1450
7871.26 1465
7872.10 1513
7872.94 1518
7873.77 1565
7874.61 1554
7875.45 1609
7876.29 1639
7877.12 1742
7877.96 1793
7878.80 1891
7879.64 2011
7880.47 2074
7881.31 1994
7882.15 2041
7882.99 2041
7883.83 1965
7884.66 1845
7885.50 1806
7886.34 1707
7887.18 1626
7888.02 1647
7888.86 1611
7889.69 1662
7890.53 1652
7891.37 1703
7892.21 1760
7893.05 1700
7893.89 1763
7894.73 1748
7895.56 1800
7896.40 1761
7897.24 1686
7898.08 1629
7898.92 1607
7899.76 1591
7900.60 1523
7901.44 1464
7902.28 1516
7903.12 1508
7903.95 1453
7904.79 1430
7905.63 1430
7906.47 1446
7907.31 1426
7908.15 1460
7908.99 1459
7909.83 1428
7910.67 1440
7911.51 1473
7912.35 1518
7913.19 1503
7914.03 1548
7914.87 1592
7915.71 1632
7916.55 1691
7917.39 1703
7918.23 1768
7919.07 1784
7919.91 1739
7920.75 1685
7921.59 1679
7922.43 1646
7923.27 1549
7924.11 1554
7924.95 1516
7925.79 1468
7926.63 1371
7927.47 1351
7928.31 1353
7929.15 1332
7929.99 1337
7930.83 1350
7931.67 1322
7932.51 1316
7933.35 1320
7934.19 1308
7935.04 1346
7935.88 1352
7936.72 1387
7937.56 1385
7938.40 1329
7939.24 1253
7940.08 1284
7940.92 1328
7941.76 1354
7942.60 1297
7943.45 1302
7944.29 1356
7945.13 1368
7945.97 1358
7946.81 1364
7947.65 1407
7948.49 1409
7949.34 1482
7950.18 1477
7951.02 1464
7951.86 1497
7952.70 1556
7953.54 1586
7954.39 1599
7955.23 1651
7956.07 1705
7956.91 1705
7957.75 1747
7958.60 1822
7959.44 1796
7960.28 1820
7961.12 1784
7961.96 1816
7962.81 1762
7963.65 1714
7964.49 1707
7965.33 1770
7966.18 1816
7967.02 1884
7967.86 2037
7968.70 2155
7969.55 2203
7970.39 2211
7971.23 2118
7972.08 2037
7972.92 1930
7973.76 1821
7974.60 1742
7975.45 1633
7976.29 1591
7977.13 1488
7977.98 1429
7978.82 1456
7979.66 1446
7980.51 1377
7981.35 1395
7982.19 1357
7983.04 1359
7983.88 1379
7984.72 1291
7985.57 1259
7986.41 1317
7987.25 1329
7988.10 1296
7988.94 1293
7989.78 1291
7990.63 1282
7991.47 1238
7992.32 1202
7993.16 1155
7994.00 1169
7994.85 1117
7995.69 1157
7996.54 1179
7997.38 1129
7998.22 1136
7999.07 1124
7999.91 1151
8000.76 1112
8001.60 1082
8002.45 1033
8003.29 1093
8004.13 1046
8004.98 1085
8005.82 996
8006.67 1026
8007.51 1041
8008.36 1016
8009.20 1027
8010.05 1037
8010.89 1017
8011.74 1002
8012.58 1007
8013.43 1012
8014.27 1013
8015.12 1017
8015.96 1000
8016.81 1013
8017.65 1019
8018.50 997
8019.34 961
8020.19 986
8021.03 951
8021.88 911
8022.72 970
8023.57 993
8024.41 934
8025.26 910
8026.11 930
8026.95 967
8027.80 943
8028.64 939
8029.49 954
8030.33 956
8031.18 945
8032.03 946
8032.87 924
8033.72 958
8034.56 973
8035.41 971
8036.26 960
8037.10 920
8037.95 902
8038.80 900
8039.64 920
8040.49 917
8041.34 948
8042.18 917
8043.03 919
8043.87 938
8044.72 948
8045.57 929
8046.41 912
8047.26 916
8048.11 883
8048.96 929
8049.80 935
8050.65 928
8051.50 884
8052.34 875
8053.19 871
8054.04 870
8054.88 883
8055.73 881
8056.58 909
8057.43 881
8058.27 896
8059.12 859
8059.97 866
8060.82 876
8061.66 870
8062.51 890
8063.36 868
8064.21 864
8065.05 851
8065.90 869
8066.75 881
8067.60 897
8068.44 885
8069.29 907
8070.14 844
8070.99 828
8071.84 875
8072.68 854
8073.53 854
8074.38 829
8075.23 863
8076.08 888
8076.93 849
8077.77 849
8078.62 837
8079.47 882
8080.32 827
8081.17 857
8082.02 928
8082.87 876
8083.71 850
8084.56 857
8085.41 880
8086.26 881
8087.11 918
8087.96 880
8088.81 882
8089.66 852
8090.51 828
8091.35 833
8092.20 867
8093.05 823
8093.90 812
8094.75 815
8095.60 821
8096.45 824
8097.30 857
8098.15 848
8099.00 867
8099.85 873
8100.70 841
8101.55 799
8102.40 861
8103.25 841
8104.10 812
8104.95 825
8105.80 855
8106.65 802
8107.50 847
8108.35 857
8109.20 860
8110.05 820
8110.90 818
8111.75 863
8112.60 832
8113.45 848
8114.30 811
8115.15 787
8116.00 858
8116.85 843
8117.70 845
8118.55 830
8119.40 847
8120.25 848
8121.10 803
8121.95 810
8122.80 829
8123.65 862
8124.50 908
8125.35 883
8126.20 849
8127.06 873
8127.91 869
8128.76 862
8129.61 854
8130.46 915
8131.31 857
8132.16 911
8133.01 970
8133.86 939
8134.72 943
8135.57 894
8136.42 919
8137.27 879
8138.12 875
8138.97 859
8139.83 885
8140.68 874
8141.53 833
8142.38 852
8143.23 823
8144.08 836
8144.94 863
8145.79 819
8146.64 861
8147.49 896
8148.34 860
8149.20 883
8150.05 868
8150.90 898
8151.75 864
8152.60 874
8153.46 870
8154.31 913
8155.16 914
8156.01 935
8156.87 934
8157.72 923
8158.57 931
8159.42 937
8160.28 894
8161.13 867
8161.98 890
8162.84 853
8163.69 849
8164.54 843
8165.39 855
8166.25 864
8167.10 798
8167.95 795
8168.81 810
8169.66 786
8170.51 803
8171.37 803
8172.22 820
8173.07 835
8173.93 784
8174.78 809
8175.63 756
8176.49 785
8177.34 795
8178.19 793
8179.05 780
8179.90 772
8180.76 777
8181.61 786
8182.46 780
8183.32 764
8184.17 734
8185.02 764
8185.88 784
8186.73 751
8187.59 765
8188.44 767
8189.30 733
8190.15 736
8191.00 712
8191.86 783
8192.71 729
8193.57 721
8194.42 740
8195.28 777
8196.13 767
8196.99 803
8197.84 773
8198.69 751
8199.55 767
8200.40 768
8201.26 776
8202.11 762
8202.97 765
8203.82 786
8204.68 746
8205.53 734
8206.39 778
8207.24 776
8208.10 750
8208.95 771
8209.81 818
8210.67 761
8211.52 784
8212.38 834
8213.23 808
8214.09 815
8214.94 817
8215.80 819
8216.65 834
8217.51 823
8218.37 760
8219.22 766
8220.08 804
8220.93 781
8221.79 768
8222.64 756
8223.50 748
8224.36 795
8225.21 768
8226.07 803
8226.92 767
8227.78 779
8228.64 776
8229.49 792
8230.35 792
8231.21 753
8232.06 758
8232.92 757
8233.78 796
8234.63 775
8235.49 753
8236.35 772
8237.20 742
8238.06 765
8238.92 790
8239.77 797
8240.63 787
8241.49 760
8242.34 742
8243.20 748
8244.06 775
8244.91 771
8245.77 731
8246.63 756
8247.49 774
8248.34 777
8249.20 819
8250.06 781
8250.92 776
8251.77 774
8252.63 808
8253.49 791
8254.35 774
8255.20 795
8256.06 808
8256.92 805
8257.78 807
8258.63 775
8259.49 791
8260.35 803
8261.21 795
8262.07 802
8262.92 783
8263.78 779
8264.64 750
8265.50 774
8266.36 733
8267.22 770
8268.07 815
8268.93 812
8269.79 820
8270.65 825
8271.51 884
8272.37 863
8273.22 847
8274.08 856
8274.94 869
8275.80 847
8276.66 872
8277.52 879
8278.38 886
8279.24 945
8280.09 965
8280.95 1001
8281.81 1037
8282.67 1018
8283.53 989
8284.39 1005
8285.25 975
8286.11 963
8286.97 937
8287.83 976
8288.69 940
8289.55 937
8290.41 896
8291.26 946
8292.12 924
8292.98 1009
8293.84 1040
8294.70 1075
8295.56 1089
8296.42 1115
8297.28 1109
8298.14 1008
8299.00 988
8299.86 996
8300.72 1020
8301.58 955
8302.44 974
8303.30 948
8304.16 952
8305.02 924
8305.88 899
8306.74 854
8307.60 840
8308.46 874
8309.33 833
8310.19 883
8311.05 878
8311.91 868
8312.77 871
8313.63 922
8314.49 860
8315.35 892
8316.21 843
8317.07 883
8317.93 855
8318.79 872
8319.65 862
8320.52 871
8321.38 899
8322.24 847
8323.10 857
8323.96 863
8324.82 877
8325.68 859
8326.54 853
8327.41 871
8328.27 833
8329.13 844
8329.99 796
8330.85 843
8331.71 848
8332.57 846
8333.44 812
8334.30 852
8335.16 852
8336.02 858
8336.88 823
8337.75 821
8338.61 828
8339.47 818
8340.33 848
8341.19 824
8342.06 822
8342.92 866
8343.78 883
8344.64 900
8345.50 872
8346.37 913
8347.23 881
8348.09 862
8348.95 881
8349.82 875
8350.68 907
8351.54 936
8352.40 888
8353.27 860
8354.13 857
8354.99 852
8355.86 882
8356.72 849
8357.58 829
8358.45 879
8359.31 899
8360.17 933
8361.03 842
8361.90 853
8362.76 881
8363.62 851
8364.49 865
8365.35 835
8366.21 852
8367.08 835
8367.94 858
8368.80 878
8369.67 911
8370.53 902
8371.40 890
8372.26 889
8373.12 908
8373.99 846
8374.85 910
8375.71 898
8376.58 860
8377.44 868
8378.31 928
8379.17 886
8380.03 834
8380.90 897
8381.76 911
8382.63 917
8383.49 920
8384.36 956
8385.22 945
8386.08 983
8386.95 970
8387.81 1003
8388.68 960
8389.54 951
8390.41 937
8391.27 942
8392.14 932
8393.00 1002
8393.87 960
8394.73 921
8395.60 956
8396.46 935
8397.33 960
8398.19 938
8399.06 970
8399.92 976
8400.79 957
8401.65 987
8402.52 1014
8403.38 979
8404.25 1012
8405.11 1052
8405.98 1039
8406.84 1001
8407.71 1035
8408.58 1033
8409.44 1044
8410.31 1045
8411.17 1052
8412.04 1043
8412.90 1031
8413.77 1083
8414.64 1046
8415.50 1096
8416.37 1050
8417.23 1095
8418.10 1080
8418.97 1149
8419.83 1124
8420.70 1095
8421.56 1140
8422.43 1205
8423.30 1154
8424.16 1143
8425.03 1190
8425.90 1184
8426.76 1236
8427.63 1271
8428.50 1277
8429.36 1261
8430.23 1280
8431.10 1253
8431.96 1267
8432.83 1296
8433.70 1286
8434.56 1297
8435.43 1322
8436.30 1311
8437.16 1418
8438.03 1462
8438.90 1451
8439.77 1492
8440.63 1543
8441.50 1585
8442.37 1712
8443.24 1741
8444.10 1783
8444.97 1785
8445.84 1828
8446.71 1808
8447.57 1844
8448.44 1859
8449.31 1876
8450.18 1869
8451.04 1931
8451.91 1970
8452.78 2015
8453.65 2100
8454.52 2297
8455.38 2544
8456.25 2690
8457.12 2789
8457.99 2989
8458.86 3066
8459.72 3046
8460.59 2893
8461.46 2749
8462.33 2599
8463.20 2529
8464.07 2323
8464.93 2142
8465.80 2114
8466.67 1914
8467.54 1814
8468.41 1783
8469.28 1704
8470.15 1667
8471.02 1591
8471.88 1627
8472.75 1602
8473.62 1568
8474.49 1565
8475.36 1483
8476.23 1516
8477.10 1525
8477.97 1508
8478.84 1574
8479.71 1543
8480.58 1586
8481.44 1654
8482.31 1697
8483.18 1711
8484.05 1720
8484.92 1688
8485.79 1677
8486.66 1653
8487.53 1684
8488.40 1661
8489.27 1585
8490.14 1623
8491.01 1581
8491.88 1576
8492.75 1545
8493.62 1570
8494.49 1574
8495.36 1603
8496.23 1589
8497.10 1543
8497.97 1532
8498.84 1515
8499.71 1543
8500.58 1523
8501.45 1519
8502.32 1451
8503.19 1477
8504.06 1465
8504.93 1463
8505.80 1477
8506.67 1434
8507.55 1407
8508.42 1507
8509.29 1509
8510.16 1546
8511.03 1583
8511.90 1541
8512.77 1525
8513.64 1546
8514.51 1562
8515.38 1508
8516.25 1524
8517.13 1539
8518.00 1549
8518.87 1551
8519.74 1600
8520.61 1689
8521.48 1731
8522.35 1678
8523.23 1767
8524.10 1920
8524.97 2004
8525.84 2118
8526.71 2270
8527.58 2302
8528.46 2310
8529.33 2291
8530.20 2265
8531.07 2217
8531.94 2079
8532.81 1987
8533.69 1875
8534.56 1885
8535.43 1804
8536.30 1806
8537.18 1702
8538.05 1650
8538.92 1637
8539.79 1579
8540.66 1536
8541.54 1560
8542.41 1525
8543.28 1489
8544.15 1435
8545.03 1419
8545.90 1390
8546.77 1372
8547.64 1447
8548.52 1455
8549.39 1445
8550.26 1511
8551.14 1533
8552.01 1614
8552.88 1651
8553.76 1726
8554.63 1799
8555.50 1835
8556.37 1867
8557.25 1895
8558.12 1854
8558.99 1792
8559.87 1738
8560.74 1734
8561.61 1680
8562.49 1649
8563.36 1598
8564.24 1585
8565.11 1530
8565.98 1557
8566.86 1537
8567.73 1473
8568.60 1427
8569.48 1429
8570.35 1456
8571.23 1461
8572.10 1378
8572.97 1422
8573.85 1460
8574.72 1463
8575.60 1462
8576.47 1452
8577.34 1446
8578.22 1449
8579.09 1418
8579.97 1360
8580.84 1368
8581.72 1439
8582.59 1460
8583.47 1419
8584.34 1481
8585.21 1477
8586.09 1521
8586.96 1541
8587.84 1535
8588.71 1549
8589.59 1555
8590.46 1579
8591.34 1574
8592.21 1593
8593.09 1583
8593.96 1629
8594.84 1607
8595.71 1646
8596.59 1585
8597.46 1615
8598.34 1686
8599.22 1724
8600.09 1658
8600.97 1679
8601.84 1685
8602.72 1725
8603.59 1705
8604.47 1804
8605.34 1783
8606.22 1769
8607.10 1799
8607.97 1801
8608.85 1813
8609.72 1806
8610.60 1783
8611.47 1744
8612.35 1865
8613.23 1898
8614.10 1871
8614.98 1910
8615.86 1944
8616.73 1964
8617.61 2019
8618.48 2050
8619.36 2023
8620.24 2069
8621.11 2133
8621.99 2183
8622.87 2215
8623.74 2206
8624.62 2252
8625.50 2242
8626.37 2224
8627.25 2330
8628.13 2382
8629.00 2328
8629.88 2407
8630.76 2391
8631.64 2404
8632.51 2400
8633.39 2441
8634.27 2501
8635.14 2478
8636.02 2527
8636.90 2558
8637.78 2579
8638.65 2601
8639.53 2602
8640.41 2621
8641.29 2634
8642.16 2668
8643.04 2677
8643.92 2681
8644.80 2835
8645.67 2930
8646.55 2970
8647.43 3026
8648.31 3041
8649.18 3088
8650.06 3113
8650.94 3126
8651.82 3144
8652.70 3167
8653.58 3146
8654.45 3148
8655.33 3263
8656.21 3362
8657.09 3366
8657.97 3453
8658.84 3523
8659.72 3705
8660.60 3813
8661.48 4032
8662.36 4308
8663.24 4674
8664.12 4871
8664.99 5293
8665.87 5536
8666.75 5704
8667.63 5746
8668.51 5681
8669.39 5610
8670.27 5456
8671.15 5376
8672.03 5355
8672.91 5354
8673.78 5575
8674.66 5706
8675.54 5664
8676.42 5651
8677.30 5634
8678.18 5515
8679.06 5299
8679.94 5055
8680.82 4732
8681.70 4575
8682.58 4242
8683.46 3955
8684.34 3847
8685.22 3690
8686.10 3671
8686.98 3670
8687.86 3742
8688.74 3937
8689.62 4100
8690.50 4343
8691.38 4814
8692.26 5170
8693.14 5495
8694.02 5754
8694.90 5970
8695.78 5896
8696.66 5808
8697.54 5484
8698.42 5268
8699.30 5021
8700.18 4834
8701.06 4570
8701.94 4354
8702.82 4178
8703.70 4220
8704.58 4061
8705.46 3893
8706.34 3761
8707.23 3599
8708.11 3370
8708.99 3245
8709.87 3058
8710.75 2809
8711.63 2774
8712.51 2674
8713.39 2633
8714.27 2480
8715.16 2386
8716.04 2359
8716.92 2322
8717.80 2235
8718.68 2216
8719.56 2196
8720.44 2091
8721.33 2113
8722.21 2092
8723.09 2104
8723.97 2131
8724.85 2131
8725.73 2095
8726.62 2045
8727.50 2106
8728.38 2171
8729.26 2161
8730.14 2218
8731.03 2275
8731.91 2218
8732.79 2187
8733.67 2179
8734.55 2186
8735.44 2280
8736.32 2224
8737.20 2247
8738.08 2165
8738.97 2179
8739.85 2202
8740.73 2168
8741.61 2130
8742.50 2124
8743.38 2161
8744.26 2126
8745.14 2071
8746.03 1997
8746.91 2021
8747.79 2013
8748.68 1952
8749.56 1987
8750.44 2051
8751.33 2010
8752.21 1986
8753.09 1981
8753.97 1930
8754.86 2004
8755.74 2008
8756.62 1996
8757.51 2016
8758.39 2036
8759.28 2035
8760.16 2038
8761.04 2011
8761.93 1997
8762.81 1962
8763.69 1968
8764.58 1993
8765.46 1998
8766.34 1958
8767.23 1939
8768.11 1939
8769.00 1937
8769.88 2023
8770.76 1953
8771.65 1931
8772.53 1944
8773.42 1934
8774.30 1846
8775.19 1814
8776.07 1799
8776.95 1797
8777.84 1781
8778.72 1760
8779.61 1773
8780.49 1758
8781.38 1801
8782.26 1769
8783.15 1740
8784.03 1757
8784.92 1741
8785.80 1701
8786.69 1690
8787.57 1728
8788.46 1724
8789.34 1679
8790.23 1651
8791.11 1686
8792.00 1591
8792.88 1654
8793.77 1628
8794.65 1571
8795.54 1549
8796.42 1512
8797.31 1517
8798.19 1530
8799.08 1502
8799.96 1457
8800.85 1476
8801.74 1475
8802.62 1433
8803.51 1454
8804.39 1454
8805.28 1466
8806.16 1483
8807.05 1446
8807.94 1434
8808.82 1436
8809.71 1465
8810.59 1449
8811.48 1460
8812.37 1464
8813.25 1451
8814.14 1442
8815.03 1464
8815.91 1400
8816.80 1455
8817.68 1437
8818.57 1483
8819.46 1501
8820.34 1481
8821.23 1509
8822.12 1518
8823.00 1432
8823.89 1356
8824.78 1363
8825.66 1343
8826.55 1399
8827.44 1385
8828.33 1317
8829.21 1293
8830.10 1261
8830.99 1262
8831.87 1299
8832.76 1244
8833.65 1259
8834.54 1302
8835.42 1265
8836.31 1229
8837.20 1255
8838.08 1259
8838.97 1240
8839.86 1206
8840.75 1238
8841.64 1264
8842.52 1182
8843.41 1203
8844.30 1235
8845.19 1217
8846.07 1259
8846.96 1240
8847.85 1268
8848.74 1215
8849.63 1142
8850.51 1116
8851.40 1150
8852.29 1099
8853.18 1160
8854.07 1116
8854.96 1130
8855.84 1088
8856.73 1084
8857.62 1078
8858.51 1075
8859.40 1044
8860.29 1098
8861.17 1033
8862.06 1056
8862.95 1073
8863.84 1092
8864.73 1091
8865.62 1066
8866.51 1097
8867.40 1041
8868.29 1032
8869.17 1028
8870.06 1029
8870.95 1021
8871.84 1007
8872.73 966
8873.62 968
8874.51 955
8875.40 972
8876.29 938
8877.18 932
8878.07 997
8878.96 925
8879.85 961
8880.74 947
8881.63 958
8882.51 920
8883.40 926
8884.29 955
8885.18 931
8886.07 935
8886.96 965
8887.85 967
8888.74 927
8889.63 921
8890.52 954
8891.41 953
8892.30 928
8893.19 893
8894.09 901
8894.98 913
8895.87 875
8896.76 893
8897.65 841
8898.54 861
8899.43 904
8900.32 903
8901.21 877
8902.10 833
8902.99 816
8903.88 854
8904.77 865
8905.66 824
8906.55 825
8907.44 882
8908.34 877
8909.23 826
8910.12 843
8911.01 830
8911.90 838
8912.79 844
8913.68 849
8914.57 864
8915.47 856
8916.36 844
8917.25 880
8918.14 813
8919.03 802
8919.92 839
8920.81 828
8921.71 798
8922.60 784
8923.49 794
8924.38 848
8925.27 827
8926.16 787
8927.06 807
8927.95 799
8928.84 798
8929.73 796
8930.62 759
8931.52 755
8932.41 777
8933.30 785
8934.19 778
8935.09 735
8935.98 733
8936.87 765
8937.76 745
8938.66 755
8939.55 720
8940.44 729
8941.33 756
8942.23 815
8943.12 756
8944.01 737
8944.90 715
8945.80 731
8946.69 731
8947.58 722
8948.48 720
8949.37 704
8950.26 722
8951.16 740
8952.05 778
8952.94 764
8953.84 756
8954.73 769
8955.62 754
8956.52 721
8957.41 781
8958.30 737
8959.20 753
8960.09 772
8960.98 766
8961.88 709
8962.77 718
8963.66 747
8964.56 744
8965.45 698
8966.35 759
8967.24 761
8968.13 768
8969.03 796
8969.92 753
8970.82 737
8971.71 744
8972.60 758
8973.50 750
8974.39 736
8975.29 696
8976.18 735
8977.08 735
8977.97 776
8978.87 754
8979.76 718
8980.65 760
8981.55 748
8982.44 713
8983.34 758
8984.23 740
8985.13 762
8986.02 766
8986.92 743
8987.81 738
8988.71 728
8989.60 731
8990.50 742
8991.39 718
8992.29 772
8993.18 737
8994.08 736
8994.97 737
8995.87 732
8996.76 731
8997.66 741
8998.56 769
8999.45 731
9000.35 735
9001.24 747
9002.14 722
9003.03 723
9003.93 728
9004.83 692
9005.72 686
9006.62 731
9007.51 718
9008.41 721
9009.31 699
9010.20 679
9011.10 696
9011.99 665
9012.89 696
9013.79 686
9014.68 668
9015.58 663
9016.48 677
9017.37 664
9018.27 662
9019.16 711
9020.06 679
9020.96 709
9021.85 690
9022.75 704
9023.65 690
9024.54 688
9025.44 697
9026.34 677
9027.24 706
9028.13 682
9029.03 673
9029.93 654
9030.82 649
9031.72 665
9032.62 693
9033.52 677
9034.41 697
9035.31 669
9036.21 673
9037.10 688
9038.00 662
9038.90 659
9039.80 665
9040.69 690
9041.59 689
9042.49 680
9043.39 648
9044.29 679
9045.18 708
9046.08 719
9046.98 690
9047.88 685
9048.78 734
9049.67 744
9050.57 695
9051.47 699
9052.37 685
9053.27 719
9054.16 726
9055.06 711
9055.96 741
9056.86 672
9057.76 690
9058.66 697
9059.55 721
9060.45 736
9061.35 717
9062.25 703
9063.15 711
9064.05 710
9064.95 726
9065.85 720
9066.74 717
9067.64 696
9068.54 703
9069.44 715
9070.34 736
9071.24 733
9072.14 706
9073.04 727
9073.94 679
9074.84 746
9075.74 748
9076.64 757
9077.53 740
9078.43 747
9079.33 717
9080.23 702
9081.13 745
9082.03 720
9082.93 715
9083.83 735
9084.73 784
9085.63 734
9086.53 734
9087.43 767
9088.33 721
9089.23 773
9090.13 775
9091.03 764
9091.93 762
9092.83 754
9093.73 750
9094.63 766
9095.53 786
9096.43 837
9097.33 802
9098.23 797
9099.13 749
9100.04 738
9100.94 734
9101.84 749
9102.74 770
9103.64 714
9104.54 714
9105.44 730
9106.34 758
9107.24 708
9108.14 691
9109.04 729
9109.94 727
9110.85 727
9111.75 687
9112.65 705
9113.55 710
9114.45 748
9115.35 701
9116.25 711
9117.15 717
9118.06 693
9118.96 693
9119.86 724
9120.76 743
9121.66 718
9122.56 710
9123.46 728
9124.37 744
9125.27 706
9126.17 719
9127.07 696
9127.97 700
9128.88 704
9129.78 712
9130.68 730
9131.58 749
9132.48 686
9133.39 675
9134.29 707
9135.19 701
9136.09 686
9137.00 713
9137.90 727
9138.80 673
9139.70 636
9140.61 672
9141.51 681
9142.41 678
9143.31 685
9144.22 693
9145.12 696
9146.02 675
9146.92 725
9147.83 704
9148.73 674
9149.63 703
9150.54 695
9151.44 698
9152.34 696
9153.25 673
9154.15 667
9155.05 665
9155.96 672
9156.86 708
9157.76 710
9158.67 677
9159.57 682
9160.47 742
9161.38 726
9162.28 746
9163.18 696
9164.09 705
9164.99 693
9165.90 705
9166.80 709
9167.70 728
9168.61 758
9169.51 787
9170.42 786
9171.32 785
9172.22 707
9173.13 708
9174.03 720
9174.94 743
9175.84 711
9176.74 699
9177.65 759
9178.55 755
9179.46 727
9180.36 702
9181.27 711
9182.17 723
9183.08 704
9183.98 717
9184.89 728
9185.79 702
9186.70 701
9187.60 705
9188.51 738
9189.41 732
9190.32 723
9191.22 748
9192.13 708
9193.03 722
9193.94 720
9194.84 717
9195.75 742
9196.65 764
9197.56 808
9198.46 794
9199.37 757
9200.27 796
9201.18 823
9202.08 835
9202.99 814
9203.90 788
9204.80 815
9205.71 765
9206.61 787
9207.52 765
9208.42 766
9209.33 761
9210.24 752
9211.14 734
9212.05 755
9212.95 708
9213.86 709
9214.77 758
9215.67 714
9216.58 710
9217.49 713
9218.39 760
9219.30 757
9220.21 739
9221.11 735
9222.02 748
9222.93 764
9223.83 772
9224.74 714
9225.65 732
9226.55 746
9227.46 698
9228.37 700
9229.27 728
9230.18 703
9231.09 718
9231.99 734
9232.90 694
9233.81 700
9234.72 735
9235.62 712
9236.53 701
9237.44 709
9238.34 715
9239.25 716
9240.16 672
9241.07 709
9241.97 718
9242.88 718
9243.79 696
9244.70 708
9245.61 732
9246.51 712
9247.42 705
9248.33 701
9249.24 712
9250.14 691
9251.05 677
9251.96 675
9252.87 657
9253.78 664
9254.69 691
9255.59 685
9256.50 692
9257.41 703
9258.32 697
9259.23 743
9260.14 680
9261.04 664
9261.95 670
9262.86 702
9263.77 690
9264.68 662
9265.59 668
9266.50 700
9267.40 683
9268.31 701
9269.22 663
9270.13 719
9271.04 686
9271.95 694
9272.86 716
9273.77 728
9274.68 712
9275.59 723
9276.49 699
9277.40 700
9278.31 693
9279.22 701
9280.13 695
9281.04 706
9281.95 707
9282.86 704
9283.77 723
9284.68 701
9285.59 728
9286.50 695
9287.41 714
9288.32 719
9289.23 743
9290.14 735
9291.05 713
9291.96 695
9292.87 707
9293.78 721
9294.69 717
9295.60 745
9296.51 743
9297.42 748
9298.33 724
9299.24 726
9300.15 758
9301.06 748
9301.97 767
9302.88 760
9303.79 739
9304.70 745
9305.61 718
9306.53 741
9307.44 744
9308.35 759
9309.26 804
9310.17 766
9311.08 769
9311.99 789
9312.90 780
9313.81 798
9314.72 788
9315.63 779
9316.55 779
9317.46 773
9318.37 810
9319.28 795
9320.19 749
9321.10 725
9322.01 752
9322.93 751
9323.84 737
9324.75 718
9325.66 712
9326.57 755
9327.48 752
9328.40 750
9329.31 749
9330.22 691
9331.13 747
9332.04 760
9332.96 759
9333.87 744
9334.78 757
9335.69 728
9336.60 734
9337.52 764
9338.43 772
9339.34 792
9340.25 791
9341.17 801
9342.08 781
9342.99 765
9343.90 750
9344.82 797
9345.73 779
9346.64 775
9347.55 774
9348.47 764
9349.38 763
9350.29 782
9351.21 762
9352.12 778
9353.03 749
9353.94 769
9354.86 799
9355.77 767
9356.68 753
9357.60 761
9358.51 780
9359.42 743
9360.34 755
9361.25 712
9362.16 706
9363.08 735
9363.99 802
9364.90 798
9365.82 764
9366.73 767
9367.65 768
9368.56 746
9369.47 749
9370.39 765
9371.30 752
9372.21 751
9373.13 730
9374.04 778
9374.96 798
9375.87 781
9376.79 750
9377.70 769
9378.61 778
9379.53 820
9380.44 790
9381.36 774
9382.27 770
9383.19 813
9384.10 823
9385.01 781
9385.93 815
9386.84 824
9387.76 836
9388.67 817
9389.59 826
9390.50 802
9391.42 826
9392.33 826
9393.25 925
9394.16 863
9395.08 840
9395.99 872
9396.91 936
9397.82 931
9398.74 897
9399.65 837
9400.57 841
9401.48 862
9402.40 787
9403.32 813
9404.23 827
9405.15 824
9406.06 812
9406.98 812
9407.89 847
9408.81 832
9409.73 779
9410.64 834
9411.56 787
9412.47 762
9413.39 772
9414.30 791
9415.22 811
9416.14 802
9417.05 786
9417.97 798
9418.89 788
9419.80 811
9420.72 830
9421.63 779
9422.55 775
9423.47 795
9424.38 819
9425.30 793
9426.22 822
9427.13 808
9428.05 819
9428.97 821
9429.88 850
9430.80 862
9431.72 834
9432.63 822
9433.55 864
9434.47 855
9435.38 866
9436.30 881
9437.22 852
9438.14 885
9439.05 900
9439.97 854
9440.89 865
9441.81 935
9442.72 940
9443.64 934
9444.56 932
9445.47 926
9446.39 942
9447.31 965
9448.23 957
9449.15 902
9450.06 1015
9450.98 1048
9451.90 1006
9452.82 1025
9453.73 1032
9454.65 1059
9455.57 1046
9456.49 1043
9457.41 1063
9458.32 1062
9459.24 1004
9460.16 1024
9461.08 1032
9462.00 983
9462.92 941
9463.83 977
9464.75 966
9465.67 888
9466.59 917
9467.51 942
9468.43 959
9469.35 910
9470.26 885
9471.18 919
9472.10 895
9473.02 908
9473.94 907
9474.86 903
9475.78 941
9476.70 975
9477.62 954
9478.54 969
9479.45 954
9480.37 910
9481.29 964
9482.21 998
9483.13 994
9484.05 1009
9484.97 954
9485.89 974
9486.81 1017
9487.73 976
9488.65 974
9489.57 1010
9490.49 973
9491.41 1000
9492.33 987
9493.25 972
9494.17 944
9495.09 959
9496.01 953
9496.93 946
9497.85 922
9498.77 924
9499.69 955
9500.61 947
9501.53 963
9502.45 919
9503.37 975
9504.29 994
9505.21 999
9506.13 1000
9507.05 1031
9507.97 985
9508.89 1022
9509.81 1023
9510.73 1011
9511.65 994
9512.57 1041
9513.49 1024
9514.42 1037
9515.34 1057
9516.26 1028
9517.18 1038
9518.10 1063
9519.02 1077
9519.94 1144
9520.86 1170
9521.78 1178
9522.71 1175
9523.63 1189
9524.55 1219
9525.47 1241
9526.39 1226
9527.31 1222
9528.23 1251
9529.16 1232
9530.08 1180
9531.00 1204
9531.92 1194
9532.84 1191
9533.76 1170
9534.69 1161
9535.61 1150
9536.53 1123
9537.45 1156
9538.37 1149
9539.30 1134
9540.22 1171
9541.14 1183
9542.06 1146
9542.98 1167
9543.91 1168
9544.83 1207
9545.75 1189
9546.67 1232
9547.60 1184
9548.52 1160
9549.44 1180
9550.36 1220
9551.29 1185
9552.21 1220
9553.13 1207
9554.06 1159
9554.98 1176
9555.90 1236
9556.82 1273
9557.75 1247
9558.67 1266
9559.59 1301
9560.52 1307
9561.44 1278
9562.36 1304
9563.29 1299
9564.21 1284
9565.13 1269
9566.06 1302
9566.98 1285
9567.90 1291
9568.83 1309
9569.75 1309
9570.67 1338
9571.60 1360
9572.52 1305
9573.44 1302
9574.37 1329
9575.29 1380
9576.22 1367
9577.14 1447
9578.06 1428
9578.99 1477
9579.91 1502
9580.84 1498
9581.76 1480
9582.68 1516
9583.61 1498
9584.53 1445
9585.46 1463
9586.38 1485
9587.31 1475
9588.23 1555
9589.15 1563
9590.08 1543
9591.00 1509
9591.93 1486
9592.85 1584
9593.78 1563
9594.70 1588
9595.63 1589
9596.55 1627
9597.48 1700
9598.40 1738
9599.33 1745
9600.25 1799
9601.18 1825
9602.10 1845
9603.03 1875
9603.95 1850
9604.88 1777
9605.80 1750
9606.73 1770
9607.65 1817
9608.58 1840
9609.50 1808
9610.43 1776
9611.35 1764
9612.28 1717
9613.21 1731
9614.13 1741
9615.06 1697
9615.98 1736
9616.91 1755
9617.84 1739
9618.76 1788
9619.69 1742
9620.61 1787
9621.54 1835
9622.47 1834
9623.39 1832
9624.32 1799
9625.24 1851
9626.17 1896
9627.10 1872
9628.02 1797
9628.95 1833
9629.88 1913
9630.80 1929
9631.73 1982
9632.65 1951
9633.58 1988
9634.51 2015
9635.43 1995
9636.36 1950
9637.29 2068
9638.22 2048
9639.14 2073
9640.07 2135
9641.00 2142
9641.92 2150
9642.85 2195
9643.78 2250
9644.70 2267
9645.63 2280
9646.56 2366
9647.49 2396
9648.41 2386
9649.34 2470
9650.27 2436
9651.20 2440
9652.12 2405
9653.05 2399
9653.98 2309
9654.91 2313
9655.83 2297
9656.76 2276
9657.69 2315
9658.62 2337
9659.55 2304
9660.47 2294
9661.40 2297
9662.33 2356
9663.26 2335
9664.19 2379
9665.11 2399
9666.04 2392
9666.97 2391
9667.90 2405
9668.83 2439
9669.75 2481
9670.68 2526
9671.61 2503
9672.54 2583
9673.47 2573
9674.40 2550
9675.33 2672
9676.25 2635
9677.18 2637
9678.11 2670
9679.04 2709
9679.97 2697
9680.90 2701
9681.83 2691
9682.76 2732
9683.69 2738
9684.61 2872
9685.54 2880
9686.47 2833
9687.40 2796
9688.33 2749
9689.26 2762
9690.19 2772
9691.12 2884
9692.05 2835
9692.98 2896
9693.91 2902
9694.84 2887
9695.77 2956
9696.70 3068
9697.63 3177
9698.56 3279
9699.49 3414
9700.42 3446
9701.35 3501
9702.28 3466
9703.21 3491
9704.14 3451
9705.07 3342
9706.00 3317
9706.93 3266
9707.86 3177
9708.79 3106
9709.72 3129
9710.65 3036
9711.58 3093
9712.51 3059
9713.44 3093
9714.37 3169
9715.30 3241
9716.23 3364
9717.16 3442
9718.09 3338
9719.02 3306
9719.95 3268
9720.88 3305
9721.81 3212
9722.75 3036
9723.68 2908
9724.61 2761
9725.54 2660
9726.47 2576
9727.40 2536
9728.33 2462
9729.26 2343
9730.19 2350
9731.13 2335
9732.06 2314
9732.99 2268
9733.92 2238
9734.85 2258
9735.78 2274
9736.71 2276
9737.65 2295
9738.58 2217
9739.51 2209
9740.44 2142
9741.37 2075
9742.30 2057
9743.24 2008
9744.17 2004
9745.10 1991
9746.03 2017
9746.96 1950
9747.90 1938
9748.83 1991
9749.76 2010
9750.69 1944
9751.63 1901
9752.56 1933
9753.49 1909
9754.42 1853
9755.36 1836
9756.29 1873
9757.22 1864
9758.15 1854
9759.09 1855
9760.02 1843
9760.95 1775
9761.88 1806
9762.82 1820
9763.75 1855
9764.68 1854
9765.62 1836
9766.55 1854
9767.48 1876
9768.41 1905
9769.35 1867
9770.28 1855
9771.21 1916
9772.15 1925
9773.08 1972
9774.01 1885
9774.95 1883
9775.88 1848
9776.81 1886
9777.75 1868
9778.68 1853
9779.62 1882
9780.55 1946
9781.48 1916
9782.42 1852
9783.35 1841
9784.28 1901
9785.22 1913
9786.15 1894
9787.09 1948
9788.02 1891
9788.95 1865
9789.89 1785
9790.82 1824
9791.76 1790
9792.69 1718
9793.63 1684
9794.56 1768
9795.49 1767
9796.43 1721
9797.36 1741
9798.30 1730
9799.23 1717
9800.17 1737
9801.10 1704
9802.04 1685
9802.97 1707
9803.91 1715
9804.84 1661
9805.78 1638
9806.71 1592
9807.65 1564
9808.58 1575
9809.52 1525
9810.45 1451
9811.39 1427
9812.32 1435
9813.26 1426
9814.19 1389
9815.13 1399
9816.06 1381
9817.00 1351
9817.93 1340
9818.87 1340
9819.80 1319
9820.74 1276
9821.68 1286
9822.61 1323
9823.55 1314
9824.48 1299
9825.42 1331
9826.35 1298
9827.29 1254
9828.23 1274
9829.16 1279
9830.10 1283
9831.03 1281
9831.97 1273
9832.91 1251
9833.84 1280
9834.78 1278
9835.72 1282
9836.65 1252
9837.59 1228
9838.52 1213
9839.46 1220
9840.40 1220
9841.33 1208
9842.27 1241
9843.21 1243
9844.14 1194
9845.08 1211
9846.02 1215
9846.95 1258
9847.89 1205
9848.83 1204
9849.77 1190
9850.70 1263
9851.64 1257
9852.58 1243
9853.51 1211
9854.45 1296
9855.39 1272
9856.33 1223
9857.26 1227
9858.20 1155
9859.14 1212
9860.08 1203
9861.01 1225
9861.95 1222
9862.89 1183
9863.83 1132
9864.76 1187
9865.70 1234
9866.64 1187
9867.58 1217
9868.51 1187
9869.45 1145
9870.39 1168
9871.33 1161
9872.27 1183
9873.20 1132
9874.14 1161
9875.08 1170
9876.02 1194
9876.96 1214
9877.90 1167
9878.83 1111
9879.77 1152
9880.71 1171
9881.65 1170
9882.59 1138
9883.53 1110
9884.47 1153
9885.40 1128
9886.34 1124
9887.28 1110
9888.22 1100
9889.16 1096
9890.10 1125
9891.04 1125
9891.98 1093
9892.91 1083
9893.85 1115
9894.79 1107
9895.73 1090
9896.67 1042
9897.61 1081
9898.55 1062
9899.49 1101
9900.43 1119
9901.37 1119
9902.31 1094
9903.25 1074
9904.19 1113
9905.13 1086
9906.07 1067
9907.01 1078
9907.95 1120
9908.89 1091
9909.83 1092
9910.77 1063
9911.71 1118
9912.65 1121
9913.59 1136
9914.53 1156
9915.47 1140
9916.41 1130
9917.35 1106
9918.29 1145
9919.23 1131
9920.17 1144
9921.11 1152
9922.05 1184
9922.99 1252
9923.93 1297
9924.87 1381
9925.81 1339
9926.75 1417
9927.69 1492
9928.63 1479
9929.57 1502
9930.51 1548
9931.45 1517
9932.39 1444
9933.34 1397
9934.28 1377
9935.22 1319
9936.16 1270
9937.10 1271
9938.04 1217
9938.98 1144
9939.92 1123
9940.87 1092
9941.81 1117
9942.75 1056
9943.69 1019
9944.63 1034
9945.57 1085
9946.51 1084
9947.46 1091
9948.40 1121
9949.34 1156
9950.28 1200
9951.22 1166
9952.16 1172
9953.11 1228
9954.05 1197
9954.99 1189
9955.93 1154
9956.87 1182
9957.82 1153
9958.76 1114
9959.70 1104
9960.64 1077
9961.59 1116
9962.53 1043
9963.47 1038
9964.41 1034
9965.35 975
9966.30 1036
9967.24 965
9968.18 971
9969.13 980
9970.07 961
9971.01 954
9971.95 989
9972.90 974
9973.84 941
9974.78 952
9975.73 905
9976.67 923
9977.61 905
9978.55 908
9979.50 925
9980.44 893
9981.38 943
9982.33 922
9983.27 888
9984.21 962
9985.16 919
9986.10 930
9987.04 924
9987.99 913
9988.93 925
9989.88 915
9990.82 900
9991.76 856
9992.71 885
9993.65 888
9994.59 921
9995.54 919
9996.48 902
9997.43 895
9998.37 909
9999.31 900
10000.26 874
10001.20 853
10002.15 877
10003.09 874
10004.04 857
10004.98 878
10005.92 877
10006.87 861
10007.81 859
10008.76 900
10009.70 865
10010.65 872
10011.59 863
10012.54 865
10013.48 868
10014.43 822
10015.37 843
10016.32 863
10017.26 885
10018.21 889
10019.15 857
10020.10 828
10021.04 857
10021.99 839
10022.93 852
10023.88 846
10024.82 836
10025.77 855
10026.71 888
10027.66 806
10028.60 823
10029.55 844
10030.49 884
10031.44 802
10032.39 812
10033.33 834
10034.28 834
10035.22 808
10036.17 808
10037.11 808
10038.06 803
10039.01 814
10039.95 804
10040.90 783
10041.84 796
10042.79 792
10043.74 783
10044.68 790
10045.63 824
10046.58 804
10047.52 812
10048.47 748
10049.41 802
10050.36 787
10051.31 811
10052.25 814
10053.20 793
10054.15 798
10055.09 806
10056.04 807
10056.99 776
10057.93 808
10058.88 779
10059.83 829
10060.78 805
10061.72 767
10062.67 749
10063.62 771
10064.56 777
10065.51 783
10066.46 787
10067.41 804
10068.35 807
10069.30 780
10070.25 824
10071.20 797
10072.14 786
10073.09 788
10074.04 752
10074.99 802
10075.93 784
10076.88 759
10077.83 770
10078.78 760
10079.72 797
10080.67 756
10081.62 781
10082.57 769
10083.52 783
10084.46 783
10085.41 796
10086.36 768
10087.31 791
10088.26 835
10089.21 764
10090.15 767
10091.10 750
10092.05 763
10093.00 780
10093.95 786
10094.90 782
10095.85 799
10096.79 779
10097.74 784
10098.69 803
10099.64 794
10100.59 781
10101.54 762
10102.49 773
10103.44 789
10104.39 799
10105.33 797
10106.28 792
10107.23 786
10108.18 796
10109.13 785
10110.08 754
10111.03 804
10111.98 825
10112.93 766
10113.88 766
10114.83 786
10115.78 801
10116.73 828
10117.68 814
10118.63 787
10119.58 757
10120.53 820
10121.48 814
10122.43 865
10123.38 807
10124.33 781
10125.28 781
10126.23 840
10127.18 798
10128.13 806
10129.08 822
10130.03 820
10130.98 862
10131.93 843
10132.88 843
10133.83 839
10134.78 874
10135.73 896
10136.68 862
10137.63 858
10138.58 880
10139.53 887
10140.48 872
10141.43 886
10142.38 883
10143.33 870
10144.29 942
10145.24 918
10146.19 911
10147.14 930
10148.09 937
10149.04 935
10149.99 919
10150.94 946
10151.89 942
10152.85 919
10153.80 943
10154.75 927
10155.70 973
10156.65 978
10157.60 978
10158.55 996
10159.51 995
10160.46 994
10161.41 970
10162.36 959
10163.31 965
10164.26 1001
10165.22 971
10166.17 1002
10167.12 1041
10168.07 968
10169.02 1005
10169.98 1051
10170.93 1030
10171.88 1048
10172.83 1026
10173.79 1042
10174.74 1093
10175.69 1086
10176.64 1082
10177.60 1173
10178.55 1135
10179.50 1154
10180.45 1165
10181.41 1114
10182.36 1165
10183.31 1128
10184.26 1175
10185.22 1201
10186.17 1178
10187.12 1173
10188.08 1157
10189.03 1208
10189.98 1168
10190.93 1183
10191.89 1160
10192.84 1155
10193.79 1148
10194.75 1134
10195.70 1189
10196.65 1229
10197.61 1160
10198.56 1154
10199.51 1201
10200.47 1213
10201.42 1171
10202.38 1199
10203.33 1244
10204.28 1308
10205.24 1307
10206.19 1358
10207.14 1377
10208.10 1327
10209.05 1424
10210.01 1450
10210.96 1417
10211.91 1382
10212.87 1378
10213.82 1339
10214.78 1313
10215.73 1266
10216.69 1256
10217.64 1240
10218.59 1224
10219.55 1198
10220.50 1155
10221.46 1145
10222.41 1170
10223.37 1155
10224.32 1100
10225.28 1102
10226.23 1100
10227.19 1137
10228.14 1121
10229.10 1090
10230.05 1097
10231.01 1127
10231.96 1156
10232.92 1173
10233.87 1223
10234.83 1187
10235.78 1210
10236.74 1242
10237.69 1309
10238.65 1291
10239.60 1293
10240.56 1316
10241.51 1346
10242.47 1293
10243.42 1248
10244.38 1178
10245.34 1164
10246.29 1164
10247.25 1105
10248.20 1055
10249.16 1074
10250.11 1078
10251.07 1046
10252.03 995
10252.98 970
10253.94 986
10254.89 943
10255.85 962
10256.81 946
10257.76 953
10258.72 953
10259.68 920
10260.63 938
10261.59 970
10262.55 923
10263.50 915
10264.46 933
10265.41 940
10266.37 930
10267.33 877
10268.28 938
10269.24 891
10270.20 890
10271.16 942
10272.11 928
10273.07 918
10274.03 928
10274.98 913
10275.94 908
10276.90 906
10277.85 891
10278.81 899
10279.77 869
10280.73 895
10281.68 865
10282.64 819
10283.60 851
10284.56 849
10285.51 870
10286.47 840
10287.43 853
10288.39 857
10289.34 862
10290.30 876
10291.26 852
10292.22 854
10293.18 859
10294.13 851
10295.09 821
10296.05 862
10297.01 798
10297.97 815
10298.92 850
10299.88 824
10300.84 824
10301.80 859
10302.76 858
10303.72 850
10304.67 853
10305.63 871
10306.59 825
10307.55 823
10308.51 837
10309.47 835
10310.43 831
10311.38 822
10312.34 839
10313.30 815
10314.26 826
10315.22 813
10316.18 850
10317.14 845
10318.10 889
10319.06 836
10320.01 792
10320.97 832
10321.93 861
10322.89 842
10323.85 811
10324.81 827
10325.77 820
10326.73 801
10327.69 847
10328.65 863
10329.61 804
10330.57 809
10331.53 829
10332.49 804
10333.45 835
10334.41 821
10335.37 800
10336.33 832
10337.29 813
10338.25 791
10339.21 782
10340.17 762
10341.13 799
10342.09 797
10343.05 792
10344.01 768
10344.97 756
10345.93 761
10346.89 713
10347.85 688
10348.81 715
10349.77 762
10350.73 747
10351.69 708
10352.65 707
10353.61 715
10354.57 729
10355.53 704
10356.49 699
10357.46 719
10358.42 708
10359.38 725
10360.34 722
10361.30 711
10362.26 687
10363.22 675
10364.18 707
10365.14 697
10366.11 683
10367.07 689
10368.03 702
10368.99 710
10369.95 698
10370.91 656
10371.87 667
10372.84 684
10373.80 672
10374.76 676
10375.72 711
10376.68 669
10377.64 688
10378.61 700
10379.57 639
10380.53 658
10381.49 640
10382.45 650
10383.42 632
10384.38 685
10385.34 713
10386.30 681
10387.27 687
10388.23 680
10389.19 674
10390.15 674
10391.11 662
10392.08 688
10393.04 629
10394.00 640
10394.96 664
10395.93 649
10396.89 642
10397.85 633
10398.82 646
10399.78 655
10400.74 656
10401.70 641
10402.67 654
10403.63 662
10404.59 700
10405.56 675
10406.52 672
10407.48 636
10408.45 685
10409.41 671
10410.37 638
10411.34 653
10412.30 667
10413.26 680
10414.23 675
10415.19 699
10416.15 685
10417.12 686
10418.08 684
10419.04 690
10420.01 633
10420.97 683
10421.94 731
10422.90 683
10423.86 683
10424.83 657
10425.79 671
10426.76 689
10427.72 696
10428.68 649
10429.65 632
10430.61 617
10431.58 610
10432.54 639
10433.51 675
10434.47 660
10435.44 647
10436.40 632
10437.36 641
10438.33 629
10439.29 663
10440.26 651
10441.22 607
10442.19 617
10443.15 612
10444.12 613
10445.08 625
10446.05 597
10447.01 608
10447.98 619
10448.94 627
10449.91 614
10450.87 605
10451.84 599
10452.80 590
10453.77 641
10454.73 614
10455.70 630
10456.67 638
10457.63 631
10458.60 626
10459.56 598
10460.53 643
10461.49 641
10462.46 644
10463.43 653
10464.39 646
10465.36 657
10466.32 619
10467.29 611
10468.25 620
10469.22 649
10470.19 621
10471.15 588
10472.12 626
10473.09 629
10474.05 604
10475.02 628
10475.98 615
10476.95 642
10477.92 624
10478.88 653
10479.85 639
10480.82 648
10481.78 646
10482.75 668
10483.72 662
10484.68 653
10485.65 646
10486.62 658
10487.58 651
10488.55 647
10489.52 624
10490.49 646
10491.45 641
10492.42 625
10493.39 617
10494.35 587
10495.32 580
10496.29 626
10497.26 610
10498.22 615
10499.19 601
10500.16 602
10501.13 612
10502.09 625
10503.06 630
10504.03 626
10505.00 604
10505.96 597
10506.93 622
10507.90 631
10508.87 620
10509.84 636
10510.80 595
10511.77 588
10512.74 579
10513.71 620
10514.68 616
10515.64 583
10516.61 596
10517.58 571
10518.55 600
10519.52 617
10520.49 623
10521.45 637
10522.42 660
10523.39 570
10524.36 601
10525.33 614
10526.30 640
10527.27 599
10528.23 604
10529.20 595
10530.17 631
10531.14 585
10532.11 608
10533.08 626
10534.05 644
10535.02 637
10535.99 616
10536.96 670
10537.93 640
10538.89 659
10539.86 645
10540.83 615
10541.80 628
10542.77 686
10543.74 678
10544.71 645
10545.68 665
10546.65 621
10547.62 606
10548.59 622
10549.56 655
10550.53 633
10551.50 636
10552.47 655
10553.44 649
10554.41 615
10555.38 611
10556.35 657
10557.32 648
10558.29 664
10559.26 652
10560.23 681
10561.20 667
10562.17 668
10563.14 657
10564.11 663
10565.08 678
10566.05 688
10567.02 631
10567.99 692
10568.96 679
10569.93 656
10570.91 665
10571.88 692
10572.85 660
10573.82 637
10574.79 626
10575.76 615
10576.73 638
10577.70 645
10578.67 635
10579.64 630
10580.62 648
10581.59 659
10582.56 646
10583.53 628
10584.50 659
10585.47 653
10586.44 655
10587.42 696
10588.39 649
10589.36 653
10590.33 704
10591.30 697
10592.27 675
10593.25 677
10594.22 694
10595.19 675
10596.16 711
10597.13 682
10598.10 658
10599.08 671
10600.05 705
10601.02 661
10601.99 686
10602.97 689
10603.94 709
10604.91 691
10605.88 725
10606.85 744
10607.83 767
10608.80 774
10609.77 815
10610.74 771
10611.72 773
10612.69 761
10613.66 813
10614.64 785
10615.61 791
10616.58 790
10617.55 798
10618.53 784
10619.50 741
10620.47 736
10621.45 733
10622.42 746
10623.39 719
10624.37 728
10625.34 691
10626.31 704
10627.29 714
10628.26 736
10629.23 673
10630.21 674
10631.18 667
10632.15 708
10633.13 714
10634.10 705
10635.07 713
10636.05 713
10637.02 717
10638.00 753
10638.97 757
10639.94 744
10640.92 784
10641.89 793
10642.87 816
10643.84 794
10644.81 812
10645.79 761
10646.76 758
10647.74 710
10648.71 707
10649.68 738
10650.66 709
10651.63 673
10652.61 609
10653.58 652
10654.56 700
10655.53 727
10656.51 686
10657.48 668
10658.46 668
10659.43 634
10660.41 629
10661.38 643
10662.36 626
10663.33 673
10664.31 639
10665.28 658
10666.26 634
10667.23 630
10668.21 642
10669.18 631
10670.16 662
10671.13 626
10672.11 647
10673.08 637
10674.06 618
10675.03 635
10676.01 616
10676.99 624
10677.96 661
10678.94 645
10679.91 616
10680.89 637
10681.86 655
10682.84 673
10683.82 710
10684.79 655
10685.77 616
10686.74 652
10687.72 661
10688.70 660
10689.67 632
10690.65 642
10691.63 654
10692.60 645
10693.58 636
10694.55 622
10695.53 628
10696.51 660
10697.48 649
10698.46 654
10699.44 658
10700.41 610
10701.39 671
10702.37 682
10703.34 683
10704.32 653
10705.30 644
10706.27 653
10707.25 617
10708.23 599
10709.21 627
10710.18 636
10711.16 643
10712.14 662
10713.11 640
10714.09 628
10715.07 631
10716.05 667
10717.02 637
10718.00 641
10718.98 654
10719.96 636
10720.93 646
10721.91 632
10722.89 632
10723.87 660
10724.85 668
10725.82 667
10726.80 671
10727.78 634
10728.76 641
10729.74 648
10730.71 636
10731.69 655
10732.67 636
10733.65 647
10734.63 665
10735.60 657
10736.58 658
10737.56 640
10738.54 631
10739.52 645
10740.50 671
10741.48 660
10742.45 671
10743.43 674
10744.41 673
10745.39 678
10746.37 699
10747.35 699
10748.33 656
10749.31 671
10750.28 658
10751.26 695
10752.24 702
10753.22 675
10754.20 678
10755.18 683
10756.16 680
10757.14 672
10758.12 677
10759.10 689
10760.08 679
10761.06 696
10762.04 654
10763.01 703
10763.99 700
10764.97 679
10765.95 693
10766.93 666
10767.91 674
10768.89 746
10769.87 691
10770.85 692
10771.83 670
10772.81 732
10773.79 730
10774.77 766
10775.75 745
10776.73 732
10777.71 716
10778.69 764
10779.67 737
10780.65 712
10781.63 731
10782.62 733
10783.60 739
10784.58 764
10785.56 747
10786.54 756
10787.52 766
10788.50 752
10789.48 737
10790.46 743
10791.44 741
10792.42 717
10793.40 749
10794.38 760
10795.37 740
10796.35 716
10797.33 720
10798.31 782
10799.29 725
10800.27 717
10801.25 756
10802.23 717
10803.21 718
10804.20 754
10805.18 754
10806.16 717
10807.14 734
10808.12 738
10809.10 738
10810.09 733
10811.07 752
10812.05 769
10813.03 704
10814.01 750
10815.00 745
10815.98 774
10816.96 771
10817.94 794
10818.92 750
10819.91 740
10820.89 801
10821.87 755
10822.85 794
10823.83 806
10824.82 754
10825.80 778
10826.78 776
10827.76 784
10828.75 771
10829.73 792
10830.71 745
10831.69 791
10832.68 821
10833.66 800
10834.64 807
10835.63 805
10836.61 774
10837.59 751
10838.57 831
10839.56 799
10840.54 833
10841.52 823
10842.51 788
10843.49 842
10844.47 823
10845.46 842
10846.44 862
10847.42 887
10848.41 860
10849.39 849
10850.37 854
10851.36 885
10852.34 870
10853.32 896
10854.31 846
10855.29 857
10856.28 847
10857.26 847
10858.24 878
10859.23 910
10860.21 883
10861.20 907
10862.18 919
10863.16 930
10864.15 970
10865.13 896
10866.12 967
10867.10 953
10868.08 953
10869.07 958
10870.05 922
10871.04 937
10872.02 984
10873.01 927
10873.99 961
10874.98 964
10875.96 946
10876.95 948
10877.93 985
10878.92 1050
10879.90 960
10880.89 969
10881.87 985
10882.86 1012
10883.84 975
10884.83 984
10885.81 1027
10886.80 1031
10887.78 988
10888.77 1026
10889.75 1047
10890.74 1028
10891.72 1055
10892.71 1074
10893.69 1084
10894.68 1071
10895.66 1108
10896.65 1086
10897.64 1028
10898.62 1065
10899.61 1061
10900.59 1107
10901.58 1129
10902.56 1154
10903.55 1161
10904.54 1139
10905.52 1171
10906.51 1150
10907.49 1146
10908.48 1160
10909.47 1191
10910.45 1157
10911.44 1232
10912.43 1236
10913.41 1244
10914.40 1220
10915.39 1213
10916.37 1267
10917.36 1309
10918.35 1298
10919.33 1275
10920.32 1311
10921.31 1359
10922.29 1301
10923.28 1332
10924.27 1320
10925.25 1279
10926.24 1319
10927.23 1316
10928.21 1392
10929.20 1356
10930.19 1372
10931.18 1410
10932.16 1386
10933.15 1402
10934.14 1391
10935.12 1442
10936.11 1424
10937.10 1441
10938.09 1469
10939.07 1431
10940.06 1465
10941.05 1523
10942.04 1529
10943.02 1485
10944.01 1504
10945.00 1550
10945.99 1555
10946.98 1576
10947.96 1613
10948.95 1638
10949.94 1677
10950.93 1724
10951.92 1745
10952.90 1778
10953.89 1828
10954.88 1870
10955.87 1993
10956.86 2026
10957.85 2075
10958.83 2095
10959.82 2110
10960.81 2132
10961.80 2179
10962.79 2150
10963.78 2185
10964.77 2191
10965.75 2138
10966.74 2075
10967.73 2032
10968.72 1996
10969.71 2001
10970.70 1936
10971.69 1922
10972.68 1886
10973.67 1860
10974.66 1862
10975.64 1796
10976.63 1778
10977.62 1785
10978.61 1749
10979.60 1692
10980.59 1771
10981.58 1784
10982.57 1792
10983.56 1795
10984.55 1808
10985.54 1840
10986.53 1876
10987.52 1891
10988.51 1886
10989.50 1921
10990.49 1962
10991.48 2030
10992.47 2052
10993.46 2121
10994.45 2196
10995.44 2285
10996.43 2371
10997.42 2522
10998.41 2596
10999.40 2724
11000.39 2878
11001.38 2911
11002.37 3040
11003.36 3045
11004.35 3029
11005.34 3011
11006.33 2960
11007.32 2917
11008.31 2725
11009.30 2603
11010.30 2456
11011.29 2312
11012.28 2154
11013.27 2011
11014.26 1880
11015.25 1816
11016.24 1774
11017.23 1712
11018.22 1628
11019.21 1523
11020.21 1561
11021.20 1512
11022.19 1508
11023.18 1483
11024.17 1448
11025.16 1403
11026.15 1372
11027.14 1390
11028.14 1357
11029.13 1364
11030.12 1405
11031.11 1347
11032.10 1371
11033.09 1348
11034.09 1365
11035.08 1336
11036.07 1352
11037.06 1370
11038.05 1462
11039.05 1397
11040.04 1355
11041.03 1375
11042.02 1387
11043.02 1366
11044.01 1409
11045.00 1362
11045.99 1294
11046.98 1293
11047.98 1265
11048.97 1245
11049.96 1309
11050.95 1288
11051.95 1230
11052.94 1204
11053.93 1193
11054.93 1223
11055.92 1194
11056.91 1201
11057.90 1199
11058.90 1194
11059.89 1162
11060.88 1230
11061.88 1247
11062.87 1238
11063.86 1189
11064.86 1232
11065.85 1255
11066.84 1202
11067.84 1200
11068.83 1294
11069.82 1227
11070.82 1195
11071.81 1207
11072.80 1261
11073.80 1251
11074.79 1252
11075.78 1230
11076.78 1234
11077.77 1277
11078.77 1226
11079.76 1240
11080.75 1216
11081.75 1223
11082.74 1187
11083.74 1220
11084.73 1234
11085.72 1223
11086.72 1181
11087.71 1163
11088.71 1198
11089.70 1157
11090.70 1136
11091.69 1175
11092.68 1132
11093.68 1133
11094.67 1086
11095.67 1073
11096.66 1123
11097.66 1118
11098.65 1123
11099.65 1076
11100.64 1075
11101.64 1077
11102.63 1047
11103.63 1043
11104.62 1109
11105.62 1058
11106.61 1042
11107.61 1064
11108.60 1065
11109.60 1071
11110.59 1038
11111.59 1052
11112.58 1037
11113.58 999
11114.57 1044
11115.57 1052
11116.56 1057
11117.56 1043
11118.56 1044
11119.55 1038
11120.55 1016
11121.54 1051
11122.54 1064
11123.54 996
11124.53 1047
11125.53 1046
11126.52 1036
11127.52 1030
11128.51 992
11129.51 1006
11130.51 971
11131.50 989
11132.50 1019
11133.50 1027
11134.49 993
11135.49 1007
11136.49 1018
11137.48 972
11138.48 1029
11139.47 958
11140.47 967
11141.47 989
11142.46 998
11143.46 1024
11144.46 992
11145.46 975
11146.45 992
11147.45 994
11148.45 975
11149.44 1007
11150.44 981
11151.44 1001
11152.43 966
11153.43 946
11154.43 977
11155.43 1003
11156.42 998
11157.42 958
11158.42 1013
11159.42 1022
11160.41 981
11161.41 987
11162.41 967
11163.41 926
11164.40 922
11165.40 995
11166.40 949
11167.40 958
11168.39 921
11169.39 915
11170.39 971
11171.39 953
11172.39 979
11173.38 942
11174.38 916
11175.38 953
11176.38 925
11177.38 906
11178.38 945
11179.37 939
11180.37 934
11181.37 941
11182.37 942
11183.37 915
11184.37 923
11185.37 944
11186.36 920
11187.36 899
11188.36 964
11189.36 961
11190.36 939
11191.36 904
11192.36 922
11193.36 917
11194.36 946
11195.35 938
11196.35 991
11197.35 934
11198.35 971
11199.35 977
11200.35 987
11201.35 972
11202.35 972
11203.35 975
11204.35 945
11205.35 996
11206.35 964
11207.35 962
11208.35 996
11209.35 1006
11210.35 1033
11211.35 1012
11212.35 1021
11213.35 1009
11214.35 991
11215.34 1009
11216.35 999
11217.35 1012
11218.35 982
11219.35 1017
11220.35 962
11221.35 946
11222.35 957
11223.35 1001
11224.35 963
11225.35 951
11226.35 930
11227.35 952
11228.35 972
11229.35 942
11230.35 943
11231.35 934
11232.35 913
11233.35 934
11234.35 956
11235.35 978
11236.35 979
11237.36 963
11238.36 956
11239.36 953
11240.36 947
11241.36 970
11242.36 972
11243.36 961
11244.36 941
11245.36 974
11246.37 971
11247.37 975
11248.37 961
11249.37 932
11250.37 963
11251.37 953
11252.38 976
11253.38 1014
11254.38 1009
11255.38 993
11256.38 975
11257.38 1065
11258.39 1038
11259.39 1008
11260.39 1018
11261.39 1018
11262.39 989
11263.40 977
11264.40 983
11265.40 1025
11266.40 1031
11267.40 1052
11268.41 1021
11269.41 1045
11270.41 1068
11271.41 1080
11272.42 1033
11273.42 1107
11274.42 1081
11275.42 1115
11276.43 1124
11277.43 1120
11278.43 1104
11279.44 1107
11280.44 1119
11281.44 1111
11282.44 1095
11283.45 1067
11284.45 1071
11285.45 1087
11286.46 1042
11287.46 989
11288.46 1056
11289.47 982
11290.47 970
11291.47 952
11292.48 938
11293.48 926
11294.48 908
11295.49 913
11296.49 937
11297.49 923
11298.50 904
11299.50 900
11300.51 884
11301.51 871
11302.51 897
11303.52 844
11304.52 873
11305.53 945
11306.53 900
11307.53 870
11308.54 895
11309.54 888
11310.55 888
11311.55 913
11312.55 952
11313.56 956
11314.56 931
11315.57 948
11316.57 909
11317.58 962
11318.58 944
11319.59 923
11320.59 964
11321.59 991
11322.60 986
11323.60 963
11324.61 992
11325.61 993
11326.62 961
11327.62 929
11328.63 919
11329.63 952
11330.64 909
11331.64 883
11332.65 881
11333.65 903
11334.66 911
11335.67 907
11336.67 909
11337.68 950
11338.68 931
11339.69 904
11340.69 934
11341.70 968
11342.70 983
11343.71 936
11344.72 926
11345.72 937
11346.73 936
11347.73 953
11348.74 939
11349.74 899
11350.75 896
11351.76 882
11352.76 878
11353.77 881
11354.78 855
11355.78 847
11356.79 865
11357.79 843
11358.80 867
11359.81 822
11360.81 842
11361.82 828
11362.83 851
11363.83 816
11364.84 829
11365.85 838
11366.85 837
11367.86 828
11368.87 774
11369.87 814
11370.88 772
11371.89 782
11372.89 776
11373.90 770
11374.91 797
11375.92 748
11376.92 774
11377.93 756
11378.94 733
11379.94 747
11380.95 765
11381.96 786
11382.97 776
11383.97 784
11384.98 741
11385.99 761
11387.00 757
11388.00 758
11389.01 787
11390.02 780
11391.03 755
11392.04 733
11393.04 733
11394.05 732
11395.06 734
11396.07 768
11397.08 758
11398.08 738
11399.09 739
11400.10 745
11401.11 734
11402.12 757
11403.12 760
11404.13 773
11405.14 782
11406.15 804
11407.16 746
11408.17 758
11409.18 759
11410.18 743
11411.19 750
11412.20 760
11413.21 733
11414.22 712
11415.23 705
11416.24 741
11417.25 734
11418.25 750
11419.26 752
11420.27 762
11421.28 741
11422.29 674
11423.30 706
11424.31 690
11425.32 693
11426.33 737
11427.34 730
11428.35 750
11429.36 783
11430.37 750
11431.38 718
11432.39 704
11433.39 662
11434.40 697
11435.41 715
11436.42 718
11437.43 702
11438.44 712
11439.45 727
11440.46 740
11441.47 742
11442.48 734
11443.49 708
11444.50 723
11445.51 708
11446.52 721
11447.53 708
11448.55 720
11449.56 724
11450.57 718
11451.58 668
11452.59 681
11453.60 683
11454.61 671
11455.62 754
11456.63 724
11457.64 730
11458.65 700
11459.66 721
11460.67 691
11461.68 714
11462.69 712
11463.71 710
11464.72 734
11465.73 694
11466.74 698
11467.75 690
11468.76 679
11469.77 697
11470.78 731
11471.80 715
11472.81 748
11473.82 675
11474.83 719
11475.84 708
11476.85 698
11477.86 695
11478.88 690
11479.89 723
11480.90 682
11481.91 709
11482.92 690
11483.93 678
11484.95 684
11485.96 711
11486.97 746
11487.98 693
11489.00 741
11490.01 691
11491.02 711
11492.03 714
11493.04 683
11494.06 743
11495.07 714
11496.08 705
11497.09 737
11498.11 709
11499.12 713
11500.13 708
11501.14 741
11502.16 735
11503.17 747
11504.18 719
11505.20 715
11506.21 727
11507.22 753
11508.23 720
11509.25 770
11510.26 758
11511.27 761
11512.29 786
11513.30 750
11514.31 737
11515.33 763
11516.34 730
11517.35 758
11518.37 738
11519.38 759
11520.39 763
11521.41 802
11522.42 812
11523.43 860
11524.45 847
11525.46 841
11526.47 832
11527.49 858
11528.50 862
11529.52 917
11530.53 875
11531.54 873
11532.56 894
11533.57 961
11534.59 979
11535.60 1037
11536.62 1052
11537.63 1080
11538.64 1096
11539.66 1135
11540.67 1123
11541.69 1164
11542.70 1152
11543.72 1140
11544.73 1106
11545.75 1086
11546.76 1081
11547.77 1096
11548.79 1064
11549.80 1020
11550.82 963
11551.83 913
11552.85 930
11553.86 859
11554.88 842
11555.89 823
11556.91 816
11557.92 774
11558.94 767
11559.95 765
11560.97 737
11561.99 706
11563.00 741
11564.02 785
11565.03 754
11566.05 702
11567.06 693
11568.08 706
11569.09 763
11570.11 737
11571.13 743
11572.14 694
11573.16 730
11574.17 720
11575.19 712
11576.20 722
11577.22 729
11578.24 752
11579.25 734
11580.27 742
11581.29 758
11582.30 741
11583.32 735
11584.33 745
11585.35 700
11586.37 722
11587.38 744
11588.40 722
11589.42 728
11590.43 756
11591.45 704
11592.47 712
11593.48 724
11594.50 735
11595.52 781
11596.53 761
11597.55 752
11598.57 751
11599.58 794
11600.60 770
11601.62 780
11602.64 811
11603.65 794
11604.67 820
11605.69 802
11606.70 759
11607.72 774
11608.74 802
11609.76 797
11610.77 741
11611.79 742
11612.81 711
11613.83 717
11614.84 735
11615.86 711
11616.88 723
11617.90 720
11618.92 728
11619.93 730
11620.95 713
11621.97 720
11622.99 682
11624.01 697
11625.02 707
11626.04 695
11627.06 699
11628.08 710
11629.10 712
11630.11 707
11631.13 695
11632.15 703
11633.17 696
11634.19 668
11635.21 674
11636.23 665
11637.24 716
11638.26 688
11639.28 695
11640.30 682
11641.32 671
11642.34 669
11643.36 664
11644.38 651
11645.39 660
11646.41 661
11647.43 707
11648.45 662
11649.47 655
11650.49 667
11651.51 646
11652.53 636
11653.55 663
11654.57 675
11655.59 685
11656.61 652
11657.63 646
11658.65 655
11659.67 640
11660.69 648
11661.70 636
11662.72 662
11663.74 665
11664.76 663
11665.78 638
11666.80 656
11667.82 645
11668.84 644
11669.86 648
11670.88 649
11671.90 643
11672.92 654
11673.95 647
11674.97 662
11675.99 652
11677.01 633
11678.03 647
11679.05 644
11680.07 681
11681.09 644
11682.11 640
11683.13 638
11684.15 605
11685.17 638
11686.19 643
11687.21 634
11688.23 637
11689.25 659
11690.28 642
11691.30 679
11692.32 629
11693.34 633
11694.36 634
11695.38 649
11696.40 672
11697.42 649
11698.44 658
11699.47 657
11700.49 638
11701.51 635
11702.53 648
11703.55 619
11704.57 648
11705.60 645
11706.62 628
11707.64 678
11708.66 657
11709.68 654
11710.70 617
11711.73 652
11712.75 678
11713.77 653
11714.79 661
11715.81 635
11716.84 651
11717.86 649
11718.88 674
11719.90 630
11720.92 633
11721.95 674
11722.97 665
11723.99 652
11725.01 653
11726.04 644
11727.06 672
11728.08 673
11729.11 676
11730.13 674
11731.15 661
11732.17 633
11733.20 668
11734.22 666
11735.24 664
11736.26 672
11737.29 661
11738.31 665
11739.33 677
11740.36 648
11741.38 692
11742.40 685
11743.43 648
11744.45 679
11745.47 682
11746.50 682
11747.52 667
11748.54 670
11749.57 706
11750.59 684
11751.62 688
11752.64 697
11753.66 686
11754.69 683
11755.71 707
11756.73 709
11757.76 705
11758.78 718
11759.81 736
11760.83 734
11761.85 740
11762.88 698
11763.90 731
11764.93 684
11765.95 745
11766.98 774
11768.00 758
11769.02 757
11770.05 781
11771.07 762
11772.10 743
11773.12 780
11774.15 740
11775.17 769
11776.20 804
11777.22 756
11778.25 759
11779.27 744
11780.30 774
11781.32 727
11782.35 761
11783.37 762
11784.40 807
11785.42 798
11786.45 740
11787.47 734
11788.50 803
11789.52 788
11790.55 809
11791.57 787
11792.60 811
11793.62 825
11794.65 838
11795.67 828
11796.70 806
11797.73 783
11798.75 809
11799.78 812
11800.80 829
11801.83 817
11802.85 795
11803.88 785
11804.91 830
11805.93 823
11806.96 814
11807.98 829
11809.01 803
11810.04 828
11811.06 833
11812.09 817
11813.12 839
11814.14 867
11815.17 840
11816.19 861
11817.22 882
11818.25 861
11819.27 883
11820.30 894
11821.33 907
11822.35 912
11823.38 913
11824.41 857
11825.44 933
11826.46 977
11827.49 927
11828.52 904
11829.54 920
11830.57 939
11831.60 933
11832.62 965
11833.65 961
11834.68 958
11835.71 989
11836.73 932
11837.76 951
11838.79 996
11839.82 1002
11840.84 1009
11841.87 982
11842.90 996
11843.93 1006
11844.95 989
11845.98 1016
11847.01 1076
11848.04 1052
11849.07 1032
11850.09 1055
11851.12 1088
11852.15 1110
11853.18 1051
11854.21 1074
11855.23 1072
11856.26 1079
11857.29 1145
11858.32 1137
11859.35 1107
11860.38 1140
11861.40 1140
11862.43 1170
11863.46 1158
11864.49 1148
11865.52 1154
11866.55 1218
11867.58 1206
11868.60 1196
11869.63 1221
11870.66 1246
11871.69 1227
11872.72 1227
11873.75 1241
11874.78 1289
11875.81 1276
11876.84 1278
11877.86 1351
11878.89 1316
11879.92 1311
11880.95 1322
11881.98 1306
11883.01 1339
11884.04 1364
11885.07 1402
11886.10 1370
11887.13 1415
11888.16 1428
11889.19 1450
11890.22 1486
11891.25 1495
11892.28 1478
11893.31 1554
11894.34 1497
11895.37 1567
11896.40 1621
11897.43 1616
11898.46 1649
11899.49 1720
11900.52 1781
11901.55 1766
11902.58 1844
11903.61 1849
11904.64 1921
11905.67 1902
11906.70 1913
11907.73 1941
11908.76 1920
11909.79 1947
11910.82 1914
11911.85 1926
11912.88 1941
11913.91 1932
11914.94 1864
11915.97 1839
11917.01 1860
11918.04 1822
11919.07 1776
11920.10 1764
11921.13 1804
11922.16 1810
11923.19 1799
11924.22 1796
11925.25 1839
11926.28 1893
11927.32 1888
11928.35 1973
11929.38 2029
11930.41 2039
11931.44 2140
11932.47 2143
11933.50 2225
11934.54 2204
11935.57 2249
11936.60 2307
11937.63 2332
11938.66 2268
11939.70 2156
11940.73 2078
11941.76 2039
11942.79 1996
11943.82 1948
11944.85 1867
11945.89 1805
11946.92 1720
11947.95 1670
11948.98 1652
11950.02 1579
11951.05 1508
11952.08 1489
11953.11 1486
11954.15 1505
11955.18 1437
11956.21 1440
11957.24 1465
11958.28 1438
11959.31 1387
11960.34 1425
11961.37 1409
11962.41 1349
11963.44 1395
11964.47 1426
11965.51 1422
11966.54 1374
11967.57 1371
11968.60 1411
11969.64 1423
11970.67 1443
11971.70 1431
11972.74 1434
11973.77 1427
11974.80 1375
11975.84 1430
11976.87 1395
11977.90 1413
11978.94 1426
11979.97 1452
11981.00 1420
11982.04 1383
11983.07 1377
11984.11 1414
11985.14 1452
11986.17 1437
11987.21 1427
11988.24 1470
11989.28 1446
11990.31 1438
11991.34 1482
11992.38 1522
11993.41 1458
11994.45 1445
11995.48 1482
11996.51 1463
11997.55 1480
11998.58 1498
11999.62 1510
12000.65 1483
12001.69 1483
12002.72 1561
12003.76 1531
12004.79 1574
12005.82 1559
12006.86 1583
12007.89 1553
12008.93 1495
12009.96 1528
12011.00 1607
12012.03 1631
12013.07 1628
12014.10 1643
12015.14 1671
12016.17 1679
12017.21 1713
12018.24 1706
12019.28 1783
12020.32 1737
12021.35 1707
12022.39 1704
12023.42 1717
12024.46 1732
12025.49 1734
12026.53 1688
12027.56 1639
12028.60 1688
12029.64 1692
12030.67 1713
12031.71 1705
12032.74 1686
12033.78 1683
12034.81 1717
12035.85 1777
12036.89 1688
12037.92 1666
12038.96 1672
12039.99 1685
12041.03 1658
12042.07 1664
12043.10 1646
12044.14 1674
12045.18 1706
12046.21 1714
12047.25 1720
12048.29 1719
12049.32 1736
12050.36 1720
12051.40 1726
12052.43 1758
12053.47 1794
12054.51 1785
12055.54 1822
12056.58 1827
12057.62 1818
12058.65 1841
12059.69 1839
12060.73 1916
12061.76 1809
12062.80 1829
12063.84 1846
12064.88 1840
12065.91 1836
12066.95 1794
12067.99 1759
12069.03 1763
12070.06 1751
12071.10 1707
12072.14 1675
12073.18 1628
12074.21 1616
12075.25 1595
12076.29 1608
12077.33 1544
12078.36 1551
12079.40 1539
12080.44 1481
12081.48 1481
12082.52 1463
12083.55 1509
12084.59 1522
12085.63 1531
12086.67 1526
12087.71 1530
12088.74 1550
12089.78 1518
12090.82 1530
12091.86 1547
12092.90 1578
12093.94 1591
12094.98 1642
12096.01 1639
12097.05 1634
12098.09 1668
12099.13 1678
12100.17 1690
12101.21 1739
12102.25 1781
12103.28 1736
12104.32 1761
12105.36 1796
12106.40 1792
12107.44 1828
12108.48 1782
12109.52 1739
12110.56 1648
12111.60 1690
12112.64 1674
12113.68 1649
12114.72 1598
12115.76 1558
12116.79 1482
12117.83 1464
12118.87 1411
12119.91 1389
12120.95 1348
12121.99 1332
12123.03 1317
12124.07 1273
12125.11 1266
12126.15 1243
12127.19 1237
12128.23 1205
12129.27 1220
12130.31 1162
12131.35 1127
12132.39 1140
12133.43 1155
12134.47 1096
12135.51 1101
12136.55 1127
12137.59 1122
12138.63 1186
12139.67 1174
12140.71 1111
12141.76 1160
12142.80 1118
12143.84 1118
12144.88 1127
12145.92 1147
12146.96 1114
12148.00 1100
12149.04 1144
12150.08 1073
12151.12 1102
12152.16 1115
12153.20 1084
12154.25 1118
12155.29 1068
12156.33 1024
12157.37 1077
12158.41 1088
12159.45 1046
12160.49 1005
12161.53 998
12162.58 1017
12163.62 1017
12164.66 1019
12165.70 1009
12166.74 1038
12167.78 1017
12168.82 984
12169.87 997
12170.91 993
12171.95 951
12172.99 998
12174.03 990
12175.08 995
12176.12 995
12177.16 987
12178.20 976
12179.24 968
12180.29 958
12181.33 973
12182.37 990
12183.41 983
12184.46 953
12185.50 938
12186.54 942
12187.58 942
12188.63 954
12189.67 942
12190.71 955
12191.75 967
12192.80 938
12193.84 903
12194.88 917
12195.92 914
12196.97 931
12198.01 928
12199.05 897
12200.10 901
12201.14 914
12202.18 925
12203.23 900
12204.27 907
12205.31 942
12206.36 916
12207.40 880
12208.44 878
12209.49 886
12210.53 932
12211.57 864
12212.62 876
12213.66 851
12214.70 875
12215.75 834
12216.79 846
12217.84 886
12218.88 868
12219.92 828
12220.97 855
12222.01 858
12223.06 858
12224.10 840
12225.14 888
12226.19 853
12227.23 850
12228.28 853
12229.32 829
12230.36 855
12231.41 810
12232.45 816
12233.50 810
12234.54 832
12235.59 854
12236.63 787
12237.68 824
12238.72 802
12239.77 828
12240.81 807
12241.86 814
12242.90 795
12243.94 785
12244.99 810
12246.03 816
12247.08 824
12248.13 809
12249.17 771
12250.22 753
12251.26 821
12252.31 835
12253.35 796
12254.40 762
12255.44 752
12256.49 768
12257.53 790
12258.58 759
12259.62 754
12260.67 765
12261.72 798
12262.76 736
12263.81 736
12264.85 731
12265.90 749
12266.94 730
12267.99 737
12269.04 729
12270.08 705
12271.13 657
12272.17 680
12273.22 693
12274.27 685
12275.31 695
12276.36 697
12277.41 724
12278.45 721
12279.50 678
12280.55 702
12281.59 663
12282.64 694
12283.69 728
12284.73 701
12285.78 692
12286.83 689
12287.87 689
12288.92 687
12289.97 650
12291.01 692
12292.06 694
12293.11 700
12294.15 651
12295.20 698
12296.25 691
12297.30 667
12298.34 645
12299.39 669
12300.44 674
12301.48 687
12302.53 664
12303.58 671
12304.63 679
12305.67 694
12306.72 674
12307.77 688
12308.82 665
12309.87 658
12310.91 662
12311.96 678
12313.01 681
12314.06 686
12315.10 692
12316.15 710
12317.20 652
12318.25 675
12319.30 674
12320.34 646
12321.39 661
12322.44 661
12323.49 646
12324.54 633
12325.59 656
12326.63 665
12327.68 660
12328.73 655
12329.78 669
12330.83 639
12331.88 674
12332.93 687
12333.98 643
12335.02 638
12336.07 658
12337.12 672
12338.17 633
12339.22 644
12340.27 662
12341.32 645
12342.37 658
12343.42 641
12344.47 659
12345.51 650
12346.56 658
12347.61 649
12348.66 641
12349.71 627
12350.76 630
12351.81 644
12352.86 618
12353.91 641
12354.96 616
12356.01 659
12357.06 677
12358.11 683
12359.16 659
12360.21 646
12361.26 633
12362.31 641
12363.36 643
12364.41 630
12365.46 649
12366.51 673
12367.56 664
12368.61 644
12369.66 624
12370.71 652
12371.76 682
12372.81 649
12373.86 661
12374.91 684
12375.96 648
12377.01 614
12378.06 632
12379.11 635
12380.17 620
12381.22 657
12382.27 672
12383.32 660
12384.37 635
12385.42 628
12386.47 665
12387.52 643
12388.57 647
12389.62 668
12390.67 664
12391.73 681
12392.78 674
12393.83 669
12394.88 657
12395.93 645
12396.98 675
12398.03 648
12399.09 641
12400.14 640
12401.19 658
12402.24 658
12403.29 660
12404.34 695
12405.40 693
12406.45 653
12407.50 675
12408.55 691
12409.60 717
12410.66 702
12411.71 688
12412.76 670
12413.81 658
12414.86 642
12415.92 659
12416.97 672
12418.02 673
12419.07 695
12420.13 695
12421.18 672
12422.23 704
12423.28 720
12424.34 700
12425.39 700
12426.44 688
12427.49 737
12428.55 706
12429.60 668
12430.65 690
12431.71 730
12432.76 752
12433.81 702
12434.86 710
12435.92 749
12436.97 737
12438.02 708
12439.08 691
12440.13 664
12441.18 683
12442.24 721
12443.29 712
12444.34 694
12445.40 694
12446.45 687
12447.50 707
12448.56 713
12449.61 686
12450.67 707
12451.72 764
12452.77 752
12453.83 759
12454.88 761
12455.94 767
12456.99 742
12458.04 758
12459.10 754
12460.15 778
12461.21 810
12462.26 776
12463.31 802
12464.37 774
12465.42 779
12466.48 804
12467.53 825
12468.59 848
12469.64 903
12470.70 925
12471.75 916
12472.80 949
12473.86 974
12474.91 985
12475.97 1048
12477.02 1041
12478.08 1067
12479.13 1099
12480.19 1077
12481.24 1133
12482.30 1101
12483.35 1105
12484.41 1115
12485.46 1077
12486.52 1043
12487.57 1020
12488.63 1022
12489.69 1005
12490.74 969
12491.80 944
12492.85 936
12493.91 877
12494.96 882
12496.02 862
12497.07 862
12498.13 894
12499.19 869
12500.24 820
12501.30 830
12502.35 832
12503.41 871
12504.47 890
12505.52 851
12506.58 844
12507.63 818
12508.69 799
12509.75 828
12510.80 835
12511.86 884
12512.91 862
12513.97 875
12515.03 854
12516.08 834
12517.14 858
12518.20 857
12519.25 840
12520.31 863
12521.37 848
12522.42 874
12523.48 865
12524.54 859
12525.59 861
12526.65 868
12527.71 857
12528.77 901
12529.82 889
12530.88 863
12531.94 873
12532.99 885
12534.05 858
12535.11 868
12536.17 882
12537.22 869
12538.28 852
12539.34 845
12540.40 884
12541.45 866
12542.51 874
12543.57 908
12544.63 881
12545.68 866
12546.74 895
12547.80 931
12548.86 930
12549.92 935
12550.97 943
12552.03 982
12553.09 994
12554.15 948
12555.21 999
12556.26 989
12557.32 982
12558.38 971
12559.44 959
12560.50 1018
12561.56 982
12562.61 981
12563.67 967
12564.73 953
12565.79 944
12566.85 976
12567.91 916
12568.97 936
12570.02 909
12571.08 901
12572.14 905
12573.20 908
12574.26 910
12575.32 901
12576.38 876
12577.44 938
12578.50 908
12579.56 883
12580.61 875
12581.67 884
12582.73 900
12583.79 870
12584.85 862
12585.91 898
12586.97 872
12588.03 921
12589.09 904
12590.15 872
12591.21 909
12592.27 892
12593.33 879
12594.39 885
12595.45 948
12596.51 931
12597.57 936
12598.63 925
12599.69 892
12600.75 875
12601.81 919
12602.87 953
12603.93 920
12604.99 960
12606.05 993
12607.11 960
12608.17 960
12609.23 939
12610.29 926
12611.35 933
12612.41 969
12613.47 950
12614.53 940
12615.59 964
12616.66 1002
12617.72 1002
12618.78 1012
12619.84 1008
12620.90 1045
12621.96 1064
12623.02 1041
12624.08 1034
12625.14 1062
12626.20 1051
12627.26 1086
12628.33 1074
12629.39 1042
12630.45 1058
12631.51 1096
12632.57 1057
12633.63 1048
12634.69 1084
12635.76 1033
12636.82 1097
12637.88 1110
12638.94 1084
12640.00 1043
12641.06 1029
12642.13 1008
12643.19 993
12644.25 1029
12645.31 1019
12646.37 1017
12647.44 1005
12648.50 1017
12649.56 978
12650.62 980
12651.68 968
12652.75 962
12653.81 974
12654.87 975
12655.93 955
12657.00 930
12658.06 986
12659.12 979
12660.18 961
12661.25 940
12662.31 939
12663.37 1001
12664.43 944
12665.50 928
12666.56 954
12667.62 1034
12668.69 1006
12669.75 1000
12670.81 980
12671.88 981
12672.94 1003
12674.00 975
12675.06 1023
12676.13 1035
12677.19 1058
12678.25 1057
12679.32 1002
12680.38 993
12681.44 1021
12682.51 1061
12683.57 1024
12684.64 1055
12685.70 1052
12686.76 1088
12687.83 1069
12688.89 1063
12689.95 1069
12691.02 1057
12692.08 1076
12693.15 1089
12694.21 1107
12695.27 1162
12696.34 1151
12697.40 1127
12698.47 1127
12699.53 1146
12700.59 1203
12701.66 1184
12702.72 1167
12703.79 1201
12704.85 1221
12705.92 1229
12706.98 1240
12708.05 1239
12709.11 1265
12710.18 1255
12711.24 1277
12712.30 1258
12713.37 1291
12714.43 1318
12715.50 1288
12716.56 1345
12717.63 1294
12718.69 1310
12719.76 1280
12720.82 1281
12721.89 1277
12722.95 1290
12724.02 1311
12725.09 1286
12726.15 1273
12727.22 1266
12728.28 1319
12729.35 1356
12730.41 1347
12731.48 1311
12732.54 1331
12733.61 1345
12734.68 1393
12735.74 1387
12736.81 1421
12737.87 1443
12738.94 1403
12740.00 1342
12741.07 1321
12742.14 1334
12743.20 1317
12744.27 1302
12745.33 1326
12746.40 1267
12747.47 1284
12748.53 1289
12749.60 1239
12750.67 1182
12751.73 1126
12752.80 1136
12753.87 1119
12754.93 1120
12756.00 1097
12757.07 1076
12758.13 1056
12759.20 1114
12760.27 1100
12761.33 1077
12762.40 1063
12763.47 1031
12764.53 1052
12765.60 1057
12766.67 1053
12767.73 1038
12768.80 966
12769.87 991
12770.94 1012
12772.00 1008
12773.07 1005
12774.14 1014
12775.21 990
12776.27 979
12777.34 935
12778.41 985
12779.48 981
12780.54 969
12781.61 938
12782.68 962
12783.75 984
12784.81 957
12785.88 1009
12786.95 964
12788.02 936
12789.09 958
12790.15 925
12791.22 909
12792.29 917
12793.36 914
12794.43 916
12795.49 914
12796.56 965
12797.63 900
12798.70 900
12799.77 938
12800.84 926
12801.90 936
12802.97 932
12804.04 931
12805.11 911
12806.18 913
12807.25 950
12808.32 927
12809.39 938
12810.45 939
12811.52 944
12812.59 929
12813.66 953
12814.73 948
12815.80 944
12816.87 939
12817.94 942
12819.01 963
12820.08 964
12821.15 987
12822.21 983
12823.28 965
12824.35 965
12825.42 971
12826.49 936
12827.56 968
12828.63 973
12829.70 952
12830.77 970
12831.84 973
12832.91 1001
12833.98 980
12835.05 948
12836.12 959
12837.19 932
12838.26 965
12839.33 960
12840.40 934
12841.47 934
12842.54 912
12843.61 903
12844.68 868
12845.75 871
12846.82 842
12847.89 875
12848.96 850
12850.03 842
12851.10 841
12852.18 827
12853.25 820
12854.32 800
12855.39 806
12856.46 787
12857.53 815
12858.60 780
12859.67 762
12860.74 776
12861.81 774
12862.88 814
12863.96 779
12865.03 747
12866.10 742
12867.17 752
12868.24 758
12869.31 735
12870.38 707
12871.45 737
12872.53 728
12873.60 764
12874.67 721
12875.74 725
12876.81 743
12877.88 723
12878.96 726
12880.03 714
12881.10 688
12882.17 682
12883.24 716
12884.31 733
12885.39 693
12886.46 704
12887.53 696
12888.60 707
12889.68 679
12890.75 685
12891.82 702
12892.89 661
12893.96 677
12895.04 702
12896.11 687
12897.18 669
12898.25 695
12899.33 638
12900.40 639
12901.47 680
12902.54 662
12903.62 648
12904.69 632
12905.76 662
12906.84 652
12907.91 672
12908.98 646
12910.06 653
12911.13 647
12912.20 609
12913.27 637
12914.35 658
12915.42 642
12916.49 646
12917.57 663
12918.64 703
12919.71 659
12920.79 644
12921.86 629
12922.94 616
12924.01 615
12925.08 646
12926.16 622
12927.23 638
12928.30 617
12929.38 630
12930.45 632
12931.53 657
12932.60 638
12933.67 637
12934.75 613
12935.82 613
12936.90 610
12937.97 585
12939.04 612
12940.12 580
12941.19 606
12942.27 586
12943.34 592
12944.42 603
12945.49 594
12946.56 597
12947.64 606
12948.71 578
12949.79 586
12950.86 581
12951.94 566
12953.01 587
12954.09 597
12955.16 610
12956.24 596
12957.31 586
12958.39 586
12959.46 565
12960.54 559
12961.61 565
12962.69 592
12963.76 597
12964.84 594
12965.91 621
12966.99 604
12968.07 591
12969.14 590
12970.22 588
12971.29 571
12972.37 567
12973.44 581
12974.52 575
12975.59 565
12976.67 588
12977.75 603
12978.82 600
12979.90 573
12980.97 594
12982.05 566
12983.13 587
12984.20 590
12985.28 589
12986.35 580
12987.43 589
12988.51 565
12989.58 555
12990.66 541
12991.74 549
12992.81 609
12993.89 578
12994.97 604
12996.04 599
12997.12 589
12998.20 584
12999.27 596
13000.35 595
13001.43 602
13002.50 590
13003.58 587
13004.66 587
13005.73 595
13006.81 605
13007.89 562
13008.97 582
13010.04 589
13011.12 593
13012.20 580
13013.27 607
13014.35 594
13015.43 590
13016.51 589
13017.58 580
13018.66 623
13019.74 597
13020.82 592
13021.89 606
13022.97 592
13024.05 572
13025.13 532
13026.21 567
13027.28 576
13028.36 548
13029.44 598
13030.52 610
13031.60 619
13032.67 584
13033.75 613
13034.83 581
13035.91 583
13036.99 603
13038.07 617
13039.14 572
13040.22 560
13041.30 606
13042.38 593
13043.46 610
13044.54 603
13045.62 573
13046.69 586
13047.77 584
13048.85 600
13049.93 627
13051.01 572
13052.09 582
13053.17 586
13054.25 596
13055.33 621
13056.40 594
13057.48 589
13058.56 607
13059.64 626
13060.72 572
13061.80 587
13062.88 579
13063.96 607
13065.04 603
13066.12 613
13067.20 575
13068.28 589
13069.36 623
13070.44 613
13071.52 581
13072.60 558
13073.68 601
13074.76 591
13075.84 617
13076.92 587
13078.00 618
13079.08 574
13080.16 594
13081.24 577
13082.32 568
13083.40 623
13084.48 602
13085.56 600
13086.64 597
13087.72 602
13088.80 587
13089.88 572
13090.96 600
13092.04 617
13093.12 586
13094.20 611
13095.28 612
13096.36 599
13097.44 585
13098.52 606
13099.61 612
13100.69 618
13101.77 620
13102.85 613
13103.93 597
13105.01 628
13106.09 634
13107.17 604
13108.25 605
13109.34 595
13110.42 649
13111.50 616
13112.58 597
13113.66 599
13114.74 614
13115.82 603
13116.91 630
13117.99 662
13119.07 608
13120.15 622
13121.23 646
13122.31 646
13123.40 622
13124.48 629
13125.56 642
13126.64 661
13127.72 655
13128.81 658
13129.89 659
13130.97 652
13132.05 645
13133.14 652
13134.22 679
13135.30 688
13136.38 657
13137.47 617
13138.55 669
13139.63 656
13140.71 637
13141.80 650
13142.88 648
13143.96 636
13145.04 631
13146.13 651
13147.21 646
13148.29 654
13149.38 627
13150.46 675
13151.54 654
13152.62 654
13153.71 628
13154.79 637
13155.87 672
13156.96 690
13158.04 699
13159.12 662
13160.21 655
13161.29 690
13162.37 683
13163.46 656
13164.54 677
13165.62 662
13166.71 657
13167.79 680
13168.88 683
13169.96 691
13171.04 654
13172.13 659
13173.21 638
13174.30 663
13175.38 668
13176.46 704
13177.55 677
13178.63 675
13179.72 702
13180.80 663
13181.88 697
13182.97 684
13184.05 682
13185.14 680
13186.22 700
13187.31 710
13188.39 676
13189.48 654
13190.56 674
13191.65 698
13192.73 679
13193.81 668
13194.90 690
13195.98 698
13197.07 689
13198.15 720
13199.24 697
13200.32 712
13201.41 714
13202.49 675
13203.58 707
13204.67 716
13205.75 697
13206.84 731
13207.92 769
13209.01 746
13210.09 735
13211.18 699
13212.26 746
13213.35 735
13214.43 734
13215.52 723
13216.61 714
13217.69 717
13218.78 756
13219.86 725
13220.95 701
13222.04 744
13223.12 735
13224.21 720
13225.29 705
13226.38 731
13227.47 760
13228.55 744
13229.64 784
13230.72 771
13231.81 746
13232.90 802
13233.98 782
13235.07 806
13236.16 762
13237.24 797
13238.33 775
13239.42 813
13240.50 796
13241.59 804
13242.68 829
13243.76 837
13244.85 831
13245.94 806
13247.02 832
13248.11 828
13249.20 863
13250.29 825
13251.37 820
13252.46 799
13253.55 843
13254.63 849
13255.72 830
13256.81 871
13257.90 829
13258.98 866
13260.07 883
13261.16 854
13262.25 874
13263.33 864
13264.42 853
13265.51 887
13266.60 880
13267.69 903
13268.77 860
13269.86 907
13270.95 916
13272.04 950
13273.13 935
13274.21 938
13275.30 945
13276.39 987
13277.48 957
13278.57 910
13279.65 973
13280.74 943
13281.83 934
13282.92 966
13284.01 996
13285.10 956
13286.19 968
13287.27 998
13288.36 1013
13289.45 986
13290.54 1019
13291.63 1013
13292.72 1032
13293.81 1031
13294.90 1020
13295.98 1037
13297.07 1058
13298.16 1107
13299.25 1096
13300.34 1073
13301.43 1043
13302.52 1056
13303.61 1058
13304.70 1073
13305.79 1098
13306.88 1085
13307.97 1120
13309.06 1140
13310.15 1159
13311.24 1166
13312.32 1176
13313.41 1164
13314.50 1184
13315.59 1205
13316.68 1224
13317.77 1240
13318.86 1242
13319.95 1231
13321.04 1221
13322.13 1239
13323.22 1245
13324.31 1290
13325.40 1264
13326.49 1283
13327.58 1278
13328.68 1266
13329.77 1252
13330.86 1276
13331.95 1285
13333.04 1275
13334.13 1257
13335.22 1229
13336.31 1319
13337.40 1359
13338.49 1334
13339.58 1297
13340.67 1287
13341.76 1363
13342.85 1365
13343.94 1363
13345.04 1395
13346.13 1361
13347.22 1337
13348.31 1370
13349.40 1388
13350.49 1355
13351.58 1370
13352.67 1393
13353.77 1420
13354.86 1399
13355.95 1381
13357.04 1376
13358.13 1401
13359.22 1427
13360.31 1446
13361.41 1457
13362.50 1468
13363.59 1457
13364.68 1505
13365.77 1514
13366.87 1525
13367.96 1529
13369.05 1521
13370.14 1568
13371.23 1633
13372.33 1597
13373.42 1575
13374.51 1616
13375.60 1599
13376.69 1495
13377.79 1529
13378.88 1501
13379.97 1524
13381.06 1436
13382.16 1447
13383.25 1436
13384.34 1421
13385.43 1411
13386.53 1335
13387.62 1322
13388.71 1305
13389.81 1256
13390.90 1245
13391.99 1248
13393.08 1246
13394.18 1198
13395.27 1167
13396.36 1169
13397.46 1154
13398.55 1155
13399.64 1176
13400.74 1207
13401.83 1235
13402.92 1194
13404.02 1141
13405.11 1143
13406.20 1137
13407.30 1137
13408.39 1123
13409.48 1159
13410.58 1163
13411.67 1120
13412.77 1107
13413.86 1126
13414.95 1174
13416.05 1152
13417.14 1151
13418.23 1159
13419.33 1148
13420.42 1107
13421.52 1155
13422.61 1191
13423.71 1135
13424.80 1141
13425.89 1127
13426.99 1168
13428.08 1141
13429.18 1174
13430.27 1156
13431.37 1135
13432.46 1140
13433.56 1144
13434.65 1180
13435.74 1147
13436.84 1185
13437.93 1195
13439.03 1186
13440.12 1200
13441.22 1164
13442.31 1172
13443.41 1191
13444.50 1241
13445.60 1208
13446.69 1197
13447.79 1185
13448.88 1211
13449.98 1264
13451.08 1258
13452.17 1233
13453.27 1247
13454.36 1263
13455.46 1281
13456.55 1295
13457.65 1296
13458.74 1218
13459.84 1227
13460.94 1295
13462.03 1317
13463.13 1306
13464.22 1313
13465.32 1331
13466.41 1314
13467.51 1285
13468.61 1329
13469.70 1353
13470.80 1319
13471.90 1334
13472.99 1343
13474.09 1345
13475.18 1327
13476.28 1405
13477.38 1393
13478.47 1370
13479.57 1406
13480.67 1445
13481.76 1411
13482.86 1392
13483.96 1370
13485.05 1397
13486.15 1419
13487.25 1388
13488.34 1385
13489.44 1424
13490.54 1440
13491.63 1469
13492.73 1447
13493.83 1491
13494.93 1503
13496.02 1502
13497.12 1520
13498.22 1509
13499.31 1521
13500.41 1517
13501.51 1545
13502.61 1537
13503.70 1557
13504.80 1586
13505.90 1598
13507.00 1614
13508.09 1620
13509.19 1611
13510.29 1593
13511.39 1601
13512.49 1657
13513.58 1635
13514.68 1566
13515.78 1562
13516.88 1574
13517.98 1534
13519.07 1484
13520.17 1532
13521.27 1499
13522.37 1459
13523.47 1468
13524.57 1440
13525.66 1418
13526.76 1389
13527.86 1444
13528.96 1412
13530.06 1347
13531.16 1301
13532.25 1320
13533.35 1345
13534.45 1285
13535.55 1270
13536.65 1241
13537.75 1254
13538.85 1276
13539.95 1227
13541.05 1232
13542.14 1233
13543.24 1213
13544.34 1220
13545.44 1248
13546.54 1217
13547.64 1151
13548.74 1192
13549.84 1207
13550.94 1136
13552.04 1174
13553.14 1133
13554.24 1111
13555.34 1085
13556.44 1094
13557.54 1134
13558.64 1093
13559.74 1084
13560.84 1133
13561.94 1101
13563.04 1078
13564.13 1110
13565.23 1084
13566.34 1119
13567.44 1121
13568.54 1120
13569.64 1079
13570.74 1068
13571.84 1043
13572.94 1077
13574.04 1054
13575.14 1089
13576.24 1105
13577.34 1089
13578.44 1074
13579.54 1074
13580.64 1073
13581.74 1099
13582.84 1083
13583.94 1011
13585.04 1031
13586.14 1039
13587.24 1032
13588.35 1116
13589.45 1087
13590.55 1092
13591.65 1056
13592.75 1001
13593.85 1047
13594.95 1027
13596.05 990
13597.15 1048
13598.26 1021
13599.36 1062
13600.46 1095
13601.56 1092
13602.66 1075
13603.76 1031
13604.86 1068
13605.97 1077
13607.07 1065
13608.17 1072
13609.27 1063
13610.37 1089
13611.47 1060
13612.58 1085
13613.68 1078
13614.78 1130
13615.88 1120
13616.98 1101
13618.09 1121
13619.19 1131
13620.29 1099
13621.39 1092
13622.50 1107
13623.60 1042
13624.70 1087
13625.80 1088
13626.91 1077
13628.01 1105
13629.11 1100
13630.21 1066
13631.32 1115
13632.42 1137
13633.52 1069
13634.62 1085
13635.73 1109
13636.83 1101
13637.93 1077
13639.04 1095
13640.14 1098
13641.24 1108
13642.35 1114
13643.45 1066
13644.55 1089
13645.65 1115
13646.76 1071
13647.86 1083
13648.96 1068
13650.07 1109
13651.17 1107
13652.28 1100
13653.38 1086
13654.48 1084
13655.59 1076
13656.69 1082
13657.79 1072
13658.90 1077
13660.00 1065
13661.11 1044
13662.21 1082
13663.31 1102
13664.42 1041
13665.52 1076
13666.63 1077
13667.73 1075
13668.83 1068
13669.94 1074
13671.04 1045
13672.15 1040
13673.25 1094
13674.36 1087
13675.46 1074
13676.56 1089
13677.67 1071
13678.77 1062
13679.88 1066
13680.98 1042
13682.09 1098
13683.19 1063
13684.30 1047
13685.40 1102
13686.51 1095
13687.61 1079
13688.72 1114
13689.82 1091
13690.93 1094
13692.03 1107
13693.14 1074
13694.24 1116
13695.35 1043
13696.45 1080
13697.56 1158
13698.66 1166
13699.77 1130
13700.87 1131
13701.98 1167
13703.09 1166
13704.19 1160
13705.30 1153
13706.40 1112
13707.51 1117
13708.61 1144
13709.72 1193
13710.83 1171
13711.93 1171
13713.04 1187
13714.14 1185
13715.25 1192
13716.36 1211
13717.46 1211
13718.57 1237
13719.67 1237
13720.78 1259
13721.89 1309
13722.99 1340
13724.10 1332
13725.21 1336
13726.31 1326
13727.42 1334
13728.53 1354
13729.63 1365
13730.74 1359
13731.85 1391
13732.95 1396
13734.06 1409
13735.17 1409
13736.27 1414
13737.38 1450
13738.49 1436
13739.59 1467
13740.70 1441
13741.81 1470
13742.92 1501
13744.02 1477
13745.13 1520
13746.24 1542
13747.35 1554
13748.45 1572
13749.56 1608
13750.67 1596
13751.78 1645
13752.88 1703
13753.99 1679
13755.10 1748
13756.21 1786
13757.31 1828
13758.42 1834
13759.53 1856
13760.64 1908
13761.75 2001
13762.85 1993
13763.96 2018
13765.07 2074
13766.18 2048
13767.29 2043
13768.39 2057
13769.50 2097
13770.61 2086
13771.72 2088
13772.83 2101
13773.94 2056
13775.04 2049
13776.15 1968
13777.26 1975
13778.37 1987
13779.48 1993
13780.59 1925
13781.70 1850
13782.80 1820
13783.91 1835
13785.02 1786
13786.13 1741
13787.24 1705
13788.35 1657
13789.46 1592
13790.57 1543
13791.68 1472
13792.79 1492
13793.90 1431
13795.00 1414
13796.11 1386
13797.22 1362
13798.33 1328
13799.44 1267
13800.55 1284
13801.66 1290
13802.77 1273
13803.88 1280
13804.99 1249
13806.10 1261
13807.21 1242
13808.32 1227
13809.43 1244
13810.54 1208
13811.65 1196
13812.76 1226
13813.87 1154
13814.98 1162
13816.09 1158
13817.20 1177
13818.31 1177
13819.42 1128
13820.53 1178
13821.64 1186
13822.75 1187
13823.86 1143
13824.97 1123
13826.08 1157
13827.19 1198
13828.30 1149
13829.41 1093
13830.53 1105
13831.64 1131
13832.75 1144
13833.86 1126
13834.97 1114
13836.08 1130
13837.19 1162
13838.30 1093
13839.41 1087
13840.52 1122
13841.64 1113
13842.75 1113
13843.86 1102
13844.97 1141
13846.08 1125
13847.19 1123
13848.30 1128
13849.41 1135
13850.53 1102
13851.64 1168
13852.75 1154
13853.86 1138
13854.97 1144
13856.08 1160
13857.20 1154
13858.31 1160
13859.42 1155
13860.53 1135
13861.64 1163
13862.76 1143
13863.87 1155
13864.98 1181
13866.09 1164
13867.20 1134
13868.32 1159
13869.43 1186
13870.54 1196
13871.65 1152
13872.77 1156
13873.88 1171
13874.99 1161
13876.10 1166
13877.22 1162
13878.33 1204
13879.44 1204
13880.55 1214
13881.67 1194
13882.78 1174
13883.89 1170
13885.01 1169
13886.12 1191
13887.23 1205
13888.34 1230
13889.46 1228
13890.57 1278
13891.68 1301
13892.80 1263
13893.91 1223
13895.02 1245
13896.14 1321
13897.25 1296
13898.36 1283
13899.48 1335
13900.59 1303
13901.70 1328
13902.82 1287
13903.93 1295
13905.05 1257
13906.16 1247
13907.27 1277
13908.39 1282
13909.50 1284
13910.61 1276
13911.73 1172
13912.84 1202
13913.96 1153
13915.07 1173
13916.19 1140
13917.30 1120
13918.41 1156
13919.53 1120
13920.64 1092
13921.76 1065
13922.87 1059
13923.99 1076
13925.10 1052
13926.21 1028
13927.33 1050
13928.44 1082
13929.56 1056
13930.67 1059
13931.79 1084
13932.90 1031
13934.02 1065
13935.13 1064
13936.25 1063
13937.36 1039
13938.48 1050
13939.59 1068
13940.71 1036
13941.82 1041
13942.94 1053
13944.05 1052
13945.17 1093
13946.28 1040
13947.40 1005
13948.52 1019
13949.63 996
13950.75 994
13951.86 1045
13952.98 1019
13954.09 1019
13955.21 1001
13956.32 954
13957.44 1005
13958.56 996
13959.67 1014
13960.79 1034
13961.90 995
13963.02 1014
13964.14 958
13965.25 981
13966.37 954
13967.48 959
13968.60 1006
13969.72 982
13970.83 977
13971.95 961
13973.07 969
13974.18 1012
13975.30 969
13976.42 1009
13977.53 991
13978.65 1013
13979.77 971
13980.88 994
13982.00 1035
13983.12 1043
13984.23 1040
13985.35 1047
13986.47 1022
13987.58 1020
13988.70 979
13989.82 973
13990.94 956
13992.05 1002
13993.17 1014
13994.29 1020
13995.40 1021
13996.52 996
13997.64 985
13998.76 1027
13999.87 1053
14000.99 1037
14002.11 968
14003.23 1015
14004.35 1011
14005.46 1022
14006.58 1044
14007.70 1038
14008.82 1062
14009.93 1084
14011.05 1055
14012.17 1058
14013.29 1041
14014.41 1013
14015.52 1074
14016.64 1045
14017.76 1078
14018.88 1075
14020.00 1047
14021.12 1045
14022.23 1062
14023.35 1032
14024.47 1032
14025.59 1032
14026.71 1069
14027.83 1049
14028.95 1068
14030.06 1067
14031.18 1051
14032.30 1024
14033.42 1042
14034.54 1067
14035.66 1034
14036.78 1056
14037.90 1082
14039.02 1070
14040.14 1075
14041.25 1063
14042.37 1066
14043.49 1093
14044.61 1094
14045.73 1101
14046.85 1107
14047.97 1097
14049.09 1123
14050.21 1065
14051.33 1083
14052.45 1161
14053.57 1103
14054.69 1117
14055.81 1174
14056.93 1123
14058.05 1151
14059.17 1132
14060.29 1145
14061.41 1183
14062.53 1198
14063.65 1187
14064.77 1201
14065.89 1211
14067.01 1235
14068.13 1257
14069.25 1208
14070.37 1246
14071.49 1284
14072.61 1271
14073.73 1251
14074.85 1297
14075.97 1313
14077.09 1343
14078.21 1285
14079.33 1334
14080.45 1375
14081.57 1351
14082.69 1357
14083.82 1350
14084.94 1340
14086.06 1339
14087.18 1391
14088.30 1390
14089.42 1394
14090.54 1418
14091.66 1426
14092.78 1419
14093.91 1434
14095.03 1438
14096.15 1477
14097.27 1415
14098.39 1415
14099.51 1451
14100.63 1481
14101.76 1473
14102.88 1488
14104.00 1522
14105.12 1474
14106.24 1489
14107.36 1454
14108.49 1466
14109.61 1416
14110.73 1369
14111.85 1386
14112.97 1384
14114.10 1360
14115.22 1310
14116.34 1282
14117.46 1291
14118.58 1275
14119.71 1273
14120.83 1278
14121.95 1172
14123.07 1160
14124.20 1155
14125.32 1206
14126.44 1173
14127.56 1201
14128.69 1110
14129.81 1093
14130.93 1108
14132.06 1127
14133.18 1107
14134.30 1081
14135.42 1099
14136.55 1073
14137.67 1093
14138.79 1089
14139.92 1054
14141.04 1054
14142.16 1036
14143.29 1104
14144.41 1079
14145.53 1001
14146.66 1043
14147.78 1014
14148.90 1043
14150.03 1030
14151.15 1041
14152.27 1056
14153.40 988
14154.52 988
14155.64 1016
14156.77 989
14157.89 971
14159.02 987
14160.14 985
14161.26 1000
14162.39 948
14163.51 951
14164.64 984
14165.76 979
14166.88 920
14168.01 946
14169.13 987
14170.26 958
14171.38 929
14172.51 995
14173.63 997
14174.75 978
14175.88 946
14177.00 949
14178.13 990
14179.25 920
14180.38 947
14181.50 987
14182.63 930
14183.75 938
14184.88 918
14186.00 915
14187.13 908
14188.25 889
14189.38 917
14190.50 941
14191.63 886
14192.75 879
14193.88 869
14195.00 879
14196.13 887
14197.25 917
14198.38 944
14199.50 898
14200.63 910
14201.76 885
14202.88 866
14204.01 857
14205.13 881
14206.26 866
14207.38 895
14208.51 886
14209.64 870
14210.76 870
14211.89 900
14213.01 870
14214.14 846
14215.27 831
14216.39 849
14217.52 832
14218.64 862
14219.77 870
14220.90 839
14222.02 809
14223.15 827
14224.28 810
14225.40 841
14226.53 822
14227.66 819
14228.78 833
14229.91 784
14231.04 849
14232.16 850
14233.29 834
14234.42 797
14235.54 760
14236.67 797
14237.80 784
14238.92 777
14240.05 791
14241.18 773
14242.31 776
14243.43 788
14244.56 770
14245.69 800
14246.82 822
14247.94 801
14249.07 766
14250.20 780
14251.33 792
14252.45 803
14253.58 773
14254.71 777
14255.84 770
14256.96 745
14258.09 734
14259.22 748
14260.35 744
14261.47 770
14262.60 724
14263.73 723
14264.86 723
14265.99 721
14267.12 748
14268.24 705
14269.37 708
14270.50 707
14271.63 740
14272.76 720
14273.89 756
14275.01 745
14276.14 705
14277.27 712
14278.40 713
14279.53 730
14280.66 692
14281.79 695
14282.91 723
14284.04 707
14285.17 701
14286.30 698
14287.43 695
14288.56 688
14289.69 676
14290.82 695
14291.95 702
14293.08 707
14294.20 676
14295.33 693
14296.46 658
14297.59 687
14298.72 698
14299.85 716
14300.98 662
14302.11 679
14303.24 700
14304.37 668
14305.50 685
14306.63 667
14307.76 673
14308.89 643
14310.02 636
14311.15 661
14312.28 636
14313.41 654
14314.54 671
14315.67 609
14316.80 677
14317.93 656
14319.06 623
14320.19 659
14321.32 656
14322.45 643
14323.58 630
14324.71 634
14325.84 614
14326.97 595
14328.10 608
14329.23 647
14330.36 617
14331.49 629
14332.62 643
14333.76 636
14334.89 618
14336.02 623
14337.15 638
14338.28 609
14339.41 646
14340.54 634
14341.67 657
14342.80 628
14343.93 646
14345.07 630
14346.20 636
14347.33 599
14348.46 622
14349.59 641
14350.72 626
14351.85 596
14352.99 626
14354.12 662
14355.25 616
14356.38 622
14357.51 619
14358.64 624
14359.78 596
14360.91 606
14362.04 615
14363.17 653
14364.30 630
14365.44 618
14366.57 623
14367.70 632
14368.83 599
14369.96 629
14371.10 660
14372.23 629
14373.36 636
14374.49 637
14375.63 656
14376.76 626
14377.89 620
14379.02 643
14380.16 685
14381.29 669
14382.42 637
14383.55 659
14384.69 599
14385.82 598
14386.95 644
14388.09 643
14389.22 663
14390.35 657
14391.49 641
14392.62 646
14393.75 644
14394.89 627
14396.02 639
14397.15 634
14398.28 648
14399.42 641
14400.55 627
14401.69 633
14402.82 624
14403.95 653
14405.09 638
14406.22 612
14407.35 640
14408.49 613
14409.62 657
14410.75 671
14411.89 691
14413.02 693
14414.16 669
14415.29 656
14416.42 624
14417.56 646
14418.69 677
14419.83 688
14420.96 662
14422.10 674
14423.23 675
14424.36 673
14425.50 699
14426.63 712
14427.77 703
14428.90 691
14430.04 700
14431.17 679
14432.31 693
14433.44 735
14434.58 744
14435.71 693
14436.85 723
14437.98 713
14439.12 718
14440.25 704
14441.39 720
14442.52 687
14443.66 704
14444.79 730
14445.93 704
14447.06 709
14448.20 688
14449.33 744
14450.47 710
14451.60 726
14452.74 694
14453.87 708
14455.01 675
14456.14 720
14457.28 684
14458.42 688
14459.55 703
14460.69 725
14461.82 717
14462.96 699
14464.10 689
14465.23 706
14466.37 724
14467.50 696
14468.64 719
14469.78 676
14470.91 708
14472.05 731
14473.18 704
14474.32 716
14475.46 722
14476.59 703
14477.73 724
14478.87 704
14480.00 704
14481.14 719
14482.28 708
14483.41 733
14484.55 732
14485.69 710
14486.82 713
14487.96 718
14489.10 689
14490.23 744
14491.37 727
14492.51 683
14493.65 699
14494.78 718
14495.92 722
14497.06 724
14498.19 723
14499.33 717
14500.47 711
14501.61 716
14502.74 739
14503.88 723
14505.02 735
14506.16 712
14507.29 747
14508.43 726
14509.57 713
14510.71 751
14511.85 716
14512.98 711
14514.12 715
14515.26 715
14516.40 691
14517.54 719
14518.67 737
14519.81 714
14520.95 693
14522.09 735
14523.23 718
14524.36 707
14525.50 724
14526.64 689
14527.78 690
14528.92 671
14530.06 698
14531.19 695
14532.33 698
14533.47 676
14534.61 680
14535.75 669
14536.89 675
14538.03 688
14539.17 723
14540.31 695
14541.44 717
14542.58 709
14543.72 668
14544.86 695
14546.00 719
14547.14 707
14548.28 688
14549.42 715
14550.56 723
14551.70 738
14552.84 712
14553.98 709
14555.12 724
14556.25 737
14557.39 749
14558.53 734
14559.67 699
14560.81 719
14561.95 771
14563.09 746
14564.23 715
14565.37 712
14566.51 757
14567.65 735
14568.79 762
14569.93 731
14571.07 763
14572.21 760
14573.35 728
14574.49 746
14575.63 786
14576.77 778
14577.92 814
14579.06 800
14580.20 788
14581.34 769
14582.48 803
14583.62 778
14584.76 789
14585.90 790
14587.04 789
14588.18 808
14589.32 814
14590.46 840
14591.60 840
14592.74 839
14593.89 806
14595.03 851
14596.17 809
14597.31 842
14598.45 846
14599.59 866
14600.73 866
14601.87 862
14603.02 848
14604.16 880
14605.30 885
14606.44 889
14607.58 895
14608.72 925
14609.86 921
14611.01 944
14612.15 944
14613.29 940
14614.43 931
14615.57 909
14616.72 919
14617.86 946
14619.00 991
14620.14 958
14621.28 930
14622.43 994
14623.57 1018
14624.71 1030
14625.85 1046
14627.00 1042
14628.14 1052
14629.28 1076
14630.42 1095
14631.56 1068
14632.71 1062
14633.85 1095
14634.99 1118
14636.14 1124
14637.28 1124
14638.42 1134
14639.56 1120
14640.71 1200
14641.85 1182
14642.99 1127
14644.14 1096
14645.28 1083
14646.42 1132
14647.56 1074
14648.71 1069
14649.85 1067
14650.99 1023
14652.14 1046
14653.28 946
14654.42 940
14655.57 962
14656.71 914
14657.85 915
14659.00 853
14660.14 786
14661.29 816
14662.43 847
14663.57 813
14664.72 784
14665.86 773
14667.00 772
14668.15 730
14669.29 753
14670.44 756
14671.58 756
14672.73 734
14673.87 715
14675.01 740
14676.16 738
14677.30 721
14678.45 673
14679.59 664
14680.74 696
14681.88 702
14683.02 694
14684.17 684
14685.31 691
14686.46 684
14687.60 674
14688.75 664
14689.89 675
14691.04 684
14692.18 661
14693.33 638
14694.47 629
14695.62 648
14696.76 651
14697.91 648
14699.05 653
14700.20 642
14701.34 618
14702.49 619
14703.63 646
14704.78 647
14705.92 621
14707.07 627
14708.22 614
14709.36 610
14710.51 584
14711.65 657
14712.80 623
14713.94 615
14715.09 623
14716.23 621
14717.38 593
14718.53 605
14719.67 599
14720.82 619
14721.96 609
14723.11 593
14724.26 634
14725.40 601
14726.55 593
14727.70 608
14728.84 617
14729.99 583
14731.13 602
14732.28 599
14733.43 597
14734.57 617
14735.72 602
14736.87 600
14738.01 589
14739.16 579
14740.31 569
14741.45 594
14742.60 592
14743.75 615
14744.89 594
14746.04 568
14747.19 579
14748.34 576
14749.48 568
14750.63 584
14751.78 585
14752.92 563
14754.07 576
14755.22 571
14756.37 548
14757.51 531
14758.66 568
14759.81 550
14760.96 563
14762.10 533
14763.25 550
14764.40 583
14765.55 569
14766.70 548
14767.84 530
14768.99 542
14770.14 562
14771.29 549
14772.43 518
14773.58 524
14774.73 528
14775.88 542
14777.03 537
14778.18 529
14779.32 493
14780.47 506
14781.62 524
14782.77 539
14783.92 525
14785.07 475
14786.21 567
14787.36 530
14788.51 475
14789.66 499
14790.81 512
14791.96 481
14793.11 527
14794.26 509
14795.40 463
14796.55 503
14797.70 493
14798.85 511
14800.00 492
14801.15 489
14802.30 491
14803.45 481
14804.60 480
14805.75 504
14806.90 478
14808.05 484
14809.19 476
14810.34 474
14811.49 478
14812.64 466
14813.79 444
14814.94 447
14816.09 459
14817.24 451
14818.39 484
14819.54 473
14820.69 469
14821.84 475
14822.99 477
14824.14 458
14825.29 453
14826.44 445
14827.59 451
14828.74 451
14829.89 439
14831.04 435
14832.19 455
14833.34 445
14834.49 445
14835.64 442
14836.79 456
14837.95 456
14839.10 437
14840.25 452
14841.40 441
14842.55 444
14843.70 436
14844.85 448
14846.00 430
14847.15 451
14848.30 424
14849.45 456
14850.60 457
14851.76 461
14852.91 434
14854.06 434
14855.21 451
14856.36 440
14857.51 438
14858.66 410
14859.81 457
14860.97 417
14862.12 488
14863.27 436
14864.42 419
14865.57 424
14866.72 422
14867.88 431
14869.03 406
14870.18 417
14871.33 446
14872.48 433
14873.64 428
14874.79 418
14875.94 406
14877.09 432
14878.24 429
14879.40 441
14880.55 442
14881.70 412
14882.85 407
14884.00 403
14885.16 393
14886.31 424
14887.46 409
14888.61 425
14889.77 420
14890.92 422
14892.07 404
14893.23 401
14894.38 385
14895.53 407
14896.68 409
14897.84 390
14898.99 390
14900.14 392
14901.30 427
14902.45 423
14903.60 404
14904.75 373
14905.91 438
14907.06 415
14908.21 417
14909.37 420
14910.52 407
14911.67 406
14912.83 412
14913.98 434
14915.14 393
14916.29 391
14917.44 415
14918.60 412
14919.75 373
14920.90 395
14922.06 433
14923.21 406
14924.37 389
14925.52 410
14926.67 384
14927.83 389
14928.98 408
14930.14 402
14931.29 420
14932.44 408
14933.60 410
14934.75 421
14935.91 408
14937.06 407
14938.22 398
14939.37 402
14940.52 420
14941.68 366
14942.83 364
14943.99 404
14945.14 425
14946.30 412
14947.45 420
14948.61 402
14949.76 415
14950.92 425
14952.07 440
14953.23 412
14954.38 381
14955.54 432
14956.69 412
14957.85 406
14959.00 402
14960.16 372
14961.31 395
14962.47 408
14963.62 395
14964.78 385
14965.94 405
14967.09 389
14968.25 397
14969.40 421
14970.56 406
14971.71 418
14972.87 419
14974.03 398
14975.18 428
14976.34 432
14977.49 464
14978.65 439
14979.81 409
14980.96 408
14982.12 385
14983.27 402
14984.43 417
14985.59 394
14986.74 372
14987.90 402
14989.06 391
14990.21 399
14991.37 393
14992.53 385
14993.68 401
14994.84 405
14996.00 386
14997.15 396
14998.31 419
14999.47 408
15000.62 439
15001.78 388
15002.94 383
15004.09 399
15005.25 377
15006.41 409
15007.56 390
15008.72 383
15009.88 378
15011.04 363
15012.19 388
15013.35 390
15014.51 396
15015.67 373
15016.82 392
15017.98 399
15019.14 367
15020.30 398
15021.45 384
15022.61 386
15023.77 397
15024.93 402
15026.08 379
15027.24 400
15028.40 403
15029.56 420
15030.72 398
15031.87 391
15033.03 366
15034.19 392
15035.35 398
15036.51 407
15037.67 376
15038.82 381
15039.98 400
15041.14 391
15042.30 367
15043.46 390
15044.62 389
15045.78 402
15046.93 414
15048.09 393
15049.25 367
15050.41 370
15051.57 367
15052.73 360
15053.89 379
15055.05 395
15056.20 406
15057.36 399
15058.52 375
15059.68 405
15060.84 366
15062.00 382
15063.16 393
15064.32 393
15065.48 378
15066.64 390
15067.80 398
15068.96 382
15070.12 372
15071.28 395
15072.44 399
15073.60 397
15074.76 404
15075.91 402
15077.07 397
15078.23 401
15079.39 393
15080.55 425
15081.71 423
15082.87 392
15084.03 387
15085.19 437
15086.35 433
15087.51 378
15088.68 393
15089.84 417
15091.00 382
15092.16 406
15093.32 425
15094.48 400
15095.64 398
15096.80 397
15097.96 425
15099.12 439
15100.28 428
15101.44 434
15102.60 412
15103.76 418
15104.92 407
15106.08 442
15107.25 444
15108.41 419
15109.57 417
15110.73 438
15111.89 464
15113.05 437
15114.21 456
15115.37 436
15116.54 406
15117.70 414
15118.86 451
15120.02 444
15121.18 442
15122.34 422
15123.50 453
15124.67 405
15125.83 444
15126.99 442
15128.15 444
15129.31 428
15130.47 469
15131.64 482
15132.80 457
15133.96 432
15135.12 447
15136.28 459
15137.45 429
15138.61 445
15139.77 443
15140.93 453
15142.10 481
15143.26 467
15144.42 474
15145.58 438
15146.75 451
15147.91 432
15149.07 445
15150.23 467
15151.40 460
15152.56 452
15153.72 467
15154.88 445
15156.05 452
15157.21 459
15158.37 479
15159.54 477
15160.70 489
15161.86 472
15163.03 484
15164.19 465
15165.35 506
15166.52 533
15167.68 543
15168.84 499
15170.01 504
15171.17 513
15172.33 493
15173.50 506
15174.66 512
15175.82 538
15176.99 542
15178.15 572
15179.31 531
15180.48 531
15181.64 566
15182.81 542
15183.97 537
15185.13 532
15186.30 548
15187.46 517
15188.63 553
15189.79 567
15190.95 526
15192.12 546
15193.28 592
15194.45 566
15195.61 567
15196.78 572
15197.94 607
15199.10 578
15200.27 630
15201.43 591
15202.60 643
15203.76 626
15204.93 593
15206.09 581
15207.26 593
15208.42 602
15209.59 582
15210.75 588
15211.92 625
15213.08 632
15214.25 596
15215.41 598
15216.58 621
15217.74 597
15218.91 614
15220.07 599
15221.24 616
15222.40 613
15223.57 639
15224.74 616
15225.90 642
15227.07 639
15228.23 634
15229.40 634
15230.56 684
15231.73 636
15232.89 653
15234.06 671
15235.23 662
15236.39 699
15237.56 683
15238.72 648
15239.89 682
15241.06 652
15242.22 682
15243.39 677
15244.56 667
15245.72 676
15246.89 681
15248.05 712
15249.22 672
15250.39 697
15251.55 687
15252.72 644
15253.89 686
15255.05 668
15256.22 647
15257.39 677
15258.55 640
15259.72 626
15260.89 638
15262.05 608
15263.22 568
15264.39 614
15265.56 596
15266.72 604
15267.89 613
15269.06 607
15270.22 585
15271.39 578
15272.56 578
15273.73 598
15274.89 580
15276.06 568
15277.23 590
15278.40 582
15279.56 563
15280.73 561
15281.90 592
15283.07 587
15284.23 545
15285.40 545
15286.57 532
15287.74 563
15288.91 566
15290.07 549
15291.24 536
15292.41 568
15293.58 567
15294.75 556
15295.92 548
15297.08 558
15298.25 557
15299.42 543
15300.59 573
15301.76 550
15302.93 542
15304.09 547
15305.26 564
15306.43 570
15307.60 549
15308.77 571
15309.94 548
15311.11 532
15312.28 552
15313.44 545
15314.61 552
15315.78 564
15316.95 563
15318.12 591
15319.29 568
15320.46 563
15321.63 584
15322.80 581
15323.97 572
15325.14 562
15326.30 575
15327.47 555
15328.64 536
15329.81 570
15330.98 560
15332.15 587
15333.32 584
15334.49 559
15335.66 580
15336.83 568
15338.00 590
15339.17 569
15340.34 574
15341.51 590
15342.68 562
15343.85 579
15345.02 571
15346.19 610
15347.36 594
15348.53 570
15349.70 594
15350.87 578
15352.04 605
15353.21 609
15354.38 581
15355.55 612
15356.72 631
15357.90 610
15359.07 602
15360.24 620
15361.41 623
15362.58 609
15363.75 604
15364.92 637
15366.09 624
15367.26 618
15368.43 638
15369.60 631
15370.77 651
15371.95 658
15373.12 651
15374.29 636
15375.46 639
15376.63 662
15377.80 645
15378.97 667
15380.15 624
15381.32 615
15382.49 632
15383.66 638
15384.83 659
15386.00 645
15387.17 608
15388.35 635
15389.52 601
15390.69 633
15391.86 610
15393.03 596
15394.21 596
15395.38 611
15396.55 599
15397.72 608
15398.89 628
15400.07 594
15401.24 599
15402.41 585
15403.58 583
15404.76 571
15405.93 580
15407.10 585
15408.27 580
15409.45 547
15410.62 601
15411.79 568
15412.96 544
15414.14 527
15415.31 553
15416.48 542
15417.66 563
15418.83 547
15420.00 547
15421.17 558
15422.35 529
15423.52 508
15424.69 512
15425.87 515
15427.04 536
15428.21 511
15429.39 512
15430.56 509
15431.73 504
15432.91 487
15434.08 467
15435.25 487
15436.43 494
15437.60 514
15438.77 474
15439.95 498
15441.12 515
15442.30 496
15443.47 523
15444.64 494
15445.82 519
15446.99 515
15448.17 514
15449.34 504
15450.51 500
15451.69 488
15452.86 518
15454.04 492
15455.21 502
15456.39 496
15457.56 515
15458.73 490
15459.91 484
15461.08 504
15462.26 493
15463.43 468
15464.61 499
15465.78 487
15466.96 481
15468.13 459
15469.31 479
15470.48 495
15471.66 476
15472.83 469
15474.01 500
15475.18 494
15476.36 484
15477.53 477
15478.71 467
15479.88 489
15481.06 489
15482.23 492
15483.41 497
15484.58 507
15485.76 476
15486.93 476
15488.11 492
15489.29 468
15490.46 500
15491.64 486
15492.81 493
15493.99 493
15495.16 505
15496.34 496
15497.52 474
15498.69 485
15499.87 509
15501.04 509
15502.22 507
15503.40 500
15504.57 502
15505.75 508
15506.92 488
15508.10 497
15509.28 487
15510.45 512
15511.63 531
15512.81 540
15513.98 515
15515.16 498
15516.34 484
15517.51 525
15518.69 510
15519.87 532
15521.04 528
15522.22 522
15523.40 533
15524.57 528
15525.75 517
15526.93 526
15528.11 494
15529.28 530
15530.46 529
15531.64 529
15532.81 506
15533.99 511
15535.17 491
15536.35 496
15537.52 565
15538.70 533
15539.88 515
15541.06 512
15542.23 530
15543.41 557
15544.59 527
15545.77 515
15546.95 549
15548.12 546
15549.30 538
15550.48 546
15551.66 536
15552.83 548
15554.01 535
15555.19 529
15556.37 551
15557.55 547
15558.73 575
15559.90 565
15561.08 548
15562.26 567
15563.44 506
15564.62 542
15565.80 549
15566.97 563
15568.15 570
15569.33 558
15570.51 548
15571.69 576
15572.87 591
15574.05 571
15575.23 609
15576.40 612
15577.58 581
15578.76 557
15579.94 625
15581.12 611
15582.30 620
15583.48 597
15584.66 586
15585.84 605
15587.02 642
15588.20 638
15589.38 623
15590.56 644
15591.73 623
15592.91 657
15594.09 584
15595.27 636
15596.45 679
15597.63 668
15598.81 679
15599.99 678
15601.17 656
15602.35 665
15603.53 680
15604.71 678
15605.89 677
15607.07 678
15608.25 691
15609.43 667
15610.61 694
15611.79 698
15612.97 699
15614.15 693
15615.33 690
15616.51 729
15617.69 746
15618.88 722
15620.06 726
15621.24 754
15622.42 794
15623.60 763
15624.78 734
15625.96 758
15627.14 791
15628.32 793
15629.50 781
15630.68 778
15631.86 769
15633.05 770
15634.23 792
15635.41 842
15636.59 799
15637.77 850
15638.95 875
15640.13 814
15641.31 829
15642.50 840
15643.68 829
15644.86 835
15646.04 833
15647.22 852
15648.40 864
15649.58 877
15650.77 879
15651.95 872
15653.13 901
15654.31 855
15655.49 867
15656.68 853
15657.86 867
15659.04 890
15660.22 890
15661.40 862
15662.59 868
15663.77 855
15664.95 866
15666.13 889
15667.32 861
15668.50 847
15669.68 827
15670.86 874
15672.05 833
15673.23 856
15674.41 820
15675.59 869
15676.78 853
15677.96 853
15679.14 836
15680.32 843
15681.51 845
15682.69 816
15683.87 810
15685.06 800
15686.24 833
15687.42 794
15688.61 793
15689.79 776
15690.97 780
15692.16 773
15693.34 818
15694.52 825
15695.71 793
15696.89 773
15698.07 807
15699.26 782
15700.44 801
15701.62 790
15702.81 813
15703.99 816
15705.17 773
15706.36 807
15707.54 783
15708.73 781
15709.91 793
15711.09 838
15712.28 795
15713.46 838
15714.65 806
15715.83 862
15717.02 810
15718.20 857
15719.38 838
15720.57 845
15721.75 833
15722.94 860
15724.12 854
15725.31 864
15726.49 832
15727.68 845
15728.86 845
15730.04 875
15731.23 864
15732.41 855
15733.60 906
15734.78 905
15735.97 885
15737.15 883
15738.34 894
15739.52 916
15740.71 897
15741.89 901
15743.08 901
15744.27 896
15745.45 907
15746.64 936
15747.82 975
15749.01 955
15750.19 981
15751.38 964
15752.56 1001
15753.75 959
15754.93 989
15756.12 965
15757.31 984
15758.49 1000
15759.68 1007
15760.86 1001
15762.05 994
15763.24 987
15764.42 975
15765.61 995
15766.79 1013
15767.98 997
15769.17 992
15770.35 969
15771.54 996
15772.72 972
15773.91 966
15775.10 1007
15776.28 962
15777.47 962
15778.66 896
15779.84 930
15781.03 929
15782.22 922
15783.40 936
15784.59 902
15785.78 892
15786.96 905
15788.15 894
15789.34 864
15790.53 877
15791.71 818
15792.90 823
15794.09 859
15795.27 877
15796.46 838
15797.65 840
15798.84 835
15800.02 848
15801.21 839
15802.40 836
15803.59 822
15804.77 826
15805.96 773
15807.15 804
15808.34 796
15809.52 802
15810.71 799
15811.90 799
15813.09 788
15814.28 770
15815.46 778
15816.65 776
15817.84 761
15819.03 759
15820.22 792
15821.40 807
15822.59 777
15823.78 728
15824.97 770
15826.16 764
15827.35 740
15828.53 786
15829.72 809
15830.91 756
15832.10 766
15833.29 820
15834.48 801
15835.67 772
15836.85 772
15838.04 755
15839.23 768
15840.42 802
15841.61 736
15842.80 727
15843.99 764
15845.18 773
15846.37 774
15847.55 777
15848.74 774
15849.93 774
15851.12 768
15852.31 765
15853.50 729
15854.69 763
15855.88 750
15857.07 757
15858.26 775
15859.45 742
15860.64 727
15861.83 705
15863.02 738
15864.21 744
15865.40 774
15866.59 772
15867.78 769
15868.97 770
15870.16 766
15871.35 765
15872.54 757
15873.73 770
15874.92 780
15876.11 797
15877.30 800
15878.49 795
15879.68 787
15880.87 746
15882.06 756
15883.25 789
15884.44 790
15885.63 768
15886.82 758
15888.01 776
15889.20 795
15890.39 830
15891.59 791
15892.78 795
15893.97 795
15895.16 814
15896.35 835
15897.54 825
15898.73 847
15899.92 817
15901.11 851
15902.30 829
15903.50 847
15904.69 859
15905.88 857
15907.07 857
15908.26 856
15909.45 810
15910.64 850
15911.84 866
15913.03 904
15914.22 910
15915.41 936
15916.60 936
15917.79 937
15918.99 926
15920.18 918
15921.37 926
15922.56 932
15923.75 916
15924.95 902
15926.14 934
15927.33 919
15928.52 894
15929.71 924
15930.91 870
15932.10 898
15933.29 920
15934.48 916
15935.68 898
15936.87 892
15938.06 869
15939.25 896
15940.45 900
15941.64 910
15942.83 884
15944.03 855
15945.22 854
15946.41 831
15947.60 833
15948.80 802
15949.99 784
15951.18 776
15952.38 791
15953.57 772
15954.76 731
15955.96 734
15957.15 707
15958.34 710
15959.54 721
15960.73 705
15961.92 647
15963.12 666
15964.31 674
15965.50 667
15966.70 653
15967.89 616
15969.08 603
15970.28 609
15971.47 621
15972.67 597
15973.86 590
15975.05 579
15976.25 603
15977.44 581
15978.64 572
15979.83 589
15981.02 587
15982.22 589
15983.41 589
15984.61 575
15985.80 559
15987.00 583
15988.19 553
15989.38 531
15990.58 568
15991.77 526
15992.97 523
15994.16 516
15995.36 557
15996.55 546
15997.75 528
15998.94 541
16000.14 537
16001.33 532
16002.53 493
16003.72 525
16004.92 526
16006.11 523
16007.31 515
16008.50 508
16009.70 557
16010.89 513
16012.09 498
16013.28 509
16014.48 504
16015.67 516
16016.87 499
16018.07 495
16019.26 508
16020.46 480
16021.65 461
16022.85 477
16024.04 482
16025.24 493
16026.44 490
16027.63 493
16028.83 480
16030.02 487
16031.22 472
16032.42 468
16033.61 472
16034.81 475
16036.00 453
16037.20 483
16038.40 471
16039.59 469
16040.79 463
16041.99 445
16043.18 454
16044.38 458
16045.58 471
16046.77 492
16047.97 467
16049.17 451
16050.36 456
16051.56 470
16052.76 461
16053.95 471
16055.15 474
16056.35 483
16057.54 452
16058.74 448
16059.94 445
16061.14 428
16062.33 458
16063.53 476
16064.73 428
16065.92 427
16067.12 429
16068.32 460
16069.52 459
16070.71 465
16071.91 429
16073.11 445
16074.31 460
16075.50 422
16076.70 413
16077.90 405
16079.10 455
16080.30 449
16081.49 432
16082.69 411
16083.89 419
16085.09 417
16086.29 420
16087.48 412
16088.68 413
16089.88 416
16091.08 422
16092.28 429
16093.48 427
16094.67 409
16095.87 406
16097.07 434
16098.27 435
16099.47 415
16100.67 400
16101.87 400
16103.06 402
16104.26 377
16105.46 411
16106.66 418
16107.86 410
16109.06 404
16110.26 390
16111.46 376
16112.66 388
16113.86 403
16115.05 386
16116.25 373
16117.45 415
16118.65 377
16119.85 390
16121.05 376
16122.25 393
16123.45 366
16124.65 385
16125.85 363
16127.05 393
16128.25 392
16129.45 389
16130.65 389
16131.85 366
16133.05 354
16134.25 355
16135.45 360
16136.65 345
16137.85 349
16139.05 367
16140.25 401
16141.45 363
16142.65 333
16143.85 362
16145.05 355
16146.25 381
16147.45 379
16148.65 373
16149.85 361
16151.05 384
16152.25 398
16153.45 372
16154.65 369
16155.85 364
16157.05 370
16158.25 374
16159.46 358
16160.66 348
16161.86 357
16163.06 352
16164.26 373
16165.46 374
16166.66 364
16167.86 388
16169.06 376
16170.27 367
16171.47 357
16172.67 349
16173.87 363
16175.07 363
16176.27 377
16177.47 380
16178.67 372
16179.88 348
16181.08 367
16182.28 369
16183.48 360
16184.68 403
16185.89 340
16187.09 344
16188.29 345
16189.49 366
16190.69 350
16191.90 373
16193.10 358
16194.30 332
16195.50 371
16196.70 365
16197.91 386
16199.11 323
16200.31 372
16201.51 379
16202.72 341
16203.92 366
16205.12 362
16206.32 372
16207.53 366
16208.73 360
16209.93 367
16211.13 369
16212.34 338
16213.54 361
16214.74 372
16215.95 374
16217.15 380
16218.35 379
16219.55 359
16220.76 344
16221.96 364
16223.16 370
16224.37 367
16225.57 357
16226.77 375
16227.98 383
16229.18 346
16230.38 344
16231.59 354
16232.79 391
16233.99 387
16235.20 366
16236.40 385
16237.61 362
16238.81 369
16240.01 379
16241.22 363
16242.42 403
16243.63 385
16244.83 382
16246.03 393
16247.24 387
16248.44 399
16249.65 428
16250.85 398
16252.05 398
16253.26 389
16254.46 397
16255.67 356
16256.87 391
16258.08 418
16259.28 405
16260.49 373
16261.69 419
16262.89 406
16264.10 369
16265.30 395
16266.51 402
16267.71 398
16268.92 405
16270.12 391
16271.33 395
16272.53 390
16273.74 415
16274.94 411
16276.15 410
16277.35 410
16278.56 373
16279.77 385
16280.97 419
16282.18 396
16283.38 410
16284.59 411
16285.79 429
16287.00 383
16288.20 404
16289.41 386
16290.61 396
16291.82 402
16293.03 380
16294.23 354
16295.44 379
16296.64 399
16297.85 430
16299.06 393
16300.26 387
16301.47 391
16302.67 408
16303.88 413
16305.09 412
16306.29 389
16307.50 414
16308.71 374
16309.91 394
16311.12 383
16312.33 376
16313.53 384
16314.74 407
16315.95 390
16317.15 382
16318.36 382
16319.57 406
16320.77 377
16321.98 371
16323.19 351
16324.39 379
16325.60 385
16326.81 405
16328.01 397
16329.22 376
16330.43 377
16331.64 376
16332.84 366
16334.05 361
16335.26 360
16336.47 353
16337.67 382
16338.88 359
16340.09 338
16341.30 347
16342.50 338
16343.71 355
16344.92 351
16346.13 336
16347.33 341
16348.54 337
16349.75 367
16350.96 365
16352.17 349
16353.37 367
16354.58 347
16355.79 337
16357.00 343
16358.21 358
16359.41 341
16360.62 366
16361.83 345
16363.04 335
16364.25 349
16365.46 339
16366.67 353
16367.87 351
16369.08 333
16370.29 336
16371.50 349
16372.71 312
16373.92 317
16375.13 359
16376.34 338
16377.54 338
16378.75 312
16379.96 344
16381.17 353
16382.38 367
16383.59 345
16384.80 379
16386.01 339
16387.22 325
16388.43 338
16389.64 332
16390.85 343
16392.05 357
16393.26 371
16394.47 357
16395.68 360
16396.89 349
16398.10 351
16399.31 353
16400.52 327
16401.73 339
16402.94 344
16404.15 342
16405.36 328
16406.57 344
16407.78 360
16408.99 335
16410.20 350
16411.41 336
16412.62 361
16413.83 364
16415.04 332
16416.25 347
16417.46 330
16418.67 328
16419.88 379
16421.10 349
16422.31 345
16423.52 363
16424.73 361
16425.94 341
16427.15 364
16428.36 340
16429.57 325
16430.78 358
16431.99 375
16433.20 337
16434.41 336
16435.63 326
16436.84 356
16438.05 340
16439.26 321
16440.47 336
16441.68 346
16442.89 337
16444.10 361
16445.32 339
16446.53 325
16447.74 332
16448.95 340
16450.16 326
16451.37 338
16452.59 331
16453.80 352
16455.01 334
16456.22 344
16457.43 323
16458.64 338
16459.86 325
16461.07 359
16462.28 341
16463.49 349
16464.70 338
16465.92 358
16467.13 348
16468.34 334
16469.55 334
16470.77 354
16471.98 351
16473.19 352
16474.40 329
16475.62 354
16476.83 363
16478.04 333
16479.25 337
16480.47 361
16481.68 359
16482.89 346
16484.11 329
16485.32 361
16486.53 338
16487.74 327
16488.96 349
16490.17 351
16491.38 345
16492.60 354
16493.81 338
16495.02 357
16496.24 344
16497.45 364
16498.66 346
16499.88 353
16501.09 351
16502.30 355
16503.52 348
16504.73 356
16505.94 353
16507.16 348
16508.37 369
16509.59 369
16510.80 350
16512.01 352
16513.23 340
16514.44 334
16515.66 367
16516.87 355
16518.08 352
16519.30 357
16520.51 354
16521.73 345
16522.94 344
16524.16 347
16525.37 372
16526.58 368
16527.80 350
16529.01 357
16530.23 399
16531.44 395
16532.66 382
16533.87 371
16535.09 370
16536.30 365
16537.52 405
16538.73 386
16539.95 405
16541.16 373
16542.38 401
16543.59 413
16544.81 408
16546.02 370
16547.24 393
16548.45 417
16549.67 432
16550.88 395
16552.10 406
16553.31 405
16554.53 409
16555.74 437
16556.96 396
16558.18 402
16559.39 424
16560.61 456
16561.82 436
16563.04 410
16564.25 379
16565.47 434
16566.69 443
16567.90 443
16569.12 416
16570.33 430
16571.55 468
16572.77 429
16573.98 425
16575.20 452
16576.41 443
16577.63 423
16578.85 440
16580.06 440
16581.28 477
16582.50 464
16583.71 450
16584.93 429
16586.15 437
16587.36 426
16588.58 412
16589.80 413
16591.01 417
16592.23 408
16593.45 419
16594.66 437
16595.88 413
16597.10 431
16598.32 435
16599.53 432
16600.75 401
16601.97 423
16603.18 440
16604.40 427
16605.62 404
16606.84 393
16608.05 376
16609.27 383
16610.49 396
16611.71 383
16612.92 380
16614.14 399
16615.36 362
16616.58 364
16617.79 375
16619.01 359
16620.23 361
16621.45 366
16622.67 354
16623.88 348
16625.10 342
16626.32 348
16627.54 369
16628.76 353
16629.97 372
16631.19 345
16632.41 360
16633.63 346
16634.85 344
16636.07 333
16637.29 342
16638.50 360
16639.72 342
16640.94 338
16642.16 334
16643.38 341
16644.60 339
16645.82 356
16647.03 374
16648.25 351
16649.47 343
16650.69 329
16651.91 348
16653.13 357
16654.35 390
16655.57 346
16656.79 328
16658.01 342
16659.23 346
16660.45 347
16661.66 334
16662.88 337
16664.10 376
16665.32 377
16666.54 329
16667.76 322
16668.98 323
16670.20 355
16671.42 346
16672.64 355
16673.86 317
16675.08 347
16676.30 340
16677.52 314
16678.74 334
16679.96 348
16681.18 347
16682.40 350
16683.62 346
16684.84 315
16686.06 318
16687.28 334
16688.50 361
16689.72 350
16690.94 309
16692.16 323
16693.39 334
16694.61 339
16695.83 328
16697.05 323
16698.27 347
16699.49 345
16700.71 332
16701.93 336
16703.15 335
16704.37 318
16705.59 350
16706.81 322
16708.04 329
16709.26 337
16710.48 339
16711.70 305
16712.92 345
16714.14 342
16715.36 321
16716.58 332
16717.81 324
16719.03 323
16720.25 331
16721.47 331
16722.69 329
16723.91 327
16725.14 327
16726.36 313
16727.58 338
16728.80 340
16730.02 331
16731.24 337
16732.47 327
16733.69 324
16734.91 322
16736.13 321
16737.36 330
16738.58 318
16739.80 325
16741.02 318
16742.24 325
16743.47 309
16744.69 326
16745.91 333
16747.13 356
16748.36 341
16749.58 314
16750.80 321
16752.02 319
16753.25 337
16754.47 328
16755.69 329
16756.92 317
16758.14 332
16759.36 329
16760.59 338
16761.81 340
16763.03 305
16764.25 322
16765.48 312
16766.70 327
16767.92 302
16769.15 289
16770.37 305
16771.59 299
16772.82 288
16774.04 331
16775.27 293
16776.49 332
16777.71 303
16778.94 290
16780.16 313
16781.38 333
16782.61 320
16783.83 316
16785.06 320
16786.28 323
16787.50 327
16788.73 296
16789.95 308
16791.18 307
16792.40 335
16793.62 304
16794.85 338
16796.07 312
16797.30 315
16798.52 310
16799.75 349
16800.97 321
16802.19 299
16803.42 357
16804.64 326
16805.87 314
16807.09 316
16808.32 311
16809.54 342
16810.77 350
16811.99 340
16813.22 357
16814.44 343
16815.67 336
16816.89 358
16818.12 337
16819.34 321
16820.57 319
16821.79 323
16823.02 363
16824.24 346
16825.47 350
16826.70 345
16827.92 354
16829.15 366
16830.37 350
16831.60 332
16832.82 347
16834.05 365
16835.27 371
16836.50 348
16837.73 363
16838.95 357
16840.18 374
16841.40 366
16842.63 350
16843.86 364
16845.08 391
16846.31 400
16847.53 385
16848.76 355
16849.99 376
16851.21 381
16852.44 395
16853.67 406
16854.89 389
16856.12 404
16857.35 399
16858.57 402
16859.80 413
16861.03 394
16862.25 422
16863.48 419
16864.71 437
16865.93 446
16867.16 413
16868.39 450
16869.61 452
16870.84 451
16872.07 420
16873.30 428
16874.52 441
16875.75 469
16876.98 481
16878.20 451
16879.43 425
16880.66 463
16881.89 470
16883.11 495
16884.34 494
16885.57 477
16886.80 488
16888.02 492
16889.25 524
16890.48 498
16891.71 533
16892.94 515
16894.16 490
16895.39 489
16896.62 507
16897.85 524
16899.08 553
16900.30 548
16901.53 538
16902.76 506
16903.99 541
16905.22 504
16906.45 502
16907.67 511
16908.90 491
16910.13 515
16911.36 495
16912.59 478
16913.82 472
16915.04 503
16916.27 497
16917.50 476
16918.73 503
16919.96 513
16921.19 460
16922.42 426
16923.65 478
16924.88 459
16926.10 426
16927.33 462
16928.56 456
16929.79 453
16931.02 459
16932.25 469
16933.48 476
16934.71 452
16935.94 446
16937.17 447
16938.40 461
16939.63 453
16940.86 459
16942.09 447
16943.32 446
16944.55 418
16945.78 445
16947.01 474
16948.24 448
16949.47 441
16950.70 403
16951.93 409
16953.16 428
16954.39 438
16955.62 433
16956.85 420
16958.08 463
16959.31 412
16960.54 429
16961.77 439
16963.00 419
16964.23 408
16965.46 432
16966.69 429
16967.92 409
16969.15 370
16970.38 412
16971.61 408
16972.84 426
16974.07 411
16975.30 401
16976.54 399
16977.77 391
16979.00 369
16980.23 405
16981.46 404
16982.69 387
16983.92 370
16985.15 390
16986.38 389
16987.62 384
16988.85 348
16990.08 356
16991.31 408
16992.54 372
16993.77 351
16995.00 403
16996.24 398
16997.47 375
16998.70 362
16999.93 367
17001.16 350
17002.39 374
17003.63 381
17004.86 386
17006.09 356
17007.32 375
17008.55 378
17009.79 343
17011.02 336
17012.25 348
17013.48 343
17014.72 346
17015.95 364
17017.18 352
17018.41 340
17019.64 382
17020.88 350
17022.11 334
17023.34 346
17024.58 342
17025.81 344
17027.04 337
17028.27 331
17029.51 356
17030.74 332
17031.97 343
17033.21 352
17034.44 363
17035.67 332
17036.90 347
17038.14 355
17039.37 336
17040.60 340
17041.84 338
17043.07 331
17044.30 333
17045.54 317
17046.77 329
17048.00 327
17049.24 336
17050.47 335
17051.70 311
17052.94 328
17054.17 320
17055.41 331
17056.64 321
17057.87 334
17059.11 324
17060.34 336
17061.58 313
17062.81 297
17064.04 287
17065.28 311
17066.51 310
17067.75 319
17068.98 319
17070.21 310
17071.45 303
17072.68 325
17073.92 295
17075.15 305
17076.39 294
17077.62 312
17078.86 314
17080.09 323
17081.33 287
17082.56 294
17083.80 309
17085.03 291
17086.26 281
17087.50 312
17088.73 323
17089.97 339
17091.20 286
17092.44 308
17093.68 316
17094.91 305
17096.15 288
17097.38 295
17098.62 301
17099.85 286
17101.09 280
17102.32 274
17103.56 285
17104.79 287
17106.03 279
17107.26 277
17108.50 289
17109.74 275
17110.97 268
17112.21 284
17113.44 270
17114.68 274
17115.92 297
17117.15 289
17118.39 282
17119.62 261
17120.86 284
17122.10 272
17123.33 273
17124.57 261
17125.80 301
17127.04 285
17128.28 300
17129.51 274
17130.75 259
17131.99 247
17133.22 258
17134.46 291
17135.70 296
17136.93 263
17138.17 258
17139.41 268
17140.64 270
17141.88 259
17143.12 248
17144.35 271
17145.59 266
17146.83 261
17148.07 264
17149.30 274
17150.54 273
17151.78 247
17153.02 259
17154.25 287
17155.49 252
17156.73 264
17157.96 249
17159.20 263
17160.44 260
17161.68 263
17162.92 261
17164.15 264
17165.39 280
17166.63 261
17167.87 282
17169.10 275
17170.34 244
17171.58 260
17172.82 244
17174.06 258
17175.29 245
17176.53 254
17177.77 249
17179.01 271
17180.25 270
17181.49 268
17182.72 252
17183.96 268
17185.20 251
17186.44 238
17187.68 244
17188.92 242
17190.15 256
17191.39 246
17192.63 241
17193.87 243
17195.11 241
17196.35 256
17197.59 217
17198.83 225
17200.07 250
17201.30 239
17202.54 264
17203.78 248
17205.02 238
17206.26 265
17207.50 277
17208.74 260
17209.98 242
17211.22 243
17212.46 266
17213.70 253
17214.94 270
17216.18 231
17217.42 247
17218.66 263
17219.90 244
17221.14 286
17222.38 248
17223.62 248
17224.86 255
17226.10 263
17227.34 269
17228.58 266
17229.82 230
17231.06 231
17232.30 248
17233.54 238
17234.78 249
17236.02 216
17237.26 236
17238.50 226
17239.74 232
17240.98 245
17242.22 236
17243.46 253
17244.70 252
17245.94 232
17247.18 232
17248.42 205
17249.66 232
17250.90 205
17252.14 207
17253.39 209
17254.63 207
17255.87 250
17257.11 217
17258.35 248
17259.59 246
17260.83 233
17262.07 225
17263.31 231
17264.56 242
17265.80 238
17267.04 237
17268.28 238
17269.52 224
17270.76 223
17272.00 251
17273.25 241
17274.49 227
17275.73 224
17276.97 249
17278.21 234
17279.45 224
17280.70 238
17281.94 245
17283.18 231
17284.42 219
17285.66 219
17286.91 260
17288.15 227
17289.39 216
17290.63 208
17291.88 229
17293.12 224
17294.36 209
17295.60 241
17296.85 234
17298.09 220
17299.33 226
17300.57 226
17301.82 217
17303.06 213
17304.30 213
17305.54 219
17306.79 235
17308.03 237
17309.27 226
17310.52 247
17311.76 256
17313.00 237
17314.25 223
17315.49 226
17316.73 228
17317.97 209
17319.22 233
17320.46 213
17321.71 216
17322.95 210
17324.19 236
17325.44 222
17326.68 223
17327.92 237
17329.17 234
17330.41 251
17331.65 215
17332.90 211
17334.14 239
17335.39 212
17336.63 233
17337.87 239
17339.12 216
17340.36 217
17341.61 207
17342.85 229
17344.09 226
17345.34 236
17346.58 237
17347.83 223
17349.07 231
17350.32 238
17351.56 215
17352.80 239
17354.05 214
17355.29 218
17356.54 234
17357.78 210
17359.03 232
17360.27 215
17361.52 221
17362.76 222
17364.01 249
17365.25 243
17366.50 241
17367.74 210
17368.99 220
17370.23 221
17371.48 228
17372.72 204
17373.97 246
17375.21 231
17376.46 220
17377.70 244
17378.95 228
17380.19 225
17381.44 234
17382.69 221
17383.93 248
17385.18 218
17386.42 208
17387.67 227
17388.91 224
17390.16 225
17391.41 221
17392.65 221
17393.90 230
17395.14 229
17396.39 234
17397.64 209
17398.88 235
17400.13 229
17401.37 231
17402.62 217
17403.87 214
17405.11 210
17406.36 217
17407.61 250
17408.85 239
17410.10 226
17411.35 233
17412.59 255
17413.84 262
17415.09 238
17416.33 225
17417.58 224
17418.83 252
17420.07 225
17421.32 220
17422.57 221
17423.82 252
17425.06 243
17426.31 238
17427.56 238
17428.80 218
17430.05 244
17431.30 221
17432.55 212
17433.79 241
17435.04 203
17436.29 238
17437.54 238
17438.78 232
17440.03 240
17441.28 244
17442.53 245
17443.77 255
17445.02 249
17446.27 251
17447.52 229
17448.77 244
17450.01 237
17451.26 216
17452.51 240
17453.76 254
17455.01 238
17456.25 231
17457.50 254
17458.75 235
17460.00 248
17461.25 239
17462.50 238
17463.74 240
17464.99 253
17466.24 239
17467.49 252
17468.74 252
17469.99 235
17471.24 262
17472.49 256
17473.73 257
17474.98 249
17476.23 262
17477.48 269
17478.73 273
17479.98 225
17481.23 261
17482.48 244
17483.73 262
17484.98 255
17486.23 252
17487.47 237
17488.72 246
17489.97 280
17491.22 267
17492.47 253
17493.72 258
17494.97 266
17496.22 270
17497.47 265
17498.72 241
17499.97 255
17501.22 239
17502.47 255
17503.72 273
17504.97 264
17506.22 283
17507.47 289
17508.72 244
17509.97 262
17511.22 259
17512.47 256
17513.72 266
17514.97 247
17516.22 246
17517.47 260
17518.72 266
17519.97 274
17521.22 247
17522.47 266
17523.72 274
17524.98 267
17526.23 272
17527.48 295
17528.73 271
17529.98 281
17531.23 283
17532.48 270
17533.73 274
17534.98 282
17536.23 296
17537.48 301
17538.74 270
17539.99 265
17541.24 287
17542.49 297
17543.74 284
17544.99 284
17546.24 284
17547.50 289
17548.75 286
17550.00 295
17551.25 290
17552.50 277
17553.75 289
17555.01 265
17556.26 285
17557.51 275
17558.76 298
17560.01 321
17561.26 284
17562.52 277
17563.77 272
17565.02 285
17566.27 268
17567.53 284
17568.78 293
17570.03 284
17571.28 286
17572.53 276
17573.79 293
17575.04 282
17576.29 265
17577.54 313
17578.80 280
17580.05 288
17581.30 297
17582.56 275
17583.81 304
17585.06 305
17586.31 293
17587.57 313
17588.82 287
17590.07 300
17591.33 302
17592.58 300
17593.83 305
17595.08 306
17596.34 306
17597.59 312
17598.84 305
17600.10 343
17601.35 295
17602.61 303
17603.86 309
17605.11 308
17606.37 320
17607.62 305
17608.87 315
17610.13 317
17611.38 307
17612.63 341
17613.89 290
17615.14 300
17616.40 298
17617.65 317
17618.90 306
17620.16 294
17621.41 309
17622.67 317
17623.92 296
17625.17 327
17626.43 323
17627.68 320
17628.94 343
17630.19 326
17631.45 324
17632.70 324
17633.96 316
17635.21 323
17636.47 316
17637.72 337
17638.97 332
17640.23 336
17641.48 344
17642.74 297
17643.99 317
17645.25 309
17646.50 335
17647.76 318
17649.01 321
17650.27 289
17651.52 289
17652.78 302
17654.04 321
17655.29 297
17656.55 336
17657.80 303
17659.06 308
17660.31 299
17661.57 301
17662.82 289
17664.08 297
17665.33 312
17666.59 312
17667.85 310
17669.10 293
17670.36 314
17671.61 296
17672.87 290
17674.13 271
17675.38 267
17676.64 273
17677.89 300
17679.15 300
17680.41 277
17681.66 279
17682.92 276
17684.18 283
17685.43 258
17686.69 262
17687.95 265
17689.20 266
17690.46 288
17691.71 247
17692.97 286
17694.23 280
17695.49 276
17696.74 279
17698.00 286
17699.26 254
17700.51 304
17701.77 272
17703.03 274
17704.28 283
17705.54 289
17706.80 264
17708.06 287
17709.31 265
17710.57 299
17711.83 265
17713.08 290
17714.34 286
17715.60 273
17716.86 286
17718.11 284
17719.37 275
17720.63 257
17721.89 273
17723.15 261
17724.40 273
17725.66 270
17726.92 271
17728.18 264
17729.43 264
17730.69 258
17731.95 290
17733.21 272
17734.47 290
17735.73 239
17736.98 236
17738.24 249
17739.50 269
17740.76 277
17742.02 259
17743.28 248
17744.53 240
17745.79 264
17747.05 255
17748.31 259
17749.57 237
17750.83 258
17752.09 272
17753.34 261
17754.60 265
17755.86 237
17757.12 257
17758.38 270
17759.64 248
17760.90 228
17762.16 250
17763.42 245
17764.68 250
17765.94 232
17767.19 241
17768.45 240
17769.71 254
17770.97 254
17772.23 250
17773.49 273
17774.75 253
17776.01 247
17777.27 231
17778.53 231
17779.79 227
17781.05 239
17782.31 251
17783.57 265
17784.83 252
17786.09 251
17787.35 243
17788.61 246
17789.87 236
17791.13 248
17792.39 255
17793.65 237
17794.91 225
17796.17 226
17797.43 249
17798.69 231
17799.95 225
17801.21 217
17802.47 206
17803.73 221
17805.00 235
17806.26 211
17807.52 215
17808.78 220
17810.04 201
17811.30 229
17812.56 227
17813.82 228
17815.08 218
17816.34 219
17817.60 230
17818.87 220
17820.13 218
17821.39 249
17822.65 236
17823.91 197
17825.17 225
17826.43 224
17827.69 233
17828.96 229
17830.22 220
17831.48 231
17832.74 228
17834.00 236
17835.26 225
17836.53 206
17837.79 213
17839.05 194
17840.31 213
17841.57 194
17842.84 213
17844.10 230
17845.36 206
17846.62 199
17847.88 201
17849.15 204
17850.41 214
17851.67 206
17852.93 211
17854.20 199
17855.46 230
17856.72 211
17857.98 203
17859.25 229
17860.51 232
17861.77 221
17863.03 195
17864.30 204
17865.56 218
17866.82 206
17868.09 213
17869.35 203
17870.61 209
17871.87 221
17873.14 235
17874.40 212
17875.66 205
17876.93 226
17878.19 231
17879.45 206
17880.72 198
17881.98 205
17883.24 213
17884.51 210
17885.77 204
17887.03 194
17888.30 192
17889.56 208
17890.83 200
17892.09 203
17893.35 212
17894.62 205
17895.88 186
17897.14 195
17898.41 200
17899.67 208
17900.94 214
17902.20 216
17903.46 200
17904.73 197
17905.99 192
17907.26 182
17908.52 198
17909.79 208
17911.05 214
17912.32 219
17913.58 213
17914.84 211
17916.11 192
17917.37 198
17918.64 189
17919.90 189
17921.17 208
17922.43 226
17923.70 231
17924.96 207
17926.23 213
17927.49 172
17928.76 203
17930.02 191
17931.29 203
17932.55 198
17933.82 199
17935.08 194
17936.35 196
17937.61 186
17938.88 189
17940.14 190
17941.41 207
17942.68 201
17943.94 186
17945.21 182
17946.47 185
17947.74 200
17949.00 215
17950.27 233
17951.54 206
17952.80 208
17954.07 191
17955.33 197
17956.60 191
17957.87 217
17959.13 193
17960.40 205
17961.66 195
17962.93 204
17964.20 200
17965.46 201
17966.73 187
17968.00 186
17969.26 189
17970.53 202
17971.80 203
17973.06 204
17974.33 207
17975.60 191
17976.86 197
17978.13 193
17979.40 196
17980.66 197
17981.93 222
17983.20 196
17984.46 186
17985.73 209
17987.00 197
17988.26 180
17989.53 159
17990.80 191
17992.07 194
17993.33 184
17994.60 200
17995.87 199
17997.14 213
17998.40 225
17999.67 171
18000.94 196
18002.21 197
18003.47 178
18004.74 205
18006.01 178
18007.28 195
18008.55 216
18009.81 211
18011.08 187
18012.35 211
18013.62 180
18014.89 198
18016.15 199
18017.42 201
18018.69 203
18019.96 211
18021.23 196
18022.49 202
18023.76 189
18025.03 188
18026.30 215
18027.57 218
18028.84 211
18030.11 197
18031.37 190
18032.64 183
18033.91 210
18035.18 198
18036.45 196
18037.72 208
18038.99 196
18040.26 193
18041.53 193
18042.79 198
18044.06 184
18045.33 201
18046.60 189
18047.87 198
18049.14 184
18050.41 217
18051.68 209
18052.95 182
18054.22 176
18055.49 206
18056.76 207
18058.03 187
18059.30 202
18060.57 193
18061.84 187
18063.11 226
18064.38 200
18065.65 197
18066.92 179
18068.19 190
18069.46 200
18070.73 204
18072.00 192
18073.27 210
18074.54 203
18075.81 224
18077.08 221
18078.35 196
18079.62 216
18080.89 206
18082.16 205
18083.43 211
18084.70 191
18085.97 205
18087.24 196
18088.51 183
18089.78 209
18091.05 200
18092.32 178
18093.59 207
18094.87 218
18096.14 197
18097.41 199
18098.68 202
18099.95 212
18101.22 191
18102.49 201
18103.76 204
18105.03 219
18106.31 203
18107.58 199
18108.85 217
18110.12 188
18111.39 194
18112.66 223
18113.93 204
18115.21 198
18116.48 196
18117.75 223
18119.02 184
18120.29 201
18121.56 203
18122.84 199
18124.11 208
18125.38 213
18126.65 203
18127.92 194
18129.20 196
18130.47 208
18131.74 208
18133.01 196
18134.29 245
18135.56 205
18136.83 215
18138.10 206
18139.38 229
18140.65 195
18141.92 195
18143.19 183
18144.47 191
18145.74 227
18147.01 187
18148.28 190
18149.56 208
18150.83 213
18152.10 193
18153.38 210
18154.65 186
18155.92 209
18157.19 195
18158.47 184
18159.74 223
18161.01 189
18162.29 203
18163.56 186
18164.83 198
18166.11 201
18167.38 207
18168.65 209
18169.93 197
18171.20 201
18172.48 194
18173.75 192
18175.02 187
18176.30 208
18177.57 215
18178.84 217
18180.12 224
18181.39 204
18182.67 193
18183.94 206
18185.21 192
18186.49 192
18187.76 191
18189.04 189
18190.31 189
18191.59 202
18192.86 197
18194.13 193
18195.41 178
18196.68 189
18197.96 196
18199.23 191
18200.51 200
18201.78 181
18203.06 202
18204.33 176
18205.61 189
18206.88 183
18208.16 186
18209.43 208
18210.71 196
18211.98 196
18213.26 184
18214.53 187
18215.81 177
18217.08 206
18218.36 191
18219.63 196
18220.91 206
18222.18 192
18223.46 195
18224.73 171
18226.01 205
18227.28 196
18228.56 200
18229.84 207
18231.11 208
18232.39 210
18233.66 197
18234.94 185
18236.21 191
18237.49 216
18238.77 198
18240.04 163
18241.32 212
18242.59 213
18243.87 200
18245.15 198
18246.42 214
18247.70 191
18248.98 190
18250.25 207
18251.53 204
18252.81 197
18254.08 190
18255.36 199
18256.63 180
18257.91 194
18259.19 192
18260.46 210
18261.74 210
18263.02 213
18264.30 196
18265.57 189
18266.85 219
18268.13 228
18269.40 226
18270.68 196
18271.96 194
18273.23 202
18274.51 216
18275.79 218
18277.07 218
18278.34 213
18279.62 201
18280.90 229
18282.18 215
18283.45 203
18284.73 201
18286.01 193
18287.29 204
18288.56 222
18289.84 195
18291.12 224
18292.40 224
18293.68 211
18294.95 213
18296.23 191
18297.51 206
18298.79 206
18300.07 204
18301.34 207
18302.62 203
18303.90 201
18305.18 202
18306.46 228
18307.74 224
18309.01 195
18310.29 185
18311.57 221
18312.85 208
18314.13 218
18315.41 215
18316.69 228
18317.96 210
18319.24 214
18320.52 215
18321.80 211
18323.08 197
18324.36 215
18325.64 217
18326.92 216
18328.20 207
18329.47 226
18330.75 230
18332.03 217
18333.31 203
18334.59 204
18335.87 202
18337.15 197
18338.43 209
18339.71 202
18340.99 221
18342.27 211
18343.55 206
18344.83 196
18346.11 205
18347.39 213
18348.67 216
18349.95 215
18351.23 209
18352.51 215
18353.79 209
18355.07 214
18356.35 214
18357.63 207
18358.91 192
18360.19 194
18361.47 172
18362.75 199
18364.03 205
18365.31 196
18366.59 209
18367.87 193
18369.15 192
18370.43 193
18371.71 208
18372.99 206
18374.27 212
18375.55 212
18376.83 222
18378.12 214
18379.40 197
18380.68 216
18381.96 198
18383.24 183
18384.52 202
18385.80 214
18387.08 220
18388.36 221
18389.65 219
18390.93 211
18392.21 214
18393.49 227
18394.77 209
18396.05 218
18397.33 224
18398.62 214
18399.90 200
18401.18 216
18402.46 207
18403.74 185
18405.02 181
18406.31 214
18407.59 200
18408.87 208
18410.15 194
18411.43 206
18412.72 211
18414.00 185
18415.28 183
18416.56 198
18417.84 210
18419.13 193
18420.41 191
18421.69 192
18422.97 197
18424.26 190
18425.54 192
18426.82 236
18428.10 192
18429.39 212
18430.67 189
18431.95 197
18433.23 194
18434.52 210
18435.80 209
18437.08 218
18438.37 192
18439.65 204
18440.93 224
18442.22 208
18443.50 188
18444.78 207
18446.06 219
18447.35 178
18448.63 206
18449.91 186
18451.20 198
18452.48 193
18453.76 195
18455.05 195
18456.33 204
18457.62 191
18458.90 208
18460.18 214
18461.47 202
18462.75 208
18464.03 180
18465.32 179
18466.60 189
18467.89 208
18469.17 208
18470.45 192
18471.74 191
18473.02 175
18474.31 207
18475.59 208
18476.88 180
18478.16 207
18479.44 202
18480.73 188
18482.01 196
18483.30 185
18484.58 181
18485.87 201
18487.15 214
18488.44 189
18489.72 195
18491.01 181
18492.29 190
18493.58 203
18494.86 209
18496.15 213
18497.43 211
18498.72 209
18500.00 195
18501.29 185
18502.57 192
18503.86 215
18505.14 182
18506.43 180
18507.71 186
18509.00 199
18510.28 193
18511.57 208
18512.85 210
18514.14 177
18515.42 202
18516.71 215
18518.00 192
18519.28 193
18520.57 181
18521.85 186
18523.14 198
18524.43 212
18525.71 211
18527.00 198
18528.28 222
18529.57 187
18530.86 205
18532.14 191
18533.43 198
18534.71 198
18536.00 197
18537.29 195
18538.57 185
18539.86 212
18541.15 209
18542.43 212
18543.72 196
18545.01 209
18546.29 196
18547.58 202
18548.87 211
18550.15 192
18551.44 208
18552.73 199
18554.01 226
18555.30 189
18556.59 208
18557.88 194
18559.16 194
18560.45 194
18561.74 205
18563.02 193
18564.31 188
18565.60 207
18566.89 179
18568.17 182
18569.46 196
18570.75 165
18572.04 211
18573.32 192
18574.61 212
18575.90 223
18577.19 199
18578.48 190
18579.76 184
18581.05 189
18582.34 196
18583.63 209
18584.92 217
18586.20 199
18587.49 217
18588.78 200
18590.07 198
18591.36 200
18592.64 232
18593.93 199
18595.22 206
18596.51 228
18597.80 243
18599.09 225
18600.38 205
18601.66 210
18602.95 199
18604.24 215
18605.53 206
18606.82 191
18608.11 211
18609.40 212
18610.69 218
18611.98 217
18613.26 217
18614.55 224
18615.84 204
18617.13 215
18618.42 229
18619.71 202
18621.00 228
18622.29 220
18623.58 206
18624.87 204
18626.16 233
18627.45 220
18628.74 204
18630.03 211
18631.32 194
18632.61 202
18633.89 202
18635.18 200
18636.47 201
18637.76 210
18639.05 220
18640.34 205
18641.63 223
18642.92 208
18644.21 203
18645.50 199
18646.79 231
18648.09 214
18649.38 167
18650.67 188
18651.96 194
18653.25 222
18654.54 187
18655.83 165
18657.12 192
18658.41 189
18659.70 218
18660.99 204
18662.28 196
18663.57 192
18664.86 191
18666.15 178
18667.44 203
18668.74 190
18670.03 214
18671.32 195
18672.61 183
18673.90 155
18675.19 155
18676.48 191
18677.77 177
18679.06 196
18680.36 180
18681.65 193
18682.94 171
18684.23 195
18685.52 201
18686.81 182
18688.11 160
18689.40 166
18690.69 162
18691.98 156
18693.27 187
18694.56 188
18695.86 182
18697.15 194
18698.44 198
18699.73 176
18701.02 181
18702.32 184
18703.61 184
18704.90 174
18706.19 160
18707.48 159
18708.78 171
18710.07 174
18711.36 181
18712.65 183
18713.95 173
18715.24 191
18716.53 200
18717.83 189
18719.12 184
18720.41 169
18721.70 172
18723.00 186
18724.29 177
18725.58 188
18726.87 192
18728.17 164
18729.46 200
18730.75 189
18732.05 182
18733.34 183
18734.63 176
18735.93 169
18737.22 188
18738.51 186
18739.81 191
18741.10 175
18742.39 192
18743.69 193
18744.98 193
18746.27 199
18747.57 193
18748.86 192
18750.16 200
18751.45 177
18752.74 174
18754.04 180
18755.33 182
18756.63 189
18757.92 194
18759.21 189
18760.51 170
18761.80 167
18763.10 166
18764.39 162
18765.69 164
18766.98 193
18768.27 158
18769.57 181
18770.86 169
18772.16 178
18773.45 181
18774.75 190
18776.04 168
18777.34 180
18778.63 177
18779.93 178
18781.22 178
18782.52 175
18783.81 171
18785.11 177
18786.40 161
18787.70 164
18788.99 173
18790.29 202
18791.58 165
18792.88 164
18794.17 173
18795.47 158
18796.76 155
18798.06 173
18799.35 166
18800.65 190
18801.94 170
18803.24 158
18804.54 168
18805.83 175
18807.13 183
18808.42 173
18809.72 179
18811.01 183
18812.31 171
18813.61 182
18814.90 180
18816.20 185
18817.49 166
18818.79 177
18820.09 185
18821.38 172
18822.68 185
18823.98 167
18825.27 188
18826.57 185
18827.87 188
18829.16 162
18830.46 182
18831.75 192
18833.05 197
18834.35 187
18835.64 186
18836.94 163
18838.24 180
18839.54 166
18840.83 173
18842.13 164
18843.43 162
18844.72 193
18846.02 179
18847.32 189
18848.61 163
18849.91 141
18851.21 184
18852.51 204
18853.80 185
18855.10 187
18856.40 185
18857.70 195
18858.99 185
18860.29 168
18861.59 157
18862.89 170
18864.18 177
18865.48 188
18866.78 155
18868.08 181
18869.38 177
18870.67 164
18871.97 167
18873.27 167
18874.57 165
18875.87 191
18877.16 178
18878.46 180
18879.76 173
18881.06 173
18882.36 197
18883.66 174
18884.95 202
18886.25 176
18887.55 197
18888.85 172
18890.15 169
18891.45 184
18892.75 171
18894.04 197
18895.34 192
18896.64 186
18897.94 182
18899.24 184
18900.54 178
18901.84 179
18903.14 170
18904.44 175
18905.74 172
18907.03 190
18908.33 172
18909.63 173
18910.93 186
18912.23 189
18913.53 183
18914.83 197
18916.13 171
18917.43 171
18918.73 179
18920.03 183
18921.33 177
18922.63 179
18923.93 163
18925.23 194
18926.53 170
18927.83 188
18929.13 170
18930.43 190
18931.73 199
18933.03 178
18934.33 175
18935.63 164
18936.93 177
18938.23 158
18939.53 174
18940.83 171
18942.13 190
18943.43 172
18944.73 188
18946.03 193
18947.33 179
18948.63 159
18949.93 168
18951.23 185
18952.53 186
18953.84 173
18955.14 173
18956.44 168
18957.74 168
18959.04 150
18960.34 174
18961.64 192
18962.94 174
18964.24 177
18965.54 176
18966.85 167
18968.15 179
18969.45 176
18970.75 172
18972.05 163
18973.35 191
18974.65 180
18975.96 157
18977.26 172
18978.56 166
18979.86 185
18981.16 172
18982.46 165
18983.77 151
18985.07 163
18986.37 185
18987.67 191
18988.97 148
18990.28 172
18991.58 150
18992.88 192
18994.18 180
18995.49 160
18996.79 176
18998.09 160
18999.39 180
19000.69 163
19002.00 165
19003.30 159
19004.60 184
19005.90 183
19007.21 188
19008.51 170
19009.81 193
19011.12 184
19012.42 175
19013.72 162
19015.02 158
19016.33 176
19017.63 169
19018.93 167
19020.24 175
19021.54 172
19022.84 193
19024.15 184
19025.45 194
19026.75 195
19028.06 186
19029.36 163
19030.66 136
19031.97 168
19033.27 184
19034.57 170
19035.88 173
19037.18 170
19038.48 175
19039.79 164
19041.09 168
19042.40 174
19043.70 157
19045.00 169
19046.31 165
19047.61 144
19048.92 149
19050.22 166
19051.52 174
19052.83 172
19054.13 183
19055.44 168
19056.74 166
19058.05 185
19059.35 187
19060.65 188
19061.96 181
19063.26 159
19064.57 180
19065.87 177
19067.18 173
19068.48 159
19069.79 178
19071.09 189
19072.40 176
19073.70 183
19075.01 170
19076.31 191
19077.62 169
19078.92 167
19080.23 157
19081.53 164
19082.84 168
19084.14 178
19085.45 162
19086.75 172
19088.06 182
19089.36 156
19090.67 185
19091.98 173
19093.28 163
19094.59 175
19095.89 170
19097.20 172
19098.50 163
19099.81 159
19101.12 170
19102.42 163
19103.73 175
19105.03 167
19106.34 171
19107.65 164
19108.95 171
19110.26 167
19111.56 179
19112.87 183
19114.18 183
19115.48 174
19116.79 175
19118.10 174
19119.40 180
19120.71 185
19122.02 167
19123.32 175
19124.63 170
19125.94 166
19127.24 198
19128.55 171
19129.86 187
19131.16 190
19132.47 193
19133.78 178
19135.08 164
19136.39 171
19137.70 201
19139.01 206
19140.31 171
19141.62 150
19142.93 166
19144.23 186
19145.54 167
19146.85 164
19148.16 160
19149.46 189
19150.77 207
19152.08 159
19153.39 171
19154.69 156
19156.00 184
19157.31 182
19158.62 162
19159.93 182
19161.23 164
19162.54 204
19163.85 187
19165.16 171
19166.47 213
19167.77 202
19169.08 158
19170.39 175
19171.70 161
19173.01 172
19174.32 195
19175.62 183
19176.93 174
19178.24 182
19179.55 169
19180.86 179
19182.17 177
19183.48 180
19184.78 163
19186.09 167
19187.40 168
19188.71 175
19190.02 184
19191.33 168
19192.64 160
19193.95 163
19195.26 182
19196.56 182
19197.87 153
19199.18 166
19200.49 168
19201.80 175
19203.11 154
19204.42 173
19205.73 167
19207.04 162
19208.35 172
19209.66 158
19210.97 158
19212.28 176
19213.59 164
19214.90 184
19216.21 161
19217.52 184
19218.83 187
19220.14 176
19221.45 161
19222.76 175
19224.07 173
19225.38 170
19226.69 175
19228.00 179
19229.31 176
19230.62 165
19231.93 157
19233.24 153
19234.55 167
19235.86 191
19237.17 163
19238.48 166
19239.79 191
19241.10 177
19242.41 166
19243.72 159
19245.03 179
19246.35 177
19247.66 170
19248.97 181
19250.28 172
19251.59 184
19252.90 164
19254.21 172
19255.52 180
19256.83 170
19258.14 165
19259.46 172
19260.77 158
19262.08 161
19263.39 166
19264.70 186
19266.01 177
19267.32 162
19268.64 167
19269.95 152
19271.26 160
19272.57 165
19273.88 168
19275.20 189
19276.51 181
19277.82 163
19279.13 159
19280.44 155
19281.75 162
19283.07 162
19284.38 173
19285.69 163
19287.00 165
19288.32 166
19289.63 163
19290.94 175
19292.25 175
19293.57 162
19294.88 189
19296.19 184
19297.50 175
19298.82 182
19300.13 165
19301.44 178
19302.75 182
19304.07 166
19305.38 186
19306.69 149
19308.01 170
19309.32 161
19310.63 154
19311.94 136
19313.26 154
19314.57 191
19315.88 182
19317.20 166
19318.51 171
19319.82 166
19321.14 182
19322.45 156
19323.76 175
19325.08 163
19326.39 147
19327.70 184
19329.02 156
19330.33 168
19331.65 171
19332.96 163
19334.27 185
19335.59 179
19336.90 173
19338.22 170
19339.53 170
19340.84 177
19342.16 200
19343.47 175
19344.79 182
19346.10 180
19347.41 178
19348.73 167
19350.04 180
19351.36 168
19352.67 172
19353.99 178
19355.30 167
19356.62 177
19357.93 173
19359.25 169
19360.56 155
19361.87 151
19363.19 164
19364.50 173
19365.82 170
19367.13 171
19368.45 179
19369.76 179
19371.08 157
19372.39 180
19373.71 182
19375.02 161
19376.34 169
19377.66 171
19378.97 171
19380.29 164
19381.60 166
19382.92 155
19384.23 164
19385.55 153
19386.86 181
19388.18 177
19389.50 172
19390.81 159
19392.13 174
19393.44 178
19394.76 175
19396.07 169
19397.39 169
19398.71 166
19400.02 168
19401.34 158
19402.65 158
19403.97 177
19405.29 161
19406.60 169
19407.92 178
19409.24 174
19410.55 158
19411.87 160
19413.19 161
19414.50 175
19415.82 153
19417.14 181
19418.45 167
19419.77 152
19421.09 156
19422.40 186
19423.72 183
19425.04 166
19426.35 173
19427.67 173
19428.99 184
19430.30 173
19431.62 186
19432.94 181
19434.26 180
19435.57 167
19436.89 160
19438.21 173
19439.53 184
19440.84 169
19442.16 171
19443.48 174
19444.80 188
19446.11 169
19447.43 195
19448.75 151
19450.07 153
19451.38 191
19452.70 166
19454.02 170
19455.34 161
19456.66 174
19457.97 157
19459.29 166
19460.61 159
19461.93 148
19463.25 175
19464.57 175
19465.88 169
19467.20 172
19468.52 178
19469.84 173
19471.16 164
19472.48 164
19473.79 159
19475.11 143
19476.43 170
19477.75 172
19479.07 167
19480.39 150
19481.71 159
19483.03 179
19484.34 132
19485.66 148
19486.98 160
19488.30 173
19489.62 174
19490.94 167
19492.26 183
19493.58 170
19494.90 168
19496.22 176
19497.54 160
19498.86 174
19500.18 167
19501.50 172
19502.81 144
19504.13 152
19505.45 174
19506.77 167
19508.09 160
19509.41 159
19510.73 175
19512.05 164
19513.37 177
19514.69 167
19516.01 188
19517.33 173
19518.65 169
19519.97 169
19521.29 157
19522.61 151
19523.93 165
19525.25 156
19526.57 169
19527.89 149
19529.22 152
19530.54 172
19531.86 166
19533.18 152
19534.50 153
19535.82 178
19537.14 166
19538.46 180
19539.78 145
19541.10 160
19542.42 170
19543.74 172
19545.06 172
19546.39 195
19547.71 171
19549.03 169
19550.35 164
19551.67 163
19552.99 160
19554.31 179
19555.63 191
19556.96 183
19558.28 160
19559.60 171
19560.92 169
19562.24 183
19563.56 184
19564.88 162
19566.21 161
19567.53 164
19568.85 176
19570.17 189
19571.49 166
19572.82 184
19574.14 169
19575.46 197
19576.78 176
19578.10 183
19579.43 158
19580.75 165
19582.07 182
19583.39 176
19584.72 179
19586.04 169
19587.36 169
19588.68 184
19590.01 167
19591.33 173
19592.65 172
19593.97 171
19595.30 189
19596.62 166
19597.94 157
19599.26 158
19600.59 156
19601.91 168
19603.23 191
19604.56 179
19605.88 170
19607.20 153
19608.53 178
19609.85 166
19611.17 157
19612.49 170
19613.82 174
19615.14 194
19616.47 191
19617.79 189
19619.11 167
19620.44 171
19621.76 187
19623.08 171
19624.41 176
19625.73 175
19627.05 153
19628.38 182
19629.70 184
19631.03 182
19632.35 180
19633.67 160
19635.00 175
19636.32 184
19637.65 190
19638.97 177
19640.29 177
19641.62 140
19642.94 162
19644.27 169
19645.59 170
19646.92 164
19648.24 153
19649.57 174
19650.89 185
19652.21 166
19653.54 156
19654.86 161
19656.19 188
19657.51 182
19658.84 181
19660.16 155
19661.49 163
19662.81 185
19664.14 172
19665.46 195
19666.79 181
19668.11 194
19669.44 169
19670.76 174
19672.09 167
19673.41 201
19674.74 196
19676.07 192
19677.39 179
19678.72 155
19680.04 195
19681.37 186
19682.69 186
19684.02 188
19685.34 178
19686.67 189
19688.00 202
19689.32 186
19690.65 180
19691.97 191
19693.30 183
19694.63 183
19695.95 166
19697.28 200
19698.60 178
19699.93 211
19701.26 168
19702.58 185
19703.91 169
19705.24 176
19706.56 186
19707.89 189
19709.22 185
19710.54 166
19711.87 184
19713.20 170
19714.52 169
19715.85 169
19717.18 178
19718.50 179
19719.83 178
19721.16 171
19722.48 169
19723.81 178
19725.14 186
19726.47 200
19727.79 182
19729.12 179
19730.45 189
19731.77 165
19733.10 173
19734.43 190
19735.76 176
19737.08 172
19738.41 155
19739.74 199
19741.07 167
19742.39 163
19743.72 180
19745.05 176
19746.38 184
19747.71 171
19749.03 170
19750.36 188
19751.69 157
19753.02 169
19754.35 171
19755.67 169
19757.00 174
19758.33 165
19759.66 173
19760.99 191
19762.31 171
19763.64 173
19764.97 182
19766.30 187
19767.63 182
19768.96 167
19770.29 171
19771.61 162
19772.94 165
19774.27 175
19775.60 177
19776.93 166
19778.26 167
19779.59 199
19780.92 193
19782.25 163
19783.57 155
19784.90 178
19786.23 212
19787.56 189
19788.89 165
19790.22 169
19791.55 166
19792.88 177
19794.21 181
19795.54 163
19796.87 186
19798.20 156
19799.53 165
19800.86 172
19802.19 167
19803.52 134
19804.85 154
19806.18 159
19807.50 157
19808.83 159
19810.16 179
19811.49 185
19812.82 174
19814.15 175
19815.49 205
19816.82 182
19818.15 181
19819.48 184
19820.81 169
19822.14 172
19823.47 175
19824.80 176
19826.13 175
19827.46 152
19828.79 170
19830.12 179
19831.45 187
19832.78 180
19834.11 170
19835.44 172
19836.77 178
19838.10 176
19839.44 169
19840.77 156
19842.10 173
19843.43 180
19844.76 166
19846.09 167
19847.42 175
19848.75 185
19850.08 193
19851.42 180
19852.75 185
19854.08 177
19855.41 173
19856.74 163
19858.07 158
19859.40 175
19860.74 177
19862.07 183
19863.40 175
19864.73 180
19866.06 178
19867.40 208
19868.73 170
19870.06 192
19871.39 185
19872.72 191
19874.06 187
19875.39 183
19876.72 162
19878.05 171
19879.38 195
19880.72 175
19882.05 183
19883.38 162
19884.71 184
19886.05 186
19887.38 180
19888.71 175
19890.04 190
19891.38 167
19892.71 170
19894.04 190
19895.38 183
19896.71 178
19898.04 185
19899.37 179
19900.71 190
19902.04 193
19903.37 198
19904.71 171
19906.04 185
19907.37 175
19908.71 180
19910.04 172
19911.37 181
19912.71 197
19914.04 207
19915.37 177
19916.71 175
19918.04 177
19919.37 198
19920.71 198
19922.04 174
19923.37 181
19924.71 188
19926.04 191
19927.38 180
19928.71 176
19930.04 164
19931.38 176
19932.71 197
19934.05 195
19935.38 192
19936.71 176
19938.05 195
19939.38 170
19940.72 182
19942.05 191
19943.39 202
19944.72 188
19946.06 196
19947.39 194
19948.72 178
19950.06 190
19951.39 180
19952.73 206
19954.06 200
19955.40 184
19956.73 179
19958.07 167
19959.40 169
19960.74 162
19962.07 161
19963.41 179
19964.74 210
19966.08 196
19967.41 172
19968.75 180
19970.08 177
19971.42 186
19972.76 207
19974.09 197
19975.43 200
19976.76 174
19978.10 168
19979.43 192
19980.77 202
19982.10 172
19983.44 193
19984.78 186
19986.11 187
19987.45 214
19988.78 184
19990.12 186
19991.46 195
19992.79 181
19994.13 203
19995.46 197
19996.80 192
19998.14 193
19999.47 197
20000.81 197
20002.15 168
20003.48 202
20004.82 199
20006.16 220
20007.49 197
20008.83 171
20010.17 195
20011.50 210
20012.84 180
20014.18 185
20015.51 185
20016.85 193
20018.19 191
20019.52 195
20020.86 176
20022.20 177
20023.53 194
20024.87 204
20026.21 177
20027.55 167
20028.88 160
20030.22 185
20031.56 186
20032.90 203
20034.23 195
20035.57 175
20036.91 186
20038.25 178
20039.58 187
20040.92 174
20042.26 158
20043.60 191
20044.93 174
20046.27 199
20047.61 187
20048.95 181
20050.29 177
20051.62 201
20052.96 189
20054.30 222
20055.64 202
20056.98 211
20058.32 207
20059.65 189
20060.99 190
20062.33 179
20063.67 206
20065.01 189
20066.35 190
20067.68 181
20069.02 180
20070.36 170
20071.70 198
20073.04 185
20074.38 190
20075.72 172
20077.06 166
20078.40 205
20079.73 199
20081.07 156
20082.41 182
20083.75 192
20085.09 195
20086.43 191
20087.77 181
20089.11 179
20090.45 207
20091.79 210
20093.13 178
20094.47 200
20095.81 202
20097.15 189
20098.48 205
20099.82 170
20101.16 200
20102.50 207
20103.84 217
20105.18 204
20106.52 188
20107.86 179
20109.20 191
20110.54 190
20111.88 178
20113.22 179
20114.56 178
20115.90 184
20117.24 208
20118.58 204
20119.93 205
20121.27 178
20122.61 188
20123.95 195
20125.29 160
20126.63 154
20127.97 168
20129.31 188
20130.65 183
20131.99 189
20133.33 200
20134.67 196
20136.01 196
