# Supplementary material for: MALDI-TOF MS typing enables the classification of brewing yeasts of the genus Saccharomyces to major beer styles
Source: PLoS One. 2017 Aug 9;12(8):e0181694. doi: 10.1371/journal.pone.0181694 (PMC5549903; doi:10.1371/journal.pone.0181694)
Supplement: S8 File — The directory includes 90 raw files and was zipped to “.zip”; the folder has three strains with 30 spectra per strain; S1 Text explains the raw files with an example and Table 1 represents the yeast strains used within the experiment. (ZIP) [file pone.0181694.s011.zip › 22-24/30281-168-Lag-Lag-Lag-YPG-18h-E-E_2016-09-23_8_0_C11_1.dat]

1999.90 1037
2000.32 1120
2000.75 1224
2001.17 1146
2001.59 1015
2002.01 1071
2002.43 1056
2002.86 948
2003.28 929
2003.70 965
2004.12 952
2004.54 947
2004.97 875
2005.39 862
2005.81 865
2006.23 892
2006.66 929
2007.08 881
2007.50 980
2007.92 912
2008.35 879
2008.77 906
2009.19 937
2009.61 895
2010.04 922
2010.46 885
2010.88 942
2011.31 882
2011.73 842
2012.15 804
2012.57 858
2013.00 847
2013.42 838
2013.84 849
2014.27 869
2014.69 821
2015.11 857
2015.54 890
2015.96 885
2016.38 949
2016.81 961
2017.23 929
2017.65 930
2018.08 975
2018.50 978
2018.93 1000
2019.35 968
2019.77 967
2020.20 983
2020.62 913
2021.04 893
2021.47 944
2021.89 1008
2022.32 901
2022.74 959
2023.17 913
2023.59 907
2024.01 882
2024.44 912
2024.86 860
2025.29 842
2025.71 865
2026.14 937
2026.56 863
2026.98 848
2027.41 868
2027.83 895
2028.26 856
2028.68 817
2029.11 885
2029.53 857
2029.96 846
2030.38 829
2030.81 800
2031.23 816
2031.66 882
2032.08 882
2032.51 832
2032.93 847
2033.36 849
2033.78 886
2034.21 846
2034.63 822
2035.06 837
2035.49 852
2035.91 906
2036.34 951
2036.76 863
2037.19 869
2037.61 898
2038.04 894
2038.47 841
2038.89 881
2039.32 893
2039.74 847
2040.17 862
2040.59 856
2041.02 854
2041.45 953
2041.87 887
2042.30 834
2042.73 819
2043.15 850
2043.58 861
2044.00 891
2044.43 885
2044.86 894
2045.28 854
2045.71 860
2046.14 848
2046.56 913
2046.99 896
2047.42 843
2047.84 820
2048.27 824
2048.70 858
2049.12 867
2049.55 860
2049.98 825
2050.40 840
2050.83 842
2051.26 887
2051.69 819
2052.11 856
2052.54 864
2052.97 906
2053.40 832
2053.82 852
2054.25 838
2054.68 819
2055.10 892
2055.53 846
2055.96 840
2056.39 865
2056.82 829
2057.24 924
2057.67 892
2058.10 933
2058.53 932
2058.95 963
2059.38 929
2059.81 1013
2060.24 963
2060.67 944
2061.09 985
2061.52 974
2061.95 955
2062.38 898
2062.81 915
2063.24 960
2063.66 1000
2064.09 1022
2064.52 1021
2064.95 1150
2065.38 1114
2065.81 1135
2066.24 1174
2066.66 1208
2067.09 1145
2067.52 1134
2067.95 1137
2068.38 1121
2068.81 1087
2069.24 999
2069.67 909
2070.10 960
2070.52 924
2070.95 958
2071.38 868
2071.81 908
2072.24 925
2072.67 955
2073.10 864
2073.53 920
2073.96 875
2074.39 915
2074.82 968
2075.25 960
2075.68 946
2076.11 966
2076.54 913
2076.97 925
2077.40 917
2077.83 1013
2078.26 974
2078.69 1007
2079.12 960
2079.55 998
2079.98 963
2080.41 1042
2080.84 964
2081.27 1008
2081.70 973
2082.13 936
2082.56 949
2082.99 1037
2083.42 934
2083.85 960
2084.28 929
2084.71 851
2085.14 911
2085.57 921
2086.00 900
2086.43 868
2086.86 896
2087.29 900
2087.73 860
2088.16 855
2088.59 798
2089.02 796
2089.45 806
2089.88 847
2090.31 866
2090.74 896
2091.17 877
2091.61 876
2092.04 826
2092.47 882
2092.90 888
2093.33 886
2093.76 869
2094.19 895
2094.63 901
2095.06 841
2095.49 804
2095.92 827
2096.35 861
2096.78 903
2097.22 893
2097.65 825
2098.08 814
2098.51 810
2098.94 797
2099.38 848
2099.81 852
2100.24 797
2100.67 789
2101.11 855
2101.54 918
2101.97 793
2102.40 831
2102.83 839
2103.27 869
2103.70 831
2104.13 845
2104.56 846
2105.00 865
2105.43 810
2105.86 826
2106.30 822
2106.73 817
2107.16 868
2107.59 880
2108.03 960
2108.46 918
2108.89 868
2109.33 850
2109.76 848
2110.19 918
2110.63 865
2111.06 907
2111.49 955
2111.93 944
2112.36 864
2112.79 863
2113.23 911
2113.66 860
2114.09 875
2114.53 850
2114.96 867
2115.40 830
2115.83 826
2116.26 790
2116.70 796
2117.13 841
2117.56 823
2118.00 873
2118.43 898
2118.87 827
2119.30 827
2119.73 862
2120.17 866
2120.60 830
2121.04 807
2121.47 833
2121.91 929
2122.34 908
2122.78 915
2123.21 856
2123.64 808
2124.08 876
2124.51 848
2124.95 889
2125.38 884
2125.82 893
2126.25 871
2126.69 877
2127.12 910
2127.56 815
2127.99 918
2128.43 1010
2128.86 955
2129.30 931
2129.73 1027
2130.17 944
2130.60 996
2131.04 977
2131.47 991
2131.91 977
2132.35 925
2132.78 980
2133.22 963
2133.65 924
2134.09 925
2134.52 893
2134.96 875
2135.40 929
2135.83 839
2136.27 881
2136.70 886
2137.14 834
2137.57 862
2138.01 919
2138.45 878
2138.88 863
2139.32 822
2139.76 853
2140.19 811
2140.63 794
2141.06 824
2141.50 870
2141.94 794
2142.37 836
2142.81 828
2143.25 797
2143.68 856
2144.12 806
2144.56 864
2144.99 849
2145.43 860
2145.87 836
2146.30 850
2146.74 903
2147.18 953
2147.62 913
2148.05 952
2148.49 933
2148.93 894
2149.36 971
2149.80 1070
2150.24 1071
2150.68 1040
2151.11 1020
2151.55 1092
2151.99 970
2152.43 987
2152.86 997
2153.30 1028
2153.74 996
2154.18 1016
2154.61 933
2155.05 957
2155.49 929
2155.93 836
2156.37 889
2156.80 924
2157.24 988
2157.68 946
2158.12 904
2158.56 911
2158.99 904
2159.43 944
2159.87 899
2160.31 888
2160.75 878
2161.19 914
2161.62 866
2162.06 883
2162.50 932
2162.94 934
2163.38 946
2163.82 933
2164.26 883
2164.69 876
2165.13 900
2165.57 978
2166.01 1010
2166.45 1081
2166.89 1044
2167.33 1069
2167.77 1035
2168.21 1029
2168.65 1031
2169.08 1044
2169.52 983
2169.96 1092
2170.40 1022
2170.84 1011
2171.28 987
2171.72 987
2172.16 991
2172.60 984
2173.04 991
2173.48 1045
2173.92 1018
2174.36 1023
2174.80 1071
2175.24 1014
2175.68 1026
2176.12 1053
2176.56 1065
2177.00 1101
2177.44 1077
2177.88 1069
2178.32 1062
2178.76 994
2179.20 1020
2179.64 965
2180.08 1015
2180.52 1042
2180.96 988
2181.40 947
2181.84 969
2182.28 953
2182.72 914
2183.16 933
2183.60 884
2184.04 852
2184.48 879
2184.93 910
2185.37 860
2185.81 844
2186.25 889
2186.69 951
2187.13 938
2187.57 931
2188.01 939
2188.45 891
2188.89 962
2189.34 950
2189.78 933
2190.22 951
2190.66 1033
2191.10 989
2191.54 1014
2191.98 965
2192.43 942
2192.87 969
2193.31 986
2193.75 1076
2194.19 1118
2194.63 1034
2195.08 1016
2195.52 993
2195.96 1022
2196.40 1102
2196.84 1070
2197.29 1020
2197.73 957
2198.17 961
2198.61 963
2199.06 1014
2199.50 971
2199.94 945
2200.38 923
2200.82 935
2201.27 893
2201.71 903
2202.15 917
2202.59 886
2203.04 952
2203.48 889
2203.92 883
2204.37 1005
2204.81 941
2205.25 901
2205.69 888
2206.14 992
2206.58 951
2207.02 967
2207.47 993
2207.91 1041
2208.35 1022
2208.80 971
2209.24 1055
2209.68 1052
2210.13 1098
2210.57 1004
2211.01 1042
2211.46 1007
2211.90 1056
2212.34 1067
2212.79 1050
2213.23 1128
2213.67 1074
2214.12 1055
2214.56 1059
2215.01 1046
2215.45 1015
2215.89 1002
2216.34 988
2216.78 1013
2217.23 956
2217.67 1010
2218.11 934
2218.56 951
2219.00 988
2219.45 968
2219.89 1007
2220.34 991
2220.78 980
2221.22 950
2221.67 909
2222.11 1001
2222.56 1004
2223.00 1070
2223.45 1051
2223.89 1019
2224.34 1071
2224.78 1092
2225.23 1082
2225.67 1053
2226.12 1078
2226.56 1075
2227.01 1089
2227.45 1066
2227.90 1069
2228.34 1100
2228.79 1100
2229.23 1075
2229.68 1093
2230.12 1005
2230.57 1032
2231.01 1175
2231.46 1128
2231.90 1155
2232.35 1167
2232.80 1169
2233.24 1096
2233.69 1147
2234.13 1108
2234.58 1115
2235.02 1130
2235.47 1115
2235.92 1068
2236.36 1048
2236.81 971
2237.25 952
2237.70 984
2238.15 972
2238.59 935
2239.04 949
2239.49 991
2239.93 951
2240.38 964
2240.82 979
2241.27 990
2241.72 893
2242.16 849
2242.61 916
2243.06 960
2243.50 912
2243.95 907
2244.40 941
2244.84 922
2245.29 897
2245.74 924
2246.19 895
2246.63 904
2247.08 927
2247.53 932
2247.97 932
2248.42 862
2248.87 915
2249.32 940
2249.76 859
2250.21 892
2250.66 906
2251.10 932
2251.55 947
2252.00 971
2252.45 1022
2252.89 970
2253.34 981
2253.79 970
2254.24 1035
2254.69 1031
2255.13 992
2255.58 1019
2256.03 1051
2256.48 1076
2256.93 1024
2257.37 951
2257.82 954
2258.27 911
2258.72 1032
2259.17 977
2259.61 957
2260.06 1009
2260.51 1093
2260.96 1096
2261.41 1094
2261.86 1100
2262.31 1132
2262.75 1249
2263.20 1244
2263.65 1218
2264.10 1214
2264.55 1203
2265.00 1206
2265.45 1188
2265.90 1137
2266.34 1115
2266.79 1166
2267.24 1098
2267.69 1116
2268.14 1077
2268.59 1167
2269.04 1149
2269.49 1187
2269.94 1173
2270.39 1188
2270.84 1175
2271.29 1220
2271.74 1152
2272.18 1207
2272.63 1172
2273.08 1129
2273.53 1257
2273.98 1230
2274.43 1208
2274.88 1209
2275.33 1233
2275.78 1326
2276.23 1391
2276.68 1278
2277.13 1398
2277.58 1429
2278.03 1297
2278.48 1270
2278.93 1232
2279.38 1194
2279.83 1115
2280.28 1211
2280.73 1185
2281.19 1042
2281.64 1072
2282.09 998
2282.54 1061
2282.99 1035
2283.44 984
2283.89 1064
2284.34 1048
2284.79 1030
2285.24 1025
2285.69 1008
2286.14 980
2286.59 950
2287.04 922
2287.50 1020
2287.95 1051
2288.40 1023
2288.85 1129
2289.30 1203
2289.75 1324
2290.20 1407
2290.65 1434
2291.11 1508
2291.56 1482
2292.01 1483
2292.46 1515
2292.91 1446
2293.36 1400
2293.82 1370
2294.27 1277
2294.72 1218
2295.17 1259
2295.62 1220
2296.07 1198
2296.53 1121
2296.98 1070
2297.43 1121
2297.88 1110
2298.33 1036
2298.79 992
2299.24 1045
2299.69 986
2300.14 1019
2300.60 1020
2301.05 1021
2301.50 938
2301.95 936
2302.41 966
2302.86 965
2303.31 928
2303.76 850
2304.22 944
2304.67 912
2305.12 911
2305.57 969
2306.03 922
2306.48 921
2306.93 925
2307.39 973
2307.84 1005
2308.29 1057
2308.75 1075
2309.20 1126
2309.65 1132
2310.11 1076
2310.56 1104
2311.01 1110
2311.47 1094
2311.92 1107
2312.37 1118
2312.83 1156
2313.28 1109
2313.73 1080
2314.19 1086
2314.64 1068
2315.09 1064
2315.55 1038
2316.00 1027
2316.46 1024
2316.91 1040
2317.36 1057
2317.82 1054
2318.27 1025
2318.73 1055
2319.18 1019
2319.63 1058
2320.09 1098
2320.54 1100
2321.00 1075
2321.45 1112
2321.91 1057
2322.36 1060
2322.82 1088
2323.27 1129
2323.72 1147
2324.18 1214
2324.63 1341
2325.09 1307
2325.54 1338
2326.00 1325
2326.45 1285
2326.91 1279
2327.36 1238
2327.82 1248
2328.27 1180
2328.73 1149
2329.18 1043
2329.64 1084
2330.09 1099
2330.55 1116
2331.00 1022
2331.46 1041
2331.92 1038
2332.37 1014
2332.83 991
2333.28 995
2333.74 1026
2334.19 992
2334.65 981
2335.10 1024
2335.56 1022
2336.02 988
2336.47 968
2336.93 985
2337.38 1020
2337.84 1034
2338.30 1037
2338.75 1056
2339.21 1033
2339.66 1011
2340.12 1101
2340.58 1131
2341.03 1128
2341.49 1077
2341.95 1149
2342.40 1082
2342.86 1016
2343.32 1058
2343.77 1059
2344.23 1046
2344.68 1124
2345.14 1132
2345.60 1151
2346.06 1208
2346.51 1156
2346.97 1161
2347.43 1150
2347.88 1125
2348.34 1110
2348.80 1086
2349.25 1136
2349.71 1176
2350.17 1128
2350.63 1096
2351.08 1107
2351.54 1095
2352.00 1045
2352.46 1008
2352.91 996
2353.37 1057
2353.83 1015
2354.29 983
2354.74 949
2355.20 983
2355.66 980
2356.12 885
2356.57 895
2357.03 901
2357.49 942
2357.95 971
2358.41 949
2358.86 1008
2359.32 1048
2359.78 1074
2360.24 1142
2360.70 1128
2361.15 1148
2361.61 1177
2362.07 1108
2362.53 1106
2362.99 1081
2363.45 1085
2363.91 1060
2364.36 1090
2364.82 1069
2365.28 1093
2365.74 1038
2366.20 1016
2366.66 1065
2367.12 1079
2367.57 1128
2368.03 1044
2368.49 1055
2368.95 1076
2369.41 1061
2369.87 965
2370.33 926
2370.79 964
2371.25 1001
2371.71 948
2372.17 905
2372.63 889
2373.09 964
2373.54 910
2374.00 976
2374.46 1025
2374.92 935
2375.38 930
2375.84 1017
2376.30 1048
2376.76 994
2377.22 989
2377.68 1009
2378.14 1053
2378.60 1001
2379.06 1045
2379.52 1077
2379.98 1037
2380.44 1078
2380.90 1052
2381.36 1019
2381.82 987
2382.28 1027
2382.74 1051
2383.20 1015
2383.66 1039
2384.12 1018
2384.59 954
2385.05 982
2385.51 1023
2385.97 1074
2386.43 984
2386.89 950
2387.35 1022
2387.81 1094
2388.27 969
2388.73 969
2389.19 972
2389.65 1067
2390.12 1027
2390.58 1008
2391.04 985
2391.50 1036
2391.96 1005
2392.42 984
2392.88 1063
2393.34 999
2393.81 940
2394.27 988
2394.73 954
2395.19 931
2395.65 945
2396.11 961
2396.57 963
2397.04 949
2397.50 999
2397.96 1000
2398.42 1021
2398.88 1003
2399.35 1041
2399.81 1058
2400.27 1092
2400.73 1006
2401.19 992
2401.66 979
2402.12 920
2402.58 973
2403.04 1018
2403.51 950
2403.97 945
2404.43 912
2404.89 973
2405.36 1010
2405.82 996
2406.28 947
2406.74 999
2407.21 995
2407.67 1033
2408.13 982
2408.59 1007
2409.06 976
2409.52 972
2409.98 895
2410.45 873
2410.91 926
2411.37 904
2411.84 859
2412.30 867
2412.76 931
2413.23 851
2413.69 926
2414.15 858
2414.62 906
2415.08 1031
2415.54 982
2416.01 976
2416.47 968
2416.93 1062
2417.40 1058
2417.86 1026
2418.32 1016
2418.79 983
2419.25 986
2419.72 1009
2420.18 1016
2420.64 977
2421.11 1006
2421.57 1026
2422.04 1077
2422.50 1129
2422.96 1091
2423.43 1047
2423.89 1054
2424.36 1093
2424.82 1062
2425.29 984
2425.75 1018
2426.22 1082
2426.68 1077
2427.15 976
2427.61 924
2428.07 905
2428.54 1000
2429.00 921
2429.47 924
2429.93 869
2430.40 882
2430.86 899
2431.33 932
2431.79 969
2432.26 924
2432.72 960
2433.19 1016
2433.65 1007
2434.12 991
2434.59 966
2435.05 956
2435.52 1032
2435.98 991
2436.45 1037
2436.91 1081
2437.38 1047
2437.84 1009
2438.31 1023
2438.78 1033
2439.24 1102
2439.71 1153
2440.17 1190
2440.64 1173
2441.10 1185
2441.57 1197
2442.04 1145
2442.50 1176
2442.97 1157
2443.44 1085
2443.90 1016
2444.37 1047
2444.83 1083
2445.30 1025
2445.77 942
2446.23 969
2446.70 952
2447.17 970
2447.63 969
2448.10 945
2448.57 962
2449.03 965
2449.50 949
2449.97 913
2450.43 911
2450.90 963
2451.37 945
2451.83 914
2452.30 967
2452.77 960
2453.24 965
2453.70 987
2454.17 1010
2454.64 953
2455.10 905
2455.57 966
2456.04 960
2456.51 993
2456.97 921
2457.44 941
2457.91 960
2458.38 946
2458.84 954
2459.31 957
2459.78 921
2460.25 979
2460.72 925
2461.18 966
2461.65 957
2462.12 941
2462.59 954
2463.06 989
2463.52 943
2463.99 941
2464.46 955
2464.93 966
2465.40 961
2465.86 937
2466.33 1002
2466.80 969
2467.27 948
2467.74 936
2468.21 988
2468.68 1015
2469.14 948
2469.61 969
2470.08 956
2470.55 974
2471.02 946
2471.49 1020
2471.96 969
2472.43 934
2472.90 1000
2473.36 991
2473.83 982
2474.30 984
2474.77 1009
2475.24 983
2475.71 996
2476.18 1006
2476.65 1026
2477.12 1047
2477.59 1041
2478.06 959
2478.53 978
2479.00 994
2479.47 1005
2479.94 999
2480.41 1008
2480.87 1038
2481.34 1021
2481.81 1053
2482.28 988
2482.75 949
2483.22 1011
2483.69 969
2484.16 973
2484.63 972
2485.10 976
2485.57 1018
2486.05 994
2486.52 1054
2486.99 1071
2487.46 1138
2487.93 1094
2488.40 1115
2488.87 1048
2489.34 1022
2489.81 1103
2490.28 1052
2490.75 1021
2491.22 1015
2491.69 1003
2492.16 1005
2492.63 1018
2493.10 1053
2493.58 1003
2494.05 885
2494.52 976
2494.99 987
2495.46 966
2495.93 930
2496.40 978
2496.87 1041
2497.34 1017
2497.82 1010
2498.29 991
2498.76 969
2499.23 945
2499.70 998
2500.17 931
2500.64 927
2501.12 953
2501.59 945
2502.06 993
2502.53 978
2503.00 893
2503.48 909
2503.95 954
2504.42 920
2504.89 873
2505.36 938
2505.84 947
2506.31 894
2506.78 917
2507.25 985
2507.72 1088
2508.20 1027
2508.67 1044
2509.14 1001
2509.61 1025
2510.09 1170
2510.56 1183
2511.03 1166
2511.50 1201
2511.98 1193
2512.45 1272
2512.92 1286
2513.40 1322
2513.87 1361
2514.34 1298
2514.81 1267
2515.29 1187
2515.76 1173
2516.23 1144
2516.71 1033
2517.18 1083
2517.65 1088
2518.13 1086
2518.60 1092
2519.07 1116
2519.55 1082
2520.02 1146
2520.49 1121
2520.97 1072
2521.44 1076
2521.91 1082
2522.39 1071
2522.86 1057
2523.34 971
2523.81 972
2524.28 1055
2524.76 990
2525.23 1005
2525.70 1018
2526.18 1033
2526.65 1036
2527.13 1068
2527.60 1077
2528.08 1042
2528.55 1020
2529.02 1007
2529.50 1097
2529.97 1028
2530.45 1030
2530.92 1056
2531.40 1104
2531.87 1124
2532.34 1087
2532.82 1070
2533.29 1060
2533.77 1042
2534.24 1019
2534.72 1104
2535.19 1089
2535.67 993
2536.14 1046
2536.62 1026
2537.09 1099
2537.57 1037
2538.04 1081
2538.52 1068
2538.99 1098
2539.47 1083
2539.94 1084
2540.42 1043
2540.90 1115
2541.37 1125
2541.85 1041
2542.32 1048
2542.80 1046
2543.27 993
2543.75 969
2544.22 992
2544.70 967
2545.18 1088
2545.65 1048
2546.13 982
2546.60 1099
2547.08 1161
2547.56 1157
2548.03 1184
2548.51 1176
2548.98 1233
2549.46 1288
2549.94 1241
2550.41 1254
2550.89 1249
2551.37 1255
2551.84 1276
2552.32 1243
2552.80 1258
2553.27 1253
2553.75 1216
2554.23 1268
2554.70 1243
2555.18 1235
2555.66 1256
2556.13 1196
2556.61 1195
2557.09 1226
2557.56 1198
2558.04 1217
2558.52 1160
2558.99 1194
2559.47 1147
2559.95 1100
2560.43 1060
2560.90 992
2561.38 1046
2561.86 1043
2562.33 1018
2562.81 998
2563.29 935
2563.77 926
2564.25 912
2564.72 982
2565.20 899
2565.68 930
2566.16 915
2566.63 980
2567.11 1041
2567.59 959
2568.07 910
2568.55 928
2569.02 931
2569.50 908
2569.98 926
2570.46 942
2570.94 936
2571.41 909
2571.89 930
2572.37 954
2572.85 933
2573.33 944
2573.81 978
2574.28 894
2574.76 954
2575.24 1007
2575.72 1036
2576.20 986
2576.68 956
2577.16 949
2577.64 910
2578.11 953
2578.59 963
2579.07 972
2579.55 965
2580.03 992
2580.51 987
2580.99 1000
2581.47 988
2581.95 918
2582.43 882
2582.91 929
2583.39 919
2583.86 943
2584.34 923
2584.82 904
2585.30 977
2585.78 943
2586.26 924
2586.74 920
2587.22 971
2587.70 1015
2588.18 941
2588.66 956
2589.14 964
2589.62 957
2590.10 1071
2590.58 1000
2591.06 978
2591.54 987
2592.02 985
2592.50 1116
2592.98 1069
2593.46 1004
2593.94 1023
2594.42 1037
2594.90 1023
2595.38 1023
2595.86 994
2596.35 966
2596.83 1021
2597.31 967
2597.79 960
2598.27 981
2598.75 978
2599.23 987
2599.71 1010
2600.19 948
2600.67 974
2601.15 974
2601.63 938
2602.12 927
2602.60 962
2603.08 914
2603.56 939
2604.04 938
2604.52 949
2605.00 886
2605.48 891
2605.97 883
2606.45 848
2606.93 924
2607.41 883
2607.89 939
2608.37 928
2608.86 934
2609.34 990
2609.82 1018
2610.30 1019
2610.78 967
2611.26 973
2611.75 1033
2612.23 1020
2612.71 1021
2613.19 1003
2613.68 1010
2614.16 1019
2614.64 951
2615.12 997
2615.60 991
2616.09 986
2616.57 958
2617.05 978
2617.53 941
2618.02 1006
2618.50 929
2618.98 999
2619.46 958
2619.95 920
2620.43 989
2620.91 948
2621.40 909
2621.88 890
2622.36 887
2622.85 902
2623.33 921
2623.81 927
2624.29 968
2624.78 969
2625.26 1007
2625.74 916
2626.23 961
2626.71 980
2627.19 981
2627.68 904
2628.16 925
2628.64 904
2629.13 949
2629.61 1034
2630.10 972
2630.58 1001
2631.06 981
2631.55 986
2632.03 928
2632.51 997
2633.00 926
2633.48 940
2633.97 977
2634.45 935
2634.94 926
2635.42 937
2635.90 912
2636.39 911
2636.87 927
2637.36 929
2637.84 962
2638.33 871
2638.81 951
2639.29 948
2639.78 912
2640.26 904
2640.75 966
2641.23 996
2641.72 943
2642.20 975
2642.69 996
2643.17 928
2643.66 998
2644.14 975
2644.63 998
2645.11 943
2645.60 940
2646.08 1013
2646.57 967
2647.05 981
2647.54 985
2648.02 1034
2648.51 911
2648.99 977
2649.48 920
2649.97 979
2650.45 987
2650.94 965
2651.42 931
2651.91 965
2652.39 1023
2652.88 958
2653.37 1018
2653.85 999
2654.34 1060
2654.82 1073
2655.31 1103
2655.80 1103
2656.28 1085
2656.77 1035
2657.25 978
2657.74 1030
2658.23 968
2658.71 978
2659.20 993
2659.69 1030
2660.17 970
2660.66 1015
2661.14 1004
2661.63 932
2662.12 968
2662.60 955
2663.09 999
2663.58 926
2664.06 950
2664.55 995
2665.04 1018
2665.53 1003
2666.01 1039
2666.50 1015
2666.99 990
2667.47 969
2667.96 976
2668.45 997
2668.94 1058
2669.42 1008
2669.91 1041
2670.40 1092
2670.88 1133
2671.37 1165
2671.86 1105
2672.35 1157
2672.83 1320
2673.32 1221
2673.81 1230
2674.30 1201
2674.79 1226
2675.27 1224
2675.76 1273
2676.25 1223
2676.74 1187
2677.23 1187
2677.71 1174
2678.20 1142
2678.69 1059
2679.18 1046
2679.67 1058
2680.15 1050
2680.64 1013
2681.13 1088
2681.62 1054
2682.11 1074
2682.60 1046
2683.08 1081
2683.57 1180
2684.06 1162
2684.55 1137
2685.04 1161
2685.53 1161
2686.02 1175
2686.51 1102
2686.99 1152
2687.48 1121
2687.97 1113
2688.46 1040
2688.95 1037
2689.44 1098
2689.93 1058
2690.42 1016
2690.91 1056
2691.40 1041
2691.89 1099
2692.38 1072
2692.87 1045
2693.35 1039
2693.84 981
2694.33 1027
2694.82 1030
2695.31 1005
2695.80 986
2696.29 966
2696.78 991
2697.27 1037
2697.76 992
2698.25 1014
2698.74 998
2699.23 979
2699.72 955
2700.21 941
2700.70 932
2701.19 941
2701.68 991
2702.17 1017
2702.66 1067
2703.15 1058
2703.64 1064
2704.13 1024
2704.62 989
2705.12 1001
2705.61 986
2706.10 933
2706.59 962
2707.08 1036
2707.57 1014
2708.06 975
2708.55 969
2709.04 1069
2709.53 997
2710.02 947
2710.51 991
2711.01 1013
2711.50 974
2711.99 940
2712.48 1052
2712.97 993
2713.46 935
2713.95 936
2714.44 973
2714.94 971
2715.43 920
2715.92 947
2716.41 906
2716.90 879
2717.39 997
2717.89 971
2718.38 952
2718.87 980
2719.36 937
2719.85 944
2720.34 983
2720.84 1005
2721.33 1139
2721.82 1127
2722.31 1139
2722.80 1110
2723.30 1026
2723.79 982
2724.28 1064
2724.77 1037
2725.27 1034
2725.76 1024
2726.25 984
2726.74 939
2727.24 891
2727.73 945
2728.22 993
2728.71 972
2729.21 1008
2729.70 973
2730.19 925
2730.69 937
2731.18 959
2731.67 1009
2732.16 998
2732.66 1029
2733.15 1058
2733.64 1052
2734.14 1006
2734.63 1041
2735.12 1066
2735.62 1016
2736.11 1021
2736.60 1002
2737.10 1120
2737.59 1025
2738.08 1058
2738.58 1141
2739.07 1072
2739.56 1078
2740.06 984
2740.55 977
2741.05 971
2741.54 930
2742.03 967
2742.53 1010
2743.02 951
2743.52 954
2744.01 935
2744.50 969
2745.00 983
2745.49 925
2745.99 948
2746.48 886
2746.97 1005
2747.47 986
2747.96 1018
2748.46 1049
2748.95 1062
2749.45 973
2749.94 950
2750.44 906
2750.93 923
2751.43 965
2751.92 905
2752.42 959
2752.91 966
2753.41 978
2753.90 925
2754.40 944
2754.89 1009
2755.39 977
2755.88 940
2756.38 997
2756.87 1025
2757.37 1059
2757.86 1045
2758.36 1022
2758.85 1047
2759.35 1036
2759.84 930
2760.34 941
2760.83 972
2761.33 974
2761.83 978
2762.32 944
2762.82 989
2763.31 994
2763.81 1014
2764.30 1006
2764.80 985
2765.30 971
2765.79 986
2766.29 1041
2766.78 1036
2767.28 925
2767.78 1027
2768.27 990
2768.77 947
2769.27 934
2769.76 925
2770.26 978
2770.76 952
2771.25 992
2771.75 1017
2772.24 1022
2772.74 932
2773.24 958
2773.73 1043
2774.23 983
2774.73 1015
2775.23 1039
2775.72 990
2776.22 992
2776.72 1034
2777.21 1019
2777.71 1039
2778.21 1000
2778.70 1016
2779.20 1016
2779.70 1044
2780.20 980
2780.69 964
2781.19 1016
2781.69 1045
2782.19 1035
2782.68 965
2783.18 1028
2783.68 1041
2784.18 926
2784.67 901
2785.17 923
2785.67 957
2786.17 961
2786.67 967
2787.16 980
2787.66 907
2788.16 928
2788.66 992
2789.16 997
2789.65 944
2790.15 968
2790.65 967
2791.15 965
2791.65 943
2792.15 981
2792.64 979
2793.14 1024
2793.64 1014
2794.14 1006
2794.64 1051
2795.14 968
2795.64 1063
2796.13 1119
2796.63 1168
2797.13 1163
2797.63 1197
2798.13 1265
2798.63 1206
2799.13 1281
2799.63 1199
2800.13 1136
2800.62 1148
2801.12 1128
2801.62 1069
2802.12 1041
2802.62 961
2803.12 1009
2803.62 1001
2804.12 1034
2804.62 979
2805.12 1011
2805.62 944
2806.12 939
2806.62 1021
2807.12 1043
2807.62 1108
2808.12 1072
2808.62 1199
2809.12 1174
2809.62 1183
2810.12 1180
2810.62 1211
2811.12 1246
2811.62 1303
2812.12 1455
2812.62 1369
2813.12 1380
2813.62 1386
2814.12 1335
2814.62 1342
2815.12 1307
2815.62 1255
2816.12 1250
2816.62 1202
2817.12 1216
2817.62 1154
2818.12 1072
2818.62 1058
2819.12 1021
2819.63 1012
2820.13 1022
2820.63 994
2821.13 1002
2821.63 972
2822.13 970
2822.63 1041
2823.13 986
2823.63 1059
2824.13 1022
2824.64 1017
2825.14 1061
2825.64 1037
2826.14 1056
2826.64 1044
2827.14 1027
2827.64 1028
2828.15 989
2828.65 986
2829.15 974
2829.65 982
2830.15 972
2830.65 921
2831.16 966
2831.66 944
2832.16 1008
2832.66 959
2833.16 1014
2833.67 1025
2834.17 1035
2834.67 1078
2835.17 1059
2835.68 1072
2836.18 1038
2836.68 1039
2837.18 1031
2837.68 1083
2838.19 1092
2838.69 1110
2839.19 1017
2839.70 1045
2840.20 1044
2840.70 1088
2841.20 1094
2841.71 1050
2842.21 1012
2842.71 1019
2843.21 1069
2843.72 1045
2844.22 1058
2844.72 1013
2845.23 1118
2845.73 1135
2846.23 1127
2846.74 1097
2847.24 1123
2847.74 1159
2848.25 1190
2848.75 1167
2849.25 1217
2849.76 1184
2850.26 1135
2850.76 1166
2851.27 1225
2851.77 1078
2852.28 1117
2852.78 1056
2853.28 1029
2853.79 945
2854.29 983
2854.79 994
2855.30 991
2855.80 1034
2856.31 1039
2856.81 1016
2857.31 1053
2857.82 1089
2858.32 1107
2858.83 1137
2859.33 1100
2859.84 1043
2860.34 1095
2860.85 1099
2861.35 1148
2861.85 1111
2862.36 1099
2862.86 1055
2863.37 1042
2863.87 1095
2864.38 1079
2864.88 1035
2865.39 987
2865.89 1032
2866.40 995
2866.90 980
2867.41 988
2867.91 987
2868.42 1078
2868.92 1059
2869.43 1024
2869.93 984
2870.44 993
2870.94 1111
2871.45 1172
2871.96 1144
2872.46 1085
2872.97 1134
2873.47 1192
2873.98 1082
2874.48 1125
2874.99 1171
2875.49 1221
2876.00 1219
2876.51 1163
2877.01 1095
2877.52 1075
2878.02 1097
2878.53 1125
2879.04 1114
2879.54 1055
2880.05 1113
2880.55 1162
2881.06 1198
2881.57 1282
2882.07 1269
2882.58 1235
2883.09 1318
2883.59 1252
2884.10 1271
2884.61 1245
2885.11 1315
2885.62 1245
2886.13 1268
2886.63 1315
2887.14 1393
2887.65 1363
2888.15 1313
2888.66 1401
2889.17 1455
2889.67 1346
2890.18 1230
2890.69 1215
2891.20 1195
2891.70 1189
2892.21 1149
2892.72 1185
2893.22 1199
2893.73 1128
2894.24 1107
2894.75 1137
2895.25 1150
2895.76 1183
2896.27 1260
2896.78 1303
2897.29 1194
2897.79 1259
2898.30 1277
2898.81 1258
2899.32 1239
2899.82 1210
2900.33 1141
2900.84 1159
2901.35 1214
2901.86 1151
2902.36 1163
2902.87 1099
2903.38 1134
2903.89 1142
2904.40 1145
2904.91 1127
2905.41 1064
2905.92 1181
2906.43 1137
2906.94 1175
2907.45 1139
2907.96 1140
2908.47 1158
2908.97 1115
2909.48 1066
2909.99 1098
2910.50 1075
2911.01 1060
2911.52 1077
2912.03 1043
2912.54 1109
2913.05 1120
2913.55 1070
2914.06 1099
2914.57 1075
2915.08 1119
2915.59 1101
2916.10 1105
2916.61 1092
2917.12 1123
2917.63 1068
2918.14 1095
2918.65 1130
2919.16 1192
2919.67 1166
2920.18 1176
2920.69 1158
2921.20 1186
2921.71 1176
2922.22 1278
2922.73 1283
2923.24 1399
2923.75 1419
2924.26 1450
2924.77 1573
2925.28 1566
2925.79 1633
2926.30 1569
2926.81 1623
2927.32 1557
2927.83 1480
2928.34 1391
2928.85 1270
2929.36 1222
2929.87 1217
2930.38 1165
2930.89 1118
2931.40 1130
2931.91 1111
2932.42 1132
2932.93 1145
2933.45 1053
2933.96 1104
2934.47 1116
2934.98 1084
2935.49 1154
2936.00 1123
2936.51 1091
2937.02 1115
2937.53 1213
2938.04 1235
2938.56 1268
2939.07 1314
2939.58 1456
2940.09 1610
2940.60 1626
2941.11 1813
2941.62 1940
2942.14 1962
2942.65 1958
2943.16 1837
2943.67 1751
2944.18 1677
2944.70 1652
2945.21 1601
2945.72 1530
2946.23 1428
2946.74 1343
2947.26 1318
2947.77 1337
2948.28 1249
2948.79 1146
2949.30 1115
2949.82 1148
2950.33 1115
2950.84 1039
2951.35 1063
2951.87 1097
2952.38 1114
2952.89 1142
2953.40 1086
2953.92 1143
2954.43 1049
2954.94 1088
2955.45 1099
2955.97 1078
2956.48 1074
2956.99 1149
2957.51 1161
2958.02 1111
2958.53 1146
2959.04 1104
2959.56 1156
2960.07 1140
2960.58 1149
2961.10 1124
2961.61 1089
2962.12 1163
2962.64 1218
2963.15 1206
2963.66 1211
2964.18 1187
2964.69 1229
2965.21 1219
2965.72 1233
2966.23 1140
2966.75 1131
2967.26 1190
2967.77 1164
2968.29 1164
2968.80 1153
2969.32 1115
2969.83 1124
2970.34 1127
2970.86 1118
2971.37 1124
2971.89 1101
2972.40 1112
2972.91 1115
2973.43 1086
2973.94 1114
2974.46 1130
2974.97 1128
2975.49 1124
2976.00 1140
2976.52 1145
2977.03 1191
2977.55 1181
2978.06 1183
2978.57 1272
2979.09 1235
2979.60 1189
2980.12 1262
2980.63 1225
2981.15 1274
2981.66 1271
2982.18 1245
2982.69 1244
2983.21 1272
2983.73 1234
2984.24 1338
2984.76 1305
2985.27 1305
2985.79 1300
2986.30 1366
2986.82 1374
2987.33 1383
2987.85 1362
2988.36 1336
2988.88 1349
2989.40 1404
2989.91 1333
2990.43 1314
2990.94 1367
2991.46 1372
2991.97 1412
2992.49 1349
2993.01 1312
2993.52 1393
2994.04 1457
2994.55 1463
2995.07 1462
2995.59 1500
2996.10 1584
2996.62 1596
2997.14 1601
2997.65 1673
2998.17 1663
2998.69 1709
2999.20 1774
2999.72 1723
3000.24 1762
3000.75 1734
3001.27 1779
3001.79 1925
3002.30 1947
3002.82 2154
3003.34 2497
3003.85 2912
3004.37 3182
3004.89 3535
3005.40 3948
3005.92 4109
3006.44 4172
3006.96 3875
3007.47 3550
3007.99 3292
3008.51 2914
3009.03 2647
3009.54 2271
3010.06 2016
3010.58 1871
3011.10 1627
3011.61 1634
3012.13 1508
3012.65 1495
3013.17 1451
3013.68 1451
3014.20 1447
3014.72 1410
3015.24 1431
3015.76 1442
3016.27 1437
3016.79 1458
3017.31 1436
3017.83 1413
3018.35 1417
3018.86 1370
3019.38 1377
3019.90 1373
3020.42 1423
3020.94 1397
3021.46 1410
3021.97 1488
3022.49 1362
3023.01 1444
3023.53 1449
3024.05 1557
3024.57 1615
3025.09 1553
3025.61 1563
3026.12 1525
3026.64 1536
3027.16 1475
3027.68 1383
3028.20 1417
3028.72 1353
3029.24 1301
3029.76 1322
3030.28 1313
3030.80 1282
3031.32 1227
3031.84 1264
3032.35 1283
3032.87 1273
3033.39 1193
3033.91 1228
3034.43 1230
3034.95 1275
3035.47 1345
3035.99 1288
3036.51 1243
3037.03 1198
3037.55 1230
3038.07 1203
3038.59 1238
3039.11 1228
3039.63 1206
3040.15 1178
3040.67 1182
3041.19 1182
3041.71 1193
3042.23 1213
3042.75 1229
3043.27 1165
3043.79 1186
3044.31 1222
3044.83 1199
3045.35 1193
3045.87 1189
3046.40 1202
3046.92 1175
3047.44 1133
3047.96 1187
3048.48 1175
3049.00 1134
3049.52 1181
3050.04 1140
3050.56 1132
3051.08 1124
3051.60 1167
3052.12 1137
3052.65 1104
3053.17 1148
3053.69 1105
3054.21 1077
3054.73 1141
3055.25 1130
3055.77 1122
3056.30 1139
3056.82 1191
3057.34 1220
3057.86 1138
3058.38 1214
3058.90 1223
3059.42 1147
3059.95 1149
3060.47 1132
3060.99 1134
3061.51 1149
3062.03 1161
3062.56 1184
3063.08 1231
3063.60 1291
3064.12 1329
3064.64 1316
3065.17 1273
3065.69 1330
3066.21 1375
3066.73 1322
3067.26 1305
3067.78 1287
3068.30 1298
3068.82 1310
3069.35 1325
3069.87 1248
3070.39 1304
3070.91 1286
3071.44 1277
3071.96 1232
3072.48 1282
3073.01 1322
3073.53 1297
3074.05 1269
3074.57 1326
3075.10 1368
3075.62 1442
3076.14 1383
3076.67 1401
3077.19 1460
3077.71 1447
3078.24 1413
3078.76 1468
3079.28 1461
3079.81 1556
3080.33 1571
3080.85 1609
3081.38 1598
3081.90 1587
3082.42 1544
3082.95 1550
3083.47 1590
3084.00 1581
3084.52 1542
3085.04 1550
3085.57 1492
3086.09 1477
3086.62 1428
3087.14 1420
3087.66 1354
3088.19 1380
3088.71 1418
3089.24 1302
3089.76 1346
3090.29 1387
3090.81 1338
3091.33 1443
3091.86 1421
3092.38 1404
3092.91 1469
3093.43 1512
3093.96 1523
3094.48 1593
3095.01 1704
3095.53 1758
3096.06 1763
3096.58 1692
3097.11 1687
3097.63 1801
3098.16 1782
3098.68 1853
3099.21 1948
3099.73 2071
3100.26 2321
3100.78 2787
3101.31 3380
3101.83 4153
3102.36 4990
3102.88 5678
3103.41 6200
3103.93 6602
3104.46 6340
3104.99 6036
3105.51 5596
3106.04 4858
3106.56 4023
3107.09 3447
3107.61 2853
3108.14 2498
3108.67 2106
3109.19 2008
3109.72 2029
3110.24 1899
3110.77 1888
3111.30 1753
3111.82 1862
3112.35 1833
3112.87 1747
3113.40 1651
3113.93 1670
3114.45 1637
3114.98 1630
3115.51 1533
3116.03 1506
3116.56 1434
3117.09 1468
3117.61 1537
3118.14 1504
3118.67 1488
3119.19 1478
3119.72 1512
3120.25 1665
3120.77 1723
3121.30 1758
3121.83 1844
3122.35 1907
3122.88 1961
3123.41 1801
3123.94 1864
3124.46 1781
3124.99 1694
3125.52 1679
3126.05 1569
3126.57 1581
3127.10 1527
3127.63 1477
3128.16 1465
3128.68 1461
3129.21 1483
3129.74 1455
3130.27 1386
3130.79 1400
3131.32 1377
3131.85 1314
3132.38 1334
3132.91 1334
3133.43 1331
3133.96 1345
3134.49 1417
3135.02 1367
3135.55 1329
3136.07 1337
3136.60 1315
3137.13 1238
3137.66 1182
3138.19 1301
3138.72 1336
3139.24 1305
3139.77 1243
3140.30 1275
3140.83 1311
3141.36 1235
3141.89 1265
3142.42 1279
3142.95 1237
3143.47 1225
3144.00 1224
3144.53 1238
3145.06 1263
3145.59 1243
3146.12 1265
3146.65 1177
3147.18 1265
3147.71 1260
3148.24 1309
3148.76 1333
3149.29 1387
3149.82 1426
3150.35 1376
3150.88 1401
3151.41 1375
3151.94 1342
3152.47 1294
3153.00 1337
3153.53 1280
3154.06 1266
3154.59 1206
3155.12 1230
3155.65 1240
3156.18 1180
3156.71 1246
3157.24 1220
3157.77 1236
3158.30 1249
3158.83 1216
3159.36 1290
3159.89 1305
3160.42 1341
3160.95 1228
3161.48 1236
3162.01 1241
3162.54 1269
3163.07 1263
3163.60 1204
3164.13 1187
3164.66 1204
3165.20 1184
3165.73 1189
3166.26 1202
3166.79 1180
3167.32 1147
3167.85 1174
3168.38 1142
3168.91 1159
3169.44 1136
3169.97 1127
3170.50 1224
3171.04 1190
3171.57 1205
3172.10 1191
3172.63 1261
3173.16 1284
3173.69 1267
3174.22 1286
3174.75 1312
3175.29 1327
3175.82 1333
3176.35 1342
3176.88 1254
3177.41 1286
3177.94 1272
3178.48 1248
3179.01 1206
3179.54 1152
3180.07 1157
3180.60 1166
3181.14 1115
3181.67 1040
3182.20 1111
3182.73 1152
3183.26 1188
3183.80 1141
3184.33 1142
3184.86 1118
3185.39 1078
3185.93 1125
3186.46 1168
3186.99 1112
3187.52 1120
3188.06 1154
3188.59 1098
3189.12 1143
3189.65 1110
3190.19 1067
3190.72 1131
3191.25 1225
3191.79 1189
3192.32 1118
3192.85 1120
3193.38 1089
3193.92 1201
3194.45 1237
3194.98 1216
3195.52 1220
3196.05 1206
3196.58 1186
3197.12 1238
3197.65 1197
3198.18 1176
3198.72 1154
3199.25 1231
3199.78 1283
3200.32 1282
3200.85 1322
3201.39 1344
3201.92 1300
3202.45 1312
3202.99 1292
3203.52 1281
3204.05 1305
3204.59 1281
3205.12 1256
3205.66 1337
3206.19 1260
3206.72 1375
3207.26 1346
3207.79 1487
3208.33 1496
3208.86 1597
3209.40 1570
3209.93 1563
3210.47 1575
3211.00 1614
3211.53 1548
3212.07 1507
3212.60 1522
3213.14 1530
3213.67 1461
3214.21 1410
3214.74 1423
3215.28 1350
3215.81 1318
3216.35 1319
3216.88 1235
3217.42 1204
3217.95 1219
3218.49 1163
3219.02 1208
3219.56 1190
3220.09 1181
3220.63 1105
3221.16 1138
3221.70 1227
3222.23 1338
3222.77 1322
3223.31 1319
3223.84 1360
3224.38 1418
3224.91 1462
3225.45 1490
3225.98 1515
3226.52 1570
3227.06 1529
3227.59 1446
3228.13 1374
3228.66 1407
3229.20 1422
3229.74 1369
3230.27 1396
3230.81 1406
3231.34 1449
3231.88 1488
3232.42 1466
3232.95 1544
3233.49 1529
3234.03 1547
3234.56 1513
3235.10 1479
3235.64 1506
3236.17 1553
3236.71 1586
3237.25 1555
3237.78 1499
3238.32 1533
3238.86 1589
3239.39 1560
3239.93 1498
3240.47 1514
3241.00 1497
3241.54 1431
3242.08 1491
3242.61 1501
3243.15 1481
3243.69 1602
3244.23 1594
3244.76 1518
3245.30 1548
3245.84 1612
3246.38 1613
3246.91 1701
3247.45 1720
3247.99 1720
3248.53 1676
3249.06 1831
3249.60 1941
3250.14 2068
3250.68 2300
3251.21 2637
3251.75 2995
3252.29 3333
3252.83 3623
3253.37 3850
3253.90 3961
3254.44 3971
3254.98 3667
3255.52 3607
3256.06 3152
3256.60 2867
3257.13 2599
3257.67 2357
3258.21 2252
3258.75 2113
3259.29 2147
3259.83 2032
3260.36 2113
3260.90 2250
3261.44 2287
3261.98 2368
3262.52 2509
3263.06 2696
3263.60 2672
3264.14 2755
3264.68 2784
3265.21 2825
3265.75 2901
3266.29 3120
3266.83 3236
3267.37 3168
3267.91 3134
3268.45 3123
3268.99 3094
3269.53 3004
3270.07 2714
3270.61 2442
3271.15 2277
3271.69 2190
3272.23 2066
3272.76 2157
3273.30 1969
3273.84 1953
3274.38 1944
3274.92 1892
3275.46 1845
3276.00 1878
3276.54 1865
3277.08 1836
3277.62 1836
3278.16 1857
3278.70 1794
3279.24 1782
3279.78 1842
3280.32 1837
3280.86 1809
3281.41 1884
3281.95 1858
3282.49 1929
3283.03 1903
3283.57 1889
3284.11 1834
3284.65 1943
3285.19 1965
3285.73 1925
3286.27 1969
3286.81 1954
3287.35 1990
3287.89 2018
3288.43 1982
3288.97 2045
3289.52 1970
3290.06 2071
3290.60 2109
3291.14 2155
3291.68 2173
3292.22 2330
3292.76 2445
3293.30 2694
3293.85 2853
3294.39 2993
3294.93 3075
3295.47 3237
3296.01 3277
3296.55 3209
3297.09 3366
3297.64 3230
3298.18 3159
3298.72 3035
3299.26 2873
3299.80 2739
3300.34 2571
3300.89 2544
3301.43 2400
3301.97 2268
3302.51 2283
3303.06 2358
3303.60 2324
3304.14 2321
3304.68 2196
3305.22 2234
3305.77 2178
3306.31 2245
3306.85 2284
3307.39 2249
3307.94 2207
3308.48 2259
3309.02 2464
3309.56 2510
3310.11 2530
3310.65 2614
3311.19 2653
3311.74 2657
3312.28 2597
3312.82 2597
3313.36 2526
3313.91 2445
3314.45 2456
3314.99 2421
3315.54 2614
3316.08 2664
3316.62 2791
3317.17 2979
3317.71 3151
3318.25 3294
3318.80 3656
3319.34 3969
3319.88 4143
3320.43 4111
3320.97 3972
3321.51 4058
3322.06 3980
3322.60 3656
3323.14 3606
3323.69 3518
3324.23 3213
3324.78 3080
3325.32 3025
3325.86 3075
3326.41 2991
3326.95 2968
3327.50 2874
3328.04 2935
3328.59 2959
3329.13 3016
3329.67 2997
3330.22 3077
3330.76 3406
3331.31 3912
3331.85 4585
3332.40 5685
3332.94 7397
3333.49 9516
3334.03 12151
3334.57 14798
3335.12 17484
3335.66 19786
3336.21 20863
3336.75 21555
3337.30 21512
3337.84 20642
3338.39 18950
3338.93 16490
3339.48 14061
3340.02 11601
3340.57 9742
3341.11 7936
3341.66 6413
3342.20 5174
3342.75 4393
3343.30 3780
3343.84 3320
3344.39 2993
3344.93 2865
3345.48 2597
3346.02 2625
3346.57 2561
3347.11 2493
3347.66 2487
3348.21 2406
3348.75 2361
3349.30 2434
3349.84 2411
3350.39 2299
3350.94 2286
3351.48 2287
3352.03 2264
3352.57 2224
3353.12 2218
3353.67 2278
3354.21 2308
3354.76 2281
3355.31 2287
3355.85 2315
3356.40 2368
3356.95 2248
3357.49 2130
3358.04 2123
3358.59 2175
3359.13 2106
3359.68 2030
3360.23 2109
3360.77 2094
3361.32 2074
3361.87 2074
3362.41 2127
3362.96 2125
3363.51 2110
3364.05 2138
3364.60 2142
3365.15 2075
3365.70 2108
3366.24 2184
3366.79 2116
3367.34 2156
3367.89 2148
3368.43 2116
3368.98 2042
3369.53 2145
3370.08 2334
3370.62 2433
3371.17 2615
3371.72 3004
3372.27 3270
3372.81 3724
3373.36 4102
3373.91 4217
3374.46 4471
3375.01 4513
3375.55 4358
3376.10 4096
3376.65 3861
3377.20 3582
3377.75 3284
3378.30 3001
3378.84 2652
3379.39 2460
3379.94 2197
3380.49 2071
3381.04 1917
3381.59 1808
3382.13 1726
3382.68 1719
3383.23 1717
3383.78 1576
3384.33 1629
3384.88 1625
3385.43 1586
3385.98 1562
3386.52 1597
3387.07 1586
3387.62 1577
3388.17 1506
3388.72 1528
3389.27 1511
3389.82 1548
3390.37 1566
3390.92 1519
3391.47 1548
3392.02 1476
3392.57 1488
3393.12 1565
3393.66 1606
3394.21 1627
3394.76 1646
3395.31 1579
3395.86 1604
3396.41 1572
3396.96 1686
3397.51 1630
3398.06 1693
3398.61 1760
3399.16 1765
3399.71 1707
3400.26 1650
3400.81 1609
3401.36 1552
3401.91 1561
3402.46 1551
3403.01 1521
3403.56 1527
3404.11 1499
3404.66 1547
3405.21 1561
3405.77 1489
3406.32 1496
3406.87 1565
3407.42 1619
3407.97 1630
3408.52 1597
3409.07 1683
3409.62 1863
3410.17 1998
3410.72 1968
3411.27 2125
3411.82 2227
3412.37 2201
3412.93 2279
3413.48 2322
3414.03 2290
3414.58 2172
3415.13 2095
3415.68 2027
3416.23 1949
3416.78 1826
3417.34 1856
3417.89 1776
3418.44 1739
3418.99 1797
3419.54 1586
3420.09 1588
3420.65 1546
3421.20 1479
3421.75 1575
3422.30 1555
3422.85 1409
3423.40 1470
3423.96 1510
3424.51 1434
3425.06 1555
3425.61 1491
3426.17 1479
3426.72 1458
3427.27 1363
3427.82 1310
3428.37 1289
3428.93 1380
3429.48 1272
3430.03 1272
3430.58 1255
3431.14 1339
3431.69 1309
3432.24 1313
3432.79 1256
3433.35 1271
3433.90 1242
3434.45 1299
3435.01 1234
3435.56 1301
3436.11 1287
3436.66 1347
3437.22 1371
3437.77 1356
3438.32 1394
3438.88 1438
3439.43 1431
3439.98 1390
3440.54 1385
3441.09 1366
3441.64 1350
3442.20 1335
3442.75 1379
3443.30 1301
3443.86 1266
3444.41 1337
3444.96 1325
3445.52 1327
3446.07 1293
3446.63 1235
3447.18 1204
3447.73 1278
3448.29 1286
3448.84 1237
3449.40 1232
3449.95 1216
3450.50 1201
3451.06 1217
3451.61 1189
3452.17 1154
3452.72 1146
3453.27 1171
3453.83 1174
3454.38 1237
3454.94 1184
3455.49 1184
3456.05 1177
3456.60 1171
3457.16 1169
3457.71 1189
3458.27 1173
3458.82 1194
3459.38 1181
3459.93 1137
3460.49 1143
3461.04 1263
3461.60 1242
3462.15 1249
3462.71 1223
3463.26 1235
3463.82 1288
3464.37 1287
3464.93 1341
3465.48 1376
3466.04 1314
3466.59 1275
3467.15 1338
3467.70 1334
3468.26 1334
3468.81 1352
3469.37 1385
3469.93 1436
3470.48 1481
3471.04 1482
3471.59 1548
3472.15 1601
3472.70 1587
3473.26 1539
3473.82 1527
3474.37 1566
3474.93 1421
3475.48 1449
3476.04 1532
3476.60 1546
3477.15 1528
3477.71 1551
3478.27 1525
3478.82 1676
3479.38 1691
3479.93 1652
3480.49 1684
3481.05 1726
3481.60 1760
3482.16 1773
3482.72 1791
3483.27 1796
3483.83 1786
3484.39 1740
3484.95 1776
3485.50 1876
3486.06 1894
3486.62 1843
3487.17 1924
3487.73 1989
3488.29 2161
3488.84 2359
3489.40 2600
3489.96 3105
3490.52 3866
3491.07 4641
3491.63 5450
3492.19 6142
3492.75 6366
3493.30 6603
3493.86 6377
3494.42 5910
3494.98 5112
3495.53 4514
3496.09 3771
3496.65 3156
3497.21 2715
3497.77 2506
3498.32 2283
3498.88 2143
3499.44 2135
3500.00 2230
3500.56 2256
3501.11 2168
3501.67 2119
3502.23 2305
3502.79 2442
3503.35 2584
3503.91 2804
3504.46 3036
3505.02 3037
3505.58 3048
3506.14 3032
3506.70 2962
3507.26 2921
3507.81 2706
3508.37 2592
3508.93 2454
3509.49 2354
3510.05 2306
3510.61 2303
3511.17 2225
3511.73 2132
3512.29 2169
3512.85 2100
3513.40 1957
3513.96 1837
3514.52 1786
3515.08 1664
3515.64 1579
3516.20 1495
3516.76 1546
3517.32 1499
3517.88 1457
3518.44 1434
3519.00 1427
3519.56 1455
3520.12 1439
3520.68 1497
3521.24 1433
3521.80 1465
3522.36 1442
3522.92 1446
3523.48 1399
3524.04 1430
3524.60 1442
3525.16 1429
3525.72 1443
3526.28 1460
3526.84 1435
3527.40 1442
3527.96 1485
3528.52 1484
3529.08 1574
3529.64 1485
3530.20 1553
3530.76 1553
3531.32 1495
3531.88 1520
3532.44 1441
3533.00 1437
3533.56 1438
3534.12 1420
3534.68 1413
3535.25 1411
3535.81 1376
3536.37 1373
3536.93 1412
3537.49 1426
3538.05 1388
3538.61 1404
3539.17 1380
3539.73 1423
3540.30 1470
3540.86 1395
3541.42 1486
3541.98 1550
3542.54 1674
3543.10 1643
3543.66 1566
3544.23 1621
3544.79 1620
3545.35 1579
3545.91 1461
3546.47 1379
3547.03 1487
3547.60 1500
3548.16 1378
3548.72 1393
3549.28 1378
3549.84 1389
3550.41 1347
3550.97 1381
3551.53 1327
3552.09 1371
3552.65 1304
3553.22 1292
3553.78 1213
3554.34 1226
3554.90 1198
3555.47 1226
3556.03 1237
3556.59 1208
3557.15 1269
3557.72 1224
3558.28 1234
3558.84 1171
3559.41 1187
3559.97 1259
3560.53 1209
3561.09 1207
3561.66 1279
3562.22 1265
3562.78 1266
3563.35 1331
3563.91 1379
3564.47 1323
3565.04 1356
3565.60 1413
3566.16 1371
3566.73 1365
3567.29 1379
3567.85 1462
3568.42 1370
3568.98 1280
3569.54 1235
3570.11 1266
3570.67 1268
3571.23 1222
3571.80 1228
3572.36 1250
3572.93 1216
3573.49 1273
3574.05 1392
3574.62 1469
3575.18 1622
3575.75 1758
3576.31 1852
3576.87 1934
3577.44 1980
3578.00 2051
3578.57 2074
3579.13 2077
3579.70 1995
3580.26 1894
3580.82 1752
3581.39 1738
3581.95 1569
3582.52 1542
3583.08 1421
3583.65 1398
3584.21 1344
3584.78 1356
3585.34 1295
3585.91 1271
3586.47 1157
3587.04 1189
3587.60 1214
3588.17 1134
3588.73 1182
3589.30 1190
3589.86 1136
3590.43 1171
3590.99 1144
3591.56 1104
3592.12 1136
3592.69 1078
3593.25 1068
3593.82 1094
3594.39 1162
3594.95 1150
3595.52 1174
3596.08 1129
3596.65 1141
3597.21 1121
3597.78 1200
3598.35 1149
3598.91 1138
3599.48 1144
3600.04 1210
3600.61 1159
3601.18 1143
3601.74 1128
3602.31 1190
3602.87 1083
3603.44 1163
3604.01 1125
3604.57 1170
3605.14 1108
3605.71 1154
3606.27 1202
3606.84 1102
3607.41 1145
3607.97 1087
3608.54 1116
3609.11 1195
3609.67 1061
3610.24 1063
3610.81 1131
3611.37 1145
3611.94 1129
3612.51 1160
3613.07 1164
3613.64 1274
3614.21 1351
3614.78 1325
3615.34 1491
3615.91 1717
3616.48 1976
3617.04 2190
3617.61 2307
3618.18 2453
3618.75 2583
3619.31 2562
3619.88 2515
3620.45 2428
3621.02 2179
3621.58 2023
3622.15 1964
3622.72 1740
3623.29 1593
3623.86 1413
3624.42 1310
3624.99 1226
3625.56 1194
3626.13 1194
3626.70 1179
3627.26 1148
3627.83 1101
3628.40 1079
3628.97 1089
3629.54 1124
3630.11 1075
3630.67 1106
3631.24 1070
3631.81 1074
3632.38 1046
3632.95 944
3633.52 1101
3634.08 1100
3634.65 1127
3635.22 1118
3635.79 1079
3636.36 1117
3636.93 1099
3637.50 1114
3638.07 1106
3638.64 1159
3639.20 1131
3639.77 1187
3640.34 1208
3640.91 1221
3641.48 1321
3642.05 1393
3642.62 1350
3643.19 1388
3643.76 1345
3644.33 1337
3644.90 1278
3645.47 1256
3646.04 1229
3646.61 1276
3647.18 1346
3647.75 1294
3648.32 1351
3648.89 1326
3649.46 1238
3650.03 1280
3650.60 1300
3651.17 1330
3651.74 1439
3652.31 1428
3652.88 1504
3653.45 1507
3654.02 1495
3654.59 1486
3655.16 1465
3655.73 1431
3656.30 1469
3656.87 1442
3657.44 1500
3658.01 1481
3658.58 1502
3659.15 1554
3659.72 1512
3660.29 1540
3660.86 1545
3661.43 1432
3662.00 1388
3662.58 1499
3663.15 1546
3663.72 1378
3664.29 1373
3664.86 1442
3665.43 1522
3666.00 1578
3666.57 1563
3667.14 1567
3667.72 1611
3668.29 1436
3668.86 1460
3669.43 1422
3670.00 1357
3670.57 1274
3671.14 1333
3671.72 1328
3672.29 1367
3672.86 1304
3673.43 1235
3674.00 1317
3674.57 1325
3675.15 1249
3675.72 1236
3676.29 1272
3676.86 1282
3677.43 1345
3678.01 1344
3678.58 1305
3679.15 1312
3679.72 1348
3680.30 1364
3680.87 1343
3681.44 1281
3682.01 1174
3682.58 1260
3683.16 1200
3683.73 1153
3684.30 1111
3684.88 1139
3685.45 1108
3686.02 1130
3686.59 1171
3687.17 1119
3687.74 1185
3688.31 1210
3688.88 1219
3689.46 1202
3690.03 1250
3690.60 1306
3691.18 1304
3691.75 1338
3692.32 1365
3692.90 1330
3693.47 1315
3694.04 1311
3694.62 1273
3695.19 1202
3695.76 1216
3696.34 1177
3696.91 1135
3697.48 1131
3698.06 1146
3698.63 1209
3699.21 1116
3699.78 1142
3700.35 1082
3700.93 1089
3701.50 1038
3702.08 1106
3702.65 1135
3703.22 1120
3703.80 1082
3704.37 1092
3704.95 1110
3705.52 1132
3706.09 1131
3706.67 1143
3707.24 1135
3707.82 1143
3708.39 1123
3708.97 1102
3709.54 1184
3710.12 1181
3710.69 1150
3711.26 1150
3711.84 1085
3712.41 1086
3712.99 1138
3713.56 1149
3714.14 1141
3714.71 1070
3715.29 1086
3715.86 1122
3716.44 1145
3717.01 1136
3717.59 1115
3718.16 1158
3718.74 1186
3719.32 1093
3719.89 1133
3720.47 1113
3721.04 1156
3721.62 1120
3722.19 1089
3722.77 1076
3723.34 1113
3723.92 1003
3724.49 1043
3725.07 1091
3725.65 1070
3726.22 992
3726.80 1046
3727.37 1045
3727.95 1049
3728.53 1132
3729.10 1116
3729.68 1210
3730.25 1319
3730.83 1521
3731.41 1587
3731.98 1704
3732.56 1836
3733.14 1888
3733.71 1884
3734.29 2080
3734.87 2070
3735.44 1926
3736.02 1770
3736.60 1755
3737.17 1625
3737.75 1429
3738.33 1423
3738.90 1348
3739.48 1243
3740.06 1152
3740.63 1185
3741.21 1098
3741.79 1048
3742.36 1099
3742.94 1062
3743.52 1094
3744.10 1107
3744.67 1124
3745.25 1018
3745.83 981
3746.40 1085
3746.98 1096
3747.56 1036
3748.14 1025
3748.71 1033
3749.29 1090
3749.87 1014
3750.45 974
3751.03 993
3751.60 999
3752.18 997
3752.76 1021
3753.34 1006
3753.92 1070
3754.49 1118
3755.07 1088
3755.65 1047
3756.23 1090
3756.81 1172
3757.38 1116
3757.96 1142
3758.54 1128
3759.12 1183
3759.70 1236
3760.28 1229
3760.85 1216
3761.43 1317
3762.01 1303
3762.59 1328
3763.17 1233
3763.75 1261
3764.33 1273
3764.91 1274
3765.48 1288
3766.06 1240
3766.64 1208
3767.22 1297
3767.80 1231
3768.38 1219
3768.96 1252
3769.54 1227
3770.12 1205
3770.70 1247
3771.28 1321
3771.85 1258
3772.43 1232
3773.01 1252
3773.59 1301
3774.17 1248
3774.75 1200
3775.33 1196
3775.91 1194
3776.49 1132
3777.07 1091
3777.65 1106
3778.23 1086
3778.81 1131
3779.39 1078
3779.97 1152
3780.55 1158
3781.13 1150
3781.71 1128
3782.29 1132
3782.87 1161
3783.45 1034
3784.03 1092
3784.61 1121
3785.19 1118
3785.77 1165
3786.35 1109
3786.93 1084
3787.51 1058
3788.10 1151
3788.68 1219
3789.26 1177
3789.84 1134
3790.42 1115
3791.00 1158
3791.58 1149
3792.16 1140
3792.74 1152
3793.32 1250
3793.90 1252
3794.48 1216
3795.07 1277
3795.65 1191
3796.23 1207
3796.81 1177
3797.39 1153
3797.97 1202
3798.55 1225
3799.14 1212
3799.72 1264
3800.30 1303
3800.88 1407
3801.46 1491
3802.04 1395
3802.62 1435
3803.21 1377
3803.79 1432
3804.37 1573
3804.95 1495
3805.53 1465
3806.12 1488
3806.70 1510
3807.28 1590
3807.86 1736
3808.44 1811
3809.03 1837
3809.61 1890
3810.19 1933
3810.77 1901
3811.36 1851
3811.94 1857
3812.52 1791
3813.10 1776
3813.69 1719
3814.27 1782
3814.85 1775
3815.43 1728
3816.02 1783
3816.60 1746
3817.18 1717
3817.77 1668
3818.35 1532
3818.93 1470
3819.51 1471
3820.10 1457
3820.68 1514
3821.26 1600
3821.85 1522
3822.43 1544
3823.01 1496
3823.60 1547
3824.18 1536
3824.76 1562
3825.35 1459
3825.93 1383
3826.51 1363
3827.10 1313
3827.68 1325
3828.27 1287
3828.85 1343
3829.43 1298
3830.02 1217
3830.60 1281
3831.18 1268
3831.77 1313
3832.35 1276
3832.94 1327
3833.52 1277
3834.10 1336
3834.69 1360
3835.27 1416
3835.86 1380
3836.44 1354
3837.03 1371
3837.61 1269
3838.19 1318
3838.78 1296
3839.36 1318
3839.95 1340
3840.53 1345
3841.12 1377
3841.70 1429
3842.29 1418
3842.87 1399
3843.46 1491
3844.04 1449
3844.63 1526
3845.21 1617
3845.80 1668
3846.38 1738
3846.97 1668
3847.55 1707
3848.14 1658
3848.72 1551
3849.31 1530
3849.89 1510
3850.48 1440
3851.06 1403
3851.65 1331
3852.23 1386
3852.82 1413
3853.41 1376
3853.99 1452
3854.58 1408
3855.16 1391
3855.75 1362
3856.33 1336
3856.92 1463
3857.51 1651
3858.09 1866
3858.68 1982
3859.26 2236
3859.85 2635
3860.44 2966
3861.02 3229
3861.61 3609
3862.20 3761
3862.78 3729
3863.37 3629
3863.95 3369
3864.54 3208
3865.13 3023
3865.71 2609
3866.30 2324
3866.89 2190
3867.47 1902
3868.06 1712
3868.65 1635
3869.23 1535
3869.82 1476
3870.41 1498
3870.99 1502
3871.58 1487
3872.17 1495
3872.76 1507
3873.34 1458
3873.93 1504
3874.52 1604
3875.10 1624
3875.69 1496
3876.28 1416
3876.87 1362
3877.45 1336
3878.04 1311
3878.63 1259
3879.22 1182
3879.80 1181
3880.39 1208
3880.98 1231
3881.57 1165
3882.15 1302
3882.74 1195
3883.33 1219
3883.92 1200
3884.51 1181
3885.09 1199
3885.68 1241
3886.27 1237
3886.86 1230
3887.45 1254
3888.04 1311
3888.62 1401
3889.21 1449
3889.80 1470
3890.39 1465
3890.98 1479
3891.57 1485
3892.15 1458
3892.74 1475
3893.33 1367
3893.92 1330
3894.51 1301
3895.10 1325
3895.69 1371
3896.28 1418
3896.86 1410
3897.45 1367
3898.04 1454
3898.63 1477
3899.22 1498
3899.81 1587
3900.40 1599
3900.99 1471
3901.58 1415
3902.17 1418
3902.76 1364
3903.34 1246
3903.93 1227
3904.52 1218
3905.11 1235
3905.70 1172
3906.29 1115
3906.88 1137
3907.47 1216
3908.06 1097
3908.65 1152
3909.24 1228
3909.83 1179
3910.42 1217
3911.01 1185
3911.60 1198
3912.19 1093
3912.78 1105
3913.37 1038
3913.96 1015
3914.55 1069
3915.14 1058
3915.73 1057
3916.32 1011
3916.91 1056
3917.50 1076
3918.09 1097
3918.68 1048
3919.28 1046
3919.87 1004
3920.46 1096
3921.05 1060
3921.64 1084
3922.23 1086
3922.82 1094
3923.41 1032
3924.00 1032
3924.59 1031
3925.18 1065
3925.77 996
3926.37 1048
3926.96 1058
3927.55 1066
3928.14 1046
3928.73 963
3929.32 1024
3929.91 1027
3930.51 975
3931.10 1021
3931.69 1073
3932.28 978
3932.87 938
3933.46 1024
3934.05 1003
3934.65 975
3935.24 998
3935.83 1050
3936.42 1090
3937.01 1082
3937.61 1101
3938.20 1098
3938.79 1074
3939.38 1080
3939.97 1138
3940.57 1171
3941.16 1190
3941.75 1165
3942.34 1068
3942.94 1065
3943.53 1058
3944.12 1085
3944.71 1112
3945.31 1083
3945.90 1016
3946.49 1007
3947.08 1036
3947.68 1018
3948.27 1018
3948.86 1044
3949.45 985
3950.05 937
3950.64 978
3951.23 1065
3951.83 1058
3952.42 1049
3953.01 1048
3953.61 1049
3954.20 1014
3954.79 1049
3955.39 998
3955.98 1096
3956.57 1079
3957.17 1017
3957.76 1032
3958.35 1061
3958.95 1093
3959.54 1179
3960.13 1147
3960.73 1159
3961.32 1113
3961.92 1131
3962.51 1087
3963.10 1143
3963.70 1107
3964.29 1118
3964.88 1156
3965.48 1114
3966.07 1218
3966.67 1263
3967.26 1247
3967.86 1205
3968.45 1248
3969.04 1233
3969.64 1187
3970.23 1191
3970.83 1187
3971.42 1131
3972.02 1137
3972.61 1081
3973.21 1069
3973.80 1148
3974.40 1190
3974.99 1119
3975.58 1136
3976.18 1208
3976.77 1271
3977.37 1316
3977.96 1338
3978.56 1343
3979.15 1260
3979.75 1230
3980.35 1165
3980.94 1212
3981.54 1152
3982.13 1129
3982.73 1131
3983.32 1153
3983.92 1106
3984.51 1079
3985.11 1102
3985.70 1093
3986.30 1129
3986.90 1137
3987.49 1156
3988.09 1099
3988.68 1103
3989.28 1164
3989.87 1122
3990.47 1133
3991.07 1134
3991.66 1090
3992.26 1081
3992.85 1144
3993.45 1146
3994.05 1207
3994.64 1188
3995.24 1286
3995.84 1182
3996.43 1199
3997.03 1242
3997.62 1304
3998.22 1301
3998.82 1252
3999.41 1226
4000.01 1208
4000.61 1236
4001.20 1163
4001.80 1172
4002.40 1136
4003.00 1099
4003.59 1147
4004.19 1138
4004.79 1088
4005.38 1125
4005.98 1064
4006.58 1085
4007.17 1071
4007.77 1045
4008.37 1042
4008.97 1044
4009.56 1091
4010.16 1105
4010.76 1054
4011.36 1042
4011.95 1090
4012.55 1073
4013.15 1033
4013.75 1072
4014.34 1115
4014.94 1171
4015.54 1121
4016.14 1202
4016.74 1278
4017.33 1183
4017.93 1276
4018.53 1289
4019.13 1249
4019.73 1229
4020.32 1214
4020.92 1197
4021.52 1060
4022.12 1141
4022.72 1136
4023.32 1106
4023.91 1032
4024.51 1008
4025.11 1068
4025.71 1045
4026.31 1083
4026.91 1092
4027.51 1079
4028.10 1123
4028.70 1110
4029.30 1081
4029.90 1079
4030.50 1115
4031.10 1114
4031.70 1088
4032.30 1083
4032.90 1080
4033.49 1086
4034.09 1041
4034.69 1120
4035.29 1131
4035.89 1124
4036.49 1121
4037.09 1066
4037.69 1052
4038.29 991
4038.89 955
4039.49 980
4040.09 1009
4040.69 979
4041.29 952
4041.89 918
4042.49 941
4043.09 964
4043.69 966
4044.29 942
4044.89 989
4045.49 990
4046.09 1008
4046.69 991
4047.29 1002
4047.89 1001
4048.49 955
4049.09 963
4049.69 1009
4050.29 948
4050.89 993
4051.49 1015
4052.09 985
4052.69 1002
4053.29 976
4053.89 967
4054.49 933
4055.09 941
4055.69 948
4056.30 966
4056.90 967
4057.50 1021
4058.10 936
4058.70 953
4059.30 975
4059.90 917
4060.50 976
4061.10 966
4061.71 964
4062.31 979
4062.91 1059
4063.51 1034
4064.11 1025
4064.71 1086
4065.31 1173
4065.92 1232
4066.52 1247
4067.12 1260
4067.72 1180
4068.32 1097
4068.92 1109
4069.53 1076
4070.13 1086
4070.73 1050
4071.33 939
4071.93 900
4072.54 888
4073.14 914
4073.74 926
4074.34 954
4074.94 950
4075.55 962
4076.15 968
4076.75 873
4077.35 883
4077.96 924
4078.56 914
4079.16 904
4079.76 937
4080.37 898
4080.97 938
4081.57 906
4082.17 847
4082.78 864
4083.38 913
4083.98 876
4084.59 867
4085.19 889
4085.79 892
4086.39 863
4087.00 845
4087.60 849
4088.20 872
4088.81 950
4089.41 890
4090.01 948
4090.62 951
4091.22 881
4091.82 864
4092.43 945
4093.03 940
4093.63 859
4094.24 947
4094.84 966
4095.45 930
4096.05 965
4096.65 984
4097.26 956
4097.86 921
4098.47 945
4099.07 924
4099.67 908
4100.28 942
4100.88 920
4101.49 862
4102.09 887
4102.69 978
4103.30 957
4103.90 898
4104.51 871
4105.11 904
4105.72 885
4106.32 874
4106.93 853
4107.53 868
4108.13 919
4108.74 889
4109.34 861
4109.95 869
4110.55 827
4111.16 871
4111.76 898
4112.37 883
4112.97 874
4113.58 879
4114.18 922
4114.79 894
4115.39 865
4116.00 866
4116.60 903
4117.21 888
4117.82 915
4118.42 952
4119.03 891
4119.63 848
4120.24 868
4120.84 901
4121.45 869
4122.05 896
4122.66 937
4123.27 876
4123.87 884
4124.48 871
4125.08 933
4125.69 916
4126.30 920
4126.90 871
4127.51 879
4128.11 903
4128.72 889
4129.33 866
4129.93 812
4130.54 818
4131.15 840
4131.75 838
4132.36 888
4132.96 908
4133.57 879
4134.18 978
4134.78 943
4135.39 967
4136.00 1006
4136.60 1053
4137.21 1038
4137.82 1000
4138.43 1036
4139.03 1112
4139.64 1063
4140.25 1028
4140.85 1112
4141.46 1081
4142.07 1028
4142.68 1034
4143.28 1151
4143.89 1135
4144.50 1089
4145.10 1103
4145.71 1112
4146.32 1123
4146.93 1117
4147.53 1028
4148.14 1003
4148.75 982
4149.36 992
4149.97 928
4150.57 988
4151.18 923
4151.79 882
4152.40 869
4153.00 854
4153.61 880
4154.22 882
4154.83 891
4155.44 871
4156.05 884
4156.65 872
4157.26 925
4157.87 983
4158.48 959
4159.09 961
4159.70 1005
4160.30 1019
4160.91 978
4161.52 948
4162.13 941
4162.74 971
4163.35 946
4163.96 945
4164.56 992
4165.17 964
4165.78 979
4166.39 1043
4167.00 937
4167.61 955
4168.22 993
4168.83 997
4169.44 1049
4170.05 1090
4170.66 1067
4171.26 1206
4171.87 1231
4172.48 1143
4173.09 1203
4173.70 1168
4174.31 1159
4174.92 1137
4175.53 1165
4176.14 1191
4176.75 1148
4177.36 1183
4177.97 1099
4178.58 1064
4179.19 1008
4179.80 971
4180.41 954
4181.02 931
4181.63 958
4182.24 935
4182.85 935
4183.46 970
4184.07 936
4184.68 995
4185.29 973
4185.90 997
4186.51 999
4187.12 926
4187.73 928
4188.34 917
4188.95 962
4189.56 915
4190.18 900
4190.79 935
4191.40 927
4192.01 935
4192.62 999
4193.23 1008
4193.84 1068
4194.45 1009
4195.06 1017
4195.67 1024
4196.28 980
4196.90 1002
4197.51 1034
4198.12 1003
4198.73 994
4199.34 1031
4199.95 977
4200.56 984
4201.18 958
4201.79 897
4202.40 940
4203.01 947
4203.62 1004
4204.23 970
4204.85 952
4205.46 972
4206.07 1010
4206.68 1021
4207.29 979
4207.90 974
4208.52 987
4209.13 1019
4209.74 1027
4210.35 1003
4210.97 1030
4211.58 1048
4212.19 1059
4212.80 1009
4213.41 1015
4214.03 1016
4214.64 1071
4215.25 1041
4215.86 1042
4216.48 1032
4217.09 1098
4217.70 1100
4218.32 1245
4218.93 1300
4219.54 1259
4220.15 1335
4220.77 1326
4221.38 1387
4221.99 1461
4222.61 1440
4223.22 1409
4223.83 1415
4224.44 1488
4225.06 1472
4225.67 1464
4226.28 1516
4226.90 1407
4227.51 1439
4228.13 1529
4228.74 1575
4229.35 1566
4229.97 1562
4230.58 1565
4231.19 1350
4231.81 1359
4232.42 1280
4233.03 1214
4233.65 1189
4234.26 1137
4234.88 1221
4235.49 1160
4236.10 1115
4236.72 1213
4237.33 1165
4237.95 1084
4238.56 1104
4239.17 1068
4239.79 1013
4240.40 1066
4241.02 1172
4241.63 1135
4242.25 1106
4242.86 1109
4243.48 1135
4244.09 1157
4244.71 1094
4245.32 1148
4245.93 1217
4246.55 1203
4247.16 1113
4247.78 1133
4248.39 1176
4249.01 1176
4249.62 1108
4250.24 1172
4250.85 1136
4251.47 1110
4252.08 1040
4252.70 1004
4253.32 1050
4253.93 1139
4254.55 1139
4255.16 1045
4255.78 1076
4256.39 1081
4257.01 1170
4257.62 1096
4258.24 1079
4258.85 1095
4259.47 1148
4260.09 1160
4260.70 1134
4261.32 1189
4261.93 1264
4262.55 1344
4263.17 1347
4263.78 1445
4264.40 1393
4265.01 1413
4265.63 1346
4266.25 1285
4266.86 1274
4267.48 1221
4268.10 1129
4268.71 1228
4269.33 1129
4269.94 1094
4270.56 1109
4271.18 1200
4271.79 1069
4272.41 1071
4273.03 1091
4273.64 1121
4274.26 1179
4274.88 1149
4275.49 1210
4276.11 1284
4276.73 1353
4277.35 1406
4277.96 1459
4278.58 1415
4279.20 1370
4279.81 1375
4280.43 1381
4281.05 1293
4281.67 1165
4282.28 1161
4282.90 1180
4283.52 1127
4284.14 1030
4284.75 1049
4285.37 1033
4285.99 1023
4286.61 996
4287.22 1020
4287.84 1034
4288.46 1065
4289.08 964
4289.70 1020
4290.31 989
4290.93 982
4291.55 987
4292.17 1050
4292.79 1021
4293.40 1026
4294.02 979
4294.64 940
4295.26 974
4295.88 993
4296.50 988
4297.11 936
4297.73 942
4298.35 1020
4298.97 1089
4299.59 1091
4300.21 1043
4300.83 1074
4301.44 1078
4302.06 923
4302.68 1004
4303.30 1088
4303.92 1084
4304.54 1093
4305.16 1042
4305.78 1044
4306.40 1027
4307.02 1071
4307.63 1107
4308.25 1016
4308.87 1078
4309.49 1043
4310.11 1059
4310.73 1100
4311.35 1117
4311.97 1086
4312.59 1097
4313.21 1112
4313.83 1054
4314.45 1122
4315.07 1025
4315.69 1038
4316.31 1084
4316.93 1089
4317.55 1159
4318.17 1181
4318.79 1151
4319.41 1155
4320.03 1175
4320.65 1166
4321.27 1126
4321.89 1198
4322.51 1173
4323.13 1200
4323.75 1248
4324.37 1328
4324.99 1395
4325.61 1340
4326.23 1343
4326.85 1386
4327.47 1364
4328.09 1371
4328.71 1430
4329.33 1507
4329.96 1632
4330.58 1808
4331.20 2042
4331.82 2276
4332.44 2539
4333.06 2661
4333.68 2845
4334.30 2810
4334.92 2632
4335.54 2508
4336.17 2403
4336.79 2226
4337.41 2194
4338.03 2138
4338.65 2069
4339.27 2000
4339.89 1913
4340.52 1926
4341.14 1870
4341.76 1805
4342.38 1797
4343.00 1771
4343.62 1819
4344.25 2066
4344.87 2281
4345.49 2514
4346.11 2804
4346.73 2895
4347.36 2975
4347.98 3138
4348.60 3013
4349.22 2787
4349.84 2576
4350.47 2375
4351.09 2265
4351.71 2242
4352.33 2108
4352.96 2013
4353.58 1879
4354.20 1742
4354.82 1712
4355.45 1570
4356.07 1492
4356.69 1555
4357.31 1457
4357.94 1509
4358.56 1442
4359.18 1414
4359.81 1443
4360.43 1394
4361.05 1418
4361.68 1359
4362.30 1358
4362.92 1392
4363.55 1329
4364.17 1341
4364.79 1392
4365.42 1402
4366.04 1397
4366.66 1385
4367.29 1313
4367.91 1323
4368.53 1311
4369.16 1309
4369.78 1239
4370.40 1317
4371.03 1236
4371.65 1254
4372.27 1258
4372.90 1261
4373.52 1197
4374.15 1180
4374.77 1215
4375.39 1207
4376.02 1220
4376.64 1228
4377.27 1275
4377.89 1242
4378.52 1241
4379.14 1229
4379.76 1194
4380.39 1271
4381.01 1306
4381.64 1283
4382.26 1241
4382.89 1263
4383.51 1258
4384.14 1235
4384.76 1338
4385.39 1333
4386.01 1360
4386.64 1365
4387.26 1324
4387.89 1345
4388.51 1300
4389.14 1365
4389.76 1397
4390.39 1404
4391.01 1526
4391.64 1581
4392.26 1552
4392.89 1525
4393.51 1451
4394.14 1365
4394.76 1345
4395.39 1260
4396.01 1222
4396.64 1186
4397.26 1174
4397.89 1214
4398.52 1129
4399.14 1115
4399.77 1170
4400.39 1155
4401.02 1181
4401.65 1154
4402.27 1163
4402.90 1161
4403.52 1181
4404.15 1147
4404.78 1144
4405.40 1163
4406.03 1165
4406.65 1136
4407.28 1135
4407.91 1122
4408.53 1104
4409.16 1121
4409.79 1158
4410.41 1157
4411.04 1165
4411.67 1132
4412.29 1100
4412.92 1116
4413.55 1060
4414.17 1013
4414.80 1012
4415.43 1053
4416.05 1015
4416.68 1067
4417.31 995
4417.94 991
4418.56 1030
4419.19 1069
4419.82 1050
4420.44 1048
4421.07 1018
4421.70 1068
4422.33 1057
4422.95 997
4423.58 1045
4424.21 1093
4424.84 1035
4425.46 1000
4426.09 1008
4426.72 978
4427.35 996
4427.97 905
4428.60 939
4429.23 944
4429.86 947
4430.49 934
4431.11 969
4431.74 1017
4432.37 987
4433.00 976
4433.63 954
4434.26 962
4434.88 961
4435.51 1021
4436.14 1007
4436.77 993
4437.40 953
4438.03 1037
4438.65 1022
4439.28 994
4439.91 986
4440.54 913
4441.17 969
4441.80 990
4442.43 990
4443.06 1054
4443.68 1068
4444.31 1028
4444.94 1038
4445.57 1082
4446.20 1122
4446.83 1129
4447.46 1124
4448.09 1102
4448.72 1090
4449.35 1058
4449.98 996
4450.61 1018
4451.24 1061
4451.86 1023
4452.49 1045
4453.12 1009
4453.75 1007
4454.38 1076
4455.01 1071
4455.64 1159
4456.27 1227
4456.90 1205
4457.53 1166
4458.16 1138
4458.79 1199
4459.42 1105
4460.05 960
4460.68 989
4461.31 1015
4461.94 987
4462.57 983
4463.20 949
4463.83 984
4464.46 932
4465.09 947
4465.72 945
4466.36 909
4466.99 938
4467.62 895
4468.25 879
4468.88 965
4469.51 1009
4470.14 979
4470.77 990
4471.40 969
4472.03 912
4472.66 916
4473.29 947
4473.93 869
4474.56 860
4475.19 836
4475.82 861
4476.45 936
4477.08 876
4477.71 896
4478.34 883
4478.98 971
4479.61 935
4480.24 956
4480.87 972
4481.50 963
4482.13 995
4482.76 967
4483.40 993
4484.03 1002
4484.66 993
4485.29 1045
4485.92 1024
4486.56 1044
4487.19 1101
4487.82 1066
4488.45 1020
4489.08 981
4489.72 991
4490.35 1019
4490.98 1003
4491.61 1022
4492.25 1045
4492.88 1007
4493.51 995
4494.14 993
4494.78 1021
4495.41 1018
4496.04 1047
4496.67 1062
4497.31 1076
4497.94 1064
4498.57 1086
4499.20 1161
4499.84 1163
4500.47 1192
4501.10 1265
4501.74 1349
4502.37 1321
4503.00 1420
4503.64 1339
4504.27 1373
4504.90 1238
4505.53 1211
4506.17 1246
4506.80 1198
4507.43 1230
4508.07 1240
4508.70 1180
4509.34 1113
4509.97 1143
4510.60 1173
4511.24 1131
4511.87 1155
4512.50 1152
4513.14 1142
4513.77 1128
4514.41 1124
4515.04 1148
4515.67 1178
4516.31 1154
4516.94 1156
4517.58 1120
4518.21 1015
4518.84 1076
4519.48 1108
4520.11 1107
4520.75 1151
4521.38 1065
4522.02 1063
4522.65 1112
4523.28 1144
4523.92 1217
4524.55 1283
4525.19 1295
4525.82 1407
4526.46 1472
4527.09 1579
4527.73 1758
4528.36 1988
4529.00 2410
4529.63 2835
4530.27 3261
4530.90 3726
4531.54 4054
4532.17 4345
4532.81 4339
4533.44 4147
4534.08 3685
4534.71 3328
4535.35 2890
4535.99 2431
4536.62 2136
4537.26 1820
4537.89 1599
4538.53 1444
4539.16 1316
4539.80 1268
4540.43 1153
4541.07 1141
4541.71 1140
4542.34 1095
4542.98 1101
4543.61 1017
4544.25 1057
4544.89 1041
4545.52 1020
4546.16 1064
4546.79 1044
4547.43 1062
4548.07 1075
4548.70 1131
4549.34 1068
4549.98 1047
4550.61 1100
4551.25 1048
4551.89 1022
4552.52 1048
4553.16 1054
4553.80 1016
4554.43 1073
4555.07 1013
4555.71 1023
4556.34 1000
4556.98 1071
4557.62 1078
4558.25 1097
4558.89 1139
4559.53 1184
4560.16 1205
4560.80 1254
4561.44 1227
4562.08 1224
4562.71 1236
4563.35 1246
4563.99 1263
4564.63 1320
4565.26 1281
4565.90 1281
4566.54 1303
4567.18 1415
4567.81 1477
4568.45 1434
4569.09 1590
4569.73 1642
4570.36 1735
4571.00 1663
4571.64 1575
4572.28 1504
4572.92 1489
4573.55 1461
4574.19 1442
4574.83 1375
4575.47 1340
4576.11 1274
4576.75 1206
4577.38 1155
4578.02 1126
4578.66 1112
4579.30 1123
4579.94 1100
4580.58 1044
4581.21 1081
4581.85 1036
4582.49 1078
4583.13 1092
4583.77 1139
4584.41 1152
4585.05 1136
4585.69 1172
4586.32 1234
4586.96 1295
4587.60 1314
4588.24 1328
4588.88 1362
4589.52 1352
4590.16 1292
4590.80 1353
4591.44 1368
4592.08 1360
4592.72 1347
4593.36 1395
4594.00 1309
4594.63 1206
4595.27 1201
4595.91 1139
4596.55 1120
4597.19 1048
4597.83 1121
4598.47 1092
4599.11 1080
4599.75 1073
4600.39 1097
4601.03 1128
4601.67 1139
4602.31 1113
4602.95 1090
4603.59 1118
4604.23 1175
4604.87 1155
4605.51 1092
4606.15 1063
4606.79 1122
4607.43 1213
4608.08 1128
4608.72 1165
4609.36 1125
4610.00 1203
4610.64 1174
4611.28 1163
4611.92 1063
4612.56 1006
4613.20 1030
4613.84 1019
4614.48 1013
4615.12 980
4615.76 1008
4616.41 962
4617.05 935
4617.69 937
4618.33 977
4618.97 916
4619.61 887
4620.25 864
4620.89 902
4621.54 864
4622.18 822
4622.82 805
4623.46 809
4624.10 890
4624.74 924
4625.38 888
4626.03 907
4626.67 924
4627.31 888
4627.95 904
4628.59 931
4629.24 979
4629.88 940
4630.52 967
4631.16 987
4631.80 1039
4632.45 1091
4633.09 1077
4633.73 1101
4634.37 1047
4635.02 989
4635.66 1052
4636.30 1071
4636.94 959
4637.58 1049
4638.23 1062
4638.87 1077
4639.51 998
4640.16 1090
4640.80 1107
4641.44 1011
4642.08 1042
4642.73 1082
4643.37 1038
4644.01 1001
4644.66 985
4645.30 983
4645.94 1042
4646.58 1051
4647.23 1078
4647.87 1000
4648.51 983
4649.16 982
4649.80 1027
4650.44 1009
4651.09 1076
4651.73 1105
4652.37 1116
4653.02 1136
4653.66 1169
4654.31 1090
4654.95 1115
4655.59 1093
4656.24 1039
4656.88 953
4657.52 942
4658.17 1005
4658.81 953
4659.46 936
4660.10 902
4660.75 920
4661.39 893
4662.03 910
4662.68 913
4663.32 922
4663.97 876
4664.61 917
4665.26 898
4665.90 846
4666.54 885
4667.19 833
4667.83 885
4668.48 892
4669.12 804
4669.77 784
4670.41 892
4671.06 923
4671.70 870
4672.35 832
4672.99 890
4673.64 876
4674.28 899
4674.93 910
4675.57 904
4676.22 947
4676.86 890
4677.51 931
4678.15 927
4678.80 904
4679.44 916
4680.09 982
4680.73 998
4681.38 1005
4682.03 926
4682.67 957
4683.32 972
4683.96 951
4684.61 949
4685.25 959
4685.90 996
4686.55 958
4687.19 1014
4687.84 987
4688.48 944
4689.13 974
4689.78 1025
4690.42 1052
4691.07 1152
4691.72 1092
4692.36 1057
4693.01 1032
4693.65 1117
4694.30 1182
4694.95 1149
4695.59 1120
4696.24 1140
4696.89 1140
4697.53 1165
4698.18 1224
4698.83 1168
4699.47 1215
4700.12 1272
4700.77 1303
4701.41 1271
4702.06 1231
4702.71 1177
4703.36 1170
4704.00 1126
4704.65 1107
4705.30 1112
4705.94 1141
4706.59 1165
4707.24 1081
4707.89 1046
4708.53 1043
4709.18 1047
4709.83 1027
4710.48 1070
4711.12 973
4711.77 1012
4712.42 998
4713.07 962
4713.71 1036
4714.36 1026
4715.01 1036
4715.66 1065
4716.31 1078
4716.95 1048
4717.60 987
4718.25 992
4718.90 1046
4719.55 1059
4720.19 1034
4720.84 1025
4721.49 1078
4722.14 1101
4722.79 1033
4723.44 989
4724.08 1047
4724.73 1077
4725.38 1011
4726.03 1088
4726.68 1069
4727.33 1091
4727.98 1057
4728.63 1072
4729.27 1044
4729.92 1058
4730.57 977
4731.22 968
4731.87 962
4732.52 912
4733.17 938
4733.82 946
4734.47 927
4735.12 964
4735.77 991
4736.41 914
4737.06 917
4737.71 942
4738.36 989
4739.01 1010
4739.66 980
4740.31 1047
4740.96 1103
4741.61 1050
4742.26 1079
4742.91 989
4743.56 957
4744.21 961
4744.86 1006
4745.51 989
4746.16 952
4746.81 967
4747.46 960
4748.11 991
4748.76 990
4749.41 1051
4750.06 1024
4750.71 989
4751.36 991
4752.01 1060
4752.66 1041
4753.31 1113
4753.96 1032
4754.61 1042
4755.26 1021
4755.92 979
4756.57 1110
4757.22 1084
4757.87 1103
4758.52 1059
4759.17 1042
4759.82 1131
4760.47 1251
4761.12 1222
4761.77 1249
4762.42 1301
4763.08 1290
4763.73 1240
4764.38 1215
4765.03 1174
4765.68 1120
4766.33 1075
4766.98 1094
4767.64 1078
4768.29 1022
4768.94 1117
4769.59 1088
4770.24 1130
4770.89 1086
4771.54 1024
4772.20 1005
4772.85 1036
4773.50 1002
4774.15 1018
4774.80 994
4775.46 954
4776.11 993
4776.76 1041
4777.41 1027
4778.06 998
4778.72 947
4779.37 974
4780.02 1073
4780.67 997
4781.33 1030
4781.98 1002
4782.63 999
4783.28 1027
4783.94 1015
4784.59 1047
4785.24 1033
4785.89 1040
4786.55 1016
4787.20 1066
4787.85 1012
4788.51 1048
4789.16 1135
4789.81 1166
4790.46 1120
4791.12 1132
4791.77 1151
4792.42 1144
4793.08 1117
4793.73 1094
4794.38 1052
4795.04 1071
4795.69 1170
4796.34 1153
4797.00 1192
4797.65 1195
4798.30 1238
4798.96 1286
4799.61 1325
4800.27 1442
4800.92 1468
4801.57 1466
4802.23 1549
4802.88 1485
4803.53 1431
4804.19 1295
4804.84 1296
4805.50 1226
4806.15 1160
4806.81 1177
4807.46 1227
4808.11 1121
4808.77 1087
4809.42 1191
4810.08 1130
4810.73 1121
4811.39 1126
4812.04 1111
4812.69 1148
4813.35 1182
4814.00 1170
4814.66 1215
4815.31 1198
4815.97 1259
4816.62 1222
4817.28 1201
4817.93 1222
4818.59 1171
4819.24 1206
4819.90 1311
4820.55 1353
4821.21 1405
4821.86 1420
4822.52 1398
4823.17 1559
4823.83 1456
4824.48 1497
4825.14 1407
4825.79 1436
4826.45 1458
4827.11 1409
4827.76 1384
4828.42 1339
4829.07 1378
4829.73 1342
4830.38 1352
4831.04 1330
4831.70 1401
4832.35 1400
4833.01 1386
4833.66 1420
4834.32 1446
4834.98 1488
4835.63 1522
4836.29 1574
4836.94 1623
4837.60 1654
4838.26 1594
4838.91 1621
4839.57 1592
4840.23 1567
4840.88 1577
4841.54 1669
4842.20 1573
4842.85 1630
4843.51 1559
4844.17 1570
4844.82 1586
4845.48 1566
4846.14 1587
4846.79 1584
4847.45 1707
4848.11 1796
4848.76 1800
4849.42 1916
4850.08 2068
4850.73 2073
4851.39 2200
4852.05 2059
4852.71 2011
4853.36 1900
4854.02 1826
4854.68 1754
4855.34 1774
4855.99 1798
4856.65 1867
4857.31 2018
4857.97 2151
4858.62 2301
4859.28 2273
4859.94 2224
4860.60 2121
4861.25 2010
4861.91 1895
4862.57 1856
4863.23 1735
4863.89 1800
4864.54 1706
4865.20 1606
4865.86 1615
4866.52 1656
4867.18 1640
4867.84 1631
4868.49 1627
4869.15 1691
4869.81 1633
4870.47 1663
4871.13 1591
4871.79 1515
4872.44 1551
4873.10 1616
4873.76 1556
4874.42 1557
4875.08 1482
4875.74 1455
4876.40 1505
4877.06 1450
4877.72 1460
4878.37 1515
4879.03 1517
4879.69 1491
4880.35 1434
4881.01 1489
4881.67 1377
4882.33 1354
4882.99 1310
4883.65 1306
4884.31 1340
4884.97 1381
4885.63 1393
4886.29 1307
4886.95 1360
4887.61 1303
4888.26 1306
4888.92 1308
4889.58 1316
4890.24 1323
4890.90 1382
4891.56 1401
4892.22 1451
4892.88 1394
4893.54 1364
4894.20 1437
4894.86 1372
4895.52 1383
4896.18 1349
4896.84 1376
4897.51 1468
4898.17 1467
4898.83 1511
4899.49 1588
4900.15 1615
4900.81 1602
4901.47 1487
4902.13 1471
4902.79 1364
4903.45 1327
4904.11 1254
4904.77 1243
4905.43 1261
4906.09 1245
4906.75 1140
4907.41 1179
4908.08 1271
4908.74 1235
4909.40 1217
4910.06 1219
4910.72 1192
4911.38 1165
4912.04 1174
4912.70 1075
4913.37 1185
4914.03 1165
4914.69 1055
4915.35 1082
4916.01 1081
4916.67 1089
4917.33 1077
4918.00 1034
4918.66 1081
4919.32 1044
4919.98 1015
4920.64 1033
4921.31 1074
4921.97 1075
4922.63 1016
4923.29 1039
4923.95 969
4924.62 1065
4925.28 993
4925.94 1010
4926.60 988
4927.26 1031
4927.93 975
4928.59 995
4929.25 1058
4929.91 1015
4930.58 1006
4931.24 990
4931.90 1058
4932.56 1030
4933.23 1014
4933.89 934
4934.55 1004
4935.22 965
4935.88 932
4936.54 1002
4937.20 1003
4937.87 952
4938.53 944
4939.19 1000
4939.86 990
4940.52 955
4941.18 957
4941.85 982
4942.51 928
4943.17 927
4943.84 944
4944.50 979
4945.16 949
4945.83 922
4946.49 962
4947.15 959
4947.82 965
4948.48 994
4949.15 920
4949.81 951
4950.47 978
4951.14 970
4951.80 949
4952.47 890
4953.13 861
4953.79 867
4954.46 896
4955.12 931
4955.79 921
4956.45 893
4957.11 932
4957.78 918
4958.44 1032
4959.11 1122
4959.77 1121
4960.44 1168
4961.10 1204
4961.77 1221
4962.43 1345
4963.10 1383
4963.76 1324
4964.42 1339
4965.09 1314
4965.75 1237
4966.42 1194
4967.08 1142
4967.75 1073
4968.41 958
4969.08 1048
4969.74 917
4970.41 914
4971.08 934
4971.74 937
4972.41 947
4973.07 950
4973.74 964
4974.40 982
4975.07 1025
4975.73 1028
4976.40 1024
4977.06 1034
4977.73 1085
4978.40 1047
4979.06 1043
4979.73 1001
4980.39 943
4981.06 885
4981.73 929
4982.39 969
4983.06 977
4983.72 914
4984.39 958
4985.06 976
4985.72 968
4986.39 959
4987.05 985
4987.72 953
4988.39 964
4989.05 943
4989.72 901
4990.39 910
4991.05 907
4991.72 969
4992.39 904
4993.05 915
4993.72 870
4994.39 884
4995.05 925
4995.72 902
4996.39 847
4997.05 871
4997.72 887
4998.39 927
4999.06 907
4999.72 853
5000.39 855
5001.06 906
5001.73 889
5002.39 890
5003.06 927
5003.73 806
5004.39 834
5005.06 809
5005.73 809
5006.40 826
5007.07 838
5007.73 862
5008.40 844
5009.07 874
5009.74 840
5010.40 815
5011.07 833
5011.74 849
5012.41 841
5013.08 846
5013.74 848
5014.41 818
5015.08 785
5015.75 784
5016.42 832
5017.09 817
5017.75 817
5018.42 805
5019.09 772
5019.76 802
5020.43 832
5021.10 884
5021.76 895
5022.43 851
5023.10 873
5023.77 858
5024.44 888
5025.11 844
5025.78 889
5026.45 892
5027.12 872
5027.78 855
5028.45 785
5029.12 760
5029.79 781
5030.46 746
5031.13 757
5031.80 812
5032.47 775
5033.14 828
5033.81 790
5034.48 791
5035.15 834
5035.82 815
5036.49 835
5037.16 840
5037.83 817
5038.50 790
5039.16 821
5039.83 809
5040.50 794
5041.17 810
5041.84 772
5042.51 818
5043.18 776
5043.85 799
5044.52 815
5045.20 820
5045.87 786
5046.54 783
5047.21 829
5047.88 798
5048.55 767
5049.22 761
5049.89 815
5050.56 792
5051.23 811
5051.90 816
5052.57 784
5053.24 766
5053.91 803
5054.58 821
5055.25 762
5055.92 770
5056.60 776
5057.27 785
5057.94 747
5058.61 810
5059.28 807
5059.95 835
5060.62 759
5061.29 792
5061.96 809
5062.64 820
5063.31 832
5063.98 812
5064.65 841
5065.32 858
5065.99 823
5066.66 835
5067.34 864
5068.01 818
5068.68 755
5069.35 737
5070.02 792
5070.70 814
5071.37 802
5072.04 784
5072.71 870
5073.38 826
5074.06 876
5074.73 862
5075.40 815
5076.07 853
5076.74 883
5077.42 892
5078.09 857
5078.76 868
5079.43 973
5080.11 954
5080.78 960
5081.45 884
5082.12 901
5082.80 893
5083.47 936
5084.14 922
5084.82 902
5085.49 891
5086.16 900
5086.83 877
5087.51 878
5088.18 871
5088.85 924
5089.53 1017
5090.20 984
5090.87 959
5091.55 932
5092.22 961
5092.89 972
5093.57 914
5094.24 914
5094.91 939
5095.59 872
5096.26 911
5096.93 879
5097.61 884
5098.28 829
5098.96 829
5099.63 853
5100.30 856
5100.98 857
5101.65 845
5102.32 890
5103.00 976
5103.67 983
5104.35 879
5105.02 918
5105.70 938
5106.37 946
5107.04 913
5107.72 956
5108.39 924
5109.07 922
5109.74 948
5110.42 896
5111.09 905
5111.77 877
5112.44 899
5113.11 962
5113.79 923
5114.46 943
5115.14 976
5115.81 934
5116.49 926
5117.16 992
5117.84 1038
5118.51 1138
5119.19 1111
5119.86 1213
5120.54 1178
5121.21 1157
5121.89 1135
5122.57 1188
5123.24 1122
5123.92 1051
5124.59 977
5125.27 1010
5125.94 948
5126.62 918
5127.29 922
5127.97 892
5128.64 890
5129.32 949
5130.00 897
5130.67 925
5131.35 929
5132.02 953
5132.70 940
5133.38 909
5134.05 911
5134.73 995
5135.40 936
5136.08 928
5136.76 923
5137.43 911
5138.11 915
5138.79 941
5139.46 953
5140.14 863
5140.82 888
5141.49 971
5142.17 924
5142.85 867
5143.52 819
5144.20 838
5144.88 892
5145.55 851
5146.23 794
5146.91 835
5147.58 839
5148.26 807
5148.94 792
5149.61 795
5150.29 819
5150.97 830
5151.65 755
5152.32 794
5153.00 792
5153.68 783
5154.36 797
5155.03 819
5155.71 871
5156.39 819
5157.07 831
5157.74 843
5158.42 884
5159.10 880
5159.78 867
5160.45 838
5161.13 847
5161.81 879
5162.49 880
5163.17 824
5163.84 840
5164.52 804
5165.20 818
5165.88 814
5166.56 860
5167.24 866
5167.91 835
5168.59 851
5169.27 773
5169.95 753
5170.63 764
5171.31 798
5171.98 765
5172.66 820
5173.34 783
5174.02 786
5174.70 759
5175.38 766
5176.06 765
5176.74 776
5177.41 800
5178.09 786
5178.77 805
5179.45 812
5180.13 837
5180.81 761
5181.49 762
5182.17 769
5182.85 806
5183.53 764
5184.21 726
5184.89 769
5185.57 757
5186.24 804
5186.92 806
5187.60 773
5188.28 815
5188.96 835
5189.64 746
5190.32 799
5191.00 769
5191.68 724
5192.36 746
5193.04 800
5193.72 739
5194.40 766
5195.08 777
5195.76 766
5196.44 776
5197.12 795
5197.80 817
5198.48 821
5199.16 780
5199.84 784
5200.52 788
5201.21 825
5201.89 781
5202.57 787
5203.25 811
5203.93 758
5204.61 784
5205.29 770
5205.97 844
5206.65 823
5207.33 794
5208.01 768
5208.69 806
5209.37 861
5210.06 830
5210.74 814
5211.42 843
5212.10 867
5212.78 850
5213.46 904
5214.14 909
5214.82 906
5215.51 936
5216.19 926
5216.87 882
5217.55 925
5218.23 920
5218.91 886
5219.60 867
5220.28 871
5220.96 921
5221.64 958
5222.32 983
5223.00 1031
5223.69 1060
5224.37 940
5225.05 955
5225.73 963
5226.41 909
5227.10 905
5227.78 855
5228.46 856
5229.14 836
5229.83 845
5230.51 886
5231.19 887
5231.87 900
5232.56 863
5233.24 828
5233.92 893
5234.60 903
5235.29 855
5235.97 833
5236.65 883
5237.34 875
5238.02 887
5238.70 867
5239.38 863
5240.07 848
5240.75 908
5241.43 892
5242.12 904
5242.80 871
5243.48 883
5244.17 942
5244.85 930
5245.53 870
5246.22 845
5246.90 875
5247.58 863
5248.27 851
5248.95 866
5249.63 842
5250.32 871
5251.00 875
5251.69 957
5252.37 961
5253.05 1020
5253.74 1000
5254.42 1002
5255.11 920
5255.79 887
5256.47 849
5257.16 874
5257.84 859
5258.53 883
5259.21 899
5259.89 892
5260.58 913
5261.26 945
5261.95 984
5262.63 1032
5263.32 966
5264.00 991
5264.69 988
5265.37 954
5266.06 971
5266.74 958
5267.43 945
5268.11 896
5268.79 958
5269.48 902
5270.16 924
5270.85 906
5271.53 923
5272.22 876
5272.91 827
5273.59 831
5274.28 865
5274.96 920
5275.65 920
5276.33 875
5277.02 888
5277.70 882
5278.39 843
5279.07 861
5279.76 826
5280.45 928
5281.13 899
5281.82 909
5282.50 893
5283.19 950
5283.87 966
5284.56 918
5285.25 863
5285.93 856
5286.62 847
5287.30 877
5287.99 874
5288.68 843
5289.36 805
5290.05 839
5290.74 906
5291.42 894
5292.11 882
5292.79 877
5293.48 912
5294.17 943
5294.85 901
5295.54 941
5296.23 908
5296.91 901
5297.60 886
5298.29 945
5298.98 1026
5299.66 1021
5300.35 981
5301.04 1035
5301.72 1064
5302.41 1091
5303.10 1110
5303.78 1125
5304.47 1192
5305.16 1194
5305.85 1277
5306.53 1280
5307.22 1201
5307.91 1188
5308.60 1233
5309.28 1157
5309.97 1138
5310.66 1110
5311.35 1148
5312.03 1256
5312.72 1329
5313.41 1394
5314.10 1423
5314.79 1533
5315.47 1468
5316.16 1429
5316.85 1387
5317.54 1304
5318.23 1328
5318.91 1249
5319.60 1268
5320.29 1279
5320.98 1207
5321.67 1162
5322.36 1107
5323.04 1097
5323.73 1069
5324.42 1055
5325.11 1046
5325.80 1025
5326.49 969
5327.18 974
5327.86 1000
5328.55 980
5329.24 967
5329.93 918
5330.62 972
5331.31 952
5332.00 968
5332.69 969
5333.38 929
5334.06 997
5334.75 988
5335.44 976
5336.13 931
5336.82 897
5337.51 933
5338.20 998
5338.89 929
5339.58 997
5340.27 1007
5340.96 944
5341.65 953
5342.34 1048
5343.03 1047
5343.72 993
5344.41 971
5345.10 977
5345.79 1030
5346.48 1168
5347.17 1207
5347.86 1256
5348.55 1386
5349.24 1519
5349.93 1665
5350.62 1701
5351.31 1802
5352.00 1820
5352.69 1865
5353.38 1655
5354.07 1597
5354.76 1425
5355.45 1345
5356.14 1256
5356.83 1149
5357.52 1046
5358.21 1018
5358.90 1008
5359.59 986
5360.29 937
5360.98 893
5361.67 920
5362.36 915
5363.05 932
5363.74 876
5364.43 930
5365.12 931
5365.81 935
5366.50 880
5367.20 860
5367.89 854
5368.58 818
5369.27 823
5369.96 854
5370.65 883
5371.34 871
5372.04 829
5372.73 816
5373.42 809
5374.11 873
5374.80 804
5375.49 839
5376.19 838
5376.88 851
5377.57 841
5378.26 849
5378.95 892
5379.65 856
5380.34 887
5381.03 884
5381.72 839
5382.42 870
5383.11 907
5383.80 874
5384.49 814
5385.19 876
5385.88 928
5386.57 857
5387.26 955
5387.96 990
5388.65 982
5389.34 1007
5390.03 1009
5390.73 1045
5391.42 1035
5392.11 1039
5392.80 1028
5393.50 1000
5394.19 983
5394.88 969
5395.58 978
5396.27 921
5396.96 860
5397.66 854
5398.35 858
5399.04 877
5399.74 874
5400.43 926
5401.12 883
5401.82 870
5402.51 887
5403.20 894
5403.90 882
5404.59 870
5405.29 895
5405.98 856
5406.67 858
5407.37 888
5408.06 854
5408.75 853
5409.45 926
5410.14 868
5410.84 871
5411.53 876
5412.23 917
5412.92 880
5413.61 839
5414.31 894
5415.00 847
5415.70 897
5416.39 857
5417.09 892
5417.78 874
5418.47 893
5419.17 839
5419.86 861
5420.56 882
5421.25 938
5421.95 937
5422.64 1006
5423.34 975
5424.03 974
5424.73 864
5425.42 870
5426.12 867
5426.81 910
5427.51 967
5428.20 885
5428.90 912
5429.59 941
5430.29 977
5430.99 978
5431.68 981
5432.38 974
5433.07 930
5433.77 928
5434.46 956
5435.16 980
5435.85 949
5436.55 1026
5437.25 1001
5437.94 944
5438.64 935
5439.33 931
5440.03 977
5440.73 979
5441.42 962
5442.12 935
5442.81 971
5443.51 999
5444.21 1006
5444.90 1075
5445.60 1189
5446.29 1183
5446.99 1275
5447.69 1350
5448.38 1372
5449.08 1236
5449.78 1316
5450.47 1273
5451.17 1157
5451.87 1178
5452.56 1171
5453.26 1132
5453.96 1125
5454.65 1050
5455.35 1029
5456.05 1025
5456.75 1056
5457.44 1050
5458.14 1047
5458.84 1140
5459.53 1052
5460.23 1086
5460.93 1109
5461.63 1169
5462.32 1098
5463.02 1070
5463.72 1075
5464.42 1159
5465.11 1163
5465.81 1103
5466.51 1139
5467.21 1163
5467.90 1110
5468.60 1146
5469.30 1180
5470.00 1133
5470.70 1179
5471.39 1213
5472.09 1248
5472.79 1261
5473.49 1270
5474.19 1282
5474.88 1280
5475.58 1352
5476.28 1413
5476.98 1450
5477.68 1449
5478.38 1587
5479.07 1721
5479.77 1986
5480.47 2174
5481.17 2208
5481.87 2229
5482.57 2156
5483.27 2011
5483.96 1844
5484.66 1777
5485.36 1631
5486.06 1559
5486.76 1549
5487.46 1522
5488.16 1567
5488.86 1465
5489.56 1513
5490.26 1476
5490.96 1562
5491.65 1552
5492.35 1559
5493.05 1644
5493.75 1636
5494.45 1693
5495.15 1664
5495.85 1693
5496.55 1735
5497.25 1761
5497.95 1900
5498.65 2019
5499.35 2257
5500.05 2668
5500.75 3040
5501.45 3384
5502.15 3445
5502.85 3287
5503.55 2983
5504.25 2474
5504.95 2283
5505.65 1943
5506.35 1750
5507.05 1623
5507.75 1512
5508.45 1394
5509.15 1367
5509.85 1391
5510.55 1349
5511.25 1350
5511.95 1304
5512.65 1301
5513.35 1381
5514.05 1353
5514.76 1358
5515.46 1348
5516.16 1398
5516.86 1352
5517.56 1304
5518.26 1362
5518.96 1354
5519.66 1374
5520.36 1361
5521.06 1388
5521.77 1345
5522.47 1241
5523.17 1235
5523.87 1217
5524.57 1220
5525.27 1266
5525.97 1169
5526.67 1113
5527.38 1072
5528.08 1111
5528.78 1200
5529.48 1082
5530.18 1098
5530.88 1085
5531.59 1061
5532.29 1072
5532.99 1032
5533.69 1118
5534.39 1071
5535.10 1068
5535.80 1045
5536.50 1028
5537.20 1045
5537.90 1045
5538.61 1104
5539.31 1063
5540.01 1081
5540.71 1038
5541.42 1100
5542.12 1097
5542.82 964
5543.52 1003
5544.23 1040
5544.93 990
5545.63 972
5546.33 1006
5547.04 1013
5547.74 928
5548.44 979
5549.15 1028
5549.85 984
5550.55 996
5551.26 973
5551.96 988
5552.66 998
5553.36 1006
5554.07 1026
5554.77 1014
5555.47 979
5556.18 947
5556.88 968
5557.58 993
5558.29 970
5558.99 1017
5559.70 990
5560.40 1012
5561.10 991
5561.81 1051
5562.51 1002
5563.21 990
5563.92 1114
5564.62 1097
5565.33 1122
5566.03 1126
5566.73 1071
5567.44 1022
5568.14 974
5568.85 963
5569.55 974
5570.25 1008
5570.96 990
5571.66 944
5572.37 1005
5573.07 1026
5573.78 982
5574.48 1001
5575.19 981
5575.89 965
5576.59 980
5577.30 992
5578.00 987
5578.71 998
5579.41 969
5580.12 939
5580.82 922
5581.53 909
5582.23 966
5582.94 892
5583.64 857
5584.35 881
5585.05 898
5585.76 912
5586.46 935
5587.17 934
5587.88 968
5588.58 942
5589.29 955
5589.99 892
5590.70 896
5591.40 911
5592.11 896
5592.81 919
5593.52 928
5594.23 905
5594.93 922
5595.64 910
5596.34 892
5597.05 859
5597.76 915
5598.46 874
5599.17 912
5599.87 894
5600.58 894
5601.29 851
5601.99 914
5602.70 894
5603.41 831
5604.11 873
5604.82 900
5605.52 887
5606.23 859
5606.94 884
5607.64 845
5608.35 874
5609.06 886
5609.76 861
5610.47 897
5611.18 828
5611.88 824
5612.59 846
5613.30 862
5614.01 900
5614.71 877
5615.42 833
5616.13 869
5616.83 855
5617.54 867
5618.25 921
5618.96 882
5619.66 849
5620.37 933
5621.08 984
5621.79 894
5622.49 887
5623.20 933
5623.91 952
5624.62 907
5625.32 891
5626.03 927
5626.74 931
5627.45 942
5628.16 967
5628.86 951
5629.57 977
5630.28 968
5630.99 971
5631.70 967
5632.40 967
5633.11 981
5633.82 1005
5634.53 1064
5635.24 1019
5635.95 1048
5636.65 1143
5637.36 1132
5638.07 1160
5638.78 1211
5639.49 1208
5640.20 1209
5640.91 1265
5641.61 1220
5642.32 1195
5643.03 1166
5643.74 1101
5644.45 1115
5645.16 1103
5645.87 1003
5646.58 1051
5647.29 1021
5648.00 983
5648.70 958
5649.41 1030
5650.12 1021
5650.83 1039
5651.54 1028
5652.25 1008
5652.96 1056
5653.67 1048
5654.38 1058
5655.09 1031
5655.80 992
5656.51 1067
5657.22 1022
5657.93 1107
5658.64 1114
5659.35 1119
5660.06 1103
5660.77 1131
5661.48 1164
5662.19 1167
5662.90 1140
5663.61 1181
5664.32 1191
5665.03 1116
5665.74 1117
5666.45 1076
5667.16 1074
5667.87 1046
5668.58 1053
5669.29 1074
5670.00 1095
5670.71 1145
5671.42 1159
5672.13 1202
5672.84 1219
5673.56 1172
5674.27 1091
5674.98 1031
5675.69 1064
5676.40 1093
5677.11 1016
5677.82 982
5678.53 1001
5679.24 1045
5679.95 1017
5680.67 959
5681.38 1009
5682.09 1031
5682.80 1032
5683.51 1032
5684.22 1006
5684.93 985
5685.65 995
5686.36 984
5687.07 962
5687.78 935
5688.49 922
5689.20 949
5689.92 924
5690.63 971
5691.34 1046
5692.05 1024
5692.76 953
5693.47 926
5694.19 903
5694.90 930
5695.61 937
5696.32 953
5697.04 917
5697.75 891
5698.46 940
5699.17 935
5699.89 942
5700.60 958
5701.31 1019
5702.02 959
5702.74 912
5703.45 912
5704.16 923
5704.87 1001
5705.59 978
5706.30 958
5707.01 960
5707.72 937
5708.44 949
5709.15 953
5709.86 937
5710.58 943
5711.29 956
5712.00 887
5712.72 915
5713.43 913
5714.14 871
5714.86 926
5715.57 900
5716.28 922
5717.00 924
5717.71 950
5718.42 927
5719.14 945
5719.85 917
5720.56 971
5721.28 958
5721.99 937
5722.71 946
5723.42 984
5724.13 977
5724.85 948
5725.56 974
5726.28 1040
5726.99 1095
5727.70 1109
5728.42 1110
5729.13 1148
5729.85 1131
5730.56 1084
5731.28 1121
5731.99 1042
5732.70 1076
5733.42 1090
5734.13 1022
5734.85 1004
5735.56 1002
5736.28 1016
5736.99 1041
5737.71 989
5738.42 958
5739.14 1008
5739.85 1000
5740.57 1007
5741.28 1057
5742.00 1070
5742.71 1072
5743.43 1049
5744.14 1027
5744.86 1072
5745.57 1092
5746.29 1052
5747.00 1063
5747.72 1118
5748.43 1117
5749.15 1135
5749.87 1180
5750.58 1186
5751.30 1199
5752.01 1214
5752.73 1211
5753.44 1287
5754.16 1299
5754.88 1381
5755.59 1392
5756.31 1428
5757.02 1495
5757.74 1528
5758.46 1584
5759.17 1467
5759.89 1482
5760.60 1458
5761.32 1512
5762.04 1570
5762.75 1518
5763.47 1548
5764.19 1533
5764.90 1545
5765.62 1613
5766.34 1683
5767.05 1766
5767.77 1891
5768.49 2179
5769.20 2531
5769.92 3033
5770.64 3437
5771.35 3823
5772.07 3873
5772.79 3583
5773.50 3100
5774.22 2672
5774.94 2317
5775.65 2005
5776.37 1873
5777.09 1806
5777.81 1760
5778.52 1674
5779.24 1728
5779.96 1748
5780.68 1710
5781.39 1741
5782.11 1789
5782.83 1782
5783.55 1712
5784.26 1710
5784.98 1832
5785.70 1762
5786.42 1742
5787.14 1774
5787.85 1769
5788.57 1674
5789.29 1722
5790.01 1708
5790.73 1749
5791.44 1748
5792.16 1646
5792.88 1635
5793.60 1642
5794.32 1586
5795.03 1494
5795.75 1533
5796.47 1545
5797.19 1581
5797.91 1651
5798.63 1705
5799.35 1842
5800.06 1983
5800.78 2198
5801.50 2352
5802.22 2343
5802.94 2208
5803.66 2038
5804.38 1798
5805.10 1693
5805.82 1601
5806.53 1537
5807.25 1484
5807.97 1466
5808.69 1537
5809.41 1567
5810.13 1550
5810.85 1513
5811.57 1567
5812.29 1432
5813.01 1450
5813.73 1450
5814.45 1420
5815.17 1344
5815.89 1337
5816.61 1289
5817.33 1377
5818.05 1348
5818.77 1346
5819.49 1332
5820.20 1347
5820.92 1339
5821.64 1379
5822.36 1407
5823.09 1298
5823.81 1263
5824.53 1246
5825.25 1311
5825.97 1226
5826.69 1256
5827.41 1224
5828.13 1237
5828.85 1243
5829.57 1294
5830.29 1231
5831.01 1170
5831.73 1234
5832.45 1195
5833.17 1179
5833.89 1139
5834.61 1138
5835.33 1087
5836.05 1095
5836.78 1080
5837.50 1108
5838.22 1194
5838.94 1131
5839.66 1029
5840.38 1100
5841.10 1048
5841.82 1077
5842.54 1091
5843.27 1110
5843.99 1090
5844.71 1134
5845.43 1056
5846.15 1051
5846.87 1059
5847.59 1080
5848.32 1036
5849.04 972
5849.76 1027
5850.48 1012
5851.20 1054
5851.93 1094
5852.65 1062
5853.37 1063
5854.09 1057
5854.81 1071
5855.54 1117
5856.26 1063
5856.98 1044
5857.70 1071
5858.42 1015
5859.15 1027
5859.87 1050
5860.59 1080
5861.31 1084
5862.04 1026
5862.76 1028
5863.48 999
5864.20 1017
5864.93 1036
5865.65 1062
5866.37 965
5867.10 982
5867.82 1053
5868.54 1009
5869.26 995
5869.99 985
5870.71 1021
5871.43 1024
5872.16 1057
5872.88 974
5873.60 994
5874.33 1024
5875.05 964
5875.77 968
5876.50 1011
5877.22 1011
5877.94 973
5878.67 1038
5879.39 1028
5880.11 1017
5880.84 1040
5881.56 1001
5882.28 1049
5883.01 1037
5883.73 1000
5884.46 1067
5885.18 1026
5885.90 1017
5886.63 1054
5887.35 1037
5888.08 1044
5888.80 1008
5889.52 974
5890.25 1022
5890.97 1027
5891.70 1069
5892.42 1045
5893.15 1032
5893.87 1010
5894.59 979
5895.32 1038
5896.04 1072
5896.77 1088
5897.49 1068
5898.22 1069
5898.94 1035
5899.67 1116
5900.39 1060
5901.12 1068
5901.84 1044
5902.57 1073
5903.29 1126
5904.02 1175
5904.74 1105
5905.47 1140
5906.19 1082
5906.92 1103
5907.64 1133
5908.37 1065
5909.09 1101
5909.82 1132
5910.55 1126
5911.27 1176
5912.00 1169
5912.72 1135
5913.45 1123
5914.17 1165
5914.90 1225
5915.63 1217
5916.35 1158
5917.08 1150
5917.80 1197
5918.53 1186
5919.25 1222
5919.98 1247
5920.71 1223
5921.43 1240
5922.16 1238
5922.89 1265
5923.61 1290
5924.34 1383
5925.06 1343
5925.79 1301
5926.52 1325
5927.24 1329
5927.97 1368
5928.70 1351
5929.42 1361
5930.15 1391
5930.88 1385
5931.60 1446
5932.33 1423
5933.06 1408
5933.78 1458
5934.51 1511
5935.24 1542
5935.97 1593
5936.69 1521
5937.42 1526
5938.15 1614
5938.87 1589
5939.60 1627
5940.33 1592
5941.06 1694
5941.78 1703
5942.51 1707
5943.24 1729
5943.97 1794
5944.69 1870
5945.42 1896
5946.15 1880
5946.88 1877
5947.60 1865
5948.33 1950
5949.06 1923
5949.79 2051
5950.52 2180
5951.24 2242
5951.97 2430
5952.70 2677
5953.43 2701
5954.16 2845
5954.88 2901
5955.61 2812
5956.34 2726
5957.07 2615
5957.80 2526
5958.53 2583
5959.25 2511
5959.98 2514
5960.71 2499
5961.44 2532
5962.17 2570
5962.90 2469
5963.63 2525
5964.36 2686
5965.08 2813
5965.81 3022
5966.54 3203
5967.27 3399
5968.00 3573
5968.73 3638
5969.46 3514
5970.19 3360
5970.92 3270
5971.65 3091
5972.37 3095
5973.10 3037
5973.83 2921
5974.56 2871
5975.29 2961
5976.02 2851
5976.75 2983
5977.48 2998
5978.21 3002
5978.94 3045
5979.67 3068
5980.40 3090
5981.13 3209
5981.86 3386
5982.59 3444
5983.32 3464
5984.05 3501
5984.78 3624
5985.51 3495
5986.24 3512
5986.97 3530
5987.70 3556
5988.43 3500
5989.16 3501
5989.89 3405
5990.62 3452
5991.35 3472
5992.08 3499
5992.81 3585
5993.54 3629
5994.27 3673
5995.00 3662
5995.74 3746
5996.47 3858
5997.20 3867
5997.93 3884
5998.66 3877
5999.39 3990
6000.12 3956
6000.85 3922
6001.58 3840
6002.31 3725
6003.04 3655
6003.78 3653
6004.51 3661
6005.24 3600
6005.97 3501
6006.70 3568
6007.43 3639
6008.16 3750
6008.90 4135
6009.63 4616
6010.36 5361
6011.09 6295
6011.82 7629
6012.55 9095
6013.29 10236
6014.02 11238
6014.75 11663
6015.48 11612
6016.21 11292
6016.95 10393
6017.68 9352
6018.41 8211
6019.14 7169
6019.87 6050
6020.61 5188
6021.34 4554
6022.07 4108
6022.80 3691
6023.54 3453
6024.27 3363
6025.00 3213
6025.73 2994
6026.47 2912
6027.20 2974
6027.93 2930
6028.66 2914
6029.40 2943
6030.13 2950
6030.86 2882
6031.59 2872
6032.33 2779
6033.06 2638
6033.79 2497
6034.53 2434
6035.26 2459
6035.99 2439
6036.73 2384
6037.46 2366
6038.19 2437
6038.93 2403
6039.66 2535
6040.39 2558
6041.13 2545
6041.86 2466
6042.59 2522
6043.33 2564
6044.06 2547
6044.79 2634
6045.53 2727
6046.26 2670
6047.00 2676
6047.73 2763
6048.46 2823
6049.20 2938
6049.93 2992
6050.67 3104
6051.40 3245
6052.13 3401
6052.87 3601
6053.60 3633
6054.34 3566
6055.07 3399
6055.81 3347
6056.54 3214
6057.27 3027
6058.01 2909
6058.74 2891
6059.48 2771
6060.21 2695
6060.95 2674
6061.68 2745
6062.42 2786
6063.15 2717
6063.89 2616
6064.62 2620
6065.36 2525
6066.09 2496
6066.83 2402
6067.56 2482
6068.30 2369
6069.03 2383
6069.77 2392
6070.50 2382
6071.24 2311
6071.97 2186
6072.71 2209
6073.44 2223
6074.18 2264
6074.91 2213
6075.65 2231
6076.39 2222
6077.12 2103
6077.86 2150
6078.59 2143
6079.33 2140
6080.06 2094
6080.80 2091
6081.54 2038
6082.27 1957
6083.01 1997
6083.74 1918
6084.48 1902
6085.22 1896
6085.95 1827
6086.69 1926
6087.42 1948
6088.16 1995
6088.90 1955
6089.63 1949
6090.37 2028
6091.11 2061
6091.84 2053
6092.58 2017
6093.32 2002
6094.05 1950
6094.79 1924
6095.53 1975
6096.26 1940
6097.00 1902
6097.74 1836
6098.47 1791
6099.21 1906
6099.95 1756
6100.69 1784
6101.42 1804
6102.16 1807
6102.90 1767
6103.63 1806
6104.37 1773
6105.11 1802
6105.85 1803
6106.58 1792
6107.32 1782
6108.06 1721
6108.80 1772
6109.53 1753
6110.27 1756
6111.01 1860
6111.75 1826
6112.49 1866
6113.22 1833
6113.96 1842
6114.70 1922
6115.44 1867
6116.17 1792
6116.91 1837
6117.65 1869
6118.39 1913
6119.13 1962
6119.87 1845
6120.60 1890
6121.34 1879
6122.08 1800
6122.82 1800
6123.56 1886
6124.30 1882
6125.03 1895
6125.77 1948
6126.51 1909
6127.25 1899
6127.99 1876
6128.73 1907
6129.47 1857
6130.21 1855
6130.94 1800
6131.68 1823
6132.42 1894
6133.16 1803
6133.90 1886
6134.64 1899
6135.38 1913
6136.12 1939
6136.86 1938
6137.60 1979
6138.34 1918
6139.08 1850
6139.81 1960
6140.55 1968
6141.29 1966
6142.03 2023
6142.77 1916
6143.51 1841
6144.25 1928
6144.99 1998
6145.73 1944
6146.47 1960
6147.21 1956
6147.95 1981
6148.69 2011
6149.43 2023
6150.17 2084
6150.91 2039
6151.65 2060
6152.39 2124
6153.13 2128
6153.87 2147
6154.61 2240
6155.35 2222
6156.09 2246
6156.83 2224
6157.58 2241
6158.32 2303
6159.06 2330
6159.80 2383
6160.54 2425
6161.28 2452
6162.02 2462
6162.76 2599
6163.50 2723
6164.24 2797
6164.98 3056
6165.72 3249
6166.46 3326
6167.21 3424
6167.95 3496
6168.69 3505
6169.43 3463
6170.17 3397
6170.91 3240
6171.65 3168
6172.39 3159
6173.14 3117
6173.88 3063
6174.62 3041
6175.36 3019
6176.10 2944
6176.84 2898
6177.59 2854
6178.33 2979
6179.07 2913
6179.81 2985
6180.55 3084
6181.30 3134
6182.04 3132
6182.78 3119
6183.52 3190
6184.26 3168
6185.01 3292
6185.75 3290
6186.49 3190
6187.23 3320
6187.97 3404
6188.72 3474
6189.46 3486
6190.20 3535
6190.94 3653
6191.69 3776
6192.43 3938
6193.17 3973
6193.92 4053
6194.66 4069
6195.40 4143
6196.14 4108
6196.89 4036
6197.63 4061
6198.37 4098
6199.12 4006
6199.86 3991
6200.60 3968
6201.34 4152
6202.09 4197
6202.83 4282
6203.57 4657
6204.32 5033
6205.06 5922
6205.80 7206
6206.55 9031
6207.29 11253
6208.03 14078
6208.78 16501
6209.52 18045
6210.27 19061
6211.01 18615
6211.75 17618
6212.50 15661
6213.24 13690
6213.98 11656
6214.73 9563
6215.47 7733
6216.22 6429
6216.96 5424
6217.71 4707
6218.45 4136
6219.19 3675
6219.94 3476
6220.68 3345
6221.43 3121
6222.17 3032
6222.92 3038
6223.66 3014
6224.40 3016
6225.15 3029
6225.89 2903
6226.64 2880
6227.38 2785
6228.13 2569
6228.87 2414
6229.62 2289
6230.36 2168
6231.11 2207
6231.85 2129
6232.60 2142
6233.34 2160
6234.09 2171
6234.83 2227
6235.58 2288
6236.32 2342
6237.07 2484
6237.81 2517
6238.56 2673
6239.30 2783
6240.05 2992
6240.80 3102
6241.54 3064
6242.29 3126
6243.03 3160
6243.78 3148
6244.52 3150
6245.27 3246
6246.02 3352
6246.76 3560
6247.51 3765
6248.25 3797
6249.00 3710
6249.75 3594
6250.49 3486
6251.24 3300
6251.98 3153
6252.73 2926
6253.48 2823
6254.22 2792
6254.97 2667
6255.72 2605
6256.46 2560
6257.21 2554
6257.95 2489
6258.70 2585
6259.45 2530
6260.19 2422
6260.94 2380
6261.69 2408
6262.43 2337
6263.18 2261
6263.93 2254
6264.68 2364
6265.42 2220
6266.17 2189
6266.92 2230
6267.66 2248
6268.41 2235
6269.16 2250
6269.91 2259
6270.65 2187
6271.40 2171
6272.15 2217
6272.89 2160
6273.64 2167
6274.39 2089
6275.14 2138
6275.88 2158
6276.63 2150
6277.38 2107
6278.13 2136
6278.88 2095
6279.62 2175
6280.37 2159
6281.12 2205
6281.87 2183
6282.62 2142
6283.36 2018
6284.11 2022
6284.86 2071
6285.61 2062
6286.36 1975
6287.10 1972
6287.85 1940
6288.60 1908
6289.35 1920
6290.10 1867
6290.85 1900
6291.59 1798
6292.34 1781
6293.09 1793
6293.84 1774
6294.59 1738
6295.34 1763
6296.09 1823
6296.84 1744
6297.58 1743
6298.33 1784
6299.08 1717
6299.83 1653
6300.58 1660
6301.33 1636
6302.08 1621
6302.83 1614
6303.58 1606
6304.33 1594
6305.08 1523
6305.83 1572
6306.58 1555
6307.32 1607
6308.07 1583
6308.82 1573
6309.57 1584
6310.32 1582
6311.07 1676
6311.82 1695
6312.57 1707
6313.32 1642
6314.07 1604
6314.82 1623
6315.57 1617
6316.32 1560
6317.07 1575
6317.82 1594
6318.57 1566
6319.32 1555
6320.07 1495
6320.82 1473
6321.57 1483
6322.32 1417
6323.07 1457
6323.82 1414
6324.58 1454
6325.33 1490
6326.08 1422
6326.83 1424
6327.58 1406
6328.33 1408
6329.08 1413
6329.83 1397
6330.58 1426
6331.33 1487
6332.08 1364
6332.83 1420
6333.58 1387
6334.34 1430
6335.09 1453
6335.84 1480
6336.59 1446
6337.34 1409
6338.09 1417
6338.84 1430
6339.59 1438
6340.35 1430
6341.10 1417
6341.85 1397
6342.60 1338
6343.35 1474
6344.10 1451
6344.86 1381
6345.61 1387
6346.36 1412
6347.11 1484
6347.86 1492
6348.62 1498
6349.37 1503
6350.12 1580
6350.87 1610
6351.62 1712
6352.38 1855
6353.13 1945
6353.88 1983
6354.63 1979
6355.38 1956
6356.14 1905
6356.89 1878
6357.64 1751
6358.39 1679
6359.15 1599
6359.90 1638
6360.65 1575
6361.40 1561
6362.16 1548
6362.91 1570
6363.66 1549
6364.42 1572
6365.17 1583
6365.92 1644
6366.67 1684
6367.43 1754
6368.18 1776
6368.93 1847
6369.69 1864
6370.44 1808
6371.19 1767
6371.95 1694
6372.70 1694
6373.45 1672
6374.21 1552
6374.96 1554
6375.71 1551
6376.47 1544
6377.22 1518
6377.98 1596
6378.73 1549
6379.48 1548
6380.24 1654
6380.99 1613
6381.74 1587
6382.50 1539
6383.25 1541
6384.01 1585
6384.76 1552
6385.51 1505
6386.27 1503
6387.02 1472
6387.78 1477
6388.53 1478
6389.29 1482
6390.04 1411
6390.79 1434
6391.55 1488
6392.30 1444
6393.06 1416
6393.81 1517
6394.57 1474
6395.32 1434
6396.08 1420
6396.83 1422
6397.59 1425
6398.34 1362
6399.10 1334
6399.85 1399
6400.61 1377
6401.36 1315
6402.12 1340
6402.87 1340
6403.63 1368
6404.38 1369
6405.14 1362
6405.89 1417
6406.65 1392
6407.40 1375
6408.16 1373
6408.91 1408
6409.67 1507
6410.43 1406
6411.18 1399
6411.94 1432
6412.69 1433
6413.45 1474
6414.20 1443
6414.96 1424
6415.72 1455
6416.47 1468
6417.23 1510
6417.98 1520
6418.74 1532
6419.50 1436
6420.25 1365
6421.01 1450
6421.77 1456
6422.52 1374
6423.28 1396
6424.03 1399
6424.79 1374
6425.55 1386
6426.30 1390
6427.06 1464
6427.82 1417
6428.57 1420
6429.33 1403
6430.09 1410
6430.84 1428
6431.60 1451
6432.36 1440
6433.11 1468
6433.87 1473
6434.63 1436
6435.39 1473
6436.14 1470
6436.90 1507
6437.66 1501
6438.41 1547
6439.17 1490
6439.93 1509
6440.69 1575
6441.44 1560
6442.20 1553
6442.96 1518
6443.72 1560
6444.47 1656
6445.23 1594
6445.99 1549
6446.75 1534
6447.50 1555
6448.26 1640
6449.02 1597
6449.78 1590
6450.54 1603
6451.29 1609
6452.05 1617
6452.81 1736
6453.57 1755
6454.33 1712
6455.08 1738
6455.84 1786
6456.60 1821
6457.36 1809
6458.12 1802
6458.88 1720
6459.64 1765
6460.39 1801
6461.15 1798
6461.91 1869
6462.67 1827
6463.43 1851
6464.19 1864
6464.95 1938
6465.70 1998
6466.46 1982
6467.22 1989
6467.98 2056
6468.74 1986
6469.50 1941
6470.26 1983
6471.02 1965
6471.78 1993
6472.54 1975
6473.30 2017
6474.05 2030
6474.81 1996
6475.57 2040
6476.33 2005
6477.09 2073
6477.85 2033
6478.61 2084
6479.37 2205
6480.13 2252
6480.89 2246
6481.65 2269
6482.41 2328
6483.17 2373
6483.93 2441
6484.69 2369
6485.45 2422
6486.21 2446
6486.97 2450
6487.73 2403
6488.49 2511
6489.25 2532
6490.01 2551
6490.77 2659
6491.53 2796
6492.29 2852
6493.05 2874
6493.81 2928
6494.57 2885
6495.33 2955
6496.10 2873
6496.86 2867
6497.62 2958
6498.38 2888
6499.14 2904
6499.90 2889
6500.66 2900
6501.42 2976
6502.18 3018
6502.94 3138
6503.70 3270
6504.47 3656
6505.23 4246
6505.99 5374
6506.75 6874
6507.51 8478
6508.27 10078
6509.03 11089
6509.79 11337
6510.56 11162
6511.32 10380
6512.08 9214
6512.84 7961
6513.60 6783
6514.36 5865
6515.13 5029
6515.89 4421
6516.65 3981
6517.41 3701
6518.17 3550
6518.94 3500
6519.70 3354
6520.46 3299
6521.22 3370
6521.98 3305
6522.75 3263
6523.51 3328
6524.27 3520
6525.03 3576
6525.79 3827
6526.56 3956
6527.32 4031
6528.08 4183
6528.84 4201
6529.61 4240
6530.37 4243
6531.13 4095
6531.90 4002
6532.66 4194
6533.42 4378
6534.18 4767
6534.95 5718
6535.71 6560
6536.47 7348
6537.24 7921
6538.00 7741
6538.76 7433
6539.53 6762
6540.29 6247
6541.05 5469
6541.82 4918
6542.58 4494
6543.34 4082
6544.11 3878
6544.87 3756
6545.63 3746
6546.40 3813
6547.16 3746
6547.92 3793
6548.69 3725
6549.45 3550
6550.21 3437
6550.98 3318
6551.74 3137
6552.51 3155
6553.27 3088
6554.03 2988
6554.80 2944
6555.56 2854
6556.33 2841
6557.09 2879
6557.85 2882
6558.62 2887
6559.38 2904
6560.15 2920
6560.91 2924
6561.68 3009
6562.44 3048
6563.21 3168
6563.97 3202
6564.74 3121
6565.50 3179
6566.26 3203
6567.03 3191
6567.79 3218
6568.56 3136
6569.32 3148
6570.09 3179
6570.85 3159
6571.62 3264
6572.38 3266
6573.15 3442
6573.91 3476
6574.68 3549
6575.44 3567
6576.21 3619
6576.98 3688
6577.74 3601
6578.51 3467
6579.27 3448
6580.04 3451
6580.80 3449
6581.57 3536
6582.33 3555
6583.10 3539
6583.87 3579
6584.63 3590
6585.40 3635
6586.16 3534
6586.93 3622
6587.70 3488
6588.46 3442
6589.23 3403
6589.99 3452
6590.76 3574
6591.53 3575
6592.29 3712
6593.06 3959
6593.82 4200
6594.59 4460
6595.36 4663
6596.12 4666
6596.89 4659
6597.66 4499
6598.42 4522
6599.19 4393
6599.96 4232
6600.72 3957
6601.49 3785
6602.26 3683
6603.02 3479
6603.79 3311
6604.56 3124
6605.33 3105
6606.09 3146
6606.86 3088
6607.63 3046
6608.39 3048
6609.16 3018
6609.93 2955
6610.70 3051
6611.46 3137
6612.23 3034
6613.00 3039
6613.77 3072
6614.53 2973
6615.30 2979
6616.07 2978
6616.84 3014
6617.60 2932
6618.37 2965
6619.14 3125
6619.91 3290
6620.68 3354
6621.44 3554
6622.21 3814
6622.98 3840
6623.75 4025
6624.52 4007
6625.28 3984
6626.05 3892
6626.82 3767
6627.59 3597
6628.36 3419
6629.13 3279
6629.89 3186
6630.66 3100
6631.43 3019
6632.20 3216
6632.97 3203
6633.74 3341
6634.51 3506
6635.27 3704
6636.04 3743
6636.81 3713
6637.58 3775
6638.35 3803
6639.12 3806
6639.89 4052
6640.66 4126
6641.43 4213
6642.19 4433
6642.96 4485
6643.73 4416
6644.50 4194
6645.27 4025
6646.04 3827
6646.81 3523
6647.58 3376
6648.35 3135
6649.12 2963
6649.89 2839
6650.66 2783
6651.43 2651
6652.20 2585
6652.97 2513
6653.74 2410
6654.51 2522
6655.28 2447
6656.05 2531
6656.82 2444
6657.59 2411
6658.36 2427
6659.13 2406
6659.90 2407
6660.67 2367
6661.44 2322
6662.21 2417
6662.98 2379
6663.75 2371
6664.52 2364
6665.29 2326
6666.06 2364
6666.83 2401
6667.60 2383
6668.37 2327
6669.14 2434
6669.91 2487
6670.68 2552
6671.46 2515
6672.23 2592
6673.00 2579
6673.77 2507
6674.54 2569
6675.31 2521
6676.08 2452
6676.85 2528
6677.62 2482
6678.40 2518
6679.17 2603
6679.94 2693
6680.71 2672
6681.48 2705
6682.25 2743
6683.02 2786
6683.80 2788
6684.57 2928
6685.34 2944
6686.11 3063
6686.88 3052
6687.65 3076
6688.43 2933
6689.20 2794
6689.97 2640
6690.74 2487
6691.51 2396
6692.29 2349
6693.06 2240
6693.83 2209
6694.60 2191
6695.37 2173
6696.15 2143
6696.92 2164
6697.69 2107
6698.46 2131
6699.24 2128
6700.01 2096
6700.78 2088
6701.55 2046
6702.33 2118
6703.10 2110
6703.87 2049
6704.64 1966
6705.42 1993
6706.19 1968
6706.96 1961
6707.74 2005
6708.51 2054
6709.28 1969
6710.06 1927
6710.83 1921
6711.60 1941
6712.37 1934
6713.15 1855
6713.92 1882
6714.69 1892
6715.47 1889
6716.24 1867
6717.01 1900
6717.79 1875
6718.56 1799
6719.34 1818
6720.11 1839
6720.88 1879
6721.66 1786
6722.43 1769
6723.20 1760
6723.98 1817
6724.75 1864
6725.53 1821
6726.30 1722
6727.07 1726
6727.85 1728
6728.62 1780
6729.40 1787
6730.17 1709
6730.95 1744
6731.72 1765
6732.49 1736
6733.27 1744
6734.04 1845
6734.82 1767
6735.59 1762
6736.37 1801
6737.14 1838
6737.92 1851
6738.69 2002
6739.47 1925
6740.24 1893
6741.01 1817
6741.79 1879
6742.56 1924
6743.34 1983
6744.11 1925
6744.89 1910
6745.67 1949
6746.44 1938
6747.22 1927
6747.99 1841
6748.77 1928
6749.54 1924
6750.32 1955
6751.09 2065
6751.87 2192
6752.64 2160
6753.42 2244
6754.19 2321
6754.97 2405
6755.75 2348
6756.52 2238
6757.30 2189
6758.07 2110
6758.85 2210
6759.63 2159
6760.40 2238
6761.18 2209
6761.95 2213
6762.73 2085
6763.51 2070
6764.28 1962
6765.06 1941
6765.83 1976
6766.61 2028
6767.39 1971
6768.16 1961
6768.94 1975
6769.72 1952
6770.49 1957
6771.27 1907
6772.05 1958
6772.82 1879
6773.60 1784
6774.38 1832
6775.15 1817
6775.93 1740
6776.71 1761
6777.48 1744
6778.26 1836
6779.04 1754
6779.82 1804
6780.59 1837
6781.37 1823
6782.15 1810
6782.92 1775
6783.70 1743
6784.48 1763
6785.26 1779
6786.03 1767
6786.81 1732
6787.59 1747
6788.37 1704
6789.14 1668
6789.92 1642
6790.70 1646
6791.48 1624
6792.25 1570
6793.03 1555
6793.81 1576
6794.59 1533
6795.37 1576
6796.14 1557
6796.92 1619
6797.70 1581
6798.48 1584
6799.26 1516
6800.04 1599
6800.81 1639
6801.59 1627
6802.37 1618
6803.15 1564
6803.93 1668
6804.71 1658
6805.48 1707
6806.26 1708
6807.04 1701
6807.82 1704
6808.60 1638
6809.38 1632
6810.16 1550
6810.94 1602
6811.71 1557
6812.49 1518
6813.27 1614
6814.05 1598
6814.83 1569
6815.61 1564
6816.39 1566
6817.17 1596
6817.95 1534
6818.73 1570
6819.51 1594
6820.29 1609
6821.07 1519
6821.84 1575
6822.62 1579
6823.40 1598
6824.18 1574
6824.96 1570
6825.74 1533
6826.52 1546
6827.30 1568
6828.08 1592
6828.86 1520
6829.64 1542
6830.42 1494
6831.20 1472
6831.98 1568
6832.76 1523
6833.54 1561
6834.32 1587
6835.10 1686
6835.88 1773
6836.66 1911
6837.44 2185
6838.22 2322
6839.01 2622
6839.79 2820
6840.57 2832
6841.35 2720
6842.13 2616
6842.91 2413
6843.69 2280
6844.47 2201
6845.25 2048
6846.03 1902
6846.81 1792
6847.59 1787
6848.37 1944
6849.16 2014
6849.94 2121
6850.72 2285
6851.50 2283
6852.28 2308
6853.06 2275
6853.84 2301
6854.62 2159
6855.41 2057
6856.19 1979
6856.97 1935
6857.75 1775
6858.53 1776
6859.31 1732
6860.10 1706
6860.88 1698
6861.66 1677
6862.44 1690
6863.22 1704
6864.00 1676
6864.79 1684
6865.57 1741
6866.35 1786
6867.13 1740
6867.91 1763
6868.70 1803
6869.48 1849
6870.26 1740
6871.04 1797
6871.83 1782
6872.61 1810
6873.39 1885
6874.17 1927
6874.96 1950
6875.74 2012
6876.52 2017
6877.30 2000
6878.09 2072
6878.87 2195
6879.65 2347
6880.43 2486
6881.22 2746
6882.00 2923
6882.78 3032
6883.57 3147
6884.35 3180
6885.13 3017
6885.92 2894
6886.70 2886
6887.48 2970
6888.27 3000
6889.05 2968
6889.83 3042
6890.62 2945
6891.40 2832
6892.18 2747
6892.97 2604
6893.75 2495
6894.53 2407
6895.32 2441
6896.10 2289
6896.88 2204
6897.67 2220
6898.45 2135
6899.24 2137
6900.02 2192
6900.80 2178
6901.59 2206
6902.37 2185
6903.16 2162
6903.94 2123
6904.73 2081
6905.51 2172
6906.29 2182
6907.08 2086
6907.86 2141
6908.65 2096
6909.43 2069
6910.22 2126
6911.00 2017
6911.79 2007
6912.57 2019
6913.35 1962
6914.14 1933
6914.92 1916
6915.71 1960
6916.49 2020
6917.28 2053
6918.06 2061
6918.85 2017
6919.63 2031
6920.42 2019
6921.20 1996
6921.99 2007
6922.78 2014
6923.56 1964
6924.35 2043
6925.13 2085
6925.92 2163
6926.70 2181
6927.49 2148
6928.27 2154
6929.06 2196
6929.84 2161
6930.63 2222
6931.42 2196
6932.20 2198
6932.99 2264
6933.77 2237
6934.56 2248
6935.35 2226
6936.13 2282
6936.92 2308
6937.70 2335
6938.49 2407
6939.28 2545
6940.06 2596
6940.85 2786
6941.63 2843
6942.42 2957
6943.21 3139
6943.99 3148
6944.78 3280
6945.57 3282
6946.35 3351
6947.14 3397
6947.93 3455
6948.71 3470
6949.50 3434
6950.29 3412
6951.07 3357
6951.86 3323
6952.65 3204
6953.44 2997
6954.22 2983
6955.01 2910
6955.80 2881
6956.58 2894
6957.37 2952
6958.16 2868
6958.95 2880
6959.73 2868
6960.52 2888
6961.31 2949
6962.09 3053
6962.88 3004
6963.67 3015
6964.46 3085
6965.25 3162
6966.03 3269
6966.82 3608
6967.61 3783
6968.40 3801
6969.18 3902
6969.97 4044
6970.76 4076
6971.55 4152
6972.34 4115
6973.12 4022
6973.91 3978
6974.70 3975
6975.49 4027
6976.28 4077
6977.07 4124
6977.85 4172
6978.64 4390
6979.43 4573
6980.22 4815
6981.01 5168
6981.80 5899
6982.59 6942
6983.37 8499
6984.16 10606
6984.95 12680
6985.74 14618
6986.53 15735
6987.32 16037
6988.11 15421
6988.90 14160
6989.69 12556
6990.47 10789
6991.26 9254
6992.05 7783
6992.84 6461
6993.63 5399
6994.42 4688
6995.21 4111
6996.00 3773
6996.79 3348
6997.58 3188
6998.37 3045
6999.16 3102
6999.95 2944
7000.74 2902
7001.53 2833
7002.32 2810
7003.11 2688
7003.90 2685
7004.69 2604
7005.48 2531
7006.27 2417
7007.06 2365
7007.85 2365
7008.64 2282
7009.43 2257
7010.22 2431
7011.01 2436
7011.80 2504
7012.59 2577
7013.38 2595
7014.17 2709
7014.96 2766
7015.75 2758
7016.54 2716
7017.33 2601
7018.12 2668
7018.91 2627
7019.70 2617
7020.49 2807
7021.28 2920
7022.07 2988
7022.87 3291
7023.66 3500
7024.45 3487
7025.24 3585
7026.03 3613
7026.82 3491
7027.61 3444
7028.40 3375
7029.19 3331
7029.99 3228
7030.78 3069
7031.57 2865
7032.36 2823
7033.15 2625
7033.94 2705
7034.74 2638
7035.53 2564
7036.32 2613
7037.11 2671
7037.90 2603
7038.69 2668
7039.49 2649
7040.28 2645
7041.07 2666
7041.86 2726
7042.65 2717
7043.45 2782
7044.24 2814
7045.03 2816
7045.82 2749
7046.61 2793
7047.41 2766
7048.20 2773
7048.99 2922
7049.78 3025
7050.58 3187
7051.37 3271
7052.16 3238
7052.95 3173
7053.75 3113
7054.54 2951
7055.33 2798
7056.13 2733
7056.92 2676
7057.71 2725
7058.50 2828
7059.30 2867
7060.09 2839
7060.88 2847
7061.68 2814
7062.47 2750
7063.26 2713
7064.06 2709
7064.85 2600
7065.64 2571
7066.44 2493
7067.23 2500
7068.02 2426
7068.82 2382
7069.61 2360
7070.40 2276
7071.20 2249
7071.99 2257
7072.78 2168
7073.58 2107
7074.37 2106
7075.17 2107
7075.96 2055
7076.75 2037
7077.55 1997
7078.34 1978
7079.14 1952
7079.93 1982
7080.72 2043
7081.52 1934
7082.31 1916
7083.11 1960
7083.90 1969
7084.70 2017
7085.49 2083
7086.28 2141
7087.08 2297
7087.87 2375
7088.67 2460
7089.46 2490
7090.26 2415
7091.05 2382
7091.85 2312
7092.64 2151
7093.44 2077
7094.23 1947
7095.03 1891
7095.82 1796
7096.62 1780
7097.41 1716
7098.21 1690
7099.00 1663
7099.80 1667
7100.59 1604
7101.39 1575
7102.18 1631
7102.98 1588
7103.77 1558
7104.57 1584
7105.37 1559
7106.16 1581
7106.96 1539
7107.75 1454
7108.55 1507
7109.34 1418
7110.14 1449
7110.94 1427
7111.73 1441
7112.53 1495
7113.32 1476
7114.12 1435
7114.92 1434
7115.71 1476
7116.51 1471
7117.30 1464
7118.10 1374
7118.90 1433
7119.69 1460
7120.49 1437
7121.29 1396
7122.08 1421
7122.88 1438
7123.68 1436
7124.47 1402
7125.27 1440
7126.07 1466
7126.86 1453
7127.66 1540
7128.46 1566
7129.25 1558
7130.05 1534
7130.85 1611
7131.64 1619
7132.44 1617
7133.24 1519
7134.04 1504
7134.83 1449
7135.63 1437
7136.43 1412
7137.23 1350
7138.02 1333
7138.82 1357
7139.62 1337
7140.42 1308
7141.21 1293
7142.01 1243
7142.81 1272
7143.61 1305
7144.40 1255
7145.20 1246
7146.00 1314
7146.80 1258
7147.59 1253
7148.39 1250
7149.19 1236
7149.99 1278
7150.79 1257
7151.59 1242
7152.38 1216
7153.18 1206
7153.98 1159
7154.78 1189
7155.58 1218
7156.38 1258
7157.17 1230
7157.97 1244
7158.77 1306
7159.57 1262
7160.37 1248
7161.17 1232
7161.97 1183
7162.76 1215
7163.56 1208
7164.36 1208
7165.16 1255
7165.96 1260
7166.76 1206
7167.56 1211
7168.36 1194
7169.16 1134
7169.96 1120
7170.75 1137
7171.55 1161
7172.35 1109
7173.15 1144
7173.95 1136
7174.75 1080
7175.55 1122
7176.35 1063
7177.15 1053
7177.95 1012
7178.75 1087
7179.55 1049
7180.35 1065
7181.15 1065
7181.95 1146
7182.75 1102
7183.55 1086
7184.35 1124
7185.15 1084
7185.95 1080
7186.75 1115
7187.55 1096
7188.35 1076
7189.15 1075
7189.95 1108
7190.75 1040
7191.55 1014
7192.35 1046
7193.15 1006
7193.95 1037
7194.75 1056
7195.55 1071
7196.35 1027
7197.15 1024
7197.95 1043
7198.76 1023
7199.56 1012
7200.36 1004
7201.16 1043
7201.96 1016
7202.76 1099
7203.56 1063
7204.36 1040
7205.16 1022
7205.96 1067
7206.77 1020
7207.57 1076
7208.37 1053
7209.17 1040
7209.97 1050
7210.77 1083
7211.57 1080
7212.38 1089
7213.18 1060
7213.98 1048
7214.78 1105
7215.58 1029
7216.38 1025
7217.19 1050
7217.99 1050
7218.79 1060
7219.59 1115
7220.39 1130
7221.20 1092
7222.00 1143
7222.80 1127
7223.60 1128
7224.40 1093
7225.21 1135
7226.01 1097
7226.81 1115
7227.61 1104
7228.42 1090
7229.22 1125
7230.02 1172
7230.82 1107
7231.63 1104
7232.43 1135
7233.23 1154
7234.03 1203
7234.84 1301
7235.64 1412
7236.44 1423
7237.25 1488
7238.05 1473
7238.85 1504
7239.65 1406
7240.46 1342
7241.26 1287
7242.06 1280
7242.87 1238
7243.67 1230
7244.47 1154
7245.28 1198
7246.08 1201
7246.88 1178
7247.69 1157
7248.49 1111
7249.30 1198
7250.10 1130
7250.90 1102
7251.71 1122
7252.51 1158
7253.31 1122
7254.12 1144
7254.92 1149
7255.73 1187
7256.53 1219
7257.33 1169
7258.14 1133
7258.94 1124
7259.75 1118
7260.55 1164
7261.35 1149
7262.16 1135
7262.96 1142
7263.77 1148
7264.57 1136
7265.38 1152
7266.18 1175
7266.99 1160
7267.79 1185
7268.59 1200
7269.40 1101
7270.20 1153
7271.01 1213
7271.81 1200
7272.62 1151
7273.42 1172
7274.23 1191
7275.03 1226
7275.84 1185
7276.64 1185
7277.45 1183
7278.25 1187
7279.06 1157
7279.86 1240
7280.67 1246
7281.48 1314
7282.28 1428
7283.09 1619
7283.89 1722
7284.70 1798
7285.50 1891
7286.31 1870
7287.11 1782
7287.92 1701
7288.73 1676
7289.53 1543
7290.34 1481
7291.14 1384
7291.95 1350
7292.76 1295
7293.56 1242
7294.37 1230
7295.17 1219
7295.98 1166
7296.79 1183
7297.59 1176
7298.40 1190
7299.21 1178
7300.01 1221
7300.82 1207
7301.62 1228
7302.43 1237
7303.24 1222
7304.04 1290
7304.85 1266
7305.66 1253
7306.46 1297
7307.27 1298
7308.08 1281
7308.89 1303
7309.69 1297
7310.50 1332
7311.31 1346
7312.11 1373
7312.92 1289
7313.73 1355
7314.53 1346
7315.34 1373
7316.15 1396
7316.96 1413
7317.76 1547
7318.57 1706
7319.38 1901
7320.19 1943
7320.99 2095
7321.80 2063
7322.61 2083
7323.42 2030
7324.22 1943
7325.03 1806
7325.84 1701
7326.65 1670
7327.46 1518
7328.26 1508
7329.07 1455
7329.88 1371
7330.69 1330
7331.50 1337
7332.30 1329
7333.11 1331
7333.92 1299
7334.73 1280
7335.54 1268
7336.35 1270
7337.15 1333
7337.96 1339
7338.77 1370
7339.58 1415
7340.39 1466
7341.20 1560
7342.01 1549
7342.82 1475
7343.62 1533
7344.43 1424
7345.24 1359
7346.05 1307
7346.86 1325
7347.67 1297
7348.48 1192
7349.29 1189
7350.10 1156
7350.91 1238
7351.71 1240
7352.52 1161
7353.33 1125
7354.14 1125
7354.95 1117
7355.76 1206
7356.57 1173
7357.38 1221
7358.19 1264
7359.00 1325
7359.81 1342
7360.62 1437
7361.43 1317
7362.24 1330
7363.05 1326
7363.86 1286
7364.67 1286
7365.48 1221
7366.29 1236
7367.10 1220
7367.91 1201
7368.72 1152
7369.53 1144
7370.34 1096
7371.15 1118
7371.96 1115
7372.77 1104
7373.58 1040
7374.39 1082
7375.20 1095
7376.01 1102
7376.82 1088
7377.63 1092
7378.45 1128
7379.26 1165
7380.07 1245
7380.88 1239
7381.69 1275
7382.50 1247
7383.31 1286
7384.12 1264
7384.93 1227
7385.74 1203
7386.56 1199
7387.37 1213
7388.18 1148
7388.99 1096
7389.80 1084
7390.61 1006
7391.42 1022
7392.24 1038
7393.05 1043
7393.86 1071
7394.67 1056
7395.48 1034
7396.29 964
7397.10 1017
7397.92 1020
7398.73 1057
7399.54 1057
7400.35 1122
7401.16 1123
7401.98 1173
7402.79 1138
7403.60 1095
7404.41 1105
7405.23 1023
7406.04 1033
7406.85 961
7407.66 970
7408.47 957
7409.29 997
7410.10 1004
7410.91 954
7411.72 949
7412.54 979
7413.35 931
7414.16 957
7414.98 951
7415.79 897
7416.60 903
7417.41 927
7418.23 981
7419.04 919
7419.85 938
7420.67 930
7421.48 937
7422.29 896
7423.11 906
7423.92 927
7424.73 908
7425.54 877
7426.36 916
7427.17 926
7427.99 926
7428.80 916
7429.61 891
7430.43 875
7431.24 870
7432.05 898
7432.87 860
7433.68 870
7434.49 866
7435.31 911
7436.12 943
7436.94 933
7437.75 926
7438.56 935
7439.38 943
7440.19 898
7441.01 922
7441.82 905
7442.64 884
7443.45 871
7444.26 929
7445.08 879
7445.89 860
7446.71 864
7447.52 844
7448.34 843
7449.15 827
7449.97 839
7450.78 859
7451.59 909
7452.41 914
7453.22 898
7454.04 883
7454.85 848
7455.67 852
7456.48 865
7457.30 824
7458.11 879
7458.93 860
7459.74 810
7460.56 878
7461.38 871
7462.19 878
7463.01 884
7463.82 900
7464.64 852
7465.45 879
7466.27 870
7467.08 868
7467.90 861
7468.72 880
7469.53 874
7470.35 866
7471.16 865
7471.98 881
7472.79 878
7473.61 884
7474.43 903
7475.24 891
7476.06 900
7476.87 912
7477.69 898
7478.51 862
7479.32 872
7480.14 901
7480.96 843
7481.77 875
7482.59 880
7483.41 892
7484.22 894
7485.04 876
7485.85 872
7486.67 867
7487.49 912
7488.31 901
7489.12 896
7489.94 848
7490.76 881
7491.57 826
7492.39 848
7493.21 842
7494.02 869
7494.84 888
7495.66 850
7496.48 909
7497.29 889
7498.11 919
7498.93 853
7499.74 876
7500.56 899
7501.38 877
7502.20 894
7503.01 918
7503.83 866
7504.65 867
7505.47 843
7506.29 903
7507.10 894
7507.92 832
7508.74 842
7509.56 879
7510.37 911
7511.19 861
7512.01 922
7512.83 858
7513.65 887
7514.47 927
7515.28 895
7516.10 946
7516.92 940
7517.74 891
7518.56 875
7519.38 882
7520.19 925
7521.01 865
7521.83 876
7522.65 924
7523.47 886
7524.29 898
7525.11 912
7525.92 925
7526.74 956
7527.56 936
7528.38 892
7529.20 926
7530.02 951
7530.84 941
7531.66 941
7532.48 967
7533.30 942
7534.12 963
7534.93 964
7535.75 947
7536.57 1003
7537.39 961
7538.21 963
7539.03 958
7539.85 970
7540.67 976
7541.49 996
7542.31 962
7543.13 941
7543.95 978
7544.77 999
7545.59 979
7546.41 964
7547.23 929
7548.05 973
7548.87 942
7549.69 954
7550.51 995
7551.33 1022
7552.15 956
7552.97 949
7553.79 944
7554.61 924
7555.43 975
7556.25 1012
7557.07 1040
7557.89 971
7558.71 984
7559.53 1068
7560.36 1057
7561.18 1048
7562.00 1020
7562.82 1041
7563.64 1048
7564.46 1052
7565.28 1058
7566.10 1099
7566.92 1069
7567.74 1083
7568.56 1068
7569.39 1095
7570.21 1139
7571.03 1102
7571.85 1094
7572.67 1152
7573.49 1126
7574.31 1153
7575.14 1169
7575.96 1124
7576.78 1188
7577.60 1224
7578.42 1207
7579.24 1166
7580.06 1191
7580.89 1215
7581.71 1214
7582.53 1172
7583.35 1212
7584.17 1240
7585.00 1238
7585.82 1269
7586.64 1227
7587.46 1312
7588.29 1313
7589.11 1329
7589.93 1337
7590.75 1367
7591.57 1368
7592.40 1366
7593.22 1367
7594.04 1375
7594.86 1369
7595.69 1425
7596.51 1476
7597.33 1476
7598.15 1444
7598.98 1401
7599.80 1445
7600.62 1487
7601.45 1477
7602.27 1565
7603.09 1642
7603.92 1690
7604.74 1780
7605.56 1776
7606.38 1837
7607.21 1719
7608.03 1683
7608.85 1695
7609.68 1668
7610.50 1620
7611.32 1593
7612.15 1585
7612.97 1562
7613.80 1591
7614.62 1631
7615.44 1682
7616.27 1743
7617.09 1819
7617.91 1957
7618.74 1956
7619.56 2072
7620.39 2122
7621.21 2082
7622.03 1992
7622.86 1952
7623.68 1916
7624.51 1809
7625.33 1768
7626.15 1789
7626.98 1787
7627.80 1793
7628.63 1855
7629.45 1944
7630.28 2042
7631.10 2024
7631.93 2211
7632.75 2177
7633.58 2164
7634.40 2123
7635.22 2055
7636.05 1981
7636.87 1855
7637.70 1715
7638.52 1645
7639.35 1634
7640.17 1526
7641.00 1457
7641.82 1501
7642.65 1559
7643.47 1572
7644.30 1561
7645.13 1603
7645.95 1622
7646.78 1698
7647.60 1731
7648.43 1702
7649.25 1737
7650.08 1661
7650.90 1621
7651.73 1617
7652.55 1518
7653.38 1489
7654.21 1409
7655.03 1415
7655.86 1244
7656.68 1269
7657.51 1286
7658.34 1255
7659.16 1190
7659.99 1191
7660.81 1225
7661.64 1211
7662.47 1148
7663.29 1190
7664.12 1205
7664.95 1195
7665.77 1207
7666.60 1210
7667.42 1205
7668.25 1186
7669.08 1174
7669.90 1124
7670.73 1200
7671.56 1189
7672.38 1160
7673.21 1168
7674.04 1150
7674.87 1147
7675.69 1154
7676.52 1184
7677.35 1122
7678.17 1128
7679.00 1118
7679.83 1124
7680.65 1174
7681.48 1137
7682.31 1196
7683.14 1261
7683.96 1202
7684.79 1258
7685.62 1357
7686.45 1287
7687.27 1334
7688.10 1335
7688.93 1263
7689.76 1200
7690.58 1250
7691.41 1215
7692.24 1234
7693.07 1137
7693.90 1192
7694.72 1167
7695.55 1217
7696.38 1233
7697.21 1322
7698.04 1251
7698.86 1276
7699.69 1364
7700.52 1347
7701.35 1320
7702.18 1235
7703.01 1193
7703.83 1192
7704.66 1235
7705.49 1149
7706.32 1146
7707.15 1119
7707.98 1111
7708.81 1139
7709.63 1162
7710.46 1144
7711.29 1133
7712.12 1105
7712.95 1110
7713.78 1065
7714.61 1036
7715.44 1053
7716.27 1039
7717.10 1066
7717.93 1032
7718.75 1079
7719.58 1063
7720.41 1097
7721.24 1076
7722.07 1102
7722.90 1063
7723.73 1057
7724.56 1102
7725.39 1081
7726.22 1052
7727.05 1092
7727.88 1050
7728.71 1116
7729.54 1116
7730.37 1106
7731.20 1088
7732.03 1081
7732.86 1100
7733.69 1093
7734.52 1004
7735.35 1000
7736.18 1054
7737.01 1038
7737.84 1016
7738.67 1022
7739.50 1005
7740.33 985
7741.16 991
7741.99 972
7742.82 958
7743.65 1046
7744.48 1083
7745.31 1176
7746.14 1184
7746.98 1358
7747.81 1464
7748.64 1561
7749.47 1541
7750.30 1485
7751.13 1418
7751.96 1349
7752.79 1269
7753.62 1182
7754.45 1134
7755.29 1027
7756.12 1074
7756.95 1019
7757.78 976
7758.61 1033
7759.44 997
7760.27 941
7761.11 962
7761.94 941
7762.77 941
7763.60 952
7764.43 1004
7765.26 959
7766.10 887
7766.93 915
7767.76 917
7768.59 952
7769.42 896
7770.26 907
7771.09 806
7771.92 834
7772.75 873
7773.58 894
7774.42 894
7775.25 979
7776.08 918
7776.91 898
7777.75 898
7778.58 900
7779.41 907
7780.24 918
7781.08 931
7781.91 904
7782.74 904
7783.57 909
7784.41 962
7785.24 940
7786.07 966
7786.91 977
7787.74 1005
7788.57 932
7789.40 968
7790.24 974
7791.07 974
7791.90 981
7792.74 961
7793.57 962
7794.40 934
7795.24 975
7796.07 988
7796.90 979
7797.74 972
7798.57 1002
7799.40 1029
7800.24 1002
7801.07 1043
7801.91 1069
7802.74 1052
7803.57 1046
7804.41 1090
7805.24 1097
7806.07 1052
7806.91 1017
7807.74 1082
7808.58 1074
7809.41 1103
7810.25 1075
7811.08 1182
7811.91 1137
7812.75 1151
7813.58 1171
7814.42 1215
7815.25 1207
7816.09 1220
7816.92 1231
7817.75 1245
7818.59 1221
7819.42 1260
7820.26 1291
7821.09 1322
7821.93 1307
7822.76 1294
7823.60 1308
7824.43 1404
7825.27 1405
7826.10 1391
7826.94 1360
7827.77 1323
7828.61 1387
7829.44 1276
7830.28 1227
7831.11 1246
7831.95 1214
7832.78 1245
7833.62 1278
7834.46 1336
7835.29 1424
7836.13 1406
7836.96 1261
7837.80 1288
7838.63 1274
7839.47 1268
7840.31 1202
7841.14 1203
7841.98 1126
7842.81 1125
7843.65 1144
7844.48 1134
7845.32 1105
7846.16 1103
7846.99 1088
7847.83 1090
7848.67 1074
7849.50 1053
7850.34 1023
7851.17 1102
7852.01 1109
7852.85 1038
7853.68 1063
7854.52 1086
7855.36 1094
7856.19 1101
7857.03 1047
7857.87 1095
7858.70 1110
7859.54 1125
7860.38 1073
7861.21 1096
7862.05 1106
7862.89 1066
7863.72 1083
7864.56 1115
7865.40 1042
7866.24 1046
7867.07 1060
7867.91 1056
7868.75 1032
7869.59 1072
7870.42 1057
7871.26 1082
7872.10 1106
7872.94 1118
7873.77 1187
7874.61 1131
7875.45 1204
7876.29 1207
7877.12 1371
7877.96 1361
7878.80 1418
7879.64 1451
7880.47 1440
7881.31 1361
7882.15 1368
7882.99 1377
7883.83 1350
7884.66 1286
7885.50 1301
7886.34 1299
7887.18 1224
7888.02 1167
7888.86 1182
7889.69 1249
7890.53 1234
7891.37 1315
7892.21 1365
7893.05 1372
7893.89 1365
7894.73 1356
7895.56 1287
7896.40 1265
7897.24 1228
7898.08 1152
7898.92 1167
7899.76 1164
7900.60 1122
7901.44 1087
7902.28 1051
7903.12 1067
7903.95 1142
7904.79 1121
7905.63 1152
7906.47 1059
7907.31 1061
7908.15 1096
7908.99 1127
7909.83 1072
7910.67 1089
7911.51 1086
7912.35 1101
7913.19 1145
7914.03 1095
7914.87 1188
7915.71 1209
7916.55 1282
7917.39 1329
7918.23 1400
7919.07 1468
7919.91 1456
7920.75 1405
7921.59 1353
7922.43 1282
7923.27 1222
7924.11 1171
7924.95 1186
7925.79 1106
7926.63 1052
7927.47 1033
7928.31 990
7929.15 1018
7929.99 1009
7930.83 969
7931.67 960
7932.51 965
7933.35 986
7934.19 1052
7935.04 998
7935.88 990
7936.72 958
7937.56 992
7938.40 996
7939.24 995
7940.08 956
7940.92 892
7941.76 881
7942.60 951
7943.45 1028
7944.29 989
7945.13 1003
7945.97 987
7946.81 975
7947.65 978
7948.49 959
7949.34 988
7950.18 1053
7951.02 1058
7951.86 1077
7952.70 1141
7953.54 1131
7954.39 1152
7955.23 1205
7956.07 1174
7956.91 1182
7957.75 1190
7958.60 1204
7959.44 1184
7960.28 1180
7961.12 1160
7961.96 1116
7962.81 1103
7963.65 1084
7964.49 1144
7965.33 1169
7966.18 1203
7967.02 1258
7967.86 1259
7968.70 1320
7969.55 1367
7970.39 1256
7971.23 1247
7972.08 1267
7972.92 1181
7973.76 1125
7974.60 1076
7975.45 1080
7976.29 1051
7977.13 1021
7977.98 1030
7978.82 944
7979.66 954
7980.51 935
7981.35 956
7982.19 865
7983.04 903
7983.88 931
7984.72 904
7985.57 872
7986.41 879
7987.25 928
7988.10 888
7988.94 895
7989.78 930
7990.63 913
7991.47 849
7992.32 883
7993.16 854
7994.00 871
7994.85 836
7995.69 812
7996.54 832
7997.38 839
7998.22 828
7999.07 788
7999.91 725
8000.76 757
8001.60 808
8002.45 800
8003.29 778
8004.13 734
8004.98 727
8005.82 730
8006.67 733
8007.51 727
8008.36 781
8009.20 714
8010.05 731
8010.89 680
8011.74 704
8012.58 681
8013.43 728
8014.27 712
8015.12 688
8015.96 676
8016.81 708
8017.65 729
8018.50 688
8019.34 682
8020.19 664
8021.03 689
8021.88 658
8022.72 713
8023.57 659
8024.41 713
8025.26 719
8026.11 722
8026.95 693
8027.80 682
8028.64 717
8029.49 706
8030.33 673
8031.18 677
8032.03 692
8032.87 690
8033.72 679
8034.56 710
8035.41 688
8036.26 705
8037.10 705
8037.95 707
8038.80 712
8039.64 725
8040.49 720
8041.34 726
8042.18 705
8043.03 680
8043.87 667
8044.72 678
8045.57 667
8046.41 682
8047.26 684
8048.11 689
8048.96 681
8049.80 719
8050.65 653
8051.50 681
8052.34 623
8053.19 646
8054.04 678
8054.88 661
8055.73 649
8056.58 672
8057.43 664
8058.27 619
8059.12 615
8059.97 597
8060.82 635
8061.66 648
8062.51 664
8063.36 660
8064.21 675
8065.05 656
8065.90 614
8066.75 604
8067.60 606
8068.44 619
8069.29 618
8070.14 616
8070.99 631
8071.84 635
8072.68 625
8073.53 627
8074.38 624
8075.23 632
8076.08 622
8076.93 639
8077.77 631
8078.62 597
8079.47 621
8080.32 600
8081.17 646
8082.02 678
8082.87 644
8083.71 657
8084.56 622
8085.41 643
8086.26 611
8087.11 626
8087.96 624
8088.81 630
8089.66 636
8090.51 634
8091.35 618
8092.20 636
8093.05 602
8093.90 615
8094.75 631
8095.60 619
8096.45 612
8097.30 622
8098.15 610
8099.00 595
8099.85 595
8100.70 600
8101.55 561
8102.40 621
8103.25 611
8104.10 611
8104.95 628
8105.80 645
8106.65 615
8107.50 599
8108.35 593
8109.20 611
8110.05 604
8110.90 633
8111.75 625
8112.60 604
8113.45 616
8114.30 628
8115.15 620
8116.00 606
8116.85 634
8117.70 636
8118.55 631
8119.40 631
8120.25 652
8121.10 671
8121.95 644
8122.80 642
8123.65 648
8124.50 679
8125.35 634
8126.20 607
8127.06 642
8127.91 663
8128.76 660
8129.61 621
8130.46 671
8131.31 656
8132.16 699
8133.01 742
8133.86 733
8134.72 755
8135.57 713
8136.42 668
8137.27 675
8138.12 661
8138.97 668
8139.83 660
8140.68 648
8141.53 654
8142.38 681
8143.23 634
8144.08 627
8144.94 640
8145.79 651
8146.64 701
8147.49 692
8148.34 640
8149.20 730
8150.05 672
8150.90 642
8151.75 727
8152.60 690
8153.46 711
8154.31 688
8155.16 730
8156.01 768
8156.87 692
8157.72 720
8158.57 694
8159.42 698
8160.28 688
8161.13 659
8161.98 647
8162.84 645
8163.69 667
8164.54 646
8165.39 657
8166.25 636
8167.10 573
8167.95 603
8168.81 633
8169.66 633
8170.51 615
8171.37 607
8172.22 614
8173.07 603
8173.93 588
8174.78 615
8175.63 596
8176.49 583
8177.34 546
8178.19 592
8179.05 557
8179.90 542
8180.76 546
8181.61 580
8182.46 589
8183.32 565
8184.17 565
8185.02 549
8185.88 577
8186.73 582
8187.59 535
8188.44 583
8189.30 554
8190.15 587
8191.00 583
8191.86 532
8192.71 570
8193.57 607
8194.42 586
8195.28 548
8196.13 603
8196.99 582
8197.84 553
8198.69 589
8199.55 556
8200.40 549
8201.26 563
8202.11 583
8202.97 581
8203.82 557
8204.68 579
8205.53 549
8206.39 525
8207.24 568
8208.10 514
8208.95 562
8209.81 582
8210.67 559
8211.52 573
8212.38 552
8213.23 566
8214.09 550
8214.94 523
8215.80 578
8216.65 580
8217.51 527
8218.37 560
8219.22 587
8220.08 566
8220.93 574
8221.79 558
8222.64 589
8223.50 586
8224.36 562
8225.21 571
8226.07 589
8226.92 590
8227.78 549
8228.64 569
8229.49 579
8230.35 553
8231.21 532
8232.06 552
8232.92 555
8233.78 542
8234.63 516
8235.49 524
8236.35 519
8237.20 542
8238.06 533
8238.92 549
8239.77 521
8240.63 537
8241.49 579
8242.34 533
8243.20 531
8244.06 545
8244.91 575
8245.77 578
8246.63 549
8247.49 548
8248.34 553
8249.20 566
8250.06 603
8250.92 554
8251.77 536
8252.63 544
8253.49 532
8254.35 553
8255.20 534
8256.06 537
8256.92 534
8257.78 558
8258.63 556
8259.49 538
8260.35 539
8261.21 531
8262.07 535
8262.92 548
8263.78 548
8264.64 569
8265.50 513
8266.36 514
8267.22 541
8268.07 569
8268.93 563
8269.79 538
8270.65 560
8271.51 572
8272.37 587
8273.22 563
8274.08 531
8274.94 538
8275.80 533
8276.66 573
8277.52 546
8278.38 546
8279.24 584
8280.09 593
8280.95 589
8281.81 569
8282.67 573
8283.53 550
8284.39 550
8285.25 568
8286.11 578
8286.97 546
8287.83 545
8288.69 560
8289.55 557
8290.41 506
8291.26 520
8292.12 573
8292.98 571
8293.84 563
8294.70 576
8295.56 561
8296.42 568
8297.28 579
8298.14 575
8299.00 564
8299.86 553
8300.72 568
8301.58 580
8302.44 569
8303.30 546
8304.16 575
8305.02 568
8305.88 586
8306.74 602
8307.60 569
8308.46 554
8309.33 525
8310.19 555
8311.05 567
8311.91 549
8312.77 567
8313.63 573
8314.49 536
8315.35 529
8316.21 528
8317.07 543
8317.93 522
8318.79 549
8319.65 551
8320.52 524
8321.38 513
8322.24 550
8323.10 543
8323.96 508
8324.82 525
8325.68 559
8326.54 562
8327.41 563
8328.27 560
8329.13 504
8329.99 552
8330.85 528
8331.71 542
8332.57 556
8333.44 524
8334.30 575
8335.16 570
8336.02 574
8336.88 569
8337.75 583
8338.61 545
8339.47 553
8340.33 553
8341.19 574
8342.06 606
8342.92 589
8343.78 543
8344.64 573
8345.50 589
8346.37 524
8347.23 572
8348.09 595
8348.95 589
8349.82 608
8350.68 610
8351.54 605
8352.40 587
8353.27 560
8354.13 575
8354.99 584
8355.86 560
8356.72 584
8357.58 565
8358.45 564
8359.31 547
8360.17 560
8361.03 555
8361.90 562
8362.76 561
8363.62 614
8364.49 617
8365.35 594
8366.21 554
8367.08 557
8367.94 577
8368.80 578
8369.67 579
8370.53 585
8371.40 601
8372.26 563
8373.12 546
8373.99 579
8374.85 561
8375.71 582
8376.58 595
8377.44 589
8378.31 598
8379.17 570
8380.03 618
8380.90 596
8381.76 570
8382.63 619
8383.49 619
8384.36 610
8385.22 595
8386.08 603
8386.95 653
8387.81 620
8388.68 607
8389.54 600
8390.41 595
8391.27 633
8392.14 624
8393.00 654
8393.87 629
8394.73 632
8395.60 611
8396.46 619
8397.33 608
8398.19 591
8399.06 570
8399.92 638
8400.79 616
8401.65 633
8402.52 642
8403.38 658
8404.25 669
8405.11 626
8405.98 646
8406.84 644
8407.71 713
8408.58 639
8409.44 652
8410.31 659
8411.17 656
8412.04 711
8412.90 666
8413.77 687
8414.64 688
8415.50 728
8416.37 717
8417.23 692
8418.10 717
8418.97 725
8419.83 725
8420.70 720
8421.56 737
8422.43 768
8423.30 754
8424.16 762
8425.03 788
8425.90 760
8426.76 760
8427.63 818
8428.50 788
8429.36 784
8430.23 827
8431.10 804
8431.96 837
8432.83 838
8433.70 823
8434.56 836
8435.43 832
8436.30 882
8437.16 918
8438.03 901
8438.90 928
8439.77 925
8440.63 971
8441.50 1035
8442.37 999
8443.24 1073
8444.10 1024
8444.97 1034
8445.84 1062
8446.71 1054
8447.57 1128
8448.44 1081
8449.31 1075
8450.18 1129
8451.04 1146
8451.91 1171
8452.78 1202
8453.65 1329
8454.52 1475
8455.38 1681
8456.25 1796
8457.12 1849
8457.99 1909
8458.86 1898
8459.72 1843
8460.59 1785
8461.46 1620
8462.33 1543
8463.20 1436
8464.07 1272
8464.93 1198
8465.80 1111
8466.67 1081
8467.54 1049
8468.41 1030
8469.28 1017
8470.15 990
8471.02 977
8471.88 940
8472.75 949
8473.62 939
8474.49 925
8475.36 933
8476.23 961
8477.10 953
8477.97 950
8478.84 935
8479.71 982
8480.58 995
8481.44 1007
8482.31 1074
8483.18 1068
8484.05 1087
8484.92 1053
8485.79 1020
8486.66 1035
8487.53 991
8488.40 973
8489.27 1012
8490.14 1015
8491.01 983
8491.88 966
8492.75 1011
8493.62 1017
8494.49 1010
8495.36 1046
8496.23 1022
8497.10 1026
8497.97 1011
8498.84 979
8499.71 969
8500.58 985
8501.45 948
8502.32 986
8503.19 956
8504.06 971
8504.93 937
8505.80 946
8506.67 968
8507.55 963
8508.42 975
8509.29 951
8510.16 925
8511.03 960
8511.90 1062
8512.77 1007
8513.64 996
8514.51 1044
8515.38 1035
8516.25 1017
8517.13 1048
8518.00 1029
8518.87 1030
8519.74 1059
8520.61 1120
8521.48 1166
8522.35 1209
8523.23 1269
8524.10 1398
8524.97 1544
8525.84 1602
8526.71 1673
8527.58 1745
8528.46 1827
8529.33 1769
8530.20 1694
8531.07 1551
8531.94 1476
8532.81 1410
8533.69 1295
8534.56 1206
8535.43 1175
8536.30 1114
8537.18 1148
8538.05 1059
8538.92 1087
8539.79 1125
8540.66 1099
8541.54 1026
8542.41 1023
8543.28 991
8544.15 1000
8545.03 966
8545.90 979
8546.77 978
8547.64 952
8548.52 927
8549.39 944
8550.26 997
8551.14 1052
8552.01 1085
8552.88 1122
8553.76 1210
8554.63 1268
8555.50 1260
8556.37 1332
8557.25 1269
8558.12 1217
8558.99 1191
8559.87 1183
8560.74 1129
8561.61 1033
8562.49 1066
8563.36 1068
8564.24 1000
8565.11 1020
8565.98 974
8566.86 949
8567.73 981
8568.60 918
8569.48 927
8570.35 960
8571.23 958
8572.10 901
8572.97 995
8573.85 959
8574.72 897
8575.60 927
8576.47 967
8577.34 942
8578.22 912
8579.09 890
8579.97 903
8580.84 927
8581.72 966
8582.59 946
8583.47 935
8584.34 944
8585.21 897
8586.09 989
8586.96 984
8587.84 984
8588.71 1008
8589.59 995
8590.46 1016
8591.34 998
8592.21 999
8593.09 1063
8593.96 1094
8594.84 1081
8595.71 1032
8596.59 1036
8597.46 1051
8598.34 1062
8599.22 1053
8600.09 1083
8600.97 1080
8601.84 1079
8602.72 1148
8603.59 1132
8604.47 1107
8605.34 1094
8606.22 1065
8607.10 1109
8607.97 1088
8608.85 1140
8609.72 1101
8610.60 1152
8611.47 1144
8612.35 1136
8613.23 1185
8614.10 1188
8614.98 1186
8615.86 1180
8616.73 1171
8617.61 1239
8618.48 1249
8619.36 1338
8620.24 1295
8621.11 1306
8621.99 1367
8622.87 1357
8623.74 1416
8624.62 1406
8625.50 1417
8626.37 1413
8627.25 1447
8628.13 1424
8629.00 1398
8629.88 1427
8630.76 1416
8631.64 1381
8632.51 1448
8633.39 1482
8634.27 1493
8635.14 1522
8636.02 1504
8636.90 1480
8637.78 1499
8638.65 1461
8639.53 1587
8640.41 1575
8641.29 1567
8642.16 1588
8643.04 1677
8643.92 1708
8644.80 1686
8645.67 1715
8646.55 1759
8647.43 1786
8648.31 1817
8649.18 1820
8650.06 1783
8650.94 1804
8651.82 1881
8652.70 1954
8653.58 1925
8654.45 1907
8655.33 1918
8656.21 1899
8657.09 1987
8657.97 1998
8658.84 2054
8659.72 2250
8660.60 2362
8661.48 2605
8662.36 2830
8663.24 3097
8664.12 3371
8664.99 3622
8665.87 3739
8666.75 3761
8667.63 3717
8668.51 3683
8669.39 3389
8670.27 3247
8671.15 3100
8672.03 2963
8672.91 2800
8673.78 2780
8674.66 2708
8675.54 2626
8676.42 2593
8677.30 2566
8678.18 2487
8679.06 2403
8679.94 2276
8680.82 2149
8681.70 2077
8682.58 2001
8683.46 1952
8684.34 1876
8685.22 1917
8686.10 1916
8686.98 2039
8687.86 2071
8688.74 2177
8689.62 2358
8690.50 2586
8691.38 2854
8692.26 3142
8693.14 3244
8694.02 3359
8694.90 3386
8695.78 3167
8696.66 3112
8697.54 2988
8698.42 2749
8699.30 2551
8700.18 2399
8701.06 2321
8701.94 2317
8702.82 2210
8703.70 2168
8704.58 2210
8705.46 2064
8706.34 2010
8707.23 1958
8708.11 1902
8708.99 1711
8709.87 1649
8710.75 1569
8711.63 1529
8712.51 1478
8713.39 1419
8714.27 1386
8715.16 1321
8716.04 1347
8716.92 1393
8717.80 1393
8718.68 1375
8719.56 1345
8720.44 1332
8721.33 1323
8722.21 1326
8723.09 1336
8723.97 1388
8724.85 1313
8725.73 1302
8726.62 1330
8727.50 1398
8728.38 1457
8729.26 1431
8730.14 1458
8731.03 1472
8731.91 1503
8732.79 1508
8733.67 1551
8734.55 1516
8735.44 1448
8736.32 1485
8737.20 1464
8738.08 1419
8738.97 1362
8739.85 1372
8740.73 1416
8741.61 1348
8742.50 1380
8743.38 1333
8744.26 1367
8745.14 1331
8746.03 1302
8746.91 1332
8747.79 1331
8748.68 1369
8749.56 1311
8750.44 1246
8751.33 1327
8752.21 1291
8753.09 1252
8753.97 1392
8754.86 1327
8755.74 1306
8756.62 1339
8757.51 1366
8758.39 1407
8759.28 1392
8760.16 1363
8761.04 1405
8761.93 1377
8762.81 1432
8763.69 1402
8764.58 1399
8765.46 1424
8766.34 1392
8767.23 1395
8768.11 1410
8769.00 1431
8769.88 1406
8770.76 1411
8771.65 1375
8772.53 1379
8773.42 1370
8774.30 1357
8775.19 1340
8776.07 1343
8776.95 1347
8777.84 1354
8778.72 1430
8779.61 1606
8780.49 1642
8781.38 1760
8782.26 1833
8783.15 1902
8784.03 1942
8784.92 1884
8785.80 1826
8786.69 1755
8787.57 1658
8788.46 1557
8789.34 1471
8790.23 1370
8791.11 1332
8792.00 1276
8792.88 1248
8793.77 1166
8794.65 1136
8795.54 1104
8796.42 1137
8797.31 1108
8798.19 1118
8799.08 1139
8799.96 1099
8800.85 1132
8801.74 1022
8802.62 1033
8803.51 1029
8804.39 999
8805.28 1019
8806.16 999
8807.05 1022
8807.94 1010
8808.82 1000
8809.71 979
8810.59 948
8811.48 908
8812.37 957
8813.25 972
8814.14 1001
8815.03 1001
8815.91 995
8816.80 1010
8817.68 1010
8818.57 967
8819.46 999
8820.34 1021
8821.23 985
8822.12 962
8823.00 996
8823.89 958
8824.78 956
8825.66 945
8826.55 943
8827.44 937
8828.33 928
8829.21 962
8830.10 907
8830.99 903
8831.87 859
8832.76 863
8833.65 904
8834.54 875
8835.42 882
8836.31 868
8837.20 883
8838.08 912
8838.97 937
8839.86 939
8840.75 902
8841.64 915
8842.52 915
8843.41 932
8844.30 863
8845.19 888
8846.07 906
8846.96 897
8847.85 882
8848.74 899
8849.63 863
8850.51 875
8851.40 824
8852.29 823
8853.18 791
8854.07 825
8854.96 830
8855.84 827
8856.73 806
8857.62 778
8858.51 819
8859.40 805
8860.29 827
8861.17 768
8862.06 798
8862.95 793
8863.84 794
8864.73 770
8865.62 782
8866.51 777
8867.40 762
8868.29 741
8869.17 766
8870.06 738
8870.95 770
8871.84 735
8872.73 743
8873.62 719
8874.51 732
8875.40 706
8876.29 732
8877.18 742
8878.07 723
8878.96 747
8879.85 727
8880.74 721
8881.63 701
8882.51 701
8883.40 702
8884.29 692
8885.18 689
8886.07 654
8886.96 644
8887.85 624
8888.74 682
8889.63 687
8890.52 630
8891.41 608
8892.30 663
8893.19 664
8894.09 634
8894.98 604
8895.87 622
8896.76 611
8897.65 636
8898.54 582
8899.43 622
8900.32 653
8901.21 595
8902.10 617
8902.99 618
8903.88 568
8904.77 626
8905.66 619
8906.55 563
8907.44 571
8908.34 581
8909.23 636
8910.12 627
8911.01 615
8911.90 580
8912.79 613
8913.68 588
8914.57 577
8915.47 579
8916.36 587
8917.25 602
8918.14 592
8919.03 608
8919.92 649
8920.81 605
8921.71 578
8922.60 578
8923.49 524
8924.38 545
8925.27 571
8926.16 584
8927.06 562
8927.95 567
8928.84 524
8929.73 605
8930.62 570
8931.52 544
8932.41 562
8933.30 534
8934.19 517
8935.09 539
8935.98 561
8936.87 534
8937.76 533
8938.66 544
8939.55 541
8940.44 540
8941.33 506
8942.23 537
8943.12 516
8944.01 535
8944.90 531
8945.80 566
8946.69 519
8947.58 527
8948.48 527
8949.37 519
8950.26 514
8951.16 485
8952.05 497
8952.94 525
8953.84 535
8954.73 540
8955.62 571
8956.52 503
8957.41 500
8958.30 524
8959.20 516
8960.09 514
8960.98 512
8961.88 506
8962.77 514
8963.66 497
8964.56 483
8965.45 483
8966.35 492
8967.24 517
8968.13 540
8969.03 522
8969.92 555
8970.82 518
8971.71 511
8972.60 489
8973.50 525
8974.39 502
8975.29 463
8976.18 527
8977.08 507
8977.97 485
8978.87 495
8979.76 523
8980.65 487
8981.55 501
8982.44 500
8983.34 492
8984.23 498
8985.13 501
8986.02 464
8986.92 429
8987.81 485
8988.71 487
8989.60 524
8990.50 484
8991.39 497
8992.29 512
8993.18 464
8994.08 440
8994.97 513
8995.87 507
8996.76 493
8997.66 481
8998.56 479
8999.45 492
9000.35 458
9001.24 507
9002.14 463
9003.03 484
9003.93 460
9004.83 480
9005.72 472
9006.62 491
9007.51 453
9008.41 454
9009.31 464
9010.20 462
9011.10 475
9011.99 456
9012.89 489
9013.79 468
9014.68 467
9015.58 491
9016.48 510
9017.37 478
9018.27 486
9019.16 480
9020.06 471
9020.96 457
9021.85 450
9022.75 458
9023.65 451
9024.54 466
9025.44 450
9026.34 453
9027.24 454
9028.13 502
9029.03 461
9029.93 458
9030.82 479
9031.72 465
9032.62 483
9033.52 442
9034.41 453
9035.31 447
9036.21 451
9037.10 478
9038.00 430
9038.90 470
9039.80 432
9040.69 451
9041.59 430
9042.49 413
9043.39 450
9044.29 461
9045.18 497
9046.08 457
9046.98 455
9047.88 474
9048.78 496
9049.67 444
9050.57 447
9051.47 494
9052.37 472
9053.27 459
9054.16 487
9055.06 458
9055.96 446
9056.86 466
9057.76 479
9058.66 452
9059.55 486
9060.45 498
9061.35 501
9062.25 492
9063.15 465
9064.05 483
9064.95 487
9065.85 506
9066.74 488
9067.64 479
9068.54 499
9069.44 470
9070.34 486
9071.24 463
9072.14 483
9073.04 514
9073.94 485
9074.84 438
9075.74 483
9076.64 489
9077.53 505
9078.43 498
9079.33 510
9080.23 504
9081.13 511
9082.03 515
9082.93 462
9083.83 497
9084.73 485
9085.63 445
9086.53 458
9087.43 446
9088.33 463
9089.23 507
9090.13 481
9091.03 498
9091.93 485
9092.83 486
9093.73 490
9094.63 480
9095.53 453
9096.43 457
9097.33 487
9098.23 437
9099.13 475
9100.04 459
9100.94 471
9101.84 465
9102.74 465
9103.64 470
9104.54 480
9105.44 470
9106.34 502
9107.24 489
9108.14 471
9109.04 479
9109.94 477
9110.85 488
9111.75 489
9112.65 476
9113.55 483
9114.45 462
9115.35 449
9116.25 482
9117.15 488
9118.06 489
9118.96 447
9119.86 466
9120.76 491
9121.66 488
9122.56 496
9123.46 492
9124.37 510
9125.27 500
9126.17 498
9127.07 507
9127.97 494
9128.88 478
9129.78 510
9130.68 483
9131.58 508
9132.48 472
9133.39 458
9134.29 457
9135.19 489
9136.09 492
9137.00 488
9137.90 480
9138.80 455
9139.70 441
9140.61 466
9141.51 468
9142.41 484
9143.31 456
9144.22 467
9145.12 495
9146.02 446
9146.92 435
9147.83 457
9148.73 462
9149.63 454
9150.54 452
9151.44 478
9152.34 448
9153.25 486
9154.15 475
9155.05 456
9155.96 447
9156.86 454
9157.76 453
9158.67 455
9159.57 453
9160.47 462
9161.38 465
9162.28 467
9163.18 505
9164.09 471
9164.99 469
9165.90 461
9166.80 458
9167.70 476
9168.61 501
9169.51 488
9170.42 435
9171.32 491
9172.22 500
9173.13 490
9174.03 472
9174.94 475
9175.84 469
9176.74 471
9177.65 493
9178.55 472
9179.46 462
9180.36 447
9181.27 469
9182.17 466
9183.08 488
9183.98 504
9184.89 526
9185.79 501
9186.70 497
9187.60 499
9188.51 490
9189.41 441
9190.32 471
9191.22 458
9192.13 502
9193.03 494
9193.94 507
9194.84 484
9195.75 485
9196.65 489
9197.56 497
9198.46 500
9199.37 522
9200.27 503
9201.18 511
9202.08 517
9202.99 518
9203.90 536
9204.80 539
9205.71 545
9206.61 517
9207.52 505
9208.42 486
9209.33 488
9210.24 464
9211.14 461
9212.05 486
9212.95 445
9213.86 431
9214.77 499
9215.67 498
9216.58 455
9217.49 458
9218.39 457
9219.30 494
9220.21 490
9221.11 477
9222.02 478
9222.93 488
9223.83 477
9224.74 491
9225.65 479
9226.55 470
9227.46 453
9228.37 451
9229.27 463
9230.18 474
9231.09 462
9231.99 491
9232.90 488
9233.81 462
9234.72 492
9235.62 477
9236.53 481
9237.44 463
9238.34 473
9239.25 479
9240.16 458
9241.07 488
9241.97 502
9242.88 516
9243.79 464
9244.70 472
9245.61 463
9246.51 453
9247.42 490
9248.33 462
9249.24 442
9250.14 435
9251.05 478
9251.96 464
9252.87 456
9253.78 466
9254.69 478
9255.59 460
9256.50 467
9257.41 479
9258.32 453
9259.23 464
9260.14 450
9261.04 456
9261.95 450
9262.86 478
9263.77 486
9264.68 449
9265.59 466
9266.50 458
9267.40 473
9268.31 481
9269.22 452
9270.13 464
9271.04 476
9271.95 490
9272.86 467
9273.77 481
9274.68 459
9275.59 469
9276.49 512
9277.40 507
9278.31 479
9279.22 445
9280.13 455
9281.04 492
9281.95 469
9282.86 450
9283.77 478
9284.68 464
9285.59 477
9286.50 460
9287.41 476
9288.32 480
9289.23 480
9290.14 507
9291.05 437
9291.96 471
9292.87 509
9293.78 487
9294.69 475
9295.60 490
9296.51 491
9297.42 496
9298.33 492
9299.24 476
9300.15 501
9301.06 500
9301.97 531
9302.88 524
9303.79 521
9304.70 509
9305.61 493
9306.53 507
9307.44 465
9308.35 483
9309.26 491
9310.17 531
9311.08 555
9311.99 523
9312.90 524
9313.81 549
9314.72 533
9315.63 531
9316.55 520
9317.46 516
9318.37 512
9319.28 481
9320.19 489
9321.10 483
9322.01 520
9322.93 499
9323.84 507
9324.75 536
9325.66 491
9326.57 469
9327.48 455
9328.40 481
9329.31 496
9330.22 490
9331.13 475
9332.04 466
9332.96 492
9333.87 511
9334.78 515
9335.69 476
9336.60 476
9337.52 480
9338.43 487
9339.34 501
9340.25 488
9341.17 456
9342.08 469
9342.99 452
9343.90 503
9344.82 485
9345.73 495
9346.64 490
9347.55 499
9348.47 471
9349.38 489
9350.29 489
9351.21 491
9352.12 526
9353.03 492
9353.94 477
9354.86 496
9355.77 479
9356.68 491
9357.60 477
9358.51 454
9359.42 487
9360.34 444
9361.25 469
9362.16 458
9363.08 467
9363.99 489
9364.90 504
9365.82 484
9366.73 501
9367.65 511
9368.56 471
9369.47 481
9370.39 503
9371.30 514
9372.21 466
9373.13 472
9374.04 467
9374.96 518
9375.87 524
9376.79 509
9377.70 536
9378.61 510
9379.53 530
9380.44 493
9381.36 523
9382.27 518
9383.19 528
9384.10 511
9385.01 511
9385.93 498
9386.84 501
9387.76 513
9388.67 526
9389.59 519
9390.50 539
9391.42 547
9392.33 537
9393.25 556
9394.16 575
9395.08 573
9395.99 557
9396.91 562
9397.82 548
9398.74 583
9399.65 558
9400.57 577
9401.48 553
9402.40 588
9403.32 550
9404.23 549
9405.15 516
9406.06 553
9406.98 535
9407.89 564
9408.81 527
9409.73 538
9410.64 510
9411.56 507
9412.47 547
9413.39 561
9414.30 513
9415.22 539
9416.14 542
9417.05 523
9417.97 553
9418.89 542
9419.80 553
9420.72 553
9421.63 562
9422.55 560
9423.47 526
9424.38 540
9425.30 546
9426.22 570
9427.13 534
9428.05 592
9428.97 563
9429.88 528
9430.80 546
9431.72 527
9432.63 563
9433.55 563
9434.47 554
9435.38 562
9436.30 584
9437.22 565
9438.14 555
9439.05 607
9439.97 603
9440.89 621
9441.81 607
9442.72 602
9443.64 626
9444.56 598
9445.47 644
9446.39 649
9447.31 600
9448.23 643
9449.15 619
9450.06 635
9450.98 606
9451.90 625
9452.82 674
9453.73 664
9454.65 664
9455.57 720
9456.49 698
9457.41 653
9458.32 640
9459.24 637
9460.16 613
9461.08 647
9462.00 641
9462.92 648
9463.83 646
9464.75 640
9465.67 605
9466.59 620
9467.51 611
9468.43 608
9469.35 622
9470.26 613
9471.18 625
9472.10 601
9473.02 623
9473.94 607
9474.86 593
9475.78 590
9476.70 611
9477.62 637
9478.54 653
9479.45 632
9480.37 670
9481.29 700
9482.21 636
9483.13 676
9484.05 721
9484.97 680
9485.89 671
9486.81 680
9487.73 644
9488.65 696
9489.57 644
9490.49 627
9491.41 672
9492.33 694
9493.25 694
9494.17 665
9495.09 663
9496.01 661
9496.93 656
9497.85 660
9498.77 635
9499.69 627
9500.61 666
9501.53 644
9502.45 634
9503.37 665
9504.29 639
9505.21 679
9506.13 651
9507.05 686
9507.97 680
9508.89 688
9509.81 646
9510.73 682
9511.65 724
9512.57 683
9513.49 705
9514.42 716
9515.34 734
9516.26 794
9517.18 773
9518.10 782
9519.02 845
9519.94 876
9520.86 813
9521.78 883
9522.71 956
9523.63 942
9524.55 950
9525.47 899
9526.39 892
9527.31 826
9528.23 900
9529.16 859
9530.08 854
9531.00 807
9531.92 766
9532.84 778
9533.76 829
9534.69 845
9535.61 817
9536.53 827
9537.45 796
9538.37 815
9539.30 793
9540.22 777
9541.14 767
9542.06 735
9542.98 780
9543.91 766
9544.83 790
9545.75 759
9546.67 742
9547.60 787
9548.52 777
9549.44 785
9550.36 759
9551.29 747
9552.21 800
9553.13 784
9554.06 830
9554.98 775
9555.90 800
9556.82 818
9557.75 819
9558.67 796
9559.59 840
9560.52 823
9561.44 856
9562.36 849
9563.29 906
9564.21 897
9565.13 898
9566.06 902
9566.98 875
9567.90 856
9568.83 902
9569.75 904
9570.67 905
9571.60 868
9572.52 905
9573.44 874
9574.37 880
9575.29 895
9576.22 911
9577.14 934
9578.06 932
9578.99 939
9579.91 966
9580.84 968
9581.76 937
9582.68 943
9583.61 971
9584.53 991
9585.46 970
9586.38 963
9587.31 983
9588.23 1007
9589.15 1008
9590.08 953
9591.00 1039
9591.93 992
9592.85 1007
9593.78 974
9594.70 1069
9595.63 1081
9596.55 1104
9597.48 1161
9598.40 1198
9599.33 1245
9600.25 1255
9601.18 1286
9602.10 1255
9603.03 1281
9603.95 1255
9604.88 1215
9605.80 1182
9606.73 1169
9607.65 1078
9608.58 1102
9609.50 1058
9610.43 1061
9611.35 1091
9612.28 1067
9613.21 1038
9614.13 1084
9615.06 1067
9615.98 1068
9616.91 1073
9617.84 1072
9618.76 1046
9619.69 1022
9620.61 1060
9621.54 1082
9622.47 1048
9623.39 1054
9624.32 1087
9625.24 1083
9626.17 1114
9627.10 1109
9628.02 1097
9628.95 1130
9629.88 1164
9630.80 1112
9631.73 1159
9632.65 1173
9633.58 1144
9634.51 1155
9635.43 1207
9636.36 1191
9637.29 1264
9638.22 1225
9639.14 1235
9640.07 1215
9641.00 1318
9641.92 1314
9642.85 1346
9643.78 1338
9644.70 1313
9645.63 1350
9646.56 1380
9647.49 1376
9648.41 1378
9649.34 1407
9650.27 1375
9651.20 1413
9652.12 1377
9653.05 1343
9653.98 1352
9654.91 1342
9655.83 1366
9656.76 1385
9657.69 1382
9658.62 1321
9659.55 1306
9660.47 1304
9661.40 1325
9662.33 1287
9663.26 1318
9664.19 1328
9665.11 1343
9666.04 1430
9666.97 1431
9667.90 1434
9668.83 1458
9669.75 1396
9670.68 1489
9671.61 1498
9672.54 1475
9673.47 1519
9674.40 1479
9675.33 1456
9676.25 1559
9677.18 1524
9678.11 1542
9679.04 1564
9679.97 1546
9680.90 1535
9681.83 1579
9682.76 1549
9683.69 1577
9684.61 1636
9685.54 1589
9686.47 1549
9687.40 1575
9688.33 1588
9689.26 1614
9690.19 1600
9691.12 1600
9692.05 1603
9692.98 1604
9693.91 1638
9694.84 1630
9695.77 1742
9696.70 1792
9697.63 1805
9698.56 1865
9699.49 1972
9700.42 1972
9701.35 1874
9702.28 1907
9703.21 1886
9704.14 1885
9705.07 1772
9706.00 1738
9706.93 1657
9707.86 1664
9708.79 1642
9709.72 1645
9710.65 1634
9711.58 1664
9712.51 1698
9713.44 1683
9714.37 1728
9715.30 1812
9716.23 1778
9717.16 1777
9718.09 1706
9719.02 1737
9719.95 1701
9720.88 1651
9721.81 1577
9722.75 1547
9723.68 1476
9724.61 1423
9725.54 1389
9726.47 1340
9727.40 1368
9728.33 1332
9729.26 1362
9730.19 1359
9731.13 1311
9732.06 1310
9732.99 1347
9733.92 1360
9734.85 1310
9735.78 1296
9736.71 1341
9737.65 1310
9738.58 1340
9739.51 1315
9740.44 1296
9741.37 1212
9742.30 1208
9743.24 1244
9744.17 1224
9745.10 1213
9746.03 1255
9746.96 1264
9747.90 1285
9748.83 1203
9749.76 1180
9750.69 1219
9751.63 1246
9752.56 1205
9753.49 1179
9754.42 1201
9755.36 1162
9756.29 1189
9757.22 1208
9758.15 1145
9759.09 1123
9760.02 1142
9760.95 1164
9761.88 1179
9762.82 1168
9763.75 1134
9764.68 1135
9765.62 1141
9766.55 1124
9767.48 1110
9768.41 1156
9769.35 1161
9770.28 1192
9771.21 1145
9772.15 1184
9773.08 1195
9774.01 1196
9774.95 1161
9775.88 1134
9776.81 1179
9777.75 1157
9778.68 1160
9779.62 1130
9780.55 1214
9781.48 1190
9782.42 1213
9783.35 1209
9784.28 1207
9785.22 1232
9786.15 1247
9787.09 1230
9788.02 1213
9788.95 1204
9789.89 1214
9790.82 1148
9791.76 1138
9792.69 1218
9793.63 1195
9794.56 1132
9795.49 1164
9796.43 1195
9797.36 1248
9798.30 1288
9799.23 1267
9800.17 1283
9801.10 1343
9802.04 1318
9802.97 1265
9803.91 1253
9804.84 1190
9805.78 1110
9806.71 1073
9807.65 1057
9808.58 999
9809.52 993
9810.45 941
9811.39 957
9812.32 932
9813.26 958
9814.19 924
9815.13 908
9816.06 906
9817.00 885
9817.93 893
9818.87 892
9819.80 868
9820.74 842
9821.68 836
9822.61 831
9823.55 872
9824.48 857
9825.42 823
9826.35 811
9827.29 816
9828.23 835
9829.16 808
9830.10 813
9831.03 832
9831.97 866
9832.91 812
9833.84 819
9834.78 822
9835.72 824
9836.65 791
9837.59 844
9838.52 826
9839.46 858
9840.40 825
9841.33 820
9842.27 814
9843.21 807
9844.14 796
9845.08 859
9846.02 818
9846.95 828
9847.89 834
9848.83 805
9849.77 841
9850.70 804
9851.64 820
9852.58 822
9853.51 828
9854.45 817
9855.39 839
9856.33 814
9857.26 791
9858.20 764
9859.14 796
9860.08 809
9861.01 791
9861.95 771
9862.89 789
9863.83 808
9864.76 813
9865.70 793
9866.64 756
9867.58 751
9868.51 777
9869.45 727
9870.39 732
9871.33 745
9872.27 804
9873.20 820
9874.14 784
9875.08 748
9876.02 760
9876.96 756
9877.90 733
9878.83 761
9879.77 763
9880.71 762
9881.65 795
9882.59 778
9883.53 733
9884.47 746
9885.40 740
9886.34 762
9887.28 741
9888.22 753
9889.16 734
9890.10 741
9891.04 784
9891.98 733
9892.91 730
9893.85 755
9894.79 748
9895.73 738
9896.67 736
9897.61 722
9898.55 687
9899.49 686
9900.43 702
9901.37 732
9902.31 702
9903.25 711
9904.19 702
9905.13 724
9906.07 711
9907.01 730
9907.95 675
9908.89 723
9909.83 740
9910.77 734
9911.71 710
9912.65 723
9913.59 727
9914.53 698
9915.47 721
9916.41 731
9917.35 722
9918.29 714
9919.23 751
9920.17 755
9921.11 769
9922.05 780
9922.99 779
9923.93 834
9924.87 863
9925.81 898
9926.75 900
9927.69 915
9928.63 952
9929.57 937
9930.51 936
9931.45 907
9932.39 823
9933.34 845
9934.28 846
9935.22 806
9936.16 766
9937.10 761
9938.04 758
9938.98 746
9939.92 739
9940.87 717
9941.81 695
9942.75 736
9943.69 731
9944.63 736
9945.57 698
9946.51 698
9947.46 759
9948.40 795
9949.34 855
9950.28 855
9951.22 827
9952.16 808
9953.11 828
9954.05 838
9954.99 847
9955.93 794
9956.87 772
9957.82 750
9958.76 716
9959.70 707
9960.64 705
9961.59 685
9962.53 685
9963.47 694
9964.41 669
9965.35 666
9966.30 655
9967.24 650
9968.18 601
9969.13 612
9970.07 630
9971.01 623
9971.95 612
9972.90 647
9973.84 614
9974.78 590
9975.73 578
9976.67 602
9977.61 574
9978.55 585
9979.50 584
9980.44 591
9981.38 575
9982.33 573
9983.27 552
9984.21 599
9985.16 606
9986.10 584
9987.04 603
9987.99 605
9988.93 610
9989.88 588
9990.82 563
9991.76 592
9992.71 600
9993.65 618
9994.59 577
9995.54 562
9996.48 564
9997.43 540
9998.37 574
9999.31 591
10000.26 578
10001.20 607
10002.15 569
10003.09 588
10004.04 557
10004.98 559
10005.92 614
10006.87 567
10007.81 539
10008.76 555
10009.70 533
10010.65 560
10011.59 546
10012.54 546
10013.48 556
10014.43 568
10015.37 551
10016.32 546
10017.26 545
10018.21 572
10019.15 536
10020.10 566
10021.04 574
10021.99 556
10022.93 541
10023.88 547
10024.82 539
10025.77 537
10026.71 543
10027.66 548
10028.60 557
10029.55 551
10030.49 553
10031.44 523
10032.39 547
10033.33 537
10034.28 545
10035.22 540
10036.17 534
10037.11 515
10038.06 516
10039.01 525
10039.95 530
10040.90 535
10041.84 541
10042.79 485
10043.74 496
10044.68 502
10045.63 488
10046.58 509
10047.52 490
10048.47 538
10049.41 501
10050.36 521
10051.31 509
10052.25 490
10053.20 534
10054.15 532
10055.09 490
10056.04 531
10056.99 508
10057.93 530
10058.88 526
10059.83 514
10060.78 528
10061.72 526
10062.67 503
10063.62 501
10064.56 495
10065.51 497
10066.46 489
10067.41 513
10068.35 488
10069.30 515
10070.25 515
10071.20 514
10072.14 477
10073.09 476
10074.04 499
10074.99 498
10075.93 507
10076.88 524
10077.83 500
10078.78 504
10079.72 465
10080.67 485
10081.62 474
10082.57 491
10083.52 534
10084.46 537
10085.41 516
10086.36 494
10087.31 512
10088.26 491
10089.21 487
10090.15 498
10091.10 467
10092.05 475
10093.00 462
10093.95 480
10094.90 500
10095.85 504
10096.79 471
10097.74 502
10098.69 487
10099.64 477
10100.59 487
10101.54 482
10102.49 452
10103.44 486
10104.39 499
10105.33 476
10106.28 504
10107.23 471
10108.18 493
10109.13 523
10110.08 508
10111.03 488
10111.98 530
10112.93 509
10113.88 469
10114.83 483
10115.78 494
10116.73 488
10117.68 503
10118.63 502
10119.58 521
10120.53 523
10121.48 520
10122.43 515
10123.38 527
10124.33 517
10125.28 514
10126.23 539
10127.18 506
10128.13 506
10129.08 505
10130.03 531
10130.98 539
10131.93 538
10132.88 533
10133.83 546
10134.78 581
10135.73 552
10136.68 556
10137.63 537
10138.58 569
10139.53 580
10140.48 566
10141.43 549
10142.38 543
10143.33 568
10144.29 573
10145.24 587
10146.19 560
10147.14 574
10148.09 561
10149.04 552
10149.99 552
10150.94 575
10151.89 594
10152.85 592
10153.80 601
10154.75 624
10155.70 616
10156.65 591
10157.60 635
10158.55 645
10159.51 624
10160.46 585
10161.41 596
10162.36 650
10163.31 603
10164.26 659
10165.22 638
10166.17 669
10167.12 632
10168.07 644
10169.02 649
10169.98 656
10170.93 652
10171.88 653
10172.83 665
10173.79 673
10174.74 707
10175.69 705
10176.64 708
10177.60 710
10178.55 711
10179.50 749
10180.45 710
10181.41 700
10182.36 708
10183.31 719
10184.26 719
10185.22 658
10186.17 692
10187.12 735
10188.08 721
10189.03 718
10189.98 726
10190.93 743
10191.89 726
10192.84 756
10193.79 721
10194.75 696
10195.70 704
10196.65 750
10197.61 768
10198.56 742
10199.51 756
10200.47 778
10201.42 763
10202.38 761
10203.33 758
10204.28 760
10205.24 798
10206.19 860
10207.14 826
10208.10 859
10209.05 849
10210.01 843
10210.96 871
10211.91 842
10212.87 799
10213.82 832
10214.78 773
10215.73 760
10216.69 725
10217.64 723
10218.59 763
10219.55 746
10220.50 695
10221.46 775
10222.41 741
10223.37 734
10224.32 729
10225.28 710
10226.23 684
10227.19 709
10228.14 718
10229.10 750
10230.05 742
10231.01 750
10231.96 769
10232.92 789
10233.87 849
10234.83 863
10235.78 868
10236.74 907
10237.69 918
10238.65 903
10239.60 911
10240.56 871
10241.51 835
10242.47 813
10243.42 796
10244.38 742
10245.34 702
10246.29 711
10247.25 700
10248.20 686
10249.16 648
10250.11 679
10251.07 644
10252.03 633
10252.98 651
10253.94 666
10254.89 649
10255.85 629
10256.81 613
10257.76 610
10258.72 604
10259.68 597
10260.63 586
10261.59 612
10262.55 573
10263.50 581
10264.46 570
10265.41 592
10266.37 609
10267.33 585
10268.28 575
10269.24 574
10270.20 561
10271.16 624
10272.11 625
10273.07 600
10274.03 609
10274.98 563
10275.94 579
10276.90 572
10277.85 550
10278.81 588
10279.77 599
10280.73 600
10281.68 584
10282.64 530
10283.60 544
10284.56 577
10285.51 549
10286.47 536
10287.43 533
10288.39 505
10289.34 557
10290.30 557
10291.26 523
10292.22 547
10293.18 545
10294.13 529
10295.09 512
10296.05 501
10297.01 549
10297.97 540
10298.92 529
10299.88 505
10300.84 519
10301.80 478
10302.76 523
10303.72 532
10304.67 522
10305.63 483
10306.59 522
10307.55 539
10308.51 548
10309.47 537
10310.43 543
10311.38 552
10312.34 525
10313.30 521
10314.26 544
10315.22 566
10316.18 541
10317.14 524
10318.10 538
10319.06 550
10320.01 498
10320.97 529
10321.93 502
10322.89 542
10323.85 493
10324.81 538
10325.77 511
10326.73 509
10327.69 516
10328.65 521
10329.61 512
10330.57 489
10331.53 512
10332.49 512
10333.45 495
10334.41 493
10335.37 480
10336.33 478
10337.29 485
10338.25 466
10339.21 513
10340.17 460
10341.13 486
10342.09 466
10343.05 485
10344.01 487
10344.97 487
10345.93 484
10346.89 476
10347.85 474
10348.81 458
10349.77 457
10350.73 465
10351.69 464
10352.65 474
10353.61 455
10354.57 476
10355.53 443
10356.49 442
10357.46 462
10358.42 483
10359.38 466
10360.34 418
10361.30 440
10362.26 443
10363.22 441
10364.18 440
10365.14 461
10366.11 436
10367.07 433
10368.03 451
10368.99 438
10369.95 456
10370.91 459
10371.87 455
10372.84 450
10373.80 445
10374.76 471
10375.72 454
10376.68 465
10377.64 449
10378.61 456
10379.57 437
10380.53 425
10381.49 436
10382.45 450
10383.42 452
10384.38 437
10385.34 422
10386.30 447
10387.27 405
10388.23 384
10389.19 412
10390.15 421
10391.11 436
10392.08 401
10393.04 421
10394.00 419
10394.96 449
10395.93 440
10396.89 437
10397.85 430
10398.82 392
10399.78 399
10400.74 415
10401.70 424
10402.67 409
10403.63 428
10404.59 396
10405.56 384
10406.52 431
10407.48 415
10408.45 410
10409.41 424
10410.37 397
10411.34 403
10412.30 372
10413.26 410
10414.23 437
10415.19 412
10416.15 408
10417.12 442
10418.08 414
10419.04 428
10420.01 433
10420.97 424
10421.94 431
10422.90 425
10423.86 439
10424.83 432
10425.79 422
10426.76 413
10427.72 409
10428.68 417
10429.65 402
10430.61 406
10431.58 431
10432.54 394
10433.51 406
10434.47 400
10435.44 381
10436.40 403
10437.36 394
10438.33 377
10439.29 406
10440.26 410
10441.22 373
10442.19 394
10443.15 385
10444.12 390
10445.08 411
10446.05 391
10447.01 365
10447.98 361
10448.94 406
10449.91 420
10450.87 405
10451.84 405
10452.80 418
10453.77 413
10454.73 380
10455.70 397
10456.67 421
10457.63 378
10458.60 383
10459.56 353
10460.53 382
10461.49 372
10462.46 390
10463.43 389
10464.39 385
10465.36 376
10466.32 380
10467.29 394
10468.25 404
10469.22 388
10470.19 395
10471.15 391
10472.12 384
10473.09 391
10474.05 385
10475.02 382
10475.98 389
10476.95 388
10477.92 392
10478.88 394
10479.85 434
10480.82 393
10481.78 420
10482.75 397
10483.72 396
10484.68 417
10485.65 430
10486.62 408
10487.58 412
10488.55 416
10489.52 412
10490.49 399
10491.45 402
10492.42 388
10493.39 375
10494.35 377
10495.32 397
10496.29 414
10497.26 377
10498.22 417
10499.19 402
10500.16 398
10501.13 447
10502.09 382
10503.06 421
10504.03 394
10505.00 409
10505.96 399
10506.93 413
10507.90 404
10508.87 427
10509.84 420
10510.80 388
10511.77 407
10512.74 402
10513.71 377
10514.68 400
10515.64 404
10516.61 396
10517.58 407
10518.55 397
10519.52 405
10520.49 420
10521.45 422
10522.42 419
10523.39 404
10524.36 393
10525.33 404
10526.30 393
10527.27 409
10528.23 407
10529.20 420
10530.17 399
10531.14 423
10532.11 415
10533.08 428
10534.05 417
10535.02 413
10535.99 425
10536.96 428
10537.93 436
10538.89 385
10539.86 414
10540.83 436
10541.80 440
10542.77 401
10543.74 442
10544.71 406
10545.68 445
10546.65 466
10547.62 399
10548.59 415
10549.56 405
10550.53 438
10551.50 418
10552.47 399
10553.44 414
10554.41 443
10555.38 448
10556.35 405
10557.32 429
10558.29 462
10559.26 420
10560.23 429
10561.20 459
10562.17 450
10563.14 472
10564.11 467
10565.08 457
10566.05 474
10567.02 424
10567.99 423
10568.96 439
10569.93 444
10570.91 444
10571.88 463
10572.85 447
10573.82 418
10574.79 438
10575.76 439
10576.73 423
10577.70 437
10578.67 423
10579.64 415
10580.62 428
10581.59 428
10582.56 449
10583.53 448
10584.50 448
10585.47 441
10586.44 432
10587.42 459
10588.39 445
10589.36 442
10590.33 436
10591.30 446
10592.27 458
10593.25 422
10594.22 429
10595.19 430
10596.16 430
10597.13 454
10598.10 446
10599.08 433
10600.05 417
10601.02 458
10601.99 440
10602.97 458
10603.94 466
10604.91 484
10605.88 469
10606.85 483
10607.83 534
10608.80 549
10609.77 558
10610.74 516
10611.72 538
10612.69 512
10613.66 518
10614.64 510
10615.61 540
10616.58 488
10617.55 490
10618.53 503
10619.50 520
10620.47 499
10621.45 458
10622.42 475
10623.39 472
10624.37 458
10625.34 451
10626.31 451
10627.29 456
10628.26 455
10629.23 456
10630.21 475
10631.18 440
10632.15 443
10633.13 469
10634.10 484
10635.07 483
10636.05 478
10637.02 510
10638.00 544
10638.97 506
10639.94 494
10640.92 502
10641.89 542
10642.87 544
10643.84 514
10644.81 501
10645.79 462
10646.76 493
10647.74 460
10648.71 479
10649.68 447
10650.66 435
10651.63 451
10652.61 444
10653.58 428
10654.56 408
10655.53 433
10656.51 421
10657.48 420
10658.46 382
10659.43 424
10660.41 420
10661.38 428
10662.36 451
10663.33 420
10664.31 423
10665.28 432
10666.26 429
10667.23 439
10668.21 419
10669.18 410
10670.16 402
10671.13 391
10672.11 440
10673.08 415
10674.06 408
10675.03 409
10676.01 399
10676.99 424
10677.96 440
10678.94 427
10679.91 452
10680.89 442
10681.86 431
10682.84 428
10683.82 427
10684.79 410
10685.77 408
10686.74 404
10687.72 429
10688.70 398
10689.67 413
10690.65 441
10691.63 410
10692.60 427
10693.58 414
10694.55 358
10695.53 384
10696.51 398
10697.48 418
10698.46 407
10699.44 390
10700.41 401
10701.39 446
10702.37 388
10703.34 420
10704.32 425
10705.30 396
10706.27 381
10707.25 404
10708.23 402
10709.21 393
10710.18 391
10711.16 395
10712.14 400
10713.11 423
10714.09 429
10715.07 408
10716.05 403
10717.02 411
10718.00 412
10718.98 414
10719.96 458
10720.93 423
10721.91 419
10722.89 406
10723.87 389
10724.85 420
10725.82 406
10726.80 415
10727.78 425
10728.76 412
10729.74 397
10730.71 441
10731.69 431
10732.67 408
10733.65 379
10734.63 412
10735.60 424
10736.58 428
10737.56 417
10738.54 422
10739.52 425
10740.50 427
10741.48 426
10742.45 439
10743.43 410
10744.41 432
10745.39 443
10746.37 421
10747.35 396
10748.33 436
10749.31 444
10750.28 396
10751.26 422
10752.24 418
10753.22 426
10754.20 447
10755.18 416
10756.16 437
10757.14 441
10758.12 452
10759.10 424
10760.08 432
10761.06 431
10762.04 436
10763.01 416
10763.99 425
10764.97 430
10765.95 441
10766.93 446
10767.91 414
10768.89 442
10769.87 448
10770.85 464
10771.83 436
10772.81 449
10773.79 431
10774.77 452
10775.75 460
10776.73 439
10777.71 447
10778.69 442
10779.67 450
10780.65 458
10781.63 455
10782.62 484
10783.60 505
10784.58 497
10785.56 481
10786.54 452
10787.52 446
10788.50 413
10789.48 464
10790.46 461
10791.44 469
10792.42 492
10793.40 498
10794.38 469
10795.37 454
10796.35 459
10797.33 444
10798.31 456
10799.29 460
10800.27 466
10801.25 500
10802.23 475
10803.21 442
10804.20 437
10805.18 424
10806.16 474
10807.14 446
10808.12 447
10809.10 415
10810.09 433
10811.07 443
10812.05 429
10813.03 463
10814.01 466
10815.00 476
10815.98 482
10816.96 452
10817.94 448
10818.92 488
10819.91 492
10820.89 473
10821.87 489
10822.85 487
10823.83 460
10824.82 492
10825.80 488
10826.78 477
10827.76 467
10828.75 458
10829.73 468
10830.71 478
10831.69 447
10832.68 467
10833.66 493
10834.64 480
10835.63 497
10836.61 469
10837.59 474
10838.57 506
10839.56 488
10840.54 491
10841.52 472
10842.51 458
10843.49 504
10844.47 482
10845.46 501
10846.44 514
10847.42 514
10848.41 506
10849.39 500
10850.37 481
10851.36 526
10852.34 565
10853.32 537
10854.31 519
10855.29 536
10856.28 528
10857.26 542
10858.24 559
10859.23 537
10860.21 550
10861.20 553
10862.18 599
10863.16 550
10864.15 571
10865.13 586
10866.12 593
10867.10 614
10868.08 575
10869.07 594
10870.05 611
10871.04 596
10872.02 609
10873.01 539
10873.99 547
10874.98 572
10875.96 602
10876.95 587
10877.93 592
10878.92 554
10879.90 566
10880.89 618
10881.87 603
10882.86 582
10883.84 616
10884.83 618
10885.81 612
10886.80 599
10887.78 619
10888.77 639
10889.75 645
10890.74 617
10891.72 615
10892.71 660
10893.69 636
10894.68 661
10895.66 663
10896.65 649
10897.64 670
10898.62 661
10899.61 674
10900.59 664
10901.58 649
10902.56 693
10903.55 714
10904.54 663
10905.52 723
10906.51 747
10907.49 701
10908.48 676
10909.47 701
10910.45 706
10911.44 700
10912.43 737
10913.41 743
10914.40 752
10915.39 777
10916.37 750
10917.36 767
10918.35 810
10919.33 811
10920.32 771
10921.31 787
10922.29 825
10923.28 769
10924.27 775
10925.25 793
10926.24 794
10927.23 792
10928.21 791
10929.20 830
10930.19 848
10931.18 776
10932.16 815
10933.15 844
10934.14 845
10935.12 863
10936.11 851
10937.10 849
10938.09 865
10939.07 902
10940.06 910
10941.05 956
10942.04 907
10943.02 923
10944.01 917
10945.00 901
10945.99 918
10946.98 953
10947.96 990
10948.95 936
10949.94 1016
10950.93 1045
10951.92 1093
10952.90 1080
10953.89 1125
10954.88 1180
10955.87 1237
10956.86 1286
10957.85 1323
10958.83 1410
10959.82 1362
10960.81 1382
10961.80 1391
10962.79 1361
10963.78 1299
10964.77 1311
10965.75 1260
10966.74 1239
10967.73 1174
10968.72 1210
10969.71 1145
10970.70 1096
10971.69 1147
10972.68 1101
10973.67 1053
10974.66 1033
10975.64 1065
10976.63 987
10977.62 980
10978.61 969
10979.60 1036
10980.59 1017
10981.58 1032
10982.57 1021
10983.56 1068
10984.55 1092
10985.54 1048
10986.53 1079
10987.52 1079
10988.51 1088
10989.50 1132
10990.49 1164
10991.48 1170
10992.47 1204
10993.46 1218
10994.45 1347
10995.44 1390
10996.43 1469
10997.42 1521
10998.41 1667
10999.40 1705
11000.39 1721
11001.38 1714
11002.37 1778
11003.36 1778
11004.35 1711
11005.34 1632
11006.33 1563
11007.32 1493
11008.31 1339
11009.30 1338
11010.30 1283
11011.29 1191
11012.28 1128
11013.27 1063
11014.26 1014
11015.25 973
11016.24 958
11017.23 919
11018.22 904
11019.21 920
11020.21 891
11021.20 879
11022.19 845
11023.18 834
11024.17 873
11025.16 825
11026.15 793
11027.14 796
11028.14 840
11029.13 834
11030.12 839
11031.11 785
11032.10 809
11033.09 805
11034.09 815
11035.08 835
11036.07 834
11037.06 852
11038.05 833
11039.05 842
11040.04 828
11041.03 807
11042.02 854
11043.02 851
11044.01 855
11045.00 804
11045.99 775
11046.98 799
11047.98 768
11048.97 764
11049.96 736
11050.95 723
11051.95 745
11052.94 736
11053.93 711
11054.93 713
11055.92 718
11056.91 696
11057.90 743
11058.90 727
11059.89 733
11060.88 723
11061.88 739
11062.87 704
11063.86 721
11064.86 713
11065.85 722
11066.84 725
11067.84 691
11068.83 725
11069.82 737
11070.82 731
11071.81 727
11072.80 750
11073.80 761
11074.79 769
11075.78 744
11076.78 741
11077.77 735
11078.77 729
11079.76 721
11080.75 740
11081.75 744
11082.74 741
11083.74 699
11084.73 744
11085.72 711
11086.72 759
11087.71 726
11088.71 712
11089.70 702
11090.70 686
11091.69 667
11092.68 671
11093.68 679
11094.67 678
11095.67 665
11096.66 670
11097.66 664
11098.65 669
11099.65 689
11100.64 667
11101.64 686
11102.63 695
11103.63 650
11104.62 638
11105.62 659
11106.61 666
11107.61 653
11108.60 662
11109.60 645
11110.59 646
11111.59 619
11112.58 640
11113.58 599
11114.57 630
11115.57 670
11116.56 659
11117.56 640
11118.56 618
11119.55 635
11120.55 644
11121.54 625
11122.54 618
11123.54 614
11124.53 647
11125.53 700
11126.52 624
11127.52 630
11128.51 636
11129.51 621
11130.51 629
11131.50 587
11132.50 597
11133.50 620
11134.49 582
11135.49 594
11136.49 583
11137.48 576
11138.48 575
11139.47 595
11140.47 637
11141.47 646
11142.46 607
11143.46 593
11144.46 598
11145.46 584
11146.45 613
11147.45 609
11148.45 608
11149.44 619
11150.44 614
11151.44 596
11152.43 590
11153.43 619
11154.43 611
11155.43 581
11156.42 592
11157.42 604
11158.42 567
11159.42 563
11160.41 607
11161.41 629
11162.41 591
11163.41 547
11164.40 562
11165.40 563
11166.40 578
11167.40 580
11168.39 573
11169.39 574
11170.39 564
11171.39 585
11172.39 554
11173.38 553
11174.38 548
11175.38 583
11176.38 537
11177.38 549
11178.38 562
11179.37 584
11180.37 553
11181.37 545
11182.37 537
11183.37 564
11184.37 540
11185.37 573
11186.36 538
11187.36 579
11188.36 594
11189.36 583
11190.36 564
11191.36 583
11192.36 579
11193.36 560
11194.36 572
11195.35 565
11196.35 533
11197.35 584
11198.35 621
11199.35 576
11200.35 561
11201.35 601
11202.35 584
11203.35 600
11204.35 547
11205.35 556
11206.35 560
11207.35 582
11208.35 593
11209.35 563
11210.35 567
11211.35 578
11212.35 562
11213.35 588
11214.35 575
11215.34 584
11216.35 569
11217.35 599
11218.35 573
11219.35 591
11220.35 580
11221.35 585
11222.35 590
11223.35 564
11224.35 571
11225.35 591
11226.35 584
11227.35 606
11228.35 607
11229.35 572
11230.35 587
11231.35 594
11232.35 594
11233.35 604
11234.35 605
11235.35 606
11236.35 572
11237.36 583
11238.36 590
11239.36 579
11240.36 589
11241.36 603
11242.36 600
11243.36 567
11244.36 609
11245.36 597
11246.37 616
11247.37 602
11248.37 606
11249.37 609
11250.37 612
11251.37 596
11252.38 622
11253.38 614
11254.38 598
11255.38 607
11256.38 656
11257.38 681
11258.39 610
11259.39 644
11260.39 630
11261.39 592
11262.39 677
11263.40 676
11264.40 691
11265.40 638
11266.40 674
11267.40 688
11268.41 698
11269.41 683
11270.41 682
11271.41 677
11272.42 717
11273.42 731
11274.42 721
11275.42 708
11276.43 726
11277.43 744
11278.43 740
11279.44 732
11280.44 774
11281.44 757
11282.44 746
11283.45 715
11284.45 706
11285.45 697
11286.46 669
11287.46 662
11288.46 657
11289.47 631
11290.47 632
11291.47 614
11292.48 630
11293.48 671
11294.48 637
11295.49 628
11296.49 627
11297.49 636
11298.50 614
11299.50 621
11300.51 630
11301.51 606
11302.51 601
11303.52 615
11304.52 619
11305.53 593
11306.53 606
11307.53 569
11308.54 638
11309.54 631
11310.55 648
11311.55 620
11312.55 623
11313.56 637
11314.56 684
11315.57 682
11316.57 670
11317.58 676
11318.58 670
11319.59 678
11320.59 672
11321.59 655
11322.60 661
11323.60 689
11324.61 693
11325.61 707
11326.62 651
11327.62 659
11328.63 609
11329.63 653
11330.64 654
11331.64 658
11332.65 645
11333.65 681
11334.66 684
11335.67 659
11336.67 680
11337.68 710
11338.68 674
11339.69 656
11340.69 710
11341.70 722
11342.70 677
11343.71 705
11344.72 700
11345.72 722
11346.73 678
11347.73 670
11348.74 667
11349.74 638
11350.75 653
11351.76 641
11352.76 630
11353.77 612
11354.78 627
11355.78 612
11356.79 609
11357.79 664
11358.80 633
11359.81 599
11360.81 642
11361.82 649
11362.83 639
11363.83 633
11364.84 640
11365.85 637
11366.85 632
11367.86 657
11368.87 639
11369.87 591
11370.88 625
11371.89 593
11372.89 625
11373.90 590
11374.91 641
11375.92 628
11376.92 600
11377.93 611
11378.94 639
11379.94 643
11380.95 633
11381.96 637
11382.97 610
11383.97 617
11384.98 587
11385.99 627
11387.00 622
11388.00 629
11389.01 608
11390.02 642
11391.03 639
11392.04 632
11393.04 633
11394.05 651
11395.06 648
11396.07 644
11397.08 615
11398.08 653
11399.09 614
11400.10 608
11401.11 639
11402.12 628
11403.12 637
11404.13 635
11405.14 608
11406.15 618
11407.16 630
11408.17 626
11409.18 665
11410.18 646
11411.19 657
11412.20 631
11413.21 628
11414.22 655
11415.23 636
11416.24 662
11417.25 683
11418.25 672
11419.26 643
11420.27 638
11421.28 653
11422.29 663
11423.30 675
11424.31 665
11425.32 662
11426.33 634
11427.34 631
11428.35 661
11429.36 681
11430.37 683
11431.38 667
11432.39 656
11433.39 686
11434.40 660
11435.41 659
11436.42 664
11437.43 645
11438.44 670
11439.45 655
11440.46 662
11441.47 657
11442.48 681
11443.49 704
11444.50 647
11445.51 648
11446.52 680
11447.53 671
11448.55 677
11449.56 671
11450.57 652
11451.58 677
11452.59 680
11453.60 710
11454.61 714
11455.62 659
11456.63 657
11457.64 676
11458.65 686
11459.66 697
11460.67 676
11461.68 674
11462.69 731
11463.71 708
11464.72 714
11465.73 705
11466.74 714
11467.75 752
11468.76 725
11469.77 712
11470.78 687
11471.80 714
11472.81 709
11473.82 742
11474.83 779
11475.84 740
11476.85 752
11477.86 759
11478.88 765
11479.89 742
11480.90 739
11481.91 755
11482.92 792
11483.93 771
11484.95 788
11485.96 786
11486.97 814
11487.98 819
11489.00 826
11490.01 804
11491.02 853
11492.03 862
11493.04 883
11494.06 837
11495.07 845
11496.08 820
11497.09 884
11498.11 891
11499.12 889
11500.13 908
11501.14 888
11502.16 952
11503.17 933
11504.18 896
11505.20 957
11506.21 986
11507.22 931
11508.23 923
11509.25 961
11510.26 992
11511.27 1021
11512.29 1000
11513.30 1000
11514.31 1071
11515.33 1122
11516.34 1152
11517.35 1133
11518.37 1188
11519.38 1252
11520.39 1257
11521.41 1222
11522.42 1252
11523.43 1241
11524.45 1277
11525.46 1342
11526.47 1354
11527.49 1480
11528.50 1502
11529.52 1481
11530.53 1553
11531.54 1645
11532.56 1762
11533.57 1787
11534.59 1912
11535.60 2014
11536.62 2147
11537.63 2306
11538.64 2386
11539.66 2410
11540.67 2475
11541.69 2466
11542.70 2370
11543.72 2361
11544.73 2365
11545.75 2249
11546.76 2062
11547.77 1959
11548.79 1832
11549.80 1768
11550.82 1654
11551.83 1568
11552.85 1461
11553.86 1348
11554.88 1288
11555.89 1233
11556.91 1220
11557.92 1191
11558.94 1123
11559.95 1151
11560.97 1143
11561.99 1061
11563.00 1107
11564.02 1098
11565.03 1094
11566.05 1089
11567.06 1095
11568.08 1092
11569.09 1078
11570.11 1106
11571.13 1100
11572.14 1090
11573.16 1072
11574.17 1119
11575.19 1122
11576.20 1087
11577.22 1122
11578.24 1133
11579.25 1139
11580.27 1126
11581.29 1154
11582.30 1173
11583.32 1143
11584.33 1168
11585.35 1180
11586.37 1122
11587.38 1143
11588.40 1142
11589.42 1122
11590.43 1161
11591.45 1149
11592.47 1114
11593.48 1208
11594.50 1246
11595.52 1250
11596.53 1303
11597.55 1398
11598.57 1421
11599.58 1498
11600.60 1464
11601.62 1518
11602.64 1517
11603.65 1451
11604.67 1450
11605.69 1439
11606.70 1405
11607.72 1380
11608.74 1329
11609.76 1219
11610.77 1174
11611.79 1159
11612.81 1182
11613.83 1132
11614.84 1118
11615.86 1084
11616.88 1135
11617.90 1075
11618.92 1076
11619.93 1077
11620.95 1078
11621.97 1046
11622.99 1060
11624.01 1038
11625.02 1000
11626.04 1024
11627.06 1003
11628.08 961
11629.10 998
11630.11 1025
11631.13 971
11632.15 945
11633.17 957
11634.19 963
11635.21 950
11636.23 918
11637.24 945
11638.26 907
11639.28 941
11640.30 903
11641.32 893
11642.34 902
11643.36 861
11644.38 843
11645.39 870
11646.41 834
11647.43 851
11648.45 799
11649.47 809
11650.49 792
11651.51 843
11652.53 817
11653.55 806
11654.57 804
11655.59 791
11656.61 804
11657.63 769
11658.65 807
11659.67 768
11660.69 750
11661.70 785
11662.72 776
11663.74 772
11664.76 728
11665.78 734
11666.80 736
11667.82 762
11668.84 751
11669.86 770
11670.88 791
11671.90 736
11672.92 785
11673.95 733
11674.97 748
11675.99 746
11677.01 747
11678.03 716
11679.05 720
11680.07 780
11681.09 738
11682.11 724
11683.13 738
11684.15 717
11685.17 748
11686.19 749
11687.21 738
11688.23 725
11689.25 707
11690.28 669
11691.30 669
11692.32 669
11693.34 695
11694.36 687
11695.38 681
11696.40 722
11697.42 699
11698.44 649
11699.47 655
11700.49 653
11701.51 645
11702.53 655
11703.55 664
11704.57 637
11705.60 655
11706.62 634
11707.64 627
11708.66 627
11709.68 626
11710.70 633
11711.73 618
11712.75 638
11713.77 614
11714.79 619
11715.81 624
11716.84 640
11717.86 639
11718.88 649
11719.90 616
11720.92 612
11721.95 573
11722.97 588
11723.99 572
11725.01 606
11726.04 603
11727.06 621
11728.08 606
11729.11 581
11730.13 607
11731.15 577
11732.17 576
11733.20 572
11734.22 565
11735.24 564
11736.26 563
11737.29 573
11738.31 537
11739.33 563
11740.36 541
11741.38 511
11742.40 551
11743.43 567
11744.45 571
11745.47 563
11746.50 555
11747.52 563
11748.54 543
11749.57 558
11750.59 547
11751.62 549
11752.64 518
11753.66 527
11754.69 547
11755.71 521
11756.73 555
11757.76 555
11758.78 537
11759.81 533
11760.83 517
11761.85 541
11762.88 516
11763.90 566
11764.93 529
11765.95 536
11766.98 535
11768.00 569
11769.02 542
11770.05 594
11771.07 551
11772.10 573
11773.12 540
11774.15 531
11775.17 529
11776.20 533
11777.22 536
11778.25 547
11779.27 534
11780.30 551
11781.32 540
11782.35 537
11783.37 531
11784.40 523
11785.42 520
11786.45 537
11787.47 518
11788.50 505
11789.52 492
11790.55 507
11791.57 504
11792.60 529
11793.62 557
11794.65 528
11795.67 504
11796.70 508
11797.73 536
11798.75 555
11799.78 548
11800.80 527
11801.83 531
11802.85 562
11803.88 525
11804.91 527
11805.93 534
11806.96 561
11807.98 555
11809.01 511
11810.04 542
11811.06 549
11812.09 547
11813.12 561
11814.14 541
11815.17 560
11816.19 539
11817.22 521
11818.25 528
11819.27 557
11820.30 556
11821.33 570
11822.35 540
11823.38 529
11824.41 589
11825.44 600
11826.46 545
11827.49 564
11828.52 583
11829.54 564
11830.57 570
11831.60 577
11832.62 602
11833.65 590
11834.68 547
11835.71 576
11836.73 572
11837.76 533
11838.79 520
11839.82 573
11840.84 569
11841.87 576
11842.90 619
11843.93 586
11844.95 610
11845.98 546
11847.01 567
11848.04 576
11849.07 574
11850.09 610
11851.12 599
11852.15 629
11853.18 574
11854.21 598
11855.23 603
11856.26 610
11857.29 609
11858.32 601
11859.35 597
11860.38 619
11861.40 604
11862.43 644
11863.46 648
11864.49 635
11865.52 635
11866.55 624
11867.58 641
11868.60 628
11869.63 629
11870.66 655
11871.69 638
11872.72 651
11873.75 648
11874.78 618
11875.81 637
11876.84 683
11877.86 677
11878.89 646
11879.92 658
11880.95 662
11881.98 661
11883.01 697
11884.04 721
11885.07 703
11886.10 695
11887.13 726
11888.16 734
11889.19 755
11890.22 759
11891.25 783
11892.28 717
11893.31 749
11894.34 784
11895.37 804
11896.40 802
11897.43 813
11898.46 859
11899.49 899
11900.52 904
11901.55 942
11902.58 933
11903.61 947
11904.64 926
11905.67 950
11906.70 975
11907.73 961
11908.76 986
11909.79 981
11910.82 964
11911.85 917
11912.88 922
11913.91 904
11914.94 883
11915.97 872
11917.01 866
11918.04 856
11919.07 850
11920.10 838
11921.13 832
11922.16 832
11923.19 901
11924.22 886
11925.25 927
11926.28 916
11927.32 953
11928.35 979
11929.38 965
11930.41 1050
11931.44 1003
11932.47 1055
11933.50 1035
11934.54 1058
11935.57 1063
11936.60 1044
11937.63 982
11938.66 972
11939.70 958
11940.73 951
11941.76 933
11942.79 860
11943.82 866
11944.85 859
11945.89 794
11946.92 761
11947.95 791
11948.98 794
11950.02 773
11951.05 772
11952.08 727
11953.11 754
11954.15 700
11955.18 737
11956.21 728
11957.24 689
11958.28 717
11959.31 721
11960.34 721
11961.37 704
11962.41 713
11963.44 748
11964.47 697
11965.51 732
11966.54 742
11967.57 729
11968.60 715
11969.64 696
11970.67 746
11971.70 706
11972.74 731
11973.77 728
11974.80 748
11975.84 738
11976.87 738
11977.90 753
11978.94 738
11979.97 754
11981.00 772
11982.04 763
11983.07 762
11984.11 785
11985.14 717
11986.17 727
11987.21 724
11988.24 740
11989.28 752
11990.31 701
11991.34 745
11992.38 772
11993.41 785
11994.45 772
11995.48 773
11996.51 801
11997.55 812
11998.58 807
11999.62 777
12000.65 741
12001.69 799
12002.72 802
12003.76 789
12004.79 805
12005.82 818
12006.86 812
12007.89 793
12008.93 816
12009.96 817
12011.00 800
12012.03 840
12013.07 869
12014.10 847
12015.14 846
12016.17 853
12017.21 895
12018.24 900
12019.28 895
12020.32 857
12021.35 903
12022.39 895
12023.42 861
12024.46 899
12025.49 898
12026.53 896
12027.56 882
12028.60 932
12029.64 889
12030.67 877
12031.71 861
12032.74 895
12033.78 907
12034.81 870
12035.85 835
12036.89 867
12037.92 902
12038.96 831
12039.99 855
12041.03 843
12042.07 847
12043.10 822
12044.14 813
12045.18 814
12046.21 804
12047.25 817
12048.29 834
12049.32 827
12050.36 844
12051.40 822
12052.43 791
12053.47 792
12054.51 834
12055.54 802
12056.58 824
12057.62 830
12058.65 833
12059.69 844
12060.73 845
12061.76 832
12062.80 778
12063.84 842
12064.88 855
12065.91 791
12066.95 782
12067.99 787
12069.03 747
12070.06 740
12071.10 756
12072.14 784
12073.18 781
12074.21 748
12075.25 745
12076.29 760
12077.33 699
12078.36 720
12079.40 719
12080.44 698
12081.48 705
12082.52 706
12083.55 733
12084.59 716
12085.63 725
12086.67 705
12087.71 739
12088.74 731
12089.78 746
12090.82 751
12091.86 736
12092.90 717
12093.94 733
12094.98 721
12096.01 763
12097.05 747
12098.09 715
12099.13 766
12100.17 754
12101.21 782
12102.25 761
12103.28 768
12104.32 836
12105.36 803
12106.40 792
12107.44 793
12108.48 725
12109.52 725
12110.56 775
12111.60 737
12112.64 731
12113.68 730
12114.72 727
12115.76 690
12116.79 691
12117.83 648
12118.87 650
12119.91 651
12120.95 659
12121.99 633
12123.03 634
12124.07 627
12125.11 604
12126.15 604
12127.19 618
12128.23 602
12129.27 611
12130.31 618
12131.35 578
12132.39 599
12133.43 595
12134.47 603
12135.51 628
12136.55 622
12137.59 610
12138.63 630
12139.67 584
12140.71 598
12141.76 585
12142.80 609
12143.84 616
12144.88 605
12145.92 610
12146.96 576
12148.00 564
12149.04 565
12150.08 572
12151.12 576
12152.16 572
12153.20 550
12154.25 577
12155.29 565
12156.33 531
12157.37 576
12158.41 562
12159.45 526
12160.49 542
12161.53 552
12162.58 536
12163.62 549
12164.66 555
12165.70 529
12166.74 534
12167.78 528
12168.82 524
12169.87 522
12170.91 497
12171.95 546
12172.99 535
12174.03 526
12175.08 532
12176.12 530
12177.16 547
12178.20 508
12179.24 505
12180.29 530
12181.33 489
12182.37 516
12183.41 501
12184.46 508
12185.50 542
12186.54 518
12187.58 492
12188.63 500
12189.67 507
12190.71 524
12191.75 517
12192.80 502
12193.84 492
12194.88 500
12195.92 507
12196.97 503
12198.01 511
12199.05 458
12200.10 496
12201.14 501
12202.18 478
12203.23 482
12204.27 463
12205.31 489
12206.36 517
12207.40 517
12208.44 495
12209.49 475
12210.53 498
12211.57 498
12212.62 511
12213.66 493
12214.70 482
12215.75 489
12216.79 477
12217.84 475
12218.88 450
12219.92 460
12220.97 482
12222.01 477
12223.06 474
12224.10 448
12225.14 458
12226.19 500
12227.23 472
12228.28 472
12229.32 452
12230.36 462
12231.41 452
12232.45 477
12233.50 441
12234.54 451
12235.59 445
12236.63 475
12237.68 491
12238.72 472
12239.77 482
12240.81 456
12241.86 478
12242.90 490
12243.94 482
12244.99 483
12246.03 484
12247.08 490
12248.13 469
12249.17 472
12250.22 473
12251.26 429
12252.31 466
12253.35 483
12254.40 463
12255.44 465
12256.49 465
12257.53 462
12258.58 463
12259.62 444
12260.67 417
12261.72 447
12262.76 467
12263.81 427
12264.85 388
12265.90 423
12266.94 404
12267.99 421
12269.04 457
12270.08 423
12271.13 426
12272.17 409
12273.22 464
12274.27 464
12275.31 441
12276.36 402
12277.41 413
12278.45 406
12279.50 413
12280.55 386
12281.59 435
12282.64 400
12283.69 426
12284.73 407
12285.78 413
12286.83 398
12287.87 419
12288.92 429
12289.97 400
12291.01 426
12292.06 434
12293.11 444
12294.15 421
12295.20 441
12296.25 420
12297.30 422
12298.34 410
12299.39 416
12300.44 377
12301.48 412
12302.53 399
12303.58 399
12304.63 375
12305.67 398
12306.72 399
12307.77 385
12308.82 384
12309.87 369
12310.91 401
12311.96 372
12313.01 407
12314.06 376
12315.10 389
12316.15 387
12317.20 430
12318.25 407
12319.30 393
12320.34 381
12321.39 402
12322.44 408
12323.49 397
12324.54 403
12325.59 386
12326.63 408
12327.68 397
12328.73 385
12329.78 375
12330.83 372
12331.88 395
12332.93 424
12333.98 401
12335.02 388
12336.07 407
12337.12 395
12338.17 355
12339.22 368
12340.27 383
12341.32 413
12342.37 408
12343.42 347
12344.47 407
12345.51 402
12346.56 388
12347.61 417
12348.66 408
12349.71 376
12350.76 403
12351.81 417
12352.86 383
12353.91 369
12354.96 375
12356.01 411
12357.06 375
12358.11 402
12359.16 379
12360.21 392
12361.26 392
12362.31 407
12363.36 372
12364.41 384
12365.46 410
12366.51 408
12367.56 418
12368.61 416
12369.66 411
12370.71 402
12371.76 418
12372.81 396
12373.86 396
12374.91 412
12375.96 415
12377.01 405
12378.06 402
12379.11 421
12380.17 417
12381.22 404
12382.27 418
12383.32 389
12384.37 408
12385.42 402
12386.47 446
12387.52 427
12388.57 389
12389.62 397
12390.67 421
12391.73 382
12392.78 403
12393.83 413
12394.88 415
12395.93 397
12396.98 413
12398.03 427
12399.09 421
12400.14 440
12401.19 406
12402.24 418
12403.29 422
12404.34 405
12405.40 446
12406.45 444
12407.50 437
12408.55 420
12409.60 433
12410.66 416
12411.71 428
12412.76 419
12413.81 429
12414.86 459
12415.92 422
12416.97 416
12418.02 437
12419.07 417
12420.13 416
12421.18 437
12422.23 431
12423.28 462
12424.34 463
12425.39 450
12426.44 442
12427.49 457
12428.55 438
12429.60 455
12430.65 470
12431.71 432
12432.76 436
12433.81 456
12434.86 497
12435.92 476
12436.97 430
12438.02 467
12439.08 482
12440.13 485
12441.18 461
12442.24 470
12443.29 455
12444.34 472
12445.40 482
12446.45 463
12447.50 499
12448.56 490
12449.61 481
12450.67 490
12451.72 524
12452.77 508
12453.83 505
12454.88 526
12455.94 549
12456.99 516
12458.04 541
12459.10 535
12460.15 554
12461.21 549
12462.26 534
12463.31 600
12464.37 566
12465.42 585
12466.48 612
12467.53 638
12468.59 675
12469.64 686
12470.70 717
12471.75 781
12472.80 814
12473.86 816
12474.91 869
12475.97 873
12477.02 937
12478.08 975
12479.13 960
12480.19 970
12481.24 972
12482.30 944
12483.35 880
12484.41 905
12485.46 850
12486.52 837
12487.57 820
12488.63 772
12489.69 748
12490.74 695
12491.80 659
12492.85 640
12493.91 640
12494.96 609
12496.02 604
12497.07 572
12498.13 586
12499.19 547
12500.24 569
12501.30 567
12502.35 580
12503.41 571
12504.47 555
12505.52 569
12506.58 549
12507.63 536
12508.69 575
12509.75 549
12510.80 571
12511.86 553
12512.91 555
12513.97 590
12515.03 580
12516.08 594
12517.14 607
12518.20 582
12519.25 577
12520.31 553
12521.37 551
12522.42 567
12523.48 587
12524.54 556
12525.59 574
12526.65 520
12527.71 536
12528.77 576
12529.82 587
12530.88 540
12531.94 535
12532.99 564
12534.05 570
12535.11 534
12536.17 514
12537.22 519
12538.28 522
12539.34 522
12540.40 544
12541.45 567
12542.51 581
12543.57 523
12544.63 536
12545.68 575
12546.74 590
12547.80 602
12548.86 590
12549.92 613
12550.97 601
12552.03 627
12553.09 635
12554.15 630
12555.21 622
12556.26 651
12557.32 677
12558.38 687
12559.44 658
12560.50 659
12561.56 644
12562.61 675
12563.67 639
12564.73 665
12565.79 675
12566.85 639
12567.91 604
12568.97 595
12570.02 604
12571.08 576
12572.14 631
12573.20 604
12574.26 585
12575.32 558
12576.38 582
12577.44 547
12578.50 564
12579.56 545
12580.61 565
12581.67 562
12582.73 537
12583.79 560
12584.85 557
12585.91 565
12586.97 558
12588.03 556
12589.09 531
12590.15 564
12591.21 562
12592.27 579
12593.33 578
12594.39 539
12595.45 544
12596.51 574
12597.57 582
12598.63 542
12599.69 554
12600.75 586
12601.81 599
12602.87 592
12603.93 574
12604.99 553
12606.05 594
12607.11 592
12608.17 563
12609.23 566
12610.29 567
12611.35 569
12612.41 579
12613.47 536
12614.53 528
12615.59 565
12616.66 585
12617.72 614
12618.78 577
12619.84 581
12620.90 603
12621.96 627
12623.02 604
12624.08 585
12625.14 630
12626.20 624
12627.26 619
12628.33 615
12629.39 596
12630.45 595
12631.51 597
12632.57 573
12633.63 580
12634.69 605
12635.76 594
12636.82 617
12637.88 581
12638.94 619
12640.00 612
12641.06 607
12642.13 605
12643.19 584
12644.25 567
12645.31 559
12646.37 586
12647.44 555
12648.50 557
12649.56 543
12650.62 569
12651.68 565
12652.75 537
12653.81 562
12654.87 580
12655.93 597
12657.00 566
12658.06 539
12659.12 545
12660.18 575
12661.25 551
12662.31 549
12663.37 547
12664.43 562
12665.50 569
12666.56 600
12667.62 552
12668.69 553
12669.75 550
12670.81 575
12671.88 556
12672.94 562
12674.00 578
12675.06 565
12676.13 562
12677.19 576
12678.25 568
12679.32 557
12680.38 557
12681.44 548
12682.51 577
12683.57 564
12684.64 594
12685.70 614
12686.76 627
12687.83 598
12688.89 609
12689.95 601
12691.02 635
12692.08 672
12693.15 652
12694.21 625
12695.27 636
12696.34 624
12697.40 643
12698.47 654
12699.53 632
12700.59 655
12701.66 652
12702.72 697
12703.79 705
12704.85 710
12705.92 733
12706.98 764
12708.05 731
12709.11 691
12710.18 708
12711.24 723
12712.30 697
12713.37 707
12714.43 711
12715.50 704
12716.56 654
12717.63 701
12718.69 692
12719.76 710
12720.82 694
12721.89 727
12722.95 735
12724.02 704
12725.09 683
12726.15 686
12727.22 691
12728.28 713
12729.35 716
12730.41 712
12731.48 739
12732.54 707
12733.61 754
12734.68 759
12735.74 759
12736.81 745
12737.87 750
12738.94 771
12740.00 742
12741.07 698
12742.14 735
12743.20 717
12744.27 690
12745.33 704
12746.40 658
12747.47 665
12748.53 626
12749.60 659
12750.67 649
12751.73 660
12752.80 645
12753.87 636
12754.93 646
12756.00 603
12757.07 561
12758.13 581
12759.20 604
12760.27 589
12761.33 609
12762.40 614
12763.47 587
12764.53 571
12765.60 601
12766.67 584
12767.73 572
12768.80 586
12769.87 573
12770.94 558
12772.00 564
12773.07 559
12774.14 552
12775.21 546
12776.27 556
12777.34 555
12778.41 547
12779.48 517
12780.54 535
12781.61 532
12782.68 508
12783.75 515
12784.81 523
12785.88 509
12786.95 529
12788.02 486
12789.09 498
12790.15 512
12791.22 507
12792.29 481
12793.36 472
12794.43 514
12795.49 508
12796.56 498
12797.63 497
12798.70 511
12799.77 513
12800.84 518
12801.90 525
12802.97 506
12804.04 519
12805.11 497
12806.18 515
12807.25 506
12808.32 511
12809.39 506
12810.45 505
12811.52 515
12812.59 510
12813.66 505
12814.73 492
12815.80 501
12816.87 501
12817.94 558
12819.01 542
12820.08 537
12821.15 539
12822.21 551
12823.28 544
12824.35 556
12825.42 523
12826.49 532
12827.56 545
12828.63 529
12829.70 538
12830.77 543
12831.84 500
12832.91 522
12833.98 498
12835.05 511
12836.12 549
12837.19 527
12838.26 540
12839.33 507
12840.40 504
12841.47 495
12842.54 503
12843.61 474
12844.68 482
12845.75 485
12846.82 456
12847.89 455
12848.96 434
12850.03 457
12851.10 484
12852.18 483
12853.25 443
12854.32 451
12855.39 422
12856.46 459
12857.53 469
12858.60 448
12859.67 441
12860.74 428
12861.81 455
12862.88 440
12863.96 409
12865.03 437
12866.10 438
12867.17 395
12868.24 435
12869.31 413
12870.38 408
12871.45 407
12872.53 415
12873.60 418
12874.67 405
12875.74 428
12876.81 413
12877.88 414
12878.96 425
12880.03 393
12881.10 401
12882.17 439
12883.24 427
12884.31 403
12885.39 386
12886.46 385
12887.53 392
12888.60 373
12889.68 383
12890.75 411
12891.82 380
12892.89 382
12893.96 399
12895.04 393
12896.11 368
12897.18 380
12898.25 404
12899.33 359
12900.40 396
12901.47 406
12902.54 381
12903.62 348
12904.69 355
12905.76 369
12906.84 383
12907.91 360
12908.98 349
12910.06 371
12911.13 371
12912.20 360
12913.27 365
12914.35 341
12915.42 338
12916.49 342
12917.57 365
12918.64 352
12919.71 349
12920.79 326
12921.86 342
12922.94 363
12924.01 369
12925.08 342
12926.16 368
12927.23 372
12928.30 356
12929.38 372
12930.45 384
12931.53 339
12932.60 349
12933.67 354
12934.75 339
12935.82 310
12936.90 329
12937.97 362
12939.04 338
12940.12 329
12941.19 333
12942.27 354
12943.34 348
12944.42 342
12945.49 333
12946.56 352
12947.64 322
12948.71 342
12949.79 355
12950.86 359
12951.94 360
12953.01 328
12954.09 344
12955.16 348
12956.24 351
12957.31 324
12958.39 313
12959.46 307
12960.54 341
12961.61 348
12962.69 322
12963.76 310
12964.84 355
12965.91 353
12966.99 339
12968.07 318
12969.14 345
12970.22 336
12971.29 315
12972.37 311
12973.44 339
12974.52 352
12975.59 321
12976.67 339
12977.75 343
12978.82 350
12979.90 318
12980.97 350
12982.05 342
12983.13 343
12984.20 329
12985.28 332
12986.35 347
12987.43 343
12988.51 338
12989.58 319
12990.66 343
12991.74 331
12992.81 320
12993.89 335
12994.97 331
12996.04 312
12997.12 348
12998.20 350
12999.27 328
13000.35 349
13001.43 347
13002.50 312
13003.58 306
13004.66 318
13005.73 297
13006.81 331
13007.89 311
13008.97 327
13010.04 315
13011.12 344
13012.20 335
13013.27 324
13014.35 345
13015.43 339
13016.51 312
13017.58 329
13018.66 342
13019.74 337
13020.82 339
13021.89 339
13022.97 319
13024.05 308
13025.13 345
13026.21 336
13027.28 368
13028.36 346
13029.44 321
13030.52 340
13031.60 338
13032.67 344
13033.75 346
13034.83 349
13035.91 342
13036.99 365
13038.07 358
13039.14 335
13040.22 344
13041.30 379
13042.38 371
13043.46 343
13044.54 319
13045.62 344
13046.69 342
13047.77 358
13048.85 351
13049.93 349
13051.01 333
13052.09 356
13053.17 376
13054.25 333
13055.33 363
13056.40 339
13057.48 361
13058.56 350
13059.64 368
13060.72 352
13061.80 341
13062.88 324
13063.96 328
13065.04 334
13066.12 350
13067.20 338
13068.28 338
13069.36 364
13070.44 363
13071.52 338
13072.60 307
13073.68 329
13074.76 341
13075.84 340
13076.92 315
13078.00 311
13079.08 320
13080.16 303
13081.24 325
13082.32 344
13083.40 340
13084.48 341
13085.56 336
13086.64 321
13087.72 308
13088.80 323
13089.88 342
13090.96 316
13092.04 352
13093.12 349
13094.20 343
13095.28 348
13096.36 352
13097.44 314
13098.52 348
13099.61 334
13100.69 344
13101.77 335
13102.85 381
13103.93 337
13105.01 337
13106.09 344
13107.17 319
13108.25 315
13109.34 349
13110.42 360
13111.50 347
13112.58 350
13113.66 333
13114.74 360
13115.82 360
13116.91 356
13117.99 385
13119.07 398
13120.15 392
13121.23 391
13122.31 384
13123.40 361
13124.48 354
13125.56 410
13126.64 376
13127.72 365
13128.81 385
13129.89 355
13130.97 349
13132.05 331
13133.14 353
13134.22 371
13135.30 350
13136.38 343
13137.47 348
13138.55 354
13139.63 345
13140.71 356
13141.80 355
13142.88 342
13143.96 331
13145.04 343
13146.13 382
13147.21 397
13148.29 358
13149.38 358
13150.46 376
13151.54 376
13152.62 360
13153.71 376
13154.79 387
13155.87 362
13156.96 377
13158.04 391
13159.12 335
13160.21 370
13161.29 372
13162.37 354
13163.46 355
13164.54 369
13165.62 371
13166.71 354
13167.79 337
13168.88 357
13169.96 365
13171.04 369
13172.13 355
13173.21 352
13174.30 358
13175.38 356
13176.46 365
13177.55 381
13178.63 376
13179.72 370
13180.80 365
13181.88 349
13182.97 343
13184.05 377
13185.14 367
13186.22 370
13187.31 364
13188.39 378
13189.48 376
13190.56 356
13191.65 364
13192.73 406
13193.81 384
13194.90 382
13195.98 379
13197.07 362
13198.15 362
13199.24 378
13200.32 363
13201.41 364
13202.49 398
13203.58 397
13204.67 357
13205.75 368
13206.84 391
13207.92 376
13209.01 358
13210.09 374
13211.18 387
13212.26 382
13213.35 380
13214.43 380
13215.52 394
13216.61 388
13217.69 398
13218.78 372
13219.86 394
13220.95 393
13222.04 371
13223.12 390
13224.21 368
13225.29 384
13226.38 368
13227.47 392
13228.55 390
13229.64 387
13230.72 380
13231.81 378
13232.90 386
13233.98 383
13235.07 381
13236.16 371
13237.24 387
13238.33 386
13239.42 391
13240.50 390
13241.59 397
13242.68 410
13243.76 409
13244.85 385
13245.94 387
13247.02 404
13248.11 438
13249.20 391
13250.29 405
13251.37 397
13252.46 381
13253.55 437
13254.63 461
13255.72 406
13256.81 405
13257.90 424
13258.98 418
13260.07 402
13261.16 432
13262.25 424
13263.33 424
13264.42 454
13265.51 418
13266.60 417
13267.69 457
13268.77 449
13269.86 432
13270.95 435
13272.04 419
13273.13 452
13274.21 470
13275.30 462
13276.39 444
13277.48 438
13278.57 477
13279.65 484
13280.74 457
13281.83 454
13282.92 463
13284.01 481
13285.10 486
13286.19 493
13287.27 480
13288.36 479
13289.45 475
13290.54 470
13291.63 508
13292.72 482
13293.81 508
13294.90 519
13295.98 501
13297.07 482
13298.16 507
13299.25 504
13300.34 517
13301.43 548
13302.52 559
13303.61 512
13304.70 480
13305.79 502
13306.88 509
13307.97 520
13309.06 532
13310.15 516
13311.24 560
13312.32 561
13313.41 533
13314.50 547
13315.59 521
13316.68 548
13317.77 557
13318.86 588
13319.95 575
13321.04 545
13322.13 531
13323.22 541
13324.31 546
13325.40 550
13326.49 591
13327.58 580
13328.68 580
13329.77 562
13330.86 592
13331.95 595
13333.04 600
13334.13 595
13335.22 586
13336.31 589
13337.40 589
13338.49 607
13339.58 625
13340.67 584
13341.76 621
13342.85 627
13343.94 623
13345.04 620
13346.13 649
13347.22 638
13348.31 628
13349.40 621
13350.49 586
13351.58 650
13352.67 637
13353.77 651
13354.86 620
13355.95 634
13357.04 662
13358.13 639
13359.22 628
13360.31 675
13361.41 669
13362.50 672
13363.59 687
13364.68 651
13365.77 671
13366.87 697
13367.96 666
13369.05 685
13370.14 707
13371.23 734
13372.33 683
13373.42 688
13374.51 694
13375.60 674
13376.69 670
13377.79 679
13378.88 665
13379.97 648
13381.06 632
13382.16 608
13383.25 632
13384.34 622
13385.43 584
13386.53 602
13387.62 581
13388.71 572
13389.81 521
13390.90 572
13391.99 591
13393.08 564
13394.18 534
13395.27 542
13396.36 542
13397.46 544
13398.55 556
13399.64 513
13400.74 511
13401.83 518
13402.92 537
13404.02 562
13405.11 529
13406.20 528
13407.30 558
13408.39 534
13409.48 538
13410.58 501
13411.67 535
13412.77 539
13413.86 549
13414.95 543
13416.05 546
13417.14 564
13418.23 534
13419.33 544
13420.42 540
13421.52 507
13422.61 529
13423.71 559
13424.80 549
13425.89 563
13426.99 512
13428.08 519
13429.18 524
13430.27 542
13431.37 540
13432.46 571
13433.56 558
13434.65 530
13435.74 548
13436.84 567
13437.93 564
13439.03 542
13440.12 591
13441.22 571
13442.31 570
13443.41 590
13444.50 569
13445.60 570
13446.69 552
13447.79 575
13448.88 588
13449.98 559
13451.08 569
13452.17 617
13453.27 583
13454.36 594
13455.46 580
13456.55 604
13457.65 609
13458.74 590
13459.84 604
13460.94 601
13462.03 613
13463.13 616
13464.22 610
13465.32 622
13466.41 590
13467.51 631
13468.61 616
13469.70 635
13470.80 610
13471.90 609
13472.99 668
13474.09 645
13475.18 655
13476.28 591
13477.38 631
13478.47 648
13479.57 620
13480.67 611
13481.76 660
13482.86 633
13483.96 693
13485.05 644
13486.15 629
13487.25 660
13488.34 643
13489.44 678
13490.54 682
13491.63 705
13492.73 706
13493.83 693
13494.93 744
13496.02 702
13497.12 703
13498.22 699
13499.31 705
13500.41 740
13501.51 746
13502.61 769
13503.70 745
13504.80 719
13505.90 780
13507.00 726
13508.09 762
13509.19 765
13510.29 720
13511.39 739
13512.49 747
13513.58 700
13514.68 722
13515.78 705
13516.88 732
13517.98 687
13519.07 717
13520.17 711
13521.27 718
13522.37 704
13523.47 653
13524.57 685
13525.66 671
13526.76 659
13527.86 651
13528.96 688
13530.06 645
13531.16 652
13532.25 628
13533.35 613
13534.45 614
13535.55 616
13536.65 599
13537.75 616
13538.85 597
13539.95 585
13541.05 556
13542.14 575
13543.24 616
13544.34 582
13545.44 542
13546.54 560
13547.64 554
13548.74 547
13549.84 529
13550.94 535
13552.04 575
13553.14 575
13554.24 541
13555.34 564
13556.44 521
13557.54 557
13558.64 575
13559.74 534
13560.84 557
13561.94 541
13563.04 563
13564.13 516
13565.23 563
13566.34 520
13567.44 522
13568.54 532
13569.64 530
13570.74 500
13571.84 515
13572.94 501
13574.04 528
13575.14 557
13576.24 521
13577.34 545
13578.44 488
13579.54 510
13580.64 510
13581.74 512
13582.84 533
13583.94 537
13585.04 558
13586.14 523
13587.24 485
13588.35 535
13589.45 504
13590.55 502
13591.65 519
13592.75 520
13593.85 537
13594.95 508
13596.05 512
13597.15 515
13598.26 538
13599.36 534
13600.46 522
13601.56 529
13602.66 526
13603.76 499
13604.86 509
13605.97 505
13607.07 533
13608.17 540
13609.27 515
13610.37 521
13611.47 535
13612.58 528
13613.68 526
13614.78 526
13615.88 527
13616.98 536
13618.09 560
13619.19 552
13620.29 520
13621.39 549
13622.50 558
13623.60 535
13624.70 550
13625.80 524
13626.91 532
13628.01 538
13629.11 557
13630.21 566
13631.32 551
13632.42 501
13633.52 530
13634.62 529
13635.73 558
13636.83 542
13637.93 561
13639.04 524
13640.14 578
13641.24 531
13642.35 530
13643.45 520
13644.55 517
13645.65 532
13646.76 523
13647.86 525
13648.96 538
13650.07 549
13651.17 548
13652.28 522
13653.38 530
13654.48 531
13655.59 539
13656.69 541
13657.79 535
13658.90 519
13660.00 521
13661.11 547
13662.21 528
13663.31 533
13664.42 539
13665.52 519
13666.63 523
13667.73 496
13668.83 520
13669.94 549
13671.04 539
13672.15 561
13673.25 517
13674.36 547
13675.46 534
13676.56 551
13677.67 548
13678.77 528
13679.88 547
13680.98 564
13682.09 586
13683.19 560
13684.30 568
13685.40 535
13686.51 529
13687.61 572
13688.72 550
13689.82 598
13690.93 568
13692.03 570
13693.14 568
13694.24 542
13695.35 605
13696.45 599
13697.56 564
13698.66 566
13699.77 586
13700.87 597
13701.98 587
13703.09 580
13704.19 593
13705.30 593
13706.40 606
13707.51 638
13708.61 593
13709.72 615
13710.83 595
13711.93 612
13713.04 660
13714.14 659
13715.25 624
13716.36 635
13717.46 641
13718.57 651
13719.67 656
13720.78 636
13721.89 620
13722.99 652
13724.10 646
13725.21 661
13726.31 662
13727.42 677
13728.53 695
13729.63 657
13730.74 682
13731.85 672
13732.95 705
13734.06 753
13735.17 721
13736.27 702
13737.38 760
13738.49 789
13739.59 731
13740.70 745
13741.81 758
13742.92 780
13744.02 792
13745.13 806
13746.24 778
13747.35 777
13748.45 775
13749.56 789
13750.67 805
13751.78 864
13752.88 882
13753.99 876
13755.10 889
13756.21 944
13757.31 975
13758.42 973
13759.53 980
13760.64 1023
13761.75 1026
13762.85 1026
13763.96 998
13765.07 1046
13766.18 1050
13767.29 1011
13768.39 1002
13769.50 993
13770.61 1022
13771.72 1020
13772.83 1028
13773.94 1012
13775.04 1004
13776.15 1028
13777.26 994
13778.37 971
13779.48 901
13780.59 918
13781.70 898
13782.80 910
13783.91 917
13785.02 838
13786.13 830
13787.24 846
13788.35 820
13789.46 798
13790.57 773
13791.68 740
13792.79 713
13793.90 710
13795.00 717
13796.11 706
13797.22 698
13798.33 700
13799.44 682
13800.55 680
13801.66 653
13802.77 678
13803.88 689
13804.99 667
13806.10 661
13807.21 651
13808.32 649
13809.43 628
13810.54 647
13811.65 643
13812.76 634
13813.87 646
13814.98 607
13816.09 623
13817.20 612
13818.31 637
13819.42 642
13820.53 616
13821.64 606
13822.75 607
13823.86 617
13824.97 633
13826.08 618
13827.19 609
13828.30 614
13829.41 613
13830.53 630
13831.64 593
13832.75 590
13833.86 588
13834.97 583
13836.08 582
13837.19 582
13838.30 608
13839.41 556
13840.52 595
13841.64 597
13842.75 608
13843.86 623
13844.97 629
13846.08 604
13847.19 575
13848.30 611
13849.41 624
13850.53 610
13851.64 636
13852.75 633
13853.86 618
13854.97 625
13856.08 589
13857.20 621
13858.31 607
13859.42 635
13860.53 624
13861.64 605
13862.76 601
13863.87 623
13864.98 613
13866.09 631
13867.20 623
13868.32 637
13869.43 621
13870.54 627
13871.65 619
13872.77 629
13873.88 597
13874.99 620
13876.10 645
13877.22 659
13878.33 644
13879.44 652
13880.55 653
13881.67 663
13882.78 668
13883.89 631
13885.01 638
13886.12 648
13887.23 638
13888.34 644
13889.46 684
13890.57 668
13891.68 643
13892.80 730
13893.91 738
13895.02 699
13896.14 678
13897.25 696
13898.36 707
13899.48 697
13900.59 713
13901.70 677
13902.82 706
13903.93 715
13905.05 711
13906.16 711
13907.27 668
13908.39 691
13909.50 646
13910.61 620
13911.73 601
13912.84 641
13913.96 630
13915.07 588
13916.19 600
13917.30 620
13918.41 642
13919.53 598
13920.64 568
13921.76 569
13922.87 592
13923.99 536
13925.10 552
13926.21 556
13927.33 573
13928.44 563
13929.56 558
13930.67 590
13931.79 585
13932.90 580
13934.02 557
13935.13 564
13936.25 540
13937.36 547
13938.48 543
13939.59 550
13940.71 546
13941.82 564
13942.94 548
13944.05 553
13945.17 566
13946.28 528
13947.40 524
13948.52 563
13949.63 517
13950.75 525
13951.86 561
13952.98 564
13954.09 533
13955.21 573
13956.32 548
13957.44 539
13958.56 536
13959.67 538
13960.79 520
13961.90 541
13963.02 505
13964.14 531
13965.25 509
13966.37 522
13967.48 541
13968.60 536
13969.72 530
13970.83 506
13971.95 533
13973.07 513
13974.18 524
13975.30 525
13976.42 530
13977.53 515
13978.65 547
13979.77 541
13980.88 526
13982.00 542
13983.12 542
13984.23 552
13985.35 522
13986.47 548
13987.58 540
13988.70 557
13989.82 541
13990.94 541
13992.05 536
13993.17 539
13994.29 515
13995.40 526
13996.52 537
13997.64 520
13998.76 562
13999.87 570
14000.99 554
14002.11 533
14003.23 531
14004.35 509
14005.46 564
14006.58 567
14007.70 540
14008.82 555
14009.93 551
14011.05 527
14012.17 526
14013.29 549
14014.41 540
14015.52 562
14016.64 562
14017.76 558
14018.88 544
14020.00 561
14021.12 577
14022.23 582
14023.35 552
14024.47 540
14025.59 549
14026.71 567
14027.83 582
14028.95 585
14030.06 553
14031.18 545
14032.30 585
14033.42 585
14034.54 551
14035.66 555
14036.78 563
14037.90 600
14039.02 571
14040.14 563
14041.25 588
14042.37 597
14043.49 593
14044.61 589
14045.73 606
14046.85 630
14047.97 587
14049.09 584
14050.21 603
14051.33 614
14052.45 604
14053.57 620
14054.69 622
14055.81 655
14056.93 636
14058.05 646
14059.17 654
14060.29 643
14061.41 660
14062.53 654
14063.65 663
14064.77 679
14065.89 703
14067.01 696
14068.13 683
14069.25 702
14070.37 722
14071.49 703
14072.61 710
14073.73 743
14074.85 725
14075.97 731
14077.09 746
14078.21 745
14079.33 777
14080.45 753
14081.57 743
14082.69 761
14083.82 729
14084.94 746
14086.06 720
14087.18 793
14088.30 784
14089.42 785
14090.54 760
14091.66 807
14092.78 778
14093.91 765
14095.03 796
14096.15 812
14097.27 780
14098.39 793
14099.51 793
14100.63 838
14101.76 818
14102.88 761
14104.00 829
14105.12 797
14106.24 770
14107.36 790
14108.49 736
14109.61 748
14110.73 774
14111.85 797
14112.97 694
14114.10 712
14115.22 705
14116.34 707
14117.46 683
14118.58 691
14119.71 666
14120.83 659
14121.95 652
14123.07 679
14124.20 643
14125.32 644
14126.44 646
14127.56 625
14128.69 649
14129.81 581
14130.93 593
14132.06 619
14133.18 618
14134.30 578
14135.42 585
14136.55 560
14137.67 573
14138.79 608
14139.92 586
14141.04 573
14142.16 560
14143.29 542
14144.41 590
14145.53 598
14146.66 568
14147.78 606
14148.90 569
14150.03 583
14151.15 523
14152.27 523
14153.40 524
14154.52 530
14155.64 540
14156.77 530
14157.89 565
14159.02 542
14160.14 527
14161.26 521
14162.39 519
14163.51 505
14164.64 511
14165.76 546
14166.88 535
14168.01 508
14169.13 512
14170.26 549
14171.38 544
14172.51 533
14173.63 518
14174.75 521
14175.88 542
14177.00 525
14178.13 486
14179.25 478
14180.38 461
14181.50 488
14182.63 510
14183.75 510
14184.88 480
14186.00 503
14187.13 519
14188.25 478
14189.38 491
14190.50 488
14191.63 539
14192.75 471
14193.88 471
14195.00 481
14196.13 483
14197.25 499
14198.38 492
14199.50 473
14200.63 468
14201.76 477
14202.88 454
14204.01 489
14205.13 478
14206.26 442
14207.38 469
14208.51 446
14209.64 454
14210.76 456
14211.89 471
14213.01 448
14214.14 467
14215.27 479
14216.39 494
14217.52 447
14218.64 438
14219.77 453
14220.90 440
14222.02 450
14223.15 439
14224.28 449
14225.40 460
14226.53 453
14227.66 432
14228.78 427
14229.91 435
14231.04 427
14232.16 421
14233.29 406
14234.42 422
14235.54 445
14236.67 456
14237.80 439
14238.92 382
14240.05 427
14241.18 415
14242.31 425
14243.43 432
14244.56 433
14245.69 405
14246.82 394
14247.94 426
14249.07 417
14250.20 429
14251.33 416
14252.45 426
14253.58 413
14254.71 423
14255.84 424
14256.96 417
14258.09 417
14259.22 426
14260.35 400
14261.47 388
14262.60 417
14263.73 403
14264.86 396
14265.99 390
14267.12 394
14268.24 396
14269.37 381
14270.50 374
14271.63 398
14272.76 373
14273.89 370
14275.01 412
14276.14 387
14277.27 362
14278.40 389
14279.53 395
14280.66 381
14281.79 341
14282.91 350
14284.04 384
14285.17 378
14286.30 362
14287.43 348
14288.56 352
14289.69 364
14290.82 341
14291.95 348
14293.08 370
14294.20 360
14295.33 353
14296.46 367
14297.59 342
14298.72 345
14299.85 338
14300.98 342
14302.11 349
14303.24 361
14304.37 361
14305.50 348
14306.63 360
14307.76 343
14308.89 360
14310.02 355
14311.15 332
14312.28 336
14313.41 343
14314.54 373
14315.67 340
14316.80 348
14317.93 344
14319.06 337
14320.19 325
14321.32 352
14322.45 346
14323.58 357
14324.71 329
14325.84 344
14326.97 358
14328.10 315
14329.23 328
14330.36 367
14331.49 340
14332.62 330
14333.76 314
14334.89 344
14336.02 330
14337.15 319
14338.28 339
14339.41 343
14340.54 358
14341.67 321
14342.80 331
14343.93 350
14345.07 320
14346.20 323
14347.33 347
14348.46 332
14349.59 329
14350.72 320
14351.85 308
14352.99 319
14354.12 332
14355.25 331
14356.38 334
14357.51 305
14358.64 281
14359.78 323
14360.91 315
14362.04 344
14363.17 317
14364.30 343
14365.44 331
14366.57 322
14367.70 354
14368.83 328
14369.96 322
14371.10 319
14372.23 330
14373.36 309
14374.49 329
14375.63 337
14376.76 306
14377.89 308
14379.02 332
14380.16 327
14381.29 324
14382.42 321
14383.55 337
14384.69 317
14385.82 313
14386.95 347
14388.09 349
14389.22 355
14390.35 313
14391.49 324
14392.62 319
14393.75 340
14394.89 344
14396.02 353
14397.15 340
14398.28 331
14399.42 358
14400.55 355
14401.69 340
14402.82 323
14403.95 309
14405.09 343
14406.22 375
14407.35 315
14408.49 323
14409.62 334
14410.75 332
14411.89 342
14413.02 339
14414.16 339
14415.29 365
14416.42 347
14417.56 339
14418.69 353
14419.83 357
14420.96 338
14422.10 323
14423.23 347
14424.36 344
14425.50 333
14426.63 353
14427.77 370
14428.90 353
14430.04 357
14431.17 363
14432.31 333
14433.44 347
14434.58 344
14435.71 390
14436.85 389
14437.98 365
14439.12 368
14440.25 379
14441.39 366
14442.52 395
14443.66 372
14444.79 413
14445.93 388
14447.06 369
14448.20 385
14449.33 378
14450.47 349
14451.60 350
14452.74 366
14453.87 392
14455.01 356
14456.14 377
14457.28 406
14458.42 361
14459.55 352
14460.69 350
14461.82 391
14462.96 367
14464.10 386
14465.23 371
14466.37 393
14467.50 397
14468.64 391
14469.78 393
14470.91 412
14472.05 413
14473.18 390
14474.32 408
14475.46 401
14476.59 393
14477.73 378
14478.87 396
14480.00 383
14481.14 377
14482.28 384
14483.41 388
14484.55 375
14485.69 374
14486.82 395
14487.96 427
14489.10 378
14490.23 382
14491.37 370
14492.51 345
14493.65 346
14494.78 352
14495.92 359
14497.06 377
14498.19 374
14499.33 377
14500.47 377
14501.61 379
14502.74 372
14503.88 370
14505.02 371
14506.16 377
14507.29 391
14508.43 360
14509.57 350
14510.71 368
14511.85 345
14512.98 364
14514.12 370
14515.26 342
14516.40 366
14517.54 351
14518.67 349
14519.81 342
14520.95 341
14522.09 362
14523.23 345
14524.36 345
14525.50 358
14526.64 381
14527.78 337
14528.92 322
14530.06 335
14531.19 321
14532.33 320
14533.47 329
14534.61 356
14535.75 309
14536.89 292
14538.03 333
14539.17 331
14540.31 354
14541.44 327
14542.58 333
14543.72 327
14544.86 337
14546.00 308
14547.14 337
14548.28 318
14549.42 320
14550.56 329
14551.70 314
14552.84 303
14553.98 319
14555.12 349
14556.25 334
14557.39 334
14558.53 314
14559.67 340
14560.81 331
14561.95 332
14563.09 333
14564.23 323
14565.37 344
14566.51 359
14567.65 347
14568.79 327
14569.93 348
14571.07 336
14572.21 321
14573.35 321
14574.49 318
14575.63 331
14576.77 341
14577.92 325
14579.06 339
14580.20 323
14581.34 323
14582.48 331
14583.62 320
14584.76 354
14585.90 339
14587.04 339
14588.18 347
14589.32 323
14590.46 333
14591.60 361
14592.74 363
14593.89 373
14595.03 347
14596.17 339
14597.31 355
14598.45 354
14599.59 352
14600.73 355
14601.87 341
14603.02 353
14604.16 347
14605.30 357
14606.44 369
14607.58 355
14608.72 348
14609.86 342
14611.01 361
14612.15 361
14613.29 379
14614.43 384
14615.57 358
14616.72 363
14617.86 373
14619.00 395
14620.14 358
14621.28 347
14622.43 377
14623.57 388
14624.71 396
14625.85 387
14627.00 396
14628.14 386
14629.28 384
14630.42 409
14631.56 381
14632.71 408
14633.85 415
14634.99 407
14636.14 389
14637.28 403
14638.42 373
14639.56 416
14640.71 391
14641.85 385
14642.99 403
14644.14 388
14645.28 390
14646.42 355
14647.56 378
14648.71 356
14649.85 342
14650.99 344
14652.14 361
14653.28 346
14654.42 331
14655.57 335
14656.71 342
14657.85 322
14659.00 306
14660.14 289
14661.29 314
14662.43 331
14663.57 324
14664.72 307
14665.86 293
14667.00 325
14668.15 290
14669.29 308
14670.44 285
14671.58 305
14672.73 300
14673.87 309
14675.01 287
14676.16 288
14677.30 287
14678.45 288
14679.59 267
14680.74 282
14681.88 287
14683.02 308
14684.17 278
14685.31 301
14686.46 308
14687.60 277
14688.75 283
14689.89 278
14691.04 296
14692.18 277
14693.33 281
14694.47 296
14695.62 280
14696.76 265
14697.91 267
14699.05 290
14700.20 291
14701.34 274
14702.49 285
14703.63 279
14704.78 281
14705.92 276
14707.07 260
14708.22 264
14709.36 265
14710.51 266
14711.65 271
14712.80 256
14713.94 249
14715.09 271
14716.23 275
14717.38 255
14718.53 260
14719.67 265
14720.82 274
14721.96 251
14723.11 256
14724.26 266
14725.40 278
14726.55 270
14727.70 256
14728.84 256
14729.99 235
14731.13 272
14732.28 252
14733.43 247
14734.57 236
14735.72 247
14736.87 269
14738.01 248
14739.16 240
14740.31 255
14741.45 244
14742.60 269
14743.75 247
14744.89 265
14746.04 248
14747.19 251
14748.34 259
14749.48 269
14750.63 256
14751.78 255
14752.92 264
14754.07 264
14755.22 265
14756.37 251
14757.51 263
14758.66 245
14759.81 227
14760.96 236
14762.10 249
14763.25 257
14764.40 242
14765.55 242
14766.70 250
14767.84 252
14768.99 254
14770.14 239
14771.29 228
14772.43 245
14773.58 248
14774.73 254
14775.88 258
14777.03 256
14778.18 240
14779.32 250
14780.47 228
14781.62 219
14782.77 246
14783.92 249
14785.07 239
14786.21 237
14787.36 230
14788.51 242
14789.66 229
14790.81 229
14791.96 228
14793.11 236
14794.26 239
14795.40 221
14796.55 230
14797.70 236
14798.85 234
14800.00 232
14801.15 231
14802.30 217
14803.45 239
14804.60 222
14805.75 229
14806.90 206
14808.05 207
14809.19 214
14810.34 234
14811.49 213
14812.64 203
14813.79 221
14814.94 231
14816.09 232
14817.24 224
14818.39 212
14819.54 226
14820.69 214
14821.84 217
14822.99 209
14824.14 221
14825.29 230
14826.44 227
14827.59 216
14828.74 226
14829.89 215
14831.04 234
14832.19 210
14833.34 193
14834.49 188
14835.64 208
14836.79 224
14837.95 197
14839.10 200
14840.25 225
14841.40 204
14842.55 213
14843.70 219
14844.85 229
14846.00 215
14847.15 195
14848.30 228
14849.45 193
14850.60 220
14851.76 230
14852.91 234
14854.06 205
14855.21 208
14856.36 224
14857.51 226
14858.66 205
14859.81 183
14860.97 215
14862.12 218
14863.27 217
14864.42 193
14865.57 228
14866.72 206
14867.88 202
14869.03 209
14870.18 204
14871.33 219
14872.48 203
14873.64 206
14874.79 216
14875.94 207
14877.09 198
14878.24 202
14879.40 205
14880.55 208
14881.70 206
14882.85 202
14884.00 212
14885.16 199
14886.31 210
14887.46 212
14888.61 189
14889.77 183
14890.92 201
14892.07 191
14893.23 193
14894.38 207
14895.53 206
14896.68 216
14897.84 207
14898.99 211
14900.14 225
14901.30 214
14902.45 207
14903.60 203
14904.75 230
14905.91 209
14907.06 195
14908.21 210
14909.37 204
14910.52 205
14911.67 209
14912.83 201
14913.98 187
14915.14 186
14916.29 205
14917.44 198
14918.60 193
14919.75 195
14920.90 208
14922.06 183
14923.21 197
14924.37 195
14925.52 191
14926.67 226
14927.83 191
14928.98 187
14930.14 184
14931.29 186
14932.44 196
14933.60 218
14934.75 200
14935.91 186
14937.06 184
14938.22 221
14939.37 191
14940.52 178
14941.68 188
14942.83 220
14943.99 191
14945.14 197
14946.30 184
14947.45 181
14948.61 196
14949.76 186
14950.92 204
14952.07 211
14953.23 194
14954.38 208
14955.54 209
14956.69 199
14957.85 198
14959.00 198
14960.16 227
14961.31 209
14962.47 178
14963.62 197
14964.78 213
14965.94 220
14967.09 205
14968.25 192
14969.40 204
14970.56 192
14971.71 202
14972.87 182
14974.03 191
14975.18 200
14976.34 196
14977.49 203
14978.65 212
14979.81 206
14980.96 209
14982.12 184
14983.27 176
14984.43 203
14985.59 182
14986.74 200
14987.90 183
14989.06 192
14990.21 189
14991.37 192
14992.53 175
14993.68 197
14994.84 194
14996.00 181
14997.15 194
14998.31 196
14999.47 192
15000.62 192
15001.78 218
15002.94 217
15004.09 214
15005.25 197
15006.41 216
15007.56 196
15008.72 193
15009.88 194
15011.04 196
15012.19 183
15013.35 188
15014.51 187
15015.67 189
15016.82 177
15017.98 188
15019.14 221
15020.30 197
15021.45 187
15022.61 190
15023.77 220
15024.93 196
15026.08 180
15027.24 178
15028.40 190
15029.56 186
15030.72 191
15031.87 182
15033.03 193
15034.19 174
15035.35 202
15036.51 205
15037.67 165
15038.82 188
15039.98 208
15041.14 193
15042.30 178
15043.46 175
15044.62 193
15045.78 181
15046.93 192
15048.09 185
15049.25 176
15050.41 168
15051.57 182
15052.73 174
15053.89 195
15055.05 185
15056.20 179
15057.36 184
15058.52 192
15059.68 185
15060.84 177
15062.00 209
15063.16 195
15064.32 187
15065.48 205
15066.64 212
15067.80 206
15068.96 218
15070.12 207
15071.28 186
15072.44 189
15073.60 187
15074.76 211
15075.91 208
15077.07 181
15078.23 190
15079.39 192
15080.55 213
15081.71 214
15082.87 201
15084.03 204
15085.19 210
15086.35 218
15087.51 200
15088.68 198
15089.84 199
15091.00 203
15092.16 187
15093.32 188
15094.48 209
15095.64 200
15096.80 185
15097.96 183
15099.12 197
15100.28 186
15101.44 211
15102.60 193
15103.76 211
15104.92 188
15106.08 212
15107.25 206
15108.41 201
15109.57 202
15110.73 195
15111.89 201
15113.05 208
15114.21 201
15115.37 220
15116.54 190
15117.70 204
15118.86 209
15120.02 195
15121.18 185
15122.34 202
15123.50 206
15124.67 208
15125.83 211
15126.99 228
15128.15 226
15129.31 218
15130.47 214
15131.64 225
15132.80 235
15133.96 224
15135.12 213
15136.28 201
15137.45 212
15138.61 204
15139.77 208
15140.93 209
15142.10 228
15143.26 238
15144.42 230
15145.58 231
15146.75 233
15147.91 228
15149.07 233
15150.23 220
15151.40 228
15152.56 221
15153.72 237
15154.88 229
15156.05 244
15157.21 235
15158.37 226
15159.54 232
15160.70 235
15161.86 236
15163.03 247
15164.19 255
15165.35 249
15166.52 236
15167.68 218
15168.84 227
15170.01 247
15171.17 233
15172.33 236
15173.50 250
15174.66 237
15175.82 249
15176.99 258
15178.15 275
15179.31 250
15180.48 254
15181.64 234
15182.81 244
15183.97 248
15185.13 269
15186.30 267
15187.46 252
15188.63 253
15189.79 257
15190.95 258
15192.12 262
15193.28 259
15194.45 267
15195.61 288
15196.78 260
15197.94 271
15199.10 254
15200.27 270
15201.43 266
15202.60 278
15203.76 257
15204.93 271
15206.09 257
15207.26 271
15208.42 264
15209.59 260
15210.75 257
15211.92 257
15213.08 255
15214.25 252
15215.41 267
15216.58 259
15217.74 267
15218.91 273
15220.07 275
15221.24 273
15222.40 269
15223.57 291
15224.74 299
15225.90 282
15227.07 296
15228.23 295
15229.40 292
15230.56 285
15231.73 281
15232.89 294
15234.06 285
15235.23 304
15236.39 301
15237.56 304
15238.72 326
15239.89 313
15241.06 284
15242.22 298
15243.39 299
15244.56 294
15245.72 312
15246.89 298
15248.05 290
15249.22 308
15250.39 277
15251.55 274
15252.72 295
15253.89 299
15255.05 300
15256.22 288
15257.39 267
15258.55 262
15259.72 268
15260.89 288
15262.05 274
15263.22 264
15264.39 256
15265.56 275
15266.72 275
15267.89 260
15269.06 254
15270.22 258
15271.39 249
15272.56 279
15273.73 273
15274.89 258
15276.06 233
15277.23 257
15278.40 281
15279.56 277
15280.73 269
15281.90 268
15283.07 254
15284.23 271
15285.40 239
15286.57 246
15287.74 256
15288.91 256
15290.07 270
15291.24 245
15292.41 251
15293.58 246
15294.75 275
15295.92 268
15297.08 247
15298.25 247
15299.42 276
15300.59 253
15301.76 251
15302.93 253
15304.09 265
15305.26 281
15306.43 248
15307.60 239
15308.77 246
15309.94 262
15311.11 249
15312.28 263
15313.44 273
15314.61 238
15315.78 235
15316.95 275
15318.12 254
15319.29 268
15320.46 262
15321.63 246
15322.80 245
15323.97 266
15325.14 247
15326.30 271
15327.47 269
15328.64 248
15329.81 259
15330.98 251
15332.15 249
15333.32 252
15334.49 263
15335.66 269
15336.83 257
15338.00 268
15339.17 267
15340.34 276
15341.51 260
15342.68 259
15343.85 276
15345.02 249
15346.19 261
15347.36 257
15348.53 294
15349.70 270
15350.87 274
15352.04 318
15353.21 285
15354.38 264
15355.55 274
15356.72 291
15357.90 292
15359.07 290
15360.24 286
15361.41 293
15362.58 301
15363.75 284
15364.92 300
15366.09 278
15367.26 286
15368.43 307
15369.60 302
15370.77 287
15371.95 280
15373.12 293
15374.29 302
15375.46 294
15376.63 287
15377.80 304
15378.97 291
15380.15 290
15381.32 313
15382.49 285
15383.66 281
15384.83 277
15386.00 281
15387.17 293
15388.35 303
15389.52 305
15390.69 293
15391.86 275
15393.03 281
15394.21 262
15395.38 282
15396.55 278
15397.72 295
15398.89 275
15400.07 276
15401.24 275
15402.41 247
15403.58 264
15404.76 258
15405.93 264
15407.10 279
15408.27 279
15409.45 262
15410.62 244
15411.79 243
15412.96 252
15414.14 256
15415.31 252
15416.48 258
15417.66 266
15418.83 271
15420.00 233
15421.17 255
15422.35 246
15423.52 242
15424.69 245
15425.87 245
15427.04 241
15428.21 239
15429.39 220
15430.56 242
15431.73 240
15432.91 234
15434.08 244
15435.25 224
15436.43 244
15437.60 238
15438.77 231
15439.95 264
15441.12 238
15442.30 242
15443.47 230
15444.64 231
15445.82 243
15446.99 228
15448.17 222
15449.34 220
15450.51 225
15451.69 226
15452.86 231
15454.04 233
15455.21 244
15456.39 246
15457.56 238
15458.73 240
15459.91 232
15461.08 227
15462.26 226
15463.43 251
15464.61 229
15465.78 231
15466.96 212
15468.13 221
15469.31 236
15470.48 233
15471.66 251
15472.83 243
15474.01 231
15475.18 233
15476.36 249
15477.53 216
15478.71 232
15479.88 221
15481.06 240
15482.23 239
15483.41 229
15484.58 234
15485.76 239
15486.93 249
15488.11 235
15489.29 258
15490.46 231
15491.64 250
15492.81 254
15493.99 247
15495.16 244
15496.34 244
15497.52 245
15498.69 220
15499.87 231
15501.04 237
15502.22 225
15503.40 220
15504.57 239
15505.75 228
15506.92 246
15508.10 231
15509.28 245
15510.45 247
15511.63 266
15512.81 254
15513.98 263
15515.16 236
15516.34 258
15517.51 247
15518.69 248
15519.87 245
15521.04 236
15522.22 229
15523.40 226
15524.57 272
15525.75 247
15526.93 242
15528.11 240
15529.28 264
15530.46 249
15531.64 261
15532.81 251
15533.99 256
15535.17 278
15536.35 239
15537.52 228
15538.70 247
15539.88 271
15541.06 255
15542.23 264
15543.41 255
15544.59 268
15545.77 272
15546.95 284
15548.12 279
15549.30 262
15550.48 270
15551.66 299
15552.83 276
15554.01 278
15555.19 260
15556.37 258
15557.55 258
15558.73 271
15559.90 301
15561.08 284
15562.26 269
15563.44 275
15564.62 274
15565.80 274
15566.97 303
15568.15 291
15569.33 290
15570.51 285
15571.69 279
15572.87 299
15574.05 287
15575.23 287
15576.40 284
15577.58 269
15578.76 289
15579.94 271
15581.12 287
15582.30 279
15583.48 314
15584.66 297
15585.84 291
15587.02 301
15588.20 283
15589.38 324
15590.56 304
15591.73 311
15592.91 303
15594.09 283
15595.27 299
15596.45 319
15597.63 310
15598.81 316
15599.99 322
15601.17 318
15602.35 317
15603.53 331
15604.71 333
15605.89 325
15607.07 339
15608.25 351
15609.43 357
15610.61 342
15611.79 351
15612.97 352
15614.15 356
15615.33 360
15616.51 335
15617.69 350
15618.88 359
15620.06 383
15621.24 358
15622.42 364
15623.60 368
15624.78 383
15625.96 364
15627.14 372
15628.32 378
15629.50 395
15630.68 406
15631.86 380
15633.05 378
15634.23 424
15635.41 394
15636.59 385
15637.77 406
15638.95 390
15640.13 394
15641.31 405
15642.50 416
15643.68 419
15644.86 406
15646.04 381
15647.22 415
15648.40 427
15649.58 430
15650.77 421
15651.95 419
15653.13 387
15654.31 437
15655.49 433
15656.68 428
15657.86 443
15659.04 419
15660.22 433
15661.40 420
15662.59 417
15663.77 425
15664.95 413
15666.13 414
15667.32 413
15668.50 433
15669.68 414
15670.86 420
15672.05 411
15673.23 408
15674.41 448
15675.59 459
15676.78 417
15677.96 408
15679.14 407
15680.32 404
15681.51 417
15682.69 387
15683.87 403
15685.06 407
15686.24 403
15687.42 395
15688.61 377
15689.79 394
15690.97 395
15692.16 411
15693.34 383
15694.52 383
15695.71 399
15696.89 391
15698.07 408
15699.26 403
15700.44 408
15701.62 410
15702.81 397
15703.99 415
15705.17 425
15706.36 392
15707.54 360
15708.73 410
15709.91 381
15711.09 380
15712.28 397
15713.46 402
15714.65 401
15715.83 409
15717.02 429
15718.20 380
15719.38 433
15720.57 432
15721.75 420
15722.94 411
15724.12 413
15725.31 429
15726.49 452
15727.68 474
15728.86 437
15730.04 428
15731.23 405
15732.41 439
15733.60 418
15734.78 473
15735.97 433
15737.15 428
15738.34 420
15739.52 423
15740.71 439
15741.89 454
15743.08 472
15744.27 457
15745.45 459
15746.64 458
15747.82 441
15749.01 456
15750.19 454
15751.38 498
15752.56 475
15753.75 495
15754.93 508
15756.12 512
15757.31 485
15758.49 466
15759.68 526
15760.86 504
15762.05 512
15763.24 498
15764.42 513
15765.61 509
15766.79 508
15767.98 480
15769.17 474
15770.35 506
15771.54 504
15772.72 506
15773.91 475
15775.10 483
15776.28 494
15777.47 501
15778.66 459
15779.84 444
15781.03 452
15782.22 444
15783.40 469
15784.59 440
15785.78 440
15786.96 429
15788.15 447
15789.34 424
15790.53 432
15791.71 463
15792.90 452
15794.09 418
15795.27 436
15796.46 423
15797.65 399
15798.84 396
15800.02 424
15801.21 410
15802.40 421
15803.59 407
15804.77 391
15805.96 398
15807.15 381
15808.34 401
15809.52 393
15810.71 381
15811.90 368
15813.09 380
15814.28 388
15815.46 391
15816.65 405
15817.84 383
15819.03 369
15820.22 372
15821.40 397
15822.59 378
15823.78 371
15824.97 356
15826.16 351
15827.35 364
15828.53 379
15829.72 363
15830.91 375
15832.10 365
15833.29 373
15834.48 369
15835.67 379
15836.85 357
15838.04 366
15839.23 331
15840.42 354
15841.61 381
15842.80 369
15843.99 389
15845.18 371
15846.37 380
15847.55 350
15848.74 396
15849.93 383
15851.12 342
15852.31 345
15853.50 354
15854.69 362
15855.88 348
15857.07 355
15858.26 355
15859.45 378
15860.64 359
15861.83 366
15863.02 383
15864.21 374
15865.40 345
15866.59 342
15867.78 357
15868.97 374
15870.16 364
15871.35 377
15872.54 372
15873.73 372
15874.92 387
15876.11 362
15877.30 377
15878.49 365
15879.68 392
15880.87 363
15882.06 394
15883.25 395
15884.44 397
15885.63 384
15886.82 396
15888.01 393
15889.20 393
15890.39 417
15891.59 385
15892.78 401
15893.97 414
15895.16 403
15896.35 402
15897.54 403
15898.73 409
15899.92 405
15901.11 397
15902.30 409
15903.50 433
15904.69 422
15905.88 404
15907.07 433
15908.26 410
15909.45 425
15910.64 436
15911.84 431
15913.03 436
15914.22 435
15915.41 430
15916.60 453
15917.79 428
15918.99 414
15920.18 420
15921.37 435
15922.56 407
15923.75 400
15924.95 439
15926.14 419
15927.33 408
15928.52 449
15929.71 422
15930.91 411
15932.10 406
15933.29 406
15934.48 410
15935.68 404
15936.87 396
15938.06 401
15939.25 380
15940.45 392
15941.64 405
15942.83 369
15944.03 375
15945.22 354
15946.41 373
15947.60 382
15948.80 363
15949.99 333
15951.18 347
15952.38 355
15953.57 324
15954.76 307
15955.96 333
15957.15 326
15958.34 315
15959.54 290
15960.73 304
15961.92 307
15963.12 320
15964.31 336
15965.50 297
15966.70 302
15967.89 288
15969.08 288
15970.28 311
15971.47 277
15972.67 293
15973.86 310
15975.05 288
15976.25 309
15977.44 282
15978.64 255
15979.83 268
15981.02 277
15982.22 265
15983.41 280
15984.61 287
15985.80 266
15987.00 263
15988.19 265
15989.38 268
15990.58 265
15991.77 258
15992.97 254
15994.16 260
15995.36 256
15996.55 249
15997.75 259
15998.94 258
16000.14 271
16001.33 275
16002.53 277
16003.72 264
16004.92 244
16006.11 255
16007.31 241
16008.50 249
16009.70 250
16010.89 227
16012.09 257
16013.28 221
16014.48 254
16015.67 238
16016.87 243
16018.07 261
16019.26 251
16020.46 246
16021.65 250
16022.85 268
16024.04 230
16025.24 221
16026.44 231
16027.63 248
16028.83 231
16030.02 240
16031.22 248
16032.42 234
16033.61 235
16034.81 253
16036.00 240
16037.20 234
16038.40 219
16039.59 244
16040.79 211
16041.99 222
16043.18 249
16044.38 237
16045.58 247
16046.77 235
16047.97 262
16049.17 237
16050.36 242
16051.56 235
16052.76 229
16053.95 229
16055.15 224
16056.35 229
16057.54 224
16058.74 234
16059.94 214
16061.14 248
16062.33 242
16063.53 246
16064.73 222
16065.92 232
16067.12 215
16068.32 216
16069.52 225
16070.71 233
16071.91 257
16073.11 218
16074.31 222
16075.50 191
16076.70 177
16077.90 199
16079.10 219
16080.30 225
16081.49 205
16082.69 222
16083.89 253
16085.09 211
16086.29 200
16087.48 202
16088.68 224
16089.88 203
16091.08 215
16092.28 213
16093.48 196
16094.67 210
16095.87 186
16097.07 192
16098.27 192
16099.47 185
16100.67 179
16101.87 224
16103.06 194
16104.26 194
16105.46 200
16106.66 209
16107.86 211
16109.06 192
16110.26 199
16111.46 195
16112.66 200
16113.86 185
16115.05 196
16116.25 185
16117.45 197
16118.65 173
16119.85 204
16121.05 196
16122.25 197
16123.45 187
16124.65 189
16125.85 202
16127.05 208
16128.25 211
16129.45 186
16130.65 195
16131.85 199
16133.05 197
16134.25 213
16135.45 192
16136.65 195
16137.85 192
16139.05 196
16140.25 207
16141.45 191
16142.65 211
16143.85 195
16145.05 198
16146.25 187
16147.45 181
16148.65 188
16149.85 210
16151.05 193
16152.25 188
16153.45 206
16154.65 199
16155.85 183
16157.05 186
16158.25 190
16159.46 202
16160.66 215
16161.86 176
16163.06 189
16164.26 215
16165.46 196
16166.66 202
16167.86 174
16169.06 190
16170.27 187
16171.47 178
16172.67 180
16173.87 193
16175.07 183
16176.27 177
16177.47 192
16178.67 183
16179.88 182
16181.08 200
16182.28 206
16183.48 212
16184.68 203
16185.89 184
16187.09 190
16188.29 187
16189.49 199
16190.69 173
16191.90 198
16193.10 194
16194.30 190
16195.50 175
16196.70 185
16197.91 176
16199.11 202
16200.31 206
16201.51 193
16202.72 196
16203.92 198
16205.12 199
16206.32 184
16207.53 198
16208.73 217
16209.93 220
16211.13 196
16212.34 199
16213.54 204
16214.74 202
16215.95 200
16217.15 206
16218.35 214
16219.55 210
16220.76 195
16221.96 217
16223.16 203
16224.37 209
16225.57 225
16226.77 199
16227.98 205
16229.18 197
16230.38 206
16231.59 179
16232.79 197
16233.99 197
16235.20 226
16236.40 213
16237.61 197
16238.81 190
16240.01 203
16241.22 203
16242.42 204
16243.63 211
16244.83 203
16246.03 218
16247.24 198
16248.44 178
16249.65 230
16250.85 210
16252.05 198
16253.26 223
16254.46 231
16255.67 209
16256.87 207
16258.08 229
16259.28 232
16260.49 210
16261.69 207
16262.89 208
16264.10 226
16265.30 220
16266.51 221
16267.71 238
16268.92 221
16270.12 231
16271.33 224
16272.53 230
16273.74 199
16274.94 203
16276.15 219
16277.35 216
16278.56 218
16279.77 220
16280.97 215
16282.18 227
16283.38 216
16284.59 245
16285.79 214
16287.00 215
16288.20 223
16289.41 231
16290.61 211
16291.82 216
16293.03 224
16294.23 223
16295.44 249
16296.64 231
16297.85 213
16299.06 204
16300.26 241
16301.47 224
16302.67 202
16303.88 214
16305.09 218
16306.29 229
16307.50 225
16308.71 235
16309.91 223
16311.12 227
16312.33 210
16313.53 199
16314.74 221
16315.95 220
16317.15 219
16318.36 207
16319.57 211
16320.77 220
16321.98 227
16323.19 211
16324.39 226
16325.60 220
16326.81 189
16328.01 188
16329.22 189
16330.43 194
16331.64 193
16332.84 179
16334.05 181
16335.26 208
16336.47 188
16337.67 197
16338.88 203
16340.09 186
16341.30 186
16342.50 203
16343.71 208
16344.92 177
16346.13 178
16347.33 195
16348.54 197
16349.75 178
16350.96 176
16352.17 188
16353.37 186
16354.58 183
16355.79 195
16357.00 175
16358.21 190
16359.41 210
16360.62 204
16361.83 195
16363.04 160
16364.25 169
16365.46 183
16366.67 173
16367.87 175
16369.08 175
16370.29 185
16371.50 197
16372.71 175
16373.92 150
16375.13 172
16376.34 167
16377.54 172
16378.75 163
16379.96 189
16381.17 182
16382.38 172
16383.59 192
16384.80 179
16386.01 176
16387.22 180
16388.43 182
16389.64 180
16390.85 176
16392.05 183
16393.26 192
16394.47 199
16395.68 192
16396.89 177
16398.10 181
16399.31 169
16400.52 164
16401.73 194
16402.94 187
16404.15 180
16405.36 181
16406.57 176
16407.78 171
16408.99 178
16410.20 176
16411.41 183
16412.62 177
16413.83 148
16415.04 166
16416.25 175
16417.46 146
16418.67 159
16419.88 161
16421.10 156
16422.31 183
16423.52 182
16424.73 183
16425.94 160
16427.15 172
16428.36 186
16429.57 184
16430.78 158
16431.99 171
16433.20 176
16434.41 192
16435.63 177
16436.84 161
16438.05 183
16439.26 158
16440.47 155
16441.68 177
16442.89 169
16444.10 167
16445.32 154
16446.53 166
16447.74 190
16448.95 147
16450.16 174
16451.37 172
16452.59 185
16453.80 172
16455.01 158
16456.22 173
16457.43 186
16458.64 186
16459.86 148
16461.07 175
16462.28 177
16463.49 177
16464.70 169
16465.92 188
16467.13 162
16468.34 138
16469.55 178
16470.77 177
16471.98 172
16473.19 177
16474.40 172
16475.62 172
16476.83 171
16478.04 187
16479.25 186
16480.47 166
16481.68 165
16482.89 144
16484.11 161
16485.32 148
16486.53 150
16487.74 164
16488.96 166
16490.17 141
16491.38 151
16492.60 154
16493.81 151
16495.02 158
16496.24 176
16497.45 162
16498.66 138
16499.88 150
16501.09 163
16502.30 150
16503.52 156
16504.73 153
16505.94 159
16507.16 160
16508.37 154
16509.59 157
16510.80 172
16512.01 165
16513.23 167
16514.44 164
16515.66 148
16516.87 135
16518.08 153
16519.30 162
16520.51 156
16521.73 148
16522.94 165
16524.16 185
16525.37 152
16526.58 137
16527.80 150
16529.01 152
16530.23 164
16531.44 163
16532.66 166
16533.87 169
16535.09 174
16536.30 146
16537.52 153
16538.73 151
16539.95 152
16541.16 161
16542.38 156
16543.59 157
16544.81 162
16546.02 149
16547.24 162
16548.45 163
16549.67 166
16550.88 162
16552.10 156
16553.31 148
16554.53 153
16555.74 180
16556.96 162
16558.18 177
16559.39 136
16560.61 166
16561.82 179
16563.04 152
16564.25 148
16565.47 164
16566.69 150
16567.90 165
16569.12 169
16570.33 173
16571.55 158
16572.77 189
16573.98 185
16575.20 169
16576.41 155
16577.63 155
16578.85 163
16580.06 167
16581.28 152
16582.50 146
16583.71 160
16584.93 171
16586.15 146
16587.36 152
16588.58 158
16589.80 161
16591.01 164
16592.23 175
16593.45 179
16594.66 167
16595.88 162
16597.10 165
16598.32 144
16599.53 158
16600.75 164
16601.97 169
16603.18 154
16604.40 146
16605.62 138
16606.84 143
16608.05 156
16609.27 155
16610.49 158
16611.71 156
16612.92 147
16614.14 161
16615.36 147
16616.58 151
16617.79 150
16619.01 161
16620.23 137
16621.45 155
16622.67 154
16623.88 150
16625.10 147
16626.32 149
16627.54 142
16628.76 139
16629.97 142
16631.19 145
16632.41 145
16633.63 139
16634.85 133
16636.07 155
16637.29 132
16638.50 144
16639.72 160
16640.94 162
16642.16 153
16643.38 128
16644.60 139
16645.82 129
16647.03 164
16648.25 169
16649.47 153
16650.69 153
16651.91 157
16653.13 166
16654.35 144
16655.57 148
16656.79 155
16658.01 155
16659.23 154
16660.45 155
16661.66 148
16662.88 127
16664.10 150
16665.32 151
16666.54 140
16667.76 131
16668.98 130
16670.20 143
16671.42 137
16672.64 136
16673.86 140
16675.08 140
16676.30 126
16677.52 121
16678.74 121
16679.96 120
16681.18 130
16682.40 137
16683.62 142
16684.84 132
16686.06 133
16687.28 131
16688.50 146
16689.72 136
16690.94 135
16692.16 131
16693.39 137
16694.61 149
16695.83 132
16697.05 122
16698.27 136
16699.49 145
16700.71 146
16701.93 159
16703.15 142
16704.37 142
16705.59 129
16706.81 133
16708.04 139
16709.26 138
16710.48 144
16711.70 129
16712.92 147
16714.14 143
16715.36 123
16716.58 129
16717.81 117
16719.03 141
16720.25 129
16721.47 141
16722.69 125
16723.91 138
16725.14 143
16726.36 141
16727.58 127
16728.80 121
16730.02 123
16731.24 136
16732.47 138
16733.69 127
16734.91 142
16736.13 152
16737.36 139
16738.58 152
16739.80 127
16741.02 125
16742.24 136
16743.47 137
16744.69 129
16745.91 145
16747.13 122
16748.36 139
16749.58 145
16750.80 133
16752.02 136
16753.25 139
16754.47 143
16755.69 133
16756.92 130
16758.14 134
16759.36 131
16760.59 127
16761.81 136
16763.03 121
16764.25 125
16765.48 131
16766.70 138
16767.92 130
16769.15 122
16770.37 131
16771.59 129
16772.82 112
16774.04 134
16775.27 131
16776.49 132
16777.71 121
16778.94 118
16780.16 123
16781.38 150
16782.61 146
16783.83 126
16785.06 105
16786.28 132
16787.50 112
16788.73 141
16789.95 138
16791.18 127
16792.40 148
16793.62 137
16794.85 133
16796.07 148
16797.30 135
16798.52 156
16799.75 134
16800.97 160
16802.19 138
16803.42 154
16804.64 136
16805.87 133
16807.09 147
16808.32 134
16809.54 146
16810.77 146
16811.99 127
16813.22 135
16814.44 144
16815.67 125
16816.89 140
16818.12 137
16819.34 132
16820.57 131
16821.79 133
16823.02 138
16824.24 151
16825.47 144
16826.70 126
16827.92 122
16829.15 133
16830.37 138
16831.60 163
16832.82 137
16834.05 143
16835.27 143
16836.50 155
16837.73 163
16838.95 140
16840.18 147
16841.40 139
16842.63 142
16843.86 138
16845.08 145
16846.31 151
16847.53 166
16848.76 141
16849.99 158
16851.21 141
16852.44 152
16853.67 162
16854.89 154
16856.12 154
16857.35 156
16858.57 157
16859.80 165
16861.03 184
16862.25 171
16863.48 177
16864.71 178
16865.93 156
16867.16 160
16868.39 174
16869.61 142
16870.84 160
16872.07 167
16873.30 173
16874.52 190
16875.75 179
16876.98 191
16878.20 198
16879.43 186
16880.66 171
16881.89 177
16883.11 179
16884.34 201
16885.57 189
16886.80 181
16888.02 187
16889.25 185
16890.48 191
16891.71 174
16892.94 184
16894.16 192
16895.39 184
16896.62 169
16897.85 190
16899.08 183
16900.30 193
16901.53 162
16902.76 177
16903.99 181
16905.22 191
16906.45 184
16907.67 188
16908.90 179
16910.13 178
16911.36 189
16912.59 172
16913.82 180
16915.04 167
16916.27 164
16917.50 169
16918.73 155
16919.96 150
16921.19 179
16922.42 178
16923.65 179
16924.88 174
16926.10 182
16927.33 171
16928.56 162
16929.79 162
16931.02 160
16932.25 160
16933.48 180
16934.71 172
16935.94 151
16937.17 173
16938.40 180
16939.63 170
16940.86 174
16942.09 162
16943.32 161
16944.55 184
16945.78 164
16947.01 178
16948.24 165
16949.47 152
16950.70 178
16951.93 160
16953.16 149
16954.39 165
16955.62 176
16956.85 187
16958.08 154
16959.31 154
16960.54 167
16961.77 157
16963.00 169
16964.23 147
16965.46 160
16966.69 166
16967.92 161
16969.15 172
16970.38 174
16971.61 160
16972.84 151
16974.07 169
16975.30 163
16976.54 149
16977.77 135
16979.00 164
16980.23 152
16981.46 153
16982.69 153
16983.92 152
16985.15 160
16986.38 152
16987.62 165
16988.85 172
16990.08 170
16991.31 153
16992.54 164
16993.77 146
16995.00 136
16996.24 156
16997.47 148
16998.70 150
16999.93 142
17001.16 143
17002.39 151
17003.63 146
17004.86 165
17006.09 131
17007.32 145
17008.55 147
17009.79 146
17011.02 160
17012.25 159
17013.48 172
17014.72 149
17015.95 152
17017.18 136
17018.41 122
17019.64 129
17020.88 133
17022.11 140
17023.34 155
17024.58 161
17025.81 149
17027.04 145
17028.27 141
17029.51 143
17030.74 142
17031.97 170
17033.21 136
17034.44 146
17035.67 148
17036.90 158
17038.14 135
17039.37 143
17040.60 145
17041.84 127
17043.07 127
17044.30 143
17045.54 134
17046.77 141
17048.00 140
17049.24 159
17050.47 124
17051.70 133
17052.94 141
17054.17 124
17055.41 152
17056.64 118
17057.87 124
17059.11 128
17060.34 123
17061.58 129
17062.81 142
17064.04 139
17065.28 124
17066.51 125
17067.75 132
17068.98 136
17070.21 127
17071.45 135
17072.68 122
17073.92 143
17075.15 126
17076.39 140
17077.62 119
17078.86 134
17080.09 121
17081.33 128
17082.56 130
17083.80 129
17085.03 120
17086.26 121
17087.50 140
17088.73 110
17089.97 117
17091.20 115
17092.44 126
17093.68 102
17094.91 118
17096.15 121
17097.38 127
17098.62 100
17099.85 113
17101.09 121
17102.32 106
17103.56 118
17104.79 124
17106.03 117
17107.26 130
17108.50 120
17109.74 125
17110.97 130
17112.21 106
17113.44 131
17114.68 129
17115.92 135
17117.15 111
17118.39 128
17119.62 140
17120.86 129
17122.10 134
17123.33 134
17124.57 130
17125.80 119
17127.04 120
17128.28 108
17129.51 118
17130.75 127
17131.99 129
17133.22 120
17134.46 117
17135.70 107
17136.93 115
17138.17 122
17139.41 120
17140.64 103
17141.88 90
17143.12 134
17144.35 109
17145.59 123
17146.83 115
17148.07 112
17149.30 110
17150.54 126
17151.78 128
17153.02 116
17154.25 105
17155.49 111
17156.73 118
17157.96 117
17159.20 111
17160.44 106
17161.68 128
17162.92 98
17164.15 120
17165.39 117
17166.63 115
17167.87 119
17169.10 142
17170.34 118
17171.58 125
17172.82 103
17174.06 105
17175.29 112
17176.53 103
17177.77 114
17179.01 128
17180.25 107
17181.49 102
17182.72 86
17183.96 118
17185.20 119
17186.44 103
17187.68 119
17188.92 107
17190.15 117
17191.39 126
17192.63 109
17193.87 112
17195.11 102
17196.35 103
17197.59 106
17198.83 115
17200.07 95
17201.30 101
17202.54 95
17203.78 116
17205.02 103
17206.26 126
17207.50 117
17208.74 101
17209.98 93
17211.22 106
17212.46 104
17213.70 116
17214.94 118
17216.18 124
17217.42 103
17218.66 88
17219.90 87
17221.14 115
17222.38 124
17223.62 94
17224.86 110
17226.10 107
17227.34 97
17228.58 108
17229.82 114
17231.06 109
17232.30 109
17233.54 106
17234.78 101
17236.02 106
17237.26 102
17238.50 104
17239.74 121
17240.98 100
17242.22 98
17243.46 110
17244.70 116
17245.94 120
17247.18 95
17248.42 107
17249.66 112
17250.90 118
17252.14 113
17253.39 116
17254.63 105
17255.87 97
17257.11 105
17258.35 102
17259.59 90
17260.83 94
17262.07 108
17263.31 94
17264.56 104
17265.80 92
17267.04 102
17268.28 123
17269.52 108
17270.76 92
17272.00 98
17273.25 103
17274.49 88
17275.73 112
17276.97 109
17278.21 96
17279.45 108
17280.70 97
17281.94 105
17283.18 98
17284.42 93
17285.66 84
17286.91 102
17288.15 99
17289.39 110
17290.63 104
17291.88 101
17293.12 107
17294.36 88
17295.60 102
17296.85 97
17298.09 92
17299.33 118
17300.57 97
17301.82 100
17303.06 100
17304.30 99
17305.54 107
17306.79 87
17308.03 108
17309.27 95
17310.52 97
17311.76 112
17313.00 107
17314.25 101
17315.49 91
17316.73 95
17317.97 91
17319.22 108
17320.46 94
17321.71 93
17322.95 111
17324.19 106
17325.44 110
17326.68 99
17327.92 120
17329.17 109
17330.41 117
17331.65 86
17332.90 106
17334.14 99
17335.39 105
17336.63 97
17337.87 120
17339.12 97
17340.36 104
17341.61 105
17342.85 98
17344.09 110
17345.34 101
17346.58 105
17347.83 97
17349.07 119
17350.32 100
17351.56 96
17352.80 88
17354.05 121
17355.29 108
17356.54 99
17357.78 97
17359.03 89
17360.27 121
17361.52 95
17362.76 103
17364.01 84
17365.25 105
17366.50 108
17367.74 101
17368.99 91
17370.23 94
17371.48 101
17372.72 104
17373.97 106
17375.21 103
17376.46 106
17377.70 88
17378.95 91
17380.19 95
17381.44 105
17382.69 113
17383.93 106
17385.18 101
17386.42 104
17387.67 103
17388.91 91
17390.16 99
17391.41 90
17392.65 110
17393.90 117
17395.14 112
17396.39 100
17397.64 100
17398.88 105
17400.13 113
17401.37 95
17402.62 120
17403.87 95
17405.11 100
17406.36 112
17407.61 109
17408.85 108
17410.10 99
17411.35 111
17412.59 109
17413.84 98
17415.09 110
17416.33 99
17417.58 102
17418.83 90
17420.07 114
17421.32 95
17422.57 79
17423.82 101
17425.06 120
17426.31 98
17427.56 94
17428.80 111
17430.05 99
17431.30 107
17432.55 112
17433.79 108
17435.04 103
17436.29 89
17437.54 95
17438.78 122
17440.03 104
17441.28 104
17442.53 102
17443.77 95
17445.02 100
17446.27 93
17447.52 104
17448.77 86
17450.01 121
17451.26 115
17452.51 103
17453.76 98
17455.01 93
17456.25 94
17457.50 106
17458.75 100
17460.00 108
17461.25 104
17462.50 104
17463.74 108
17464.99 99
17466.24 105
17467.49 113
17468.74 111
17469.99 110
17471.24 97
17472.49 101
17473.73 116
17474.98 105
17476.23 104
17477.48 94
17478.73 92
17479.98 90
17481.23 106
17482.48 103
17483.73 102
17484.98 109
17486.23 120
17487.47 127
17488.72 108
17489.97 114
17491.22 115
17492.47 119
17493.72 101
17494.97 117
17496.22 114
17497.47 101
17498.72 103
17499.97 117
17501.22 100
17502.47 103
17503.72 103
17504.97 116
17506.22 114
17507.47 111
17508.72 116
17509.97 114
17511.22 132
17512.47 110
17513.72 109
17514.97 98
17516.22 118
17517.47 125
17518.72 113
17519.97 98
17521.22 113
17522.47 103
17523.72 105
17524.98 122
17526.23 117
17527.48 117
17528.73 106
17529.98 102
17531.23 119
17532.48 115
17533.73 103
17534.98 116
17536.23 127
17537.48 113
17538.74 94
17539.99 119
17541.24 121
17542.49 104
17543.74 104
17544.99 103
17546.24 117
17547.50 126
17548.75 116
17550.00 104
17551.25 115
17552.50 125
17553.75 129
17555.01 110
17556.26 109
17557.51 116
17558.76 109
17560.01 124
17561.26 127
17562.52 125
17563.77 120
17565.02 121
17566.27 106
17567.53 121
17568.78 105
17570.03 124
17571.28 116
17572.53 118
17573.79 112
17575.04 113
17576.29 108
17577.54 108
17578.80 103
17580.05 124
17581.30 144
17582.56 126
17583.81 119
17585.06 121
17586.31 112
17587.57 133
17588.82 120
17590.07 121
17591.33 100
17592.58 109
17593.83 110
17595.08 118
17596.34 126
17597.59 119
17598.84 117
17600.10 98
17601.35 122
17602.61 133
17603.86 107
17605.11 113
17606.37 127
17607.62 110
17608.87 102
17610.13 124
17611.38 117
17612.63 112
17613.89 133
17615.14 130
17616.40 119
17617.65 132
17618.90 115
17620.16 127
17621.41 123
17622.67 110
17623.92 121
17625.17 114
17626.43 138
17627.68 102
17628.94 115
17630.19 127
17631.45 131
17632.70 114
17633.96 125
17635.21 122
17636.47 134
17637.72 135
17638.97 129
17640.23 128
17641.48 110
17642.74 113
17643.99 121
17645.25 114
17646.50 129
17647.76 135
17649.01 125
17650.27 137
17651.52 140
17652.78 129
17654.04 137
17655.29 129
17656.55 126
17657.80 132
17659.06 143
17660.31 117
17661.57 132
17662.82 111
17664.08 126
17665.33 127
17666.59 121
17667.85 116
17669.10 122
17670.36 124
17671.61 121
17672.87 117
17674.13 133
17675.38 134
17676.64 123
17677.89 121
17679.15 119
17680.41 110
17681.66 122
17682.92 106
17684.18 123
17685.43 118
17686.69 115
17687.95 114
17689.20 133
17690.46 116
17691.71 111
17692.97 107
17694.23 110
17695.49 143
17696.74 126
17698.00 112
17699.26 108
17700.51 121
17701.77 117
17703.03 98
17704.28 117
17705.54 100
17706.80 114
17708.06 114
17709.31 121
17710.57 127
17711.83 125
17713.08 118
17714.34 138
17715.60 123
17716.86 115
17718.11 98
17719.37 121
17720.63 120
17721.89 121
17723.15 114
17724.40 124
17725.66 130
17726.92 127
17728.18 123
17729.43 111
17730.69 118
17731.95 118
17733.21 108
17734.47 92
17735.73 132
17736.98 112
17738.24 112
17739.50 112
17740.76 117
17742.02 100
17743.28 91
17744.53 106
17745.79 125
17747.05 129
17748.31 115
17749.57 120
17750.83 118
17752.09 118
17753.34 113
17754.60 101
17755.86 118
17757.12 115
17758.38 118
17759.64 122
17760.90 114
17762.16 104
17763.42 105
17764.68 106
17765.94 112
17767.19 110
17768.45 111
17769.71 115
17770.97 103
17772.23 105
17773.49 110
17774.75 113
17776.01 115
17777.27 119
17778.53 99
17779.79 112
17781.05 102
17782.31 116
17783.57 104
17784.83 98
17786.09 103
17787.35 114
17788.61 125
17789.87 113
17791.13 110
17792.39 124
17793.65 106
17794.91 112
17796.17 106
17797.43 101
17798.69 103
17799.95 97
17801.21 95
17802.47 103
17803.73 103
17805.00 99
17806.26 112
17807.52 118
17808.78 96
17810.04 81
17811.30 119
17812.56 92
17813.82 103
17815.08 82
17816.34 109
17817.60 109
17818.87 105
17820.13 90
17821.39 103
17822.65 98
17823.91 85
17825.17 101
17826.43 95
17827.69 96
17828.96 82
17830.22 104
17831.48 77
17832.74 86
17834.00 86
17835.26 126
17836.53 103
17837.79 97
17839.05 95
17840.31 103
17841.57 119
17842.84 110
17844.10 107
17845.36 105
17846.62 89
17847.88 97
17849.15 105
17850.41 95
17851.67 97
17852.93 98
17854.20 105
17855.46 91
17856.72 101
17857.98 112
17859.25 96
17860.51 88
17861.77 101
17863.03 99
17864.30 106
17865.56 105
17866.82 92
17868.09 99
17869.35 102
17870.61 103
17871.87 104
17873.14 108
17874.40 89
17875.66 93
17876.93 104
17878.19 91
17879.45 96
17880.72 85
17881.98 114
17883.24 107
17884.51 86
17885.77 89
17887.03 98
17888.30 87
17889.56 98
17890.83 95
17892.09 110
17893.35 85
17894.62 94
17895.88 95
17897.14 91
17898.41 109
17899.67 106
17900.94 116
17902.20 99
17903.46 88
17904.73 90
17905.99 100
17907.26 108
17908.52 98
17909.79 101
17911.05 89
17912.32 82
17913.58 89
17914.84 88
17916.11 94
17917.37 85
17918.64 88
17919.90 102
17921.17 95
17922.43 90
17923.70 96
17924.96 90
17926.23 93
17927.49 96
17928.76 95
17930.02 102
17931.29 99
17932.55 89
17933.82 91
17935.08 96
17936.35 79
17937.61 72
17938.88 99
17940.14 96
17941.41 85
17942.68 99
17943.94 98
17945.21 84
17946.47 88
17947.74 93
17949.00 84
17950.27 71
17951.54 81
17952.80 86
17954.07 102
17955.33 95
17956.60 108
17957.87 81
17959.13 102
17960.40 70
17961.66 68
17962.93 96
17964.20 83
17965.46 93
17966.73 79
17968.00 76
17969.26 69
17970.53 90
17971.80 86
17973.06 91
17974.33 92
17975.60 103
17976.86 98
17978.13 95
17979.40 73
17980.66 78
17981.93 110
17983.20 101
17984.46 96
17985.73 98
17987.00 93
17988.26 93
17989.53 106
17990.80 99
17992.07 82
17993.33 89
17994.60 112
17995.87 87
17997.14 96
17998.40 92
17999.67 93
18000.94 87
18002.21 78
18003.47 93
18004.74 99
18006.01 82
18007.28 93
18008.55 105
18009.81 76
18011.08 107
18012.35 94
18013.62 112
18014.89 78
18016.15 97
18017.42 90
18018.69 95
18019.96 89
18021.23 96
18022.49 91
18023.76 93
18025.03 95
18026.30 96
18027.57 102
18028.84 85
18030.11 95
18031.37 95
18032.64 92
18033.91 83
18035.18 97
18036.45 79
18037.72 90
18038.99 91
18040.26 100
18041.53 82
18042.79 83
18044.06 88
18045.33 89
18046.60 103
18047.87 97
18049.14 84
18050.41 91
18051.68 110
18052.95 94
18054.22 96
18055.49 86
18056.76 88
18058.03 104
18059.30 99
18060.57 97
18061.84 107
18063.11 94
18064.38 93
18065.65 111
18066.92 85
18068.19 94
18069.46 100
18070.73 110
18072.00 106
18073.27 84
18074.54 89
18075.81 93
18077.08 83
18078.35 103
18079.62 76
18080.89 89
18082.16 94
18083.43 104
18084.70 81
18085.97 94
18087.24 109
18088.51 104
18089.78 102
18091.05 103
18092.32 116
18093.59 100
18094.87 110
18096.14 88
18097.41 103
18098.68 100
18099.95 125
18101.22 99
18102.49 90
18103.76 98
18105.03 106
18106.31 104
18107.58 95
18108.85 96
18110.12 99
18111.39 117
18112.66 110
18113.93 103
18115.21 90
18116.48 88
18117.75 103
18119.02 96
18120.29 94
18121.56 88
18122.84 87
18124.11 91
18125.38 88
18126.65 104
18127.92 82
18129.20 94
18130.47 107
18131.74 83
18133.01 111
18134.29 126
18135.56 108
18136.83 87
18138.10 89
18139.38 102
18140.65 109
18141.92 120
18143.19 104
18144.47 98
18145.74 94
18147.01 94
18148.28 83
18149.56 103
18150.83 88
18152.10 103
18153.38 85
18154.65 93
18155.92 95
18157.19 103
18158.47 80
18159.74 86
18161.01 90
18162.29 97
18163.56 90
18164.83 88
18166.11 82
18167.38 106
18168.65 101
18169.93 91
18171.20 86
18172.48 96
18173.75 92
18175.02 95
18176.30 102
18177.57 104
18178.84 102
18180.12 92
18181.39 108
18182.67 93
18183.94 114
18185.21 97
18186.49 99
18187.76 104
18189.04 91
18190.31 89
18191.59 108
18192.86 102
18194.13 94
18195.41 104
18196.68 98
18197.96 102
18199.23 95
18200.51 108
18201.78 98
18203.06 100
18204.33 95
18205.61 102
18206.88 108
18208.16 105
18209.43 101
18210.71 103
18211.98 98
18213.26 89
18214.53 110
18215.81 90
18217.08 86
18218.36 97
18219.63 111
18220.91 88
18222.18 90
18223.46 96
18224.73 90
18226.01 86
18227.28 91
18228.56 93
18229.84 104
18231.11 88
18232.39 92
18233.66 97
18234.94 96
18236.21 95
18237.49 66
18238.77 85
18240.04 102
18241.32 105
18242.59 99
18243.87 94
18245.15 91
18246.42 100
18247.70 78
18248.98 87
18250.25 90
18251.53 88
18252.81 94
18254.08 103
18255.36 95
18256.63 80
18257.91 86
18259.19 109
18260.46 93
18261.74 86
18263.02 104
18264.30 96
18265.57 95
18266.85 82
18268.13 95
18269.40 107
18270.68 102
18271.96 94
18273.23 95
18274.51 110
18275.79 106
18277.07 84
18278.34 77
18279.62 95
18280.90 88
18282.18 104
18283.45 90
18284.73 98
18286.01 87
18287.29 105
18288.56 101
18289.84 85
18291.12 105
18292.40 75
18293.68 95
18294.95 93
18296.23 91
18297.51 102
18298.79 99
18300.07 93
18301.34 94
18302.62 101
18303.90 90
18305.18 101
18306.46 114
18307.74 89
18309.01 111
18310.29 96
18311.57 103
18312.85 97
18314.13 85
18315.41 98
18316.69 102
18317.96 111
18319.24 90
18320.52 91
18321.80 96
18323.08 116
18324.36 93
18325.64 98
18326.92 99
18328.20 95
18329.47 103
18330.75 93
18332.03 95
18333.31 103
18334.59 104
18335.87 95
18337.15 85
18338.43 97
18339.71 95
18340.99 106
18342.27 102
18343.55 99
18344.83 104
18346.11 89
18347.39 105
18348.67 107
18349.95 90
18351.23 100
18352.51 90
18353.79 85
18355.07 91
18356.35 90
18357.63 96
18358.91 116
18360.19 109
18361.47 112
18362.75 96
18364.03 96
18365.31 96
18366.59 87
18367.87 82
18369.15 120
18370.43 86
18371.71 92
18372.99 106
18374.27 90
18375.55 75
18376.83 99
18378.12 105
18379.40 100
18380.68 96
18381.96 85
18383.24 84
18384.52 91
18385.80 92
18387.08 83
18388.36 89
18389.65 91
18390.93 89
18392.21 83
18393.49 92
18394.77 94
18396.05 82
18397.33 106
18398.62 107
18399.90 105
18401.18 97
18402.46 110
18403.74 114
18405.02 109
18406.31 84
18407.59 106
18408.87 109
18410.15 84
18411.43 82
18412.72 95
18414.00 79
18415.28 86
18416.56 94
18417.84 90
18419.13 85
18420.41 81
18421.69 111
18422.97 95
18424.26 93
18425.54 83
18426.82 101
18428.10 88
18429.39 106
18430.67 77
18431.95 82
18433.23 93
18434.52 110
18435.80 96
18437.08 98
18438.37 87
18439.65 85
18440.93 94
18442.22 79
18443.50 102
18444.78 91
18446.06 102
18447.35 84
18448.63 91
18449.91 94
18451.20 107
18452.48 98
18453.76 88
18455.05 98
18456.33 93
18457.62 94
18458.90 87
18460.18 96
18461.47 91
18462.75 105
18464.03 97
18465.32 111
18466.60 107
18467.89 92
18469.17 78
18470.45 84
18471.74 82
18473.02 85
18474.31 89
18475.59 88
18476.88 88
18478.16 92
18479.44 98
18480.73 100
18482.01 114
18483.30 97
18484.58 130
18485.87 107
18487.15 106
18488.44 86
18489.72 97
18491.01 93
18492.29 107
18493.58 97
18494.86 107
18496.15 96
18497.43 92
18498.72 101
18500.00 102
18501.29 100
18502.57 97
18503.86 100
18505.14 98
18506.43 106
18507.71 85
18509.00 94
18510.28 89
18511.57 90
18512.85 80
18514.14 84
18515.42 96
18516.71 94
18518.00 85
18519.28 93
18520.57 104
18521.85 92
18523.14 118
18524.43 111
18525.71 123
18527.00 94
18528.28 115
18529.57 104
18530.86 109
18532.14 97
18533.43 106
18534.71 105
18536.00 93
18537.29 96
18538.57 104
18539.86 92
18541.15 99
18542.43 97
18543.72 83
18545.01 83
18546.29 101
18547.58 98
18548.87 81
18550.15 77
18551.44 104
18552.73 97
18554.01 89
18555.30 95
18556.59 85
18557.88 94
18559.16 90
18560.45 82
18561.74 92
18563.02 80
18564.31 109
18565.60 99
18566.89 88
18568.17 72
18569.46 97
18570.75 92
18572.04 102
18573.32 87
18574.61 87
18575.90 88
18577.19 101
18578.48 97
18579.76 88
18581.05 104
18582.34 90
18583.63 102
18584.92 93
18586.20 95
18587.49 85
18588.78 103
18590.07 91
18591.36 99
18592.64 87
18593.93 82
18595.22 96
18596.51 112
18597.80 98
18599.09 83
18600.38 93
18601.66 88
18602.95 105
18604.24 105
18605.53 87
18606.82 92
18608.11 93
18609.40 96
18610.69 86
18611.98 91
18613.26 118
18614.55 103
18615.84 97
18617.13 77
18618.42 100
18619.71 107
18621.00 99
18622.29 110
18623.58 88
18624.87 106
18626.16 86
18627.45 103
18628.74 91
18630.03 90
18631.32 84
18632.61 95
18633.89 101
18635.18 103
18636.47 92
18637.76 99
18639.05 106
18640.34 91
18641.63 89
18642.92 102
18644.21 114
18645.50 97
18646.79 101
18648.09 85
18649.38 100
18650.67 97
18651.96 77
18653.25 74
18654.54 95
18655.83 84
18657.12 108
18658.41 110
18659.70 91
18660.99 98
18662.28 95
18663.57 86
18664.86 92
18666.15 105
18667.44 89
18668.74 109
18670.03 94
18671.32 101
18672.61 90
18673.90 89
18675.19 96
18676.48 90
18677.77 90
18679.06 87
18680.36 81
18681.65 96
18682.94 89
18684.23 75
18685.52 94
18686.81 93
18688.11 93
18689.40 81
18690.69 86
18691.98 79
18693.27 93
18694.56 89
18695.86 92
18697.15 95
18698.44 93
18699.73 99
18701.02 94
18702.32 83
18703.61 85
18704.90 88
18706.19 96
18707.48 95
18708.78 89
18710.07 83
18711.36 101
18712.65 99
18713.95 84
18715.24 102
18716.53 89
18717.83 86
18719.12 90
18720.41 92
18721.70 83
18723.00 95
18724.29 72
18725.58 71
18726.87 95
18728.17 79
18729.46 90
18730.75 100
18732.05 78
18733.34 83
18734.63 93
18735.93 88
18737.22 75
18738.51 85
18739.81 87
18741.10 63
18742.39 83
18743.69 90
18744.98 100
18746.27 86
18747.57 65
18748.86 87
18750.16 85
18751.45 88
18752.74 95
18754.04 89
18755.33 85
18756.63 91
18757.92 91
18759.21 84
18760.51 84
18761.80 98
18763.10 88
18764.39 81
18765.69 85
18766.98 80
18768.27 85
18769.57 96
18770.86 106
18772.16 88
18773.45 90
18774.75 82
18776.04 79
18777.34 85
18778.63 82
18779.93 80
18781.22 68
18782.52 88
18783.81 93
18785.11 85
18786.40 83
18787.70 89
18788.99 83
18790.29 86
18791.58 100
18792.88 97
18794.17 90
18795.47 83
18796.76 89
18798.06 79
18799.35 82
18800.65 87
18801.94 80
18803.24 78
18804.54 90
18805.83 101
18807.13 73
18808.42 76
18809.72 88
18811.01 91
18812.31 87
18813.61 82
18814.90 87
18816.20 71
18817.49 77
18818.79 80
18820.09 80
18821.38 79
18822.68 89
18823.98 87
18825.27 94
18826.57 97
18827.87 87
18829.16 76
18830.46 88
18831.75 99
18833.05 85
18834.35 96
18835.64 78
18836.94 82
18838.24 84
18839.54 79
18840.83 75
18842.13 86
18843.43 77
18844.72 74
18846.02 99
18847.32 84
18848.61 79
18849.91 85
18851.21 98
18852.51 87
18853.80 86
18855.10 87
18856.40 86
18857.70 86
18858.99 88
18860.29 87
18861.59 82
18862.89 87
18864.18 73
18865.48 97
18866.78 89
18868.08 82
18869.38 93
18870.67 96
18871.97 85
18873.27 87
18874.57 78
18875.87 80
18877.16 89
18878.46 81
18879.76 97
18881.06 99
18882.36 90
18883.66 83
18884.95 80
18886.25 105
18887.55 94
18888.85 82
18890.15 72
18891.45 80
18892.75 95
18894.04 101
18895.34 89
18896.64 71
18897.94 74
18899.24 80
18900.54 82
18901.84 69
18903.14 79
18904.44 71
18905.74 86
18907.03 69
18908.33 68
18909.63 67
18910.93 66
18912.23 93
18913.53 95
18914.83 66
18916.13 77
18917.43 71
18918.73 88
18920.03 93
18921.33 78
18922.63 73
18923.93 81
18925.23 80
18926.53 73
18927.83 85
18929.13 75
18930.43 77
18931.73 83
18933.03 75
18934.33 76
18935.63 92
18936.93 84
18938.23 83
18939.53 78
18940.83 84
18942.13 79
18943.43 90
18944.73 93
18946.03 87
18947.33 79
18948.63 78
18949.93 95
18951.23 83
18952.53 71
18953.84 74
18955.14 92
18956.44 79
18957.74 84
18959.04 77
18960.34 88
18961.64 68
18962.94 82
18964.24 72
18965.54 82
18966.85 82
18968.15 73
18969.45 82
18970.75 86
18972.05 85
18973.35 77
18974.65 111
18975.96 74
18977.26 91
18978.56 82
18979.86 81
18981.16 88
18982.46 73
18983.77 90
18985.07 86
18986.37 79
18987.67 84
18988.97 98
18990.28 87
18991.58 73
18992.88 76
18994.18 76
18995.49 63
18996.79 71
18998.09 101
18999.39 76
19000.69 82
19002.00 74
19003.30 87
19004.60 84
19005.90 83
19007.21 93
19008.51 98
19009.81 83
19011.12 84
19012.42 83
19013.72 90
19015.02 84
19016.33 87
19017.63 80
19018.93 84
19020.24 78
19021.54 72
19022.84 88
19024.15 75
19025.45 85
19026.75 95
19028.06 83
19029.36 75
19030.66 70
19031.97 74
19033.27 82
19034.57 72
19035.88 80
19037.18 73
19038.48 72
19039.79 75
19041.09 75
19042.40 79
19043.70 79
19045.00 71
19046.31 87
19047.61 80
19048.92 84
19050.22 81
19051.52 86
19052.83 89
19054.13 81
19055.44 99
19056.74 89
19058.05 90
19059.35 77
19060.65 74
19061.96 80
19063.26 78
19064.57 77
19065.87 80
19067.18 94
19068.48 79
19069.79 75
19071.09 73
19072.40 76
19073.70 76
19075.01 100
19076.31 101
19077.62 86
19078.92 81
19080.23 78
19081.53 85
19082.84 84
19084.14 67
19085.45 88
19086.75 79
19088.06 94
19089.36 94
19090.67 78
19091.98 89
19093.28 79
19094.59 94
19095.89 81
19097.20 82
19098.50 84
19099.81 75
19101.12 82
19102.42 94
19103.73 82
19105.03 97
19106.34 69
19107.65 83
19108.95 76
19110.26 81
19111.56 87
19112.87 72
19114.18 93
19115.48 73
19116.79 79
19118.10 77
19119.40 95
19120.71 84
19122.02 94
19123.32 79
19124.63 83
19125.94 84
19127.24 74
19128.55 90
19129.86 95
19131.16 89
19132.47 61
19133.78 88
19135.08 68
19136.39 63
19137.70 76
19139.01 88
19140.31 80
19141.62 83
19142.93 88
19144.23 99
19145.54 69
19146.85 78
19148.16 77
19149.46 81
19150.77 81
19152.08 57
19153.39 76
19154.69 74
19156.00 80
19157.31 83
19158.62 90
19159.93 99
19161.23 83
19162.54 80
19163.85 73
19165.16 79
19166.47 78
19167.77 87
19169.08 77
19170.39 75
19171.70 81
19173.01 92
19174.32 79
19175.62 76
19176.93 81
19178.24 91
19179.55 90
19180.86 66
19182.17 76
19183.48 87
19184.78 73
19186.09 85
19187.40 94
19188.71 65
19190.02 79
19191.33 64
19192.64 77
19193.95 82
19195.26 61
19196.56 75
19197.87 90
19199.18 75
19200.49 74
19201.80 70
19203.11 85
19204.42 75
19205.73 68
19207.04 90
19208.35 90
19209.66 90
19210.97 71
19212.28 84
19213.59 83
19214.90 70
19216.21 83
19217.52 99
19218.83 98
19220.14 88
19221.45 87
19222.76 85
19224.07 78
19225.38 79
19226.69 90
19228.00 89
19229.31 73
19230.62 75
19231.93 82
19233.24 68
19234.55 74
19235.86 86
19237.17 72
19238.48 65
19239.79 71
19241.10 86
19242.41 72
19243.72 76
19245.03 76
19246.35 74
19247.66 82
19248.97 72
19250.28 82
19251.59 90
19252.90 79
19254.21 82
19255.52 80
19256.83 87
19258.14 84
19259.46 67
19260.77 74
19262.08 90
19263.39 96
19264.70 91
19266.01 88
19267.32 73
19268.64 81
19269.95 72
19271.26 62
19272.57 84
19273.88 79
19275.20 84
19276.51 79
19277.82 63
19279.13 85
19280.44 80
19281.75 70
19283.07 73
19284.38 73
19285.69 90
19287.00 83
19288.32 63
19289.63 78
19290.94 68
19292.25 87
19293.57 78
19294.88 92
19296.19 87
19297.50 69
19298.82 77
19300.13 71
19301.44 78
19302.75 84
19304.07 78
19305.38 84
19306.69 68
19308.01 82
19309.32 72
19310.63 74
19311.94 77
19313.26 85
19314.57 71
19315.88 90
19317.20 72
19318.51 88
19319.82 72
19321.14 79
19322.45 74
19323.76 69
19325.08 76
19326.39 78
19327.70 81
19329.02 72
19330.33 90
19331.65 83
19332.96 77
19334.27 88
19335.59 96
19336.90 74
19338.22 76
19339.53 83
19340.84 94
19342.16 78
19343.47 63
19344.79 77
19346.10 76
19347.41 92
19348.73 84
19350.04 73
19351.36 63
19352.67 87
19353.99 91
19355.30 81
19356.62 90
19357.93 75
19359.25 78
19360.56 96
19361.87 91
19363.19 70
19364.50 79
19365.82 92
19367.13 92
19368.45 69
19369.76 78
19371.08 72
19372.39 83
19373.71 75
19375.02 72
19376.34 69
19377.66 83
19378.97 71
19380.29 72
19381.60 73
19382.92 85
19384.23 86
19385.55 80
19386.86 82
19388.18 87
19389.50 78
19390.81 78
19392.13 71
19393.44 80
19394.76 78
19396.07 77
19397.39 81
19398.71 70
19400.02 80
19401.34 92
19402.65 67
19403.97 105
19405.29 79
19406.60 77
19407.92 86
19409.24 84
19410.55 77
19411.87 69
19413.19 91
19414.50 86
19415.82 88
19417.14 92
19418.45 68
19419.77 63
19421.09 80
19422.40 78
19423.72 76
19425.04 78
19426.35 99
19427.67 84
19428.99 87
19430.30 84
19431.62 96
19432.94 75
19434.26 75
19435.57 79
19436.89 76
19438.21 84
19439.53 74
19440.84 63
19442.16 60
19443.48 76
19444.80 68
19446.11 81
19447.43 83
19448.75 67
19450.07 74
19451.38 83
19452.70 75
19454.02 78
19455.34 79
19456.66 80
19457.97 81
19459.29 89
19460.61 79
19461.93 84
19463.25 83
19464.57 82
19465.88 88
19467.20 97
19468.52 87
19469.84 85
19471.16 77
19472.48 77
19473.79 72
19475.11 87
19476.43 82
19477.75 86
19479.07 87
19480.39 87
19481.71 88
19483.03 82
19484.34 61
19485.66 76
19486.98 82
19488.30 95
19489.62 90
19490.94 82
19492.26 89
19493.58 82
19494.90 84
19496.22 94
19497.54 83
19498.86 92
19500.18 83
19501.50 89
19502.81 81
19504.13 77
19505.45 83
19506.77 87
19508.09 92
19509.41 69
19510.73 77
19512.05 67
19513.37 87
19514.69 87
19516.01 93
19517.33 87
19518.65 97
19519.97 82
19521.29 90
19522.61 81
19523.93 76
19525.25 81
19526.57 72
19527.89 84
19529.22 92
19530.54 77
19531.86 67
19533.18 89
19534.50 74
19535.82 85
19537.14 84
19538.46 89
19539.78 80
19541.10 77
19542.42 67
19543.74 74
19545.06 72
19546.39 67
19547.71 74
19549.03 72
19550.35 77
19551.67 86
19552.99 84
19554.31 93
19555.63 65
19556.96 73
19558.28 95
19559.60 79
19560.92 70
19562.24 90
19563.56 81
19564.88 60
19566.21 79
19567.53 91
19568.85 75
19570.17 78
19571.49 78
19572.82 73
19574.14 69
19575.46 75
19576.78 81
19578.10 80
19579.43 78
19580.75 66
19582.07 87
19583.39 84
19584.72 79
19586.04 86
19587.36 75
19588.68 78
19590.01 84
19591.33 80
19592.65 70
19593.97 64
19595.30 71
19596.62 80
19597.94 89
19599.26 74
19600.59 62
19601.91 86
19603.23 78
19604.56 75
19605.88 55
19607.20 77
19608.53 66
19609.85 70
19611.17 67
19612.49 73
19613.82 76
19615.14 83
19616.47 85
19617.79 81
19619.11 70
19620.44 70
19621.76 94
19623.08 97
19624.41 77
19625.73 68
19627.05 77
19628.38 78
19629.70 66
19631.03 62
19632.35 77
19633.67 82
19635.00 75
19636.32 80
19637.65 76
19638.97 79
19640.29 78
19641.62 81
19642.94 85
19644.27 68
19645.59 75
19646.92 70
19648.24 85
19649.57 65
19650.89 70
19652.21 102
19653.54 81
19654.86 83
19656.19 79
19657.51 74
19658.84 66
19660.16 82
19661.49 77
19662.81 72
19664.14 70
19665.46 84
19666.79 80
19668.11 77
19669.44 76
19670.76 76
19672.09 96
19673.41 72
19674.74 74
19676.07 71
19677.39 89
19678.72 72
19680.04 85
19681.37 84
19682.69 85
19684.02 96
19685.34 76
19686.67 78
19688.00 73
19689.32 78
19690.65 73
19691.97 87
19693.30 94
19694.63 84
19695.95 62
19697.28 68
19698.60 74
19699.93 89
19701.26 81
19702.58 95
19703.91 86
19705.24 82
19706.56 85
19707.89 82
19709.22 73
19710.54 70
19711.87 87
19713.20 78
19714.52 80
19715.85 74
19717.18 91
19718.50 82
19719.83 94
19721.16 88
19722.48 90
19723.81 70
19725.14 65
19726.47 77
19727.79 69
19729.12 80
19730.45 84
19731.77 101
19733.10 75
19734.43 79
19735.76 90
19737.08 95
19738.41 79
19739.74 84
19741.07 81
19742.39 85
19743.72 75
19745.05 79
19746.38 83
19747.71 80
19749.03 81
19750.36 82
19751.69 86
19753.02 75
19754.35 84
19755.67 72
19757.00 87
19758.33 65
19759.66 81
19760.99 80
19762.31 77
19763.64 71
19764.97 85
19766.30 83
19767.63 73
19768.96 78
19770.29 84
19771.61 91
19772.94 98
19774.27 92
19775.60 68
19776.93 89
19778.26 83
19779.59 77
19780.92 91
19782.25 88
19783.57 76
19784.90 82
19786.23 82
19787.56 67
19788.89 93
19790.22 70
19791.55 81
19792.88 58
19794.21 79
19795.54 64
19796.87 81
19798.20 61
19799.53 76
19800.86 86
19802.19 71
19803.52 72
19804.85 102
19806.18 83
19807.50 76
19808.83 77
19810.16 72
19811.49 80
19812.82 82
19814.15 81
19815.49 84
19816.82 82
19818.15 65
19819.48 72
19820.81 78
19822.14 90
19823.47 71
19824.80 95
19826.13 83
19827.46 72
19828.79 78
19830.12 78
19831.45 83
19832.78 73
19834.11 75
19835.44 80
19836.77 79
19838.10 63
19839.44 66
19840.77 78
19842.10 86
19843.43 72
19844.76 88
19846.09 90
19847.42 90
19848.75 85
19850.08 77
19851.42 80
19852.75 74
19854.08 82
19855.41 78
19856.74 70
19858.07 72
19859.40 79
19860.74 76
19862.07 97
19863.40 83
19864.73 75
19866.06 72
19867.40 89
19868.73 79
19870.06 75
19871.39 79
19872.72 71
19874.06 78
19875.39 78
19876.72 73
19878.05 66
19879.38 98
19880.72 94
19882.05 82
19883.38 71
19884.71 79
19886.05 79
19887.38 74
19888.71 76
19890.04 79
19891.38 78
19892.71 79
19894.04 88
19895.38 75
19896.71 74
19898.04 78
19899.37 96
19900.71 86
19902.04 90
19903.37 69
19904.71 78
19906.04 81
19907.37 82
19908.71 91
19910.04 92
19911.37 74
19912.71 86
19914.04 84
19915.37 70
19916.71 90
19918.04 79
19919.37 77
19920.71 82
19922.04 96
19923.37 87
19924.71 88
19926.04 76
19927.38 79
19928.71 83
19930.04 89
19931.38 75
19932.71 75
19934.05 89
19935.38 87
19936.71 74
19938.05 78
19939.38 97
19940.72 90
19942.05 83
19943.39 63
19944.72 83
19946.06 78
19947.39 78
19948.72 80
19950.06 87
19951.39 97
19952.73 92
19954.06 84
19955.40 70
19956.73 78
19958.07 78
19959.40 81
19960.74 92
19962.07 82
19963.41 74
19964.74 79
19966.08 98
19967.41 86
19968.75 83
19970.08 89
19971.42 87
19972.76 92
19974.09 91
19975.43 103
19976.76 89
19978.10 97
19979.43 75
19980.77 90
19982.10 85
19983.44 70
19984.78 92
19986.11 85
19987.45 78
19988.78 84
19990.12 70
19991.46 93
19992.79 87
19994.13 83
19995.46 79
19996.80 85
19998.14 101
19999.47 81
20000.81 81
20002.15 86
20003.48 85
20004.82 83
20006.16 59
20007.49 67
20008.83 74
20010.17 68
20011.50 77
20012.84 83
20014.18 81
20015.51 103
20016.85 97
20018.19 91
20019.52 92
20020.86 75
20022.20 76
20023.53 85
20024.87 83
20026.21 75
20027.55 94
20028.88 98
20030.22 90
20031.56 77
20032.90 86
20034.23 79
20035.57 80
20036.91 91
20038.25 89
20039.58 102
20040.92 92
20042.26 84
20043.60 88
20044.93 91
20046.27 81
20047.61 99
20048.95 85
20050.29 77
20051.62 66
20052.96 80
20054.30 75
20055.64 88
20056.98 93
20058.32 80
20059.65 74
20060.99 90
20062.33 82
20063.67 91
20065.01 80
20066.35 78
20067.68 83
20069.02 85
20070.36 89
20071.70 81
20073.04 97
20074.38 82
20075.72 103
20077.06 89
20078.40 90
20079.73 91
20081.07 97
20082.41 95
20083.75 99
20085.09 108
20086.43 92
20087.77 99
20089.11 93
20090.45 90
20091.79 80
20093.13 80
20094.47 75
20095.81 90
20097.15 90
20098.48 102
20099.82 101
20101.16 96
20102.50 87
20103.84 93
20105.18 74
20106.52 74
20107.86 91
20109.20 91
20110.54 95
20111.88 94
20113.22 99
20114.56 84
20115.90 105
20117.24 80
20118.58 92
20119.93 88
20121.27 86
20122.61 89
20123.95 103
20125.29 82
20126.63 79
20127.97 75
20129.31 89
20130.65 79
20131.99 91
20133.33 103
20134.67 102
20136.01 100
