# Supplementary material for: MALDI-TOF MS typing enables the classification of brewing yeasts of the genus Saccharomyces to major beer styles
Source: PLoS One. 2017 Aug 9;12(8):e0181694. doi: 10.1371/journal.pone.0181694 (PMC5549903; doi:10.1371/journal.pone.0181694)
Supplement: S8 File — The directory includes 90 raw files and was zipped to “.zip”; the folder has three strains with 30 spectra per strain; S1 Text explains the raw files with an example and Table 1 represents the yeast strains used within the experiment. (ZIP) [file pone.0181694.s011.zip › 22-24/30281-168-Lag-Lag-Lag-YPG-18h-E-E_2016-09-20_2_0_C11_1.dat]

1999.90 929
2000.32 979
2000.75 980
2001.17 1018
2001.59 990
2002.01 1045
2002.43 1003
2002.86 1001
2003.28 912
2003.70 895
2004.12 931
2004.54 909
2004.97 932
2005.39 925
2005.81 947
2006.23 923
2006.66 973
2007.08 944
2007.50 968
2007.92 961
2008.35 895
2008.77 974
2009.19 985
2009.61 972
2010.04 1017
2010.46 1025
2010.88 1007
2011.31 932
2011.73 931
2012.15 919
2012.57 947
2013.00 937
2013.42 896
2013.84 904
2014.27 806
2014.69 848
2015.11 837
2015.54 954
2015.96 944
2016.38 944
2016.81 891
2017.23 959
2017.65 944
2018.08 897
2018.50 938
2018.93 963
2019.35 999
2019.77 1023
2020.20 992
2020.62 1000
2021.04 1020
2021.47 972
2021.89 985
2022.32 977
2022.74 948
2023.17 940
2023.59 933
2024.01 970
2024.44 930
2024.86 876
2025.29 887
2025.71 915
2026.14 968
2026.56 982
2026.98 951
2027.41 981
2027.83 1003
2028.26 993
2028.68 915
2029.11 883
2029.53 871
2029.96 914
2030.38 875
2030.81 850
2031.23 893
2031.66 905
2032.08 923
2032.51 880
2032.93 905
2033.36 862
2033.78 873
2034.21 856
2034.63 953
2035.06 883
2035.49 892
2035.91 913
2036.34 895
2036.76 909
2037.19 893
2037.61 893
2038.04 943
2038.47 956
2038.89 929
2039.32 929
2039.74 1005
2040.17 928
2040.59 908
2041.02 903
2041.45 929
2041.87 958
2042.30 941
2042.73 967
2043.15 908
2043.58 901
2044.00 995
2044.43 995
2044.86 973
2045.28 974
2045.71 1011
2046.14 967
2046.56 975
2046.99 936
2047.42 965
2047.84 1076
2048.27 1038
2048.70 928
2049.12 916
2049.55 983
2049.98 977
2050.40 969
2050.83 898
2051.26 925
2051.69 912
2052.11 904
2052.54 931
2052.97 957
2053.40 884
2053.82 931
2054.25 965
2054.68 888
2055.10 927
2055.53 868
2055.96 916
2056.39 931
2056.82 883
2057.24 957
2057.67 984
2058.10 913
2058.53 899
2058.95 911
2059.38 969
2059.81 949
2060.24 914
2060.67 928
2061.09 965
2061.52 979
2061.95 1044
2062.38 1023
2062.81 1050
2063.24 999
2063.66 944
2064.09 999
2064.52 1119
2064.95 1117
2065.38 1112
2065.81 1097
2066.24 1083
2066.66 1106
2067.09 1163
2067.52 1117
2067.95 1095
2068.38 1101
2068.81 1096
2069.24 1036
2069.67 964
2070.10 1014
2070.52 976
2070.95 967
2071.38 925
2071.81 910
2072.24 871
2072.67 917
2073.10 943
2073.53 916
2073.96 891
2074.39 907
2074.82 908
2075.25 884
2075.68 954
2076.11 967
2076.54 943
2076.97 951
2077.40 913
2077.83 971
2078.26 995
2078.69 982
2079.12 978
2079.55 981
2079.98 1058
2080.41 1004
2080.84 1010
2081.27 1054
2081.70 1082
2082.13 999
2082.56 1022
2082.99 986
2083.42 963
2083.85 961
2084.28 950
2084.71 964
2085.14 944
2085.57 952
2086.00 1024
2086.43 1033
2086.86 928
2087.29 943
2087.73 939
2088.16 951
2088.59 968
2089.02 978
2089.45 941
2089.88 980
2090.31 968
2090.74 972
2091.17 913
2091.61 891
2092.04 925
2092.47 950
2092.90 924
2093.33 961
2093.76 953
2094.19 895
2094.63 912
2095.06 897
2095.49 898
2095.92 932
2096.35 979
2096.78 974
2097.22 972
2097.65 957
2098.08 934
2098.51 899
2098.94 911
2099.38 928
2099.81 911
2100.24 931
2100.67 928
2101.11 899
2101.54 886
2101.97 906
2102.40 915
2102.83 932
2103.27 910
2103.70 915
2104.13 913
2104.56 864
2105.00 913
2105.43 960
2105.86 949
2106.30 920
2106.73 911
2107.16 899
2107.59 947
2108.03 951
2108.46 914
2108.89 924
2109.33 954
2109.76 936
2110.19 984
2110.63 992
2111.06 972
2111.49 990
2111.93 922
2112.36 865
2112.79 926
2113.23 951
2113.66 932
2114.09 905
2114.53 905
2114.96 927
2115.40 863
2115.83 895
2116.26 887
2116.70 865
2117.13 972
2117.56 896
2118.00 839
2118.43 846
2118.87 834
2119.30 865
2119.73 869
2120.17 897
2120.60 915
2121.04 902
2121.47 912
2121.91 904
2122.34 923
2122.78 943
2123.21 911
2123.64 924
2124.08 897
2124.51 952
2124.95 959
2125.38 963
2125.82 999
2126.25 953
2126.69 886
2127.12 890
2127.56 959
2127.99 1052
2128.43 1056
2128.86 1029
2129.30 1081
2129.73 1026
2130.17 1055
2130.60 1061
2131.04 1039
2131.47 1061
2131.91 1098
2132.35 1122
2132.78 1072
2133.22 1084
2133.65 1103
2134.09 1090
2134.52 1051
2134.96 1023
2135.40 979
2135.83 984
2136.27 982
2136.70 989
2137.14 1044
2137.57 1007
2138.01 996
2138.45 982
2138.88 958
2139.32 943
2139.76 1019
2140.19 975
2140.63 937
2141.06 915
2141.50 899
2141.94 927
2142.37 878
2142.81 866
2143.25 864
2143.68 883
2144.12 877
2144.56 873
2144.99 945
2145.43 909
2145.87 924
2146.30 954
2146.74 995
2147.18 969
2147.62 892
2148.05 995
2148.49 1033
2148.93 1072
2149.36 1083
2149.80 1172
2150.24 1160
2150.68 1193
2151.11 1167
2151.55 1175
2151.99 1208
2152.43 1209
2152.86 1129
2153.30 1102
2153.74 1118
2154.18 1066
2154.61 1084
2155.05 1063
2155.49 1094
2155.93 1075
2156.37 1034
2156.80 975
2157.24 974
2157.68 951
2158.12 995
2158.56 989
2158.99 1017
2159.43 988
2159.87 1028
2160.31 994
2160.75 964
2161.19 950
2161.62 961
2162.06 960
2162.50 982
2162.94 1000
2163.38 980
2163.82 982
2164.26 1000
2164.69 1029
2165.13 1065
2165.57 1042
2166.01 1021
2166.45 1066
2166.89 1002
2167.33 985
2167.77 1036
2168.21 1012
2168.65 1065
2169.08 1051
2169.52 1075
2169.96 1020
2170.40 1012
2170.84 1087
2171.28 1049
2171.72 1041
2172.16 1056
2172.60 1079
2173.04 1120
2173.48 1075
2173.92 1096
2174.36 1100
2174.80 1066
2175.24 1059
2175.68 1030
2176.12 1047
2176.56 1071
2177.00 1098
2177.44 1121
2177.88 1064
2178.32 1140
2178.76 1122
2179.20 1115
2179.64 1122
2180.08 1171
2180.52 1166
2180.96 1142
2181.40 1111
2181.84 1114
2182.28 1084
2182.72 1067
2183.16 1063
2183.60 959
2184.04 1031
2184.48 1041
2184.93 1063
2185.37 962
2185.81 958
2186.25 1020
2186.69 1030
2187.13 1024
2187.57 1051
2188.01 1032
2188.45 1015
2188.89 1051
2189.34 981
2189.78 1025
2190.22 1100
2190.66 1017
2191.10 1011
2191.54 1005
2191.98 1010
2192.43 1070
2192.87 1133
2193.31 1031
2193.75 1021
2194.19 1119
2194.63 1054
2195.08 1054
2195.52 1091
2195.96 1077
2196.40 1084
2196.84 1024
2197.29 964
2197.73 1060
2198.17 1142
2198.61 1030
2199.06 1053
2199.50 1065
2199.94 1077
2200.38 1004
2200.82 964
2201.27 1016
2201.71 1043
2202.15 1005
2202.59 969
2203.04 1028
2203.48 942
2203.92 1006
2204.37 1056
2204.81 1015
2205.25 1021
2205.69 998
2206.14 996
2206.58 1091
2207.02 1098
2207.47 1071
2207.91 1078
2208.35 1082
2208.80 1170
2209.24 1230
2209.68 1225
2210.13 1085
2210.57 1089
2211.01 1173
2211.46 1110
2211.90 1119
2212.34 1121
2212.79 1122
2213.23 1101
2213.67 1150
2214.12 1111
2214.56 1130
2215.01 1119
2215.45 1085
2215.89 1069
2216.34 1071
2216.78 1081
2217.23 1140
2217.67 1075
2218.11 1021
2218.56 1077
2219.00 1077
2219.45 1073
2219.89 1086
2220.34 1064
2220.78 1089
2221.22 1085
2221.67 1055
2222.11 1117
2222.56 1128
2223.00 1099
2223.45 1052
2223.89 1127
2224.34 1180
2224.78 1201
2225.23 1187
2225.67 1196
2226.12 1233
2226.56 1223
2227.01 1205
2227.45 1234
2227.90 1247
2228.34 1231
2228.79 1219
2229.23 1226
2229.68 1229
2230.12 1228
2230.57 1306
2231.01 1325
2231.46 1308
2231.90 1306
2232.35 1297
2232.80 1246
2233.24 1290
2233.69 1303
2234.13 1282
2234.58 1251
2235.02 1177
2235.47 1163
2235.92 1149
2236.36 1178
2236.81 1146
2237.25 1206
2237.70 1122
2238.15 1124
2238.59 1110
2239.04 1134
2239.49 1133
2239.93 1055
2240.38 1092
2240.82 1100
2241.27 1068
2241.72 1086
2242.16 1084
2242.61 1091
2243.06 1028
2243.50 1020
2243.95 1027
2244.40 994
2244.84 986
2245.29 976
2245.74 999
2246.19 1009
2246.63 1079
2247.08 970
2247.53 959
2247.97 1019
2248.42 1026
2248.87 1012
2249.32 1036
2249.76 1029
2250.21 1009
2250.66 1025
2251.10 1019
2251.55 1042
2252.00 1144
2252.45 1110
2252.89 1100
2253.34 1070
2253.79 1143
2254.24 1121
2254.69 1132
2255.13 1151
2255.58 1117
2256.03 1168
2256.48 1128
2256.93 1120
2257.37 1144
2257.82 1068
2258.27 1073
2258.72 1034
2259.17 1057
2259.61 1057
2260.06 1076
2260.51 1113
2260.96 1134
2261.41 1166
2261.86 1291
2262.31 1219
2262.75 1180
2263.20 1214
2263.65 1231
2264.10 1229
2264.55 1208
2265.00 1251
2265.45 1217
2265.90 1239
2266.34 1226
2266.79 1256
2267.24 1200
2267.69 1198
2268.14 1187
2268.59 1256
2269.04 1213
2269.49 1190
2269.94 1218
2270.39 1247
2270.84 1295
2271.29 1289
2271.74 1307
2272.18 1345
2272.63 1330
2273.08 1373
2273.53 1392
2273.98 1453
2274.43 1423
2274.88 1413
2275.33 1506
2275.78 1541
2276.23 1564
2276.68 1587
2277.13 1621
2277.58 1682
2278.03 1586
2278.48 1570
2278.93 1611
2279.38 1571
2279.83 1483
2280.28 1469
2280.73 1405
2281.19 1340
2281.64 1372
2282.09 1319
2282.54 1239
2282.99 1159
2283.44 1151
2283.89 1104
2284.34 1136
2284.79 1219
2285.24 1132
2285.69 1127
2286.14 1135
2286.59 1139
2287.04 1085
2287.50 1131
2287.95 1212
2288.40 1255
2288.85 1296
2289.30 1418
2289.75 1486
2290.20 1520
2290.65 1606
2291.11 1678
2291.56 1800
2292.01 1778
2292.46 1758
2292.91 1803
2293.36 1727
2293.82 1816
2294.27 1867
2294.72 1789
2295.17 1601
2295.62 1515
2296.07 1463
2296.53 1432
2296.98 1406
2297.43 1323
2297.88 1320
2298.33 1302
2298.79 1255
2299.24 1269
2299.69 1284
2300.14 1177
2300.60 1147
2301.05 1174
2301.50 1155
2301.95 1192
2302.41 1148
2302.86 1172
2303.31 1072
2303.76 1078
2304.22 1133
2304.67 1169
2305.12 1119
2305.57 1102
2306.03 1074
2306.48 1123
2306.93 1173
2307.39 1065
2307.84 1072
2308.29 1122
2308.75 1180
2309.20 1142
2309.65 1238
2310.11 1269
2310.56 1308
2311.01 1324
2311.47 1386
2311.92 1281
2312.37 1315
2312.83 1267
2313.28 1264
2313.73 1248
2314.19 1244
2314.64 1227
2315.09 1241
2315.55 1217
2316.00 1229
2316.46 1186
2316.91 1181
2317.36 1153
2317.82 1196
2318.27 1266
2318.73 1183
2319.18 1166
2319.63 1202
2320.09 1242
2320.54 1192
2321.00 1202
2321.45 1238
2321.91 1182
2322.36 1211
2322.82 1166
2323.27 1195
2323.72 1244
2324.18 1265
2324.63 1214
2325.09 1346
2325.54 1316
2326.00 1300
2326.45 1291
2326.91 1259
2327.36 1326
2327.82 1292
2328.27 1257
2328.73 1197
2329.18 1225
2329.64 1178
2330.09 1230
2330.55 1259
2331.00 1152
2331.46 1063
2331.92 1146
2332.37 1185
2332.83 1176
2333.28 1147
2333.74 1111
2334.19 1154
2334.65 1150
2335.10 1139
2335.56 1109
2336.02 1100
2336.47 1123
2336.93 1093
2337.38 1135
2337.84 1109
2338.30 1163
2338.75 1142
2339.21 1113
2339.66 1137
2340.12 1209
2340.58 1214
2341.03 1215
2341.49 1244
2341.95 1263
2342.40 1262
2342.86 1257
2343.32 1296
2343.77 1328
2344.23 1257
2344.68 1298
2345.14 1223
2345.60 1247
2346.06 1339
2346.51 1365
2346.97 1345
2347.43 1299
2347.88 1257
2348.34 1380
2348.80 1331
2349.25 1337
2349.71 1308
2350.17 1358
2350.63 1292
2351.08 1215
2351.54 1253
2352.00 1255
2352.46 1238
2352.91 1171
2353.37 1151
2353.83 1175
2354.29 1243
2354.74 1154
2355.20 1174
2355.66 1084
2356.12 1089
2356.57 1136
2357.03 1151
2357.49 1128
2357.95 1141
2358.41 1158
2358.86 1224
2359.32 1242
2359.78 1211
2360.24 1205
2360.70 1160
2361.15 1274
2361.61 1270
2362.07 1268
2362.53 1293
2362.99 1352
2363.45 1296
2363.91 1290
2364.36 1285
2364.82 1221
2365.28 1236
2365.74 1210
2366.20 1213
2366.66 1205
2367.12 1284
2367.57 1297
2368.03 1273
2368.49 1302
2368.95 1294
2369.41 1306
2369.87 1307
2370.33 1207
2370.79 1165
2371.25 1126
2371.71 1157
2372.17 1162
2372.63 1148
2373.09 1241
2373.54 1221
2374.00 1072
2374.46 1154
2374.92 1211
2375.38 1156
2375.84 1147
2376.30 1103
2376.76 1144
2377.22 1136
2377.68 1221
2378.14 1203
2378.60 1212
2379.06 1182
2379.52 1240
2379.98 1215
2380.44 1190
2380.90 1173
2381.36 1171
2381.82 1204
2382.28 1198
2382.74 1201
2383.20 1206
2383.66 1151
2384.12 1120
2384.59 1180
2385.05 1146
2385.51 1159
2385.97 1198
2386.43 1162
2386.89 1179
2387.35 1173
2387.81 1180
2388.27 1172
2388.73 1229
2389.19 1191
2389.65 1229
2390.12 1217
2390.58 1238
2391.04 1212
2391.50 1216
2391.96 1227
2392.42 1178
2392.88 1172
2393.34 1163
2393.81 1154
2394.27 1124
2394.73 1141
2395.19 1176
2395.65 1164
2396.11 1176
2396.57 1111
2397.04 1207
2397.50 1184
2397.96 1160
2398.42 1184
2398.88 1136
2399.35 1149
2399.81 1107
2400.27 1184
2400.73 1184
2401.19 1129
2401.66 1153
2402.12 1120
2402.58 1133
2403.04 1181
2403.51 1163
2403.97 1142
2404.43 1076
2404.89 1109
2405.36 1146
2405.82 1114
2406.28 1144
2406.74 1127
2407.21 1139
2407.67 1099
2408.13 1064
2408.59 1123
2409.06 1153
2409.52 1057
2409.98 1051
2410.45 1079
2410.91 1047
2411.37 1062
2411.84 1078
2412.30 1086
2412.76 1007
2413.23 1076
2413.69 1100
2414.15 1096
2414.62 1037
2415.08 1082
2415.54 1131
2416.01 1100
2416.47 1176
2416.93 1186
2417.40 1182
2417.86 1150
2418.32 1176
2418.79 1183
2419.25 1183
2419.72 1179
2420.18 1174
2420.64 1206
2421.11 1222
2421.57 1280
2422.04 1277
2422.50 1287
2422.96 1187
2423.43 1174
2423.89 1122
2424.36 1237
2424.82 1239
2425.29 1205
2425.75 1191
2426.22 1189
2426.68 1205
2427.15 1093
2427.61 1102
2428.07 1141
2428.54 1126
2429.00 1142
2429.47 1139
2429.93 1090
2430.40 1052
2430.86 1007
2431.33 1035
2431.79 1029
2432.26 1068
2432.72 1102
2433.19 1086
2433.65 1114
2434.12 1181
2434.59 1144
2435.05 1126
2435.52 1101
2435.98 1177
2436.45 1178
2436.91 1160
2437.38 1140
2437.84 1259
2438.31 1226
2438.78 1236
2439.24 1232
2439.71 1227
2440.17 1254
2440.64 1266
2441.10 1326
2441.57 1269
2442.04 1333
2442.50 1377
2442.97 1409
2443.44 1319
2443.90 1314
2444.37 1284
2444.83 1219
2445.30 1206
2445.77 1163
2446.23 1183
2446.70 1119
2447.17 1145
2447.63 1112
2448.10 1097
2448.57 1060
2449.03 1065
2449.50 1127
2449.97 1122
2450.43 1111
2450.90 1130
2451.37 1134
2451.83 1125
2452.30 1031
2452.77 1105
2453.24 1129
2453.70 1087
2454.17 1142
2454.64 1090
2455.10 1079
2455.57 1084
2456.04 1062
2456.51 1042
2456.97 1064
2457.44 1059
2457.91 996
2458.38 1001
2458.84 995
2459.31 1028
2459.78 969
2460.25 1040
2460.72 1034
2461.18 1097
2461.65 1070
2462.12 961
2462.59 1054
2463.06 1056
2463.52 1066
2463.99 1088
2464.46 1109
2464.93 1172
2465.40 1199
2465.86 1081
2466.33 1106
2466.80 1070
2467.27 1051
2467.74 1022
2468.21 1066
2468.68 1116
2469.14 1134
2469.61 1126
2470.08 1169
2470.55 1142
2471.02 1138
2471.49 1135
2471.96 1119
2472.43 1087
2472.90 1164
2473.36 1180
2473.83 1140
2474.30 1130
2474.77 1194
2475.24 1121
2475.71 1183
2476.18 1114
2476.65 1113
2477.12 1108
2477.59 1127
2478.06 1180
2478.53 1134
2479.00 1221
2479.47 1168
2479.94 1164
2480.41 1127
2480.87 1105
2481.34 1146
2481.81 1187
2482.28 1137
2482.75 1119
2483.22 1087
2483.69 1115
2484.16 1125
2484.63 1120
2485.10 1128
2485.57 1189
2486.05 1146
2486.52 1159
2486.99 1263
2487.46 1249
2487.93 1222
2488.40 1275
2488.87 1272
2489.34 1355
2489.81 1304
2490.28 1261
2490.75 1255
2491.22 1187
2491.69 1207
2492.16 1222
2492.63 1264
2493.10 1182
2493.58 1200
2494.05 1156
2494.52 1199
2494.99 1174
2495.46 1163
2495.93 1123
2496.40 1178
2496.87 1270
2497.34 1204
2497.82 1154
2498.29 1187
2498.76 1193
2499.23 1134
2499.70 1122
2500.17 1110
2500.64 1076
2501.12 1025
2501.59 1022
2502.06 1055
2502.53 1087
2503.00 1119
2503.48 1035
2503.95 1077
2504.42 1088
2504.89 1109
2505.36 1109
2505.84 1096
2506.31 1073
2506.78 1117
2507.25 1164
2507.72 1168
2508.20 1223
2508.67 1287
2509.14 1260
2509.61 1333
2510.09 1331
2510.56 1424
2511.03 1467
2511.50 1454
2511.98 1524
2512.45 1551
2512.92 1590
2513.40 1580
2513.87 1644
2514.34 1641
2514.81 1622
2515.29 1541
2515.76 1447
2516.23 1465
2516.71 1361
2517.18 1351
2517.65 1318
2518.13 1307
2518.60 1282
2519.07 1342
2519.55 1310
2520.02 1300
2520.49 1318
2520.97 1270
2521.44 1274
2521.91 1266
2522.39 1250
2522.86 1180
2523.34 1162
2523.81 1272
2524.28 1219
2524.76 1247
2525.23 1233
2525.70 1252
2526.18 1197
2526.65 1236
2527.13 1201
2527.60 1233
2528.08 1216
2528.55 1263
2529.02 1302
2529.50 1205
2529.97 1286
2530.45 1345
2530.92 1276
2531.40 1272
2531.87 1229
2532.34 1294
2532.82 1274
2533.29 1188
2533.77 1227
2534.24 1281
2534.72 1259
2535.19 1287
2535.67 1285
2536.14 1327
2536.62 1302
2537.09 1303
2537.57 1278
2538.04 1293
2538.52 1253
2538.99 1275
2539.47 1267
2539.94 1269
2540.42 1249
2540.90 1267
2541.37 1327
2541.85 1268
2542.32 1233
2542.80 1246
2543.27 1225
2543.75 1205
2544.22 1232
2544.70 1256
2545.18 1292
2545.65 1234
2546.13 1264
2546.60 1383
2547.08 1372
2547.56 1401
2548.03 1442
2548.51 1507
2548.98 1524
2549.46 1426
2549.94 1473
2550.41 1544
2550.89 1521
2551.37 1490
2551.84 1509
2552.32 1504
2552.80 1480
2553.27 1483
2553.75 1459
2554.23 1410
2554.70 1436
2555.18 1471
2555.66 1397
2556.13 1518
2556.61 1546
2557.09 1436
2557.56 1447
2558.04 1413
2558.52 1465
2558.99 1464
2559.47 1406
2559.95 1374
2560.43 1324
2560.90 1280
2561.38 1282
2561.86 1257
2562.33 1293
2562.81 1230
2563.29 1155
2563.77 1133
2564.25 1128
2564.72 1182
2565.20 1202
2565.68 1177
2566.16 1160
2566.63 1132
2567.11 1174
2567.59 1152
2568.07 1179
2568.55 1138
2569.02 1135
2569.50 1155
2569.98 1151
2570.46 1105
2570.94 1153
2571.41 1123
2571.89 1143
2572.37 1134
2572.85 1145
2573.33 1096
2573.81 1157
2574.28 1109
2574.76 1119
2575.24 1172
2575.72 1163
2576.20 1188
2576.68 1202
2577.16 1194
2577.64 1200
2578.11 1186
2578.59 1173
2579.07 1176
2579.55 1144
2580.03 1198
2580.51 1211
2580.99 1135
2581.47 1092
2581.95 1121
2582.43 1174
2582.91 1149
2583.39 1110
2583.86 1101
2584.34 1136
2584.82 1194
2585.30 1223
2585.78 1175
2586.26 1142
2586.74 1176
2587.22 1194
2587.70 1126
2588.18 1178
2588.66 1142
2589.14 1190
2589.62 1226
2590.10 1188
2590.58 1159
2591.06 1121
2591.54 1167
2592.02 1175
2592.50 1265
2592.98 1254
2593.46 1203
2593.94 1201
2594.42 1274
2594.90 1226
2595.38 1256
2595.86 1265
2596.35 1278
2596.83 1210
2597.31 1234
2597.79 1203
2598.27 1135
2598.75 1132
2599.23 1149
2599.71 1164
2600.19 1133
2600.67 1154
2601.15 1151
2601.63 1195
2602.12 1169
2602.60 1095
2603.08 1125
2603.56 1107
2604.04 1106
2604.52 1203
2605.00 1178
2605.48 1238
2605.97 1221
2606.45 1123
2606.93 1122
2607.41 1143
2607.89 1087
2608.37 1157
2608.86 1166
2609.34 1112
2609.82 1218
2610.30 1176
2610.78 1193
2611.26 1173
2611.75 1271
2612.23 1235
2612.71 1227
2613.19 1270
2613.68 1206
2614.16 1265
2614.64 1204
2615.12 1172
2615.60 1146
2616.09 1196
2616.57 1146
2617.05 1169
2617.53 1100
2618.02 1148
2618.50 1146
2618.98 1103
2619.46 1099
2619.95 1111
2620.43 1142
2620.91 1093
2621.40 1126
2621.88 1051
2622.36 1096
2622.85 1124
2623.33 1104
2623.81 1109
2624.29 1115
2624.78 1175
2625.26 1191
2625.74 1152
2626.23 1092
2626.71 1166
2627.19 1207
2627.68 1228
2628.16 1221
2628.64 1221
2629.13 1196
2629.61 1215
2630.10 1205
2630.58 1220
2631.06 1202
2631.55 1222
2632.03 1225
2632.51 1314
2633.00 1206
2633.48 1223
2633.97 1237
2634.45 1233
2634.94 1215
2635.42 1201
2635.90 1224
2636.39 1209
2636.87 1202
2637.36 1198
2637.84 1183
2638.33 1162
2638.81 1145
2639.29 1206
2639.78 1125
2640.26 1170
2640.75 1154
2641.23 1126
2641.72 1154
2642.20 1120
2642.69 1131
2643.17 1186
2643.66 1243
2644.14 1172
2644.63 1153
2645.11 1166
2645.60 1182
2646.08 1161
2646.57 1136
2647.05 1142
2647.54 1236
2648.02 1222
2648.51 1190
2648.99 1182
2649.48 1139
2649.97 1141
2650.45 1198
2650.94 1263
2651.42 1200
2651.91 1196
2652.39 1218
2652.88 1228
2653.37 1136
2653.85 1199
2654.34 1242
2654.82 1249
2655.31 1234
2655.80 1287
2656.28 1292
2656.77 1177
2657.25 1232
2657.74 1290
2658.23 1275
2658.71 1350
2659.20 1292
2659.69 1259
2660.17 1212
2660.66 1210
2661.14 1214
2661.63 1239
2662.12 1164
2662.60 1168
2663.09 1178
2663.58 1215
2664.06 1223
2664.55 1206
2665.04 1259
2665.53 1268
2666.01 1216
2666.50 1226
2666.99 1244
2667.47 1276
2667.96 1238
2668.45 1260
2668.94 1273
2669.42 1231
2669.91 1220
2670.40 1256
2670.88 1285
2671.37 1250
2671.86 1317
2672.35 1377
2672.83 1343
2673.32 1427
2673.81 1467
2674.30 1433
2674.79 1526
2675.27 1555
2675.76 1565
2676.25 1563
2676.74 1573
2677.23 1510
2677.71 1501
2678.20 1504
2678.69 1472
2679.18 1417
2679.67 1391
2680.15 1393
2680.64 1375
2681.13 1272
2681.62 1338
2682.11 1349
2682.60 1383
2683.08 1397
2683.57 1396
2684.06 1366
2684.55 1385
2685.04 1415
2685.53 1436
2686.02 1463
2686.51 1308
2686.99 1375
2687.48 1338
2687.97 1308
2688.46 1318
2688.95 1324
2689.44 1305
2689.93 1287
2690.42 1210
2690.91 1275
2691.40 1345
2691.89 1308
2692.38 1262
2692.87 1228
2693.35 1283
2693.84 1308
2694.33 1370
2694.82 1281
2695.31 1279
2695.80 1249
2696.29 1334
2696.78 1368
2697.27 1319
2697.76 1328
2698.25 1322
2698.74 1233
2699.23 1295
2699.72 1261
2700.21 1278
2700.70 1291
2701.19 1298
2701.68 1305
2702.17 1282
2702.66 1294
2703.15 1263
2703.64 1244
2704.13 1273
2704.62 1297
2705.12 1259
2705.61 1257
2706.10 1221
2706.59 1200
2707.08 1237
2707.57 1182
2708.06 1182
2708.55 1177
2709.04 1230
2709.53 1204
2710.02 1190
2710.51 1200
2711.01 1231
2711.50 1193
2711.99 1207
2712.48 1195
2712.97 1178
2713.46 1176
2713.95 1152
2714.44 1240
2714.94 1174
2715.43 1171
2715.92 1124
2716.41 1107
2716.90 1137
2717.39 1161
2717.89 1102
2718.38 1134
2718.87 1086
2719.36 1134
2719.85 1100
2720.34 1192
2720.84 1209
2721.33 1218
2721.82 1222
2722.31 1232
2722.80 1313
2723.30 1270
2723.79 1272
2724.28 1292
2724.77 1251
2725.27 1189
2725.76 1196
2726.25 1213
2726.74 1165
2727.24 1205
2727.73 1234
2728.22 1172
2728.71 1174
2729.21 1209
2729.70 1234
2730.19 1283
2730.69 1248
2731.18 1176
2731.67 1139
2732.16 1185
2732.66 1268
2733.15 1256
2733.64 1256
2734.14 1252
2734.63 1251
2735.12 1255
2735.62 1281
2736.11 1361
2736.60 1367
2737.10 1311
2737.59 1284
2738.08 1339
2738.58 1294
2739.07 1278
2739.56 1338
2740.06 1335
2740.55 1358
2741.05 1272
2741.54 1274
2742.03 1269
2742.53 1241
2743.02 1201
2743.52 1198
2744.01 1216
2744.50 1161
2745.00 1206
2745.49 1194
2745.99 1163
2746.48 1181
2746.97 1176
2747.47 1260
2747.96 1203
2748.46 1178
2748.95 1202
2749.45 1208
2749.94 1247
2750.44 1227
2750.93 1237
2751.43 1206
2751.92 1230
2752.42 1187
2752.91 1231
2753.41 1204
2753.90 1233
2754.40 1183
2754.89 1247
2755.39 1219
2755.88 1199
2756.38 1264
2756.87 1318
2757.37 1209
2757.86 1324
2758.36 1291
2758.85 1201
2759.35 1229
2759.84 1240
2760.34 1243
2760.83 1291
2761.33 1262
2761.83 1253
2762.32 1231
2762.82 1191
2763.31 1265
2763.81 1240
2764.30 1253
2764.80 1225
2765.30 1238
2765.79 1259
2766.29 1242
2766.78 1346
2767.28 1320
2767.78 1270
2768.27 1206
2768.77 1221
2769.27 1219
2769.76 1218
2770.26 1224
2770.76 1226
2771.25 1215
2771.75 1247
2772.24 1196
2772.74 1209
2773.24 1196
2773.73 1165
2774.23 1296
2774.73 1259
2775.23 1203
2775.72 1277
2776.22 1266
2776.72 1346
2777.21 1282
2777.71 1246
2778.21 1343
2778.70 1373
2779.20 1316
2779.70 1247
2780.20 1311
2780.69 1288
2781.19 1285
2781.69 1248
2782.19 1273
2782.68 1272
2783.18 1243
2783.68 1286
2784.18 1269
2784.67 1207
2785.17 1218
2785.67 1243
2786.17 1250
2786.67 1287
2787.16 1250
2787.66 1235
2788.16 1310
2788.66 1224
2789.16 1187
2789.65 1232
2790.15 1259
2790.65 1268
2791.15 1197
2791.65 1189
2792.15 1224
2792.64 1248
2793.14 1286
2793.64 1261
2794.14 1366
2794.64 1314
2795.14 1336
2795.64 1350
2796.13 1391
2796.63 1374
2797.13 1446
2797.63 1489
2798.13 1444
2798.63 1444
2799.13 1517
2799.63 1485
2800.13 1518
2800.62 1511
2801.12 1397
2801.62 1463
2802.12 1479
2802.62 1404
2803.12 1304
2803.62 1356
2804.12 1319
2804.62 1281
2805.12 1229
2805.62 1320
2806.12 1372
2806.62 1341
2807.12 1367
2807.62 1356
2808.12 1435
2808.62 1454
2809.12 1478
2809.62 1534
2810.12 1584
2810.62 1559
2811.12 1551
2811.62 1546
2812.12 1563
2812.62 1624
2813.12 1589
2813.62 1605
2814.12 1677
2814.62 1599
2815.12 1622
2815.62 1603
2816.12 1561
2816.62 1509
2817.12 1468
2817.62 1487
2818.12 1419
2818.62 1341
2819.12 1289
2819.63 1301
2820.13 1310
2820.63 1304
2821.13 1240
2821.63 1242
2822.13 1260
2822.63 1268
2823.13 1218
2823.63 1252
2824.13 1207
2824.64 1280
2825.14 1245
2825.64 1257
2826.14 1279
2826.64 1292
2827.14 1259
2827.64 1228
2828.15 1248
2828.65 1248
2829.15 1183
2829.65 1207
2830.15 1205
2830.65 1265
2831.16 1243
2831.66 1150
2832.16 1204
2832.66 1237
2833.16 1197
2833.67 1183
2834.17 1257
2834.67 1320
2835.17 1301
2835.68 1359
2836.18 1349
2836.68 1317
2837.18 1309
2837.68 1296
2838.19 1310
2838.69 1308
2839.19 1321
2839.70 1358
2840.20 1342
2840.70 1344
2841.20 1272
2841.71 1311
2842.21 1398
2842.71 1298
2843.21 1293
2843.72 1286
2844.22 1334
2844.72 1312
2845.23 1351
2845.73 1398
2846.23 1397
2846.74 1386
2847.24 1404
2847.74 1354
2848.25 1362
2848.75 1441
2849.25 1527
2849.76 1500
2850.26 1401
2850.76 1385
2851.27 1383
2851.77 1395
2852.28 1388
2852.78 1349
2853.28 1302
2853.79 1280
2854.29 1283
2854.79 1250
2855.30 1298
2855.80 1293
2856.31 1282
2856.81 1356
2857.31 1336
2857.82 1415
2858.32 1380
2858.83 1391
2859.33 1392
2859.84 1425
2860.34 1382
2860.85 1446
2861.35 1418
2861.85 1435
2862.36 1439
2862.86 1363
2863.37 1332
2863.87 1397
2864.38 1269
2864.88 1311
2865.39 1250
2865.89 1268
2866.40 1267
2866.90 1212
2867.41 1309
2867.91 1304
2868.42 1231
2868.92 1290
2869.43 1284
2869.93 1233
2870.44 1244
2870.94 1313
2871.45 1309
2871.96 1342
2872.46 1324
2872.97 1293
2873.47 1396
2873.98 1410
2874.48 1469
2874.99 1411
2875.49 1365
2876.00 1443
2876.51 1438
2877.01 1384
2877.52 1339
2878.02 1367
2878.53 1351
2879.04 1398
2879.54 1361
2880.05 1448
2880.55 1418
2881.06 1414
2881.57 1424
2882.07 1414
2882.58 1552
2883.09 1633
2883.59 1502
2884.10 1510
2884.61 1563
2885.11 1546
2885.62 1565
2886.13 1549
2886.63 1537
2887.14 1560
2887.65 1649
2888.15 1637
2888.66 1591
2889.17 1623
2889.67 1576
2890.18 1572
2890.69 1567
2891.20 1529
2891.70 1547
2892.21 1610
2892.72 1497
2893.22 1399
2893.73 1384
2894.24 1349
2894.75 1397
2895.25 1394
2895.76 1387
2896.27 1391
2896.78 1387
2897.29 1397
2897.79 1378
2898.30 1450
2898.81 1421
2899.32 1387
2899.82 1535
2900.33 1547
2900.84 1454
2901.35 1405
2901.86 1439
2902.36 1385
2902.87 1398
2903.38 1436
2903.89 1465
2904.40 1445
2904.91 1449
2905.41 1455
2905.92 1407
2906.43 1386
2906.94 1452
2907.45 1464
2907.96 1400
2908.47 1374
2908.97 1385
2909.48 1350
2909.99 1349
2910.50 1362
2911.01 1377
2911.52 1433
2912.03 1453
2912.54 1399
2913.05 1352
2913.55 1287
2914.06 1303
2914.57 1371
2915.08 1308
2915.59 1320
2916.10 1397
2916.61 1407
2917.12 1425
2917.63 1391
2918.14 1386
2918.65 1434
2919.16 1448
2919.67 1466
2920.18 1481
2920.69 1508
2921.20 1562
2921.71 1562
2922.22 1617
2922.73 1590
2923.24 1683
2923.75 1748
2924.26 1758
2924.77 1772
2925.28 1891
2925.79 1873
2926.30 1963
2926.81 1894
2927.32 1836
2927.83 1821
2928.34 1818
2928.85 1796
2929.36 1704
2929.87 1662
2930.38 1577
2930.89 1547
2931.40 1528
2931.91 1483
2932.42 1431
2932.93 1339
2933.45 1352
2933.96 1354
2934.47 1361
2934.98 1308
2935.49 1351
2936.00 1363
2936.51 1380
2937.02 1421
2937.53 1465
2938.04 1500
2938.56 1643
2939.07 1618
2939.58 1714
2940.09 1857
2940.60 1993
2941.11 2130
2941.62 2187
2942.14 2118
2942.65 2143
2943.16 2199
2943.67 2161
2944.18 2132
2944.70 2137
2945.21 2069
2945.72 2016
2946.23 1957
2946.74 1870
2947.26 1776
2947.77 1706
2948.28 1654
2948.79 1626
2949.30 1565
2949.82 1558
2950.33 1508
2950.84 1488
2951.35 1483
2951.87 1475
2952.38 1450
2952.89 1364
2953.40 1408
2953.92 1325
2954.43 1340
2954.94 1327
2955.45 1414
2955.97 1357
2956.48 1333
2956.99 1333
2957.51 1316
2958.02 1344
2958.53 1320
2959.04 1355
2959.56 1338
2960.07 1369
2960.58 1386
2961.10 1296
2961.61 1320
2962.12 1406
2962.64 1336
2963.15 1384
2963.66 1402
2964.18 1410
2964.69 1448
2965.21 1437
2965.72 1338
2966.23 1399
2966.75 1472
2967.26 1419
2967.77 1469
2968.29 1466
2968.80 1404
2969.32 1402
2969.83 1473
2970.34 1447
2970.86 1369
2971.37 1341
2971.89 1347
2972.40 1350
2972.91 1386
2973.43 1342
2973.94 1377
2974.46 1365
2974.97 1401
2975.49 1449
2976.00 1350
2976.52 1364
2977.03 1331
2977.55 1405
2978.06 1507
2978.57 1385
2979.09 1372
2979.60 1427
2980.12 1487
2980.63 1524
2981.15 1476
2981.66 1471
2982.18 1544
2982.69 1550
2983.21 1471
2983.73 1469
2984.24 1439
2984.76 1442
2985.27 1452
2985.79 1458
2986.30 1470
2986.82 1383
2987.33 1488
2987.85 1499
2988.36 1519
2988.88 1521
2989.40 1634
2989.91 1612
2990.43 1630
2990.94 1537
2991.46 1549
2991.97 1573
2992.49 1545
2993.01 1550
2993.52 1561
2994.04 1617
2994.55 1637
2995.07 1717
2995.59 1815
2996.10 1732
2996.62 1804
2997.14 1661
2997.65 1775
2998.17 1880
2998.69 1977
2999.20 1927
2999.72 1880
3000.24 1874
3000.75 1894
3001.27 1949
3001.79 1997
3002.30 2096
3002.82 2197
3003.34 2235
3003.85 2420
3004.37 2615
3004.89 2683
3005.40 2821
3005.92 2957
3006.44 3065
3006.96 2922
3007.47 2876
3007.99 2716
3008.51 2573
3009.03 2343
3009.54 2230
3010.06 2042
3010.58 1944
3011.10 1825
3011.61 1712
3012.13 1732
3012.65 1664
3013.17 1619
3013.68 1565
3014.20 1569
3014.72 1607
3015.24 1550
3015.76 1570
3016.27 1537
3016.79 1530
3017.31 1558
3017.83 1525
3018.35 1506
3018.86 1547
3019.38 1556
3019.90 1578
3020.42 1593
3020.94 1589
3021.46 1591
3021.97 1569
3022.49 1537
3023.01 1536
3023.53 1572
3024.05 1560
3024.57 1588
3025.09 1570
3025.61 1566
3026.12 1588
3026.64 1554
3027.16 1615
3027.68 1519
3028.20 1509
3028.72 1445
3029.24 1486
3029.76 1485
3030.28 1488
3030.80 1410
3031.32 1373
3031.84 1449
3032.35 1377
3032.87 1315
3033.39 1398
3033.91 1426
3034.43 1425
3034.95 1396
3035.47 1437
3035.99 1455
3036.51 1426
3037.03 1471
3037.55 1537
3038.07 1480
3038.59 1428
3039.11 1385
3039.63 1361
3040.15 1391
3040.67 1392
3041.19 1372
3041.71 1350
3042.23 1373
3042.75 1323
3043.27 1308
3043.79 1331
3044.31 1333
3044.83 1397
3045.35 1425
3045.87 1414
3046.40 1388
3046.92 1454
3047.44 1404
3047.96 1424
3048.48 1421
3049.00 1378
3049.52 1340
3050.04 1448
3050.56 1377
3051.08 1337
3051.60 1394
3052.12 1323
3052.65 1367
3053.17 1340
3053.69 1366
3054.21 1338
3054.73 1391
3055.25 1304
3055.77 1296
3056.30 1377
3056.82 1357
3057.34 1368
3057.86 1341
3058.38 1353
3058.90 1308
3059.42 1366
3059.95 1412
3060.47 1344
3060.99 1314
3061.51 1317
3062.03 1390
3062.56 1379
3063.08 1347
3063.60 1422
3064.12 1401
3064.64 1528
3065.17 1508
3065.69 1531
3066.21 1503
3066.73 1588
3067.26 1546
3067.78 1572
3068.30 1575
3068.82 1571
3069.35 1606
3069.87 1530
3070.39 1564
3070.91 1511
3071.44 1564
3071.96 1492
3072.48 1529
3073.01 1508
3073.53 1525
3074.05 1539
3074.57 1569
3075.10 1614
3075.62 1569
3076.14 1561
3076.67 1563
3077.19 1615
3077.71 1700
3078.24 1716
3078.76 1692
3079.28 1706
3079.81 1728
3080.33 1799
3080.85 1783
3081.38 1798
3081.90 1824
3082.42 1846
3082.95 1890
3083.47 1856
3084.00 1840
3084.52 1864
3085.04 1760
3085.57 1741
3086.09 1763
3086.62 1653
3087.14 1613
3087.66 1605
3088.19 1679
3088.71 1667
3089.24 1731
3089.76 1682
3090.29 1622
3090.81 1568
3091.33 1554
3091.86 1620
3092.38 1679
3092.91 1696
3093.43 1746
3093.96 1659
3094.48 1770
3095.01 1812
3095.53 1854
3096.06 1826
3096.58 1824
3097.11 1857
3097.63 1937
3098.16 1937
3098.68 1956
3099.21 2034
3099.73 2131
3100.26 2388
3100.78 2604
3101.31 3028
3101.83 3332
3102.36 3755
3102.88 4167
3103.41 4359
3103.93 4767
3104.46 4653
3104.99 4748
3105.51 4595
3106.04 4455
3106.56 4197
3107.09 3750
3107.61 3315
3108.14 3009
3108.67 2726
3109.19 2538
3109.72 2292
3110.24 2171
3110.77 2080
3111.30 2084
3111.82 2035
3112.35 1995
3112.87 1974
3113.40 1884
3113.93 1819
3114.45 1720
3114.98 1762
3115.51 1713
3116.03 1645
3116.56 1611
3117.09 1654
3117.61 1602
3118.14 1640
3118.67 1621
3119.19 1660
3119.72 1689
3120.25 1630
3120.77 1688
3121.30 1703
3121.83 1781
3122.35 1747
3122.88 1807
3123.41 1721
3123.94 1682
3124.46 1758
3124.99 1782
3125.52 1843
3126.05 1732
3126.57 1674
3127.10 1620
3127.63 1637
3128.16 1659
3128.68 1663
3129.21 1714
3129.74 1663
3130.27 1618
3130.79 1639
3131.32 1583
3131.85 1556
3132.38 1580
3132.91 1571
3133.43 1580
3133.96 1511
3134.49 1543
3135.02 1527
3135.55 1621
3136.07 1621
3136.60 1539
3137.13 1581
3137.66 1615
3138.19 1521
3138.72 1473
3139.24 1454
3139.77 1425
3140.30 1397
3140.83 1372
3141.36 1443
3141.89 1410
3142.42 1392
3142.95 1352
3143.47 1350
3144.00 1332
3144.53 1347
3145.06 1399
3145.59 1445
3146.12 1430
3146.65 1444
3147.18 1433
3147.71 1430
3148.24 1532
3148.76 1541
3149.29 1516
3149.82 1518
3150.35 1623
3150.88 1587
3151.41 1636
3151.94 1611
3152.47 1551
3153.00 1586
3153.53 1545
3154.06 1494
3154.59 1543
3155.12 1567
3155.65 1473
3156.18 1467
3156.71 1468
3157.24 1487
3157.77 1525
3158.30 1546
3158.83 1542
3159.36 1531
3159.89 1376
3160.42 1471
3160.95 1515
3161.48 1481
3162.01 1518
3162.54 1516
3163.07 1508
3163.60 1387
3164.13 1451
3164.66 1484
3165.20 1467
3165.73 1501
3166.26 1489
3166.79 1367
3167.32 1482
3167.85 1485
3168.38 1492
3168.91 1337
3169.44 1416
3169.97 1373
3170.50 1417
3171.04 1408
3171.57 1378
3172.10 1437
3172.63 1392
3173.16 1425
3173.69 1439
3174.22 1537
3174.75 1504
3175.29 1537
3175.82 1553
3176.35 1543
3176.88 1494
3177.41 1482
3177.94 1467
3178.48 1445
3179.01 1453
3179.54 1437
3180.07 1470
3180.60 1464
3181.14 1482
3181.67 1436
3182.20 1408
3182.73 1386
3183.26 1357
3183.80 1310
3184.33 1314
3184.86 1337
3185.39 1327
3185.93 1318
3186.46 1322
3186.99 1322
3187.52 1310
3188.06 1303
3188.59 1311
3189.12 1348
3189.65 1285
3190.19 1374
3190.72 1393
3191.25 1388
3191.79 1389
3192.32 1370
3192.85 1405
3193.38 1442
3193.92 1339
3194.45 1429
3194.98 1436
3195.52 1481
3196.05 1480
3196.58 1465
3197.12 1434
3197.65 1384
3198.18 1480
3198.72 1487
3199.25 1494
3199.78 1445
3200.32 1497
3200.85 1518
3201.39 1572
3201.92 1573
3202.45 1603
3202.99 1600
3203.52 1591
3204.05 1624
3204.59 1602
3205.12 1625
3205.66 1611
3206.19 1606
3206.72 1661
3207.26 1729
3207.79 1709
3208.33 1764
3208.86 1709
3209.40 1741
3209.93 1795
3210.47 1858
3211.00 1966
3211.53 2017
3212.07 2055
3212.60 2008
3213.14 1947
3213.67 1889
3214.21 1809
3214.74 1823
3215.28 1714
3215.81 1734
3216.35 1686
3216.88 1629
3217.42 1594
3217.95 1591
3218.49 1494
3219.02 1460
3219.56 1435
3220.09 1525
3220.63 1455
3221.16 1423
3221.70 1457
3222.23 1461
3222.77 1508
3223.31 1564
3223.84 1608
3224.38 1622
3224.91 1644
3225.45 1689
3225.98 1662
3226.52 1696
3227.06 1696
3227.59 1777
3228.13 1761
3228.66 1685
3229.20 1658
3229.74 1683
3230.27 1623
3230.81 1618
3231.34 1642
3231.88 1569
3232.42 1520
3232.95 1462
3233.49 1461
3234.03 1520
3234.56 1546
3235.10 1546
3235.64 1593
3236.17 1618
3236.71 1654
3237.25 1644
3237.78 1649
3238.32 1637
3238.86 1773
3239.39 1703
3239.93 1731
3240.47 1673
3241.00 1660
3241.54 1595
3242.08 1637
3242.61 1604
3243.15 1617
3243.69 1614
3244.23 1633
3244.76 1598
3245.30 1635
3245.84 1630
3246.38 1657
3246.91 1624
3247.45 1687
3247.99 1714
3248.53 1781
3249.06 1771
3249.60 1813
3250.14 1908
3250.68 2050
3251.21 2191
3251.75 2342
3252.29 2470
3252.83 2559
3253.37 2776
3253.90 2882
3254.44 2851
3254.98 2912
3255.52 2953
3256.06 2704
3256.60 2616
3257.13 2465
3257.67 2398
3258.21 2300
3258.75 2193
3259.29 2222
3259.83 2264
3260.36 2255
3260.90 2319
3261.44 2304
3261.98 2323
3262.52 2383
3263.06 2368
3263.60 2419
3264.14 2420
3264.68 2479
3265.21 2546
3265.75 2564
3266.29 2599
3266.83 2642
3267.37 2610
3267.91 2553
3268.45 2560
3268.99 2543
3269.53 2419
3270.07 2371
3270.61 2267
3271.15 2175
3271.69 2150
3272.23 2107
3272.76 2040
3273.30 1911
3273.84 1929
3274.38 1956
3274.92 1890
3275.46 1905
3276.00 1922
3276.54 1904
3277.08 1988
3277.62 2022
3278.16 2031
3278.70 2055
3279.24 2002
3279.78 2020
3280.32 2067
3280.86 2068
3281.41 2190
3281.95 2107
3282.49 2065
3283.03 2150
3283.57 2163
3284.11 2170
3284.65 2056
3285.19 2157
3285.73 2195
3286.27 2136
3286.81 2094
3287.35 2151
3287.89 2151
3288.43 2157
3288.97 2251
3289.52 2329
3290.06 2270
3290.60 2251
3291.14 2392
3291.68 2407
3292.22 2561
3292.76 2695
3293.30 2757
3293.85 2810
3294.39 3056
3294.93 3107
3295.47 3256
3296.01 3301
3296.55 3381
3297.09 3555
3297.64 3517
3298.18 3513
3298.72 3447
3299.26 3420
3299.80 3274
3300.34 3210
3300.89 2990
3301.43 2822
3301.97 2786
3302.51 2702
3303.06 2622
3303.60 2626
3304.14 2604
3304.68 2561
3305.22 2489
3305.77 2478
3306.31 2507
3306.85 2386
3307.39 2472
3307.94 2495
3308.48 2431
3309.02 2535
3309.56 2634
3310.11 2667
3310.65 2719
3311.19 2750
3311.74 2698
3312.28 2696
3312.82 2583
3313.36 2686
3313.91 2691
3314.45 2747
3314.99 2707
3315.54 2777
3316.08 2835
3316.62 2997
3317.17 3171
3317.71 3302
3318.25 3537
3318.80 3632
3319.34 3856
3319.88 4017
3320.43 4118
3320.97 4224
3321.51 4161
3322.06 4187
3322.60 4265
3323.14 4251
3323.69 4093
3324.23 4002
3324.78 3855
3325.32 3740
3325.86 3676
3326.41 3608
3326.95 3447
3327.50 3394
3328.04 3375
3328.59 3426
3329.13 3412
3329.67 3391
3330.22 3497
3330.76 3842
3331.31 4202
3331.85 4778
3332.40 5798
3332.94 7068
3333.49 8679
3334.03 10399
3334.57 12357
3335.12 14756
3335.66 16863
3336.21 19046
3336.75 20307
3337.30 20565
3337.84 20522
3338.39 19776
3338.93 18783
3339.48 16872
3340.02 15262
3340.57 13356
3341.11 11630
3341.66 9826
3342.20 7933
3342.75 6704
3343.30 5736
3343.84 4833
3344.39 4129
3344.93 3602
3345.48 3285
3346.02 3008
3346.57 2903
3347.11 2772
3347.66 2696
3348.21 2677
3348.75 2557
3349.30 2573
3349.84 2553
3350.39 2434
3350.94 2435
3351.48 2335
3352.03 2277
3352.57 2325
3353.12 2292
3353.67 2276
3354.21 2347
3354.76 2355
3355.31 2278
3355.85 2288
3356.40 2278
3356.95 2354
3357.49 2222
3358.04 2252
3358.59 2259
3359.13 2193
3359.68 2263
3360.23 2292
3360.77 2258
3361.32 2202
3361.87 2189
3362.41 2196
3362.96 2179
3363.51 2214
3364.05 2295
3364.60 2295
3365.15 2374
3365.70 2307
3366.24 2331
3366.79 2273
3367.34 2280
3367.89 2247
3368.43 2257
3368.98 2214
3369.53 2180
3370.08 2195
3370.62 2281
3371.17 2300
3371.72 2385
3372.27 2508
3372.81 2586
3373.36 2732
3373.91 2888
3374.46 2975
3375.01 2958
3375.55 3023
3376.10 2958
3376.65 2926
3377.20 2702
3377.75 2591
3378.30 2520
3378.84 2508
3379.39 2350
3379.94 2229
3380.49 2123
3381.04 2020
3381.59 2059
3382.13 1983
3382.68 1935
3383.23 1906
3383.78 1798
3384.33 1853
3384.88 1835
3385.43 1816
3385.98 1805
3386.52 1747
3387.07 1780
3387.62 1728
3388.17 1597
3388.72 1651
3389.27 1737
3389.82 1757
3390.37 1744
3390.92 1746
3391.47 1695
3392.02 1746
3392.57 1746
3393.12 1735
3393.66 1725
3394.21 1755
3394.76 1795
3395.31 1766
3395.86 1753
3396.41 1799
3396.96 1795
3397.51 1831
3398.06 1900
3398.61 2008
3399.16 2012
3399.71 2048
3400.26 1947
3400.81 1939
3401.36 1914
3401.91 1869
3402.46 1818
3403.01 1786
3403.56 1678
3404.11 1693
3404.66 1665
3405.21 1673
3405.77 1665
3406.32 1638
3406.87 1518
3407.42 1582
3407.97 1641
3408.52 1582
3409.07 1724
3409.62 1672
3410.17 1611
3410.72 1678
3411.27 1715
3411.82 1740
3412.37 1833
3412.93 1810
3413.48 1815
3414.03 1837
3414.58 1781
3415.13 1750
3415.68 1754
3416.23 1761
3416.78 1731
3417.34 1698
3417.89 1689
3418.44 1647
3418.99 1654
3419.54 1767
3420.09 1681
3420.65 1673
3421.20 1603
3421.75 1588
3422.30 1544
3422.85 1545
3423.40 1555
3423.96 1575
3424.51 1543
3425.06 1533
3425.61 1571
3426.17 1554
3426.72 1493
3427.27 1503
3427.82 1554
3428.37 1523
3428.93 1534
3429.48 1436
3430.03 1413
3430.58 1339
3431.14 1394
3431.69 1424
3432.24 1399
3432.79 1359
3433.35 1412
3433.90 1375
3434.45 1432
3435.01 1449
3435.56 1448
3436.11 1422
3436.66 1492
3437.22 1503
3437.77 1500
3438.32 1521
3438.88 1536
3439.43 1510
3439.98 1573
3440.54 1444
3441.09 1471
3441.64 1465
3442.20 1435
3442.75 1427
3443.30 1488
3443.86 1454
3444.41 1463
3444.96 1406
3445.52 1448
3446.07 1446
3446.63 1409
3447.18 1386
3447.73 1359
3448.29 1392
3448.84 1415
3449.40 1378
3449.95 1389
3450.50 1424
3451.06 1413
3451.61 1345
3452.17 1400
3452.72 1365
3453.27 1398
3453.83 1433
3454.38 1345
3454.94 1382
3455.49 1403
3456.05 1394
3456.60 1389
3457.16 1389
3457.71 1384
3458.27 1437
3458.82 1432
3459.38 1392
3459.93 1401
3460.49 1356
3461.04 1394
3461.60 1441
3462.15 1455
3462.71 1548
3463.26 1539
3463.82 1537
3464.37 1495
3464.93 1538
3465.48 1570
3466.04 1594
3466.59 1577
3467.15 1658
3467.70 1556
3468.26 1537
3468.81 1565
3469.37 1653
3469.93 1641
3470.48 1631
3471.04 1614
3471.59 1691
3472.15 1746
3472.70 1713
3473.26 1693
3473.82 1679
3474.37 1724
3474.93 1636
3475.48 1724
3476.04 1695
3476.60 1675
3477.15 1730
3477.71 1731
3478.27 1846
3478.82 1805
3479.38 1844
3479.93 1938
3480.49 1950
3481.05 1952
3481.60 2042
3482.16 1981
3482.72 1991
3483.27 2031
3483.83 2171
3484.39 2046
3484.95 2070
3485.50 2092
3486.06 2023
3486.62 2031
3487.17 2045
3487.73 2163
3488.29 2208
3488.84 2336
3489.40 2569
3489.96 2918
3490.52 3333
3491.07 3944
3491.63 4285
3492.19 4693
3492.75 5051
3493.30 5277
3493.86 5269
3494.42 4970
3494.98 4902
3495.53 4461
3496.09 4148
3496.65 3717
3497.21 3436
3497.77 3186
3498.32 2954
3498.88 2769
3499.44 2601
3500.00 2554
3500.56 2545
3501.11 2576
3501.67 2584
3502.23 2624
3502.79 2806
3503.35 2966
3503.91 3089
3504.46 3343
3505.02 3480
3505.58 3609
3506.14 3711
3506.70 3741
3507.26 3677
3507.81 3533
3508.37 3400
3508.93 3235
3509.49 3074
3510.05 2946
3510.61 2776
3511.17 2516
3511.73 2424
3512.29 2299
3512.85 2270
3513.40 2135
3513.96 1991
3514.52 1919
3515.08 1862
3515.64 1762
3516.20 1700
3516.76 1694
3517.32 1662
3517.88 1632
3518.44 1686
3519.00 1745
3519.56 1728
3520.12 1633
3520.68 1679
3521.24 1606
3521.80 1631
3522.36 1638
3522.92 1719
3523.48 1753
3524.04 1733
3524.60 1750
3525.16 1754
3525.72 1748
3526.28 1682
3526.84 1743
3527.40 1687
3527.96 1687
3528.52 1733
3529.08 1760
3529.64 1808
3530.20 1712
3530.76 1682
3531.32 1647
3531.88 1635
3532.44 1633
3533.00 1633
3533.56 1640
3534.12 1612
3534.68 1597
3535.25 1652
3535.81 1658
3536.37 1588
3536.93 1559
3537.49 1642
3538.05 1629
3538.61 1628
3539.17 1640
3539.73 1655
3540.30 1632
3540.86 1642
3541.42 1663
3541.98 1639
3542.54 1631
3543.10 1707
3543.66 1687
3544.23 1679
3544.79 1729
3545.35 1808
3545.91 1768
3546.47 1688
3547.03 1723
3547.60 1666
3548.16 1620
3548.72 1625
3549.28 1605
3549.84 1578
3550.41 1607
3550.97 1517
3551.53 1515
3552.09 1546
3552.65 1560
3553.22 1598
3553.78 1525
3554.34 1519
3554.90 1585
3555.47 1484
3556.03 1458
3556.59 1526
3557.15 1512
3557.72 1552
3558.28 1473
3558.84 1506
3559.41 1473
3559.97 1528
3560.53 1463
3561.09 1453
3561.66 1481
3562.22 1545
3562.78 1490
3563.35 1598
3563.91 1631
3564.47 1589
3565.04 1559
3565.60 1523
3566.16 1584
3566.73 1585
3567.29 1688
3567.85 1645
3568.42 1554
3568.98 1591
3569.54 1552
3570.11 1497
3570.67 1564
3571.23 1531
3571.80 1607
3572.36 1580
3572.93 1672
3573.49 1696
3574.05 1708
3574.62 1776
3575.18 1860
3575.75 1913
3576.31 2097
3576.87 2187
3577.44 2234
3578.00 2342
3578.57 2411
3579.13 2474
3579.70 2437
3580.26 2302
3580.82 2266
3581.39 2172
3581.95 2093
3582.52 1941
3583.08 1958
3583.65 1852
3584.21 1805
3584.78 1674
3585.34 1561
3585.91 1546
3586.47 1507
3587.04 1442
3587.60 1419
3588.17 1415
3588.73 1420
3589.30 1390
3589.86 1360
3590.43 1343
3590.99 1391
3591.56 1451
3592.12 1392
3592.69 1386
3593.25 1409
3593.82 1373
3594.39 1401
3594.95 1375
3595.52 1418
3596.08 1420
3596.65 1467
3597.21 1471
3597.78 1462
3598.35 1465
3598.91 1458
3599.48 1565
3600.04 1465
3600.61 1459
3601.18 1418
3601.74 1417
3602.31 1447
3602.87 1436
3603.44 1493
3604.01 1458
3604.57 1476
3605.14 1447
3605.71 1457
3606.27 1398
3606.84 1386
3607.41 1435
3607.97 1427
3608.54 1390
3609.11 1406
3609.67 1409
3610.24 1375
3610.81 1393
3611.37 1428
3611.94 1447
3612.51 1422
3613.07 1395
3613.64 1480
3614.21 1581
3614.78 1675
3615.34 1836
3615.91 2036
3616.48 2265
3617.04 2509
3617.61 2765
3618.18 2924
3618.75 3156
3619.31 3318
3619.88 3405
3620.45 3386
3621.02 3198
3621.58 3060
3622.15 2912
3622.72 2676
3623.29 2483
3623.86 2269
3624.42 2068
3624.99 1984
3625.56 1756
3626.13 1686
3626.70 1577
3627.26 1415
3627.83 1410
3628.40 1383
3628.97 1347
3629.54 1317
3630.11 1391
3630.67 1404
3631.24 1310
3631.81 1297
3632.38 1283
3632.95 1278
3633.52 1302
3634.08 1230
3634.65 1274
3635.22 1301
3635.79 1245
3636.36 1289
3636.93 1340
3637.50 1275
3638.07 1267
3638.64 1324
3639.20 1366
3639.77 1358
3640.34 1376
3640.91 1425
3641.48 1425
3642.05 1534
3642.62 1555
3643.19 1523
3643.76 1529
3644.33 1594
3644.90 1578
3645.47 1525
3646.04 1571
3646.61 1559
3647.18 1613
3647.75 1604
3648.32 1612
3648.89 1646
3649.46 1633
3650.03 1617
3650.60 1651
3651.17 1599
3651.74 1609
3652.31 1636
3652.88 1583
3653.45 1627
3654.02 1618
3654.59 1543
3655.16 1576
3655.73 1601
3656.30 1597
3656.87 1607
3657.44 1634
3658.01 1585
3658.58 1623
3659.15 1604
3659.72 1567
3660.29 1580
3660.86 1590
3661.43 1611
3662.00 1600
3662.58 1552
3663.15 1480
3663.72 1503
3664.29 1555
3664.86 1566
3665.43 1447
3666.00 1426
3666.57 1503
3667.14 1566
3667.72 1533
3668.29 1414
3668.86 1457
3669.43 1454
3670.00 1459
3670.57 1412
3671.14 1497
3671.72 1433
3672.29 1424
3672.86 1434
3673.43 1380
3674.00 1436
3674.57 1435
3675.15 1462
3675.72 1484
3676.29 1509
3676.86 1460
3677.43 1481
3678.01 1493
3678.58 1516
3679.15 1504
3679.72 1468
3680.30 1514
3680.87 1532
3681.44 1394
3682.01 1453
3682.58 1472
3683.16 1419
3683.73 1382
3684.30 1381
3684.88 1362
3685.45 1316
3686.02 1322
3686.59 1340
3687.17 1376
3687.74 1390
3688.31 1425
3688.88 1430
3689.46 1489
3690.03 1389
3690.60 1415
3691.18 1541
3691.75 1456
3692.32 1453
3692.90 1433
3693.47 1466
3694.04 1489
3694.62 1462
3695.19 1452
3695.76 1382
3696.34 1425
3696.91 1394
3697.48 1386
3698.06 1360
3698.63 1384
3699.21 1303
3699.78 1313
3700.35 1277
3700.93 1319
3701.50 1281
3702.08 1317
3702.65 1330
3703.22 1375
3703.80 1342
3704.37 1376
3704.95 1319
3705.52 1350
3706.09 1382
3706.67 1341
3707.24 1410
3707.82 1446
3708.39 1423
3708.97 1392
3709.54 1312
3710.12 1371
3710.69 1389
3711.26 1381
3711.84 1410
3712.41 1340
3712.99 1322
3713.56 1305
3714.14 1402
3714.71 1344
3715.29 1342
3715.86 1380
3716.44 1354
3717.01 1368
3717.59 1397
3718.16 1394
3718.74 1355
3719.32 1356
3719.89 1337
3720.47 1380
3721.04 1335
3721.62 1326
3722.19 1405
3722.77 1395
3723.34 1323
3723.92 1293
3724.49 1346
3725.07 1284
3725.65 1269
3726.22 1295
3726.80 1308
3727.37 1294
3727.95 1307
3728.53 1309
3729.10 1414
3729.68 1480
3730.25 1630
3730.83 1736
3731.41 1848
3731.98 1937
3732.56 2110
3733.14 2248
3733.71 2376
3734.29 2456
3734.87 2408
3735.44 2481
3736.02 2543
3736.60 2448
3737.17 2202
3737.75 2163
3738.33 2025
3738.90 1997
3739.48 1855
3740.06 1728
3740.63 1630
3741.21 1602
3741.79 1535
3742.36 1520
3742.94 1441
3743.52 1422
3744.10 1396
3744.67 1323
3745.25 1284
3745.83 1333
3746.40 1337
3746.98 1335
3747.56 1322
3748.14 1249
3748.71 1316
3749.29 1329
3749.87 1364
3750.45 1422
3751.03 1401
3751.60 1353
3752.18 1325
3752.76 1309
3753.34 1344
3753.92 1290
3754.49 1304
3755.07 1353
3755.65 1325
3756.23 1346
3756.81 1330
3757.38 1378
3757.96 1403
3758.54 1462
3759.12 1416
3759.70 1497
3760.28 1522
3760.85 1544
3761.43 1566
3762.01 1605
3762.59 1676
3763.17 1631
3763.75 1695
3764.33 1628
3764.91 1635
3765.48 1581
3766.06 1615
3766.64 1588
3767.22 1565
3767.80 1500
3768.38 1556
3768.96 1553
3769.54 1464
3770.12 1481
3770.70 1498
3771.28 1494
3771.85 1434
3772.43 1483
3773.01 1441
3773.59 1421
3774.17 1376
3774.75 1375
3775.33 1354
3775.91 1376
3776.49 1347
3777.07 1363
3777.65 1363
3778.23 1344
3778.81 1265
3779.39 1353
3779.97 1326
3780.55 1313
3781.13 1331
3781.71 1276
3782.29 1290
3782.87 1255
3783.45 1293
3784.03 1356
3784.61 1344
3785.19 1268
3785.77 1268
3786.35 1313
3786.93 1279
3787.51 1321
3788.10 1316
3788.68 1346
3789.26 1341
3789.84 1316
3790.42 1370
3791.00 1346
3791.58 1341
3792.16 1380
3792.74 1423
3793.32 1353
3793.90 1301
3794.48 1377
3795.07 1427
3795.65 1422
3796.23 1382
3796.81 1417
3797.39 1411
3797.97 1351
3798.55 1415
3799.14 1346
3799.72 1392
3800.30 1397
3800.88 1368
3801.46 1386
3802.04 1486
3802.62 1481
3803.21 1500
3803.79 1491
3804.37 1497
3804.95 1448
3805.53 1512
3806.12 1521
3806.70 1588
3807.28 1695
3807.86 1757
3808.44 1847
3809.03 1784
3809.61 1747
3810.19 1847
3810.77 1819
3811.36 1800
3811.94 1823
3812.52 1870
3813.10 1814
3813.69 1726
3814.27 1740
3814.85 1775
3815.43 1748
3816.02 1692
3816.60 1715
3817.18 1642
3817.77 1689
3818.35 1638
3818.93 1598
3819.51 1584
3820.10 1511
3820.68 1527
3821.26 1525
3821.85 1584
3822.43 1572
3823.01 1542
3823.60 1603
3824.18 1516
3824.76 1498
3825.35 1476
3825.93 1557
3826.51 1478
3827.10 1432
3827.68 1499
3828.27 1494
3828.85 1493
3829.43 1457
3830.02 1423
3830.60 1485
3831.18 1476
3831.77 1463
3832.35 1541
3832.94 1443
3833.52 1400
3834.10 1420
3834.69 1550
3835.27 1540
3835.86 1534
3836.44 1490
3837.03 1534
3837.61 1564
3838.19 1545
3838.78 1600
3839.36 1655
3839.95 1578
3840.53 1585
3841.12 1530
3841.70 1467
3842.29 1521
3842.87 1570
3843.46 1556
3844.04 1602
3844.63 1560
3845.21 1583
3845.80 1628
3846.38 1660
3846.97 1723
3847.55 1688
3848.14 1617
3848.72 1612
3849.31 1679
3849.89 1650
3850.48 1628
3851.06 1553
3851.65 1577
3852.23 1556
3852.82 1535
3853.41 1557
3853.99 1561
3854.58 1531
3855.16 1546
3855.75 1640
3856.33 1687
3856.92 1702
3857.51 1829
3858.09 2057
3858.68 2160
3859.26 2391
3859.85 2697
3860.44 2998
3861.02 3426
3861.61 3831
3862.20 4090
3862.78 4258
3863.37 4371
3863.95 4335
3864.54 4104
3865.13 3806
3865.71 3677
3866.30 3350
3866.89 3135
3867.47 2794
3868.06 2480
3868.65 2248
3869.23 2140
3869.82 1972
3870.41 1757
3870.99 1689
3871.58 1703
3872.17 1770
3872.76 1697
3873.34 1698
3873.93 1666
3874.52 1571
3875.10 1565
3875.69 1585
3876.28 1621
3876.87 1584
3877.45 1562
3878.04 1575
3878.63 1526
3879.22 1451
3879.80 1412
3880.39 1482
3880.98 1491
3881.57 1433
3882.15 1311
3882.74 1410
3883.33 1427
3883.92 1408
3884.51 1446
3885.09 1454
3885.68 1474
3886.27 1473
3886.86 1465
3887.45 1499
3888.04 1524
3888.62 1530
3889.21 1686
3889.80 1720
3890.39 1718
3890.98 1747
3891.57 1814
3892.15 1794
3892.74 1734
3893.33 1799
3893.92 1800
3894.51 1723
3895.10 1660
3895.69 1686
3896.28 1731
3896.86 1689
3897.45 1661
3898.04 1658
3898.63 1612
3899.22 1639
3899.81 1633
3900.40 1656
3900.99 1639
3901.58 1701
3902.17 1665
3902.76 1699
3903.34 1628
3903.93 1660
3904.52 1591
3905.11 1526
3905.70 1486
3906.29 1441
3906.88 1427
3907.47 1390
3908.06 1381
3908.65 1379
3909.24 1410
3909.83 1422
3910.42 1346
3911.01 1342
3911.60 1322
3912.19 1301
3912.78 1316
3913.37 1339
3913.96 1308
3914.55 1263
3915.14 1291
3915.73 1327
3916.32 1347
3916.91 1358
3917.50 1318
3918.09 1298
3918.68 1310
3919.28 1257
3919.87 1231
3920.46 1256
3921.05 1251
3921.64 1240
3922.23 1243
3922.82 1303
3923.41 1244
3924.00 1256
3924.59 1224
3925.18 1212
3925.77 1253
3926.37 1227
3926.96 1287
3927.55 1253
3928.14 1269
3928.73 1235
3929.32 1240
3929.91 1204
3930.51 1233
3931.10 1197
3931.69 1199
3932.28 1226
3932.87 1239
3933.46 1241
3934.05 1225
3934.65 1204
3935.24 1238
3935.83 1181
3936.42 1159
3937.01 1232
3937.61 1218
3938.20 1224
3938.79 1228
3939.38 1283
3939.97 1297
3940.57 1298
3941.16 1291
3941.75 1262
3942.34 1289
3942.94 1280
3943.53 1322
3944.12 1405
3944.71 1372
3945.31 1331
3945.90 1371
3946.49 1298
3947.08 1282
3947.68 1254
3948.27 1281
3948.86 1255
3949.45 1224
3950.05 1264
3950.64 1213
3951.23 1201
3951.83 1212
3952.42 1220
3953.01 1211
3953.61 1227
3954.20 1256
3954.79 1185
3955.39 1174
3955.98 1228
3956.57 1189
3957.17 1200
3957.76 1245
3958.35 1264
3958.95 1229
3959.54 1256
3960.13 1279
3960.73 1256
3961.32 1256
3961.92 1272
3962.51 1314
3963.10 1277
3963.70 1308
3964.29 1328
3964.88 1333
3965.48 1360
3966.07 1377
3966.67 1370
3967.26 1388
3967.86 1447
3968.45 1483
3969.04 1400
3969.64 1410
3970.23 1383
3970.83 1381
3971.42 1353
3972.02 1261
3972.61 1263
3973.21 1262
3973.80 1322
3974.40 1260
3974.99 1299
3975.58 1352
3976.18 1374
3976.77 1323
3977.37 1302
3977.96 1347
3978.56 1362
3979.15 1407
3979.75 1382
3980.35 1355
3980.94 1330
3981.54 1351
3982.13 1352
3982.73 1331
3983.32 1315
3983.92 1404
3984.51 1387
3985.11 1372
3985.70 1336
3986.30 1325
3986.90 1294
3987.49 1298
3988.09 1344
3988.68 1368
3989.28 1300
3989.87 1369
3990.47 1364
3991.07 1368
3991.66 1331
3992.26 1281
3992.85 1343
3993.45 1396
3994.05 1372
3994.64 1404
3995.24 1469
3995.84 1439
3996.43 1502
3997.03 1450
3997.62 1529
3998.22 1506
3998.82 1525
3999.41 1524
4000.01 1520
4000.61 1511
4001.20 1459
4001.80 1445
4002.40 1348
4003.00 1453
4003.59 1471
4004.19 1347
4004.79 1368
4005.38 1438
4005.98 1406
4006.58 1375
4007.17 1378
4007.77 1357
4008.37 1297
4008.97 1213
4009.56 1328
4010.16 1248
4010.76 1283
4011.36 1254
4011.95 1286
4012.55 1301
4013.15 1301
4013.75 1327
4014.34 1448
4014.94 1437
4015.54 1471
4016.14 1528
4016.74 1536
4017.33 1527
4017.93 1578
4018.53 1589
4019.13 1639
4019.73 1634
4020.32 1559
4020.92 1545
4021.52 1569
4022.12 1451
4022.72 1318
4023.32 1335
4023.91 1360
4024.51 1341
4025.11 1241
4025.71 1320
4026.31 1431
4026.91 1436
4027.51 1445
4028.10 1460
4028.70 1459
4029.30 1397
4029.90 1443
4030.50 1461
4031.10 1448
4031.70 1420
4032.30 1408
4032.90 1406
4033.49 1353
4034.09 1361
4034.69 1343
4035.29 1323
4035.89 1317
4036.49 1320
4037.09 1274
4037.69 1275
4038.29 1198
4038.89 1217
4039.49 1173
4040.09 1178
4040.69 1233
4041.29 1211
4041.89 1158
4042.49 1186
4043.09 1155
4043.69 1169
4044.29 1199
4044.89 1218
4045.49 1189
4046.09 1187
4046.69 1210
4047.29 1177
4047.89 1214
4048.49 1184
4049.09 1172
4049.69 1227
4050.29 1201
4050.89 1148
4051.49 1230
4052.09 1235
4052.69 1195
4053.29 1203
4053.89 1194
4054.49 1235
4055.09 1267
4055.69 1252
4056.30 1216
4056.90 1207
4057.50 1209
4058.10 1194
4058.70 1200
4059.30 1237
4059.90 1202
4060.50 1244
4061.10 1196
4061.71 1250
4062.31 1267
4062.91 1307
4063.51 1282
4064.11 1351
4064.71 1334
4065.31 1429
4065.92 1516
4066.52 1529
4067.12 1499
4067.72 1564
4068.32 1536
4068.92 1481
4069.53 1481
4070.13 1474
4070.73 1408
4071.33 1311
4071.93 1342
4072.54 1311
4073.14 1225
4073.74 1167
4074.34 1200
4074.94 1171
4075.55 1158
4076.15 1124
4076.75 1122
4077.35 1191
4077.96 1118
4078.56 1099
4079.16 1118
4079.76 1101
4080.37 1108
4080.97 1077
4081.57 1112
4082.17 1069
4082.78 1056
4083.38 1041
4083.98 1097
4084.59 1091
4085.19 1054
4085.79 1147
4086.39 1088
4087.00 1074
4087.60 1082
4088.20 1095
4088.81 1064
4089.41 1099
4090.01 1143
4090.62 1164
4091.22 1180
4091.82 1133
4092.43 1148
4093.03 1142
4093.63 1135
4094.24 1159
4094.84 1190
4095.45 1211
4096.05 1199
4096.65 1188
4097.26 1173
4097.86 1210
4098.47 1213
4099.07 1180
4099.67 1168
4100.28 1171
4100.88 1187
4101.49 1184
4102.09 1146
4102.69 1127
4103.30 1134
4103.90 1115
4104.51 1191
4105.11 1168
4105.72 1136
4106.32 1130
4106.93 1152
4107.53 1173
4108.13 1109
4108.74 1121
4109.34 1131
4109.95 1139
4110.55 1142
4111.16 1165
4111.76 1090
4112.37 1107
4112.97 1084
4113.58 1087
4114.18 1104
4114.79 1136
4115.39 1165
4116.00 1084
4116.60 1059
4117.21 1130
4117.82 1128
4118.42 1072
4119.03 1099
4119.63 1098
4120.24 1085
4120.84 1089
4121.45 1111
4122.05 1105
4122.66 1166
4123.27 1120
4123.87 1167
4124.48 1134
4125.08 1145
4125.69 1166
4126.30 1119
4126.90 1145
4127.51 1080
4128.11 1117
4128.72 1094
4129.33 1140
4129.93 1111
4130.54 1118
4131.15 1137
4131.75 1118
4132.36 1148
4132.96 1153
4133.57 1178
4134.18 1164
4134.78 1166
4135.39 1217
4136.00 1330
4136.60 1265
4137.21 1292
4137.82 1308
4138.43 1375
4139.03 1356
4139.64 1314
4140.25 1307
4140.85 1338
4141.46 1351
4142.07 1341
4142.68 1353
4143.28 1392
4143.89 1353
4144.50 1438
4145.10 1411
4145.71 1417
4146.32 1366
4146.93 1405
4147.53 1362
4148.14 1306
4148.75 1318
4149.36 1243
4149.97 1236
4150.57 1163
4151.18 1127
4151.79 1093
4152.40 1078
4153.00 1112
4153.61 1094
4154.22 1101
4154.83 1069
4155.44 1096
4156.05 1087
4156.65 1083
4157.26 1098
4157.87 1127
4158.48 1065
4159.09 1117
4159.70 1116
4160.30 1138
4160.91 1137
4161.52 1151
4162.13 1130
4162.74 1166
4163.35 1196
4163.96 1202
4164.56 1198
4165.17 1157
4165.78 1210
4166.39 1215
4167.00 1203
4167.61 1203
4168.22 1296
4168.83 1228
4169.44 1222
4170.05 1273
4170.66 1342
4171.26 1331
4171.87 1407
4172.48 1402
4173.09 1525
4173.70 1449
4174.31 1470
4174.92 1500
4175.53 1482
4176.14 1475
4176.75 1339
4177.36 1329
4177.97 1363
4178.58 1318
4179.19 1359
4179.80 1278
4180.41 1247
4181.02 1211
4181.63 1185
4182.24 1193
4182.85 1175
4183.46 1190
4184.07 1199
4184.68 1155
4185.29 1151
4185.90 1170
4186.51 1186
4187.12 1212
4187.73 1216
4188.34 1195
4188.95 1135
4189.56 1146
4190.18 1200
4190.79 1196
4191.40 1165
4192.01 1186
4192.62 1187
4193.23 1194
4193.84 1231
4194.45 1254
4195.06 1263
4195.67 1315
4196.28 1223
4196.90 1267
4197.51 1243
4198.12 1288
4198.73 1271
4199.34 1240
4199.95 1191
4200.56 1222
4201.18 1201
4201.79 1199
4202.40 1171
4203.01 1168
4203.62 1208
4204.23 1193
4204.85 1197
4205.46 1215
4206.07 1221
4206.68 1206
4207.29 1223
4207.90 1204
4208.52 1199
4209.13 1226
4209.74 1249
4210.35 1224
4210.97 1241
4211.58 1282
4212.19 1248
4212.80 1318
4213.41 1236
4214.03 1308
4214.64 1325
4215.25 1305
4215.86 1354
4216.48 1337
4217.09 1382
4217.70 1451
4218.32 1432
4218.93 1464
4219.54 1440
4220.15 1533
4220.77 1591
4221.38 1664
4221.99 1695
4222.61 1728
4223.22 1792
4223.83 1837
4224.44 1879
4225.06 1802
4225.67 1802
4226.28 1781
4226.90 1848
4227.51 1844
4228.13 1800
4228.74 1717
4229.35 1750
4229.97 1800
4230.58 1740
4231.19 1621
4231.81 1640
4232.42 1555
4233.03 1469
4233.65 1457
4234.26 1468
4234.88 1417
4235.49 1376
4236.10 1349
4236.72 1298
4237.33 1252
4237.95 1289
4238.56 1314
4239.17 1328
4239.79 1240
4240.40 1306
4241.02 1234
4241.63 1243
4242.25 1268
4242.86 1213
4243.48 1157
4244.09 1224
4244.71 1231
4245.32 1198
4245.93 1185
4246.55 1203
4247.16 1234
4247.78 1225
4248.39 1282
4249.01 1279
4249.62 1276
4250.24 1265
4250.85 1260
4251.47 1323
4252.08 1299
4252.70 1264
4253.32 1278
4253.93 1311
4254.55 1309
4255.16 1335
4255.78 1304
4256.39 1224
4257.01 1271
4257.62 1320
4258.24 1202
4258.85 1243
4259.47 1305
4260.09 1299
4260.70 1330
4261.32 1431
4261.93 1405
4262.55 1503
4263.17 1560
4263.78 1582
4264.40 1546
4265.01 1568
4265.63 1574
4266.25 1561
4266.86 1469
4267.48 1459
4268.10 1460
4268.71 1356
4269.33 1346
4269.94 1357
4270.56 1338
4271.18 1300
4271.79 1349
4272.41 1287
4273.03 1298
4273.64 1281
4274.26 1281
4274.88 1294
4275.49 1328
4276.11 1400
4276.73 1487
4277.35 1492
4277.96 1453
4278.58 1464
4279.20 1424
4279.81 1457
4280.43 1434
4281.05 1416
4281.67 1396
4282.28 1374
4282.90 1333
4283.52 1340
4284.14 1279
4284.75 1199
4285.37 1231
4285.99 1198
4286.61 1217
4287.22 1159
4287.84 1155
4288.46 1179
4289.08 1160
4289.70 1137
4290.31 1171
4290.93 1113
4291.55 1075
4292.17 1116
4292.79 1153
4293.40 1159
4294.02 1111
4294.64 1143
4295.26 1189
4295.88 1175
4296.50 1199
4297.11 1176
4297.73 1189
4298.35 1213
4298.97 1179
4299.59 1235
4300.21 1272
4300.83 1203
4301.44 1208
4302.06 1204
4302.68 1226
4303.30 1235
4303.92 1247
4304.54 1287
4305.16 1319
4305.78 1284
4306.40 1257
4307.02 1277
4307.63 1259
4308.25 1182
4308.87 1194
4309.49 1236
4310.11 1226
4310.73 1268
4311.35 1235
4311.97 1262
4312.59 1285
4313.21 1262
4313.83 1235
4314.45 1318
4315.07 1263
4315.69 1296
4316.31 1269
4316.93 1323
4317.55 1294
4318.17 1253
4318.79 1239
4319.41 1276
4320.03 1236
4320.65 1239
4321.27 1261
4321.89 1299
4322.51 1291
4323.13 1327
4323.75 1369
4324.37 1381
4324.99 1386
4325.61 1392
4326.23 1438
4326.85 1442
4327.47 1513
4328.09 1511
4328.71 1565
4329.33 1625
4329.96 1694
4330.58 1782
4331.20 1891
4331.82 1948
4332.44 2010
4333.06 2148
4333.68 2274
4334.30 2315
4334.92 2432
4335.54 2368
4336.17 2311
4336.79 2214
4337.41 2141
4338.03 2036
4338.65 2100
4339.27 2109
4339.89 1974
4340.52 1940
4341.14 1851
4341.76 1915
4342.38 1809
4343.00 1834
4343.62 1808
4344.25 2002
4344.87 2100
4345.49 2317
4346.11 2526
4346.73 2513
4347.36 2623
4347.98 2645
4348.60 2663
4349.22 2617
4349.84 2603
4350.47 2452
4351.09 2378
4351.71 2185
4352.33 2019
4352.96 2040
4353.58 1924
4354.20 1749
4354.82 1686
4355.45 1629
4356.07 1620
4356.69 1593
4357.31 1503
4357.94 1566
4358.56 1422
4359.18 1446
4359.81 1523
4360.43 1509
4361.05 1489
4361.68 1478
4362.30 1426
4362.92 1424
4363.55 1421
4364.17 1442
4364.79 1416
4365.42 1355
4366.04 1359
4366.66 1429
4367.29 1338
4367.91 1328
4368.53 1377
4369.16 1358
4369.78 1327
4370.40 1270
4371.03 1322
4371.65 1296
4372.27 1294
4372.90 1301
4373.52 1313
4374.15 1307
4374.77 1303
4375.39 1319
4376.02 1332
4376.64 1336
4377.27 1310
4377.89 1263
4378.52 1283
4379.14 1312
4379.76 1408
4380.39 1398
4381.01 1391
4381.64 1316
4382.26 1268
4382.89 1333
4383.51 1385
4384.14 1338
4384.76 1362
4385.39 1261
4386.01 1297
4386.64 1312
4387.26 1294
4387.89 1277
4388.51 1332
4389.14 1346
4389.76 1375
4390.39 1408
4391.01 1523
4391.64 1480
4392.26 1438
4392.89 1427
4393.51 1431
4394.14 1396
4394.76 1411
4395.39 1416
4396.01 1375
4396.64 1303
4397.26 1323
4397.89 1290
4398.52 1290
4399.14 1289
4399.77 1250
4400.39 1246
4401.02 1278
4401.65 1297
4402.27 1299
4402.90 1284
4403.52 1254
4404.15 1228
4404.78 1250
4405.40 1265
4406.03 1196
4406.65 1191
4407.28 1306
4407.91 1292
4408.53 1279
4409.16 1227
4409.79 1248
4410.41 1260
4411.04 1254
4411.67 1247
4412.29 1299
4412.92 1258
4413.55 1289
4414.17 1222
4414.80 1246
4415.43 1218
4416.05 1233
4416.68 1247
4417.31 1233
4417.94 1205
4418.56 1147
4419.19 1176
4419.82 1208
4420.44 1203
4421.07 1217
4421.70 1207
4422.33 1198
4422.95 1190
4423.58 1161
4424.21 1175
4424.84 1162
4425.46 1155
4426.09 1155
4426.72 1149
4427.35 1115
4427.97 1042
4428.60 1076
4429.23 1064
4429.86 1058
4430.49 1048
4431.11 1122
4431.74 1108
4432.37 1075
4433.00 1078
4433.63 1087
4434.26 1058
4434.88 1104
4435.51 1107
4436.14 1100
4436.77 1092
4437.40 1147
4438.03 1138
4438.65 1133
4439.28 1144
4439.91 1177
4440.54 1151
4441.17 1133
4441.80 1107
4442.43 1090
4443.06 1107
4443.68 1102
4444.31 1109
4444.94 1137
4445.57 1145
4446.20 1121
4446.83 1124
4447.46 1194
4448.09 1240
4448.72 1207
4449.35 1235
4449.98 1174
4450.61 1211
4451.24 1243
4451.86 1206
4452.49 1166
4453.12 1192
4453.75 1220
4454.38 1173
4455.01 1136
4455.64 1189
4456.27 1229
4456.90 1259
4457.53 1209
4458.16 1238
4458.79 1215
4459.42 1189
4460.05 1089
4460.68 1090
4461.31 1082
4461.94 1054
4462.57 1067
4463.20 1121
4463.83 1079
4464.46 1077
4465.09 1074
4465.72 1027
4466.36 1071
4466.99 1021
4467.62 1017
4468.25 1134
4468.88 1078
4469.51 1025
4470.14 1054
4470.77 1026
4471.40 1030
4472.03 1033
4472.66 1062
4473.29 1069
4473.93 1054
4474.56 1037
4475.19 1042
4475.82 1021
4476.45 1111
4477.08 1103
4477.71 1053
4478.34 1124
4478.98 1134
4479.61 1095
4480.24 1059
4480.87 1083
4481.50 1136
4482.13 1082
4482.76 1116
4483.40 1155
4484.03 1099
4484.66 1126
4485.29 1189
4485.92 1182
4486.56 1160
4487.19 1154
4487.82 1157
4488.45 1208
4489.08 1216
4489.72 1222
4490.35 1198
4490.98 1194
4491.61 1177
4492.25 1156
4492.88 1180
4493.51 1167
4494.14 1132
4494.78 1164
4495.41 1167
4496.04 1141
4496.67 1242
4497.31 1217
4497.94 1189
4498.57 1271
4499.20 1232
4499.84 1310
4500.47 1334
4501.10 1364
4501.74 1412
4502.37 1380
4503.00 1405
4503.64 1475
4504.27 1470
4504.90 1511
4505.53 1503
4506.17 1494
4506.80 1512
4507.43 1470
4508.07 1402
4508.70 1404
4509.34 1327
4509.97 1270
4510.60 1256
4511.24 1268
4511.87 1279
4512.50 1359
4513.14 1302
4513.77 1303
4514.41 1287
4515.04 1282
4515.67 1285
4516.31 1296
4516.94 1277
4517.58 1221
4518.21 1289
4518.84 1311
4519.48 1306
4520.11 1228
4520.75 1339
4521.38 1288
4522.02 1289
4522.65 1300
4523.28 1337
4523.92 1411
4524.55 1323
4525.19 1359
4525.82 1494
4526.46 1559
4527.09 1598
4527.73 1797
4528.36 1969
4529.00 2245
4529.63 2567
4530.27 2914
4530.90 3205
4531.54 3523
4532.17 3878
4532.81 4176
4533.44 4121
4534.08 4009
4534.71 3898
4535.35 3630
4535.99 3279
4536.62 2990
4537.26 2687
4537.89 2330
4538.53 2050
4539.16 1850
4539.80 1663
4540.43 1454
4541.07 1431
4541.71 1429
4542.34 1369
4542.98 1283
4543.61 1299
4544.25 1250
4544.89 1192
4545.52 1199
4546.16 1279
4546.79 1287
4547.43 1279
4548.07 1279
4548.70 1279
4549.34 1330
4549.98 1334
4550.61 1307
4551.25 1387
4551.89 1321
4552.52 1261
4553.16 1240
4553.80 1302
4554.43 1271
4555.07 1271
4555.71 1258
4556.34 1260
4556.98 1195
4557.62 1197
4558.25 1272
4558.89 1243
4559.53 1287
4560.16 1338
4560.80 1363
4561.44 1307
4562.08 1340
4562.71 1391
4563.35 1371
4563.99 1348
4564.63 1429
4565.26 1428
4565.90 1405
4566.54 1420
4567.18 1439
4567.81 1467
4568.45 1484
4569.09 1523
4569.73 1533
4570.36 1585
4571.00 1590
4571.64 1572
4572.28 1580
4572.92 1609
4573.55 1555
4574.19 1518
4574.83 1508
4575.47 1520
4576.11 1450
4576.75 1390
4577.38 1413
4578.02 1334
4578.66 1320
4579.30 1245
4579.94 1289
4580.58 1249
4581.21 1242
4581.85 1204
4582.49 1273
4583.13 1288
4583.77 1202
4584.41 1192
4585.05 1267
4585.69 1269
4586.32 1286
4586.96 1298
4587.60 1308
4588.24 1347
4588.88 1411
4589.52 1458
4590.16 1398
4590.80 1352
4591.44 1364
4592.08 1401
4592.72 1389
4593.36 1363
4594.00 1301
4594.63 1296
4595.27 1219
4595.91 1215
4596.55 1225
4597.19 1200
4597.83 1204
4598.47 1119
4599.11 1144
4599.75 1203
4600.39 1168
4601.03 1177
4601.67 1171
4602.31 1154
4602.95 1217
4603.59 1194
4604.23 1222
4604.87 1185
4605.51 1181
4606.15 1271
4606.79 1230
4607.43 1203
4608.08 1259
4608.72 1197
4609.36 1176
4610.00 1200
4610.64 1204
4611.28 1193
4611.92 1163
4612.56 1189
4613.20 1176
4613.84 1224
4614.48 1127
4615.12 1142
4615.76 1140
4616.41 1171
4617.05 1178
4617.69 1120
4618.33 1193
4618.97 1085
4619.61 1135
4620.25 1086
4620.89 1063
4621.54 1024
4622.18 1097
4622.82 1087
4623.46 1082
4624.10 1057
4624.74 1038
4625.38 1020
4626.03 1068
4626.67 997
4627.31 1047
4627.95 1054
4628.59 1073
4629.24 1079
4629.88 1111
4630.52 1120
4631.16 1084
4631.80 1131
4632.45 1076
4633.09 1109
4633.73 1095
4634.37 1129
4635.02 1190
4635.66 1204
4636.30 1164
4636.94 1187
4637.58 1162
4638.23 1166
4638.87 1170
4639.51 1265
4640.16 1272
4640.80 1232
4641.44 1235
4642.08 1204
4642.73 1216
4643.37 1202
4644.01 1199
4644.66 1189
4645.30 1142
4645.94 1140
4646.58 1129
4647.23 1131
4647.87 1165
4648.51 1174
4649.16 1160
4649.80 1165
4650.44 1194
4651.09 1167
4651.73 1218
4652.37 1224
4653.02 1256
4653.66 1326
4654.31 1368
4654.95 1335
4655.59 1342
4656.24 1260
4656.88 1226
4657.52 1245
4658.17 1199
4658.81 1137
4659.46 1098
4660.10 1073
4660.75 1129
4661.39 1067
4662.03 1074
4662.68 1152
4663.32 1074
4663.97 1085
4664.61 1067
4665.26 1064
4665.90 1094
4666.54 1000
4667.19 973
4667.83 1041
4668.48 1028
4669.12 980
4669.77 1024
4670.41 1016
4671.06 1002
4671.70 984
4672.35 973
4672.99 964
4673.64 948
4674.28 977
4674.93 1015
4675.57 1001
4676.22 1006
4676.86 1070
4677.51 1028
4678.15 1062
4678.80 1038
4679.44 1032
4680.09 1077
4680.73 1066
4681.38 1039
4682.03 1066
4682.67 1047
4683.32 1048
4683.96 1064
4684.61 1092
4685.25 1066
4685.90 1092
4686.55 1059
4687.19 1087
4687.84 1080
4688.48 1065
4689.13 1070
4689.78 1136
4690.42 1137
4691.07 1121
4691.72 1184
4692.36 1150
4693.01 1170
4693.65 1169
4694.30 1188
4694.95 1140
4695.59 1135
4696.24 1188
4696.89 1211
4697.53 1203
4698.18 1225
4698.83 1218
4699.47 1274
4700.12 1263
4700.77 1250
4701.41 1226
4702.06 1267
4702.71 1290
4703.36 1180
4704.00 1166
4704.65 1286
4705.30 1195
4705.94 1149
4706.59 1172
4707.24 1163
4707.89 1164
4708.53 1120
4709.18 1061
4709.83 1068
4710.48 1074
4711.12 1108
4711.77 1122
4712.42 1145
4713.07 1113
4713.71 1089
4714.36 1070
4715.01 1124
4715.66 1086
4716.31 1082
4716.95 1060
4717.60 1051
4718.25 1083
4718.90 1086
4719.55 1073
4720.19 1076
4720.84 1103
4721.49 1156
4722.14 1156
4722.79 1085
4723.44 1154
4724.08 1186
4724.73 1121
4725.38 1138
4726.03 1151
4726.68 1135
4727.33 1066
4727.98 1124
4728.63 1076
4729.27 1087
4729.92 1093
4730.57 1090
4731.22 1081
4731.87 1060
4732.52 1052
4733.17 1067
4733.82 1063
4734.47 1078
4735.12 1035
4735.77 1051
4736.41 1021
4737.06 1047
4737.71 1060
4738.36 1090
4739.01 1071
4739.66 1045
4740.31 1100
4740.96 1130
4741.61 1135
4742.26 1107
4742.91 1095
4743.56 1120
4744.21 1110
4744.86 1083
4745.51 1122
4746.16 1175
4746.81 1084
4747.46 1088
4748.11 1088
4748.76 1098
4749.41 1092
4750.06 1125
4750.71 1079
4751.36 1088
4752.01 1115
4752.66 1141
4753.31 1217
4753.96 1223
4754.61 1205
4755.26 1167
4755.92 1153
4756.57 1113
4757.22 1147
4757.87 1121
4758.52 1152
4759.17 1207
4759.82 1172
4760.47 1197
4761.12 1256
4761.77 1198
4762.42 1262
4763.08 1311
4763.73 1341
4764.38 1365
4765.03 1306
4765.68 1232
4766.33 1257
4766.98 1151
4767.64 1188
4768.29 1179
4768.94 1212
4769.59 1189
4770.24 1160
4770.89 1176
4771.54 1107
4772.20 1140
4772.85 1157
4773.50 1137
4774.15 1162
4774.80 1180
4775.46 1100
4776.11 1061
4776.76 1179
4777.41 1103
4778.06 1096
4778.72 1096
4779.37 1117
4780.02 1082
4780.67 1181
4781.33 1121
4781.98 1108
4782.63 1085
4783.28 1093
4783.94 1083
4784.59 1137
4785.24 1114
4785.89 1060
4786.55 1075
4787.20 1058
4787.85 1127
4788.51 1148
4789.16 1180
4789.81 1161
4790.46 1196
4791.12 1193
4791.77 1230
4792.42 1164
4793.08 1195
4793.73 1197
4794.38 1187
4795.04 1233
4795.69 1244
4796.34 1208
4797.00 1258
4797.65 1307
4798.30 1224
4798.96 1268
4799.61 1281
4800.27 1396
4800.92 1393
4801.57 1413
4802.23 1402
4802.88 1417
4803.53 1375
4804.19 1402
4804.84 1379
4805.50 1380
4806.15 1398
4806.81 1356
4807.46 1290
4808.11 1234
4808.77 1243
4809.42 1161
4810.08 1194
4810.73 1203
4811.39 1185
4812.04 1228
4812.69 1198
4813.35 1187
4814.00 1224
4814.66 1219
4815.31 1276
4815.97 1263
4816.62 1325
4817.28 1338
4817.93 1312
4818.59 1306
4819.24 1298
4819.90 1308
4820.55 1344
4821.21 1411
4821.86 1393
4822.52 1429
4823.17 1409
4823.83 1506
4824.48 1454
4825.14 1483
4825.79 1518
4826.45 1443
4827.11 1434
4827.76 1375
4828.42 1329
4829.07 1330
4829.73 1301
4830.38 1338
4831.04 1379
4831.70 1353
4832.35 1375
4833.01 1353
4833.66 1406
4834.32 1399
4834.98 1433
4835.63 1503
4836.29 1562
4836.94 1545
4837.60 1539
4838.26 1630
4838.91 1609
4839.57 1570
4840.23 1598
4840.88 1589
4841.54 1533
4842.20 1562
4842.85 1565
4843.51 1581
4844.17 1530
4844.82 1523
4845.48 1508
4846.14 1560
4846.79 1569
4847.45 1547
4848.11 1581
4848.76 1600
4849.42 1714
4850.08 1735
4850.73 1833
4851.39 1837
4852.05 1851
4852.71 1856
4853.36 1847
4854.02 1816
4854.68 1737
4855.34 1750
4855.99 1775
4856.65 1710
4857.31 1863
4857.97 1877
4858.62 1890
4859.28 1883
4859.94 1878
4860.60 1985
4861.25 1830
4861.91 1832
4862.57 1841
4863.23 1693
4863.89 1687
4864.54 1591
4865.20 1542
4865.86 1597
4866.52 1542
4867.18 1575
4867.84 1555
4868.49 1636
4869.15 1589
4869.81 1490
4870.47 1505
4871.13 1450
4871.79 1434
4872.44 1416
4873.10 1476
4873.76 1426
4874.42 1388
4875.08 1442
4875.74 1481
4876.40 1413
4877.06 1422
4877.72 1401
4878.37 1417
4879.03 1488
4879.69 1580
4880.35 1545
4881.01 1460
4881.67 1402
4882.33 1403
4882.99 1373
4883.65 1360
4884.31 1324
4884.97 1263
4885.63 1314
4886.29 1270
4886.95 1232
4887.61 1273
4888.26 1239
4888.92 1272
4889.58 1243
4890.24 1304
4890.90 1305
4891.56 1342
4892.22 1269
4892.88 1275
4893.54 1413
4894.20 1364
4894.86 1349
4895.52 1317
4896.18 1285
4896.84 1297
4897.51 1246
4898.17 1310
4898.83 1335
4899.49 1316
4900.15 1418
4900.81 1427
4901.47 1300
4902.13 1295
4902.79 1314
4903.45 1314
4904.11 1317
4904.77 1226
4905.43 1218
4906.09 1198
4906.75 1250
4907.41 1101
4908.08 1175
4908.74 1184
4909.40 1215
4910.06 1200
4910.72 1162
4911.38 1175
4912.04 1203
4912.70 1204
4913.37 1202
4914.03 1145
4914.69 1060
4915.35 1100
4916.01 1114
4916.67 1110
4917.33 1080
4918.00 1091
4918.66 1086
4919.32 1094
4919.98 1033
4920.64 1029
4921.31 1052
4921.97 1062
4922.63 1084
4923.29 1102
4923.95 1104
4924.62 1111
4925.28 1073
4925.94 1006
4926.60 1103
4927.26 1056
4927.93 1095
4928.59 1090
4929.25 1079
4929.91 1106
4930.58 1120
4931.24 1092
4931.90 1062
4932.56 1075
4933.23 1039
4933.89 1024
4934.55 1063
4935.22 1127
4935.88 1050
4936.54 1086
4937.20 1067
4937.87 1014
4938.53 1010
4939.19 1029
4939.86 1008
4940.52 1085
4941.18 1011
4941.85 1023
4942.51 1025
4943.17 1043
4943.84 1072
4944.50 961
4945.16 1040
4945.83 1041
4946.49 1028
4947.15 972
4947.82 1041
4948.48 1024
4949.15 1022
4949.81 1048
4950.47 1048
4951.14 1039
4951.80 1020
4952.47 1035
4953.13 1075
4953.79 1071
4954.46 1076
4955.12 1036
4955.79 1015
4956.45 1056
4957.11 1059
4957.78 1086
4958.44 1131
4959.11 1113
4959.77 1100
4960.44 1224
4961.10 1262
4961.77 1248
4962.43 1286
4963.10 1317
4963.76 1352
4964.42 1433
4965.09 1425
4965.75 1313
4966.42 1296
4967.08 1231
4967.75 1163
4968.41 1135
4969.08 1148
4969.74 1093
4970.41 1081
4971.08 1091
4971.74 1043
4972.41 1030
4973.07 1069
4973.74 1015
4974.40 1068
4975.07 1033
4975.73 1081
4976.40 1156
4977.06 1128
4977.73 1089
4978.40 1069
4979.06 1100
4979.73 1098
4980.39 1119
4981.06 1104
4981.73 1039
4982.39 1039
4983.06 1039
4983.72 1032
4984.39 1008
4985.06 1013
4985.72 1016
4986.39 1058
4987.05 1030
4987.72 1014
4988.39 1088
4989.05 1069
4989.72 1095
4990.39 1075
4991.05 1057
4991.72 973
4992.39 1009
4993.05 977
4993.72 985
4994.39 996
4995.05 997
4995.72 985
4996.39 1009
4997.05 962
4997.72 958
4998.39 989
4999.06 986
4999.72 946
5000.39 939
5001.06 973
5001.73 965
5002.39 952
5003.06 975
5003.73 951
5004.39 965
5005.06 1019
5005.73 1008
5006.40 975
5007.07 939
5007.73 932
5008.40 927
5009.07 972
5009.74 971
5010.40 996
5011.07 969
5011.74 1020
5012.41 984
5013.08 988
5013.74 991
5014.41 992
5015.08 958
5015.75 985
5016.42 978
5017.09 969
5017.75 978
5018.42 963
5019.09 972
5019.76 937
5020.43 1043
5021.10 1053
5021.76 1047
5022.43 998
5023.10 1041
5023.77 1113
5024.44 1043
5025.11 1081
5025.78 1093
5026.45 1068
5027.12 1094
5027.78 1072
5028.45 1040
5029.12 1070
5029.79 1016
5030.46 1020
5031.13 998
5031.80 989
5032.47 934
5033.14 972
5033.81 989
5034.48 912
5035.15 913
5035.82 945
5036.49 902
5037.16 960
5037.83 957
5038.50 911
5039.16 937
5039.83 888
5040.50 953
5041.17 942
5041.84 901
5042.51 921
5043.18 1020
5043.85 992
5044.52 944
5045.20 996
5045.87 988
5046.54 1020
5047.21 986
5047.88 927
5048.55 919
5049.22 947
5049.89 959
5050.56 920
5051.23 915
5051.90 982
5052.57 962
5053.24 943
5053.91 904
5054.58 917
5055.25 969
5055.92 951
5056.60 936
5057.27 916
5057.94 921
5058.61 927
5059.28 935
5059.95 899
5060.62 920
5061.29 952
5061.96 970
5062.64 931
5063.31 970
5063.98 992
5064.65 974
5065.32 927
5065.99 955
5066.66 956
5067.34 945
5068.01 961
5068.68 980
5069.35 945
5070.02 915
5070.70 896
5071.37 968
5072.04 925
5072.71 918
5073.38 964
5074.06 914
5074.73 974
5075.40 968
5076.07 958
5076.74 960
5077.42 998
5078.09 1034
5078.76 1025
5079.43 948
5080.11 946
5080.78 1006
5081.45 1055
5082.12 989
5082.80 971
5083.47 1000
5084.14 983
5084.82 943
5085.49 989
5086.16 984
5086.83 942
5087.51 970
5088.18 1045
5088.85 1011
5089.53 1044
5090.20 1064
5090.87 1043
5091.55 1133
5092.22 1162
5092.89 1147
5093.57 1067
5094.24 1126
5094.91 1136
5095.59 1046
5096.26 1038
5096.93 1053
5097.61 1013
5098.28 1013
5098.96 982
5099.63 955
5100.30 934
5100.98 945
5101.65 1007
5102.32 1012
5103.00 952
5103.67 1036
5104.35 1070
5105.02 1085
5105.70 1025
5106.37 1085
5107.04 1082
5107.72 1062
5108.39 1017
5109.07 999
5109.74 1028
5110.42 1037
5111.09 1028
5111.77 998
5112.44 974
5113.11 967
5113.79 981
5114.46 993
5115.14 1026
5115.81 1086
5116.49 1052
5117.16 1087
5117.84 1054
5118.51 1148
5119.19 1167
5119.86 1162
5120.54 1210
5121.21 1257
5121.89 1277
5122.57 1210
5123.24 1238
5123.92 1164
5124.59 1113
5125.27 1122
5125.94 1076
5126.62 1085
5127.29 1045
5127.97 1023
5128.64 1052
5129.32 981
5130.00 964
5130.67 1045
5131.35 1053
5132.02 1033
5132.70 1006
5133.38 1008
5134.05 1048
5134.73 1012
5135.40 991
5136.08 1002
5136.76 1015
5137.43 956
5138.11 978
5138.79 997
5139.46 1007
5140.14 1017
5140.82 1039
5141.49 942
5142.17 977
5142.85 975
5143.52 980
5144.20 945
5144.88 958
5145.55 979
5146.23 982
5146.91 905
5147.58 894
5148.26 925
5148.94 961
5149.61 946
5150.29 941
5150.97 956
5151.65 974
5152.32 938
5153.00 945
5153.68 972
5154.36 994
5155.03 932
5155.71 947
5156.39 956
5157.07 911
5157.74 965
5158.42 981
5159.10 932
5159.78 1007
5160.45 1034
5161.13 1023
5161.81 949
5162.49 903
5163.17 994
5163.84 1027
5164.52 967
5165.20 974
5165.88 970
5166.56 1001
5167.24 943
5167.91 957
5168.59 982
5169.27 975
5169.95 924
5170.63 948
5171.31 953
5171.98 939
5172.66 897
5173.34 925
5174.02 899
5174.70 882
5175.38 831
5176.06 913
5176.74 923
5177.41 918
5178.09 878
5178.77 948
5179.45 975
5180.13 940
5180.81 926
5181.49 937
5182.17 928
5182.85 904
5183.53 909
5184.21 901
5184.89 901
5185.57 839
5186.24 863
5186.92 826
5187.60 876
5188.28 842
5188.96 856
5189.64 852
5190.32 885
5191.00 858
5191.68 893
5192.36 826
5193.04 872
5193.72 889
5194.40 904
5195.08 860
5195.76 850
5196.44 866
5197.12 849
5197.80 827
5198.48 873
5199.16 892
5199.84 913
5200.52 898
5201.21 878
5201.89 912
5202.57 954
5203.25 931
5203.93 890
5204.61 918
5205.29 867
5205.97 885
5206.65 911
5207.33 894
5208.01 885
5208.69 883
5209.37 904
5210.06 909
5210.74 893
5211.42 943
5212.10 930
5212.78 972
5213.46 965
5214.14 925
5214.82 987
5215.51 999
5216.19 927
5216.87 941
5217.55 924
5218.23 951
5218.91 928
5219.60 973
5220.28 910
5220.96 954
5221.64 969
5222.32 977
5223.00 997
5223.69 1031
5224.37 1017
5225.05 1033
5225.73 945
5226.41 951
5227.10 974
5227.78 982
5228.46 923
5229.14 882
5229.83 918
5230.51 957
5231.19 933
5231.87 919
5232.56 929
5233.24 935
5233.92 997
5234.60 973
5235.29 903
5235.97 933
5236.65 935
5237.34 946
5238.02 971
5238.70 978
5239.38 967
5240.07 996
5240.75 973
5241.43 972
5242.12 985
5242.80 913
5243.48 958
5244.17 1005
5244.85 979
5245.53 1006
5246.22 1000
5246.90 991
5247.58 997
5248.27 961
5248.95 950
5249.63 935
5250.32 983
5251.00 982
5251.69 925
5252.37 916
5253.05 977
5253.74 965
5254.42 927
5255.11 973
5255.79 948
5256.47 955
5257.16 896
5257.84 902
5258.53 929
5259.21 948
5259.89 963
5260.58 946
5261.26 971
5261.95 965
5262.63 1001
5263.32 1058
5264.00 1035
5264.69 982
5265.37 1001
5266.06 1036
5266.74 1065
5267.43 1016
5268.11 1058
5268.79 1070
5269.48 1041
5270.16 1018
5270.85 986
5271.53 1003
5272.22 984
5272.91 1002
5273.59 1045
5274.28 983
5274.96 985
5275.65 949
5276.33 952
5277.02 985
5277.70 939
5278.39 981
5279.07 965
5279.76 983
5280.45 976
5281.13 989
5281.82 991
5282.50 983
5283.19 1021
5283.87 1023
5284.56 1028
5285.25 1036
5285.93 1005
5286.62 1030
5287.30 1009
5287.99 1015
5288.68 1008
5289.36 995
5290.05 998
5290.74 989
5291.42 1026
5292.11 1040
5292.79 978
5293.48 985
5294.17 1009
5294.85 1017
5295.54 1088
5296.23 1093
5296.91 1043
5297.60 1078
5298.29 1122
5298.98 1121
5299.66 1162
5300.35 1160
5301.04 1132
5301.72 1219
5302.41 1146
5303.10 1217
5303.78 1276
5304.47 1284
5305.16 1326
5305.85 1311
5306.53 1325
5307.22 1316
5307.91 1282
5308.60 1295
5309.28 1371
5309.97 1385
5310.66 1334
5311.35 1355
5312.03 1368
5312.72 1429
5313.41 1517
5314.10 1498
5314.79 1588
5315.47 1609
5316.16 1621
5316.85 1658
5317.54 1596
5318.23 1597
5318.91 1562
5319.60 1480
5320.29 1395
5320.98 1417
5321.67 1376
5322.36 1381
5323.04 1332
5323.73 1286
5324.42 1200
5325.11 1146
5325.80 1197
5326.49 1215
5327.18 1166
5327.86 1117
5328.55 1155
5329.24 1111
5329.93 1121
5330.62 1115
5331.31 1129
5332.00 1140
5332.69 1101
5333.38 1132
5334.06 1168
5334.75 1110
5335.44 1133
5336.13 1105
5336.82 1139
5337.51 1176
5338.20 1112
5338.89 1111
5339.58 1118
5340.27 1176
5340.96 1162
5341.65 1134
5342.34 1110
5343.03 1161
5343.72 1188
5344.41 1260
5345.10 1216
5345.79 1288
5346.48 1317
5347.17 1423
5347.86 1474
5348.55 1510
5349.24 1606
5349.93 1802
5350.62 1970
5351.31 2065
5352.00 2128
5352.69 2174
5353.38 2214
5354.07 2099
5354.76 2025
5355.45 1875
5356.14 1758
5356.83 1583
5357.52 1426
5358.21 1396
5358.90 1298
5359.59 1205
5360.29 1198
5360.98 1123
5361.67 1139
5362.36 1111
5363.05 1120
5363.74 1146
5364.43 1118
5365.12 1084
5365.81 1046
5366.50 1043
5367.20 1002
5367.89 1066
5368.58 1039
5369.27 976
5369.96 994
5370.65 1006
5371.34 1032
5372.04 972
5372.73 982
5373.42 1033
5374.11 1047
5374.80 1050
5375.49 1041
5376.19 1033
5376.88 1025
5377.57 1014
5378.26 954
5378.95 984
5379.65 1013
5380.34 1030
5381.03 1024
5381.72 1019
5382.42 1054
5383.11 1056
5383.80 1065
5384.49 1039
5385.19 995
5385.88 1017
5386.57 987
5387.26 1085
5387.96 1039
5388.65 1068
5389.34 1053
5390.03 1101
5390.73 1105
5391.42 1133
5392.11 1167
5392.80 1175
5393.50 1176
5394.19 1108
5394.88 1135
5395.58 1140
5396.27 1146
5396.96 1109
5397.66 1113
5398.35 1059
5399.04 1069
5399.74 1029
5400.43 1024
5401.12 1013
5401.82 1003
5402.51 1007
5403.20 1012
5403.90 1035
5404.59 1075
5405.29 1050
5405.98 1050
5406.67 1096
5407.37 1076
5408.06 1046
5408.75 1025
5409.45 1088
5410.14 1068
5410.84 1058
5411.53 1040
5412.23 1028
5412.92 1047
5413.61 1080
5414.31 986
5415.00 1038
5415.70 1063
5416.39 1047
5417.09 1065
5417.78 991
5418.47 1054
5419.17 1046
5419.86 1006
5420.56 1035
5421.25 1084
5421.95 1077
5422.64 1096
5423.34 1052
5424.03 1026
5424.73 1049
5425.42 1012
5426.12 1104
5426.81 1093
5427.51 1111
5428.20 1041
5428.90 1012
5429.59 984
5430.29 976
5430.99 1021
5431.68 1024
5432.38 1080
5433.07 1097
5433.77 1115
5434.46 1107
5435.16 1076
5435.85 1085
5436.55 1083
5437.25 1135
5437.94 1130
5438.64 1104
5439.33 1038
5440.03 1126
5440.73 1150
5441.42 1081
5442.12 1135
5442.81 1111
5443.51 1135
5444.21 1107
5444.90 1095
5445.60 1213
5446.29 1294
5446.99 1293
5447.69 1350
5448.38 1419
5449.08 1466
5449.78 1455
5450.47 1476
5451.17 1454
5451.87 1488
5452.56 1421
5453.26 1359
5453.96 1299
5454.65 1238
5455.35 1226
5456.05 1182
5456.75 1214
5457.44 1211
5458.14 1166
5458.84 1198
5459.53 1212
5460.23 1182
5460.93 1210
5461.63 1261
5462.32 1307
5463.02 1298
5463.72 1239
5464.42 1299
5465.11 1312
5465.81 1368
5466.51 1322
5467.21 1326
5467.90 1306
5468.60 1287
5469.30 1249
5470.00 1312
5470.70 1275
5471.39 1282
5472.09 1268
5472.79 1293
5473.49 1363
5474.19 1347
5474.88 1379
5475.58 1382
5476.28 1373
5476.98 1428
5477.68 1480
5478.38 1528
5479.07 1617
5479.77 1713
5480.47 1911
5481.17 2028
5481.87 2038
5482.57 2042
5483.27 2103
5483.96 1990
5484.66 1828
5485.36 1819
5486.06 1747
5486.76 1636
5487.46 1591
5488.16 1574
5488.86 1505
5489.56 1540
5490.26 1592
5490.96 1585
5491.65 1548
5492.35 1557
5493.05 1541
5493.75 1563
5494.45 1701
5495.15 1717
5495.85 1636
5496.55 1671
5497.25 1764
5497.95 1806
5498.65 1942
5499.35 2047
5500.05 2270
5500.75 2501
5501.45 2701
5502.15 2832
5502.85 2944
5503.55 2949
5504.25 2741
5504.95 2447
5505.65 2240
5506.35 2075
5507.05 1900
5507.75 1691
5508.45 1532
5509.15 1530
5509.85 1498
5510.55 1473
5511.25 1482
5511.95 1438
5512.65 1442
5513.35 1338
5514.05 1367
5514.76 1359
5515.46 1436
5516.16 1385
5516.86 1427
5517.56 1399
5518.26 1372
5518.96 1405
5519.66 1377
5520.36 1354
5521.06 1370
5521.77 1350
5522.47 1334
5523.17 1328
5523.87 1309
5524.57 1297
5525.27 1315
5525.97 1260
5526.67 1229
5527.38 1188
5528.08 1174
5528.78 1188
5529.48 1185
5530.18 1181
5530.88 1123
5531.59 1171
5532.29 1172
5532.99 1146
5533.69 1091
5534.39 1158
5535.10 1137
5535.80 1133
5536.50 1099
5537.20 1147
5537.90 1163
5538.61 1119
5539.31 1161
5540.01 1143
5540.71 1165
5541.42 1173
5542.12 1171
5542.82 1168
5543.52 1149
5544.23 1115
5544.93 1067
5545.63 1114
5546.33 1113
5547.04 1119
5547.74 1134
5548.44 1136
5549.15 1067
5549.85 1107
5550.55 1102
5551.26 1095
5551.96 1066
5552.66 1122
5553.36 1112
5554.07 1099
5554.77 1116
5555.47 1103
5556.18 1089
5556.88 1071
5557.58 1076
5558.29 1099
5558.99 1037
5559.70 1076
5560.40 1108
5561.10 1109
5561.81 1119
5562.51 1147
5563.21 1136
5563.92 1199
5564.62 1161
5565.33 1228
5566.03 1210
5566.73 1214
5567.44 1210
5568.14 1113
5568.85 1140
5569.55 1143
5570.25 1099
5570.96 1071
5571.66 1107
5572.37 1108
5573.07 1121
5573.78 1106
5574.48 1078
5575.19 1050
5575.89 1076
5576.59 1130
5577.30 1098
5578.00 1115
5578.71 1084
5579.41 1088
5580.12 1076
5580.82 1070
5581.53 1007
5582.23 1060
5582.94 1043
5583.64 982
5584.35 1006
5585.05 1037
5585.76 1048
5586.46 1019
5587.17 1039
5587.88 1020
5588.58 1055
5589.29 1066
5589.99 988
5590.70 964
5591.40 1027
5592.11 1053
5592.81 1086
5593.52 1005
5594.23 979
5594.93 1006
5595.64 1021
5596.34 1018
5597.05 1010
5597.76 982
5598.46 975
5599.17 998
5599.87 1040
5600.58 1010
5601.29 962
5601.99 998
5602.70 999
5603.41 1011
5604.11 1008
5604.82 961
5605.52 1003
5606.23 997
5606.94 944
5607.64 959
5608.35 1000
5609.06 958
5609.76 1003
5610.47 966
5611.18 916
5611.88 944
5612.59 948
5613.30 938
5614.01 967
5614.71 982
5615.42 1001
5616.13 964
5616.83 978
5617.54 986
5618.25 1028
5618.96 1032
5619.66 1036
5620.37 1011
5621.08 1007
5621.79 927
5622.49 1021
5623.20 1026
5623.91 1032
5624.62 1016
5625.32 1025
5626.03 986
5626.74 1013
5627.45 1024
5628.16 960
5628.86 1019
5629.57 1069
5630.28 1047
5630.99 993
5631.70 998
5632.40 1010
5633.11 1028
5633.82 1015
5634.53 1116
5635.24 1119
5635.95 1109
5636.65 1092
5637.36 1058
5638.07 1139
5638.78 1161
5639.49 1175
5640.20 1156
5640.91 1175
5641.61 1111
5642.32 1135
5643.03 1164
5643.74 1100
5644.45 1074
5645.16 1074
5645.87 1093
5646.58 1045
5647.29 1060
5648.00 1071
5648.70 1123
5649.41 1082
5650.12 1056
5650.83 1080
5651.54 1099
5652.25 1162
5652.96 1084
5653.67 1095
5654.38 1075
5655.09 1010
5655.80 1046
5656.51 1122
5657.22 1077
5657.93 1117
5658.64 1187
5659.35 1197
5660.06 1149
5660.77 1115
5661.48 1096
5662.19 1196
5662.90 1196
5663.61 1178
5664.32 1124
5665.03 1091
5665.74 1099
5666.45 1094
5667.16 1107
5667.87 1127
5668.58 1083
5669.29 1103
5670.00 1193
5670.71 1191
5671.42 1211
5672.13 1204
5672.84 1209
5673.56 1225
5674.27 1262
5674.98 1221
5675.69 1136
5676.40 1121
5677.11 1042
5677.82 1042
5678.53 1094
5679.24 1096
5679.95 1075
5680.67 1049
5681.38 1014
5682.09 1021
5682.80 1058
5683.51 1075
5684.22 1080
5684.93 1091
5685.65 1096
5686.36 1065
5687.07 1121
5687.78 1106
5688.49 1108
5689.20 1086
5689.92 1041
5690.63 1078
5691.34 1091
5692.05 1039
5692.76 1073
5693.47 1043
5694.19 1046
5694.90 1110
5695.61 1041
5696.32 1034
5697.04 1032
5697.75 1005
5698.46 1013
5699.17 986
5699.89 990
5700.60 964
5701.31 948
5702.02 1043
5702.74 1058
5703.45 999
5704.16 1027
5704.87 1039
5705.59 1043
5706.30 1042
5707.01 1016
5707.72 986
5708.44 1004
5709.15 1023
5709.86 989
5710.58 998
5711.29 1000
5712.00 1035
5712.72 1016
5713.43 991
5714.14 1061
5714.86 1052
5715.57 1065
5716.28 1050
5717.00 991
5717.71 1003
5718.42 1014
5719.14 981
5719.85 1033
5720.56 1015
5721.28 1009
5721.99 1011
5722.71 1028
5723.42 1008
5724.13 1064
5724.85 1062
5725.56 1047
5726.28 1065
5726.99 1091
5727.70 1094
5728.42 1097
5729.13 1085
5729.85 1082
5730.56 1076
5731.28 1089
5731.99 1120
5732.70 1137
5733.42 1169
5734.13 1106
5734.85 1088
5735.56 1100
5736.28 1059
5736.99 1096
5737.71 1120
5738.42 1145
5739.14 1107
5739.85 1131
5740.57 1131
5741.28 1117
5742.00 1068
5742.71 1110
5743.43 1098
5744.14 1103
5744.86 1140
5745.57 1185
5746.29 1082
5747.00 1092
5747.72 1110
5748.43 1156
5749.15 1218
5749.87 1206
5750.58 1240
5751.30 1233
5752.01 1263
5752.73 1308
5753.44 1345
5754.16 1342
5754.88 1428
5755.59 1484
5756.31 1510
5757.02 1565
5757.74 1578
5758.46 1538
5759.17 1493
5759.89 1543
5760.60 1554
5761.32 1493
5762.04 1478
5762.75 1512
5763.47 1513
5764.19 1552
5764.90 1544
5765.62 1545
5766.34 1602
5767.05 1644
5767.77 1723
5768.49 1865
5769.20 1972
5769.92 2365
5770.64 2645
5771.35 2807
5772.07 2960
5772.79 2940
5773.50 2851
5774.22 2610
5774.94 2308
5775.65 2038
5776.37 1932
5777.09 1835
5777.81 1709
5778.52 1642
5779.24 1655
5779.96 1683
5780.68 1704
5781.39 1745
5782.11 1684
5782.83 1699
5783.55 1667
5784.26 1705
5784.98 1709
5785.70 1655
5786.42 1678
5787.14 1732
5787.85 1708
5788.57 1659
5789.29 1616
5790.01 1564
5790.73 1492
5791.44 1473
5792.16 1458
5792.88 1470
5793.60 1446
5794.32 1487
5795.03 1487
5795.75 1457
5796.47 1395
5797.19 1453
5797.91 1444
5798.63 1556
5799.35 1555
5800.06 1601
5800.78 1697
5801.50 1690
5802.22 1764
5802.94 1766
5803.66 1761
5804.38 1682
5805.10 1579
5805.82 1498
5806.53 1405
5807.25 1407
5807.97 1398
5808.69 1424
5809.41 1373
5810.13 1412
5810.85 1423
5811.57 1462
5812.29 1404
5813.01 1349
5813.73 1370
5814.45 1329
5815.17 1302
5815.89 1299
5816.61 1293
5817.33 1260
5818.05 1312
5818.77 1317
5819.49 1350
5820.20 1351
5820.92 1348
5821.64 1317
5822.36 1230
5823.09 1244
5823.81 1230
5824.53 1238
5825.25 1285
5825.97 1230
5826.69 1169
5827.41 1197
5828.13 1181
5828.85 1194
5829.57 1177
5830.29 1263
5831.01 1229
5831.73 1214
5832.45 1181
5833.17 1131
5833.89 1157
5834.61 1178
5835.33 1138
5836.05 1117
5836.78 1169
5837.50 1127
5838.22 1152
5838.94 1085
5839.66 1136
5840.38 1126
5841.10 1113
5841.82 1119
5842.54 1148
5843.27 1125
5843.99 1106
5844.71 1072
5845.43 1074
5846.15 1113
5846.87 1129
5847.59 1189
5848.32 1135
5849.04 1085
5849.76 1101
5850.48 1141
5851.20 1117
5851.93 1094
5852.65 1099
5853.37 1147
5854.09 1158
5854.81 1083
5855.54 1127
5856.26 1195
5856.98 1160
5857.70 1142
5858.42 1104
5859.15 1119
5859.87 1068
5860.59 1057
5861.31 1130
5862.04 1145
5862.76 1107
5863.48 1100
5864.20 1160
5864.93 1110
5865.65 1107
5866.37 1114
5867.10 1117
5867.82 1106
5868.54 1072
5869.26 1103
5869.99 1109
5870.71 1111
5871.43 1116
5872.16 1069
5872.88 1101
5873.60 1089
5874.33 1038
5875.05 1060
5875.77 1089
5876.50 1080
5877.22 1077
5877.94 1114
5878.67 1099
5879.39 1108
5880.11 1099
5880.84 1098
5881.56 1098
5882.28 1078
5883.01 1125
5883.73 1107
5884.46 1139
5885.18 1164
5885.90 1169
5886.63 1227
5887.35 1182
5888.08 1146
5888.80 1135
5889.52 1154
5890.25 1139
5890.97 1105
5891.70 1138
5892.42 1184
5893.15 1189
5893.87 1184
5894.59 1193
5895.32 1178
5896.04 1210
5896.77 1205
5897.49 1204
5898.22 1175
5898.94 1202
5899.67 1200
5900.39 1188
5901.12 1185
5901.84 1212
5902.57 1208
5903.29 1279
5904.02 1207
5904.74 1253
5905.47 1234
5906.19 1289
5906.92 1295
5907.64 1265
5908.37 1255
5909.09 1230
5909.82 1272
5910.55 1298
5911.27 1265
5912.00 1285
5912.72 1290
5913.45 1365
5914.17 1325
5914.90 1357
5915.63 1377
5916.35 1364
5917.08 1385
5917.80 1356
5918.53 1383
5919.25 1395
5919.98 1402
5920.71 1415
5921.43 1472
5922.16 1464
5922.89 1429
5923.61 1373
5924.34 1386
5925.06 1442
5925.79 1487
5926.52 1516
5927.24 1488
5927.97 1553
5928.70 1547
5929.42 1498
5930.15 1503
5930.88 1558
5931.60 1609
5932.33 1596
5933.06 1571
5933.78 1647
5934.51 1652
5935.24 1709
5935.97 1684
5936.69 1725
5937.42 1673
5938.15 1743
5938.87 1821
5939.60 1857
5940.33 1797
5941.06 1944
5941.78 1921
5942.51 1863
5943.24 1914
5943.97 1930
5944.69 2035
5945.42 2085
5946.15 2086
5946.88 2140
5947.60 2166
5948.33 2167
5949.06 2241
5949.79 2218
5950.52 2215
5951.24 2328
5951.97 2459
5952.70 2546
5953.43 2749
5954.16 2807
5954.88 2894
5955.61 2898
5956.34 2850
5957.07 2919
5957.80 2746
5958.53 2747
5959.25 2763
5959.98 2700
5960.71 2701
5961.44 2672
5962.17 2648
5962.90 2661
5963.63 2674
5964.36 2752
5965.08 2933
5965.81 3053
5966.54 3245
5967.27 3381
5968.00 3458
5968.73 3514
5969.46 3601
5970.19 3576
5970.92 3442
5971.65 3315
5972.37 3282
5973.10 3135
5973.83 3119
5974.56 3013
5975.29 3056
5976.02 3074
5976.75 3051
5977.48 3077
5978.21 3095
5978.94 3081
5979.67 3157
5980.40 3251
5981.13 3339
5981.86 3345
5982.59 3401
5983.32 3505
5984.05 3556
5984.78 3457
5985.51 3434
5986.24 3581
5986.97 3532
5987.70 3529
5988.43 3540
5989.16 3604
5989.89 3549
5990.62 3573
5991.35 3706
5992.08 3710
5992.81 3706
5993.54 3747
5994.27 3859
5995.00 3787
5995.74 3978
5996.47 3910
5997.20 3981
5997.93 4053
5998.66 4041
5999.39 3936
6000.12 3930
6000.85 3887
6001.58 3813
6002.31 3855
6003.04 3819
6003.78 3639
6004.51 3604
6005.24 3579
6005.97 3604
6006.70 3622
6007.43 3710
6008.16 3789
6008.90 4070
6009.63 4414
6010.36 4848
6011.09 5402
6011.82 6238
6012.55 7030
6013.29 7822
6014.02 8681
6014.75 9115
6015.48 9373
6016.21 9277
6016.95 8911
6017.68 8433
6018.41 7694
6019.14 6853
6019.87 5989
6020.61 5275
6021.34 4685
6022.07 4208
6022.80 3755
6023.54 3410
6024.27 3218
6025.00 3015
6025.73 2991
6026.47 2918
6027.20 2819
6027.93 2758
6028.66 2734
6029.40 2682
6030.13 2726
6030.86 2719
6031.59 2714
6032.33 2679
6033.06 2651
6033.79 2566
6034.53 2464
6035.26 2399
6035.99 2345
6036.73 2387
6037.46 2393
6038.19 2351
6038.93 2367
6039.66 2392
6040.39 2388
6041.13 2466
6041.86 2514
6042.59 2545
6043.33 2513
6044.06 2594
6044.79 2560
6045.53 2619
6046.26 2679
6047.00 2660
6047.73 2617
6048.46 2691
6049.20 2683
6049.93 2707
6050.67 2811
6051.40 2924
6052.13 2922
6052.87 2928
6053.60 3021
6054.34 3120
6055.07 3136
6055.81 3073
6056.54 3001
6057.27 2975
6058.01 2904
6058.74 2864
6059.48 2901
6060.21 2770
6060.95 2713
6061.68 2645
6062.42 2628
6063.15 2612
6063.89 2604
6064.62 2584
6065.36 2601
6066.09 2511
6066.83 2511
6067.56 2553
6068.30 2559
6069.03 2438
6069.77 2455
6070.50 2379
6071.24 2444
6071.97 2382
6072.71 2365
6073.44 2347
6074.18 2313
6074.91 2299
6075.65 2267
6076.39 2206
6077.12 2288
6077.86 2250
6078.59 2232
6079.33 2213
6080.06 2220
6080.80 2218
6081.54 2191
6082.27 2132
6083.01 2136
6083.74 2105
6084.48 2114
6085.22 2055
6085.95 2038
6086.69 1987
6087.42 1959
6088.16 2017
6088.90 2028
6089.63 2054
6090.37 2004
6091.11 2004
6091.84 2078
6092.58 2055
6093.32 2033
6094.05 1979
6094.79 2049
6095.53 2008
6096.26 2080
6097.00 2004
6097.74 2008
6098.47 1957
6099.21 1952
6099.95 1917
6100.69 1896
6101.42 1896
6102.16 1850
6102.90 1864
6103.63 1870
6104.37 1950
6105.11 1943
6105.85 1859
6106.58 1948
6107.32 1907
6108.06 1912
6108.80 1864
6109.53 1896
6110.27 1944
6111.01 1898
6111.75 1933
6112.49 1988
6113.22 1926
6113.96 1945
6114.70 2016
6115.44 2031
6116.17 2040
6116.91 2063
6117.65 2165
6118.39 2154
6119.13 2109
6119.87 2128
6120.60 2144
6121.34 2193
6122.08 2061
6122.82 2002
6123.56 2037
6124.30 2103
6125.03 2148
6125.77 2157
6126.51 2137
6127.25 2170
6127.99 2229
6128.73 2141
6129.47 2183
6130.21 2146
6130.94 2231
6131.68 2159
6132.42 2142
6133.16 2163
6133.90 2135
6134.64 2145
6135.38 2180
6136.12 2244
6136.86 2237
6137.60 2229
6138.34 2302
6139.08 2329
6139.81 2381
6140.55 2364
6141.29 2380
6142.03 2395
6142.77 2379
6143.51 2454
6144.25 2419
6144.99 2399
6145.73 2287
6146.47 2342
6147.21 2389
6147.95 2422
6148.69 2357
6149.43 2473
6150.17 2467
6150.91 2494
6151.65 2529
6152.39 2517
6153.13 2555
6153.87 2499
6154.61 2579
6155.35 2618
6156.09 2578
6156.83 2587
6157.58 2672
6158.32 2659
6159.06 2611
6159.80 2648
6160.54 2768
6161.28 2787
6162.02 2843
6162.76 2893
6163.50 2948
6164.24 3092
6164.98 3296
6165.72 3466
6166.46 3586
6167.21 3790
6167.95 3936
6168.69 4005
6169.43 4206
6170.17 4191
6170.91 4048
6171.65 3976
6172.39 3994
6173.14 3856
6173.88 3846
6174.62 3730
6175.36 3680
6176.10 3688
6176.84 3687
6177.59 3510
6178.33 3609
6179.07 3646
6179.81 3589
6180.55 3593
6181.30 3588
6182.04 3685
6182.78 3750
6183.52 3719
6184.26 3766
6185.01 3789
6185.75 3777
6186.49 3805
6187.23 3777
6187.97 3864
6188.72 3907
6189.46 3933
6190.20 4124
6190.94 4038
6191.69 4123
6192.43 4349
6193.17 4498
6193.92 4693
6194.66 4880
6195.40 4935
6196.14 4827
6196.89 4817
6197.63 4831
6198.37 4664
6199.12 4689
6199.86 4653
6200.60 4681
6201.34 4714
6202.09 4762
6202.83 4900
6203.57 5086
6204.32 5419
6205.06 5936
6205.80 6783
6206.55 7814
6207.29 9371
6208.03 11365
6208.78 13594
6209.52 15820
6210.27 17698
6211.01 19300
6211.75 19589
6212.50 18920
6213.24 17930
6213.98 16172
6214.73 13883
6215.47 11476
6216.22 9706
6216.96 8052
6217.71 6672
6218.45 5686
6219.19 4836
6219.94 4361
6220.68 4014
6221.43 3675
6222.17 3497
6222.92 3350
6223.66 3277
6224.40 3291
6225.15 3298
6225.89 3271
6226.64 3228
6227.38 3101
6228.13 3034
6228.87 2921
6229.62 2759
6230.36 2586
6231.11 2480
6231.85 2400
6232.60 2363
6233.34 2307
6234.09 2308
6234.83 2289
6235.58 2380
6236.32 2440
6237.07 2468
6237.81 2502
6238.56 2746
6239.30 2795
6240.05 2865
6240.80 2985
6241.54 3142
6242.29 3173
6243.03 3106
6243.78 3142
6244.52 3026
6245.27 3033
6246.02 3107
6246.76 3104
6247.51 3048
6248.25 3189
6249.00 3117
6249.75 3027
6250.49 3095
6251.24 3030
6251.98 3073
6252.73 2988
6253.48 2891
6254.22 2933
6254.97 2942
6255.72 2787
6256.46 2809
6257.21 2821
6257.95 2808
6258.70 2815
6259.45 2796
6260.19 2783
6260.94 2772
6261.69 2699
6262.43 2660
6263.18 2682
6263.93 2627
6264.68 2508
6265.42 2541
6266.17 2545
6266.92 2500
6267.66 2569
6268.41 2542
6269.16 2518
6269.91 2485
6270.65 2484
6271.40 2545
6272.15 2535
6272.89 2540
6273.64 2546
6274.39 2525
6275.14 2575
6275.88 2550
6276.63 2500
6277.38 2546
6278.13 2591
6278.88 2598
6279.62 2552
6280.37 2511
6281.12 2456
6281.87 2455
6282.62 2385
6283.36 2345
6284.11 2229
6284.86 2199
6285.61 2145
6286.36 2134
6287.10 2106
6287.85 2060
6288.60 2062
6289.35 2036
6290.10 1978
6290.85 1955
6291.59 1991
6292.34 1880
6293.09 1945
6293.84 1914
6294.59 1981
6295.34 1956
6296.09 1990
6296.84 2023
6297.58 2080
6298.33 1966
6299.08 2010
6299.83 1964
6300.58 1928
6301.33 1879
6302.08 1829
6302.83 1871
6303.58 1745
6304.33 1743
6305.08 1738
6305.83 1770
6306.58 1779
6307.32 1730
6308.07 1804
6308.82 1748
6309.57 1728
6310.32 1780
6311.07 1861
6311.82 1855
6312.57 1851
6313.32 1907
6314.07 1898
6314.82 1917
6315.57 1953
6316.32 1976
6317.07 1946
6317.82 1959
6318.57 2031
6319.32 1932
6320.07 1869
6320.82 1850
6321.57 1896
6322.32 1766
6323.07 1737
6323.82 1698
6324.58 1725
6325.33 1692
6326.08 1642
6326.83 1644
6327.58 1559
6328.33 1618
6329.08 1576
6329.83 1545
6330.58 1520
6331.33 1521
6332.08 1487
6332.83 1573
6333.58 1575
6334.34 1548
6335.09 1539
6335.84 1549
6336.59 1554
6337.34 1533
6338.09 1589
6338.84 1601
6339.59 1608
6340.35 1621
6341.10 1602
6341.85 1515
6342.60 1521
6343.35 1520
6344.10 1542
6344.86 1556
6345.61 1532
6346.36 1504
6347.11 1572
6347.86 1591
6348.62 1534
6349.37 1654
6350.12 1636
6350.87 1710
6351.62 1722
6352.38 1749
6353.13 1739
6353.88 1846
6354.63 1883
6355.38 1881
6356.14 1887
6356.89 1807
6357.64 1808
6358.39 1860
6359.15 1763
6359.90 1693
6360.65 1636
6361.40 1709
6362.16 1682
6362.91 1612
6363.66 1588
6364.42 1566
6365.17 1544
6365.92 1586
6366.67 1606
6367.43 1644
6368.18 1662
6368.93 1601
6369.69 1659
6370.44 1648
6371.19 1676
6371.95 1667
6372.70 1637
6373.45 1621
6374.21 1582
6374.96 1553
6375.71 1522
6376.47 1636
6377.22 1572
6377.98 1550
6378.73 1543
6379.48 1590
6380.24 1579
6380.99 1604
6381.74 1600
6382.50 1544
6383.25 1639
6384.01 1594
6384.76 1618
6385.51 1580
6386.27 1578
6387.02 1578
6387.78 1550
6388.53 1565
6389.29 1582
6390.04 1519
6390.79 1577
6391.55 1557
6392.30 1594
6393.06 1515
6393.81 1469
6394.57 1450
6395.32 1492
6396.08 1546
6396.83 1486
6397.59 1518
6398.34 1454
6399.10 1455
6399.85 1531
6400.61 1463
6401.36 1446
6402.12 1467
6402.87 1462
6403.63 1449
6404.38 1425
6405.14 1443
6405.89 1407
6406.65 1428
6407.40 1439
6408.16 1448
6408.91 1416
6409.67 1424
6410.43 1473
6411.18 1476
6411.94 1502
6412.69 1484
6413.45 1526
6414.20 1454
6414.96 1445
6415.72 1458
6416.47 1526
6417.23 1546
6417.98 1607
6418.74 1541
6419.50 1478
6420.25 1502
6421.01 1535
6421.77 1547
6422.52 1538
6423.28 1484
6424.03 1508
6424.79 1473
6425.55 1484
6426.30 1472
6427.06 1528
6427.82 1527
6428.57 1510
6429.33 1508
6430.09 1485
6430.84 1467
6431.60 1493
6432.36 1485
6433.11 1532
6433.87 1519
6434.63 1491
6435.39 1551
6436.14 1629
6436.90 1626
6437.66 1508
6438.41 1567
6439.17 1610
6439.93 1592
6440.69 1593
6441.44 1592
6442.20 1665
6442.96 1666
6443.72 1711
6444.47 1703
6445.23 1728
6445.99 1731
6446.75 1688
6447.50 1788
6448.26 1753
6449.02 1748
6449.78 1752
6450.54 1862
6451.29 1829
6452.05 1805
6452.81 1783
6453.57 1768
6454.33 1825
6455.08 1813
6455.84 1810
6456.60 1830
6457.36 1825
6458.12 1926
6458.88 1973
6459.64 1967
6460.39 1970
6461.15 1913
6461.91 1980
6462.67 1995
6463.43 2059
6464.19 1975
6464.95 2061
6465.70 2161
6466.46 2023
6467.22 2042
6467.98 2115
6468.74 2147
6469.50 2076
6470.26 2055
6471.02 2070
6471.78 2146
6472.54 2166
6473.30 2104
6474.05 2101
6474.81 2083
6475.57 2092
6476.33 2191
6477.09 2212
6477.85 2190
6478.61 2259
6479.37 2352
6480.13 2329
6480.89 2341
6481.65 2370
6482.41 2357
6483.17 2468
6483.93 2480
6484.69 2475
6485.45 2465
6486.21 2574
6486.97 2617
6487.73 2573
6488.49 2519
6489.25 2492
6490.01 2633
6490.77 2761
6491.53 2842
6492.29 2789
6493.05 2806
6493.81 2853
6494.57 2988
6495.33 2960
6496.10 3047
6496.86 3010
6497.62 2983
6498.38 3027
6499.14 3009
6499.90 3019
6500.66 2921
6501.42 3049
6502.18 3069
6502.94 3133
6503.70 3199
6504.47 3290
6505.23 3651
6505.99 4120
6506.75 4829
6507.51 5667
6508.27 6774
6509.03 7780
6509.79 8645
6510.56 9209
6511.32 9398
6512.08 9096
6512.84 8387
6513.60 7583
6514.36 6686
6515.13 5819
6515.89 5090
6516.65 4468
6517.41 4047
6518.17 3729
6518.94 3493
6519.70 3360
6520.46 3262
6521.22 3362
6521.98 3335
6522.75 3339
6523.51 3372
6524.27 3323
6525.03 3518
6525.79 3640
6526.56 3759
6527.32 3900
6528.08 4066
6528.84 4226
6529.61 4273
6530.37 4256
6531.13 4260
6531.90 4198
6532.66 4260
6533.42 4115
6534.18 4205
6534.95 4547
6535.71 4965
6536.47 5487
6537.24 6001
6538.00 6403
6538.76 6517
6539.53 6519
6540.29 6181
6541.05 5838
6541.82 5251
6542.58 4746
6543.34 4311
6544.11 3940
6544.87 3633
6545.63 3494
6546.40 3456
6547.16 3294
6547.92 3273
6548.69 3177
6549.45 3134
6550.21 3089
6550.98 3085
6551.74 3031
6552.51 2916
6553.27 2965
6554.03 3005
6554.80 2994
6555.56 2982
6556.33 2975
6557.09 2905
6557.85 2906
6558.62 3018
6559.38 3025
6560.15 3013
6560.91 3038
6561.68 3089
6562.44 3054
6563.21 3126
6563.97 3173
6564.74 3252
6565.50 3331
6566.26 3256
6567.03 3311
6567.79 3322
6568.56 3221
6569.32 3220
6570.09 3295
6570.85 3256
6571.62 3272
6572.38 3227
6573.15 3306
6573.91 3347
6574.68 3371
6575.44 3401
6576.21 3527
6576.98 3494
6577.74 3475
6578.51 3444
6579.27 3550
6580.04 3503
6580.80 3529
6581.57 3497
6582.33 3484
6583.10 3555
6583.87 3570
6584.63 3686
6585.40 3623
6586.16 3571
6586.93 3588
6587.70 3543
6588.46 3601
6589.23 3681
6589.99 3634
6590.76 3637
6591.53 3789
6592.29 3874
6593.06 3948
6593.82 4207
6594.59 4437
6595.36 4550
6596.12 4710
6596.89 4721
6597.66 4749
6598.42 4789
6599.19 4782
6599.96 4664
6600.72 4415
6601.49 4160
6602.26 4022
6603.02 3883
6603.79 3662
6604.56 3568
6605.33 3431
6606.09 3286
6606.86 3373
6607.63 3280
6608.39 3184
6609.16 3222
6609.93 3182
6610.70 3165
6611.46 3244
6612.23 3161
6613.00 3209
6613.77 3194
6614.53 3150
6615.30 3208
6616.07 3105
6616.84 3102
6617.60 3171
6618.37 3197
6619.14 3265
6619.91 3253
6620.68 3380
6621.44 3565
6622.21 3806
6622.98 3909
6623.75 4074
6624.52 4134
6625.28 4092
6626.05 4023
6626.82 4067
6627.59 4014
6628.36 3866
6629.13 3686
6629.89 3506
6630.66 3493
6631.43 3374
6632.20 3330
6632.97 3261
6633.74 3379
6634.51 3461
6635.27 3617
6636.04 3797
6636.81 4034
6637.58 4176
6638.35 4266
6639.12 4259
6639.89 4277
6640.66 4369
6641.43 4419
6642.19 4554
6642.96 4615
6643.73 4571
6644.50 4559
6645.27 4412
6646.04 4215
6646.81 4049
6647.58 3734
6648.35 3509
6649.12 3291
6649.89 2990
6650.66 2874
6651.43 2793
6652.20 2716
6652.97 2723
6653.74 2692
6654.51 2596
6655.28 2558
6656.05 2596
6656.82 2536
6657.59 2485
6658.36 2450
6659.13 2485
6659.90 2492
6660.67 2415
6661.44 2428
6662.21 2454
6662.98 2409
6663.75 2441
6664.52 2421
6665.29 2402
6666.06 2452
6666.83 2365
6667.60 2400
6668.37 2472
6669.14 2411
6669.91 2459
6670.68 2435
6671.46 2492
6672.23 2512
6673.00 2470
6673.77 2575
6674.54 2546
6675.31 2513
6676.08 2552
6676.85 2469
6677.62 2469
6678.40 2524
6679.17 2536
6679.94 2497
6680.71 2483
6681.48 2551
6682.25 2579
6683.02 2620
6683.80 2666
6684.57 2760
6685.34 2760
6686.11 2916
6686.88 2960
6687.65 2837
6688.43 2794
6689.20 2704
6689.97 2655
6690.74 2599
6691.51 2537
6692.29 2386
6693.06 2299
6693.83 2245
6694.60 2206
6695.37 2196
6696.15 2197
6696.92 2156
6697.69 2161
6698.46 2118
6699.24 2112
6700.01 2108
6700.78 2094
6701.55 2104
6702.33 2165
6703.10 2098
6703.87 2075
6704.64 2054
6705.42 2085
6706.19 1988
6706.96 1968
6707.74 1984
6708.51 2009
6709.28 1972
6710.06 1956
6710.83 1901
6711.60 1871
6712.37 1899
6713.15 1896
6713.92 1848
6714.69 1873
6715.47 1873
6716.24 1801
6717.01 1866
6717.79 1831
6718.56 1832
6719.34 1871
6720.11 1803
6720.88 1783
6721.66 1701
6722.43 1794
6723.20 1736
6723.98 1768
6724.75 1850
6725.53 1845
6726.30 1728
6727.07 1787
6727.85 1788
6728.62 1777
6729.40 1781
6730.17 1764
6730.95 1766
6731.72 1783
6732.49 1686
6733.27 1654
6734.04 1732
6734.82 1772
6735.59 1769
6736.37 1781
6737.14 1790
6737.92 1805
6738.69 1777
6739.47 1775
6740.24 1793
6741.01 1785
6741.79 1818
6742.56 1840
6743.34 1871
6744.11 1897
6744.89 1874
6745.67 1871
6746.44 1853
6747.22 1867
6747.99 1961
6748.77 1942
6749.54 1936
6750.32 1999
6751.09 2003
6751.87 1997
6752.64 2044
6753.42 2114
6754.19 2083
6754.97 2153
6755.75 2146
6756.52 2108
6757.30 2067
6758.07 2037
6758.85 2026
6759.63 2019
6760.40 2039
6761.18 2080
6761.95 1990
6762.73 1943
6763.51 1967
6764.28 1894
6765.06 1962
6765.83 1897
6766.61 1899
6767.39 1872
6768.16 1927
6768.94 1874
6769.72 1843
6770.49 1869
6771.27 1868
6772.05 1824
6772.82 1818
6773.60 1860
6774.38 1821
6775.15 1713
6775.93 1725
6776.71 1764
6777.48 1706
6778.26 1665
6779.04 1659
6779.82 1734
6780.59 1734
6781.37 1795
6782.15 1757
6782.92 1774
6783.70 1748
6784.48 1706
6785.26 1704
6786.03 1623
6786.81 1698
6787.59 1675
6788.37 1646
6789.14 1633
6789.92 1588
6790.70 1523
6791.48 1567
6792.25 1581
6793.03 1582
6793.81 1517
6794.59 1537
6795.37 1574
6796.14 1565
6796.92 1536
6797.70 1584
6798.48 1561
6799.26 1536
6800.04 1550
6800.81 1560
6801.59 1563
6802.37 1517
6803.15 1609
6803.93 1674
6804.71 1586
6805.48 1621
6806.26 1680
6807.04 1642
6807.82 1582
6808.60 1636
6809.38 1584
6810.16 1542
6810.94 1611
6811.71 1581
6812.49 1584
6813.27 1595
6814.05 1571
6814.83 1558
6815.61 1561
6816.39 1589
6817.17 1589
6817.95 1632
6818.73 1558
6819.51 1590
6820.29 1592
6821.07 1572
6821.84 1605
6822.62 1580
6823.40 1583
6824.18 1575
6824.96 1575
6825.74 1579
6826.52 1522
6827.30 1544
6828.08 1566
6828.86 1480
6829.64 1522
6830.42 1559
6831.20 1535
6831.98 1533
6832.76 1540
6833.54 1613
6834.32 1605
6835.10 1690
6835.88 1715
6836.66 1808
6837.44 1955
6838.22 2120
6839.01 2351
6839.79 2499
6840.57 2675
6841.35 2800
6842.13 2792
6842.91 2650
6843.69 2520
6844.47 2421
6845.25 2259
6846.03 2119
6846.81 1904
6847.59 1881
6848.37 1833
6849.16 1870
6849.94 1975
6850.72 2120
6851.50 2266
6852.28 2344
6853.06 2428
6853.84 2420
6854.62 2341
6855.41 2378
6856.19 2293
6856.97 2145
6857.75 2015
6858.53 1922
6859.31 1843
6860.10 1809
6860.88 1751
6861.66 1787
6862.44 1741
6863.22 1769
6864.00 1783
6864.79 1750
6865.57 1786
6866.35 1797
6867.13 1791
6867.91 1827
6868.70 1839
6869.48 1840
6870.26 1753
6871.04 1765
6871.83 1810
6872.61 1814
6873.39 1805
6874.17 1891
6874.96 1895
6875.74 1891
6876.52 1912
6877.30 1913
6878.09 2045
6878.87 2065
6879.65 2095
6880.43 2264
6881.22 2366
6882.00 2476
6882.78 2679
6883.57 2738
6884.35 2861
6885.13 2895
6885.92 2874
6886.70 2842
6887.48 2740
6888.27 2783
6889.05 2822
6889.83 2792
6890.62 2896
6891.40 2953
6892.18 2811
6892.97 2767
6893.75 2668
6894.53 2573
6895.32 2410
6896.10 2327
6896.88 2316
6897.67 2360
6898.45 2289
6899.24 2211
6900.02 2196
6900.80 2184
6901.59 2184
6902.37 2229
6903.16 2255
6903.94 2205
6904.73 2168
6905.51 2225
6906.29 2257
6907.08 2191
6907.86 2132
6908.65 2144
6909.43 2138
6910.22 2131
6911.00 2137
6911.79 2050
6912.57 2077
6913.35 2079
6914.14 2093
6914.92 2119
6915.71 2064
6916.49 2088
6917.28 2162
6918.06 2182
6918.85 2164
6919.63 2222
6920.42 2243
6921.20 2199
6921.99 2158
6922.78 2191
6923.56 2181
6924.35 2157
6925.13 2219
6925.92 2216
6926.70 2332
6927.49 2382
6928.27 2351
6929.06 2386
6929.84 2442
6930.63 2417
6931.42 2365
6932.20 2413
6932.99 2511
6933.77 2482
6934.56 2444
6935.35 2425
6936.13 2456
6936.92 2568
6937.70 2515
6938.49 2670
6939.28 2762
6940.06 2769
6940.85 2875
6941.63 3047
6942.42 3132
6943.21 3326
6943.99 3481
6944.78 3595
6945.57 3741
6946.35 3798
6947.14 3803
6947.93 3866
6948.71 3927
6949.50 3789
6950.29 3876
6951.07 3862
6951.86 3787
6952.65 3682
6953.44 3595
6954.22 3414
6955.01 3358
6955.80 3246
6956.58 3246
6957.37 3346
6958.16 3294
6958.95 3220
6959.73 3349
6960.52 3304
6961.31 3308
6962.09 3409
6962.88 3386
6963.67 3412
6964.46 3438
6965.25 3541
6966.03 3591
6966.82 3689
6967.61 3834
6968.40 3995
6969.18 4153
6969.97 4321
6970.76 4506
6971.55 4639
6972.34 4719
6973.12 4695
6973.91 4766
6974.70 4665
6975.49 4563
6976.28 4639
6977.07 4700
6977.85 4759
6978.64 4849
6979.43 4776
6980.22 5028
6981.01 5299
6981.80 5779
6982.59 6586
6983.37 7642
6984.16 9131
6984.95 11006
6985.74 12927
6986.53 14970
6987.32 16467
6988.11 17204
6988.90 17238
6989.69 16304
6990.47 14823
6991.26 13150
6992.05 11228
6992.84 9369
6993.63 7680
6994.42 6344
6995.21 5404
6996.00 4563
6996.79 4102
6997.58 3762
6998.37 3504
6999.16 3301
6999.95 3237
7000.74 3178
7001.53 3123
7002.32 3092
7003.11 3043
7003.90 2955
7004.69 2921
7005.48 2825
7006.27 2699
7007.06 2602
7007.85 2465
7008.64 2464
7009.43 2391
7010.22 2335
7011.01 2353
7011.80 2415
7012.59 2594
7013.38 2605
7014.17 2665
7014.96 2833
7015.75 2872
7016.54 2874
7017.33 2811
7018.12 2728
7018.91 2790
7019.70 2711
7020.49 2610
7021.28 2655
7022.07 2673
7022.87 2724
7023.66 2770
7024.45 2871
7025.24 2932
7026.03 3095
7026.82 3093
7027.61 3158
7028.40 3095
7029.19 3109
7029.99 3031
7030.78 3032
7031.57 2996
7032.36 2876
7033.15 2747
7033.94 2739
7034.74 2678
7035.53 2655
7036.32 2685
7037.11 2712
7037.90 2649
7038.69 2722
7039.49 2760
7040.28 2738
7041.07 2738
7041.86 2725
7042.65 2784
7043.45 2792
7044.24 2821
7045.03 2793
7045.82 2853
7046.61 2841
7047.41 2856
7048.20 2893
7048.99 2906
7049.78 2945
7050.58 3097
7051.37 3166
7052.16 3184
7052.95 3256
7053.75 3151
7054.54 3048
7055.33 2956
7056.13 2872
7056.92 2746
7057.71 2699
7058.50 2726
7059.30 2672
7060.09 2636
7060.88 2582
7061.68 2598
7062.47 2677
7063.26 2605
7064.06 2548
7064.85 2467
7065.64 2417
7066.44 2364
7067.23 2318
7068.02 2327
7068.82 2313
7069.61 2233
7070.40 2268
7071.20 2226
7071.99 2179
7072.78 2160
7073.58 2148
7074.37 2217
7075.17 2165
7075.96 2053
7076.75 2021
7077.55 2084
7078.34 1982
7079.14 1878
7079.93 1893
7080.72 1932
7081.52 1916
7082.31 1931
7083.11 1992
7083.90 2001
7084.70 1952
7085.49 1971
7086.28 2103
7087.08 2275
7087.87 2279
7088.67 2371
7089.46 2549
7090.26 2532
7091.05 2558
7091.85 2552
7092.64 2347
7093.44 2257
7094.23 2179
7095.03 2052
7095.82 1956
7096.62 1835
7097.41 1773
7098.21 1743
7099.00 1711
7099.80 1669
7100.59 1673
7101.39 1647
7102.18 1634
7102.98 1587
7103.77 1595
7104.57 1607
7105.37 1586
7106.16 1540
7106.96 1493
7107.75 1505
7108.55 1437
7109.34 1457
7110.14 1462
7110.94 1441
7111.73 1394
7112.53 1429
7113.32 1402
7114.12 1419
7114.92 1462
7115.71 1418
7116.51 1454
7117.30 1520
7118.10 1465
7118.90 1496
7119.69 1467
7120.49 1414
7121.29 1463
7122.08 1426
7122.88 1415
7123.68 1437
7124.47 1411
7125.27 1427
7126.07 1438
7126.86 1467
7127.66 1473
7128.46 1481
7129.25 1475
7130.05 1502
7130.85 1529
7131.64 1498
7132.44 1457
7133.24 1487
7134.04 1554
7134.83 1506
7135.63 1462
7136.43 1429
7137.23 1424
7138.02 1364
7138.82 1398
7139.62 1348
7140.42 1352
7141.21 1346
7142.01 1382
7142.81 1365
7143.61 1346
7144.40 1349
7145.20 1348
7146.00 1319
7146.80 1275
7147.59 1261
7148.39 1279
7149.19 1270
7149.99 1262
7150.79 1284
7151.59 1301
7152.38 1282
7153.18 1252
7153.98 1252
7154.78 1279
7155.58 1275
7156.38 1250
7157.17 1299
7157.97 1305
7158.77 1301
7159.57 1281
7160.37 1270
7161.17 1295
7161.97 1273
7162.76 1271
7163.56 1216
7164.36 1271
7165.16 1215
7165.96 1236
7166.76 1249
7167.56 1229
7168.36 1226
7169.16 1182
7169.96 1228
7170.75 1238
7171.55 1181
7172.35 1185
7173.15 1149
7173.95 1142
7174.75 1150
7175.55 1128
7176.35 1128
7177.15 1130
7177.95 1095
7178.75 1075
7179.55 1116
7180.35 1148
7181.15 1095
7181.95 1120
7182.75 1141
7183.55 1117
7184.35 1112
7185.15 1104
7185.95 1144
7186.75 1120
7187.55 1123
7188.35 1118
7189.15 1078
7189.95 1035
7190.75 1055
7191.55 1076
7192.35 1019
7193.15 1023
7193.95 1065
7194.75 1031
7195.55 1080
7196.35 1038
7197.15 985
7197.95 1007
7198.76 1001
7199.56 1065
7200.36 1042
7201.16 1039
7201.96 1057
7202.76 1020
7203.56 1020
7204.36 1064
7205.16 1030
7205.96 1037
7206.77 1036
7207.57 1021
7208.37 1013
7209.17 1021
7209.97 1040
7210.77 1030
7211.57 1020
7212.38 1052
7213.18 1040
7213.98 1027
7214.78 1064
7215.58 1087
7216.38 1043
7217.19 1040
7217.99 1073
7218.79 1042
7219.59 1076
7220.39 1026
7221.20 1062
7222.00 1035
7222.80 1087
7223.60 1092
7224.40 1073
7225.21 1145
7226.01 1068
7226.81 1119
7227.61 1135
7228.42 1087
7229.22 1065
7230.02 1043
7230.82 1032
7231.63 1082
7232.43 1081
7233.23 1158
7234.03 1213
7234.84 1230
7235.64 1250
7236.44 1323
7237.25 1404
7238.05 1393
7238.85 1456
7239.65 1488
7240.46 1438
7241.26 1398
7242.06 1327
7242.87 1263
7243.67 1238
7244.47 1194
7245.28 1152
7246.08 1195
7246.88 1154
7247.69 1114
7248.49 1114
7249.30 1138
7250.10 1138
7250.90 1078
7251.71 1067
7252.51 1033
7253.31 1097
7254.12 1095
7254.92 1071
7255.73 1112
7256.53 1135
7257.33 1115
7258.14 1112
7258.94 1149
7259.75 1111
7260.55 1131
7261.35 1082
7262.16 1106
7262.96 1103
7263.77 1105
7264.57 1088
7265.38 1148
7266.18 1151
7266.99 1139
7267.79 1152
7268.59 1163
7269.40 1189
7270.20 1157
7271.01 1108
7271.81 1122
7272.62 1171
7273.42 1157
7274.23 1155
7275.03 1166
7275.84 1163
7276.64 1200
7277.45 1177
7278.25 1180
7279.06 1191
7279.86 1216
7280.67 1251
7281.48 1265
7282.28 1323
7283.09 1404
7283.89 1486
7284.70 1590
7285.50 1731
7286.31 1834
7287.11 1857
7287.92 1867
7288.73 1804
7289.53 1750
7290.34 1608
7291.14 1514
7291.95 1419
7292.76 1372
7293.56 1313
7294.37 1269
7295.17 1216
7295.98 1166
7296.79 1204
7297.59 1165
7298.40 1227
7299.21 1171
7300.01 1231
7300.82 1210
7301.62 1241
7302.43 1248
7303.24 1246
7304.04 1280
7304.85 1250
7305.66 1197
7306.46 1235
7307.27 1189
7308.08 1257
7308.89 1275
7309.69 1295
7310.50 1338
7311.31 1394
7312.11 1434
7312.92 1431
7313.73 1462
7314.53 1435
7315.34 1405
7316.15 1424
7316.96 1491
7317.76 1521
7318.57 1603
7319.38 1724
7320.19 1884
7320.99 2017
7321.80 2089
7322.61 2135
7323.42 2057
7324.22 2071
7325.03 1922
7325.84 1797
7326.65 1699
7327.46 1623
7328.26 1516
7329.07 1482
7329.88 1403
7330.69 1393
7331.50 1326
7332.30 1290
7333.11 1272
7333.92 1283
7334.73 1333
7335.54 1299
7336.35 1296
7337.15 1364
7337.96 1358
7338.77 1369
7339.58 1399
7340.39 1461
7341.20 1521
7342.01 1527
7342.82 1514
7343.62 1453
7344.43 1445
7345.24 1458
7346.05 1415
7346.86 1367
7347.67 1331
7348.48 1328
7349.29 1276
7350.10 1222
7350.91 1164
7351.71 1178
7352.52 1236
7353.33 1224
7354.14 1194
7354.95 1169
7355.76 1179
7356.57 1204
7357.38 1186
7358.19 1191
7359.00 1269
7359.81 1284
7360.62 1348
7361.43 1364
7362.24 1363
7363.05 1345
7363.86 1360
7364.67 1376
7365.48 1364
7366.29 1328
7367.10 1257
7367.91 1244
7368.72 1244
7369.53 1242
7370.34 1181
7371.15 1155
7371.96 1165
7372.77 1143
7373.58 1138
7374.39 1098
7375.20 1092
7376.01 1120
7376.82 1175
7377.63 1153
7378.45 1143
7379.26 1185
7380.07 1206
7380.88 1284
7381.69 1272
7382.50 1286
7383.31 1300
7384.12 1352
7384.93 1306
7385.74 1266
7386.56 1261
7387.37 1233
7388.18 1226
7388.99 1170
7389.80 1093
7390.61 1074
7391.42 1092
7392.24 1066
7393.05 1087
7393.86 970
7394.67 991
7395.48 1043
7396.29 1038
7397.10 1032
7397.92 1044
7398.73 1059
7399.54 1113
7400.35 1109
7401.16 1104
7401.98 1155
7402.79 1163
7403.60 1171
7404.41 1175
7405.23 1165
7406.04 1116
7406.85 1131
7407.66 1098
7408.47 1061
7409.29 1027
7410.10 973
7410.91 1017
7411.72 1031
7412.54 991
7413.35 947
7414.16 942
7414.98 959
7415.79 995
7416.60 1002
7417.41 930
7418.23 1004
7419.04 958
7419.85 923
7420.67 929
7421.48 911
7422.29 932
7423.11 918
7423.92 927
7424.73 907
7425.54 932
7426.36 950
7427.17 925
7427.99 948
7428.80 915
7429.61 953
7430.43 902
7431.24 892
7432.05 900
7432.87 870
7433.68 945
7434.49 972
7435.31 913
7436.12 953
7436.94 903
7437.75 936
7438.56 908
7439.38 909
7440.19 885
7441.01 900
7441.82 908
7442.64 886
7443.45 939
7444.26 922
7445.08 916
7445.89 894
7446.71 900
7447.52 917
7448.34 891
7449.15 934
7449.97 892
7450.78 877
7451.59 924
7452.41 864
7453.22 847
7454.04 892
7454.85 886
7455.67 874
7456.48 883
7457.30 885
7458.11 891
7458.93 918
7459.74 893
7460.56 891
7461.38 893
7462.19 889
7463.01 885
7463.82 852
7464.64 902
7465.45 852
7466.27 875
7467.08 911
7467.90 929
7468.72 890
7469.53 864
7470.35 862
7471.16 967
7471.98 926
7472.79 908
7473.61 930
7474.43 915
7475.24 919
7476.06 898
7476.87 930
7477.69 935
7478.51 914
7479.32 887
7480.14 895
7480.96 885
7481.77 853
7482.59 886
7483.41 904
7484.22 912
7485.04 900
7485.85 939
7486.67 890
7487.49 843
7488.31 876
7489.12 878
7489.94 937
7490.76 946
7491.57 897
7492.39 893
7493.21 889
7494.02 891
7494.84 914
7495.66 914
7496.48 961
7497.29 950
7498.11 895
7498.93 929
7499.74 910
7500.56 896
7501.38 891
7502.20 882
7503.01 898
7503.83 885
7504.65 895
7505.47 909
7506.29 879
7507.10 838
7507.92 839
7508.74 879
7509.56 908
7510.37 871
7511.19 905
7512.01 884
7512.83 918
7513.65 908
7514.47 892
7515.28 891
7516.10 937
7516.92 920
7517.74 886
7518.56 915
7519.38 889
7520.19 896
7521.01 915
7521.83 881
7522.65 946
7523.47 921
7524.29 956
7525.11 960
7525.92 923
7526.74 942
7527.56 980
7528.38 985
7529.20 955
7530.02 927
7530.84 970
7531.66 923
7532.48 934
7533.30 955
7534.12 944
7534.93 1027
7535.75 966
7536.57 976
7537.39 980
7538.21 954
7539.03 919
7539.85 939
7540.67 992
7541.49 998
7542.31 979
7543.13 950
7543.95 935
7544.77 960
7545.59 988
7546.41 984
7547.23 955
7548.05 959
7548.87 932
7549.69 955
7550.51 967
7551.33 958
7552.15 990
7552.97 961
7553.79 981
7554.61 972
7555.43 1020
7556.25 985
7557.07 1006
7557.89 1020
7558.71 1049
7559.53 1022
7560.36 1017
7561.18 998
7562.00 994
7562.82 1038
7563.64 1052
7564.46 1079
7565.28 1069
7566.10 1087
7566.92 1081
7567.74 1024
7568.56 1032
7569.39 1059
7570.21 1100
7571.03 1082
7571.85 1065
7572.67 1065
7573.49 1078
7574.31 1118
7575.14 1143
7575.96 1147
7576.78 1064
7577.60 1098
7578.42 1167
7579.24 1126
7580.06 1123
7580.89 1101
7581.71 1132
7582.53 1142
7583.35 1151
7584.17 1154
7585.00 1189
7585.82 1178
7586.64 1180
7587.46 1186
7588.29 1173
7589.11 1204
7589.93 1256
7590.75 1226
7591.57 1317
7592.40 1304
7593.22 1237
7594.04 1245
7594.86 1249
7595.69 1296
7596.51 1262
7597.33 1279
7598.15 1366
7598.98 1341
7599.80 1316
7600.62 1317
7601.45 1368
7602.27 1417
7603.09 1364
7603.92 1448
7604.74 1437
7605.56 1463
7606.38 1485
7607.21 1539
7608.03 1522
7608.85 1491
7609.68 1440
7610.50 1443
7611.32 1419
7612.15 1393
7612.97 1346
7613.80 1378
7614.62 1415
7615.44 1379
7616.27 1490
7617.09 1538
7617.91 1568
7618.74 1653
7619.56 1731
7620.39 1790
7621.21 1773
7622.03 1761
7622.86 1709
7623.68 1662
7624.51 1663
7625.33 1645
7626.15 1575
7626.98 1529
7627.80 1549
7628.63 1560
7629.45 1619
7630.28 1648
7631.10 1716
7631.93 1665
7632.75 1827
7633.58 1893
7634.40 1884
7635.22 1850
7636.05 1748
7636.87 1643
7637.70 1594
7638.52 1505
7639.35 1467
7640.17 1408
7641.00 1338
7641.82 1320
7642.65 1278
7643.47 1257
7644.30 1276
7645.13 1316
7645.95 1356
7646.78 1389
7647.60 1489
7648.43 1524
7649.25 1437
7650.08 1455
7650.90 1432
7651.73 1433
7652.55 1419
7653.38 1382
7654.21 1303
7655.03 1279
7655.86 1230
7656.68 1228
7657.51 1167
7658.34 1135
7659.16 1148
7659.99 1074
7660.81 1102
7661.64 1109
7662.47 1103
7663.29 1123
7664.12 1132
7664.95 1057
7665.77 1090
7666.60 1095
7667.42 1123
7668.25 1108
7669.08 1094
7669.90 1076
7670.73 1037
7671.56 1083
7672.38 1092
7673.21 1070
7674.04 1055
7674.87 1068
7675.69 1060
7676.52 1070
7677.35 1038
7678.17 1058
7679.00 1055
7679.83 1054
7680.65 1075
7681.48 1100
7682.31 1086
7683.14 1099
7683.96 1159
7684.79 1128
7685.62 1226
7686.45 1147
7687.27 1190
7688.10 1270
7688.93 1197
7689.76 1159
7690.58 1103
7691.41 1112
7692.24 1125
7693.07 1104
7693.90 1136
7694.72 1153
7695.55 1080
7696.38 1108
7697.21 1186
7698.04 1211
7698.86 1209
7699.69 1209
7700.52 1232
7701.35 1277
7702.18 1270
7703.01 1246
7703.83 1180
7704.66 1153
7705.49 1121
7706.32 1090
7707.15 1079
7707.98 1071
7708.81 1080
7709.63 1080
7710.46 1044
7711.29 1046
7712.12 1060
7712.95 1046
7713.78 1090
7714.61 1048
7715.44 1029
7716.27 1075
7717.10 1019
7717.93 1015
7718.75 1049
7719.58 1042
7720.41 1057
7721.24 976
7722.07 985
7722.90 1000
7723.73 1000
7724.56 1005
7725.39 977
7726.22 1016
7727.05 1014
7727.88 1011
7728.71 1040
7729.54 1077
7730.37 1096
7731.20 1071
7732.03 1046
7732.86 1036
7733.69 1060
7734.52 1031
7735.35 1034
7736.18 1028
7737.01 992
7737.84 996
7738.67 987
7739.50 988
7740.33 942
7741.16 947
7741.99 930
7742.82 942
7743.65 914
7744.48 962
7745.31 1052
7746.14 1149
7746.98 1207
7747.81 1255
7748.64 1344
7749.47 1454
7750.30 1465
7751.13 1438
7751.96 1399
7752.79 1345
7753.62 1280
7754.45 1216
7755.29 1146
7756.12 1072
7756.95 1054
7757.78 977
7758.61 1022
7759.44 936
7760.27 912
7761.11 941
7761.94 942
7762.77 914
7763.60 933
7764.43 966
7765.26 987
7766.10 934
7766.93 893
7767.76 897
7768.59 904
7769.42 937
7770.26 915
7771.09 866
7771.92 847
7772.75 858
7773.58 843
7774.42 828
7775.25 830
7776.08 875
7776.91 882
7777.75 890
7778.58 909
7779.41 907
7780.24 908
7781.08 899
7781.91 921
7782.74 884
7783.57 855
7784.41 899
7785.24 912
7786.07 940
7786.91 915
7787.74 938
7788.57 948
7789.40 909
7790.24 871
7791.07 914
7791.90 963
7792.74 918
7793.57 885
7794.40 958
7795.24 953
7796.07 948
7796.90 925
7797.74 899
7798.57 922
7799.40 929
7800.24 955
7801.07 961
7801.91 972
7802.74 994
7803.57 1002
7804.41 967
7805.24 952
7806.07 986
7806.91 984
7807.74 996
7808.58 993
7809.41 1021
7810.25 1008
7811.08 1018
7811.91 1048
7812.75 1039
7813.58 1047
7814.42 1088
7815.25 1098
7816.09 1114
7816.92 1117
7817.75 1151
7818.59 1160
7819.42 1136
7820.26 1069
7821.09 1174
7821.93 1149
7822.76 1172
7823.60 1232
7824.43 1303
7825.27 1267
7826.10 1266
7826.94 1250
7827.77 1206
7828.61 1168
7829.44 1112
7830.28 1130
7831.11 1123
7831.95 1110
7832.78 1118
7833.62 1104
7834.46 1158
7835.29 1219
7836.13 1253
7836.96 1201
7837.80 1189
7838.63 1152
7839.47 1122
7840.31 1063
7841.14 1055
7841.98 1047
7842.81 1072
7843.65 1001
7844.48 1049
7845.32 965
7846.16 952
7846.99 930
7847.83 910
7848.67 932
7849.50 970
7850.34 945
7851.17 950
7852.01 927
7852.85 938
7853.68 952
7854.52 938
7855.36 925
7856.19 930
7857.03 916
7857.87 887
7858.70 944
7859.54 964
7860.38 979
7861.21 909
7862.05 918
7862.89 906
7863.72 925
7864.56 983
7865.40 919
7866.24 890
7867.07 915
7867.91 903
7868.75 917
7869.59 913
7870.42 863
7871.26 890
7872.10 897
7872.94 904
7873.77 928
7874.61 967
7875.45 974
7876.29 1017
7877.12 1021
7877.96 1063
7878.80 1071
7879.64 1064
7880.47 1102
7881.31 1144
7882.15 1160
7882.99 1151
7883.83 1138
7884.66 1178
7885.50 1167
7886.34 1157
7887.18 1131
7888.02 1066
7888.86 1039
7889.69 1002
7890.53 1018
7891.37 1022
7892.21 1034
7893.05 1048
7893.89 1057
7894.73 1083
7895.56 1028
7896.40 983
7897.24 1010
7898.08 951
7898.92 913
7899.76 950
7900.60 914
7901.44 898
7902.28 952
7903.12 912
7903.95 928
7904.79 898
7905.63 894
7906.47 906
7907.31 967
7908.15 955
7908.99 948
7909.83 889
7910.67 933
7911.51 903
7912.35 950
7913.19 939
7914.03 926
7914.87 915
7915.71 1044
7916.55 1119
7917.39 1092
7918.23 1080
7919.07 1129
7919.91 1133
7920.75 1149
7921.59 1199
7922.43 1090
7923.27 1065
7924.11 1053
7924.95 1006
7925.79 914
7926.63 907
7927.47 901
7928.31 889
7929.15 895
7929.99 855
7930.83 880
7931.67 865
7932.51 849
7933.35 854
7934.19 860
7935.04 803
7935.88 815
7936.72 814
7937.56 811
7938.40 805
7939.24 825
7940.08 826
7940.92 831
7941.76 839
7942.60 812
7943.45 842
7944.29 872
7945.13 865
7945.97 858
7946.81 842
7947.65 862
7948.49 883
7949.34 880
7950.18 897
7951.02 882
7951.86 915
7952.70 929
7953.54 929
7954.39 967
7955.23 926
7956.07 921
7956.91 980
7957.75 993
7958.60 980
7959.44 970
7960.28 986
7961.12 926
7961.96 962
7962.81 1004
7963.65 1009
7964.49 982
7965.33 951
7966.18 1006
7967.02 1055
7967.86 1114
7968.70 1176
7969.55 1216
7970.39 1241
7971.23 1257
7972.08 1190
7972.92 1136
7973.76 1055
7974.60 1008
7975.45 947
7976.29 970
7977.13 957
7977.98 958
7978.82 897
7979.66 910
7980.51 883
7981.35 880
7982.19 862
7983.04 865
7983.88 851
7984.72 890
7985.57 903
7986.41 837
7987.25 820
7988.10 824
7988.94 818
7989.78 818
7990.63 795
7991.47 853
7992.32 788
7993.16 803
7994.00 832
7994.85 783
7995.69 782
7996.54 781
7997.38 774
7998.22 769
7999.07 753
7999.91 753
8000.76 746
8001.60 782
8002.45 777
8003.29 780
8004.13 728
8004.98 707
8005.82 742
8006.67 727
8007.51 742
8008.36 712
8009.20 748
8010.05 770
8010.89 697
8011.74 715
8012.58 704
8013.43 690
8014.27 651
8015.12 678
8015.96 699
8016.81 682
8017.65 740
8018.50 681
8019.34 669
8020.19 678
8021.03 690
8021.88 667
8022.72 664
8023.57 665
8024.41 677
8025.26 681
8026.11 721
8026.95 693
8027.80 677
8028.64 647
8029.49 694
8030.33 719
8031.18 712
8032.03 693
8032.87 697
8033.72 721
8034.56 715
8035.41 676
8036.26 656
8037.10 689
8037.95 678
8038.80 712
8039.64 670
8040.49 689
8041.34 658
8042.18 691
8043.03 688
8043.87 685
8044.72 669
8045.57 673
8046.41 693
8047.26 663
8048.11 707
8048.96 712
8049.80 676
8050.65 649
8051.50 676
8052.34 701
8053.19 670
8054.04 649
8054.88 658
8055.73 632
8056.58 666
8057.43 643
8058.27 608
8059.12 610
8059.97 661
8060.82 661
8061.66 651
8062.51 683
8063.36 680
8064.21 630
8065.05 636
8065.90 641
8066.75 660
8067.60 659
8068.44 659
8069.29 664
8070.14 635
8070.99 646
8071.84 656
8072.68 675
8073.53 677
8074.38 641
8075.23 602
8076.08 618
8076.93 645
8077.77 618
8078.62 596
8079.47 630
8080.32 613
8081.17 618
8082.02 589
8082.87 654
8083.71 642
8084.56 605
8085.41 643
8086.26 633
8087.11 596
8087.96 627
8088.81 606
8089.66 636
8090.51 637
8091.35 673
8092.20 672
8093.05 672
8093.90 602
8094.75 616
8095.60 643
8096.45 594
8097.30 620
8098.15 607
8099.00 616
8099.85 626
8100.70 665
8101.55 673
8102.40 646
8103.25 656
8104.10 642
8104.95 646
8105.80 619
8106.65 611
8107.50 642
8108.35 636
8109.20 613
8110.05 679
8110.90 688
8111.75 626
8112.60 600
8113.45 654
8114.30 721
8115.15 647
8116.00 660
8116.85 678
8117.70 639
8118.55 675
8119.40 624
8120.25 657
8121.10 659
8121.95 664
8122.80 673
8123.65 664
8124.50 647
8125.35 670
8126.20 728
8127.06 686
8127.91 676
8128.76 697
8129.61 700
8130.46 697
8131.31 664
8132.16 719
8133.01 729
8133.86 723
8134.72 726
8135.57 729
8136.42 755
8137.27 756
8138.12 706
8138.97 700
8139.83 713
8140.68 719
8141.53 732
8142.38 722
8143.23 694
8144.08 689
8144.94 705
8145.79 752
8146.64 721
8147.49 697
8148.34 741
8149.20 711
8150.05 724
8150.90 705
8151.75 692
8152.60 722
8153.46 732
8154.31 744
8155.16 736
8156.01 744
8156.87 771
8157.72 798
8158.57 812
8159.42 767
8160.28 759
8161.13 765
8161.98 717
8162.84 655
8163.69 647
8164.54 647
8165.39 705
8166.25 670
8167.10 649
8167.95 671
8168.81 678
8169.66 667
8170.51 637
8171.37 660
8172.22 674
8173.07 617
8173.93 645
8174.78 628
8175.63 614
8176.49 629
8177.34 704
8178.19 663
8179.05 639
8179.90 589
8180.76 612
8181.61 614
8182.46 648
8183.32 646
8184.17 628
8185.02 615
8185.88 592
8186.73 621
8187.59 653
8188.44 639
8189.30 628
8190.15 633
8191.00 646
8191.86 621
8192.71 624
8193.57 599
8194.42 608
8195.28 640
8196.13 620
8196.99 617
8197.84 630
8198.69 601
8199.55 589
8200.40 623
8201.26 622
8202.11 654
8202.97 588
8203.82 581
8204.68 602
8205.53 601
8206.39 620
8207.24 612
8208.10 617
8208.95 621
8209.81 617
8210.67 619
8211.52 604
8212.38 596
8213.23 635
8214.09 634
8214.94 604
8215.80 642
8216.65 650
8217.51 618
8218.37 644
8219.22 631
8220.08 646
8220.93 618
8221.79 628
8222.64 624
8223.50 655
8224.36 648
8225.21 662
8226.07 628
8226.92 630
8227.78 649
8228.64 650
8229.49 635
8230.35 636
8231.21 620
8232.06 585
8232.92 580
8233.78 591
8234.63 601
8235.49 591
8236.35 583
8237.20 623
8238.06 615
8238.92 579
8239.77 574
8240.63 605
8241.49 610
8242.34 621
8243.20 583
8244.06 585
8244.91 591
8245.77 621
8246.63 575
8247.49 548
8248.34 561
8249.20 617
8250.06 631
8250.92 584
8251.77 616
8252.63 592
8253.49 558
8254.35 570
8255.20 594
8256.06 616
8256.92 609
8257.78 623
8258.63 618
8259.49 606
8260.35 587
8261.21 607
8262.07 598
8262.92 627
8263.78 628
8264.64 618
8265.50 626
8266.36 609
8267.22 599
8268.07 607
8268.93 662
8269.79 626
8270.65 633
8271.51 642
8272.37 620
8273.22 627
8274.08 655
8274.94 640
8275.80 606
8276.66 625
8277.52 631
8278.38 607
8279.24 637
8280.09 632
8280.95 640
8281.81 639
8282.67 628
8283.53 690
8284.39 621
8285.25 630
8286.11 626
8286.97 643
8287.83 622
8288.69 600
8289.55 616
8290.41 640
8291.26 659
8292.12 643
8292.98 648
8293.84 622
8294.70 623
8295.56 665
8296.42 692
8297.28 637
8298.14 645
8299.00 656
8299.86 622
8300.72 640
8301.58 605
8302.44 627
8303.30 642
8304.16 630
8305.02 625
8305.88 620
8306.74 645
8307.60 657
8308.46 614
8309.33 634
8310.19 664
8311.05 637
8311.91 640
8312.77 647
8313.63 603
8314.49 611
8315.35 628
8316.21 662
8317.07 614
8317.93 605
8318.79 630
8319.65 619
8320.52 615
8321.38 594
8322.24 583
8323.10 598
8323.96 610
8324.82 606
8325.68 629
8326.54 599
8327.41 634
8328.27 626
8329.13 608
8329.99 624
8330.85 591
8331.71 626
8332.57 640
8333.44 618
8334.30 635
8335.16 633
8336.02 637
8336.88 647
8337.75 673
8338.61 679
8339.47 599
8340.33 616
8341.19 610
8342.06 600
8342.92 633
8343.78 642
8344.64 650
8345.50 651
8346.37 643
8347.23 655
8348.09 678
8348.95 690
8349.82 672
8350.68 644
8351.54 696
8352.40 663
8353.27 700
8354.13 685
8354.99 643
8355.86 638
8356.72 683
8357.58 672
8358.45 644
8359.31 636
8360.17 663
8361.03 637
8361.90 621
8362.76 644
8363.62 648
8364.49 652
8365.35 659
8366.21 667
8367.08 701
8367.94 678
8368.80 636
8369.67 657
8370.53 681
8371.40 755
8372.26 695
8373.12 699
8373.99 655
8374.85 684
8375.71 679
8376.58 703
8377.44 681
8378.31 696
8379.17 651
8380.03 685
8380.90 687
8381.76 706
8382.63 690
8383.49 709
8384.36 685
8385.22 691
8386.08 714
8386.95 738
8387.81 722
8388.68 702
8389.54 690
8390.41 716
8391.27 731
8392.14 721
8393.00 709
8393.87 703
8394.73 726
8395.60 749
8396.46 730
8397.33 722
8398.19 729
8399.06 767
8399.92 747
8400.79 757
8401.65 753
8402.52 764
8403.38 763
8404.25 742
8405.11 722
8405.98 729
8406.84 781
8407.71 764
8408.58 786
8409.44 783
8410.31 788
8411.17 792
8412.04 799
8412.90 802
8413.77 796
8414.64 843
8415.50 802
8416.37 829
8417.23 803
8418.10 792
8418.97 796
8419.83 865
8420.70 831
8421.56 910
8422.43 870
8423.30 864
8424.16 916
8425.03 911
8425.90 908
8426.76 907
8427.63 931
8428.50 899
8429.36 934
8430.23 913
8431.10 946
8431.96 937
8432.83 942
8433.70 909
8434.56 936
8435.43 967
8436.30 983
8437.16 991
8438.03 998
8438.90 1009
8439.77 1035
8440.63 1091
8441.50 1100
8442.37 1136
8443.24 1102
8444.10 1171
8444.97 1198
8445.84 1142
8446.71 1145
8447.57 1201
8448.44 1188
8449.31 1116
8450.18 1110
8451.04 1153
8451.91 1231
8452.78 1280
8453.65 1353
8454.52 1469
8455.38 1578
8456.25 1796
8457.12 1963
8457.99 2074
8458.86 2190
8459.72 2209
8460.59 2197
8461.46 2026
8462.33 1893
8463.20 1708
8464.07 1613
8464.93 1461
8465.80 1332
8466.67 1223
8467.54 1200
8468.41 1164
8469.28 1145
8470.15 1133
8471.02 1106
8471.88 1083
8472.75 1050
8473.62 1084
8474.49 1060
8475.36 1014
8476.23 997
8477.10 1020
8477.97 1038
8478.84 1042
8479.71 1071
8480.58 1044
8481.44 1033
8482.31 1081
8483.18 1102
8484.05 1105
8484.92 1159
8485.79 1198
8486.66 1193
8487.53 1155
8488.40 1109
8489.27 1056
8490.14 1073
8491.01 1044
8491.88 1020
8492.75 1049
8493.62 1015
8494.49 1055
8495.36 1056
8496.23 1047
8497.10 1060
8497.97 1053
8498.84 1061
8499.71 1053
8500.58 1056
8501.45 1030
8502.32 1006
8503.19 1043
8504.06 1049
8504.93 1023
8505.80 1071
8506.67 1085
8507.55 1067
8508.42 1079
8509.29 1067
8510.16 1140
8511.03 1185
8511.90 1106
8512.77 1149
8513.64 1113
8514.51 1180
8515.38 1127
8516.25 1178
8517.13 1216
8518.00 1216
8518.87 1241
8519.74 1224
8520.61 1268
8521.48 1278
8522.35 1270
8523.23 1328
8524.10 1436
8524.97 1500
8525.84 1666
8526.71 1824
8527.58 1980
8528.46 2068
8529.33 2070
8530.20 2059
8531.07 2049
8531.94 1926
8532.81 1707
8533.69 1557
8534.56 1489
8535.43 1401
8536.30 1327
8537.18 1296
8538.05 1282
8538.92 1196
8539.79 1221
8540.66 1215
8541.54 1126
8542.41 1154
8543.28 1158
8544.15 1139
8545.03 1094
8545.90 1079
8546.77 1103
8547.64 1061
8548.52 1037
8549.39 1106
8550.26 1081
8551.14 1100
8552.01 1129
8552.88 1143
8553.76 1208
8554.63 1287
8555.50 1339
8556.37 1353
8557.25 1357
8558.12 1414
8558.99 1355
8559.87 1310
8560.74 1301
8561.61 1189
8562.49 1155
8563.36 1145
8564.24 1086
8565.11 1109
8565.98 1055
8566.86 1086
8567.73 1068
8568.60 1057
8569.48 1073
8570.35 1071
8571.23 1033
8572.10 1058
8572.97 1024
8573.85 1070
8574.72 1035
8575.60 1007
8576.47 1003
8577.34 988
8578.22 1034
8579.09 997
8579.97 1051
8580.84 1054
8581.72 1079
8582.59 1068
8583.47 1048
8584.34 1078
8585.21 1082
8586.09 1143
8586.96 1133
8587.84 1121
8588.71 1140
8589.59 1213
8590.46 1173
8591.34 1139
8592.21 1169
8593.09 1245
8593.96 1191
8594.84 1181
8595.71 1186
8596.59 1211
8597.46 1209
8598.34 1228
8599.22 1174
8600.09 1198
8600.97 1235
8601.84 1241
8602.72 1286
8603.59 1301
8604.47 1270
8605.34 1267
8606.22 1262
8607.10 1262
8607.97 1309
8608.85 1325
8609.72 1311
8610.60 1274
8611.47 1307
8612.35 1308
8613.23 1298
8614.10 1338
8614.98 1381
8615.86 1385
8616.73 1410
8617.61 1444
8618.48 1452
8619.36 1497
8620.24 1524
8621.11 1493
8621.99 1532
8622.87 1566
8623.74 1556
8624.62 1532
8625.50 1616
8626.37 1608
8627.25 1586
8628.13 1576
8629.00 1574
8629.88 1618
8630.76 1669
8631.64 1649
8632.51 1668
8633.39 1648
8634.27 1681
8635.14 1715
8636.02 1717
8636.90 1692
8637.78 1731
8638.65 1672
8639.53 1673
8640.41 1709
8641.29 1793
8642.16 1754
8643.04 1802
8643.92 1856
8644.80 1874
8645.67 1884
8646.55 1919
8647.43 1984
8648.31 2029
8649.18 2035
8650.06 2100
8650.94 2107
8651.82 2128
8652.70 2087
8653.58 2122
8654.45 2108
8655.33 2098
8656.21 2127
8657.09 2104
8657.97 2157
8658.84 2212
8659.72 2279
8660.60 2448
8661.48 2554
8662.36 2650
8663.24 2867
8664.12 3149
8664.99 3342
8665.87 3761
8666.75 3880
8667.63 4004
8668.51 3942
8669.39 3785
8670.27 3640
8671.15 3435
8672.03 3208
8672.91 3103
8673.78 2973
8674.66 2931
8675.54 2950
8676.42 2880
8677.30 2815
8678.18 2788
8679.06 2770
8679.94 2678
8680.82 2486
8681.70 2396
8682.58 2284
8683.46 2147
8684.34 2119
8685.22 2061
8686.10 2053
8686.98 2028
8687.86 2084
8688.74 2105
8689.62 2204
8690.50 2341
8691.38 2559
8692.26 2852
8693.14 3127
8694.02 3370
8694.90 3437
8695.78 3475
8696.66 3461
8697.54 3385
8698.42 3146
8699.30 2910
8700.18 2716
8701.06 2568
8701.94 2429
8702.82 2352
8703.70 2347
8704.58 2303
8705.46 2173
8706.34 2117
8707.23 2045
8708.11 1944
8708.99 1823
8709.87 1710
8710.75 1675
8711.63 1639
8712.51 1528
8713.39 1501
8714.27 1508
8715.16 1495
8716.04 1445
8716.92 1405
8717.80 1401
8718.68 1420
8719.56 1353
8720.44 1374
8721.33 1422
8722.21 1460
8723.09 1447
8723.97 1395
8724.85 1419
8725.73 1410
8726.62 1423
8727.50 1374
8728.38 1463
8729.26 1469
8730.14 1499
8731.03 1485
8731.91 1505
8732.79 1474
8733.67 1513
8734.55 1528
8735.44 1483
8736.32 1471
8737.20 1457
8738.08 1473
8738.97 1432
8739.85 1416
8740.73 1380
8741.61 1457
8742.50 1360
8743.38 1363
8744.26 1416
8745.14 1436
8746.03 1370
8746.91 1381
8747.79 1427
8748.68 1421
8749.56 1376
8750.44 1389
8751.33 1372
8752.21 1347
8753.09 1423
8753.97 1451
8754.86 1460
8755.74 1415
8756.62 1413
8757.51 1432
8758.39 1423
8759.28 1442
8760.16 1497
8761.04 1480
8761.93 1488
8762.81 1520
8763.69 1536
8764.58 1526
8765.46 1489
8766.34 1481
8767.23 1496
8768.11 1460
8769.00 1447
8769.88 1494
8770.76 1446
8771.65 1458
8772.53 1427
8773.42 1388
8774.30 1425
8775.19 1398
8776.07 1399
8776.95 1366
8777.84 1382
8778.72 1391
8779.61 1491
8780.49 1558
8781.38 1553
8782.26 1643
8783.15 1801
8784.03 1882
8784.92 1844
8785.80 1862
8786.69 1904
8787.57 1836
8788.46 1715
8789.34 1645
8790.23 1529
8791.11 1432
8792.00 1307
8792.88 1285
8793.77 1241
8794.65 1251
8795.54 1197
8796.42 1210
8797.31 1194
8798.19 1208
8799.08 1172
8799.96 1201
8800.85 1218
8801.74 1190
8802.62 1206
8803.51 1146
8804.39 1138
8805.28 1118
8806.16 1115
8807.05 1078
8807.94 1032
8808.82 1056
8809.71 1061
8810.59 1022
8811.48 1029
8812.37 979
8813.25 992
8814.14 1050
8815.03 1073
8815.91 998
8816.80 966
8817.68 1028
8818.57 1016
8819.46 1038
8820.34 1002
8821.23 1065
8822.12 1033
8823.00 1014
8823.89 1046
8824.78 962
8825.66 953
8826.55 950
8827.44 994
8828.33 947
8829.21 983
8830.10 931
8830.99 927
8831.87 962
8832.76 958
8833.65 949
8834.54 937
8835.42 912
8836.31 926
8837.20 925
8838.08 933
8838.97 886
8839.86 876
8840.75 898
8841.64 916
8842.52 942
8843.41 953
8844.30 919
8845.19 918
8846.07 894
8846.96 936
8847.85 946
8848.74 879
8849.63 914
8850.51 876
8851.40 905
8852.29 830
8853.18 834
8854.07 826
8854.96 848
8855.84 870
8856.73 911
8857.62 857
8858.51 855
8859.40 878
8860.29 849
8861.17 804
8862.06 803
8862.95 794
8863.84 829
8864.73 842
8865.62 776
8866.51 801
8867.40 798
8868.29 805
8869.17 801
8870.06 789
8870.95 807
8871.84 762
8872.73 798
8873.62 791
8874.51 767
8875.40 758
8876.29 776
8877.18 771
8878.07 783
8878.96 740
8879.85 757
8880.74 773
8881.63 734
8882.51 720
8883.40 712
8884.29 747
8885.18 757
8886.07 715
8886.96 738
8887.85 720
8888.74 728
8889.63 707
8890.52 689
8891.41 675
8892.30 651
8893.19 686
8894.09 685
8894.98 648
8895.87 651
8896.76 678
8897.65 687
8898.54 651
8899.43 665
8900.32 657
8901.21 679
8902.10 673
8902.99 676
8903.88 665
8904.77 654
8905.66 612
8906.55 637
8907.44 656
8908.34 618
8909.23 661
8910.12 650
8911.01 680
8911.90 669
8912.79 653
8913.68 649
8914.57 633
8915.47 601
8916.36 614
8917.25 679
8918.14 666
8919.03 626
8919.92 619
8920.81 660
8921.71 634
8922.60 652
8923.49 628
8924.38 617
8925.27 632
8926.16 614
8927.06 622
8927.95 594
8928.84 592
8929.73 641
8930.62 650
8931.52 643
8932.41 631
8933.30 641
8934.19 637
8935.09 600
8935.98 610
8936.87 616
8937.76 601
8938.66 613
8939.55 590
8940.44 606
8941.33 620
8942.23 569
8943.12 559
8944.01 598
8944.90 579
8945.80 591
8946.69 609
8947.58 610
8948.48 581
8949.37 566
8950.26 585
8951.16 621
8952.05 585
8952.94 585
8953.84 612
8954.73 570
8955.62 586
8956.52 562
8957.41 573
8958.30 567
8959.20 582
8960.09 623
8960.98 575
8961.88 557
8962.77 568
8963.66 584
8964.56 583
8965.45 565
8966.35 573
8967.24 569
8968.13 579
8969.03 607
8969.92 624
8970.82 591
8971.71 597
8972.60 559
8973.50 576
8974.39 573
8975.29 583
8976.18 546
8977.08 592
8977.97 594
8978.87 576
8979.76 586
8980.65 593
8981.55 569
8982.44 594
8983.34 577
8984.23 586
8985.13 595
8986.02 566
8986.92 578
8987.81 573
8988.71 541
8989.60 556
8990.50 563
8991.39 563
8992.29 562
8993.18 566
8994.08 599
8994.97 584
8995.87 541
8996.76 571
8997.66 554
8998.56 567
8999.45 538
9000.35 543
9001.24 574
9002.14 550
9003.03 562
9003.93 567
9004.83 572
9005.72 514
9006.62 559
9007.51 558
9008.41 538
9009.31 545
9010.20 549
9011.10 551
9011.99 533
9012.89 518
9013.79 559
9014.68 528
9015.58 554
9016.48 568
9017.37 527
9018.27 560
9019.16 550
9020.06 554
9020.96 537
9021.85 545
9022.75 564
9023.65 559
9024.54 544
9025.44 539
9026.34 542
9027.24 533
9028.13 544
9029.03 527
9029.93 528
9030.82 543
9031.72 547
9032.62 511
9033.52 559
9034.41 548
9035.31 545
9036.21 557
9037.10 577
9038.00 570
9038.90 530
9039.80 547
9040.69 535
9041.59 528
9042.49 555
9043.39 519
9044.29 537
9045.18 553
9046.08 521
9046.98 505
9047.88 553
9048.78 530
9049.67 520
9050.57 545
9051.47 539
9052.37 592
9053.27 592
9054.16 607
9055.06 555
9055.96 557
9056.86 566
9057.76 546
9058.66 563
9059.55 548
9060.45 602
9061.35 563
9062.25 554
9063.15 555
9064.05 547
9064.95 548
9065.85 562
9066.74 531
9067.64 586
9068.54 582
9069.44 553
9070.34 549
9071.24 565
9072.14 554
9073.04 574
9073.94 616
9074.84 561
9075.74 570
9076.64 546
9077.53 533
9078.43 533
9079.33 535
9080.23 527
9081.13 544
9082.03 555
9082.93 562
9083.83 536
9084.73 553
9085.63 520
9086.53 562
9087.43 551
9088.33 547
9089.23 556
9090.13 579
9091.03 556
9091.93 494
9092.83 560
9093.73 567
9094.63 534
9095.53 513
9096.43 549
9097.33 557
9098.23 550
9099.13 579
9100.04 529
9100.94 537
9101.84 535
9102.74 561
9103.64 507
9104.54 537
9105.44 532
9106.34 533
9107.24 506
9108.14 551
9109.04 548
9109.94 531
9110.85 513
9111.75 544
9112.65 517
9113.55 516
9114.45 498
9115.35 519
9116.25 502
9117.15 513
9118.06 535
9118.96 517
9119.86 538
9120.76 541
9121.66 536
9122.56 542
9123.46 531
9124.37 544
9125.27 577
9126.17 579
9127.07 570
9127.97 538
9128.88 523
9129.78 563
9130.68 540
9131.58 534
9132.48 543
9133.39 557
9134.29 515
9135.19 530
9136.09 536
9137.00 539
9137.90 530
9138.80 505
9139.70 543
9140.61 510
9141.51 512
9142.41 526
9143.31 531
9144.22 520
9145.12 545
9146.02 519
9146.92 534
9147.83 532
9148.73 558
9149.63 539
9150.54 527
9151.44 528
9152.34 518
9153.25 520
9154.15 527
9155.05 539
9155.96 494
9156.86 512
9157.76 544
9158.67 531
9159.57 513
9160.47 509
9161.38 555
9162.28 555
9163.18 517
9164.09 526
9164.99 526
9165.90 527
9166.80 548
9167.70 536
9168.61 540
9169.51 549
9170.42 577
9171.32 545
9172.22 532
9173.13 525
9174.03 533
9174.94 513
9175.84 540
9176.74 549
9177.65 538
9178.55 530
9179.46 510
9180.36 528
9181.27 544
9182.17 535
9183.08 523
9183.98 545
9184.89 517
9185.79 538
9186.70 524
9187.60 556
9188.51 515
9189.41 547
9190.32 566
9191.22 536
9192.13 547
9193.03 525
9193.94 532
9194.84 522
9195.75 536
9196.65 566
9197.56 574
9198.46 563
9199.37 588
9200.27 551
9201.18 565
9202.08 550
9202.99 579
9203.90 569
9204.80 589
9205.71 567
9206.61 558
9207.52 576
9208.42 550
9209.33 560
9210.24 528
9211.14 554
9212.05 534
9212.95 525
9213.86 521
9214.77 525
9215.67 530
9216.58 538
9217.49 562
9218.39 544
9219.30 546
9220.21 561
9221.11 550
9222.02 517
9222.93 513
9223.83 524
9224.74 516
9225.65 520
9226.55 520
9227.46 501
9228.37 498
9229.27 494
9230.18 544
9231.09 520
9231.99 513
9232.90 527
9233.81 540
9234.72 555
9235.62 526
9236.53 547
9237.44 562
9238.34 573
9239.25 504
9240.16 538
9241.07 526
9241.97 553
9242.88 512
9243.79 537
9244.70 553
9245.61 557
9246.51 524
9247.42 544
9248.33 506
9249.24 546
9250.14 549
9251.05 512
9251.96 551
9252.87 518
9253.78 538
9254.69 520
9255.59 523
9256.50 490
9257.41 541
9258.32 536
9259.23 553
9260.14 563
9261.04 514
9261.95 555
9262.86 499
9263.77 532
9264.68 524
9265.59 525
9266.50 501
9267.40 515
9268.31 528
9269.22 535
9270.13 537
9271.04 533
9271.95 514
9272.86 519
9273.77 536
9274.68 537
9275.59 549
9276.49 537
9277.40 519
9278.31 545
9279.22 517
9280.13 467
9281.04 524
9281.95 542
9282.86 530
9283.77 518
9284.68 506
9285.59 536
9286.50 544
9287.41 549
9288.32 532
9289.23 532
9290.14 516
9291.05 547
9291.96 571
9292.87 562
9293.78 546
9294.69 567
9295.60 562
9296.51 590
9297.42 533
9298.33 544
9299.24 593
9300.15 566
9301.06 593
9301.97 585
9302.88 541
9303.79 581
9304.70 588
9305.61 585
9306.53 541
9307.44 526
9308.35 571
9309.26 572
9310.17 613
9311.08 566
9311.99 600
9312.90 600
9313.81 566
9314.72 599
9315.63 593
9316.55 621
9317.46 609
9318.37 573
9319.28 578
9320.19 606
9321.10 599
9322.01 567
9322.93 576
9323.84 564
9324.75 553
9325.66 561
9326.57 573
9327.48 563
9328.40 540
9329.31 553
9330.22 548
9331.13 517
9332.04 519
9332.96 542
9333.87 581
9334.78 530
9335.69 504
9336.60 542
9337.52 536
9338.43 526
9339.34 577
9340.25 529
9341.17 519
9342.08 544
9342.99 567
9343.90 564
9344.82 558
9345.73 535
9346.64 589
9347.55 588
9348.47 569
9349.38 581
9350.29 559
9351.21 562
9352.12 560
9353.03 535
9353.94 555
9354.86 554
9355.77 550
9356.68 583
9357.60 558
9358.51 493
9359.42 545
9360.34 589
9361.25 593
9362.16 560
9363.08 564
9363.99 559
9364.90 585
9365.82 552
9366.73 559
9367.65 562
9368.56 563
9369.47 561
9370.39 588
9371.30 579
9372.21 573
9373.13 555
9374.04 593
9374.96 568
9375.87 563
9376.79 584
9377.70 599
9378.61 594
9379.53 534
9380.44 569
9381.36 569
9382.27 585
9383.19 594
9384.10 623
9385.01 576
9385.93 611
9386.84 591
9387.76 626
9388.67 598
9389.59 580
9390.50 597
9391.42 594
9392.33 617
9393.25 596
9394.16 624
9395.08 688
9395.99 671
9396.91 630
9397.82 669
9398.74 670
9399.65 676
9400.57 643
9401.48 657
9402.40 646
9403.32 638
9404.23 630
9405.15 662
9406.06 643
9406.98 605
9407.89 597
9408.81 587
9409.73 630
9410.64 599
9411.56 612
9412.47 592
9413.39 585
9414.30 574
9415.22 609
9416.14 621
9417.05 594
9417.97 629
9418.89 599
9419.80 605
9420.72 595
9421.63 595
9422.55 631
9423.47 627
9424.38 643
9425.30 658
9426.22 631
9427.13 610
9428.05 636
9428.97 660
9429.88 630
9430.80 636
9431.72 596
9432.63 632
9433.55 650
9434.47 640
9435.38 682
9436.30 636
9437.22 641
9438.14 651
9439.05 644
9439.97 644
9440.89 696
9441.81 682
9442.72 699
9443.64 675
9444.56 678
9445.47 689
9446.39 706
9447.31 679
9448.23 645
9449.15 682
9450.06 677
9450.98 659
9451.90 677
9452.82 719
9453.73 722
9454.65 753
9455.57 695
9456.49 734
9457.41 725
9458.32 696
9459.24 719
9460.16 733
9461.08 700
9462.00 703
9462.92 712
9463.83 700
9464.75 687
9465.67 681
9466.59 715
9467.51 711
9468.43 682
9469.35 700
9470.26 667
9471.18 670
9472.10 680
9473.02 693
9473.94 675
9474.86 673
9475.78 700
9476.70 722
9477.62 693
9478.54 688
9479.45 706
9480.37 717
9481.29 751
9482.21 781
9483.13 732
9484.05 754
9484.97 746
9485.89 767
9486.81 744
9487.73 770
9488.65 728
9489.57 732
9490.49 712
9491.41 698
9492.33 721
9493.25 740
9494.17 724
9495.09 741
9496.01 712
9496.93 743
9497.85 733
9498.77 685
9499.69 715
9500.61 759
9501.53 733
9502.45 738
9503.37 739
9504.29 769
9505.21 749
9506.13 786
9507.05 764
9507.97 816
9508.89 813
9509.81 782
9510.73 763
9511.65 783
9512.57 792
9513.49 775
9514.42 736
9515.34 797
9516.26 774
9517.18 825
9518.10 811
9519.02 871
9519.94 837
9520.86 875
9521.78 926
9522.71 939
9523.63 968
9524.55 998
9525.47 1028
9526.39 917
9527.31 960
9528.23 930
9529.16 936
9530.08 884
9531.00 889
9531.92 897
9532.84 862
9533.76 863
9534.69 836
9535.61 889
9536.53 861
9537.45 938
9538.37 904
9539.30 878
9540.22 858
9541.14 871
9542.06 841
9542.98 839
9543.91 846
9544.83 826
9545.75 856
9546.67 845
9547.60 834
9548.52 850
9549.44 874
9550.36 867
9551.29 874
9552.21 827
9553.13 892
9554.06 922
9554.98 898
9555.90 907
9556.82 910
9557.75 885
9558.67 907
9559.59 970
9560.52 889
9561.44 880
9562.36 929
9563.29 935
9564.21 921
9565.13 937
9566.06 979
9566.98 975
9567.90 929
9568.83 913
9569.75 923
9570.67 958
9571.60 970
9572.52 908
9573.44 921
9574.37 936
9575.29 974
9576.22 968
9577.14 939
9578.06 955
9578.99 947
9579.91 964
9580.84 987
9581.76 1034
9582.68 1000
9583.61 1024
9584.53 1021
9585.46 1050
9586.38 1062
9587.31 1082
9588.23 1064
9589.15 1042
9590.08 1013
9591.00 1033
9591.93 1057
9592.85 1068
9593.78 1074
9594.70 1079
9595.63 1081
9596.55 1132
9597.48 1136
9598.40 1166
9599.33 1221
9600.25 1269
9601.18 1315
9602.10 1275
9603.03 1250
9603.95 1314
9604.88 1272
9605.80 1240
9606.73 1259
9607.65 1236
9608.58 1222
9609.50 1179
9610.43 1153
9611.35 1153
9612.28 1160
9613.21 1141
9614.13 1095
9615.06 1147
9615.98 1133
9616.91 1152
9617.84 1105
9618.76 1099
9619.69 1098
9620.61 1122
9621.54 1154
9622.47 1149
9623.39 1174
9624.32 1174
9625.24 1135
9626.17 1167
9627.10 1180
9628.02 1178
9628.95 1184
9629.88 1174
9630.80 1210
9631.73 1206
9632.65 1202
9633.58 1207
9634.51 1212
9635.43 1203
9636.36 1300
9637.29 1272
9638.22 1264
9639.14 1278
9640.07 1267
9641.00 1334
9641.92 1362
9642.85 1364
9643.78 1344
9644.70 1387
9645.63 1448
9646.56 1431
9647.49 1398
9648.41 1430
9649.34 1457
9650.27 1368
9651.20 1402
9652.12 1371
9653.05 1382
9653.98 1461
9654.91 1423
9655.83 1400
9656.76 1424
9657.69 1402
9658.62 1414
9659.55 1412
9660.47 1376
9661.40 1383
9662.33 1401
9663.26 1396
9664.19 1383
9665.11 1401
9666.04 1440
9666.97 1426
9667.90 1447
9668.83 1479
9669.75 1451
9670.68 1496
9671.61 1525
9672.54 1537
9673.47 1486
9674.40 1515
9675.33 1582
9676.25 1555
9677.18 1505
9678.11 1546
9679.04 1585
9679.97 1601
9680.90 1586
9681.83 1619
9682.76 1600
9683.69 1589
9684.61 1580
9685.54 1583
9686.47 1614
9687.40 1612
9688.33 1597
9689.26 1637
9690.19 1632
9691.12 1627
9692.05 1654
9692.98 1650
9693.91 1646
9694.84 1600
9695.77 1725
9696.70 1706
9697.63 1789
9698.56 1848
9699.49 1938
9700.42 1921
9701.35 2040
9702.28 2089
9703.21 2017
9704.14 1944
9705.07 1926
9706.00 1840
9706.93 1768
9707.86 1697
9708.79 1651
9709.72 1618
9710.65 1598
9711.58 1599
9712.51 1606
9713.44 1635
9714.37 1695
9715.30 1738
9716.23 1735
9717.16 1739
9718.09 1776
9719.02 1749
9719.95 1702
9720.88 1682
9721.81 1647
9722.75 1607
9723.68 1553
9724.61 1439
9725.54 1420
9726.47 1377
9727.40 1348
9728.33 1317
9729.26 1326
9730.19 1358
9731.13 1316
9732.06 1308
9732.99 1334
9733.92 1336
9734.85 1352
9735.78 1294
9736.71 1276
9737.65 1250
9738.58 1262
9739.51 1245
9740.44 1256
9741.37 1199
9742.30 1217
9743.24 1214
9744.17 1204
9745.10 1203
9746.03 1202
9746.96 1189
9747.90 1151
9748.83 1196
9749.76 1163
9750.69 1174
9751.63 1116
9752.56 1173
9753.49 1127
9754.42 1163
9755.36 1188
9756.29 1140
9757.22 1103
9758.15 1167
9759.09 1183
9760.02 1156
9760.95 1189
9761.88 1172
9762.82 1117
9763.75 1087
9764.68 1142
9765.62 1132
9766.55 1131
9767.48 1099
9768.41 1153
9769.35 1151
9770.28 1155
9771.21 1125
9772.15 1163
9773.08 1094
9774.01 1137
9774.95 1158
9775.88 1167
9776.81 1164
9777.75 1144
9778.68 1179
9779.62 1189
9780.55 1212
9781.48 1171
9782.42 1154
9783.35 1185
9784.28 1221
9785.22 1248
9786.15 1258
9787.09 1234
9788.02 1202
9788.95 1195
9789.89 1208
9790.82 1237
9791.76 1158
9792.69 1128
9793.63 1140
9794.56 1143
9795.49 1095
9796.43 1128
9797.36 1114
9798.30 1237
9799.23 1187
9800.17 1198
9801.10 1208
9802.04 1213
9802.97 1212
9803.91 1110
9804.84 1112
9805.78 1096
9806.71 1053
9807.65 1070
9808.58 1018
9809.52 981
9810.45 970
9811.39 927
9812.32 930
9813.26 899
9814.19 939
9815.13 911
9816.06 902
9817.00 916
9817.93 902
9818.87 875
9819.80 886
9820.74 880
9821.68 910
9822.61 876
9823.55 912
9824.48 919
9825.42 884
9826.35 876
9827.29 851
9828.23 889
9829.16 872
9830.10 867
9831.03 893
9831.97 863
9832.91 856
9833.84 862
9834.78 864
9835.72 833
9836.65 881
9837.59 859
9838.52 858
9839.46 882
9840.40 866
9841.33 885
9842.27 889
9843.21 883
9844.14 858
9845.08 843
9846.02 847
9846.95 891
9847.89 900
9848.83 891
9849.77 841
9850.70 855
9851.64 844
9852.58 881
9853.51 870
9854.45 834
9855.39 879
9856.33 856
9857.26 831
9858.20 906
9859.14 874
9860.08 867
9861.01 825
9861.95 795
9862.89 829
9863.83 832
9864.76 821
9865.70 845
9866.64 854
9867.58 846
9868.51 843
9869.45 866
9870.39 834
9871.33 793
9872.27 789
9873.20 807
9874.14 836
9875.08 800
9876.02 807
9876.96 829
9877.90 858
9878.83 810
9879.77 816
9880.71 821
9881.65 799
9882.59 797
9883.53 835
9884.47 868
9885.40 838
9886.34 808
9887.28 806
9888.22 784
9889.16 786
9890.10 817
9891.04 833
9891.98 818
9892.91 779
9893.85 781
9894.79 796
9895.73 789
9896.67 791
9897.61 764
9898.55 758
9899.49 798
9900.43 762
9901.37 778
9902.31 782
9903.25 801
9904.19 829
9905.13 806
9906.07 787
9907.01 807
9907.95 784
9908.89 812
9909.83 777
9910.77 768
9911.71 803
9912.65 816
9913.59 818
9914.53 830
9915.47 822
9916.41 785
9917.35 796
9918.29 794
9919.23 799
9920.17 819
9921.11 853
9922.05 846
9922.99 869
9923.93 872
9924.87 913
9925.81 971
9926.75 1010
9927.69 1028
9928.63 1054
9929.57 1071
9930.51 1039
9931.45 1006
9932.39 1045
9933.34 983
9934.28 967
9935.22 951
9936.16 864
9937.10 826
9938.04 776
9938.98 811
9939.92 800
9940.87 785
9941.81 772
9942.75 760
9943.69 796
9944.63 781
9945.57 787
9946.51 820
9947.46 836
9948.40 817
9949.34 840
9950.28 872
9951.22 889
9952.16 899
9953.11 958
9954.05 915
9954.99 919
9955.93 922
9956.87 880
9957.82 869
9958.76 842
9959.70 805
9960.64 815
9961.59 795
9962.53 804
9963.47 765
9964.41 765
9965.35 720
9966.30 691
9967.24 717
9968.18 713
9969.13 689
9970.07 691
9971.01 713
9971.95 684
9972.90 681
9973.84 632
9974.78 640
9975.73 668
9976.67 652
9977.61 656
9978.55 637
9979.50 666
9980.44 672
9981.38 647
9982.33 651
9983.27 665
9984.21 644
9985.16 655
9986.10 629
9987.04 662
9987.99 654
9988.93 649
9989.88 687
9990.82 686
9991.76 655
9992.71 675
9993.65 692
9994.59 672
9995.54 650
9996.48 614
9997.43 662
9998.37 674
9999.31 710
10000.26 655
10001.20 664
10002.15 631
10003.09 651
10004.04 632
10004.98 615
10005.92 637
10006.87 645
10007.81 660
10008.76 650
10009.70 644
10010.65 630
10011.59 633
10012.54 676
10013.48 616
10014.43 631
10015.37 645
10016.32 691
10017.26 658
10018.21 648
10019.15 633
10020.10 621
10021.04 670
10021.99 614
10022.93 637
10023.88 630
10024.82 624
10025.77 646
10026.71 645
10027.66 645
10028.60 615
10029.55 621
10030.49 642
10031.44 651
10032.39 645
10033.33 628
10034.28 622
10035.22 615
10036.17 613
10037.11 622
10038.06 615
10039.01 631
10039.95 643
10040.90 607
10041.84 600
10042.79 611
10043.74 636
10044.68 605
10045.63 641
10046.58 608
10047.52 607
10048.47 576
10049.41 559
10050.36 597
10051.31 584
10052.25 577
10053.20 592
10054.15 582
10055.09 573
10056.04 588
10056.99 580
10057.93 604
10058.88 584
10059.83 581
10060.78 565
10061.72 595
10062.67 597
10063.62 597
10064.56 602
10065.51 562
10066.46 586
10067.41 595
10068.35 569
10069.30 564
10070.25 577
10071.20 591
10072.14 561
10073.09 579
10074.04 584
10074.99 543
10075.93 561
10076.88 563
10077.83 585
10078.78 594
10079.72 584
10080.67 585
10081.62 587
10082.57 584
10083.52 559
10084.46 560
10085.41 587
10086.36 563
10087.31 579
10088.26 554
10089.21 575
10090.15 578
10091.10 590
10092.05 572
10093.00 579
10093.95 589
10094.90 604
10095.85 550
10096.79 574
10097.74 584
10098.69 572
10099.64 573
10100.59 578
10101.54 559
10102.49 563
10103.44 560
10104.39 579
10105.33 571
10106.28 584
10107.23 606
10108.18 592
10109.13 584
10110.08 562
10111.03 590
10111.98 568
10112.93 522
10113.88 592
10114.83 568
10115.78 549
10116.73 564
10117.68 556
10118.63 527
10119.58 557
10120.53 565
10121.48 557
10122.43 570
10123.38 597
10124.33 601
10125.28 608
10126.23 594
10127.18 602
10128.13 567
10129.08 572
10130.03 587
10130.98 590
10131.93 571
10132.88 562
10133.83 566
10134.78 588
10135.73 603
10136.68 581
10137.63 563
10138.58 566
10139.53 562
10140.48 549
10141.43 615
10142.38 610
10143.33 572
10144.29 599
10145.24 638
10146.19 626
10147.14 596
10148.09 600
10149.04 595
10149.99 581
10150.94 577
10151.89 629
10152.85 631
10153.80 590
10154.75 596
10155.70 616
10156.65 630
10157.60 642
10158.55 587
10159.51 640
10160.46 623
10161.41 618
10162.36 623
10163.31 613
10164.26 595
10165.22 604
10166.17 621
10167.12 639
10168.07 646
10169.02 621
10169.98 625
10170.93 642
10171.88 645
10172.83 624
10173.79 603
10174.74 613
10175.69 646
10176.64 637
10177.60 675
10178.55 656
10179.50 713
10180.45 679
10181.41 648
10182.36 672
10183.31 696
10184.26 702
10185.22 741
10186.17 706
10187.12 673
10188.08 689
10189.03 682
10189.98 686
10190.93 670
10191.89 683
10192.84 699
10193.79 695
10194.75 718
10195.70 709
10196.65 693
10197.61 685
10198.56 694
10199.51 704
10200.47 680
10201.42 705
10202.38 707
10203.33 721
10204.28 696
10205.24 724
10206.19 736
10207.14 739
10208.10 792
10209.05 747
10210.01 759
10210.96 776
10211.91 788
10212.87 806
10213.82 766
10214.78 718
10215.73 695
10216.69 736
10217.64 734
10218.59 719
10219.55 697
10220.50 701
10221.46 696
10222.41 697
10223.37 702
10224.32 689
10225.28 681
10226.23 691
10227.19 684
10228.14 722
10229.10 738
10230.05 678
10231.01 728
10231.96 732
10232.92 738
10233.87 766
10234.83 823
10235.78 863
10236.74 880
10237.69 878
10238.65 923
10239.60 893
10240.56 897
10241.51 889
10242.47 837
10243.42 839
10244.38 873
10245.34 766
10246.29 735
10247.25 698
10248.20 667
10249.16 674
10250.11 690
10251.07 677
10252.03 667
10252.98 659
10253.94 640
10254.89 680
10255.85 662
10256.81 639
10257.76 626
10258.72 630
10259.68 639
10260.63 628
10261.59 602
10262.55 604
10263.50 627
10264.46 594
10265.41 572
10266.37 611
10267.33 601
10268.28 628
10269.24 599
10270.20 561
10271.16 579
10272.11 594
10273.07 599
10274.03 595
10274.98 557
10275.94 606
10276.90 631
10277.85 600
10278.81 574
10279.77 607
10280.73 605
10281.68 605
10282.64 601
10283.60 593
10284.56 581
10285.51 560
10286.47 581
10287.43 589
10288.39 605
10289.34 608
10290.30 583
10291.26 594
10292.22 570
10293.18 604
10294.13 578
10295.09 579
10296.05 604
10297.01 599
10297.97 593
10298.92 581
10299.88 597
10300.84 558
10301.80 575
10302.76 594
10303.72 563
10304.67 558
10305.63 545
10306.59 574
10307.55 576
10308.51 584
10309.47 563
10310.43 571
10311.38 575
10312.34 576
10313.30 562
10314.26 611
10315.22 625
10316.18 594
10317.14 582
10318.10 567
10319.06 587
10320.01 597
10320.97 567
10321.93 556
10322.89 574
10323.85 580
10324.81 558
10325.77 553
10326.73 587
10327.69 603
10328.65 559
10329.61 567
10330.57 576
10331.53 585
10332.49 591
10333.45 575
10334.41 569
10335.37 571
10336.33 532
10337.29 556
10338.25 545
10339.21 526
10340.17 549
10341.13 545
10342.09 539
10343.05 531
10344.01 533
10344.97 501
10345.93 529
10346.89 528
10347.85 509
10348.81 516
10349.77 549
10350.73 523
10351.69 514
10352.65 533
10353.61 524
10354.57 498
10355.53 524
10356.49 534
10357.46 539
10358.42 501
10359.38 518
10360.34 526
10361.30 510
10362.26 510
10363.22 510
10364.18 516
10365.14 516
10366.11 517
10367.07 510
10368.03 505
10368.99 490
10369.95 542
10370.91 503
10371.87 526
10372.84 508
10373.80 514
10374.76 520
10375.72 484
10376.68 479
10377.64 498
10378.61 504
10379.57 502
10380.53 495
10381.49 472
10382.45 506
10383.42 463
10384.38 506
10385.34 518
10386.30 489
10387.27 504
10388.23 518
10389.19 484
10390.15 493
10391.11 489
10392.08 495
10393.04 471
10394.00 483
10394.96 482
10395.93 473
10396.89 520
10397.85 494
10398.82 496
10399.78 483
10400.74 510
10401.70 479
10402.67 490
10403.63 494
10404.59 454
10405.56 461
10406.52 497
10407.48 508
10408.45 499
10409.41 494
10410.37 500
10411.34 491
10412.30 475
10413.26 469
10414.23 478
10415.19 477
10416.15 502
10417.12 526
10418.08 499
10419.04 485
10420.01 496
10420.97 475
10421.94 477
10422.90 465
10423.86 474
10424.83 488
10425.79 512
10426.76 516
10427.72 515
10428.68 485
10429.65 516
10430.61 496
10431.58 476
10432.54 484
10433.51 494
10434.47 472
10435.44 445
10436.40 441
10437.36 463
10438.33 499
10439.29 485
10440.26 492
10441.22 452
10442.19 459
10443.15 471
10444.12 460
10445.08 467
10446.05 491
10447.01 485
10447.98 476
10448.94 478
10449.91 438
10450.87 448
10451.84 484
10452.80 500
10453.77 482
10454.73 478
10455.70 483
10456.67 499
10457.63 464
10458.60 453
10459.56 450
10460.53 465
10461.49 467
10462.46 482
10463.43 455
10464.39 464
10465.36 446
10466.32 493
10467.29 482
10468.25 460
10469.22 487
10470.19 443
10471.15 493
10472.12 472
10473.09 477
10474.05 437
10475.02 465
10475.98 475
10476.95 490
10477.92 475
10478.88 474
10479.85 486
10480.82 502
10481.78 524
10482.75 524
10483.72 499
10484.68 469
10485.65 500
10486.62 518
10487.58 491
10488.55 457
10489.52 512
10490.49 483
10491.45 466
10492.42 479
10493.39 502
10494.35 493
10495.32 490
10496.29 480
10497.26 481
10498.22 495
10499.19 496
10500.16 498
10501.13 486
10502.09 485
10503.06 483
10504.03 485
10505.00 500
10505.96 490
10506.93 492
10507.90 479
10508.87 486
10509.84 497
10510.80 482
10511.77 527
10512.74 489
10513.71 494
10514.68 469
10515.64 475
10516.61 466
10517.58 472
10518.55 495
10519.52 494
10520.49 492
10521.45 502
10522.42 489
10523.39 482
10524.36 479
10525.33 476
10526.30 509
10527.27 486
10528.23 485
10529.20 472
10530.17 500
10531.14 498
10532.11 516
10533.08 497
10534.05 507
10535.02 482
10535.99 497
10536.96 542
10537.93 539
10538.89 525
10539.86 516
10540.83 523
10541.80 559
10542.77 551
10543.74 512
10544.71 535
10545.68 523
10546.65 510
10547.62 512
10548.59 515
10549.56 517
10550.53 518
10551.50 534
10552.47 524
10553.44 519
10554.41 495
10555.38 548
10556.35 520
10557.32 536
10558.29 530
10559.26 512
10560.23 519
10561.20 539
10562.17 554
10563.14 547
10564.11 540
10565.08 517
10566.05 573
10567.02 531
10567.99 578
10568.96 542
10569.93 510
10570.91 499
10571.88 526
10572.85 563
10573.82 536
10574.79 555
10575.76 511
10576.73 506
10577.70 520
10578.67 524
10579.64 531
10580.62 529
10581.59 517
10582.56 503
10583.53 521
10584.50 520
10585.47 521
10586.44 544
10587.42 549
10588.39 549
10589.36 548
10590.33 566
10591.30 520
10592.27 530
10593.25 523
10594.22 536
10595.19 547
10596.16 533
10597.13 559
10598.10 558
10599.08 579
10600.05 561
10601.02 556
10601.99 562
10602.97 568
10603.94 584
10604.91 587
10605.88 617
10606.85 621
10607.83 663
10608.80 646
10609.77 677
10610.74 663
10611.72 685
10612.69 686
10613.66 725
10614.64 712
10615.61 671
10616.58 631
10617.55 659
10618.53 655
10619.50 621
10620.47 588
10621.45 597
10622.42 615
10623.39 564
10624.37 543
10625.34 535
10626.31 542
10627.29 560
10628.26 557
10629.23 579
10630.21 562
10631.18 568
10632.15 554
10633.13 557
10634.10 572
10635.07 592
10636.05 606
10637.02 569
10638.00 550
10638.97 567
10639.94 590
10640.92 576
10641.89 606
10642.87 651
10643.84 656
10644.81 596
10645.79 597
10646.76 585
10647.74 583
10648.71 595
10649.68 567
10650.66 555
10651.63 534
10652.61 563
10653.58 549
10654.56 549
10655.53 571
10656.51 543
10657.48 539
10658.46 531
10659.43 527
10660.41 523
10661.38 507
10662.36 499
10663.33 503
10664.31 481
10665.28 531
10666.26 538
10667.23 523
10668.21 512
10669.18 536
10670.16 513
10671.13 497
10672.11 513
10673.08 505
10674.06 521
10675.03 534
10676.01 514
10676.99 502
10677.96 510
10678.94 494
10679.91 515
10680.89 523
10681.86 525
10682.84 522
10683.82 515
10684.79 547
10685.77 493
10686.74 524
10687.72 542
10688.70 537
10689.67 534
10690.65 503
10691.63 510
10692.60 497
10693.58 523
10694.55 510
10695.53 535
10696.51 524
10697.48 551
10698.46 472
10699.44 517
10700.41 532
10701.39 510
10702.37 492
10703.34 483
10704.32 510
10705.30 516
10706.27 513
10707.25 501
10708.23 504
10709.21 510
10710.18 520
10711.16 495
10712.14 500
10713.11 513
10714.09 507
10715.07 512
10716.05 511
10717.02 519
10718.00 498
10718.98 516
10719.96 519
10720.93 534
10721.91 507
10722.89 527
10723.87 545
10724.85 526
10725.82 493
10726.80 543
10727.78 527
10728.76 506
10729.74 525
10730.71 518
10731.69 527
10732.67 498
10733.65 507
10734.63 523
10735.60 521
10736.58 514
10737.56 509
10738.54 533
10739.52 533
10740.50 529
10741.48 541
10742.45 533
10743.43 539
10744.41 523
10745.39 521
10746.37 540
10747.35 531
10748.33 532
10749.31 502
10750.28 516
10751.26 502
10752.24 513
10753.22 505
10754.20 557
10755.18 513
10756.16 516
10757.14 528
10758.12 537
10759.10 535
10760.08 512
10761.06 558
10762.04 525
10763.01 499
10763.99 545
10764.97 545
10765.95 522
10766.93 511
10767.91 523
10768.89 504
10769.87 512
10770.85 526
10771.83 506
10772.81 487
10773.79 503
10774.77 533
10775.75 549
10776.73 546
10777.71 551
10778.69 528
10779.67 530
10780.65 529
10781.63 533
10782.62 524
10783.60 537
10784.58 560
10785.56 551
10786.54 544
10787.52 539
10788.50 558
10789.48 558
10790.46 542
10791.44 541
10792.42 540
10793.40 544
10794.38 586
10795.37 584
10796.35 548
10797.33 544
10798.31 577
10799.29 569
10800.27 589
10801.25 561
10802.23 555
10803.21 541
10804.20 545
10805.18 572
10806.16 556
10807.14 567
10808.12 540
10809.10 579
10810.09 588
10811.07 597
10812.05 577
10813.03 590
10814.01 591
10815.00 593
10815.98 582
10816.96 584
10817.94 577
10818.92 607
10819.91 602
10820.89 553
10821.87 557
10822.85 585
10823.83 590
10824.82 592
10825.80 606
10826.78 576
10827.76 564
10828.75 553
10829.73 562
10830.71 617
10831.69 615
10832.68 611
10833.66 626
10834.64 614
10835.63 634
10836.61 600
10837.59 647
10838.57 614
10839.56 599
10840.54 616
10841.52 661
10842.51 637
10843.49 625
10844.47 635
10845.46 659
10846.44 629
10847.42 618
10848.41 665
10849.39 668
10850.37 649
10851.36 644
10852.34 670
10853.32 696
10854.31 696
10855.29 704
10856.28 696
10857.26 726
10858.24 689
10859.23 690
10860.21 700
10861.20 690
10862.18 682
10863.16 683
10864.15 677
10865.13 708
10866.12 685
10867.10 697
10868.08 692
10869.07 714
10870.05 698
10871.04 708
10872.02 726
10873.01 745
10873.99 731
10874.98 756
10875.96 775
10876.95 739
10877.93 761
10878.92 735
10879.90 746
10880.89 765
10881.87 767
10882.86 750
10883.84 774
10884.83 768
10885.81 746
10886.80 777
10887.78 743
10888.77 757
10889.75 777
10890.74 794
10891.72 769
10892.71 803
10893.69 788
10894.68 768
10895.66 802
10896.65 806
10897.64 788
10898.62 816
10899.61 842
10900.59 797
10901.58 855
10902.56 864
10903.55 878
10904.54 850
10905.52 810
10906.51 816
10907.49 871
10908.48 894
10909.47 918
10910.45 893
10911.44 915
10912.43 923
10913.41 894
10914.40 906
10915.39 947
10916.37 985
10917.36 954
10918.35 926
10919.33 940
10920.32 958
10921.31 985
10922.29 1003
10923.28 1015
10924.27 996
10925.25 1022
10926.24 999
10927.23 1018
10928.21 1002
10929.20 976
10930.19 997
10931.18 1044
10932.16 1011
10933.15 989
10934.14 985
10935.12 1017
10936.11 1010
10937.10 1019
10938.09 999
10939.07 1049
10940.06 1064
10941.05 1071
10942.04 1090
10943.02 1069
10944.01 1110
10945.00 1125
10945.99 1147
10946.98 1169
10947.96 1156
10948.95 1166
10949.94 1168
10950.93 1205
10951.92 1204
10952.90 1230
10953.89 1278
10954.88 1367
10955.87 1338
10956.86 1395
10957.85 1458
10958.83 1528
10959.82 1587
10960.81 1632
10961.80 1585
10962.79 1606
10963.78 1588
10964.77 1550
10965.75 1498
10966.74 1535
10967.73 1491
10968.72 1437
10969.71 1364
10970.70 1339
10971.69 1276
10972.68 1249
10973.67 1243
10974.66 1247
10975.64 1191
10976.63 1138
10977.62 1173
10978.61 1176
10979.60 1198
10980.59 1225
10981.58 1263
10982.57 1187
10983.56 1235
10984.55 1182
10985.54 1215
10986.53 1219
10987.52 1269
10988.51 1268
10989.50 1256
10990.49 1337
10991.48 1294
10992.47 1301
10993.46 1363
10994.45 1437
10995.44 1427
10996.43 1538
10997.42 1641
10998.41 1703
10999.40 1855
11000.39 1943
11001.38 1996
11002.37 1999
11003.36 2029
11004.35 2037
11005.34 2005
11006.33 1890
11007.32 1828
11008.31 1703
11009.30 1633
11010.30 1491
11011.29 1413
11012.28 1333
11013.27 1253
11014.26 1222
11015.25 1168
11016.24 1124
11017.23 1101
11018.22 1019
11019.21 1020
11020.21 1040
11021.20 1024
11022.19 968
11023.18 971
11024.17 954
11025.16 946
11026.15 972
11027.14 919
11028.14 916
11029.13 919
11030.12 904
11031.11 885
11032.10 919
11033.09 908
11034.09 953
11035.08 923
11036.07 906
11037.06 888
11038.05 906
11039.05 902
11040.04 917
11041.03 908
11042.02 883
11043.02 894
11044.01 866
11045.00 863
11045.99 857
11046.98 848
11047.98 835
11048.97 860
11049.96 828
11050.95 842
11051.95 858
11052.94 802
11053.93 825
11054.93 837
11055.92 843
11056.91 811
11057.90 827
11058.90 814
11059.89 834
11060.88 821
11061.88 805
11062.87 844
11063.86 847
11064.86 827
11065.85 801
11066.84 850
11067.84 827
11068.83 843
11069.82 819
11070.82 852
11071.81 825
11072.80 825
11073.80 784
11074.79 813
11075.78 796
11076.78 808
11077.77 837
11078.77 830
11079.76 832
11080.75 835
11081.75 837
11082.74 810
11083.74 806
11084.73 781
11085.72 795
11086.72 795
11087.71 778
11088.71 787
11089.70 788
11090.70 768
11091.69 787
11092.68 766
11093.68 766
11094.67 732
11095.67 751
11096.66 771
11097.66 773
11098.65 747
11099.65 709
11100.64 769
11101.64 761
11102.63 755
11103.63 760
11104.62 772
11105.62 722
11106.61 722
11107.61 732
11108.60 733
11109.60 702
11110.59 713
11111.59 718
11112.58 713
11113.58 704
11114.57 689
11115.57 729
11116.56 706
11117.56 675
11118.56 689
11119.55 721
11120.55 701
11121.54 681
11122.54 688
11123.54 693
11124.53 675
11125.53 650
11126.52 665
11127.52 686
11128.51 686
11129.51 650
11130.51 667
11131.50 664
11132.50 659
11133.50 642
11134.49 634
11135.49 650
11136.49 661
11137.48 656
11138.48 626
11139.47 641
11140.47 651
11141.47 642
11142.46 634
11143.46 670
11144.46 654
11145.46 627
11146.45 648
11147.45 622
11148.45 654
11149.44 673
11150.44 681
11151.44 680
11152.43 600
11153.43 622
11154.43 660
11155.43 649
11156.42 620
11157.42 609
11158.42 629
11159.42 637
11160.41 632
11161.41 607
11162.41 652
11163.41 657
11164.40 611
11165.40 594
11166.40 638
11167.40 605
11168.39 639
11169.39 618
11170.39 624
11171.39 595
11172.39 612
11173.38 599
11174.38 628
11175.38 602
11176.38 650
11177.38 613
11178.38 630
11179.37 639
11180.37 650
11181.37 613
11182.37 607
11183.37 604
11184.37 619
11185.37 573
11186.36 616
11187.36 616
11188.36 620
11189.36 629
11190.36 589
11191.36 611
11192.36 633
11193.36 609
11194.36 626
11195.35 650
11196.35 641
11197.35 627
11198.35 626
11199.35 645
11200.35 635
11201.35 635
11202.35 587
11203.35 599
11204.35 584
11205.35 637
11206.35 627
11207.35 592
11208.35 582
11209.35 622
11210.35 620
11211.35 605
11212.35 603
11213.35 630
11214.35 635
11215.34 639
11216.35 621
11217.35 651
11218.35 624
11219.35 588
11220.35 599
11221.35 618
11222.35 607
11223.35 593
11224.35 609
11225.35 623
11226.35 651
11227.35 655
11228.35 646
11229.35 676
11230.35 645
11231.35 630
11232.35 600
11233.35 624
11234.35 645
11235.35 643
11236.35 654
11237.36 650
11238.36 644
11239.36 663
11240.36 642
11241.36 671
11242.36 627
11243.36 634
11244.36 648
11245.36 679
11246.37 672
11247.37 654
11248.37 662
11249.37 643
11250.37 654
11251.37 684
11252.38 608
11253.38 643
11254.38 645
11255.38 661
11256.38 662
11257.38 637
11258.39 659
11259.39 688
11260.39 655
11261.39 679
11262.39 661
11263.40 688
11264.40 677
11265.40 705
11266.40 663
11267.40 670
11268.41 705
11269.41 722
11270.41 717
11271.41 722
11272.42 783
11273.42 758
11274.42 787
11275.42 772
11276.43 772
11277.43 767
11278.43 786
11279.44 790
11280.44 780
11281.44 733
11282.44 752
11283.45 766
11284.45 709
11285.45 716
11286.46 700
11287.46 702
11288.46 734
11289.47 690
11290.47 697
11291.47 662
11292.48 648
11293.48 650
11294.48 666
11295.49 688
11296.49 678
11297.49 673
11298.50 657
11299.50 677
11300.51 643
11301.51 674
11302.51 659
11303.52 688
11304.52 707
11305.53 669
11306.53 696
11307.53 637
11308.54 671
11309.54 679
11310.55 677
11311.55 623
11312.55 678
11313.56 681
11314.56 693
11315.57 700
11316.57 662
11317.58 729
11318.58 733
11319.59 709
11320.59 716
11321.59 711
11322.60 707
11323.60 720
11324.61 733
11325.61 737
11326.62 738
11327.62 759
11328.63 728
11329.63 729
11330.64 734
11331.64 731
11332.65 698
11333.65 676
11334.66 723
11335.67 723
11336.67 752
11337.68 706
11338.68 725
11339.69 737
11340.69 748
11341.70 759
11342.70 788
11343.71 753
11344.72 764
11345.72 790
11346.73 795
11347.73 743
11348.74 733
11349.74 724
11350.75 732
11351.76 720
11352.76 713
11353.77 713
11354.78 723
11355.78 720
11356.79 684
11357.79 707
11358.80 695
11359.81 713
11360.81 700
11361.82 714
11362.83 691
11363.83 677
11364.84 687
11365.85 683
11366.85 682
11367.86 686
11368.87 671
11369.87 679
11370.88 693
11371.89 674
11372.89 666
11373.90 692
11374.91 701
11375.92 684
11376.92 674
11377.93 670
11378.94 706
11379.94 668
11380.95 687
11381.96 684
11382.97 691
11383.97 698
11384.98 688
11385.99 680
11387.00 687
11388.00 701
11389.01 716
11390.02 709
11391.03 658
11392.04 663
11393.04 703
11394.05 720
11395.06 672
11396.07 696
11397.08 692
11398.08 696
11399.09 684
11400.10 697
11401.11 728
11402.12 682
11403.12 698
11404.13 690
11405.14 674
11406.15 663
11407.16 686
11408.17 702
11409.18 718
11410.18 732
11411.19 717
11412.20 723
11413.21 689
11414.22 686
11415.23 708
11416.24 727
11417.25 703
11418.25 742
11419.26 706
11420.27 704
11421.28 710
11422.29 718
11423.30 681
11424.31 669
11425.32 709
11426.33 725
11427.34 685
11428.35 724
11429.36 738
11430.37 719
11431.38 732
11432.39 723
11433.39 734
11434.40 728
11435.41 722
11436.42 741
11437.43 720
11438.44 719
11439.45 730
11440.46 741
11441.47 738
11442.48 739
11443.49 759
11444.50 754
11445.51 733
11446.52 743
11447.53 751
11448.55 783
11449.56 744
11450.57 760
11451.58 730
11452.59 731
11453.60 749
11454.61 764
11455.62 775
11456.63 765
11457.64 749
11458.65 755
11459.66 727
11460.67 773
11461.68 743
11462.69 745
11463.71 788
11464.72 767
11465.73 812
11466.74 775
11467.75 819
11468.76 790
11469.77 785
11470.78 813
11471.80 836
11472.81 811
11473.82 846
11474.83 825
11475.84 803
11476.85 793
11477.86 814
11478.88 840
11479.89 868
11480.90 849
11481.91 863
11482.92 835
11483.93 821
11484.95 825
11485.96 838
11486.97 897
11487.98 868
11489.00 873
11490.01 896
11491.02 895
11492.03 884
11493.04 866
11494.06 888
11495.07 872
11496.08 915
11497.09 929
11498.11 938
11499.12 976
11500.13 955
11501.14 935
11502.16 959
11503.17 968
11504.18 975
11505.20 987
11506.21 966
11507.22 983
11508.23 993
11509.25 1029
11510.26 1015
11511.27 1063
11512.29 1051
11513.30 1037
11514.31 1063
11515.33 1081
11516.34 1161
11517.35 1139
11518.37 1159
11519.38 1244
11520.39 1214
11521.41 1249
11522.42 1299
11523.43 1315
11524.45 1355
11525.46 1340
11526.47 1370
11527.49 1426
11528.50 1425
11529.52 1448
11530.53 1477
11531.54 1514
11532.56 1589
11533.57 1625
11534.59 1726
11535.60 1840
11536.62 1924
11537.63 2065
11538.64 2219
11539.66 2345
11540.67 2394
11541.69 2534
11542.70 2551
11543.72 2564
11544.73 2468
11545.75 2395
11546.76 2265
11547.77 2142
11548.79 2051
11549.80 1848
11550.82 1729
11551.83 1565
11552.85 1460
11553.86 1381
11554.88 1309
11555.89 1265
11556.91 1226
11557.92 1160
11558.94 1093
11559.95 1105
11560.97 1065
11561.99 1083
11563.00 1049
11564.02 1042
11565.03 1035
11566.05 1033
11567.06 1043
11568.08 1039
11569.09 1028
11570.11 1054
11571.13 1040
11572.14 1083
11573.16 1071
11574.17 1042
11575.19 1033
11576.20 1043
11577.22 1022
11578.24 984
11579.25 1014
11580.27 1045
11581.29 997
11582.30 1024
11583.32 1042
11584.33 1011
11585.35 1021
11586.37 1012
11587.38 1026
11588.40 1029
11589.42 1032
11590.43 1044
11591.45 1024
11592.47 1059
11593.48 1028
11594.50 1106
11595.52 1114
11596.53 1137
11597.55 1217
11598.57 1198
11599.58 1213
11600.60 1256
11601.62 1311
11602.64 1337
11603.65 1340
11604.67 1351
11605.69 1347
11606.70 1314
11607.72 1255
11608.74 1205
11609.76 1226
11610.77 1174
11611.79 1101
11612.81 1094
11613.83 1062
11614.84 1079
11615.86 1096
11616.88 1061
11617.90 1061
11618.92 1050
11619.93 1056
11620.95 1048
11621.97 1070
11622.99 1027
11624.01 1011
11625.02 1061
11626.04 1053
11627.06 1020
11628.08 1014
11629.10 971
11630.11 953
11631.13 963
11632.15 949
11633.17 939
11634.19 900
11635.21 927
11636.23 922
11637.24 894
11638.26 924
11639.28 901
11640.30 865
11641.32 870
11642.34 813
11643.36 864
11644.38 841
11645.39 816
11646.41 853
11647.43 827
11648.45 834
11649.47 842
11650.49 809
11651.51 836
11652.53 778
11653.55 790
11654.57 818
11655.59 791
11656.61 766
11657.63 791
11658.65 803
11659.67 765
11660.69 776
11661.70 732
11662.72 756
11663.74 777
11664.76 762
11665.78 765
11666.80 732
11667.82 745
11668.84 753
11669.86 730
11670.88 758
11671.90 753
11672.92 766
11673.95 744
11674.97 782
11675.99 737
11677.01 752
11678.03 749
11679.05 723
11680.07 712
11681.09 717
11682.11 736
11683.13 692
11684.15 722
11685.17 753
11686.19 744
11687.21 744
11688.23 755
11689.25 724
11690.28 721
11691.30 697
11692.32 715
11693.34 701
11694.36 693
11695.38 731
11696.40 685
11697.42 699
11698.44 695
11699.47 704
11700.49 711
11701.51 709
11702.53 676
11703.55 655
11704.57 667
11705.60 674
11706.62 681
11707.64 662
11708.66 680
11709.68 674
11710.70 653
11711.73 653
11712.75 688
11713.77 684
11714.79 647
11715.81 632
11716.84 593
11717.86 627
11718.88 644
11719.90 673
11720.92 643
11721.95 620
11722.97 614
11723.99 659
11725.01 652
11726.04 661
11727.06 636
11728.08 619
11729.11 635
11730.13 612
11731.15 652
11732.17 648
11733.20 595
11734.22 620
11735.24 604
11736.26 610
11737.29 592
11738.31 612
11739.33 635
11740.36 610
11741.38 623
11742.40 594
11743.43 625
11744.45 599
11745.47 589
11746.50 589
11747.52 634
11748.54 614
11749.57 594
11750.59 600
11751.62 576
11752.64 571
11753.66 597
11754.69 625
11755.71 591
11756.73 596
11757.76 576
11758.78 587
11759.81 591
11760.83 590
11761.85 618
11762.88 604
11763.90 581
11764.93 611
11765.95 596
11766.98 591
11768.00 600
11769.02 612
11770.05 631
11771.07 577
11772.10 577
11773.12 594
11774.15 615
11775.17 604
11776.20 605
11777.22 618
11778.25 580
11779.27 591
11780.30 644
11781.32 645
11782.35 623
11783.37 600
11784.40 617
11785.42 636
11786.45 593
11787.47 603
11788.50 594
11789.52 594
11790.55 616
11791.57 613
11792.60 569
11793.62 581
11794.65 587
11795.67 585
11796.70 584
11797.73 579
11798.75 585
11799.78 599
11800.80 637
11801.83 599
11802.85 602
11803.88 615
11804.91 601
11805.93 599
11806.96 591
11807.98 612
11809.01 622
11810.04 602
11811.06 615
11812.09 618
11813.12 645
11814.14 586
11815.17 612
11816.19 638
11817.22 639
11818.25 623
11819.27 640
11820.30 637
11821.33 643
11822.35 663
11823.38 671
11824.41 663
11825.44 620
11826.46 701
11827.49 646
11828.52 659
11829.54 684
11830.57 691
11831.60 696
11832.62 683
11833.65 660
11834.68 660
11835.71 698
11836.73 676
11837.76 688
11838.79 691
11839.82 668
11840.84 665
11841.87 683
11842.90 661
11843.93 674
11844.95 718
11845.98 683
11847.01 699
11848.04 710
11849.07 691
11850.09 674
11851.12 719
11852.15 690
11853.18 689
11854.21 697
11855.23 700
11856.26 697
11857.29 684
11858.32 717
11859.35 720
11860.38 754
11861.40 749
11862.43 698
11863.46 733
11864.49 783
11865.52 784
11866.55 782
11867.58 753
11868.60 771
11869.63 767
11870.66 766
11871.69 750
11872.72 777
11873.75 797
11874.78 800
11875.81 830
11876.84 818
11877.86 789
11878.89 797
11879.92 811
11880.95 819
11881.98 823
11883.01 801
11884.04 815
11885.07 812
11886.10 858
11887.13 848
11888.16 838
11889.19 845
11890.22 870
11891.25 877
11892.28 860
11893.31 857
11894.34 892
11895.37 872
11896.40 897
11897.43 973
11898.46 989
11899.49 1016
11900.52 993
11901.55 1012
11902.58 1060
11903.61 1083
11904.64 1110
11905.67 1123
11906.70 1171
11907.73 1181
11908.76 1169
11909.79 1140
11910.82 1147
11911.85 1135
11912.88 1125
11913.91 1090
11914.94 1061
11915.97 1039
11917.01 1055
11918.04 1004
11919.07 1006
11920.10 950
11921.13 992
11922.16 972
11923.19 969
11924.22 955
11925.25 1013
11926.28 1027
11927.32 1035
11928.35 1066
11929.38 1099
11930.41 1130
11931.44 1157
11932.47 1236
11933.50 1216
11934.54 1250
11935.57 1232
11936.60 1221
11937.63 1218
11938.66 1209
11939.70 1137
11940.73 1082
11941.76 1043
11942.79 1023
11943.82 1021
11944.85 962
11945.89 924
11946.92 863
11947.95 852
11948.98 842
11950.02 847
11951.05 828
11952.08 858
11953.11 821
11954.15 862
11955.18 842
11956.21 834
11957.24 818
11958.28 824
11959.31 796
11960.34 793
11961.37 818
11962.41 769
11963.44 788
11964.47 779
11965.51 826
11966.54 803
11967.57 822
11968.60 837
11969.64 820
11970.67 834
11971.70 770
11972.74 771
11973.77 794
11974.80 793
11975.84 821
11976.87 784
11977.90 806
11978.94 817
11979.97 810
11981.00 803
11982.04 802
11983.07 861
11984.11 813
11985.14 838
11986.17 799
11987.21 846
11988.24 845
11989.28 831
11990.31 822
11991.34 825
11992.38 831
11993.41 845
11994.45 844
11995.48 809
11996.51 833
11997.55 842
11998.58 834
11999.62 866
12000.65 835
12001.69 849
12002.72 894
12003.76 892
12004.79 864
12005.82 839
12006.86 831
12007.89 869
12008.93 848
12009.96 875
12011.00 861
12012.03 853
12013.07 903
12014.10 856
12015.14 887
12016.17 903
12017.21 903
12018.24 923
12019.28 896
12020.32 886
12021.35 937
12022.39 942
12023.42 885
12024.46 922
12025.49 935
12026.53 888
12027.56 943
12028.60 910
12029.64 909
12030.67 914
12031.71 936
12032.74 909
12033.78 912
12034.81 888
12035.85 902
12036.89 908
12037.92 917
12038.96 903
12039.99 888
12041.03 873
12042.07 903
12043.10 877
12044.14 868
12045.18 876
12046.21 869
12047.25 863
12048.29 872
12049.32 889
12050.36 878
12051.40 896
12052.43 916
12053.47 910
12054.51 905
12055.54 922
12056.58 920
12057.62 892
12058.65 906
12059.69 937
12060.73 935
12061.76 942
12062.80 943
12063.84 892
12064.88 908
12065.91 905
12066.95 890
12067.99 853
12069.03 842
12070.06 850
12071.10 889
12072.14 874
12073.18 830
12074.21 792
12075.25 803
12076.29 807
12077.33 795
12078.36 838
12079.40 836
12080.44 800
12081.48 778
12082.52 784
12083.55 813
12084.59 817
12085.63 774
12086.67 808
12087.71 814
12088.74 817
12089.78 804
12090.82 839
12091.86 856
12092.90 800
12093.94 815
12094.98 784
12096.01 802
12097.05 806
12098.09 846
12099.13 865
12100.17 853
12101.21 851
12102.25 892
12103.28 883
12104.32 864
12105.36 879
12106.40 875
12107.44 859
12108.48 879
12109.52 887
12110.56 869
12111.60 835
12112.64 835
12113.68 816
12114.72 816
12115.76 744
12116.79 775
12117.83 770
12118.87 722
12119.91 722
12120.95 699
12121.99 721
12123.03 725
12124.07 719
12125.11 696
12126.15 690
12127.19 660
12128.23 669
12129.27 679
12130.31 693
12131.35 679
12132.39 680
12133.43 687
12134.47 665
12135.51 647
12136.55 667
12137.59 650
12138.63 679
12139.67 660
12140.71 647
12141.76 662
12142.80 675
12143.84 672
12144.88 690
12145.92 664
12146.96 625
12148.00 639
12149.04 646
12150.08 658
12151.12 630
12152.16 658
12153.20 642
12154.25 640
12155.29 644
12156.33 637
12157.37 638
12158.41 612
12159.45 614
12160.49 617
12161.53 607
12162.58 613
12163.62 618
12164.66 629
12165.70 628
12166.74 637
12167.78 599
12168.82 626
12169.87 630
12170.91 637
12171.95 623
12172.99 609
12174.03 584
12175.08 583
12176.12 604
12177.16 627
12178.20 586
12179.24 632
12180.29 608
12181.33 609
12182.37 618
12183.41 619
12184.46 625
12185.50 607
12186.54 619
12187.58 597
12188.63 590
12189.67 586
12190.71 585
12191.75 614
12192.80 591
12193.84 605
12194.88 597
12195.92 582
12196.97 588
12198.01 590
12199.05 560
12200.10 592
12201.14 574
12202.18 590
12203.23 585
12204.27 602
12205.31 596
12206.36 565
12207.40 614
12208.44 606
12209.49 605
12210.53 575
12211.57 574
12212.62 578
12213.66 590
12214.70 583
12215.75 603
12216.79 559
12217.84 561
12218.88 562
12219.92 541
12220.97 545
12222.01 582
12223.06 618
12224.10 605
12225.14 574
12226.19 555
12227.23 572
12228.28 597
12229.32 575
12230.36 563
12231.41 542
12232.45 554
12233.50 560
12234.54 556
12235.59 556
12236.63 561
12237.68 547
12238.72 575
12239.77 550
12240.81 525
12241.86 553
12242.90 577
12243.94 571
12244.99 597
12246.03 559
12247.08 554
12248.13 574
12249.17 569
12250.22 584
12251.26 551
12252.31 568
12253.35 556
12254.40 548
12255.44 561
12256.49 554
12257.53 566
12258.58 579
12259.62 562
12260.67 556
12261.72 581
12262.76 530
12263.81 541
12264.85 526
12265.90 537
12266.94 534
12267.99 520
12269.04 511
12270.08 529
12271.13 532
12272.17 545
12273.22 532
12274.27 500
12275.31 471
12276.36 497
12277.41 500
12278.45 524
12279.50 506
12280.55 488
12281.59 514
12282.64 464
12283.69 504
12284.73 507
12285.78 578
12286.83 526
12287.87 515
12288.92 507
12289.97 517
12291.01 508
12292.06 508
12293.11 522
12294.15 478
12295.20 478
12296.25 491
12297.30 510
12298.34 528
12299.39 485
12300.44 492
12301.48 488
12302.53 527
12303.58 511
12304.63 517
12305.67 508
12306.72 506
12307.77 539
12308.82 529
12309.87 520
12310.91 494
12311.96 490
12313.01 493
12314.06 511
12315.10 538
12316.15 482
12317.20 519
12318.25 498
12319.30 506
12320.34 479
12321.39 488
12322.44 524
12323.49 503
12324.54 510
12325.59 506
12326.63 468
12327.68 485
12328.73 537
12329.78 487
12330.83 480
12331.88 490
12332.93 533
12333.98 509
12335.02 494
12336.07 497
12337.12 494
12338.17 492
12339.22 523
12340.27 525
12341.32 485
12342.37 474
12343.42 485
12344.47 493
12345.51 490
12346.56 512
12347.61 494
12348.66 504
12349.71 513
12350.76 516
12351.81 498
12352.86 500
12353.91 507
12354.96 471
12356.01 520
12357.06 509
12358.11 527
12359.16 518
12360.21 526
12361.26 505
12362.31 485
12363.36 511
12364.41 534
12365.46 551
12366.51 530
12367.56 533
12368.61 526
12369.66 524
12370.71 509
12371.76 531
12372.81 522
12373.86 501
12374.91 537
12375.96 532
12377.01 522
12378.06 527
12379.11 523
12380.17 518
12381.22 533
12382.27 512
12383.32 509
12384.37 525
12385.42 520
12386.47 521
12387.52 537
12388.57 523
12389.62 523
12390.67 534
12391.73 521
12392.78 497
12393.83 506
12394.88 507
12395.93 502
12396.98 527
12398.03 514
12399.09 482
12400.14 541
12401.19 530
12402.24 541
12403.29 513
12404.34 532
12405.40 545
12406.45 541
12407.50 557
12408.55 491
12409.60 530
12410.66 518
12411.71 548
12412.76 536
12413.81 564
12414.86 538
12415.92 568
12416.97 546
12418.02 539
12419.07 581
12420.13 535
12421.18 582
12422.23 535
12423.28 532
12424.34 568
12425.39 564
12426.44 561
12427.49 551
12428.55 558
12429.60 569
12430.65 605
12431.71 577
12432.76 559
12433.81 575
12434.86 581
12435.92 593
12436.97 554
12438.02 547
12439.08 587
12440.13 577
12441.18 564
12442.24 552
12443.29 577
12444.34 581
12445.40 601
12446.45 590
12447.50 598
12448.56 583
12449.61 609
12450.67 645
12451.72 611
12452.77 597
12453.83 619
12454.88 628
12455.94 625
12456.99 628
12458.04 636
12459.10 633
12460.15 655
12461.21 644
12462.26 681
12463.31 709
12464.37 678
12465.42 763
12466.48 748
12467.53 772
12468.59 755
12469.64 798
12470.70 787
12471.75 811
12472.80 834
12473.86 905
12474.91 925
12475.97 978
12477.02 1040
12478.08 1077
12479.13 1139
12480.19 1141
12481.24 1111
12482.30 1111
12483.35 1087
12484.41 1080
12485.46 1060
12486.52 1032
12487.57 938
12488.63 916
12489.69 866
12490.74 847
12491.80 810
12492.85 824
12493.91 737
12494.96 730
12496.02 731
12497.07 707
12498.13 697
12499.19 681
12500.24 686
12501.30 683
12502.35 662
12503.41 674
12504.47 688
12505.52 642
12506.58 662
12507.63 673
12508.69 676
12509.75 642
12510.80 649
12511.86 647
12512.91 656
12513.97 628
12515.03 619
12516.08 606
12517.14 632
12518.20 673
12519.25 663
12520.31 643
12521.37 656
12522.42 665
12523.48 650
12524.54 635
12525.59 620
12526.65 638
12527.71 646
12528.77 656
12529.82 643
12530.88 679
12531.94 685
12532.99 653
12534.05 633
12535.11 638
12536.17 648
12537.22 695
12538.28 714
12539.34 669
12540.40 661
12541.45 658
12542.51 723
12543.57 685
12544.63 699
12545.68 687
12546.74 724
12547.80 712
12548.86 731
12549.92 703
12550.97 703
12552.03 798
12553.09 765
12554.15 764
12555.21 795
12556.26 789
12557.32 801
12558.38 820
12559.44 838
12560.50 813
12561.56 784
12562.61 812
12563.67 808
12564.73 789
12565.79 767
12566.85 770
12567.91 736
12568.97 746
12570.02 770
12571.08 711
12572.14 746
12573.20 745
12574.26 734
12575.32 683
12576.38 700
12577.44 691
12578.50 692
12579.56 688
12580.61 686
12581.67 653
12582.73 683
12583.79 632
12584.85 622
12585.91 649
12586.97 685
12588.03 660
12589.09 630
12590.15 668
12591.21 652
12592.27 645
12593.33 651
12594.39 652
12595.45 629
12596.51 636
12597.57 639
12598.63 647
12599.69 653
12600.75 625
12601.81 674
12602.87 636
12603.93 631
12604.99 612
12606.05 643
12607.11 616
12608.17 652
12609.23 654
12610.29 616
12611.35 657
12612.41 692
12613.47 672
12614.53 670
12615.59 682
12616.66 661
12617.72 686
12618.78 684
12619.84 712
12620.90 718
12621.96 719
12623.02 738
12624.08 737
12625.14 720
12626.20 760
12627.26 739
12628.33 729
12629.39 742
12630.45 769
12631.51 734
12632.57 729
12633.63 781
12634.69 755
12635.76 762
12636.82 749
12637.88 798
12638.94 725
12640.00 733
12641.06 690
12642.13 719
12643.19 670
12644.25 677
12645.31 688
12646.37 683
12647.44 628
12648.50 631
12649.56 646
12650.62 671
12651.68 644
12652.75 613
12653.81 638
12654.87 616
12655.93 622
12657.00 608
12658.06 648
12659.12 640
12660.18 616
12661.25 646
12662.31 624
12663.37 630
12664.43 614
12665.50 599
12666.56 641
12667.62 632
12668.69 612
12669.75 607
12670.81 614
12671.88 629
12672.94 636
12674.00 622
12675.06 615
12676.13 646
12677.19 668
12678.25 661
12679.32 623
12680.38 618
12681.44 606
12682.51 612
12683.57 636
12684.64 621
12685.70 649
12686.76 619
12687.83 617
12688.89 641
12689.95 641
12691.02 638
12692.08 638
12693.15 664
12694.21 688
12695.27 613
12696.34 661
12697.40 668
12698.47 642
12699.53 657
12700.59 649
12701.66 733
12702.72 696
12703.79 685
12704.85 674
12705.92 697
12706.98 710
12708.05 725
12709.11 743
12710.18 733
12711.24 717
12712.30 721
12713.37 737
12714.43 713
12715.50 702
12716.56 701
12717.63 764
12718.69 719
12719.76 716
12720.82 711
12721.89 697
12722.95 684
12724.02 705
12725.09 682
12726.15 693
12727.22 679
12728.28 712
12729.35 710
12730.41 673
12731.48 703
12732.54 748
12733.61 743
12734.68 724
12735.74 694
12736.81 718
12737.87 733
12738.94 701
12740.00 731
12741.07 692
12742.14 697
12743.20 653
12744.27 673
12745.33 672
12746.40 638
12747.47 626
12748.53 622
12749.60 644
12750.67 651
12751.73 639
12752.80 640
12753.87 636
12754.93 609
12756.00 615
12757.07 609
12758.13 623
12759.20 595
12760.27 602
12761.33 584
12762.40 583
12763.47 594
12764.53 605
12765.60 628
12766.67 580
12767.73 573
12768.80 564
12769.87 565
12770.94 530
12772.00 539
12773.07 557
12774.14 560
12775.21 557
12776.27 562
12777.34 547
12778.41 528
12779.48 549
12780.54 565
12781.61 567
12782.68 534
12783.75 522
12784.81 559
12785.88 552
12786.95 500
12788.02 509
12789.09 529
12790.15 547
12791.22 514
12792.29 525
12793.36 550
12794.43 534
12795.49 499
12796.56 530
12797.63 557
12798.70 525
12799.77 516
12800.84 557
12801.90 544
12802.97 528
12804.04 514
12805.11 550
12806.18 509
12807.25 508
12808.32 485
12809.39 512
12810.45 512
12811.52 539
12812.59 553
12813.66 525
12814.73 543
12815.80 522
12816.87 536
12817.94 528
12819.01 563
12820.08 543
12821.15 559
12822.21 551
12823.28 559
12824.35 537
12825.42 540
12826.49 541
12827.56 570
12828.63 572
12829.70 514
12830.77 572
12831.84 539
12832.91 554
12833.98 544
12835.05 509
12836.12 528
12837.19 550
12838.26 540
12839.33 514
12840.40 528
12841.47 518
12842.54 477
12843.61 491
12844.68 481
12845.75 474
12846.82 480
12847.89 510
12848.96 501
12850.03 501
12851.10 499
12852.18 500
12853.25 496
12854.32 480
12855.39 469
12856.46 475
12857.53 474
12858.60 480
12859.67 483
12860.74 469
12861.81 448
12862.88 478
12863.96 464
12865.03 486
12866.10 463
12867.17 479
12868.24 461
12869.31 456
12870.38 471
12871.45 481
12872.53 460
12873.60 449
12874.67 448
12875.74 456
12876.81 470
12877.88 459
12878.96 462
12880.03 481
12881.10 449
12882.17 453
12883.24 452
12884.31 458
12885.39 475
12886.46 445
12887.53 449
12888.60 437
12889.68 444
12890.75 437
12891.82 453
12892.89 468
12893.96 454
12895.04 439
12896.11 428
12897.18 428
12898.25 436
12899.33 430
12900.40 428
12901.47 445
12902.54 430
12903.62 442
12904.69 432
12905.76 426
12906.84 444
12907.91 440
12908.98 418
12910.06 418
12911.13 430
12912.20 413
12913.27 437
12914.35 405
12915.42 429
12916.49 418
12917.57 415
12918.64 423
12919.71 429
12920.79 411
12921.86 430
12922.94 410
12924.01 411
12925.08 422
12926.16 396
12927.23 418
12928.30 435
12929.38 414
12930.45 442
12931.53 415
12932.60 414
12933.67 411
12934.75 389
12935.82 422
12936.90 414
12937.97 411
12939.04 413
12940.12 418
12941.19 413
12942.27 398
12943.34 426
12944.42 380
12945.49 397
12946.56 408
12947.64 412
12948.71 406
12949.79 411
12950.86 421
12951.94 409
12953.01 384
12954.09 380
12955.16 390
12956.24 425
12957.31 407
12958.39 427
12959.46 412
12960.54 407
12961.61 415
12962.69 409
12963.76 410
12964.84 441
12965.91 411
12966.99 412
12968.07 446
12969.14 414
12970.22 424
12971.29 413
12972.37 397
12973.44 379
12974.52 378
12975.59 409
12976.67 379
12977.75 391
12978.82 386
12979.90 405
12980.97 384
12982.05 443
12983.13 413
12984.20 404
12985.28 410
12986.35 404
12987.43 413
12988.51 413
12989.58 425
12990.66 416
12991.74 392
12992.81 408
12993.89 417
12994.97 405
12996.04 436
12997.12 409
12998.20 439
12999.27 434
13000.35 443
13001.43 435
13002.50 409
13003.58 418
13004.66 440
13005.73 409
13006.81 434
13007.89 432
13008.97 431
13010.04 429
13011.12 397
13012.20 401
13013.27 425
13014.35 460
13015.43 436
13016.51 401
13017.58 418
13018.66 409
13019.74 416
13020.82 419
13021.89 419
13022.97 395
13024.05 411
13025.13 433
13026.21 445
13027.28 405
13028.36 411
13029.44 424
13030.52 433
13031.60 408
13032.67 402
13033.75 432
13034.83 459
13035.91 434
13036.99 452
13038.07 426
13039.14 458
13040.22 429
13041.30 410
13042.38 443
13043.46 449
13044.54 425
13045.62 452
13046.69 445
13047.77 428
13048.85 440
13049.93 412
13051.01 432
13052.09 435
13053.17 425
13054.25 435
13055.33 436
13056.40 439
13057.48 451
13058.56 445
13059.64 435
13060.72 436
13061.80 400
13062.88 438
13063.96 450
13065.04 451
13066.12 417
13067.20 416
13068.28 409
13069.36 425
13070.44 437
13071.52 453
13072.60 431
13073.68 414
13074.76 453
13075.84 424
13076.92 432
13078.00 427
13079.08 405
13080.16 409
13081.24 430
13082.32 415
13083.40 452
13084.48 410
13085.56 437
13086.64 423
13087.72 436
13088.80 437
13089.88 404
13090.96 449
13092.04 431
13093.12 402
13094.20 417
13095.28 447
13096.36 454
13097.44 468
13098.52 409
13099.61 446
13100.69 426
13101.77 422
13102.85 439
13103.93 419
13105.01 407
13106.09 401
13107.17 440
13108.25 447
13109.34 436
13110.42 429
13111.50 446
13112.58 433
13113.66 414
13114.74 458
13115.82 429
13116.91 423
13117.99 450
13119.07 461
13120.15 431
13121.23 438
13122.31 412
13123.40 440
13124.48 430
13125.56 443
13126.64 457
13127.72 455
13128.81 482
13129.89 454
13130.97 475
13132.05 441
13133.14 438
13134.22 412
13135.30 466
13136.38 470
13137.47 461
13138.55 440
13139.63 446
13140.71 429
13141.80 442
13142.88 455
13143.96 482
13145.04 440
13146.13 464
13147.21 476
13148.29 445
13149.38 440
13150.46 434
13151.54 460
13152.62 469
13153.71 455
13154.79 456
13155.87 481
13156.96 454
13158.04 437
13159.12 484
13160.21 458
13161.29 449
13162.37 461
13163.46 434
13164.54 431
13165.62 436
13166.71 475
13167.79 479
13168.88 456
13169.96 452
13171.04 464
13172.13 483
13173.21 458
13174.30 455
13175.38 459
13176.46 467
13177.55 433
13178.63 419
13179.72 454
13180.80 447
13181.88 437
13182.97 431
13184.05 460
13185.14 493
13186.22 457
13187.31 469
13188.39 471
13189.48 461
13190.56 462
13191.65 466
13192.73 477
13193.81 472
13194.90 482
13195.98 465
13197.07 483
13198.15 453
13199.24 452
13200.32 456
13201.41 458
13202.49 488
13203.58 486
13204.67 483
13205.75 485
13206.84 469
13207.92 507
13209.01 495
13210.09 455
13211.18 473
13212.26 516
13213.35 485
13214.43 434
13215.52 450
13216.61 481
13217.69 475
13218.78 459
13219.86 461
13220.95 464
13222.04 478
13223.12 503
13224.21 492
13225.29 486
13226.38 493
13227.47 478
13228.55 479
13229.64 478
13230.72 472
13231.81 465
13232.90 497
13233.98 534
13235.07 506
13236.16 500
13237.24 479
13238.33 475
13239.42 479
13240.50 500
13241.59 500
13242.68 512
13243.76 508
13244.85 509
13245.94 486
13247.02 502
13248.11 519
13249.20 555
13250.29 531
13251.37 537
13252.46 524
13253.55 509
13254.63 514
13255.72 526
13256.81 529
13257.90 538
13258.98 558
13260.07 578
13261.16 537
13262.25 505
13263.33 515
13264.42 516
13265.51 515
13266.60 557
13267.69 544
13268.77 538
13269.86 561
13270.95 556
13272.04 546
13273.13 589
13274.21 585
13275.30 570
13276.39 579
13277.48 563
13278.57 605
13279.65 567
13280.74 597
13281.83 609
13282.92 562
13284.01 589
13285.10 593
13286.19 585
13287.27 577
13288.36 586
13289.45 595
13290.54 622
13291.63 590
13292.72 615
13293.81 575
13294.90 603
13295.98 579
13297.07 587
13298.16 569
13299.25 627
13300.34 610
13301.43 588
13302.52 610
13303.61 627
13304.70 653
13305.79 651
13306.88 652
13307.97 644
13309.06 643
13310.15 634
13311.24 625
13312.32 641
13313.41 659
13314.50 640
13315.59 670
13316.68 659
13317.77 652
13318.86 643
13319.95 656
13321.04 659
13322.13 655
13323.22 684
13324.31 675
13325.40 677
13326.49 655
13327.58 667
13328.68 654
13329.77 687
13330.86 670
13331.95 714
13333.04 681
13334.13 683
13335.22 684
13336.31 695
13337.40 689
13338.49 698
13339.58 729
13340.67 689
13341.76 722
13342.85 717
13343.94 750
13345.04 721
13346.13 722
13347.22 725
13348.31 754
13349.40 732
13350.49 726
13351.58 735
13352.67 719
13353.77 703
13354.86 726
13355.95 723
13357.04 716
13358.13 733
13359.22 738
13360.31 733
13361.41 750
13362.50 746
13363.59 762
13364.68 789
13365.77 785
13366.87 773
13367.96 756
13369.05 795
13370.14 787
13371.23 823
13372.33 815
13373.42 820
13374.51 800
13375.60 773
13376.69 789
13377.79 740
13378.88 781
13379.97 784
13381.06 740
13382.16 719
13383.25 733
13384.34 714
13385.43 670
13386.53 674
13387.62 681
13388.71 686
13389.81 657
13390.90 661
13391.99 666
13393.08 631
13394.18 633
13395.27 657
13396.36 632
13397.46 661
13398.55 632
13399.64 641
13400.74 668
13401.83 618
13402.92 583
13404.02 636
13405.11 676
13406.20 620
13407.30 638
13408.39 651
13409.48 652
13410.58 618
13411.67 607
13412.77 644
13413.86 653
13414.95 640
13416.05 611
13417.14 638
13418.23 637
13419.33 632
13420.42 654
13421.52 655
13422.61 632
13423.71 628
13424.80 650
13425.89 653
13426.99 616
13428.08 641
13429.18 617
13430.27 623
13431.37 604
13432.46 619
13433.56 647
13434.65 653
13435.74 644
13436.84 663
13437.93 664
13439.03 654
13440.12 648
13441.22 659
13442.31 635
13443.41 618
13444.50 652
13445.60 664
13446.69 675
13447.79 652
13448.88 667
13449.98 721
13451.08 680
13452.17 706
13453.27 715
13454.36 710
13455.46 684
13456.55 679
13457.65 685
13458.74 680
13459.84 666
13460.94 705
13462.03 707
13463.13 745
13464.22 731
13465.32 717
13466.41 712
13467.51 739
13468.61 726
13469.70 739
13470.80 741
13471.90 727
13472.99 705
13474.09 697
13475.18 752
13476.28 755
13477.38 766
13478.47 732
13479.57 757
13480.67 739
13481.76 744
13482.86 760
13483.96 743
13485.05 716
13486.15 750
13487.25 743
13488.34 726
13489.44 743
13490.54 766
13491.63 773
13492.73 742
13493.83 770
13494.93 768
13496.02 812
13497.12 795
13498.22 805
13499.31 791
13500.41 773
13501.51 783
13502.61 773
13503.70 774
13504.80 808
13505.90 802
13507.00 818
13508.09 796
13509.19 782
13510.29 834
13511.39 810
13512.49 824
13513.58 814
13514.68 811
13515.78 783
13516.88 808
13517.98 784
13519.07 806
13520.17 784
13521.27 754
13522.37 772
13523.47 767
13524.57 771
13525.66 736
13526.76 742
13527.86 745
13528.96 737
13530.06 727
13531.16 746
13532.25 714
13533.35 697
13534.45 703
13535.55 691
13536.65 706
13537.75 709
13538.85 694
13539.95 695
13541.05 674
13542.14 675
13543.24 650
13544.34 653
13545.44 642
13546.54 614
13547.64 656
13548.74 620
13549.84 652
13550.94 592
13552.04 644
13553.14 629
13554.24 624
13555.34 646
13556.44 649
13557.54 627
13558.64 586
13559.74 629
13560.84 609
13561.94 604
13563.04 608
13564.13 653
13565.23 627
13566.34 634
13567.44 592
13568.54 602
13569.64 592
13570.74 612
13571.84 618
13572.94 623
13574.04 618
13575.14 607
13576.24 586
13577.34 600
13578.44 589
13579.54 612
13580.64 619
13581.74 588
13582.84 572
13583.94 588
13585.04 636
13586.14 633
13587.24 609
13588.35 610
13589.45 594
13590.55 614
13591.65 627
13592.75 618
13593.85 605
13594.95 603
13596.05 620
13597.15 621
13598.26 602
13599.36 588
13600.46 622
13601.56 626
13602.66 586
13603.76 623
13604.86 623
13605.97 610
13607.07 617
13608.17 628
13609.27 630
13610.37 639
13611.47 623
13612.58 646
13613.68 655
13614.78 614
13615.88 612
13616.98 614
13618.09 614
13619.19 615
13620.29 621
13621.39 607
13622.50 664
13623.60 647
13624.70 629
13625.80 609
13626.91 633
13628.01 639
13629.11 622
13630.21 629
13631.32 608
13632.42 630
13633.52 602
13634.62 638
13635.73 623
13636.83 630
13637.93 638
13639.04 601
13640.14 590
13641.24 603
13642.35 633
13643.45 619
13644.55 622
13645.65 598
13646.76 642
13647.86 611
13648.96 644
13650.07 629
13651.17 665
13652.28 613
13653.38 655
13654.48 623
13655.59 635
13656.69 647
13657.79 622
13658.90 661
13660.00 662
13661.11 667
13662.21 646
13663.31 639
13664.42 635
13665.52 626
13666.63 622
13667.73 662
13668.83 641
13669.94 650
13671.04 658
13672.15 653
13673.25 653
13674.36 647
13675.46 637
13676.56 650
13677.67 622
13678.77 650
13679.88 672
13680.98 657
13682.09 664
13683.19 657
13684.30 653
13685.40 650
13686.51 660
13687.61 676
13688.72 682
13689.82 659
13690.93 649
13692.03 649
13693.14 681
13694.24 674
13695.35 694
13696.45 687
13697.56 674
13698.66 700
13699.77 694
13700.87 721
13701.98 702
13703.09 722
13704.19 725
13705.30 701
13706.40 707
13707.51 745
13708.61 736
13709.72 722
13710.83 743
13711.93 757
13713.04 736
13714.14 737
13715.25 726
13716.36 762
13717.46 751
13718.57 743
13719.67 775
13720.78 748
13721.89 782
13722.99 805
13724.10 833
13725.21 793
13726.31 795
13727.42 817
13728.53 819
13729.63 817
13730.74 799
13731.85 800
13732.95 786
13734.06 817
13735.17 808
13736.27 823
13737.38 835
13738.49 861
13739.59 793
13740.70 844
13741.81 862
13742.92 879
13744.02 904
13745.13 885
13746.24 895
13747.35 875
13748.45 886
13749.56 910
13750.67 925
13751.78 936
13752.88 957
13753.99 946
13755.10 1028
13756.21 1028
13757.31 1015
13758.42 1021
13759.53 1071
13760.64 1116
13761.75 1136
13762.85 1154
13763.96 1153
13765.07 1209
13766.18 1193
13767.29 1218
13768.39 1210
13769.50 1195
13770.61 1191
13771.72 1174
13772.83 1180
13773.94 1170
13775.04 1185
13776.15 1181
13777.26 1143
13778.37 1162
13779.48 1173
13780.59 1124
13781.70 1045
13782.80 1048
13783.91 1018
13785.02 1013
13786.13 1011
13787.24 984
13788.35 917
13789.46 903
13790.57 895
13791.68 879
13792.79 856
13793.90 841
13795.00 828
13796.11 820
13797.22 800
13798.33 761
13799.44 730
13800.55 800
13801.66 763
13802.77 765
13803.88 742
13804.99 764
13806.10 738
13807.21 743
13808.32 738
13809.43 756
13810.54 738
13811.65 722
13812.76 737
13813.87 730
13814.98 724
13816.09 738
13817.20 697
13818.31 671
13819.42 689
13820.53 684
13821.64 731
13822.75 719
13823.86 710
13824.97 713
13826.08 672
13827.19 642
13828.30 701
13829.41 660
13830.53 708
13831.64 667
13832.75 694
13833.86 699
13834.97 682
13836.08 670
13837.19 666
13838.30 718
13839.41 718
13840.52 708
13841.64 720
13842.75 723
13843.86 700
13844.97 715
13846.08 697
13847.19 720
13848.30 692
13849.41 686
13850.53 676
13851.64 727
13852.75 708
13853.86 714
13854.97 742
13856.08 736
13857.20 742
13858.31 743
13859.42 735
13860.53 747
13861.64 722
13862.76 696
13863.87 704
13864.98 701
13866.09 717
13867.20 729
13868.32 722
13869.43 681
13870.54 712
13871.65 757
13872.77 744
13873.88 723
13874.99 721
13876.10 700
13877.22 713
13878.33 714
13879.44 725
13880.55 734
13881.67 732
13882.78 744
13883.89 788
13885.01 749
13886.12 747
13887.23 759
13888.34 755
13889.46 752
13890.57 749
13891.68 778
13892.80 792
13893.91 802
13895.02 795
13896.14 835
13897.25 838
13898.36 848
13899.48 839
13900.59 834
13901.70 835
13902.82 817
13903.93 792
13905.05 810
13906.16 818
13907.27 776
13908.39 801
13909.50 751
13910.61 711
13911.73 748
13912.84 722
13913.96 730
13915.07 710
13916.19 706
13917.30 703
13918.41 692
13919.53 700
13920.64 683
13921.76 671
13922.87 672
13923.99 684
13925.10 684
13926.21 657
13927.33 636
13928.44 690
13929.56 670
13930.67 665
13931.79 640
13932.90 658
13934.02 698
13935.13 678
13936.25 637
13937.36 663
13938.48 659
13939.59 641
13940.71 643
13941.82 651
13942.94 612
13944.05 619
13945.17 606
13946.28 656
13947.40 633
13948.52 617
13949.63 658
13950.75 641
13951.86 629
13952.98 609
13954.09 622
13955.21 625
13956.32 627
13957.44 622
13958.56 636
13959.67 629
13960.79 625
13961.90 652
13963.02 623
13964.14 614
13965.25 624
13966.37 611
13967.48 619
13968.60 650
13969.72 626
13970.83 612
13971.95 660
13973.07 668
13974.18 615
13975.30 621
13976.42 603
13977.53 602
13978.65 633
13979.77 648
13980.88 622
13982.00 623
13983.12 650
13984.23 614
13985.35 621
13986.47 612
13987.58 644
13988.70 627
13989.82 622
13990.94 630
13992.05 642
13993.17 611
13994.29 597
13995.40 649
13996.52 623
13997.64 645
13998.76 617
13999.87 637
14000.99 621
14002.11 630
14003.23 629
14004.35 639
14005.46 660
14006.58 637
14007.70 595
14008.82 653
14009.93 645
14011.05 621
14012.17 651
14013.29 651
14014.41 631
14015.52 647
14016.64 643
14017.76 621
14018.88 644
14020.00 635
14021.12 648
14022.23 612
14023.35 622
14024.47 633
14025.59 668
14026.71 619
14027.83 620
14028.95 621
14030.06 603
14031.18 638
14032.30 633
14033.42 671
14034.54 638
14035.66 652
14036.78 666
14037.90 676
14039.02 655
14040.14 691
14041.25 661
14042.37 678
14043.49 678
14044.61 669
14045.73 686
14046.85 705
14047.97 697
14049.09 706
14050.21 713
14051.33 686
14052.45 695
14053.57 700
14054.69 728
14055.81 722
14056.93 736
14058.05 713
14059.17 706
14060.29 748
14061.41 752
14062.53 798
14063.65 740
14064.77 741
14065.89 775
14067.01 779
14068.13 767
14069.25 788
14070.37 799
14071.49 849
14072.61 792
14073.73 788
14074.85 794
14075.97 835
14077.09 833
14078.21 842
14079.33 827
14080.45 860
14081.57 865
14082.69 882
14083.82 820
14084.94 844
14086.06 852
14087.18 834
14088.30 857
14089.42 872
14090.54 873
14091.66 873
14092.78 887
14093.91 883
14095.03 899
14096.15 894
14097.27 906
14098.39 906
14099.51 868
14100.63 898
14101.76 868
14102.88 901
14104.00 886
14105.12 895
14106.24 887
14107.36 885
14108.49 866
14109.61 849
14110.73 883
14111.85 869
14112.97 871
14114.10 800
14115.22 791
14116.34 788
14117.46 789
14118.58 777
14119.71 743
14120.83 773
14121.95 762
14123.07 760
14124.20 747
14125.32 745
14126.44 747
14127.56 725
14128.69 728
14129.81 731
14130.93 682
14132.06 681
14133.18 679
14134.30 691
14135.42 675
14136.55 659
14137.67 667
14138.79 668
14139.92 681
14141.04 706
14142.16 686
14143.29 654
14144.41 655
14145.53 636
14146.66 678
14147.78 672
14148.90 629
14150.03 639
14151.15 661
14152.27 605
14153.40 593
14154.52 639
14155.64 624
14156.77 628
14157.89 648
14159.02 648
14160.14 651
14161.26 642
14162.39 628
14163.51 637
14164.64 629
14165.76 606
14166.88 604
14168.01 630
14169.13 621
14170.26 625
14171.38 628
14172.51 606
14173.63 615
14174.75 600
14175.88 592
14177.00 626
14178.13 615
14179.25 599
14180.38 574
14181.50 595
14182.63 601
14183.75 592
14184.88 601
14186.00 620
14187.13 606
14188.25 617
14189.38 576
14190.50 587
14191.63 572
14192.75 557
14193.88 556
14195.00 557
14196.13 555
14197.25 552
14198.38 589
14199.50 557
14200.63 571
14201.76 600
14202.88 606
14204.01 553
14205.13 545
14206.26 557
14207.38 588
14208.51 582
14209.64 555
14210.76 567
14211.89 558
14213.01 552
14214.14 559
14215.27 547
14216.39 562
14217.52 550
14218.64 548
14219.77 509
14220.90 520
14222.02 528
14223.15 539
14224.28 538
14225.40 527
14226.53 509
14227.66 519
14228.78 508
14229.91 523
14231.04 527
14232.16 516
14233.29 507
14234.42 469
14235.54 496
14236.67 511
14237.80 494
14238.92 499
14240.05 502
14241.18 531
14242.31 539
14243.43 499
14244.56 473
14245.69 523
14246.82 500
14247.94 494
14249.07 537
14250.20 491
14251.33 485
14252.45 496
14253.58 472
14254.71 495
14255.84 499
14256.96 522
14258.09 497
14259.22 493
14260.35 504
14261.47 490
14262.60 482
14263.73 475
14264.86 472
14265.99 489
14267.12 476
14268.24 472
14269.37 502
14270.50 495
14271.63 457
14272.76 480
14273.89 477
14275.01 452
14276.14 467
14277.27 441
14278.40 458
14279.53 475
14280.66 472
14281.79 457
14282.91 463
14284.04 448
14285.17 433
14286.30 429
14287.43 445
14288.56 419
14289.69 424
14290.82 453
14291.95 409
14293.08 412
14294.20 456
14295.33 448
14296.46 441
14297.59 430
14298.72 455
14299.85 442
14300.98 442
14302.11 415
14303.24 403
14304.37 402
14305.50 409
14306.63 400
14307.76 419
14308.89 421
14310.02 410
14311.15 401
14312.28 429
14313.41 429
14314.54 403
14315.67 398
14316.80 420
14317.93 404
14319.06 423
14320.19 404
14321.32 393
14322.45 376
14323.58 379
14324.71 393
14325.84 405
14326.97 393
14328.10 389
14329.23 420
14330.36 405
14331.49 382
14332.62 409
14333.76 399
14334.89 413
14336.02 419
14337.15 423
14338.28 435
14339.41 389
14340.54 402
14341.67 399
14342.80 390
14343.93 377
14345.07 363
14346.20 375
14347.33 382
14348.46 395
14349.59 403
14350.72 403
14351.85 371
14352.99 390
14354.12 382
14355.25 368
14356.38 383
14357.51 388
14358.64 399
14359.78 371
14360.91 372
14362.04 385
14363.17 424
14364.30 396
14365.44 406
14366.57 398
14367.70 383
14368.83 401
14369.96 387
14371.10 388
14372.23 372
14373.36 379
14374.49 406
14375.63 394
14376.76 390
14377.89 367
14379.02 377
14380.16 384
14381.29 366
14382.42 372
14383.55 387
14384.69 414
14385.82 392
14386.95 380
14388.09 368
14389.22 380
14390.35 385
14391.49 378
14392.62 380
14393.75 411
14394.89 407
14396.02 376
14397.15 385
14398.28 386
14399.42 398
14400.55 391
14401.69 407
14402.82 378
14403.95 396
14405.09 376
14406.22 403
14407.35 400
14408.49 381
14409.62 388
14410.75 382
14411.89 399
14413.02 383
14414.16 381
14415.29 360
14416.42 362
14417.56 381
14418.69 429
14419.83 386
14420.96 380
14422.10 413
14423.23 413
14424.36 403
14425.50 390
14426.63 405
14427.77 368
14428.90 394
14430.04 396
14431.17 388
14432.31 383
14433.44 394
14434.58 388
14435.71 396
14436.85 393
14437.98 388
14439.12 373
14440.25 399
14441.39 400
14442.52 387
14443.66 421
14444.79 378
14445.93 403
14447.06 399
14448.20 423
14449.33 400
14450.47 421
14451.60 402
14452.74 437
14453.87 413
14455.01 396
14456.14 404
14457.28 423
14458.42 395
14459.55 415
14460.69 422
14461.82 414
14462.96 437
14464.10 406
14465.23 438
14466.37 417
14467.50 436
14468.64 447
14469.78 448
14470.91 406
14472.05 414
14473.18 430
14474.32 430
14475.46 437
14476.59 413
14477.73 435
14478.87 402
14480.00 430
14481.14 431
14482.28 422
14483.41 423
14484.55 429
14485.69 411
14486.82 430
14487.96 419
14489.10 424
14490.23 421
14491.37 411
14492.51 423
14493.65 416
14494.78 433
14495.92 439
14497.06 429
14498.19 422
14499.33 403
14500.47 401
14501.61 426
14502.74 405
14503.88 442
14505.02 446
14506.16 452
14507.29 442
14508.43 442
14509.57 405
14510.71 440
14511.85 449
14512.98 424
14514.12 422
14515.26 410
14516.40 427
14517.54 393
14518.67 401
14519.81 395
14520.95 411
14522.09 412
14523.23 415
14524.36 422
14525.50 428
14526.64 397
14527.78 413
14528.92 427
14530.06 394
14531.19 398
14532.33 399
14533.47 393
14534.61 402
14535.75 418
14536.89 377
14538.03 396
14539.17 382
14540.31 393
14541.44 370
14542.58 391
14543.72 363
14544.86 391
14546.00 390
14547.14 406
14548.28 419
14549.42 395
14550.56 405
14551.70 371
14552.84 391
14553.98 416
14555.12 410
14556.25 404
14557.39 399
14558.53 383
14559.67 374
14560.81 398
14561.95 413
14563.09 424
14564.23 404
14565.37 414
14566.51 437
14567.65 419
14568.79 405
14569.93 407
14571.07 418
14572.21 445
14573.35 401
14574.49 400
14575.63 421
14576.77 412
14577.92 422
14579.06 447
14580.20 429
14581.34 430
14582.48 425
14583.62 440
14584.76 423
14585.90 407
14587.04 433
14588.18 426
14589.32 445
14590.46 442
14591.60 444
14592.74 434
14593.89 439
14595.03 448
14596.17 450
14597.31 459
14598.45 439
14599.59 434
14600.73 468
14601.87 455
14603.02 456
14604.16 444
14605.30 456
14606.44 451
14607.58 420
14608.72 433
14609.86 450
14611.01 460
14612.15 470
14613.29 465
14614.43 453
14615.57 470
14616.72 486
14617.86 481
14619.00 471
14620.14 451
14621.28 486
14622.43 503
14623.57 488
14624.71 476
14625.85 491
14627.00 528
14628.14 508
14629.28 514
14630.42 521
14631.56 542
14632.71 513
14633.85 539
14634.99 545
14636.14 560
14637.28 539
14638.42 544
14639.56 566
14640.71 544
14641.85 563
14642.99 562
14644.14 561
14645.28 537
14646.42 504
14647.56 508
14648.71 543
14649.85 509
14650.99 485
14652.14 481
14653.28 459
14654.42 459
14655.57 429
14656.71 448
14657.85 443
14659.00 414
14660.14 429
14661.29 455
14662.43 445
14663.57 405
14664.72 433
14665.86 420
14667.00 427
14668.15 392
14669.29 408
14670.44 414
14671.58 407
14672.73 407
14673.87 430
14675.01 396
14676.16 393
14677.30 399
14678.45 397
14679.59 409
14680.74 386
14681.88 350
14683.02 376
14684.17 384
14685.31 398
14686.46 371
14687.60 364
14688.75 382
14689.89 384
14691.04 382
14692.18 361
14693.33 368
14694.47 353
14695.62 359
14696.76 367
14697.91 355
14699.05 368
14700.20 364
14701.34 335
14702.49 338
14703.63 367
14704.78 361
14705.92 357
14707.07 366
14708.22 350
14709.36 356
14710.51 344
14711.65 335
14712.80 350
14713.94 326
14715.09 347
14716.23 361
14717.38 376
14718.53 350
14719.67 346
14720.82 356
14721.96 354
14723.11 353
14724.26 353
14725.40 350
14726.55 342
14727.70 341
14728.84 341
14729.99 356
14731.13 353
14732.28 352
14733.43 345
14734.57 362
14735.72 366
14736.87 359
14738.01 345
14739.16 365
14740.31 343
14741.45 348
14742.60 376
14743.75 370
14744.89 354
14746.04 326
14747.19 349
14748.34 347
14749.48 347
14750.63 358
14751.78 336
14752.92 345
14754.07 334
14755.22 341
14756.37 349
14757.51 314
14758.66 311
14759.81 362
14760.96 336
14762.10 330
14763.25 313
14764.40 325
14765.55 336
14766.70 310
14767.84 313
14768.99 339
14770.14 311
14771.29 317
14772.43 336
14773.58 308
14774.73 335
14775.88 329
14777.03 338
14778.18 339
14779.32 331
14780.47 305
14781.62 333
14782.77 319
14783.92 316
14785.07 333
14786.21 320
14787.36 329
14788.51 316
14789.66 335
14790.81 309
14791.96 307
14793.11 310
14794.26 296
14795.40 306
14796.55 300
14797.70 336
14798.85 316
14800.00 299
14801.15 283
14802.30 320
14803.45 305
14804.60 307
14805.75 303
14806.90 312
14808.05 296
14809.19 274
14810.34 271
14811.49 281
14812.64 288
14813.79 296
14814.94 304
14816.09 298
14817.24 304
14818.39 300
14819.54 300
14820.69 279
14821.84 306
14822.99 282
14824.14 288
14825.29 283
14826.44 279
14827.59 284
14828.74 299
14829.89 292
14831.04 295
14832.19 310
14833.34 288
14834.49 298
14835.64 273
14836.79 284
14837.95 268
14839.10 281
14840.25 301
14841.40 281
14842.55 270
14843.70 296
14844.85 278
14846.00 303
14847.15 279
14848.30 253
14849.45 291
14850.60 293
14851.76 269
14852.91 274
14854.06 285
14855.21 293
14856.36 288
14857.51 279
14858.66 294
14859.81 270
14860.97 260
14862.12 274
14863.27 296
14864.42 301
14865.57 282
14866.72 281
14867.88 286
14869.03 282
14870.18 261
14871.33 258
14872.48 265
14873.64 267
14874.79 294
14875.94 264
14877.09 277
14878.24 253
14879.40 271
14880.55 292
14881.70 277
14882.85 262
14884.00 259
14885.16 253
14886.31 264
14887.46 292
14888.61 280
14889.77 285
14890.92 278
14892.07 270
14893.23 290
14894.38 288
14895.53 270
14896.68 268
14897.84 297
14898.99 281
14900.14 271
14901.30 250
14902.45 269
14903.60 262
14904.75 242
14905.91 278
14907.06 266
14908.21 248
14909.37 284
14910.52 270
14911.67 254
14912.83 258
14913.98 275
14915.14 251
14916.29 262
14917.44 264
14918.60 274
14919.75 251
14920.90 281
14922.06 272
14923.21 267
14924.37 258
14925.52 271
14926.67 283
14927.83 275
14928.98 266
14930.14 254
14931.29 267
14932.44 254
14933.60 269
14934.75 251
14935.91 288
14937.06 272
14938.22 266
14939.37 234
14940.52 257
14941.68 266
14942.83 264
14943.99 266
14945.14 286
14946.30 268
14947.45 251
14948.61 236
14949.76 267
14950.92 269
14952.07 261
14953.23 277
14954.38 253
14955.54 274
14956.69 260
14957.85 262
14959.00 260
14960.16 253
14961.31 252
14962.47 258
14963.62 251
14964.78 257
14965.94 265
14967.09 269
14968.25 258
14969.40 242
14970.56 257
14971.71 240
14972.87 252
14974.03 249
14975.18 275
14976.34 265
14977.49 269
14978.65 262
14979.81 255
14980.96 287
14982.12 272
14983.27 274
14984.43 298
14985.59 286
14986.74 254
14987.90 290
14989.06 256
14990.21 269
14991.37 273
14992.53 288
14993.68 264
14994.84 257
14996.00 277
14997.15 265
14998.31 272
14999.47 260
15000.62 254
15001.78 252
15002.94 258
15004.09 263
15005.25 264
15006.41 277
15007.56 282
15008.72 270
15009.88 255
15011.04 247
15012.19 259
15013.35 269
15014.51 263
15015.67 254
15016.82 260
15017.98 264
15019.14 255
15020.30 275
15021.45 257
15022.61 278
15023.77 276
15024.93 258
15026.08 253
15027.24 245
15028.40 247
15029.56 246
15030.72 261
15031.87 256
15033.03 272
15034.19 251
15035.35 274
15036.51 273
15037.67 286
15038.82 261
15039.98 275
15041.14 237
15042.30 254
15043.46 253
15044.62 278
15045.78 264
15046.93 261
15048.09 279
15049.25 260
15050.41 279
15051.57 249
15052.73 243
15053.89 272
15055.05 262
15056.20 265
15057.36 254
15058.52 268
15059.68 260
15060.84 262
15062.00 254
15063.16 263
15064.32 264
15065.48 277
15066.64 271
15067.80 242
15068.96 276
15070.12 293
15071.28 275
15072.44 264
15073.60 251
15074.76 269
15075.91 260
15077.07 244
15078.23 265
15079.39 254
15080.55 252
15081.71 248
15082.87 256
15084.03 276
15085.19 279
15086.35 268
15087.51 290
15088.68 281
15089.84 274
15091.00 270
15092.16 269
15093.32 258
15094.48 246
15095.64 258
15096.80 288
15097.96 282
15099.12 273
15100.28 268
15101.44 250
15102.60 271
15103.76 292
15104.92 295
15106.08 284
15107.25 289
15108.41 272
15109.57 277
15110.73 246
15111.89 297
15113.05 284
15114.21 282
15115.37 271
15116.54 285
15117.70 306
15118.86 300
15120.02 277
15121.18 267
15122.34 302
15123.50 288
15124.67 265
15125.83 268
15126.99 283
15128.15 278
15129.31 273
15130.47 290
15131.64 269
15132.80 281
15133.96 322
15135.12 314
15136.28 298
15137.45 281
15138.61 289
15139.77 293
15140.93 264
15142.10 283
15143.26 314
15144.42 295
15145.58 284
15146.75 295
15147.91 283
15149.07 283
15150.23 278
15151.40 314
15152.56 303
15153.72 294
15154.88 292
15156.05 295
15157.21 306
15158.37 303
15159.54 302
15160.70 315
15161.86 308
15163.03 295
15164.19 316
15165.35 299
15166.52 288
15167.68 307
15168.84 303
15170.01 307
15171.17 302
15172.33 305
15173.50 329
15174.66 303
15175.82 306
15176.99 298
15178.15 316
15179.31 298
15180.48 307
15181.64 317
15182.81 318
15183.97 315
15185.13 308
15186.30 328
15187.46 317
15188.63 319
15189.79 325
15190.95 339
15192.12 349
15193.28 323
15194.45 323
15195.61 338
15196.78 314
15197.94 320
15199.10 334
15200.27 341
15201.43 335
15202.60 349
15203.76 340
15204.93 315
15206.09 346
15207.26 340
15208.42 353
15209.59 349
15210.75 337
15211.92 344
15213.08 313
15214.25 316
15215.41 331
15216.58 313
15217.74 327
15218.91 328
15220.07 329
15221.24 318
15222.40 328
15223.57 327
15224.74 353
15225.90 348
15227.07 335
15228.23 331
15229.40 367
15230.56 358
15231.73 325
15232.89 351
15234.06 359
15235.23 365
15236.39 339
15237.56 333
15238.72 347
15239.89 387
15241.06 364
15242.22 366
15243.39 369
15244.56 345
15245.72 386
15246.89 346
15248.05 359
15249.22 341
15250.39 367
15251.55 336
15252.72 331
15253.89 345
15255.05 329
15256.22 332
15257.39 328
15258.55 339
15259.72 339
15260.89 329
15262.05 309
15263.22 333
15264.39 324
15265.56 333
15266.72 310
15267.89 351
15269.06 340
15270.22 341
15271.39 309
15272.56 334
15273.73 323
15274.89 318
15276.06 338
15277.23 343
15278.40 344
15279.56 322
15280.73 325
15281.90 318
15283.07 308
15284.23 279
15285.40 317
15286.57 306
15287.74 324
15288.91 307
15290.07 307
15291.24 309
15292.41 333
15293.58 308
15294.75 311
15295.92 315
15297.08 341
15298.25 331
15299.42 301
15300.59 313
15301.76 328
15302.93 317
15304.09 318
15305.26 309
15306.43 317
15307.60 349
15308.77 334
15309.94 327
15311.11 325
15312.28 314
15313.44 336
15314.61 332
15315.78 323
15316.95 319
15318.12 348
15319.29 338
15320.46 330
15321.63 333
15322.80 322
15323.97 314
15325.14 346
15326.30 331
15327.47 337
15328.64 339
15329.81 336
15330.98 311
15332.15 320
15333.32 336
15334.49 318
15335.66 331
15336.83 326
15338.00 315
15339.17 316
15340.34 320
15341.51 330
15342.68 326
15343.85 330
15345.02 331
15346.19 326
15347.36 328
15348.53 337
15349.70 319
15350.87 337
15352.04 320
15353.21 333
15354.38 359
15355.55 339
15356.72 327
15357.90 354
15359.07 333
15360.24 316
15361.41 302
15362.58 351
15363.75 368
15364.92 386
15366.09 332
15367.26 353
15368.43 338
15369.60 346
15370.77 334
15371.95 337
15373.12 366
15374.29 365
15375.46 372
15376.63 373
15377.80 373
15378.97 374
15380.15 354
15381.32 351
15382.49 352
15383.66 331
15384.83 354
15386.00 338
15387.17 337
15388.35 346
15389.52 348
15390.69 341
15391.86 347
15393.03 330
15394.21 331
15395.38 354
15396.55 331
15397.72 338
15398.89 361
15400.07 363
15401.24 343
15402.41 357
15403.58 343
15404.76 337
15405.93 337
15407.10 323
15408.27 344
15409.45 314
15410.62 314
15411.79 314
15412.96 308
15414.14 293
15415.31 297
15416.48 288
15417.66 297
15418.83 307
15420.00 300
15421.17 322
15422.35 295
15423.52 310
15424.69 308
15425.87 314
15427.04 310
15428.21 288
15429.39 279
15430.56 300
15431.73 277
15432.91 298
15434.08 281
15435.25 300
15436.43 292
15437.60 288
15438.77 300
15439.95 265
15441.12 295
15442.30 301
15443.47 295
15444.64 300
15445.82 290
15446.99 292
15448.17 299
15449.34 268
15450.51 301
15451.69 323
15452.86 316
15454.04 315
15455.21 292
15456.39 269
15457.56 273
15458.73 295
15459.91 285
15461.08 297
15462.26 296
15463.43 321
15464.61 293
15465.78 295
15466.96 286
15468.13 301
15469.31 298
15470.48 308
15471.66 293
15472.83 310
15474.01 292
15475.18 277
15476.36 312
15477.53 319
15478.71 298
15479.88 297
15481.06 311
15482.23 256
15483.41 315
15484.58 269
15485.76 279
15486.93 273
15488.11 308
15489.29 281
15490.46 300
15491.64 306
15492.81 286
15493.99 280
15495.16 305
15496.34 295
15497.52 283
15498.69 288
15499.87 298
15501.04 316
15502.22 298
15503.40 281
15504.57 297
15505.75 312
15506.92 290
15508.10 307
15509.28 312
15510.45 300
15511.63 278
15512.81 291
15513.98 290
15515.16 318
15516.34 310
15517.51 297
15518.69 303
15519.87 312
15521.04 335
15522.22 307
15523.40 296
15524.57 303
15525.75 323
15526.93 321
15528.11 288
15529.28 296
15530.46 311
15531.64 308
15532.81 313
15533.99 300
15535.17 322
15536.35 319
15537.52 310
15538.70 315
15539.88 304
15541.06 308
15542.23 312
15543.41 334
15544.59 284
15545.77 311
15546.95 277
15548.12 308
15549.30 307
15550.48 297
15551.66 305
15552.83 302
15554.01 309
15555.19 291
15556.37 311
15557.55 301
15558.73 342
15559.90 315
15561.08 359
15562.26 337
15563.44 307
15564.62 303
15565.80 330
15566.97 333
15568.15 361
15569.33 332
15570.51 334
15571.69 354
15572.87 327
15574.05 334
15575.23 329
15576.40 343
15577.58 308
15578.76 349
15579.94 311
15581.12 333
15582.30 302
15583.48 336
15584.66 300
15585.84 349
15587.02 326
15588.20 341
15589.38 330
15590.56 317
15591.73 358
15592.91 338
15594.09 359
15595.27 333
15596.45 355
15597.63 338
15598.81 372
15599.99 336
15601.17 345
15602.35 353
15603.53 391
15604.71 347
15605.89 363
15607.07 361
15608.25 371
15609.43 383
15610.61 361
15611.79 384
15612.97 361
15614.15 381
15615.33 381
15616.51 388
15617.69 376
15618.88 390
15620.06 396
15621.24 401
15622.42 383
15623.60 387
15624.78 404
15625.96 390
15627.14 399
15628.32 387
15629.50 392
15630.68 395
15631.86 426
15633.05 411
15634.23 443
15635.41 382
15636.59 424
15637.77 405
15638.95 399
15640.13 416
15641.31 422
15642.50 437
15643.68 425
15644.86 431
15646.04 417
15647.22 459
15648.40 412
15649.58 444
15650.77 451
15651.95 461
15653.13 431
15654.31 456
15655.49 442
15656.68 451
15657.86 443
15659.04 447
15660.22 438
15661.40 418
15662.59 446
15663.77 400
15664.95 437
15666.13 426
15667.32 409
15668.50 415
15669.68 442
15670.86 389
15672.05 456
15673.23 424
15674.41 455
15675.59 425
15676.78 408
15677.96 404
15679.14 442
15680.32 418
15681.51 395
15682.69 427
15683.87 406
15685.06 409
15686.24 395
15687.42 412
15688.61 372
15689.79 409
15690.97 406
15692.16 388
15693.34 390
15694.52 409
15695.71 402
15696.89 373
15698.07 382
15699.26 404
15700.44 405
15701.62 411
15702.81 405
15703.99 394
15705.17 393
15706.36 399
15707.54 429
15708.73 405
15709.91 408
15711.09 397
15712.28 399
15713.46 400
15714.65 384
15715.83 406
15717.02 423
15718.20 427
15719.38 411
15720.57 408
15721.75 422
15722.94 449
15724.12 410
15725.31 441
15726.49 438
15727.68 424
15728.86 402
15730.04 405
15731.23 384
15732.41 383
15733.60 438
15734.78 445
15735.97 423
15737.15 380
15738.34 416
15739.52 412
15740.71 413
15741.89 414
15743.08 444
15744.27 408
15745.45 446
15746.64 431
15747.82 425
15749.01 408
15750.19 405
15751.38 445
15752.56 470
15753.75 444
15754.93 439
15756.12 432
15757.31 452
15758.49 466
15759.68 435
15760.86 455
15762.05 471
15763.24 463
15764.42 451
15765.61 457
15766.79 480
15767.98 440
15769.17 436
15770.35 436
15771.54 437
15772.72 432
15773.91 435
15775.10 416
15776.28 404
15777.47 419
15778.66 458
15779.84 442
15781.03 411
15782.22 412
15783.40 434
15784.59 434
15785.78 425
15786.96 409
15788.15 411
15789.34 408
15790.53 398
15791.71 417
15792.90 390
15794.09 392
15795.27 385
15796.46 421
15797.65 400
15798.84 380
15800.02 363
15801.21 406
15802.40 405
15803.59 377
15804.77 374
15805.96 372
15807.15 367
15808.34 383
15809.52 374
15810.71 354
15811.90 386
15813.09 370
15814.28 394
15815.46 362
15816.65 380
15817.84 378
15819.03 394
15820.22 345
15821.40 378
15822.59 332
15823.78 358
15824.97 352
15826.16 364
15827.35 368
15828.53 374
15829.72 343
15830.91 365
15832.10 387
15833.29 347
15834.48 345
15835.67 333
15836.85 341
15838.04 351
15839.23 363
15840.42 383
15841.61 365
15842.80 356
15843.99 364
15845.18 362
15846.37 335
15847.55 361
15848.74 363
15849.93 371
15851.12 358
15852.31 363
15853.50 366
15854.69 388
15855.88 356
15857.07 338
15858.26 360
15859.45 370
15860.64 376
15861.83 363
15863.02 351
15864.21 356
15865.40 353
15866.59 349
15867.78 373
15868.97 347
15870.16 367
15871.35 385
15872.54 393
15873.73 368
15874.92 361
15876.11 352
15877.30 371
15878.49 366
15879.68 375
15880.87 403
15882.06 382
15883.25 388
15884.44 368
15885.63 393
15886.82 371
15888.01 376
15889.20 406
15890.39 389
15891.59 380
15892.78 391
15893.97 380
15895.16 403
15896.35 389
15897.54 411
15898.73 409
15899.92 402
15901.11 416
15902.30 412
15903.50 431
15904.69 390
15905.88 390
15907.07 398
15908.26 411
15909.45 406
15910.64 425
15911.84 417
15913.03 414
15914.22 405
15915.41 434
15916.60 419
15917.79 435
15918.99 394
15920.18 434
15921.37 429
15922.56 430
15923.75 417
15924.95 451
15926.14 439
15927.33 440
15928.52 432
15929.71 445
15930.91 460
15932.10 426
15933.29 464
15934.48 455
15935.68 442
15936.87 449
15938.06 445
15939.25 450
15940.45 419
15941.64 433
15942.83 432
15944.03 439
15945.22 416
15946.41 415
15947.60 403
15948.80 389
15949.99 379
15951.18 391
15952.38 385
15953.57 379
15954.76 420
15955.96 380
15957.15 363
15958.34 346
15959.54 342
15960.73 357
15961.92 362
15963.12 349
15964.31 347
15965.50 327
15966.70 332
15967.89 315
15969.08 337
15970.28 324
15971.47 342
15972.67 315
15973.86 313
15975.05 345
15976.25 326
15977.44 334
15978.64 340
15979.83 333
15981.02 330
15982.22 318
15983.41 337
15984.61 320
15985.80 296
15987.00 316
15988.19 302
15989.38 288
15990.58 299
15991.77 287
15992.97 311
15994.16 296
15995.36 307
15996.55 287
15997.75 300
15998.94 302
16000.14 301
16001.33 302
16002.53 282
16003.72 302
16004.92 324
16006.11 306
16007.31 303
16008.50 325
16009.70 295
16010.89 303
16012.09 296
16013.28 283
16014.48 287
16015.67 300
16016.87 302
16018.07 288
16019.26 273
16020.46 278
16021.65 284
16022.85 314
16024.04 298
16025.24 279
16026.44 295
16027.63 288
16028.83 295
16030.02 278
16031.22 290
16032.42 272
16033.61 294
16034.81 270
16036.00 277
16037.20 269
16038.40 272
16039.59 285
16040.79 265
16041.99 289
16043.18 277
16044.38 268
16045.58 278
16046.77 310
16047.97 281
16049.17 277
16050.36 292
16051.56 305
16052.76 265
16053.95 292
16055.15 270
16056.35 290
16057.54 276
16058.74 270
16059.94 276
16061.14 272
16062.33 287
16063.53 294
16064.73 305
16065.92 303
16067.12 291
16068.32 268
16069.52 281
16070.71 282
16071.91 279
16073.11 253
16074.31 284
16075.50 278
16076.70 276
16077.90 294
16079.10 273
16080.30 283
16081.49 266
16082.69 284
16083.89 280
16085.09 259
16086.29 263
16087.48 299
16088.68 301
16089.88 277
16091.08 282
16092.28 256
16093.48 266
16094.67 255
16095.87 274
16097.07 269
16098.27 278
16099.47 241
16100.67 291
16101.87 259
16103.06 240
16104.26 253
16105.46 267
16106.66 253
16107.86 264
16109.06 264
16110.26 274
16111.46 256
16112.66 267
16113.86 276
16115.05 259
16116.25 265
16117.45 265
16118.65 257
16119.85 252
16121.05 266
16122.25 245
16123.45 259
16124.65 253
16125.85 253
16127.05 251
16128.25 252
16129.45 262
16130.65 255
16131.85 270
16133.05 246
16134.25 245
16135.45 264
16136.65 265
16137.85 243
16139.05 228
16140.25 230
16141.45 245
16142.65 252
16143.85 263
16145.05 260
16146.25 260
16147.45 245
16148.65 241
16149.85 265
16151.05 255
16152.25 263
16153.45 269
16154.65 290
16155.85 253
16157.05 250
16158.25 238
16159.46 269
16160.66 242
16161.86 251
16163.06 240
16164.26 276
16165.46 258
16166.66 236
16167.86 260
16169.06 252
16170.27 243
16171.47 261
16172.67 260
16173.87 256
16175.07 227
16176.27 258
16177.47 244
16178.67 216
16179.88 250
16181.08 241
16182.28 243
16183.48 274
16184.68 234
16185.89 247
16187.09 235
16188.29 235
16189.49 237
16190.69 267
16191.90 254
16193.10 250
16194.30 244
16195.50 259
16196.70 251
16197.91 259
16199.11 256
16200.31 269
16201.51 255
16202.72 235
16203.92 273
16205.12 257
16206.32 267
16207.53 243
16208.73 273
16209.93 272
16211.13 224
16212.34 256
16213.54 268
16214.74 264
16215.95 255
16217.15 260
16218.35 280
16219.55 259
16220.76 262
16221.96 262
16223.16 270
16224.37 269
16225.57 265
16226.77 300
16227.98 270
16229.18 243
16230.38 258
16231.59 271
16232.79 252
16233.99 267
16235.20 246
16236.40 279
16237.61 260
16238.81 247
16240.01 280
16241.22 280
16242.42 300
16243.63 279
16244.83 279
16246.03 280
16247.24 275
16248.44 271
16249.65 280
16250.85 257
16252.05 285
16253.26 296
16254.46 293
16255.67 296
16256.87 283
16258.08 303
16259.28 287
16260.49 264
16261.69 288
16262.89 316
16264.10 310
16265.30 306
16266.51 278
16267.71 305
16268.92 280
16270.12 277
16271.33 299
16272.53 311
16273.74 300
16274.94 293
16276.15 283
16277.35 294
16278.56 294
16279.77 303
16280.97 286
16282.18 275
16283.38 289
16284.59 302
16285.79 292
16287.00 298
16288.20 315
16289.41 320
16290.61 310
16291.82 282
16293.03 296
16294.23 288
16295.44 284
16296.64 295
16297.85 284
16299.06 298
16300.26 300
16301.47 295
16302.67 310
16303.88 291
16305.09 273
16306.29 314
16307.50 305
16308.71 286
16309.91 280
16311.12 303
16312.33 328
16313.53 285
16314.74 289
16315.95 300
16317.15 319
16318.36 277
16319.57 274
16320.77 278
16321.98 306
16323.19 281
16324.39 277
16325.60 294
16326.81 277
16328.01 263
16329.22 275
16330.43 282
16331.64 282
16332.84 268
16334.05 253
16335.26 276
16336.47 268
16337.67 259
16338.88 268
16340.09 276
16341.30 253
16342.50 252
16343.71 270
16344.92 265
16346.13 230
16347.33 246
16348.54 271
16349.75 249
16350.96 246
16352.17 264
16353.37 242
16354.58 251
16355.79 233
16357.00 258
16358.21 236
16359.41 239
16360.62 256
16361.83 262
16363.04 227
16364.25 256
16365.46 258
16366.67 260
16367.87 259
16369.08 276
16370.29 260
16371.50 248
16372.71 272
16373.92 255
16375.13 251
16376.34 209
16377.54 228
16378.75 261
16379.96 248
16381.17 223
16382.38 233
16383.59 225
16384.80 236
16386.01 223
16387.22 241
16388.43 242
16389.64 247
16390.85 231
16392.05 222
16393.26 246
16394.47 252
16395.68 245
16396.89 210
16398.10 224
16399.31 216
16400.52 227
16401.73 235
16402.94 236
16404.15 220
16405.36 226
16406.57 239
16407.78 240
16408.99 232
16410.20 241
16411.41 238
16412.62 228
16413.83 219
16415.04 227
16416.25 246
16417.46 232
16418.67 227
16419.88 234
16421.10 234
16422.31 225
16423.52 233
16424.73 227
16425.94 209
16427.15 258
16428.36 238
16429.57 244
16430.78 236
16431.99 213
16433.20 225
16434.41 243
16435.63 236
16436.84 233
16438.05 237
16439.26 246
16440.47 241
16441.68 255
16442.89 236
16444.10 219
16445.32 227
16446.53 240
16447.74 223
16448.95 229
16450.16 233
16451.37 231
16452.59 233
16453.80 221
16455.01 231
16456.22 234
16457.43 222
16458.64 218
16459.86 223
16461.07 227
16462.28 217
16463.49 249
16464.70 222
16465.92 222
16467.13 211
16468.34 243
16469.55 246
16470.77 258
16471.98 228
16473.19 217
16474.40 218
16475.62 235
16476.83 227
16478.04 246
16479.25 235
16480.47 239
16481.68 218
16482.89 211
16484.11 207
16485.32 208
16486.53 238
16487.74 222
16488.96 244
16490.17 206
16491.38 199
16492.60 220
16493.81 217
16495.02 197
16496.24 228
16497.45 219
16498.66 215
16499.88 215
16501.09 211
16502.30 219
16503.52 233
16504.73 218
16505.94 199
16507.16 215
16508.37 225
16509.59 214
16510.80 217
16512.01 218
16513.23 227
16514.44 242
16515.66 223
16516.87 236
16518.08 206
16519.30 224
16520.51 215
16521.73 218
16522.94 217
16524.16 231
16525.37 217
16526.58 231
16527.80 222
16529.01 223
16530.23 226
16531.44 202
16532.66 226
16533.87 211
16535.09 207
16536.30 204
16537.52 216
16538.73 215
16539.95 224
16541.16 222
16542.38 230
16543.59 235
16544.81 209
16546.02 228
16547.24 225
16548.45 225
16549.67 226
16550.88 226
16552.10 225
16553.31 226
16554.53 221
16555.74 216
16556.96 231
16558.18 221
16559.39 254
16560.61 229
16561.82 230
16563.04 220
16564.25 209
16565.47 225
16566.69 237
16567.90 255
16569.12 247
16570.33 242
16571.55 240
16572.77 191
16573.98 233
16575.20 209
16576.41 230
16577.63 211
16578.85 206
16580.06 222
16581.28 212
16582.50 221
16583.71 242
16584.93 222
16586.15 209
16587.36 248
16588.58 240
16589.80 230
16591.01 238
16592.23 219
16593.45 234
16594.66 224
16595.88 202
16597.10 245
16598.32 236
16599.53 213
16600.75 197
16601.97 221
16603.18 227
16604.40 225
16605.62 204
16606.84 211
16608.05 214
16609.27 213
16610.49 240
16611.71 212
16612.92 236
16614.14 206
16615.36 215
16616.58 232
16617.79 204
16619.01 220
16620.23 215
16621.45 218
16622.67 192
16623.88 237
16625.10 199
16626.32 226
16627.54 224
16628.76 215
16629.97 194
16631.19 224
16632.41 203
16633.63 208
16634.85 210
16636.07 207
16637.29 205
16638.50 207
16639.72 216
16640.94 219
16642.16 204
16643.38 198
16644.60 211
16645.82 214
16647.03 215
16648.25 207
16649.47 208
16650.69 212
16651.91 205
16653.13 202
16654.35 207
16655.57 197
16656.79 200
16658.01 230
16659.23 191
16660.45 196
16661.66 192
16662.88 215
16664.10 187
16665.32 199
16666.54 206
16667.76 240
16668.98 201
16670.20 196
16671.42 209
16672.64 201
16673.86 197
16675.08 230
16676.30 216
16677.52 192
16678.74 200
16679.96 201
16681.18 230
16682.40 190
16683.62 220
16684.84 211
16686.06 205
16687.28 191
16688.50 219
16689.72 213
16690.94 201
16692.16 193
16693.39 216
16694.61 193
16695.83 204
16697.05 212
16698.27 210
16699.49 223
16700.71 203
16701.93 222
16703.15 191
16704.37 199
16705.59 196
16706.81 216
16708.04 215
16709.26 195
16710.48 204
16711.70 216
16712.92 219
16714.14 189
16715.36 189
16716.58 217
16717.81 226
16719.03 193
16720.25 217
16721.47 195
16722.69 206
16723.91 179
16725.14 211
16726.36 205
16727.58 174
16728.80 196
16730.02 214
16731.24 206
16732.47 198
16733.69 212
16734.91 208
16736.13 226
16737.36 190
16738.58 210
16739.80 203
16741.02 206
16742.24 201
16743.47 215
16744.69 205
16745.91 198
16747.13 204
16748.36 207
16749.58 201
16750.80 183
16752.02 180
16753.25 197
16754.47 210
16755.69 208
16756.92 221
16758.14 211
16759.36 193
16760.59 205
16761.81 220
16763.03 195
16764.25 180
16765.48 197
16766.70 211
16767.92 172
16769.15 205
16770.37 208
16771.59 209
16772.82 198
16774.04 201
16775.27 207
16776.49 181
16777.71 194
16778.94 210
16780.16 204
16781.38 194
16782.61 207
16783.83 215
16785.06 195
16786.28 185
16787.50 213
16788.73 210
16789.95 201
16791.18 210
16792.40 201
16793.62 220
16794.85 202
16796.07 194
16797.30 201
16798.52 187
16799.75 193
16800.97 220
16802.19 184
16803.42 193
16804.64 198
16805.87 185
16807.09 208
16808.32 189
16809.54 204
16810.77 190
16811.99 224
16813.22 190
16814.44 187
16815.67 210
16816.89 194
16818.12 195
16819.34 197
16820.57 208
16821.79 188
16823.02 180
16824.24 199
16825.47 191
16826.70 194
16827.92 208
16829.15 205
16830.37 221
16831.60 202
16832.82 215
16834.05 211
16835.27 224
16836.50 182
16837.73 194
16838.95 194
16840.18 199
16841.40 203
16842.63 204
16843.86 217
16845.08 207
16846.31 190
16847.53 203
16848.76 216
16849.99 227
16851.21 217
16852.44 193
16853.67 222
16854.89 193
16856.12 201
16857.35 213
16858.57 190
16859.80 223
16861.03 197
16862.25 231
16863.48 206
16864.71 221
16865.93 211
16867.16 217
16868.39 219
16869.61 199
16870.84 218
16872.07 224
16873.30 202
16874.52 218
16875.75 223
16876.98 202
16878.20 222
16879.43 209
16880.66 233
16881.89 234
16883.11 235
16884.34 239
16885.57 235
16886.80 217
16888.02 214
16889.25 226
16890.48 238
16891.71 214
16892.94 259
16894.16 235
16895.39 220
16896.62 207
16897.85 226
16899.08 247
16900.30 241
16901.53 213
16902.76 236
16903.99 220
16905.22 208
16906.45 230
16907.67 231
16908.90 215
16910.13 221
16911.36 224
16912.59 234
16913.82 209
16915.04 203
16916.27 213
16917.50 211
16918.73 193
16919.96 231
16921.19 239
16922.42 244
16923.65 222
16924.88 210
16926.10 233
16927.33 211
16928.56 207
16929.79 209
16931.02 210
16932.25 201
16933.48 215
16934.71 209
16935.94 209
16937.17 208
16938.40 213
16939.63 225
16940.86 232
16942.09 208
16943.32 222
16944.55 217
16945.78 211
16947.01 210
16948.24 215
16949.47 214
16950.70 225
16951.93 224
16953.16 214
16954.39 187
16955.62 196
16956.85 216
16958.08 221
16959.31 213
16960.54 216
16961.77 219
16963.00 223
16964.23 214
16965.46 204
16966.69 208
16967.92 203
16969.15 231
16970.38 233
16971.61 225
16972.84 216
16974.07 200
16975.30 218
16976.54 219
16977.77 215
16979.00 232
16980.23 220
16981.46 209
16982.69 226
16983.92 199
16985.15 200
16986.38 205
16987.62 202
16988.85 212
16990.08 211
16991.31 220
16992.54 214
16993.77 203
16995.00 184
16996.24 191
16997.47 189
16998.70 200
16999.93 204
17001.16 184
17002.39 201
17003.63 198
17004.86 196
17006.09 185
17007.32 187
17008.55 204
17009.79 203
17011.02 200
17012.25 193
17013.48 209
17014.72 205
17015.95 192
17017.18 214
17018.41 192
17019.64 187
17020.88 208
17022.11 226
17023.34 187
17024.58 197
17025.81 195
17027.04 203
17028.27 217
17029.51 173
17030.74 188
17031.97 191
17033.21 203
17034.44 179
17035.67 185
17036.90 209
17038.14 199
17039.37 194
17040.60 209
17041.84 217
17043.07 191
17044.30 197
17045.54 184
17046.77 188
17048.00 189
17049.24 199
17050.47 180
17051.70 193
17052.94 191
17054.17 184
17055.41 227
17056.64 185
17057.87 202
17059.11 215
17060.34 176
17061.58 182
17062.81 189
17064.04 211
17065.28 219
17066.51 192
17067.75 203
17068.98 177
17070.21 195
17071.45 207
17072.68 204
17073.92 202
17075.15 189
17076.39 202
17077.62 201
17078.86 191
17080.09 183
17081.33 194
17082.56 200
17083.80 190
17085.03 194
17086.26 187
17087.50 180
17088.73 188
17089.97 188
17091.20 179
17092.44 184
17093.68 190
17094.91 188
17096.15 196
17097.38 185
17098.62 175
17099.85 197
17101.09 218
17102.32 189
17103.56 188
17104.79 188
17106.03 192
17107.26 187
17108.50 181
17109.74 181
17110.97 187
17112.21 203
17113.44 173
17114.68 192
17115.92 184
17117.15 197
17118.39 179
17119.62 200
17120.86 168
17122.10 189
17123.33 182
17124.57 189
17125.80 202
17127.04 192
17128.28 190
17129.51 165
17130.75 181
17131.99 183
17133.22 212
17134.46 197
17135.70 192
17136.93 172
17138.17 182
17139.41 205
17140.64 207
17141.88 170
17143.12 184
17144.35 199
17145.59 168
17146.83 189
17148.07 176
17149.30 186
17150.54 183
17151.78 188
17153.02 178
17154.25 197
17155.49 179
17156.73 180
17157.96 181
17159.20 178
17160.44 188
17161.68 193
17162.92 184
17164.15 183
17165.39 186
17166.63 186
17167.87 181
17169.10 171
17170.34 180
17171.58 184
17172.82 194
17174.06 211
17175.29 187
17176.53 185
17177.77 172
17179.01 168
17180.25 165
17181.49 190
17182.72 190
17183.96 163
17185.20 187
17186.44 197
17187.68 184
17188.92 187
17190.15 184
17191.39 177
17192.63 181
17193.87 191
17195.11 191
17196.35 171
17197.59 174
17198.83 172
17200.07 186
17201.30 182
17202.54 190
17203.78 167
17205.02 176
17206.26 184
17207.50 184
17208.74 185
17209.98 180
17211.22 184
17212.46 191
17213.70 184
17214.94 196
17216.18 163
17217.42 164
17218.66 188
17219.90 186
17221.14 163
17222.38 178
17223.62 183
17224.86 180
17226.10 174
17227.34 171
17228.58 182
17229.82 174
17231.06 171
17232.30 177
17233.54 180
17234.78 176
17236.02 185
17237.26 179
17238.50 168
17239.74 170
17240.98 181
17242.22 191
17243.46 164
17244.70 177
17245.94 182
17247.18 178
17248.42 169
17249.66 177
17250.90 178
17252.14 183
17253.39 167
17254.63 185
17255.87 193
17257.11 185
17258.35 161
17259.59 173
17260.83 172
17262.07 158
17263.31 178
17264.56 188
17265.80 183
17267.04 185
17268.28 175
17269.52 167
17270.76 149
17272.00 169
17273.25 168
17274.49 194
17275.73 191
17276.97 178
17278.21 157
17279.45 175
17280.70 163
17281.94 158
17283.18 153
17284.42 178
17285.66 167
17286.91 197
17288.15 172
17289.39 170
17290.63 165
17291.88 158
17293.12 181
17294.36 174
17295.60 170
17296.85 175
17298.09 180
17299.33 177
17300.57 183
17301.82 191
17303.06 180
17304.30 188
17305.54 194
17306.79 175
17308.03 189
17309.27 176
17310.52 167
17311.76 175
17313.00 184
17314.25 163
17315.49 158
17316.73 185
17317.97 176
17319.22 178
17320.46 159
17321.71 176
17322.95 163
17324.19 169
17325.44 184
17326.68 162
17327.92 150
17329.17 177
17330.41 183
17331.65 163
17332.90 164
17334.14 165
17335.39 187
17336.63 161
17337.87 162
17339.12 176
17340.36 184
17341.61 179
17342.85 172
17344.09 167
17345.34 167
17346.58 171
17347.83 202
17349.07 169
17350.32 156
17351.56 194
17352.80 170
17354.05 161
17355.29 140
17356.54 174
17357.78 180
17359.03 193
17360.27 176
17361.52 185
17362.76 180
17364.01 177
17365.25 172
17366.50 175
17367.74 178
17368.99 183
17370.23 173
17371.48 169
17372.72 188
17373.97 152
17375.21 172
17376.46 177
17377.70 182
17378.95 188
17380.19 158
17381.44 167
17382.69 163
17383.93 175
17385.18 200
17386.42 176
17387.67 162
17388.91 165
17390.16 172
17391.41 166
17392.65 165
17393.90 184
17395.14 201
17396.39 192
17397.64 178
17398.88 176
17400.13 176
17401.37 170
17402.62 197
17403.87 186
17405.11 163
17406.36 169
17407.61 166
17408.85 166
17410.10 174
17411.35 156
17412.59 168
17413.84 175
17415.09 173
17416.33 173
17417.58 167
17418.83 181
17420.07 168
17421.32 193
17422.57 165
17423.82 171
17425.06 175
17426.31 177
17427.56 164
17428.80 172
17430.05 167
17431.30 176
17432.55 164
17433.79 166
17435.04 175
17436.29 179
17437.54 162
17438.78 172
17440.03 167
17441.28 170
17442.53 193
17443.77 180
17445.02 178
17446.27 169
17447.52 187
17448.77 159
17450.01 164
17451.26 184
17452.51 189
17453.76 177
17455.01 175
17456.25 183
17457.50 169
17458.75 172
17460.00 172
17461.25 196
17462.50 159
17463.74 148
17464.99 173
17466.24 179
17467.49 168
17468.74 190
17469.99 176
17471.24 180
17472.49 154
17473.73 188
17474.98 199
17476.23 161
17477.48 166
17478.73 187
17479.98 170
17481.23 173
17482.48 162
17483.73 183
17484.98 175
17486.23 166
17487.47 169
17488.72 166
17489.97 172
17491.22 181
17492.47 166
17493.72 157
17494.97 192
17496.22 178
17497.47 166
17498.72 165
17499.97 170
17501.22 182
17502.47 181
17503.72 171
17504.97 169
17506.22 183
17507.47 195
17508.72 187
17509.97 185
17511.22 188
17512.47 183
17513.72 170
17514.97 176
17516.22 186
17517.47 190
17518.72 184
17519.97 201
17521.22 186
17522.47 181
17523.72 174
17524.98 186
17526.23 157
17527.48 190
17528.73 187
17529.98 191
17531.23 203
17532.48 201
17533.73 176
17534.98 174
17536.23 173
17537.48 185
17538.74 191
17539.99 179
17541.24 158
17542.49 157
17543.74 174
17544.99 174
17546.24 159
17547.50 176
17548.75 178
17550.00 174
17551.25 174
17552.50 175
17553.75 199
17555.01 185
17556.26 201
17557.51 184
17558.76 192
17560.01 192
17561.26 175
17562.52 191
17563.77 187
17565.02 192
17566.27 186
17567.53 192
17568.78 180
17570.03 176
17571.28 180
17572.53 202
17573.79 199
17575.04 178
17576.29 182
17577.54 165
17578.80 170
17580.05 171
17581.30 198
17582.56 189
17583.81 219
17585.06 203
17586.31 199
17587.57 173
17588.82 173
17590.07 181
17591.33 166
17592.58 203
17593.83 191
17595.08 185
17596.34 204
17597.59 194
17598.84 176
17600.10 202
17601.35 182
17602.61 197
17603.86 187
17605.11 179
17606.37 202
17607.62 179
17608.87 190
17610.13 197
17611.38 177
17612.63 182
17613.89 204
17615.14 194
17616.40 193
17617.65 166
17618.90 185
17620.16 189
17621.41 207
17622.67 175
17623.92 193
17625.17 201
17626.43 187
17627.68 190
17628.94 198
17630.19 193
17631.45 183
17632.70 219
17633.96 188
17635.21 172
17636.47 175
17637.72 188
17638.97 183
17640.23 172
17641.48 177
17642.74 187
17643.99 178
17645.25 179
17646.50 167
17647.76 204
17649.01 202
17650.27 193
17651.52 188
17652.78 181
17654.04 194
17655.29 178
17656.55 193
17657.80 182
17659.06 188
17660.31 185
17661.57 190
17662.82 188
17664.08 188
17665.33 182
17666.59 192
17667.85 180
17669.10 187
17670.36 186
17671.61 162
17672.87 182
17674.13 179
17675.38 199
17676.64 186
17677.89 190
17679.15 186
17680.41 178
17681.66 167
17682.92 187
17684.18 164
17685.43 186
17686.69 176
17687.95 161
17689.20 193
17690.46 204
17691.71 182
17692.97 181
17694.23 195
17695.49 170
17696.74 191
17698.00 182
17699.26 195
17700.51 179
17701.77 191
17703.03 180
17704.28 172
17705.54 159
17706.80 176
17708.06 185
17709.31 167
17710.57 194
17711.83 160
17713.08 180
17714.34 180
17715.60 196
17716.86 150
17718.11 159
17719.37 158
17720.63 191
17721.89 179
17723.15 178
17724.40 182
17725.66 181
17726.92 185
17728.18 198
17729.43 198
17730.69 182
17731.95 193
17733.21 155
17734.47 180
17735.73 181
17736.98 184
17738.24 166
17739.50 162
17740.76 166
17742.02 183
17743.28 179
17744.53 179
17745.79 172
17747.05 168
17748.31 206
17749.57 185
17750.83 175
17752.09 174
17753.34 195
17754.60 178
17755.86 183
17757.12 158
17758.38 185
17759.64 173
17760.90 168
17762.16 176
17763.42 173
17764.68 188
17765.94 171
17767.19 180
17768.45 164
17769.71 153
17770.97 174
17772.23 180
17773.49 169
17774.75 180
17776.01 169
17777.27 164
17778.53 185
17779.79 189
17781.05 162
17782.31 176
17783.57 166
17784.83 166
17786.09 175
17787.35 169
17788.61 170
17789.87 161
17791.13 171
17792.39 159
17793.65 178
17794.91 168
17796.17 166
17797.43 172
17798.69 185
17799.95 169
17801.21 186
17802.47 180
17803.73 167
17805.00 171
17806.26 171
17807.52 164
17808.78 170
17810.04 187
17811.30 166
17812.56 172
17813.82 153
17815.08 162
17816.34 153
17817.60 179
17818.87 144
17820.13 152
17821.39 147
17822.65 187
17823.91 165
17825.17 153
17826.43 178
17827.69 174
17828.96 186
17830.22 163
17831.48 166
17832.74 151
17834.00 168
17835.26 155
17836.53 168
17837.79 158
17839.05 153
17840.31 175
17841.57 172
17842.84 163
17844.10 147
17845.36 171
17846.62 167
17847.88 182
17849.15 154
17850.41 158
17851.67 161
17852.93 170
17854.20 168
17855.46 170
17856.72 150
17857.98 174
17859.25 165
17860.51 187
17861.77 182
17863.03 164
17864.30 157
17865.56 158
17866.82 174
17868.09 141
17869.35 172
17870.61 169
17871.87 183
17873.14 164
17874.40 169
17875.66 156
17876.93 168
17878.19 152
17879.45 170
17880.72 184
17881.98 181
17883.24 158
17884.51 148
17885.77 179
17887.03 155
17888.30 176
17889.56 172
17890.83 168
17892.09 151
17893.35 152
17894.62 144
17895.88 160
17897.14 161
17898.41 172
17899.67 178
17900.94 166
17902.20 161
17903.46 178
17904.73 174
17905.99 139
17907.26 172
17908.52 161
17909.79 162
17911.05 158
17912.32 173
17913.58 156
17914.84 157
17916.11 157
17917.37 152
17918.64 178
17919.90 170
17921.17 148
17922.43 149
17923.70 164
17924.96 155
17926.23 175
17927.49 169
17928.76 156
17930.02 146
17931.29 159
17932.55 161
17933.82 158
17935.08 156
17936.35 166
17937.61 155
17938.88 168
17940.14 157
17941.41 164
17942.68 159
17943.94 161
17945.21 167
17946.47 152
17947.74 166
17949.00 164
17950.27 160
17951.54 148
17952.80 172
17954.07 162
17955.33 164
17956.60 165
17957.87 164
17959.13 173
17960.40 154
17961.66 162
17962.93 160
17964.20 160
17965.46 178
17966.73 177
17968.00 165
17969.26 187
17970.53 166
17971.80 183
17973.06 174
17974.33 173
17975.60 152
17976.86 160
17978.13 157
17979.40 176
17980.66 177
17981.93 154
17983.20 161
17984.46 163
17985.73 155
17987.00 150
17988.26 184
17989.53 188
17990.80 173
17992.07 165
17993.33 170
17994.60 145
17995.87 149
17997.14 153
17998.40 174
17999.67 146
18000.94 173
18002.21 155
18003.47 154
18004.74 165
18006.01 159
18007.28 178
18008.55 164
18009.81 179
18011.08 183
18012.35 179
18013.62 163
18014.89 156
18016.15 157
18017.42 150
18018.69 133
18019.96 158
18021.23 161
18022.49 154
18023.76 164
18025.03 159
18026.30 180
18027.57 169
18028.84 154
18030.11 145
18031.37 158
18032.64 163
18033.91 160
18035.18 158
18036.45 173
18037.72 160
18038.99 156
18040.26 152
18041.53 176
18042.79 157
18044.06 180
18045.33 162
18046.60 164
18047.87 158
18049.14 170
18050.41 163
18051.68 166
18052.95 177
18054.22 162
18055.49 143
18056.76 158
18058.03 175
18059.30 164
18060.57 172
18061.84 155
18063.11 183
18064.38 174
18065.65 166
18066.92 151
18068.19 169
18069.46 166
18070.73 170
18072.00 159
18073.27 168
18074.54 175
18075.81 188
18077.08 160
18078.35 163
18079.62 156
18080.89 175
18082.16 174
18083.43 163
18084.70 164
18085.97 164
18087.24 161
18088.51 184
18089.78 171
18091.05 163
18092.32 166
18093.59 167
18094.87 165
18096.14 168
18097.41 177
18098.68 180
18099.95 149
18101.22 174
18102.49 175
18103.76 171
18105.03 161
18106.31 155
18107.58 165
18108.85 176
18110.12 163
18111.39 183
18112.66 172
18113.93 159
18115.21 162
18116.48 179
18117.75 182
18119.02 174
18120.29 179
18121.56 163
18122.84 176
18124.11 155
18125.38 140
18126.65 189
18127.92 162
18129.20 158
18130.47 159
18131.74 165
18133.01 155
18134.29 159
18135.56 172
18136.83 176
18138.10 163
18139.38 183
18140.65 172
18141.92 169
18143.19 163
18144.47 175
18145.74 158
18147.01 181
18148.28 171
18149.56 156
18150.83 152
18152.10 157
18153.38 145
18154.65 171
18155.92 186
18157.19 148
18158.47 165
18159.74 168
18161.01 176
18162.29 170
18163.56 165
18164.83 161
18166.11 174
18167.38 169
18168.65 156
18169.93 180
18171.20 165
18172.48 160
18173.75 177
18175.02 168
18176.30 165
18177.57 167
18178.84 184
18180.12 183
18181.39 147
18182.67 152
18183.94 170
18185.21 176
18186.49 174
18187.76 167
18189.04 169
18190.31 168
18191.59 186
18192.86 158
18194.13 182
18195.41 164
18196.68 171
18197.96 175
18199.23 165
18200.51 163
18201.78 174
18203.06 162
18204.33 163
18205.61 150
18206.88 171
18208.16 187
18209.43 145
18210.71 174
18211.98 164
18213.26 170
18214.53 153
18215.81 153
18217.08 169
18218.36 167
18219.63 148
18220.91 165
18222.18 181
18223.46 169
18224.73 164
18226.01 186
18227.28 176
18228.56 167
18229.84 169
18231.11 189
18232.39 186
18233.66 165
18234.94 182
18236.21 170
18237.49 167
18238.77 139
18240.04 163
18241.32 160
18242.59 154
18243.87 163
18245.15 182
18246.42 175
18247.70 167
18248.98 159
18250.25 162
18251.53 155
18252.81 168
18254.08 176
18255.36 187
18256.63 168
18257.91 163
18259.19 179
18260.46 177
18261.74 164
18263.02 163
18264.30 150
18265.57 165
18266.85 175
18268.13 167
18269.40 157
18270.68 151
18271.96 158
18273.23 172
18274.51 169
18275.79 160
18277.07 167
18278.34 181
18279.62 168
18280.90 149
18282.18 140
18283.45 168
18284.73 162
18286.01 148
18287.29 149
18288.56 177
18289.84 147
18291.12 151
18292.40 160
18293.68 183
18294.95 161
18296.23 157
18297.51 165
18298.79 165
18300.07 177
18301.34 165
18302.62 169
18303.90 178
18305.18 160
18306.46 150
18307.74 182
18309.01 159
18310.29 145
18311.57 155
18312.85 188
18314.13 182
18315.41 159
18316.69 164
18317.96 164
18319.24 156
18320.52 156
18321.80 163
18323.08 163
18324.36 163
18325.64 168
18326.92 174
18328.20 188
18329.47 172
18330.75 159
18332.03 185
18333.31 196
18334.59 183
18335.87 157
18337.15 173
18338.43 169
18339.71 176
18340.99 187
18342.27 163
18343.55 158
18344.83 161
18346.11 173
18347.39 162
18348.67 171
18349.95 145
18351.23 169
18352.51 167
18353.79 174
18355.07 157
18356.35 152
18357.63 158
18358.91 150
18360.19 170
18361.47 157
18362.75 176
18364.03 183
18365.31 166
18366.59 158
18367.87 157
18369.15 158
18370.43 162
18371.71 167
18372.99 166
18374.27 172
18375.55 163
18376.83 167
18378.12 165
18379.40 166
18380.68 170
18381.96 165
18383.24 170
18384.52 178
18385.80 159
18387.08 155
18388.36 158
18389.65 175
18390.93 166
18392.21 162
18393.49 163
18394.77 178
18396.05 151
18397.33 171
18398.62 169
18399.90 163
18401.18 166
18402.46 164
18403.74 181
18405.02 157
18406.31 177
18407.59 179
18408.87 195
18410.15 171
18411.43 150
18412.72 168
18414.00 159
18415.28 153
18416.56 144
18417.84 178
18419.13 162
18420.41 150
18421.69 161
18422.97 188
18424.26 171
18425.54 177
18426.82 167
18428.10 172
18429.39 153
18430.67 182
18431.95 188
18433.23 179
18434.52 164
18435.80 151
18437.08 160
18438.37 150
18439.65 149
18440.93 163
18442.22 169
18443.50 181
18444.78 182
18446.06 158
18447.35 159
18448.63 150
18449.91 176
18451.20 179
18452.48 155
18453.76 146
18455.05 158
18456.33 187
18457.62 168
18458.90 158
18460.18 164
18461.47 177
18462.75 180
18464.03 172
18465.32 168
18466.60 167
18467.89 181
18469.17 155
18470.45 148
18471.74 155
18473.02 167
18474.31 167
18475.59 175
18476.88 146
18478.16 169
18479.44 163
18480.73 172
18482.01 159
18483.30 153
18484.58 163
18485.87 189
18487.15 171
18488.44 168
18489.72 182
18491.01 169
18492.29 167
18493.58 174
18494.86 164
18496.15 170
18497.43 172
18498.72 155
18500.00 170
18501.29 156
18502.57 161
18503.86 153
18505.14 153
18506.43 163
18507.71 183
18509.00 158
18510.28 161
18511.57 158
18512.85 159
18514.14 178
18515.42 170
18516.71 175
18518.00 176
18519.28 156
18520.57 180
18521.85 184
18523.14 164
18524.43 156
18525.71 159
18527.00 165
18528.28 171
18529.57 177
18530.86 163
18532.14 171
18533.43 180
18534.71 180
18536.00 161
18537.29 149
18538.57 169
18539.86 169
18541.15 178
18542.43 171
18543.72 165
18545.01 168
18546.29 162
18547.58 168
18548.87 168
18550.15 155
18551.44 164
18552.73 160
18554.01 163
18555.30 166
18556.59 167
18557.88 141
18559.16 186
18560.45 175
18561.74 155
18563.02 164
18564.31 172
18565.60 179
18566.89 175
18568.17 169
18569.46 196
18570.75 188
18572.04 187
18573.32 167
18574.61 176
18575.90 178
18577.19 167
18578.48 165
18579.76 161
18581.05 176
18582.34 156
18583.63 175
18584.92 174
18586.20 173
18587.49 153
18588.78 178
18590.07 187
18591.36 153
18592.64 163
18593.93 163
18595.22 188
18596.51 174
18597.80 153
18599.09 177
18600.38 173
18601.66 184
18602.95 177
18604.24 157
18605.53 174
18606.82 171
18608.11 177
18609.40 168
18610.69 176
18611.98 184
18613.26 170
18614.55 175
18615.84 171
18617.13 166
18618.42 157
18619.71 169
18621.00 161
18622.29 166
18623.58 145
18624.87 175
18626.16 188
18627.45 193
18628.74 161
18630.03 161
18631.32 164
18632.61 185
18633.89 160
18635.18 162
18636.47 171
18637.76 173
18639.05 166
18640.34 167
18641.63 160
18642.92 160
18644.21 159
18645.50 160
18646.79 153
18648.09 160
18649.38 164
18650.67 159
18651.96 162
18653.25 166
18654.54 169
18655.83 146
18657.12 165
18658.41 162
18659.70 170
18660.99 168
18662.28 169
18663.57 167
18664.86 140
18666.15 174
18667.44 158
18668.74 167
18670.03 174
18671.32 167
18672.61 163
18673.90 164
18675.19 165
18676.48 163
18677.77 159
18679.06 144
18680.36 171
18681.65 152
18682.94 154
18684.23 156
18685.52 186
18686.81 185
18688.11 165
18689.40 129
18690.69 148
18691.98 154
18693.27 162
18694.56 168
18695.86 157
18697.15 163
18698.44 180
18699.73 188
18701.02 160
18702.32 175
18703.61 137
18704.90 154
18706.19 157
18707.48 161
18708.78 165
18710.07 166
18711.36 166
18712.65 154
18713.95 166
18715.24 158
18716.53 162
18717.83 156
18719.12 168
18720.41 148
18721.70 167
18723.00 166
18724.29 166
18725.58 138
18726.87 164
18728.17 162
18729.46 156
18730.75 162
18732.05 147
18733.34 155
18734.63 160
18735.93 141
18737.22 149
18738.51 167
18739.81 149
18741.10 160
18742.39 153
18743.69 154
18744.98 144
18746.27 146
18747.57 154
18748.86 173
18750.16 170
18751.45 148
18752.74 168
18754.04 163
18755.33 173
18756.63 166
18757.92 155
18759.21 151
18760.51 142
18761.80 150
18763.10 166
18764.39 161
18765.69 160
18766.98 146
18768.27 150
18769.57 135
18770.86 153
18772.16 162
18773.45 154
18774.75 157
18776.04 158
18777.34 161
18778.63 139
18779.93 150
18781.22 154
18782.52 151
18783.81 162
18785.11 163
18786.40 150
18787.70 151
18788.99 152
18790.29 169
18791.58 177
18792.88 152
18794.17 172
18795.47 160
18796.76 167
18798.06 158
18799.35 151
18800.65 164
18801.94 148
18803.24 161
18804.54 167
18805.83 154
18807.13 166
18808.42 155
18809.72 163
18811.01 150
18812.31 136
18813.61 147
18814.90 153
18816.20 119
18817.49 153
18818.79 159
18820.09 181
18821.38 160
18822.68 144
18823.98 174
18825.27 165
18826.57 139
18827.87 138
18829.16 173
18830.46 151
18831.75 159
18833.05 155
18834.35 158
18835.64 151
18836.94 161
18838.24 144
18839.54 150
18840.83 153
18842.13 153
18843.43 154
18844.72 152
18846.02 148
18847.32 151
18848.61 166
18849.91 130
18851.21 165
18852.51 145
18853.80 166
18855.10 149
18856.40 156
18857.70 153
18858.99 159
18860.29 154
18861.59 147
18862.89 169
18864.18 145
18865.48 145
18866.78 147
18868.08 154
18869.38 140
18870.67 162
18871.97 161
18873.27 160
18874.57 142
18875.87 143
18877.16 149
18878.46 156
18879.76 143
18881.06 152
18882.36 156
18883.66 153
18884.95 142
18886.25 165
18887.55 169
18888.85 155
18890.15 158
18891.45 157
18892.75 160
18894.04 153
18895.34 149
18896.64 162
18897.94 164
18899.24 151
18900.54 167
18901.84 164
18903.14 152
18904.44 151
18905.74 162
18907.03 171
18908.33 160
18909.63 159
18910.93 167
18912.23 151
18913.53 141
18914.83 166
18916.13 163
18917.43 155
18918.73 139
18920.03 164
18921.33 168
18922.63 150
18923.93 161
18925.23 174
18926.53 152
18927.83 150
18929.13 154
18930.43 161
18931.73 160
18933.03 145
18934.33 157
18935.63 157
18936.93 153
18938.23 137
18939.53 143
18940.83 152
18942.13 128
18943.43 152
18944.73 147
18946.03 154
18947.33 152
18948.63 144
18949.93 161
18951.23 165
18952.53 151
18953.84 152
18955.14 140
18956.44 154
18957.74 157
18959.04 158
18960.34 151
18961.64 159
18962.94 154
18964.24 128
18965.54 151
18966.85 140
18968.15 167
18969.45 158
18970.75 131
18972.05 131
18973.35 164
18974.65 161
18975.96 151
18977.26 171
18978.56 160
18979.86 149
18981.16 120
18982.46 147
18983.77 161
18985.07 165
18986.37 146
18987.67 157
18988.97 169
18990.28 155
18991.58 158
18992.88 145
18994.18 144
18995.49 166
18996.79 147
18998.09 165
18999.39 162
19000.69 148
19002.00 144
19003.30 166
19004.60 152
19005.90 167
19007.21 157
19008.51 147
19009.81 159
19011.12 143
19012.42 154
19013.72 151
19015.02 158
19016.33 152
19017.63 168
19018.93 156
19020.24 137
19021.54 152
19022.84 149
19024.15 143
19025.45 156
19026.75 156
19028.06 156
19029.36 142
19030.66 151
19031.97 159
19033.27 141
19034.57 143
19035.88 131
19037.18 164
19038.48 156
19039.79 150
19041.09 161
19042.40 159
19043.70 150
19045.00 152
19046.31 132
19047.61 138
19048.92 154
19050.22 156
19051.52 151
19052.83 138
19054.13 159
19055.44 149
19056.74 158
19058.05 127
19059.35 136
19060.65 151
19061.96 167
19063.26 159
19064.57 138
19065.87 148
19067.18 158
19068.48 158
19069.79 136
19071.09 149
19072.40 135
19073.70 150
19075.01 167
19076.31 133
19077.62 142
19078.92 158
19080.23 154
19081.53 161
19082.84 143
19084.14 154
19085.45 157
19086.75 147
19088.06 141
19089.36 141
19090.67 147
19091.98 149
19093.28 143
19094.59 139
19095.89 149
19097.20 145
19098.50 135
19099.81 146
19101.12 137
19102.42 149
19103.73 150
19105.03 152
19106.34 148
19107.65 158
19108.95 148
19110.26 147
19111.56 163
19112.87 124
19114.18 133
19115.48 171
19116.79 161
19118.10 153
19119.40 154
19120.71 162
19122.02 143
19123.32 138
19124.63 148
19125.94 150
19127.24 154
19128.55 152
19129.86 158
19131.16 151
19132.47 159
19133.78 160
19135.08 151
19136.39 162
19137.70 163
19139.01 149
19140.31 155
19141.62 156
19142.93 142
19144.23 138
19145.54 158
19146.85 143
19148.16 130
19149.46 132
19150.77 147
19152.08 142
19153.39 156
19154.69 158
19156.00 158
19157.31 152
19158.62 148
19159.93 170
19161.23 161
19162.54 159
19163.85 156
19165.16 160
19166.47 157
19167.77 154
19169.08 145
19170.39 139
19171.70 130
19173.01 142
19174.32 148
19175.62 145
19176.93 135
19178.24 151
19179.55 146
19180.86 133
19182.17 129
19183.48 148
19184.78 160
19186.09 154
19187.40 150
19188.71 144
19190.02 155
19191.33 155
19192.64 150
19193.95 137
19195.26 136
19196.56 129
19197.87 169
19199.18 151
19200.49 150
19201.80 139
19203.11 140
19204.42 138
19205.73 154
19207.04 150
19208.35 149
19209.66 167
19210.97 149
19212.28 152
19213.59 150
19214.90 141
19216.21 146
19217.52 157
19218.83 142
19220.14 127
19221.45 141
19222.76 150
19224.07 139
19225.38 150
19226.69 140
19228.00 148
19229.31 147
19230.62 137
19231.93 132
19233.24 143
19234.55 159
19235.86 147
19237.17 157
19238.48 138
19239.79 142
19241.10 155
19242.41 164
19243.72 152
19245.03 165
19246.35 145
19247.66 142
19248.97 165
19250.28 129
19251.59 159
19252.90 147
19254.21 144
19255.52 168
19256.83 136
19258.14 141
19259.46 149
19260.77 146
19262.08 139
19263.39 139
19264.70 152
19266.01 155
19267.32 139
19268.64 152
19269.95 148
19271.26 150
19272.57 135
19273.88 141
19275.20 156
19276.51 161
19277.82 132
19279.13 150
19280.44 151
19281.75 152
19283.07 150
19284.38 153
19285.69 167
19287.00 141
19288.32 157
19289.63 153
19290.94 150
19292.25 136
19293.57 160
19294.88 159
19296.19 155
19297.50 140
19298.82 145
19300.13 154
19301.44 162
19302.75 152
19304.07 132
19305.38 137
19306.69 157
19308.01 142
19309.32 142
19310.63 146
19311.94 139
19313.26 163
19314.57 149
19315.88 147
19317.20 134
19318.51 153
19319.82 144
19321.14 155
19322.45 156
19323.76 157
19325.08 141
19326.39 139
19327.70 129
19329.02 146
19330.33 148
19331.65 138
19332.96 149
19334.27 143
19335.59 144
19336.90 151
19338.22 166
19339.53 144
19340.84 142
19342.16 157
19343.47 168
19344.79 145
19346.10 152
19347.41 138
19348.73 141
19350.04 140
19351.36 141
19352.67 172
19353.99 148
19355.30 141
19356.62 141
19357.93 142
19359.25 142
19360.56 130
19361.87 133
19363.19 157
19364.50 138
19365.82 134
19367.13 139
19368.45 162
19369.76 130
19371.08 139
19372.39 150
19373.71 137
19375.02 137
19376.34 135
19377.66 147
19378.97 132
19380.29 155
19381.60 160
19382.92 144
19384.23 121
19385.55 139
19386.86 148
19388.18 137
19389.50 140
19390.81 134
19392.13 147
19393.44 143
19394.76 155
19396.07 141
19397.39 150
19398.71 144
19400.02 154
19401.34 153
19402.65 155
19403.97 167
19405.29 153
19406.60 139
19407.92 128
19409.24 146
19410.55 168
19411.87 160
19413.19 147
19414.50 147
19415.82 145
19417.14 152
19418.45 141
19419.77 149
19421.09 130
19422.40 145
19423.72 127
19425.04 157
19426.35 143
19427.67 147
19428.99 133
19430.30 147
19431.62 148
19432.94 135
19434.26 129
19435.57 128
19436.89 125
19438.21 128
19439.53 148
19440.84 160
19442.16 163
19443.48 159
19444.80 157
19446.11 139
19447.43 142
19448.75 133
19450.07 148
19451.38 138
19452.70 141
19454.02 153
19455.34 148
19456.66 156
19457.97 150
19459.29 155
19460.61 158
19461.93 155
19463.25 168
19464.57 136
19465.88 125
19467.20 162
19468.52 154
19469.84 173
19471.16 150
19472.48 150
19473.79 153
19475.11 138
19476.43 149
19477.75 142
19479.07 153
19480.39 144
19481.71 168
19483.03 154
19484.34 143
19485.66 149
19486.98 144
19488.30 139
19489.62 147
19490.94 139
19492.26 126
19493.58 159
19494.90 141
19496.22 130
19497.54 141
19498.86 153
19500.18 150
19501.50 149
19502.81 140
19504.13 154
19505.45 138
19506.77 159
19508.09 113
19509.41 162
19510.73 163
19512.05 162
19513.37 148
19514.69 134
19516.01 140
19517.33 128
19518.65 127
19519.97 116
19521.29 144
19522.61 153
19523.93 173
19525.25 148
19526.57 143
19527.89 140
19529.22 151
19530.54 141
19531.86 144
19533.18 151
19534.50 153
19535.82 145
19537.14 153
19538.46 151
19539.78 151
19541.10 145
19542.42 141
19543.74 155
19545.06 132
19546.39 151
19547.71 138
19549.03 142
19550.35 142
19551.67 151
19552.99 147
19554.31 156
19555.63 145
19556.96 142
19558.28 143
19559.60 138
19560.92 139
19562.24 145
19563.56 139
19564.88 127
19566.21 144
19567.53 153
19568.85 155
19570.17 149
19571.49 162
19572.82 148
19574.14 157
19575.46 163
19576.78 137
19578.10 149
19579.43 145
19580.75 152
19582.07 155
19583.39 148
19584.72 134
19586.04 156
19587.36 136
19588.68 142
19590.01 146
19591.33 132
19592.65 149
19593.97 142
19595.30 166
19596.62 142
19597.94 155
19599.26 160
19600.59 163
19601.91 151
19603.23 150
19604.56 130
19605.88 140
19607.20 133
19608.53 144
19609.85 129
19611.17 156
19612.49 150
19613.82 135
19615.14 146
19616.47 130
19617.79 151
19619.11 136
19620.44 140
19621.76 126
19623.08 144
19624.41 150
19625.73 156
19627.05 139
19628.38 157
19629.70 135
19631.03 150
19632.35 133
19633.67 141
19635.00 147
19636.32 146
19637.65 140
19638.97 154
19640.29 153
19641.62 152
19642.94 146
19644.27 135
19645.59 134
19646.92 137
19648.24 140
19649.57 123
19650.89 142
19652.21 129
19653.54 158
19654.86 149
19656.19 139
19657.51 144
19658.84 141
19660.16 155
19661.49 136
19662.81 129
19664.14 145
19665.46 155
19666.79 143
19668.11 150
19669.44 152
19670.76 149
19672.09 140
19673.41 149
19674.74 140
19676.07 147
19677.39 141
19678.72 162
19680.04 163
19681.37 138
19682.69 152
19684.02 159
19685.34 176
19686.67 153
19688.00 155
19689.32 136
19690.65 134
19691.97 158
19693.30 131
19694.63 143
19695.95 150
19697.28 147
19698.60 150
19699.93 137
19701.26 166
19702.58 142
19703.91 145
19705.24 150
19706.56 150
19707.89 146
19709.22 131
19710.54 151
19711.87 145
19713.20 137
19714.52 139
19715.85 119
19717.18 135
19718.50 135
19719.83 145
19721.16 141
19722.48 133
19723.81 147
19725.14 141
19726.47 141
19727.79 161
19729.12 150
19730.45 139
19731.77 131
19733.10 145
19734.43 156
19735.76 137
19737.08 150
19738.41 147
19739.74 148
19741.07 153
19742.39 144
19743.72 129
19745.05 151
19746.38 150
19747.71 158
19749.03 148
19750.36 142
19751.69 147
19753.02 135
19754.35 162
19755.67 143
19757.00 129
19758.33 139
19759.66 141
19760.99 149
19762.31 128
19763.64 145
19764.97 151
19766.30 146
19767.63 151
19768.96 132
19770.29 141
19771.61 128
19772.94 137
19774.27 150
19775.60 139
19776.93 136
19778.26 145
19779.59 162
19780.92 144
19782.25 128
19783.57 150
19784.90 137
19786.23 143
19787.56 138
19788.89 143
19790.22 128
19791.55 122
19792.88 143
19794.21 156
19795.54 127
19796.87 113
19798.20 168
19799.53 151
19800.86 139
19802.19 133
19803.52 154
19804.85 142
19806.18 135
19807.50 140
19808.83 143
19810.16 135
19811.49 136
19812.82 153
19814.15 135
19815.49 142
19816.82 141
19818.15 158
19819.48 155
19820.81 165
19822.14 153
19823.47 168
19824.80 137
19826.13 147
19827.46 133
19828.79 150
19830.12 143
19831.45 143
19832.78 148
19834.11 155
19835.44 144
19836.77 158
19838.10 153
19839.44 147
19840.77 148
19842.10 127
19843.43 140
19844.76 136
19846.09 137
19847.42 117
19848.75 138
19850.08 136
19851.42 117
19852.75 144
19854.08 126
19855.41 130
19856.74 142
19858.07 144
19859.40 139
19860.74 136
19862.07 147
19863.40 150
19864.73 147
19866.06 159
19867.40 140
19868.73 154
19870.06 146
19871.39 143
19872.72 131
19874.06 126
19875.39 120
19876.72 138
19878.05 130
19879.38 143
19880.72 145
19882.05 134
19883.38 156
19884.71 116
19886.05 130
19887.38 145
19888.71 166
19890.04 130
19891.38 133
19892.71 145
19894.04 140
19895.38 139
19896.71 133
19898.04 125
19899.37 148
19900.71 134
19902.04 140
19903.37 148
19904.71 132
19906.04 148
19907.37 138
19908.71 143
19910.04 135
19911.37 139
19912.71 161
19914.04 156
19915.37 142
19916.71 156
19918.04 145
19919.37 135
19920.71 133
19922.04 154
19923.37 142
19924.71 148
19926.04 151
19927.38 135
19928.71 142
19930.04 156
19931.38 158
19932.71 146
19934.05 163
19935.38 142
19936.71 149
19938.05 154
19939.38 178
19940.72 148
19942.05 144
19943.39 134
19944.72 144
19946.06 159
19947.39 133
19948.72 146
19950.06 132
19951.39 153
19952.73 146
19954.06 156
19955.40 136
19956.73 141
19958.07 144
19959.40 152
19960.74 148
19962.07 150
19963.41 133
19964.74 141
19966.08 147
19967.41 157
19968.75 154
19970.08 155
19971.42 174
19972.76 140
19974.09 148
19975.43 137
19976.76 162
19978.10 153
19979.43 165
19980.77 150
19982.10 171
19983.44 158
19984.78 146
19986.11 147
19987.45 136
19988.78 144
19990.12 128
19991.46 158
19992.79 147
19994.13 140
19995.46 132
19996.80 157
19998.14 167
19999.47 146
20000.81 140
20002.15 151
20003.48 144
20004.82 146
20006.16 150
20007.49 143
20008.83 150
20010.17 161
20011.50 159
20012.84 151
20014.18 147
20015.51 146
20016.85 158
20018.19 130
20019.52 139
20020.86 154
20022.20 168
20023.53 149
20024.87 150
20026.21 154
20027.55 159
20028.88 140
20030.22 131
20031.56 136
20032.90 142
20034.23 160
20035.57 141
20036.91 157
20038.25 139
20039.58 151
20040.92 140
20042.26 146
20043.60 126
20044.93 133
20046.27 144
20047.61 151
20048.95 144
20050.29 146
20051.62 155
20052.96 165
20054.30 162
20055.64 142
20056.98 146
20058.32 149
20059.65 163
20060.99 157
20062.33 145
20063.67 148
20065.01 154
20066.35 133
20067.68 151
20069.02 137
20070.36 152
20071.70 157
20073.04 168
20074.38 133
20075.72 130
20077.06 145
20078.40 148
20079.73 138
20081.07 148
20082.41 142
20083.75 135
20085.09 173
20086.43 147
20087.77 147
20089.11 125
20090.45 165
20091.79 148
20093.13 142
20094.47 146
20095.81 117
20097.15 140
20098.48 141
20099.82 159
20101.16 156
20102.50 133
20103.84 126
20105.18 141
20106.52 145
20107.86 147
20109.20 150
20110.54 142
20111.88 140
20113.22 151
20114.56 155
20115.90 169
20117.24 143
20118.58 156
20119.93 158
20121.27 176
20122.61 155
20123.95 138
20125.29 138
20126.63 149
20127.97 144
20129.31 152
20130.65 150
20131.99 155
20133.33 140
20134.67 162
20136.01 156
20137.35 136
20138.69 134
