# Supplementary material for: MALDI-TOF MS typing enables the classification of brewing yeasts of the genus Saccharomyces to major beer styles
Source: PLoS One. 2017 Aug 9;12(8):e0181694. doi: 10.1371/journal.pone.0181694 (PMC5549903; doi:10.1371/journal.pone.0181694)
Supplement: S8 File — The directory includes 90 raw files and was zipped to “.zip”; the folder has three strains with 30 spectra per strain; S1 Text explains the raw files with an example and Table 1 represents the yeast strains used within the experiment. (ZIP) [file pone.0181694.s011.zip › 22-24/30282-8I4-Lag-Lag-Lag-YPG-18h-E-E_2016-09-21_3_0_D2_1.dat]

1999.90 2349
2000.32 2325
2000.75 2333
2001.17 2306
2001.59 2308
2002.01 2172
2002.43 2101
2002.86 2122
2003.28 2135
2003.70 2183
2004.12 2174
2004.54 2086
2004.97 2134
2005.39 2156
2005.81 2160
2006.23 2198
2006.66 2229
2007.08 2176
2007.50 2216
2007.92 2381
2008.35 2315
2008.77 2308
2009.19 2271
2009.61 2306
2010.04 2292
2010.46 2193
2010.88 2195
2011.31 2295
2011.73 2213
2012.15 2145
2012.57 2078
2013.00 2032
2013.42 2043
2013.84 1975
2014.27 2017
2014.69 2157
2015.11 2070
2015.54 2058
2015.96 2130
2016.38 2145
2016.81 2232
2017.23 2274
2017.65 2379
2018.08 2303
2018.50 2331
2018.93 2391
2019.35 2378
2019.77 2422
2020.20 2439
2020.62 2370
2021.04 2341
2021.47 2380
2021.89 2311
2022.32 2286
2022.74 2260
2023.17 2196
2023.59 2249
2024.01 2175
2024.44 2252
2024.86 2127
2025.29 2128
2025.71 2103
2026.14 2084
2026.56 2141
2026.98 2100
2027.41 2095
2027.83 2125
2028.26 2127
2028.68 2149
2029.11 2078
2029.53 2042
2029.96 2025
2030.38 2095
2030.81 2131
2031.23 2044
2031.66 2029
2032.08 2143
2032.51 2080
2032.93 2130
2033.36 2129
2033.78 2315
2034.21 2177
2034.63 2146
2035.06 2171
2035.49 2132
2035.91 2213
2036.34 2189
2036.76 2215
2037.19 2250
2037.61 2274
2038.04 2188
2038.47 2192
2038.89 2133
2039.32 2210
2039.74 2202
2040.17 2226
2040.59 2151
2041.02 2186
2041.45 2192
2041.87 2278
2042.30 2285
2042.73 2282
2043.15 2149
2043.58 2267
2044.00 2171
2044.43 2229
2044.86 2295
2045.28 2271
2045.71 2389
2046.14 2329
2046.56 2252
2046.99 2236
2047.42 2264
2047.84 2201
2048.27 2101
2048.70 2156
2049.12 2174
2049.55 2102
2049.98 2116
2050.40 2189
2050.83 2143
2051.26 2046
2051.69 2096
2052.11 2112
2052.54 2144
2052.97 2107
2053.40 1974
2053.82 2006
2054.25 2109
2054.68 2106
2055.10 2088
2055.53 2127
2055.96 2112
2056.39 2326
2056.82 2369
2057.24 2273
2057.67 2297
2058.10 2333
2058.53 2296
2058.95 2424
2059.38 2248
2059.81 2268
2060.24 2190
2060.67 2221
2061.09 2196
2061.52 2214
2061.95 2315
2062.38 2263
2062.81 2309
2063.24 2372
2063.66 2293
2064.09 2307
2064.52 2406
2064.95 2456
2065.38 2361
2065.81 2525
2066.24 2548
2066.66 2495
2067.09 2439
2067.52 2368
2067.95 2353
2068.38 2248
2068.81 2281
2069.24 2252
2069.67 2213
2070.10 2144
2070.52 2226
2070.95 2116
2071.38 2147
2071.81 2138
2072.24 2119
2072.67 2098
2073.10 2104
2073.53 2127
2073.96 2269
2074.39 2157
2074.82 2207
2075.25 2204
2075.68 2189
2076.11 2242
2076.54 2379
2076.97 2311
2077.40 2338
2077.83 2236
2078.26 2250
2078.69 2474
2079.12 2487
2079.55 2490
2079.98 2514
2080.41 2430
2080.84 2505
2081.27 2438
2081.70 2463
2082.13 2466
2082.56 2474
2082.99 2392
2083.42 2430
2083.85 2353
2084.28 2334
2084.71 2314
2085.14 2307
2085.57 2284
2086.00 2312
2086.43 2200
2086.86 2144
2087.29 2142
2087.73 2130
2088.16 2199
2088.59 2242
2089.02 2257
2089.45 2191
2089.88 2145
2090.31 2126
2090.74 2116
2091.17 2204
2091.61 2229
2092.04 2046
2092.47 2078
2092.90 2167
2093.33 2181
2093.76 2162
2094.19 2112
2094.63 2123
2095.06 2125
2095.49 2051
2095.92 2089
2096.35 2181
2096.78 2135
2097.22 2089
2097.65 1997
2098.08 2043
2098.51 2073
2098.94 2014
2099.38 2029
2099.81 2026
2100.24 2042
2100.67 1918
2101.11 1962
2101.54 2006
2101.97 1994
2102.40 1951
2102.83 2040
2103.27 2138
2103.70 2124
2104.13 2106
2104.56 2139
2105.00 2228
2105.43 2251
2105.86 2205
2106.30 2246
2106.73 2191
2107.16 2296
2107.59 2290
2108.03 2292
2108.46 2280
2108.89 2296
2109.33 2203
2109.76 2185
2110.19 2146
2110.63 2142
2111.06 2130
2111.49 2106
2111.93 2062
2112.36 2001
2112.79 2014
2113.23 2123
2113.66 2099
2114.09 2053
2114.53 2078
2114.96 2007
2115.40 2025
2115.83 1996
2116.26 2008
2116.70 1976
2117.13 1932
2117.56 1971
2118.00 2021
2118.43 1978
2118.87 2035
2119.30 2077
2119.73 2115
2120.17 2025
2120.60 2048
2121.04 2149
2121.47 2185
2121.91 2248
2122.34 2186
2122.78 2163
2123.21 2234
2123.64 2188
2124.08 2192
2124.51 2208
2124.95 2134
2125.38 2087
2125.82 2121
2126.25 2156
2126.69 2171
2127.12 2165
2127.56 2212
2127.99 2244
2128.43 2319
2128.86 2412
2129.30 2364
2129.73 2383
2130.17 2478
2130.60 2508
2131.04 2304
2131.47 2415
2131.91 2427
2132.35 2433
2132.78 2351
2133.22 2376
2133.65 2390
2134.09 2330
2134.52 2337
2134.96 2329
2135.40 2329
2135.83 2380
2136.27 2367
2136.70 2324
2137.14 2281
2137.57 2323
2138.01 2350
2138.45 2293
2138.88 2306
2139.32 2163
2139.76 2186
2140.19 2142
2140.63 2125
2141.06 2113
2141.50 2130
2141.94 2013
2142.37 2021
2142.81 2072
2143.25 2066
2143.68 2110
2144.12 2026
2144.56 2098
2144.99 2130
2145.43 2203
2145.87 2193
2146.30 2149
2146.74 2193
2147.18 2303
2147.62 2346
2148.05 2436
2148.49 2607
2148.93 2850
2149.36 2915
2149.80 2937
2150.24 3078
2150.68 3092
2151.11 3024
2151.55 2923
2151.99 2833
2152.43 2610
2152.86 2633
2153.30 2502
2153.74 2511
2154.18 2448
2154.61 2322
2155.05 2338
2155.49 2238
2155.93 2258
2156.37 2196
2156.80 2209
2157.24 2227
2157.68 2219
2158.12 2254
2158.56 2209
2158.99 2217
2159.43 2198
2159.87 2265
2160.31 2296
2160.75 2239
2161.19 2222
2161.62 2224
2162.06 2290
2162.50 2342
2162.94 2379
2163.38 2378
2163.82 2324
2164.26 2331
2164.69 2363
2165.13 2395
2165.57 2361
2166.01 2372
2166.45 2346
2166.89 2336
2167.33 2334
2167.77 2266
2168.21 2370
2168.65 2408
2169.08 2291
2169.52 2354
2169.96 2390
2170.40 2355
2170.84 2427
2171.28 2425
2171.72 2441
2172.16 2457
2172.60 2372
2173.04 2367
2173.48 2408
2173.92 2451
2174.36 2532
2174.80 2604
2175.24 2586
2175.68 2573
2176.12 2688
2176.56 2698
2177.00 2722
2177.44 2774
2177.88 2685
2178.32 2801
2178.76 2735
2179.20 2701
2179.64 2691
2180.08 2709
2180.52 2656
2180.96 2463
2181.40 2491
2181.84 2364
2182.28 2368
2182.72 2362
2183.16 2200
2183.60 2284
2184.04 2160
2184.48 2138
2184.93 2169
2185.37 2244
2185.81 2307
2186.25 2176
2186.69 2316
2187.13 2405
2187.57 2414
2188.01 2476
2188.45 2573
2188.89 2574
2189.34 2587
2189.78 2572
2190.22 2526
2190.66 2488
2191.10 2418
2191.54 2391
2191.98 2438
2192.43 2530
2192.87 2397
2193.31 2389
2193.75 2413
2194.19 2468
2194.63 2447
2195.08 2538
2195.52 2671
2195.96 2757
2196.40 2618
2196.84 2548
2197.29 2488
2197.73 2392
2198.17 2447
2198.61 2457
2199.06 2405
2199.50 2347
2199.94 2358
2200.38 2347
2200.82 2320
2201.27 2392
2201.71 2398
2202.15 2375
2202.59 2355
2203.04 2353
2203.48 2366
2203.92 2430
2204.37 2458
2204.81 2506
2205.25 2548
2205.69 2606
2206.14 2509
2206.58 2567
2207.02 2543
2207.47 2484
2207.91 2498
2208.35 2556
2208.80 2597
2209.24 2641
2209.68 2717
2210.13 2694
2210.57 2743
2211.01 2639
2211.46 2676
2211.90 2627
2212.34 2666
2212.79 2620
2213.23 2655
2213.67 2514
2214.12 2469
2214.56 2503
2215.01 2474
2215.45 2432
2215.89 2500
2216.34 2343
2216.78 2380
2217.23 2297
2217.67 2349
2218.11 2367
2218.56 2295
2219.00 2325
2219.45 2347
2219.89 2431
2220.34 2478
2220.78 2398
2221.22 2515
2221.67 2524
2222.11 2503
2222.56 2552
2223.00 2614
2223.45 2687
2223.89 2738
2224.34 2739
2224.78 2886
2225.23 2857
2225.67 2918
2226.12 2843
2226.56 2899
2227.01 2983
2227.45 2956
2227.90 2820
2228.34 2733
2228.79 2814
2229.23 2860
2229.68 2872
2230.12 2728
2230.57 2782
2231.01 2839
2231.46 2938
2231.90 2973
2232.35 3041
2232.80 2928
2233.24 2897
2233.69 2919
2234.13 2916
2234.58 2717
2235.02 2772
2235.47 2759
2235.92 2666
2236.36 2725
2236.81 2673
2237.25 2626
2237.70 2629
2238.15 2711
2238.59 2591
2239.04 2546
2239.49 2582
2239.93 2555
2240.38 2468
2240.82 2425
2241.27 2418
2241.72 2421
2242.16 2368
2242.61 2278
2243.06 2376
2243.50 2403
2243.95 2430
2244.40 2389
2244.84 2351
2245.29 2347
2245.74 2334
2246.19 2349
2246.63 2309
2247.08 2339
2247.53 2343
2247.97 2343
2248.42 2348
2248.87 2410
2249.32 2417
2249.76 2415
2250.21 2361
2250.66 2393
2251.10 2417
2251.55 2503
2252.00 2466
2252.45 2608
2252.89 2555
2253.34 2496
2253.79 2585
2254.24 2478
2254.69 2434
2255.13 2352
2255.58 2305
2256.03 2353
2256.48 2442
2256.93 2408
2257.37 2315
2257.82 2305
2258.27 2257
2258.72 2334
2259.17 2393
2259.61 2445
2260.06 2464
2260.51 2466
2260.96 2516
2261.41 2634
2261.86 2626
2262.31 2713
2262.75 2676
2263.20 2689
2263.65 2631
2264.10 2708
2264.55 2779
2265.00 2606
2265.45 2617
2265.90 2721
2266.34 2791
2266.79 2713
2267.24 2721
2267.69 2686
2268.14 2718
2268.59 2921
2269.04 3012
2269.49 3107
2269.94 3090
2270.39 3115
2270.84 3267
2271.29 3227
2271.74 3188
2272.18 3167
2272.63 3157
2273.08 3161
2273.53 3230
2273.98 3290
2274.43 3534
2274.88 3693
2275.33 3851
2275.78 3975
2276.23 4134
2276.68 4176
2277.13 4207
2277.58 4005
2278.03 4025
2278.48 3723
2278.93 3501
2279.38 3348
2279.83 3135
2280.28 3094
2280.73 2928
2281.19 2801
2281.64 2695
2282.09 2699
2282.54 2646
2282.99 2597
2283.44 2609
2283.89 2545
2284.34 2464
2284.79 2534
2285.24 2543
2285.69 2528
2286.14 2551
2286.59 2493
2287.04 2590
2287.50 2673
2287.95 2713
2288.40 2762
2288.85 2876
2289.30 3063
2289.75 3217
2290.20 3260
2290.65 3492
2291.11 3540
2291.56 3508
2292.01 3512
2292.46 3591
2292.91 3530
2293.36 3581
2293.82 3529
2294.27 3457
2294.72 3439
2295.17 3390
2295.62 3336
2296.07 3234
2296.53 3087
2296.98 3046
2297.43 3025
2297.88 3002
2298.33 2971
2298.79 2869
2299.24 2715
2299.69 2737
2300.14 2702
2300.60 2592
2301.05 2540
2301.50 2492
2301.95 2497
2302.41 2468
2302.86 2389
2303.31 2417
2303.76 2400
2304.22 2348
2304.67 2429
2305.12 2462
2305.57 2464
2306.03 2555
2306.48 2559
2306.93 2642
2307.39 2631
2307.84 2580
2308.29 2771
2308.75 2864
2309.20 2920
2309.65 2984
2310.11 2868
2310.56 2899
2311.01 2980
2311.47 2992
2311.92 2917
2312.37 2924
2312.83 3007
2313.28 2836
2313.73 2726
2314.19 2792
2314.64 2815
2315.09 2775
2315.55 2736
2316.00 2681
2316.46 2672
2316.91 2692
2317.36 2757
2317.82 2765
2318.27 2720
2318.73 2700
2319.18 2733
2319.63 2734
2320.09 2715
2320.54 2783
2321.00 2798
2321.45 2825
2321.91 2800
2322.36 2788
2322.82 2712
2323.27 2756
2323.72 2848
2324.18 2922
2324.63 3004
2325.09 2912
2325.54 3006
2326.00 2977
2326.45 2979
2326.91 2917
2327.36 2841
2327.82 2783
2328.27 2637
2328.73 2608
2329.18 2723
2329.64 2656
2330.09 2648
2330.55 2647
2331.00 2705
2331.46 2605
2331.92 2601
2332.37 2585
2332.83 2606
2333.28 2467
2333.74 2487
2334.19 2479
2334.65 2538
2335.10 2547
2335.56 2457
2336.02 2381
2336.47 2457
2336.93 2477
2337.38 2394
2337.84 2468
2338.30 2514
2338.75 2678
2339.21 2599
2339.66 2590
2340.12 2563
2340.58 2522
2341.03 2584
2341.49 2598
2341.95 2559
2342.40 2627
2342.86 2632
2343.32 2559
2343.77 2596
2344.23 2682
2344.68 2749
2345.14 2766
2345.60 2816
2346.06 2862
2346.51 2783
2346.97 2775
2347.43 2823
2347.88 2854
2348.34 2808
2348.80 2856
2349.25 2836
2349.71 2847
2350.17 2883
2350.63 2820
2351.08 2767
2351.54 2693
2352.00 2642
2352.46 2729
2352.91 2715
2353.37 2505
2353.83 2427
2354.29 2452
2354.74 2435
2355.20 2502
2355.66 2557
2356.12 2557
2356.57 2483
2357.03 2490
2357.49 2555
2357.95 2527
2358.41 2593
2358.86 2677
2359.32 2781
2359.78 2870
2360.24 3028
2360.70 3093
2361.15 2970
2361.61 3036
2362.07 3106
2362.53 3090
2362.99 3155
2363.45 3079
2363.91 2967
2364.36 2875
2364.82 2885
2365.28 3028
2365.74 3004
2366.20 2910
2366.66 2954
2367.12 2885
2367.57 2896
2368.03 2823
2368.49 2807
2368.95 2831
2369.41 2785
2369.87 2647
2370.33 2657
2370.79 2642
2371.25 2595
2371.71 2629
2372.17 2571
2372.63 2605
2373.09 2656
2373.54 2684
2374.00 2684
2374.46 2787
2374.92 2772
2375.38 2821
2375.84 2759
2376.30 2757
2376.76 2787
2377.22 2757
2377.68 2715
2378.14 2679
2378.60 2582
2379.06 2603
2379.52 2722
2379.98 2580
2380.44 2646
2380.90 2625
2381.36 2566
2381.82 2546
2382.28 2648
2382.74 2650
2383.20 2604
2383.66 2582
2384.12 2576
2384.59 2679
2385.05 2590
2385.51 2638
2385.97 2662
2386.43 2668
2386.89 2611
2387.35 2565
2387.81 2615
2388.27 2639
2388.73 2681
2389.19 2661
2389.65 2721
2390.12 2773
2390.58 2706
2391.04 2658
2391.50 2704
2391.96 2666
2392.42 2719
2392.88 2692
2393.34 2670
2393.81 2618
2394.27 2678
2394.73 2649
2395.19 2641
2395.65 2528
2396.11 2575
2396.57 2619
2397.04 2626
2397.50 2624
2397.96 2721
2398.42 2723
2398.88 2704
2399.35 2641
2399.81 2640
2400.27 2658
2400.73 2681
2401.19 2630
2401.66 2526
2402.12 2420
2402.58 2375
2403.04 2485
2403.51 2552
2403.97 2655
2404.43 2618
2404.89 2605
2405.36 2573
2405.82 2655
2406.28 2574
2406.74 2502
2407.21 2606
2407.67 2530
2408.13 2541
2408.59 2514
2409.06 2462
2409.52 2377
2409.98 2360
2410.45 2449
2410.91 2371
2411.37 2441
2411.84 2417
2412.30 2331
2412.76 2404
2413.23 2377
2413.69 2442
2414.15 2569
2414.62 2585
2415.08 2510
2415.54 2556
2416.01 2641
2416.47 2666
2416.93 2682
2417.40 2719
2417.86 2811
2418.32 2815
2418.79 2725
2419.25 2707
2419.72 2776
2420.18 2801
2420.64 2847
2421.11 2722
2421.57 2751
2422.04 2824
2422.50 2813
2422.96 2830
2423.43 2855
2423.89 2833
2424.36 2806
2424.82 2817
2425.29 2777
2425.75 2596
2426.22 2683
2426.68 2657
2427.15 2609
2427.61 2669
2428.07 2596
2428.54 2490
2429.00 2482
2429.47 2508
2429.93 2478
2430.40 2431
2430.86 2426
2431.33 2505
2431.79 2508
2432.26 2510
2432.72 2665
2433.19 2626
2433.65 2681
2434.12 2794
2434.59 2766
2435.05 2682
2435.52 2755
2435.98 2840
2436.45 2955
2436.91 2919
2437.38 2837
2437.84 2933
2438.31 3003
2438.78 3098
2439.24 3056
2439.71 3166
2440.17 3260
2440.64 3312
2441.10 3260
2441.57 3143
2442.04 3152
2442.50 3118
2442.97 3071
2443.44 3029
2443.90 2845
2444.37 2834
2444.83 2709
2445.30 2606
2445.77 2565
2446.23 2434
2446.70 2534
2447.17 2476
2447.63 2446
2448.10 2404
2448.57 2371
2449.03 2378
2449.50 2443
2449.97 2472
2450.43 2574
2450.90 2489
2451.37 2564
2451.83 2550
2452.30 2401
2452.77 2406
2453.24 2377
2453.70 2375
2454.17 2303
2454.64 2391
2455.10 2346
2455.57 2268
2456.04 2382
2456.51 2453
2456.97 2415
2457.44 2265
2457.91 2385
2458.38 2368
2458.84 2297
2459.31 2373
2459.78 2428
2460.25 2336
2460.72 2347
2461.18 2441
2461.65 2520
2462.12 2481
2462.59 2463
2463.06 2330
2463.52 2373
2463.99 2448
2464.46 2472
2464.93 2476
2465.40 2529
2465.86 2593
2466.33 2508
2466.80 2540
2467.27 2510
2467.74 2480
2468.21 2441
2468.68 2549
2469.14 2613
2469.61 2541
2470.08 2562
2470.55 2551
2471.02 2553
2471.49 2624
2471.96 2540
2472.43 2539
2472.90 2582
2473.36 2446
2473.83 2399
2474.30 2483
2474.77 2506
2475.24 2461
2475.71 2465
2476.18 2379
2476.65 2452
2477.12 2527
2477.59 2501
2478.06 2550
2478.53 2505
2479.00 2566
2479.47 2685
2479.94 2559
2480.41 2604
2480.87 2547
2481.34 2584
2481.81 2495
2482.28 2519
2482.75 2444
2483.22 2430
2483.69 2313
2484.16 2347
2484.63 2453
2485.10 2550
2485.57 2535
2486.05 2483
2486.52 2538
2486.99 2621
2487.46 2755
2487.93 2694
2488.40 2615
2488.87 2633
2489.34 2646
2489.81 2680
2490.28 2626
2490.75 2587
2491.22 2599
2491.69 2610
2492.16 2526
2492.63 2543
2493.10 2551
2493.58 2629
2494.05 2707
2494.52 2673
2494.99 2657
2495.46 2681
2495.93 2620
2496.40 2694
2496.87 2708
2497.34 2724
2497.82 2621
2498.29 2550
2498.76 2542
2499.23 2391
2499.70 2375
2500.17 2468
2500.64 2410
2501.12 2334
2501.59 2307
2502.06 2369
2502.53 2344
2503.00 2410
2503.48 2461
2503.95 2502
2504.42 2473
2504.89 2418
2505.36 2590
2505.84 2672
2506.31 2530
2506.78 2628
2507.25 2618
2507.72 2685
2508.20 2697
2508.67 2760
2509.14 2966
2509.61 3070
2510.09 3177
2510.56 3352
2511.03 3555
2511.50 3704
2511.98 3802
2512.45 3990
2512.92 3989
2513.40 3805
2513.87 3781
2514.34 3615
2514.81 3379
2515.29 3283
2515.76 3232
2516.23 3046
2516.71 2870
2517.18 2922
2517.65 2801
2518.13 2797
2518.60 2913
2519.07 2939
2519.55 2836
2520.02 2855
2520.49 2847
2520.97 2821
2521.44 2785
2521.91 2739
2522.39 2673
2522.86 2581
2523.34 2550
2523.81 2462
2524.28 2532
2524.76 2568
2525.23 2619
2525.70 2634
2526.18 2646
2526.65 2585
2527.13 2612
2527.60 2694
2528.08 2675
2528.55 2640
2529.02 2667
2529.50 2722
2529.97 2724
2530.45 2735
2530.92 2687
2531.40 2752
2531.87 2790
2532.34 2790
2532.82 2772
2533.29 2893
2533.77 2872
2534.24 2865
2534.72 2803
2535.19 2718
2535.67 2774
2536.14 2732
2536.62 2662
2537.09 2714
2537.57 2728
2538.04 2744
2538.52 2744
2538.99 2701
2539.47 2797
2539.94 2688
2540.42 2733
2540.90 2700
2541.37 2687
2541.85 2707
2542.32 2736
2542.80 2659
2543.27 2550
2543.75 2581
2544.22 2530
2544.70 2688
2545.18 2748
2545.65 2789
2546.13 2885
2546.60 2965
2547.08 3106
2547.56 3135
2548.03 3203
2548.51 3286
2548.98 3462
2549.46 3301
2549.94 3209
2550.41 3278
2550.89 3151
2551.37 3152
2551.84 3145
2552.32 3206
2552.80 3202
2553.27 3128
2553.75 3112
2554.23 3089
2554.70 3104
2555.18 3106
2555.66 3063
2556.13 3093
2556.61 3017
2557.09 2981
2557.56 2981
2558.04 3014
2558.52 2916
2558.99 2879
2559.47 2916
2559.95 2885
2560.43 2957
2560.90 2884
2561.38 2700
2561.86 2525
2562.33 2570
2562.81 2571
2563.29 2587
2563.77 2578
2564.25 2496
2564.72 2513
2565.20 2388
2565.68 2389
2566.16 2411
2566.63 2472
2567.11 2463
2567.59 2473
2568.07 2446
2568.55 2432
2569.02 2391
2569.50 2445
2569.98 2434
2570.46 2374
2570.94 2436
2571.41 2389
2571.89 2433
2572.37 2442
2572.85 2355
2573.33 2375
2573.81 2445
2574.28 2525
2574.76 2560
2575.24 2517
2575.72 2578
2576.20 2605
2576.68 2596
2577.16 2594
2577.64 2723
2578.11 2643
2578.59 2516
2579.07 2595
2579.55 2674
2580.03 2592
2580.51 2515
2580.99 2492
2581.47 2499
2581.95 2537
2582.43 2438
2582.91 2414
2583.39 2403
2583.86 2394
2584.34 2500
2584.82 2515
2585.30 2521
2585.78 2496
2586.26 2443
2586.74 2552
2587.22 2592
2587.70 2519
2588.18 2569
2588.66 2537
2589.14 2652
2589.62 2660
2590.10 2634
2590.58 2579
2591.06 2625
2591.54 2549
2592.02 2635
2592.50 2725
2592.98 2630
2593.46 2573
2593.94 2632
2594.42 2582
2594.90 2472
2595.38 2650
2595.86 2573
2596.35 2659
2596.83 2573
2597.31 2531
2597.79 2447
2598.27 2484
2598.75 2402
2599.23 2521
2599.71 2470
2600.19 2538
2600.67 2521
2601.15 2464
2601.63 2481
2602.12 2577
2602.60 2650
2603.08 2709
2603.56 2652
2604.04 2674
2604.52 2617
2605.00 2620
2605.48 2505
2605.97 2461
2606.45 2505
2606.93 2465
2607.41 2517
2607.89 2515
2608.37 2514
2608.86 2553
2609.34 2481
2609.82 2495
2610.30 2526
2610.78 2598
2611.26 2615
2611.75 2640
2612.23 2752
2612.71 2632
2613.19 2611
2613.68 2633
2614.16 2621
2614.64 2555
2615.12 2489
2615.60 2504
2616.09 2553
2616.57 2537
2617.05 2530
2617.53 2569
2618.02 2526
2618.50 2586
2618.98 2538
2619.46 2477
2619.95 2434
2620.43 2395
2620.91 2390
2621.40 2388
2621.88 2420
2622.36 2444
2622.85 2436
2623.33 2561
2623.81 2545
2624.29 2514
2624.78 2510
2625.26 2550
2625.74 2559
2626.23 2574
2626.71 2594
2627.19 2629
2627.68 2689
2628.16 2631
2628.64 2620
2629.13 2528
2629.61 2704
2630.10 2710
2630.58 2690
2631.06 2744
2631.55 2712
2632.03 2694
2632.51 2681
2633.00 2615
2633.48 2689
2633.97 2627
2634.45 2573
2634.94 2557
2635.42 2489
2635.90 2389
2636.39 2441
2636.87 2475
2637.36 2534
2637.84 2472
2638.33 2502
2638.81 2527
2639.29 2599
2639.78 2658
2640.26 2632
2640.75 2539
2641.23 2597
2641.72 2634
2642.20 2539
2642.69 2580
2643.17 2688
2643.66 2617
2644.14 2528
2644.63 2443
2645.11 2540
2645.60 2498
2646.08 2494
2646.57 2618
2647.05 2484
2647.54 2520
2648.02 2504
2648.51 2604
2648.99 2543
2649.48 2557
2649.97 2734
2650.45 2556
2650.94 2692
2651.42 2569
2651.91 2629
2652.39 2693
2652.88 2597
2653.37 2656
2653.85 2779
2654.34 2962
2654.82 2936
2655.31 2952
2655.80 2874
2656.28 2896
2656.77 2928
2657.25 2923
2657.74 2926
2658.23 2873
2658.71 2869
2659.20 2757
2659.69 2753
2660.17 2763
2660.66 2726
2661.14 2787
2661.63 2702
2662.12 2665
2662.60 2708
2663.09 2714
2663.58 2683
2664.06 2637
2664.55 2672
2665.04 2697
2665.53 2812
2666.01 2811
2666.50 2859
2666.99 2764
2667.47 2785
2667.96 2686
2668.45 2632
2668.94 2681
2669.42 2674
2669.91 2679
2670.40 2735
2670.88 2772
2671.37 2865
2671.86 2871
2672.35 2999
2672.83 3245
2673.32 3478
2673.81 3496
2674.30 3632
2674.79 3763
2675.27 3630
2675.76 3701
2676.25 3588
2676.74 3519
2677.23 3329
2677.71 3236
2678.20 3140
2678.69 3130
2679.18 3108
2679.67 2968
2680.15 2941
2680.64 3000
2681.13 3021
2681.62 2972
2682.11 3007
2682.60 3077
2683.08 3032
2683.57 3000
2684.06 3042
2684.55 2895
2685.04 2875
2685.53 2828
2686.02 2767
2686.51 2783
2686.99 2703
2687.48 2638
2687.97 2594
2688.46 2520
2688.95 2718
2689.44 2693
2689.93 2705
2690.42 2721
2690.91 2641
2691.40 2596
2691.89 2655
2692.38 2755
2692.87 2794
2693.35 2783
2693.84 2859
2694.33 2848
2694.82 2889
2695.31 2889
2695.80 2893
2696.29 2917
2696.78 2875
2697.27 2959
2697.76 3031
2698.25 2888
2698.74 2864
2699.23 2822
2699.72 2864
2700.21 2861
2700.70 2864
2701.19 3001
2701.68 2979
2702.17 2967
2702.66 2871
2703.15 2844
2703.64 2989
2704.13 2941
2704.62 2831
2705.12 2830
2705.61 2782
2706.10 2868
2706.59 2833
2707.08 2768
2707.57 2764
2708.06 2649
2708.55 2656
2709.04 2599
2709.53 2543
2710.02 2481
2710.51 2649
2711.01 2586
2711.50 2679
2711.99 2636
2712.48 2627
2712.97 2717
2713.46 2684
2713.95 2640
2714.44 2658
2714.94 2661
2715.43 2605
2715.92 2460
2716.41 2432
2716.90 2397
2717.39 2450
2717.89 2403
2718.38 2534
2718.87 2545
2719.36 2525
2719.85 2629
2720.34 2673
2720.84 2749
2721.33 2728
2721.82 2810
2722.31 2885
2722.80 2862
2723.30 2973
2723.79 2902
2724.28 2872
2724.77 2793
2725.27 2667
2725.76 2691
2726.25 2642
2726.74 2691
2727.24 2701
2727.73 2698
2728.22 2672
2728.71 2739
2729.21 2754
2729.70 2793
2730.19 2754
2730.69 2839
2731.18 2860
2731.67 2967
2732.16 2957
2732.66 2943
2733.15 3024
2733.64 3032
2734.14 3186
2734.63 3145
2735.12 3085
2735.62 3103
2736.11 3121
2736.60 3094
2737.10 3087
2737.59 3066
2738.08 3082
2738.58 3013
2739.07 2916
2739.56 2886
2740.06 2880
2740.55 2867
2741.05 2794
2741.54 2724
2742.03 2651
2742.53 2599
2743.02 2599
2743.52 2590
2744.01 2522
2744.50 2564
2745.00 2613
2745.49 2569
2745.99 2619
2746.48 2583
2746.97 2539
2747.47 2591
2747.96 2554
2748.46 2613
2748.95 2615
2749.45 2582
2749.94 2544
2750.44 2553
2750.93 2456
2751.43 2428
2751.92 2480
2752.42 2553
2752.91 2516
2753.41 2579
2753.90 2618
2754.40 2601
2754.89 2615
2755.39 2667
2755.88 2714
2756.38 2789
2756.87 2762
2757.37 2724
2757.86 2790
2758.36 2680
2758.85 2725
2759.35 2749
2759.84 2731
2760.34 2832
2760.83 2800
2761.33 2919
2761.83 3024
2762.32 3097
2762.82 2984
2763.31 2956
2763.81 2887
2764.30 2889
2764.80 2908
2765.30 2884
2765.79 2809
2766.29 2789
2766.78 2772
2767.28 2684
2767.78 2786
2768.27 2730
2768.77 2703
2769.27 2684
2769.76 2658
2770.26 2740
2770.76 2566
2771.25 2716
2771.75 2742
2772.24 2892
2772.74 2876
2773.24 2868
2773.73 2917
2774.23 3062
2774.73 3178
2775.23 3278
2775.72 3247
2776.22 3230
2776.72 3251
2777.21 3288
2777.71 3314
2778.21 3347
2778.70 3219
2779.20 3117
2779.70 3049
2780.20 3040
2780.69 2950
2781.19 2981
2781.69 2928
2782.19 2875
2782.68 2827
2783.18 2807
2783.68 2851
2784.18 2796
2784.67 2827
2785.17 2898
2785.67 2880
2786.17 2882
2786.67 2841
2787.16 2849
2787.66 2801
2788.16 2833
2788.66 2869
2789.16 2913
2789.65 2860
2790.15 2794
2790.65 2786
2791.15 2815
2791.65 2814
2792.15 2842
2792.64 2742
2793.14 2733
2793.64 2773
2794.14 2748
2794.64 2854
2795.14 3073
2795.64 3120
2796.13 3279
2796.63 3269
2797.13 3392
2797.63 3376
2798.13 3425
2798.63 3305
2799.13 3220
2799.63 3153
2800.13 3261
2800.62 3083
2801.12 2929
2801.62 2925
2802.12 2926
2802.62 2850
2803.12 2822
2803.62 2840
2804.12 2847
2804.62 2804
2805.12 2854
2805.62 3023
2806.12 3095
2806.62 3073
2807.12 3228
2807.62 3263
2808.12 3260
2808.62 3342
2809.12 3450
2809.62 3488
2810.12 3463
2810.62 3509
2811.12 3611
2811.62 3670
2812.12 3726
2812.62 3756
2813.12 3854
2813.62 3759
2814.12 3747
2814.62 3646
2815.12 3544
2815.62 3408
2816.12 3274
2816.62 3249
2817.12 3189
2817.62 3012
2818.12 2884
2818.62 2742
2819.12 2795
2819.63 2757
2820.13 2804
2820.63 2839
2821.13 2708
2821.63 2796
2822.13 2654
2822.63 2686
2823.13 2751
2823.63 2737
2824.13 2776
2824.64 2747
2825.14 2701
2825.64 2687
2826.14 2722
2826.64 2666
2827.14 2701
2827.64 2614
2828.15 2558
2828.65 2541
2829.15 2514
2829.65 2553
2830.15 2539
2830.65 2541
2831.16 2644
2831.66 2607
2832.16 2553
2832.66 2592
2833.16 2637
2833.67 2637
2834.17 2664
2834.67 2719
2835.17 2694
2835.68 2709
2836.18 2883
2836.68 2858
2837.18 2914
2837.68 2881
2838.19 2818
2838.69 2838
2839.19 2812
2839.70 2865
2840.20 2850
2840.70 2834
2841.20 2835
2841.71 2798
2842.21 2803
2842.71 2839
2843.21 2813
2843.72 2829
2844.22 2847
2844.72 2820
2845.23 2820
2845.73 2990
2846.23 2984
2846.74 2971
2847.24 2991
2847.74 3065
2848.25 3153
2848.75 3147
2849.25 3160
2849.76 3176
2850.26 3163
2850.76 3132
2851.27 3078
2851.77 2905
2852.28 2833
2852.78 2861
2853.28 2885
2853.79 2729
2854.29 2729
2854.79 2853
2855.30 2885
2855.80 2867
2856.31 2946
2856.81 2955
2857.31 2978
2857.82 2995
2858.32 3115
2858.83 3201
2859.33 3075
2859.84 3076
2860.34 3079
2860.85 3103
2861.35 3018
2861.85 3013
2862.36 3005
2862.86 2968
2863.37 2947
2863.87 2800
2864.38 2833
2864.88 2689
2865.39 2668
2865.89 2697
2866.40 2665
2866.90 2691
2867.41 2691
2867.91 2677
2868.42 2762
2868.92 2721
2869.43 2742
2869.93 2885
2870.44 2915
2870.94 2877
2871.45 2877
2871.96 2961
2872.46 2949
2872.97 2967
2873.47 2982
2873.98 2968
2874.48 3084
2874.99 3064
2875.49 2971
2876.00 2889
2876.51 2895
2877.01 2859
2877.52 2949
2878.02 2889
2878.53 2867
2879.04 2896
2879.54 2835
2880.05 2939
2880.55 3129
2881.06 3175
2881.57 3100
2882.07 3107
2882.58 3159
2883.09 3215
2883.59 3128
2884.10 3119
2884.61 3063
2885.11 3175
2885.62 3174
2886.13 3140
2886.63 3217
2887.14 3301
2887.65 3300
2888.15 3432
2888.66 3378
2889.17 3364
2889.67 3367
2890.18 3309
2890.69 3274
2891.20 3209
2891.70 3114
2892.21 3047
2892.72 2978
2893.22 2960
2893.73 3035
2894.24 3032
2894.75 3009
2895.25 3028
2895.76 3034
2896.27 3081
2896.78 3028
2897.29 3080
2897.79 3070
2898.30 3205
2898.81 3123
2899.32 3016
2899.82 3005
2900.33 3077
2900.84 3144
2901.35 3127
2901.86 3138
2902.36 3148
2902.87 3169
2903.38 3207
2903.89 3187
2904.40 3210
2904.91 3239
2905.41 3290
2905.92 3199
2906.43 3227
2906.94 3209
2907.45 3148
2907.96 3093
2908.47 3012
2908.97 2844
2909.48 2861
2909.99 2865
2910.50 2917
2911.01 2797
2911.52 2767
2912.03 2737
2912.54 2704
2913.05 2789
2913.55 2849
2914.06 2813
2914.57 2820
2915.08 2888
2915.59 2986
2916.10 3029
2916.61 2957
2917.12 2939
2917.63 2983
2918.14 3018
2918.65 3112
2919.16 3212
2919.67 3279
2920.18 3208
2920.69 3228
2921.20 3391
2921.71 3492
2922.22 3440
2922.73 3506
2923.24 3683
2923.75 3760
2924.26 3732
2924.77 3763
2925.28 3779
2925.79 3815
2926.30 3762
2926.81 3642
2927.32 3550
2927.83 3474
2928.34 3305
2928.85 3190
2929.36 3182
2929.87 3076
2930.38 2937
2930.89 2838
2931.40 2838
2931.91 2791
2932.42 2786
2932.93 2783
2933.45 2824
2933.96 2857
2934.47 2885
2934.98 2896
2935.49 2838
2936.00 2969
2936.51 2976
2937.02 2888
2937.53 3100
2938.04 3376
2938.56 3632
2939.07 3915
2939.58 4192
2940.09 4501
2940.60 4684
2941.11 4986
2941.62 5224
2942.14 5206
2942.65 5114
2943.16 4988
2943.67 4685
2944.18 4476
2944.70 4450
2945.21 4301
2945.72 4090
2946.23 4021
2946.74 3932
2947.26 3741
2947.77 3530
2948.28 3435
2948.79 3313
2949.30 3255
2949.82 3164
2950.33 3034
2950.84 2961
2951.35 2863
2951.87 2891
2952.38 2861
2952.89 2841
2953.40 2821
2953.92 2753
2954.43 2823
2954.94 2725
2955.45 2767
2955.97 2709
2956.48 2659
2956.99 2729
2957.51 2634
2958.02 2767
2958.53 2847
2959.04 2826
2959.56 2775
2960.07 2795
2960.58 2972
2961.10 2963
2961.61 2967
2962.12 2967
2962.64 2989
2963.15 3061
2963.66 3100
2964.18 3071
2964.69 3027
2965.21 3119
2965.72 3006
2966.23 2928
2966.75 2933
2967.26 3025
2967.77 2963
2968.29 3031
2968.80 3039
2969.32 2979
2969.83 2963
2970.34 2941
2970.86 3014
2971.37 2959
2971.89 3013
2972.40 2980
2972.91 2998
2973.43 3096
2973.94 3139
2974.46 3128
2974.97 3070
2975.49 3105
2976.00 3182
2976.52 3121
2977.03 3061
2977.55 3095
2978.06 3011
2978.57 3050
2979.09 3057
2979.60 3050
2980.12 3085
2980.63 3068
2981.15 3083
2981.66 3054
2982.18 2994
2982.69 3069
2983.21 3164
2983.73 3106
2984.24 3141
2984.76 3186
2985.27 3199
2985.79 3380
2986.30 3217
2986.82 3308
2987.33 3359
2987.85 3411
2988.36 3437
2988.88 3297
2989.40 3287
2989.91 3360
2990.43 3324
2990.94 3299
2991.46 3393
2991.97 3355
2992.49 3273
2993.01 3288
2993.52 3290
2994.04 3388
2994.55 3420
2995.07 3441
2995.59 3503
2996.10 3689
2996.62 3748
2997.14 3863
2997.65 3957
2998.17 4005
2998.69 4082
2999.20 4082
2999.72 4002
3000.24 4041
3000.75 4027
3001.27 4019
3001.79 4164
3002.30 4677
3002.82 5136
3003.34 5712
3003.85 6530
3004.37 7078
3004.89 7448
3005.40 7764
3005.92 7851
3006.44 7588
3006.96 7026
3007.47 6630
3007.99 5903
3008.51 5377
3009.03 4777
3009.54 4351
3010.06 3969
3010.58 3643
3011.10 3546
3011.61 3513
3012.13 3481
3012.65 3380
3013.17 3235
3013.68 3297
3014.20 3320
3014.72 3364
3015.24 3408
3015.76 3350
3016.27 3398
3016.79 3342
3017.31 3276
3017.83 3307
3018.35 3324
3018.86 3255
3019.38 3212
3019.90 3267
3020.42 3278
3020.94 3219
3021.46 3229
3021.97 3329
3022.49 3361
3023.01 3490
3023.53 3576
3024.05 3624
3024.57 3630
3025.09 3584
3025.61 3665
3026.12 3536
3026.64 3440
3027.16 3385
3027.68 3361
3028.20 3295
3028.72 3247
3029.24 3149
3029.76 3099
3030.28 3167
3030.80 3086
3031.32 3020
3031.84 3003
3032.35 3103
3032.87 3116
3033.39 3087
3033.91 3092
3034.43 3136
3034.95 3157
3035.47 3310
3035.99 3202
3036.51 3184
3037.03 3282
3037.55 3241
3038.07 3177
3038.59 3077
3039.11 3093
3039.63 3061
3040.15 3002
3040.67 2936
3041.19 2958
3041.71 3032
3042.23 3069
3042.75 2991
3043.27 3020
3043.79 3046
3044.31 3007
3044.83 3024
3045.35 2968
3045.87 3016
3046.40 3066
3046.92 2974
3047.44 3060
3047.96 3048
3048.48 3020
3049.00 3037
3049.52 2937
3050.04 2967
3050.56 2941
3051.08 3006
3051.60 2897
3052.12 2774
3052.65 2806
3053.17 2793
3053.69 2765
3054.21 2817
3054.73 2806
3055.25 2848
3055.77 2906
3056.30 2890
3056.82 2926
3057.34 2961
3057.86 3055
3058.38 2977
3058.90 2937
3059.42 2974
3059.95 2960
3060.47 2990
3060.99 3054
3061.51 3089
3062.03 3050
3062.56 2965
3063.08 3021
3063.60 3137
3064.12 3117
3064.64 3152
3065.17 3179
3065.69 3198
3066.21 3201
3066.73 3190
3067.26 3252
3067.78 3360
3068.30 3280
3068.82 3214
3069.35 3251
3069.87 3365
3070.39 3277
3070.91 3214
3071.44 3315
3071.96 3304
3072.48 3223
3073.01 3370
3073.53 3390
3074.05 3399
3074.57 3417
3075.10 3482
3075.62 3560
3076.14 3679
3076.67 3650
3077.19 3662
3077.71 3907
3078.24 3987
3078.76 4010
3079.28 4216
3079.81 4293
3080.33 4238
3080.85 4212
3081.38 4204
3081.90 4122
3082.42 4103
3082.95 4110
3083.47 4087
3084.00 4149
3084.52 4130
3085.04 3952
3085.57 3954
3086.09 3919
3086.62 4131
3087.14 4219
3087.66 4562
3088.19 5112
3088.71 5471
3089.24 6212
3089.76 6586
3090.29 6843
3090.81 6724
3091.33 6613
3091.86 6372
3092.38 5961
3092.91 5535
3093.43 5160
3093.96 4755
3094.48 4530
3095.01 4371
3095.53 4330
3096.06 4216
3096.58 4311
3097.11 4369
3097.63 4281
3098.16 4145
3098.68 4229
3099.21 4329
3099.73 4615
3100.26 4899
3100.78 5513
3101.31 6306
3101.83 7216
3102.36 8104
3102.88 8999
3103.41 9307
3103.93 9516
3104.46 9377
3104.99 8483
3105.51 7437
3106.04 6580
3106.56 5873
3107.09 5304
3107.61 4929
3108.14 4346
3108.67 4125
3109.19 4090
3109.72 4007
3110.24 3900
3110.77 3879
3111.30 3881
3111.82 3702
3112.35 3548
3112.87 3578
3113.40 3498
3113.93 3488
3114.45 3448
3114.98 3414
3115.51 3456
3116.03 3321
3116.56 3286
3117.09 3260
3117.61 3228
3118.14 3214
3118.67 3309
3119.19 3433
3119.72 3397
3120.25 3545
3120.77 3734
3121.30 3826
3121.83 3923
3122.35 3893
3122.88 3976
3123.41 3935
3123.94 3908
3124.46 3818
3124.99 3646
3125.52 3701
3126.05 3616
3126.57 3599
3127.10 3499
3127.63 3468
3128.16 3455
3128.68 3416
3129.21 3393
3129.74 3277
3130.27 3328
3130.79 3288
3131.32 3238
3131.85 3076
3132.38 3166
3132.91 3260
3133.43 3134
3133.96 3236
3134.49 3208
3135.02 3176
3135.55 3152
3136.07 3038
3136.60 3081
3137.13 3080
3137.66 3055
3138.19 2987
3138.72 2873
3139.24 2864
3139.77 2857
3140.30 2875
3140.83 2893
3141.36 2954
3141.89 2980
3142.42 2889
3142.95 2822
3143.47 2812
3144.00 2916
3144.53 2881
3145.06 2931
3145.59 2944
3146.12 3079
3146.65 3111
3147.18 3254
3147.71 3292
3148.24 3337
3148.76 3367
3149.29 3421
3149.82 3372
3150.35 3358
3150.88 3372
3151.41 3349
3151.94 3230
3152.47 3160
3153.00 3204
3153.53 3205
3154.06 3082
3154.59 3009
3155.12 3174
3155.65 3073
3156.18 3077
3156.71 3139
3157.24 3217
3157.77 3205
3158.30 3264
3158.83 3205
3159.36 3337
3159.89 3456
3160.42 3394
3160.95 3398
3161.48 3487
3162.01 3384
3162.54 3417
3163.07 3476
3163.60 3333
3164.13 3263
3164.66 3252
3165.20 3200
3165.73 3155
3166.26 3092
3166.79 2876
3167.32 2977
3167.85 2968
3168.38 2907
3168.91 2831
3169.44 2942
3169.97 2949
3170.50 3004
3171.04 3028
3171.57 2886
3172.10 2997
3172.63 3163
3173.16 3245
3173.69 3240
3174.22 3305
3174.75 3430
3175.29 3299
3175.82 3334
3176.35 3354
3176.88 3175
3177.41 3178
3177.94 3114
3178.48 3147
3179.01 3031
3179.54 2962
3180.07 2908
3180.60 2950
3181.14 2777
3181.67 2793
3182.20 2766
3182.73 2740
3183.26 2741
3183.80 2669
3184.33 2681
3184.86 2626
3185.39 2653
3185.93 2633
3186.46 2690
3186.99 2686
3187.52 2728
3188.06 2714
3188.59 2723
3189.12 2828
3189.65 2824
3190.19 2786
3190.72 2806
3191.25 2837
3191.79 2818
3192.32 2833
3192.85 2743
3193.38 2817
3193.92 2877
3194.45 2860
3194.98 2880
3195.52 2919
3196.05 2917
3196.58 2890
3197.12 3025
3197.65 3042
3198.18 2993
3198.72 2956
3199.25 2983
3199.78 3039
3200.32 3014
3200.85 3123
3201.39 3097
3201.92 3057
3202.45 2935
3202.99 3013
3203.52 3030
3204.05 2907
3204.59 2923
3205.12 2993
3205.66 2990
3206.19 3102
3206.72 3238
3207.26 3530
3207.79 3566
3208.33 3738
3208.86 4112
3209.40 4254
3209.93 4434
3210.47 4728
3211.00 4934
3211.53 4893
3212.07 4732
3212.60 4524
3213.14 4323
3213.67 4018
3214.21 3829
3214.74 3606
3215.28 3311
3215.81 3188
3216.35 3096
3216.88 2873
3217.42 2833
3217.95 2829
3218.49 2726
3219.02 2758
3219.56 2834
3220.09 2849
3220.63 2958
3221.16 3007
3221.70 3129
3222.23 3247
3222.77 3282
3223.31 3432
3223.84 3522
3224.38 3523
3224.91 3651
3225.45 3613
3225.98 3477
3226.52 3283
3227.06 3229
3227.59 3263
3228.13 3130
3228.66 3012
3229.20 3009
3229.74 2980
3230.27 2968
3230.81 2909
3231.34 2890
3231.88 2952
3232.42 2854
3232.95 2947
3233.49 3004
3234.03 3031
3234.56 2924
3235.10 3046
3235.64 3157
3236.17 3198
3236.71 3174
3237.25 3129
3237.78 3231
3238.32 3383
3238.86 3310
3239.39 3371
3239.93 3273
3240.47 3262
3241.00 3268
3241.54 3110
3242.08 3060
3242.61 3063
3243.15 3123
3243.69 2994
3244.23 2859
3244.76 2907
3245.30 2899
3245.84 3018
3246.38 3139
3246.91 3047
3247.45 3129
3247.99 3182
3248.53 3254
3249.06 3243
3249.60 3367
3250.14 3450
3250.68 3583
3251.21 3857
3251.75 4141
3252.29 4432
3252.83 4641
3253.37 4893
3253.90 4789
3254.44 4804
3254.98 4754
3255.52 4637
3256.06 4568
3256.60 4451
3257.13 4244
3257.67 3977
3258.21 3962
3258.75 3865
3259.29 3808
3259.83 3881
3260.36 3781
3260.90 3843
3261.44 4038
3261.98 4055
3262.52 4208
3263.06 4385
3263.60 4266
3264.14 4392
3264.68 4285
3265.21 4277
3265.75 4211
3266.29 4306
3266.83 4315
3267.37 4131
3267.91 4095
3268.45 3848
3268.99 3776
3269.53 3727
3270.07 3590
3270.61 3444
3271.15 3234
3271.69 3198
3272.23 3240
3272.76 3182
3273.30 3202
3273.84 3297
3274.38 3327
3274.92 3309
3275.46 3459
3276.00 3447
3276.54 3322
3277.08 3445
3277.62 3543
3278.16 3401
3278.70 3384
3279.24 3392
3279.78 3367
3280.32 3396
3280.86 3385
3281.41 3449
3281.95 3414
3282.49 3449
3283.03 3441
3283.57 3383
3284.11 3518
3284.65 3485
3285.19 3486
3285.73 3544
3286.27 3561
3286.81 3499
3287.35 3486
3287.89 3458
3288.43 3381
3288.97 3258
3289.52 3372
3290.06 3457
3290.60 3413
3291.14 3445
3291.68 3425
3292.22 3499
3292.76 3687
3293.30 3744
3293.85 3990
3294.39 4262
3294.93 4448
3295.47 4685
3296.01 4793
3296.55 4828
3297.09 4790
3297.64 4740
3298.18 4575
3298.72 4371
3299.26 4331
3299.80 4156
3300.34 3967
3300.89 3917
3301.43 3762
3301.97 3814
3302.51 3697
3303.06 3700
3303.60 3703
3304.14 3718
3304.68 3710
3305.22 3616
3305.77 3647
3306.31 3502
3306.85 3470
3307.39 3532
3307.94 3648
3308.48 3767
3309.02 3977
3309.56 4010
3310.11 4111
3310.65 4188
3311.19 4121
3311.74 4055
3312.28 3926
3312.82 3832
3313.36 3883
3313.91 3806
3314.45 3813
3314.99 3881
3315.54 3995
3316.08 4053
3316.62 4132
3317.17 4471
3317.71 4535
3318.25 4715
3318.80 4814
3319.34 4952
3319.88 4970
3320.43 5029
3320.97 5149
3321.51 4915
3322.06 4706
3322.60 4408
3323.14 4274
3323.69 4245
3324.23 4120
3324.78 4046
3325.32 4082
3325.86 4049
3326.41 3976
3326.95 3805
3327.50 3650
3328.04 3619
3328.59 3627
3329.13 3475
3329.67 3548
3330.22 3637
3330.76 3614
3331.31 3821
3331.85 4018
3332.40 4310
3332.94 4803
3333.49 5545
3334.03 6285
3334.57 7077
3335.12 7792
3335.66 8289
3336.21 8666
3336.75 8566
3337.30 8118
3337.84 7830
3338.39 7367
3338.93 6577
3339.48 6011
3340.02 5425
3340.57 4874
3341.11 4414
3341.66 4005
3342.20 3645
3342.75 3569
3343.30 3425
3343.84 3303
3344.39 3157
3344.93 3250
3345.48 3324
3346.02 3276
3346.57 3287
3347.11 3355
3347.66 3406
3348.21 3362
3348.75 3455
3349.30 3464
3349.84 3399
3350.39 3378
3350.94 3419
3351.48 3350
3352.03 3178
3352.57 3227
3353.12 3152
3353.67 3197
3354.21 3064
3354.76 3116
3355.31 3131
3355.85 3029
3356.40 3026
3356.95 3018
3357.49 3023
3358.04 2833
3358.59 2895
3359.13 2806
3359.68 2820
3360.23 2779
3360.77 2690
3361.32 2787
3361.87 2782
3362.41 2673
3362.96 2852
3363.51 2854
3364.05 2889
3364.60 2805
3365.15 2779
3365.70 2767
3366.24 2793
3366.79 2733
3367.34 2644
3367.89 2651
3368.43 2728
3368.98 2708
3369.53 2692
3370.08 2742
3370.62 2795
3371.17 2870
3371.72 2934
3372.27 2980
3372.81 2984
3373.36 3058
3373.91 3114
3374.46 3072
3375.01 2945
3375.55 2916
3376.10 2906
3376.65 2909
3377.20 2762
3377.75 2765
3378.30 2729
3378.84 2643
3379.39 2676
3379.94 2755
3380.49 2687
3381.04 2641
3381.59 2709
3382.13 2737
3382.68 2709
3383.23 2708
3383.78 2670
3384.33 2748
3384.88 2711
3385.43 2668
3385.98 2662
3386.52 2706
3387.07 2740
3387.62 2708
3388.17 2693
3388.72 2733
3389.27 2711
3389.82 2728
3390.37 2748
3390.92 2752
3391.47 2762
3392.02 2723
3392.57 2663
3393.12 2712
3393.66 2669
3394.21 2712
3394.76 2672
3395.31 2724
3395.86 2707
3396.41 2639
3396.96 2772
3397.51 2753
3398.06 2852
3398.61 2775
3399.16 2791
3399.71 2767
3400.26 2747
3400.81 2838
3401.36 2704
3401.91 2743
3402.46 2706
3403.01 2677
3403.56 2702
3404.11 2693
3404.66 2688
3405.21 2727
3405.77 2674
3406.32 2629
3406.87 2632
3407.42 2650
3407.97 2637
3408.52 2693
3409.07 2684
3409.62 2715
3410.17 2638
3410.72 2743
3411.27 2744
3411.82 2681
3412.37 2697
3412.93 2715
3413.48 2785
3414.03 2788
3414.58 2821
3415.13 2789
3415.68 2937
3416.23 2868
3416.78 2929
3417.34 3044
3417.89 3150
3418.44 3174
3418.99 3264
3419.54 3345
3420.09 3198
3420.65 3108
3421.20 3102
3421.75 3096
3422.30 3187
3422.85 3196
3423.40 3088
3423.96 3198
3424.51 3191
3425.06 3116
3425.61 2996
3426.17 3014
3426.72 2974
3427.27 3009
3427.82 2824
3428.37 2811
3428.93 2745
3429.48 2733
3430.03 2782
3430.58 2753
3431.14 2752
3431.69 2749
3432.24 2725
3432.79 2668
3433.35 2697
3433.90 2642
3434.45 2701
3435.01 2790
3435.56 2831
3436.11 2772
3436.66 2889
3437.22 2830
3437.77 2882
3438.32 2923
3438.88 2923
3439.43 2933
3439.98 2882
3440.54 2871
3441.09 2975
3441.64 2954
3442.20 2892
3442.75 2756
3443.30 2711
3443.86 2729
3444.41 2665
3444.96 2643
3445.52 2598
3446.07 2590
3446.63 2736
3447.18 2742
3447.73 2766
3448.29 2649
3448.84 2662
3449.40 2656
3449.95 2658
3450.50 2636
3451.06 2653
3451.61 2648
3452.17 2677
3452.72 2629
3453.27 2614
3453.83 2606
3454.38 2564
3454.94 2652
3455.49 2670
3456.05 2730
3456.60 2758
3457.16 2742
3457.71 2783
3458.27 2775
3458.82 2791
3459.38 2804
3459.93 2824
3460.49 2922
3461.04 2968
3461.60 2946
3462.15 2903
3462.71 2906
3463.26 2979
3463.82 3024
3464.37 3086
3464.93 3041
3465.48 3060
3466.04 3050
3466.59 3146
3467.15 3136
3467.70 3188
3468.26 3173
3468.81 3176
3469.37 3274
3469.93 3402
3470.48 3414
3471.04 3617
3471.59 3560
3472.15 3564
3472.70 3601
3473.26 3501
3473.82 3415
3474.37 3344
3474.93 3348
3475.48 3350
3476.04 3303
3476.60 3360
3477.15 3433
3477.71 3491
3478.27 3507
3478.82 3599
3479.38 3587
3479.93 3611
3480.49 3542
3481.05 3619
3481.60 3636
3482.16 3677
3482.72 3679
3483.27 3833
3483.83 3790
3484.39 3734
3484.95 3888
3485.50 3999
3486.06 4046
3486.62 4129
3487.17 4299
3487.73 4482
3488.29 4687
3488.84 5224
3489.40 5722
3489.96 6757
3490.52 8181
3491.07 9589
3491.63 10661
3492.19 11817
3492.75 11873
3493.30 11522
3493.86 10872
3494.42 10028
3494.98 8951
3495.53 7673
3496.09 6719
3496.65 6193
3497.21 5713
3497.77 5503
3498.32 5215
3498.88 5262
3499.44 5166
3500.00 5332
3500.56 5382
3501.11 5722
3501.67 6339
3502.23 7159
3502.79 8044
3503.35 8905
3503.91 9850
3504.46 10683
3505.02 11356
3505.58 11394
3506.14 11169
3506.70 10637
3507.26 9940
3507.81 9076
3508.37 8009
3508.93 7235
3509.49 6466
3510.05 5844
3510.61 5430
3511.17 4944
3511.73 4589
3512.29 4331
3512.85 4073
3513.40 3998
3513.96 3795
3514.52 3649
3515.08 3655
3515.64 3623
3516.20 3444
3516.76 3405
3517.32 3433
3517.88 3480
3518.44 3396
3519.00 3270
3519.56 3408
3520.12 3327
3520.68 3302
3521.24 3390
3521.80 3435
3522.36 3611
3522.92 3636
3523.48 3647
3524.04 3762
3524.60 3778
3525.16 3784
3525.72 3708
3526.28 3771
3526.84 3633
3527.40 3528
3527.96 3638
3528.52 3656
3529.08 3580
3529.64 3512
3530.20 3610
3530.76 3711
3531.32 3796
3531.88 3934
3532.44 4080
3533.00 4261
3533.56 4269
3534.12 4318
3534.68 4109
3535.25 4179
3535.81 4062
3536.37 3991
3536.93 3919
3537.49 3797
3538.05 3756
3538.61 3700
3539.17 3535
3539.73 3528
3540.30 3501
3540.86 3475
3541.42 3520
3541.98 3586
3542.54 3736
3543.10 3803
3543.66 3733
3544.23 3735
3544.79 3639
3545.35 3635
3545.91 3474
3546.47 3404
3547.03 3386
3547.60 3307
3548.16 3258
3548.72 3248
3549.28 3285
3549.84 3250
3550.41 3259
3550.97 3198
3551.53 3164
3552.09 3122
3552.65 3111
3553.22 3057
3553.78 3026
3554.34 3056
3554.90 3024
3555.47 2960
3556.03 2886
3556.59 2911
3557.15 2948
3557.72 2983
3558.28 3016
3558.84 3000
3559.41 2998
3559.97 3041
3560.53 3076
3561.09 3154
3561.66 3168
3562.22 3234
3562.78 3197
3563.35 3184
3563.91 3297
3564.47 3327
3565.04 3350
3565.60 3433
3566.16 3357
3566.73 3295
3567.29 3279
3567.85 3321
3568.42 3208
3568.98 3125
3569.54 3164
3570.11 3153
3570.67 3027
3571.23 3008
3571.80 3012
3572.36 3067
3572.93 3248
3573.49 3387
3574.05 3633
3574.62 3773
3575.18 4060
3575.75 4530
3576.31 4709
3576.87 4904
3577.44 5081
3578.00 5047
3578.57 4955
3579.13 4718
3579.70 4478
3580.26 4244
3580.82 4049
3581.39 3923
3581.95 3767
3582.52 3469
3583.08 3270
3583.65 3125
3584.21 2979
3584.78 2953
3585.34 3012
3585.91 2872
3586.47 2860
3587.04 2785
3587.60 2750
3588.17 2800
3588.73 2838
3589.30 2881
3589.86 2838
3590.43 2817
3590.99 2847
3591.56 2699
3592.12 2784
3592.69 2736
3593.25 2757
3593.82 2831
3594.39 2885
3594.95 2904
3595.52 2936
3596.08 2990
3596.65 3042
3597.21 2949
3597.78 3028
3598.35 3084
3598.91 3197
3599.48 3231
3600.04 3189
3600.61 3090
3601.18 3060
3601.74 3072
3602.31 3034
3602.87 3098
3603.44 3051
3604.01 3156
3604.57 3113
3605.14 3035
3605.71 3053
3606.27 3028
3606.84 3008
3607.41 2882
3607.97 2919
3608.54 2883
3609.11 2732
3609.67 2838
3610.24 2731
3610.81 2767
3611.37 2672
3611.94 2676
3612.51 2776
3613.07 2820
3613.64 2968
3614.21 3118
3614.78 3378
3615.34 3811
3615.91 4378
3616.48 4915
3617.04 5397
3617.61 5857
3618.18 6198
3618.75 6187
3619.31 6048
3619.88 5813
3620.45 5521
3621.02 5209
3621.58 4621
3622.15 4272
3622.72 3874
3623.29 3487
3623.86 3334
3624.42 3160
3624.99 2988
3625.56 2866
3626.13 2753
3626.70 2772
3627.26 2721
3627.83 2734
3628.40 2757
3628.97 2775
3629.54 2763
3630.11 2818
3630.67 2800
3631.24 2818
3631.81 2872
3632.38 2843
3632.95 2871
3633.52 2846
3634.08 2858
3634.65 2853
3635.22 2773
3635.79 2765
3636.36 2672
3636.93 2671
3637.50 2632
3638.07 2626
3638.64 2735
3639.20 2667
3639.77 2796
3640.34 2881
3640.91 2889
3641.48 3012
3642.05 3059
3642.62 3077
3643.19 3029
3643.76 3138
3644.33 3145
3644.90 3074
3645.47 3116
3646.04 3124
3646.61 2982
3647.18 3003
3647.75 3125
3648.32 3101
3648.89 2995
3649.46 3061
3650.03 3016
3650.60 3075
3651.17 3042
3651.74 3050
3652.31 3007
3652.88 3194
3653.45 3250
3654.02 3180
3654.59 3201
3655.16 3283
3655.73 3298
3656.30 3144
3656.87 3202
3657.44 3180
3658.01 3164
3658.58 3190
3659.15 3219
3659.72 3204
3660.29 3097
3660.86 3175
3661.43 3029
3662.00 3025
3662.58 2953
3663.15 2844
3663.72 2833
3664.29 2816
3664.86 2945
3665.43 3049
3666.00 3187
3666.57 3236
3667.14 3142
3667.72 3122
3668.29 3017
3668.86 2977
3669.43 2929
3670.00 2846
3670.57 2896
3671.14 2856
3671.72 2810
3672.29 2890
3672.86 2982
3673.43 3024
3674.00 3161
3674.57 3267
3675.15 3285
3675.72 3329
3676.29 3369
3676.86 3433
3677.43 3376
3678.01 3414
3678.58 3350
3679.15 3328
3679.72 3256
3680.30 3345
3680.87 3260
3681.44 3105
3682.01 2923
3682.58 2966
3683.16 2882
3683.73 2755
3684.30 2753
3684.88 2766
3685.45 2660
3686.02 2641
3686.59 2635
3687.17 2734
3687.74 2858
3688.31 2895
3688.88 2984
3689.46 3024
3690.03 3162
3690.60 3142
3691.18 3164
3691.75 3072
3692.32 3032
3692.90 3072
3693.47 2994
3694.04 2897
3694.62 2822
3695.19 2808
3695.76 2708
3696.34 2677
3696.91 2612
3697.48 2667
3698.06 2594
3698.63 2624
3699.21 2648
3699.78 2690
3700.35 2756
3700.93 2651
3701.50 2723
3702.08 2742
3702.65 2773
3703.22 2891
3703.80 2866
3704.37 2814
3704.95 2832
3705.52 2871
3706.09 2933
3706.67 2979
3707.24 2956
3707.82 2878
3708.39 2840
3708.97 2867
3709.54 2917
3710.12 2931
3710.69 2880
3711.26 2914
3711.84 2835
3712.41 2790
3712.99 2744
3713.56 2763
3714.14 2739
3714.71 2735
3715.29 2702
3715.86 2680
3716.44 2780
3717.01 2717
3717.59 2679
3718.16 2645
3718.74 2673
3719.32 2634
3719.89 2568
3720.47 2602
3721.04 2653
3721.62 2651
3722.19 2514
3722.77 2571
3723.34 2607
3723.92 2502
3724.49 2456
3725.07 2579
3725.65 2556
3726.22 2522
3726.80 2579
3727.37 2601
3727.95 2611
3728.53 2766
3729.10 2787
3729.68 2951
3730.25 3257
3730.83 3442
3731.41 3762
3731.98 3964
3732.56 4096
3733.14 4273
3733.71 4275
3734.29 4301
3734.87 4271
3735.44 3944
3736.02 3776
3736.60 3652
3737.17 3357
3737.75 3209
3738.33 3092
3738.90 2937
3739.48 2853
3740.06 2773
3740.63 2806
3741.21 2800
3741.79 2727
3742.36 2609
3742.94 2615
3743.52 2727
3744.10 2685
3744.67 2497
3745.25 2489
3745.83 2579
3746.40 2630
3746.98 2601
3747.56 2585
3748.14 2491
3748.71 2664
3749.29 2618
3749.87 2534
3750.45 2562
3751.03 2497
3751.60 2518
3752.18 2471
3752.76 2470
3753.34 2464
3753.92 2472
3754.49 2445
3755.07 2490
3755.65 2581
3756.23 2508
3756.81 2538
3757.38 2628
3757.96 2582
3758.54 2703
3759.12 2859
3759.70 2880
3760.28 2884
3760.85 2935
3761.43 3033
3762.01 3063
3762.59 3011
3763.17 3017
3763.75 3016
3764.33 2924
3764.91 2887
3765.48 2938
3766.06 3010
3766.64 2942
3767.22 2893
3767.80 2858
3768.38 2765
3768.96 2758
3769.54 2717
3770.12 2746
3770.70 2681
3771.28 2695
3771.85 2686
3772.43 2631
3773.01 2632
3773.59 2604
3774.17 2530
3774.75 2488
3775.33 2466
3775.91 2549
3776.49 2544
3777.07 2569
3777.65 2438
3778.23 2584
3778.81 2666
3779.39 2620
3779.97 2540
3780.55 2387
3781.13 2473
3781.71 2448
3782.29 2431
3782.87 2442
3783.45 2335
3784.03 2426
3784.61 2408
3785.19 2428
3785.77 2439
3786.35 2497
3786.93 2441
3787.51 2454
3788.10 2549
3788.68 2572
3789.26 2571
3789.84 2495
3790.42 2470
3791.00 2524
3791.58 2516
3792.16 2650
3792.74 2674
3793.32 2719
3793.90 2619
3794.48 2620
3795.07 2597
3795.65 2658
3796.23 2520
3796.81 2528
3797.39 2622
3797.97 2565
3798.55 2545
3799.14 2534
3799.72 2596
3800.30 2665
3800.88 2642
3801.46 2733
3802.04 2800
3802.62 2882
3803.21 2779
3803.79 2777
3804.37 2869
3804.95 3069
3805.53 3123
3806.12 3159
3806.70 3288
3807.28 3526
3807.86 3830
3808.44 4147
3809.03 4211
3809.61 4132
3810.19 4033
3810.77 3909
3811.36 3643
3811.94 3452
3812.52 3290
3813.10 3311
3813.69 3188
3814.27 3106
3814.85 3129
3815.43 3116
3816.02 3054
3816.60 3073
3817.18 2977
3817.77 2863
3818.35 2870
3818.93 2783
3819.51 2759
3820.10 2723
3820.68 2692
3821.26 2705
3821.85 2738
3822.43 2809
3823.01 2847
3823.60 2893
3824.18 2828
3824.76 2681
3825.35 2664
3825.93 2691
3826.51 2619
3827.10 2639
3827.68 2657
3828.27 2702
3828.85 2625
3829.43 2628
3830.02 2639
3830.60 2713
3831.18 2715
3831.77 2706
3832.35 2755
3832.94 2708
3833.52 2780
3834.10 2723
3834.69 2678
3835.27 2738
3835.86 2762
3836.44 2845
3837.03 2825
3837.61 2798
3838.19 2785
3838.78 2754
3839.36 2819
3839.95 2773
3840.53 2590
3841.12 2531
3841.70 2517
3842.29 2642
3842.87 2630
3843.46 2598
3844.04 2636
3844.63 2769
3845.21 2902
3845.80 2923
3846.38 2853
3846.97 3006
3847.55 3048
3848.14 2918
3848.72 2801
3849.31 2824
3849.89 2832
3850.48 2754
3851.06 2862
3851.65 2809
3852.23 2823
3852.82 2810
3853.41 2763
3853.99 2751
3854.58 2709
3855.16 2698
3855.75 2715
3856.33 2730
3856.92 2921
3857.51 2926
3858.09 3150
3858.68 3439
3859.26 3879
3859.85 4378
3860.44 4698
3861.02 4901
3861.61 5236
3862.20 5406
3862.78 5322
3863.37 5171
3863.95 4845
3864.54 4520
3865.13 4187
3865.71 3989
3866.30 3562
3866.89 3359
3867.47 3131
3868.06 3085
3868.65 2891
3869.23 2854
3869.82 2818
3870.41 2711
3870.99 2740
3871.58 2744
3872.17 2823
3872.76 2769
3873.34 2775
3873.93 2769
3874.52 2824
3875.10 2764
3875.69 2772
3876.28 2672
3876.87 2633
3877.45 2689
3878.04 2729
3878.63 2703
3879.22 2588
3879.80 2603
3880.39 2634
3880.98 2596
3881.57 2532
3882.15 2523
3882.74 2430
3883.33 2339
3883.92 2334
3884.51 2415
3885.09 2404
3885.68 2524
3886.27 2526
3886.86 2539
3887.45 2594
3888.04 2654
3888.62 2697
3889.21 2741
3889.80 2827
3890.39 2848
3890.98 2877
3891.57 2905
3892.15 2893
3892.74 2872
3893.33 2909
3893.92 2826
3894.51 2834
3895.10 2728
3895.69 2744
3896.28 2694
3896.86 2691
3897.45 2705
3898.04 2756
3898.63 2823
3899.22 2803
3899.81 2835
3900.40 2805
3900.99 2810
3901.58 2791
3902.17 2707
3902.76 2634
3903.34 2549
3903.93 2512
3904.52 2619
3905.11 2559
3905.70 2537
3906.29 2547
3906.88 2500
3907.47 2620
3908.06 2590
3908.65 2430
3909.24 2474
3909.83 2454
3910.42 2474
3911.01 2432
3911.60 2412
3912.19 2402
3912.78 2337
3913.37 2394
3913.96 2414
3914.55 2367
3915.14 2461
3915.73 2368
3916.32 2331
3916.91 2375
3917.50 2430
3918.09 2339
3918.68 2320
3919.28 2363
3919.87 2391
3920.46 2314
3921.05 2243
3921.64 2239
3922.23 2341
3922.82 2349
3923.41 2318
3924.00 2328
3924.59 2282
3925.18 2289
3925.77 2325
3926.37 2276
3926.96 2255
3927.55 2285
3928.14 2242
3928.73 2258
3929.32 2251
3929.91 2282
3930.51 2247
3931.10 2262
3931.69 2275
3932.28 2273
3932.87 2262
3933.46 2137
3934.05 2153
3934.65 2152
3935.24 2143
3935.83 2173
3936.42 2279
3937.01 2331
3937.61 2325
3938.20 2296
3938.79 2304
3939.38 2370
3939.97 2412
3940.57 2445
3941.16 2501
3941.75 2538
3942.34 2551
3942.94 2471
3943.53 2490
3944.12 2469
3944.71 2452
3945.31 2401
3945.90 2273
3946.49 2307
3947.08 2307
3947.68 2324
3948.27 2194
3948.86 2131
3949.45 2167
3950.05 2161
3950.64 2229
3951.23 2225
3951.83 2275
3952.42 2258
3953.01 2230
3953.61 2281
3954.20 2227
3954.79 2223
3955.39 2331
3955.98 2323
3956.57 2382
3957.17 2355
3957.76 2403
3958.35 2397
3958.95 2415
3959.54 2466
3960.13 2371
3960.73 2480
3961.32 2461
3961.92 2501
3962.51 2454
3963.10 2552
3963.70 2579
3964.29 2720
3964.88 2767
3965.48 2748
3966.07 2779
3966.67 2703
3967.26 2836
3967.86 2715
3968.45 2666
3969.04 2635
3969.64 2590
3970.23 2467
3970.83 2452
3971.42 2514
3972.02 2398
3972.61 2380
3973.21 2288
3973.80 2281
3974.40 2313
3974.99 2306
3975.58 2446
3976.18 2459
3976.77 2632
3977.37 2704
3977.96 2695
3978.56 2776
3979.15 2741
3979.75 2657
3980.35 2552
3980.94 2463
3981.54 2491
3982.13 2468
3982.73 2500
3983.32 2496
3983.92 2470
3984.51 2501
3985.11 2516
3985.70 2474
3986.30 2458
3986.90 2456
3987.49 2535
3988.09 2446
3988.68 2461
3989.28 2391
3989.87 2445
3990.47 2441
3991.07 2503
3991.66 2539
3992.26 2585
3992.85 2692
3993.45 2650
3994.05 2617
3994.64 2765
3995.24 2828
3995.84 2818
3996.43 2779
3997.03 2813
3997.62 2846
3998.22 2711
3998.82 2645
3999.41 2608
4000.01 2653
4000.61 2624
4001.20 2499
4001.80 2489
4002.40 2518
4003.00 2474
4003.59 2407
4004.19 2402
4004.79 2447
4005.38 2458
4005.98 2583
4006.58 2507
4007.17 2440
4007.77 2454
4008.37 2448
4008.97 2426
4009.56 2329
4010.16 2416
4010.76 2475
4011.36 2442
4011.95 2292
4012.55 2397
4013.15 2340
4013.75 2517
4014.34 2598
4014.94 2547
4015.54 2675
4016.14 2753
4016.74 2817
4017.33 2771
4017.93 2798
4018.53 2761
4019.13 2793
4019.73 2692
4020.32 2530
4020.92 2476
4021.52 2501
4022.12 2433
4022.72 2473
4023.32 2430
4023.91 2412
4024.51 2532
4025.11 2511
4025.71 2561
4026.31 2577
4026.91 2590
4027.51 2752
4028.10 2791
4028.70 2806
4029.30 2752
4029.90 2793
4030.50 2741
4031.10 2613
4031.70 2642
4032.30 2603
4032.90 2570
4033.49 2515
4034.09 2492
4034.69 2572
4035.29 2585
4035.89 2502
4036.49 2445
4037.09 2346
4037.69 2330
4038.29 2223
4038.89 2314
4039.49 2288
4040.09 2199
4040.69 2228
4041.29 2183
4041.89 2103
4042.49 2192
4043.09 2186
4043.69 2166
4044.29 2194
4044.89 2209
4045.49 2225
4046.09 2281
4046.69 2291
4047.29 2298
4047.89 2275
4048.49 2280
4049.09 2429
4049.69 2493
4050.29 2411
4050.89 2416
4051.49 2482
4052.09 2534
4052.69 2526
4053.29 2486
4053.89 2502
4054.49 2441
4055.09 2370
4055.69 2402
4056.30 2392
4056.90 2348
4057.50 2273
4058.10 2236
4058.70 2274
4059.30 2278
4059.90 2317
4060.50 2288
4061.10 2367
4061.71 2363
4062.31 2533
4062.91 2618
4063.51 2696
4064.11 2824
4064.71 2994
4065.31 2987
4065.92 3084
4066.52 3010
4067.12 2952
4067.72 2944
4068.32 2715
4068.92 2616
4069.53 2560
4070.13 2398
4070.73 2375
4071.33 2367
4071.93 2197
4072.54 2169
4073.14 2150
4073.74 2152
4074.34 2173
4074.94 2210
4075.55 2156
4076.15 2127
4076.75 2192
4077.35 2151
4077.96 2159
4078.56 2154
4079.16 2100
4079.76 2194
4080.37 2183
4080.97 2145
4081.57 2141
4082.17 2123
4082.78 2185
4083.38 2135
4083.98 2099
4084.59 2138
4085.19 2126
4085.79 2157
4086.39 2164
4087.00 2154
4087.60 2170
4088.20 2084
4088.81 2109
4089.41 2223
4090.01 2198
4090.62 2201
4091.22 2224
4091.82 2156
4092.43 2143
4093.03 2215
4093.63 2128
4094.24 2154
4094.84 2217
4095.45 2202
4096.05 2243
4096.65 2290
4097.26 2349
4097.86 2241
4098.47 2298
4099.07 2267
4099.67 2234
4100.28 2278
4100.88 2228
4101.49 2175
4102.09 2182
4102.69 2201
4103.30 2246
4103.90 2154
4104.51 2092
4105.11 2153
4105.72 2150
4106.32 2173
4106.93 2152
4107.53 2179
4108.13 2187
4108.74 2135
4109.34 2107
4109.95 2164
4110.55 2169
4111.16 2138
4111.76 2119
4112.37 2151
4112.97 2194
4113.58 2183
4114.18 2254
4114.79 2168
4115.39 2132
4116.00 2097
4116.60 2142
4117.21 2113
4117.82 2175
4118.42 2188
4119.03 2147
4119.63 2154
4120.24 2188
4120.84 2124
4121.45 2066
4122.05 2119
4122.66 2203
4123.27 2190
4123.87 2149
4124.48 2187
4125.08 2160
4125.69 2234
4126.30 2242
4126.90 2171
4127.51 2154
4128.11 2249
4128.72 2137
4129.33 2118
4129.93 2202
4130.54 2235
4131.15 2260
4131.75 2302
4132.36 2282
4132.96 2330
4133.57 2450
4134.18 2398
4134.78 2517
4135.39 2504
4136.00 2629
4136.60 2608
4137.21 2604
4137.82 2561
4138.43 2647
4139.03 2555
4139.64 2643
4140.25 2785
4140.85 2803
4141.46 2868
4142.07 2881
4142.68 2875
4143.28 2960
4143.89 2835
4144.50 2759
4145.10 2789
4145.71 2712
4146.32 2642
4146.93 2493
4147.53 2529
4148.14 2517
4148.75 2342
4149.36 2388
4149.97 2321
4150.57 2262
4151.18 2199
4151.79 2172
4152.40 2123
4153.00 2127
4153.61 2155
4154.22 2144
4154.83 2114
4155.44 2146
4156.05 2047
4156.65 2109
4157.26 2085
4157.87 2015
4158.48 2189
4159.09 2181
4159.70 2231
4160.30 2191
4160.91 2239
4161.52 2242
4162.13 2202
4162.74 2175
4163.35 2230
4163.96 2310
4164.56 2392
4165.17 2406
4165.78 2384
4166.39 2374
4167.00 2405
4167.61 2498
4168.22 2529
4168.83 2617
4169.44 2732
4170.05 2750
4170.66 2780
4171.26 2835
4171.87 2982
4172.48 3000
4173.09 2900
4173.70 2882
4174.31 2888
4174.92 2916
4175.53 2959
4176.14 2901
4176.75 2738
4177.36 2676
4177.97 2681
4178.58 2586
4179.19 2511
4179.80 2454
4180.41 2415
4181.02 2354
4181.63 2404
4182.24 2357
4182.85 2300
4183.46 2333
4184.07 2361
4184.68 2408
4185.29 2373
4185.90 2353
4186.51 2327
4187.12 2303
4187.73 2230
4188.34 2246
4188.95 2258
4189.56 2328
4190.18 2331
4190.79 2368
4191.40 2365
4192.01 2500
4192.62 2474
4193.23 2647
4193.84 2649
4194.45 2534
4195.06 2597
4195.67 2584
4196.28 2510
4196.90 2466
4197.51 2468
4198.12 2407
4198.73 2440
4199.34 2381
4199.95 2373
4200.56 2344
4201.18 2256
4201.79 2280
4202.40 2249
4203.01 2327
4203.62 2373
4204.23 2388
4204.85 2443
4205.46 2455
4206.07 2480
4206.68 2471
4207.29 2498
4207.90 2557
4208.52 2494
4209.13 2516
4209.74 2556
4210.35 2497
4210.97 2494
4211.58 2531
4212.19 2638
4212.80 2597
4213.41 2628
4214.03 2563
4214.64 2656
4215.25 2690
4215.86 2755
4216.48 2843
4217.09 2967
4217.70 3029
4218.32 3188
4218.93 3414
4219.54 3491
4220.15 3566
4220.77 3725
4221.38 3714
4221.99 3706
4222.61 3782
4223.22 3720
4223.83 3723
4224.44 3555
4225.06 3502
4225.67 3485
4226.28 3547
4226.90 3595
4227.51 3672
4228.13 3744
4228.74 3780
4229.35 3768
4229.97 3707
4230.58 3329
4231.19 3221
4231.81 3085
4232.42 2892
4233.03 2899
4233.65 2761
4234.26 2797
4234.88 2764
4235.49 2746
4236.10 2698
4236.72 2657
4237.33 2698
4237.95 2607
4238.56 2533
4239.17 2509
4239.79 2607
4240.40 2529
4241.02 2618
4241.63 2738
4242.25 2674
4242.86 2654
4243.48 2667
4244.09 2631
4244.71 2583
4245.32 2602
4245.93 2498
4246.55 2519
4247.16 2510
4247.78 2548
4248.39 2478
4249.01 2575
4249.62 2534
4250.24 2494
4250.85 2510
4251.47 2558
4252.08 2524
4252.70 2599
4253.32 2579
4253.93 2531
4254.55 2559
4255.16 2588
4255.78 2520
4256.39 2537
4257.01 2471
4257.62 2435
4258.24 2627
4258.85 2585
4259.47 2618
4260.09 2667
4260.70 2722
4261.32 2835
4261.93 2912
4262.55 3003
4263.17 3083
4263.78 3102
4264.40 3095
4265.01 3066
4265.63 2980
4266.25 2953
4266.86 2842
4267.48 2769
4268.10 2764
4268.71 2700
4269.33 2623
4269.94 2614
4270.56 2629
4271.18 2564
4271.79 2494
4272.41 2420
4273.03 2467
4273.64 2326
4274.26 2426
4274.88 2496
4275.49 2588
4276.11 2664
4276.73 2749
4277.35 2900
4277.96 2978
4278.58 2870
4279.20 2813
4279.81 2671
4280.43 2674
4281.05 2595
4281.67 2480
4282.28 2519
4282.90 2412
4283.52 2367
4284.14 2361
4284.75 2254
4285.37 2261
4285.99 2191
4286.61 2232
4287.22 2260
4287.84 2213
4288.46 2186
4289.08 2163
4289.70 2117
4290.31 2144
4290.93 2161
4291.55 2116
4292.17 2082
4292.79 2159
4293.40 2195
4294.02 2223
4294.64 2177
4295.26 2159
4295.88 2215
4296.50 2277
4297.11 2268
4297.73 2209
4298.35 2188
4298.97 2341
4299.59 2231
4300.21 2208
4300.83 2209
4301.44 2162
4302.06 2252
4302.68 2340
4303.30 2337
4303.92 2302
4304.54 2332
4305.16 2371
4305.78 2302
4306.40 2315
4307.02 2341
4307.63 2300
4308.25 2272
4308.87 2207
4309.49 2223
4310.11 2205
4310.73 2174
4311.35 2155
4311.97 2181
4312.59 2189
4313.21 2251
4313.83 2166
4314.45 2203
4315.07 2221
4315.69 2217
4316.31 2230
4316.93 2191
4317.55 2173
4318.17 2194
4318.79 2263
4319.41 2180
4320.03 2177
4320.65 2161
4321.27 2168
4321.89 2193
4322.51 2172
4323.13 2227
4323.75 2280
4324.37 2333
4324.99 2279
4325.61 2306
4326.23 2398
4326.85 2391
4327.47 2386
4328.09 2451
4328.71 2527
4329.33 2515
4329.96 2590
4330.58 2720
4331.20 2901
4331.82 3097
4332.44 3198
4333.06 3231
4333.68 3373
4334.30 3311
4334.92 3128
4335.54 3044
4336.17 2919
4336.79 2870
4337.41 2777
4338.03 2798
4338.65 2822
4339.27 2796
4339.89 2691
4340.52 2716
4341.14 2609
4341.76 2599
4342.38 2692
4343.00 2794
4343.62 2836
4344.25 2986
4344.87 3148
4345.49 3403
4346.11 3662
4346.73 3645
4347.36 3627
4347.98 3440
4348.60 3429
4349.22 3263
4349.84 3031
4350.47 3062
4351.09 2949
4351.71 2846
4352.33 2721
4352.96 2683
4353.58 2592
4354.20 2522
4354.82 2503
4355.45 2409
4356.07 2291
4356.69 2375
4357.31 2375
4357.94 2313
4358.56 2341
4359.18 2414
4359.81 2396
4360.43 2429
4361.05 2388
4361.68 2282
4362.30 2387
4362.92 2378
4363.55 2271
4364.17 2313
4364.79 2316
4365.42 2268
4366.04 2320
4366.66 2275
4367.29 2229
4367.91 2211
4368.53 2188
4369.16 2302
4369.78 2251
4370.40 2195
4371.03 2101
4371.65 2132
4372.27 2124
4372.90 2154
4373.52 2119
4374.15 2059
4374.77 2136
4375.39 2134
4376.02 2072
4376.64 2058
4377.27 2098
4377.89 2125
4378.52 2130
4379.14 2133
4379.76 2158
4380.39 2184
4381.01 2168
4381.64 2240
4382.26 2176
4382.89 2156
4383.51 2193
4384.14 2217
4384.76 2171
4385.39 2254
4386.01 2264
4386.64 2186
4387.26 2250
4387.89 2173
4388.51 2167
4389.14 2217
4389.76 2261
4390.39 2321
4391.01 2511
4391.64 2466
4392.26 2375
4392.89 2310
4393.51 2326
4394.14 2312
4394.76 2257
4395.39 2114
4396.01 2122
4396.64 2119
4397.26 2084
4397.89 2162
4398.52 2077
4399.14 2074
4399.77 2034
4400.39 2085
4401.02 2123
4401.65 2151
4402.27 2108
4402.90 2126
4403.52 2127
4404.15 2140
4404.78 2110
4405.40 2111
4406.03 2093
4406.65 2074
4407.28 2108
4407.91 2198
4408.53 2167
4409.16 2138
4409.79 2028
4410.41 2145
4411.04 2164
4411.67 2096
4412.29 2128
4412.92 2122
4413.55 2117
4414.17 2111
4414.80 2079
4415.43 2098
4416.05 2084
4416.68 2126
4417.31 2126
4417.94 2109
4418.56 2096
4419.19 2097
4419.82 2049
4420.44 2061
4421.07 2072
4421.70 2030
4422.33 1997
4422.95 2023
4423.58 1950
4424.21 1952
4424.84 1896
4425.46 1886
4426.09 1943
4426.72 1948
4427.35 1893
4427.97 1879
4428.60 1811
4429.23 1855
4429.86 1912
4430.49 1864
4431.11 1927
4431.74 1953
4432.37 1926
4433.00 1910
4433.63 1909
4434.26 1966
4434.88 1952
4435.51 1935
4436.14 1882
4436.77 1911
4437.40 2005
4438.03 1953
4438.65 1989
4439.28 1933
4439.91 1912
4440.54 1855
4441.17 1873
4441.80 1972
4442.43 1913
4443.06 1915
4443.68 1946
4444.31 2013
4444.94 2028
4445.57 2026
4446.20 2160
4446.83 2158
4447.46 2158
4448.09 2184
4448.72 2130
4449.35 2138
4449.98 2169
4450.61 2098
4451.24 2047
4451.86 2009
4452.49 2045
4453.12 2027
4453.75 1994
4454.38 2104
4455.01 2164
4455.64 2209
4456.27 2227
4456.90 2243
4457.53 2199
4458.16 2180
4458.79 2104
4459.42 2125
4460.05 2020
4460.68 1990
4461.31 1948
4461.94 1939
4462.57 1913
4463.20 1897
4463.83 1891
4464.46 1894
4465.09 1914
4465.72 1896
4466.36 1899
4466.99 1950
4467.62 1934
4468.25 1859
4468.88 1934
4469.51 1909
4470.14 1969
4470.77 1944
4471.40 1855
4472.03 1905
4472.66 1926
4473.29 1887
4473.93 1860
4474.56 1876
4475.19 1878
4475.82 1867
4476.45 1907
4477.08 1943
4477.71 1855
4478.34 1897
4478.98 1945
4479.61 1953
4480.24 2037
4480.87 2004
4481.50 1982
4482.13 2001
4482.76 2034
4483.40 2056
4484.03 2024
4484.66 2052
4485.29 2085
4485.92 2121
4486.56 2124
4487.19 2116
4487.82 2063
4488.45 2094
4489.08 2103
4489.72 2079
4490.35 2052
4490.98 2051
4491.61 2055
4492.25 2049
4492.88 2051
4493.51 2019
4494.14 2070
4494.78 2117
4495.41 2065
4496.04 2009
4496.67 2009
4497.31 2065
4497.94 2110
4498.57 2174
4499.20 2233
4499.84 2371
4500.47 2545
4501.10 2687
4501.74 2896
4502.37 3047
4503.00 3064
4503.64 3003
4504.27 3074
4504.90 2814
4505.53 2754
4506.17 2614
4506.80 2551
4507.43 2524
4508.07 2410
4508.70 2286
4509.34 2309
4509.97 2266
4510.60 2259
4511.24 2287
4511.87 2167
4512.50 2181
4513.14 2140
4513.77 2215
4514.41 2227
4515.04 2158
4515.67 2094
4516.31 2101
4516.94 2139
4517.58 2066
4518.21 2046
4518.84 2040
4519.48 2056
4520.11 2093
4520.75 2129
4521.38 2120
4522.02 2132
4522.65 2118
4523.28 2095
4523.92 2138
4524.55 2240
4525.19 2220
4525.82 2267
4526.46 2404
4527.09 2447
4527.73 2577
4528.36 2792
4529.00 3037
4529.63 3347
4530.27 3741
4530.90 4023
4531.54 4316
4532.17 4383
4532.81 4267
4533.44 4037
4534.08 3751
4534.71 3440
4535.35 3214
4535.99 3013
4536.62 2662
4537.26 2460
4537.89 2428
4538.53 2212
4539.16 2205
4539.80 2179
4540.43 2189
4541.07 2086
4541.71 2061
4542.34 2058
4542.98 2114
4543.61 2086
4544.25 2031
4544.89 2063
4545.52 2098
4546.16 2088
4546.79 2116
4547.43 2105
4548.07 2041
4548.70 2089
4549.34 2128
4549.98 2092
4550.61 2074
4551.25 2098
4551.89 2042
4552.52 1997
4553.16 2034
4553.80 2107
4554.43 2074
4555.07 2007
4555.71 2075
4556.34 2106
4556.98 2025
4557.62 2031
4558.25 2032
4558.89 1962
4559.53 2027
4560.16 2047
4560.80 2045
4561.44 2023
4562.08 2032
4562.71 2021
4563.35 2009
4563.99 2023
4564.63 2079
4565.26 2076
4565.90 2120
4566.54 2076
4567.18 2196
4567.81 2239
4568.45 2271
4569.09 2333
4569.73 2366
4570.36 2305
4571.00 2290
4571.64 2222
4572.28 2280
4572.92 2171
4573.55 2164
4574.19 2196
4574.83 2147
4575.47 2096
4576.11 2100
4576.75 2041
4577.38 1985
4578.02 2046
4578.66 2057
4579.30 2059
4579.94 2119
4580.58 2096
4581.21 2089
4581.85 2032
4582.49 2029
4583.13 2090
4583.77 2160
4584.41 2125
4585.05 2117
4585.69 2165
4586.32 2203
4586.96 2306
4587.60 2294
4588.24 2277
4588.88 2358
4589.52 2293
4590.16 2408
4590.80 2324
4591.44 2257
4592.08 2363
4592.72 2333
4593.36 2303
4594.00 2190
4594.63 2161
4595.27 2132
4595.91 2114
4596.55 2062
4597.19 1993
4597.83 2005
4598.47 2014
4599.11 1985
4599.75 2087
4600.39 2122
4601.03 2087
4601.67 2109
4602.31 2126
4602.95 2146
4603.59 2130
4604.23 2091
4604.87 2088
4605.51 2122
4606.15 2207
4606.79 2218
4607.43 2203
4608.08 2205
4608.72 2220
4609.36 2203
4610.00 2188
4610.64 2222
4611.28 2194
4611.92 2097
4612.56 2088
4613.20 2157
4613.84 2054
4614.48 1989
4615.12 1990
4615.76 2046
4616.41 1979
4617.05 1994
4617.69 1995
4618.33 1909
4618.97 1858
4619.61 1842
4620.25 1919
4620.89 1875
4621.54 1808
4622.18 1811
4622.82 1819
4623.46 1819
4624.10 1804
4624.74 1810
4625.38 1783
4626.03 1885
4626.67 1884
4627.31 1853
4627.95 1936
4628.59 1960
4629.24 1975
4629.88 1986
4630.52 1982
4631.16 2091
4631.80 2084
4632.45 2049
4633.09 2081
4633.73 2037
4634.37 2055
4635.02 2059
4635.66 2089
4636.30 2111
4636.94 2161
4637.58 2248
4638.23 2405
4638.87 2426
4639.51 2278
4640.16 2231
4640.80 2230
4641.44 2153
4642.08 2151
4642.73 2155
4643.37 2089
4644.01 2072
4644.66 2024
4645.30 2012
4645.94 1971
4646.58 2032
4647.23 1968
4647.87 1953
4648.51 2045
4649.16 2054
4649.80 2165
4650.44 2306
4651.09 2352
4651.73 2407
4652.37 2483
4653.02 2484
4653.66 2466
4654.31 2383
4654.95 2289
4655.59 2251
4656.24 2107
4656.88 2099
4657.52 2030
4658.17 1945
4658.81 1934
4659.46 1937
4660.10 1854
4660.75 1959
4661.39 2024
4662.03 2031
4662.68 1985
4663.32 1940
4663.97 1873
4664.61 1955
4665.26 1860
4665.90 1882
4666.54 1885
4667.19 1837
4667.83 1720
4668.48 1819
4669.12 1830
4669.77 1795
4670.41 1732
4671.06 1705
4671.70 1846
4672.35 1858
4672.99 1836
4673.64 1894
4674.28 1843
4674.93 1860
4675.57 1878
4676.22 1931
4676.86 1883
4677.51 1896
4678.15 1824
4678.80 1882
4679.44 1873
4680.09 1900
4680.73 1914
4681.38 1963
4682.03 1927
4682.67 1978
4683.32 1975
4683.96 1935
4684.61 1955
4685.25 1935
4685.90 1900
4686.55 1967
4687.19 1962
4687.84 2017
4688.48 1983
4689.13 1945
4689.78 1977
4690.42 2020
4691.07 1992
4691.72 1999
4692.36 2014
4693.01 1995
4693.65 1963
4694.30 1999
4694.95 2025
4695.59 2103
4696.24 2098
4696.89 2136
4697.53 2123
4698.18 2154
4698.83 2208
4699.47 2187
4700.12 2207
4700.77 2215
4701.41 2169
4702.06 2098
4702.71 2060
4703.36 2044
4704.00 2048
4704.65 1981
4705.30 2027
4705.94 2069
4706.59 2037
4707.24 2034
4707.89 2058
4708.53 2022
4709.18 2018
4709.83 2032
4710.48 2034
4711.12 2056
4711.77 2036
4712.42 2033
4713.07 1965
4713.71 2021
4714.36 2051
4715.01 1981
4715.66 1927
4716.31 1896
4716.95 1952
4717.60 2044
4718.25 2020
4718.90 2003
4719.55 2042
4720.19 2008
4720.84 2061
4721.49 2025
4722.14 2037
4722.79 2059
4723.44 2101
4724.08 2063
4724.73 2036
4725.38 2079
4726.03 2102
4726.68 2126
4727.33 2092
4727.98 2185
4728.63 2159
4729.27 2081
4729.92 2092
4730.57 2026
4731.22 1986
4731.87 1938
4732.52 1873
4733.17 1844
4733.82 1939
4734.47 1926
4735.12 1898
4735.77 1887
4736.41 1904
4737.06 1922
4737.71 1976
4738.36 1964
4739.01 2001
4739.66 1993
4740.31 2105
4740.96 2138
4741.61 2069
4742.26 2067
4742.91 2099
4743.56 2030
4744.21 2076
4744.86 2009
4745.51 1982
4746.16 2000
4746.81 1992
4747.46 1968
4748.11 2052
4748.76 2089
4749.41 2056
4750.06 2054
4750.71 2105
4751.36 2217
4752.01 2157
4752.66 2152
4753.31 2190
4753.96 2219
4754.61 2228
4755.26 2138
4755.92 2127
4756.57 2120
4757.22 1989
4757.87 2011
4758.52 2047
4759.17 2105
4759.82 2051
4760.47 2080
4761.12 2161
4761.77 2152
4762.42 2175
4763.08 2155
4763.73 2129
4764.38 2150
4765.03 2138
4765.68 2132
4766.33 2092
4766.98 2093
4767.64 2039
4768.29 1948
4768.94 1957
4769.59 1989
4770.24 2041
4770.89 2079
4771.54 2083
4772.20 1977
4772.85 1993
4773.50 1992
4774.15 2018
4774.80 2026
4775.46 2060
4776.11 2003
4776.76 1993
4777.41 1912
4778.06 1955
4778.72 1924
4779.37 1905
4780.02 1907
4780.67 1906
4781.33 1946
4781.98 1933
4782.63 1959
4783.28 1966
4783.94 2048
4784.59 1989
4785.24 1967
4785.89 2023
4786.55 2040
4787.20 2051
4787.85 2038
4788.51 2100
4789.16 2058
4789.81 2138
4790.46 2176
4791.12 2116
4791.77 2150
4792.42 2199
4793.08 2124
4793.73 2096
4794.38 2070
4795.04 2068
4795.69 2074
4796.34 2051
4797.00 2027
4797.65 2041
4798.30 2093
4798.96 2202
4799.61 2334
4800.27 2334
4800.92 2459
4801.57 2413
4802.23 2393
4802.88 2393
4803.53 2334
4804.19 2337
4804.84 2293
4805.50 2180
4806.15 2190
4806.81 2132
4807.46 2130
4808.11 2188
4808.77 2106
4809.42 2090
4810.08 2055
4810.73 2041
4811.39 2142
4812.04 2093
4812.69 2043
4813.35 2127
4814.00 2096
4814.66 2123
4815.31 2201
4815.97 2137
4816.62 2227
4817.28 2241
4817.93 2247
4818.59 2313
4819.24 2292
4819.90 2375
4820.55 2460
4821.21 2475
4821.86 2477
4822.52 2559
4823.17 2546
4823.83 2551
4824.48 2504
4825.14 2583
4825.79 2407
4826.45 2453
4827.11 2366
4827.76 2309
4828.42 2282
4829.07 2306
4829.73 2342
4830.38 2313
4831.04 2345
4831.70 2395
4832.35 2424
4833.01 2468
4833.66 2598
4834.32 2570
4834.98 2671
4835.63 2692
4836.29 2767
4836.94 2884
4837.60 2768
4838.26 2772
4838.91 2741
4839.57 2812
4840.23 2657
4840.88 2654
4841.54 2666
4842.20 2747
4842.85 2695
4843.51 2732
4844.17 2689
4844.82 2717
4845.48 2715
4846.14 2705
4846.79 2755
4847.45 2778
4848.11 2913
4848.76 2978
4849.42 3056
4850.08 3168
4850.73 3241
4851.39 3119
4852.05 2998
4852.71 3022
4853.36 2836
4854.02 2753
4854.68 2837
4855.34 2841
4855.99 2852
4856.65 2928
4857.31 3120
4857.97 3304
4858.62 3301
4859.28 3310
4859.94 3209
4860.60 3193
4861.25 3171
4861.91 2939
4862.57 2779
4863.23 2745
4863.89 2710
4864.54 2761
4865.20 2768
4865.86 2842
4866.52 2732
4867.18 2660
4867.84 2673
4868.49 2757
4869.15 2670
4869.81 2561
4870.47 2535
4871.13 2557
4871.79 2478
4872.44 2378
4873.10 2492
4873.76 2540
4874.42 2510
4875.08 2438
4875.74 2465
4876.40 2430
4877.06 2347
4877.72 2396
4878.37 2478
4879.03 2539
4879.69 2507
4880.35 2477
4881.01 2436
4881.67 2472
4882.33 2340
4882.99 2245
4883.65 2286
4884.31 2312
4884.97 2350
4885.63 2271
4886.29 2208
4886.95 2255
4887.61 2272
4888.26 2255
4888.92 2251
4889.58 2269
4890.24 2218
4890.90 2299
4891.56 2324
4892.22 2370
4892.88 2390
4893.54 2316
4894.20 2320
4894.86 2280
4895.52 2258
4896.18 2182
4896.84 2233
4897.51 2308
4898.17 2372
4898.83 2446
4899.49 2469
4900.15 2476
4900.81 2554
4901.47 2448
4902.13 2316
4902.79 2322
4903.45 2284
4904.11 2194
4904.77 2195
4905.43 2174
4906.09 2079
4906.75 2074
4907.41 2024
4908.08 2101
4908.74 2050
4909.40 2027
4910.06 2025
4910.72 1987
4911.38 1925
4912.04 1939
4912.70 1946
4913.37 1898
4914.03 1854
4914.69 1836
4915.35 1812
4916.01 1839
4916.67 1820
4917.33 1779
4918.00 1806
4918.66 1838
4919.32 1806
4919.98 1747
4920.64 1777
4921.31 1788
4921.97 1847
4922.63 1930
4923.29 1838
4923.95 1824
4924.62 1798
4925.28 1889
4925.94 1854
4926.60 1827
4927.26 1845
4927.93 1870
4928.59 1841
4929.25 1859
4929.91 1836
4930.58 1834
4931.24 1860
4931.90 1877
4932.56 1804
4933.23 1810
4933.89 1869
4934.55 1862
4935.22 1886
4935.88 1836
4936.54 1856
4937.20 1911
4937.87 1909
4938.53 1855
4939.19 1859
4939.86 1852
4940.52 1884
4941.18 1824
4941.85 1854
4942.51 1844
4943.17 1828
4943.84 1823
4944.50 1800
4945.16 1715
4945.83 1815
4946.49 1757
4947.15 1747
4947.82 1789
4948.48 1747
4949.15 1718
4949.81 1672
4950.47 1795
4951.14 1755
4951.80 1808
4952.47 1781
4953.13 1784
4953.79 1841
4954.46 1788
4955.12 1713
4955.79 1740
4956.45 1728
4957.11 1815
4957.78 1933
4958.44 1957
4959.11 1972
4959.77 2079
4960.44 2160
4961.10 2173
4961.77 2199
4962.43 2272
4963.10 2341
4963.76 2343
4964.42 2270
4965.09 2227
4965.75 2194
4966.42 2085
4967.08 2042
4967.75 1937
4968.41 1956
4969.08 1867
4969.74 1850
4970.41 1894
4971.08 1908
4971.74 1870
4972.41 1886
4973.07 1964
4973.74 1970
4974.40 1958
4975.07 1949
4975.73 1998
4976.40 2011
4977.06 2035
4977.73 1919
4978.40 1909
4979.06 1829
4979.73 1726
4980.39 1839
4981.06 1809
4981.73 1749
4982.39 1791
4983.06 1810
4983.72 1789
4984.39 1789
4985.06 1842
4985.72 1812
4986.39 1770
4987.05 1709
4987.72 1727
4988.39 1733
4989.05 1759
4989.72 1790
4990.39 1762
4991.05 1768
4991.72 1752
4992.39 1761
4993.05 1749
4993.72 1705
4994.39 1765
4995.05 1766
4995.72 1700
4996.39 1717
4997.05 1701
4997.72 1707
4998.39 1685
4999.06 1693
4999.72 1641
5000.39 1672
5001.06 1671
5001.73 1671
5002.39 1703
5003.06 1594
5003.73 1619
5004.39 1647
5005.06 1657
5005.73 1646
5006.40 1709
5007.07 1730
5007.73 1771
5008.40 1723
5009.07 1717
5009.74 1748
5010.40 1724
5011.07 1740
5011.74 1784
5012.41 1814
5013.08 1759
5013.74 1733
5014.41 1754
5015.08 1681
5015.75 1646
5016.42 1693
5017.09 1675
5017.75 1739
5018.42 1706
5019.09 1712
5019.76 1737
5020.43 1805
5021.10 1803
5021.76 1928
5022.43 1930
5023.10 1932
5023.77 1957
5024.44 1974
5025.11 1953
5025.78 1935
5026.45 1868
5027.12 1807
5027.78 1808
5028.45 1806
5029.12 1732
5029.79 1664
5030.46 1689
5031.13 1667
5031.80 1624
5032.47 1643
5033.14 1649
5033.81 1709
5034.48 1669
5035.15 1735
5035.82 1662
5036.49 1631
5037.16 1647
5037.83 1597
5038.50 1666
5039.16 1653
5039.83 1624
5040.50 1680
5041.17 1646
5041.84 1642
5042.51 1653
5043.18 1675
5043.85 1684
5044.52 1723
5045.20 1686
5045.87 1657
5046.54 1667
5047.21 1686
5047.88 1717
5048.55 1704
5049.22 1698
5049.89 1694
5050.56 1699
5051.23 1715
5051.90 1716
5052.57 1688
5053.24 1760
5053.91 1755
5054.58 1787
5055.25 1790
5055.92 1826
5056.60 1738
5057.27 1712
5057.94 1721
5058.61 1702
5059.28 1710
5059.95 1742
5060.62 1752
5061.29 1689
5061.96 1689
5062.64 1685
5063.31 1627
5063.98 1673
5064.65 1649
5065.32 1584
5065.99 1612
5066.66 1677
5067.34 1616
5068.01 1596
5068.68 1655
5069.35 1684
5070.02 1576
5070.70 1571
5071.37 1632
5072.04 1625
5072.71 1618
5073.38 1681
5074.06 1741
5074.73 1735
5075.40 1693
5076.07 1719
5076.74 1771
5077.42 1662
5078.09 1715
5078.76 1785
5079.43 1805
5080.11 1782
5080.78 1784
5081.45 1690
5082.12 1693
5082.80 1695
5083.47 1754
5084.14 1705
5084.82 1681
5085.49 1758
5086.16 1767
5086.83 1742
5087.51 1782
5088.18 1933
5088.85 1985
5089.53 2011
5090.20 2050
5090.87 2054
5091.55 2163
5092.22 2089
5092.89 2080
5093.57 1991
5094.24 1946
5094.91 1964
5095.59 1932
5096.26 1836
5096.93 1749
5097.61 1723
5098.28 1729
5098.96 1707
5099.63 1722
5100.30 1679
5100.98 1712
5101.65 1784
5102.32 1744
5103.00 1739
5103.67 1714
5104.35 1770
5105.02 1787
5105.70 1879
5106.37 1857
5107.04 1810
5107.72 1767
5108.39 1736
5109.07 1767
5109.74 1796
5110.42 1825
5111.09 1762
5111.77 1811
5112.44 1787
5113.11 1762
5113.79 1825
5114.46 1751
5115.14 1768
5115.81 1892
5116.49 1972
5117.16 2088
5117.84 2258
5118.51 2398
5119.19 2460
5119.86 2489
5120.54 2421
5121.21 2327
5121.89 2215
5122.57 2072
5123.24 2012
5123.92 1991
5124.59 1899
5125.27 1835
5125.94 1787
5126.62 1836
5127.29 1880
5127.97 1784
5128.64 1759
5129.32 1768
5130.00 1763
5130.67 1737
5131.35 1758
5132.02 1780
5132.70 1781
5133.38 1790
5134.05 1870
5134.73 1828
5135.40 1786
5136.08 1783
5136.76 1816
5137.43 1798
5138.11 1846
5138.79 1850
5139.46 1913
5140.14 1815
5140.82 1820
5141.49 1782
5142.17 1737
5142.85 1773
5143.52 1704
5144.20 1604
5144.88 1659
5145.55 1709
5146.23 1672
5146.91 1696
5147.58 1667
5148.26 1659
5148.94 1670
5149.61 1731
5150.29 1679
5150.97 1663
5151.65 1665
5152.32 1700
5153.00 1617
5153.68 1597
5154.36 1677
5155.03 1676
5155.71 1745
5156.39 1736
5157.07 1746
5157.74 1776
5158.42 1823
5159.10 1743
5159.78 1629
5160.45 1621
5161.13 1652
5161.81 1633
5162.49 1653
5163.17 1695
5163.84 1739
5164.52 1700
5165.20 1672
5165.88 1680
5166.56 1788
5167.24 1753
5167.91 1714
5168.59 1737
5169.27 1726
5169.95 1683
5170.63 1649
5171.31 1615
5171.98 1621
5172.66 1573
5173.34 1517
5174.02 1594
5174.70 1620
5175.38 1615
5176.06 1635
5176.74 1714
5177.41 1671
5178.09 1703
5178.77 1707
5179.45 1683
5180.13 1585
5180.81 1665
5181.49 1677
5182.17 1680
5182.85 1605
5183.53 1616
5184.21 1621
5184.89 1608
5185.57 1625
5186.24 1600
5186.92 1579
5187.60 1573
5188.28 1535
5188.96 1565
5189.64 1525
5190.32 1570
5191.00 1605
5191.68 1532
5192.36 1513
5193.04 1527
5193.72 1544
5194.40 1551
5195.08 1490
5195.76 1501
5196.44 1607
5197.12 1553
5197.80 1503
5198.48 1495
5199.16 1524
5199.84 1522
5200.52 1495
5201.21 1603
5201.89 1579
5202.57 1586
5203.25 1599
5203.93 1557
5204.61 1581
5205.29 1601
5205.97 1587
5206.65 1648
5207.33 1643
5208.01 1618
5208.69 1600
5209.37 1669
5210.06 1685
5210.74 1597
5211.42 1628
5212.10 1663
5212.78 1669
5213.46 1651
5214.14 1640
5214.82 1676
5215.51 1716
5216.19 1688
5216.87 1672
5217.55 1724
5218.23 1682
5218.91 1681
5219.60 1667
5220.28 1644
5220.96 1670
5221.64 1741
5222.32 1761
5223.00 1678
5223.69 1678
5224.37 1692
5225.05 1658
5225.73 1640
5226.41 1557
5227.10 1578
5227.78 1585
5228.46 1607
5229.14 1606
5229.83 1619
5230.51 1672
5231.19 1643
5231.87 1683
5232.56 1693
5233.24 1646
5233.92 1752
5234.60 1728
5235.29 1651
5235.97 1705
5236.65 1749
5237.34 1733
5238.02 1818
5238.70 1803
5239.38 1777
5240.07 1718
5240.75 1815
5241.43 1835
5242.12 1730
5242.80 1740
5243.48 1778
5244.17 1711
5244.85 1630
5245.53 1684
5246.22 1677
5246.90 1630
5247.58 1660
5248.27 1638
5248.95 1584
5249.63 1569
5250.32 1645
5251.00 1667
5251.69 1678
5252.37 1669
5253.05 1648
5253.74 1627
5254.42 1594
5255.11 1554
5255.79 1538
5256.47 1591
5257.16 1536
5257.84 1593
5258.53 1589
5259.21 1584
5259.89 1675
5260.58 1668
5261.26 1663
5261.95 1680
5262.63 1741
5263.32 1706
5264.00 1685
5264.69 1728
5265.37 1711
5266.06 1729
5266.74 1716
5267.43 1667
5268.11 1668
5268.79 1719
5269.48 1736
5270.16 1712
5270.85 1652
5271.53 1712
5272.22 1719
5272.91 1692
5273.59 1645
5274.28 1652
5274.96 1671
5275.65 1644
5276.33 1670
5277.02 1704
5277.70 1761
5278.39 1749
5279.07 1671
5279.76 1762
5280.45 1762
5281.13 1780
5281.82 1858
5282.50 1840
5283.19 1837
5283.87 1791
5284.56 1783
5285.25 1750
5285.93 1721
5286.62 1699
5287.30 1700
5287.99 1648
5288.68 1618
5289.36 1633
5290.05 1631
5290.74 1720
5291.42 1695
5292.11 1733
5292.79 1739
5293.48 1728
5294.17 1795
5294.85 1787
5295.54 1830
5296.23 1832
5296.91 1885
5297.60 1869
5298.29 1943
5298.98 1896
5299.66 1877
5300.35 1971
5301.04 1952
5301.72 2031
5302.41 2126
5303.10 2107
5303.78 2133
5304.47 2193
5305.16 2209
5305.85 2216
5306.53 2221
5307.22 2197
5307.91 2144
5308.60 2122
5309.28 2112
5309.97 2102
5310.66 2192
5311.35 2262
5312.03 2449
5312.72 2550
5313.41 2560
5314.10 2627
5314.79 2750
5315.47 2741
5316.16 2735
5316.85 2770
5317.54 2696
5318.23 2496
5318.91 2484
5319.60 2436
5320.29 2367
5320.98 2306
5321.67 2204
5322.36 2091
5323.04 2087
5323.73 1969
5324.42 1942
5325.11 1924
5325.80 1889
5326.49 1893
5327.18 1908
5327.86 1884
5328.55 1942
5329.24 1815
5329.93 1814
5330.62 1920
5331.31 1852
5332.00 1842
5332.69 1852
5333.38 1896
5334.06 1915
5334.75 1903
5335.44 1887
5336.13 1856
5336.82 1834
5337.51 1900
5338.20 1910
5338.89 1829
5339.58 1869
5340.27 1874
5340.96 1908
5341.65 1972
5342.34 1931
5343.03 1942
5343.72 1966
5344.41 2018
5345.10 2106
5345.79 2169
5346.48 2315
5347.17 2492
5347.86 2646
5348.55 2866
5349.24 3056
5349.93 3316
5350.62 3472
5351.31 3515
5352.00 3432
5352.69 3285
5353.38 3041
5354.07 2870
5354.76 2686
5355.45 2485
5356.14 2301
5356.83 2157
5357.52 2034
5358.21 1900
5358.90 1942
5359.59 1956
5360.29 1932
5360.98 1885
5361.67 1924
5362.36 1892
5363.05 1824
5363.74 1853
5364.43 1844
5365.12 1788
5365.81 1844
5366.50 1727
5367.20 1696
5367.89 1680
5368.58 1665
5369.27 1705
5369.96 1720
5370.65 1706
5371.34 1718
5372.04 1795
5372.73 1822
5373.42 1779
5374.11 1767
5374.80 1752
5375.49 1793
5376.19 1736
5376.88 1737
5377.57 1782
5378.26 1760
5378.95 1795
5379.65 1758
5380.34 1700
5381.03 1738
5381.72 1710
5382.42 1698
5383.11 1784
5383.80 1717
5384.49 1722
5385.19 1746
5385.88 1757
5386.57 1708
5387.26 1783
5387.96 1843
5388.65 1946
5389.34 1979
5390.03 1998
5390.73 2012
5391.42 2026
5392.11 1985
5392.80 1959
5393.50 1910
5394.19 1846
5394.88 1808
5395.58 1786
5396.27 1790
5396.96 1744
5397.66 1736
5398.35 1778
5399.04 1793
5399.74 1677
5400.43 1663
5401.12 1661
5401.82 1705
5402.51 1711
5403.20 1758
5403.90 1723
5404.59 1762
5405.29 1763
5405.98 1759
5406.67 1794
5407.37 1715
5408.06 1737
5408.75 1702
5409.45 1761
5410.14 1746
5410.84 1767
5411.53 1724
5412.23 1756
5412.92 1809
5413.61 1784
5414.31 1762
5415.00 1785
5415.70 1769
5416.39 1726
5417.09 1757
5417.78 1788
5418.47 1876
5419.17 1815
5419.86 1855
5420.56 1853
5421.25 1903
5421.95 1860
5422.64 1865
5423.34 1904
5424.03 1833
5424.73 1720
5425.42 1720
5426.12 1722
5426.81 1750
5427.51 1789
5428.20 1851
5428.90 1733
5429.59 1744
5430.29 1792
5430.99 1799
5431.68 1844
5432.38 1775
5433.07 1723
5433.77 1774
5434.46 1796
5435.16 1844
5435.85 1753
5436.55 1736
5437.25 1757
5437.94 1739
5438.64 1851
5439.33 1826
5440.03 1764
5440.73 1801
5441.42 1860
5442.12 1896
5442.81 1992
5443.51 2059
5444.21 2067
5444.90 2241
5445.60 2452
5446.29 2648
5446.99 2740
5447.69 2746
5448.38 2808
5449.08 2790
5449.78 2764
5450.47 2639
5451.17 2520
5451.87 2405
5452.56 2370
5453.26 2200
5453.96 2224
5454.65 2127
5455.35 2024
5456.05 2061
5456.75 2040
5457.44 1964
5458.14 2046
5458.84 2070
5459.53 1976
5460.23 2031
5460.93 2016
5461.63 2046
5462.32 2068
5463.02 2125
5463.72 2154
5464.42 2154
5465.11 2097
5465.81 2176
5466.51 2138
5467.21 2137
5467.90 2068
5468.60 2045
5469.30 2077
5470.00 2109
5470.70 2064
5471.39 2154
5472.09 2196
5472.79 2255
5473.49 2235
5474.19 2248
5474.88 2214
5475.58 2229
5476.28 2366
5476.98 2450
5477.68 2529
5478.38 2685
5479.07 2882
5479.77 3153
5480.47 3284
5481.17 3359
5481.87 3333
5482.57 3182
5483.27 2978
5483.96 2911
5484.66 2799
5485.36 2728
5486.06 2523
5486.76 2505
5487.46 2571
5488.16 2514
5488.86 2503
5489.56 2533
5490.26 2502
5490.96 2543
5491.65 2609
5492.35 2684
5493.05 2780
5493.75 2754
5494.45 2743
5495.15 2796
5495.85 2755
5496.55 2769
5497.25 2891
5497.95 3106
5498.65 3531
5499.35 4015
5500.05 4616
5500.75 5099
5501.45 5470
5502.15 5481
5502.85 4991
5503.55 4423
5504.25 3943
5504.95 3440
5505.65 3178
5506.35 2912
5507.05 2768
5507.75 2557
5508.45 2520
5509.15 2448
5509.85 2461
5510.55 2373
5511.25 2350
5511.95 2386
5512.65 2321
5513.35 2401
5514.05 2377
5514.76 2408
5515.46 2412
5516.16 2407
5516.86 2292
5517.56 2205
5518.26 2264
5518.96 2281
5519.66 2342
5520.36 2262
5521.06 2229
5521.77 2248
5522.47 2216
5523.17 2099
5523.87 2049
5524.57 2007
5525.27 2010
5525.97 1956
5526.67 1865
5527.38 1886
5528.08 1838
5528.78 1864
5529.48 1965
5530.18 1952
5530.88 1897
5531.59 1856
5532.29 1914
5532.99 1885
5533.69 1937
5534.39 1981
5535.10 1987
5535.80 1895
5536.50 1922
5537.20 1904
5537.90 1846
5538.61 1897
5539.31 1921
5540.01 1907
5540.71 1949
5541.42 1904
5542.12 1864
5542.82 1802
5543.52 1763
5544.23 1807
5544.93 1860
5545.63 1924
5546.33 1872
5547.04 1908
5547.74 1896
5548.44 1889
5549.15 1844
5549.85 1850
5550.55 1836
5551.26 1877
5551.96 1858
5552.66 1845
5553.36 1840
5554.07 1889
5554.77 1807
5555.47 1779
5556.18 1740
5556.88 1708
5557.58 1710
5558.29 1734
5558.99 1765
5559.70 1840
5560.40 1836
5561.10 1879
5561.81 1864
5562.51 1943
5563.21 1965
5563.92 2011
5564.62 1938
5565.33 1914
5566.03 1934
5566.73 1894
5567.44 1852
5568.14 1829
5568.85 1782
5569.55 1813
5570.25 1784
5570.96 1781
5571.66 1814
5572.37 1820
5573.07 1803
5573.78 1828
5574.48 1888
5575.19 1907
5575.89 1881
5576.59 1825
5577.30 1830
5578.00 1837
5578.71 1827
5579.41 1790
5580.12 1748
5580.82 1762
5581.53 1718
5582.23 1699
5582.94 1709
5583.64 1660
5584.35 1672
5585.05 1712
5585.76 1698
5586.46 1690
5587.17 1706
5587.88 1705
5588.58 1775
5589.29 1705
5589.99 1653
5590.70 1645
5591.40 1626
5592.11 1662
5592.81 1680
5593.52 1695
5594.23 1656
5594.93 1709
5595.64 1657
5596.34 1618
5597.05 1607
5597.76 1593
5598.46 1679
5599.17 1597
5599.87 1548
5600.58 1670
5601.29 1648
5601.99 1639
5602.70 1652
5603.41 1586
5604.11 1607
5604.82 1590
5605.52 1633
5606.23 1585
5606.94 1625
5607.64 1688
5608.35 1629
5609.06 1595
5609.76 1620
5610.47 1620
5611.18 1635
5611.88 1659
5612.59 1606
5613.30 1615
5614.01 1604
5614.71 1549
5615.42 1566
5616.13 1642
5616.83 1613
5617.54 1609
5618.25 1597
5618.96 1605
5619.66 1621
5620.37 1665
5621.08 1573
5621.79 1607
5622.49 1638
5623.20 1601
5623.91 1659
5624.62 1655
5625.32 1644
5626.03 1659
5626.74 1676
5627.45 1662
5628.16 1635
5628.86 1570
5629.57 1563
5630.28 1601
5630.99 1600
5631.70 1617
5632.40 1610
5633.11 1626
5633.82 1643
5634.53 1639
5635.24 1685
5635.95 1713
5636.65 1780
5637.36 1761
5638.07 1854
5638.78 1729
5639.49 1730
5640.20 1805
5640.91 1798
5641.61 1863
5642.32 1773
5643.03 1746
5643.74 1776
5644.45 1725
5645.16 1704
5645.87 1700
5646.58 1680
5647.29 1680
5648.00 1675
5648.70 1732
5649.41 1707
5650.12 1765
5650.83 1689
5651.54 1686
5652.25 1733
5652.96 1675
5653.67 1696
5654.38 1683
5655.09 1734
5655.80 1754
5656.51 1779
5657.22 1755
5657.93 1747
5658.64 1832
5659.35 1780
5660.06 1793
5660.77 1777
5661.48 1752
5662.19 1774
5662.90 1783
5663.61 1749
5664.32 1741
5665.03 1747
5665.74 1701
5666.45 1751
5667.16 1698
5667.87 1757
5668.58 1691
5669.29 1816
5670.00 1879
5670.71 1894
5671.42 1954
5672.13 1948
5672.84 1892
5673.56 1959
5674.27 1808
5674.98 1706
5675.69 1680
5676.40 1658
5677.11 1721
5677.82 1670
5678.53 1650
5679.24 1743
5679.95 1716
5680.67 1764
5681.38 1694
5682.09 1737
5682.80 1754
5683.51 1770
5684.22 1689
5684.93 1672
5685.65 1666
5686.36 1682
5687.07 1630
5687.78 1693
5688.49 1666
5689.20 1739
5689.92 1666
5690.63 1688
5691.34 1720
5692.05 1656
5692.76 1638
5693.47 1648
5694.19 1711
5694.90 1675
5695.61 1634
5696.32 1655
5697.04 1607
5697.75 1607
5698.46 1599
5699.17 1580
5699.89 1604
5700.60 1644
5701.31 1662
5702.02 1686
5702.74 1640
5703.45 1711
5704.16 1722
5704.87 1725
5705.59 1790
5706.30 1772
5707.01 1794
5707.72 1781
5708.44 1683
5709.15 1626
5709.86 1689
5710.58 1624
5711.29 1650
5712.00 1653
5712.72 1648
5713.43 1611
5714.14 1604
5714.86 1615
5715.57 1601
5716.28 1625
5717.00 1606
5717.71 1576
5718.42 1599
5719.14 1644
5719.85 1664
5720.56 1651
5721.28 1680
5721.99 1649
5722.71 1613
5723.42 1652
5724.13 1695
5724.85 1719
5725.56 1745
5726.28 1739
5726.99 1856
5727.70 1911
5728.42 1894
5729.13 1905
5729.85 1933
5730.56 1800
5731.28 1769
5731.99 1725
5732.70 1783
5733.42 1703
5734.13 1697
5734.85 1675
5735.56 1668
5736.28 1715
5736.99 1778
5737.71 1672
5738.42 1709
5739.14 1709
5739.85 1710
5740.57 1687
5741.28 1758
5742.00 1806
5742.71 1841
5743.43 1793
5744.14 1778
5744.86 1775
5745.57 1781
5746.29 1753
5747.00 1781
5747.72 1797
5748.43 1833
5749.15 1868
5749.87 1858
5750.58 1861
5751.30 1935
5752.01 1919
5752.73 2047
5753.44 2132
5754.16 2186
5754.88 2227
5755.59 2256
5756.31 2255
5757.02 2243
5757.74 2343
5758.46 2331
5759.17 2231
5759.89 2190
5760.60 2249
5761.32 2239
5762.04 2282
5762.75 2315
5763.47 2363
5764.19 2370
5764.90 2353
5765.62 2268
5766.34 2305
5767.05 2418
5767.77 2572
5768.49 2824
5769.20 3324
5769.92 3643
5770.64 3983
5771.35 4116
5772.07 3978
5772.79 3621
5773.50 3305
5774.22 2931
5774.94 2638
5775.65 2466
5776.37 2422
5777.09 2361
5777.81 2401
5778.52 2419
5779.24 2442
5779.96 2497
5780.68 2440
5781.39 2395
5782.11 2347
5782.83 2380
5783.55 2382
5784.26 2345
5784.98 2275
5785.70 2374
5786.42 2304
5787.14 2280
5787.85 2283
5788.57 2147
5789.29 2190
5790.01 2194
5790.73 2124
5791.44 2146
5792.16 2104
5792.88 2146
5793.60 2139
5794.32 2162
5795.03 2238
5795.75 2214
5796.47 2119
5797.19 2137
5797.91 2216
5798.63 2248
5799.35 2371
5800.06 2437
5800.78 2509
5801.50 2597
5802.22 2552
5802.94 2418
5803.66 2346
5804.38 2224
5805.10 2144
5805.82 2106
5806.53 2163
5807.25 2197
5807.97 2161
5808.69 2095
5809.41 2079
5810.13 2175
5810.85 2138
5811.57 2124
5812.29 2034
5813.01 1974
5813.73 1946
5814.45 1909
5815.17 1997
5815.89 1916
5816.61 1956
5817.33 1893
5818.05 1892
5818.77 1913
5819.49 1935
5820.20 1918
5820.92 1933
5821.64 1889
5822.36 1872
5823.09 1917
5823.81 1900
5824.53 1853
5825.25 1851
5825.97 1817
5826.69 1816
5827.41 1883
5828.13 1920
5828.85 1828
5829.57 1890
5830.29 1917
5831.01 1949
5831.73 1847
5832.45 1824
5833.17 1841
5833.89 1898
5834.61 1873
5835.33 1848
5836.05 1853
5836.78 1774
5837.50 1788
5838.22 1731
5838.94 1725
5839.66 1763
5840.38 1757
5841.10 1702
5841.82 1806
5842.54 1746
5843.27 1783
5843.99 1751
5844.71 1778
5845.43 1762
5846.15 1735
5846.87 1791
5847.59 1715
5848.32 1724
5849.04 1719
5849.76 1752
5850.48 1819
5851.20 1779
5851.93 1784
5852.65 1810
5853.37 1825
5854.09 1781
5854.81 1791
5855.54 1756
5856.26 1785
5856.98 1792
5857.70 1741
5858.42 1697
5859.15 1684
5859.87 1707
5860.59 1782
5861.31 1745
5862.04 1692
5862.76 1709
5863.48 1766
5864.20 1735
5864.93 1693
5865.65 1734
5866.37 1722
5867.10 1755
5867.82 1748
5868.54 1712
5869.26 1744
5869.99 1767
5870.71 1752
5871.43 1789
5872.16 1783
5872.88 1731
5873.60 1749
5874.33 1737
5875.05 1732
5875.77 1750
5876.50 1725
5877.22 1737
5877.94 1770
5878.67 1775
5879.39 1725
5880.11 1775
5880.84 1803
5881.56 1830
5882.28 1794
5883.01 1874
5883.73 1837
5884.46 1862
5885.18 1904
5885.90 1939
5886.63 1910
5887.35 1877
5888.08 1877
5888.80 1815
5889.52 1839
5890.25 1864
5890.97 1923
5891.70 1880
5892.42 1918
5893.15 1875
5893.87 1882
5894.59 1873
5895.32 1954
5896.04 1900
5896.77 1920
5897.49 1874
5898.22 1941
5898.94 1993
5899.67 1972
5900.39 2020
5901.12 1995
5901.84 2004
5902.57 2004
5903.29 2037
5904.02 2046
5904.74 2118
5905.47 2060
5906.19 2099
5906.92 2070
5907.64 1979
5908.37 2002
5909.09 2026
5909.82 2018
5910.55 2007
5911.27 2109
5912.00 2113
5912.72 2075
5913.45 2066
5914.17 2090
5914.90 2142
5915.63 2154
5916.35 2159
5917.08 2145
5917.80 2171
5918.53 2198
5919.25 2244
5919.98 2176
5920.71 2159
5921.43 2220
5922.16 2293
5922.89 2368
5923.61 2370
5924.34 2351
5925.06 2341
5925.79 2363
5926.52 2352
5927.24 2440
5927.97 2488
5928.70 2504
5929.42 2503
5930.15 2529
5930.88 2503
5931.60 2615
5932.33 2635
5933.06 2653
5933.78 2653
5934.51 2725
5935.24 2795
5935.97 2837
5936.69 2928
5937.42 2958
5938.15 2981
5938.87 2913
5939.60 2954
5940.33 2987
5941.06 3005
5941.78 3125
5942.51 3193
5943.24 3261
5943.97 3326
5944.69 3364
5945.42 3394
5946.15 3396
5946.88 3357
5947.60 3519
5948.33 3562
5949.06 3598
5949.79 3713
5950.52 3821
5951.24 4074
5951.97 4128
5952.70 4363
5953.43 4453
5954.16 4609
5954.88 4497
5955.61 4504
5956.34 4430
5957.07 4398
5957.80 4394
5958.53 4363
5959.25 4378
5959.98 4381
5960.71 4375
5961.44 4306
5962.17 4307
5962.90 4401
5963.63 4534
5964.36 4807
5965.08 4928
5965.81 5437
5966.54 5796
5967.27 6011
5968.00 6077
5968.73 6198
5969.46 6023
5970.19 5841
5970.92 5769
5971.65 5537
5972.37 5341
5973.10 5402
5973.83 5389
5974.56 5269
5975.29 5365
5976.02 5273
5976.75 5343
5977.48 5380
5978.21 5580
5978.94 5860
5979.67 5935
5980.40 6083
5981.13 6109
5981.86 6335
5982.59 6370
5983.32 6423
5984.05 6531
5984.78 6604
5985.51 6624
5986.24 6498
5986.97 6447
5987.70 6456
5988.43 6522
5989.16 6481
5989.89 6529
5990.62 6577
5991.35 6713
5992.08 6808
5992.81 6847
5993.54 6981
5994.27 7003
5995.00 7115
5995.74 7294
5996.47 7367
5997.20 7491
5997.93 7599
5998.66 7508
5999.39 7498
6000.12 7446
6000.85 7257
6001.58 7133
6002.31 6969
6003.04 6736
6003.78 6608
6004.51 6622
6005.24 6735
6005.97 6736
6006.70 6784
6007.43 7041
6008.16 7489
6008.90 8354
6009.63 9668
6010.36 11372
6011.09 13460
6011.82 15972
6012.55 18338
6013.29 20092
6014.02 21294
6014.75 21398
6015.48 20721
6016.21 19390
6016.95 17317
6017.68 15438
6018.41 13262
6019.14 11376
6019.87 9767
6020.61 8541
6021.34 7576
6022.07 6731
6022.80 6155
6023.54 5825
6024.27 5462
6025.00 5291
6025.73 5080
6026.47 4918
6027.20 4930
6027.93 4988
6028.66 4979
6029.40 4942
6030.13 4922
6030.86 4901
6031.59 4731
6032.33 4569
6033.06 4446
6033.79 4325
6034.53 4148
6035.26 4084
6035.99 4110
6036.73 4114
6037.46 4128
6038.19 4153
6038.93 4191
6039.66 4221
6040.39 4305
6041.13 4308
6041.86 4303
6042.59 4454
6043.33 4561
6044.06 4492
6044.79 4546
6045.53 4644
6046.26 4734
6047.00 4776
6047.73 4842
6048.46 4873
6049.20 5089
6049.93 5199
6050.67 5363
6051.40 5656
6052.13 5998
6052.87 6021
6053.60 6049
6054.34 6022
6055.07 5914
6055.81 5855
6056.54 5594
6057.27 5393
6058.01 5326
6058.74 5204
6059.48 5085
6060.21 5034
6060.95 5041
6061.68 4993
6062.42 4912
6063.15 4839
6063.89 4834
6064.62 4667
6065.36 4656
6066.09 4616
6066.83 4551
6067.56 4510
6068.30 4414
6069.03 4398
6069.77 4343
6070.50 4315
6071.24 4291
6071.97 4247
6072.71 4214
6073.44 4228
6074.18 4245
6074.91 4216
6075.65 4225
6076.39 4216
6077.12 4161
6077.86 4184
6078.59 4145
6079.33 4133
6080.06 4110
6080.80 4017
6081.54 3887
6082.27 3962
6083.01 3818
6083.74 3824
6084.48 3790
6085.22 3678
6085.95 3675
6086.69 3710
6087.42 3664
6088.16 3662
6088.90 3691
6089.63 3752
6090.37 3808
6091.11 3785
6091.84 3775
6092.58 3725
6093.32 3636
6094.05 3702
6094.79 3707
6095.53 3622
6096.26 3548
6097.00 3544
6097.74 3476
6098.47 3503
6099.21 3472
6099.95 3499
6100.69 3521
6101.42 3402
6102.16 3401
6102.90 3468
6103.63 3446
6104.37 3475
6105.11 3458
6105.85 3386
6106.58 3332
6107.32 3303
6108.06 3340
6108.80 3414
6109.53 3404
6110.27 3488
6111.01 3449
6111.75 3440
6112.49 3571
6113.22 3651
6113.96 3727
6114.70 3815
6115.44 3972
6116.17 3985
6116.91 4165
6117.65 4109
6118.39 3976
6119.13 3958
6119.87 3969
6120.60 3903
6121.34 3927
6122.08 3880
6122.82 3776
6123.56 3830
6124.30 3846
6125.03 3869
6125.77 3887
6126.51 3895
6127.25 3950
6127.99 3886
6128.73 3895
6129.47 3922
6130.21 3987
6130.94 3999
6131.68 3952
6132.42 4026
6133.16 4020
6133.90 4067
6134.64 4157
6135.38 4305
6136.12 4427
6136.86 4511
6137.60 4701
6138.34 4909
6139.08 5079
6139.81 5142
6140.55 5197
6141.29 5310
6142.03 5309
6142.77 5223
6143.51 5265
6144.25 5202
6144.99 5046
6145.73 4983
6146.47 4970
6147.21 4994
6147.95 4932
6148.69 4946
6149.43 4947
6150.17 4898
6150.91 4887
6151.65 4981
6152.39 5037
6153.13 5037
6153.87 5004
6154.61 5039
6155.35 5163
6156.09 5237
6156.83 5410
6157.58 5393
6158.32 5345
6159.06 5417
6159.80 5418
6160.54 5500
6161.28 5616
6162.02 5842
6162.76 6063
6163.50 6237
6164.24 6610
6164.98 6945
6165.72 7227
6166.46 7436
6167.21 7601
6167.95 7788
6168.69 7724
6169.43 7641
6170.17 7576
6170.91 7392
6171.65 7224
6172.39 7110
6173.14 7048
6173.88 6917
6174.62 6822
6175.36 6877
6176.10 6950
6176.84 7192
6177.59 7602
6178.33 8060
6179.07 8959
6179.81 10093
6180.55 11686
6181.30 13749
6182.04 15696
6182.78 17249
6183.52 18239
6184.26 18331
6185.01 17436
6185.75 16290
6186.49 15149
6187.23 13429
6187.97 11869
6188.72 10610
6189.46 9629
6190.20 8983
6190.94 8512
6191.69 8116
6192.43 7916
6193.17 7910
6193.92 7661
6194.66 7405
6195.40 7394
6196.14 7458
6196.89 7297
6197.63 7249
6198.37 7209
6199.12 7107
6199.86 7176
6200.60 7063
6201.34 7078
6202.09 7084
6202.83 7180
6203.57 7635
6204.32 8401
6205.06 9643
6205.80 11423
6206.55 14248
6207.29 17605
6208.03 20982
6208.78 23765
6209.52 25507
6210.27 26024
6211.01 24945
6211.75 22885
6212.50 20433
6213.24 17911
6213.98 15145
6214.73 12685
6215.47 10714
6216.22 9188
6216.96 8015
6217.71 7145
6218.45 6576
6219.19 6269
6219.94 5994
6220.68 5833
6221.43 5715
6222.17 5579
6222.92 5495
6223.66 5404
6224.40 5304
6225.15 5268
6225.89 5101
6226.64 4893
6227.38 4764
6228.13 4520
6228.87 4389
6229.62 4213
6230.36 4099
6231.11 4063
6231.85 4026
6232.60 4063
6233.34 4047
6234.09 4022
6234.83 4140
6235.58 4189
6236.32 4051
6237.07 4198
6237.81 4344
6238.56 4393
6239.30 4448
6240.05 4447
6240.80 4596
6241.54 4638
6242.29 4730
6243.03 4695
6243.78 4669
6244.52 4811
6245.27 4934
6246.02 5087
6246.76 5166
6247.51 5184
6248.25 5173
6249.00 5088
6249.75 5027
6250.49 4959
6251.24 4903
6251.98 4748
6252.73 4617
6253.48 4457
6254.22 4379
6254.97 4349
6255.72 4248
6256.46 4231
6257.21 4162
6257.95 4085
6258.70 4168
6259.45 4089
6260.19 4105
6260.94 4106
6261.69 4031
6262.43 3957
6263.18 3921
6263.93 3879
6264.68 3829
6265.42 3733
6266.17 3740
6266.92 3735
6267.66 3727
6268.41 3833
6269.16 3819
6269.91 3859
6270.65 3866
6271.40 3860
6272.15 3895
6272.89 3953
6273.64 3869
6274.39 3812
6275.14 3868
6275.88 4004
6276.63 3838
6277.38 3874
6278.13 3906
6278.88 3848
6279.62 3776
6280.37 3656
6281.12 3595
6281.87 3485
6282.62 3488
6283.36 3410
6284.11 3314
6284.86 3300
6285.61 3215
6286.36 3223
6287.10 3279
6287.85 3287
6288.60 3145
6289.35 3149
6290.10 3158
6290.85 3079
6291.59 3096
6292.34 2997
6293.09 3012
6293.84 3007
6294.59 2994
6295.34 2996
6296.09 2962
6296.84 3037
6297.58 2978
6298.33 2956
6299.08 2959
6299.83 2904
6300.58 2927
6301.33 2890
6302.08 2917
6302.83 2871
6303.58 2898
6304.33 2802
6305.08 2919
6305.83 2924
6306.58 2865
6307.32 2885
6308.07 2784
6308.82 2781
6309.57 2878
6310.32 2891
6311.07 2907
6311.82 2965
6312.57 3015
6313.32 2970
6314.07 3017
6314.82 3042
6315.57 3014
6316.32 3038
6317.07 3124
6317.82 3000
6318.57 2984
6319.32 2906
6320.07 2930
6320.82 2878
6321.57 2786
6322.32 2796
6323.07 2756
6323.82 2822
6324.58 2815
6325.33 2700
6326.08 2695
6326.83 2729
6327.58 2725
6328.33 2636
6329.08 2757
6329.83 2695
6330.58 2727
6331.33 2712
6332.08 2663
6332.83 2635
6333.58 2662
6334.34 2683
6335.09 2617
6335.84 2596
6336.59 2558
6337.34 2587
6338.09 2594
6338.84 2581
6339.59 2555
6340.35 2573
6341.10 2491
6341.85 2537
6342.60 2506
6343.35 2478
6344.10 2499
6344.86 2566
6345.61 2480
6346.36 2518
6347.11 2663
6347.86 2716
6348.62 2710
6349.37 2630
6350.12 2787
6350.87 2903
6351.62 2909
6352.38 3089
6353.13 3241
6353.88 3280
6354.63 3254
6355.38 3226
6356.14 3183
6356.89 3063
6357.64 3021
6358.39 2928
6359.15 2803
6359.90 2809
6360.65 2712
6361.40 2716
6362.16 2691
6362.91 2698
6363.66 2704
6364.42 2683
6365.17 2672
6365.92 2815
6366.67 2959
6367.43 3191
6368.18 3149
6368.93 3181
6369.69 3188
6370.44 2981
6371.19 2891
6371.95 2890
6372.70 2758
6373.45 2673
6374.21 2665
6374.96 2608
6375.71 2570
6376.47 2657
6377.22 2640
6377.98 2644
6378.73 2642
6379.48 2646
6380.24 2642
6380.99 2602
6381.74 2631
6382.50 2628
6383.25 2595
6384.01 2608
6384.76 2618
6385.51 2546
6386.27 2529
6387.02 2538
6387.78 2587
6388.53 2502
6389.29 2419
6390.04 2418
6390.79 2492
6391.55 2563
6392.30 2454
6393.06 2402
6393.81 2459
6394.57 2478
6395.32 2484
6396.08 2435
6396.83 2423
6397.59 2442
6398.34 2448
6399.10 2366
6399.85 2308
6400.61 2378
6401.36 2381
6402.12 2335
6402.87 2273
6403.63 2344
6404.38 2330
6405.14 2228
6405.89 2210
6406.65 2236
6407.40 2331
6408.16 2270
6408.91 2225
6409.67 2228
6410.43 2250
6411.18 2289
6411.94 2336
6412.69 2348
6413.45 2229
6414.20 2267
6414.96 2312
6415.72 2262
6416.47 2249
6417.23 2314
6417.98 2313
6418.74 2319
6419.50 2313
6420.25 2281
6421.01 2271
6421.77 2247
6422.52 2280
6423.28 2242
6424.03 2223
6424.79 2254
6425.55 2238
6426.30 2208
6427.06 2228
6427.82 2274
6428.57 2295
6429.33 2312
6430.09 2274
6430.84 2257
6431.60 2249
6432.36 2282
6433.11 2205
6433.87 2277
6434.63 2251
6435.39 2282
6436.14 2266
6436.90 2361
6437.66 2359
6438.41 2435
6439.17 2408
6439.93 2456
6440.69 2465
6441.44 2372
6442.20 2393
6442.96 2447
6443.72 2416
6444.47 2423
6445.23 2389
6445.99 2410
6446.75 2388
6447.50 2386
6448.26 2426
6449.02 2449
6449.78 2428
6450.54 2435
6451.29 2477
6452.05 2446
6452.81 2446
6453.57 2513
6454.33 2492
6455.08 2504
6455.84 2518
6456.60 2524
6457.36 2506
6458.12 2558
6458.88 2537
6459.64 2587
6460.39 2576
6461.15 2614
6461.91 2585
6462.67 2561
6463.43 2626
6464.19 2736
6464.95 2701
6465.70 2721
6466.46 2764
6467.22 2765
6467.98 2749
6468.74 2733
6469.50 2717
6470.26 2689
6471.02 2723
6471.78 2761
6472.54 2734
6473.30 2770
6474.05 2722
6474.81 2854
6475.57 2870
6476.33 2831
6477.09 2850
6477.85 2820
6478.61 2860
6479.37 2914
6480.13 2996
6480.89 2971
6481.65 3018
6482.41 3139
6483.17 3190
6483.93 3177
6484.69 3232
6485.45 3148
6486.21 3228
6486.97 3229
6487.73 3369
6488.49 3351
6489.25 3360
6490.01 3383
6490.77 3411
6491.53 3494
6492.29 3598
6493.05 3568
6493.81 3573
6494.57 3663
6495.33 3637
6496.10 3707
6496.86 3670
6497.62 3610
6498.38 3601
6499.14 3587
6499.90 3592
6500.66 3509
6501.42 3626
6502.18 3726
6502.94 3855
6503.70 4024
6504.47 4371
6505.23 4968
6505.99 5977
6506.75 7264
6507.51 8340
6508.27 9470
6509.03 10066
6509.79 10047
6510.56 9693
6511.32 8964
6512.08 8059
6512.84 7160
6513.60 6423
6514.36 5688
6515.13 5283
6515.89 4710
6516.65 4444
6517.41 4326
6518.17 4244
6518.94 4174
6519.70 4140
6520.46 4077
6521.22 4182
6521.98 4246
6522.75 4290
6523.51 4330
6524.27 4566
6525.03 4871
6525.79 5052
6526.56 5334
6527.32 5631
6528.08 5646
6528.84 5646
6529.61 5738
6530.37 5599
6531.13 5293
6531.90 5169
6532.66 5318
6533.42 5455
6534.18 5815
6534.95 6379
6535.71 7032
6536.47 7370
6537.24 7445
6538.00 7272
6538.76 7065
6539.53 6561
6540.29 6075
6541.05 5522
6541.82 5083
6542.58 4683
6543.34 4396
6544.11 4293
6544.87 4162
6545.63 4166
6546.40 4075
6547.16 4098
6547.92 4039
6548.69 3967
6549.45 3936
6550.21 3927
6550.98 3872
6551.74 3898
6552.51 3890
6553.27 3783
6554.03 3816
6554.80 3932
6555.56 3854
6556.33 3791
6557.09 3818
6557.85 3958
6558.62 3959
6559.38 3939
6560.15 3935
6560.91 3968
6561.68 4052
6562.44 4075
6563.21 4149
6563.97 4230
6564.74 4266
6565.50 4279
6566.26 4307
6567.03 4258
6567.79 4283
6568.56 4293
6569.32 4269
6570.09 4306
6570.85 4373
6571.62 4364
6572.38 4406
6573.15 4611
6573.91 4583
6574.68 4525
6575.44 4501
6576.21 4654
6576.98 4675
6577.74 4615
6578.51 4655
6579.27 4682
6580.04 4684
6580.80 4712
6581.57 4799
6582.33 4870
6583.10 4833
6583.87 4871
6584.63 4889
6585.40 4915
6586.16 4857
6586.93 4768
6587.70 4811
6588.46 4822
6589.23 4813
6589.99 4995
6590.76 5204
6591.53 5446
6592.29 5789
6593.06 6118
6593.82 6582
6594.59 6839
6595.36 7090
6596.12 7168
6596.89 7040
6597.66 6948
6598.42 6672
6599.19 6515
6599.96 6089
6600.72 5771
6601.49 5555
6602.26 5325
6603.02 5072
6603.79 4900
6604.56 4816
6605.33 4709
6606.09 4592
6606.86 4565
6607.63 4644
6608.39 4711
6609.16 4736
6609.93 4720
6610.70 4700
6611.46 4663
6612.23 4627
6613.00 4551
6613.77 4564
6614.53 4535
6615.30 4540
6616.07 4546
6616.84 4509
6617.60 4690
6618.37 4712
6619.14 4943
6619.91 5106
6620.68 5364
6621.44 5468
6622.21 5917
6622.98 6046
6623.75 6088
6624.52 6154
6625.28 6120
6626.05 5857
6626.82 5674
6627.59 5391
6628.36 5065
6629.13 4940
6629.89 4889
6630.66 4821
6631.43 4847
6632.20 5014
6632.97 5259
6633.74 5445
6634.51 5777
6635.27 6005
6636.04 6024
6636.81 6024
6637.58 6235
6638.35 6167
6639.12 6294
6639.89 6643
6640.66 6842
6641.43 6936
6642.19 7130
6642.96 7132
6643.73 6885
6644.50 6533
6645.27 6337
6646.04 5852
6646.81 5482
6647.58 5101
6648.35 4701
6649.12 4345
6649.89 4133
6650.66 4003
6651.43 3944
6652.20 3858
6652.97 3840
6653.74 3733
6654.51 3634
6655.28 3615
6656.05 3710
6656.82 3816
6657.59 3662
6658.36 3619
6659.13 3579
6659.90 3653
6660.67 3656
6661.44 3596
6662.21 3618
6662.98 3622
6663.75 3618
6664.52 3506
6665.29 3525
6666.06 3552
6666.83 3514
6667.60 3567
6668.37 3563
6669.14 3637
6669.91 3704
6670.68 3697
6671.46 3830
6672.23 3908
6673.00 3847
6673.77 3801
6674.54 3853
6675.31 3896
6676.08 3859
6676.85 3752
6677.62 3778
6678.40 3741
6679.17 3822
6679.94 3921
6680.71 3990
6681.48 3953
6682.25 3899
6683.02 4065
6683.80 4103
6684.57 4296
6685.34 4414
6686.11 4536
6686.88 4555
6687.65 4344
6688.43 4261
6689.20 4150
6689.97 3897
6690.74 3804
6691.51 3703
6692.29 3515
6693.06 3411
6693.83 3442
6694.60 3285
6695.37 3329
6696.15 3324
6696.92 3275
6697.69 3286
6698.46 3279
6699.24 3289
6700.01 3243
6700.78 3287
6701.55 3261
6702.33 3164
6703.10 3136
6703.87 3190
6704.64 3185
6705.42 3138
6706.19 3069
6706.96 3062
6707.74 3049
6708.51 3002
6709.28 2932
6710.06 2920
6710.83 2889
6711.60 2883
6712.37 2858
6713.15 2853
6713.92 2856
6714.69 2808
6715.47 2793
6716.24 2770
6717.01 2753
6717.79 2751
6718.56 2717
6719.34 2723
6720.11 2753
6720.88 2715
6721.66 2651
6722.43 2663
6723.20 2722
6723.98 2675
6724.75 2757
6725.53 2699
6726.30 2757
6727.07 2692
6727.85 2678
6728.62 2674
6729.40 2664
6730.17 2633
6730.95 2674
6731.72 2761
6732.49 2708
6733.27 2753
6734.04 2720
6734.82 2796
6735.59 2768
6736.37 2741
6737.14 2721
6737.92 2823
6738.69 2817
6739.47 2780
6740.24 2773
6741.01 2857
6741.79 2801
6742.56 2890
6743.34 2926
6744.11 2922
6744.89 2922
6745.67 2984
6746.44 2967
6747.22 2962
6747.99 3042
6748.77 3011
6749.54 2981
6750.32 3128
6751.09 3248
6751.87 3308
6752.64 3429
6753.42 3560
6754.19 3598
6754.97 3558
6755.75 3517
6756.52 3430
6757.30 3278
6758.07 3203
6758.85 3150
6759.63 3190
6760.40 3127
6761.18 3056
6761.95 2945
6762.73 3003
6763.51 3003
6764.28 3051
6765.06 3012
6765.83 3031
6766.61 3014
6767.39 3006
6768.16 3006
6768.94 3036
6769.72 3043
6770.49 2969
6771.27 2895
6772.05 2983
6772.82 2934
6773.60 2876
6774.38 2824
6775.15 2786
6775.93 2871
6776.71 2822
6777.48 2861
6778.26 2813
6779.04 2891
6779.82 2864
6780.59 2766
6781.37 2817
6782.15 2821
6782.92 2762
6783.70 2717
6784.48 2708
6785.26 2687
6786.03 2710
6786.81 2657
6787.59 2631
6788.37 2630
6789.14 2567
6789.92 2595
6790.70 2557
6791.48 2606
6792.25 2554
6793.03 2554
6793.81 2450
6794.59 2405
6795.37 2449
6796.14 2480
6796.92 2559
6797.70 2575
6798.48 2595
6799.26 2574
6800.04 2514
6800.81 2560
6801.59 2561
6802.37 2580
6803.15 2536
6803.93 2571
6804.71 2525
6805.48 2617
6806.26 2643
6807.04 2590
6807.82 2540
6808.60 2579
6809.38 2525
6810.16 2536
6810.94 2548
6811.71 2619
6812.49 2640
6813.27 2603
6814.05 2593
6814.83 2570
6815.61 2627
6816.39 2607
6817.17 2646
6817.95 2639
6818.73 2670
6819.51 2641
6820.29 2589
6821.07 2569
6821.84 2596
6822.62 2686
6823.40 2563
6824.18 2562
6824.96 2584
6825.74 2571
6826.52 2543
6827.30 2574
6828.08 2606
6828.86 2601
6829.64 2526
6830.42 2520
6831.20 2554
6831.98 2511
6832.76 2546
6833.54 2633
6834.32 2753
6835.10 3017
6835.88 3533
6836.66 4034
6837.44 4679
6838.22 5235
6839.01 5770
6839.79 5853
6840.57 5812
6841.35 5461
6842.13 5117
6842.91 4715
6843.69 4260
6844.47 3902
6845.25 3609
6846.03 3446
6846.81 3365
6847.59 3378
6848.37 3713
6849.16 3987
6849.94 4382
6850.72 4623
6851.50 4803
6852.28 4782
6853.06 4622
6853.84 4381
6854.62 4149
6855.41 3885
6856.19 3628
6856.97 3367
6857.75 3223
6858.53 3020
6859.31 2888
6860.10 2894
6860.88 2864
6861.66 2859
6862.44 2757
6863.22 2717
6864.00 2824
6864.79 2754
6865.57 2776
6866.35 2844
6867.13 2887
6867.91 2922
6868.70 2938
6869.48 2886
6870.26 2796
6871.04 2783
6871.83 2891
6872.61 2875
6873.39 3015
6874.17 3039
6874.96 3068
6875.74 3167
6876.52 3292
6877.30 3316
6878.09 3341
6878.87 3499
6879.65 3746
6880.43 3929
6881.22 4275
6882.00 4451
6882.78 4595
6883.57 4663
6884.35 4580
6885.13 4644
6885.92 4438
6886.70 4404
6887.48 4546
6888.27 4491
6889.05 4663
6889.83 4754
6890.62 4686
6891.40 4513
6892.18 4330
6892.97 4212
6893.75 4156
6894.53 3896
6895.32 3859
6896.10 3698
6896.88 3645
6897.67 3634
6898.45 3685
6899.24 3631
6900.02 3678
6900.80 3707
6901.59 3669
6902.37 3636
6903.16 3622
6903.94 3549
6904.73 3580
6905.51 3505
6906.29 3362
6907.08 3343
6907.86 3367
6908.65 3330
6909.43 3402
6910.22 3343
6911.00 3311
6911.79 3333
6912.57 3375
6913.35 3344
6914.14 3248
6914.92 3339
6915.71 3362
6916.49 3370
6917.28 3378
6918.06 3381
6918.85 3443
6919.63 3401
6920.42 3429
6921.20 3426
6921.99 3373
6922.78 3464
6923.56 3527
6924.35 3518
6925.13 3613
6925.92 3691
6926.70 3707
6927.49 3679
6928.27 3746
6929.06 3805
6929.84 3804
6930.63 3781
6931.42 3766
6932.20 3703
6932.99 3683
6933.77 3746
6934.56 3742
6935.35 3812
6936.13 3763
6936.92 3788
6937.70 3893
6938.49 4044
6939.28 4304
6940.06 4553
6940.85 4772
6941.63 5052
6942.42 5265
6943.21 5350
6943.99 5493
6944.78 5449
6945.57 5416
6946.35 5376
6947.14 5448
6947.93 5467
6948.71 5407
6949.50 5376
6950.29 5469
6951.07 5366
6951.86 5166
6952.65 5085
6953.44 4882
6954.22 4799
6955.01 4774
6955.80 4800
6956.58 4901
6957.37 4832
6958.16 4866
6958.95 4875
6959.73 4889
6960.52 4873
6961.31 5005
6962.09 5034
6962.88 5058
6963.67 5232
6964.46 5407
6965.25 5647
6966.03 5850
6966.82 6186
6967.61 6461
6968.40 6672
6969.18 6923
6969.97 7086
6970.76 7116
6971.55 7043
6972.34 6987
6973.12 6915
6973.91 6987
6974.70 6929
6975.49 6986
6976.28 7111
6977.07 7127
6977.85 7413
6978.64 7719
6979.43 8122
6980.22 8647
6981.01 9764
6981.80 11341
6982.59 13719
6983.37 16713
6984.16 20169
6984.95 23379
6985.74 25932
6986.53 27265
6987.32 27280
6988.11 25681
6988.90 23339
6989.69 20491
6990.47 17612
6991.26 15043
6992.05 12519
6992.84 10700
6993.63 8924
6994.42 7618
6995.21 6853
6996.00 6188
6996.79 5621
6997.58 5244
6998.37 5081
6999.16 4941
6999.95 4763
7000.74 4568
7001.53 4434
7002.32 4308
7003.11 4308
7003.90 4150
7004.69 4027
7005.48 3906
7006.27 3717
7007.06 3587
7007.85 3619
7008.64 3609
7009.43 3724
7010.22 3834
7011.01 4005
7011.80 4065
7012.59 4193
7013.38 4270
7014.17 4245
7014.96 4238
7015.75 4092
7016.54 4057
7017.33 4040
7018.12 4000
7018.91 3898
7019.70 3954
7020.49 4105
7021.28 4179
7022.07 4319
7022.87 4520
7023.66 4573
7024.45 4697
7025.24 4752
7026.03 4775
7026.82 4777
7027.61 4799
7028.40 4647
7029.19 4519
7029.99 4390
7030.78 4197
7031.57 4040
7032.36 3894
7033.15 3865
7033.94 3867
7034.74 3707
7035.53 3749
7036.32 3748
7037.11 3775
7037.90 3828
7038.69 3807
7039.49 3834
7040.28 3812
7041.07 3842
7041.86 3864
7042.65 3877
7043.45 3925
7044.24 3988
7045.03 3950
7045.82 3980
7046.61 3997
7047.41 4095
7048.20 4129
7048.99 4223
7049.78 4318
7050.58 4382
7051.37 4487
7052.16 4431
7052.95 4319
7053.75 4162
7054.54 3952
7055.33 3834
7056.13 3802
7056.92 3743
7057.71 3727
7058.50 3634
7059.30 3639
7060.09 3691
7060.88 3702
7061.68 3648
7062.47 3596
7063.26 3514
7064.06 3420
7064.85 3469
7065.64 3390
7066.44 3340
7067.23 3301
7068.02 3250
7068.82 3196
7069.61 3131
7070.40 3098
7071.20 3035
7071.99 3022
7072.78 3005
7073.58 2970
7074.37 2987
7075.17 2844
7075.96 2836
7076.75 2826
7077.55 2798
7078.34 2810
7079.14 2701
7079.93 2768
7080.72 2774
7081.52 2715
7082.31 2779
7083.11 2730
7083.90 2840
7084.70 2850
7085.49 2952
7086.28 3011
7087.08 3096
7087.87 3191
7088.67 3224
7089.46 3158
7090.26 3151
7091.05 3065
7091.85 2965
7092.64 2867
7093.44 2744
7094.23 2602
7095.03 2571
7095.82 2591
7096.62 2488
7097.41 2450
7098.21 2368
7099.00 2359
7099.80 2388
7100.59 2286
7101.39 2269
7102.18 2279
7102.98 2257
7103.77 2299
7104.57 2251
7105.37 2181
7106.16 2176
7106.96 2147
7107.75 2112
7108.55 2140
7109.34 2180
7110.14 2194
7110.94 2131
7111.73 2123
7112.53 2110
7113.32 2108
7114.12 2141
7114.92 2159
7115.71 2162
7116.51 2175
7117.30 2102
7118.10 2120
7118.90 2130
7119.69 2127
7120.49 2109
7121.29 2131
7122.08 2101
7122.88 2136
7123.68 2140
7124.47 2136
7125.27 2093
7126.07 2146
7126.86 2128
7127.66 2166
7128.46 2220
7129.25 2232
7130.05 2298
7130.85 2374
7131.64 2309
7132.44 2208
7133.24 2227
7134.04 2218
7134.83 2119
7135.63 2169
7136.43 2115
7137.23 2105
7138.02 2061
7138.82 2038
7139.62 2009
7140.42 2075
7141.21 2101
7142.01 2063
7142.81 2020
7143.61 2001
7144.40 1973
7145.20 1989
7146.00 2005
7146.80 1978
7147.59 1932
7148.39 1998
7149.19 1965
7149.99 1915
7150.79 1927
7151.59 1990
7152.38 1932
7153.18 1893
7153.98 1924
7154.78 1926
7155.58 1961
7156.38 1945
7157.17 1957
7157.97 1995
7158.77 1936
7159.57 1922
7160.37 1892
7161.17 1840
7161.97 1950
7162.76 1941
7163.56 1942
7164.36 1943
7165.16 1935
7165.96 1902
7166.76 1923
7167.56 1877
7168.36 1860
7169.16 1876
7169.96 1883
7170.75 1925
7171.55 1902
7172.35 1760
7173.15 1747
7173.95 1681
7174.75 1718
7175.55 1743
7176.35 1673
7177.15 1730
7177.95 1727
7178.75 1715
7179.55 1792
7180.35 1810
7181.15 1800
7181.95 1850
7182.75 1863
7183.55 1868
7184.35 1838
7185.15 1854
7185.95 1826
7186.75 1818
7187.55 1768
7188.35 1738
7189.15 1702
7189.95 1730
7190.75 1675
7191.55 1652
7192.35 1647
7193.15 1649
7193.95 1673
7194.75 1645
7195.55 1655
7196.35 1665
7197.15 1705
7197.95 1712
7198.76 1663
7199.56 1666
7200.36 1694
7201.16 1669
7201.96 1730
7202.76 1719
7203.56 1704
7204.36 1728
7205.16 1655
7205.96 1676
7206.77 1666
7207.57 1693
7208.37 1706
7209.17 1667
7209.97 1673
7210.77 1650
7211.57 1704
7212.38 1701
7213.18 1678
7213.98 1726
7214.78 1721
7215.58 1730
7216.38 1662
7217.19 1681
7217.99 1696
7218.79 1689
7219.59 1735
7220.39 1786
7221.20 1804
7222.00 1754
7222.80 1784
7223.60 1835
7224.40 1837
7225.21 1802
7226.01 1804
7226.81 1786
7227.61 1804
7228.42 1762
7229.22 1808
7230.02 1820
7230.82 1842
7231.63 1858
7232.43 1892
7233.23 1970
7234.03 2165
7234.84 2338
7235.64 2447
7236.44 2553
7237.25 2646
7238.05 2655
7238.85 2628
7239.65 2485
7240.46 2439
7241.26 2316
7242.06 2158
7242.87 2072
7243.67 2037
7244.47 1976
7245.28 1902
7246.08 1882
7246.88 1889
7247.69 1896
7248.49 1894
7249.30 1893
7250.10 1876
7250.90 1853
7251.71 1837
7252.51 1848
7253.31 1878
7254.12 1908
7254.92 1911
7255.73 1914
7256.53 1886
7257.33 1898
7258.14 1872
7258.94 1936
7259.75 1932
7260.55 1972
7261.35 1972
7262.16 2033
7262.96 2131
7263.77 2142
7264.57 2138
7265.38 2032
7266.18 2068
7266.99 2062
7267.79 2040
7268.59 2026
7269.40 2016
7270.20 2044
7271.01 2011
7271.81 2010
7272.62 1994
7273.42 2014
7274.23 1978
7275.03 2028
7275.84 2041
7276.64 2104
7277.45 2087
7278.25 2081
7279.06 2149
7279.86 2180
7280.67 2258
7281.48 2441
7282.28 2709
7283.09 2913
7283.89 3126
7284.70 3315
7285.50 3409
7286.31 3399
7287.11 3298
7287.92 3145
7288.73 2935
7289.53 2797
7290.34 2656
7291.14 2494
7291.95 2324
7292.76 2202
7293.56 2131
7294.37 2097
7295.17 2053
7295.98 2121
7296.79 2046
7297.59 2008
7298.40 2105
7299.21 2117
7300.01 2118
7300.82 2077
7301.62 2155
7302.43 2132
7303.24 2159
7304.04 2126
7304.85 2130
7305.66 2223
7306.46 2163
7307.27 2261
7308.08 2354
7308.89 2383
7309.69 2532
7310.50 2721
7311.31 2690
7312.11 2690
7312.92 2705
7313.73 2712
7314.53 2602
7315.34 2555
7316.15 2628
7316.96 2659
7317.76 2695
7318.57 2882
7319.38 3054
7320.19 3114
7320.99 3183
7321.80 3133
7322.61 3074
7323.42 2984
7324.22 2959
7325.03 2874
7325.84 2667
7326.65 2568
7327.46 2396
7328.26 2351
7329.07 2301
7329.88 2275
7330.69 2230
7331.50 2333
7332.30 2230
7333.11 2268
7333.92 2304
7334.73 2202
7335.54 2181
7336.35 2222
7337.15 2281
7337.96 2327
7338.77 2343
7339.58 2377
7340.39 2416
7341.20 2431
7342.01 2448
7342.82 2477
7343.62 2496
7344.43 2462
7345.24 2374
7346.05 2380
7346.86 2366
7347.67 2339
7348.48 2313
7349.29 2272
7350.10 2258
7350.91 2226
7351.71 2256
7352.52 2226
7353.33 2179
7354.14 2233
7354.95 2238
7355.76 2331
7356.57 2422
7357.38 2444
7358.19 2555
7359.00 2700
7359.81 2782
7360.62 2923
7361.43 2951
7362.24 2944
7363.05 3019
7363.86 3046
7364.67 2856
7365.48 2813
7366.29 2683
7367.10 2570
7367.91 2505
7368.72 2419
7369.53 2399
7370.34 2296
7371.15 2241
7371.96 2155
7372.77 2141
7373.58 2172
7374.39 2127
7375.20 2116
7376.01 2117
7376.82 2126
7377.63 2155
7378.45 2232
7379.26 2333
7380.07 2471
7380.88 2600
7381.69 2693
7382.50 2617
7383.31 2672
7384.12 2658
7384.93 2527
7385.74 2415
7386.56 2357
7387.37 2318
7388.18 2202
7388.99 2157
7389.80 2064
7390.61 2018
7391.42 1984
7392.24 1897
7393.05 1852
7393.86 1847
7394.67 1791
7395.48 1792
7396.29 1796
7397.10 1796
7397.92 1837
7398.73 1892
7399.54 1920
7400.35 1985
7401.16 1988
7401.98 1965
7402.79 1998
7403.60 2000
7404.41 1958
7405.23 1904
7406.04 1893
7406.85 1887
7407.66 1930
7408.47 1802
7409.29 1792
7410.10 1784
7410.91 1721
7411.72 1711
7412.54 1710
7413.35 1741
7414.16 1668
7414.98 1675
7415.79 1592
7416.60 1565
7417.41 1580
7418.23 1619
7419.04 1597
7419.85 1603
7420.67 1591
7421.48 1588
7422.29 1622
7423.11 1606
7423.92 1577
7424.73 1584
7425.54 1644
7426.36 1650
7427.17 1654
7427.99 1623
7428.80 1611
7429.61 1610
7430.43 1642
7431.24 1594
7432.05 1627
7432.87 1556
7433.68 1550
7434.49 1577
7435.31 1564
7436.12 1573
7436.94 1570
7437.75 1521
7438.56 1577
7439.38 1592
7440.19 1521
7441.01 1559
7441.82 1555
7442.64 1543
7443.45 1552
7444.26 1529
7445.08 1536
7445.89 1543
7446.71 1531
7447.52 1508
7448.34 1518
7449.15 1459
7449.97 1508
7450.78 1489
7451.59 1490
7452.41 1560
7453.22 1506
7454.04 1490
7454.85 1450
7455.67 1473
7456.48 1495
7457.30 1485
7458.11 1487
7458.93 1497
7459.74 1464
7460.56 1456
7461.38 1478
7462.19 1506
7463.01 1455
7463.82 1479
7464.64 1526
7465.45 1472
7466.27 1434
7467.08 1448
7467.90 1475
7468.72 1528
7469.53 1535
7470.35 1471
7471.16 1477
7471.98 1506
7472.79 1452
7473.61 1469
7474.43 1513
7475.24 1494
7476.06 1484
7476.87 1485
7477.69 1506
7478.51 1512
7479.32 1506
7480.14 1516
7480.96 1529
7481.77 1582
7482.59 1560
7483.41 1547
7484.22 1511
7485.04 1508
7485.85 1526
7486.67 1537
7487.49 1535
7488.31 1473
7489.12 1466
7489.94 1416
7490.76 1427
7491.57 1433
7492.39 1461
7493.21 1419
7494.02 1426
7494.84 1432
7495.66 1406
7496.48 1402
7497.29 1440
7498.11 1422
7498.93 1435
7499.74 1405
7500.56 1416
7501.38 1367
7502.20 1429
7503.01 1449
7503.83 1415
7504.65 1427
7505.47 1408
7506.29 1391
7507.10 1457
7507.92 1446
7508.74 1384
7509.56 1417
7510.37 1411
7511.19 1382
7512.01 1426
7512.83 1445
7513.65 1426
7514.47 1402
7515.28 1400
7516.10 1426
7516.92 1414
7517.74 1373
7518.56 1380
7519.38 1445
7520.19 1413
7521.01 1423
7521.83 1446
7522.65 1439
7523.47 1497
7524.29 1471
7525.11 1493
7525.92 1499
7526.74 1486
7527.56 1494
7528.38 1468
7529.20 1494
7530.02 1509
7530.84 1561
7531.66 1505
7532.48 1472
7533.30 1483
7534.12 1454
7534.93 1484
7535.75 1477
7536.57 1463
7537.39 1483
7538.21 1485
7539.03 1435
7539.85 1424
7540.67 1427
7541.49 1437
7542.31 1472
7543.13 1486
7543.95 1471
7544.77 1484
7545.59 1424
7546.41 1460
7547.23 1463
7548.05 1522
7548.87 1538
7549.69 1498
7550.51 1444
7551.33 1464
7552.15 1459
7552.97 1428
7553.79 1467
7554.61 1534
7555.43 1495
7556.25 1516
7557.07 1558
7557.89 1516
7558.71 1531
7559.53 1532
7560.36 1550
7561.18 1546
7562.00 1534
7562.82 1572
7563.64 1535
7564.46 1516
7565.28 1568
7566.10 1561
7566.92 1601
7567.74 1566
7568.56 1576
7569.39 1544
7570.21 1513
7571.03 1587
7571.85 1547
7572.67 1573
7573.49 1564
7574.31 1619
7575.14 1585
7575.96 1612
7576.78 1568
7577.60 1562
7578.42 1633
7579.24 1563
7580.06 1609
7580.89 1563
7581.71 1603
7582.53 1641
7583.35 1669
7584.17 1704
7585.00 1662
7585.82 1664
7586.64 1667
7587.46 1679
7588.29 1687
7589.11 1636
7589.93 1670
7590.75 1690
7591.57 1711
7592.40 1682
7593.22 1695
7594.04 1678
7594.86 1742
7595.69 1761
7596.51 1851
7597.33 1791
7598.15 1767
7598.98 1856
7599.80 1846
7600.62 1878
7601.45 1927
7602.27 1942
7603.09 1965
7603.92 1979
7604.74 2022
7605.56 2026
7606.38 2079
7607.21 2064
7608.03 1990
7608.85 1975
7609.68 1960
7610.50 1912
7611.32 1912
7612.15 1927
7612.97 1918
7613.80 1941
7614.62 1998
7615.44 2054
7616.27 2121
7617.09 2160
7617.91 2258
7618.74 2295
7619.56 2317
7620.39 2366
7621.21 2373
7622.03 2319
7622.86 2288
7623.68 2188
7624.51 2128
7625.33 2164
7626.15 2106
7626.98 2113
7627.80 2126
7628.63 2163
7629.45 2242
7630.28 2249
7631.10 2301
7631.93 2368
7632.75 2437
7633.58 2347
7634.40 2347
7635.22 2228
7636.05 2129
7636.87 2108
7637.70 2027
7638.52 1963
7639.35 1847
7640.17 1822
7641.00 1796
7641.82 1801
7642.65 1815
7643.47 1852
7644.30 1965
7645.13 2044
7645.95 2074
7646.78 2065
7647.60 2091
7648.43 2076
7649.25 2055
7650.08 2059
7650.90 1997
7651.73 1958
7652.55 1873
7653.38 1844
7654.21 1793
7655.03 1733
7655.86 1695
7656.68 1707
7657.51 1593
7658.34 1579
7659.16 1521
7659.99 1486
7660.81 1554
7661.64 1548
7662.47 1527
7663.29 1481
7664.12 1501
7664.95 1504
7665.77 1528
7666.60 1482
7667.42 1516
7668.25 1497
7669.08 1527
7669.90 1556
7670.73 1527
7671.56 1515
7672.38 1533
7673.21 1485
7674.04 1508
7674.87 1521
7675.69 1426
7676.52 1449
7677.35 1406
7678.17 1484
7679.00 1462
7679.83 1423
7680.65 1491
7681.48 1454
7682.31 1498
7683.14 1510
7683.96 1588
7684.79 1605
7685.62 1617
7686.45 1618
7687.27 1608
7688.10 1595
7688.93 1591
7689.76 1588
7690.58 1589
7691.41 1582
7692.24 1545
7693.07 1500
7693.90 1529
7694.72 1492
7695.55 1553
7696.38 1581
7697.21 1622
7698.04 1626
7698.86 1615
7699.69 1588
7700.52 1613
7701.35 1670
7702.18 1634
7703.01 1568
7703.83 1588
7704.66 1563
7705.49 1560
7706.32 1485
7707.15 1463
7707.98 1479
7708.81 1450
7709.63 1465
7710.46 1452
7711.29 1460
7712.12 1478
7712.95 1455
7713.78 1497
7714.61 1434
7715.44 1467
7716.27 1488
7717.10 1474
7717.93 1466
7718.75 1454
7719.58 1492
7720.41 1457
7721.24 1443
7722.07 1442
7722.90 1447
7723.73 1423
7724.56 1456
7725.39 1483
7726.22 1467
7727.05 1489
7727.88 1560
7728.71 1530
7729.54 1535
7730.37 1564
7731.20 1554
7732.03 1516
7732.86 1477
7733.69 1495
7734.52 1437
7735.35 1462
7736.18 1397
7737.01 1380
7737.84 1387
7738.67 1359
7739.50 1372
7740.33 1398
7741.16 1353
7741.99 1404
7742.82 1387
7743.65 1402
7744.48 1457
7745.31 1581
7746.14 1667
7746.98 1753
7747.81 1878
7748.64 1901
7749.47 1928
7750.30 1892
7751.13 1731
7751.96 1677
7752.79 1656
7753.62 1563
7754.45 1465
7755.29 1438
7756.12 1421
7756.95 1385
7757.78 1336
7758.61 1362
7759.44 1329
7760.27 1309
7761.11 1342
7761.94 1358
7762.77 1307
7763.60 1265
7764.43 1283
7765.26 1328
7766.10 1311
7766.93 1290
7767.76 1268
7768.59 1292
7769.42 1308
7770.26 1305
7771.09 1273
7771.92 1282
7772.75 1265
7773.58 1303
7774.42 1273
7775.25 1272
7776.08 1313
7776.91 1264
7777.75 1248
7778.58 1261
7779.41 1276
7780.24 1308
7781.08 1308
7781.91 1299
7782.74 1262
7783.57 1288
7784.41 1355
7785.24 1313
7786.07 1314
7786.91 1349
7787.74 1343
7788.57 1360
7789.40 1334
7790.24 1310
7791.07 1344
7791.90 1315
7792.74 1302
7793.57 1303
7794.40 1323
7795.24 1325
7796.07 1331
7796.90 1363
7797.74 1396
7798.57 1384
7799.40 1360
7800.24 1377
7801.07 1358
7801.91 1344
7802.74 1388
7803.57 1379
7804.41 1381
7805.24 1354
7806.07 1392
7806.91 1444
7807.74 1449
7808.58 1404
7809.41 1435
7810.25 1409
7811.08 1424
7811.91 1436
7812.75 1475
7813.58 1518
7814.42 1520
7815.25 1532
7816.09 1574
7816.92 1608
7817.75 1592
7818.59 1646
7819.42 1632
7820.26 1667
7821.09 1703
7821.93 1667
7822.76 1640
7823.60 1734
7824.43 1731
7825.27 1698
7826.10 1712
7826.94 1684
7827.77 1627
7828.61 1666
7829.44 1512
7830.28 1523
7831.11 1520
7831.95 1564
7832.78 1626
7833.62 1696
7834.46 1650
7835.29 1695
7836.13 1650
7836.96 1600
7837.80 1609
7838.63 1599
7839.47 1547
7840.31 1551
7841.14 1505
7841.98 1481
7842.81 1498
7843.65 1449
7844.48 1441
7845.32 1443
7846.16 1423
7846.99 1361
7847.83 1394
7848.67 1434
7849.50 1388
7850.34 1375
7851.17 1343
7852.01 1336
7852.85 1339
7853.68 1337
7854.52 1331
7855.36 1352
7856.19 1366
7857.03 1344
7857.87 1378
7858.70 1339
7859.54 1319
7860.38 1340
7861.21 1362
7862.05 1408
7862.89 1317
7863.72 1385
7864.56 1339
7865.40 1306
7866.24 1335
7867.07 1298
7867.91 1301
7868.75 1320
7869.59 1291
7870.42 1326
7871.26 1352
7872.10 1328
7872.94 1344
7873.77 1372
7874.61 1371
7875.45 1447
7876.29 1435
7877.12 1451
7877.96 1545
7878.80 1528
7879.64 1572
7880.47 1668
7881.31 1710
7882.15 1604
7882.99 1653
7883.83 1590
7884.66 1569
7885.50 1577
7886.34 1576
7887.18 1494
7888.02 1437
7888.86 1485
7889.69 1438
7890.53 1391
7891.37 1493
7892.21 1425
7893.05 1453
7893.89 1423
7894.73 1452
7895.56 1448
7896.40 1415
7897.24 1380
7898.08 1392
7898.92 1367
7899.76 1409
7900.60 1391
7901.44 1390
7902.28 1327
7903.12 1295
7903.95 1322
7904.79 1313
7905.63 1331
7906.47 1322
7907.31 1295
7908.15 1285
7908.99 1296
7909.83 1287
7910.67 1314
7911.51 1357
7912.35 1418
7913.19 1368
7914.03 1451
7914.87 1468
7915.71 1529
7916.55 1582
7917.39 1658
7918.23 1601
7919.07 1663
7919.91 1683
7920.75 1647
7921.59 1603
7922.43 1514
7923.27 1503
7924.11 1482
7924.95 1416
7925.79 1392
7926.63 1366
7927.47 1385
7928.31 1359
7929.15 1361
7929.99 1365
7930.83 1340
7931.67 1314
7932.51 1341
7933.35 1344
7934.19 1281
7935.04 1252
7935.88 1286
7936.72 1265
7937.56 1279
7938.40 1301
7939.24 1306
7940.08 1308
7940.92 1290
7941.76 1275
7942.60 1314
7943.45 1321
7944.29 1378
7945.13 1388
7945.97 1382
7946.81 1321
7947.65 1346
7948.49 1321
7949.34 1327
7950.18 1313
7951.02 1308
7951.86 1273
7952.70 1337
7953.54 1312
7954.39 1361
7955.23 1356
7956.07 1417
7956.91 1395
7957.75 1465
7958.60 1393
7959.44 1402
7960.28 1448
7961.12 1403
7961.96 1435
7962.81 1405
7963.65 1382
7964.49 1365
7965.33 1431
7966.18 1463
7967.02 1478
7967.86 1541
7968.70 1593
7969.55 1551
7970.39 1535
7971.23 1517
7972.08 1447
7972.92 1359
7973.76 1351
7974.60 1317
7975.45 1311
7976.29 1327
7977.13 1306
7977.98 1264
7978.82 1223
7979.66 1265
7980.51 1223
7981.35 1221
7982.19 1197
7983.04 1169
7983.88 1203
7984.72 1154
7985.57 1166
7986.41 1184
7987.25 1188
7988.10 1245
7988.94 1208
7989.78 1199
7990.63 1175
7991.47 1131
7992.32 1101
7993.16 1121
7994.00 1150
7994.85 1139
7995.69 1143
7996.54 1123
7997.38 1135
7998.22 1142
7999.07 1125
7999.91 1131
8000.76 1146
8001.60 1154
8002.45 1136
8003.29 1093
8004.13 1104
8004.98 1069
8005.82 1143
8006.67 1113
8007.51 1059
8008.36 1135
8009.20 1072
8010.05 1056
8010.89 1061
8011.74 1112
8012.58 1075
8013.43 1056
8014.27 1048
8015.12 1053
8015.96 1053
8016.81 1040
8017.65 1045
8018.50 1064
8019.34 1037
8020.19 1033
8021.03 1018
8021.88 1019
8022.72 1003
8023.57 1000
8024.41 992
8025.26 1005
8026.11 991
8026.95 993
8027.80 1017
8028.64 1048
8029.49 1040
8030.33 1022
8031.18 1029
8032.03 1043
8032.87 1027
8033.72 1042
8034.56 1036
8035.41 1018
8036.26 1039
8037.10 1040
8037.95 1062
8038.80 1066
8039.64 1042
8040.49 1045
8041.34 1044
8042.18 1032
8043.03 1025
8043.87 1028
8044.72 1055
8045.57 1057
8046.41 1054
8047.26 1040
8048.11 1008
8048.96 1042
8049.80 1065
8050.65 1006
8051.50 993
8052.34 1004
8053.19 1005
8054.04 1021
8054.88 967
8055.73 966
8056.58 995
8057.43 961
8058.27 961
8059.12 1001
8059.97 971
8060.82 984
8061.66 1008
8062.51 1014
8063.36 1006
8064.21 990
8065.05 1004
8065.90 1033
8066.75 972
8067.60 966
8068.44 967
8069.29 971
8070.14 996
8070.99 985
8071.84 972
8072.68 968
8073.53 969
8074.38 987
8075.23 1005
8076.08 954
8076.93 967
8077.77 960
8078.62 1000
8079.47 991
8080.32 1013
8081.17 978
8082.02 992
8082.87 951
8083.71 966
8084.56 991
8085.41 978
8086.26 962
8087.11 992
8087.96 1009
8088.81 976
8089.66 960
8090.51 936
8091.35 995
8092.20 1029
8093.05 1002
8093.90 994
8094.75 952
8095.60 969
8096.45 936
8097.30 968
8098.15 935
8099.00 978
8099.85 937
8100.70 935
8101.55 952
8102.40 913
8103.25 962
8104.10 949
8104.95 986
8105.80 964
8106.65 953
8107.50 980
8108.35 935
8109.20 921
8110.05 925
8110.90 994
8111.75 992
8112.60 994
8113.45 941
8114.30 975
8115.15 1002
8116.00 980
8116.85 994
8117.70 1018
8118.55 1039
8119.40 1033
8120.25 1008
8121.10 1016
8121.95 1061
8122.80 1088
8123.65 1020
8124.50 1006
8125.35 1001
8126.20 1008
8127.06 1021
8127.91 1038
8128.76 1041
8129.61 1030
8130.46 1061
8131.31 1064
8132.16 1029
8133.01 989
8133.86 1012
8134.72 1007
8135.57 1043
8136.42 1017
8137.27 988
8138.12 1021
8138.97 1001
8139.83 1023
8140.68 1009
8141.53 993
8142.38 1007
8143.23 993
8144.08 1003
8144.94 982
8145.79 954
8146.64 990
8147.49 1002
8148.34 1008
8149.20 1040
8150.05 1020
8150.90 1007
8151.75 1035
8152.60 1037
8153.46 992
8154.31 993
8155.16 1001
8156.01 1056
8156.87 1046
8157.72 1027
8158.57 1031
8159.42 1026
8160.28 991
8161.13 942
8161.98 983
8162.84 992
8163.69 951
8164.54 918
8165.39 928
8166.25 966
8167.10 959
8167.95 939
8168.81 971
8169.66 963
8170.51 919
8171.37 895
8172.22 923
8173.07 930
8173.93 915
8174.78 927
8175.63 951
8176.49 947
8177.34 900
8178.19 943
8179.05 942
8179.90 954
8180.76 900
8181.61 894
8182.46 865
8183.32 883
8184.17 916
8185.02 911
8185.88 917
8186.73 883
8187.59 865
8188.44 871
8189.30 880
8190.15 881
8191.00 906
8191.86 902
8192.71 876
8193.57 906
8194.42 919
8195.28 933
8196.13 924
8196.99 932
8197.84 909
8198.69 895
8199.55 882
8200.40 933
8201.26 942
8202.11 913
8202.97 965
8203.82 925
8204.68 887
8205.53 930
8206.39 947
8207.24 893
8208.10 911
8208.95 885
8209.81 933
8210.67 908
8211.52 926
8212.38 906
8213.23 943
8214.09 930
8214.94 966
8215.80 973
8216.65 937
8217.51 913
8218.37 963
8219.22 908
8220.08 951
8220.93 980
8221.79 978
8222.64 977
8223.50 973
8224.36 986
8225.21 983
8226.07 969
8226.92 960
8227.78 981
8228.64 931
8229.49 935
8230.35 910
8231.21 930
8232.06 962
8232.92 917
8233.78 930
8234.63 905
8235.49 897
8236.35 886
8237.20 901
8238.06 928
8238.92 924
8239.77 913
8240.63 926
8241.49 945
8242.34 911
8243.20 918
8244.06 925
8244.91 892
8245.77 861
8246.63 900
8247.49 937
8248.34 938
8249.20 955
8250.06 959
8250.92 932
8251.77 912
8252.63 904
8253.49 899
8254.35 889
8255.20 914
8256.06 929
8256.92 925
8257.78 920
8258.63 934
8259.49 919
8260.35 927
8261.21 924
8262.07 908
8262.92 889
8263.78 922
8264.64 919
8265.50 923
8266.36 918
8267.22 957
8268.07 977
8268.93 965
8269.79 976
8270.65 956
8271.51 942
8272.37 965
8273.22 934
8274.08 942
8274.94 957
8275.80 918
8276.66 947
8277.52 938
8278.38 1001
8279.24 976
8280.09 960
8280.95 979
8281.81 987
8282.67 999
8283.53 986
8284.39 1001
8285.25 968
8286.11 941
8286.97 969
8287.83 974
8288.69 976
8289.55 950
8290.41 957
8291.26 991
8292.12 989
8292.98 987
8293.84 939
8294.70 928
8295.56 978
8296.42 993
8297.28 1032
8298.14 997
8299.00 956
8299.86 954
8300.72 998
8301.58 1017
8302.44 1020
8303.30 1025
8304.16 1013
8305.02 1055
8305.88 1030
8306.74 1013
8307.60 981
8308.46 1000
8309.33 986
8310.19 976
8311.05 963
8311.91 958
8312.77 951
8313.63 943
8314.49 951
8315.35 998
8316.21 1007
8317.07 970
8317.93 926
8318.79 952
8319.65 939
8320.52 980
8321.38 948
8322.24 947
8323.10 936
8323.96 955
8324.82 952
8325.68 942
8326.54 983
8327.41 984
8328.27 985
8329.13 942
8329.99 945
8330.85 986
8331.71 992
8332.57 979
8333.44 983
8334.30 979
8335.16 1002
8336.02 1003
8336.88 995
8337.75 1006
8338.61 996
8339.47 968
8340.33 982
8341.19 993
8342.06 1015
8342.92 998
8343.78 1024
8344.64 1015
8345.50 1002
8346.37 1010
8347.23 1056
8348.09 1038
8348.95 996
8349.82 1039
8350.68 1056
8351.54 1059
8352.40 1014
8353.27 1011
8354.13 1027
8354.99 1026
8355.86 970
8356.72 1019
8357.58 995
8358.45 1031
8359.31 985
8360.17 1010
8361.03 1039
8361.90 1042
8362.76 1025
8363.62 1042
8364.49 971
8365.35 1049
8366.21 1076
8367.08 1020
8367.94 1059
8368.80 1059
8369.67 1073
8370.53 1104
8371.40 1082
8372.26 1065
8373.12 1019
8373.99 1029
8374.85 1073
8375.71 1086
8376.58 1072
8377.44 1042
8378.31 1118
8379.17 1131
8380.03 1102
8380.90 1063
8381.76 1151
8382.63 1140
8383.49 1085
8384.36 1129
8385.22 1156
8386.08 1201
8386.95 1164
8387.81 1128
8388.68 1163
8389.54 1180
8390.41 1169
8391.27 1120
8392.14 1122
8393.00 1165
8393.87 1193
8394.73 1174
8395.60 1168
8396.46 1178
8397.33 1173
8398.19 1221
8399.06 1192
8399.92 1173
8400.79 1178
8401.65 1201
8402.52 1232
8403.38 1162
8404.25 1200
8405.11 1207
8405.98 1241
8406.84 1277
8407.71 1309
8408.58 1246
8409.44 1232
8410.31 1272
8411.17 1326
8412.04 1296
8412.90 1323
8413.77 1380
8414.64 1376
8415.50 1362
8416.37 1317
8417.23 1387
8418.10 1413
8418.97 1390
8419.83 1376
8420.70 1444
8421.56 1421
8422.43 1441
8423.30 1448
8424.16 1535
8425.03 1504
8425.90 1505
8426.76 1543
8427.63 1564
8428.50 1617
8429.36 1587
8430.23 1634
8431.10 1630
8431.96 1641
8432.83 1666
8433.70 1623
8434.56 1704
8435.43 1718
8436.30 1748
8437.16 1773
8438.03 1834
8438.90 1883
8439.77 1981
8440.63 1954
8441.50 1937
8442.37 2007
8443.24 2044
8444.10 2017
8444.97 2016
8445.84 2031
8446.71 2054
8447.57 2090
8448.44 2091
8449.31 2168
8450.18 2177
8451.04 2257
8451.91 2500
8452.78 2737
8453.65 3122
8454.52 3593
8455.38 3878
8456.25 4264
8457.12 4607
8457.99 4567
8458.86 4474
8459.72 4283
8460.59 4075
8461.46 3683
8462.33 3333
8463.20 3080
8464.07 2751
8464.93 2599
8465.80 2392
8466.67 2331
8467.54 2231
8468.41 2110
8469.28 2050
8470.15 2018
8471.02 1944
8471.88 1930
8472.75 1910
8473.62 1915
8474.49 1799
8475.36 1840
8476.23 1901
8477.10 1877
8477.97 1904
8478.84 1949
8479.71 1993
8480.58 2155
8481.44 2175
8482.31 2258
8483.18 2363
8484.05 2360
8484.92 2384
8485.79 2292
8486.66 2241
8487.53 2197
8488.40 2133
8489.27 2015
8490.14 1962
8491.01 1897
8491.88 1908
8492.75 1919
8493.62 1884
8494.49 1865
8495.36 1871
8496.23 1883
8497.10 1943
8497.97 1890
8498.84 1780
8499.71 1739
8500.58 1755
8501.45 1737
8502.32 1709
8503.19 1724
8504.06 1714
8504.93 1724
8505.80 1718
8506.67 1708
8507.55 1745
8508.42 1759
8509.29 1804
8510.16 1806
8511.03 1802
8511.90 1827
8512.77 1846
8513.64 1823
8514.51 1889
8515.38 1892
8516.25 1881
8517.13 1913
8518.00 1925
8518.87 1936
8519.74 2014
8520.61 2017
8521.48 2085
8522.35 2270
8523.23 2362
8524.10 2514
8524.97 2726
8525.84 2909
8526.71 2991
8527.58 2974
8528.46 2925
8529.33 2858
8530.20 2732
8531.07 2617
8531.94 2450
8532.81 2396
8533.69 2231
8534.56 2109
8535.43 2029
8536.30 2002
8537.18 1968
8538.05 1927
8538.92 1884
8539.79 1870
8540.66 1779
8541.54 1783
8542.41 1748
8543.28 1751
8544.15 1772
8545.03 1715
8545.90 1715
8546.77 1707
8547.64 1735
8548.52 1782
8549.39 1812
8550.26 1853
8551.14 1887
8552.01 1975
8552.88 2065
8553.76 2224
8554.63 2226
8555.50 2264
8556.37 2249
8557.25 2157
8558.12 2096
8558.99 2053
8559.87 1967
8560.74 1909
8561.61 1762
8562.49 1743
8563.36 1737
8564.24 1688
8565.11 1636
8565.98 1636
8566.86 1612
8567.73 1587
8568.60 1568
8569.48 1511
8570.35 1509
8571.23 1503
8572.10 1514
8572.97 1474
8573.85 1451
8574.72 1438
8575.60 1430
8576.47 1461
8577.34 1439
8578.22 1441
8579.09 1455
8579.97 1426
8580.84 1438
8581.72 1436
8582.59 1445
8583.47 1438
8584.34 1435
8585.21 1463
8586.09 1468
8586.96 1530
8587.84 1520
8588.71 1537
8589.59 1527
8590.46 1549
8591.34 1544
8592.21 1533
8593.09 1547
8593.96 1540
8594.84 1541
8595.71 1570
8596.59 1576
8597.46 1570
8598.34 1567
8599.22 1619
8600.09 1612
8600.97 1606
8601.84 1605
8602.72 1577
8603.59 1590
8604.47 1668
8605.34 1602
8606.22 1595
8607.10 1628
8607.97 1621
8608.85 1657
8609.72 1618
8610.60 1662
8611.47 1657
8612.35 1670
8613.23 1658
8614.10 1686
8614.98 1717
8615.86 1729
8616.73 1683
8617.61 1694
8618.48 1738
8619.36 1707
8620.24 1756
8621.11 1721
8621.99 1734
8622.87 1749
8623.74 1816
8624.62 1838
8625.50 1804
8626.37 1804
8627.25 1801
8628.13 1826
8629.00 1836
8629.88 1822
8630.76 1822
8631.64 1817
8632.51 1849
8633.39 1816
8634.27 1852
8635.14 1806
8636.02 1771
8636.90 1833
8637.78 1919
8638.65 1837
8639.53 1829
8640.41 1880
8641.29 1883
8642.16 1897
8643.04 1875
8643.92 1942
8644.80 2002
8645.67 1984
8646.55 1939
8647.43 1978
8648.31 2060
8649.18 2098
8650.06 2106
8650.94 2097
8651.82 2043
8652.70 2075
8653.58 2087
8654.45 2077
8655.33 2107
8656.21 2179
8657.09 2201
8657.97 2224
8658.84 2240
8659.72 2380
8660.60 2483
8661.48 2704
8662.36 2874
8663.24 3046
8664.12 3215
8664.99 3321
8665.87 3339
8666.75 3337
8667.63 3388
8668.51 3245
8669.39 3088
8670.27 2972
8671.15 2863
8672.03 2770
8672.91 2766
8673.78 2650
8674.66 2618
8675.54 2567
8676.42 2551
8677.30 2472
8678.18 2427
8679.06 2329
8679.94 2259
8680.82 2191
8681.70 2181
8682.58 2053
8683.46 2074
8684.34 2010
8685.22 2043
8686.10 2114
8686.98 2181
8687.86 2204
8688.74 2312
8689.62 2436
8690.50 2547
8691.38 2811
8692.26 2969
8693.14 2950
8694.02 3055
8694.90 3143
8695.78 3064
8696.66 2958
8697.54 2733
8698.42 2566
8699.30 2440
8700.18 2373
8701.06 2335
8701.94 2326
8702.82 2207
8703.70 2174
8704.58 2107
8705.46 2027
8706.34 1961
8707.23 1941
8708.11 1885
8708.99 1809
8709.87 1787
8710.75 1683
8711.63 1650
8712.51 1639
8713.39 1612
8714.27 1581
8715.16 1597
8716.04 1541
8716.92 1587
8717.80 1533
8718.68 1560
8719.56 1533
8720.44 1506
8721.33 1539
8722.21 1551
8723.09 1534
8723.97 1588
8724.85 1592
8725.73 1593
8726.62 1654
8727.50 1674
8728.38 1692
8729.26 1746
8730.14 1763
8731.03 1782
8731.91 1752
8732.79 1739
8733.67 1771
8734.55 1704
8735.44 1662
8736.32 1704
8737.20 1630
8738.08 1618
8738.97 1643
8739.85 1606
8740.73 1580
8741.61 1571
8742.50 1600
8743.38 1590
8744.26 1585
8745.14 1524
8746.03 1526
8746.91 1527
8747.79 1509
8748.68 1542
8749.56 1511
8750.44 1547
8751.33 1576
8752.21 1549
8753.09 1544
8753.97 1562
8754.86 1572
8755.74 1571
8756.62 1569
8757.51 1628
8758.39 1640
8759.28 1682
8760.16 1666
8761.04 1667
8761.93 1660
8762.81 1636
8763.69 1686
8764.58 1684
8765.46 1657
8766.34 1615
8767.23 1629
8768.11 1716
8769.00 1739
8769.88 1689
8770.76 1640
8771.65 1612
8772.53 1596
8773.42 1579
8774.30 1590
8775.19 1600
8776.07 1609
8776.95 1667
8777.84 1704
8778.72 1752
8779.61 1842
8780.49 1919
8781.38 2062
8782.26 2100
8783.15 2159
8784.03 2126
8784.92 2068
8785.80 2011
8786.69 1978
8787.57 1864
8788.46 1834
8789.34 1777
8790.23 1681
8791.11 1605
8792.00 1584
8792.88 1519
8793.77 1475
8794.65 1472
8795.54 1460
8796.42 1413
8797.31 1397
8798.19 1351
8799.08 1367
8799.96 1344
8800.85 1303
8801.74 1266
8802.62 1264
8803.51 1322
8804.39 1312
8805.28 1277
8806.16 1311
8807.05 1272
8807.94 1270
8808.82 1263
8809.71 1268
8810.59 1236
8811.48 1215
8812.37 1198
8813.25 1203
8814.14 1164
8815.03 1201
8815.91 1210
8816.80 1216
8817.68 1212
8818.57 1236
8819.46 1202
8820.34 1196
8821.23 1203
8822.12 1231
8823.00 1246
8823.89 1248
8824.78 1224
8825.66 1191
8826.55 1184
8827.44 1203
8828.33 1183
8829.21 1169
8830.10 1153
8830.99 1171
8831.87 1138
8832.76 1153
8833.65 1176
8834.54 1131
8835.42 1174
8836.31 1188
8837.20 1157
8838.08 1146
8838.97 1150
8839.86 1178
8840.75 1205
8841.64 1164
8842.52 1162
8843.41 1142
8844.30 1130
8845.19 1160
8846.07 1152
8846.96 1184
8847.85 1161
8848.74 1156
8849.63 1149
8850.51 1105
8851.40 1086
8852.29 1087
8853.18 1099
8854.07 1089
8854.96 1081
8855.84 1097
8856.73 1149
8857.62 1114
8858.51 1064
8859.40 1095
8860.29 1109
8861.17 1091
8862.06 1087
8862.95 1093
8863.84 1068
8864.73 1061
8865.62 1049
8866.51 1055
8867.40 1051
8868.29 1063
8869.17 1041
8870.06 1039
8870.95 978
8871.84 1004
8872.73 1016
8873.62 1014
8874.51 1044
8875.40 989
8876.29 1030
8877.18 1010
8878.07 1034
8878.96 951
8879.85 947
8880.74 958
8881.63 1034
8882.51 1001
8883.40 947
8884.29 958
8885.18 955
8886.07 926
8886.96 966
8887.85 965
8888.74 965
8889.63 960
8890.52 936
8891.41 923
8892.30 956
8893.19 947
8894.09 962
8894.98 916
8895.87 964
8896.76 955
8897.65 909
8898.54 931
8899.43 934
8900.32 927
8901.21 924
8902.10 896
8902.99 929
8903.88 929
8904.77 917
8905.66 923
8906.55 922
8907.44 941
8908.34 951
8909.23 925
8910.12 904
8911.01 946
8911.90 943
8912.79 930
8913.68 966
8914.57 956
8915.47 909
8916.36 906
8917.25 922
8918.14 939
8919.03 902
8919.92 891
8920.81 914
8921.71 920
8922.60 903
8923.49 868
8924.38 896
8925.27 899
8926.16 900
8927.06 913
8927.95 879
8928.84 895
8929.73 891
8930.62 860
8931.52 895
8932.41 859
8933.30 831
8934.19 896
8935.09 863
8935.98 886
8936.87 862
8937.76 888
8938.66 875
8939.55 872
8940.44 899
8941.33 848
8942.23 831
8943.12 867
8944.01 917
8944.90 890
8945.80 842
8946.69 861
8947.58 856
8948.48 847
8949.37 850
8950.26 880
8951.16 883
8952.05 861
8952.94 873
8953.84 889
8954.73 891
8955.62 882
8956.52 828
8957.41 881
8958.30 882
8959.20 875
8960.09 847
8960.98 834
8961.88 871
8962.77 876
8963.66 850
8964.56 871
8965.45 905
8966.35 911
8967.24 881
8968.13 903
8969.03 903
8969.92 913
8970.82 905
8971.71 898
8972.60 895
8973.50 880
8974.39 902
8975.29 893
8976.18 869
8977.08 849
8977.97 846
8978.87 851
8979.76 857
8980.65 850
8981.55 820
8982.44 849
8983.34 867
8984.23 839
8985.13 822
8986.02 825
8986.92 863
8987.81 869
8988.71 845
8989.60 887
8990.50 856
8991.39 871
8992.29 840
8993.18 796
8994.08 822
8994.97 857
8995.87 843
8996.76 820
8997.66 823
8998.56 816
8999.45 853
9000.35 856
9001.24 841
9002.14 806
9003.03 843
9003.93 853
9004.83 846
9005.72 818
9006.62 782
9007.51 814
9008.41 835
9009.31 800
9010.20 811
9011.10 847
9011.99 839
9012.89 807
9013.79 817
9014.68 839
9015.58 819
9016.48 833
9017.37 789
9018.27 773
9019.16 769
9020.06 834
9020.96 768
9021.85 806
9022.75 817
9023.65 808
9024.54 756
9025.44 790
9026.34 812
9027.24 782
9028.13 825
9029.03 802
9029.93 838
9030.82 815
9031.72 821
9032.62 797
9033.52 792
9034.41 795
9035.31 804
9036.21 870
9037.10 860
9038.00 852
9038.90 820
9039.80 797
9040.69 799
9041.59 780
9042.49 804
9043.39 780
9044.29 822
9045.18 801
9046.08 812
9046.98 807
9047.88 827
9048.78 820
9049.67 812
9050.57 832
9051.47 820
9052.37 854
9053.27 786
9054.16 811
9055.06 850
9055.96 876
9056.86 856
9057.76 832
9058.66 836
9059.55 860
9060.45 860
9061.35 833
9062.25 865
9063.15 830
9064.05 849
9064.95 843
9065.85 830
9066.74 821
9067.64 844
9068.54 792
9069.44 787
9070.34 833
9071.24 812
9072.14 817
9073.04 825
9073.94 831
9074.84 814
9075.74 821
9076.64 822
9077.53 829
9078.43 807
9079.33 842
9080.23 813
9081.13 802
9082.03 813
9082.93 801
9083.83 803
9084.73 833
9085.63 832
9086.53 819
9087.43 799
9088.33 813
9089.23 831
9090.13 840
9091.03 859
9091.93 856
9092.83 858
9093.73 814
9094.63 849
9095.53 839
9096.43 849
9097.33 843
9098.23 816
9099.13 854
9100.04 860
9100.94 807
9101.84 849
9102.74 802
9103.64 815
9104.54 826
9105.44 844
9106.34 807
9107.24 816
9108.14 809
9109.04 825
9109.94 815
9110.85 818
9111.75 830
9112.65 835
9113.55 819
9114.45 805
9115.35 828
9116.25 836
9117.15 813
9118.06 827
9118.96 797
9119.86 822
9120.76 847
9121.66 834
9122.56 852
9123.46 839
9124.37 830
9125.27 869
9126.17 848
9127.07 848
9127.97 876
9128.88 851
9129.78 842
9130.68 836
9131.58 825
9132.48 819
9133.39 806
9134.29 793
9135.19 800
9136.09 798
9137.00 815
9137.90 834
9138.80 799
9139.70 827
9140.61 797
9141.51 798
9142.41 793
9143.31 802
9144.22 821
9145.12 826
9146.02 810
9146.92 821
9147.83 789
9148.73 809
9149.63 821
9150.54 809
9151.44 777
9152.34 802
9153.25 816
9154.15 818
9155.05 822
9155.96 814
9156.86 795
9157.76 815
9158.67 845
9159.57 835
9160.47 807
9161.38 810
9162.28 812
9163.18 815
9164.09 809
9164.99 817
9165.90 843
9166.80 841
9167.70 879
9168.61 859
9169.51 869
9170.42 859
9171.32 856
9172.22 871
9173.13 812
9174.03 811
9174.94 828
9175.84 862
9176.74 851
9177.65 838
9178.55 856
9179.46 851
9180.36 822
9181.27 811
9182.17 795
9183.08 845
9183.98 845
9184.89 829
9185.79 865
9186.70 822
9187.60 888
9188.51 881
9189.41 841
9190.32 872
9191.22 874
9192.13 826
9193.03 855
9193.94 907
9194.84 894
9195.75 911
9196.65 957
9197.56 979
9198.46 1044
9199.37 1052
9200.27 1091
9201.18 1077
9202.08 1084
9202.99 1078
9203.90 1020
9204.80 994
9205.71 1021
9206.61 989
9207.52 943
9208.42 898
9209.33 893
9210.24 890
9211.14 913
9212.05 872
9212.95 819
9213.86 841
9214.77 837
9215.67 868
9216.58 865
9217.49 882
9218.39 891
9219.30 894
9220.21 906
9221.11 904
9222.02 884
9222.93 885
9223.83 863
9224.74 813
9225.65 848
9226.55 832
9227.46 828
9228.37 841
9229.27 832
9230.18 868
9231.09 829
9231.99 805
9232.90 804
9233.81 831
9234.72 824
9235.62 844
9236.53 820
9237.44 818
9238.34 825
9239.25 806
9240.16 840
9241.07 802
9241.97 822
9242.88 818
9243.79 827
9244.70 841
9245.61 857
9246.51 810
9247.42 794
9248.33 805
9249.24 814
9250.14 835
9251.05 834
9251.96 840
9252.87 811
9253.78 809
9254.69 815
9255.59 827
9256.50 835
9257.41 791
9258.32 845
9259.23 846
9260.14 843
9261.04 826
9261.95 828
9262.86 857
9263.77 827
9264.68 868
9265.59 845
9266.50 857
9267.40 827
9268.31 830
9269.22 800
9270.13 824
9271.04 837
9271.95 824
9272.86 844
9273.77 831
9274.68 818
9275.59 828
9276.49 826
9277.40 812
9278.31 850
9279.22 837
9280.13 870
9281.04 850
9281.95 866
9282.86 856
9283.77 820
9284.68 809
9285.59 850
9286.50 885
9287.41 858
9288.32 873
9289.23 889
9290.14 870
9291.05 872
9291.96 883
9292.87 878
9293.78 887
9294.69 884
9295.60 901
9296.51 905
9297.42 905
9298.33 910
9299.24 935
9300.15 923
9301.06 926
9301.97 921
9302.88 910
9303.79 898
9304.70 883
9305.61 917
9306.53 920
9307.44 941
9308.35 892
9309.26 905
9310.17 874
9311.08 918
9311.99 928
9312.90 947
9313.81 903
9314.72 917
9315.63 917
9316.55 972
9317.46 919
9318.37 906
9319.28 853
9320.19 890
9321.10 905
9322.01 896
9322.93 893
9323.84 911
9324.75 923
9325.66 914
9326.57 882
9327.48 906
9328.40 908
9329.31 909
9330.22 909
9331.13 854
9332.04 878
9332.96 897
9333.87 870
9334.78 858
9335.69 856
9336.60 881
9337.52 849
9338.43 878
9339.34 861
9340.25 857
9341.17 869
9342.08 853
9342.99 863
9343.90 884
9344.82 878
9345.73 906
9346.64 912
9347.55 914
9348.47 885
9349.38 904
9350.29 892
9351.21 861
9352.12 922
9353.03 878
9353.94 890
9354.86 904
9355.77 895
9356.68 876
9357.60 906
9358.51 909
9359.42 905
9360.34 926
9361.25 906
9362.16 909
9363.08 920
9363.99 912
9364.90 890
9365.82 894
9366.73 882
9367.65 892
9368.56 895
9369.47 916
9370.39 922
9371.30 976
9372.21 942
9373.13 963
9374.04 982
9374.96 930
9375.87 955
9376.79 984
9377.70 976
9378.61 937
9379.53 1000
9380.44 979
9381.36 992
9382.27 968
9383.19 974
9384.10 994
9385.01 1026
9385.93 1014
9386.84 1036
9387.76 1030
9388.67 1036
9389.59 1081
9390.50 1122
9391.42 1141
9392.33 1116
9393.25 1122
9394.16 1153
9395.08 1151
9395.99 1126
9396.91 1125
9397.82 1128
9398.74 1089
9399.65 1084
9400.57 1041
9401.48 1016
9402.40 1038
9403.32 1065
9404.23 1029
9405.15 1043
9406.06 977
9406.98 980
9407.89 970
9408.81 980
9409.73 998
9410.64 1017
9411.56 1039
9412.47 1025
9413.39 1045
9414.30 1004
9415.22 1008
9416.14 1000
9417.05 1046
9417.97 1066
9418.89 1029
9419.80 1042
9420.72 1010
9421.63 1013
9422.55 1003
9423.47 1060
9424.38 1093
9425.30 1026
9426.22 1046
9427.13 1018
9428.05 1041
9428.97 999
9429.88 999
9430.80 1037
9431.72 1087
9432.63 1061
9433.55 1089
9434.47 1128
9435.38 1104
9436.30 1122
9437.22 1179
9438.14 1204
9439.05 1158
9439.97 1158
9440.89 1200
9441.81 1184
9442.72 1227
9443.64 1216
9444.56 1213
9445.47 1220
9446.39 1192
9447.31 1192
9448.23 1209
9449.15 1233
9450.06 1271
9450.98 1277
9451.90 1320
9452.82 1304
9453.73 1372
9454.65 1378
9455.57 1386
9456.49 1385
9457.41 1348
9458.32 1266
9459.24 1274
9460.16 1212
9461.08 1166
9462.00 1168
9462.92 1154
9463.83 1186
9464.75 1125
9465.67 1080
9466.59 1102
9467.51 1107
9468.43 1101
9469.35 1106
9470.26 1092
9471.18 1075
9472.10 1111
9473.02 1097
9473.94 1086
9474.86 1109
9475.78 1131
9476.70 1134
9477.62 1155
9478.54 1143
9479.45 1130
9480.37 1181
9481.29 1198
9482.21 1196
9483.13 1185
9484.05 1205
9484.97 1151
9485.89 1144
9486.81 1179
9487.73 1129
9488.65 1132
9489.57 1085
9490.49 1116
9491.41 1096
9492.33 1101
9493.25 1083
9494.17 1093
9495.09 1084
9496.01 1113
9496.93 1107
9497.85 1079
9498.77 1067
9499.69 1065
9500.61 1136
9501.53 1088
9502.45 1132
9503.37 1136
9504.29 1142
9505.21 1156
9506.13 1118
9507.05 1146
9507.97 1151
9508.89 1148
9509.81 1179
9510.73 1134
9511.65 1165
9512.57 1191
9513.49 1185
9514.42 1183
9515.34 1165
9516.26 1225
9517.18 1270
9518.10 1229
9519.02 1262
9519.94 1342
9520.86 1330
9521.78 1332
9522.71 1374
9523.63 1392
9524.55 1384
9525.47 1387
9526.39 1352
9527.31 1336
9528.23 1339
9529.16 1322
9530.08 1313
9531.00 1282
9531.92 1287
9532.84 1299
9533.76 1310
9534.69 1291
9535.61 1299
9536.53 1285
9537.45 1271
9538.37 1251
9539.30 1214
9540.22 1243
9541.14 1243
9542.06 1198
9542.98 1203
9543.91 1241
9544.83 1239
9545.75 1231
9546.67 1251
9547.60 1260
9548.52 1214
9549.44 1242
9550.36 1270
9551.29 1284
9552.21 1253
9553.13 1316
9554.06 1263
9554.98 1281
9555.90 1295
9556.82 1252
9557.75 1287
9558.67 1306
9559.59 1287
9560.52 1328
9561.44 1324
9562.36 1312
9563.29 1297
9564.21 1322
9565.13 1327
9566.06 1344
9566.98 1326
9567.90 1330
9568.83 1284
9569.75 1336
9570.67 1368
9571.60 1369
9572.52 1356
9573.44 1345
9574.37 1365
9575.29 1410
9576.22 1399
9577.14 1425
9578.06 1423
9578.99 1440
9579.91 1418
9580.84 1444
9581.76 1404
9582.68 1455
9583.61 1447
9584.53 1442
9585.46 1427
9586.38 1386
9587.31 1373
9588.23 1398
9589.15 1430
9590.08 1462
9591.00 1418
9591.93 1399
9592.85 1414
9593.78 1457
9594.70 1537
9595.63 1522
9596.55 1504
9597.48 1544
9598.40 1580
9599.33 1657
9600.25 1691
9601.18 1668
9602.10 1639
9603.03 1666
9603.95 1629
9604.88 1643
9605.80 1611
9606.73 1615
9607.65 1553
9608.58 1538
9609.50 1560
9610.43 1557
9611.35 1545
9612.28 1536
9613.21 1458
9614.13 1469
9615.06 1464
9615.98 1507
9616.91 1498
9617.84 1479
9618.76 1511
9619.69 1556
9620.61 1539
9621.54 1546
9622.47 1540
9623.39 1551
9624.32 1573
9625.24 1560
9626.17 1547
9627.10 1552
9628.02 1596
9628.95 1594
9629.88 1627
9630.80 1642
9631.73 1589
9632.65 1578
9633.58 1617
9634.51 1636
9635.43 1682
9636.36 1719
9637.29 1699
9638.22 1736
9639.14 1727
9640.07 1715
9641.00 1773
9641.92 1799
9642.85 1804
9643.78 1840
9644.70 1902
9645.63 1911
9646.56 1983
9647.49 1906
9648.41 1887
9649.34 1934
9650.27 1942
9651.20 1900
9652.12 1926
9653.05 1946
9653.98 1888
9654.91 1898
9655.83 1832
9656.76 1865
9657.69 1857
9658.62 1908
9659.55 1937
9660.47 1957
9661.40 1939
9662.33 1924
9663.26 1951
9664.19 1940
9665.11 1947
9666.04 1986
9666.97 1957
9667.90 2024
9668.83 1986
9669.75 2017
9670.68 2060
9671.61 2019
9672.54 2051
9673.47 2143
9674.40 2122
9675.33 2064
9676.25 2058
9677.18 2084
9678.11 2084
9679.04 2121
9679.97 2175
9680.90 2170
9681.83 2114
9682.76 2150
9683.69 2187
9684.61 2181
9685.54 2185
9686.47 2297
9687.40 2298
9688.33 2233
9689.26 2239
9690.19 2248
9691.12 2313
9692.05 2320
9692.98 2323
9693.91 2323
9694.84 2373
9695.77 2399
9696.70 2469
9697.63 2557
9698.56 2527
9699.49 2554
9700.42 2543
9701.35 2529
9702.28 2528
9703.21 2493
9704.14 2504
9705.07 2423
9706.00 2384
9706.93 2324
9707.86 2258
9708.79 2180
9709.72 2137
9710.65 2130
9711.58 2193
9712.51 2255
9713.44 2237
9714.37 2284
9715.30 2294
9716.23 2248
9717.16 2244
9718.09 2208
9719.02 2176
9719.95 2065
9720.88 2100
9721.81 2033
9722.75 2033
9723.68 1960
9724.61 1876
9725.54 1861
9726.47 1831
9727.40 1810
9728.33 1748
9729.26 1783
9730.19 1748
9731.13 1774
9732.06 1731
9732.99 1743
9733.92 1732
9734.85 1759
9735.78 1802
9736.71 1711
9737.65 1738
9738.58 1744
9739.51 1689
9740.44 1657
9741.37 1624
9742.30 1626
9743.24 1635
9744.17 1596
9745.10 1556
9746.03 1554
9746.96 1569
9747.90 1607
9748.83 1555
9749.76 1564
9750.69 1569
9751.63 1552
9752.56 1531
9753.49 1571
9754.42 1567
9755.36 1523
9756.29 1524
9757.22 1474
9758.15 1502
9759.09 1522
9760.02 1528
9760.95 1487
9761.88 1503
9762.82 1546
9763.75 1557
9764.68 1544
9765.62 1506
9766.55 1525
9767.48 1612
9768.41 1557
9769.35 1585
9770.28 1583
9771.21 1518
9772.15 1580
9773.08 1515
9774.01 1550
9774.95 1573
9775.88 1521
9776.81 1532
9777.75 1483
9778.68 1514
9779.62 1545
9780.55 1566
9781.48 1617
9782.42 1580
9783.35 1592
9784.28 1486
9785.22 1550
9786.15 1542
9787.09 1589
9788.02 1528
9788.95 1520
9789.89 1490
9790.82 1503
9791.76 1439
9792.69 1421
9793.63 1429
9794.56 1415
9795.49 1465
9796.43 1437
9797.36 1466
9798.30 1507
9799.23 1480
9800.17 1469
9801.10 1461
9802.04 1435
9802.97 1401
9803.91 1356
9804.84 1333
9805.78 1361
9806.71 1316
9807.65 1276
9808.58 1254
9809.52 1261
9810.45 1255
9811.39 1206
9812.32 1227
9813.26 1252
9814.19 1210
9815.13 1232
9816.06 1229
9817.00 1237
9817.93 1225
9818.87 1231
9819.80 1234
9820.74 1235
9821.68 1218
9822.61 1178
9823.55 1167
9824.48 1175
9825.42 1163
9826.35 1167
9827.29 1148
9828.23 1149
9829.16 1149
9830.10 1142
9831.03 1165
9831.97 1196
9832.91 1137
9833.84 1168
9834.78 1214
9835.72 1194
9836.65 1174
9837.59 1146
9838.52 1154
9839.46 1164
9840.40 1159
9841.33 1158
9842.27 1156
9843.21 1152
9844.14 1144
9845.08 1129
9846.02 1179
9846.95 1185
9847.89 1187
9848.83 1162
9849.77 1186
9850.70 1221
9851.64 1205
9852.58 1179
9853.51 1188
9854.45 1206
9855.39 1216
9856.33 1174
9857.26 1172
9858.20 1187
9859.14 1169
9860.08 1177
9861.01 1134
9861.95 1153
9862.89 1173
9863.83 1148
9864.76 1142
9865.70 1096
9866.64 1159
9867.58 1132
9868.51 1125
9869.45 1123
9870.39 1136
9871.33 1118
9872.27 1096
9873.20 1117
9874.14 1113
9875.08 1121
9876.02 1152
9876.96 1151
9877.90 1164
9878.83 1116
9879.77 1120
9880.71 1126
9881.65 1131
9882.59 1087
9883.53 1096
9884.47 1107
9885.40 1139
9886.34 1121
9887.28 1095
9888.22 1093
9889.16 1105
9890.10 1107
9891.04 1075
9891.98 1138
9892.91 1135
9893.85 1122
9894.79 1095
9895.73 1070
9896.67 1068
9897.61 1093
9898.55 1090
9899.49 1079
9900.43 1052
9901.37 1062
9902.31 1118
9903.25 1102
9904.19 1100
9905.13 1088
9906.07 1122
9907.01 1107
9907.95 1105
9908.89 1113
9909.83 1144
9910.77 1163
9911.71 1171
9912.65 1128
9913.59 1150
9914.53 1125
9915.47 1106
9916.41 1145
9917.35 1156
9918.29 1157
9919.23 1188
9920.17 1230
9921.11 1230
9922.05 1243
9922.99 1345
9923.93 1382
9924.87 1438
9925.81 1537
9926.75 1557
9927.69 1533
9928.63 1581
9929.57 1571
9930.51 1538
9931.45 1495
9932.39 1482
9933.34 1426
9934.28 1339
9935.22 1327
9936.16 1224
9937.10 1186
9938.04 1178
9938.98 1142
9939.92 1124
9940.87 1119
9941.81 1094
9942.75 1086
9943.69 1106
9944.63 1131
9945.57 1181
9946.51 1196
9947.46 1221
9948.40 1241
9949.34 1255
9950.28 1249
9951.22 1236
9952.16 1258
9953.11 1301
9954.05 1223
9954.99 1232
9955.93 1163
9956.87 1192
9957.82 1140
9958.76 1086
9959.70 1083
9960.64 1025
9961.59 1014
9962.53 1032
9963.47 1009
9964.41 989
9965.35 993
9966.30 1000
9967.24 1001
9968.18 986
9969.13 975
9970.07 959
9971.01 952
9971.95 953
9972.90 932
9973.84 914
9974.78 912
9975.73 906
9976.67 887
9977.61 901
9978.55 919
9979.50 934
9980.44 938
9981.38 916
9982.33 928
9983.27 948
9984.21 916
9985.16 954
9986.10 927
9987.04 936
9987.99 947
9988.93 961
9989.88 941
9990.82 918
9991.76 943
9992.71 965
9993.65 960
9994.59 984
9995.54 950
9996.48 904
9997.43 941
9998.37 922
9999.31 953
10000.26 963
10001.20 957
10002.15 964
10003.09 966
10004.04 937
10004.98 935
10005.92 938
10006.87 926
10007.81 932
10008.76 979
10009.70 973
10010.65 921
10011.59 917
10012.54 956
10013.48 962
10014.43 933
10015.37 940
10016.32 902
10017.26 916
10018.21 922
10019.15 973
10020.10 925
10021.04 931
10021.99 963
10022.93 930
10023.88 899
10024.82 885
10025.77 929
10026.71 954
10027.66 941
10028.60 907
10029.55 931
10030.49 931
10031.44 970
10032.39 931
10033.33 892
10034.28 910
10035.22 905
10036.17 892
10037.11 909
10038.06 891
10039.01 897
10039.95 891
10040.90 892
10041.84 897
10042.79 894
10043.74 910
10044.68 907
10045.63 859
10046.58 882
10047.52 848
10048.47 840
10049.41 892
10050.36 871
10051.31 864
10052.25 869
10053.20 840
10054.15 830
10055.09 845
10056.04 828
10056.99 872
10057.93 854
10058.88 848
10059.83 864
10060.78 883
10061.72 858
10062.67 853
10063.62 833
10064.56 827
10065.51 862
10066.46 855
10067.41 801
10068.35 829
10069.30 831
10070.25 852
10071.20 856
10072.14 820
10073.09 830
10074.04 880
10074.99 893
10075.93 855
10076.88 828
10077.83 855
10078.78 862
10079.72 890
10080.67 855
10081.62 824
10082.57 834
10083.52 823
10084.46 832
10085.41 843
10086.36 883
10087.31 836
10088.26 818
10089.21 824
10090.15 821
10091.10 844
10092.05 847
10093.00 839
10093.95 833
10094.90 858
10095.85 869
10096.79 860
10097.74 846
10098.69 832
10099.64 846
10100.59 845
10101.54 821
10102.49 785
10103.44 837
10104.39 855
10105.33 874
10106.28 832
10107.23 864
10108.18 857
10109.13 847
10110.08 838
10111.03 825
10111.98 844
10112.93 864
10113.88 861
10114.83 843
10115.78 860
10116.73 861
10117.68 861
10118.63 855
10119.58 861
10120.53 857
10121.48 875
10122.43 864
10123.38 856
10124.33 871
10125.28 853
10126.23 875
10127.18 889
10128.13 873
10129.08 827
10130.03 832
10130.98 868
10131.93 861
10132.88 855
10133.83 897
10134.78 884
10135.73 870
10136.68 863
10137.63 838
10138.58 860
10139.53 832
10140.48 892
10141.43 899
10142.38 838
10143.33 925
10144.29 921
10145.24 870
10146.19 894
10147.14 886
10148.09 903
10149.04 914
10149.99 888
10150.94 898
10151.89 934
10152.85 935
10153.80 917
10154.75 922
10155.70 954
10156.65 937
10157.60 935
10158.55 957
10159.51 960
10160.46 937
10161.41 960
10162.36 939
10163.31 946
10164.26 948
10165.22 959
10166.17 970
10167.12 965
10168.07 969
10169.02 997
10169.98 1010
10170.93 1016
10171.88 1005
10172.83 970
10173.79 1008
10174.74 1034
10175.69 998
10176.64 1008
10177.60 1058
10178.55 1062
10179.50 1017
10180.45 1074
10181.41 1037
10182.36 1041
10183.31 1064
10184.26 1109
10185.22 1073
10186.17 1056
10187.12 1063
10188.08 1037
10189.03 1071
10189.98 1096
10190.93 1066
10191.89 1081
10192.84 1110
10193.79 1080
10194.75 1089
10195.70 1097
10196.65 1100
10197.61 1093
10198.56 1072
10199.51 1080
10200.47 1070
10201.42 1093
10202.38 1091
10203.33 1149
10204.28 1121
10205.24 1152
10206.19 1159
10207.14 1175
10208.10 1223
10209.05 1231
10210.01 1230
10210.96 1222
10211.91 1221
10212.87 1202
10213.82 1149
10214.78 1161
10215.73 1181
10216.69 1168
10217.64 1140
10218.59 1149
10219.55 1141
10220.50 1116
10221.46 1132
10222.41 1123
10223.37 1112
10224.32 1119
10225.28 1148
10226.23 1192
10227.19 1214
10228.14 1196
10229.10 1240
10230.05 1258
10231.01 1306
10231.96 1372
10232.92 1443
10233.87 1449
10234.83 1500
10235.78 1575
10236.74 1634
10237.69 1645
10238.65 1654
10239.60 1631
10240.56 1569
10241.51 1522
10242.47 1499
10243.42 1457
10244.38 1387
10245.34 1279
10246.29 1213
10247.25 1197
10248.20 1137
10249.16 1128
10250.11 1125
10251.07 1126
10252.03 1079
10252.98 1077
10253.94 1074
10254.89 1052
10255.85 1043
10256.81 993
10257.76 1005
10258.72 1002
10259.68 984
10260.63 975
10261.59 963
10262.55 971
10263.50 983
10264.46 964
10265.41 971
10266.37 950
10267.33 986
10268.28 974
10269.24 978
10270.20 969
10271.16 981
10272.11 994
10273.07 987
10274.03 1009
10274.98 984
10275.94 966
10276.90 986
10277.85 924
10278.81 927
10279.77 927
10280.73 907
10281.68 940
10282.64 938
10283.60 929
10284.56 932
10285.51 870
10286.47 896
10287.43 898
10288.39 849
10289.34 847
10290.30 887
10291.26 877
10292.22 898
10293.18 895
10294.13 889
10295.09 916
10296.05 907
10297.01 915
10297.97 927
10298.92 923
10299.88 926
10300.84 920
10301.80 941
10302.76 919
10303.72 887
10304.67 921
10305.63 904
10306.59 922
10307.55 888
10308.51 891
10309.47 932
10310.43 899
10311.38 911
10312.34 918
10313.30 919
10314.26 933
10315.22 939
10316.18 948
10317.14 951
10318.10 911
10319.06 927
10320.01 928
10320.97 882
10321.93 916
10322.89 916
10323.85 908
10324.81 877
10325.77 908
10326.73 908
10327.69 887
10328.65 884
10329.61 896
10330.57 920
10331.53 887
10332.49 904
10333.45 907
10334.41 880
10335.37 885
10336.33 848
10337.29 866
10338.25 826
10339.21 822
10340.17 845
10341.13 843
10342.09 876
10343.05 846
10344.01 819
10344.97 848
10345.93 804
10346.89 843
10347.85 838
10348.81 802
10349.77 795
10350.73 795
10351.69 834
10352.65 823
10353.61 793
10354.57 829
10355.53 822
10356.49 809
10357.46 774
10358.42 773
10359.38 799
10360.34 786
10361.30 795
10362.26 773
10363.22 803
10364.18 773
10365.14 757
10366.11 759
10367.07 803
10368.03 762
10368.99 793
10369.95 762
10370.91 776
10371.87 753
10372.84 740
10373.80 749
10374.76 752
10375.72 768
10376.68 792
10377.64 769
10378.61 775
10379.57 754
10380.53 764
10381.49 790
10382.45 776
10383.42 757
10384.38 744
10385.34 773
10386.30 736
10387.27 725
10388.23 745
10389.19 756
10390.15 769
10391.11 753
10392.08 739
10393.04 727
10394.00 747
10394.96 763
10395.93 759
10396.89 740
10397.85 718
10398.82 703
10399.78 753
10400.74 752
10401.70 725
10402.67 729
10403.63 726
10404.59 727
10405.56 739
10406.52 730
10407.48 756
10408.45 752
10409.41 721
10410.37 717
10411.34 733
10412.30 738
10413.26 774
10414.23 781
10415.19 788
10416.15 757
10417.12 773
10418.08 778
10419.04 807
10420.01 795
10420.97 787
10421.94 795
10422.90 789
10423.86 794
10424.83 780
10425.79 754
10426.76 771
10427.72 749
10428.68 744
10429.65 733
10430.61 747
10431.58 734
10432.54 744
10433.51 707
10434.47 734
10435.44 738
10436.40 711
10437.36 748
10438.33 739
10439.29 757
10440.26 719
10441.22 701
10442.19 702
10443.15 719
10444.12 683
10445.08 720
10446.05 697
10447.01 682
10447.98 695
10448.94 676
10449.91 672
10450.87 731
10451.84 722
10452.80 719
10453.77 724
10454.73 695
10455.70 711
10456.67 740
10457.63 696
10458.60 689
10459.56 700
10460.53 688
10461.49 724
10462.46 691
10463.43 717
10464.39 704
10465.36 683
10466.32 716
10467.29 699
10468.25 705
10469.22 714
10470.19 708
10471.15 726
10472.12 737
10473.09 731
10474.05 714
10475.02 721
10475.98 722
10476.95 701
10477.92 719
10478.88 707
10479.85 692
10480.82 681
10481.78 724
10482.75 733
10483.72 721
10484.68 735
10485.65 702
10486.62 697
10487.58 733
10488.55 732
10489.52 730
10490.49 686
10491.45 740
10492.42 713
10493.39 710
10494.35 729
10495.32 704
10496.29 747
10497.26 727
10498.22 748
10499.19 738
10500.16 724
10501.13 716
10502.09 736
10503.06 741
10504.03 752
10505.00 735
10505.96 724
10506.93 728
10507.90 726
10508.87 702
10509.84 736
10510.80 725
10511.77 696
10512.74 735
10513.71 759
10514.68 728
10515.64 706
10516.61 728
10517.58 719
10518.55 737
10519.52 747
10520.49 712
10521.45 721
10522.42 727
10523.39 714
10524.36 698
10525.33 736
10526.30 723
10527.27 736
10528.23 733
10529.20 743
10530.17 747
10531.14 765
10532.11 786
10533.08 771
10534.05 723
10535.02 749
10535.99 733
10536.96 746
10537.93 763
10538.89 738
10539.86 807
10540.83 769
10541.80 801
10542.77 768
10543.74 752
10544.71 741
10545.68 739
10546.65 790
10547.62 765
10548.59 741
10549.56 743
10550.53 758
10551.50 771
10552.47 780
10553.44 784
10554.41 761
10555.38 771
10556.35 792
10557.32 773
10558.29 776
10559.26 790
10560.23 804
10561.20 820
10562.17 796
10563.14 802
10564.11 814
10565.08 802
10566.05 818
10567.02 830
10567.99 800
10568.96 825
10569.93 802
10570.91 768
10571.88 806
10572.85 805
10573.82 764
10574.79 791
10575.76 791
10576.73 823
10577.70 805
10578.67 809
10579.64 839
10580.62 780
10581.59 786
10582.56 817
10583.53 768
10584.50 781
10585.47 801
10586.44 864
10587.42 816
10588.39 802
10589.36 824
10590.33 856
10591.30 850
10592.27 872
10593.25 817
10594.22 837
10595.19 863
10596.16 853
10597.13 837
10598.10 860
10599.08 829
10600.05 856
10601.02 860
10601.99 873
10602.97 873
10603.94 884
10604.91 907
10605.88 886
10606.85 967
10607.83 1007
10608.80 972
10609.77 983
10610.74 1008
10611.72 1006
10612.69 990
10613.66 985
10614.64 1005
10615.61 1003
10616.58 944
10617.55 926
10618.53 886
10619.50 912
10620.47 918
10621.45 862
10622.42 891
10623.39 863
10624.37 890
10625.34 872
10626.31 844
10627.29 865
10628.26 856
10629.23 899
10630.21 869
10631.18 852
10632.15 890
10633.13 893
10634.10 872
10635.07 897
10636.05 913
10637.02 946
10638.00 951
10638.97 958
10639.94 962
10640.92 956
10641.89 959
10642.87 984
10643.84 943
10644.81 932
10645.79 923
10646.76 921
10647.74 889
10648.71 885
10649.68 839
10650.66 858
10651.63 857
10652.61 807
10653.58 797
10654.56 824
10655.53 796
10656.51 795
10657.48 782
10658.46 751
10659.43 780
10660.41 806
10661.38 788
10662.36 752
10663.33 745
10664.31 758
10665.28 790
10666.26 749
10667.23 747
10668.21 737
10669.18 749
10670.16 767
10671.13 757
10672.11 752
10673.08 751
10674.06 767
10675.03 768
10676.01 778
10676.99 808
10677.96 803
10678.94 795
10679.91 796
10680.89 818
10681.86 847
10682.84 836
10683.82 807
10684.79 790
10685.77 799
10686.74 796
10687.72 780
10688.70 765
10689.67 764
10690.65 766
10691.63 758
10692.60 752
10693.58 754
10694.55 753
10695.53 732
10696.51 768
10697.48 727
10698.46 709
10699.44 754
10700.41 745
10701.39 723
10702.37 751
10703.34 753
10704.32 751
10705.30 767
10706.27 742
10707.25 725
10708.23 767
10709.21 723
10710.18 726
10711.16 748
10712.14 763
10713.11 754
10714.09 762
10715.07 733
10716.05 707
10717.02 719
10718.00 768
10718.98 766
10719.96 750
10720.93 756
10721.91 748
10722.89 740
10723.87 741
10724.85 750
10725.82 725
10726.80 745
10727.78 749
10728.76 747
10729.74 736
10730.71 728
10731.69 726
10732.67 722
10733.65 726
10734.63 744
10735.60 733
10736.58 732
10737.56 733
10738.54 755
10739.52 722
10740.50 743
10741.48 716
10742.45 738
10743.43 758
10744.41 764
10745.39 743
10746.37 748
10747.35 725
10748.33 736
10749.31 750
10750.28 727
10751.26 729
10752.24 711
10753.22 746
10754.20 713
10755.18 714
10756.16 723
10757.14 702
10758.12 704
10759.10 680
10760.08 719
10761.06 737
10762.04 741
10763.01 721
10763.99 707
10764.97 752
10765.95 718
10766.93 720
10767.91 737
10768.89 711
10769.87 744
10770.85 729
10771.83 720
10772.81 714
10773.79 746
10774.77 749
10775.75 737
10776.73 720
10777.71 736
10778.69 735
10779.67 723
10780.65 719
10781.63 741
10782.62 746
10783.60 737
10784.58 725
10785.56 747
10786.54 767
10787.52 744
10788.50 745
10789.48 733
10790.46 742
10791.44 723
10792.42 742
10793.40 748
10794.38 754
10795.37 746
10796.35 779
10797.33 743
10798.31 740
10799.29 753
10800.27 753
10801.25 793
10802.23 741
10803.21 750
10804.20 766
10805.18 750
10806.16 776
10807.14 765
10808.12 767
10809.10 798
10810.09 767
10811.07 779
10812.05 782
10813.03 778
10814.01 778
10815.00 779
10815.98 804
10816.96 789
10817.94 753
10818.92 800
10819.91 786
10820.89 778
10821.87 808
10822.85 798
10823.83 809
10824.82 780
10825.80 814
10826.78 783
10827.76 838
10828.75 824
10829.73 820
10830.71 810
10831.69 808
10832.68 819
10833.66 809
10834.64 819
10835.63 815
10836.61 836
10837.59 830
10838.57 852
10839.56 852
10840.54 863
10841.52 847
10842.51 860
10843.49 901
10844.47 884
10845.46 877
10846.44 839
10847.42 861
10848.41 885
10849.39 884
10850.37 895
10851.36 868
10852.34 883
10853.32 876
10854.31 879
10855.29 928
10856.28 928
10857.26 932
10858.24 929
10859.23 931
10860.21 917
10861.20 897
10862.18 896
10863.16 887
10864.15 927
10865.13 943
10866.12 951
10867.10 965
10868.08 959
10869.07 959
10870.05 999
10871.04 957
10872.02 945
10873.01 956
10873.99 973
10874.98 1002
10875.96 994
10876.95 980
10877.93 972
10878.92 973
10879.90 1003
10880.89 1000
10881.87 995
10882.86 997
10883.84 971
10884.83 989
10885.81 1019
10886.80 989
10887.78 1033
10888.77 1036
10889.75 1041
10890.74 1020
10891.72 1040
10892.71 1080
10893.69 1080
10894.68 1080
10895.66 1053
10896.65 1063
10897.64 1078
10898.62 1083
10899.61 1087
10900.59 1131
10901.58 1135
10902.56 1122
10903.55 1146
10904.54 1129
10905.52 1143
10906.51 1165
10907.49 1170
10908.48 1162
10909.47 1196
10910.45 1203
10911.44 1200
10912.43 1253
10913.41 1226
10914.40 1206
10915.39 1243
10916.37 1250
10917.36 1225
10918.35 1252
10919.33 1272
10920.32 1257
10921.31 1298
10922.29 1304
10923.28 1319
10924.27 1274
10925.25 1319
10926.24 1316
10927.23 1327
10928.21 1325
10929.20 1348
10930.19 1338
10931.18 1352
10932.16 1360
10933.15 1372
10934.14 1388
10935.12 1350
10936.11 1342
10937.10 1364
10938.09 1419
10939.07 1425
10940.06 1420
10941.05 1459
10942.04 1447
10943.02 1505
10944.01 1477
10945.00 1518
10945.99 1552
10946.98 1577
10947.96 1624
10948.95 1623
10949.94 1676
10950.93 1671
10951.92 1717
10952.90 1758
10953.89 1809
10954.88 1866
10955.87 1836
10956.86 1922
10957.85 2003
10958.83 2054
10959.82 2074
10960.81 2082
10961.80 2097
10962.79 2015
10963.78 2015
10964.77 1957
10965.75 1908
10966.74 1898
10967.73 1841
10968.72 1785
10969.71 1766
10970.70 1746
10971.69 1687
10972.68 1652
10973.67 1634
10974.66 1624
10975.64 1662
10976.63 1650
10977.62 1628
10978.61 1625
10979.60 1658
10980.59 1680
10981.58 1707
10982.57 1711
10983.56 1726
10984.55 1745
10985.54 1789
10986.53 1814
10987.52 1828
10988.51 1860
10989.50 1835
10990.49 1889
10991.48 1970
10992.47 1952
10993.46 2012
10994.45 2180
10995.44 2315
10996.43 2374
10997.42 2512
10998.41 2647
10999.40 2759
11000.39 2743
11001.38 2793
11002.37 2779
11003.36 2678
11004.35 2655
11005.34 2588
11006.33 2484
11007.32 2358
11008.31 2225
11009.30 2049
11010.30 1995
11011.29 1840
11012.28 1752
11013.27 1694
11014.26 1599
11015.25 1516
11016.24 1497
11017.23 1442
11018.22 1428
11019.21 1410
11020.21 1369
11021.20 1371
11022.19 1342
11023.18 1325
11024.17 1293
11025.16 1313
11026.15 1327
11027.14 1341
11028.14 1293
11029.13 1323
11030.12 1290
11031.11 1324
11032.10 1281
11033.09 1303
11034.09 1268
11035.08 1230
11036.07 1280
11037.06 1267
11038.05 1264
11039.05 1268
11040.04 1240
11041.03 1235
11042.02 1216
11043.02 1247
11044.01 1220
11045.00 1242
11045.99 1245
11046.98 1194
11047.98 1143
11048.97 1160
11049.96 1176
11050.95 1140
11051.95 1145
11052.94 1158
11053.93 1110
11054.93 1111
11055.92 1144
11056.91 1159
11057.90 1158
11058.90 1114
11059.89 1120
11060.88 1138
11061.88 1157
11062.87 1128
11063.86 1178
11064.86 1154
11065.85 1182
11066.84 1151
11067.84 1136
11068.83 1144
11069.82 1166
11070.82 1171
11071.81 1140
11072.80 1182
11073.80 1177
11074.79 1152
11075.78 1141
11076.78 1159
11077.77 1142
11078.77 1147
11079.76 1177
11080.75 1134
11081.75 1146
11082.74 1120
11083.74 1096
11084.73 1137
11085.72 1132
11086.72 1084
11087.71 1117
11088.71 1090
11089.70 1088
11090.70 1078
11091.69 1067
11092.68 1056
11093.68 1026
11094.67 1058
11095.67 1053
11096.66 1044
11097.66 1042
11098.65 1036
11099.65 1068
11100.64 1049
11101.64 1048
11102.63 1015
11103.63 1017
11104.62 1006
11105.62 1055
11106.61 1029
11107.61 1020
11108.60 1023
11109.60 1020
11110.59 955
11111.59 976
11112.58 1018
11113.58 997
11114.57 993
11115.57 1015
11116.56 995
11117.56 986
11118.56 959
11119.55 933
11120.55 990
11121.54 967
11122.54 952
11123.54 975
11124.53 943
11125.53 954
11126.52 946
11127.52 982
11128.51 969
11129.51 930
11130.51 923
11131.50 914
11132.50 924
11133.50 924
11134.49 935
11135.49 903
11136.49 914
11137.48 914
11138.48 895
11139.47 900
11140.47 942
11141.47 917
11142.46 926
11143.46 935
11144.46 920
11145.46 936
11146.45 903
11147.45 957
11148.45 936
11149.44 929
11150.44 926
11151.44 906
11152.43 945
11153.43 889
11154.43 883
11155.43 879
11156.42 927
11157.42 889
11158.42 882
11159.42 887
11160.41 876
11161.41 902
11162.41 879
11163.41 879
11164.40 871
11165.40 848
11166.40 883
11167.40 881
11168.39 851
11169.39 832
11170.39 832
11171.39 848
11172.39 856
11173.38 871
11174.38 858
11175.38 865
11176.38 855
11177.38 845
11178.38 822
11179.37 839
11180.37 839
11181.37 839
11182.37 838
11183.37 832
11184.37 854
11185.37 852
11186.36 856
11187.36 856
11188.36 833
11189.36 851
11190.36 853
11191.36 881
11192.36 843
11193.36 851
11194.36 845
11195.35 884
11196.35 875
11197.35 864
11198.35 835
11199.35 846
11200.35 845
11201.35 843
11202.35 856
11203.35 838
11204.35 850
11205.35 858
11206.35 854
11207.35 865
11208.35 848
11209.35 874
11210.35 856
11211.35 897
11212.35 862
11213.35 855
11214.35 863
11215.34 846
11216.35 850
11217.35 837
11218.35 860
11219.35 834
11220.35 854
11221.35 841
11222.35 841
11223.35 866
11224.35 862
11225.35 806
11226.35 840
11227.35 857
11228.35 859
11229.35 846
11230.35 859
11231.35 886
11232.35 885
11233.35 861
11234.35 854
11235.35 881
11236.35 865
11237.36 859
11238.36 876
11239.36 842
11240.36 830
11241.36 869
11242.36 861
11243.36 866
11244.36 851
11245.36 861
11246.37 894
11247.37 878
11248.37 853
11249.37 858
11250.37 845
11251.37 895
11252.38 872
11253.38 859
11254.38 892
11255.38 889
11256.38 879
11257.38 885
11258.39 864
11259.39 885
11260.39 875
11261.39 893
11262.39 880
11263.40 904
11264.40 897
11265.40 886
11266.40 899
11267.40 917
11268.41 872
11269.41 906
11270.41 935
11271.41 972
11272.42 999
11273.42 971
11274.42 974
11275.42 973
11276.43 979
11277.43 996
11278.43 946
11279.44 955
11280.44 963
11281.44 942
11282.44 948
11283.45 941
11284.45 907
11285.45 915
11286.46 891
11287.46 849
11288.46 873
11289.47 844
11290.47 873
11291.47 878
11292.48 861
11293.48 853
11294.48 839
11295.49 824
11296.49 867
11297.49 864
11298.50 866
11299.50 863
11300.51 890
11301.51 848
11302.51 850
11303.52 820
11304.52 815
11305.53 806
11306.53 853
11307.53 872
11308.54 882
11309.54 847
11310.55 852
11311.55 864
11312.55 858
11313.56 825
11314.56 850
11315.57 874
11316.57 879
11317.58 865
11318.58 894
11319.59 894
11320.59 881
11321.59 902
11322.60 902
11323.60 897
11324.61 924
11325.61 954
11326.62 899
11327.62 872
11328.63 886
11329.63 866
11330.64 860
11331.64 874
11332.65 903
11333.65 873
11334.66 888
11335.67 905
11336.67 918
11337.68 927
11338.68 942
11339.69 938
11340.69 953
11341.70 973
11342.70 1013
11343.71 998
11344.72 943
11345.72 960
11346.73 961
11347.73 909
11348.74 916
11349.74 890
11350.75 869
11351.76 865
11352.76 870
11353.77 885
11354.78 889
11355.78 863
11356.79 868
11357.79 868
11358.80 849
11359.81 862
11360.81 833
11361.82 855
11362.83 848
11363.83 845
11364.84 839
11365.85 860
11366.85 854
11367.86 847
11368.87 810
11369.87 831
11370.88 824
11371.89 798
11372.89 840
11373.90 840
11374.91 793
11375.92 807
11376.92 803
11377.93 881
11378.94 834
11379.94 848
11380.95 820
11381.96 845
11382.97 832
11383.97 834
11384.98 813
11385.99 832
11387.00 848
11388.00 865
11389.01 832
11390.02 836
11391.03 818
11392.04 856
11393.04 862
11394.05 866
11395.06 840
11396.07 840
11397.08 833
11398.08 867
11399.09 856
11400.10 846
11401.11 811
11402.12 857
11403.12 838
11404.13 853
11405.14 868
11406.15 878
11407.16 864
11408.17 874
11409.18 869
11410.18 827
11411.19 851
11412.20 825
11413.21 882
11414.22 874
11415.23 835
11416.24 830
11417.25 851
11418.25 861
11419.26 847
11420.27 854
11421.28 852
11422.29 862
11423.30 893
11424.31 863
11425.32 880
11426.33 869
11427.34 852
11428.35 846
11429.36 873
11430.37 870
11431.38 884
11432.39 868
11433.39 880
11434.40 866
11435.41 851
11436.42 860
11437.43 851
11438.44 852
11439.45 893
11440.46 889
11441.47 889
11442.48 881
11443.49 894
11444.50 869
11445.51 900
11446.52 904
11447.53 913
11448.55 917
11449.56 894
11450.57 897
11451.58 884
11452.59 874
11453.60 901
11454.61 897
11455.62 873
11456.63 888
11457.64 884
11458.65 898
11459.66 879
11460.67 907
11461.68 913
11462.69 943
11463.71 939
11464.72 931
11465.73 925
11466.74 924
11467.75 941
11468.76 915
11469.77 888
11470.78 933
11471.80 954
11472.81 952
11473.82 953
11474.83 935
11475.84 939
11476.85 958
11477.86 984
11478.88 949
11479.89 956
11480.90 984
11481.91 949
11482.92 957
11483.93 987
11484.95 1004
11485.96 982
11486.97 994
11487.98 966
11489.00 1015
11490.01 1007
11491.02 1008
11492.03 1041
11493.04 1043
11494.06 1056
11495.07 1070
11496.08 1053
11497.09 1077
11498.11 1067
11499.12 1085
11500.13 1058
11501.14 1108
11502.16 1117
11503.17 1106
11504.18 1088
11505.20 1109
11506.21 1149
11507.22 1158
11508.23 1205
11509.25 1171
11510.26 1150
11511.27 1184
11512.29 1176
11513.30 1234
11514.31 1252
11515.33 1260
11516.34 1308
11517.35 1342
11518.37 1336
11519.38 1372
11520.39 1344
11521.41 1399
11522.42 1437
11523.43 1494
11524.45 1483
11525.46 1532
11526.47 1585
11527.49 1593
11528.50 1610
11529.52 1611
11530.53 1724
11531.54 1797
11532.56 1792
11533.57 1920
11534.59 1989
11535.60 2088
11536.62 2181
11537.63 2251
11538.64 2353
11539.66 2435
11540.67 2431
11541.69 2431
11542.70 2445
11543.72 2377
11544.73 2293
11545.75 2182
11546.76 2142
11547.77 1972
11548.79 1893
11549.80 1786
11550.82 1653
11551.83 1542
11552.85 1441
11553.86 1418
11554.88 1354
11555.89 1289
11556.91 1227
11557.92 1195
11558.94 1163
11559.95 1203
11560.97 1154
11561.99 1163
11563.00 1137
11564.02 1125
11565.03 1123
11566.05 1131
11567.06 1112
11568.08 1094
11569.09 1079
11570.11 1073
11571.13 1104
11572.14 1136
11573.16 1112
11574.17 1135
11575.19 1132
11576.20 1142
11577.22 1123
11578.24 1109
11579.25 1140
11580.27 1138
11581.29 1185
11582.30 1161
11583.32 1144
11584.33 1143
11585.35 1128
11586.37 1168
11587.38 1094
11588.40 1097
11589.42 1159
11590.43 1174
11591.45 1178
11592.47 1192
11593.48 1174
11594.50 1217
11595.52 1242
11596.53 1305
11597.55 1301
11598.57 1345
11599.58 1385
11600.60 1382
11601.62 1389
11602.64 1403
11603.65 1407
11604.67 1406
11605.69 1393
11606.70 1343
11607.72 1306
11608.74 1238
11609.76 1238
11610.77 1208
11611.79 1185
11612.81 1179
11613.83 1137
11614.84 1120
11615.86 1089
11616.88 1101
11617.90 1138
11618.92 1148
11619.93 1112
11620.95 1128
11621.97 1086
11622.99 1103
11624.01 1115
11625.02 1082
11626.04 1085
11627.06 1093
11628.08 1042
11629.10 1041
11630.11 1049
11631.13 1010
11632.15 1027
11633.17 1039
11634.19 1039
11635.21 1039
11636.23 1038
11637.24 1023
11638.26 1032
11639.28 968
11640.30 1004
11641.32 970
11642.34 980
11643.36 984
11644.38 920
11645.39 957
11646.41 950
11647.43 945
11648.45 951
11649.47 929
11650.49 907
11651.51 913
11652.53 933
11653.55 931
11654.57 912
11655.59 892
11656.61 912
11657.63 886
11658.65 879
11659.67 880
11660.69 924
11661.70 873
11662.72 869
11663.74 866
11664.76 869
11665.78 876
11666.80 891
11667.82 875
11668.84 868
11669.86 858
11670.88 880
11671.90 828
11672.92 851
11673.95 843
11674.97 848
11675.99 839
11677.01 859
11678.03 823
11679.05 865
11680.07 842
11681.09 890
11682.11 866
11683.13 853
11684.15 867
11685.17 865
11686.19 853
11687.21 823
11688.23 818
11689.25 821
11690.28 848
11691.30 833
11692.32 844
11693.34 807
11694.36 820
11695.38 820
11696.40 794
11697.42 807
11698.44 815
11699.47 813
11700.49 792
11701.51 788
11702.53 787
11703.55 781
11704.57 748
11705.60 763
11706.62 772
11707.64 777
11708.66 764
11709.68 769
11710.70 755
11711.73 760
11712.75 795
11713.77 763
11714.79 761
11715.81 770
11716.84 757
11717.86 765
11718.88 780
11719.90 763
11720.92 767
11721.95 773
11722.97 737
11723.99 712
11725.01 729
11726.04 780
11727.06 741
11728.08 727
11729.11 738
11730.13 718
11731.15 742
11732.17 785
11733.20 769
11734.22 742
11735.24 707
11736.26 735
11737.29 717
11738.31 721
11739.33 732
11740.36 722
11741.38 739
11742.40 734
11743.43 769
11744.45 739
11745.47 728
11746.50 748
11747.52 741
11748.54 770
11749.57 738
11750.59 750
11751.62 748
11752.64 723
11753.66 714
11754.69 767
11755.71 753
11756.73 714
11757.76 742
11758.78 724
11759.81 754
11760.83 726
11761.85 742
11762.88 737
11763.90 735
11764.93 772
11765.95 732
11766.98 744
11768.00 761
11769.02 773
11770.05 714
11771.07 719
11772.10 767
11773.12 744
11774.15 734
11775.17 728
11776.20 726
11777.22 725
11778.25 712
11779.27 716
11780.30 750
11781.32 742
11782.35 749
11783.37 733
11784.40 748
11785.42 713
11786.45 751
11787.47 756
11788.50 737
11789.52 747
11790.55 743
11791.57 771
11792.60 755
11793.62 742
11794.65 748
11795.67 727
11796.70 735
11797.73 744
11798.75 748
11799.78 761
11800.80 726
11801.83 756
11802.85 748
11803.88 754
11804.91 765
11805.93 750
11806.96 753
11807.98 783
11809.01 752
11810.04 758
11811.06 759
11812.09 779
11813.12 752
11814.14 759
11815.17 793
11816.19 780
11817.22 766
11818.25 800
11819.27 798
11820.30 784
11821.33 748
11822.35 773
11823.38 780
11824.41 791
11825.44 777
11826.46 776
11827.49 818
11828.52 790
11829.54 802
11830.57 800
11831.60 814
11832.62 802
11833.65 770
11834.68 807
11835.71 805
11836.73 807
11837.76 818
11838.79 819
11839.82 819
11840.84 815
11841.87 780
11842.90 799
11843.93 810
11844.95 836
11845.98 878
11847.01 842
11848.04 834
11849.07 859
11850.09 831
11851.12 816
11852.15 844
11853.18 853
11854.21 855
11855.23 875
11856.26 895
11857.29 873
11858.32 867
11859.35 878
11860.38 894
11861.40 889
11862.43 897
11863.46 874
11864.49 912
11865.52 900
11866.55 931
11867.58 927
11868.60 912
11869.63 923
11870.66 929
11871.69 919
11872.72 922
11873.75 907
11874.78 945
11875.81 976
11876.84 981
11877.86 964
11878.89 994
11879.92 998
11880.95 978
11881.98 969
11883.01 997
11884.04 1037
11885.07 1028
11886.10 983
11887.13 1036
11888.16 1062
11889.19 1057
11890.22 1050
11891.25 1060
11892.28 1105
11893.31 1091
11894.34 1090
11895.37 1147
11896.40 1145
11897.43 1189
11898.46 1198
11899.49 1189
11900.52 1225
11901.55 1277
11902.58 1280
11903.61 1284
11904.64 1281
11905.67 1275
11906.70 1310
11907.73 1320
11908.76 1342
11909.79 1299
11910.82 1276
11911.85 1266
11912.88 1236
11913.91 1254
11914.94 1262
11915.97 1267
11917.01 1194
11918.04 1197
11919.07 1220
11920.10 1216
11921.13 1251
11922.16 1300
11923.19 1262
11924.22 1316
11925.25 1306
11926.28 1394
11927.32 1413
11928.35 1432
11929.38 1466
11930.41 1505
11931.44 1529
11932.47 1537
11933.50 1537
11934.54 1558
11935.57 1528
11936.60 1519
11937.63 1447
11938.66 1436
11939.70 1352
11940.73 1364
11941.76 1326
11942.79 1248
11943.82 1177
11944.85 1173
11945.89 1151
11946.92 1141
11947.95 1105
11948.98 1061
11950.02 1078
11951.05 1034
11952.08 1031
11953.11 981
11954.15 1043
11955.18 1054
11956.21 1015
11957.24 1024
11958.28 999
11959.31 1000
11960.34 1012
11961.37 1012
11962.41 1004
11963.44 971
11964.47 984
11965.51 1032
11966.54 1035
11967.57 1032
11968.60 999
11969.64 1023
11970.67 1030
11971.70 1030
11972.74 1021
11973.77 1000
11974.80 1019
11975.84 1040
11976.87 1029
11977.90 1000
11978.94 1003
11979.97 1009
11981.00 1039
11982.04 1029
11983.07 999
11984.11 1059
11985.14 1048
11986.17 1019
11987.21 1011
11988.24 1000
11989.28 1022
11990.31 1031
11991.34 1059
11992.38 1041
11993.41 1030
11994.45 1051
11995.48 1069
11996.51 1070
11997.55 1103
11998.58 1049
11999.62 1090
12000.65 1070
12001.69 1045
12002.72 1073
12003.76 1123
12004.79 1108
12005.82 1114
12006.86 1086
12007.89 1104
12008.93 1079
12009.96 1110
12011.00 1129
12012.03 1150
12013.07 1153
12014.10 1162
12015.14 1142
12016.17 1177
12017.21 1175
12018.24 1189
12019.28 1143
12020.32 1189
12021.35 1141
12022.39 1160
12023.42 1236
12024.46 1195
12025.49 1213
12026.53 1185
12027.56 1154
12028.60 1137
12029.64 1187
12030.67 1164
12031.71 1194
12032.74 1205
12033.78 1168
12034.81 1126
12035.85 1151
12036.89 1200
12037.92 1150
12038.96 1176
12039.99 1184
12041.03 1169
12042.07 1136
12043.10 1146
12044.14 1145
12045.18 1149
12046.21 1130
12047.25 1115
12048.29 1156
12049.32 1135
12050.36 1127
12051.40 1176
12052.43 1211
12053.47 1192
12054.51 1185
12055.54 1193
12056.58 1167
12057.62 1218
12058.65 1233
12059.69 1217
12060.73 1202
12061.76 1225
12062.80 1216
12063.84 1191
12064.88 1147
12065.91 1149
12066.95 1154
12067.99 1139
12069.03 1153
12070.06 1105
12071.10 1121
12072.14 1084
12073.18 1080
12074.21 1063
12075.25 1019
12076.29 1067
12077.33 1065
12078.36 1037
12079.40 1054
12080.44 1071
12081.48 1116
12082.52 1061
12083.55 1065
12084.59 1073
12085.63 1068
12086.67 1063
12087.71 1060
12088.74 1049
12089.78 1060
12090.82 1038
12091.86 1082
12092.90 1084
12093.94 1101
12094.98 1093
12096.01 1104
12097.05 1129
12098.09 1152
12099.13 1173
12100.17 1185
12101.21 1189
12102.25 1203
12103.28 1167
12104.32 1139
12105.36 1175
12106.40 1165
12107.44 1179
12108.48 1196
12109.52 1167
12110.56 1134
12111.60 1114
12112.64 1058
12113.68 1089
12114.72 1086
12115.76 1044
12116.79 1019
12117.83 974
12118.87 982
12119.91 977
12120.95 952
12121.99 936
12123.03 949
12124.07 948
12125.11 908
12126.15 927
12127.19 923
12128.23 931
12129.27 933
12130.31 874
12131.35 863
12132.39 877
12133.43 862
12134.47 898
12135.51 841
12136.55 884
12137.59 900
12138.63 860
12139.67 873
12140.71 871
12141.76 871
12142.80 847
12143.84 874
12144.88 883
12145.92 876
12146.96 854
12148.00 843
12149.04 854
12150.08 879
12151.12 864
12152.16 877
12153.20 884
12154.25 851
12155.29 841
12156.33 826
12157.37 839
12158.41 836
12159.45 833
12160.49 822
12161.53 839
12162.58 817
12163.62 806
12164.66 855
12165.70 825
12166.74 804
12167.78 806
12168.82 822
12169.87 791
12170.91 836
12171.95 823
12172.99 821
12174.03 828
12175.08 813
12176.12 819
12177.16 814
12178.20 822
12179.24 797
12180.29 790
12181.33 799
12182.37 788
12183.41 809
12184.46 773
12185.50 792
12186.54 795
12187.58 853
12188.63 789
12189.67 803
12190.71 779
12191.75 792
12192.80 817
12193.84 770
12194.88 783
12195.92 784
12196.97 807
12198.01 788
12199.05 811
12200.10 802
12201.14 800
12202.18 855
12203.23 796
12204.27 784
12205.31 771
12206.36 775
12207.40 786
12208.44 751
12209.49 766
12210.53 781
12211.57 766
12212.62 780
12213.66 783
12214.70 735
12215.75 731
12216.79 764
12217.84 742
12218.88 745
12219.92 749
12220.97 771
12222.01 777
12223.06 749
12224.10 785
12225.14 751
12226.19 769
12227.23 767
12228.28 737
12229.32 790
12230.36 739
12231.41 735
12232.45 721
12233.50 738
12234.54 719
12235.59 709
12236.63 699
12237.68 717
12238.72 750
12239.77 753
12240.81 734
12241.86 742
12242.90 719
12243.94 739
12244.99 743
12246.03 714
12247.08 696
12248.13 746
12249.17 740
12250.22 725
12251.26 719
12252.31 745
12253.35 740
12254.40 748
12255.44 722
12256.49 692
12257.53 715
12258.58 754
12259.62 750
12260.67 687
12261.72 687
12262.76 719
12263.81 697
12264.85 690
12265.90 686
12266.94 699
12267.99 697
12269.04 693
12270.08 735
12271.13 730
12272.17 698
12273.22 687
12274.27 726
12275.31 719
12276.36 699
12277.41 683
12278.45 714
12279.50 718
12280.55 714
12281.59 703
12282.64 668
12283.69 691
12284.73 739
12285.78 709
12286.83 695
12287.87 718
12288.92 721
12289.97 714
12291.01 703
12292.06 698
12293.11 728
12294.15 702
12295.20 688
12296.25 682
12297.30 672
12298.34 666
12299.39 671
12300.44 679
12301.48 663
12302.53 696
12303.58 709
12304.63 699
12305.67 724
12306.72 670
12307.77 715
12308.82 693
12309.87 705
12310.91 691
12311.96 655
12313.01 648
12314.06 655
12315.10 663
12316.15 677
12317.20 648
12318.25 665
12319.30 655
12320.34 669
12321.39 642
12322.44 638
12323.49 659
12324.54 639
12325.59 675
12326.63 676
12327.68 686
12328.73 653
12329.78 646
12330.83 660
12331.88 653
12332.93 630
12333.98 603
12335.02 646
12336.07 664
12337.12 624
12338.17 656
12339.22 651
12340.27 653
12341.32 662
12342.37 669
12343.42 631
12344.47 616
12345.51 659
12346.56 651
12347.61 662
12348.66 630
12349.71 652
12350.76 649
12351.81 664
12352.86 651
12353.91 647
12354.96 644
12356.01 672
12357.06 655
12358.11 676
12359.16 649
12360.21 639
12361.26 635
12362.31 636
12363.36 639
12364.41 659
12365.46 665
12366.51 682
12367.56 676
12368.61 653
12369.66 665
12370.71 667
12371.76 631
12372.81 639
12373.86 660
12374.91 640
12375.96 661
12377.01 635
12378.06 628
12379.11 630
12380.17 645
12381.22 657
12382.27 633
12383.32 631
12384.37 659
12385.42 663
12386.47 659
12387.52 643
12388.57 689
12389.62 683
12390.67 631
12391.73 662
12392.78 683
12393.83 648
12394.88 675
12395.93 653
12396.98 650
12398.03 676
12399.09 656
12400.14 662
12401.19 653
12402.24 667
12403.29 642
12404.34 650
12405.40 654
12406.45 644
12407.50 689
12408.55 659
12409.60 670
12410.66 654
12411.71 651
12412.76 680
12413.81 680
12414.86 658
12415.92 685
12416.97 709
12418.02 699
12419.07 688
12420.13 672
12421.18 669
12422.23 672
12423.28 683
12424.34 691
12425.39 685
12426.44 665
12427.49 708
12428.55 722
12429.60 705
12430.65 704
12431.71 671
12432.76 697
12433.81 706
12434.86 680
12435.92 706
12436.97 725
12438.02 703
12439.08 716
12440.13 691
12441.18 672
12442.24 691
12443.29 694
12444.34 689
12445.40 706
12446.45 693
12447.50 699
12448.56 702
12449.61 740
12450.67 727
12451.72 682
12452.77 716
12453.83 710
12454.88 735
12455.94 732
12456.99 738
12458.04 747
12459.10 747
12460.15 783
12461.21 802
12462.26 819
12463.31 812
12464.37 795
12465.42 826
12466.48 854
12467.53 811
12468.59 851
12469.64 885
12470.70 924
12471.75 947
12472.80 990
12473.86 955
12474.91 1002
12475.97 1029
12477.02 1053
12478.08 1066
12479.13 1090
12480.19 1073
12481.24 1086
12482.30 1047
12483.35 1046
12484.41 1044
12485.46 1066
12486.52 973
12487.57 920
12488.63 901
12489.69 914
12490.74 879
12491.80 840
12492.85 832
12493.91 827
12494.96 811
12496.02 809
12497.07 783
12498.13 748
12499.19 760
12500.24 803
12501.30 806
12502.35 777
12503.41 782
12504.47 757
12505.52 760
12506.58 756
12507.63 793
12508.69 768
12509.75 779
12510.80 793
12511.86 817
12512.91 750
12513.97 742
12515.03 738
12516.08 760
12517.14 731
12518.20 751
12519.25 781
12520.31 782
12521.37 779
12522.42 786
12523.48 776
12524.54 815
12525.59 776
12526.65 784
12527.71 774
12528.77 786
12529.82 792
12530.88 784
12531.94 783
12532.99 772
12534.05 761
12535.11 752
12536.17 751
12537.22 757
12538.28 754
12539.34 780
12540.40 802
12541.45 813
12542.51 798
12543.57 804
12544.63 832
12545.68 811
12546.74 817
12547.80 806
12548.86 832
12549.92 840
12550.97 819
12552.03 850
12553.09 854
12554.15 874
12555.21 874
12556.26 908
12557.32 841
12558.38 892
12559.44 888
12560.50 847
12561.56 839
12562.61 869
12563.67 862
12564.73 806
12565.79 817
12566.85 888
12567.91 855
12568.97 828
12570.02 814
12571.08 786
12572.14 835
12573.20 825
12574.26 788
12575.32 816
12576.38 799
12577.44 820
12578.50 852
12579.56 827
12580.61 791
12581.67 793
12582.73 795
12583.79 808
12584.85 810
12585.91 819
12586.97 809
12588.03 793
12589.09 803
12590.15 756
12591.21 812
12592.27 827
12593.33 822
12594.39 802
12595.45 799
12596.51 798
12597.57 809
12598.63 832
12599.69 802
12600.75 802
12601.81 792
12602.87 838
12603.93 833
12604.99 862
12606.05 839
12607.11 838
12608.17 845
12609.23 872
12610.29 850
12611.35 887
12612.41 864
12613.47 870
12614.53 864
12615.59 877
12616.66 895
12617.72 902
12618.78 900
12619.84 897
12620.90 902
12621.96 923
12623.02 920
12624.08 946
12625.14 909
12626.20 940
12627.26 949
12628.33 978
12629.39 983
12630.45 929
12631.51 929
12632.57 937
12633.63 944
12634.69 949
12635.76 981
12636.82 927
12637.88 935
12638.94 925
12640.00 937
12641.06 916
12642.13 894
12643.19 895
12644.25 915
12645.31 848
12646.37 904
12647.44 894
12648.50 862
12649.56 889
12650.62 863
12651.68 863
12652.75 854
12653.81 838
12654.87 867
12655.93 888
12657.00 846
12658.06 867
12659.12 840
12660.18 858
12661.25 879
12662.31 866
12663.37 832
12664.43 894
12665.50 891
12666.56 885
12667.62 910
12668.69 881
12669.75 900
12670.81 918
12671.88 886
12672.94 888
12674.00 875
12675.06 898
12676.13 938
12677.19 909
12678.25 933
12679.32 927
12680.38 950
12681.44 973
12682.51 912
12683.57 945
12684.64 950
12685.70 970
12686.76 941
12687.83 949
12688.89 971
12689.95 988
12691.02 969
12692.08 998
12693.15 975
12694.21 996
12695.27 984
12696.34 1027
12697.40 1057
12698.47 1055
12699.53 1045
12700.59 1041
12701.66 1076
12702.72 1059
12703.79 1102
12704.85 1148
12705.92 1138
12706.98 1112
12708.05 1172
12709.11 1172
12710.18 1183
12711.24 1149
12712.30 1185
12713.37 1144
12714.43 1155
12715.50 1188
12716.56 1110
12717.63 1138
12718.69 1149
12719.76 1156
12720.82 1147
12721.89 1165
12722.95 1150
12724.02 1118
12725.09 1125
12726.15 1172
12727.22 1154
12728.28 1174
12729.35 1228
12730.41 1233
12731.48 1203
12732.54 1273
12733.61 1246
12734.68 1265
12735.74 1260
12736.81 1236
12737.87 1243
12738.94 1189
12740.00 1222
12741.07 1206
12742.14 1187
12743.20 1155
12744.27 1143
12745.33 1135
12746.40 1086
12747.47 1075
12748.53 1037
12749.60 1037
12750.67 1031
12751.73 1006
12752.80 1011
12753.87 1000
12754.93 973
12756.00 927
12757.07 943
12758.13 929
12759.20 928
12760.27 911
12761.33 910
12762.40 888
12763.47 897
12764.53 900
12765.60 890
12766.67 900
12767.73 899
12768.80 893
12769.87 906
12770.94 896
12772.00 890
12773.07 846
12774.14 886
12775.21 889
12776.27 884
12777.34 890
12778.41 893
12779.48 867
12780.54 849
12781.61 850
12782.68 849
12783.75 836
12784.81 887
12785.88 872
12786.95 827
12788.02 841
12789.09 824
12790.15 831
12791.22 790
12792.29 792
12793.36 822
12794.43 814
12795.49 809
12796.56 827
12797.63 834
12798.70 816
12799.77 835
12800.84 808
12801.90 803
12802.97 816
12804.04 834
12805.11 850
12806.18 835
12807.25 817
12808.32 804
12809.39 828
12810.45 859
12811.52 848
12812.59 827
12813.66 797
12814.73 837
12815.80 832
12816.87 843
12817.94 832
12819.01 811
12820.08 817
12821.15 855
12822.21 842
12823.28 831
12824.35 844
12825.42 859
12826.49 831
12827.56 843
12828.63 840
12829.70 849
12830.77 828
12831.84 828
12832.91 850
12833.98 830
12835.05 803
12836.12 814
12837.19 817
12838.26 837
12839.33 825
12840.40 811
12841.47 801
12842.54 791
12843.61 806
12844.68 783
12845.75 761
12846.82 780
12847.89 775
12848.96 734
12850.03 781
12851.10 755
12852.18 786
12853.25 762
12854.32 736
12855.39 747
12856.46 740
12857.53 734
12858.60 723
12859.67 747
12860.74 741
12861.81 735
12862.88 749
12863.96 722
12865.03 725
12866.10 696
12867.17 696
12868.24 724
12869.31 713
12870.38 727
12871.45 686
12872.53 704
12873.60 696
12874.67 709
12875.74 706
12876.81 699
12877.88 721
12878.96 679
12880.03 713
12881.10 709
12882.17 708
12883.24 705
12884.31 660
12885.39 664
12886.46 695
12887.53 716
12888.60 696
12889.68 684
12890.75 677
12891.82 692
12892.89 648
12893.96 696
12895.04 672
12896.11 646
12897.18 663
12898.25 639
12899.33 621
12900.40 656
12901.47 662
12902.54 649
12903.62 641
12904.69 632
12905.76 618
12906.84 642
12907.91 666
12908.98 648
12910.06 637
12911.13 637
12912.20 625
12913.27 613
12914.35 612
12915.42 631
12916.49 638
12917.57 645
12918.64 617
12919.71 615
12920.79 635
12921.86 645
12922.94 603
12924.01 645
12925.08 648
12926.16 642
12927.23 610
12928.30 606
12929.38 595
12930.45 608
12931.53 602
12932.60 618
12933.67 604
12934.75 599
12935.82 593
12936.90 597
12937.97 596
12939.04 600
12940.12 609
12941.19 634
12942.27 592
12943.34 597
12944.42 622
12945.49 628
12946.56 599
12947.64 593
12948.71 592
12949.79 596
12950.86 590
12951.94 580
12953.01 593
12954.09 602
12955.16 600
12956.24 578
12957.31 603
12958.39 593
12959.46 602
12960.54 590
12961.61 603
12962.69 563
12963.76 569
12964.84 612
12965.91 599
12966.99 585
12968.07 570
12969.14 600
12970.22 584
12971.29 586
12972.37 566
12973.44 569
12974.52 572
12975.59 585
12976.67 580
12977.75 584
12978.82 579
12979.90 582
12980.97 572
12982.05 587
12983.13 579
12984.20 599
12985.28 608
12986.35 577
12987.43 582
12988.51 574
12989.58 587
12990.66 583
12991.74 586
12992.81 557
12993.89 546
12994.97 564
12996.04 576
12997.12 591
12998.20 607
12999.27 590
13000.35 597
13001.43 581
13002.50 575
13003.58 552
13004.66 581
13005.73 572
13006.81 580
13007.89 587
13008.97 554
13010.04 575
13011.12 592
13012.20 613
13013.27 596
13014.35 581
13015.43 567
13016.51 569
13017.58 587
13018.66 558
13019.74 562
13020.82 579
13021.89 599
13022.97 586
13024.05 597
13025.13 588
13026.21 573
13027.28 579
13028.36 584
13029.44 567
13030.52 569
13031.60 592
13032.67 575
13033.75 572
13034.83 566
13035.91 579
13036.99 579
13038.07 588
13039.14 575
13040.22 615
13041.30 580
13042.38 608
13043.46 630
13044.54 614
13045.62 585
13046.69 622
13047.77 617
13048.85 607
13049.93 604
13051.01 603
13052.09 584
13053.17 604
13054.25 614
13055.33 605
13056.40 607
13057.48 586
13058.56 578
13059.64 584
13060.72 578
13061.80 573
13062.88 587
13063.96 577
13065.04 591
13066.12 564
13067.20 564
13068.28 562
13069.36 604
13070.44 581
13071.52 597
13072.60 546
13073.68 546
13074.76 567
13075.84 602
13076.92 590
13078.00 592
13079.08 577
13080.16 576
13081.24 573
13082.32 585
13083.40 555
13084.48 582
13085.56 564
13086.64 582
13087.72 570
13088.80 589
13089.88 547
13090.96 547
13092.04 584
13093.12 573
13094.20 585
13095.28 549
13096.36 570
13097.44 596
13098.52 579
13099.61 551
13100.69 585
13101.77 578
13102.85 578
13103.93 582
13105.01 581
13106.09 597
13107.17 580
13108.25 576
13109.34 597
13110.42 606
13111.50 573
13112.58 580
13113.66 592
13114.74 572
13115.82 592
13116.91 603
13117.99 613
13119.07 604
13120.15 579
13121.23 643
13122.31 581
13123.40 600
13124.48 610
13125.56 613
13126.64 576
13127.72 593
13128.81 611
13129.89 621
13130.97 584
13132.05 586
13133.14 586
13134.22 588
13135.30 600
13136.38 632
13137.47 617
13138.55 593
13139.63 613
13140.71 584
13141.80 599
13142.88 618
13143.96 596
13145.04 606
13146.13 610
13147.21 610
13148.29 581
13149.38 585
13150.46 608
13151.54 631
13152.62 585
13153.71 610
13154.79 581
13155.87 601
13156.96 599
13158.04 612
13159.12 613
13160.21 606
13161.29 608
13162.37 596
13163.46 640
13164.54 615
13165.62 598
13166.71 602
13167.79 631
13168.88 629
13169.96 619
13171.04 609
13172.13 630
13173.21 612
13174.30 634
13175.38 629
13176.46 608
13177.55 629
13178.63 570
13179.72 573
13180.80 594
13181.88 608
13182.97 621
13184.05 622
13185.14 600
13186.22 631
13187.31 632
13188.39 615
13189.48 644
13190.56 626
13191.65 630
13192.73 597
13193.81 624
13194.90 627
13195.98 653
13197.07 655
13198.15 635
13199.24 616
13200.32 640
13201.41 625
13202.49 624
13203.58 638
13204.67 647
13205.75 633
13206.84 638
13207.92 641
13209.01 636
13210.09 634
13211.18 606
13212.26 642
13213.35 675
13214.43 611
13215.52 638
13216.61 634
13217.69 641
13218.78 637
13219.86 658
13220.95 652
13222.04 679
13223.12 648
13224.21 632
13225.29 653
13226.38 655
13227.47 654
13228.55 662
13229.64 655
13230.72 671
13231.81 668
13232.90 645
13233.98 645
13235.07 656
13236.16 639
13237.24 664
13238.33 718
13239.42 663
13240.50 703
13241.59 702
13242.68 708
13243.76 679
13244.85 700
13245.94 682
13247.02 685
13248.11 726
13249.20 705
13250.29 722
13251.37 683
13252.46 699
13253.55 718
13254.63 735
13255.72 706
13256.81 705
13257.90 733
13258.98 726
13260.07 727
13261.16 729
13262.25 741
13263.33 744
13264.42 721
13265.51 747
13266.60 783
13267.69 759
13268.77 711
13269.86 745
13270.95 758
13272.04 767
13273.13 755
13274.21 786
13275.30 760
13276.39 760
13277.48 791
13278.57 774
13279.65 763
13280.74 779
13281.83 805
13282.92 825
13284.01 773
13285.10 799
13286.19 805
13287.27 826
13288.36 803
13289.45 863
13290.54 852
13291.63 811
13292.72 786
13293.81 826
13294.90 858
13295.98 814
13297.07 850
13298.16 896
13299.25 862
13300.34 845
13301.43 849
13302.52 901
13303.61 843
13304.70 828
13305.79 859
13306.88 882
13307.97 869
13309.06 867
13310.15 893
13311.24 904
13312.32 910
13313.41 883
13314.50 912
13315.59 917
13316.68 956
13317.77 932
13318.86 946
13319.95 954
13321.04 928
13322.13 909
13323.22 952
13324.31 962
13325.40 942
13326.49 954
13327.58 943
13328.68 943
13329.77 987
13330.86 968
13331.95 957
13333.04 965
13334.13 961
13335.22 996
13336.31 978
13337.40 973
13338.49 1006
13339.58 1015
13340.67 982
13341.76 1006
13342.85 1030
13343.94 1021
13345.04 993
13346.13 1009
13347.22 1015
13348.31 989
13349.40 1015
13350.49 1001
13351.58 1016
13352.67 1019
13353.77 1013
13354.86 1063
13355.95 1081
13357.04 1065
13358.13 1057
13359.22 1063
13360.31 1070
13361.41 1055
13362.50 1063
13363.59 1063
13364.68 1080
13365.77 1108
13366.87 1089
13367.96 1089
13369.05 1101
13370.14 1125
13371.23 1159
13372.33 1098
13373.42 1087
13374.51 1121
13375.60 1163
13376.69 1113
13377.79 1086
13378.88 1055
13379.97 1034
13381.06 1036
13382.16 1030
13383.25 977
13384.34 957
13385.43 980
13386.53 910
13387.62 897
13388.71 922
13389.81 908
13390.90 887
13391.99 878
13393.08 893
13394.18 854
13395.27 859
13396.36 871
13397.46 864
13398.55 860
13399.64 845
13400.74 869
13401.83 887
13402.92 881
13404.02 892
13405.11 896
13406.20 873
13407.30 879
13408.39 865
13409.48 847
13410.58 867
13411.67 858
13412.77 874
13413.86 877
13414.95 864
13416.05 876
13417.14 853
13418.23 835
13419.33 869
13420.42 875
13421.52 859
13422.61 874
13423.71 875
13424.80 907
13425.89 894
13426.99 881
13428.08 884
13429.18 923
13430.27 892
13431.37 882
13432.46 855
13433.56 892
13434.65 903
13435.74 918
13436.84 914
13437.93 920
13439.03 927
13440.12 890
13441.22 909
13442.31 942
13443.41 933
13444.50 939
13445.60 927
13446.69 934
13447.79 936
13448.88 919
13449.98 930
13451.08 915
13452.17 958
13453.27 932
13454.36 944
13455.46 953
13456.55 1005
13457.65 976
13458.74 955
13459.84 964
13460.94 996
13462.03 1031
13463.13 967
13464.22 999
13465.32 968
13466.41 995
13467.51 1003
13468.61 1023
13469.70 1005
13470.80 985
13471.90 1032
13472.99 1020
13474.09 1021
13475.18 1004
13476.28 1030
13477.38 1017
13478.47 1037
13479.57 1043
13480.67 1002
13481.76 1013
13482.86 1051
13483.96 1066
13485.05 1049
13486.15 1028
13487.25 1029
13488.34 1083
13489.44 1065
13490.54 1067
13491.63 1072
13492.73 1045
13493.83 1070
13494.93 1098
13496.02 1100
13497.12 1069
13498.22 1108
13499.31 1148
13500.41 1157
13501.51 1146
13502.61 1188
13503.70 1174
13504.80 1186
13505.90 1171
13507.00 1154
13508.09 1175
13509.19 1153
13510.29 1163
13511.39 1122
13512.49 1114
13513.58 1103
13514.68 1093
13515.78 1118
13516.88 1111
13517.98 1055
13519.07 1036
13520.17 1061
13521.27 1065
13522.37 1030
13523.47 1002
13524.57 972
13525.66 999
13526.76 982
13527.86 957
13528.96 963
13530.06 944
13531.16 952
13532.25 973
13533.35 951
13534.45 905
13535.55 941
13536.65 918
13537.75 937
13538.85 913
13539.95 885
13541.05 873
13542.14 891
13543.24 885
13544.34 851
13545.44 837
13546.54 887
13547.64 880
13548.74 868
13549.84 858
13550.94 870
13552.04 843
13553.14 857
13554.24 854
13555.34 868
13556.44 862
13557.54 837
13558.64 799
13559.74 856
13560.84 847
13561.94 835
13563.04 844
13564.13 839
13565.23 839
13566.34 827
13567.44 851
13568.54 841
13569.64 852
13570.74 810
13571.84 827
13572.94 837
13574.04 844
13575.14 860
13576.24 804
13577.34 814
13578.44 803
13579.54 802
13580.64 853
13581.74 829
13582.84 842
13583.94 861
13585.04 830
13586.14 809
13587.24 812
13588.35 798
13589.45 822
13590.55 815
13591.65 789
13592.75 811
13593.85 802
13594.95 789
13596.05 842
13597.15 815
13598.26 855
13599.36 842
13600.46 831
13601.56 791
13602.66 812
13603.76 838
13604.86 853
13605.97 826
13607.07 849
13608.17 828
13609.27 826
13610.37 854
13611.47 849
13612.58 840
13613.68 850
13614.78 825
13615.88 842
13616.98 830
13618.09 847
13619.19 857
13620.29 834
13621.39 837
13622.50 841
13623.60 823
13624.70 821
13625.80 836
13626.91 845
13628.01 836
13629.11 799
13630.21 836
13631.32 846
13632.42 821
13633.52 825
13634.62 821
13635.73 826
13636.83 834
13637.93 819
13639.04 830
13640.14 839
13641.24 845
13642.35 848
13643.45 824
13644.55 801
13645.65 835
13646.76 824
13647.86 847
13648.96 829
13650.07 822
13651.17 864
13652.28 848
13653.38 830
13654.48 806
13655.59 807
13656.69 825
13657.79 837
13658.90 849
13660.00 833
13661.11 810
13662.21 805
13663.31 848
13664.42 834
13665.52 831
13666.63 823
13667.73 811
13668.83 858
13669.94 842
13671.04 855
13672.15 829
13673.25 818
13674.36 849
13675.46 880
13676.56 879
13677.67 885
13678.77 861
13679.88 886
13680.98 878
13682.09 868
13683.19 859
13684.30 852
13685.40 858
13686.51 869
13687.61 880
13688.72 864
13689.82 887
13690.93 913
13692.03 907
13693.14 903
13694.24 920
13695.35 921
13696.45 884
13697.56 924
13698.66 919
13699.77 929
13700.87 931
13701.98 923
13703.09 920
13704.19 937
13705.30 947
13706.40 902
13707.51 968
13708.61 974
13709.72 978
13710.83 968
13711.93 990
13713.04 996
13714.14 994
13715.25 984
13716.36 991
13717.46 1003
13718.57 1024
13719.67 1044
13720.78 994
13721.89 1020
13722.99 1002
13724.10 1049
13725.21 1042
13726.31 1020
13727.42 1041
13728.53 1064
13729.63 1073
13730.74 1063
13731.85 1061
13732.95 1074
13734.06 1110
13735.17 1098
13736.27 1092
13737.38 1095
13738.49 1128
13739.59 1124
13740.70 1113
13741.81 1152
13742.92 1119
13744.02 1191
13745.13 1192
13746.24 1234
13747.35 1247
13748.45 1266
13749.56 1243
13750.67 1315
13751.78 1334
13752.88 1347
13753.99 1375
13755.10 1405
13756.21 1415
13757.31 1426
13758.42 1461
13759.53 1517
13760.64 1547
13761.75 1533
13762.85 1553
13763.96 1577
13765.07 1589
13766.18 1623
13767.29 1617
13768.39 1610
13769.50 1569
13770.61 1574
13771.72 1581
13772.83 1561
13773.94 1498
13775.04 1532
13776.15 1500
13777.26 1462
13778.37 1427
13779.48 1375
13780.59 1346
13781.70 1335
13782.80 1298
13783.91 1308
13785.02 1276
13786.13 1233
13787.24 1239
13788.35 1147
13789.46 1169
13790.57 1138
13791.68 1102
13792.79 1112
13793.90 1110
13795.00 1055
13796.11 1043
13797.22 1037
13798.33 979
13799.44 983
13800.55 995
13801.66 1007
13802.77 980
13803.88 976
13804.99 997
13806.10 976
13807.21 971
13808.32 947
13809.43 935
13810.54 950
13811.65 950
13812.76 929
13813.87 889
13814.98 887
13816.09 910
13817.20 901
13818.31 948
13819.42 915
13820.53 927
13821.64 900
13822.75 910
13823.86 900
13824.97 906
13826.08 917
13827.19 899
13828.30 854
13829.41 860
13830.53 882
13831.64 918
13832.75 888
13833.86 878
13834.97 915
13836.08 859
13837.19 861
13838.30 883
13839.41 891
13840.52 904
13841.64 876
13842.75 881
13843.86 925
13844.97 897
13846.08 891
13847.19 906
13848.30 922
13849.41 899
13850.53 889
13851.64 884
13852.75 888
13853.86 916
13854.97 892
13856.08 886
13857.20 905
13858.31 904
13859.42 882
13860.53 878
13861.64 887
13862.76 875
13863.87 904
13864.98 896
13866.09 929
13867.20 905
13868.32 900
13869.43 892
13870.54 912
13871.65 910
13872.77 889
13873.88 917
13874.99 932
13876.10 963
13877.22 927
13878.33 919
13879.44 927
13880.55 932
13881.67 938
13882.78 939
13883.89 942
13885.01 958
13886.12 946
13887.23 980
13888.34 983
13889.46 957
13890.57 989
13891.68 967
13892.80 958
13893.91 948
13895.02 942
13896.14 995
13897.25 1010
13898.36 1012
13899.48 1015
13900.59 962
13901.70 1013
13902.82 975
13903.93 950
13905.05 974
13906.16 955
13907.27 914
13908.39 915
13909.50 923
13910.61 933
13911.73 915
13912.84 910
13913.96 878
13915.07 889
13916.19 868
13917.30 833
13918.41 819
13919.53 823
13920.64 842
13921.76 805
13922.87 827
13923.99 821
13925.10 845
13926.21 837
13927.33 806
13928.44 813
13929.56 819
13930.67 815
13931.79 826
13932.90 787
13934.02 826
13935.13 806
13936.25 813
13937.36 776
13938.48 799
13939.59 819
13940.71 737
13941.82 772
13942.94 795
13944.05 781
13945.17 800
13946.28 759
13947.40 818
13948.52 801
13949.63 791
13950.75 790
13951.86 737
13952.98 752
13954.09 767
13955.21 774
13956.32 767
13957.44 740
13958.56 747
13959.67 775
13960.79 762
13961.90 757
13963.02 738
13964.14 728
13965.25 780
13966.37 781
13967.48 749
13968.60 760
13969.72 726
13970.83 722
13971.95 754
13973.07 770
13974.18 730
13975.30 757
13976.42 765
13977.53 747
13978.65 720
13979.77 752
13980.88 754
13982.00 729
13983.12 748
13984.23 710
13985.35 756
13986.47 737
13987.58 740
13988.70 757
13989.82 754
13990.94 728
13992.05 760
13993.17 755
13994.29 752
13995.40 743
13996.52 754
13997.64 739
13998.76 753
13999.87 751
14000.99 756
14002.11 752
14003.23 764
14004.35 774
14005.46 786
14006.58 774
14007.70 769
14008.82 762
14009.93 769
14011.05 780
14012.17 781
14013.29 719
14014.41 731
14015.52 750
14016.64 744
14017.76 757
14018.88 779
14020.00 748
14021.12 759
14022.23 737
14023.35 750
14024.47 749
14025.59 754
14026.71 761
14027.83 751
14028.95 729
14030.06 726
14031.18 751
14032.30 764
14033.42 744
14034.54 744
14035.66 757
14036.78 783
14037.90 780
14039.02 774
14040.14 789
14041.25 797
14042.37 770
14043.49 769
14044.61 739
14045.73 778
14046.85 784
14047.97 765
14049.09 802
14050.21 792
14051.33 799
14052.45 781
14053.57 804
14054.69 801
14055.81 818
14056.93 813
14058.05 791
14059.17 826
14060.29 834
14061.41 809
14062.53 853
14063.65 864
14064.77 840
14065.89 825
14067.01 858
14068.13 848
14069.25 866
14070.37 884
14071.49 866
14072.61 869
14073.73 907
14074.85 910
14075.97 887
14077.09 895
14078.21 930
14079.33 893
14080.45 894
14081.57 922
14082.69 900
14083.82 870
14084.94 945
14086.06 910
14087.18 923
14088.30 868
14089.42 890
14090.54 889
14091.66 914
14092.78 949
14093.91 948
14095.03 954
14096.15 961
14097.27 941
14098.39 942
14099.51 932
14100.63 982
14101.76 928
14102.88 932
14104.00 905
14105.12 931
14106.24 928
14107.36 908
14108.49 931
14109.61 886
14110.73 882
14111.85 877
14112.97 855
14114.10 808
14115.22 811
14116.34 802
14117.46 824
14118.58 797
14119.71 791
14120.83 782
14121.95 778
14123.07 769
14124.20 756
14125.32 790
14126.44 784
14127.56 744
14128.69 754
14129.81 737
14130.93 732
14132.06 716
14133.18 714
14134.30 723
14135.42 711
14136.55 704
14137.67 702
14138.79 712
14139.92 703
14141.04 670
14142.16 690
14143.29 696
14144.41 707
14145.53 692
14146.66 697
14147.78 681
14148.90 682
14150.03 697
14151.15 671
14152.27 676
14153.40 690
14154.52 685
14155.64 680
14156.77 669
14157.89 662
14159.02 668
14160.14 685
14161.26 673
14162.39 677
14163.51 659
14164.64 671
14165.76 654
14166.88 664
14168.01 698
14169.13 662
14170.26 663
14171.38 667
14172.51 680
14173.63 635
14174.75 629
14175.88 662
14177.00 648
14178.13 663
14179.25 658
14180.38 660
14181.50 648
14182.63 656
14183.75 651
14184.88 651
14186.00 664
14187.13 665
14188.25 652
14189.38 662
14190.50 654
14191.63 622
14192.75 651
14193.88 654
14195.00 672
14196.13 624
14197.25 630
14198.38 632
14199.50 648
14200.63 650
14201.76 629
14202.88 630
14204.01 674
14205.13 637
14206.26 628
14207.38 614
14208.51 647
14209.64 656
14210.76 638
14211.89 636
14213.01 635
14214.14 611
14215.27 652
14216.39 624
14217.52 606
14218.64 614
14219.77 607
14220.90 643
14222.02 626
14223.15 627
14224.28 608
14225.40 638
14226.53 616
14227.66 631
14228.78 637
14229.91 617
14231.04 613
14232.16 583
14233.29 591
14234.42 613
14235.54 576
14236.67 592
14237.80 608
14238.92 589
14240.05 589
14241.18 593
14242.31 589
14243.43 584
14244.56 592
14245.69 584
14246.82 571
14247.94 592
14249.07 570
14250.20 583
14251.33 567
14252.45 599
14253.58 597
14254.71 597
14255.84 581
14256.96 573
14258.09 568
14259.22 569
14260.35 587
14261.47 560
14262.60 592
14263.73 593
14264.86 579
14265.99 530
14267.12 546
14268.24 551
14269.37 543
14270.50 557
14271.63 542
14272.76 537
14273.89 588
14275.01 581
14276.14 535
14277.27 543
14278.40 550
14279.53 555
14280.66 566
14281.79 550
14282.91 566
14284.04 559
14285.17 525
14286.30 536
14287.43 525
14288.56 532
14289.69 558
14290.82 516
14291.95 519
14293.08 542
14294.20 548
14295.33 542
14296.46 536
14297.59 534
14298.72 524
14299.85 532
14300.98 518
14302.11 524
14303.24 493
14304.37 529
14305.50 524
14306.63 544
14307.76 536
14308.89 510
14310.02 534
14311.15 522
14312.28 508
14313.41 523
14314.54 555
14315.67 546
14316.80 520
14317.93 502
14319.06 528
14320.19 555
14321.32 514
14322.45 503
14323.58 507
14324.71 527
14325.84 517
14326.97 505
14328.10 501
14329.23 515
14330.36 510
14331.49 497
14332.62 494
14333.76 488
14334.89 502
14336.02 506
14337.15 498
14338.28 511
14339.41 492
14340.54 529
14341.67 508
14342.80 508
14343.93 524
14345.07 509
14346.20 511
14347.33 499
14348.46 502
14349.59 512
14350.72 506
14351.85 495
14352.99 515
14354.12 473
14355.25 503
14356.38 484
14357.51 507
14358.64 523
14359.78 510
14360.91 506
14362.04 520
14363.17 510
14364.30 492
14365.44 501
14366.57 507
14367.70 505
14368.83 520
14369.96 494
14371.10 507
14372.23 508
14373.36 502
14374.49 498
14375.63 517
14376.76 534
14377.89 522
14379.02 507
14380.16 510
14381.29 534
14382.42 509
14383.55 519
14384.69 508
14385.82 506
14386.95 496
14388.09 502
14389.22 497
14390.35 529
14391.49 504
14392.62 505
14393.75 495
14394.89 513
14396.02 490
14397.15 497
14398.28 508
14399.42 518
14400.55 527
14401.69 546
14402.82 522
14403.95 500
14405.09 495
14406.22 522
14407.35 541
14408.49 530
14409.62 533
14410.75 515
14411.89 500
14413.02 469
14414.16 504
14415.29 534
14416.42 524
14417.56 519
14418.69 510
14419.83 524
14420.96 537
14422.10 520
14423.23 544
14424.36 551
14425.50 538
14426.63 551
14427.77 541
14428.90 535
14430.04 501
14431.17 526
14432.31 538
14433.44 532
14434.58 535
14435.71 548
14436.85 563
14437.98 547
14439.12 540
14440.25 542
14441.39 579
14442.52 557
14443.66 574
14444.79 539
14445.93 556
14447.06 576
14448.20 585
14449.33 565
14450.47 560
14451.60 546
14452.74 529
14453.87 577
14455.01 565
14456.14 546
14457.28 554
14458.42 568
14459.55 564
14460.69 571
14461.82 598
14462.96 586
14464.10 571
14465.23 577
14466.37 599
14467.50 581
14468.64 586
14469.78 589
14470.91 595
14472.05 613
14473.18 573
14474.32 627
14475.46 594
14476.59 592
14477.73 562
14478.87 571
14480.00 572
14481.14 598
14482.28 624
14483.41 593
14484.55 565
14485.69 569
14486.82 569
14487.96 561
14489.10 543
14490.23 563
14491.37 586
14492.51 569
14493.65 555
14494.78 553
14495.92 574
14497.06 594
14498.19 581
14499.33 586
14500.47 590
14501.61 546
14502.74 577
14503.88 577
14505.02 601
14506.16 595
14507.29 549
14508.43 564
14509.57 567
14510.71 581
14511.85 589
14512.98 575
14514.12 552
14515.26 559
14516.40 544
14517.54 543
14518.67 567
14519.81 564
14520.95 529
14522.09 523
14523.23 525
14524.36 504
14525.50 500
14526.64 501
14527.78 536
14528.92 522
14530.06 533
14531.19 539
14532.33 500
14533.47 546
14534.61 527
14535.75 546
14536.89 530
14538.03 521
14539.17 516
14540.31 525
14541.44 533
14542.58 524
14543.72 534
14544.86 512
14546.00 521
14547.14 548
14548.28 549
14549.42 529
14550.56 510
14551.70 521
14552.84 532
14553.98 523
14555.12 519
14556.25 511
14557.39 553
14558.53 537
14559.67 538
14560.81 539
14561.95 540
14563.09 537
14564.23 555
14565.37 549
14566.51 514
14567.65 551
14568.79 553
14569.93 558
14571.07 535
14572.21 530
14573.35 529
14574.49 543
14575.63 508
14576.77 527
14577.92 559
14579.06 559
14580.20 553
14581.34 528
14582.48 547
14583.62 541
14584.76 545
14585.90 534
14587.04 518
14588.18 535
14589.32 576
14590.46 536
14591.60 553
14592.74 555
14593.89 550
14595.03 575
14596.17 574
14597.31 550
14598.45 552
14599.59 571
14600.73 540
14601.87 556
14603.02 571
14604.16 565
14605.30 571
14606.44 579
14607.58 591
14608.72 574
14609.86 563
14611.01 573
14612.15 563
14613.29 576
14614.43 592
14615.57 595
14616.72 611
14617.86 612
14619.00 599
14620.14 629
14621.28 603
14622.43 600
14623.57 594
14624.71 617
14625.85 628
14627.00 647
14628.14 617
14629.28 643
14630.42 642
14631.56 625
14632.71 635
14633.85 654
14634.99 652
14636.14 676
14637.28 672
14638.42 662
14639.56 663
14640.71 672
14641.85 650
14642.99 649
14644.14 617
14645.28 668
14646.42 617
14647.56 598
14648.71 576
14649.85 571
14650.99 576
14652.14 558
14653.28 562
14654.42 541
14655.57 545
14656.71 536
14657.85 527
14659.00 523
14660.14 530
14661.29 535
14662.43 517
14663.57 536
14664.72 523
14665.86 526
14667.00 495
14668.15 546
14669.29 507
14670.44 497
14671.58 520
14672.73 502
14673.87 495
14675.01 490
14676.16 496
14677.30 501
14678.45 480
14679.59 498
14680.74 514
14681.88 488
14683.02 485
14684.17 476
14685.31 466
14686.46 480
14687.60 495
14688.75 488
14689.89 484
14691.04 505
14692.18 477
14693.33 492
14694.47 476
14695.62 489
14696.76 459
14697.91 447
14699.05 461
14700.20 473
14701.34 469
14702.49 445
14703.63 471
14704.78 474
14705.92 479
14707.07 452
14708.22 441
14709.36 449
14710.51 466
14711.65 477
14712.80 482
14713.94 460
14715.09 453
14716.23 464
14717.38 436
14718.53 472
14719.67 457
14720.82 475
14721.96 451
14723.11 454
14724.26 461
14725.40 428
14726.55 425
14727.70 456
14728.84 451
14729.99 451
14731.13 488
14732.28 481
14733.43 455
14734.57 453
14735.72 448
14736.87 450
14738.01 472
14739.16 444
14740.31 439
14741.45 448
14742.60 437
14743.75 455
14744.89 436
14746.04 461
14747.19 444
14748.34 448
14749.48 462
14750.63 451
14751.78 444
14752.92 439
14754.07 432
14755.22 445
14756.37 440
14757.51 444
14758.66 439
14759.81 430
14760.96 430
14762.10 456
14763.25 442
14764.40 427
14765.55 428
14766.70 438
14767.84 454
14768.99 426
14770.14 434
14771.29 452
14772.43 426
14773.58 444
14774.73 430
14775.88 432
14777.03 431
14778.18 433
14779.32 429
14780.47 421
14781.62 388
14782.77 411
14783.92 423
14785.07 431
14786.21 415
14787.36 418
14788.51 414
14789.66 436
14790.81 399
14791.96 428
14793.11 430
14794.26 419
14795.40 428
14796.55 425
14797.70 425
14798.85 433
14800.00 400
14801.15 419
14802.30 423
14803.45 415
14804.60 373
14805.75 404
14806.90 397
14808.05 391
14809.19 400
14810.34 391
14811.49 392
14812.64 381
14813.79 413
14814.94 397
14816.09 412
14817.24 417
14818.39 411
14819.54 397
14820.69 391
14821.84 403
14822.99 397
14824.14 395
14825.29 391
14826.44 398
14827.59 399
14828.74 389
14829.89 389
14831.04 400
14832.19 370
14833.34 397
14834.49 383
14835.64 376
14836.79 389
14837.95 376
14839.10 383
14840.25 371
14841.40 391
14842.55 381
14843.70 363
14844.85 400
14846.00 389
14847.15 401
14848.30 373
14849.45 388
14850.60 388
14851.76 361
14852.91 385
14854.06 372
14855.21 372
14856.36 382
14857.51 399
14858.66 369
14859.81 374
14860.97 386
14862.12 373
14863.27 371
14864.42 361
14865.57 376
14866.72 387
14867.88 367
14869.03 362
14870.18 367
14871.33 389
14872.48 381
14873.64 370
14874.79 366
14875.94 383
14877.09 374
14878.24 357
14879.40 380
14880.55 360
14881.70 382
14882.85 367
14884.00 353
14885.16 368
14886.31 371
14887.46 378
14888.61 380
14889.77 382
14890.92 368
14892.07 389
14893.23 363
14894.38 368
14895.53 371
14896.68 352
14897.84 368
14898.99 346
14900.14 335
14901.30 365
14902.45 400
14903.60 388
14904.75 359
14905.91 364
14907.06 361
14908.21 361
14909.37 382
14910.52 355
14911.67 373
14912.83 351
14913.98 352
14915.14 376
14916.29 374
14917.44 383
14918.60 364
14919.75 373
14920.90 346
14922.06 339
14923.21 395
14924.37 376
14925.52 399
14926.67 349
14927.83 371
14928.98 377
14930.14 349
14931.29 340
14932.44 370
14933.60 364
14934.75 353
14935.91 372
14937.06 369
14938.22 375
14939.37 361
14940.52 376
14941.68 380
14942.83 352
14943.99 377
14945.14 362
14946.30 366
14947.45 351
14948.61 367
14949.76 357
14950.92 388
14952.07 379
14953.23 387
14954.38 394
14955.54 355
14956.69 361
14957.85 373
14959.00 382
14960.16 383
14961.31 361
14962.47 385
14963.62 380
14964.78 368
14965.94 383
14967.09 371
14968.25 366
14969.40 380
14970.56 407
14971.71 400
14972.87 407
14974.03 366
14975.18 375
14976.34 377
14977.49 369
14978.65 378
14979.81 359
14980.96 377
14982.12 385
14983.27 377
14984.43 372
14985.59 373
14986.74 355
14987.90 356
14989.06 348
14990.21 358
14991.37 365
14992.53 394
14993.68 380
14994.84 351
14996.00 362
14997.15 378
14998.31 368
14999.47 390
15000.62 387
15001.78 355
15002.94 354
15004.09 370
15005.25 364
15006.41 366
15007.56 376
15008.72 368
15009.88 372
15011.04 386
15012.19 358
15013.35 362
15014.51 358
15015.67 353
15016.82 354
15017.98 377
15019.14 353
15020.30 334
15021.45 352
15022.61 371
15023.77 363
15024.93 349
15026.08 357
15027.24 361
15028.40 369
15029.56 361
15030.72 359
15031.87 365
15033.03 362
15034.19 371
15035.35 354
15036.51 354
15037.67 360
15038.82 347
15039.98 355
15041.14 350
15042.30 350
15043.46 363
15044.62 366
15045.78 377
15046.93 343
15048.09 338
15049.25 357
15050.41 372
15051.57 353
15052.73 340
15053.89 366
15055.05 380
15056.20 385
15057.36 354
15058.52 346
15059.68 352
15060.84 337
15062.00 380
15063.16 342
15064.32 340
15065.48 354
15066.64 367
15067.80 330
15068.96 360
15070.12 337
15071.28 359
15072.44 373
15073.60 380
15074.76 372
15075.91 385
15077.07 356
15078.23 348
15079.39 347
15080.55 369
15081.71 388
15082.87 359
15084.03 332
15085.19 363
15086.35 374
15087.51 376
15088.68 380
15089.84 375
15091.00 376
15092.16 352
15093.32 332
15094.48 359
15095.64 373
15096.80 358
15097.96 375
15099.12 365
15100.28 346
15101.44 345
15102.60 341
15103.76 379
15104.92 356
15106.08 368
15107.25 383
15108.41 365
15109.57 361
15110.73 345
15111.89 381
15113.05 362
15114.21 382
15115.37 378
15116.54 379
15117.70 339
15118.86 354
15120.02 377
15121.18 370
15122.34 374
15123.50 352
15124.67 342
15125.83 372
15126.99 396
15128.15 371
15129.31 367
15130.47 368
15131.64 383
15132.80 358
15133.96 353
15135.12 368
15136.28 376
15137.45 357
15138.61 358
15139.77 390
15140.93 406
15142.10 368
15143.26 376
15144.42 391
15145.58 359
15146.75 388
15147.91 378
15149.07 366
15150.23 355
15151.40 374
15152.56 380
15153.72 388
15154.88 373
15156.05 369
15157.21 357
15158.37 363
15159.54 390
15160.70 386
15161.86 397
15163.03 392
15164.19 410
15165.35 421
15166.52 388
15167.68 370
15168.84 398
15170.01 383
15171.17 396
15172.33 413
15173.50 404
15174.66 397
15175.82 403
15176.99 405
15178.15 389
15179.31 391
15180.48 413
15181.64 420
15182.81 398
15183.97 422
15185.13 388
15186.30 390
15187.46 409
15188.63 411
15189.79 410
15190.95 410
15192.12 421
15193.28 414
15194.45 415
15195.61 434
15196.78 435
15197.94 420
15199.10 414
15200.27 403
15201.43 405
15202.60 408
15203.76 415
15204.93 412
15206.09 420
15207.26 430
15208.42 428
15209.59 448
15210.75 426
15211.92 408
15213.08 434
15214.25 421
15215.41 428
15216.58 439
15217.74 409
15218.91 427
15220.07 428
15221.24 415
15222.40 394
15223.57 457
15224.74 437
15225.90 480
15227.07 447
15228.23 470
15229.40 468
15230.56 441
15231.73 459
15232.89 443
15234.06 452
15235.23 455
15236.39 452
15237.56 434
15238.72 453
15239.89 463
15241.06 449
15242.22 469
15243.39 475
15244.56 455
15245.72 451
15246.89 464
15248.05 449
15249.22 452
15250.39 430
15251.55 443
15252.72 453
15253.89 446
15255.05 430
15256.22 449
15257.39 439
15258.55 403
15259.72 424
15260.89 416
15262.05 398
15263.22 443
15264.39 406
15265.56 405
15266.72 419
15267.89 411
15269.06 437
15270.22 420
15271.39 410
15272.56 426
15273.73 406
15274.89 368
15276.06 406
15277.23 399
15278.40 394
15279.56 410
15280.73 416
15281.90 387
15283.07 387
15284.23 412
15285.40 437
15286.57 399
15287.74 400
15288.91 403
15290.07 385
15291.24 375
15292.41 418
15293.58 429
15294.75 410
15295.92 398
15297.08 415
15298.25 409
15299.42 395
15300.59 399
15301.76 414
15302.93 409
15304.09 394
15305.26 398
15306.43 419
15307.60 406
15308.77 400
15309.94 413
15311.11 393
15312.28 422
15313.44 409
15314.61 412
15315.78 391
15316.95 377
15318.12 429
15319.29 418
15320.46 433
15321.63 412
15322.80 382
15323.97 403
15325.14 383
15326.30 416
15327.47 397
15328.64 411
15329.81 408
15330.98 428
15332.15 431
15333.32 402
15334.49 407
15335.66 412
15336.83 409
15338.00 405
15339.17 416
15340.34 399
15341.51 405
15342.68 435
15343.85 406
15345.02 427
15346.19 422
15347.36 418
15348.53 429
15349.70 417
15350.87 405
15352.04 424
15353.21 392
15354.38 395
15355.55 423
15356.72 426
15357.90 441
15359.07 423
15360.24 413
15361.41 449
15362.58 447
15363.75 423
15364.92 413
15366.09 437
15367.26 426
15368.43 457
15369.60 432
15370.77 433
15371.95 429
15373.12 440
15374.29 437
15375.46 460
15376.63 458
15377.80 455
15378.97 433
15380.15 458
15381.32 414
15382.49 439
15383.66 431
15384.83 465
15386.00 420
15387.17 406
15388.35 399
15389.52 429
15390.69 423
15391.86 447
15393.03 411
15394.21 426
15395.38 410
15396.55 415
15397.72 445
15398.89 416
15400.07 440
15401.24 437
15402.41 431
15403.58 438
15404.76 416
15405.93 393
15407.10 431
15408.27 415
15409.45 425
15410.62 426
15411.79 411
15412.96 405
15414.14 410
15415.31 391
15416.48 414
15417.66 413
15418.83 399
15420.00 400
15421.17 387
15422.35 382
15423.52 399
15424.69 408
15425.87 396
15427.04 386
15428.21 413
15429.39 403
15430.56 392
15431.73 393
15432.91 390
15434.08 380
15435.25 409
15436.43 386
15437.60 379
15438.77 388
15439.95 419
15441.12 404
15442.30 381
15443.47 383
15444.64 398
15445.82 401
15446.99 381
15448.17 370
15449.34 377
15450.51 383
15451.69 386
15452.86 398
15454.04 397
15455.21 398
15456.39 379
15457.56 412
15458.73 361
15459.91 380
15461.08 384
15462.26 372
15463.43 379
15464.61 379
15465.78 375
15466.96 387
15468.13 395
15469.31 405
15470.48 381
15471.66 387
15472.83 410
15474.01 373
15475.18 402
15476.36 390
15477.53 410
15478.71 405
15479.88 415
15481.06 414
15482.23 408
15483.41 390
15484.58 392
15485.76 402
15486.93 386
15488.11 404
15489.29 380
15490.46 385
15491.64 393
15492.81 419
15493.99 385
15495.16 410
15496.34 401
15497.52 395
15498.69 374
15499.87 396
15501.04 376
15502.22 373
15503.40 384
15504.57 346
15505.75 379
15506.92 396
15508.10 375
15509.28 393
15510.45 401
15511.63 395
15512.81 389
15513.98 384
15515.16 373
15516.34 380
15517.51 414
15518.69 411
15519.87 394
15521.04 405
15522.22 392
15523.40 394
15524.57 410
15525.75 416
15526.93 400
15528.11 402
15529.28 390
15530.46 397
15531.64 375
15532.81 386
15533.99 426
15535.17 420
15536.35 404
15537.52 392
15538.70 412
15539.88 408
15541.06 411
15542.23 425
15543.41 410
15544.59 419
15545.77 417
15546.95 396
15548.12 407
15549.30 422
15550.48 390
15551.66 415
15552.83 406
15554.01 417
15555.19 419
15556.37 419
15557.55 424
15558.73 444
15559.90 433
15561.08 420
15562.26 410
15563.44 418
15564.62 417
15565.80 428
15566.97 421
15568.15 409
15569.33 409
15570.51 429
15571.69 453
15572.87 455
15574.05 446
15575.23 438
15576.40 432
15577.58 442
15578.76 459
15579.94 432
15581.12 420
15582.30 434
15583.48 454
15584.66 454
15585.84 447
15587.02 444
15588.20 464
15589.38 457
15590.56 435
15591.73 444
15592.91 438
15594.09 460
15595.27 441
15596.45 450
15597.63 456
15598.81 475
15599.99 482
15601.17 470
15602.35 459
15603.53 458
15604.71 437
15605.89 478
15607.07 488
15608.25 470
15609.43 494
15610.61 478
15611.79 484
15612.97 500
15614.15 494
15615.33 495
15616.51 475
15617.69 482
15618.88 493
15620.06 489
15621.24 515
15622.42 489
15623.60 491
15624.78 476
15625.96 506
15627.14 525
15628.32 507
15629.50 523
15630.68 537
15631.86 552
15633.05 531
15634.23 527
15635.41 544
15636.59 533
15637.77 542
15638.95 528
15640.13 538
15641.31 555
15642.50 575
15643.68 554
15644.86 543
15646.04 547
15647.22 544
15648.40 544
15649.58 558
15650.77 548
15651.95 531
15653.13 547
15654.31 530
15655.49 561
15656.68 565
15657.86 560
15659.04 540
15660.22 550
15661.40 557
15662.59 564
15663.77 560
15664.95 533
15666.13 548
15667.32 545
15668.50 527
15669.68 512
15670.86 575
15672.05 559
15673.23 537
15674.41 526
15675.59 526
15676.78 521
15677.96 539
15679.14 538
15680.32 516
15681.51 524
15682.69 498
15683.87 511
15685.06 518
15686.24 484
15687.42 494
15688.61 498
15689.79 529
15690.97 484
15692.16 498
15693.34 492
15694.52 507
15695.71 501
15696.89 471
15698.07 487
15699.26 484
15700.44 513
15701.62 493
15702.81 502
15703.99 504
15705.17 513
15706.36 487
15707.54 492
15708.73 513
15709.91 484
15711.09 484
15712.28 492
15713.46 496
15714.65 514
15715.83 514
15717.02 468
15718.20 461
15719.38 511
15720.57 534
15721.75 515
15722.94 548
15724.12 547
15725.31 527
15726.49 515
15727.68 529
15728.86 507
15730.04 506
15731.23 535
15732.41 525
15733.60 531
15734.78 547
15735.97 550
15737.15 537
15738.34 546
15739.52 556
15740.71 540
15741.89 544
15743.08 524
15744.27 548
15745.45 550
15746.64 545
15747.82 550
15749.01 573
15750.19 572
15751.38 572
15752.56 582
15753.75 579
15754.93 551
15756.12 563
15757.31 557
15758.49 583
15759.68 574
15760.86 570
15762.05 568
15763.24 550
15764.42 548
15765.61 547
15766.79 569
15767.98 548
15769.17 530
15770.35 524
15771.54 535
15772.72 499
15773.91 515
15775.10 531
15776.28 564
15777.47 540
15778.66 546
15779.84 531
15781.03 542
15782.22 510
15783.40 501
15784.59 513
15785.78 511
15786.96 520
15788.15 519
15789.34 498
15790.53 483
15791.71 486
15792.90 490
15794.09 500
15795.27 510
15796.46 494
15797.65 506
15798.84 486
15800.02 478
15801.21 478
15802.40 463
15803.59 459
15804.77 452
15805.96 488
15807.15 456
15808.34 500
15809.52 486
15810.71 467
15811.90 471
15813.09 477
15814.28 475
15815.46 491
15816.65 492
15817.84 485
15819.03 491
15820.22 489
15821.40 464
15822.59 458
15823.78 476
15824.97 482
15826.16 476
15827.35 456
15828.53 446
15829.72 471
15830.91 485
15832.10 457
15833.29 459
15834.48 475
15835.67 457
15836.85 445
15838.04 446
15839.23 475
15840.42 464
15841.61 459
15842.80 454
15843.99 489
15845.18 479
15846.37 440
15847.55 467
15848.74 492
15849.93 448
15851.12 434
15852.31 442
15853.50 466
15854.69 466
15855.88 482
15857.07 462
15858.26 461
15859.45 466
15860.64 468
15861.83 485
15863.02 471
15864.21 483
15865.40 508
15866.59 491
15867.78 499
15868.97 483
15870.16 483
15871.35 513
15872.54 505
15873.73 466
15874.92 467
15876.11 464
15877.30 507
15878.49 501
15879.68 512
15880.87 475
15882.06 497
15883.25 506
15884.44 498
15885.63 477
15886.82 479
15888.01 512
15889.20 532
15890.39 517
15891.59 493
15892.78 493
15893.97 501
15895.16 505
15896.35 517
15897.54 517
15898.73 531
15899.92 487
15901.11 505
15902.30 513
15903.50 488
15904.69 483
15905.88 540
15907.07 557
15908.26 515
15909.45 515
15910.64 513
15911.84 525
15913.03 548
15914.22 524
15915.41 552
15916.60 584
15917.79 555
15918.99 541
15920.18 568
15921.37 553
15922.56 527
15923.75 515
15924.95 548
15926.14 524
15927.33 527
15928.52 534
15929.71 554
15930.91 552
15932.10 538
15933.29 514
15934.48 527
15935.68 536
15936.87 512
15938.06 526
15939.25 522
15940.45 526
15941.64 517
15942.83 524
15944.03 517
15945.22 513
15946.41 519
15947.60 508
15948.80 511
15949.99 484
15951.18 495
15952.38 459
15953.57 454
15954.76 469
15955.96 448
15957.15 440
15958.34 420
15959.54 434
15960.73 429
15961.92 428
15963.12 443
15964.31 421
15965.50 395
15966.70 413
15967.89 393
15969.08 437
15970.28 447
15971.47 390
15972.67 408
15973.86 426
15975.05 409
15976.25 400
15977.44 399
15978.64 415
15979.83 408
15981.02 413
15982.22 390
15983.41 392
15984.61 407
15985.80 408
15987.00 415
15988.19 386
15989.38 395
15990.58 386
15991.77 410
15992.97 401
15994.16 374
15995.36 379
15996.55 407
15997.75 382
15998.94 400
16000.14 379
16001.33 401
16002.53 383
16003.72 396
16004.92 398
16006.11 394
16007.31 407
16008.50 379
16009.70 382
16010.89 383
16012.09 388
16013.28 383
16014.48 399
16015.67 378
16016.87 388
16018.07 375
16019.26 357
16020.46 397
16021.65 378
16022.85 365
16024.04 374
16025.24 391
16026.44 369
16027.63 393
16028.83 383
16030.02 390
16031.22 376
16032.42 387
16033.61 390
16034.81 371
16036.00 373
16037.20 400
16038.40 356
16039.59 379
16040.79 383
16041.99 372
16043.18 380
16044.38 374
16045.58 369
16046.77 361
16047.97 375
16049.17 384
16050.36 363
16051.56 380
16052.76 377
16053.95 357
16055.15 369
16056.35 373
16057.54 367
16058.74 386
16059.94 364
16061.14 373
16062.33 355
16063.53 378
16064.73 377
16065.92 371
16067.12 351
16068.32 356
16069.52 380
16070.71 342
16071.91 384
16073.11 360
16074.31 366
16075.50 350
16076.70 346
16077.90 364
16079.10 344
16080.30 355
16081.49 343
16082.69 349
16083.89 353
16085.09 336
16086.29 361
16087.48 357
16088.68 350
16089.88 337
16091.08 340
16092.28 346
16093.48 363
16094.67 366
16095.87 338
16097.07 314
16098.27 333
16099.47 332
16100.67 354
16101.87 342
16103.06 339
16104.26 358
16105.46 334
16106.66 333
16107.86 338
16109.06 351
16110.26 370
16111.46 350
16112.66 355
16113.86 356
16115.05 362
16116.25 368
16117.45 341
16118.65 328
16119.85 326
16121.05 376
16122.25 342
16123.45 344
16124.65 320
16125.85 331
16127.05 336
16128.25 328
16129.45 350
16130.65 316
16131.85 331
16133.05 312
16134.25 327
16135.45 329
16136.65 324
16137.85 346
16139.05 341
16140.25 330
16141.45 325
16142.65 327
16143.85 319
16145.05 322
16146.25 326
16147.45 332
16148.65 309
16149.85 341
16151.05 348
16152.25 327
16153.45 326
16154.65 318
16155.85 330
16157.05 335
16158.25 325
16159.46 322
16160.66 347
16161.86 320
16163.06 341
16164.26 318
16165.46 340
16166.66 356
16167.86 340
16169.06 350
16170.27 340
16171.47 329
16172.67 331
16173.87 352
16175.07 334
16176.27 348
16177.47 343
16178.67 346
16179.88 338
16181.08 328
16182.28 353
16183.48 351
16184.68 340
16185.89 331
16187.09 336
16188.29 325
16189.49 322
16190.69 329
16191.90 338
16193.10 320
16194.30 311
16195.50 313
16196.70 342
16197.91 342
16199.11 351
16200.31 345
16201.51 332
16202.72 329
16203.92 339
16205.12 326
16206.32 349
16207.53 354
16208.73 353
16209.93 322
16211.13 346
16212.34 331
16213.54 334
16214.74 351
16215.95 313
16217.15 330
16218.35 313
16219.55 341
16220.76 317
16221.96 355
16223.16 343
16224.37 350
16225.57 331
16226.77 351
16227.98 350
16229.18 342
16230.38 350
16231.59 361
16232.79 354
16233.99 326
16235.20 333
16236.40 344
16237.61 361
16238.81 340
16240.01 369
16241.22 335
16242.42 343
16243.63 343
16244.83 368
16246.03 376
16247.24 357
16248.44 325
16249.65 367
16250.85 370
16252.05 332
16253.26 347
16254.46 343
16255.67 351
16256.87 357
16258.08 341
16259.28 376
16260.49 371
16261.69 360
16262.89 363
16264.10 339
16265.30 350
16266.51 367
16267.71 386
16268.92 371
16270.12 349
16271.33 351
16272.53 356
16273.74 383
16274.94 361
16276.15 345
16277.35 364
16278.56 372
16279.77 379
16280.97 353
16282.18 355
16283.38 358
16284.59 345
16285.79 327
16287.00 365
16288.20 361
16289.41 343
16290.61 341
16291.82 354
16293.03 361
16294.23 347
16295.44 365
16296.64 378
16297.85 366
16299.06 368
16300.26 376
16301.47 363
16302.67 350
16303.88 359
16305.09 378
16306.29 383
16307.50 361
16308.71 342
16309.91 342
16311.12 337
16312.33 350
16313.53 363
16314.74 344
16315.95 362
16317.15 366
16318.36 353
16319.57 361
16320.77 358
16321.98 339
16323.19 365
16324.39 351
16325.60 344
16326.81 323
16328.01 327
16329.22 322
16330.43 343
16331.64 326
16332.84 355
16334.05 343
16335.26 345
16336.47 323
16337.67 307
16338.88 326
16340.09 341
16341.30 355
16342.50 338
16343.71 322
16344.92 339
16346.13 325
16347.33 342
16348.54 333
16349.75 328
16350.96 319
16352.17 334
16353.37 337
16354.58 296
16355.79 315
16357.00 321
16358.21 308
16359.41 343
16360.62 328
16361.83 335
16363.04 337
16364.25 324
16365.46 330
16366.67 312
16367.87 310
16369.08 315
16370.29 326
16371.50 294
16372.71 299
16373.92 322
16375.13 330
16376.34 338
16377.54 325
16378.75 315
16379.96 321
16381.17 310
16382.38 315
16383.59 317
16384.80 328
16386.01 346
16387.22 317
16388.43 321
16389.64 323
16390.85 310
16392.05 326
16393.26 303
16394.47 309
16395.68 318
16396.89 332
16398.10 352
16399.31 321
16400.52 320
16401.73 309
16402.94 308
16404.15 325
16405.36 322
16406.57 317
16407.78 315
16408.99 329
16410.20 307
16411.41 316
16412.62 312
16413.83 320
16415.04 315
16416.25 312
16417.46 319
16418.67 302
16419.88 316
16421.10 313
16422.31 314
16423.52 317
16424.73 341
16425.94 333
16427.15 330
16428.36 306
16429.57 312
16430.78 299
16431.99 313
16433.20 324
16434.41 316
16435.63 329
16436.84 318
16438.05 348
16439.26 334
16440.47 320
16441.68 341
16442.89 331
16444.10 308
16445.32 318
16446.53 313
16447.74 303
16448.95 320
16450.16 291
16451.37 341
16452.59 317
16453.80 311
16455.01 326
16456.22 338
16457.43 347
16458.64 307
16459.86 309
16461.07 314
16462.28 306
16463.49 334
16464.70 306
16465.92 318
16467.13 308
16468.34 326
16469.55 313
16470.77 313
16471.98 320
16473.19 315
16474.40 322
16475.62 313
16476.83 285
16478.04 297
16479.25 332
16480.47 311
16481.68 302
16482.89 296
16484.11 298
16485.32 320
16486.53 295
16487.74 296
16488.96 326
16490.17 294
16491.38 291
16492.60 316
16493.81 306
16495.02 292
16496.24 281
16497.45 306
16498.66 310
16499.88 290
16501.09 299
16502.30 302
16503.52 301
16504.73 317
16505.94 305
16507.16 293
16508.37 308
16509.59 294
16510.80 327
16512.01 307
16513.23 304
16514.44 309
16515.66 308
16516.87 295
16518.08 298
16519.30 307
16520.51 278
16521.73 296
16522.94 285
16524.16 322
16525.37 316
16526.58 298
16527.80 294
16529.01 305
16530.23 309
16531.44 301
16532.66 321
16533.87 320
16535.09 315
16536.30 305
16537.52 327
16538.73 320
16539.95 311
16541.16 334
16542.38 299
16543.59 316
16544.81 315
16546.02 304
16547.24 313
16548.45 321
16549.67 339
16550.88 317
16552.10 304
16553.31 326
16554.53 325
16555.74 342
16556.96 323
16558.18 312
16559.39 288
16560.61 312
16561.82 306
16563.04 308
16564.25 315
16565.47 329
16566.69 322
16567.90 320
16569.12 340
16570.33 326
16571.55 319
16572.77 326
16573.98 323
16575.20 298
16576.41 284
16577.63 332
16578.85 306
16580.06 300
16581.28 305
16582.50 311
16583.71 299
16584.93 297
16586.15 308
16587.36 308
16588.58 314
16589.80 318
16591.01 314
16592.23 290
16593.45 322
16594.66 308
16595.88 300
16597.10 329
16598.32 327
16599.53 295
16600.75 292
16601.97 308
16603.18 325
16604.40 305
16605.62 311
16606.84 321
16608.05 319
16609.27 305
16610.49 302
16611.71 322
16612.92 325
16614.14 319
16615.36 308
16616.58 314
16617.79 307
16619.01 293
16620.23 305
16621.45 326
16622.67 311
16623.88 319
16625.10 290
16626.32 308
16627.54 297
16628.76 321
16629.97 288
16631.19 301
16632.41 322
16633.63 304
16634.85 303
16636.07 318
16637.29 302
16638.50 310
16639.72 307
16640.94 294
16642.16 295
16643.38 302
16644.60 296
16645.82 294
16647.03 289
16648.25 311
16649.47 302
16650.69 308
16651.91 290
16653.13 309
16654.35 308
16655.57 329
16656.79 297
16658.01 306
16659.23 279
16660.45 289
16661.66 298
16662.88 306
16664.10 275
16665.32 271
16666.54 286
16667.76 294
16668.98 302
16670.20 289
16671.42 298
16672.64 297
16673.86 310
16675.08 280
16676.30 282
16677.52 313
16678.74 304
16679.96 287
16681.18 287
16682.40 296
16683.62 318
16684.84 302
16686.06 293
16687.28 291
16688.50 305
16689.72 311
16690.94 314
16692.16 295
16693.39 314
16694.61 288
16695.83 299
16697.05 296
16698.27 312
16699.49 290
16700.71 297
16701.93 302
16703.15 293
16704.37 297
16705.59 314
16706.81 304
16708.04 297
16709.26 265
16710.48 274
16711.70 295
16712.92 293
16714.14 285
16715.36 273
16716.58 299
16717.81 292
16719.03 261
16720.25 298
16721.47 292
16722.69 317
16723.91 298
16725.14 277
16726.36 290
16727.58 312
16728.80 294
16730.02 295
16731.24 307
16732.47 310
16733.69 287
16734.91 305
16736.13 279
16737.36 285
16738.58 303
16739.80 296
16741.02 265
16742.24 303
16743.47 292
16744.69 289
16745.91 284
16747.13 306
16748.36 284
16749.58 273
16750.80 296
16752.02 292
16753.25 292
16754.47 299
16755.69 305
16756.92 299
16758.14 294
16759.36 274
16760.59 293
16761.81 288
16763.03 304
16764.25 296
16765.48 302
16766.70 286
16767.92 286
16769.15 302
16770.37 294
16771.59 295
16772.82 310
16774.04 307
16775.27 292
16776.49 270
16777.71 298
16778.94 306
16780.16 290
16781.38 295
16782.61 291
16783.83 285
16785.06 318
16786.28 282
16787.50 281
16788.73 270
16789.95 302
16791.18 323
16792.40 296
16793.62 296
16794.85 296
16796.07 301
16797.30 304
16798.52 282
16799.75 302
16800.97 308
16802.19 297
16803.42 285
16804.64 298
16805.87 313
16807.09 318
16808.32 306
16809.54 295
16810.77 304
16811.99 279
16813.22 301
16814.44 288
16815.67 305
16816.89 302
16818.12 295
16819.34 293
16820.57 293
16821.79 289
16823.02 299
16824.24 301
16825.47 306
16826.70 306
16827.92 306
16829.15 306
16830.37 283
16831.60 300
16832.82 291
16834.05 313
16835.27 325
16836.50 317
16837.73 312
16838.95 315
16840.18 319
16841.40 304
16842.63 328
16843.86 338
16845.08 292
16846.31 320
16847.53 328
16848.76 304
16849.99 308
16851.21 303
16852.44 320
16853.67 337
16854.89 333
16856.12 311
16857.35 309
16858.57 329
16859.80 321
16861.03 338
16862.25 351
16863.48 324
16864.71 335
16865.93 347
16867.16 338
16868.39 345
16869.61 323
16870.84 314
16872.07 321
16873.30 344
16874.52 329
16875.75 338
16876.98 355
16878.20 347
16879.43 337
16880.66 346
16881.89 335
16883.11 320
16884.34 360
16885.57 351
16886.80 331
16888.02 336
16889.25 358
16890.48 352
16891.71 363
16892.94 345
16894.16 367
16895.39 327
16896.62 352
16897.85 326
16899.08 347
16900.30 341
16901.53 336
16902.76 357
16903.99 342
16905.22 338
16906.45 343
16907.67 325
16908.90 337
16910.13 337
16911.36 319
16912.59 338
16913.82 307
16915.04 332
16916.27 315
16917.50 336
16918.73 343
16919.96 324
16921.19 326
16922.42 335
16923.65 331
16924.88 328
16926.10 311
16927.33 313
16928.56 322
16929.79 327
16931.02 331
16932.25 331
16933.48 330
16934.71 327
16935.94 339
16937.17 308
16938.40 331
16939.63 333
16940.86 338
16942.09 300
16943.32 311
16944.55 336
16945.78 327
16947.01 340
16948.24 314
16949.47 317
16950.70 317
16951.93 307
16953.16 300
16954.39 315
16955.62 324
16956.85 310
16958.08 342
16959.31 316
16960.54 333
16961.77 330
16963.00 315
16964.23 311
16965.46 321
16966.69 345
16967.92 344
16969.15 327
16970.38 296
16971.61 293
16972.84 312
16974.07 317
16975.30 319
16976.54 326
16977.77 328
16979.00 330
16980.23 324
16981.46 315
16982.69 313
16983.92 304
16985.15 305
16986.38 320
16987.62 315
16988.85 311
16990.08 302
16991.31 292
16992.54 293
16993.77 291
16995.00 308
16996.24 298
16997.47 302
16998.70 311
16999.93 296
17001.16 293
17002.39 301
17003.63 303
17004.86 314
17006.09 328
17007.32 279
17008.55 281
17009.79 287
17011.02 307
17012.25 319
17013.48 313
17014.72 276
17015.95 305
17017.18 328
17018.41 298
17019.64 286
17020.88 317
17022.11 316
17023.34 297
17024.58 304
17025.81 263
17027.04 304
17028.27 305
17029.51 289
17030.74 278
17031.97 277
17033.21 265
17034.44 289
17035.67 288
17036.90 289
17038.14 272
17039.37 277
17040.60 306
17041.84 291
17043.07 277
17044.30 279
17045.54 295
17046.77 297
17048.00 294
17049.24 295
17050.47 303
17051.70 283
17052.94 305
17054.17 258
17055.41 283
17056.64 302
17057.87 304
17059.11 288
17060.34 295
17061.58 279
17062.81 265
17064.04 276
17065.28 289
17066.51 292
17067.75 304
17068.98 280
17070.21 280
17071.45 281
17072.68 270
17073.92 281
17075.15 288
17076.39 291
17077.62 293
17078.86 285
17080.09 284
17081.33 292
17082.56 294
17083.80 286
17085.03 275
17086.26 291
17087.50 277
17088.73 299
17089.97 304
17091.20 284
17092.44 285
17093.68 269
17094.91 287
17096.15 274
17097.38 284
17098.62 298
17099.85 283
17101.09 279
17102.32 293
17103.56 266
17104.79 286
17106.03 291
17107.26 293
17108.50 275
17109.74 284
17110.97 266
17112.21 273
17113.44 270
17114.68 289
17115.92 278
17117.15 257
17118.39 274
17119.62 259
17120.86 291
17122.10 288
17123.33 311
17124.57 295
17125.80 273
17127.04 257
17128.28 275
17129.51 282
17130.75 287
17131.99 278
17133.22 286
17134.46 303
17135.70 288
17136.93 296
17138.17 275
17139.41 289
17140.64 264
17141.88 272
17143.12 288
17144.35 284
17145.59 295
17146.83 263
17148.07 267
17149.30 288
17150.54 278
17151.78 263
17153.02 287
17154.25 280
17155.49 262
17156.73 281
17157.96 286
17159.20 261
17160.44 269
17161.68 266
17162.92 288
17164.15 285
17165.39 278
17166.63 284
17167.87 274
17169.10 253
17170.34 269
17171.58 273
17172.82 267
17174.06 267
17175.29 278
17176.53 268
17177.77 244
17179.01 266
17180.25 286
17181.49 274
17182.72 272
17183.96 247
17185.20 255
17186.44 251
17187.68 275
17188.92 270
17190.15 261
17191.39 257
17192.63 273
17193.87 253
17195.11 265
17196.35 249
17197.59 275
17198.83 260
17200.07 264
17201.30 258
17202.54 272
17203.78 269
17205.02 242
17206.26 260
17207.50 252
17208.74 270
17209.98 269
17211.22 266
17212.46 254
17213.70 273
17214.94 273
17216.18 258
17217.42 258
17218.66 266
17219.90 288
17221.14 274
17222.38 281
17223.62 267
17224.86 253
17226.10 263
17227.34 273
17228.58 258
17229.82 277
17231.06 253
17232.30 273
17233.54 283
17234.78 264
17236.02 253
17237.26 254
17238.50 242
17239.74 278
17240.98 260
17242.22 273
17243.46 259
17244.70 261
17245.94 274
17247.18 280
17248.42 279
17249.66 265
17250.90 283
17252.14 250
17253.39 235
17254.63 257
17255.87 272
17257.11 256
17258.35 275
17259.59 261
17260.83 261
17262.07 260
17263.31 261
17264.56 270
17265.80 267
17267.04 275
17268.28 286
17269.52 269
17270.76 275
17272.00 253
17273.25 280
17274.49 271
17275.73 244
17276.97 258
17278.21 268
17279.45 279
17280.70 267
17281.94 253
17283.18 266
17284.42 260
17285.66 271
17286.91 252
17288.15 242
17289.39 253
17290.63 243
17291.88 270
17293.12 262
17294.36 249
17295.60 236
17296.85 260
17298.09 235
17299.33 258
17300.57 261
17301.82 248
17303.06 265
17304.30 263
17305.54 256
17306.79 249
17308.03 244
17309.27 268
17310.52 256
17311.76 248
17313.00 249
17314.25 261
17315.49 271
17316.73 240
17317.97 257
17319.22 258
17320.46 251
17321.71 265
17322.95 247
17324.19 255
17325.44 265
17326.68 252
17327.92 253
17329.17 223
17330.41 250
17331.65 249
17332.90 255
17334.14 241
17335.39 245
17336.63 253
17337.87 250
17339.12 254
17340.36 254
17341.61 266
17342.85 250
17344.09 238
17345.34 239
17346.58 256
17347.83 250
17349.07 244
17350.32 252
17351.56 245
17352.80 242
17354.05 258
17355.29 237
17356.54 234
17357.78 245
17359.03 251
17360.27 237
17361.52 256
17362.76 271
17364.01 252
17365.25 235
17366.50 238
17367.74 246
17368.99 249
17370.23 252
17371.48 250
17372.72 235
17373.97 258
17375.21 247
17376.46 250
17377.70 256
17378.95 262
17380.19 243
17381.44 251
17382.69 257
17383.93 260
17385.18 243
17386.42 227
17387.67 237
17388.91 233
17390.16 270
17391.41 277
17392.65 259
17393.90 254
17395.14 252
17396.39 246
17397.64 231
17398.88 251
17400.13 250
17401.37 272
17402.62 265
17403.87 245
17405.11 229
17406.36 244
17407.61 251
17408.85 243
17410.10 249
17411.35 232
17412.59 261
17413.84 272
17415.09 252
17416.33 262
17417.58 260
17418.83 254
17420.07 273
17421.32 243
17422.57 247
17423.82 256
17425.06 276
17426.31 271
17427.56 236
17428.80 249
17430.05 255
17431.30 262
17432.55 240
17433.79 256
17435.04 249
17436.29 265
17437.54 270
17438.78 247
17440.03 274
17441.28 252
17442.53 279
17443.77 279
17445.02 264
17446.27 225
17447.52 263
17448.77 262
17450.01 259
17451.26 253
17452.51 276
17453.76 288
17455.01 272
17456.25 241
17457.50 255
17458.75 248
17460.00 279
17461.25 253
17462.50 263
17463.74 239
17464.99 261
17466.24 272
17467.49 263
17468.74 248
17469.99 260
17471.24 254
17472.49 271
17473.73 262
17474.98 240
17476.23 260
17477.48 257
17478.73 255
17479.98 252
17481.23 266
17482.48 251
17483.73 266
17484.98 248
17486.23 247
17487.47 264
17488.72 257
17489.97 252
17491.22 241
17492.47 254
17493.72 250
17494.97 271
17496.22 261
17497.47 272
17498.72 267
17499.97 298
17501.22 261
17502.47 259
17503.72 265
17504.97 246
17506.22 261
17507.47 280
17508.72 275
17509.97 282
17511.22 265
17512.47 275
17513.72 264
17514.97 252
17516.22 257
17517.47 251
17518.72 249
17519.97 229
17521.22 265
17522.47 269
17523.72 256
17524.98 275
17526.23 254
17527.48 252
17528.73 270
17529.98 254
17531.23 258
17532.48 279
17533.73 262
17534.98 263
17536.23 276
17537.48 252
17538.74 253
17539.99 268
17541.24 262
17542.49 257
17543.74 260
17544.99 263
17546.24 267
17547.50 267
17548.75 258
17550.00 257
17551.25 266
17552.50 278
17553.75 260
17555.01 260
17556.26 258
17557.51 271
17558.76 259
17560.01 247
17561.26 263
17562.52 283
17563.77 271
17565.02 263
17566.27 260
17567.53 272
17568.78 266
17570.03 249
17571.28 275
17572.53 265
17573.79 268
17575.04 269
17576.29 251
17577.54 262
17578.80 258
17580.05 281
17581.30 274
17582.56 263
17583.81 279
17585.06 283
17586.31 274
17587.57 275
17588.82 281
17590.07 264
17591.33 264
17592.58 265
17593.83 257
17595.08 269
17596.34 257
17597.59 267
17598.84 254
17600.10 279
17601.35 282
17602.61 258
17603.86 281
17605.11 280
17606.37 275
17607.62 286
17608.87 278
17610.13 266
17611.38 282
17612.63 266
17613.89 266
17615.14 260
17616.40 284
17617.65 277
17618.90 284
17620.16 278
17621.41 268
17622.67 264
17623.92 290
17625.17 284
17626.43 257
17627.68 295
17628.94 278
17630.19 279
17631.45 275
17632.70 276
17633.96 292
17635.21 274
17636.47 287
17637.72 267
17638.97 263
17640.23 283
17641.48 264
17642.74 262
17643.99 259
17645.25 246
17646.50 290
17647.76 256
17649.01 276
17650.27 268
17651.52 286
17652.78 277
17654.04 282
17655.29 265
17656.55 262
17657.80 262
17659.06 242
17660.31 262
17661.57 278
17662.82 265
17664.08 264
17665.33 250
17666.59 260
17667.85 287
17669.10 253
17670.36 288
17671.61 270
17672.87 263
17674.13 250
17675.38 258
17676.64 261
17677.89 259
17679.15 271
17680.41 258
17681.66 280
17682.92 252
17684.18 281
17685.43 266
17686.69 262
17687.95 256
17689.20 256
17690.46 270
17691.71 256
17692.97 260
17694.23 267
17695.49 264
17696.74 267
17698.00 287
17699.26 280
17700.51 248
17701.77 250
17703.03 269
17704.28 264
17705.54 271
17706.80 255
17708.06 248
17709.31 266
17710.57 265
17711.83 256
17713.08 259
17714.34 257
17715.60 252
17716.86 254
17718.11 231
17719.37 276
17720.63 280
17721.89 270
17723.15 265
17724.40 261
17725.66 268
17726.92 255
17728.18 249
17729.43 249
17730.69 254
17731.95 249
17733.21 261
17734.47 279
17735.73 260
17736.98 259
17738.24 238
17739.50 240
17740.76 254
17742.02 248
17743.28 265
17744.53 251
17745.79 260
17747.05 253
17748.31 227
17749.57 251
17750.83 272
17752.09 245
17753.34 240
17754.60 272
17755.86 254
17757.12 254
17758.38 260
17759.64 265
17760.90 231
17762.16 257
17763.42 266
17764.68 271
17765.94 263
17767.19 265
17768.45 235
17769.71 248
17770.97 262
17772.23 262
17773.49 252
17774.75 263
17776.01 288
17777.27 263
17778.53 258
17779.79 256
17781.05 238
17782.31 265
17783.57 252
17784.83 262
17786.09 249
17787.35 256
17788.61 245
17789.87 239
17791.13 243
17792.39 250
17793.65 256
17794.91 255
17796.17 234
17797.43 243
17798.69 251
17799.95 255
17801.21 236
17802.47 236
17803.73 240
17805.00 231
17806.26 263
17807.52 233
17808.78 231
17810.04 231
17811.30 234
17812.56 257
17813.82 257
17815.08 238
17816.34 250
17817.60 251
17818.87 269
17820.13 257
17821.39 240
17822.65 236
17823.91 255
17825.17 233
17826.43 216
17827.69 216
17828.96 243
17830.22 228
17831.48 250
17832.74 231
17834.00 244
17835.26 239
17836.53 233
17837.79 219
17839.05 240
17840.31 260
17841.57 246
17842.84 253
17844.10 223
17845.36 222
17846.62 235
17847.88 248
17849.15 230
17850.41 257
17851.67 248
17852.93 222
17854.20 246
17855.46 231
17856.72 232
17857.98 229
17859.25 255
17860.51 260
17861.77 256
17863.03 256
17864.30 247
17865.56 249
17866.82 216
17868.09 214
17869.35 249
17870.61 252
17871.87 238
17873.14 233
17874.40 232
17875.66 244
17876.93 258
17878.19 237
17879.45 242
17880.72 248
17881.98 243
17883.24 238
17884.51 228
17885.77 232
17887.03 207
17888.30 231
17889.56 244
17890.83 247
17892.09 255
17893.35 242
17894.62 242
17895.88 268
17897.14 259
17898.41 244
17899.67 258
17900.94 246
17902.20 240
17903.46 256
17904.73 235
17905.99 265
17907.26 248
17908.52 240
17909.79 236
17911.05 247
17912.32 250
17913.58 259
17914.84 255
17916.11 238
17917.37 249
17918.64 244
17919.90 245
17921.17 248
17922.43 252
17923.70 246
17924.96 234
17926.23 238
17927.49 256
17928.76 255
17930.02 236
17931.29 249
17932.55 254
17933.82 252
17935.08 252
17936.35 223
17937.61 242
17938.88 240
17940.14 246
17941.41 241
17942.68 242
17943.94 238
17945.21 259
17946.47 250
17947.74 237
17949.00 236
17950.27 245
17951.54 249
17952.80 237
17954.07 255
17955.33 261
17956.60 237
17957.87 232
17959.13 240
17960.40 258
17961.66 239
17962.93 243
17964.20 236
17965.46 221
17966.73 227
17968.00 240
17969.26 239
17970.53 243
17971.80 252
17973.06 251
17974.33 237
17975.60 242
17976.86 258
17978.13 241
17979.40 249
17980.66 247
17981.93 229
17983.20 251
17984.46 217
17985.73 253
17987.00 237
17988.26 271
17989.53 244
17990.80 247
17992.07 223
17993.33 236
17994.60 248
17995.87 237
17997.14 249
17998.40 264
17999.67 248
18000.94 242
18002.21 238
18003.47 252
18004.74 265
18006.01 267
18007.28 259
18008.55 244
18009.81 241
18011.08 245
18012.35 246
18013.62 245
18014.89 254
18016.15 253
18017.42 239
18018.69 238
18019.96 224
18021.23 239
18022.49 245
18023.76 252
18025.03 252
18026.30 243
18027.57 236
18028.84 244
18030.11 216
18031.37 234
18032.64 212
18033.91 209
18035.18 247
18036.45 236
18037.72 243
18038.99 226
18040.26 222
18041.53 238
18042.79 265
18044.06 233
18045.33 253
18046.60 240
18047.87 249
18049.14 231
18050.41 231
18051.68 245
18052.95 247
18054.22 242
18055.49 240
18056.76 249
18058.03 224
18059.30 230
18060.57 244
18061.84 240
18063.11 249
18064.38 232
18065.65 246
18066.92 258
18068.19 236
18069.46 242
18070.73 241
18072.00 239
18073.27 230
18074.54 225
18075.81 234
18077.08 216
18078.35 213
18079.62 247
18080.89 259
18082.16 261
18083.43 258
18084.70 249
18085.97 242
18087.24 250
18088.51 233
18089.78 252
18091.05 250
18092.32 252
18093.59 257
18094.87 259
18096.14 243
18097.41 236
18098.68 252
18099.95 232
18101.22 258
18102.49 236
18103.76 247
18105.03 251
18106.31 234
18107.58 247
18108.85 255
18110.12 226
18111.39 249
18112.66 251
18113.93 246
18115.21 240
18116.48 232
18117.75 256
18119.02 230
18120.29 269
18121.56 253
18122.84 271
18124.11 271
18125.38 264
18126.65 259
18127.92 242
18129.20 248
18130.47 266
18131.74 266
18133.01 267
18134.29 257
18135.56 261
18136.83 262
18138.10 245
18139.38 235
18140.65 247
18141.92 255
18143.19 252
18144.47 258
18145.74 239
18147.01 253
18148.28 242
18149.56 242
18150.83 210
18152.10 240
18153.38 241
18154.65 236
18155.92 230
18157.19 223
18158.47 231
18159.74 267
18161.01 269
18162.29 263
18163.56 249
18164.83 234
18166.11 251
18167.38 238
18168.65 220
18169.93 201
18171.20 249
18172.48 239
18173.75 251
18175.02 235
18176.30 250
18177.57 235
18178.84 253
18180.12 250
18181.39 238
18182.67 220
18183.94 240
18185.21 231
18186.49 225
18187.76 225
18189.04 218
18190.31 266
18191.59 244
18192.86 240
18194.13 223
18195.41 260
18196.68 254
18197.96 238
18199.23 248
18200.51 249
18201.78 251
18203.06 263
18204.33 239
18205.61 259
18206.88 249
18208.16 230
18209.43 237
18210.71 248
18211.98 244
18213.26 235
18214.53 263
18215.81 243
18217.08 241
18218.36 252
18219.63 244
18220.91 244
18222.18 228
18223.46 250
18224.73 249
18226.01 236
18227.28 216
18228.56 232
18229.84 235
18231.11 257
18232.39 238
18233.66 225
18234.94 238
18236.21 250
18237.49 269
18238.77 235
18240.04 258
18241.32 242
18242.59 241
18243.87 247
18245.15 234
18246.42 231
18247.70 227
18248.98 231
18250.25 244
18251.53 230
18252.81 245
18254.08 238
18255.36 256
18256.63 254
18257.91 253
18259.19 255
18260.46 244
18261.74 247
18263.02 246
18264.30 238
18265.57 248
18266.85 257
18268.13 232
18269.40 242
18270.68 234
18271.96 249
18273.23 253
18274.51 243
18275.79 243
18277.07 239
18278.34 237
18279.62 249
18280.90 247
18282.18 246
18283.45 247
18284.73 219
18286.01 244
18287.29 231
18288.56 248
18289.84 236
18291.12 229
18292.40 231
18293.68 240
18294.95 215
18296.23 228
18297.51 249
18298.79 226
18300.07 237
18301.34 245
18302.62 235
18303.90 224
18305.18 242
18306.46 253
18307.74 244
18309.01 235
18310.29 226
18311.57 223
18312.85 219
18314.13 225
18315.41 244
18316.69 253
18317.96 220
18319.24 235
18320.52 233
18321.80 240
18323.08 221
18324.36 232
18325.64 242
18326.92 262
18328.20 251
18329.47 251
18330.75 259
18332.03 254
18333.31 265
18334.59 257
18335.87 243
18337.15 240
18338.43 235
18339.71 255
18340.99 262
18342.27 240
18343.55 250
18344.83 242
18346.11 231
18347.39 266
18348.67 240
18349.95 231
18351.23 244
18352.51 269
18353.79 231
18355.07 226
18356.35 241
18357.63 268
18358.91 244
18360.19 238
18361.47 233
18362.75 260
18364.03 245
18365.31 260
18366.59 230
18367.87 237
18369.15 226
18370.43 244
18371.71 240
18372.99 236
18374.27 235
18375.55 260
18376.83 239
18378.12 231
18379.40 233
18380.68 229
18381.96 247
18383.24 224
18384.52 243
18385.80 244
18387.08 247
18388.36 239
18389.65 230
18390.93 237
18392.21 222
18393.49 249
18394.77 218
18396.05 257
18397.33 243
18398.62 252
18399.90 243
18401.18 221
18402.46 242
18403.74 217
18405.02 250
18406.31 232
18407.59 226
18408.87 247
18410.15 230
18411.43 216
18412.72 250
18414.00 248
18415.28 224
18416.56 226
18417.84 240
18419.13 237
18420.41 246
18421.69 246
18422.97 240
18424.26 239
18425.54 218
18426.82 222
18428.10 223
18429.39 239
18430.67 242
18431.95 246
18433.23 235
18434.52 262
18435.80 249
18437.08 223
18438.37 270
18439.65 248
18440.93 241
18442.22 231
18443.50 241
18444.78 261
18446.06 242
18447.35 218
18448.63 239
18449.91 249
18451.20 256
18452.48 225
18453.76 246
18455.05 282
18456.33 254
18457.62 212
18458.90 214
18460.18 231
18461.47 221
18462.75 215
18464.03 229
18465.32 242
18466.60 256
18467.89 236
18469.17 231
18470.45 264
18471.74 241
18473.02 238
18474.31 232
18475.59 244
18476.88 236
18478.16 240
18479.44 234
18480.73 252
18482.01 245
18483.30 238
18484.58 246
18485.87 257
18487.15 247
18488.44 228
18489.72 234
18491.01 244
18492.29 244
18493.58 239
18494.86 228
18496.15 244
18497.43 248
18498.72 243
18500.00 247
18501.29 252
18502.57 232
18503.86 240
18505.14 244
18506.43 241
18507.71 235
18509.00 230
18510.28 226
18511.57 215
18512.85 237
18514.14 234
18515.42 220
18516.71 235
18518.00 234
18519.28 238
18520.57 251
18521.85 214
18523.14 224
18524.43 246
18525.71 250
18527.00 258
18528.28 238
18529.57 240
18530.86 263
18532.14 223
18533.43 219
18534.71 210
18536.00 224
18537.29 225
18538.57 250
18539.86 237
18541.15 228
18542.43 216
18543.72 242
18545.01 246
18546.29 244
18547.58 236
18548.87 258
18550.15 228
18551.44 218
18552.73 251
18554.01 239
18555.30 224
18556.59 226
18557.88 247
18559.16 224
18560.45 232
18561.74 257
18563.02 256
18564.31 230
18565.60 249
18566.89 217
18568.17 229
18569.46 219
18570.75 250
18572.04 252
18573.32 231
18574.61 246
18575.90 243
18577.19 234
18578.48 229
18579.76 239
18581.05 238
18582.34 262
18583.63 238
18584.92 232
18586.20 240
18587.49 249
18588.78 215
18590.07 240
18591.36 236
18592.64 248
18593.93 234
18595.22 245
18596.51 246
18597.80 236
18599.09 221
18600.38 232
18601.66 250
18602.95 254
18604.24 252
18605.53 208
18606.82 236
18608.11 239
18609.40 261
18610.69 251
18611.98 248
18613.26 233
18614.55 241
18615.84 238
18617.13 246
18618.42 248
18619.71 248
18621.00 229
18622.29 237
18623.58 232
18624.87 242
18626.16 253
18627.45 240
18628.74 254
18630.03 223
18631.32 245
18632.61 235
18633.89 246
18635.18 242
18636.47 252
18637.76 253
18639.05 262
18640.34 237
18641.63 257
18642.92 227
18644.21 217
18645.50 238
18646.79 231
18648.09 249
18649.38 236
18650.67 244
18651.96 245
18653.25 231
18654.54 241
18655.83 246
18657.12 232
18658.41 250
18659.70 229
18660.99 201
18662.28 224
18663.57 252
18664.86 234
18666.15 248
18667.44 224
18668.74 231
18670.03 216
18671.32 213
18672.61 227
18673.90 238
18675.19 230
18676.48 236
18677.77 237
18679.06 211
18680.36 227
18681.65 229
18682.94 229
18684.23 223
18685.52 232
18686.81 218
18688.11 238
18689.40 246
18690.69 241
18691.98 239
18693.27 245
18694.56 204
18695.86 232
18697.15 232
18698.44 236
18699.73 234
18701.02 239
18702.32 253
18703.61 241
18704.90 231
18706.19 235
18707.48 231
18708.78 224
18710.07 238
18711.36 232
18712.65 226
18713.95 241
18715.24 240
18716.53 240
18717.83 248
18719.12 222
18720.41 236
18721.70 228
18723.00 231
18724.29 225
18725.58 212
18726.87 208
18728.17 221
18729.46 220
18730.75 227
18732.05 207
18733.34 220
18734.63 233
18735.93 216
18737.22 210
18738.51 209
18739.81 211
18741.10 233
18742.39 232
18743.69 224
18744.98 224
18746.27 227
18747.57 232
18748.86 232
18750.16 220
18751.45 214
18752.74 234
18754.04 242
18755.33 228
18756.63 212
18757.92 224
18759.21 230
18760.51 210
18761.80 223
18763.10 233
18764.39 222
18765.69 230
18766.98 225
18768.27 211
18769.57 223
18770.86 215
18772.16 230
18773.45 253
18774.75 240
18776.04 227
18777.34 229
18778.63 244
18779.93 230
18781.22 216
18782.52 224
18783.81 222
18785.11 216
18786.40 226
18787.70 228
18788.99 200
18790.29 237
18791.58 229
18792.88 236
18794.17 226
18795.47 207
18796.76 225
18798.06 223
18799.35 221
18800.65 230
18801.94 224
18803.24 223
18804.54 217
18805.83 229
18807.13 231
18808.42 218
18809.72 202
18811.01 226
18812.31 220
18813.61 240
18814.90 209
18816.20 223
18817.49 228
18818.79 220
18820.09 217
18821.38 217
18822.68 229
18823.98 241
18825.27 220
18826.57 232
18827.87 214
18829.16 236
18830.46 201
18831.75 219
18833.05 219
18834.35 223
18835.64 223
18836.94 231
18838.24 231
18839.54 246
18840.83 234
18842.13 239
18843.43 215
18844.72 203
18846.02 220
18847.32 238
18848.61 233
18849.91 215
18851.21 213
18852.51 214
18853.80 210
18855.10 212
18856.40 209
18857.70 237
18858.99 240
18860.29 234
18861.59 234
18862.89 226
18864.18 236
18865.48 221
18866.78 240
18868.08 251
18869.38 241
18870.67 223
18871.97 211
18873.27 207
18874.57 232
18875.87 242
18877.16 232
18878.46 222
18879.76 215
18881.06 217
18882.36 233
18883.66 221
18884.95 209
18886.25 227
18887.55 228
18888.85 240
18890.15 226
18891.45 231
18892.75 232
18894.04 265
18895.34 217
18896.64 203
18897.94 219
18899.24 229
18900.54 218
18901.84 209
18903.14 211
18904.44 202
18905.74 227
18907.03 235
18908.33 212
18909.63 218
18910.93 218
18912.23 225
18913.53 232
18914.83 238
18916.13 223
18917.43 213
18918.73 238
18920.03 225
18921.33 220
18922.63 241
18923.93 217
18925.23 221
18926.53 210
18927.83 229
18929.13 218
18930.43 235
18931.73 231
18933.03 219
18934.33 230
18935.63 213
18936.93 206
18938.23 212
18939.53 209
18940.83 217
18942.13 220
18943.43 201
18944.73 210
18946.03 212
18947.33 215
18948.63 219
18949.93 235
18951.23 236
18952.53 219
18953.84 217
18955.14 226
18956.44 226
18957.74 221
18959.04 201
18960.34 230
18961.64 203
18962.94 212
18964.24 180
18965.54 213
18966.85 215
18968.15 220
18969.45 228
18970.75 242
18972.05 216
18973.35 213
18974.65 227
18975.96 212
18977.26 230
18978.56 230
18979.86 223
18981.16 229
18982.46 220
18983.77 218
18985.07 227
18986.37 210
18987.67 213
18988.97 218
18990.28 197
18991.58 201
18992.88 210
18994.18 201
18995.49 206
18996.79 215
18998.09 232
18999.39 203
19000.69 198
19002.00 217
19003.30 229
19004.60 234
19005.90 238
19007.21 218
19008.51 240
19009.81 214
19011.12 228
19012.42 225
19013.72 226
19015.02 223
19016.33 206
19017.63 227
19018.93 214
19020.24 234
19021.54 217
19022.84 217
19024.15 241
19025.45 228
19026.75 200
19028.06 207
19029.36 199
19030.66 236
19031.97 212
19033.27 215
19034.57 212
19035.88 230
19037.18 217
19038.48 220
19039.79 209
19041.09 220
19042.40 209
19043.70 218
19045.00 207
19046.31 206
19047.61 212
19048.92 219
19050.22 210
19051.52 210
19052.83 213
19054.13 230
19055.44 223
19056.74 224
19058.05 198
19059.35 207
19060.65 201
19061.96 216
19063.26 219
19064.57 211
19065.87 200
19067.18 233
19068.48 233
19069.79 204
19071.09 185
19072.40 215
19073.70 220
19075.01 213
19076.31 205
19077.62 192
19078.92 201
19080.23 209
19081.53 217
19082.84 204
19084.14 198
19085.45 197
19086.75 207
19088.06 214
19089.36 204
19090.67 228
19091.98 228
19093.28 230
19094.59 227
19095.89 208
19097.20 214
19098.50 227
19099.81 220
19101.12 192
19102.42 204
19103.73 216
19105.03 230
19106.34 227
19107.65 222
19108.95 219
19110.26 222
19111.56 244
19112.87 195
19114.18 223
19115.48 234
19116.79 219
19118.10 221
19119.40 198
19120.71 212
19122.02 215
19123.32 198
19124.63 219
19125.94 203
19127.24 176
19128.55 219
19129.86 221
19131.16 221
19132.47 220
19133.78 221
19135.08 224
19136.39 205
19137.70 220
19139.01 207
19140.31 218
19141.62 206
19142.93 207
19144.23 212
19145.54 206
19146.85 179
19148.16 203
19149.46 186
19150.77 221
19152.08 219
19153.39 219
19154.69 214
19156.00 192
19157.31 214
19158.62 216
19159.93 206
19161.23 200
19162.54 207
19163.85 210
19165.16 215
19166.47 200
19167.77 219
19169.08 210
19170.39 206
19171.70 207
19173.01 218
19174.32 214
19175.62 208
19176.93 215
19178.24 233
19179.55 235
19180.86 210
19182.17 219
19183.48 206
19184.78 223
19186.09 214
19187.40 212
19188.71 216
19190.02 210
19191.33 224
19192.64 218
19193.95 192
19195.26 209
19196.56 245
19197.87 210
19199.18 219
19200.49 218
19201.80 230
19203.11 217
19204.42 220
19205.73 201
19207.04 198
19208.35 197
19209.66 214
19210.97 211
19212.28 232
19213.59 207
19214.90 203
19216.21 229
19217.52 222
19218.83 208
19220.14 204
19221.45 215
19222.76 222
19224.07 218
19225.38 187
19226.69 220
19228.00 214
19229.31 216
19230.62 221
19231.93 241
19233.24 235
19234.55 229
19235.86 220
19237.17 206
19238.48 228
19239.79 225
19241.10 241
19242.41 209
19243.72 234
19245.03 222
19246.35 212
19247.66 217
19248.97 232
19250.28 216
19251.59 208
19252.90 197
19254.21 222
19255.52 202
19256.83 213
19258.14 201
19259.46 206
19260.77 209
19262.08 226
19263.39 224
19264.70 209
19266.01 214
19267.32 227
19268.64 232
19269.95 211
19271.26 231
19272.57 235
19273.88 226
19275.20 213
19276.51 225
19277.82 202
19279.13 210
19280.44 218
19281.75 203
19283.07 216
19284.38 228
19285.69 244
19287.00 231
19288.32 202
19289.63 192
19290.94 212
19292.25 206
19293.57 206
19294.88 207
19296.19 199
19297.50 196
19298.82 217
19300.13 214
19301.44 215
19302.75 213
19304.07 220
19305.38 219
19306.69 223
19308.01 192
19309.32 196
19310.63 230
19311.94 227
19313.26 209
19314.57 236
19315.88 205
19317.20 204
19318.51 213
19319.82 219
19321.14 212
19322.45 218
19323.76 213
19325.08 216
19326.39 217
19327.70 227
19329.02 195
19330.33 194
19331.65 201
19332.96 206
19334.27 203
19335.59 211
19336.90 199
19338.22 229
19339.53 199
19340.84 204
19342.16 200
19343.47 214
19344.79 203
19346.10 209
19347.41 228
19348.73 214
19350.04 222
19351.36 209
19352.67 203
19353.99 212
19355.30 211
19356.62 202
19357.93 202
19359.25 195
19360.56 201
19361.87 206
19363.19 210
19364.50 201
19365.82 205
19367.13 189
19368.45 202
19369.76 227
19371.08 209
19372.39 220
19373.71 223
19375.02 219
19376.34 192
19377.66 213
19378.97 231
19380.29 200
19381.60 200
19382.92 210
19384.23 213
19385.55 224
19386.86 221
19388.18 201
19389.50 198
19390.81 210
19392.13 203
19393.44 208
19394.76 213
19396.07 198
19397.39 206
19398.71 223
19400.02 233
19401.34 219
19402.65 230
19403.97 213
19405.29 226
19406.60 209
19407.92 213
19409.24 213
19410.55 201
19411.87 217
19413.19 225
19414.50 225
19415.82 207
19417.14 212
19418.45 223
19419.77 206
19421.09 220
19422.40 220
19423.72 222
19425.04 229
19426.35 230
19427.67 220
19428.99 194
19430.30 230
19431.62 206
19432.94 187
19434.26 187
19435.57 207
19436.89 220
19438.21 217
19439.53 211
19440.84 206
19442.16 199
19443.48 216
19444.80 225
19446.11 218
19447.43 185
19448.75 226
19450.07 212
19451.38 223
19452.70 212
19454.02 220
19455.34 213
19456.66 202
19457.97 219
19459.29 215
19460.61 215
19461.93 222
19463.25 208
19464.57 204
19465.88 214
19467.20 209
19468.52 203
19469.84 215
19471.16 225
19472.48 216
19473.79 210
19475.11 233
19476.43 209
19477.75 203
19479.07 218
19480.39 227
19481.71 223
19483.03 211
19484.34 192
19485.66 215
19486.98 208
19488.30 212
19489.62 229
19490.94 224
19492.26 237
19493.58 244
19494.90 211
19496.22 243
19497.54 220
19498.86 226
19500.18 208
19501.50 222
19502.81 225
19504.13 249
19505.45 204
19506.77 195
19508.09 211
19509.41 205
19510.73 203
19512.05 205
19513.37 220
19514.69 216
19516.01 221
19517.33 222
19518.65 208
19519.97 216
19521.29 211
19522.61 230
19523.93 217
19525.25 204
19526.57 195
19527.89 223
19529.22 217
19530.54 219
19531.86 220
19533.18 218
19534.50 213
19535.82 222
19537.14 219
19538.46 201
19539.78 203
19541.10 206
19542.42 189
19543.74 202
19545.06 208
19546.39 210
19547.71 215
19549.03 219
19550.35 198
19551.67 220
19552.99 208
19554.31 198
19555.63 198
19556.96 212
19558.28 202
19559.60 210
19560.92 209
19562.24 218
19563.56 239
19564.88 224
19566.21 207
19567.53 229
19568.85 232
19570.17 211
19571.49 200
19572.82 187
19574.14 200
19575.46 208
19576.78 201
19578.10 197
19579.43 202
19580.75 209
19582.07 204
19583.39 217
19584.72 208
19586.04 214
19587.36 208
19588.68 226
19590.01 220
19591.33 221
19592.65 211
19593.97 218
19595.30 221
19596.62 199
19597.94 203
19599.26 183
19600.59 204
19601.91 222
19603.23 219
19604.56 208
19605.88 210
19607.20 205
19608.53 208
19609.85 203
19611.17 208
19612.49 212
19613.82 238
19615.14 226
19616.47 213
19617.79 193
19619.11 209
19620.44 224
19621.76 212
19623.08 205
19624.41 201
19625.73 215
19627.05 226
19628.38 219
19629.70 206
19631.03 209
19632.35 211
19633.67 212
19635.00 207
19636.32 212
19637.65 223
19638.97 230
19640.29 212
19641.62 204
19642.94 219
19644.27 226
19645.59 201
19646.92 199
19648.24 207
19649.57 211
19650.89 230
19652.21 213
19653.54 210
19654.86 205
19656.19 207
19657.51 213
19658.84 221
19660.16 228
19661.49 233
19662.81 234
19664.14 216
19665.46 213
19666.79 207
19668.11 216
19669.44 207
19670.76 193
19672.09 198
19673.41 197
19674.74 226
19676.07 210
19677.39 209
19678.72 212
19680.04 226
19681.37 250
19682.69 225
19684.02 213
19685.34 217
19686.67 225
19688.00 237
19689.32 212
19690.65 222
19691.97 219
19693.30 217
19694.63 231
19695.95 208
19697.28 209
19698.60 236
19699.93 217
19701.26 211
19702.58 222
19703.91 222
19705.24 233
19706.56 220
19707.89 237
19709.22 221
19710.54 197
19711.87 185
19713.20 219
19714.52 205
19715.85 205
19717.18 213
19718.50 213
19719.83 202
19721.16 208
19722.48 203
19723.81 223
19725.14 225
19726.47 211
19727.79 202
19729.12 192
19730.45 214
19731.77 204
19733.10 191
19734.43 195
19735.76 206
19737.08 234
19738.41 210
19739.74 220
19741.07 217
19742.39 229
19743.72 209
19745.05 200
19746.38 203
19747.71 207
19749.03 203
19750.36 218
19751.69 221
19753.02 217
19754.35 221
19755.67 192
19757.00 219
19758.33 212
19759.66 212
19760.99 220
19762.31 198
19763.64 214
19764.97 215
19766.30 196
19767.63 194
19768.96 202
19770.29 207
19771.61 207
19772.94 198
19774.27 209
19775.60 194
19776.93 217
19778.26 216
19779.59 233
19780.92 201
19782.25 194
19783.57 227
19784.90 219
19786.23 200
19787.56 193
19788.89 191
19790.22 199
19791.55 221
19792.88 203
19794.21 201
19795.54 211
19796.87 218
19798.20 217
19799.53 213
19800.86 196
19802.19 203
19803.52 215
19804.85 221
19806.18 193
19807.50 196
19808.83 212
19810.16 211
19811.49 206
19812.82 193
19814.15 199
19815.49 195
19816.82 214
19818.15 188
19819.48 202
19820.81 216
19822.14 200
19823.47 188
19824.80 199
19826.13 197
19827.46 190
19828.79 195
19830.12 215
19831.45 220
19832.78 204
19834.11 219
19835.44 194
19836.77 225
19838.10 205
19839.44 203
19840.77 217
19842.10 218
19843.43 199
19844.76 205
19846.09 204
19847.42 196
19848.75 200
19850.08 207
19851.42 213
19852.75 199
19854.08 197
19855.41 202
19856.74 224
19858.07 230
19859.40 190
19860.74 206
19862.07 210
19863.40 216
19864.73 210
19866.06 211
19867.40 199
19868.73 207
19870.06 199
19871.39 198
19872.72 205
19874.06 205
19875.39 219
19876.72 202
19878.05 199
19879.38 206
19880.72 204
19882.05 220
19883.38 217
19884.71 205
19886.05 214
19887.38 206
19888.71 206
19890.04 226
19891.38 210
19892.71 195
19894.04 205
19895.38 206
19896.71 205
19898.04 217
19899.37 236
19900.71 229
19902.04 207
19903.37 210
19904.71 207
19906.04 216
19907.37 218
19908.71 200
19910.04 199
19911.37 209
19912.71 205
19914.04 216
19915.37 197
19916.71 237
19918.04 206
19919.37 223
19920.71 225
19922.04 206
19923.37 192
19924.71 210
19926.04 197
19927.38 198
19928.71 220
19930.04 217
19931.38 214
19932.71 217
19934.05 223
19935.38 237
19936.71 231
19938.05 211
19939.38 217
19940.72 208
19942.05 222
19943.39 215
19944.72 220
19946.06 208
19947.39 205
19948.72 221
19950.06 206
19951.39 222
19952.73 217
19954.06 219
19955.40 220
19956.73 210
19958.07 209
19959.40 218
19960.74 220
19962.07 209
19963.41 199
19964.74 202
19966.08 208
19967.41 211
19968.75 223
19970.08 212
19971.42 225
19972.76 217
19974.09 206
19975.43 219
19976.76 208
19978.10 232
19979.43 208
19980.77 201
19982.10 224
19983.44 206
19984.78 220
19986.11 219
19987.45 187
19988.78 219
19990.12 224
19991.46 198
19992.79 215
19994.13 207
19995.46 209
19996.80 229
19998.14 199
19999.47 213
20000.81 209
20002.15 227
20003.48 215
20004.82 202
20006.16 204
20007.49 209
20008.83 200
20010.17 228
20011.50 198
20012.84 214
20014.18 210
20015.51 209
20016.85 217
20018.19 222
20019.52 212
20020.86 204
20022.20 235
20023.53 214
20024.87 225
20026.21 225
20027.55 237
20028.88 216
20030.22 220
20031.56 208
20032.90 212
20034.23 216
20035.57 227
20036.91 216
20038.25 220
20039.58 209
20040.92 215
20042.26 241
20043.60 220
20044.93 226
20046.27 201
20047.61 213
20048.95 232
20050.29 204
20051.62 223
20052.96 209
20054.30 200
20055.64 232
20056.98 226
20058.32 227
20059.65 208
20060.99 224
20062.33 217
20063.67 207
20065.01 231
20066.35 203
20067.68 219
20069.02 217
20070.36 207
20071.70 213
20073.04 196
20074.38 210
20075.72 202
20077.06 223
20078.40 210
20079.73 221
20081.07 219
20082.41 230
20083.75 202
20085.09 210
20086.43 228
20087.77 212
20089.11 203
20090.45 221
20091.79 216
20093.13 205
20094.47 201
20095.81 206
20097.15 212
20098.48 217
20099.82 204
20101.16 214
20102.50 220
20103.84 217
20105.18 215
20106.52 226
20107.86 228
20109.20 231
20110.54 221
20111.88 236
20113.22 217
20114.56 204
20115.90 222
20117.24 215
20118.58 211
20119.93 232
20121.27 206
20122.61 222
20123.95 223
20125.29 208
20126.63 216
20127.97 213
20129.31 228
20130.65 212
20131.99 206
20133.33 237
20134.67 213
20136.01 217
20137.35 199
20138.69 199
