# Supplementary material for: MALDI-TOF MS typing enables the classification of brewing yeasts of the genus Saccharomyces to major beer styles
Source: PLoS One. 2017 Aug 9;12(8):e0181694. doi: 10.1371/journal.pone.0181694 (PMC5549903; doi:10.1371/journal.pone.0181694)
Supplement: S8 File — The directory includes 90 raw files and was zipped to “.zip”; the folder has three strains with 30 spectra per strain; S1 Text explains the raw files with an example and Table 1 represents the yeast strains used within the experiment. (ZIP) [file pone.0181694.s011.zip › 22-24/30283-8J4-Lag-Lag-Lag-YPG-18h-E-E_2016-09-21_4_0_D10_1.dat]

1999.90 1482
2000.32 1455
2000.75 1427
2001.17 1518
2001.59 1474
2002.01 1492
2002.43 1462
2002.86 1502
2003.28 1512
2003.70 1442
2004.12 1452
2004.54 1450
2004.97 1506
2005.39 1476
2005.81 1476
2006.23 1507
2006.66 1442
2007.08 1441
2007.50 1464
2007.92 1462
2008.35 1469
2008.77 1430
2009.19 1427
2009.61 1443
2010.04 1443
2010.46 1425
2010.88 1457
2011.31 1481
2011.73 1472
2012.15 1481
2012.57 1440
2013.00 1439
2013.42 1403
2013.84 1389
2014.27 1408
2014.69 1519
2015.11 1494
2015.54 1546
2015.96 1548
2016.38 1584
2016.81 1634
2017.23 1609
2017.65 1652
2018.08 1657
2018.50 1606
2018.93 1737
2019.35 1705
2019.77 1577
2020.20 1596
2020.62 1566
2021.04 1558
2021.47 1584
2021.89 1521
2022.32 1538
2022.74 1574
2023.17 1533
2023.59 1494
2024.01 1525
2024.44 1548
2024.86 1581
2025.29 1467
2025.71 1522
2026.14 1550
2026.56 1527
2026.98 1457
2027.41 1534
2027.83 1510
2028.26 1494
2028.68 1420
2029.11 1435
2029.53 1449
2029.96 1421
2030.38 1396
2030.81 1481
2031.23 1486
2031.66 1437
2032.08 1465
2032.51 1472
2032.93 1475
2033.36 1495
2033.78 1463
2034.21 1470
2034.63 1486
2035.06 1475
2035.49 1387
2035.91 1417
2036.34 1470
2036.76 1519
2037.19 1468
2037.61 1498
2038.04 1409
2038.47 1411
2038.89 1495
2039.32 1400
2039.74 1483
2040.17 1426
2040.59 1456
2041.02 1491
2041.45 1510
2041.87 1432
2042.30 1437
2042.73 1476
2043.15 1455
2043.58 1418
2044.00 1405
2044.43 1454
2044.86 1417
2045.28 1437
2045.71 1458
2046.14 1458
2046.56 1422
2046.99 1476
2047.42 1518
2047.84 1523
2048.27 1545
2048.70 1528
2049.12 1542
2049.55 1584
2049.98 1551
2050.40 1646
2050.83 1533
2051.26 1520
2051.69 1563
2052.11 1487
2052.54 1456
2052.97 1581
2053.40 1534
2053.82 1537
2054.25 1480
2054.68 1435
2055.10 1458
2055.53 1504
2055.96 1567
2056.39 1519
2056.82 1490
2057.24 1440
2057.67 1469
2058.10 1491
2058.53 1542
2058.95 1563
2059.38 1458
2059.81 1597
2060.24 1592
2060.67 1610
2061.09 1643
2061.52 1613
2061.95 1576
2062.38 1622
2062.81 1663
2063.24 1610
2063.66 1682
2064.09 1802
2064.52 1658
2064.95 1585
2065.38 1548
2065.81 1613
2066.24 1583
2066.66 1542
2067.09 1515
2067.52 1514
2067.95 1549
2068.38 1528
2068.81 1432
2069.24 1455
2069.67 1530
2070.10 1575
2070.52 1559
2070.95 1525
2071.38 1606
2071.81 1603
2072.24 1532
2072.67 1642
2073.10 1594
2073.53 1611
2073.96 1638
2074.39 1643
2074.82 1713
2075.25 1738
2075.68 1671
2076.11 1728
2076.54 1702
2076.97 1692
2077.40 1636
2077.83 1548
2078.26 1628
2078.69 1697
2079.12 1559
2079.55 1592
2079.98 1514
2080.41 1507
2080.84 1577
2081.27 1574
2081.70 1570
2082.13 1516
2082.56 1563
2082.99 1593
2083.42 1546
2083.85 1581
2084.28 1548
2084.71 1543
2085.14 1489
2085.57 1529
2086.00 1565
2086.43 1559
2086.86 1531
2087.29 1543
2087.73 1551
2088.16 1637
2088.59 1565
2089.02 1554
2089.45 1587
2089.88 1561
2090.31 1563
2090.74 1523
2091.17 1584
2091.61 1633
2092.04 1543
2092.47 1563
2092.90 1592
2093.33 1537
2093.76 1548
2094.19 1621
2094.63 1556
2095.06 1558
2095.49 1552
2095.92 1535
2096.35 1559
2096.78 1577
2097.22 1624
2097.65 1540
2098.08 1494
2098.51 1519
2098.94 1601
2099.38 1653
2099.81 1486
2100.24 1502
2100.67 1528
2101.11 1504
2101.54 1481
2101.97 1563
2102.40 1576
2102.83 1527
2103.27 1508
2103.70 1590
2104.13 1599
2104.56 1599
2105.00 1569
2105.43 1603
2105.86 1630
2106.30 1581
2106.73 1573
2107.16 1705
2107.59 1700
2108.03 1779
2108.46 1799
2108.89 1884
2109.33 1829
2109.76 1836
2110.19 1827
2110.63 1758
2111.06 1750
2111.49 1776
2111.93 1779
2112.36 1694
2112.79 1697
2113.23 1628
2113.66 1604
2114.09 1595
2114.53 1627
2114.96 1546
2115.40 1531
2115.83 1439
2116.26 1467
2116.70 1501
2117.13 1482
2117.56 1459
2118.00 1487
2118.43 1495
2118.87 1473
2119.30 1458
2119.73 1521
2120.17 1568
2120.60 1550
2121.04 1597
2121.47 1516
2121.91 1516
2122.34 1486
2122.78 1509
2123.21 1599
2123.64 1605
2124.08 1586
2124.51 1627
2124.95 1619
2125.38 1646
2125.82 1680
2126.25 1624
2126.69 1676
2127.12 1723
2127.56 1698
2127.99 1711
2128.43 1740
2128.86 1783
2129.30 1906
2129.73 1742
2130.17 1744
2130.60 1844
2131.04 1844
2131.47 1856
2131.91 1806
2132.35 1747
2132.78 1726
2133.22 1713
2133.65 1690
2134.09 1674
2134.52 1664
2134.96 1665
2135.40 1688
2135.83 1560
2136.27 1575
2136.70 1573
2137.14 1547
2137.57 1582
2138.01 1560
2138.45 1575
2138.88 1574
2139.32 1650
2139.76 1580
2140.19 1618
2140.63 1638
2141.06 1638
2141.50 1555
2141.94 1597
2142.37 1643
2142.81 1734
2143.25 1748
2143.68 1751
2144.12 1728
2144.56 1706
2144.99 1674
2145.43 1763
2145.87 1747
2146.30 1759
2146.74 1741
2147.18 1776
2147.62 1829
2148.05 1817
2148.49 1835
2148.93 1867
2149.36 1893
2149.80 1914
2150.24 1908
2150.68 1945
2151.11 1943
2151.55 1897
2151.99 1856
2152.43 1778
2152.86 1870
2153.30 1875
2153.74 1825
2154.18 1705
2154.61 1721
2155.05 1757
2155.49 1701
2155.93 1613
2156.37 1682
2156.80 1656
2157.24 1679
2157.68 1638
2158.12 1657
2158.56 1621
2158.99 1685
2159.43 1703
2159.87 1751
2160.31 1746
2160.75 1766
2161.19 1886
2161.62 1921
2162.06 1861
2162.50 1859
2162.94 1893
2163.38 1876
2163.82 1877
2164.26 1858
2164.69 1813
2165.13 1857
2165.57 1854
2166.01 1786
2166.45 1764
2166.89 1704
2167.33 1731
2167.77 1728
2168.21 1740
2168.65 1694
2169.08 1715
2169.52 1816
2169.96 1866
2170.40 1817
2170.84 1819
2171.28 1807
2171.72 1848
2172.16 1923
2172.60 1954
2173.04 1890
2173.48 1831
2173.92 1859
2174.36 1923
2174.80 1863
2175.24 1868
2175.68 1999
2176.12 1964
2176.56 2009
2177.00 1969
2177.44 1911
2177.88 2001
2178.32 1945
2178.76 1963
2179.20 1976
2179.64 1968
2180.08 1957
2180.52 2011
2180.96 1890
2181.40 1925
2181.84 1948
2182.28 1953
2182.72 1870
2183.16 1880
2183.60 1825
2184.04 1839
2184.48 1797
2184.93 1811
2185.37 1862
2185.81 1881
2186.25 1832
2186.69 1911
2187.13 1937
2187.57 1915
2188.01 2020
2188.45 2028
2188.89 2008
2189.34 1951
2189.78 1975
2190.22 2057
2190.66 1946
2191.10 1844
2191.54 1766
2191.98 1851
2192.43 1872
2192.87 1855
2193.31 1873
2193.75 1864
2194.19 1938
2194.63 1892
2195.08 2030
2195.52 2019
2195.96 2052
2196.40 2071
2196.84 2052
2197.29 2006
2197.73 2148
2198.17 2015
2198.61 2018
2199.06 1965
2199.50 1838
2199.94 1822
2200.38 1860
2200.82 1844
2201.27 1780
2201.71 1735
2202.15 1801
2202.59 1842
2203.04 1790
2203.48 1869
2203.92 1853
2204.37 1762
2204.81 1757
2205.25 1799
2205.69 1822
2206.14 1857
2206.58 1784
2207.02 1891
2207.47 1924
2207.91 1850
2208.35 1906
2208.80 2016
2209.24 1984
2209.68 1888
2210.13 1844
2210.57 1852
2211.01 1850
2211.46 1779
2211.90 1832
2212.34 1829
2212.79 1837
2213.23 1855
2213.67 1802
2214.12 1718
2214.56 1777
2215.01 1728
2215.45 1791
2215.89 1849
2216.34 1897
2216.78 1822
2217.23 1820
2217.67 1770
2218.11 1864
2218.56 1818
2219.00 1839
2219.45 1820
2219.89 1801
2220.34 1714
2220.78 1832
2221.22 1793
2221.67 1875
2222.11 1916
2222.56 1956
2223.00 2011
2223.45 2088
2223.89 2114
2224.34 2160
2224.78 2207
2225.23 2322
2225.67 2305
2226.12 2422
2226.56 2426
2227.01 2374
2227.45 2341
2227.90 2456
2228.34 2473
2228.79 2292
2229.23 2277
2229.68 2332
2230.12 2336
2230.57 2434
2231.01 2316
2231.46 2353
2231.90 2330
2232.35 2221
2232.80 2166
2233.24 2117
2233.69 2017
2234.13 2033
2234.58 1995
2235.02 1974
2235.47 1903
2235.92 1953
2236.36 1913
2236.81 2013
2237.25 2049
2237.70 2032
2238.15 2081
2238.59 2089
2239.04 2022
2239.49 2019
2239.93 1894
2240.38 1887
2240.82 1896
2241.27 1920
2241.72 1862
2242.16 1882
2242.61 1862
2243.06 1880
2243.50 1839
2243.95 1886
2244.40 1831
2244.84 1750
2245.29 1822
2245.74 1755
2246.19 1752
2246.63 1826
2247.08 1867
2247.53 1786
2247.97 1724
2248.42 1792
2248.87 1731
2249.32 1849
2249.76 1838
2250.21 1800
2250.66 1832
2251.10 1794
2251.55 1839
2252.00 1867
2252.45 1840
2252.89 1941
2253.34 1900
2253.79 1865
2254.24 1858
2254.69 1926
2255.13 1890
2255.58 1938
2256.03 1949
2256.48 1934
2256.93 1937
2257.37 1977
2257.82 1882
2258.27 1791
2258.72 1848
2259.17 1801
2259.61 1832
2260.06 1908
2260.51 1856
2260.96 1833
2261.41 1825
2261.86 1832
2262.31 1906
2262.75 1969
2263.20 1935
2263.65 1903
2264.10 1814
2264.55 1794
2265.00 1816
2265.45 1809
2265.90 1891
2266.34 1874
2266.79 1949
2267.24 1993
2267.69 1924
2268.14 1932
2268.59 1979
2269.04 1997
2269.49 1965
2269.94 2015
2270.39 2049
2270.84 2042
2271.29 2047
2271.74 2090
2272.18 2226
2272.63 2213
2273.08 2327
2273.53 2426
2273.98 2477
2274.43 2560
2274.88 2727
2275.33 2742
2275.78 2867
2276.23 2860
2276.68 2942
2277.13 3012
2277.58 2890
2278.03 2894
2278.48 2802
2278.93 2646
2279.38 2552
2279.83 2537
2280.28 2464
2280.73 2233
2281.19 2154
2281.64 2134
2282.09 2048
2282.54 2010
2282.99 1945
2283.44 1999
2283.89 1941
2284.34 1906
2284.79 1817
2285.24 1795
2285.69 1885
2286.14 1930
2286.59 1964
2287.04 2013
2287.50 2081
2287.95 2075
2288.40 2178
2288.85 2283
2289.30 2319
2289.75 2432
2290.20 2466
2290.65 2576
2291.11 2691
2291.56 2607
2292.01 2636
2292.46 2581
2292.91 2528
2293.36 2440
2293.82 2433
2294.27 2509
2294.72 2365
2295.17 2226
2295.62 2228
2296.07 2132
2296.53 2070
2296.98 2073
2297.43 2062
2297.88 2024
2298.33 2005
2298.79 1936
2299.24 1924
2299.69 1967
2300.14 1989
2300.60 1987
2301.05 2009
2301.50 1987
2301.95 2046
2302.41 2050
2302.86 2010
2303.31 1943
2303.76 2020
2304.22 2023
2304.67 2022
2305.12 2033
2305.57 2005
2306.03 2128
2306.48 2065
2306.93 2033
2307.39 2103
2307.84 2061
2308.29 2049
2308.75 2125
2309.20 2080
2309.65 2047
2310.11 2068
2310.56 2104
2311.01 2084
2311.47 2057
2311.92 2018
2312.37 2029
2312.83 2056
2313.28 2077
2313.73 2056
2314.19 2060
2314.64 2059
2315.09 2110
2315.55 2133
2316.00 2152
2316.46 2091
2316.91 2129
2317.36 2223
2317.82 2170
2318.27 2174
2318.73 2277
2319.18 2205
2319.63 2187
2320.09 2211
2320.54 2174
2321.00 2150
2321.45 2221
2321.91 2124
2322.36 2071
2322.82 2141
2323.27 2072
2323.72 2037
2324.18 2007
2324.63 1968
2325.09 2006
2325.54 1958
2326.00 2033
2326.45 2053
2326.91 2091
2327.36 2046
2327.82 1963
2328.27 2020
2328.73 2090
2329.18 2075
2329.64 1958
2330.09 1926
2330.55 1861
2331.00 1876
2331.46 1905
2331.92 1919
2332.37 1980
2332.83 1849
2333.28 1903
2333.74 1852
2334.19 1922
2334.65 1926
2335.10 1920
2335.56 1943
2336.02 2009
2336.47 1954
2336.93 1904
2337.38 1921
2337.84 2003
2338.30 2005
2338.75 2013
2339.21 2000
2339.66 2019
2340.12 2029
2340.58 2085
2341.03 2053
2341.49 2106
2341.95 2082
2342.40 1963
2342.86 2022
2343.32 2008
2343.77 2068
2344.23 2017
2344.68 1974
2345.14 1922
2345.60 1857
2346.06 1893
2346.51 1962
2346.97 1862
2347.43 1901
2347.88 1902
2348.34 1840
2348.80 1952
2349.25 1918
2349.71 1900
2350.17 1890
2350.63 1941
2351.08 1969
2351.54 1930
2352.00 1912
2352.46 1993
2352.91 2006
2353.37 1984
2353.83 1991
2354.29 2022
2354.74 1980
2355.20 2034
2355.66 1974
2356.12 1958
2356.57 1952
2357.03 1978
2357.49 1957
2357.95 1969
2358.41 1948
2358.86 1993
2359.32 1930
2359.78 2039
2360.24 2053
2360.70 1951
2361.15 2072
2361.61 2008
2362.07 1932
2362.53 1948
2362.99 2023
2363.45 2111
2363.91 2098
2364.36 2049
2364.82 2113
2365.28 2153
2365.74 2101
2366.20 2041
2366.66 2132
2367.12 2117
2367.57 2037
2368.03 2078
2368.49 2114
2368.95 2106
2369.41 2078
2369.87 2194
2370.33 2198
2370.79 2233
2371.25 2321
2371.71 2343
2372.17 2362
2372.63 2468
2373.09 2487
2373.54 2628
2374.00 2593
2374.46 2534
2374.92 2547
2375.38 2438
2375.84 2460
2376.30 2448
2376.76 2365
2377.22 2314
2377.68 2334
2378.14 2263
2378.60 2262
2379.06 2250
2379.52 2216
2379.98 2204
2380.44 2296
2380.90 2235
2381.36 2218
2381.82 2149
2382.28 2077
2382.74 2075
2383.20 2021
2383.66 1972
2384.12 1971
2384.59 2022
2385.05 1979
2385.51 1997
2385.97 2023
2386.43 1999
2386.89 2002
2387.35 2066
2387.81 2052
2388.27 2067
2388.73 2147
2389.19 2099
2389.65 2215
2390.12 2248
2390.58 2276
2391.04 2325
2391.50 2327
2391.96 2318
2392.42 2348
2392.88 2335
2393.34 2297
2393.81 2140
2394.27 2224
2394.73 2228
2395.19 2214
2395.65 2153
2396.11 2201
2396.57 2179
2397.04 2121
2397.50 2188
2397.96 2253
2398.42 2200
2398.88 2173
2399.35 2174
2399.81 2152
2400.27 2188
2400.73 2079
2401.19 2093
2401.66 2077
2402.12 2055
2402.58 1990
2403.04 1895
2403.51 2026
2403.97 1973
2404.43 2017
2404.89 2028
2405.36 1999
2405.82 2078
2406.28 1983
2406.74 1990
2407.21 2019
2407.67 1992
2408.13 2017
2408.59 1990
2409.06 2058
2409.52 2077
2409.98 2053
2410.45 2069
2410.91 1979
2411.37 2070
2411.84 2098
2412.30 2089
2412.76 2097
2413.23 2049
2413.69 2030
2414.15 1982
2414.62 2094
2415.08 2193
2415.54 2199
2416.01 2306
2416.47 2333
2416.93 2450
2417.40 2480
2417.86 2572
2418.32 2675
2418.79 2768
2419.25 2776
2419.72 2784
2420.18 2796
2420.64 2779
2421.11 2722
2421.57 2708
2422.04 2679
2422.50 2716
2422.96 2572
2423.43 2520
2423.89 2516
2424.36 2509
2424.82 2487
2425.29 2476
2425.75 2368
2426.22 2284
2426.68 2276
2427.15 2337
2427.61 2411
2428.07 2278
2428.54 2290
2429.00 2230
2429.47 2286
2429.93 2234
2430.40 2174
2430.86 2241
2431.33 2210
2431.79 2232
2432.26 2248
2432.72 2343
2433.19 2311
2433.65 2248
2434.12 2304
2434.59 2331
2435.05 2358
2435.52 2306
2435.98 2354
2436.45 2436
2436.91 2359
2437.38 2346
2437.84 2399
2438.31 2376
2438.78 2446
2439.24 2466
2439.71 2406
2440.17 2406
2440.64 2403
2441.10 2261
2441.57 2227
2442.04 2243
2442.50 2234
2442.97 2235
2443.44 2243
2443.90 2219
2444.37 2216
2444.83 2139
2445.30 2199
2445.77 2296
2446.23 2278
2446.70 2269
2447.17 2422
2447.63 2376
2448.10 2433
2448.57 2483
2449.03 2525
2449.50 2574
2449.97 2649
2450.43 2738
2450.90 2739
2451.37 2716
2451.83 2711
2452.30 2715
2452.77 2699
2453.24 2713
2453.70 2686
2454.17 2609
2454.64 2631
2455.10 2587
2455.57 2512
2456.04 2428
2456.51 2275
2456.97 2162
2457.44 2291
2457.91 2253
2458.38 2260
2458.84 2215
2459.31 2202
2459.78 2243
2460.25 2134
2460.72 2126
2461.18 2118
2461.65 2117
2462.12 2087
2462.59 2115
2463.06 2175
2463.52 2160
2463.99 2241
2464.46 2317
2464.93 2417
2465.40 2443
2465.86 2502
2466.33 2642
2466.80 2586
2467.27 2592
2467.74 2725
2468.21 2711
2468.68 2681
2469.14 2694
2469.61 2570
2470.08 2552
2470.55 2393
2471.02 2436
2471.49 2309
2471.96 2298
2472.43 2249
2472.90 2275
2473.36 2204
2473.83 2156
2474.30 2319
2474.77 2296
2475.24 2333
2475.71 2388
2476.18 2334
2476.65 2364
2477.12 2281
2477.59 2300
2478.06 2369
2478.53 2355
2479.00 2270
2479.47 2308
2479.94 2246
2480.41 2304
2480.87 2261
2481.34 2172
2481.81 2121
2482.28 2072
2482.75 2032
2483.22 1912
2483.69 1949
2484.16 1949
2484.63 1924
2485.10 1998
2485.57 2058
2486.05 2127
2486.52 2076
2486.99 2110
2487.46 2179
2487.93 2175
2488.40 2111
2488.87 2192
2489.34 2168
2489.81 2155
2490.28 2209
2490.75 2212
2491.22 2282
2491.69 2322
2492.16 2289
2492.63 2225
2493.10 2271
2493.58 2249
2494.05 2343
2494.52 2317
2494.99 2251
2495.46 2367
2495.93 2367
2496.40 2249
2496.87 2140
2497.34 2222
2497.82 2311
2498.29 2269
2498.76 2164
2499.23 2135
2499.70 2035
2500.17 2055
2500.64 1961
2501.12 1979
2501.59 2058
2502.06 2068
2502.53 2010
2503.00 1978
2503.48 1965
2503.95 2032
2504.42 1992
2504.89 2136
2505.36 2171
2505.84 2119
2506.31 2157
2506.78 2165
2507.25 2231
2507.72 2167
2508.20 2112
2508.67 2226
2509.14 2268
2509.61 2240
2510.09 2268
2510.56 2232
2511.03 2222
2511.50 2284
2511.98 2318
2512.45 2281
2512.92 2260
2513.40 2295
2513.87 2268
2514.34 2245
2514.81 2216
2515.29 2203
2515.76 2238
2516.23 2214
2516.71 2157
2517.18 2147
2517.65 2131
2518.13 2073
2518.60 2181
2519.07 2090
2519.55 2117
2520.02 2112
2520.49 2124
2520.97 2067
2521.44 2027
2521.91 2050
2522.39 2032
2522.86 2076
2523.34 2037
2523.81 2103
2524.28 2009
2524.76 2036
2525.23 2103
2525.70 2080
2526.18 2079
2526.65 2057
2527.13 2022
2527.60 2070
2528.08 2057
2528.55 2078
2529.02 2097
2529.50 1998
2529.97 2051
2530.45 2086
2530.92 2072
2531.40 2054
2531.87 2049
2532.34 2147
2532.82 2187
2533.29 2132
2533.77 2080
2534.24 2108
2534.72 2073
2535.19 2098
2535.67 2139
2536.14 2104
2536.62 2094
2537.09 2121
2537.57 2103
2538.04 2146
2538.52 2092
2538.99 2072
2539.47 2038
2539.94 2004
2540.42 2045
2540.90 2103
2541.37 2094
2541.85 2002
2542.32 2056
2542.80 2066
2543.27 2189
2543.75 2172
2544.22 2124
2544.70 2243
2545.18 2203
2545.65 2241
2546.13 2278
2546.60 2339
2547.08 2434
2547.56 2580
2548.03 2575
2548.51 2620
2548.98 2614
2549.46 2690
2549.94 2753
2550.41 2689
2550.89 2585
2551.37 2645
2551.84 2585
2552.32 2594
2552.80 2481
2553.27 2344
2553.75 2358
2554.23 2336
2554.70 2271
2555.18 2288
2555.66 2228
2556.13 2206
2556.61 2184
2557.09 2246
2557.56 2295
2558.04 2182
2558.52 2240
2558.99 2218
2559.47 2203
2559.95 2319
2560.43 2309
2560.90 2232
2561.38 2150
2561.86 2123
2562.33 2180
2562.81 2156
2563.29 2134
2563.77 2150
2564.25 2169
2564.72 2172
2565.20 2213
2565.68 2168
2566.16 2214
2566.63 2235
2567.11 2104
2567.59 2101
2568.07 2095
2568.55 2053
2569.02 2028
2569.50 2113
2569.98 2172
2570.46 2239
2570.94 2191
2571.41 2163
2571.89 2078
2572.37 2093
2572.85 2118
2573.33 2068
2573.81 2161
2574.28 2163
2574.76 2099
2575.24 2220
2575.72 2306
2576.20 2200
2576.68 2213
2577.16 2194
2577.64 2248
2578.11 2147
2578.59 2207
2579.07 2317
2579.55 2236
2580.03 2198
2580.51 2267
2580.99 2289
2581.47 2383
2581.95 2333
2582.43 2281
2582.91 2269
2583.39 2264
2583.86 2337
2584.34 2287
2584.82 2336
2585.30 2323
2585.78 2318
2586.26 2361
2586.74 2356
2587.22 2287
2587.70 2327
2588.18 2231
2588.66 2320
2589.14 2260
2589.62 2235
2590.10 2194
2590.58 2215
2591.06 2244
2591.54 2271
2592.02 2124
2592.50 2163
2592.98 2177
2593.46 2218
2593.94 2257
2594.42 2261
2594.90 2320
2595.38 2351
2595.86 2402
2596.35 2312
2596.83 2278
2597.31 2233
2597.79 2234
2598.27 2160
2598.75 2147
2599.23 2172
2599.71 2179
2600.19 2182
2600.67 2146
2601.15 2149
2601.63 2197
2602.12 2184
2602.60 2105
2603.08 2122
2603.56 2164
2604.04 2131
2604.52 2138
2605.00 2109
2605.48 2177
2605.97 2194
2606.45 2095
2606.93 2131
2607.41 2199
2607.89 2218
2608.37 2089
2608.86 2135
2609.34 2179
2609.82 2036
2610.30 2155
2610.78 2106
2611.26 2091
2611.75 2092
2612.23 2118
2612.71 2140
2613.19 2161
2613.68 2169
2614.16 2148
2614.64 2187
2615.12 2135
2615.60 2225
2616.09 2213
2616.57 2215
2617.05 2292
2617.53 2385
2618.02 2305
2618.50 2263
2618.98 2351
2619.46 2349
2619.95 2402
2620.43 2434
2620.91 2475
2621.40 2549
2621.88 2578
2622.36 2528
2622.85 2688
2623.33 2725
2623.81 2744
2624.29 2784
2624.78 2680
2625.26 2675
2625.74 2658
2626.23 2607
2626.71 2523
2627.19 2561
2627.68 2422
2628.16 2494
2628.64 2480
2629.13 2564
2629.61 2545
2630.10 2559
2630.58 2471
2631.06 2525
2631.55 2569
2632.03 2630
2632.51 2639
2633.00 2578
2633.48 2485
2633.97 2538
2634.45 2578
2634.94 2546
2635.42 2475
2635.90 2416
2636.39 2459
2636.87 2350
2637.36 2302
2637.84 2247
2638.33 2266
2638.81 2309
2639.29 2269
2639.78 2162
2640.26 2166
2640.75 2169
2641.23 2162
2641.72 2184
2642.20 2171
2642.69 2160
2643.17 2148
2643.66 2115
2644.14 2198
2644.63 2199
2645.11 2182
2645.60 2191
2646.08 2152
2646.57 2098
2647.05 2207
2647.54 2212
2648.02 2171
2648.51 2207
2648.99 2188
2649.48 2280
2649.97 2383
2650.45 2389
2650.94 2456
2651.42 2432
2651.91 2441
2652.39 2453
2652.88 2496
2653.37 2404
2653.85 2387
2654.34 2359
2654.82 2333
2655.31 2231
2655.80 2226
2656.28 2125
2656.77 2162
2657.25 2140
2657.74 2090
2658.23 2019
2658.71 2105
2659.20 2217
2659.69 2159
2660.17 2169
2660.66 2220
2661.14 2284
2661.63 2187
2662.12 2162
2662.60 2144
2663.09 2236
2663.58 2287
2664.06 2268
2664.55 2278
2665.04 2263
2665.53 2270
2666.01 2251
2666.50 2237
2666.99 2224
2667.47 2287
2667.96 2201
2668.45 2290
2668.94 2262
2669.42 2292
2669.91 2301
2670.40 2248
2670.88 2341
2671.37 2403
2671.86 2459
2672.35 2584
2672.83 2606
2673.32 2646
2673.81 2689
2674.30 2703
2674.79 2830
2675.27 2861
2675.76 2861
2676.25 2896
2676.74 2848
2677.23 2783
2677.71 2606
2678.20 2507
2678.69 2496
2679.18 2484
2679.67 2428
2680.15 2430
2680.64 2287
2681.13 2293
2681.62 2324
2682.11 2288
2682.60 2220
2683.08 2158
2683.57 2178
2684.06 2260
2684.55 2247
2685.04 2223
2685.53 2228
2686.02 2220
2686.51 2213
2686.99 2200
2687.48 2232
2687.97 2232
2688.46 2285
2688.95 2337
2689.44 2353
2689.93 2315
2690.42 2287
2690.91 2305
2691.40 2299
2691.89 2336
2692.38 2361
2692.87 2390
2693.35 2495
2693.84 2532
2694.33 2528
2694.82 2578
2695.31 2634
2695.80 2619
2696.29 2694
2696.78 2712
2697.27 2750
2697.76 2668
2698.25 2662
2698.74 2584
2699.23 2624
2699.72 2524
2700.21 2523
2700.70 2348
2701.19 2318
2701.68 2288
2702.17 2305
2702.66 2240
2703.15 2122
2703.64 2123
2704.13 2204
2704.62 2189
2705.12 2195
2705.61 2220
2706.10 2138
2706.59 2184
2707.08 2197
2707.57 2159
2708.06 2137
2708.55 2203
2709.04 2269
2709.53 2265
2710.02 2333
2710.51 2341
2711.01 2344
2711.50 2314
2711.99 2345
2712.48 2417
2712.97 2348
2713.46 2337
2713.95 2262
2714.44 2163
2714.94 2220
2715.43 2202
2715.92 2265
2716.41 2219
2716.90 2160
2717.39 2121
2717.89 2107
2718.38 2036
2718.87 2105
2719.36 2144
2719.85 2167
2720.34 2228
2720.84 2266
2721.33 2250
2721.82 2299
2722.31 2482
2722.80 2424
2723.30 2443
2723.79 2411
2724.28 2496
2724.77 2402
2725.27 2369
2725.76 2370
2726.25 2380
2726.74 2340
2727.24 2292
2727.73 2235
2728.22 2232
2728.71 2258
2729.21 2210
2729.70 2229
2730.19 2327
2730.69 2309
2731.18 2354
2731.67 2337
2732.16 2294
2732.66 2315
2733.15 2290
2733.64 2338
2734.14 2395
2734.63 2492
2735.12 2555
2735.62 2585
2736.11 2524
2736.60 2621
2737.10 2692
2737.59 2620
2738.08 2729
2738.58 2811
2739.07 2822
2739.56 2812
2740.06 2844
2740.55 2874
2741.05 2836
2741.54 2544
2742.03 2640
2742.53 2642
2743.02 2463
2743.52 2519
2744.01 2405
2744.50 2260
2745.00 2224
2745.49 2257
2745.99 2345
2746.48 2292
2746.97 2231
2747.47 2295
2747.96 2258
2748.46 2362
2748.95 2332
2749.45 2194
2749.94 2197
2750.44 2204
2750.93 2256
2751.43 2157
2751.92 2222
2752.42 2280
2752.91 2284
2753.41 2351
2753.90 2275
2754.40 2272
2754.89 2267
2755.39 2210
2755.88 2319
2756.38 2269
2756.87 2255
2757.37 2346
2757.86 2381
2758.36 2400
2758.85 2322
2759.35 2388
2759.84 2391
2760.34 2410
2760.83 2486
2761.33 2461
2761.83 2514
2762.32 2508
2762.82 2525
2763.31 2506
2763.81 2469
2764.30 2542
2764.80 2535
2765.30 2547
2765.79 2564
2766.29 2542
2766.78 2467
2767.28 2406
2767.78 2411
2768.27 2368
2768.77 2466
2769.27 2463
2769.76 2394
2770.26 2359
2770.76 2387
2771.25 2368
2771.75 2429
2772.24 2439
2772.74 2355
2773.24 2286
2773.73 2375
2774.23 2328
2774.73 2393
2775.23 2331
2775.72 2328
2776.22 2344
2776.72 2313
2777.21 2327
2777.71 2336
2778.21 2295
2778.70 2255
2779.20 2262
2779.70 2187
2780.20 2291
2780.69 2274
2781.19 2260
2781.69 2329
2782.19 2253
2782.68 2285
2783.18 2245
2783.68 2263
2784.18 2324
2784.67 2237
2785.17 2225
2785.67 2210
2786.17 2318
2786.67 2363
2787.16 2323
2787.66 2259
2788.16 2320
2788.66 2300
2789.16 2371
2789.65 2345
2790.15 2281
2790.65 2317
2791.15 2279
2791.65 2221
2792.15 2247
2792.64 2256
2793.14 2208
2793.64 2179
2794.14 2224
2794.64 2183
2795.14 2201
2795.64 2265
2796.13 2243
2796.63 2270
2797.13 2250
2797.63 2301
2798.13 2319
2798.63 2290
2799.13 2335
2799.63 2312
2800.13 2351
2800.62 2327
2801.12 2277
2801.62 2262
2802.12 2233
2802.62 2292
2803.12 2295
2803.62 2339
2804.12 2363
2804.62 2325
2805.12 2299
2805.62 2340
2806.12 2382
2806.62 2343
2807.12 2358
2807.62 2464
2808.12 2475
2808.62 2407
2809.12 2443
2809.62 2422
2810.12 2357
2810.62 2414
2811.12 2387
2811.62 2358
2812.12 2388
2812.62 2385
2813.12 2319
2813.62 2276
2814.12 2230
2814.62 2252
2815.12 2140
2815.62 2113
2816.12 2160
2816.62 2064
2817.12 2065
2817.62 2022
2818.12 2077
2818.62 2093
2819.12 2099
2819.63 2111
2820.13 2075
2820.63 2050
2821.13 1991
2821.63 2001
2822.13 1998
2822.63 2071
2823.13 2157
2823.63 2123
2824.13 2088
2824.64 2088
2825.14 2107
2825.64 2062
2826.14 2072
2826.64 2157
2827.14 2147
2827.64 2178
2828.15 2107
2828.65 2114
2829.15 2088
2829.65 2087
2830.15 2039
2830.65 2048
2831.16 2061
2831.66 1997
2832.16 2011
2832.66 2032
2833.16 2070
2833.67 2021
2834.17 2089
2834.67 2177
2835.17 2117
2835.68 2168
2836.18 2151
2836.68 2132
2837.18 2259
2837.68 2113
2838.19 2218
2838.69 2193
2839.19 2156
2839.70 2202
2840.20 2118
2840.70 2096
2841.20 2102
2841.71 2060
2842.21 2061
2842.71 2050
2843.21 2099
2843.72 2098
2844.22 2060
2844.72 2079
2845.23 2085
2845.73 2087
2846.23 2131
2846.74 2153
2847.24 2114
2847.74 2199
2848.25 2078
2848.75 2080
2849.25 2113
2849.76 2219
2850.26 2198
2850.76 2138
2851.27 2139
2851.77 2087
2852.28 2087
2852.78 2053
2853.28 2168
2853.79 2072
2854.29 2029
2854.79 2079
2855.30 2156
2855.80 2159
2856.31 2176
2856.81 2121
2857.31 2094
2857.82 2203
2858.32 2129
2858.83 2202
2859.33 2179
2859.84 2190
2860.34 2265
2860.85 2318
2861.35 2261
2861.85 2276
2862.36 2242
2862.86 2326
2863.37 2337
2863.87 2293
2864.38 2249
2864.88 2310
2865.39 2342
2865.89 2357
2866.40 2356
2866.90 2437
2867.41 2502
2867.91 2544
2868.42 2668
2868.92 2613
2869.43 2761
2869.93 2753
2870.44 2660
2870.94 2572
2871.45 2612
2871.96 2577
2872.46 2547
2872.97 2483
2873.47 2441
2873.98 2505
2874.48 2441
2874.99 2392
2875.49 2505
2876.00 2492
2876.51 2470
2877.01 2416
2877.52 2414
2878.02 2420
2878.53 2362
2879.04 2330
2879.54 2369
2880.05 2254
2880.55 2201
2881.06 2197
2881.57 2163
2882.07 2146
2882.58 2133
2883.09 2187
2883.59 2046
2884.10 2117
2884.61 2067
2885.11 2065
2885.62 2072
2886.13 2098
2886.63 2079
2887.14 2048
2887.65 2051
2888.15 2091
2888.66 2106
2889.17 2112
2889.67 2123
2890.18 2192
2890.69 2146
2891.20 2119
2891.70 2200
2892.21 2228
2892.72 2293
2893.22 2254
2893.73 2238
2894.24 2289
2894.75 2260
2895.25 2300
2895.76 2352
2896.27 2318
2896.78 2434
2897.29 2403
2897.79 2347
2898.30 2314
2898.81 2357
2899.32 2346
2899.82 2373
2900.33 2512
2900.84 2351
2901.35 2314
2901.86 2323
2902.36 2328
2902.87 2208
2903.38 2302
2903.89 2260
2904.40 2180
2904.91 2152
2905.41 2147
2905.92 2245
2906.43 2218
2906.94 2198
2907.45 2220
2907.96 2213
2908.47 2240
2908.97 2179
2909.48 2118
2909.99 2122
2910.50 2094
2911.01 2123
2911.52 2082
2912.03 2096
2912.54 2181
2913.05 2174
2913.55 2106
2914.06 2206
2914.57 2305
2915.08 2237
2915.59 2211
2916.10 2308
2916.61 2263
2917.12 2221
2917.63 2222
2918.14 2277
2918.65 2448
2919.16 2406
2919.67 2363
2920.18 2283
2920.69 2287
2921.20 2328
2921.71 2292
2922.22 2228
2922.73 2296
2923.24 2329
2923.75 2323
2924.26 2336
2924.77 2280
2925.28 2261
2925.79 2255
2926.30 2260
2926.81 2259
2927.32 2333
2927.83 2382
2928.34 2265
2928.85 2179
2929.36 2257
2929.87 2182
2930.38 2227
2930.89 2187
2931.40 2247
2931.91 2194
2932.42 2211
2932.93 2273
2933.45 2358
2933.96 2240
2934.47 2312
2934.98 2317
2935.49 2429
2936.00 2476
2936.51 2526
2937.02 2593
2937.53 2575
2938.04 2567
2938.56 2618
2939.07 2644
2939.58 2660
2940.09 2647
2940.60 2713
2941.11 2582
2941.62 2489
2942.14 2569
2942.65 2459
2943.16 2387
2943.67 2378
2944.18 2308
2944.70 2352
2945.21 2294
2945.72 2407
2946.23 2453
2946.74 2394
2947.26 2417
2947.77 2393
2948.28 2268
2948.79 2243
2949.30 2367
2949.82 2300
2950.33 2274
2950.84 2163
2951.35 2211
2951.87 2150
2952.38 2187
2952.89 2176
2953.40 2081
2953.92 2102
2954.43 2138
2954.94 2178
2955.45 2185
2955.97 2216
2956.48 2204
2956.99 2167
2957.51 2112
2958.02 2085
2958.53 2172
2959.04 2122
2959.56 2153
2960.07 2167
2960.58 2184
2961.10 2177
2961.61 2265
2962.12 2204
2962.64 2205
2963.15 2254
2963.66 2249
2964.18 2200
2964.69 2228
2965.21 2234
2965.72 2271
2966.23 2204
2966.75 2211
2967.26 2200
2967.77 2127
2968.29 2175
2968.80 2171
2969.32 2164
2969.83 2144
2970.34 2239
2970.86 2225
2971.37 2236
2971.89 2267
2972.40 2289
2972.91 2329
2973.43 2358
2973.94 2483
2974.46 2435
2974.97 2420
2975.49 2476
2976.00 2416
2976.52 2395
2977.03 2353
2977.55 2382
2978.06 2445
2978.57 2426
2979.09 2487
2979.60 2436
2980.12 2405
2980.63 2368
2981.15 2310
2981.66 2360
2982.18 2339
2982.69 2328
2983.21 2368
2983.73 2390
2984.24 2327
2984.76 2421
2985.27 2352
2985.79 2343
2986.30 2370
2986.82 2413
2987.33 2418
2987.85 2399
2988.36 2452
2988.88 2449
2989.40 2482
2989.91 2463
2990.43 2463
2990.94 2469
2991.46 2414
2991.97 2487
2992.49 2494
2993.01 2451
2993.52 2535
2994.04 2538
2994.55 2558
2995.07 2568
2995.59 2646
2996.10 2701
2996.62 2709
2997.14 2691
2997.65 2614
2998.17 2629
2998.69 2658
2999.20 2666
2999.72 2704
3000.24 2758
3000.75 2679
3001.27 2790
3001.79 2866
3002.30 3030
3002.82 3108
3003.34 3246
3003.85 3525
3004.37 3720
3004.89 3838
3005.40 3930
3005.92 3999
3006.44 3909
3006.96 3732
3007.47 3658
3007.99 3558
3008.51 3136
3009.03 3029
3009.54 2995
3010.06 2804
3010.58 2690
3011.10 2705
3011.61 2532
3012.13 2484
3012.65 2399
3013.17 2406
3013.68 2418
3014.20 2448
3014.72 2457
3015.24 2373
3015.76 2443
3016.27 2500
3016.79 2481
3017.31 2382
3017.83 2416
3018.35 2412
3018.86 2492
3019.38 2527
3019.90 2494
3020.42 2411
3020.94 2355
3021.46 2375
3021.97 2376
3022.49 2295
3023.01 2295
3023.53 2301
3024.05 2352
3024.57 2319
3025.09 2332
3025.61 2302
3026.12 2290
3026.64 2267
3027.16 2271
3027.68 2293
3028.20 2303
3028.72 2317
3029.24 2335
3029.76 2266
3030.28 2272
3030.80 2305
3031.32 2320
3031.84 2379
3032.35 2430
3032.87 2469
3033.39 2442
3033.91 2483
3034.43 2435
3034.95 2440
3035.47 2343
3035.99 2457
3036.51 2462
3037.03 2413
3037.55 2296
3038.07 2424
3038.59 2498
3039.11 2438
3039.63 2416
3040.15 2402
3040.67 2314
3041.19 2362
3041.71 2351
3042.23 2328
3042.75 2322
3043.27 2261
3043.79 2201
3044.31 2248
3044.83 2260
3045.35 2224
3045.87 2345
3046.40 2336
3046.92 2298
3047.44 2318
3047.96 2310
3048.48 2364
3049.00 2311
3049.52 2335
3050.04 2315
3050.56 2235
3051.08 2319
3051.60 2294
3052.12 2231
3052.65 2321
3053.17 2374
3053.69 2407
3054.21 2295
3054.73 2234
3055.25 2263
3055.77 2240
3056.30 2206
3056.82 2264
3057.34 2244
3057.86 2183
3058.38 2255
3058.90 2222
3059.42 2353
3059.95 2346
3060.47 2436
3060.99 2425
3061.51 2389
3062.03 2404
3062.56 2345
3063.08 2311
3063.60 2434
3064.12 2444
3064.64 2433
3065.17 2362
3065.69 2371
3066.21 2483
3066.73 2473
3067.26 2428
3067.78 2360
3068.30 2308
3068.82 2363
3069.35 2460
3069.87 2415
3070.39 2380
3070.91 2361
3071.44 2343
3071.96 2359
3072.48 2322
3073.01 2337
3073.53 2429
3074.05 2414
3074.57 2439
3075.10 2438
3075.62 2436
3076.14 2353
3076.67 2324
3077.19 2389
3077.71 2498
3078.24 2506
3078.76 2548
3079.28 2628
3079.81 2516
3080.33 2536
3080.85 2594
3081.38 2679
3081.90 2756
3082.42 2654
3082.95 2711
3083.47 2788
3084.00 2855
3084.52 2902
3085.04 2813
3085.57 2757
3086.09 2743
3086.62 2874
3087.14 2890
3087.66 2931
3088.19 2821
3088.71 2948
3089.24 3026
3089.76 3098
3090.29 3242
3090.81 3220
3091.33 3211
3091.86 3219
3092.38 3183
3092.91 3115
3093.43 3005
3093.96 2874
3094.48 2920
3095.01 2814
3095.53 2830
3096.06 2813
3096.58 2654
3097.11 2676
3097.63 2606
3098.16 2615
3098.68 2804
3099.21 2816
3099.73 2877
3100.26 3054
3100.78 3284
3101.31 3453
3101.83 3662
3102.36 3889
3102.88 3995
3103.41 4046
3103.93 4118
3104.46 4081
3104.99 3977
3105.51 3786
3106.04 3546
3106.56 3423
3107.09 3189
3107.61 2958
3108.14 2839
3108.67 2647
3109.19 2576
3109.72 2535
3110.24 2564
3110.77 2551
3111.30 2442
3111.82 2490
3112.35 2483
3112.87 2500
3113.40 2416
3113.93 2511
3114.45 2407
3114.98 2361
3115.51 2351
3116.03 2283
3116.56 2388
3117.09 2384
3117.61 2412
3118.14 2437
3118.67 2408
3119.19 2474
3119.72 2471
3120.25 2500
3120.77 2503
3121.30 2473
3121.83 2447
3122.35 2459
3122.88 2443
3123.41 2515
3123.94 2508
3124.46 2519
3124.99 2404
3125.52 2457
3126.05 2503
3126.57 2434
3127.10 2453
3127.63 2507
3128.16 2467
3128.68 2464
3129.21 2474
3129.74 2451
3130.27 2454
3130.79 2399
3131.32 2342
3131.85 2313
3132.38 2335
3132.91 2239
3133.43 2295
3133.96 2261
3134.49 2208
3135.02 2310
3135.55 2235
3136.07 2258
3136.60 2255
3137.13 2241
3137.66 2259
3138.19 2243
3138.72 2270
3139.24 2299
3139.77 2261
3140.30 2313
3140.83 2265
3141.36 2250
3141.89 2250
3142.42 2292
3142.95 2332
3143.47 2354
3144.00 2310
3144.53 2318
3145.06 2373
3145.59 2376
3146.12 2425
3146.65 2527
3147.18 2423
3147.71 2429
3148.24 2392
3148.76 2473
3149.29 2464
3149.82 2476
3150.35 2450
3150.88 2430
3151.41 2355
3151.94 2456
3152.47 2533
3153.00 2535
3153.53 2507
3154.06 2508
3154.59 2646
3155.12 2631
3155.65 2621
3156.18 2506
3156.71 2589
3157.24 2625
3157.77 2604
3158.30 2682
3158.83 2740
3159.36 2707
3159.89 2560
3160.42 2553
3160.95 2591
3161.48 2542
3162.01 2562
3162.54 2497
3163.07 2573
3163.60 2479
3164.13 2429
3164.66 2453
3165.20 2474
3165.73 2477
3166.26 2407
3166.79 2410
3167.32 2374
3167.85 2296
3168.38 2269
3168.91 2319
3169.44 2273
3169.97 2348
3170.50 2328
3171.04 2473
3171.57 2448
3172.10 2572
3172.63 2653
3173.16 2731
3173.69 2733
3174.22 2831
3174.75 2814
3175.29 2771
3175.82 2763
3176.35 2621
3176.88 2547
3177.41 2482
3177.94 2483
3178.48 2346
3179.01 2385
3179.54 2316
3180.07 2323
3180.60 2301
3181.14 2278
3181.67 2257
3182.20 2180
3182.73 2279
3183.26 2346
3183.80 2347
3184.33 2367
3184.86 2484
3185.39 2394
3185.93 2373
3186.46 2300
3186.99 2369
3187.52 2379
3188.06 2315
3188.59 2325
3189.12 2330
3189.65 2316
3190.19 2399
3190.72 2413
3191.25 2448
3191.79 2318
3192.32 2415
3192.85 2465
3193.38 2513
3193.92 2515
3194.45 2525
3194.98 2563
3195.52 2387
3196.05 2393
3196.58 2359
3197.12 2419
3197.65 2425
3198.18 2398
3198.72 2452
3199.25 2479
3199.78 2474
3200.32 2437
3200.85 2379
3201.39 2444
3201.92 2435
3202.45 2406
3202.99 2427
3203.52 2472
3204.05 2495
3204.59 2422
3205.12 2462
3205.66 2514
3206.19 2530
3206.72 2561
3207.26 2539
3207.79 2670
3208.33 2841
3208.86 2762
3209.40 2806
3209.93 2893
3210.47 2890
3211.00 2899
3211.53 2934
3212.07 2883
3212.60 2865
3213.14 2853
3213.67 2865
3214.21 2792
3214.74 2677
3215.28 2613
3215.81 2546
3216.35 2529
3216.88 2547
3217.42 2526
3217.95 2509
3218.49 2568
3219.02 2556
3219.56 2515
3220.09 2613
3220.63 2733
3221.16 2702
3221.70 2858
3222.23 2842
3222.77 2940
3223.31 3096
3223.84 3162
3224.38 3085
3224.91 3153
3225.45 3246
3225.98 3281
3226.52 3262
3227.06 3125
3227.59 3145
3228.13 2933
3228.66 2869
3229.20 2889
3229.74 2813
3230.27 2802
3230.81 2786
3231.34 2755
3231.88 2716
3232.42 2796
3232.95 2846
3233.49 2891
3234.03 2783
3234.56 2793
3235.10 2777
3235.64 2619
3236.17 2729
3236.71 2744
3237.25 2729
3237.78 2705
3238.32 2670
3238.86 2755
3239.39 2641
3239.93 2611
3240.47 2624
3241.00 2602
3241.54 2597
3242.08 2596
3242.61 2600
3243.15 2544
3243.69 2564
3244.23 2544
3244.76 2571
3245.30 2683
3245.84 2713
3246.38 2671
3246.91 2731
3247.45 2699
3247.99 2591
3248.53 2708
3249.06 2815
3249.60 2965
3250.14 3060
3250.68 3302
3251.21 3378
3251.75 3598
3252.29 3774
3252.83 3941
3253.37 4074
3253.90 4133
3254.44 4092
3254.98 3861
3255.52 3798
3256.06 3713
3256.60 3653
3257.13 3479
3257.67 3288
3258.21 3219
3258.75 3051
3259.29 3085
3259.83 3182
3260.36 3330
3260.90 3313
3261.44 3426
3261.98 3426
3262.52 3534
3263.06 3570
3263.60 3767
3264.14 3818
3264.68 3766
3265.21 3806
3265.75 3868
3266.29 3811
3266.83 3724
3267.37 3660
3267.91 3451
3268.45 3483
3268.99 3380
3269.53 3187
3270.07 2998
3270.61 2942
3271.15 2979
3271.69 2925
3272.23 2896
3272.76 2774
3273.30 2783
3273.84 2756
3274.38 2732
3274.92 2877
3275.46 2893
3276.00 2887
3276.54 2950
3277.08 2886
3277.62 2931
3278.16 2874
3278.70 2892
3279.24 2925
3279.78 2846
3280.32 2788
3280.86 2824
3281.41 2822
3281.95 2793
3282.49 2725
3283.03 2757
3283.57 2661
3284.11 2670
3284.65 2726
3285.19 2741
3285.73 2659
3286.27 2687
3286.81 2724
3287.35 2744
3287.89 2737
3288.43 2815
3288.97 2844
3289.52 2854
3290.06 2897
3290.60 2935
3291.14 2985
3291.68 3046
3292.22 3083
3292.76 3077
3293.30 3123
3293.85 3205
3294.39 3291
3294.93 3318
3295.47 3250
3296.01 3299
3296.55 3338
3297.09 3358
3297.64 3299
3298.18 3299
3298.72 3268
3299.26 3305
3299.80 3189
3300.34 3174
3300.89 3142
3301.43 3102
3301.97 2965
3302.51 2960
3303.06 3020
3303.60 2971
3304.14 2974
3304.68 2875
3305.22 2885
3305.77 2759
3306.31 2795
3306.85 2776
3307.39 2789
3307.94 2779
3308.48 2775
3309.02 2778
3309.56 2768
3310.11 2714
3310.65 2780
3311.19 2709
3311.74 2684
3312.28 2681
3312.82 2793
3313.36 2801
3313.91 2778
3314.45 2844
3314.99 2885
3315.54 2874
3316.08 2861
3316.62 2904
3317.17 2982
3317.71 3107
3318.25 3210
3318.80 3170
3319.34 3212
3319.88 3264
3320.43 3261
3320.97 3347
3321.51 3343
3322.06 3262
3322.60 3151
3323.14 3066
3323.69 3020
3324.23 3100
3324.78 3028
3325.32 2911
3325.86 2965
3326.41 2895
3326.95 2984
3327.50 2961
3328.04 2824
3328.59 2872
3329.13 2899
3329.67 2938
3330.22 2980
3330.76 3120
3331.31 3294
3331.85 3488
3332.40 3884
3332.94 4285
3333.49 4693
3334.03 5159
3334.57 5781
3335.12 6239
3335.66 6494
3336.21 6639
3336.75 6837
3337.30 6695
3337.84 6468
3338.39 6195
3338.93 5810
3339.48 5389
3340.02 4797
3340.57 4279
3341.11 4061
3341.66 3617
3342.20 3322
3342.75 3150
3343.30 2933
3343.84 2853
3344.39 2726
3344.93 2737
3345.48 2584
3346.02 2652
3346.57 2624
3347.11 2643
3347.66 2714
3348.21 2690
3348.75 2694
3349.30 2661
3349.84 2658
3350.39 2568
3350.94 2578
3351.48 2599
3352.03 2510
3352.57 2449
3353.12 2409
3353.67 2399
3354.21 2342
3354.76 2303
3355.31 2302
3355.85 2323
3356.40 2354
3356.95 2337
3357.49 2283
3358.04 2312
3358.59 2404
3359.13 2329
3359.68 2294
3360.23 2343
3360.77 2371
3361.32 2276
3361.87 2314
3362.41 2290
3362.96 2348
3363.51 2324
3364.05 2297
3364.60 2248
3365.15 2299
3365.70 2276
3366.24 2366
3366.79 2273
3367.34 2336
3367.89 2211
3368.43 2182
3368.98 2242
3369.53 2287
3370.08 2290
3370.62 2265
3371.17 2273
3371.72 2310
3372.27 2320
3372.81 2357
3373.36 2352
3373.91 2390
3374.46 2354
3375.01 2336
3375.55 2334
3376.10 2338
3376.65 2243
3377.20 2271
3377.75 2256
3378.30 2180
3378.84 2215
3379.39 2158
3379.94 2180
3380.49 2112
3381.04 2137
3381.59 2121
3382.13 2188
3382.68 2121
3383.23 2117
3383.78 2109
3384.33 2166
3384.88 2184
3385.43 2215
3385.98 2207
3386.52 2188
3387.07 2211
3387.62 2231
3388.17 2191
3388.72 2176
3389.27 2245
3389.82 2207
3390.37 2261
3390.92 2176
3391.47 2112
3392.02 2139
3392.57 2125
3393.12 2163
3393.66 2120
3394.21 2106
3394.76 2140
3395.31 2064
3395.86 2103
3396.41 2150
3396.96 2175
3397.51 2254
3398.06 2295
3398.61 2213
3399.16 2227
3399.71 2211
3400.26 2271
3400.81 2284
3401.36 2282
3401.91 2233
3402.46 2234
3403.01 2262
3403.56 2264
3404.11 2211
3404.66 2218
3405.21 2254
3405.77 2191
3406.32 2124
3406.87 2222
3407.42 2209
3407.97 2233
3408.52 2246
3409.07 2260
3409.62 2214
3410.17 2117
3410.72 2105
3411.27 2164
3411.82 2194
3412.37 2183
3412.93 2210
3413.48 2200
3414.03 2224
3414.58 2209
3415.13 2234
3415.68 2258
3416.23 2308
3416.78 2294
3417.34 2362
3417.89 2398
3418.44 2384
3418.99 2465
3419.54 2502
3420.09 2538
3420.65 2569
3421.20 2563
3421.75 2604
3422.30 2631
3422.85 2643
3423.40 2517
3423.96 2446
3424.51 2388
3425.06 2379
3425.61 2363
3426.17 2364
3426.72 2261
3427.27 2248
3427.82 2224
3428.37 2319
3428.93 2249
3429.48 2207
3430.03 2192
3430.58 2243
3431.14 2251
3431.69 2234
3432.24 2271
3432.79 2254
3433.35 2265
3433.90 2240
3434.45 2230
3435.01 2198
3435.56 2166
3436.11 2187
3436.66 2184
3437.22 2205
3437.77 2217
3438.32 2206
3438.88 2270
3439.43 2276
3439.98 2198
3440.54 2182
3441.09 2142
3441.64 2089
3442.20 2142
3442.75 2119
3443.30 2143
3443.86 2164
3444.41 2148
3444.96 2158
3445.52 2195
3446.07 2166
3446.63 2193
3447.18 2202
3447.73 2238
3448.29 2236
3448.84 2246
3449.40 2185
3449.95 2162
3450.50 2213
3451.06 2252
3451.61 2268
3452.17 2222
3452.72 2270
3453.27 2292
3453.83 2312
3454.38 2424
3454.94 2361
3455.49 2505
3456.05 2621
3456.60 2551
3457.16 2599
3457.71 2601
3458.27 2592
3458.82 2624
3459.38 2542
3459.93 2549
3460.49 2548
3461.04 2472
3461.60 2433
3462.15 2450
3462.71 2304
3463.26 2384
3463.82 2388
3464.37 2426
3464.93 2376
3465.48 2378
3466.04 2358
3466.59 2365
3467.15 2389
3467.70 2430
3468.26 2431
3468.81 2340
3469.37 2447
3469.93 2513
3470.48 2596
3471.04 2512
3471.59 2431
3472.15 2505
3472.70 2445
3473.26 2460
3473.82 2517
3474.37 2464
3474.93 2422
3475.48 2423
3476.04 2425
3476.60 2416
3477.15 2499
3477.71 2606
3478.27 2601
3478.82 2637
3479.38 2644
3479.93 2711
3480.49 2687
3481.05 2671
3481.60 2605
3482.16 2655
3482.72 2647
3483.27 2625
3483.83 2743
3484.39 2717
3484.95 2666
3485.50 2663
3486.06 2634
3486.62 2656
3487.17 2786
3487.73 2851
3488.29 2955
3488.84 3116
3489.40 3417
3489.96 3721
3490.52 3881
3491.07 4275
3491.63 4671
3492.19 4762
3492.75 4705
3493.30 4762
3493.86 4454
3494.42 4309
3494.98 4049
3495.53 3988
3496.09 3710
3496.65 3525
3497.21 3318
3497.77 3299
3498.32 3296
3498.88 3089
3499.44 3085
3500.00 3210
3500.56 3133
3501.11 3186
3501.67 3168
3502.23 3175
3502.79 3254
3503.35 3173
3503.91 3348
3504.46 3238
3505.02 3302
3505.58 3172
3506.14 3168
3506.70 3177
3507.26 2968
3507.81 3023
3508.37 2943
3508.93 2768
3509.49 2743
3510.05 2725
3510.61 2616
3511.17 2574
3511.73 2554
3512.29 2452
3512.85 2439
3513.40 2477
3513.96 2481
3514.52 2420
3515.08 2390
3515.64 2382
3516.20 2396
3516.76 2373
3517.32 2421
3517.88 2366
3518.44 2408
3519.00 2400
3519.56 2333
3520.12 2357
3520.68 2391
3521.24 2328
3521.80 2289
3522.36 2256
3522.92 2332
3523.48 2353
3524.04 2404
3524.60 2413
3525.16 2492
3525.72 2510
3526.28 2568
3526.84 2614
3527.40 2616
3527.96 2716
3528.52 2589
3529.08 2585
3529.64 2536
3530.20 2522
3530.76 2474
3531.32 2379
3531.88 2382
3532.44 2317
3533.00 2325
3533.56 2358
3534.12 2327
3534.68 2359
3535.25 2395
3535.81 2377
3536.37 2359
3536.93 2357
3537.49 2289
3538.05 2306
3538.61 2323
3539.17 2312
3539.73 2224
3540.30 2198
3540.86 2274
3541.42 2286
3541.98 2315
3542.54 2260
3543.10 2240
3543.66 2275
3544.23 2337
3544.79 2377
3545.35 2376
3545.91 2353
3546.47 2265
3547.03 2210
3547.60 2211
3548.16 2242
3548.72 2217
3549.28 2262
3549.84 2307
3550.41 2325
3550.97 2252
3551.53 2216
3552.09 2167
3552.65 2187
3553.22 2151
3553.78 2135
3554.34 2089
3554.90 2097
3555.47 2161
3556.03 2146
3556.59 2131
3557.15 2097
3557.72 2161
3558.28 2205
3558.84 2261
3559.41 2255
3559.97 2261
3560.53 2224
3561.09 2200
3561.66 2305
3562.22 2299
3562.78 2308
3563.35 2269
3563.91 2275
3564.47 2327
3565.04 2287
3565.60 2263
3566.16 2253
3566.73 2196
3567.29 2210
3567.85 2151
3568.42 2192
3568.98 2223
3569.54 2164
3570.11 2177
3570.67 2147
3571.23 2185
3571.80 2141
3572.36 2249
3572.93 2216
3573.49 2218
3574.05 2275
3574.62 2235
3575.18 2260
3575.75 2357
3576.31 2421
3576.87 2446
3577.44 2364
3578.00 2403
3578.57 2467
3579.13 2372
3579.70 2303
3580.26 2267
3580.82 2349
3581.39 2337
3581.95 2280
3582.52 2252
3583.08 2193
3583.65 2244
3584.21 2229
3584.78 2210
3585.34 2188
3585.91 2240
3586.47 2152
3587.04 2178
3587.60 2135
3588.17 2156
3588.73 2190
3589.30 2120
3589.86 2083
3590.43 2207
3590.99 2095
3591.56 2082
3592.12 2155
3592.69 2175
3593.25 2196
3593.82 2252
3594.39 2268
3594.95 2259
3595.52 2328
3596.08 2467
3596.65 2409
3597.21 2429
3597.78 2457
3598.35 2415
3598.91 2387
3599.48 2455
3600.04 2425
3600.61 2435
3601.18 2337
3601.74 2247
3602.31 2293
3602.87 2314
3603.44 2275
3604.01 2214
3604.57 2250
3605.14 2263
3605.71 2222
3606.27 2197
3606.84 2216
3607.41 2241
3607.97 2272
3608.54 2271
3609.11 2182
3609.67 2319
3610.24 2193
3610.81 2098
3611.37 2069
3611.94 2079
3612.51 2068
3613.07 2077
3613.64 2009
3614.21 2052
3614.78 2072
3615.34 2193
3615.91 2209
3616.48 2172
3617.04 2169
3617.61 2232
3618.18 2253
3618.75 2296
3619.31 2313
3619.88 2398
3620.45 2289
3621.02 2219
3621.58 2223
3622.15 2154
3622.72 2168
3623.29 2118
3623.86 2098
3624.42 2100
3624.99 2145
3625.56 2147
3626.13 2088
3626.70 1976
3627.26 2012
3627.83 2062
3628.40 2127
3628.97 2119
3629.54 2086
3630.11 2043
3630.67 2084
3631.24 2085
3631.81 2051
3632.38 2122
3632.95 2005
3633.52 2009
3634.08 2108
3634.65 2091
3635.22 2105
3635.79 2048
3636.36 2007
3636.93 1977
3637.50 2025
3638.07 1993
3638.64 2033
3639.20 2092
3639.77 2060
3640.34 2003
3640.91 2060
3641.48 2090
3642.05 2069
3642.62 2143
3643.19 2173
3643.76 2087
3644.33 2034
3644.90 2078
3645.47 2096
3646.04 2103
3646.61 2058
3647.18 2057
3647.75 2150
3648.32 2130
3648.89 2102
3649.46 2137
3650.03 2100
3650.60 2112
3651.17 2144
3651.74 2175
3652.31 2139
3652.88 2126
3653.45 2052
3654.02 2050
3654.59 2069
3655.16 2056
3655.73 2121
3656.30 2118
3656.87 2091
3657.44 2112
3658.01 2152
3658.58 2085
3659.15 2158
3659.72 2225
3660.29 2218
3660.86 2130
3661.43 2146
3662.00 2189
3662.58 2115
3663.15 2164
3663.72 2130
3664.29 2077
3664.86 2226
3665.43 2253
3666.00 2087
3666.57 2193
3667.14 2141
3667.72 2100
3668.29 2073
3668.86 2110
3669.43 2152
3670.00 2076
3670.57 2071
3671.14 2054
3671.72 2050
3672.29 2041
3672.86 2077
3673.43 2128
3674.00 2066
3674.57 2071
3675.15 2121
3675.72 2186
3676.29 2215
3676.86 2183
3677.43 2206
3678.01 2194
3678.58 2144
3679.15 2229
3679.72 2274
3680.30 2105
3680.87 2070
3681.44 2031
3682.01 2092
3682.58 2133
3683.16 2017
3683.73 1960
3684.30 1955
3684.88 2034
3685.45 1973
3686.02 2020
3686.59 2010
3687.17 1967
3687.74 1991
3688.31 2004
3688.88 2097
3689.46 2166
3690.03 2089
3690.60 2043
3691.18 2110
3691.75 2145
3692.32 2088
3692.90 2053
3693.47 2077
3694.04 2065
3694.62 2065
3695.19 2054
3695.76 2049
3696.34 2022
3696.91 1986
3697.48 2062
3698.06 2028
3698.63 2015
3699.21 2027
3699.78 2111
3700.35 2045
3700.93 2059
3701.50 2026
3702.08 2013
3702.65 2045
3703.22 2097
3703.80 2075
3704.37 2099
3704.95 2117
3705.52 2171
3706.09 2118
3706.67 2251
3707.24 2246
3707.82 2232
3708.39 2196
3708.97 2228
3709.54 2254
3710.12 2268
3710.69 2265
3711.26 2225
3711.84 2177
3712.41 2202
3712.99 2217
3713.56 2226
3714.14 2142
3714.71 2140
3715.29 2116
3715.86 2088
3716.44 2098
3717.01 2122
3717.59 2033
3718.16 2079
3718.74 2052
3719.32 2045
3719.89 2139
3720.47 2130
3721.04 2074
3721.62 2086
3722.19 2008
3722.77 2130
3723.34 2105
3723.92 1988
3724.49 1981
3725.07 2050
3725.65 2083
3726.22 2076
3726.80 2126
3727.37 2122
3727.95 2207
3728.53 2149
3729.10 2077
3729.68 2189
3730.25 2282
3730.83 2265
3731.41 2230
3731.98 2277
3732.56 2288
3733.14 2322
3733.71 2352
3734.29 2300
3734.87 2319
3735.44 2273
3736.02 2264
3736.60 2235
3737.17 2170
3737.75 2168
3738.33 2157
3738.90 2097
3739.48 2097
3740.06 2037
3740.63 2006
3741.21 2067
3741.79 2137
3742.36 2046
3742.94 1997
3743.52 2000
3744.10 2044
3744.67 2033
3745.25 2026
3745.83 2007
3746.40 2031
3746.98 2050
3747.56 2004
3748.14 2000
3748.71 2042
3749.29 2102
3749.87 2113
3750.45 2171
3751.03 2162
3751.60 2193
3752.18 2129
3752.76 2116
3753.34 2166
3753.92 2114
3754.49 2139
3755.07 2060
3755.65 2118
3756.23 2117
3756.81 2053
3757.38 2078
3757.96 2186
3758.54 2227
3759.12 2246
3759.70 2276
3760.28 2246
3760.85 2249
3761.43 2281
3762.01 2336
3762.59 2374
3763.17 2443
3763.75 2508
3764.33 2624
3764.91 2653
3765.48 2597
3766.06 2546
3766.64 2591
3767.22 2540
3767.80 2502
3768.38 2441
3768.96 2301
3769.54 2385
3770.12 2330
3770.70 2274
3771.28 2212
3771.85 2223
3772.43 2102
3773.01 2139
3773.59 2122
3774.17 2049
3774.75 2127
3775.33 2179
3775.91 2135
3776.49 2129
3777.07 2090
3777.65 2029
3778.23 2098
3778.81 2062
3779.39 2113
3779.97 2143
3780.55 2156
3781.13 2130
3781.71 2095
3782.29 2052
3782.87 2094
3783.45 2138
3784.03 2088
3784.61 2062
3785.19 2131
3785.77 2109
3786.35 2062
3786.93 2070
3787.51 2072
3788.10 2094
3788.68 2113
3789.26 2099
3789.84 2144
3790.42 2104
3791.00 2148
3791.58 2152
3792.16 2234
3792.74 2119
3793.32 2199
3793.90 2220
3794.48 2219
3795.07 2212
3795.65 2218
3796.23 2227
3796.81 2147
3797.39 2138
3797.97 2167
3798.55 2117
3799.14 2140
3799.72 2140
3800.30 2113
3800.88 2067
3801.46 2084
3802.04 2066
3802.62 2088
3803.21 2127
3803.79 2190
3804.37 2188
3804.95 2075
3805.53 2042
3806.12 2122
3806.70 2107
3807.28 2187
3807.86 2179
3808.44 2222
3809.03 2187
3809.61 2293
3810.19 2273
3810.77 2120
3811.36 2152
3811.94 2143
3812.52 2129
3813.10 2081
3813.69 2076
3814.27 2122
3814.85 2105
3815.43 2061
3816.02 2107
3816.60 2081
3817.18 2027
3817.77 2036
3818.35 2046
3818.93 2122
3819.51 2128
3820.10 2112
3820.68 2118
3821.26 2099
3821.85 2099
3822.43 2080
3823.01 2141
3823.60 2124
3824.18 2122
3824.76 1997
3825.35 2050
3825.93 2091
3826.51 2081
3827.10 1990
3827.68 2049
3828.27 2062
3828.85 2053
3829.43 2103
3830.02 2066
3830.60 2059
3831.18 2112
3831.77 2087
3832.35 2053
3832.94 2106
3833.52 2076
3834.10 2096
3834.69 2168
3835.27 2149
3835.86 2118
3836.44 2107
3837.03 2145
3837.61 2111
3838.19 2093
3838.78 2053
3839.36 2093
3839.95 2139
3840.53 2093
3841.12 2101
3841.70 2058
3842.29 2080
3842.87 2137
3843.46 2072
3844.04 2098
3844.63 2063
3845.21 2046
3845.80 2020
3846.38 2132
3846.97 2197
3847.55 2143
3848.14 2115
3848.72 2108
3849.31 2136
3849.89 2130
3850.48 2122
3851.06 2182
3851.65 2148
3852.23 2215
3852.82 2214
3853.41 2309
3853.99 2260
3854.58 2293
3855.16 2326
3855.75 2321
3856.33 2298
3856.92 2345
3857.51 2324
3858.09 2418
3858.68 2444
3859.26 2509
3859.85 2655
3860.44 2714
3861.02 2767
3861.61 2930
3862.20 2854
3862.78 2881
3863.37 2811
3863.95 2768
3864.54 2633
3865.13 2535
3865.71 2476
3866.30 2496
3866.89 2365
3867.47 2285
3868.06 2313
3868.65 2310
3869.23 2248
3869.82 2207
3870.41 2164
3870.99 2165
3871.58 2131
3872.17 2179
3872.76 2142
3873.34 2096
3873.93 2133
3874.52 2139
3875.10 2142
3875.69 2169
3876.28 2133
3876.87 2102
3877.45 2061
3878.04 2050
3878.63 2093
3879.22 2053
3879.80 2090
3880.39 2094
3880.98 2041
3881.57 1997
3882.15 2013
3882.74 2083
3883.33 2087
3883.92 2069
3884.51 2031
3885.09 2064
3885.68 2111
3886.27 2057
3886.86 2121
3887.45 2160
3888.04 2166
3888.62 2227
3889.21 2348
3889.80 2315
3890.39 2323
3890.98 2267
3891.57 2340
3892.15 2329
3892.74 2275
3893.33 2290
3893.92 2221
3894.51 2254
3895.10 2241
3895.69 2283
3896.28 2248
3896.86 2129
3897.45 2090
3898.04 2075
3898.63 2045
3899.22 2087
3899.81 2071
3900.40 2016
3900.99 1993
3901.58 2022
3902.17 2018
3902.76 2066
3903.34 2095
3903.93 2089
3904.52 2070
3905.11 2012
3905.70 2117
3906.29 2085
3906.88 2030
3907.47 2090
3908.06 2142
3908.65 2034
3909.24 2053
3909.83 2025
3910.42 2011
3911.01 2057
3911.60 2054
3912.19 1981
3912.78 1978
3913.37 1987
3913.96 1980
3914.55 1940
3915.14 1912
3915.73 1876
3916.32 1981
3916.91 2089
3917.50 2088
3918.09 2050
3918.68 2035
3919.28 2037
3919.87 2027
3920.46 2051
3921.05 2021
3921.64 2016
3922.23 2022
3922.82 1992
3923.41 2027
3924.00 2053
3924.59 1975
3925.18 1985
3925.77 1971
3926.37 2047
3926.96 2005
3927.55 1980
3928.14 2033
3928.73 2059
3929.32 2073
3929.91 2031
3930.51 2092
3931.10 1984
3931.69 1979
3932.28 1956
3932.87 1913
3933.46 1985
3934.05 1957
3934.65 1988
3935.24 2046
3935.83 2002
3936.42 2007
3937.01 1979
3937.61 1988
3938.20 1970
3938.79 1984
3939.38 2081
3939.97 2147
3940.57 2163
3941.16 2125
3941.75 2132
3942.34 2127
3942.94 2127
3943.53 2172
3944.12 2183
3944.71 2083
3945.31 2073
3945.90 2167
3946.49 2132
3947.08 2075
3947.68 2038
3948.27 2061
3948.86 2056
3949.45 2064
3950.05 2016
3950.64 1991
3951.23 2069
3951.83 2120
3952.42 1986
3953.01 2031
3953.61 2007
3954.20 2100
3954.79 2123
3955.39 2073
3955.98 2148
3956.57 2120
3957.17 2072
3957.76 2054
3958.35 2071
3958.95 2114
3959.54 2197
3960.13 2214
3960.73 2150
3961.32 2052
3961.92 2084
3962.51 2148
3963.10 2052
3963.70 2065
3964.29 2094
3964.88 2081
3965.48 2054
3966.07 2193
3966.67 2153
3967.26 2230
3967.86 2129
3968.45 2148
3969.04 2155
3969.64 2161
3970.23 2150
3970.83 2143
3971.42 2107
3972.02 2066
3972.61 2043
3973.21 1994
3973.80 2097
3974.40 2094
3974.99 2080
3975.58 2080
3976.18 2056
3976.77 2120
3977.37 2115
3977.96 2067
3978.56 2086
3979.15 2072
3979.75 2094
3980.35 2017
3980.94 2058
3981.54 2003
3982.13 2009
3982.73 2023
3983.32 2094
3983.92 2077
3984.51 2073
3985.11 2103
3985.70 2103
3986.30 2145
3986.90 2194
3987.49 2056
3988.09 2120
3988.68 2124
3989.28 2159
3989.87 2100
3990.47 2232
3991.07 2256
3991.66 2301
3992.26 2381
3992.85 2326
3993.45 2267
3994.05 2317
3994.64 2407
3995.24 2286
3995.84 2391
3996.43 2458
3997.03 2466
3997.62 2479
3998.22 2449
3998.82 2424
3999.41 2463
4000.01 2400
4000.61 2368
4001.20 2269
4001.80 2178
4002.40 2194
4003.00 2296
4003.59 2234
4004.19 2190
4004.79 2221
4005.38 2242
4005.98 2199
4006.58 2130
4007.17 2161
4007.77 2160
4008.37 2136
4008.97 2085
4009.56 2022
4010.16 2004
4010.76 2103
4011.36 2066
4011.95 2067
4012.55 2015
4013.15 2045
4013.75 2074
4014.34 2020
4014.94 2015
4015.54 2064
4016.14 2020
4016.74 1966
4017.33 1991
4017.93 1968
4018.53 2109
4019.13 2058
4019.73 2020
4020.32 2043
4020.92 2017
4021.52 2128
4022.12 2136
4022.72 2167
4023.32 2226
4023.91 2336
4024.51 2309
4025.11 2355
4025.71 2504
4026.31 2573
4026.91 2617
4027.51 2647
4028.10 2735
4028.70 2758
4029.30 2786
4029.90 2718
4030.50 2643
4031.10 2612
4031.70 2547
4032.30 2581
4032.90 2463
4033.49 2360
4034.09 2358
4034.69 2221
4035.29 2152
4035.89 2152
4036.49 2106
4037.09 2183
4037.69 2121
4038.29 1993
4038.89 1992
4039.49 2027
4040.09 1966
4040.69 1970
4041.29 1923
4041.89 1933
4042.49 1991
4043.09 1922
4043.69 1898
4044.29 1953
4044.89 1939
4045.49 2013
4046.09 1980
4046.69 1921
4047.29 2014
4047.89 2021
4048.49 2046
4049.09 2116
4049.69 2153
4050.29 2092
4050.89 2174
4051.49 2157
4052.09 2131
4052.69 2184
4053.29 2152
4053.89 2085
4054.49 2154
4055.09 2108
4055.69 2130
4056.30 2104
4056.90 2054
4057.50 2067
4058.10 2123
4058.70 2217
4059.30 2255
4059.90 2296
4060.50 2309
4061.10 2389
4061.71 2443
4062.31 2434
4062.91 2355
4063.51 2376
4064.11 2401
4064.71 2439
4065.31 2414
4065.92 2397
4066.52 2278
4067.12 2130
4067.72 2140
4068.32 2108
4068.92 2082
4069.53 2012
4070.13 2022
4070.73 2014
4071.33 1956
4071.93 1987
4072.54 1983
4073.14 1968
4073.74 1921
4074.34 1947
4074.94 1940
4075.55 1918
4076.15 1965
4076.75 1953
4077.35 1988
4077.96 1965
4078.56 1962
4079.16 1960
4079.76 1985
4080.37 1941
4080.97 1957
4081.57 1984
4082.17 1998
4082.78 1940
4083.38 1950
4083.98 1956
4084.59 1914
4085.19 1887
4085.79 1990
4086.39 2025
4087.00 1991
4087.60 1975
4088.20 1937
4088.81 1973
4089.41 2007
4090.01 1954
4090.62 2012
4091.22 2023
4091.82 2014
4092.43 2029
4093.03 2081
4093.63 2078
4094.24 2106
4094.84 2100
4095.45 2151
4096.05 2124
4096.65 2155
4097.26 2161
4097.86 2239
4098.47 2109
4099.07 2066
4099.67 2110
4100.28 2067
4100.88 2035
4101.49 2029
4102.09 2061
4102.69 1996
4103.30 1864
4103.90 1896
4104.51 1870
4105.11 1946
4105.72 1877
4106.32 1887
4106.93 1940
4107.53 1948
4108.13 1979
4108.74 1943
4109.34 1930
4109.95 1905
4110.55 1821
4111.16 1939
4111.76 1869
4112.37 1903
4112.97 1941
4113.58 1910
4114.18 1836
4114.79 1812
4115.39 1895
4116.00 1918
4116.60 1894
4117.21 1921
4117.82 1881
4118.42 1902
4119.03 1907
4119.63 1902
4120.24 1889
4120.84 1871
4121.45 1833
4122.05 1823
4122.66 1829
4123.27 1774
4123.87 1855
4124.48 1882
4125.08 1857
4125.69 1842
4126.30 1856
4126.90 1806
4127.51 1884
4128.11 1890
4128.72 1915
4129.33 1984
4129.93 1883
4130.54 1861
4131.15 1912
4131.75 1871
4132.36 1883
4132.96 1957
4133.57 1987
4134.18 1958
4134.78 2011
4135.39 2042
4136.00 2012
4136.60 1991
4137.21 1958
4137.82 2035
4138.43 2064
4139.03 2015
4139.64 2038
4140.25 2035
4140.85 1976
4141.46 1937
4142.07 1934
4142.68 1988
4143.28 1965
4143.89 1907
4144.50 1898
4145.10 1885
4145.71 1872
4146.32 1919
4146.93 1905
4147.53 1851
4148.14 1802
4148.75 1843
4149.36 1882
4149.97 1863
4150.57 1760
4151.18 1725
4151.79 1786
4152.40 1819
4153.00 1763
4153.61 1807
4154.22 1809
4154.83 1823
4155.44 1794
4156.05 1808
4156.65 1781
4157.26 1759
4157.87 1803
4158.48 1804
4159.09 1805
4159.70 1831
4160.30 1812
4160.91 1885
4161.52 1895
4162.13 1820
4162.74 1856
4163.35 1834
4163.96 1790
4164.56 1825
4165.17 1881
4165.78 1900
4166.39 1857
4167.00 1858
4167.61 1835
4168.22 1864
4168.83 1882
4169.44 1892
4170.05 1833
4170.66 1859
4171.26 1883
4171.87 1877
4172.48 1863
4173.09 1949
4173.70 1950
4174.31 1865
4174.92 1933
4175.53 1947
4176.14 1955
4176.75 1974
4177.36 1892
4177.97 1951
4178.58 1903
4179.19 1877
4179.80 1832
4180.41 1887
4181.02 1894
4181.63 1838
4182.24 1816
4182.85 1811
4183.46 1871
4184.07 1818
4184.68 1828
4185.29 1841
4185.90 1868
4186.51 1883
4187.12 1770
4187.73 1853
4188.34 1933
4188.95 1884
4189.56 1869
4190.18 1877
4190.79 1902
4191.40 1865
4192.01 1878
4192.62 1896
4193.23 1923
4193.84 1916
4194.45 1889
4195.06 1923
4195.67 1884
4196.28 1856
4196.90 1797
4197.51 1800
4198.12 1799
4198.73 1824
4199.34 1760
4199.95 1722
4200.56 1785
4201.18 1773
4201.79 1822
4202.40 1885
4203.01 1827
4203.62 1810
4204.23 1801
4204.85 1806
4205.46 1811
4206.07 1817
4206.68 1873
4207.29 1894
4207.90 1827
4208.52 1890
4209.13 1854
4209.74 1796
4210.35 1857
4210.97 1802
4211.58 1874
4212.19 1802
4212.80 1815
4213.41 1848
4214.03 1853
4214.64 1881
4215.25 1951
4215.86 1908
4216.48 1928
4217.09 1948
4217.70 2031
4218.32 1918
4218.93 1944
4219.54 2015
4220.15 2001
4220.77 1913
4221.38 1894
4221.99 1966
4222.61 1966
4223.22 1954
4223.83 1908
4224.44 1907
4225.06 1920
4225.67 1912
4226.28 1961
4226.90 2062
4227.51 1990
4228.13 2124
4228.74 2157
4229.35 2114
4229.97 2084
4230.58 2181
4231.19 2100
4231.81 2095
4232.42 2112
4233.03 2114
4233.65 2182
4234.26 2168
4234.88 2111
4235.49 2109
4236.10 2146
4236.72 2131
4237.33 2189
4237.95 2132
4238.56 2106
4239.17 2020
4239.79 1985
4240.40 2096
4241.02 1992
4241.63 1976
4242.25 2018
4242.86 2043
4243.48 1915
4244.09 1972
4244.71 1952
4245.32 1956
4245.93 1951
4246.55 1947
4247.16 1955
4247.78 1975
4248.39 2032
4249.01 2033
4249.62 2041
4250.24 2012
4250.85 2008
4251.47 2004
4252.08 2006
4252.70 1956
4253.32 1924
4253.93 2004
4254.55 1951
4255.16 2004
4255.78 1983
4256.39 1935
4257.01 1951
4257.62 2054
4258.24 2008
4258.85 2015
4259.47 2001
4260.09 2112
4260.70 2173
4261.32 2205
4261.93 2150
4262.55 2277
4263.17 2251
4263.78 2243
4264.40 2372
4265.01 2308
4265.63 2330
4266.25 2382
4266.86 2324
4267.48 2257
4268.10 2259
4268.71 2248
4269.33 2199
4269.94 2244
4270.56 2231
4271.18 2281
4271.79 2239
4272.41 2277
4273.03 2316
4273.64 2321
4274.26 2417
4274.88 2412
4275.49 2467
4276.11 2444
4276.73 2412
4277.35 2393
4277.96 2313
4278.58 2326
4279.20 2183
4279.81 2127
4280.43 2146
4281.05 2097
4281.67 1959
4282.28 1897
4282.90 1905
4283.52 1913
4284.14 1922
4284.75 1872
4285.37 1862
4285.99 1901
4286.61 1800
4287.22 1832
4287.84 1883
4288.46 1837
4289.08 1839
4289.70 1854
4290.31 1864
4290.93 1824
4291.55 1880
4292.17 1925
4292.79 1939
4293.40 1909
4294.02 1893
4294.64 1931
4295.26 1979
4295.88 1973
4296.50 1970
4297.11 1976
4297.73 1918
4298.35 1996
4298.97 2049
4299.59 2014
4300.21 2030
4300.83 2160
4301.44 2155
4302.06 2154
4302.68 2099
4303.30 2074
4303.92 2073
4304.54 2137
4305.16 2085
4305.78 1984
4306.40 2016
4307.02 1978
4307.63 1947
4308.25 1959
4308.87 1961
4309.49 1918
4310.11 1912
4310.73 1882
4311.35 1884
4311.97 1857
4312.59 1864
4313.21 1913
4313.83 1903
4314.45 1849
4315.07 1864
4315.69 1990
4316.31 1929
4316.93 1989
4317.55 2034
4318.17 2039
4318.79 1987
4319.41 1941
4320.03 1884
4320.65 1887
4321.27 1865
4321.89 1883
4322.51 1917
4323.13 1933
4323.75 1890
4324.37 1919
4324.99 2005
4325.61 2006
4326.23 1962
4326.85 1970
4327.47 2041
4328.09 2068
4328.71 2045
4329.33 2119
4329.96 2125
4330.58 2169
4331.20 2263
4331.82 2332
4332.44 2309
4333.06 2369
4333.68 2373
4334.30 2342
4334.92 2279
4335.54 2254
4336.17 2320
4336.79 2315
4337.41 2220
4338.03 2248
4338.65 2192
4339.27 2100
4339.89 2123
4340.52 2136
4341.14 2101
4341.76 2068
4342.38 2132
4343.00 2137
4343.62 2133
4344.25 2272
4344.87 2405
4345.49 2463
4346.11 2572
4346.73 2568
4347.36 2461
4347.98 2410
4348.60 2418
4349.22 2359
4349.84 2205
4350.47 2239
4351.09 2204
4351.71 2151
4352.33 2073
4352.96 2056
4353.58 2066
4354.20 2103
4354.82 2056
4355.45 2021
4356.07 2091
4356.69 2086
4357.31 2047
4357.94 2076
4358.56 2099
4359.18 1998
4359.81 2057
4360.43 2029
4361.05 2005
4361.68 1981
4362.30 1954
4362.92 1958
4363.55 1957
4364.17 1903
4364.79 1949
4365.42 1903
4366.04 1926
4366.66 1911
4367.29 1952
4367.91 1979
4368.53 1837
4369.16 1844
4369.78 1826
4370.40 1805
4371.03 1841
4371.65 1860
4372.27 1824
4372.90 1814
4373.52 1805
4374.15 1861
4374.77 1799
4375.39 1798
4376.02 1856
4376.64 1808
4377.27 1826
4377.89 1829
4378.52 1848
4379.14 1860
4379.76 1890
4380.39 1905
4381.01 1882
4381.64 1857
4382.26 1872
4382.89 1873
4383.51 1931
4384.14 1892
4384.76 1924
4385.39 1877
4386.01 1841
4386.64 1875
4387.26 1917
4387.89 1799
4388.51 1824
4389.14 1923
4389.76 1815
4390.39 1805
4391.01 1791
4391.64 1791
4392.26 1811
4392.89 1729
4393.51 1739
4394.14 1778
4394.76 1783
4395.39 1706
4396.01 1763
4396.64 1755
4397.26 1749
4397.89 1822
4398.52 1758
4399.14 1762
4399.77 1722
4400.39 1699
4401.02 1760
4401.65 1719
4402.27 1709
4402.90 1779
4403.52 1711
4404.15 1801
4404.78 1811
4405.40 1758
4406.03 1813
4406.65 1873
4407.28 1895
4407.91 1871
4408.53 1909
4409.16 1974
4409.79 1951
4410.41 1950
4411.04 1973
4411.67 1984
4412.29 1934
4412.92 2000
4413.55 1931
4414.17 1942
4414.80 1993
4415.43 1941
4416.05 1916
4416.68 1854
4417.31 1877
4417.94 1836
4418.56 1795
4419.19 1801
4419.82 1820
4420.44 1746
4421.07 1816
4421.70 1770
4422.33 1734
4422.95 1701
4423.58 1686
4424.21 1703
4424.84 1630
4425.46 1710
4426.09 1704
4426.72 1670
4427.35 1636
4427.97 1675
4428.60 1705
4429.23 1646
4429.86 1683
4430.49 1653
4431.11 1699
4431.74 1693
4432.37 1719
4433.00 1784
4433.63 1772
4434.26 1745
4434.88 1753
4435.51 1791
4436.14 1796
4436.77 1818
4437.40 1791
4438.03 1789
4438.65 1765
4439.28 1802
4439.91 1793
4440.54 1762
4441.17 1833
4441.80 1731
4442.43 1736
4443.06 1770
4443.68 1802
4444.31 1779
4444.94 1756
4445.57 1751
4446.20 1810
4446.83 1852
4447.46 1841
4448.09 1850
4448.72 1837
4449.35 1742
4449.98 1819
4450.61 1855
4451.24 1865
4451.86 1871
4452.49 1788
4453.12 1764
4453.75 1838
4454.38 1868
4455.01 1859
4455.64 1830
4456.27 1792
4456.90 1831
4457.53 1790
4458.16 1863
4458.79 1870
4459.42 1811
4460.05 1772
4460.68 1718
4461.31 1753
4461.94 1760
4462.57 1692
4463.20 1648
4463.83 1664
4464.46 1710
4465.09 1739
4465.72 1659
4466.36 1639
4466.99 1722
4467.62 1786
4468.25 1812
4468.88 1771
4469.51 1808
4470.14 1742
4470.77 1770
4471.40 1746
4472.03 1781
4472.66 1762
4473.29 1752
4473.93 1719
4474.56 1741
4475.19 1702
4475.82 1674
4476.45 1685
4477.08 1718
4477.71 1765
4478.34 1738
4478.98 1763
4479.61 1818
4480.24 1885
4480.87 1851
4481.50 1780
4482.13 1746
4482.76 1780
4483.40 1867
4484.03 1811
4484.66 1845
4485.29 1852
4485.92 1808
4486.56 1885
4487.19 1911
4487.82 1907
4488.45 1893
4489.08 1968
4489.72 1816
4490.35 1844
4490.98 1950
4491.61 1906
4492.25 1821
4492.88 1809
4493.51 1868
4494.14 1924
4494.78 1871
4495.41 1813
4496.04 1859
4496.67 1860
4497.31 1854
4497.94 1876
4498.57 1938
4499.20 2002
4499.84 2121
4500.47 2213
4501.10 2249
4501.74 2332
4502.37 2384
4503.00 2417
4503.64 2471
4504.27 2423
4504.90 2374
4505.53 2356
4506.17 2362
4506.80 2258
4507.43 2182
4508.07 2072
4508.70 2088
4509.34 1999
4509.97 1935
4510.60 1922
4511.24 1956
4511.87 1895
4512.50 1951
4513.14 1833
4513.77 1837
4514.41 1875
4515.04 1941
4515.67 1923
4516.31 1846
4516.94 1800
4517.58 1825
4518.21 1814
4518.84 1827
4519.48 1844
4520.11 1849
4520.75 1927
4521.38 1935
4522.02 1864
4522.65 1834
4523.28 1882
4523.92 1953
4524.55 1966
4525.19 1986
4525.82 1932
4526.46 2064
4527.09 2121
4527.73 2217
4528.36 2328
4529.00 2449
4529.63 2584
4530.27 2727
4530.90 2874
4531.54 2831
4532.17 2873
4532.81 2856
4533.44 2878
4534.08 2853
4534.71 2862
4535.35 2737
4535.99 2631
4536.62 2666
4537.26 2698
4537.89 2745
4538.53 2709
4539.16 2680
4539.80 2657
4540.43 2583
4541.07 2509
4541.71 2412
4542.34 2289
4542.98 2247
4543.61 2114
4544.25 2073
4544.89 2003
4545.52 1970
4546.16 1845
4546.79 1875
4547.43 1843
4548.07 1804
4548.70 1819
4549.34 1846
4549.98 1805
4550.61 1783
4551.25 1748
4551.89 1779
4552.52 1818
4553.16 1807
4553.80 1787
4554.43 1770
4555.07 1805
4555.71 1775
4556.34 1806
4556.98 1767
4557.62 1804
4558.25 1837
4558.89 1809
4559.53 1828
4560.16 1878
4560.80 1885
4561.44 1865
4562.08 1960
4562.71 1861
4563.35 1894
4563.99 1937
4564.63 1971
4565.26 1930
4565.90 1945
4566.54 2029
4567.18 2003
4567.81 2052
4568.45 2043
4569.09 1987
4569.73 2054
4570.36 2045
4571.00 2054
4571.64 1986
4572.28 1984
4572.92 1966
4573.55 1890
4574.19 1863
4574.83 1914
4575.47 1916
4576.11 1952
4576.75 1966
4577.38 1886
4578.02 1915
4578.66 1868
4579.30 1882
4579.94 1830
4580.58 1852
4581.21 1845
4581.85 1861
4582.49 1804
4583.13 1828
4583.77 1905
4584.41 1968
4585.05 1992
4585.69 1917
4586.32 1948
4586.96 1875
4587.60 1937
4588.24 1909
4588.88 1891
4589.52 1919
4590.16 1895
4590.80 1912
4591.44 1915
4592.08 1857
4592.72 1895
4593.36 1906
4594.00 1869
4594.63 1867
4595.27 1889
4595.91 1846
4596.55 1795
4597.19 1888
4597.83 1920
4598.47 2109
4599.11 2079
4599.75 2045
4600.39 2196
4601.03 2183
4601.67 2317
4602.31 2383
4602.95 2465
4603.59 2550
4604.23 2551
4604.87 2521
4605.51 2575
4606.15 2441
4606.79 2455
4607.43 2398
4608.08 2297
4608.72 2176
4609.36 2104
4610.00 2092
4610.64 2045
4611.28 2056
4611.92 2065
4612.56 2060
4613.20 2126
4613.84 2163
4614.48 2158
4615.12 2060
4615.76 2086
4616.41 2115
4617.05 2054
4617.69 2020
4618.33 1985
4618.97 1920
4619.61 1880
4620.25 1882
4620.89 1809
4621.54 1736
4622.18 1760
4622.82 1736
4623.46 1743
4624.10 1752
4624.74 1787
4625.38 1787
4626.03 1749
4626.67 1804
4627.31 1807
4627.95 1797
4628.59 1794
4629.24 1809
4629.88 1769
4630.52 1843
4631.16 1827
4631.80 1771
4632.45 1851
4633.09 1805
4633.73 1710
4634.37 1799
4635.02 1798
4635.66 1825
4636.30 1861
4636.94 1834
4637.58 1907
4638.23 1929
4638.87 1828
4639.51 1799
4640.16 1761
4640.80 1766
4641.44 1880
4642.08 1785
4642.73 1855
4643.37 1823
4644.01 1774
4644.66 1757
4645.30 1734
4645.94 1757
4646.58 1823
4647.23 1854
4647.87 1817
4648.51 1845
4649.16 1803
4649.80 1752
4650.44 1755
4651.09 1804
4651.73 1827
4652.37 1735
4653.02 1789
4653.66 1727
4654.31 1786
4654.95 1853
4655.59 1814
4656.24 1798
4656.88 1700
4657.52 1768
4658.17 1754
4658.81 1791
4659.46 1786
4660.10 1723
4660.75 1674
4661.39 1667
4662.03 1697
4662.68 1679
4663.32 1674
4663.97 1699
4664.61 1658
4665.26 1682
4665.90 1632
4666.54 1599
4667.19 1631
4667.83 1676
4668.48 1784
4669.12 1756
4669.77 1772
4670.41 1740
4671.06 1755
4671.70 1782
4672.35 1734
4672.99 1767
4673.64 1775
4674.28 1793
4674.93 1742
4675.57 1774
4676.22 1668
4676.86 1734
4677.51 1755
4678.15 1738
4678.80 1780
4679.44 1783
4680.09 1791
4680.73 1766
4681.38 1749
4682.03 1797
4682.67 1821
4683.32 1843
4683.96 1822
4684.61 1822
4685.25 1746
4685.90 1809
4686.55 1786
4687.19 1746
4687.84 1770
4688.48 1739
4689.13 1678
4689.78 1697
4690.42 1684
4691.07 1714
4691.72 1699
4692.36 1737
4693.01 1736
4693.65 1725
4694.30 1763
4694.95 1818
4695.59 1825
4696.24 1817
4696.89 1822
4697.53 1820
4698.18 1821
4698.83 1873
4699.47 1812
4700.12 1805
4700.77 1807
4701.41 1765
4702.06 1831
4702.71 1821
4703.36 1765
4704.00 1794
4704.65 1840
4705.30 1786
4705.94 1818
4706.59 1884
4707.24 1821
4707.89 1791
4708.53 1764
4709.18 1703
4709.83 1731
4710.48 1640
4711.12 1691
4711.77 1647
4712.42 1688
4713.07 1684
4713.71 1614
4714.36 1590
4715.01 1657
4715.66 1642
4716.31 1626
4716.95 1669
4717.60 1624
4718.25 1673
4718.90 1664
4719.55 1698
4720.19 1697
4720.84 1692
4721.49 1697
4722.14 1729
4722.79 1739
4723.44 1742
4724.08 1752
4724.73 1695
4725.38 1733
4726.03 1737
4726.68 1765
4727.33 1781
4727.98 1769
4728.63 1739
4729.27 1724
4729.92 1765
4730.57 1753
4731.22 1719
4731.87 1691
4732.52 1705
4733.17 1750
4733.82 1700
4734.47 1672
4735.12 1689
4735.77 1666
4736.41 1717
4737.06 1713
4737.71 1647
4738.36 1754
4739.01 1728
4739.66 1745
4740.31 1783
4740.96 1757
4741.61 1699
4742.26 1745
4742.91 1736
4743.56 1723
4744.21 1747
4744.86 1684
4745.51 1726
4746.16 1722
4746.81 1807
4747.46 1734
4748.11 1733
4748.76 1848
4749.41 1828
4750.06 1898
4750.71 1923
4751.36 1982
4752.01 2009
4752.66 2007
4753.31 1901
4753.96 1889
4754.61 1912
4755.26 1980
4755.92 1903
4756.57 1809
4757.22 1850
4757.87 1792
4758.52 1766
4759.17 1793
4759.82 1775
4760.47 1785
4761.12 1723
4761.77 1747
4762.42 1793
4763.08 1758
4763.73 1765
4764.38 1684
4765.03 1706
4765.68 1698
4766.33 1802
4766.98 1778
4767.64 1747
4768.29 1807
4768.94 1880
4769.59 1953
4770.24 1897
4770.89 1877
4771.54 1837
4772.20 1855
4772.85 1885
4773.50 1849
4774.15 1818
4774.80 1802
4775.46 1785
4776.11 1755
4776.76 1683
4777.41 1702
4778.06 1717
4778.72 1670
4779.37 1639
4780.02 1722
4780.67 1782
4781.33 1677
4781.98 1691
4782.63 1702
4783.28 1717
4783.94 1747
4784.59 1730
4785.24 1729
4785.89 1732
4786.55 1722
4787.20 1715
4787.85 1731
4788.51 1788
4789.16 1805
4789.81 1749
4790.46 1811
4791.12 1773
4791.77 1804
4792.42 1756
4793.08 1751
4793.73 1821
4794.38 1804
4795.04 1793
4795.69 1838
4796.34 1888
4797.00 1874
4797.65 1845
4798.30 1911
4798.96 1934
4799.61 1943
4800.27 1980
4800.92 1956
4801.57 1939
4802.23 1981
4802.88 1880
4803.53 1832
4804.19 1789
4804.84 1790
4805.50 1809
4806.15 1771
4806.81 1776
4807.46 1854
4808.11 1872
4808.77 1776
4809.42 1804
4810.08 1805
4810.73 1814
4811.39 1879
4812.04 1853
4812.69 1951
4813.35 1891
4814.00 1856
4814.66 1890
4815.31 1987
4815.97 1931
4816.62 1942
4817.28 1925
4817.93 1939
4818.59 1977
4819.24 1904
4819.90 1877
4820.55 1946
4821.21 2011
4821.86 2029
4822.52 2002
4823.17 2031
4823.83 2006
4824.48 2036
4825.14 2065
4825.79 2020
4826.45 2028
4827.11 2062
4827.76 2017
4828.42 2020
4829.07 1989
4829.73 2036
4830.38 1943
4831.04 1955
4831.70 1980
4832.35 1957
4833.01 2070
4833.66 2039
4834.32 2132
4834.98 2056
4835.63 2193
4836.29 2155
4836.94 2167
4837.60 2240
4838.26 2169
4838.91 2169
4839.57 2177
4840.23 2232
4840.88 2161
4841.54 2160
4842.20 2239
4842.85 2272
4843.51 2303
4844.17 2283
4844.82 2280
4845.48 2233
4846.14 2285
4846.79 2239
4847.45 2292
4848.11 2285
4848.76 2238
4849.42 2329
4850.08 2366
4850.73 2333
4851.39 2336
4852.05 2359
4852.71 2288
4853.36 2305
4854.02 2210
4854.68 2271
4855.34 2321
4855.99 2335
4856.65 2379
4857.31 2515
4857.97 2529
4858.62 2531
4859.28 2506
4859.94 2531
4860.60 2461
4861.25 2458
4861.91 2399
4862.57 2299
4863.23 2246
4863.89 2199
4864.54 2299
4865.20 2302
4865.86 2286
4866.52 2277
4867.18 2231
4867.84 2223
4868.49 2217
4869.15 2187
4869.81 2152
4870.47 2283
4871.13 2279
4871.79 2289
4872.44 2227
4873.10 2244
4873.76 2195
4874.42 2179
4875.08 2163
4875.74 2209
4876.40 2233
4877.06 2222
4877.72 2220
4878.37 2149
4879.03 2170
4879.69 2222
4880.35 2259
4881.01 2184
4881.67 2153
4882.33 2142
4882.99 2122
4883.65 2003
4884.31 2071
4884.97 2102
4885.63 2065
4886.29 2009
4886.95 2033
4887.61 1936
4888.26 1904
4888.92 1966
4889.58 1994
4890.24 1962
4890.90 1911
4891.56 1850
4892.22 1831
4892.88 1839
4893.54 1800
4894.20 1826
4894.86 1825
4895.52 1837
4896.18 1794
4896.84 1835
4897.51 1842
4898.17 1805
4898.83 1849
4899.49 1866
4900.15 1902
4900.81 1923
4901.47 1943
4902.13 1919
4902.79 1988
4903.45 1961
4904.11 1867
4904.77 1868
4905.43 1814
4906.09 1744
4906.75 1792
4907.41 1756
4908.08 1702
4908.74 1833
4909.40 1810
4910.06 1797
4910.72 1834
4911.38 1779
4912.04 1832
4912.70 1780
4913.37 1735
4914.03 1752
4914.69 1730
4915.35 1722
4916.01 1683
4916.67 1660
4917.33 1603
4918.00 1563
4918.66 1621
4919.32 1648
4919.98 1639
4920.64 1631
4921.31 1598
4921.97 1637
4922.63 1668
4923.29 1690
4923.95 1622
4924.62 1673
4925.28 1616
4925.94 1628
4926.60 1622
4927.26 1646
4927.93 1574
4928.59 1645
4929.25 1638
4929.91 1636
4930.58 1614
4931.24 1643
4931.90 1613
4932.56 1701
4933.23 1677
4933.89 1646
4934.55 1691
4935.22 1715
4935.88 1699
4936.54 1669
4937.20 1596
4937.87 1689
4938.53 1703
4939.19 1709
4939.86 1713
4940.52 1689
4941.18 1642
4941.85 1722
4942.51 1685
4943.17 1673
4943.84 1619
4944.50 1668
4945.16 1609
4945.83 1634
4946.49 1648
4947.15 1715
4947.82 1743
4948.48 1754
4949.15 1658
4949.81 1667
4950.47 1666
4951.14 1720
4951.80 1626
4952.47 1608
4953.13 1598
4953.79 1595
4954.46 1635
4955.12 1676
4955.79 1728
4956.45 1698
4957.11 1709
4957.78 1728
4958.44 1762
4959.11 1773
4959.77 1747
4960.44 1856
4961.10 1871
4961.77 1875
4962.43 1884
4963.10 1854
4963.76 1869
4964.42 1851
4965.09 1745
4965.75 1765
4966.42 1727
4967.08 1670
4967.75 1654
4968.41 1715
4969.08 1666
4969.74 1606
4970.41 1601
4971.08 1654
4971.74 1644
4972.41 1682
4973.07 1642
4973.74 1666
4974.40 1720
4975.07 1762
4975.73 1744
4976.40 1723
4977.06 1755
4977.73 1804
4978.40 1808
4979.06 1777
4979.73 1754
4980.39 1769
4981.06 1733
4981.73 1766
4982.39 1698
4983.06 1704
4983.72 1689
4984.39 1788
4985.06 1729
4985.72 1708
4986.39 1655
4987.05 1711
4987.72 1708
4988.39 1607
4989.05 1621
4989.72 1613
4990.39 1665
4991.05 1718
4991.72 1673
4992.39 1687
4993.05 1693
4993.72 1724
4994.39 1690
4995.05 1726
4995.72 1699
4996.39 1722
4997.05 1786
4997.72 1783
4998.39 1762
4999.06 1780
4999.72 1724
5000.39 1687
5001.06 1703
5001.73 1608
5002.39 1619
5003.06 1585
5003.73 1579
5004.39 1594
5005.06 1653
5005.73 1692
5006.40 1693
5007.07 1699
5007.73 1679
5008.40 1676
5009.07 1708
5009.74 1707
5010.40 1724
5011.07 1756
5011.74 1772
5012.41 1772
5013.08 1766
5013.74 1783
5014.41 1749
5015.08 1781
5015.75 1787
5016.42 1729
5017.09 1778
5017.75 1777
5018.42 1731
5019.09 1802
5019.76 1805
5020.43 1859
5021.10 1894
5021.76 1983
5022.43 1984
5023.10 2024
5023.77 2015
5024.44 2006
5025.11 1988
5025.78 1966
5026.45 1933
5027.12 1965
5027.78 1965
5028.45 1871
5029.12 1840
5029.79 1779
5030.46 1802
5031.13 1820
5031.80 1811
5032.47 1768
5033.14 1704
5033.81 1758
5034.48 1753
5035.15 1734
5035.82 1797
5036.49 1788
5037.16 1821
5037.83 1800
5038.50 1792
5039.16 1797
5039.83 1767
5040.50 1729
5041.17 1833
5041.84 1807
5042.51 1776
5043.18 1793
5043.85 1796
5044.52 1770
5045.20 1729
5045.87 1795
5046.54 1852
5047.21 1864
5047.88 1967
5048.55 1957
5049.22 1979
5049.89 1981
5050.56 1998
5051.23 2013
5051.90 2024
5052.57 2051
5053.24 2030
5053.91 2085
5054.58 2080
5055.25 2001
5055.92 1998
5056.60 1910
5057.27 1938
5057.94 1934
5058.61 1850
5059.28 1835
5059.95 1848
5060.62 1898
5061.29 1797
5061.96 1726
5062.64 1781
5063.31 1799
5063.98 1794
5064.65 1827
5065.32 1872
5065.99 1809
5066.66 1819
5067.34 1910
5068.01 1955
5068.68 1883
5069.35 1956
5070.02 1950
5070.70 1900
5071.37 1908
5072.04 1882
5072.71 1850
5073.38 1906
5074.06 1863
5074.73 1896
5075.40 1861
5076.07 1902
5076.74 1952
5077.42 2029
5078.09 2029
5078.76 1945
5079.43 2008
5080.11 2073
5080.78 2072
5081.45 2103
5082.12 2129
5082.80 2089
5083.47 2104
5084.14 2101
5084.82 2008
5085.49 2025
5086.16 2015
5086.83 2027
5087.51 2101
5088.18 2196
5088.85 2301
5089.53 2318
5090.20 2452
5090.87 2488
5091.55 2594
5092.22 2622
5092.89 2574
5093.57 2545
5094.24 2474
5094.91 2408
5095.59 2270
5096.26 2262
5096.93 2193
5097.61 2136
5098.28 2102
5098.96 2058
5099.63 2047
5100.30 2025
5100.98 2058
5101.65 2069
5102.32 2052
5103.00 2067
5103.67 2094
5104.35 2067
5105.02 2088
5105.70 2035
5106.37 2017
5107.04 2010
5107.72 2035
5108.39 1911
5109.07 1890
5109.74 1877
5110.42 1898
5111.09 1879
5111.77 1858
5112.44 1844
5113.11 1895
5113.79 1974
5114.46 1935
5115.14 2004
5115.81 2084
5116.49 2070
5117.16 2199
5117.84 2280
5118.51 2364
5119.19 2445
5119.86 2540
5120.54 2522
5121.21 2502
5121.89 2437
5122.57 2359
5123.24 2242
5123.92 2227
5124.59 2114
5125.27 2077
5125.94 2011
5126.62 1923
5127.29 1917
5127.97 1901
5128.64 1910
5129.32 1899
5130.00 1921
5130.67 1911
5131.35 1916
5132.02 1854
5132.70 1830
5133.38 1786
5134.05 1835
5134.73 1820
5135.40 1773
5136.08 1832
5136.76 1790
5137.43 1737
5138.11 1808
5138.79 1833
5139.46 1875
5140.14 1848
5140.82 1790
5141.49 1850
5142.17 1859
5142.85 1820
5143.52 1842
5144.20 1843
5144.88 1826
5145.55 1822
5146.23 1815
5146.91 1776
5147.58 1744
5148.26 1732
5148.94 1744
5149.61 1764
5150.29 1708
5150.97 1734
5151.65 1773
5152.32 1750
5153.00 1707
5153.68 1668
5154.36 1687
5155.03 1662
5155.71 1644
5156.39 1712
5157.07 1635
5157.74 1731
5158.42 1727
5159.10 1753
5159.78 1687
5160.45 1676
5161.13 1699
5161.81 1696
5162.49 1675
5163.17 1709
5163.84 1655
5164.52 1621
5165.20 1646
5165.88 1647
5166.56 1712
5167.24 1662
5167.91 1585
5168.59 1612
5169.27 1614
5169.95 1646
5170.63 1639
5171.31 1649
5171.98 1625
5172.66 1608
5173.34 1611
5174.02 1678
5174.70 1762
5175.38 1762
5176.06 1731
5176.74 1735
5177.41 1740
5178.09 1731
5178.77 1742
5179.45 1739
5180.13 1664
5180.81 1657
5181.49 1701
5182.17 1688
5182.85 1679
5183.53 1721
5184.21 1679
5184.89 1674
5185.57 1673
5186.24 1661
5186.92 1580
5187.60 1609
5188.28 1504
5188.96 1592
5189.64 1582
5190.32 1518
5191.00 1533
5191.68 1555
5192.36 1537
5193.04 1539
5193.72 1523
5194.40 1550
5195.08 1523
5195.76 1608
5196.44 1552
5197.12 1553
5197.80 1589
5198.48 1581
5199.16 1560
5199.84 1574
5200.52 1472
5201.21 1531
5201.89 1532
5202.57 1506
5203.25 1525
5203.93 1529
5204.61 1504
5205.29 1522
5205.97 1485
5206.65 1490
5207.33 1538
5208.01 1539
5208.69 1499
5209.37 1549
5210.06 1575
5210.74 1548
5211.42 1550
5212.10 1495
5212.78 1512
5213.46 1515
5214.14 1501
5214.82 1539
5215.51 1509
5216.19 1546
5216.87 1581
5217.55 1499
5218.23 1524
5218.91 1508
5219.60 1423
5220.28 1483
5220.96 1548
5221.64 1536
5222.32 1553
5223.00 1530
5223.69 1484
5224.37 1492
5225.05 1581
5225.73 1531
5226.41 1510
5227.10 1559
5227.78 1614
5228.46 1558
5229.14 1559
5229.83 1600
5230.51 1583
5231.19 1512
5231.87 1552
5232.56 1584
5233.24 1531
5233.92 1616
5234.60 1595
5235.29 1578
5235.97 1560
5236.65 1543
5237.34 1600
5238.02 1618
5238.70 1620
5239.38 1602
5240.07 1623
5240.75 1609
5241.43 1633
5242.12 1625
5242.80 1666
5243.48 1603
5244.17 1666
5244.85 1673
5245.53 1593
5246.22 1632
5246.90 1659
5247.58 1644
5248.27 1681
5248.95 1632
5249.63 1613
5250.32 1598
5251.00 1597
5251.69 1594
5252.37 1551
5253.05 1536
5253.74 1554
5254.42 1489
5255.11 1432
5255.79 1502
5256.47 1517
5257.16 1491
5257.84 1488
5258.53 1548
5259.21 1466
5259.89 1438
5260.58 1447
5261.26 1501
5261.95 1519
5262.63 1492
5263.32 1531
5264.00 1510
5264.69 1537
5265.37 1577
5266.06 1573
5266.74 1512
5267.43 1538
5268.11 1578
5268.79 1572
5269.48 1566
5270.16 1512
5270.85 1526
5271.53 1515
5272.22 1496
5272.91 1488
5273.59 1513
5274.28 1477
5274.96 1455
5275.65 1479
5276.33 1478
5277.02 1499
5277.70 1507
5278.39 1533
5279.07 1561
5279.76 1567
5280.45 1599
5281.13 1557
5281.82 1535
5282.50 1504
5283.19 1551
5283.87 1584
5284.56 1598
5285.25 1566
5285.93 1554
5286.62 1509
5287.30 1522
5287.99 1491
5288.68 1496
5289.36 1538
5290.05 1519
5290.74 1478
5291.42 1473
5292.11 1488
5292.79 1485
5293.48 1557
5294.17 1556
5294.85 1504
5295.54 1611
5296.23 1625
5296.91 1619
5297.60 1652
5298.29 1652
5298.98 1658
5299.66 1681
5300.35 1720
5301.04 1774
5301.72 1738
5302.41 1657
5303.10 1692
5303.78 1652
5304.47 1719
5305.16 1740
5305.85 1692
5306.53 1738
5307.22 1694
5307.91 1649
5308.60 1643
5309.28 1641
5309.97 1659
5310.66 1696
5311.35 1650
5312.03 1664
5312.72 1727
5313.41 1712
5314.10 1736
5314.79 1858
5315.47 1779
5316.16 1833
5316.85 1865
5317.54 1842
5318.23 1824
5318.91 1845
5319.60 1780
5320.29 1807
5320.98 1708
5321.67 1704
5322.36 1710
5323.04 1658
5323.73 1555
5324.42 1574
5325.11 1630
5325.80 1588
5326.49 1581
5327.18 1515
5327.86 1512
5328.55 1559
5329.24 1481
5329.93 1471
5330.62 1503
5331.31 1534
5332.00 1514
5332.69 1579
5333.38 1505
5334.06 1489
5334.75 1459
5335.44 1491
5336.13 1461
5336.82 1518
5337.51 1504
5338.20 1502
5338.89 1523
5339.58 1533
5340.27 1500
5340.96 1509
5341.65 1511
5342.34 1547
5343.03 1546
5343.72 1481
5344.41 1539
5345.10 1548
5345.79 1588
5346.48 1569
5347.17 1622
5347.86 1598
5348.55 1595
5349.24 1666
5349.93 1722
5350.62 1610
5351.31 1621
5352.00 1634
5352.69 1619
5353.38 1615
5354.07 1576
5354.76 1561
5355.45 1628
5356.14 1583
5356.83 1577
5357.52 1582
5358.21 1620
5358.90 1592
5359.59 1586
5360.29 1582
5360.98 1593
5361.67 1588
5362.36 1610
5363.05 1597
5363.74 1546
5364.43 1493
5365.12 1554
5365.81 1540
5366.50 1499
5367.20 1513
5367.89 1485
5368.58 1479
5369.27 1455
5369.96 1495
5370.65 1556
5371.34 1508
5372.04 1495
5372.73 1496
5373.42 1481
5374.11 1483
5374.80 1457
5375.49 1429
5376.19 1457
5376.88 1434
5377.57 1442
5378.26 1415
5378.95 1419
5379.65 1431
5380.34 1459
5381.03 1506
5381.72 1499
5382.42 1503
5383.11 1470
5383.80 1516
5384.49 1485
5385.19 1521
5385.88 1516
5386.57 1545
5387.26 1557
5387.96 1493
5388.65 1519
5389.34 1574
5390.03 1582
5390.73 1573
5391.42 1561
5392.11 1559
5392.80 1494
5393.50 1491
5394.19 1561
5394.88 1568
5395.58 1510
5396.27 1489
5396.96 1496
5397.66 1421
5398.35 1398
5399.04 1497
5399.74 1467
5400.43 1452
5401.12 1445
5401.82 1506
5402.51 1462
5403.20 1442
5403.90 1429
5404.59 1466
5405.29 1448
5405.98 1459
5406.67 1468
5407.37 1438
5408.06 1472
5408.75 1440
5409.45 1501
5410.14 1504
5410.84 1480
5411.53 1447
5412.23 1453
5412.92 1536
5413.61 1518
5414.31 1452
5415.00 1560
5415.70 1466
5416.39 1509
5417.09 1531
5417.78 1479
5418.47 1467
5419.17 1473
5419.86 1468
5420.56 1532
5421.25 1504
5421.95 1597
5422.64 1573
5423.34 1507
5424.03 1508
5424.73 1522
5425.42 1507
5426.12 1430
5426.81 1564
5427.51 1541
5428.20 1520
5428.90 1493
5429.59 1499
5430.29 1528
5430.99 1501
5431.68 1481
5432.38 1501
5433.07 1511
5433.77 1506
5434.46 1536
5435.16 1525
5435.85 1512
5436.55 1532
5437.25 1548
5437.94 1592
5438.64 1569
5439.33 1569
5440.03 1502
5440.73 1554
5441.42 1553
5442.12 1553
5442.81 1561
5443.51 1612
5444.21 1671
5444.90 1652
5445.60 1714
5446.29 1767
5446.99 1841
5447.69 1795
5448.38 1863
5449.08 1925
5449.78 1893
5450.47 1884
5451.17 1862
5451.87 1837
5452.56 1807
5453.26 1797
5453.96 1779
5454.65 1779
5455.35 1688
5456.05 1708
5456.75 1621
5457.44 1604
5458.14 1680
5458.84 1769
5459.53 1711
5460.23 1651
5460.93 1736
5461.63 1734
5462.32 1794
5463.02 1828
5463.72 1842
5464.42 1867
5465.11 1849
5465.81 1809
5466.51 1767
5467.21 1700
5467.90 1693
5468.60 1737
5469.30 1698
5470.00 1607
5470.70 1604
5471.39 1726
5472.09 1624
5472.79 1659
5473.49 1669
5474.19 1684
5474.88 1743
5475.58 1806
5476.28 1803
5476.98 1740
5477.68 1892
5478.38 1920
5479.07 1985
5479.77 2060
5480.47 2042
5481.17 2052
5481.87 2028
5482.57 2093
5483.27 2087
5483.96 1989
5484.66 1906
5485.36 1881
5486.06 1800
5486.76 1778
5487.46 1795
5488.16 1846
5488.86 1851
5489.56 1840
5490.26 1870
5490.96 1819
5491.65 1818
5492.35 1877
5493.05 1964
5493.75 1956
5494.45 1940
5495.15 1953
5495.85 1894
5496.55 2036
5497.25 2113
5497.95 2146
5498.65 2191
5499.35 2393
5500.05 2510
5500.75 2647
5501.45 2552
5502.15 2615
5502.85 2515
5503.55 2364
5504.25 2265
5504.95 2034
5505.65 1842
5506.35 1831
5507.05 1810
5507.75 1796
5508.45 1777
5509.15 1698
5509.85 1692
5510.55 1654
5511.25 1694
5511.95 1674
5512.65 1622
5513.35 1691
5514.05 1625
5514.76 1628
5515.46 1660
5516.16 1586
5516.86 1667
5517.56 1673
5518.26 1656
5518.96 1648
5519.66 1588
5520.36 1559
5521.06 1547
5521.77 1632
5522.47 1521
5523.17 1536
5523.87 1501
5524.57 1501
5525.27 1514
5525.97 1469
5526.67 1525
5527.38 1467
5528.08 1451
5528.78 1470
5529.48 1463
5530.18 1462
5530.88 1502
5531.59 1474
5532.29 1496
5532.99 1474
5533.69 1494
5534.39 1468
5535.10 1435
5535.80 1473
5536.50 1487
5537.20 1515
5537.90 1488
5538.61 1470
5539.31 1513
5540.01 1499
5540.71 1440
5541.42 1504
5542.12 1546
5542.82 1501
5543.52 1506
5544.23 1497
5544.93 1503
5545.63 1478
5546.33 1488
5547.04 1497
5547.74 1502
5548.44 1488
5549.15 1506
5549.85 1465
5550.55 1417
5551.26 1411
5551.96 1391
5552.66 1441
5553.36 1438
5554.07 1475
5554.77 1433
5555.47 1411
5556.18 1446
5556.88 1423
5557.58 1439
5558.29 1408
5558.99 1424
5559.70 1483
5560.40 1483
5561.10 1479
5561.81 1420
5562.51 1433
5563.21 1466
5563.92 1482
5564.62 1530
5565.33 1496
5566.03 1508
5566.73 1514
5567.44 1457
5568.14 1486
5568.85 1450
5569.55 1449
5570.25 1477
5570.96 1460
5571.66 1555
5572.37 1503
5573.07 1441
5573.78 1416
5574.48 1510
5575.19 1479
5575.89 1513
5576.59 1530
5577.30 1498
5578.00 1500
5578.71 1486
5579.41 1461
5580.12 1424
5580.82 1369
5581.53 1351
5582.23 1428
5582.94 1416
5583.64 1478
5584.35 1484
5585.05 1457
5585.76 1451
5586.46 1427
5587.17 1457
5587.88 1426
5588.58 1499
5589.29 1491
5589.99 1447
5590.70 1414
5591.40 1437
5592.11 1483
5592.81 1406
5593.52 1377
5594.23 1478
5594.93 1428
5595.64 1368
5596.34 1382
5597.05 1414
5597.76 1427
5598.46 1373
5599.17 1436
5599.87 1413
5600.58 1464
5601.29 1470
5601.99 1423
5602.70 1392
5603.41 1434
5604.11 1458
5604.82 1449
5605.52 1418
5606.23 1375
5606.94 1384
5607.64 1423
5608.35 1442
5609.06 1434
5609.76 1465
5610.47 1473
5611.18 1505
5611.88 1452
5612.59 1459
5613.30 1464
5614.01 1455
5614.71 1440
5615.42 1448
5616.13 1383
5616.83 1384
5617.54 1411
5618.25 1414
5618.96 1406
5619.66 1439
5620.37 1426
5621.08 1463
5621.79 1404
5622.49 1351
5623.20 1397
5623.91 1445
5624.62 1466
5625.32 1424
5626.03 1407
5626.74 1421
5627.45 1471
5628.16 1453
5628.86 1416
5629.57 1459
5630.28 1462
5630.99 1390
5631.70 1452
5632.40 1407
5633.11 1397
5633.82 1356
5634.53 1382
5635.24 1424
5635.95 1417
5636.65 1404
5637.36 1440
5638.07 1440
5638.78 1531
5639.49 1530
5640.20 1520
5640.91 1504
5641.61 1496
5642.32 1441
5643.03 1495
5643.74 1488
5644.45 1443
5645.16 1469
5645.87 1471
5646.58 1486
5647.29 1483
5648.00 1483
5648.70 1447
5649.41 1546
5650.12 1522
5650.83 1530
5651.54 1577
5652.25 1562
5652.96 1552
5653.67 1539
5654.38 1579
5655.09 1624
5655.80 1665
5656.51 1661
5657.22 1726
5657.93 1767
5658.64 1729
5659.35 1692
5660.06 1665
5660.77 1664
5661.48 1600
5662.19 1577
5662.90 1521
5663.61 1451
5664.32 1497
5665.03 1425
5665.74 1453
5666.45 1494
5667.16 1514
5667.87 1448
5668.58 1420
5669.29 1493
5670.00 1519
5670.71 1525
5671.42 1568
5672.13 1512
5672.84 1526
5673.56 1505
5674.27 1469
5674.98 1478
5675.69 1519
5676.40 1433
5677.11 1427
5677.82 1421
5678.53 1395
5679.24 1449
5679.95 1511
5680.67 1499
5681.38 1459
5682.09 1471
5682.80 1524
5683.51 1434
5684.22 1411
5684.93 1432
5685.65 1434
5686.36 1413
5687.07 1442
5687.78 1404
5688.49 1416
5689.20 1418
5689.92 1382
5690.63 1461
5691.34 1510
5692.05 1468
5692.76 1485
5693.47 1466
5694.19 1464
5694.90 1459
5695.61 1389
5696.32 1367
5697.04 1479
5697.75 1398
5698.46 1443
5699.17 1383
5699.89 1403
5700.60 1408
5701.31 1385
5702.02 1355
5702.74 1391
5703.45 1381
5704.16 1405
5704.87 1371
5705.59 1423
5706.30 1444
5707.01 1375
5707.72 1372
5708.44 1440
5709.15 1412
5709.86 1372
5710.58 1374
5711.29 1369
5712.00 1319
5712.72 1329
5713.43 1358
5714.14 1370
5714.86 1397
5715.57 1398
5716.28 1422
5717.00 1430
5717.71 1451
5718.42 1438
5719.14 1435
5719.85 1455
5720.56 1431
5721.28 1380
5721.99 1343
5722.71 1363
5723.42 1379
5724.13 1402
5724.85 1397
5725.56 1366
5726.28 1414
5726.99 1406
5727.70 1420
5728.42 1394
5729.13 1397
5729.85 1383
5730.56 1400
5731.28 1391
5731.99 1395
5732.70 1383
5733.42 1370
5734.13 1360
5734.85 1388
5735.56 1446
5736.28 1452
5736.99 1395
5737.71 1389
5738.42 1412
5739.14 1409
5739.85 1397
5740.57 1334
5741.28 1347
5742.00 1365
5742.71 1374
5743.43 1407
5744.14 1420
5744.86 1396
5745.57 1358
5746.29 1340
5747.00 1418
5747.72 1358
5748.43 1309
5749.15 1311
5749.87 1319
5750.58 1406
5751.30 1381
5752.01 1387
5752.73 1366
5753.44 1405
5754.16 1383
5754.88 1452
5755.59 1452
5756.31 1461
5757.02 1476
5757.74 1432
5758.46 1450
5759.17 1469
5759.89 1451
5760.60 1467
5761.32 1431
5762.04 1398
5762.75 1423
5763.47 1437
5764.19 1458
5764.90 1463
5765.62 1494
5766.34 1485
5767.05 1465
5767.77 1484
5768.49 1579
5769.20 1573
5769.92 1651
5770.64 1730
5771.35 1726
5772.07 1821
5772.79 1751
5773.50 1758
5774.22 1712
5774.94 1637
5775.65 1629
5776.37 1558
5777.09 1505
5777.81 1498
5778.52 1484
5779.24 1443
5779.96 1500
5780.68 1458
5781.39 1435
5782.11 1449
5782.83 1427
5783.55 1451
5784.26 1450
5784.98 1475
5785.70 1399
5786.42 1420
5787.14 1440
5787.85 1475
5788.57 1469
5789.29 1433
5790.01 1434
5790.73 1398
5791.44 1433
5792.16 1455
5792.88 1421
5793.60 1425
5794.32 1392
5795.03 1402
5795.75 1433
5796.47 1469
5797.19 1464
5797.91 1487
5798.63 1469
5799.35 1463
5800.06 1468
5800.78 1511
5801.50 1545
5802.22 1530
5802.94 1493
5803.66 1514
5804.38 1498
5805.10 1528
5805.82 1544
5806.53 1581
5807.25 1558
5807.97 1503
5808.69 1570
5809.41 1576
5810.13 1531
5810.85 1496
5811.57 1549
5812.29 1491
5813.01 1512
5813.73 1511
5814.45 1511
5815.17 1506
5815.89 1465
5816.61 1457
5817.33 1523
5818.05 1486
5818.77 1493
5819.49 1482
5820.20 1434
5820.92 1547
5821.64 1569
5822.36 1612
5823.09 1616
5823.81 1582
5824.53 1563
5825.25 1617
5825.97 1627
5826.69 1567
5827.41 1547
5828.13 1431
5828.85 1516
5829.57 1512
5830.29 1519
5831.01 1453
5831.73 1443
5832.45 1482
5833.17 1445
5833.89 1434
5834.61 1474
5835.33 1421
5836.05 1425
5836.78 1415
5837.50 1433
5838.22 1444
5838.94 1421
5839.66 1424
5840.38 1457
5841.10 1490
5841.82 1441
5842.54 1443
5843.27 1474
5843.99 1471
5844.71 1461
5845.43 1429
5846.15 1393
5846.87 1438
5847.59 1447
5848.32 1393
5849.04 1422
5849.76 1422
5850.48 1406
5851.20 1425
5851.93 1429
5852.65 1440
5853.37 1454
5854.09 1502
5854.81 1459
5855.54 1491
5856.26 1515
5856.98 1486
5857.70 1524
5858.42 1485
5859.15 1499
5859.87 1536
5860.59 1465
5861.31 1507
5862.04 1501
5862.76 1450
5863.48 1461
5864.20 1506
5864.93 1523
5865.65 1570
5866.37 1545
5867.10 1555
5867.82 1590
5868.54 1617
5869.26 1572
5869.99 1579
5870.71 1561
5871.43 1584
5872.16 1543
5872.88 1579
5873.60 1612
5874.33 1627
5875.05 1576
5875.77 1545
5876.50 1562
5877.22 1550
5877.94 1590
5878.67 1614
5879.39 1596
5880.11 1516
5880.84 1614
5881.56 1657
5882.28 1653
5883.01 1661
5883.73 1706
5884.46 1732
5885.18 1658
5885.90 1711
5886.63 1764
5887.35 1709
5888.08 1724
5888.80 1718
5889.52 1711
5890.25 1710
5890.97 1736
5891.70 1695
5892.42 1636
5893.15 1589
5893.87 1627
5894.59 1614
5895.32 1623
5896.04 1653
5896.77 1683
5897.49 1676
5898.22 1670
5898.94 1671
5899.67 1714
5900.39 1705
5901.12 1679
5901.84 1698
5902.57 1725
5903.29 1789
5904.02 1773
5904.74 1720
5905.47 1757
5906.19 1779
5906.92 1751
5907.64 1772
5908.37 1830
5909.09 1850
5909.82 1860
5910.55 1849
5911.27 1791
5912.00 1876
5912.72 1878
5913.45 1907
5914.17 1917
5914.90 1876
5915.63 1874
5916.35 1938
5917.08 1911
5917.80 1966
5918.53 1970
5919.25 1932
5919.98 2001
5920.71 2057
5921.43 2008
5922.16 2059
5922.89 2130
5923.61 2132
5924.34 2122
5925.06 2150
5925.79 2182
5926.52 2174
5927.24 2203
5927.97 2188
5928.70 2187
5929.42 2219
5930.15 2310
5930.88 2305
5931.60 2320
5932.33 2416
5933.06 2389
5933.78 2311
5934.51 2362
5935.24 2423
5935.97 2517
5936.69 2467
5937.42 2529
5938.15 2526
5938.87 2605
5939.60 2602
5940.33 2521
5941.06 2618
5941.78 2706
5942.51 2678
5943.24 2719
5943.97 2726
5944.69 2771
5945.42 2757
5946.15 2860
5946.88 2894
5947.60 2911
5948.33 2950
5949.06 2965
5949.79 3059
5950.52 3159
5951.24 3189
5951.97 3381
5952.70 3513
5953.43 3605
5954.16 3597
5954.88 3591
5955.61 3604
5956.34 3611
5957.07 3559
5957.80 3568
5958.53 3563
5959.25 3614
5959.98 3542
5960.71 3495
5961.44 3493
5962.17 3531
5962.90 3556
5963.63 3623
5964.36 3741
5965.08 3787
5965.81 3867
5966.54 3893
5967.27 3994
5968.00 4136
5968.73 4134
5969.46 4161
5970.19 4194
5970.92 4229
5971.65 4162
5972.37 4228
5973.10 4242
5973.83 4267
5974.56 4127
5975.29 4062
5976.02 4175
5976.75 4172
5977.48 4280
5978.21 4263
5978.94 4289
5979.67 4485
5980.40 4595
5981.13 4676
5981.86 4683
5982.59 4861
5983.32 4856
5984.05 4800
5984.78 4780
5985.51 4909
5986.24 4940
5986.97 4934
5987.70 4959
5988.43 4923
5989.16 5050
5989.89 5112
5990.62 5152
5991.35 5286
5992.08 5319
5992.81 5264
5993.54 5282
5994.27 5420
5995.00 5471
5995.74 5526
5996.47 5568
5997.20 5620
5997.93 5704
5998.66 5783
5999.39 5684
6000.12 5542
6000.85 5529
6001.58 5593
6002.31 5472
6003.04 5293
6003.78 5155
6004.51 5057
6005.24 5076
6005.97 5037
6006.70 5068
6007.43 5270
6008.16 5528
6008.90 5920
6009.63 6530
6010.36 7101
6011.09 8269
6011.82 9512
6012.55 10790
6013.29 12124
6014.02 13044
6014.75 13523
6015.48 13307
6016.21 12862
6016.95 11936
6017.68 10862
6018.41 9632
6019.14 8474
6019.87 7443
6020.61 6310
6021.34 5553
6022.07 5025
6022.80 4528
6023.54 4218
6024.27 3970
6025.00 3850
6025.73 3811
6026.47 3819
6027.20 3746
6027.93 3694
6028.66 3604
6029.40 3598
6030.13 3626
6030.86 3564
6031.59 3614
6032.33 3476
6033.06 3352
6033.79 3201
6034.53 3157
6035.26 3138
6035.99 3126
6036.73 3110
6037.46 3096
6038.19 3167
6038.93 3181
6039.66 3131
6040.39 3290
6041.13 3348
6041.86 3334
6042.59 3431
6043.33 3392
6044.06 3424
6044.79 3464
6045.53 3449
6046.26 3499
6047.00 3554
6047.73 3586
6048.46 3629
6049.20 3682
6049.93 3691
6050.67 3808
6051.40 3884
6052.13 3949
6052.87 4060
6053.60 4056
6054.34 4101
6055.07 4136
6055.81 4019
6056.54 3937
6057.27 3918
6058.01 3719
6058.74 3749
6059.48 3690
6060.21 3648
6060.95 3642
6061.68 3600
6062.42 3539
6063.15 3529
6063.89 3549
6064.62 3479
6065.36 3424
6066.09 3465
6066.83 3334
6067.56 3253
6068.30 3279
6069.03 3271
6069.77 3221
6070.50 3149
6071.24 3118
6071.97 3062
6072.71 2998
6073.44 2950
6074.18 2942
6074.91 3006
6075.65 3074
6076.39 2919
6077.12 2906
6077.86 2871
6078.59 2894
6079.33 2848
6080.06 2773
6080.80 2794
6081.54 2726
6082.27 2688
6083.01 2705
6083.74 2632
6084.48 2681
6085.22 2665
6085.95 2688
6086.69 2687
6087.42 2665
6088.16 2646
6088.90 2712
6089.63 2631
6090.37 2581
6091.11 2606
6091.84 2600
6092.58 2597
6093.32 2658
6094.05 2639
6094.79 2641
6095.53 2580
6096.26 2588
6097.00 2564
6097.74 2525
6098.47 2585
6099.21 2521
6099.95 2445
6100.69 2482
6101.42 2495
6102.16 2452
6102.90 2502
6103.63 2505
6104.37 2406
6105.11 2420
6105.85 2440
6106.58 2445
6107.32 2460
6108.06 2378
6108.80 2381
6109.53 2372
6110.27 2396
6111.01 2405
6111.75 2477
6112.49 2430
6113.22 2461
6113.96 2537
6114.70 2442
6115.44 2415
6116.17 2550
6116.91 2553
6117.65 2519
6118.39 2485
6119.13 2542
6119.87 2579
6120.60 2604
6121.34 2665
6122.08 2663
6122.82 2645
6123.56 2691
6124.30 2647
6125.03 2689
6125.77 2747
6126.51 2776
6127.25 2791
6127.99 2835
6128.73 2760
6129.47 2836
6130.21 2821
6130.94 2853
6131.68 2871
6132.42 2846
6133.16 2923
6133.90 2939
6134.64 2977
6135.38 2993
6136.12 3094
6136.86 3100
6137.60 3104
6138.34 3248
6139.08 3271
6139.81 3326
6140.55 3347
6141.29 3390
6142.03 3482
6142.77 3484
6143.51 3489
6144.25 3355
6144.99 3341
6145.73 3396
6146.47 3484
6147.21 3458
6147.95 3396
6148.69 3427
6149.43 3289
6150.17 3294
6150.91 3359
6151.65 3451
6152.39 3490
6153.13 3562
6153.87 3565
6154.61 3566
6155.35 3604
6156.09 3600
6156.83 3665
6157.58 3745
6158.32 3733
6159.06 3728
6159.80 3866
6160.54 3968
6161.28 4011
6162.02 4105
6162.76 4111
6163.50 4335
6164.24 4504
6164.98 4634
6165.72 4688
6166.46 4876
6167.21 5104
6167.95 5154
6168.69 5072
6169.43 5136
6170.17 5146
6170.91 5018
6171.65 4949
6172.39 5025
6173.14 4901
6173.88 4833
6174.62 4801
6175.36 4830
6176.10 4807
6176.84 4821
6177.59 4957
6178.33 5205
6179.07 5304
6179.81 5763
6180.55 6339
6181.30 6724
6182.04 7361
6182.78 8057
6183.52 8132
6184.26 8385
6185.01 8457
6185.75 8012
6186.49 7575
6187.23 7106
6187.97 6623
6188.72 6296
6189.46 5886
6190.20 5669
6190.94 5549
6191.69 5409
6192.43 5397
6193.17 5355
6193.92 5411
6194.66 5378
6195.40 5299
6196.14 5213
6196.89 5143
6197.63 5150
6198.37 5078
6199.12 4966
6199.86 5038
6200.60 5054
6201.34 5081
6202.09 5212
6202.83 5419
6203.57 5805
6204.32 6276
6205.06 7126
6205.80 8167
6206.55 9593
6207.29 11242
6208.03 12717
6208.78 14117
6209.52 15357
6210.27 16142
6211.01 15835
6211.75 14978
6212.50 13804
6213.24 12223
6213.98 10626
6214.73 9048
6215.47 7549
6216.22 6569
6216.96 5655
6217.71 5058
6218.45 4531
6219.19 4221
6219.94 3996
6220.68 3830
6221.43 3720
6222.17 3692
6222.92 3592
6223.66 3486
6224.40 3461
6225.15 3331
6225.89 3271
6226.64 3100
6227.38 3065
6228.13 3035
6228.87 2966
6229.62 2918
6230.36 2816
6231.11 2681
6231.85 2751
6232.60 2763
6233.34 2773
6234.09 2759
6234.83 2795
6235.58 2907
6236.32 2932
6237.07 2905
6237.81 2889
6238.56 2957
6239.30 2982
6240.05 2983
6240.80 2974
6241.54 3022
6242.29 3066
6243.03 3161
6243.78 3170
6244.52 3197
6245.27 3178
6246.02 3214
6246.76 3265
6247.51 3328
6248.25 3226
6249.00 3241
6249.75 3247
6250.49 3282
6251.24 3140
6251.98 3210
6252.73 3241
6253.48 3162
6254.22 3164
6254.97 3145
6255.72 3085
6256.46 3046
6257.21 3053
6257.95 3045
6258.70 2983
6259.45 2970
6260.19 2944
6260.94 2922
6261.69 2931
6262.43 2976
6263.18 2958
6263.93 2874
6264.68 2766
6265.42 2734
6266.17 2788
6266.92 2773
6267.66 2636
6268.41 2627
6269.16 2592
6269.91 2741
6270.65 2699
6271.40 2733
6272.15 2726
6272.89 2716
6273.64 2648
6274.39 2646
6275.14 2611
6275.88 2646
6276.63 2735
6277.38 2657
6278.13 2630
6278.88 2690
6279.62 2660
6280.37 2605
6281.12 2497
6281.87 2403
6282.62 2421
6283.36 2332
6284.11 2332
6284.86 2311
6285.61 2263
6286.36 2188
6287.10 2137
6287.85 2186
6288.60 2204
6289.35 2220
6290.10 2229
6290.85 2183
6291.59 2227
6292.34 2157
6293.09 2174
6293.84 2193
6294.59 2171
6295.34 2208
6296.09 2113
6296.84 2065
6297.58 2105
6298.33 2114
6299.08 2033
6299.83 2063
6300.58 2041
6301.33 1984
6302.08 1940
6302.83 2022
6303.58 1968
6304.33 2005
6305.08 1976
6305.83 2022
6306.58 2022
6307.32 1953
6308.07 1965
6308.82 1960
6309.57 2087
6310.32 2054
6311.07 2053
6311.82 1979
6312.57 1968
6313.32 1995
6314.07 2054
6314.82 2010
6315.57 1965
6316.32 2033
6317.07 2059
6317.82 1996
6318.57 1955
6319.32 1921
6320.07 1975
6320.82 1972
6321.57 1944
6322.32 1998
6323.07 1970
6323.82 1925
6324.58 1888
6325.33 1860
6326.08 1864
6326.83 1898
6327.58 1856
6328.33 1853
6329.08 1883
6329.83 1845
6330.58 1831
6331.33 1796
6332.08 1845
6332.83 1835
6333.58 1879
6334.34 1827
6335.09 1923
6335.84 1860
6336.59 1819
6337.34 1884
6338.09 1847
6338.84 1861
6339.59 1856
6340.35 1868
6341.10 1883
6341.85 1860
6342.60 1848
6343.35 1821
6344.10 1881
6344.86 1861
6345.61 1804
6346.36 1860
6347.11 1883
6347.86 1831
6348.62 1896
6349.37 1891
6350.12 1963
6350.87 1981
6351.62 1981
6352.38 1973
6353.13 1989
6353.88 2013
6354.63 2014
6355.38 1977
6356.14 2006
6356.89 1949
6357.64 1855
6358.39 1875
6359.15 1909
6359.90 1816
6360.65 1854
6361.40 1773
6362.16 1793
6362.91 1821
6363.66 1891
6364.42 1951
6365.17 1856
6365.92 1817
6366.67 1887
6367.43 1889
6368.18 1930
6368.93 1912
6369.69 1857
6370.44 1778
6371.19 1852
6371.95 1866
6372.70 1813
6373.45 1773
6374.21 1743
6374.96 1785
6375.71 1778
6376.47 1775
6377.22 1761
6377.98 1786
6378.73 1853
6379.48 1779
6380.24 1818
6380.99 1846
6381.74 1846
6382.50 1872
6383.25 1829
6384.01 1803
6384.76 1791
6385.51 1830
6386.27 1897
6387.02 1747
6387.78 1725
6388.53 1688
6389.29 1749
6390.04 1766
6390.79 1779
6391.55 1777
6392.30 1780
6393.06 1787
6393.81 1836
6394.57 1853
6395.32 1865
6396.08 1836
6396.83 1809
6397.59 1817
6398.34 1849
6399.10 1824
6399.85 1816
6400.61 1787
6401.36 1757
6402.12 1820
6402.87 1832
6403.63 1867
6404.38 1824
6405.14 1836
6405.89 1859
6406.65 1844
6407.40 1853
6408.16 1907
6408.91 1887
6409.67 1838
6410.43 1832
6411.18 1828
6411.94 1857
6412.69 1839
6413.45 1795
6414.20 1861
6414.96 1902
6415.72 1848
6416.47 1893
6417.23 1894
6417.98 1810
6418.74 1846
6419.50 1874
6420.25 1932
6421.01 1955
6421.77 1971
6422.52 1950
6423.28 1962
6424.03 1928
6424.79 1919
6425.55 1917
6426.30 1955
6427.06 1966
6427.82 1962
6428.57 1972
6429.33 2038
6430.09 2110
6430.84 2065
6431.60 2093
6432.36 2074
6433.11 2109
6433.87 2156
6434.63 2114
6435.39 2159
6436.14 2194
6436.90 2204
6437.66 2200
6438.41 2288
6439.17 2242
6439.93 2217
6440.69 2305
6441.44 2316
6442.20 2402
6442.96 2402
6443.72 2306
6444.47 2361
6445.23 2375
6445.99 2394
6446.75 2467
6447.50 2508
6448.26 2507
6449.02 2518
6449.78 2590
6450.54 2576
6451.29 2565
6452.05 2538
6452.81 2657
6453.57 2630
6454.33 2578
6455.08 2626
6455.84 2661
6456.60 2607
6457.36 2678
6458.12 2634
6458.88 2668
6459.64 2744
6460.39 2747
6461.15 2786
6461.91 2790
6462.67 2812
6463.43 2905
6464.19 2954
6464.95 2988
6465.70 3111
6466.46 3152
6467.22 3237
6467.98 3265
6468.74 3238
6469.50 3272
6470.26 3248
6471.02 3235
6471.78 3233
6472.54 3240
6473.30 3219
6474.05 3227
6474.81 3334
6475.57 3371
6476.33 3383
6477.09 3472
6477.85 3555
6478.61 3596
6479.37 3627
6480.13 3674
6480.89 3681
6481.65 3733
6482.41 3776
6483.17 3852
6483.93 3961
6484.69 3943
6485.45 4067
6486.21 4102
6486.97 4026
6487.73 4073
6488.49 4228
6489.25 4175
6490.01 4213
6490.77 4307
6491.53 4408
6492.29 4439
6493.05 4593
6493.81 4663
6494.57 4638
6495.33 4685
6496.10 4647
6496.86 4585
6497.62 4475
6498.38 4451
6499.14 4521
6499.90 4524
6500.66 4565
6501.42 4638
6502.18 4701
6502.94 5026
6503.70 5564
6504.47 6232
6505.23 7227
6505.99 8387
6506.75 10129
6507.51 11989
6508.27 13524
6509.03 14798
6509.79 15262
6510.56 14983
6511.32 14240
6512.08 13036
6512.84 11521
6513.60 9936
6514.36 8600
6515.13 7428
6515.89 6491
6516.65 5801
6517.41 5395
6518.17 5083
6518.94 4906
6519.70 4801
6520.46 4683
6521.22 4668
6521.98 4684
6522.75 4691
6523.51 4726
6524.27 4760
6525.03 4900
6525.79 5058
6526.56 5290
6527.32 5494
6528.08 5580
6528.84 5562
6529.61 5502
6530.37 5624
6531.13 5517
6531.90 5562
6532.66 5606
6533.42 5806
6534.18 6200
6534.95 6717
6535.71 7425
6536.47 8073
6537.24 8378
6538.00 8521
6538.76 8388
6539.53 8036
6540.29 7326
6541.05 6586
6541.82 5953
6542.58 5486
6543.34 4999
6544.11 4606
6544.87 4363
6545.63 4295
6546.40 4244
6547.16 4200
6547.92 4191
6548.69 4139
6549.45 4137
6550.21 4135
6550.98 4036
6551.74 4056
6552.51 3968
6553.27 4047
6554.03 4118
6554.80 4027
6555.56 4002
6556.33 4047
6557.09 4093
6557.85 4122
6558.62 4112
6559.38 4063
6560.15 4023
6560.91 4080
6561.68 4143
6562.44 4169
6563.21 4182
6563.97 4174
6564.74 4227
6565.50 4152
6566.26 4187
6567.03 4150
6567.79 4122
6568.56 4078
6569.32 4086
6570.09 4123
6570.85 4079
6571.62 4166
6572.38 4161
6573.15 4145
6573.91 4141
6574.68 4141
6575.44 4094
6576.21 4243
6576.98 4215
6577.74 4090
6578.51 4157
6579.27 4133
6580.04 4151
6580.80 4203
6581.57 4116
6582.33 4003
6583.10 4111
6583.87 4090
6584.63 4079
6585.40 4045
6586.16 3990
6586.93 3945
6587.70 3995
6588.46 4039
6589.23 4056
6589.99 4038
6590.76 4097
6591.53 4217
6592.29 4343
6593.06 4525
6593.82 4693
6594.59 4830
6595.36 4909
6596.12 4841
6596.89 4955
6597.66 4891
6598.42 4750
6599.19 4571
6599.96 4371
6600.72 4158
6601.49 3960
6602.26 3906
6603.02 3699
6603.79 3546
6604.56 3443
6605.33 3433
6606.09 3357
6606.86 3377
6607.63 3403
6608.39 3359
6609.16 3332
6609.93 3284
6610.70 3352
6611.46 3287
6612.23 3255
6613.00 3239
6613.77 3197
6614.53 3187
6615.30 3159
6616.07 3131
6616.84 3084
6617.60 3230
6618.37 3236
6619.14 3243
6619.91 3379
6620.68 3425
6621.44 3612
6622.21 3725
6622.98 3681
6623.75 3730
6624.52 3761
6625.28 3696
6626.05 3711
6626.82 3672
6627.59 3547
6628.36 3455
6629.13 3387
6629.89 3269
6630.66 3185
6631.43 3251
6632.20 3322
6632.97 3348
6633.74 3430
6634.51 3514
6635.27 3615
6636.04 3785
6636.81 3855
6637.58 3971
6638.35 3860
6639.12 3896
6639.89 3912
6640.66 3948
6641.43 4128
6642.19 4044
6642.96 4034
6643.73 3954
6644.50 3844
6645.27 3614
6646.04 3436
6646.81 3265
6647.58 3131
6648.35 3017
6649.12 2905
6649.89 2802
6650.66 2713
6651.43 2708
6652.20 2648
6652.97 2673
6653.74 2702
6654.51 2609
6655.28 2577
6656.05 2616
6656.82 2559
6657.59 2510
6658.36 2468
6659.13 2525
6659.90 2476
6660.67 2416
6661.44 2459
6662.21 2495
6662.98 2528
6663.75 2453
6664.52 2506
6665.29 2502
6666.06 2499
6666.83 2461
6667.60 2426
6668.37 2398
6669.14 2447
6669.91 2472
6670.68 2513
6671.46 2509
6672.23 2532
6673.00 2501
6673.77 2489
6674.54 2591
6675.31 2473
6676.08 2402
6676.85 2506
6677.62 2443
6678.40 2499
6679.17 2563
6679.94 2571
6680.71 2589
6681.48 2523
6682.25 2586
6683.02 2616
6683.80 2667
6684.57 2720
6685.34 2770
6686.11 2775
6686.88 2763
6687.65 2803
6688.43 2697
6689.20 2536
6689.97 2450
6690.74 2409
6691.51 2392
6692.29 2357
6693.06 2356
6693.83 2279
6694.60 2235
6695.37 2315
6696.15 2248
6696.92 2200
6697.69 2210
6698.46 2204
6699.24 2204
6700.01 2146
6700.78 2138
6701.55 2151
6702.33 2086
6703.10 2107
6703.87 2097
6704.64 2092
6705.42 2039
6706.19 2050
6706.96 2034
6707.74 2044
6708.51 2040
6709.28 1999
6710.06 2006
6710.83 2026
6711.60 1959
6712.37 1975
6713.15 2008
6713.92 1999
6714.69 1971
6715.47 1923
6716.24 1907
6717.01 1893
6717.79 1879
6718.56 1902
6719.34 1904
6720.11 1869
6720.88 1834
6721.66 1845
6722.43 1796
6723.20 1807
6723.98 1872
6724.75 1887
6725.53 1911
6726.30 1897
6727.07 1869
6727.85 1862
6728.62 1876
6729.40 1871
6730.17 1876
6730.95 1864
6731.72 1861
6732.49 1871
6733.27 1873
6734.04 1866
6734.82 1863
6735.59 1858
6736.37 1845
6737.14 1900
6737.92 1902
6738.69 1839
6739.47 1846
6740.24 1895
6741.01 1950
6741.79 1898
6742.56 1944
6743.34 1899
6744.11 1930
6744.89 1955
6745.67 1942
6746.44 1925
6747.22 1911
6747.99 1937
6748.77 2006
6749.54 1959
6750.32 1980
6751.09 2124
6751.87 2165
6752.64 2162
6753.42 2201
6754.19 2263
6754.97 2237
6755.75 2230
6756.52 2121
6757.30 2039
6758.07 2010
6758.85 1971
6759.63 1997
6760.40 1996
6761.18 1976
6761.95 1900
6762.73 1926
6763.51 1906
6764.28 1863
6765.06 1846
6765.83 1867
6766.61 1874
6767.39 1886
6768.16 1908
6768.94 1886
6769.72 1829
6770.49 1821
6771.27 1869
6772.05 1834
6772.82 1830
6773.60 1804
6774.38 1785
6775.15 1735
6775.93 1793
6776.71 1752
6777.48 1698
6778.26 1739
6779.04 1708
6779.82 1719
6780.59 1709
6781.37 1745
6782.15 1730
6782.92 1709
6783.70 1707
6784.48 1634
6785.26 1648
6786.03 1698
6786.81 1692
6787.59 1659
6788.37 1709
6789.14 1715
6789.92 1689
6790.70 1698
6791.48 1637
6792.25 1635
6793.03 1614
6793.81 1600
6794.59 1625
6795.37 1659
6796.14 1702
6796.92 1637
6797.70 1621
6798.48 1607
6799.26 1588
6800.04 1595
6800.81 1545
6801.59 1578
6802.37 1642
6803.15 1632
6803.93 1580
6804.71 1574
6805.48 1579
6806.26 1677
6807.04 1643
6807.82 1600
6808.60 1637
6809.38 1623
6810.16 1614
6810.94 1697
6811.71 1665
6812.49 1630
6813.27 1633
6814.05 1631
6814.83 1681
6815.61 1602
6816.39 1636
6817.17 1656
6817.95 1648
6818.73 1648
6819.51 1667
6820.29 1679
6821.07 1654
6821.84 1668
6822.62 1689
6823.40 1662
6824.18 1590
6824.96 1708
6825.74 1707
6826.52 1659
6827.30 1675
6828.08 1652
6828.86 1629
6829.64 1677
6830.42 1654
6831.20 1706
6831.98 1704
6832.76 1714
6833.54 1707
6834.32 1799
6835.10 1853
6835.88 1946
6836.66 2028
6837.44 2154
6838.22 2354
6839.01 2435
6839.79 2482
6840.57 2498
6841.35 2520
6842.13 2421
6842.91 2300
6843.69 2165
6844.47 2125
6845.25 2047
6846.03 1982
6846.81 1960
6847.59 2021
6848.37 2133
6849.16 2208
6849.94 2353
6850.72 2483
6851.50 2576
6852.28 2599
6853.06 2562
6853.84 2456
6854.62 2449
6855.41 2319
6856.19 2249
6856.97 2134
6857.75 1993
6858.53 1934
6859.31 1946
6860.10 1970
6860.88 1913
6861.66 1883
6862.44 1944
6863.22 1947
6864.00 1868
6864.79 1944
6865.57 1951
6866.35 1959
6867.13 1938
6867.91 1995
6868.70 1937
6869.48 2032
6870.26 2039
6871.04 2048
6871.83 2072
6872.61 2006
6873.39 2055
6874.17 2012
6874.96 2093
6875.74 2055
6876.52 2106
6877.30 2129
6878.09 2134
6878.87 2180
6879.65 2240
6880.43 2388
6881.22 2458
6882.00 2497
6882.78 2543
6883.57 2574
6884.35 2630
6885.13 2618
6885.92 2530
6886.70 2572
6887.48 2707
6888.27 2710
6889.05 2751
6889.83 2844
6890.62 2839
6891.40 2650
6892.18 2632
6892.97 2489
6893.75 2441
6894.53 2385
6895.32 2293
6896.10 2320
6896.88 2352
6897.67 2462
6898.45 2370
6899.24 2352
6900.02 2361
6900.80 2349
6901.59 2321
6902.37 2322
6903.16 2378
6903.94 2285
6904.73 2362
6905.51 2390
6906.29 2337
6907.08 2358
6907.86 2388
6908.65 2321
6909.43 2270
6910.22 2216
6911.00 2248
6911.79 2354
6912.57 2314
6913.35 2312
6914.14 2228
6914.92 2250
6915.71 2252
6916.49 2258
6917.28 2290
6918.06 2318
6918.85 2345
6919.63 2325
6920.42 2403
6921.20 2345
6921.99 2453
6922.78 2365
6923.56 2429
6924.35 2482
6925.13 2470
6925.92 2463
6926.70 2552
6927.49 2542
6928.27 2507
6929.06 2574
6929.84 2638
6930.63 2618
6931.42 2656
6932.20 2655
6932.99 2662
6933.77 2596
6934.56 2676
6935.35 2743
6936.13 2711
6936.92 2805
6937.70 2894
6938.49 3029
6939.28 3116
6940.06 3155
6940.85 3354
6941.63 3457
6942.42 3592
6943.21 3702
6943.99 3880
6944.78 3926
6945.57 3918
6946.35 3890
6947.14 3912
6947.93 3884
6948.71 3859
6949.50 3847
6950.29 3744
6951.07 3602
6951.86 3524
6952.65 3488
6953.44 3449
6954.22 3364
6955.01 3422
6955.80 3371
6956.58 3402
6957.37 3437
6958.16 3454
6958.95 3489
6959.73 3510
6960.52 3567
6961.31 3513
6962.09 3588
6962.88 3608
6963.67 3621
6964.46 3732
6965.25 3937
6966.03 4002
6966.82 4118
6967.61 4233
6968.40 4430
6969.18 4569
6969.97 4650
6970.76 4772
6971.55 4791
6972.34 4793
6973.12 4739
6973.91 4806
6974.70 4771
6975.49 4726
6976.28 4832
6977.07 4839
6977.85 4867
6978.64 5117
6979.43 5300
6980.22 5813
6981.01 6385
6981.80 7136
6982.59 8301
6983.37 9634
6984.16 11256
6984.95 13002
6985.74 14607
6986.53 15458
6987.32 15757
6988.11 15283
6988.90 14333
6989.69 12842
6990.47 11081
6991.26 9336
6992.05 7789
6992.84 6495
6993.63 5497
6994.42 4791
6995.21 4162
6996.00 3785
6996.79 3518
6997.58 3285
6998.37 3199
6999.16 3053
6999.95 2902
7000.74 2840
7001.53 2736
7002.32 2711
7003.11 2677
7003.90 2667
7004.69 2585
7005.48 2499
7006.27 2351
7007.06 2276
7007.85 2277
7008.64 2212
7009.43 2313
7010.22 2345
7011.01 2381
7011.80 2462
7012.59 2471
7013.38 2506
7014.17 2542
7014.96 2674
7015.75 2679
7016.54 2667
7017.33 2582
7018.12 2570
7018.91 2573
7019.70 2585
7020.49 2484
7021.28 2525
7022.07 2564
7022.87 2596
7023.66 2659
7024.45 2661
7025.24 2693
7026.03 2705
7026.82 2641
7027.61 2669
7028.40 2695
7029.19 2608
7029.99 2606
7030.78 2540
7031.57 2565
7032.36 2529
7033.15 2537
7033.94 2517
7034.74 2537
7035.53 2501
7036.32 2541
7037.11 2534
7037.90 2563
7038.69 2605
7039.49 2699
7040.28 2602
7041.07 2536
7041.86 2493
7042.65 2587
7043.45 2668
7044.24 2562
7045.03 2560
7045.82 2559
7046.61 2535
7047.41 2543
7048.20 2629
7048.99 2657
7049.78 2663
7050.58 2660
7051.37 2676
7052.16 2651
7052.95 2535
7053.75 2522
7054.54 2426
7055.33 2381
7056.13 2405
7056.92 2389
7057.71 2334
7058.50 2278
7059.30 2312
7060.09 2340
7060.88 2283
7061.68 2294
7062.47 2246
7063.26 2207
7064.06 2205
7064.85 2215
7065.64 2202
7066.44 2152
7067.23 2161
7068.02 2188
7068.82 2133
7069.61 2142
7070.40 2147
7071.20 2131
7071.99 2076
7072.78 2037
7073.58 2045
7074.37 2009
7075.17 2044
7075.96 2008
7076.75 1985
7077.55 1925
7078.34 1883
7079.14 1955
7079.93 1895
7080.72 1805
7081.52 1822
7082.31 1814
7083.11 1722
7083.90 1739
7084.70 1797
7085.49 1721
7086.28 1769
7087.08 1836
7087.87 1823
7088.67 1813
7089.46 1815
7090.26 1770
7091.05 1789
7091.85 1763
7092.64 1771
7093.44 1746
7094.23 1702
7095.03 1666
7095.82 1675
7096.62 1638
7097.41 1635
7098.21 1670
7099.00 1644
7099.80 1644
7100.59 1618
7101.39 1645
7102.18 1615
7102.98 1636
7103.77 1599
7104.57 1615
7105.37 1599
7106.16 1545
7106.96 1528
7107.75 1553
7108.55 1569
7109.34 1539
7110.14 1540
7110.94 1578
7111.73 1508
7112.53 1489
7113.32 1484
7114.12 1468
7114.92 1467
7115.71 1498
7116.51 1572
7117.30 1549
7118.10 1527
7118.90 1501
7119.69 1556
7120.49 1474
7121.29 1456
7122.08 1483
7122.88 1473
7123.68 1446
7124.47 1490
7125.27 1454
7126.07 1451
7126.86 1443
7127.66 1454
7128.46 1441
7129.25 1481
7130.05 1522
7130.85 1481
7131.64 1515
7132.44 1503
7133.24 1515
7134.04 1468
7134.83 1441
7135.63 1420
7136.43 1423
7137.23 1360
7138.02 1393
7138.82 1409
7139.62 1365
7140.42 1377
7141.21 1346
7142.01 1439
7142.81 1345
7143.61 1383
7144.40 1394
7145.20 1429
7146.00 1403
7146.80 1347
7147.59 1337
7148.39 1324
7149.19 1397
7149.99 1392
7150.79 1323
7151.59 1306
7152.38 1337
7153.18 1358
7153.98 1432
7154.78 1419
7155.58 1420
7156.38 1404
7157.17 1412
7157.97 1389
7158.77 1388
7159.57 1378
7160.37 1401
7161.17 1405
7161.97 1385
7162.76 1374
7163.56 1393
7164.36 1362
7165.16 1353
7165.96 1333
7166.76 1296
7167.56 1348
7168.36 1323
7169.16 1312
7169.96 1311
7170.75 1303
7171.55 1331
7172.35 1294
7173.15 1274
7173.95 1273
7174.75 1262
7175.55 1232
7176.35 1228
7177.15 1299
7177.95 1237
7178.75 1248
7179.55 1245
7180.35 1255
7181.15 1223
7181.95 1237
7182.75 1245
7183.55 1308
7184.35 1323
7185.15 1294
7185.95 1246
7186.75 1287
7187.55 1241
7188.35 1204
7189.15 1229
7189.95 1220
7190.75 1192
7191.55 1172
7192.35 1184
7193.15 1175
7193.95 1173
7194.75 1164
7195.55 1218
7196.35 1259
7197.15 1230
7197.95 1250
7198.76 1191
7199.56 1182
7200.36 1276
7201.16 1260
7201.96 1281
7202.76 1263
7203.56 1214
7204.36 1201
7205.16 1188
7205.96 1218
7206.77 1226
7207.57 1196
7208.37 1158
7209.17 1145
7209.97 1187
7210.77 1190
7211.57 1204
7212.38 1204
7213.18 1215
7213.98 1156
7214.78 1145
7215.58 1115
7216.38 1133
7217.19 1204
7217.99 1157
7218.79 1122
7219.59 1133
7220.39 1131
7221.20 1150
7222.00 1160
7222.80 1143
7223.60 1147
7224.40 1137
7225.21 1141
7226.01 1175
7226.81 1159
7227.61 1181
7228.42 1135
7229.22 1158
7230.02 1175
7230.82 1182
7231.63 1230
7232.43 1165
7233.23 1188
7234.03 1191
7234.84 1256
7235.64 1244
7236.44 1251
7237.25 1254
7238.05 1222
7238.85 1202
7239.65 1223
7240.46 1231
7241.26 1222
7242.06 1192
7242.87 1209
7243.67 1192
7244.47 1209
7245.28 1173
7246.08 1181
7246.88 1166
7247.69 1130
7248.49 1124
7249.30 1188
7250.10 1141
7250.90 1161
7251.71 1180
7252.51 1124
7253.31 1113
7254.12 1103
7254.92 1133
7255.73 1154
7256.53 1115
7257.33 1146
7258.14 1153
7258.94 1167
7259.75 1216
7260.55 1215
7261.35 1204
7262.16 1187
7262.96 1146
7263.77 1150
7264.57 1155
7265.38 1203
7266.18 1140
7266.99 1200
7267.79 1210
7268.59 1173
7269.40 1195
7270.20 1182
7271.01 1169
7271.81 1193
7272.62 1146
7273.42 1193
7274.23 1167
7275.03 1174
7275.84 1226
7276.64 1196
7277.45 1201
7278.25 1208
7279.06 1287
7279.86 1331
7280.67 1292
7281.48 1329
7282.28 1373
7283.09 1389
7283.89 1415
7284.70 1441
7285.50 1448
7286.31 1480
7287.11 1418
7287.92 1417
7288.73 1366
7289.53 1310
7290.34 1315
7291.14 1245
7291.95 1208
7292.76 1244
7293.56 1199
7294.37 1199
7295.17 1165
7295.98 1152
7296.79 1180
7297.59 1181
7298.40 1201
7299.21 1209
7300.01 1213
7300.82 1183
7301.62 1198
7302.43 1191
7303.24 1160
7304.04 1202
7304.85 1169
7305.66 1286
7306.46 1218
7307.27 1192
7308.08 1238
7308.89 1254
7309.69 1228
7310.50 1230
7311.31 1290
7312.11 1253
7312.92 1269
7313.73 1324
7314.53 1327
7315.34 1354
7316.15 1397
7316.96 1440
7317.76 1514
7318.57 1622
7319.38 1648
7320.19 1679
7320.99 1634
7321.80 1642
7322.61 1569
7323.42 1499
7324.22 1465
7325.03 1379
7325.84 1324
7326.65 1328
7327.46 1326
7328.26 1282
7329.07 1263
7329.88 1269
7330.69 1273
7331.50 1274
7332.30 1256
7333.11 1269
7333.92 1204
7334.73 1202
7335.54 1221
7336.35 1209
7337.15 1225
7337.96 1222
7338.77 1265
7339.58 1264
7340.39 1238
7341.20 1206
7342.01 1242
7342.82 1227
7343.62 1188
7344.43 1213
7345.24 1204
7346.05 1152
7346.86 1141
7347.67 1183
7348.48 1171
7349.29 1136
7350.10 1128
7350.91 1146
7351.71 1174
7352.52 1153
7353.33 1118
7354.14 1121
7354.95 1136
7355.76 1133
7356.57 1114
7357.38 1116
7358.19 1152
7359.00 1149
7359.81 1173
7360.62 1176
7361.43 1155
7362.24 1154
7363.05 1133
7363.86 1182
7364.67 1157
7365.48 1140
7366.29 1135
7367.10 1138
7367.91 1136
7368.72 1127
7369.53 1083
7370.34 1091
7371.15 1114
7371.96 1077
7372.77 1090
7373.58 1081
7374.39 1076
7375.20 1106
7376.01 1052
7376.82 1099
7377.63 1103
7378.45 1114
7379.26 1145
7380.07 1099
7380.88 1118
7381.69 1179
7382.50 1172
7383.31 1157
7384.12 1158
7384.93 1118
7385.74 1124
7386.56 1121
7387.37 1103
7388.18 1078
7388.99 1069
7389.80 1072
7390.61 1070
7391.42 1053
7392.24 1073
7393.05 1019
7393.86 1069
7394.67 1105
7395.48 1070
7396.29 1088
7397.10 1052
7397.92 1094
7398.73 1060
7399.54 1044
7400.35 1067
7401.16 1075
7401.98 1055
7402.79 1022
7403.60 1039
7404.41 1034
7405.23 1049
7406.04 1038
7406.85 1057
7407.66 1025
7408.47 1031
7409.29 1076
7410.10 1008
7410.91 1043
7411.72 1032
7412.54 1037
7413.35 1080
7414.16 1050
7414.98 1005
7415.79 996
7416.60 1006
7417.41 1027
7418.23 1043
7419.04 993
7419.85 1021
7420.67 1036
7421.48 968
7422.29 997
7423.11 1017
7423.92 1007
7424.73 979
7425.54 1006
7426.36 1022
7427.17 1020
7427.99 1010
7428.80 1027
7429.61 1010
7430.43 1001
7431.24 969
7432.05 1006
7432.87 1015
7433.68 1008
7434.49 974
7435.31 973
7436.12 998
7436.94 1000
7437.75 1032
7438.56 998
7439.38 957
7440.19 1029
7441.01 997
7441.82 988
7442.64 996
7443.45 1016
7444.26 1011
7445.08 996
7445.89 1013
7446.71 993
7447.52 969
7448.34 987
7449.15 949
7449.97 999
7450.78 968
7451.59 950
7452.41 996
7453.22 971
7454.04 969
7454.85 990
7455.67 987
7456.48 963
7457.30 1018
7458.11 966
7458.93 964
7459.74 1001
7460.56 989
7461.38 982
7462.19 984
7463.01 989
7463.82 1013
7464.64 974
7465.45 986
7466.27 980
7467.08 1040
7467.90 1010
7468.72 1026
7469.53 991
7470.35 940
7471.16 946
7471.98 1017
7472.79 1050
7473.61 1011
7474.43 1001
7475.24 968
7476.06 1014
7476.87 1010
7477.69 991
7478.51 943
7479.32 960
7480.14 993
7480.96 1015
7481.77 1011
7482.59 1068
7483.41 968
7484.22 1009
7485.04 985
7485.85 1018
7486.67 998
7487.49 974
7488.31 976
7489.12 999
7489.94 1026
7490.76 976
7491.57 993
7492.39 973
7493.21 999
7494.02 996
7494.84 961
7495.66 980
7496.48 955
7497.29 952
7498.11 957
7498.93 998
7499.74 1027
7500.56 998
7501.38 967
7502.20 974
7503.01 998
7503.83 971
7504.65 976
7505.47 1044
7506.29 1044
7507.10 991
7507.92 1012
7508.74 1003
7509.56 1041
7510.37 1032
7511.19 1037
7512.01 993
7512.83 1045
7513.65 1036
7514.47 1021
7515.28 970
7516.10 1019
7516.92 1054
7517.74 1037
7518.56 1007
7519.38 1026
7520.19 1009
7521.01 1013
7521.83 1036
7522.65 1040
7523.47 1034
7524.29 1018
7525.11 1028
7525.92 1065
7526.74 1071
7527.56 1046
7528.38 1101
7529.20 1105
7530.02 1153
7530.84 1102
7531.66 1064
7532.48 1039
7533.30 1058
7534.12 1060
7534.93 1063
7535.75 1095
7536.57 1107
7537.39 1088
7538.21 1066
7539.03 1032
7539.85 1060
7540.67 1076
7541.49 1088
7542.31 1020
7543.13 965
7543.95 1061
7544.77 1042
7545.59 1014
7546.41 1029
7547.23 1022
7548.05 1026
7548.87 1002
7549.69 1043
7550.51 1026
7551.33 1028
7552.15 1020
7552.97 1038
7553.79 1115
7554.61 1028
7555.43 1030
7556.25 1053
7557.07 1053
7557.89 1050
7558.71 1062
7559.53 1103
7560.36 1069
7561.18 1066
7562.00 1046
7562.82 1043
7563.64 1069
7564.46 1066
7565.28 1061
7566.10 1023
7566.92 1036
7567.74 1105
7568.56 1085
7569.39 1079
7570.21 1067
7571.03 1082
7571.85 1021
7572.67 1059
7573.49 1103
7574.31 1077
7575.14 1099
7575.96 1086
7576.78 1089
7577.60 1088
7578.42 1043
7579.24 1024
7580.06 1015
7580.89 1083
7581.71 1045
7582.53 1023
7583.35 1086
7584.17 1072
7585.00 1063
7585.82 1098
7586.64 1116
7587.46 1126
7588.29 1133
7589.11 1112
7589.93 1127
7590.75 1149
7591.57 1134
7592.40 1181
7593.22 1170
7594.04 1143
7594.86 1140
7595.69 1113
7596.51 1178
7597.33 1160
7598.15 1186
7598.98 1184
7599.80 1196
7600.62 1207
7601.45 1209
7602.27 1193
7603.09 1181
7603.92 1222
7604.74 1216
7605.56 1145
7606.38 1210
7607.21 1185
7608.03 1196
7608.85 1199
7609.68 1150
7610.50 1182
7611.32 1199
7612.15 1164
7612.97 1162
7613.80 1181
7614.62 1124
7615.44 1166
7616.27 1224
7617.09 1245
7617.91 1260
7618.74 1309
7619.56 1317
7620.39 1255
7621.21 1269
7622.03 1307
7622.86 1254
7623.68 1225
7624.51 1189
7625.33 1183
7626.15 1191
7626.98 1192
7627.80 1175
7628.63 1177
7629.45 1185
7630.28 1192
7631.10 1157
7631.93 1170
7632.75 1248
7633.58 1234
7634.40 1225
7635.22 1219
7636.05 1261
7636.87 1166
7637.70 1145
7638.52 1135
7639.35 1147
7640.17 1098
7641.00 1115
7641.82 1125
7642.65 1122
7643.47 1144
7644.30 1108
7645.13 1103
7645.95 1101
7646.78 1136
7647.60 1188
7648.43 1151
7649.25 1155
7650.08 1147
7650.90 1134
7651.73 1157
7652.55 1102
7653.38 1101
7654.21 1123
7655.03 1091
7655.86 1103
7656.68 1117
7657.51 1044
7658.34 1022
7659.16 1089
7659.99 1028
7660.81 1019
7661.64 1060
7662.47 1073
7663.29 1007
7664.12 1053
7664.95 1021
7665.77 1063
7666.60 1035
7667.42 1053
7668.25 1028
7669.08 1003
7669.90 1032
7670.73 1057
7671.56 1059
7672.38 1036
7673.21 1038
7674.04 1025
7674.87 1061
7675.69 1017
7676.52 1012
7677.35 1020
7678.17 1022
7679.00 1067
7679.83 1046
7680.65 1057
7681.48 1080
7682.31 1107
7683.14 1085
7683.96 1118
7684.79 1076
7685.62 1074
7686.45 1078
7687.27 1079
7688.10 1106
7688.93 1090
7689.76 1025
7690.58 1048
7691.41 1063
7692.24 1077
7693.07 1067
7693.90 1099
7694.72 1049
7695.55 1085
7696.38 1062
7697.21 1078
7698.04 1140
7698.86 1105
7699.69 1145
7700.52 1109
7701.35 1112
7702.18 1095
7703.01 1087
7703.83 1054
7704.66 1030
7705.49 1037
7706.32 1021
7707.15 1033
7707.98 1012
7708.81 1063
7709.63 1052
7710.46 1036
7711.29 1097
7712.12 1116
7712.95 1113
7713.78 1093
7714.61 1113
7715.44 1088
7716.27 1051
7717.10 1051
7717.93 1026
7718.75 1008
7719.58 1042
7720.41 1012
7721.24 988
7722.07 995
7722.90 1005
7723.73 981
7724.56 1009
7725.39 1007
7726.22 1015
7727.05 1030
7727.88 1009
7728.71 1044
7729.54 1008
7730.37 1023
7731.20 1035
7732.03 1043
7732.86 988
7733.69 1028
7734.52 1020
7735.35 1053
7736.18 1023
7737.01 1025
7737.84 990
7738.67 1006
7739.50 995
7740.33 989
7741.16 1009
7741.99 958
7742.82 978
7743.65 995
7744.48 999
7745.31 1019
7746.14 1080
7746.98 1111
7747.81 1086
7748.64 1136
7749.47 1156
7750.30 1105
7751.13 1122
7751.96 1098
7752.79 1066
7753.62 1057
7754.45 1051
7755.29 1013
7756.12 982
7756.95 978
7757.78 988
7758.61 1021
7759.44 992
7760.27 957
7761.11 966
7761.94 962
7762.77 987
7763.60 1025
7764.43 1077
7765.26 1027
7766.10 1070
7766.93 1044
7767.76 1091
7768.59 1115
7769.42 1056
7770.26 1096
7771.09 1100
7771.92 1094
7772.75 1110
7773.58 1034
7774.42 1052
7775.25 1016
7776.08 987
7776.91 1006
7777.75 1000
7778.58 964
7779.41 986
7780.24 972
7781.08 956
7781.91 957
7782.74 975
7783.57 998
7784.41 988
7785.24 962
7786.07 972
7786.91 936
7787.74 917
7788.57 951
7789.40 954
7790.24 942
7791.07 934
7791.90 935
7792.74 950
7793.57 948
7794.40 973
7795.24 951
7796.07 990
7796.90 942
7797.74 994
7798.57 1003
7799.40 937
7800.24 990
7801.07 1014
7801.91 999
7802.74 977
7803.57 965
7804.41 980
7805.24 988
7806.07 968
7806.91 990
7807.74 1007
7808.58 1004
7809.41 1004
7810.25 987
7811.08 1034
7811.91 987
7812.75 974
7813.58 1077
7814.42 1054
7815.25 1050
7816.09 1103
7816.92 1065
7817.75 1089
7818.59 1109
7819.42 1108
7820.26 1109
7821.09 1151
7821.93 1080
7822.76 1083
7823.60 1095
7824.43 1104
7825.27 1098
7826.10 1106
7826.94 1071
7827.77 1066
7828.61 1095
7829.44 1074
7830.28 1057
7831.11 1019
7831.95 1055
7832.78 1097
7833.62 1090
7834.46 1045
7835.29 1089
7836.13 1128
7836.96 1072
7837.80 1022
7838.63 1018
7839.47 1024
7840.31 1036
7841.14 1006
7841.98 1002
7842.81 979
7843.65 990
7844.48 962
7845.32 964
7846.16 995
7846.99 977
7847.83 973
7848.67 1002
7849.50 990
7850.34 979
7851.17 954
7852.01 970
7852.85 988
7853.68 981
7854.52 949
7855.36 966
7856.19 1007
7857.03 1018
7857.87 1038
7858.70 1038
7859.54 996
7860.38 993
7861.21 988
7862.05 1027
7862.89 1014
7863.72 970
7864.56 995
7865.40 992
7866.24 936
7867.07 955
7867.91 924
7868.75 995
7869.59 980
7870.42 970
7871.26 997
7872.10 1019
7872.94 1029
7873.77 1113
7874.61 1103
7875.45 1080
7876.29 1099
7877.12 1149
7877.96 1163
7878.80 1169
7879.64 1151
7880.47 1112
7881.31 1222
7882.15 1244
7882.99 1223
7883.83 1227
7884.66 1135
7885.50 1120
7886.34 1136
7887.18 1132
7888.02 1083
7888.86 1043
7889.69 1098
7890.53 1055
7891.37 1003
7892.21 1058
7893.05 1073
7893.89 1043
7894.73 1027
7895.56 1033
7896.40 1042
7897.24 1016
7898.08 1038
7898.92 1044
7899.76 1024
7900.60 980
7901.44 990
7902.28 991
7903.12 1026
7903.95 1049
7904.79 1010
7905.63 1014
7906.47 1024
7907.31 1005
7908.15 1036
7908.99 1027
7909.83 1018
7910.67 1026
7911.51 1006
7912.35 1023
7913.19 998
7914.03 1043
7914.87 1082
7915.71 1069
7916.55 1115
7917.39 1172
7918.23 1165
7919.07 1211
7919.91 1211
7920.75 1222
7921.59 1189
7922.43 1173
7923.27 1159
7924.11 1103
7924.95 1115
7925.79 1051
7926.63 1032
7927.47 1019
7928.31 987
7929.15 969
7929.99 973
7930.83 988
7931.67 941
7932.51 903
7933.35 932
7934.19 944
7935.04 942
7935.88 968
7936.72 952
7937.56 942
7938.40 961
7939.24 959
7940.08 1010
7940.92 979
7941.76 956
7942.60 939
7943.45 954
7944.29 975
7945.13 977
7945.97 995
7946.81 1030
7947.65 1029
7948.49 1001
7949.34 1005
7950.18 1026
7951.02 999
7951.86 976
7952.70 967
7953.54 1047
7954.39 1025
7955.23 1032
7956.07 1022
7956.91 1024
7957.75 1069
7958.60 1042
7959.44 1065
7960.28 1038
7961.12 1037
7961.96 1042
7962.81 1074
7963.65 1000
7964.49 1007
7965.33 1053
7966.18 1080
7967.02 1083
7967.86 1134
7968.70 1124
7969.55 1172
7970.39 1132
7971.23 1133
7972.08 1078
7972.92 1063
7973.76 1115
7974.60 1115
7975.45 1108
7976.29 1093
7977.13 1055
7977.98 1089
7978.82 1030
7979.66 1020
7980.51 990
7981.35 975
7982.19 937
7983.04 945
7983.88 957
7984.72 966
7985.57 920
7986.41 908
7987.25 893
7988.10 915
7988.94 913
7989.78 891
7990.63 872
7991.47 900
7992.32 937
7993.16 918
7994.00 909
7994.85 880
7995.69 875
7996.54 871
7997.38 880
7998.22 847
7999.07 889
7999.91 873
8000.76 870
8001.60 887
8002.45 891
8003.29 861
8004.13 865
8004.98 860
8005.82 849
8006.67 889
8007.51 900
8008.36 876
8009.20 833
8010.05 846
8010.89 883
8011.74 884
8012.58 848
8013.43 849
8014.27 868
8015.12 871
8015.96 840
8016.81 852
8017.65 858
8018.50 850
8019.34 862
8020.19 876
8021.03 838
8021.88 862
8022.72 852
8023.57 813
8024.41 836
8025.26 846
8026.11 894
8026.95 913
8027.80 838
8028.64 843
8029.49 845
8030.33 886
8031.18 845
8032.03 841
8032.87 804
8033.72 841
8034.56 843
8035.41 864
8036.26 827
8037.10 791
8037.95 833
8038.80 824
8039.64 820
8040.49 825
8041.34 837
8042.18 787
8043.03 827
8043.87 797
8044.72 782
8045.57 807
8046.41 788
8047.26 828
8048.11 796
8048.96 789
8049.80 797
8050.65 759
8051.50 819
8052.34 838
8053.19 784
8054.04 780
8054.88 822
8055.73 807
8056.58 821
8057.43 793
8058.27 798
8059.12 742
8059.97 775
8060.82 788
8061.66 774
8062.51 789
8063.36 764
8064.21 767
8065.05 760
8065.90 766
8066.75 776
8067.60 778
8068.44 767
8069.29 792
8070.14 751
8070.99 748
8071.84 748
8072.68 737
8073.53 763
8074.38 756
8075.23 783
8076.08 772
8076.93 774
8077.77 743
8078.62 737
8079.47 726
8080.32 819
8081.17 777
8082.02 770
8082.87 771
8083.71 764
8084.56 787
8085.41 740
8086.26 732
8087.11 768
8087.96 807
8088.81 760
8089.66 764
8090.51 769
8091.35 735
8092.20 751
8093.05 754
8093.90 767
8094.75 729
8095.60 788
8096.45 797
8097.30 770
8098.15 740
8099.00 757
8099.85 761
8100.70 754
8101.55 769
8102.40 820
8103.25 782
8104.10 781
8104.95 742
8105.80 781
8106.65 729
8107.50 759
8108.35 756
8109.20 812
8110.05 777
8110.90 759
8111.75 768
8112.60 770
8113.45 787
8114.30 751
8115.15 737
8116.00 772
8116.85 777
8117.70 807
8118.55 767
8119.40 751
8120.25 768
8121.10 791
8121.95 777
8122.80 796
8123.65 795
8124.50 784
8125.35 795
8126.20 773
8127.06 748
8127.91 763
8128.76 760
8129.61 728
8130.46 712
8131.31 780
8132.16 783
8133.01 735
8133.86 775
8134.72 775
8135.57 797
8136.42 798
8137.27 775
8138.12 740
8138.97 741
8139.83 788
8140.68 771
8141.53 783
8142.38 756
8143.23 710
8144.08 750
8144.94 782
8145.79 752
8146.64 757
8147.49 739
8148.34 724
8149.20 756
8150.05 776
8150.90 767
8151.75 765
8152.60 767
8153.46 766
8154.31 765
8155.16 770
8156.01 799
8156.87 803
8157.72 796
8158.57 797
8159.42 798
8160.28 784
8161.13 762
8161.98 730
8162.84 733
8163.69 751
8164.54 794
8165.39 725
8166.25 755
8167.10 787
8167.95 729
8168.81 752
8169.66 740
8170.51 758
8171.37 733
8172.22 726
8173.07 753
8173.93 740
8174.78 732
8175.63 727
8176.49 757
8177.34 731
8178.19 689
8179.05 693
8179.90 715
8180.76 727
8181.61 703
8182.46 717
8183.32 724
8184.17 762
8185.02 719
8185.88 700
8186.73 731
8187.59 742
8188.44 740
8189.30 745
8190.15 744
8191.00 711
8191.86 747
8192.71 740
8193.57 724
8194.42 748
8195.28 765
8196.13 732
8196.99 726
8197.84 730
8198.69 745
8199.55 754
8200.40 739
8201.26 751
8202.11 760
8202.97 745
8203.82 695
8204.68 697
8205.53 719
8206.39 673
8207.24 689
8208.10 680
8208.95 711
8209.81 713
8210.67 707
8211.52 703
8212.38 738
8213.23 700
8214.09 746
8214.94 750
8215.80 757
8216.65 721
8217.51 750
8218.37 731
8219.22 744
8220.08 739
8220.93 759
8221.79 750
8222.64 747
8223.50 748
8224.36 785
8225.21 700
8226.07 703
8226.92 759
8227.78 768
8228.64 743
8229.49 731
8230.35 744
8231.21 742
8232.06 733
8232.92 708
8233.78 770
8234.63 702
8235.49 710
8236.35 755
8237.20 760
8238.06 709
8238.92 744
8239.77 726
8240.63 767
8241.49 798
8242.34 765
8243.20 737
8244.06 732
8244.91 725
8245.77 747
8246.63 755
8247.49 767
8248.34 747
8249.20 736
8250.06 749
8250.92 768
8251.77 738
8252.63 736
8253.49 771
8254.35 779
8255.20 779
8256.06 765
8256.92 777
8257.78 763
8258.63 762
8259.49 754
8260.35 760
8261.21 764
8262.07 762
8262.92 747
8263.78 740
8264.64 749
8265.50 761
8266.36 779
8267.22 742
8268.07 782
8268.93 784
8269.79 795
8270.65 794
8271.51 790
8272.37 758
8273.22 786
8274.08 801
8274.94 814
8275.80 741
8276.66 756
8277.52 772
8278.38 777
8279.24 763
8280.09 824
8280.95 781
8281.81 801
8282.67 813
8283.53 785
8284.39 772
8285.25 791
8286.11 771
8286.97 765
8287.83 790
8288.69 796
8289.55 764
8290.41 771
8291.26 740
8292.12 770
8292.98 794
8293.84 772
8294.70 754
8295.56 806
8296.42 802
8297.28 769
8298.14 794
8299.00 809
8299.86 716
8300.72 762
8301.58 788
8302.44 775
8303.30 809
8304.16 817
8305.02 788
8305.88 800
8306.74 777
8307.60 822
8308.46 793
8309.33 775
8310.19 736
8311.05 743
8311.91 786
8312.77 792
8313.63 780
8314.49 776
8315.35 800
8316.21 744
8317.07 752
8317.93 739
8318.79 801
8319.65 801
8320.52 823
8321.38 817
8322.24 787
8323.10 771
8323.96 782
8324.82 751
8325.68 735
8326.54 768
8327.41 798
8328.27 799
8329.13 792
8329.99 804
8330.85 822
8331.71 837
8332.57 832
8333.44 757
8334.30 795
8335.16 776
8336.02 761
8336.88 813
8337.75 745
8338.61 753
8339.47 767
8340.33 761
8341.19 816
8342.06 758
8342.92 765
8343.78 824
8344.64 832
8345.50 789
8346.37 844
8347.23 865
8348.09 845
8348.95 862
8349.82 911
8350.68 882
8351.54 858
8352.40 888
8353.27 881
8354.13 861
8354.99 830
8355.86 804
8356.72 847
8357.58 822
8358.45 798
8359.31 782
8360.17 808
8361.03 784
8361.90 763
8362.76 821
8363.62 788
8364.49 772
8365.35 764
8366.21 773
8367.08 805
8367.94 814
8368.80 851
8369.67 836
8370.53 850
8371.40 836
8372.26 828
8373.12 823
8373.99 889
8374.85 826
8375.71 849
8376.58 809
8377.44 786
8378.31 788
8379.17 756
8380.03 777
8380.90 803
8381.76 800
8382.63 813
8383.49 812
8384.36 791
8385.22 845
8386.08 837
8386.95 848
8387.81 814
8388.68 807
8389.54 836
8390.41 811
8391.27 810
8392.14 780
8393.00 792
8393.87 805
8394.73 793
8395.60 817
8396.46 820
8397.33 856
8398.19 817
8399.06 821
8399.92 824
8400.79 823
8401.65 834
8402.52 848
8403.38 866
8404.25 867
8405.11 834
8405.98 869
8406.84 891
8407.71 855
8408.58 829
8409.44 835
8410.31 842
8411.17 891
8412.04 890
8412.90 837
8413.77 842
8414.64 885
8415.50 883
8416.37 914
8417.23 877
8418.10 877
8418.97 908
8419.83 895
8420.70 888
8421.56 918
8422.43 948
8423.30 938
8424.16 957
8425.03 936
8425.90 930
8426.76 926
8427.63 945
8428.50 961
8429.36 940
8430.23 933
8431.10 938
8431.96 960
8432.83 921
8433.70 945
8434.56 920
8435.43 986
8436.30 1020
8437.16 940
8438.03 925
8438.90 956
8439.77 990
8440.63 1006
8441.50 1003
8442.37 1026
8443.24 1023
8444.10 1029
8444.97 1069
8445.84 1020
8446.71 1039
8447.57 1001
8448.44 1025
8449.31 1054
8450.18 1055
8451.04 1089
8451.91 1123
8452.78 1172
8453.65 1218
8454.52 1316
8455.38 1496
8456.25 1574
8457.12 1656
8457.99 1649
8458.86 1655
8459.72 1601
8460.59 1462
8461.46 1433
8462.33 1340
8463.20 1227
8464.07 1195
8464.93 1172
8465.80 1112
8466.67 1112
8467.54 1053
8468.41 1060
8469.28 1066
8470.15 1023
8471.02 1043
8471.88 1038
8472.75 1000
8473.62 1007
8474.49 1019
8475.36 984
8476.23 964
8477.10 990
8477.97 995
8478.84 980
8479.71 1025
8480.58 1020
8481.44 1014
8482.31 1011
8483.18 1028
8484.05 1063
8484.92 1094
8485.79 1004
8486.66 1026
8487.53 1047
8488.40 966
8489.27 980
8490.14 986
8491.01 974
8491.88 935
8492.75 961
8493.62 937
8494.49 956
8495.36 965
8496.23 992
8497.10 996
8497.97 962
8498.84 965
8499.71 978
8500.58 985
8501.45 981
8502.32 954
8503.19 969
8504.06 986
8504.93 996
8505.80 1007
8506.67 985
8507.55 958
8508.42 967
8509.29 1001
8510.16 1006
8511.03 1034
8511.90 1018
8512.77 1012
8513.64 1049
8514.51 1061
8515.38 1043
8516.25 1031
8517.13 1011
8518.00 1055
8518.87 1036
8519.74 1037
8520.61 1040
8521.48 1108
8522.35 1105
8523.23 1092
8524.10 1213
8524.97 1222
8525.84 1268
8526.71 1284
8527.58 1316
8528.46 1277
8529.33 1303
8530.20 1266
8531.07 1227
8531.94 1157
8532.81 1154
8533.69 1109
8534.56 1105
8535.43 1089
8536.30 1064
8537.18 1048
8538.05 1073
8538.92 1014
8539.79 1016
8540.66 1016
8541.54 1005
8542.41 939
8543.28 1010
8544.15 1007
8545.03 939
8545.90 1004
8546.77 1011
8547.64 1010
8548.52 1019
8549.39 1035
8550.26 1083
8551.14 1071
8552.01 1109
8552.88 1133
8553.76 1134
8554.63 1146
8555.50 1169
8556.37 1176
8557.25 1162
8558.12 1193
8558.99 1122
8559.87 1071
8560.74 1065
8561.61 1027
8562.49 1024
8563.36 1005
8564.24 1029
8565.11 1033
8565.98 981
8566.86 977
8567.73 1029
8568.60 977
8569.48 984
8570.35 974
8571.23 945
8572.10 983
8572.97 964
8573.85 946
8574.72 955
8575.60 982
8576.47 965
8577.34 958
8578.22 984
8579.09 976
8579.97 996
8580.84 1032
8581.72 1003
8582.59 1034
8583.47 1032
8584.34 1058
8585.21 1023
8586.09 1039
8586.96 991
8587.84 978
8588.71 1071
8589.59 1048
8590.46 1035
8591.34 1043
8592.21 1011
8593.09 1037
8593.96 1046
8594.84 1061
8595.71 1090
8596.59 1058
8597.46 1082
8598.34 1092
8599.22 1111
8600.09 1128
8600.97 1125
8601.84 1115
8602.72 1153
8603.59 1107
8604.47 1145
8605.34 1182
8606.22 1147
8607.10 1149
8607.97 1147
8608.85 1193
8609.72 1153
8610.60 1187
8611.47 1208
8612.35 1179
8613.23 1210
8614.10 1203
8614.98 1196
8615.86 1190
8616.73 1208
8617.61 1198
8618.48 1248
8619.36 1209
8620.24 1270
8621.11 1267
8621.99 1254
8622.87 1280
8623.74 1295
8624.62 1365
8625.50 1354
8626.37 1314
8627.25 1359
8628.13 1350
8629.00 1397
8629.88 1377
8630.76 1360
8631.64 1381
8632.51 1382
8633.39 1367
8634.27 1354
8635.14 1411
8636.02 1366
8636.90 1403
8637.78 1378
8638.65 1380
8639.53 1415
8640.41 1424
8641.29 1432
8642.16 1462
8643.04 1476
8643.92 1510
8644.80 1532
8645.67 1536
8646.55 1604
8647.43 1550
8648.31 1602
8649.18 1638
8650.06 1656
8650.94 1593
8651.82 1633
8652.70 1630
8653.58 1621
8654.45 1664
8655.33 1646
8656.21 1672
8657.09 1704
8657.97 1721
8658.84 1771
8659.72 1750
8660.60 1834
8661.48 1992
8662.36 2127
8663.24 2146
8664.12 2300
8664.99 2495
8665.87 2511
8666.75 2507
8667.63 2432
8668.51 2370
8669.39 2289
8670.27 2166
8671.15 2127
8672.03 2133
8672.91 2034
8673.78 2095
8674.66 2077
8675.54 2074
8676.42 2019
8677.30 2015
8678.18 1951
8679.06 1887
8679.94 1877
8680.82 1772
8681.70 1751
8682.58 1721
8683.46 1611
8684.34 1679
8685.22 1618
8686.10 1647
8686.98 1699
8687.86 1729
8688.74 1826
8689.62 1963
8690.50 2139
8691.38 2266
8692.26 2388
8693.14 2526
8694.02 2694
8694.90 2607
8695.78 2514
8696.66 2441
8697.54 2207
8698.42 2026
8699.30 1892
8700.18 1778
8701.06 1665
8701.94 1649
8702.82 1624
8703.70 1571
8704.58 1508
8705.46 1533
8706.34 1460
8707.23 1379
8708.11 1338
8708.99 1293
8709.87 1251
8710.75 1272
8711.63 1219
8712.51 1182
8713.39 1151
8714.27 1156
8715.16 1161
8716.04 1137
8716.92 1125
8717.80 1109
8718.68 1129
8719.56 1138
8720.44 1163
8721.33 1125
8722.21 1150
8723.09 1158
8723.97 1144
8724.85 1155
8725.73 1129
8726.62 1110
8727.50 1143
8728.38 1138
8729.26 1119
8730.14 1190
8731.03 1161
8731.91 1133
8732.79 1114
8733.67 1135
8734.55 1180
8735.44 1156
8736.32 1098
8737.20 1135
8738.08 1146
8738.97 1114
8739.85 1124
8740.73 1124
8741.61 1086
8742.50 1070
8743.38 1043
8744.26 1083
8745.14 1116
8746.03 1089
8746.91 1107
8747.79 1100
8748.68 1072
8749.56 1100
8750.44 1070
8751.33 1074
8752.21 1091
8753.09 1109
8753.97 1110
8754.86 1145
8755.74 1116
8756.62 1108
8757.51 1145
8758.39 1141
8759.28 1169
8760.16 1127
8761.04 1125
8761.93 1116
8762.81 1127
8763.69 1047
8764.58 1085
8765.46 1076
8766.34 1077
8767.23 1050
8768.11 1050
8769.00 1036
8769.88 1050
8770.76 1052
8771.65 1031
8772.53 1004
8773.42 998
8774.30 1042
8775.19 1037
8776.07 978
8776.95 1033
8777.84 1000
8778.72 969
8779.61 1034
8780.49 981
8781.38 998
8782.26 997
8783.15 1005
8784.03 960
8784.92 951
8785.80 979
8786.69 945
8787.57 979
8788.46 944
8789.34 944
8790.23 936
8791.11 941
8792.00 959
8792.88 912
8793.77 919
8794.65 882
8795.54 876
8796.42 909
8797.31 904
8798.19 886
8799.08 912
8799.96 871
8800.85 831
8801.74 883
8802.62 867
8803.51 838
8804.39 846
8805.28 842
8806.16 849
8807.05 881
8807.94 821
8808.82 811
8809.71 877
8810.59 881
8811.48 848
8812.37 872
8813.25 865
8814.14 869
8815.03 871
8815.91 824
8816.80 883
8817.68 859
8818.57 819
8819.46 874
8820.34 876
8821.23 838
8822.12 833
8823.00 880
8823.89 871
8824.78 816
8825.66 822
8826.55 810
8827.44 795
8828.33 801
8829.21 802
8830.10 786
8830.99 793
8831.87 797
8832.76 799
8833.65 767
8834.54 785
8835.42 762
8836.31 780
8837.20 781
8838.08 761
8838.97 766
8839.86 754
8840.75 786
8841.64 758
8842.52 763
8843.41 762
8844.30 803
8845.19 795
8846.07 765
8846.96 731
8847.85 752
8848.74 780
8849.63 796
8850.51 736
8851.40 748
8852.29 776
8853.18 747
8854.07 735
8854.96 728
8855.84 770
8856.73 766
8857.62 716
8858.51 715
8859.40 748
8860.29 741
8861.17 739
8862.06 750
8862.95 742
8863.84 720
8864.73 725
8865.62 760
8866.51 743
8867.40 737
8868.29 753
8869.17 700
8870.06 688
8870.95 680
8871.84 687
8872.73 717
8873.62 689
8874.51 688
8875.40 646
8876.29 659
8877.18 745
8878.07 707
8878.96 690
8879.85 685
8880.74 702
8881.63 723
8882.51 712
8883.40 676
8884.29 682
8885.18 685
8886.07 724
8886.96 690
8887.85 668
8888.74 682
8889.63 668
8890.52 722
8891.41 717
8892.30 727
8893.19 729
8894.09 671
8894.98 649
8895.87 713
8896.76 719
8897.65 677
8898.54 678
8899.43 678
8900.32 672
8901.21 666
8902.10 686
8902.99 653
8903.88 681
8904.77 711
8905.66 672
8906.55 665
8907.44 652
8908.34 668
8909.23 676
8910.12 656
8911.01 673
8911.90 666
8912.79 700
8913.68 685
8914.57 681
8915.47 663
8916.36 661
8917.25 640
8918.14 652
8919.03 661
8919.92 639
8920.81 678
8921.71 654
8922.60 666
8923.49 648
8924.38 632
8925.27 658
8926.16 692
8927.06 653
8927.95 660
8928.84 687
8929.73 663
8930.62 682
8931.52 655
8932.41 650
8933.30 647
8934.19 653
8935.09 646
8935.98 675
8936.87 651
8937.76 656
8938.66 649
8939.55 659
8940.44 666
8941.33 648
8942.23 643
8943.12 664
8944.01 649
8944.90 652
8945.80 611
8946.69 628
8947.58 674
8948.48 670
8949.37 634
8950.26 655
8951.16 668
8952.05 660
8952.94 670
8953.84 635
8954.73 643
8955.62 666
8956.52 678
8957.41 659
8958.30 692
8959.20 665
8960.09 610
8960.98 658
8961.88 647
8962.77 666
8963.66 662
8964.56 657
8965.45 663
8966.35 653
8967.24 630
8968.13 620
8969.03 655
8969.92 653
8970.82 676
8971.71 650
8972.60 653
8973.50 647
8974.39 641
8975.29 644
8976.18 638
8977.08 634
8977.97 649
8978.87 698
8979.76 649
8980.65 620
8981.55 671
8982.44 641
8983.34 631
8984.23 645
8985.13 619
8986.02 629
8986.92 635
8987.81 661
8988.71 633
8989.60 662
8990.50 609
8991.39 653
8992.29 649
8993.18 633
8994.08 642
8994.97 665
8995.87 609
8996.76 631
8997.66 644
8998.56 627
8999.45 596
9000.35 628
9001.24 666
9002.14 632
9003.03 622
9003.93 607
9004.83 617
9005.72 632
9006.62 624
9007.51 637
9008.41 630
9009.31 597
9010.20 612
9011.10 620
9011.99 613
9012.89 613
9013.79 637
9014.68 663
9015.58 649
9016.48 629
9017.37 623
9018.27 640
9019.16 619
9020.06 623
9020.96 666
9021.85 654
9022.75 648
9023.65 650
9024.54 651
9025.44 648
9026.34 648
9027.24 626
9028.13 668
9029.03 633
9029.93 621
9030.82 642
9031.72 642
9032.62 612
9033.52 610
9034.41 610
9035.31 629
9036.21 650
9037.10 649
9038.00 650
9038.90 693
9039.80 643
9040.69 643
9041.59 619
9042.49 655
9043.39 674
9044.29 668
9045.18 682
9046.08 633
9046.98 639
9047.88 653
9048.78 656
9049.67 621
9050.57 618
9051.47 637
9052.37 651
9053.27 704
9054.16 664
9055.06 682
9055.96 672
9056.86 679
9057.76 671
9058.66 668
9059.55 677
9060.45 680
9061.35 664
9062.25 685
9063.15 687
9064.05 691
9064.95 677
9065.85 664
9066.74 689
9067.64 682
9068.54 705
9069.44 659
9070.34 691
9071.24 708
9072.14 678
9073.04 677
9073.94 715
9074.84 695
9075.74 694
9076.64 706
9077.53 699
9078.43 706
9079.33 697
9080.23 672
9081.13 648
9082.03 702
9082.93 678
9083.83 680
9084.73 685
9085.63 673
9086.53 664
9087.43 674
9088.33 681
9089.23 687
9090.13 674
9091.03 666
9091.93 648
9092.83 657
9093.73 645
9094.63 670
9095.53 657
9096.43 646
9097.33 704
9098.23 673
9099.13 648
9100.04 657
9100.94 658
9101.84 675
9102.74 665
9103.64 633
9104.54 656
9105.44 690
9106.34 655
9107.24 659
9108.14 672
9109.04 637
9109.94 611
9110.85 643
9111.75 602
9112.65 626
9113.55 621
9114.45 638
9115.35 622
9116.25 627
9117.15 635
9118.06 663
9118.96 641
9119.86 666
9120.76 637
9121.66 672
9122.56 679
9123.46 643
9124.37 702
9125.27 675
9126.17 675
9127.07 687
9127.97 686
9128.88 650
9129.78 659
9130.68 634
9131.58 628
9132.48 657
9133.39 654
9134.29 664
9135.19 671
9136.09 650
9137.00 658
9137.90 678
9138.80 651
9139.70 688
9140.61 668
9141.51 650
9142.41 653
9143.31 681
9144.22 667
9145.12 667
9146.02 667
9146.92 637
9147.83 609
9148.73 665
9149.63 667
9150.54 665
9151.44 660
9152.34 655
9153.25 635
9154.15 664
9155.05 683
9155.96 676
9156.86 639
9157.76 628
9158.67 657
9159.57 713
9160.47 659
9161.38 626
9162.28 654
9163.18 645
9164.09 683
9164.99 688
9165.90 640
9166.80 672
9167.70 638
9168.61 643
9169.51 680
9170.42 663
9171.32 673
9172.22 658
9173.13 705
9174.03 684
9174.94 654
9175.84 679
9176.74 689
9177.65 699
9178.55 672
9179.46 683
9180.36 674
9181.27 666
9182.17 677
9183.08 638
9183.98 640
9184.89 640
9185.79 672
9186.70 648
9187.60 634
9188.51 667
9189.41 661
9190.32 640
9191.22 665
9192.13 670
9193.03 684
9193.94 641
9194.84 678
9195.75 662
9196.65 665
9197.56 679
9198.46 718
9199.37 736
9200.27 725
9201.18 720
9202.08 732
9202.99 738
9203.90 701
9204.80 745
9205.71 734
9206.61 668
9207.52 697
9208.42 674
9209.33 669
9210.24 712
9211.14 723
9212.05 697
9212.95 693
9213.86 709
9214.77 658
9215.67 657
9216.58 657
9217.49 691
9218.39 673
9219.30 698
9220.21 689
9221.11 699
9222.02 684
9222.93 707
9223.83 692
9224.74 686
9225.65 686
9226.55 683
9227.46 693
9228.37 693
9229.27 688
9230.18 688
9231.09 702
9231.99 691
9232.90 671
9233.81 668
9234.72 684
9235.62 635
9236.53 642
9237.44 671
9238.34 706
9239.25 669
9240.16 630
9241.07 662
9241.97 693
9242.88 652
9243.79 686
9244.70 673
9245.61 651
9246.51 616
9247.42 626
9248.33 644
9249.24 663
9250.14 654
9251.05 642
9251.96 633
9252.87 606
9253.78 641
9254.69 670
9255.59 635
9256.50 636
9257.41 671
9258.32 629
9259.23 639
9260.14 645
9261.04 656
9261.95 642
9262.86 644
9263.77 668
9264.68 640
9265.59 632
9266.50 627
9267.40 623
9268.31 663
9269.22 669
9270.13 641
9271.04 663
9271.95 664
9272.86 655
9273.77 656
9274.68 670
9275.59 631
9276.49 644
9277.40 664
9278.31 663
9279.22 649
9280.13 658
9281.04 657
9281.95 633
9282.86 647
9283.77 650
9284.68 642
9285.59 658
9286.50 665
9287.41 636
9288.32 658
9289.23 621
9290.14 640
9291.05 633
9291.96 631
9292.87 647
9293.78 643
9294.69 662
9295.60 674
9296.51 671
9297.42 661
9298.33 655
9299.24 673
9300.15 663
9301.06 660
9301.97 714
9302.88 708
9303.79 720
9304.70 689
9305.61 647
9306.53 632
9307.44 634
9308.35 660
9309.26 646
9310.17 682
9311.08 690
9311.99 680
9312.90 689
9313.81 673
9314.72 680
9315.63 670
9316.55 675
9317.46 678
9318.37 639
9319.28 634
9320.19 641
9321.10 622
9322.01 693
9322.93 686
9323.84 662
9324.75 675
9325.66 643
9326.57 646
9327.48 641
9328.40 631
9329.31 660
9330.22 659
9331.13 591
9332.04 654
9332.96 631
9333.87 631
9334.78 644
9335.69 672
9336.60 660
9337.52 646
9338.43 674
9339.34 648
9340.25 672
9341.17 665
9342.08 669
9342.99 658
9343.90 655
9344.82 639
9345.73 641
9346.64 656
9347.55 670
9348.47 659
9349.38 676
9350.29 628
9351.21 651
9352.12 668
9353.03 641
9353.94 666
9354.86 672
9355.77 671
9356.68 677
9357.60 685
9358.51 658
9359.42 671
9360.34 667
9361.25 665
9362.16 672
9363.08 638
9363.99 661
9364.90 674
9365.82 668
9366.73 664
9367.65 691
9368.56 676
9369.47 672
9370.39 675
9371.30 610
9372.21 654
9373.13 681
9374.04 675
9374.96 665
9375.87 723
9376.79 695
9377.70 694
9378.61 692
9379.53 701
9380.44 700
9381.36 713
9382.27 715
9383.19 695
9384.10 695
9385.01 685
9385.93 723
9386.84 725
9387.76 724
9388.67 712
9389.59 704
9390.50 742
9391.42 706
9392.33 697
9393.25 698
9394.16 719
9395.08 725
9395.99 717
9396.91 697
9397.82 740
9398.74 718
9399.65 708
9400.57 676
9401.48 708
9402.40 712
9403.32 692
9404.23 659
9405.15 698
9406.06 738
9406.98 669
9407.89 706
9408.81 696
9409.73 691
9410.64 723
9411.56 696
9412.47 697
9413.39 688
9414.30 709
9415.22 710
9416.14 716
9417.05 724
9417.97 735
9418.89 721
9419.80 735
9420.72 727
9421.63 737
9422.55 739
9423.47 721
9424.38 715
9425.30 727
9426.22 757
9427.13 754
9428.05 744
9428.97 775
9429.88 741
9430.80 733
9431.72 731
9432.63 747
9433.55 718
9434.47 730
9435.38 745
9436.30 761
9437.22 788
9438.14 750
9439.05 760
9439.97 784
9440.89 791
9441.81 786
9442.72 788
9443.64 824
9444.56 805
9445.47 820
9446.39 807
9447.31 822
9448.23 800
9449.15 816
9450.06 816
9450.98 820
9451.90 782
9452.82 772
9453.73 817
9454.65 841
9455.57 793
9456.49 771
9457.41 814
9458.32 840
9459.24 808
9460.16 763
9461.08 789
9462.00 773
9462.92 765
9463.83 763
9464.75 766
9465.67 772
9466.59 762
9467.51 756
9468.43 773
9469.35 745
9470.26 764
9471.18 759
9472.10 777
9473.02 806
9473.94 757
9474.86 785
9475.78 780
9476.70 808
9477.62 817
9478.54 855
9479.45 799
9480.37 796
9481.29 815
9482.21 800
9483.13 800
9484.05 856
9484.97 821
9485.89 873
9486.81 841
9487.73 821
9488.65 822
9489.57 849
9490.49 832
9491.41 798
9492.33 819
9493.25 845
9494.17 824
9495.09 839
9496.01 822
9496.93 837
9497.85 831
9498.77 790
9499.69 827
9500.61 823
9501.53 801
9502.45 831
9503.37 808
9504.29 859
9505.21 841
9506.13 863
9507.05 844
9507.97 881
9508.89 877
9509.81 860
9510.73 887
9511.65 877
9512.57 899
9513.49 830
9514.42 864
9515.34 912
9516.26 929
9517.18 886
9518.10 890
9519.02 956
9519.94 936
9520.86 935
9521.78 943
9522.71 970
9523.63 949
9524.55 1041
9525.47 967
9526.39 999
9527.31 963
9528.23 952
9529.16 956
9530.08 929
9531.00 947
9531.92 945
9532.84 960
9533.76 981
9534.69 955
9535.61 985
9536.53 971
9537.45 969
9538.37 953
9539.30 950
9540.22 988
9541.14 1020
9542.06 947
9542.98 953
9543.91 984
9544.83 985
9545.75 1031
9546.67 1028
9547.60 1009
9548.52 1027
9549.44 1027
9550.36 1042
9551.29 1023
9552.21 1027
9553.13 1081
9554.06 1094
9554.98 1065
9555.90 1032
9556.82 1075
9557.75 1096
9558.67 1062
9559.59 1085
9560.52 1099
9561.44 1121
9562.36 1106
9563.29 1082
9564.21 1119
9565.13 1142
9566.06 1121
9566.98 1172
9567.90 1162
9568.83 1137
9569.75 1163
9570.67 1146
9571.60 1165
9572.52 1149
9573.44 1172
9574.37 1191
9575.29 1203
9576.22 1233
9577.14 1275
9578.06 1237
9578.99 1267
9579.91 1302
9580.84 1283
9581.76 1286
9582.68 1286
9583.61 1279
9584.53 1288
9585.46 1249
9586.38 1257
9587.31 1264
9588.23 1284
9589.15 1273
9590.08 1297
9591.00 1294
9591.93 1263
9592.85 1314
9593.78 1277
9594.70 1324
9595.63 1359
9596.55 1429
9597.48 1447
9598.40 1498
9599.33 1549
9600.25 1569
9601.18 1594
9602.10 1608
9603.03 1572
9603.95 1557
9604.88 1495
9605.80 1520
9606.73 1470
9607.65 1478
9608.58 1438
9609.50 1437
9610.43 1446
9611.35 1405
9612.28 1381
9613.21 1434
9614.13 1402
9615.06 1429
9615.98 1425
9616.91 1407
9617.84 1427
9618.76 1446
9619.69 1441
9620.61 1412
9621.54 1466
9622.47 1432
9623.39 1433
9624.32 1394
9625.24 1426
9626.17 1447
9627.10 1438
9628.02 1472
9628.95 1461
9629.88 1465
9630.80 1500
9631.73 1501
9632.65 1507
9633.58 1506
9634.51 1529
9635.43 1575
9636.36 1578
9637.29 1585
9638.22 1617
9639.14 1578
9640.07 1590
9641.00 1638
9641.92 1644
9642.85 1694
9643.78 1727
9644.70 1758
9645.63 1774
9646.56 1752
9647.49 1762
9648.41 1751
9649.34 1752
9650.27 1703
9651.20 1655
9652.12 1621
9653.05 1628
9653.98 1622
9654.91 1647
9655.83 1667
9656.76 1668
9657.69 1664
9658.62 1649
9659.55 1672
9660.47 1729
9661.40 1661
9662.33 1689
9663.26 1748
9664.19 1713
9665.11 1727
9666.04 1753
9666.97 1779
9667.90 1787
9668.83 1791
9669.75 1778
9670.68 1816
9671.61 1849
9672.54 1811
9673.47 1822
9674.40 1831
9675.33 1862
9676.25 1900
9677.18 1873
9678.11 1863
9679.04 1904
9679.97 1857
9680.90 1885
9681.83 1889
9682.76 1838
9683.69 1926
9684.61 1890
9685.54 1927
9686.47 1871
9687.40 1848
9688.33 1886
9689.26 1950
9690.19 1867
9691.12 1897
9692.05 1913
9692.98 1900
9693.91 1921
9694.84 1994
9695.77 1997
9696.70 1973
9697.63 2095
9698.56 2164
9699.49 2201
9700.42 2257
9701.35 2259
9702.28 2234
9703.21 2185
9704.14 2112
9705.07 2079
9706.00 2011
9706.93 1983
9707.86 1920
9708.79 1901
9709.72 1956
9710.65 1998
9711.58 1940
9712.51 2027
9713.44 2120
9714.37 2069
9715.30 2152
9716.23 2153
9717.16 2197
9718.09 2147
9719.02 2117
9719.95 2043
9720.88 1994
9721.81 1889
9722.75 1758
9723.68 1720
9724.61 1650
9725.54 1582
9726.47 1600
9727.40 1533
9728.33 1517
9729.26 1550
9730.19 1537
9731.13 1535
9732.06 1513
9732.99 1563
9733.92 1548
9734.85 1556
9735.78 1481
9736.71 1484
9737.65 1467
9738.58 1470
9739.51 1453
9740.44 1378
9741.37 1373
9742.30 1374
9743.24 1385
9744.17 1331
9745.10 1338
9746.03 1269
9746.96 1298
9747.90 1305
9748.83 1296
9749.76 1272
9750.69 1228
9751.63 1251
9752.56 1205
9753.49 1242
9754.42 1249
9755.36 1246
9756.29 1221
9757.22 1198
9758.15 1198
9759.09 1230
9760.02 1227
9760.95 1213
9761.88 1243
9762.82 1255
9763.75 1245
9764.68 1241
9765.62 1250
9766.55 1274
9767.48 1216
9768.41 1205
9769.35 1225
9770.28 1186
9771.21 1174
9772.15 1215
9773.08 1221
9774.01 1199
9774.95 1218
9775.88 1228
9776.81 1163
9777.75 1210
9778.68 1201
9779.62 1151
9780.55 1192
9781.48 1175
9782.42 1244
9783.35 1217
9784.28 1190
9785.22 1209
9786.15 1224
9787.09 1228
9788.02 1169
9788.95 1128
9789.89 1131
9790.82 1147
9791.76 1116
9792.69 1132
9793.63 1108
9794.56 1095
9795.49 1078
9796.43 1115
9797.36 1105
9798.30 1127
9799.23 1150
9800.17 1074
9801.10 1099
9802.04 1109
9802.97 1065
9803.91 1045
9804.84 1063
9805.78 1086
9806.71 1042
9807.65 1028
9808.58 998
9809.52 959
9810.45 984
9811.39 985
9812.32 946
9813.26 952
9814.19 943
9815.13 968
9816.06 946
9817.00 969
9817.93 995
9818.87 966
9819.80 923
9820.74 925
9821.68 875
9822.61 941
9823.55 902
9824.48 948
9825.42 935
9826.35 882
9827.29 879
9828.23 910
9829.16 919
9830.10 890
9831.03 908
9831.97 954
9832.91 891
9833.84 898
9834.78 883
9835.72 859
9836.65 856
9837.59 895
9838.52 895
9839.46 903
9840.40 885
9841.33 892
9842.27 888
9843.21 870
9844.14 880
9845.08 839
9846.02 866
9846.95 887
9847.89 869
9848.83 864
9849.77 869
9850.70 877
9851.64 898
9852.58 848
9853.51 844
9854.45 862
9855.39 879
9856.33 915
9857.26 874
9858.20 853
9859.14 897
9860.08 867
9861.01 847
9861.95 828
9862.89 799
9863.83 847
9864.76 850
9865.70 823
9866.64 804
9867.58 814
9868.51 838
9869.45 796
9870.39 812
9871.33 809
9872.27 829
9873.20 822
9874.14 838
9875.08 862
9876.02 815
9876.96 831
9877.90 838
9878.83 837
9879.77 792
9880.71 830
9881.65 857
9882.59 827
9883.53 803
9884.47 815
9885.40 834
9886.34 842
9887.28 820
9888.22 807
9889.16 822
9890.10 768
9891.04 776
9891.98 805
9892.91 779
9893.85 766
9894.79 802
9895.73 776
9896.67 757
9897.61 793
9898.55 766
9899.49 737
9900.43 751
9901.37 827
9902.31 792
9903.25 786
9904.19 800
9905.13 780
9906.07 794
9907.01 820
9907.95 796
9908.89 771
9909.83 759
9910.77 757
9911.71 815
9912.65 765
9913.59 763
9914.53 765
9915.47 784
9916.41 776
9917.35 756
9918.29 789
9919.23 783
9920.17 803
9921.11 834
9922.05 808
9922.99 823
9923.93 874
9924.87 888
9925.81 907
9926.75 895
9927.69 896
9928.63 926
9929.57 945
9930.51 903
9931.45 876
9932.39 870
9933.34 862
9934.28 832
9935.22 813
9936.16 779
9937.10 747
9938.04 762
9938.98 756
9939.92 746
9940.87 811
9941.81 764
9942.75 779
9943.69 782
9944.63 786
9945.57 803
9946.51 792
9947.46 798
9948.40 833
9949.34 859
9950.28 857
9951.22 905
9952.16 863
9953.11 880
9954.05 876
9954.99 854
9955.93 794
9956.87 807
9957.82 779
9958.76 768
9959.70 784
9960.64 763
9961.59 725
9962.53 748
9963.47 748
9964.41 708
9965.35 733
9966.30 732
9967.24 740
9968.18 699
9969.13 662
9970.07 672
9971.01 704
9971.95 696
9972.90 669
9973.84 697
9974.78 694
9975.73 664
9976.67 696
9977.61 698
9978.55 710
9979.50 686
9980.44 699
9981.38 707
9982.33 694
9983.27 683
9984.21 701
9985.16 701
9986.10 700
9987.04 701
9987.99 728
9988.93 676
9989.88 690
9990.82 694
9991.76 700
9992.71 696
9993.65 671
9994.59 661
9995.54 663
9996.48 652
9997.43 677
9998.37 663
9999.31 678
10000.26 681
10001.20 654
10002.15 686
10003.09 672
10004.04 663
10004.98 696
10005.92 682
10006.87 682
10007.81 688
10008.76 709
10009.70 686
10010.65 683
10011.59 675
10012.54 668
10013.48 707
10014.43 719
10015.37 691
10016.32 675
10017.26 685
10018.21 711
10019.15 695
10020.10 670
10021.04 667
10021.99 701
10022.93 715
10023.88 683
10024.82 674
10025.77 693
10026.71 688
10027.66 659
10028.60 677
10029.55 678
10030.49 689
10031.44 693
10032.39 684
10033.33 679
10034.28 672
10035.22 693
10036.17 692
10037.11 653
10038.06 682
10039.01 656
10039.95 648
10040.90 658
10041.84 664
10042.79 670
10043.74 700
10044.68 695
10045.63 658
10046.58 664
10047.52 655
10048.47 671
10049.41 659
10050.36 647
10051.31 656
10052.25 631
10053.20 624
10054.15 641
10055.09 649
10056.04 672
10056.99 630
10057.93 598
10058.88 660
10059.83 681
10060.78 653
10061.72 674
10062.67 659
10063.62 638
10064.56 641
10065.51 625
10066.46 674
10067.41 627
10068.35 629
10069.30 639
10070.25 629
10071.20 630
10072.14 658
10073.09 657
10074.04 648
10074.99 646
10075.93 702
10076.88 659
10077.83 670
10078.78 664
10079.72 663
10080.67 677
10081.62 675
10082.57 662
10083.52 678
10084.46 629
10085.41 672
10086.36 663
10087.31 664
10088.26 669
10089.21 649
10090.15 650
10091.10 651
10092.05 648
10093.00 656
10093.95 669
10094.90 657
10095.85 655
10096.79 661
10097.74 639
10098.69 650
10099.64 664
10100.59 667
10101.54 638
10102.49 625
10103.44 629
10104.39 633
10105.33 650
10106.28 684
10107.23 680
10108.18 684
10109.13 666
10110.08 611
10111.03 633
10111.98 667
10112.93 656
10113.88 647
10114.83 652
10115.78 642
10116.73 638
10117.68 625
10118.63 635
10119.58 641
10120.53 648
10121.48 658
10122.43 646
10123.38 648
10124.33 680
10125.28 664
10126.23 661
10127.18 664
10128.13 693
10129.08 676
10130.03 656
10130.98 739
10131.93 673
10132.88 656
10133.83 659
10134.78 653
10135.73 639
10136.68 683
10137.63 659
10138.58 686
10139.53 659
10140.48 656
10141.43 667
10142.38 663
10143.33 676
10144.29 692
10145.24 674
10146.19 641
10147.14 678
10148.09 658
10149.04 665
10149.99 674
10150.94 700
10151.89 683
10152.85 670
10153.80 709
10154.75 703
10155.70 691
10156.65 687
10157.60 684
10158.55 706
10159.51 669
10160.46 669
10161.41 676
10162.36 717
10163.31 705
10164.26 694
10165.22 707
10166.17 716
10167.12 708
10168.07 672
10169.02 678
10169.98 676
10170.93 694
10171.88 711
10172.83 672
10173.79 668
10174.74 717
10175.69 742
10176.64 717
10177.60 707
10178.55 704
10179.50 736
10180.45 699
10181.41 717
10182.36 713
10183.31 724
10184.26 724
10185.22 693
10186.17 721
10187.12 715
10188.08 742
10189.03 722
10189.98 699
10190.93 715
10191.89 698
10192.84 701
10193.79 739
10194.75 739
10195.70 715
10196.65 681
10197.61 735
10198.56 747
10199.51 720
10200.47 751
10201.42 730
10202.38 737
10203.33 744
10204.28 767
10205.24 733
10206.19 727
10207.14 768
10208.10 760
10209.05 731
10210.01 749
10210.96 766
10211.91 743
10212.87 741
10213.82 736
10214.78 714
10215.73 720
10216.69 744
10217.64 710
10218.59 725
10219.55 688
10220.50 728
10221.46 769
10222.41 734
10223.37 696
10224.32 723
10225.28 687
10226.23 710
10227.19 732
10228.14 701
10229.10 720
10230.05 720
10231.01 758
10231.96 754
10232.92 795
10233.87 859
10234.83 823
10235.78 856
10236.74 891
10237.69 885
10238.65 891
10239.60 877
10240.56 873
10241.51 804
10242.47 851
10243.42 796
10244.38 783
10245.34 774
10246.29 729
10247.25 724
10248.20 727
10249.16 713
10250.11 686
10251.07 710
10252.03 719
10252.98 712
10253.94 684
10254.89 690
10255.85 689
10256.81 672
10257.76 682
10258.72 694
10259.68 723
10260.63 675
10261.59 672
10262.55 680
10263.50 636
10264.46 672
10265.41 675
10266.37 655
10267.33 667
10268.28 674
10269.24 691
10270.20 691
10271.16 687
10272.11 651
10273.07 668
10274.03 689
10274.98 667
10275.94 663
10276.90 658
10277.85 661
10278.81 645
10279.77 672
10280.73 647
10281.68 659
10282.64 651
10283.60 650
10284.56 623
10285.51 612
10286.47 612
10287.43 643
10288.39 661
10289.34 669
10290.30 658
10291.26 633
10292.22 656
10293.18 634
10294.13 649
10295.09 668
10296.05 661
10297.01 663
10297.97 693
10298.92 667
10299.88 660
10300.84 664
10301.80 628
10302.76 639
10303.72 640
10304.67 599
10305.63 654
10306.59 639
10307.55 647
10308.51 643
10309.47 661
10310.43 661
10311.38 649
10312.34 655
10313.30 652
10314.26 681
10315.22 629
10316.18 620
10317.14 649
10318.10 666
10319.06 670
10320.01 664
10320.97 652
10321.93 642
10322.89 661
10323.85 664
10324.81 656
10325.77 650
10326.73 674
10327.69 658
10328.65 661
10329.61 655
10330.57 677
10331.53 670
10332.49 675
10333.45 673
10334.41 679
10335.37 675
10336.33 658
10337.29 660
10338.25 646
10339.21 626
10340.17 639
10341.13 652
10342.09 653
10343.05 631
10344.01 636
10344.97 650
10345.93 600
10346.89 606
10347.85 633
10348.81 649
10349.77 641
10350.73 635
10351.69 612
10352.65 630
10353.61 684
10354.57 632
10355.53 627
10356.49 660
10357.46 643
10358.42 633
10359.38 600
10360.34 616
10361.30 598
10362.26 581
10363.22 587
10364.18 589
10365.14 627
10366.11 585
10367.07 586
10368.03 590
10368.99 592
10369.95 626
10370.91 641
10371.87 618
10372.84 602
10373.80 577
10374.76 634
10375.72 610
10376.68 595
10377.64 604
10378.61 605
10379.57 623
10380.53 610
10381.49 633
10382.45 618
10383.42 648
10384.38 641
10385.34 639
10386.30 610
10387.27 636
10388.23 636
10389.19 622
10390.15 616
10391.11 608
10392.08 616
10393.04 624
10394.00 606
10394.96 591
10395.93 622
10396.89 611
10397.85 605
10398.82 609
10399.78 580
10400.74 587
10401.70 598
10402.67 616
10403.63 609
10404.59 607
10405.56 604
10406.52 620
10407.48 598
10408.45 593
10409.41 606
10410.37 603
10411.34 612
10412.30 617
10413.26 593
10414.23 604
10415.19 630
10416.15 595
10417.12 624
10418.08 640
10419.04 609
10420.01 681
10420.97 622
10421.94 619
10422.90 623
10423.86 628
10424.83 640
10425.79 626
10426.76 591
10427.72 609
10428.68 623
10429.65 632
10430.61 620
10431.58 614
10432.54 598
10433.51 601
10434.47 567
10435.44 625
10436.40 594
10437.36 620
10438.33 616
10439.29 627
10440.26 624
10441.22 668
10442.19 637
10443.15 606
10444.12 593
10445.08 604
10446.05 609
10447.01 616
10447.98 627
10448.94 607
10449.91 599
10450.87 618
10451.84 598
10452.80 613
10453.77 636
10454.73 621
10455.70 612
10456.67 653
10457.63 615
10458.60 589
10459.56 631
10460.53 638
10461.49 622
10462.46 609
10463.43 610
10464.39 639
10465.36 628
10466.32 649
10467.29 627
10468.25 621
10469.22 605
10470.19 623
10471.15 630
10472.12 637
10473.09 642
10474.05 643
10475.02 621
10475.98 630
10476.95 632
10477.92 653
10478.88 644
10479.85 648
10480.82 673
10481.78 654
10482.75 672
10483.72 719
10484.68 678
10485.65 654
10486.62 683
10487.58 662
10488.55 630
10489.52 658
10490.49 656
10491.45 637
10492.42 635
10493.39 645
10494.35 642
10495.32 637
10496.29 659
10497.26 652
10498.22 663
10499.19 655
10500.16 622
10501.13 642
10502.09 671
10503.06 648
10504.03 668
10505.00 677
10505.96 643
10506.93 674
10507.90 644
10508.87 664
10509.84 631
10510.80 616
10511.77 608
10512.74 591
10513.71 612
10514.68 614
10515.64 612
10516.61 615
10517.58 610
10518.55 607
10519.52 603
10520.49 627
10521.45 602
10522.42 601
10523.39 607
10524.36 628
10525.33 619
10526.30 597
10527.27 585
10528.23 629
10529.20 629
10530.17 640
10531.14 570
10532.11 587
10533.08 641
10534.05 628
10535.02 627
10535.99 623
10536.96 619
10537.93 614
10538.89 599
10539.86 632
10540.83 615
10541.80 632
10542.77 634
10543.74 612
10544.71 604
10545.68 641
10546.65 650
10547.62 625
10548.59 611
10549.56 618
10550.53 597
10551.50 643
10552.47 628
10553.44 613
10554.41 652
10555.38 638
10556.35 619
10557.32 635
10558.29 648
10559.26 648
10560.23 649
10561.20 654
10562.17 656
10563.14 643
10564.11 647
10565.08 658
10566.05 633
10567.02 669
10567.99 652
10568.96 648
10569.93 657
10570.91 676
10571.88 645
10572.85 631
10573.82 652
10574.79 666
10575.76 628
10576.73 648
10577.70 665
10578.67 649
10579.64 629
10580.62 649
10581.59 649
10582.56 648
10583.53 680
10584.50 663
10585.47 687
10586.44 674
10587.42 649
10588.39 638
10589.36 670
10590.33 696
10591.30 667
10592.27 663
10593.25 669
10594.22 676
10595.19 661
10596.16 669
10597.13 649
10598.10 697
10599.08 663
10600.05 676
10601.02 683
10601.99 669
10602.97 670
10603.94 696
10604.91 710
10605.88 704
10606.85 709
10607.83 740
10608.80 757
10609.77 758
10610.74 736
10611.72 714
10612.69 742
10613.66 758
10614.64 727
10615.61 723
10616.58 675
10617.55 668
10618.53 668
10619.50 670
10620.47 663
10621.45 635
10622.42 682
10623.39 686
10624.37 664
10625.34 624
10626.31 623
10627.29 650
10628.26 627
10629.23 647
10630.21 664
10631.18 637
10632.15 623
10633.13 640
10634.10 639
10635.07 651
10636.05 643
10637.02 668
10638.00 704
10638.97 693
10639.94 697
10640.92 725
10641.89 708
10642.87 699
10643.84 668
10644.81 696
10645.79 697
10646.76 691
10647.74 659
10648.71 638
10649.68 626
10650.66 613
10651.63 615
10652.61 623
10653.58 632
10654.56 606
10655.53 612
10656.51 612
10657.48 614
10658.46 583
10659.43 606
10660.41 610
10661.38 602
10662.36 586
10663.33 568
10664.31 588
10665.28 635
10666.26 624
10667.23 622
10668.21 641
10669.18 612
10670.16 574
10671.13 581
10672.11 603
10673.08 607
10674.06 595
10675.03 601
10676.01 596
10676.99 582
10677.96 595
10678.94 624
10679.91 608
10680.89 573
10681.86 640
10682.84 625
10683.82 619
10684.79 620
10685.77 611
10686.74 592
10687.72 646
10688.70 611
10689.67 609
10690.65 599
10691.63 601
10692.60 601
10693.58 613
10694.55 611
10695.53 581
10696.51 578
10697.48 581
10698.46 626
10699.44 604
10700.41 553
10701.39 605
10702.37 593
10703.34 577
10704.32 597
10705.30 625
10706.27 581
10707.25 578
10708.23 581
10709.21 584
10710.18 616
10711.16 627
10712.14 587
10713.11 615
10714.09 637
10715.07 599
10716.05 579
10717.02 575
10718.00 600
10718.98 602
10719.96 634
10720.93 628
10721.91 621
10722.89 595
10723.87 581
10724.85 592
10725.82 602
10726.80 606
10727.78 624
10728.76 603
10729.74 580
10730.71 605
10731.69 595
10732.67 600
10733.65 622
10734.63 601
10735.60 609
10736.58 608
10737.56 592
10738.54 646
10739.52 621
10740.50 634
10741.48 579
10742.45 566
10743.43 575
10744.41 582
10745.39 588
10746.37 618
10747.35 608
10748.33 600
10749.31 596
10750.28 587
10751.26 608
10752.24 625
10753.22 634
10754.20 595
10755.18 613
10756.16 585
10757.14 633
10758.12 647
10759.10 586
10760.08 614
10761.06 596
10762.04 593
10763.01 618
10763.99 590
10764.97 592
10765.95 607
10766.93 642
10767.91 600
10768.89 624
10769.87 603
10770.85 613
10771.83 611
10772.81 597
10773.79 640
10774.77 605
10775.75 609
10776.73 629
10777.71 629
10778.69 679
10779.67 644
10780.65 628
10781.63 593
10782.62 599
10783.60 619
10784.58 648
10785.56 617
10786.54 641
10787.52 635
10788.50 643
10789.48 608
10790.46 631
10791.44 651
10792.42 678
10793.40 666
10794.38 607
10795.37 626
10796.35 654
10797.33 635
10798.31 624
10799.29 630
10800.27 659
10801.25 658
10802.23 628
10803.21 631
10804.20 630
10805.18 656
10806.16 667
10807.14 673
10808.12 668
10809.10 640
10810.09 624
10811.07 651
10812.05 655
10813.03 653
10814.01 676
10815.00 666
10815.98 682
10816.96 678
10817.94 674
10818.92 661
10819.91 660
10820.89 659
10821.87 632
10822.85 679
10823.83 670
10824.82 703
10825.80 711
10826.78 682
10827.76 663
10828.75 656
10829.73 661
10830.71 679
10831.69 696
10832.68 687
10833.66 713
10834.64 672
10835.63 664
10836.61 649
10837.59 694
10838.57 716
10839.56 714
10840.54 708
10841.52 709
10842.51 705
10843.49 707
10844.47 703
10845.46 733
10846.44 746
10847.42 711
10848.41 759
10849.39 750
10850.37 750
10851.36 764
10852.34 775
10853.32 756
10854.31 757
10855.29 714
10856.28 771
10857.26 762
10858.24 755
10859.23 779
10860.21 769
10861.20 775
10862.18 757
10863.16 752
10864.15 759
10865.13 806
10866.12 785
10867.10 766
10868.08 742
10869.07 777
10870.05 801
10871.04 804
10872.02 764
10873.01 787
10873.99 813
10874.98 803
10875.96 817
10876.95 788
10877.93 809
10878.92 812
10879.90 839
10880.89 807
10881.87 846
10882.86 832
10883.84 811
10884.83 825
10885.81 853
10886.80 830
10887.78 846
10888.77 891
10889.75 836
10890.74 827
10891.72 828
10892.71 839
10893.69 886
10894.68 879
10895.66 881
10896.65 894
10897.64 911
10898.62 907
10899.61 886
10900.59 867
10901.58 907
10902.56 899
10903.55 919
10904.54 914
10905.52 914
10906.51 922
10907.49 909
10908.48 911
10909.47 917
10910.45 921
10911.44 943
10912.43 974
10913.41 976
10914.40 1008
10915.39 984
10916.37 967
10917.36 967
10918.35 967
10919.33 1022
10920.32 1024
10921.31 1022
10922.29 1039
10923.28 1016
10924.27 1011
10925.25 999
10926.24 1010
10927.23 987
10928.21 989
10929.20 1022
10930.19 1056
10931.18 986
10932.16 1009
10933.15 1027
10934.14 1003
10935.12 1048
10936.11 1060
10937.10 1075
10938.09 1060
10939.07 1073
10940.06 1060
10941.05 1084
10942.04 1080
10943.02 1114
10944.01 1116
10945.00 1124
10945.99 1151
10946.98 1143
10947.96 1156
10948.95 1139
10949.94 1189
10950.93 1210
10951.92 1178
10952.90 1206
10953.89 1268
10954.88 1289
10955.87 1325
10956.86 1347
10957.85 1434
10958.83 1488
10959.82 1457
10960.81 1521
10961.80 1454
10962.79 1420
10963.78 1380
10964.77 1380
10965.75 1334
10966.74 1282
10967.73 1240
10968.72 1209
10969.71 1254
10970.70 1198
10971.69 1157
10972.68 1188
10973.67 1148
10974.66 1143
10975.64 1112
10976.63 1098
10977.62 1112
10978.61 1071
10979.60 1098
10980.59 1115
10981.58 1155
10982.57 1168
10983.56 1157
10984.55 1157
10985.54 1150
10986.53 1134
10987.52 1167
10988.51 1146
10989.50 1169
10990.49 1187
10991.48 1202
10992.47 1166
10993.46 1276
10994.45 1320
10995.44 1352
10996.43 1414
10997.42 1459
10998.41 1580
10999.40 1673
11000.39 1690
11001.38 1771
11002.37 1751
11003.36 1727
11004.35 1607
11005.34 1575
11006.33 1528
11007.32 1421
11008.31 1324
11009.30 1259
11010.30 1205
11011.29 1135
11012.28 1103
11013.27 1034
11014.26 970
11015.25 992
11016.24 971
11017.23 959
11018.22 953
11019.21 908
11020.21 931
11021.20 938
11022.19 891
11023.18 893
11024.17 889
11025.16 894
11026.15 928
11027.14 892
11028.14 876
11029.13 877
11030.12 896
11031.11 892
11032.10 837
11033.09 820
11034.09 848
11035.08 900
11036.07 895
11037.06 859
11038.05 849
11039.05 870
11040.04 872
11041.03 884
11042.02 891
11043.02 886
11044.01 858
11045.00 847
11045.99 840
11046.98 858
11047.98 842
11048.97 860
11049.96 852
11050.95 809
11051.95 836
11052.94 824
11053.93 826
11054.93 854
11055.92 815
11056.91 816
11057.90 821
11058.90 845
11059.89 816
11060.88 826
11061.88 829
11062.87 814
11063.86 821
11064.86 807
11065.85 798
11066.84 810
11067.84 779
11068.83 810
11069.82 770
11070.82 794
11071.81 762
11072.80 812
11073.80 796
11074.79 858
11075.78 812
11076.78 811
11077.77 802
11078.77 806
11079.76 782
11080.75 787
11081.75 795
11082.74 782
11083.74 768
11084.73 759
11085.72 771
11086.72 793
11087.71 774
11088.71 737
11089.70 764
11090.70 762
11091.69 699
11092.68 767
11093.68 740
11094.67 721
11095.67 731
11096.66 734
11097.66 741
11098.65 744
11099.65 722
11100.64 737
11101.64 755
11102.63 705
11103.63 709
11104.62 735
11105.62 723
11106.61 698
11107.61 715
11108.60 717
11109.60 704
11110.59 715
11111.59 707
11112.58 734
11113.58 701
11114.57 688
11115.57 675
11116.56 655
11117.56 695
11118.56 684
11119.55 684
11120.55 660
11121.54 682
11122.54 662
11123.54 653
11124.53 658
11125.53 663
11126.52 659
11127.52 630
11128.51 652
11129.51 655
11130.51 638
11131.50 633
11132.50 622
11133.50 646
11134.49 659
11135.49 641
11136.49 620
11137.48 647
11138.48 619
11139.47 610
11140.47 637
11141.47 632
11142.46 637
11143.46 630
11144.46 622
11145.46 625
11146.45 609
11147.45 644
11148.45 618
11149.44 646
11150.44 657
11151.44 622
11152.43 620
11153.43 641
11154.43 626
11155.43 605
11156.42 621
11157.42 602
11158.42 591
11159.42 622
11160.41 641
11161.41 584
11162.41 595
11163.41 580
11164.40 609
11165.40 610
11166.40 614
11167.40 582
11168.39 579
11169.39 588
11170.39 591
11171.39 630
11172.39 632
11173.38 616
11174.38 623
11175.38 600
11176.38 624
11177.38 628
11178.38 604
11179.37 584
11180.37 616
11181.37 601
11182.37 610
11183.37 596
11184.37 612
11185.37 612
11186.36 627
11187.36 624
11188.36 607
11189.36 619
11190.36 562
11191.36 580
11192.36 613
11193.36 632
11194.36 597
11195.35 622
11196.35 601
11197.35 627
11198.35 583
11199.35 619
11200.35 609
11201.35 588
11202.35 607
11203.35 589
11204.35 617
11205.35 591
11206.35 605
11207.35 593
11208.35 603
11209.35 605
11210.35 614
11211.35 616
11212.35 645
11213.35 625
11214.35 601
11215.34 574
11216.35 591
11217.35 634
11218.35 589
11219.35 604
11220.35 578
11221.35 587
11222.35 589
11223.35 577
11224.35 591
11225.35 596
11226.35 590
11227.35 595
11228.35 617
11229.35 570
11230.35 573
11231.35 608
11232.35 612
11233.35 641
11234.35 600
11235.35 595
11236.35 622
11237.36 643
11238.36 616
11239.36 554
11240.36 585
11241.36 570
11242.36 581
11243.36 579
11244.36 556
11245.36 595
11246.37 596
11247.37 621
11248.37 589
11249.37 608
11250.37 576
11251.37 601
11252.38 625
11253.38 606
11254.38 614
11255.38 583
11256.38 581
11257.38 595
11258.39 580
11259.39 598
11260.39 576
11261.39 604
11262.39 607
11263.40 583
11264.40 603
11265.40 598
11266.40 605
11267.40 598
11268.41 605
11269.41 614
11270.41 630
11271.41 648
11272.42 672
11273.42 651
11274.42 633
11275.42 646
11276.43 683
11277.43 626
11278.43 623
11279.44 623
11280.44 620
11281.44 613
11282.44 605
11283.45 615
11284.45 619
11285.45 628
11286.46 596
11287.46 591
11288.46 613
11289.47 601
11290.47 600
11291.47 587
11292.48 577
11293.48 581
11294.48 608
11295.49 574
11296.49 594
11297.49 616
11298.50 606
11299.50 566
11300.51 588
11301.51 575
11302.51 588
11303.52 609
11304.52 578
11305.53 564
11306.53 578
11307.53 590
11308.54 585
11309.54 561
11310.55 569
11311.55 582
11312.55 591
11313.56 613
11314.56 593
11315.57 607
11316.57 605
11317.58 625
11318.58 608
11319.59 602
11320.59 621
11321.59 626
11322.60 614
11323.60 583
11324.61 609
11325.61 580
11326.62 612
11327.62 621
11328.63 622
11329.63 577
11330.64 566
11331.64 592
11332.65 597
11333.65 608
11334.66 606
11335.67 615
11336.67 597
11337.68 633
11338.68 637
11339.69 660
11340.69 659
11341.70 666
11342.70 667
11343.71 643
11344.72 640
11345.72 619
11346.73 624
11347.73 600
11348.74 596
11349.74 569
11350.75 628
11351.76 604
11352.76 580
11353.77 590
11354.78 586
11355.78 606
11356.79 591
11357.79 597
11358.80 573
11359.81 563
11360.81 589
11361.82 600
11362.83 583
11363.83 586
11364.84 574
11365.85 591
11366.85 564
11367.86 573
11368.87 551
11369.87 600
11370.88 564
11371.89 570
11372.89 577
11373.90 565
11374.91 552
11375.92 557
11376.92 544
11377.93 575
11378.94 546
11379.94 575
11380.95 563
11381.96 511
11382.97 545
11383.97 550
11384.98 593
11385.99 585
11387.00 545
11388.00 591
11389.01 544
11390.02 567
11391.03 565
11392.04 582
11393.04 561
11394.05 564
11395.06 546
11396.07 565
11397.08 580
11398.08 589
11399.09 590
11400.10 575
11401.11 543
11402.12 565
11403.12 535
11404.13 549
11405.14 560
11406.15 580
11407.16 549
11408.17 539
11409.18 574
11410.18 554
11411.19 556
11412.20 566
11413.21 618
11414.22 586
11415.23 555
11416.24 539
11417.25 543
11418.25 546
11419.26 582
11420.27 579
11421.28 583
11422.29 576
11423.30 562
11424.31 568
11425.32 583
11426.33 592
11427.34 593
11428.35 584
11429.36 568
11430.37 590
11431.38 588
11432.39 583
11433.39 576
11434.40 549
11435.41 595
11436.42 571
11437.43 573
11438.44 593
11439.45 595
11440.46 600
11441.47 564
11442.48 585
11443.49 596
11444.50 581
11445.51 588
11446.52 570
11447.53 559
11448.55 563
11449.56 564
11450.57 572
11451.58 553
11452.59 540
11453.60 549
11454.61 567
11455.62 580
11456.63 562
11457.64 563
11458.65 565
11459.66 602
11460.67 572
11461.68 572
11462.69 563
11463.71 612
11464.72 564
11465.73 600
11466.74 573
11467.75 614
11468.76 600
11469.77 586
11470.78 568
11471.80 591
11472.81 594
11473.82 565
11474.83 614
11475.84 591
11476.85 574
11477.86 570
11478.88 600
11479.89 561
11480.90 568
11481.91 592
11482.92 587
11483.93 573
11484.95 592
11485.96 557
11486.97 568
11487.98 591
11489.00 607
11490.01 584
11491.02 584
11492.03 602
11493.04 592
11494.06 578
11495.07 604
11496.08 578
11497.09 573
11498.11 582
11499.12 565
11500.13 602
11501.14 576
11502.16 580
11503.17 593
11504.18 618
11505.20 601
11506.21 586
11507.22 564
11508.23 607
11509.25 578
11510.26 594
11511.27 610
11512.29 589
11513.30 620
11514.31 627
11515.33 599
11516.34 603
11517.35 609
11518.37 643
11519.38 677
11520.39 631
11521.41 610
11522.42 649
11523.43 625
11524.45 672
11525.46 677
11526.47 661
11527.49 671
11528.50 692
11529.52 684
11530.53 677
11531.54 672
11532.56 695
11533.57 723
11534.59 723
11535.60 733
11536.62 756
11537.63 790
11538.64 812
11539.66 815
11540.67 830
11541.69 822
11542.70 832
11543.72 839
11544.73 802
11545.75 782
11546.76 764
11547.77 745
11548.79 718
11549.80 698
11550.82 660
11551.83 635
11552.85 615
11553.86 623
11554.88 630
11555.89 603
11556.91 636
11557.92 599
11558.94 589
11559.95 572
11560.97 589
11561.99 606
11563.00 591
11564.02 579
11565.03 606
11566.05 565
11567.06 567
11568.08 552
11569.09 561
11570.11 589
11571.13 597
11572.14 589
11573.16 575
11574.17 595
11575.19 578
11576.20 573
11577.22 586
11578.24 608
11579.25 599
11580.27 574
11581.29 570
11582.30 584
11583.32 594
11584.33 577
11585.35 599
11586.37 589
11587.38 599
11588.40 607
11589.42 594
11590.43 580
11591.45 617
11592.47 646
11593.48 616
11594.50 594
11595.52 628
11596.53 645
11597.55 626
11598.57 656
11599.58 647
11600.60 648
11601.62 640
11602.64 696
11603.65 656
11604.67 635
11605.69 614
11606.70 660
11607.72 613
11608.74 579
11609.76 597
11610.77 623
11611.79 621
11612.81 589
11613.83 579
11614.84 586
11615.86 585
11616.88 586
11617.90 597
11618.92 572
11619.93 563
11620.95 590
11621.97 584
11622.99 584
11624.01 558
11625.02 570
11626.04 583
11627.06 614
11628.08 557
11629.10 575
11630.11 566
11631.13 583
11632.15 564
11633.17 557
11634.19 564
11635.21 559
11636.23 562
11637.24 566
11638.26 535
11639.28 563
11640.30 563
11641.32 552
11642.34 559
11643.36 570
11644.38 527
11645.39 544
11646.41 567
11647.43 573
11648.45 570
11649.47 573
11650.49 564
11651.51 556
11652.53 546
11653.55 541
11654.57 575
11655.59 560
11656.61 562
11657.63 555
11658.65 549
11659.67 543
11660.69 565
11661.70 557
11662.72 570
11663.74 560
11664.76 578
11665.78 550
11666.80 575
11667.82 562
11668.84 555
11669.86 547
11670.88 545
11671.90 555
11672.92 560
11673.95 566
11674.97 552
11675.99 562
11677.01 569
11678.03 548
11679.05 517
11680.07 542
11681.09 526
11682.11 565
11683.13 566
11684.15 551
11685.17 542
11686.19 531
11687.21 553
11688.23 555
11689.25 551
11690.28 552
11691.30 552
11692.32 522
11693.34 545
11694.36 548
11695.38 557
11696.40 547
11697.42 542
11698.44 569
11699.47 514
11700.49 560
11701.51 550
11702.53 552
11703.55 555
11704.57 552
11705.60 543
11706.62 537
11707.64 559
11708.66 545
11709.68 541
11710.70 532
11711.73 527
11712.75 579
11713.77 574
11714.79 540
11715.81 556
11716.84 547
11717.86 557
11718.88 553
11719.90 531
11720.92 562
11721.95 562
11722.97 560
11723.99 544
11725.01 538
11726.04 549
11727.06 551
11728.08 561
11729.11 562
11730.13 549
11731.15 547
11732.17 551
11733.20 530
11734.22 550
11735.24 546
11736.26 573
11737.29 553
11738.31 545
11739.33 560
11740.36 580
11741.38 561
11742.40 558
11743.43 568
11744.45 556
11745.47 581
11746.50 548
11747.52 545
11748.54 553
11749.57 562
11750.59 555
11751.62 565
11752.64 567
11753.66 558
11754.69 537
11755.71 541
11756.73 560
11757.76 565
11758.78 545
11759.81 559
11760.83 586
11761.85 564
11762.88 555
11763.90 571
11764.93 572
11765.95 553
11766.98 551
11768.00 575
11769.02 589
11770.05 551
11771.07 555
11772.10 560
11773.12 559
11774.15 589
11775.17 599
11776.20 614
11777.22 594
11778.25 580
11779.27 568
11780.30 585
11781.32 595
11782.35 597
11783.37 590
11784.40 600
11785.42 594
11786.45 589
11787.47 602
11788.50 611
11789.52 618
11790.55 612
11791.57 597
11792.60 602
11793.62 623
11794.65 598
11795.67 586
11796.70 615
11797.73 590
11798.75 620
11799.78 619
11800.80 623
11801.83 623
11802.85 612
11803.88 625
11804.91 609
11805.93 597
11806.96 617
11807.98 630
11809.01 616
11810.04 616
11811.06 630
11812.09 672
11813.12 648
11814.14 651
11815.17 655
11816.19 631
11817.22 646
11818.25 637
11819.27 637
11820.30 648
11821.33 659
11822.35 668
11823.38 678
11824.41 626
11825.44 637
11826.46 668
11827.49 674
11828.52 675
11829.54 666
11830.57 675
11831.60 648
11832.62 656
11833.65 655
11834.68 681
11835.71 678
11836.73 657
11837.76 694
11838.79 678
11839.82 679
11840.84 681
11841.87 691
11842.90 716
11843.93 716
11844.95 691
11845.98 665
11847.01 699
11848.04 685
11849.07 730
11850.09 741
11851.12 706
11852.15 733
11853.18 758
11854.21 727
11855.23 744
11856.26 751
11857.29 784
11858.32 761
11859.35 787
11860.38 781
11861.40 777
11862.43 783
11863.46 756
11864.49 730
11865.52 756
11866.55 787
11867.58 780
11868.60 778
11869.63 757
11870.66 779
11871.69 783
11872.72 784
11873.75 788
11874.78 810
11875.81 810
11876.84 819
11877.86 797
11878.89 794
11879.92 817
11880.95 812
11881.98 825
11883.01 841
11884.04 839
11885.07 857
11886.10 845
11887.13 858
11888.16 851
11889.19 889
11890.22 885
11891.25 881
11892.28 883
11893.31 894
11894.34 931
11895.37 937
11896.40 937
11897.43 987
11898.46 975
11899.49 968
11900.52 1000
11901.55 1039
11902.58 1079
11903.61 1090
11904.64 1136
11905.67 1168
11906.70 1136
11907.73 1106
11908.76 1118
11909.79 1087
11910.82 1066
11911.85 1062
11912.88 1049
11913.91 1001
11914.94 986
11915.97 991
11917.01 985
11918.04 936
11919.07 941
11920.10 946
11921.13 946
11922.16 906
11923.19 917
11924.22 959
11925.25 962
11926.28 1030
11927.32 995
11928.35 1028
11929.38 1050
11930.41 1116
11931.44 1126
11932.47 1085
11933.50 1087
11934.54 1108
11935.57 1102
11936.60 1052
11937.63 1044
11938.66 1022
11939.70 1002
11940.73 944
11941.76 951
11942.79 903
11943.82 905
11944.85 906
11945.89 875
11946.92 892
11947.95 870
11948.98 884
11950.02 805
11951.05 807
11952.08 861
11953.11 844
11954.15 888
11955.18 847
11956.21 885
11957.24 839
11958.28 848
11959.31 836
11960.34 826
11961.37 852
11962.41 838
11963.44 814
11964.47 808
11965.51 824
11966.54 833
11967.57 853
11968.60 858
11969.64 833
11970.67 831
11971.70 846
11972.74 832
11973.77 863
11974.80 857
11975.84 878
11976.87 865
11977.90 863
11978.94 860
11979.97 864
11981.00 857
11982.04 851
11983.07 890
11984.11 864
11985.14 874
11986.17 873
11987.21 904
11988.24 839
11989.28 855
11990.31 882
11991.34 924
11992.38 861
11993.41 911
11994.45 886
11995.48 885
11996.51 911
11997.55 888
11998.58 926
11999.62 902
12000.65 897
12001.69 927
12002.72 938
12003.76 904
12004.79 914
12005.82 960
12006.86 941
12007.89 954
12008.93 930
12009.96 928
12011.00 937
12012.03 964
12013.07 930
12014.10 989
12015.14 998
12016.17 1029
12017.21 999
12018.24 968
12019.28 989
12020.32 974
12021.35 990
12022.39 973
12023.42 984
12024.46 983
12025.49 971
12026.53 999
12027.56 977
12028.60 1011
12029.64 979
12030.67 956
12031.71 954
12032.74 977
12033.78 968
12034.81 957
12035.85 983
12036.89 988
12037.92 983
12038.96 1024
12039.99 1023
12041.03 987
12042.07 977
12043.10 1022
12044.14 1012
12045.18 988
12046.21 1032
12047.25 987
12048.29 998
12049.32 1021
12050.36 1025
12051.40 1021
12052.43 1053
12053.47 1073
12054.51 1097
12055.54 1102
12056.58 1100
12057.62 1127
12058.65 1155
12059.69 1175
12060.73 1194
12061.76 1155
12062.80 1125
12063.84 1142
12064.88 1100
12065.91 1012
12066.95 1017
12067.99 1036
12069.03 1011
12070.06 994
12071.10 952
12072.14 956
12073.18 974
12074.21 938
12075.25 936
12076.29 937
12077.33 927
12078.36 896
12079.40 914
12080.44 904
12081.48 914
12082.52 950
12083.55 935
12084.59 966
12085.63 937
12086.67 953
12087.71 944
12088.74 964
12089.78 974
12090.82 944
12091.86 982
12092.90 1019
12093.94 989
12094.98 955
12096.01 997
12097.05 1035
12098.09 1033
12099.13 1020
12100.17 1071
12101.21 1076
12102.25 1082
12103.28 1129
12104.32 1125
12105.36 1144
12106.40 1125
12107.44 1120
12108.48 1103
12109.52 1064
12110.56 1031
12111.60 1034
12112.64 979
12113.68 935
12114.72 923
12115.76 857
12116.79 849
12117.83 840
12118.87 801
12119.91 799
12120.95 779
12121.99 771
12123.03 781
12124.07 769
12125.11 755
12126.15 756
12127.19 748
12128.23 730
12129.27 735
12130.31 726
12131.35 759
12132.39 765
12133.43 771
12134.47 729
12135.51 769
12136.55 747
12137.59 740
12138.63 732
12139.67 728
12140.71 712
12141.76 702
12142.80 719
12143.84 732
12144.88 727
12145.92 744
12146.96 726
12148.00 710
12149.04 725
12150.08 713
12151.12 735
12152.16 731
12153.20 704
12154.25 692
12155.29 717
12156.33 727
12157.37 687
12158.41 698
12159.45 723
12160.49 727
12161.53 714
12162.58 712
12163.62 692
12164.66 685
12165.70 681
12166.74 682
12167.78 687
12168.82 717
12169.87 731
12170.91 686
12171.95 653
12172.99 703
12174.03 701
12175.08 713
12176.12 665
12177.16 642
12178.20 669
12179.24 702
12180.29 698
12181.33 666
12182.37 679
12183.41 690
12184.46 631
12185.50 682
12186.54 677
12187.58 696
12188.63 698
12189.67 682
12190.71 686
12191.75 678
12192.80 660
12193.84 656
12194.88 661
12195.92 655
12196.97 644
12198.01 636
12199.05 668
12200.10 664
12201.14 669
12202.18 626
12203.23 649
12204.27 647
12205.31 667
12206.36 660
12207.40 640
12208.44 654
12209.49 638
12210.53 655
12211.57 621
12212.62 619
12213.66 642
12214.70 633
12215.75 602
12216.79 604
12217.84 584
12218.88 613
12219.92 630
12220.97 589
12222.01 623
12223.06 613
12224.10 651
12225.14 612
12226.19 625
12227.23 579
12228.28 629
12229.32 634
12230.36 651
12231.41 597
12232.45 580
12233.50 558
12234.54 592
12235.59 602
12236.63 581
12237.68 611
12238.72 592
12239.77 592
12240.81 596
12241.86 590
12242.90 573
12243.94 572
12244.99 567
12246.03 616
12247.08 591
12248.13 616
12249.17 614
12250.22 599
12251.26 566
12252.31 562
12253.35 594
12254.40 593
12255.44 613
12256.49 596
12257.53 564
12258.58 537
12259.62 563
12260.67 591
12261.72 584
12262.76 611
12263.81 559
12264.85 546
12265.90 533
12266.94 555
12267.99 508
12269.04 532
12270.08 544
12271.13 543
12272.17 540
12273.22 537
12274.27 518
12275.31 528
12276.36 539
12277.41 541
12278.45 552
12279.50 556
12280.55 555
12281.59 539
12282.64 531
12283.69 522
12284.73 557
12285.78 560
12286.83 522
12287.87 522
12288.92 540
12289.97 562
12291.01 562
12292.06 532
12293.11 523
12294.15 535
12295.20 520
12296.25 525
12297.30 554
12298.34 571
12299.39 537
12300.44 518
12301.48 534
12302.53 532
12303.58 533
12304.63 532
12305.67 530
12306.72 567
12307.77 562
12308.82 538
12309.87 515
12310.91 537
12311.96 520
12313.01 553
12314.06 566
12315.10 540
12316.15 538
12317.20 537
12318.25 532
12319.30 530
12320.34 531
12321.39 533
12322.44 531
12323.49 535
12324.54 501
12325.59 517
12326.63 510
12327.68 549
12328.73 546
12329.78 539
12330.83 515
12331.88 541
12332.93 537
12333.98 500
12335.02 485
12336.07 490
12337.12 517
12338.17 505
12339.22 500
12340.27 512
12341.32 509
12342.37 532
12343.42 502
12344.47 513
12345.51 543
12346.56 502
12347.61 510
12348.66 506
12349.71 498
12350.76 517
12351.81 531
12352.86 512
12353.91 485
12354.96 519
12356.01 523
12357.06 556
12358.11 525
12359.16 499
12360.21 498
12361.26 528
12362.31 546
12363.36 512
12364.41 514
12365.46 551
12366.51 515
12367.56 542
12368.61 525
12369.66 505
12370.71 494
12371.76 537
12372.81 530
12373.86 526
12374.91 516
12375.96 556
12377.01 523
12378.06 540
12379.11 508
12380.17 537
12381.22 537
12382.27 508
12383.32 537
12384.37 529
12385.42 539
12386.47 520
12387.52 526
12388.57 536
12389.62 518
12390.67 515
12391.73 541
12392.78 533
12393.83 516
12394.88 528
12395.93 534
12396.98 524
12398.03 512
12399.09 506
12400.14 521
12401.19 525
12402.24 530
12403.29 528
12404.34 515
12405.40 530
12406.45 509
12407.50 531
12408.55 507
12409.60 512
12410.66 515
12411.71 509
12412.76 553
12413.81 550
12414.86 527
12415.92 543
12416.97 531
12418.02 532
12419.07 520
12420.13 532
12421.18 512
12422.23 535
12423.28 540
12424.34 538
12425.39 540
12426.44 522
12427.49 504
12428.55 522
12429.60 550
12430.65 527
12431.71 517
12432.76 540
12433.81 532
12434.86 548
12435.92 540
12436.97 552
12438.02 535
12439.08 525
12440.13 516
12441.18 534
12442.24 547
12443.29 538
12444.34 538
12445.40 547
12446.45 537
12447.50 548
12448.56 563
12449.61 533
12450.67 533
12451.72 540
12452.77 527
12453.83 545
12454.88 546
12455.94 537
12456.99 530
12458.04 539
12459.10 586
12460.15 551
12461.21 529
12462.26 568
12463.31 576
12464.37 565
12465.42 561
12466.48 570
12467.53 574
12468.59 579
12469.64 579
12470.70 616
12471.75 644
12472.80 644
12473.86 664
12474.91 670
12475.97 678
12477.02 697
12478.08 698
12479.13 712
12480.19 677
12481.24 690
12482.30 685
12483.35 707
12484.41 675
12485.46 676
12486.52 673
12487.57 617
12488.63 638
12489.69 607
12490.74 605
12491.80 586
12492.85 567
12493.91 576
12494.96 556
12496.02 571
12497.07 540
12498.13 562
12499.19 595
12500.24 574
12501.30 553
12502.35 576
12503.41 573
12504.47 568
12505.52 570
12506.58 566
12507.63 563
12508.69 577
12509.75 545
12510.80 558
12511.86 575
12512.91 571
12513.97 583
12515.03 597
12516.08 588
12517.14 608
12518.20 578
12519.25 585
12520.31 572
12521.37 581
12522.42 562
12523.48 569
12524.54 588
12525.59 583
12526.65 584
12527.71 596
12528.77 573
12529.82 578
12530.88 556
12531.94 576
12532.99 589
12534.05 589
12535.11 572
12536.17 568
12537.22 584
12538.28 585
12539.34 587
12540.40 562
12541.45 557
12542.51 559
12543.57 543
12544.63 559
12545.68 564
12546.74 546
12547.80 601
12548.86 578
12549.92 591
12550.97 566
12552.03 580
12553.09 600
12554.15 600
12555.21 592
12556.26 560
12557.32 595
12558.38 588
12559.44 559
12560.50 578
12561.56 589
12562.61 598
12563.67 574
12564.73 580
12565.79 570
12566.85 577
12567.91 560
12568.97 585
12570.02 594
12571.08 577
12572.14 565
12573.20 598
12574.26 582
12575.32 544
12576.38 559
12577.44 571
12578.50 584
12579.56 590
12580.61 580
12581.67 603
12582.73 552
12583.79 557
12584.85 585
12585.91 566
12586.97 561
12588.03 560
12589.09 569
12590.15 583
12591.21 545
12592.27 573
12593.33 609
12594.39 582
12595.45 551
12596.51 532
12597.57 562
12598.63 599
12599.69 575
12600.75 604
12601.81 564
12602.87 575
12603.93 589
12604.99 572
12606.05 566
12607.11 555
12608.17 571
12609.23 545
12610.29 557
12611.35 600
12612.41 590
12613.47 612
12614.53 592
12615.59 604
12616.66 597
12617.72 570
12618.78 598
12619.84 594
12620.90 622
12621.96 549
12623.02 601
12624.08 634
12625.14 607
12626.20 609
12627.26 635
12628.33 609
12629.39 624
12630.45 647
12631.51 608
12632.57 604
12633.63 640
12634.69 632
12635.76 641
12636.82 603
12637.88 593
12638.94 621
12640.00 620
12641.06 614
12642.13 610
12643.19 603
12644.25 587
12645.31 605
12646.37 587
12647.44 570
12648.50 575
12649.56 557
12650.62 569
12651.68 581
12652.75 575
12653.81 558
12654.87 590
12655.93 589
12657.00 595
12658.06 579
12659.12 590
12660.18 580
12661.25 584
12662.31 586
12663.37 585
12664.43 586
12665.50 551
12666.56 561
12667.62 568
12668.69 559
12669.75 591
12670.81 608
12671.88 571
12672.94 557
12674.00 547
12675.06 593
12676.13 554
12677.19 566
12678.25 607
12679.32 593
12680.38 569
12681.44 615
12682.51 604
12683.57 596
12684.64 608
12685.70 570
12686.76 583
12687.83 566
12688.89 573
12689.95 554
12691.02 584
12692.08 620
12693.15 612
12694.21 612
12695.27 647
12696.34 631
12697.40 609
12698.47 595
12699.53 610
12700.59 600
12701.66 611
12702.72 594
12703.79 613
12704.85 628
12705.92 608
12706.98 599
12708.05 626
12709.11 632
12710.18 609
12711.24 650
12712.30 630
12713.37 625
12714.43 642
12715.50 638
12716.56 645
12717.63 664
12718.69 643
12719.76 624
12720.82 601
12721.89 641
12722.95 659
12724.02 629
12725.09 642
12726.15 637
12727.22 690
12728.28 683
12729.35 684
12730.41 673
12731.48 690
12732.54 672
12733.61 678
12734.68 680
12735.74 696
12736.81 709
12737.87 727
12738.94 685
12740.00 716
12741.07 656
12742.14 662
12743.20 640
12744.27 623
12745.33 650
12746.40 624
12747.47 589
12748.53 609
12749.60 603
12750.67 604
12751.73 618
12752.80 577
12753.87 595
12754.93 588
12756.00 564
12757.07 578
12758.13 585
12759.20 548
12760.27 551
12761.33 561
12762.40 547
12763.47 581
12764.53 569
12765.60 580
12766.67 573
12767.73 526
12768.80 536
12769.87 567
12770.94 548
12772.00 552
12773.07 568
12774.14 568
12775.21 553
12776.27 556
12777.34 551
12778.41 553
12779.48 546
12780.54 533
12781.61 554
12782.68 537
12783.75 542
12784.81 564
12785.88 531
12786.95 526
12788.02 561
12789.09 559
12790.15 548
12791.22 545
12792.29 520
12793.36 552
12794.43 551
12795.49 536
12796.56 528
12797.63 560
12798.70 554
12799.77 533
12800.84 500
12801.90 533
12802.97 557
12804.04 544
12805.11 541
12806.18 550
12807.25 528
12808.32 554
12809.39 575
12810.45 516
12811.52 552
12812.59 531
12813.66 537
12814.73 537
12815.80 556
12816.87 574
12817.94 551
12819.01 568
12820.08 560
12821.15 554
12822.21 539
12823.28 559
12824.35 558
12825.42 572
12826.49 578
12827.56 560
12828.63 559
12829.70 552
12830.77 550
12831.84 568
12832.91 554
12833.98 526
12835.05 536
12836.12 519
12837.19 507
12838.26 535
12839.33 519
12840.40 546
12841.47 552
12842.54 538
12843.61 552
12844.68 538
12845.75 536
12846.82 526
12847.89 485
12848.96 508
12850.03 487
12851.10 502
12852.18 499
12853.25 470
12854.32 533
12855.39 503
12856.46 509
12857.53 512
12858.60 508
12859.67 502
12860.74 490
12861.81 534
12862.88 494
12863.96 483
12865.03 495
12866.10 489
12867.17 505
12868.24 515
12869.31 513
12870.38 488
12871.45 501
12872.53 480
12873.60 496
12874.67 499
12875.74 474
12876.81 515
12877.88 503
12878.96 516
12880.03 485
12881.10 481
12882.17 502
12883.24 504
12884.31 494
12885.39 495
12886.46 484
12887.53 477
12888.60 469
12889.68 478
12890.75 472
12891.82 480
12892.89 486
12893.96 462
12895.04 481
12896.11 469
12897.18 483
12898.25 487
12899.33 482
12900.40 480
12901.47 457
12902.54 472
12903.62 486
12904.69 501
12905.76 477
12906.84 453
12907.91 485
12908.98 502
12910.06 491
12911.13 511
12912.20 469
12913.27 459
12914.35 501
12915.42 476
12916.49 482
12917.57 455
12918.64 475
12919.71 477
12920.79 471
12921.86 478
12922.94 454
12924.01 453
12925.08 497
12926.16 455
12927.23 460
12928.30 476
12929.38 469
12930.45 483
12931.53 479
12932.60 479
12933.67 468
12934.75 501
12935.82 488
12936.90 462
12937.97 450
12939.04 438
12940.12 457
12941.19 461
12942.27 483
12943.34 481
12944.42 486
12945.49 469
12946.56 474
12947.64 474
12948.71 461
12949.79 464
12950.86 454
12951.94 474
12953.01 491
12954.09 474
12955.16 446
12956.24 443
12957.31 475
12958.39 472
12959.46 460
12960.54 469
12961.61 493
12962.69 472
12963.76 478
12964.84 481
12965.91 474
12966.99 503
12968.07 515
12969.14 501
12970.22 474
12971.29 453
12972.37 457
12973.44 473
12974.52 468
12975.59 474
12976.67 464
12977.75 460
12978.82 456
12979.90 477
12980.97 460
12982.05 475
12983.13 454
12984.20 474
12985.28 471
12986.35 471
12987.43 469
12988.51 466
12989.58 481
12990.66 495
12991.74 488
12992.81 485
12993.89 475
12994.97 486
12996.04 455
12997.12 471
12998.20 489
12999.27 510
13000.35 505
13001.43 499
13002.50 482
13003.58 475
13004.66 503
13005.73 487
13006.81 491
13007.89 477
13008.97 454
13010.04 458
13011.12 471
13012.20 490
13013.27 492
13014.35 501
13015.43 468
13016.51 467
13017.58 500
13018.66 472
13019.74 466
13020.82 488
13021.89 524
13022.97 498
13024.05 476
13025.13 474
13026.21 495
13027.28 497
13028.36 476
13029.44 521
13030.52 498
13031.60 483
13032.67 492
13033.75 471
13034.83 519
13035.91 518
13036.99 474
13038.07 491
13039.14 512
13040.22 485
13041.30 475
13042.38 502
13043.46 528
13044.54 489
13045.62 484
13046.69 484
13047.77 518
13048.85 501
13049.93 518
13051.01 492
13052.09 522
13053.17 504
13054.25 518
13055.33 490
13056.40 506
13057.48 502
13058.56 491
13059.64 476
13060.72 509
13061.80 507
13062.88 494
13063.96 474
13065.04 488
13066.12 493
13067.20 494
13068.28 480
13069.36 496
13070.44 493
13071.52 510
13072.60 484
13073.68 493
13074.76 506
13075.84 526
13076.92 485
13078.00 496
13079.08 485
13080.16 521
13081.24 500
13082.32 471
13083.40 496
13084.48 466
13085.56 499
13086.64 493
13087.72 487
13088.80 507
13089.88 480
13090.96 494
13092.04 489
13093.12 505
13094.20 488
13095.28 502
13096.36 517
13097.44 544
13098.52 498
13099.61 480
13100.69 514
13101.77 481
13102.85 467
13103.93 501
13105.01 509
13106.09 504
13107.17 507
13108.25 560
13109.34 524
13110.42 557
13111.50 523
13112.58 499
13113.66 515
13114.74 504
13115.82 512
13116.91 492
13117.99 521
13119.07 522
13120.15 515
13121.23 524
13122.31 529
13123.40 525
13124.48 527
13125.56 483
13126.64 484
13127.72 540
13128.81 535
13129.89 525
13130.97 554
13132.05 515
13133.14 521
13134.22 516
13135.30 536
13136.38 530
13137.47 535
13138.55 523
13139.63 532
13140.71 509
13141.80 541
13142.88 507
13143.96 542
13145.04 523
13146.13 570
13147.21 550
13148.29 522
13149.38 535
13150.46 539
13151.54 537
13152.62 526
13153.71 540
13154.79 535
13155.87 541
13156.96 548
13158.04 519
13159.12 554
13160.21 560
13161.29 555
13162.37 545
13163.46 544
13164.54 539
13165.62 530
13166.71 540
13167.79 535
13168.88 542
13169.96 542
13171.04 533
13172.13 561
13173.21 552
13174.30 539
13175.38 534
13176.46 545
13177.55 549
13178.63 539
13179.72 556
13180.80 572
13181.88 572
13182.97 558
13184.05 559
13185.14 549
13186.22 576
13187.31 546
13188.39 547
13189.48 539
13190.56 548
13191.65 553
13192.73 550
13193.81 554
13194.90 586
13195.98 529
13197.07 548
13198.15 557
13199.24 573
13200.32 572
13201.41 561
13202.49 581
13203.58 571
13204.67 558
13205.75 574
13206.84 585
13207.92 566
13209.01 572
13210.09 580
13211.18 561
13212.26 552
13213.35 590
13214.43 615
13215.52 605
13216.61 569
13217.69 558
13218.78 581
13219.86 565
13220.95 573
13222.04 596
13223.12 567
13224.21 576
13225.29 587
13226.38 567
13227.47 577
13228.55 623
13229.64 554
13230.72 562
13231.81 566
13232.90 593
13233.98 572
13235.07 596
13236.16 604
13237.24 631
13238.33 613
13239.42 567
13240.50 607
13241.59 621
13242.68 632
13243.76 617
13244.85 598
13245.94 604
13247.02 611
13248.11 628
13249.20 627
13250.29 627
13251.37 637
13252.46 647
13253.55 655
13254.63 644
13255.72 632
13256.81 632
13257.90 648
13258.98 630
13260.07 657
13261.16 662
13262.25 637
13263.33 636
13264.42 678
13265.51 693
13266.60 661
13267.69 687
13268.77 674
13269.86 643
13270.95 653
13272.04 666
13273.13 688
13274.21 675
13275.30 661
13276.39 663
13277.48 663
13278.57 666
13279.65 653
13280.74 664
13281.83 670
13282.92 708
13284.01 711
13285.10 695
13286.19 715
13287.27 714
13288.36 682
13289.45 698
13290.54 721
13291.63 731
13292.72 700
13293.81 710
13294.90 700
13295.98 720
13297.07 734
13298.16 694
13299.25 741
13300.34 740
13301.43 714
13302.52 729
13303.61 767
13304.70 747
13305.79 734
13306.88 760
13307.97 742
13309.06 788
13310.15 769
13311.24 750
13312.32 784
13313.41 759
13314.50 753
13315.59 770
13316.68 758
13317.77 757
13318.86 802
13319.95 795
13321.04 793
13322.13 771
13323.22 813
13324.31 797
13325.40 814
13326.49 775
13327.58 807
13328.68 816
13329.77 814
13330.86 829
13331.95 785
13333.04 861
13334.13 831
13335.22 864
13336.31 819
13337.40 800
13338.49 836
13339.58 832
13340.67 875
13341.76 852
13342.85 854
13343.94 830
13345.04 839
13346.13 841
13347.22 856
13348.31 829
13349.40 826
13350.49 834
13351.58 846
13352.67 859
13353.77 865
13354.86 885
13355.95 882
13357.04 846
13358.13 871
13359.22 887
13360.31 891
13361.41 883
13362.50 887
13363.59 907
13364.68 920
13365.77 933
13366.87 934
13367.96 909
13369.05 939
13370.14 963
13371.23 988
13372.33 1005
13373.42 946
13374.51 936
13375.60 944
13376.69 929
13377.79 889
13378.88 895
13379.97 860
13381.06 855
13382.16 816
13383.25 849
13384.34 783
13385.43 792
13386.53 799
13387.62 816
13388.71 791
13389.81 788
13390.90 818
13391.99 766
13393.08 735
13394.18 748
13395.27 735
13396.36 757
13397.46 796
13398.55 755
13399.64 730
13400.74 738
13401.83 734
13402.92 751
13404.02 726
13405.11 761
13406.20 717
13407.30 736
13408.39 760
13409.48 747
13410.58 773
13411.67 743
13412.77 744
13413.86 713
13414.95 722
13416.05 763
13417.14 780
13418.23 762
13419.33 763
13420.42 739
13421.52 720
13422.61 777
13423.71 765
13424.80 758
13425.89 779
13426.99 748
13428.08 779
13429.18 764
13430.27 760
13431.37 794
13432.46 779
13433.56 813
13434.65 767
13435.74 748
13436.84 761
13437.93 772
13439.03 763
13440.12 817
13441.22 778
13442.31 804
13443.41 803
13444.50 783
13445.60 786
13446.69 801
13447.79 780
13448.88 790
13449.98 782
13451.08 783
13452.17 787
13453.27 786
13454.36 785
13455.46 778
13456.55 795
13457.65 804
13458.74 818
13459.84 795
13460.94 807
13462.03 808
13463.13 821
13464.22 817
13465.32 808
13466.41 820
13467.51 831
13468.61 883
13469.70 833
13470.80 836
13471.90 850
13472.99 853
13474.09 837
13475.18 839
13476.28 816
13477.38 794
13478.47 829
13479.57 802
13480.67 830
13481.76 865
13482.86 862
13483.96 834
13485.05 842
13486.15 820
13487.25 877
13488.34 857
13489.44 823
13490.54 853
13491.63 841
13492.73 862
13493.83 849
13494.93 865
13496.02 856
13497.12 920
13498.22 915
13499.31 899
13500.41 928
13501.51 957
13502.61 964
13503.70 961
13504.80 956
13505.90 940
13507.00 981
13508.09 1011
13509.19 972
13510.29 937
13511.39 901
13512.49 901
13513.58 938
13514.68 949
13515.78 893
13516.88 853
13517.98 874
13519.07 901
13520.17 855
13521.27 838
13522.37 821
13523.47 850
13524.57 814
13525.66 813
13526.76 776
13527.86 823
13528.96 802
13530.06 771
13531.16 774
13532.25 781
13533.35 803
13534.45 808
13535.55 748
13536.65 756
13537.75 764
13538.85 787
13539.95 768
13541.05 760
13542.14 739
13543.24 706
13544.34 713
13545.44 721
13546.54 729
13547.64 715
13548.74 711
13549.84 691
13550.94 706
13552.04 704
13553.14 675
13554.24 674
13555.34 672
13556.44 691
13557.54 709
13558.64 705
13559.74 693
13560.84 692
13561.94 663
13563.04 672
13564.13 721
13565.23 699
13566.34 665
13567.44 670
13568.54 692
13569.64 702
13570.74 684
13571.84 666
13572.94 683
13574.04 712
13575.14 700
13576.24 686
13577.34 692
13578.44 664
13579.54 679
13580.64 672
13581.74 693
13582.84 652
13583.94 675
13585.04 674
13586.14 713
13587.24 692
13588.35 663
13589.45 667
13590.55 678
13591.65 677
13592.75 696
13593.85 681
13594.95 666
13596.05 681
13597.15 717
13598.26 698
13599.36 679
13600.46 682
13601.56 684
13602.66 689
13603.76 665
13604.86 702
13605.97 701
13607.07 685
13608.17 685
13609.27 712
13610.37 685
13611.47 679
13612.58 689
13613.68 658
13614.78 663
13615.88 676
13616.98 709
13618.09 679
13619.19 655
13620.29 708
13621.39 660
13622.50 673
13623.60 699
13624.70 703
13625.80 709
13626.91 722
13628.01 693
13629.11 686
13630.21 669
13631.32 677
13632.42 658
13633.52 656
13634.62 681
13635.73 669
13636.83 667
13637.93 697
13639.04 664
13640.14 678
13641.24 687
13642.35 651
13643.45 651
13644.55 645
13645.65 693
13646.76 695
13647.86 701
13648.96 677
13650.07 677
13651.17 702
13652.28 685
13653.38 681
13654.48 674
13655.59 679
13656.69 715
13657.79 641
13658.90 647
13660.00 644
13661.11 697
13662.21 670
13663.31 660
13664.42 679
13665.52 680
13666.63 691
13667.73 686
13668.83 714
13669.94 678
13671.04 676
13672.15 644
13673.25 685
13674.36 695
13675.46 687
13676.56 684
13677.67 675
13678.77 704
13679.88 715
13680.98 692
13682.09 693
13683.19 710
13684.30 721
13685.40 694
13686.51 707
13687.61 699
13688.72 695
13689.82 699
13690.93 680
13692.03 661
13693.14 683
13694.24 707
13695.35 701
13696.45 727
13697.56 748
13698.66 758
13699.77 737
13700.87 732
13701.98 732
13703.09 723
13704.19 721
13705.30 739
13706.40 713
13707.51 739
13708.61 717
13709.72 760
13710.83 749
13711.93 775
13713.04 795
13714.14 789
13715.25 797
13716.36 770
13717.46 773
13718.57 762
13719.67 746
13720.78 792
13721.89 780
13722.99 816
13724.10 813
13725.21 828
13726.31 796
13727.42 795
13728.53 830
13729.63 818
13730.74 833
13731.85 832
13732.95 819
13734.06 832
13735.17 859
13736.27 824
13737.38 804
13738.49 823
13739.59 867
13740.70 844
13741.81 829
13742.92 845
13744.02 843
13745.13 879
13746.24 901
13747.35 879
13748.45 900
13749.56 887
13750.67 884
13751.78 890
13752.88 917
13753.99 979
13755.10 972
13756.21 980
13757.31 1006
13758.42 992
13759.53 1031
13760.64 1074
13761.75 1098
13762.85 1073
13763.96 1083
13765.07 1076
13766.18 1154
13767.29 1118
13768.39 1098
13769.50 1127
13770.61 1068
13771.72 1101
13772.83 1098
13773.94 1069
13775.04 1094
13776.15 1104
13777.26 1048
13778.37 1023
13779.48 987
13780.59 999
13781.70 981
13782.80 957
13783.91 924
13785.02 870
13786.13 889
13787.24 891
13788.35 837
13789.46 846
13790.57 810
13791.68 791
13792.79 780
13793.90 779
13795.00 777
13796.11 737
13797.22 743
13798.33 767
13799.44 728
13800.55 725
13801.66 691
13802.77 706
13803.88 682
13804.99 650
13806.10 675
13807.21 736
13808.32 708
13809.43 689
13810.54 677
13811.65 702
13812.76 692
13813.87 710
13814.98 692
13816.09 648
13817.20 653
13818.31 671
13819.42 694
13820.53 683
13821.64 651
13822.75 680
13823.86 700
13824.97 692
13826.08 677
13827.19 674
13828.30 685
13829.41 705
13830.53 677
13831.64 659
13832.75 640
13833.86 665
13834.97 662
13836.08 666
13837.19 652
13838.30 681
13839.41 659
13840.52 677
13841.64 667
13842.75 663
13843.86 680
13844.97 694
13846.08 662
13847.19 679
13848.30 660
13849.41 660
13850.53 700
13851.64 728
13852.75 678
13853.86 678
13854.97 709
13856.08 696
13857.20 679
13858.31 667
13859.42 664
13860.53 677
13861.64 704
13862.76 679
13863.87 673
13864.98 699
13866.09 699
13867.20 675
13868.32 652
13869.43 694
13870.54 688
13871.65 689
13872.77 707
13873.88 711
13874.99 683
13876.10 672
13877.22 679
13878.33 649
13879.44 696
13880.55 724
13881.67 704
13882.78 700
13883.89 691
13885.01 657
13886.12 654
13887.23 705
13888.34 702
13889.46 699
13890.57 703
13891.68 706
13892.80 715
13893.91 748
13895.02 727
13896.14 710
13897.25 716
13898.36 727
13899.48 685
13900.59 698
13901.70 702
13902.82 698
13903.93 699
13905.05 684
13906.16 669
13907.27 685
13908.39 654
13909.50 656
13910.61 638
13911.73 631
13912.84 621
13913.96 631
13915.07 626
13916.19 627
13917.30 612
13918.41 655
13919.53 619
13920.64 601
13921.76 613
13922.87 589
13923.99 606
13925.10 610
13926.21 614
13927.33 620
13928.44 610
13929.56 639
13930.67 607
13931.79 596
13932.90 625
13934.02 602
13935.13 581
13936.25 595
13937.36 621
13938.48 620
13939.59 614
13940.71 599
13941.82 589
13942.94 588
13944.05 604
13945.17 573
13946.28 612
13947.40 609
13948.52 634
13949.63 606
13950.75 602
13951.86 595
13952.98 560
13954.09 561
13955.21 602
13956.32 606
13957.44 591
13958.56 595
13959.67 590
13960.79 589
13961.90 594
13963.02 565
13964.14 612
13965.25 585
13966.37 572
13967.48 589
13968.60 595
13969.72 599
13970.83 581
13971.95 573
13973.07 591
13974.18 592
13975.30 548
13976.42 545
13977.53 600
13978.65 592
13979.77 624
13980.88 562
13982.00 554
13983.12 591
13984.23 577
13985.35 575
13986.47 554
13987.58 558
13988.70 596
13989.82 582
13990.94 593
13992.05 601
13993.17 587
13994.29 589
13995.40 582
13996.52 593
13997.64 584
13998.76 573
13999.87 631
14000.99 599
14002.11 584
14003.23 572
14004.35 577
14005.46 638
14006.58 593
14007.70 582
14008.82 576
14009.93 595
14011.05 616
14012.17 579
14013.29 564
14014.41 585
14015.52 591
14016.64 588
14017.76 582
14018.88 567
14020.00 583
14021.12 596
14022.23 560
14023.35 587
14024.47 626
14025.59 610
14026.71 595
14027.83 611
14028.95 616
14030.06 609
14031.18 641
14032.30 638
14033.42 619
14034.54 587
14035.66 617
14036.78 616
14037.90 626
14039.02 618
14040.14 638
14041.25 629
14042.37 625
14043.49 618
14044.61 630
14045.73 640
14046.85 628
14047.97 617
14049.09 611
14050.21 623
14051.33 644
14052.45 649
14053.57 656
14054.69 643
14055.81 676
14056.93 680
14058.05 643
14059.17 638
14060.29 662
14061.41 672
14062.53 687
14063.65 677
14064.77 689
14065.89 679
14067.01 683
14068.13 690
14069.25 687
14070.37 685
14071.49 707
14072.61 725
14073.73 735
14074.85 737
14075.97 721
14077.09 731
14078.21 732
14079.33 694
14080.45 713
14081.57 713
14082.69 703
14083.82 721
14084.94 719
14086.06 699
14087.18 710
14088.30 686
14089.42 702
14090.54 705
14091.66 684
14092.78 677
14093.91 732
14095.03 711
14096.15 701
14097.27 696
14098.39 712
14099.51 738
14100.63 731
14101.76 726
14102.88 753
14104.00 722
14105.12 707
14106.24 672
14107.36 691
14108.49 697
14109.61 694
14110.73 679
14111.85 664
14112.97 643
14114.10 667
14115.22 659
14116.34 674
14117.46 666
14118.58 650
14119.71 616
14120.83 628
14121.95 582
14123.07 605
14124.20 633
14125.32 611
14126.44 611
14127.56 616
14128.69 623
14129.81 614
14130.93 602
14132.06 597
14133.18 590
14134.30 587
14135.42 593
14136.55 590
14137.67 598
14138.79 594
14139.92 584
14141.04 582
14142.16 614
14143.29 625
14144.41 595
14145.53 591
14146.66 580
14147.78 591
14148.90 605
14150.03 588
14151.15 572
14152.27 584
14153.40 608
14154.52 565
14155.64 599
14156.77 591
14157.89 580
14159.02 545
14160.14 560
14161.26 596
14162.39 640
14163.51 570
14164.64 559
14165.76 546
14166.88 568
14168.01 600
14169.13 588
14170.26 603
14171.38 573
14172.51 556
14173.63 543
14174.75 565
14175.88 574
14177.00 591
14178.13 580
14179.25 582
14180.38 573
14181.50 580
14182.63 540
14183.75 570
14184.88 553
14186.00 553
14187.13 574
14188.25 533
14189.38 535
14190.50 527
14191.63 544
14192.75 556
14193.88 540
14195.00 551
14196.13 549
14197.25 525
14198.38 572
14199.50 556
14200.63 537
14201.76 547
14202.88 538
14204.01 553
14205.13 545
14206.26 541
14207.38 544
14208.51 530
14209.64 542
14210.76 554
14211.89 538
14213.01 517
14214.14 520
14215.27 512
14216.39 556
14217.52 536
14218.64 527
14219.77 526
14220.90 537
14222.02 545
14223.15 544
14224.28 535
14225.40 535
14226.53 528
14227.66 540
14228.78 531
14229.91 530
14231.04 531
14232.16 527
14233.29 550
14234.42 518
14235.54 530
14236.67 520
14237.80 524
14238.92 527
14240.05 512
14241.18 499
14242.31 510
14243.43 505
14244.56 527
14245.69 536
14246.82 531
14247.94 501
14249.07 511
14250.20 497
14251.33 497
14252.45 498
14253.58 490
14254.71 503
14255.84 499
14256.96 504
14258.09 507
14259.22 486
14260.35 509
14261.47 498
14262.60 504
14263.73 492
14264.86 488
14265.99 504
14267.12 502
14268.24 491
14269.37 471
14270.50 494
14271.63 475
14272.76 467
14273.89 460
14275.01 488
14276.14 474
14277.27 490
14278.40 479
14279.53 484
14280.66 498
14281.79 496
14282.91 476
14284.04 481
14285.17 491
14286.30 484
14287.43 487
14288.56 463
14289.69 472
14290.82 483
14291.95 455
14293.08 470
14294.20 456
14295.33 448
14296.46 481
14297.59 496
14298.72 496
14299.85 458
14300.98 482
14302.11 469
14303.24 490
14304.37 478
14305.50 468
14306.63 472
14307.76 494
14308.89 490
14310.02 478
14311.15 478
14312.28 470
14313.41 489
14314.54 485
14315.67 493
14316.80 466
14317.93 464
14319.06 472
14320.19 456
14321.32 446
14322.45 451
14323.58 459
14324.71 462
14325.84 466
14326.97 436
14328.10 453
14329.23 439
14330.36 472
14331.49 451
14332.62 429
14333.76 441
14334.89 473
14336.02 462
14337.15 428
14338.28 442
14339.41 441
14340.54 439
14341.67 435
14342.80 440
14343.93 458
14345.07 433
14346.20 457
14347.33 420
14348.46 428
14349.59 463
14350.72 464
14351.85 438
14352.99 437
14354.12 442
14355.25 425
14356.38 428
14357.51 439
14358.64 457
14359.78 438
14360.91 431
14362.04 447
14363.17 409
14364.30 424
14365.44 442
14366.57 455
14367.70 445
14368.83 445
14369.96 429
14371.10 445
14372.23 440
14373.36 447
14374.49 455
14375.63 463
14376.76 444
14377.89 437
14379.02 427
14380.16 444
14381.29 457
14382.42 451
14383.55 447
14384.69 453
14385.82 458
14386.95 447
14388.09 443
14389.22 452
14390.35 455
14391.49 440
14392.62 453
14393.75 453
14394.89 425
14396.02 429
14397.15 438
14398.28 462
14399.42 459
14400.55 465
14401.69 451
14402.82 442
14403.95 455
14405.09 428
14406.22 428
14407.35 433
14408.49 425
14409.62 426
14410.75 427
14411.89 438
14413.02 436
14414.16 432
14415.29 476
14416.42 477
14417.56 452
14418.69 458
14419.83 453
14420.96 453
14422.10 440
14423.23 459
14424.36 454
14425.50 434
14426.63 438
14427.77 449
14428.90 464
14430.04 452
14431.17 458
14432.31 468
14433.44 441
14434.58 449
14435.71 464
14436.85 462
14437.98 478
14439.12 464
14440.25 434
14441.39 465
14442.52 434
14443.66 453
14444.79 469
14445.93 467
14447.06 470
14448.20 459
14449.33 461
14450.47 441
14451.60 463
14452.74 440
14453.87 450
14455.01 453
14456.14 478
14457.28 468
14458.42 474
14459.55 489
14460.69 490
14461.82 475
14462.96 468
14464.10 453
14465.23 479
14466.37 487
14467.50 471
14468.64 471
14469.78 461
14470.91 471
14472.05 480
14473.18 484
14474.32 459
14475.46 459
14476.59 453
14477.73 453
14478.87 450
14480.00 468
14481.14 447
14482.28 482
14483.41 515
14484.55 468
14485.69 473
14486.82 467
14487.96 471
14489.10 452
14490.23 463
14491.37 458
14492.51 445
14493.65 450
14494.78 442
14495.92 449
14497.06 480
14498.19 468
14499.33 450
14500.47 451
14501.61 441
14502.74 443
14503.88 448
14505.02 476
14506.16 432
14507.29 457
14508.43 458
14509.57 456
14510.71 472
14511.85 465
14512.98 461
14514.12 473
14515.26 470
14516.40 482
14517.54 463
14518.67 447
14519.81 464
14520.95 445
14522.09 408
14523.23 466
14524.36 455
14525.50 450
14526.64 469
14527.78 455
14528.92 449
14530.06 456
14531.19 453
14532.33 476
14533.47 478
14534.61 463
14535.75 470
14536.89 472
14538.03 450
14539.17 437
14540.31 450
14541.44 443
14542.58 485
14543.72 465
14544.86 438
14546.00 489
14547.14 463
14548.28 465
14549.42 451
14550.56 479
14551.70 461
14552.84 461
14553.98 466
14555.12 462
14556.25 463
14557.39 488
14558.53 475
14559.67 475
14560.81 493
14561.95 489
14563.09 465
14564.23 496
14565.37 484
14566.51 488
14567.65 478
14568.79 467
14569.93 501
14571.07 507
14572.21 485
14573.35 492
14574.49 510
14575.63 502
14576.77 509
14577.92 496
14579.06 486
14580.20 520
14581.34 504
14582.48 505
14583.62 503
14584.76 498
14585.90 510
14587.04 548
14588.18 526
14589.32 502
14590.46 544
14591.60 531
14592.74 530
14593.89 499
14595.03 512
14596.17 520
14597.31 508
14598.45 520
14599.59 534
14600.73 545
14601.87 533
14603.02 541
14604.16 523
14605.30 540
14606.44 527
14607.58 562
14608.72 536
14609.86 527
14611.01 533
14612.15 546
14613.29 533
14614.43 525
14615.57 531
14616.72 557
14617.86 569
14619.00 584
14620.14 560
14621.28 560
14622.43 571
14623.57 555
14624.71 577
14625.85 596
14627.00 596
14628.14 577
14629.28 614
14630.42 632
14631.56 637
14632.71 657
14633.85 649
14634.99 645
14636.14 672
14637.28 645
14638.42 646
14639.56 699
14640.71 678
14641.85 639
14642.99 605
14644.14 617
14645.28 606
14646.42 622
14647.56 604
14648.71 558
14649.85 514
14650.99 541
14652.14 536
14653.28 559
14654.42 517
14655.57 528
14656.71 533
14657.85 533
14659.00 508
14660.14 477
14661.29 486
14662.43 487
14663.57 478
14664.72 498
14665.86 467
14667.00 466
14668.15 471
14669.29 474
14670.44 483
14671.58 462
14672.73 461
14673.87 475
14675.01 455
14676.16 471
14677.30 469
14678.45 459
14679.59 446
14680.74 488
14681.88 462
14683.02 443
14684.17 449
14685.31 442
14686.46 444
14687.60 442
14688.75 444
14689.89 457
14691.04 444
14692.18 442
14693.33 414
14694.47 446
14695.62 461
14696.76 440
14697.91 416
14699.05 425
14700.20 437
14701.34 462
14702.49 444
14703.63 415
14704.78 411
14705.92 432
14707.07 422
14708.22 444
14709.36 435
14710.51 420
14711.65 439
14712.80 447
14713.94 426
14715.09 449
14716.23 450
14717.38 428
14718.53 412
14719.67 413
14720.82 426
14721.96 402
14723.11 438
14724.26 436
14725.40 412
14726.55 412
14727.70 402
14728.84 411
14729.99 411
14731.13 452
14732.28 414
14733.43 435
14734.57 424
14735.72 416
14736.87 429
14738.01 435
14739.16 427
14740.31 425
14741.45 435
14742.60 409
14743.75 404
14744.89 410
14746.04 419
14747.19 416
14748.34 393
14749.48 425
14750.63 419
14751.78 436
14752.92 419
14754.07 431
14755.22 417
14756.37 395
14757.51 418
14758.66 406
14759.81 402
14760.96 402
14762.10 440
14763.25 393
14764.40 393
14765.55 410
14766.70 365
14767.84 398
14768.99 385
14770.14 388
14771.29 395
14772.43 419
14773.58 397
14774.73 394
14775.88 395
14777.03 398
14778.18 414
14779.32 404
14780.47 396
14781.62 402
14782.77 376
14783.92 374
14785.07 378
14786.21 376
14787.36 387
14788.51 390
14789.66 379
14790.81 369
14791.96 384
14793.11 393
14794.26 394
14795.40 386
14796.55 394
14797.70 378
14798.85 374
14800.00 400
14801.15 393
14802.30 370
14803.45 346
14804.60 366
14805.75 349
14806.90 352
14808.05 375
14809.19 389
14810.34 348
14811.49 375
14812.64 363
14813.79 399
14814.94 374
14816.09 362
14817.24 323
14818.39 371
14819.54 353
14820.69 330
14821.84 350
14822.99 334
14824.14 344
14825.29 382
14826.44 345
14827.59 361
14828.74 364
14829.89 386
14831.04 367
14832.19 366
14833.34 385
14834.49 351
14835.64 364
14836.79 354
14837.95 361
14839.10 362
14840.25 371
14841.40 357
14842.55 337
14843.70 349
14844.85 355
14846.00 365
14847.15 372
14848.30 342
14849.45 363
14850.60 340
14851.76 356
14852.91 355
14854.06 350
14855.21 352
14856.36 334
14857.51 362
14858.66 345
14859.81 333
14860.97 341
14862.12 347
14863.27 354
14864.42 356
14865.57 329
14866.72 361
14867.88 346
14869.03 350
14870.18 361
14871.33 328
14872.48 344
14873.64 315
14874.79 328
14875.94 336
14877.09 339
14878.24 311
14879.40 321
14880.55 354
14881.70 356
14882.85 355
14884.00 330
14885.16 330
14886.31 352
14887.46 340
14888.61 327
14889.77 381
14890.92 357
14892.07 358
14893.23 328
14894.38 325
14895.53 342
14896.68 326
14897.84 332
14898.99 320
14900.14 320
14901.30 352
14902.45 328
14903.60 337
14904.75 327
14905.91 342
14907.06 353
14908.21 339
14909.37 326
14910.52 330
14911.67 325
14912.83 340
14913.98 336
14915.14 328
14916.29 320
14917.44 324
14918.60 340
14919.75 350
14920.90 346
14922.06 335
14923.21 354
14924.37 336
14925.52 330
14926.67 318
14927.83 336
14928.98 337
14930.14 316
14931.29 341
14932.44 321
14933.60 320
14934.75 318
14935.91 338
14937.06 304
14938.22 311
14939.37 304
14940.52 336
14941.68 320
14942.83 352
14943.99 351
14945.14 327
14946.30 314
14947.45 334
14948.61 335
14949.76 343
14950.92 329
14952.07 335
14953.23 328
14954.38 334
14955.54 368
14956.69 340
14957.85 341
14959.00 367
14960.16 367
14961.31 352
14962.47 317
14963.62 355
14964.78 344
14965.94 352
14967.09 316
14968.25 320
14969.40 330
14970.56 341
14971.71 337
14972.87 303
14974.03 311
14975.18 318
14976.34 326
14977.49 338
14978.65 316
14979.81 331
14980.96 339
14982.12 333
14983.27 356
14984.43 350
14985.59 334
14986.74 339
14987.90 324
14989.06 324
14990.21 315
14991.37 329
14992.53 331
14993.68 337
14994.84 315
14996.00 306
14997.15 310
14998.31 322
14999.47 319
15000.62 330
15001.78 345
15002.94 300
15004.09 337
15005.25 343
15006.41 330
15007.56 318
15008.72 314
15009.88 334
15011.04 333
15012.19 331
15013.35 346
15014.51 314
15015.67 318
15016.82 328
15017.98 320
15019.14 306
15020.30 324
15021.45 314
15022.61 327
15023.77 313
15024.93 316
15026.08 317
15027.24 333
15028.40 321
15029.56 314
15030.72 338
15031.87 324
15033.03 330
15034.19 323
15035.35 331
15036.51 322
15037.67 315
15038.82 341
15039.98 328
15041.14 307
15042.30 304
15043.46 315
15044.62 310
15045.78 354
15046.93 324
15048.09 328
15049.25 320
15050.41 349
15051.57 358
15052.73 328
15053.89 313
15055.05 335
15056.20 305
15057.36 316
15058.52 339
15059.68 338
15060.84 328
15062.00 334
15063.16 321
15064.32 316
15065.48 336
15066.64 323
15067.80 314
15068.96 327
15070.12 319
15071.28 323
15072.44 300
15073.60 317
15074.76 332
15075.91 320
15077.07 322
15078.23 343
15079.39 339
15080.55 323
15081.71 291
15082.87 320
15084.03 327
15085.19 311
15086.35 317
15087.51 321
15088.68 322
15089.84 339
15091.00 343
15092.16 292
15093.32 323
15094.48 340
15095.64 342
15096.80 321
15097.96 341
15099.12 337
15100.28 339
15101.44 344
15102.60 348
15103.76 337
15104.92 328
15106.08 329
15107.25 328
15108.41 332
15109.57 334
15110.73 343
15111.89 326
15113.05 321
15114.21 315
15115.37 329
15116.54 323
15117.70 331
15118.86 373
15120.02 344
15121.18 338
15122.34 331
15123.50 327
15124.67 353
15125.83 304
15126.99 330
15128.15 337
15129.31 328
15130.47 325
15131.64 329
15132.80 343
15133.96 347
15135.12 326
15136.28 329
15137.45 328
15138.61 321
15139.77 334
15140.93 337
15142.10 337
15143.26 344
15144.42 341
15145.58 356
15146.75 347
15147.91 324
15149.07 316
15150.23 349
15151.40 342
15152.56 356
15153.72 332
15154.88 348
15156.05 371
15157.21 345
15158.37 353
15159.54 344
15160.70 355
15161.86 344
15163.03 365
15164.19 354
15165.35 349
15166.52 335
15167.68 361
15168.84 363
15170.01 360
15171.17 360
15172.33 330
15173.50 355
15174.66 357
15175.82 325
15176.99 352
15178.15 346
15179.31 361
15180.48 366
15181.64 361
15182.81 339
15183.97 383
15185.13 360
15186.30 362
15187.46 359
15188.63 355
15189.79 360
15190.95 370
15192.12 364
15193.28 362
15194.45 350
15195.61 367
15196.78 360
15197.94 363
15199.10 331
15200.27 340
15201.43 356
15202.60 359
15203.76 366
15204.93 353
15206.09 341
15207.26 369
15208.42 330
15209.59 347
15210.75 354
15211.92 362
15213.08 359
15214.25 338
15215.41 368
15216.58 380
15217.74 363
15218.91 385
15220.07 367
15221.24 388
15222.40 334
15223.57 376
15224.74 349
15225.90 354
15227.07 376
15228.23 380
15229.40 376
15230.56 378
15231.73 356
15232.89 373
15234.06 368
15235.23 408
15236.39 373
15237.56 371
15238.72 386
15239.89 384
15241.06 392
15242.22 364
15243.39 366
15244.56 393
15245.72 375
15246.89 354
15248.05 362
15249.22 369
15250.39 379
15251.55 353
15252.72 350
15253.89 343
15255.05 351
15256.22 349
15257.39 375
15258.55 385
15259.72 359
15260.89 345
15262.05 348
15263.22 349
15264.39 338
15265.56 319
15266.72 325
15267.89 327
15269.06 368
15270.22 349
15271.39 332
15272.56 341
15273.73 345
15274.89 370
15276.06 361
15277.23 346
15278.40 335
15279.56 354
15280.73 382
15281.90 370
15283.07 366
15284.23 328
15285.40 347
15286.57 330
15287.74 332
15288.91 333
15290.07 312
15291.24 356
15292.41 362
15293.58 348
15294.75 350
15295.92 347
15297.08 331
15298.25 339
15299.42 347
15300.59 363
15301.76 377
15302.93 375
15304.09 329
15305.26 363
15306.43 338
15307.60 342
15308.77 360
15309.94 338
15311.11 336
15312.28 359
15313.44 358
15314.61 365
15315.78 351
15316.95 343
15318.12 357
15319.29 350
15320.46 374
15321.63 355
15322.80 350
15323.97 366
15325.14 365
15326.30 360
15327.47 361
15328.64 363
15329.81 358
15330.98 333
15332.15 331
15333.32 351
15334.49 347
15335.66 354
15336.83 333
15338.00 360
15339.17 359
15340.34 353
15341.51 350
15342.68 343
15343.85 347
15345.02 367
15346.19 367
15347.36 335
15348.53 357
15349.70 349
15350.87 351
15352.04 366
15353.21 380
15354.38 387
15355.55 372
15356.72 354
15357.90 379
15359.07 387
15360.24 353
15361.41 368
15362.58 374
15363.75 374
15364.92 352
15366.09 357
15367.26 358
15368.43 397
15369.60 373
15370.77 354
15371.95 331
15373.12 370
15374.29 376
15375.46 379
15376.63 390
15377.80 376
15378.97 375
15380.15 365
15381.32 365
15382.49 367
15383.66 366
15384.83 363
15386.00 350
15387.17 337
15388.35 337
15389.52 335
15390.69 347
15391.86 371
15393.03 380
15394.21 347
15395.38 343
15396.55 347
15397.72 338
15398.89 342
15400.07 328
15401.24 338
15402.41 361
15403.58 347
15404.76 341
15405.93 323
15407.10 349
15408.27 339
15409.45 347
15410.62 323
15411.79 336
15412.96 358
15414.14 369
15415.31 319
15416.48 320
15417.66 316
15418.83 320
15420.00 339
15421.17 321
15422.35 346
15423.52 368
15424.69 355
15425.87 347
15427.04 332
15428.21 341
15429.39 345
15430.56 334
15431.73 323
15432.91 328
15434.08 312
15435.25 339
15436.43 329
15437.60 320
15438.77 317
15439.95 337
15441.12 357
15442.30 337
15443.47 328
15444.64 342
15445.82 347
15446.99 363
15448.17 327
15449.34 329
15450.51 339
15451.69 322
15452.86 320
15454.04 325
15455.21 341
15456.39 351
15457.56 342
15458.73 334
15459.91 307
15461.08 337
15462.26 334
15463.43 338
15464.61 346
15465.78 351
15466.96 359
15468.13 341
15469.31 312
15470.48 314
15471.66 342
15472.83 311
15474.01 333
15475.18 339
15476.36 349
15477.53 326
15478.71 312
15479.88 320
15481.06 339
15482.23 324
15483.41 321
15484.58 346
15485.76 327
15486.93 326
15488.11 334
15489.29 323
15490.46 340
15491.64 338
15492.81 341
15493.99 331
15495.16 322
15496.34 329
15497.52 320
15498.69 333
15499.87 316
15501.04 325
15502.22 346
15503.40 369
15504.57 340
15505.75 321
15506.92 336
15508.10 331
15509.28 337
15510.45 323
15511.63 319
15512.81 346
15513.98 324
15515.16 344
15516.34 326
15517.51 331
15518.69 347
15519.87 333
15521.04 345
15522.22 327
15523.40 330
15524.57 355
15525.75 342
15526.93 337
15528.11 339
15529.28 329
15530.46 326
15531.64 364
15532.81 359
15533.99 341
15535.17 335
15536.35 324
15537.52 305
15538.70 338
15539.88 339
15541.06 345
15542.23 362
15543.41 368
15544.59 366
15545.77 338
15546.95 330
15548.12 331
15549.30 368
15550.48 349
15551.66 348
15552.83 331
15554.01 315
15555.19 331
15556.37 351
15557.55 345
15558.73 322
15559.90 341
15561.08 340
15562.26 354
15563.44 364
15564.62 340
15565.80 316
15566.97 350
15568.15 368
15569.33 341
15570.51 318
15571.69 309
15572.87 357
15574.05 348
15575.23 349
15576.40 326
15577.58 339
15578.76 352
15579.94 323
15581.12 348
15582.30 357
15583.48 349
15584.66 363
15585.84 362
15587.02 350
15588.20 350
15589.38 342
15590.56 360
15591.73 334
15592.91 352
15594.09 333
15595.27 371
15596.45 329
15597.63 338
15598.81 362
15599.99 339
15601.17 339
15602.35 388
15603.53 368
15604.71 357
15605.89 355
15607.07 373
15608.25 375
15609.43 375
15610.61 370
15611.79 332
15612.97 359
15614.15 387
15615.33 381
15616.51 391
15617.69 366
15618.88 382
15620.06 404
15621.24 364
15622.42 366
15623.60 355
15624.78 376
15625.96 374
15627.14 377
15628.32 376
15629.50 355
15630.68 369
15631.86 380
15633.05 356
15634.23 357
15635.41 366
15636.59 376
15637.77 396
15638.95 364
15640.13 376
15641.31 373
15642.50 366
15643.68 379
15644.86 385
15646.04 378
15647.22 392
15648.40 388
15649.58 384
15650.77 400
15651.95 406
15653.13 373
15654.31 395
15655.49 415
15656.68 388
15657.86 382
15659.04 393
15660.22 396
15661.40 406
15662.59 386
15663.77 377
15664.95 401
15666.13 400
15667.32 390
15668.50 382
15669.68 418
15670.86 398
15672.05 396
15673.23 396
15674.41 390
15675.59 383
15676.78 389
15677.96 405
15679.14 407
15680.32 397
15681.51 375
15682.69 359
15683.87 373
15685.06 373
15686.24 382
15687.42 384
15688.61 388
15689.79 381
15690.97 375
15692.16 374
15693.34 383
15694.52 399
15695.71 388
15696.89 376
15698.07 367
15699.26 378
15700.44 381
15701.62 372
15702.81 380
15703.99 401
15705.17 389
15706.36 384
15707.54 371
15708.73 365
15709.91 370
15711.09 350
15712.28 385
15713.46 401
15714.65 354
15715.83 364
15717.02 376
15718.20 401
15719.38 400
15720.57 384
15721.75 395
15722.94 398
15724.12 380
15725.31 384
15726.49 383
15727.68 405
15728.86 390
15730.04 383
15731.23 399
15732.41 400
15733.60 416
15734.78 407
15735.97 405
15737.15 391
15738.34 398
15739.52 413
15740.71 398
15741.89 423
15743.08 409
15744.27 408
15745.45 399
15746.64 404
15747.82 419
15749.01 441
15750.19 446
15751.38 439
15752.56 440
15753.75 406
15754.93 454
15756.12 434
15757.31 420
15758.49 424
15759.68 419
15760.86 438
15762.05 442
15763.24 416
15764.42 406
15765.61 417
15766.79 408
15767.98 404
15769.17 408
15770.35 387
15771.54 406
15772.72 427
15773.91 407
15775.10 404
15776.28 411
15777.47 410
15778.66 408
15779.84 416
15781.03 409
15782.22 400
15783.40 398
15784.59 402
15785.78 387
15786.96 367
15788.15 367
15789.34 383
15790.53 402
15791.71 378
15792.90 373
15794.09 357
15795.27 371
15796.46 392
15797.65 370
15798.84 388
15800.02 374
15801.21 375
15802.40 368
15803.59 358
15804.77 372
15805.96 391
15807.15 369
15808.34 348
15809.52 379
15810.71 345
15811.90 382
15813.09 367
15814.28 375
15815.46 341
15816.65 362
15817.84 370
15819.03 378
15820.22 388
15821.40 354
15822.59 350
15823.78 390
15824.97 381
15826.16 341
15827.35 348
15828.53 352
15829.72 356
15830.91 363
15832.10 358
15833.29 359
15834.48 347
15835.67 380
15836.85 367
15838.04 364
15839.23 349
15840.42 351
15841.61 382
15842.80 367
15843.99 338
15845.18 362
15846.37 363
15847.55 375
15848.74 392
15849.93 365
15851.12 372
15852.31 357
15853.50 382
15854.69 375
15855.88 373
15857.07 347
15858.26 345
15859.45 375
15860.64 353
15861.83 343
15863.02 370
15864.21 367
15865.40 378
15866.59 374
15867.78 349
15868.97 360
15870.16 398
15871.35 374
15872.54 384
15873.73 391
15874.92 368
15876.11 394
15877.30 387
15878.49 395
15879.68 360
15880.87 396
15882.06 361
15883.25 381
15884.44 349
15885.63 383
15886.82 376
15888.01 395
15889.20 392
15890.39 346
15891.59 352
15892.78 361
15893.97 384
15895.16 383
15896.35 385
15897.54 380
15898.73 378
15899.92 375
15901.11 380
15902.30 382
15903.50 364
15904.69 374
15905.88 390
15907.07 390
15908.26 379
15909.45 360
15910.64 395
15911.84 387
15913.03 385
15914.22 399
15915.41 401
15916.60 407
15917.79 423
15918.99 400
15920.18 404
15921.37 398
15922.56 396
15923.75 401
15924.95 411
15926.14 410
15927.33 422
15928.52 382
15929.71 408
15930.91 417
15932.10 392
15933.29 410
15934.48 415
15935.68 411
15936.87 424
15938.06 423
15939.25 417
15940.45 432
15941.64 399
15942.83 401
15944.03 393
15945.22 395
15946.41 408
15947.60 368
15948.80 390
15949.99 372
15951.18 355
15952.38 381
15953.57 364
15954.76 373
15955.96 368
15957.15 367
15958.34 385
15959.54 352
15960.73 337
15961.92 329
15963.12 365
15964.31 321
15965.50 344
15966.70 330
15967.89 326
15969.08 344
15970.28 351
15971.47 336
15972.67 332
15973.86 338
15975.05 330
15976.25 343
15977.44 337
15978.64 345
15979.83 312
15981.02 331
15982.22 340
15983.41 334
15984.61 344
15985.80 350
15987.00 330
15988.19 335
15989.38 332
15990.58 347
15991.77 312
15992.97 339
15994.16 327
15995.36 314
15996.55 300
15997.75 319
15998.94 317
16000.14 335
16001.33 321
16002.53 321
16003.72 307
16004.92 329
16006.11 316
16007.31 339
16008.50 334
16009.70 340
16010.89 320
16012.09 329
16013.28 298
16014.48 321
16015.67 295
16016.87 309
16018.07 316
16019.26 307
16020.46 333
16021.65 295
16022.85 302
16024.04 335
16025.24 332
16026.44 347
16027.63 324
16028.83 339
16030.02 334
16031.22 333
16032.42 325
16033.61 315
16034.81 315
16036.00 283
16037.20 321
16038.40 331
16039.59 309
16040.79 319
16041.99 325
16043.18 317
16044.38 318
16045.58 331
16046.77 317
16047.97 323
16049.17 328
16050.36 344
16051.56 321
16052.76 280
16053.95 325
16055.15 326
16056.35 318
16057.54 313
16058.74 310
16059.94 307
16061.14 307
16062.33 294
16063.53 303
16064.73 290
16065.92 316
16067.12 338
16068.32 327
16069.52 322
16070.71 311
16071.91 306
16073.11 318
16074.31 323
16075.50 335
16076.70 313
16077.90 296
16079.10 314
16080.30 298
16081.49 306
16082.69 288
16083.89 310
16085.09 309
16086.29 319
16087.48 293
16088.68 316
16089.88 289
16091.08 290
16092.28 293
16093.48 305
16094.67 284
16095.87 301
16097.07 314
16098.27 307
16099.47 292
16100.67 287
16101.87 318
16103.06 320
16104.26 317
16105.46 307
16106.66 304
16107.86 315
16109.06 318
16110.26 298
16111.46 309
16112.66 282
16113.86 300
16115.05 313
16116.25 316
16117.45 292
16118.65 300
16119.85 301
16121.05 296
16122.25 310
16123.45 306
16124.65 312
16125.85 293
16127.05 310
16128.25 307
16129.45 305
16130.65 272
16131.85 293
16133.05 303
16134.25 320
16135.45 297
16136.65 295
16137.85 304
16139.05 318
16140.25 305
16141.45 294
16142.65 310
16143.85 278
16145.05 299
16146.25 301
16147.45 322
16148.65 264
16149.85 267
16151.05 316
16152.25 290
16153.45 311
16154.65 311
16155.85 317
16157.05 308
16158.25 281
16159.46 288
16160.66 299
16161.86 278
16163.06 312
16164.26 307
16165.46 289
16166.66 303
16167.86 323
16169.06 293
16170.27 284
16171.47 295
16172.67 286
16173.87 311
16175.07 294
16176.27 284
16177.47 295
16178.67 299
16179.88 316
16181.08 313
16182.28 289
16183.48 307
16184.68 305
16185.89 323
16187.09 313
16188.29 295
16189.49 312
16190.69 301
16191.90 324
16193.10 291
16194.30 293
16195.50 322
16196.70 315
16197.91 308
16199.11 292
16200.31 310
16201.51 277
16202.72 304
16203.92 289
16205.12 294
16206.32 297
16207.53 333
16208.73 303
16209.93 309
16211.13 271
16212.34 308
16213.54 325
16214.74 299
16215.95 277
16217.15 280
16218.35 300
16219.55 316
16220.76 279
16221.96 290
16223.16 304
16224.37 323
16225.57 332
16226.77 307
16227.98 311
16229.18 304
16230.38 304
16231.59 286
16232.79 306
16233.99 311
16235.20 315
16236.40 308
16237.61 293
16238.81 315
16240.01 300
16241.22 316
16242.42 302
16243.63 314
16244.83 330
16246.03 314
16247.24 301
16248.44 328
16249.65 314
16250.85 318
16252.05 342
16253.26 339
16254.46 304
16255.67 318
16256.87 299
16258.08 291
16259.28 310
16260.49 327
16261.69 292
16262.89 299
16264.10 320
16265.30 303
16266.51 321
16267.71 315
16268.92 312
16270.12 304
16271.33 292
16272.53 320
16273.74 312
16274.94 302
16276.15 313
16277.35 318
16278.56 344
16279.77 329
16280.97 304
16282.18 316
16283.38 298
16284.59 321
16285.79 314
16287.00 304
16288.20 306
16289.41 314
16290.61 300
16291.82 284
16293.03 319
16294.23 314
16295.44 333
16296.64 340
16297.85 309
16299.06 310
16300.26 317
16301.47 290
16302.67 322
16303.88 325
16305.09 303
16306.29 308
16307.50 295
16308.71 303
16309.91 292
16311.12 317
16312.33 305
16313.53 328
16314.74 311
16315.95 293
16317.15 320
16318.36 296
16319.57 310
16320.77 321
16321.98 322
16323.19 284
16324.39 290
16325.60 334
16326.81 288
16328.01 295
16329.22 306
16330.43 304
16331.64 313
16332.84 303
16334.05 295
16335.26 293
16336.47 316
16337.67 295
16338.88 289
16340.09 306
16341.30 312
16342.50 297
16343.71 290
16344.92 277
16346.13 292
16347.33 273
16348.54 290
16349.75 303
16350.96 276
16352.17 288
16353.37 295
16354.58 307
16355.79 306
16357.00 302
16358.21 298
16359.41 281
16360.62 307
16361.83 319
16363.04 292
16364.25 309
16365.46 284
16366.67 286
16367.87 282
16369.08 294
16370.29 281
16371.50 303
16372.71 272
16373.92 278
16375.13 301
16376.34 288
16377.54 287
16378.75 271
16379.96 292
16381.17 297
16382.38 271
16383.59 284
16384.80 274
16386.01 271
16387.22 285
16388.43 283
16389.64 283
16390.85 301
16392.05 293
16393.26 293
16394.47 285
16395.68 293
16396.89 281
16398.10 287
16399.31 303
16400.52 294
16401.73 280
16402.94 295
16404.15 269
16405.36 283
16406.57 277
16407.78 289
16408.99 280
16410.20 271
16411.41 267
16412.62 297
16413.83 284
16415.04 271
16416.25 268
16417.46 282
16418.67 290
16419.88 285
16421.10 286
16422.31 279
16423.52 296
16424.73 303
16425.94 297
16427.15 292
16428.36 286
16429.57 296
16430.78 303
16431.99 294
16433.20 285
16434.41 301
16435.63 314
16436.84 282
16438.05 285
16439.26 288
16440.47 277
16441.68 293
16442.89 277
16444.10 295
16445.32 276
16446.53 276
16447.74 287
16448.95 273
16450.16 262
16451.37 277
16452.59 281
16453.80 273
16455.01 302
16456.22 277
16457.43 272
16458.64 276
16459.86 289
16461.07 265
16462.28 262
16463.49 297
16464.70 283
16465.92 278
16467.13 277
16468.34 281
16469.55 296
16470.77 295
16471.98 275
16473.19 310
16474.40 275
16475.62 263
16476.83 289
16478.04 254
16479.25 279
16480.47 284
16481.68 288
16482.89 292
16484.11 287
16485.32 269
16486.53 268
16487.74 286
16488.96 261
16490.17 261
16491.38 265
16492.60 308
16493.81 289
16495.02 264
16496.24 279
16497.45 296
16498.66 270
16499.88 274
16501.09 276
16502.30 272
16503.52 278
16504.73 263
16505.94 280
16507.16 294
16508.37 266
16509.59 269
16510.80 275
16512.01 293
16513.23 297
16514.44 294
16515.66 274
16516.87 286
16518.08 282
16519.30 297
16520.51 278
16521.73 279
16522.94 275
16524.16 286
16525.37 270
16526.58 270
16527.80 285
16529.01 286
16530.23 327
16531.44 290
16532.66 291
16533.87 286
16535.09 294
16536.30 288
16537.52 290
16538.73 307
16539.95 296
16541.16 301
16542.38 289
16543.59 292
16544.81 275
16546.02 311
16547.24 305
16548.45 290
16549.67 269
16550.88 287
16552.10 305
16553.31 310
16554.53 299
16555.74 298
16556.96 287
16558.18 289
16559.39 280
16560.61 286
16561.82 306
16563.04 281
16564.25 269
16565.47 289
16566.69 302
16567.90 303
16569.12 294
16570.33 288
16571.55 297
16572.77 293
16573.98 296
16575.20 287
16576.41 279
16577.63 301
16578.85 308
16580.06 287
16581.28 297
16582.50 286
16583.71 303
16584.93 301
16586.15 304
16587.36 290
16588.58 283
16589.80 271
16591.01 285
16592.23 300
16593.45 275
16594.66 270
16595.88 280
16597.10 248
16598.32 263
16599.53 261
16600.75 283
16601.97 269
16603.18 283
16604.40 267
16605.62 269
16606.84 274
16608.05 279
16609.27 275
16610.49 283
16611.71 281
16612.92 288
16614.14 279
16615.36 286
16616.58 272
16617.79 281
16619.01 257
16620.23 271
16621.45 287
16622.67 277
16623.88 276
16625.10 272
16626.32 261
16627.54 283
16628.76 282
16629.97 282
16631.19 267
16632.41 294
16633.63 287
16634.85 274
16636.07 277
16637.29 263
16638.50 264
16639.72 297
16640.94 258
16642.16 278
16643.38 263
16644.60 285
16645.82 272
16647.03 273
16648.25 252
16649.47 278
16650.69 275
16651.91 264
16653.13 288
16654.35 313
16655.57 271
16656.79 266
16658.01 276
16659.23 290
16660.45 286
16661.66 284
16662.88 280
16664.10 279
16665.32 277
16666.54 295
16667.76 256
16668.98 275
16670.20 274
16671.42 287
16672.64 271
16673.86 263
16675.08 274
16676.30 264
16677.52 266
16678.74 282
16679.96 258
16681.18 269
16682.40 274
16683.62 271
16684.84 276
16686.06 274
16687.28 276
16688.50 287
16689.72 292
16690.94 267
16692.16 289
16693.39 276
16694.61 277
16695.83 277
16697.05 263
16698.27 272
16699.49 280
16700.71 290
16701.93 289
16703.15 260
16704.37 269
16705.59 290
16706.81 248
16708.04 272
16709.26 271
16710.48 268
16711.70 276
16712.92 265
16714.14 266
16715.36 302
16716.58 282
16717.81 292
16719.03 277
16720.25 258
16721.47 274
16722.69 254
16723.91 283
16725.14 265
16726.36 271
16727.58 275
16728.80 263
16730.02 247
16731.24 279
16732.47 265
16733.69 263
16734.91 257
16736.13 259
16737.36 254
16738.58 273
16739.80 267
16741.02 279
16742.24 282
16743.47 275
16744.69 254
16745.91 271
16747.13 259
16748.36 260
16749.58 277
16750.80 262
16752.02 258
16753.25 269
16754.47 257
16755.69 279
16756.92 289
16758.14 268
16759.36 244
16760.59 270
16761.81 249
16763.03 264
16764.25 256
16765.48 240
16766.70 253
16767.92 269
16769.15 266
16770.37 267
16771.59 265
16772.82 267
16774.04 269
16775.27 244
16776.49 280
16777.71 271
16778.94 259
16780.16 251
16781.38 259
16782.61 241
16783.83 266
16785.06 262
16786.28 260
16787.50 252
16788.73 258
16789.95 265
16791.18 261
16792.40 263
16793.62 265
16794.85 267
16796.07 284
16797.30 257
16798.52 252
16799.75 270
16800.97 265
16802.19 255
16803.42 263
16804.64 270
16805.87 262
16807.09 266
16808.32 250
16809.54 256
16810.77 274
16811.99 265
16813.22 264
16814.44 263
16815.67 281
16816.89 270
16818.12 272
16819.34 296
16820.57 256
16821.79 257
16823.02 258
16824.24 265
16825.47 255
16826.70 283
16827.92 271
16829.15 270
16830.37 283
16831.60 253
16832.82 268
16834.05 275
16835.27 255
16836.50 265
16837.73 256
16838.95 278
16840.18 264
16841.40 269
16842.63 257
16843.86 274
16845.08 277
16846.31 266
16847.53 280
16848.76 273
16849.99 276
16851.21 268
16852.44 269
16853.67 290
16854.89 285
16856.12 279
16857.35 287
16858.57 263
16859.80 271
16861.03 297
16862.25 275
16863.48 280
16864.71 277
16865.93 269
16867.16 284
16868.39 310
16869.61 283
16870.84 271
16872.07 294
16873.30 293
16874.52 289
16875.75 271
16876.98 257
16878.20 271
16879.43 280
16880.66 302
16881.89 295
16883.11 268
16884.34 310
16885.57 286
16886.80 289
16888.02 281
16889.25 290
16890.48 308
16891.71 299
16892.94 297
16894.16 300
16895.39 285
16896.62 270
16897.85 301
16899.08 275
16900.30 300
16901.53 289
16902.76 292
16903.99 294
16905.22 275
16906.45 294
16907.67 302
16908.90 291
16910.13 265
16911.36 279
16912.59 293
16913.82 286
16915.04 286
16916.27 277
16917.50 272
16918.73 280
16919.96 275
16921.19 285
16922.42 264
16923.65 289
16924.88 271
16926.10 287
16927.33 269
16928.56 300
16929.79 260
16931.02 276
16932.25 291
16933.48 285
16934.71 264
16935.94 263
16937.17 254
16938.40 274
16939.63 271
16940.86 260
16942.09 280
16943.32 267
16944.55 278
16945.78 293
16947.01 277
16948.24 286
16949.47 282
16950.70 274
16951.93 283
16953.16 269
16954.39 275
16955.62 278
16956.85 263
16958.08 263
16959.31 254
16960.54 264
16961.77 261
16963.00 276
16964.23 262
16965.46 278
16966.69 258
16967.92 265
16969.15 268
16970.38 276
16971.61 264
16972.84 293
16974.07 270
16975.30 268
16976.54 272
16977.77 276
16979.00 275
16980.23 279
16981.46 301
16982.69 280
16983.92 260
16985.15 261
16986.38 268
16987.62 272
16988.85 275
16990.08 288
16991.31 275
16992.54 264
16993.77 267
16995.00 253
16996.24 248
16997.47 261
16998.70 285
16999.93 258
17001.16 265
17002.39 286
17003.63 278
17004.86 262
17006.09 267
17007.32 275
17008.55 276
17009.79 281
17011.02 266
17012.25 255
17013.48 252
17014.72 274
17015.95 272
17017.18 273
17018.41 270
17019.64 278
17020.88 283
17022.11 288
17023.34 264
17024.58 263
17025.81 288
17027.04 274
17028.27 260
17029.51 265
17030.74 252
17031.97 261
17033.21 282
17034.44 280
17035.67 250
17036.90 257
17038.14 271
17039.37 256
17040.60 262
17041.84 262
17043.07 270
17044.30 276
17045.54 263
17046.77 249
17048.00 279
17049.24 286
17050.47 273
17051.70 256
17052.94 263
17054.17 272
17055.41 267
17056.64 250
17057.87 269
17059.11 255
17060.34 258
17061.58 261
17062.81 271
17064.04 281
17065.28 259
17066.51 259
17067.75 259
17068.98 244
17070.21 250
17071.45 263
17072.68 266
17073.92 276
17075.15 272
17076.39 268
17077.62 250
17078.86 259
17080.09 265
17081.33 251
17082.56 273
17083.80 270
17085.03 248
17086.26 276
17087.50 269
17088.73 262
17089.97 250
17091.20 268
17092.44 254
17093.68 234
17094.91 275
17096.15 255
17097.38 256
17098.62 267
17099.85 265
17101.09 244
17102.32 252
17103.56 256
17104.79 254
17106.03 286
17107.26 244
17108.50 234
17109.74 233
17110.97 237
17112.21 233
17113.44 260
17114.68 256
17115.92 255
17117.15 241
17118.39 246
17119.62 250
17120.86 257
17122.10 253
17123.33 259
17124.57 267
17125.80 241
17127.04 247
17128.28 266
17129.51 268
17130.75 275
17131.99 269
17133.22 255
17134.46 265
17135.70 248
17136.93 277
17138.17 250
17139.41 257
17140.64 269
17141.88 262
17143.12 261
17144.35 281
17145.59 264
17146.83 254
17148.07 262
17149.30 249
17150.54 274
17151.78 260
17153.02 266
17154.25 272
17155.49 240
17156.73 260
17157.96 251
17159.20 253
17160.44 263
17161.68 263
17162.92 259
17164.15 243
17165.39 254
17166.63 259
17167.87 267
17169.10 242
17170.34 266
17171.58 270
17172.82 248
17174.06 256
17175.29 273
17176.53 255
17177.77 248
17179.01 266
17180.25 279
17181.49 244
17182.72 262
17183.96 264
17185.20 257
17186.44 247
17187.68 260
17188.92 252
17190.15 268
17191.39 253
17192.63 268
17193.87 247
17195.11 254
17196.35 258
17197.59 264
17198.83 253
17200.07 255
17201.30 229
17202.54 257
17203.78 268
17205.02 248
17206.26 242
17207.50 268
17208.74 260
17209.98 248
17211.22 244
17212.46 243
17213.70 256
17214.94 270
17216.18 254
17217.42 257
17218.66 238
17219.90 238
17221.14 247
17222.38 244
17223.62 243
17224.86 250
17226.10 252
17227.34 244
17228.58 260
17229.82 250
17231.06 233
17232.30 254
17233.54 265
17234.78 265
17236.02 221
17237.26 253
17238.50 249
17239.74 252
17240.98 265
17242.22 252
17243.46 254
17244.70 242
17245.94 240
17247.18 243
17248.42 242
17249.66 260
17250.90 262
17252.14 239
17253.39 220
17254.63 232
17255.87 235
17257.11 233
17258.35 249
17259.59 260
17260.83 241
17262.07 248
17263.31 245
17264.56 240
17265.80 247
17267.04 237
17268.28 263
17269.52 253
17270.76 256
17272.00 237
17273.25 217
17274.49 243
17275.73 269
17276.97 252
17278.21 239
17279.45 249
17280.70 243
17281.94 220
17283.18 271
17284.42 234
17285.66 247
17286.91 215
17288.15 211
17289.39 253
17290.63 243
17291.88 267
17293.12 250
17294.36 254
17295.60 257
17296.85 237
17298.09 248
17299.33 233
17300.57 228
17301.82 233
17303.06 236
17304.30 233
17305.54 225
17306.79 249
17308.03 254
17309.27 244
17310.52 228
17311.76 239
17313.00 257
17314.25 251
17315.49 243
17316.73 258
17317.97 257
17319.22 241
17320.46 252
17321.71 236
17322.95 252
17324.19 246
17325.44 257
17326.68 232
17327.92 251
17329.17 221
17330.41 269
17331.65 236
17332.90 267
17334.14 258
17335.39 248
17336.63 235
17337.87 255
17339.12 246
17340.36 237
17341.61 235
17342.85 231
17344.09 236
17345.34 239
17346.58 242
17347.83 248
17349.07 251
17350.32 251
17351.56 274
17352.80 256
17354.05 274
17355.29 258
17356.54 262
17357.78 248
17359.03 262
17360.27 253
17361.52 235
17362.76 226
17364.01 256
17365.25 256
17366.50 245
17367.74 248
17368.99 265
17370.23 245
17371.48 251
17372.72 212
17373.97 240
17375.21 258
17376.46 244
17377.70 261
17378.95 227
17380.19 237
17381.44 266
17382.69 264
17383.93 222
17385.18 270
17386.42 248
17387.67 244
17388.91 227
17390.16 250
17391.41 265
17392.65 251
17393.90 235
17395.14 280
17396.39 266
17397.64 232
17398.88 259
17400.13 255
17401.37 252
17402.62 243
17403.87 230
17405.11 234
17406.36 258
17407.61 251
17408.85 242
17410.10 237
17411.35 226
17412.59 241
17413.84 239
17415.09 234
17416.33 234
17417.58 266
17418.83 246
17420.07 242
17421.32 240
17422.57 240
17423.82 255
17425.06 265
17426.31 266
17427.56 228
17428.80 247
17430.05 259
17431.30 237
17432.55 248
17433.79 233
17435.04 230
17436.29 262
17437.54 244
17438.78 233
17440.03 247
17441.28 252
17442.53 266
17443.77 258
17445.02 258
17446.27 237
17447.52 265
17448.77 249
17450.01 236
17451.26 240
17452.51 220
17453.76 244
17455.01 261
17456.25 255
17457.50 242
17458.75 260
17460.00 278
17461.25 248
17462.50 255
17463.74 219
17464.99 220
17466.24 265
17467.49 231
17468.74 243
17469.99 251
17471.24 262
17472.49 275
17473.73 242
17474.98 266
17476.23 263
17477.48 261
17478.73 245
17479.98 243
17481.23 274
17482.48 259
17483.73 259
17484.98 253
17486.23 245
17487.47 269
17488.72 259
17489.97 251
17491.22 254
17492.47 266
17493.72 273
17494.97 279
17496.22 250
17497.47 243
17498.72 269
17499.97 261
17501.22 265
17502.47 255
17503.72 251
17504.97 255
17506.22 236
17507.47 245
17508.72 237
17509.97 251
17511.22 249
17512.47 253
17513.72 226
17514.97 247
17516.22 281
17517.47 271
17518.72 253
17519.97 256
17521.22 265
17522.47 249
17523.72 258
17524.98 265
17526.23 276
17527.48 280
17528.73 259
17529.98 260
17531.23 268
17532.48 255
17533.73 266
17534.98 280
17536.23 271
17537.48 238
17538.74 256
17539.99 268
17541.24 249
17542.49 276
17543.74 268
17544.99 256
17546.24 257
17547.50 264
17548.75 252
17550.00 251
17551.25 255
17552.50 257
17553.75 279
17555.01 270
17556.26 259
17557.51 271
17558.76 254
17560.01 259
17561.26 238
17562.52 256
17563.77 260
17565.02 257
17566.27 253
17567.53 274
17568.78 256
17570.03 270
17571.28 272
17572.53 233
17573.79 274
17575.04 236
17576.29 273
17577.54 261
17578.80 279
17580.05 261
17581.30 237
17582.56 277
17583.81 279
17585.06 259
17586.31 263
17587.57 272
17588.82 253
17590.07 262
17591.33 270
17592.58 276
17593.83 275
17595.08 244
17596.34 257
17597.59 282
17598.84 273
17600.10 249
17601.35 252
17602.61 274
17603.86 278
17605.11 267
17606.37 248
17607.62 262
17608.87 272
17610.13 268
17611.38 253
17612.63 255
17613.89 251
17615.14 269
17616.40 262
17617.65 284
17618.90 268
17620.16 270
17621.41 253
17622.67 248
17623.92 263
17625.17 260
17626.43 261
17627.68 268
17628.94 262
17630.19 288
17631.45 288
17632.70 292
17633.96 268
17635.21 255
17636.47 260
17637.72 292
17638.97 273
17640.23 259
17641.48 280
17642.74 277
17643.99 256
17645.25 254
17646.50 270
17647.76 250
17649.01 260
17650.27 255
17651.52 281
17652.78 250
17654.04 262
17655.29 267
17656.55 263
17657.80 255
17659.06 255
17660.31 251
17661.57 258
17662.82 246
17664.08 258
17665.33 264
17666.59 262
17667.85 257
17669.10 246
17670.36 251
17671.61 234
17672.87 235
17674.13 263
17675.38 252
17676.64 264
17677.89 242
17679.15 254
17680.41 261
17681.66 259
17682.92 238
17684.18 262
17685.43 261
17686.69 226
17687.95 246
17689.20 245
17690.46 247
17691.71 240
17692.97 231
17694.23 250
17695.49 254
17696.74 248
17698.00 266
17699.26 250
17700.51 244
17701.77 237
17703.03 273
17704.28 236
17705.54 239
17706.80 244
17708.06 256
17709.31 226
17710.57 238
17711.83 262
17713.08 270
17714.34 254
17715.60 252
17716.86 217
17718.11 235
17719.37 254
17720.63 239
17721.89 250
17723.15 247
17724.40 256
17725.66 250
17726.92 254
17728.18 230
17729.43 240
17730.69 235
17731.95 261
17733.21 225
17734.47 255
17735.73 222
17736.98 251
17738.24 264
17739.50 236
17740.76 241
17742.02 251
17743.28 238
17744.53 240
17745.79 243
17747.05 237
17748.31 239
17749.57 244
17750.83 236
17752.09 215
17753.34 222
17754.60 252
17755.86 251
17757.12 235
17758.38 239
17759.64 249
17760.90 234
17762.16 217
17763.42 230
17764.68 233
17765.94 229
17767.19 258
17768.45 259
17769.71 217
17770.97 246
17772.23 253
17773.49 245
17774.75 264
17776.01 258
17777.27 235
17778.53 247
17779.79 236
17781.05 231
17782.31 237
17783.57 251
17784.83 239
17786.09 224
17787.35 242
17788.61 238
17789.87 244
17791.13 241
17792.39 229
17793.65 243
17794.91 240
17796.17 241
17797.43 250
17798.69 256
17799.95 233
17801.21 225
17802.47 222
17803.73 235
17805.00 256
17806.26 251
17807.52 245
17808.78 242
17810.04 248
17811.30 248
17812.56 255
17813.82 262
17815.08 248
17816.34 238
17817.60 234
17818.87 229
17820.13 242
17821.39 246
17822.65 239
17823.91 263
17825.17 235
17826.43 249
17827.69 243
17828.96 241
17830.22 240
17831.48 229
17832.74 239
17834.00 242
17835.26 244
17836.53 233
17837.79 232
17839.05 244
17840.31 230
17841.57 231
17842.84 242
17844.10 240
17845.36 235
17846.62 245
17847.88 235
17849.15 222
17850.41 224
17851.67 247
17852.93 242
17854.20 224
17855.46 249
17856.72 246
17857.98 242
17859.25 231
17860.51 223
17861.77 241
17863.03 218
17864.30 230
17865.56 226
17866.82 218
17868.09 227
17869.35 236
17870.61 239
17871.87 214
17873.14 221
17874.40 243
17875.66 210
17876.93 216
17878.19 228
17879.45 234
17880.72 226
17881.98 220
17883.24 238
17884.51 226
17885.77 244
17887.03 225
17888.30 241
17889.56 226
17890.83 251
17892.09 239
17893.35 229
17894.62 239
17895.88 237
17897.14 223
17898.41 218
17899.67 235
17900.94 240
17902.20 229
17903.46 241
17904.73 253
17905.99 229
17907.26 236
17908.52 224
17909.79 235
17911.05 233
17912.32 231
17913.58 245
17914.84 235
17916.11 230
17917.37 251
17918.64 215
17919.90 240
17921.17 228
17922.43 233
17923.70 232
17924.96 225
17926.23 229
17927.49 220
17928.76 233
17930.02 241
17931.29 237
17932.55 217
17933.82 229
17935.08 235
17936.35 252
17937.61 233
17938.88 237
17940.14 244
17941.41 245
17942.68 251
17943.94 240
17945.21 249
17946.47 267
17947.74 269
17949.00 240
17950.27 221
17951.54 222
17952.80 261
17954.07 253
17955.33 235
17956.60 247
17957.87 224
17959.13 240
17960.40 241
17961.66 219
17962.93 218
17964.20 205
17965.46 222
17966.73 219
17968.00 224
17969.26 236
17970.53 246
17971.80 244
17973.06 236
17974.33 225
17975.60 213
17976.86 244
17978.13 200
17979.40 227
17980.66 251
17981.93 257
17983.20 247
17984.46 226
17985.73 222
17987.00 229
17988.26 246
17989.53 251
17990.80 218
17992.07 223
17993.33 256
17994.60 255
17995.87 231
17997.14 209
17998.40 230
17999.67 240
18000.94 220
18002.21 217
18003.47 237
18004.74 256
18006.01 215
18007.28 225
18008.55 201
18009.81 210
18011.08 223
18012.35 230
18013.62 229
18014.89 223
18016.15 219
18017.42 254
18018.69 246
18019.96 228
18021.23 215
18022.49 236
18023.76 247
18025.03 238
18026.30 233
18027.57 224
18028.84 222
18030.11 224
18031.37 221
18032.64 208
18033.91 241
18035.18 240
18036.45 229
18037.72 220
18038.99 246
18040.26 231
18041.53 238
18042.79 247
18044.06 239
18045.33 242
18046.60 228
18047.87 231
18049.14 232
18050.41 236
18051.68 219
18052.95 225
18054.22 231
18055.49 232
18056.76 228
18058.03 251
18059.30 241
18060.57 229
18061.84 225
18063.11 226
18064.38 239
18065.65 230
18066.92 240
18068.19 248
18069.46 219
18070.73 221
18072.00 230
18073.27 220
18074.54 242
18075.81 227
18077.08 229
18078.35 237
18079.62 241
18080.89 218
18082.16 250
18083.43 249
18084.70 226
18085.97 268
18087.24 228
18088.51 233
18089.78 237
18091.05 241
18092.32 235
18093.59 240
18094.87 228
18096.14 218
18097.41 227
18098.68 247
18099.95 247
18101.22 235
18102.49 237
18103.76 227
18105.03 237
18106.31 239
18107.58 206
18108.85 240
18110.12 256
18111.39 241
18112.66 222
18113.93 223
18115.21 236
18116.48 203
18117.75 214
18119.02 234
18120.29 233
18121.56 224
18122.84 241
18124.11 229
18125.38 245
18126.65 243
18127.92 233
18129.20 248
18130.47 249
18131.74 250
18133.01 232
18134.29 229
18135.56 237
18136.83 230
18138.10 234
18139.38 220
18140.65 230
18141.92 235
18143.19 235
18144.47 234
18145.74 250
18147.01 250
18148.28 257
18149.56 232
18150.83 223
18152.10 218
18153.38 244
18154.65 230
18155.92 229
18157.19 241
18158.47 234
18159.74 232
18161.01 257
18162.29 229
18163.56 202
18164.83 228
18166.11 241
18167.38 240
18168.65 232
18169.93 252
18171.20 238
18172.48 234
18173.75 225
18175.02 216
18176.30 245
18177.57 241
18178.84 238
18180.12 238
18181.39 215
18182.67 240
18183.94 243
18185.21 234
18186.49 230
18187.76 229
18189.04 240
18190.31 237
18191.59 227
18192.86 217
18194.13 228
18195.41 215
18196.68 191
18197.96 216
18199.23 248
18200.51 244
18201.78 226
18203.06 227
18204.33 221
18205.61 234
18206.88 245
18208.16 222
18209.43 242
18210.71 258
18211.98 234
18213.26 237
18214.53 197
18215.81 244
18217.08 227
18218.36 232
18219.63 229
18220.91 230
18222.18 250
18223.46 223
18224.73 243
18226.01 217
18227.28 229
18228.56 211
18229.84 228
18231.11 233
18232.39 224
18233.66 236
18234.94 254
18236.21 245
18237.49 235
18238.77 238
18240.04 226
18241.32 228
18242.59 240
18243.87 229
18245.15 241
18246.42 248
18247.70 228
18248.98 232
18250.25 218
18251.53 244
18252.81 248
18254.08 239
18255.36 218
18256.63 231
18257.91 224
18259.19 236
18260.46 239
18261.74 223
18263.02 209
18264.30 220
18265.57 243
18266.85 250
18268.13 232
18269.40 235
18270.68 203
18271.96 226
18273.23 247
18274.51 242
18275.79 248
18277.07 241
18278.34 232
18279.62 221
18280.90 226
18282.18 243
18283.45 228
18284.73 253
18286.01 229
18287.29 225
18288.56 230
18289.84 214
18291.12 241
18292.40 248
18293.68 222
18294.95 243
18296.23 226
18297.51 237
18298.79 225
18300.07 226
18301.34 220
18302.62 217
18303.90 244
18305.18 246
18306.46 241
18307.74 230
18309.01 226
18310.29 244
18311.57 245
18312.85 252
18314.13 223
18315.41 217
18316.69 223
18317.96 216
18319.24 220
18320.52 231
18321.80 210
18323.08 240
18324.36 223
18325.64 237
18326.92 234
18328.20 219
18329.47 211
18330.75 228
18332.03 218
18333.31 225
18334.59 223
18335.87 234
18337.15 224
18338.43 240
18339.71 238
18340.99 243
18342.27 216
18343.55 229
18344.83 233
18346.11 227
18347.39 231
18348.67 262
18349.95 245
18351.23 221
18352.51 241
18353.79 215
18355.07 236
18356.35 225
18357.63 245
18358.91 215
18360.19 220
18361.47 251
18362.75 227
18364.03 219
18365.31 226
18366.59 215
18367.87 250
18369.15 220
18370.43 215
18371.71 236
18372.99 230
18374.27 237
18375.55 222
18376.83 220
18378.12 220
18379.40 213
18380.68 221
18381.96 232
18383.24 200
18384.52 212
18385.80 225
18387.08 249
18388.36 227
18389.65 223
18390.93 243
18392.21 226
18393.49 225
18394.77 238
18396.05 210
18397.33 230
18398.62 229
18399.90 212
18401.18 225
18402.46 228
18403.74 221
18405.02 234
18406.31 224
18407.59 211
18408.87 217
18410.15 223
18411.43 249
18412.72 246
18414.00 228
18415.28 229
18416.56 215
18417.84 231
18419.13 224
18420.41 227
18421.69 259
18422.97 204
18424.26 233
18425.54 245
18426.82 235
18428.10 209
18429.39 220
18430.67 232
18431.95 227
18433.23 226
18434.52 224
18435.80 223
18437.08 219
18438.37 227
18439.65 246
18440.93 241
18442.22 225
18443.50 199
18444.78 215
18446.06 222
18447.35 242
18448.63 236
18449.91 225
18451.20 241
18452.48 213
18453.76 220
18455.05 214
18456.33 230
18457.62 221
18458.90 226
18460.18 222
18461.47 233
18462.75 242
18464.03 218
18465.32 223
18466.60 226
18467.89 226
18469.17 234
18470.45 205
18471.74 198
18473.02 206
18474.31 204
18475.59 204
18476.88 233
18478.16 227
18479.44 220
18480.73 229
18482.01 198
18483.30 216
18484.58 238
18485.87 212
18487.15 223
18488.44 213
18489.72 236
18491.01 229
18492.29 218
18493.58 228
18494.86 230
18496.15 231
18497.43 245
18498.72 233
18500.00 219
18501.29 212
18502.57 216
18503.86 223
18505.14 226
18506.43 215
18507.71 222
18509.00 226
18510.28 224
18511.57 235
18512.85 232
18514.14 210
18515.42 209
18516.71 216
18518.00 221
18519.28 208
18520.57 227
18521.85 240
18523.14 216
18524.43 214
18525.71 227
18527.00 237
18528.28 239
18529.57 234
18530.86 230
18532.14 224
18533.43 239
18534.71 224
18536.00 210
18537.29 211
18538.57 198
18539.86 230
18541.15 212
18542.43 222
18543.72 220
18545.01 226
18546.29 244
18547.58 208
18548.87 215
18550.15 216
18551.44 232
18552.73 233
18554.01 204
18555.30 223
18556.59 224
18557.88 216
18559.16 229
18560.45 229
18561.74 238
18563.02 241
18564.31 238
18565.60 209
18566.89 217
18568.17 216
18569.46 214
18570.75 244
18572.04 229
18573.32 219
18574.61 224
18575.90 222
18577.19 229
18578.48 222
18579.76 215
18581.05 237
18582.34 228
18583.63 228
18584.92 241
18586.20 223
18587.49 227
18588.78 249
18590.07 217
18591.36 233
18592.64 220
18593.93 213
18595.22 209
18596.51 210
18597.80 209
18599.09 223
18600.38 228
18601.66 237
18602.95 248
18604.24 244
18605.53 221
18606.82 212
18608.11 223
18609.40 228
18610.69 220
18611.98 218
18613.26 248
18614.55 224
18615.84 223
18617.13 208
18618.42 221
18619.71 224
18621.00 221
18622.29 202
18623.58 222
18624.87 218
18626.16 223
18627.45 220
18628.74 226
18630.03 220
18631.32 232
18632.61 223
18633.89 228
18635.18 238
18636.47 217
18637.76 209
18639.05 228
18640.34 212
18641.63 231
18642.92 231
18644.21 239
18645.50 230
18646.79 235
18648.09 221
18649.38 206
18650.67 240
18651.96 257
18653.25 229
18654.54 202
18655.83 208
18657.12 239
18658.41 230
18659.70 225
18660.99 198
18662.28 231
18663.57 222
18664.86 245
18666.15 222
18667.44 211
18668.74 220
18670.03 226
18671.32 213
18672.61 220
18673.90 221
18675.19 222
18676.48 221
18677.77 228
18679.06 229
18680.36 229
18681.65 247
18682.94 232
18684.23 206
18685.52 210
18686.81 230
18688.11 221
18689.40 216
18690.69 220
18691.98 203
18693.27 228
18694.56 210
18695.86 205
18697.15 229
18698.44 227
18699.73 195
18701.02 215
18702.32 191
18703.61 217
18704.90 211
18706.19 243
18707.48 195
18708.78 219
18710.07 225
18711.36 245
18712.65 231
18713.95 212
18715.24 229
18716.53 229
18717.83 230
18719.12 210
18720.41 212
18721.70 224
18723.00 231
18724.29 222
18725.58 208
18726.87 208
18728.17 221
18729.46 211
18730.75 222
18732.05 217
18733.34 220
18734.63 234
18735.93 212
18737.22 202
18738.51 194
18739.81 210
18741.10 222
18742.39 215
18743.69 200
18744.98 218
18746.27 217
18747.57 219
18748.86 212
18750.16 213
18751.45 209
18752.74 224
18754.04 213
18755.33 211
18756.63 223
18757.92 215
18759.21 212
18760.51 232
18761.80 254
18763.10 238
18764.39 241
18765.69 213
18766.98 204
18768.27 200
18769.57 214
18770.86 229
18772.16 213
18773.45 225
18774.75 214
18776.04 200
18777.34 207
18778.63 209
18779.93 220
18781.22 201
18782.52 212
18783.81 191
18785.11 214
18786.40 221
18787.70 229
18788.99 217
18790.29 214
18791.58 197
18792.88 232
18794.17 229
18795.47 213
18796.76 226
18798.06 200
18799.35 224
18800.65 228
18801.94 211
18803.24 228
18804.54 225
18805.83 224
18807.13 216
18808.42 217
18809.72 217
18811.01 210
18812.31 228
18813.61 217
18814.90 207
18816.20 210
18817.49 185
18818.79 196
18820.09 202
18821.38 214
18822.68 236
18823.98 204
18825.27 220
18826.57 208
18827.87 202
18829.16 198
18830.46 219
18831.75 213
18833.05 217
18834.35 217
18835.64 222
18836.94 214
18838.24 197
18839.54 215
18840.83 222
18842.13 223
18843.43 229
18844.72 213
18846.02 211
18847.32 210
18848.61 217
18849.91 215
18851.21 207
18852.51 211
18853.80 198
18855.10 205
18856.40 204
18857.70 208
18858.99 210
18860.29 221
18861.59 228
18862.89 225
18864.18 217
18865.48 209
18866.78 215
18868.08 202
18869.38 220
18870.67 220
18871.97 208
18873.27 214
18874.57 224
18875.87 201
18877.16 214
18878.46 198
18879.76 225
18881.06 226
18882.36 237
18883.66 219
18884.95 220
18886.25 208
18887.55 224
18888.85 206
18890.15 230
18891.45 210
18892.75 224
18894.04 210
18895.34 210
18896.64 213
18897.94 202
18899.24 197
18900.54 205
18901.84 228
18903.14 230
18904.44 219
18905.74 213
18907.03 212
18908.33 194
18909.63 185
18910.93 229
18912.23 206
18913.53 221
18914.83 210
18916.13 200
18917.43 199
18918.73 209
18920.03 204
18921.33 233
18922.63 232
18923.93 215
18925.23 202
18926.53 212
18927.83 199
18929.13 231
18930.43 224
18931.73 210
18933.03 222
18934.33 212
18935.63 211
18936.93 209
18938.23 229
18939.53 228
18940.83 213
18942.13 211
18943.43 215
18944.73 204
18946.03 201
18947.33 208
18948.63 229
18949.93 209
18951.23 203
18952.53 209
18953.84 202
18955.14 222
18956.44 217
18957.74 230
18959.04 226
18960.34 215
18961.64 209
18962.94 220
18964.24 215
18965.54 198
18966.85 233
18968.15 229
18969.45 223
18970.75 228
18972.05 214
18973.35 214
18974.65 226
18975.96 218
18977.26 215
18978.56 223
18979.86 215
18981.16 201
18982.46 188
18983.77 210
18985.07 222
18986.37 209
18987.67 226
18988.97 220
18990.28 206
18991.58 214
18992.88 214
18994.18 215
18995.49 199
18996.79 206
18998.09 218
18999.39 230
19000.69 225
19002.00 210
19003.30 215
19004.60 229
19005.90 229
19007.21 213
19008.51 232
19009.81 229
19011.12 242
19012.42 208
19013.72 210
19015.02 209
19016.33 214
19017.63 216
19018.93 219
19020.24 214
19021.54 205
19022.84 214
19024.15 235
19025.45 194
19026.75 203
19028.06 203
19029.36 219
19030.66 215
19031.97 176
19033.27 202
19034.57 210
19035.88 218
19037.18 197
19038.48 219
19039.79 197
19041.09 206
19042.40 216
19043.70 229
19045.00 204
19046.31 218
19047.61 204
19048.92 219
19050.22 205
19051.52 219
19052.83 226
19054.13 234
19055.44 206
19056.74 211
19058.05 204
19059.35 217
19060.65 227
19061.96 215
19063.26 214
19064.57 195
19065.87 232
19067.18 221
19068.48 222
19069.79 203
19071.09 214
19072.40 210
19073.70 199
19075.01 223
19076.31 217
19077.62 220
19078.92 211
19080.23 197
19081.53 245
19082.84 221
19084.14 215
19085.45 216
19086.75 212
19088.06 201
19089.36 220
19090.67 217
19091.98 211
19093.28 223
19094.59 198
19095.89 206
19097.20 218
19098.50 213
19099.81 213
19101.12 214
19102.42 219
19103.73 217
19105.03 221
19106.34 231
19107.65 208
19108.95 206
19110.26 217
19111.56 217
19112.87 210
19114.18 231
19115.48 207
19116.79 202
19118.10 224
19119.40 199
19120.71 198
19122.02 210
19123.32 240
19124.63 218
19125.94 227
19127.24 220
19128.55 222
19129.86 216
19131.16 214
19132.47 199
19133.78 209
19135.08 204
19136.39 213
19137.70 232
19139.01 224
19140.31 214
19141.62 203
19142.93 210
19144.23 198
19145.54 221
19146.85 231
19148.16 233
19149.46 223
19150.77 203
19152.08 231
19153.39 215
19154.69 203
19156.00 204
19157.31 222
19158.62 200
19159.93 202
19161.23 206
19162.54 220
19163.85 217
19165.16 232
19166.47 227
19167.77 207
19169.08 219
19170.39 226
19171.70 199
19173.01 196
19174.32 217
19175.62 241
19176.93 219
19178.24 214
19179.55 183
19180.86 209
19182.17 233
19183.48 211
19184.78 192
19186.09 214
19187.40 216
19188.71 217
19190.02 206
19191.33 204
19192.64 217
19193.95 233
19195.26 222
19196.56 205
19197.87 212
19199.18 208
19200.49 216
19201.80 229
19203.11 216
19204.42 199
19205.73 228
19207.04 210
19208.35 217
19209.66 201
19210.97 214
19212.28 210
19213.59 201
19214.90 195
19216.21 216
19217.52 205
19218.83 211
19220.14 214
19221.45 216
19222.76 213
19224.07 229
19225.38 223
19226.69 205
19228.00 222
19229.31 215
19230.62 220
19231.93 189
19233.24 204
19234.55 205
19235.86 198
19237.17 199
19238.48 202
19239.79 200
19241.10 199
19242.41 208
19243.72 195
19245.03 204
19246.35 196
19247.66 196
19248.97 219
19250.28 198
19251.59 203
19252.90 191
19254.21 199
19255.52 212
19256.83 188
19258.14 202
19259.46 205
19260.77 196
19262.08 193
19263.39 198
19264.70 230
19266.01 234
19267.32 224
19268.64 211
19269.95 205
19271.26 224
19272.57 219
19273.88 207
19275.20 217
19276.51 203
19277.82 216
19279.13 219
19280.44 202
19281.75 212
19283.07 190
19284.38 203
19285.69 214
19287.00 226
19288.32 208
19289.63 208
19290.94 223
19292.25 209
19293.57 201
19294.88 208
19296.19 210
19297.50 212
19298.82 212
19300.13 206
19301.44 225
19302.75 213
19304.07 216
19305.38 219
19306.69 224
19308.01 217
19309.32 188
19310.63 201
19311.94 220
19313.26 240
19314.57 217
19315.88 206
19317.20 219
19318.51 226
19319.82 216
19321.14 226
19322.45 197
19323.76 223
19325.08 222
19326.39 208
19327.70 214
19329.02 215
19330.33 213
19331.65 224
19332.96 214
19334.27 221
19335.59 215
19336.90 212
19338.22 223
19339.53 205
19340.84 193
19342.16 205
19343.47 206
19344.79 209
19346.10 223
19347.41 223
19348.73 196
19350.04 205
19351.36 220
19352.67 206
19353.99 215
19355.30 214
19356.62 219
19357.93 211
19359.25 202
19360.56 199
19361.87 206
19363.19 222
19364.50 222
19365.82 200
19367.13 197
19368.45 194
19369.76 201
19371.08 222
19372.39 212
19373.71 203
19375.02 216
19376.34 221
19377.66 196
19378.97 207
19380.29 192
19381.60 203
19382.92 211
19384.23 229
19385.55 226
19386.86 208
19388.18 217
19389.50 208
19390.81 216
19392.13 205
19393.44 216
19394.76 194
19396.07 191
19397.39 191
19398.71 207
19400.02 198
19401.34 198
19402.65 198
19403.97 210
19405.29 203
19406.60 210
19407.92 206
19409.24 214
19410.55 207
19411.87 204
19413.19 204
19414.50 217
19415.82 212
19417.14 206
19418.45 192
19419.77 216
19421.09 195
19422.40 200
19423.72 212
19425.04 215
19426.35 202
19427.67 204
19428.99 210
19430.30 209
19431.62 205
19432.94 219
19434.26 226
19435.57 218
19436.89 223
19438.21 212
19439.53 201
19440.84 200
19442.16 218
19443.48 193
19444.80 208
19446.11 230
19447.43 208
19448.75 209
19450.07 203
19451.38 216
19452.70 219
19454.02 204
19455.34 208
19456.66 210
19457.97 212
19459.29 213
19460.61 213
19461.93 229
19463.25 214
19464.57 215
19465.88 203
19467.20 213
19468.52 187
19469.84 212
19471.16 211
19472.48 221
19473.79 202
19475.11 205
19476.43 204
19477.75 208
19479.07 207
19480.39 210
19481.71 212
19483.03 227
19484.34 207
19485.66 219
19486.98 239
19488.30 211
19489.62 209
19490.94 208
19492.26 205
19493.58 207
19494.90 211
19496.22 208
19497.54 209
19498.86 203
19500.18 211
19501.50 224
19502.81 206
19504.13 201
19505.45 197
19506.77 213
19508.09 199
19509.41 205
19510.73 216
19512.05 215
19513.37 213
19514.69 217
19516.01 213
19517.33 195
19518.65 206
19519.97 197
19521.29 219
19522.61 220
19523.93 207
19525.25 209
19526.57 192
19527.89 196
19529.22 185
19530.54 200
19531.86 210
19533.18 203
19534.50 205
19535.82 197
19537.14 236
19538.46 208
19539.78 183
19541.10 198
19542.42 190
19543.74 208
19545.06 221
19546.39 213
19547.71 210
19549.03 218
19550.35 224
19551.67 195
19552.99 228
19554.31 219
19555.63 214
19556.96 212
19558.28 228
19559.60 211
19560.92 200
19562.24 209
19563.56 215
19564.88 213
19566.21 188
19567.53 205
19568.85 198
19570.17 216
19571.49 192
19572.82 185
19574.14 200
19575.46 217
19576.78 218
19578.10 204
19579.43 216
19580.75 201
19582.07 197
19583.39 188
19584.72 229
19586.04 201
19587.36 214
19588.68 213
19590.01 208
19591.33 206
19592.65 193
19593.97 196
19595.30 220
19596.62 214
19597.94 212
19599.26 215
19600.59 203
19601.91 196
19603.23 204
19604.56 208
19605.88 193
19607.20 203
19608.53 204
19609.85 211
19611.17 208
19612.49 205
19613.82 201
19615.14 216
19616.47 211
19617.79 192
19619.11 201
19620.44 204
19621.76 198
19623.08 213
19624.41 220
19625.73 208
19627.05 185
19628.38 209
19629.70 207
19631.03 198
19632.35 192
19633.67 204
19635.00 216
19636.32 198
19637.65 213
19638.97 202
19640.29 219
19641.62 204
19642.94 188
19644.27 195
19645.59 230
19646.92 196
19648.24 204
19649.57 180
19650.89 209
19652.21 198
19653.54 198
19654.86 194
19656.19 213
19657.51 205
19658.84 199
19660.16 209
19661.49 207
19662.81 192
19664.14 224
19665.46 202
19666.79 210
19668.11 230
19669.44 226
19670.76 224
19672.09 246
19673.41 220
19674.74 214
19676.07 207
19677.39 191
19678.72 189
19680.04 210
19681.37 197
19682.69 209
19684.02 230
19685.34 203
19686.67 203
19688.00 203
19689.32 211
19690.65 198
19691.97 225
19693.30 192
19694.63 194
19695.95 197
19697.28 210
19698.60 213
19699.93 208
19701.26 214
19702.58 209
19703.91 203
19705.24 205
19706.56 199
19707.89 202
19709.22 204
19710.54 217
19711.87 235
19713.20 218
19714.52 201
19715.85 217
19717.18 230
19718.50 205
19719.83 211
19721.16 208
19722.48 207
19723.81 214
19725.14 201
19726.47 196
19727.79 212
19729.12 223
19730.45 209
19731.77 235
19733.10 208
19734.43 218
19735.76 214
19737.08 232
19738.41 210
19739.74 202
19741.07 204
19742.39 205
19743.72 225
19745.05 199
19746.38 200
19747.71 211
19749.03 209
19750.36 235
19751.69 195
19753.02 211
19754.35 210
19755.67 222
19757.00 203
19758.33 205
19759.66 195
19760.99 196
19762.31 210
19763.64 202
19764.97 201
19766.30 199
19767.63 227
19768.96 198
19770.29 196
19771.61 199
19772.94 177
19774.27 205
19775.60 200
19776.93 221
19778.26 194
19779.59 205
19780.92 209
19782.25 203
19783.57 184
19784.90 216
19786.23 207
19787.56 189
19788.89 209
19790.22 193
19791.55 203
19792.88 211
19794.21 224
19795.54 218
19796.87 199
19798.20 192
19799.53 202
19800.86 202
19802.19 222
19803.52 196
19804.85 214
19806.18 193
19807.50 210
19808.83 225
19810.16 202
19811.49 212
19812.82 197
19814.15 206
19815.49 189
19816.82 207
19818.15 211
19819.48 223
19820.81 219
19822.14 209
19823.47 214
19824.80 214
19826.13 213
19827.46 199
19828.79 218
19830.12 210
19831.45 220
19832.78 218
19834.11 211
19835.44 207
19836.77 198
19838.10 200
19839.44 208
19840.77 205
19842.10 204
19843.43 206
19844.76 195
19846.09 202
19847.42 208
19848.75 205
19850.08 176
19851.42 207
19852.75 210
19854.08 194
19855.41 200
19856.74 237
19858.07 208
19859.40 192
19860.74 200
19862.07 198
19863.40 193
19864.73 183
19866.06 205
19867.40 210
19868.73 205
19870.06 224
19871.39 207
19872.72 202
19874.06 198
19875.39 193
19876.72 222
19878.05 208
19879.38 216
19880.72 221
19882.05 218
19883.38 210
19884.71 210
19886.05 189
19887.38 196
19888.71 198
19890.04 211
19891.38 212
19892.71 225
19894.04 219
19895.38 206
19896.71 199
19898.04 187
19899.37 213
19900.71 197
19902.04 201
19903.37 218
19904.71 200
19906.04 188
19907.37 198
19908.71 209
19910.04 212
19911.37 213
19912.71 198
19914.04 189
19915.37 221
19916.71 202
19918.04 196
19919.37 198
19920.71 192
19922.04 210
19923.37 225
19924.71 217
19926.04 208
19927.38 217
19928.71 210
19930.04 219
19931.38 206
19932.71 210
19934.05 216
19935.38 208
19936.71 214
19938.05 189
19939.38 212
19940.72 204
19942.05 194
19943.39 210
19944.72 197
19946.06 192
19947.39 196
19948.72 199
19950.06 188
19951.39 200
19952.73 199
19954.06 197
19955.40 218
19956.73 210
19958.07 206
19959.40 199
19960.74 219
19962.07 196
19963.41 212
19964.74 196
19966.08 205
19967.41 211
19968.75 193
19970.08 210
19971.42 188
19972.76 192
19974.09 189
19975.43 214
19976.76 185
19978.10 206
19979.43 197
19980.77 203
19982.10 224
19983.44 198
19984.78 225
19986.11 214
19987.45 180
19988.78 210
19990.12 209
19991.46 214
19992.79 208
19994.13 202
19995.46 200
19996.80 201
19998.14 200
19999.47 212
20000.81 226
20002.15 212
20003.48 210
20004.82 200
20006.16 202
20007.49 197
20008.83 204
20010.17 211
20011.50 213
20012.84 204
20014.18 210
20015.51 223
20016.85 200
20018.19 202
20019.52 211
20020.86 204
20022.20 221
20023.53 214
20024.87 228
20026.21 205
20027.55 217
20028.88 186
20030.22 186
20031.56 218
20032.90 215
20034.23 228
20035.57 207
20036.91 217
20038.25 186
20039.58 203
20040.92 222
20042.26 208
20043.60 201
20044.93 222
20046.27 206
20047.61 198
20048.95 199
20050.29 186
20051.62 212
20052.96 201
20054.30 206
20055.64 199
20056.98 201
20058.32 217
20059.65 203
20060.99 212
20062.33 226
20063.67 202
20065.01 210
20066.35 205
20067.68 213
20069.02 194
20070.36 204
20071.70 207
20073.04 208
20074.38 202
20075.72 215
20077.06 193
20078.40 217
20079.73 210
20081.07 207
20082.41 239
20083.75 228
20085.09 205
20086.43 206
20087.77 210
20089.11 195
20090.45 200
20091.79 227
20093.13 205
20094.47 185
20095.81 194
20097.15 217
20098.48 219
20099.82 213
20101.16 199
20102.50 220
20103.84 210
20105.18 220
20106.52 217
20107.86 211
20109.20 201
20110.54 225
20111.88 196
20113.22 219
20114.56 199
20115.90 219
20117.24 210
20118.58 199
20119.93 202
20121.27 204
20122.61 205
20123.95 195
20125.29 195
20126.63 203
20127.97 203
20129.31 196
20130.65 205
20131.99 215
20133.33 212
20134.67 221
20136.01 220
20137.35 219
20138.69 227
