# Supplementary material for: MALDI-TOF MS typing enables the classification of brewing yeasts of the genus Saccharomyces to major beer styles
Source: PLoS One. 2017 Aug 9;12(8):e0181694. doi: 10.1371/journal.pone.0181694 (PMC5549903; doi:10.1371/journal.pone.0181694)
Supplement: S8 File — The directory includes 90 raw files and was zipped to “.zip”; the folder has three strains with 30 spectra per strain; S1 Text explains the raw files with an example and Table 1 represents the yeast strains used within the experiment. (ZIP) [file pone.0181694.s011.zip › 22-24/30282-8I4-Lag-Lag-Lag-YPG-18h-E-E_2016-09-20_2_0_D5_1.dat]

1999.90 836
2000.32 815
2000.75 782
2001.17 726
2001.59 817
2002.01 828
2002.43 785
2002.86 736
2003.28 737
2003.70 742
2004.12 760
2004.54 732
2004.97 659
2005.39 688
2005.81 749
2006.23 766
2006.66 769
2007.08 753
2007.50 774
2007.92 750
2008.35 752
2008.77 771
2009.19 781
2009.61 806
2010.04 772
2010.46 715
2010.88 723
2011.31 817
2011.73 761
2012.15 746
2012.57 725
2013.00 706
2013.42 679
2013.84 688
2014.27 728
2014.69 728
2015.11 719
2015.54 712
2015.96 698
2016.38 711
2016.81 723
2017.23 780
2017.65 782
2018.08 802
2018.50 789
2018.93 774
2019.35 788
2019.77 731
2020.20 750
2020.62 776
2021.04 763
2021.47 792
2021.89 779
2022.32 777
2022.74 765
2023.17 757
2023.59 746
2024.01 704
2024.44 726
2024.86 757
2025.29 734
2025.71 727
2026.14 704
2026.56 703
2026.98 716
2027.41 741
2027.83 731
2028.26 742
2028.68 717
2029.11 748
2029.53 706
2029.96 722
2030.38 692
2030.81 665
2031.23 678
2031.66 678
2032.08 716
2032.51 733
2032.93 715
2033.36 712
2033.78 630
2034.21 662
2034.63 701
2035.06 705
2035.49 732
2035.91 719
2036.34 703
2036.76 740
2037.19 763
2037.61 745
2038.04 763
2038.47 721
2038.89 754
2039.32 768
2039.74 765
2040.17 779
2040.59 731
2041.02 729
2041.45 730
2041.87 805
2042.30 786
2042.73 728
2043.15 701
2043.58 687
2044.00 702
2044.43 766
2044.86 727
2045.28 767
2045.71 727
2046.14 723
2046.56 675
2046.99 730
2047.42 692
2047.84 749
2048.27 702
2048.70 690
2049.12 733
2049.55 720
2049.98 713
2050.40 705
2050.83 692
2051.26 743
2051.69 775
2052.11 723
2052.54 717
2052.97 754
2053.40 741
2053.82 671
2054.25 692
2054.68 700
2055.10 726
2055.53 775
2055.96 755
2056.39 792
2056.82 802
2057.24 844
2057.67 847
2058.10 861
2058.53 895
2058.95 837
2059.38 743
2059.81 788
2060.24 806
2060.67 771
2061.09 775
2061.52 786
2061.95 747
2062.38 765
2062.81 782
2063.24 786
2063.66 797
2064.09 828
2064.52 852
2064.95 787
2065.38 801
2065.81 850
2066.24 890
2066.66 877
2067.09 900
2067.52 852
2067.95 812
2068.38 791
2068.81 749
2069.24 749
2069.67 751
2070.10 730
2070.52 695
2070.95 732
2071.38 672
2071.81 714
2072.24 758
2072.67 753
2073.10 741
2073.53 787
2073.96 716
2074.39 800
2074.82 793
2075.25 736
2075.68 766
2076.11 769
2076.54 792
2076.97 801
2077.40 763
2077.83 761
2078.26 780
2078.69 733
2079.12 767
2079.55 768
2079.98 781
2080.41 778
2080.84 730
2081.27 737
2081.70 718
2082.13 728
2082.56 683
2082.99 661
2083.42 726
2083.85 785
2084.28 735
2084.71 693
2085.14 658
2085.57 683
2086.00 662
2086.43 671
2086.86 681
2087.29 740
2087.73 747
2088.16 776
2088.59 755
2089.02 716
2089.45 753
2089.88 726
2090.31 712
2090.74 684
2091.17 706
2091.61 761
2092.04 684
2092.47 648
2092.90 729
2093.33 703
2093.76 725
2094.19 700
2094.63 718
2095.06 731
2095.49 747
2095.92 720
2096.35 692
2096.78 747
2097.22 684
2097.65 732
2098.08 677
2098.51 717
2098.94 675
2099.38 715
2099.81 678
2100.24 673
2100.67 660
2101.11 664
2101.54 676
2101.97 671
2102.40 659
2102.83 606
2103.27 629
2103.70 722
2104.13 654
2104.56 626
2105.00 658
2105.43 706
2105.86 710
2106.30 740
2106.73 761
2107.16 706
2107.59 710
2108.03 718
2108.46 732
2108.89 770
2109.33 795
2109.76 743
2110.19 691
2110.63 719
2111.06 719
2111.49 722
2111.93 684
2112.36 693
2112.79 702
2113.23 705
2113.66 649
2114.09 695
2114.53 676
2114.96 608
2115.40 664
2115.83 640
2116.26 641
2116.70 703
2117.13 675
2117.56 633
2118.00 641
2118.43 700
2118.87 693
2119.30 762
2119.73 744
2120.17 684
2120.60 710
2121.04 696
2121.47 719
2121.91 684
2122.34 748
2122.78 801
2123.21 764
2123.64 678
2124.08 729
2124.51 715
2124.95 691
2125.38 690
2125.82 685
2126.25 705
2126.69 700
2127.12 755
2127.56 776
2127.99 802
2128.43 771
2128.86 842
2129.30 914
2129.73 890
2130.17 949
2130.60 1037
2131.04 987
2131.47 896
2131.91 912
2132.35 867
2132.78 846
2133.22 847
2133.65 786
2134.09 764
2134.52 784
2134.96 784
2135.40 792
2135.83 748
2136.27 762
2136.70 725
2137.14 700
2137.57 717
2138.01 775
2138.45 799
2138.88 743
2139.32 750
2139.76 720
2140.19 710
2140.63 724
2141.06 764
2141.50 720
2141.94 652
2142.37 698
2142.81 666
2143.25 656
2143.68 703
2144.12 703
2144.56 679
2144.99 716
2145.43 751
2145.87 722
2146.30 718
2146.74 774
2147.18 778
2147.62 803
2148.05 842
2148.49 918
2148.93 929
2149.36 984
2149.80 990
2150.24 957
2150.68 942
2151.11 1003
2151.55 947
2151.99 915
2152.43 926
2152.86 796
2153.30 847
2153.74 836
2154.18 838
2154.61 779
2155.05 743
2155.49 773
2155.93 753
2156.37 753
2156.80 721
2157.24 767
2157.68 837
2158.12 755
2158.56 730
2158.99 795
2159.43 761
2159.87 764
2160.31 772
2160.75 745
2161.19 747
2161.62 798
2162.06 832
2162.50 791
2162.94 740
2163.38 842
2163.82 800
2164.26 779
2164.69 784
2165.13 799
2165.57 815
2166.01 838
2166.45 873
2166.89 871
2167.33 844
2167.77 808
2168.21 839
2168.65 817
2169.08 849
2169.52 800
2169.96 816
2170.40 813
2170.84 869
2171.28 853
2171.72 848
2172.16 844
2172.60 861
2173.04 882
2173.48 865
2173.92 834
2174.36 865
2174.80 930
2175.24 923
2175.68 964
2176.12 932
2176.56 947
2177.00 937
2177.44 956
2177.88 937
2178.32 895
2178.76 858
2179.20 908
2179.64 943
2180.08 868
2180.52 890
2180.96 879
2181.40 909
2181.84 815
2182.28 802
2182.72 729
2183.16 773
2183.60 724
2184.04 726
2184.48 738
2184.93 784
2185.37 724
2185.81 733
2186.25 742
2186.69 729
2187.13 728
2187.57 789
2188.01 835
2188.45 843
2188.89 846
2189.34 839
2189.78 809
2190.22 811
2190.66 809
2191.10 827
2191.54 767
2191.98 757
2192.43 803
2192.87 818
2193.31 819
2193.75 814
2194.19 826
2194.63 895
2195.08 814
2195.52 852
2195.96 875
2196.40 913
2196.84 832
2197.29 924
2197.73 873
2198.17 847
2198.61 830
2199.06 800
2199.50 737
2199.94 749
2200.38 815
2200.82 785
2201.27 801
2201.71 749
2202.15 785
2202.59 785
2203.04 763
2203.48 785
2203.92 791
2204.37 830
2204.81 822
2205.25 818
2205.69 804
2206.14 811
2206.58 820
2207.02 822
2207.47 810
2207.91 916
2208.35 852
2208.80 832
2209.24 933
2209.68 957
2210.13 857
2210.57 873
2211.01 814
2211.46 829
2211.90 853
2212.34 802
2212.79 816
2213.23 869
2213.67 878
2214.12 817
2214.56 873
2215.01 817
2215.45 810
2215.89 874
2216.34 851
2216.78 840
2217.23 836
2217.67 781
2218.11 799
2218.56 738
2219.00 771
2219.45 770
2219.89 740
2220.34 808
2220.78 835
2221.22 800
2221.67 850
2222.11 886
2222.56 894
2223.00 924
2223.45 861
2223.89 894
2224.34 854
2224.78 889
2225.23 836
2225.67 880
2226.12 928
2226.56 946
2227.01 931
2227.45 917
2227.90 945
2228.34 916
2228.79 953
2229.23 954
2229.68 944
2230.12 918
2230.57 948
2231.01 944
2231.46 994
2231.90 981
2232.35 1015
2232.80 1003
2233.24 973
2233.69 964
2234.13 940
2234.58 929
2235.02 905
2235.47 917
2235.92 918
2236.36 886
2236.81 880
2237.25 847
2237.70 815
2238.15 807
2238.59 810
2239.04 832
2239.49 845
2239.93 789
2240.38 786
2240.82 802
2241.27 782
2241.72 730
2242.16 745
2242.61 779
2243.06 782
2243.50 801
2243.95 821
2244.40 779
2244.84 792
2245.29 775
2245.74 747
2246.19 769
2246.63 805
2247.08 763
2247.53 752
2247.97 780
2248.42 740
2248.87 786
2249.32 758
2249.76 760
2250.21 792
2250.66 768
2251.10 717
2251.55 749
2252.00 767
2252.45 868
2252.89 760
2253.34 786
2253.79 746
2254.24 780
2254.69 782
2255.13 709
2255.58 715
2256.03 738
2256.48 755
2256.93 677
2257.37 725
2257.82 711
2258.27 726
2258.72 738
2259.17 779
2259.61 775
2260.06 755
2260.51 733
2260.96 765
2261.41 749
2261.86 771
2262.31 730
2262.75 813
2263.20 794
2263.65 806
2264.10 814
2264.55 804
2265.00 838
2265.45 852
2265.90 831
2266.34 814
2266.79 788
2267.24 755
2267.69 828
2268.14 855
2268.59 862
2269.04 921
2269.49 887
2269.94 924
2270.39 936
2270.84 965
2271.29 976
2271.74 1000
2272.18 960
2272.63 980
2273.08 1048
2273.53 1011
2273.98 1048
2274.43 1100
2274.88 1120
2275.33 1218
2275.78 1209
2276.23 1248
2276.68 1231
2277.13 1245
2277.58 1312
2278.03 1233
2278.48 1171
2278.93 1168
2279.38 1147
2279.83 1011
2280.28 998
2280.73 1035
2281.19 975
2281.64 900
2282.09 849
2282.54 881
2282.99 850
2283.44 779
2283.89 793
2284.34 769
2284.79 772
2285.24 770
2285.69 781
2286.14 782
2286.59 745
2287.04 803
2287.50 848
2287.95 900
2288.40 889
2288.85 1002
2289.30 1040
2289.75 1077
2290.20 1116
2290.65 1121
2291.11 1208
2291.56 1224
2292.01 1209
2292.46 1221
2292.91 1127
2293.36 1100
2293.82 1115
2294.27 1063
2294.72 1015
2295.17 987
2295.62 1074
2296.07 986
2296.53 976
2296.98 926
2297.43 893
2297.88 879
2298.33 820
2298.79 858
2299.24 850
2299.69 886
2300.14 840
2300.60 779
2301.05 800
2301.50 777
2301.95 809
2302.41 820
2302.86 777
2303.31 797
2303.76 812
2304.22 773
2304.67 741
2305.12 770
2305.57 730
2306.03 751
2306.48 810
2306.93 833
2307.39 831
2307.84 841
2308.29 855
2308.75 891
2309.20 922
2309.65 884
2310.11 894
2310.56 888
2311.01 915
2311.47 851
2311.92 837
2312.37 870
2312.83 909
2313.28 884
2313.73 855
2314.19 858
2314.64 865
2315.09 839
2315.55 872
2316.00 919
2316.46 807
2316.91 831
2317.36 861
2317.82 895
2318.27 855
2318.73 893
2319.18 942
2319.63 918
2320.09 904
2320.54 890
2321.00 926
2321.45 935
2321.91 997
2322.36 947
2322.82 839
2323.27 891
2323.72 1013
2324.18 1010
2324.63 969
2325.09 969
2325.54 1030
2326.00 1006
2326.45 933
2326.91 1015
2327.36 959
2327.82 1035
2328.27 962
2328.73 889
2329.18 877
2329.64 890
2330.09 871
2330.55 848
2331.00 842
2331.46 803
2331.92 815
2332.37 830
2332.83 802
2333.28 778
2333.74 803
2334.19 776
2334.65 819
2335.10 762
2335.56 788
2336.02 762
2336.47 810
2336.93 794
2337.38 741
2337.84 741
2338.30 786
2338.75 793
2339.21 729
2339.66 734
2340.12 764
2340.58 777
2341.03 754
2341.49 775
2341.95 703
2342.40 702
2342.86 703
2343.32 782
2343.77 758
2344.23 762
2344.68 776
2345.14 812
2345.60 829
2346.06 820
2346.51 864
2346.97 837
2347.43 933
2347.88 880
2348.34 907
2348.80 863
2349.25 905
2349.71 955
2350.17 880
2350.63 820
2351.08 819
2351.54 856
2352.00 822
2352.46 755
2352.91 791
2353.37 816
2353.83 790
2354.29 769
2354.74 790
2355.20 772
2355.66 745
2356.12 760
2356.57 753
2357.03 770
2357.49 742
2357.95 787
2358.41 781
2358.86 829
2359.32 852
2359.78 852
2360.24 872
2360.70 900
2361.15 870
2361.61 917
2362.07 956
2362.53 879
2362.99 893
2363.45 850
2363.91 860
2364.36 822
2364.82 892
2365.28 861
2365.74 837
2366.20 891
2366.66 863
2367.12 910
2367.57 906
2368.03 919
2368.49 932
2368.95 870
2369.41 817
2369.87 791
2370.33 839
2370.79 842
2371.25 831
2371.71 772
2372.17 795
2372.63 816
2373.09 779
2373.54 805
2374.00 867
2374.46 888
2374.92 857
2375.38 887
2375.84 891
2376.30 838
2376.76 896
2377.22 842
2377.68 856
2378.14 854
2378.60 860
2379.06 812
2379.52 776
2379.98 791
2380.44 806
2380.90 779
2381.36 773
2381.82 769
2382.28 816
2382.74 825
2383.20 809
2383.66 815
2384.12 825
2384.59 834
2385.05 774
2385.51 850
2385.97 849
2386.43 917
2386.89 860
2387.35 828
2387.81 850
2388.27 796
2388.73 802
2389.19 852
2389.65 901
2390.12 866
2390.58 917
2391.04 932
2391.50 875
2391.96 879
2392.42 936
2392.88 857
2393.34 808
2393.81 818
2394.27 837
2394.73 752
2395.19 757
2395.65 820
2396.11 826
2396.57 797
2397.04 774
2397.50 755
2397.96 789
2398.42 849
2398.88 789
2399.35 813
2399.81 825
2400.27 829
2400.73 780
2401.19 783
2401.66 800
2402.12 808
2402.58 796
2403.04 783
2403.51 831
2403.97 757
2404.43 803
2404.89 826
2405.36 780
2405.82 819
2406.28 849
2406.74 824
2407.21 784
2407.67 748
2408.13 742
2408.59 793
2409.06 767
2409.52 792
2409.98 781
2410.45 745
2410.91 770
2411.37 783
2411.84 770
2412.30 792
2412.76 751
2413.23 762
2413.69 774
2414.15 759
2414.62 742
2415.08 740
2415.54 778
2416.01 784
2416.47 763
2416.93 859
2417.40 819
2417.86 800
2418.32 793
2418.79 803
2419.25 778
2419.72 796
2420.18 809
2420.64 840
2421.11 793
2421.57 827
2422.04 850
2422.50 835
2422.96 830
2423.43 888
2423.89 874
2424.36 849
2424.82 875
2425.29 871
2425.75 825
2426.22 802
2426.68 771
2427.15 841
2427.61 764
2428.07 716
2428.54 705
2429.00 748
2429.47 725
2429.93 770
2430.40 792
2430.86 741
2431.33 717
2431.79 725
2432.26 761
2432.72 736
2433.19 722
2433.65 687
2434.12 711
2434.59 774
2435.05 819
2435.52 794
2435.98 822
2436.45 846
2436.91 744
2437.38 811
2437.84 791
2438.31 832
2438.78 846
2439.24 859
2439.71 816
2440.17 906
2440.64 887
2441.10 890
2441.57 944
2442.04 939
2442.50 923
2442.97 871
2443.44 857
2443.90 830
2444.37 813
2444.83 812
2445.30 811
2445.77 766
2446.23 837
2446.70 815
2447.17 712
2447.63 719
2448.10 756
2448.57 698
2449.03 699
2449.50 765
2449.97 755
2450.43 792
2450.90 754
2451.37 798
2451.83 744
2452.30 746
2452.77 727
2453.24 812
2453.70 773
2454.17 750
2454.64 720
2455.10 679
2455.57 693
2456.04 709
2456.51 734
2456.97 705
2457.44 719
2457.91 707
2458.38 768
2458.84 751
2459.31 756
2459.78 741
2460.25 741
2460.72 764
2461.18 729
2461.65 734
2462.12 752
2462.59 815
2463.06 802
2463.52 729
2463.99 729
2464.46 768
2464.93 740
2465.40 778
2465.86 748
2466.33 758
2466.80 736
2467.27 721
2467.74 743
2468.21 719
2468.68 726
2469.14 788
2469.61 721
2470.08 746
2470.55 744
2471.02 735
2471.49 719
2471.96 746
2472.43 793
2472.90 724
2473.36 760
2473.83 745
2474.30 775
2474.77 754
2475.24 768
2475.71 798
2476.18 791
2476.65 795
2477.12 765
2477.59 753
2478.06 791
2478.53 786
2479.00 760
2479.47 764
2479.94 796
2480.41 760
2480.87 703
2481.34 803
2481.81 800
2482.28 788
2482.75 749
2483.22 728
2483.69 715
2484.16 755
2484.63 802
2485.10 889
2485.57 876
2486.05 922
2486.52 952
2486.99 903
2487.46 934
2487.93 973
2488.40 916
2488.87 904
2489.34 999
2489.81 909
2490.28 901
2490.75 886
2491.22 813
2491.69 853
2492.16 865
2492.63 824
2493.10 828
2493.58 815
2494.05 865
2494.52 866
2494.99 819
2495.46 859
2495.93 822
2496.40 849
2496.87 809
2497.34 822
2497.82 825
2498.29 852
2498.76 823
2499.23 825
2499.70 821
2500.17 818
2500.64 768
2501.12 765
2501.59 789
2502.06 758
2502.53 771
2503.00 756
2503.48 782
2503.95 797
2504.42 756
2504.89 772
2505.36 813
2505.84 808
2506.31 768
2506.78 812
2507.25 886
2507.72 842
2508.20 834
2508.67 822
2509.14 872
2509.61 909
2510.09 963
2510.56 1047
2511.03 1094
2511.50 1145
2511.98 1129
2512.45 1226
2512.92 1253
2513.40 1219
2513.87 1148
2514.34 1112
2514.81 1113
2515.29 1034
2515.76 1008
2516.23 1054
2516.71 937
2517.18 900
2517.65 939
2518.13 959
2518.60 928
2519.07 904
2519.55 904
2520.02 935
2520.49 962
2520.97 904
2521.44 881
2521.91 838
2522.39 818
2522.86 865
2523.34 884
2523.81 830
2524.28 784
2524.76 806
2525.23 842
2525.70 847
2526.18 811
2526.65 845
2527.13 892
2527.60 866
2528.08 892
2528.55 902
2529.02 879
2529.50 842
2529.97 861
2530.45 900
2530.92 886
2531.40 881
2531.87 876
2532.34 873
2532.82 856
2533.29 818
2533.77 862
2534.24 834
2534.72 877
2535.19 820
2535.67 861
2536.14 862
2536.62 856
2537.09 844
2537.57 793
2538.04 815
2538.52 783
2538.99 870
2539.47 859
2539.94 830
2540.42 820
2540.90 837
2541.37 793
2541.85 823
2542.32 837
2542.80 830
2543.27 789
2543.75 851
2544.22 895
2544.70 818
2545.18 844
2545.65 908
2546.13 1002
2546.60 911
2547.08 919
2547.56 916
2548.03 949
2548.51 998
2548.98 1080
2549.46 1026
2549.94 962
2550.41 1057
2550.89 1060
2551.37 1058
2551.84 996
2552.32 1034
2552.80 946
2553.27 995
2553.75 940
2554.23 891
2554.70 939
2555.18 918
2555.66 895
2556.13 902
2556.61 832
2557.09 818
2557.56 877
2558.04 862
2558.52 866
2558.99 831
2559.47 892
2559.95 801
2560.43 843
2560.90 818
2561.38 809
2561.86 845
2562.33 828
2562.81 773
2563.29 844
2563.77 781
2564.25 766
2564.72 775
2565.20 714
2565.68 741
2566.16 771
2566.63 807
2567.11 717
2567.59 785
2568.07 795
2568.55 718
2569.02 775
2569.50 780
2569.98 762
2570.46 757
2570.94 785
2571.41 761
2571.89 749
2572.37 789
2572.85 794
2573.33 792
2573.81 805
2574.28 769
2574.76 822
2575.24 786
2575.72 807
2576.20 797
2576.68 769
2577.16 859
2577.64 780
2578.11 734
2578.59 783
2579.07 801
2579.55 802
2580.03 807
2580.51 783
2580.99 760
2581.47 753
2581.95 728
2582.43 715
2582.91 774
2583.39 760
2583.86 760
2584.34 751
2584.82 714
2585.30 742
2585.78 745
2586.26 753
2586.74 782
2587.22 726
2587.70 771
2588.18 807
2588.66 751
2589.14 808
2589.62 830
2590.10 790
2590.58 783
2591.06 792
2591.54 811
2592.02 816
2592.50 819
2592.98 802
2593.46 824
2593.94 798
2594.42 869
2594.90 793
2595.38 770
2595.86 749
2596.35 767
2596.83 805
2597.31 755
2597.79 706
2598.27 756
2598.75 732
2599.23 746
2599.71 770
2600.19 746
2600.67 750
2601.15 721
2601.63 761
2602.12 754
2602.60 764
2603.08 763
2603.56 768
2604.04 733
2604.52 742
2605.00 796
2605.48 792
2605.97 774
2606.45 776
2606.93 789
2607.41 756
2607.89 783
2608.37 784
2608.86 732
2609.34 741
2609.82 755
2610.30 810
2610.78 784
2611.26 747
2611.75 774
2612.23 709
2612.71 744
2613.19 724
2613.68 709
2614.16 742
2614.64 749
2615.12 722
2615.60 754
2616.09 743
2616.57 771
2617.05 742
2617.53 712
2618.02 692
2618.50 793
2618.98 823
2619.46 827
2619.95 786
2620.43 768
2620.91 731
2621.40 751
2621.88 717
2622.36 754
2622.85 742
2623.33 799
2623.81 778
2624.29 764
2624.78 763
2625.26 787
2625.74 795
2626.23 853
2626.71 782
2627.19 804
2627.68 824
2628.16 806
2628.64 801
2629.13 854
2629.61 845
2630.10 805
2630.58 813
2631.06 823
2631.55 799
2632.03 756
2632.51 796
2633.00 778
2633.48 795
2633.97 789
2634.45 785
2634.94 763
2635.42 712
2635.90 795
2636.39 833
2636.87 801
2637.36 766
2637.84 811
2638.33 786
2638.81 764
2639.29 742
2639.78 732
2640.26 771
2640.75 763
2641.23 756
2641.72 762
2642.20 755
2642.69 783
2643.17 680
2643.66 718
2644.14 721
2644.63 720
2645.11 723
2645.60 793
2646.08 780
2646.57 756
2647.05 778
2647.54 798
2648.02 826
2648.51 835
2648.99 820
2649.48 775
2649.97 769
2650.45 797
2650.94 830
2651.42 790
2651.91 828
2652.39 845
2652.88 828
2653.37 832
2653.85 760
2654.34 796
2654.82 769
2655.31 851
2655.80 834
2656.28 798
2656.77 735
2657.25 738
2657.74 748
2658.23 755
2658.71 788
2659.20 792
2659.69 802
2660.17 796
2660.66 780
2661.14 743
2661.63 774
2662.12 730
2662.60 751
2663.09 769
2663.58 804
2664.06 805
2664.55 757
2665.04 758
2665.53 753
2666.01 752
2666.50 780
2666.99 807
2667.47 764
2667.96 768
2668.45 773
2668.94 760
2669.42 731
2669.91 756
2670.40 766
2670.88 839
2671.37 815
2671.86 820
2672.35 938
2672.83 932
2673.32 911
2673.81 868
2674.30 914
2674.79 952
2675.27 931
2675.76 979
2676.25 958
2676.74 934
2677.23 887
2677.71 857
2678.20 886
2678.69 868
2679.18 854
2679.67 873
2680.15 873
2680.64 791
2681.13 767
2681.62 802
2682.11 804
2682.60 792
2683.08 790
2683.57 821
2684.06 805
2684.55 823
2685.04 828
2685.53 806
2686.02 812
2686.51 750
2686.99 823
2687.48 780
2687.97 749
2688.46 789
2688.95 785
2689.44 766
2689.93 851
2690.42 841
2690.91 793
2691.40 749
2691.89 752
2692.38 808
2692.87 862
2693.35 805
2693.84 830
2694.33 844
2694.82 873
2695.31 910
2695.80 807
2696.29 827
2696.78 858
2697.27 834
2697.76 849
2698.25 839
2698.74 831
2699.23 846
2699.72 753
2700.21 773
2700.70 794
2701.19 800
2701.68 836
2702.17 832
2702.66 835
2703.15 768
2703.64 833
2704.13 831
2704.62 865
2705.12 907
2705.61 791
2706.10 807
2706.59 819
2707.08 816
2707.57 773
2708.06 733
2708.55 765
2709.04 746
2709.53 734
2710.02 723
2710.51 775
2711.01 747
2711.50 745
2711.99 748
2712.48 806
2712.97 773
2713.46 746
2713.95 771
2714.44 780
2714.94 766
2715.43 763
2715.92 748
2716.41 783
2716.90 762
2717.39 702
2717.89 711
2718.38 713
2718.87 740
2719.36 728
2719.85 775
2720.34 813
2720.84 851
2721.33 818
2721.82 777
2722.31 872
2722.80 828
2723.30 825
2723.79 834
2724.28 868
2724.77 826
2725.27 824
2725.76 799
2726.25 740
2726.74 769
2727.24 739
2727.73 742
2728.22 795
2728.71 797
2729.21 745
2729.70 772
2730.19 742
2730.69 772
2731.18 744
2731.67 816
2732.16 808
2732.66 797
2733.15 829
2733.64 787
2734.14 805
2734.63 782
2735.12 854
2735.62 871
2736.11 859
2736.60 920
2737.10 870
2737.59 868
2738.08 892
2738.58 875
2739.07 890
2739.56 864
2740.06 858
2740.55 847
2741.05 827
2741.54 805
2742.03 841
2742.53 807
2743.02 785
2743.52 789
2744.01 820
2744.50 832
2745.00 814
2745.49 827
2745.99 823
2746.48 771
2746.97 807
2747.47 783
2747.96 792
2748.46 766
2748.95 772
2749.45 823
2749.94 793
2750.44 761
2750.93 789
2751.43 774
2751.92 788
2752.42 733
2752.91 760
2753.41 781
2753.90 798
2754.40 801
2754.89 844
2755.39 821
2755.88 821
2756.38 816
2756.87 827
2757.37 809
2757.86 733
2758.36 772
2758.85 832
2759.35 791
2759.84 754
2760.34 805
2760.83 797
2761.33 860
2761.83 842
2762.32 798
2762.82 819
2763.31 814
2763.81 794
2764.30 835
2764.80 830
2765.30 819
2765.79 817
2766.29 828
2766.78 798
2767.28 758
2767.78 777
2768.27 764
2768.77 759
2769.27 796
2769.76 772
2770.26 728
2770.76 782
2771.25 771
2771.75 747
2772.24 725
2772.74 780
2773.24 784
2773.73 835
2774.23 838
2774.73 843
2775.23 857
2775.72 893
2776.22 860
2776.72 858
2777.21 877
2777.71 929
2778.21 880
2778.70 877
2779.20 844
2779.70 900
2780.20 923
2780.69 844
2781.19 814
2781.69 806
2782.19 816
2782.68 806
2783.18 790
2783.68 785
2784.18 793
2784.67 744
2785.17 770
2785.67 766
2786.17 752
2786.67 809
2787.16 781
2787.66 766
2788.16 721
2788.66 706
2789.16 733
2789.65 743
2790.15 782
2790.65 731
2791.15 786
2791.65 774
2792.15 828
2792.64 774
2793.14 778
2793.64 799
2794.14 853
2794.64 779
2795.14 807
2795.64 816
2796.13 824
2796.63 816
2797.13 802
2797.63 801
2798.13 849
2798.63 821
2799.13 812
2799.63 756
2800.13 832
2800.62 783
2801.12 822
2801.62 851
2802.12 817
2802.62 759
2803.12 771
2803.62 735
2804.12 721
2804.62 756
2805.12 723
2805.62 740
2806.12 781
2806.62 768
2807.12 786
2807.62 798
2808.12 839
2808.62 779
2809.12 796
2809.62 756
2810.12 779
2810.62 817
2811.12 822
2811.62 773
2812.12 871
2812.62 934
2813.12 913
2813.62 863
2814.12 836
2814.62 845
2815.12 796
2815.62 817
2816.12 878
2816.62 831
2817.12 821
2817.62 830
2818.12 833
2818.62 809
2819.12 793
2819.63 796
2820.13 759
2820.63 774
2821.13 778
2821.63 747
2822.13 719
2822.63 767
2823.13 795
2823.63 789
2824.13 750
2824.64 772
2825.14 760
2825.64 742
2826.14 774
2826.64 756
2827.14 793
2827.64 778
2828.15 783
2828.65 750
2829.15 736
2829.65 722
2830.15 728
2830.65 751
2831.16 754
2831.66 779
2832.16 723
2832.66 707
2833.16 775
2833.67 728
2834.17 776
2834.67 802
2835.17 785
2835.68 771
2836.18 745
2836.68 797
2837.18 791
2837.68 809
2838.19 789
2838.69 793
2839.19 760
2839.70 795
2840.20 762
2840.70 811
2841.20 814
2841.71 790
2842.21 831
2842.71 839
2843.21 795
2843.72 841
2844.22 837
2844.72 842
2845.23 883
2845.73 841
2846.23 861
2846.74 916
2847.24 878
2847.74 893
2848.25 902
2848.75 891
2849.25 949
2849.76 901
2850.26 835
2850.76 853
2851.27 819
2851.77 825
2852.28 825
2852.78 829
2853.28 762
2853.79 782
2854.29 772
2854.79 779
2855.30 781
2855.80 780
2856.31 752
2856.81 760
2857.31 796
2857.82 752
2858.32 809
2858.83 802
2859.33 822
2859.84 820
2860.34 825
2860.85 856
2861.35 789
2861.85 787
2862.36 761
2862.86 787
2863.37 852
2863.87 824
2864.38 839
2864.88 813
2865.39 751
2865.89 787
2866.40 789
2866.90 790
2867.41 821
2867.91 827
2868.42 813
2868.92 823
2869.43 828
2869.93 848
2870.44 845
2870.94 898
2871.45 821
2871.96 853
2872.46 890
2872.97 853
2873.47 841
2873.98 870
2874.48 839
2874.99 900
2875.49 863
2876.00 815
2876.51 805
2877.01 793
2877.52 820
2878.02 836
2878.53 792
2879.04 779
2879.54 781
2880.05 825
2880.55 836
2881.06 895
2881.57 866
2882.07 876
2882.58 857
2883.09 825
2883.59 909
2884.10 882
2884.61 923
2885.11 855
2885.62 893
2886.13 961
2886.63 994
2887.14 966
2887.65 976
2888.15 916
2888.66 930
2889.17 936
2889.67 944
2890.18 1006
2890.69 950
2891.20 928
2891.70 934
2892.21 883
2892.72 897
2893.22 899
2893.73 925
2894.24 975
2894.75 963
2895.25 974
2895.76 961
2896.27 992
2896.78 953
2897.29 922
2897.79 1008
2898.30 956
2898.81 972
2899.32 986
2899.82 986
2900.33 957
2900.84 927
2901.35 919
2901.86 960
2902.36 961
2902.87 877
2903.38 870
2903.89 905
2904.40 943
2904.91 918
2905.41 914
2905.92 984
2906.43 963
2906.94 898
2907.45 875
2907.96 886
2908.47 854
2908.97 877
2909.48 886
2909.99 838
2910.50 817
2911.01 809
2911.52 795
2912.03 858
2912.54 839
2913.05 817
2913.55 758
2914.06 792
2914.57 827
2915.08 803
2915.59 800
2916.10 811
2916.61 858
2917.12 843
2917.63 857
2918.14 817
2918.65 769
2919.16 823
2919.67 819
2920.18 885
2920.69 842
2921.20 816
2921.71 902
2922.22 884
2922.73 881
2923.24 871
2923.75 860
2924.26 898
2924.77 918
2925.28 913
2925.79 914
2926.30 895
2926.81 866
2927.32 834
2927.83 837
2928.34 786
2928.85 783
2929.36 755
2929.87 808
2930.38 816
2930.89 837
2931.40 793
2931.91 797
2932.42 765
2932.93 822
2933.45 826
2933.96 783
2934.47 802
2934.98 824
2935.49 819
2936.00 836
2936.51 858
2937.02 862
2937.53 960
2938.04 970
2938.56 912
2939.07 938
2939.58 953
2940.09 1024
2940.60 980
2941.11 965
2941.62 982
2942.14 966
2942.65 996
2943.16 999
2943.67 1014
2944.18 1026
2944.70 953
2945.21 950
2945.72 980
2946.23 892
2946.74 861
2947.26 863
2947.77 861
2948.28 893
2948.79 825
2949.30 862
2949.82 822
2950.33 777
2950.84 769
2951.35 745
2951.87 776
2952.38 759
2952.89 772
2953.40 774
2953.92 780
2954.43 751
2954.94 837
2955.45 858
2955.97 825
2956.48 798
2956.99 811
2957.51 819
2958.02 818
2958.53 805
2959.04 822
2959.56 815
2960.07 773
2960.58 831
2961.10 910
2961.61 880
2962.12 899
2962.64 874
2963.15 895
2963.66 942
2964.18 895
2964.69 933
2965.21 899
2965.72 909
2966.23 914
2966.75 889
2967.26 858
2967.77 869
2968.29 874
2968.80 846
2969.32 851
2969.83 843
2970.34 879
2970.86 914
2971.37 845
2971.89 851
2972.40 855
2972.91 889
2973.43 867
2973.94 872
2974.46 869
2974.97 862
2975.49 875
2976.00 957
2976.52 898
2977.03 939
2977.55 886
2978.06 923
2978.57 968
2979.09 900
2979.60 928
2980.12 920
2980.63 904
2981.15 963
2981.66 928
2982.18 904
2982.69 983
2983.21 974
2983.73 981
2984.24 1034
2984.76 1000
2985.27 1062
2985.79 1050
2986.30 1041
2986.82 1068
2987.33 1081
2987.85 1057
2988.36 1052
2988.88 1050
2989.40 1084
2989.91 1070
2990.43 1089
2990.94 1124
2991.46 1064
2991.97 1002
2992.49 1028
2993.01 1014
2993.52 1053
2994.04 1034
2994.55 1062
2995.07 1114
2995.59 1115
2996.10 1234
2996.62 1291
2997.14 1277
2997.65 1267
2998.17 1343
2998.69 1298
2999.20 1313
2999.72 1356
3000.24 1374
3000.75 1339
3001.27 1433
3001.79 1519
3002.30 1618
3002.82 1925
3003.34 2203
3003.85 2550
3004.37 2871
3004.89 2951
3005.40 3156
3005.92 3148
3006.44 2952
3006.96 2900
3007.47 2642
3007.99 2442
3008.51 2114
3009.03 1892
3009.54 1665
3010.06 1524
3010.58 1361
3011.10 1309
3011.61 1196
3012.13 1139
3012.65 1132
3013.17 1137
3013.68 1087
3014.20 1031
3014.72 1094
3015.24 1104
3015.76 1101
3016.27 1102
3016.79 1054
3017.31 1064
3017.83 1032
3018.35 1040
3018.86 1006
3019.38 992
3019.90 981
3020.42 1020
3020.94 996
3021.46 1027
3021.97 1033
3022.49 1057
3023.01 1094
3023.53 1078
3024.05 1109
3024.57 1059
3025.09 1004
3025.61 1028
3026.12 1059
3026.64 1066
3027.16 970
3027.68 1037
3028.20 972
3028.72 985
3029.24 954
3029.76 921
3030.28 932
3030.80 934
3031.32 963
3031.84 951
3032.35 969
3032.87 900
3033.39 945
3033.91 848
3034.43 960
3034.95 987
3035.47 915
3035.99 958
3036.51 936
3037.03 935
3037.55 970
3038.07 931
3038.59 912
3039.11 953
3039.63 850
3040.15 904
3040.67 924
3041.19 943
3041.71 950
3042.23 865
3042.75 910
3043.27 905
3043.79 873
3044.31 879
3044.83 884
3045.35 926
3045.87 889
3046.40 913
3046.92 932
3047.44 944
3047.96 944
3048.48 904
3049.00 939
3049.52 876
3050.04 934
3050.56 899
3051.08 832
3051.60 845
3052.12 792
3052.65 880
3053.17 882
3053.69 820
3054.21 839
3054.73 836
3055.25 865
3055.77 867
3056.30 878
3056.82 952
3057.34 899
3057.86 890
3058.38 942
3058.90 927
3059.42 925
3059.95 891
3060.47 918
3060.99 938
3061.51 890
3062.03 896
3062.56 966
3063.08 1007
3063.60 1048
3064.12 1041
3064.64 1003
3065.17 998
3065.69 1064
3066.21 1031
3066.73 1070
3067.26 1088
3067.78 1152
3068.30 1126
3068.82 1134
3069.35 1200
3069.87 1139
3070.39 1070
3070.91 1074
3071.44 1094
3071.96 1042
3072.48 1015
3073.01 987
3073.53 1072
3074.05 1028
3074.57 1024
3075.10 1096
3075.62 1123
3076.14 1094
3076.67 1114
3077.19 1154
3077.71 1149
3078.24 1195
3078.76 1253
3079.28 1292
3079.81 1374
3080.33 1372
3080.85 1436
3081.38 1449
3081.90 1449
3082.42 1383
3082.95 1397
3083.47 1347
3084.00 1386
3084.52 1364
3085.04 1412
3085.57 1363
3086.09 1373
3086.62 1330
3087.14 1441
3087.66 1630
3088.19 1860
3088.71 2094
3089.24 2245
3089.76 2352
3090.29 2562
3090.81 2548
3091.33 2565
3091.86 2457
3092.38 2346
3092.91 2169
3093.43 1966
3093.96 1776
3094.48 1696
3095.01 1644
3095.53 1533
3096.06 1427
3096.58 1434
3097.11 1492
3097.63 1469
3098.16 1466
3098.68 1508
3099.21 1539
3099.73 1652
3100.26 1875
3100.78 2106
3101.31 2311
3101.83 2708
3102.36 3128
3102.88 3515
3103.41 3662
3103.93 3643
3104.46 3502
3104.99 3279
3105.51 3005
3106.04 2650
3106.56 2379
3107.09 2125
3107.61 1758
3108.14 1666
3108.67 1588
3109.19 1485
3109.72 1417
3110.24 1348
3110.77 1312
3111.30 1268
3111.82 1299
3112.35 1217
3112.87 1251
3113.40 1243
3113.93 1117
3114.45 1122
3114.98 1104
3115.51 1112
3116.03 1023
3116.56 1043
3117.09 1008
3117.61 1023
3118.14 1051
3118.67 1050
3119.19 1029
3119.72 1009
3120.25 1083
3120.77 1165
3121.30 1194
3121.83 1180
3122.35 1192
3122.88 1158
3123.41 1204
3123.94 1209
3124.46 1144
3124.99 1117
3125.52 1081
3126.05 1076
3126.57 1083
3127.10 1064
3127.63 1076
3128.16 1078
3128.68 1069
3129.21 1041
3129.74 970
3130.27 989
3130.79 988
3131.32 1030
3131.85 950
3132.38 934
3132.91 961
3133.43 934
3133.96 908
3134.49 916
3135.02 984
3135.55 942
3136.07 974
3136.60 883
3137.13 860
3137.66 878
3138.19 878
3138.72 939
3139.24 908
3139.77 897
3140.30 877
3140.83 888
3141.36 865
3141.89 839
3142.42 869
3142.95 880
3143.47 879
3144.00 916
3144.53 830
3145.06 909
3145.59 912
3146.12 866
3146.65 927
3147.18 943
3147.71 994
3148.24 994
3148.76 879
3149.29 976
3149.82 1066
3150.35 1083
3150.88 989
3151.41 954
3151.94 1038
3152.47 1045
3153.00 990
3153.53 958
3154.06 1003
3154.59 1044
3155.12 954
3155.65 945
3156.18 953
3156.71 1024
3157.24 1038
3157.77 1029
3158.30 1013
3158.83 1045
3159.36 1074
3159.89 1072
3160.42 1046
3160.95 1022
3161.48 1009
3162.01 1016
3162.54 1000
3163.07 974
3163.60 964
3164.13 967
3164.66 1031
3165.20 999
3165.73 995
3166.26 944
3166.79 892
3167.32 931
3167.85 858
3168.38 918
3168.91 883
3169.44 908
3169.97 880
3170.50 903
3171.04 856
3171.57 913
3172.10 979
3172.63 1022
3173.16 975
3173.69 957
3174.22 992
3174.75 970
3175.29 976
3175.82 1050
3176.35 944
3176.88 922
3177.41 935
3177.94 933
3178.48 892
3179.01 866
3179.54 894
3180.07 881
3180.60 881
3181.14 905
3181.67 859
3182.20 845
3182.73 788
3183.26 857
3183.80 828
3184.33 838
3184.86 864
3185.39 900
3185.93 870
3186.46 864
3186.99 861
3187.52 784
3188.06 824
3188.59 858
3189.12 811
3189.65 841
3190.19 859
3190.72 855
3191.25 879
3191.79 928
3192.32 916
3192.85 924
3193.38 868
3193.92 892
3194.45 909
3194.98 878
3195.52 815
3196.05 892
3196.58 920
3197.12 883
3197.65 937
3198.18 936
3198.72 967
3199.25 968
3199.78 986
3200.32 958
3200.85 997
3201.39 940
3201.92 922
3202.45 978
3202.99 964
3203.52 952
3204.05 953
3204.59 984
3205.12 953
3205.66 1038
3206.19 1083
3206.72 1164
3207.26 1158
3207.79 1222
3208.33 1212
3208.86 1252
3209.40 1258
3209.93 1290
3210.47 1377
3211.00 1396
3211.53 1396
3212.07 1381
3212.60 1365
3213.14 1304
3213.67 1261
3214.21 1165
3214.74 1163
3215.28 1136
3215.81 1049
3216.35 1071
3216.88 1032
3217.42 1001
3217.95 968
3218.49 1034
3219.02 1001
3219.56 917
3220.09 920
3220.63 926
3221.16 924
3221.70 1027
3222.23 1090
3222.77 1079
3223.31 1084
3223.84 1078
3224.38 1136
3224.91 1155
3225.45 1152
3225.98 1185
3226.52 1168
3227.06 1102
3227.59 1103
3228.13 1063
3228.66 1024
3229.20 1065
3229.74 993
3230.27 1078
3230.81 1101
3231.34 1095
3231.88 1078
3232.42 1082
3232.95 1077
3233.49 1065
3234.03 1029
3234.56 1055
3235.10 1044
3235.64 1119
3236.17 1176
3236.71 1207
3237.25 1187
3237.78 1212
3238.32 1211
3238.86 1182
3239.39 1165
3239.93 1139
3240.47 1191
3241.00 1162
3241.54 1128
3242.08 1138
3242.61 1183
3243.15 1219
3243.69 1189
3244.23 1197
3244.76 1202
3245.30 1258
3245.84 1252
3246.38 1241
3246.91 1273
3247.45 1314
3247.99 1366
3248.53 1390
3249.06 1443
3249.60 1530
3250.14 1673
3250.68 1770
3251.21 2157
3251.75 2427
3252.29 2579
3252.83 2832
3253.37 3003
3253.90 3016
3254.44 2948
3254.98 2820
3255.52 2571
3256.06 2363
3256.60 2228
3257.13 1991
3257.67 1833
3258.21 1772
3258.75 1752
3259.29 1741
3259.83 1808
3260.36 1893
3260.90 1855
3261.44 1893
3261.98 1985
3262.52 2076
3263.06 2166
3263.60 2221
3264.14 2372
3264.68 2374
3265.21 2396
3265.75 2424
3266.29 2458
3266.83 2542
3267.37 2560
3267.91 2496
3268.45 2426
3268.99 2227
3269.53 2119
3270.07 1911
3270.61 1837
3271.15 1670
3271.69 1620
3272.23 1547
3272.76 1549
3273.30 1487
3273.84 1400
3274.38 1452
3274.92 1377
3275.46 1333
3276.00 1385
3276.54 1310
3277.08 1348
3277.62 1432
3278.16 1392
3278.70 1361
3279.24 1477
3279.78 1469
3280.32 1392
3280.86 1377
3281.41 1396
3281.95 1378
3282.49 1382
3283.03 1376
3283.57 1388
3284.11 1350
3284.65 1351
3285.19 1409
3285.73 1453
3286.27 1407
3286.81 1407
3287.35 1434
3287.89 1407
3288.43 1417
3288.97 1434
3289.52 1416
3290.06 1469
3290.60 1568
3291.14 1736
3291.68 1692
3292.22 1693
3292.76 1857
3293.30 1923
3293.85 2063
3294.39 2135
3294.93 2253
3295.47 2269
3296.01 2325
3296.55 2331
3297.09 2402
3297.64 2251
3298.18 2218
3298.72 2175
3299.26 2068
3299.80 2012
3300.34 1862
3300.89 1863
3301.43 1765
3301.97 1705
3302.51 1689
3303.06 1682
3303.60 1680
3304.14 1599
3304.68 1623
3305.22 1593
3305.77 1718
3306.31 1603
3306.85 1684
3307.39 1533
3307.94 1605
3308.48 1655
3309.02 1679
3309.56 1711
3310.11 1827
3310.65 1803
3311.19 1884
3311.74 1830
3312.28 1743
3312.82 1760
3313.36 1795
3313.91 1774
3314.45 1899
3314.99 1919
3315.54 1934
3316.08 1995
3316.62 2116
3317.17 2361
3317.71 2449
3318.25 2492
3318.80 2583
3319.34 2804
3319.88 2935
3320.43 2924
3320.97 2861
3321.51 2832
3322.06 2799
3322.60 2755
3323.14 2715
3323.69 2454
3324.23 2497
3324.78 2424
3325.32 2353
3325.86 2220
3326.41 2210
3326.95 2212
3327.50 2229
3328.04 2096
3328.59 2109
3329.13 2251
3329.67 2303
3330.22 2274
3330.76 2651
3331.31 3227
3331.85 3972
3332.40 5266
3332.94 6714
3333.49 8321
3334.03 10313
3334.57 12252
3335.12 14141
3335.66 15582
3336.21 16326
3336.75 16687
3337.30 16214
3337.84 15323
3338.39 14128
3338.93 12428
3339.48 10720
3340.02 8858
3340.57 7418
3341.11 6155
3341.66 5050
3342.20 4230
3342.75 3492
3343.30 2890
3343.84 2583
3344.39 2302
3344.93 2181
3345.48 2043
3346.02 1876
3346.57 1809
3347.11 1736
3347.66 1734
3348.21 1596
3348.75 1551
3349.30 1502
3349.84 1518
3350.39 1441
3350.94 1433
3351.48 1315
3352.03 1354
3352.57 1370
3353.12 1362
3353.67 1398
3354.21 1378
3354.76 1406
3355.31 1420
3355.85 1390
3356.40 1463
3356.95 1416
3357.49 1393
3358.04 1427
3358.59 1477
3359.13 1425
3359.68 1351
3360.23 1436
3360.77 1412
3361.32 1414
3361.87 1534
3362.41 1543
3362.96 1533
3363.51 1551
3364.05 1519
3364.60 1512
3365.15 1500
3365.70 1556
3366.24 1516
3366.79 1516
3367.34 1474
3367.89 1411
3368.43 1412
3368.98 1399
3369.53 1439
3370.08 1490
3370.62 1573
3371.17 1697
3371.72 1752
3372.27 1908
3372.81 2081
3373.36 2161
3373.91 2155
3374.46 2186
3375.01 2198
3375.55 2172
3376.10 2050
3376.65 2093
3377.20 1852
3377.75 1750
3378.30 1635
3378.84 1540
3379.39 1405
3379.94 1348
3380.49 1355
3381.04 1319
3381.59 1276
3382.13 1223
3382.68 1232
3383.23 1172
3383.78 1146
3384.33 1134
3384.88 1193
3385.43 1150
3385.98 1148
3386.52 1125
3387.07 1125
3387.62 1162
3388.17 1098
3388.72 1084
3389.27 1103
3389.82 1137
3390.37 1127
3390.92 1080
3391.47 1042
3392.02 1107
3392.57 1047
3393.12 1069
3393.66 1028
3394.21 1156
3394.76 1197
3395.31 1171
3395.86 1170
3396.41 1204
3396.96 1161
3397.51 1239
3398.06 1334
3398.61 1336
3399.16 1269
3399.71 1315
3400.26 1272
3400.81 1283
3401.36 1265
3401.91 1214
3402.46 1195
3403.01 1168
3403.56 1184
3404.11 1091
3404.66 1073
3405.21 1042
3405.77 1050
3406.32 980
3406.87 1057
3407.42 1064
3407.97 1046
3408.52 1053
3409.07 1104
3409.62 1116
3410.17 1103
3410.72 1190
3411.27 1284
3411.82 1262
3412.37 1264
3412.93 1250
3413.48 1245
3414.03 1215
3414.58 1251
3415.13 1246
3415.68 1202
3416.23 1155
3416.78 1195
3417.34 1233
3417.89 1225
3418.44 1203
3418.99 1157
3419.54 1172
3420.09 1128
3420.65 1138
3421.20 1138
3421.75 1099
3422.30 1095
3422.85 1184
3423.40 1088
3423.96 1096
3424.51 1093
3425.06 1120
3425.61 1145
3426.17 1089
3426.72 1041
3427.27 1092
3427.82 1031
3428.37 1003
3428.93 998
3429.48 965
3430.03 971
3430.58 962
3431.14 949
3431.69 899
3432.24 938
3432.79 970
3433.35 954
3433.90 933
3434.45 946
3435.01 914
3435.56 958
3436.11 979
3436.66 1003
3437.22 959
3437.77 1027
3438.32 955
3438.88 950
3439.43 1004
3439.98 1016
3440.54 1024
3441.09 981
3441.64 952
3442.20 983
3442.75 990
3443.30 974
3443.86 928
3444.41 909
3444.96 922
3445.52 896
3446.07 937
3446.63 931
3447.18 858
3447.73 895
3448.29 924
3448.84 853
3449.40 853
3449.95 888
3450.50 883
3451.06 959
3451.61 947
3452.17 935
3452.72 930
3453.27 976
3453.83 900
3454.38 911
3454.94 899
3455.49 943
3456.05 937
3456.60 890
3457.16 868
3457.71 898
3458.27 969
3458.82 910
3459.38 890
3459.93 980
3460.49 1015
3461.04 999
3461.60 1002
3462.15 961
3462.71 1047
3463.26 994
3463.82 1059
3464.37 992
3464.93 1020
3465.48 1004
3466.04 1000
3466.59 1064
3467.15 1050
3467.70 1066
3468.26 1144
3468.81 1170
3469.37 1062
3469.93 1128
3470.48 1145
3471.04 1225
3471.59 1182
3472.15 1183
3472.70 1152
3473.26 1213
3473.82 1154
3474.37 1155
3474.93 1184
3475.48 1209
3476.04 1160
3476.60 1143
3477.15 1199
3477.71 1176
3478.27 1232
3478.82 1224
3479.38 1301
3479.93 1237
3480.49 1356
3481.05 1327
3481.60 1453
3482.16 1418
3482.72 1346
3483.27 1355
3483.83 1499
3484.39 1530
3484.95 1485
3485.50 1352
3486.06 1476
3486.62 1460
3487.17 1445
3487.73 1568
3488.29 1661
3488.84 2049
3489.40 2506
3489.96 2907
3490.52 3554
3491.07 4188
3491.63 4697
3492.19 5198
3492.75 5226
3493.30 5319
3493.86 4890
3494.42 4617
3494.98 4041
3495.53 3577
3496.09 2967
3496.65 2656
3497.21 2397
3497.77 2128
3498.32 1929
3498.88 1741
3499.44 1682
3500.00 1690
3500.56 1719
3501.11 1756
3501.67 1810
3502.23 1871
3502.79 2045
3503.35 2190
3503.91 2141
3504.46 2323
3505.02 2499
3505.58 2445
3506.14 2365
3506.70 2283
3507.26 2216
3507.81 2059
3508.37 1996
3508.93 1922
3509.49 1873
3510.05 1692
3510.61 1563
3511.17 1514
3511.73 1498
3512.29 1385
3512.85 1319
3513.40 1271
3513.96 1283
3514.52 1198
3515.08 1142
3515.64 1145
3516.20 1116
3516.76 1091
3517.32 1020
3517.88 1041
3518.44 994
3519.00 1006
3519.56 1056
3520.12 1032
3520.68 1030
3521.24 1032
3521.80 988
3522.36 1076
3522.92 1107
3523.48 1076
3524.04 1052
3524.60 1100
3525.16 1055
3525.72 1076
3526.28 1148
3526.84 1110
3527.40 1067
3527.96 1085
3528.52 1111
3529.08 1071
3529.64 1035
3530.20 1079
3530.76 1047
3531.32 973
3531.88 1000
3532.44 978
3533.00 1039
3533.56 1003
3534.12 1011
3534.68 1051
3535.25 1039
3535.81 998
3536.37 997
3536.93 1000
3537.49 1061
3538.05 989
3538.61 925
3539.17 960
3539.73 976
3540.30 984
3540.86 1008
3541.42 973
3541.98 971
3542.54 1034
3543.10 1015
3543.66 984
3544.23 1028
3544.79 1035
3545.35 990
3545.91 1006
3546.47 1007
3547.03 968
3547.60 1003
3548.16 1032
3548.72 935
3549.28 953
3549.84 972
3550.41 1005
3550.97 965
3551.53 1022
3552.09 1006
3552.65 910
3553.22 863
3553.78 881
3554.34 877
3554.90 851
3555.47 862
3556.03 884
3556.59 837
3557.15 820
3557.72 830
3558.28 874
3558.84 904
3559.41 867
3559.97 866
3560.53 970
3561.09 905
3561.66 937
3562.22 870
3562.78 892
3563.35 947
3563.91 937
3564.47 899
3565.04 953
3565.60 943
3566.16 992
3566.73 1017
3567.29 980
3567.85 985
3568.42 940
3568.98 940
3569.54 918
3570.11 893
3570.67 918
3571.23 891
3571.80 853
3572.36 903
3572.93 923
3573.49 912
3574.05 992
3574.62 1087
3575.18 1039
3575.75 1106
3576.31 1123
3576.87 1191
3577.44 1240
3578.00 1191
3578.57 1149
3579.13 1195
3579.70 1193
3580.26 1144
3580.82 1100
3581.39 1087
3581.95 1014
3582.52 996
3583.08 1017
3583.65 947
3584.21 963
3584.78 933
3585.34 936
3585.91 930
3586.47 883
3587.04 845
3587.60 899
3588.17 865
3588.73 830
3589.30 804
3589.86 796
3590.43 865
3590.99 840
3591.56 802
3592.12 799
3592.69 817
3593.25 807
3593.82 898
3594.39 868
3594.95 868
3595.52 866
3596.08 902
3596.65 900
3597.21 906
3597.78 866
3598.35 869
3598.91 884
3599.48 927
3600.04 900
3600.61 855
3601.18 852
3601.74 799
3602.31 828
3602.87 812
3603.44 821
3604.01 789
3604.57 812
3605.14 833
3605.71 820
3606.27 797
3606.84 806
3607.41 781
3607.97 791
3608.54 803
3609.11 765
3609.67 799
3610.24 825
3610.81 832
3611.37 818
3611.94 790
3612.51 811
3613.07 767
3613.64 807
3614.21 802
3614.78 845
3615.34 932
3615.91 951
3616.48 969
3617.04 1025
3617.61 1028
3618.18 1129
3618.75 1116
3619.31 1067
3619.88 1065
3620.45 1041
3621.02 1015
3621.58 915
3622.15 951
3622.72 906
3623.29 885
3623.86 820
3624.42 820
3624.99 752
3625.56 795
3626.13 789
3626.70 777
3627.26 765
3627.83 739
3628.40 763
3628.97 758
3629.54 701
3630.11 761
3630.67 745
3631.24 744
3631.81 770
3632.38 758
3632.95 734
3633.52 762
3634.08 761
3634.65 728
3635.22 790
3635.79 728
3636.36 774
3636.93 808
3637.50 755
3638.07 743
3638.64 686
3639.20 730
3639.77 814
3640.34 759
3640.91 821
3641.48 861
3642.05 913
3642.62 896
3643.19 911
3643.76 849
3644.33 893
3644.90 890
3645.47 803
3646.04 779
3646.61 831
3647.18 855
3647.75 838
3648.32 878
3648.89 877
3649.46 826
3650.03 859
3650.60 860
3651.17 895
3651.74 919
3652.31 913
3652.88 979
3653.45 936
3654.02 966
3654.59 958
3655.16 886
3655.73 870
3656.30 864
3656.87 906
3657.44 873
3658.01 881
3658.58 934
3659.15 934
3659.72 896
3660.29 914
3660.86 824
3661.43 875
3662.00 934
3662.58 908
3663.15 934
3663.72 925
3664.29 911
3664.86 1017
3665.43 992
3666.00 1058
3666.57 1007
3667.14 1040
3667.72 1036
3668.29 968
3668.86 946
3669.43 945
3670.00 909
3670.57 880
3671.14 885
3671.72 852
3672.29 875
3672.86 852
3673.43 877
3674.00 862
3674.57 897
3675.15 914
3675.72 950
3676.29 887
3676.86 900
3677.43 990
3678.01 959
3678.58 915
3679.15 943
3679.72 895
3680.30 882
3680.87 857
3681.44 843
3682.01 852
3682.58 865
3683.16 806
3683.73 789
3684.30 779
3684.88 774
3685.45 814
3686.02 793
3686.59 791
3687.17 777
3687.74 805
3688.31 838
3688.88 833
3689.46 840
3690.03 873
3690.60 843
3691.18 874
3691.75 824
3692.32 782
3692.90 787
3693.47 813
3694.04 783
3694.62 810
3695.19 833
3695.76 798
3696.34 797
3696.91 773
3697.48 749
3698.06 717
3698.63 790
3699.21 781
3699.78 767
3700.35 802
3700.93 779
3701.50 778
3702.08 829
3702.65 844
3703.22 801
3703.80 846
3704.37 847
3704.95 874
3705.52 856
3706.09 900
3706.67 895
3707.24 875
3707.82 852
3708.39 898
3708.97 868
3709.54 841
3710.12 833
3710.69 818
3711.26 837
3711.84 861
3712.41 800
3712.99 748
3713.56 822
3714.14 781
3714.71 756
3715.29 786
3715.86 844
3716.44 784
3717.01 734
3717.59 763
3718.16 774
3718.74 764
3719.32 764
3719.89 701
3720.47 753
3721.04 752
3721.62 649
3722.19 751
3722.77 741
3723.34 727
3723.92 722
3724.49 716
3725.07 697
3725.65 706
3726.22 741
3726.80 684
3727.37 716
3727.95 772
3728.53 744
3729.10 815
3729.68 820
3730.25 821
3730.83 798
3731.41 888
3731.98 930
3732.56 925
3733.14 928
3733.71 1005
3734.29 928
3734.87 895
3735.44 1032
3736.02 945
3736.60 859
3737.17 857
3737.75 905
3738.33 900
3738.90 906
3739.48 857
3740.06 834
3740.63 776
3741.21 834
3741.79 751
3742.36 760
3742.94 800
3743.52 768
3744.10 794
3744.67 735
3745.25 715
3745.83 728
3746.40 751
3746.98 792
3747.56 751
3748.14 809
3748.71 809
3749.29 793
3749.87 772
3750.45 814
3751.03 819
3751.60 785
3752.18 785
3752.76 762
3753.34 712
3753.92 743
3754.49 716
3755.07 709
3755.65 690
3756.23 749
3756.81 798
3757.38 711
3757.96 727
3758.54 703
3759.12 759
3759.70 780
3760.28 838
3760.85 841
3761.43 758
3762.01 747
3762.59 808
3763.17 834
3763.75 847
3764.33 870
3764.91 881
3765.48 860
3766.06 835
3766.64 808
3767.22 760
3767.80 778
3768.38 780
3768.96 802
3769.54 753
3770.12 788
3770.70 773
3771.28 786
3771.85 781
3772.43 788
3773.01 796
3773.59 776
3774.17 752
3774.75 762
3775.33 780
3775.91 760
3776.49 764
3777.07 756
3777.65 786
3778.23 759
3778.81 792
3779.39 770
3779.97 776
3780.55 763
3781.13 720
3781.71 658
3782.29 686
3782.87 705
3783.45 690
3784.03 677
3784.61 700
3785.19 715
3785.77 702
3786.35 733
3786.93 738
3787.51 737
3788.10 737
3788.68 771
3789.26 796
3789.84 794
3790.42 757
3791.00 743
3791.58 743
3792.16 738
3792.74 817
3793.32 781
3793.90 793
3794.48 755
3795.07 761
3795.65 718
3796.23 722
3796.81 713
3797.39 767
3797.97 708
3798.55 731
3799.14 785
3799.72 771
3800.30 783
3800.88 785
3801.46 762
3802.04 771
3802.62 726
3803.21 821
3803.79 863
3804.37 853
3804.95 841
3805.53 888
3806.12 860
3806.70 880
3807.28 881
3807.86 1043
3808.44 1015
3809.03 1070
3809.61 1016
3810.19 1018
3810.77 1016
3811.36 983
3811.94 975
3812.52 907
3813.10 932
3813.69 939
3814.27 858
3814.85 891
3815.43 872
3816.02 935
3816.60 869
3817.18 801
3817.77 783
3818.35 831
3818.93 817
3819.51 792
3820.10 813
3820.68 832
3821.26 821
3821.85 809
3822.43 880
3823.01 823
3823.60 789
3824.18 798
3824.76 844
3825.35 855
3825.93 811
3826.51 806
3827.10 783
3827.68 765
3828.27 767
3828.85 753
3829.43 784
3830.02 810
3830.60 799
3831.18 798
3831.77 768
3832.35 738
3832.94 755
3833.52 718
3834.10 773
3834.69 699
3835.27 758
3835.86 828
3836.44 809
3837.03 819
3837.61 830
3838.19 764
3838.78 838
3839.36 835
3839.95 784
3840.53 757
3841.12 752
3841.70 776
3842.29 774
3842.87 793
3843.46 762
3844.04 811
3844.63 826
3845.21 859
3845.80 827
3846.38 856
3846.97 845
3847.55 848
3848.14 765
3848.72 803
3849.31 810
3849.89 823
3850.48 782
3851.06 741
3851.65 756
3852.23 812
3852.82 774
3853.41 815
3853.99 779
3854.58 772
3855.16 789
3855.75 760
3856.33 828
3856.92 857
3857.51 856
3858.09 928
3858.68 931
3859.26 953
3859.85 1005
3860.44 1063
3861.02 1085
3861.61 1127
3862.20 1130
3862.78 1131
3863.37 1111
3863.95 1091
3864.54 1071
3865.13 1045
3865.71 1024
3866.30 1011
3866.89 902
3867.47 897
3868.06 879
3868.65 870
3869.23 845
3869.82 842
3870.41 785
3870.99 814
3871.58 768
3872.17 835
3872.76 820
3873.34 808
3873.93 787
3874.52 781
3875.10 759
3875.69 743
3876.28 789
3876.87 750
3877.45 771
3878.04 774
3878.63 786
3879.22 744
3879.80 710
3880.39 716
3880.98 781
3881.57 737
3882.15 759
3882.74 717
3883.33 709
3883.92 749
3884.51 732
3885.09 746
3885.68 730
3886.27 746
3886.86 719
3887.45 683
3888.04 733
3888.62 791
3889.21 789
3889.80 808
3890.39 795
3890.98 758
3891.57 836
3892.15 867
3892.74 841
3893.33 791
3893.92 796
3894.51 823
3895.10 797
3895.69 753
3896.28 796
3896.86 773
3897.45 714
3898.04 768
3898.63 786
3899.22 777
3899.81 728
3900.40 724
3900.99 751
3901.58 745
3902.17 765
3902.76 727
3903.34 746
3903.93 697
3904.52 753
3905.11 749
3905.70 766
3906.29 748
3906.88 739
3907.47 767
3908.06 806
3908.65 795
3909.24 825
3909.83 799
3910.42 769
3911.01 726
3911.60 722
3912.19 687
3912.78 722
3913.37 717
3913.96 787
3914.55 733
3915.14 740
3915.73 702
3916.32 751
3916.91 756
3917.50 700
3918.09 742
3918.68 743
3919.28 753
3919.87 651
3920.46 669
3921.05 693
3921.64 663
3922.23 699
3922.82 694
3923.41 708
3924.00 695
3924.59 650
3925.18 676
3925.77 622
3926.37 623
3926.96 675
3927.55 658
3928.14 669
3928.73 715
3929.32 668
3929.91 633
3930.51 616
3931.10 649
3931.69 674
3932.28 691
3932.87 669
3933.46 629
3934.05 650
3934.65 638
3935.24 619
3935.83 682
3936.42 696
3937.01 683
3937.61 679
3938.20 694
3938.79 715
3939.38 659
3939.97 680
3940.57 743
3941.16 747
3941.75 712
3942.34 718
3942.94 774
3943.53 775
3944.12 769
3944.71 715
3945.31 744
3945.90 726
3946.49 718
3947.08 712
3947.68 767
3948.27 750
3948.86 724
3949.45 706
3950.05 678
3950.64 703
3951.23 683
3951.83 681
3952.42 666
3953.01 706
3953.61 705
3954.20 742
3954.79 751
3955.39 696
3955.98 740
3956.57 742
3957.17 763
3957.76 794
3958.35 802
3958.95 804
3959.54 796
3960.13 827
3960.73 781
3961.32 804
3961.92 830
3962.51 844
3963.10 814
3963.70 837
3964.29 835
3964.88 886
3965.48 963
3966.07 919
3966.67 873
3967.26 904
3967.86 880
3968.45 911
3969.04 901
3969.64 914
3970.23 843
3970.83 820
3971.42 791
3972.02 784
3972.61 797
3973.21 803
3973.80 810
3974.40 863
3974.99 838
3975.58 860
3976.18 975
3976.77 1026
3977.37 954
3977.96 903
3978.56 945
3979.15 969
3979.75 931
3980.35 826
3980.94 823
3981.54 861
3982.13 843
3982.73 807
3983.32 828
3983.92 792
3984.51 872
3985.11 882
3985.70 859
3986.30 808
3986.90 795
3987.49 869
3988.09 839
3988.68 825
3989.28 814
3989.87 837
3990.47 864
3991.07 878
3991.66 827
3992.26 789
3992.85 859
3993.45 878
3994.05 908
3994.64 894
3995.24 897
3995.84 972
3996.43 950
3997.03 976
3997.62 926
3998.22 880
3998.82 960
3999.41 999
4000.01 944
4000.61 895
4001.20 936
4001.80 952
4002.40 840
4003.00 862
4003.59 825
4004.19 784
4004.79 819
4005.38 798
4005.98 815
4006.58 855
4007.17 909
4007.77 819
4008.37 835
4008.97 766
4009.56 747
4010.16 719
4010.76 716
4011.36 752
4011.95 712
4012.55 688
4013.15 739
4013.75 720
4014.34 756
4014.94 766
4015.54 749
4016.14 760
4016.74 807
4017.33 793
4017.93 838
4018.53 833
4019.13 855
4019.73 828
4020.32 834
4020.92 872
4021.52 842
4022.12 771
4022.72 839
4023.32 819
4023.91 793
4024.51 741
4025.11 832
4025.71 807
4026.31 744
4026.91 816
4027.51 786
4028.10 827
4028.70 818
4029.30 873
4029.90 872
4030.50 828
4031.10 755
4031.70 780
4032.30 838
4032.90 871
4033.49 863
4034.09 886
4034.69 865
4035.29 818
4035.89 840
4036.49 828
4037.09 788
4037.69 743
4038.29 825
4038.89 786
4039.49 763
4040.09 724
4040.69 696
4041.29 687
4041.89 729
4042.49 720
4043.09 714
4043.69 682
4044.29 667
4044.89 719
4045.49 683
4046.09 697
4046.69 666
4047.29 707
4047.89 724
4048.49 683
4049.09 639
4049.69 604
4050.29 682
4050.89 699
4051.49 712
4052.09 714
4052.69 725
4053.29 694
4053.89 715
4054.49 713
4055.09 678
4055.69 702
4056.30 700
4056.90 716
4057.50 674
4058.10 649
4058.70 669
4059.30 626
4059.90 627
4060.50 674
4061.10 710
4061.71 676
4062.31 698
4062.91 735
4063.51 713
4064.11 731
4064.71 726
4065.31 755
4065.92 746
4066.52 772
4067.12 706
4067.72 729
4068.32 759
4068.92 763
4069.53 728
4070.13 679
4070.73 639
4071.33 673
4071.93 647
4072.54 615
4073.14 646
4073.74 656
4074.34 653
4074.94 652
4075.55 639
4076.15 640
4076.75 616
4077.35 594
4077.96 622
4078.56 626
4079.16 673
4079.76 632
4080.37 622
4080.97 651
4081.57 671
4082.17 644
4082.78 609
4083.38 675
4083.98 633
4084.59 664
4085.19 652
4085.79 685
4086.39 653
4087.00 660
4087.60 651
4088.20 671
4088.81 622
4089.41 645
4090.01 671
4090.62 678
4091.22 680
4091.82 645
4092.43 674
4093.03 701
4093.63 634
4094.24 675
4094.84 665
4095.45 653
4096.05 702
4096.65 649
4097.26 636
4097.86 676
4098.47 670
4099.07 648
4099.67 694
4100.28 701
4100.88 697
4101.49 654
4102.09 674
4102.69 646
4103.30 642
4103.90 674
4104.51 633
4105.11 658
4105.72 658
4106.32 679
4106.93 678
4107.53 636
4108.13 658
4108.74 653
4109.34 653
4109.95 666
4110.55 628
4111.16 681
4111.76 657
4112.37 641
4112.97 610
4113.58 603
4114.18 612
4114.79 639
4115.39 664
4116.00 668
4116.60 658
4117.21 662
4117.82 635
4118.42 627
4119.03 658
4119.63 619
4120.24 611
4120.84 681
4121.45 670
4122.05 701
4122.66 671
4123.27 739
4123.87 681
4124.48 686
4125.08 634
4125.69 651
4126.30 644
4126.90 641
4127.51 660
4128.11 677
4128.72 618
4129.33 621
4129.93 655
4130.54 622
4131.15 614
4131.75 679
4132.36 647
4132.96 697
4133.57 713
4134.18 684
4134.78 687
4135.39 746
4136.00 736
4136.60 765
4137.21 733
4137.82 722
4138.43 735
4139.03 786
4139.64 772
4140.25 771
4140.85 766
4141.46 739
4142.07 719
4142.68 730
4143.28 754
4143.89 749
4144.50 758
4145.10 768
4145.71 733
4146.32 690
4146.93 681
4147.53 689
4148.14 694
4148.75 682
4149.36 674
4149.97 692
4150.57 658
4151.18 737
4151.79 695
4152.40 668
4153.00 639
4153.61 675
4154.22 690
4154.83 669
4155.44 667
4156.05 643
4156.65 653
4157.26 647
4157.87 623
4158.48 655
4159.09 689
4159.70 669
4160.30 683
4160.91 714
4161.52 682
4162.13 721
4162.74 745
4163.35 686
4163.96 680
4164.56 692
4165.17 637
4165.78 695
4166.39 642
4167.00 648
4167.61 690
4168.22 683
4168.83 670
4169.44 645
4170.05 715
4170.66 721
4171.26 735
4171.87 742
4172.48 760
4173.09 738
4173.70 755
4174.31 722
4174.92 700
4175.53 721
4176.14 728
4176.75 754
4177.36 709
4177.97 715
4178.58 734
4179.19 748
4179.80 713
4180.41 710
4181.02 731
4181.63 709
4182.24 670
4182.85 681
4183.46 707
4184.07 727
4184.68 667
4185.29 678
4185.90 650
4186.51 639
4187.12 693
4187.73 675
4188.34 731
4188.95 637
4189.56 645
4190.18 680
4190.79 691
4191.40 711
4192.01 647
4192.62 702
4193.23 663
4193.84 701
4194.45 758
4195.06 729
4195.67 739
4196.28 768
4196.90 741
4197.51 720
4198.12 733
4198.73 734
4199.34 715
4199.95 704
4200.56 671
4201.18 680
4201.79 682
4202.40 708
4203.01 721
4203.62 679
4204.23 649
4204.85 700
4205.46 715
4206.07 668
4206.68 693
4207.29 719
4207.90 701
4208.52 671
4209.13 690
4209.74 703
4210.35 685
4210.97 680
4211.58 689
4212.19 699
4212.80 654
4213.41 670
4214.03 674
4214.64 694
4215.25 749
4215.86 687
4216.48 720
4217.09 751
4217.70 814
4218.32 829
4218.93 841
4219.54 779
4220.15 819
4220.77 830
4221.38 770
4221.99 782
4222.61 845
4223.22 780
4223.83 783
4224.44 798
4225.06 839
4225.67 877
4226.28 908
4226.90 932
4227.51 986
4228.13 954
4228.74 1009
4229.35 952
4229.97 997
4230.58 992
4231.19 852
4231.81 901
4232.42 889
4233.03 809
4233.65 853
4234.26 815
4234.88 821
4235.49 825
4236.10 790
4236.72 805
4237.33 814
4237.95 793
4238.56 806
4239.17 771
4239.79 762
4240.40 710
4241.02 733
4241.63 762
4242.25 778
4242.86 784
4243.48 765
4244.09 786
4244.71 793
4245.32 757
4245.93 776
4246.55 748
4247.16 744
4247.78 709
4248.39 784
4249.01 734
4249.62 764
4250.24 762
4250.85 729
4251.47 706
4252.08 677
4252.70 717
4253.32 713
4253.93 735
4254.55 721
4255.16 735
4255.78 727
4256.39 739
4257.01 740
4257.62 816
4258.24 768
4258.85 780
4259.47 778
4260.09 843
4260.70 823
4261.32 898
4261.93 869
4262.55 901
4263.17 902
4263.78 863
4264.40 908
4265.01 910
4265.63 843
4266.25 861
4266.86 895
4267.48 824
4268.10 909
4268.71 887
4269.33 807
4269.94 816
4270.56 785
4271.18 771
4271.79 764
4272.41 787
4273.03 777
4273.64 742
4274.26 735
4274.88 804
4275.49 805
4276.11 797
4276.73 817
4277.35 865
4277.96 825
4278.58 780
4279.20 845
4279.81 826
4280.43 773
4281.05 768
4281.67 825
4282.28 705
4282.90 784
4283.52 747
4284.14 676
4284.75 713
4285.37 724
4285.99 714
4286.61 707
4287.22 685
4287.84 649
4288.46 686
4289.08 735
4289.70 728
4290.31 680
4290.93 684
4291.55 657
4292.17 641
4292.79 646
4293.40 703
4294.02 664
4294.64 707
4295.26 707
4295.88 678
4296.50 730
4297.11 721
4297.73 708
4298.35 719
4298.97 727
4299.59 706
4300.21 710
4300.83 743
4301.44 753
4302.06 757
4302.68 786
4303.30 761
4303.92 753
4304.54 754
4305.16 827
4305.78 764
4306.40 727
4307.02 777
4307.63 777
4308.25 732
4308.87 767
4309.49 802
4310.11 779
4310.73 741
4311.35 768
4311.97 748
4312.59 795
4313.21 808
4313.83 764
4314.45 784
4315.07 823
4315.69 788
4316.31 779
4316.93 817
4317.55 843
4318.17 823
4318.79 841
4319.41 871
4320.03 853
4320.65 845
4321.27 806
4321.89 869
4322.51 890
4323.13 880
4323.75 983
4324.37 922
4324.99 924
4325.61 962
4326.23 1006
4326.85 1047
4327.47 1096
4328.09 1137
4328.71 1149
4329.33 1183
4329.96 1341
4330.58 1485
4331.20 1547
4331.82 1707
4332.44 1801
4333.06 1962
4333.68 1972
4334.30 2072
4334.92 1994
4335.54 2008
4336.17 2070
4336.79 2063
4337.41 2089
4338.03 2093
4338.65 2010
4339.27 2064
4339.89 1986
4340.52 1821
4341.14 1672
4341.76 1622
4342.38 1596
4343.00 1413
4343.62 1606
4344.25 1738
4344.87 1896
4345.49 2147
4346.11 2417
4346.73 2469
4347.36 2501
4347.98 2491
4348.60 2433
4349.22 2258
4349.84 2115
4350.47 2016
4351.09 1967
4351.71 1999
4352.33 1795
4352.96 1678
4353.58 1593
4354.20 1464
4354.82 1438
4355.45 1266
4356.07 1229
4356.69 1216
4357.31 1124
4357.94 1042
4358.56 1090
4359.18 1047
4359.81 1105
4360.43 1065
4361.05 1093
4361.68 1067
4362.30 1047
4362.92 1072
4363.55 1056
4364.17 1070
4364.79 1089
4365.42 1060
4366.04 1035
4366.66 1035
4367.29 990
4367.91 1004
4368.53 938
4369.16 961
4369.78 892
4370.40 869
4371.03 927
4371.65 915
4372.27 866
4372.90 876
4373.52 893
4374.15 860
4374.77 854
4375.39 896
4376.02 908
4376.64 838
4377.27 878
4377.89 883
4378.52 893
4379.14 857
4379.76 868
4380.39 891
4381.01 896
4381.64 830
4382.26 861
4382.89 851
4383.51 899
4384.14 849
4384.76 836
4385.39 757
4386.01 817
4386.64 847
4387.26 794
4387.89 835
4388.51 860
4389.14 812
4389.76 800
4390.39 862
4391.01 828
4391.64 808
4392.26 806
4392.89 829
4393.51 780
4394.14 776
4394.76 775
4395.39 820
4396.01 793
4396.64 772
4397.26 791
4397.89 816
4398.52 791
4399.14 830
4399.77 842
4400.39 803
4401.02 798
4401.65 790
4402.27 832
4402.90 819
4403.52 778
4404.15 707
4404.78 771
4405.40 784
4406.03 757
4406.65 757
4407.28 765
4407.91 827
4408.53 782
4409.16 744
4409.79 769
4410.41 788
4411.04 779
4411.67 763
4412.29 817
4412.92 761
4413.55 782
4414.17 787
4414.80 759
4415.43 746
4416.05 762
4416.68 751
4417.31 767
4417.94 746
4418.56 745
4419.19 704
4419.82 722
4420.44 756
4421.07 722
4421.70 698
4422.33 736
4422.95 744
4423.58 771
4424.21 732
4424.84 716
4425.46 701
4426.09 695
4426.72 675
4427.35 700
4427.97 688
4428.60 640
4429.23 693
4429.86 699
4430.49 736
4431.11 717
4431.74 726
4432.37 732
4433.00 718
4433.63 634
4434.26 709
4434.88 741
4435.51 766
4436.14 744
4436.77 780
4437.40 816
4438.03 749
4438.65 726
4439.28 797
4439.91 810
4440.54 781
4441.17 748
4441.80 717
4442.43 721
4443.06 710
4443.68 680
4444.31 745
4444.94 773
4445.57 719
4446.20 744
4446.83 799
4447.46 779
4448.09 797
4448.72 763
4449.35 749
4449.98 791
4450.61 753
4451.24 778
4451.86 783
4452.49 768
4453.12 774
4453.75 813
4454.38 826
4455.01 860
4455.64 903
4456.27 953
4456.90 914
4457.53 896
4458.16 930
4458.79 877
4459.42 845
4460.05 792
4460.68 735
4461.31 664
4461.94 672
4462.57 701
4463.20 717
4463.83 717
4464.46 625
4465.09 661
4465.72 680
4466.36 681
4466.99 659
4467.62 679
4468.25 677
4468.88 697
4469.51 702
4470.14 677
4470.77 666
4471.40 691
4472.03 751
4472.66 696
4473.29 679
4473.93 688
4474.56 693
4475.19 694
4475.82 685
4476.45 673
4477.08 715
4477.71 665
4478.34 722
4478.98 742
4479.61 679
4480.24 682
4480.87 696
4481.50 737
4482.13 731
4482.76 752
4483.40 741
4484.03 747
4484.66 706
4485.29 745
4485.92 725
4486.56 753
4487.19 770
4487.82 751
4488.45 742
4489.08 724
4489.72 731
4490.35 730
4490.98 748
4491.61 741
4492.25 679
4492.88 752
4493.51 768
4494.14 771
4494.78 758
4495.41 756
4496.04 800
4496.67 798
4497.31 810
4497.94 765
4498.57 809
4499.20 877
4499.84 938
4500.47 959
4501.10 1010
4501.74 1036
4502.37 1118
4503.00 1123
4503.64 1079
4504.27 1045
4504.90 1010
4505.53 1001
4506.17 984
4506.80 909
4507.43 855
4508.07 902
4508.70 885
4509.34 850
4509.97 844
4510.60 841
4511.24 811
4511.87 797
4512.50 815
4513.14 794
4513.77 773
4514.41 729
4515.04 763
4515.67 722
4516.31 722
4516.94 746
4517.58 761
4518.21 714
4518.84 757
4519.48 773
4520.11 723
4520.75 704
4521.38 705
4522.02 751
4522.65 770
4523.28 743
4523.92 693
4524.55 706
4525.19 735
4525.82 777
4526.46 810
4527.09 821
4527.73 807
4528.36 853
4529.00 920
4529.63 948
4530.27 1002
4530.90 1050
4531.54 1063
4532.17 1056
4532.81 1066
4533.44 1044
4534.08 1029
4534.71 978
4535.35 960
4535.99 885
4536.62 844
4537.26 769
4537.89 725
4538.53 755
4539.16 755
4539.80 704
4540.43 682
4541.07 659
4541.71 659
4542.34 694
4542.98 696
4543.61 705
4544.25 671
4544.89 699
4545.52 738
4546.16 681
4546.79 683
4547.43 665
4548.07 729
4548.70 661
4549.34 658
4549.98 632
4550.61 650
4551.25 637
4551.89 693
4552.52 697
4553.16 704
4553.80 689
4554.43 666
4555.07 693
4555.71 672
4556.34 693
4556.98 734
4557.62 705
4558.25 671
4558.89 645
4559.53 731
4560.16 698
4560.80 680
4561.44 694
4562.08 667
4562.71 645
4563.35 701
4563.99 730
4564.63 651
4565.26 671
4565.90 705
4566.54 745
4567.18 771
4567.81 709
4568.45 711
4569.09 732
4569.73 673
4570.36 669
4571.00 718
4571.64 708
4572.28 678
4572.92 703
4573.55 732
4574.19 725
4574.83 684
4575.47 708
4576.11 729
4576.75 704
4577.38 685
4578.02 723
4578.66 708
4579.30 683
4579.94 686
4580.58 655
4581.21 648
4581.85 747
4582.49 785
4583.13 757
4583.77 726
4584.41 746
4585.05 787
4585.69 854
4586.32 870
4586.96 926
4587.60 921
4588.24 1017
4588.88 953
4589.52 892
4590.16 951
4590.80 955
4591.44 973
4592.08 938
4592.72 979
4593.36 918
4594.00 856
4594.63 878
4595.27 869
4595.91 819
4596.55 808
4597.19 818
4597.83 770
4598.47 742
4599.11 740
4599.75 709
4600.39 685
4601.03 686
4601.67 743
4602.31 716
4602.95 698
4603.59 749
4604.23 705
4604.87 719
4605.51 684
4606.15 659
4606.79 701
4607.43 665
4608.08 693
4608.72 736
4609.36 739
4610.00 711
4610.64 712
4611.28 669
4611.92 697
4612.56 667
4613.20 664
4613.84 682
4614.48 673
4615.12 698
4615.76 661
4616.41 671
4617.05 688
4617.69 631
4618.33 652
4618.97 673
4619.61 659
4620.25 665
4620.89 654
4621.54 638
4622.18 632
4622.82 628
4623.46 627
4624.10 642
4624.74 607
4625.38 662
4626.03 660
4626.67 654
4627.31 688
4627.95 632
4628.59 686
4629.24 687
4629.88 656
4630.52 711
4631.16 691
4631.80 720
4632.45 762
4633.09 752
4633.73 691
4634.37 711
4635.02 770
4635.66 727
4636.30 808
4636.94 762
4637.58 736
4638.23 738
4638.87 769
4639.51 799
4640.16 763
4640.80 773
4641.44 746
4642.08 775
4642.73 730
4643.37 691
4644.01 662
4644.66 753
4645.30 790
4645.94 690
4646.58 675
4647.23 686
4647.87 700
4648.51 698
4649.16 696
4649.80 732
4650.44 686
4651.09 764
4651.73 730
4652.37 694
4653.02 692
4653.66 730
4654.31 742
4654.95 744
4655.59 685
4656.24 716
4656.88 685
4657.52 643
4658.17 656
4658.81 643
4659.46 618
4660.10 576
4660.75 656
4661.39 689
4662.03 632
4662.68 636
4663.32 630
4663.97 642
4664.61 643
4665.26 651
4665.90 629
4666.54 628
4667.19 615
4667.83 609
4668.48 608
4669.12 631
4669.77 639
4670.41 659
4671.06 624
4671.70 617
4672.35 633
4672.99 634
4673.64 622
4674.28 613
4674.93 663
4675.57 637
4676.22 669
4676.86 653
4677.51 639
4678.15 628
4678.80 678
4679.44 684
4680.09 671
4680.73 672
4681.38 664
4682.03 652
4682.67 655
4683.32 680
4683.96 671
4684.61 692
4685.25 669
4685.90 649
4686.55 708
4687.19 682
4687.84 666
4688.48 697
4689.13 695
4689.78 711
4690.42 711
4691.07 750
4691.72 679
4692.36 672
4693.01 716
4693.65 744
4694.30 721
4694.95 712
4695.59 725
4696.24 816
4696.89 810
4697.53 803
4698.18 887
4698.83 869
4699.47 898
4700.12 959
4700.77 965
4701.41 901
4702.06 887
4702.71 818
4703.36 808
4704.00 736
4704.65 789
4705.30 717
4705.94 699
4706.59 744
4707.24 710
4707.89 697
4708.53 751
4709.18 714
4709.83 737
4710.48 709
4711.12 729
4711.77 721
4712.42 724
4713.07 698
4713.71 699
4714.36 804
4715.01 734
4715.66 692
4716.31 674
4716.95 697
4717.60 726
4718.25 703
4718.90 729
4719.55 717
4720.19 729
4720.84 737
4721.49 688
4722.14 733
4722.79 689
4723.44 734
4724.08 800
4724.73 727
4725.38 744
4726.03 708
4726.68 736
4727.33 769
4727.98 765
4728.63 787
4729.27 773
4729.92 708
4730.57 743
4731.22 752
4731.87 710
4732.52 725
4733.17 705
4733.82 689
4734.47 657
4735.12 686
4735.77 698
4736.41 673
4737.06 689
4737.71 678
4738.36 657
4739.01 716
4739.66 736
4740.31 732
4740.96 713
4741.61 764
4742.26 764
4742.91 712
4743.56 636
4744.21 689
4744.86 738
4745.51 732
4746.16 720
4746.81 682
4747.46 693
4748.11 731
4748.76 745
4749.41 740
4750.06 714
4750.71 699
4751.36 775
4752.01 808
4752.66 770
4753.31 778
4753.96 714
4754.61 748
4755.26 749
4755.92 697
4756.57 710
4757.22 728
4757.87 700
4758.52 754
4759.17 743
4759.82 706
4760.47 739
4761.12 803
4761.77 804
4762.42 774
4763.08 748
4763.73 746
4764.38 792
4765.03 817
4765.68 736
4766.33 748
4766.98 725
4767.64 728
4768.29 750
4768.94 722
4769.59 785
4770.24 734
4770.89 718
4771.54 722
4772.20 721
4772.85 724
4773.50 742
4774.15 710
4774.80 728
4775.46 704
4776.11 709
4776.76 756
4777.41 687
4778.06 660
4778.72 713
4779.37 734
4780.02 774
4780.67 735
4781.33 740
4781.98 733
4782.63 714
4783.28 742
4783.94 714
4784.59 747
4785.24 669
4785.89 686
4786.55 739
4787.20 747
4787.85 710
4788.51 744
4789.16 802
4789.81 749
4790.46 770
4791.12 747
4791.77 793
4792.42 841
4793.08 813
4793.73 803
4794.38 758
4795.04 758
4795.69 769
4796.34 820
4797.00 821
4797.65 834
4798.30 831
4798.96 836
4799.61 852
4800.27 879
4800.92 962
4801.57 985
4802.23 943
4802.88 904
4803.53 927
4804.19 900
4804.84 898
4805.50 877
4806.15 850
4806.81 840
4807.46 872
4808.11 775
4808.77 828
4809.42 866
4810.08 896
4810.73 852
4811.39 828
4812.04 877
4812.69 872
4813.35 822
4814.00 845
4814.66 868
4815.31 854
4815.97 884
4816.62 882
4817.28 969
4817.93 904
4818.59 935
4819.24 912
4819.90 995
4820.55 1023
4821.21 1036
4821.86 1076
4822.52 1158
4823.17 1213
4823.83 1205
4824.48 1189
4825.14 1083
4825.79 1121
4826.45 1106
4827.11 1072
4827.76 1037
4828.42 1005
4829.07 945
4829.73 1035
4830.38 1086
4831.04 1087
4831.70 1102
4832.35 1064
4833.01 1035
4833.66 1042
4834.32 1058
4834.98 1125
4835.63 1147
4836.29 1103
4836.94 1135
4837.60 1122
4838.26 1174
4838.91 1185
4839.57 1214
4840.23 1237
4840.88 1236
4841.54 1260
4842.20 1262
4842.85 1238
4843.51 1282
4844.17 1264
4844.82 1273
4845.48 1300
4846.14 1254
4846.79 1318
4847.45 1429
4848.11 1465
4848.76 1469
4849.42 1682
4850.08 1815
4850.73 1813
4851.39 1766
4852.05 1655
4852.71 1526
4853.36 1549
4854.02 1542
4854.68 1494
4855.34 1639
4855.99 1674
4856.65 1849
4857.31 1877
4857.97 2018
4858.62 2076
4859.28 2048
4859.94 2009
4860.60 1832
4861.25 1777
4861.91 1749
4862.57 1640
4863.23 1540
4863.89 1372
4864.54 1353
4865.20 1337
4865.86 1358
4866.52 1410
4867.18 1402
4867.84 1429
4868.49 1402
4869.15 1355
4869.81 1322
4870.47 1340
4871.13 1331
4871.79 1270
4872.44 1297
4873.10 1215
4873.76 1232
4874.42 1243
4875.08 1171
4875.74 1204
4876.40 1193
4877.06 1220
4877.72 1261
4878.37 1263
4879.03 1355
4879.69 1350
4880.35 1353
4881.01 1317
4881.67 1273
4882.33 1172
4882.99 1133
4883.65 1134
4884.31 1086
4884.97 1120
4885.63 1046
4886.29 1043
4886.95 1016
4887.61 962
4888.26 996
4888.92 1029
4889.58 993
4890.24 1066
4890.90 1061
4891.56 1049
4892.22 1005
4892.88 1042
4893.54 1037
4894.20 1062
4894.86 1009
4895.52 932
4896.18 901
4896.84 878
4897.51 915
4898.17 935
4898.83 966
4899.49 973
4900.15 983
4900.81 970
4901.47 972
4902.13 910
4902.79 934
4903.45 910
4904.11 860
4904.77 874
4905.43 808
4906.09 835
4906.75 819
4907.41 842
4908.08 836
4908.74 848
4909.40 804
4910.06 833
4910.72 843
4911.38 772
4912.04 770
4912.70 816
4913.37 831
4914.03 797
4914.69 801
4915.35 766
4916.01 733
4916.67 708
4917.33 770
4918.00 752
4918.66 757
4919.32 779
4919.98 718
4920.64 744
4921.31 742
4921.97 811
4922.63 769
4923.29 771
4923.95 726
4924.62 765
4925.28 706
4925.94 764
4926.60 722
4927.26 783
4927.93 711
4928.59 693
4929.25 772
4929.91 753
4930.58 721
4931.24 725
4931.90 707
4932.56 717
4933.23 683
4933.89 746
4934.55 685
4935.22 724
4935.88 696
4936.54 696
4937.20 714
4937.87 676
4938.53 687
4939.19 706
4939.86 650
4940.52 713
4941.18 752
4941.85 727
4942.51 745
4943.17 718
4943.84 690
4944.50 691
4945.16 682
4945.83 709
4946.49 635
4947.15 655
4947.82 653
4948.48 629
4949.15 660
4949.81 640
4950.47 658
4951.14 640
4951.80 649
4952.47 671
4953.13 730
4953.79 660
4954.46 643
4955.12 669
4955.79 687
4956.45 657
4957.11 668
4957.78 667
4958.44 682
4959.11 720
4959.77 700
4960.44 700
4961.10 773
4961.77 823
4962.43 782
4963.10 806
4963.76 873
4964.42 875
4965.09 850
4965.75 801
4966.42 767
4967.08 764
4967.75 754
4968.41 778
4969.08 723
4969.74 653
4970.41 656
4971.08 654
4971.74 704
4972.41 675
4973.07 679
4973.74 712
4974.40 723
4975.07 766
4975.73 749
4976.40 740
4977.06 775
4977.73 786
4978.40 769
4979.06 705
4979.73 687
4980.39 703
4981.06 686
4981.73 651
4982.39 614
4983.06 640
4983.72 652
4984.39 624
4985.06 655
4985.72 654
4986.39 682
4987.05 646
4987.72 640
4988.39 619
4989.05 616
4989.72 678
4990.39 652
4991.05 622
4991.72 614
4992.39 617
4993.05 634
4993.72 650
4994.39 618
4995.05 615
4995.72 626
4996.39 621
4997.05 616
4997.72 551
4998.39 637
4999.06 593
4999.72 592
5000.39 609
5001.06 613
5001.73 583
5002.39 657
5003.06 621
5003.73 609
5004.39 609
5005.06 564
5005.73 585
5006.40 563
5007.07 587
5007.73 578
5008.40 616
5009.07 666
5009.74 634
5010.40 632
5011.07 616
5011.74 596
5012.41 600
5013.08 613
5013.74 630
5014.41 594
5015.08 592
5015.75 600
5016.42 612
5017.09 607
5017.75 636
5018.42 599
5019.09 599
5019.76 594
5020.43 622
5021.10 622
5021.76 622
5022.43 650
5023.10 597
5023.77 630
5024.44 627
5025.11 588
5025.78 593
5026.45 615
5027.12 593
5027.78 570
5028.45 597
5029.12 612
5029.79 622
5030.46 541
5031.13 599
5031.80 627
5032.47 588
5033.14 586
5033.81 608
5034.48 627
5035.15 614
5035.82 587
5036.49 591
5037.16 596
5037.83 577
5038.50 594
5039.16 593
5039.83 557
5040.50 595
5041.17 633
5041.84 598
5042.51 601
5043.18 595
5043.85 655
5044.52 635
5045.20 637
5045.87 634
5046.54 629
5047.21 633
5047.88 600
5048.55 594
5049.22 592
5049.89 598
5050.56 566
5051.23 609
5051.90 618
5052.57 583
5053.24 587
5053.91 606
5054.58 615
5055.25 612
5055.92 619
5056.60 591
5057.27 625
5057.94 604
5058.61 580
5059.28 568
5059.95 560
5060.62 562
5061.29 590
5061.96 547
5062.64 597
5063.31 638
5063.98 619
5064.65 630
5065.32 596
5065.99 587
5066.66 582
5067.34 568
5068.01 570
5068.68 588
5069.35 569
5070.02 582
5070.70 631
5071.37 621
5072.04 564
5072.71 618
5073.38 632
5074.06 623
5074.73 651
5075.40 610
5076.07 627
5076.74 690
5077.42 731
5078.09 684
5078.76 670
5079.43 657
5080.11 676
5080.78 677
5081.45 674
5082.12 640
5082.80 612
5083.47 663
5084.14 656
5084.82 686
5085.49 698
5086.16 620
5086.83 677
5087.51 712
5088.18 688
5088.85 703
5089.53 677
5090.20 706
5090.87 723
5091.55 763
5092.22 742
5092.89 753
5093.57 690
5094.24 732
5094.91 664
5095.59 738
5096.26 696
5096.93 674
5097.61 670
5098.28 637
5098.96 664
5099.63 605
5100.30 604
5100.98 611
5101.65 607
5102.32 644
5103.00 694
5103.67 725
5104.35 672
5105.02 696
5105.70 721
5106.37 673
5107.04 611
5107.72 605
5108.39 615
5109.07 633
5109.74 634
5110.42 634
5111.09 617
5111.77 674
5112.44 685
5113.11 625
5113.79 637
5114.46 683
5115.14 630
5115.81 658
5116.49 716
5117.16 741
5117.84 750
5118.51 834
5119.19 815
5119.86 826
5120.54 839
5121.21 784
5121.89 723
5122.57 722
5123.24 664
5123.92 700
5124.59 696
5125.27 637
5125.94 613
5126.62 615
5127.29 595
5127.97 664
5128.64 615
5129.32 629
5130.00 649
5130.67 640
5131.35 620
5132.02 620
5132.70 687
5133.38 673
5134.05 635
5134.73 655
5135.40 675
5136.08 685
5136.76 639
5137.43 606
5138.11 609
5138.79 612
5139.46 610
5140.14 602
5140.82 647
5141.49 600
5142.17 603
5142.85 579
5143.52 616
5144.20 589
5144.88 603
5145.55 559
5146.23 573
5146.91 580
5147.58 593
5148.26 593
5148.94 586
5149.61 611
5150.29 586
5150.97 566
5151.65 566
5152.32 586
5153.00 555
5153.68 575
5154.36 636
5155.03 620
5155.71 584
5156.39 561
5157.07 627
5157.74 657
5158.42 651
5159.10 681
5159.78 635
5160.45 596
5161.13 607
5161.81 628
5162.49 636
5163.17 647
5163.84 644
5164.52 625
5165.20 651
5165.88 649
5166.56 632
5167.24 627
5167.91 639
5168.59 624
5169.27 653
5169.95 636
5170.63 545
5171.31 538
5171.98 556
5172.66 579
5173.34 535
5174.02 581
5174.70 573
5175.38 554
5176.06 543
5176.74 573
5177.41 553
5178.09 552
5178.77 575
5179.45 555
5180.13 592
5180.81 589
5181.49 612
5182.17 586
5182.85 579
5183.53 530
5184.21 545
5184.89 573
5185.57 557
5186.24 526
5186.92 536
5187.60 566
5188.28 580
5188.96 555
5189.64 497
5190.32 521
5191.00 524
5191.68 535
5192.36 534
5193.04 531
5193.72 527
5194.40 546
5195.08 558
5195.76 574
5196.44 540
5197.12 525
5197.80 524
5198.48 508
5199.16 519
5199.84 608
5200.52 620
5201.21 534
5201.89 570
5202.57 539
5203.25 528
5203.93 568
5204.61 555
5205.29 576
5205.97 560
5206.65 572
5207.33 623
5208.01 582
5208.69 605
5209.37 627
5210.06 591
5210.74 625
5211.42 630
5212.10 633
5212.78 603
5213.46 598
5214.14 645
5214.82 722
5215.51 676
5216.19 665
5216.87 621
5217.55 637
5218.23 631
5218.91 661
5219.60 707
5220.28 659
5220.96 648
5221.64 684
5222.32 657
5223.00 667
5223.69 724
5224.37 690
5225.05 675
5225.73 662
5226.41 648
5227.10 593
5227.78 587
5228.46 591
5229.14 627
5229.83 616
5230.51 620
5231.19 623
5231.87 617
5232.56 627
5233.24 639
5233.92 653
5234.60 640
5235.29 642
5235.97 608
5236.65 668
5237.34 686
5238.02 670
5238.70 708
5239.38 634
5240.07 665
5240.75 684
5241.43 691
5242.12 636
5242.80 686
5243.48 611
5244.17 618
5244.85 567
5245.53 612
5246.22 603
5246.90 589
5247.58 570
5248.27 591
5248.95 613
5249.63 640
5250.32 618
5251.00 687
5251.69 670
5252.37 661
5253.05 637
5253.74 660
5254.42 670
5255.11 694
5255.79 658
5256.47 616
5257.16 570
5257.84 536
5258.53 577
5259.21 611
5259.89 613
5260.58 635
5261.26 625
5261.95 685
5262.63 651
5263.32 645
5264.00 668
5264.69 697
5265.37 669
5266.06 697
5266.74 628
5267.43 635
5268.11 625
5268.79 639
5269.48 680
5270.16 664
5270.85 619
5271.53 630
5272.22 609
5272.91 633
5273.59 609
5274.28 612
5274.96 654
5275.65 636
5276.33 665
5277.02 633
5277.70 624
5278.39 632
5279.07 613
5279.76 589
5280.45 607
5281.13 629
5281.82 658
5282.50 634
5283.19 612
5283.87 623
5284.56 601
5285.25 615
5285.93 574
5286.62 575
5287.30 625
5287.99 599
5288.68 562
5289.36 549
5290.05 578
5290.74 571
5291.42 605
5292.11 598
5292.79 595
5293.48 609
5294.17 600
5294.85 635
5295.54 636
5296.23 623
5296.91 638
5297.60 629
5298.29 630
5298.98 677
5299.66 660
5300.35 650
5301.04 655
5301.72 687
5302.41 735
5303.10 768
5303.78 780
5304.47 737
5305.16 812
5305.85 846
5306.53 832
5307.22 805
5307.91 756
5308.60 822
5309.28 806
5309.97 775
5310.66 804
5311.35 824
5312.03 842
5312.72 864
5313.41 889
5314.10 844
5314.79 815
5315.47 803
5316.16 798
5316.85 799
5317.54 767
5318.23 810
5318.91 788
5319.60 806
5320.29 880
5320.98 911
5321.67 878
5322.36 779
5323.04 781
5323.73 717
5324.42 712
5325.11 675
5325.80 659
5326.49 635
5327.18 593
5327.86 633
5328.55 620
5329.24 631
5329.93 610
5330.62 603
5331.31 609
5332.00 590
5332.69 568
5333.38 588
5334.06 627
5334.75 596
5335.44 633
5336.13 591
5336.82 628
5337.51 617
5338.20 634
5338.89 636
5339.58 653
5340.27 627
5340.96 682
5341.65 626
5342.34 614
5343.03 657
5343.72 648
5344.41 620
5345.10 692
5345.79 694
5346.48 727
5347.17 719
5347.86 719
5348.55 723
5349.24 727
5349.93 773
5350.62 745
5351.31 746
5352.00 753
5352.69 721
5353.38 661
5354.07 645
5354.76 668
5355.45 682
5356.14 670
5356.83 617
5357.52 602
5358.21 616
5358.90 659
5359.59 677
5360.29 654
5360.98 650
5361.67 585
5362.36 602
5363.05 616
5363.74 636
5364.43 669
5365.12 635
5365.81 608
5366.50 603
5367.20 585
5367.89 634
5368.58 587
5369.27 628
5369.96 638
5370.65 585
5371.34 587
5372.04 597
5372.73 623
5373.42 635
5374.11 618
5374.80 600
5375.49 561
5376.19 583
5376.88 620
5377.57 567
5378.26 587
5378.95 606
5379.65 582
5380.34 574
5381.03 575
5381.72 552
5382.42 551
5383.11 592
5383.80 654
5384.49 628
5385.19 568
5385.88 556
5386.57 584
5387.26 615
5387.96 594
5388.65 614
5389.34 621
5390.03 642
5390.73 658
5391.42 670
5392.11 585
5392.80 570
5393.50 596
5394.19 612
5394.88 602
5395.58 597
5396.27 585
5396.96 564
5397.66 619
5398.35 611
5399.04 590
5399.74 586
5400.43 620
5401.12 639
5401.82 621
5402.51 607
5403.20 576
5403.90 590
5404.59 614
5405.29 579
5405.98 600
5406.67 570
5407.37 604
5408.06 632
5408.75 690
5409.45 680
5410.14 661
5410.84 602
5411.53 623
5412.23 598
5412.92 617
5413.61 610
5414.31 593
5415.00 594
5415.70 630
5416.39 675
5417.09 643
5417.78 622
5418.47 642
5419.17 654
5419.86 644
5420.56 688
5421.25 721
5421.95 689
5422.64 637
5423.34 661
5424.03 673
5424.73 625
5425.42 652
5426.12 654
5426.81 684
5427.51 658
5428.20 672
5428.90 594
5429.59 636
5430.29 674
5430.99 673
5431.68 656
5432.38 677
5433.07 706
5433.77 664
5434.46 694
5435.16 703
5435.85 694
5436.55 712
5437.25 692
5437.94 711
5438.64 731
5439.33 666
5440.03 648
5440.73 647
5441.42 680
5442.12 709
5442.81 748
5443.51 723
5444.21 789
5444.90 819
5445.60 857
5446.29 886
5446.99 933
5447.69 1023
5448.38 1007
5449.08 980
5449.78 937
5450.47 915
5451.17 917
5451.87 955
5452.56 844
5453.26 870
5453.96 865
5454.65 835
5455.35 756
5456.05 776
5456.75 755
5457.44 754
5458.14 757
5458.84 827
5459.53 816
5460.23 785
5460.93 819
5461.63 813
5462.32 817
5463.02 856
5463.72 867
5464.42 876
5465.11 878
5465.81 879
5466.51 845
5467.21 849
5467.90 817
5468.60 842
5469.30 856
5470.00 842
5470.70 877
5471.39 929
5472.09 978
5472.79 974
5473.49 957
5474.19 939
5474.88 981
5475.58 960
5476.28 945
5476.98 1089
5477.68 1201
5478.38 1318
5479.07 1422
5479.77 1525
5480.47 1573
5481.17 1693
5481.87 1709
5482.57 1558
5483.27 1530
5483.96 1422
5484.66 1380
5485.36 1283
5486.06 1257
5486.76 1195
5487.46 1199
5488.16 1159
5488.86 1197
5489.56 1145
5490.26 1157
5490.96 1241
5491.65 1191
5492.35 1206
5493.05 1241
5493.75 1323
5494.45 1350
5495.15 1394
5495.85 1411
5496.55 1407
5497.25 1423
5497.95 1649
5498.65 1885
5499.35 2157
5500.05 2545
5500.75 2825
5501.45 2947
5502.15 3032
5502.85 2923
5503.55 2505
5504.25 2228
5504.95 1890
5505.65 1685
5506.35 1517
5507.05 1367
5507.75 1217
5508.45 1190
5509.15 1196
5509.85 1180
5510.55 1135
5511.25 1136
5511.95 1084
5512.65 1006
5513.35 1114
5514.05 1050
5514.76 1039
5515.46 1020
5516.16 1023
5516.86 992
5517.56 1075
5518.26 1023
5518.96 972
5519.66 978
5520.36 990
5521.06 979
5521.77 1015
5522.47 903
5523.17 898
5523.87 865
5524.57 837
5525.27 854
5525.97 885
5526.67 880
5527.38 812
5528.08 783
5528.78 829
5529.48 799
5530.18 784
5530.88 838
5531.59 854
5532.29 897
5532.99 848
5533.69 821
5534.39 779
5535.10 753
5535.80 773
5536.50 778
5537.20 798
5537.90 803
5538.61 804
5539.31 827
5540.01 781
5540.71 740
5541.42 749
5542.12 758
5542.82 776
5543.52 700
5544.23 715
5544.93 751
5545.63 735
5546.33 726
5547.04 753
5547.74 747
5548.44 711
5549.15 715
5549.85 705
5550.55 677
5551.26 740
5551.96 730
5552.66 752
5553.36 728
5554.07 708
5554.77 683
5555.47 687
5556.18 699
5556.88 754
5557.58 718
5558.29 691
5558.99 641
5559.70 687
5560.40 733
5561.10 738
5561.81 773
5562.51 795
5563.21 795
5563.92 775
5564.62 729
5565.33 760
5566.03 768
5566.73 744
5567.44 741
5568.14 725
5568.85 757
5569.55 703
5570.25 704
5570.96 701
5571.66 680
5572.37 714
5573.07 700
5573.78 727
5574.48 695
5575.19 714
5575.89 688
5576.59 742
5577.30 729
5578.00 749
5578.71 732
5579.41 711
5580.12 705
5580.82 668
5581.53 703
5582.23 638
5582.94 670
5583.64 675
5584.35 699
5585.05 692
5585.76 688
5586.46 708
5587.17 682
5587.88 647
5588.58 686
5589.29 641
5589.99 676
5590.70 678
5591.40 641
5592.11 652
5592.81 659
5593.52 630
5594.23 649
5594.93 670
5595.64 660
5596.34 643
5597.05 621
5597.76 627
5598.46 606
5599.17 646
5599.87 641
5600.58 627
5601.29 634
5601.99 628
5602.70 630
5603.41 663
5604.11 635
5604.82 671
5605.52 664
5606.23 652
5606.94 671
5607.64 663
5608.35 637
5609.06 665
5609.76 673
5610.47 625
5611.18 610
5611.88 606
5612.59 598
5613.30 610
5614.01 646
5614.71 676
5615.42 683
5616.13 637
5616.83 646
5617.54 663
5618.25 640
5618.96 614
5619.66 666
5620.37 682
5621.08 675
5621.79 679
5622.49 638
5623.20 618
5623.91 634
5624.62 664
5625.32 670
5626.03 659
5626.74 667
5627.45 704
5628.16 677
5628.86 679
5629.57 676
5630.28 713
5630.99 704
5631.70 716
5632.40 744
5633.11 740
5633.82 757
5634.53 763
5635.24 738
5635.95 771
5636.65 788
5637.36 783
5638.07 762
5638.78 807
5639.49 833
5640.20 767
5640.91 770
5641.61 752
5642.32 750
5643.03 739
5643.74 736
5644.45 762
5645.16 735
5645.87 737
5646.58 678
5647.29 686
5648.00 668
5648.70 736
5649.41 701
5650.12 681
5650.83 687
5651.54 687
5652.25 706
5652.96 702
5653.67 701
5654.38 673
5655.09 715
5655.80 685
5656.51 680
5657.22 687
5657.93 739
5658.64 768
5659.35 746
5660.06 759
5660.77 761
5661.48 752
5662.19 731
5662.90 748
5663.61 710
5664.32 741
5665.03 778
5665.74 722
5666.45 702
5667.16 715
5667.87 713
5668.58 750
5669.29 828
5670.00 807
5670.71 803
5671.42 823
5672.13 830
5672.84 839
5673.56 835
5674.27 785
5674.98 720
5675.69 695
5676.40 700
5677.11 731
5677.82 683
5678.53 650
5679.24 660
5679.95 679
5680.67 644
5681.38 689
5682.09 707
5682.80 689
5683.51 699
5684.22 732
5684.93 692
5685.65 716
5686.36 757
5687.07 695
5687.78 720
5688.49 665
5689.20 676
5689.92 671
5690.63 662
5691.34 682
5692.05 663
5692.76 685
5693.47 645
5694.19 674
5694.90 594
5695.61 617
5696.32 665
5697.04 660
5697.75 622
5698.46 647
5699.17 620
5699.89 655
5700.60 614
5701.31 631
5702.02 682
5702.74 687
5703.45 651
5704.16 650
5704.87 673
5705.59 681
5706.30 634
5707.01 626
5707.72 653
5708.44 649
5709.15 662
5709.86 639
5710.58 637
5711.29 642
5712.00 613
5712.72 608
5713.43 630
5714.14 595
5714.86 609
5715.57 610
5716.28 600
5717.00 619
5717.71 615
5718.42 633
5719.14 595
5719.85 623
5720.56 630
5721.28 602
5721.99 658
5722.71 616
5723.42 610
5724.13 582
5724.85 644
5725.56 673
5726.28 681
5726.99 710
5727.70 660
5728.42 684
5729.13 681
5729.85 689
5730.56 680
5731.28 641
5731.99 643
5732.70 638
5733.42 660
5734.13 645
5734.85 664
5735.56 599
5736.28 608
5736.99 628
5737.71 617
5738.42 594
5739.14 614
5739.85 620
5740.57 626
5741.28 608
5742.00 611
5742.71 651
5743.43 653
5744.14 643
5744.86 653
5745.57 636
5746.29 635
5747.00 607
5747.72 630
5748.43 585
5749.15 613
5749.87 665
5750.58 693
5751.30 685
5752.01 640
5752.73 625
5753.44 586
5754.16 647
5754.88 634
5755.59 718
5756.31 712
5757.02 697
5757.74 684
5758.46 701
5759.17 716
5759.89 722
5760.60 671
5761.32 666
5762.04 709
5762.75 714
5763.47 678
5764.19 666
5764.90 691
5765.62 720
5766.34 730
5767.05 756
5767.77 787
5768.49 888
5769.20 1005
5769.92 1000
5770.64 1033
5771.35 1001
5772.07 1005
5772.79 1010
5773.50 941
5774.22 882
5774.94 831
5775.65 779
5776.37 771
5777.09 796
5777.81 713
5778.52 703
5779.24 721
5779.96 708
5780.68 756
5781.39 674
5782.11 670
5782.83 741
5783.55 750
5784.26 765
5784.98 753
5785.70 691
5786.42 693
5787.14 705
5787.85 718
5788.57 714
5789.29 707
5790.01 744
5790.73 684
5791.44 676
5792.16 695
5792.88 713
5793.60 679
5794.32 679
5795.03 700
5795.75 696
5796.47 687
5797.19 717
5797.91 736
5798.63 725
5799.35 739
5800.06 733
5800.78 766
5801.50 798
5802.22 751
5802.94 751
5803.66 711
5804.38 724
5805.10 702
5805.82 684
5806.53 673
5807.25 708
5807.97 706
5808.69 701
5809.41 780
5810.13 738
5810.85 709
5811.57 670
5812.29 664
5813.01 665
5813.73 629
5814.45 659
5815.17 667
5815.89 690
5816.61 664
5817.33 648
5818.05 657
5818.77 693
5819.49 676
5820.20 679
5820.92 653
5821.64 671
5822.36 653
5823.09 668
5823.81 672
5824.53 696
5825.25 666
5825.97 590
5826.69 648
5827.41 671
5828.13 633
5828.85 665
5829.57 689
5830.29 695
5831.01 707
5831.73 651
5832.45 678
5833.17 709
5833.89 681
5834.61 710
5835.33 691
5836.05 633
5836.78 632
5837.50 654
5838.22 706
5838.94 687
5839.66 648
5840.38 666
5841.10 663
5841.82 655
5842.54 654
5843.27 701
5843.99 677
5844.71 666
5845.43 643
5846.15 687
5846.87 692
5847.59 694
5848.32 717
5849.04 727
5849.76 726
5850.48 695
5851.20 697
5851.93 699
5852.65 718
5853.37 709
5854.09 721
5854.81 702
5855.54 712
5856.26 696
5856.98 685
5857.70 697
5858.42 681
5859.15 730
5859.87 690
5860.59 666
5861.31 705
5862.04 703
5862.76 707
5863.48 699
5864.20 634
5864.93 688
5865.65 715
5866.37 723
5867.10 699
5867.82 744
5868.54 743
5869.26 714
5869.99 728
5870.71 762
5871.43 715
5872.16 743
5872.88 775
5873.60 723
5874.33 700
5875.05 716
5875.77 721
5876.50 725
5877.22 789
5877.94 794
5878.67 813
5879.39 799
5880.11 834
5880.84 780
5881.56 760
5882.28 844
5883.01 803
5883.73 816
5884.46 808
5885.18 778
5885.90 792
5886.63 777
5887.35 773
5888.08 787
5888.80 759
5889.52 831
5890.25 853
5890.97 842
5891.70 798
5892.42 789
5893.15 819
5893.87 791
5894.59 815
5895.32 837
5896.04 853
5896.77 820
5897.49 761
5898.22 775
5898.94 782
5899.67 817
5900.39 850
5901.12 834
5901.84 862
5902.57 833
5903.29 840
5904.02 849
5904.74 846
5905.47 856
5906.19 888
5906.92 838
5907.64 855
5908.37 880
5909.09 860
5909.82 921
5910.55 928
5911.27 885
5912.00 875
5912.72 927
5913.45 919
5914.17 966
5914.90 934
5915.63 928
5916.35 999
5917.08 985
5917.80 963
5918.53 1003
5919.25 1023
5919.98 957
5920.71 969
5921.43 968
5922.16 1026
5922.89 1004
5923.61 1039
5924.34 1086
5925.06 1105
5925.79 1135
5926.52 1100
5927.24 1091
5927.97 1091
5928.70 1111
5929.42 1149
5930.15 1153
5930.88 1182
5931.60 1240
5932.33 1210
5933.06 1218
5933.78 1276
5934.51 1312
5935.24 1337
5935.97 1291
5936.69 1368
5937.42 1353
5938.15 1358
5938.87 1434
5939.60 1457
5940.33 1456
5941.06 1459
5941.78 1473
5942.51 1516
5943.24 1529
5943.97 1539
5944.69 1644
5945.42 1668
5946.15 1699
5946.88 1792
5947.60 1831
5948.33 1814
5949.06 1816
5949.79 1952
5950.52 2054
5951.24 2169
5951.97 2436
5952.70 2535
5953.43 2556
5954.16 2573
5954.88 2639
5955.61 2605
5956.34 2603
5957.07 2458
5957.80 2348
5958.53 2238
5959.25 2293
5959.98 2284
5960.71 2262
5961.44 2275
5962.17 2319
5962.90 2366
5963.63 2500
5964.36 2588
5965.08 2775
5965.81 3007
5966.54 3307
5967.27 3536
5968.00 3666
5968.73 3578
5969.46 3478
5970.19 3382
5970.92 3176
5971.65 2985
5972.37 2888
5973.10 2892
5973.83 2858
5974.56 2801
5975.29 2705
5976.02 2819
5976.75 2731
5977.48 2733
5978.21 2840
5978.94 2916
5979.67 3001
5980.40 3123
5981.13 3188
5981.86 3270
5982.59 3238
5983.32 3305
5984.05 3355
5984.78 3329
5985.51 3229
5986.24 3313
5986.97 3316
5987.70 3292
5988.43 3329
5989.16 3313
5989.89 3211
5990.62 3369
5991.35 3305
5992.08 3394
5992.81 3422
5993.54 3500
5994.27 3646
5995.00 3621
5995.74 3770
5996.47 3790
5997.20 3773
5997.93 3720
5998.66 3812
5999.39 3770
6000.12 3768
6000.85 3720
6001.58 3657
6002.31 3591
6003.04 3467
6003.78 3415
6004.51 3315
6005.24 3318
6005.97 3357
6006.70 3402
6007.43 3642
6008.16 3932
6008.90 4449
6009.63 5080
6010.36 5959
6011.09 7156
6011.82 8376
6012.55 9522
6013.29 10532
6014.02 11168
6014.75 11337
6015.48 11220
6016.21 10399
6016.95 9654
6017.68 8612
6018.41 7465
6019.14 6279
6019.87 5266
6020.61 4556
6021.34 4013
6022.07 3554
6022.80 3207
6023.54 3077
6024.27 2830
6025.00 2734
6025.73 2701
6026.47 2680
6027.20 2736
6027.93 2771
6028.66 2808
6029.40 2852
6030.13 2872
6030.86 2883
6031.59 2854
6032.33 2756
6033.06 2520
6033.79 2430
6034.53 2385
6035.26 2278
6035.99 2182
6036.73 2204
6037.46 2244
6038.19 2283
6038.93 2321
6039.66 2392
6040.39 2416
6041.13 2411
6041.86 2324
6042.59 2430
6043.33 2391
6044.06 2426
6044.79 2512
6045.53 2529
6046.26 2526
6047.00 2640
6047.73 2621
6048.46 2622
6049.20 2651
6049.93 2774
6050.67 2881
6051.40 3193
6052.13 3447
6052.87 3522
6053.60 3568
6054.34 3629
6055.07 3497
6055.81 3229
6056.54 3088
6057.27 2893
6058.01 2787
6058.74 2772
6059.48 2624
6060.21 2543
6060.95 2554
6061.68 2514
6062.42 2504
6063.15 2380
6063.89 2362
6064.62 2363
6065.36 2352
6066.09 2316
6066.83 2319
6067.56 2322
6068.30 2230
6069.03 2295
6069.77 2106
6070.50 2109
6071.24 2149
6071.97 2087
6072.71 2093
6073.44 2007
6074.18 2000
6074.91 1938
6075.65 1898
6076.39 1945
6077.12 1973
6077.86 1981
6078.59 1890
6079.33 1898
6080.06 1909
6080.80 1867
6081.54 1800
6082.27 1777
6083.01 1797
6083.74 1727
6084.48 1738
6085.22 1703
6085.95 1681
6086.69 1679
6087.42 1699
6088.16 1761
6088.90 1713
6089.63 1686
6090.37 1670
6091.11 1658
6091.84 1719
6092.58 1787
6093.32 1693
6094.05 1703
6094.79 1653
6095.53 1674
6096.26 1621
6097.00 1595
6097.74 1592
6098.47 1579
6099.21 1563
6099.95 1649
6100.69 1626
6101.42 1593
6102.16 1594
6102.90 1550
6103.63 1565
6104.37 1563
6105.11 1545
6105.85 1573
6106.58 1620
6107.32 1598
6108.06 1648
6108.80 1616
6109.53 1586
6110.27 1589
6111.01 1655
6111.75 1656
6112.49 1668
6113.22 1681
6113.96 1732
6114.70 1718
6115.44 1751
6116.17 1845
6116.91 1744
6117.65 1702
6118.39 1774
6119.13 1729
6119.87 1756
6120.60 1661
6121.34 1765
6122.08 1763
6122.82 1787
6123.56 1757
6124.30 1727
6125.03 1786
6125.77 1831
6126.51 1855
6127.25 1814
6127.99 1864
6128.73 1868
6129.47 1843
6130.21 1850
6130.94 1839
6131.68 1856
6132.42 1949
6133.16 1923
6133.90 1905
6134.64 1988
6135.38 2098
6136.12 2089
6136.86 2137
6137.60 2213
6138.34 2253
6139.08 2381
6139.81 2499
6140.55 2546
6141.29 2497
6142.03 2545
6142.77 2538
6143.51 2528
6144.25 2483
6144.99 2404
6145.73 2381
6146.47 2340
6147.21 2254
6147.95 2246
6148.69 2256
6149.43 2312
6150.17 2373
6150.91 2299
6151.65 2318
6152.39 2387
6153.13 2406
6153.87 2375
6154.61 2437
6155.35 2400
6156.09 2482
6156.83 2456
6157.58 2443
6158.32 2547
6159.06 2585
6159.80 2574
6160.54 2555
6161.28 2671
6162.02 2791
6162.76 2774
6163.50 2947
6164.24 3081
6164.98 3156
6165.72 3273
6166.46 3461
6167.21 3589
6167.95 3690
6168.69 3788
6169.43 3645
6170.17 3584
6170.91 3632
6171.65 3516
6172.39 3455
6173.14 3380
6173.88 3298
6174.62 3346
6175.36 3363
6176.10 3423
6176.84 3471
6177.59 3719
6178.33 3892
6179.07 4286
6179.81 5067
6180.55 5931
6181.30 6996
6182.04 7892
6182.78 8775
6183.52 9278
6184.26 9506
6185.01 9365
6185.75 8600
6186.49 7832
6187.23 7033
6187.97 6309
6188.72 5548
6189.46 4896
6190.20 4429
6190.94 4129
6191.69 3918
6192.43 3906
6193.17 3777
6193.92 3581
6194.66 3564
6195.40 3515
6196.14 3594
6196.89 3607
6197.63 3500
6198.37 3510
6199.12 3498
6199.86 3511
6200.60 3388
6201.34 3371
6202.09 3480
6202.83 3569
6203.57 3741
6204.32 4042
6205.06 4585
6205.80 5568
6206.55 6767
6207.29 8497
6208.03 10139
6208.78 11573
6209.52 12721
6210.27 13081
6211.01 12838
6211.75 12095
6212.50 11209
6213.24 9548
6213.98 7976
6214.73 6669
6215.47 5510
6216.22 4588
6216.96 3952
6217.71 3544
6218.45 3172
6219.19 2972
6219.94 2839
6220.68 2715
6221.43 2709
6222.17 2589
6222.92 2610
6223.66 2573
6224.40 2554
6225.15 2447
6225.89 2415
6226.64 2338
6227.38 2234
6228.13 2072
6228.87 2043
6229.62 1980
6230.36 1968
6231.11 1853
6231.85 1916
6232.60 1843
6233.34 1823
6234.09 1811
6234.83 1902
6235.58 1864
6236.32 2008
6237.07 1988
6237.81 2013
6238.56 2054
6239.30 2141
6240.05 2276
6240.80 2246
6241.54 2256
6242.29 2269
6243.03 2247
6243.78 2242
6244.52 2277
6245.27 2280
6246.02 2268
6246.76 2307
6247.51 2284
6248.25 2275
6249.00 2458
6249.75 2396
6250.49 2267
6251.24 2201
6251.98 2112
6252.73 2066
6253.48 1956
6254.22 1917
6254.97 1964
6255.72 1924
6256.46 1847
6257.21 1846
6257.95 1873
6258.70 1862
6259.45 1871
6260.19 1873
6260.94 1818
6261.69 1808
6262.43 1802
6263.18 1747
6263.93 1755
6264.68 1733
6265.42 1706
6266.17 1732
6266.92 1760
6267.66 1761
6268.41 1685
6269.16 1694
6269.91 1699
6270.65 1696
6271.40 1730
6272.15 1675
6272.89 1694
6273.64 1699
6274.39 1681
6275.14 1650
6275.88 1624
6276.63 1721
6277.38 1641
6278.13 1576
6278.88 1589
6279.62 1575
6280.37 1652
6281.12 1645
6281.87 1529
6282.62 1534
6283.36 1494
6284.11 1459
6284.86 1438
6285.61 1433
6286.36 1450
6287.10 1406
6287.85 1333
6288.60 1392
6289.35 1356
6290.10 1352
6290.85 1387
6291.59 1368
6292.34 1344
6293.09 1335
6293.84 1318
6294.59 1284
6295.34 1282
6296.09 1371
6296.84 1321
6297.58 1324
6298.33 1266
6299.08 1314
6299.83 1305
6300.58 1268
6301.33 1215
6302.08 1221
6302.83 1181
6303.58 1174
6304.33 1233
6305.08 1238
6305.83 1253
6306.58 1197
6307.32 1241
6308.07 1263
6308.82 1258
6309.57 1304
6310.32 1292
6311.07 1285
6311.82 1339
6312.57 1321
6313.32 1336
6314.07 1352
6314.82 1408
6315.57 1494
6316.32 1458
6317.07 1466
6317.82 1517
6318.57 1513
6319.32 1466
6320.07 1359
6320.82 1311
6321.57 1271
6322.32 1237
6323.07 1237
6323.82 1198
6324.58 1211
6325.33 1175
6326.08 1186
6326.83 1191
6327.58 1208
6328.33 1154
6329.08 1153
6329.83 1217
6330.58 1183
6331.33 1172
6332.08 1189
6332.83 1171
6333.58 1114
6334.34 1086
6335.09 1075
6335.84 1085
6336.59 1137
6337.34 1138
6338.09 1107
6338.84 1145
6339.59 1126
6340.35 1132
6341.10 1127
6341.85 1080
6342.60 1113
6343.35 1140
6344.10 1145
6344.86 1073
6345.61 1066
6346.36 1130
6347.11 1148
6347.86 1149
6348.62 1138
6349.37 1185
6350.12 1232
6350.87 1244
6351.62 1232
6352.38 1307
6353.13 1355
6353.88 1365
6354.63 1418
6355.38 1365
6356.14 1372
6356.89 1329
6357.64 1334
6358.39 1346
6359.15 1269
6359.90 1224
6360.65 1194
6361.40 1244
6362.16 1170
6362.91 1209
6363.66 1197
6364.42 1181
6365.17 1198
6365.92 1245
6366.67 1280
6367.43 1242
6368.18 1389
6368.93 1322
6369.69 1293
6370.44 1277
6371.19 1259
6371.95 1219
6372.70 1243
6373.45 1235
6374.21 1171
6374.96 1166
6375.71 1144
6376.47 1165
6377.22 1225
6377.98 1217
6378.73 1142
6379.48 1166
6380.24 1195
6380.99 1178
6381.74 1185
6382.50 1195
6383.25 1170
6384.01 1219
6384.76 1128
6385.51 1122
6386.27 1179
6387.02 1154
6387.78 1103
6388.53 1061
6389.29 1112
6390.04 1039
6390.79 1044
6391.55 1057
6392.30 1057
6393.06 1059
6393.81 1093
6394.57 1035
6395.32 1103
6396.08 1077
6396.83 1057
6397.59 1104
6398.34 1116
6399.10 1068
6399.85 1084
6400.61 1035
6401.36 1041
6402.12 1097
6402.87 1063
6403.63 1047
6404.38 1077
6405.14 1094
6405.89 1026
6406.65 1096
6407.40 1097
6408.16 1102
6408.91 1086
6409.67 1113
6410.43 1135
6411.18 1118
6411.94 1089
6412.69 1063
6413.45 1080
6414.20 1117
6414.96 1098
6415.72 1113
6416.47 1133
6417.23 1146
6417.98 1146
6418.74 1139
6419.50 1123
6420.25 1126
6421.01 1147
6421.77 1124
6422.52 1103
6423.28 1092
6424.03 1131
6424.79 1126
6425.55 1092
6426.30 1119
6427.06 1130
6427.82 1066
6428.57 1064
6429.33 1088
6430.09 1126
6430.84 1121
6431.60 1132
6432.36 1168
6433.11 1167
6433.87 1154
6434.63 1187
6435.39 1163
6436.14 1213
6436.90 1182
6437.66 1177
6438.41 1205
6439.17 1266
6439.93 1246
6440.69 1292
6441.44 1251
6442.20 1265
6442.96 1294
6443.72 1286
6444.47 1280
6445.23 1291
6445.99 1328
6446.75 1339
6447.50 1305
6448.26 1340
6449.02 1386
6449.78 1384
6450.54 1386
6451.29 1364
6452.05 1411
6452.81 1350
6453.57 1392
6454.33 1408
6455.08 1366
6455.84 1354
6456.60 1388
6457.36 1431
6458.12 1434
6458.88 1445
6459.64 1479
6460.39 1480
6461.15 1433
6461.91 1452
6462.67 1476
6463.43 1576
6464.19 1601
6464.95 1670
6465.70 1719
6466.46 1773
6467.22 1779
6467.98 1736
6468.74 1739
6469.50 1768
6470.26 1764
6471.02 1749
6471.78 1724
6472.54 1760
6473.30 1780
6474.05 1833
6474.81 1835
6475.57 1803
6476.33 1866
6477.09 1917
6477.85 1961
6478.61 1944
6479.37 2058
6480.13 2078
6480.89 2121
6481.65 2055
6482.41 2093
6483.17 2121
6483.93 2167
6484.69 2222
6485.45 2193
6486.21 2210
6486.97 2239
6487.73 2301
6488.49 2407
6489.25 2483
6490.01 2489
6490.77 2584
6491.53 2606
6492.29 2667
6493.05 2777
6493.81 2683
6494.57 2780
6495.33 2855
6496.10 2809
6496.86 2766
6497.62 2781
6498.38 2738
6499.14 2743
6499.90 2693
6500.66 2759
6501.42 2802
6502.18 2862
6502.94 3064
6503.70 3335
6504.47 3726
6505.23 4579
6505.99 5832
6506.75 7388
6507.51 8862
6508.27 10123
6509.03 10983
6509.79 11310
6510.56 10940
6511.32 10050
6512.08 8910
6512.84 7697
6513.60 6725
6514.36 5601
6515.13 4831
6515.89 4147
6516.65 3792
6517.41 3521
6518.17 3289
6518.94 3265
6519.70 3079
6520.46 3132
6521.22 3093
6521.98 3082
6522.75 3167
6523.51 3321
6524.27 3398
6525.03 3592
6525.79 3853
6526.56 4203
6527.32 4328
6528.08 4549
6528.84 4551
6529.61 4580
6530.37 4468
6531.13 4274
6531.90 4059
6532.66 4137
6533.42 4513
6534.18 5184
6534.95 5861
6535.71 6607
6536.47 7165
6537.24 7536
6538.00 7476
6538.76 7201
6539.53 6678
6540.29 5761
6541.05 5044
6541.82 4337
6542.58 3795
6543.34 3481
6544.11 3261
6544.87 3029
6545.63 2980
6546.40 2959
6547.16 2829
6547.92 2796
6548.69 2699
6549.45 2664
6550.21 2597
6550.98 2591
6551.74 2545
6552.51 2525
6553.27 2522
6554.03 2435
6554.80 2434
6555.56 2463
6556.33 2421
6557.09 2395
6557.85 2383
6558.62 2411
6559.38 2395
6560.15 2410
6560.91 2407
6561.68 2417
6562.44 2523
6563.21 2619
6563.97 2609
6564.74 2633
6565.50 2638
6566.26 2639
6567.03 2622
6567.79 2685
6568.56 2622
6569.32 2571
6570.09 2708
6570.85 2698
6571.62 2664
6572.38 2667
6573.15 2724
6573.91 2751
6574.68 2733
6575.44 2832
6576.21 2783
6576.98 2756
6577.74 2779
6578.51 2814
6579.27 2751
6580.04 2723
6580.80 2726
6581.57 2740
6582.33 2686
6583.10 2840
6583.87 2848
6584.63 2784
6585.40 2814
6586.16 2817
6586.93 2844
6587.70 2806
6588.46 2814
6589.23 2833
6589.99 2834
6590.76 2900
6591.53 3046
6592.29 3190
6593.06 3253
6593.82 3565
6594.59 3716
6595.36 3727
6596.12 3846
6596.89 3788
6597.66 3695
6598.42 3622
6599.19 3324
6599.96 3157
6600.72 2921
6601.49 2798
6602.26 2692
6603.02 2609
6603.79 2441
6604.56 2406
6605.33 2486
6606.09 2427
6606.86 2440
6607.63 2360
6608.39 2402
6609.16 2446
6609.93 2465
6610.70 2458
6611.46 2436
6612.23 2392
6613.00 2364
6613.77 2387
6614.53 2389
6615.30 2378
6616.07 2322
6616.84 2365
6617.60 2337
6618.37 2390
6619.14 2463
6619.91 2612
6620.68 2715
6621.44 2857
6622.21 2942
6622.98 3034
6623.75 3079
6624.52 3226
6625.28 3073
6626.05 2925
6626.82 2826
6627.59 2806
6628.36 2669
6629.13 2529
6629.89 2453
6630.66 2452
6631.43 2493
6632.20 2528
6632.97 2648
6633.74 2721
6634.51 2920
6635.27 3084
6636.04 3109
6636.81 3078
6637.58 3124
6638.35 3178
6639.12 3309
6639.89 3368
6640.66 3462
6641.43 3530
6642.19 3671
6642.96 3567
6643.73 3348
6644.50 3333
6645.27 3113
6646.04 2962
6646.81 2738
6647.58 2523
6648.35 2345
6649.12 2233
6649.89 2189
6650.66 2133
6651.43 1988
6652.20 1983
6652.97 1986
6653.74 1993
6654.51 1994
6655.28 2028
6656.05 2040
6656.82 1999
6657.59 1957
6658.36 1924
6659.13 1852
6659.90 1871
6660.67 1932
6661.44 1861
6662.21 1904
6662.98 1775
6663.75 1846
6664.52 1846
6665.29 1835
6666.06 1897
6666.83 1886
6667.60 1973
6668.37 1917
6669.14 1995
6669.91 2032
6670.68 2074
6671.46 2076
6672.23 2089
6673.00 2026
6673.77 2090
6674.54 2046
6675.31 2080
6676.08 2076
6676.85 2005
6677.62 2105
6678.40 2166
6679.17 2170
6679.94 2157
6680.71 2169
6681.48 2133
6682.25 2266
6683.02 2330
6683.80 2481
6684.57 2561
6685.34 2689
6686.11 2725
6686.88 2758
6687.65 2695
6688.43 2545
6689.20 2284
6689.97 2219
6690.74 2213
6691.51 2048
6692.29 2024
6693.06 1921
6693.83 1921
6694.60 1880
6695.37 1781
6696.15 1806
6696.92 1780
6697.69 1806
6698.46 1844
6699.24 1760
6700.01 1722
6700.78 1655
6701.55 1728
6702.33 1729
6703.10 1722
6703.87 1710
6704.64 1690
6705.42 1677
6706.19 1587
6706.96 1585
6707.74 1605
6708.51 1603
6709.28 1528
6710.06 1553
6710.83 1531
6711.60 1545
6712.37 1538
6713.15 1518
6713.92 1519
6714.69 1504
6715.47 1495
6716.24 1484
6717.01 1496
6717.79 1485
6718.56 1510
6719.34 1471
6720.11 1484
6720.88 1448
6721.66 1456
6722.43 1450
6723.20 1474
6723.98 1425
6724.75 1401
6725.53 1373
6726.30 1403
6727.07 1435
6727.85 1393
6728.62 1392
6729.40 1426
6730.17 1481
6730.95 1503
6731.72 1499
6732.49 1511
6733.27 1528
6734.04 1502
6734.82 1556
6735.59 1562
6736.37 1586
6737.14 1495
6737.92 1550
6738.69 1574
6739.47 1554
6740.24 1633
6741.01 1552
6741.79 1617
6742.56 1719
6743.34 1583
6744.11 1589
6744.89 1639
6745.67 1646
6746.44 1697
6747.22 1676
6747.99 1738
6748.77 1805
6749.54 1851
6750.32 1878
6751.09 1993
6751.87 2119
6752.64 2278
6753.42 2303
6754.19 2384
6754.97 2295
6755.75 2104
6756.52 2068
6757.30 1985
6758.07 1942
6758.85 1970
6759.63 1947
6760.40 1894
6761.18 1875
6761.95 1833
6762.73 1751
6763.51 1786
6764.28 1769
6765.06 1707
6765.83 1739
6766.61 1770
6767.39 1726
6768.16 1742
6768.94 1706
6769.72 1682
6770.49 1702
6771.27 1663
6772.05 1591
6772.82 1566
6773.60 1486
6774.38 1493
6775.15 1448
6775.93 1504
6776.71 1473
6777.48 1424
6778.26 1417
6779.04 1432
6779.82 1462
6780.59 1401
6781.37 1445
6782.15 1477
6782.92 1438
6783.70 1404
6784.48 1406
6785.26 1385
6786.03 1443
6786.81 1392
6787.59 1380
6788.37 1314
6789.14 1401
6789.92 1339
6790.70 1222
6791.48 1297
6792.25 1279
6793.03 1267
6793.81 1277
6794.59 1304
6795.37 1245
6796.14 1247
6796.92 1293
6797.70 1257
6798.48 1217
6799.26 1224
6800.04 1232
6800.81 1265
6801.59 1218
6802.37 1229
6803.15 1284
6803.93 1325
6804.71 1311
6805.48 1388
6806.26 1327
6807.04 1337
6807.82 1364
6808.60 1404
6809.38 1316
6810.16 1280
6810.94 1248
6811.71 1256
6812.49 1284
6813.27 1282
6814.05 1250
6814.83 1322
6815.61 1325
6816.39 1295
6817.17 1334
6817.95 1369
6818.73 1319
6819.51 1301
6820.29 1317
6821.07 1331
6821.84 1321
6822.62 1314
6823.40 1271
6824.18 1286
6824.96 1348
6825.74 1308
6826.52 1316
6827.30 1286
6828.08 1298
6828.86 1241
6829.64 1266
6830.42 1304
6831.20 1284
6831.98 1232
6832.76 1285
6833.54 1266
6834.32 1371
6835.10 1440
6835.88 1557
6836.66 1804
6837.44 1927
6838.22 2159
6839.01 2301
6839.79 2346
6840.57 2418
6841.35 2261
6842.13 2184
6842.91 2063
6843.69 1824
6844.47 1715
6845.25 1634
6846.03 1565
6846.81 1568
6847.59 1616
6848.37 1680
6849.16 1905
6849.94 2097
6850.72 2201
6851.50 2376
6852.28 2441
6853.06 2370
6853.84 2275
6854.62 2149
6855.41 1948
6856.19 1856
6856.97 1695
6857.75 1610
6858.53 1509
6859.31 1481
6860.10 1466
6860.88 1470
6861.66 1448
6862.44 1452
6863.22 1468
6864.00 1468
6864.79 1437
6865.57 1462
6866.35 1478
6867.13 1515
6867.91 1498
6868.70 1496
6869.48 1506
6870.26 1462
6871.04 1532
6871.83 1503
6872.61 1483
6873.39 1514
6874.17 1583
6874.96 1630
6875.74 1640
6876.52 1711
6877.30 1738
6878.09 1787
6878.87 1885
6879.65 2062
6880.43 2293
6881.22 2576
6882.00 2748
6882.78 2800
6883.57 2826
6884.35 2821
6885.13 2746
6885.92 2646
6886.70 2583
6887.48 2661
6888.27 2727
6889.05 2781
6889.83 2797
6890.62 2591
6891.40 2536
6892.18 2464
6892.97 2268
6893.75 2097
6894.53 1976
6895.32 1954
6896.10 2022
6896.88 1908
6897.67 1939
6898.45 1883
6899.24 1926
6900.02 1874
6900.80 1827
6901.59 1870
6902.37 1889
6903.16 1897
6903.94 1843
6904.73 1776
6905.51 1745
6906.29 1740
6907.08 1769
6907.86 1746
6908.65 1704
6909.43 1737
6910.22 1710
6911.00 1777
6911.79 1737
6912.57 1728
6913.35 1647
6914.14 1703
6914.92 1678
6915.71 1710
6916.49 1675
6917.28 1697
6918.06 1716
6918.85 1735
6919.63 1652
6920.42 1685
6921.20 1717
6921.99 1723
6922.78 1699
6923.56 1687
6924.35 1756
6925.13 1783
6925.92 1759
6926.70 1852
6927.49 1900
6928.27 1917
6929.06 1851
6929.84 1953
6930.63 1882
6931.42 1915
6932.20 1938
6932.99 1909
6933.77 1945
6934.56 1914
6935.35 2005
6936.13 1954
6936.92 1963
6937.70 2057
6938.49 2208
6939.28 2240
6940.06 2364
6940.85 2606
6941.63 2706
6942.42 2847
6943.21 2920
6943.99 3040
6944.78 3105
6945.57 3085
6946.35 3087
6947.14 3115
6947.93 3146
6948.71 3146
6949.50 3082
6950.29 3088
6951.07 3053
6951.86 2829
6952.65 2834
6953.44 2780
6954.22 2654
6955.01 2652
6955.80 2648
6956.58 2579
6957.37 2514
6958.16 2605
6958.95 2643
6959.73 2666
6960.52 2661
6961.31 2664
6962.09 2746
6962.88 2767
6963.67 2753
6964.46 2854
6965.25 3014
6966.03 3164
6966.82 3250
6967.61 3478
6968.40 3676
6969.18 3891
6969.97 3977
6970.76 4038
6971.55 3925
6972.34 3933
6973.12 3866
6973.91 3929
6974.70 3852
6975.49 3807
6976.28 3821
6977.07 3811
6977.85 3927
6978.64 4131
6979.43 4229
6980.22 4740
6981.01 5271
6981.80 6301
6982.59 7751
6983.37 9609
6984.16 11986
6984.95 14239
6985.74 16144
6986.53 17122
6987.32 17362
6988.11 16625
6988.90 15071
6989.69 13167
6990.47 11056
6991.26 9084
6992.05 7433
6992.84 6115
6993.63 4970
6994.42 4203
6995.21 3591
6996.00 3234
6996.79 3029
6997.58 2846
6998.37 2668
6999.16 2526
6999.95 2535
7000.74 2458
7001.53 2406
7002.32 2390
7003.11 2345
7003.90 2236
7004.69 2167
7005.48 2040
7006.27 1934
7007.06 1828
7007.85 1756
7008.64 1755
7009.43 1776
7010.22 1827
7011.01 1848
7011.80 1932
7012.59 2129
7013.38 2147
7014.17 2225
7014.96 2238
7015.75 2300
7016.54 2243
7017.33 2158
7018.12 2104
7018.91 2029
7019.70 2105
7020.49 2120
7021.28 2186
7022.07 2197
7022.87 2345
7023.66 2410
7024.45 2450
7025.24 2515
7026.03 2512
7026.82 2431
7027.61 2342
7028.40 2259
7029.19 2191
7029.99 2106
7030.78 2030
7031.57 1971
7032.36 1985
7033.15 2026
7033.94 2034
7034.74 2027
7035.53 2068
7036.32 2076
7037.11 2108
7037.90 2164
7038.69 2149
7039.49 2094
7040.28 2084
7041.07 2123
7041.86 2181
7042.65 2231
7043.45 2254
7044.24 2226
7045.03 2240
7045.82 2203
7046.61 2275
7047.41 2278
7048.20 2357
7048.99 2450
7049.78 2660
7050.58 2723
7051.37 2701
7052.16 2724
7052.95 2684
7053.75 2487
7054.54 2392
7055.33 2266
7056.13 2111
7056.92 2099
7057.71 2096
7058.50 2009
7059.30 2047
7060.09 2117
7060.88 2062
7061.68 2079
7062.47 2034
7063.26 2008
7064.06 1956
7064.85 1933
7065.64 1866
7066.44 1841
7067.23 1794
7068.02 1786
7068.82 1735
7069.61 1698
7070.40 1661
7071.20 1629
7071.99 1591
7072.78 1546
7073.58 1549
7074.37 1532
7075.17 1537
7075.96 1526
7076.75 1480
7077.55 1415
7078.34 1406
7079.14 1434
7079.93 1435
7080.72 1465
7081.52 1395
7082.31 1420
7083.11 1396
7083.90 1389
7084.70 1406
7085.49 1460
7086.28 1433
7087.08 1453
7087.87 1401
7088.67 1387
7089.46 1390
7090.26 1309
7091.05 1381
7091.85 1326
7092.64 1331
7093.44 1260
7094.23 1269
7095.03 1278
7095.82 1218
7096.62 1171
7097.41 1175
7098.21 1229
7099.00 1228
7099.80 1213
7100.59 1171
7101.39 1168
7102.18 1148
7102.98 1154
7103.77 1157
7104.57 1093
7105.37 1106
7106.16 1090
7106.96 1054
7107.75 1113
7108.55 1107
7109.34 1111
7110.14 1067
7110.94 1055
7111.73 1023
7112.53 1097
7113.32 1077
7114.12 1100
7114.92 1076
7115.71 1091
7116.51 1086
7117.30 1090
7118.10 1047
7118.90 1057
7119.69 1044
7120.49 1023
7121.29 1057
7122.08 1052
7122.88 1051
7123.68 1038
7124.47 1052
7125.27 1030
7126.07 1013
7126.86 1004
7127.66 1054
7128.46 1107
7129.25 1145
7130.05 1105
7130.85 1116
7131.64 1144
7132.44 1133
7133.24 1095
7134.04 1056
7134.83 1050
7135.63 1003
7136.43 1030
7137.23 1018
7138.02 983
7138.82 1002
7139.62 1006
7140.42 973
7141.21 921
7142.01 967
7142.81 990
7143.61 938
7144.40 924
7145.20 941
7146.00 908
7146.80 938
7147.59 904
7148.39 874
7149.19 832
7149.99 837
7150.79 920
7151.59 904
7152.38 839
7153.18 893
7153.98 889
7154.78 935
7155.58 912
7156.38 911
7157.17 977
7157.97 984
7158.77 1007
7159.57 943
7160.37 914
7161.17 906
7161.97 874
7162.76 880
7163.56 914
7164.36 898
7165.16 892
7165.96 912
7166.76 893
7167.56 838
7168.36 838
7169.16 842
7169.96 803
7170.75 829
7171.55 799
7172.35 817
7173.15 866
7173.95 817
7174.75 798
7175.55 816
7176.35 785
7177.15 793
7177.95 784
7178.75 801
7179.55 830
7180.35 831
7181.15 854
7181.95 841
7182.75 853
7183.55 881
7184.35 837
7185.15 831
7185.95 849
7186.75 785
7187.55 745
7188.35 807
7189.15 775
7189.95 747
7190.75 799
7191.55 838
7192.35 798
7193.15 806
7193.95 755
7194.75 757
7195.55 756
7196.35 791
7197.15 782
7197.95 748
7198.76 792
7199.56 775
7200.36 759
7201.16 721
7201.96 741
7202.76 750
7203.56 772
7204.36 771
7205.16 761
7205.96 776
7206.77 737
7207.57 737
7208.37 741
7209.17 691
7209.97 749
7210.77 807
7211.57 805
7212.38 788
7213.18 824
7213.98 814
7214.78 822
7215.58 815
7216.38 807
7217.19 801
7217.99 814
7218.79 853
7219.59 787
7220.39 842
7221.20 810
7222.00 851
7222.80 840
7223.60 820
7224.40 808
7225.21 818
7226.01 857
7226.81 801
7227.61 760
7228.42 824
7229.22 847
7230.02 818
7230.82 767
7231.63 804
7232.43 823
7233.23 855
7234.03 916
7234.84 918
7235.64 965
7236.44 1075
7237.25 1104
7238.05 1082
7238.85 1012
7239.65 995
7240.46 980
7241.26 914
7242.06 884
7242.87 829
7243.67 819
7244.47 828
7245.28 812
7246.08 818
7246.88 774
7247.69 823
7248.49 792
7249.30 773
7250.10 779
7250.90 758
7251.71 827
7252.51 820
7253.31 806
7254.12 827
7254.92 874
7255.73 868
7256.53 823
7257.33 889
7258.14 801
7258.94 845
7259.75 769
7260.55 785
7261.35 819
7262.16 832
7262.96 819
7263.77 787
7264.57 783
7265.38 770
7266.18 806
7266.99 800
7267.79 798
7268.59 799
7269.40 834
7270.20 872
7271.01 816
7271.81 804
7272.62 847
7273.42 838
7274.23 818
7275.03 870
7275.84 920
7276.64 887
7277.45 859
7278.25 812
7279.06 829
7279.86 873
7280.67 919
7281.48 1011
7282.28 1081
7283.09 1143
7283.89 1248
7284.70 1311
7285.50 1330
7286.31 1314
7287.11 1279
7287.92 1248
7288.73 1227
7289.53 1148
7290.34 1080
7291.14 1026
7291.95 945
7292.76 907
7293.56 928
7294.37 915
7295.17 846
7295.98 891
7296.79 890
7297.59 930
7298.40 973
7299.21 969
7300.01 929
7300.82 982
7301.62 998
7302.43 997
7303.24 990
7304.04 1019
7304.85 1004
7305.66 974
7306.46 998
7307.27 1013
7308.08 1083
7308.89 1114
7309.69 1066
7310.50 1103
7311.31 1173
7312.11 1201
7312.92 1198
7313.73 1218
7314.53 1237
7315.34 1280
7316.15 1352
7316.96 1487
7317.76 1710
7318.57 1877
7319.38 2149
7320.19 2236
7320.99 2226
7321.80 2078
7322.61 1886
7323.42 1732
7324.22 1522
7325.03 1383
7325.84 1325
7326.65 1199
7327.46 1186
7328.26 1115
7329.07 1131
7329.88 1112
7330.69 1092
7331.50 1143
7332.30 1105
7333.11 1077
7333.92 1104
7334.73 1104
7335.54 1081
7336.35 1126
7337.15 1130
7337.96 1105
7338.77 1136
7339.58 1137
7340.39 1136
7341.20 1124
7342.01 1110
7342.82 1085
7343.62 1063
7344.43 1042
7345.24 952
7346.05 999
7346.86 930
7347.67 968
7348.48 957
7349.29 913
7350.10 914
7350.91 925
7351.71 911
7352.52 912
7353.33 930
7354.14 920
7354.95 891
7355.76 894
7356.57 939
7357.38 984
7358.19 988
7359.00 1049
7359.81 1068
7360.62 1092
7361.43 1064
7362.24 1073
7363.05 1037
7363.86 1048
7364.67 1038
7365.48 956
7366.29 913
7367.10 957
7367.91 929
7368.72 912
7369.53 909
7370.34 891
7371.15 854
7371.96 847
7372.77 860
7373.58 814
7374.39 813
7375.20 816
7376.01 848
7376.82 809
7377.63 818
7378.45 826
7379.26 861
7380.07 952
7380.88 920
7381.69 949
7382.50 977
7383.31 948
7384.12 988
7384.93 969
7385.74 888
7386.56 908
7387.37 848
7388.18 798
7388.99 832
7389.80 801
7390.61 778
7391.42 785
7392.24 757
7393.05 779
7393.86 760
7394.67 740
7395.48 807
7396.29 768
7397.10 815
7397.92 801
7398.73 727
7399.54 776
7400.35 780
7401.16 775
7401.98 750
7402.79 802
7403.60 789
7404.41 771
7405.23 793
7406.04 771
7406.85 744
7407.66 720
7408.47 725
7409.29 763
7410.10 713
7410.91 693
7411.72 693
7412.54 757
7413.35 753
7414.16 687
7414.98 680
7415.79 664
7416.60 638
7417.41 647
7418.23 702
7419.04 713
7419.85 650
7420.67 627
7421.48 638
7422.29 685
7423.11 681
7423.92 682
7424.73 659
7425.54 669
7426.36 664
7427.17 680
7427.99 690
7428.80 699
7429.61 642
7430.43 619
7431.24 637
7432.05 617
7432.87 642
7433.68 654
7434.49 690
7435.31 650
7436.12 600
7436.94 654
7437.75 633
7438.56 654
7439.38 653
7440.19 627
7441.01 633
7441.82 672
7442.64 640
7443.45 611
7444.26 649
7445.08 682
7445.89 644
7446.71 623
7447.52 630
7448.34 645
7449.15 586
7449.97 607
7450.78 606
7451.59 660
7452.41 642
7453.22 612
7454.04 635
7454.85 631
7455.67 631
7456.48 634
7457.30 639
7458.11 626
7458.93 624
7459.74 646
7460.56 638
7461.38 620
7462.19 610
7463.01 623
7463.82 665
7464.64 635
7465.45 654
7466.27 623
7467.08 615
7467.90 630
7468.72 654
7469.53 612
7470.35 671
7471.16 670
7471.98 679
7472.79 670
7473.61 709
7474.43 716
7475.24 688
7476.06 708
7476.87 740
7477.69 713
7478.51 658
7479.32 607
7480.14 646
7480.96 641
7481.77 647
7482.59 656
7483.41 688
7484.22 678
7485.04 737
7485.85 729
7486.67 665
7487.49 672
7488.31 691
7489.12 683
7489.94 671
7490.76 666
7491.57 652
7492.39 640
7493.21 670
7494.02 649
7494.84 690
7495.66 639
7496.48 697
7497.29 669
7498.11 643
7498.93 628
7499.74 659
7500.56 665
7501.38 661
7502.20 655
7503.01 652
7503.83 703
7504.65 670
7505.47 733
7506.29 671
7507.10 642
7507.92 617
7508.74 631
7509.56 617
7510.37 605
7511.19 638
7512.01 623
7512.83 634
7513.65 652
7514.47 620
7515.28 634
7516.10 665
7516.92 625
7517.74 617
7518.56 632
7519.38 636
7520.19 597
7521.01 652
7521.83 658
7522.65 691
7523.47 664
7524.29 671
7525.11 647
7525.92 687
7526.74 656
7527.56 633
7528.38 645
7529.20 607
7530.02 639
7530.84 602
7531.66 620
7532.48 623
7533.30 629
7534.12 581
7534.93 629
7535.75 640
7536.57 616
7537.39 631
7538.21 592
7539.03 594
7539.85 609
7540.67 592
7541.49 593
7542.31 627
7543.13 668
7543.95 630
7544.77 620
7545.59 635
7546.41 627
7547.23 599
7548.05 576
7548.87 568
7549.69 611
7550.51 610
7551.33 621
7552.15 631
7552.97 625
7553.79 596
7554.61 600
7555.43 598
7556.25 680
7557.07 643
7557.89 587
7558.71 608
7559.53 645
7560.36 658
7561.18 626
7562.00 622
7562.82 623
7563.64 637
7564.46 656
7565.28 621
7566.10 637
7566.92 662
7567.74 644
7568.56 619
7569.39 615
7570.21 636
7571.03 629
7571.85 645
7572.67 611
7573.49 640
7574.31 656
7575.14 663
7575.96 637
7576.78 643
7577.60 683
7578.42 673
7579.24 659
7580.06 646
7580.89 612
7581.71 611
7582.53 656
7583.35 651
7584.17 666
7585.00 687
7585.82 697
7586.64 642
7587.46 685
7588.29 712
7589.11 682
7589.93 721
7590.75 675
7591.57 688
7592.40 717
7593.22 755
7594.04 763
7594.86 802
7595.69 785
7596.51 807
7597.33 814
7598.15 820
7598.98 820
7599.80 827
7600.62 830
7601.45 823
7602.27 799
7603.09 815
7603.92 856
7604.74 896
7605.56 913
7606.38 894
7607.21 878
7608.03 873
7608.85 861
7609.68 817
7610.50 852
7611.32 808
7612.15 790
7612.97 782
7613.80 832
7614.62 821
7615.44 883
7616.27 946
7617.09 989
7617.91 1050
7618.74 1061
7619.56 1121
7620.39 1065
7621.21 1017
7622.03 1000
7622.86 1028
7623.68 938
7624.51 968
7625.33 955
7626.15 954
7626.98 970
7627.80 973
7628.63 912
7629.45 937
7630.28 920
7631.10 910
7631.93 901
7632.75 935
7633.58 925
7634.40 905
7635.22 892
7636.05 818
7636.87 824
7637.70 794
7638.52 820
7639.35 807
7640.17 787
7641.00 779
7641.82 732
7642.65 777
7643.47 822
7644.30 798
7645.13 828
7645.95 855
7646.78 853
7647.60 821
7648.43 842
7649.25 823
7650.08 795
7650.90 808
7651.73 790
7652.55 811
7653.38 778
7654.21 775
7655.03 727
7655.86 704
7656.68 709
7657.51 666
7658.34 675
7659.16 667
7659.99 701
7660.81 665
7661.64 623
7662.47 683
7663.29 729
7664.12 666
7664.95 678
7665.77 676
7666.60 681
7667.42 723
7668.25 689
7669.08 684
7669.90 664
7670.73 672
7671.56 685
7672.38 674
7673.21 675
7674.04 660
7674.87 635
7675.69 647
7676.52 640
7677.35 617
7678.17 587
7679.00 640
7679.83 626
7680.65 621
7681.48 647
7682.31 715
7683.14 694
7683.96 724
7684.79 752
7685.62 782
7686.45 830
7687.27 757
7688.10 793
7688.93 764
7689.76 715
7690.58 717
7691.41 699
7692.24 679
7693.07 707
7693.90 677
7694.72 652
7695.55 648
7696.38 666
7697.21 713
7698.04 722
7698.86 727
7699.69 718
7700.52 762
7701.35 764
7702.18 694
7703.01 700
7703.83 673
7704.66 670
7705.49 668
7706.32 638
7707.15 659
7707.98 660
7708.81 612
7709.63 629
7710.46 639
7711.29 634
7712.12 626
7712.95 667
7713.78 661
7714.61 675
7715.44 637
7716.27 636
7717.10 625
7717.93 632
7718.75 627
7719.58 612
7720.41 595
7721.24 612
7722.07 656
7722.90 605
7723.73 625
7724.56 648
7725.39 665
7726.22 645
7727.05 670
7727.88 668
7728.71 672
7729.54 675
7730.37 689
7731.20 698
7732.03 668
7732.86 619
7733.69 605
7734.52 644
7735.35 637
7736.18 626
7737.01 612
7737.84 619
7738.67 588
7739.50 600
7740.33 595
7741.16 610
7741.99 576
7742.82 598
7743.65 646
7744.48 609
7745.31 633
7746.14 664
7746.98 668
7747.81 702
7748.64 740
7749.47 717
7750.30 715
7751.13 675
7751.96 634
7752.79 625
7753.62 649
7754.45 654
7755.29 590
7756.12 597
7756.95 617
7757.78 623
7758.61 613
7759.44 565
7760.27 614
7761.11 587
7761.94 600
7762.77 603
7763.60 581
7764.43 573
7765.26 592
7766.10 607
7766.93 569
7767.76 580
7768.59 571
7769.42 587
7770.26 580
7771.09 590
7771.92 580
7772.75 559
7773.58 581
7774.42 606
7775.25 555
7776.08 585
7776.91 593
7777.75 598
7778.58 571
7779.41 606
7780.24 604
7781.08 542
7781.91 623
7782.74 607
7783.57 638
7784.41 621
7785.24 604
7786.07 573
7786.91 630
7787.74 616
7788.57 607
7789.40 651
7790.24 647
7791.07 625
7791.90 664
7792.74 617
7793.57 615
7794.40 658
7795.24 657
7796.07 676
7796.90 636
7797.74 674
7798.57 680
7799.40 677
7800.24 684
7801.07 682
7801.91 685
7802.74 607
7803.57 714
7804.41 700
7805.24 659
7806.07 675
7806.91 698
7807.74 669
7808.58 671
7809.41 727
7810.25 724
7811.08 743
7811.91 748
7812.75 760
7813.58 814
7814.42 840
7815.25 811
7816.09 858
7816.92 881
7817.75 899
7818.59 824
7819.42 852
7820.26 855
7821.09 906
7821.93 956
7822.76 964
7823.60 996
7824.43 1039
7825.27 1024
7826.10 987
7826.94 1003
7827.77 918
7828.61 936
7829.44 947
7830.28 843
7831.11 862
7831.95 961
7832.78 953
7833.62 941
7834.46 980
7835.29 993
7836.13 969
7836.96 985
7837.80 940
7838.63 949
7839.47 908
7840.31 904
7841.14 844
7841.98 831
7842.81 819
7843.65 754
7844.48 718
7845.32 773
7846.16 773
7846.99 785
7847.83 754
7848.67 734
7849.50 752
7850.34 699
7851.17 732
7852.01 734
7852.85 707
7853.68 707
7854.52 755
7855.36 762
7856.19 750
7857.03 740
7857.87 774
7858.70 744
7859.54 774
7860.38 762
7861.21 771
7862.05 807
7862.89 770
7863.72 720
7864.56 744
7865.40 713
7866.24 741
7867.07 742
7867.91 720
7868.75 749
7869.59 820
7870.42 742
7871.26 772
7872.10 791
7872.94 828
7873.77 833
7874.61 880
7875.45 895
7876.29 916
7877.12 1001
7877.96 1062
7878.80 1003
7879.64 1043
7880.47 1040
7881.31 1057
7882.15 1063
7882.99 1052
7883.83 1006
7884.66 954
7885.50 951
7886.34 868
7887.18 856
7888.02 809
7888.86 865
7889.69 877
7890.53 878
7891.37 898
7892.21 943
7893.05 958
7893.89 916
7894.73 917
7895.56 857
7896.40 842
7897.24 823
7898.08 788
7898.92 752
7899.76 771
7900.60 765
7901.44 817
7902.28 788
7903.12 746
7903.95 763
7904.79 723
7905.63 749
7906.47 772
7907.31 764
7908.15 747
7908.99 757
7909.83 761
7910.67 767
7911.51 761
7912.35 748
7913.19 789
7914.03 852
7914.87 852
7915.71 869
7916.55 924
7917.39 971
7918.23 998
7919.07 1034
7919.91 961
7920.75 957
7921.59 911
7922.43 864
7923.27 826
7924.11 799
7924.95 791
7925.79 722
7926.63 740
7927.47 721
7928.31 725
7929.15 675
7929.99 703
7930.83 684
7931.67 689
7932.51 671
7933.35 664
7934.19 622
7935.04 632
7935.88 645
7936.72 650
7937.56 676
7938.40 644
7939.24 613
7940.08 619
7940.92 636
7941.76 638
7942.60 676
7943.45 620
7944.29 672
7945.13 702
7945.97 701
7946.81 703
7947.65 707
7948.49 701
7949.34 713
7950.18 753
7951.02 738
7951.86 741
7952.70 752
7953.54 758
7954.39 765
7955.23 816
7956.07 856
7956.91 889
7957.75 846
7958.60 867
7959.44 869
7960.28 852
7961.12 857
7961.96 815
7962.81 826
7963.65 846
7964.49 844
7965.33 857
7966.18 887
7967.02 954
7967.86 1060
7968.70 1028
7969.55 1069
7970.39 982
7971.23 914
7972.08 858
7972.92 772
7973.76 808
7974.60 760
7975.45 728
7976.29 702
7977.13 727
7977.98 729
7978.82 673
7979.66 649
7980.51 698
7981.35 733
7982.19 689
7983.04 676
7983.88 648
7984.72 611
7985.57 652
7986.41 664
7987.25 663
7988.10 643
7988.94 628
7989.78 651
7990.63 593
7991.47 573
7992.32 582
7993.16 620
7994.00 600
7994.85 592
7995.69 551
7996.54 564
7997.38 605
7998.22 569
7999.07 576
7999.91 573
8000.76 577
8001.60 565
8002.45 543
8003.29 547
8004.13 556
8004.98 524
8005.82 551
8006.67 531
8007.51 537
8008.36 541
8009.20 554
8010.05 532
8010.89 541
8011.74 538
8012.58 491
8013.43 522
8014.27 523
8015.12 523
8015.96 477
8016.81 518
8017.65 492
8018.50 507
8019.34 504
8020.19 487
8021.03 464
8021.88 498
8022.72 539
8023.57 517
8024.41 492
8025.26 484
8026.11 504
8026.95 504
8027.80 510
8028.64 497
8029.49 490
8030.33 523
8031.18 543
8032.03 492
8032.87 489
8033.72 514
8034.56 519
8035.41 489
8036.26 481
8037.10 504
8037.95 510
8038.80 494
8039.64 449
8040.49 472
8041.34 494
8042.18 515
8043.03 505
8043.87 503
8044.72 492
8045.57 514
8046.41 494
8047.26 506
8048.11 495
8048.96 478
8049.80 483
8050.65 460
8051.50 492
8052.34 451
8053.19 510
8054.04 516
8054.88 485
8055.73 513
8056.58 523
8057.43 492
8058.27 478
8059.12 461
8059.97 473
8060.82 484
8061.66 482
8062.51 482
8063.36 491
8064.21 523
8065.05 497
8065.90 497
8066.75 518
8067.60 487
8068.44 454
8069.29 420
8070.14 465
8070.99 456
8071.84 457
8072.68 478
8073.53 462
8074.38 447
8075.23 465
8076.08 482
8076.93 443
8077.77 448
8078.62 458
8079.47 446
8080.32 464
8081.17 470
8082.02 486
8082.87 477
8083.71 424
8084.56 442
8085.41 445
8086.26 462
8087.11 453
8087.96 456
8088.81 435
8089.66 452
8090.51 477
8091.35 487
8092.20 468
8093.05 420
8093.90 426
8094.75 469
8095.60 491
8096.45 483
8097.30 452
8098.15 435
8099.00 450
8099.85 470
8100.70 476
8101.55 474
8102.40 499
8103.25 474
8104.10 481
8104.95 486
8105.80 442
8106.65 457
8107.50 460
8108.35 477
8109.20 438
8110.05 451
8110.90 453
8111.75 479
8112.60 470
8113.45 466
8114.30 490
8115.15 484
8116.00 485
8116.85 497
8117.70 473
8118.55 500
8119.40 457
8120.25 467
8121.10 516
8121.95 499
8122.80 508
8123.65 536
8124.50 484
8125.35 454
8126.20 496
8127.06 473
8127.91 468
8128.76 494
8129.61 517
8130.46 531
8131.31 506
8132.16 505
8133.01 549
8133.86 548
8134.72 555
8135.57 539
8136.42 525
8137.27 504
8138.12 472
8138.97 479
8139.83 485
8140.68 471
8141.53 494
8142.38 485
8143.23 510
8144.08 464
8144.94 508
8145.79 510
8146.64 496
8147.49 454
8148.34 511
8149.20 543
8150.05 517
8150.90 516
8151.75 510
8152.60 563
8153.46 526
8154.31 530
8155.16 532
8156.01 568
8156.87 522
8157.72 542
8158.57 554
8159.42 495
8160.28 503
8161.13 515
8161.98 469
8162.84 455
8163.69 450
8164.54 511
8165.39 489
8166.25 458
8167.10 451
8167.95 461
8168.81 492
8169.66 458
8170.51 481
8171.37 470
8172.22 459
8173.07 409
8173.93 460
8174.78 468
8175.63 461
8176.49 460
8177.34 472
8178.19 454
8179.05 420
8179.90 442
8180.76 468
8181.61 500
8182.46 450
8183.32 440
8184.17 453
8185.02 456
8185.88 463
8186.73 442
8187.59 423
8188.44 419
8189.30 433
8190.15 474
8191.00 474
8191.86 461
8192.71 429
8193.57 423
8194.42 446
8195.28 414
8196.13 437
8196.99 461
8197.84 479
8198.69 425
8199.55 429
8200.40 437
8201.26 457
8202.11 438
8202.97 448
8203.82 479
8204.68 474
8205.53 484
8206.39 461
8207.24 474
8208.10 442
8208.95 430
8209.81 459
8210.67 452
8211.52 469
8212.38 489
8213.23 487
8214.09 504
8214.94 460
8215.80 486
8216.65 470
8217.51 496
8218.37 502
8219.22 466
8220.08 469
8220.93 506
8221.79 478
8222.64 474
8223.50 462
8224.36 475
8225.21 465
8226.07 445
8226.92 444
8227.78 444
8228.64 466
8229.49 450
8230.35 461
8231.21 446
8232.06 448
8232.92 435
8233.78 409
8234.63 429
8235.49 442
8236.35 445
8237.20 417
8238.06 438
8238.92 448
8239.77 445
8240.63 424
8241.49 426
8242.34 418
8243.20 434
8244.06 444
8244.91 434
8245.77 436
8246.63 432
8247.49 432
8248.34 420
8249.20 440
8250.06 433
8250.92 452
8251.77 493
8252.63 466
8253.49 463
8254.35 483
8255.20 448
8256.06 459
8256.92 437
8257.78 437
8258.63 459
8259.49 476
8260.35 472
8261.21 493
8262.07 466
8262.92 474
8263.78 456
8264.64 466
8265.50 472
8266.36 464
8267.22 483
8268.07 450
8268.93 480
8269.79 497
8270.65 502
8271.51 515
8272.37 520
8273.22 507
8274.08 500
8274.94 514
8275.80 525
8276.66 543
8277.52 572
8278.38 578
8279.24 606
8280.09 600
8280.95 617
8281.81 602
8282.67 568
8283.53 537
8284.39 560
8285.25 571
8286.11 532
8286.97 522
8287.83 539
8288.69 539
8289.55 585
8290.41 506
8291.26 543
8292.12 610
8292.98 663
8293.84 627
8294.70 657
8295.56 653
8296.42 629
8297.28 633
8298.14 560
8299.00 555
8299.86 537
8300.72 544
8301.58 556
8302.44 517
8303.30 496
8304.16 506
8305.02 533
8305.88 512
8306.74 500
8307.60 506
8308.46 547
8309.33 522
8310.19 514
8311.05 488
8311.91 488
8312.77 506
8313.63 499
8314.49 477
8315.35 468
8316.21 506
8317.07 498
8317.93 505
8318.79 478
8319.65 491
8320.52 500
8321.38 475
8322.24 469
8323.10 464
8323.96 459
8324.82 470
8325.68 456
8326.54 474
8327.41 476
8328.27 466
8329.13 448
8329.99 485
8330.85 492
8331.71 449
8332.57 487
8333.44 511
8334.30 471
8335.16 473
8336.02 456
8336.88 469
8337.75 458
8338.61 481
8339.47 444
8340.33 498
8341.19 504
8342.06 480
8342.92 510
8343.78 506
8344.64 491
8345.50 481
8346.37 479
8347.23 492
8348.09 492
8348.95 480
8349.82 465
8350.68 499
8351.54 487
8352.40 533
8353.27 507
8354.13 481
8354.99 455
8355.86 484
8356.72 490
8357.58 468
8358.45 513
8359.31 469
8360.17 480
8361.03 468
8361.90 484
8362.76 543
8363.62 507
8364.49 491
8365.35 471
8366.21 484
8367.08 481
8367.94 492
8368.80 501
8369.67 489
8370.53 487
8371.40 479
8372.26 508
8373.12 500
8373.99 488
8374.85 511
8375.71 512
8376.58 515
8377.44 499
8378.31 507
8379.17 510
8380.03 543
8380.90 500
8381.76 522
8382.63 528
8383.49 513
8384.36 535
8385.22 550
8386.08 505
8386.95 513
8387.81 501
8388.68 542
8389.54 533
8390.41 506
8391.27 499
8392.14 515
8393.00 500
8393.87 518
8394.73 498
8395.60 525
8396.46 534
8397.33 521
8398.19 502
8399.06 525
8399.92 524
8400.79 542
8401.65 522
8402.52 527
8403.38 567
8404.25 579
8405.11 575
8405.98 535
8406.84 537
8407.71 555
8408.58 555
8409.44 555
8410.31 584
8411.17 576
8412.04 574
8412.90 572
8413.77 616
8414.64 576
8415.50 567
8416.37 566
8417.23 586
8418.10 583
8418.97 575
8419.83 581
8420.70 614
8421.56 647
8422.43 668
8423.30 659
8424.16 676
8425.03 633
8425.90 644
8426.76 675
8427.63 697
8428.50 698
8429.36 675
8430.23 680
8431.10 701
8431.96 706
8432.83 720
8433.70 717
8434.56 705
8435.43 703
8436.30 743
8437.16 733
8438.03 769
8438.90 799
8439.77 813
8440.63 821
8441.50 882
8442.37 901
8443.24 933
8444.10 931
8444.97 960
8445.84 922
8446.71 901
8447.57 931
8448.44 941
8449.31 917
8450.18 958
8451.04 960
8451.91 999
8452.78 1061
8453.65 1121
8454.52 1300
8455.38 1506
8456.25 1662
8457.12 1753
8457.99 1805
8458.86 1766
8459.72 1666
8460.59 1535
8461.46 1385
8462.33 1263
8463.20 1158
8464.07 1054
8464.93 941
8465.80 905
8466.67 846
8467.54 835
8468.41 777
8469.28 770
8470.15 783
8471.02 774
8471.88 771
8472.75 768
8473.62 761
8474.49 769
8475.36 750
8476.23 772
8477.10 810
8477.97 812
8478.84 759
8479.71 813
8480.58 839
8481.44 845
8482.31 833
8483.18 847
8484.05 871
8484.92 860
8485.79 877
8486.66 849
8487.53 813
8488.40 794
8489.27 778
8490.14 777
8491.01 784
8491.88 760
8492.75 778
8493.62 755
8494.49 794
8495.36 810
8496.23 767
8497.10 769
8497.97 745
8498.84 765
8499.71 763
8500.58 777
8501.45 737
8502.32 728
8503.19 725
8504.06 750
8504.93 760
8505.80 749
8506.67 735
8507.55 765
8508.42 807
8509.29 781
8510.16 765
8511.03 841
8511.90 799
8512.77 834
8513.64 798
8514.51 792
8515.38 833
8516.25 818
8517.13 854
8518.00 848
8518.87 802
8519.74 828
8520.61 883
8521.48 885
8522.35 937
8523.23 1044
8524.10 1076
8524.97 1162
8525.84 1265
8526.71 1344
8527.58 1394
8528.46 1374
8529.33 1337
8530.20 1204
8531.07 1080
8531.94 1066
8532.81 1020
8533.69 925
8534.56 877
8535.43 876
8536.30 862
8537.18 864
8538.05 823
8538.92 830
8539.79 797
8540.66 802
8541.54 813
8542.41 810
8543.28 784
8544.15 754
8545.03 734
8545.90 749
8546.77 766
8547.64 690
8548.52 759
8549.39 767
8550.26 801
8551.14 768
8552.01 816
8552.88 892
8553.76 981
8554.63 956
8555.50 1024
8556.37 990
8557.25 880
8558.12 877
8558.99 911
8559.87 870
8560.74 807
8561.61 806
8562.49 770
8563.36 794
8564.24 822
8565.11 774
8565.98 797
8566.86 759
8567.73 803
8568.60 770
8569.48 785
8570.35 750
8571.23 780
8572.10 761
8572.97 772
8573.85 751
8574.72 759
8575.60 735
8576.47 756
8577.34 748
8578.22 744
8579.09 765
8579.97 782
8580.84 829
8581.72 771
8582.59 785
8583.47 785
8584.34 804
8585.21 807
8586.09 810
8586.96 827
8587.84 792
8588.71 815
8589.59 843
8590.46 878
8591.34 842
8592.21 838
8593.09 857
8593.96 880
8594.84 930
8595.71 928
8596.59 886
8597.46 921
8598.34 919
8599.22 945
8600.09 925
8600.97 951
8601.84 949
8602.72 948
8603.59 917
8604.47 943
8605.34 953
8606.22 945
8607.10 969
8607.97 972
8608.85 1045
8609.72 1015
8610.60 992
8611.47 1027
8612.35 1101
8613.23 1066
8614.10 1072
8614.98 1084
8615.86 1037
8616.73 1079
8617.61 1079
8618.48 1099
8619.36 1108
8620.24 1167
8621.11 1205
8621.99 1188
8622.87 1172
8623.74 1206
8624.62 1193
8625.50 1239
8626.37 1249
8627.25 1277
8628.13 1286
8629.00 1331
8629.88 1333
8630.76 1343
8631.64 1426
8632.51 1406
8633.39 1404
8634.27 1451
8635.14 1418
8636.02 1419
8636.90 1440
8637.78 1411
8638.65 1438
8639.53 1430
8640.41 1523
8641.29 1547
8642.16 1538
8643.04 1565
8643.92 1582
8644.80 1593
8645.67 1579
8646.55 1649
8647.43 1685
8648.31 1726
8649.18 1707
8650.06 1781
8650.94 1777
8651.82 1810
8652.70 1841
8653.58 1784
8654.45 1764
8655.33 1847
8656.21 1866
8657.09 2014
8657.97 2039
8658.84 2078
8659.72 2155
8660.60 2262
8661.48 2428
8662.36 2666
8663.24 2890
8664.12 3048
8664.99 3288
8665.87 3460
8666.75 3378
8667.63 3296
8668.51 3189
8669.39 3083
8670.27 2993
8671.15 3067
8672.03 3211
8672.91 3318
8673.78 3453
8674.66 3630
8675.54 3657
8676.42 3628
8677.30 3426
8678.18 3211
8679.06 3020
8679.94 2829
8680.82 2674
8681.70 2383
8682.58 2169
8683.46 2086
8684.34 1956
8685.22 1980
8686.10 1909
8686.98 1987
8687.86 2144
8688.74 2284
8689.62 2525
8690.50 2728
8691.38 3104
8692.26 3341
8693.14 3545
8694.02 3562
8694.90 3578
8695.78 3353
8696.66 3194
8697.54 2944
8698.42 2772
8699.30 2649
8700.18 2440
8701.06 2436
8701.94 2359
8702.82 2398
8703.70 2361
8704.58 2322
8705.46 2213
8706.34 2117
8707.23 1957
8708.11 1795
8708.99 1648
8709.87 1534
8710.75 1499
8711.63 1460
8712.51 1380
8713.39 1335
8714.27 1288
8715.16 1220
8716.04 1239
8716.92 1196
8717.80 1165
8718.68 1161
8719.56 1139
8720.44 1135
8721.33 1176
8722.21 1163
8723.09 1188
8723.97 1167
8724.85 1109
8725.73 1140
8726.62 1162
8727.50 1206
8728.38 1191
8729.26 1206
8730.14 1209
8731.03 1281
8731.91 1298
8732.79 1267
8733.67 1223
8734.55 1235
8735.44 1218
8736.32 1222
8737.20 1168
8738.08 1154
8738.97 1187
8739.85 1197
8740.73 1195
8741.61 1146
8742.50 1157
8743.38 1137
8744.26 1159
8745.14 1118
8746.03 1163
8746.91 1105
8747.79 1146
8748.68 1160
8749.56 1089
8750.44 1072
8751.33 1110
8752.21 1129
8753.09 1172
8753.97 1127
8754.86 1131
8755.74 1156
8756.62 1165
8757.51 1146
8758.39 1147
8759.28 1179
8760.16 1082
8761.04 1098
8761.93 1115
8762.81 1139
8763.69 1113
8764.58 1109
8765.46 1134
8766.34 1145
8767.23 1127
8768.11 1091
8769.00 1084
8769.88 1081
8770.76 1148
8771.65 1162
8772.53 1166
8773.42 1114
8774.30 1063
8775.19 1090
8776.07 1114
8776.95 1100
8777.84 1063
8778.72 1042
8779.61 1091
8780.49 1044
8781.38 1069
8782.26 1098
8783.15 1095
8784.03 1106
8784.92 1045
8785.80 1040
8786.69 1013
8787.57 1013
8788.46 1000
8789.34 1005
8790.23 998
8791.11 948
8792.00 963
8792.88 985
8793.77 976
8794.65 963
8795.54 959
8796.42 905
8797.31 903
8798.19 899
8799.08 908
8799.96 875
8800.85 882
8801.74 893
8802.62 931
8803.51 945
8804.39 956
8805.28 936
8806.16 991
8807.05 908
8807.94 943
8808.82 877
8809.71 862
8810.59 879
8811.48 843
8812.37 868
8813.25 836
8814.14 827
8815.03 851
8815.91 912
8816.80 884
8817.68 928
8818.57 929
8819.46 973
8820.34 925
8821.23 934
8822.12 883
8823.00 845
8823.89 840
8824.78 864
8825.66 806
8826.55 781
8827.44 797
8828.33 813
8829.21 780
8830.10 759
8830.99 775
8831.87 788
8832.76 784
8833.65 728
8834.54 723
8835.42 693
8836.31 749
8837.20 736
8838.08 743
8838.97 696
8839.86 731
8840.75 697
8841.64 711
8842.52 727
8843.41 707
8844.30 733
8845.19 696
8846.07 660
8846.96 661
8847.85 700
8848.74 663
8849.63 687
8850.51 634
8851.40 666
8852.29 652
8853.18 608
8854.07 590
8854.96 617
8855.84 632
8856.73 640
8857.62 663
8858.51 631
8859.40 580
8860.29 634
8861.17 602
8862.06 565
8862.95 571
8863.84 611
8864.73 640
8865.62 625
8866.51 607
8867.40 614
8868.29 585
8869.17 594
8870.06 591
8870.95 583
8871.84 563
8872.73 584
8873.62 555
8874.51 575
8875.40 570
8876.29 561
8877.18 544
8878.07 545
8878.96 547
8879.85 531
8880.74 529
8881.63 535
8882.51 543
8883.40 519
8884.29 531
8885.18 554
8886.07 549
8886.96 521
8887.85 534
8888.74 509
8889.63 515
8890.52 535
8891.41 526
8892.30 503
8893.19 538
8894.09 520
8894.98 539
8895.87 533
8896.76 538
8897.65 551
8898.54 497
8899.43 522
8900.32 540
8901.21 535
8902.10 506
8902.99 501
8903.88 498
8904.77 503
8905.66 497
8906.55 526
8907.44 484
8908.34 490
8909.23 522
8910.12 522
8911.01 500
8911.90 510
8912.79 493
8913.68 523
8914.57 514
8915.47 504
8916.36 515
8917.25 511
8918.14 500
8919.03 505
8919.92 543
8920.81 499
8921.71 498
8922.60 477
8923.49 484
8924.38 474
8925.27 463
8926.16 453
8927.06 465
8927.95 465
8928.84 451
8929.73 435
8930.62 442
8931.52 462
8932.41 455
8933.30 489
8934.19 473
8935.09 442
8935.98 471
8936.87 446
8937.76 457
8938.66 454
8939.55 457
8940.44 489
8941.33 462
8942.23 466
8943.12 420
8944.01 414
8944.90 431
8945.80 446
8946.69 415
8947.58 425
8948.48 441
8949.37 444
8950.26 459
8951.16 444
8952.05 424
8952.94 438
8953.84 477
8954.73 441
8955.62 441
8956.52 436
8957.41 417
8958.30 458
8959.20 460
8960.09 454
8960.98 440
8961.88 418
8962.77 478
8963.66 481
8964.56 446
8965.45 464
8966.35 437
8967.24 461
8968.13 453
8969.03 434
8969.92 478
8970.82 481
8971.71 456
8972.60 451
8973.50 433
8974.39 464
8975.29 485
8976.18 457
8977.08 465
8977.97 454
8978.87 466
8979.76 507
8980.65 441
8981.55 429
8982.44 475
8983.34 478
8984.23 407
8985.13 447
8986.02 434
8986.92 425
8987.81 445
8988.71 457
8989.60 464
8990.50 450
8991.39 448
8992.29 431
8993.18 431
8994.08 434
8994.97 477
8995.87 440
8996.76 459
8997.66 415
8998.56 441
8999.45 418
9000.35 419
9001.24 419
9002.14 444
9003.03 409
9003.93 410
9004.83 411
9005.72 411
9006.62 427
9007.51 431
9008.41 424
9009.31 425
9010.20 426
9011.10 409
9011.99 427
9012.89 410
9013.79 419
9014.68 414
9015.58 430
9016.48 401
9017.37 391
9018.27 402
9019.16 403
9020.06 421
9020.96 421
9021.85 416
9022.75 417
9023.65 423
9024.54 400
9025.44 407
9026.34 419
9027.24 393
9028.13 405
9029.03 382
9029.93 389
9030.82 393
9031.72 400
9032.62 385
9033.52 401
9034.41 411
9035.31 406
9036.21 441
9037.10 400
9038.00 434
9038.90 426
9039.80 407
9040.69 444
9041.59 429
9042.49 425
9043.39 433
9044.29 428
9045.18 408
9046.08 416
9046.98 419
9047.88 459
9048.78 416
9049.67 456
9050.57 454
9051.47 410
9052.37 409
9053.27 405
9054.16 414
9055.06 453
9055.96 458
9056.86 460
9057.76 418
9058.66 427
9059.55 417
9060.45 450
9061.35 436
9062.25 442
9063.15 447
9064.05 408
9064.95 439
9065.85 427
9066.74 405
9067.64 417
9068.54 435
9069.44 428
9070.34 437
9071.24 410
9072.14 432
9073.04 449
9073.94 447
9074.84 443
9075.74 436
9076.64 444
9077.53 440
9078.43 441
9079.33 430
9080.23 417
9081.13 438
9082.03 434
9082.93 412
9083.83 417
9084.73 400
9085.63 451
9086.53 448
9087.43 447
9088.33 393
9089.23 429
9090.13 425
9091.03 432
9091.93 445
9092.83 461
9093.73 457
9094.63 440
9095.53 462
9096.43 420
9097.33 447
9098.23 449
9099.13 452
9100.04 463
9100.94 419
9101.84 421
9102.74 409
9103.64 426
9104.54 433
9105.44 426
9106.34 443
9107.24 440
9108.14 415
9109.04 419
9109.94 401
9110.85 406
9111.75 444
9112.65 437
9113.55 400
9114.45 417
9115.35 431
9116.25 398
9117.15 455
9118.06 433
9118.96 449
9119.86 437
9120.76 448
9121.66 419
9122.56 412
9123.46 437
9124.37 455
9125.27 428
9126.17 423
9127.07 412
9127.97 409
9128.88 432
9129.78 443
9130.68 416
9131.58 448
9132.48 417
9133.39 408
9134.29 406
9135.19 410
9136.09 402
9137.00 419
9137.90 421
9138.80 397
9139.70 430
9140.61 423
9141.51 390
9142.41 385
9143.31 389
9144.22 439
9145.12 419
9146.02 411
9146.92 421
9147.83 420
9148.73 424
9149.63 427
9150.54 415
9151.44 401
9152.34 416
9153.25 392
9154.15 382
9155.05 375
9155.96 436
9156.86 445
9157.76 409
9158.67 417
9159.57 431
9160.47 415
9161.38 401
9162.28 427
9163.18 450
9164.09 399
9164.99 415
9165.90 391
9166.80 436
9167.70 431
9168.61 422
9169.51 420
9170.42 451
9171.32 412
9172.22 406
9173.13 402
9174.03 431
9174.94 401
9175.84 403
9176.74 420
9177.65 420
9178.55 408
9179.46 405
9180.36 447
9181.27 433
9182.17 435
9183.08 449
9183.98 427
9184.89 420
9185.79 413
9186.70 420
9187.60 417
9188.51 420
9189.41 417
9190.32 419
9191.22 420
9192.13 461
9193.03 435
9193.94 414
9194.84 443
9195.75 462
9196.65 475
9197.56 477
9198.46 457
9199.37 453
9200.27 496
9201.18 492
9202.08 504
9202.99 520
9203.90 511
9204.80 461
9205.71 450
9206.61 443
9207.52 485
9208.42 449
9209.33 458
9210.24 459
9211.14 439
9212.05 448
9212.95 434
9213.86 406
9214.77 432
9215.67 428
9216.58 448
9217.49 458
9218.39 448
9219.30 407
9220.21 434
9221.11 434
9222.02 438
9222.93 409
9223.83 421
9224.74 437
9225.65 419
9226.55 434
9227.46 398
9228.37 408
9229.27 417
9230.18 401
9231.09 415
9231.99 439
9232.90 417
9233.81 408
9234.72 439
9235.62 436
9236.53 427
9237.44 418
9238.34 410
9239.25 440
9240.16 431
9241.07 392
9241.97 398
9242.88 439
9243.79 417
9244.70 417
9245.61 412
9246.51 408
9247.42 413
9248.33 407
9249.24 377
9250.14 409
9251.05 405
9251.96 412
9252.87 408
9253.78 420
9254.69 383
9255.59 385
9256.50 381
9257.41 369
9258.32 379
9259.23 365
9260.14 406
9261.04 422
9261.95 406
9262.86 361
9263.77 424
9264.68 424
9265.59 430
9266.50 406
9267.40 410
9268.31 405
9269.22 381
9270.13 398
9271.04 423
9271.95 434
9272.86 443
9273.77 415
9274.68 405
9275.59 427
9276.49 402
9277.40 426
9278.31 415
9279.22 415
9280.13 393
9281.04 399
9281.95 430
9282.86 396
9283.77 406
9284.68 418
9285.59 402
9286.50 357
9287.41 382
9288.32 408
9289.23 388
9290.14 406
9291.05 423
9291.96 420
9292.87 441
9293.78 417
9294.69 408
9295.60 423
9296.51 406
9297.42 422
9298.33 439
9299.24 441
9300.15 445
9301.06 413
9301.97 432
9302.88 420
9303.79 403
9304.70 456
9305.61 452
9306.53 433
9307.44 423
9308.35 441
9309.26 451
9310.17 436
9311.08 457
9311.99 471
9312.90 445
9313.81 446
9314.72 447
9315.63 437
9316.55 444
9317.46 464
9318.37 459
9319.28 429
9320.19 423
9321.10 455
9322.01 448
9322.93 441
9323.84 407
9324.75 453
9325.66 413
9326.57 388
9327.48 397
9328.40 426
9329.31 418
9330.22 430
9331.13 430
9332.04 457
9332.96 434
9333.87 412
9334.78 461
9335.69 443
9336.60 412
9337.52 385
9338.43 445
9339.34 432
9340.25 439
9341.17 424
9342.08 433
9342.99 439
9343.90 435
9344.82 425
9345.73 456
9346.64 467
9347.55 439
9348.47 460
9349.38 450
9350.29 420
9351.21 424
9352.12 457
9353.03 412
9353.94 415
9354.86 406
9355.77 444
9356.68 425
9357.60 421
9358.51 429
9359.42 413
9360.34 415
9361.25 416
9362.16 431
9363.08 398
9363.99 406
9364.90 409
9365.82 438
9366.73 449
9367.65 428
9368.56 417
9369.47 459
9370.39 432
9371.30 456
9372.21 445
9373.13 438
9374.04 454
9374.96 439
9375.87 455
9376.79 437
9377.70 430
9378.61 431
9379.53 461
9380.44 462
9381.36 453
9382.27 435
9383.19 455
9384.10 481
9385.01 474
9385.93 510
9386.84 487
9387.76 486
9388.67 497
9389.59 488
9390.50 477
9391.42 491
9392.33 516
9393.25 525
9394.16 490
9395.08 490
9395.99 490
9396.91 500
9397.82 485
9398.74 494
9399.65 487
9400.57 484
9401.48 495
9402.40 474
9403.32 494
9404.23 468
9405.15 486
9406.06 486
9406.98 511
9407.89 462
9408.81 475
9409.73 492
9410.64 500
9411.56 447
9412.47 469
9413.39 471
9414.30 476
9415.22 453
9416.14 469
9417.05 485
9417.97 477
9418.89 482
9419.80 506
9420.72 481
9421.63 455
9422.55 489
9423.47 478
9424.38 493
9425.30 495
9426.22 482
9427.13 486
9428.05 517
9428.97 501
9429.88 500
9430.80 515
9431.72 513
9432.63 510
9433.55 499
9434.47 506
9435.38 530
9436.30 547
9437.22 519
9438.14 519
9439.05 511
9439.97 546
9440.89 573
9441.81 573
9442.72 553
9443.64 558
9444.56 615
9445.47 545
9446.39 566
9447.31 575
9448.23 582
9449.15 551
9450.06 547
9450.98 590
9451.90 668
9452.82 645
9453.73 655
9454.65 654
9455.57 655
9456.49 663
9457.41 637
9458.32 636
9459.24 582
9460.16 564
9461.08 546
9462.00 571
9462.92 554
9463.83 552
9464.75 511
9465.67 536
9466.59 498
9467.51 514
9468.43 526
9469.35 549
9470.26 498
9471.18 532
9472.10 541
9473.02 531
9473.94 522
9474.86 506
9475.78 543
9476.70 544
9477.62 552
9478.54 550
9479.45 544
9480.37 557
9481.29 571
9482.21 598
9483.13 576
9484.05 577
9484.97 594
9485.89 550
9486.81 537
9487.73 561
9488.65 582
9489.57 579
9490.49 522
9491.41 518
9492.33 563
9493.25 556
9494.17 522
9495.09 540
9496.01 561
9496.93 545
9497.85 551
9498.77 566
9499.69 614
9500.61 587
9501.53 588
9502.45 563
9503.37 567
9504.29 583
9505.21 587
9506.13 562
9507.05 584
9507.97 591
9508.89 589
9509.81 636
9510.73 620
9511.65 620
9512.57 637
9513.49 604
9514.42 624
9515.34 617
9516.26 643
9517.18 656
9518.10 708
9519.02 709
9519.94 691
9520.86 745
9521.78 764
9522.71 758
9523.63 716
9524.55 721
9525.47 690
9526.39 762
9527.31 743
9528.23 648
9529.16 703
9530.08 676
9531.00 668
9531.92 655
9532.84 685
9533.76 699
9534.69 668
9535.61 674
9536.53 683
9537.45 678
9538.37 652
9539.30 652
9540.22 643
9541.14 652
9542.06 651
9542.98 642
9543.91 663
9544.83 635
9545.75 665
9546.67 690
9547.60 657
9548.52 701
9549.44 721
9550.36 720
9551.29 669
9552.21 706
9553.13 688
9554.06 685
9554.98 705
9555.90 704
9556.82 709
9557.75 735
9558.67 771
9559.59 757
9560.52 717
9561.44 729
9562.36 763
9563.29 770
9564.21 728
9565.13 699
9566.06 747
9566.98 759
9567.90 760
9568.83 749
9569.75 749
9570.67 791
9571.60 781
9572.52 781
9573.44 770
9574.37 764
9575.29 803
9576.22 834
9577.14 813
9578.06 843
9578.99 816
9579.91 809
9580.84 834
9581.76 857
9582.68 874
9583.61 890
9584.53 869
9585.46 844
9586.38 867
9587.31 864
9588.23 867
9589.15 852
9590.08 872
9591.00 859
9591.93 885
9592.85 892
9593.78 933
9594.70 953
9595.63 976
9596.55 997
9597.48 1038
9598.40 1040
9599.33 1093
9600.25 1122
9601.18 1102
9602.10 1119
9603.03 1110
9603.95 1120
9604.88 1060
9605.80 1031
9606.73 1053
9607.65 1019
9608.58 973
9609.50 967
9610.43 950
9611.35 968
9612.28 969
9613.21 975
9614.13 989
9615.06 971
9615.98 968
9616.91 976
9617.84 1029
9618.76 965
9619.69 956
9620.61 994
9621.54 1018
9622.47 999
9623.39 996
9624.32 991
9625.24 1070
9626.17 1026
9627.10 1057
9628.02 1114
9628.95 1081
9629.88 1083
9630.80 1091
9631.73 1113
9632.65 1138
9633.58 1159
9634.51 1049
9635.43 1090
9636.36 1097
9637.29 1128
9638.22 1143
9639.14 1207
9640.07 1206
9641.00 1231
9641.92 1265
9642.85 1299
9643.78 1308
9644.70 1355
9645.63 1392
9646.56 1396
9647.49 1407
9648.41 1396
9649.34 1361
9650.27 1354
9651.20 1370
9652.12 1325
9653.05 1326
9653.98 1362
9654.91 1333
9655.83 1282
9656.76 1290
9657.69 1346
9658.62 1328
9659.55 1324
9660.47 1323
9661.40 1350
9662.33 1321
9663.26 1309
9664.19 1339
9665.11 1370
9666.04 1349
9666.97 1360
9667.90 1380
9668.83 1445
9669.75 1404
9670.68 1482
9671.61 1421
9672.54 1435
9673.47 1469
9674.40 1448
9675.33 1485
9676.25 1497
9677.18 1521
9678.11 1543
9679.04 1548
9679.97 1575
9680.90 1638
9681.83 1582
9682.76 1570
9683.69 1592
9684.61 1631
9685.54 1618
9686.47 1608
9687.40 1651
9688.33 1630
9689.26 1590
9690.19 1663
9691.12 1622
9692.05 1688
9692.98 1700
9693.91 1676
9694.84 1718
9695.77 1824
9696.70 1926
9697.63 1939
9698.56 2013
9699.49 2169
9700.42 2159
9701.35 2177
9702.28 2138
9703.21 2046
9704.14 1972
9705.07 1847
9706.00 1765
9706.93 1740
9707.86 1652
9708.79 1714
9709.72 1721
9710.65 1728
9711.58 1728
9712.51 1773
9713.44 1780
9714.37 1931
9715.30 2001
9716.23 1961
9717.16 1929
9718.09 1972
9719.02 1923
9719.95 1801
9720.88 1751
9721.81 1635
9722.75 1536
9723.68 1460
9724.61 1349
9725.54 1302
9726.47 1310
9727.40 1294
9728.33 1270
9729.26 1218
9730.19 1251
9731.13 1254
9732.06 1286
9732.99 1270
9733.92 1272
9734.85 1246
9735.78 1206
9736.71 1234
9737.65 1226
9738.58 1205
9739.51 1126
9740.44 1115
9741.37 1097
9742.30 1118
9743.24 1063
9744.17 1073
9745.10 1071
9746.03 1035
9746.96 1065
9747.90 1032
9748.83 1037
9749.76 1037
9750.69 1010
9751.63 1012
9752.56 1024
9753.49 1017
9754.42 1016
9755.36 983
9756.29 1014
9757.22 981
9758.15 967
9759.09 974
9760.02 996
9760.95 970
9761.88 955
9762.82 972
9763.75 962
9764.68 974
9765.62 1000
9766.55 1013
9767.48 1017
9768.41 990
9769.35 971
9770.28 1010
9771.21 991
9772.15 981
9773.08 951
9774.01 977
9774.95 970
9775.88 957
9776.81 990
9777.75 951
9778.68 995
9779.62 994
9780.55 975
9781.48 956
9782.42 1023
9783.35 1015
9784.28 1006
9785.22 971
9786.15 977
9787.09 918
9788.02 949
9788.95 977
9789.89 997
9790.82 924
9791.76 933
9792.69 930
9793.63 900
9794.56 915
9795.49 902
9796.43 880
9797.36 897
9798.30 939
9799.23 925
9800.17 896
9801.10 910
9802.04 896
9802.97 874
9803.91 918
9804.84 848
9805.78 803
9806.71 780
9807.65 806
9808.58 812
9809.52 792
9810.45 761
9811.39 736
9812.32 721
9813.26 743
9814.19 735
9815.13 707
9816.06 733
9817.00 720
9817.93 751
9818.87 750
9819.80 674
9820.74 699
9821.68 747
9822.61 767
9823.55 704
9824.48 696
9825.42 718
9826.35 719
9827.29 670
9828.23 651
9829.16 668
9830.10 723
9831.03 683
9831.97 712
9832.91 719
9833.84 708
9834.78 711
9835.72 706
9836.65 684
9837.59 670
9838.52 698
9839.46 726
9840.40 689
9841.33 658
9842.27 668
9843.21 675
9844.14 699
9845.08 698
9846.02 675
9846.95 667
9847.89 653
9848.83 639
9849.77 651
9850.70 631
9851.64 692
9852.58 701
9853.51 699
9854.45 682
9855.39 651
9856.33 660
9857.26 629
9858.20 642
9859.14 640
9860.08 674
9861.01 658
9861.95 682
9862.89 644
9863.83 663
9864.76 656
9865.70 657
9866.64 629
9867.58 658
9868.51 636
9869.45 668
9870.39 630
9871.33 634
9872.27 655
9873.20 639
9874.14 634
9875.08 604
9876.02 608
9876.96 638
9877.90 637
9878.83 599
9879.77 595
9880.71 650
9881.65 647
9882.59 627
9883.53 660
9884.47 627
9885.40 611
9886.34 589
9887.28 618
9888.22 601
9889.16 572
9890.10 589
9891.04 608
9891.98 619
9892.91 565
9893.85 618
9894.79 637
9895.73 619
9896.67 597
9897.61 579
9898.55 610
9899.49 577
9900.43 593
9901.37 594
9902.31 592
9903.25 572
9904.19 637
9905.13 600
9906.07 604
9907.01 617
9907.95 640
9908.89 636
9909.83 635
9910.77 610
9911.71 615
9912.65 639
9913.59 610
9914.53 606
9915.47 577
9916.41 603
9917.35 623
9918.29 642
9919.23 649
9920.17 652
9921.11 631
9922.05 654
9922.99 706
9923.93 739
9924.87 790
9925.81 784
9926.75 855
9927.69 899
9928.63 878
9929.57 911
9930.51 847
9931.45 816
9932.39 790
9933.34 742
9934.28 665
9935.22 644
9936.16 677
9937.10 626
9938.04 587
9938.98 608
9939.92 589
9940.87 568
9941.81 536
9942.75 574
9943.69 584
9944.63 615
9945.57 626
9946.51 595
9947.46 616
9948.40 662
9949.34 658
9950.28 672
9951.22 693
9952.16 727
9953.11 702
9954.05 655
9954.99 652
9955.93 610
9956.87 634
9957.82 635
9958.76 587
9959.70 589
9960.64 591
9961.59 573
9962.53 545
9963.47 544
9964.41 547
9965.35 541
9966.30 530
9967.24 473
9968.18 533
9969.13 527
9970.07 529
9971.01 528
9971.95 542
9972.90 538
9973.84 530
9974.78 516
9975.73 501
9976.67 501
9977.61 509
9978.55 538
9979.50 517
9980.44 518
9981.38 533
9982.33 555
9983.27 535
9984.21 514
9985.16 503
9986.10 540
9987.04 505
9987.99 509
9988.93 492
9989.88 495
9990.82 495
9991.76 542
9992.71 520
9993.65 511
9994.59 502
9995.54 494
9996.48 521
9997.43 511
9998.37 494
9999.31 487
10000.26 502
10001.20 475
10002.15 484
10003.09 510
10004.04 515
10004.98 535
10005.92 566
10006.87 507
10007.81 468
10008.76 468
10009.70 469
10010.65 499
10011.59 488
10012.54 475
10013.48 491
10014.43 501
10015.37 497
10016.32 489
10017.26 480
10018.21 514
10019.15 493
10020.10 509
10021.04 484
10021.99 480
10022.93 499
10023.88 482
10024.82 465
10025.77 473
10026.71 515
10027.66 489
10028.60 497
10029.55 506
10030.49 514
10031.44 476
10032.39 480
10033.33 501
10034.28 476
10035.22 474
10036.17 461
10037.11 471
10038.06 437
10039.01 487
10039.95 442
10040.90 460
10041.84 455
10042.79 455
10043.74 490
10044.68 475
10045.63 475
10046.58 465
10047.52 437
10048.47 437
10049.41 437
10050.36 415
10051.31 435
10052.25 426
10053.20 447
10054.15 459
10055.09 447
10056.04 429
10056.99 442
10057.93 441
10058.88 472
10059.83 454
10060.78 438
10061.72 452
10062.67 424
10063.62 446
10064.56 422
10065.51 419
10066.46 415
10067.41 423
10068.35 429
10069.30 436
10070.25 432
10071.20 458
10072.14 398
10073.09 397
10074.04 429
10074.99 447
10075.93 431
10076.88 417
10077.83 424
10078.78 443
10079.72 441
10080.67 438
10081.62 445
10082.57 449
10083.52 435
10084.46 436
10085.41 418
10086.36 424
10087.31 422
10088.26 425
10089.21 414
10090.15 451
10091.10 451
10092.05 451
10093.00 457
10093.95 443
10094.90 420
10095.85 438
10096.79 440
10097.74 466
10098.69 446
10099.64 446
10100.59 436
10101.54 439
10102.49 432
10103.44 454
10104.39 407
10105.33 460
10106.28 434
10107.23 423
10108.18 414
10109.13 413
10110.08 468
10111.03 413
10111.98 476
10112.93 456
10113.88 454
10114.83 445
10115.78 427
10116.73 427
10117.68 415
10118.63 393
10119.58 429
10120.53 448
10121.48 444
10122.43 463
10123.38 456
10124.33 447
10125.28 398
10126.23 452
10127.18 450
10128.13 436
10129.08 469
10130.03 485
10130.98 464
10131.93 464
10132.88 444
10133.83 462
10134.78 489
10135.73 475
10136.68 451
10137.63 451
10138.58 453
10139.53 458
10140.48 488
10141.43 474
10142.38 494
10143.33 462
10144.29 465
10145.24 528
10146.19 508
10147.14 488
10148.09 483
10149.04 474
10149.99 509
10150.94 504
10151.89 516
10152.85 521
10153.80 502
10154.75 530
10155.70 516
10156.65 466
10157.60 504
10158.55 503
10159.51 519
10160.46 526
10161.41 528
10162.36 509
10163.31 534
10164.26 517
10165.22 553
10166.17 536
10167.12 536
10168.07 566
10169.02 578
10169.98 519
10170.93 542
10171.88 580
10172.83 556
10173.79 585
10174.74 581
10175.69 577
10176.64 614
10177.60 627
10178.55 574
10179.50 597
10180.45 571
10181.41 592
10182.36 601
10183.31 609
10184.26 607
10185.22 636
10186.17 624
10187.12 602
10188.08 562
10189.03 605
10189.98 630
10190.93 622
10191.89 616
10192.84 624
10193.79 635
10194.75 621
10195.70 627
10196.65 603
10197.61 634
10198.56 580
10199.51 631
10200.47 604
10201.42 634
10202.38 663
10203.33 682
10204.28 707
10205.24 722
10206.19 759
10207.14 751
10208.10 735
10209.05 708
10210.01 725
10210.96 686
10211.91 710
10212.87 672
10213.82 648
10214.78 641
10215.73 663
10216.69 628
10217.64 616
10218.59 620
10219.55 624
10220.50 592
10221.46 622
10222.41 596
10223.37 602
10224.32 587
10225.28 589
10226.23 563
10227.19 546
10228.14 557
10229.10 557
10230.05 607
10231.01 628
10231.96 650
10232.92 669
10233.87 658
10234.83 731
10235.78 740
10236.74 763
10237.69 730
10238.65 741
10239.60 694
10240.56 702
10241.51 709
10242.47 660
10243.42 631
10244.38 619
10245.34 623
10246.29 582
10247.25 585
10248.20 567
10249.16 542
10250.11 570
10251.07 564
10252.03 567
10252.98 546
10253.94 537
10254.89 558
10255.85 539
10256.81 512
10257.76 523
10258.72 552
10259.68 520
10260.63 523
10261.59 494
10262.55 491
10263.50 487
10264.46 470
10265.41 549
10266.37 519
10267.33 500
10268.28 513
10269.24 482
10270.20 468
10271.16 509
10272.11 525
10273.07 522
10274.03 514
10274.98 508
10275.94 512
10276.90 510
10277.85 504
10278.81 504
10279.77 476
10280.73 491
10281.68 470
10282.64 471
10283.60 492
10284.56 505
10285.51 487
10286.47 458
10287.43 469
10288.39 483
10289.34 474
10290.30 458
10291.26 475
10292.22 481
10293.18 470
10294.13 467
10295.09 460
10296.05 449
10297.01 483
10297.97 467
10298.92 455
10299.88 462
10300.84 496
10301.80 463
10302.76 462
10303.72 488
10304.67 474
10305.63 471
10306.59 479
10307.55 498
10308.51 472
10309.47 448
10310.43 480
10311.38 446
10312.34 477
10313.30 471
10314.26 473
10315.22 462
10316.18 489
10317.14 491
10318.10 467
10319.06 463
10320.01 463
10320.97 456
10321.93 475
10322.89 466
10323.85 468
10324.81 455
10325.77 466
10326.73 469
10327.69 477
10328.65 469
10329.61 519
10330.57 474
10331.53 474
10332.49 466
10333.45 482
10334.41 504
10335.37 450
10336.33 433
10337.29 431
10338.25 443
10339.21 428
10340.17 398
10341.13 409
10342.09 424
10343.05 426
10344.01 403
10344.97 420
10345.93 407
10346.89 431
10347.85 419
10348.81 433
10349.77 412
10350.73 385
10351.69 397
10352.65 428
10353.61 403
10354.57 419
10355.53 395
10356.49 419
10357.46 433
10358.42 383
10359.38 405
10360.34 415
10361.30 421
10362.26 390
10363.22 403
10364.18 388
10365.14 409
10366.11 410
10367.07 435
10368.03 397
10368.99 400
10369.95 410
10370.91 403
10371.87 410
10372.84 409
10373.80 380
10374.76 394
10375.72 411
10376.68 396
10377.64 413
10378.61 399
10379.57 394
10380.53 430
10381.49 427
10382.45 347
10383.42 398
10384.38 385
10385.34 385
10386.30 399
10387.27 401
10388.23 404
10389.19 374
10390.15 413
10391.11 374
10392.08 414
10393.04 375
10394.00 379
10394.96 399
10395.93 410
10396.89 405
10397.85 408
10398.82 373
10399.78 407
10400.74 397
10401.70 370
10402.67 383
10403.63 375
10404.59 385
10405.56 374
10406.52 382
10407.48 378
10408.45 393
10409.41 356
10410.37 377
10411.34 381
10412.30 369
10413.26 363
10414.23 381
10415.19 406
10416.15 389
10417.12 408
10418.08 402
10419.04 402
10420.01 377
10420.97 426
10421.94 388
10422.90 409
10423.86 366
10424.83 389
10425.79 378
10426.76 377
10427.72 366
10428.68 395
10429.65 376
10430.61 379
10431.58 385
10432.54 376
10433.51 347
10434.47 334
10435.44 358
10436.40 321
10437.36 362
10438.33 362
10439.29 384
10440.26 316
10441.22 371
10442.19 337
10443.15 367
10444.12 373
10445.08 375
10446.05 360
10447.01 351
10447.98 327
10448.94 349
10449.91 374
10450.87 341
10451.84 350
10452.80 335
10453.77 374
10454.73 343
10455.70 338
10456.67 326
10457.63 387
10458.60 353
10459.56 348
10460.53 367
10461.49 361
10462.46 352
10463.43 347
10464.39 360
10465.36 362
10466.32 335
10467.29 343
10468.25 361
10469.22 342
10470.19 349
10471.15 344
10472.12 361
10473.09 331
10474.05 356
10475.02 351
10475.98 355
10476.95 372
10477.92 387
10478.88 404
10479.85 391
10480.82 402
10481.78 398
10482.75 427
10483.72 366
10484.68 382
10485.65 374
10486.62 378
10487.58 345
10488.55 347
10489.52 370
10490.49 357
10491.45 365
10492.42 346
10493.39 367
10494.35 367
10495.32 389
10496.29 353
10497.26 380
10498.22 341
10499.19 366
10500.16 337
10501.13 326
10502.09 322
10503.06 368
10504.03 353
10505.00 369
10505.96 335
10506.93 336
10507.90 359
10508.87 332
10509.84 334
10510.80 378
10511.77 359
10512.74 337
10513.71 358
10514.68 341
10515.64 348
10516.61 359
10517.58 381
10518.55 355
10519.52 358
10520.49 361
10521.45 344
10522.42 382
10523.39 363
10524.36 395
10525.33 350
10526.30 372
10527.27 370
10528.23 349
10529.20 342
10530.17 381
10531.14 341
10532.11 359
10533.08 353
10534.05 393
10535.02 388
10535.99 390
10536.96 376
10537.93 370
10538.89 361
10539.86 359
10540.83 362
10541.80 370
10542.77 391
10543.74 372
10544.71 374
10545.68 337
10546.65 367
10547.62 357
10548.59 366
10549.56 345
10550.53 373
10551.50 370
10552.47 350
10553.44 374
10554.41 380
10555.38 382
10556.35 350
10557.32 386
10558.29 375
10559.26 387
10560.23 393
10561.20 380
10562.17 361
10563.14 383
10564.11 371
10565.08 393
10566.05 393
10567.02 390
10567.99 424
10568.96 412
10569.93 366
10570.91 375
10571.88 399
10572.85 385
10573.82 367
10574.79 370
10575.76 362
10576.73 368
10577.70 359
10578.67 357
10579.64 374
10580.62 396
10581.59 395
10582.56 401
10583.53 366
10584.50 393
10585.47 368
10586.44 406
10587.42 424
10588.39 387
10589.36 396
10590.33 405
10591.30 427
10592.27 441
10593.25 439
10594.22 446
10595.19 442
10596.16 405
10597.13 432
10598.10 419
10599.08 432
10600.05 417
10601.02 429
10601.99 422
10602.97 453
10603.94 411
10604.91 452
10605.88 466
10606.85 435
10607.83 490
10608.80 509
10609.77 516
10610.74 537
10611.72 534
10612.69 522
10613.66 518
10614.64 479
10615.61 467
10616.58 455
10617.55 461
10618.53 423
10619.50 438
10620.47 468
10621.45 443
10622.42 436
10623.39 396
10624.37 404
10625.34 421
10626.31 411
10627.29 432
10628.26 414
10629.23 418
10630.21 417
10631.18 426
10632.15 411
10633.13 419
10634.10 408
10635.07 444
10636.05 453
10637.02 437
10638.00 475
10638.97 476
10639.94 506
10640.92 463
10641.89 487
10642.87 504
10643.84 486
10644.81 476
10645.79 440
10646.76 421
10647.74 439
10648.71 438
10649.68 413
10650.66 409
10651.63 416
10652.61 428
10653.58 406
10654.56 389
10655.53 396
10656.51 402
10657.48 363
10658.46 393
10659.43 360
10660.41 380
10661.38 375
10662.36 373
10663.33 371
10664.31 381
10665.28 382
10666.26 361
10667.23 376
10668.21 364
10669.18 393
10670.16 367
10671.13 361
10672.11 364
10673.08 376
10674.06 379
10675.03 395
10676.01 370
10676.99 376
10677.96 409
10678.94 385
10679.91 380
10680.89 398
10681.86 396
10682.84 393
10683.82 373
10684.79 367
10685.77 389
10686.74 389
10687.72 377
10688.70 374
10689.67 384
10690.65 357
10691.63 372
10692.60 376
10693.58 368
10694.55 361
10695.53 360
10696.51 373
10697.48 379
10698.46 370
10699.44 354
10700.41 370
10701.39 368
10702.37 379
10703.34 382
10704.32 358
10705.30 344
10706.27 365
10707.25 355
10708.23 375
10709.21 365
10710.18 372
10711.16 355
10712.14 397
10713.11 351
10714.09 361
10715.07 369
10716.05 372
10717.02 393
10718.00 386
10718.98 371
10719.96 367
10720.93 377
10721.91 365
10722.89 372
10723.87 359
10724.85 369
10725.82 401
10726.80 389
10727.78 376
10728.76 365
10729.74 360
10730.71 353
10731.69 399
10732.67 373
10733.65 352
10734.63 343
10735.60 354
10736.58 380
10737.56 367
10738.54 369
10739.52 384
10740.50 412
10741.48 373
10742.45 377
10743.43 404
10744.41 388
10745.39 381
10746.37 421
10747.35 378
10748.33 382
10749.31 393
10750.28 376
10751.26 382
10752.24 378
10753.22 366
10754.20 370
10755.18 379
10756.16 360
10757.14 376
10758.12 397
10759.10 406
10760.08 375
10761.06 388
10762.04 414
10763.01 409
10763.99 358
10764.97 377
10765.95 377
10766.93 397
10767.91 414
10768.89 411
10769.87 418
10770.85 384
10771.83 394
10772.81 408
10773.79 375
10774.77 387
10775.75 395
10776.73 369
10777.71 379
10778.69 379
10779.67 390
10780.65 390
10781.63 391
10782.62 411
10783.60 401
10784.58 437
10785.56 426
10786.54 397
10787.52 402
10788.50 381
10789.48 405
10790.46 415
10791.44 387
10792.42 396
10793.40 389
10794.38 403
10795.37 410
10796.35 390
10797.33 398
10798.31 431
10799.29 405
10800.27 400
10801.25 391
10802.23 395
10803.21 433
10804.20 417
10805.18 419
10806.16 412
10807.14 391
10808.12 410
10809.10 387
10810.09 375
10811.07 395
10812.05 396
10813.03 402
10814.01 427
10815.00 387
10815.98 404
10816.96 393
10817.94 407
10818.92 422
10819.91 450
10820.89 431
10821.87 396
10822.85 432
10823.83 415
10824.82 406
10825.80 420
10826.78 432
10827.76 428
10828.75 410
10829.73 447
10830.71 413
10831.69 402
10832.68 451
10833.66 481
10834.64 429
10835.63 425
10836.61 461
10837.59 413
10838.57 428
10839.56 445
10840.54 430
10841.52 413
10842.51 450
10843.49 459
10844.47 457
10845.46 438
10846.44 455
10847.42 480
10848.41 503
10849.39 480
10850.37 471
10851.36 435
10852.34 451
10853.32 486
10854.31 444
10855.29 478
10856.28 495
10857.26 479
10858.24 504
10859.23 455
10860.21 461
10861.20 484
10862.18 506
10863.16 489
10864.15 484
10865.13 506
10866.12 493
10867.10 529
10868.08 507
10869.07 500
10870.05 518
10871.04 541
10872.02 519
10873.01 520
10873.99 534
10874.98 548
10875.96 534
10876.95 530
10877.93 547
10878.92 534
10879.90 563
10880.89 523
10881.87 549
10882.86 539
10883.84 545
10884.83 556
10885.81 561
10886.80 544
10887.78 561
10888.77 584
10889.75 578
10890.74 601
10891.72 578
10892.71 590
10893.69 586
10894.68 589
10895.66 598
10896.65 574
10897.64 597
10898.62 636
10899.61 648
10900.59 623
10901.58 635
10902.56 636
10903.55 616
10904.54 630
10905.52 615
10906.51 626
10907.49 614
10908.48 641
10909.47 657
10910.45 646
10911.44 681
10912.43 685
10913.41 681
10914.40 680
10915.39 665
10916.37 761
10917.36 762
10918.35 783
10919.33 727
10920.32 745
10921.31 724
10922.29 742
10923.28 736
10924.27 732
10925.25 729
10926.24 782
10927.23 771
10928.21 740
10929.20 762
10930.19 755
10931.18 779
10932.16 790
10933.15 783
10934.14 815
10935.12 814
10936.11 806
10937.10 862
10938.09 833
10939.07 835
10940.06 864
10941.05 893
10942.04 885
10943.02 918
10944.01 908
10945.00 879
10945.99 903
10946.98 938
10947.96 891
10948.95 918
10949.94 937
10950.93 978
10951.92 1089
10952.90 1092
10953.89 1122
10954.88 1158
10955.87 1204
10956.86 1230
10957.85 1341
10958.83 1339
10959.82 1385
10960.81 1352
10961.80 1387
10962.79 1310
10963.78 1261
10964.77 1212
10965.75 1200
10966.74 1153
10967.73 1146
10968.72 1109
10969.71 1054
10970.70 1012
10971.69 964
10972.68 1004
10973.67 970
10974.66 980
10975.64 1008
10976.63 1005
10977.62 1003
10978.61 986
10979.60 1011
10980.59 1055
10981.58 1056
10982.57 1051
10983.56 1099
10984.55 1042
10985.54 1076
10986.53 1081
10987.52 1103
10988.51 1090
10989.50 1173
10990.49 1181
10991.48 1197
10992.47 1189
10993.46 1308
10994.45 1390
10995.44 1495
10996.43 1624
10997.42 1736
10998.41 1855
10999.40 1988
11000.39 2108
11001.38 2101
11002.37 2054
11003.36 1952
11004.35 1915
11005.34 1715
11006.33 1598
11007.32 1478
11008.31 1343
11009.30 1224
11010.30 1152
11011.29 1074
11012.28 993
11013.27 913
11014.26 921
11015.25 885
11016.24 884
11017.23 832
11018.22 816
11019.21 789
11020.21 810
11021.20 807
11022.19 769
11023.18 754
11024.17 761
11025.16 776
11026.15 748
11027.14 728
11028.14 752
11029.13 703
11030.12 719
11031.11 694
11032.10 718
11033.09 698
11034.09 739
11035.08 702
11036.07 730
11037.06 721
11038.05 702
11039.05 670
11040.04 689
11041.03 683
11042.02 679
11043.02 659
11044.01 643
11045.00 662
11045.99 660
11046.98 626
11047.98 647
11048.97 651
11049.96 642
11050.95 662
11051.95 632
11052.94 647
11053.93 650
11054.93 651
11055.92 607
11056.91 629
11057.90 642
11058.90 643
11059.89 639
11060.88 650
11061.88 617
11062.87 623
11063.86 665
11064.86 666
11065.85 700
11066.84 630
11067.84 629
11068.83 614
11069.82 662
11070.82 680
11071.81 662
11072.80 629
11073.80 648
11074.79 652
11075.78 681
11076.78 621
11077.77 644
11078.77 676
11079.76 645
11080.75 692
11081.75 662
11082.74 663
11083.74 661
11084.73 646
11085.72 625
11086.72 644
11087.71 590
11088.71 599
11089.70 570
11090.70 610
11091.69 586
11092.68 616
11093.68 600
11094.67 562
11095.67 598
11096.66 589
11097.66 585
11098.65 567
11099.65 568
11100.64 552
11101.64 590
11102.63 560
11103.63 556
11104.62 551
11105.62 553
11106.61 580
11107.61 569
11108.60 559
11109.60 542
11110.59 573
11111.59 550
11112.58 539
11113.58 568
11114.57 556
11115.57 532
11116.56 552
11117.56 538
11118.56 535
11119.55 506
11120.55 512
11121.54 549
11122.54 545
11123.54 562
11124.53 527
11125.53 533
11126.52 506
11127.52 552
11128.51 542
11129.51 508
11130.51 511
11131.50 509
11132.50 483
11133.50 484
11134.49 498
11135.49 496
11136.49 498
11137.48 490
11138.48 529
11139.47 462
11140.47 527
11141.47 495
11142.46 504
11143.46 503
11144.46 508
11145.46 508
11146.45 522
11147.45 478
11148.45 500
11149.44 468
11150.44 508
11151.44 527
11152.43 506
11153.43 482
11154.43 501
11155.43 503
11156.42 472
11157.42 489
11158.42 487
11159.42 502
11160.41 455
11161.41 463
11162.41 448
11163.41 472
11164.40 480
11165.40 481
11166.40 473
11167.40 484
11168.39 456
11169.39 460
11170.39 493
11171.39 475
11172.39 494
11173.38 463
11174.38 474
11175.38 469
11176.38 489
11177.38 449
11178.38 484
11179.37 488
11180.37 480
11181.37 462
11182.37 454
11183.37 464
11184.37 448
11185.37 478
11186.36 442
11187.36 497
11188.36 487
11189.36 506
11190.36 474
11191.36 488
11192.36 464
11193.36 508
11194.36 468
11195.35 494
11196.35 475
11197.35 478
11198.35 487
11199.35 482
11200.35 504
11201.35 503
11202.35 499
11203.35 490
11204.35 500
11205.35 507
11206.35 532
11207.35 523
11208.35 548
11209.35 506
11210.35 502
11211.35 521
11212.35 544
11213.35 530
11214.35 527
11215.34 510
11216.35 504
11217.35 488
11218.35 481
11219.35 492
11220.35 518
11221.35 516
11222.35 482
11223.35 496
11224.35 479
11225.35 490
11226.35 462
11227.35 519
11228.35 505
11229.35 487
11230.35 502
11231.35 450
11232.35 481
11233.35 487
11234.35 490
11235.35 485
11236.35 513
11237.36 484
11238.36 482
11239.36 473
11240.36 518
11241.36 505
11242.36 474
11243.36 501
11244.36 523
11245.36 508
11246.37 486
11247.37 507
11248.37 474
11249.37 493
11250.37 493
11251.37 506
11252.38 516
11253.38 538
11254.38 545
11255.38 535
11256.38 512
11257.38 519
11258.39 533
11259.39 548
11260.39 532
11261.39 536
11262.39 503
11263.40 509
11264.40 520
11265.40 533
11266.40 545
11267.40 527
11268.41 534
11269.41 544
11270.41 586
11271.41 560
11272.42 610
11273.42 555
11274.42 561
11275.42 574
11276.43 548
11277.43 536
11278.43 553
11279.44 555
11280.44 554
11281.44 545
11282.44 499
11283.45 524
11284.45 491
11285.45 516
11286.46 507
11287.46 471
11288.46 511
11289.47 504
11290.47 477
11291.47 471
11292.48 481
11293.48 485
11294.48 472
11295.49 475
11296.49 444
11297.49 478
11298.50 508
11299.50 485
11300.51 479
11301.51 427
11302.51 455
11303.52 462
11304.52 467
11305.53 466
11306.53 459
11307.53 445
11308.54 469
11309.54 471
11310.55 442
11311.55 434
11312.55 474
11313.56 459
11314.56 467
11315.57 481
11316.57 433
11317.58 472
11318.58 492
11319.59 522
11320.59 507
11321.59 524
11322.60 479
11323.60 473
11324.61 476
11325.61 484
11326.62 440
11327.62 476
11328.63 493
11329.63 462
11330.64 463
11331.64 451
11332.65 485
11333.65 451
11334.66 471
11335.67 512
11336.67 514
11337.68 503
11338.68 486
11339.69 498
11340.69 495
11341.70 545
11342.70 551
11343.71 540
11344.72 519
11345.72 513
11346.73 524
11347.73 516
11348.74 480
11349.74 463
11350.75 457
11351.76 457
11352.76 437
11353.77 409
11354.78 431
11355.78 413
11356.79 428
11357.79 432
11358.80 416
11359.81 427
11360.81 439
11361.82 435
11362.83 438
11363.83 424
11364.84 388
11365.85 405
11366.85 391
11367.86 408
11368.87 423
11369.87 428
11370.88 425
11371.89 395
11372.89 409
11373.90 426
11374.91 409
11375.92 416
11376.92 412
11377.93 376
11378.94 379
11379.94 388
11380.95 399
11381.96 412
11382.97 417
11383.97 423
11384.98 406
11385.99 384
11387.00 376
11388.00 381
11389.01 435
11390.02 398
11391.03 396
11392.04 413
11393.04 387
11394.05 382
11395.06 400
11396.07 387
11397.08 418
11398.08 383
11399.09 375
11400.10 406
11401.11 405
11402.12 403
11403.12 422
11404.13 422
11405.14 407
11406.15 413
11407.16 422
11408.17 420
11409.18 384
11410.18 411
11411.19 402
11412.20 418
11413.21 363
11414.22 399
11415.23 390
11416.24 366
11417.25 399
11418.25 411
11419.26 386
11420.27 403
11421.28 391
11422.29 415
11423.30 400
11424.31 421
11425.32 407
11426.33 380
11427.34 373
11428.35 379
11429.36 397
11430.37 403
11431.38 388
11432.39 414
11433.39 388
11434.40 403
11435.41 387
11436.42 387
11437.43 383
11438.44 380
11439.45 407
11440.46 412
11441.47 368
11442.48 401
11443.49 392
11444.50 399
11445.51 385
11446.52 382
11447.53 404
11448.55 406
11449.56 411
11450.57 386
11451.58 385
11452.59 393
11453.60 371
11454.61 400
11455.62 395
11456.63 377
11457.64 398
11458.65 386
11459.66 381
11460.67 370
11461.68 348
11462.69 387
11463.71 385
11464.72 385
11465.73 362
11466.74 367
11467.75 379
11468.76 401
11469.77 375
11470.78 420
11471.80 377
11472.81 421
11473.82 404
11474.83 413
11475.84 400
11476.85 400
11477.86 404
11478.88 376
11479.89 383
11480.90 382
11481.91 405
11482.92 420
11483.93 401
11484.95 387
11485.96 398
11486.97 391
11487.98 383
11489.00 372
11490.01 370
11491.02 411
11492.03 436
11493.04 418
11494.06 405
11495.07 425
11496.08 407
11497.09 399
11498.11 411
11499.12 414
11500.13 406
11501.14 419
11502.16 408
11503.17 400
11504.18 422
11505.20 409
11506.21 421
11507.22 414
11508.23 420
11509.25 416
11510.26 435
11511.27 446
11512.29 447
11513.30 443
11514.31 425
11515.33 445
11516.34 469
11517.35 462
11518.37 473
11519.38 470
11520.39 486
11521.41 488
11522.42 493
11523.43 493
11524.45 492
11525.46 513
11526.47 517
11527.49 498
11528.50 547
11529.52 510
11530.53 555
11531.54 571
11532.56 565
11533.57 590
11534.59 593
11535.60 630
11536.62 639
11537.63 698
11538.64 768
11539.66 751
11540.67 731
11541.69 725
11542.70 745
11543.72 715
11544.73 648
11545.75 625
11546.76 638
11547.77 570
11548.79 575
11549.80 548
11550.82 499
11551.83 478
11552.85 455
11553.86 465
11554.88 436
11555.89 427
11556.91 448
11557.92 456
11558.94 444
11559.95 425
11560.97 411
11561.99 418
11563.00 382
11564.02 412
11565.03 405
11566.05 411
11567.06 402
11568.08 408
11569.09 401
11570.11 414
11571.13 395
11572.14 397
11573.16 413
11574.17 403
11575.19 436
11576.20 427
11577.22 431
11578.24 392
11579.25 422
11580.27 419
11581.29 406
11582.30 417
11583.32 391
11584.33 407
11585.35 385
11586.37 394
11587.38 409
11588.40 403
11589.42 400
11590.43 398
11591.45 414
11592.47 401
11593.48 406
11594.50 436
11595.52 443
11596.53 413
11597.55 454
11598.57 467
11599.58 449
11600.60 445
11601.62 470
11602.64 471
11603.65 465
11604.67 442
11605.69 407
11606.70 416
11607.72 423
11608.74 411
11609.76 401
11610.77 416
11611.79 405
11612.81 396
11613.83 393
11614.84 412
11615.86 417
11616.88 395
11617.90 387
11618.92 411
11619.93 402
11620.95 396
11621.97 424
11622.99 399
11624.01 392
11625.02 385
11626.04 394
11627.06 391
11628.08 372
11629.10 386
11630.11 420
11631.13 388
11632.15 416
11633.17 376
11634.19 378
11635.21 375
11636.23 378
11637.24 388
11638.26 377
11639.28 350
11640.30 407
11641.32 388
11642.34 404
11643.36 418
11644.38 407
11645.39 378
11646.41 393
11647.43 364
11648.45 332
11649.47 350
11650.49 326
11651.51 388
11652.53 369
11653.55 372
11654.57 365
11655.59 400
11656.61 361
11657.63 376
11658.65 327
11659.67 396
11660.69 384
11661.70 374
11662.72 358
11663.74 330
11664.76 364
11665.78 352
11666.80 387
11667.82 364
11668.84 361
11669.86 379
11670.88 370
11671.90 353
11672.92 370
11673.95 347
11674.97 390
11675.99 363
11677.01 346
11678.03 347
11679.05 368
11680.07 342
11681.09 353
11682.11 357
11683.13 348
11684.15 372
11685.17 363
11686.19 363
11687.21 345
11688.23 360
11689.25 366
11690.28 363
11691.30 360
11692.32 362
11693.34 352
11694.36 374
11695.38 376
11696.40 361
11697.42 353
11698.44 360
11699.47 361
11700.49 371
11701.51 337
11702.53 327
11703.55 346
11704.57 359
11705.60 358
11706.62 330
11707.64 348
11708.66 337
11709.68 374
11710.70 361
11711.73 327
11712.75 374
11713.77 373
11714.79 382
11715.81 327
11716.84 348
11717.86 359
11718.88 370
11719.90 341
11720.92 345
11721.95 313
11722.97 339
11723.99 369
11725.01 371
11726.04 329
11727.06 363
11728.08 387
11729.11 394
11730.13 357
11731.15 378
11732.17 384
11733.20 380
11734.22 373
11735.24 345
11736.26 366
11737.29 382
11738.31 380
11739.33 366
11740.36 357
11741.38 375
11742.40 379
11743.43 401
11744.45 369
11745.47 352
11746.50 358
11747.52 362
11748.54 351
11749.57 374
11750.59 385
11751.62 389
11752.64 382
11753.66 380
11754.69 376
11755.71 388
11756.73 351
11757.76 374
11758.78 395
11759.81 392
11760.83 397
11761.85 384
11762.88 405
11763.90 394
11764.93 395
11765.95 391
11766.98 411
11768.00 396
11769.02 390
11770.05 406
11771.07 404
11772.10 403
11773.12 415
11774.15 416
11775.17 410
11776.20 388
11777.22 405
11778.25 419
11779.27 422
11780.30 397
11781.32 405
11782.35 414
11783.37 416
11784.40 451
11785.42 428
11786.45 428
11787.47 414
11788.50 455
11789.52 432
11790.55 386
11791.57 408
11792.60 414
11793.62 414
11794.65 408
11795.67 425
11796.70 440
11797.73 438
11798.75 405
11799.78 431
11800.80 436
11801.83 456
11802.85 443
11803.88 444
11804.91 423
11805.93 403
11806.96 405
11807.98 474
11809.01 465
11810.04 426
11811.06 452
11812.09 438
11813.12 457
11814.14 443
11815.17 459
11816.19 481
11817.22 471
11818.25 435
11819.27 459
11820.30 480
11821.33 490
11822.35 480
11823.38 492
11824.41 508
11825.44 465
11826.46 471
11827.49 480
11828.52 490
11829.54 488
11830.57 486
11831.60 472
11832.62 518
11833.65 483
11834.68 506
11835.71 519
11836.73 486
11837.76 514
11838.79 474
11839.82 521
11840.84 514
11841.87 557
11842.90 537
11843.93 560
11844.95 513
11845.98 544
11847.01 528
11848.04 509
11849.07 543
11850.09 561
11851.12 575
11852.15 564
11853.18 556
11854.21 586
11855.23 601
11856.26 576
11857.29 572
11858.32 609
11859.35 591
11860.38 574
11861.40 614
11862.43 608
11863.46 613
11864.49 620
11865.52 625
11866.55 629
11867.58 627
11868.60 587
11869.63 634
11870.66 604
11871.69 621
11872.72 658
11873.75 621
11874.78 650
11875.81 647
11876.84 667
11877.86 699
11878.89 713
11879.92 684
11880.95 708
11881.98 703
11883.01 734
11884.04 766
11885.07 764
11886.10 809
11887.13 760
11888.16 734
11889.19 762
11890.22 768
11891.25 764
11892.28 784
11893.31 809
11894.34 846
11895.37 835
11896.40 877
11897.43 912
11898.46 959
11899.49 955
11900.52 1005
11901.55 1015
11902.58 1062
11903.61 1101
11904.64 1078
11905.67 1068
11906.70 1073
11907.73 1112
11908.76 1049
11909.79 1003
11910.82 997
11911.85 1020
11912.88 970
11913.91 966
11914.94 924
11915.97 916
11917.01 906
11918.04 849
11919.07 898
11920.10 908
11921.13 929
11922.16 960
11923.19 938
11924.22 1005
11925.25 1037
11926.28 1070
11927.32 1121
11928.35 1157
11929.38 1216
11930.41 1277
11931.44 1261
11932.47 1320
11933.50 1302
11934.54 1289
11935.57 1244
11936.60 1207
11937.63 1179
11938.66 1093
11939.70 1019
11940.73 962
11941.76 898
11942.79 878
11943.82 828
11944.85 801
11945.89 777
11946.92 791
11947.95 762
11948.98 723
11950.02 699
11951.05 700
11952.08 678
11953.11 705
11954.15 730
11955.18 713
11956.21 674
11957.24 669
11958.28 700
11959.31 709
11960.34 691
11961.37 709
11962.41 707
11963.44 730
11964.47 682
11965.51 715
11966.54 720
11967.57 669
11968.60 710
11969.64 704
11970.67 750
11971.70 737
11972.74 718
11973.77 712
11974.80 695
11975.84 741
11976.87 723
11977.90 711
11978.94 707
11979.97 681
11981.00 733
11982.04 736
11983.07 721
11984.11 677
11985.14 722
11986.17 741
11987.21 753
11988.24 725
11989.28 712
11990.31 740
11991.34 732
11992.38 728
11993.41 761
11994.45 745
11995.48 775
11996.51 803
11997.55 794
11998.58 771
11999.62 778
12000.65 769
12001.69 761
12002.72 773
12003.76 759
12004.79 788
12005.82 807
12006.86 818
12007.89 810
12008.93 824
12009.96 827
12011.00 861
12012.03 834
12013.07 818
12014.10 827
12015.14 881
12016.17 895
12017.21 910
12018.24 887
12019.28 906
12020.32 884
12021.35 867
12022.39 885
12023.42 885
12024.46 918
12025.49 920
12026.53 899
12027.56 861
12028.60 871
12029.64 888
12030.67 919
12031.71 890
12032.74 902
12033.78 868
12034.81 922
12035.85 929
12036.89 933
12037.92 898
12038.96 921
12039.99 890
12041.03 940
12042.07 910
12043.10 887
12044.14 925
12045.18 904
12046.21 903
12047.25 915
12048.29 923
12049.32 964
12050.36 990
12051.40 1011
12052.43 1013
12053.47 1028
12054.51 1065
12055.54 1120
12056.58 1146
12057.62 1105
12058.65 1101
12059.69 1122
12060.73 1135
12061.76 1094
12062.80 1076
12063.84 1078
12064.88 1007
12065.91 962
12066.95 965
12067.99 955
12069.03 891
12070.06 915
12071.10 875
12072.14 886
12073.18 848
12074.21 826
12075.25 856
12076.29 863
12077.33 822
12078.36 850
12079.40 866
12080.44 804
12081.48 821
12082.52 858
12083.55 832
12084.59 806
12085.63 844
12086.67 846
12087.71 834
12088.74 895
12089.78 910
12090.82 892
12091.86 882
12092.90 946
12093.94 920
12094.98 892
12096.01 943
12097.05 986
12098.09 997
12099.13 1048
12100.17 991
12101.21 1030
12102.25 1046
12103.28 1109
12104.32 1097
12105.36 1088
12106.40 1061
12107.44 1080
12108.48 1027
12109.52 988
12110.56 913
12111.60 931
12112.64 901
12113.68 873
12114.72 826
12115.76 749
12116.79 748
12117.83 745
12118.87 726
12119.91 692
12120.95 686
12121.99 686
12123.03 683
12124.07 689
12125.11 672
12126.15 624
12127.19 624
12128.23 650
12129.27 638
12130.31 633
12131.35 611
12132.39 611
12133.43 611
12134.47 647
12135.51 666
12136.55 635
12137.59 605
12138.63 613
12139.67 627
12140.71 611
12141.76 612
12142.80 615
12143.84 647
12144.88 611
12145.92 596
12146.96 618
12148.00 613
12149.04 589
12150.08 592
12151.12 569
12152.16 607
12153.20 625
12154.25 578
12155.29 555
12156.33 560
12157.37 550
12158.41 544
12159.45 549
12160.49 569
12161.53 546
12162.58 544
12163.62 547
12164.66 598
12165.70 562
12166.74 545
12167.78 556
12168.82 545
12169.87 543
12170.91 583
12171.95 553
12172.99 555
12174.03 562
12175.08 584
12176.12 560
12177.16 543
12178.20 530
12179.24 565
12180.29 548
12181.33 558
12182.37 572
12183.41 581
12184.46 559
12185.50 561
12186.54 560
12187.58 535
12188.63 530
12189.67 599
12190.71 570
12191.75 551
12192.80 549
12193.84 556
12194.88 536
12195.92 530
12196.97 507
12198.01 550
12199.05 510
12200.10 529
12201.14 554
12202.18 519
12203.23 534
12204.27 521
12205.31 522
12206.36 521
12207.40 539
12208.44 524
12209.49 508
12210.53 532
12211.57 514
12212.62 498
12213.66 495
12214.70 500
12215.75 499
12216.79 487
12217.84 488
12218.88 504
12219.92 489
12220.97 524
12222.01 481
12223.06 471
12224.10 458
12225.14 510
12226.19 491
12227.23 483
12228.28 486
12229.32 467
12230.36 494
12231.41 475
12232.45 484
12233.50 490
12234.54 501
12235.59 457
12236.63 468
12237.68 439
12238.72 462
12239.77 451
12240.81 460
12241.86 474
12242.90 465
12243.94 491
12244.99 449
12246.03 477
12247.08 458
12248.13 483
12249.17 474
12250.22 465
12251.26 453
12252.31 468
12253.35 433
12254.40 462
12255.44 410
12256.49 431
12257.53 427
12258.58 432
12259.62 439
12260.67 430
12261.72 449
12262.76 403
12263.81 409
12264.85 398
12265.90 456
12266.94 395
12267.99 449
12269.04 417
12270.08 428
12271.13 434
12272.17 432
12273.22 423
12274.27 409
12275.31 418
12276.36 417
12277.41 397
12278.45 401
12279.50 409
12280.55 433
12281.59 436
12282.64 400
12283.69 423
12284.73 380
12285.78 389
12286.83 395
12287.87 428
12288.92 423
12289.97 423
12291.01 404
12292.06 409
12293.11 387
12294.15 388
12295.20 377
12296.25 395
12297.30 390
12298.34 369
12299.39 389
12300.44 363
12301.48 418
12302.53 407
12303.58 414
12304.63 416
12305.67 386
12306.72 388
12307.77 418
12308.82 426
12309.87 404
12310.91 410
12311.96 407
12313.01 387
12314.06 377
12315.10 393
12316.15 378
12317.20 397
12318.25 428
12319.30 383
12320.34 399
12321.39 385
12322.44 395
12323.49 402
12324.54 403
12325.59 368
12326.63 363
12327.68 363
12328.73 380
12329.78 372
12330.83 394
12331.88 363
12332.93 372
12333.98 375
12335.02 356
12336.07 346
12337.12 363
12338.17 369
12339.22 398
12340.27 375
12341.32 346
12342.37 388
12343.42 407
12344.47 383
12345.51 370
12346.56 362
12347.61 355
12348.66 380
12349.71 393
12350.76 393
12351.81 369
12352.86 403
12353.91 407
12354.96 401
12356.01 357
12357.06 376
12358.11 394
12359.16 403
12360.21 390
12361.26 379
12362.31 408
12363.36 400
12364.41 408
12365.46 374
12366.51 390
12367.56 381
12368.61 360
12369.66 400
12370.71 388
12371.76 378
12372.81 385
12373.86 408
12374.91 387
12375.96 400
12377.01 396
12378.06 405
12379.11 380
12380.17 386
12381.22 383
12382.27 393
12383.32 385
12384.37 388
12385.42 393
12386.47 395
12387.52 394
12388.57 399
12389.62 381
12390.67 386
12391.73 362
12392.78 396
12393.83 408
12394.88 371
12395.93 393
12396.98 399
12398.03 387
12399.09 389
12400.14 404
12401.19 412
12402.24 395
12403.29 356
12404.34 391
12405.40 413
12406.45 432
12407.50 409
12408.55 408
12409.60 402
12410.66 397
12411.71 416
12412.76 403
12413.81 409
12414.86 417
12415.92 448
12416.97 429
12418.02 415
12419.07 397
12420.13 418
12421.18 401
12422.23 419
12423.28 416
12424.34 421
12425.39 436
12426.44 397
12427.49 413
12428.55 394
12429.60 447
12430.65 439
12431.71 418
12432.76 420
12433.81 432
12434.86 413
12435.92 427
12436.97 415
12438.02 444
12439.08 428
12440.13 404
12441.18 440
12442.24 410
12443.29 434
12444.34 424
12445.40 433
12446.45 423
12447.50 437
12448.56 409
12449.61 455
12450.67 433
12451.72 424
12452.77 440
12453.83 458
12454.88 469
12455.94 463
12456.99 476
12458.04 467
12459.10 457
12460.15 466
12461.21 481
12462.26 504
12463.31 484
12464.37 482
12465.42 504
12466.48 513
12467.53 548
12468.59 563
12469.64 577
12470.70 590
12471.75 607
12472.80 695
12473.86 690
12474.91 716
12475.97 785
12477.02 792
12478.08 785
12479.13 806
12480.19 756
12481.24 765
12482.30 704
12483.35 692
12484.41 674
12485.46 656
12486.52 651
12487.57 612
12488.63 562
12489.69 559
12490.74 532
12491.80 516
12492.85 519
12493.91 530
12494.96 521
12496.02 506
12497.07 523
12498.13 487
12499.19 490
12500.24 501
12501.30 523
12502.35 511
12503.41 477
12504.47 492
12505.52 472
12506.58 509
12507.63 507
12508.69 501
12509.75 497
12510.80 484
12511.86 516
12512.91 514
12513.97 474
12515.03 484
12516.08 490
12517.14 527
12518.20 520
12519.25 501
12520.31 519
12521.37 501
12522.42 490
12523.48 498
12524.54 523
12525.59 494
12526.65 495
12527.71 525
12528.77 495
12529.82 503
12530.88 540
12531.94 521
12532.99 520
12534.05 489
12535.11 499
12536.17 534
12537.22 498
12538.28 516
12539.34 488
12540.40 522
12541.45 514
12542.51 514
12543.57 511
12544.63 540
12545.68 535
12546.74 526
12547.80 543
12548.86 588
12549.92 590
12550.97 593
12552.03 603
12553.09 604
12554.15 616
12555.21 607
12556.26 606
12557.32 589
12558.38 579
12559.44 585
12560.50 602
12561.56 575
12562.61 569
12563.67 588
12564.73 582
12565.79 558
12566.85 527
12567.91 529
12568.97 492
12570.02 504
12571.08 529
12572.14 527
12573.20 496
12574.26 489
12575.32 508
12576.38 514
12577.44 524
12578.50 522
12579.56 515
12580.61 482
12581.67 491
12582.73 524
12583.79 498
12584.85 515
12585.91 493
12586.97 489
12588.03 525
12589.09 491
12590.15 481
12591.21 495
12592.27 498
12593.33 482
12594.39 497
12595.45 485
12596.51 512
12597.57 496
12598.63 475
12599.69 494
12600.75 513
12601.81 515
12602.87 520
12603.93 512
12604.99 507
12606.05 507
12607.11 518
12608.17 524
12609.23 509
12610.29 515
12611.35 520
12612.41 554
12613.47 524
12614.53 534
12615.59 556
12616.66 549
12617.72 563
12618.78 580
12619.84 572
12620.90 566
12621.96 591
12623.02 601
12624.08 612
12625.14 578
12626.20 611
12627.26 637
12628.33 640
12629.39 601
12630.45 672
12631.51 663
12632.57 641
12633.63 615
12634.69 646
12635.76 640
12636.82 607
12637.88 575
12638.94 589
12640.00 588
12641.06 558
12642.13 584
12643.19 528
12644.25 550
12645.31 510
12646.37 526
12647.44 520
12648.50 501
12649.56 505
12650.62 498
12651.68 506
12652.75 498
12653.81 481
12654.87 500
12655.93 531
12657.00 529
12658.06 531
12659.12 538
12660.18 510
12661.25 489
12662.31 480
12663.37 548
12664.43 499
12665.50 483
12666.56 537
12667.62 549
12668.69 528
12669.75 492
12670.81 501
12671.88 507
12672.94 515
12674.00 544
12675.06 548
12676.13 565
12677.19 535
12678.25 510
12679.32 531
12680.38 560
12681.44 532
12682.51 543
12683.57 544
12684.64 536
12685.70 536
12686.76 545
12687.83 570
12688.89 560
12689.95 553
12691.02 506
12692.08 557
12693.15 570
12694.21 535
12695.27 559
12696.34 539
12697.40 584
12698.47 592
12699.53 615
12700.59 583
12701.66 592
12702.72 599
12703.79 623
12704.85 596
12705.92 602
12706.98 647
12708.05 626
12709.11 645
12710.18 644
12711.24 665
12712.30 623
12713.37 605
12714.43 599
12715.50 643
12716.56 607
12717.63 631
12718.69 647
12719.76 630
12720.82 600
12721.89 604
12722.95 612
12724.02 600
12725.09 632
12726.15 647
12727.22 629
12728.28 647
12729.35 652
12730.41 639
12731.48 658
12732.54 650
12733.61 658
12734.68 649
12735.74 631
12736.81 650
12737.87 659
12738.94 635
12740.00 608
12741.07 612
12742.14 625
12743.20 617
12744.27 628
12745.33 584
12746.40 579
12747.47 573
12748.53 581
12749.60 584
12750.67 537
12751.73 553
12752.80 571
12753.87 574
12754.93 530
12756.00 557
12757.07 538
12758.13 548
12759.20 521
12760.27 514
12761.33 511
12762.40 545
12763.47 519
12764.53 498
12765.60 508
12766.67 494
12767.73 519
12768.80 511
12769.87 503
12770.94 500
12772.00 504
12773.07 517
12774.14 510
12775.21 496
12776.27 484
12777.34 465
12778.41 466
12779.48 487
12780.54 461
12781.61 458
12782.68 467
12783.75 481
12784.81 465
12785.88 435
12786.95 464
12788.02 469
12789.09 457
12790.15 487
12791.22 482
12792.29 456
12793.36 468
12794.43 473
12795.49 469
12796.56 460
12797.63 465
12798.70 459
12799.77 463
12800.84 449
12801.90 459
12802.97 418
12804.04 417
12805.11 441
12806.18 449
12807.25 466
12808.32 432
12809.39 459
12810.45 434
12811.52 472
12812.59 487
12813.66 486
12814.73 465
12815.80 471
12816.87 434
12817.94 478
12819.01 487
12820.08 482
12821.15 467
12822.21 492
12823.28 494
12824.35 483
12825.42 473
12826.49 490
12827.56 464
12828.63 439
12829.70 459
12830.77 459
12831.84 466
12832.91 455
12833.98 472
12835.05 461
12836.12 464
12837.19 464
12838.26 456
12839.33 434
12840.40 431
12841.47 444
12842.54 426
12843.61 427
12844.68 444
12845.75 443
12846.82 419
12847.89 408
12848.96 392
12850.03 407
12851.10 411
12852.18 404
12853.25 394
12854.32 371
12855.39 400
12856.46 437
12857.53 401
12858.60 393
12859.67 391
12860.74 409
12861.81 386
12862.88 392
12863.96 396
12865.03 378
12866.10 409
12867.17 392
12868.24 384
12869.31 371
12870.38 382
12871.45 400
12872.53 362
12873.60 402
12874.67 397
12875.74 369
12876.81 382
12877.88 392
12878.96 354
12880.03 367
12881.10 385
12882.17 390
12883.24 377
12884.31 377
12885.39 366
12886.46 382
12887.53 368
12888.60 348
12889.68 356
12890.75 371
12891.82 370
12892.89 374
12893.96 380
12895.04 378
12896.11 376
12897.18 348
12898.25 368
12899.33 389
12900.40 375
12901.47 343
12902.54 348
12903.62 370
12904.69 334
12905.76 356
12906.84 362
12907.91 332
12908.98 353
12910.06 382
12911.13 367
12912.20 347
12913.27 344
12914.35 357
12915.42 331
12916.49 328
12917.57 317
12918.64 329
12919.71 355
12920.79 359
12921.86 350
12922.94 320
12924.01 326
12925.08 328
12926.16 338
12927.23 325
12928.30 339
12929.38 317
12930.45 321
12931.53 327
12932.60 350
12933.67 331
12934.75 334
12935.82 328
12936.90 326
12937.97 335
12939.04 334
12940.12 347
12941.19 338
12942.27 304
12943.34 350
12944.42 333
12945.49 344
12946.56 336
12947.64 331
12948.71 307
12949.79 319
12950.86 353
12951.94 356
12953.01 325
12954.09 335
12955.16 334
12956.24 350
12957.31 336
12958.39 332
12959.46 309
12960.54 334
12961.61 353
12962.69 341
12963.76 316
12964.84 330
12965.91 322
12966.99 311
12968.07 309
12969.14 323
12970.22 348
12971.29 327
12972.37 331
12973.44 337
12974.52 297
12975.59 330
12976.67 348
12977.75 316
12978.82 328
12979.90 319
12980.97 315
12982.05 328
12983.13 343
12984.20 318
12985.28 324
12986.35 331
12987.43 303
12988.51 330
12989.58 335
12990.66 332
12991.74 348
12992.81 329
12993.89 343
12994.97 310
12996.04 341
12997.12 350
12998.20 334
12999.27 316
13000.35 310
13001.43 326
13002.50 351
13003.58 342
13004.66 328
13005.73 305
13006.81 322
13007.89 353
13008.97 322
13010.04 339
13011.12 332
13012.20 322
13013.27 358
13014.35 321
13015.43 319
13016.51 332
13017.58 332
13018.66 337
13019.74 306
13020.82 310
13021.89 352
13022.97 340
13024.05 339
13025.13 345
13026.21 347
13027.28 339
13028.36 335
13029.44 324
13030.52 342
13031.60 359
13032.67 363
13033.75 332
13034.83 330
13035.91 328
13036.99 324
13038.07 322
13039.14 336
13040.22 336
13041.30 340
13042.38 367
13043.46 332
13044.54 340
13045.62 354
13046.69 363
13047.77 359
13048.85 338
13049.93 341
13051.01 329
13052.09 325
13053.17 327
13054.25 334
13055.33 338
13056.40 335
13057.48 352
13058.56 326
13059.64 337
13060.72 350
13061.80 332
13062.88 333
13063.96 374
13065.04 335
13066.12 335
13067.20 326
13068.28 320
13069.36 349
13070.44 318
13071.52 367
13072.60 346
13073.68 337
13074.76 340
13075.84 340
13076.92 334
13078.00 317
13079.08 336
13080.16 333
13081.24 330
13082.32 340
13083.40 337
13084.48 325
13085.56 333
13086.64 315
13087.72 345
13088.80 325
13089.88 314
13090.96 329
13092.04 323
13093.12 313
13094.20 308
13095.28 341
13096.36 344
13097.44 357
13098.52 337
13099.61 341
13100.69 335
13101.77 315
13102.85 309
13103.93 344
13105.01 352
13106.09 346
13107.17 334
13108.25 332
13109.34 370
13110.42 355
13111.50 356
13112.58 368
13113.66 341
13114.74 349
13115.82 386
13116.91 341
13117.99 348
13119.07 362
13120.15 361
13121.23 363
13122.31 349
13123.40 356
13124.48 359
13125.56 373
13126.64 345
13127.72 364
13128.81 363
13129.89 369
13130.97 344
13132.05 361
13133.14 353
13134.22 373
13135.30 378
13136.38 349
13137.47 354
13138.55 372
13139.63 370
13140.71 357
13141.80 372
13142.88 354
13143.96 391
13145.04 361
13146.13 368
13147.21 371
13148.29 368
13149.38 346
13150.46 346
13151.54 384
13152.62 378
13153.71 370
13154.79 408
13155.87 376
13156.96 355
13158.04 349
13159.12 373
13160.21 371
13161.29 372
13162.37 360
13163.46 392
13164.54 363
13165.62 369
13166.71 386
13167.79 394
13168.88 395
13169.96 377
13171.04 384
13172.13 357
13173.21 356
13174.30 364
13175.38 386
13176.46 372
13177.55 360
13178.63 387
13179.72 373
13180.80 400
13181.88 389
13182.97 387
13184.05 415
13185.14 381
13186.22 379
13187.31 367
13188.39 398
13189.48 381
13190.56 392
13191.65 391
13192.73 384
13193.81 365
13194.90 401
13195.98 388
13197.07 394
13198.15 394
13199.24 414
13200.32 391
13201.41 360
13202.49 395
13203.58 391
13204.67 373
13205.75 374
13206.84 393
13207.92 399
13209.01 413
13210.09 401
13211.18 422
13212.26 405
13213.35 403
13214.43 372
13215.52 417
13216.61 386
13217.69 393
13218.78 406
13219.86 415
13220.95 379
13222.04 390
13223.12 417
13224.21 409
13225.29 394
13226.38 411
13227.47 449
13228.55 432
13229.64 423
13230.72 412
13231.81 416
13232.90 415
13233.98 423
13235.07 424
13236.16 466
13237.24 405
13238.33 412
13239.42 451
13240.50 451
13241.59 451
13242.68 443
13243.76 429
13244.85 450
13245.94 446
13247.02 437
13248.11 472
13249.20 445
13250.29 469
13251.37 460
13252.46 489
13253.55 459
13254.63 471
13255.72 469
13256.81 483
13257.90 473
13258.98 441
13260.07 501
13261.16 487
13262.25 499
13263.33 441
13264.42 474
13265.51 472
13266.60 484
13267.69 509
13268.77 507
13269.86 500
13270.95 502
13272.04 480
13273.13 498
13274.21 483
13275.30 520
13276.39 538
13277.48 513
13278.57 527
13279.65 537
13280.74 559
13281.83 542
13282.92 532
13284.01 545
13285.10 531
13286.19 533
13287.27 545
13288.36 543
13289.45 575
13290.54 563
13291.63 581
13292.72 596
13293.81 573
13294.90 558
13295.98 573
13297.07 631
13298.16 571
13299.25 578
13300.34 613
13301.43 623
13302.52 600
13303.61 629
13304.70 629
13305.79 609
13306.88 610
13307.97 648
13309.06 657
13310.15 661
13311.24 659
13312.32 615
13313.41 677
13314.50 646
13315.59 684
13316.68 658
13317.77 656
13318.86 625
13319.95 676
13321.04 663
13322.13 678
13323.22 667
13324.31 667
13325.40 683
13326.49 685
13327.58 686
13328.68 707
13329.77 695
13330.86 702
13331.95 681
13333.04 731
13334.13 710
13335.22 725
13336.31 751
13337.40 732
13338.49 734
13339.58 719
13340.67 776
13341.76 778
13342.85 785
13343.94 755
13345.04 777
13346.13 808
13347.22 737
13348.31 761
13349.40 778
13350.49 760
13351.58 761
13352.67 774
13353.77 790
13354.86 763
13355.95 799
13357.04 828
13358.13 795
13359.22 784
13360.31 811
13361.41 848
13362.50 815
13363.59 829
13364.68 845
13365.77 870
13366.87 914
13367.96 915
13369.05 874
13370.14 925
13371.23 883
13372.33 885
13373.42 929
13374.51 869
13375.60 848
13376.69 845
13377.79 820
13378.88 779
13379.97 769
13381.06 775
13382.16 727
13383.25 724
13384.34 712
13385.43 704
13386.53 681
13387.62 694
13388.71 644
13389.81 646
13390.90 640
13391.99 629
13393.08 637
13394.18 649
13395.27 648
13396.36 644
13397.46 660
13398.55 661
13399.64 606
13400.74 618
13401.83 615
13402.92 618
13404.02 628
13405.11 624
13406.20 643
13407.30 645
13408.39 608
13409.48 598
13410.58 637
13411.67 654
13412.77 636
13413.86 630
13414.95 653
13416.05 637
13417.14 610
13418.23 637
13419.33 592
13420.42 615
13421.52 607
13422.61 660
13423.71 613
13424.80 618
13425.89 626
13426.99 647
13428.08 674
13429.18 661
13430.27 656
13431.37 640
13432.46 676
13433.56 635
13434.65 682
13435.74 672
13436.84 659
13437.93 638
13439.03 669
13440.12 661
13441.22 651
13442.31 646
13443.41 680
13444.50 701
13445.60 661
13446.69 669
13447.79 682
13448.88 660
13449.98 696
13451.08 705
13452.17 691
13453.27 674
13454.36 693
13455.46 722
13456.55 689
13457.65 690
13458.74 691
13459.84 761
13460.94 711
13462.03 749
13463.13 732
13464.22 776
13465.32 778
13466.41 776
13467.51 771
13468.61 763
13469.70 741
13470.80 748
13471.90 781
13472.99 763
13474.09 756
13475.18 769
13476.28 800
13477.38 770
13478.47 762
13479.57 775
13480.67 792
13481.76 793
13482.86 812
13483.96 800
13485.05 813
13486.15 814
13487.25 820
13488.34 824
13489.44 815
13490.54 830
13491.63 819
13492.73 853
13493.83 847
13494.93 884
13496.02 901
13497.12 918
13498.22 971
13499.31 907
13500.41 908
13501.51 950
13502.61 955
13503.70 936
13504.80 964
13505.90 967
13507.00 973
13508.09 939
13509.19 925
13510.29 921
13511.39 879
13512.49 897
13513.58 917
13514.68 871
13515.78 825
13516.88 823
13517.98 781
13519.07 819
13520.17 813
13521.27 812
13522.37 783
13523.47 751
13524.57 759
13525.66 744
13526.76 737
13527.86 728
13528.96 683
13530.06 738
13531.16 705
13532.25 698
13533.35 685
13534.45 695
13535.55 709
13536.65 675
13537.75 674
13538.85 687
13539.95 683
13541.05 673
13542.14 634
13543.24 620
13544.34 624
13545.44 642
13546.54 624
13547.64 600
13548.74 643
13549.84 615
13550.94 609
13552.04 634
13553.14 585
13554.24 603
13555.34 590
13556.44 590
13557.54 585
13558.64 584
13559.74 618
13560.84 615
13561.94 565
13563.04 597
13564.13 589
13565.23 579
13566.34 600
13567.44 591
13568.54 573
13569.64 576
13570.74 563
13571.84 563
13572.94 586
13574.04 574
13575.14 569
13576.24 568
13577.34 585
13578.44 565
13579.54 569
13580.64 581
13581.74 572
13582.84 571
13583.94 577
13585.04 543
13586.14 601
13587.24 591
13588.35 573
13589.45 575
13590.55 569
13591.65 608
13592.75 565
13593.85 564
13594.95 557
13596.05 576
13597.15 575
13598.26 582
13599.36 611
13600.46 607
13601.56 605
13602.66 599
13603.76 588
13604.86 602
13605.97 574
13607.07 582
13608.17 564
13609.27 570
13610.37 582
13611.47 563
13612.58 587
13613.68 604
13614.78 523
13615.88 544
13616.98 612
13618.09 571
13619.19 576
13620.29 579
13621.39 568
13622.50 604
13623.60 587
13624.70 560
13625.80 569
13626.91 594
13628.01 529
13629.11 547
13630.21 555
13631.32 583
13632.42 586
13633.52 582
13634.62 574
13635.73 572
13636.83 578
13637.93 588
13639.04 596
13640.14 609
13641.24 597
13642.35 572
13643.45 556
13644.55 547
13645.65 569
13646.76 578
13647.86 578
13648.96 532
13650.07 576
13651.17 563
13652.28 561
13653.38 582
13654.48 569
13655.59 554
13656.69 553
13657.79 563
13658.90 580
13660.00 578
13661.11 547
13662.21 553
13663.31 587
13664.42 562
13665.52 550
13666.63 576
13667.73 580
13668.83 568
13669.94 566
13671.04 576
13672.15 554
13673.25 578
13674.36 624
13675.46 583
13676.56 585
13677.67 517
13678.77 554
13679.88 604
13680.98 567
13682.09 580
13683.19 581
13684.30 551
13685.40 591
13686.51 594
13687.61 583
13688.72 579
13689.82 536
13690.93 595
13692.03 628
13693.14 614
13694.24 615
13695.35 576
13696.45 583
13697.56 621
13698.66 610
13699.77 626
13700.87 614
13701.98 613
13703.09 627
13704.19 646
13705.30 617
13706.40 611
13707.51 638
13708.61 661
13709.72 644
13710.83 653
13711.93 698
13713.04 648
13714.14 655
13715.25 678
13716.36 685
13717.46 695
13718.57 694
13719.67 715
13720.78 715
13721.89 690
13722.99 692
13724.10 735
13725.21 670
13726.31 687
13727.42 738
13728.53 738
13729.63 741
13730.74 726
13731.85 753
13732.95 751
13734.06 714
13735.17 747
13736.27 762
13737.38 763
13738.49 766
13739.59 784
13740.70 789
13741.81 817
13742.92 805
13744.02 837
13745.13 844
13746.24 890
13747.35 875
13748.45 889
13749.56 899
13750.67 925
13751.78 927
13752.88 999
13753.99 1046
13755.10 1034
13756.21 1046
13757.31 1144
13758.42 1168
13759.53 1146
13760.64 1190
13761.75 1197
13762.85 1228
13763.96 1225
13765.07 1282
13766.18 1235
13767.29 1203
13768.39 1212
13769.50 1239
13770.61 1242
13771.72 1206
13772.83 1187
13773.94 1198
13775.04 1108
13776.15 1085
13777.26 1080
13778.37 1038
13779.48 978
13780.59 968
13781.70 964
13782.80 947
13783.91 895
13785.02 888
13786.13 843
13787.24 818
13788.35 870
13789.46 812
13790.57 808
13791.68 721
13792.79 703
13793.90 744
13795.00 720
13796.11 710
13797.22 700
13798.33 662
13799.44 670
13800.55 676
13801.66 626
13802.77 669
13803.88 656
13804.99 654
13806.10 647
13807.21 636
13808.32 618
13809.43 636
13810.54 633
13811.65 602
13812.76 632
13813.87 618
13814.98 631
13816.09 580
13817.20 601
13818.31 612
13819.42 632
13820.53 589
13821.64 573
13822.75 561
13823.86 579
13824.97 581
13826.08 568
13827.19 570
13828.30 616
13829.41 615
13830.53 597
13831.64 589
13832.75 586
13833.86 595
13834.97 591
13836.08 628
13837.19 611
13838.30 612
13839.41 579
13840.52 602
13841.64 614
13842.75 606
13843.86 613
13844.97 600
13846.08 624
13847.19 587
13848.30 581
13849.41 590
13850.53 606
13851.64 612
13852.75 621
13853.86 596
13854.97 605
13856.08 615
13857.20 625
13858.31 593
13859.42 583
13860.53 621
13861.64 629
13862.76 635
13863.87 624
13864.98 597
13866.09 611
13867.20 592
13868.32 601
13869.43 645
13870.54 631
13871.65 607
13872.77 619
13873.88 638
13874.99 586
13876.10 607
13877.22 662
13878.33 661
13879.44 615
13880.55 613
13881.67 622
13882.78 648
13883.89 639
13885.01 580
13886.12 648
13887.23 668
13888.34 699
13889.46 713
13890.57 724
13891.68 683
13892.80 714
13893.91 732
13895.02 729
13896.14 730
13897.25 734
13898.36 703
13899.48 701
13900.59 685
13901.70 690
13902.82 697
13903.93 645
13905.05 663
13906.16 676
13907.27 627
13908.39 631
13909.50 629
13910.61 603
13911.73 622
13912.84 592
13913.96 622
13915.07 563
13916.19 553
13917.30 586
13918.41 544
13919.53 547
13920.64 550
13921.76 562
13922.87 559
13923.99 557
13925.10 519
13926.21 531
13927.33 568
13928.44 575
13929.56 551
13930.67 527
13931.79 545
13932.90 585
13934.02 563
13935.13 562
13936.25 550
13937.36 518
13938.48 562
13939.59 552
13940.71 534
13941.82 536
13942.94 562
13944.05 544
13945.17 540
13946.28 521
13947.40 518
13948.52 512
13949.63 501
13950.75 512
13951.86 496
13952.98 492
13954.09 500
13955.21 498
13956.32 478
13957.44 521
13958.56 530
13959.67 516
13960.79 474
13961.90 508
13963.02 501
13964.14 529
13965.25 503
13966.37 511
13967.48 474
13968.60 507
13969.72 503
13970.83 506
13971.95 536
13973.07 546
13974.18 509
13975.30 529
13976.42 496
13977.53 509
13978.65 516
13979.77 531
13980.88 541
13982.00 517
13983.12 485
13984.23 505
13985.35 542
13986.47 508
13987.58 508
13988.70 492
13989.82 499
13990.94 501
13992.05 519
13993.17 542
13994.29 513
13995.40 512
13996.52 500
13997.64 534
13998.76 531
13999.87 529
14000.99 487
14002.11 515
14003.23 513
14004.35 504
14005.46 532
14006.58 524
14007.70 516
14008.82 510
14009.93 515
14011.05 475
14012.17 530
14013.29 533
14014.41 540
14015.52 513
14016.64 531
14017.76 507
14018.88 534
14020.00 525
14021.12 522
14022.23 561
14023.35 515
14024.47 547
14025.59 527
14026.71 530
14027.83 537
14028.95 533
14030.06 507
14031.18 521
14032.30 546
14033.42 535
14034.54 539
14035.66 557
14036.78 546
14037.90 562
14039.02 538
14040.14 539
14041.25 566
14042.37 547
14043.49 568
14044.61 544
14045.73 574
14046.85 557
14047.97 575
14049.09 593
14050.21 611
14051.33 610
14052.45 586
14053.57 581
14054.69 610
14055.81 581
14056.93 612
14058.05 600
14059.17 611
14060.29 653
14061.41 652
14062.53 604
14063.65 610
14064.77 644
14065.89 684
14067.01 645
14068.13 629
14069.25 659
14070.37 695
14071.49 699
14072.61 679
14073.73 695
14074.85 740
14075.97 769
14077.09 749
14078.21 726
14079.33 734
14080.45 725
14081.57 730
14082.69 709
14083.82 730
14084.94 705
14086.06 732
14087.18 727
14088.30 765
14089.42 759
14090.54 788
14091.66 796
14092.78 812
14093.91 825
14095.03 820
14096.15 805
14097.27 795
14098.39 819
14099.51 839
14100.63 801
14101.76 756
14102.88 786
14104.00 767
14105.12 755
14106.24 741
14107.36 758
14108.49 743
14109.61 738
14110.73 687
14111.85 722
14112.97 718
14114.10 684
14115.22 652
14116.34 645
14117.46 665
14118.58 670
14119.71 624
14120.83 597
14121.95 606
14123.07 610
14124.20 581
14125.32 576
14126.44 627
14127.56 588
14128.69 577
14129.81 575
14130.93 586
14132.06 580
14133.18 555
14134.30 549
14135.42 556
14136.55 576
14137.67 523
14138.79 571
14139.92 561
14141.04 591
14142.16 542
14143.29 545
14144.41 534
14145.53 567
14146.66 525
14147.78 517
14148.90 522
14150.03 551
14151.15 588
14152.27 534
14153.40 514
14154.52 519
14155.64 554
14156.77 529
14157.89 544
14159.02 553
14160.14 521
14161.26 510
14162.39 548
14163.51 545
14164.64 532
14165.76 507
14166.88 514
14168.01 525
14169.13 506
14170.26 525
14171.38 522
14172.51 556
14173.63 508
14174.75 537
14175.88 514
14177.00 531
14178.13 522
14179.25 486
14180.38 491
14181.50 509
14182.63 532
14183.75 492
14184.88 513
14186.00 504
14187.13 483
14188.25 504
14189.38 509
14190.50 490
14191.63 506
14192.75 474
14193.88 509
14195.00 479
14196.13 508
14197.25 465
14198.38 500
14199.50 481
14200.63 458
14201.76 478
14202.88 501
14204.01 473
14205.13 468
14206.26 498
14207.38 470
14208.51 469
14209.64 472
14210.76 491
14211.89 458
14213.01 470
14214.14 469
14215.27 465
14216.39 462
14217.52 462
14218.64 445
14219.77 430
14220.90 450
14222.02 458
14223.15 463
14224.28 440
14225.40 438
14226.53 459
14227.66 441
14228.78 435
14229.91 482
14231.04 434
14232.16 456
14233.29 441
14234.42 469
14235.54 467
14236.67 447
14237.80 437
14238.92 425
14240.05 456
14241.18 418
14242.31 451
14243.43 425
14244.56 445
14245.69 412
14246.82 430
14247.94 442
14249.07 443
14250.20 399
14251.33 445
14252.45 415
14253.58 412
14254.71 427
14255.84 422
14256.96 434
14258.09 429
14259.22 421
14260.35 395
14261.47 400
14262.60 399
14263.73 410
14264.86 421
14265.99 422
14267.12 370
14268.24 398
14269.37 419
14270.50 395
14271.63 377
14272.76 379
14273.89 398
14275.01 402
14276.14 405
14277.27 387
14278.40 408
14279.53 402
14280.66 402
14281.79 380
14282.91 381
14284.04 363
14285.17 411
14286.30 391
14287.43 378
14288.56 374
14289.69 377
14290.82 366
14291.95 359
14293.08 334
14294.20 343
14295.33 371
14296.46 384
14297.59 362
14298.72 342
14299.85 399
14300.98 364
14302.11 397
14303.24 368
14304.37 365
14305.50 357
14306.63 383
14307.76 355
14308.89 361
14310.02 348
14311.15 332
14312.28 366
14313.41 354
14314.54 353
14315.67 324
14316.80 361
14317.93 329
14319.06 368
14320.19 362
14321.32 337
14322.45 353
14323.58 356
14324.71 350
14325.84 351
14326.97 353
14328.10 325
14329.23 352
14330.36 335
14331.49 345
14332.62 323
14333.76 347
14334.89 356
14336.02 357
14337.15 366
14338.28 351
14339.41 339
14340.54 343
14341.67 333
14342.80 338
14343.93 317
14345.07 375
14346.20 345
14347.33 341
14348.46 336
14349.59 352
14350.72 381
14351.85 328
14352.99 356
14354.12 337
14355.25 347
14356.38 336
14357.51 351
14358.64 339
14359.78 330
14360.91 328
14362.04 346
14363.17 353
14364.30 361
14365.44 361
14366.57 361
14367.70 364
14368.83 333
14369.96 359
14371.10 356
14372.23 336
14373.36 337
14374.49 347
14375.63 373
14376.76 369
14377.89 338
14379.02 347
14380.16 347
14381.29 323
14382.42 330
14383.55 353
14384.69 332
14385.82 329
14386.95 374
14388.09 372
14389.22 344
14390.35 340
14391.49 346
14392.62 379
14393.75 348
14394.89 354
14396.02 365
14397.15 344
14398.28 359
14399.42 350
14400.55 354
14401.69 349
14402.82 345
14403.95 360
14405.09 357
14406.22 339
14407.35 350
14408.49 367
14409.62 382
14410.75 344
14411.89 341
14413.02 347
14414.16 347
14415.29 373
14416.42 398
14417.56 382
14418.69 394
14419.83 377
14420.96 396
14422.10 401
14423.23 369
14424.36 364
14425.50 380
14426.63 366
14427.77 347
14428.90 357
14430.04 368
14431.17 343
14432.31 364
14433.44 374
14434.58 397
14435.71 388
14436.85 374
14437.98 397
14439.12 396
14440.25 377
14441.39 376
14442.52 335
14443.66 385
14444.79 378
14445.93 385
14447.06 385
14448.20 379
14449.33 383
14450.47 372
14451.60 390
14452.74 373
14453.87 350
14455.01 363
14456.14 394
14457.28 373
14458.42 369
14459.55 420
14460.69 395
14461.82 373
14462.96 389
14464.10 413
14465.23 378
14466.37 385
14467.50 399
14468.64 393
14469.78 373
14470.91 411
14472.05 416
14473.18 426
14474.32 386
14475.46 384
14476.59 395
14477.73 394
14478.87 382
14480.00 396
14481.14 375
14482.28 397
14483.41 385
14484.55 392
14485.69 418
14486.82 405
14487.96 387
14489.10 376
14490.23 364
14491.37 366
14492.51 368
14493.65 356
14494.78 358
14495.92 361
14497.06 373
14498.19 404
14499.33 377
14500.47 375
14501.61 390
14502.74 402
14503.88 393
14505.02 400
14506.16 371
14507.29 380
14508.43 398
14509.57 406
14510.71 399
14511.85 409
14512.98 401
14514.12 400
14515.26 405
14516.40 378
14517.54 383
14518.67 392
14519.81 393
14520.95 375
14522.09 384
14523.23 387
14524.36 385
14525.50 361
14526.64 366
14527.78 387
14528.92 370
14530.06 376
14531.19 387
14532.33 392
14533.47 370
14534.61 371
14535.75 363
14536.89 381
14538.03 397
14539.17 386
14540.31 405
14541.44 394
14542.58 395
14543.72 379
14544.86 381
14546.00 407
14547.14 394
14548.28 388
14549.42 399
14550.56 398
14551.70 398
14552.84 406
14553.98 402
14555.12 400
14556.25 400
14557.39 402
14558.53 424
14559.67 408
14560.81 407
14561.95 398
14563.09 420
14564.23 433
14565.37 412
14566.51 437
14567.65 401
14568.79 413
14569.93 442
14571.07 443
14572.21 437
14573.35 395
14574.49 473
14575.63 437
14576.77 426
14577.92 432
14579.06 439
14580.20 456
14581.34 457
14582.48 462
14583.62 436
14584.76 458
14585.90 448
14587.04 469
14588.18 474
14589.32 492
14590.46 485
14591.60 470
14592.74 491
14593.89 483
14595.03 518
14596.17 496
14597.31 483
14598.45 482
14599.59 518
14600.73 527
14601.87 521
14603.02 529
14604.16 532
14605.30 528
14606.44 558
14607.58 524
14608.72 523
14609.86 509
14611.01 551
14612.15 544
14613.29 535
14614.43 545
14615.57 576
14616.72 573
14617.86 574
14619.00 570
14620.14 585
14621.28 596
14622.43 609
14623.57 650
14624.71 629
14625.85 630
14627.00 632
14628.14 654
14629.28 660
14630.42 663
14631.56 692
14632.71 679
14633.85 746
14634.99 728
14636.14 737
14637.28 722
14638.42 750
14639.56 734
14640.71 704
14641.85 668
14642.99 698
14644.14 657
14645.28 617
14646.42 629
14647.56 599
14648.71 584
14649.85 555
14650.99 572
14652.14 528
14653.28 479
14654.42 497
14655.57 497
14656.71 504
14657.85 514
14659.00 460
14660.14 449
14661.29 452
14662.43 446
14663.57 423
14664.72 446
14665.86 440
14667.00 401
14668.15 410
14669.29 465
14670.44 442
14671.58 436
14672.73 438
14673.87 410
14675.01 397
14676.16 388
14677.30 407
14678.45 396
14679.59 366
14680.74 383
14681.88 392
14683.02 386
14684.17 361
14685.31 387
14686.46 367
14687.60 351
14688.75 346
14689.89 366
14691.04 383
14692.18 344
14693.33 381
14694.47 365
14695.62 355
14696.76 356
14697.91 362
14699.05 368
14700.20 374
14701.34 353
14702.49 360
14703.63 357
14704.78 371
14705.92 361
14707.07 386
14708.22 368
14709.36 377
14710.51 376
14711.65 370
14712.80 346
14713.94 352
14715.09 340
14716.23 352
14717.38 354
14718.53 337
14719.67 365
14720.82 332
14721.96 355
14723.11 325
14724.26 343
14725.40 354
14726.55 341
14727.70 337
14728.84 369
14729.99 348
14731.13 371
14732.28 372
14733.43 361
14734.57 343
14735.72 341
14736.87 347
14738.01 340
14739.16 356
14740.31 343
14741.45 350
14742.60 336
14743.75 326
14744.89 337
14746.04 344
14747.19 348
14748.34 321
14749.48 319
14750.63 351
14751.78 339
14752.92 325
14754.07 324
14755.22 329
14756.37 315
14757.51 310
14758.66 327
14759.81 326
14760.96 296
14762.10 318
14763.25 326
14764.40 322
14765.55 303
14766.70 320
14767.84 322
14768.99 302
14770.14 307
14771.29 294
14772.43 276
14773.58 293
14774.73 294
14775.88 315
14777.03 314
14778.18 307
14779.32 309
14780.47 318
14781.62 319
14782.77 296
14783.92 322
14785.07 318
14786.21 296
14787.36 319
14788.51 298
14789.66 331
14790.81 298
14791.96 294
14793.11 306
14794.26 291
14795.40 313
14796.55 295
14797.70 287
14798.85 267
14800.00 287
14801.15 272
14802.30 291
14803.45 291
14804.60 308
14805.75 306
14806.90 283
14808.05 292
14809.19 276
14810.34 295
14811.49 264
14812.64 281
14813.79 244
14814.94 283
14816.09 258
14817.24 269
14818.39 271
14819.54 304
14820.69 282
14821.84 283
14822.99 274
14824.14 277
14825.29 279
14826.44 273
14827.59 270
14828.74 245
14829.89 272
14831.04 275
14832.19 267
14833.34 247
14834.49 248
14835.64 240
14836.79 241
14837.95 227
14839.10 240
14840.25 263
14841.40 250
14842.55 243
14843.70 244
14844.85 255
14846.00 223
14847.15 247
14848.30 253
14849.45 255
14850.60 276
14851.76 242
14852.91 234
14854.06 241
14855.21 249
14856.36 252
14857.51 241
14858.66 245
14859.81 265
14860.97 246
14862.12 278
14863.27 238
14864.42 256
14865.57 250
14866.72 262
14867.88 259
14869.03 241
14870.18 242
14871.33 259
14872.48 242
14873.64 261
14874.79 253
14875.94 248
14877.09 240
14878.24 244
14879.40 230
14880.55 264
14881.70 269
14882.85 264
14884.00 259
14885.16 227
14886.31 269
14887.46 270
14888.61 265
14889.77 247
14890.92 238
14892.07 230
14893.23 253
14894.38 250
14895.53 238
14896.68 242
14897.84 231
14898.99 243
14900.14 221
14901.30 257
14902.45 229
14903.60 223
14904.75 228
14905.91 230
14907.06 244
14908.21 248
14909.37 248
14910.52 250
14911.67 252
14912.83 236
14913.98 237
14915.14 243
14916.29 233
14917.44 236
14918.60 234
14919.75 238
14920.90 257
14922.06 233
14923.21 228
14924.37 230
14925.52 244
14926.67 238
14927.83 231
14928.98 245
14930.14 255
14931.29 257
14932.44 230
14933.60 244
14934.75 239
14935.91 262
14937.06 260
14938.22 248
14939.37 221
14940.52 233
14941.68 228
14942.83 249
14943.99 222
14945.14 259
14946.30 237
14947.45 254
14948.61 226
14949.76 253
14950.92 256
14952.07 271
14953.23 272
14954.38 248
14955.54 230
14956.69 270
14957.85 268
14959.00 227
14960.16 219
14961.31 237
14962.47 270
14963.62 269
14964.78 235
14965.94 247
14967.09 245
14968.25 254
14969.40 250
14970.56 257
14971.71 238
14972.87 265
14974.03 250
14975.18 238
14976.34 237
14977.49 242
14978.65 253
14979.81 253
14980.96 218
14982.12 221
14983.27 241
14984.43 234
14985.59 229
14986.74 234
14987.90 246
14989.06 225
14990.21 250
14991.37 244
14992.53 242
14993.68 231
14994.84 212
14996.00 234
14997.15 233
14998.31 247
14999.47 219
15000.62 237
15001.78 246
15002.94 226
15004.09 232
15005.25 236
15006.41 225
15007.56 242
15008.72 238
15009.88 241
15011.04 208
15012.19 242
15013.35 238
15014.51 238
15015.67 206
15016.82 225
15017.98 233
15019.14 228
15020.30 221
15021.45 213
15022.61 231
15023.77 226
15024.93 228
15026.08 216
15027.24 231
15028.40 227
15029.56 230
15030.72 232
15031.87 235
15033.03 219
15034.19 215
15035.35 211
15036.51 232
15037.67 211
15038.82 216
15039.98 220
15041.14 217
15042.30 232
15043.46 224
15044.62 218
15045.78 217
15046.93 241
15048.09 218
15049.25 228
15050.41 206
15051.57 246
15052.73 236
15053.89 223
15055.05 235
15056.20 209
15057.36 198
15058.52 214
15059.68 232
15060.84 215
15062.00 218
15063.16 216
15064.32 231
15065.48 234
15066.64 226
15067.80 228
15068.96 233
15070.12 230
15071.28 243
15072.44 215
15073.60 229
15074.76 240
15075.91 208
15077.07 235
15078.23 228
15079.39 232
15080.55 222
15081.71 235
15082.87 199
15084.03 222
15085.19 230
15086.35 233
15087.51 220
15088.68 250
15089.84 223
15091.00 239
15092.16 231
15093.32 214
15094.48 233
15095.64 240
15096.80 223
15097.96 222
15099.12 231
15100.28 222
15101.44 238
15102.60 241
15103.76 230
15104.92 209
15106.08 240
15107.25 249
15108.41 245
15109.57 236
15110.73 230
15111.89 234
15113.05 270
15114.21 249
15115.37 243
15116.54 233
15117.70 252
15118.86 253
15120.02 237
15121.18 257
15122.34 233
15123.50 253
15124.67 247
15125.83 210
15126.99 247
15128.15 228
15129.31 249
15130.47 229
15131.64 262
15132.80 241
15133.96 245
15135.12 239
15136.28 250
15137.45 230
15138.61 250
15139.77 251
15140.93 233
15142.10 256
15143.26 221
15144.42 257
15145.58 247
15146.75 258
15147.91 247
15149.07 262
15150.23 253
15151.40 218
15152.56 240
15153.72 233
15154.88 253
15156.05 259
15157.21 283
15158.37 278
15159.54 255
15160.70 238
15161.86 248
15163.03 247
15164.19 257
15165.35 259
15166.52 265
15167.68 280
15168.84 271
15170.01 274
15171.17 272
15172.33 280
15173.50 295
15174.66 307
15175.82 290
15176.99 296
15178.15 278
15179.31 287
15180.48 299
15181.64 276
15182.81 273
15183.97 276
15185.13 275
15186.30 286
15187.46 273
15188.63 296
15189.79 296
15190.95 291
15192.12 281
15193.28 296
15194.45 298
15195.61 292
15196.78 285
15197.94 307
15199.10 293
15200.27 305
15201.43 311
15202.60 284
15203.76 267
15204.93 266
15206.09 273
15207.26 281
15208.42 301
15209.59 298
15210.75 341
15211.92 301
15213.08 303
15214.25 303
15215.41 294
15216.58 326
15217.74 298
15218.91 318
15220.07 290
15221.24 318
15222.40 334
15223.57 335
15224.74 329
15225.90 323
15227.07 322
15228.23 319
15229.40 326
15230.56 322
15231.73 335
15232.89 343
15234.06 338
15235.23 345
15236.39 336
15237.56 342
15238.72 340
15239.89 315
15241.06 337
15242.22 340
15243.39 332
15244.56 333
15245.72 322
15246.89 294
15248.05 323
15249.22 322
15250.39 306
15251.55 330
15252.72 342
15253.89 321
15255.05 306
15256.22 305
15257.39 296
15258.55 298
15259.72 313
15260.89 283
15262.05 298
15263.22 271
15264.39 290
15265.56 287
15266.72 283
15267.89 294
15269.06 303
15270.22 288
15271.39 257
15272.56 266
15273.73 274
15274.89 278
15276.06 297
15277.23 265
15278.40 292
15279.56 273
15280.73 293
15281.90 262
15283.07 258
15284.23 272
15285.40 271
15286.57 263
15287.74 262
15288.91 268
15290.07 261
15291.24 257
15292.41 281
15293.58 281
15294.75 258
15295.92 300
15297.08 306
15298.25 288
15299.42 273
15300.59 280
15301.76 271
15302.93 271
15304.09 281
15305.26 259
15306.43 269
15307.60 269
15308.77 263
15309.94 255
15311.11 280
15312.28 253
15313.44 271
15314.61 271
15315.78 270
15316.95 297
15318.12 271
15319.29 254
15320.46 278
15321.63 277
15322.80 288
15323.97 296
15325.14 282
15326.30 286
15327.47 265
15328.64 281
15329.81 280
15330.98 303
15332.15 303
15333.32 306
15334.49 275
15335.66 300
15336.83 281
15338.00 285
15339.17 302
15340.34 286
15341.51 286
15342.68 278
15343.85 303
15345.02 308
15346.19 317
15347.36 281
15348.53 284
15349.70 311
15350.87 309
15352.04 301
15353.21 289
15354.38 323
15355.55 323
15356.72 296
15357.90 300
15359.07 293
15360.24 325
15361.41 302
15362.58 303
15363.75 318
15364.92 289
15366.09 298
15367.26 290
15368.43 312
15369.60 297
15370.77 311
15371.95 337
15373.12 326
15374.29 331
15375.46 299
15376.63 313
15377.80 323
15378.97 322
15380.15 306
15381.32 304
15382.49 316
15383.66 322
15384.83 340
15386.00 332
15387.17 306
15388.35 314
15389.52 307
15390.69 323
15391.86 297
15393.03 294
15394.21 296
15395.38 291
15396.55 297
15397.72 311
15398.89 304
15400.07 306
15401.24 293
15402.41 298
15403.58 293
15404.76 288
15405.93 294
15407.10 292
15408.27 277
15409.45 292
15410.62 267
15411.79 288
15412.96 261
15414.14 261
15415.31 281
15416.48 271
15417.66 275
15418.83 273
15420.00 267
15421.17 261
15422.35 248
15423.52 275
15424.69 278
15425.87 279
15427.04 253
15428.21 254
15429.39 272
15430.56 262
15431.73 252
15432.91 242
15434.08 255
15435.25 271
15436.43 268
15437.60 270
15438.77 258
15439.95 264
15441.12 269
15442.30 240
15443.47 227
15444.64 251
15445.82 267
15446.99 257
15448.17 246
15449.34 269
15450.51 264
15451.69 256
15452.86 237
15454.04 230
15455.21 253
15456.39 256
15457.56 250
15458.73 268
15459.91 237
15461.08 232
15462.26 244
15463.43 224
15464.61 257
15465.78 252
15466.96 240
15468.13 234
15469.31 223
15470.48 255
15471.66 259
15472.83 249
15474.01 259
15475.18 257
15476.36 251
15477.53 239
15478.71 248
15479.88 231
15481.06 258
15482.23 278
15483.41 245
15484.58 251
15485.76 244
15486.93 247
15488.11 251
15489.29 248
15490.46 250
15491.64 226
15492.81 258
15493.99 263
15495.16 272
15496.34 255
15497.52 277
15498.69 279
15499.87 258
15501.04 219
15502.22 266
15503.40 253
15504.57 270
15505.75 267
15506.92 263
15508.10 252
15509.28 246
15510.45 251
15511.63 263
15512.81 271
15513.98 252
15515.16 275
15516.34 255
15517.51 264
15518.69 260
15519.87 267
15521.04 251
15522.22 253
15523.40 254
15524.57 297
15525.75 262
15526.93 263
15528.11 297
15529.28 266
15530.46 264
15531.64 273
15532.81 277
15533.99 253
15535.17 265
15536.35 265
15537.52 254
15538.70 250
15539.88 263
15541.06 274
15542.23 293
15543.41 290
15544.59 266
15545.77 271
15546.95 263
15548.12 252
15549.30 279
15550.48 271
15551.66 263
15552.83 248
15554.01 267
15555.19 254
15556.37 283
15557.55 286
15558.73 279
15559.90 313
15561.08 302
15562.26 280
15563.44 277
15564.62 289
15565.80 280
15566.97 266
15568.15 317
15569.33 295
15570.51 319
15571.69 311
15572.87 288
15574.05 279
15575.23 286
15576.40 319
15577.58 326
15578.76 320
15579.94 317
15581.12 292
15582.30 314
15583.48 299
15584.66 322
15585.84 308
15587.02 310
15588.20 298
15589.38 327
15590.56 332
15591.73 310
15592.91 324
15594.09 315
15595.27 348
15596.45 330
15597.63 340
15598.81 345
15599.99 347
15601.17 347
15602.35 327
15603.53 335
15604.71 335
15605.89 391
15607.07 345
15608.25 358
15609.43 338
15610.61 379
15611.79 349
15612.97 373
15614.15 343
15615.33 339
15616.51 365
15617.69 369
15618.88 380
15620.06 364
15621.24 375
15622.42 397
15623.60 399
15624.78 378
15625.96 379
15627.14 380
15628.32 400
15629.50 369
15630.68 373
15631.86 387
15633.05 372
15634.23 379
15635.41 407
15636.59 381
15637.77 397
15638.95 399
15640.13 423
15641.31 434
15642.50 389
15643.68 418
15644.86 412
15646.04 444
15647.22 427
15648.40 420
15649.58 422
15650.77 438
15651.95 410
15653.13 423
15654.31 416
15655.49 388
15656.68 411
15657.86 409
15659.04 425
15660.22 409
15661.40 439
15662.59 443
15663.77 437
15664.95 435
15666.13 410
15667.32 420
15668.50 422
15669.68 430
15670.86 442
15672.05 417
15673.23 412
15674.41 419
15675.59 411
15676.78 427
15677.96 409
15679.14 407
15680.32 396
15681.51 418
15682.69 410
15683.87 407
15685.06 402
15686.24 407
15687.42 363
15688.61 388
15689.79 401
15690.97 389
15692.16 392
15693.34 388
15694.52 397
15695.71 402
15696.89 349
15698.07 362
15699.26 407
15700.44 400
15701.62 414
15702.81 381
15703.99 398
15705.17 388
15706.36 397
15707.54 388
15708.73 403
15709.91 396
15711.09 420
15712.28 379
15713.46 393
15714.65 395
15715.83 386
15717.02 397
15718.20 400
15719.38 411
15720.57 413
15721.75 430
15722.94 412
15724.12 430
15725.31 402
15726.49 424
15727.68 404
15728.86 385
15730.04 395
15731.23 396
15732.41 433
15733.60 446
15734.78 445
15735.97 442
15737.15 435
15738.34 453
15739.52 451
15740.71 450
15741.89 490
15743.08 466
15744.27 429
15745.45 474
15746.64 499
15747.82 497
15749.01 461
15750.19 464
15751.38 487
15752.56 496
15753.75 491
15754.93 466
15756.12 495
15757.31 489
15758.49 500
15759.68 515
15760.86 497
15762.05 504
15763.24 480
15764.42 496
15765.61 477
15766.79 454
15767.98 464
15769.17 499
15770.35 482
15771.54 439
15772.72 486
15773.91 442
15775.10 459
15776.28 470
15777.47 483
15778.66 434
15779.84 456
15781.03 444
15782.22 417
15783.40 421
15784.59 422
15785.78 419
15786.96 404
15788.15 423
15789.34 416
15790.53 416
15791.71 421
15792.90 416
15794.09 420
15795.27 402
15796.46 391
15797.65 398
15798.84 378
15800.02 414
15801.21 397
15802.40 386
15803.59 402
15804.77 394
15805.96 384
15807.15 371
15808.34 378
15809.52 397
15810.71 398
15811.90 361
15813.09 384
15814.28 375
15815.46 377
15816.65 373
15817.84 360
15819.03 368
15820.22 373
15821.40 382
15822.59 358
15823.78 338
15824.97 330
15826.16 372
15827.35 373
15828.53 360
15829.72 352
15830.91 369
15832.10 373
15833.29 360
15834.48 358
15835.67 358
15836.85 366
15838.04 360
15839.23 344
15840.42 371
15841.61 342
15842.80 318
15843.99 343
15845.18 355
15846.37 361
15847.55 347
15848.74 364
15849.93 366
15851.12 353
15852.31 350
15853.50 327
15854.69 344
15855.88 348
15857.07 349
15858.26 347
15859.45 329
15860.64 333
15861.83 374
15863.02 353
15864.21 348
15865.40 342
15866.59 367
15867.78 387
15868.97 364
15870.16 360
15871.35 370
15872.54 364
15873.73 360
15874.92 352
15876.11 365
15877.30 375
15878.49 359
15879.68 334
15880.87 365
15882.06 360
15883.25 339
15884.44 353
15885.63 360
15886.82 369
15888.01 376
15889.20 379
15890.39 372
15891.59 394
15892.78 353
15893.97 409
15895.16 411
15896.35 399
15897.54 382
15898.73 409
15899.92 402
15901.11 378
15902.30 410
15903.50 397
15904.69 427
15905.88 434
15907.07 424
15908.26 435
15909.45 444
15910.64 399
15911.84 421
15913.03 418
15914.22 431
15915.41 417
15916.60 417
15917.79 432
15918.99 404
15920.18 411
15921.37 429
15922.56 414
15923.75 410
15924.95 431
15926.14 408
15927.33 415
15928.52 400
15929.71 422
15930.91 390
15932.10 395
15933.29 417
15934.48 439
15935.68 409
15936.87 408
15938.06 405
15939.25 397
15940.45 365
15941.64 358
15942.83 381
15944.03 388
15945.22 400
15946.41 347
15947.60 357
15948.80 345
15949.99 321
15951.18 336
15952.38 332
15953.57 331
15954.76 323
15955.96 304
15957.15 304
15958.34 314
15959.54 297
15960.73 293
15961.92 308
15963.12 323
15964.31 308
15965.50 309
15966.70 289
15967.89 292
15969.08 292
15970.28 300
15971.47 268
15972.67 269
15973.86 279
15975.05 293
15976.25 292
15977.44 279
15978.64 269
15979.83 302
15981.02 294
15982.22 261
15983.41 285
15984.61 271
15985.80 270
15987.00 259
15988.19 292
15989.38 269
15990.58 242
15991.77 259
15992.97 253
15994.16 251
15995.36 246
15996.55 266
15997.75 278
15998.94 269
16000.14 234
16001.33 254
16002.53 258
16003.72 271
16004.92 245
16006.11 257
16007.31 287
16008.50 281
16009.70 250
16010.89 247
16012.09 259
16013.28 259
16014.48 269
16015.67 249
16016.87 257
16018.07 253
16019.26 250
16020.46 263
16021.65 258
16022.85 241
16024.04 264
16025.24 257
16026.44 255
16027.63 241
16028.83 239
16030.02 237
16031.22 249
16032.42 257
16033.61 250
16034.81 237
16036.00 228
16037.20 257
16038.40 238
16039.59 241
16040.79 238
16041.99 242
16043.18 213
16044.38 238
16045.58 261
16046.77 258
16047.97 238
16049.17 245
16050.36 250
16051.56 233
16052.76 242
16053.95 245
16055.15 251
16056.35 224
16057.54 241
16058.74 243
16059.94 222
16061.14 214
16062.33 247
16063.53 229
16064.73 223
16065.92 219
16067.12 220
16068.32 227
16069.52 221
16070.71 219
16071.91 222
16073.11 250
16074.31 232
16075.50 245
16076.70 248
16077.90 231
16079.10 205
16080.30 226
16081.49 239
16082.69 221
16083.89 203
16085.09 209
16086.29 239
16087.48 220
16088.68 218
16089.88 221
16091.08 243
16092.28 234
16093.48 229
16094.67 235
16095.87 236
16097.07 213
16098.27 224
16099.47 227
16100.67 220
16101.87 205
16103.06 233
16104.26 227
16105.46 225
16106.66 207
16107.86 244
16109.06 211
16110.26 209
16111.46 226
16112.66 215
16113.86 234
16115.05 209
16116.25 237
16117.45 221
16118.65 217
16119.85 214
16121.05 212
16122.25 216
16123.45 220
16124.65 195
16125.85 207
16127.05 208
16128.25 220
16129.45 200
16130.65 230
16131.85 208
16133.05 210
16134.25 227
16135.45 210
16136.65 196
16137.85 215
16139.05 196
16140.25 213
16141.45 201
16142.65 216
16143.85 204
16145.05 195
16146.25 228
16147.45 212
16148.65 216
16149.85 216
16151.05 213
16152.25 212
16153.45 234
16154.65 227
16155.85 221
16157.05 206
16158.25 206
16159.46 212
16160.66 204
16161.86 217
16163.06 230
16164.26 228
16165.46 206
16166.66 203
16167.86 186
16169.06 203
16170.27 201
16171.47 206
16172.67 200
16173.87 205
16175.07 210
16176.27 203
16177.47 235
16178.67 202
16179.88 207
16181.08 206
16182.28 228
16183.48 228
16184.68 219
16185.89 214
16187.09 205
16188.29 210
16189.49 206
16190.69 214
16191.90 215
16193.10 201
16194.30 234
16195.50 228
16196.70 209
16197.91 215
16199.11 227
16200.31 217
16201.51 221
16202.72 229
16203.92 214
16205.12 214
16206.32 233
16207.53 225
16208.73 211
16209.93 224
16211.13 210
16212.34 218
16213.54 209
16214.74 203
16215.95 217
16217.15 211
16218.35 217
16219.55 228
16220.76 228
16221.96 210
16223.16 219
16224.37 229
16225.57 222
16226.77 213
16227.98 237
16229.18 239
16230.38 218
16231.59 208
16232.79 231
16233.99 235
16235.20 224
16236.40 235
16237.61 229
16238.81 247
16240.01 229
16241.22 228
16242.42 208
16243.63 225
16244.83 204
16246.03 220
16247.24 259
16248.44 251
16249.65 222
16250.85 234
16252.05 253
16253.26 224
16254.46 232
16255.67 234
16256.87 258
16258.08 237
16259.28 249
16260.49 243
16261.69 238
16262.89 244
16264.10 240
16265.30 250
16266.51 211
16267.71 229
16268.92 246
16270.12 252
16271.33 241
16272.53 219
16273.74 237
16274.94 245
16276.15 232
16277.35 258
16278.56 224
16279.77 255
16280.97 243
16282.18 231
16283.38 276
16284.59 245
16285.79 231
16287.00 232
16288.20 233
16289.41 219
16290.61 257
16291.82 222
16293.03 216
16294.23 226
16295.44 232
16296.64 218
16297.85 213
16299.06 228
16300.26 251
16301.47 242
16302.67 228
16303.88 248
16305.09 243
16306.29 261
16307.50 236
16308.71 233
16309.91 237
16311.12 232
16312.33 220
16313.53 252
16314.74 251
16315.95 242
16317.15 222
16318.36 233
16319.57 244
16320.77 221
16321.98 241
16323.19 233
16324.39 215
16325.60 212
16326.81 216
16328.01 229
16329.22 220
16330.43 224
16331.64 248
16332.84 229
16334.05 215
16335.26 202
16336.47 207
16337.67 212
16338.88 223
16340.09 214
16341.30 225
16342.50 219
16343.71 226
16344.92 207
16346.13 207
16347.33 205
16348.54 215
16349.75 202
16350.96 201
16352.17 212
16353.37 221
16354.58 214
16355.79 231
16357.00 215
16358.21 195
16359.41 213
16360.62 207
16361.83 201
16363.04 208
16364.25 205
16365.46 209
16366.67 189
16367.87 214
16369.08 224
16370.29 208
16371.50 205
16372.71 203
16373.92 198
16375.13 200
16376.34 226
16377.54 222
16378.75 226
16379.96 180
16381.17 205
16382.38 201
16383.59 199
16384.80 195
16386.01 204
16387.22 220
16388.43 205
16389.64 210
16390.85 201
16392.05 199
16393.26 194
16394.47 206
16395.68 216
16396.89 192
16398.10 196
16399.31 203
16400.52 180
16401.73 170
16402.94 212
16404.15 229
16405.36 212
16406.57 204
16407.78 199
16408.99 206
16410.20 227
16411.41 213
16412.62 205
16413.83 204
16415.04 219
16416.25 212
16417.46 214
16418.67 213
16419.88 192
16421.10 207
16422.31 209
16423.52 192
16424.73 202
16425.94 221
16427.15 234
16428.36 198
16429.57 214
16430.78 206
16431.99 206
16433.20 216
16434.41 210
16435.63 210
16436.84 221
16438.05 169
16439.26 201
16440.47 215
16441.68 220
16442.89 209
16444.10 236
16445.32 221
16446.53 193
16447.74 209
16448.95 199
16450.16 202
16451.37 201
16452.59 203
16453.80 199
16455.01 200
16456.22 205
16457.43 194
16458.64 206
16459.86 193
16461.07 201
16462.28 201
16463.49 224
16464.70 204
16465.92 201
16467.13 221
16468.34 215
16469.55 208
16470.77 218
16471.98 202
16473.19 191
16474.40 203
16475.62 209
16476.83 198
16478.04 207
16479.25 196
16480.47 207
16481.68 192
16482.89 206
16484.11 214
16485.32 204
16486.53 206
16487.74 214
16488.96 190
16490.17 187
16491.38 232
16492.60 192
16493.81 223
16495.02 202
16496.24 210
16497.45 190
16498.66 207
16499.88 225
16501.09 226
16502.30 224
16503.52 222
16504.73 197
16505.94 203
16507.16 236
16508.37 198
16509.59 200
16510.80 217
16512.01 230
16513.23 217
16514.44 221
16515.66 195
16516.87 201
16518.08 225
16519.30 206
16520.51 208
16521.73 210
16522.94 204
16524.16 216
16525.37 224
16526.58 228
16527.80 231
16529.01 229
16530.23 236
16531.44 224
16532.66 228
16533.87 241
16535.09 227
16536.30 222
16537.52 225
16538.73 246
16539.95 240
16541.16 242
16542.38 239
16543.59 249
16544.81 235
16546.02 253
16547.24 216
16548.45 261
16549.67 236
16550.88 233
16552.10 250
16553.31 272
16554.53 227
16555.74 240
16556.96 240
16558.18 253
16559.39 258
16560.61 262
16561.82 241
16563.04 258
16564.25 274
16565.47 250
16566.69 284
16567.90 250
16569.12 268
16570.33 261
16571.55 264
16572.77 256
16573.98 256
16575.20 261
16576.41 253
16577.63 267
16578.85 252
16580.06 274
16581.28 271
16582.50 265
16583.71 241
16584.93 272
16586.15 268
16587.36 259
16588.58 255
16589.80 249
16591.01 250
16592.23 259
16593.45 254
16594.66 268
16595.88 218
16597.10 241
16598.32 247
16599.53 217
16600.75 226
16601.97 221
16603.18 232
16604.40 226
16605.62 238
16606.84 219
16608.05 219
16609.27 214
16610.49 219
16611.71 211
16612.92 232
16614.14 209
16615.36 190
16616.58 218
16617.79 205
16619.01 220
16620.23 222
16621.45 236
16622.67 230
16623.88 224
16625.10 216
16626.32 210
16627.54 201
16628.76 236
16629.97 213
16631.19 214
16632.41 199
16633.63 205
16634.85 219
16636.07 206
16637.29 206
16638.50 223
16639.72 222
16640.94 209
16642.16 213
16643.38 195
16644.60 224
16645.82 206
16647.03 199
16648.25 190
16649.47 204
16650.69 216
16651.91 232
16653.13 231
16654.35 203
16655.57 189
16656.79 218
16658.01 223
16659.23 222
16660.45 227
16661.66 203
16662.88 208
16664.10 201
16665.32 208
16666.54 197
16667.76 228
16668.98 239
16670.20 208
16671.42 218
16672.64 174
16673.86 209
16675.08 212
16676.30 218
16677.52 217
16678.74 207
16679.96 218
16681.18 197
16682.40 193
16683.62 214
16684.84 205
16686.06 223
16687.28 187
16688.50 226
16689.72 193
16690.94 205
16692.16 202
16693.39 180
16694.61 201
16695.83 195
16697.05 213
16698.27 193
16699.49 210
16700.71 206
16701.93 204
16703.15 207
16704.37 211
16705.59 188
16706.81 211
16708.04 213
16709.26 198
16710.48 229
16711.70 205
16712.92 205
16714.14 189
16715.36 191
16716.58 212
16717.81 222
16719.03 214
16720.25 185
16721.47 212
16722.69 187
16723.91 176
16725.14 192
16726.36 203
16727.58 198
16728.80 208
16730.02 202
16731.24 204
16732.47 201
16733.69 199
16734.91 205
16736.13 190
16737.36 212
16738.58 223
16739.80 186
16741.02 193
16742.24 191
16743.47 210
16744.69 208
16745.91 191
16747.13 195
16748.36 198
16749.58 195
16750.80 190
16752.02 179
16753.25 181
16754.47 181
16755.69 186
16756.92 193
16758.14 202
16759.36 188
16760.59 205
16761.81 194
16763.03 199
16764.25 190
16765.48 179
16766.70 198
16767.92 180
16769.15 190
16770.37 167
16771.59 160
16772.82 180
16774.04 178
16775.27 183
16776.49 187
16777.71 201
16778.94 228
16780.16 206
16781.38 179
16782.61 184
16783.83 208
16785.06 179
16786.28 176
16787.50 193
16788.73 185
16789.95 208
16791.18 211
16792.40 167
16793.62 181
16794.85 172
16796.07 198
16797.30 191
16798.52 197
16799.75 191
16800.97 186
16802.19 187
16803.42 199
16804.64 185
16805.87 185
16807.09 177
16808.32 190
16809.54 208
16810.77 190
16811.99 175
16813.22 198
16814.44 188
16815.67 180
16816.89 185
16818.12 193
16819.34 204
16820.57 187
16821.79 202
16823.02 222
16824.24 216
16825.47 197
16826.70 195
16827.92 213
16829.15 202
16830.37 207
16831.60 199
16832.82 210
16834.05 229
16835.27 217
16836.50 217
16837.73 219
16838.95 197
16840.18 224
16841.40 233
16842.63 202
16843.86 210
16845.08 193
16846.31 202
16847.53 206
16848.76 229
16849.99 219
16851.21 230
16852.44 215
16853.67 242
16854.89 238
16856.12 208
16857.35 222
16858.57 211
16859.80 236
16861.03 253
16862.25 238
16863.48 244
16864.71 227
16865.93 228
16867.16 234
16868.39 239
16869.61 256
16870.84 235
16872.07 249
16873.30 239
16874.52 249
16875.75 249
16876.98 253
16878.20 262
16879.43 262
16880.66 254
16881.89 266
16883.11 260
16884.34 254
16885.57 255
16886.80 246
16888.02 265
16889.25 268
16890.48 274
16891.71 244
16892.94 264
16894.16 269
16895.39 277
16896.62 238
16897.85 246
16899.08 255
16900.30 262
16901.53 247
16902.76 278
16903.99 251
16905.22 265
16906.45 254
16907.67 251
16908.90 254
16910.13 254
16911.36 250
16912.59 249
16913.82 246
16915.04 258
16916.27 251
16917.50 222
16918.73 233
16919.96 225
16921.19 230
16922.42 235
16923.65 229
16924.88 203
16926.10 252
16927.33 246
16928.56 224
16929.79 227
16931.02 228
16932.25 234
16933.48 211
16934.71 220
16935.94 225
16937.17 216
16938.40 229
16939.63 217
16940.86 238
16942.09 220
16943.32 221
16944.55 229
16945.78 236
16947.01 223
16948.24 228
16949.47 223
16950.70 221
16951.93 230
16953.16 211
16954.39 217
16955.62 229
16956.85 237
16958.08 228
16959.31 245
16960.54 246
16961.77 242
16963.00 220
16964.23 249
16965.46 224
16966.69 227
16967.92 234
16969.15 235
16970.38 233
16971.61 236
16972.84 219
16974.07 215
16975.30 226
16976.54 229
16977.77 242
16979.00 213
16980.23 208
16981.46 240
16982.69 245
16983.92 226
16985.15 217
16986.38 210
16987.62 240
16988.85 204
16990.08 207
16991.31 199
16992.54 207
16993.77 231
16995.00 207
16996.24 207
16997.47 211
16998.70 204
16999.93 211
17001.16 217
17002.39 210
17003.63 215
17004.86 204
17006.09 199
17007.32 191
17008.55 201
17009.79 186
17011.02 200
17012.25 218
17013.48 182
17014.72 201
17015.95 206
17017.18 216
17018.41 205
17019.64 207
17020.88 201
17022.11 208
17023.34 210
17024.58 206
17025.81 198
17027.04 202
17028.27 189
17029.51 186
17030.74 213
17031.97 191
17033.21 183
17034.44 191
17035.67 194
17036.90 224
17038.14 201
17039.37 215
17040.60 185
17041.84 181
17043.07 193
17044.30 172
17045.54 191
17046.77 181
17048.00 177
17049.24 185
17050.47 185
17051.70 186
17052.94 190
17054.17 214
17055.41 191
17056.64 187
17057.87 168
17059.11 187
17060.34 164
17061.58 188
17062.81 196
17064.04 168
17065.28 175
17066.51 180
17067.75 215
17068.98 181
17070.21 185
17071.45 185
17072.68 212
17073.92 191
17075.15 223
17076.39 177
17077.62 170
17078.86 163
17080.09 163
17081.33 174
17082.56 179
17083.80 173
17085.03 176
17086.26 172
17087.50 175
17088.73 201
17089.97 189
17091.20 187
17092.44 180
17093.68 200
17094.91 191
17096.15 205
17097.38 185
17098.62 194
17099.85 179
17101.09 181
17102.32 196
17103.56 170
17104.79 168
17106.03 182
17107.26 200
17108.50 177
17109.74 184
17110.97 180
17112.21 184
17113.44 175
17114.68 184
17115.92 178
17117.15 184
17118.39 190
17119.62 207
17120.86 180
17122.10 191
17123.33 172
17124.57 164
17125.80 186
17127.04 184
17128.28 173
17129.51 184
17130.75 179
17131.99 170
17133.22 204
17134.46 184
17135.70 197
17136.93 172
17138.17 186
17139.41 170
17140.64 163
17141.88 171
17143.12 173
17144.35 181
17145.59 188
17146.83 180
17148.07 173
17149.30 177
17150.54 185
17151.78 172
17153.02 179
17154.25 174
17155.49 178
17156.73 175
17157.96 180
17159.20 170
17160.44 173
17161.68 173
17162.92 172
17164.15 166
17165.39 160
17166.63 166
17167.87 171
17169.10 161
17170.34 173
17171.58 158
17172.82 194
17174.06 174
17175.29 170
17176.53 172
17177.77 176
17179.01 161
17180.25 165
17181.49 178
17182.72 161
17183.96 186
17185.20 156
17186.44 168
17187.68 129
17188.92 153
17190.15 137
17191.39 159
17192.63 167
17193.87 175
17195.11 147
17196.35 156
17197.59 175
17198.83 144
17200.07 171
17201.30 181
17202.54 155
17203.78 155
17205.02 156
17206.26 153
17207.50 166
17208.74 166
17209.98 178
17211.22 165
17212.46 169
17213.70 157
17214.94 155
17216.18 177
17217.42 178
17218.66 167
17219.90 182
17221.14 157
17222.38 163
17223.62 171
17224.86 162
17226.10 160
17227.34 161
17228.58 164
17229.82 163
17231.06 146
17232.30 172
17233.54 156
17234.78 176
17236.02 149
17237.26 161
17238.50 155
17239.74 152
17240.98 143
17242.22 156
17243.46 158
17244.70 140
17245.94 154
17247.18 166
17248.42 161
17249.66 141
17250.90 169
17252.14 151
17253.39 170
17254.63 148
17255.87 161
17257.11 172
17258.35 170
17259.59 156
17260.83 168
17262.07 139
17263.31 169
17264.56 155
17265.80 145
17267.04 134
17268.28 165
17269.52 174
17270.76 176
17272.00 170
17273.25 151
17274.49 171
17275.73 177
17276.97 155
17278.21 156
17279.45 146
17280.70 170
17281.94 166
17283.18 162
17284.42 152
17285.66 159
17286.91 163
17288.15 161
17289.39 160
17290.63 143
17291.88 152
17293.12 173
17294.36 158
17295.60 139
17296.85 153
17298.09 160
17299.33 169
17300.57 178
17301.82 159
17303.06 170
17304.30 158
17305.54 161
17306.79 159
17308.03 153
17309.27 153
17310.52 171
17311.76 161
17313.00 166
17314.25 149
17315.49 146
17316.73 164
17317.97 151
17319.22 159
17320.46 168
17321.71 174
17322.95 139
17324.19 155
17325.44 160
17326.68 153
17327.92 176
17329.17 171
17330.41 159
17331.65 149
17332.90 149
17334.14 184
17335.39 178
17336.63 166
17337.87 160
17339.12 160
17340.36 175
17341.61 158
17342.85 169
17344.09 170
17345.34 170
17346.58 174
17347.83 167
17349.07 155
17350.32 153
17351.56 153
17352.80 161
17354.05 168
17355.29 163
17356.54 156
17357.78 144
17359.03 174
17360.27 172
17361.52 151
17362.76 166
17364.01 154
17365.25 155
17366.50 140
17367.74 161
17368.99 162
17370.23 174
17371.48 144
17372.72 158
17373.97 163
17375.21 152
17376.46 170
17377.70 176
17378.95 160
17380.19 152
17381.44 170
17382.69 162
17383.93 154
17385.18 159
17386.42 146
17387.67 172
17388.91 162
17390.16 175
17391.41 161
17392.65 168
17393.90 157
17395.14 161
17396.39 151
17397.64 164
17398.88 146
17400.13 152
17401.37 174
17402.62 164
17403.87 157
17405.11 179
17406.36 157
17407.61 167
17408.85 152
17410.10 173
17411.35 166
17412.59 151
17413.84 176
17415.09 169
17416.33 160
17417.58 167
17418.83 157
17420.07 169
17421.32 158
17422.57 160
17423.82 140
17425.06 178
17426.31 158
17427.56 166
17428.80 166
17430.05 176
17431.30 158
17432.55 159
17433.79 159
17435.04 167
17436.29 164
17437.54 188
17438.78 151
17440.03 151
17441.28 166
17442.53 175
17443.77 189
17445.02 144
17446.27 177
17447.52 178
17448.77 178
17450.01 167
17451.26 152
17452.51 175
17453.76 170
17455.01 173
17456.25 185
17457.50 170
17458.75 163
17460.00 163
17461.25 174
17462.50 171
17463.74 139
17464.99 167
17466.24 181
17467.49 183
17468.74 154
17469.99 160
17471.24 161
17472.49 183
17473.73 169
17474.98 176
17476.23 164
17477.48 171
17478.73 180
17479.98 172
17481.23 160
17482.48 168
17483.73 163
17484.98 184
17486.23 187
17487.47 190
17488.72 185
17489.97 159
17491.22 186
17492.47 183
17493.72 187
17494.97 179
17496.22 164
17497.47 194
17498.72 192
17499.97 188
17501.22 156
17502.47 184
17503.72 180
17504.97 162
17506.22 163
17507.47 169
17508.72 169
17509.97 173
17511.22 200
17512.47 207
17513.72 183
17514.97 164
17516.22 205
17517.47 187
17518.72 193
17519.97 174
17521.22 197
17522.47 222
17523.72 212
17524.98 192
17526.23 181
17527.48 184
17528.73 183
17529.98 190
17531.23 210
17532.48 194
17533.73 198
17534.98 214
17536.23 204
17537.48 197
17538.74 200
17539.99 216
17541.24 191
17542.49 203
17543.74 191
17544.99 223
17546.24 198
17547.50 196
17548.75 191
17550.00 217
17551.25 206
17552.50 174
17553.75 205
17555.01 183
17556.26 191
17557.51 202
17558.76 186
17560.01 213
17561.26 204
17562.52 209
17563.77 191
17565.02 189
17566.27 213
17567.53 203
17568.78 209
17570.03 193
17571.28 207
17572.53 210
17573.79 205
17575.04 228
17576.29 204
17577.54 196
17578.80 202
17580.05 201
17581.30 202
17582.56 214
17583.81 203
17585.06 188
17586.31 200
17587.57 212
17588.82 186
17590.07 223
17591.33 202
17592.58 228
17593.83 205
17595.08 220
17596.34 209
17597.59 221
17598.84 215
17600.10 215
17601.35 225
17602.61 186
17603.86 229
17605.11 205
17606.37 228
17607.62 222
17608.87 226
17610.13 245
17611.38 208
17612.63 232
17613.89 242
17615.14 206
17616.40 221
17617.65 222
17618.90 225
17620.16 213
17621.41 211
17622.67 222
17623.92 235
17625.17 243
17626.43 221
17627.68 204
17628.94 217
17630.19 224
17631.45 207
17632.70 228
17633.96 233
17635.21 211
17636.47 248
17637.72 218
17638.97 224
17640.23 221
17641.48 230
17642.74 233
17643.99 191
17645.25 209
17646.50 192
17647.76 230
17649.01 207
17650.27 201
17651.52 206
17652.78 184
17654.04 205
17655.29 202
17656.55 189
17657.80 189
17659.06 191
17660.31 203
17661.57 206
17662.82 205
17664.08 199
17665.33 223
17666.59 184
17667.85 182
17669.10 188
17670.36 194
17671.61 202
17672.87 194
17674.13 194
17675.38 174
17676.64 173
17677.89 161
17679.15 182
17680.41 181
17681.66 165
17682.92 170
17684.18 187
17685.43 166
17686.69 178
17687.95 152
17689.20 182
17690.46 155
17691.71 188
17692.97 177
17694.23 182
17695.49 189
17696.74 166
17698.00 183
17699.26 193
17700.51 180
17701.77 158
17703.03 173
17704.28 183
17705.54 154
17706.80 164
17708.06 177
17709.31 172
17710.57 173
17711.83 183
17713.08 167
17714.34 184
17715.60 170
17716.86 177
17718.11 183
17719.37 163
17720.63 153
17721.89 173
17723.15 162
17724.40 155
17725.66 148
17726.92 165
17728.18 185
17729.43 184
17730.69 161
17731.95 165
17733.21 146
17734.47 180
17735.73 172
17736.98 173
17738.24 164
17739.50 155
17740.76 164
17742.02 176
17743.28 165
17744.53 146
17745.79 179
17747.05 151
17748.31 164
17749.57 159
17750.83 163
17752.09 174
17753.34 164
17754.60 152
17755.86 154
17757.12 158
17758.38 179
17759.64 180
17760.90 186
17762.16 166
17763.42 149
17764.68 185
17765.94 160
17767.19 161
17768.45 170
17769.71 168
17770.97 164
17772.23 155
17773.49 161
17774.75 176
17776.01 168
17777.27 139
17778.53 172
17779.79 157
17781.05 155
17782.31 161
17783.57 155
17784.83 147
17786.09 165
17787.35 162
17788.61 150
17789.87 160
17791.13 154
17792.39 156
17793.65 139
17794.91 152
17796.17 140
17797.43 176
17798.69 151
17799.95 154
17801.21 151
17802.47 152
17803.73 156
17805.00 165
17806.26 156
17807.52 161
17808.78 157
17810.04 163
17811.30 154
17812.56 172
17813.82 160
17815.08 147
17816.34 148
17817.60 152
17818.87 142
17820.13 145
17821.39 178
17822.65 169
17823.91 184
17825.17 152
17826.43 146
17827.69 162
17828.96 159
17830.22 152
17831.48 148
17832.74 139
17834.00 138
17835.26 142
17836.53 139
17837.79 152
17839.05 133
17840.31 144
17841.57 139
17842.84 144
17844.10 140
17845.36 159
17846.62 147
17847.88 153
17849.15 154
17850.41 153
17851.67 149
17852.93 136
17854.20 157
17855.46 155
17856.72 157
17857.98 159
17859.25 137
17860.51 131
17861.77 149
17863.03 156
17864.30 161
17865.56 130
17866.82 146
17868.09 153
17869.35 163
17870.61 148
17871.87 181
17873.14 147
17874.40 134
17875.66 147
17876.93 156
17878.19 144
17879.45 130
17880.72 155
17881.98 145
17883.24 148
17884.51 146
17885.77 152
17887.03 157
17888.30 150
17889.56 144
17890.83 143
17892.09 140
17893.35 145
17894.62 155
17895.88 142
17897.14 149
17898.41 150
17899.67 124
17900.94 142
17902.20 148
17903.46 149
17904.73 166
17905.99 152
17907.26 147
17908.52 157
17909.79 126
17911.05 128
17912.32 131
17913.58 153
17914.84 142
17916.11 157
17917.37 143
17918.64 138
17919.90 135
17921.17 145
17922.43 156
17923.70 144
17924.96 139
17926.23 138
17927.49 136
17928.76 144
17930.02 154
17931.29 131
17932.55 129
17933.82 149
17935.08 156
17936.35 132
17937.61 141
17938.88 137
17940.14 149
17941.41 148
17942.68 130
17943.94 131
17945.21 142
17946.47 160
17947.74 134
17949.00 133
17950.27 139
17951.54 146
17952.80 155
17954.07 163
17955.33 143
17956.60 147
17957.87 148
17959.13 143
17960.40 137
17961.66 148
17962.93 121
17964.20 150
17965.46 144
17966.73 168
17968.00 142
17969.26 160
17970.53 150
17971.80 133
17973.06 144
17974.33 127
17975.60 153
17976.86 144
17978.13 151
17979.40 144
17980.66 141
17981.93 142
17983.20 159
17984.46 143
17985.73 153
17987.00 125
17988.26 137
17989.53 157
17990.80 160
17992.07 135
17993.33 153
17994.60 147
17995.87 137
17997.14 137
17998.40 134
17999.67 165
18000.94 125
18002.21 127
18003.47 137
18004.74 133
18006.01 140
18007.28 141
18008.55 143
18009.81 136
18011.08 139
18012.35 144
18013.62 137
18014.89 155
18016.15 140
18017.42 152
18018.69 134
18019.96 148
18021.23 145
18022.49 155
18023.76 140
18025.03 123
18026.30 139
18027.57 146
18028.84 163
18030.11 147
18031.37 113
18032.64 135
18033.91 130
18035.18 154
18036.45 148
18037.72 155
18038.99 155
18040.26 153
18041.53 126
18042.79 137
18044.06 130
18045.33 143
18046.60 148
18047.87 154
18049.14 150
18050.41 134
18051.68 159
18052.95 166
18054.22 137
18055.49 161
18056.76 159
18058.03 140
18059.30 147
18060.57 155
18061.84 143
18063.11 135
18064.38 150
18065.65 132
18066.92 148
18068.19 132
18069.46 139
18070.73 144
18072.00 151
18073.27 145
18074.54 134
18075.81 158
18077.08 146
18078.35 159
18079.62 141
18080.89 139
18082.16 144
18083.43 134
18084.70 149
18085.97 151
18087.24 143
18088.51 166
18089.78 157
18091.05 141
18092.32 146
18093.59 145
18094.87 154
18096.14 159
18097.41 160
18098.68 156
18099.95 154
18101.22 142
18102.49 169
18103.76 157
18105.03 162
18106.31 150
18107.58 143
18108.85 160
18110.12 159
18111.39 141
18112.66 175
18113.93 154
18115.21 147
18116.48 149
18117.75 161
18119.02 146
18120.29 134
18121.56 148
18122.84 145
18124.11 149
18125.38 154
18126.65 155
18127.92 170
18129.20 164
18130.47 161
18131.74 147
18133.01 149
18134.29 140
18135.56 145
18136.83 137
18138.10 157
18139.38 142
18140.65 157
18141.92 165
18143.19 138
18144.47 134
18145.74 150
18147.01 140
18148.28 132
18149.56 138
18150.83 150
18152.10 151
18153.38 146
18154.65 168
18155.92 155
18157.19 127
18158.47 123
18159.74 167
18161.01 154
18162.29 142
18163.56 128
18164.83 139
18166.11 134
18167.38 146
18168.65 145
18169.93 121
18171.20 145
18172.48 146
18173.75 140
18175.02 140
18176.30 136
18177.57 145
18178.84 160
18180.12 146
18181.39 134
18182.67 139
18183.94 137
18185.21 160
18186.49 142
18187.76 141
18189.04 145
18190.31 167
18191.59 137
18192.86 147
18194.13 148
18195.41 147
18196.68 137
18197.96 159
18199.23 142
18200.51 145
18201.78 130
18203.06 148
18204.33 134
18205.61 146
18206.88 155
18208.16 146
18209.43 153
18210.71 123
18211.98 152
18213.26 149
18214.53 142
18215.81 131
18217.08 135
18218.36 138
18219.63 133
18220.91 145
18222.18 140
18223.46 153
18224.73 149
18226.01 127
18227.28 149
18228.56 154
18229.84 146
18231.11 147
18232.39 140
18233.66 136
18234.94 138
18236.21 135
18237.49 130
18238.77 144
18240.04 151
18241.32 141
18242.59 144
18243.87 133
18245.15 134
18246.42 159
18247.70 160
18248.98 136
18250.25 149
18251.53 143
18252.81 147
18254.08 156
18255.36 164
18256.63 147
18257.91 160
18259.19 152
18260.46 146
18261.74 137
18263.02 141
18264.30 154
18265.57 138
18266.85 131
18268.13 126
18269.40 152
18270.68 157
18271.96 154
18273.23 125
18274.51 138
18275.79 144
18277.07 135
18278.34 156
18279.62 139
18280.90 140
18282.18 147
18283.45 149
18284.73 136
18286.01 146
18287.29 157
18288.56 152
18289.84 152
18291.12 160
18292.40 138
18293.68 156
18294.95 155
18296.23 158
18297.51 148
18298.79 141
18300.07 144
18301.34 132
18302.62 153
18303.90 143
18305.18 145
18306.46 153
18307.74 163
18309.01 159
18310.29 145
18311.57 142
18312.85 163
18314.13 168
18315.41 150
18316.69 151
18317.96 119
18319.24 155
18320.52 138
18321.80 139
18323.08 137
18324.36 142
18325.64 156
18326.92 160
18328.20 148
18329.47 156
18330.75 143
18332.03 131
18333.31 162
18334.59 142
18335.87 146
18337.15 141
18338.43 130
18339.71 143
18340.99 144
18342.27 159
18343.55 154
18344.83 150
18346.11 141
18347.39 149
18348.67 159
18349.95 145
18351.23 158
18352.51 126
18353.79 151
18355.07 164
18356.35 133
18357.63 137
18358.91 143
18360.19 154
18361.47 170
18362.75 169
18364.03 157
18365.31 168
18366.59 153
18367.87 149
18369.15 132
18370.43 152
18371.71 136
18372.99 150
18374.27 164
18375.55 146
18376.83 141
18378.12 149
18379.40 146
18380.68 138
18381.96 131
18383.24 142
18384.52 139
18385.80 143
18387.08 144
18388.36 131
18389.65 155
18390.93 168
18392.21 150
18393.49 149
18394.77 156
18396.05 142
18397.33 148
18398.62 156
18399.90 149
18401.18 153
18402.46 171
18403.74 161
18405.02 163
18406.31 136
18407.59 142
18408.87 141
18410.15 151
18411.43 138
18412.72 144
18414.00 144
18415.28 146
18416.56 154
18417.84 161
18419.13 137
18420.41 139
18421.69 145
18422.97 155
18424.26 156
18425.54 147
18426.82 134
18428.10 138
18429.39 145
18430.67 139
18431.95 145
18433.23 144
18434.52 159
18435.80 157
18437.08 139
18438.37 145
18439.65 136
18440.93 151
18442.22 144
18443.50 154
18444.78 135
18446.06 139
18447.35 154
18448.63 143
18449.91 143
18451.20 136
18452.48 129
18453.76 124
18455.05 146
18456.33 124
18457.62 149
18458.90 144
18460.18 141
18461.47 155
18462.75 141
18464.03 157
18465.32 143
18466.60 146
18467.89 141
18469.17 139
18470.45 138
18471.74 145
18473.02 134
18474.31 148
18475.59 126
18476.88 135
18478.16 141
18479.44 142
18480.73 144
18482.01 142
18483.30 146
18484.58 145
18485.87 149
18487.15 141
18488.44 137
18489.72 143
18491.01 144
18492.29 137
18493.58 145
18494.86 133
18496.15 139
18497.43 145
18498.72 152
18500.00 138
18501.29 149
18502.57 126
18503.86 131
18505.14 127
18506.43 139
18507.71 139
18509.00 145
18510.28 146
18511.57 157
18512.85 143
18514.14 137
18515.42 126
18516.71 141
18518.00 129
18519.28 139
18520.57 156
18521.85 145
18523.14 152
18524.43 141
18525.71 151
18527.00 156
18528.28 143
18529.57 145
18530.86 145
18532.14 142
18533.43 136
18534.71 128
18536.00 141
18537.29 170
18538.57 143
18539.86 148
18541.15 147
18542.43 145
18543.72 158
18545.01 137
18546.29 136
18547.58 142
18548.87 135
18550.15 144
18551.44 125
18552.73 141
18554.01 148
18555.30 139
18556.59 153
18557.88 129
18559.16 153
18560.45 133
18561.74 133
18563.02 131
18564.31 151
18565.60 153
18566.89 140
18568.17 136
18569.46 121
18570.75 146
18572.04 153
18573.32 150
18574.61 130
18575.90 126
18577.19 135
18578.48 152
18579.76 151
18581.05 163
18582.34 143
18583.63 149
18584.92 160
18586.20 148
18587.49 143
18588.78 143
18590.07 142
18591.36 141
18592.64 148
18593.93 144
18595.22 144
18596.51 142
18597.80 135
18599.09 139
18600.38 136
18601.66 150
18602.95 150
18604.24 156
18605.53 149
18606.82 164
18608.11 138
18609.40 151
18610.69 130
18611.98 134
18613.26 155
18614.55 146
18615.84 139
18617.13 150
18618.42 148
18619.71 137
18621.00 140
18622.29 139
18623.58 140
18624.87 147
18626.16 162
18627.45 141
18628.74 147
18630.03 134
18631.32 159
18632.61 144
18633.89 139
18635.18 132
18636.47 138
18637.76 131
18639.05 136
18640.34 140
18641.63 130
18642.92 123
18644.21 142
18645.50 156
18646.79 152
18648.09 148
18649.38 132
18650.67 147
18651.96 146
18653.25 127
18654.54 131
18655.83 136
18657.12 133
18658.41 136
18659.70 143
18660.99 131
18662.28 141
18663.57 137
18664.86 137
18666.15 138
18667.44 120
18668.74 150
18670.03 136
18671.32 133
18672.61 150
18673.90 123
18675.19 129
18676.48 146
18677.77 139
18679.06 135
18680.36 132
18681.65 131
18682.94 136
18684.23 141
18685.52 122
18686.81 127
18688.11 135
18689.40 142
18690.69 131
18691.98 130
18693.27 130
18694.56 136
18695.86 135
18697.15 141
18698.44 145
18699.73 123
18701.02 136
18702.32 146
18703.61 147
18704.90 159
18706.19 127
18707.48 132
18708.78 139
18710.07 133
18711.36 152
18712.65 135
18713.95 126
18715.24 141
18716.53 143
18717.83 144
18719.12 126
18720.41 130
18721.70 134
18723.00 130
18724.29 124
18725.58 141
18726.87 128
18728.17 141
18729.46 127
18730.75 121
18732.05 114
18733.34 130
18734.63 147
18735.93 142
18737.22 133
18738.51 127
18739.81 128
18741.10 137
18742.39 145
18743.69 123
18744.98 122
18746.27 122
18747.57 130
18748.86 133
18750.16 136
18751.45 137
18752.74 141
18754.04 135
18755.33 141
18756.63 146
18757.92 121
18759.21 122
18760.51 142
18761.80 133
18763.10 132
18764.39 126
18765.69 123
18766.98 120
18768.27 130
18769.57 138
18770.86 134
18772.16 113
18773.45 132
18774.75 133
18776.04 113
18777.34 104
18778.63 128
18779.93 138
18781.22 125
18782.52 126
18783.81 136
18785.11 138
18786.40 122
18787.70 119
18788.99 123
18790.29 148
18791.58 122
18792.88 116
18794.17 153
18795.47 127
18796.76 136
18798.06 121
18799.35 144
18800.65 119
18801.94 129
18803.24 118
18804.54 121
18805.83 111
18807.13 108
18808.42 125
18809.72 134
18811.01 126
18812.31 119
18813.61 140
18814.90 116
18816.20 130
18817.49 135
18818.79 139
18820.09 119
18821.38 119
18822.68 122
18823.98 136
18825.27 133
18826.57 137
18827.87 151
18829.16 142
18830.46 129
18831.75 123
18833.05 112
18834.35 126
18835.64 138
18836.94 130
18838.24 155
18839.54 131
18840.83 126
18842.13 127
18843.43 149
18844.72 137
18846.02 122
18847.32 133
18848.61 130
18849.91 133
18851.21 118
18852.51 131
18853.80 122
18855.10 128
18856.40 127
18857.70 133
18858.99 125
18860.29 124
18861.59 143
18862.89 129
18864.18 125
18865.48 133
18866.78 137
18868.08 127
18869.38 132
18870.67 138
18871.97 132
18873.27 136
18874.57 120
18875.87 123
18877.16 121
18878.46 118
18879.76 153
18881.06 123
18882.36 129
18883.66 126
18884.95 140
18886.25 147
18887.55 138
18888.85 124
18890.15 133
18891.45 145
18892.75 124
18894.04 134
18895.34 123
18896.64 148
18897.94 138
18899.24 128
18900.54 135
18901.84 122
18903.14 127
18904.44 136
18905.74 133
18907.03 145
18908.33 119
18909.63 113
18910.93 138
18912.23 154
18913.53 143
18914.83 144
18916.13 137
18917.43 122
18918.73 130
18920.03 132
18921.33 126
18922.63 120
18923.93 112
18925.23 128
18926.53 142
18927.83 129
18929.13 134
18930.43 132
18931.73 142
18933.03 123
18934.33 133
18935.63 144
18936.93 119
18938.23 125
18939.53 127
18940.83 137
18942.13 130
18943.43 140
18944.73 120
18946.03 132
18947.33 113
18948.63 136
18949.93 132
18951.23 150
18952.53 111
18953.84 131
18955.14 158
18956.44 123
18957.74 116
18959.04 131
18960.34 120
18961.64 117
18962.94 127
18964.24 130
18965.54 125
18966.85 125
18968.15 121
18969.45 126
18970.75 126
18972.05 113
18973.35 125
18974.65 136
18975.96 125
18977.26 134
18978.56 127
18979.86 111
18981.16 126
18982.46 131
18983.77 118
18985.07 131
18986.37 120
18987.67 136
18988.97 114
18990.28 108
18991.58 114
18992.88 123
18994.18 132
18995.49 128
18996.79 135
18998.09 140
18999.39 125
19000.69 128
19002.00 134
19003.30 133
19004.60 128
19005.90 126
19007.21 122
19008.51 132
19009.81 118
19011.12 137
19012.42 132
19013.72 138
19015.02 117
19016.33 134
19017.63 142
19018.93 132
19020.24 119
19021.54 122
19022.84 117
19024.15 151
19025.45 124
19026.75 118
19028.06 109
19029.36 133
19030.66 139
19031.97 115
19033.27 106
19034.57 127
19035.88 138
19037.18 138
19038.48 129
19039.79 138
19041.09 124
19042.40 133
19043.70 138
19045.00 108
19046.31 135
19047.61 113
19048.92 119
19050.22 128
19051.52 105
19052.83 122
19054.13 131
19055.44 156
19056.74 114
19058.05 117
19059.35 126
19060.65 118
19061.96 136
19063.26 132
19064.57 124
19065.87 134
19067.18 139
19068.48 128
19069.79 135
19071.09 113
19072.40 138
19073.70 121
19075.01 147
19076.31 139
19077.62 123
19078.92 125
19080.23 143
19081.53 142
19082.84 144
19084.14 120
19085.45 151
19086.75 130
19088.06 137
19089.36 125
19090.67 123
19091.98 127
19093.28 137
19094.59 122
19095.89 134
19097.20 136
19098.50 128
19099.81 121
19101.12 139
19102.42 122
19103.73 126
19105.03 146
19106.34 137
19107.65 128
19108.95 118
19110.26 132
19111.56 124
19112.87 125
19114.18 143
19115.48 148
19116.79 144
19118.10 133
19119.40 138
19120.71 125
19122.02 133
19123.32 153
19124.63 153
19125.94 135
19127.24 140
19128.55 148
19129.86 128
19131.16 135
19132.47 128
19133.78 146
19135.08 149
19136.39 124
19137.70 121
19139.01 140
19140.31 163
19141.62 145
19142.93 131
19144.23 127
19145.54 150
19146.85 135
19148.16 127
19149.46 116
19150.77 140
19152.08 131
19153.39 140
19154.69 137
19156.00 122
19157.31 121
19158.62 131
19159.93 144
19161.23 132
19162.54 130
19163.85 127
19165.16 149
19166.47 142
19167.77 125
19169.08 115
19170.39 152
19171.70 135
19173.01 146
19174.32 131
19175.62 113
19176.93 128
19178.24 121
19179.55 142
19180.86 117
19182.17 135
19183.48 132
19184.78 137
19186.09 139
19187.40 136
19188.71 128
19190.02 128
19191.33 128
19192.64 139
19193.95 143
19195.26 146
19196.56 131
19197.87 116
19199.18 141
19200.49 136
19201.80 129
19203.11 113
19204.42 120
19205.73 149
19207.04 129
19208.35 125
19209.66 121
19210.97 146
19212.28 138
19213.59 126
19214.90 125
19216.21 140
19217.52 127
19218.83 149
19220.14 119
19221.45 114
19222.76 124
19224.07 146
19225.38 126
19226.69 138
19228.00 112
19229.31 127
19230.62 131
19231.93 132
19233.24 143
19234.55 117
19235.86 122
19237.17 125
19238.48 115
19239.79 128
19241.10 127
19242.41 154
19243.72 116
19245.03 116
19246.35 127
19247.66 126
19248.97 147
19250.28 113
19251.59 119
19252.90 132
19254.21 136
19255.52 137
19256.83 105
19258.14 118
19259.46 134
19260.77 135
19262.08 119
19263.39 134
19264.70 129
19266.01 130
19267.32 119
19268.64 136
19269.95 125
19271.26 126
19272.57 141
19273.88 121
19275.20 114
19276.51 139
19277.82 121
19279.13 123
19280.44 126
19281.75 139
19283.07 137
19284.38 138
19285.69 130
19287.00 139
19288.32 130
19289.63 115
19290.94 131
19292.25 139
19293.57 118
19294.88 128
19296.19 128
19297.50 142
19298.82 98
19300.13 128
19301.44 121
19302.75 121
19304.07 131
19305.38 135
19306.69 134
19308.01 130
19309.32 98
19310.63 106
19311.94 144
19313.26 117
19314.57 121
19315.88 133
19317.20 129
19318.51 137
19319.82 122
19321.14 136
19322.45 136
19323.76 134
19325.08 130
19326.39 135
19327.70 124
19329.02 123
19330.33 137
19331.65 132
19332.96 127
19334.27 123
19335.59 134
19336.90 133
19338.22 127
19339.53 117
19340.84 135
19342.16 118
19343.47 121
19344.79 138
19346.10 126
19347.41 145
19348.73 124
19350.04 131
19351.36 119
19352.67 132
19353.99 125
19355.30 134
19356.62 122
19357.93 135
19359.25 120
19360.56 135
19361.87 129
19363.19 129
19364.50 129
19365.82 128
19367.13 133
19368.45 133
19369.76 138
19371.08 129
19372.39 112
19373.71 110
19375.02 127
19376.34 125
19377.66 133
19378.97 116
19380.29 141
19381.60 132
19382.92 109
19384.23 122
19385.55 123
19386.86 122
19388.18 121
19389.50 120
19390.81 134
19392.13 132
19393.44 136
19394.76 139
19396.07 113
19397.39 122
19398.71 113
19400.02 131
19401.34 109
19402.65 128
19403.97 128
19405.29 129
19406.60 125
19407.92 111
19409.24 128
19410.55 142
19411.87 135
19413.19 123
19414.50 123
19415.82 117
19417.14 132
19418.45 123
19419.77 134
19421.09 137
19422.40 131
19423.72 129
19425.04 129
19426.35 109
19427.67 134
19428.99 131
19430.30 158
19431.62 119
19432.94 134
19434.26 132
19435.57 130
19436.89 132
19438.21 125
19439.53 126
19440.84 116
19442.16 123
19443.48 125
19444.80 110
19446.11 104
19447.43 124
19448.75 131
19450.07 147
19451.38 124
19452.70 128
19454.02 141
19455.34 127
19456.66 142
19457.97 136
19459.29 116
19460.61 120
19461.93 137
19463.25 149
19464.57 136
19465.88 143
19467.20 139
19468.52 130
19469.84 128
19471.16 107
19472.48 128
19473.79 142
19475.11 134
19476.43 133
19477.75 140
19479.07 138
19480.39 148
19481.71 107
19483.03 120
19484.34 122
19485.66 128
19486.98 145
19488.30 108
19489.62 121
19490.94 102
19492.26 130
19493.58 137
19494.90 117
19496.22 125
19497.54 119
19498.86 138
19500.18 129
19501.50 135
19502.81 144
19504.13 118
19505.45 134
19506.77 132
19508.09 135
19509.41 128
19510.73 116
19512.05 145
19513.37 126
19514.69 133
19516.01 126
19517.33 145
19518.65 138
19519.97 135
19521.29 124
19522.61 129
19523.93 141
19525.25 140
19526.57 132
19527.89 129
19529.22 117
19530.54 138
19531.86 134
19533.18 129
19534.50 110
19535.82 132
19537.14 124
19538.46 132
19539.78 125
19541.10 128
19542.42 126
19543.74 130
19545.06 126
19546.39 118
19547.71 133
19549.03 127
19550.35 121
19551.67 137
19552.99 119
19554.31 115
19555.63 123
19556.96 134
19558.28 130
19559.60 135
19560.92 142
19562.24 134
19563.56 125
19564.88 123
19566.21 125
19567.53 130
19568.85 143
19570.17 147
19571.49 120
19572.82 116
19574.14 111
19575.46 138
19576.78 135
19578.10 119
19579.43 119
19580.75 154
19582.07 125
19583.39 138
19584.72 120
19586.04 139
19587.36 137
19588.68 129
19590.01 146
19591.33 132
19592.65 121
19593.97 113
19595.30 140
19596.62 121
19597.94 129
19599.26 124
19600.59 136
19601.91 131
19603.23 125
19604.56 124
19605.88 131
19607.20 128
19608.53 127
19609.85 138
19611.17 132
19612.49 113
19613.82 134
19615.14 134
19616.47 135
19617.79 113
19619.11 127
19620.44 129
19621.76 134
19623.08 130
19624.41 139
19625.73 134
19627.05 137
19628.38 136
19629.70 150
19631.03 130
19632.35 127
19633.67 137
19635.00 134
19636.32 130
19637.65 138
19638.97 128
19640.29 140
19641.62 118
19642.94 128
19644.27 133
19645.59 130
19646.92 121
19648.24 127
19649.57 137
19650.89 129
19652.21 148
19653.54 124
19654.86 122
19656.19 128
19657.51 117
19658.84 115
19660.16 145
19661.49 133
19662.81 136
19664.14 124
19665.46 146
19666.79 131
19668.11 132
19669.44 125
19670.76 132
19672.09 125
19673.41 132
19674.74 143
19676.07 120
19677.39 117
19678.72 140
19680.04 149
19681.37 140
19682.69 136
19684.02 144
19685.34 132
19686.67 107
19688.00 122
19689.32 136
19690.65 128
19691.97 126
19693.30 118
19694.63 133
19695.95 125
19697.28 138
19698.60 152
19699.93 136
19701.26 122
19702.58 128
19703.91 122
19705.24 128
19706.56 143
19707.89 136
19709.22 132
19710.54 141
19711.87 130
19713.20 133
19714.52 127
19715.85 120
19717.18 124
19718.50 118
19719.83 122
19721.16 132
19722.48 144
19723.81 140
19725.14 118
19726.47 130
19727.79 126
19729.12 115
19730.45 126
19731.77 131
19733.10 122
19734.43 136
19735.76 102
19737.08 121
19738.41 134
19739.74 122
19741.07 130
19742.39 124
19743.72 135
19745.05 106
19746.38 139
19747.71 146
19749.03 132
19750.36 137
19751.69 120
19753.02 129
19754.35 131
19755.67 103
19757.00 107
19758.33 136
19759.66 120
19760.99 114
19762.31 142
19763.64 110
19764.97 125
19766.30 134
19767.63 121
19768.96 136
19770.29 139
19771.61 137
19772.94 120
19774.27 126
19775.60 126
19776.93 132
19778.26 122
19779.59 126
19780.92 117
19782.25 127
19783.57 143
19784.90 130
19786.23 126
19787.56 113
19788.89 142
19790.22 131
19791.55 126
19792.88 133
19794.21 128
19795.54 125
19796.87 138
19798.20 125
19799.53 126
19800.86 117
19802.19 129
19803.52 113
19804.85 106
19806.18 132
19807.50 136
19808.83 129
19810.16 137
19811.49 128
19812.82 139
19814.15 136
19815.49 134
19816.82 134
19818.15 127
19819.48 118
19820.81 117
19822.14 134
19823.47 131
19824.80 142
19826.13 128
19827.46 131
19828.79 128
19830.12 125
19831.45 110
19832.78 111
19834.11 123
19835.44 118
19836.77 123
19838.10 129
19839.44 121
19840.77 144
19842.10 130
19843.43 127
19844.76 111
19846.09 120
19847.42 100
19848.75 120
19850.08 135
19851.42 130
19852.75 139
19854.08 137
19855.41 120
19856.74 142
19858.07 121
19859.40 121
19860.74 124
19862.07 138
19863.40 115
19864.73 123
19866.06 138
19867.40 124
19868.73 136
19870.06 136
19871.39 149
19872.72 128
19874.06 134
19875.39 118
19876.72 133
19878.05 129
19879.38 126
19880.72 140
19882.05 126
19883.38 115
19884.71 124
19886.05 128
19887.38 125
19888.71 156
19890.04 124
19891.38 133
19892.71 124
19894.04 140
19895.38 119
19896.71 137
19898.04 135
19899.37 114
19900.71 116
19902.04 141
19903.37 132
19904.71 119
19906.04 141
19907.37 106
19908.71 120
19910.04 130
19911.37 140
19912.71 128
19914.04 126
19915.37 129
19916.71 144
19918.04 132
19919.37 118
19920.71 138
19922.04 144
19923.37 139
19924.71 126
19926.04 145
19927.38 128
19928.71 128
19930.04 122
19931.38 131
19932.71 133
19934.05 124
19935.38 117
19936.71 140
19938.05 131
19939.38 146
19940.72 146
19942.05 132
19943.39 125
19944.72 128
19946.06 127
19947.39 129
19948.72 122
19950.06 117
19951.39 123
19952.73 148
19954.06 153
19955.40 132
19956.73 140
19958.07 121
19959.40 142
19960.74 136
19962.07 150
19963.41 134
19964.74 137
19966.08 150
19967.41 129
19968.75 126
19970.08 121
19971.42 140
19972.76 117
19974.09 137
19975.43 118
19976.76 153
19978.10 141
19979.43 139
19980.77 131
19982.10 140
19983.44 134
19984.78 123
19986.11 130
19987.45 132
19988.78 142
19990.12 133
19991.46 133
19992.79 142
19994.13 124
19995.46 130
19996.80 143
19998.14 130
19999.47 127
20000.81 135
20002.15 136
20003.48 133
20004.82 126
20006.16 134
20007.49 130
20008.83 154
20010.17 128
20011.50 131
20012.84 109
20014.18 145
20015.51 132
20016.85 129
20018.19 138
20019.52 129
20020.86 131
20022.20 140
20023.53 118
20024.87 114
20026.21 137
20027.55 131
20028.88 140
20030.22 119
20031.56 133
20032.90 120
20034.23 122
20035.57 118
20036.91 136
20038.25 111
20039.58 133
20040.92 129
20042.26 128
20043.60 113
20044.93 119
20046.27 134
20047.61 151
20048.95 139
20050.29 124
20051.62 153
20052.96 125
20054.30 123
20055.64 126
20056.98 155
20058.32 131
20059.65 135
20060.99 131
20062.33 123
20063.67 117
20065.01 110
20066.35 123
20067.68 136
20069.02 159
20070.36 128
20071.70 137
20073.04 112
20074.38 137
20075.72 134
20077.06 136
20078.40 121
20079.73 141
20081.07 144
20082.41 141
20083.75 147
20085.09 126
20086.43 128
20087.77 153
20089.11 123
20090.45 133
20091.79 154
20093.13 140
20094.47 129
20095.81 123
20097.15 144
20098.48 148
20099.82 144
20101.16 128
20102.50 155
20103.84 161
20105.18 120
20106.52 123
20107.86 120
20109.20 143
20110.54 142
20111.88 154
20113.22 127
20114.56 130
20115.90 116
20117.24 143
20118.58 126
20119.93 143
20121.27 134
20122.61 147
20123.95 135
20125.29 124
20126.63 110
20127.97 146
20129.31 138
20130.65 121
20131.99 142
20133.33 137
20134.67 156
20136.01 132
20137.35 125
20138.69 136
