# Supplementary material for: MALDI-TOF MS typing enables the classification of brewing yeasts of the genus Saccharomyces to major beer styles
Source: PLoS One. 2017 Aug 9;12(8):e0181694. doi: 10.1371/journal.pone.0181694 (PMC5549903; doi:10.1371/journal.pone.0181694)
Supplement: S8 File — The directory includes 90 raw files and was zipped to “.zip”; the folder has three strains with 30 spectra per strain; S1 Text explains the raw files with an example and Table 1 represents the yeast strains used within the experiment. (ZIP) [file pone.0181694.s011.zip › 22-24/30281-168-Lag-Lag-Lag-YPG-18h-E-E_2016-09-20_1_0_C9_1.dat]

1999.90 626
2000.32 605
2000.75 635
2001.17 665
2001.59 614
2002.01 687
2002.43 589
2002.86 634
2003.28 641
2003.70 615
2004.12 596
2004.54 615
2004.97 641
2005.39 550
2005.81 593
2006.23 597
2006.66 658
2007.08 606
2007.50 633
2007.92 586
2008.35 616
2008.77 606
2009.19 598
2009.61 601
2010.04 552
2010.46 532
2010.88 598
2011.31 599
2011.73 580
2012.15 599
2012.57 597
2013.00 617
2013.42 607
2013.84 593
2014.27 577
2014.69 572
2015.11 572
2015.54 549
2015.96 550
2016.38 558
2016.81 594
2017.23 564
2017.65 593
2018.08 585
2018.50 610
2018.93 578
2019.35 624
2019.77 565
2020.20 606
2020.62 660
2021.04 619
2021.47 631
2021.89 585
2022.32 629
2022.74 557
2023.17 595
2023.59 607
2024.01 595
2024.44 553
2024.86 562
2025.29 566
2025.71 575
2026.14 585
2026.56 602
2026.98 575
2027.41 584
2027.83 563
2028.26 591
2028.68 613
2029.11 595
2029.53 551
2029.96 536
2030.38 569
2030.81 541
2031.23 529
2031.66 555
2032.08 600
2032.51 544
2032.93 576
2033.36 540
2033.78 592
2034.21 577
2034.63 546
2035.06 538
2035.49 572
2035.91 561
2036.34 530
2036.76 495
2037.19 565
2037.61 605
2038.04 564
2038.47 594
2038.89 569
2039.32 592
2039.74 559
2040.17 624
2040.59 523
2041.02 584
2041.45 613
2041.87 633
2042.30 601
2042.73 642
2043.15 607
2043.58 568
2044.00 590
2044.43 595
2044.86 571
2045.28 607
2045.71 617
2046.14 576
2046.56 613
2046.99 623
2047.42 633
2047.84 583
2048.27 608
2048.70 609
2049.12 575
2049.55 639
2049.98 635
2050.40 558
2050.83 566
2051.26 589
2051.69 566
2052.11 583
2052.54 553
2052.97 565
2053.40 556
2053.82 584
2054.25 607
2054.68 584
2055.10 553
2055.53 580
2055.96 558
2056.39 533
2056.82 579
2057.24 558
2057.67 619
2058.10 601
2058.53 626
2058.95 611
2059.38 645
2059.81 633
2060.24 672
2060.67 642
2061.09 638
2061.52 609
2061.95 606
2062.38 654
2062.81 634
2063.24 623
2063.66 601
2064.09 678
2064.52 679
2064.95 663
2065.38 681
2065.81 691
2066.24 722
2066.66 754
2067.09 740
2067.52 738
2067.95 817
2068.38 674
2068.81 660
2069.24 685
2069.67 631
2070.10 612
2070.52 594
2070.95 590
2071.38 618
2071.81 601
2072.24 594
2072.67 550
2073.10 567
2073.53 619
2073.96 603
2074.39 592
2074.82 595
2075.25 540
2075.68 571
2076.11 655
2076.54 636
2076.97 592
2077.40 625
2077.83 642
2078.26 592
2078.69 600
2079.12 582
2079.55 602
2079.98 613
2080.41 619
2080.84 669
2081.27 621
2081.70 565
2082.13 617
2082.56 624
2082.99 623
2083.42 605
2083.85 604
2084.28 610
2084.71 578
2085.14 662
2085.57 600
2086.00 596
2086.43 592
2086.86 615
2087.29 633
2087.73 619
2088.16 565
2088.59 593
2089.02 614
2089.45 567
2089.88 569
2090.31 560
2090.74 595
2091.17 545
2091.61 621
2092.04 604
2092.47 602
2092.90 549
2093.33 601
2093.76 594
2094.19 593
2094.63 577
2095.06 613
2095.49 599
2095.92 623
2096.35 582
2096.78 579
2097.22 584
2097.65 519
2098.08 583
2098.51 586
2098.94 541
2099.38 558
2099.81 589
2100.24 548
2100.67 554
2101.11 584
2101.54 622
2101.97 591
2102.40 602
2102.83 531
2103.27 554
2103.70 568
2104.13 567
2104.56 602
2105.00 592
2105.43 614
2105.86 582
2106.30 575
2106.73 559
2107.16 592
2107.59 605
2108.03 564
2108.46 584
2108.89 572
2109.33 567
2109.76 630
2110.19 581
2110.63 584
2111.06 569
2111.49 560
2111.93 617
2112.36 602
2112.79 582
2113.23 585
2113.66 563
2114.09 544
2114.53 563
2114.96 557
2115.40 574
2115.83 584
2116.26 575
2116.70 564
2117.13 554
2117.56 535
2118.00 537
2118.43 574
2118.87 581
2119.30 542
2119.73 538
2120.17 614
2120.60 613
2121.04 620
2121.47 612
2121.91 609
2122.34 592
2122.78 569
2123.21 613
2123.64 603
2124.08 567
2124.51 572
2124.95 656
2125.38 577
2125.82 690
2126.25 627
2126.69 588
2127.12 587
2127.56 622
2127.99 651
2128.43 648
2128.86 629
2129.30 609
2129.73 589
2130.17 652
2130.60 657
2131.04 629
2131.47 677
2131.91 670
2132.35 748
2132.78 659
2133.22 611
2133.65 624
2134.09 634
2134.52 615
2134.96 627
2135.40 587
2135.83 611
2136.27 635
2136.70 643
2137.14 634
2137.57 555
2138.01 607
2138.45 600
2138.88 623
2139.32 564
2139.76 556
2140.19 586
2140.63 586
2141.06 584
2141.50 572
2141.94 633
2142.37 594
2142.81 564
2143.25 548
2143.68 598
2144.12 628
2144.56 611
2144.99 593
2145.43 555
2145.87 528
2146.30 581
2146.74 544
2147.18 638
2147.62 605
2148.05 622
2148.49 650
2148.93 645
2149.36 637
2149.80 685
2150.24 635
2150.68 705
2151.11 741
2151.55 696
2151.99 699
2152.43 749
2152.86 700
2153.30 742
2153.74 730
2154.18 694
2154.61 621
2155.05 658
2155.49 679
2155.93 631
2156.37 639
2156.80 586
2157.24 566
2157.68 564
2158.12 571
2158.56 592
2158.99 581
2159.43 584
2159.87 571
2160.31 562
2160.75 544
2161.19 635
2161.62 623
2162.06 630
2162.50 635
2162.94 657
2163.38 635
2163.82 645
2164.26 654
2164.69 611
2165.13 628
2165.57 656
2166.01 645
2166.45 667
2166.89 684
2167.33 663
2167.77 636
2168.21 663
2168.65 637
2169.08 651
2169.52 680
2169.96 674
2170.40 650
2170.84 677
2171.28 659
2171.72 662
2172.16 611
2172.60 631
2173.04 654
2173.48 654
2173.92 659
2174.36 710
2174.80 671
2175.24 687
2175.68 655
2176.12 606
2176.56 655
2177.00 689
2177.44 701
2177.88 678
2178.32 716
2178.76 664
2179.20 668
2179.64 692
2180.08 709
2180.52 706
2180.96 670
2181.40 676
2181.84 713
2182.28 659
2182.72 657
2183.16 679
2183.60 631
2184.04 641
2184.48 621
2184.93 646
2185.37 561
2185.81 629
2186.25 652
2186.69 611
2187.13 656
2187.57 652
2188.01 652
2188.45 634
2188.89 587
2189.34 649
2189.78 585
2190.22 609
2190.66 650
2191.10 657
2191.54 617
2191.98 636
2192.43 667
2192.87 655
2193.31 657
2193.75 658
2194.19 607
2194.63 622
2195.08 676
2195.52 693
2195.96 704
2196.40 748
2196.84 726
2197.29 705
2197.73 692
2198.17 646
2198.61 675
2199.06 648
2199.50 664
2199.94 631
2200.38 626
2200.82 627
2201.27 633
2201.71 584
2202.15 643
2202.59 665
2203.04 667
2203.48 609
2203.92 655
2204.37 668
2204.81 655
2205.25 693
2205.69 676
2206.14 631
2206.58 612
2207.02 663
2207.47 714
2207.91 676
2208.35 740
2208.80 760
2209.24 767
2209.68 726
2210.13 659
2210.57 714
2211.01 735
2211.46 691
2211.90 703
2212.34 685
2212.79 694
2213.23 668
2213.67 688
2214.12 730
2214.56 686
2215.01 690
2215.45 672
2215.89 673
2216.34 659
2216.78 634
2217.23 689
2217.67 663
2218.11 654
2218.56 637
2219.00 637
2219.45 646
2219.89 621
2220.34 588
2220.78 638
2221.22 633
2221.67 666
2222.11 687
2222.56 681
2223.00 683
2223.45 646
2223.89 655
2224.34 660
2224.78 742
2225.23 766
2225.67 742
2226.12 756
2226.56 754
2227.01 689
2227.45 679
2227.90 704
2228.34 734
2228.79 787
2229.23 755
2229.68 750
2230.12 728
2230.57 716
2231.01 710
2231.46 735
2231.90 764
2232.35 751
2232.80 714
2233.24 766
2233.69 764
2234.13 750
2234.58 766
2235.02 741
2235.47 737
2235.92 706
2236.36 693
2236.81 659
2237.25 700
2237.70 695
2238.15 676
2238.59 653
2239.04 625
2239.49 608
2239.93 729
2240.38 692
2240.82 660
2241.27 655
2241.72 574
2242.16 608
2242.61 663
2243.06 616
2243.50 649
2243.95 671
2244.40 609
2244.84 617
2245.29 654
2245.74 639
2246.19 624
2246.63 635
2247.08 624
2247.53 593
2247.97 618
2248.42 633
2248.87 649
2249.32 656
2249.76 671
2250.21 653
2250.66 616
2251.10 624
2251.55 611
2252.00 678
2252.45 664
2252.89 649
2253.34 654
2253.79 651
2254.24 635
2254.69 647
2255.13 649
2255.58 670
2256.03 698
2256.48 671
2256.93 623
2257.37 590
2257.82 581
2258.27 629
2258.72 711
2259.17 669
2259.61 657
2260.06 661
2260.51 624
2260.96 681
2261.41 716
2261.86 701
2262.31 790
2262.75 789
2263.20 760
2263.65 757
2264.10 754
2264.55 727
2265.00 731
2265.45 689
2265.90 739
2266.34 756
2266.79 711
2267.24 737
2267.69 715
2268.14 679
2268.59 719
2269.04 710
2269.49 774
2269.94 765
2270.39 752
2270.84 742
2271.29 757
2271.74 800
2272.18 760
2272.63 750
2273.08 821
2273.53 800
2273.98 837
2274.43 837
2274.88 857
2275.33 914
2275.78 908
2276.23 997
2276.68 1117
2277.13 1133
2277.58 1101
2278.03 1093
2278.48 1068
2278.93 1030
2279.38 1075
2279.83 1029
2280.28 913
2280.73 905
2281.19 905
2281.64 794
2282.09 822
2282.54 757
2282.99 756
2283.44 771
2283.89 755
2284.34 732
2284.79 738
2285.24 716
2285.69 724
2286.14 730
2286.59 728
2287.04 720
2287.50 769
2287.95 746
2288.40 774
2288.85 796
2289.30 813
2289.75 931
2290.20 968
2290.65 1044
2291.11 979
2291.56 1081
2292.01 1150
2292.46 1158
2292.91 1180
2293.36 1144
2293.82 1135
2294.27 1120
2294.72 1098
2295.17 971
2295.62 967
2296.07 919
2296.53 888
2296.98 852
2297.43 816
2297.88 799
2298.33 812
2298.79 812
2299.24 788
2299.69 754
2300.14 769
2300.60 745
2301.05 745
2301.50 767
2301.95 722
2302.41 705
2302.86 712
2303.31 680
2303.76 664
2304.22 687
2304.67 690
2305.12 695
2305.57 631
2306.03 655
2306.48 701
2306.93 695
2307.39 701
2307.84 731
2308.29 752
2308.75 740
2309.20 757
2309.65 748
2310.11 762
2310.56 809
2311.01 800
2311.47 778
2311.92 782
2312.37 707
2312.83 736
2313.28 722
2313.73 713
2314.19 742
2314.64 722
2315.09 802
2315.55 746
2316.00 772
2316.46 718
2316.91 753
2317.36 740
2317.82 710
2318.27 685
2318.73 676
2319.18 685
2319.63 711
2320.09 766
2320.54 760
2321.00 801
2321.45 752
2321.91 764
2322.36 753
2322.82 770
2323.27 740
2323.72 773
2324.18 760
2324.63 767
2325.09 829
2325.54 857
2326.00 808
2326.45 835
2326.91 831
2327.36 880
2327.82 874
2328.27 896
2328.73 818
2329.18 787
2329.64 810
2330.09 818
2330.55 763
2331.00 702
2331.46 684
2331.92 722
2332.37 704
2332.83 718
2333.28 719
2333.74 661
2334.19 690
2334.65 698
2335.10 703
2335.56 711
2336.02 705
2336.47 661
2336.93 661
2337.38 685
2337.84 675
2338.30 693
2338.75 666
2339.21 719
2339.66 697
2340.12 690
2340.58 736
2341.03 727
2341.49 741
2341.95 699
2342.40 732
2342.86 666
2343.32 662
2343.77 678
2344.23 667
2344.68 685
2345.14 719
2345.60 729
2346.06 747
2346.51 718
2346.97 738
2347.43 745
2347.88 731
2348.34 752
2348.80 777
2349.25 740
2349.71 726
2350.17 759
2350.63 767
2351.08 702
2351.54 675
2352.00 710
2352.46 716
2352.91 742
2353.37 747
2353.83 710
2354.29 696
2354.74 694
2355.20 720
2355.66 706
2356.12 688
2356.57 699
2357.03 668
2357.49 705
2357.95 686
2358.41 691
2358.86 692
2359.32 682
2359.78 702
2360.24 737
2360.70 745
2361.15 745
2361.61 735
2362.07 696
2362.53 736
2362.99 753
2363.45 766
2363.91 770
2364.36 757
2364.82 690
2365.28 736
2365.74 734
2366.20 717
2366.66 741
2367.12 751
2367.57 748
2368.03 770
2368.49 780
2368.95 757
2369.41 738
2369.87 762
2370.33 768
2370.79 706
2371.25 641
2371.71 748
2372.17 693
2372.63 675
2373.09 695
2373.54 681
2374.00 669
2374.46 690
2374.92 714
2375.38 716
2375.84 705
2376.30 680
2376.76 710
2377.22 724
2377.68 694
2378.14 717
2378.60 738
2379.06 741
2379.52 721
2379.98 683
2380.44 694
2380.90 709
2381.36 744
2381.82 727
2382.28 726
2382.74 696
2383.20 647
2383.66 683
2384.12 696
2384.59 721
2385.05 710
2385.51 730
2385.97 676
2386.43 712
2386.89 757
2387.35 731
2387.81 706
2388.27 693
2388.73 777
2389.19 753
2389.65 711
2390.12 731
2390.58 759
2391.04 719
2391.50 696
2391.96 761
2392.42 736
2392.88 732
2393.34 767
2393.81 741
2394.27 721
2394.73 771
2395.19 709
2395.65 778
2396.11 723
2396.57 686
2397.04 703
2397.50 726
2397.96 742
2398.42 795
2398.88 755
2399.35 731
2399.81 696
2400.27 713
2400.73 728
2401.19 771
2401.66 732
2402.12 730
2402.58 729
2403.04 708
2403.51 656
2403.97 719
2404.43 785
2404.89 660
2405.36 622
2405.82 666
2406.28 690
2406.74 683
2407.21 676
2407.67 686
2408.13 645
2408.59 674
2409.06 675
2409.52 684
2409.98 730
2410.45 688
2410.91 655
2411.37 631
2411.84 622
2412.30 653
2412.76 724
2413.23 706
2413.69 653
2414.15 695
2414.62 648
2415.08 655
2415.54 692
2416.01 687
2416.47 675
2416.93 655
2417.40 750
2417.86 729
2418.32 698
2418.79 717
2419.25 736
2419.72 751
2420.18 734
2420.64 686
2421.11 774
2421.57 763
2422.04 780
2422.50 724
2422.96 752
2423.43 747
2423.89 766
2424.36 776
2424.82 770
2425.29 785
2425.75 817
2426.22 692
2426.68 685
2427.15 669
2427.61 663
2428.07 708
2428.54 647
2429.00 623
2429.47 635
2429.93 699
2430.40 689
2430.86 690
2431.33 647
2431.79 648
2432.26 642
2432.72 707
2433.19 645
2433.65 662
2434.12 652
2434.59 653
2435.05 725
2435.52 700
2435.98 658
2436.45 638
2436.91 652
2437.38 684
2437.84 696
2438.31 737
2438.78 669
2439.24 703
2439.71 723
2440.17 779
2440.64 749
2441.10 800
2441.57 787
2442.04 793
2442.50 758
2442.97 766
2443.44 726
2443.90 695
2444.37 713
2444.83 744
2445.30 722
2445.77 720
2446.23 690
2446.70 698
2447.17 732
2447.63 727
2448.10 715
2448.57 649
2449.03 701
2449.50 653
2449.97 657
2450.43 679
2450.90 661
2451.37 682
2451.83 669
2452.30 692
2452.77 688
2453.24 690
2453.70 739
2454.17 705
2454.64 631
2455.10 639
2455.57 657
2456.04 713
2456.51 679
2456.97 672
2457.44 687
2457.91 707
2458.38 724
2458.84 689
2459.31 710
2459.78 727
2460.25 684
2460.72 649
2461.18 643
2461.65 683
2462.12 667
2462.59 670
2463.06 753
2463.52 692
2463.99 696
2464.46 695
2464.93 647
2465.40 660
2465.86 668
2466.33 632
2466.80 610
2467.27 676
2467.74 683
2468.21 697
2468.68 655
2469.14 704
2469.61 679
2470.08 689
2470.55 702
2471.02 666
2471.49 693
2471.96 684
2472.43 710
2472.90 685
2473.36 684
2473.83 690
2474.30 641
2474.77 636
2475.24 644
2475.71 665
2476.18 692
2476.65 650
2477.12 662
2477.59 710
2478.06 758
2478.53 662
2479.00 698
2479.47 706
2479.94 700
2480.41 693
2480.87 675
2481.34 712
2481.81 699
2482.28 625
2482.75 641
2483.22 645
2483.69 627
2484.16 666
2484.63 635
2485.10 736
2485.57 707
2486.05 678
2486.52 782
2486.99 777
2487.46 775
2487.93 763
2488.40 727
2488.87 762
2489.34 804
2489.81 827
2490.28 839
2490.75 770
2491.22 752
2491.69 684
2492.16 660
2492.63 734
2493.10 710
2493.58 665
2494.05 684
2494.52 714
2494.99 706
2495.46 671
2495.93 737
2496.40 768
2496.87 733
2497.34 683
2497.82 752
2498.29 784
2498.76 700
2499.23 669
2499.70 677
2500.17 679
2500.64 676
2501.12 687
2501.59 670
2502.06 726
2502.53 704
2503.00 722
2503.48 723
2503.95 656
2504.42 705
2504.89 763
2505.36 763
2505.84 744
2506.31 693
2506.78 675
2507.25 705
2507.72 744
2508.20 766
2508.67 727
2509.14 752
2509.61 821
2510.09 860
2510.56 848
2511.03 862
2511.50 878
2511.98 834
2512.45 920
2512.92 941
2513.40 956
2513.87 981
2514.34 1000
2514.81 962
2515.29 860
2515.76 919
2516.23 882
2516.71 808
2517.18 853
2517.65 837
2518.13 773
2518.60 764
2519.07 766
2519.55 819
2520.02 795
2520.49 754
2520.97 800
2521.44 837
2521.91 807
2522.39 770
2522.86 732
2523.34 785
2523.81 739
2524.28 747
2524.76 754
2525.23 719
2525.70 775
2526.18 733
2526.65 765
2527.13 756
2527.60 738
2528.08 742
2528.55 759
2529.02 763
2529.50 768
2529.97 782
2530.45 761
2530.92 738
2531.40 751
2531.87 715
2532.34 786
2532.82 771
2533.29 763
2533.77 786
2534.24 734
2534.72 771
2535.19 792
2535.67 774
2536.14 778
2536.62 795
2537.09 831
2537.57 755
2538.04 769
2538.52 821
2538.99 788
2539.47 743
2539.94 773
2540.42 777
2540.90 843
2541.37 781
2541.85 814
2542.32 795
2542.80 839
2543.27 865
2543.75 783
2544.22 809
2544.70 778
2545.18 888
2545.65 869
2546.13 853
2546.60 862
2547.08 871
2547.56 837
2548.03 911
2548.51 931
2548.98 886
2549.46 916
2549.94 900
2550.41 894
2550.89 918
2551.37 907
2551.84 905
2552.32 927
2552.80 880
2553.27 812
2553.75 853
2554.23 896
2554.70 856
2555.18 860
2555.66 850
2556.13 817
2556.61 825
2557.09 790
2557.56 769
2558.04 785
2558.52 777
2558.99 842
2559.47 778
2559.95 751
2560.43 722
2560.90 716
2561.38 778
2561.86 739
2562.33 748
2562.81 729
2563.29 718
2563.77 704
2564.25 705
2564.72 721
2565.20 700
2565.68 655
2566.16 654
2566.63 647
2567.11 719
2567.59 710
2568.07 698
2568.55 633
2569.02 637
2569.50 736
2569.98 695
2570.46 685
2570.94 701
2571.41 646
2571.89 722
2572.37 692
2572.85 687
2573.33 658
2573.81 698
2574.28 679
2574.76 718
2575.24 736
2575.72 744
2576.20 717
2576.68 733
2577.16 731
2577.64 770
2578.11 742
2578.59 714
2579.07 711
2579.55 701
2580.03 705
2580.51 734
2580.99 761
2581.47 719
2581.95 719
2582.43 720
2582.91 737
2583.39 684
2583.86 739
2584.34 718
2584.82 703
2585.30 670
2585.78 724
2586.26 723
2586.74 692
2587.22 731
2587.70 752
2588.18 747
2588.66 718
2589.14 744
2589.62 735
2590.10 737
2590.58 689
2591.06 693
2591.54 764
2592.02 756
2592.50 745
2592.98 751
2593.46 740
2593.94 740
2594.42 724
2594.90 689
2595.38 725
2595.86 710
2596.35 720
2596.83 731
2597.31 701
2597.79 720
2598.27 757
2598.75 715
2599.23 725
2599.71 719
2600.19 699
2600.67 722
2601.15 722
2601.63 731
2602.12 709
2602.60 688
2603.08 673
2603.56 666
2604.04 662
2604.52 700
2605.00 722
2605.48 720
2605.97 685
2606.45 698
2606.93 700
2607.41 689
2607.89 704
2608.37 661
2608.86 678
2609.34 715
2609.82 736
2610.30 754
2610.78 744
2611.26 791
2611.75 706
2612.23 743
2612.71 734
2613.19 703
2613.68 709
2614.16 744
2614.64 729
2615.12 667
2615.60 660
2616.09 766
2616.57 779
2617.05 718
2617.53 700
2618.02 692
2618.50 746
2618.98 705
2619.46 701
2619.95 703
2620.43 706
2620.91 671
2621.40 688
2621.88 686
2622.36 731
2622.85 714
2623.33 690
2623.81 735
2624.29 743
2624.78 726
2625.26 717
2625.74 738
2626.23 718
2626.71 681
2627.19 683
2627.68 711
2628.16 734
2628.64 678
2629.13 761
2629.61 747
2630.10 747
2630.58 730
2631.06 774
2631.55 786
2632.03 778
2632.51 752
2633.00 754
2633.48 819
2633.97 755
2634.45 753
2634.94 808
2635.42 764
2635.90 742
2636.39 758
2636.87 739
2637.36 690
2637.84 654
2638.33 727
2638.81 724
2639.29 734
2639.78 738
2640.26 742
2640.75 729
2641.23 709
2641.72 685
2642.20 736
2642.69 767
2643.17 719
2643.66 770
2644.14 718
2644.63 732
2645.11 738
2645.60 743
2646.08 744
2646.57 769
2647.05 704
2647.54 704
2648.02 749
2648.51 726
2648.99 750
2649.48 712
2649.97 758
2650.45 795
2650.94 756
2651.42 753
2651.91 795
2652.39 786
2652.88 754
2653.37 720
2653.85 716
2654.34 742
2654.82 770
2655.31 762
2655.80 780
2656.28 747
2656.77 834
2657.25 803
2657.74 713
2658.23 749
2658.71 731
2659.20 772
2659.69 752
2660.17 740
2660.66 679
2661.14 715
2661.63 685
2662.12 706
2662.60 697
2663.09 683
2663.58 746
2664.06 801
2664.55 784
2665.04 732
2665.53 715
2666.01 687
2666.50 722
2666.99 756
2667.47 793
2667.96 765
2668.45 781
2668.94 782
2669.42 784
2669.91 767
2670.40 756
2670.88 720
2671.37 749
2671.86 784
2672.35 795
2672.83 831
2673.32 848
2673.81 943
2674.30 973
2674.79 993
2675.27 984
2675.76 1001
2676.25 958
2676.74 933
2677.23 995
2677.71 920
2678.20 896
2678.69 844
2679.18 838
2679.67 774
2680.15 817
2680.64 828
2681.13 744
2681.62 807
2682.11 792
2682.60 832
2683.08 821
2683.57 745
2684.06 830
2684.55 764
2685.04 785
2685.53 828
2686.02 832
2686.51 734
2686.99 790
2687.48 779
2687.97 776
2688.46 728
2688.95 787
2689.44 763
2689.93 779
2690.42 762
2690.91 692
2691.40 786
2691.89 786
2692.38 760
2692.87 773
2693.35 825
2693.84 803
2694.33 759
2694.82 779
2695.31 797
2695.80 762
2696.29 790
2696.78 852
2697.27 825
2697.76 812
2698.25 807
2698.74 781
2699.23 773
2699.72 716
2700.21 767
2700.70 796
2701.19 774
2701.68 722
2702.17 774
2702.66 780
2703.15 819
2703.64 827
2704.13 823
2704.62 780
2705.12 843
2705.61 791
2706.10 748
2706.59 744
2707.08 814
2707.57 798
2708.06 731
2708.55 705
2709.04 738
2709.53 707
2710.02 730
2710.51 765
2711.01 722
2711.50 744
2711.99 753
2712.48 772
2712.97 718
2713.46 697
2713.95 746
2714.44 809
2714.94 775
2715.43 775
2715.92 748
2716.41 736
2716.90 750
2717.39 693
2717.89 708
2718.38 680
2718.87 691
2719.36 673
2719.85 688
2720.34 691
2720.84 727
2721.33 705
2721.82 733
2722.31 750
2722.80 803
2723.30 784
2723.79 816
2724.28 802
2724.77 755
2725.27 783
2725.76 763
2726.25 811
2726.74 774
2727.24 732
2727.73 739
2728.22 732
2728.71 738
2729.21 733
2729.70 716
2730.19 717
2730.69 780
2731.18 776
2731.67 755
2732.16 731
2732.66 701
2733.15 774
2733.64 786
2734.14 724
2734.63 758
2735.12 783
2735.62 793
2736.11 780
2736.60 809
2737.10 761
2737.59 856
2738.08 828
2738.58 859
2739.07 784
2739.56 802
2740.06 782
2740.55 761
2741.05 820
2741.54 829
2742.03 771
2742.53 720
2743.02 727
2743.52 792
2744.01 753
2744.50 699
2745.00 748
2745.49 704
2745.99 721
2746.48 776
2746.97 747
2747.47 764
2747.96 725
2748.46 810
2748.95 837
2749.45 856
2749.94 838
2750.44 786
2750.93 725
2751.43 782
2751.92 770
2752.42 743
2752.91 744
2753.41 768
2753.90 768
2754.40 723
2754.89 762
2755.39 788
2755.88 814
2756.38 783
2756.87 774
2757.37 805
2757.86 809
2758.36 838
2758.85 777
2759.35 756
2759.84 787
2760.34 766
2760.83 770
2761.33 742
2761.83 725
2762.32 761
2762.82 782
2763.31 817
2763.81 727
2764.30 733
2764.80 798
2765.30 800
2765.79 816
2766.29 792
2766.78 767
2767.28 815
2767.78 807
2768.27 819
2768.77 792
2769.27 803
2769.76 780
2770.26 762
2770.76 780
2771.25 813
2771.75 828
2772.24 833
2772.74 769
2773.24 745
2773.73 795
2774.23 811
2774.73 861
2775.23 825
2775.72 805
2776.22 821
2776.72 821
2777.21 853
2777.71 808
2778.21 835
2778.70 864
2779.20 801
2779.70 855
2780.20 767
2780.69 732
2781.19 775
2781.69 787
2782.19 788
2782.68 737
2783.18 745
2783.68 726
2784.18 751
2784.67 724
2785.17 736
2785.67 741
2786.17 744
2786.67 719
2787.16 722
2787.66 742
2788.16 707
2788.66 744
2789.16 802
2789.65 770
2790.15 701
2790.65 750
2791.15 725
2791.65 737
2792.15 752
2792.64 740
2793.14 735
2793.64 765
2794.14 778
2794.64 825
2795.14 793
2795.64 809
2796.13 822
2796.63 891
2797.13 886
2797.63 848
2798.13 887
2798.63 875
2799.13 889
2799.63 844
2800.13 831
2800.62 871
2801.12 887
2801.62 819
2802.12 792
2802.62 786
2803.12 825
2803.62 782
2804.12 748
2804.62 767
2805.12 771
2805.62 774
2806.12 769
2806.62 782
2807.12 883
2807.62 809
2808.12 756
2808.62 829
2809.12 850
2809.62 818
2810.12 843
2810.62 848
2811.12 843
2811.62 808
2812.12 822
2812.62 857
2813.12 916
2813.62 933
2814.12 804
2814.62 856
2815.12 868
2815.62 877
2816.12 854
2816.62 834
2817.12 835
2817.62 794
2818.12 820
2818.62 810
2819.12 837
2819.63 812
2820.13 797
2820.63 800
2821.13 752
2821.63 791
2822.13 830
2822.63 815
2823.13 804
2823.63 772
2824.13 756
2824.64 817
2825.14 823
2825.64 759
2826.14 755
2826.64 769
2827.14 745
2827.64 779
2828.15 809
2828.65 779
2829.15 812
2829.65 796
2830.15 748
2830.65 774
2831.16 750
2831.66 726
2832.16 726
2832.66 709
2833.16 763
2833.67 775
2834.17 789
2834.67 822
2835.17 824
2835.68 810
2836.18 782
2836.68 788
2837.18 823
2837.68 820
2838.19 836
2838.69 832
2839.19 815
2839.70 810
2840.20 848
2840.70 780
2841.20 815
2841.71 808
2842.21 842
2842.71 859
2843.21 858
2843.72 841
2844.22 835
2844.72 851
2845.23 821
2845.73 809
2846.23 807
2846.74 826
2847.24 888
2847.74 851
2848.25 860
2848.75 903
2849.25 953
2849.76 956
2850.26 885
2850.76 905
2851.27 888
2851.77 825
2852.28 834
2852.78 840
2853.28 818
2853.79 792
2854.29 744
2854.79 771
2855.30 805
2855.80 771
2856.31 795
2856.81 777
2857.31 816
2857.82 791
2858.32 840
2858.83 848
2859.33 813
2859.84 821
2860.34 851
2860.85 865
2861.35 832
2861.85 818
2862.36 816
2862.86 848
2863.37 816
2863.87 853
2864.38 831
2864.88 837
2865.39 848
2865.89 844
2866.40 790
2866.90 803
2867.41 778
2867.91 753
2868.42 716
2868.92 765
2869.43 783
2869.93 793
2870.44 814
2870.94 795
2871.45 776
2871.96 797
2872.46 833
2872.97 856
2873.47 837
2873.98 845
2874.48 816
2874.99 873
2875.49 873
2876.00 828
2876.51 846
2877.01 869
2877.52 896
2878.02 912
2878.53 941
2879.04 898
2879.54 820
2880.05 845
2880.55 877
2881.06 875
2881.57 829
2882.07 859
2882.58 902
2883.09 898
2883.59 891
2884.10 920
2884.61 955
2885.11 985
2885.62 959
2886.13 963
2886.63 963
2887.14 964
2887.65 979
2888.15 1006
2888.66 1082
2889.17 1009
2889.67 975
2890.18 1009
2890.69 954
2891.20 994
2891.70 939
2892.21 907
2892.72 936
2893.22 955
2893.73 913
2894.24 919
2894.75 894
2895.25 906
2895.76 929
2896.27 931
2896.78 982
2897.29 957
2897.79 957
2898.30 911
2898.81 903
2899.32 927
2899.82 917
2900.33 938
2900.84 893
2901.35 914
2901.86 887
2902.36 930
2902.87 896
2903.38 851
2903.89 868
2904.40 882
2904.91 913
2905.41 874
2905.92 894
2906.43 882
2906.94 908
2907.45 890
2907.96 883
2908.47 869
2908.97 863
2909.48 849
2909.99 876
2910.50 841
2911.01 877
2911.52 843
2912.03 807
2912.54 811
2913.05 813
2913.55 870
2914.06 837
2914.57 840
2915.08 835
2915.59 880
2916.10 832
2916.61 816
2917.12 848
2917.63 867
2918.14 862
2918.65 893
2919.16 883
2919.67 850
2920.18 854
2920.69 928
2921.20 863
2921.71 912
2922.22 895
2922.73 903
2923.24 981
2923.75 969
2924.26 958
2924.77 1012
2925.28 943
2925.79 1029
2926.30 964
2926.81 992
2927.32 961
2927.83 968
2928.34 1034
2928.85 916
2929.36 898
2929.87 986
2930.38 939
2930.89 881
2931.40 866
2931.91 863
2932.42 823
2932.93 816
2933.45 839
2933.96 881
2934.47 849
2934.98 829
2935.49 816
2936.00 849
2936.51 879
2937.02 833
2937.53 840
2938.04 879
2938.56 936
2939.07 948
2939.58 935
2940.09 930
2940.60 972
2941.11 1087
2941.62 1048
2942.14 1078
2942.65 1084
2943.16 1099
2943.67 1116
2944.18 1037
2944.70 994
2945.21 957
2945.72 954
2946.23 986
2946.74 988
2947.26 944
2947.77 936
2948.28 925
2948.79 912
2949.30 920
2949.82 827
2950.33 822
2950.84 885
2951.35 892
2951.87 877
2952.38 871
2952.89 854
2953.40 852
2953.92 803
2954.43 814
2954.94 816
2955.45 858
2955.97 856
2956.48 798
2956.99 798
2957.51 824
2958.02 850
2958.53 844
2959.04 852
2959.56 877
2960.07 820
2960.58 838
2961.10 862
2961.61 835
2962.12 861
2962.64 867
2963.15 899
2963.66 850
2964.18 882
2964.69 826
2965.21 894
2965.72 892
2966.23 921
2966.75 887
2967.26 868
2967.77 875
2968.29 876
2968.80 863
2969.32 838
2969.83 841
2970.34 804
2970.86 879
2971.37 856
2971.89 863
2972.40 845
2972.91 847
2973.43 866
2973.94 864
2974.46 853
2974.97 856
2975.49 855
2976.00 816
2976.52 842
2977.03 828
2977.55 863
2978.06 857
2978.57 875
2979.09 869
2979.60 899
2980.12 935
2980.63 887
2981.15 858
2981.66 900
2982.18 913
2982.69 948
2983.21 885
2983.73 948
2984.24 933
2984.76 921
2985.27 948
2985.79 939
2986.30 907
2986.82 955
2987.33 992
2987.85 961
2988.36 918
2988.88 933
2989.40 1004
2989.91 959
2990.43 967
2990.94 979
2991.46 978
2991.97 982
2992.49 945
2993.01 969
2993.52 961
2994.04 1075
2994.55 1004
2995.07 1087
2995.59 1019
2996.10 995
2996.62 1036
2997.14 1098
2997.65 1088
2998.17 1122
2998.69 1119
2999.20 1169
2999.72 1188
3000.24 1167
3000.75 1165
3001.27 1265
3001.79 1279
3002.30 1266
3002.82 1266
3003.34 1373
3003.85 1443
3004.37 1636
3004.89 1713
3005.40 1813
3005.92 1957
3006.44 2118
3006.96 2075
3007.47 1996
3007.99 1845
3008.51 1758
3009.03 1555
3009.54 1543
3010.06 1415
3010.58 1291
3011.10 1214
3011.61 1145
3012.13 1075
3012.65 1046
3013.17 998
3013.68 1105
3014.20 1063
3014.72 1023
3015.24 982
3015.76 990
3016.27 1009
3016.79 1013
3017.31 1020
3017.83 1023
3018.35 986
3018.86 1024
3019.38 1002
3019.90 969
3020.42 934
3020.94 964
3021.46 1013
3021.97 1007
3022.49 982
3023.01 973
3023.53 985
3024.05 1014
3024.57 997
3025.09 964
3025.61 996
3026.12 960
3026.64 1004
3027.16 1016
3027.68 1006
3028.20 922
3028.72 887
3029.24 915
3029.76 944
3030.28 902
3030.80 924
3031.32 938
3031.84 959
3032.35 914
3032.87 892
3033.39 910
3033.91 940
3034.43 936
3034.95 865
3035.47 929
3035.99 1002
3036.51 942
3037.03 924
3037.55 924
3038.07 951
3038.59 939
3039.11 916
3039.63 924
3040.15 981
3040.67 898
3041.19 903
3041.71 844
3042.23 869
3042.75 896
3043.27 916
3043.79 927
3044.31 854
3044.83 874
3045.35 948
3045.87 1014
3046.40 922
3046.92 918
3047.44 897
3047.96 901
3048.48 934
3049.00 932
3049.52 940
3050.04 879
3050.56 887
3051.08 872
3051.60 813
3052.12 869
3052.65 868
3053.17 862
3053.69 904
3054.21 862
3054.73 865
3055.25 902
3055.77 910
3056.30 898
3056.82 859
3057.34 891
3057.86 914
3058.38 931
3058.90 939
3059.42 869
3059.95 868
3060.47 876
3060.99 921
3061.51 872
3062.03 883
3062.56 895
3063.08 922
3063.60 873
3064.12 910
3064.64 923
3065.17 963
3065.69 964
3066.21 977
3066.73 1048
3067.26 1054
3067.78 1090
3068.30 1067
3068.82 1061
3069.35 1047
3069.87 1045
3070.39 1012
3070.91 1052
3071.44 967
3071.96 1016
3072.48 974
3073.01 1020
3073.53 1089
3074.05 1049
3074.57 964
3075.10 978
3075.62 1001
3076.14 1026
3076.67 956
3077.19 1035
3077.71 1094
3078.24 1091
3078.76 1073
3079.28 1084
3079.81 1134
3080.33 1224
3080.85 1258
3081.38 1263
3081.90 1260
3082.42 1270
3082.95 1270
3083.47 1234
3084.00 1270
3084.52 1324
3085.04 1231
3085.57 1272
3086.09 1193
3086.62 1162
3087.14 1163
3087.66 1170
3088.19 1174
3088.71 1122
3089.24 1096
3089.76 1053
3090.29 1021
3090.81 1072
3091.33 1009
3091.86 1039
3092.38 1100
3092.91 1114
3093.43 1136
3093.96 1186
3094.48 1144
3095.01 1157
3095.53 1191
3096.06 1289
3096.58 1301
3097.11 1289
3097.63 1403
3098.16 1360
3098.68 1391
3099.21 1367
3099.73 1445
3100.26 1549
3100.78 1669
3101.31 1898
3101.83 2155
3102.36 2551
3102.88 3058
3103.41 3446
3103.93 3835
3104.46 4017
3104.99 4139
3105.51 4033
3106.04 3717
3106.56 3433
3107.09 3089
3107.61 2679
3108.14 2404
3108.67 2040
3109.19 1848
3109.72 1738
3110.24 1500
3110.77 1424
3111.30 1469
3111.82 1406
3112.35 1399
3112.87 1357
3113.40 1328
3113.93 1302
3114.45 1303
3114.98 1249
3115.51 1238
3116.03 1197
3116.56 1201
3117.09 1152
3117.61 1162
3118.14 1123
3118.67 1100
3119.19 1091
3119.72 1098
3120.25 1023
3120.77 1109
3121.30 1188
3121.83 1200
3122.35 1225
3122.88 1231
3123.41 1181
3123.94 1259
3124.46 1200
3124.99 1207
3125.52 1203
3126.05 1118
3126.57 1176
3127.10 1135
3127.63 1125
3128.16 1121
3128.68 1067
3129.21 1008
3129.74 1022
3130.27 995
3130.79 970
3131.32 998
3131.85 1012
3132.38 981
3132.91 1010
3133.43 1066
3133.96 1058
3134.49 1016
3135.02 998
3135.55 1075
3136.07 1057
3136.60 1017
3137.13 1025
3137.66 977
3138.19 1000
3138.72 957
3139.24 939
3139.77 958
3140.30 1002
3140.83 996
3141.36 942
3141.89 906
3142.42 913
3142.95 946
3143.47 922
3144.00 924
3144.53 894
3145.06 963
3145.59 997
3146.12 964
3146.65 930
3147.18 987
3147.71 981
3148.24 1002
3148.76 1021
3149.29 1032
3149.82 1028
3150.35 1040
3150.88 1063
3151.41 1029
3151.94 1003
3152.47 984
3153.00 1036
3153.53 1019
3154.06 1027
3154.59 1002
3155.12 992
3155.65 1025
3156.18 985
3156.71 1021
3157.24 1004
3157.77 960
3158.30 1002
3158.83 1056
3159.36 1058
3159.89 997
3160.42 1048
3160.95 1058
3161.48 1008
3162.01 992
3162.54 971
3163.07 1028
3163.60 1020
3164.13 981
3164.66 951
3165.20 962
3165.73 992
3166.26 908
3166.79 955
3167.32 923
3167.85 957
3168.38 916
3168.91 922
3169.44 904
3169.97 895
3170.50 901
3171.04 916
3171.57 949
3172.10 897
3172.63 902
3173.16 958
3173.69 1038
3174.22 1019
3174.75 1012
3175.29 1060
3175.82 1007
3176.35 1056
3176.88 1023
3177.41 968
3177.94 962
3178.48 963
3179.01 988
3179.54 959
3180.07 953
3180.60 945
3181.14 962
3181.67 952
3182.20 936
3182.73 911
3183.26 930
3183.80 944
3184.33 878
3184.86 923
3185.39 944
3185.93 907
3186.46 936
3186.99 844
3187.52 826
3188.06 862
3188.59 894
3189.12 881
3189.65 883
3190.19 905
3190.72 887
3191.25 899
3191.79 941
3192.32 990
3192.85 876
3193.38 929
3193.92 977
3194.45 933
3194.98 902
3195.52 872
3196.05 933
3196.58 972
3197.12 983
3197.65 930
3198.18 943
3198.72 919
3199.25 906
3199.78 949
3200.32 980
3200.85 868
3201.39 937
3201.92 963
3202.45 1022
3202.99 1014
3203.52 1027
3204.05 1074
3204.59 996
3205.12 1014
3205.66 969
3206.19 1025
3206.72 1075
3207.26 1072
3207.79 1070
3208.33 1155
3208.86 1099
3209.40 1127
3209.93 1122
3210.47 1230
3211.00 1245
3211.53 1205
3212.07 1262
3212.60 1217
3213.14 1162
3213.67 1171
3214.21 1176
3214.74 1132
3215.28 1163
3215.81 1090
3216.35 1073
3216.88 1029
3217.42 1001
3217.95 965
3218.49 975
3219.02 981
3219.56 931
3220.09 939
3220.63 935
3221.16 926
3221.70 961
3222.23 967
3222.77 1026
3223.31 1035
3223.84 1098
3224.38 1098
3224.91 1090
3225.45 1123
3225.98 1154
3226.52 1203
3227.06 1220
3227.59 1079
3228.13 1036
3228.66 1038
3229.20 1061
3229.74 1060
3230.27 1019
3230.81 1024
3231.34 984
3231.88 1022
3232.42 976
3232.95 997
3233.49 1077
3234.03 1065
3234.56 1037
3235.10 1061
3235.64 1017
3236.17 1021
3236.71 1079
3237.25 1089
3237.78 1123
3238.32 1112
3238.86 1132
3239.39 1141
3239.93 1162
3240.47 1065
3241.00 1049
3241.54 1129
3242.08 1132
3242.61 1116
3243.15 1091
3243.69 1094
3244.23 1101
3244.76 1077
3245.30 1104
3245.84 1144
3246.38 1098
3246.91 1079
3247.45 1161
3247.99 1136
3248.53 1206
3249.06 1188
3249.60 1251
3250.14 1280
3250.68 1347
3251.21 1424
3251.75 1453
3252.29 1580
3252.83 1908
3253.37 1961
3253.90 2117
3254.44 2205
3254.98 2249
3255.52 2241
3256.06 2211
3256.60 2008
3257.13 1867
3257.67 1824
3258.21 1642
3258.75 1514
3259.29 1453
3259.83 1409
3260.36 1376
3260.90 1421
3261.44 1545
3261.98 1626
3262.52 1616
3263.06 1653
3263.60 1706
3264.14 1734
3264.68 1802
3265.21 1806
3265.75 1802
3266.29 1925
3266.83 1954
3267.37 1995
3267.91 2010
3268.45 2007
3268.99 2053
3269.53 1934
3270.07 1840
3270.61 1715
3271.15 1563
3271.69 1502
3272.23 1474
3272.76 1439
3273.30 1329
3273.84 1353
3274.38 1356
3274.92 1314
3275.46 1268
3276.00 1281
3276.54 1334
3277.08 1348
3277.62 1314
3278.16 1361
3278.70 1267
3279.24 1329
3279.78 1349
3280.32 1343
3280.86 1330
3281.41 1299
3281.95 1353
3282.49 1371
3283.03 1318
3283.57 1312
3284.11 1257
3284.65 1300
3285.19 1275
3285.73 1236
3286.27 1267
3286.81 1305
3287.35 1309
3287.89 1373
3288.43 1345
3288.97 1314
3289.52 1387
3290.06 1421
3290.60 1361
3291.14 1341
3291.68 1425
3292.22 1503
3292.76 1586
3293.30 1590
3293.85 1639
3294.39 1699
3294.93 1788
3295.47 1842
3296.01 1973
3296.55 1926
3297.09 1937
3297.64 2014
3298.18 2028
3298.72 2029
3299.26 1953
3299.80 1854
3300.34 1796
3300.89 1711
3301.43 1616
3301.97 1577
3302.51 1564
3303.06 1495
3303.60 1548
3304.14 1468
3304.68 1492
3305.22 1495
3305.77 1478
3306.31 1516
3306.85 1504
3307.39 1544
3307.94 1563
3308.48 1557
3309.02 1529
3309.56 1582
3310.11 1659
3310.65 1656
3311.19 1687
3311.74 1648
3312.28 1692
3312.82 1792
3313.36 1744
3313.91 1649
3314.45 1635
3314.99 1650
3315.54 1665
3316.08 1712
3316.62 1711
3317.17 1745
3317.71 1830
3318.25 1946
3318.80 2174
3319.34 2278
3319.88 2375
3320.43 2497
3320.97 2648
3321.51 2528
3322.06 2433
3322.60 2381
3323.14 2270
3323.69 2135
3324.23 2197
3324.78 2130
3325.32 2029
3325.86 1967
3326.41 1962
3326.95 1814
3327.50 1807
3328.04 1827
3328.59 1867
3329.13 1788
3329.67 1780
3330.22 1767
3330.76 1788
3331.31 1940
3331.85 2090
3332.40 2240
3332.94 2663
3333.49 3365
3334.03 4255
3334.57 5316
3335.12 6695
3335.66 7971
3336.21 9161
3336.75 9817
3337.30 10457
3337.84 10648
3338.39 10131
3338.93 9297
3339.48 8615
3340.02 7490
3340.57 6359
3341.11 5356
3341.66 4591
3342.20 3801
3342.75 3226
3343.30 2793
3343.84 2451
3344.39 2102
3344.93 1954
3345.48 1801
3346.02 1650
3346.57 1624
3347.11 1600
3347.66 1590
3348.21 1561
3348.75 1551
3349.30 1589
3349.84 1503
3350.39 1514
3350.94 1518
3351.48 1551
3352.03 1539
3352.57 1566
3353.12 1549
3353.67 1443
3354.21 1515
3354.76 1502
3355.31 1403
3355.85 1440
3356.40 1468
3356.95 1483
3357.49 1420
3358.04 1416
3358.59 1389
3359.13 1367
3359.68 1341
3360.23 1283
3360.77 1381
3361.32 1318
3361.87 1348
3362.41 1345
3362.96 1323
3363.51 1262
3364.05 1355
3364.60 1360
3365.15 1382
3365.70 1381
3366.24 1360
3366.79 1368
3367.34 1391
3367.89 1383
3368.43 1407
3368.98 1327
3369.53 1366
3370.08 1436
3370.62 1412
3371.17 1487
3371.72 1463
3372.27 1594
3372.81 1631
3373.36 1804
3373.91 2029
3374.46 2062
3375.01 2032
3375.55 2108
3376.10 2113
3376.65 2025
3377.20 2030
3377.75 1878
3378.30 1808
3378.84 1679
3379.39 1514
3379.94 1473
3380.49 1415
3381.04 1345
3381.59 1351
3382.13 1271
3382.68 1237
3383.23 1251
3383.78 1204
3384.33 1161
3384.88 1179
3385.43 1268
3385.98 1251
3386.52 1169
3387.07 1179
3387.62 1162
3388.17 1155
3388.72 1235
3389.27 1170
3389.82 1181
3390.37 1165
3390.92 1173
3391.47 1157
3392.02 1225
3392.57 1143
3393.12 1201
3393.66 1098
3394.21 1153
3394.76 1150
3395.31 1142
3395.86 1179
3396.41 1182
3396.96 1260
3397.51 1288
3398.06 1342
3398.61 1289
3399.16 1304
3399.71 1330
3400.26 1313
3400.81 1367
3401.36 1380
3401.91 1383
3402.46 1319
3403.01 1248
3403.56 1205
3404.11 1173
3404.66 1140
3405.21 1193
3405.77 1168
3406.32 1146
3406.87 1151
3407.42 1104
3407.97 1105
3408.52 1100
3409.07 1089
3409.62 1192
3410.17 1169
3410.72 1260
3411.27 1213
3411.82 1244
3412.37 1336
3412.93 1341
3413.48 1312
3414.03 1303
3414.58 1258
3415.13 1267
3415.68 1307
3416.23 1251
3416.78 1259
3417.34 1209
3417.89 1200
3418.44 1264
3418.99 1233
3419.54 1150
3420.09 1198
3420.65 1165
3421.20 1228
3421.75 1184
3422.30 1118
3422.85 1136
3423.40 1125
3423.96 1125
3424.51 1121
3425.06 1051
3425.61 1061
3426.17 1111
3426.72 1103
3427.27 1151
3427.82 1065
3428.37 1119
3428.93 1147
3429.48 1121
3430.03 1045
3430.58 1030
3431.14 1048
3431.69 978
3432.24 965
3432.79 952
3433.35 1026
3433.90 1017
3434.45 996
3435.01 987
3435.56 1015
3436.11 1001
3436.66 1079
3437.22 1118
3437.77 1076
3438.32 1136
3438.88 1095
3439.43 1075
3439.98 1062
3440.54 1042
3441.09 1083
3441.64 1110
3442.20 1029
3442.75 1037
3443.30 1060
3443.86 1004
3444.41 1084
3444.96 1009
3445.52 955
3446.07 1045
3446.63 1035
3447.18 984
3447.73 938
3448.29 1017
3448.84 1083
3449.40 945
3449.95 952
3450.50 983
3451.06 1024
3451.61 1050
3452.17 1067
3452.72 1017
3453.27 933
3453.83 997
3454.38 1051
3454.94 1065
3455.49 946
3456.05 926
3456.60 1011
3457.16 994
3457.71 980
3458.27 999
3458.82 1005
3459.38 977
3459.93 943
3460.49 1040
3461.04 1046
3461.60 1023
3462.15 1047
3462.71 1085
3463.26 1125
3463.82 1042
3464.37 1132
3464.93 1201
3465.48 1174
3466.04 1152
3466.59 1110
3467.15 1190
3467.70 1188
3468.26 1199
3468.81 1191
3469.37 1157
3469.93 1180
3470.48 1202
3471.04 1298
3471.59 1249
3472.15 1308
3472.70 1305
3473.26 1318
3473.82 1309
3474.37 1347
3474.93 1298
3475.48 1256
3476.04 1216
3476.60 1224
3477.15 1240
3477.71 1271
3478.27 1276
3478.82 1388
3479.38 1394
3479.93 1349
3480.49 1372
3481.05 1390
3481.60 1394
3482.16 1387
3482.72 1423
3483.27 1504
3483.83 1434
3484.39 1515
3484.95 1535
3485.50 1444
3486.06 1482
3486.62 1523
3487.17 1635
3487.73 1684
3488.29 1686
3488.84 1761
3489.40 1932
3489.96 2122
3490.52 2326
3491.07 2620
3491.63 3255
3492.19 3919
3492.75 4295
3493.30 4590
3493.86 4663
3494.42 4944
3494.98 4747
3495.53 4176
3496.09 3692
3496.65 3229
3497.21 2893
3497.77 2544
3498.32 2328
3498.88 2158
3499.44 2005
3500.00 1967
3500.56 1890
3501.11 1925
3501.67 1989
3502.23 2305
3502.79 2457
3503.35 2615
3503.91 2972
3504.46 3506
3505.02 3797
3505.58 4017
3506.14 4317
3506.70 4328
3507.26 4208
3507.81 3998
3508.37 3892
3508.93 3656
3509.49 3199
3510.05 2862
3510.61 2635
3511.17 2389
3511.73 2226
3512.29 1962
3512.85 1832
3513.40 1750
3513.96 1645
3514.52 1527
3515.08 1498
3515.64 1426
3516.20 1346
3516.76 1355
3517.32 1273
3517.88 1217
3518.44 1258
3519.00 1235
3519.56 1201
3520.12 1171
3520.68 1260
3521.24 1223
3521.80 1165
3522.36 1249
3522.92 1265
3523.48 1249
3524.04 1199
3524.60 1135
3525.16 1207
3525.72 1284
3526.28 1245
3526.84 1220
3527.40 1218
3527.96 1149
3528.52 1186
3529.08 1248
3529.64 1283
3530.20 1248
3530.76 1268
3531.32 1315
3531.88 1274
3532.44 1286
3533.00 1321
3533.56 1326
3534.12 1295
3534.68 1342
3535.25 1346
3535.81 1280
3536.37 1324
3536.93 1264
3537.49 1296
3538.05 1297
3538.61 1244
3539.17 1256
3539.73 1299
3540.30 1259
3540.86 1200
3541.42 1265
3541.98 1240
3542.54 1293
3543.10 1378
3543.66 1318
3544.23 1343
3544.79 1348
3545.35 1375
3545.91 1444
3546.47 1400
3547.03 1323
3547.60 1311
3548.16 1308
3548.72 1211
3549.28 1293
3549.84 1183
3550.41 1217
3550.97 1208
3551.53 1182
3552.09 1188
3552.65 1103
3553.22 1082
3553.78 1071
3554.34 1100
3554.90 1099
3555.47 1102
3556.03 1099
3556.59 1083
3557.15 1015
3557.72 1055
3558.28 1030
3558.84 1092
3559.41 1094
3559.97 1110
3560.53 1218
3561.09 1148
3561.66 1124
3562.22 1178
3562.78 1165
3563.35 1158
3563.91 1184
3564.47 1227
3565.04 1270
3565.60 1218
3566.16 1231
3566.73 1264
3567.29 1244
3567.85 1160
3568.42 1149
3568.98 1230
3569.54 1157
3570.11 1152
3570.67 1149
3571.23 1184
3571.80 1143
3572.36 1176
3572.93 1195
3573.49 1256
3574.05 1301
3574.62 1438
3575.18 1604
3575.75 1713
3576.31 1922
3576.87 2149
3577.44 2417
3578.00 2563
3578.57 2762
3579.13 2692
3579.70 2685
3580.26 2476
3580.82 2328
3581.39 2160
3581.95 1991
3582.52 1861
3583.08 1684
3583.65 1579
3584.21 1466
3584.78 1319
3585.34 1270
3585.91 1141
3586.47 1093
3587.04 1078
3587.60 1073
3588.17 1075
3588.73 1119
3589.30 1065
3589.86 1023
3590.43 1029
3590.99 1016
3591.56 1010
3592.12 1017
3592.69 1001
3593.25 982
3593.82 955
3594.39 985
3594.95 951
3595.52 976
3596.08 973
3596.65 971
3597.21 960
3597.78 980
3598.35 992
3598.91 1043
3599.48 1033
3600.04 1020
3600.61 1035
3601.18 1134
3601.74 1135
3602.31 1117
3602.87 1060
3603.44 1009
3604.01 1045
3604.57 1050
3605.14 1092
3605.71 1069
3606.27 1104
3606.84 1125
3607.41 1065
3607.97 1062
3608.54 1070
3609.11 1039
3609.67 1018
3610.24 1036
3610.81 1019
3611.37 989
3611.94 1041
3612.51 980
3613.07 988
3613.64 981
3614.21 1037
3614.78 1076
3615.34 1159
3615.91 1251
3616.48 1261
3617.04 1497
3617.61 1669
3618.18 1743
3618.75 1865
3619.31 1886
3619.88 2002
3620.45 1987
3621.02 1923
3621.58 1839
3622.15 1717
3622.72 1610
3623.29 1419
3623.86 1343
3624.42 1259
3624.99 1176
3625.56 1090
3626.13 1033
3626.70 1028
3627.26 1005
3627.83 997
3628.40 956
3628.97 916
3629.54 912
3630.11 922
3630.67 941
3631.24 919
3631.81 928
3632.38 864
3632.95 880
3633.52 886
3634.08 913
3634.65 890
3635.22 869
3635.79 911
3636.36 924
3636.93 918
3637.50 870
3638.07 897
3638.64 927
3639.20 884
3639.77 971
3640.34 961
3640.91 1040
3641.48 1067
3642.05 1040
3642.62 1023
3643.19 1031
3643.76 1090
3644.33 1112
3644.90 1133
3645.47 1035
3646.04 1138
3646.61 1138
3647.18 1087
3647.75 1118
3648.32 1130
3648.89 1094
3649.46 1116
3650.03 1142
3650.60 1122
3651.17 1125
3651.74 1163
3652.31 1170
3652.88 1137
3653.45 1179
3654.02 1219
3654.59 1250
3655.16 1284
3655.73 1233
3656.30 1167
3656.87 1214
3657.44 1172
3658.01 1146
3658.58 1120
3659.15 1081
3659.72 1098
3660.29 1146
3660.86 1123
3661.43 1149
3662.00 1114
3662.58 1160
3663.15 1149
3663.72 1158
3664.29 1116
3664.86 1118
3665.43 1111
3666.00 1105
3666.57 1089
3667.14 1150
3667.72 1220
3668.29 1215
3668.86 1226
3669.43 1195
3670.00 1110
3670.57 1043
3671.14 1022
3671.72 1015
3672.29 1028
3672.86 1024
3673.43 964
3674.00 1039
3674.57 1022
3675.15 1074
3675.72 1030
3676.29 1034
3676.86 1059
3677.43 1091
3678.01 1086
3678.58 1092
3679.15 1093
3679.72 1055
3680.30 1120
3680.87 1089
3681.44 1097
3682.01 1028
3682.58 1003
3683.16 1023
3683.73 987
3684.30 982
3684.88 1007
3685.45 979
3686.02 922
3686.59 919
3687.17 962
3687.74 974
3688.31 912
3688.88 981
3689.46 1024
3690.03 988
3690.60 1070
3691.18 1040
3691.75 1048
3692.32 1079
3692.90 1065
3693.47 1091
3694.04 1007
3694.62 1031
3695.19 1016
3695.76 1002
3696.34 936
3696.91 1002
3697.48 985
3698.06 924
3698.63 936
3699.21 979
3699.78 1032
3700.35 1063
3700.93 1024
3701.50 985
3702.08 1011
3702.65 932
3703.22 938
3703.80 972
3704.37 970
3704.95 963
3705.52 943
3706.09 942
3706.67 1022
3707.24 1006
3707.82 1020
3708.39 980
3708.97 917
3709.54 957
3710.12 973
3710.69 1050
3711.26 1001
3711.84 939
3712.41 938
3712.99 937
3713.56 974
3714.14 926
3714.71 891
3715.29 1003
3715.86 1052
3716.44 1010
3717.01 957
3717.59 1037
3718.16 970
3718.74 1032
3719.32 1026
3719.89 1013
3720.47 1082
3721.04 1085
3721.62 1027
3722.19 1137
3722.77 1118
3723.34 1057
3723.92 1002
3724.49 955
3725.07 1009
3725.65 978
3726.22 969
3726.80 921
3727.37 994
3727.95 888
3728.53 873
3729.10 999
3729.68 967
3730.25 1008
3730.83 1060
3731.41 1139
3731.98 1214
3732.56 1268
3733.14 1368
3733.71 1542
3734.29 1514
3734.87 1625
3735.44 1635
3736.02 1536
3736.60 1483
3737.17 1370
3737.75 1354
3738.33 1289
3738.90 1320
3739.48 1278
3740.06 1173
3740.63 1073
3741.21 1002
3741.79 1059
3742.36 996
3742.94 1018
3743.52 1011
3744.10 946
3744.67 984
3745.25 944
3745.83 950
3746.40 937
3746.98 902
3747.56 914
3748.14 938
3748.71 975
3749.29 970
3749.87 960
3750.45 1001
3751.03 960
3751.60 934
3752.18 949
3752.76 943
3753.34 904
3753.92 921
3754.49 888
3755.07 959
3755.65 959
3756.23 920
3756.81 926
3757.38 951
3757.96 983
3758.54 989
3759.12 973
3759.70 1055
3760.28 1123
3760.85 1102
3761.43 1168
3762.01 1132
3762.59 1161
3763.17 1123
3763.75 1123
3764.33 1172
3764.91 1123
3765.48 1156
3766.06 1063
3766.64 1089
3767.22 1081
3767.80 1033
3768.38 1122
3768.96 1104
3769.54 1044
3770.12 1009
3770.70 1087
3771.28 1092
3771.85 1100
3772.43 1123
3773.01 1072
3773.59 1099
3774.17 1092
3774.75 1050
3775.33 1092
3775.91 1055
3776.49 1021
3777.07 1035
3777.65 1034
3778.23 1083
3778.81 1046
3779.39 1070
3779.97 1098
3780.55 1060
3781.13 994
3781.71 1030
3782.29 1016
3782.87 1070
3783.45 1051
3784.03 990
3784.61 950
3785.19 984
3785.77 1034
3786.35 991
3786.93 1037
3787.51 1077
3788.10 1098
3788.68 1069
3789.26 1106
3789.84 1058
3790.42 1142
3791.00 1178
3791.58 1126
3792.16 1091
3792.74 1060
3793.32 1125
3793.90 1187
3794.48 1204
3795.07 1197
3795.65 1185
3796.23 1173
3796.81 1172
3797.39 1160
3797.97 1243
3798.55 1161
3799.14 1176
3799.72 1245
3800.30 1309
3800.88 1226
3801.46 1299
3802.04 1416
3802.62 1493
3803.21 1540
3803.79 1515
3804.37 1561
3804.95 1535
3805.53 1471
3806.12 1521
3806.70 1626
3807.28 1592
3807.86 1705
3808.44 1840
3809.03 1828
3809.61 1954
3810.19 1947
3810.77 1994
3811.36 1984
3811.94 2040
3812.52 1925
3813.10 1835
3813.69 1783
3814.27 1849
3814.85 1855
3815.43 1907
3816.02 1989
3816.60 2027
3817.18 2074
3817.77 2003
3818.35 1889
3818.93 1776
3819.51 1741
3820.10 1648
3820.68 1556
3821.26 1527
3821.85 1543
3822.43 1635
3823.01 1591
3823.60 1659
3824.18 1637
3824.76 1580
3825.35 1598
3825.93 1503
3826.51 1460
3827.10 1424
3827.68 1362
3828.27 1296
3828.85 1266
3829.43 1196
3830.02 1194
3830.60 1192
3831.18 1172
3831.77 1172
3832.35 1151
3832.94 1203
3833.52 1186
3834.10 1241
3834.69 1192
3835.27 1252
3835.86 1148
3836.44 1167
3837.03 1192
3837.61 1207
3838.19 1285
3838.78 1173
3839.36 1123
3839.95 1148
3840.53 1164
3841.12 1176
3841.70 1169
3842.29 1099
3842.87 1134
3843.46 1149
3844.04 1142
3844.63 1133
3845.21 1138
3845.80 1186
3846.38 1241
3846.97 1271
3847.55 1322
3848.14 1313
3848.72 1297
3849.31 1261
3849.89 1113
3850.48 1139
3851.06 1198
3851.65 1225
3852.23 1104
3852.82 1127
3853.41 1147
3853.99 1135
3854.58 1132
3855.16 1092
3855.75 1143
3856.33 1148
3856.92 1198
3857.51 1175
3858.09 1302
3858.68 1339
3859.26 1436
3859.85 1575
3860.44 1921
3861.02 2089
3861.61 2222
3862.20 2439
3862.78 2665
3863.37 2657
3863.95 2650
3864.54 2565
3865.13 2422
3865.71 2273
3866.30 2018
3866.89 1881
3867.47 1676
3868.06 1559
3868.65 1451
3869.23 1295
3869.82 1270
3870.41 1177
3870.99 1164
3871.58 1147
3872.17 1163
3872.76 1164
3873.34 1211
3873.93 1129
3874.52 1132
3875.10 1146
3875.69 1181
3876.28 1151
3876.87 1088
3877.45 1101
3878.04 1124
3878.63 1034
3879.22 1034
3879.80 1011
3880.39 989
3880.98 1035
3881.57 1019
3882.15 1005
3882.74 1085
3883.33 988
3883.92 1024
3884.51 1001
3885.09 962
3885.68 988
3886.27 995
3886.86 1079
3887.45 1035
3888.04 1061
3888.62 1050
3889.21 1106
3889.80 1106
3890.39 1173
3890.98 1241
3891.57 1250
3892.15 1199
3892.74 1169
3893.33 1232
3893.92 1179
3894.51 1185
3895.10 1149
3895.69 1111
3896.28 1067
3896.86 1045
3897.45 1081
3898.04 1167
3898.63 1130
3899.22 1106
3899.81 1177
3900.40 1171
3900.99 1100
3901.58 1120
3902.17 1112
3902.76 1147
3903.34 1137
3903.93 1105
3904.52 1116
3905.11 1089
3905.70 1006
3906.29 1073
3906.88 1026
3907.47 974
3908.06 1004
3908.65 989
3909.24 1049
3909.83 1026
3910.42 958
3911.01 982
3911.60 965
3912.19 986
3912.78 924
3913.37 915
3913.96 908
3914.55 919
3915.14 887
3915.73 966
3916.32 948
3916.91 892
3917.50 889
3918.09 941
3918.68 889
3919.28 877
3919.87 907
3920.46 888
3921.05 856
3921.64 901
3922.23 971
3922.82 880
3923.41 920
3924.00 937
3924.59 926
3925.18 870
3925.77 825
3926.37 856
3926.96 922
3927.55 840
3928.14 829
3928.73 811
3929.32 816
3929.91 834
3930.51 793
3931.10 780
3931.69 856
3932.28 892
3932.87 867
3933.46 877
3934.05 877
3934.65 815
3935.24 865
3935.83 874
3936.42 822
3937.01 795
3937.61 851
3938.20 929
3938.79 944
3939.38 938
3939.97 953
3940.57 930
3941.16 968
3941.75 925
3942.34 966
3942.94 931
3943.53 1006
3944.12 977
3944.71 941
3945.31 987
3945.90 949
3946.49 968
3947.08 940
3947.68 924
3948.27 868
3948.86 892
3949.45 869
3950.05 843
3950.64 908
3951.23 937
3951.83 874
3952.42 930
3953.01 867
3953.61 927
3954.20 917
3954.79 889
3955.39 882
3955.98 881
3956.57 835
3957.17 825
3957.76 928
3958.35 947
3958.95 891
3959.54 951
3960.13 924
3960.73 910
3961.32 974
3961.92 965
3962.51 904
3963.10 908
3963.70 903
3964.29 932
3964.88 891
3965.48 968
3966.07 1009
3966.67 947
3967.26 1028
3967.86 1044
3968.45 1115
3969.04 1050
3969.64 964
3970.23 1012
3970.83 1034
3971.42 1015
3972.02 949
3972.61 901
3973.21 985
3973.80 977
3974.40 927
3974.99 976
3975.58 943
3976.18 978
3976.77 1006
3977.37 978
3977.96 1088
3978.56 1160
3979.15 1152
3979.75 1077
3980.35 1084
3980.94 1048
3981.54 992
3982.13 1015
3982.73 1023
3983.32 947
3983.92 971
3984.51 1016
3985.11 985
3985.70 1009
3986.30 968
3986.90 1016
3987.49 1045
3988.09 1011
3988.68 1028
3989.28 963
3989.87 1010
3990.47 982
3991.07 1001
3991.66 956
3992.26 1010
3992.85 934
3993.45 969
3994.05 1022
3994.64 970
3995.24 1008
3995.84 1057
3996.43 998
3997.03 1068
3997.62 1062
3998.22 1071
3998.82 1068
3999.41 1099
4000.01 1099
4000.61 1046
4001.20 987
4001.80 995
4002.40 1007
4003.00 1019
4003.59 992
4004.19 988
4004.79 965
4005.38 923
4005.98 993
4006.58 1031
4007.17 995
4007.77 1012
4008.37 1082
4008.97 953
4009.56 977
4010.16 957
4010.76 1020
4011.36 1031
4011.95 998
4012.55 984
4013.15 1059
4013.75 1049
4014.34 1020
4014.94 1012
4015.54 976
4016.14 1014
4016.74 1066
4017.33 1121
4017.93 1114
4018.53 1081
4019.13 1115
4019.73 1050
4020.32 1054
4020.92 1078
4021.52 1046
4022.12 1040
4022.72 1040
4023.32 991
4023.91 954
4024.51 966
4025.11 967
4025.71 965
4026.31 938
4026.91 932
4027.51 956
4028.10 976
4028.70 1005
4029.30 1011
4029.90 1008
4030.50 978
4031.10 988
4031.70 969
4032.30 974
4032.90 965
4033.49 931
4034.09 930
4034.69 975
4035.29 991
4035.89 973
4036.49 1024
4037.09 999
4037.69 983
4038.29 878
4038.89 884
4039.49 897
4040.09 871
4040.69 881
4041.29 858
4041.89 878
4042.49 816
4043.09 838
4043.69 843
4044.29 866
4044.89 839
4045.49 829
4046.09 826
4046.69 855
4047.29 845
4047.89 822
4048.49 866
4049.09 902
4049.69 847
4050.29 827
4050.89 865
4051.49 824
4052.09 887
4052.69 937
4053.29 880
4053.89 913
4054.49 917
4055.09 973
4055.69 883
4056.30 827
4056.90 813
4057.50 850
4058.10 811
4058.70 854
4059.30 857
4059.90 923
4060.50 872
4061.10 869
4061.71 863
4062.31 920
4062.91 947
4063.51 947
4064.11 935
4064.71 996
4065.31 1005
4065.92 945
4066.52 975
4067.12 1028
4067.72 1011
4068.32 970
4068.92 981
4069.53 966
4070.13 948
4070.73 955
4071.33 929
4071.93 915
4072.54 823
4073.14 839
4073.74 853
4074.34 830
4074.94 861
4075.55 855
4076.15 826
4076.75 834
4077.35 787
4077.96 800
4078.56 837
4079.16 830
4079.76 817
4080.37 806
4080.97 808
4081.57 807
4082.17 828
4082.78 805
4083.38 816
4083.98 710
4084.59 785
4085.19 865
4085.79 842
4086.39 832
4087.00 861
4087.60 790
4088.20 825
4088.81 813
4089.41 752
4090.01 805
4090.62 772
4091.22 821
4091.82 767
4092.43 813
4093.03 807
4093.63 778
4094.24 807
4094.84 801
4095.45 819
4096.05 856
4096.65 834
4097.26 811
4097.86 835
4098.47 800
4099.07 854
4099.67 824
4100.28 858
4100.88 882
4101.49 842
4102.09 836
4102.69 846
4103.30 820
4103.90 854
4104.51 863
4105.11 831
4105.72 812
4106.32 812
4106.93 853
4107.53 786
4108.13 822
4108.74 834
4109.34 840
4109.95 769
4110.55 792
4111.16 835
4111.76 823
4112.37 802
4112.97 785
4113.58 777
4114.18 823
4114.79 820
4115.39 824
4116.00 812
4116.60 804
4117.21 800
4117.82 827
4118.42 819
4119.03 881
4119.63 870
4120.24 784
4120.84 853
4121.45 864
4122.05 823
4122.66 816
4123.27 834
4123.87 814
4124.48 845
4125.08 852
4125.69 799
4126.30 829
4126.90 793
4127.51 819
4128.11 829
4128.72 866
4129.33 832
4129.93 751
4130.54 809
4131.15 831
4131.75 795
4132.36 863
4132.96 832
4133.57 856
4134.18 813
4134.78 836
4135.39 917
4136.00 955
4136.60 938
4137.21 893
4137.82 919
4138.43 941
4139.03 937
4139.64 933
4140.25 1005
4140.85 949
4141.46 1025
4142.07 1026
4142.68 1024
4143.28 1062
4143.89 1095
4144.50 1087
4145.10 1051
4145.71 1031
4146.32 1028
4146.93 999
4147.53 1026
4148.14 1006
4148.75 936
4149.36 920
4149.97 888
4150.57 859
4151.18 849
4151.79 874
4152.40 834
4153.00 791
4153.61 803
4154.22 792
4154.83 782
4155.44 797
4156.05 740
4156.65 717
4157.26 756
4157.87 782
4158.48 782
4159.09 788
4159.70 844
4160.30 856
4160.91 851
4161.52 860
4162.13 846
4162.74 848
4163.35 839
4163.96 819
4164.56 821
4165.17 826
4165.78 846
4166.39 822
4167.00 835
4167.61 824
4168.22 845
4168.83 884
4169.44 903
4170.05 919
4170.66 941
4171.26 973
4171.87 978
4172.48 949
4173.09 1005
4173.70 1066
4174.31 1082
4174.92 1026
4175.53 1042
4176.14 1020
4176.75 955
4177.36 986
4177.97 991
4178.58 928
4179.19 940
4179.80 939
4180.41 899
4181.02 907
4181.63 857
4182.24 800
4182.85 819
4183.46 926
4184.07 865
4184.68 872
4185.29 928
4185.90 910
4186.51 868
4187.12 921
4187.73 895
4188.34 848
4188.95 868
4189.56 826
4190.18 823
4190.79 836
4191.40 855
4192.01 837
4192.62 879
4193.23 920
4193.84 935
4194.45 986
4195.06 898
4195.67 903
4196.28 909
4196.90 928
4197.51 924
4198.12 923
4198.73 895
4199.34 957
4199.95 870
4200.56 915
4201.18 827
4201.79 842
4202.40 865
4203.01 864
4203.62 865
4204.23 864
4204.85 921
4205.46 946
4206.07 912
4206.68 846
4207.29 860
4207.90 896
4208.52 898
4209.13 871
4209.74 909
4210.35 934
4210.97 908
4211.58 923
4212.19 927
4212.80 967
4213.41 961
4214.03 954
4214.64 991
4215.25 972
4215.86 1000
4216.48 1051
4217.09 957
4217.70 1039
4218.32 1030
4218.93 1051
4219.54 1153
4220.15 1148
4220.77 1201
4221.38 1223
4221.99 1238
4222.61 1296
4223.22 1293
4223.83 1368
4224.44 1254
4225.06 1217
4225.67 1199
4226.28 1246
4226.90 1185
4227.51 1191
4228.13 1249
4228.74 1339
4229.35 1326
4229.97 1329
4230.58 1350
4231.19 1361
4231.81 1290
4232.42 1304
4233.03 1191
4233.65 1079
4234.26 1077
4234.88 1057
4235.49 1030
4236.10 1032
4236.72 1060
4237.33 1003
4237.95 1039
4238.56 1000
4239.17 993
4239.79 1023
4240.40 975
4241.02 1010
4241.63 1018
4242.25 987
4242.86 994
4243.48 1059
4244.09 987
4244.71 951
4245.32 1032
4245.93 1067
4246.55 948
4247.16 939
4247.78 966
4248.39 1017
4249.01 1034
4249.62 987
4250.24 1013
4250.85 989
4251.47 1007
4252.08 996
4252.70 1010
4253.32 941
4253.93 955
4254.55 988
4255.16 943
4255.78 973
4256.39 954
4257.01 954
4257.62 985
4258.24 1050
4258.85 1046
4259.47 1018
4260.09 1061
4260.70 1117
4261.32 1092
4261.93 1124
4262.55 1163
4263.17 1167
4263.78 1174
4264.40 1213
4265.01 1250
4265.63 1303
4266.25 1265
4266.86 1195
4267.48 1182
4268.10 1130
4268.71 1121
4269.33 1129
4269.94 1083
4270.56 1102
4271.18 1070
4271.79 1063
4272.41 1020
4273.03 1074
4273.64 1076
4274.26 1154
4274.88 1121
4275.49 1078
4276.11 1118
4276.73 1211
4277.35 1207
4277.96 1362
4278.58 1479
4279.20 1512
4279.81 1427
4280.43 1407
4281.05 1344
4281.67 1245
4282.28 1193
4282.90 1076
4283.52 1106
4284.14 1058
4284.75 997
4285.37 1031
4285.99 967
4286.61 991
4287.22 983
4287.84 1009
4288.46 919
4289.08 932
4289.70 945
4290.31 931
4290.93 963
4291.55 984
4292.17 943
4292.79 902
4293.40 910
4294.02 912
4294.64 934
4295.26 931
4295.88 926
4296.50 899
4297.11 913
4297.73 878
4298.35 876
4298.97 908
4299.59 904
4300.21 930
4300.83 975
4301.44 977
4302.06 957
4302.68 952
4303.30 1004
4303.92 955
4304.54 948
4305.16 915
4305.78 947
4306.40 943
4307.02 984
4307.63 989
4308.25 992
4308.87 937
4309.49 975
4310.11 895
4310.73 942
4311.35 965
4311.97 942
4312.59 964
4313.21 1031
4313.83 974
4314.45 926
4315.07 934
4315.69 996
4316.31 1010
4316.93 998
4317.55 979
4318.17 921
4318.79 956
4319.41 936
4320.03 993
4320.65 954
4321.27 987
4321.89 1037
4322.51 1017
4323.13 1021
4323.75 1059
4324.37 1121
4324.99 1133
4325.61 1157
4326.23 1192
4326.85 1218
4327.47 1223
4328.09 1218
4328.71 1146
4329.33 1182
4329.96 1333
4330.58 1413
4331.20 1424
4331.82 1563
4332.44 1728
4333.06 1881
4333.68 2103
4334.30 2176
4334.92 2244
4335.54 2185
4336.17 2069
4336.79 2017
4337.41 1865
4338.03 1651
4338.65 1631
4339.27 1626
4339.89 1607
4340.52 1498
4341.14 1452
4341.76 1417
4342.38 1386
4343.00 1308
4343.62 1355
4344.25 1402
4344.87 1572
4345.49 1731
4346.11 1871
4346.73 2090
4347.36 2174
4347.98 2376
4348.60 2448
4349.22 2391
4349.84 2342
4350.47 2270
4351.09 1959
4351.71 1868
4352.33 1805
4352.96 1696
4353.58 1542
4354.20 1556
4354.82 1501
4355.45 1346
4356.07 1250
4356.69 1221
4357.31 1275
4357.94 1247
4358.56 1195
4359.18 1197
4359.81 1191
4360.43 1157
4361.05 1162
4361.68 1168
4362.30 1184
4362.92 1181
4363.55 1188
4364.17 1140
4364.79 1121
4365.42 1137
4366.04 1060
4366.66 1100
4367.29 1089
4367.91 1076
4368.53 1078
4369.16 1094
4369.78 1024
4370.40 1058
4371.03 1095
4371.65 980
4372.27 987
4372.90 1086
4373.52 1061
4374.15 1042
4374.77 994
4375.39 1074
4376.02 1041
4376.64 1020
4377.27 1057
4377.89 1037
4378.52 1100
4379.14 1097
4379.76 1046
4380.39 1088
4381.01 1053
4381.64 1112
4382.26 1086
4382.89 1129
4383.51 1151
4384.14 1112
4384.76 1131
4385.39 1142
4386.01 1126
4386.64 1117
4387.26 1097
4387.89 1100
4388.51 1150
4389.14 1076
4389.76 1108
4390.39 1132
4391.01 1111
4391.64 1088
4392.26 1157
4392.89 1164
4393.51 1101
4394.14 1110
4394.76 1136
4395.39 1068
4396.01 1042
4396.64 1064
4397.26 1132
4397.89 1037
4398.52 1056
4399.14 1045
4399.77 1028
4400.39 1028
4401.02 1061
4401.65 1077
4402.27 1062
4402.90 1032
4403.52 1040
4404.15 1049
4404.78 1018
4405.40 1010
4406.03 1013
4406.65 975
4407.28 995
4407.91 1016
4408.53 1029
4409.16 994
4409.79 1000
4410.41 1005
4411.04 1025
4411.67 946
4412.29 979
4412.92 1014
4413.55 1071
4414.17 1018
4414.80 946
4415.43 977
4416.05 984
4416.68 1012
4417.31 974
4417.94 946
4418.56 956
4419.19 885
4419.82 927
4420.44 958
4421.07 956
4421.70 932
4422.33 945
4422.95 940
4423.58 931
4424.21 933
4424.84 906
4425.46 927
4426.09 920
4426.72 960
4427.35 949
4427.97 919
4428.60 897
4429.23 881
4429.86 852
4430.49 801
4431.11 851
4431.74 882
4432.37 847
4433.00 849
4433.63 881
4434.26 866
4434.88 877
4435.51 897
4436.14 849
4436.77 867
4437.40 875
4438.03 898
4438.65 889
4439.28 868
4439.91 873
4440.54 896
4441.17 914
4441.80 848
4442.43 851
4443.06 928
4443.68 856
4444.31 869
4444.94 862
4445.57 956
4446.20 972
4446.83 931
4447.46 936
4448.09 932
4448.72 962
4449.35 954
4449.98 903
4450.61 935
4451.24 961
4451.86 917
4452.49 925
4453.12 939
4453.75 895
4454.38 852
4455.01 871
4455.64 894
4456.27 907
4456.90 932
4457.53 1026
4458.16 997
4458.79 1028
4459.42 1069
4460.05 1035
4460.68 913
4461.31 855
4461.94 890
4462.57 933
4463.20 875
4463.83 868
4464.46 868
4465.09 823
4465.72 788
4466.36 824
4466.99 804
4467.62 800
4468.25 803
4468.88 828
4469.51 816
4470.14 809
4470.77 812
4471.40 842
4472.03 838
4472.66 860
4473.29 827
4473.93 798
4474.56 832
4475.19 850
4475.82 835
4476.45 819
4477.08 815
4477.71 802
4478.34 831
4478.98 875
4479.61 862
4480.24 831
4480.87 839
4481.50 810
4482.13 849
4482.76 874
4483.40 855
4484.03 857
4484.66 823
4485.29 850
4485.92 888
4486.56 883
4487.19 860
4487.82 934
4488.45 949
4489.08 948
4489.72 923
4490.35 934
4490.98 894
4491.61 891
4492.25 881
4492.88 888
4493.51 872
4494.14 837
4494.78 856
4495.41 872
4496.04 880
4496.67 929
4497.31 944
4497.94 912
4498.57 868
4499.20 933
4499.84 936
4500.47 922
4501.10 1035
4501.74 1018
4502.37 1068
4503.00 1124
4503.64 1139
4504.27 1153
4504.90 1129
4505.53 1054
4506.17 1084
4506.80 1104
4507.43 1128
4508.07 1100
4508.70 1032
4509.34 1063
4509.97 1038
4510.60 1004
4511.24 974
4511.87 965
4512.50 955
4513.14 974
4513.77 1001
4514.41 1037
4515.04 957
4515.67 978
4516.31 969
4516.94 986
4517.58 1025
4518.21 995
4518.84 959
4519.48 955
4520.11 937
4520.75 935
4521.38 949
4522.02 952
4522.65 937
4523.28 954
4523.92 939
4524.55 960
4525.19 994
4525.82 1079
4526.46 1122
4527.09 1161
4527.73 1189
4528.36 1296
4529.00 1365
4529.63 1543
4530.27 1859
4530.90 2057
4531.54 2436
4532.17 2728
4532.81 2858
4533.44 2931
4534.08 2874
4534.71 2743
4535.35 2513
4535.99 2140
4536.62 1994
4537.26 1734
4537.89 1522
4538.53 1362
4539.16 1302
4539.80 1204
4540.43 1055
4541.07 987
4541.71 1041
4542.34 998
4542.98 968
4543.61 930
4544.25 968
4544.89 978
4545.52 975
4546.16 906
4546.79 908
4547.43 933
4548.07 931
4548.70 941
4549.34 959
4549.98 946
4550.61 1011
4551.25 910
4551.89 927
4552.52 980
4553.16 961
4553.80 915
4554.43 928
4555.07 953
4555.71 906
4556.34 917
4556.98 944
4557.62 941
4558.25 964
4558.89 975
4559.53 1021
4560.16 952
4560.80 929
4561.44 1017
4562.08 1072
4562.71 1037
4563.35 1048
4563.99 1026
4564.63 1117
4565.26 1144
4565.90 1098
4566.54 1039
4567.18 1044
4567.81 1117
4568.45 1111
4569.09 1129
4569.73 1149
4570.36 1196
4571.00 1154
4571.64 1217
4572.28 1290
4572.92 1189
4573.55 1167
4574.19 1160
4574.83 1141
4575.47 1079
4576.11 1036
4576.75 1023
4577.38 1038
4578.02 1022
4578.66 939
4579.30 967
4579.94 969
4580.58 947
4581.21 918
4581.85 922
4582.49 939
4583.13 914
4583.77 936
4584.41 930
4585.05 994
4585.69 986
4586.32 991
4586.96 977
4587.60 1089
4588.24 1160
4588.88 1122
4589.52 1155
4590.16 1153
4590.80 1120
4591.44 1148
4592.08 1097
4592.72 1152
4593.36 1126
4594.00 1098
4594.63 1142
4595.27 1098
4595.91 1127
4596.55 1092
4597.19 962
4597.83 945
4598.47 977
4599.11 999
4599.75 912
4600.39 940
4601.03 915
4601.67 972
4602.31 982
4602.95 1013
4603.59 1010
4604.23 955
4604.87 998
4605.51 1011
4606.15 1028
4606.79 1040
4607.43 1003
4608.08 1023
4608.72 994
4609.36 995
4610.00 960
4610.64 1048
4611.28 984
4611.92 972
4612.56 967
4613.20 934
4613.84 962
4614.48 942
4615.12 925
4615.76 955
4616.41 943
4617.05 871
4617.69 919
4618.33 937
4618.97 928
4619.61 910
4620.25 891
4620.89 887
4621.54 868
4622.18 905
4622.82 885
4623.46 864
4624.10 848
4624.74 857
4625.38 867
4626.03 859
4626.67 830
4627.31 774
4627.95 837
4628.59 886
4629.24 842
4629.88 855
4630.52 898
4631.16 856
4631.80 879
4632.45 977
4633.09 1002
4633.73 1034
4634.37 1037
4635.02 1028
4635.66 1008
4636.30 990
4636.94 967
4637.58 1021
4638.23 1001
4638.87 997
4639.51 1048
4640.16 916
4640.80 970
4641.44 1021
4642.08 1010
4642.73 982
4643.37 941
4644.01 958
4644.66 977
4645.30 962
4645.94 902
4646.58 978
4647.23 923
4647.87 896
4648.51 927
4649.16 880
4649.80 905
4650.44 940
4651.09 935
4651.73 953
4652.37 941
4653.02 993
4653.66 973
4654.31 955
4654.95 966
4655.59 980
4656.24 987
4656.88 984
4657.52 933
4658.17 909
4658.81 891
4659.46 854
4660.10 889
4660.75 902
4661.39 867
4662.03 877
4662.68 823
4663.32 791
4663.97 806
4664.61 795
4665.26 815
4665.90 822
4666.54 819
4667.19 767
4667.83 768
4668.48 790
4669.12 745
4669.77 777
4670.41 798
4671.06 807
4671.70 819
4672.35 839
4672.99 789
4673.64 772
4674.28 820
4674.93 793
4675.57 839
4676.22 833
4676.86 800
4677.51 817
4678.15 834
4678.80 839
4679.44 813
4680.09 817
4680.73 863
4681.38 882
4682.03 863
4682.67 883
4683.32 871
4683.96 954
4684.61 920
4685.25 879
4685.90 924
4686.55 904
4687.19 871
4687.84 888
4688.48 866
4689.13 908
4689.78 894
4690.42 867
4691.07 897
4691.72 958
4692.36 997
4693.01 945
4693.65 983
4694.30 982
4694.95 941
4695.59 932
4696.24 1004
4696.89 1052
4697.53 997
4698.18 952
4698.83 1025
4699.47 1021
4700.12 1062
4700.77 1047
4701.41 1092
4702.06 1108
4702.71 1131
4703.36 1094
4704.00 1063
4704.65 1018
4705.30 1019
4705.94 997
4706.59 994
4707.24 965
4707.89 957
4708.53 936
4709.18 936
4709.83 894
4710.48 905
4711.12 929
4711.77 908
4712.42 853
4713.07 903
4713.71 960
4714.36 947
4715.01 920
4715.66 886
4716.31 856
4716.95 859
4717.60 856
4718.25 964
4718.90 917
4719.55 882
4720.19 895
4720.84 926
4721.49 940
4722.14 961
4722.79 972
4723.44 946
4724.08 918
4724.73 848
4725.38 882
4726.03 866
4726.68 911
4727.33 889
4727.98 884
4728.63 934
4729.27 883
4729.92 905
4730.57 881
4731.22 902
4731.87 869
4732.52 878
4733.17 846
4733.82 894
4734.47 861
4735.12 886
4735.77 857
4736.41 814
4737.06 843
4737.71 880
4738.36 849
4739.01 837
4739.66 852
4740.31 874
4740.96 893
4741.61 930
4742.26 960
4742.91 900
4743.56 932
4744.21 895
4744.86 902
4745.51 899
4746.16 879
4746.81 902
4747.46 863
4748.11 851
4748.76 855
4749.41 822
4750.06 892
4750.71 892
4751.36 891
4752.01 920
4752.66 889
4753.31 959
4753.96 939
4754.61 912
4755.26 939
4755.92 957
4756.57 937
4757.22 893
4757.87 937
4758.52 944
4759.17 951
4759.82 993
4760.47 945
4761.12 1005
4761.77 1005
4762.42 1062
4763.08 1044
4763.73 1087
4764.38 1078
4765.03 1018
4765.68 999
4766.33 990
4766.98 1011
4767.64 984
4768.29 986
4768.94 933
4769.59 961
4770.24 968
4770.89 946
4771.54 925
4772.20 978
4772.85 908
4773.50 876
4774.15 858
4774.80 889
4775.46 859
4776.11 893
4776.76 853
4777.41 886
4778.06 905
4778.72 909
4779.37 921
4780.02 883
4780.67 891
4781.33 861
4781.98 877
4782.63 907
4783.28 923
4783.94 884
4784.59 893
4785.24 879
4785.89 863
4786.55 886
4787.20 940
4787.85 901
4788.51 932
4789.16 940
4789.81 958
4790.46 977
4791.12 980
4791.77 975
4792.42 978
4793.08 941
4793.73 936
4794.38 1006
4795.04 985
4795.69 990
4796.34 968
4797.00 1006
4797.65 1020
4798.30 1000
4798.96 1142
4799.61 1083
4800.27 1061
4800.92 1136
4801.57 1124
4802.23 1142
4802.88 1173
4803.53 1183
4804.19 1200
4804.84 1136
4805.50 1096
4806.15 1105
4806.81 1120
4807.46 1111
4808.11 1084
4808.77 1015
4809.42 1023
4810.08 1003
4810.73 1007
4811.39 1095
4812.04 1119
4812.69 1094
4813.35 1079
4814.00 1078
4814.66 1074
4815.31 1088
4815.97 1052
4816.62 997
4817.28 1031
4817.93 1085
4818.59 1109
4819.24 1115
4819.90 1128
4820.55 1140
4821.21 1152
4821.86 1158
4822.52 1170
4823.17 1240
4823.83 1305
4824.48 1298
4825.14 1298
4825.79 1314
4826.45 1267
4827.11 1234
4827.76 1215
4828.42 1252
4829.07 1210
4829.73 1243
4830.38 1231
4831.04 1220
4831.70 1245
4832.35 1243
4833.01 1278
4833.66 1366
4834.32 1360
4834.98 1357
4835.63 1429
4836.29 1367
4836.94 1324
4837.60 1379
4838.26 1403
4838.91 1403
4839.57 1417
4840.23 1452
4840.88 1399
4841.54 1365
4842.20 1388
4842.85 1376
4843.51 1378
4844.17 1355
4844.82 1352
4845.48 1314
4846.14 1300
4846.79 1292
4847.45 1328
4848.11 1385
4848.76 1314
4849.42 1374
4850.08 1477
4850.73 1596
4851.39 1646
4852.05 1682
4852.71 1629
4853.36 1665
4854.02 1624
4854.68 1580
4855.34 1523
4855.99 1441
4856.65 1573
4857.31 1674
4857.97 1605
4858.62 1714
4859.28 1765
4859.94 1851
4860.60 1795
4861.25 1673
4861.91 1579
4862.57 1520
4863.23 1581
4863.89 1464
4864.54 1401
4865.20 1420
4865.86 1489
4866.52 1479
4867.18 1428
4867.84 1448
4868.49 1439
4869.15 1470
4869.81 1429
4870.47 1340
4871.13 1362
4871.79 1415
4872.44 1352
4873.10 1424
4873.76 1368
4874.42 1353
4875.08 1421
4875.74 1481
4876.40 1390
4877.06 1334
4877.72 1383
4878.37 1428
4879.03 1362
4879.69 1358
4880.35 1391
4881.01 1374
4881.67 1393
4882.33 1347
4882.99 1368
4883.65 1291
4884.31 1243
4884.97 1289
4885.63 1280
4886.29 1278
4886.95 1243
4887.61 1223
4888.26 1241
4888.92 1241
4889.58 1271
4890.24 1235
4890.90 1256
4891.56 1371
4892.22 1385
4892.88 1345
4893.54 1503
4894.20 1456
4894.86 1453
4895.52 1499
4896.18 1430
4896.84 1392
4897.51 1449
4898.17 1425
4898.83 1490
4899.49 1576
4900.15 1655
4900.81 1755
4901.47 1920
4902.13 1802
4902.79 1711
4903.45 1566
4904.11 1470
4904.77 1396
4905.43 1289
4906.09 1265
4906.75 1319
4907.41 1283
4908.08 1291
4908.74 1287
4909.40 1239
4910.06 1265
4910.72 1208
4911.38 1169
4912.04 1252
4912.70 1189
4913.37 1135
4914.03 1112
4914.69 1159
4915.35 1119
4916.01 1110
4916.67 1120
4917.33 1153
4918.00 1086
4918.66 1119
4919.32 1098
4919.98 1078
4920.64 1080
4921.31 1082
4921.97 1083
4922.63 1107
4923.29 1076
4923.95 1023
4924.62 993
4925.28 985
4925.94 995
4926.60 1012
4927.26 1051
4927.93 987
4928.59 971
4929.25 1027
4929.91 1018
4930.58 957
4931.24 999
4931.90 986
4932.56 1037
4933.23 1036
4933.89 1020
4934.55 1006
4935.22 979
4935.88 986
4936.54 966
4937.20 943
4937.87 944
4938.53 979
4939.19 969
4939.86 939
4940.52 925
4941.18 977
4941.85 969
4942.51 1001
4943.17 924
4943.84 920
4944.50 969
4945.16 951
4945.83 916
4946.49 937
4947.15 946
4947.82 992
4948.48 931
4949.15 963
4949.81 930
4950.47 904
4951.14 908
4951.80 905
4952.47 952
4953.13 898
4953.79 931
4954.46 944
4955.12 933
4955.79 926
4956.45 907
4957.11 919
4957.78 919
4958.44 946
4959.11 986
4959.77 1031
4960.44 1112
4961.10 1087
4961.77 1100
4962.43 1118
4963.10 1176
4963.76 1207
4964.42 1199
4965.09 1190
4965.75 1197
4966.42 1159
4967.08 1103
4967.75 1101
4968.41 1041
4969.08 1052
4969.74 987
4970.41 963
4971.08 947
4971.74 973
4972.41 976
4973.07 932
4973.74 904
4974.40 1004
4975.07 1023
4975.73 960
4976.40 1015
4977.06 1053
4977.73 1059
4978.40 1042
4979.06 1035
4979.73 976
4980.39 911
4981.06 913
4981.73 906
4982.39 901
4983.06 853
4983.72 856
4984.39 947
4985.06 935
4985.72 842
4986.39 836
4987.05 949
4987.72 941
4988.39 915
4989.05 858
4989.72 920
4990.39 928
4991.05 899
4991.72 866
4992.39 865
4993.05 815
4993.72 891
4994.39 857
4995.05 831
4995.72 804
4996.39 799
4997.05 864
4997.72 881
4998.39 855
4999.06 835
4999.72 889
5000.39 834
5001.06 818
5001.73 807
5002.39 828
5003.06 815
5003.73 830
5004.39 814
5005.06 792
5005.73 784
5006.40 772
5007.07 818
5007.73 776
5008.40 853
5009.07 794
5009.74 887
5010.40 848
5011.07 828
5011.74 841
5012.41 843
5013.08 813
5013.74 810
5014.41 813
5015.08 807
5015.75 817
5016.42 769
5017.09 822
5017.75 835
5018.42 850
5019.09 821
5019.76 807
5020.43 852
5021.10 854
5021.76 850
5022.43 847
5023.10 892
5023.77 905
5024.44 878
5025.11 848
5025.78 818
5026.45 808
5027.12 856
5027.78 822
5028.45 795
5029.12 790
5029.79 842
5030.46 810
5031.13 791
5031.80 816
5032.47 807
5033.14 807
5033.81 834
5034.48 760
5035.15 746
5035.82 797
5036.49 790
5037.16 791
5037.83 699
5038.50 812
5039.16 775
5039.83 785
5040.50 812
5041.17 789
5041.84 783
5042.51 785
5043.18 804
5043.85 824
5044.52 829
5045.20 784
5045.87 842
5046.54 781
5047.21 763
5047.88 801
5048.55 780
5049.22 840
5049.89 838
5050.56 790
5051.23 799
5051.90 779
5052.57 810
5053.24 803
5053.91 785
5054.58 785
5055.25 824
5055.92 828
5056.60 796
5057.27 793
5057.94 807
5058.61 826
5059.28 845
5059.95 765
5060.62 771
5061.29 744
5061.96 791
5062.64 788
5063.31 778
5063.98 772
5064.65 799
5065.32 854
5065.99 890
5066.66 903
5067.34 844
5068.01 782
5068.68 847
5069.35 795
5070.02 860
5070.70 838
5071.37 819
5072.04 891
5072.71 908
5073.38 852
5074.06 840
5074.73 898
5075.40 960
5076.07 932
5076.74 989
5077.42 1022
5078.09 946
5078.76 1041
5079.43 997
5080.11 1019
5080.78 1017
5081.45 950
5082.12 930
5082.80 894
5083.47 948
5084.14 897
5084.82 932
5085.49 888
5086.16 936
5086.83 972
5087.51 923
5088.18 921
5088.85 951
5089.53 933
5090.20 1042
5090.87 1002
5091.55 1048
5092.22 1020
5092.89 977
5093.57 991
5094.24 963
5094.91 956
5095.59 973
5096.26 934
5096.93 867
5097.61 903
5098.28 857
5098.96 912
5099.63 919
5100.30 907
5100.98 887
5101.65 954
5102.32 937
5103.00 946
5103.67 984
5104.35 974
5105.02 1034
5105.70 1051
5106.37 1093
5107.04 1046
5107.72 1046
5108.39 984
5109.07 957
5109.74 926
5110.42 988
5111.09 976
5111.77 941
5112.44 927
5113.11 926
5113.79 940
5114.46 947
5115.14 948
5115.81 962
5116.49 966
5117.16 963
5117.84 1042
5118.51 1122
5119.19 1222
5119.86 1235
5120.54 1335
5121.21 1270
5121.89 1363
5122.57 1280
5123.24 1232
5123.92 1224
5124.59 1188
5125.27 1115
5125.94 1120
5126.62 1091
5127.29 1020
5127.97 1023
5128.64 1055
5129.32 1039
5130.00 971
5130.67 1000
5131.35 997
5132.02 1028
5132.70 1001
5133.38 990
5134.05 1013
5134.73 999
5135.40 967
5136.08 959
5136.76 975
5137.43 948
5138.11 895
5138.79 866
5139.46 889
5140.14 955
5140.82 922
5141.49 894
5142.17 948
5142.85 951
5143.52 914
5144.20 828
5144.88 866
5145.55 851
5146.23 854
5146.91 852
5147.58 865
5148.26 842
5148.94 872
5149.61 847
5150.29 762
5150.97 820
5151.65 842
5152.32 820
5153.00 820
5153.68 790
5154.36 789
5155.03 844
5155.71 792
5156.39 849
5157.07 826
5157.74 852
5158.42 894
5159.10 907
5159.78 873
5160.45 877
5161.13 921
5161.81 890
5162.49 847
5163.17 848
5163.84 843
5164.52 801
5165.20 809
5165.88 879
5166.56 839
5167.24 839
5167.91 881
5168.59 823
5169.27 805
5169.95 824
5170.63 843
5171.31 857
5171.98 797
5172.66 789
5173.34 822
5174.02 811
5174.70 831
5175.38 792
5176.06 802
5176.74 821
5177.41 829
5178.09 803
5178.77 835
5179.45 815
5180.13 835
5180.81 829
5181.49 840
5182.17 832
5182.85 832
5183.53 769
5184.21 818
5184.89 833
5185.57 776
5186.24 805
5186.92 794
5187.60 787
5188.28 760
5188.96 791
5189.64 779
5190.32 805
5191.00 770
5191.68 748
5192.36 733
5193.04 785
5193.72 801
5194.40 776
5195.08 755
5195.76 771
5196.44 830
5197.12 787
5197.80 790
5198.48 773
5199.16 776
5199.84 791
5200.52 807
5201.21 749
5201.89 820
5202.57 801
5203.25 763
5203.93 787
5204.61 818
5205.29 798
5205.97 795
5206.65 799
5207.33 818
5208.01 800
5208.69 810
5209.37 836
5210.06 881
5210.74 889
5211.42 883
5212.10 869
5212.78 837
5213.46 866
5214.14 888
5214.82 959
5215.51 945
5216.19 940
5216.87 903
5217.55 935
5218.23 878
5218.91 929
5219.60 888
5220.28 894
5220.96 919
5221.64 931
5222.32 947
5223.00 971
5223.69 933
5224.37 1034
5225.05 1008
5225.73 1059
5226.41 966
5227.10 880
5227.78 883
5228.46 894
5229.14 870
5229.83 855
5230.51 839
5231.19 867
5231.87 869
5232.56 910
5233.24 859
5233.92 855
5234.60 877
5235.29 839
5235.97 843
5236.65 907
5237.34 905
5238.02 895
5238.70 900
5239.38 919
5240.07 921
5240.75 949
5241.43 913
5242.12 877
5242.80 880
5243.48 862
5244.17 931
5244.85 917
5245.53 862
5246.22 875
5246.90 833
5247.58 889
5248.27 920
5248.95 889
5249.63 922
5250.32 923
5251.00 932
5251.69 955
5252.37 1063
5253.05 1099
5253.74 1144
5254.42 1085
5255.11 1140
5255.79 1054
5256.47 1028
5257.16 941
5257.84 889
5258.53 952
5259.21 956
5259.89 929
5260.58 934
5261.26 943
5261.95 1051
5262.63 1075
5263.32 1059
5264.00 1078
5264.69 1049
5265.37 1096
5266.06 1070
5266.74 1028
5267.43 1004
5268.11 952
5268.79 957
5269.48 958
5270.16 924
5270.85 929
5271.53 928
5272.22 962
5272.91 974
5273.59 952
5274.28 880
5274.96 891
5275.65 985
5276.33 889
5277.02 889
5277.70 930
5278.39 911
5279.07 889
5279.76 876
5280.45 873
5281.13 918
5281.82 946
5282.50 958
5283.19 965
5283.87 947
5284.56 972
5285.25 921
5285.93 989
5286.62 957
5287.30 894
5287.99 977
5288.68 929
5289.36 890
5290.05 937
5290.74 886
5291.42 956
5292.11 953
5292.79 894
5293.48 913
5294.17 911
5294.85 902
5295.54 939
5296.23 947
5296.91 963
5297.60 994
5298.29 983
5298.98 1017
5299.66 1061
5300.35 1002
5301.04 1023
5301.72 1086
5302.41 1036
5303.10 1152
5303.78 1262
5304.47 1316
5305.16 1308
5305.85 1361
5306.53 1333
5307.22 1433
5307.91 1325
5308.60 1286
5309.28 1267
5309.97 1272
5310.66 1257
5311.35 1281
5312.03 1256
5312.72 1276
5313.41 1311
5314.10 1385
5314.79 1370
5315.47 1405
5316.16 1350
5316.85 1357
5317.54 1322
5318.23 1273
5318.91 1258
5319.60 1245
5320.29 1193
5320.98 1151
5321.67 1148
5322.36 1161
5323.04 1101
5323.73 1090
5324.42 990
5325.11 983
5325.80 944
5326.49 981
5327.18 1030
5327.86 964
5328.55 945
5329.24 962
5329.93 936
5330.62 953
5331.31 913
5332.00 884
5332.69 880
5333.38 942
5334.06 945
5334.75 914
5335.44 883
5336.13 880
5336.82 892
5337.51 873
5338.20 868
5338.89 928
5339.58 910
5340.27 955
5340.96 911
5341.65 908
5342.34 894
5343.03 981
5343.72 941
5344.41 923
5345.10 969
5345.79 949
5346.48 1001
5347.17 1024
5347.86 1047
5348.55 1090
5349.24 1198
5349.93 1289
5350.62 1433
5351.31 1465
5352.00 1503
5352.69 1505
5353.38 1494
5354.07 1381
5354.76 1342
5355.45 1346
5356.14 1227
5356.83 1108
5357.52 1056
5358.21 1034
5358.90 1010
5359.59 993
5360.29 918
5360.98 892
5361.67 904
5362.36 1008
5363.05 929
5363.74 837
5364.43 848
5365.12 909
5365.81 916
5366.50 861
5367.20 909
5367.89 878
5368.58 871
5369.27 819
5369.96 859
5370.65 815
5371.34 828
5372.04 842
5372.73 852
5373.42 829
5374.11 906
5374.80 879
5375.49 840
5376.19 843
5376.88 845
5377.57 808
5378.26 882
5378.95 834
5379.65 850
5380.34 865
5381.03 867
5381.72 877
5382.42 852
5383.11 823
5383.80 838
5384.49 898
5385.19 860
5385.88 900
5386.57 925
5387.26 930
5387.96 950
5388.65 899
5389.34 976
5390.03 1008
5390.73 1079
5391.42 1124
5392.11 1056
5392.80 1090
5393.50 1160
5394.19 1035
5394.88 1027
5395.58 1014
5396.27 1031
5396.96 1053
5397.66 1051
5398.35 984
5399.04 1032
5399.74 984
5400.43 958
5401.12 926
5401.82 920
5402.51 900
5403.20 908
5403.90 898
5404.59 819
5405.29 882
5405.98 870
5406.67 947
5407.37 897
5408.06 882
5408.75 855
5409.45 895
5410.14 925
5410.84 946
5411.53 907
5412.23 870
5412.92 919
5413.61 887
5414.31 869
5415.00 879
5415.70 907
5416.39 886
5417.09 882
5417.78 942
5418.47 917
5419.17 914
5419.86 936
5420.56 942
5421.25 930
5421.95 956
5422.64 949
5423.34 912
5424.03 906
5424.73 950
5425.42 925
5426.12 975
5426.81 896
5427.51 871
5428.20 877
5428.90 934
5429.59 865
5430.29 876
5430.99 842
5431.68 877
5432.38 874
5433.07 913
5433.77 842
5434.46 852
5435.16 897
5435.85 905
5436.55 918
5437.25 930
5437.94 959
5438.64 912
5439.33 943
5440.03 906
5440.73 951
5441.42 971
5442.12 910
5442.81 954
5443.51 953
5444.21 973
5444.90 950
5445.60 1005
5446.29 1038
5446.99 1069
5447.69 1115
5448.38 1243
5449.08 1213
5449.78 1188
5450.47 1158
5451.17 1206
5451.87 1169
5452.56 1137
5453.26 1058
5453.96 1064
5454.65 1059
5455.35 1020
5456.05 960
5456.75 1020
5457.44 1006
5458.14 942
5458.84 1012
5459.53 1003
5460.23 1016
5460.93 1077
5461.63 1038
5462.32 1028
5463.02 1066
5463.72 1083
5464.42 1116
5465.11 1107
5465.81 1129
5466.51 1099
5467.21 1080
5467.90 1047
5468.60 1066
5469.30 1124
5470.00 1144
5470.70 1085
5471.39 1118
5472.09 1139
5472.79 1154
5473.49 1171
5474.19 1209
5474.88 1249
5475.58 1324
5476.28 1255
5476.98 1319
5477.68 1356
5478.38 1408
5479.07 1522
5479.77 1673
5480.47 1803
5481.17 1957
5481.87 1983
5482.57 2113
5483.27 2034
5483.96 1918
5484.66 1739
5485.36 1660
5486.06 1619
5486.76 1519
5487.46 1595
5488.16 1558
5488.86 1456
5489.56 1494
5490.26 1494
5490.96 1461
5491.65 1502
5492.35 1476
5493.05 1510
5493.75 1512
5494.45 1566
5495.15 1587
5495.85 1598
5496.55 1597
5497.25 1641
5497.95 1652
5498.65 1699
5499.35 1887
5500.05 2085
5500.75 2350
5501.45 2649
5502.15 2952
5502.85 3284
5503.55 3151
5504.25 2917
5504.95 2636
5505.65 2306
5506.35 2052
5507.05 1861
5507.75 1718
5508.45 1569
5509.15 1476
5509.85 1402
5510.55 1352
5511.25 1307
5511.95 1373
5512.65 1357
5513.35 1303
5514.05 1306
5514.76 1328
5515.46 1335
5516.16 1241
5516.86 1283
5517.56 1335
5518.26 1269
5518.96 1274
5519.66 1296
5520.36 1196
5521.06 1157
5521.77 1254
5522.47 1271
5523.17 1223
5523.87 1195
5524.57 1138
5525.27 1135
5525.97 1088
5526.67 1071
5527.38 1085
5528.08 1027
5528.78 1071
5529.48 1050
5530.18 1005
5530.88 1044
5531.59 1033
5532.29 1046
5532.99 1029
5533.69 1000
5534.39 1047
5535.10 1064
5535.80 1051
5536.50 1020
5537.20 929
5537.90 1038
5538.61 1031
5539.31 1037
5540.01 1012
5540.71 1040
5541.42 1089
5542.12 1050
5542.82 1053
5543.52 1061
5544.23 1007
5544.93 980
5545.63 988
5546.33 992
5547.04 941
5547.74 924
5548.44 948
5549.15 955
5549.85 959
5550.55 980
5551.26 944
5551.96 943
5552.66 987
5553.36 1005
5554.07 1023
5554.77 1057
5555.47 1001
5556.18 1019
5556.88 1013
5557.58 971
5558.29 962
5558.99 1023
5559.70 997
5560.40 1011
5561.10 994
5561.81 1047
5562.51 1039
5563.21 1097
5563.92 1093
5564.62 1110
5565.33 1076
5566.03 1098
5566.73 1090
5567.44 1107
5568.14 1080
5568.85 998
5569.55 1023
5570.25 979
5570.96 995
5571.66 995
5572.37 997
5573.07 1007
5573.78 988
5574.48 1058
5575.19 1098
5575.89 1112
5576.59 1107
5577.30 1060
5578.00 1039
5578.71 1035
5579.41 1079
5580.12 1056
5580.82 1030
5581.53 1032
5582.23 976
5582.94 966
5583.64 925
5584.35 977
5585.05 966
5585.76 972
5586.46 969
5587.17 985
5587.88 996
5588.58 972
5589.29 1009
5589.99 934
5590.70 954
5591.40 971
5592.11 959
5592.81 992
5593.52 1010
5594.23 1002
5594.93 946
5595.64 972
5596.34 942
5597.05 914
5597.76 914
5598.46 932
5599.17 915
5599.87 918
5600.58 924
5601.29 926
5601.99 900
5602.70 935
5603.41 902
5604.11 959
5604.82 963
5605.52 914
5606.23 951
5606.94 946
5607.64 900
5608.35 888
5609.06 863
5609.76 901
5610.47 909
5611.18 891
5611.88 920
5612.59 925
5613.30 941
5614.01 904
5614.71 947
5615.42 925
5616.13 968
5616.83 971
5617.54 922
5618.25 944
5618.96 1026
5619.66 1010
5620.37 957
5621.08 1024
5621.79 1031
5622.49 1046
5623.20 943
5623.91 971
5624.62 997
5625.32 1034
5626.03 1046
5626.74 991
5627.45 1050
5628.16 1017
5628.86 1026
5629.57 1082
5630.28 1025
5630.99 1146
5631.70 1150
5632.40 1117
5633.11 1173
5633.82 1251
5634.53 1240
5635.24 1196
5635.95 1221
5636.65 1257
5637.36 1388
5638.07 1439
5638.78 1387
5639.49 1491
5640.20 1529
5640.91 1654
5641.61 1764
5642.32 1824
5643.03 1888
5643.74 1747
5644.45 1713
5645.16 1618
5645.87 1499
5646.58 1458
5647.29 1378
5648.00 1317
5648.70 1266
5649.41 1305
5650.12 1267
5650.83 1254
5651.54 1230
5652.25 1215
5652.96 1213
5653.67 1228
5654.38 1313
5655.09 1276
5655.80 1317
5656.51 1285
5657.22 1314
5657.93 1353
5658.64 1349
5659.35 1362
5660.06 1484
5660.77 1607
5661.48 1612
5662.19 1599
5662.90 1618
5663.61 1687
5664.32 1567
5665.03 1572
5665.74 1520
5666.45 1434
5667.16 1358
5667.87 1397
5668.58 1263
5669.29 1281
5670.00 1189
5670.71 1251
5671.42 1276
5672.13 1292
5672.84 1303
5673.56 1353
5674.27 1343
5674.98 1328
5675.69 1291
5676.40 1189
5677.11 1152
5677.82 1202
5678.53 1163
5679.24 1185
5679.95 1230
5680.67 1293
5681.38 1281
5682.09 1303
5682.80 1297
5683.51 1230
5684.22 1190
5684.93 1166
5685.65 1154
5686.36 1165
5687.07 1110
5687.78 1099
5688.49 1118
5689.20 1077
5689.92 1082
5690.63 1102
5691.34 1147
5692.05 1118
5692.76 1079
5693.47 1092
5694.19 1138
5694.90 1081
5695.61 1048
5696.32 1017
5697.04 1079
5697.75 1099
5698.46 1019
5699.17 1058
5699.89 1027
5700.60 1041
5701.31 1085
5702.02 1048
5702.74 1034
5703.45 1083
5704.16 1131
5704.87 1083
5705.59 1105
5706.30 1106
5707.01 1058
5707.72 1068
5708.44 1094
5709.15 1053
5709.86 1052
5710.58 1039
5711.29 1070
5712.00 1040
5712.72 1018
5713.43 1018
5714.14 1034
5714.86 1012
5715.57 1000
5716.28 1036
5717.00 1084
5717.71 1044
5718.42 993
5719.14 997
5719.85 1014
5720.56 1075
5721.28 1069
5721.99 1022
5722.71 1025
5723.42 1053
5724.13 1029
5724.85 1048
5725.56 1110
5726.28 1143
5726.99 1174
5727.70 1272
5728.42 1368
5729.13 1417
5729.85 1416
5730.56 1475
5731.28 1436
5731.99 1356
5732.70 1331
5733.42 1294
5734.13 1126
5734.85 1123
5735.56 1148
5736.28 1087
5736.99 1036
5737.71 1023
5738.42 1048
5739.14 1076
5739.85 1037
5740.57 1019
5741.28 1014
5742.00 1042
5742.71 989
5743.43 1023
5744.14 1081
5744.86 1041
5745.57 1070
5746.29 1113
5747.00 1048
5747.72 1046
5748.43 1067
5749.15 1125
5749.87 1154
5750.58 1167
5751.30 1152
5752.01 1190
5752.73 1207
5753.44 1207
5754.16 1174
5754.88 1240
5755.59 1331
5756.31 1410
5757.02 1548
5757.74 1590
5758.46 1716
5759.17 1826
5759.89 1814
5760.60 1766
5761.32 1780
5762.04 1671
5762.75 1619
5763.47 1625
5764.19 1618
5764.90 1500
5765.62 1482
5766.34 1414
5767.05 1434
5767.77 1501
5768.49 1608
5769.20 1697
5769.92 1838
5770.64 2067
5771.35 2452
5772.07 2668
5772.79 2649
5773.50 2592
5774.22 2482
5774.94 2090
5775.65 1931
5776.37 1729
5777.09 1595
5777.81 1500
5778.52 1527
5779.24 1448
5779.96 1506
5780.68 1454
5781.39 1478
5782.11 1400
5782.83 1432
5783.55 1511
5784.26 1495
5784.98 1423
5785.70 1442
5786.42 1446
5787.14 1474
5787.85 1501
5788.57 1432
5789.29 1432
5790.01 1415
5790.73 1301
5791.44 1349
5792.16 1310
5792.88 1333
5793.60 1281
5794.32 1311
5795.03 1339
5795.75 1287
5796.47 1296
5797.19 1224
5797.91 1278
5798.63 1312
5799.35 1290
5800.06 1480
5800.78 1508
5801.50 1488
5802.22 1548
5802.94 1568
5803.66 1653
5804.38 1523
5805.10 1472
5805.82 1365
5806.53 1299
5807.25 1253
5807.97 1234
5808.69 1229
5809.41 1209
5810.13 1178
5810.85 1190
5811.57 1234
5812.29 1230
5813.01 1210
5813.73 1196
5814.45 1225
5815.17 1229
5815.89 1162
5816.61 1117
5817.33 1154
5818.05 1106
5818.77 1118
5819.49 1083
5820.20 1133
5820.92 1123
5821.64 1126
5822.36 1059
5823.09 1029
5823.81 1074
5824.53 1109
5825.25 1083
5825.97 1063
5826.69 1027
5827.41 995
5828.13 1088
5828.85 1045
5829.57 1032
5830.29 1028
5831.01 1037
5831.73 1014
5832.45 1036
5833.17 995
5833.89 1040
5834.61 975
5835.33 1010
5836.05 1026
5836.78 1009
5837.50 979
5838.22 1048
5838.94 950
5839.66 994
5840.38 983
5841.10 925
5841.82 977
5842.54 987
5843.27 975
5843.99 957
5844.71 969
5845.43 974
5846.15 950
5846.87 933
5847.59 962
5848.32 1012
5849.04 1039
5849.76 995
5850.48 1034
5851.20 1042
5851.93 1007
5852.65 1023
5853.37 1026
5854.09 1046
5854.81 1039
5855.54 1043
5856.26 1023
5856.98 1052
5857.70 1025
5858.42 1044
5859.15 1025
5859.87 962
5860.59 931
5861.31 931
5862.04 971
5862.76 944
5863.48 895
5864.20 909
5864.93 911
5865.65 933
5866.37 927
5867.10 915
5867.82 965
5868.54 934
5869.26 944
5869.99 958
5870.71 994
5871.43 950
5872.16 968
5872.88 945
5873.60 911
5874.33 945
5875.05 980
5875.77 964
5876.50 919
5877.22 918
5877.94 940
5878.67 900
5879.39 924
5880.11 954
5880.84 974
5881.56 980
5882.28 939
5883.01 973
5883.73 978
5884.46 979
5885.18 1025
5885.90 1037
5886.63 1039
5887.35 1059
5888.08 1100
5888.80 1072
5889.52 1031
5890.25 1008
5890.97 1015
5891.70 1032
5892.42 976
5893.15 1010
5893.87 1004
5894.59 1033
5895.32 1065
5896.04 1062
5896.77 1058
5897.49 1049
5898.22 1075
5898.94 1107
5899.67 1121
5900.39 1098
5901.12 1057
5901.84 1014
5902.57 1006
5903.29 1042
5904.02 1009
5904.74 1041
5905.47 1030
5906.19 1058
5906.92 1069
5907.64 1040
5908.37 1035
5909.09 1037
5909.82 1079
5910.55 1141
5911.27 1123
5912.00 1119
5912.72 1114
5913.45 1093
5914.17 1056
5914.90 1091
5915.63 1088
5916.35 1071
5917.08 1117
5917.80 1119
5918.53 1052
5919.25 1027
5919.98 1123
5920.71 1131
5921.43 1164
5922.16 1089
5922.89 1122
5923.61 1104
5924.34 1157
5925.06 1162
5925.79 1201
5926.52 1205
5927.24 1230
5927.97 1243
5928.70 1226
5929.42 1177
5930.15 1211
5930.88 1258
5931.60 1305
5932.33 1266
5933.06 1299
5933.78 1320
5934.51 1315
5935.24 1342
5935.97 1328
5936.69 1351
5937.42 1415
5938.15 1390
5938.87 1362
5939.60 1376
5940.33 1363
5941.06 1430
5941.78 1458
5942.51 1543
5943.24 1528
5943.97 1531
5944.69 1530
5945.42 1591
5946.15 1605
5946.88 1656
5947.60 1679
5948.33 1662
5949.06 1595
5949.79 1734
5950.52 1714
5951.24 1834
5951.97 1975
5952.70 2106
5953.43 2222
5954.16 2322
5954.88 2504
5955.61 2444
5956.34 2403
5957.07 2347
5957.80 2287
5958.53 2166
5959.25 2072
5959.98 2135
5960.71 2129
5961.44 2136
5962.17 2062
5962.90 2049
5963.63 2086
5964.36 2189
5965.08 2194
5965.81 2291
5966.54 2533
5967.27 2714
5968.00 2923
5968.73 3039
5969.46 2969
5970.19 2993
5970.92 2885
5971.65 2787
5972.37 2636
5973.10 2519
5973.83 2402
5974.56 2311
5975.29 2270
5976.02 2360
5976.75 2359
5977.48 2328
5978.21 2332
5978.94 2374
5979.67 2391
5980.40 2441
5981.13 2514
5981.86 2606
5982.59 2686
5983.32 2794
5984.05 2942
5984.78 3028
5985.51 3052
5986.24 3020
5986.97 3050
5987.70 3119
5988.43 2976
5989.16 2936
5989.89 2832
5990.62 2830
5991.35 2917
5992.08 2810
5992.81 2944
5993.54 2928
5994.27 2902
5995.00 2881
5995.74 2940
5996.47 2960
5997.20 2911
5997.93 2949
5998.66 3011
5999.39 2973
6000.12 2938
6000.85 2918
6001.58 2942
6002.31 2813
6003.04 2803
6003.78 2829
6004.51 2746
6005.24 2724
6005.97 2744
6006.70 2797
6007.43 2815
6008.16 2945
6008.90 3266
6009.63 3473
6010.36 3892
6011.09 4505
6011.82 5073
6012.55 5783
6013.29 6269
6014.02 6527
6014.75 6856
6015.48 6854
6016.21 6723
6016.95 6500
6017.68 6120
6018.41 5799
6019.14 5345
6019.87 4806
6020.61 4386
6021.34 4007
6022.07 3687
6022.80 3264
6023.54 3046
6024.27 2915
6025.00 2900
6025.73 2752
6026.47 2846
6027.20 2904
6027.93 2751
6028.66 2752
6029.40 2806
6030.13 2762
6030.86 2744
6031.59 2706
6032.33 2644
6033.06 2583
6033.79 2565
6034.53 2434
6035.26 2309
6035.99 2298
6036.73 2208
6037.46 2138
6038.19 2128
6038.93 2191
6039.66 2223
6040.39 2203
6041.13 2187
6041.86 2106
6042.59 2058
6043.33 2142
6044.06 2158
6044.79 2166
6045.53 2138
6046.26 2201
6047.00 2243
6047.73 2168
6048.46 2213
6049.20 2209
6049.93 2301
6050.67 2261
6051.40 2259
6052.13 2373
6052.87 2428
6053.60 2556
6054.34 2578
6055.07 2640
6055.81 2538
6056.54 2478
6057.27 2429
6058.01 2411
6058.74 2245
6059.48 2187
6060.21 2096
6060.95 2135
6061.68 2183
6062.42 2025
6063.15 1994
6063.89 1992
6064.62 2043
6065.36 1983
6066.09 1978
6066.83 2038
6067.56 1930
6068.30 1922
6069.03 1954
6069.77 1881
6070.50 1875
6071.24 1864
6071.97 1868
6072.71 1867
6073.44 1917
6074.18 1784
6074.91 1861
6075.65 1806
6076.39 1813
6077.12 1804
6077.86 1780
6078.59 1726
6079.33 1747
6080.06 1734
6080.80 1751
6081.54 1812
6082.27 1691
6083.01 1682
6083.74 1692
6084.48 1715
6085.22 1667
6085.95 1627
6086.69 1667
6087.42 1633
6088.16 1639
6088.90 1656
6089.63 1676
6090.37 1673
6091.11 1698
6091.84 1727
6092.58 1711
6093.32 1665
6094.05 1733
6094.79 1681
6095.53 1652
6096.26 1626
6097.00 1617
6097.74 1565
6098.47 1588
6099.21 1520
6099.95 1526
6100.69 1547
6101.42 1537
6102.16 1540
6102.90 1587
6103.63 1579
6104.37 1585
6105.11 1568
6105.85 1535
6106.58 1587
6107.32 1585
6108.06 1505
6108.80 1549
6109.53 1503
6110.27 1492
6111.01 1530
6111.75 1574
6112.49 1560
6113.22 1631
6113.96 1612
6114.70 1609
6115.44 1615
6116.17 1688
6116.91 1661
6117.65 1668
6118.39 1678
6119.13 1621
6119.87 1647
6120.60 1671
6121.34 1691
6122.08 1589
6122.82 1694
6123.56 1707
6124.30 1705
6125.03 1720
6125.77 1702
6126.51 1684
6127.25 1699
6127.99 1698
6128.73 1664
6129.47 1605
6130.21 1670
6130.94 1666
6131.68 1654
6132.42 1623
6133.16 1635
6133.90 1651
6134.64 1573
6135.38 1619
6136.12 1647
6136.86 1697
6137.60 1734
6138.34 1728
6139.08 1765
6139.81 1756
6140.55 1758
6141.29 1769
6142.03 1757
6142.77 1793
6143.51 1796
6144.25 1824
6144.99 1843
6145.73 1742
6146.47 1746
6147.21 1730
6147.95 1745
6148.69 1721
6149.43 1717
6150.17 1759
6150.91 1742
6151.65 1805
6152.39 1795
6153.13 1760
6153.87 1801
6154.61 1880
6155.35 1905
6156.09 1979
6156.83 1963
6157.58 1872
6158.32 1906
6159.06 1946
6159.80 1935
6160.54 1919
6161.28 1998
6162.02 2050
6162.76 2058
6163.50 2085
6164.24 2274
6164.98 2381
6165.72 2448
6166.46 2585
6167.21 2656
6167.95 2845
6168.69 2891
6169.43 2956
6170.17 2976
6170.91 2896
6171.65 2840
6172.39 2688
6173.14 2669
6173.88 2635
6174.62 2603
6175.36 2526
6176.10 2486
6176.84 2502
6177.59 2574
6178.33 2447
6179.07 2429
6179.81 2448
6180.55 2497
6181.30 2616
6182.04 2596
6182.78 2602
6183.52 2664
6184.26 2655
6185.01 2699
6185.75 2657
6186.49 2655
6187.23 2651
6187.97 2678
6188.72 2786
6189.46 2837
6190.20 2881
6190.94 2939
6191.69 3091
6192.43 3131
6193.17 3196
6193.92 3284
6194.66 3387
6195.40 3430
6196.14 3371
6196.89 3369
6197.63 3352
6198.37 3459
6199.12 3248
6199.86 3308
6200.60 3380
6201.34 3373
6202.09 3457
6202.83 3506
6203.57 3628
6204.32 3813
6205.06 4197
6205.80 4715
6206.55 5910
6207.29 7353
6208.03 9151
6208.78 11010
6209.52 12848
6210.27 14419
6211.01 15160
6211.75 15070
6212.50 14456
6213.24 13103
6213.98 11490
6214.73 9990
6215.47 8456
6216.22 7016
6216.96 5995
6217.71 4879
6218.45 4132
6219.19 3611
6219.94 3340
6220.68 3045
6221.43 2884
6222.17 2840
6222.92 2710
6223.66 2677
6224.40 2722
6225.15 2708
6225.89 2708
6226.64 2679
6227.38 2598
6228.13 2571
6228.87 2403
6229.62 2189
6230.36 2086
6231.11 1980
6231.85 1956
6232.60 1919
6233.34 1863
6234.09 1938
6234.83 1933
6235.58 1901
6236.32 1939
6237.07 1971
6237.81 1960
6238.56 2007
6239.30 2099
6240.05 2263
6240.80 2297
6241.54 2409
6242.29 2497
6243.03 2542
6243.78 2452
6244.52 2441
6245.27 2372
6246.02 2360
6246.76 2416
6247.51 2500
6248.25 2575
6249.00 2591
6249.75 2552
6250.49 2517
6251.24 2424
6251.98 2384
6252.73 2316
6253.48 2231
6254.22 2191
6254.97 2122
6255.72 2159
6256.46 2150
6257.21 2117
6257.95 2032
6258.70 2036
6259.45 2110
6260.19 2084
6260.94 2092
6261.69 2063
6262.43 1960
6263.18 1969
6263.93 2018
6264.68 2018
6265.42 1981
6266.17 1887
6266.92 1925
6267.66 1936
6268.41 1920
6269.16 1915
6269.91 1922
6270.65 1975
6271.40 1903
6272.15 1943
6272.89 1975
6273.64 1943
6274.39 1976
6275.14 1929
6275.88 1929
6276.63 1960
6277.38 1931
6278.13 1888
6278.88 1919
6279.62 1959
6280.37 1953
6281.12 1916
6281.87 1846
6282.62 1796
6283.36 1790
6284.11 1790
6284.86 1725
6285.61 1723
6286.36 1656
6287.10 1663
6287.85 1654
6288.60 1662
6289.35 1588
6290.10 1652
6290.85 1691
6291.59 1627
6292.34 1599
6293.09 1575
6293.84 1531
6294.59 1563
6295.34 1595
6296.09 1554
6296.84 1587
6297.58 1643
6298.33 1559
6299.08 1599
6299.83 1626
6300.58 1532
6301.33 1538
6302.08 1549
6302.83 1510
6303.58 1493
6304.33 1463
6305.08 1431
6305.83 1465
6306.58 1532
6307.32 1529
6308.07 1490
6308.82 1470
6309.57 1521
6310.32 1549
6311.07 1634
6311.82 1637
6312.57 1672
6313.32 1817
6314.07 1788
6314.82 1764
6315.57 1705
6316.32 1711
6317.07 1645
6317.82 1699
6318.57 1768
6319.32 1744
6320.07 1703
6320.82 1660
6321.57 1568
6322.32 1548
6323.07 1586
6323.82 1539
6324.58 1475
6325.33 1450
6326.08 1420
6326.83 1440
6327.58 1375
6328.33 1414
6329.08 1377
6329.83 1326
6330.58 1328
6331.33 1328
6332.08 1344
6332.83 1356
6333.58 1343
6334.34 1363
6335.09 1390
6335.84 1359
6336.59 1367
6337.34 1376
6338.09 1343
6338.84 1296
6339.59 1352
6340.35 1454
6341.10 1436
6341.85 1425
6342.60 1391
6343.35 1379
6344.10 1381
6344.86 1389
6345.61 1378
6346.36 1366
6347.11 1392
6347.86 1374
6348.62 1366
6349.37 1452
6350.12 1426
6350.87 1484
6351.62 1480
6352.38 1541
6353.13 1631
6353.88 1675
6354.63 1748
6355.38 1680
6356.14 1772
6356.89 1748
6357.64 1774
6358.39 1716
6359.15 1646
6359.90 1574
6360.65 1612
6361.40 1532
6362.16 1559
6362.91 1550
6363.66 1563
6364.42 1544
6365.17 1517
6365.92 1543
6366.67 1582
6367.43 1640
6368.18 1650
6368.93 1717
6369.69 1782
6370.44 1844
6371.19 1844
6371.95 1755
6372.70 1653
6373.45 1663
6374.21 1622
6374.96 1551
6375.71 1506
6376.47 1563
6377.22 1499
6377.98 1549
6378.73 1594
6379.48 1598
6380.24 1623
6380.99 1592
6381.74 1688
6382.50 1699
6383.25 1702
6384.01 1683
6384.76 1651
6385.51 1589
6386.27 1541
6387.02 1619
6387.78 1547
6388.53 1528
6389.29 1559
6390.04 1521
6390.79 1521
6391.55 1461
6392.30 1462
6393.06 1479
6393.81 1440
6394.57 1403
6395.32 1441
6396.08 1485
6396.83 1510
6397.59 1484
6398.34 1453
6399.10 1498
6399.85 1493
6400.61 1457
6401.36 1470
6402.12 1417
6402.87 1401
6403.63 1459
6404.38 1489
6405.14 1506
6405.89 1428
6406.65 1416
6407.40 1497
6408.16 1441
6408.91 1476
6409.67 1619
6410.43 1642
6411.18 1659
6411.94 1674
6412.69 1663
6413.45 1659
6414.20 1697
6414.96 1642
6415.72 1621
6416.47 1712
6417.23 1763
6417.98 1888
6418.74 1873
6419.50 1835
6420.25 1826
6421.01 1750
6421.77 1677
6422.52 1620
6423.28 1543
6424.03 1517
6424.79 1502
6425.55 1511
6426.30 1441
6427.06 1409
6427.82 1382
6428.57 1397
6429.33 1349
6430.09 1398
6430.84 1489
6431.60 1456
6432.36 1438
6433.11 1369
6433.87 1357
6434.63 1394
6435.39 1401
6436.14 1378
6436.90 1381
6437.66 1396
6438.41 1402
6439.17 1465
6439.93 1459
6440.69 1417
6441.44 1449
6442.20 1444
6442.96 1502
6443.72 1497
6444.47 1465
6445.23 1483
6445.99 1478
6446.75 1479
6447.50 1496
6448.26 1533
6449.02 1537
6449.78 1545
6450.54 1532
6451.29 1508
6452.05 1528
6452.81 1511
6453.57 1546
6454.33 1528
6455.08 1529
6455.84 1521
6456.60 1551
6457.36 1533
6458.12 1551
6458.88 1610
6459.64 1630
6460.39 1595
6461.15 1554
6461.91 1595
6462.67 1612
6463.43 1551
6464.19 1585
6464.95 1620
6465.70 1609
6466.46 1576
6467.22 1556
6467.98 1606
6468.74 1676
6469.50 1670
6470.26 1642
6471.02 1668
6471.78 1599
6472.54 1607
6473.30 1696
6474.05 1544
6474.81 1562
6475.57 1630
6476.33 1646
6477.09 1644
6477.85 1659
6478.61 1675
6479.37 1691
6480.13 1817
6480.89 1812
6481.65 1786
6482.41 1816
6483.17 1815
6483.93 1909
6484.69 1861
6485.45 1875
6486.21 1860
6486.97 1904
6487.73 1904
6488.49 1935
6489.25 2008
6490.01 2022
6490.77 2004
6491.53 1997
6492.29 2046
6493.05 2110
6493.81 2113
6494.57 2166
6495.33 2164
6496.10 2140
6496.86 2169
6497.62 2179
6498.38 2177
6499.14 2192
6499.90 2187
6500.66 2214
6501.42 2264
6502.18 2213
6502.94 2218
6503.70 2298
6504.47 2372
6505.23 2624
6505.99 2892
6506.75 3463
6507.51 4197
6508.27 5008
6509.03 5801
6509.79 6362
6510.56 6725
6511.32 6647
6512.08 6232
6512.84 5809
6513.60 5284
6514.36 4679
6515.13 4073
6515.89 3594
6516.65 3237
6517.41 2975
6518.17 2829
6518.94 2626
6519.70 2501
6520.46 2534
6521.22 2483
6521.98 2471
6522.75 2470
6523.51 2575
6524.27 2545
6525.03 2700
6525.79 2737
6526.56 2901
6527.32 3088
6528.08 3162
6528.84 3298
6529.61 3261
6530.37 3256
6531.13 3126
6531.90 3051
6532.66 3073
6533.42 3139
6534.18 3154
6534.95 3342
6535.71 3756
6536.47 4176
6537.24 4576
6538.00 4745
6538.76 4835
6539.53 4757
6540.29 4525
6541.05 4107
6541.82 3691
6542.58 3363
6543.34 3092
6544.11 2904
6544.87 2652
6545.63 2616
6546.40 2615
6547.16 2549
6547.92 2519
6548.69 2524
6549.45 2475
6550.21 2448
6550.98 2469
6551.74 2301
6552.51 2298
6553.27 2305
6554.03 2295
6554.80 2226
6555.56 2237
6556.33 2170
6557.09 2218
6557.85 2163
6558.62 2231
6559.38 2268
6560.15 2301
6560.91 2268
6561.68 2298
6562.44 2256
6563.21 2318
6563.97 2339
6564.74 2320
6565.50 2427
6566.26 2357
6567.03 2396
6567.79 2410
6568.56 2467
6569.32 2437
6570.09 2401
6570.85 2419
6571.62 2413
6572.38 2477
6573.15 2544
6573.91 2538
6574.68 2554
6575.44 2677
6576.21 2621
6576.98 2628
6577.74 2591
6578.51 2643
6579.27 2687
6580.04 2619
6580.80 2612
6581.57 2686
6582.33 2729
6583.10 2807
6583.87 2867
6584.63 2880
6585.40 2860
6586.16 2840
6586.93 2856
6587.70 2827
6588.46 2804
6589.23 2809
6589.99 2762
6590.76 2796
6591.53 2878
6592.29 2956
6593.06 3054
6593.82 3278
6594.59 3326
6595.36 3451
6596.12 3519
6596.89 3682
6597.66 3590
6598.42 3591
6599.19 3528
6599.96 3414
6600.72 3310
6601.49 3099
6602.26 3048
6603.02 2915
6603.79 2868
6604.56 2702
6605.33 2610
6606.09 2624
6606.86 2641
6607.63 2553
6608.39 2512
6609.16 2502
6609.93 2544
6610.70 2557
6611.46 2512
6612.23 2556
6613.00 2595
6613.77 2535
6614.53 2544
6615.30 2559
6616.07 2577
6616.84 2638
6617.60 2500
6618.37 2556
6619.14 2663
6619.91 2692
6620.68 2816
6621.44 2994
6622.21 3086
6622.98 3286
6623.75 3285
6624.52 3425
6625.28 3403
6626.05 3378
6626.82 3319
6627.59 3101
6628.36 3013
6629.13 3022
6629.89 2862
6630.66 2772
6631.43 2729
6632.20 2761
6632.97 2784
6633.74 2793
6634.51 2971
6635.27 3054
6636.04 3163
6636.81 3248
6637.58 3282
6638.35 3352
6639.12 3419
6639.89 3410
6640.66 3547
6641.43 3693
6642.19 3784
6642.96 3922
6643.73 3910
6644.50 3887
6645.27 3687
6646.04 3501
6646.81 3294
6647.58 3101
6648.35 2867
6649.12 2690
6649.89 2585
6650.66 2487
6651.43 2432
6652.20 2357
6652.97 2291
6653.74 2350
6654.51 2350
6655.28 2267
6656.05 2177
6656.82 2198
6657.59 2171
6658.36 2269
6659.13 2194
6659.90 2155
6660.67 2153
6661.44 2151
6662.21 2156
6662.98 2137
6663.75 2073
6664.52 2041
6665.29 2118
6666.06 2089
6666.83 2089
6667.60 2126
6668.37 2112
6669.14 2131
6669.91 2144
6670.68 2235
6671.46 2234
6672.23 2283
6673.00 2328
6673.77 2324
6674.54 2305
6675.31 2421
6676.08 2328
6676.85 2222
6677.62 2252
6678.40 2367
6679.17 2345
6679.94 2286
6680.71 2280
6681.48 2280
6682.25 2289
6683.02 2359
6683.80 2403
6684.57 2475
6685.34 2627
6686.11 2634
6686.88 2689
6687.65 2674
6688.43 2669
6689.20 2634
6689.97 2556
6690.74 2386
6691.51 2298
6692.29 2185
6693.06 2119
6693.83 2087
6694.60 2068
6695.37 2044
6696.15 2031
6696.92 1962
6697.69 1930
6698.46 1913
6699.24 2034
6700.01 1937
6700.78 1885
6701.55 1912
6702.33 1938
6703.10 1971
6703.87 1941
6704.64 1901
6705.42 1828
6706.19 1846
6706.96 1847
6707.74 1795
6708.51 1780
6709.28 1784
6710.06 1811
6710.83 1779
6711.60 1741
6712.37 1754
6713.15 1762
6713.92 1801
6714.69 1797
6715.47 1767
6716.24 1760
6717.01 1741
6717.79 1761
6718.56 1764
6719.34 1662
6720.11 1706
6720.88 1728
6721.66 1691
6722.43 1670
6723.20 1694
6723.98 1701
6724.75 1744
6725.53 1705
6726.30 1707
6727.07 1720
6727.85 1673
6728.62 1688
6729.40 1714
6730.17 1758
6730.95 1700
6731.72 1714
6732.49 1714
6733.27 1739
6734.04 1705
6734.82 1800
6735.59 1776
6736.37 1848
6737.14 1900
6737.92 1875
6738.69 1920
6739.47 2037
6740.24 2050
6741.01 2123
6741.79 2137
6742.56 2094
6743.34 2228
6744.11 2172
6744.89 2216
6745.67 2171
6746.44 2206
6747.22 2065
6747.99 1985
6748.77 2012
6749.54 2055
6750.32 1987
6751.09 2017
6751.87 2092
6752.64 2171
6753.42 2186
6754.19 2165
6754.97 2157
6755.75 2224
6756.52 2230
6757.30 2149
6758.07 2085
6758.85 2136
6759.63 2099
6760.40 2084
6761.18 2095
6761.95 2083
6762.73 2047
6763.51 2034
6764.28 2076
6765.06 1993
6765.83 1943
6766.61 1929
6767.39 1992
6768.16 2082
6768.94 2096
6769.72 2037
6770.49 2066
6771.27 1944
6772.05 1951
6772.82 1883
6773.60 1877
6774.38 1891
6775.15 1861
6775.93 1925
6776.71 1852
6777.48 1826
6778.26 1917
6779.04 1939
6779.82 1910
6780.59 1897
6781.37 2051
6782.15 1961
6782.92 1998
6783.70 1950
6784.48 1804
6785.26 1840
6786.03 1794
6786.81 1849
6787.59 1814
6788.37 1816
6789.14 1827
6789.92 1849
6790.70 1789
6791.48 1723
6792.25 1712
6793.03 1749
6793.81 1703
6794.59 1677
6795.37 1718
6796.14 1678
6796.92 1706
6797.70 1778
6798.48 1832
6799.26 1860
6800.04 1925
6800.81 1995
6801.59 2059
6802.37 2078
6803.15 2164
6803.93 2143
6804.71 2135
6805.48 2058
6806.26 2025
6807.04 2010
6807.82 1993
6808.60 1941
6809.38 2003
6810.16 1866
6810.94 1825
6811.71 1832
6812.49 1809
6813.27 1771
6814.05 1742
6814.83 1727
6815.61 1717
6816.39 1764
6817.17 1808
6817.95 1761
6818.73 1711
6819.51 1774
6820.29 1740
6821.07 1730
6821.84 1680
6822.62 1761
6823.40 1688
6824.18 1645
6824.96 1710
6825.74 1679
6826.52 1746
6827.30 1676
6828.08 1648
6828.86 1693
6829.64 1757
6830.42 1649
6831.20 1680
6831.98 1628
6832.76 1674
6833.54 1653
6834.32 1655
6835.10 1699
6835.88 1801
6836.66 1905
6837.44 1999
6838.22 2105
6839.01 2312
6839.79 2423
6840.57 2524
6841.35 2486
6842.13 2535
6842.91 2531
6843.69 2485
6844.47 2431
6845.25 2494
6846.03 2409
6846.81 2309
6847.59 2227
6848.37 2158
6849.16 2114
6849.94 2093
6850.72 2134
6851.50 2301
6852.28 2333
6853.06 2300
6853.84 2275
6854.62 2308
6855.41 2199
6856.19 2204
6856.97 2081
6857.75 2051
6858.53 1963
6859.31 1940
6860.10 1829
6860.88 1851
6861.66 1866
6862.44 1845
6863.22 1864
6864.00 1759
6864.79 1766
6865.57 1797
6866.35 1805
6867.13 1816
6867.91 1775
6868.70 1814
6869.48 1827
6870.26 1826
6871.04 1834
6871.83 1788
6872.61 1883
6873.39 1865
6874.17 1837
6874.96 1881
6875.74 1877
6876.52 1989
6877.30 1961
6878.09 1928
6878.87 1943
6879.65 2103
6880.43 2280
6881.22 2446
6882.00 2532
6882.78 2760
6883.57 2893
6884.35 3050
6885.13 3065
6885.92 2913
6886.70 2892
6887.48 2791
6888.27 2824
6889.05 2953
6889.83 3025
6890.62 3008
6891.40 2915
6892.18 2812
6892.97 2795
6893.75 2648
6894.53 2654
6895.32 2442
6896.10 2370
6896.88 2306
6897.67 2238
6898.45 2280
6899.24 2248
6900.02 2201
6900.80 2233
6901.59 2269
6902.37 2237
6903.16 2321
6903.94 2283
6904.73 2317
6905.51 2289
6906.29 2353
6907.08 2407
6907.86 2427
6908.65 2511
6909.43 2552
6910.22 2621
6911.00 2518
6911.79 2445
6912.57 2392
6913.35 2287
6914.14 2183
6914.92 2169
6915.71 2071
6916.49 2163
6917.28 2098
6918.06 2130
6918.85 2016
6919.63 2040
6920.42 2079
6921.20 2096
6921.99 2004
6922.78 2083
6923.56 2111
6924.35 2117
6925.13 2111
6925.92 2105
6926.70 2155
6927.49 2136
6928.27 2205
6929.06 2243
6929.84 2243
6930.63 2237
6931.42 2237
6932.20 2276
6932.99 2344
6933.77 2286
6934.56 2318
6935.35 2336
6936.13 2355
6936.92 2268
6937.70 2368
6938.49 2436
6939.28 2467
6940.06 2583
6940.85 2598
6941.63 2681
6942.42 2788
6943.21 2889
6943.99 3070
6944.78 3048
6945.57 3080
6946.35 3176
6947.14 3185
6947.93 3253
6948.71 3366
6949.50 3460
6950.29 3530
6951.07 3548
6951.86 3519
6952.65 3358
6953.44 3228
6954.22 3109
6955.01 3003
6955.80 2895
6956.58 2897
6957.37 2830
6958.16 2835
6958.95 2814
6959.73 2719
6960.52 2692
6961.31 2714
6962.09 2656
6962.88 2716
6963.67 2773
6964.46 2862
6965.25 2915
6966.03 3010
6966.82 3150
6967.61 3215
6968.40 3370
6969.18 3416
6969.97 3587
6970.76 3733
6971.55 3670
6972.34 3676
6973.12 3696
6973.91 3693
6974.70 3696
6975.49 3669
6976.28 3656
6977.07 3699
6977.85 3729
6978.64 3793
6979.43 3999
6980.22 4190
6981.01 4343
6981.80 4690
6982.59 5350
6983.37 6368
6984.16 7646
6984.95 9174
6985.74 10854
6986.53 12309
6987.32 13022
6988.11 13464
6988.90 13161
6989.69 12181
6990.47 11037
6991.26 9672
6992.05 8291
6992.84 7053
6993.63 6040
6994.42 5203
6995.21 4411
6996.00 4014
6996.79 3617
6997.58 3309
6998.37 3036
6999.16 2913
6999.95 2820
7000.74 2815
7001.53 2751
7002.32 2708
7003.11 2614
7003.90 2653
7004.69 2577
7005.48 2527
7006.27 2408
7007.06 2219
7007.85 2163
7008.64 2153
7009.43 2131
7010.22 2077
7011.01 2101
7011.80 2137
7012.59 2239
7013.38 2288
7014.17 2305
7014.96 2328
7015.75 2443
7016.54 2380
7017.33 2384
7018.12 2342
7018.91 2288
7019.70 2293
7020.49 2388
7021.28 2399
7022.07 2342
7022.87 2412
7023.66 2531
7024.45 2631
7025.24 2636
7026.03 2677
7026.82 2754
7027.61 2783
7028.40 2739
7029.19 2690
7029.99 2726
7030.78 2655
7031.57 2593
7032.36 2473
7033.15 2487
7033.94 2434
7034.74 2412
7035.53 2405
7036.32 2415
7037.11 2383
7037.90 2455
7038.69 2510
7039.49 2483
7040.28 2566
7041.07 2521
7041.86 2489
7042.65 2596
7043.45 2657
7044.24 2653
7045.03 2661
7045.82 2667
7046.61 2630
7047.41 2627
7048.20 2602
7048.99 2661
7049.78 2740
7050.58 2852
7051.37 2967
7052.16 3027
7052.95 3021
7053.75 3069
7054.54 2891
7055.33 2787
7056.13 2703
7056.92 2664
7057.71 2648
7058.50 2636
7059.30 2631
7060.09 2684
7060.88 2729
7061.68 2751
7062.47 2678
7063.26 2552
7064.06 2510
7064.85 2432
7065.64 2279
7066.44 2317
7067.23 2257
7068.02 2237
7068.82 2194
7069.61 2176
7070.40 2119
7071.20 2003
7071.99 2006
7072.78 1950
7073.58 1967
7074.37 1936
7075.17 1939
7075.96 1930
7076.75 1949
7077.55 1902
7078.34 1883
7079.14 1843
7079.93 1829
7080.72 1794
7081.52 1882
7082.31 1792
7083.11 1778
7083.90 1817
7084.70 1816
7085.49 1880
7086.28 1883
7087.08 2003
7087.87 2021
7088.67 2099
7089.46 2150
7090.26 2189
7091.05 2190
7091.85 2054
7092.64 1938
7093.44 1878
7094.23 1811
7095.03 1772
7095.82 1646
7096.62 1640
7097.41 1649
7098.21 1566
7099.00 1569
7099.80 1573
7100.59 1525
7101.39 1513
7102.18 1513
7102.98 1453
7103.77 1469
7104.57 1432
7105.37 1473
7106.16 1483
7106.96 1448
7107.75 1416
7108.55 1403
7109.34 1412
7110.14 1364
7110.94 1384
7111.73 1367
7112.53 1366
7113.32 1322
7114.12 1370
7114.92 1300
7115.71 1358
7116.51 1372
7117.30 1418
7118.10 1340
7118.90 1398
7119.69 1402
7120.49 1377
7121.29 1363
7122.08 1319
7122.88 1292
7123.68 1381
7124.47 1417
7125.27 1386
7126.07 1413
7126.86 1341
7127.66 1391
7128.46 1395
7129.25 1480
7130.05 1475
7130.85 1513
7131.64 1583
7132.44 1488
7133.24 1458
7134.04 1470
7134.83 1483
7135.63 1505
7136.43 1443
7137.23 1387
7138.02 1386
7138.82 1357
7139.62 1347
7140.42 1312
7141.21 1280
7142.01 1302
7142.81 1266
7143.61 1281
7144.40 1247
7145.20 1242
7146.00 1242
7146.80 1240
7147.59 1277
7148.39 1249
7149.19 1205
7149.99 1217
7150.79 1214
7151.59 1219
7152.38 1207
7153.18 1221
7153.98 1179
7154.78 1222
7155.58 1232
7156.38 1263
7157.17 1202
7157.97 1228
7158.77 1217
7159.57 1177
7160.37 1183
7161.17 1192
7161.97 1223
7162.76 1178
7163.56 1204
7164.36 1205
7165.16 1204
7165.96 1191
7166.76 1225
7167.56 1223
7168.36 1199
7169.16 1210
7169.96 1151
7170.75 1120
7171.55 1147
7172.35 1138
7173.15 1154
7173.95 1173
7174.75 1158
7175.55 1114
7176.35 1079
7177.15 1078
7177.95 1084
7178.75 1127
7179.55 1058
7180.35 1091
7181.15 1081
7181.95 1090
7182.75 1149
7183.55 1173
7184.35 1186
7185.15 1153
7185.95 1150
7186.75 1149
7187.55 1108
7188.35 1139
7189.15 1140
7189.95 1081
7190.75 1108
7191.55 1075
7192.35 1079
7193.15 1133
7193.95 1117
7194.75 1066
7195.55 1137
7196.35 1119
7197.15 1147
7197.95 1136
7198.76 1106
7199.56 1173
7200.36 1107
7201.16 1087
7201.96 1132
7202.76 1151
7203.56 1170
7204.36 1204
7205.16 1127
7205.96 1176
7206.77 1187
7207.57 1244
7208.37 1163
7209.17 1164
7209.97 1182
7210.77 1237
7211.57 1254
7212.38 1281
7213.18 1268
7213.98 1273
7214.78 1297
7215.58 1298
7216.38 1229
7217.19 1273
7217.99 1316
7218.79 1285
7219.59 1314
7220.39 1372
7221.20 1352
7222.00 1355
7222.80 1402
7223.60 1361
7224.40 1384
7225.21 1356
7226.01 1304
7226.81 1341
7227.61 1322
7228.42 1306
7229.22 1352
7230.02 1345
7230.82 1219
7231.63 1284
7232.43 1349
7233.23 1312
7234.03 1282
7234.84 1329
7235.64 1423
7236.44 1458
7237.25 1547
7238.05 1550
7238.85 1606
7239.65 1584
7240.46 1634
7241.26 1525
7242.06 1452
7242.87 1339
7243.67 1352
7244.47 1372
7245.28 1405
7246.08 1398
7246.88 1436
7247.69 1431
7248.49 1502
7249.30 1479
7250.10 1483
7250.90 1496
7251.71 1419
7252.51 1383
7253.31 1330
7254.12 1349
7254.92 1280
7255.73 1291
7256.53 1238
7257.33 1226
7258.14 1220
7258.94 1180
7259.75 1225
7260.55 1236
7261.35 1183
7262.16 1235
7262.96 1264
7263.77 1197
7264.57 1196
7265.38 1173
7266.18 1203
7266.99 1196
7267.79 1189
7268.59 1246
7269.40 1189
7270.20 1183
7271.01 1177
7271.81 1179
7272.62 1204
7273.42 1182
7274.23 1162
7275.03 1227
7275.84 1212
7276.64 1183
7277.45 1224
7278.25 1200
7279.06 1250
7279.86 1241
7280.67 1261
7281.48 1292
7282.28 1338
7283.09 1439
7283.89 1526
7284.70 1584
7285.50 1648
7286.31 1747
7287.11 1776
7287.92 1692
7288.73 1636
7289.53 1591
7290.34 1509
7291.14 1448
7291.95 1365
7292.76 1363
7293.56 1306
7294.37 1281
7295.17 1274
7295.98 1220
7296.79 1213
7297.59 1201
7298.40 1174
7299.21 1241
7300.01 1168
7300.82 1184
7301.62 1243
7302.43 1234
7303.24 1235
7304.04 1234
7304.85 1241
7305.66 1205
7306.46 1220
7307.27 1199
7308.08 1263
7308.89 1226
7309.69 1246
7310.50 1247
7311.31 1280
7312.11 1364
7312.92 1367
7313.73 1398
7314.53 1398
7315.34 1409
7316.15 1364
7316.96 1464
7317.76 1507
7318.57 1597
7319.38 1663
7320.19 1808
7320.99 1866
7321.80 1910
7322.61 1999
7323.42 1958
7324.22 1869
7325.03 1792
7325.84 1648
7326.65 1594
7327.46 1586
7328.26 1473
7329.07 1467
7329.88 1423
7330.69 1404
7331.50 1358
7332.30 1404
7333.11 1327
7333.92 1287
7334.73 1323
7335.54 1287
7336.35 1299
7337.15 1365
7337.96 1418
7338.77 1414
7339.58 1371
7340.39 1440
7341.20 1453
7342.01 1486
7342.82 1456
7343.62 1440
7344.43 1398
7345.24 1416
7346.05 1398
7346.86 1400
7347.67 1323
7348.48 1290
7349.29 1260
7350.10 1264
7350.91 1193
7351.71 1109
7352.52 1116
7353.33 1186
7354.14 1158
7354.95 1170
7355.76 1161
7356.57 1224
7357.38 1163
7358.19 1188
7359.00 1174
7359.81 1236
7360.62 1288
7361.43 1285
7362.24 1286
7363.05 1297
7363.86 1292
7364.67 1297
7365.48 1258
7366.29 1287
7367.10 1241
7367.91 1273
7368.72 1221
7369.53 1187
7370.34 1186
7371.15 1165
7371.96 1197
7372.77 1118
7373.58 1100
7374.39 1118
7375.20 1173
7376.01 1115
7376.82 1129
7377.63 1142
7378.45 1217
7379.26 1258
7380.07 1264
7380.88 1341
7381.69 1356
7382.50 1450
7383.31 1375
7384.12 1363
7384.93 1323
7385.74 1293
7386.56 1229
7387.37 1222
7388.18 1207
7388.99 1193
7389.80 1135
7390.61 1147
7391.42 1090
7392.24 1147
7393.05 1138
7393.86 1043
7394.67 1093
7395.48 1086
7396.29 1100
7397.10 1087
7397.92 1094
7398.73 1138
7399.54 1121
7400.35 1087
7401.16 1161
7401.98 1116
7402.79 1159
7403.60 1121
7404.41 1146
7405.23 1138
7406.04 1053
7406.85 1085
7407.66 1086
7408.47 1065
7409.29 1055
7410.10 1006
7410.91 976
7411.72 998
7412.54 971
7413.35 997
7414.16 969
7414.98 953
7415.79 951
7416.60 983
7417.41 952
7418.23 952
7419.04 914
7419.85 952
7420.67 926
7421.48 920
7422.29 926
7423.11 974
7423.92 960
7424.73 941
7425.54 956
7426.36 1004
7427.17 952
7427.99 922
7428.80 931
7429.61 977
7430.43 967
7431.24 984
7432.05 950
7432.87 944
7433.68 925
7434.49 943
7435.31 910
7436.12 928
7436.94 968
7437.75 952
7438.56 925
7439.38 961
7440.19 990
7441.01 988
7441.82 981
7442.64 940
7443.45 984
7444.26 972
7445.08 974
7445.89 941
7446.71 911
7447.52 957
7448.34 964
7449.15 962
7449.97 941
7450.78 925
7451.59 956
7452.41 943
7453.22 1006
7454.04 976
7454.85 972
7455.67 930
7456.48 918
7457.30 952
7458.11 957
7458.93 946
7459.74 929
7460.56 953
7461.38 966
7462.19 956
7463.01 957
7463.82 934
7464.64 927
7465.45 926
7466.27 925
7467.08 974
7467.90 988
7468.72 1022
7469.53 960
7470.35 968
7471.16 918
7471.98 958
7472.79 989
7473.61 1001
7474.43 1010
7475.24 1018
7476.06 1024
7476.87 966
7477.69 990
7478.51 1039
7479.32 1002
7480.14 1034
7480.96 1001
7481.77 1007
7482.59 987
7483.41 971
7484.22 961
7485.04 976
7485.85 978
7486.67 968
7487.49 989
7488.31 977
7489.12 1000
7489.94 1001
7490.76 929
7491.57 936
7492.39 963
7493.21 990
7494.02 976
7494.84 981
7495.66 1022
7496.48 1005
7497.29 1003
7498.11 1025
7498.93 1028
7499.74 962
7500.56 966
7501.38 982
7502.20 1070
7503.01 1012
7503.83 1029
7504.65 1054
7505.47 1017
7506.29 1070
7507.10 1014
7507.92 1042
7508.74 1025
7509.56 1048
7510.37 1045
7511.19 1029
7512.01 1070
7512.83 1085
7513.65 1050
7514.47 1043
7515.28 1041
7516.10 1045
7516.92 1030
7517.74 1020
7518.56 1054
7519.38 1067
7520.19 1038
7521.01 1060
7521.83 1099
7522.65 1119
7523.47 1105
7524.29 1083
7525.11 1079
7525.92 1152
7526.74 1140
7527.56 1151
7528.38 1111
7529.20 1146
7530.02 1176
7530.84 1196
7531.66 1196
7532.48 1191
7533.30 1222
7534.12 1239
7534.93 1284
7535.75 1255
7536.57 1234
7537.39 1229
7538.21 1197
7539.03 1237
7539.85 1228
7540.67 1224
7541.49 1247
7542.31 1185
7543.13 1200
7543.95 1234
7544.77 1263
7545.59 1291
7546.41 1254
7547.23 1242
7548.05 1251
7548.87 1247
7549.69 1286
7550.51 1229
7551.33 1225
7552.15 1226
7552.97 1262
7553.79 1296
7554.61 1281
7555.43 1296
7556.25 1312
7557.07 1307
7557.89 1304
7558.71 1406
7559.53 1425
7560.36 1424
7561.18 1416
7562.00 1420
7562.82 1408
7563.64 1410
7564.46 1439
7565.28 1474
7566.10 1480
7566.92 1468
7567.74 1507
7568.56 1475
7569.39 1454
7570.21 1464
7571.03 1521
7571.85 1506
7572.67 1525
7573.49 1546
7574.31 1558
7575.14 1624
7575.96 1621
7576.78 1578
7577.60 1622
7578.42 1641
7579.24 1686
7580.06 1660
7580.89 1616
7581.71 1631
7582.53 1655
7583.35 1676
7584.17 1715
7585.00 1716
7585.82 1780
7586.64 1775
7587.46 1832
7588.29 1842
7589.11 1839
7589.93 1863
7590.75 1941
7591.57 1917
7592.40 1941
7593.22 1920
7594.04 1971
7594.86 1990
7595.69 2006
7596.51 2060
7597.33 2146
7598.15 2122
7598.98 2201
7599.80 2215
7600.62 2246
7601.45 2309
7602.27 2313
7603.09 2348
7603.92 2502
7604.74 2516
7605.56 2606
7606.38 2657
7607.21 2696
7608.03 2665
7608.85 2534
7609.68 2483
7610.50 2407
7611.32 2432
7612.15 2466
7612.97 2416
7613.80 2472
7614.62 2420
7615.44 2451
7616.27 2555
7617.09 2674
7617.91 2810
7618.74 2937
7619.56 3076
7620.39 3235
7621.21 3249
7622.03 3253
7622.86 3183
7623.68 3072
7624.51 3024
7625.33 2878
7626.15 2828
7626.98 2780
7627.80 2800
7628.63 2854
7629.45 2901
7630.28 3063
7631.10 3078
7631.93 3223
7632.75 3422
7633.58 3366
7634.40 3394
7635.22 3355
7636.05 3242
7636.87 3113
7637.70 2920
7638.52 2734
7639.35 2554
7640.17 2347
7641.00 2302
7641.82 2179
7642.65 2176
7643.47 2201
7644.30 2210
7645.13 2391
7645.95 2436
7646.78 2468
7647.60 2498
7648.43 2620
7649.25 2539
7650.08 2486
7650.90 2409
7651.73 2352
7652.55 2184
7653.38 2053
7654.21 1991
7655.03 1907
7655.86 1843
7656.68 1736
7657.51 1730
7658.34 1653
7659.16 1694
7659.99 1659
7660.81 1656
7661.64 1653
7662.47 1642
7663.29 1636
7664.12 1636
7664.95 1601
7665.77 1619
7666.60 1595
7667.42 1573
7668.25 1601
7669.08 1538
7669.90 1519
7670.73 1505
7671.56 1575
7672.38 1546
7673.21 1584
7674.04 1538
7674.87 1537
7675.69 1571
7676.52 1544
7677.35 1482
7678.17 1475
7679.00 1486
7679.83 1472
7680.65 1490
7681.48 1561
7682.31 1577
7683.14 1566
7683.96 1637
7684.79 1642
7685.62 1752
7686.45 1800
7687.27 1822
7688.10 1833
7688.93 1772
7689.76 1697
7690.58 1668
7691.41 1616
7692.24 1602
7693.07 1567
7693.90 1613
7694.72 1578
7695.55 1533
7696.38 1547
7697.21 1600
7698.04 1640
7698.86 1702
7699.69 1772
7700.52 1779
7701.35 1840
7702.18 1773
7703.01 1729
7703.83 1640
7704.66 1619
7705.49 1583
7706.32 1581
7707.15 1541
7707.98 1489
7708.81 1490
7709.63 1437
7710.46 1398
7711.29 1386
7712.12 1359
7712.95 1384
7713.78 1425
7714.61 1350
7715.44 1338
7716.27 1339
7717.10 1330
7717.93 1311
7718.75 1349
7719.58 1344
7720.41 1309
7721.24 1230
7722.07 1285
7722.90 1247
7723.73 1216
7724.56 1249
7725.39 1231
7726.22 1258
7727.05 1216
7727.88 1245
7728.71 1302
7729.54 1292
7730.37 1306
7731.20 1285
7732.03 1272
7732.86 1267
7733.69 1258
7734.52 1232
7735.35 1255
7736.18 1218
7737.01 1220
7737.84 1202
7738.67 1170
7739.50 1141
7740.33 1121
7741.16 1158
7741.99 1148
7742.82 1175
7743.65 1160
7744.48 1188
7745.31 1217
7746.14 1301
7746.98 1335
7747.81 1431
7748.64 1469
7749.47 1528
7750.30 1507
7751.13 1508
7751.96 1445
7752.79 1396
7753.62 1369
7754.45 1332
7755.29 1233
7756.12 1202
7756.95 1161
7757.78 1161
7758.61 1147
7759.44 1127
7760.27 1129
7761.11 1081
7761.94 1124
7762.77 1057
7763.60 1102
7764.43 1118
7765.26 1107
7766.10 1068
7766.93 1077
7767.76 1108
7768.59 1121
7769.42 1077
7770.26 1090
7771.09 1029
7771.92 1049
7772.75 1068
7773.58 1036
7774.42 1054
7775.25 1034
7776.08 1086
7776.91 1058
7777.75 1113
7778.58 1078
7779.41 1060
7780.24 1052
7781.08 1094
7781.91 1075
7782.74 1084
7783.57 1102
7784.41 1102
7785.24 1097
7786.07 1128
7786.91 1135
7787.74 1124
7788.57 1132
7789.40 1125
7790.24 1114
7791.07 1100
7791.90 1098
7792.74 1138
7793.57 1135
7794.40 1167
7795.24 1152
7796.07 1170
7796.90 1202
7797.74 1171
7798.57 1158
7799.40 1186
7800.24 1203
7801.07 1195
7801.91 1199
7802.74 1216
7803.57 1196
7804.41 1219
7805.24 1232
7806.07 1291
7806.91 1286
7807.74 1277
7808.58 1309
7809.41 1268
7810.25 1321
7811.08 1349
7811.91 1368
7812.75 1391
7813.58 1495
7814.42 1418
7815.25 1475
7816.09 1522
7816.92 1550
7817.75 1593
7818.59 1527
7819.42 1604
7820.26 1590
7821.09 1615
7821.93 1607
7822.76 1708
7823.60 1737
7824.43 1769
7825.27 1790
7826.10 1809
7826.94 1761
7827.77 1734
7828.61 1712
7829.44 1752
7830.28 1685
7831.11 1648
7831.95 1653
7832.78 1687
7833.62 1697
7834.46 1733
7835.29 1795
7836.13 1831
7836.96 1849
7837.80 1794
7838.63 1778
7839.47 1644
7840.31 1579
7841.14 1565
7841.98 1633
7842.81 1534
7843.65 1510
7844.48 1479
7845.32 1439
7846.16 1374
7846.99 1384
7847.83 1318
7848.67 1367
7849.50 1401
7850.34 1399
7851.17 1329
7852.01 1307
7852.85 1280
7853.68 1278
7854.52 1344
7855.36 1359
7856.19 1405
7857.03 1360
7857.87 1406
7858.70 1369
7859.54 1407
7860.38 1346
7861.21 1413
7862.05 1521
7862.89 1438
7863.72 1399
7864.56 1388
7865.40 1446
7866.24 1405
7867.07 1426
7867.91 1392
7868.75 1462
7869.59 1450
7870.42 1477
7871.26 1510
7872.10 1555
7872.94 1549
7873.77 1550
7874.61 1576
7875.45 1590
7876.29 1703
7877.12 1769
7877.96 1829
7878.80 1970
7879.64 2036
7880.47 2180
7881.31 2169
7882.15 2153
7882.99 2125
7883.83 2118
7884.66 2062
7885.50 2049
7886.34 1951
7887.18 1885
7888.02 1721
7888.86 1728
7889.69 1689
7890.53 1714
7891.37 1753
7892.21 1830
7893.05 1857
7893.89 1856
7894.73 1946
7895.56 1893
7896.40 1883
7897.24 1864
7898.08 1766
7898.92 1675
7899.76 1658
7900.60 1584
7901.44 1506
7902.28 1452
7903.12 1466
7903.95 1467
7904.79 1431
7905.63 1402
7906.47 1313
7907.31 1350
7908.15 1374
7908.99 1346
7909.83 1320
7910.67 1415
7911.51 1423
7912.35 1381
7913.19 1328
7914.03 1352
7914.87 1338
7915.71 1462
7916.55 1449
7917.39 1458
7918.23 1480
7919.07 1517
7919.91 1526
7920.75 1412
7921.59 1428
7922.43 1404
7923.27 1447
7924.11 1372
7924.95 1326
7925.79 1281
7926.63 1285
7927.47 1254
7928.31 1230
7929.15 1216
7929.99 1244
7930.83 1263
7931.67 1288
7932.51 1337
7933.35 1303
7934.19 1267
7935.04 1388
7935.88 1368
7936.72 1377
7937.56 1328
7938.40 1379
7939.24 1366
7940.08 1297
7940.92 1311
7941.76 1317
7942.60 1314
7943.45 1340
7944.29 1362
7945.13 1389
7945.97 1376
7946.81 1376
7947.65 1377
7948.49 1470
7949.34 1427
7950.18 1448
7951.02 1449
7951.86 1535
7952.70 1578
7953.54 1681
7954.39 1724
7955.23 1792
7956.07 1971
7956.91 1898
7957.75 1956
7958.60 2007
7959.44 2020
7960.28 1966
7961.12 1940
7961.96 1792
7962.81 1687
7963.65 1757
7964.49 1722
7965.33 1750
7966.18 1760
7967.02 1741
7967.86 1780
7968.70 1901
7969.55 1922
7970.39 1901
7971.23 1825
7972.08 1810
7972.92 1770
7973.76 1683
7974.60 1637
7975.45 1564
7976.29 1546
7977.13 1452
7977.98 1457
7978.82 1385
7979.66 1402
7980.51 1315
7981.35 1274
7982.19 1287
7983.04 1277
7983.88 1281
7984.72 1208
7985.57 1235
7986.41 1252
7987.25 1176
7988.10 1193
7988.94 1164
7989.78 1163
7990.63 1106
7991.47 1094
7992.32 1072
7993.16 1076
7994.00 1067
7994.85 1044
7995.69 1027
7996.54 984
7997.38 1004
7998.22 1020
7999.07 1029
7999.91 993
8000.76 987
8001.60 935
8002.45 961
8003.29 970
8004.13 974
8004.98 960
8005.82 991
8006.67 954
8007.51 928
8008.36 938
8009.20 929
8010.05 919
8010.89 888
8011.74 909
8012.58 910
8013.43 925
8014.27 911
8015.12 874
8015.96 883
8016.81 847
8017.65 849
8018.50 847
8019.34 884
8020.19 859
8021.03 838
8021.88 888
8022.72 897
8023.57 897
8024.41 864
8025.26 845
8026.11 883
8026.95 894
8027.80 878
8028.64 868
8029.49 886
8030.33 908
8031.18 919
8032.03 877
8032.87 881
8033.72 902
8034.56 841
8035.41 881
8036.26 900
8037.10 908
8037.95 863
8038.80 886
8039.64 844
8040.49 827
8041.34 845
8042.18 893
8043.03 860
8043.87 850
8044.72 871
8045.57 849
8046.41 850
8047.26 856
8048.11 865
8048.96 873
8049.80 794
8050.65 810
8051.50 832
8052.34 823
8053.19 822
8054.04 778
8054.88 775
8055.73 797
8056.58 770
8057.43 780
8058.27 786
8059.12 747
8059.97 765
8060.82 738
8061.66 770
8062.51 766
8063.36 812
8064.21 802
8065.05 785
8065.90 764
8066.75 794
8067.60 777
8068.44 738
8069.29 758
8070.14 762
8070.99 696
8071.84 779
8072.68 732
8073.53 780
8074.38 780
8075.23 737
8076.08 749
8076.93 787
8077.77 705
8078.62 758
8079.47 731
8080.32 776
8081.17 779
8082.02 765
8082.87 760
8083.71 749
8084.56 751
8085.41 740
8086.26 744
8087.11 716
8087.96 778
8088.81 760
8089.66 736
8090.51 731
8091.35 751
8092.20 744
8093.05 733
8093.90 731
8094.75 695
8095.60 732
8096.45 769
8097.30 726
8098.15 710
8099.00 771
8099.85 741
8100.70 700
8101.55 730
8102.40 789
8103.25 748
8104.10 759
8104.95 718
8105.80 708
8106.65 718
8107.50 698
8108.35 726
8109.20 712
8110.05 743
8110.90 728
8111.75 754
8112.60 748
8113.45 669
8114.30 724
8115.15 765
8116.00 762
8116.85 773
8117.70 735
8118.55 720
8119.40 710
8120.25 749
8121.10 787
8121.95 754
8122.80 755
8123.65 707
8124.50 737
8125.35 770
8126.20 753
8127.06 833
8127.91 802
8128.76 807
8129.61 810
8130.46 791
8131.31 808
8132.16 773
8133.01 809
8133.86 797
8134.72 797
8135.57 846
8136.42 867
8137.27 856
8138.12 845
8138.97 794
8139.83 816
8140.68 832
8141.53 764
8142.38 786
8143.23 752
8144.08 752
8144.94 773
8145.79 819
8146.64 812
8147.49 800
8148.34 810
8149.20 836
8150.05 797
8150.90 794
8151.75 836
8152.60 823
8153.46 812
8154.31 821
8155.16 813
8156.01 824
8156.87 814
8157.72 832
8158.57 856
8159.42 854
8160.28 870
8161.13 843
8161.98 838
8162.84 785
8163.69 770
8164.54 776
8165.39 768
8166.25 744
8167.10 745
8167.95 784
8168.81 751
8169.66 754
8170.51 702
8171.37 717
8172.22 713
8173.07 703
8173.93 689
8174.78 691
8175.63 674
8176.49 720
8177.34 684
8178.19 709
8179.05 731
8179.90 693
8180.76 682
8181.61 665
8182.46 677
8183.32 654
8184.17 703
8185.02 639
8185.88 675
8186.73 657
8187.59 666
8188.44 686
8189.30 682
8190.15 673
8191.00 674
8191.86 640
8192.71 649
8193.57 653
8194.42 650
8195.28 689
8196.13 660
8196.99 706
8197.84 690
8198.69 697
8199.55 690
8200.40 729
8201.26 694
8202.11 701
8202.97 663
8203.82 642
8204.68 656
8205.53 691
8206.39 701
8207.24 651
8208.10 681
8208.95 697
8209.81 674
8210.67 662
8211.52 685
8212.38 664
8213.23 668
8214.09 671
8214.94 679
8215.80 683
8216.65 687
8217.51 672
8218.37 667
8219.22 666
8220.08 656
8220.93 671
8221.79 701
8222.64 712
8223.50 719
8224.36 711
8225.21 706
8226.07 705
8226.92 681
8227.78 710
8228.64 699
8229.49 733
8230.35 689
8231.21 667
8232.06 700
8232.92 702
8233.78 650
8234.63 661
8235.49 675
8236.35 658
8237.20 629
8238.06 695
8238.92 687
8239.77 637
8240.63 629
8241.49 655
8242.34 677
8243.20 659
8244.06 663
8244.91 641
8245.77 716
8246.63 677
8247.49 661
8248.34 636
8249.20 623
8250.06 652
8250.92 635
8251.77 642
8252.63 645
8253.49 687
8254.35 672
8255.20 653
8256.06 643
8256.92 687
8257.78 657
8258.63 632
8259.49 679
8260.35 659
8261.21 644
8262.07 601
8262.92 670
8263.78 659
8264.64 619
8265.50 647
8266.36 665
8267.22 665
8268.07 669
8268.93 677
8269.79 680
8270.65 689
8271.51 681
8272.37 699
8273.22 714
8274.08 679
8274.94 669
8275.80 696
8276.66 677
8277.52 743
8278.38 760
8279.24 708
8280.09 757
8280.95 789
8281.81 740
8282.67 733
8283.53 744
8284.39 737
8285.25 739
8286.11 727
8286.97 719
8287.83 717
8288.69 721
8289.55 695
8290.41 709
8291.26 693
8292.12 758
8292.98 751
8293.84 730
8294.70 733
8295.56 757
8296.42 763
8297.28 762
8298.14 741
8299.00 759
8299.86 772
8300.72 698
8301.58 706
8302.44 714
8303.30 725
8304.16 685
8305.02 718
8305.88 719
8306.74 669
8307.60 692
8308.46 687
8309.33 675
8310.19 671
8311.05 661
8311.91 627
8312.77 628
8313.63 664
8314.49 661
8315.35 662
8316.21 683
8317.07 687
8317.93 701
8318.79 678
8319.65 660
8320.52 687
8321.38 670
8322.24 642
8323.10 667
8323.96 655
8324.82 690
8325.68 682
8326.54 677
8327.41 656
8328.27 645
8329.13 662
8329.99 639
8330.85 660
8331.71 675
8332.57 663
8333.44 657
8334.30 659
8335.16 644
8336.02 681
8336.88 694
8337.75 688
8338.61 651
8339.47 704
8340.33 694
8341.19 693
8342.06 656
8342.92 635
8343.78 664
8344.64 680
8345.50 664
8346.37 694
8347.23 752
8348.09 724
8348.95 701
8349.82 722
8350.68 709
8351.54 696
8352.40 731
8353.27 726
8354.13 718
8354.99 665
8355.86 666
8356.72 693
8357.58 681
8358.45 707
8359.31 705
8360.17 713
8361.03 692
8361.90 695
8362.76 702
8363.62 658
8364.49 663
8365.35 676
8366.21 714
8367.08 722
8367.94 685
8368.80 686
8369.67 719
8370.53 684
8371.40 707
8372.26 686
8373.12 755
8373.99 740
8374.85 710
8375.71 716
8376.58 701
8377.44 665
8378.31 763
8379.17 733
8380.03 728
8380.90 742
8381.76 730
8382.63 733
8383.49 747
8384.36 710
8385.22 736
8386.08 780
8386.95 783
8387.81 797
8388.68 780
8389.54 769
8390.41 749
8391.27 806
8392.14 803
8393.00 759
8393.87 769
8394.73 813
8395.60 761
8396.46 757
8397.33 749
8398.19 756
8399.06 788
8399.92 796
8400.79 793
8401.65 784
8402.52 796
8403.38 798
8404.25 846
8405.11 788
8405.98 790
8406.84 813
8407.71 833
8408.58 829
8409.44 806
8410.31 855
8411.17 856
8412.04 828
8412.90 861
8413.77 880
8414.64 880
8415.50 878
8416.37 862
8417.23 899
8418.10 861
8418.97 876
8419.83 912
8420.70 864
8421.56 880
8422.43 966
8423.30 1001
8424.16 996
8425.03 969
8425.90 967
8426.76 961
8427.63 1033
8428.50 1005
8429.36 1019
8430.23 1001
8431.10 1012
8431.96 1040
8432.83 1003
8433.70 1026
8434.56 991
8435.43 1067
8436.30 1078
8437.16 1050
8438.03 1136
8438.90 1178
8439.77 1195
8440.63 1202
8441.50 1174
8442.37 1246
8443.24 1315
8444.10 1322
8444.97 1343
8445.84 1403
8446.71 1384
8447.57 1411
8448.44 1505
8449.31 1558
8450.18 1559
8451.04 1584
8451.91 1588
8452.78 1633
8453.65 1668
8454.52 1736
8455.38 1812
8456.25 1996
8457.12 2078
8457.99 2143
8458.86 2233
8459.72 2194
8460.59 2131
8461.46 2101
8462.33 1984
8463.20 1886
8464.07 1744
8464.93 1594
8465.80 1587
8466.67 1472
8467.54 1451
8468.41 1410
8469.28 1354
8470.15 1301
8471.02 1256
8471.88 1258
8472.75 1231
8473.62 1233
8474.49 1252
8475.36 1235
8476.23 1196
8477.10 1186
8477.97 1185
8478.84 1225
8479.71 1211
8480.58 1245
8481.44 1278
8482.31 1336
8483.18 1340
8484.05 1372
8484.92 1310
8485.79 1303
8486.66 1299
8487.53 1309
8488.40 1249
8489.27 1213
8490.14 1186
8491.01 1193
8491.88 1192
8492.75 1195
8493.62 1136
8494.49 1126
8495.36 1159
8496.23 1169
8497.10 1141
8497.97 1092
8498.84 1081
8499.71 1162
8500.58 1191
8501.45 1085
8502.32 1108
8503.19 1107
8504.06 1097
8504.93 1086
8505.80 1110
8506.67 1131
8507.55 1110
8508.42 1165
8509.29 1126
8510.16 1169
8511.03 1222
8511.90 1195
8512.77 1200
8513.64 1223
8514.51 1199
8515.38 1244
8516.25 1252
8517.13 1240
8518.00 1266
8518.87 1215
8519.74 1233
8520.61 1269
8521.48 1289
8522.35 1342
8523.23 1437
8524.10 1541
8524.97 1548
8525.84 1711
8526.71 1781
8527.58 1899
8528.46 1940
8529.33 1897
8530.20 1888
8531.07 1836
8531.94 1731
8532.81 1683
8533.69 1574
8534.56 1525
8535.43 1526
8536.30 1444
8537.18 1409
8538.05 1375
8538.92 1332
8539.79 1308
8540.66 1256
8541.54 1250
8542.41 1231
8543.28 1179
8544.15 1206
8545.03 1210
8545.90 1166
8546.77 1136
8547.64 1140
8548.52 1158
8549.39 1201
8550.26 1239
8551.14 1253
8552.01 1327
8552.88 1363
8553.76 1439
8554.63 1525
8555.50 1584
8556.37 1657
8557.25 1649
8558.12 1575
8558.99 1500
8559.87 1516
8560.74 1462
8561.61 1438
8562.49 1321
8563.36 1214
8564.24 1211
8565.11 1164
8565.98 1191
8566.86 1131
8567.73 1118
8568.60 1103
8569.48 1086
8570.35 1033
8571.23 1051
8572.10 1045
8572.97 1034
8573.85 987
8574.72 1032
8575.60 987
8576.47 1065
8577.34 1061
8578.22 1062
8579.09 1018
8579.97 992
8580.84 1001
8581.72 1048
8582.59 1020
8583.47 993
8584.34 1022
8585.21 1044
8586.09 1050
8586.96 1061
8587.84 1074
8588.71 1045
8589.59 1083
8590.46 1053
8591.34 1067
8592.21 1071
8593.09 1089
8593.96 1112
8594.84 1094
8595.71 1111
8596.59 1118
8597.46 1108
8598.34 1131
8599.22 1132
8600.09 1160
8600.97 1168
8601.84 1149
8602.72 1169
8603.59 1170
8604.47 1183
8605.34 1184
8606.22 1218
8607.10 1188
8607.97 1219
8608.85 1193
8609.72 1208
8610.60 1221
8611.47 1197
8612.35 1190
8613.23 1236
8614.10 1265
8614.98 1218
8615.86 1219
8616.73 1283
8617.61 1309
8618.48 1290
8619.36 1278
8620.24 1332
8621.11 1349
8621.99 1360
8622.87 1422
8623.74 1393
8624.62 1377
8625.50 1412
8626.37 1388
8627.25 1462
8628.13 1367
8629.00 1365
8629.88 1448
8630.76 1463
8631.64 1483
8632.51 1508
8633.39 1451
8634.27 1461
8635.14 1459
8636.02 1468
8636.90 1474
8637.78 1517
8638.65 1519
8639.53 1527
8640.41 1500
8641.29 1516
8642.16 1559
8643.04 1621
8643.92 1618
8644.80 1639
8645.67 1697
8646.55 1749
8647.43 1764
8648.31 1795
8649.18 1759
8650.06 1829
8650.94 1831
8651.82 1848
8652.70 1881
8653.58 1917
8654.45 1852
8655.33 1849
8656.21 1927
8657.09 1891
8657.97 1954
8658.84 2046
8659.72 2200
8660.60 2274
8661.48 2436
8662.36 2534
8663.24 2746
8664.12 3077
8664.99 3280
8665.87 3367
8666.75 3447
8667.63 3444
8668.51 3469
8669.39 3400
8670.27 3217
8671.15 3007
8672.03 2947
8672.91 2809
8673.78 2729
8674.66 2620
8675.54 2589
8676.42 2481
8677.30 2466
8678.18 2340
8679.06 2273
8679.94 2240
8680.82 2148
8681.70 2082
8682.58 2020
8683.46 1977
8684.34 1901
8685.22 1882
8686.10 1884
8686.98 1957
8687.86 1985
8688.74 2101
8689.62 2153
8690.50 2276
8691.38 2549
8692.26 2758
8693.14 2830
8694.02 2988
8694.90 3098
8695.78 3030
8696.66 2945
8697.54 2896
8698.42 2801
8699.30 2574
8700.18 2424
8701.06 2364
8701.94 2249
8702.82 2156
8703.70 2110
8704.58 2056
8705.46 1965
8706.34 1863
8707.23 1761
8708.11 1704
8708.99 1637
8709.87 1578
8710.75 1543
8711.63 1485
8712.51 1466
8713.39 1407
8714.27 1387
8715.16 1324
8716.04 1345
8716.92 1308
8717.80 1346
8718.68 1311
8719.56 1266
8720.44 1288
8721.33 1315
8722.21 1323
8723.09 1299
8723.97 1259
8724.85 1256
8725.73 1302
8726.62 1287
8727.50 1331
8728.38 1333
8729.26 1340
8730.14 1312
8731.03 1360
8731.91 1386
8732.79 1401
8733.67 1360
8734.55 1357
8735.44 1384
8736.32 1331
8737.20 1349
8738.08 1318
8738.97 1299
8739.85 1329
8740.73 1354
8741.61 1319
8742.50 1313
8743.38 1280
8744.26 1281
8745.14 1381
8746.03 1309
8746.91 1265
8747.79 1256
8748.68 1285
8749.56 1266
8750.44 1254
8751.33 1257
8752.21 1240
8753.09 1299
8753.97 1342
8754.86 1284
8755.74 1335
8756.62 1381
8757.51 1446
8758.39 1488
8759.28 1481
8760.16 1523
8761.04 1551
8761.93 1531
8762.81 1536
8763.69 1482
8764.58 1477
8765.46 1496
8766.34 1498
8767.23 1522
8768.11 1439
8769.00 1460
8769.88 1448
8770.76 1447
8771.65 1452
8772.53 1361
8773.42 1320
8774.30 1332
8775.19 1311
8776.07 1373
8776.95 1389
8777.84 1414
8778.72 1430
8779.61 1403
8780.49 1499
8781.38 1569
8782.26 1502
8783.15 1556
8784.03 1621
8784.92 1567
8785.80 1600
8786.69 1566
8787.57 1584
8788.46 1515
8789.34 1460
8790.23 1475
8791.11 1383
8792.00 1312
8792.88 1357
8793.77 1313
8794.65 1281
8795.54 1300
8796.42 1284
8797.31 1276
8798.19 1285
8799.08 1275
8799.96 1259
8800.85 1244
8801.74 1263
8802.62 1179
8803.51 1197
8804.39 1206
8805.28 1186
8806.16 1199
8807.05 1218
8807.94 1186
8808.82 1146
8809.71 1159
8810.59 1204
8811.48 1163
8812.37 1150
8813.25 1156
8814.14 1154
8815.03 1158
8815.91 1185
8816.80 1154
8817.68 1176
8818.57 1215
8819.46 1203
8820.34 1176
8821.23 1174
8822.12 1178
8823.00 1181
8823.89 1195
8824.78 1164
8825.66 1122
8826.55 1150
8827.44 1170
8828.33 1198
8829.21 1227
8830.10 1197
8830.99 1194
8831.87 1185
8832.76 1234
8833.65 1201
8834.54 1160
8835.42 1139
8836.31 1139
8837.20 1159
8838.08 1146
8838.97 1142
8839.86 1176
8840.75 1140
8841.64 1113
8842.52 1149
8843.41 1156
8844.30 1158
8845.19 1151
8846.07 1164
8846.96 1144
8847.85 1119
8848.74 1130
8849.63 1100
8850.51 1038
8851.40 1049
8852.29 1032
8853.18 1045
8854.07 1027
8854.96 1006
8855.84 987
8856.73 937
8857.62 949
8858.51 984
8859.40 995
8860.29 987
8861.17 991
8862.06 961
8862.95 1002
8863.84 975
8864.73 963
8865.62 930
8866.51 973
8867.40 1004
8868.29 934
8869.17 957
8870.06 972
8870.95 938
8871.84 912
8872.73 889
8873.62 881
8874.51 856
8875.40 854
8876.29 870
8877.18 847
8878.07 886
8878.96 876
8879.85 866
8880.74 831
8881.63 871
8882.51 889
8883.40 871
8884.29 862
8885.18 857
8886.07 825
8886.96 857
8887.85 854
8888.74 839
8889.63 863
8890.52 897
8891.41 860
8892.30 865
8893.19 829
8894.09 817
8894.98 826
8895.87 825
8896.76 790
8897.65 786
8898.54 805
8899.43 833
8900.32 818
8901.21 799
8902.10 829
8902.99 779
8903.88 758
8904.77 734
8905.66 775
8906.55 777
8907.44 777
8908.34 768
8909.23 792
8910.12 749
8911.01 741
8911.90 713
8912.79 746
8913.68 775
8914.57 798
8915.47 765
8916.36 743
8917.25 772
8918.14 772
8919.03 744
8919.92 723
8920.81 717
8921.71 729
8922.60 721
8923.49 681
8924.38 687
8925.27 719
8926.16 691
8927.06 706
8927.95 741
8928.84 740
8929.73 678
8930.62 713
8931.52 681
8932.41 698
8933.30 694
8934.19 681
8935.09 706
8935.98 672
8936.87 668
8937.76 740
8938.66 682
8939.55 716
8940.44 686
8941.33 687
8942.23 701
8943.12 638
8944.01 650
8944.90 671
8945.80 648
8946.69 662
8947.58 677
8948.48 694
8949.37 675
8950.26 663
8951.16 668
8952.05 665
8952.94 696
8953.84 663
8954.73 660
8955.62 658
8956.52 676
8957.41 644
8958.30 663
8959.20 656
8960.09 618
8960.98 641
8961.88 678
8962.77 678
8963.66 632
8964.56 638
8965.45 640
8966.35 689
8967.24 651
8968.13 623
8969.03 630
8969.92 636
8970.82 669
8971.71 673
8972.60 660
8973.50 671
8974.39 621
8975.29 655
8976.18 636
8977.08 640
8977.97 624
8978.87 634
8979.76 665
8980.65 651
8981.55 654
8982.44 675
8983.34 650
8984.23 647
8985.13 650
8986.02 626
8986.92 642
8987.81 652
8988.71 635
8989.60 614
8990.50 622
8991.39 639
8992.29 624
8993.18 649
8994.08 635
8994.97 653
8995.87 636
8996.76 622
8997.66 661
8998.56 652
8999.45 637
9000.35 642
9001.24 617
9002.14 645
9003.03 657
9003.93 643
9004.83 671
9005.72 633
9006.62 628
9007.51 666
9008.41 656
9009.31 627
9010.20 650
9011.10 635
9011.99 621
9012.89 612
9013.79 642
9014.68 604
9015.58 652
9016.48 623
9017.37 640
9018.27 630
9019.16 653
9020.06 639
9020.96 589
9021.85 605
9022.75 605
9023.65 593
9024.54 599
9025.44 617
9026.34 621
9027.24 636
9028.13 629
9029.03 619
9029.93 625
9030.82 636
9031.72 619
9032.62 642
9033.52 635
9034.41 595
9035.31 623
9036.21 623
9037.10 643
9038.00 638
9038.90 637
9039.80 628
9040.69 622
9041.59 612
9042.49 620
9043.39 664
9044.29 634
9045.18 635
9046.08 578
9046.98 605
9047.88 603
9048.78 616
9049.67 656
9050.57 652
9051.47 605
9052.37 609
9053.27 665
9054.16 673
9055.06 680
9055.96 669
9056.86 671
9057.76 674
9058.66 675
9059.55 683
9060.45 682
9061.35 653
9062.25 677
9063.15 686
9064.05 689
9064.95 667
9065.85 671
9066.74 697
9067.64 723
9068.54 680
9069.44 681
9070.34 661
9071.24 689
9072.14 695
9073.04 701
9073.94 687
9074.84 672
9075.74 656
9076.64 706
9077.53 677
9078.43 675
9079.33 688
9080.23 659
9081.13 681
9082.03 662
9082.93 672
9083.83 665
9084.73 689
9085.63 695
9086.53 645
9087.43 651
9088.33 699
9089.23 707
9090.13 691
9091.03 660
9091.93 675
9092.83 716
9093.73 730
9094.63 729
9095.53 677
9096.43 717
9097.33 676
9098.23 699
9099.13 653
9100.04 719
9100.94 714
9101.84 681
9102.74 676
9103.64 667
9104.54 669
9105.44 704
9106.34 667
9107.24 673
9108.14 697
9109.04 652
9109.94 672
9110.85 660
9111.75 646
9112.65 665
9113.55 630
9114.45 624
9115.35 636
9116.25 641
9117.15 680
9118.06 661
9118.96 677
9119.86 625
9120.76 615
9121.66 657
9122.56 642
9123.46 695
9124.37 653
9125.27 659
9126.17 625
9127.07 654
9127.97 644
9128.88 668
9129.78 623
9130.68 626
9131.58 650
9132.48 683
9133.39 660
9134.29 637
9135.19 647
9136.09 598
9137.00 614
9137.90 598
9138.80 630
9139.70 624
9140.61 617
9141.51 616
9142.41 630
9143.31 601
9144.22 636
9145.12 640
9146.02 620
9146.92 585
9147.83 588
9148.73 587
9149.63 600
9150.54 613
9151.44 611
9152.34 621
9153.25 601
9154.15 627
9155.05 624
9155.96 636
9156.86 637
9157.76 622
9158.67 619
9159.57 645
9160.47 656
9161.38 630
9162.28 615
9163.18 603
9164.09 603
9164.99 572
9165.90 610
9166.80 623
9167.70 647
9168.61 629
9169.51 649
9170.42 659
9171.32 648
9172.22 657
9173.13 645
9174.03 655
9174.94 658
9175.84 607
9176.74 602
9177.65 660
9178.55 633
9179.46 619
9180.36 605
9181.27 608
9182.17 620
9183.08 625
9183.98 611
9184.89 665
9185.79 618
9186.70 631
9187.60 625
9188.51 596
9189.41 596
9190.32 603
9191.22 615
9192.13 645
9193.03 606
9193.94 607
9194.84 622
9195.75 598
9196.65 639
9197.56 615
9198.46 655
9199.37 648
9200.27 668
9201.18 663
9202.08 667
9202.99 669
9203.90 667
9204.80 640
9205.71 669
9206.61 646
9207.52 626
9208.42 667
9209.33 623
9210.24 665
9211.14 636
9212.05 605
9212.95 621
9213.86 643
9214.77 615
9215.67 634
9216.58 574
9217.49 599
9218.39 594
9219.30 606
9220.21 607
9221.11 603
9222.02 601
9222.93 615
9223.83 601
9224.74 563
9225.65 601
9226.55 596
9227.46 585
9228.37 584
9229.27 596
9230.18 600
9231.09 620
9231.99 625
9232.90 641
9233.81 608
9234.72 641
9235.62 640
9236.53 623
9237.44 627
9238.34 622
9239.25 612
9240.16 617
9241.07 600
9241.97 607
9242.88 602
9243.79 616
9244.70 600
9245.61 581
9246.51 560
9247.42 596
9248.33 580
9249.24 599
9250.14 587
9251.05 631
9251.96 601
9252.87 608
9253.78 559
9254.69 554
9255.59 575
9256.50 591
9257.41 620
9258.32 602
9259.23 598
9260.14 574
9261.04 581
9261.95 598
9262.86 611
9263.77 604
9264.68 609
9265.59 596
9266.50 586
9267.40 606
9268.31 650
9269.22 605
9270.13 593
9271.04 586
9271.95 608
9272.86 574
9273.77 600
9274.68 609
9275.59 634
9276.49 612
9277.40 635
9278.31 596
9279.22 593
9280.13 602
9281.04 587
9281.95 639
9282.86 572
9283.77 622
9284.68 570
9285.59 609
9286.50 601
9287.41 638
9288.32 589
9289.23 611
9290.14 640
9291.05 643
9291.96 634
9292.87 626
9293.78 631
9294.69 637
9295.60 613
9296.51 641
9297.42 620
9298.33 633
9299.24 629
9300.15 648
9301.06 667
9301.97 626
9302.88 648
9303.79 643
9304.70 640
9305.61 662
9306.53 625
9307.44 644
9308.35 623
9309.26 689
9310.17 699
9311.08 703
9311.99 664
9312.90 752
9313.81 702
9314.72 697
9315.63 703
9316.55 732
9317.46 751
9318.37 696
9319.28 695
9320.19 690
9321.10 675
9322.01 673
9322.93 667
9323.84 642
9324.75 680
9325.66 659
9326.57 658
9327.48 629
9328.40 649
9329.31 628
9330.22 670
9331.13 585
9332.04 606
9332.96 651
9333.87 610
9334.78 648
9335.69 615
9336.60 632
9337.52 647
9338.43 633
9339.34 626
9340.25 654
9341.17 676
9342.08 654
9342.99 640
9343.90 654
9344.82 634
9345.73 623
9346.64 649
9347.55 619
9348.47 629
9349.38 656
9350.29 654
9351.21 648
9352.12 662
9353.03 627
9353.94 646
9354.86 669
9355.77 631
9356.68 614
9357.60 640
9358.51 626
9359.42 633
9360.34 607
9361.25 598
9362.16 587
9363.08 592
9363.99 597
9364.90 611
9365.82 629
9366.73 603
9367.65 640
9368.56 627
9369.47 620
9370.39 617
9371.30 638
9372.21 621
9373.13 652
9374.04 636
9374.96 601
9375.87 619
9376.79 651
9377.70 659
9378.61 645
9379.53 617
9380.44 676
9381.36 725
9382.27 677
9383.19 651
9384.10 639
9385.01 666
9385.93 663
9386.84 667
9387.76 637
9388.67 660
9389.59 644
9390.50 684
9391.42 697
9392.33 681
9393.25 705
9394.16 719
9395.08 698
9395.99 738
9396.91 709
9397.82 726
9398.74 776
9399.65 752
9400.57 707
9401.48 704
9402.40 687
9403.32 695
9404.23 679
9405.15 678
9406.06 660
9406.98 683
9407.89 678
9408.81 671
9409.73 660
9410.64 637
9411.56 662
9412.47 651
9413.39 634
9414.30 622
9415.22 641
9416.14 675
9417.05 668
9417.97 677
9418.89 640
9419.80 648
9420.72 674
9421.63 657
9422.55 673
9423.47 662
9424.38 666
9425.30 671
9426.22 679
9427.13 641
9428.05 633
9428.97 635
9429.88 651
9430.80 666
9431.72 660
9432.63 665
9433.55 678
9434.47 643
9435.38 649
9436.30 669
9437.22 661
9438.14 661
9439.05 648
9439.97 676
9440.89 677
9441.81 690
9442.72 692
9443.64 709
9444.56 687
9445.47 743
9446.39 708
9447.31 702
9448.23 712
9449.15 712
9450.06 693
9450.98 716
9451.90 710
9452.82 736
9453.73 743
9454.65 726
9455.57 732
9456.49 710
9457.41 721
9458.32 763
9459.24 734
9460.16 722
9461.08 648
9462.00 693
9462.92 692
9463.83 721
9464.75 702
9465.67 711
9466.59 692
9467.51 703
9468.43 696
9469.35 680
9470.26 698
9471.18 696
9472.10 670
9473.02 669
9473.94 688
9474.86 711
9475.78 706
9476.70 723
9477.62 704
9478.54 714
9479.45 743
9480.37 718
9481.29 760
9482.21 760
9483.13 790
9484.05 759
9484.97 738
9485.89 719
9486.81 765
9487.73 743
9488.65 759
9489.57 734
9490.49 762
9491.41 752
9492.33 698
9493.25 701
9494.17 701
9495.09 732
9496.01 712
9496.93 723
9497.85 692
9498.77 685
9499.69 642
9500.61 694
9501.53 733
9502.45 741
9503.37 763
9504.29 744
9505.21 677
9506.13 707
9507.05 741
9507.97 736
9508.89 717
9509.81 742
9510.73 723
9511.65 775
9512.57 796
9513.49 746
9514.42 784
9515.34 776
9516.26 796
9517.18 798
9518.10 831
9519.02 845
9519.94 833
9520.86 877
9521.78 880
9522.71 877
9523.63 918
9524.55 886
9525.47 882
9526.39 922
9527.31 887
9528.23 845
9529.16 856
9530.08 864
9531.00 858
9531.92 842
9532.84 836
9533.76 808
9534.69 827
9535.61 817
9536.53 802
9537.45 831
9538.37 830
9539.30 826
9540.22 801
9541.14 815
9542.06 814
9542.98 800
9543.91 843
9544.83 816
9545.75 774
9546.67 807
9547.60 826
9548.52 785
9549.44 804
9550.36 809
9551.29 813
9552.21 806
9553.13 852
9554.06 822
9554.98 828
9555.90 847
9556.82 868
9557.75 910
9558.67 866
9559.59 868
9560.52 912
9561.44 864
9562.36 883
9563.29 865
9564.21 886
9565.13 844
9566.06 856
9566.98 885
9567.90 866
9568.83 890
9569.75 900
9570.67 853
9571.60 854
9572.52 872
9573.44 879
9574.37 927
9575.29 903
9576.22 857
9577.14 891
9578.06 902
9578.99 926
9579.91 958
9580.84 926
9581.76 941
9582.68 954
9583.61 963
9584.53 907
9585.46 932
9586.38 939
9587.31 956
9588.23 928
9589.15 970
9590.08 932
9591.00 979
9591.93 1026
9592.85 982
9593.78 983
9594.70 989
9595.63 1027
9596.55 1052
9597.48 1086
9598.40 1106
9599.33 1164
9600.25 1161
9601.18 1148
9602.10 1180
9603.03 1167
9603.95 1141
9604.88 1217
9605.80 1141
9606.73 1113
9607.65 1117
9608.58 1088
9609.50 1106
9610.43 1083
9611.35 1068
9612.28 1075
9613.21 1083
9614.13 1035
9615.06 977
9615.98 1040
9616.91 1077
9617.84 1042
9618.76 1099
9619.69 1071
9620.61 1061
9621.54 1051
9622.47 1075
9623.39 1081
9624.32 1077
9625.24 1076
9626.17 1103
9627.10 1117
9628.02 1080
9628.95 1105
9629.88 1140
9630.80 1125
9631.73 1121
9632.65 1101
9633.58 1137
9634.51 1149
9635.43 1140
9636.36 1154
9637.29 1168
9638.22 1191
9639.14 1183
9640.07 1241
9641.00 1253
9641.92 1233
9642.85 1247
9643.78 1280
9644.70 1258
9645.63 1252
9646.56 1316
9647.49 1355
9648.41 1324
9649.34 1297
9650.27 1332
9651.20 1372
9652.12 1344
9653.05 1286
9653.98 1345
9654.91 1332
9655.83 1321
9656.76 1320
9657.69 1310
9658.62 1336
9659.55 1289
9660.47 1329
9661.40 1351
9662.33 1357
9663.26 1355
9664.19 1378
9665.11 1346
9666.04 1385
9666.97 1385
9667.90 1390
9668.83 1412
9669.75 1440
9670.68 1459
9671.61 1432
9672.54 1468
9673.47 1539
9674.40 1522
9675.33 1488
9676.25 1495
9677.18 1501
9678.11 1494
9679.04 1560
9679.97 1538
9680.90 1490
9681.83 1595
9682.76 1591
9683.69 1565
9684.61 1540
9685.54 1583
9686.47 1555
9687.40 1607
9688.33 1590
9689.26 1632
9690.19 1604
9691.12 1572
9692.05 1658
9692.98 1657
9693.91 1653
9694.84 1715
9695.77 1724
9696.70 1726
9697.63 1775
9698.56 1824
9699.49 1845
9700.42 1849
9701.35 1898
9702.28 1922
9703.21 1976
9704.14 1903
9705.07 1872
9706.00 1818
9706.93 1802
9707.86 1742
9708.79 1776
9709.72 1759
9710.65 1718
9711.58 1719
9712.51 1713
9713.44 1759
9714.37 1774
9715.30 1766
9716.23 1769
9717.16 1778
9718.09 1756
9719.02 1741
9719.95 1693
9720.88 1688
9721.81 1657
9722.75 1650
9723.68 1596
9724.61 1550
9725.54 1518
9726.47 1482
9727.40 1457
9728.33 1488
9729.26 1491
9730.19 1455
9731.13 1460
9732.06 1451
9732.99 1467
9733.92 1446
9734.85 1446
9735.78 1442
9736.71 1478
9737.65 1452
9738.58 1476
9739.51 1431
9740.44 1478
9741.37 1420
9742.30 1407
9743.24 1443
9744.17 1368
9745.10 1453
9746.03 1446
9746.96 1413
9747.90 1483
9748.83 1467
9749.76 1438
9750.69 1428
9751.63 1447
9752.56 1467
9753.49 1413
9754.42 1443
9755.36 1420
9756.29 1429
9757.22 1465
9758.15 1459
9759.09 1467
9760.02 1438
9760.95 1479
9761.88 1427
9762.82 1458
9763.75 1472
9764.68 1466
9765.62 1462
9766.55 1489
9767.48 1423
9768.41 1435
9769.35 1419
9770.28 1484
9771.21 1519
9772.15 1501
9773.08 1517
9774.01 1544
9774.95 1492
9775.88 1506
9776.81 1529
9777.75 1531
9778.68 1530
9779.62 1570
9780.55 1582
9781.48 1564
9782.42 1635
9783.35 1633
9784.28 1663
9785.22 1676
9786.15 1632
9787.09 1681
9788.02 1668
9788.95 1667
9789.89 1627
9790.82 1647
9791.76 1648
9792.69 1676
9793.63 1585
9794.56 1681
9795.49 1668
9796.43 1748
9797.36 1803
9798.30 1837
9799.23 1883
9800.17 1926
9801.10 1882
9802.04 1873
9802.97 1852
9803.91 1772
9804.84 1758
9805.78 1729
9806.71 1650
9807.65 1649
9808.58 1596
9809.52 1513
9810.45 1424
9811.39 1371
9812.32 1334
9813.26 1303
9814.19 1330
9815.13 1298
9816.06 1202
9817.00 1224
9817.93 1205
9818.87 1159
9819.80 1165
9820.74 1201
9821.68 1186
9822.61 1176
9823.55 1151
9824.48 1170
9825.42 1162
9826.35 1136
9827.29 1111
9828.23 1105
9829.16 1125
9830.10 1133
9831.03 1150
9831.97 1092
9832.91 1104
9833.84 1096
9834.78 1099
9835.72 1092
9836.65 1109
9837.59 1118
9838.52 1059
9839.46 1042
9840.40 1076
9841.33 1097
9842.27 1064
9843.21 1111
9844.14 1092
9845.08 1101
9846.02 1067
9846.95 1120
9847.89 1082
9848.83 1123
9849.77 1137
9850.70 1141
9851.64 1049
9852.58 1086
9853.51 1075
9854.45 1086
9855.39 1070
9856.33 1049
9857.26 1096
9858.20 1123
9859.14 1071
9860.08 1023
9861.01 1117
9861.95 1060
9862.89 1087
9863.83 1096
9864.76 1124
9865.70 1097
9866.64 1022
9867.58 1051
9868.51 1077
9869.45 1046
9870.39 995
9871.33 1030
9872.27 1029
9873.20 1056
9874.14 1048
9875.08 1054
9876.02 1072
9876.96 1086
9877.90 1094
9878.83 1078
9879.77 1056
9880.71 1062
9881.65 1030
9882.59 1023
9883.53 1032
9884.47 1006
9885.40 999
9886.34 988
9887.28 999
9888.22 986
9889.16 1008
9890.10 1024
9891.04 1030
9891.98 956
9892.91 992
9893.85 1001
9894.79 999
9895.73 1030
9896.67 953
9897.61 963
9898.55 977
9899.49 995
9900.43 1001
9901.37 970
9902.31 979
9903.25 970
9904.19 970
9905.13 944
9906.07 1011
9907.01 1022
9907.95 968
9908.89 966
9909.83 1045
9910.77 1025
9911.71 962
9912.65 1024
9913.59 991
9914.53 1028
9915.47 1004
9916.41 1026
9917.35 1017
9918.29 994
9919.23 987
9920.17 985
9921.11 1065
9922.05 1027
9922.99 1071
9923.93 1119
9924.87 1159
9925.81 1168
9926.75 1183
9927.69 1185
9928.63 1196
9929.57 1207
9930.51 1222
9931.45 1213
9932.39 1143
9933.34 1137
9934.28 1117
9935.22 1113
9936.16 1080
9937.10 1076
9938.04 1024
9938.98 981
9939.92 980
9940.87 945
9941.81 987
9942.75 1002
9943.69 1014
9944.63 1013
9945.57 1015
9946.51 1010
9947.46 1025
9948.40 996
9949.34 1083
9950.28 1052
9951.22 1073
9952.16 1056
9953.11 1065
9954.05 1087
9954.99 1057
9955.93 1031
9956.87 1063
9957.82 995
9958.76 1018
9959.70 968
9960.64 925
9961.59 935
9962.53 920
9963.47 917
9964.41 875
9965.35 861
9966.30 908
9967.24 844
9968.18 774
9969.13 866
9970.07 840
9971.01 834
9971.95 772
9972.90 739
9973.84 770
9974.78 820
9975.73 830
9976.67 777
9977.61 790
9978.55 791
9979.50 798
9980.44 827
9981.38 833
9982.33 772
9983.27 775
9984.21 775
9985.16 805
9986.10 758
9987.04 747
9987.99 729
9988.93 709
9989.88 754
9990.82 750
9991.76 775
9992.71 771
9993.65 791
9994.59 772
9995.54 778
9996.48 787
9997.43 786
9998.37 785
9999.31 767
10000.26 757
10001.20 771
10002.15 779
10003.09 781
10004.04 783
10004.98 787
10005.92 805
10006.87 751
10007.81 770
10008.76 772
10009.70 796
10010.65 792
10011.59 809
10012.54 786
10013.48 769
10014.43 787
10015.37 748
10016.32 737
10017.26 729
10018.21 780
10019.15 796
10020.10 780
10021.04 760
10021.99 788
10022.93 725
10023.88 725
10024.82 762
10025.77 758
10026.71 762
10027.66 754
10028.60 705
10029.55 716
10030.49 735
10031.44 689
10032.39 707
10033.33 690
10034.28 701
10035.22 743
10036.17 785
10037.11 721
10038.06 712
10039.01 725
10039.95 690
10040.90 750
10041.84 743
10042.79 738
10043.74 722
10044.68 708
10045.63 693
10046.58 716
10047.52 665
10048.47 727
10049.41 689
10050.36 677
10051.31 719
10052.25 709
10053.20 687
10054.15 702
10055.09 701
10056.04 692
10056.99 765
10057.93 743
10058.88 715
10059.83 691
10060.78 680
10061.72 673
10062.67 653
10063.62 686
10064.56 677
10065.51 640
10066.46 665
10067.41 665
10068.35 697
10069.30 682
10070.25 675
10071.20 680
10072.14 689
10073.09 725
10074.04 678
10074.99 732
10075.93 692
10076.88 707
10077.83 701
10078.78 705
10079.72 684
10080.67 705
10081.62 688
10082.57 710
10083.52 725
10084.46 707
10085.41 716
10086.36 707
10087.31 721
10088.26 701
10089.21 711
10090.15 710
10091.10 722
10092.05 727
10093.00 688
10093.95 706
10094.90 708
10095.85 701
10096.79 682
10097.74 686
10098.69 713
10099.64 736
10100.59 731
10101.54 681
10102.49 742
10103.44 719
10104.39 717
10105.33 738
10106.28 725
10107.23 723
10108.18 721
10109.13 720
10110.08 714
10111.03 722
10111.98 714
10112.93 705
10113.88 776
10114.83 737
10115.78 706
10116.73 704
10117.68 743
10118.63 720
10119.58 731
10120.53 743
10121.48 759
10122.43 743
10123.38 733
10124.33 734
10125.28 751
10126.23 751
10127.18 754
10128.13 762
10129.08 746
10130.03 776
10130.98 773
10131.93 742
10132.88 793
10133.83 804
10134.78 806
10135.73 813
10136.68 818
10137.63 840
10138.58 845
10139.53 880
10140.48 824
10141.43 847
10142.38 899
10143.33 846
10144.29 847
10145.24 879
10146.19 899
10147.14 939
10148.09 984
10149.04 911
10149.99 949
10150.94 943
10151.89 943
10152.85 975
10153.80 1022
10154.75 1025
10155.70 1004
10156.65 1012
10157.60 1026
10158.55 1025
10159.51 1016
10160.46 1041
10161.41 1026
10162.36 1013
10163.31 999
10164.26 1054
10165.22 1039
10166.17 1025
10167.12 1071
10168.07 1042
10169.02 1039
10169.98 1055
10170.93 1067
10171.88 1070
10172.83 1079
10173.79 1110
10174.74 1096
10175.69 1098
10176.64 1110
10177.60 1127
10178.55 1166
10179.50 1134
10180.45 1131
10181.41 1149
10182.36 1202
10183.31 1185
10184.26 1176
10185.22 1136
10186.17 1151
10187.12 1166
10188.08 1099
10189.03 1118
10189.98 1183
10190.93 1166
10191.89 1124
10192.84 1149
10193.79 1145
10194.75 1116
10195.70 1155
10196.65 1124
10197.61 1119
10198.56 1107
10199.51 1127
10200.47 1190
10201.42 1169
10202.38 1154
10203.33 1215
10204.28 1240
10205.24 1268
10206.19 1286
10207.14 1292
10208.10 1283
10209.05 1385
10210.01 1335
10210.96 1337
10211.91 1333
10212.87 1326
10213.82 1354
10214.78 1293
10215.73 1329
10216.69 1280
10217.64 1281
10218.59 1235
10219.55 1206
10220.50 1167
10221.46 1161
10222.41 1127
10223.37 1093
10224.32 1103
10225.28 1128
10226.23 1120
10227.19 1118
10228.14 1110
10229.10 1139
10230.05 1112
10231.01 1114
10231.96 1172
10232.92 1202
10233.87 1231
10234.83 1186
10235.78 1273
10236.74 1276
10237.69 1317
10238.65 1260
10239.60 1264
10240.56 1272
10241.51 1208
10242.47 1167
10243.42 1215
10244.38 1178
10245.34 1109
10246.29 1077
10247.25 1048
10248.20 1041
10249.16 1071
10250.11 1056
10251.07 1053
10252.03 999
10252.98 977
10253.94 987
10254.89 1009
10255.85 968
10256.81 961
10257.76 905
10258.72 920
10259.68 878
10260.63 860
10261.59 899
10262.55 877
10263.50 889
10264.46 877
10265.41 871
10266.37 824
10267.33 823
10268.28 851
10269.24 847
10270.20 825
10271.16 834
10272.11 826
10273.07 830
10274.03 840
10274.98 858
10275.94 841
10276.90 760
10277.85 799
10278.81 826
10279.77 816
10280.73 818
10281.68 787
10282.64 769
10283.60 750
10284.56 726
10285.51 736
10286.47 734
10287.43 770
10288.39 760
10289.34 763
10290.30 761
10291.26 761
10292.22 759
10293.18 737
10294.13 748
10295.09 782
10296.05 765
10297.01 742
10297.97 734
10298.92 754
10299.88 779
10300.84 738
10301.80 699
10302.76 703
10303.72 711
10304.67 739
10305.63 689
10306.59 724
10307.55 715
10308.51 746
10309.47 739
10310.43 731
10311.38 743
10312.34 717
10313.30 709
10314.26 732
10315.22 736
10316.18 717
10317.14 740
10318.10 673
10319.06 694
10320.01 720
10320.97 697
10321.93 713
10322.89 675
10323.85 714
10324.81 710
10325.77 705
10326.73 716
10327.69 728
10328.65 746
10329.61 711
10330.57 660
10331.53 654
10332.49 665
10333.45 712
10334.41 700
10335.37 677
10336.33 702
10337.29 652
10338.25 678
10339.21 644
10340.17 671
10341.13 660
10342.09 688
10343.05 695
10344.01 653
10344.97 671
10345.93 680
10346.89 641
10347.85 686
10348.81 658
10349.77 638
10350.73 704
10351.69 620
10352.65 629
10353.61 637
10354.57 611
10355.53 633
10356.49 636
10357.46 647
10358.42 623
10359.38 630
10360.34 656
10361.30 619
10362.26 639
10363.22 597
10364.18 598
10365.14 609
10366.11 585
10367.07 593
10368.03 588
10368.99 633
10369.95 610
10370.91 590
10371.87 577
10372.84 622
10373.80 630
10374.76 601
10375.72 614
10376.68 564
10377.64 574
10378.61 581
10379.57 589
10380.53 610
10381.49 629
10382.45 624
10383.42 588
10384.38 596
10385.34 585
10386.30 597
10387.27 613
10388.23 608
10389.19 596
10390.15 591
10391.11 575
10392.08 577
10393.04 568
10394.00 559
10394.96 563
10395.93 601
10396.89 606
10397.85 610
10398.82 604
10399.78 583
10400.74 567
10401.70 573
10402.67 590
10403.63 594
10404.59 617
10405.56 639
10406.52 579
10407.48 566
10408.45 581
10409.41 575
10410.37 601
10411.34 579
10412.30 611
10413.26 628
10414.23 568
10415.19 580
10416.15 596
10417.12 572
10418.08 583
10419.04 623
10420.01 603
10420.97 639
10421.94 585
10422.90 601
10423.86 601
10424.83 587
10425.79 610
10426.76 600
10427.72 602
10428.68 614
10429.65 607
10430.61 584
10431.58 595
10432.54 576
10433.51 553
10434.47 579
10435.44 559
10436.40 549
10437.36 602
10438.33 568
10439.29 557
10440.26 559
10441.22 572
10442.19 523
10443.15 543
10444.12 556
10445.08 563
10446.05 549
10447.01 549
10447.98 540
10448.94 540
10449.91 552
10450.87 544
10451.84 542
10452.80 527
10453.77 530
10454.73 528
10455.70 559
10456.67 547
10457.63 572
10458.60 555
10459.56 532
10460.53 523
10461.49 549
10462.46 527
10463.43 540
10464.39 529
10465.36 547
10466.32 555
10467.29 536
10468.25 546
10469.22 552
10470.19 559
10471.15 550
10472.12 567
10473.09 541
10474.05 535
10475.02 532
10475.98 557
10476.95 537
10477.92 533
10478.88 579
10479.85 580
10480.82 566
10481.78 563
10482.75 545
10483.72 539
10484.68 547
10485.65 538
10486.62 554
10487.58 560
10488.55 612
10489.52 572
10490.49 553
10491.45 539
10492.42 566
10493.39 602
10494.35 547
10495.32 533
10496.29 565
10497.26 550
10498.22 565
10499.19 544
10500.16 516
10501.13 578
10502.09 592
10503.06 583
10504.03 546
10505.00 567
10505.96 580
10506.93 563
10507.90 573
10508.87 554
10509.84 544
10510.80 553
10511.77 588
10512.74 563
10513.71 554
10514.68 559
10515.64 558
10516.61 602
10517.58 570
10518.55 544
10519.52 605
10520.49 578
10521.45 553
10522.42 547
10523.39 588
10524.36 586
10525.33 546
10526.30 571
10527.27 557
10528.23 575
10529.20 563
10530.17 541
10531.14 576
10532.11 582
10533.08 598
10534.05 577
10535.02 604
10535.99 581
10536.96 599
10537.93 583
10538.89 607
10539.86 590
10540.83 648
10541.80 645
10542.77 618
10543.74 574
10544.71 630
10545.68 614
10546.65 596
10547.62 594
10548.59 599
10549.56 571
10550.53 597
10551.50 616
10552.47 603
10553.44 607
10554.41 596
10555.38 612
10556.35 597
10557.32 617
10558.29 618
10559.26 612
10560.23 607
10561.20 611
10562.17 618
10563.14 657
10564.11 645
10565.08 668
10566.05 620
10567.02 609
10567.99 634
10568.96 642
10569.93 626
10570.91 642
10571.88 594
10572.85 588
10573.82 606
10574.79 595
10575.76 619
10576.73 630
10577.70 606
10578.67 596
10579.64 590
10580.62 577
10581.59 563
10582.56 601
10583.53 590
10584.50 608
10585.47 599
10586.44 591
10587.42 591
10588.39 572
10589.36 591
10590.33 637
10591.30 640
10592.27 616
10593.25 589
10594.22 627
10595.19 588
10596.16 603
10597.13 579
10598.10 557
10599.08 608
10600.05 616
10601.02 622
10601.99 631
10602.97 680
10603.94 618
10604.91 666
10605.88 652
10606.85 652
10607.83 658
10608.80 673
10609.77 695
10610.74 711
10611.72 711
10612.69 714
10613.66 706
10614.64 708
10615.61 718
10616.58 677
10617.55 727
10618.53 700
10619.50 677
10620.47 635
10621.45 653
10622.42 669
10623.39 630
10624.37 660
10625.34 624
10626.31 614
10627.29 632
10628.26 614
10629.23 616
10630.21 630
10631.18 627
10632.15 623
10633.13 610
10634.10 605
10635.07 640
10636.05 656
10637.02 636
10638.00 624
10638.97 622
10639.94 664
10640.92 625
10641.89 633
10642.87 663
10643.84 640
10644.81 655
10645.79 645
10646.76 617
10647.74 598
10648.71 622
10649.68 605
10650.66 595
10651.63 582
10652.61 587
10653.58 629
10654.56 604
10655.53 583
10656.51 592
10657.48 568
10658.46 560
10659.43 570
10660.41 544
10661.38 567
10662.36 537
10663.33 580
10664.31 543
10665.28 582
10666.26 575
10667.23 566
10668.21 604
10669.18 603
10670.16 576
10671.13 583
10672.11 589
10673.08 584
10674.06 574
10675.03 567
10676.01 566
10676.99 554
10677.96 584
10678.94 580
10679.91 570
10680.89 558
10681.86 583
10682.84 593
10683.82 594
10684.79 587
10685.77 613
10686.74 613
10687.72 578
10688.70 598
10689.67 557
10690.65 580
10691.63 584
10692.60 583
10693.58 556
10694.55 545
10695.53 583
10696.51 592
10697.48 598
10698.46 588
10699.44 578
10700.41 603
10701.39 570
10702.37 577
10703.34 568
10704.32 587
10705.30 562
10706.27 608
10707.25 610
10708.23 551
10709.21 583
10710.18 567
10711.16 561
10712.14 582
10713.11 570
10714.09 591
10715.07 620
10716.05 590
10717.02 576
10718.00 590
10718.98 552
10719.96 588
10720.93 573
10721.91 592
10722.89 617
10723.87 626
10724.85 610
10725.82 606
10726.80 638
10727.78 616
10728.76 609
10729.74 620
10730.71 608
10731.69 601
10732.67 588
10733.65 628
10734.63 646
10735.60 643
10736.58 627
10737.56 621
10738.54 608
10739.52 610
10740.50 608
10741.48 618
10742.45 622
10743.43 587
10744.41 653
10745.39 652
10746.37 662
10747.35 642
10748.33 644
10749.31 647
10750.28 634
10751.26 694
10752.24 613
10753.22 630
10754.20 634
10755.18 663
10756.16 648
10757.14 634
10758.12 629
10759.10 657
10760.08 681
10761.06 673
10762.04 707
10763.01 666
10763.99 679
10764.97 665
10765.95 663
10766.93 681
10767.91 705
10768.89 713
10769.87 720
10770.85 685
10771.83 709
10772.81 720
10773.79 718
10774.77 775
10775.75 751
10776.73 793
10777.71 778
10778.69 785
10779.67 815
10780.65 840
10781.63 811
10782.62 800
10783.60 802
10784.58 863
10785.56 813
10786.54 803
10787.52 794
10788.50 812
10789.48 789
10790.46 829
10791.44 805
10792.42 787
10793.40 797
10794.38 764
10795.37 788
10796.35 785
10797.33 783
10798.31 769
10799.29 756
10800.27 685
10801.25 753
10802.23 732
10803.21 712
10804.20 713
10805.18 708
10806.16 697
10807.14 661
10808.12 666
10809.10 685
10810.09 691
10811.07 651
10812.05 644
10813.03 688
10814.01 676
10815.00 666
10815.98 705
10816.96 673
10817.94 668
10818.92 638
10819.91 650
10820.89 699
10821.87 687
10822.85 698
10823.83 697
10824.82 682
10825.80 677
10826.78 686
10827.76 684
10828.75 686
10829.73 694
10830.71 672
10831.69 639
10832.68 665
10833.66 718
10834.64 690
10835.63 693
10836.61 668
10837.59 687
10838.57 690
10839.56 672
10840.54 654
10841.52 676
10842.51 672
10843.49 743
10844.47 715
10845.46 710
10846.44 672
10847.42 678
10848.41 691
10849.39 717
10850.37 742
10851.36 714
10852.34 710
10853.32 713
10854.31 758
10855.29 730
10856.28 751
10857.26 752
10858.24 726
10859.23 705
10860.21 730
10861.20 745
10862.18 760
10863.16 731
10864.15 738
10865.13 792
10866.12 746
10867.10 765
10868.08 755
10869.07 756
10870.05 717
10871.04 798
10872.02 773
10873.01 745
10873.99 783
10874.98 802
10875.96 804
10876.95 761
10877.93 777
10878.92 753
10879.90 792
10880.89 790
10881.87 790
10882.86 813
10883.84 833
10884.83 782
10885.81 802
10886.80 779
10887.78 802
10888.77 824
10889.75 855
10890.74 830
10891.72 832
10892.71 824
10893.69 860
10894.68 885
10895.66 849
10896.65 880
10897.64 878
10898.62 882
10899.61 853
10900.59 848
10901.58 881
10902.56 906
10903.55 916
10904.54 939
10905.52 902
10906.51 903
10907.49 910
10908.48 879
10909.47 903
10910.45 921
10911.44 930
10912.43 946
10913.41 958
10914.40 925
10915.39 967
10916.37 985
10917.36 973
10918.35 996
10919.33 986
10920.32 994
10921.31 1004
10922.29 987
10923.28 1028
10924.27 972
10925.25 975
10926.24 980
10927.23 1013
10928.21 1012
10929.20 1008
10930.19 1073
10931.18 1068
10932.16 1012
10933.15 1036
10934.14 1051
10935.12 1053
10936.11 1111
10937.10 1090
10938.09 1064
10939.07 1083
10940.06 1084
10941.05 1123
10942.04 1125
10943.02 1139
10944.01 1155
10945.00 1203
10945.99 1190
10946.98 1144
10947.96 1205
10948.95 1208
10949.94 1275
10950.93 1310
10951.92 1300
10952.90 1338
10953.89 1349
10954.88 1393
10955.87 1473
10956.86 1509
10957.85 1547
10958.83 1583
10959.82 1617
10960.81 1604
10961.80 1602
10962.79 1573
10963.78 1611
10964.77 1572
10965.75 1533
10966.74 1551
10967.73 1546
10968.72 1501
10969.71 1465
10970.70 1467
10971.69 1392
10972.68 1379
10973.67 1423
10974.66 1425
10975.64 1355
10976.63 1351
10977.62 1332
10978.61 1372
10979.60 1349
10980.59 1325
10981.58 1369
10982.57 1326
10983.56 1311
10984.55 1379
10985.54 1409
10986.53 1424
10987.52 1371
10988.51 1404
10989.50 1444
10990.49 1418
10991.48 1480
10992.47 1531
10993.46 1589
10994.45 1610
10995.44 1683
10996.43 1715
10997.42 1849
10998.41 1954
10999.40 1989
11000.39 2065
11001.38 2061
11002.37 2097
11003.36 2143
11004.35 2085
11005.34 2070
11006.33 1935
11007.32 1929
11008.31 1846
11009.30 1794
11010.30 1736
11011.29 1667
11012.28 1614
11013.27 1576
11014.26 1511
11015.25 1470
11016.24 1367
11017.23 1378
11018.22 1376
11019.21 1296
11020.21 1278
11021.20 1266
11022.19 1245
11023.18 1218
11024.17 1169
11025.16 1129
11026.15 1151
11027.14 1117
11028.14 1108
11029.13 1062
11030.12 1102
11031.11 1076
11032.10 1115
11033.09 1103
11034.09 1075
11035.08 1060
11036.07 1106
11037.06 1099
11038.05 1114
11039.05 1068
11040.04 1097
11041.03 1079
11042.02 1080
11043.02 1085
11044.01 1071
11045.00 1061
11045.99 1019
11046.98 1018
11047.98 1031
11048.97 1050
11049.96 1046
11050.95 1070
11051.95 1056
11052.94 1053
11053.93 1015
11054.93 1031
11055.92 1042
11056.91 1035
11057.90 1018
11058.90 1035
11059.89 1057
11060.88 1050
11061.88 1036
11062.87 1068
11063.86 1053
11064.86 1072
11065.85 1107
11066.84 1128
11067.84 1070
11068.83 1048
11069.82 1105
11070.82 1104
11071.81 1097
11072.80 1108
11073.80 1125
11074.79 1128
11075.78 1093
11076.78 1101
11077.77 1106
11078.77 1100
11079.76 1096
11080.75 1101
11081.75 1095
11082.74 1077
11083.74 1071
11084.73 1037
11085.72 1069
11086.72 1082
11087.71 1060
11088.71 1021
11089.70 1001
11090.70 949
11091.69 1031
11092.68 1033
11093.68 957
11094.67 955
11095.67 1006
11096.66 1015
11097.66 988
11098.65 999
11099.65 1010
11100.64 1038
11101.64 1011
11102.63 990
11103.63 1024
11104.62 943
11105.62 951
11106.61 982
11107.61 970
11108.60 972
11109.60 955
11110.59 982
11111.59 949
11112.58 958
11113.58 931
11114.57 952
11115.57 957
11116.56 969
11117.56 973
11118.56 998
11119.55 962
11120.55 950
11121.54 961
11122.54 984
11123.54 949
11124.53 980
11125.53 973
11126.52 1000
11127.52 995
11128.51 998
11129.51 975
11130.51 956
11131.50 966
11132.50 991
11133.50 1005
11134.49 989
11135.49 981
11136.49 968
11137.48 941
11138.48 936
11139.47 933
11140.47 976
11141.47 958
11142.46 949
11143.46 926
11144.46 1002
11145.46 982
11146.45 950
11147.45 976
11148.45 971
11149.44 924
11150.44 971
11151.44 1003
11152.43 965
11153.43 975
11154.43 1007
11155.43 1029
11156.42 983
11157.42 957
11158.42 957
11159.42 965
11160.41 934
11161.41 926
11162.41 946
11163.41 992
11164.40 986
11165.40 971
11166.40 898
11167.40 908
11168.39 924
11169.39 929
11170.39 936
11171.39 909
11172.39 876
11173.38 891
11174.38 922
11175.38 888
11176.38 881
11177.38 863
11178.38 876
11179.37 952
11180.37 877
11181.37 884
11182.37 857
11183.37 855
11184.37 895
11185.37 923
11186.36 939
11187.36 862
11188.36 909
11189.36 932
11190.36 919
11191.36 915
11192.36 934
11193.36 886
11194.36 895
11195.35 901
11196.35 959
11197.35 942
11198.35 938
11199.35 918
11200.35 912
11201.35 912
11202.35 891
11203.35 900
11204.35 927
11205.35 970
11206.35 948
11207.35 913
11208.35 929
11209.35 939
11210.35 930
11211.35 974
11212.35 961
11213.35 954
11214.35 938
11215.34 982
11216.35 951
11217.35 963
11218.35 947
11219.35 962
11220.35 978
11221.35 940
11222.35 979
11223.35 973
11224.35 964
11225.35 957
11226.35 992
11227.35 970
11228.35 982
11229.35 970
11230.35 998
11231.35 949
11232.35 946
11233.35 1013
11234.35 970
11235.35 992
11236.35 997
11237.36 1001
11238.36 1023
11239.36 1023
11240.36 990
11241.36 1009
11242.36 1013
11243.36 1040
11244.36 1051
11245.36 1050
11246.37 1047
11247.37 1098
11248.37 1074
11249.37 1097
11250.37 1091
11251.37 1084
11252.38 1129
11253.38 1114
11254.38 1096
11255.38 1118
11256.38 1140
11257.38 1132
11258.39 1138
11259.39 1188
11260.39 1227
11261.39 1158
11262.39 1195
11263.40 1220
11264.40 1210
11265.40 1250
11266.40 1248
11267.40 1265
11268.41 1276
11269.41 1256
11270.41 1259
11271.41 1350
11272.42 1343
11273.42 1358
11274.42 1407
11275.42 1419
11276.43 1498
11277.43 1523
11278.43 1508
11279.44 1507
11280.44 1558
11281.44 1556
11282.44 1550
11283.45 1537
11284.45 1590
11285.45 1496
11286.46 1479
11287.46 1448
11288.46 1414
11289.47 1370
11290.47 1333
11291.47 1243
11292.48 1284
11293.48 1270
11294.48 1229
11295.49 1195
11296.49 1175
11297.49 1152
11298.50 1160
11299.50 1159
11300.51 1138
11301.51 1158
11302.51 1121
11303.52 1115
11304.52 1083
11305.53 1070
11306.53 1130
11307.53 1109
11308.54 1134
11309.54 1127
11310.55 1107
11311.55 1103
11312.55 1161
11313.56 1149
11314.56 1175
11315.57 1174
11316.57 1230
11317.58 1256
11318.58 1248
11319.59 1244
11320.59 1300
11321.59 1294
11322.60 1259
11323.60 1271
11324.61 1356
11325.61 1320
11326.62 1270
11327.62 1304
11328.63 1218
11329.63 1246
11330.64 1203
11331.64 1214
11332.65 1146
11333.65 1118
11334.66 1121
11335.67 1140
11336.67 1152
11337.68 1160
11338.68 1145
11339.69 1046
11340.69 1089
11341.70 1118
11342.70 1095
11343.71 1056
11344.72 1068
11345.72 1048
11346.73 1065
11347.73 1041
11348.74 1060
11349.74 1005
11350.75 1053
11351.76 1072
11352.76 998
11353.77 1031
11354.78 1027
11355.78 1035
11356.79 1048
11357.79 1040
11358.80 1035
11359.81 1025
11360.81 1033
11361.82 1050
11362.83 1007
11363.83 1015
11364.84 997
11365.85 1013
11366.85 999
11367.86 1000
11368.87 999
11369.87 979
11370.88 1007
11371.89 991
11372.89 970
11373.90 941
11374.91 979
11375.92 944
11376.92 954
11377.93 952
11378.94 938
11379.94 935
11380.95 934
11381.96 938
11382.97 944
11383.97 927
11384.98 948
11385.99 921
11387.00 884
11388.00 923
11389.01 900
11390.02 897
11391.03 903
11392.04 940
11393.04 936
11394.05 927
11395.06 886
11396.07 914
11397.08 902
11398.08 871
11399.09 916
11400.10 913
11401.11 910
11402.12 926
11403.12 946
11404.13 958
11405.14 941
11406.15 941
11407.16 943
11408.17 930
11409.18 904
11410.18 852
11411.19 898
11412.20 883
11413.21 892
11414.22 885
11415.23 891
11416.24 875
11417.25 888
11418.25 897
11419.26 893
11420.27 868
11421.28 878
11422.29 893
11423.30 863
11424.31 865
11425.32 887
11426.33 838
11427.34 849
11428.35 839
11429.36 819
11430.37 832
11431.38 816
11432.39 841
11433.39 819
11434.40 841
11435.41 849
11436.42 817
11437.43 842
11438.44 837
11439.45 834
11440.46 823
11441.47 827
11442.48 850
11443.49 838
11444.50 814
11445.51 855
11446.52 832
11447.53 857
11448.55 833
11449.56 841
11450.57 844
11451.58 816
11452.59 863
11453.60 839
11454.61 798
11455.62 837
11456.63 878
11457.64 880
11458.65 869
11459.66 847
11460.67 828
11461.68 821
11462.69 849
11463.71 835
11464.72 833
11465.73 867
11466.74 847
11467.75 894
11468.76 874
11469.77 862
11470.78 882
11471.80 875
11472.81 852
11473.82 862
11474.83 839
11475.84 863
11476.85 865
11477.86 899
11478.88 913
11479.89 880
11480.90 872
11481.91 837
11482.92 874
11483.93 857
11484.95 869
11485.96 873
11486.97 926
11487.98 920
11489.00 935
11490.01 874
11491.02 920
11492.03 912
11493.04 912
11494.06 904
11495.07 910
11496.08 915
11497.09 907
11498.11 939
11499.12 943
11500.13 917
11501.14 943
11502.16 964
11503.17 990
11504.18 986
11505.20 980
11506.21 1006
11507.22 1004
11508.23 1029
11509.25 1009
11510.26 974
11511.27 1043
11512.29 1024
11513.30 1094
11514.31 1115
11515.33 1056
11516.34 1061
11517.35 1121
11518.37 1156
11519.38 1166
11520.39 1199
11521.41 1182
11522.42 1176
11523.43 1252
11524.45 1243
11525.46 1251
11526.47 1312
11527.49 1350
11528.50 1392
11529.52 1434
11530.53 1436
11531.54 1495
11532.56 1522
11533.57 1542
11534.59 1618
11535.60 1667
11536.62 1754
11537.63 1858
11538.64 1865
11539.66 1900
11540.67 2010
11541.69 1996
11542.70 2020
11543.72 1967
11544.73 1929
11545.75 1929
11546.76 1879
11547.77 1797
11548.79 1698
11549.80 1636
11550.82 1578
11551.83 1547
11552.85 1493
11553.86 1436
11554.88 1389
11555.89 1337
11556.91 1259
11557.92 1183
11558.94 1152
11559.95 1137
11560.97 1154
11561.99 1141
11563.00 1073
11564.02 1023
11565.03 1035
11566.05 1032
11567.06 991
11568.08 999
11569.09 1039
11570.11 1006
11571.13 991
11572.14 972
11573.16 980
11574.17 990
11575.19 984
11576.20 976
11577.22 953
11578.24 914
11579.25 956
11580.27 945
11581.29 974
11582.30 988
11583.32 984
11584.33 961
11585.35 948
11586.37 984
11587.38 973
11588.40 965
11589.42 982
11590.43 994
11591.45 990
11592.47 1038
11593.48 1039
11594.50 1040
11595.52 1079
11596.53 1090
11597.55 1106
11598.57 1176
11599.58 1177
11600.60 1174
11601.62 1155
11602.64 1177
11603.65 1125
11604.67 1127
11605.69 1104
11606.70 1176
11607.72 1155
11608.74 1112
11609.76 1097
11610.77 1089
11611.79 1036
11612.81 1042
11613.83 995
11614.84 1012
11615.86 1009
11616.88 980
11617.90 1015
11618.92 1000
11619.93 1004
11620.95 974
11621.97 981
11622.99 932
11624.01 908
11625.02 904
11626.04 927
11627.06 905
11628.08 909
11629.10 890
11630.11 911
11631.13 915
11632.15 891
11633.17 880
11634.19 895
11635.21 863
11636.23 862
11637.24 854
11638.26 846
11639.28 846
11640.30 864
11641.32 850
11642.34 834
11643.36 797
11644.38 804
11645.39 793
11646.41 796
11647.43 768
11648.45 778
11649.47 832
11650.49 778
11651.51 766
11652.53 764
11653.55 774
11654.57 792
11655.59 767
11656.61 775
11657.63 743
11658.65 733
11659.67 754
11660.69 764
11661.70 772
11662.72 765
11663.74 744
11664.76 737
11665.78 735
11666.80 714
11667.82 751
11668.84 738
11669.86 725
11670.88 727
11671.90 721
11672.92 707
11673.95 695
11674.97 714
11675.99 726
11677.01 726
11678.03 724
11679.05 730
11680.07 732
11681.09 717
11682.11 714
11683.13 732
11684.15 722
11685.17 717
11686.19 710
11687.21 710
11688.23 745
11689.25 771
11690.28 720
11691.30 705
11692.32 717
11693.34 722
11694.36 721
11695.38 712
11696.40 685
11697.42 746
11698.44 749
11699.47 723
11700.49 677
11701.51 725
11702.53 718
11703.55 679
11704.57 695
11705.60 673
11706.62 688
11707.64 680
11708.66 670
11709.68 662
11710.70 682
11711.73 687
11712.75 695
11713.77 690
11714.79 644
11715.81 671
11716.84 697
11717.86 679
11718.88 671
11719.90 649
11720.92 669
11721.95 679
11722.97 647
11723.99 688
11725.01 630
11726.04 638
11727.06 634
11728.08 632
11729.11 641
11730.13 638
11731.15 649
11732.17 653
11733.20 678
11734.22 650
11735.24 671
11736.26 646
11737.29 607
11738.31 638
11739.33 655
11740.36 608
11741.38 611
11742.40 651
11743.43 652
11744.45 668
11745.47 672
11746.50 650
11747.52 631
11748.54 638
11749.57 648
11750.59 656
11751.62 604
11752.64 630
11753.66 642
11754.69 659
11755.71 634
11756.73 588
11757.76 613
11758.78 639
11759.81 627
11760.83 637
11761.85 603
11762.88 610
11763.90 620
11764.93 623
11765.95 628
11766.98 643
11768.00 645
11769.02 651
11770.05 632
11771.07 665
11772.10 649
11773.12 674
11774.15 650
11775.17 665
11776.20 713
11777.22 677
11778.25 663
11779.27 678
11780.30 666
11781.32 669
11782.35 670
11783.37 683
11784.40 656
11785.42 671
11786.45 642
11787.47 632
11788.50 604
11789.52 635
11790.55 653
11791.57 641
11792.60 670
11793.62 691
11794.65 709
11795.67 708
11796.70 661
11797.73 681
11798.75 701
11799.78 673
11800.80 666
11801.83 633
11802.85 655
11803.88 666
11804.91 658
11805.93 625
11806.96 667
11807.98 686
11809.01 705
11810.04 672
11811.06 659
11812.09 670
11813.12 718
11814.14 706
11815.17 679
11816.19 689
11817.22 720
11818.25 687
11819.27 691
11820.30 693
11821.33 703
11822.35 729
11823.38 738
11824.41 701
11825.44 732
11826.46 764
11827.49 773
11828.52 760
11829.54 819
11830.57 791
11831.60 792
11832.62 785
11833.65 772
11834.68 791
11835.71 743
11836.73 790
11837.76 777
11838.79 786
11839.82 780
11840.84 786
11841.87 817
11842.90 795
11843.93 761
11844.95 782
11845.98 773
11847.01 749
11848.04 783
11849.07 812
11850.09 762
11851.12 767
11852.15 788
11853.18 804
11854.21 797
11855.23 832
11856.26 832
11857.29 817
11858.32 789
11859.35 817
11860.38 823
11861.40 818
11862.43 855
11863.46 843
11864.49 875
11865.52 833
11866.55 818
11867.58 843
11868.60 840
11869.63 846
11870.66 867
11871.69 854
11872.72 916
11873.75 899
11874.78 898
11875.81 893
11876.84 881
11877.86 889
11878.89 938
11879.92 900
11880.95 892
11881.98 888
11883.01 916
11884.04 999
11885.07 987
11886.10 986
11887.13 988
11888.16 982
11889.19 967
11890.22 1003
11891.25 1017
11892.28 1017
11893.31 1029
11894.34 1054
11895.37 1082
11896.40 1076
11897.43 1112
11898.46 1112
11899.49 1146
11900.52 1176
11901.55 1187
11902.58 1280
11903.61 1253
11904.64 1221
11905.67 1228
11906.70 1247
11907.73 1234
11908.76 1287
11909.79 1232
11910.82 1246
11911.85 1245
11912.88 1259
11913.91 1271
11914.94 1257
11915.97 1268
11917.01 1232
11918.04 1245
11919.07 1208
11920.10 1252
11921.13 1245
11922.16 1224
11923.19 1237
11924.22 1252
11925.25 1239
11926.28 1288
11927.32 1269
11928.35 1309
11929.38 1327
11930.41 1328
11931.44 1358
11932.47 1379
11933.50 1377
11934.54 1386
11935.57 1423
11936.60 1372
11937.63 1372
11938.66 1319
11939.70 1352
11940.73 1301
11941.76 1270
11942.79 1251
11943.82 1218
11944.85 1209
11945.89 1208
11946.92 1198
11947.95 1213
11948.98 1189
11950.02 1134
11951.05 1096
11952.08 1111
11953.11 1112
11954.15 1061
11955.18 1071
11956.21 1088
11957.24 1067
11958.28 1043
11959.31 1038
11960.34 1016
11961.37 1068
11962.41 1086
11963.44 1059
11964.47 1069
11965.51 1053
11966.54 1085
11967.57 1061
11968.60 1075
11969.64 1065
11970.67 1070
11971.70 1064
11972.74 1079
11973.77 1062
11974.80 1110
11975.84 1105
11976.87 1107
11977.90 1145
11978.94 1121
11979.97 1130
11981.00 1113
11982.04 1106
11983.07 1117
11984.11 1152
11985.14 1139
11986.17 1125
11987.21 1141
11988.24 1164
11989.28 1120
11990.31 1123
11991.34 1179
11992.38 1225
11993.41 1192
11994.45 1155
11995.48 1191
11996.51 1197
11997.55 1171
11998.58 1195
11999.62 1220
12000.65 1210
12001.69 1247
12002.72 1279
12003.76 1225
12004.79 1230
12005.82 1251
12006.86 1256
12007.89 1263
12008.93 1289
12009.96 1266
12011.00 1306
12012.03 1341
12013.07 1374
12014.10 1411
12015.14 1409
12016.17 1385
12017.21 1432
12018.24 1486
12019.28 1482
12020.32 1498
12021.35 1507
12022.39 1481
12023.42 1485
12024.46 1560
12025.49 1494
12026.53 1503
12027.56 1498
12028.60 1492
12029.64 1515
12030.67 1518
12031.71 1527
12032.74 1539
12033.78 1501
12034.81 1501
12035.85 1458
12036.89 1472
12037.92 1462
12038.96 1450
12039.99 1408
12041.03 1409
12042.07 1430
12043.10 1383
12044.14 1375
12045.18 1334
12046.21 1345
12047.25 1343
12048.29 1281
12049.32 1302
12050.36 1274
12051.40 1246
12052.43 1219
12053.47 1237
12054.51 1227
12055.54 1237
12056.58 1211
12057.62 1208
12058.65 1212
12059.69 1243
12060.73 1170
12061.76 1172
12062.80 1186
12063.84 1195
12064.88 1152
12065.91 1105
12066.95 1147
12067.99 1159
12069.03 1184
12070.06 1181
12071.10 1171
12072.14 1142
12073.18 1124
12074.21 1099
12075.25 1088
12076.29 1116
12077.33 1060
12078.36 1052
12079.40 1076
12080.44 1079
12081.48 1050
12082.52 1029
12083.55 1015
12084.59 1001
12085.63 1031
12086.67 1034
12087.71 1036
12088.74 1038
12089.78 1035
12090.82 1048
12091.86 1059
12092.90 1049
12093.94 1040
12094.98 1044
12096.01 1043
12097.05 1073
12098.09 1039
12099.13 1059
12100.17 1040
12101.21 1027
12102.25 1084
12103.28 1047
12104.32 1068
12105.36 1049
12106.40 1046
12107.44 1029
12108.48 994
12109.52 1016
12110.56 1011
12111.60 990
12112.64 981
12113.68 972
12114.72 984
12115.76 978
12116.79 980
12117.83 991
12118.87 953
12119.91 923
12120.95 900
12121.99 917
12123.03 879
12124.07 914
12125.11 896
12126.15 898
12127.19 883
12128.23 870
12129.27 897
12130.31 895
12131.35 861
12132.39 899
12133.43 903
12134.47 861
12135.51 860
12136.55 852
12137.59 848
12138.63 863
12139.67 868
12140.71 841
12141.76 849
12142.80 851
12143.84 858
12144.88 849
12145.92 814
12146.96 852
12148.00 812
12149.04 798
12150.08 870
12151.12 814
12152.16 837
12153.20 843
12154.25 844
12155.29 806
12156.33 849
12157.37 819
12158.41 795
12159.45 831
12160.49 820
12161.53 786
12162.58 786
12163.62 815
12164.66 826
12165.70 785
12166.74 767
12167.78 778
12168.82 779
12169.87 764
12170.91 775
12171.95 775
12172.99 760
12174.03 769
12175.08 735
12176.12 755
12177.16 770
12178.20 766
12179.24 748
12180.29 788
12181.33 782
12182.37 755
12183.41 798
12184.46 768
12185.50 745
12186.54 730
12187.58 755
12188.63 741
12189.67 741
12190.71 746
12191.75 735
12192.80 742
12193.84 734
12194.88 722
12195.92 732
12196.97 722
12198.01 725
12199.05 712
12200.10 710
12201.14 749
12202.18 713
12203.23 719
12204.27 706
12205.31 712
12206.36 730
12207.40 717
12208.44 697
12209.49 698
12210.53 720
12211.57 719
12212.62 677
12213.66 683
12214.70 715
12215.75 671
12216.79 703
12217.84 707
12218.88 683
12219.92 679
12220.97 689
12222.01 713
12223.06 689
12224.10 690
12225.14 685
12226.19 708
12227.23 704
12228.28 719
12229.32 659
12230.36 677
12231.41 695
12232.45 698
12233.50 667
12234.54 675
12235.59 667
12236.63 724
12237.68 721
12238.72 699
12239.77 681
12240.81 702
12241.86 720
12242.90 704
12243.94 687
12244.99 670
12246.03 686
12247.08 693
12248.13 697
12249.17 654
12250.22 670
12251.26 689
12252.31 698
12253.35 667
12254.40 659
12255.44 678
12256.49 667
12257.53 645
12258.58 672
12259.62 656
12260.67 656
12261.72 643
12262.76 633
12263.81 634
12264.85 606
12265.90 625
12266.94 594
12267.99 616
12269.04 613
12270.08 596
12271.13 591
12272.17 595
12273.22 583
12274.27 581
12275.31 603
12276.36 625
12277.41 611
12278.45 625
12279.50 608
12280.55 615
12281.59 620
12282.64 606
12283.69 611
12284.73 572
12285.78 608
12286.83 602
12287.87 586
12288.92 577
12289.97 576
12291.01 601
12292.06 612
12293.11 563
12294.15 595
12295.20 616
12296.25 588
12297.30 584
12298.34 584
12299.39 581
12300.44 605
12301.48 587
12302.53 569
12303.58 577
12304.63 589
12305.67 580
12306.72 578
12307.77 561
12308.82 570
12309.87 572
12310.91 611
12311.96 595
12313.01 571
12314.06 578
12315.10 563
12316.15 564
12317.20 567
12318.25 570
12319.30 540
12320.34 554
12321.39 594
12322.44 558
12323.49 536
12324.54 545
12325.59 565
12326.63 566
12327.68 560
12328.73 569
12329.78 587
12330.83 590
12331.88 550
12332.93 544
12333.98 566
12335.02 570
12336.07 547
12337.12 592
12338.17 581
12339.22 549
12340.27 548
12341.32 579
12342.37 599
12343.42 562
12344.47 580
12345.51 572
12346.56 601
12347.61 574
12348.66 563
12349.71 535
12350.76 569
12351.81 588
12352.86 570
12353.91 589
12354.96 600
12356.01 580
12357.06 597
12358.11 571
12359.16 592
12360.21 577
12361.26 574
12362.31 597
12363.36 566
12364.41 595
12365.46 590
12366.51 608
12367.56 592
12368.61 604
12369.66 577
12370.71 568
12371.76 574
12372.81 587
12373.86 590
12374.91 577
12375.96 589
12377.01 588
12378.06 608
12379.11 581
12380.17 591
12381.22 587
12382.27 583
12383.32 576
12384.37 555
12385.42 587
12386.47 603
12387.52 577
12388.57 577
12389.62 547
12390.67 550
12391.73 583
12392.78 588
12393.83 587
12394.88 591
12395.93 593
12396.98 571
12398.03 568
12399.09 584
12400.14 609
12401.19 619
12402.24 592
12403.29 589
12404.34 604
12405.40 565
12406.45 602
12407.50 610
12408.55 599
12409.60 603
12410.66 611
12411.71 633
12412.76 617
12413.81 662
12414.86 604
12415.92 624
12416.97 651
12418.02 635
12419.07 572
12420.13 617
12421.18 620
12422.23 639
12423.28 624
12424.34 618
12425.39 623
12426.44 628
12427.49 614
12428.55 597
12429.60 622
12430.65 625
12431.71 637
12432.76 651
12433.81 667
12434.86 629
12435.92 656
12436.97 657
12438.02 672
12439.08 650
12440.13 674
12441.18 655
12442.24 633
12443.29 666
12444.34 648
12445.40 657
12446.45 612
12447.50 655
12448.56 665
12449.61 701
12450.67 696
12451.72 684
12452.77 684
12453.83 698
12454.88 661
12455.94 686
12456.99 673
12458.04 702
12459.10 708
12460.15 711
12461.21 705
12462.26 778
12463.31 784
12464.37 802
12465.42 800
12466.48 809
12467.53 821
12468.59 822
12469.64 833
12470.70 861
12471.75 911
12472.80 935
12473.86 944
12474.91 958
12475.97 992
12477.02 1063
12478.08 1095
12479.13 1084
12480.19 1042
12481.24 1065
12482.30 1051
12483.35 1050
12484.41 1029
12485.46 1015
12486.52 1008
12487.57 1030
12488.63 984
12489.69 947
12490.74 919
12491.80 929
12492.85 895
12493.91 863
12494.96 822
12496.02 844
12497.07 851
12498.13 800
12499.19 804
12500.24 768
12501.30 755
12502.35 768
12503.41 796
12504.47 759
12505.52 725
12506.58 725
12507.63 723
12508.69 746
12509.75 737
12510.80 715
12511.86 733
12512.91 732
12513.97 720
12515.03 742
12516.08 709
12517.14 724
12518.20 737
12519.25 728
12520.31 730
12521.37 724
12522.42 747
12523.48 725
12524.54 725
12525.59 666
12526.65 715
12527.71 707
12528.77 697
12529.82 722
12530.88 720
12531.94 666
12532.99 723
12534.05 688
12535.11 732
12536.17 683
12537.22 720
12538.28 740
12539.34 736
12540.40 762
12541.45 746
12542.51 767
12543.57 736
12544.63 771
12545.68 740
12546.74 798
12547.80 774
12548.86 803
12549.92 796
12550.97 835
12552.03 795
12553.09 806
12554.15 822
12555.21 847
12556.26 831
12557.32 867
12558.38 846
12559.44 846
12560.50 893
12561.56 870
12562.61 853
12563.67 816
12564.73 830
12565.79 831
12566.85 818
12567.91 815
12568.97 810
12570.02 793
12571.08 801
12572.14 816
12573.20 809
12574.26 863
12575.32 825
12576.38 792
12577.44 754
12578.50 783
12579.56 784
12580.61 797
12581.67 802
12582.73 761
12583.79 773
12584.85 764
12585.91 761
12586.97 742
12588.03 771
12589.09 781
12590.15 791
12591.21 784
12592.27 787
12593.33 749
12594.39 789
12595.45 776
12596.51 764
12597.57 781
12598.63 797
12599.69 749
12600.75 768
12601.81 792
12602.87 784
12603.93 799
12604.99 788
12606.05 824
12607.11 784
12608.17 798
12609.23 750
12610.29 826
12611.35 794
12612.41 810
12613.47 805
12614.53 841
12615.59 878
12616.66 850
12617.72 842
12618.78 835
12619.84 860
12620.90 925
12621.96 875
12623.02 848
12624.08 899
12625.14 913
12626.20 892
12627.26 891
12628.33 871
12629.39 889
12630.45 875
12631.51 879
12632.57 915
12633.63 873
12634.69 871
12635.76 869
12636.82 894
12637.88 881
12638.94 832
12640.00 847
12641.06 862
12642.13 828
12643.19 801
12644.25 798
12645.31 821
12646.37 830
12647.44 795
12648.50 815
12649.56 808
12650.62 803
12651.68 746
12652.75 810
12653.81 763
12654.87 785
12655.93 807
12657.00 795
12658.06 806
12659.12 767
12660.18 792
12661.25 800
12662.31 769
12663.37 799
12664.43 772
12665.50 793
12666.56 796
12667.62 799
12668.69 776
12669.75 787
12670.81 781
12671.88 784
12672.94 804
12674.00 773
12675.06 769
12676.13 799
12677.19 809
12678.25 808
12679.32 787
12680.38 812
12681.44 860
12682.51 810
12683.57 792
12684.64 825
12685.70 825
12686.76 831
12687.83 820
12688.89 819
12689.95 879
12691.02 844
12692.08 861
12693.15 879
12694.21 872
12695.27 863
12696.34 868
12697.40 919
12698.47 906
12699.53 900
12700.59 911
12701.66 889
12702.72 896
12703.79 951
12704.85 972
12705.92 979
12706.98 992
12708.05 1006
12709.11 962
12710.18 965
12711.24 998
12712.30 958
12713.37 951
12714.43 994
12715.50 1025
12716.56 1023
12717.63 981
12718.69 1001
12719.76 1044
12720.82 988
12721.89 1053
12722.95 1036
12724.02 1038
12725.09 1047
12726.15 1065
12727.22 1084
12728.28 1064
12729.35 1017
12730.41 1046
12731.48 1049
12732.54 1090
12733.61 1119
12734.68 1117
12735.74 1113
12736.81 1115
12737.87 1134
12738.94 1061
12740.00 1088
12741.07 1093
12742.14 1109
12743.20 1082
12744.27 1067
12745.33 1055
12746.40 1037
12747.47 988
12748.53 1014
12749.60 997
12750.67 1030
12751.73 1048
12752.80 983
12753.87 975
12754.93 973
12756.00 957
12757.07 1003
12758.13 943
12759.20 965
12760.27 981
12761.33 1020
12762.40 986
12763.47 964
12764.53 958
12765.60 935
12766.67 955
12767.73 950
12768.80 946
12769.87 911
12770.94 916
12772.00 934
12773.07 885
12774.14 892
12775.21 901
12776.27 916
12777.34 903
12778.41 878
12779.48 856
12780.54 858
12781.61 858
12782.68 888
12783.75 864
12784.81 875
12785.88 853
12786.95 852
12788.02 858
12789.09 828
12790.15 822
12791.22 833
12792.29 853
12793.36 877
12794.43 853
12795.49 872
12796.56 857
12797.63 868
12798.70 856
12799.77 854
12800.84 869
12801.90 858
12802.97 904
12804.04 859
12805.11 838
12806.18 818
12807.25 876
12808.32 890
12809.39 902
12810.45 912
12811.52 878
12812.59 902
12813.66 897
12814.73 952
12815.80 930
12816.87 947
12817.94 953
12819.01 1007
12820.08 972
12821.15 965
12822.21 989
12823.28 957
12824.35 987
12825.42 1004
12826.49 1000
12827.56 980
12828.63 1009
12829.70 1032
12830.77 1020
12831.84 988
12832.91 1005
12833.98 1012
12835.05 1032
12836.12 1023
12837.19 947
12838.26 943
12839.33 970
12840.40 918
12841.47 932
12842.54 917
12843.61 893
12844.68 898
12845.75 869
12846.82 853
12847.89 858
12848.96 816
12850.03 801
12851.10 824
12852.18 833
12853.25 831
12854.32 795
12855.39 775
12856.46 752
12857.53 749
12858.60 751
12859.67 759
12860.74 728
12861.81 713
12862.88 747
12863.96 754
12865.03 760
12866.10 722
12867.17 675
12868.24 681
12869.31 679
12870.38 688
12871.45 695
12872.53 717
12873.60 709
12874.67 702
12875.74 685
12876.81 709
12877.88 708
12878.96 678
12880.03 704
12881.10 660
12882.17 637
12883.24 684
12884.31 674
12885.39 624
12886.46 614
12887.53 660
12888.60 637
12889.68 656
12890.75 655
12891.82 640
12892.89 644
12893.96 667
12895.04 659
12896.11 670
12897.18 644
12898.25 639
12899.33 641
12900.40 658
12901.47 645
12902.54 628
12903.62 597
12904.69 614
12905.76 619
12906.84 612
12907.91 626
12908.98 619
12910.06 619
12911.13 607
12912.20 635
12913.27 609
12914.35 626
12915.42 629
12916.49 610
12917.57 580
12918.64 615
12919.71 566
12920.79 585
12921.86 567
12922.94 580
12924.01 588
12925.08 592
12926.16 600
12927.23 605
12928.30 577
12929.38 557
12930.45 564
12931.53 578
12932.60 562
12933.67 539
12934.75 550
12935.82 556
12936.90 560
12937.97 556
12939.04 570
12940.12 591
12941.19 549
12942.27 557
12943.34 590
12944.42 582
12945.49 565
12946.56 565
12947.64 532
12948.71 560
12949.79 537
12950.86 569
12951.94 572
12953.01 547
12954.09 539
12955.16 537
12956.24 539
12957.31 570
12958.39 540
12959.46 533
12960.54 548
12961.61 530
12962.69 552
12963.76 550
12964.84 535
12965.91 539
12966.99 525
12968.07 505
12969.14 541
12970.22 526
12971.29 554
12972.37 521
12973.44 520
12974.52 524
12975.59 535
12976.67 532
12977.75 529
12978.82 581
12979.90 539
12980.97 530
12982.05 530
12983.13 543
12984.20 518
12985.28 548
12986.35 534
12987.43 519
12988.51 516
12989.58 512
12990.66 496
12991.74 483
12992.81 509
12993.89 511
12994.97 544
12996.04 497
12997.12 505
12998.20 503
12999.27 512
13000.35 500
13001.43 517
13002.50 530
13003.58 541
13004.66 497
13005.73 524
13006.81 519
13007.89 517
13008.97 504
13010.04 539
13011.12 534
13012.20 501
13013.27 509
13014.35 493
13015.43 505
13016.51 513
13017.58 529
13018.66 517
13019.74 481
13020.82 501
13021.89 498
13022.97 497
13024.05 519
13025.13 519
13026.21 514
13027.28 519
13028.36 525
13029.44 521
13030.52 512
13031.60 526
13032.67 499
13033.75 490
13034.83 507
13035.91 505
13036.99 507
13038.07 511
13039.14 490
13040.22 530
13041.30 489
13042.38 504
13043.46 518
13044.54 502
13045.62 487
13046.69 495
13047.77 505
13048.85 498
13049.93 514
13051.01 517
13052.09 531
13053.17 510
13054.25 527
13055.33 507
13056.40 508
13057.48 501
13058.56 483
13059.64 525
13060.72 501
13061.80 513
13062.88 482
13063.96 516
13065.04 518
13066.12 489
13067.20 508
13068.28 486
13069.36 501
13070.44 509
13071.52 510
13072.60 496
13073.68 494
13074.76 520
13075.84 510
13076.92 498
13078.00 524
13079.08 479
13080.16 514
13081.24 494
13082.32 489
13083.40 497
13084.48 496
13085.56 497
13086.64 497
13087.72 499
13088.80 476
13089.88 489
13090.96 504
13092.04 502
13093.12 495
13094.20 502
13095.28 486
13096.36 513
13097.44 483
13098.52 490
13099.61 483
13100.69 502
13101.77 500
13102.85 491
13103.93 477
13105.01 493
13106.09 490
13107.17 496
13108.25 528
13109.34 489
13110.42 508
13111.50 538
13112.58 524
13113.66 526
13114.74 508
13115.82 512
13116.91 520
13117.99 489
13119.07 520
13120.15 502
13121.23 507
13122.31 495
13123.40 506
13124.48 508
13125.56 521
13126.64 503
13127.72 514
13128.81 537
13129.89 529
13130.97 555
13132.05 518
13133.14 540
13134.22 519
13135.30 533
13136.38 531
13137.47 559
13138.55 549
13139.63 509
13140.71 493
13141.80 502
13142.88 509
13143.96 508
13145.04 521
13146.13 517
13147.21 529
13148.29 521
13149.38 525
13150.46 505
13151.54 509
13152.62 521
13153.71 538
13154.79 517
13155.87 500
13156.96 538
13158.04 519
13159.12 514
13160.21 509
13161.29 508
13162.37 542
13163.46 539
13164.54 531
13165.62 520
13166.71 505
13167.79 516
13168.88 522
13169.96 530
13171.04 522
13172.13 552
13173.21 537
13174.30 551
13175.38 537
13176.46 528
13177.55 560
13178.63 555
13179.72 568
13180.80 526
13181.88 525
13182.97 526
13184.05 529
13185.14 520
13186.22 561
13187.31 558
13188.39 512
13189.48 519
13190.56 524
13191.65 525
13192.73 502
13193.81 540
13194.90 535
13195.98 543
13197.07 549
13198.15 570
13199.24 547
13200.32 555
13201.41 536
13202.49 540
13203.58 537
13204.67 522
13205.75 521
13206.84 561
13207.92 564
13209.01 539
13210.09 537
13211.18 540
13212.26 518
13213.35 552
13214.43 565
13215.52 521
13216.61 542
13217.69 535
13218.78 548
13219.86 522
13220.95 561
13222.04 563
13223.12 595
13224.21 551
13225.29 546
13226.38 550
13227.47 545
13228.55 548
13229.64 534
13230.72 554
13231.81 553
13232.90 557
13233.98 559
13235.07 595
13236.16 574
13237.24 572
13238.33 570
13239.42 594
13240.50 539
13241.59 521
13242.68 581
13243.76 584
13244.85 581
13245.94 612
13247.02 602
13248.11 562
13249.20 583
13250.29 604
13251.37 596
13252.46 565
13253.55 571
13254.63 562
13255.72 611
13256.81 640
13257.90 622
13258.98 623
13260.07 642
13261.16 600
13262.25 583
13263.33 623
13264.42 616
13265.51 623
13266.60 653
13267.69 647
13268.77 648
13269.86 652
13270.95 666
13272.04 655
13273.13 646
13274.21 617
13275.30 670
13276.39 671
13277.48 632
13278.57 643
13279.65 663
13280.74 653
13281.83 694
13282.92 667
13284.01 668
13285.10 678
13286.19 674
13287.27 683
13288.36 692
13289.45 676
13290.54 673
13291.63 723
13292.72 738
13293.81 691
13294.90 701
13295.98 722
13297.07 697
13298.16 689
13299.25 696
13300.34 722
13301.43 699
13302.52 719
13303.61 671
13304.70 744
13305.79 697
13306.88 740
13307.97 712
13309.06 745
13310.15 710
13311.24 756
13312.32 721
13313.41 717
13314.50 730
13315.59 701
13316.68 702
13317.77 726
13318.86 737
13319.95 733
13321.04 745
13322.13 759
13323.22 787
13324.31 761
13325.40 795
13326.49 748
13327.58 743
13328.68 713
13329.77 722
13330.86 794
13331.95 794
13333.04 810
13334.13 781
13335.22 804
13336.31 807
13337.40 812
13338.49 769
13339.58 800
13340.67 787
13341.76 791
13342.85 786
13343.94 817
13345.04 803
13346.13 836
13347.22 838
13348.31 822
13349.40 846
13350.49 791
13351.58 779
13352.67 846
13353.77 856
13354.86 875
13355.95 845
13357.04 835
13358.13 832
13359.22 808
13360.31 808
13361.41 827
13362.50 842
13363.59 864
13364.68 844
13365.77 863
13366.87 868
13367.96 862
13369.05 877
13370.14 918
13371.23 870
13372.33 863
13373.42 875
13374.51 886
13375.60 889
13376.69 846
13377.79 835
13378.88 838
13379.97 850
13381.06 840
13382.16 819
13383.25 803
13384.34 780
13385.43 764
13386.53 775
13387.62 763
13388.71 796
13389.81 798
13390.90 772
13391.99 767
13393.08 723
13394.18 715
13395.27 704
13396.36 746
13397.46 767
13398.55 744
13399.64 709
13400.74 751
13401.83 723
13402.92 761
13404.02 733
13405.11 752
13406.20 722
13407.30 717
13408.39 714
13409.48 719
13410.58 685
13411.67 725
13412.77 724
13413.86 699
13414.95 664
13416.05 657
13417.14 693
13418.23 693
13419.33 701
13420.42 700
13421.52 681
13422.61 708
13423.71 743
13424.80 732
13425.89 711
13426.99 705
13428.08 753
13429.18 752
13430.27 734
13431.37 707
13432.46 690
13433.56 740
13434.65 724
13435.74 772
13436.84 758
13437.93 774
13439.03 745
13440.12 771
13441.22 781
13442.31 776
13443.41 764
13444.50 784
13445.60 761
13446.69 767
13447.79 755
13448.88 756
13449.98 774
13451.08 785
13452.17 791
13453.27 792
13454.36 786
13455.46 789
13456.55 813
13457.65 786
13458.74 796
13459.84 801
13460.94 818
13462.03 820
13463.13 829
13464.22 830
13465.32 797
13466.41 840
13467.51 843
13468.61 852
13469.70 843
13470.80 863
13471.90 818
13472.99 853
13474.09 860
13475.18 841
13476.28 816
13477.38 822
13478.47 821
13479.57 856
13480.67 865
13481.76 855
13482.86 846
13483.96 856
13485.05 882
13486.15 849
13487.25 864
13488.34 843
13489.44 889
13490.54 872
13491.63 898
13492.73 904
13493.83 903
13494.93 923
13496.02 928
13497.12 903
13498.22 919
13499.31 937
13500.41 929
13501.51 935
13502.61 958
13503.70 987
13504.80 1000
13505.90 960
13507.00 983
13508.09 953
13509.19 915
13510.29 968
13511.39 971
13512.49 969
13513.58 958
13514.68 920
13515.78 886
13516.88 930
13517.98 955
13519.07 951
13520.17 956
13521.27 910
13522.37 943
13523.47 907
13524.57 862
13525.66 890
13526.76 902
13527.86 900
13528.96 858
13530.06 866
13531.16 830
13532.25 843
13533.35 844
13534.45 852
13535.55 826
13536.65 851
13537.75 792
13538.85 786
13539.95 805
13541.05 792
13542.14 755
13543.24 782
13544.34 809
13545.44 818
13546.54 828
13547.64 772
13548.74 794
13549.84 777
13550.94 751
13552.04 749
13553.14 775
13554.24 765
13555.34 757
13556.44 747
13557.54 749
13558.64 793
13559.74 740
13560.84 750
13561.94 754
13563.04 749
13564.13 730
13565.23 761
13566.34 725
13567.44 767
13568.54 795
13569.64 804
13570.74 783
13571.84 760
13572.94 771
13574.04 787
13575.14 772
13576.24 781
13577.34 740
13578.44 778
13579.54 768
13580.64 781
13581.74 737
13582.84 707
13583.94 793
13585.04 794
13586.14 780
13587.24 764
13588.35 756
13589.45 778
13590.55 785
13591.65 798
13592.75 823
13593.85 787
13594.95 795
13596.05 773
13597.15 774
13598.26 811
13599.36 783
13600.46 793
13601.56 792
13602.66 818
13603.76 792
13604.86 815
13605.97 782
13607.07 802
13608.17 837
13609.27 870
13610.37 839
13611.47 846
13612.58 805
13613.68 843
13614.78 827
13615.88 822
13616.98 839
13618.09 846
13619.19 846
13620.29 887
13621.39 840
13622.50 822
13623.60 839
13624.70 868
13625.80 865
13626.91 834
13628.01 887
13629.11 881
13630.21 906
13631.32 878
13632.42 889
13633.52 900
13634.62 861
13635.73 881
13636.83 911
13637.93 896
13639.04 914
13640.14 910
13641.24 915
13642.35 905
13643.45 934
13644.55 919
13645.65 902
13646.76 961
13647.86 923
13648.96 923
13650.07 947
13651.17 972
13652.28 946
13653.38 916
13654.48 906
13655.59 922
13656.69 954
13657.79 914
13658.90 957
13660.00 964
13661.11 976
13662.21 986
13663.31 980
13664.42 976
13665.52 951
13666.63 945
13667.73 958
13668.83 926
13669.94 962
13671.04 1002
13672.15 1007
13673.25 973
13674.36 964
13675.46 1006
13676.56 996
13677.67 1019
13678.77 996
13679.88 1039
13680.98 1075
13682.09 1064
13683.19 1039
13684.30 1045
13685.40 1065
13686.51 1077
13687.61 1063
13688.72 1097
13689.82 1056
13690.93 1063
13692.03 1092
13693.14 1094
13694.24 1054
13695.35 1034
13696.45 1055
13697.56 1054
13698.66 1064
13699.77 1067
13700.87 1044
13701.98 1030
13703.09 1030
13704.19 1020
13705.30 1062
13706.40 995
13707.51 1022
13708.61 1010
13709.72 1021
13710.83 1026
13711.93 968
13713.04 1016
13714.14 1008
13715.25 997
13716.36 1014
13717.46 1014
13718.57 1024
13719.67 1029
13720.78 1045
13721.89 1035
13722.99 1037
13724.10 1034
13725.21 1068
13726.31 1075
13727.42 1086
13728.53 1059
13729.63 1095
13730.74 1084
13731.85 1069
13732.95 1081
13734.06 1063
13735.17 1115
13736.27 1116
13737.38 1141
13738.49 1125
13739.59 1117
13740.70 1160
13741.81 1189
13742.92 1179
13744.02 1217
13745.13 1201
13746.24 1224
13747.35 1211
13748.45 1223
13749.56 1246
13750.67 1284
13751.78 1291
13752.88 1320
13753.99 1326
13755.10 1380
13756.21 1352
13757.31 1385
13758.42 1380
13759.53 1408
13760.64 1453
13761.75 1483
13762.85 1536
13763.96 1478
13765.07 1496
13766.18 1500
13767.29 1484
13768.39 1502
13769.50 1523
13770.61 1584
13771.72 1521
13772.83 1543
13773.94 1484
13775.04 1525
13776.15 1543
13777.26 1563
13778.37 1504
13779.48 1484
13780.59 1442
13781.70 1496
13782.80 1399
13783.91 1412
13785.02 1365
13786.13 1374
13787.24 1396
13788.35 1322
13789.46 1322
13790.57 1314
13791.68 1319
13792.79 1310
13793.90 1279
13795.00 1287
13796.11 1289
13797.22 1281
13798.33 1226
13799.44 1238
13800.55 1250
13801.66 1254
13802.77 1209
13803.88 1194
13804.99 1232
13806.10 1239
13807.21 1231
13808.32 1239
13809.43 1220
13810.54 1207
13811.65 1183
13812.76 1209
13813.87 1232
13814.98 1236
13816.09 1217
13817.20 1174
13818.31 1221
13819.42 1207
13820.53 1197
13821.64 1214
13822.75 1219
13823.86 1195
13824.97 1188
13826.08 1126
13827.19 1141
13828.30 1175
13829.41 1160
13830.53 1168
13831.64 1131
13832.75 1086
13833.86 1122
13834.97 1138
13836.08 1038
13837.19 1042
13838.30 1049
13839.41 1064
13840.52 1010
13841.64 1037
13842.75 1008
13843.86 1015
13844.97 1077
13846.08 1051
13847.19 1007
13848.30 981
13849.41 983
13850.53 989
13851.64 1030
13852.75 1015
13853.86 995
13854.97 1056
13856.08 1048
13857.20 1053
13858.31 993
13859.42 1017
13860.53 1012
13861.64 1021
13862.76 1007
13863.87 1000
13864.98 1007
13866.09 994
13867.20 1047
13868.32 1023
13869.43 1017
13870.54 1044
13871.65 1035
13872.77 1039
13873.88 1025
13874.99 1032
13876.10 1040
13877.22 1013
13878.33 1007
13879.44 1070
13880.55 1066
13881.67 1079
13882.78 1082
13883.89 1038
13885.01 1058
13886.12 1088
13887.23 1099
13888.34 1128
13889.46 1130
13890.57 1159
13891.68 1119
13892.80 1130
13893.91 1202
13895.02 1203
13896.14 1180
13897.25 1188
13898.36 1202
13899.48 1167
13900.59 1165
13901.70 1179
13902.82 1176
13903.93 1221
13905.05 1175
13906.16 1135
13907.27 1139
13908.39 1124
13909.50 1097
13910.61 1134
13911.73 1070
13912.84 1075
13913.96 1029
13915.07 997
13916.19 1030
13917.30 1048
13918.41 1035
13919.53 1017
13920.64 1011
13921.76 1000
13922.87 986
13923.99 978
13925.10 978
13926.21 962
13927.33 949
13928.44 955
13929.56 970
13930.67 950
13931.79 959
13932.90 976
13934.02 945
13935.13 930
13936.25 949
13937.36 957
13938.48 920
13939.59 947
13940.71 945
13941.82 933
13942.94 931
13944.05 918
13945.17 918
13946.28 908
13947.40 915
13948.52 861
13949.63 845
13950.75 871
13951.86 839
13952.98 870
13954.09 898
13955.21 874
13956.32 844
13957.44 853
13958.56 840
13959.67 868
13960.79 878
13961.90 912
13963.02 885
13964.14 806
13965.25 850
13966.37 873
13967.48 883
13968.60 873
13969.72 884
13970.83 854
13971.95 845
13973.07 864
13974.18 850
13975.30 858
13976.42 863
13977.53 875
13978.65 865
13979.77 880
13980.88 851
13982.00 860
13983.12 857
13984.23 875
13985.35 879
13986.47 866
13987.58 904
13988.70 852
13989.82 858
13990.94 915
13992.05 902
13993.17 863
13994.29 821
13995.40 886
13996.52 850
13997.64 849
13998.76 870
13999.87 864
14000.99 908
14002.11 899
14003.23 874
14004.35 865
14005.46 875
14006.58 901
14007.70 870
14008.82 901
14009.93 881
14011.05 901
14012.17 911
14013.29 883
14014.41 856
14015.52 852
14016.64 856
14017.76 866
14018.88 863
14020.00 858
14021.12 868
14022.23 843
14023.35 862
14024.47 862
14025.59 856
14026.71 853
14027.83 875
14028.95 856
14030.06 844
14031.18 867
14032.30 865
14033.42 909
14034.54 886
14035.66 852
14036.78 908
14037.90 916
14039.02 866
14040.14 856
14041.25 900
14042.37 878
14043.49 886
14044.61 894
14045.73 901
14046.85 925
14047.97 935
14049.09 931
14050.21 944
14051.33 934
14052.45 930
14053.57 947
14054.69 947
14055.81 938
14056.93 958
14058.05 982
14059.17 982
14060.29 967
14061.41 966
14062.53 970
14063.65 959
14064.77 989
14065.89 962
14067.01 1018
14068.13 1025
14069.25 998
14070.37 1034
14071.49 1021
14072.61 1043
14073.73 1021
14074.85 1029
14075.97 1037
14077.09 1042
14078.21 1048
14079.33 1085
14080.45 1083
14081.57 1066
14082.69 1042
14083.82 1071
14084.94 1083
14086.06 1118
14087.18 1095
14088.30 1111
14089.42 1090
14090.54 1083
14091.66 1157
14092.78 1115
14093.91 1140
14095.03 1111
14096.15 1127
14097.27 1162
14098.39 1109
14099.51 1136
14100.63 1160
14101.76 1115
14102.88 1109
14104.00 1130
14105.12 1087
14106.24 1079
14107.36 1093
14108.49 1086
14109.61 1062
14110.73 1103
14111.85 1079
14112.97 1017
14114.10 988
14115.22 1023
14116.34 1013
14117.46 1012
14118.58 1000
14119.71 988
14120.83 979
14121.95 929
14123.07 952
14124.20 972
14125.32 924
14126.44 911
14127.56 917
14128.69 924
14129.81 917
14130.93 880
14132.06 883
14133.18 881
14134.30 835
14135.42 830
14136.55 849
14137.67 865
14138.79 827
14139.92 843
14141.04 840
14142.16 817
14143.29 819
14144.41 854
14145.53 821
14146.66 791
14147.78 806
14148.90 818
14150.03 804
14151.15 792
14152.27 779
14153.40 744
14154.52 771
14155.64 788
14156.77 772
14157.89 783
14159.02 794
14160.14 794
14161.26 800
14162.39 769
14163.51 761
14164.64 760
14165.76 762
14166.88 807
14168.01 771
14169.13 725
14170.26 740
14171.38 772
14172.51 775
14173.63 745
14174.75 751
14175.88 739
14177.00 753
14178.13 748
14179.25 728
14180.38 780
14181.50 749
14182.63 752
14183.75 740
14184.88 777
14186.00 770
14187.13 767
14188.25 736
14189.38 711
14190.50 728
14191.63 716
14192.75 732
14193.88 747
14195.00 751
14196.13 688
14197.25 718
14198.38 710
14199.50 745
14200.63 693
14201.76 746
14202.88 696
14204.01 699
14205.13 737
14206.26 704
14207.38 692
14208.51 704
14209.64 678
14210.76 710
14211.89 684
14213.01 673
14214.14 676
14215.27 695
14216.39 699
14217.52 687
14218.64 686
14219.77 681
14220.90 680
14222.02 668
14223.15 678
14224.28 664
14225.40 673
14226.53 699
14227.66 702
14228.78 686
14229.91 678
14231.04 695
14232.16 683
14233.29 668
14234.42 666
14235.54 708
14236.67 663
14237.80 693
14238.92 677
14240.05 660
14241.18 678
14242.31 652
14243.43 645
14244.56 660
14245.69 683
14246.82 673
14247.94 657
14249.07 678
14250.20 649
14251.33 642
14252.45 664
14253.58 658
14254.71 623
14255.84 626
14256.96 690
14258.09 650
14259.22 627
14260.35 643
14261.47 657
14262.60 642
14263.73 634
14264.86 658
14265.99 658
14267.12 639
14268.24 638
14269.37 643
14270.50 622
14271.63 646
14272.76 621
14273.89 644
14275.01 612
14276.14 615
14277.27 618
14278.40 637
14279.53 586
14280.66 623
14281.79 639
14282.91 613
14284.04 621
14285.17 615
14286.30 614
14287.43 602
14288.56 624
14289.69 595
14290.82 622
14291.95 613
14293.08 638
14294.20 607
14295.33 606
14296.46 577
14297.59 634
14298.72 608
14299.85 625
14300.98 604
14302.11 589
14303.24 586
14304.37 579
14305.50 596
14306.63 598
14307.76 588
14308.89 588
14310.02 620
14311.15 587
14312.28 601
14313.41 566
14314.54 568
14315.67 581
14316.80 586
14317.93 597
14319.06 600
14320.19 570
14321.32 558
14322.45 590
14323.58 568
14324.71 571
14325.84 591
14326.97 585
14328.10 571
14329.23 602
14330.36 598
14331.49 620
14332.62 607
14333.76 571
14334.89 595
14336.02 555
14337.15 579
14338.28 549
14339.41 603
14340.54 632
14341.67 607
14342.80 583
14343.93 560
14345.07 570
14346.20 572
14347.33 573
14348.46 599
14349.59 584
14350.72 616
14351.85 618
14352.99 610
14354.12 600
14355.25 596
14356.38 584
14357.51 601
14358.64 615
14359.78 595
14360.91 602
14362.04 602
14363.17 583
14364.30 561
14365.44 618
14366.57 625
14367.70 606
14368.83 624
14369.96 624
14371.10 619
14372.23 604
14373.36 586
14374.49 631
14375.63 638
14376.76 622
14377.89 632
14379.02 609
14380.16 613
14381.29 628
14382.42 642
14383.55 633
14384.69 612
14385.82 616
14386.95 632
14388.09 661
14389.22 636
14390.35 646
14391.49 638
14392.62 654
14393.75 642
14394.89 650
14396.02 642
14397.15 658
14398.28 631
14399.42 658
14400.55 660
14401.69 636
14402.82 626
14403.95 650
14405.09 671
14406.22 650
14407.35 651
14408.49 677
14409.62 679
14410.75 664
14411.89 649
14413.02 665
14414.16 655
14415.29 642
14416.42 703
14417.56 700
14418.69 689
14419.83 707
14420.96 735
14422.10 703
14423.23 702
14424.36 712
14425.50 716
14426.63 710
14427.77 688
14428.90 713
14430.04 705
14431.17 757
14432.31 720
14433.44 762
14434.58 718
14435.71 722
14436.85 764
14437.98 730
14439.12 736
14440.25 711
14441.39 735
14442.52 710
14443.66 712
14444.79 688
14445.93 761
14447.06 731
14448.20 736
14449.33 735
14450.47 749
14451.60 719
14452.74 729
14453.87 717
14455.01 714
14456.14 713
14457.28 690
14458.42 700
14459.55 711
14460.69 700
14461.82 720
14462.96 718
14464.10 702
14465.23 736
14466.37 692
14467.50 733
14468.64 735
14469.78 724
14470.91 735
14472.05 721
14473.18 722
14474.32 702
14475.46 731
14476.59 717
14477.73 757
14478.87 723
14480.00 771
14481.14 759
14482.28 758
14483.41 735
14484.55 758
14485.69 750
14486.82 745
14487.96 780
14489.10 791
14490.23 752
14491.37 743
14492.51 764
14493.65 790
14494.78 779
14495.92 782
14497.06 771
14498.19 796
14499.33 772
14500.47 765
14501.61 776
14502.74 768
14503.88 733
14505.02 732
14506.16 740
14507.29 718
14508.43 686
14509.57 687
14510.71 665
14511.85 677
14512.98 670
14514.12 683
14515.26 675
14516.40 700
14517.54 703
14518.67 696
14519.81 640
14520.95 642
14522.09 655
14523.23 697
14524.36 647
14525.50 645
14526.64 625
14527.78 607
14528.92 623
14530.06 619
14531.19 627
14532.33 613
14533.47 620
14534.61 615
14535.75 619
14536.89 611
14538.03 632
14539.17 646
14540.31 647
14541.44 585
14542.58 606
14543.72 594
14544.86 584
14546.00 598
14547.14 599
14548.28 590
14549.42 603
14550.56 585
14551.70 599
14552.84 611
14553.98 577
14555.12 576
14556.25 569
14557.39 604
14558.53 567
14559.67 571
14560.81 621
14561.95 597
14563.09 583
14564.23 600
14565.37 597
14566.51 601
14567.65 588
14568.79 596
14569.93 600
14571.07 600
14572.21 608
14573.35 595
14574.49 605
14575.63 598
14576.77 612
14577.92 602
14579.06 624
14580.20 594
14581.34 600
14582.48 577
14583.62 616
14584.76 621
14585.90 631
14587.04 631
14588.18 597
14589.32 616
14590.46 629
14591.60 631
14592.74 618
14593.89 620
14595.03 648
14596.17 609
14597.31 600
14598.45 632
14599.59 611
14600.73 635
14601.87 591
14603.02 651
14604.16 658
14605.30 628
14606.44 645
14607.58 623
14608.72 650
14609.86 630
14611.01 647
14612.15 627
14613.29 643
14614.43 634
14615.57 672
14616.72 676
14617.86 657
14619.00 658
14620.14 623
14621.28 651
14622.43 670
14623.57 661
14624.71 667
14625.85 680
14627.00 666
14628.14 673
14629.28 676
14630.42 686
14631.56 704
14632.71 726
14633.85 678
14634.99 694
14636.14 695
14637.28 694
14638.42 680
14639.56 694
14640.71 675
14641.85 695
14642.99 725
14644.14 674
14645.28 669
14646.42 639
14647.56 669
14648.71 660
14649.85 659
14650.99 648
14652.14 676
14653.28 623
14654.42 628
14655.57 630
14656.71 592
14657.85 607
14659.00 588
14660.14 612
14661.29 590
14662.43 556
14663.57 555
14664.72 556
14665.86 560
14667.00 556
14668.15 529
14669.29 540
14670.44 520
14671.58 523
14672.73 546
14673.87 525
14675.01 518
14676.16 548
14677.30 516
14678.45 501
14679.59 534
14680.74 497
14681.88 502
14683.02 497
14684.17 486
14685.31 480
14686.46 503
14687.60 524
14688.75 497
14689.89 478
14691.04 474
14692.18 496
14693.33 487
14694.47 493
14695.62 481
14696.76 497
14697.91 476
14699.05 482
14700.20 488
14701.34 491
14702.49 461
14703.63 457
14704.78 481
14705.92 480
14707.07 472
14708.22 457
14709.36 493
14710.51 486
14711.65 454
14712.80 469
14713.94 471
14715.09 456
14716.23 454
14717.38 463
14718.53 505
14719.67 488
14720.82 464
14721.96 458
14723.11 464
14724.26 472
14725.40 461
14726.55 469
14727.70 456
14728.84 450
14729.99 446
14731.13 474
14732.28 477
14733.43 448
14734.57 426
14735.72 447
14736.87 462
14738.01 441
14739.16 446
14740.31 448
14741.45 471
14742.60 448
14743.75 441
14744.89 446
14746.04 443
14747.19 476
14748.34 466
14749.48 446
14750.63 453
14751.78 461
14752.92 449
14754.07 452
14755.22 436
14756.37 425
14757.51 455
14758.66 453
14759.81 444
14760.96 438
14762.10 443
14763.25 449
14764.40 430
14765.55 433
14766.70 423
14767.84 417
14768.99 426
14770.14 437
14771.29 423
14772.43 416
14773.58 451
14774.73 459
14775.88 459
14777.03 452
14778.18 438
14779.32 457
14780.47 423
14781.62 454
14782.77 431
14783.92 422
14785.07 445
14786.21 428
14787.36 431
14788.51 422
14789.66 397
14790.81 422
14791.96 448
14793.11 431
14794.26 418
14795.40 407
14796.55 443
14797.70 422
14798.85 414
14800.00 429
14801.15 410
14802.30 423
14803.45 419
14804.60 402
14805.75 410
14806.90 427
14808.05 412
14809.19 402
14810.34 423
14811.49 423
14812.64 401
14813.79 415
14814.94 420
14816.09 397
14817.24 409
14818.39 401
14819.54 384
14820.69 378
14821.84 399
14822.99 399
14824.14 419
14825.29 446
14826.44 433
14827.59 397
14828.74 395
14829.89 424
14831.04 411
14832.19 375
14833.34 383
14834.49 415
14835.64 392
14836.79 373
14837.95 392
14839.10 422
14840.25 401
14841.40 382
14842.55 384
14843.70 405
14844.85 420
14846.00 383
14847.15 383
14848.30 409
14849.45 380
14850.60 386
14851.76 377
14852.91 391
14854.06 400
14855.21 398
14856.36 379
14857.51 386
14858.66 385
14859.81 406
14860.97 425
14862.12 379
14863.27 385
14864.42 398
14865.57 404
14866.72 391
14867.88 381
14869.03 359
14870.18 390
14871.33 384
14872.48 398
14873.64 400
14874.79 377
14875.94 366
14877.09 391
14878.24 385
14879.40 379
14880.55 389
14881.70 406
14882.85 392
14884.00 411
14885.16 400
14886.31 375
14887.46 380
14888.61 377
14889.77 382
14890.92 403
14892.07 381
14893.23 380
14894.38 391
14895.53 398
14896.68 394
14897.84 383
14898.99 414
14900.14 370
14901.30 378
14902.45 365
14903.60 376
14904.75 384
14905.91 359
14907.06 405
14908.21 352
14909.37 384
14910.52 381
14911.67 406
14912.83 371
14913.98 360
14915.14 377
14916.29 382
14917.44 382
14918.60 386
14919.75 389
14920.90 400
14922.06 362
14923.21 391
14924.37 365
14925.52 361
14926.67 381
14927.83 391
14928.98 396
14930.14 376
14931.29 376
14932.44 403
14933.60 384
14934.75 391
14935.91 379
14937.06 387
14938.22 401
14939.37 391
14940.52 384
14941.68 362
14942.83 366
14943.99 372
14945.14 366
14946.30 401
14947.45 403
14948.61 387
14949.76 384
14950.92 372
14952.07 399
14953.23 389
14954.38 385
14955.54 398
14956.69 367
14957.85 384
14959.00 413
14960.16 398
14961.31 393
14962.47 372
14963.62 390
14964.78 392
14965.94 379
14967.09 371
14968.25 388
14969.40 374
14970.56 377
14971.71 390
14972.87 392
14974.03 374
14975.18 391
14976.34 403
14977.49 375
14978.65 368
14979.81 370
14980.96 385
14982.12 371
14983.27 389
14984.43 371
14985.59 381
14986.74 382
14987.90 405
14989.06 373
14990.21 370
14991.37 376
14992.53 370
14993.68 371
14994.84 363
14996.00 393
14997.15 384
14998.31 364
14999.47 363
15000.62 385
15001.78 409
15002.94 392
15004.09 376
15005.25 366
15006.41 402
15007.56 383
15008.72 389
15009.88 399
15011.04 396
15012.19 372
15013.35 407
15014.51 397
15015.67 379
15016.82 387
15017.98 402
15019.14 408
15020.30 392
15021.45 387
15022.61 387
15023.77 390
15024.93 410
15026.08 386
15027.24 417
15028.40 416
15029.56 420
15030.72 405
15031.87 397
15033.03 410
15034.19 407
15035.35 402
15036.51 415
15037.67 402
15038.82 439
15039.98 422
15041.14 405
15042.30 389
15043.46 385
15044.62 410
15045.78 399
15046.93 408
15048.09 400
15049.25 414
15050.41 404
15051.57 409
15052.73 390
15053.89 424
15055.05 419
15056.20 424
15057.36 422
15058.52 383
15059.68 402
15060.84 414
15062.00 396
15063.16 395
15064.32 400
15065.48 433
15066.64 457
15067.80 423
15068.96 440
15070.12 438
15071.28 424
15072.44 399
15073.60 421
15074.76 438
15075.91 411
15077.07 409
15078.23 401
15079.39 411
15080.55 393
15081.71 412
15082.87 411
15084.03 413
15085.19 425
15086.35 405
15087.51 431
15088.68 442
15089.84 419
15091.00 420
15092.16 410
15093.32 393
15094.48 411
15095.64 424
15096.80 423
15097.96 411
15099.12 412
15100.28 415
15101.44 431
15102.60 424
15103.76 431
15104.92 436
15106.08 441
15107.25 390
15108.41 424
15109.57 422
15110.73 385
15111.89 410
15113.05 393
15114.21 452
15115.37 434
15116.54 431
15117.70 466
15118.86 485
15120.02 419
15121.18 446
15122.34 411
15123.50 449
15124.67 433
15125.83 446
15126.99 438
15128.15 425
15129.31 454
15130.47 466
15131.64 462
15132.80 450
15133.96 467
15135.12 445
15136.28 439
15137.45 416
15138.61 481
15139.77 441
15140.93 453
15142.10 467
15143.26 473
15144.42 446
15145.58 469
15146.75 474
15147.91 481
15149.07 467
15150.23 461
15151.40 477
15152.56 497
15153.72 448
15154.88 460
15156.05 480
15157.21 474
15158.37 487
15159.54 483
15160.70 493
15161.86 483
15163.03 485
15164.19 498
15165.35 503
15166.52 499
15167.68 492
15168.84 530
15170.01 505
15171.17 512
15172.33 493
15173.50 497
15174.66 515
15175.82 504
15176.99 518
15178.15 552
15179.31 544
15180.48 549
15181.64 535
15182.81 546
15183.97 531
15185.13 545
15186.30 568
15187.46 595
15188.63 575
15189.79 563
15190.95 569
15192.12 569
15193.28 584
15194.45 630
15195.61 603
15196.78 597
15197.94 572
15199.10 592
15200.27 572
15201.43 591
15202.60 621
15203.76 629
15204.93 604
15206.09 603
15207.26 598
15208.42 634
15209.59 589
15210.75 592
15211.92 632
15213.08 588
15214.25 558
15215.41 596
15216.58 607
15217.74 633
15218.91 604
15220.07 622
15221.24 627
15222.40 642
15223.57 666
15224.74 613
15225.90 624
15227.07 597
15228.23 661
15229.40 636
15230.56 663
15231.73 610
15232.89 641
15234.06 656
15235.23 662
15236.39 623
15237.56 661
15238.72 675
15239.89 647
15241.06 638
15242.22 659
15243.39 681
15244.56 688
15245.72 683
15246.89 680
15248.05 650
15249.22 684
15250.39 640
15251.55 642
15252.72 647
15253.89 653
15255.05 644
15256.22 634
15257.39 605
15258.55 632
15259.72 617
15260.89 636
15262.05 593
15263.22 612
15264.39 636
15265.56 659
15266.72 582
15267.89 602
15269.06 596
15270.22 580
15271.39 586
15272.56 579
15273.73 591
15274.89 589
15276.06 573
15277.23 573
15278.40 587
15279.56 557
15280.73 607
15281.90 576
15283.07 576
15284.23 554
15285.40 590
15286.57 578
15287.74 545
15288.91 558
15290.07 570
15291.24 555
15292.41 542
15293.58 574
15294.75 587
15295.92 575
15297.08 560
15298.25 568
15299.42 532
15300.59 523
15301.76 549
15302.93 576
15304.09 536
15305.26 576
15306.43 538
15307.60 581
15308.77 581
15309.94 546
15311.11 557
15312.28 554
15313.44 546
15314.61 545
15315.78 602
15316.95 590
15318.12 571
15319.29 550
15320.46 585
15321.63 583
15322.80 580
15323.97 577
15325.14 591
15326.30 575
15327.47 609
15328.64 587
15329.81 564
15330.98 586
15332.15 608
15333.32 600
15334.49 622
15335.66 575
15336.83 612
15338.00 617
15339.17 617
15340.34 615
15341.51 598
15342.68 613
15343.85 583
15345.02 597
15346.19 602
15347.36 605
15348.53 608
15349.70 580
15350.87 616
15352.04 621
15353.21 623
15354.38 608
15355.55 627
15356.72 640
15357.90 622
15359.07 623
15360.24 662
15361.41 611
15362.58 624
15363.75 657
15364.92 610
15366.09 649
15367.26 655
15368.43 661
15369.60 675
15370.77 645
15371.95 656
15373.12 658
15374.29 670
15375.46 679
15376.63 677
15377.80 654
15378.97 633
15380.15 645
15381.32 620
15382.49 637
15383.66 646
15384.83 666
15386.00 701
15387.17 655
15388.35 657
15389.52 610
15390.69 657
15391.86 685
15393.03 663
15394.21 640
15395.38 644
15396.55 619
15397.72 611
15398.89 628
15400.07 606
15401.24 612
15402.41 631
15403.58 607
15404.76 577
15405.93 567
15407.10 584
15408.27 579
15409.45 589
15410.62 570
15411.79 549
15412.96 576
15414.14 586
15415.31 550
15416.48 521
15417.66 536
15418.83 525
15420.00 535
15421.17 524
15422.35 504
15423.52 523
15424.69 529
15425.87 540
15427.04 521
15428.21 504
15429.39 527
15430.56 544
15431.73 537
15432.91 517
15434.08 486
15435.25 481
15436.43 511
15437.60 508
15438.77 501
15439.95 484
15441.12 520
15442.30 511
15443.47 499
15444.64 481
15445.82 491
15446.99 495
15448.17 467
15449.34 481
15450.51 457
15451.69 487
15452.86 487
15454.04 473
15455.21 480
15456.39 478
15457.56 506
15458.73 485
15459.91 494
15461.08 501
15462.26 460
15463.43 485
15464.61 472
15465.78 512
15466.96 506
15468.13 469
15469.31 471
15470.48 502
15471.66 448
15472.83 484
15474.01 479
15475.18 488
15476.36 482
15477.53 479
15478.71 493
15479.88 478
15481.06 489
15482.23 495
15483.41 507
15484.58 491
15485.76 466
15486.93 500
15488.11 498
15489.29 476
15490.46 495
15491.64 502
15492.81 502
15493.99 495
15495.16 505
15496.34 505
15497.52 473
15498.69 510
15499.87 497
15501.04 501
15502.22 473
15503.40 493
15504.57 510
15505.75 484
15506.92 505
15508.10 513
15509.28 499
15510.45 482
15511.63 477
15512.81 511
15513.98 531
15515.16 489
15516.34 521
15517.51 506
15518.69 547
15519.87 505
15521.04 501
15522.22 466
15523.40 482
15524.57 488
15525.75 512
15526.93 482
15528.11 473
15529.28 496
15530.46 527
15531.64 524
15532.81 509
15533.99 512
15535.17 516
15536.35 531
15537.52 527
15538.70 531
15539.88 525
15541.06 523
15542.23 537
15543.41 543
15544.59 539
15545.77 549
15546.95 556
15548.12 559
15549.30 561
15550.48 560
15551.66 547
15552.83 562
15554.01 568
15555.19 573
15556.37 566
15557.55 542
15558.73 558
15559.90 544
15561.08 573
15562.26 572
15563.44 565
15564.62 547
15565.80 580
15566.97 602
15568.15 586
15569.33 574
15570.51 573
15571.69 589
15572.87 589
15574.05 589
15575.23 584
15576.40 595
15577.58 588
15578.76 624
15579.94 621
15581.12 639
15582.30 623
15583.48 651
15584.66 613
15585.84 634
15587.02 631
15588.20 645
15589.38 608
15590.56 604
15591.73 628
15592.91 642
15594.09 649
15595.27 657
15596.45 651
15597.63 672
15598.81 678
15599.99 659
15601.17 690
15602.35 682
15603.53 706
15604.71 679
15605.89 707
15607.07 656
15608.25 694
15609.43 718
15610.61 719
15611.79 708
15612.97 707
15614.15 724
15615.33 764
15616.51 752
15617.69 736
15618.88 733
15620.06 741
15621.24 754
15622.42 778
15623.60 760
15624.78 778
15625.96 739
15627.14 733
15628.32 768
15629.50 738
15630.68 756
15631.86 827
15633.05 777
15634.23 813
15635.41 783
15636.59 818
15637.77 809
15638.95 824
15640.13 827
15641.31 819
15642.50 810
15643.68 829
15644.86 836
15646.04 818
15647.22 828
15648.40 863
15649.58 880
15650.77 882
15651.95 886
15653.13 879
15654.31 868
15655.49 902
15656.68 867
15657.86 872
15659.04 890
15660.22 875
15661.40 866
15662.59 842
15663.77 853
15664.95 879
15666.13 895
15667.32 883
15668.50 896
15669.68 859
15670.86 885
15672.05 899
15673.23 898
15674.41 866
15675.59 864
15676.78 859
15677.96 867
15679.14 882
15680.32 868
15681.51 872
15682.69 832
15683.87 862
15685.06 838
15686.24 828
15687.42 842
15688.61 850
15689.79 832
15690.97 859
15692.16 830
15693.34 812
15694.52 814
15695.71 827
15696.89 829
15698.07 816
15699.26 830
15700.44 829
15701.62 839
15702.81 857
15703.99 822
15705.17 847
15706.36 838
15707.54 867
15708.73 870
15709.91 850
15711.09 859
15712.28 837
15713.46 864
15714.65 897
15715.83 948
15717.02 912
15718.20 882
15719.38 884
15720.57 919
15721.75 948
15722.94 919
15724.12 900
15725.31 895
15726.49 913
15727.68 907
15728.86 890
15730.04 981
15731.23 926
15732.41 944
15733.60 972
15734.78 950
15735.97 964
15737.15 969
15738.34 980
15739.52 964
15740.71 992
15741.89 1047
15743.08 1024
15744.27 1046
15745.45 1028
15746.64 1016
15747.82 1059
15749.01 1117
15750.19 1119
15751.38 1132
15752.56 1091
15753.75 1101
15754.93 1124
15756.12 1114
15757.31 1096
15758.49 1113
15759.68 1147
15760.86 1149
15762.05 1143
15763.24 1112
15764.42 1153
15765.61 1149
15766.79 1104
15767.98 1122
15769.17 1113
15770.35 1127
15771.54 1138
15772.72 1125
15773.91 1080
15775.10 1130
15776.28 1119
15777.47 1093
15778.66 1067
15779.84 1067
15781.03 1068
15782.22 1029
15783.40 1069
15784.59 1042
15785.78 1032
15786.96 1036
15788.15 1032
15789.34 1029
15790.53 1018
15791.71 988
15792.90 978
15794.09 942
15795.27 947
15796.46 950
15797.65 938
15798.84 900
15800.02 909
15801.21 935
15802.40 889
15803.59 926
15804.77 944
15805.96 907
15807.15 880
15808.34 902
15809.52 864
15810.71 869
15811.90 843
15813.09 853
15814.28 821
15815.46 815
15816.65 879
15817.84 874
15819.03 841
15820.22 825
15821.40 833
15822.59 808
15823.78 805
15824.97 820
15826.16 808
15827.35 817
15828.53 835
15829.72 835
15830.91 816
15832.10 800
15833.29 825
15834.48 846
15835.67 824
15836.85 804
15838.04 797
15839.23 821
15840.42 802
15841.61 774
15842.80 822
15843.99 808
15845.18 854
15846.37 803
15847.55 810
15848.74 845
15849.93 812
15851.12 833
15852.31 856
15853.50 823
15854.69 830
15855.88 843
15857.07 820
15858.26 803
15859.45 813
15860.64 846
15861.83 847
15863.02 848
15864.21 848
15865.40 845
15866.59 837
15867.78 845
15868.97 843
15870.16 845
15871.35 856
15872.54 863
15873.73 868
15874.92 875
15876.11 861
15877.30 842
15878.49 887
15879.68 884
15880.87 912
15882.06 901
15883.25 901
15884.44 893
15885.63 906
15886.82 900
15888.01 898
15889.20 911
15890.39 934
15891.59 938
15892.78 933
15893.97 951
15895.16 934
15896.35 945
15897.54 961
15898.73 962
15899.92 963
15901.11 955
15902.30 915
15903.50 959
15904.69 963
15905.88 953
15907.07 1004
15908.26 1022
15909.45 1003
15910.64 983
15911.84 950
15913.03 990
15914.22 987
15915.41 989
15916.60 1010
15917.79 976
15918.99 1000
15920.18 976
15921.37 1009
15922.56 1008
15923.75 979
15924.95 994
15926.14 1040
15927.33 985
15928.52 971
15929.71 984
15930.91 958
15932.10 975
15933.29 948
15934.48 925
15935.68 923
15936.87 953
15938.06 907
15939.25 888
15940.45 858
15941.64 893
15942.83 867
15944.03 872
15945.22 879
15946.41 839
15947.60 828
15948.80 831
15949.99 801
15951.18 766
15952.38 759
15953.57 748
15954.76 732
15955.96 713
15957.15 737
15958.34 736
15959.54 722
15960.73 704
15961.92 693
15963.12 681
15964.31 693
15965.50 660
15966.70 647
15967.89 650
15969.08 664
15970.28 643
15971.47 600
15972.67 617
15973.86 645
15975.05 618
15976.25 623
15977.44 609
15978.64 576
15979.83 603
15981.02 599
15982.22 580
15983.41 566
15984.61 578
15985.80 565
15987.00 579
15988.19 598
15989.38 558
15990.58 572
15991.77 561
15992.97 578
15994.16 547
15995.36 568
15996.55 576
15997.75 596
15998.94 529
16000.14 552
16001.33 558
16002.53 531
16003.72 534
16004.92 528
16006.11 523
16007.31 514
16008.50 532
16009.70 510
16010.89 552
16012.09 527
16013.28 538
16014.48 542
16015.67 537
16016.87 528
16018.07 518
16019.26 515
16020.46 542
16021.65 543
16022.85 531
16024.04 516
16025.24 489
16026.44 510
16027.63 502
16028.83 504
16030.02 505
16031.22 494
16032.42 500
16033.61 503
16034.81 479
16036.00 478
16037.20 508
16038.40 501
16039.59 524
16040.79 486
16041.99 532
16043.18 486
16044.38 480
16045.58 473
16046.77 508
16047.97 478
16049.17 483
16050.36 516
16051.56 495
16052.76 465
16053.95 459
16055.15 472
16056.35 488
16057.54 464
16058.74 484
16059.94 472
16061.14 445
16062.33 466
16063.53 464
16064.73 468
16065.92 481
16067.12 466
16068.32 479
16069.52 465
16070.71 477
16071.91 467
16073.11 443
16074.31 437
16075.50 464
16076.70 450
16077.90 469
16079.10 439
16080.30 478
16081.49 445
16082.69 430
16083.89 414
16085.09 439
16086.29 436
16087.48 436
16088.68 429
16089.88 445
16091.08 434
16092.28 430
16093.48 450
16094.67 427
16095.87 416
16097.07 407
16098.27 428
16099.47 428
16100.67 437
16101.87 386
16103.06 430
16104.26 412
16105.46 408
16106.66 419
16107.86 413
16109.06 423
16110.26 418
16111.46 410
16112.66 395
16113.86 389
16115.05 357
16116.25 409
16117.45 426
16118.65 404
16119.85 373
16121.05 407
16122.25 412
16123.45 409
16124.65 407
16125.85 422
16127.05 408
16128.25 397
16129.45 394
16130.65 410
16131.85 388
16133.05 402
16134.25 388
16135.45 380
16136.65 385
16137.85 371
16139.05 413
16140.25 374
16141.45 363
16142.65 376
16143.85 398
16145.05 364
16146.25 371
16147.45 375
16148.65 393
16149.85 418
16151.05 400
16152.25 396
16153.45 394
16154.65 406
16155.85 401
16157.05 404
16158.25 362
16159.46 378
16160.66 379
16161.86 414
16163.06 392
16164.26 403
16165.46 361
16166.66 381
16167.86 411
16169.06 361
16170.27 389
16171.47 399
16172.67 375
16173.87 375
16175.07 387
16176.27 393
16177.47 362
16178.67 365
16179.88 383
16181.08 393
16182.28 376
16183.48 364
16184.68 378
16185.89 384
16187.09 367
16188.29 393
16189.49 353
16190.69 380
16191.90 391
16193.10 395
16194.30 392
16195.50 384
16196.70 374
16197.91 414
16199.11 380
16200.31 375
16201.51 388
16202.72 408
16203.92 371
16205.12 370
16206.32 398
16207.53 379
16208.73 368
16209.93 394
16211.13 403
16212.34 352
16213.54 361
16214.74 363
16215.95 391
16217.15 372
16218.35 406
16219.55 375
16220.76 385
16221.96 371
16223.16 404
16224.37 403
16225.57 397
16226.77 396
16227.98 387
16229.18 400
16230.38 389
16231.59 375
16232.79 392
16233.99 412
16235.20 413
16236.40 385
16237.61 400
16238.81 415
16240.01 377
16241.22 380
16242.42 409
16243.63 406
16244.83 401
16246.03 410
16247.24 413
16248.44 417
16249.65 411
16250.85 389
16252.05 417
16253.26 412
16254.46 423
16255.67 407
16256.87 438
16258.08 425
16259.28 429
16260.49 418
16261.69 438
16262.89 423
16264.10 429
16265.30 430
16266.51 430
16267.71 418
16268.92 416
16270.12 419
16271.33 410
16272.53 412
16273.74 437
16274.94 429
16276.15 402
16277.35 425
16278.56 391
16279.77 438
16280.97 406
16282.18 422
16283.38 415
16284.59 436
16285.79 448
16287.00 432
16288.20 428
16289.41 432
16290.61 423
16291.82 411
16293.03 406
16294.23 399
16295.44 443
16296.64 423
16297.85 396
16299.06 412
16300.26 407
16301.47 442
16302.67 447
16303.88 446
16305.09 440
16306.29 415
16307.50 409
16308.71 419
16309.91 414
16311.12 410
16312.33 411
16313.53 407
16314.74 411
16315.95 422
16317.15 394
16318.36 406
16319.57 394
16320.77 405
16321.98 364
16323.19 394
16324.39 404
16325.60 417
16326.81 403
16328.01 396
16329.22 403
16330.43 388
16331.64 391
16332.84 381
16334.05 373
16335.26 385
16336.47 411
16337.67 414
16338.88 384
16340.09 374
16341.30 404
16342.50 426
16343.71 389
16344.92 381
16346.13 368
16347.33 370
16348.54 371
16349.75 372
16350.96 374
16352.17 373
16353.37 363
16354.58 377
16355.79 376
16357.00 381
16358.21 335
16359.41 350
16360.62 354
16361.83 349
16363.04 350
16364.25 358
16365.46 381
16366.67 354
16367.87 367
16369.08 371
16370.29 383
16371.50 362
16372.71 355
16373.92 368
16375.13 368
16376.34 352
16377.54 384
16378.75 385
16379.96 359
16381.17 342
16382.38 374
16383.59 365
16384.80 358
16386.01 364
16387.22 368
16388.43 353
16389.64 367
16390.85 360
16392.05 351
16393.26 367
16394.47 330
16395.68 343
16396.89 342
16398.10 368
16399.31 368
16400.52 360
16401.73 338
16402.94 346
16404.15 348
16405.36 358
16406.57 378
16407.78 356
16408.99 336
16410.20 370
16411.41 359
16412.62 359
16413.83 363
16415.04 358
16416.25 347
16417.46 349
16418.67 341
16419.88 338
16421.10 363
16422.31 352
16423.52 334
16424.73 366
16425.94 357
16427.15 371
16428.36 346
16429.57 356
16430.78 360
16431.99 366
16433.20 348
16434.41 337
16435.63 337
16436.84 350
16438.05 323
16439.26 331
16440.47 364
16441.68 353
16442.89 353
16444.10 346
16445.32 324
16446.53 343
16447.74 329
16448.95 326
16450.16 331
16451.37 346
16452.59 326
16453.80 331
16455.01 332
16456.22 328
16457.43 351
16458.64 354
16459.86 335
16461.07 360
16462.28 335
16463.49 350
16464.70 359
16465.92 329
16467.13 344
16468.34 330
16469.55 366
16470.77 320
16471.98 322
16473.19 328
16474.40 332
16475.62 341
16476.83 324
16478.04 335
16479.25 343
16480.47 354
16481.68 317
16482.89 331
16484.11 321
16485.32 349
16486.53 335
16487.74 334
16488.96 326
16490.17 313
16491.38 346
16492.60 333
16493.81 333
16495.02 329
16496.24 351
16497.45 332
16498.66 330
16499.88 332
16501.09 343
16502.30 329
16503.52 337
16504.73 320
16505.94 324
16507.16 321
16508.37 318
16509.59 347
16510.80 331
16512.01 352
16513.23 339
16514.44 326
16515.66 308
16516.87 328
16518.08 341
16519.30 351
16520.51 355
16521.73 358
16522.94 330
16524.16 334
16525.37 345
16526.58 350
16527.80 337
16529.01 329
16530.23 356
16531.44 334
16532.66 329
16533.87 335
16535.09 359
16536.30 348
16537.52 361
16538.73 349
16539.95 354
16541.16 341
16542.38 353
16543.59 340
16544.81 334
16546.02 343
16547.24 340
16548.45 369
16549.67 363
16550.88 346
16552.10 326
16553.31 363
16554.53 335
16555.74 365
16556.96 343
16558.18 352
16559.39 342
16560.61 355
16561.82 359
16563.04 368
16564.25 334
16565.47 340
16566.69 353
16567.90 355
16569.12 355
16570.33 354
16571.55 336
16572.77 362
16573.98 367
16575.20 335
16576.41 368
16577.63 357
16578.85 365
16580.06 355
16581.28 331
16582.50 323
16583.71 342
16584.93 332
16586.15 356
16587.36 346
16588.58 353
16589.80 331
16591.01 331
16592.23 362
16593.45 324
16594.66 367
16595.88 323
16597.10 347
16598.32 345
16599.53 322
16600.75 342
16601.97 320
16603.18 331
16604.40 321
16605.62 332
16606.84 319
16608.05 328
16609.27 338
16610.49 357
16611.71 323
16612.92 322
16614.14 320
16615.36 334
16616.58 323
16617.79 319
16619.01 330
16620.23 306
16621.45 322
16622.67 325
16623.88 341
16625.10 339
16626.32 339
16627.54 307
16628.76 330
16629.97 320
16631.19 326
16632.41 317
16633.63 310
16634.85 314
16636.07 311
16637.29 309
16638.50 300
16639.72 300
16640.94 299
16642.16 312
16643.38 308
16644.60 300
16645.82 313
16647.03 320
16648.25 313
16649.47 318
16650.69 325
16651.91 344
16653.13 334
16654.35 282
16655.57 308
16656.79 340
16658.01 331
16659.23 312
16660.45 298
16661.66 321
16662.88 327
16664.10 304
16665.32 314
16666.54 321
16667.76 346
16668.98 314
16670.20 313
16671.42 290
16672.64 317
16673.86 308
16675.08 295
16676.30 303
16677.52 306
16678.74 292
16679.96 292
16681.18 311
16682.40 307
16683.62 317
16684.84 295
16686.06 309
16687.28 328
16688.50 294
16689.72 293
16690.94 284
16692.16 301
16693.39 305
16694.61 279
16695.83 305
16697.05 313
16698.27 320
16699.49 313
16700.71 327
16701.93 317
16703.15 301
16704.37 320
16705.59 297
16706.81 315
16708.04 306
16709.26 294
16710.48 301
16711.70 332
16712.92 303
16714.14 292
16715.36 275
16716.58 344
16717.81 305
16719.03 277
16720.25 324
16721.47 296
16722.69 317
16723.91 300
16725.14 311
16726.36 314
16727.58 304
16728.80 305
16730.02 316
16731.24 287
16732.47 295
16733.69 288
16734.91 288
16736.13 317
16737.36 294
16738.58 319
16739.80 289
16741.02 307
16742.24 312
16743.47 317
16744.69 309
16745.91 325
16747.13 311
16748.36 300
16749.58 301
16750.80 301
16752.02 292
16753.25 292
16754.47 299
16755.69 298
16756.92 308
16758.14 292
16759.36 320
16760.59 315
16761.81 314
16763.03 308
16764.25 309
16765.48 292
16766.70 302
16767.92 306
16769.15 334
16770.37 292
16771.59 316
16772.82 320
16774.04 284
16775.27 322
16776.49 291
16777.71 315
16778.94 314
16780.16 322
16781.38 315
16782.61 290
16783.83 299
16785.06 332
16786.28 336
16787.50 321
16788.73 306
16789.95 311
16791.18 306
16792.40 303
16793.62 324
16794.85 314
16796.07 306
16797.30 299
16798.52 302
16799.75 302
16800.97 307
16802.19 334
16803.42 322
16804.64 306
16805.87 333
16807.09 338
16808.32 322
16809.54 306
16810.77 317
16811.99 337
16813.22 301
16814.44 308
16815.67 326
16816.89 316
16818.12 306
16819.34 313
16820.57 344
16821.79 311
16823.02 328
16824.24 372
16825.47 333
16826.70 349
16827.92 318
16829.15 336
16830.37 353
16831.60 334
16832.82 335
16834.05 352
16835.27 363
16836.50 348
16837.73 364
16838.95 341
16840.18 338
16841.40 368
16842.63 381
16843.86 393
16845.08 359
16846.31 376
16847.53 350
16848.76 398
16849.99 373
16851.21 371
16852.44 384
16853.67 370
16854.89 361
16856.12 388
16857.35 379
16858.57 400
16859.80 426
16861.03 419
16862.25 436
16863.48 425
16864.71 425
16865.93 447
16867.16 444
16868.39 413
16869.61 405
16870.84 416
16872.07 420
16873.30 439
16874.52 442
16875.75 429
16876.98 426
16878.20 437
16879.43 447
16880.66 430
16881.89 457
16883.11 433
16884.34 468
16885.57 485
16886.80 455
16888.02 473
16889.25 461
16890.48 457
16891.71 479
16892.94 463
16894.16 465
16895.39 472
16896.62 459
16897.85 487
16899.08 465
16900.30 477
16901.53 481
16902.76 482
16903.99 460
16905.22 460
16906.45 490
16907.67 482
16908.90 499
16910.13 453
16911.36 462
16912.59 453
16913.82 443
16915.04 467
16916.27 476
16917.50 451
16918.73 433
16919.96 399
16921.19 414
16922.42 420
16923.65 420
16924.88 437
16926.10 456
16927.33 437
16928.56 411
16929.79 422
16931.02 386
16932.25 412
16933.48 400
16934.71 406
16935.94 413
16937.17 408
16938.40 430
16939.63 390
16940.86 411
16942.09 400
16943.32 366
16944.55 407
16945.78 403
16947.01 397
16948.24 362
16949.47 382
16950.70 384
16951.93 405
16953.16 431
16954.39 379
16955.62 389
16956.85 419
16958.08 384
16959.31 408
16960.54 385
16961.77 381
16963.00 386
16964.23 405
16965.46 382
16966.69 376
16967.92 377
16969.15 383
16970.38 363
16971.61 378
16972.84 383
16974.07 381
16975.30 357
16976.54 394
16977.77 389
16979.00 368
16980.23 366
16981.46 364
16982.69 357
16983.92 333
16985.15 377
16986.38 370
16987.62 352
16988.85 348
16990.08 361
16991.31 375
16992.54 355
16993.77 355
16995.00 345
16996.24 343
16997.47 356
16998.70 351
16999.93 336
17001.16 341
17002.39 335
17003.63 356
17004.86 363
17006.09 342
17007.32 354
17008.55 333
17009.79 333
17011.02 356
17012.25 347
17013.48 334
17014.72 343
17015.95 351
17017.18 352
17018.41 313
17019.64 340
17020.88 332
17022.11 318
17023.34 335
17024.58 336
17025.81 332
17027.04 313
17028.27 338
17029.51 337
17030.74 329
17031.97 313
17033.21 336
17034.44 338
17035.67 332
17036.90 337
17038.14 334
17039.37 315
17040.60 337
17041.84 353
17043.07 330
17044.30 325
17045.54 343
17046.77 325
17048.00 318
17049.24 298
17050.47 310
17051.70 329
17052.94 305
17054.17 318
17055.41 293
17056.64 331
17057.87 321
17059.11 308
17060.34 304
17061.58 324
17062.81 314
17064.04 322
17065.28 320
17066.51 302
17067.75 339
17068.98 306
17070.21 303
17071.45 324
17072.68 312
17073.92 313
17075.15 317
17076.39 315
17077.62 304
17078.86 306
17080.09 317
17081.33 277
17082.56 294
17083.80 296
17085.03 284
17086.26 323
17087.50 293
17088.73 278
17089.97 274
17091.20 296
17092.44 292
17093.68 292
17094.91 277
17096.15 290
17097.38 305
17098.62 271
17099.85 285
17101.09 284
17102.32 312
17103.56 276
17104.79 294
17106.03 290
17107.26 290
17108.50 269
17109.74 302
17110.97 295
17112.21 297
17113.44 263
17114.68 281
17115.92 288
17117.15 280
17118.39 291
17119.62 270
17120.86 271
17122.10 264
17123.33 281
17124.57 272
17125.80 298
17127.04 284
17128.28 252
17129.51 259
17130.75 281
17131.99 264
17133.22 302
17134.46 293
17135.70 270
17136.93 281
17138.17 260
17139.41 272
17140.64 259
17141.88 292
17143.12 285
17144.35 266
17145.59 272
17146.83 275
17148.07 269
17149.30 285
17150.54 261
17151.78 277
17153.02 274
17154.25 270
17155.49 241
17156.73 264
17157.96 286
17159.20 281
17160.44 271
17161.68 276
17162.92 283
17164.15 267
17165.39 252
17166.63 268
17167.87 270
17169.10 267
17170.34 287
17171.58 267
17172.82 273
17174.06 257
17175.29 273
17176.53 280
17177.77 270
17179.01 268
17180.25 265
17181.49 248
17182.72 270
17183.96 243
17185.20 271
17186.44 277
17187.68 257
17188.92 266
17190.15 251
17191.39 246
17192.63 253
17193.87 268
17195.11 259
17196.35 259
17197.59 283
17198.83 235
17200.07 251
17201.30 255
17202.54 236
17203.78 244
17205.02 247
17206.26 260
17207.50 274
17208.74 249
17209.98 233
17211.22 250
17212.46 280
17213.70 239
17214.94 242
17216.18 258
17217.42 249
17218.66 262
17219.90 243
17221.14 245
17222.38 252
17223.62 261
17224.86 249
17226.10 246
17227.34 255
17228.58 251
17229.82 248
17231.06 245
17232.30 252
17233.54 262
17234.78 252
17236.02 265
17237.26 241
17238.50 258
17239.74 268
17240.98 257
17242.22 267
17243.46 253
17244.70 225
17245.94 235
17247.18 248
17248.42 255
17249.66 255
17250.90 234
17252.14 268
17253.39 269
17254.63 259
17255.87 268
17257.11 235
17258.35 237
17259.59 238
17260.83 253
17262.07 246
17263.31 268
17264.56 262
17265.80 255
17267.04 238
17268.28 266
17269.52 249
17270.76 261
17272.00 263
17273.25 235
17274.49 263
17275.73 256
17276.97 240
17278.21 261
17279.45 259
17280.70 259
17281.94 254
17283.18 254
17284.42 247
17285.66 287
17286.91 270
17288.15 260
17289.39 262
17290.63 273
17291.88 244
17293.12 234
17294.36 259
17295.60 280
17296.85 261
17298.09 249
17299.33 244
17300.57 243
17301.82 248
17303.06 265
17304.30 264
17305.54 275
17306.79 240
17308.03 264
17309.27 260
17310.52 268
17311.76 259
17313.00 261
17314.25 250
17315.49 245
17316.73 282
17317.97 264
17319.22 246
17320.46 259
17321.71 254
17322.95 234
17324.19 237
17325.44 255
17326.68 252
17327.92 253
17329.17 248
17330.41 264
17331.65 262
17332.90 243
17334.14 241
17335.39 238
17336.63 244
17337.87 238
17339.12 222
17340.36 244
17341.61 247
17342.85 231
17344.09 211
17345.34 230
17346.58 242
17347.83 241
17349.07 248
17350.32 251
17351.56 253
17352.80 237
17354.05 258
17355.29 238
17356.54 227
17357.78 229
17359.03 251
17360.27 243
17361.52 242
17362.76 268
17364.01 250
17365.25 214
17366.50 232
17367.74 233
17368.99 239
17370.23 241
17371.48 252
17372.72 226
17373.97 231
17375.21 232
17376.46 259
17377.70 245
17378.95 233
17380.19 227
17381.44 248
17382.69 240
17383.93 252
17385.18 276
17386.42 255
17387.67 256
17388.91 224
17390.16 264
17391.41 245
17392.65 239
17393.90 241
17395.14 234
17396.39 274
17397.64 248
17398.88 272
17400.13 224
17401.37 240
17402.62 234
17403.87 250
17405.11 246
17406.36 244
17407.61 239
17408.85 268
17410.10 271
17411.35 264
17412.59 251
17413.84 241
17415.09 249
17416.33 244
17417.58 265
17418.83 250
17420.07 239
17421.32 228
17422.57 273
17423.82 244
17425.06 251
17426.31 233
17427.56 260
17428.80 246
17430.05 251
17431.30 254
17432.55 269
17433.79 265
17435.04 230
17436.29 240
17437.54 268
17438.78 270
17440.03 225
17441.28 250
17442.53 255
17443.77 276
17445.02 266
17446.27 256
17447.52 257
17448.77 255
17450.01 235
17451.26 231
17452.51 250
17453.76 238
17455.01 246
17456.25 255
17457.50 298
17458.75 271
17460.00 276
17461.25 262
17462.50 268
17463.74 223
17464.99 258
17466.24 241
17467.49 257
17468.74 236
17469.99 238
17471.24 273
17472.49 241
17473.73 244
17474.98 223
17476.23 245
17477.48 252
17478.73 262
17479.98 252
17481.23 251
17482.48 258
17483.73 276
17484.98 257
17486.23 262
17487.47 265
17488.72 279
17489.97 290
17491.22 253
17492.47 269
17493.72 275
17494.97 275
17496.22 262
17497.47 275
17498.72 256
17499.97 271
17501.22 256
17502.47 260
17503.72 256
17504.97 251
17506.22 261
17507.47 265
17508.72 294
17509.97 251
17511.22 267
17512.47 252
17513.72 258
17514.97 254
17516.22 255
17517.47 245
17518.72 278
17519.97 268
17521.22 280
17522.47 252
17523.72 263
17524.98 269
17526.23 267
17527.48 273
17528.73 252
17529.98 270
17531.23 285
17532.48 280
17533.73 267
17534.98 280
17536.23 241
17537.48 288
17538.74 255
17539.99 285
17541.24 280
17542.49 298
17543.74 251
17544.99 262
17546.24 280
17547.50 269
17548.75 267
17550.00 286
17551.25 289
17552.50 270
17553.75 290
17555.01 288
17556.26 293
17557.51 267
17558.76 279
17560.01 290
17561.26 302
17562.52 282
17563.77 296
17565.02 298
17566.27 286
17567.53 312
17568.78 305
17570.03 264
17571.28 303
17572.53 322
17573.79 320
17575.04 309
17576.29 286
17577.54 308
17578.80 315
17580.05 318
17581.30 294
17582.56 314
17583.81 301
17585.06 327
17586.31 305
17587.57 296
17588.82 313
17590.07 324
17591.33 324
17592.58 329
17593.83 316
17595.08 322
17596.34 327
17597.59 325
17598.84 329
17600.10 328
17601.35 320
17602.61 310
17603.86 322
17605.11 337
17606.37 354
17607.62 328
17608.87 344
17610.13 327
17611.38 309
17612.63 340
17613.89 346
17615.14 329
17616.40 348
17617.65 348
17618.90 331
17620.16 357
17621.41 371
17622.67 353
17623.92 329
17625.17 346
17626.43 362
17627.68 345
17628.94 364
17630.19 342
17631.45 372
17632.70 370
17633.96 392
17635.21 354
17636.47 364
17637.72 383
17638.97 374
17640.23 375
17641.48 375
17642.74 389
17643.99 385
17645.25 389
17646.50 347
17647.76 371
17649.01 344
17650.27 359
17651.52 391
17652.78 394
17654.04 383
17655.29 395
17656.55 367
17657.80 376
17659.06 380
17660.31 351
17661.57 381
17662.82 374
17664.08 387
17665.33 404
17666.59 396
17667.85 371
17669.10 375
17670.36 370
17671.61 381
17672.87 389
17674.13 384
17675.38 375
17676.64 388
17677.89 375
17679.15 367
17680.41 395
17681.66 389
17682.92 370
17684.18 402
17685.43 362
17686.69 370
17687.95 360
17689.20 369
17690.46 354
17691.71 344
17692.97 362
17694.23 365
17695.49 338
17696.74 326
17698.00 366
17699.26 368
17700.51 372
17701.77 349
17703.03 346
17704.28 346
17705.54 321
17706.80 317
17708.06 333
17709.31 340
17710.57 344
17711.83 346
17713.08 331
17714.34 335
17715.60 364
17716.86 335
17718.11 354
17719.37 335
17720.63 332
17721.89 361
17723.15 329
17724.40 321
17725.66 330
17726.92 337
17728.18 358
17729.43 329
17730.69 330
17731.95 324
17733.21 327
17734.47 328
17735.73 307
17736.98 302
17738.24 344
17739.50 329
17740.76 322
17742.02 303
17743.28 301
17744.53 335
17745.79 330
17747.05 325
17748.31 325
17749.57 316
17750.83 306
17752.09 313
17753.34 307
17754.60 322
17755.86 299
17757.12 317
17758.38 326
17759.64 288
17760.90 302
17762.16 326
17763.42 308
17764.68 282
17765.94 295
17767.19 311
17768.45 305
17769.71 307
17770.97 315
17772.23 302
17773.49 314
17774.75 323
17776.01 311
17777.27 301
17778.53 298
17779.79 287
17781.05 306
17782.31 313
17783.57 304
17784.83 316
17786.09 315
17787.35 306
17788.61 319
17789.87 314
17791.13 288
17792.39 305
17793.65 291
17794.91 290
17796.17 274
17797.43 305
17798.69 288
17799.95 302
17801.21 275
17802.47 276
17803.73 283
17805.00 282
17806.26 276
17807.52 265
17808.78 264
17810.04 274
17811.30 276
17812.56 270
17813.82 291
17815.08 272
17816.34 266
17817.60 273
17818.87 285
17820.13 255
17821.39 270
17822.65 292
17823.91 298
17825.17 251
17826.43 275
17827.69 280
17828.96 283
17830.22 271
17831.48 260
17832.74 307
17834.00 265
17835.26 274
17836.53 288
17837.79 266
17839.05 255
17840.31 249
17841.57 258
17842.84 271
17844.10 249
17845.36 253
17846.62 264
17847.88 268
17849.15 268
17850.41 262
17851.67 260
17852.93 257
17854.20 261
17855.46 264
17856.72 264
17857.98 246
17859.25 244
17860.51 259
17861.77 243
17863.03 235
17864.30 215
17865.56 245
17866.82 244
17868.09 259
17869.35 244
17870.61 244
17871.87 238
17873.14 231
17874.40 256
17875.66 245
17876.93 244
17878.19 231
17879.45 252
17880.72 272
17881.98 230
17883.24 220
17884.51 259
17885.77 230
17887.03 224
17888.30 225
17889.56 244
17890.83 234
17892.09 237
17893.35 239
17894.62 240
17895.88 261
17897.14 255
17898.41 241
17899.67 232
17900.94 222
17902.20 236
17903.46 244
17904.73 248
17905.99 263
17907.26 227
17908.52 247
17909.79 242
17911.05 261
17912.32 241
17913.58 252
17914.84 236
17916.11 263
17917.37 263
17918.64 243
17919.90 229
17921.17 240
17922.43 229
17923.70 246
17924.96 259
17926.23 243
17927.49 282
17928.76 227
17930.02 232
17931.29 246
17932.55 238
17933.82 232
17935.08 249
17936.35 247
17937.61 248
17938.88 231
17940.14 232
17941.41 240
17942.68 252
17943.94 237
17945.21 242
17946.47 249
17947.74 233
17949.00 231
17950.27 241
17951.54 227
17952.80 223
17954.07 245
17955.33 236
17956.60 238
17957.87 241
17959.13 230
17960.40 215
17961.66 240
17962.93 243
17964.20 230
17965.46 244
17966.73 227
17968.00 246
17969.26 237
17970.53 247
17971.80 238
17973.06 244
17974.33 237
17975.60 225
17976.86 215
17978.13 234
17979.40 220
17980.66 231
17981.93 240
17983.20 232
17984.46 248
17985.73 221
17987.00 224
17988.26 238
17989.53 257
17990.80 231
17992.07 246
17993.33 242
17994.60 259
17995.87 229
17997.14 233
17998.40 230
17999.67 220
18000.94 237
18002.21 235
18003.47 237
18004.74 216
18006.01 226
18007.28 248
18008.55 242
18009.81 218
18011.08 248
18012.35 221
18013.62 229
18014.89 226
18016.15 233
18017.42 228
18018.69 211
18019.96 240
18021.23 254
18022.49 255
18023.76 234
18025.03 228
18026.30 249
18027.57 256
18028.84 222
18030.11 227
18031.37 237
18032.64 235
18033.91 233
18035.18 235
18036.45 234
18037.72 246
18038.99 247
18040.26 253
18041.53 272
18042.79 233
18044.06 240
18045.33 238
18046.60 235
18047.87 223
18049.14 228
18050.41 252
18051.68 257
18052.95 229
18054.22 250
18055.49 250
18056.76 242
18058.03 235
18059.30 239
18060.57 249
18061.84 233
18063.11 245
18064.38 250
18065.65 237
18066.92 242
18068.19 233
18069.46 250
18070.73 258
18072.00 245
18073.27 241
18074.54 247
18075.81 254
18077.08 246
18078.35 273
18079.62 251
18080.89 240
18082.16 250
18083.43 268
18084.70 260
18085.97 252
18087.24 274
18088.51 263
18089.78 274
18091.05 250
18092.32 257
18093.59 272
18094.87 267
18096.14 273
18097.41 269
18098.68 254
18099.95 244
18101.22 262
18102.49 282
18103.76 261
18105.03 253
18106.31 272
18107.58 283
18108.85 267
18110.12 271
18111.39 258
18112.66 298
18113.93 277
18115.21 265
18116.48 232
18117.75 250
18119.02 272
18120.29 269
18121.56 279
18122.84 264
18124.11 265
18125.38 262
18126.65 258
18127.92 260
18129.20 249
18130.47 282
18131.74 276
18133.01 262
18134.29 258
18135.56 251
18136.83 246
18138.10 266
18139.38 244
18140.65 276
18141.92 270
18143.19 260
18144.47 261
18145.74 256
18147.01 253
18148.28 260
18149.56 256
18150.83 231
18152.10 211
18153.38 238
18154.65 248
18155.92 237
18157.19 220
18158.47 224
18159.74 261
18161.01 260
18162.29 239
18163.56 238
18164.83 254
18166.11 261
18167.38 266
18168.65 252
18169.93 240
18171.20 231
18172.48 236
18173.75 250
18175.02 237
18176.30 231
18177.57 241
18178.84 244
18180.12 256
18181.39 209
18182.67 245
18183.94 241
18185.21 251
18186.49 244
18187.76 225
18189.04 256
18190.31 265
18191.59 237
18192.86 242
18194.13 239
18195.41 226
18196.68 234
18197.96 229
18199.23 235
18200.51 239
18201.78 240
18203.06 213
18204.33 247
18205.61 257
18206.88 253
18208.16 245
18209.43 240
18210.71 229
18211.98 253
18213.26 246
18214.53 253
18215.81 243
18217.08 248
18218.36 258
18219.63 224
18220.91 249
18222.18 233
18223.46 233
18224.73 237
18226.01 227
18227.28 243
18228.56 246
18229.84 234
18231.11 247
18232.39 257
18233.66 238
18234.94 243
18236.21 226
18237.49 244
18238.77 237
18240.04 253
18241.32 233
18242.59 249
18243.87 241
18245.15 258
18246.42 249
18247.70 240
18248.98 228
18250.25 254
18251.53 249
18252.81 239
18254.08 243
18255.36 237
18256.63 249
18257.91 231
18259.19 236
18260.46 235
18261.74 238
18263.02 265
18264.30 271
18265.57 246
18266.85 247
18268.13 234
18269.40 245
18270.68 249
18271.96 241
18273.23 225
18274.51 232
18275.79 249
18277.07 214
18278.34 241
18279.62 249
18280.90 249
18282.18 239
18283.45 259
18284.73 229
18286.01 247
18287.29 236
18288.56 250
18289.84 219
18291.12 223
18292.40 218
18293.68 227
18294.95 234
18296.23 219
18297.51 239
18298.79 234
18300.07 253
18301.34 241
18302.62 251
18303.90 215
18305.18 234
18306.46 246
18307.74 238
18309.01 250
18310.29 236
18311.57 209
18312.85 228
18314.13 231
18315.41 212
18316.69 235
18317.96 233
18319.24 235
18320.52 230
18321.80 215
18323.08 253
18324.36 243
18325.64 212
18326.92 238
18328.20 243
18329.47 229
18330.75 228
18332.03 238
18333.31 241
18334.59 265
18335.87 265
18337.15 249
18338.43 225
18339.71 223
18340.99 262
18342.27 238
18343.55 230
18344.83 246
18346.11 268
18347.39 251
18348.67 238
18349.95 236
18351.23 245
18352.51 234
18353.79 215
18355.07 248
18356.35 241
18357.63 245
18358.91 245
18360.19 247
18361.47 209
18362.75 239
18364.03 239
18365.31 240
18366.59 233
18367.87 238
18369.15 237
18370.43 256
18371.71 240
18372.99 222
18374.27 244
18375.55 259
18376.83 219
18378.12 225
18379.40 202
18380.68 222
18381.96 232
18383.24 218
18384.52 251
18385.80 235
18387.08 239
18388.36 239
18389.65 229
18390.93 227
18392.21 218
18393.49 245
18394.77 230
18396.05 239
18397.33 227
18398.62 229
18399.90 211
18401.18 232
18402.46 227
18403.74 231
18405.02 242
18406.31 247
18407.59 222
18408.87 239
18410.15 215
18411.43 225
18412.72 243
18414.00 245
18415.28 225
18416.56 224
18417.84 222
18419.13 212
18420.41 231
18421.69 223
18422.97 223
18424.26 222
18425.54 228
18426.82 242
18428.10 234
18429.39 225
18430.67 220
18431.95 220
18433.23 244
18434.52 234
18435.80 228
18437.08 254
18438.37 213
18439.65 229
18440.93 221
18442.22 228
18443.50 218
18444.78 217
18446.06 222
18447.35 213
18448.63 208
18449.91 218
18451.20 222
18452.48 241
18453.76 223
18455.05 209
18456.33 239
18457.62 222
18458.90 214
18460.18 232
18461.47 248
18462.75 223
18464.03 225
18465.32 225
18466.60 232
18467.89 233
18469.17 229
18470.45 226
18471.74 223
18473.02 243
18474.31 234
18475.59 234
18476.88 226
18478.16 226
18479.44 234
18480.73 220
18482.01 216
18483.30 237
18484.58 217
18485.87 253
18487.15 219
18488.44 238
18489.72 233
18491.01 239
18492.29 233
18493.58 227
18494.86 240
18496.15 211
18497.43 242
18498.72 237
18500.00 232
18501.29 216
18502.57 229
18503.86 230
18505.14 228
18506.43 220
18507.71 227
18509.00 226
18510.28 227
18511.57 230
18512.85 224
18514.14 225
18515.42 213
18516.71 221
18518.00 196
18519.28 228
18520.57 216
18521.85 240
18523.14 234
18524.43 205
18525.71 226
18527.00 225
18528.28 229
18529.57 243
18530.86 224
18532.14 249
18533.43 213
18534.71 233
18536.00 238
18537.29 237
18538.57 242
18539.86 209
18541.15 223
18542.43 230
18543.72 248
18545.01 234
18546.29 230
18547.58 230
18548.87 242
18550.15 245
18551.44 219
18552.73 263
18554.01 239
18555.30 226
18556.59 257
18557.88 219
18559.16 235
18560.45 242
18561.74 241
18563.02 257
18564.31 251
18565.60 221
18566.89 217
18568.17 233
18569.46 233
18570.75 228
18572.04 229
18573.32 236
18574.61 240
18575.90 257
18577.19 237
18578.48 223
18579.76 228
18581.05 251
18582.34 239
18583.63 219
18584.92 241
18586.20 228
18587.49 214
18588.78 244
18590.07 246
18591.36 243
18592.64 232
18593.93 226
18595.22 240
18596.51 245
18597.80 246
18599.09 230
18600.38 238
18601.66 254
18602.95 215
18604.24 250
18605.53 221
18606.82 237
18608.11 245
18609.40 230
18610.69 234
18611.98 248
18613.26 265
18614.55 267
18615.84 250
18617.13 241
18618.42 249
18619.71 259
18621.00 242
18622.29 255
18623.58 241
18624.87 226
18626.16 234
18627.45 243
18628.74 231
18630.03 219
18631.32 243
18632.61 261
18633.89 235
18635.18 227
18636.47 237
18637.76 240
18639.05 250
18640.34 224
18641.63 226
18642.92 211
18644.21 247
18645.50 236
18646.79 223
18648.09 223
18649.38 218
18650.67 228
18651.96 248
18653.25 214
18654.54 224
18655.83 218
18657.12 232
18658.41 206
18659.70 217
18660.99 228
18662.28 228
18663.57 217
18664.86 221
18666.15 221
18667.44 219
18668.74 195
18670.03 210
18671.32 220
18672.61 230
18673.90 217
18675.19 213
18676.48 211
18677.77 218
18679.06 235
18680.36 210
18681.65 231
18682.94 205
18684.23 210
18685.52 215
18686.81 231
18688.11 229
18689.40 216
18690.69 232
18691.98 229
18693.27 196
18694.56 207
18695.86 222
18697.15 209
18698.44 203
18699.73 228
18701.02 230
18702.32 230
18703.61 209
18704.90 221
18706.19 212
18707.48 231
18708.78 196
18710.07 249
18711.36 223
18712.65 216
18713.95 223
18715.24 238
18716.53 223
18717.83 210
18719.12 220
18720.41 201
18721.70 184
18723.00 217
18724.29 222
18725.58 188
18726.87 204
18728.17 216
18729.46 228
18730.75 220
18732.05 229
18733.34 224
18734.63 223
18735.93 219
18737.22 232
18738.51 231
18739.81 229
18741.10 204
18742.39 205
18743.69 214
18744.98 217
18746.27 237
18747.57 213
18748.86 213
18750.16 205
18751.45 223
18752.74 224
18754.04 219
18755.33 222
18756.63 219
18757.92 207
18759.21 200
18760.51 191
18761.80 201
18763.10 209
18764.39 199
18765.69 214
18766.98 217
18768.27 245
18769.57 190
18770.86 224
18772.16 212
18773.45 217
18774.75 212
18776.04 205
18777.34 201
18778.63 199
18779.93 220
18781.22 186
18782.52 222
18783.81 208
18785.11 217
18786.40 211
18787.70 203
18788.99 202
18790.29 232
18791.58 215
18792.88 220
18794.17 209
18795.47 203
18796.76 201
18798.06 212
18799.35 227
18800.65 231
18801.94 221
18803.24 217
18804.54 225
18805.83 208
18807.13 222
18808.42 221
18809.72 186
18811.01 214
18812.31 216
18813.61 214
18814.90 203
18816.20 223
18817.49 208
18818.79 211
18820.09 194
18821.38 223
18822.68 201
18823.98 207
18825.27 190
18826.57 205
18827.87 185
18829.16 209
18830.46 212
18831.75 203
18833.05 201
18834.35 191
18835.64 219
18836.94 224
18838.24 198
18839.54 208
18840.83 220
18842.13 221
18843.43 204
18844.72 201
18846.02 219
18847.32 191
18848.61 247
18849.91 204
18851.21 209
18852.51 210
18853.80 219
18855.10 210
18856.40 208
18857.70 204
18858.99 230
18860.29 202
18861.59 196
18862.89 211
18864.18 221
18865.48 189
18866.78 193
18868.08 209
18869.38 201
18870.67 233
18871.97 206
18873.27 202
18874.57 226
18875.87 227
18877.16 228
18878.46 217
18879.76 194
18881.06 192
18882.36 202
18883.66 189
18884.95 206
18886.25 213
18887.55 217
18888.85 210
18890.15 202
18891.45 207
18892.75 203
18894.04 212
18895.34 201
18896.64 212
18897.94 207
18899.24 222
18900.54 210
18901.84 197
18903.14 221
18904.44 219
18905.74 202
18907.03 247
18908.33 201
18909.63 207
18910.93 201
18912.23 210
18913.53 226
18914.83 217
18916.13 221
18917.43 205
18918.73 212
18920.03 191
18921.33 209
18922.63 209
18923.93 208
18925.23 193
18926.53 203
18927.83 196
18929.13 202
18930.43 193
18931.73 198
18933.03 192
18934.33 197
18935.63 215
18936.93 191
18938.23 177
18939.53 192
18940.83 222
18942.13 196
18943.43 220
18944.73 200
18946.03 194
18947.33 185
18948.63 201
18949.93 206
18951.23 203
18952.53 207
18953.84 207
18955.14 190
18956.44 209
18957.74 212
18959.04 199
18960.34 218
18961.64 199
18962.94 208
18964.24 195
18965.54 194
18966.85 213
18968.15 206
18969.45 223
18970.75 202
18972.05 203
18973.35 204
18974.65 197
18975.96 202
18977.26 196
18978.56 204
18979.86 209
18981.16 188
18982.46 199
18983.77 201
18985.07 192
18986.37 198
18987.67 221
18988.97 187
18990.28 206
18991.58 210
18992.88 200
18994.18 199
18995.49 206
18996.79 185
18998.09 208
18999.39 194
19000.69 188
19002.00 204
19003.30 192
19004.60 210
19005.90 210
19007.21 219
19008.51 203
19009.81 198
19011.12 188
19012.42 207
19013.72 188
19015.02 210
19016.33 176
19017.63 192
19018.93 184
19020.24 181
19021.54 204
19022.84 178
19024.15 201
19025.45 216
19026.75 186
19028.06 200
19029.36 215
19030.66 196
19031.97 206
19033.27 199
19034.57 201
19035.88 191
19037.18 201
19038.48 208
19039.79 187
19041.09 210
19042.40 201
19043.70 181
19045.00 208
19046.31 207
19047.61 201
19048.92 180
19050.22 196
19051.52 180
19052.83 182
19054.13 206
19055.44 203
19056.74 196
19058.05 184
19059.35 198
19060.65 205
19061.96 188
19063.26 195
19064.57 187
19065.87 207
19067.18 175
19068.48 199
19069.79 194
19071.09 202
19072.40 200
19073.70 207
19075.01 171
19076.31 192
19077.62 197
19078.92 194
19080.23 199
19081.53 194
19082.84 214
19084.14 205
19085.45 201
19086.75 188
19088.06 204
19089.36 196
19090.67 209
19091.98 194
19093.28 207
19094.59 202
19095.89 207
19097.20 184
19098.50 196
19099.81 208
19101.12 200
19102.42 222
19103.73 182
19105.03 196
19106.34 199
19107.65 204
19108.95 207
19110.26 209
19111.56 201
19112.87 225
19114.18 171
19115.48 191
19116.79 190
19118.10 178
19119.40 175
19120.71 194
19122.02 202
19123.32 199
19124.63 183
19125.94 179
19127.24 192
19128.55 194
19129.86 201
19131.16 205
19132.47 196
19133.78 192
19135.08 189
19136.39 196
19137.70 209
19139.01 187
19140.31 183
19141.62 183
19142.93 203
19144.23 187
19145.54 203
19146.85 204
19148.16 201
19149.46 203
19150.77 181
19152.08 218
19153.39 185
19154.69 191
19156.00 209
19157.31 216
19158.62 204
19159.93 197
19161.23 189
19162.54 189
19163.85 195
19165.16 199
19166.47 192
19167.77 172
19169.08 191
19170.39 198
19171.70 186
19173.01 195
19174.32 209
19175.62 191
19176.93 220
19178.24 205
19179.55 192
19180.86 203
19182.17 205
19183.48 217
19184.78 188
19186.09 186
19187.40 170
19188.71 196
19190.02 204
19191.33 190
19192.64 196
19193.95 197
19195.26 195
19196.56 200
19197.87 195
19199.18 196
19200.49 190
19201.80 183
19203.11 175
19204.42 204
19205.73 198
19207.04 180
19208.35 181
19209.66 183
19210.97 212
19212.28 173
19213.59 186
19214.90 189
19216.21 207
19217.52 187
19218.83 195
19220.14 184
19221.45 196
19222.76 191
19224.07 191
19225.38 188
19226.69 186
19228.00 192
19229.31 184
19230.62 213
19231.93 185
19233.24 184
19234.55 210
19235.86 205
19237.17 191
19238.48 182
19239.79 192
19241.10 206
19242.41 201
19243.72 204
19245.03 196
19246.35 196
19247.66 204
19248.97 194
19250.28 194
19251.59 168
19252.90 203
19254.21 188
19255.52 223
19256.83 185
19258.14 186
19259.46 200
19260.77 195
19262.08 175
19263.39 192
19264.70 206
19266.01 200
19267.32 209
19268.64 204
19269.95 189
19271.26 159
19272.57 190
19273.88 200
19275.20 209
19276.51 209
19277.82 202
19279.13 196
19280.44 194
19281.75 178
19283.07 189
19284.38 208
19285.69 200
19287.00 210
19288.32 202
19289.63 195
19290.94 211
19292.25 188
19293.57 188
19294.88 191
19296.19 195
19297.50 178
19298.82 167
19300.13 184
19301.44 194
19302.75 188
19304.07 211
19305.38 188
19306.69 203
19308.01 189
19309.32 228
19310.63 192
19311.94 183
19313.26 189
19314.57 202
19315.88 173
19317.20 188
19318.51 176
19319.82 176
19321.14 199
19322.45 206
19323.76 209
19325.08 200
19326.39 182
19327.70 191
19329.02 202
19330.33 184
19331.65 195
19332.96 190
19334.27 211
19335.59 180
19336.90 201
19338.22 193
19339.53 202
19340.84 172
19342.16 180
19343.47 194
19344.79 190
19346.10 200
19347.41 204
19348.73 215
19350.04 194
19351.36 200
19352.67 200
19353.99 194
19355.30 173
19356.62 184
19357.93 198
19359.25 203
19360.56 190
19361.87 183
19363.19 198
19364.50 173
19365.82 186
19367.13 207
19368.45 214
19369.76 189
19371.08 216
19372.39 212
19373.71 189
19375.02 182
19376.34 198
19377.66 197
19378.97 173
19380.29 183
19381.60 201
19382.92 187
19384.23 188
19385.55 204
19386.86 185
19388.18 202
19389.50 201
19390.81 200
19392.13 220
19393.44 195
19394.76 209
19396.07 198
19397.39 196
19398.71 192
19400.02 201
19401.34 196
19402.65 189
19403.97 183
19405.29 173
19406.60 170
19407.92 185
19409.24 204
19410.55 206
19411.87 194
19413.19 202
19414.50 183
19415.82 206
19417.14 204
19418.45 181
19419.77 196
19421.09 204
19422.40 191
19423.72 209
19425.04 195
19426.35 196
19427.67 181
19428.99 197
19430.30 191
19431.62 196
19432.94 187
19434.26 193
19435.57 201
19436.89 204
19438.21 178
19439.53 178
19440.84 190
19442.16 211
19443.48 207
19444.80 182
19446.11 186
19447.43 197
19448.75 208
19450.07 193
19451.38 179
19452.70 180
19454.02 183
19455.34 200
19456.66 189
19457.97 197
19459.29 198
19460.61 222
19461.93 204
19463.25 182
19464.57 184
19465.88 204
19467.20 197
19468.52 173
19469.84 203
19471.16 187
19472.48 216
19473.79 218
19475.11 214
19476.43 197
19477.75 214
19479.07 210
19480.39 180
19481.71 196
19483.03 175
19484.34 183
19485.66 225
19486.98 199
19488.30 200
19489.62 198
19490.94 192
19492.26 192
19493.58 204
19494.90 202
19496.22 209
19497.54 166
19498.86 204
19500.18 208
19501.50 198
19502.81 201
19504.13 184
19505.45 192
19506.77 209
19508.09 197
19509.41 208
19510.73 207
19512.05 212
19513.37 201
19514.69 228
19516.01 216
19517.33 194
19518.65 202
19519.97 203
19521.29 214
19522.61 194
19523.93 174
19525.25 195
19526.57 191
19527.89 196
19529.22 217
19530.54 208
19531.86 229
19533.18 200
19534.50 199
19535.82 208
19537.14 228
19538.46 211
19539.78 201
19541.10 215
19542.42 199
19543.74 201
19545.06 214
19546.39 213
19547.71 208
19549.03 205
19550.35 215
19551.67 194
19552.99 188
19554.31 235
19555.63 192
19556.96 182
19558.28 205
19559.60 228
19560.92 216
19562.24 217
19563.56 231
19564.88 230
19566.21 192
19567.53 203
19568.85 218
19570.17 202
19571.49 183
19572.82 193
19574.14 207
19575.46 206
19576.78 194
19578.10 205
19579.43 207
19580.75 209
19582.07 218
19583.39 209
19584.72 198
19586.04 200
19587.36 225
19588.68 200
19590.01 219
19591.33 221
19592.65 221
19593.97 228
19595.30 216
19596.62 227
19597.94 218
19599.26 209
19600.59 203
19601.91 207
19603.23 190
19604.56 222
19605.88 201
19607.20 213
19608.53 233
19609.85 241
19611.17 207
19612.49 195
19613.82 219
19615.14 221
19616.47 191
19617.79 211
19619.11 234
19620.44 218
19621.76 224
19623.08 213
19624.41 223
19625.73 212
19627.05 218
19628.38 237
19629.70 224
19631.03 203
19632.35 199
19633.67 225
19635.00 196
19636.32 203
19637.65 195
19638.97 215
19640.29 220
19641.62 224
19642.94 214
19644.27 221
19645.59 214
19646.92 210
19648.24 229
19649.57 206
19650.89 219
19652.21 222
19653.54 212
19654.86 205
19656.19 216
19657.51 213
19658.84 205
19660.16 206
19661.49 195
19662.81 202
19664.14 199
19665.46 215
19666.79 204
19668.11 209
19669.44 210
19670.76 202
19672.09 216
19673.41 238
19674.74 216
19676.07 222
19677.39 208
19678.72 215
19680.04 199
19681.37 204
19682.69 209
19684.02 235
19685.34 216
19686.67 210
19688.00 221
19689.32 203
19690.65 216
19691.97 205
19693.30 211
19694.63 211
19695.95 195
19697.28 195
19698.60 218
19699.93 200
19701.26 213
19702.58 199
19703.91 189
19705.24 217
19706.56 216
19707.89 208
19709.22 182
19710.54 209
19711.87 227
19713.20 211
19714.52 215
19715.85 203
19717.18 202
19718.50 209
19719.83 217
19721.16 177
19722.48 205
19723.81 212
19725.14 214
19726.47 217
19727.79 211
19729.12 191
19730.45 227
19731.77 200
19733.10 200
19734.43 211
19735.76 203
19737.08 206
19738.41 238
19739.74 220
19741.07 217
19742.39 227
19743.72 209
19745.05 215
19746.38 198
19747.71 205
19749.03 189
19750.36 200
19751.69 215
19753.02 225
19754.35 218
19755.67 202
19757.00 195
19758.33 200
19759.66 209
19760.99 200
19762.31 217
19763.64 208
19764.97 221
19766.30 200
19767.63 215
19768.96 193
19770.29 200
19771.61 211
19772.94 207
19774.27 207
19775.60 183
19776.93 205
19778.26 236
19779.59 218
19780.92 211
19782.25 219
19783.57 233
19784.90 226
19786.23 204
19787.56 198
19788.89 216
19790.22 223
19791.55 204
19792.88 210
19794.21 197
19795.54 208
19796.87 222
19798.20 235
19799.53 216
19800.86 224
19802.19 223
19803.52 199
19804.85 231
19806.18 224
19807.50 229
19808.83 200
19810.16 240
19811.49 213
19812.82 213
19814.15 214
19815.49 231
19816.82 229
19818.15 222
19819.48 239
19820.81 217
19822.14 202
19823.47 203
19824.80 216
19826.13 249
19827.46 235
19828.79 205
19830.12 215
19831.45 231
19832.78 240
19834.11 212
19835.44 220
19836.77 219
19838.10 244
19839.44 219
19840.77 241
19842.10 215
19843.43 232
19844.76 242
19846.09 216
19847.42 228
19848.75 206
19850.08 252
19851.42 232
19852.75 234
19854.08 218
19855.41 200
19856.74 233
19858.07 257
19859.40 215
19860.74 201
19862.07 218
19863.40 228
19864.73 204
19866.06 228
19867.40 232
19868.73 199
19870.06 209
19871.39 202
19872.72 242
19874.06 211
19875.39 217
19876.72 214
19878.05 218
19879.38 213
19880.72 224
19882.05 230
19883.38 194
19884.71 225
19886.05 214
19887.38 246
19888.71 216
19890.04 224
19891.38 208
19892.71 214
19894.04 213
19895.38 202
19896.71 207
19898.04 225
19899.37 204
19900.71 207
19902.04 211
19903.37 197
19904.71 243
19906.04 220
19907.37 239
19908.71 211
19910.04 235
19911.37 209
19912.71 222
19914.04 208
19915.37 214
19916.71 213
19918.04 227
19919.37 211
19920.71 213
19922.04 224
19923.37 227
19924.71 202
19926.04 208
19927.38 210
19928.71 200
19930.04 222
19931.38 208
19932.71 194
19934.05 195
19935.38 220
19936.71 206
19938.05 228
19939.38 205
19940.72 208
19942.05 206
19943.39 204
19944.72 202
19946.06 212
19947.39 222
19948.72 202
19950.06 201
19951.39 206
19952.73 209
19954.06 190
19955.40 210
19956.73 184
19958.07 220
19959.40 198
19960.74 218
19962.07 186
19963.41 208
19964.74 210
19966.08 211
19967.41 226
19968.75 203
19970.08 208
19971.42 203
19972.76 226
19974.09 211
19975.43 210
19976.76 212
19978.10 236
19979.43 214
19980.77 219
19982.10 226
19983.44 212
19984.78 223
19986.11 215
19987.45 229
19988.78 223
19990.12 227
19991.46 225
19992.79 219
19994.13 202
19995.46 214
19996.80 200
19998.14 230
19999.47 212
20000.81 221
20002.15 219
20003.48 215
20004.82 210
20006.16 221
20007.49 219
20008.83 232
20010.17 231
20011.50 206
20012.84 218
20014.18 210
20015.51 229
20016.85 214
20018.19 222
20019.52 227
20020.86 211
20022.20 233
20023.53 219
20024.87 226
20026.21 226
20027.55 217
20028.88 215
20030.22 219
20031.56 212
20032.90 243
20034.23 236
20035.57 215
20036.91 216
20038.25 225
20039.58 208
20040.92 225
20042.26 227
20043.60 222
20044.93 226
20046.27 234
20047.61 186
20048.95 203
20050.29 210
20051.62 207
20052.96 217
20054.30 229
20055.64 195
20056.98 197
20058.32 221
20059.65 199
20060.99 231
20062.33 217
20063.67 209
20065.01 230
20066.35 214
20067.68 225
20069.02 216
20070.36 246
20071.70 238
20073.04 236
20074.38 196
20075.72 212
20077.06 241
20078.40 231
20079.73 207
20081.07 216
20082.41 241
20083.75 226
20085.09 234
20086.43 228
20087.77 213
20089.11 221
20090.45 226
20091.79 242
20093.13 212
20094.47 215
20095.81 233
20097.15 252
20098.48 246
20099.82 216
20101.16 231
20102.50 207
20103.84 233
20105.18 226
20106.52 242
20107.86 211
20109.20 235
20110.54 246
20111.88 228
20113.22 215
20114.56 220
20115.90 238
20117.24 225
20118.58 260
20119.93 224
20121.27 237
20122.61 237
20123.95 220
20125.29 229
20126.63 223
20127.97 238
20129.31 248
20130.65 242
20131.99 251
20133.33 268
20134.67 234
20136.01 232
20137.35 213
20138.69 229
