# Supplementary material for: MALDI-TOF MS typing enables the classification of brewing yeasts of the genus Saccharomyces to major beer styles
Source: PLoS One. 2017 Aug 9;12(8):e0181694. doi: 10.1371/journal.pone.0181694 (PMC5549903; doi:10.1371/journal.pone.0181694)
Supplement: S8 File — The directory includes 90 raw files and was zipped to “.zip”; the folder has three strains with 30 spectra per strain; S1 Text explains the raw files with an example and Table 1 represents the yeast strains used within the experiment. (ZIP) [file pone.0181694.s011.zip › 22-24/30282-8I4-Lag-Lag-Lag-YPG-18h-E-E_2016-09-27_10_0_D6_1.dat]

1999.34 1589
1999.77 1590
2000.19 1737
2000.61 1763
2001.03 1713
2001.45 1647
2001.88 1556
2002.30 1497
2002.72 1538
2003.14 1550
2003.56 1524
2003.99 1558
2004.41 1540
2004.83 1571
2005.25 1585
2005.68 1616
2006.10 1702
2006.52 1631
2006.94 1660
2007.37 1606
2007.79 1699
2008.21 1617
2008.64 1629
2009.06 1638
2009.48 1640
2009.90 1589
2010.33 1501
2010.75 1529
2011.17 1540
2011.60 1488
2012.02 1500
2012.44 1466
2012.87 1474
2013.29 1456
2013.71 1434
2014.14 1403
2014.56 1409
2014.98 1380
2015.41 1447
2015.83 1519
2016.25 1491
2016.68 1521
2017.10 1562
2017.53 1634
2017.95 1586
2018.37 1648
2018.80 1691
2019.22 1573
2019.65 1528
2020.07 1631
2020.49 1619
2020.92 1528
2021.34 1598
2021.77 1549
2022.19 1626
2022.61 1554
2023.04 1529
2023.46 1537
2023.89 1461
2024.31 1547
2024.74 1520
2025.16 1462
2025.59 1399
2026.01 1491
2026.44 1454
2026.86 1470
2027.29 1464
2027.71 1487
2028.14 1547
2028.56 1535
2028.98 1494
2029.41 1486
2029.84 1555
2030.26 1545
2030.69 1564
2031.11 1473
2031.54 1545
2031.96 1576
2032.39 1580
2032.81 1490
2033.24 1631
2033.66 1577
2034.09 1568
2034.51 1484
2034.94 1601
2035.37 1614
2035.79 1499
2036.22 1542
2036.64 1620
2037.07 1563
2037.49 1579
2037.92 1703
2038.35 1690
2038.77 1706
2039.20 1799
2039.62 1760
2040.05 1684
2040.48 1718
2040.90 1639
2041.33 1632
2041.76 1631
2042.18 1547
2042.61 1592
2043.03 1558
2043.46 1533
2043.89 1487
2044.31 1516
2044.74 1485
2045.17 1532
2045.59 1482
2046.02 1526
2046.45 1472
2046.87 1564
2047.30 1546
2047.73 1578
2048.16 1498
2048.58 1488
2049.01 1550
2049.44 1577
2049.86 1525
2050.29 1503
2050.72 1557
2051.15 1496
2051.57 1535
2052.00 1573
2052.43 1539
2052.86 1449
2053.28 1438
2053.71 1530
2054.14 1457
2054.57 1396
2054.99 1473
2055.42 1585
2055.85 1612
2056.28 1491
2056.70 1504
2057.13 1655
2057.56 1667
2057.99 1606
2058.42 1699
2058.84 1623
2059.27 1540
2059.70 1554
2060.13 1562
2060.56 1505
2060.99 1544
2061.41 1594
2061.84 1507
2062.27 1503
2062.70 1588
2063.13 1541
2063.56 1564
2063.99 1602
2064.41 1673
2064.84 1691
2065.27 1708
2065.70 1853
2066.13 1828
2066.56 1916
2066.99 1814
2067.42 1728
2067.85 1683
2068.27 1677
2068.70 1633
2069.13 1579
2069.56 1559
2069.99 1606
2070.42 1457
2070.85 1480
2071.28 1506
2071.71 1574
2072.14 1411
2072.57 1457
2073.00 1558
2073.43 1572
2073.86 1609
2074.29 1634
2074.72 1659
2075.15 1616
2075.58 1681
2076.01 1634
2076.44 1682
2076.87 1635
2077.30 1729
2077.73 1614
2078.16 1661
2078.59 1705
2079.02 1697
2079.45 1650
2079.88 1546
2080.31 1603
2080.74 1614
2081.17 1655
2081.60 1581
2082.03 1602
2082.46 1539
2082.89 1510
2083.32 1482
2083.75 1490
2084.18 1495
2084.61 1465
2085.04 1493
2085.47 1565
2085.90 1534
2086.34 1531
2086.77 1559
2087.20 1523
2087.63 1517
2088.06 1594
2088.49 1480
2088.92 1446
2089.35 1427
2089.79 1485
2090.22 1402
2090.65 1384
2091.08 1477
2091.51 1385
2091.94 1385
2092.37 1432
2092.81 1460
2093.24 1444
2093.67 1470
2094.10 1469
2094.53 1500
2094.96 1448
2095.40 1469
2095.83 1540
2096.26 1517
2096.69 1507
2097.12 1360
2097.56 1410
2097.99 1383
2098.42 1332
2098.85 1316
2099.29 1347
2099.72 1383
2100.15 1393
2100.58 1379
2101.01 1385
2101.45 1428
2101.88 1343
2102.31 1270
2102.75 1342
2103.18 1418
2103.61 1358
2104.04 1378
2104.48 1382
2104.91 1379
2105.34 1383
2105.77 1448
2106.21 1448
2106.64 1503
2107.07 1542
2107.51 1507
2107.94 1444
2108.37 1467
2108.81 1516
2109.24 1507
2109.67 1499
2110.11 1433
2110.54 1446
2110.97 1451
2111.41 1490
2111.84 1410
2112.27 1408
2112.71 1368
2113.14 1414
2113.58 1409
2114.01 1359
2114.44 1396
2114.88 1365
2115.31 1384
2115.75 1287
2116.18 1362
2116.61 1402
2117.05 1377
2117.48 1385
2117.92 1295
2118.35 1375
2118.78 1455
2119.22 1516
2119.65 1491
2120.09 1373
2120.52 1307
2120.96 1442
2121.39 1493
2121.83 1452
2122.26 1484
2122.69 1484
2123.13 1453
2123.56 1497
2124.00 1585
2124.43 1537
2124.87 1480
2125.30 1488
2125.74 1519
2126.17 1485
2126.61 1433
2127.04 1388
2127.48 1414
2127.91 1439
2128.35 1512
2128.79 1456
2129.22 1478
2129.66 1558
2130.09 1568
2130.53 1618
2130.96 1586
2131.40 1591
2131.83 1625
2132.27 1590
2132.70 1644
2133.14 1556
2133.58 1571
2134.01 1577
2134.45 1557
2134.88 1629
2135.32 1631
2135.76 1573
2136.19 1536
2136.63 1604
2137.06 1590
2137.50 1607
2137.94 1546
2138.37 1480
2138.81 1523
2139.25 1568
2139.68 1570
2140.12 1499
2140.56 1519
2140.99 1477
2141.43 1474
2141.87 1383
2142.30 1440
2142.74 1334
2143.18 1377
2143.61 1465
2144.05 1493
2144.49 1407
2144.92 1436
2145.36 1417
2145.80 1393
2146.23 1413
2146.67 1482
2147.11 1509
2147.55 1464
2147.98 1623
2148.42 1769
2148.86 1785
2149.30 1908
2149.73 1952
2150.17 1973
2150.61 2017
2151.05 1949
2151.48 2033
2151.92 1842
2152.36 1825
2152.80 1771
2153.23 1717
2153.67 1705
2154.11 1633
2154.55 1585
2154.99 1562
2155.42 1528
2155.86 1501
2156.30 1543
2156.74 1567
2157.18 1559
2157.61 1541
2158.05 1479
2158.49 1603
2158.93 1647
2159.37 1547
2159.81 1622
2160.24 1662
2160.68 1597
2161.12 1623
2161.56 1599
2162.00 1545
2162.44 1548
2162.88 1568
2163.32 1514
2163.75 1658
2164.19 1631
2164.63 1753
2165.07 1737
2165.51 1661
2165.95 1714
2166.39 1629
2166.83 1606
2167.27 1604
2167.71 1629
2168.15 1625
2168.59 1556
2169.02 1526
2169.46 1568
2169.90 1537
2170.34 1613
2170.78 1499
2171.22 1541
2171.66 1640
2172.10 1665
2172.54 1590
2172.98 1633
2173.42 1558
2173.86 1591
2174.30 1584
2174.74 1619
2175.18 1671
2175.62 1753
2176.06 1772
2176.50 1806
2176.94 1835
2177.38 1840
2177.82 1879
2178.26 1883
2178.70 1938
2179.14 1853
2179.58 1854
2180.02 1843
2180.47 1869
2180.91 1852
2181.35 1801
2181.79 1776
2182.23 1692
2182.67 1712
2183.11 1641
2183.55 1577
2183.99 1553
2184.43 1475
2184.87 1482
2185.31 1475
2185.76 1484
2186.20 1497
2186.64 1560
2187.08 1611
2187.52 1627
2187.96 1641
2188.40 1655
2188.84 1610
2189.29 1673
2189.73 1724
2190.17 1759
2190.61 1720
2191.05 1715
2191.49 1705
2191.94 1742
2192.38 1710
2192.82 1696
2193.26 1649
2193.70 1717
2194.14 1721
2194.59 1749
2195.03 1767
2195.47 1893
2195.91 1872
2196.36 1908
2196.80 1947
2197.24 1885
2197.68 1810
2198.12 1778
2198.57 1786
2199.01 1720
2199.45 1667
2199.89 1627
2200.34 1663
2200.78 1633
2201.22 1652
2201.66 1577
2202.11 1624
2202.55 1712
2202.99 1728
2203.44 1692
2203.88 1771
2204.32 1818
2204.76 1796
2205.21 1759
2205.65 1685
2206.09 1808
2206.54 1805
2206.98 1700
2207.42 1650
2207.87 1623
2208.31 1721
2208.75 1804
2209.20 1718
2209.64 1751
2210.08 1694
2210.53 1668
2210.97 1685
2211.42 1607
2211.86 1673
2212.30 1751
2212.75 1669
2213.19 1585
2213.63 1709
2214.08 1728
2214.52 1642
2214.97 1603
2215.41 1587
2215.85 1601
2216.30 1565
2216.74 1601
2217.19 1567
2217.63 1454
2218.08 1512
2218.52 1499
2218.97 1464
2219.41 1470
2219.85 1612
2220.30 1655
2220.74 1688
2221.19 1702
2221.63 1763
2222.08 1705
2222.52 1736
2222.97 1749
2223.41 1793
2223.86 1841
2224.30 1774
2224.75 1864
2225.19 1787
2225.64 1788
2226.08 1815
2226.53 1802
2226.97 1772
2227.42 1670
2227.86 1705
2228.31 1765
2228.75 1814
2229.20 1758
2229.65 1740
2230.09 1863
2230.54 1863
2230.98 1909
2231.43 2030
2231.87 2083
2232.32 2143
2232.76 2389
2233.21 2482
2233.66 2491
2234.10 2421
2234.55 2492
2234.99 2509
2235.44 2372
2235.89 2278
2236.33 2199
2236.78 2046
2237.23 2117
2237.67 2019
2238.12 1986
2238.56 2005
2239.01 1858
2239.46 1847
2239.90 1840
2240.35 1694
2240.80 1607
2241.24 1610
2241.69 1584
2242.14 1569
2242.58 1522
2243.03 1529
2243.48 1545
2243.93 1532
2244.37 1525
2244.82 1451
2245.27 1428
2245.71 1503
2246.16 1539
2246.61 1484
2247.05 1466
2247.50 1562
2247.95 1446
2248.40 1468
2248.84 1380
2249.29 1390
2249.74 1524
2250.19 1503
2250.63 1575
2251.08 1649
2251.53 1669
2251.98 1689
2252.43 1727
2252.87 1700
2253.32 1746
2253.77 1718
2254.22 1696
2254.66 1680
2255.11 1572
2255.56 1532
2256.01 1535
2256.46 1522
2256.91 1502
2257.35 1373
2257.80 1438
2258.25 1423
2258.70 1422
2259.15 1478
2259.60 1495
2260.04 1454
2260.49 1482
2260.94 1575
2261.39 1519
2261.84 1571
2262.29 1595
2262.74 1680
2263.19 1795
2263.63 1734
2264.08 1659
2264.53 1673
2264.98 1659
2265.43 1615
2265.88 1577
2266.33 1613
2266.78 1637
2267.23 1695
2267.68 1684
2268.13 1647
2268.58 1781
2269.02 1957
2269.47 2031
2269.92 2082
2270.37 2073
2270.82 2102
2271.27 2316
2271.72 2178
2272.17 2120
2272.62 2140
2273.07 2078
2273.52 2049
2273.97 2059
2274.42 2047
2274.87 1951
2275.32 2073
2275.77 2083
2276.22 2171
2276.67 2297
2277.12 2217
2277.57 2119
2278.02 2154
2278.47 2090
2278.92 2045
2279.37 1902
2279.82 1833
2280.27 1740
2280.73 1718
2281.18 1701
2281.63 1630
2282.08 1621
2282.53 1675
2282.98 1638
2283.43 1620
2283.88 1680
2284.33 1638
2284.78 1591
2285.23 1570
2285.68 1593
2286.14 1566
2286.59 1579
2287.04 1636
2287.49 1614
2287.94 1575
2288.39 1700
2288.84 1818
2289.30 1903
2289.75 1968
2290.20 2042
2290.65 2162
2291.10 2211
2291.55 2274
2292.00 2359
2292.46 2365
2292.91 2412
2293.36 2381
2293.81 2348
2294.26 2371
2294.72 2358
2295.17 2355
2295.62 2249
2296.07 2290
2296.52 2298
2296.98 2095
2297.43 2009
2297.88 1941
2298.33 1879
2298.79 1804
2299.24 1847
2299.69 1749
2300.14 1684
2300.60 1633
2301.05 1646
2301.50 1518
2301.95 1547
2302.41 1671
2302.86 1592
2303.31 1574
2303.76 1539
2304.22 1546
2304.67 1589
2305.12 1582
2305.58 1678
2306.03 1611
2306.48 1638
2306.94 1562
2307.39 1720
2307.84 1742
2308.30 1793
2308.75 1751
2309.20 1798
2309.66 2023
2310.11 2064
2310.56 2005
2311.02 2060
2311.47 1962
2311.92 1976
2312.38 1921
2312.83 1900
2313.28 1804
2313.74 1860
2314.19 1826
2314.65 1759
2315.10 1801
2315.55 1785
2316.01 1842
2316.46 1775
2316.92 1701
2317.37 1816
2317.83 1881
2318.28 1939
2318.73 1985
2319.19 1907
2319.64 2044
2320.10 2040
2320.55 1974
2321.01 1914
2321.46 1949
2321.92 1949
2322.37 1919
2322.82 1995
2323.28 1924
2323.73 1978
2324.19 2095
2324.64 2114
2325.10 2173
2325.55 2253
2326.01 2324
2326.46 2271
2326.92 2139
2327.37 2112
2327.83 1973
2328.29 1918
2328.74 1916
2329.20 1815
2329.65 1770
2330.11 1761
2330.56 1679
2331.02 1639
2331.47 1740
2331.93 1787
2332.38 1694
2332.84 1702
2333.30 1829
2333.75 1722
2334.21 1598
2334.66 1681
2335.12 1652
2335.58 1599
2336.03 1672
2336.49 1668
2336.94 1661
2337.40 1745
2337.86 1649
2338.31 1693
2338.77 1607
2339.22 1601
2339.68 1587
2340.14 1605
2340.59 1518
2341.05 1486
2341.51 1498
2341.96 1518
2342.42 1632
2342.88 1537
2343.33 1548
2343.79 1628
2344.25 1653
2344.70 1738
2345.16 1709
2345.62 1662
2346.08 1738
2346.53 1804
2346.99 1768
2347.45 1809
2347.90 1852
2348.36 1888
2348.82 1869
2349.28 1952
2349.73 1897
2350.19 1922
2350.65 1824
2351.11 1760
2351.56 1675
2352.02 1747
2352.48 1756
2352.94 1647
2353.39 1630
2353.85 1617
2354.31 1602
2354.77 1506
2355.22 1578
2355.68 1576
2356.14 1610
2356.60 1580
2357.06 1614
2357.51 1626
2357.97 1630
2358.43 1624
2358.89 1592
2359.35 1609
2359.81 1629
2360.26 1733
2360.72 1699
2361.18 1793
2361.64 1768
2362.10 1907
2362.56 1763
2363.02 1662
2363.47 1772
2363.93 1805
2364.39 1834
2364.85 1838
2365.31 1827
2365.77 2007
2366.23 1950
2366.69 2023
2367.15 2030
2367.60 1972
2368.06 2007
2368.52 1942
2368.98 1908
2369.44 1872
2369.90 1783
2370.36 1705
2370.82 1728
2371.28 1668
2371.74 1553
2372.20 1615
2372.66 1574
2373.12 1618
2373.58 1596
2374.04 1577
2374.50 1582
2374.96 1606
2375.42 1630
2375.88 1578
2376.34 1554
2376.80 1603
2377.26 1622
2377.72 1587
2378.18 1670
2378.64 1604
2379.10 1623
2379.56 1640
2380.02 1598
2380.48 1473
2380.94 1509
2381.40 1496
2381.86 1610
2382.32 1485
2382.78 1604
2383.24 1636
2383.70 1621
2384.16 1640
2384.62 1657
2385.08 1706
2385.54 1695
2386.00 1683
2386.47 1679
2386.93 1749
2387.39 1817
2387.85 1807
2388.31 1714
2388.77 1752
2389.23 1821
2389.69 1826
2390.15 1739
2390.62 1727
2391.08 1748
2391.54 1751
2392.00 1792
2392.46 1650
2392.92 1647
2393.38 1714
2393.85 1636
2394.31 1583
2394.77 1602
2395.23 1507
2395.69 1468
2396.16 1575
2396.62 1640
2397.08 1619
2397.54 1609
2398.00 1591
2398.47 1613
2398.93 1624
2399.39 1632
2399.85 1614
2400.31 1551
2400.78 1501
2401.24 1612
2401.70 1598
2402.16 1560
2402.63 1546
2403.09 1434
2403.55 1473
2404.01 1512
2404.48 1567
2404.94 1596
2405.40 1687
2405.86 1591
2406.33 1658
2406.79 1570
2407.25 1500
2407.72 1557
2408.18 1500
2408.64 1529
2409.11 1546
2409.57 1381
2410.03 1482
2410.49 1424
2410.96 1403
2411.42 1434
2411.88 1410
2412.35 1475
2412.81 1497
2413.28 1423
2413.74 1320
2414.20 1373
2414.67 1413
2415.13 1457
2415.59 1509
2416.06 1532
2416.52 1638
2416.98 1633
2417.45 1589
2417.91 1599
2418.38 1581
2418.84 1685
2419.30 1674
2419.77 1655
2420.23 1709
2420.70 1705
2421.16 1663
2421.63 1726
2422.09 1836
2422.55 1737
2423.02 1678
2423.48 1716
2423.95 1736
2424.41 1670
2424.88 1750
2425.34 1729
2425.81 1640
2426.27 1572
2426.74 1653
2427.20 1624
2427.67 1535
2428.13 1511
2428.60 1464
2429.06 1459
2429.53 1452
2429.99 1431
2430.46 1376
2430.92 1338
2431.39 1399
2431.85 1391
2432.32 1494
2432.78 1528
2433.25 1527
2433.71 1505
2434.18 1577
2434.64 1570
2435.11 1621
2435.58 1594
2436.04 1603
2436.51 1540
2436.97 1542
2437.44 1651
2437.90 1683
2438.37 1610
2438.84 1636
2439.30 1654
2439.77 1664
2440.23 1626
2440.70 1742
2441.17 1853
2441.63 1821
2442.10 1847
2442.57 1695
2443.03 1689
2443.50 1746
2443.96 1716
2444.43 1627
2444.90 1631
2445.36 1635
2445.83 1665
2446.30 1636
2446.76 1614
2447.23 1557
2447.70 1584
2448.16 1576
2448.63 1601
2449.10 1588
2449.57 1550
2450.03 1593
2450.50 1554
2450.97 1571
2451.43 1570
2451.90 1485
2452.37 1485
2452.84 1483
2453.30 1466
2453.77 1466
2454.24 1469
2454.71 1428
2455.17 1411
2455.64 1380
2456.11 1361
2456.58 1325
2457.04 1397
2457.51 1406
2457.98 1553
2458.45 1432
2458.91 1481
2459.38 1490
2459.85 1443
2460.32 1366
2460.79 1410
2461.25 1484
2461.72 1562
2462.19 1546
2462.66 1436
2463.13 1456
2463.60 1472
2464.06 1527
2464.53 1511
2465.00 1570
2465.47 1577
2465.94 1447
2466.41 1551
2466.87 1520
2467.34 1462
2467.81 1492
2468.28 1504
2468.75 1468
2469.22 1610
2469.69 1566
2470.16 1563
2470.63 1472
2471.09 1503
2471.56 1487
2472.03 1332
2472.50 1447
2472.97 1479
2473.44 1310
2473.91 1329
2474.38 1378
2474.85 1415
2475.32 1469
2475.79 1480
2476.26 1501
2476.73 1556
2477.20 1578
2477.67 1543
2478.14 1525
2478.60 1458
2479.07 1568
2479.54 1489
2480.01 1481
2480.48 1513
2480.95 1568
2481.42 1549
2481.89 1490
2482.36 1472
2482.83 1449
2483.30 1443
2483.77 1431
2484.25 1459
2484.72 1480
2485.19 1540
2485.66 1645
2486.13 1733
2486.60 1838
2487.07 1872
2487.54 1896
2488.01 1963
2488.48 1940
2488.95 1857
2489.42 1801
2489.89 1798
2490.36 1697
2490.83 1691
2491.30 1622
2491.78 1552
2492.25 1505
2492.72 1632
2493.19 1626
2493.66 1589
2494.13 1543
2494.60 1541
2495.07 1630
2495.55 1643
2496.02 1578
2496.49 1638
2496.96 1569
2497.43 1547
2497.90 1513
2498.37 1537
2498.85 1484
2499.32 1574
2499.79 1480
2500.26 1462
2500.73 1373
2501.20 1367
2501.68 1368
2502.15 1441
2502.62 1499
2503.09 1469
2503.56 1478
2504.04 1468
2504.51 1518
2504.98 1471
2505.45 1561
2505.93 1479
2506.40 1499
2506.87 1554
2507.34 1590
2507.82 1553
2508.29 1541
2508.76 1597
2509.23 1487
2509.71 1494
2510.18 1604
2510.65 1686
2511.12 1758
2511.60 1685
2512.07 1772
2512.54 1864
2513.02 1858
2513.49 1815
2513.96 1874
2514.44 1813
2514.91 1797
2515.38 1732
2515.85 1702
2516.33 1599
2516.80 1580
2517.27 1513
2517.75 1561
2518.22 1611
2518.70 1648
2519.17 1655
2519.64 1717
2520.12 1638
2520.59 1617
2521.06 1683
2521.54 1681
2522.01 1649
2522.49 1592
2522.96 1663
2523.43 1599
2523.91 1567
2524.38 1553
2524.86 1547
2525.33 1555
2525.80 1534
2526.28 1509
2526.75 1541
2527.23 1550
2527.70 1553
2528.18 1450
2528.65 1487
2529.12 1505
2529.60 1546
2530.07 1472
2530.55 1498
2531.02 1489
2531.50 1596
2531.97 1631
2532.45 1621
2532.92 1553
2533.40 1435
2533.87 1506
2534.35 1580
2534.82 1536
2535.30 1614
2535.77 1566
2536.25 1524
2536.72 1543
2537.20 1639
2537.67 1589
2538.15 1513
2538.62 1551
2539.10 1556
2539.57 1523
2540.05 1452
2540.53 1592
2541.00 1723
2541.48 1612
2541.95 1621
2542.43 1598
2542.90 1570
2543.38 1566
2543.86 1558
2544.33 1511
2544.81 1538
2545.28 1514
2545.76 1539
2546.24 1642
2546.71 1662
2547.19 1761
2547.66 1741
2548.14 1855
2548.62 1882
2549.09 1895
2549.57 1969
2550.05 1991
2550.52 2065
2551.00 2072
2551.48 1999
2551.95 1986
2552.43 1942
2552.91 1938
2553.38 1916
2553.86 1940
2554.34 1867
2554.81 1782
2555.29 1755
2555.77 1750
2556.24 1646
2556.72 1677
2557.20 1711
2557.68 1630
2558.15 1639
2558.63 1670
2559.11 1567
2559.58 1576
2560.06 1559
2560.54 1547
2561.02 1563
2561.49 1497
2561.97 1494
2562.45 1414
2562.93 1487
2563.41 1469
2563.88 1504
2564.36 1498
2564.84 1515
2565.32 1474
2565.79 1392
2566.27 1390
2566.75 1440
2567.23 1491
2567.71 1561
2568.18 1482
2568.66 1562
2569.14 1520
2569.62 1468
2570.10 1519
2570.58 1534
2571.05 1542
2571.53 1580
2572.01 1480
2572.49 1456
2572.97 1404
2573.45 1469
2573.93 1433
2574.40 1475
2574.88 1515
2575.36 1498
2575.84 1536
2576.32 1521
2576.80 1488
2577.28 1463
2577.76 1573
2578.24 1535
2578.72 1441
2579.19 1559
2579.67 1570
2580.15 1517
2580.63 1450
2581.11 1413
2581.59 1514
2582.07 1461
2582.55 1441
2583.03 1386
2583.51 1349
2583.99 1398
2584.47 1425
2584.95 1417
2585.43 1391
2585.91 1411
2586.39 1411
2586.87 1435
2587.35 1498
2587.83 1544
2588.31 1504
2588.79 1518
2589.27 1557
2589.75 1470
2590.23 1478
2590.71 1437
2591.19 1472
2591.67 1536
2592.15 1463
2592.63 1462
2593.11 1386
2593.59 1544
2594.07 1515
2594.55 1493
2595.03 1452
2595.51 1460
2595.99 1434
2596.47 1444
2596.96 1399
2597.44 1392
2597.92 1365
2598.40 1395
2598.88 1467
2599.36 1378
2599.84 1360
2600.32 1356
2600.80 1323
2601.28 1387
2601.77 1362
2602.25 1349
2602.73 1527
2603.21 1508
2603.69 1554
2604.17 1466
2604.65 1482
2605.14 1582
2605.62 1493
2606.10 1444
2606.58 1441
2607.06 1430
2607.54 1422
2608.03 1505
2608.51 1533
2608.99 1582
2609.47 1608
2609.95 1598
2610.44 1586
2610.92 1593
2611.40 1564
2611.88 1524
2612.37 1539
2612.85 1537
2613.33 1560
2613.81 1516
2614.29 1373
2614.78 1392
2615.26 1385
2615.74 1387
2616.22 1406
2616.71 1383
2617.19 1440
2617.67 1458
2618.16 1499
2618.64 1423
2619.12 1396
2619.60 1427
2620.09 1475
2620.57 1404
2621.05 1425
2621.54 1628
2622.02 1555
2622.50 1490
2622.99 1540
2623.47 1458
2623.95 1428
2624.44 1431
2624.92 1470
2625.40 1550
2625.89 1486
2626.37 1476
2626.85 1489
2627.34 1457
2627.82 1503
2628.30 1486
2628.79 1542
2629.27 1633
2629.76 1506
2630.24 1466
2630.72 1522
2631.21 1491
2631.69 1476
2632.18 1457
2632.66 1431
2633.14 1476
2633.63 1481
2634.11 1432
2634.60 1493
2635.08 1457
2635.57 1461
2636.05 1391
2636.53 1392
2637.02 1395
2637.50 1512
2637.99 1388
2638.47 1443
2638.96 1440
2639.44 1476
2639.93 1514
2640.41 1496
2640.90 1464
2641.38 1486
2641.87 1472
2642.35 1483
2642.84 1488
2643.32 1447
2643.81 1485
2644.29 1473
2644.78 1514
2645.26 1445
2645.75 1432
2646.23 1358
2646.72 1427
2647.20 1490
2647.69 1429
2648.18 1418
2648.66 1432
2649.15 1425
2649.63 1388
2650.12 1421
2650.60 1473
2651.09 1426
2651.58 1441
2652.06 1450
2652.55 1446
2653.03 1399
2653.52 1499
2654.01 1466
2654.49 1482
2654.98 1604
2655.46 1590
2655.95 1613
2656.44 1536
2656.92 1444
2657.41 1530
2657.90 1455
2658.38 1515
2658.87 1466
2659.36 1540
2659.84 1523
2660.33 1452
2660.82 1433
2661.30 1453
2661.79 1477
2662.28 1527
2662.76 1514
2663.25 1547
2663.74 1529
2664.22 1564
2664.71 1579
2665.20 1530
2665.68 1542
2666.17 1554
2666.66 1506
2667.15 1557
2667.63 1622
2668.12 1559
2668.61 1588
2669.10 1548
2669.58 1553
2670.07 1595
2670.56 1527
2671.05 1586
2671.53 1559
2672.02 1510
2672.51 1656
2673.00 1662
2673.48 1509
2673.97 1568
2674.46 1546
2674.95 1698
2675.44 1721
2675.92 1694
2676.41 1765
2676.90 1572
2677.39 1647
2677.88 1648
2678.37 1639
2678.85 1714
2679.34 1655
2679.83 1554
2680.32 1580
2680.81 1435
2681.30 1501
2681.79 1626
2682.27 1510
2682.76 1563
2683.25 1589
2683.74 1535
2684.23 1521
2684.72 1509
2685.21 1482
2685.70 1530
2686.18 1433
2686.67 1421
2687.16 1436
2687.65 1458
2688.14 1467
2688.63 1402
2689.12 1483
2689.61 1517
2690.10 1478
2690.59 1499
2691.08 1468
2691.57 1492
2692.06 1568
2692.55 1523
2693.04 1573
2693.53 1580
2694.02 1601
2694.51 1590
2694.99 1632
2695.48 1599
2695.97 1541
2696.46 1558
2696.95 1553
2697.44 1496
2697.93 1527
2698.42 1570
2698.92 1495
2699.41 1541
2699.90 1500
2700.39 1519
2700.88 1666
2701.37 1646
2701.86 1626
2702.35 1563
2702.84 1487
2703.33 1601
2703.82 1628
2704.31 1633
2704.80 1625
2705.29 1628
2705.78 1650
2706.27 1614
2706.76 1547
2707.25 1515
2707.75 1561
2708.24 1452
2708.73 1404
2709.22 1463
2709.71 1462
2710.20 1434
2710.69 1450
2711.18 1423
2711.68 1399
2712.17 1370
2712.66 1431
2713.15 1541
2713.64 1497
2714.13 1515
2714.62 1457
2715.12 1491
2715.61 1506
2716.10 1495
2716.59 1393
2717.08 1479
2717.57 1457
2718.07 1387
2718.56 1366
2719.05 1398
2719.54 1350
2720.03 1463
2720.53 1487
2721.02 1411
2721.51 1553
2722.00 1639
2722.50 1546
2722.99 1626
2723.48 1610
2723.97 1522
2724.47 1543
2724.96 1562
2725.45 1466
2725.94 1427
2726.44 1409
2726.93 1396
2727.42 1452
2727.91 1564
2728.41 1525
2728.90 1559
2729.39 1545
2729.89 1556
2730.38 1581
2730.87 1565
2731.37 1537
2731.86 1541
2732.35 1511
2732.84 1496
2733.34 1500
2733.83 1573
2734.32 1600
2734.82 1639
2735.31 1638
2735.81 1626
2736.30 1598
2736.79 1643
2737.29 1664
2737.78 1635
2738.27 1554
2738.77 1571
2739.26 1640
2739.75 1672
2740.25 1577
2740.74 1549
2741.24 1550
2741.73 1471
2742.22 1514
2742.72 1476
2743.21 1438
2743.71 1401
2744.20 1363
2744.70 1390
2745.19 1442
2745.68 1475
2746.18 1388
2746.67 1527
2747.17 1487
2747.66 1552
2748.16 1603
2748.65 1531
2749.15 1588
2749.64 1518
2750.14 1482
2750.63 1532
2751.13 1421
2751.62 1346
2752.12 1401
2752.61 1422
2753.11 1370
2753.60 1367
2754.10 1386
2754.59 1447
2755.09 1441
2755.58 1447
2756.08 1487
2756.57 1599
2757.07 1524
2757.56 1583
2758.06 1540
2758.56 1449
2759.05 1365
2759.55 1399
2760.04 1491
2760.54 1491
2761.03 1527
2761.53 1543
2762.03 1494
2762.52 1515
2763.02 1438
2763.51 1520
2764.01 1557
2764.51 1602
2765.00 1624
2765.50 1563
2765.99 1465
2766.49 1367
2766.99 1374
2767.48 1415
2767.98 1462
2768.48 1416
2768.97 1369
2769.47 1400
2769.97 1408
2770.46 1464
2770.96 1464
2771.46 1485
2771.95 1469
2772.45 1416
2772.95 1467
2773.44 1422
2773.94 1458
2774.44 1477
2774.93 1481
2775.43 1477
2775.93 1466
2776.43 1466
2776.92 1385
2777.42 1411
2777.92 1517
2778.41 1546
2778.91 1510
2779.41 1594
2779.91 1559
2780.40 1539
2780.90 1537
2781.40 1612
2781.90 1577
2782.39 1545
2782.89 1488
2783.39 1456
2783.89 1501
2784.39 1538
2784.88 1444
2785.38 1467
2785.88 1480
2786.38 1518
2786.88 1562
2787.37 1535
2787.87 1581
2788.37 1632
2788.87 1582
2789.37 1557
2789.87 1552
2790.36 1704
2790.86 1608
2791.36 1501
2791.86 1493
2792.36 1532
2792.86 1427
2793.36 1476
2793.85 1556
2794.35 1508
2794.85 1600
2795.35 1651
2795.85 1585
2796.35 1659
2796.85 1676
2797.35 1614
2797.85 1679
2798.34 1660
2798.84 1646
2799.34 1706
2799.84 1603
2800.34 1633
2800.84 1553
2801.34 1480
2801.84 1456
2802.34 1484
2802.84 1450
2803.34 1496
2803.84 1523
2804.34 1448
2804.84 1513
2805.34 1546
2805.84 1482
2806.34 1461
2806.84 1506
2807.34 1544
2807.84 1540
2808.34 1599
2808.84 1607
2809.34 1540
2809.84 1513
2810.34 1568
2810.84 1582
2811.34 1577
2811.84 1611
2812.34 1548
2812.84 1569
2813.34 1571
2813.84 1571
2814.34 1613
2814.84 1532
2815.34 1537
2815.84 1591
2816.34 1587
2816.84 1555
2817.34 1585
2817.85 1560
2818.35 1470
2818.85 1451
2819.35 1446
2819.85 1429
2820.35 1463
2820.85 1360
2821.35 1430
2821.85 1431
2822.35 1427
2822.86 1419
2823.36 1442
2823.86 1428
2824.36 1385
2824.86 1403
2825.36 1408
2825.87 1350
2826.37 1414
2826.87 1389
2827.37 1374
2827.87 1395
2828.37 1343
2828.88 1415
2829.38 1364
2829.88 1373
2830.38 1329
2830.88 1277
2831.39 1344
2831.89 1414
2832.39 1323
2832.89 1396
2833.39 1492
2833.90 1519
2834.40 1489
2834.90 1444
2835.40 1484
2835.91 1446
2836.41 1370
2836.91 1421
2837.41 1551
2837.92 1521
2838.42 1456
2838.92 1530
2839.42 1504
2839.93 1468
2840.43 1413
2840.93 1453
2841.44 1513
2841.94 1513
2842.44 1499
2842.95 1513
2843.45 1497
2843.95 1486
2844.45 1499
2844.96 1465
2845.46 1479
2845.96 1553
2846.47 1526
2846.97 1470
2847.48 1542
2847.98 1577
2848.48 1533
2848.99 1580
2849.49 1535
2849.99 1575
2850.50 1575
2851.00 1459
2851.50 1452
2852.01 1504
2852.51 1523
2853.02 1517
2853.52 1506
2854.02 1391
2854.53 1516
2855.03 1515
2855.54 1477
2856.04 1399
2856.55 1434
2857.05 1499
2857.55 1409
2858.06 1486
2858.56 1457
2859.07 1389
2859.57 1446
2860.08 1475
2860.58 1426
2861.09 1539
2861.59 1527
2862.10 1459
2862.60 1497
2863.11 1547
2863.61 1600
2864.12 1606
2864.62 1539
2865.13 1604
2865.63 1583
2866.14 1557
2866.64 1542
2867.15 1536
2867.65 1568
2868.16 1507
2868.66 1490
2869.17 1419
2869.67 1543
2870.18 1575
2870.68 1478
2871.19 1533
2871.69 1530
2872.20 1548
2872.71 1597
2873.21 1503
2873.72 1528
2874.22 1567
2874.73 1495
2875.24 1501
2875.74 1435
2876.25 1474
2876.75 1467
2877.26 1441
2877.77 1465
2878.27 1398
2878.78 1439
2879.28 1400
2879.79 1503
2880.30 1468
2880.80 1396
2881.31 1478
2881.82 1553
2882.32 1481
2882.83 1469
2883.34 1512
2883.84 1601
2884.35 1623
2884.86 1615
2885.36 1539
2885.87 1653
2886.38 1669
2886.88 1825
2887.39 1910
2887.90 1953
2888.41 1889
2888.91 1940
2889.42 2001
2889.93 1899
2890.43 1897
2890.94 1986
2891.45 1992
2891.96 1963
2892.46 1908
2892.97 1980
2893.48 1880
2893.99 1904
2894.49 1893
2895.00 1849
2895.51 1822
2896.02 1771
2896.53 1859
2897.03 1913
2897.54 1845
2898.05 1806
2898.56 1888
2899.07 1830
2899.57 1799
2900.08 1795
2900.59 1797
2901.10 1828
2901.61 1678
2902.11 1775
2902.62 1738
2903.13 1764
2903.64 1844
2904.15 1908
2904.66 1969
2905.16 1874
2905.67 1996
2906.18 2071
2906.69 2005
2907.20 1994
2907.71 1930
2908.22 1962
2908.73 1886
2909.24 1691
2909.74 1756
2910.25 1765
2910.76 1815
2911.27 1694
2911.78 1552
2912.29 1583
2912.80 1649
2913.31 1594
2913.82 1579
2914.33 1609
2914.84 1550
2915.35 1545
2915.86 1656
2916.36 1692
2916.87 1592
2917.38 1595
2917.89 1716
2918.40 1737
2918.91 1688
2919.42 1698
2919.93 1714
2920.44 1805
2920.95 1712
2921.46 1787
2921.97 1835
2922.48 1812
2922.99 1791
2923.50 1787
2924.01 1832
2924.52 1732
2925.03 1692
2925.54 1813
2926.05 1795
2926.57 1827
2927.08 1853
2927.59 1777
2928.10 1711
2928.61 1656
2929.12 1638
2929.63 1555
2930.14 1615
2930.65 1548
2931.16 1585
2931.67 1640
2932.18 1549
2932.69 1456
2933.20 1498
2933.72 1544
2934.23 1556
2934.74 1478
2935.25 1584
2935.76 1536
2936.27 1521
2936.78 1540
2937.29 1649
2937.81 1668
2938.32 1640
2938.83 1701
2939.34 1749
2939.85 1789
2940.36 1718
2940.88 1824
2941.39 1908
2941.90 1839
2942.41 1885
2942.92 1922
2943.43 1928
2943.95 1843
2944.46 1836
2944.97 1851
2945.48 1894
2945.99 1893
2946.51 1738
2947.02 1800
2947.53 1776
2948.04 1727
2948.56 1641
2949.07 1575
2949.58 1545
2950.09 1638
2950.61 1555
2951.12 1516
2951.63 1476
2952.14 1478
2952.66 1615
2953.17 1601
2953.68 1607
2954.19 1580
2954.71 1545
2955.22 1460
2955.73 1509
2956.25 1556
2956.76 1603
2957.27 1531
2957.79 1563
2958.30 1519
2958.81 1509
2959.33 1504
2959.84 1529
2960.35 1582
2960.87 1607
2961.38 1525
2961.89 1620
2962.41 1729
2962.92 1659
2963.43 1721
2963.95 1775
2964.46 1764
2964.97 1871
2965.49 1864
2966.00 1777
2966.52 1718
2967.03 1798
2967.54 1822
2968.06 1845
2968.57 1873
2969.09 1895
2969.60 1886
2970.12 1870
2970.63 1879
2971.14 1886
2971.66 1889
2972.17 1899
2972.69 1866
2973.20 1774
2973.72 1725
2974.23 1695
2974.75 1741
2975.26 1739
2975.77 1799
2976.29 1762
2976.80 1791
2977.32 1879
2977.83 1828
2978.35 1828
2978.86 1860
2979.38 1880
2979.89 1942
2980.41 1944
2980.92 1934
2981.44 1941
2981.95 1953
2982.47 2028
2982.99 2074
2983.50 2014
2984.02 2007
2984.53 2063
2985.05 2047
2985.56 2106
2986.08 2077
2986.59 2120
2987.11 2167
2987.63 2190
2988.14 2183
2988.66 2187
2989.17 2231
2989.69 2101
2990.20 2147
2990.72 2140
2991.24 2180
2991.75 2251
2992.27 2106
2992.79 2111
2993.30 2104
2993.82 2054
2994.33 2065
2994.85 2148
2995.37 2284
2995.88 2267
2996.40 2456
2996.92 2518
2997.43 2653
2997.95 2874
2998.47 2989
2998.98 3040
2999.50 2995
3000.02 3093
3000.53 3047
3001.05 2982
3001.57 2986
3002.08 3090
3002.60 3280
3003.12 3624
3003.64 4564
3004.15 5551
3004.67 6480
3005.19 7414
3005.70 7968
3006.22 8342
3006.74 8068
3007.26 7583
3007.77 7058
3008.29 6369
3008.81 5512
3009.33 4814
3009.84 4108
3010.36 3646
3010.88 3155
3011.40 2817
3011.92 2643
3012.43 2587
3012.95 2459
3013.47 2465
3013.99 2355
3014.50 2293
3015.02 2341
3015.54 2340
3016.06 2309
3016.58 2192
3017.10 2217
3017.61 2198
3018.13 2164
3018.65 2124
3019.17 2081
3019.69 2156
3020.21 2108
3020.73 2099
3021.24 2071
3021.76 2053
3022.28 2085
3022.80 2119
3023.32 2160
3023.84 2337
3024.36 2389
3024.88 2323
3025.39 2386
3025.91 2415
3026.43 2388
3026.95 2194
3027.47 2146
3027.99 2135
3028.51 2102
3029.03 2022
3029.55 1982
3030.07 1932
3030.59 1873
3031.11 1893
3031.63 1731
3032.15 1792
3032.66 1964
3033.18 1841
3033.70 1874
3034.22 1848
3034.74 1832
3035.26 1865
3035.78 1902
3036.30 1917
3036.82 1913
3037.34 1907
3037.86 1905
3038.38 1897
3038.90 1944
3039.42 1938
3039.94 1921
3040.46 1936
3040.98 1932
3041.51 1843
3042.03 1849
3042.55 1858
3043.07 1820
3043.59 1873
3044.11 1893
3044.63 1895
3045.15 1829
3045.67 1856
3046.19 1843
3046.71 1846
3047.23 1801
3047.75 1806
3048.27 1955
3048.79 1899
3049.32 1787
3049.84 1786
3050.36 1839
3050.88 1810
3051.40 1851
3051.92 1845
3052.44 1781
3052.96 1804
3053.49 1753
3054.01 1718
3054.53 1800
3055.05 1779
3055.57 1719
3056.09 1814
3056.62 1914
3057.14 1864
3057.66 1804
3058.18 1801
3058.70 1793
3059.22 1880
3059.75 1836
3060.27 1903
3060.79 1955
3061.31 1932
3061.83 1849
3062.36 1870
3062.88 1893
3063.40 2011
3063.92 2072
3064.45 1971
3064.97 2006
3065.49 2158
3066.01 2170
3066.54 2193
3067.06 2321
3067.58 2298
3068.10 2428
3068.63 2404
3069.15 2353
3069.67 2408
3070.19 2275
3070.72 2321
3071.24 2274
3071.76 2325
3072.29 2210
3072.81 2084
3073.33 2171
3073.85 2142
3074.38 2062
3074.90 2092
3075.42 2215
3075.95 2146
3076.47 2178
3076.99 2448
3077.52 2619
3078.04 2758
3078.57 2741
3079.09 2851
3079.61 2981
3080.14 2986
3080.66 3148
3081.18 3119
3081.71 3023
3082.23 3113
3082.76 3087
3083.28 2986
3083.80 3015
3084.33 2976
3084.85 2804
3085.38 2852
3085.90 2814
3086.42 2760
3086.95 2726
3087.47 2827
3088.00 3047
3088.52 3479
3089.05 4030
3089.57 4575
3090.09 5226
3090.62 5797
3091.14 5918
3091.67 6119
3092.19 5797
3092.72 5271
3093.24 5043
3093.77 4593
3094.29 4202
3094.82 3888
3095.34 3804
3095.87 3832
3096.39 3913
3096.92 3910
3097.44 3972
3097.97 3926
3098.49 3853
3099.02 3885
3099.54 3866
3100.07 3772
3100.59 3982
3101.12 4319
3101.64 4895
3102.17 5671
3102.70 6577
3103.22 7516
3103.75 8161
3104.27 8236
3104.80 8197
3105.32 7696
3105.85 6865
3106.38 5942
3106.90 5050
3107.43 4338
3107.95 3787
3108.48 3396
3109.01 3070
3109.53 3037
3110.06 2759
3110.58 2745
3111.11 2667
3111.64 2528
3112.16 2571
3112.69 2506
3113.22 2373
3113.74 2402
3114.27 2285
3114.80 2355
3115.32 2193
3115.85 2075
3116.38 2121
3116.90 2201
3117.43 2090
3117.96 2092
3118.48 2177
3119.01 2139
3119.54 2248
3120.06 2175
3120.59 2351
3121.12 2451
3121.65 2454
3122.17 2576
3122.70 2604
3123.23 2645
3123.76 2560
3124.28 2516
3124.81 2436
3125.34 2340
3125.87 2341
3126.39 2194
3126.92 2225
3127.45 2268
3127.98 2010
3128.50 1907
3129.03 1919
3129.56 2051
3130.09 1956
3130.62 1975
3131.14 1941
3131.67 1863
3132.20 1917
3132.73 1852
3133.26 1885
3133.78 1874
3134.31 1846
3134.84 1875
3135.37 1883
3135.90 1938
3136.43 1940
3136.95 1913
3137.48 1835
3138.01 1742
3138.54 1794
3139.07 1785
3139.60 1781
3140.13 1654
3140.65 1723
3141.18 1716
3141.71 1761
3142.24 1681
3142.77 1712
3143.30 1752
3143.83 1730
3144.36 1685
3144.89 1699
3145.42 1751
3145.94 1777
3146.47 1773
3147.00 1826
3147.53 1726
3148.06 1828
3148.59 1871
3149.12 1823
3149.65 1902
3150.18 1933
3150.71 1880
3151.24 1871
3151.77 1857
3152.30 1910
3152.83 1930
3153.36 1892
3153.89 1776
3154.42 1804
3154.95 1952
3155.48 1933
3156.01 1821
3156.54 1797
3157.07 1861
3157.60 1783
3158.13 1869
3158.66 1861
3159.19 1828
3159.72 1860
3160.25 1836
3160.78 1968
3161.31 1775
3161.84 1801
3162.37 1863
3162.90 1883
3163.43 1836
3163.97 1731
3164.50 1712
3165.03 1728
3165.56 1812
3166.09 1833
3166.62 1755
3167.15 1720
3167.68 1785
3168.21 1730
3168.74 1713
3169.28 1680
3169.81 1648
3170.34 1664
3170.87 1621
3171.40 1622
3171.93 1615
3172.46 1656
3172.99 1695
3173.53 1725
3174.06 1663
3174.59 1682
3175.12 1676
3175.65 1743
3176.18 1789
3176.72 1771
3177.25 1795
3177.78 1718
3178.31 1625
3178.84 1634
3179.38 1635
3179.91 1602
3180.44 1599
3180.97 1623
3181.50 1586
3182.04 1518
3182.57 1510
3183.10 1511
3183.63 1512
3184.17 1554
3184.70 1556
3185.23 1502
3185.76 1526
3186.30 1605
3186.83 1575
3187.36 1577
3187.89 1614
3188.43 1565
3188.96 1609
3189.49 1648
3190.03 1614
3190.56 1636
3191.09 1694
3191.63 1718
3192.16 1714
3192.69 1620
3193.22 1696
3193.76 1598
3194.29 1621
3194.82 1659
3195.36 1724
3195.89 1639
3196.43 1735
3196.96 1752
3197.49 1595
3198.03 1638
3198.56 1775
3199.09 1768
3199.63 1708
3200.16 1695
3200.69 1702
3201.23 1730
3201.76 1745
3202.30 1838
3202.83 1832
3203.36 1839
3203.90 1837
3204.43 1697
3204.97 1736
3205.50 1837
3206.04 1898
3206.57 1907
3207.10 1914
3207.64 2032
3208.17 2202
3208.71 2261
3209.24 2390
3209.78 2393
3210.31 2552
3210.85 2628
3211.38 2610
3211.91 2841
3212.45 2781
3212.98 2643
3213.52 2529
3214.05 2351
3214.59 2297
3215.12 2224
3215.66 2119
3216.19 1984
3216.73 1940
3217.26 1895
3217.80 1790
3218.34 1777
3218.87 1853
3219.41 1771
3219.94 1742
3220.48 1757
3221.01 1718
3221.55 1790
3222.08 1790
3222.62 1887
3223.15 1915
3223.69 2077
3224.23 2253
3224.76 2270
3225.30 2304
3225.83 2304
3226.37 2385
3226.91 2376
3227.44 2447
3227.98 2360
3228.51 2249
3229.05 2141
3229.59 2137
3230.12 2011
3230.66 1904
3231.20 1924
3231.73 2102
3232.27 2120
3232.81 2146
3233.34 2231
3233.88 2248
3234.41 2255
3234.95 2260
3235.49 2300
3236.02 2367
3236.56 2459
3237.10 2593
3237.64 2563
3238.17 2619
3238.71 2623
3239.25 2553
3239.78 2587
3240.32 2472
3240.86 2521
3241.39 2382
3241.93 2266
3242.47 2278
3243.01 2361
3243.54 2236
3244.08 2217
3244.62 2439
3245.16 2358
3245.69 2399
3246.23 2507
3246.77 2577
3247.31 2684
3247.84 2650
3248.38 2606
3248.92 2708
3249.46 2650
3250.00 2833
3250.53 3052
3251.07 3538
3251.61 4102
3252.15 4733
3252.69 5585
3253.22 6393
3253.76 6916
3254.30 7143
3254.84 7002
3255.38 6570
3255.92 6165
3256.45 5476
3256.99 4811
3257.53 4101
3258.07 3751
3258.61 3400
3259.15 3382
3259.69 3267
3260.23 3299
3260.76 3560
3261.30 3508
3261.84 3823
3262.38 4112
3262.92 4149
3263.46 4259
3264.00 4359
3264.54 4598
3265.08 4694
3265.62 4888
3266.15 5089
3266.69 5483
3267.23 5637
3267.77 5788
3268.31 5880
3268.85 5566
3269.39 5279
3269.93 4707
3270.47 4315
3271.01 3955
3271.55 3542
3272.09 3293
3272.63 3131
3273.17 2995
3273.71 3028
3274.25 3026
3274.79 2833
3275.33 2839
3275.87 2874
3276.41 2853
3276.95 2827
3277.49 2732
3278.03 2801
3278.57 2770
3279.11 2790
3279.65 2837
3280.19 2774
3280.73 2860
3281.27 2931
3281.81 2877
3282.35 2687
3282.89 2709
3283.43 2750
3283.97 2675
3284.52 2729
3285.06 2650
3285.60 2750
3286.14 2674
3286.68 2742
3287.22 2765
3287.76 2695
3288.30 2774
3288.84 2786
3289.38 2835
3289.93 2861
3290.47 2916
3291.01 3071
3291.55 3250
3292.09 3308
3292.63 3461
3293.17 3598
3293.72 3762
3294.26 4175
3294.80 4191
3295.34 4456
3295.88 4622
3296.42 4953
3296.97 4872
3297.51 4901
3298.05 4646
3298.59 4465
3299.13 4248
3299.68 4025
3300.22 3815
3300.76 3761
3301.30 3533
3301.84 3390
3302.39 3331
3302.93 3258
3303.47 3197
3304.01 3240
3304.56 3221
3305.10 3304
3305.64 3191
3306.18 3120
3306.73 3159
3307.27 3175
3307.81 3128
3308.35 3176
3308.90 3224
3309.44 3256
3309.98 3230
3310.52 3510
3311.07 3621
3311.61 3646
3312.15 3676
3312.70 3710
3313.24 3537
3313.78 3542
3314.33 3505
3314.87 3523
3315.41 3712
3315.96 3800
3316.50 3948
3317.04 4129
3317.59 4391
3318.13 4593
3318.67 4945
3319.22 5213
3319.76 5807
3320.30 6057
3320.85 6053
3321.39 5980
3321.94 5828
3322.48 5859
3323.02 5636
3323.57 5280
3324.11 5133
3324.66 5025
3325.20 4729
3325.74 4596
3326.29 4582
3326.83 4476
3327.38 4137
3327.92 4206
3328.47 4233
3329.01 4279
3329.55 4123
3330.10 4196
3330.64 4489
3331.19 4685
3331.73 5306
3332.28 6443
3332.82 8432
3333.37 11681
3333.91 15653
3334.46 20615
3335.00 26631
3335.55 31114
3336.09 34833
3336.64 36621
3337.18 37410
3337.73 36927
3338.27 35345
3338.82 32741
3339.36 29026
3339.91 24527
3340.45 20102
3341.00 16283
3341.54 13097
3342.09 10527
3342.63 8442
3343.18 6928
3343.73 5731
3344.27 5032
3344.82 4562
3345.36 4046
3345.91 3772
3346.45 3622
3347.00 3558
3347.55 3427
3348.09 3379
3348.64 3284
3349.18 3213
3349.73 3065
3350.28 2808
3350.82 2698
3351.37 2588
3351.92 2519
3352.46 2400
3353.01 2398
3353.55 2542
3354.10 2418
3354.65 2462
3355.19 2553
3355.74 2634
3356.29 2624
3356.83 2672
3357.38 2810
3357.93 2670
3358.47 2653
3359.02 2825
3359.57 2840
3360.12 2873
3360.66 2912
3361.21 2927
3361.76 2895
3362.30 3037
3362.85 3001
3363.40 3069
3363.95 3198
3364.49 3240
3365.04 3188
3365.59 3216
3366.14 3175
3366.68 3008
3367.23 3032
3367.78 3009
3368.33 2811
3368.87 2721
3369.42 2844
3369.97 2792
3370.52 2916
3371.06 3044
3371.61 3212
3372.16 3642
3372.71 4107
3373.26 4553
3373.80 5039
3374.35 5407
3374.90 5495
3375.45 5589
3376.00 5429
3376.54 5046
3377.09 4835
3377.64 4462
3378.19 4087
3378.74 3622
3379.29 3275
3379.84 3045
3380.38 2858
3380.93 2745
3381.48 2568
3382.03 2522
3382.58 2435
3383.13 2325
3383.68 2381
3384.23 2325
3384.77 2250
3385.32 2321
3385.87 2259
3386.42 2186
3386.97 2144
3387.52 2109
3388.07 2194
3388.62 2076
3389.17 2098
3389.72 2140
3390.27 2181
3390.82 2116
3391.37 2074
3391.92 2112
3392.46 2159
3393.01 2185
3393.56 2137
3394.11 2235
3394.66 2276
3395.21 2275
3395.76 2431
3396.31 2435
3396.86 2467
3397.41 2672
3397.96 2857
3398.51 2807
3399.06 2800
3399.61 2888
3400.16 2977
3400.71 2869
3401.26 2794
3401.81 2674
3402.37 2541
3402.92 2442
3403.47 2283
3404.02 2269
3404.57 2163
3405.12 2233
3405.67 2077
3406.22 2067
3406.77 2019
3407.32 1976
3407.87 1942
3408.42 2001
3408.97 2040
3409.52 2175
3410.08 2268
3410.63 2461
3411.18 2555
3411.73 2572
3412.28 2791
3412.83 2970
3413.38 2842
3413.93 2817
3414.48 2824
3415.04 2808
3415.59 2692
3416.14 2732
3416.69 2667
3417.24 2661
3417.79 2561
3418.35 2557
3418.90 2624
3419.45 2734
3420.00 2649
3420.55 2560
3421.10 2408
3421.66 2258
3422.21 2225
3422.76 2182
3423.31 2097
3423.86 2121
3424.42 2224
3424.97 2210
3425.52 2340
3426.07 2263
3426.63 2327
3427.18 2176
3427.73 2120
3428.28 2056
3428.84 1998
3429.39 1910
3429.94 1941
3430.49 1862
3431.05 1880
3431.60 1975
3432.15 1849
3432.70 1810
3433.26 1860
3433.81 1881
3434.36 1853
3434.92 1929
3435.47 1950
3436.02 1978
3436.58 1920
3437.13 2030
3437.68 1997
3438.24 1961
3438.79 1939
3439.34 2015
3439.90 2099
3440.45 2036
3441.00 2039
3441.56 2049
3442.11 1983
3442.66 1883
3443.22 1926
3443.77 1900
3444.32 1817
3444.88 1903
3445.43 1832
3445.99 1848
3446.54 1820
3447.09 1802
3447.65 1789
3448.20 1873
3448.76 1890
3449.31 1754
3449.86 1786
3450.42 1839
3450.97 1796
3451.53 1757
3452.08 1791
3452.64 1796
3453.19 1716
3453.75 1652
3454.30 1706
3454.85 1681
3455.41 1753
3455.96 1822
3456.52 1794
3457.07 1880
3457.63 1795
3458.18 1773
3458.74 1745
3459.29 1714
3459.85 1841
3460.40 1848
3460.96 1874
3461.51 1819
3462.07 1923
3462.62 1990
3463.18 1934
3463.73 1851
3464.29 1972
3464.85 1936
3465.40 2036
3465.96 1939
3466.51 2031
3467.07 2096
3467.62 1988
3468.18 2071
3468.73 1989
3469.29 2087
3469.85 2118
3470.40 2164
3470.96 2230
3471.51 2176
3472.07 2308
3472.63 2422
3473.18 2414
3473.74 2500
3474.29 2389
3474.85 2453
3475.41 2341
3475.96 2280
3476.52 2254
3477.08 2248
3477.63 2307
3478.19 2555
3478.75 2417
3479.30 2404
3479.86 2550
3480.42 2670
3480.97 2692
3481.53 2712
3482.09 2714
3482.64 2866
3483.20 2892
3483.76 2938
3484.31 3004
3484.87 3084
3485.43 3041
3485.98 3084
3486.54 3123
3487.10 3040
3487.66 3127
3488.21 3357
3488.77 3477
3489.33 3808
3489.89 4351
3490.44 5338
3491.00 6948
3491.56 8819
3492.12 10546
3492.67 12246
3493.23 13268
3493.79 13385
3494.35 12850
3494.90 11972
3495.46 10267
3496.02 8598
3496.58 7043
3497.14 5842
3497.69 4974
3498.25 4352
3498.81 3968
3499.37 3727
3499.93 3707
3500.49 3576
3501.04 3471
3501.60 3696
3502.16 3743
3502.72 4067
3503.28 4464
3503.84 5041
3504.39 5457
3504.95 5977
3505.51 6805
3506.07 6842
3506.63 6838
3507.19 6681
3507.75 6327
3508.31 5916
3508.86 5209
3509.42 4730
3509.98 4386
3510.54 3841
3511.10 3749
3511.66 3515
3512.22 3351
3512.78 3111
3513.34 2965
3513.90 2780
3514.46 2537
3515.02 2343
3515.58 2306
3516.13 2179
3516.69 2053
3517.25 2069
3517.81 2059
3518.37 2018
3518.93 2069
3519.49 2083
3520.05 2034
3520.61 2050
3521.17 2088
3521.73 2068
3522.29 2106
3522.85 2168
3523.41 2084
3523.97 2203
3524.53 2274
3525.09 2271
3525.65 2317
3526.21 2268
3526.77 2275
3527.33 2143
3527.89 2189
3528.46 2171
3529.02 2171
3529.58 2167
3530.14 2257
3530.70 2165
3531.26 2152
3531.82 2182
3532.38 2226
3532.94 2210
3533.50 2174
3534.06 2175
3534.62 2089
3535.18 2165
3535.75 2223
3536.31 2091
3536.87 2132
3537.43 2125
3537.99 2120
3538.55 2091
3539.11 1957
3539.67 2034
3540.24 1967
3540.80 1835
3541.36 1983
3541.92 2108
3542.48 2045
3543.04 2057
3543.61 2024
3544.17 2080
3544.73 2094
3545.29 2110
3545.85 2150
3546.41 2113
3546.98 2096
3547.54 2041
3548.10 1911
3548.66 1873
3549.23 1926
3549.79 1907
3550.35 1838
3550.91 1828
3551.47 1880
3552.04 1836
3552.60 1745
3553.16 1729
3553.72 1642
3554.29 1671
3554.85 1601
3555.41 1624
3555.97 1653
3556.54 1594
3557.10 1569
3557.66 1679
3558.23 1717
3558.79 1709
3559.35 1682
3559.91 1764
3560.48 1737
3561.04 1767
3561.60 1774
3562.17 1851
3562.73 1678
3563.29 1789
3563.86 1775
3564.42 1840
3564.98 1921
3565.55 1819
3566.11 1878
3566.67 1947
3567.24 1897
3567.80 1909
3568.36 1875
3568.93 1812
3569.49 1797
3570.06 1715
3570.62 1764
3571.18 1789
3571.75 1749
3572.31 1713
3572.88 1777
3573.44 1830
3574.00 1869
3574.57 1949
3575.13 2140
3575.70 2358
3576.26 2494
3576.82 2715
3577.39 2895
3577.95 3040
3578.52 3164
3579.08 3218
3579.65 3125
3580.21 2941
3580.78 2850
3581.34 2635
3581.91 2464
3582.47 2340
3583.04 2174
3583.60 1964
3584.17 1882
3584.73 1918
3585.30 1790
3585.86 1691
3586.43 1756
3586.99 1652
3587.56 1666
3588.12 1593
3588.69 1626
3589.25 1494
3589.82 1458
3590.38 1526
3590.95 1570
3591.51 1540
3592.08 1617
3592.64 1602
3593.21 1601
3593.78 1597
3594.34 1572
3594.91 1550
3595.47 1632
3596.04 1609
3596.60 1645
3597.17 1726
3597.74 1737
3598.30 1716
3598.87 1783
3599.43 1738
3600.00 1717
3600.57 1614
3601.13 1671
3601.70 1527
3602.27 1586
3602.83 1597
3603.40 1593
3603.96 1579
3604.53 1566
3605.10 1572
3605.66 1456
3606.23 1496
3606.80 1482
3607.36 1458
3607.93 1513
3608.50 1453
3609.07 1411
3609.63 1367
3610.20 1423
3610.77 1417
3611.33 1377
3611.90 1477
3612.47 1403
3613.03 1427
3613.60 1435
3614.17 1470
3614.74 1467
3615.30 1515
3615.87 1506
3616.44 1618
3617.01 1770
3617.57 1896
3618.14 1983
3618.71 1987
3619.28 2034
3619.84 2114
3620.41 2186
3620.98 1991
3621.55 1914
3622.12 1827
3622.68 1710
3623.25 1683
3623.82 1632
3624.39 1599
3624.96 1534
3625.52 1450
3626.09 1474
3626.66 1526
3627.23 1442
3627.80 1505
3628.37 1411
3628.93 1419
3629.50 1357
3630.07 1349
3630.64 1462
3631.21 1418
3631.78 1512
3632.34 1515
3632.91 1489
3633.48 1450
3634.05 1468
3634.62 1514
3635.19 1554
3635.76 1488
3636.33 1488
3636.90 1478
3637.47 1459
3638.03 1406
3638.60 1500
3639.17 1453
3639.74 1515
3640.31 1515
3640.88 1549
3641.45 1518
3642.02 1496
3642.59 1644
3643.16 1773
3643.73 1702
3644.30 1605
3644.87 1544
3645.44 1537
3646.01 1533
3646.58 1606
3647.15 1498
3647.72 1448
3648.29 1426
3648.86 1498
3649.43 1530
3650.00 1514
3650.57 1507
3651.14 1581
3651.71 1579
3652.28 1623
3652.85 1751
3653.42 1770
3653.99 1692
3654.56 1781
3655.13 1765
3655.70 1729
3656.27 1629
3656.84 1612
3657.41 1708
3657.98 1726
3658.55 1774
3659.12 1755
3659.69 1736
3660.27 1793
3660.84 1831
3661.41 1728
3661.98 1707
3662.55 1740
3663.12 1746
3663.69 1672
3664.26 1700
3664.83 1755
3665.41 1786
3665.98 1873
3666.55 2052
3667.12 2243
3667.69 2130
3668.26 2060
3668.83 1913
3669.41 1804
3669.98 1866
3670.55 1779
3671.12 1755
3671.69 1668
3672.26 1580
3672.84 1611
3673.41 1587
3673.98 1587
3674.55 1633
3675.12 1657
3675.70 1627
3676.27 1786
3676.84 1797
3677.41 1869
3677.98 1791
3678.56 1793
3679.13 1923
3679.70 1825
3680.27 1869
3680.85 1825
3681.42 1905
3681.99 1811
3682.56 1660
3683.14 1559
3683.71 1501
3684.28 1496
3684.86 1494
3685.43 1459
3686.00 1450
3686.57 1438
3687.15 1539
3687.72 1462
3688.29 1523
3688.87 1599
3689.44 1566
3690.01 1699
3690.59 1800
3691.16 1751
3691.73 1753
3692.31 1795
3692.88 1751
3693.45 1755
3694.03 1702
3694.60 1622
3695.17 1602
3695.75 1579
3696.32 1465
3696.89 1446
3697.47 1454
3698.04 1423
3698.62 1421
3699.19 1339
3699.76 1388
3700.34 1457
3700.91 1415
3701.49 1493
3702.06 1416
3702.63 1368
3703.21 1533
3703.78 1492
3704.36 1416
3704.93 1493
3705.51 1495
3706.08 1591
3706.65 1571
3707.23 1559
3707.80 1607
3708.38 1629
3708.95 1532
3709.53 1674
3710.10 1642
3710.68 1586
3711.25 1610
3711.83 1633
3712.40 1603
3712.98 1493
3713.55 1493
3714.13 1539
3714.70 1440
3715.28 1431
3715.85 1494
3716.43 1373
3717.00 1383
3717.58 1440
3718.15 1442
3718.73 1416
3719.30 1384
3719.88 1293
3720.46 1349
3721.03 1377
3721.61 1389
3722.18 1382
3722.76 1380
3723.33 1281
3723.91 1251
3724.49 1317
3725.06 1319
3725.64 1339
3726.21 1330
3726.79 1287
3727.37 1345
3727.94 1348
3728.52 1359
3729.09 1458
3729.67 1405
3730.25 1425
3730.82 1604
3731.40 1623
3731.98 1634
3732.55 1646
3733.13 1696
3733.71 1714
3734.28 1777
3734.86 1673
3735.44 1692
3736.01 1675
3736.59 1681
3737.17 1648
3737.74 1572
3738.32 1410
3738.90 1445
3739.47 1380
3740.05 1449
3740.63 1445
3741.20 1401
3741.78 1400
3742.36 1372
3742.94 1450
3743.51 1386
3744.09 1343
3744.67 1305
3745.25 1344
3745.82 1413
3746.40 1369
3746.98 1333
3747.56 1266
3748.13 1344
3748.71 1420
3749.29 1315
3749.87 1385
3750.45 1400
3751.02 1399
3751.60 1339
3752.18 1345
3752.76 1375
3753.34 1316
3753.91 1351
3754.49 1371
3755.07 1353
3755.65 1296
3756.23 1279
3756.80 1391
3757.38 1372
3757.96 1379
3758.54 1347
3759.12 1358
3759.70 1323
3760.28 1366
3760.85 1334
3761.43 1402
3762.01 1493
3762.59 1512
3763.17 1517
3763.75 1513
3764.33 1499
3764.91 1464
3765.49 1541
3766.06 1458
3766.64 1430
3767.22 1425
3767.80 1354
3768.38 1341
3768.96 1392
3769.54 1326
3770.12 1375
3770.70 1408
3771.28 1371
3771.86 1360
3772.44 1325
3773.02 1390
3773.60 1366
3774.18 1354
3774.76 1327
3775.34 1363
3775.92 1334
3776.50 1373
3777.08 1325
3777.66 1224
3778.24 1276
3778.82 1264
3779.40 1281
3779.98 1305
3780.56 1307
3781.14 1342
3781.72 1381
3782.30 1340
3782.88 1326
3783.46 1217
3784.04 1261
3784.62 1214
3785.20 1222
3785.78 1237
3786.36 1292
3786.94 1317
3787.52 1386
3788.10 1375
3788.68 1334
3789.26 1343
3789.84 1393
3790.43 1388
3791.01 1352
3791.59 1331
3792.17 1345
3792.75 1325
3793.33 1302
3793.91 1306
3794.49 1307
3795.07 1266
3795.66 1295
3796.24 1271
3796.82 1327
3797.40 1296
3797.98 1286
3798.56 1325
3799.15 1341
3799.73 1342
3800.31 1334
3800.89 1338
3801.47 1312
3802.05 1332
3802.64 1361
3803.22 1474
3803.80 1423
3804.38 1308
3804.96 1353
3805.55 1403
3806.13 1433
3806.71 1465
3807.29 1419
3807.87 1551
3808.46 1457
3809.04 1626
3809.62 1696
3810.20 1650
3810.79 1606
3811.37 1691
3811.95 1647
3812.53 1594
3813.12 1544
3813.70 1518
3814.28 1562
3814.87 1586
3815.45 1538
3816.03 1560
3816.61 1574
3817.20 1489
3817.78 1552
3818.36 1495
3818.95 1449
3819.53 1331
3820.11 1372
3820.70 1381
3821.28 1386
3821.86 1410
3822.45 1457
3823.03 1404
3823.61 1416
3824.20 1433
3824.78 1511
3825.36 1497
3825.95 1465
3826.53 1469
3827.11 1409
3827.70 1389
3828.28 1387
3828.87 1327
3829.45 1333
3830.03 1307
3830.62 1347
3831.20 1405
3831.79 1425
3832.37 1398
3832.95 1468
3833.54 1398
3834.12 1435
3834.71 1468
3835.29 1479
3835.88 1486
3836.46 1549
3837.05 1441
3837.63 1436
3838.21 1420
3838.80 1403
3839.38 1398
3839.97 1385
3840.55 1320
3841.14 1346
3841.72 1304
3842.31 1331
3842.89 1344
3843.48 1376
3844.06 1344
3844.65 1363
3845.23 1472
3845.82 1538
3846.40 1481
3846.99 1565
3847.57 1572
3848.16 1532
3848.74 1567
3849.33 1506
3849.92 1473
3850.50 1471
3851.09 1381
3851.67 1448
3852.26 1428
3852.84 1394
3853.43 1405
3854.02 1396
3854.60 1424
3855.19 1373
3855.77 1411
3856.36 1402
3856.94 1428
3857.53 1432
3858.12 1458
3858.70 1494
3859.29 1523
3859.88 1640
3860.46 1628
3861.05 1689
3861.63 1914
3862.22 1971
3862.81 2018
3863.39 1962
3863.98 1900
3864.57 1910
3865.15 1975
3865.74 1837
3866.33 1805
3866.91 1663
3867.50 1601
3868.09 1544
3868.67 1573
3869.26 1454
3869.85 1410
3870.44 1391
3871.02 1388
3871.61 1386
3872.20 1406
3872.78 1360
3873.37 1408
3873.96 1507
3874.55 1489
3875.13 1446
3875.72 1400
3876.31 1392
3876.90 1468
3877.48 1504
3878.07 1445
3878.66 1494
3879.25 1472
3879.83 1359
3880.42 1381
3881.01 1408
3881.60 1421
3882.19 1316
3882.77 1311
3883.36 1307
3883.95 1276
3884.54 1301
3885.13 1309
3885.71 1311
3886.30 1348
3886.89 1220
3887.48 1236
3888.07 1363
3888.66 1327
3889.24 1305
3889.83 1436
3890.42 1440
3891.01 1498
3891.60 1450
3892.19 1476
3892.78 1484
3893.36 1539
3893.95 1535
3894.54 1484
3895.13 1410
3895.72 1387
3896.31 1399
3896.90 1322
3897.49 1342
3898.08 1371
3898.67 1346
3899.26 1348
3899.84 1330
3900.43 1288
3901.02 1287
3901.61 1218
3902.20 1281
3902.79 1365
3903.38 1304
3903.97 1287
3904.56 1347
3905.15 1334
3905.74 1327
3906.33 1334
3906.92 1314
3907.51 1351
3908.10 1395
3908.69 1379
3909.28 1362
3909.87 1338
3910.46 1355
3911.05 1322
3911.64 1305
3912.23 1263
3912.82 1251
3913.41 1219
3914.00 1271
3914.59 1240
3915.18 1233
3915.77 1235
3916.36 1302
3916.95 1263
3917.54 1251
3918.13 1276
3918.72 1173
3919.32 1240
3919.91 1363
3920.50 1324
3921.09 1279
3921.68 1210
3922.27 1243
3922.86 1246
3923.45 1293
3924.04 1214
3924.63 1160
3925.23 1184
3925.82 1264
3926.41 1229
3927.00 1187
3927.59 1212
3928.18 1230
3928.77 1160
3929.36 1186
3929.96 1164
3930.55 1229
3931.14 1221
3931.73 1185
3932.32 1190
3932.91 1156
3933.51 1134
3934.10 1150
3934.69 1170
3935.28 1132
3935.87 1210
3936.47 1138
3937.06 1141
3937.65 1230
3938.24 1249
3938.83 1164
3939.43 1181
3940.02 1279
3940.61 1297
3941.20 1202
3941.80 1220
3942.39 1351
3942.98 1325
3943.57 1220
3944.17 1188
3944.76 1215
3945.35 1229
3945.94 1235
3946.54 1280
3947.13 1287
3947.72 1205
3948.32 1183
3948.91 1189
3949.50 1216
3950.10 1213
3950.69 1235
3951.28 1238
3951.87 1264
3952.47 1246
3953.06 1349
3953.65 1356
3954.25 1408
3954.84 1398
3955.43 1380
3956.03 1298
3956.62 1366
3957.22 1363
3957.81 1422
3958.40 1495
3959.00 1540
3959.59 1435
3960.18 1407
3960.78 1405
3961.37 1457
3961.97 1480
3962.56 1475
3963.15 1429
3963.75 1387
3964.34 1381
3964.94 1449
3965.53 1569
3966.12 1536
3966.72 1535
3967.31 1670
3967.91 1678
3968.50 1752
3969.10 1802
3969.69 1777
3970.29 1703
3970.88 1646
3971.47 1576
3972.07 1467
3972.66 1510
3973.26 1476
3973.85 1395
3974.45 1376
3975.04 1419
3975.64 1435
3976.23 1515
3976.83 1551
3977.42 1691
3978.02 1764
3978.61 1893
3979.21 1843
3979.80 1645
3980.40 1643
3981.00 1495
3981.59 1558
3982.19 1501
3982.78 1475
3983.38 1509
3983.97 1470
3984.57 1406
3985.16 1451
3985.76 1443
3986.36 1463
3986.95 1494
3987.55 1495
3988.14 1497
3988.74 1478
3989.34 1487
3989.93 1460
3990.53 1493
3991.12 1570
3991.72 1556
3992.32 1498
3992.91 1565
3993.51 1526
3994.10 1573
3994.70 1583
3995.30 1619
3995.89 1608
3996.49 1605
3997.09 1625
3997.68 1506
3998.28 1592
3998.88 1710
3999.47 1737
4000.07 1700
4000.67 1736
4001.26 1687
4001.86 1690
4002.46 1668
4003.06 1607
4003.65 1658
4004.25 1558
4004.85 1502
4005.44 1470
4006.04 1461
4006.64 1419
4007.24 1397
4007.83 1434
4008.43 1411
4009.03 1311
4009.63 1312
4010.22 1333
4010.82 1359
4011.42 1333
4012.02 1387
4012.61 1327
4013.21 1293
4013.81 1389
4014.41 1374
4015.01 1326
4015.60 1382
4016.20 1403
4016.80 1500
4017.40 1550
4018.00 1523
4018.59 1580
4019.19 1704
4019.79 1647
4020.39 1610
4020.99 1691
4021.59 1628
4022.18 1579
4022.78 1546
4023.38 1492
4023.98 1467
4024.58 1424
4025.18 1428
4025.78 1409
4026.37 1482
4026.97 1464
4027.57 1469
4028.17 1530
4028.77 1610
4029.37 1540
4029.97 1551
4030.57 1588
4031.17 1567
4031.76 1556
4032.36 1610
4032.96 1538
4033.56 1481
4034.16 1544
4034.76 1683
4035.36 1658
4035.96 1715
4036.56 1714
4037.16 1646
4037.76 1599
4038.36 1465
4038.96 1440
4039.56 1383
4040.16 1434
4040.76 1298
4041.36 1260
4041.96 1300
4042.56 1231
4043.16 1239
4043.76 1265
4044.36 1287
4044.96 1260
4045.56 1251
4046.16 1234
4046.76 1214
4047.36 1226
4047.96 1262
4048.56 1239
4049.16 1282
4049.76 1350
4050.36 1324
4050.96 1312
4051.56 1319
4052.16 1277
4052.76 1283
4053.36 1317
4053.97 1237
4054.57 1247
4055.17 1308
4055.77 1249
4056.37 1247
4056.97 1243
4057.57 1236
4058.17 1189
4058.77 1186
4059.37 1218
4059.98 1218
4060.58 1178
4061.18 1246
4061.78 1277
4062.38 1251
4062.98 1182
4063.58 1315
4064.19 1361
4064.79 1383
4065.39 1418
4065.99 1361
4066.59 1431
4067.19 1432
4067.80 1324
4068.40 1384
4069.00 1359
4069.60 1369
4070.20 1308
4070.81 1275
4071.41 1288
4072.01 1264
4072.61 1245
4073.21 1201
4073.82 1235
4074.42 1191
4075.02 1202
4075.62 1139
4076.23 1160
4076.83 1166
4077.43 1184
4078.03 1173
4078.64 1147
4079.24 1141
4079.84 1195
4080.44 1128
4081.05 1114
4081.65 1103
4082.25 1101
4082.86 1180
4083.46 1129
4084.06 1026
4084.67 1068
4085.27 1178
4085.87 1083
4086.47 1028
4087.08 1115
4087.68 1140
4088.28 1110
4088.89 1125
4089.49 1199
4090.09 1224
4090.70 1205
4091.30 1177
4091.91 1172
4092.51 1157
4093.11 1175
4093.72 1205
4094.32 1162
4094.92 1169
4095.53 1256
4096.13 1186
4096.74 1199
4097.34 1270
4097.94 1254
4098.55 1260
4099.15 1271
4099.76 1229
4100.36 1210
4100.97 1261
4101.57 1185
4102.17 1169
4102.78 1198
4103.38 1177
4103.99 1196
4104.59 1219
4105.20 1259
4105.80 1167
4106.41 1089
4107.01 1117
4107.62 1135
4108.22 1206
4108.82 1193
4109.43 1213
4110.03 1109
4110.64 1192
4111.24 1198
4111.85 1156
4112.45 1131
4113.06 1134
4113.67 1148
4114.27 1099
4114.88 1128
4115.48 1182
4116.09 1042
4116.69 1066
4117.30 1165
4117.90 1103
4118.51 1015
4119.11 1097
4119.72 1120
4120.33 1201
4120.93 1127
4121.54 1144
4122.14 1102
4122.75 1092
4123.35 1062
4123.96 1126
4124.57 1168
4125.17 1151
4125.78 1062
4126.39 1124
4126.99 1197
4127.60 1128
4128.20 1149
4128.81 1133
4129.42 1130
4130.02 1134
4130.63 1117
4131.24 1102
4131.84 1153
4132.45 1155
4133.06 1243
4133.66 1218
4134.27 1205
4134.88 1205
4135.48 1258
4136.09 1260
4136.70 1216
4137.30 1246
4137.91 1231
4138.52 1209
4139.12 1197
4139.73 1218
4140.34 1183
4140.95 1264
4141.55 1229
4142.16 1248
4142.77 1205
4143.38 1223
4143.98 1280
4144.59 1265
4145.20 1335
4145.81 1265
4146.41 1205
4147.02 1231
4147.63 1231
4148.24 1174
4148.84 1202
4149.45 1131
4150.06 1180
4150.67 1156
4151.28 1129
4151.88 1101
4152.49 1139
4153.10 1134
4153.71 1048
4154.32 1092
4154.92 1145
4155.53 1099
4156.14 1136
4156.75 1111
4157.36 1130
4157.97 1166
4158.57 1142
4159.18 1165
4159.79 1161
4160.40 1122
4161.01 1190
4161.62 1182
4162.23 1200
4162.84 1186
4163.44 1130
4164.05 1141
4164.66 1101
4165.27 1200
4165.88 1278
4166.49 1255
4167.10 1214
4167.71 1246
4168.32 1257
4168.93 1181
4169.54 1179
4170.15 1285
4170.75 1318
4171.36 1231
4171.97 1275
4172.58 1256
4173.19 1345
4173.80 1388
4174.41 1340
4175.02 1282
4175.63 1188
4176.24 1196
4176.85 1255
4177.46 1294
4178.07 1228
4178.68 1177
4179.29 1161
4179.90 1197
4180.51 1191
4181.12 1120
4181.73 1123
4182.34 1054
4182.95 1097
4183.56 1040
4184.17 1102
4184.78 1120
4185.39 1217
4186.00 1208
4186.61 1257
4187.23 1207
4187.84 1126
4188.45 1120
4189.06 1121
4189.67 1157
4190.28 1135
4190.89 1155
4191.50 1173
4192.11 1141
4192.72 1171
4193.33 1215
4193.94 1196
4194.56 1199
4195.17 1273
4195.78 1232
4196.39 1261
4197.00 1226
4197.61 1221
4198.22 1174
4198.84 1140
4199.45 1246
4200.06 1187
4200.67 1131
4201.28 1194
4201.89 1198
4202.50 1200
4203.12 1168
4203.73 1134
4204.34 1174
4204.95 1097
4205.56 1072
4206.18 1178
4206.79 1228
4207.40 1212
4208.01 1139
4208.62 1164
4209.24 1114
4209.85 1189
4210.46 1140
4211.07 1186
4211.69 1252
4212.30 1262
4212.91 1246
4213.52 1222
4214.14 1232
4214.75 1247
4215.36 1308
4215.97 1250
4216.59 1279
4217.20 1288
4217.81 1224
4218.43 1167
4219.04 1246
4219.65 1238
4220.26 1269
4220.88 1316
4221.49 1369
4222.10 1382
4222.72 1380
4223.33 1407
4223.94 1395
4224.56 1478
4225.17 1504
4225.78 1494
4226.40 1501
4227.01 1642
4227.62 1683
4228.24 1815
4228.85 1967
4229.46 2122
4230.08 2186
4230.69 2118
4231.31 2012
4231.92 1916
4232.53 1774
4233.15 1617
4233.76 1539
4234.38 1510
4234.99 1528
4235.60 1497
4236.22 1506
4236.83 1491
4237.45 1426
4238.06 1406
4238.68 1415
4239.29 1407
4239.90 1445
4240.52 1422
4241.13 1341
4241.75 1387
4242.36 1382
4242.98 1378
4243.59 1340
4244.21 1344
4244.82 1415
4245.44 1308
4246.05 1371
4246.67 1370
4247.28 1368
4247.90 1280
4248.51 1382
4249.13 1418
4249.74 1335
4250.36 1442
4250.97 1343
4251.59 1396
4252.20 1387
4252.82 1373
4253.43 1418
4254.05 1389
4254.66 1307
4255.28 1310
4255.89 1334
4256.51 1392
4257.13 1324
4257.74 1311
4258.36 1313
4258.97 1330
4259.59 1311
4260.21 1409
4260.82 1353
4261.44 1384
4262.05 1494
4262.67 1474
4263.29 1533
4263.90 1613
4264.52 1713
4265.13 1633
4265.75 1722
4266.37 1654
4266.98 1666
4267.60 1542
4268.22 1519
4268.83 1526
4269.45 1490
4270.07 1504
4270.68 1405
4271.30 1363
4271.92 1394
4272.53 1304
4273.15 1425
4273.77 1365
4274.38 1283
4275.00 1332
4275.62 1392
4276.23 1369
4276.85 1463
4277.47 1490
4278.09 1421
4278.70 1579
4279.32 1539
4279.94 1488
4280.56 1481
4281.17 1412
4281.79 1289
4282.41 1332
4283.03 1263
4283.64 1290
4284.26 1264
4284.88 1232
4285.50 1273
4286.11 1206
4286.73 1221
4287.35 1219
4287.97 1193
4288.59 1193
4289.20 1227
4289.82 1238
4290.44 1165
4291.06 1207
4291.68 1249
4292.29 1180
4292.91 1194
4293.53 1204
4294.15 1111
4294.77 1187
4295.39 1160
4296.00 1205
4296.62 1186
4297.24 1187
4297.86 1241
4298.48 1250
4299.10 1174
4299.72 1246
4300.33 1269
4300.95 1280
4301.57 1238
4302.19 1255
4302.81 1291
4303.43 1274
4304.05 1385
4304.67 1347
4305.29 1221
4305.91 1317
4306.53 1390
4307.14 1327
4307.76 1381
4308.38 1378
4309.00 1355
4309.62 1460
4310.24 1410
4310.86 1357
4311.48 1315
4312.10 1365
4312.72 1317
4313.34 1312
4313.96 1365
4314.58 1382
4315.20 1424
4315.82 1448
4316.44 1400
4317.06 1397
4317.68 1399
4318.30 1547
4318.92 1503
4319.54 1428
4320.16 1388
4320.78 1491
4321.40 1498
4322.02 1498
4322.64 1504
4323.26 1495
4323.88 1590
4324.50 1623
4325.12 1691
4325.74 1719
4326.36 1739
4326.99 1723
4327.61 1741
4328.23 1873
4328.85 1889
4329.47 1882
4330.09 1897
4330.71 2009
4331.33 2239
4331.95 2592
4332.57 2811
4333.19 2941
4333.82 3219
4334.44 3484
4335.06 3385
4335.68 3253
4336.30 3248
4336.92 3246
4337.54 3370
4338.17 3572
4338.79 3686
4339.41 3805
4340.03 3690
4340.65 3421
4341.27 3349
4341.90 2975
4342.52 2660
4343.14 2623
4343.76 2567
4344.38 2528
4345.01 2680
4345.63 2887
4346.25 3312
4346.87 3689
4347.49 4054
4348.12 4296
4348.74 4195
4349.36 3997
4349.98 3850
4350.61 3672
4351.23 3441
4351.85 3251
4352.47 3248
4353.10 3239
4353.72 3019
4354.34 2872
4354.96 2625
4355.59 2456
4356.21 2228
4356.83 2116
4357.46 2065
4358.08 1985
4358.70 1949
4359.32 1915
4359.95 1844
4360.57 1844
4361.19 1837
4361.82 1808
4362.44 1802
4363.06 1862
4363.69 1861
4364.31 1752
4364.93 1691
4365.56 1646
4366.18 1749
4366.80 1733
4367.43 1708
4368.05 1654
4368.67 1590
4369.30 1658
4369.92 1636
4370.55 1617
4371.17 1609
4371.79 1594
4372.42 1617
4373.04 1537
4373.67 1526
4374.29 1516
4374.91 1466
4375.54 1414
4376.16 1485
4376.79 1456
4377.41 1514
4378.04 1541
4378.66 1628
4379.28 1637
4379.91 1672
4380.53 1702
4381.16 1706
4381.78 1577
4382.41 1565
4383.03 1661
4383.66 1649
4384.28 1587
4384.91 1613
4385.53 1501
4386.16 1535
4386.78 1566
4387.41 1529
4388.03 1512
4388.66 1445
4389.28 1504
4389.91 1416
4390.53 1429
4391.16 1480
4391.78 1536
4392.41 1584
4393.03 1651
4393.66 1652
4394.28 1566
4394.91 1584
4395.54 1596
4396.16 1534
4396.79 1515
4397.41 1534
4398.04 1418
4398.66 1423
4399.29 1374
4399.92 1369
4400.54 1356
4401.17 1412
4401.79 1543
4402.42 1438
4403.05 1349
4403.67 1356
4404.30 1401
4404.93 1341
4405.55 1365
4406.18 1376
4406.80 1365
4407.43 1367
4408.06 1369
4408.68 1369
4409.31 1424
4409.94 1381
4410.56 1399
4411.19 1295
4411.82 1354
4412.44 1325
4413.07 1326
4413.70 1358
4414.33 1397
4414.95 1404
4415.58 1372
4416.21 1314
4416.83 1305
4417.46 1256
4418.09 1290
4418.72 1343
4419.34 1333
4419.97 1283
4420.60 1257
4421.22 1205
4421.85 1194
4422.48 1290
4423.11 1301
4423.73 1138
4424.36 1231
4424.99 1199
4425.62 1243
4426.25 1255
4426.87 1237
4427.50 1158
4428.13 1215
4428.76 1261
4429.39 1174
4430.01 1140
4430.64 1167
4431.27 1171
4431.90 1142
4432.53 1145
4433.15 1219
4433.78 1236
4434.41 1185
4435.04 1238
4435.67 1226
4436.30 1256
4436.93 1290
4437.55 1277
4438.18 1295
4438.81 1274
4439.44 1314
4440.07 1327
4440.70 1307
4441.33 1299
4441.96 1287
4442.58 1247
4443.21 1170
4443.84 1186
4444.47 1253
4445.10 1210
4445.73 1307
4446.36 1224
4446.99 1299
4447.62 1379
4448.25 1305
4448.88 1318
4449.51 1358
4450.14 1274
4450.76 1322
4451.39 1334
4452.02 1285
4452.65 1280
4453.28 1266
4453.91 1257
4454.54 1286
4455.17 1319
4455.80 1393
4456.43 1578
4457.06 1536
4457.69 1645
4458.32 1714
4458.95 1665
4459.58 1591
4460.21 1515
4460.84 1410
4461.47 1369
4462.10 1369
4462.73 1324
4463.36 1203
4464.00 1199
4464.63 1199
4465.26 1170
4465.89 1263
4466.52 1214
4467.15 1177
4467.78 1192
4468.41 1189
4469.04 1163
4469.67 1185
4470.30 1231
4470.93 1242
4471.56 1152
4472.20 1128
4472.83 1128
4473.46 1201
4474.09 1156
4474.72 1128
4475.35 1151
4475.98 1193
4476.61 1172
4477.25 1139
4477.88 1173
4478.51 1233
4479.14 1260
4479.77 1289
4480.40 1208
4481.03 1143
4481.67 1210
4482.30 1238
4482.93 1207
4483.56 1263
4484.19 1306
4484.83 1298
4485.46 1215
4486.09 1220
4486.72 1240
4487.35 1360
4487.99 1222
4488.62 1250
4489.25 1346
4489.88 1310
4490.52 1303
4491.15 1249
4491.78 1182
4492.41 1155
4493.05 1197
4493.68 1206
4494.31 1273
4494.94 1263
4495.58 1310
4496.21 1280
4496.84 1245
4497.47 1274
4498.11 1290
4498.74 1335
4499.37 1366
4500.01 1381
4500.64 1516
4501.27 1596
4501.91 1716
4502.54 1790
4503.17 1829
4503.80 1811
4504.44 1908
4505.07 1877
4505.71 1796
4506.34 1681
4506.97 1580
4507.61 1597
4508.24 1489
4508.87 1406
4509.51 1459
4510.14 1421
4510.77 1339
4511.41 1424
4512.04 1346
4512.68 1404
4513.31 1378
4513.94 1403
4514.58 1311
4515.21 1336
4515.85 1351
4516.48 1295
4517.11 1231
4517.75 1211
4518.38 1260
4519.02 1255
4519.65 1204
4520.29 1159
4520.92 1131
4521.55 1184
4522.19 1222
4522.82 1223
4523.46 1199
4524.09 1220
4524.73 1275
4525.36 1262
4526.00 1203
4526.63 1252
4527.27 1225
4527.90 1221
4528.54 1296
4529.17 1255
4529.81 1348
4530.44 1455
4531.08 1514
4531.71 1566
4532.35 1648
4532.98 1718
4533.62 1799
4534.25 1703
4534.89 1648
4535.53 1522
4536.16 1507
4536.80 1382
4537.43 1338
4538.07 1259
4538.70 1234
4539.34 1231
4539.98 1177
4540.61 1182
4541.25 1199
4541.88 1154
4542.52 1146
4543.16 1118
4543.79 1112
4544.43 1148
4545.06 1111
4545.70 1140
4546.34 1130
4546.97 1158
4547.61 1131
4548.25 1134
4548.88 1138
4549.52 1146
4550.15 1093
4550.79 1088
4551.43 1142
4552.06 1170
4552.70 1186
4553.34 1220
4553.97 1177
4554.61 1172
4555.25 1199
4555.89 1097
4556.52 1140
4557.16 1140
4557.80 1128
4558.43 1090
4559.07 1074
4559.71 1046
4560.35 1104
4560.98 1118
4561.62 1113
4562.26 1134
4562.89 1134
4563.53 1044
4564.17 1111
4564.81 1140
4565.44 1138
4566.08 1085
4566.72 1145
4567.36 1175
4568.00 1267
4568.63 1280
4569.27 1227
4569.91 1258
4570.55 1226
4571.19 1264
4571.82 1256
4572.46 1242
4573.10 1191
4573.74 1056
4574.38 1099
4575.01 1185
4575.65 1176
4576.29 1201
4576.93 1099
4577.57 1087
4578.21 1124
4578.84 1191
4579.48 1157
4580.12 1105
4580.76 1068
4581.40 1178
4582.04 1190
4582.68 1162
4583.32 1155
4583.95 1238
4584.59 1285
4585.23 1208
4585.87 1236
4586.51 1336
4587.15 1377
4587.79 1512
4588.43 1617
4589.07 1711
4589.71 1676
4590.35 1747
4590.99 1753
4591.62 1658
4592.26 1603
4592.90 1735
4593.54 1710
4594.18 1648
4594.82 1650
4595.46 1546
4596.10 1471
4596.74 1377
4597.38 1334
4598.02 1280
4598.66 1236
4599.30 1225
4599.94 1329
4600.58 1254
4601.22 1289
4601.86 1302
4602.50 1218
4603.14 1240
4603.78 1240
4604.42 1285
4605.06 1257
4605.70 1221
4606.34 1298
4606.98 1301
4607.62 1263
4608.27 1278
4608.91 1165
4609.55 1225
4610.19 1255
4610.83 1222
4611.47 1255
4612.11 1212
4612.75 1268
4613.39 1203
4614.03 1165
4614.67 1179
4615.31 1242
4615.96 1215
4616.60 1255
4617.24 1272
4617.88 1238
4618.52 1205
4619.16 1189
4619.80 1149
4620.44 1163
4621.09 1175
4621.73 1186
4622.37 1118
4623.01 1102
4623.65 1137
4624.29 1139
4624.94 1150
4625.58 1096
4626.22 1189
4626.86 1175
4627.50 1163
4628.15 1241
4628.79 1210
4629.43 1235
4630.07 1134
4630.71 1197
4631.36 1170
4632.00 1271
4632.64 1307
4633.28 1286
4633.93 1396
4634.57 1386
4635.21 1283
4635.85 1319
4636.50 1387
4637.14 1393
4637.78 1386
4638.42 1470
4639.07 1473
4639.71 1505
4640.35 1548
4640.99 1590
4641.64 1528
4642.28 1458
4642.92 1498
4643.57 1437
4644.21 1405
4644.85 1316
4645.50 1271
4646.14 1282
4646.78 1326
4647.43 1287
4648.07 1287
4648.71 1220
4649.36 1221
4650.00 1252
4650.64 1218
4651.29 1305
4651.93 1337
4652.57 1440
4653.22 1454
4653.86 1423
4654.50 1399
4655.15 1377
4655.79 1362
4656.44 1398
4657.08 1314
4657.72 1320
4658.37 1222
4659.01 1166
4659.66 1169
4660.30 1146
4660.94 1135
4661.59 1167
4662.23 1105
4662.88 1142
4663.52 1093
4664.17 1127
4664.81 1166
4665.46 1110
4666.10 1041
4666.74 1073
4667.39 1167
4668.03 1132
4668.68 1088
4669.32 1098
4669.97 1124
4670.61 1060
4671.26 1027
4671.90 1021
4672.55 1047
4673.19 1144
4673.84 1103
4674.48 1089
4675.13 1157
4675.77 1099
4676.42 1060
4677.07 1070
4677.71 1156
4678.36 1202
4679.00 1160
4679.65 1108
4680.29 1136
4680.94 1160
4681.58 1188
4682.23 1161
4682.88 1156
4683.52 1150
4684.17 1213
4684.81 1199
4685.46 1143
4686.10 1136
4686.75 1194
4687.40 1185
4688.04 1173
4688.69 1188
4689.34 1198
4689.98 1192
4690.63 1206
4691.27 1243
4691.92 1255
4692.57 1266
4693.21 1361
4693.86 1344
4694.51 1270
4695.15 1307
4695.80 1295
4696.45 1363
4697.09 1302
4697.74 1306
4698.39 1443
4699.03 1369
4699.68 1440
4700.33 1490
4700.97 1533
4701.62 1614
4702.27 1619
4702.92 1565
4703.56 1493
4704.21 1372
4704.86 1301
4705.50 1343
4706.15 1321
4706.80 1353
4707.45 1358
4708.09 1325
4708.74 1279
4709.39 1293
4710.04 1223
4710.68 1296
4711.33 1257
4711.98 1198
4712.63 1235
4713.28 1283
4713.92 1218
4714.57 1252
4715.22 1271
4715.87 1296
4716.52 1238
4717.16 1236
4717.81 1216
4718.46 1267
4719.11 1243
4719.76 1242
4720.41 1243
4721.05 1265
4721.70 1382
4722.35 1335
4723.00 1277
4723.65 1300
4724.30 1327
4724.94 1325
4725.59 1309
4726.24 1333
4726.89 1450
4727.54 1394
4728.19 1359
4728.84 1433
4729.49 1433
4730.14 1379
4730.78 1382
4731.43 1283
4732.08 1211
4732.73 1193
4733.38 1242
4734.03 1156
4734.68 1163
4735.33 1188
4735.98 1228
4736.63 1227
4737.28 1180
4737.93 1204
4738.58 1272
4739.23 1288
4739.88 1294
4740.53 1399
4741.18 1289
4741.83 1370
4742.47 1400
4743.12 1371
4743.77 1353
4744.42 1301
4745.07 1306
4745.72 1287
4746.37 1197
4747.03 1224
4747.68 1122
4748.33 1207
4748.98 1270
4749.63 1232
4750.28 1246
4750.93 1360
4751.58 1344
4752.23 1414
4752.88 1362
4753.53 1380
4754.18 1481
4754.83 1459
4755.48 1454
4756.13 1399
4756.78 1415
4757.43 1443
4758.08 1358
4758.74 1362
4759.39 1311
4760.04 1321
4760.69 1361
4761.34 1385
4761.99 1431
4762.64 1445
4763.29 1473
4763.94 1466
4764.60 1499
4765.25 1413
4765.90 1375
4766.55 1398
4767.20 1322
4767.85 1261
4768.51 1278
4769.16 1445
4769.81 1420
4770.46 1428
4771.11 1447
4771.76 1368
4772.42 1284
4773.07 1302
4773.72 1327
4774.37 1254
4775.02 1343
4775.68 1304
4776.33 1424
4776.98 1369
4777.63 1285
4778.29 1267
4778.94 1400
4779.59 1333
4780.24 1274
4780.89 1306
4781.55 1331
4782.20 1385
4782.85 1421
4783.51 1274
4784.16 1337
4784.81 1417
4785.46 1284
4786.12 1362
4786.77 1384
4787.42 1390
4788.08 1345
4788.73 1376
4789.38 1383
4790.03 1357
4790.69 1354
4791.34 1362
4791.99 1417
4792.65 1384
4793.30 1484
4793.95 1484
4794.61 1446
4795.26 1440
4795.91 1449
4796.57 1426
4797.22 1475
4797.87 1495
4798.53 1477
4799.18 1548
4799.84 1588
4800.49 1706
4801.14 1801
4801.80 1765
4802.45 1858
4803.11 1801
4803.76 1756
4804.41 1704
4805.07 1718
4805.72 1626
4806.38 1611
4807.03 1630
4807.68 1558
4808.34 1628
4808.99 1543
4809.65 1553
4810.30 1561
4810.96 1567
4811.61 1587
4812.27 1639
4812.92 1608
4813.58 1612
4814.23 1740
4814.89 1725
4815.54 1752
4816.19 1741
4816.85 1817
4817.50 1774
4818.16 1837
4818.81 1822
4819.47 1852
4820.13 1963
4820.78 1894
4821.44 2004
4822.09 2102
4822.75 2214
4823.40 2378
4824.06 2601
4824.71 2555
4825.37 2504
4826.02 2446
4826.68 2252
4827.33 2180
4827.99 2106
4828.65 2116
4829.30 2012
4829.96 1904
4830.61 1931
4831.27 1964
4831.93 1968
4832.58 2010
4833.24 2052
4833.89 2077
4834.55 2006
4835.21 2043
4835.86 2120
4836.52 2320
4837.17 2301
4837.83 2370
4838.49 2421
4839.14 2516
4839.80 2546
4840.46 2532
4841.11 2425
4841.77 2517
4842.43 2426
4843.08 2518
4843.74 2604
4844.40 2555
4845.05 2499
4845.71 2556
4846.37 2611
4847.02 2533
4847.68 2548
4848.34 2699
4849.00 2769
4849.65 2897
4850.31 3233
4850.97 3529
4851.62 3766
4852.28 3886
4852.94 3803
4853.60 3740
4854.25 3349
4854.91 3258
4855.57 3088
4856.23 3032
4856.88 3205
4857.54 3611
4858.20 4190
4858.86 4300
4859.52 4727
4860.17 4985
4860.83 5013
4861.49 4706
4862.15 4323
4862.81 3792
4863.46 3561
4864.12 3382
4864.78 3177
4865.44 2992
4866.10 2931
4866.75 2872
4867.41 2958
4868.07 2973
4868.73 3040
4869.39 3009
4870.05 3041
4870.71 2921
4871.36 2911
4872.02 2758
4872.68 2685
4873.34 2672
4874.00 2585
4874.66 2530
4875.32 2453
4875.98 2394
4876.63 2347
4877.29 2303
4877.95 2379
4878.61 2468
4879.27 2367
4879.93 2392
4880.59 2539
4881.25 2580
4881.91 2424
4882.57 2303
4883.23 2240
4883.89 2164
4884.55 2120
4885.21 2066
4885.87 2092
4886.52 2063
4887.18 1973
4887.84 1946
4888.50 1913
4889.16 1913
4889.82 1952
4890.48 1978
4891.14 1978
4891.80 2010
4892.46 1913
4893.12 1894
4893.78 1897
4894.44 1926
4895.10 1822
4895.76 1836
4896.42 1723
4897.09 1737
4897.75 1720
4898.41 1585
4899.07 1710
4899.73 1746
4900.39 1741
4901.05 1717
4901.71 1669
4902.37 1738
4903.03 1819
4903.69 1679
4904.35 1539
4905.01 1617
4905.67 1574
4906.33 1516
4907.00 1481
4907.66 1525
4908.32 1523
4908.98 1457
4909.64 1497
4910.30 1467
4910.96 1466
4911.62 1541
4912.29 1521
4912.95 1506
4913.61 1467
4914.27 1464
4914.93 1413
4915.59 1424
4916.26 1412
4916.92 1384
4917.58 1367
4918.24 1334
4918.90 1398
4919.56 1422
4920.23 1394
4920.89 1285
4921.55 1312
4922.21 1379
4922.87 1284
4923.54 1249
4924.20 1355
4924.86 1357
4925.52 1334
4926.19 1401
4926.85 1312
4927.51 1272
4928.17 1323
4928.84 1369
4929.50 1336
4930.16 1287
4930.82 1330
4931.49 1311
4932.15 1362
4932.81 1314
4933.47 1285
4934.14 1345
4934.80 1349
4935.46 1299
4936.13 1194
4936.79 1232
4937.45 1302
4938.11 1291
4938.78 1307
4939.44 1293
4940.10 1253
4940.77 1219
4941.43 1286
4942.09 1212
4942.76 1201
4943.42 1268
4944.08 1304
4944.75 1298
4945.41 1202
4946.08 1259
4946.74 1217
4947.40 1313
4948.07 1241
4948.73 1216
4949.39 1168
4950.06 1179
4950.72 1162
4951.39 1173
4952.05 1181
4952.71 1156
4953.38 1183
4954.04 1176
4954.71 1133
4955.37 1158
4956.04 1187
4956.70 1083
4957.36 1180
4958.03 1170
4958.69 1207
4959.36 1168
4960.02 1236
4960.69 1238
4961.35 1251
4962.02 1301
4962.68 1335
4963.35 1380
4964.01 1405
4964.68 1496
4965.34 1474
4966.01 1526
4966.67 1476
4967.34 1362
4968.00 1362
4968.67 1389
4969.33 1312
4970.00 1256
4970.66 1223
4971.33 1200
4971.99 1165
4972.66 1143
4973.32 1165
4973.99 1203
4974.66 1189
4975.32 1207
4975.99 1177
4976.65 1154
4977.32 1306
4977.98 1220
4978.65 1217
4979.32 1281
4979.98 1311
4980.65 1297
4981.31 1215
4981.98 1175
4982.65 1123
4983.31 1143
4983.98 1166
4984.64 1057
4985.31 1094
4985.98 1125
4986.64 1129
4987.31 1069
4987.98 1041
4988.64 1122
4989.31 1171
4989.98 1124
4990.64 1118
4991.31 1160
4991.98 1116
4992.64 1031
4993.31 1069
4993.98 1101
4994.64 1092
4995.31 1049
4995.98 1079
4996.64 1062
4997.31 1080
4997.98 1035
4998.65 1030
4999.31 1015
4999.98 1022
5000.65 1089
5001.31 1050
5001.98 987
5002.65 1069
5003.32 1033
5003.98 1002
5004.65 1025
5005.32 1041
5005.99 1008
5006.66 996
5007.32 1081
5007.99 1053
5008.66 1046
5009.33 1035
5009.99 1047
5010.66 1087
5011.33 1076
5012.00 1137
5012.67 1112
5013.33 1100
5014.00 1047
5014.67 1055
5015.34 1035
5016.01 1060
5016.68 1052
5017.34 1034
5018.01 982
5018.68 991
5019.35 1001
5020.02 1019
5020.69 1018
5021.36 1019
5022.02 997
5022.69 1028
5023.36 1094
5024.03 1134
5024.70 1063
5025.37 1045
5026.04 1064
5026.71 1062
5027.38 1065
5028.05 1097
5028.71 1040
5029.38 1049
5030.05 1052
5030.72 1090
5031.39 1038
5032.06 1049
5032.73 1011
5033.40 969
5034.07 956
5034.74 968
5035.41 1044
5036.08 1044
5036.75 953
5037.42 974
5038.09 1040
5038.76 1008
5039.43 1040
5040.10 955
5040.77 1035
5041.44 1043
5042.11 956
5042.78 956
5043.45 997
5044.12 1040
5044.79 1029
5045.46 1034
5046.13 1029
5046.80 1033
5047.47 1066
5048.14 1098
5048.81 1076
5049.48 1062
5050.15 1021
5050.82 980
5051.49 1061
5052.16 1032
5052.83 1056
5053.51 1042
5054.18 1092
5054.85 1027
5055.52 1051
5056.19 1035
5056.86 1033
5057.53 1061
5058.20 993
5058.87 1018
5059.55 958
5060.22 983
5060.89 964
5061.56 989
5062.23 1000
5062.90 987
5063.57 1082
5064.25 1040
5064.92 996
5065.59 1053
5066.26 998
5066.93 979
5067.60 988
5068.28 1023
5068.95 1009
5069.62 999
5070.29 984
5070.96 982
5071.64 1029
5072.31 1007
5072.98 1040
5073.65 1096
5074.32 1066
5075.00 1006
5075.67 1078
5076.34 1020
5077.01 1048
5077.69 1076
5078.36 1088
5079.03 1162
5079.70 1139
5080.38 1147
5081.05 1109
5081.72 1169
5082.39 1089
5083.07 1125
5083.74 1117
5084.41 1111
5085.09 1138
5085.76 1067
5086.43 1092
5087.10 1087
5087.78 1054
5088.45 1043
5089.12 1093
5089.80 1188
5090.47 1268
5091.14 1199
5091.82 1299
5092.49 1251
5093.16 1296
5093.84 1283
5094.51 1230
5095.18 1273
5095.86 1210
5096.53 1218
5097.21 1159
5097.88 1091
5098.55 1053
5099.23 1040
5099.90 1057
5100.57 1015
5101.25 960
5101.92 1025
5102.60 1048
5103.27 1094
5103.95 1084
5104.62 1152
5105.29 1195
5105.97 1234
5106.64 1185
5107.32 1188
5107.99 1152
5108.67 1155
5109.34 1177
5110.01 1174
5110.69 1123
5111.36 1112
5112.04 1088
5112.71 1068
5113.39 1140
5114.06 1086
5114.74 1067
5115.41 1058
5116.09 1088
5116.76 1084
5117.44 1068
5118.11 1212
5118.79 1227
5119.46 1334
5120.14 1351
5120.81 1453
5121.49 1430
5122.16 1391
5122.84 1351
5123.52 1306
5124.19 1249
5124.87 1149
5125.54 1097
5126.22 1161
5126.89 1144
5127.57 1174
5128.24 1095
5128.92 1092
5129.60 1111
5130.27 1192
5130.95 1160
5131.62 1132
5132.30 1066
5132.98 1125
5133.65 1067
5134.33 1104
5135.01 1132
5135.68 1164
5136.36 1191
5137.03 1138
5137.71 1107
5138.39 1082
5139.06 1057
5139.74 1096
5140.42 1085
5141.09 1074
5141.77 1045
5142.45 1076
5143.12 1028
5143.80 1020
5144.48 990
5145.15 1030
5145.83 1076
5146.51 1028
5147.18 1017
5147.86 1043
5148.54 988
5149.22 930
5149.89 983
5150.57 971
5151.25 1016
5151.93 1010
5152.60 1001
5153.28 1059
5153.96 1040
5154.63 1058
5155.31 1012
5155.99 1002
5156.67 995
5157.35 1039
5158.02 1016
5158.70 1040
5159.38 1021
5160.06 1051
5160.73 1036
5161.41 1042
5162.09 1050
5162.77 1073
5163.45 1061
5164.12 1023
5164.80 1036
5165.48 1038
5166.16 1152
5166.84 1165
5167.52 1167
5168.19 1134
5168.87 1163
5169.55 1194
5170.23 1124
5170.91 1120
5171.59 1095
5172.27 1016
5172.94 1063
5173.62 970
5174.30 963
5174.98 967
5175.66 973
5176.34 973
5177.02 990
5177.70 984
5178.38 986
5179.06 958
5179.73 967
5180.41 996
5181.09 1012
5181.77 961
5182.45 959
5183.13 1001
5183.81 1015
5184.49 995
5185.17 956
5185.85 967
5186.53 940
5187.21 946
5187.89 952
5188.57 1015
5189.25 973
5189.93 947
5190.61 974
5191.29 1011
5191.97 1047
5192.65 944
5193.33 936
5194.01 1002
5194.69 1011
5195.37 941
5196.05 964
5196.73 1022
5197.41 1027
5198.09 984
5198.77 962
5199.45 1025
5200.13 1070
5200.81 1077
5201.49 1015
5202.17 986
5202.85 1029
5203.53 967
5204.21 1006
5204.89 1021
5205.58 987
5206.26 1029
5206.94 1023
5207.62 986
5208.30 1059
5208.98 1023
5209.66 1041
5210.34 1086
5211.02 1036
5211.71 1036
5212.39 1093
5213.07 1052
5213.75 1076
5214.43 1104
5215.11 1121
5215.79 1101
5216.48 1143
5217.16 1179
5217.84 1184
5218.52 1180
5219.20 1129
5219.88 1129
5220.57 1125
5221.25 1113
5221.93 1158
5222.61 1181
5223.29 1214
5223.98 1180
5224.66 1281
5225.34 1267
5226.02 1262
5226.70 1150
5227.39 1173
5228.07 1132
5228.75 1102
5229.43 1049
5230.12 1087
5230.80 1083
5231.48 1087
5232.16 1086
5232.85 1145
5233.53 1119
5234.21 1124
5234.89 1051
5235.58 1123
5236.26 1096
5236.94 1169
5237.63 1180
5238.31 1149
5238.99 1207
5239.67 1264
5240.36 1198
5241.04 1192
5241.72 1229
5242.41 1284
5243.09 1242
5243.77 1264
5244.46 1122
5245.14 1130
5245.82 1088
5246.51 1167
5247.19 1126
5247.88 1077
5248.56 1029
5249.24 1093
5249.93 1140
5250.61 1154
5251.29 1133
5251.98 1111
5252.66 1127
5253.35 1245
5254.03 1220
5254.71 1094
5255.40 1149
5256.08 1141
5256.77 1144
5257.45 1142
5258.14 1126
5258.82 1133
5259.50 1109
5260.19 1028
5260.87 1049
5261.56 1140
5262.24 1177
5262.93 1130
5263.61 1166
5264.30 1224
5264.98 1217
5265.67 1210
5266.35 1144
5267.03 1125
5267.72 1162
5268.40 1120
5269.09 1148
5269.77 1115
5270.46 1156
5271.14 1132
5271.83 1113
5272.52 1112
5273.20 1034
5273.89 1058
5274.57 1055
5275.26 1076
5275.94 1102
5276.63 1111
5277.31 1150
5278.00 1053
5278.68 1040
5279.37 1083
5280.06 1075
5280.74 1105
5281.43 1149
5282.11 1120
5282.80 1198
5283.48 1165
5284.17 1108
5284.86 1138
5285.54 1154
5286.23 1108
5286.92 1126
5287.60 1121
5288.29 1082
5288.97 1092
5289.66 1121
5290.35 1067
5291.03 1031
5291.72 1068
5292.41 1059
5293.09 1037
5293.78 1092
5294.47 1073
5295.15 1060
5295.84 1122
5296.53 1117
5297.21 1125
5297.90 1131
5298.59 1219
5299.27 1217
5299.96 1225
5300.65 1213
5301.33 1217
5302.02 1195
5302.71 1198
5303.40 1272
5304.08 1244
5304.77 1343
5305.46 1395
5306.15 1423
5306.83 1565
5307.52 1577
5308.21 1615
5308.90 1558
5309.58 1425
5310.27 1415
5310.96 1437
5311.65 1402
5312.33 1420
5313.02 1454
5313.71 1537
5314.40 1549
5315.09 1562
5315.77 1554
5316.46 1558
5317.15 1458
5317.84 1418
5318.53 1357
5319.21 1381
5319.90 1469
5320.59 1400
5321.28 1449
5321.97 1629
5322.66 1566
5323.35 1552
5324.03 1483
5324.72 1427
5325.41 1363
5326.10 1221
5326.79 1280
5327.48 1262
5328.17 1225
5328.86 1249
5329.54 1169
5330.23 1152
5330.92 1149
5331.61 1174
5332.30 1091
5332.99 1096
5333.68 1130
5334.37 1078
5335.06 1117
5335.75 1078
5336.44 1059
5337.12 1034
5337.81 1122
5338.50 1103
5339.19 1063
5339.88 1027
5340.57 1083
5341.26 1107
5341.95 1115
5342.64 1118
5343.33 1138
5344.02 1111
5344.71 1134
5345.40 1091
5346.09 1116
5346.78 1134
5347.47 1116
5348.16 1212
5348.85 1203
5349.54 1267
5350.23 1356
5350.92 1414
5351.61 1420
5352.30 1478
5352.99 1441
5353.68 1445
5354.37 1366
5355.07 1295
5355.76 1282
5356.45 1268
5357.14 1205
5357.83 1171
5358.52 1112
5359.21 1071
5359.90 1032
5360.59 1103
5361.28 1101
5361.97 1130
5362.66 1139
5363.36 1189
5364.05 1230
5364.74 1302
5365.43 1201
5366.12 1168
5366.81 1144
5367.50 1150
5368.19 1089
5368.89 1032
5369.58 1128
5370.27 1028
5370.96 1063
5371.65 994
5372.34 984
5373.04 1038
5373.73 1026
5374.42 1016
5375.11 989
5375.80 988
5376.49 988
5377.19 1036
5377.88 1058
5378.57 998
5379.26 1023
5379.96 1044
5380.65 979
5381.34 985
5382.03 1020
5382.72 1044
5383.42 989
5384.11 912
5384.80 972
5385.49 1011
5386.19 1075
5386.88 1010
5387.57 1047
5388.26 1065
5388.96 1115
5389.65 1098
5390.34 1163
5391.04 1132
5391.73 1116
5392.42 1172
5393.12 1208
5393.81 1147
5394.50 1093
5395.19 1114
5395.89 1134
5396.58 1105
5397.27 1082
5397.97 1085
5398.66 1044
5399.35 1067
5400.05 1115
5400.74 1080
5401.43 1037
5402.13 1088
5402.82 1086
5403.52 1090
5404.21 1037
5404.90 1046
5405.60 1078
5406.29 1101
5406.98 1081
5407.68 1080
5408.37 1030
5409.07 1132
5409.76 1142
5410.45 1116
5411.15 1067
5411.84 1063
5412.54 1083
5413.23 1131
5413.93 1067
5414.62 1090
5415.32 1042
5416.01 1067
5416.70 1077
5417.40 1089
5418.09 1100
5418.79 1155
5419.48 1139
5420.18 1156
5420.87 1146
5421.57 1154
5422.26 1189
5422.96 1221
5423.65 1233
5424.35 1213
5425.04 1179
5425.74 1114
5426.43 1067
5427.13 1097
5427.82 1130
5428.52 1105
5429.21 1162
5429.91 1163
5430.60 1140
5431.30 1183
5432.00 1188
5432.69 1174
5433.39 1151
5434.08 1173
5434.78 1193
5435.47 1170
5436.17 1182
5436.86 1234
5437.56 1226
5438.26 1266
5438.95 1183
5439.65 1243
5440.34 1269
5441.04 1287
5441.74 1234
5442.43 1247
5443.13 1279
5443.83 1298
5444.52 1257
5445.22 1323
5445.91 1376
5446.61 1509
5447.31 1689
5448.00 1711
5448.70 1850
5449.40 1939
5450.09 1967
5450.79 1953
5451.49 1928
5452.18 1855
5452.88 1713
5453.58 1629
5454.27 1536
5454.97 1465
5455.67 1457
5456.37 1480
5457.06 1417
5457.76 1328
5458.46 1319
5459.15 1350
5459.85 1308
5460.55 1321
5461.25 1429
5461.94 1436
5462.64 1418
5463.34 1478
5464.04 1469
5464.73 1483
5465.43 1527
5466.13 1571
5466.83 1456
5467.53 1446
5468.22 1522
5468.92 1469
5469.62 1386
5470.32 1418
5471.01 1550
5471.71 1546
5472.41 1544
5473.11 1576
5473.81 1626
5474.51 1679
5475.20 1700
5475.90 1717
5476.60 1751
5477.30 1747
5478.00 1814
5478.70 1837
5479.39 2052
5480.09 2203
5480.79 2463
5481.49 2762
5482.19 2998
5482.89 3105
5483.59 3057
5484.29 2821
5484.98 2586
5485.68 2321
5486.38 2223
5487.08 2121
5487.78 2126
5488.48 2143
5489.18 2079
5489.88 1966
5490.58 1980
5491.28 2045
5491.98 2038
5492.68 2123
5493.37 2093
5494.07 2114
5494.77 2167
5495.47 2187
5496.17 2270
5496.87 2333
5497.57 2267
5498.27 2328
5498.97 2425
5499.67 2709
5500.37 3163
5501.07 3791
5501.77 4518
5502.47 5251
5503.17 5642
5503.87 5307
5504.57 4846
5505.27 4234
5505.97 3690
5506.67 3034
5507.37 2666
5508.07 2322
5508.77 2075
5509.47 2025
5510.17 1957
5510.87 1945
5511.58 1871
5512.28 1843
5512.98 1825
5513.68 1829
5514.38 1864
5515.08 1916
5515.78 1814
5516.48 1853
5517.18 1897
5517.88 1940
5518.58 1825
5519.28 1738
5519.99 1790
5520.69 1838
5521.39 1769
5522.09 1840
5522.79 1744
5523.49 1714
5524.19 1623
5524.90 1627
5525.60 1490
5526.30 1410
5527.00 1433
5527.70 1442
5528.40 1425
5529.10 1337
5529.81 1457
5530.51 1477
5531.21 1485
5531.91 1469
5532.61 1442
5533.32 1447
5534.02 1477
5534.72 1422
5535.42 1451
5536.12 1430
5536.83 1375
5537.53 1374
5538.23 1378
5538.93 1362
5539.64 1374
5540.34 1411
5541.04 1402
5541.74 1356
5542.45 1342
5543.15 1376
5543.85 1340
5544.55 1301
5545.26 1302
5545.96 1319
5546.66 1293
5547.36 1284
5548.07 1343
5548.77 1278
5549.47 1313
5550.18 1263
5550.88 1214
5551.58 1287
5552.29 1339
5552.99 1270
5553.69 1259
5554.40 1316
5555.10 1278
5555.80 1227
5556.51 1203
5557.21 1274
5557.91 1327
5558.62 1214
5559.32 1225
5560.02 1223
5560.73 1253
5561.43 1273
5562.14 1281
5562.84 1296
5563.54 1295
5564.25 1318
5564.95 1292
5565.65 1322
5566.36 1420
5567.06 1353
5567.77 1299
5568.47 1315
5569.18 1335
5569.88 1290
5570.58 1255
5571.29 1223
5571.99 1248
5572.70 1240
5573.40 1284
5574.11 1265
5574.81 1365
5575.52 1307
5576.22 1266
5576.93 1266
5577.63 1299
5578.33 1277
5579.04 1238
5579.74 1224
5580.45 1182
5581.15 1225
5581.86 1207
5582.56 1233
5583.27 1201
5583.97 1170
5584.68 1123
5585.39 1187
5586.09 1171
5586.80 1188
5587.50 1186
5588.21 1238
5588.91 1225
5589.62 1158
5590.32 1205
5591.03 1159
5591.73 1166
5592.44 1203
5593.15 1139
5593.85 1157
5594.56 1175
5595.26 1169
5595.97 1138
5596.68 1132
5597.38 1076
5598.09 1097
5598.79 1073
5599.50 1058
5600.21 1072
5600.91 1082
5601.62 1083
5602.33 1078
5603.03 1084
5603.74 1087
5604.44 1057
5605.15 1112
5605.86 1075
5606.56 1136
5607.27 1166
5607.98 1116
5608.68 1079
5609.39 1073
5610.10 1059
5610.80 1102
5611.51 1076
5612.22 1102
5612.93 1137
5613.63 1072
5614.34 1118
5615.05 1125
5615.75 1127
5616.46 1108
5617.17 1151
5617.88 1192
5618.58 1127
5619.29 1130
5620.00 1153
5620.71 1129
5621.41 1121
5622.12 1126
5622.83 1181
5623.54 1156
5624.24 1171
5624.95 1131
5625.66 1114
5626.37 1195
5627.08 1159
5627.78 1175
5628.49 1219
5629.20 1193
5629.91 1209
5630.62 1218
5631.32 1284
5632.03 1305
5632.74 1323
5633.45 1395
5634.16 1322
5634.86 1311
5635.57 1307
5636.28 1293
5636.99 1386
5637.70 1417
5638.41 1509
5639.12 1485
5639.82 1499
5640.53 1471
5641.24 1441
5641.95 1414
5642.66 1488
5643.37 1465
5644.08 1437
5644.79 1392
5645.50 1353
5646.21 1302
5646.91 1241
5647.62 1269
5648.33 1266
5649.04 1311
5649.75 1217
5650.46 1292
5651.17 1266
5651.88 1263
5652.59 1299
5653.30 1279
5654.01 1294
5654.72 1314
5655.43 1308
5656.14 1330
5656.85 1331
5657.56 1388
5658.27 1388
5658.98 1385
5659.69 1336
5660.40 1265
5661.11 1306
5661.82 1385
5662.53 1461
5663.24 1456
5663.95 1431
5664.66 1430
5665.37 1296
5666.08 1279
5666.79 1330
5667.50 1253
5668.21 1164
5668.92 1239
5669.63 1283
5670.34 1313
5671.05 1359
5671.76 1433
5672.47 1574
5673.18 1592
5673.89 1574
5674.61 1636
5675.32 1564
5676.03 1489
5676.74 1411
5677.45 1292
5678.16 1216
5678.87 1299
5679.58 1292
5680.29 1212
5681.01 1236
5681.72 1307
5682.43 1363
5683.14 1319
5683.85 1331
5684.56 1257
5685.27 1328
5685.99 1281
5686.70 1219
5687.41 1293
5688.12 1285
5688.83 1195
5689.54 1179
5690.26 1155
5690.97 1276
5691.68 1233
5692.39 1139
5693.10 1197
5693.82 1225
5694.53 1200
5695.24 1189
5695.95 1162
5696.67 1124
5697.38 1191
5698.09 1156
5698.80 1145
5699.51 1095
5700.23 1104
5700.94 1129
5701.65 1105
5702.36 1089
5703.08 1131
5703.79 1140
5704.50 1162
5705.22 1225
5705.93 1190
5706.64 1237
5707.35 1152
5708.07 1157
5708.78 1185
5709.49 1195
5710.21 1255
5710.92 1226
5711.63 1121
5712.35 1140
5713.06 1142
5713.77 1220
5714.49 1153
5715.20 1162
5715.91 1149
5716.63 1074
5717.34 1100
5718.05 1090
5718.77 1070
5719.48 1076
5720.19 1083
5720.91 1127
5721.62 1117
5722.34 1080
5723.05 1065
5723.76 1139
5724.48 1218
5725.19 1144
5725.91 1107
5726.62 1143
5727.33 1199
5728.05 1306
5728.76 1331
5729.48 1372
5730.19 1408
5730.91 1455
5731.62 1371
5732.34 1369
5733.05 1320
5733.76 1233
5734.48 1149
5735.19 1168
5735.91 1239
5736.62 1201
5737.34 1173
5738.05 1207
5738.77 1186
5739.48 1093
5740.20 1119
5740.91 1052
5741.63 1129
5742.34 1159
5743.06 1134
5743.77 1124
5744.49 1133
5745.20 1160
5745.92 1204
5746.63 1175
5747.35 1180
5748.07 1171
5748.78 1154
5749.50 1180
5750.21 1127
5750.93 1167
5751.64 1183
5752.36 1217
5753.07 1174
5753.79 1201
5754.51 1242
5755.22 1279
5755.94 1280
5756.65 1271
5757.37 1369
5758.09 1323
5758.80 1379
5759.52 1456
5760.24 1491
5760.95 1456
5761.67 1454
5762.38 1395
5763.10 1461
5763.82 1433
5764.53 1486
5765.25 1501
5765.97 1487
5766.68 1430
5767.40 1397
5768.12 1456
5768.83 1495
5769.55 1650
5770.27 1924
5770.98 2175
5771.70 2501
5772.42 2693
5773.13 2837
5773.85 2691
5774.57 2441
5775.29 2192
5776.00 1976
5776.72 1846
5777.44 1646
5778.16 1612
5778.87 1448
5779.59 1453
5780.31 1526
5781.03 1488
5781.74 1511
5782.46 1527
5783.18 1574
5783.90 1537
5784.61 1477
5785.33 1521
5786.05 1602
5786.77 1526
5787.48 1493
5788.20 1510
5788.92 1528
5789.64 1484
5790.36 1425
5791.08 1392
5791.79 1407
5792.51 1407
5793.23 1325
5793.95 1409
5794.67 1415
5795.38 1384
5796.10 1351
5796.82 1308
5797.54 1364
5798.26 1375
5798.98 1423
5799.70 1348
5800.41 1320
5801.13 1449
5801.85 1535
5802.57 1574
5803.29 1507
5804.01 1556
5804.73 1465
5805.45 1437
5806.17 1403
5806.89 1368
5807.60 1319
5808.32 1344
5809.04 1300
5809.76 1294
5810.48 1297
5811.20 1297
5811.92 1345
5812.64 1332
5813.36 1281
5814.08 1219
5814.80 1242
5815.52 1239
5816.24 1260
5816.96 1222
5817.68 1278
5818.40 1281
5819.12 1209
5819.84 1213
5820.56 1241
5821.28 1217
5822.00 1246
5822.72 1258
5823.44 1206
5824.16 1255
5824.88 1249
5825.60 1263
5826.32 1193
5827.04 1198
5827.76 1192
5828.48 1224
5829.20 1151
5829.92 1185
5830.64 1247
5831.36 1140
5832.08 1148
5832.80 1219
5833.52 1234
5834.25 1232
5834.97 1245
5835.69 1225
5836.41 1268
5837.13 1235
5837.85 1172
5838.57 1171
5839.29 1185
5840.01 1175
5840.73 1096
5841.46 1144
5842.18 1223
5842.90 1211
5843.62 1148
5844.34 1197
5845.06 1169
5845.78 1213
5846.51 1217
5847.23 1214
5847.95 1220
5848.67 1230
5849.39 1264
5850.11 1236
5850.84 1252
5851.56 1289
5852.28 1266
5853.00 1196
5853.72 1271
5854.45 1271
5855.17 1286
5855.89 1276
5856.61 1301
5857.33 1293
5858.06 1270
5858.78 1298
5859.50 1193
5860.22 1272
5860.95 1265
5861.67 1268
5862.39 1241
5863.11 1230
5863.84 1221
5864.56 1231
5865.28 1257
5866.01 1319
5866.73 1347
5867.45 1293
5868.17 1246
5868.90 1295
5869.62 1312
5870.34 1339
5871.07 1311
5871.79 1345
5872.51 1368
5873.24 1291
5873.96 1313
5874.68 1354
5875.41 1215
5876.13 1211
5876.85 1213
5877.58 1318
5878.30 1396
5879.02 1373
5879.75 1350
5880.47 1480
5881.19 1458
5881.92 1396
5882.64 1403
5883.37 1451
5884.09 1387
5884.81 1381
5885.54 1443
5886.26 1459
5886.99 1449
5887.71 1404
5888.43 1425
5889.16 1399
5889.88 1436
5890.61 1449
5891.33 1452
5892.05 1474
5892.78 1492
5893.50 1452
5894.23 1449
5894.95 1403
5895.68 1454
5896.40 1410
5897.13 1423
5897.85 1465
5898.58 1484
5899.30 1477
5900.03 1446
5900.75 1456
5901.48 1530
5902.20 1439
5902.93 1492
5903.65 1490
5904.38 1580
5905.10 1609
5905.83 1625
5906.55 1645
5907.28 1566
5908.00 1557
5908.73 1645
5909.45 1637
5910.18 1577
5910.90 1638
5911.63 1642
5912.36 1690
5913.08 1716
5913.81 1626
5914.53 1671
5915.26 1690
5915.98 1693
5916.71 1720
5917.44 1816
5918.16 1729
5918.89 1774
5919.61 1778
5920.34 1824
5921.07 1872
5921.79 1789
5922.52 1774
5923.25 1858
5923.97 1918
5924.70 1964
5925.42 1995
5926.15 1948
5926.88 2023
5927.60 2074
5928.33 2100
5929.06 2100
5929.78 2095
5930.51 2142
5931.24 2199
5931.96 2218
5932.69 2233
5933.42 2246
5934.15 2214
5934.87 2312
5935.60 2331
5936.33 2454
5937.05 2350
5937.78 2445
5938.51 2514
5939.24 2565
5939.96 2627
5940.69 2690
5941.42 2637
5942.14 2693
5942.87 2738
5943.60 2820
5944.33 2911
5945.06 3072
5945.78 3064
5946.51 3075
5947.24 3109
5947.97 3199
5948.69 3298
5949.42 3342
5950.15 3463
5950.88 3451
5951.61 3652
5952.33 3919
5953.06 4215
5953.79 4492
5954.52 4885
5955.25 5000
5955.98 5130
5956.70 5097
5957.43 4761
5958.16 4662
5958.89 4650
5959.62 4476
5960.35 4470
5961.07 4390
5961.80 4438
5962.53 4463
5963.26 4351
5963.99 4320
5964.72 4388
5965.45 4528
5966.18 4863
5966.90 5416
5967.63 6027
5968.36 6641
5969.09 6809
5969.82 6972
5970.55 6888
5971.28 6662
5972.01 6423
5972.74 6098
5973.47 5919
5974.20 5805
5974.93 5663
5975.66 5607
5976.39 5440
5977.12 5283
5977.84 5377
5978.57 5562
5979.30 5659
5980.03 5755
5980.76 5940
5981.49 6244
5982.22 6297
5982.95 6481
5983.68 6752
5984.41 6875
5985.14 6890
5985.87 6903
5986.60 6829
5987.33 6878
5988.06 6854
5988.79 6715
5989.53 6780
5990.26 6895
5990.99 6817
5991.72 6960
5992.45 6848
5993.18 6803
5993.91 6894
5994.64 7053
5995.37 7194
5996.10 7393
5996.83 7670
5997.56 7761
5998.29 8004
5999.02 8091
5999.75 8128
6000.49 8051
6001.22 8017
6001.95 7874
6002.68 7982
6003.41 7723
6004.14 7373
6004.87 7424
6005.60 7096
6006.34 7201
6007.07 7212
6007.80 7057
6008.53 7153
6009.26 7438
6009.99 8083
6010.72 9157
6011.46 10717
6012.19 13038
6012.92 16160
6013.65 19573
6014.38 22691
6015.12 25527
6015.85 26689
6016.58 27012
6017.31 26003
6018.04 24293
6018.78 21881
6019.51 18894
6020.24 16141
6020.97 13611
6021.70 11501
6022.44 9819
6023.17 8470
6023.90 7612
6024.63 6944
6025.37 6435
6026.10 6097
6026.83 5780
6027.56 5590
6028.30 5378
6029.03 5469
6029.76 5581
6030.50 5695
6031.23 5859
6031.96 5967
6032.69 5980
6033.43 5897
6034.16 5438
6034.89 5131
6035.63 4794
6036.36 4562
6037.09 4412
6037.83 4247
6038.56 4308
6039.29 4397
6040.03 4489
6040.76 4645
6041.49 4594
6042.23 4697
6042.96 4888
6043.69 4865
6044.43 4763
6045.16 4907
6045.90 5108
6046.63 5183
6047.36 5204
6048.10 5223
6048.83 5141
6049.57 5336
6050.30 5458
6051.03 5652
6051.77 5892
6052.50 6234
6053.24 6802
6053.97 7212
6054.70 7617
6055.44 7848
6056.17 7753
6056.91 7369
6057.64 6889
6058.38 6569
6059.11 6090
6059.85 5785
6060.58 5690
6061.32 5461
6062.05 5218
6062.79 5192
6063.52 5050
6064.26 4991
6064.99 4945
6065.72 4971
6066.46 4845
6067.20 4765
6067.93 4735
6068.67 4647
6069.40 4639
6070.14 4553
6070.87 4436
6071.61 4473
6072.34 4393
6073.08 4197
6073.81 4191
6074.55 4175
6075.28 4156
6076.02 4286
6076.76 4178
6077.49 4081
6078.23 4053
6078.96 4040
6079.70 3967
6080.43 3889
6081.17 3920
6081.91 3849
6082.64 3751
6083.38 3633
6084.11 3709
6084.85 3617
6085.59 3489
6086.32 3419
6087.06 3322
6087.80 3390
6088.53 3439
6089.27 3346
6090.00 3371
6090.74 3442
6091.48 3412
6092.21 3520
6092.95 3552
6093.69 3537
6094.42 3566
6095.16 3456
6095.90 3417
6096.63 3449
6097.37 3441
6098.11 3328
6098.85 3338
6099.58 3277
6100.32 3176
6101.06 3157
6101.79 3108
6102.53 3141
6103.27 3111
6104.01 3065
6104.74 3139
6105.48 3162
6106.22 3147
6106.96 3084
6107.69 3057
6108.43 3112
6109.17 3037
6109.91 3123
6110.64 3051
6111.38 3191
6112.12 3197
6112.86 3183
6113.59 3255
6114.33 3324
6115.07 3270
6115.81 3351
6116.55 3394
6117.28 3357
6118.02 3468
6118.76 3449
6119.50 3478
6120.24 3524
6120.98 3496
6121.71 3451
6122.45 3336
6123.19 3375
6123.93 3407
6124.67 3442
6125.41 3485
6126.15 3552
6126.88 3686
6127.62 3655
6128.36 3582
6129.10 3544
6129.84 3549
6130.58 3595
6131.32 3529
6132.06 3602
6132.80 3553
6133.53 3636
6134.27 3582
6135.01 3612
6135.75 3734
6136.49 3763
6137.23 3834
6137.97 4146
6138.71 4293
6139.45 4517
6140.19 4753
6140.93 4927
6141.67 5080
6142.41 5095
6143.15 5075
6143.89 5087
6144.63 5176
6145.37 4977
6146.11 4724
6146.85 4623
6147.59 4597
6148.33 4488
6149.07 4365
6149.81 4355
6150.55 4292
6151.29 4316
6152.03 4352
6152.77 4314
6153.51 4297
6154.25 4448
6154.99 4426
6155.73 4545
6156.47 4598
6157.21 4599
6157.95 4734
6158.69 4772
6159.43 4764
6160.17 4774
6160.91 4824
6161.65 4838
6162.39 4923
6163.13 4948
6163.88 5092
6164.62 5423
6165.36 5593
6166.10 5883
6166.84 6177
6167.58 6614
6168.32 6965
6169.06 7014
6169.80 7050
6170.55 7016
6171.29 6890
6172.03 6884
6172.77 6572
6173.51 6437
6174.25 6257
6174.99 6089
6175.74 6195
6176.48 6201
6177.22 6289
6177.96 6355
6178.70 6537
6179.44 6892
6180.19 7436
6180.93 8223
6181.67 9686
6182.41 11810
6183.15 14069
6183.90 16445
6184.64 18060
6185.38 19238
6186.12 19318
6186.87 18759
6187.61 17150
6188.35 15406
6189.09 13645
6189.84 11976
6190.58 10397
6191.32 9468
6192.06 8581
6192.81 7922
6193.55 7604
6194.29 7332
6195.03 7067
6195.78 6886
6196.52 6835
6197.26 6725
6198.01 6552
6198.75 6477
6199.49 6565
6200.23 6505
6200.98 6402
6201.72 6298
6202.46 5964
6203.21 5984
6203.95 6262
6204.69 6325
6205.44 6594
6206.18 7461
6206.92 8667
6207.67 10963
6208.41 13701
6209.15 17059
6209.90 20663
6210.64 24067
6211.39 25910
6212.13 26472
6212.87 25130
6213.62 23087
6214.36 20535
6215.11 17537
6215.85 14742
6216.59 12335
6217.34 10161
6218.08 8536
6218.83 7421
6219.57 6505
6220.31 5947
6221.06 5706
6221.80 5544
6222.55 5323
6223.29 5172
6224.04 5131
6224.78 5101
6225.53 5071
6226.27 4851
6227.02 4590
6227.76 4519
6228.50 4333
6229.25 3936
6229.99 3846
6230.74 3711
6231.48 3550
6232.23 3328
6232.97 3393
6233.72 3449
6234.46 3402
6235.21 3408
6235.96 3464
6236.70 3508
6237.45 3472
6238.19 3546
6238.94 3633
6239.68 3792
6240.43 3961
6241.17 4059
6241.92 4275
6242.66 4381
6243.41 4422
6244.16 4346
6244.90 4121
6245.65 4171
6246.39 4254
6247.14 4330
6247.88 4477
6248.63 4556
6249.38 4647
6250.12 4603
6250.87 4625
6251.62 4560
6252.36 4545
6253.11 4249
6253.85 4129
6254.60 4036
6255.35 3844
6256.09 3798
6256.84 3623
6257.59 3636
6258.33 3663
6259.08 3595
6259.83 3581
6260.57 3521
6261.32 3557
6262.07 3561
6262.81 3519
6263.56 3329
6264.31 3330
6265.05 3336
6265.80 3244
6266.55 3202
6267.30 3174
6268.04 3184
6268.79 3060
6269.54 3077
6270.28 3208
6271.03 3169
6271.78 3204
6272.53 3237
6273.27 3243
6274.02 3288
6274.77 3154
6275.52 3090
6276.26 3162
6277.01 3152
6277.76 3255
6278.51 3215
6279.25 3152
6280.00 3168
6280.75 3122
6281.50 3125
6282.25 3085
6282.99 3065
6283.74 2905
6284.49 2902
6285.24 2824
6285.99 2734
6286.74 2770
6287.48 2739
6288.23 2732
6288.98 2704
6289.73 2668
6290.48 2627
6291.23 2611
6291.97 2589
6292.72 2518
6293.47 2500
6294.22 2400
6294.97 2410
6295.72 2501
6296.47 2463
6297.22 2466
6297.96 2436
6298.71 2476
6299.46 2498
6300.21 2399
6300.96 2364
6301.71 2347
6302.46 2379
6303.21 2281
6303.96 2261
6304.71 2315
6305.46 2279
6306.21 2245
6306.96 2303
6307.71 2280
6308.45 2254
6309.20 2272
6309.95 2306
6310.70 2347
6311.45 2483
6312.20 2456
6312.95 2550
6313.70 2569
6314.45 2596
6315.20 2624
6315.95 2607
6316.70 2615
6317.45 2646
6318.20 2774
6318.95 2720
6319.70 2607
6320.45 2650
6321.20 2579
6321.95 2381
6322.70 2372
6323.46 2269
6324.21 2257
6324.96 2307
6325.71 2241
6326.46 2251
6327.21 2256
6327.96 2273
6328.71 2263
6329.46 2309
6330.21 2330
6330.96 2148
6331.71 2223
6332.46 2265
6333.21 2192
6333.97 2203
6334.72 2273
6335.47 2125
6336.22 2122
6336.97 2238
6337.72 2204
6338.47 2125
6339.22 2108
6339.98 2143
6340.73 2068
6341.48 2078
6342.23 2104
6342.98 2139
6343.73 2116
6344.49 2070
6345.24 2101
6345.99 2227
6346.74 2098
6347.49 2087
6348.24 2090
6349.00 2177
6349.75 2169
6350.50 2250
6351.25 2283
6352.01 2354
6352.76 2292
6353.51 2377
6354.26 2591
6355.01 2725
6355.77 2797
6356.52 2935
6357.27 2840
6358.02 2661
6358.78 2611
6359.53 2574
6360.28 2604
6361.03 2494
6361.79 2286
6362.54 2357
6363.29 2291
6364.05 2232
6364.80 2170
6365.55 2265
6366.30 2248
6367.06 2329
6367.81 2392
6368.56 2583
6369.32 2690
6370.07 2836
6370.82 2790
6371.58 2745
6372.33 2679
6373.08 2605
6373.84 2625
6374.59 2411
6375.34 2318
6376.10 2226
6376.85 2258
6377.60 2193
6378.36 2210
6379.11 2206
6379.87 2217
6380.62 2212
6381.37 2221
6382.13 2322
6382.88 2292
6383.64 2337
6384.39 2319
6385.14 2371
6385.90 2379
6386.65 2308
6387.41 2151
6388.16 2088
6388.91 2087
6389.67 2053
6390.42 2064
6391.18 2093
6391.93 2109
6392.69 2094
6393.44 2041
6394.20 2027
6394.95 2022
6395.71 2058
6396.46 2121
6397.21 2145
6397.97 2048
6398.72 2031
6399.48 2066
6400.23 2142
6400.99 2107
6401.74 2095
6402.50 2081
6403.26 2022
6404.01 1983
6404.77 1991
6405.52 1979
6406.28 1933
6407.03 1882
6407.79 1966
6408.54 1975
6409.30 1962
6410.05 2051
6410.81 2131
6411.56 2111
6412.32 2162
6413.08 2181
6413.83 2134
6414.59 2135
6415.34 2074
6416.10 2080
6416.86 2106
6417.61 2167
6418.37 2200
6419.12 2191
6419.88 2196
6420.64 2180
6421.39 2103
6422.15 2110
6422.91 2025
6423.66 2030
6424.42 2048
6425.17 2112
6425.93 2072
6426.69 2046
6427.44 2049
6428.20 2047
6428.96 2079
6429.71 2075
6430.47 2067
6431.23 2082
6431.98 2142
6432.74 2107
6433.50 2173
6434.26 2084
6435.01 2106
6435.77 2140
6436.53 2210
6437.28 2198
6438.04 2216
6438.80 2273
6439.56 2271
6440.31 2288
6441.07 2223
6441.83 2267
6442.59 2245
6443.34 2325
6444.10 2317
6444.86 2355
6445.62 2353
6446.37 2365
6447.13 2347
6447.89 2355
6448.65 2455
6449.40 2500
6450.16 2589
6450.92 2496
6451.68 2546
6452.44 2523
6453.19 2508
6453.95 2509
6454.71 2561
6455.47 2573
6456.23 2534
6456.99 2500
6457.74 2550
6458.50 2522
6459.26 2566
6460.02 2613
6460.78 2595
6461.54 2588
6462.30 2668
6463.05 2644
6463.81 2816
6464.57 2899
6465.33 3047
6466.09 3052
6466.85 3276
6467.61 3307
6468.37 3271
6469.13 3384
6469.88 3369
6470.64 3368
6471.40 3364
6472.16 3418
6472.92 3391
6473.68 3377
6474.44 3363
6475.20 3336
6475.96 3440
6476.72 3418
6477.48 3450
6478.24 3504
6479.00 3523
6479.76 3580
6480.52 3690
6481.28 3803
6482.04 3849
6482.80 3991
6483.56 4026
6484.32 4103
6485.08 4096
6485.84 4139
6486.60 4200
6487.36 4252
6488.12 4281
6488.88 4303
6489.64 4310
6490.40 4417
6491.16 4473
6491.92 4772
6492.68 5044
6493.44 5149
6494.20 5283
6494.96 5480
6495.72 5329
6496.48 5346
6497.24 5425
6498.00 5332
6498.76 5216
6499.52 5108
6500.28 5194
6501.05 5146
6501.81 5063
6502.57 5109
6503.33 5321
6504.09 5501
6504.85 5761
6505.61 6166
6506.37 7138
6507.13 9172
6507.90 12081
6508.66 15563
6509.42 19192
6510.18 21780
6510.94 23446
6511.70 23978
6512.46 22688
6513.23 20663
6513.99 18039
6514.75 15331
6515.51 12906
6516.27 11018
6517.03 9464
6517.80 8286
6518.56 7380
6519.32 6835
6520.08 6500
6520.84 6180
6521.61 6249
6522.37 6079
6523.13 6074
6523.89 6057
6524.66 6102
6525.42 6210
6526.18 6456
6526.94 6844
6527.71 7342
6528.47 7863
6529.23 8327
6529.99 8527
6530.76 8603
6531.52 8512
6532.28 8331
6533.04 8001
6533.81 7790
6534.57 8091
6535.33 8917
6536.10 10320
6536.86 12360
6537.62 14245
6538.38 15625
6539.15 16012
6539.91 15763
6540.67 14757
6541.44 13419
6542.20 11785
6542.96 10219
6543.73 8861
6544.49 7650
6545.25 6946
6546.02 6512
6546.78 6244
6547.55 6236
6548.31 6017
6549.07 5971
6549.84 5815
6550.60 5733
6551.36 5559
6552.13 5388
6552.89 5199
6553.66 5057
6554.42 4912
6555.18 4869
6555.95 4856
6556.71 4769
6557.48 4695
6558.24 4590
6559.01 4637
6559.77 4652
6560.53 4720
6561.30 4635
6562.06 4640
6562.83 4821
6563.59 4828
6564.36 4862
6565.12 5042
6565.89 5157
6566.65 5059
6567.42 5086
6568.18 5122
6568.95 5189
6569.71 5095
6570.48 5051
6571.24 5260
6572.01 5263
6572.77 5182
6573.54 5269
6574.30 5371
6575.07 5380
6575.83 5572
6576.60 5667
6577.36 5631
6578.13 5629
6578.89 5554
6579.66 5535
6580.42 5397
6581.19 5379
6581.96 5283
6582.72 5328
6583.49 5428
6584.25 5620
6585.02 5518
6585.78 5449
6586.55 5440
6587.32 5443
6588.08 5624
6588.85 5461
6589.61 5392
6590.38 5347
6591.15 5305
6591.91 5310
6592.68 5534
6593.45 5811
6594.21 5973
6594.98 6371
6595.74 6801
6596.51 7008
6597.28 7298
6598.04 7210
6598.81 7168
6599.58 6936
6600.34 6869
6601.11 6553
6601.88 6029
6602.64 5776
6603.41 5602
6604.18 5243
6604.95 4968
6605.71 4949
6606.48 4689
6607.25 4673
6608.01 4662
6608.78 4583
6609.55 4632
6610.32 4609
6611.08 4603
6611.85 4675
6612.62 4683
6613.38 4657
6614.15 4694
6614.92 4551
6615.69 4466
6616.46 4423
6617.22 4466
6617.99 4437
6618.76 4436
6619.53 4381
6620.29 4445
6621.06 4686
6621.83 4881
6622.60 4994
6623.37 5270
6624.13 5705
6624.90 5928
6625.67 6077
6626.44 6001
6627.21 5920
6627.98 5688
6628.74 5323
6629.51 5126
6630.28 4932
6631.05 4711
6631.82 4665
6632.59 4618
6633.35 4678
6634.12 4759
6634.89 5119
6635.66 5407
6636.43 5720
6637.20 5809
6637.97 5958
6638.74 6086
6639.51 5897
6640.27 5982
6641.04 6051
6641.81 6247
6642.58 6477
6643.35 6623
6644.12 6825
6644.89 6719
6645.66 6518
6646.43 6156
6647.20 5786
6647.97 5483
6648.74 5080
6649.51 4614
6650.28 4284
6651.05 4211
6651.82 4139
6652.58 3988
6653.35 3910
6654.12 3857
6654.89 3834
6655.66 3845
6656.43 3844
6657.20 3813
6657.97 3809
6658.74 3823
6659.51 3789
6660.28 3631
6661.05 3572
6661.83 3505
6662.60 3517
6663.37 3503
6664.14 3446
6664.91 3388
6665.68 3605
6666.45 3564
6667.22 3549
6667.99 3445
6668.76 3519
6669.53 3495
6670.30 3611
6671.07 3633
6671.84 3722
6672.61 3728
6673.38 3777
6674.16 3811
6674.93 3845
6675.70 3904
6676.47 3891
6677.24 3928
6678.01 3881
6678.78 3849
6679.55 3916
6680.33 4002
6681.10 4134
6681.87 4103
6682.64 4091
6683.41 4254
6684.18 4285
6684.95 4375
6685.73 4581
6686.50 4807
6687.27 4932
6688.04 5166
6688.81 5185
6689.58 5009
6690.36 4898
6691.13 4559
6691.90 4182
6692.67 3954
6693.44 3790
6694.22 3845
6694.99 3515
6695.76 3445
6696.53 3430
6697.31 3346
6698.08 3337
6698.85 3322
6699.62 3359
6700.40 3240
6701.17 3173
6701.94 3190
6702.71 3170
6703.49 3188
6704.26 3226
6705.03 3150
6705.80 3120
6706.58 3133
6707.35 3114
6708.12 3137
6708.90 3072
6709.67 2913
6710.44 2977
6711.22 3049
6711.99 2937
6712.76 2933
6713.54 2991
6714.31 2912
6715.08 2878
6715.86 2751
6716.63 2788
6717.40 2811
6718.18 2828
6718.95 2788
6719.72 2823
6720.50 2735
6721.27 2774
6722.04 2769
6722.82 2746
6723.59 2714
6724.37 2713
6725.14 2725
6725.91 2763
6726.69 2758
6727.46 2695
6728.24 2777
6729.01 2724
6729.78 2768
6730.56 2764
6731.33 2756
6732.11 2811
6732.88 2727
6733.66 2728
6734.43 2789
6735.20 2803
6735.98 2830
6736.75 2842
6737.53 2869
6738.30 2906
6739.08 2931
6739.85 2865
6740.63 3067
6741.40 2962
6742.18 2827
6742.95 2880
6743.73 2927
6744.50 2944
6745.28 2934
6746.05 2995
6746.83 3029
6747.60 3011
6748.38 3085
6749.15 3153
6749.93 3226
6750.70 3280
6751.48 3307
6752.25 3407
6753.03 3597
6753.81 3785
6754.58 4094
6755.36 4352
6756.13 4444
6756.91 4348
6757.68 4228
6758.46 3920
6759.24 3808
6760.01 3705
6760.79 3505
6761.56 3460
6762.34 3473
6763.12 3472
6763.89 3497
6764.67 3436
6765.44 3341
6766.22 3206
6767.00 3252
6767.77 3278
6768.55 3181
6769.33 3242
6770.10 3278
6770.88 3321
6771.66 3310
6772.43 3253
6773.21 3073
6773.99 2975
6774.76 2965
6775.54 2957
6776.32 2897
6777.09 2768
6777.87 2680
6778.65 2701
6779.42 2704
6780.20 2713
6780.98 2726
6781.76 2731
6782.53 2681
6783.31 2689
6784.09 2643
6784.87 2665
6785.64 2621
6786.42 2596
6787.20 2593
6787.98 2635
6788.75 2592
6789.53 2559
6790.31 2599
6791.09 2516
6791.86 2483
6792.64 2411
6793.42 2437
6794.20 2379
6794.98 2332
6795.75 2372
6796.53 2414
6797.31 2322
6798.09 2218
6798.87 2376
6799.64 2442
6800.42 2343
6801.20 2386
6801.98 2342
6802.76 2355
6803.54 2315
6804.31 2408
6805.09 2366
6805.87 2459
6806.65 2534
6807.43 2487
6808.21 2531
6808.99 2536
6809.76 2487
6810.54 2524
6811.32 2402
6812.10 2334
6812.88 2426
6813.66 2446
6814.44 2438
6815.22 2458
6816.00 2502
6816.78 2433
6817.55 2405
6818.33 2497
6819.11 2493
6819.89 2464
6820.67 2411
6821.45 2368
6822.23 2401
6823.01 2470
6823.79 2369
6824.57 2409
6825.35 2365
6826.13 2312
6826.91 2454
6827.69 2396
6828.47 2409
6829.25 2384
6830.03 2344
6830.81 2402
6831.59 2349
6832.37 2301
6833.15 2353
6833.93 2311
6834.71 2389
6835.49 2357
6836.27 2513
6837.05 2697
6837.83 2944
6838.61 3279
6839.39 3763
6840.17 4311
6840.95 4618
6841.73 4789
6842.51 4787
6843.29 4598
6844.08 4275
6844.86 4041
6845.64 3723
6846.42 3375
6847.20 3053
6847.98 2981
6848.76 3002
6849.54 3199
6850.32 3518
6851.10 3892
6851.89 4244
6852.67 4646
6853.45 4815
6854.23 4783
6855.01 4774
6855.79 4498
6856.57 4095
6857.35 3803
6858.14 3567
6858.92 3262
6859.70 3055
6860.48 2909
6861.26 2756
6862.04 2700
6862.83 2651
6863.61 2790
6864.39 2720
6865.17 2612
6865.95 2678
6866.74 2634
6867.52 2725
6868.30 2845
6869.08 2863
6869.86 2809
6870.65 2753
6871.43 2715
6872.21 2715
6872.99 2841
6873.78 2795
6874.56 2691
6875.34 2800
6876.12 2951
6876.91 2987
6877.69 3084
6878.47 3103
6879.25 3202
6880.04 3296
6880.82 3452
6881.60 3646
6882.39 4051
6883.17 4565
6883.95 4946
6884.74 5216
6885.52 5387
6886.30 5204
6887.08 4934
6887.87 4793
6888.65 4793
6889.43 4786
6890.22 4872
6891.00 5161
6891.78 5025
6892.57 4855
6893.35 4654
6894.14 4486
6894.92 4296
6895.70 3996
6896.49 3811
6897.27 3748
6898.05 3595
6898.84 3498
6899.62 3501
6900.41 3502
6901.19 3581
6901.97 3499
6902.76 3455
6903.54 3489
6904.33 3553
6905.11 3562
6905.89 3400
6906.68 3395
6907.46 3313
6908.25 3288
6909.03 3275
6909.82 3269
6910.60 3269
6911.39 3210
6912.17 3220
6912.96 3142
6913.74 3139
6914.52 3158
6915.31 3097
6916.09 3125
6916.88 3089
6917.66 3185
6918.45 3104
6919.23 3124
6920.02 3177
6920.80 3154
6921.59 3178
6922.37 3186
6923.16 3196
6923.95 3232
6924.73 3156
6925.52 3290
6926.30 3216
6927.09 3440
6927.87 3439
6928.66 3558
6929.44 3634
6930.23 3565
6931.01 3569
6931.80 3555
6932.59 3532
6933.37 3702
6934.16 3578
6934.94 3577
6935.73 3571
6936.52 3652
6937.30 3687
6938.09 3739
6938.87 3718
6939.66 3807
6940.45 4116
6941.23 4292
6942.02 4697
6942.81 5029
6943.59 5225
6944.38 5642
6945.16 5947
6945.95 6022
6946.74 5861
6947.52 5997
6948.31 5968
6949.10 5980
6949.88 6085
6950.67 6212
6951.46 6031
6952.25 5976
6953.03 5819
6953.82 5679
6954.61 5558
6955.39 5320
6956.18 5114
6956.97 5108
6957.75 5217
6958.54 5077
6959.33 5026
6960.12 5175
6960.90 5046
6961.69 4985
6962.48 5077
6963.27 5287
6964.05 5250
6964.84 5259
6965.63 5319
6966.42 5503
6967.20 5768
6967.99 6017
6968.78 6532
6969.57 6810
6970.36 7214
6971.14 7632
6971.93 7794
6972.72 7956
6973.51 8010
6974.30 7891
6975.08 7765
6975.87 7657
6976.66 7552
6977.45 7516
6978.24 7600
6979.03 7623
6979.81 7936
6980.60 8106
6981.39 8634
6982.18 9631
6982.97 10859
6983.76 12885
6984.55 15768
6985.34 19766
6986.12 24580
6986.91 29368
6987.70 33093
6988.49 35099
6989.28 35369
6990.07 33692
6990.86 30646
6991.65 26859
6992.44 22649
6993.23 18924
6994.01 15782
6994.80 13137
6995.59 10757
6996.38 9045
6997.17 7812
6997.96 6945
6998.75 6109
6999.54 5801
7000.33 5369
7001.12 5090
7001.91 4881
7002.70 4831
7003.49 4785
7004.28 4659
7005.07 4452
7005.86 4302
7006.65 4137
7007.44 4001
7008.23 3770
7009.02 3624
7009.81 3506
7010.60 3507
7011.39 3548
7012.18 3725
7012.97 4045
7013.76 4179
7014.55 4414
7015.34 4623
7016.13 4728
7016.92 4678
7017.71 4742
7018.50 4525
7019.29 4413
7020.08 4353
7020.88 4207
7021.67 4224
7022.46 4273
7023.25 4343
7024.04 4560
7024.83 4870
7025.62 5123
7026.41 5266
7027.20 5197
7027.99 5139
7028.79 4851
7029.58 4697
7030.37 4601
7031.16 4479
7031.95 4277
7032.74 4060
7033.53 3930
7034.33 3799
7035.12 3727
7035.91 3693
7036.70 3688
7037.49 3748
7038.28 3813
7039.08 3788
7039.87 3862
7040.66 3920
7041.45 3870
7042.24 3969
7043.04 3976
7043.83 4026
7044.62 4051
7045.41 4058
7046.20 4070
7047.00 4167
7047.79 4254
7048.58 4317
7049.37 4327
7050.17 4372
7050.96 4603
7051.75 4755
7052.54 4841
7053.34 5015
7054.13 5016
7054.92 4922
7055.71 4758
7056.51 4420
7057.30 4180
7058.09 3987
7058.89 3899
7059.68 3856
7060.47 3933
7061.26 3846
7062.06 3863
7062.85 3907
7063.64 3805
7064.44 3788
7065.23 3730
7066.02 3647
7066.82 3690
7067.61 3598
7068.40 3556
7069.20 3461
7069.99 3400
7070.78 3314
7071.58 3128
7072.37 3147
7073.17 3100
7073.96 2957
7074.75 3009
7075.55 2911
7076.34 2851
7077.13 2807
7077.93 2781
7078.72 2688
7079.52 2661
7080.31 2680
7081.10 2699
7081.90 2650
7082.69 2611
7083.49 2556
7084.28 2607
7085.08 2600
7085.87 2634
7086.67 2610
7087.46 2655
7088.25 2661
7089.05 2662
7089.84 2748
7090.64 2712
7091.43 2683
7092.23 2584
7093.02 2488
7093.82 2496
7094.61 2444
7095.41 2366
7096.20 2279
7097.00 2333
7097.79 2288
7098.59 2265
7099.38 2342
7100.18 2202
7100.97 2186
7101.77 2223
7102.56 2197
7103.36 2127
7104.15 2095
7104.95 2133
7105.75 2131
7106.54 2087
7107.34 2036
7108.13 2032
7108.93 1958
7109.72 1909
7110.52 1895
7111.32 1939
7112.11 1962
7112.91 1997
7113.70 1958
7114.50 1890
7115.30 1973
7116.09 1955
7116.89 1943
7117.68 1969
7118.48 2004
7119.28 2011
7120.07 1925
7120.87 1917
7121.67 1939
7122.46 1914
7123.26 1940
7124.06 1994
7124.85 1958
7125.65 1865
7126.45 1962
7127.24 1912
7128.04 1864
7128.84 1878
7129.63 1935
7130.43 1936
7131.23 2072
7132.02 2121
7132.82 2052
7133.62 2006
7134.41 2032
7135.21 1977
7136.01 1974
7136.81 1980
7137.60 1961
7138.40 1897
7139.20 1881
7140.00 1784
7140.79 1764
7141.59 1751
7142.39 1764
7143.19 1695
7143.98 1628
7144.78 1630
7145.58 1631
7146.38 1683
7147.18 1682
7147.97 1704
7148.77 1709
7149.57 1702
7150.37 1639
7151.17 1671
7151.96 1663
7152.76 1627
7153.56 1600
7154.36 1617
7155.16 1603
7155.95 1626
7156.75 1716
7157.55 1719
7158.35 1786
7159.15 1757
7159.95 1787
7160.75 1778
7161.54 1751
7162.34 1693
7163.14 1710
7163.94 1706
7164.74 1725
7165.54 1656
7166.34 1676
7167.14 1646
7167.93 1680
7168.73 1651
7169.53 1610
7170.33 1580
7171.13 1600
7171.93 1583
7172.73 1535
7173.53 1524
7174.33 1584
7175.13 1600
7175.93 1499
7176.73 1448
7177.53 1407
7178.33 1452
7179.13 1437
7179.93 1393
7180.73 1497
7181.53 1522
7182.32 1531
7183.12 1566
7183.92 1590
7184.72 1572
7185.52 1586
7186.32 1537
7187.12 1538
7187.92 1610
7188.72 1524
7189.53 1437
7190.33 1459
7191.13 1537
7191.93 1494
7192.73 1459
7193.53 1471
7194.33 1470
7195.13 1468
7195.93 1431
7196.73 1452
7197.53 1461
7198.33 1457
7199.13 1453
7199.93 1437
7200.73 1412
7201.53 1401
7202.33 1378
7203.14 1464
7203.94 1454
7204.74 1545
7205.54 1518
7206.34 1476
7207.14 1456
7207.94 1455
7208.74 1407
7209.55 1465
7210.35 1433
7211.15 1417
7211.95 1415
7212.75 1431
7213.55 1483
7214.35 1490
7215.16 1456
7215.96 1446
7216.76 1465
7217.56 1446
7218.36 1400
7219.16 1411
7219.97 1420
7220.77 1530
7221.57 1501
7222.37 1523
7223.17 1548
7223.98 1519
7224.78 1530
7225.58 1499
7226.38 1489
7227.19 1453
7227.99 1427
7228.79 1442
7229.59 1528
7230.40 1392
7231.20 1426
7232.00 1456
7232.80 1476
7233.61 1514
7234.41 1559
7235.21 1571
7236.01 1624
7236.82 1745
7237.62 1920
7238.42 2076
7239.23 2075
7240.03 2124
7240.83 2083
7241.63 1912
7242.44 1835
7243.24 1772
7244.04 1695
7244.85 1621
7245.65 1552
7246.45 1553
7247.26 1476
7248.06 1475
7248.86 1444
7249.67 1476
7250.47 1447
7251.28 1459
7252.08 1512
7252.88 1464
7253.69 1511
7254.49 1509
7255.29 1581
7256.10 1504
7256.90 1542
7257.71 1562
7258.51 1570
7259.31 1531
7260.12 1483
7260.92 1536
7261.73 1552
7262.53 1505
7263.34 1467
7264.14 1517
7264.94 1514
7265.75 1526
7266.55 1465
7267.36 1519
7268.16 1543
7268.97 1521
7269.77 1534
7270.58 1598
7271.38 1532
7272.19 1530
7272.99 1579
7273.80 1499
7274.60 1502
7275.41 1521
7276.21 1543
7277.02 1612
7277.82 1581
7278.63 1585
7279.43 1600
7280.24 1648
7281.04 1633
7281.85 1622
7282.65 1717
7283.46 1772
7284.26 1861
7285.07 2127
7285.87 2338
7286.68 2413
7287.49 2442
7288.29 2494
7289.10 2366
7289.90 2277
7290.71 2146
7291.52 1963
7292.32 1872
7293.13 1823
7293.93 1770
7294.74 1723
7295.55 1637
7296.35 1652
7297.16 1664
7297.96 1671
7298.77 1633
7299.58 1694
7300.38 1676
7301.19 1756
7302.00 1725
7302.80 1698
7303.61 1706
7304.42 1702
7305.22 1723
7306.03 1706
7306.84 1745
7307.64 1687
7308.45 1751
7309.26 1773
7310.06 1884
7310.87 1937
7311.68 1986
7312.48 2034
7313.29 2045
7314.10 2171
7314.90 2149
7315.71 2122
7316.52 2151
7317.33 2195
7318.13 2199
7318.94 2381
7319.75 2607
7320.56 2933
7321.36 3251
7322.17 3443
7322.98 3416
7323.79 3239
7324.59 3174
7325.40 2862
7326.21 2621
7327.02 2520
7327.83 2406
7328.63 2252
7329.44 2100
7330.25 2044
7331.06 1997
7331.87 1938
7332.67 2021
7333.48 1984
7334.29 1949
7335.10 1932
7335.91 1961
7336.72 2020
7337.52 2027
7338.33 1993
7339.14 1951
7339.95 1964
7340.76 2029
7341.57 2067
7342.38 2087
7343.18 2018
7343.99 2036
7344.80 1987
7345.61 1908
7346.42 1949
7347.23 1914
7348.04 1892
7348.85 1810
7349.66 1814
7350.46 1792
7351.27 1866
7352.08 1779
7352.89 1725
7353.70 1696
7354.51 1683
7355.32 1684
7356.13 1724
7356.94 1753
7357.75 1719
7358.56 1743
7359.37 1882
7360.18 1860
7360.99 1944
7361.80 2058
7362.61 2079
7363.42 2140
7364.23 2137
7365.04 2117
7365.85 2083
7366.66 2039
7367.47 2045
7368.28 1927
7369.09 1924
7369.90 1773
7370.71 1730
7371.52 1679
7372.33 1632
7373.14 1676
7373.95 1628
7374.76 1584
7375.57 1596
7376.38 1556
7377.19 1574
7378.00 1556
7378.81 1586
7379.62 1625
7380.43 1750
7381.24 1789
7382.06 1842
7382.87 1900
7383.68 1909
7384.49 2003
7385.30 1998
7386.11 2010
7386.92 1910
7387.73 1775
7388.54 1754
7389.36 1604
7390.17 1660
7390.98 1630
7391.79 1575
7392.60 1628
7393.41 1490
7394.22 1464
7395.04 1454
7395.85 1440
7396.66 1477
7397.47 1425
7398.28 1436
7399.09 1393
7399.91 1377
7400.72 1353
7401.53 1457
7402.34 1487
7403.15 1448
7403.97 1522
7404.78 1534
7405.59 1517
7406.40 1484
7407.21 1466
7408.03 1431
7408.84 1389
7409.65 1386
7410.46 1407
7411.28 1397
7412.09 1383
7412.90 1388
7413.71 1380
7414.53 1350
7415.34 1299
7416.15 1298
7416.96 1305
7417.78 1278
7418.59 1235
7419.40 1251
7420.22 1305
7421.03 1271
7421.84 1283
7422.66 1254
7423.47 1239
7424.28 1185
7425.09 1211
7425.91 1229
7426.72 1249
7427.53 1294
7428.35 1293
7429.16 1201
7429.98 1235
7430.79 1261
7431.60 1239
7432.42 1284
7433.23 1251
7434.04 1254
7434.86 1218
7435.67 1226
7436.48 1216
7437.30 1247
7438.11 1237
7438.93 1164
7439.74 1213
7440.55 1275
7441.37 1221
7442.18 1216
7443.00 1170
7443.81 1199
7444.63 1153
7445.44 1195
7446.25 1174
7447.07 1197
7447.88 1183
7448.70 1185
7449.51 1199
7450.33 1175
7451.14 1140
7451.96 1096
7452.77 1175
7453.59 1196
7454.40 1190
7455.22 1179
7456.03 1210
7456.85 1135
7457.66 1169
7458.48 1195
7459.29 1215
7460.11 1194
7460.92 1182
7461.74 1166
7462.55 1171
7463.37 1092
7464.18 1106
7465.00 1129
7465.81 1212
7466.63 1193
7467.44 1219
7468.26 1198
7469.08 1237
7469.89 1211
7470.71 1210
7471.52 1263
7472.34 1229
7473.15 1222
7473.97 1238
7474.79 1277
7475.60 1299
7476.42 1329
7477.23 1273
7478.05 1261
7478.87 1269
7479.68 1221
7480.50 1255
7481.32 1261
7482.13 1278
7482.95 1233
7483.76 1188
7484.58 1218
7485.40 1257
7486.21 1244
7487.03 1297
7487.85 1268
7488.66 1234
7489.48 1174
7490.30 1206
7491.11 1232
7491.93 1219
7492.75 1198
7493.57 1150
7494.38 1165
7495.20 1125
7496.02 1167
7496.83 1122
7497.65 1131
7498.47 1155
7499.29 1233
7500.10 1172
7500.92 1152
7501.74 1128
7502.55 1166
7503.37 1152
7504.19 1141
7505.01 1193
7505.83 1210
7506.64 1130
7507.46 1106
7508.28 1159
7509.10 1102
7509.91 1132
7510.73 1138
7511.55 1161
7512.37 1134
7513.19 1128
7514.00 1164
7514.82 1164
7515.64 1134
7516.46 1145
7517.28 1130
7518.10 1118
7518.91 1064
7519.73 1109
7520.55 1102
7521.37 1058
7522.19 1065
7523.01 1125
7523.82 1172
7524.64 1161
7525.46 1138
7526.28 1152
7527.10 1172
7527.92 1212
7528.74 1143
7529.56 1102
7530.38 1156
7531.19 1169
7532.01 1194
7532.83 1190
7533.65 1147
7534.47 1154
7535.29 1165
7536.11 1195
7536.93 1160
7537.75 1110
7538.57 1130
7539.39 1116
7540.21 1071
7541.03 1086
7541.85 1121
7542.67 1089
7543.48 1138
7544.30 1136
7545.12 1081
7545.94 1075
7546.76 1148
7547.58 1123
7548.40 1175
7549.22 1133
7550.04 1101
7550.86 1092
7551.68 1099
7552.50 1100
7553.32 1175
7554.14 1180
7554.97 1123
7555.79 1101
7556.61 1072
7557.43 1078
7558.25 1096
7559.07 1125
7559.89 1152
7560.71 1108
7561.53 1174
7562.35 1152
7563.17 1154
7563.99 1103
7564.81 1098
7565.63 1185
7566.45 1219
7567.28 1182
7568.10 1135
7568.92 1169
7569.74 1203
7570.56 1078
7571.38 1097
7572.20 1108
7573.02 1103
7573.84 1124
7574.67 1156
7575.49 1139
7576.31 1173
7577.13 1170
7577.95 1148
7578.77 1160
7579.60 1186
7580.42 1178
7581.24 1113
7582.06 1174
7582.88 1131
7583.70 1169
7584.53 1204
7585.35 1218
7586.17 1213
7586.99 1229
7587.81 1213
7588.64 1253
7589.46 1219
7590.28 1266
7591.10 1247
7591.93 1275
7592.75 1308
7593.57 1329
7594.39 1267
7595.22 1279
7596.04 1319
7596.86 1320
7597.68 1373
7598.51 1408
7599.33 1465
7600.15 1418
7600.97 1432
7601.80 1408
7602.62 1455
7603.44 1465
7604.27 1520
7605.09 1536
7605.91 1543
7606.73 1543
7607.56 1549
7608.38 1582
7609.20 1619
7610.03 1560
7610.85 1539
7611.67 1557
7612.50 1494
7613.32 1462
7614.15 1468
7614.97 1473
7615.79 1406
7616.62 1447
7617.44 1529
7618.26 1609
7619.09 1673
7619.91 1870
7620.73 1985
7621.56 1914
7622.38 1907
7623.21 1887
7624.03 1838
7624.85 1816
7625.68 1804
7626.50 1679
7627.33 1689
7628.15 1724
7628.98 1687
7629.80 1724
7630.62 1696
7631.45 1723
7632.27 1733
7633.10 1696
7633.92 1700
7634.75 1733
7635.57 1656
7636.40 1698
7637.22 1618
7638.05 1517
7638.87 1542
7639.70 1486
7640.52 1422
7641.35 1458
7642.17 1464
7643.00 1432
7643.82 1410
7644.65 1400
7645.47 1436
7646.30 1465
7647.12 1493
7647.95 1565
7648.77 1638
7649.60 1601
7650.42 1572
7651.25 1554
7652.08 1593
7652.90 1464
7653.73 1442
7654.55 1512
7655.38 1438
7656.20 1388
7657.03 1407
7657.86 1364
7658.68 1308
7659.51 1321
7660.33 1254
7661.16 1224
7661.99 1262
7662.81 1222
7663.64 1224
7664.46 1242
7665.29 1247
7666.12 1257
7666.94 1255
7667.77 1224
7668.60 1226
7669.42 1218
7670.25 1223
7671.08 1287
7671.90 1205
7672.73 1202
7673.56 1215
7674.38 1180
7675.21 1183
7676.04 1174
7676.86 1245
7677.69 1235
7678.52 1208
7679.34 1161
7680.17 1136
7681.00 1120
7681.83 1165
7682.65 1157
7683.48 1206
7684.31 1229
7685.13 1222
7685.96 1204
7686.79 1286
7687.62 1306
7688.44 1355
7689.27 1346
7690.10 1342
7690.93 1276
7691.76 1232
7692.58 1282
7693.41 1289
7694.24 1296
7695.07 1276
7695.89 1225
7696.72 1202
7697.55 1214
7698.38 1255
7699.21 1228
7700.03 1273
7700.86 1294
7701.69 1340
7702.52 1270
7703.35 1238
7704.18 1281
7705.00 1252
7705.83 1215
7706.66 1219
7707.49 1170
7708.32 1207
7709.15 1191
7709.98 1186
7710.80 1193
7711.63 1159
7712.46 1192
7713.29 1128
7714.12 1146
7714.95 1139
7715.78 1130
7716.61 1113
7717.44 1174
7718.27 1152
7719.09 1125
7719.92 1165
7720.75 1155
7721.58 1144
7722.41 1130
7723.24 1098
7724.07 1115
7724.90 1117
7725.73 1111
7726.56 1179
7727.39 1130
7728.22 1134
7729.05 1156
7729.88 1225
7730.71 1260
7731.54 1227
7732.37 1276
7733.20 1247
7734.03 1214
7734.86 1236
7735.69 1186
7736.52 1215
7737.35 1213
7738.18 1141
7739.01 1080
7739.84 1088
7740.67 1116
7741.50 1060
7742.33 1051
7743.16 1017
7743.99 1071
7744.82 1091
7745.65 1047
7746.48 1098
7747.31 1155
7748.14 1279
7748.98 1320
7749.81 1400
7750.64 1357
7751.47 1370
7752.30 1361
7753.13 1338
7753.96 1309
7754.79 1247
7755.62 1195
7756.45 1124
7757.29 1120
7758.12 1127
7758.95 1070
7759.78 1065
7760.61 1083
7761.44 1074
7762.27 1061
7763.11 1070
7763.94 1085
7764.77 1063
7765.60 1069
7766.43 1050
7767.26 1088
7768.10 1026
7768.93 1013
7769.76 980
7770.59 1031
7771.42 1056
7772.26 1105
7773.09 1036
7773.92 1007
7774.75 1095
7775.58 1023
7776.42 1053
7777.25 1023
7778.08 1044
7778.91 1035
7779.75 1055
7780.58 1039
7781.41 1054
7782.24 1097
7783.08 1084
7783.91 1107
7784.74 1043
7785.57 1075
7786.41 1078
7787.24 1055
7788.07 1087
7788.91 1046
7789.74 1085
7790.57 1124
7791.40 1103
7792.24 1069
7793.07 1103
7793.90 1078
7794.74 1104
7795.57 1037
7796.40 1092
7797.24 1120
7798.07 1097
7798.90 1157
7799.74 1216
7800.57 1189
7801.40 1212
7802.24 1225
7803.07 1272
7803.91 1293
7804.74 1236
7805.57 1211
7806.41 1201
7807.24 1279
7808.07 1225
7808.91 1268
7809.74 1325
7810.58 1265
7811.41 1293
7812.25 1270
7813.08 1341
7813.91 1356
7814.75 1389
7815.58 1464
7816.42 1506
7817.25 1483
7818.09 1547
7818.92 1562
7819.75 1566
7820.59 1512
7821.42 1558
7822.26 1609
7823.09 1571
7823.93 1719
7824.76 1791
7825.60 1800
7826.43 1764
7827.27 1788
7828.10 1828
7828.94 1740
7829.77 1726
7830.61 1712
7831.44 1629
7832.28 1564
7833.11 1518
7833.95 1623
7834.78 1742
7835.62 1795
7836.46 1833
7837.29 1804
7838.13 1844
7838.96 1788
7839.80 1729
7840.63 1664
7841.47 1601
7842.31 1552
7843.14 1490
7843.98 1491
7844.81 1468
7845.65 1456
7846.48 1460
7847.32 1356
7848.16 1400
7848.99 1403
7849.83 1314
7850.67 1349
7851.50 1358
7852.34 1351
7853.17 1292
7854.01 1285
7854.85 1296
7855.68 1331
7856.52 1311
7857.36 1337
7858.19 1345
7859.03 1343
7859.87 1344
7860.70 1335
7861.54 1343
7862.38 1340
7863.21 1287
7864.05 1304
7864.89 1346
7865.73 1274
7866.56 1268
7867.40 1258
7868.24 1319
7869.07 1246
7869.91 1320
7870.75 1337
7871.59 1358
7872.42 1326
7873.26 1334
7874.10 1364
7874.94 1361
7875.77 1407
7876.61 1421
7877.45 1456
7878.29 1507
7879.12 1547
7879.96 1655
7880.80 1821
7881.64 1808
7882.47 1798
7883.31 1787
7884.15 1726
7884.99 1765
7885.83 1735
7886.67 1692
7887.50 1586
7888.34 1529
7889.18 1444
7890.02 1441
7890.86 1418
7891.69 1493
7892.53 1493
7893.37 1483
7894.21 1547
7895.05 1511
7895.89 1562
7896.73 1525
7897.57 1472
7898.40 1460
7899.24 1517
7900.08 1398
7900.92 1444
7901.76 1424
7902.60 1323
7903.44 1337
7904.28 1377
7905.12 1309
7905.95 1279
7906.79 1272
7907.63 1288
7908.47 1284
7909.31 1293
7910.15 1248
7910.99 1293
7911.83 1304
7912.67 1271
7913.51 1264
7914.35 1377
7915.19 1500
7916.03 1493
7916.87 1555
7917.71 1559
7918.55 1660
7919.39 1730
7920.23 1743
7921.07 1676
7921.91 1677
7922.75 1718
7923.59 1599
7924.43 1448
7925.27 1445
7926.11 1441
7926.95 1353
7927.79 1366
7928.63 1338
7929.47 1277
7930.31 1241
7931.15 1267
7931.99 1235
7932.83 1204
7933.67 1249
7934.51 1239
7935.35 1181
7936.19 1151
7937.04 1183
7937.88 1203
7938.72 1204
7939.56 1191
7940.40 1146
7941.24 1120
7942.08 1111
7942.92 1111
7943.76 1129
7944.60 1124
7945.45 1142
7946.29 1197
7947.13 1196
7947.97 1193
7948.81 1212
7949.65 1171
7950.49 1254
7951.34 1263
7952.18 1259
7953.02 1237
7953.86 1294
7954.70 1353
7955.54 1353
7956.39 1323
7957.23 1428
7958.07 1501
7958.91 1503
7959.75 1425
7960.60 1482
7961.44 1483
7962.28 1512
7963.12 1507
7963.96 1444
7964.81 1423
7965.65 1408
7966.49 1429
7967.33 1457
7968.18 1484
7969.02 1583
7969.86 1632
7970.70 1738
7971.55 1745
7972.39 1715
7973.23 1642
7974.08 1571
7974.92 1416
7975.76 1402
7976.60 1340
7977.45 1319
7978.29 1290
7979.13 1203
7979.98 1149
7980.82 1216
7981.66 1189
7982.51 1182
7983.35 1206
7984.19 1123
7985.04 1123
7985.88 1156
7986.72 1126
7987.57 1140
7988.41 1076
7989.25 1106
7990.10 1134
7990.94 1124
7991.78 1104
7992.63 1068
7993.47 1051
7994.32 1030
7995.16 965
7996.00 977
7996.85 992
7997.69 997
7998.53 989
7999.38 948
8000.22 972
8001.07 923
8001.91 911
8002.76 946
8003.60 965
8004.44 915
8005.29 966
8006.13 978
8006.98 914
8007.82 953
8008.67 930
8009.51 887
8010.36 896
8011.20 928
8012.05 934
8012.89 889
8013.74 863
8014.58 904
8015.43 874
8016.27 887
8017.12 880
8017.96 908
8018.81 916
8019.65 923
8020.50 895
8021.34 806
8022.19 856
8023.03 835
8023.88 871
8024.72 839
8025.57 874
8026.41 901
8027.26 851
8028.11 847
8028.95 839
8029.80 873
8030.64 856
8031.49 872
8032.33 867
8033.18 847
8034.03 858
8034.87 838
8035.72 850
8036.56 828
8037.41 883
8038.26 873
8039.10 877
8039.95 851
8040.80 888
8041.64 905
8042.49 890
8043.33 941
8044.18 890
8045.03 909
8045.87 898
8046.72 890
8047.57 903
8048.41 887
8049.26 881
8050.11 857
8050.95 871
8051.80 942
8052.65 876
8053.49 885
8054.34 851
8055.19 838
8056.04 849
8056.88 795
8057.73 806
8058.58 824
8059.42 791
8060.27 803
8061.12 832
8061.97 786
8062.81 802
8063.66 778
8064.51 814
8065.36 814
8066.20 822
8067.05 813
8067.90 799
8068.75 812
8069.60 811
8070.44 783
8071.29 809
8072.14 734
8072.99 776
8073.84 754
8074.68 761
8075.53 777
8076.38 851
8077.23 753
8078.08 749
8078.92 790
8079.77 797
8080.62 784
8081.47 782
8082.32 791
8083.17 776
8084.02 794
8084.86 768
8085.71 752
8086.56 789
8087.41 770
8088.26 748
8089.11 734
8089.96 769
8090.81 817
8091.65 782
8092.50 784
8093.35 740
8094.20 761
8095.05 717
8095.90 763
8096.75 802
8097.60 790
8098.45 752
8099.30 794
8100.15 848
8101.00 791
8101.85 757
8102.70 766
8103.54 801
8104.39 780
8105.24 787
8106.09 849
8106.94 762
8107.79 765
8108.64 748
8109.49 760
8110.34 788
8111.19 833
8112.04 755
8112.89 809
8113.74 764
8114.59 758
8115.44 780
8116.29 759
8117.14 791
8117.99 825
8118.84 816
8119.70 801
8120.55 797
8121.40 780
8122.25 764
8123.10 806
8123.95 784
8124.80 833
8125.65 844
8126.50 803
8127.35 835
8128.20 859
8129.05 859
8129.90 794
8130.76 803
8131.61 783
8132.46 865
8133.31 862
8134.16 865
8135.01 898
8135.86 919
8136.71 907
8137.56 834
8138.42 847
8139.27 846
8140.12 856
8140.97 796
8141.82 796
8142.67 845
8143.53 832
8144.38 831
8145.23 816
8146.08 800
8146.93 818
8147.78 876
8148.64 801
8149.49 784
8150.34 842
8151.19 871
8152.05 831
8152.90 857
8153.75 809
8154.60 851
8155.45 862
8156.31 890
8157.16 894
8158.01 921
8158.86 911
8159.72 905
8160.57 856
8161.42 858
8162.27 801
8163.13 813
8163.98 850
8164.83 761
8165.69 752
8166.54 796
8167.39 819
8168.24 796
8169.10 761
8169.95 779
8170.80 801
8171.66 780
8172.51 810
8173.36 768
8174.22 770
8175.07 774
8175.92 753
8176.78 801
8177.63 787
8178.48 751
8179.34 763
8180.19 738
8181.04 757
8181.90 725
8182.75 712
8183.61 773
8184.46 699
8185.31 728
8186.17 733
8187.02 722
8187.87 751
8188.73 738
8189.58 756
8190.44 783
8191.29 764
8192.15 721
8193.00 723
8193.85 739
8194.71 733
8195.56 768
8196.42 781
8197.27 773
8198.13 783
8198.98 769
8199.84 787
8200.69 712
8201.55 776
8202.40 757
8203.25 745
8204.11 682
8204.96 678
8205.82 715
8206.67 737
8207.53 760
8208.38 718
8209.24 719
8210.09 720
8210.95 776
8211.81 736
8212.66 734
8213.52 806
8214.37 765
8215.23 757
8216.08 760
8216.94 727
8217.79 769
8218.65 773
8219.50 771
8220.36 820
8221.22 798
8222.07 786
8222.93 843
8223.78 838
8224.64 840
8225.50 877
8226.35 833
8227.21 822
8228.06 844
8228.92 803
8229.78 773
8230.63 776
8231.49 758
8232.34 762
8233.20 751
8234.06 743
8234.91 758
8235.77 775
8236.63 788
8237.48 744
8238.34 777
8239.20 754
8240.05 738
8240.91 663
8241.77 731
8242.62 781
8243.48 750
8244.34 751
8245.19 748
8246.05 732
8246.91 721
8247.77 749
8248.62 741
8249.48 729
8250.34 758
8251.20 758
8252.05 716
8252.91 722
8253.77 697
8254.62 678
8255.48 704
8256.34 776
8257.20 768
8258.06 761
8258.91 715
8259.77 734
8260.63 782
8261.49 765
8262.34 765
8263.20 763
8264.06 760
8264.92 803
8265.78 807
8266.63 785
8267.49 817
8268.35 768
8269.21 734
8270.07 782
8270.93 840
8271.78 845
8272.64 826
8273.50 816
8274.36 798
8275.22 852
8276.08 820
8276.93 801
8277.79 818
8278.65 868
8279.51 915
8280.37 878
8281.23 902
8282.09 941
8282.95 897
8283.81 938
8284.66 965
8285.52 907
8286.38 923
8287.24 899
8288.10 885
8288.96 871
8289.82 781
8290.68 835
8291.54 876
8292.40 974
8293.26 937
8294.12 911
8294.98 970
8295.84 1008
8296.70 1054
8297.56 1013
8298.42 1015
8299.28 1004
8300.13 955
8300.99 927
8301.85 877
8302.71 933
8303.57 914
8304.43 905
8305.29 892
8306.16 843
8307.02 836
8307.88 879
8308.74 859
8309.60 887
8310.46 857
8311.32 834
8312.18 862
8313.04 824
8313.90 858
8314.76 849
8315.62 845
8316.48 842
8317.34 856
8318.20 820
8319.06 805
8319.92 784
8320.78 825
8321.65 838
8322.51 810
8323.37 758
8324.23 784
8325.09 813
8325.95 770
8326.81 785
8327.67 784
8328.53 793
8329.40 811
8330.26 769
8331.12 779
8331.98 794
8332.84 854
8333.70 842
8334.57 812
8335.43 815
8336.29 860
8337.15 855
8338.01 813
8338.87 828
8339.74 815
8340.60 830
8341.46 815
8342.32 855
8343.18 829
8344.05 820
8344.91 872
8345.77 877
8346.63 834
8347.49 852
8348.36 848
8349.22 859
8350.08 855
8350.94 840
8351.81 816
8352.67 812
8353.53 819
8354.39 854
8355.26 878
8356.12 876
8356.98 875
8357.85 838
8358.71 789
8359.57 831
8360.43 826
8361.30 808
8362.16 831
8363.02 816
8363.89 826
8364.75 856
8365.61 848
8366.48 893
8367.34 840
8368.20 842
8369.07 810
8369.93 801
8370.79 852
8371.66 810
8372.52 878
8373.38 863
8374.25 830
8375.11 842
8375.98 832
8376.84 852
8377.70 858
8378.57 901
8379.43 886
8380.30 837
8381.16 826
8382.02 894
8382.89 865
8383.75 866
8384.62 887
8385.48 924
8386.34 890
8387.21 891
8388.07 886
8388.94 925
8389.80 891
8390.67 878
8391.53 876
8392.40 885
8393.26 905
8394.13 915
8394.99 911
8395.85 908
8396.72 873
8397.58 893
8398.45 921
8399.31 920
8400.18 922
8401.04 950
8401.91 951
8402.77 925
8403.64 963
8404.50 918
8405.37 916
8406.24 974
8407.10 982
8407.97 981
8408.83 993
8409.70 1022
8410.56 997
8411.43 979
8412.29 957
8413.16 1047
8414.03 1006
8414.89 1030
8415.76 1094
8416.62 1023
8417.49 1043
8418.35 1038
8419.22 1114
8420.09 1030
8420.95 1050
8421.82 1111
8422.69 1104
8423.55 1065
8424.42 1122
8425.28 1186
8426.15 1195
8427.02 1186
8427.88 1200
8428.75 1168
8429.62 1214
8430.48 1244
8431.35 1240
8432.22 1309
8433.08 1249
8433.95 1282
8434.82 1278
8435.68 1316
8436.55 1329
8437.42 1348
8438.28 1405
8439.15 1456
8440.02 1394
8440.89 1433
8441.75 1509
8442.62 1605
8443.49 1660
8444.35 1643
8445.22 1700
8446.09 1660
8446.96 1739
8447.82 1790
8448.69 1834
8449.56 1789
8450.43 1789
8451.29 1821
8452.16 1894
8453.03 1923
8453.90 2008
8454.76 2162
8455.63 2332
8456.50 2640
8457.37 3044
8458.24 3294
8459.10 3489
8459.97 3607
8460.84 3473
8461.71 3322
8462.58 3166
8463.45 2903
8464.31 2683
8465.18 2496
8466.05 2229
8466.92 2062
8467.79 1983
8468.66 1839
8469.52 1703
8470.39 1677
8471.26 1585
8472.13 1479
8473.00 1441
8473.87 1408
8474.74 1429
8475.61 1414
8476.47 1424
8477.34 1396
8478.21 1425
8479.08 1389
8479.95 1378
8480.82 1463
8481.69 1436
8482.56 1481
8483.43 1529
8484.30 1527
8485.17 1508
8486.04 1579
8486.91 1552
8487.78 1551
8488.64 1467
8489.51 1495
8490.38 1493
8491.25 1468
8492.12 1389
8492.99 1421
8493.86 1442
8494.73 1489
8495.60 1474
8496.47 1480
8497.34 1427
8498.21 1362
8499.08 1414
8499.95 1453
8500.82 1388
8501.69 1291
8502.56 1331
8503.43 1382
8504.30 1324
8505.17 1347
8506.05 1375
8506.92 1319
8507.79 1356
8508.66 1362
8509.53 1336
8510.40 1354
8511.27 1366
8512.14 1377
8513.01 1418
8513.88 1329
8514.75 1353
8515.62 1424
8516.49 1455
8517.37 1456
8518.24 1501
8519.11 1512
8519.98 1494
8520.85 1478
8521.72 1498
8522.59 1534
8523.46 1584
8524.33 1654
8525.21 1807
8526.08 1915
8526.95 2028
8527.82 2114
8528.69 2326
8529.56 2423
8530.44 2303
8531.31 2230
8532.18 2182
8533.05 2027
8533.92 1953
8534.80 1870
8535.67 1788
8536.54 1698
8537.41 1600
8538.28 1588
8539.16 1516
8540.03 1420
8540.90 1429
8541.77 1372
8542.64 1422
8543.52 1366
8544.39 1322
8545.26 1299
8546.13 1304
8547.01 1308
8547.88 1272
8548.75 1304
8549.62 1252
8550.50 1306
8551.37 1356
8552.24 1371
8553.12 1337
8553.99 1376
8554.86 1430
8555.73 1581
8556.61 1569
8557.48 1603
8558.35 1598
8559.23 1620
8560.10 1539
8560.97 1567
8561.85 1503
8562.72 1433
8563.59 1460
8564.47 1384
8565.34 1367
8566.21 1346
8567.09 1271
8567.96 1288
8568.83 1292
8569.71 1251
8570.58 1276
8571.46 1269
8572.33 1313
8573.20 1254
8574.08 1212
8574.95 1270
8575.83 1312
8576.70 1329
8577.57 1331
8578.45 1296
8579.32 1265
8580.20 1226
8581.07 1262
8581.94 1263
8582.82 1292
8583.69 1314
8584.57 1297
8585.44 1270
8586.32 1319
8587.19 1346
8588.07 1379
8588.94 1333
8589.82 1363
8590.69 1389
8591.57 1352
8592.44 1414
8593.32 1406
8594.19 1362
8595.07 1378
8595.94 1428
8596.82 1420
8597.69 1407
8598.57 1424
8599.44 1447
8600.32 1476
8601.19 1507
8602.07 1461
8602.94 1477
8603.82 1531
8604.69 1578
8605.57 1519
8606.44 1533
8607.32 1636
8608.20 1567
8609.07 1559
8609.95 1546
8610.82 1573
8611.70 1655
8612.57 1642
8613.45 1672
8614.33 1623
8615.20 1624
8616.08 1608
8616.95 1686
8617.83 1717
8618.71 1711
8619.58 1794
8620.46 1825
8621.34 1881
8622.21 1807
8623.09 1874
8623.97 1910
8624.84 1917
8625.72 1979
8626.59 2056
8627.47 2011
8628.35 2046
8629.22 2081
8630.10 2038
8630.98 2090
8631.86 2125
8632.73 2200
8633.61 2226
8634.49 2270
8635.36 2235
8636.24 2206
8637.12 2263
8637.99 2303
8638.87 2281
8639.75 2306
8640.63 2334
8641.50 2324
8642.38 2414
8643.26 2395
8644.14 2464
8645.01 2449
8645.89 2497
8646.77 2544
8647.65 2562
8648.52 2589
8649.40 2608
8650.28 2652
8651.16 2733
8652.04 2745
8652.91 2805
8653.79 2804
8654.67 2784
8655.55 2805
8656.43 2863
8657.30 2925
8658.18 2927
8659.06 2991
8659.94 3154
8660.82 3292
8661.70 3314
8662.57 3503
8663.45 3764
8664.33 4141
8665.21 4440
8666.09 4628
8666.97 4867
8667.85 5003
8668.72 5030
8669.60 5036
8670.48 5104
8671.36 5023
8672.24 4997
8673.12 5064
8674.00 5054
8674.88 5212
8675.76 5428
8676.63 5544
8677.51 5732
8678.39 5584
8679.27 5401
8680.15 5275
8681.03 4949
8681.91 4562
8682.79 4250
8683.67 3995
8684.55 3843
8685.43 3651
8686.31 3434
8687.19 3370
8688.07 3269
8688.95 3317
8689.83 3464
8690.71 3667
8691.59 3877
8692.47 4202
8693.35 4585
8694.23 4814
8695.11 4940
8695.99 5231
8696.87 5300
8697.75 5124
8698.63 4941
8699.51 4666
8700.39 4545
8701.27 4294
8702.15 4103
8703.03 3997
8703.91 3981
8704.79 3866
8705.67 3795
8706.55 3745
8707.43 3546
8708.31 3330
8709.19 3179
8710.07 3035
8710.96 2943
8711.84 2702
8712.72 2626
8713.60 2477
8714.48 2331
8715.36 2300
8716.24 2218
8717.12 2195
8718.00 2119
8718.89 1988
8719.77 1984
8720.65 1994
8721.53 2018
8722.41 1976
8723.29 1946
8724.17 1891
8725.06 1914
8725.94 1892
8726.82 1988
8727.70 1955
8728.58 1895
8729.46 1978
8730.35 1987
8731.23 2022
8732.11 2120
8732.99 2064
8733.87 2045
8734.76 2105
8735.64 2044
8736.52 2022
8737.40 2052
8738.29 2006
8739.17 1986
8740.05 2015
8740.93 2058
8741.81 2038
8742.70 2026
8743.58 1905
8744.46 1977
8745.34 1992
8746.23 1946
8747.11 2003
8747.99 1941
8748.88 1917
8749.76 1875
8750.64 1894
8751.52 1893
8752.41 1986
8753.29 2039
8754.17 2050
8755.06 2031
8755.94 2011
8756.82 2075
8757.71 2105
8758.59 2163
8759.47 2202
8760.36 2155
8761.24 2159
8762.12 2223
8763.01 2223
8763.89 2163
8764.77 2126
8765.66 2100
8766.54 2037
8767.42 2055
8768.31 2061
8769.19 2003
8770.08 2010
8770.96 2078
8771.84 2081
8772.73 2073
8773.61 2037
8774.50 2031
8775.38 1984
8776.26 1929
8777.15 1926
8778.03 1930
8778.92 1879
8779.80 1965
8780.69 1976
8781.57 1917
8782.46 1962
8783.34 1974
8784.22 2043
8785.11 2098
8785.99 2040
8786.88 2021
8787.76 2049
8788.65 2023
8789.53 2058
8790.42 2010
8791.30 1971
8792.19 1889
8793.07 1851
8793.96 1894
8794.84 1775
8795.73 1784
8796.61 1710
8797.50 1677
8798.38 1661
8799.27 1708
8800.15 1638
8801.04 1603
8801.93 1651
8802.81 1576
8803.70 1580
8804.58 1590
8805.47 1597
8806.35 1586
8807.24 1563
8808.12 1560
8809.01 1534
8809.90 1562
8810.78 1577
8811.67 1567
8812.55 1538
8813.44 1497
8814.33 1499
8815.21 1513
8816.10 1485
8816.98 1536
8817.87 1478
8818.76 1524
8819.64 1620
8820.53 1608
8821.42 1575
8822.30 1582
8823.19 1579
8824.08 1601
8824.96 1498
8825.85 1457
8826.74 1455
8827.62 1426
8828.51 1435
8829.40 1354
8830.28 1338
8831.17 1347
8832.06 1344
8832.94 1338
8833.83 1309
8834.72 1245
8835.61 1269
8836.49 1302
8837.38 1294
8838.27 1291
8839.16 1269
8840.04 1276
8840.93 1271
8841.82 1275
8842.70 1278
8843.59 1189
8844.48 1221
8845.37 1254
8846.26 1232
8847.14 1173
8848.03 1209
8848.92 1217
8849.81 1220
8850.69 1231
8851.58 1162
8852.47 1114
8853.36 1163
8854.25 1145
8855.13 1136
8856.02 1088
8856.91 1071
8857.80 1116
8858.69 1141
8859.58 1113
8860.46 1073
8861.35 1060
8862.24 1074
8863.13 1104
8864.02 1099
8864.91 1117
8865.80 1094
8866.68 1045
8867.57 1024
8868.46 1045
8869.35 1094
8870.24 1036
8871.13 1004
8872.02 1068
8872.91 1040
8873.80 945
8874.69 994
8875.57 966
8876.46 1008
8877.35 966
8878.24 932
8879.13 970
8880.02 1009
8880.91 920
8881.80 939
8882.69 919
8883.58 952
8884.47 942
8885.36 961
8886.25 906
8887.14 899
8888.03 938
8888.92 958
8889.81 965
8890.70 933
8891.59 910
8892.48 888
8893.37 932
8894.26 898
8895.15 899
8896.04 882
8896.93 880
8897.82 903
8898.71 882
8899.60 803
8900.49 811
8901.38 821
8902.27 872
8903.16 886
8904.05 838
8904.94 871
8905.83 867
8906.72 849
8907.61 853
8908.50 821
8909.40 836
8910.29 811
8911.18 829
8912.07 834
8912.96 810
8913.85 762
8914.74 773
8915.63 752
8916.52 778
8917.42 788
8918.31 797
8919.20 830
8920.09 808
8920.98 811
8921.87 797
8922.76 808
8923.66 810
8924.55 751
8925.44 750
8926.33 711
8927.22 765
8928.11 731
8929.01 762
8929.90 752
8930.79 757
8931.68 770
8932.57 771
8933.47 781
8934.36 794
8935.25 793
8936.14 778
8937.03 768
8937.93 779
8938.82 726
8939.71 752
8940.60 710
8941.50 736
8942.39 746
8943.28 740
8944.17 756
8945.07 738
8945.96 707
8946.85 735
8947.75 700
8948.64 722
8949.53 708
8950.42 704
8951.32 711
8952.21 734
8953.10 771
8954.00 729
8954.89 704
8955.78 723
8956.68 758
8957.57 724
8958.46 714
8959.36 740
8960.25 706
8961.14 710
8962.04 696
8962.93 728
8963.82 688
8964.72 682
8965.61 705
8966.50 714
8967.40 712
8968.29 751
8969.19 749
8970.08 783
8970.97 755
8971.87 717
8972.76 769
8973.66 745
8974.55 716
8975.44 710
8976.34 694
8977.23 716
8978.13 719
8979.02 742
8979.91 746
8980.81 724
8981.70 717
8982.60 729
8983.49 733
8984.39 752
8985.28 733
8986.18 721
8987.07 722
8987.97 666
8988.86 717
8989.76 688
8990.65 680
8991.55 689
8992.44 715
8993.34 692
8994.23 721
8995.13 730
8996.02 762
8996.92 744
8997.81 718
8998.71 719
8999.60 701
9000.50 691
9001.39 718
9002.29 701
9003.18 692
9004.08 730
9004.98 661
9005.87 663
9006.77 696
9007.66 730
9008.56 686
9009.45 698
9010.35 675
9011.25 683
9012.14 721
9013.04 733
9013.93 692
9014.83 701
9015.73 711
9016.62 716
9017.52 681
9018.42 641
9019.31 651
9020.21 685
9021.10 681
9022.00 675
9022.90 687
9023.79 693
9024.69 660
9025.59 639
9026.48 645
9027.38 666
9028.28 648
9029.17 673
9030.07 623
9030.97 663
9031.87 684
9032.76 659
9033.66 647
9034.56 673
9035.45 631
9036.35 669
9037.25 651
9038.15 640
9039.04 654
9039.94 665
9040.84 679
9041.73 710
9042.63 659
9043.53 638
9044.43 676
9045.33 699
9046.22 709
9047.12 686
9048.02 717
9048.92 752
9049.81 702
9050.71 719
9051.61 645
9052.51 654
9053.41 649
9054.30 664
9055.20 675
9056.10 666
9057.00 734
9057.90 707
9058.80 681
9059.69 680
9060.59 686
9061.49 688
9062.39 691
9063.29 718
9064.19 706
9065.08 716
9065.98 713
9066.88 718
9067.78 703
9068.68 699
9069.58 733
9070.48 714
9071.38 683
9072.27 676
9073.17 701
9074.07 691
9074.97 755
9075.87 741
9076.77 742
9077.67 689
9078.57 650
9079.47 693
9080.37 668
9081.27 762
9082.17 754
9083.07 736
9083.97 719
9084.87 710
9085.76 746
9086.66 717
9087.56 697
9088.46 686
9089.36 689
9090.26 712
9091.16 719
9092.06 708
9092.96 718
9093.86 710
9094.76 714
9095.66 714
9096.56 743
9097.46 722
9098.36 706
9099.26 718
9100.17 709
9101.07 668
9101.97 679
9102.87 709
9103.77 674
9104.67 669
9105.57 712
9106.47 657
9107.37 685
9108.27 703
9109.17 706
9110.07 715
9110.97 688
9111.87 738
9112.77 726
9113.68 697
9114.58 675
9115.48 683
9116.38 685
9117.28 687
9118.18 697
9119.08 685
9119.98 677
9120.89 661
9121.79 691
9122.69 716
9123.59 691
9124.49 654
9125.39 671
9126.29 676
9127.20 697
9128.10 681
9129.00 673
9129.90 676
9130.80 713
9131.71 694
9132.61 615
9133.51 640
9134.41 646
9135.31 696
9136.22 668
9137.12 700
9138.02 624
9138.92 652
9139.83 655
9140.73 686
9141.63 660
9142.53 650
9143.43 654
9144.34 638
9145.24 634
9146.14 653
9147.05 623
9147.95 665
9148.85 659
9149.75 666
9150.66 674
9151.56 677
9152.46 707
9153.37 699
9154.27 726
9155.17 679
9156.07 707
9156.98 681
9157.88 696
9158.78 654
9159.69 720
9160.59 672
9161.49 693
9162.40 736
9163.30 728
9164.20 688
9165.11 648
9166.01 667
9166.92 708
9167.82 764
9168.72 705
9169.63 697
9170.53 685
9171.43 686
9172.34 668
9173.24 722
9174.15 655
9175.05 663
9175.95 675
9176.86 674
9177.76 688
9178.67 650
9179.57 675
9180.48 679
9181.38 676
9182.28 692
9183.19 692
9184.09 647
9185.00 669
9185.90 687
9186.81 697
9187.71 720
9188.62 721
9189.52 663
9190.43 713
9191.33 701
9192.24 697
9193.14 692
9194.05 668
9194.95 731
9195.86 708
9196.76 706
9197.67 709
9198.57 718
9199.48 707
9200.38 708
9201.29 664
9202.19 708
9203.10 751
9204.00 729
9204.91 722
9205.81 721
9206.72 709
9207.63 682
9208.53 704
9209.44 691
9210.34 712
9211.25 692
9212.15 721
9213.06 683
9213.97 728
9214.87 705
9215.78 710
9216.68 698
9217.59 709
9218.50 742
9219.40 703
9220.31 696
9221.22 716
9222.12 666
9223.03 639
9223.94 699
9224.84 666
9225.75 689
9226.65 702
9227.56 703
9228.47 693
9229.37 677
9230.28 717
9231.19 703
9232.10 708
9233.00 662
9233.91 707
9234.82 667
9235.72 714
9236.63 694
9237.54 668
9238.44 686
9239.35 699
9240.26 712
9241.17 738
9242.07 676
9242.98 703
9243.89 689
9244.80 687
9245.70 602
9246.61 644
9247.52 656
9248.43 682
9249.33 663
9250.24 663
9251.15 708
9252.06 716
9252.97 685
9253.87 618
9254.78 692
9255.69 677
9256.60 642
9257.51 616
9258.41 652
9259.32 661
9260.23 711
9261.14 677
9262.05 621
9262.96 664
9263.86 683
9264.77 694
9265.68 659
9266.59 642
9267.50 626
9268.41 663
9269.32 662
9270.22 690
9271.13 684
9272.04 713
9272.95 651
9273.86 659
9274.77 711
9275.68 657
9276.59 673
9277.50 667
9278.40 684
9279.31 673
9280.22 694
9281.13 648
9282.04 680
9282.95 662
9283.86 709
9284.77 696
9285.68 680
9286.59 718
9287.50 671
9288.41 652
9289.32 654
9290.23 666
9291.14 676
9292.05 701
9292.96 687
9293.87 732
9294.78 716
9295.69 767
9296.60 728
9297.51 729
9298.42 694
9299.33 689
9300.24 700
9301.15 685
9302.06 722
9302.97 742
9303.88 736
9304.79 757
9305.70 738
9306.61 748
9307.52 749
9308.43 753
9309.34 798
9310.25 722
9311.16 754
9312.07 761
9312.98 738
9313.90 773
9314.81 819
9315.72 752
9316.63 778
9317.54 797
9318.45 755
9319.36 782
9320.27 757
9321.18 763
9322.10 770
9323.01 763
9323.92 758
9324.83 766
9325.74 751
9326.65 717
9327.56 711
9328.48 747
9329.39 728
9330.30 705
9331.21 740
9332.12 752
9333.03 719
9333.95 712
9334.86 720
9335.77 742
9336.68 750
9337.59 764
9338.51 742
9339.42 724
9340.33 777
9341.24 812
9342.15 784
9343.07 741
9343.98 718
9344.89 761
9345.80 747
9346.72 808
9347.63 754
9348.54 758
9349.45 700
9350.37 761
9351.28 717
9352.19 744
9353.11 716
9354.02 738
9354.93 750
9355.84 731
9356.76 729
9357.67 769
9358.58 739
9359.50 726
9360.41 760
9361.32 715
9362.24 749
9363.15 769
9364.06 758
9364.98 726
9365.89 754
9366.80 708
9367.72 768
9368.63 749
9369.54 762
9370.46 734
9371.37 746
9372.28 739
9373.20 724
9374.11 743
9375.03 730
9375.94 716
9376.85 767
9377.77 741
9378.68 757
9379.60 727
9380.51 746
9381.42 753
9382.34 744
9383.25 764
9384.17 758
9385.08 782
9386.00 801
9386.91 828
9387.82 804
9388.74 801
9389.65 789
9390.57 824
9391.48 837
9392.40 887
9393.31 855
9394.23 842
9395.14 889
9396.06 849
9396.97 865
9397.89 862
9398.80 887
9399.72 856
9400.63 871
9401.55 854
9402.46 849
9403.38 822
9404.29 864
9405.21 863
9406.12 824
9407.04 783
9407.95 817
9408.87 867
9409.79 800
9410.70 807
9411.62 812
9412.53 845
9413.45 805
9414.36 802
9415.28 808
9416.20 784
9417.11 838
9418.03 814
9418.94 819
9419.86 844
9420.78 800
9421.69 826
9422.61 848
9423.52 850
9424.44 840
9425.36 801
9426.27 836
9427.19 842
9428.11 875
9429.02 852
9429.94 812
9430.86 856
9431.77 882
9432.69 867
9433.61 884
9434.52 908
9435.44 867
9436.36 927
9437.27 914
9438.19 873
9439.11 903
9440.02 974
9440.94 948
9441.86 937
9442.78 953
9443.69 968
9444.61 1015
9445.53 998
9446.44 999
9447.36 1031
9448.28 1000
9449.20 1046
9450.11 1071
9451.03 1066
9451.95 1096
9452.87 1077
9453.78 1153
9454.70 1180
9455.62 1224
9456.54 1193
9457.46 1260
9458.37 1261
9459.29 1228
9460.21 1132
9461.13 1124
9462.05 1096
9462.96 1055
9463.88 1035
9464.80 998
9465.72 975
9466.64 945
9467.56 962
9468.47 968
9469.39 943
9470.31 942
9471.23 945
9472.15 927
9473.07 942
9473.98 971
9474.90 962
9475.82 944
9476.74 958
9477.66 964
9478.58 951
9479.50 991
9480.42 977
9481.34 1044
9482.26 1044
9483.17 1010
9484.09 1032
9485.01 1039
9485.93 1046
9486.85 1057
9487.77 1096
9488.69 1055
9489.61 1002
9490.53 1007
9491.45 1028
9492.37 979
9493.29 986
9494.21 968
9495.13 977
9496.05 1007
9496.97 1012
9497.89 978
9498.81 997
9499.73 1003
9500.65 992
9501.57 985
9502.49 1028
9503.41 1031
9504.33 1031
9505.25 993
9506.17 1027
9507.09 996
9508.01 1054
9508.93 1007
9509.85 1039
9510.77 1070
9511.69 1103
9512.61 1060
9513.53 1021
9514.45 1070
9515.37 1102
9516.29 1130
9517.21 1133
9518.13 1099
9519.05 1169
9519.98 1216
9520.90 1226
9521.82 1203
9522.74 1223
9523.66 1306
9524.58 1362
9525.50 1320
9526.42 1351
9527.34 1312
9528.27 1335
9529.19 1379
9530.11 1378
9531.03 1330
9531.95 1272
9532.87 1293
9533.79 1310
9534.72 1264
9535.64 1268
9536.56 1293
9537.48 1219
9538.40 1289
9539.32 1266
9540.25 1246
9541.17 1240
9542.09 1199
9543.01 1245
9543.93 1223
9544.86 1215
9545.78 1236
9546.70 1293
9547.62 1292
9548.55 1295
9549.47 1259
9550.39 1278
9551.31 1293
9552.24 1315
9553.16 1264
9554.08 1261
9555.00 1303
9555.93 1337
9556.85 1341
9557.77 1356
9558.69 1297
9559.62 1329
9560.54 1369
9561.46 1358
9562.39 1377
9563.31 1412
9564.23 1450
9565.15 1418
9566.08 1410
9567.00 1418
9567.92 1403
9568.85 1428
9569.77 1430
9570.69 1405
9571.62 1503
9572.54 1494
9573.46 1427
9574.39 1442
9575.31 1452
9576.23 1515
9577.16 1509
9578.08 1527
9579.01 1516
9579.93 1505
9580.85 1525
9581.78 1581
9582.70 1586
9583.63 1600
9584.55 1608
9585.47 1625
9586.40 1655
9587.32 1615
9588.25 1649
9589.17 1720
9590.09 1678
9591.02 1682
9591.94 1696
9592.87 1753
9593.79 1760
9594.72 1743
9595.64 1798
9596.57 1844
9597.49 1800
9598.42 1894
9599.34 1924
9600.26 1924
9601.19 2064
9602.11 2096
9603.04 2128
9603.96 2134
9604.89 2137
9605.81 2074
9606.74 2045
9607.66 2116
9608.59 2122
9609.51 2017
9610.44 1945
9611.37 1918
9612.29 1892
9613.22 1993
9614.14 1954
9615.07 1887
9615.99 1892
9616.92 1910
9617.84 1926
9618.77 1929
9619.70 1919
9620.62 1907
9621.55 1955
9622.47 1890
9623.40 1940
9624.32 1985
9625.25 2019
9626.18 2039
9627.10 2102
9628.03 2071
9628.95 2047
9629.88 2078
9630.81 2132
9631.73 2207
9632.66 2214
9633.59 2189
9634.51 2211
9635.44 2190
9636.37 2206
9637.29 2234
9638.22 2306
9639.15 2351
9640.07 2406
9641.00 2436
9641.93 2430
9642.85 2504
9643.78 2526
9644.71 2590
9645.63 2754
9646.56 2734
9647.49 2801
9648.41 2839
9649.34 2821
9650.27 2818
9651.20 2767
9652.12 2798
9653.05 2767
9653.98 2702
9654.91 2781
9655.83 2672
9656.76 2578
9657.69 2609
9658.62 2595
9659.54 2699
9660.47 2644
9661.40 2658
9662.33 2629
9663.25 2616
9664.18 2681
9665.11 2648
9666.04 2633
9666.97 2706
9667.89 2675
9668.82 2772
9669.75 2801
9670.68 2936
9671.61 2930
9672.53 2907
9673.46 2994
9674.39 2992
9675.32 2945
9676.25 3009
9677.18 3059
9678.11 3068
9679.03 3118
9679.96 3121
9680.89 3150
9681.82 3204
9682.75 3183
9683.68 3230
9684.61 3229
9685.54 3150
9686.46 3263
9687.39 3273
9688.32 3375
9689.25 3332
9690.18 3261
9691.11 3332
9692.04 3334
9692.97 3354
9693.90 3364
9694.83 3466
9695.76 3484
9696.69 3598
9697.61 3674
9698.54 3814
9699.47 4017
9700.40 4123
9701.33 4153
9702.26 4311
9703.19 4218
9704.12 4210
9705.05 4288
9705.98 4142
9706.91 4059
9707.84 3885
9708.77 3776
9709.70 3737
9710.63 3774
9711.56 3778
9712.49 3686
9713.42 3771
9714.35 3801
9715.28 3893
9716.21 3990
9717.14 4131
9718.07 4195
9719.00 4260
9719.94 4216
9720.87 4061
9721.80 3946
9722.73 3817
9723.66 3667
9724.59 3533
9725.52 3413
9726.45 3213
9727.38 3003
9728.31 2949
9729.24 2853
9730.17 2780
9731.10 2646
9732.04 2586
9732.97 2642
9733.90 2637
9734.83 2621
9735.76 2605
9736.69 2618
9737.62 2544
9738.55 2523
9739.49 2507
9740.42 2468
9741.35 2419
9742.28 2402
9743.21 2316
9744.14 2309
9745.08 2240
9746.01 2227
9746.94 2193
9747.87 2128
9748.80 2098
9749.74 2123
9750.67 2107
9751.60 2054
9752.53 2046
9753.46 2058
9754.40 2005
9755.33 2018
9756.26 1994
9757.19 2022
9758.13 1906
9759.06 1951
9759.99 1949
9760.92 1995
9761.85 1970
9762.79 1897
9763.72 1919
9764.65 1912
9765.59 1915
9766.52 1920
9767.45 1886
9768.38 1931
9769.32 1941
9770.25 1957
9771.18 1832
9772.12 1885
9773.05 1903
9773.98 1932
9774.92 1903
9775.85 1876
9776.78 1857
9777.71 1908
9778.65 1903
9779.58 1909
9780.52 1917
9781.45 1899
9782.38 1946
9783.32 1928
9784.25 1927
9785.18 1944
9786.12 1974
9787.05 1944
9787.98 1866
9788.92 1838
9789.85 1877
9790.79 1868
9791.72 1761
9792.65 1757
9793.59 1729
9794.52 1742
9795.46 1759
9796.39 1735
9797.32 1691
9798.26 1715
9799.19 1703
9800.13 1757
9801.06 1694
9802.00 1704
9802.93 1708
9803.87 1665
9804.80 1694
9805.73 1634
9806.67 1601
9807.60 1544
9808.54 1613
9809.47 1563
9810.41 1507
9811.34 1485
9812.28 1439
9813.21 1462
9814.15 1398
9815.08 1466
9816.02 1376
9816.95 1397
9817.89 1463
9818.82 1404
9819.76 1352
9820.69 1381
9821.63 1322
9822.57 1296
9823.50 1338
9824.44 1339
9825.37 1383
9826.31 1404
9827.24 1327
9828.18 1260
9829.11 1279
9830.05 1320
9830.99 1313
9831.92 1332
9832.86 1318
9833.79 1276
9834.73 1299
9835.67 1245
9836.60 1263
9837.54 1319
9838.47 1265
9839.41 1206
9840.35 1315
9841.28 1281
9842.22 1287
9843.16 1206
9844.09 1265
9845.03 1249
9845.97 1283
9846.90 1302
9847.84 1268
9848.78 1258
9849.71 1256
9850.65 1228
9851.59 1239
9852.52 1248
9853.46 1213
9854.40 1256
9855.33 1252
9856.27 1213
9857.21 1242
9858.14 1210
9859.08 1190
9860.02 1220
9860.96 1168
9861.89 1157
9862.83 1173
9863.77 1166
9864.71 1185
9865.64 1174
9866.58 1146
9867.52 1145
9868.46 1186
9869.39 1212
9870.33 1151
9871.27 1164
9872.21 1127
9873.15 1110
9874.08 1115
9875.02 1099
9875.96 1123
9876.90 1126
9877.83 1111
9878.77 1076
9879.71 1125
9880.65 1110
9881.59 1067
9882.53 1107
9883.46 1103
9884.40 1110
9885.34 1062
9886.28 1018
9887.22 1024
9888.16 1099
9889.10 1074
9890.03 1049
9890.97 1075
9891.91 1098
9892.85 1100
9893.79 1049
9894.73 1037
9895.67 1029
9896.61 1008
9897.54 1034
9898.48 1034
9899.42 998
9900.36 995
9901.30 978
9902.24 986
9903.18 982
9904.12 981
9905.06 1056
9906.00 1026
9906.94 1023
9907.88 1019
9908.82 1046
9909.76 1003
9910.70 1036
9911.63 1007
9912.57 1003
9913.51 1085
9914.45 1067
9915.39 1051
9916.33 1020
9917.27 1039
9918.21 1064
9919.15 1045
9920.09 1057
9921.03 1071
9921.97 1036
9922.91 1065
9923.85 1091
9924.79 1171
9925.74 1231
9926.68 1231
9927.62 1302
9928.56 1335
9929.50 1345
9930.44 1414
9931.38 1424
9932.32 1375
9933.26 1356
9934.20 1281
9935.14 1228
9936.08 1209
9937.02 1184
9937.96 1172
9938.90 1096
9939.85 1034
9940.79 1060
9941.73 1008
9942.67 996
9943.61 974
9944.55 1001
9945.49 967
9946.43 989
9947.38 975
9948.32 1001
9949.26 1024
9950.20 1032
9951.14 1033
9952.08 1027
9953.02 1068
9953.97 1156
9954.91 1112
9955.85 1075
9956.79 1100
9957.73 1071
9958.68 1036
9959.62 1008
9960.56 1004
9961.50 971
9962.44 971
9963.39 1004
9964.33 988
9965.27 963
9966.21 938
9967.15 948
9968.10 902
9969.04 939
9969.98 909
9970.92 910
9971.87 882
9972.81 866
9973.75 867
9974.69 904
9975.64 843
9976.58 857
9977.52 841
9978.47 814
9979.41 836
9980.35 851
9981.29 850
9982.24 850
9983.18 838
9984.12 891
9985.07 904
9986.01 871
9986.95 887
9987.90 852
9988.84 832
9989.78 870
9990.73 857
9991.67 835
9992.61 864
9993.56 868
9994.50 871
9995.44 860
9996.39 898
9997.33 876
9998.27 852
9999.22 865
10000.16 816
10001.11 822
10002.05 811
10002.99 829
10003.94 822
10004.88 842
10005.83 855
10006.77 838
10007.72 792
10008.66 797
10009.60 804
10010.55 823
10011.49 834
10012.44 819
10013.38 820
10014.33 802
10015.27 772
10016.21 791
10017.16 783
10018.10 782
10019.05 784
10019.99 791
10020.94 787
10021.88 766
10022.83 824
10023.77 800
10024.72 804
10025.66 773
10026.61 790
10027.55 819
10028.50 840
10029.44 745
10030.39 789
10031.33 810
10032.28 775
10033.23 781
10034.17 807
10035.12 828
10036.06 812
10037.01 814
10037.95 743
10038.90 788
10039.84 771
10040.79 815
10041.74 763
10042.68 782
10043.63 775
10044.57 798
10045.52 747
10046.47 758
10047.41 736
10048.36 748
10049.30 742
10050.25 728
10051.20 770
10052.14 767
10053.09 761
10054.04 745
10054.98 759
10055.93 773
10056.88 726
10057.82 753
10058.77 751
10059.72 791
10060.66 742
10061.61 753
10062.56 782
10063.50 751
10064.45 740
10065.40 731
10066.34 714
10067.29 742
10068.24 736
10069.18 747
10070.13 717
10071.08 758
10072.03 774
10072.97 728
10073.92 717
10074.87 743
10075.82 731
10076.76 742
10077.71 756
10078.66 771
10079.61 738
10080.55 739
10081.50 738
10082.45 705
10083.40 712
10084.34 726
10085.29 729
10086.24 728
10087.19 709
10088.14 730
10089.08 694
10090.03 673
10090.98 738
10091.93 727
10092.88 728
10093.83 760
10094.77 729
10095.72 702
10096.67 711
10097.62 775
10098.57 751
10099.52 716
10100.46 700
10101.41 732
10102.36 742
10103.31 707
10104.26 755
10105.21 755
10106.16 740
10107.11 705
10108.05 729
10109.00 762
10109.95 744
10110.90 726
10111.85 785
10112.80 740
10113.75 745
10114.70 693
10115.65 767
10116.60 800
10117.55 715
10118.50 727
10119.45 714
10120.39 717
10121.34 766
10122.29 736
10123.24 730
10124.19 711
10125.14 734
10126.09 758
10127.04 787
10127.99 770
10128.94 751
10129.89 755
10130.84 751
10131.79 771
10132.74 802
10133.69 820
10134.64 808
10135.59 784
10136.54 808
10137.49 783
10138.44 782
10139.39 817
10140.34 833
10141.30 830
10142.25 823
10143.20 816
10144.15 800
10145.10 811
10146.05 813
10147.00 807
10147.95 841
10148.90 847
10149.85 834
10150.80 862
10151.75 844
10152.70 809
10153.66 845
10154.61 852
10155.56 904
10156.51 858
10157.46 898
10158.41 894
10159.36 843
10160.31 913
10161.27 876
10162.22 876
10163.17 879
10164.12 894
10165.07 881
10166.02 913
10166.98 914
10167.93 911
10168.88 920
10169.83 883
10170.78 919
10171.73 928
10172.69 944
10173.64 962
10174.59 976
10175.54 1004
10176.50 978
10177.45 985
10178.40 964
10179.35 973
10180.30 1018
10181.26 1036
10182.21 1017
10183.16 1052
10184.11 992
10185.07 1023
10186.02 1045
10186.97 1096
10187.92 1065
10188.88 1087
10189.83 1089
10190.78 1057
10191.74 1043
10192.69 1105
10193.64 1087
10194.59 1072
10195.55 1015
10196.50 1015
10197.45 1092
10198.41 1098
10199.36 1035
10200.31 1084
10201.27 1100
10202.22 1114
10203.17 1135
10204.13 1152
10205.08 1158
10206.03 1205
10206.99 1187
10207.94 1255
10208.89 1256
10209.85 1259
10210.80 1245
10211.76 1266
10212.71 1271
10213.66 1246
10214.62 1234
10215.57 1243
10216.53 1140
10217.48 1106
10218.43 1088
10219.39 1065
10220.34 1049
10221.30 1059
10222.25 1058
10223.21 1090
10224.16 1025
10225.11 1022
10226.07 1056
10227.02 1032
10227.98 1031
10228.93 1024
10229.89 1018
10230.84 975
10231.80 1113
10232.75 1045
10233.71 1060
10234.66 1112
10235.62 1160
10236.57 1192
10237.53 1141
10238.48 1197
10239.44 1188
10240.39 1230
10241.35 1175
10242.30 1181
10243.26 1154
10244.21 1133
10245.17 1140
10246.12 1109
10247.08 1082
10248.03 1054
10248.99 1038
10249.94 1033
10250.90 982
10251.86 1000
10252.81 1028
10253.77 954
10254.72 982
10255.68 942
10256.63 930
10257.59 923
10258.55 950
10259.50 904
10260.46 881
10261.41 913
10262.37 854
10263.33 863
10264.28 808
10265.24 851
10266.20 879
10267.15 833
10268.11 878
10269.07 857
10270.02 862
10270.98 867
10271.94 873
10272.89 857
10273.85 841
10274.81 868
10275.76 836
10276.72 860
10277.68 865
10278.63 902
10279.59 896
10280.55 879
10281.50 803
10282.46 810
10283.42 846
10284.38 828
10285.33 819
10286.29 833
10287.25 850
10288.20 792
10289.16 825
10290.12 835
10291.08 793
10292.03 761
10292.99 789
10293.95 782
10294.91 793
10295.86 846
10296.82 815
10297.78 811
10298.74 848
10299.70 837
10300.65 805
10301.61 782
10302.57 830
10303.53 814
10304.49 840
10305.44 801
10306.40 812
10307.36 781
10308.32 781
10309.28 796
10310.24 774
10311.19 826
10312.15 815
10313.11 821
10314.07 809
10315.03 840
10315.99 843
10316.95 823
10317.90 829
10318.86 836
10319.82 839
10320.78 825
10321.74 822
10322.70 840
10323.66 821
10324.62 820
10325.58 833
10326.54 845
10327.49 838
10328.45 811
10329.41 773
10330.37 864
10331.33 889
10332.29 875
10333.25 876
10334.21 825
10335.17 837
10336.13 815
10337.09 787
10338.05 802
10339.01 759
10339.97 779
10340.93 714
10341.89 780
10342.85 798
10343.81 759
10344.77 692
10345.73 707
10346.69 723
10347.65 733
10348.61 695
10349.57 737
10350.53 766
10351.49 737
10352.45 726
10353.41 658
10354.37 691
10355.33 721
10356.29 789
10357.25 724
10358.21 692
10359.17 684
10360.13 670
10361.09 652
10362.06 692
10363.02 689
10363.98 675
10364.94 698
10365.90 723
10366.86 693
10367.82 701
10368.78 659
10369.74 729
10370.70 696
10371.67 664
10372.63 655
10373.59 650
10374.55 724
10375.51 699
10376.47 697
10377.43 663
10378.40 708
10379.36 694
10380.32 701
10381.28 668
10382.24 692
10383.20 688
10384.17 701
10385.13 694
10386.09 663
10387.05 642
10388.01 661
10388.98 659
10389.94 673
10390.90 687
10391.86 657
10392.82 680
10393.79 686
10394.75 667
10395.71 670
10396.67 655
10397.64 644
10398.60 670
10399.56 604
10400.52 676
10401.49 683
10402.45 613
10403.41 646
10404.37 634
10405.34 633
10406.30 665
10407.26 666
10408.23 645
10409.19 677
10410.15 663
10411.11 665
10412.08 659
10413.04 642
10414.00 641
10414.97 651
10415.93 635
10416.89 622
10417.86 692
10418.82 672
10419.78 716
10420.75 703
10421.71 694
10422.68 671
10423.64 678
10424.60 660
10425.57 698
10426.53 669
10427.49 712
10428.46 656
10429.42 670
10430.39 673
10431.35 619
10432.31 602
10433.28 601
10434.24 662
10435.21 608
10436.17 622
10437.13 634
10438.10 638
10439.06 593
10440.03 604
10440.99 598
10441.96 615
10442.92 612
10443.89 617
10444.85 634
10445.82 619
10446.78 577
10447.74 573
10448.71 593
10449.67 592
10450.64 578
10451.60 595
10452.57 613
10453.53 610
10454.50 583
10455.46 613
10456.43 584
10457.39 605
10458.36 571
10459.33 577
10460.29 586
10461.26 638
10462.22 597
10463.19 602
10464.15 598
10465.12 587
10466.08 621
10467.05 636
10468.01 586
10468.98 626
10469.95 614
10470.91 631
10471.88 608
10472.84 613
10473.81 595
10474.78 632
10475.74 634
10476.71 602
10477.67 578
10478.64 580
10479.61 632
10480.57 635
10481.54 622
10482.51 630
10483.47 642
10484.44 613
10485.41 637
10486.37 650
10487.34 655
10488.30 638
10489.27 627
10490.24 633
10491.20 611
10492.17 643
10493.14 621
10494.11 618
10495.07 619
10496.04 558
10497.01 586
10497.97 607
10498.94 636
10499.91 619
10500.88 612
10501.84 590
10502.81 552
10503.78 585
10504.74 610
10505.71 571
10506.68 605
10507.65 619
10508.61 593
10509.58 598
10510.55 634
10511.52 626
10512.49 569
10513.45 597
10514.42 588
10515.39 592
10516.36 626
10517.32 588
10518.29 587
10519.26 621
10520.23 608
10521.20 606
10522.17 596
10523.13 576
10524.10 590
10525.07 597
10526.04 603
10527.01 627
10527.98 616
10528.94 608
10529.91 590
10530.88 585
10531.85 601
10532.82 563
10533.79 594
10534.76 595
10535.72 640
10536.69 614
10537.66 632
10538.63 672
10539.60 663
10540.57 624
10541.54 627
10542.51 672
10543.48 681
10544.45 626
10545.42 602
10546.38 639
10547.35 658
10548.32 667
10549.29 653
10550.26 661
10551.23 629
10552.20 593
10553.17 653
10554.14 665
10555.11 642
10556.08 626
10557.05 644
10558.02 638
10558.99 662
10559.96 635
10560.93 658
10561.90 695
10562.87 671
10563.84 689
10564.81 696
10565.78 666
10566.75 664
10567.72 684
10568.69 696
10569.66 660
10570.63 650
10571.60 722
10572.57 693
10573.54 685
10574.51 684
10575.48 642
10576.46 652
10577.43 654
10578.40 678
10579.37 662
10580.34 652
10581.31 616
10582.28 651
10583.25 652
10584.22 693
10585.19 688
10586.16 691
10587.14 695
10588.11 673
10589.08 685
10590.05 672
10591.02 674
10591.99 711
10592.96 685
10593.94 659
10594.91 708
10595.88 683
10596.85 705
10597.82 713
10598.79 703
10599.77 725
10600.74 756
10601.71 715
10602.68 678
10603.65 709
10604.62 741
10605.60 743
10606.57 783
10607.54 800
10608.51 805
10609.49 798
10610.46 849
10611.43 878
10612.40 865
10613.37 888
10614.35 895
10615.32 910
10616.29 894
10617.26 828
10618.24 837
10619.21 837
10620.18 826
10621.16 819
10622.13 791
10623.10 801
10624.07 799
10625.05 730
10626.02 742
10626.99 745
10627.97 721
10628.94 705
10629.91 735
10630.89 719
10631.86 726
10632.83 748
10633.80 720
10634.78 739
10635.75 734
10636.73 714
10637.70 754
10638.67 769
10639.65 810
10640.62 820
10641.59 832
10642.57 846
10643.54 866
10644.51 861
10645.49 880
10646.46 832
10647.44 838
10648.41 774
10649.38 768
10650.36 734
10651.33 752
10652.31 713
10653.28 731
10654.25 679
10655.23 692
10656.20 684
10657.18 671
10658.15 616
10659.13 655
10660.10 648
10661.08 633
10662.05 654
10663.03 626
10664.00 663
10664.97 645
10665.95 634
10666.92 647
10667.90 631
10668.87 620
10669.85 616
10670.82 647
10671.80 642
10672.77 653
10673.75 624
10674.72 601
10675.70 619
10676.68 639
10677.65 651
10678.63 624
10679.60 620
10680.58 654
10681.55 645
10682.53 657
10683.50 708
10684.48 683
10685.45 674
10686.43 611
10687.41 659
10688.38 634
10689.36 660
10690.33 669
10691.31 672
10692.29 676
10693.26 638
10694.24 618
10695.21 656
10696.19 664
10697.17 635
10698.14 638
10699.12 622
10700.10 642
10701.07 646
10702.05 657
10703.02 615
10704.00 592
10704.98 606
10705.95 606
10706.93 662
10707.91 632
10708.88 620
10709.86 613
10710.84 619
10711.82 631
10712.79 639
10713.77 625
10714.75 657
10715.72 621
10716.70 598
10717.68 651
10718.65 604
10719.63 627
10720.61 654
10721.59 598
10722.56 618
10723.54 620
10724.52 608
10725.50 627
10726.47 628
10727.45 620
10728.43 600
10729.41 632
10730.38 612
10731.36 610
10732.34 594
10733.32 579
10734.30 605
10735.27 611
10736.25 678
10737.23 646
10738.21 655
10739.19 635
10740.16 648
10741.14 630
10742.12 660
10743.10 638
10744.08 685
10745.06 646
10746.03 667
10747.01 637
10747.99 662
10748.97 630
10749.95 666
10750.93 669
10751.91 659
10752.88 657
10753.86 643
10754.84 636
10755.82 642
10756.80 648
10757.78 674
10758.76 637
10759.74 653
10760.72 657
10761.70 664
10762.67 675
10763.65 673
10764.63 664
10765.61 641
10766.59 665
10767.57 687
10768.55 659
10769.53 687
10770.51 703
10771.49 710
10772.47 685
10773.45 666
10774.43 688
10775.41 719
10776.39 727
10777.37 685
10778.35 684
10779.33 713
10780.31 741
10781.29 732
10782.27 749
10783.25 746
10784.23 725
10785.21 711
10786.19 754
10787.17 746
10788.15 751
10789.13 746
10790.11 735
10791.09 710
10792.07 721
10793.05 709
10794.03 710
10795.01 753
10795.99 707
10796.97 680
10797.96 721
10798.94 716
10799.92 669
10800.90 662
10801.88 678
10802.86 692
10803.84 698
10804.82 725
10805.80 719
10806.79 706
10807.77 676
10808.75 695
10809.73 704
10810.71 719
10811.69 700
10812.67 742
10813.65 715
10814.64 662
10815.62 762
10816.60 742
10817.58 739
10818.56 760
10819.54 727
10820.53 705
10821.51 728
10822.49 704
10823.47 759
10824.45 740
10825.44 735
10826.42 735
10827.40 728
10828.38 701
10829.37 708
10830.35 717
10831.33 722
10832.31 716
10833.29 769
10834.28 758
10835.26 746
10836.24 721
10837.22 769
10838.21 760
10839.19 753
10840.17 760
10841.16 806
10842.14 781
10843.12 719
10844.10 735
10845.09 749
10846.07 760
10847.05 759
10848.04 759
10849.02 770
10850.00 752
10850.99 787
10851.97 759
10852.95 777
10853.94 784
10854.92 802
10855.90 823
10856.89 823
10857.87 821
10858.85 799
10859.84 838
10860.82 801
10861.80 843
10862.79 848
10863.77 869
10864.76 849
10865.74 882
10866.72 863
10867.71 834
10868.69 846
10869.68 854
10870.66 902
10871.64 891
10872.63 908
10873.61 876
10874.60 885
10875.58 866
10876.56 906
10877.55 861
10878.53 928
10879.52 954
10880.50 908
10881.49 895
10882.47 896
10883.46 895
10884.44 913
10885.43 895
10886.41 909
10887.40 932
10888.38 907
10889.37 952
10890.35 935
10891.34 935
10892.32 974
10893.31 998
10894.29 946
10895.28 985
10896.26 1027
10897.25 1029
10898.23 1032
10899.22 1030
10900.20 992
10901.19 996
10902.17 1010
10903.16 1052
10904.15 1064
10905.13 1038
10906.12 1111
10907.10 1068
10908.09 1086
10909.07 1080
10910.06 1109
10911.05 1093
10912.03 1135
10913.02 1078
10914.00 1108
10914.99 1140
10915.98 1214
10916.96 1184
10917.95 1161
10918.94 1206
10919.92 1170
10920.91 1169
10921.89 1155
10922.88 1148
10923.87 1181
10924.85 1226
10925.84 1214
10926.83 1273
10927.81 1266
10928.80 1232
10929.79 1251
10930.77 1300
10931.76 1321
10932.75 1324
10933.74 1268
10934.72 1298
10935.71 1333
10936.70 1344
10937.68 1352
10938.67 1293
10939.66 1331
10940.65 1358
10941.63 1366
10942.62 1375
10943.61 1387
10944.59 1440
10945.58 1466
10946.57 1459
10947.56 1507
10948.54 1532
10949.53 1508
10950.52 1548
10951.51 1577
10952.50 1661
10953.48 1646
10954.47 1759
10955.46 1738
10956.45 1844
10957.44 1917
10958.42 1944
10959.41 2002
10960.40 2110
10961.39 2213
10962.38 2151
10963.36 2049
10964.35 2084
10965.34 2109
10966.33 2083
10967.32 2111
10968.31 1954
10969.30 2002
10970.28 1943
10971.27 1859
10972.26 1802
10973.25 1815
10974.24 1803
10975.23 1763
10976.22 1770
10977.21 1708
10978.19 1595
10979.18 1623
10980.17 1658
10981.16 1728
10982.15 1677
10983.14 1663
10984.13 1707
10985.12 1759
10986.11 1756
10987.10 1778
10988.09 1791
10989.08 1816
10990.07 1896
10991.06 1876
10992.04 1945
10993.03 2029
10994.02 2068
10995.01 2193
10996.00 2297
10996.99 2377
10997.98 2437
10998.97 2630
10999.96 2759
11000.95 2905
11001.94 2917
11002.93 3051
11003.92 3076
11004.91 3040
11005.90 2972
11006.89 2954
11007.88 2790
11008.87 2673
11009.87 2520
11010.86 2408
11011.85 2244
11012.84 2055
11013.83 1958
11014.82 1883
11015.81 1836
11016.80 1695
11017.79 1626
11018.78 1548
11019.77 1505
11020.76 1447
11021.75 1382
11022.74 1357
11023.74 1378
11024.73 1336
11025.72 1347
11026.71 1332
11027.70 1282
11028.69 1324
11029.68 1276
11030.67 1286
11031.67 1287
11032.66 1279
11033.65 1282
11034.64 1257
11035.63 1204
11036.62 1245
11037.61 1276
11038.61 1241
11039.60 1251
11040.59 1254
11041.58 1262
11042.57 1232
11043.56 1237
11044.56 1218
11045.55 1223
11046.54 1225
11047.53 1204
11048.53 1165
11049.52 1140
11050.51 1165
11051.50 1172
11052.49 1134
11053.49 1125
11054.48 1117
11055.47 1148
11056.46 1165
11057.46 1129
11058.45 1099
11059.44 1172
11060.43 1118
11061.43 1139
11062.42 1140
11063.41 1153
11064.41 1134
11065.40 1180
11066.39 1157
11067.38 1130
11068.38 1190
11069.37 1155
11070.36 1150
11071.36 1140
11072.35 1132
11073.34 1236
11074.34 1216
11075.33 1185
11076.32 1184
11077.32 1154
11078.31 1170
11079.30 1153
11080.30 1124
11081.29 1134
11082.28 1143
11083.28 1113
11084.27 1139
11085.27 1171
11086.26 1130
11087.25 1092
11088.25 1096
11089.24 1086
11090.24 1070
11091.23 1077
11092.22 1036
11093.22 1045
11094.21 1092
11095.21 1088
11096.20 1053
11097.19 992
11098.19 995
11099.18 1039
11100.18 1008
11101.17 1003
11102.17 1015
11103.16 992
11104.16 991
11105.15 979
11106.15 948
11107.14 984
11108.13 966
11109.13 989
11110.12 977
11111.12 965
11112.11 957
11113.11 978
11114.10 993
11115.10 1013
11116.09 963
11117.09 945
11118.09 909
11119.08 901
11120.08 945
11121.07 898
11122.07 952
11123.06 934
11124.06 915
11125.05 893
11126.05 882
11127.04 919
11128.04 923
11129.04 903
11130.03 921
11131.03 886
11132.02 830
11133.02 901
11134.02 928
11135.01 894
11136.01 883
11137.00 875
11138.00 856
11139.00 935
11139.99 881
11140.99 923
11141.98 917
11142.98 888
11143.98 898
11144.97 873
11145.97 884
11146.97 921
11147.96 868
11148.96 959
11149.96 922
11150.95 913
11151.95 903
11152.95 878
11153.94 890
11154.94 913
11155.94 934
11156.93 927
11157.93 896
11158.93 894
11159.93 895
11160.92 882
11161.92 886
11162.92 845
11163.92 850
11164.91 825
11165.91 891
11166.91 854
11167.90 855
11168.90 895
11169.90 868
11170.90 827
11171.90 832
11172.89 806
11173.89 813
11174.89 794
11175.89 856
11176.88 814
11177.88 785
11178.88 816
11179.88 827
11180.88 863
11181.87 870
11182.87 814
11183.87 825
11184.87 831
11185.87 819
11186.87 821
11187.86 862
11188.86 832
11189.86 797
11190.86 833
11191.86 860
11192.86 809
11193.86 808
11194.85 844
11195.85 859
11196.85 864
11197.85 853
11198.85 887
11199.85 878
11200.85 945
11201.85 908
11202.84 919
11203.84 893
11204.84 878
11205.84 908
11206.84 888
11207.84 942
11208.84 927
11209.84 898
11210.84 930
11211.84 956
11212.84 961
11213.84 931
11214.84 928
11215.84 939
11216.84 925
11217.84 913
11218.84 938
11219.84 909
11220.84 890
11221.84 918
11222.84 887
11223.84 864
11224.84 906
11225.84 904
11226.84 908
11227.84 893
11228.84 861
11229.84 909
11230.84 884
11231.84 916
11232.84 916
11233.84 918
11234.84 919
11235.84 885
11236.84 898
11237.84 871
11238.84 882
11239.84 915
11240.84 923
11241.84 880
11242.84 861
11243.84 861
11244.84 921
11245.85 870
11246.85 924
11247.85 879
11248.85 913
11249.85 932
11250.85 934
11251.85 943
11252.85 896
11253.86 915
11254.86 919
11255.86 947
11256.86 964
11257.86 953
11258.86 964
11259.86 943
11260.87 974
11261.87 951
11262.87 937
11263.87 989
11264.87 984
11265.87 995
11266.88 969
11267.88 1022
11268.88 1032
11269.88 1020
11270.88 992
11271.89 1041
11272.89 1038
11273.89 982
11274.89 1091
11275.90 1089
11276.90 1065
11277.90 1087
11278.90 1040
11279.90 1060
11280.91 1130
11281.91 1021
11282.91 1013
11283.92 961
11284.92 989
11285.92 982
11286.92 965
11287.93 964
11288.93 929
11289.93 923
11290.94 974
11291.94 919
11292.94 883
11293.94 898
11294.95 923
11295.95 913
11296.95 902
11297.96 862
11298.96 845
11299.96 814
11300.97 865
11301.97 890
11302.97 865
11303.98 858
11304.98 826
11305.98 846
11306.99 836
11307.99 844
11309.00 811
11310.00 833
11311.00 859
11312.01 848
11313.01 853
11314.02 859
11315.02 912
11316.02 920
11317.03 831
11318.03 858
11319.04 932
11320.04 925
11321.04 908
11322.05 831
11323.05 891
11324.06 881
11325.06 889
11326.07 899
11327.07 922
11328.08 897
11329.08 864
11330.09 880
11331.09 873
11332.10 856
11333.10 899
11334.10 890
11335.11 858
11336.11 876
11337.12 927
11338.12 947
11339.13 946
11340.14 957
11341.14 1012
11342.15 941
11343.15 993
11344.16 950
11345.16 983
11346.17 950
11347.17 944
11348.18 914
11349.18 979
11350.19 935
11351.19 900
11352.20 894
11353.21 902
11354.21 862
11355.22 868
11356.22 852
11357.23 861
11358.24 831
11359.24 811
11360.25 851
11361.25 815
11362.26 828
11363.27 785
11364.27 823
11365.28 790
11366.28 804
11367.29 803
11368.30 786
11369.30 765
11370.31 763
11371.32 785
11372.32 731
11373.33 731
11374.34 764
11375.34 738
11376.35 719
11377.36 757
11378.36 761
11379.37 804
11380.38 759
11381.38 792
11382.39 774
11383.40 721
11384.41 735
11385.41 721
11386.42 706
11387.43 716
11388.43 729
11389.44 731
11390.45 755
11391.46 736
11392.46 729
11393.47 691
11394.48 781
11395.49 738
11396.49 750
11397.50 741
11398.51 722
11399.52 742
11400.53 736
11401.53 709
11402.54 748
11403.55 751
11404.56 745
11405.57 710
11406.57 708
11407.58 721
11408.59 735
11409.60 730
11410.61 710
11411.61 741
11412.62 747
11413.63 701
11414.64 688
11415.65 719
11416.66 720
11417.67 706
11418.67 702
11419.68 678
11420.69 722
11421.70 681
11422.71 726
11423.72 704
11424.73 746
11425.74 709
11426.74 735
11427.75 736
11428.76 731
11429.77 717
11430.78 720
11431.79 733
11432.80 700
11433.81 740
11434.82 703
11435.83 718
11436.84 654
11437.85 709
11438.86 693
11439.87 721
11440.88 690
11441.88 674
11442.89 671
11443.90 700
11444.91 737
11445.92 754
11446.93 713
11447.94 736
11448.95 730
11449.96 687
11450.97 714
11451.98 703
11452.99 726
11454.00 712
11455.01 709
11456.02 673
11457.04 719
11458.05 723
11459.06 713
11460.07 709
11461.08 719
11462.09 727
11463.10 732
11464.11 712
11465.12 755
11466.13 729
11467.14 725
11468.15 702
11469.16 743
11470.17 748
11471.18 692
11472.20 715
11473.21 750
11474.22 760
11475.23 705
11476.24 752
11477.25 754
11478.26 753
11479.27 727
11480.28 739
11481.30 752
11482.31 741
11483.32 789
11484.33 744
11485.34 756
11486.35 784
11487.37 787
11488.38 786
11489.39 772
11490.40 787
11491.41 774
11492.42 778
11493.44 771
11494.45 773
11495.46 771
11496.47 809
11497.48 803
11498.50 817
11499.51 790
11500.52 829
11501.53 796
11502.55 800
11503.56 770
11504.57 776
11505.58 825
11506.60 856
11507.61 848
11508.62 913
11509.63 859
11510.65 845
11511.66 884
11512.67 887
11513.68 887
11514.70 913
11515.71 924
11516.72 947
11517.74 963
11518.75 945
11519.76 951
11520.78 956
11521.79 1052
11522.80 1048
11523.81 1058
11524.83 1102
11525.84 1101
11526.85 1114
11527.87 1135
11528.88 1137
11529.90 1150
11530.91 1189
11531.92 1219
11532.94 1284
11533.95 1312
11534.96 1355
11535.98 1377
11536.99 1495
11538.01 1530
11539.02 1610
11540.03 1656
11541.05 1766
11542.06 1799
11543.08 1748
11544.09 1730
11545.10 1730
11546.12 1728
11547.13 1669
11548.15 1574
11549.16 1527
11550.18 1487
11551.19 1414
11552.20 1354
11553.22 1237
11554.23 1188
11555.25 1134
11556.26 1033
11557.28 1018
11558.29 1009
11559.31 975
11560.32 907
11561.34 900
11562.35 913
11563.37 920
11564.38 887
11565.40 852
11566.41 870
11567.43 854
11568.44 878
11569.46 888
11570.47 832
11571.49 839
11572.50 817
11573.52 840
11574.53 824
11575.55 825
11576.57 818
11577.58 870
11578.60 847
11579.61 821
11580.63 849
11581.64 822
11582.66 853
11583.68 859
11584.69 799
11585.71 825
11586.72 873
11587.74 881
11588.76 840
11589.77 837
11590.79 779
11591.81 841
11592.82 881
11593.84 827
11594.85 822
11595.87 837
11596.89 888
11597.90 907
11598.92 851
11599.94 867
11600.95 925
11601.97 976
11602.99 895
11604.00 901
11605.02 903
11606.04 925
11607.05 936
11608.07 861
11609.09 918
11610.11 936
11611.12 912
11612.14 911
11613.16 927
11614.17 860
11615.19 839
11616.21 833
11617.23 853
11618.24 791
11619.26 833
11620.28 786
11621.30 799
11622.31 835
11623.33 799
11624.35 832
11625.37 816
11626.38 838
11627.40 799
11628.42 781
11629.44 750
11630.46 766
11631.47 785
11632.49 799
11633.51 797
11634.53 768
11635.55 776
11636.56 760
11637.58 709
11638.60 708
11639.62 715
11640.64 749
11641.66 747
11642.67 722
11643.69 770
11644.71 701
11645.73 732
11646.75 720
11647.77 732
11648.79 724
11649.80 730
11650.82 740
11651.84 682
11652.86 656
11653.88 677
11654.90 709
11655.92 687
11656.94 707
11657.96 674
11658.98 730
11660.00 673
11661.01 675
11662.03 648
11663.05 696
11664.07 678
11665.09 679
11666.11 658
11667.13 655
11668.15 661
11669.17 713
11670.19 706
11671.21 665
11672.23 675
11673.25 679
11674.27 705
11675.29 696
11676.31 659
11677.33 671
11678.35 676
11679.37 681
11680.39 662
11681.41 678
11682.43 687
11683.45 655
11684.47 664
11685.49 690
11686.51 667
11687.53 678
11688.55 649
11689.57 685
11690.59 624
11691.61 684
11692.63 669
11693.66 646
11694.68 628
11695.70 644
11696.72 639
11697.74 643
11698.76 672
11699.78 644
11700.80 645
11701.82 623
11702.84 648
11703.86 640
11704.89 633
11705.91 603
11706.93 609
11707.95 623
11708.97 652
11709.99 643
11711.01 652
11712.04 652
11713.06 617
11714.08 640
11715.10 594
11716.12 635
11717.14 586
11718.17 581
11719.19 609
11720.21 651
11721.23 648
11722.25 635
11723.28 646
11724.30 640
11725.32 635
11726.34 602
11727.36 637
11728.39 631
11729.41 634
11730.43 650
11731.45 616
11732.48 594
11733.50 622
11734.52 613
11735.54 647
11736.57 649
11737.59 637
11738.61 610
11739.63 639
11740.66 647
11741.68 661
11742.70 645
11743.72 671
11744.75 678
11745.77 669
11746.79 630
11747.82 664
11748.84 678
11749.86 661
11750.89 646
11751.91 675
11752.93 698
11753.96 646
11754.98 628
11756.00 662
11757.03 621
11758.05 657
11759.07 640
11760.10 622
11761.12 651
11762.14 644
11763.17 664
11764.19 654
11765.22 661
11766.24 663
11767.26 683
11768.29 682
11769.31 708
11770.34 691
11771.36 652
11772.38 681
11773.41 673
11774.43 670
11775.46 684
11776.48 695
11777.51 686
11778.53 720
11779.55 674
11780.58 677
11781.60 688
11782.63 707
11783.65 749
11784.68 734
11785.70 715
11786.73 716
11787.75 748
11788.78 734
11789.80 704
11790.83 714
11791.85 739
11792.88 723
11793.90 710
11794.93 733
11795.95 723
11796.98 730
11798.00 754
11799.03 752
11800.05 724
11801.08 740
11802.10 732
11803.13 721
11804.15 697
11805.18 759
11806.21 750
11807.23 756
11808.26 722
11809.28 686
11810.31 731
11811.33 777
11812.36 788
11813.39 732
11814.41 749
11815.44 775
11816.46 793
11817.49 798
11818.52 756
11819.54 782
11820.57 783
11821.59 757
11822.62 774
11823.65 755
11824.67 774
11825.70 801
11826.73 800
11827.75 838
11828.78 803
11829.81 763
11830.83 816
11831.86 824
11832.89 801
11833.91 815
11834.94 854
11835.97 859
11836.99 898
11838.02 840
11839.05 842
11840.08 899
11841.10 867
11842.13 858
11843.16 846
11844.18 871
11845.21 856
11846.24 881
11847.27 887
11848.29 881
11849.32 885
11850.35 947
11851.38 962
11852.40 918
11853.43 964
11854.46 926
11855.49 907
11856.51 924
11857.54 956
11858.57 1037
11859.60 999
11860.63 977
11861.65 1026
11862.68 1013
11863.71 995
11864.74 1026
11865.77 1033
11866.80 1052
11867.82 1043
11868.85 1030
11869.88 1067
11870.91 1078
11871.94 1053
11872.97 1092
11873.99 1127
11875.02 1056
11876.05 1091
11877.08 1071
11878.11 1138
11879.14 1133
11880.17 1133
11881.20 1171
11882.22 1180
11883.25 1167
11884.28 1158
11885.31 1227
11886.34 1229
11887.37 1237
11888.40 1231
11889.43 1292
11890.46 1270
11891.49 1262
11892.52 1299
11893.55 1318
11894.57 1371
11895.60 1367
11896.63 1415
11897.66 1445
11898.69 1518
11899.72 1541
11900.75 1484
11901.78 1589
11902.81 1591
11903.84 1608
11904.87 1710
11905.90 1747
11906.93 1764
11907.96 1779
11908.99 1783
11910.02 1811
11911.05 1753
11912.08 1722
11913.11 1683
11914.14 1666
11915.17 1638
11916.20 1638
11917.23 1601
11918.26 1602
11919.29 1634
11920.33 1549
11921.36 1575
11922.39 1558
11923.42 1588
11924.45 1583
11925.48 1570
11926.51 1654
11927.54 1734
11928.57 1750
11929.60 1869
11930.63 1947
11931.66 1950
11932.70 1918
11933.73 2029
11934.76 2043
11935.79 2046
11936.82 2047
11937.85 1993
11938.88 1996
11939.91 2002
11940.95 1881
11941.98 1762
11943.01 1809
11944.04 1704
11945.07 1607
11946.10 1562
11947.14 1551
11948.17 1440
11949.20 1427
11950.23 1426
11951.26 1355
11952.29 1314
11953.33 1223
11954.36 1271
11955.39 1234
11956.42 1260
11957.46 1182
11958.49 1215
11959.52 1181
11960.55 1213
11961.58 1242
11962.62 1201
11963.65 1205
11964.68 1232
11965.71 1158
11966.75 1234
11967.78 1285
11968.81 1248
11969.84 1234
11970.88 1251
11971.91 1261
11972.94 1226
11973.98 1219
11975.01 1323
11976.04 1281
11977.07 1257
11978.11 1265
11979.14 1237
11980.17 1211
11981.21 1243
11982.24 1251
11983.27 1238
11984.31 1273
11985.34 1302
11986.37 1273
11987.41 1254
11988.44 1246
11989.47 1279
11990.51 1260
11991.54 1253
11992.58 1259
11993.61 1302
11994.64 1291
11995.68 1339
11996.71 1329
11997.74 1296
11998.78 1311
11999.81 1317
12000.85 1312
12001.88 1333
12002.91 1377
12003.95 1370
12004.98 1357
12006.02 1344
12007.05 1406
12008.09 1467
12009.12 1439
12010.15 1455
12011.19 1468
12012.22 1483
12013.26 1491
12014.29 1516
12015.33 1517
12016.36 1429
12017.40 1481
12018.43 1495
12019.47 1534
12020.50 1523
12021.54 1523
12022.57 1546
12023.61 1529
12024.64 1539
12025.68 1555
12026.71 1501
12027.75 1511
12028.78 1571
12029.82 1597
12030.85 1583
12031.89 1567
12032.92 1602
12033.96 1489
12034.99 1546
12036.03 1578
12037.07 1591
12038.10 1602
12039.14 1587
12040.17 1582
12041.21 1573
12042.24 1604
12043.28 1584
12044.32 1599
12045.35 1649
12046.39 1684
12047.42 1649
12048.46 1663
12049.50 1668
12050.53 1664
12051.57 1694
12052.61 1780
12053.64 1749
12054.68 1851
12055.71 1857
12056.75 1861
12057.79 1913
12058.82 1918
12059.86 1976
12060.90 1951
12061.93 1963
12062.97 1971
12064.01 1944
12065.04 1907
12066.08 1891
12067.12 1883
12068.15 1790
12069.19 1803
12070.23 1739
12071.27 1716
12072.30 1652
12073.34 1675
12074.38 1683
12075.41 1591
12076.45 1606
12077.49 1595
12078.53 1567
12079.56 1508
12080.60 1566
12081.64 1528
12082.68 1517
12083.71 1521
12084.75 1498
12085.79 1561
12086.83 1604
12087.86 1533
12088.90 1546
12089.94 1600
12090.98 1607
12092.02 1616
12093.05 1605
12094.09 1610
12095.13 1675
12096.17 1686
12097.21 1710
12098.25 1764
12099.28 1769
12100.32 1820
12101.36 1858
12102.40 1924
12103.44 1911
12104.48 1924
12105.51 1980
12106.55 1930
12107.59 1928
12108.63 1933
12109.67 1912
12110.71 1856
12111.75 1807
12112.79 1791
12113.82 1694
12114.86 1615
12115.90 1585
12116.94 1578
12117.98 1482
12119.02 1435
12120.06 1369
12121.10 1345
12122.14 1334
12123.18 1301
12124.22 1273
12125.25 1251
12126.29 1192
12127.33 1178
12128.37 1183
12129.41 1157
12130.45 1195
12131.49 1147
12132.53 1145
12133.57 1143
12134.61 1113
12135.65 1141
12136.69 1101
12137.73 1135
12138.77 1150
12139.81 1114
12140.85 1110
12141.89 1145
12142.93 1106
12143.97 1107
12145.01 1098
12146.05 1097
12147.09 1107
12148.13 1120
12149.17 1089
12150.21 1130
12151.25 1026
12152.29 1068
12153.34 1081
12154.38 1029
12155.42 1012
12156.46 1016
12157.50 1056
12158.54 1026
12159.58 1037
12160.62 1043
12161.66 1019
12162.70 1056
12163.74 1043
12164.78 1002
12165.83 1037
12166.87 1005
12167.91 978
12168.95 1009
12169.99 972
12171.03 979
12172.07 980
12173.11 1016
12174.16 959
12175.20 984
12176.24 1013
12177.28 988
12178.32 987
12179.36 1021
12180.41 994
12181.45 1000
12182.49 946
12183.53 971
12184.57 983
12185.62 966
12186.66 940
12187.70 941
12188.74 953
12189.78 1016
12190.83 1011
12191.87 983
12192.91 955
12193.95 975
12195.00 983
12196.04 933
12197.08 944
12198.12 982
12199.17 965
12200.21 959
12201.25 929
12202.29 919
12203.34 918
12204.38 919
12205.42 910
12206.46 896
12207.51 928
12208.55 902
12209.59 939
12210.64 907
12211.68 878
12212.72 877
12213.77 917
12214.81 898
12215.85 877
12216.90 875
12217.94 843
12218.98 835
12220.03 845
12221.07 879
12222.11 913
12223.16 897
12224.20 868
12225.24 836
12226.29 840
12227.33 871
12228.37 859
12229.42 847
12230.46 822
12231.51 820
12232.55 853
12233.59 841
12234.64 838
12235.68 782
12236.73 793
12237.77 803
12238.82 839
12239.86 866
12240.90 791
12241.95 787
12242.99 803
12244.04 811
12245.08 819
12246.13 813
12247.17 824
12248.22 780
12249.26 768
12250.31 774
12251.35 825
12252.39 778
12253.44 811
12254.48 781
12255.53 726
12256.57 775
12257.62 776
12258.66 767
12259.71 738
12260.75 746
12261.80 785
12262.85 763
12263.89 740
12264.94 742
12265.98 748
12267.03 721
12268.07 721
12269.12 705
12270.16 676
12271.21 672
12272.25 694
12273.30 721
12274.35 723
12275.39 708
12276.44 702
12277.48 677
12278.53 713
12279.58 711
12280.62 683
12281.67 673
12282.71 687
12283.76 710
12284.81 679
12285.85 712
12286.90 647
12287.95 697
12288.99 683
12290.04 684
12291.08 695
12292.13 691
12293.18 683
12294.22 725
12295.27 687
12296.32 692
12297.36 681
12298.41 675
12299.46 663
12300.50 652
12301.55 684
12302.60 670
12303.65 627
12304.69 636
12305.74 665
12306.79 631
12307.83 641
12308.88 651
12309.93 652
12310.98 644
12312.02 665
12313.07 650
12314.12 675
12315.17 676
12316.21 663
12317.26 651
12318.31 640
12319.36 648
12320.40 662
12321.45 637
12322.50 599
12323.55 644
12324.60 645
12325.64 659
12326.69 653
12327.74 606
12328.79 619
12329.84 598
12330.88 588
12331.93 645
12332.98 620
12334.03 644
12335.08 602
12336.13 589
12337.17 607
12338.22 590
12339.27 634
12340.32 660
12341.37 646
12342.42 652
12343.47 630
12344.51 672
12345.56 686
12346.61 652
12347.66 634
12348.71 662
12349.76 645
12350.81 637
12351.86 596
12352.91 612
12353.95 575
12355.00 606
12356.05 611
12357.10 649
12358.15 618
12359.20 637
12360.25 674
12361.30 659
12362.35 639
12363.40 647
12364.45 642
12365.50 628
12366.55 644
12367.60 625
12368.65 622
12369.70 612
12370.75 652
12371.80 622
12372.85 650
12373.90 628
12374.95 633
12376.00 622
12377.05 639
12378.10 606
12379.15 626
12380.20 618
12381.25 634
12382.30 638
12383.35 640
12384.40 642
12385.45 615
12386.50 620
12387.55 623
12388.60 647
12389.65 661
12390.70 675
12391.75 582
12392.80 622
12393.86 619
12394.91 645
12395.96 672
12397.01 655
12398.06 670
12399.11 619
12400.16 637
12401.21 615
12402.26 662
12403.32 650
12404.37 619
12405.42 644
12406.47 682
12407.52 667
12408.57 666
12409.62 688
12410.68 672
12411.73 667
12412.78 647
12413.83 675
12414.88 692
12415.93 682
12416.99 641
12418.04 701
12419.09 658
12420.14 658
12421.19 653
12422.25 688
12423.30 668
12424.35 692
12425.40 675
12426.45 667
12427.51 718
12428.56 696
12429.61 686
12430.66 723
12431.72 679
12432.77 696
12433.82 682
12434.87 674
12435.93 705
12436.98 692
12438.03 729
12439.08 722
12440.14 736
12441.19 715
12442.24 737
12443.30 718
12444.35 719
12445.40 725
12446.45 724
12447.51 714
12448.56 700
12449.61 744
12450.67 730
12451.72 704
12452.77 715
12453.83 814
12454.88 780
12455.93 802
12456.99 783
12458.04 764
12459.10 762
12460.15 821
12461.20 815
12462.26 829
12463.31 809
12464.36 865
12465.42 900
12466.47 903
12467.53 923
12468.58 943
12469.63 966
12470.69 978
12471.74 1029
12472.80 1088
12473.85 1088
12474.90 1140
12475.96 1185
12477.01 1226
12478.07 1297
12479.12 1309
12480.18 1313
12481.23 1336
12482.29 1310
12483.34 1305
12484.40 1252
12485.45 1245
12486.50 1249
12487.56 1237
12488.61 1191
12489.67 1139
12490.72 1107
12491.78 1087
12492.83 1027
12493.89 986
12494.94 956
12496.00 984
12497.05 984
12498.11 922
12499.17 903
12500.22 934
12501.28 885
12502.33 899
12503.39 898
12504.44 882
12505.50 846
12506.55 814
12507.61 802
12508.67 835
12509.72 850
12510.78 859
12511.83 879
12512.89 887
12513.94 833
12515.00 865
12516.06 929
12517.11 892
12518.17 839
12519.22 873
12520.28 915
12521.34 904
12522.39 873
12523.45 880
12524.51 892
12525.56 902
12526.62 885
12527.68 894
12528.73 940
12529.79 922
12530.85 950
12531.90 888
12532.96 918
12534.02 916
12535.07 887
12536.13 870
12537.19 908
12538.24 894
12539.30 882
12540.36 891
12541.41 883
12542.47 890
12543.53 882
12544.59 930
12545.64 933
12546.70 945
12547.76 967
12548.82 995
12549.87 969
12550.93 1000
12551.99 999
12553.05 997
12554.10 970
12555.16 994
12556.22 1036
12557.28 1055
12558.33 1027
12559.39 1043
12560.45 1009
12561.51 986
12562.57 1038
12563.62 1029
12564.68 1030
12565.74 994
12566.80 993
12567.86 973
12568.91 982
12569.97 962
12571.03 948
12572.09 905
12573.15 932
12574.21 964
12575.26 953
12576.32 900
12577.38 886
12578.44 921
12579.50 889
12580.56 888
12581.62 909
12582.68 912
12583.73 933
12584.79 906
12585.85 879
12586.91 923
12587.97 873
12589.03 915
12590.09 894
12591.15 920
12592.21 945
12593.27 876
12594.33 931
12595.38 914
12596.44 895
12597.50 882
12598.56 892
12599.62 919
12600.68 884
12601.74 931
12602.80 919
12603.86 948
12604.92 908
12605.98 964
12607.04 965
12608.10 975
12609.16 914
12610.22 942
12611.28 963
12612.34 947
12613.40 1004
12614.46 976
12615.52 973
12616.58 999
12617.64 1001
12618.70 1045
12619.76 1035
12620.82 1008
12621.88 1070
12622.94 1066
12624.00 1055
12625.07 1091
12626.13 1132
12627.19 1127
12628.25 1116
12629.31 1172
12630.37 1159
12631.43 1145
12632.49 1150
12633.55 1199
12634.61 1194
12635.67 1205
12636.73 1220
12637.80 1176
12638.86 1153
12639.92 1082
12640.98 1091
12642.04 1134
12643.10 1067
12644.16 1084
12645.23 1079
12646.29 1043
12647.35 1023
12648.41 1043
12649.47 997
12650.53 989
12651.59 977
12652.66 937
12653.72 1002
12654.78 953
12655.84 935
12656.90 947
12657.97 952
12659.03 987
12660.09 901
12661.15 907
12662.21 935
12663.28 918
12664.34 950
12665.40 927
12666.46 964
12667.53 1018
12668.59 939
12669.65 989
12670.71 974
12671.78 938
12672.84 927
12673.90 982
12674.96 976
12676.03 983
12677.09 1004
12678.15 973
12679.22 996
12680.28 981
12681.34 974
12682.40 1003
12683.47 1004
12684.53 976
12685.59 1078
12686.66 1036
12687.72 1019
12688.78 997
12689.85 1030
12690.91 1042
12691.97 1028
12693.04 1046
12694.10 1048
12695.16 1060
12696.23 1091
12697.29 1119
12698.35 1089
12699.42 1132
12700.48 1143
12701.55 1110
12702.61 1108
12703.67 1127
12704.74 1193
12705.80 1218
12706.87 1197
12707.93 1196
12708.99 1229
12710.06 1247
12711.12 1234
12712.19 1218
12713.25 1220
12714.32 1227
12715.38 1220
12716.44 1211
12717.51 1238
12718.57 1249
12719.64 1237
12720.70 1253
12721.77 1237
12722.83 1196
12723.90 1244
12724.96 1245
12726.03 1264
12727.09 1200
12728.16 1201
12729.22 1242
12730.29 1257
12731.35 1237
12732.42 1264
12733.48 1320
12734.55 1242
12735.61 1264
12736.68 1270
12737.74 1240
12738.81 1257
12739.87 1274
12740.94 1267
12742.00 1269
12743.07 1184
12744.14 1249
12745.20 1210
12746.27 1185
12747.33 1174
12748.40 1149
12749.46 1129
12750.53 1085
12751.60 1064
12752.66 1052
12753.73 1020
12754.79 1014
12755.86 1025
12756.93 1001
12757.99 1021
12759.06 965
12760.12 980
12761.19 983
12762.26 992
12763.32 947
12764.39 971
12765.46 993
12766.52 920
12767.59 963
12768.66 952
12769.72 967
12770.79 951
12771.86 953
12772.92 895
12773.99 922
12775.06 865
12776.12 901
12777.19 921
12778.26 915
12779.33 932
12780.39 910
12781.46 878
12782.53 876
12783.59 926
12784.66 881
12785.73 883
12786.80 836
12787.86 865
12788.93 843
12790.00 854
12791.07 851
12792.13 856
12793.20 821
12794.27 846
12795.34 864
12796.40 824
12797.47 837
12798.54 868
12799.61 876
12800.68 836
12801.74 819
12802.81 802
12803.88 822
12804.95 835
12806.02 836
12807.09 871
12808.15 871
12809.22 836
12810.29 882
12811.36 837
12812.43 858
12813.50 852
12814.56 829
12815.63 848
12816.70 859
12817.77 849
12818.84 853
12819.91 860
12820.98 813
12822.04 826
12823.11 829
12824.18 874
12825.25 879
12826.32 869
12827.39 866
12828.46 850
12829.53 853
12830.60 884
12831.67 850
12832.74 884
12833.81 833
12834.87 850
12835.94 844
12837.01 822
12838.08 840
12839.15 826
12840.22 838
12841.29 806
12842.36 790
12843.43 799
12844.50 786
12845.57 785
12846.64 785
12847.71 749
12848.78 766
12849.85 777
12850.92 759
12851.99 748
12853.06 759
12854.13 765
12855.20 736
12856.27 752
12857.34 715
12858.41 732
12859.48 717
12860.55 715
12861.62 720
12862.69 682
12863.77 677
12864.84 670
12865.91 690
12866.98 696
12868.05 693
12869.12 672
12870.19 671
12871.26 674
12872.33 658
12873.40 653
12874.47 661
12875.54 647
12876.62 702
12877.69 642
12878.76 639
12879.83 673
12880.90 657
12881.97 674
12883.04 651
12884.12 660
12885.19 638
12886.26 645
12887.33 627
12888.40 638
12889.47 616
12890.54 644
12891.62 643
12892.69 631
12893.76 620
12894.83 630
12895.90 629
12896.98 665
12898.05 623
12899.12 598
12900.19 580
12901.26 590
12902.34 605
12903.41 579
12904.48 597
12905.55 616
12906.63 637
12907.70 634
12908.77 593
12909.84 598
12910.92 580
12911.99 568
12913.06 629
12914.13 595
12915.21 597
12916.28 542
12917.35 578
12918.42 587
12919.50 583
12920.57 601
12921.64 563
12922.72 574
12923.79 590
12924.86 588
12925.94 562
12927.01 596
12928.08 578
12929.16 603
12930.23 599
12931.30 557
12932.38 577
12933.45 535
12934.52 547
12935.60 546
12936.67 553
12937.74 566
12938.82 587
12939.89 568
12940.97 595
12942.04 545
12943.11 523
12944.19 556
12945.26 542
12946.34 497
12947.41 549
12948.48 529
12949.56 519
12950.63 535
12951.71 549
12952.78 581
12953.85 539
12954.93 517
12956.00 531
12957.08 556
12958.15 532
12959.23 534
12960.30 516
12961.38 552
12962.45 557
12963.53 537
12964.60 518
12965.68 558
12966.75 521
12967.83 508
12968.90 505
12969.98 539
12971.05 520
12972.13 554
12973.20 532
12974.28 521
12975.35 545
12976.43 523
12977.50 520
12978.58 525
12979.65 531
12980.73 514
12981.80 550
12982.88 534
12983.95 546
12985.03 556
12986.11 535
12987.18 531
12988.26 520
12989.33 563
12990.41 573
12991.48 546
12992.56 550
12993.64 536
12994.71 538
12995.79 537
12996.86 540
12997.94 563
12999.02 542
13000.09 562
13001.17 598
13002.25 605
13003.32 542
13004.40 517
13005.48 554
13006.55 527
13007.63 537
13008.71 525
13009.78 549
13010.86 540
13011.94 527
13013.01 528
13014.09 550
13015.17 553
13016.24 555
13017.32 550
13018.40 565
13019.47 571
13020.55 553
13021.63 592
13022.71 572
13023.78 609
13024.86 563
13025.94 528
13027.01 548
13028.09 567
13029.17 530
13030.25 564
13031.32 570
13032.40 550
13033.48 584
13034.56 583
13035.64 567
13036.71 532
13037.79 570
13038.87 536
13039.95 577
13041.02 566
13042.10 546
13043.18 551
13044.26 577
13045.34 605
13046.41 589
13047.49 554
13048.57 553
13049.65 567
13050.73 559
13051.81 575
13052.88 566
13053.96 558
13055.04 593
13056.12 536
13057.20 560
13058.28 582
13059.36 539
13060.44 552
13061.51 563
13062.59 556
13063.67 537
13064.75 539
13065.83 569
13066.91 562
13067.99 509
13069.07 533
13070.15 571
13071.23 499
13072.30 531
13073.38 556
13074.46 554
13075.54 547
13076.62 586
13077.70 557
13078.78 567
13079.86 512
13080.94 536
13082.02 541
13083.10 543
13084.18 518
13085.26 544
13086.34 539
13087.42 523
13088.50 523
13089.58 538
13090.66 530
13091.74 550
13092.82 531
13093.90 516
13094.98 535
13096.06 532
13097.14 541
13098.22 533
13099.30 559
13100.38 535
13101.46 570
13102.54 612
13103.62 553
13104.70 530
13105.78 570
13106.86 532
13107.94 527
13109.03 572
13110.11 557
13111.19 531
13112.27 544
13113.35 575
13114.43 538
13115.51 562
13116.59 570
13117.67 613
13118.75 605
13119.84 563
13120.92 553
13122.00 577
13123.08 597
13124.16 573
13125.24 581
13126.32 559
13127.41 595
13128.49 591
13129.57 615
13130.65 599
13131.73 592
13132.81 576
13133.90 583
13134.98 597
13136.06 601
13137.14 606
13138.22 608
13139.30 602
13140.39 572
13141.47 575
13142.55 624
13143.63 594
13144.72 559
13145.80 581
13146.88 617
13147.96 607
13149.04 603
13150.13 612
13151.21 594
13152.29 586
13153.38 599
13154.46 639
13155.54 636
13156.62 659
13157.71 620
13158.79 612
13159.87 625
13160.95 619
13162.04 575
13163.12 595
13164.20 628
13165.29 618
13166.37 613
13167.45 610
13168.54 603
13169.62 596
13170.70 620
13171.79 643
13172.87 593
13173.95 608
13175.04 623
13176.12 628
13177.20 637
13178.29 644
13179.37 646
13180.45 631
13181.54 656
13182.62 625
13183.71 627
13184.79 611
13185.87 640
13186.96 623
13188.04 651
13189.13 646
13190.21 641
13191.29 632
13192.38 664
13193.46 651
13194.55 657
13195.63 671
13196.72 672
13197.80 648
13198.88 667
13199.97 691
13201.05 643
13202.14 662
13203.22 656
13204.31 605
13205.39 650
13206.48 705
13207.56 666
13208.65 649
13209.73 674
13210.82 643
13211.90 649
13212.99 666
13214.07 651
13215.16 638
13216.24 649
13217.33 691
13218.41 673
13219.50 716
13220.58 665
13221.67 686
13222.75 696
13223.84 684
13224.92 712
13226.01 675
13227.10 680
13228.18 698
13229.27 704
13230.35 703
13231.44 672
13232.52 666
13233.61 680
13234.70 693
13235.78 707
13236.87 707
13237.95 727
13239.04 756
13240.13 700
13241.21 741
13242.30 787
13243.39 730
13244.47 760
13245.56 752
13246.64 728
13247.73 721
13248.82 747
13249.90 749
13250.99 743
13252.08 786
13253.16 769
13254.25 769
13255.34 783
13256.42 776
13257.51 730
13258.60 770
13259.69 817
13260.77 796
13261.86 757
13262.95 801
13264.03 765
13265.12 785
13266.21 836
13267.30 836
13268.38 834
13269.47 843
13270.56 878
13271.64 825
13272.73 859
13273.82 837
13274.91 902
13275.99 828
13277.08 872
13278.17 866
13279.26 910
13280.35 898
13281.43 902
13282.52 907
13283.61 916
13284.70 888
13285.79 939
13286.87 954
13287.96 884
13289.05 926
13290.14 928
13291.23 922
13292.31 947
13293.40 952
13294.49 965
13295.58 1042
13296.67 1032
13297.76 1010
13298.85 989
13299.93 978
13301.02 1008
13302.11 1012
13303.20 1047
13304.29 1055
13305.38 1056
13306.47 1039
13307.56 1066
13308.64 1041
13309.73 1041
13310.82 1066
13311.91 1094
13313.00 1084
13314.09 1083
13315.18 1110
13316.27 1133
13317.36 1131
13318.45 1089
13319.54 1118
13320.63 1128
13321.72 1149
13322.81 1175
13323.89 1174
13324.98 1143
13326.07 1173
13327.16 1199
13328.25 1182
13329.34 1175
13330.43 1165
13331.52 1166
13332.61 1249
13333.70 1214
13334.79 1231
13335.88 1244
13336.97 1226
13338.06 1242
13339.15 1262
13340.24 1278
13341.33 1260
13342.42 1263
13343.52 1260
13344.61 1299
13345.70 1267
13346.79 1258
13347.88 1317
13348.97 1292
13350.06 1324
13351.15 1318
13352.24 1338
13353.33 1318
13354.42 1292
13355.51 1340
13356.60 1379
13357.69 1306
13358.79 1354
13359.88 1393
13360.97 1398
13362.06 1343
13363.15 1390
13364.24 1415
13365.33 1434
13366.42 1453
13367.51 1441
13368.61 1465
13369.70 1465
13370.79 1473
13371.88 1494
13372.97 1483
13374.06 1524
13375.16 1530
13376.25 1479
13377.34 1465
13378.43 1422
13379.52 1461
13380.61 1384
13381.71 1363
13382.80 1382
13383.89 1339
13384.98 1269
13386.08 1268
13387.17 1217
13388.26 1211
13389.35 1236
13390.44 1193
13391.54 1155
13392.63 1136
13393.72 1153
13394.81 1087
13395.91 1114
13397.00 1088
13398.09 1095
13399.18 1091
13400.28 1098
13401.37 1071
13402.46 1052
13403.56 1112
13404.65 1060
13405.74 1044
13406.83 1101
13407.93 1088
13409.02 1074
13410.11 1096
13411.21 1068
13412.30 1079
13413.39 1101
13414.49 1112
13415.58 1071
13416.67 1072
13417.77 1079
13418.86 1075
13419.95 1070
13421.05 1051
13422.14 1045
13423.23 1120
13424.33 1112
13425.42 1083
13426.52 1072
13427.61 1081
13428.70 1078
13429.80 1108
13430.89 1118
13431.98 1139
13433.08 1141
13434.17 1116
13435.27 1175
13436.36 1181
13437.46 1123
13438.55 1125
13439.64 1103
13440.74 1099
13441.83 1120
13442.93 1112
13444.02 1141
13445.12 1176
13446.21 1175
13447.31 1193
13448.40 1171
13449.50 1184
13450.59 1210
13451.68 1179
13452.78 1263
13453.87 1225
13454.97 1213
13456.06 1225
13457.16 1248
13458.25 1268
13459.35 1263
13460.44 1283
13461.54 1283
13462.64 1227
13463.73 1312
13464.83 1293
13465.92 1278
13467.02 1267
13468.11 1296
13469.21 1248
13470.30 1244
13471.40 1324
13472.49 1380
13473.59 1352
13474.69 1340
13475.78 1389
13476.88 1351
13477.97 1339
13479.07 1284
13480.17 1382
13481.26 1389
13482.36 1355
13483.45 1411
13484.55 1388
13485.65 1416
13486.74 1425
13487.84 1405
13488.93 1401
13490.03 1412
13491.13 1447
13492.22 1458
13493.32 1499
13494.42 1491
13495.51 1504
13496.61 1538
13497.71 1535
13498.80 1549
13499.90 1574
13501.00 1613
13502.09 1594
13503.19 1596
13504.29 1626
13505.38 1652
13506.48 1637
13507.58 1653
13508.68 1746
13509.77 1669
13510.87 1692
13511.97 1640
13513.07 1667
13514.16 1623
13515.26 1569
13516.36 1531
13517.45 1518
13518.55 1514
13519.65 1523
13520.75 1445
13521.85 1422
13522.94 1377
13524.04 1355
13525.14 1389
13526.24 1350
13527.33 1368
13528.43 1340
13529.53 1285
13530.63 1294
13531.73 1282
13532.82 1246
13533.92 1282
13535.02 1259
13536.12 1255
13537.22 1198
13538.32 1241
13539.41 1189
13540.51 1151
13541.61 1146
13542.71 1203
13543.81 1133
13544.91 1124
13546.00 1178
13547.10 1117
13548.20 1057
13549.30 1083
13550.40 1074
13551.50 1057
13552.60 1053
13553.70 1062
13554.80 1041
13555.89 1041
13556.99 1019
13558.09 977
13559.19 1022
13560.29 1014
13561.39 1010
13562.49 1033
13563.59 983
13564.69 984
13565.79 1026
13566.89 1003
13567.99 989
13569.09 986
13570.19 983
13571.29 1006
13572.39 955
13573.49 958
13574.59 976
13575.69 985
13576.79 974
13577.88 996
13578.98 990
13580.08 986
13581.19 981
13582.29 999
13583.39 1008
13584.49 1003
13585.59 953
13586.69 961
13587.79 958
13588.89 941
13589.99 969
13591.09 950
13592.19 1008
13593.29 992
13594.39 932
13595.49 955
13596.59 1007
13597.69 948
13598.79 950
13599.89 969
13600.99 973
13602.09 938
13603.20 942
13604.30 1017
13605.40 999
13606.50 972
13607.60 949
13608.70 954
13609.80 928
13610.90 1009
13612.01 959
13613.11 932
13614.21 970
13615.31 989
13616.41 1003
13617.51 990
13618.61 985
13619.72 982
13620.82 1015
13621.92 936
13623.02 948
13624.12 928
13625.22 1021
13626.33 965
13627.43 994
13628.53 945
13629.63 990
13630.73 992
13631.84 1028
13632.94 1003
13634.04 974
13635.14 967
13636.25 1046
13637.35 1009
13638.45 962
13639.55 941
13640.65 949
13641.76 984
13642.86 989
13643.96 970
13645.07 959
13646.17 1005
13647.27 1000
13648.37 1000
13649.48 945
13650.58 960
13651.68 947
13652.79 988
13653.89 1015
13654.99 970
13656.09 965
13657.20 989
13658.30 989
13659.40 950
13660.51 965
13661.61 959
13662.71 959
13663.82 967
13664.92 974
13666.02 954
13667.13 929
13668.23 961
13669.34 982
13670.44 986
13671.54 915
13672.65 993
13673.75 956
13674.85 975
13675.96 967
13677.06 1008
13678.17 969
13679.27 958
13680.37 947
13681.48 945
13682.58 953
13683.69 988
13684.79 990
13685.89 989
13687.00 982
13688.10 974
13689.21 972
13690.31 978
13691.42 1018
13692.52 996
13693.63 1002
13694.73 1037
13695.84 1001
13696.94 1023
13698.05 1028
13699.15 1015
13700.25 1000
13701.36 1006
13702.46 1030
13703.57 1070
13704.67 1091
13705.78 1038
13706.89 1003
13707.99 1084
13709.10 1086
13710.20 1107
13711.31 1074
13712.41 1098
13713.52 1108
13714.62 1136
13715.73 1137
13716.83 1121
13717.94 1136
13719.04 1165
13720.15 1182
13721.26 1136
13722.36 1105
13723.47 1160
13724.57 1193
13725.68 1198
13726.79 1168
13727.89 1169
13729.00 1228
13730.10 1239
13731.21 1274
13732.32 1244
13733.42 1227
13734.53 1301
13735.63 1284
13736.74 1291
13737.85 1297
13738.95 1340
13740.06 1325
13741.17 1365
13742.27 1385
13743.38 1404
13744.49 1430
13745.59 1434
13746.70 1408
13747.81 1445
13748.91 1473
13750.02 1544
13751.13 1527
13752.23 1586
13753.34 1638
13754.45 1655
13755.56 1689
13756.66 1717
13757.77 1772
13758.88 1812
13759.98 1819
13761.09 1879
13762.20 1956
13763.31 1920
13764.41 1906
13765.52 1954
13766.63 1995
13767.74 1968
13768.84 2055
13769.95 2052
13771.06 1980
13772.17 1994
13773.28 2018
13774.38 2024
13775.49 1903
13776.60 1926
13777.71 1862
13778.82 1846
13779.92 1886
13781.03 1812
13782.14 1754
13783.25 1715
13784.36 1650
13785.46 1635
13786.57 1587
13787.68 1557
13788.79 1480
13789.90 1464
13791.01 1385
13792.12 1397
13793.22 1372
13794.33 1360
13795.44 1323
13796.55 1283
13797.66 1250
13798.77 1187
13799.88 1202
13800.99 1193
13802.10 1141
13803.20 1149
13804.31 1139
13805.42 1129
13806.53 1155
13807.64 1086
13808.75 1083
13809.86 1104
13810.97 1073
13812.08 1057
13813.19 1117
13814.30 1060
13815.41 1070
13816.52 1068
13817.63 1089
13818.74 1062
13819.84 1050
13820.95 1022
13822.06 1032
13823.17 1025
13824.28 1005
13825.39 1015
13826.50 1024
13827.61 1023
13828.72 984
13829.83 978
13830.94 981
13832.05 1003
13833.16 1028
13834.28 974
13835.39 1016
13836.50 1005
13837.61 1025
13838.72 1037
13839.83 1023
13840.94 998
13842.05 1071
13843.16 1020
13844.27 1058
13845.38 994
13846.49 1023
13847.60 1043
13848.71 1026
13849.82 1020
13850.93 1009
13852.05 1030
13853.16 1040
13854.27 1011
13855.38 1031
13856.49 1067
13857.60 1004
13858.71 964
13859.82 1050
13860.94 1046
13862.05 1035
13863.16 1075
13864.27 1014
13865.38 1034
13866.49 1044
13867.60 1047
13868.72 1026
13869.83 1062
13870.94 1065
13872.05 1020
13873.16 1038
13874.27 1030
13875.39 1061
13876.50 1057
13877.61 1040
13878.72 1056
13879.83 1076
13880.95 1057
13882.06 1104
13883.17 1097
13884.28 1123
13885.40 1151
13886.51 1120
13887.62 1132
13888.73 1167
13889.85 1161
13890.96 1115
13892.07 1147
13893.18 1185
13894.30 1203
13895.41 1160
13896.52 1183
13897.63 1231
13898.75 1214
13899.86 1255
13900.97 1227
13902.09 1209
13903.20 1168
13904.31 1190
13905.43 1180
13906.54 1184
13907.65 1149
13908.77 1144
13909.88 1124
13910.99 1095
13912.11 1103
13913.22 1080
13914.33 1049
13915.45 1050
13916.56 1048
13917.67 1038
13918.79 974
13919.90 950
13921.01 951
13922.13 948
13923.24 941
13924.36 940
13925.47 987
13926.58 943
13927.70 942
13928.81 930
13929.93 934
13931.04 920
13932.15 922
13933.27 943
13934.38 938
13935.50 950
13936.61 958
13937.73 962
13938.84 961
13939.95 940
13941.07 911
13942.18 958
13943.30 899
13944.41 930
13945.53 956
13946.64 941
13947.76 892
13948.87 881
13949.99 910
13951.10 912
13952.22 902
13953.33 857
13954.45 888
13955.56 906
13956.68 877
13957.79 920
13958.91 890
13960.02 849
13961.14 891
13962.25 872
13963.37 909
13964.49 821
13965.60 869
13966.72 872
13967.83 874
13968.95 891
13970.06 863
13971.18 846
13972.30 912
13973.41 873
13974.53 865
13975.64 912
13976.76 909
13977.88 886
13978.99 830
13980.11 894
13981.22 896
13982.34 881
13983.46 860
13984.57 848
13985.69 862
13986.80 860
13987.92 876
13989.04 905
13990.15 870
13991.27 843
13992.39 854
13993.50 881
13994.62 855
13995.74 846
13996.85 886
13997.97 863
13999.09 946
14000.21 912
14001.32 888
14002.44 877
14003.56 876
14004.67 916
14005.79 907
14006.91 904
14008.02 890
14009.14 928
14010.26 928
14011.38 897
14012.49 899
14013.61 900
14014.73 884
14015.85 909
14016.96 838
14018.08 883
14019.20 914
14020.32 900
14021.44 912
14022.55 917
14023.67 926
14024.79 887
14025.91 914
14027.02 883
14028.14 863
14029.26 863
14030.38 880
14031.50 870
14032.62 852
14033.73 876
14034.85 895
14035.97 896
14037.09 918
14038.21 885
14039.33 891
14040.44 919
14041.56 922
14042.68 954
14043.80 937
14044.92 965
14046.04 963
14047.16 910
14048.27 892
14049.39 914
14050.51 976
14051.63 965
14052.75 969
14053.87 973
14054.99 948
14056.11 1003
14057.23 927
14058.35 968
14059.47 1024
14060.59 1022
14061.70 1009
14062.82 1019
14063.94 1007
14065.06 1046
14066.18 1057
14067.30 1022
14068.42 1072
14069.54 1045
14070.66 1071
14071.78 1088
14072.90 1106
14074.02 1072
14075.14 1114
14076.26 1156
14077.38 1111
14078.50 1107
14079.62 1169
14080.74 1168
14081.86 1114
14082.98 1125
14084.10 1156
14085.22 1175
14086.34 1177
14087.46 1170
14088.58 1160
14089.70 1162
14090.82 1225
14091.94 1197
14093.07 1220
14094.19 1220
14095.31 1244
14096.43 1223
14097.55 1212
14098.67 1216
14099.79 1239
14100.91 1198
14102.03 1174
14103.15 1195
14104.27 1220
14105.39 1281
14106.52 1217
14107.64 1229
14108.76 1217
14109.88 1132
14111.00 1180
14112.12 1142
14113.24 1146
14114.37 1119
14115.49 1095
14116.61 1070
14117.73 1067
14118.85 1036
14119.97 1037
14121.10 1033
14122.22 1025
14123.34 1002
14124.46 999
14125.58 955
14126.70 971
14127.83 960
14128.95 949
14130.07 919
14131.19 937
14132.32 935
14133.44 930
14134.56 952
14135.68 914
14136.80 892
14137.93 887
14139.05 923
14140.17 920
14141.29 880
14142.42 862
14143.54 889
14144.66 879
14145.78 878
14146.91 877
14148.03 884
14149.15 858
14150.28 875
14151.40 866
14152.52 862
14153.65 825
14154.77 796
14155.89 790
14157.01 856
14158.14 816
14159.26 814
14160.38 806
14161.51 830
14162.63 857
14163.75 852
14164.88 809
14166.00 797
14167.12 839
14168.25 809
14169.37 820
14170.50 861
14171.62 822
14172.74 822
14173.87 813
14174.99 769
14176.12 791
14177.24 765
14178.36 794
14179.49 825
14180.61 820
14181.74 809
14182.86 796
14183.98 795
14185.11 814
14186.23 766
14187.36 790
14188.48 779
14189.61 760
14190.73 779
14191.85 762
14192.98 786
14194.10 778
14195.23 789
14196.35 758
14197.48 771
14198.60 781
14199.73 752
14200.85 762
14201.98 764
14203.10 750
14204.23 753
14205.35 740
14206.48 763
14207.60 738
14208.73 736
14209.85 746
14210.98 740
14212.10 728
14213.23 737
14214.36 718
14215.48 709
14216.61 725
14217.73 743
14218.86 755
14219.98 679
14221.11 662
14222.23 687
14223.36 706
14224.49 679
14225.61 718
14226.74 688
14227.86 676
14228.99 709
14230.12 721
14231.24 661
14232.37 704
14233.49 694
14234.62 692
14235.75 673
14236.87 666
14238.00 674
14239.13 685
14240.25 742
14241.38 683
14242.51 697
14243.63 681
14244.76 647
14245.89 677
14247.01 660
14248.14 679
14249.27 652
14250.39 671
14251.52 673
14252.65 634
14253.77 649
14254.90 682
14256.03 664
14257.15 660
14258.28 628
14259.41 651
14260.54 644
14261.66 655
14262.79 666
14263.92 654
14265.05 618
14266.17 641
14267.30 632
14268.43 635
14269.56 604
14270.68 631
14271.81 629
14272.94 612
14274.07 632
14275.20 590
14276.32 606
14277.45 611
14278.58 589
14279.71 597
14280.83 634
14281.96 602
14283.09 610
14284.22 607
14285.35 589
14286.48 610
14287.60 590
14288.73 577
14289.86 603
14290.99 554
14292.12 547
14293.25 580
14294.38 583
14295.50 586
14296.63 606
14297.76 597
14298.89 561
14300.02 583
14301.15 550
14302.28 589
14303.41 555
14304.53 580
14305.66 558
14306.79 546
14307.92 554
14309.05 559
14310.18 548
14311.31 541
14312.44 570
14313.57 526
14314.70 550
14315.83 528
14316.96 543
14318.09 536
14319.22 547
14320.35 573
14321.48 582
14322.60 552
14323.73 530
14324.86 553
14325.99 550
14327.12 535
14328.25 530
14329.38 514
14330.51 550
14331.64 576
14332.77 561
14333.90 556
14335.03 521
14336.17 517
14337.30 536
14338.43 556
14339.56 547
14340.69 490
14341.82 510
14342.95 510
14344.08 565
14345.21 528
14346.34 550
14347.47 527
14348.60 531
14349.73 549
14350.86 547
14351.99 563
14353.12 559
14354.26 500
14355.39 532
14356.52 519
14357.65 540
14358.78 564
14359.91 536
14361.04 540
14362.17 557
14363.30 557
14364.44 558
14365.57 565
14366.70 545
14367.83 517
14368.96 547
14370.09 539
14371.23 549
14372.36 558
14373.49 524
14374.62 536
14375.75 521
14376.88 546
14378.02 558
14379.15 541
14380.28 582
14381.41 550
14382.54 555
14383.68 558
14384.81 565
14385.94 553
14387.07 581
14388.21 528
14389.34 545
14390.47 585
14391.60 530
14392.73 531
14393.87 535
14395.00 576
14396.13 549
14397.27 567
14398.40 542
14399.53 562
14400.66 526
14401.80 536
14402.93 543
14404.06 568
14405.19 567
14406.33 539
14407.46 561
14408.59 541
14409.73 571
14410.86 563
14411.99 537
14413.13 562
14414.26 547
14415.39 570
14416.53 585
14417.66 570
14418.79 577
14419.93 568
14421.06 609
14422.19 574
14423.33 590
14424.46 640
14425.60 596
14426.73 594
14427.86 616
14429.00 629
14430.13 621
14431.27 616
14432.40 639
14433.53 610
14434.67 599
14435.80 615
14436.94 623
14438.07 631
14439.21 591
14440.34 638
14441.47 639
14442.61 604
14443.74 656
14444.88 639
14446.01 624
14447.15 626
14448.28 609
14449.42 604
14450.55 622
14451.69 621
14452.82 626
14453.96 598
14455.09 614
14456.23 587
14457.36 663
14458.50 647
14459.63 616
14460.77 617
14461.90 614
14463.04 659
14464.17 636
14465.31 666
14466.44 649
14467.58 639
14468.71 643
14469.85 684
14470.98 674
14472.12 646
14473.26 663
14474.39 658
14475.53 628
14476.66 624
14477.80 633
14478.93 668
14480.07 633
14481.21 658
14482.34 664
14483.48 648
14484.61 669
14485.75 632
14486.89 676
14488.02 668
14489.16 628
14490.30 643
14491.43 635
14492.57 615
14493.70 585
14494.84 635
14495.98 655
14497.11 635
14498.25 648
14499.39 607
14500.52 610
14501.66 642
14502.80 634
14503.93 622
14505.07 632
14506.21 666
14507.35 604
14508.48 644
14509.62 628
14510.76 656
14511.89 612
14513.03 652
14514.17 645
14515.31 651
14516.44 636
14517.58 616
14518.72 627
14519.86 643
14520.99 622
14522.13 627
14523.27 624
14524.41 607
14525.54 615
14526.68 615
14527.82 623
14528.96 562
14530.09 597
14531.23 574
14532.37 563
14533.51 550
14534.65 589
14535.78 584
14536.92 608
14538.06 608
14539.20 590
14540.34 635
14541.48 596
14542.61 579
14543.75 602
14544.89 584
14546.03 596
14547.17 602
14548.31 606
14549.45 616
14550.58 597
14551.72 586
14552.86 626
14554.00 597
14555.14 585
14556.28 620
14557.42 619
14558.56 597
14559.70 635
14560.83 660
14561.97 617
14563.11 633
14564.25 652
14565.39 673
14566.53 640
14567.67 649
14568.81 638
14569.95 632
14571.09 645
14572.23 640
14573.37 630
14574.51 640
14575.65 668
14576.79 657
14577.93 703
14579.07 691
14580.21 722
14581.35 701
14582.49 647
14583.63 702
14584.77 713
14585.91 669
14587.05 671
14588.19 686
14589.33 700
14590.47 723
14591.61 751
14592.75 711
14593.89 718
14595.03 699
14596.17 712
14597.31 723
14598.45 717
14599.59 712
14600.73 715
14601.87 714
14603.01 741
14604.15 755
14605.29 740
14606.43 748
14607.58 749
14608.72 777
14609.86 784
14611.00 788
14612.14 797
14613.28 802
14614.42 784
14615.56 796
14616.70 789
14617.85 816
14618.99 806
14620.13 817
14621.27 831
14622.41 865
14623.55 853
14624.69 846
14625.84 914
14626.98 866
14628.12 864
14629.26 901
14630.40 938
14631.54 954
14632.69 945
14633.83 946
14634.97 976
14636.11 970
14637.25 984
14638.40 973
14639.54 1033
14640.68 1029
14641.82 967
14642.97 935
14644.11 962
14645.25 937
14646.39 933
14647.54 919
14648.68 842
14649.82 853
14650.96 849
14652.11 825
14653.25 815
14654.39 794
14655.53 768
14656.68 767
14657.82 753
14658.96 694
14660.11 713
14661.25 679
14662.39 666
14663.53 656
14664.68 641
14665.82 642
14666.96 590
14668.11 655
14669.25 630
14670.39 627
14671.54 621
14672.68 615
14673.82 625
14674.97 599
14676.11 590
14677.26 562
14678.40 575
14679.54 596
14680.69 578
14681.83 604
14682.97 568
14684.12 549
14685.26 552
14686.41 559
14687.55 561
14688.69 594
14689.84 570
14690.98 563
14692.13 541
14693.27 491
14694.42 549
14695.56 558
14696.70 519
14697.85 510
14698.99 526
14700.14 531
14701.28 540
14702.43 577
14703.57 528
14704.72 498
14705.86 513
14707.01 521
14708.15 543
14709.30 556
14710.44 536
14711.58 514
14712.73 534
14713.87 493
14715.02 479
14716.17 518
14717.31 500
14718.46 534
14719.60 488
14720.75 495
14721.89 516
14723.04 513
14724.18 529
14725.33 516
14726.47 483
14727.62 532
14728.76 527
14729.91 486
14731.06 506
14732.20 501
14733.35 502
14734.49 481
14735.64 486
14736.79 518
14737.93 488
14739.08 500
14740.22 506
14741.37 483
14742.52 478
14743.66 509
14744.81 500
14745.95 515
14747.10 533
14748.25 476
14749.39 491
14750.54 490
14751.69 461
14752.83 470
14753.98 482
14755.13 502
14756.27 503
14757.42 457
14758.57 465
14759.71 520
14760.86 504
14762.01 502
14763.15 486
14764.30 469
14765.45 481
14766.60 465
14767.74 481
14768.89 410
14770.04 463
14771.18 457
14772.33 445
14773.48 448
14774.63 425
14775.77 448
14776.92 452
14778.07 474
14779.22 463
14780.36 464
14781.51 452
14782.66 457
14783.81 462
14784.96 446
14786.10 446
14787.25 453
14788.40 421
14789.55 416
14790.70 401
14791.84 444
14792.99 442
14794.14 437
14795.29 452
14796.44 429
14797.58 417
14798.73 431
14799.88 416
14801.03 407
14802.18 429
14803.33 433
14804.48 410
14805.62 417
14806.77 427
14807.92 440
14809.07 449
14810.22 403
14811.37 389
14812.52 386
14813.67 418
14814.81 423
14815.96 423
14817.11 386
14818.26 387
14819.41 439
14820.56 411
14821.71 387
14822.86 392
14824.01 398
14825.16 399
14826.31 400
14827.46 390
14828.61 352
14829.76 360
14830.91 378
14832.06 390
14833.20 376
14834.35 377
14835.50 412
14836.65 400
14837.80 411
14838.95 374
14840.10 386
14841.25 374
14842.40 372
14843.55 389
14844.70 379
14845.85 369
14847.00 382
14848.15 346
14849.31 362
14850.46 378
14851.61 383
14852.76 403
14853.91 372
14855.06 351
14856.21 375
14857.36 393
14858.51 370
14859.66 378
14860.81 387
14861.96 370
14863.11 388
14864.26 351
14865.41 343
14866.57 377
14867.72 372
14868.87 367
14870.02 362
14871.17 363
14872.32 357
14873.47 384
14874.62 391
14875.77 357
14876.93 374
14878.08 360
14879.23 336
14880.38 350
14881.53 366
14882.68 371
14883.84 371
14884.99 362
14886.14 367
14887.29 352
14888.44 346
14889.59 334
14890.75 351
14891.90 345
14893.05 361
14894.20 366
14895.35 377
14896.51 360
14897.66 328
14898.81 372
14899.96 363
14901.12 330
14902.27 372
14903.42 339
14904.57 346
14905.73 357
14906.88 366
14908.03 352
14909.18 353
14910.34 321
14911.49 333
14912.64 352
14913.79 354
14914.95 380
14916.10 383
14917.25 350
14918.41 348
14919.56 351
14920.71 343
14921.87 356
14923.02 327
14924.17 338
14925.33 359
14926.48 357
14927.63 339
14928.79 349
14929.94 359
14931.09 336
14932.25 354
14933.40 348
14934.55 337
14935.71 314
14936.86 346
14938.01 377
14939.17 338
14940.32 351
14941.48 363
14942.63 354
14943.78 331
14944.94 349
14946.09 360
14947.25 360
14948.40 361
14949.55 351
14950.71 367
14951.86 370
14953.02 355
14954.17 379
14955.33 368
14956.48 368
14957.63 343
14958.79 347
14959.94 359
14961.10 365
14962.25 332
14963.41 361
14964.56 392
14965.72 340
14966.87 356
14968.03 374
14969.18 379
14970.34 352
14971.49 404
14972.65 370
14973.80 392
14974.96 339
14976.11 357
14977.27 382
14978.42 368
14979.58 377
14980.73 370
14981.89 351
14983.05 336
14984.20 348
14985.36 342
14986.51 341
14987.67 350
14988.82 357
14989.98 348
14991.13 354
14992.29 341
14993.45 354
14994.60 371
14995.76 360
14996.91 316
14998.07 329
14999.23 345
15000.38 340
15001.54 341
15002.70 384
15003.85 331
15005.01 330
15006.16 356
15007.32 335
15008.48 335
15009.63 337
15010.79 337
15011.95 360
15013.10 352
15014.26 336
15015.42 333
15016.57 338
15017.73 326
15018.89 322
15020.04 338
15021.20 305
15022.36 331
15023.52 343
15024.67 306
15025.83 303
15026.99 334
15028.14 304
15029.30 310
15030.46 329
15031.62 316
15032.77 321
15033.93 315
15035.09 314
15036.25 335
15037.40 320
15038.56 328
15039.72 332
15040.88 351
15042.03 327
15043.19 323
15044.35 348
15045.51 328
15046.67 340
15047.82 341
15048.98 295
15050.14 303
15051.30 350
15052.46 312
15053.61 307
15054.77 328
15055.93 339
15057.09 360
15058.25 305
15059.41 345
15060.56 335
15061.72 331
15062.88 346
15064.04 354
15065.20 317
15066.36 356
15067.52 342
15068.68 303
15069.83 326
15070.99 333
15072.15 305
15073.31 327
15074.47 338
15075.63 353
15076.79 342
15077.95 325
15079.11 339
15080.27 331
15081.43 338
15082.58 335
15083.74 318
15084.90 351
15086.06 338
15087.22 335
15088.38 345
15089.54 318
15090.70 303
15091.86 343
15093.02 325
15094.18 324
15095.34 321
15096.50 328
15097.66 335
15098.82 354
15099.98 328
15101.14 341
15102.30 364
15103.46 334
15104.62 327
15105.78 330
15106.94 325
15108.10 342
15109.26 349
15110.42 338
15111.58 339
15112.74 338
15113.90 352
15115.06 374
15116.22 327
15117.39 317
15118.55 349
15119.71 331
15120.87 310
15122.03 369
15123.19 349
15124.35 317
15125.51 341
15126.67 353
15127.83 333
15128.99 379
15130.16 358
15131.32 349
15132.48 343
15133.64 368
15134.80 362
15135.96 363
15137.12 365
15138.28 356
15139.45 340
15140.61 363
15141.77 365
15142.93 354
15144.09 397
15145.25 365
15146.42 366
15147.58 337
15148.74 349
15149.90 374
15151.06 363
15152.23 362
15153.39 408
15154.55 366
15155.71 372
15156.87 369
15158.04 399
15159.20 366
15160.36 397
15161.52 403
15162.69 406
15163.85 382
15165.01 371
15166.17 382
15167.34 391
15168.50 390
15169.66 393
15170.82 390
15171.99 398
15173.15 364
15174.31 400
15175.48 387
15176.64 362
15177.80 365
15178.96 400
15180.13 413
15181.29 425
15182.45 404
15183.62 397
15184.78 426
15185.94 407
15187.11 427
15188.27 448
15189.43 417
15190.60 423
15191.76 439
15192.92 405
15194.09 430
15195.25 392
15196.42 407
15197.58 427
15198.74 461
15199.91 441
15201.07 457
15202.23 462
15203.40 472
15204.56 469
15205.73 457
15206.89 480
15208.05 467
15209.22 460
15210.38 437
15211.55 445
15212.71 449
15213.88 474
15215.04 479
15216.21 442
15217.37 441
15218.53 479
15219.70 466
15220.86 481
15222.03 456
15223.19 473
15224.36 476
15225.52 486
15226.69 495
15227.85 470
15229.02 473
15230.18 487
15231.35 473
15232.51 516
15233.68 496
15234.84 490
15236.01 503
15237.17 484
15238.34 513
15239.50 480
15240.67 498
15241.83 483
15243.00 483
15244.17 487
15245.33 494
15246.50 514
15247.66 498
15248.83 496
15249.99 484
15251.16 515
15252.33 479
15253.49 469
15254.66 467
15255.82 474
15256.99 460
15258.16 460
15259.32 472
15260.49 475
15261.65 479
15262.82 466
15263.99 438
15265.15 450
15266.32 439
15267.49 445
15268.65 454
15269.82 432
15270.98 440
15272.15 427
15273.32 420
15274.48 418
15275.65 435
15276.82 456
15277.99 441
15279.15 412
15280.32 411
15281.49 423
15282.65 414
15283.82 451
15284.99 437
15286.15 421
15287.32 395
15288.49 456
15289.66 456
15290.82 435
15291.99 427
15293.16 417
15294.33 410
15295.49 394
15296.66 405
15297.83 465
15299.00 439
15300.16 428
15301.33 410
15302.50 415
15303.67 417
15304.83 448
15306.00 445
15307.17 461
15308.34 428
15309.51 436
15310.67 397
15311.84 399
15313.01 428
15314.18 404
15315.35 433
15316.52 435
15317.68 466
15318.85 440
15320.02 424
15321.19 410
15322.36 443
15323.53 457
15324.69 443
15325.86 415
15327.03 411
15328.20 401
15329.37 413
15330.54 432
15331.71 482
15332.88 435
15334.05 456
15335.21 438
15336.38 417
15337.55 431
15338.72 436
15339.89 474
15341.06 451
15342.23 430
15343.40 412
15344.57 444
15345.74 477
15346.91 437
15348.08 445
15349.25 446
15350.42 420
15351.58 433
15352.75 461
15353.92 450
15355.09 454
15356.26 458
15357.43 434
15358.60 467
15359.77 472
15360.94 477
15362.11 462
15363.28 466
15364.45 469
15365.62 474
15366.79 446
15367.96 447
15369.13 496
15370.31 505
15371.48 481
15372.65 434
15373.82 449
15374.99 455
15376.16 484
15377.33 479
15378.50 458
15379.67 482
15380.84 482
15382.01 503
15383.18 465
15384.35 444
15385.52 460
15386.69 484
15387.87 457
15389.04 442
15390.21 441
15391.38 450
15392.55 454
15393.72 470
15394.89 440
15396.06 444
15397.24 464
15398.41 467
15399.58 470
15400.75 460
15401.92 466
15403.09 452
15404.26 438
15405.44 418
15406.61 438
15407.78 422
15408.95 443
15410.12 424
15411.30 414
15412.47 407
15413.64 441
15414.81 400
15415.98 395
15417.16 398
15418.33 402
15419.50 392
15420.67 395
15421.84 406
15423.02 387
15424.19 416
15425.36 418
15426.53 393
15427.71 415
15428.88 359
15430.05 382
15431.22 430
15432.40 379
15433.57 383
15434.74 387
15435.92 421
15437.09 375
15438.26 398
15439.43 390
15440.61 408
15441.78 413
15442.95 384
15444.13 382
15445.30 360
15446.47 385
15447.65 381
15448.82 388
15449.99 381
15451.17 367
15452.34 351
15453.51 354
15454.69 369
15455.86 363
15457.03 386
15458.21 389
15459.38 363
15460.56 359
15461.73 370
15462.90 370
15464.08 356
15465.25 351
15466.43 382
15467.60 371
15468.77 363
15469.95 358
15471.12 387
15472.30 365
15473.47 349
15474.64 365
15475.82 365
15476.99 365
15478.17 358
15479.34 398
15480.52 396
15481.69 397
15482.87 376
15484.04 394
15485.22 384
15486.39 411
15487.56 379
15488.74 356
15489.91 337
15491.09 382
15492.26 393
15493.44 365
15494.61 381
15495.79 408
15496.96 409
15498.14 385
15499.32 401
15500.49 399
15501.67 388
15502.84 376
15504.02 423
15505.19 380
15506.37 385
15507.54 399
15508.72 379
15509.89 405
15511.07 340
15512.25 369
15513.42 387
15514.60 409
15515.77 379
15516.95 402
15518.13 424
15519.30 386
15520.48 370
15521.65 399
15522.83 392
15524.01 384
15525.18 382
15526.36 369
15527.53 416
15528.71 385
15529.89 379
15531.06 404
15532.24 387
15533.42 403
15534.59 416
15535.77 394
15536.95 403
15538.12 423
15539.30 426
15540.48 410
15541.65 379
15542.83 427
15544.01 453
15545.18 428
15546.36 386
15547.54 413
15548.72 424
15549.89 421
15551.07 409
15552.25 421
15553.42 402
15554.60 436
15555.78 387
15556.96 421
15558.13 415
15559.31 414
15560.49 431
15561.67 431
15562.84 422
15564.02 422
15565.20 447
15566.38 454
15567.56 468
15568.73 426
15569.91 430
15571.09 468
15572.27 457
15573.45 404
15574.62 449
15575.80 425
15576.98 449
15578.16 454
15579.34 463
15580.52 462
15581.69 433
15582.87 450
15584.05 500
15585.23 470
15586.41 458
15587.59 469
15588.76 494
15589.94 483
15591.12 467
15592.30 468
15593.48 482
15594.66 514
15595.84 488
15597.02 492
15598.20 482
15599.37 532
15600.55 551
15601.73 508
15602.91 516
15604.09 522
15605.27 564
15606.45 534
15607.63 540
15608.81 553
15609.99 563
15611.17 536
15612.35 538
15613.53 546
15614.71 576
15615.89 568
15617.07 547
15618.25 598
15619.43 587
15620.60 572
15621.78 590
15622.96 617
15624.14 597
15625.32 571
15626.50 599
15627.68 593
15628.87 638
15630.05 598
15631.23 585
15632.41 624
15633.59 635
15634.77 632
15635.95 638
15637.13 655
15638.31 693
15639.49 651
15640.67 670
15641.85 695
15643.03 671
15644.21 644
15645.39 680
15646.57 655
15647.75 677
15648.93 681
15650.12 729
15651.30 719
15652.48 669
15653.66 679
15654.84 690
15656.02 728
15657.20 697
15658.38 690
15659.56 691
15660.75 685
15661.93 679
15663.11 703
15664.29 690
15665.47 694
15666.65 695
15667.84 653
15669.02 656
15670.20 708
15671.38 672
15672.56 684
15673.74 688
15674.93 696
15676.11 675
15677.29 665
15678.47 641
15679.65 680
15680.84 675
15682.02 642
15683.20 644
15684.38 657
15685.56 663
15686.75 634
15687.93 614
15689.11 635
15690.29 631
15691.48 658
15692.66 605
15693.84 638
15695.02 634
15696.21 613
15697.39 602
15698.57 627
15699.76 617
15700.94 573
15702.12 591
15703.30 597
15704.49 584
15705.67 617
15706.85 603
15708.04 611
15709.22 643
15710.40 608
15711.59 624
15712.77 593
15713.95 606
15715.14 621
15716.32 656
15717.50 598
15718.69 600
15719.87 605
15721.05 641
15722.24 674
15723.42 677
15724.61 641
15725.79 603
15726.97 635
15728.16 628
15729.34 637
15730.53 651
15731.71 673
15732.89 670
15734.08 677
15735.26 669
15736.45 636
15737.63 647
15738.81 702
15740.00 696
15741.18 687
15742.37 693
15743.55 685
15744.74 677
15745.92 669
15747.11 691
15748.29 689
15749.48 712
15750.66 736
15751.84 727
15753.03 746
15754.21 739
15755.40 761
15756.58 718
15757.77 762
15758.95 745
15760.14 748
15761.32 715
15762.51 730
15763.70 713
15764.88 745
15766.07 730
15767.25 711
15768.44 689
15769.62 741
15770.81 707
15771.99 715
15773.18 685
15774.36 740
15775.55 730
15776.74 710
15777.92 727
15779.11 699
15780.29 714
15781.48 653
15782.67 687
15783.85 695
15785.04 642
15786.22 665
15787.41 639
15788.60 678
15789.78 650
15790.97 644
15792.15 639
15793.34 617
15794.53 634
15795.71 625
15796.90 610
15798.09 647
15799.27 599
15800.46 629
15801.65 587
15802.83 592
15804.02 573
15805.21 610
15806.39 576
15807.58 574
15808.77 560
15809.95 580
15811.14 553
15812.33 592
15813.52 542
15814.70 540
15815.89 549
15817.08 510
15818.26 556
15819.45 553
15820.64 556
15821.83 551
15823.01 562
15824.20 524
15825.39 565
15826.58 547
15827.76 536
15828.95 567
15830.14 562
15831.33 558
15832.52 539
15833.70 547
15834.89 535
15836.08 580
15837.27 563
15838.46 563
15839.64 560
15840.83 553
15842.02 543
15843.21 555
15844.40 545
15845.58 576
15846.77 545
15847.96 557
15849.15 545
15850.34 567
15851.53 589
15852.72 535
15853.90 550
15855.09 572
15856.28 558
15857.47 536
15858.66 542
15859.85 532
15861.04 571
15862.23 590
15863.41 568
15864.60 606
15865.79 558
15866.98 563
15868.17 562
15869.36 568
15870.55 531
15871.74 543
15872.93 563
15874.12 562
15875.31 565
15876.50 547
15877.69 535
15878.88 546
15880.06 548
15881.25 560
15882.44 550
15883.63 608
15884.82 593
15886.01 604
15887.20 593
15888.39 573
15889.58 571
15890.77 602
15891.96 595
15893.15 603
15894.34 592
15895.53 571
15896.72 588
15897.91 570
15899.10 613
15900.30 590
15901.49 609
15902.68 601
15903.87 598
15905.06 612
15906.25 610
15907.44 630
15908.63 654
15909.82 644
15911.01 641
15912.20 614
15913.39 620
15914.58 642
15915.77 621
15916.96 637
15918.16 641
15919.35 640
15920.54 643
15921.73 641
15922.92 657
15924.11 651
15925.30 621
15926.49 641
15927.69 666
15928.88 615
15930.07 666
15931.26 641
15932.45 624
15933.64 591
15934.84 615
15936.03 588
15937.22 600
15938.41 610
15939.60 603
15940.79 607
15941.99 603
15943.18 576
15944.37 611
15945.56 608
15946.75 565
15947.95 609
15949.14 575
15950.33 536
15951.52 536
15952.72 549
15953.91 508
15955.10 561
15956.29 524
15957.49 511
15958.68 495
15959.87 474
15961.06 493
15962.26 503
15963.45 509
15964.64 464
15965.83 491
15967.03 446
15968.22 446
15969.41 424
15970.61 432
15971.80 424
15972.99 435
15974.19 428
15975.38 437
15976.57 430
15977.76 418
15978.96 390
15980.15 410
15981.34 416
15982.54 390
15983.73 426
15984.93 406
15986.12 387
15987.31 391
15988.51 404
15989.70 408
15990.89 373
15992.09 405
15993.28 407
15994.48 399
15995.67 394
15996.86 396
15998.06 405
15999.25 391
16000.45 355
16001.64 354
16002.83 356
16004.03 357
16005.22 378
16006.42 389
16007.61 375
16008.81 389
16010.00 378
16011.19 383
16012.39 350
16013.58 353
16014.78 366
16015.97 364
16017.17 373
16018.36 382
16019.56 369
16020.75 371
16021.95 381
16023.14 357
16024.34 369
16025.53 382
16026.73 391
16027.92 398
16029.12 372
16030.31 347
16031.51 373
16032.70 366
16033.90 370
16035.09 387
16036.29 354
16037.48 366
16038.68 375
16039.88 375
16041.07 335
16042.27 348
16043.46 356
16044.66 356
16045.85 355
16047.05 324
16048.25 365
16049.44 352
16050.64 363
16051.83 371
16053.03 348
16054.23 326
16055.42 344
16056.62 321
16057.82 318
16059.01 322
16060.21 352
16061.40 338
16062.60 338
16063.80 329
16064.99 355
16066.19 344
16067.39 330
16068.58 316
16069.78 326
16070.98 319
16072.17 349
16073.37 337
16074.57 346
16075.76 296
16076.96 317
16078.16 328
16079.36 316
16080.55 308
16081.75 321
16082.95 324
16084.14 313
16085.34 326
16086.54 330
16087.74 355
16088.93 341
16090.13 317
16091.33 311
16092.53 314
16093.72 299
16094.92 290
16096.12 333
16097.32 324
16098.51 291
16099.71 333
16100.91 307
16102.11 289
16103.31 302
16104.50 321
16105.70 310
16106.90 312
16108.10 305
16109.30 292
16110.49 305
16111.69 339
16112.89 284
16114.09 294
16115.29 315
16116.49 311
16117.68 312
16118.88 332
16120.08 305
16121.28 319
16122.48 303
16123.68 309
16124.88 326
16126.08 304
16127.27 316
16128.47 280
16129.67 289
16130.87 283
16132.07 316
16133.27 308
16134.47 290
16135.67 322
16136.87 303
16138.07 276
16139.27 300
16140.46 306
16141.66 284
16142.86 321
16144.06 291
16145.26 306
16146.46 303
16147.66 309
16148.86 285
16150.06 304
16151.26 285
16152.46 279
16153.66 294
16154.86 293
16156.06 315
16157.26 297
16158.46 284
16159.66 295
16160.86 309
16162.06 293
16163.26 278
16164.46 306
16165.66 295
16166.86 305
16168.06 300
16169.26 281
16170.46 290
16171.66 266
16172.86 309
16174.06 297
16175.26 295
16176.47 300
16177.67 298
16178.87 300
16180.07 287
16181.27 290
16182.47 304
16183.67 319
16184.87 293
16186.07 314
16187.27 292
16188.47 293
16189.68 314
16190.88 303
16192.08 303
16193.28 276
16194.48 310
16195.68 307
16196.88 285
16198.08 252
16199.29 294
16200.49 310
16201.69 312
16202.89 288
16204.09 308
16205.29 294
16206.50 321
16207.70 299
16208.90 331
16210.10 306
16211.30 307
16212.51 316
16213.71 303
16214.91 322
16216.11 275
16217.31 300
16218.52 296
16219.72 301
16220.92 319
16222.12 320
16223.33 292
16224.53 291
16225.73 311
16226.93 326
16228.14 311
16229.34 319
16230.54 308
16231.74 315
16232.95 339
16234.15 322
16235.35 326
16236.56 318
16237.76 327
16238.96 324
16240.16 329
16241.37 328
16242.57 320
16243.77 300
16244.98 325
16246.18 321
16247.38 320
16248.59 326
16249.79 339
16250.99 337
16252.20 313
16253.40 331
16254.60 347
16255.81 325
16257.01 322
16258.22 334
16259.42 313
16260.62 307
16261.83 330
16263.03 340
16264.23 312
16265.44 310
16266.64 337
16267.85 333
16269.05 338
16270.25 325
16271.46 333
16272.66 323
16273.87 310
16275.07 322
16276.28 352
16277.48 352
16278.69 321
16279.89 321
16281.09 326
16282.30 344
16283.50 336
16284.71 331
16285.91 341
16287.12 320
16288.32 300
16289.53 329
16290.73 315
16291.94 321
16293.14 319
16294.35 312
16295.55 342
16296.76 317
16297.96 314
16299.17 331
16300.37 317
16301.58 345
16302.78 307
16303.99 305
16305.19 320
16306.40 330
16307.61 319
16308.81 327
16310.02 321
16311.22 292
16312.43 304
16313.63 339
16314.84 316
16316.05 331
16317.25 333
16318.46 317
16319.66 347
16320.87 300
16322.08 300
16323.28 322
16324.49 321
16325.69 298
16326.90 318
16328.11 296
16329.31 309
16330.52 319
16331.73 310
16332.93 310
16334.14 313
16335.35 302
16336.55 273
16337.76 312
16338.97 310
16340.17 300
16341.38 290
16342.59 290
16343.79 327
16345.00 302
16346.21 290
16347.41 300
16348.62 299
16349.83 267
16351.03 251
16352.24 298
16353.45 302
16354.66 268
16355.86 282
16357.07 267
16358.28 297
16359.49 289
16360.69 285
16361.90 288
16363.11 284
16364.32 253
16365.52 287
16366.73 308
16367.94 280
16369.15 279
16370.35 271
16371.56 309
16372.77 285
16373.98 288
16375.19 264
16376.39 267
16377.60 262
16378.81 274
16380.02 310
16381.23 258
16382.44 266
16383.64 305
16384.85 304
16386.06 277
16387.27 282
16388.48 281
16389.69 254
16390.90 262
16392.10 281
16393.31 310
16394.52 300
16395.73 285
16396.94 268
16398.15 283
16399.36 254
16400.57 301
16401.77 288
16402.98 298
16404.19 300
16405.40 300
16406.61 273
16407.82 294
16409.03 272
16410.24 284
16411.45 300
16412.66 293
16413.87 291
16415.08 268
16416.29 264
16417.50 257
16418.71 259
16419.92 278
16421.12 281
16422.33 268
16423.54 282
16424.75 263
16425.96 285
16427.17 294
16428.38 302
16429.59 324
16430.80 297
16432.01 266
16433.22 286
16434.43 289
16435.64 295
16436.86 294
16438.07 277
16439.28 284
16440.49 246
16441.70 274
16442.91 285
16444.12 299
16445.33 291
16446.54 297
16447.75 294
16448.96 289
16450.17 265
16451.38 302
16452.59 282
16453.80 291
16455.02 289
16456.23 294
16457.44 300
16458.65 288
16459.86 283
16461.07 282
16462.28 273
16463.49 269
16464.70 297
16465.92 290
16467.13 296
16468.34 279
16469.55 286
16470.76 311
16471.97 280
16473.19 284
16474.40 290
16475.61 292
16476.82 271
16478.03 280
16479.24 281
16480.46 281
16481.67 270
16482.88 286
16484.09 281
16485.30 260
16486.52 272
16487.73 272
16488.94 282
16490.15 287
16491.37 290
16492.58 302
16493.79 287
16495.00 269
16496.21 295
16497.43 290
16498.64 272
16499.85 282
16501.07 300
16502.28 265
16503.49 302
16504.70 289
16505.92 279
16507.13 293
16508.34 314
16509.56 284
16510.77 295
16511.98 296
16513.19 288
16514.41 286
16515.62 290
16516.83 284
16518.05 274
16519.26 291
16520.47 271
16521.69 289
16522.90 268
16524.11 312
16525.33 291
16526.54 293
16527.76 302
16528.97 325
16530.18 327
16531.40 310
16532.61 343
16533.82 308
16535.04 307
16536.25 304
16537.47 316
16538.68 303
16539.89 293
16541.11 306
16542.32 334
16543.54 307
16544.75 307
16545.97 325
16547.18 347
16548.39 339
16549.61 302
16550.82 340
16552.04 308
16553.25 337
16554.47 335
16555.68 329
16556.90 324
16558.11 329
16559.33 305
16560.54 335
16561.76 308
16562.97 342
16564.19 353
16565.40 350
16566.62 339
16567.83 320
16569.05 356
16570.26 341
16571.48 334
16572.69 320
16573.91 338
16575.12 348
16576.34 360
16577.55 341
16578.77 332
16579.98 350
16581.20 352
16582.42 364
16583.63 354
16584.85 338
16586.06 372
16587.28 382
16588.49 342
16589.71 313
16590.93 334
16592.14 340
16593.36 316
16594.57 348
16595.79 379
16597.01 350
16598.22 322
16599.44 318
16600.66 327
16601.87 341
16603.09 335
16604.30 301
16605.52 323
16606.74 292
16607.95 302
16609.17 304
16610.39 296
16611.60 306
16612.82 320
16614.04 321
16615.25 291
16616.47 289
16617.69 287
16618.91 315
16620.12 271
16621.34 310
16622.56 299
16623.77 304
16624.99 279
16626.21 301
16627.43 282
16628.64 307
16629.86 293
16631.08 303
16632.30 276
16633.51 281
16634.73 273
16635.95 301
16637.17 272
16638.38 288
16639.60 295
16640.82 288
16642.04 285
16643.26 279
16644.47 277
16645.69 283
16646.91 276
16648.13 284
16649.35 303
16650.56 269
16651.78 317
16653.00 291
16654.22 306
16655.44 281
16656.65 256
16657.87 328
16659.09 312
16660.31 285
16661.53 264
16662.75 301
16663.97 303
16665.18 288
16666.40 252
16667.62 272
16668.84 301
16670.06 281
16671.28 284
16672.50 309
16673.72 284
16674.94 262
16676.15 286
16677.37 278
16678.59 282
16679.81 278
16681.03 282
16682.25 300
16683.47 306
16684.69 278
16685.91 277
16687.13 281
16688.35 271
16689.57 277
16690.79 271
16692.01 259
16693.23 267
16694.45 281
16695.67 274
16696.89 271
16698.11 281
16699.33 298
16700.55 275
16701.77 242
16702.99 260
16704.21 287
16705.43 272
16706.65 265
16707.87 257
16709.09 246
16710.31 273
16711.53 279
16712.75 311
16713.97 280
16715.19 282
16716.41 257
16717.63 256
16718.85 281
16720.07 264
16721.29 264
16722.51 286
16723.73 262
16724.95 242
16726.18 280
16727.40 294
16728.62 259
16729.84 267
16731.06 314
16732.28 260
16733.50 276
16734.72 256
16735.94 254
16737.17 254
16738.39 237
16739.61 248
16740.83 270
16742.05 258
16743.27 251
16744.49 278
16745.72 242
16746.94 246
16748.16 258
16749.38 265
16750.60 255
16751.83 267
16753.05 266
16754.27 262
16755.49 269
16756.71 270
16757.94 258
16759.16 257
16760.38 261
16761.60 237
16762.82 263
16764.05 291
16765.27 254
16766.49 244
16767.71 246
16768.94 261
16770.16 257
16771.38 262
16772.60 294
16773.83 257
16775.05 260
16776.27 281
16777.49 280
16778.72 249
16779.94 246
16781.16 283
16782.39 287
16783.61 247
16784.83 272
16786.06 275
16787.28 269
16788.50 269
16789.73 276
16790.95 279
16792.17 255
16793.40 274
16794.62 281
16795.84 267
16797.07 267
16798.29 291
16799.51 308
16800.74 280
16801.96 276
16803.18 276
16804.41 294
16805.63 270
16806.86 258
16808.08 256
16809.30 275
16810.53 266
16811.75 280
16812.98 295
16814.20 283
16815.42 287
16816.65 309
16817.87 284
16819.10 301
16820.32 305
16821.54 307
16822.77 287
16823.99 269
16825.22 267
16826.44 272
16827.67 287
16828.89 290
16830.12 300
16831.34 283
16832.57 291
16833.79 276
16835.02 281
16836.24 315
16837.47 296
16838.69 279
16839.92 310
16841.14 326
16842.37 300
16843.59 304
16844.82 353
16846.04 323
16847.27 335
16848.49 318
16849.72 325
16850.94 327
16852.17 318
16853.39 298
16854.62 340
16855.85 331
16857.07 336
16858.30 366
16859.52 379
16860.75 383
16861.97 364
16863.20 363
16864.43 356
16865.65 360
16866.88 379
16868.10 354
16869.33 356
16870.56 364
16871.78 397
16873.01 396
16874.24 369
16875.46 402
16876.69 378
16877.92 394
16879.14 376
16880.37 386
16881.59 405
16882.82 433
16884.05 407
16885.27 389
16886.50 415
16887.73 405
16888.96 424
16890.18 403
16891.41 439
16892.64 441
16893.86 392
16895.09 397
16896.32 392
16897.54 407
16898.77 422
16900.00 402
16901.23 429
16902.45 434
16903.68 374
16904.91 380
16906.14 387
16907.36 400
16908.59 450
16909.82 409
16911.05 413
16912.27 411
16913.50 389
16914.73 408
16915.96 374
16917.19 369
16918.41 366
16919.64 400
16920.87 373
16922.10 360
16923.33 381
16924.55 383
16925.78 384
16927.01 357
16928.24 399
16929.47 346
16930.69 352
16931.92 356
16933.15 354
16934.38 349
16935.61 347
16936.84 349
16938.07 361
16939.29 367
16940.52 323
16941.75 362
16942.98 373
16944.21 357
16945.44 324
16946.67 334
16947.90 372
16949.13 363
16950.35 345
16951.58 349
16952.81 326
16954.04 352
16955.27 352
16956.50 320
16957.73 334
16958.96 337
16960.19 354
16961.42 342
16962.65 361
16963.88 332
16965.11 336
16966.34 343
16967.57 333
16968.80 336
16970.03 324
16971.26 316
16972.49 327
16973.72 329
16974.95 317
16976.18 321
16977.41 335
16978.64 327
16979.87 292
16981.10 301
16982.33 313
16983.56 305
16984.79 313
16986.02 325
16987.25 319
16988.48 329
16989.71 321
16990.94 308
16992.17 301
16993.40 313
16994.63 292
16995.86 263
16997.09 291
16998.32 305
16999.55 295
17000.79 284
17002.02 280
17003.25 297
17004.48 289
17005.71 305
17006.94 285
17008.17 301
17009.40 284
17010.63 303
17011.87 298
17013.10 284
17014.33 279
17015.56 309
17016.79 303
17018.02 280
17019.25 293
17020.49 290
17021.72 291
17022.95 287
17024.18 289
17025.41 303
17026.64 293
17027.88 269
17029.11 287
17030.34 280
17031.57 284
17032.80 318
17034.04 277
17035.27 297
17036.50 258
17037.73 295
17038.97 295
17040.20 273
17041.43 269
17042.66 278
17043.90 283
17045.13 296
17046.36 265
17047.59 274
17048.83 277
17050.06 255
17051.29 273
17052.52 264
17053.76 255
17054.99 239
17056.22 256
17057.46 262
17058.69 248
17059.92 245
17061.15 286
17062.39 284
17063.62 251
17064.85 256
17066.09 302
17067.32 272
17068.55 276
17069.79 260
17071.02 285
17072.25 256
17073.49 245
17074.72 273
17075.96 256
17077.19 253
17078.42 270
17079.66 292
17080.89 268
17082.12 259
17083.36 262
17084.59 275
17085.83 285
17087.06 252
17088.29 232
17089.53 258
17090.76 248
17092.00 262
17093.23 257
17094.46 258
17095.70 265
17096.93 245
17098.17 224
17099.40 236
17100.64 227
17101.87 234
17103.11 267
17104.34 240
17105.58 244
17106.81 238
17108.05 239
17109.28 234
17110.51 228
17111.75 230
17112.98 232
17114.22 233
17115.45 224
17116.69 228
17117.93 241
17119.16 232
17120.40 224
17121.63 236
17122.87 240
17124.10 242
17125.34 227
17126.57 233
17127.81 233
17129.04 232
17130.28 246
17131.51 248
17132.75 245
17133.99 242
17135.22 239
17136.46 217
17137.69 235
17138.93 229
17140.17 231
17141.40 242
17142.64 231
17143.87 204
17145.11 237
17146.35 229
17147.58 221
17148.82 221
17150.05 242
17151.29 223
17152.53 208
17153.76 223
17155.00 223
17156.24 233
17157.47 203
17158.71 245
17159.95 244
17161.18 209
17162.42 219
17163.66 228
17164.89 222
17166.13 213
17167.37 231
17168.60 232
17169.84 229
17171.08 219
17172.32 245
17173.55 241
17174.79 239
17176.03 224
17177.26 235
17178.50 246
17179.74 218
17180.98 227
17182.21 228
17183.45 207
17184.69 225
17185.93 215
17187.16 227
17188.40 223
17189.64 205
17190.88 210
17192.12 237
17193.35 202
17194.59 212
17195.83 198
17197.07 231
17198.31 224
17199.54 221
17200.78 234
17202.02 196
17203.26 204
17204.50 223
17205.73 214
17206.97 218
17208.21 212
17209.45 202
17210.69 207
17211.93 207
17213.17 212
17214.40 216
17215.64 224
17216.88 212
17218.12 210
17219.36 215
17220.60 215
17221.84 206
17223.08 195
17224.31 206
17225.55 202
17226.79 202
17228.03 229
17229.27 222
17230.51 215
17231.75 208
17232.99 219
17234.23 215
17235.47 180
17236.71 214
17237.95 222
17239.19 190
17240.43 216
17241.66 240
17242.90 228
17244.14 223
17245.38 213
17246.62 205
17247.86 218
17249.10 205
17250.34 209
17251.58 199
17252.82 203
17254.06 216
17255.30 219
17256.54 199
17257.78 194
17259.02 206
17260.26 225
17261.50 208
17262.74 202
17263.99 197
17265.23 186
17266.47 180
17267.71 202
17268.95 193
17270.19 178
17271.43 192
17272.67 217
17273.91 203
17275.15 210
17276.39 185
17277.63 191
17278.87 220
17280.11 221
17281.36 202
17282.60 207
17283.84 207
17285.08 193
17286.32 217
17287.56 206
17288.80 197
17290.04 206
17291.29 199
17292.53 219
17293.77 199
17295.01 196
17296.25 213
17297.49 194
17298.73 192
17299.98 206
17301.22 208
17302.46 223
17303.70 228
17304.94 196
17306.19 213
17307.43 218
17308.67 235
17309.91 218
17311.15 205
17312.40 201
17313.64 181
17314.88 185
17316.12 178
17317.37 215
17318.61 202
17319.85 206
17321.09 202
17322.33 207
17323.58 203
17324.82 205
17326.06 196
17327.31 196
17328.55 187
17329.79 194
17331.03 219
17332.28 187
17333.52 211
17334.76 191
17336.01 203
17337.25 214
17338.49 196
17339.73 209
17340.98 205
17342.22 199
17343.46 204
17344.71 192
17345.95 196
17347.19 220
17348.44 210
17349.68 220
17350.92 206
17352.17 189
17353.41 207
17354.66 218
17355.90 194
17357.14 210
17358.39 190
17359.63 211
17360.87 191
17362.12 209
17363.36 185
17364.61 193
17365.85 215
17367.09 203
17368.34 193
17369.58 202
17370.83 204
17372.07 213
17373.32 202
17374.56 194
17375.80 214
17377.05 193
17378.29 198
17379.54 194
17380.78 226
17382.03 197
17383.27 192
17384.52 199
17385.76 204
17387.01 206
17388.25 230
17389.50 213
17390.74 204
17391.99 188
17393.23 196
17394.48 191
17395.72 206
17396.97 209
17398.21 195
17399.46 223
17400.70 209
17401.95 209
17403.19 199
17404.44 192
17405.68 189
17406.93 196
17408.18 205
17409.42 197
17410.67 208
17411.91 200
17413.16 194
17414.40 201
17415.65 201
17416.90 200
17418.14 202
17419.39 226
17420.63 188
17421.88 188
17423.13 228
17424.37 217
17425.62 204
17426.86 192
17428.11 201
17429.36 216
17430.60 196
17431.85 240
17433.10 229
17434.34 214
17435.59 192
17436.84 203
17438.08 223
17439.33 214
17440.58 212
17441.82 202
17443.07 225
17444.32 191
17445.56 230
17446.81 235
17448.06 195
17449.30 200
17450.55 209
17451.80 225
17453.05 225
17454.29 222
17455.54 234
17456.79 243
17458.04 239
17459.28 233
17460.53 236
17461.78 225
17463.03 237
17464.27 212
17465.52 209
17466.77 204
17468.02 218
17469.26 236
17470.51 219
17471.76 217
17473.01 228
17474.25 241
17475.50 223
17476.75 237
17478.00 223
17479.25 252
17480.50 248
17481.74 236
17482.99 237
17484.24 246
17485.49 237
17486.74 223
17487.99 252
17489.23 246
17490.48 233
17491.73 226
17492.98 215
17494.23 235
17495.48 229
17496.73 252
17497.97 264
17499.22 227
17500.47 228
17501.72 223
17502.97 266
17504.22 236
17505.47 245
17506.72 250
17507.97 238
17509.22 242
17510.46 251
17511.71 268
17512.96 248
17514.21 247
17515.46 276
17516.71 267
17517.96 249
17519.21 220
17520.46 234
17521.71 256
17522.96 249
17524.21 266
17525.46 271
17526.71 261
17527.96 277
17529.21 271
17530.46 252
17531.71 252
17532.96 260
17534.21 300
17535.46 264
17536.71 264
17537.96 259
17539.21 265
17540.46 289
17541.71 280
17542.96 275
17544.21 271
17545.46 277
17546.71 289
17547.96 277
17549.21 272
17550.46 282
17551.71 259
17552.97 280
17554.22 303
17555.47 289
17556.72 261
17557.97 283
17559.22 263
17560.47 270
17561.72 285
17562.97 276
17564.22 270
17565.48 267
17566.73 306
17567.98 288
17569.23 290
17570.48 285
17571.73 267
17572.98 287
17574.24 280
17575.49 271
17576.74 277
17577.99 281
17579.24 264
17580.49 267
17581.75 286
17583.00 280
17584.25 290
17585.50 292
17586.75 283
17588.00 273
17589.26 281
17590.51 296
17591.76 278
17593.01 305
17594.27 297
17595.52 282
17596.77 289
17598.02 288
17599.27 280
17600.53 288
17601.78 280
17603.03 281
17604.28 283
17605.54 296
17606.79 293
17608.04 260
17609.30 299
17610.55 302
17611.80 285
17613.05 309
17614.31 299
17615.56 282
17616.81 313
17618.07 294
17619.32 268
17620.57 288
17621.83 298
17623.08 308
17624.33 294
17625.59 298
17626.84 275
17628.09 300
17629.35 315
17630.60 280
17631.85 275
17633.11 301
17634.36 301
17635.61 275
17636.87 291
17638.12 305
17639.38 291
17640.63 289
17641.88 277
17643.14 279
17644.39 308
17645.65 291
17646.90 292
17648.15 284
17649.41 260
17650.66 256
17651.92 280
17653.17 271
17654.42 268
17655.68 277
17656.93 270
17658.19 280
17659.44 271
17660.70 250
17661.95 257
17663.21 277
17664.46 251
17665.72 253
17666.97 246
17668.23 261
17669.48 265
17670.74 244
17671.99 229
17673.25 223
17674.50 261
17675.76 262
17677.01 230
17678.27 247
17679.52 252
17680.78 250
17682.03 238
17683.29 240
17684.54 252
17685.80 239
17687.05 245
17688.31 235
17689.57 214
17690.82 246
17692.08 247
17693.33 234
17694.59 257
17695.84 242
17697.10 242
17698.36 246
17699.61 236
17700.87 226
17702.12 232
17703.38 236
17704.64 215
17705.89 202
17707.15 206
17708.40 230
17709.66 233
17710.92 245
17712.17 222
17713.43 226
17714.69 225
17715.94 236
17717.20 239
17718.46 207
17719.71 221
17720.97 274
17722.23 245
17723.48 255
17724.74 247
17726.00 245
17727.25 199
17728.51 206
17729.77 227
17731.03 229
17732.28 252
17733.54 212
17734.80 217
17736.05 230
17737.31 207
17738.57 232
17739.83 225
17741.08 223
17742.34 204
17743.60 223
17744.86 201
17746.11 223
17747.37 239
17748.63 223
17749.89 200
17751.15 238
17752.40 215
17753.66 237
17754.92 183
17756.18 207
17757.43 225
17758.69 227
17759.95 233
17761.21 226
17762.47 221
17763.73 195
17764.98 204
17766.24 218
17767.50 207
17768.76 189
17770.02 229
17771.28 209
17772.53 212
17773.79 203
17775.05 218
17776.31 203
17777.57 229
17778.83 218
17780.09 211
17781.35 210
17782.60 205
17783.86 181
17785.12 223
17786.38 204
17787.64 189
17788.90 189
17790.16 207
17791.42 210
17792.68 188
17793.94 196
17795.20 203
17796.46 197
17797.72 189
17798.97 192
17800.23 176
17801.49 181
17802.75 200
17804.01 207
17805.27 201
17806.53 184
17807.79 215
17809.05 182
17810.31 210
17811.57 194
17812.83 196
17814.09 200
17815.35 197
17816.61 196
17817.87 200
17819.13 194
17820.39 186
17821.65 186
17822.91 184
17824.17 190
17825.43 196
17826.69 211
17827.96 197
17829.22 215
17830.48 193
17831.74 209
17833.00 188
17834.26 192
17835.52 202
17836.78 199
17838.04 189
17839.30 191
17840.56 182
17841.82 217
17843.09 203
17844.35 202
17845.61 189
17846.87 194
17848.13 200
17849.39 164
17850.65 179
17851.91 177
17853.18 178
17854.44 180
17855.70 195
17856.96 177
17858.22 190
17859.48 182
17860.74 176
17862.01 182
17863.27 187
17864.53 202
17865.79 167
17867.05 193
17868.32 202
17869.58 197
17870.84 194
17872.10 196
17873.36 189
17874.63 195
17875.89 179
17877.15 179
17878.41 187
17879.68 185
17880.94 187
17882.20 182
17883.46 190
17884.73 185
17885.99 177
17887.25 191
17888.51 217
17889.78 183
17891.04 191
17892.30 172
17893.56 177
17894.83 172
17896.09 189
17897.35 183
17898.62 195
17899.88 199
17901.14 207
17902.41 192
17903.67 182
17904.93 176
17906.20 206
17907.46 213
17908.72 165
17909.99 213
17911.25 193
17912.51 206
17913.78 201
17915.04 178
17916.30 175
17917.57 187
17918.83 188
17920.09 183
17921.36 205
17922.62 196
17923.89 184
17925.15 193
17926.41 192
17927.68 171
17928.94 173
17930.21 181
17931.47 180
17932.73 175
17934.00 220
17935.26 203
17936.53 170
17937.79 178
17939.06 183
17940.32 203
17941.59 183
17942.85 177
17944.11 175
17945.38 174
17946.64 200
17947.91 196
17949.17 153
17950.44 196
17951.70 186
17952.97 179
17954.23 181
17955.50 188
17956.76 171
17958.03 202
17959.29 197
17960.56 195
17961.82 184
17963.09 180
17964.35 191
17965.62 183
17966.89 186
17968.15 185
17969.42 198
17970.68 188
17971.95 193
17973.21 186
17974.48 193
17975.74 186
17977.01 187
17978.28 189
17979.54 176
17980.81 195
17982.07 175
17983.34 189
17984.61 154
17985.87 194
17987.14 168
17988.40 173
17989.67 209
17990.94 193
17992.20 177
17993.47 180
17994.74 159
17996.00 170
17997.27 189
17998.54 183
17999.80 173
18001.07 174
18002.34 179
18003.60 198
18004.87 195
18006.14 180
18007.40 168
18008.67 164
18009.94 195
18011.20 190
18012.47 173
18013.74 177
18015.00 187
18016.27 184
18017.54 173
18018.81 155
18020.07 175
18021.34 156
18022.61 160
18023.88 180
18025.14 185
18026.41 194
18027.68 159
18028.95 190
18030.21 178
18031.48 172
18032.75 165
18034.02 183
18035.28 187
18036.55 173
18037.82 147
18039.09 178
18040.36 178
18041.62 177
18042.89 208
18044.16 197
18045.43 180
18046.70 182
18047.97 168
18049.23 175
18050.50 205
18051.77 184
18053.04 186
18054.31 180
18055.58 194
18056.84 158
18058.11 209
18059.38 198
18060.65 190
18061.92 181
18063.19 174
18064.46 200
18065.73 170
18067.00 179
18068.26 178
18069.53 189
18070.80 179
18072.07 171
18073.34 196
18074.61 211
18075.88 199
18077.15 211
18078.42 197
18079.69 198
18080.96 199
18082.23 203
18083.50 171
18084.77 170
18086.03 184
18087.30 189
18088.57 171
18089.84 179
18091.11 185
18092.38 168
18093.65 187
18094.92 199
18096.19 181
18097.46 188
18098.73 172
18100.00 181
18101.27 190
18102.54 198
18103.81 180
18105.08 204
18106.35 182
18107.63 193
18108.90 180
18110.17 182
18111.44 186
18112.71 201
18113.98 190
18115.25 200
18116.52 190
18117.79 191
18119.06 214
18120.33 200
18121.60 199
18122.87 175
18124.14 200
18125.42 196
18126.69 196
18127.96 194
18129.23 200
18130.50 190
18131.77 176
18133.04 186
18134.31 218
18135.58 183
18136.86 196
18138.13 197
18139.40 212
18140.67 197
18141.94 189
18143.21 181
18144.49 188
18145.76 175
18147.03 183
18148.30 173
18149.57 170
18150.84 191
18152.12 175
18153.39 208
18154.66 198
18155.93 200
18157.20 173
18158.48 201
18159.75 188
18161.02 197
18162.29 188
18163.57 176
18164.84 188
18166.11 167
18167.38 168
18168.66 172
18169.93 180
18171.20 174
18172.47 154
18173.75 142
18175.02 149
18176.29 181
18177.56 171
18178.84 181
18180.11 191
18181.38 170
18182.66 190
18183.93 178
18185.20 170
18186.48 197
18187.75 179
18189.02 209
18190.30 170
18191.57 171
18192.84 182
18194.12 201
18195.39 194
18196.66 182
18197.94 201
18199.21 182
18200.48 191
18201.76 158
18203.03 180
18204.30 184
18205.58 185
18206.85 161
18208.13 186
18209.40 182
18210.67 177
18211.95 181
18213.22 184
18214.50 180
18215.77 189
18217.04 177
18218.32 165
18219.59 174
18220.87 172
18222.14 190
18223.42 188
18224.69 175
18225.97 177
18227.24 176
18228.51 172
18229.79 214
18231.06 198
18232.34 187
18233.61 185
18234.89 204
18236.16 182
18237.44 197
18238.71 183
18239.99 200
18241.26 170
18242.54 179
18243.81 183
18245.09 176
18246.36 206
18247.64 189
18248.91 199
18250.19 205
18251.47 203
18252.74 206
18254.02 193
18255.29 163
18256.57 185
18257.84 197
18259.12 201
18260.39 170
18261.67 171
18262.95 191
18264.22 175
18265.50 178
18266.77 188
18268.05 181
18269.33 178
18270.60 191
18271.88 188
18273.15 191
18274.43 180
18275.71 192
18276.98 200
18278.26 179
18279.54 183
18280.81 182
18282.09 193
18283.37 200
18284.64 185
18285.92 171
18287.20 177
18288.47 175
18289.75 195
18291.03 176
18292.30 178
18293.58 169
18294.86 184
18296.13 178
18297.41 182
18298.69 197
18299.96 183
18301.24 186
18302.52 180
18303.80 196
18305.07 184
18306.35 180
18307.63 192
18308.91 197
18310.18 199
18311.46 192
18312.74 191
18314.02 176
18315.29 199
18316.57 184
18317.85 168
18319.13 192
18320.40 190
18321.68 207
18322.96 178
18324.24 202
18325.52 202
18326.79 178
18328.07 202
18329.35 188
18330.63 196
18331.91 207
18333.19 186
18334.46 169
18335.74 176
18337.02 187
18338.30 197
18339.58 181
18340.86 189
18342.13 190
18343.41 206
18344.69 217
18345.97 197
18347.25 179
18348.53 183
18349.81 185
18351.09 205
18352.36 211
18353.64 200
18354.92 186
18356.20 189
18357.48 211
18358.76 180
18360.04 166
18361.32 191
18362.60 184
18363.88 183
18365.16 183
18366.44 200
18367.72 175
18369.00 187
18370.27 195
18371.55 182
18372.83 203
18374.11 181
18375.39 166
18376.67 171
18377.95 197
18379.23 192
18380.51 196
18381.79 198
18383.07 178
18384.35 177
18385.63 175
18386.91 209
18388.19 209
18389.47 179
18390.75 179
18392.03 187
18393.31 191
18394.60 210
18395.88 202
18397.16 187
18398.44 182
18399.72 197
18401.00 198
18402.28 166
18403.56 183
18404.84 169
18406.12 191
18407.40 182
18408.68 167
18409.96 189
18411.24 184
18412.53 189
18413.81 179
18415.09 170
18416.37 201
18417.65 162
18418.93 184
18420.21 178
18421.49 170
18422.78 165
18424.06 182
18425.34 191
18426.62 196
18427.90 183
18429.18 169
18430.46 180
18431.75 197
18433.03 163
18434.31 168
18435.59 176
18436.87 168
18438.16 169
18439.44 166
18440.72 186
18442.00 196
18443.28 200
18444.57 202
18445.85 180
18447.13 190
18448.41 190
18449.70 175
18450.98 169
18452.26 151
18453.54 178
18454.83 186
18456.11 174
18457.39 176
18458.67 152
18459.96 174
18461.24 185
18462.52 176
18463.80 162
18465.09 165
18466.37 160
18467.65 166
18468.94 184
18470.22 158
18471.50 177
18472.78 174
18474.07 185
18475.35 188
18476.63 158
18477.92 196
18479.20 166
18480.48 186
18481.77 196
18483.05 192
18484.34 168
18485.62 165
18486.90 183
18488.19 176
18489.47 182
18490.75 175
18492.04 166
18493.32 175
18494.61 177
18495.89 182
18497.17 165
18498.46 170
18499.74 196
18501.03 186
18502.31 182
18503.59 177
18504.88 182
18506.16 169
18507.45 178
18508.73 161
18510.02 174
18511.30 171
18512.58 172
18513.87 182
18515.15 175
18516.44 180
18517.72 171
18519.01 172
18520.29 180
18521.58 191
18522.86 183
18524.15 177
18525.43 170
18526.72 185
18528.00 185
18529.29 202
18530.57 170
18531.86 181
18533.14 173
18534.43 184
18535.71 186
18537.00 201
18538.28 195
18539.57 210
18540.86 201
18542.14 203
18543.43 196
18544.71 205
18546.00 194
18547.28 190
18548.57 185
18549.85 180
18551.14 194
18552.43 175
18553.71 173
18555.00 197
18556.28 191
18557.57 194
18558.86 191
18560.14 172
18561.43 189
18562.72 190
18564.00 207
18565.29 176
18566.57 165
18567.86 166
18569.15 212
18570.43 190
18571.72 180
18573.01 171
18574.29 181
18575.58 209
18576.87 176
18578.15 171
18579.44 181
18580.73 172
18582.01 201
18583.30 173
18584.59 179
18585.88 184
18587.16 190
18588.45 200
18589.74 213
18591.02 188
18592.31 183
18593.60 197
18594.89 190
18596.17 195
18597.46 161
18598.75 182
18600.04 195
18601.32 190
18602.61 178
18603.90 197
18605.19 201
18606.47 179
18607.76 172
18609.05 181
18610.34 171
18611.63 187
18612.91 174
18614.20 194
18615.49 200
18616.78 203
18618.07 189
18619.35 215
18620.64 193
18621.93 201
18623.22 199
18624.51 181
18625.80 188
18627.09 185
18628.37 214
18629.66 219
18630.95 195
18632.24 178
18633.53 171
18634.82 180
18636.11 197
18637.39 204
18638.68 196
18639.97 200
18641.26 195
18642.55 173
18643.84 194
18645.13 177
18646.42 191
18647.71 172
18649.00 176
18650.29 185
18651.58 192
18652.86 158
18654.15 170
18655.44 170
18656.73 178
18658.02 184
18659.31 196
18660.60 171
18661.89 184
18663.18 156
18664.47 193
18665.76 175
18667.05 193
18668.34 178
18669.63 169
18670.92 172
18672.21 160
18673.50 170
18674.79 168
18676.08 171
18677.37 165
18678.66 155
18679.95 171
18681.24 192
18682.53 163
18683.82 175
18685.11 164
18686.40 163
18687.69 158
18688.99 171
18690.28 165
18691.57 161
18692.86 151
18694.15 170
18695.44 180
18696.73 156
18698.02 168
18699.31 159
18700.60 169
18701.89 181
18703.19 173
18704.48 187
18705.77 168
18707.06 163
18708.35 152
18709.64 151
18710.93 173
18712.22 167
18713.52 151
18714.81 165
18716.10 142
18717.39 148
18718.68 169
18719.97 168
18721.27 171
18722.56 165
18723.85 156
18725.14 167
18726.43 158
18727.72 165
18729.02 172
18730.31 171
18731.60 157
18732.89 176
18734.19 176
18735.48 152
18736.77 161
18738.06 161
18739.35 162
18740.65 179
18741.94 170
18743.23 155
18744.52 144
18745.82 165
18747.11 162
18748.40 151
18749.70 178
18750.99 153
18752.28 177
18753.57 182
18754.87 175
18756.16 164
18757.45 149
18758.75 162
18760.04 182
18761.33 170
18762.63 165
18763.92 171
18765.21 147
18766.50 165
18767.80 159
18769.09 181
18770.38 169
18771.68 151
18772.97 180
18774.27 160
18775.56 183
18776.85 146
18778.15 147
18779.44 170
18780.73 156
18782.03 162
18783.32 144
18784.62 152
18785.91 159
18787.20 145
18788.50 144
18789.79 164
18791.09 169
18792.38 170
18793.67 161
18794.97 152
18796.26 151
18797.56 137
18798.85 157
18800.15 181
18801.44 155
18802.74 147
18804.03 147
18805.32 176
18806.62 166
18807.91 160
18809.21 155
18810.50 187
18811.80 187
18813.09 165
18814.39 174
18815.68 143
18816.98 165
18818.27 142
18819.57 157
18820.86 157
18822.16 147
18823.45 157
18824.75 154
18826.05 160
18827.34 145
18828.64 150
18829.93 170
18831.23 166
18832.52 175
18833.82 177
18835.11 157
18836.41 173
18837.71 203
18839.00 153
18840.30 156
18841.59 149
18842.89 163
18844.18 140
18845.48 131
18846.78 181
18848.07 176
18849.37 153
18850.67 166
18851.96 165
18853.26 153
18854.55 181
18855.85 154
18857.15 166
18858.44 161
18859.74 159
18861.04 194
18862.33 132
18863.63 156
18864.93 160
18866.22 161
18867.52 175
18868.82 166
18870.11 173
18871.41 151
18872.71 149
18874.00 142
18875.30 147
18876.60 171
18877.90 165
18879.19 162
18880.49 166
18881.79 163
18883.09 166
18884.38 147
18885.68 157
18886.98 159
18888.27 173
18889.57 146
18890.87 159
18892.17 169
18893.47 174
18894.76 163
18896.06 182
18897.36 168
18898.66 137
18899.95 156
18901.25 161
18902.55 162
18903.85 169
18905.15 174
18906.44 161
18907.74 165
18909.04 156
18910.34 192
18911.64 176
18912.94 169
18914.23 158
18915.53 154
18916.83 169
18918.13 151
18919.43 160
18920.73 158
18922.03 151
18923.32 161
18924.62 159
18925.92 174
18927.22 189
18928.52 153
18929.82 176
18931.12 184
18932.42 190
18933.72 173
18935.01 167
18936.31 181
18937.61 133
18938.91 157
18940.21 159
18941.51 152
18942.81 142
18944.11 134
18945.41 149
18946.71 148
18948.01 168
18949.31 152
18950.61 153
18951.91 160
18953.21 153
18954.51 147
18955.81 165
18957.11 146
18958.41 163
18959.71 173
18961.01 163
18962.31 161
18963.61 139
18964.91 144
18966.21 155
18967.51 150
18968.81 153
18970.11 158
18971.41 156
18972.71 139
18974.01 152
18975.31 161
18976.61 128
18977.91 153
18979.21 142
18980.51 157
18981.81 155
18983.11 154
18984.41 174
18985.71 146
18987.02 150
18988.32 153
18989.62 160
18990.92 161
18992.22 167
18993.52 156
18994.82 146
18996.12 189
18997.42 167
18998.73 140
19000.03 170
19001.33 154
19002.63 150
19003.93 149
19005.23 148
19006.53 151
19007.84 146
19009.14 153
19010.44 162
19011.74 152
19013.04 164
19014.34 157
19015.65 154
19016.95 154
19018.25 175
19019.55 158
19020.85 144
19022.16 155
19023.46 140
19024.76 159
19026.06 132
19027.37 151
19028.67 147
19029.97 162
19031.27 144
19032.57 160
19033.88 172
19035.18 142
19036.48 160
19037.79 146
19039.09 159
19040.39 150
19041.69 143
19043.00 140
19044.30 165
19045.60 167
19046.90 160
19048.21 156
19049.51 149
19050.81 151
19052.12 167
19053.42 166
19054.72 173
19056.03 174
19057.33 162
19058.63 164
19059.94 171
19061.24 173
19062.54 164
19063.85 162
19065.15 167
19066.45 155
19067.76 149
19069.06 149
19070.37 165
19071.67 170
19072.97 171
19074.28 154
19075.58 174
19076.88 165
19078.19 173
19079.49 162
19080.80 158
19082.10 165
19083.41 158
19084.71 160
19086.01 179
19087.32 183
19088.62 170
19089.93 166
19091.23 168
19092.54 148
19093.84 163
19095.14 157
19096.45 165
19097.75 180
19099.06 167
19100.36 158
19101.67 166
19102.97 167
19104.28 160
19105.58 180
19106.89 158
19108.19 157
19109.50 157
19110.80 182
19112.11 154
19113.41 148
19114.72 159
19116.02 175
19117.33 147
19118.64 142
19119.94 151
19121.25 182
19122.55 162
19123.86 163
19125.16 160
19126.47 160
19127.77 150
19129.08 172
19130.39 171
19131.69 168
19133.00 161
19134.30 164
19135.61 176
19136.92 150
19138.22 188
19139.53 179
19140.83 169
19142.14 159
19143.45 160
19144.75 181
19146.06 160
19147.37 155
19148.67 172
19149.98 183
19151.28 159
19152.59 139
19153.90 156
19155.20 148
19156.51 166
19157.82 159
19159.12 181
19160.43 195
19161.74 151
19163.05 170
19164.35 157
19165.66 153
19166.97 144
19168.27 149
19169.58 176
19170.89 144
19172.19 176
19173.50 161
19174.81 163
19176.12 161
19177.42 153
19178.73 167
19180.04 173
19181.35 166
19182.65 154
19183.96 175
19185.27 180
19186.58 163
19187.89 167
19189.19 171
19190.50 155
19191.81 164
19193.12 156
19194.42 152
19195.73 160
19197.04 137
19198.35 161
19199.66 151
19200.97 162
19202.27 152
19203.58 144
19204.89 156
19206.20 141
19207.51 151
19208.82 164
19210.12 127
19211.43 151
19212.74 153
19214.05 155
19215.36 152
19216.67 156
19217.98 154
19219.28 158
19220.59 173
19221.90 153
19223.21 174
19224.52 136
19225.83 150
19227.14 156
19228.45 150
19229.76 155
19231.07 139
19232.38 165
19233.68 160
19234.99 155
19236.30 138
19237.61 146
19238.92 139
19240.23 153
19241.54 176
19242.85 180
19244.16 154
19245.47 155
19246.78 150
19248.09 154
19249.40 159
19250.71 159
19252.02 165
19253.33 177
19254.64 159
19255.95 153
19257.26 164
19258.57 171
19259.88 141
19261.19 146
19262.50 196
19263.81 161
19265.12 166
19266.43 167
19267.74 143
19269.05 148
19270.36 161
19271.67 153
19272.99 160
19274.30 151
19275.61 167
19276.92 172
19278.23 180
19279.54 170
19280.85 140
19282.16 162
19283.47 138
19284.78 139
19286.09 152
19287.41 148
19288.72 150
19290.03 166
19291.34 158
19292.65 174
19293.96 158
19295.27 149
19296.58 150
19297.90 146
19299.21 148
19300.52 162
19301.83 148
19303.14 143
19304.45 163
19305.77 152
19307.08 169
19308.39 138
19309.70 160
19311.01 148
19312.33 181
19313.64 153
19314.95 144
19316.26 165
19317.57 163
19318.89 148
19320.20 172
19321.51 166
19322.82 159
19324.14 159
19325.45 158
19326.76 171
19328.07 155
19329.39 150
19330.70 167
19332.01 153
19333.32 137
19334.64 135
19335.95 153
19337.26 165
19338.58 174
19339.89 171
19341.20 138
19342.51 127
19343.83 156
19345.14 163
19346.45 169
19347.77 164
19349.08 149
19350.39 153
19351.71 144
19353.02 145
19354.33 163
19355.65 148
19356.96 121
19358.27 146
19359.59 135
19360.90 151
19362.21 162
19363.53 178
19364.84 160
19366.16 162
19367.47 148
19368.78 166
19370.10 152
19371.41 149
19372.73 139
19374.04 127
19375.35 148
19376.67 143
19377.98 153
19379.30 174
19380.61 167
19381.93 159
19383.24 171
19384.55 159
19385.87 174
19387.18 142
19388.50 161
19389.81 153
19391.13 157
19392.44 156
19393.76 159
19395.07 169
19396.39 136
19397.70 155
19399.02 147
19400.33 162
19401.65 147
19402.96 151
19404.28 157
19405.59 157
19406.91 148
19408.22 164
19409.54 151
19410.85 148
19412.17 142
19413.48 154
19414.80 146
19416.11 166
19417.43 143
19418.75 157
19420.06 139
19421.38 146
19422.69 156
19424.01 157
19425.32 176
19426.64 179
19427.96 160
19429.27 145
19430.59 145
19431.90 139
19433.22 144
19434.54 141
19435.85 167
19437.17 154
19438.49 166
19439.80 148
19441.12 142
19442.43 162
19443.75 170
19445.07 173
19446.38 152
19447.70 164
19449.02 151
19450.33 156
19451.65 153
19452.97 157
19454.28 155
19455.60 147
19456.92 170
19458.23 153
19459.55 153
19460.87 135
19462.19 161
19463.50 142
19464.82 159
19466.14 156
19467.45 155
19468.77 145
19470.09 152
19471.41 144
19472.72 147
19474.04 133
19475.36 141
19476.68 137
19477.99 160
19479.31 170
19480.63 156
19481.95 147
19483.27 146
19484.58 163
19485.90 151
19487.22 152
19488.54 143
19489.85 184
19491.17 171
19492.49 147
19493.81 135
19495.13 173
19496.45 163
19497.76 152
19499.08 151
19500.40 144
19501.72 158
19503.04 146
19504.36 168
19505.67 150
19506.99 155
19508.31 167
19509.63 158
19510.95 156
19512.27 170
19513.59 170
19514.91 142
19516.22 145
19517.54 152
19518.86 151
19520.18 157
19521.50 156
19522.82 146
19524.14 173
19525.46 163
19526.78 158
19528.10 139
19529.42 156
19530.74 135
19532.06 140
19533.37 128
19534.69 151
19536.01 150
19537.33 146
19538.65 149
19539.97 165
19541.29 146
19542.61 152
19543.93 140
19545.25 139
19546.57 173
19547.89 134
19549.21 133
19550.53 146
19551.85 151
19553.17 146
19554.49 154
19555.81 159
19557.13 151
19558.45 149
19559.77 174
19561.09 142
19562.41 146
19563.74 142
19565.06 137
19566.38 153
19567.70 165
19569.02 145
19570.34 149
19571.66 173
19572.98 160
19574.30 180
19575.62 147
19576.94 148
19578.26 137
19579.59 159
19580.91 155
19582.23 158
19583.55 140
19584.87 142
19586.19 174
19587.51 159
19588.83 144
19590.16 139
19591.48 152
19592.80 146
19594.12 140
19595.44 136
19596.76 173
19598.08 162
19599.41 159
19600.73 140
19602.05 145
19603.37 144
19604.69 152
19606.02 161
19607.34 160
19608.66 163
19609.98 149
19611.30 149
19612.63 159
19613.95 159
19615.27 152
19616.59 171
19617.91 146
19619.24 131
19620.56 158
19621.88 188
19623.20 170
19624.53 149
19625.85 145
19627.17 181
19628.50 163
19629.82 145
19631.14 167
19632.46 165
19633.79 138
19635.11 165
19636.43 151
19637.76 141
19639.08 138
19640.40 156
19641.72 178
19643.05 153
19644.37 161
19645.69 177
19647.02 178
19648.34 169
19649.66 136
19650.99 158
19652.31 156
19653.64 161
19654.96 167
19656.28 169
19657.61 169
19658.93 166
19660.25 159
19661.58 166
19662.90 150
19664.23 162
19665.55 142
19666.87 140
19668.20 143
19669.52 156
19670.85 143
19672.17 157
19673.49 159
19674.82 179
19676.14 177
19677.47 151
19678.79 158
19680.12 158
19681.44 176
19682.76 173
19684.09 156
19685.41 168
19686.74 152
19688.06 144
19689.39 134
19690.71 161
19692.04 170
19693.36 154
19694.69 168
19696.01 175
19697.34 159
19698.66 171
19699.99 158
19701.31 167
19702.64 135
19703.96 171
19705.29 159
19706.61 151
19707.94 152
19709.26 121
19710.59 152
19711.92 149
19713.24 149
19714.57 143
19715.89 152
19717.22 160
19718.54 173
19719.87 171
19721.20 160
19722.52 139
19723.85 140
19725.17 185
19726.50 158
19727.83 150
19729.15 161
19730.48 153
19731.80 137
19733.13 170
19734.46 160
19735.78 173
19737.11 149
19738.44 144
19739.76 165
19741.09 150
19742.41 142
19743.74 150
19745.07 152
19746.39 151
19747.72 158
19749.05 166
19750.37 156
19751.70 155
19753.03 138
19754.36 141
19755.68 161
19757.01 137
19758.34 149
19759.66 158
19760.99 160
19762.32 148
19763.65 155
19764.97 165
19766.30 138
19767.63 148
19768.95 144
19770.28 158
19771.61 169
19772.94 138
19774.27 165
19775.59 169
19776.92 167
19778.25 157
19779.58 156
19780.90 136
19782.23 135
19783.56 149
19784.89 164
19786.22 150
19787.54 154
19788.87 149
19790.20 146
19791.53 144
19792.86 141
19794.18 144
19795.51 149
19796.84 141
19798.17 152
19799.50 166
19800.83 145
19802.16 139
19803.48 148
19804.81 150
19806.14 135
19807.47 137
19808.80 158
19810.13 137
19811.46 143
19812.79 165
19814.11 141
19815.44 152
19816.77 159
19818.10 169
19819.43 152
19820.76 176
19822.09 155
19823.42 160
19824.75 170
19826.08 161
19827.41 154
19828.74 148
19830.07 150
19831.39 150
19832.72 158
19834.05 160
19835.38 164
19836.71 154
19838.04 166
19839.37 153
19840.70 150
19842.03 168
19843.36 152
19844.69 166
19846.02 161
19847.35 140
19848.68 166
19850.01 155
19851.34 153
19852.67 156
19854.00 146
19855.33 164
19856.66 157
19857.99 154
19859.33 143
19860.66 134
19861.99 151
19863.32 164
19864.65 148
19865.98 143
19867.31 149
19868.64 157
19869.97 138
19871.30 140
19872.63 141
19873.96 154
19875.29 150
19876.63 152
19877.96 146
19879.29 147
19880.62 140
19881.95 152
19883.28 144
19884.61 137
19885.94 121
19887.28 149
19888.61 177
19889.94 144
19891.27 152
19892.60 159
19893.93 132
19895.26 152
19896.60 156
19897.93 162
19899.26 152
19900.59 158
19901.92 154
19903.26 191
19904.59 133
19905.92 147
19907.25 147
19908.58 162
19909.92 154
19911.25 142
19912.58 144
19913.91 150
19915.24 151
19916.58 142
19917.91 171
19919.24 166
19920.57 148
19921.91 162
19923.24 166
19924.57 151
19925.91 159
19927.24 157
19928.57 146
19929.90 135
19931.24 149
19932.57 164
19933.90 163
19935.24 168
19936.57 150
19937.90 141
19939.23 159
19940.57 181
19941.90 152
19943.23 164
19944.57 158
19945.90 172
19947.23 163
19948.57 166
19949.90 149
19951.23 174
19952.57 173
19953.90 149
19955.24 148
19956.57 166
19957.90 152
19959.24 148
19960.57 150
19961.90 161
19963.24 142
19964.57 158
19965.91 153
19967.24 147
19968.58 176
19969.91 136
19971.24 161
19972.58 152
19973.91 165
19975.25 143
19976.58 169
19977.92 171
19979.25 141
19980.58 152
19981.92 162
19983.25 157
19984.59 157
19985.92 152
19987.26 181
19988.59 187
19989.93 168
19991.26 159
19992.60 166
19993.93 165
19995.27 156
19996.60 164
19997.94 164
19999.27 151
20000.61 154
20001.94 156
20003.28 154
20004.61 157
20005.95 166
20007.28 135
20008.62 154
20009.96 141
20011.29 151
20012.63 157
20013.96 156
20015.30 180
20016.63 155
20017.97 153
20019.30 157
20020.64 160
20021.98 155
20023.31 172
20024.65 188
20025.98 151
20027.32 149
20028.66 143
20029.99 140
20031.33 129
20032.67 157
20034.00 158
20035.34 164
20036.67 179
20038.01 173
20039.35 158
20040.68 193
20042.02 181
20043.36 155
20044.69 134
20046.03 147
20047.37 156
20048.70 147
20050.04 147
20051.38 143
20052.71 167
20054.05 176
20055.39 164
20056.73 163
20058.06 153
20059.40 173
20060.74 156
20062.07 162
20063.41 167
20064.75 162
20066.09 162
20067.42 146
20068.76 144
20070.10 155
20071.44 147
20072.77 168
20074.11 153
20075.45 167
20076.79 175
20078.13 177
20079.46 196
20080.80 168
20082.14 165
20083.48 176
20084.81 142
20086.15 146
20087.49 154
20088.83 168
20090.17 176
20091.51 153
20092.84 168
20094.18 169
20095.52 153
20096.86 165
20098.20 164
20099.54 140
20100.87 151
20102.21 179
20103.55 186
20104.89 155
20106.23 170
20107.57 165
20108.91 162
20110.25 143
20111.58 171
20112.92 169
20114.26 179
20115.60 174
20116.94 157
20118.28 146
20119.62 138
20120.96 175
20122.30 173
20123.64 162
20124.98 169
20126.31 187
20127.65 171
20128.99 159
