# Supplementary material for: MALDI-TOF MS typing enables the classification of brewing yeasts of the genus Saccharomyces to major beer styles
Source: PLoS One. 2017 Aug 9;12(8):e0181694. doi: 10.1371/journal.pone.0181694 (PMC5549903; doi:10.1371/journal.pone.0181694)
Supplement: S8 File — The directory includes 90 raw files and was zipped to “.zip”; the folder has three strains with 30 spectra per strain; S1 Text explains the raw files with an example and Table 1 represents the yeast strains used within the experiment. (ZIP) [file pone.0181694.s011.zip › 22-24/30283-8J4-Lag-Lag-Lag-YPG-18h-E-E_2016-09-22_6_0_D12_1.dat]

1999.90 1030
2000.32 1071
2000.75 1086
2001.17 1093
2001.59 1036
2002.01 972
2002.43 967
2002.86 988
2003.28 970
2003.70 939
2004.12 947
2004.54 884
2004.97 841
2005.39 940
2005.81 869
2006.23 817
2006.66 885
2007.08 910
2007.50 887
2007.92 807
2008.35 830
2008.77 864
2009.19 886
2009.61 911
2010.04 870
2010.46 875
2010.88 829
2011.31 901
2011.73 831
2012.15 802
2012.57 835
2013.00 797
2013.42 778
2013.84 856
2014.27 861
2014.69 815
2015.11 833
2015.54 832
2015.96 784
2016.38 881
2016.81 883
2017.23 902
2017.65 889
2018.08 831
2018.50 902
2018.93 939
2019.35 866
2019.77 892
2020.20 902
2020.62 930
2021.04 969
2021.47 919
2021.89 959
2022.32 909
2022.74 887
2023.17 880
2023.59 871
2024.01 899
2024.44 936
2024.86 879
2025.29 841
2025.71 870
2026.14 860
2026.56 853
2026.98 872
2027.41 873
2027.83 872
2028.26 828
2028.68 797
2029.11 812
2029.53 890
2029.96 807
2030.38 831
2030.81 843
2031.23 872
2031.66 853
2032.08 821
2032.51 846
2032.93 851
2033.36 829
2033.78 846
2034.21 805
2034.63 847
2035.06 895
2035.49 872
2035.91 882
2036.34 839
2036.76 823
2037.19 812
2037.61 839
2038.04 845
2038.47 843
2038.89 818
2039.32 841
2039.74 832
2040.17 827
2040.59 849
2041.02 858
2041.45 873
2041.87 839
2042.30 853
2042.73 858
2043.15 824
2043.58 870
2044.00 873
2044.43 929
2044.86 943
2045.28 897
2045.71 837
2046.14 913
2046.56 945
2046.99 851
2047.42 835
2047.84 898
2048.27 821
2048.70 824
2049.12 845
2049.55 787
2049.98 803
2050.40 856
2050.83 853
2051.26 770
2051.69 772
2052.11 850
2052.54 815
2052.97 812
2053.40 826
2053.82 786
2054.25 838
2054.68 785
2055.10 842
2055.53 919
2055.96 894
2056.39 926
2056.82 994
2057.24 947
2057.67 937
2058.10 1024
2058.53 1066
2058.95 939
2059.38 910
2059.81 958
2060.24 967
2060.67 893
2061.09 894
2061.52 842
2061.95 865
2062.38 979
2062.81 898
2063.24 916
2063.66 962
2064.09 980
2064.52 1019
2064.95 1120
2065.38 1158
2065.81 1240
2066.24 1278
2066.66 1190
2067.09 1208
2067.52 1250
2067.95 1139
2068.38 1059
2068.81 1008
2069.24 942
2069.67 961
2070.10 879
2070.52 893
2070.95 898
2071.38 884
2071.81 855
2072.24 867
2072.67 883
2073.10 844
2073.53 810
2073.96 904
2074.39 956
2074.82 960
2075.25 949
2075.68 953
2076.11 906
2076.54 969
2076.97 987
2077.40 945
2077.83 896
2078.26 876
2078.69 901
2079.12 950
2079.55 944
2079.98 1005
2080.41 893
2080.84 923
2081.27 924
2081.70 894
2082.13 857
2082.56 835
2082.99 919
2083.42 847
2083.85 842
2084.28 875
2084.71 923
2085.14 896
2085.57 888
2086.00 911
2086.43 914
2086.86 903
2087.29 877
2087.73 819
2088.16 828
2088.59 842
2089.02 839
2089.45 859
2089.88 859
2090.31 843
2090.74 882
2091.17 927
2091.61 878
2092.04 845
2092.47 833
2092.90 885
2093.33 815
2093.76 853
2094.19 830
2094.63 827
2095.06 812
2095.49 832
2095.92 800
2096.35 787
2096.78 803
2097.22 836
2097.65 830
2098.08 791
2098.51 801
2098.94 800
2099.38 834
2099.81 863
2100.24 798
2100.67 777
2101.11 830
2101.54 843
2101.97 773
2102.40 849
2102.83 833
2103.27 815
2103.70 802
2104.13 769
2104.56 841
2105.00 816
2105.43 831
2105.86 789
2106.30 840
2106.73 779
2107.16 939
2107.59 898
2108.03 875
2108.46 879
2108.89 829
2109.33 887
2109.76 843
2110.19 750
2110.63 848
2111.06 820
2111.49 788
2111.93 842
2112.36 839
2112.79 849
2113.23 792
2113.66 857
2114.09 863
2114.53 869
2114.96 836
2115.40 817
2115.83 812
2116.26 811
2116.70 760
2117.13 777
2117.56 757
2118.00 745
2118.43 814
2118.87 852
2119.30 835
2119.73 781
2120.17 806
2120.60 834
2121.04 867
2121.47 814
2121.91 839
2122.34 792
2122.78 828
2123.21 854
2123.64 831
2124.08 852
2124.51 889
2124.95 846
2125.38 858
2125.82 922
2126.25 851
2126.69 861
2127.12 885
2127.56 912
2127.99 872
2128.43 839
2128.86 882
2129.30 916
2129.73 967
2130.17 936
2130.60 1020
2131.04 959
2131.47 1034
2131.91 965
2132.35 974
2132.78 937
2133.22 1006
2133.65 910
2134.09 891
2134.52 892
2134.96 930
2135.40 886
2135.83 870
2136.27 863
2136.70 841
2137.14 868
2137.57 954
2138.01 830
2138.45 843
2138.88 845
2139.32 804
2139.76 826
2140.19 845
2140.63 785
2141.06 757
2141.50 832
2141.94 824
2142.37 766
2142.81 767
2143.25 772
2143.68 819
2144.12 823
2144.56 780
2144.99 827
2145.43 816
2145.87 829
2146.30 823
2146.74 801
2147.18 858
2147.62 871
2148.05 929
2148.49 942
2148.93 1012
2149.36 1009
2149.80 1076
2150.24 1013
2150.68 1034
2151.11 1140
2151.55 1060
2151.99 1042
2152.43 1053
2152.86 1020
2153.30 974
2153.74 986
2154.18 973
2154.61 928
2155.05 911
2155.49 929
2155.93 961
2156.37 904
2156.80 902
2157.24 952
2157.68 946
2158.12 941
2158.56 928
2158.99 946
2159.43 855
2159.87 893
2160.31 886
2160.75 884
2161.19 882
2161.62 913
2162.06 912
2162.50 888
2162.94 914
2163.38 926
2163.82 887
2164.26 979
2164.69 1090
2165.13 1026
2165.57 1057
2166.01 1058
2166.45 1070
2166.89 1030
2167.33 1055
2167.77 1058
2168.21 1052
2168.65 1057
2169.08 1052
2169.52 1000
2169.96 1047
2170.40 979
2170.84 1047
2171.28 1065
2171.72 1038
2172.16 1069
2172.60 1058
2173.04 1043
2173.48 1127
2173.92 1104
2174.36 1046
2174.80 1118
2175.24 1164
2175.68 1142
2176.12 1162
2176.56 1178
2177.00 1102
2177.44 1162
2177.88 1112
2178.32 998
2178.76 984
2179.20 1034
2179.64 1029
2180.08 954
2180.52 1035
2180.96 1018
2181.40 952
2181.84 938
2182.28 964
2182.72 953
2183.16 929
2183.60 905
2184.04 849
2184.48 885
2184.93 911
2185.37 881
2185.81 873
2186.25 903
2186.69 887
2187.13 939
2187.57 899
2188.01 857
2188.45 893
2188.89 929
2189.34 985
2189.78 933
2190.22 972
2190.66 965
2191.10 955
2191.54 967
2191.98 910
2192.43 917
2192.87 952
2193.31 935
2193.75 1001
2194.19 1014
2194.63 1058
2195.08 1083
2195.52 1070
2195.96 1042
2196.40 1026
2196.84 1073
2197.29 1064
2197.73 1023
2198.17 955
2198.61 951
2199.06 966
2199.50 951
2199.94 898
2200.38 916
2200.82 912
2201.27 872
2201.71 873
2202.15 886
2202.59 873
2203.04 871
2203.48 848
2203.92 918
2204.37 940
2204.81 953
2205.25 931
2205.69 935
2206.14 935
2206.58 1076
2207.02 1005
2207.47 958
2207.91 985
2208.35 1021
2208.80 1003
2209.24 992
2209.68 1058
2210.13 1014
2210.57 1037
2211.01 1001
2211.46 1034
2211.90 1020
2212.34 1020
2212.79 995
2213.23 1012
2213.67 1004
2214.12 993
2214.56 1072
2215.01 1000
2215.45 1015
2215.89 980
2216.34 857
2216.78 929
2217.23 911
2217.67 926
2218.11 902
2218.56 932
2219.00 934
2219.45 872
2219.89 920
2220.34 958
2220.78 932
2221.22 945
2221.67 995
2222.11 1030
2222.56 959
2223.00 954
2223.45 973
2223.89 1012
2224.34 982
2224.78 1005
2225.23 1003
2225.67 1037
2226.12 1001
2226.56 1052
2227.01 1043
2227.45 1003
2227.90 1000
2228.34 990
2228.79 989
2229.23 1020
2229.68 1119
2230.12 1016
2230.57 1035
2231.01 1016
2231.46 1056
2231.90 1102
2232.35 1095
2232.80 1100
2233.24 1122
2233.69 1089
2234.13 1057
2234.58 1038
2235.02 1013
2235.47 1019
2235.92 1028
2236.36 977
2236.81 951
2237.25 1025
2237.70 1016
2238.15 1018
2238.59 974
2239.04 971
2239.49 941
2239.93 966
2240.38 973
2240.82 931
2241.27 877
2241.72 881
2242.16 885
2242.61 877
2243.06 878
2243.50 849
2243.95 891
2244.40 908
2244.84 895
2245.29 949
2245.74 892
2246.19 903
2246.63 852
2247.08 868
2247.53 935
2247.97 877
2248.42 883
2248.87 872
2249.32 901
2249.76 898
2250.21 952
2250.66 850
2251.10 841
2251.55 897
2252.00 912
2252.45 941
2252.89 891
2253.34 877
2253.79 856
2254.24 920
2254.69 938
2255.13 901
2255.58 890
2256.03 896
2256.48 870
2256.93 832
2257.37 897
2257.82 893
2258.27 889
2258.72 975
2259.17 886
2259.61 882
2260.06 931
2260.51 937
2260.96 876
2261.41 895
2261.86 1021
2262.31 1053
2262.75 980
2263.20 964
2263.65 915
2264.10 1041
2264.55 976
2265.00 913
2265.45 898
2265.90 944
2266.34 970
2266.79 969
2267.24 942
2267.69 876
2268.14 931
2268.59 976
2269.04 1011
2269.49 1085
2269.94 1068
2270.39 1084
2270.84 1077
2271.29 1165
2271.74 1210
2272.18 1120
2272.63 1179
2273.08 1169
2273.53 1135
2273.98 1201
2274.43 1203
2274.88 1264
2275.33 1330
2275.78 1426
2276.23 1442
2276.68 1532
2277.13 1531
2277.58 1414
2278.03 1519
2278.48 1451
2278.93 1358
2279.38 1286
2279.83 1282
2280.28 1117
2280.73 1088
2281.19 1119
2281.64 1028
2282.09 952
2282.54 963
2282.99 958
2283.44 914
2283.89 912
2284.34 935
2284.79 924
2285.24 880
2285.69 869
2286.14 930
2286.59 891
2287.04 908
2287.50 930
2287.95 955
2288.40 1082
2288.85 1092
2289.30 1118
2289.75 1155
2290.20 1270
2290.65 1278
2291.11 1280
2291.56 1269
2292.01 1364
2292.46 1372
2292.91 1373
2293.36 1365
2293.82 1303
2294.27 1292
2294.72 1293
2295.17 1283
2295.62 1187
2296.07 1101
2296.53 1081
2296.98 1057
2297.43 1034
2297.88 957
2298.33 962
2298.79 949
2299.24 933
2299.69 968
2300.14 1001
2300.60 959
2301.05 891
2301.50 852
2301.95 838
2302.41 857
2302.86 904
2303.31 914
2303.76 879
2304.22 876
2304.67 847
2305.12 914
2305.57 898
2306.03 844
2306.48 899
2306.93 909
2307.39 911
2307.84 910
2308.29 894
2308.75 991
2309.20 932
2309.65 1009
2310.11 1020
2310.56 991
2311.01 1057
2311.47 1082
2311.92 1049
2312.37 1003
2312.83 1046
2313.28 1023
2313.73 1039
2314.19 1029
2314.64 1055
2315.09 971
2315.55 1125
2316.00 1036
2316.46 994
2316.91 1054
2317.36 949
2317.82 972
2318.27 947
2318.73 951
2319.18 940
2319.63 988
2320.09 1073
2320.54 1046
2321.00 1021
2321.45 1098
2321.91 1037
2322.36 1010
2322.82 1033
2323.27 1045
2323.72 1075
2324.18 1218
2324.63 1213
2325.09 1356
2325.54 1359
2326.00 1383
2326.45 1389
2326.91 1403
2327.36 1369
2327.82 1286
2328.27 1146
2328.73 1130
2329.18 1092
2329.64 1043
2330.09 1054
2330.55 1085
2331.00 1025
2331.46 970
2331.92 876
2332.37 905
2332.83 951
2333.28 1012
2333.74 967
2334.19 912
2334.65 857
2335.10 917
2335.56 865
2336.02 895
2336.47 894
2336.93 853
2337.38 882
2337.84 945
2338.30 920
2338.75 925
2339.21 903
2339.66 978
2340.12 959
2340.58 911
2341.03 970
2341.49 939
2341.95 907
2342.40 922
2342.86 918
2343.32 926
2343.77 892
2344.23 958
2344.68 874
2345.14 867
2345.60 888
2346.06 880
2346.51 949
2346.97 936
2347.43 905
2347.88 929
2348.34 909
2348.80 1015
2349.25 973
2349.71 999
2350.17 996
2350.63 1008
2351.08 941
2351.54 943
2352.00 956
2352.46 955
2352.91 926
2353.37 900
2353.83 923
2354.29 884
2354.74 851
2355.20 822
2355.66 876
2356.12 808
2356.57 819
2357.03 878
2357.49 926
2357.95 945
2358.41 925
2358.86 934
2359.32 1002
2359.78 927
2360.24 906
2360.70 928
2361.15 947
2361.61 946
2362.07 957
2362.53 924
2362.99 951
2363.45 944
2363.91 969
2364.36 974
2364.82 1033
2365.28 1104
2365.74 989
2366.20 981
2366.66 1037
2367.12 1068
2367.57 1021
2368.03 1059
2368.49 1033
2368.95 985
2369.41 994
2369.87 1005
2370.33 946
2370.79 922
2371.25 949
2371.71 996
2372.17 996
2372.63 1012
2373.09 973
2373.54 991
2374.00 1072
2374.46 1006
2374.92 929
2375.38 1038
2375.84 1150
2376.30 1057
2376.76 1005
2377.22 961
2377.68 1015
2378.14 935
2378.60 944
2379.06 1029
2379.52 1035
2379.98 1014
2380.44 1005
2380.90 985
2381.36 921
2381.82 895
2382.28 901
2382.74 870
2383.20 873
2383.66 900
2384.12 938
2384.59 936
2385.05 954
2385.51 919
2385.97 884
2386.43 931
2386.89 913
2387.35 903
2387.81 933
2388.27 931
2388.73 888
2389.19 938
2389.65 1002
2390.12 996
2390.58 973
2391.04 1026
2391.50 986
2391.96 980
2392.42 947
2392.88 940
2393.34 969
2393.81 918
2394.27 918
2394.73 945
2395.19 865
2395.65 921
2396.11 940
2396.57 941
2397.04 992
2397.50 959
2397.96 1008
2398.42 986
2398.88 1012
2399.35 986
2399.81 972
2400.27 996
2400.73 982
2401.19 952
2401.66 988
2402.12 945
2402.58 933
2403.04 865
2403.51 857
2403.97 906
2404.43 825
2404.89 899
2405.36 961
2405.82 954
2406.28 996
2406.74 887
2407.21 810
2407.67 923
2408.13 910
2408.59 884
2409.06 873
2409.52 890
2409.98 925
2410.45 892
2410.91 878
2411.37 835
2411.84 873
2412.30 837
2412.76 839
2413.23 820
2413.69 887
2414.15 897
2414.62 950
2415.08 885
2415.54 845
2416.01 853
2416.47 913
2416.93 897
2417.40 975
2417.86 919
2418.32 897
2418.79 958
2419.25 924
2419.72 915
2420.18 946
2420.64 962
2421.11 899
2421.57 926
2422.04 976
2422.50 934
2422.96 883
2423.43 946
2423.89 959
2424.36 953
2424.82 968
2425.29 997
2425.75 927
2426.22 978
2426.68 942
2427.15 967
2427.61 953
2428.07 901
2428.54 895
2429.00 882
2429.47 865
2429.93 856
2430.40 902
2430.86 846
2431.33 819
2431.79 886
2432.26 894
2432.72 912
2433.19 886
2433.65 885
2434.12 889
2434.59 888
2435.05 877
2435.52 904
2435.98 1018
2436.45 957
2436.91 899
2437.38 918
2437.84 967
2438.31 967
2438.78 919
2439.24 941
2439.71 948
2440.17 1000
2440.64 1030
2441.10 1036
2441.57 1040
2442.04 1068
2442.50 955
2442.97 1021
2443.44 986
2443.90 1008
2444.37 952
2444.83 889
2445.30 891
2445.77 933
2446.23 935
2446.70 882
2447.17 921
2447.63 923
2448.10 948
2448.57 897
2449.03 899
2449.50 912
2449.97 871
2450.43 896
2450.90 866
2451.37 926
2451.83 924
2452.30 898
2452.77 872
2453.24 884
2453.70 875
2454.17 906
2454.64 874
2455.10 908
2455.57 882
2456.04 890
2456.51 850
2456.97 873
2457.44 833
2457.91 829
2458.38 883
2458.84 944
2459.31 934
2459.78 853
2460.25 865
2460.72 868
2461.18 871
2461.65 841
2462.12 844
2462.59 856
2463.06 828
2463.52 867
2463.99 897
2464.46 873
2464.93 889
2465.40 891
2465.86 970
2466.33 870
2466.80 880
2467.27 885
2467.74 871
2468.21 853
2468.68 871
2469.14 838
2469.61 872
2470.08 918
2470.55 896
2471.02 880
2471.49 821
2471.96 828
2472.43 847
2472.90 850
2473.36 871
2473.83 842
2474.30 891
2474.77 867
2475.24 897
2475.71 887
2476.18 869
2476.65 896
2477.12 964
2477.59 972
2478.06 989
2478.53 910
2479.00 885
2479.47 910
2479.94 909
2480.41 894
2480.87 873
2481.34 860
2481.81 845
2482.28 881
2482.75 851
2483.22 846
2483.69 849
2484.16 839
2484.63 882
2485.10 920
2485.57 936
2486.05 982
2486.52 989
2486.99 991
2487.46 1079
2487.93 1026
2488.40 1015
2488.87 1021
2489.34 937
2489.81 907
2490.28 976
2490.75 1012
2491.22 975
2491.69 1013
2492.16 917
2492.63 989
2493.10 999
2493.58 946
2494.05 890
2494.52 952
2494.99 1035
2495.46 973
2495.93 931
2496.40 894
2496.87 899
2497.34 914
2497.82 926
2498.29 880
2498.76 879
2499.23 860
2499.70 862
2500.17 894
2500.64 876
2501.12 860
2501.59 832
2502.06 877
2502.53 848
2503.00 842
2503.48 875
2503.95 860
2504.42 884
2504.89 865
2505.36 895
2505.84 888
2506.31 955
2506.78 939
2507.25 856
2507.72 955
2508.20 965
2508.67 955
2509.14 1001
2509.61 950
2510.09 1005
2510.56 1114
2511.03 1174
2511.50 1231
2511.98 1305
2512.45 1307
2512.92 1358
2513.40 1305
2513.87 1291
2514.34 1185
2514.81 1235
2515.29 1231
2515.76 1121
2516.23 1123
2516.71 1013
2517.18 1033
2517.65 1020
2518.13 992
2518.60 1011
2519.07 973
2519.55 1063
2520.02 1126
2520.49 1050
2520.97 1024
2521.44 990
2521.91 955
2522.39 1055
2522.86 997
2523.34 913
2523.81 900
2524.28 975
2524.76 957
2525.23 922
2525.70 932
2526.18 963
2526.65 987
2527.13 970
2527.60 1033
2528.08 1008
2528.55 1010
2529.02 1021
2529.50 989
2529.97 992
2530.45 983
2530.92 945
2531.40 1007
2531.87 1018
2532.34 1005
2532.82 995
2533.29 1006
2533.77 1010
2534.24 969
2534.72 989
2535.19 983
2535.67 1001
2536.14 953
2536.62 919
2537.09 965
2537.57 963
2538.04 955
2538.52 909
2538.99 972
2539.47 984
2539.94 968
2540.42 1029
2540.90 1089
2541.37 1064
2541.85 980
2542.32 1053
2542.80 1016
2543.27 1077
2543.75 998
2544.22 996
2544.70 1028
2545.18 991
2545.65 983
2546.13 1046
2546.60 1085
2547.08 1121
2547.56 1132
2548.03 1256
2548.51 1310
2548.98 1328
2549.46 1249
2549.94 1278
2550.41 1318
2550.89 1284
2551.37 1229
2551.84 1266
2552.32 1208
2552.80 1153
2553.27 1177
2553.75 1140
2554.23 1165
2554.70 1138
2555.18 1057
2555.66 1014
2556.13 1011
2556.61 1084
2557.09 1040
2557.56 1034
2558.04 1006
2558.52 1031
2558.99 1069
2559.47 1086
2559.95 981
2560.43 971
2560.90 1030
2561.38 878
2561.86 920
2562.33 948
2562.81 922
2563.29 923
2563.77 872
2564.25 955
2564.72 950
2565.20 908
2565.68 891
2566.16 848
2566.63 907
2567.11 881
2567.59 939
2568.07 954
2568.55 947
2569.02 931
2569.50 883
2569.98 950
2570.46 878
2570.94 894
2571.41 888
2571.89 896
2572.37 864
2572.85 871
2573.33 832
2573.81 874
2574.28 857
2574.76 885
2575.24 883
2575.72 898
2576.20 899
2576.68 901
2577.16 943
2577.64 900
2578.11 896
2578.59 899
2579.07 882
2579.55 874
2580.03 865
2580.51 923
2580.99 943
2581.47 918
2581.95 864
2582.43 879
2582.91 893
2583.39 842
2583.86 900
2584.34 832
2584.82 850
2585.30 880
2585.78 914
2586.26 902
2586.74 885
2587.22 936
2587.70 898
2588.18 900
2588.66 880
2589.14 867
2589.62 951
2590.10 933
2590.58 931
2591.06 824
2591.54 856
2592.02 827
2592.50 892
2592.98 899
2593.46 845
2593.94 814
2594.42 825
2594.90 902
2595.38 883
2595.86 823
2596.35 814
2596.83 897
2597.31 879
2597.79 875
2598.27 891
2598.75 825
2599.23 866
2599.71 786
2600.19 870
2600.67 844
2601.15 821
2601.63 818
2602.12 771
2602.60 847
2603.08 850
2603.56 818
2604.04 841
2604.52 852
2605.00 884
2605.48 914
2605.97 888
2606.45 864
2606.93 942
2607.41 876
2607.89 890
2608.37 871
2608.86 858
2609.34 935
2609.82 881
2610.30 889
2610.78 887
2611.26 1001
2611.75 875
2612.23 871
2612.71 913
2613.19 854
2613.68 878
2614.16 882
2614.64 829
2615.12 902
2615.60 887
2616.09 823
2616.57 906
2617.05 878
2617.53 894
2618.02 937
2618.50 908
2618.98 874
2619.46 883
2619.95 910
2620.43 902
2620.91 885
2621.40 885
2621.88 835
2622.36 921
2622.85 928
2623.33 892
2623.81 860
2624.29 841
2624.78 887
2625.26 880
2625.74 924
2626.23 901
2626.71 886
2627.19 839
2627.68 893
2628.16 880
2628.64 898
2629.13 956
2629.61 901
2630.10 920
2630.58 920
2631.06 995
2631.55 948
2632.03 1003
2632.51 1020
2633.00 1017
2633.48 1075
2633.97 1006
2634.45 924
2634.94 937
2635.42 962
2635.90 902
2636.39 908
2636.87 883
2637.36 841
2637.84 938
2638.33 914
2638.81 917
2639.29 869
2639.78 926
2640.26 871
2640.75 899
2641.23 914
2641.72 899
2642.20 876
2642.69 843
2643.17 838
2643.66 831
2644.14 806
2644.63 832
2645.11 858
2645.60 893
2646.08 849
2646.57 892
2647.05 935
2647.54 944
2648.02 895
2648.51 945
2648.99 927
2649.48 882
2649.97 931
2650.45 916
2650.94 965
2651.42 955
2651.91 930
2652.39 965
2652.88 916
2653.37 991
2653.85 1000
2654.34 1006
2654.82 984
2655.31 1021
2655.80 1080
2656.28 1125
2656.77 1037
2657.25 1052
2657.74 931
2658.23 922
2658.71 909
2659.20 935
2659.69 916
2660.17 898
2660.66 929
2661.14 907
2661.63 964
2662.12 967
2662.60 988
2663.09 976
2663.58 923
2664.06 865
2664.55 924
2665.04 934
2665.53 902
2666.01 996
2666.50 916
2666.99 926
2667.47 876
2667.96 918
2668.45 920
2668.94 923
2669.42 983
2669.91 988
2670.40 941
2670.88 924
2671.37 973
2671.86 1005
2672.35 1061
2672.83 1069
2673.32 1100
2673.81 1153
2674.30 1203
2674.79 1148
2675.27 1164
2675.76 1162
2676.25 1176
2676.74 1135
2677.23 1168
2677.71 1062
2678.20 1016
2678.69 991
2679.18 1032
2679.67 952
2680.15 973
2680.64 923
2681.13 925
2681.62 958
2682.11 940
2682.60 948
2683.08 925
2683.57 935
2684.06 955
2684.55 937
2685.04 978
2685.53 988
2686.02 909
2686.51 921
2686.99 897
2687.48 953
2687.97 1008
2688.46 1008
2688.95 996
2689.44 951
2689.93 990
2690.42 992
2690.91 1047
2691.40 1036
2691.89 980
2692.38 1008
2692.87 1032
2693.35 1043
2693.84 1003
2694.33 940
2694.82 903
2695.31 979
2695.80 997
2696.29 1012
2696.78 977
2697.27 964
2697.76 983
2698.25 957
2698.74 930
2699.23 926
2699.72 945
2700.21 937
2700.70 995
2701.19 923
2701.68 987
2702.17 1006
2702.66 911
2703.15 957
2703.64 1001
2704.13 975
2704.62 1008
2705.12 971
2705.61 960
2706.10 989
2706.59 923
2707.08 910
2707.57 873
2708.06 894
2708.55 865
2709.04 907
2709.53 894
2710.02 848
2710.51 852
2711.01 896
2711.50 950
2711.99 904
2712.48 869
2712.97 928
2713.46 917
2713.95 986
2714.44 924
2714.94 935
2715.43 937
2715.92 877
2716.41 872
2716.90 911
2717.39 931
2717.89 929
2718.38 834
2718.87 931
2719.36 925
2719.85 948
2720.34 939
2720.84 965
2721.33 992
2721.82 1015
2722.31 1035
2722.80 1065
2723.30 1090
2723.79 1054
2724.28 993
2724.77 1080
2725.27 1014
2725.76 1037
2726.25 1009
2726.74 1000
2727.24 904
2727.73 839
2728.22 934
2728.71 939
2729.21 958
2729.70 956
2730.19 965
2730.69 985
2731.18 945
2731.67 970
2732.16 943
2732.66 977
2733.15 991
2733.64 1031
2734.14 1096
2734.63 1035
2735.12 1068
2735.62 1032
2736.11 1030
2736.60 1060
2737.10 1096
2737.59 1081
2738.08 1048
2738.58 1029
2739.07 1042
2739.56 1063
2740.06 992
2740.55 1022
2741.05 950
2741.54 948
2742.03 960
2742.53 939
2743.02 960
2743.52 1013
2744.01 975
2744.50 939
2745.00 949
2745.49 885
2745.99 923
2746.48 929
2746.97 948
2747.47 959
2747.96 957
2748.46 1029
2748.95 1049
2749.45 982
2749.94 999
2750.44 958
2750.93 868
2751.43 866
2751.92 900
2752.42 979
2752.91 955
2753.41 889
2753.90 948
2754.40 945
2754.89 902
2755.39 957
2755.88 998
2756.38 961
2756.87 940
2757.37 908
2757.86 919
2758.36 980
2758.85 919
2759.35 870
2759.84 911
2760.34 983
2760.83 950
2761.33 975
2761.83 918
2762.32 1045
2762.82 1040
2763.31 1021
2763.81 1147
2764.30 1095
2764.80 1082
2765.30 974
2765.79 1004
2766.29 1022
2766.78 976
2767.28 971
2767.78 906
2768.27 961
2768.77 991
2769.27 969
2769.76 883
2770.26 863
2770.76 918
2771.25 950
2771.75 918
2772.24 913
2772.74 927
2773.24 955
2773.73 1007
2774.23 1003
2774.73 1010
2775.23 964
2775.72 1058
2776.22 1091
2776.72 1098
2777.21 1096
2777.71 1042
2778.21 1129
2778.70 1072
2779.20 1068
2779.70 1071
2780.20 1060
2780.69 974
2781.19 993
2781.69 963
2782.19 985
2782.68 950
2783.18 926
2783.68 921
2784.18 922
2784.67 936
2785.17 990
2785.67 990
2786.17 943
2786.67 912
2787.16 949
2787.66 950
2788.16 929
2788.66 837
2789.16 898
2789.65 913
2790.15 845
2790.65 863
2791.15 874
2791.65 911
2792.15 870
2792.64 955
2793.14 979
2793.64 926
2794.14 926
2794.64 962
2795.14 935
2795.64 976
2796.13 1021
2796.63 1018
2797.13 993
2797.63 1011
2798.13 1016
2798.63 964
2799.13 988
2799.63 975
2800.13 989
2800.62 985
2801.12 984
2801.62 921
2802.12 973
2802.62 936
2803.12 905
2803.62 970
2804.12 978
2804.62 945
2805.12 947
2805.62 912
2806.12 919
2806.62 943
2807.12 905
2807.62 1000
2808.12 1001
2808.62 1049
2809.12 1022
2809.62 1066
2810.12 1063
2810.62 1056
2811.12 1070
2811.62 1096
2812.12 1116
2812.62 1137
2813.12 1086
2813.62 1150
2814.12 1102
2814.62 1100
2815.12 1085
2815.62 1033
2816.12 955
2816.62 976
2817.12 1062
2817.62 1092
2818.12 1102
2818.62 966
2819.12 972
2819.63 1006
2820.13 969
2820.63 997
2821.13 953
2821.63 957
2822.13 928
2822.63 837
2823.13 899
2823.63 834
2824.13 862
2824.64 905
2825.14 917
2825.64 934
2826.14 886
2826.64 922
2827.14 919
2827.64 946
2828.15 1013
2828.65 941
2829.15 907
2829.65 899
2830.15 899
2830.65 903
2831.16 880
2831.66 944
2832.16 925
2832.66 982
2833.16 835
2833.67 895
2834.17 923
2834.67 951
2835.17 967
2835.68 928
2836.18 960
2836.68 1016
2837.18 1038
2837.68 1022
2838.19 1023
2838.69 1010
2839.19 1020
2839.70 1020
2840.20 999
2840.70 982
2841.20 969
2841.71 993
2842.21 984
2842.71 967
2843.21 969
2843.72 957
2844.22 912
2844.72 939
2845.23 931
2845.73 916
2846.23 955
2846.74 939
2847.24 988
2847.74 1030
2848.25 1028
2848.75 1086
2849.25 1081
2849.76 1046
2850.26 1046
2850.76 1044
2851.27 1012
2851.77 1021
2852.28 1019
2852.78 982
2853.28 953
2853.79 969
2854.29 927
2854.79 866
2855.30 843
2855.80 915
2856.31 900
2856.81 886
2857.31 925
2857.82 933
2858.32 892
2858.83 934
2859.33 976
2859.84 926
2860.34 956
2860.85 946
2861.35 965
2861.85 1043
2862.36 1008
2862.86 973
2863.37 1011
2863.87 972
2864.38 925
2864.88 949
2865.39 870
2865.89 877
2866.40 846
2866.90 868
2867.41 926
2867.91 944
2868.42 1021
2868.92 1066
2869.43 1077
2869.93 1047
2870.44 1072
2870.94 1097
2871.45 1156
2871.96 1098
2872.46 1063
2872.97 1147
2873.47 1116
2873.98 1045
2874.48 1036
2874.99 1076
2875.49 1106
2876.00 1011
2876.51 1055
2877.01 1054
2877.52 1034
2878.02 1102
2878.53 1034
2879.04 1000
2879.54 997
2880.05 1048
2880.55 1074
2881.06 1078
2881.57 1024
2882.07 1081
2882.58 1057
2883.09 1112
2883.59 1032
2884.10 1043
2884.61 1108
2885.11 1081
2885.62 1099
2886.13 1164
2886.63 1238
2887.14 1329
2887.65 1272
2888.15 1211
2888.66 1252
2889.17 1291
2889.67 1270
2890.18 1361
2890.69 1407
2891.20 1256
2891.70 1295
2892.21 1209
2892.72 1152
2893.22 1206
2893.73 1230
2894.24 1134
2894.75 1177
2895.25 1212
2895.76 1286
2896.27 1296
2896.78 1308
2897.29 1355
2897.79 1297
2898.30 1265
2898.81 1268
2899.32 1240
2899.82 1237
2900.33 1267
2900.84 1204
2901.35 1169
2901.86 1189
2902.36 1184
2902.87 1062
2903.38 1048
2903.89 1097
2904.40 1097
2904.91 1079
2905.41 1061
2905.92 1063
2906.43 1100
2906.94 1078
2907.45 1096
2907.96 1118
2908.47 1025
2908.97 1007
2909.48 1057
2909.99 1056
2910.50 1053
2911.01 1009
2911.52 1022
2912.03 996
2912.54 970
2913.05 959
2913.55 967
2914.06 1002
2914.57 945
2915.08 1035
2915.59 1049
2916.10 1026
2916.61 1031
2917.12 1039
2917.63 1038
2918.14 1034
2918.65 1033
2919.16 1043
2919.67 1059
2920.18 1084
2920.69 1048
2921.20 1006
2921.71 1070
2922.22 1114
2922.73 1081
2923.24 1047
2923.75 1091
2924.26 1072
2924.77 1116
2925.28 1162
2925.79 1126
2926.30 1124
2926.81 1094
2927.32 1122
2927.83 1104
2928.34 1105
2928.85 1150
2929.36 1082
2929.87 1030
2930.38 1000
2930.89 1004
2931.40 966
2931.91 909
2932.42 994
2932.93 1015
2933.45 974
2933.96 969
2934.47 980
2934.98 1013
2935.49 983
2936.00 971
2936.51 950
2937.02 1080
2937.53 1098
2938.04 1139
2938.56 1134
2939.07 1131
2939.58 1146
2940.09 1206
2940.60 1244
2941.11 1201
2941.62 1281
2942.14 1289
2942.65 1275
2943.16 1329
2943.67 1350
2944.18 1305
2944.70 1235
2945.21 1226
2945.72 1174
2946.23 1149
2946.74 1140
2947.26 1097
2947.77 1120
2948.28 1045
2948.79 1027
2949.30 973
2949.82 994
2950.33 1044
2950.84 1010
2951.35 1016
2951.87 936
2952.38 930
2952.89 969
2953.40 958
2953.92 955
2954.43 967
2954.94 956
2955.45 1001
2955.97 1012
2956.48 1004
2956.99 1005
2957.51 1003
2958.02 975
2958.53 982
2959.04 982
2959.56 919
2960.07 940
2960.58 1033
2961.10 1010
2961.61 1007
2962.12 1053
2962.64 1125
2963.15 1080
2963.66 1180
2964.18 1135
2964.69 1136
2965.21 1147
2965.72 1129
2966.23 1140
2966.75 1155
2967.26 1085
2967.77 1024
2968.29 993
2968.80 1043
2969.32 1117
2969.83 1093
2970.34 1014
2970.86 1026
2971.37 997
2971.89 1009
2972.40 1095
2972.91 1095
2973.43 1082
2973.94 1125
2974.46 1180
2974.97 1207
2975.49 1170
2976.00 1096
2976.52 1208
2977.03 1166
2977.55 1170
2978.06 1160
2978.57 1174
2979.09 1189
2979.60 1098
2980.12 1093
2980.63 1188
2981.15 1219
2981.66 1134
2982.18 1188
2982.69 1241
2983.21 1299
2983.73 1231
2984.24 1194
2984.76 1252
2985.27 1369
2985.79 1353
2986.30 1333
2986.82 1314
2987.33 1491
2987.85 1414
2988.36 1453
2988.88 1489
2989.40 1575
2989.91 1521
2990.43 1477
2990.94 1537
2991.46 1483
2991.97 1484
2992.49 1512
2993.01 1513
2993.52 1511
2994.04 1406
2994.55 1491
2995.07 1506
2995.59 1551
2996.10 1564
2996.62 1641
2997.14 1705
2997.65 1826
2998.17 1989
2998.69 2009
2999.20 1956
2999.72 1947
3000.24 2009
3000.75 1952
3001.27 1912
3001.79 1965
3002.30 2207
3002.82 2578
3003.34 2993
3003.85 3532
3004.37 4086
3004.89 4837
3005.40 5432
3005.92 5839
3006.44 5908
3006.96 5765
3007.47 5416
3007.99 4945
3008.51 4060
3009.03 3532
3009.54 2935
3010.06 2403
3010.58 2134
3011.10 1965
3011.61 1814
3012.13 1775
3012.65 1648
3013.17 1602
3013.68 1599
3014.20 1521
3014.72 1523
3015.24 1485
3015.76 1432
3016.27 1435
3016.79 1357
3017.31 1379
3017.83 1433
3018.35 1371
3018.86 1319
3019.38 1280
3019.90 1356
3020.42 1238
3020.94 1254
3021.46 1229
3021.97 1342
3022.49 1366
3023.01 1315
3023.53 1378
3024.05 1422
3024.57 1432
3025.09 1495
3025.61 1491
3026.12 1510
3026.64 1418
3027.16 1473
3027.68 1446
3028.20 1333
3028.72 1315
3029.24 1298
3029.76 1307
3030.28 1260
3030.80 1282
3031.32 1239
3031.84 1224
3032.35 1299
3032.87 1236
3033.39 1210
3033.91 1259
3034.43 1257
3034.95 1238
3035.47 1210
3035.99 1184
3036.51 1266
3037.03 1252
3037.55 1204
3038.07 1169
3038.59 1166
3039.11 1156
3039.63 1155
3040.15 1138
3040.67 1174
3041.19 1154
3041.71 1150
3042.23 1142
3042.75 1163
3043.27 1245
3043.79 1199
3044.31 1175
3044.83 1180
3045.35 1169
3045.87 1239
3046.40 1241
3046.92 1180
3047.44 1140
3047.96 1172
3048.48 1177
3049.00 1230
3049.52 1195
3050.04 1212
3050.56 1167
3051.08 1167
3051.60 1135
3052.12 1148
3052.65 1139
3053.17 1161
3053.69 1122
3054.21 1108
3054.73 1136
3055.25 1227
3055.77 1188
3056.30 1154
3056.82 1185
3057.34 1195
3057.86 1145
3058.38 1132
3058.90 1168
3059.42 1119
3059.95 1210
3060.47 1185
3060.99 1139
3061.51 1190
3062.03 1198
3062.56 1185
3063.08 1224
3063.60 1243
3064.12 1295
3064.64 1261
3065.17 1283
3065.69 1354
3066.21 1290
3066.73 1235
3067.26 1246
3067.78 1340
3068.30 1370
3068.82 1375
3069.35 1366
3069.87 1341
3070.39 1398
3070.91 1399
3071.44 1430
3071.96 1392
3072.48 1359
3073.01 1390
3073.53 1387
3074.05 1392
3074.57 1276
3075.10 1283
3075.62 1306
3076.14 1359
3076.67 1429
3077.19 1469
3077.71 1559
3078.24 1495
3078.76 1536
3079.28 1673
3079.81 1667
3080.33 1612
3080.85 1752
3081.38 1821
3081.90 1883
3082.42 1845
3082.95 1872
3083.47 1725
3084.00 1858
3084.52 1887
3085.04 1840
3085.57 1802
3086.09 1719
3086.62 1789
3087.14 1706
3087.66 1917
3088.19 2008
3088.71 2214
3089.24 2586
3089.76 2829
3090.29 3226
3090.81 3349
3091.33 3290
3091.86 3236
3092.38 3012
3092.91 2892
3093.43 2694
3093.96 2497
3094.48 2363
3095.01 2241
3095.53 2228
3096.06 2048
3096.58 2024
3097.11 1948
3097.63 1956
3098.16 1983
3098.68 1972
3099.21 2085
3099.73 2240
3100.26 2496
3100.78 2753
3101.31 3272
3101.83 3956
3102.36 4989
3102.88 6146
3103.41 6816
3103.93 7248
3104.46 7350
3104.99 7106
3105.51 6423
3106.04 5587
3106.56 4754
3107.09 3954
3107.61 3410
3108.14 2898
3108.67 2500
3109.19 2162
3109.72 2011
3110.24 1964
3110.77 1893
3111.30 1833
3111.82 1819
3112.35 1836
3112.87 1764
3113.40 1792
3113.93 1611
3114.45 1570
3114.98 1534
3115.51 1507
3116.03 1487
3116.56 1513
3117.09 1508
3117.61 1537
3118.14 1504
3118.67 1391
3119.19 1402
3119.72 1441
3120.25 1505
3120.77 1520
3121.30 1646
3121.83 1638
3122.35 1709
3122.88 1768
3123.41 1756
3123.94 1708
3124.46 1625
3124.99 1552
3125.52 1441
3126.05 1505
3126.57 1498
3127.10 1454
3127.63 1428
3128.16 1362
3128.68 1347
3129.21 1281
3129.74 1283
3130.27 1238
3130.79 1263
3131.32 1229
3131.85 1271
3132.38 1333
3132.91 1286
3133.43 1207
3133.96 1180
3134.49 1239
3135.02 1244
3135.55 1260
3136.07 1208
3136.60 1171
3137.13 1177
3137.66 1122
3138.19 1153
3138.72 1212
3139.24 1174
3139.77 1187
3140.30 1158
3140.83 1156
3141.36 1165
3141.89 1198
3142.42 1154
3142.95 1107
3143.47 1179
3144.00 1195
3144.53 1197
3145.06 1140
3145.59 1102
3146.12 1191
3146.65 1267
3147.18 1264
3147.71 1305
3148.24 1360
3148.76 1398
3149.29 1373
3149.82 1349
3150.35 1397
3150.88 1318
3151.41 1379
3151.94 1323
3152.47 1323
3153.00 1344
3153.53 1264
3154.06 1283
3154.59 1283
3155.12 1180
3155.65 1300
3156.18 1227
3156.71 1215
3157.24 1245
3157.77 1186
3158.30 1274
3158.83 1266
3159.36 1296
3159.89 1356
3160.42 1258
3160.95 1353
3161.48 1325
3162.01 1272
3162.54 1352
3163.07 1311
3163.60 1290
3164.13 1319
3164.66 1296
3165.20 1234
3165.73 1246
3166.26 1217
3166.79 1243
3167.32 1165
3167.85 1195
3168.38 1191
3168.91 1090
3169.44 1127
3169.97 1156
3170.50 1131
3171.04 1088
3171.57 1162
3172.10 1211
3172.63 1254
3173.16 1301
3173.69 1344
3174.22 1360
3174.75 1439
3175.29 1455
3175.82 1419
3176.35 1366
3176.88 1337
3177.41 1353
3177.94 1337
3178.48 1181
3179.01 1163
3179.54 1221
3180.07 1237
3180.60 1158
3181.14 1170
3181.67 1149
3182.20 1146
3182.73 1047
3183.26 1052
3183.80 1107
3184.33 1065
3184.86 1111
3185.39 1024
3185.93 1085
3186.46 1093
3186.99 1164
3187.52 1073
3188.06 1105
3188.59 1116
3189.12 1140
3189.65 1133
3190.19 1178
3190.72 1193
3191.25 1188
3191.79 1195
3192.32 1209
3192.85 1239
3193.38 1202
3193.92 1168
3194.45 1126
3194.98 1175
3195.52 1241
3196.05 1183
3196.58 1165
3197.12 1289
3197.65 1245
3198.18 1208
3198.72 1178
3199.25 1182
3199.78 1234
3200.32 1251
3200.85 1300
3201.39 1241
3201.92 1200
3202.45 1192
3202.99 1159
3203.52 1228
3204.05 1181
3204.59 1224
3205.12 1245
3205.66 1269
3206.19 1319
3206.72 1430
3207.26 1472
3207.79 1507
3208.33 1575
3208.86 1653
3209.40 1786
3209.93 1924
3210.47 1910
3211.00 1987
3211.53 1954
3212.07 2019
3212.60 2012
3213.14 1812
3213.67 1713
3214.21 1650
3214.74 1625
3215.28 1534
3215.81 1560
3216.35 1406
3216.88 1373
3217.42 1291
3217.95 1237
3218.49 1209
3219.02 1212
3219.56 1230
3220.09 1204
3220.63 1231
3221.16 1268
3221.70 1386
3222.23 1353
3222.77 1387
3223.31 1558
3223.84 1609
3224.38 1673
3224.91 1684
3225.45 1771
3225.98 1720
3226.52 1606
3227.06 1586
3227.59 1601
3228.13 1576
3228.66 1472
3229.20 1430
3229.74 1474
3230.27 1451
3230.81 1409
3231.34 1419
3231.88 1394
3232.42 1494
3232.95 1606
3233.49 1592
3234.03 1689
3234.56 1618
3235.10 1522
3235.64 1603
3236.17 1586
3236.71 1583
3237.25 1600
3237.78 1677
3238.32 1621
3238.86 1715
3239.39 1775
3239.93 1782
3240.47 1719
3241.00 1597
3241.54 1569
3242.08 1550
3242.61 1607
3243.15 1627
3243.69 1591
3244.23 1628
3244.76 1760
3245.30 1752
3245.84 1786
3246.38 1883
3246.91 1871
3247.45 1899
3247.99 1900
3248.53 1950
3249.06 1942
3249.60 2011
3250.14 2145
3250.68 2376
3251.21 2743
3251.75 3317
3252.29 3769
3252.83 4301
3253.37 4800
3253.90 4799
3254.44 4726
3254.98 4721
3255.52 4451
3256.06 4031
3256.60 3585
3257.13 3141
3257.67 2869
3258.21 2696
3258.75 2570
3259.29 2397
3259.83 2351
3260.36 2522
3260.90 2675
3261.44 2857
3261.98 3174
3262.52 3324
3263.06 3535
3263.60 3722
3264.14 3844
3264.68 3894
3265.21 3818
3265.75 3796
3266.29 3911
3266.83 4041
3267.37 4304
3267.91 4231
3268.45 3988
3268.99 3561
3269.53 3446
3270.07 3078
3270.61 2858
3271.15 2591
3271.69 2406
3272.23 2386
3272.76 2215
3273.30 2111
3273.84 2099
3274.38 1944
3274.92 2042
3275.46 2084
3276.00 2052
3276.54 2016
3277.08 2055
3277.62 2031
3278.16 2046
3278.70 1902
3279.24 1986
3279.78 1997
3280.32 1946
3280.86 1967
3281.41 2052
3281.95 2001
3282.49 1955
3283.03 2041
3283.57 1991
3284.11 2120
3284.65 2093
3285.19 2047
3285.73 2119
3286.27 2220
3286.81 2303
3287.35 2152
3287.89 2153
3288.43 2155
3288.97 2167
3289.52 2260
3290.06 2336
3290.60 2268
3291.14 2402
3291.68 2603
3292.22 2669
3292.76 2774
3293.30 2939
3293.85 3238
3294.39 3371
3294.93 3555
3295.47 3675
3296.01 3910
3296.55 4020
3297.09 4099
3297.64 4032
3298.18 3851
3298.72 3661
3299.26 3440
3299.80 3236
3300.34 3053
3300.89 2887
3301.43 2687
3301.97 2569
3302.51 2507
3303.06 2489
3303.60 2486
3304.14 2391
3304.68 2456
3305.22 2387
3305.77 2466
3306.31 2385
3306.85 2294
3307.39 2284
3307.94 2502
3308.48 2449
3309.02 2490
3309.56 2622
3310.11 2657
3310.65 2792
3311.19 2750
3311.74 2797
3312.28 2798
3312.82 2775
3313.36 2676
3313.91 2493
3314.45 2580
3314.99 2653
3315.54 2911
3316.08 3083
3316.62 3245
3317.17 3340
3317.71 3602
3318.25 3816
3318.80 4218
3319.34 4616
3319.88 4770
3320.43 4981
3320.97 5079
3321.51 5029
3322.06 4850
3322.60 4656
3323.14 4253
3323.69 4123
3324.23 3926
3324.78 3760
3325.32 3666
3325.86 3479
3326.41 3407
3326.95 3321
3327.50 3241
3328.04 3198
3328.59 3211
3329.13 3251
3329.67 3214
3330.22 3412
3330.76 3733
3331.31 4327
3331.85 5210
3332.40 6172
3332.94 8301
3333.49 10935
3334.03 14316
3334.57 17977
3335.12 20883
3335.66 23041
3336.21 24879
3336.75 25948
3337.30 26269
3337.84 25611
3338.39 24524
3338.93 22726
3339.48 20131
3340.02 17321
3340.57 13888
3341.11 11345
3341.66 9104
3342.20 7369
3342.75 6111
3343.30 4980
3343.84 4239
3344.39 3717
3344.93 3206
3345.48 3030
3346.02 2873
3346.57 2865
3347.11 2673
3347.66 2659
3348.21 2591
3348.75 2407
3349.30 2363
3349.84 2211
3350.39 2139
3350.94 1996
3351.48 2025
3352.03 1972
3352.57 1905
3353.12 1931
3353.67 1861
3354.21 1842
3354.76 1949
3355.31 1970
3355.85 2002
3356.40 2027
3356.95 2087
3357.49 2082
3358.04 2035
3358.59 1989
3359.13 1974
3359.68 2035
3360.23 2027
3360.77 1970
3361.32 2037
3361.87 2071
3362.41 2102
3362.96 2111
3363.51 2181
3364.05 2249
3364.60 2306
3365.15 2245
3365.70 2110
3366.24 2113
3366.79 2034
3367.34 2077
3367.89 2064
3368.43 2041
3368.98 1981
3369.53 1981
3370.08 2078
3370.62 2213
3371.17 2393
3371.72 2576
3372.27 3044
3372.81 3285
3373.36 3696
3373.91 3874
3374.46 4096
3375.01 4147
3375.55 4036
3376.10 3977
3376.65 3740
3377.20 3422
3377.75 3169
3378.30 2803
3378.84 2568
3379.39 2243
3379.94 2046
3380.49 1926
3381.04 1831
3381.59 1717
3382.13 1728
3382.68 1658
3383.23 1719
3383.78 1700
3384.33 1719
3384.88 1553
3385.43 1516
3385.98 1568
3386.52 1557
3387.07 1491
3387.62 1469
3388.17 1445
3388.72 1471
3389.27 1510
3389.82 1491
3390.37 1462
3390.92 1393
3391.47 1471
3392.02 1545
3392.57 1473
3393.12 1423
3393.66 1546
3394.21 1555
3394.76 1584
3395.31 1614
3395.86 1590
3396.41 1619
3396.96 1778
3397.51 1787
3398.06 1770
3398.61 1698
3399.16 1763
3399.71 1817
3400.26 1706
3400.81 1698
3401.36 1693
3401.91 1674
3402.46 1623
3403.01 1584
3403.56 1517
3404.11 1496
3404.66 1479
3405.21 1471
3405.77 1374
3406.32 1347
3406.87 1440
3407.42 1510
3407.97 1501
3408.52 1437
3409.07 1545
3409.62 1635
3410.17 1709
3410.72 1736
3411.27 1932
3411.82 1977
3412.37 1998
3412.93 2055
3413.48 1968
3414.03 1905
3414.58 1954
3415.13 1867
3415.68 1831
3416.23 1718
3416.78 1699
3417.34 1731
3417.89 1792
3418.44 1791
3418.99 1746
3419.54 1755
3420.09 1713
3420.65 1640
3421.20 1510
3421.75 1551
3422.30 1507
3422.85 1522
3423.40 1485
3423.96 1542
3424.51 1639
3425.06 1679
3425.61 1632
3426.17 1633
3426.72 1507
3427.27 1420
3427.82 1432
3428.37 1371
3428.93 1320
3429.48 1257
3430.03 1261
3430.58 1277
3431.14 1251
3431.69 1221
3432.24 1130
3432.79 1271
3433.35 1255
3433.90 1250
3434.45 1190
3435.01 1317
3435.56 1257
3436.11 1286
3436.66 1469
3437.22 1438
3437.77 1362
3438.32 1285
3438.88 1338
3439.43 1413
3439.98 1406
3440.54 1415
3441.09 1347
3441.64 1263
3442.20 1318
3442.75 1404
3443.30 1373
3443.86 1282
3444.41 1391
3444.96 1317
3445.52 1339
3446.07 1346
3446.63 1230
3447.18 1229
3447.73 1185
3448.29 1269
3448.84 1301
3449.40 1222
3449.95 1228
3450.50 1236
3451.06 1191
3451.61 1194
3452.17 1085
3452.72 1167
3453.27 1188
3453.83 1175
3454.38 1173
3454.94 1207
3455.49 1207
3456.05 1199
3456.60 1196
3457.16 1199
3457.71 1198
3458.27 1270
3458.82 1290
3459.38 1319
3459.93 1294
3460.49 1252
3461.04 1242
3461.60 1330
3462.15 1374
3462.71 1373
3463.26 1387
3463.82 1347
3464.37 1402
3464.93 1374
3465.48 1421
3466.04 1406
3466.59 1417
3467.15 1358
3467.70 1352
3468.26 1360
3468.81 1435
3469.37 1473
3469.93 1549
3470.48 1580
3471.04 1608
3471.59 1659
3472.15 1735
3472.70 1751
3473.26 1806
3473.82 1707
3474.37 1713
3474.93 1754
3475.48 1772
3476.04 1604
3476.60 1570
3477.15 1591
3477.71 1632
3478.27 1683
3478.82 1866
3479.38 1837
3479.93 1862
3480.49 1859
3481.05 1963
3481.60 1946
3482.16 2007
3482.72 2047
3483.27 2065
3483.83 2063
3484.39 2099
3484.95 2199
3485.50 2191
3486.06 2170
3486.62 2115
3487.17 2167
3487.73 2170
3488.29 2471
3488.84 2572
3489.40 2935
3489.96 3629
3490.52 4523
3491.07 5329
3491.63 6723
3492.19 7954
3492.75 8721
3493.30 9027
3493.86 8986
3494.42 8327
3494.98 7468
3495.53 6334
3496.09 5157
3496.65 4358
3497.21 3771
3497.77 3276
3498.32 2831
3498.88 2560
3499.44 2504
3500.00 2441
3500.56 2442
3501.11 2451
3501.67 2564
3502.23 2705
3502.79 2828
3503.35 3127
3503.91 3238
3504.46 3489
3505.02 3593
3505.58 3773
3506.14 3848
3506.70 3833
3507.26 3726
3507.81 3503
3508.37 3168
3508.93 3029
3509.49 2791
3510.05 2631
3510.61 2371
3511.17 2281
3511.73 2298
3512.29 2215
3512.85 2113
3513.40 2011
3513.96 1857
3514.52 1764
3515.08 1587
3515.64 1559
3516.20 1574
3516.76 1484
3517.32 1405
3517.88 1443
3518.44 1443
3519.00 1416
3519.56 1430
3520.12 1427
3520.68 1510
3521.24 1465
3521.80 1487
3522.36 1542
3522.92 1447
3523.48 1526
3524.04 1531
3524.60 1428
3525.16 1477
3525.72 1468
3526.28 1554
3526.84 1528
3527.40 1538
3527.96 1582
3528.52 1524
3529.08 1510
3529.64 1520
3530.20 1523
3530.76 1479
3531.32 1460
3531.88 1468
3532.44 1437
3533.00 1473
3533.56 1472
3534.12 1437
3534.68 1486
3535.25 1440
3535.81 1489
3536.37 1506
3536.93 1462
3537.49 1471
3538.05 1458
3538.61 1505
3539.17 1442
3539.73 1452
3540.30 1418
3540.86 1432
3541.42 1415
3541.98 1329
3542.54 1426
3543.10 1413
3543.66 1485
3544.23 1467
3544.79 1477
3545.35 1461
3545.91 1340
3546.47 1399
3547.03 1482
3547.60 1453
3548.16 1356
3548.72 1389
3549.28 1353
3549.84 1376
3550.41 1391
3550.97 1303
3551.53 1260
3552.09 1267
3552.65 1235
3553.22 1259
3553.78 1257
3554.34 1245
3554.90 1235
3555.47 1142
3556.03 1149
3556.59 1186
3557.15 1260
3557.72 1236
3558.28 1235
3558.84 1234
3559.41 1349
3559.97 1315
3560.53 1271
3561.09 1251
3561.66 1297
3562.22 1253
3562.78 1235
3563.35 1294
3563.91 1410
3564.47 1382
3565.04 1365
3565.60 1357
3566.16 1359
3566.73 1386
3567.29 1299
3567.85 1258
3568.42 1314
3568.98 1295
3569.54 1267
3570.11 1229
3570.67 1240
3571.23 1265
3571.80 1267
3572.36 1264
3572.93 1306
3573.49 1377
3574.05 1530
3574.62 1654
3575.18 1832
3575.75 2041
3576.31 2207
3576.87 2344
3577.44 2566
3578.00 2601
3578.57 2652
3579.13 2679
3579.70 2576
3580.26 2440
3580.82 2242
3581.39 2028
3581.95 1870
3582.52 1755
3583.08 1674
3583.65 1432
3584.21 1375
3584.78 1394
3585.34 1312
3585.91 1277
3586.47 1258
3587.04 1202
3587.60 1234
3588.17 1169
3588.73 1106
3589.30 1124
3589.86 1100
3590.43 1123
3590.99 1125
3591.56 1154
3592.12 1104
3592.69 1079
3593.25 1153
3593.82 1185
3594.39 1174
3594.95 1095
3595.52 1119
3596.08 1122
3596.65 1123
3597.21 1221
3597.78 1113
3598.35 1125
3598.91 1208
3599.48 1182
3600.04 1204
3600.61 1155
3601.18 1146
3601.74 1150
3602.31 1112
3602.87 1104
3603.44 1082
3604.01 1136
3604.57 1159
3605.14 1129
3605.71 1126
3606.27 1164
3606.84 1146
3607.41 1124
3607.97 1089
3608.54 1138
3609.11 1039
3609.67 1041
3610.24 1044
3610.81 1019
3611.37 978
3611.94 1043
3612.51 1162
3613.07 1066
3613.64 1111
3614.21 1110
3614.78 1258
3615.34 1259
3615.91 1282
3616.48 1365
3617.04 1450
3617.61 1586
3618.18 1742
3618.75 1736
3619.31 1711
3619.88 1728
3620.45 1709
3621.02 1597
3621.58 1567
3622.15 1463
3622.72 1353
3623.29 1256
3623.86 1228
3624.42 1175
3624.99 1170
3625.56 1163
3626.13 1129
3626.70 1074
3627.26 1067
3627.83 1048
3628.40 1014
3628.97 1008
3629.54 1056
3630.11 1115
3630.67 1097
3631.24 1055
3631.81 1137
3632.38 1047
3632.95 1096
3633.52 1174
3634.08 1243
3634.65 1164
3635.22 1086
3635.79 1136
3636.36 1099
3636.93 1107
3637.50 1065
3638.07 1128
3638.64 1091
3639.20 1128
3639.77 1213
3640.34 1220
3640.91 1308
3641.48 1325
3642.05 1352
3642.62 1416
3643.19 1373
3643.76 1329
3644.33 1286
3644.90 1266
3645.47 1242
3646.04 1227
3646.61 1198
3647.18 1162
3647.75 1192
3648.32 1166
3648.89 1128
3649.46 1178
3650.03 1193
3650.60 1221
3651.17 1303
3651.74 1462
3652.31 1452
3652.88 1432
3653.45 1493
3654.02 1567
3654.59 1433
3655.16 1331
3655.73 1367
3656.30 1353
3656.87 1340
3657.44 1376
3658.01 1394
3658.58 1297
3659.15 1338
3659.72 1348
3660.29 1384
3660.86 1368
3661.43 1393
3662.00 1326
3662.58 1303
3663.15 1365
3663.72 1341
3664.29 1403
3664.86 1489
3665.43 1564
3666.00 1741
3666.57 1874
3667.14 1791
3667.72 1818
3668.29 1727
3668.86 1712
3669.43 1577
3670.00 1508
3670.57 1346
3671.14 1202
3671.72 1128
3672.29 1159
3672.86 1129
3673.43 1175
3674.00 1192
3674.57 1202
3675.15 1219
3675.72 1267
3676.29 1247
3676.86 1245
3677.43 1299
3678.01 1349
3678.58 1372
3679.15 1318
3679.72 1239
3680.30 1316
3680.87 1211
3681.44 1238
3682.01 1236
3682.58 1085
3683.16 1071
3683.73 1134
3684.30 1077
3684.88 1059
3685.45 1050
3686.02 1070
3686.59 1035
3687.17 1083
3687.74 1092
3688.31 1109
3688.88 1116
3689.46 1130
3690.03 1195
3690.60 1232
3691.18 1261
3691.75 1242
3692.32 1298
3692.90 1223
3693.47 1175
3694.04 1092
3694.62 1066
3695.19 1085
3695.76 1078
3696.34 1034
3696.91 1008
3697.48 1028
3698.06 1054
3698.63 1019
3699.21 986
3699.78 1007
3700.35 1146
3700.93 1138
3701.50 1094
3702.08 1051
3702.65 1100
3703.22 1189
3703.80 1119
3704.37 1124
3704.95 1192
3705.52 1306
3706.09 1299
3706.67 1277
3707.24 1272
3707.82 1214
3708.39 1291
3708.97 1300
3709.54 1231
3710.12 1146
3710.69 1215
3711.26 1175
3711.84 1151
3712.41 1121
3712.99 1108
3713.56 983
3714.14 980
3714.71 1018
3715.29 1121
3715.86 981
3716.44 1063
3717.01 1136
3717.59 1076
3718.16 1042
3718.74 977
3719.32 1026
3719.89 1033
3720.47 952
3721.04 922
3721.62 1065
3722.19 964
3722.77 1003
3723.34 1011
3723.92 960
3724.49 903
3725.07 977
3725.65 969
3726.22 1002
3726.80 956
3727.37 965
3727.95 1000
3728.53 1004
3729.10 1003
3729.68 1004
3730.25 1078
3730.83 1162
3731.41 1182
3731.98 1200
3732.56 1330
3733.14 1346
3733.71 1326
3734.29 1394
3734.87 1440
3735.44 1333
3736.02 1297
3736.60 1287
3737.17 1186
3737.75 1198
3738.33 1199
3738.90 1187
3739.48 1130
3740.06 1140
3740.63 1089
3741.21 1063
3741.79 1075
3742.36 1072
3742.94 1022
3743.52 988
3744.10 1022
3744.67 998
3745.25 1028
3745.83 961
3746.40 886
3746.98 988
3747.56 1111
3748.14 1045
3748.71 983
3749.29 1005
3749.87 987
3750.45 1085
3751.03 1059
3751.60 959
3752.18 983
3752.76 1000
3753.34 1033
3753.92 1019
3754.49 993
3755.07 986
3755.65 985
3756.23 1015
3756.81 1065
3757.38 1066
3757.96 990
3758.54 1083
3759.12 1087
3759.70 1053
3760.28 1064
3760.85 1207
3761.43 1180
3762.01 1134
3762.59 1121
3763.17 1111
3763.75 1118
3764.33 1112
3764.91 1065
3765.48 1091
3766.06 1120
3766.64 1111
3767.22 1139
3767.80 1108
3768.38 1011
3768.96 1065
3769.54 1040
3770.12 1090
3770.70 1144
3771.28 1080
3771.85 1100
3772.43 1188
3773.01 1201
3773.59 1174
3774.17 1139
3774.75 1075
3775.33 1170
3775.91 1138
3776.49 1053
3777.07 1103
3777.65 1129
3778.23 1192
3778.81 1048
3779.39 1068
3779.97 1110
3780.55 1184
3781.13 1172
3781.71 1156
3782.29 1072
3782.87 1033
3783.45 1032
3784.03 1027
3784.61 1019
3785.19 1079
3785.77 1090
3786.35 1181
3786.93 1098
3787.51 1024
3788.10 1083
3788.68 1137
3789.26 1152
3789.84 1141
3790.42 1136
3791.00 1071
3791.58 1104
3792.16 1130
3792.74 1098
3793.32 1122
3793.90 1127
3794.48 1147
3795.07 1188
3795.65 1172
3796.23 1143
3796.81 1154
3797.39 1121
3797.97 1136
3798.55 1232
3799.14 1244
3799.72 1145
3800.30 1205
3800.88 1326
3801.46 1302
3802.04 1482
3802.62 1426
3803.21 1429
3803.79 1441
3804.37 1474
3804.95 1441
3805.53 1443
3806.12 1423
3806.70 1482
3807.28 1623
3807.86 1742
3808.44 1792
3809.03 2020
3809.61 2015
3810.19 2004
3810.77 2099
3811.36 2015
3811.94 1878
3812.52 1710
3813.10 1730
3813.69 1701
3814.27 1711
3814.85 1674
3815.43 1862
3816.02 1837
3816.60 1781
3817.18 1733
3817.77 1726
3818.35 1677
3818.93 1567
3819.51 1502
3820.10 1461
3820.68 1459
3821.26 1369
3821.85 1397
3822.43 1535
3823.01 1541
3823.60 1607
3824.18 1511
3824.76 1548
3825.35 1478
3825.93 1327
3826.51 1295
3827.10 1279
3827.68 1249
3828.27 1258
3828.85 1181
3829.43 1237
3830.02 1213
3830.60 1161
3831.18 1142
3831.77 1174
3832.35 1149
3832.94 1200
3833.52 1206
3834.10 1173
3834.69 1141
3835.27 1219
3835.86 1237
3836.44 1200
3837.03 1285
3837.61 1194
3838.19 1172
3838.78 1196
3839.36 1175
3839.95 1165
3840.53 1134
3841.12 1115
3841.70 1083
3842.29 1140
3842.87 1091
3843.46 1109
3844.04 1104
3844.63 1163
3845.21 1099
3845.80 1137
3846.38 1219
3846.97 1224
3847.55 1252
3848.14 1201
3848.72 1190
3849.31 1185
3849.89 1163
3850.48 1218
3851.06 1225
3851.65 1187
3852.23 1231
3852.82 1149
3853.41 1111
3853.99 1188
3854.58 1219
3855.16 1164
3855.75 1097
3856.33 1021
3856.92 1109
3857.51 1097
3858.09 1092
3858.68 1210
3859.26 1263
3859.85 1279
3860.44 1369
3861.02 1529
3861.61 1666
3862.20 1784
3862.78 1701
3863.37 1654
3863.95 1721
3864.54 1578
3865.13 1479
3865.71 1491
3866.30 1399
3866.89 1323
3867.47 1263
3868.06 1246
3868.65 1157
3869.23 1168
3869.82 1132
3870.41 1062
3870.99 1033
3871.58 1107
3872.17 1121
3872.76 1172
3873.34 1117
3873.93 1113
3874.52 1107
3875.10 1087
3875.69 1109
3876.28 1104
3876.87 1178
3877.45 1113
3878.04 1052
3878.63 1080
3879.22 1016
3879.80 1063
3880.39 1000
3880.98 980
3881.57 1010
3882.15 994
3882.74 992
3883.33 937
3883.92 939
3884.51 933
3885.09 947
3885.68 926
3886.27 1002
3886.86 1022
3887.45 1081
3888.04 1082
3888.62 1009
3889.21 1105
3889.80 1120
3890.39 1187
3890.98 1159
3891.57 1088
3892.15 1080
3892.74 1132
3893.33 1138
3893.92 1172
3894.51 1137
3895.10 1080
3895.69 1024
3896.28 1033
3896.86 1004
3897.45 1083
3898.04 1055
3898.63 1064
3899.22 1029
3899.81 977
3900.40 1030
3900.99 1050
3901.58 971
3902.17 1018
3902.76 1018
3903.34 997
3903.93 1003
3904.52 1038
3905.11 1062
3905.70 1050
3906.29 1048
3906.88 1087
3907.47 1112
3908.06 1096
3908.65 1118
3909.24 1057
3909.83 1052
3910.42 1058
3911.01 1080
3911.60 1057
3912.19 1004
3912.78 1015
3913.37 1017
3913.96 1013
3914.55 954
3915.14 978
3915.73 991
3916.32 1056
3916.91 949
3917.50 1005
3918.09 1072
3918.68 1049
3919.28 971
3919.87 1003
3920.46 1027
3921.05 1022
3921.64 995
3922.23 937
3922.82 977
3923.41 963
3924.00 913
3924.59 969
3925.18 878
3925.77 931
3926.37 895
3926.96 844
3927.55 884
3928.14 884
3928.73 864
3929.32 894
3929.91 891
3930.51 901
3931.10 896
3931.69 910
3932.28 881
3932.87 907
3933.46 898
3934.05 859
3934.65 874
3935.24 870
3935.83 864
3936.42 897
3937.01 917
3937.61 925
3938.20 925
3938.79 1010
3939.38 1039
3939.97 1105
3940.57 1092
3941.16 1037
3941.75 1032
3942.34 1108
3942.94 1124
3943.53 1057
3944.12 1052
3944.71 1039
3945.31 1062
3945.90 1022
3946.49 986
3947.08 970
3947.68 960
3948.27 941
3948.86 975
3949.45 940
3950.05 960
3950.64 965
3951.23 1003
3951.83 979
3952.42 988
3953.01 961
3953.61 907
3954.20 974
3954.79 1003
3955.39 983
3955.98 1068
3956.57 1049
3957.17 1033
3957.76 1061
3958.35 1025
3958.95 1103
3959.54 1190
3960.13 1179
3960.73 1157
3961.32 1104
3961.92 1062
3962.51 1127
3963.10 1135
3963.70 1107
3964.29 1158
3964.88 1214
3965.48 1206
3966.07 1227
3966.67 1255
3967.26 1362
3967.86 1444
3968.45 1411
3969.04 1531
3969.64 1528
3970.23 1408
3970.83 1358
3971.42 1213
3972.02 1154
3972.61 1147
3973.21 1156
3973.80 1162
3974.40 1260
3974.99 1166
3975.58 1286
3976.18 1249
3976.77 1316
3977.37 1342
3977.96 1395
3978.56 1471
3979.15 1499
3979.75 1457
3980.35 1320
3980.94 1210
3981.54 1287
3982.13 1217
3982.73 1182
3983.32 1187
3983.92 1169
3984.51 1251
3985.11 1187
3985.70 1163
3986.30 1207
3986.90 1187
3987.49 1136
3988.09 1106
3988.68 1122
3989.28 1127
3989.87 1168
3990.47 1082
3991.07 1106
3991.66 1180
3992.26 1231
3992.85 1236
3993.45 1238
3994.05 1267
3994.64 1245
3995.24 1283
3995.84 1328
3996.43 1309
3997.03 1246
3997.62 1252
3998.22 1238
3998.82 1216
3999.41 1187
4000.01 1168
4000.61 1171
4001.20 1123
4001.80 1148
4002.40 1100
4003.00 1116
4003.59 1081
4004.19 1067
4004.79 1123
4005.38 1042
4005.98 1125
4006.58 1148
4007.17 1137
4007.77 1122
4008.37 1095
4008.97 1103
4009.56 1098
4010.16 1093
4010.76 1068
4011.36 1038
4011.95 1005
4012.55 1016
4013.15 1094
4013.75 1064
4014.34 1156
4014.94 1119
4015.54 1059
4016.14 1056
4016.74 1028
4017.33 1153
4017.93 1129
4018.53 1257
4019.13 1279
4019.73 1291
4020.32 1341
4020.92 1256
4021.52 1248
4022.12 1272
4022.72 1193
4023.32 1171
4023.91 1108
4024.51 1140
4025.11 1148
4025.71 1120
4026.31 1231
4026.91 1263
4027.51 1314
4028.10 1314
4028.70 1311
4029.30 1356
4029.90 1296
4030.50 1305
4031.10 1321
4031.70 1362
4032.30 1247
4032.90 1230
4033.49 1237
4034.09 1345
4034.69 1371
4035.29 1396
4035.89 1380
4036.49 1248
4037.09 1232
4037.69 1175
4038.29 1123
4038.89 999
4039.49 1031
4040.09 991
4040.69 932
4041.29 941
4041.89 950
4042.49 958
4043.09 968
4043.69 923
4044.29 948
4044.89 973
4045.49 959
4046.09 908
4046.69 905
4047.29 881
4047.89 907
4048.49 881
4049.09 927
4049.69 1009
4050.29 944
4050.89 873
4051.49 893
4052.09 962
4052.69 907
4053.29 918
4053.89 919
4054.49 1000
4055.09 953
4055.69 912
4056.30 891
4056.90 944
4057.50 936
4058.10 966
4058.70 960
4059.30 940
4059.90 870
4060.50 873
4061.10 907
4061.71 989
4062.31 1017
4062.91 1021
4063.51 1013
4064.11 1050
4064.71 1070
4065.31 1083
4065.92 1051
4066.52 1101
4067.12 1101
4067.72 1072
4068.32 1054
4068.92 1022
4069.53 995
4070.13 954
4070.73 941
4071.33 972
4071.93 965
4072.54 974
4073.14 889
4073.74 909
4074.34 897
4074.94 849
4075.55 899
4076.15 897
4076.75 872
4077.35 842
4077.96 846
4078.56 870
4079.16 898
4079.76 877
4080.37 876
4080.97 849
4081.57 857
4082.17 926
4082.78 925
4083.38 835
4083.98 824
4084.59 834
4085.19 840
4085.79 861
4086.39 831
4087.00 838
4087.60 883
4088.20 859
4088.81 795
4089.41 853
4090.01 852
4090.62 852
4091.22 893
4091.82 877
4092.43 912
4093.03 837
4093.63 897
4094.24 890
4094.84 915
4095.45 819
4096.05 852
4096.65 931
4097.26 881
4097.86 897
4098.47 957
4099.07 935
4099.67 930
4100.28 918
4100.88 955
4101.49 882
4102.09 948
4102.69 860
4103.30 863
4103.90 910
4104.51 914
4105.11 908
4105.72 812
4106.32 884
4106.93 888
4107.53 915
4108.13 868
4108.74 847
4109.34 847
4109.95 876
4110.55 904
4111.16 826
4111.76 829
4112.37 860
4112.97 827
4113.58 831
4114.18 835
4114.79 792
4115.39 794
4116.00 800
4116.60 816
4117.21 840
4117.82 765
4118.42 833
4119.03 854
4119.63 867
4120.24 822
4120.84 854
4121.45 819
4122.05 809
4122.66 841
4123.27 859
4123.87 820
4124.48 857
4125.08 902
4125.69 851
4126.30 848
4126.90 824
4127.51 884
4128.11 871
4128.72 874
4129.33 816
4129.93 931
4130.54 827
4131.15 867
4131.75 928
4132.36 888
4132.96 833
4133.57 917
4134.18 952
4134.78 976
4135.39 981
4136.00 987
4136.60 981
4137.21 1006
4137.82 1008
4138.43 1054
4139.03 1066
4139.64 1062
4140.25 1055
4140.85 1062
4141.46 1031
4142.07 1056
4142.68 1097
4143.28 994
4143.89 1075
4144.50 1096
4145.10 1081
4145.71 1078
4146.32 1058
4146.93 1016
4147.53 1010
4148.14 1027
4148.75 915
4149.36 928
4149.97 955
4150.57 919
4151.18 908
4151.79 909
4152.40 897
4153.00 908
4153.61 861
4154.22 863
4154.83 846
4155.44 856
4156.05 827
4156.65 871
4157.26 820
4157.87 892
4158.48 939
4159.09 965
4159.70 940
4160.30 947
4160.91 993
4161.52 918
4162.13 962
4162.74 962
4163.35 953
4163.96 962
4164.56 930
4165.17 956
4165.78 997
4166.39 937
4167.00 963
4167.61 939
4168.22 893
4168.83 907
4169.44 963
4170.05 922
4170.66 913
4171.26 1014
4171.87 995
4172.48 985
4173.09 1001
4173.70 980
4174.31 982
4174.92 995
4175.53 990
4176.14 967
4176.75 1007
4177.36 959
4177.97 965
4178.58 1005
4179.19 982
4179.80 993
4180.41 952
4181.02 963
4181.63 972
4182.24 991
4182.85 935
4183.46 912
4184.07 1011
4184.68 964
4185.29 920
4185.90 895
4186.51 957
4187.12 883
4187.73 879
4188.34 924
4188.95 861
4189.56 930
4190.18 861
4190.79 948
4191.40 906
4192.01 967
4192.62 1068
4193.23 1065
4193.84 1047
4194.45 1071
4195.06 1073
4195.67 1127
4196.28 1059
4196.90 1069
4197.51 1007
4198.12 981
4198.73 1001
4199.34 962
4199.95 909
4200.56 937
4201.18 917
4201.79 825
4202.40 861
4203.01 845
4203.62 904
4204.23 881
4204.85 894
4205.46 966
4206.07 948
4206.68 965
4207.29 928
4207.90 970
4208.52 966
4209.13 972
4209.74 984
4210.35 975
4210.97 986
4211.58 982
4212.19 1014
4212.80 1055
4213.41 1013
4214.03 1029
4214.64 1013
4215.25 1004
4215.86 1050
4216.48 1042
4217.09 1048
4217.70 1096
4218.32 1131
4218.93 1135
4219.54 1174
4220.15 1188
4220.77 1272
4221.38 1342
4221.99 1304
4222.61 1266
4223.22 1243
4223.83 1308
4224.44 1282
4225.06 1199
4225.67 1253
4226.28 1332
4226.90 1450
4227.51 1509
4228.13 1542
4228.74 1686
4229.35 1743
4229.97 1766
4230.58 1642
4231.19 1568
4231.81 1470
4232.42 1374
4233.03 1269
4233.65 1213
4234.26 1217
4234.88 1208
4235.49 1227
4236.10 1232
4236.72 1169
4237.33 1104
4237.95 1149
4238.56 1109
4239.17 1180
4239.79 1113
4240.40 1087
4241.02 1094
4241.63 1123
4242.25 1143
4242.86 1244
4243.48 1231
4244.09 1170
4244.71 1272
4245.32 1246
4245.93 1347
4246.55 1280
4247.16 1262
4247.78 1222
4248.39 1220
4249.01 1174
4249.62 1169
4250.24 1131
4250.85 1091
4251.47 1074
4252.08 1089
4252.70 1138
4253.32 1149
4253.93 1083
4254.55 1067
4255.16 1112
4255.78 1073
4256.39 1079
4257.01 1101
4257.62 1103
4258.24 1174
4258.85 1208
4259.47 1156
4260.09 1150
4260.70 1157
4261.32 1182
4261.93 1324
4262.55 1386
4263.17 1395
4263.78 1438
4264.40 1507
4265.01 1456
4265.63 1449
4266.25 1404
4266.86 1341
4267.48 1269
4268.10 1253
4268.71 1309
4269.33 1303
4269.94 1276
4270.56 1309
4271.18 1209
4271.79 1192
4272.41 1219
4273.03 1179
4273.64 1140
4274.26 1163
4274.88 1256
4275.49 1297
4276.11 1285
4276.73 1520
4277.35 1643
4277.96 1687
4278.58 1699
4279.20 1662
4279.81 1549
4280.43 1474
4281.05 1370
4281.67 1281
4282.28 1208
4282.90 1238
4283.52 1138
4284.14 1045
4284.75 1064
4285.37 1083
4285.99 1039
4286.61 1040
4287.22 1025
4287.84 1040
4288.46 1032
4289.08 1014
4289.70 1066
4290.31 1076
4290.93 1034
4291.55 1052
4292.17 1020
4292.79 1074
4293.40 1068
4294.02 1050
4294.64 996
4295.26 1055
4295.88 1081
4296.50 1023
4297.11 1030
4297.73 1029
4298.35 1051
4298.97 1041
4299.59 1117
4300.21 1073
4300.83 1033
4301.44 1032
4302.06 1030
4302.68 1083
4303.30 1111
4303.92 1082
4304.54 1068
4305.16 1144
4305.78 1124
4306.40 1125
4307.02 1106
4307.63 1109
4308.25 1127
4308.87 1055
4309.49 1053
4310.11 1079
4310.73 1066
4311.35 1096
4311.97 1180
4312.59 1192
4313.21 1199
4313.83 1179
4314.45 1246
4315.07 1195
4315.69 1254
4316.31 1265
4316.93 1222
4317.55 1267
4318.17 1175
4318.79 1193
4319.41 1244
4320.03 1246
4320.65 1200
4321.27 1206
4321.89 1184
4322.51 1319
4323.13 1285
4323.75 1370
4324.37 1452
4324.99 1445
4325.61 1517
4326.23 1509
4326.85 1528
4327.47 1678
4328.09 1706
4328.71 1759
4329.33 1800
4329.96 1832
4330.58 2057
4331.20 2347
4331.82 2716
4332.44 2907
4333.06 3225
4333.68 3439
4334.30 3666
4334.92 3508
4335.54 3434
4336.17 3145
4336.79 3086
4337.41 3288
4338.03 3414
4338.65 3323
4339.27 3246
4339.89 3094
4340.52 3081
4341.14 2936
4341.76 2657
4342.38 2457
4343.00 2357
4343.62 2327
4344.25 2418
4344.87 2744
4345.49 3157
4346.11 3668
4346.73 4108
4347.36 4496
4347.98 4479
4348.60 4381
4349.22 4296
4349.84 3961
4350.47 3421
4351.09 3291
4351.71 3144
4352.33 2895
4352.96 2813
4353.58 2592
4354.20 2512
4354.82 2298
4355.45 2193
4356.07 1974
4356.69 1787
4357.31 1777
4357.94 1692
4358.56 1631
4359.18 1634
4359.81 1620
4360.43 1636
4361.05 1655
4361.68 1603
4362.30 1550
4362.92 1529
4363.55 1523
4364.17 1461
4364.79 1457
4365.42 1472
4366.04 1461
4366.66 1473
4367.29 1461
4367.91 1463
4368.53 1415
4369.16 1399
4369.78 1317
4370.40 1293
4371.03 1278
4371.65 1310
4372.27 1260
4372.90 1212
4373.52 1243
4374.15 1260
4374.77 1251
4375.39 1157
4376.02 1151
4376.64 1146
4377.27 1170
4377.89 1192
4378.52 1187
4379.14 1211
4379.76 1213
4380.39 1214
4381.01 1248
4381.64 1220
4382.26 1269
4382.89 1232
4383.51 1218
4384.14 1251
4384.76 1254
4385.39 1259
4386.01 1225
4386.64 1153
4387.26 1159
4387.89 1161
4388.51 1122
4389.14 1071
4389.76 1109
4390.39 1070
4391.01 1065
4391.64 1128
4392.26 1097
4392.89 1143
4393.51 1167
4394.14 1202
4394.76 1187
4395.39 1163
4396.01 1103
4396.64 1054
4397.26 1086
4397.89 1037
4398.52 1072
4399.14 1115
4399.77 1106
4400.39 1044
4401.02 1020
4401.65 1030
4402.27 1036
4402.90 1013
4403.52 1067
4404.15 1045
4404.78 976
4405.40 986
4406.03 1018
4406.65 1041
4407.28 1026
4407.91 1084
4408.53 1094
4409.16 1060
4409.79 1029
4410.41 1098
4411.04 1109
4411.67 1044
4412.29 1035
4412.92 1084
4413.55 1119
4414.17 1092
4414.80 1025
4415.43 1026
4416.05 1070
4416.68 990
4417.31 1038
4417.94 1048
4418.56 1043
4419.19 991
4419.82 1049
4420.44 1005
4421.07 990
4421.70 1064
4422.33 1090
4422.95 1038
4423.58 1033
4424.21 1023
4424.84 1000
4425.46 975
4426.09 960
4426.72 968
4427.35 967
4427.97 1010
4428.60 983
4429.23 915
4429.86 918
4430.49 1012
4431.11 972
4431.74 950
4432.37 957
4433.00 977
4433.63 1027
4434.26 1043
4434.88 965
4435.51 1083
4436.14 1008
4436.77 1061
4437.40 1120
4438.03 1139
4438.65 1136
4439.28 1088
4439.91 1020
4440.54 1036
4441.17 1041
4441.80 1028
4442.43 1061
4443.06 1069
4443.68 1049
4444.31 1111
4444.94 1103
4445.57 1079
4446.20 1095
4446.83 1079
4447.46 1112
4448.09 1116
4448.72 1121
4449.35 1149
4449.98 1080
4450.61 1035
4451.24 1092
4451.86 1043
4452.49 1076
4453.12 1074
4453.75 1157
4454.38 1182
4455.01 1248
4455.64 1352
4456.27 1452
4456.90 1428
4457.53 1498
4458.16 1518
4458.79 1470
4459.42 1341
4460.05 1218
4460.68 1154
4461.31 1166
4461.94 1062
4462.57 1024
4463.20 1048
4463.83 1088
4464.46 1030
4465.09 984
4465.72 984
4466.36 954
4466.99 936
4467.62 964
4468.25 996
4468.88 1020
4469.51 1022
4470.14 1088
4470.77 1048
4471.40 961
4472.03 948
4472.66 974
4473.29 953
4473.93 955
4474.56 935
4475.19 967
4475.82 961
4476.45 975
4477.08 918
4477.71 925
4478.34 938
4478.98 976
4479.61 909
4480.24 894
4480.87 914
4481.50 962
4482.13 918
4482.76 913
4483.40 980
4484.03 976
4484.66 990
4485.29 1005
4485.92 985
4486.56 1013
4487.19 976
4487.82 1058
4488.45 1026
4489.08 1038
4489.72 1081
4490.35 1086
4490.98 1010
4491.61 1033
4492.25 1047
4492.88 1013
4493.51 971
4494.14 1037
4494.78 982
4495.41 1022
4496.04 1043
4496.67 1023
4497.31 1089
4497.94 1103
4498.57 1116
4499.20 1188
4499.84 1199
4500.47 1278
4501.10 1446
4501.74 1518
4502.37 1714
4503.00 1841
4503.64 1833
4504.27 1752
4504.90 1655
4505.53 1619
4506.17 1501
4506.80 1427
4507.43 1388
4508.07 1386
4508.70 1355
4509.34 1382
4509.97 1266
4510.60 1222
4511.24 1202
4511.87 1203
4512.50 1167
4513.14 1216
4513.77 1164
4514.41 1193
4515.04 1145
4515.67 1080
4516.31 1045
4516.94 1098
4517.58 1053
4518.21 1036
4518.84 980
4519.48 964
4520.11 1033
4520.75 983
4521.38 1015
4522.02 963
4522.65 932
4523.28 976
4523.92 1035
4524.55 996
4525.19 996
4525.82 971
4526.46 1011
4527.09 1045
4527.73 995
4528.36 1099
4529.00 1146
4529.63 1187
4530.27 1292
4530.90 1384
4531.54 1417
4532.17 1419
4532.81 1381
4533.44 1435
4534.08 1388
4534.71 1331
4535.35 1296
4535.99 1218
4536.62 1173
4537.26 1079
4537.89 1028
4538.53 1023
4539.16 1001
4539.80 947
4540.43 951
4541.07 969
4541.71 910
4542.34 904
4542.98 939
4543.61 913
4544.25 959
4544.89 939
4545.52 898
4546.16 912
4546.79 939
4547.43 919
4548.07 894
4548.70 892
4549.34 887
4549.98 874
4550.61 860
4551.25 813
4551.89 872
4552.52 889
4553.16 849
4553.80 847
4554.43 855
4555.07 862
4555.71 896
4556.34 805
4556.98 797
4557.62 799
4558.25 864
4558.89 952
4559.53 935
4560.16 898
4560.80 900
4561.44 890
4562.08 923
4562.71 887
4563.35 879
4563.99 957
4564.63 913
4565.26 872
4565.90 921
4566.54 991
4567.18 990
4567.81 973
4568.45 1030
4569.09 1076
4569.73 979
4570.36 940
4571.00 958
4571.64 960
4572.28 1003
4572.92 1035
4573.55 986
4574.19 1003
4574.83 964
4575.47 976
4576.11 1011
4576.75 1000
4577.38 1005
4578.02 996
4578.66 971
4579.30 936
4579.94 944
4580.58 975
4581.21 1018
4581.85 1031
4582.49 1064
4583.13 1069
4583.77 994
4584.41 1094
4585.05 1095
4585.69 1178
4586.32 1252
4586.96 1294
4587.60 1377
4588.24 1569
4588.88 1571
4589.52 1651
4590.16 1611
4590.80 1662
4591.44 1717
4592.08 1635
4592.72 1759
4593.36 1744
4594.00 1706
4594.63 1630
4595.27 1408
4595.91 1382
4596.55 1284
4597.19 1180
4597.83 1111
4598.47 1110
4599.11 1095
4599.75 1082
4600.39 1097
4601.03 1079
4601.67 1125
4602.31 1106
4602.95 1154
4603.59 1153
4604.23 1072
4604.87 1057
4605.51 1048
4606.15 1061
4606.79 966
4607.43 984
4608.08 954
4608.72 964
4609.36 1029
4610.00 963
4610.64 970
4611.28 1014
4611.92 1047
4612.56 999
4613.20 967
4613.84 980
4614.48 959
4615.12 914
4615.76 919
4616.41 871
4617.05 965
4617.69 954
4618.33 928
4618.97 979
4619.61 925
4620.25 834
4620.89 882
4621.54 941
4622.18 929
4622.82 962
4623.46 937
4624.10 887
4624.74 889
4625.38 897
4626.03 867
4626.67 934
4627.31 978
4627.95 978
4628.59 972
4629.24 996
4629.88 1085
4630.52 1108
4631.16 1145
4631.80 1265
4632.45 1202
4633.09 1236
4633.73 1394
4634.37 1301
4635.02 1262
4635.66 1191
4636.30 1138
4636.94 1142
4637.58 1140
4638.23 1174
4638.87 1184
4639.51 1220
4640.16 1160
4640.80 1145
4641.44 1173
4642.08 1115
4642.73 1045
4643.37 1096
4644.01 1081
4644.66 1101
4645.30 1103
4645.94 1007
4646.58 1042
4647.23 1029
4647.87 1025
4648.51 1004
4649.16 990
4649.80 985
4650.44 1011
4651.09 1039
4651.73 1028
4652.37 1008
4653.02 1016
4653.66 1039
4654.31 1079
4654.95 1038
4655.59 1043
4656.24 1007
4656.88 977
4657.52 952
4658.17 960
4658.81 950
4659.46 939
4660.10 922
4660.75 934
4661.39 909
4662.03 880
4662.68 929
4663.32 907
4663.97 863
4664.61 812
4665.26 899
4665.90 867
4666.54 864
4667.19 814
4667.83 844
4668.48 870
4669.12 874
4669.77 844
4670.41 819
4671.06 873
4671.70 836
4672.35 859
4672.99 855
4673.64 852
4674.28 829
4674.93 833
4675.57 854
4676.22 939
4676.86 923
4677.51 899
4678.15 892
4678.80 905
4679.44 950
4680.09 947
4680.73 924
4681.38 944
4682.03 956
4682.67 939
4683.32 931
4683.96 978
4684.61 973
4685.25 941
4685.90 936
4686.55 931
4687.19 976
4687.84 1031
4688.48 1032
4689.13 1020
4689.78 1070
4690.42 1039
4691.07 1160
4691.72 1211
4692.36 1255
4693.01 1158
4693.65 1201
4694.30 1219
4694.95 1192
4695.59 1241
4696.24 1208
4696.89 1300
4697.53 1375
4698.18 1373
4698.83 1480
4699.47 1394
4700.12 1463
4700.77 1553
4701.41 1557
4702.06 1479
4702.71 1386
4703.36 1382
4704.00 1257
4704.65 1195
4705.30 1226
4705.94 1293
4706.59 1156
4707.24 1257
4707.89 1151
4708.53 1147
4709.18 1138
4709.83 1127
4710.48 1040
4711.12 1015
4711.77 1015
4712.42 1064
4713.07 1083
4713.71 1092
4714.36 1119
4715.01 1036
4715.66 1056
4716.31 1061
4716.95 1099
4717.60 1120
4718.25 1066
4718.90 1020
4719.55 1080
4720.19 1120
4720.84 1171
4721.49 1204
4722.14 1196
4722.79 1140
4723.44 1161
4724.08 1165
4724.73 1165
4725.38 1156
4726.03 1165
4726.68 1144
4727.33 1147
4727.98 1180
4728.63 1117
4729.27 1128
4729.92 1130
4730.57 1129
4731.22 1107
4731.87 1107
4732.52 1082
4733.17 992
4733.82 995
4734.47 1013
4735.12 1022
4735.77 1011
4736.41 980
4737.06 947
4737.71 1024
4738.36 1026
4739.01 1027
4739.66 1044
4740.31 1038
4740.96 1051
4741.61 1067
4742.26 1027
4742.91 1054
4743.56 1089
4744.21 1080
4744.86 1055
4745.51 1061
4746.16 1079
4746.81 990
4747.46 973
4748.11 1013
4748.76 1107
4749.41 1108
4750.06 1168
4750.71 1143
4751.36 1166
4752.01 1161
4752.66 1159
4753.31 1230
4753.96 1199
4754.61 1166
4755.26 1141
4755.92 1164
4756.57 1138
4757.22 1169
4757.87 1157
4758.52 1145
4759.17 1147
4759.82 1165
4760.47 1241
4761.12 1268
4761.77 1350
4762.42 1373
4763.08 1312
4763.73 1306
4764.38 1269
4765.03 1221
4765.68 1165
4766.33 1121
4766.98 1116
4767.64 1086
4768.29 1131
4768.94 1125
4769.59 1197
4770.24 1130
4770.89 1103
4771.54 1086
4772.20 1074
4772.85 1098
4773.50 1077
4774.15 1046
4774.80 1029
4775.46 1005
4776.11 997
4776.76 961
4777.41 1006
4778.06 1073
4778.72 1008
4779.37 1040
4780.02 1131
4780.67 1036
4781.33 993
4781.98 1054
4782.63 1048
4783.28 1046
4783.94 1000
4784.59 1034
4785.24 1102
4785.89 1078
4786.55 1120
4787.20 1058
4787.85 1050
4788.51 1091
4789.16 1142
4789.81 1131
4790.46 1198
4791.12 1181
4791.77 1200
4792.42 1129
4793.08 1158
4793.73 1248
4794.38 1267
4795.04 1212
4795.69 1165
4796.34 1148
4797.00 1161
4797.65 1255
4798.30 1289
4798.96 1406
4799.61 1482
4800.27 1580
4800.92 1614
4801.57 1622
4802.23 1582
4802.88 1584
4803.53 1474
4804.19 1476
4804.84 1446
4805.50 1455
4806.15 1359
4806.81 1269
4807.46 1227
4808.11 1332
4808.77 1311
4809.42 1259
4810.08 1273
4810.73 1280
4811.39 1231
4812.04 1267
4812.69 1283
4813.35 1331
4814.00 1419
4814.66 1400
4815.31 1383
4815.97 1403
4816.62 1385
4817.28 1368
4817.93 1379
4818.59 1391
4819.24 1438
4819.90 1436
4820.55 1449
4821.21 1579
4821.86 1562
4822.52 1580
4823.17 1677
4823.83 1708
4824.48 1770
4825.14 1776
4825.79 1767
4826.45 1686
4827.11 1572
4827.76 1576
4828.42 1577
4829.07 1533
4829.73 1560
4830.38 1488
4831.04 1488
4831.70 1419
4832.35 1523
4833.01 1461
4833.66 1560
4834.32 1556
4834.98 1663
4835.63 1646
4836.29 1706
4836.94 1730
4837.60 1822
4838.26 1900
4838.91 1888
4839.57 1833
4840.23 1861
4840.88 1842
4841.54 1887
4842.20 1889
4842.85 1994
4843.51 1894
4844.17 1924
4844.82 2009
4845.48 1997
4846.14 1921
4846.79 2050
4847.45 2125
4848.11 2108
4848.76 2191
4849.42 2232
4850.08 2607
4850.73 2706
4851.39 2678
4852.05 2725
4852.71 2586
4853.36 2569
4854.02 2416
4854.68 2309
4855.34 2373
4855.99 2379
4856.65 2579
4857.31 2876
4857.97 3029
4858.62 3288
4859.28 3515
4859.94 3350
4860.60 3281
4861.25 3081
4861.91 2739
4862.57 2484
4863.23 2348
4863.89 2354
4864.54 2269
4865.20 2203
4865.86 2152
4866.52 2250
4867.18 2322
4867.84 2332
4868.49 2324
4869.15 2305
4869.81 2249
4870.47 2118
4871.13 1993
4871.79 1945
4872.44 1997
4873.10 1924
4873.76 1868
4874.42 1848
4875.08 1887
4875.74 2022
4876.40 1974
4877.06 1831
4877.72 1859
4878.37 1955
4879.03 2151
4879.69 2173
4880.35 2205
4881.01 2125
4881.67 2006
4882.33 2041
4882.99 1995
4883.65 1737
4884.31 1754
4884.97 1721
4885.63 1635
4886.29 1652
4886.95 1562
4887.61 1548
4888.26 1500
4888.92 1591
4889.58 1617
4890.24 1612
4890.90 1635
4891.56 1712
4892.22 1717
4892.88 1797
4893.54 1844
4894.20 1704
4894.86 1652
4895.52 1655
4896.18 1621
4896.84 1570
4897.51 1571
4898.17 1579
4898.83 1688
4899.49 1628
4900.15 1688
4900.81 1723
4901.47 1673
4902.13 1644
4902.79 1566
4903.45 1424
4904.11 1365
4904.77 1337
4905.43 1339
4906.09 1363
4906.75 1259
4907.41 1344
4908.08 1380
4908.74 1269
4909.40 1250
4910.06 1180
4910.72 1227
4911.38 1251
4912.04 1204
4912.70 1214
4913.37 1210
4914.03 1227
4914.69 1195
4915.35 1097
4916.01 1083
4916.67 1024
4917.33 1102
4918.00 1137
4918.66 1127
4919.32 1103
4919.98 1080
4920.64 1101
4921.31 1062
4921.97 999
4922.63 1069
4923.29 1060
4923.95 1068
4924.62 1094
4925.28 1064
4925.94 1107
4926.60 1160
4927.26 1073
4927.93 1028
4928.59 1115
4929.25 1092
4929.91 1031
4930.58 1055
4931.24 1014
4931.90 1040
4932.56 1006
4933.23 1012
4933.89 1040
4934.55 1018
4935.22 1061
4935.88 1043
4936.54 1062
4937.20 1026
4937.87 1079
4938.53 1061
4939.19 1001
4939.86 1025
4940.52 1057
4941.18 972
4941.85 1037
4942.51 1060
4943.17 1031
4943.84 965
4944.50 998
4945.16 986
4945.83 945
4946.49 1012
4947.15 978
4947.82 1003
4948.48 994
4949.15 919
4949.81 936
4950.47 959
4951.14 939
4951.80 977
4952.47 911
4953.13 851
4953.79 942
4954.46 944
4955.12 973
4955.79 976
4956.45 972
4957.11 1037
4957.78 958
4958.44 1017
4959.11 1029
4959.77 1030
4960.44 1070
4961.10 1080
4961.77 1145
4962.43 1138
4963.10 1227
4963.76 1282
4964.42 1329
4965.09 1443
4965.75 1322
4966.42 1295
4967.08 1313
4967.75 1237
4968.41 1149
4969.08 1067
4969.74 1090
4970.41 1016
4971.08 1034
4971.74 1021
4972.41 1048
4973.07 1042
4973.74 999
4974.40 994
4975.07 1072
4975.73 1122
4976.40 1154
4977.06 1157
4977.73 1133
4978.40 1165
4979.06 1203
4979.73 1160
4980.39 1125
4981.06 1126
4981.73 1044
4982.39 1059
4983.06 989
4983.72 955
4984.39 945
4985.06 946
4985.72 926
4986.39 899
4987.05 921
4987.72 936
4988.39 934
4989.05 922
4989.72 892
4990.39 853
4991.05 903
4991.72 842
4992.39 870
4993.05 840
4993.72 927
4994.39 903
4995.05 843
4995.72 868
4996.39 920
4997.05 901
4997.72 853
4998.39 819
4999.06 865
4999.72 856
5000.39 848
5001.06 885
5001.73 813
5002.39 796
5003.06 811
5003.73 831
5004.39 775
5005.06 805
5005.73 839
5006.40 846
5007.07 832
5007.73 889
5008.40 856
5009.07 878
5009.74 889
5010.40 948
5011.07 897
5011.74 885
5012.41 857
5013.08 854
5013.74 877
5014.41 860
5015.08 890
5015.75 891
5016.42 849
5017.09 816
5017.75 836
5018.42 836
5019.09 788
5019.76 835
5020.43 853
5021.10 855
5021.76 810
5022.43 811
5023.10 851
5023.77 833
5024.44 853
5025.11 857
5025.78 877
5026.45 877
5027.12 792
5027.78 798
5028.45 805
5029.12 810
5029.79 819
5030.46 849
5031.13 806
5031.80 823
5032.47 810
5033.14 750
5033.81 788
5034.48 856
5035.15 835
5035.82 869
5036.49 840
5037.16 810
5037.83 798
5038.50 790
5039.16 797
5039.83 846
5040.50 804
5041.17 743
5041.84 749
5042.51 773
5043.18 737
5043.85 773
5044.52 852
5045.20 824
5045.87 781
5046.54 820
5047.21 777
5047.88 815
5048.55 882
5049.22 858
5049.89 854
5050.56 874
5051.23 842
5051.90 833
5052.57 859
5053.24 824
5053.91 850
5054.58 848
5055.25 843
5055.92 847
5056.60 812
5057.27 829
5057.94 831
5058.61 814
5059.28 856
5059.95 831
5060.62 827
5061.29 810
5061.96 838
5062.64 890
5063.31 831
5063.98 850
5064.65 844
5065.32 883
5065.99 857
5066.66 829
5067.34 842
5068.01 926
5068.68 853
5069.35 834
5070.02 854
5070.70 879
5071.37 881
5072.04 869
5072.71 830
5073.38 837
5074.06 888
5074.73 901
5075.40 940
5076.07 904
5076.74 967
5077.42 1088
5078.09 1079
5078.76 1065
5079.43 1110
5080.11 1144
5080.78 1131
5081.45 1129
5082.12 1068
5082.80 1068
5083.47 1019
5084.14 1077
5084.82 1023
5085.49 926
5086.16 1032
5086.83 1023
5087.51 1119
5088.18 1070
5088.85 1124
5089.53 1166
5090.20 1163
5090.87 1179
5091.55 1161
5092.22 1243
5092.89 1163
5093.57 1155
5094.24 1104
5094.91 1063
5095.59 1093
5096.26 996
5096.93 1047
5097.61 1059
5098.28 980
5098.96 922
5099.63 1011
5100.30 987
5100.98 1048
5101.65 1033
5102.32 1022
5103.00 1118
5103.67 1118
5104.35 1185
5105.02 1194
5105.70 1169
5106.37 1090
5107.04 1072
5107.72 1088
5108.39 1015
5109.07 980
5109.74 1074
5110.42 1059
5111.09 1051
5111.77 1040
5112.44 1002
5113.11 944
5113.79 958
5114.46 967
5115.14 1033
5115.81 1049
5116.49 991
5117.16 1111
5117.84 1255
5118.51 1366
5119.19 1404
5119.86 1599
5120.54 1541
5121.21 1592
5121.89 1523
5122.57 1538
5123.24 1466
5123.92 1357
5124.59 1265
5125.27 1196
5125.94 1189
5126.62 1125
5127.29 1088
5127.97 1060
5128.64 1121
5129.32 1079
5130.00 1059
5130.67 1056
5131.35 1052
5132.02 1097
5132.70 1127
5133.38 1076
5134.05 1034
5134.73 1112
5135.40 1076
5136.08 1055
5136.76 969
5137.43 996
5138.11 968
5138.79 1013
5139.46 1008
5140.14 1019
5140.82 938
5141.49 987
5142.17 1005
5142.85 965
5143.52 922
5144.20 864
5144.88 856
5145.55 889
5146.23 854
5146.91 828
5147.58 831
5148.26 824
5148.94 898
5149.61 828
5150.29 874
5150.97 909
5151.65 849
5152.32 829
5153.00 858
5153.68 782
5154.36 824
5155.03 885
5155.71 903
5156.39 875
5157.07 876
5157.74 919
5158.42 925
5159.10 874
5159.78 855
5160.45 869
5161.13 803
5161.81 848
5162.49 858
5163.17 902
5163.84 808
5164.52 868
5165.20 866
5165.88 872
5166.56 844
5167.24 879
5167.91 871
5168.59 879
5169.27 866
5169.95 782
5170.63 820
5171.31 800
5171.98 802
5172.66 804
5173.34 797
5174.02 771
5174.70 779
5175.38 811
5176.06 836
5176.74 813
5177.41 797
5178.09 822
5178.77 894
5179.45 935
5180.13 871
5180.81 800
5181.49 810
5182.17 808
5182.85 817
5183.53 814
5184.21 869
5184.89 805
5185.57 780
5186.24 843
5186.92 804
5187.60 797
5188.28 768
5188.96 775
5189.64 729
5190.32 716
5191.00 759
5191.68 757
5192.36 738
5193.04 749
5193.72 809
5194.40 791
5195.08 748
5195.76 775
5196.44 763
5197.12 855
5197.80 779
5198.48 803
5199.16 860
5199.84 770
5200.52 792
5201.21 794
5201.89 803
5202.57 818
5203.25 782
5203.93 801
5204.61 827
5205.29 831
5205.97 909
5206.65 924
5207.33 856
5208.01 895
5208.69 917
5209.37 918
5210.06 960
5210.74 916
5211.42 906
5212.10 922
5212.78 899
5213.46 962
5214.14 1019
5214.82 1021
5215.51 1003
5216.19 1020
5216.87 1085
5217.55 1139
5218.23 1098
5218.91 1021
5219.60 967
5220.28 983
5220.96 1016
5221.64 1100
5222.32 1124
5223.00 1150
5223.69 1269
5224.37 1191
5225.05 1181
5225.73 1158
5226.41 1019
5227.10 952
5227.78 976
5228.46 953
5229.14 875
5229.83 880
5230.51 949
5231.19 1020
5231.87 955
5232.56 956
5233.24 969
5233.92 923
5234.60 919
5235.29 1001
5235.97 963
5236.65 967
5237.34 966
5238.02 936
5238.70 890
5239.38 946
5240.07 967
5240.75 920
5241.43 970
5242.12 993
5242.80 991
5243.48 982
5244.17 965
5244.85 912
5245.53 898
5246.22 933
5246.90 887
5247.58 924
5248.27 979
5248.95 937
5249.63 999
5250.32 1107
5251.00 1076
5251.69 1061
5252.37 1100
5253.05 1169
5253.74 1168
5254.42 1129
5255.11 1110
5255.79 1012
5256.47 1020
5257.16 1023
5257.84 1009
5258.53 916
5259.21 902
5259.89 951
5260.58 1002
5261.26 1046
5261.95 1133
5262.63 1166
5263.32 1145
5264.00 1076
5264.69 1058
5265.37 1016
5266.06 969
5266.74 1015
5267.43 951
5268.11 986
5268.79 963
5269.48 979
5270.16 935
5270.85 911
5271.53 932
5272.22 908
5272.91 917
5273.59 948
5274.28 911
5274.96 912
5275.65 959
5276.33 933
5277.02 946
5277.70 928
5278.39 957
5279.07 886
5279.76 949
5280.45 934
5281.13 950
5281.82 1025
5282.50 1002
5283.19 1026
5283.87 960
5284.56 974
5285.25 970
5285.93 896
5286.62 897
5287.30 901
5287.99 881
5288.68 880
5289.36 871
5290.05 867
5290.74 918
5291.42 896
5292.11 861
5292.79 836
5293.48 835
5294.17 875
5294.85 853
5295.54 864
5296.23 926
5296.91 1006
5297.60 1033
5298.29 984
5298.98 1074
5299.66 1087
5300.35 1100
5301.04 1143
5301.72 1155
5302.41 1133
5303.10 1226
5303.78 1201
5304.47 1268
5305.16 1380
5305.85 1493
5306.53 1514
5307.22 1534
5307.91 1475
5308.60 1356
5309.28 1350
5309.97 1390
5310.66 1358
5311.35 1434
5312.03 1489
5312.72 1561
5313.41 1538
5314.10 1542
5314.79 1526
5315.47 1401
5316.16 1379
5316.85 1290
5317.54 1301
5318.23 1226
5318.91 1277
5319.60 1371
5320.29 1346
5320.98 1368
5321.67 1413
5322.36 1381
5323.04 1284
5323.73 1276
5324.42 1183
5325.11 1102
5325.80 1046
5326.49 1030
5327.18 1016
5327.86 987
5328.55 981
5329.24 960
5329.93 1003
5330.62 964
5331.31 955
5332.00 935
5332.69 931
5333.38 934
5334.06 940
5334.75 970
5335.44 882
5336.13 909
5336.82 941
5337.51 982
5338.20 935
5338.89 862
5339.58 861
5340.27 873
5340.96 930
5341.65 945
5342.34 920
5343.03 911
5343.72 988
5344.41 1002
5345.10 973
5345.79 988
5346.48 1034
5347.17 1017
5347.86 1118
5348.55 1143
5349.24 1122
5349.93 1198
5350.62 1201
5351.31 1246
5352.00 1162
5352.69 1187
5353.38 1159
5354.07 1052
5354.76 1074
5355.45 964
5356.14 918
5356.83 916
5357.52 945
5358.21 883
5358.90 826
5359.59 856
5360.29 923
5360.98 1008
5361.67 1009
5362.36 963
5363.05 923
5363.74 910
5364.43 865
5365.12 897
5365.81 923
5366.50 907
5367.20 893
5367.89 847
5368.58 818
5369.27 859
5369.96 846
5370.65 851
5371.34 844
5372.04 833
5372.73 841
5373.42 855
5374.11 840
5374.80 856
5375.49 834
5376.19 873
5376.88 830
5377.57 846
5378.26 831
5378.95 863
5379.65 802
5380.34 760
5381.03 829
5381.72 811
5382.42 849
5383.11 872
5383.80 796
5384.49 846
5385.19 843
5385.88 833
5386.57 845
5387.26 910
5387.96 879
5388.65 922
5389.34 972
5390.03 964
5390.73 952
5391.42 997
5392.11 1007
5392.80 999
5393.50 959
5394.19 995
5394.88 924
5395.58 938
5396.27 894
5396.96 950
5397.66 869
5398.35 922
5399.04 873
5399.74 842
5400.43 871
5401.12 865
5401.82 793
5402.51 772
5403.20 815
5403.90 855
5404.59 860
5405.29 886
5405.98 896
5406.67 847
5407.37 847
5408.06 917
5408.75 898
5409.45 863
5410.14 873
5410.84 879
5411.53 848
5412.23 814
5412.92 882
5413.61 883
5414.31 845
5415.00 850
5415.70 859
5416.39 889
5417.09 914
5417.78 915
5418.47 825
5419.17 888
5419.86 918
5420.56 946
5421.25 955
5421.95 940
5422.64 927
5423.34 936
5424.03 927
5424.73 975
5425.42 899
5426.12 914
5426.81 955
5427.51 885
5428.20 903
5428.90 950
5429.59 915
5430.29 939
5430.99 983
5431.68 950
5432.38 959
5433.07 988
5433.77 947
5434.46 894
5435.16 979
5435.85 991
5436.55 1031
5437.25 1086
5437.94 1005
5438.64 1063
5439.33 1048
5440.03 1112
5440.73 996
5441.42 1005
5442.12 1061
5442.81 1028
5443.51 1043
5444.21 1073
5444.90 1179
5445.60 1214
5446.29 1218
5446.99 1340
5447.69 1340
5448.38 1394
5449.08 1413
5449.78 1339
5450.47 1398
5451.17 1340
5451.87 1268
5452.56 1249
5453.26 1221
5453.96 1179
5454.65 1227
5455.35 1102
5456.05 1129
5456.75 1142
5457.44 1166
5458.14 1155
5458.84 1191
5459.53 1189
5460.23 1250
5460.93 1288
5461.63 1277
5462.32 1263
5463.02 1338
5463.72 1314
5464.42 1393
5465.11 1303
5465.81 1264
5466.51 1267
5467.21 1299
5467.90 1328
5468.60 1306
5469.30 1308
5470.00 1359
5470.70 1274
5471.39 1351
5472.09 1456
5472.79 1482
5473.49 1471
5474.19 1547
5474.88 1569
5475.58 1597
5476.28 1611
5476.98 1775
5477.68 1865
5478.38 2033
5479.07 2319
5479.77 2614
5480.47 2881
5481.17 3111
5481.87 3117
5482.57 2920
5483.27 2883
5483.96 2715
5484.66 2520
5485.36 2199
5486.06 2061
5486.76 1993
5487.46 1988
5488.16 1880
5488.86 1868
5489.56 1844
5490.26 1804
5490.96 1936
5491.65 1980
5492.35 2033
5493.05 2025
5493.75 2103
5494.45 2131
5495.15 2115
5495.85 2173
5496.55 2304
5497.25 2255
5497.95 2497
5498.65 2820
5499.35 3120
5500.05 3612
5500.75 4375
5501.45 5068
5502.15 5424
5502.85 5208
5503.55 4927
5504.25 4191
5504.95 3701
5505.65 2997
5506.35 2509
5507.05 2321
5507.75 2090
5508.45 1899
5509.15 1740
5509.85 1763
5510.55 1726
5511.25 1706
5511.95 1613
5512.65 1657
5513.35 1559
5514.05 1532
5514.76 1545
5515.46 1632
5516.16 1599
5516.86 1592
5517.56 1538
5518.26 1564
5518.96 1580
5519.66 1587
5520.36 1630
5521.06 1684
5521.77 1586
5522.47 1479
5523.17 1441
5523.87 1391
5524.57 1420
5525.27 1354
5525.97 1291
5526.67 1262
5527.38 1187
5528.08 1168
5528.78 1167
5529.48 1226
5530.18 1234
5530.88 1185
5531.59 1207
5532.29 1200
5532.99 1207
5533.69 1199
5534.39 1163
5535.10 1169
5535.80 1143
5536.50 1126
5537.20 1180
5537.90 1140
5538.61 1125
5539.31 1149
5540.01 1167
5540.71 1186
5541.42 1139
5542.12 1112
5542.82 1113
5543.52 1048
5544.23 1066
5544.93 1030
5545.63 1021
5546.33 986
5547.04 987
5547.74 999
5548.44 1058
5549.15 1033
5549.85 1034
5550.55 973
5551.26 1010
5551.96 1007
5552.66 1041
5553.36 1042
5554.07 1022
5554.77 1057
5555.47 1017
5556.18 1072
5556.88 1036
5557.58 1001
5558.29 1067
5558.99 1075
5559.70 1019
5560.40 1017
5561.10 1101
5561.81 1103
5562.51 1055
5563.21 1072
5563.92 1094
5564.62 1137
5565.33 1122
5566.03 1064
5566.73 1095
5567.44 1085
5568.14 1050
5568.85 1004
5569.55 1021
5570.25 976
5570.96 1012
5571.66 981
5572.37 983
5573.07 965
5573.78 1037
5574.48 1062
5575.19 1113
5575.89 1088
5576.59 1078
5577.30 1113
5578.00 1038
5578.71 1098
5579.41 1019
5580.12 1009
5580.82 1053
5581.53 992
5582.23 1005
5582.94 967
5583.64 965
5584.35 953
5585.05 929
5585.76 1015
5586.46 1010
5587.17 996
5587.88 1060
5588.58 1049
5589.29 993
5589.99 976
5590.70 996
5591.40 992
5592.11 982
5592.81 960
5593.52 968
5594.23 925
5594.93 972
5595.64 958
5596.34 946
5597.05 977
5597.76 939
5598.46 985
5599.17 928
5599.87 946
5600.58 974
5601.29 919
5601.99 969
5602.70 990
5603.41 1004
5604.11 945
5604.82 946
5605.52 1017
5606.23 1003
5606.94 963
5607.64 979
5608.35 951
5609.06 1008
5609.76 965
5610.47 961
5611.18 997
5611.88 965
5612.59 945
5613.30 967
5614.01 977
5614.71 1055
5615.42 960
5616.13 1003
5616.83 990
5617.54 1063
5618.25 1028
5618.96 991
5619.66 994
5620.37 1020
5621.08 1014
5621.79 975
5622.49 972
5623.20 962
5623.91 1032
5624.62 1024
5625.32 959
5626.03 1056
5626.74 1069
5627.45 1194
5628.16 1218
5628.86 1174
5629.57 1195
5630.28 1182
5630.99 1246
5631.70 1265
5632.40 1304
5633.11 1291
5633.82 1310
5634.53 1325
5635.24 1292
5635.95 1255
5636.65 1328
5637.36 1449
5638.07 1459
5638.78 1485
5639.49 1573
5640.20 1559
5640.91 1666
5641.61 1567
5642.32 1579
5643.03 1547
5643.74 1448
5644.45 1417
5645.16 1381
5645.87 1319
5646.58 1253
5647.29 1209
5648.00 1199
5648.70 1284
5649.41 1246
5650.12 1226
5650.83 1216
5651.54 1252
5652.25 1198
5652.96 1245
5653.67 1289
5654.38 1210
5655.09 1275
5655.80 1331
5656.51 1239
5657.22 1274
5657.93 1273
5658.64 1361
5659.35 1429
5660.06 1501
5660.77 1591
5661.48 1575
5662.19 1543
5662.90 1559
5663.61 1505
5664.32 1421
5665.03 1373
5665.74 1256
5666.45 1201
5667.16 1252
5667.87 1241
5668.58 1281
5669.29 1240
5670.00 1289
5670.71 1327
5671.42 1452
5672.13 1392
5672.84 1445
5673.56 1477
5674.27 1359
5674.98 1311
5675.69 1255
5676.40 1218
5677.11 1208
5677.82 1194
5678.53 1164
5679.24 1159
5679.95 1184
5680.67 1224
5681.38 1268
5682.09 1208
5682.80 1274
5683.51 1239
5684.22 1155
5684.93 1128
5685.65 1074
5686.36 1059
5687.07 1038
5687.78 1108
5688.49 1023
5689.20 991
5689.92 1012
5690.63 1013
5691.34 970
5692.05 1027
5692.76 1049
5693.47 1045
5694.19 1000
5694.90 1013
5695.61 1031
5696.32 976
5697.04 949
5697.75 967
5698.46 1047
5699.17 980
5699.89 1004
5700.60 1027
5701.31 1034
5702.02 1057
5702.74 1035
5703.45 1021
5704.16 1013
5704.87 1025
5705.59 961
5706.30 987
5707.01 1125
5707.72 999
5708.44 967
5709.15 1035
5709.86 1001
5710.58 971
5711.29 950
5712.00 884
5712.72 851
5713.43 907
5714.14 866
5714.86 841
5715.57 835
5716.28 896
5717.00 955
5717.71 886
5718.42 883
5719.14 828
5719.85 865
5720.56 925
5721.28 959
5721.99 863
5722.71 935
5723.42 966
5724.13 984
5724.85 1011
5725.56 981
5726.28 1035
5726.99 1025
5727.70 1050
5728.42 1078
5729.13 1088
5729.85 1069
5730.56 1077
5731.28 1013
5731.99 1013
5732.70 974
5733.42 935
5734.13 882
5734.85 912
5735.56 870
5736.28 894
5736.99 896
5737.71 879
5738.42 897
5739.14 896
5739.85 905
5740.57 867
5741.28 923
5742.00 895
5742.71 883
5743.43 872
5744.14 964
5744.86 902
5745.57 865
5746.29 880
5747.00 871
5747.72 894
5748.43 903
5749.15 887
5749.87 884
5750.58 853
5751.30 909
5752.01 888
5752.73 983
5753.44 966
5754.16 1037
5754.88 961
5755.59 987
5756.31 1014
5757.02 1044
5757.74 1061
5758.46 1104
5759.17 1074
5759.89 1012
5760.60 1088
5761.32 1090
5762.04 1039
5762.75 987
5763.47 1025
5764.19 1030
5764.90 1022
5765.62 1039
5766.34 1083
5767.05 1076
5767.77 1168
5768.49 1241
5769.20 1287
5769.92 1492
5770.64 1646
5771.35 1744
5772.07 1781
5772.79 1741
5773.50 1661
5774.22 1588
5774.94 1365
5775.65 1192
5776.37 1136
5777.09 1100
5777.81 1083
5778.52 1052
5779.24 1055
5779.96 1067
5780.68 1040
5781.39 1065
5782.11 1089
5782.83 1060
5783.55 1054
5784.26 1024
5784.98 1045
5785.70 1026
5786.42 1017
5787.14 1067
5787.85 1046
5788.57 1053
5789.29 1018
5790.01 1018
5790.73 916
5791.44 996
5792.16 994
5792.88 959
5793.60 966
5794.32 952
5795.03 990
5795.75 974
5796.47 948
5797.19 975
5797.91 995
5798.63 961
5799.35 1015
5800.06 1007
5800.78 964
5801.50 988
5802.22 1029
5802.94 1026
5803.66 991
5804.38 988
5805.10 1024
5805.82 977
5806.53 943
5807.25 951
5807.97 951
5808.69 964
5809.41 1004
5810.13 936
5810.85 908
5811.57 899
5812.29 900
5813.01 864
5813.73 863
5814.45 890
5815.17 907
5815.89 889
5816.61 842
5817.33 853
5818.05 845
5818.77 889
5819.49 935
5820.20 930
5820.92 901
5821.64 907
5822.36 871
5823.09 832
5823.81 888
5824.53 938
5825.25 917
5825.97 904
5826.69 860
5827.41 903
5828.13 865
5828.85 842
5829.57 873
5830.29 861
5831.01 842
5831.73 852
5832.45 864
5833.17 840
5833.89 840
5834.61 900
5835.33 885
5836.05 879
5836.78 882
5837.50 873
5838.22 872
5838.94 856
5839.66 852
5840.38 811
5841.10 879
5841.82 867
5842.54 837
5843.27 842
5843.99 843
5844.71 833
5845.43 878
5846.15 864
5846.87 883
5847.59 866
5848.32 822
5849.04 875
5849.76 886
5850.48 927
5851.20 930
5851.93 935
5852.65 938
5853.37 924
5854.09 918
5854.81 975
5855.54 951
5856.26 942
5856.98 887
5857.70 916
5858.42 925
5859.15 906
5859.87 886
5860.59 858
5861.31 888
5862.04 859
5862.76 857
5863.48 900
5864.20 896
5864.93 893
5865.65 922
5866.37 900
5867.10 905
5867.82 857
5868.54 856
5869.26 865
5869.99 916
5870.71 1012
5871.43 940
5872.16 906
5872.88 947
5873.60 940
5874.33 952
5875.05 938
5875.77 913
5876.50 933
5877.22 999
5877.94 1001
5878.67 963
5879.39 992
5880.11 1003
5880.84 1035
5881.56 1014
5882.28 1005
5883.01 974
5883.73 1009
5884.46 1042
5885.18 1082
5885.90 1046
5886.63 1078
5887.35 1095
5888.08 1108
5888.80 1129
5889.52 1122
5890.25 1045
5890.97 1097
5891.70 1118
5892.42 1126
5893.15 1083
5893.87 1057
5894.59 1069
5895.32 1082
5896.04 1128
5896.77 1121
5897.49 1115
5898.22 1081
5898.94 1089
5899.67 1180
5900.39 1105
5901.12 1110
5901.84 1112
5902.57 1110
5903.29 1181
5904.02 1134
5904.74 1112
5905.47 1131
5906.19 1150
5906.92 1157
5907.64 1167
5908.37 1198
5909.09 1142
5909.82 1218
5910.55 1255
5911.27 1229
5912.00 1293
5912.72 1197
5913.45 1224
5914.17 1315
5914.90 1239
5915.63 1299
5916.35 1248
5917.08 1315
5917.80 1309
5918.53 1283
5919.25 1348
5919.98 1355
5920.71 1319
5921.43 1373
5922.16 1479
5922.89 1422
5923.61 1436
5924.34 1423
5925.06 1451
5925.79 1470
5926.52 1560
5927.24 1572
5927.97 1601
5928.70 1538
5929.42 1548
5930.15 1608
5930.88 1688
5931.60 1690
5932.33 1670
5933.06 1650
5933.78 1661
5934.51 1690
5935.24 1827
5935.97 1842
5936.69 1814
5937.42 1893
5938.15 1948
5938.87 1979
5939.60 1952
5940.33 2052
5941.06 2094
5941.78 2036
5942.51 2134
5943.24 2165
5943.97 2298
5944.69 2364
5945.42 2405
5946.15 2484
5946.88 2578
5947.60 2562
5948.33 2580
5949.06 2676
5949.79 2719
5950.52 2868
5951.24 3255
5951.97 3626
5952.70 4028
5953.43 4422
5954.16 4649
5954.88 4697
5955.61 4558
5956.34 4241
5957.07 4013
5957.80 3863
5958.53 3643
5959.25 3456
5959.98 3361
5960.71 3334
5961.44 3348
5962.17 3294
5962.90 3350
5963.63 3381
5964.36 3587
5965.08 3742
5965.81 4206
5966.54 4468
5967.27 4690
5968.00 4914
5968.73 5065
5969.46 4911
5970.19 4671
5970.92 4537
5971.65 4347
5972.37 4173
5973.10 4064
5973.83 3902
5974.56 3818
5975.29 3823
5976.02 3816
5976.75 3769
5977.48 3762
5978.21 3911
5978.94 3923
5979.67 4138
5980.40 4156
5981.13 4352
5981.86 4510
5982.59 4496
5983.32 4663
5984.05 4754
5984.78 4738
5985.51 4753
5986.24 4735
5986.97 4699
5987.70 4613
5988.43 4551
5989.16 4672
5989.89 4572
5990.62 4628
5991.35 4637
5992.08 4739
5992.81 4694
5993.54 4703
5994.27 4743
5995.00 4669
5995.74 4943
5996.47 5103
5997.20 5096
5997.93 5253
5998.66 5320
5999.39 5318
6000.12 5221
6000.85 5264
6001.58 5164
6002.31 5064
6003.04 4891
6003.78 4971
6004.51 4853
6005.24 4709
6005.97 4629
6006.70 4707
6007.43 4814
6008.16 5073
6008.90 5629
6009.63 6323
6010.36 7284
6011.09 8851
6011.82 10723
6012.55 12834
6013.29 14766
6014.02 16117
6014.75 17006
6015.48 17259
6016.21 16981
6016.95 15685
6017.68 14470
6018.41 12684
6019.14 11104
6019.87 9577
6020.61 8155
6021.34 7084
6022.07 6060
6022.80 5444
6023.54 4893
6024.27 4479
6025.00 4296
6025.73 4239
6026.47 4118
6027.20 3884
6027.93 3791
6028.66 3912
6029.40 3893
6030.13 4092
6030.86 4125
6031.59 4039
6032.33 3894
6033.06 3711
6033.79 3397
6034.53 3225
6035.26 3117
6035.99 3075
6036.73 3026
6037.46 3052
6038.19 2950
6038.93 3041
6039.66 3055
6040.39 2995
6041.13 3096
6041.86 3184
6042.59 3129
6043.33 3167
6044.06 3222
6044.79 3217
6045.53 3310
6046.26 3355
6047.00 3404
6047.73 3521
6048.46 3544
6049.20 3645
6049.93 3782
6050.67 3907
6051.40 4176
6052.13 4425
6052.87 4680
6053.60 4971
6054.34 4915
6055.07 4948
6055.81 4659
6056.54 4385
6057.27 4151
6058.01 4009
6058.74 3726
6059.48 3552
6060.21 3540
6060.95 3424
6061.68 3298
6062.42 3245
6063.15 3180
6063.89 3206
6064.62 3006
6065.36 2981
6066.09 3027
6066.83 2999
6067.56 2919
6068.30 2899
6069.03 2728
6069.77 2697
6070.50 2793
6071.24 2705
6071.97 2669
6072.71 2634
6073.44 2646
6074.18 2603
6074.91 2487
6075.65 2485
6076.39 2548
6077.12 2513
6077.86 2471
6078.59 2473
6079.33 2425
6080.06 2384
6080.80 2388
6081.54 2307
6082.27 2289
6083.01 2293
6083.74 2250
6084.48 2248
6085.22 2142
6085.95 2153
6086.69 2174
6087.42 2164
6088.16 2146
6088.90 2192
6089.63 2265
6090.37 2288
6091.11 2321
6091.84 2378
6092.58 2428
6093.32 2363
6094.05 2275
6094.79 2220
6095.53 2190
6096.26 2194
6097.00 2092
6097.74 2014
6098.47 2038
6099.21 1998
6099.95 2072
6100.69 2044
6101.42 2052
6102.16 2020
6102.90 1964
6103.63 1996
6104.37 1942
6105.11 1960
6105.85 2005
6106.58 1950
6107.32 1979
6108.06 1954
6108.80 1934
6109.53 1925
6110.27 1945
6111.01 1932
6111.75 1922
6112.49 1940
6113.22 1929
6113.96 2059
6114.70 2134
6115.44 2156
6116.17 2226
6116.91 2197
6117.65 2276
6118.39 2282
6119.13 2276
6119.87 2192
6120.60 2239
6121.34 2254
6122.08 2157
6122.82 2174
6123.56 2228
6124.30 2259
6125.03 2273
6125.77 2216
6126.51 2196
6127.25 2220
6127.99 2209
6128.73 2205
6129.47 2276
6130.21 2175
6130.94 2181
6131.68 2170
6132.42 2258
6133.16 2194
6133.90 2180
6134.64 2236
6135.38 2299
6136.12 2351
6136.86 2394
6137.60 2523
6138.34 2588
6139.08 2580
6139.81 2635
6140.55 2631
6141.29 2816
6142.03 2834
6142.77 2861
6143.51 2755
6144.25 2737
6144.99 2728
6145.73 2704
6146.47 2721
6147.21 2657
6147.95 2614
6148.69 2699
6149.43 2701
6150.17 2767
6150.91 2713
6151.65 2672
6152.39 2697
6153.13 2725
6153.87 2821
6154.61 2911
6155.35 2928
6156.09 2916
6156.83 2954
6157.58 3011
6158.32 2998
6159.06 3106
6159.80 3100
6160.54 3073
6161.28 3201
6162.02 3306
6162.76 3304
6163.50 3531
6164.24 3724
6164.98 3837
6165.72 4112
6166.46 4315
6167.21 4402
6167.95 4549
6168.69 4616
6169.43 4497
6170.17 4505
6170.91 4423
6171.65 4345
6172.39 4160
6173.14 4102
6173.88 4073
6174.62 3970
6175.36 3921
6176.10 3943
6176.84 3963
6177.59 4047
6178.33 4157
6179.07 4484
6179.81 5050
6180.55 5698
6181.30 6443
6182.04 7314
6182.78 8323
6183.52 8928
6184.26 9403
6185.01 9299
6185.75 9019
6186.49 8557
6187.23 7921
6187.97 7220
6188.72 6534
6189.46 6014
6190.20 5682
6190.94 5329
6191.69 5084
6192.43 5048
6193.17 4906
6193.92 4891
6194.66 4899
6195.40 4783
6196.14 4746
6196.89 4611
6197.63 4630
6198.37 4614
6199.12 4620
6199.86 4477
6200.60 4546
6201.34 4520
6202.09 4640
6202.83 4835
6203.57 5081
6204.32 5536
6205.06 6260
6205.80 7650
6206.55 9494
6207.29 12027
6208.03 14726
6208.78 17496
6209.52 19667
6210.27 20831
6211.01 21117
6211.75 20273
6212.50 18531
6213.24 16297
6213.98 13770
6214.73 11534
6215.47 9720
6216.22 8004
6216.96 6811
6217.71 5862
6218.45 5067
6219.19 4537
6219.94 4226
6220.68 3936
6221.43 3748
6222.17 3556
6222.92 3528
6223.66 3510
6224.40 3366
6225.15 3187
6225.89 3185
6226.64 3087
6227.38 2840
6228.13 2645
6228.87 2577
6229.62 2446
6230.36 2333
6231.11 2265
6231.85 2225
6232.60 2159
6233.34 2253
6234.09 2242
6234.83 2259
6235.58 2356
6236.32 2468
6237.07 2479
6237.81 2584
6238.56 2683
6239.30 2797
6240.05 2934
6240.80 3149
6241.54 3220
6242.29 3154
6243.03 3120
6243.78 3079
6244.52 2993
6245.27 3103
6246.02 3125
6246.76 3214
6247.51 3319
6248.25 3330
6249.00 3207
6249.75 3182
6250.49 3230
6251.24 3192
6251.98 2953
6252.73 2878
6253.48 2838
6254.22 2781
6254.97 2645
6255.72 2604
6256.46 2626
6257.21 2668
6257.95 2547
6258.70 2513
6259.45 2533
6260.19 2576
6260.94 2604
6261.69 2558
6262.43 2437
6263.18 2391
6263.93 2400
6264.68 2411
6265.42 2382
6266.17 2295
6266.92 2297
6267.66 2272
6268.41 2249
6269.16 2269
6269.91 2256
6270.65 2300
6271.40 2289
6272.15 2256
6272.89 2280
6273.64 2196
6274.39 2238
6275.14 2234
6275.88 2281
6276.63 2401
6277.38 2317
6278.13 2335
6278.88 2469
6279.62 2340
6280.37 2301
6281.12 2265
6281.87 2249
6282.62 2135
6283.36 2125
6284.11 2024
6284.86 2016
6285.61 1972
6286.36 1977
6287.10 1937
6287.85 1939
6288.60 1922
6289.35 1867
6290.10 1844
6290.85 1848
6291.59 1802
6292.34 1785
6293.09 1750
6293.84 1820
6294.59 1812
6295.34 1730
6296.09 1759
6296.84 1833
6297.58 1762
6298.33 1730
6299.08 1741
6299.83 1700
6300.58 1640
6301.33 1657
6302.08 1663
6302.83 1677
6303.58 1660
6304.33 1629
6305.08 1625
6305.83 1583
6306.58 1669
6307.32 1706
6308.07 1666
6308.82 1643
6309.57 1729
6310.32 1786
6311.07 1764
6311.82 1833
6312.57 1826
6313.32 1872
6314.07 1792
6314.82 1802
6315.57 1851
6316.32 1918
6317.07 1945
6317.82 1845
6318.57 1833
6319.32 1841
6320.07 1705
6320.82 1672
6321.57 1652
6322.32 1596
6323.07 1532
6323.82 1558
6324.58 1556
6325.33 1526
6326.08 1535
6326.83 1525
6327.58 1634
6328.33 1619
6329.08 1630
6329.83 1620
6330.58 1633
6331.33 1531
6332.08 1552
6332.83 1567
6333.58 1539
6334.34 1579
6335.09 1594
6335.84 1616
6336.59 1582
6337.34 1515
6338.09 1518
6338.84 1514
6339.59 1554
6340.35 1603
6341.10 1607
6341.85 1555
6342.60 1558
6343.35 1635
6344.10 1540
6344.86 1526
6345.61 1579
6346.36 1553
6347.11 1608
6347.86 1702
6348.62 1689
6349.37 1718
6350.12 1804
6350.87 1709
6351.62 1817
6352.38 1934
6353.13 1990
6353.88 2069
6354.63 2062
6355.38 2019
6356.14 2010
6356.89 1991
6357.64 1918
6358.39 1913
6359.15 1917
6359.90 1886
6360.65 1740
6361.40 1789
6362.16 1776
6362.91 1693
6363.66 1737
6364.42 1734
6365.17 1763
6365.92 1805
6366.67 1936
6367.43 2164
6368.18 2335
6368.93 2395
6369.69 2419
6370.44 2469
6371.19 2282
6371.95 2181
6372.70 2119
6373.45 2001
6374.21 1833
6374.96 1746
6375.71 1754
6376.47 1745
6377.22 1634
6377.98 1638
6378.73 1613
6379.48 1731
6380.24 1758
6380.99 1763
6381.74 1834
6382.50 1794
6383.25 1774
6384.01 1800
6384.76 1796
6385.51 1742
6386.27 1705
6387.02 1647
6387.78 1658
6388.53 1621
6389.29 1613
6390.04 1565
6390.79 1618
6391.55 1532
6392.30 1518
6393.06 1511
6393.81 1538
6394.57 1579
6395.32 1572
6396.08 1583
6396.83 1549
6397.59 1485
6398.34 1526
6399.10 1472
6399.85 1471
6400.61 1408
6401.36 1520
6402.12 1534
6402.87 1495
6403.63 1481
6404.38 1471
6405.14 1473
6405.89 1490
6406.65 1523
6407.40 1563
6408.16 1630
6408.91 1562
6409.67 1662
6410.43 1726
6411.18 1764
6411.94 1752
6412.69 1677
6413.45 1650
6414.20 1600
6414.96 1604
6415.72 1689
6416.47 1701
6417.23 1740
6417.98 1758
6418.74 1730
6419.50 1758
6420.25 1713
6421.01 1601
6421.77 1573
6422.52 1581
6423.28 1600
6424.03 1552
6424.79 1565
6425.55 1593
6426.30 1555
6427.06 1527
6427.82 1471
6428.57 1483
6429.33 1559
6430.09 1479
6430.84 1428
6431.60 1473
6432.36 1465
6433.11 1467
6433.87 1509
6434.63 1558
6435.39 1530
6436.14 1571
6436.90 1630
6437.66 1591
6438.41 1620
6439.17 1560
6439.93 1551
6440.69 1636
6441.44 1623
6442.20 1662
6442.96 1678
6443.72 1658
6444.47 1697
6445.23 1671
6445.99 1674
6446.75 1668
6447.50 1709
6448.26 1761
6449.02 1684
6449.78 1700
6450.54 1703
6451.29 1779
6452.05 1755
6452.81 1729
6453.57 1828
6454.33 1763
6455.08 1801
6455.84 1813
6456.60 1807
6457.36 1864
6458.12 1848
6458.88 1805
6459.64 1843
6460.39 1889
6461.15 1897
6461.91 1864
6462.67 1943
6463.43 1994
6464.19 2067
6464.95 2092
6465.70 2148
6466.46 2230
6467.22 2232
6467.98 2228
6468.74 2287
6469.50 2241
6470.26 2313
6471.02 2261
6471.78 2235
6472.54 2292
6473.30 2282
6474.05 2302
6474.81 2343
6475.57 2270
6476.33 2305
6477.09 2396
6477.85 2458
6478.61 2428
6479.37 2447
6480.13 2513
6480.89 2623
6481.65 2647
6482.41 2688
6483.17 2655
6483.93 2703
6484.69 2724
6485.45 2841
6486.21 2842
6486.97 2898
6487.73 2983
6488.49 2962
6489.25 3038
6490.01 3051
6490.77 3061
6491.53 3257
6492.29 3331
6493.05 3437
6493.81 3448
6494.57 3507
6495.33 3519
6496.10 3477
6496.86 3498
6497.62 3484
6498.38 3380
6499.14 3360
6499.90 3374
6500.66 3376
6501.42 3537
6502.18 3569
6502.94 3706
6503.70 4026
6504.47 4570
6505.23 5337
6505.99 6540
6506.75 8310
6507.51 10212
6508.27 12068
6509.03 13496
6509.79 14041
6510.56 13885
6511.32 13104
6512.08 11894
6512.84 10500
6513.60 9192
6514.36 7785
6515.13 6824
6515.89 6043
6516.65 5445
6517.41 4970
6518.17 4542
6518.94 4494
6519.70 4223
6520.46 4169
6521.22 4111
6521.98 4021
6522.75 4114
6523.51 4180
6524.27 4407
6525.03 4741
6525.79 5036
6526.56 5409
6527.32 5796
6528.08 6104
6528.84 6438
6529.61 6537
6530.37 6273
6531.13 6088
6531.90 5972
6532.66 5976
6533.42 6045
6534.18 6543
6534.95 7296
6535.71 8270
6536.47 9032
6537.24 9539
6538.00 9589
6538.76 9276
6539.53 8761
6540.29 7929
6541.05 7074
6541.82 6182
6542.58 5472
6543.34 4907
6544.11 4494
6544.87 4323
6545.63 4126
6546.40 4030
6547.16 3959
6547.92 3838
6548.69 3797
6549.45 3604
6550.21 3584
6550.98 3562
6551.74 3478
6552.51 3348
6553.27 3323
6554.03 3362
6554.80 3392
6555.56 3270
6556.33 3188
6557.09 3201
6557.85 3176
6558.62 3127
6559.38 3160
6560.15 3176
6560.91 3229
6561.68 3270
6562.44 3325
6563.21 3473
6563.97 3531
6564.74 3499
6565.50 3566
6566.26 3554
6567.03 3526
6567.79 3510
6568.56 3553
6569.32 3457
6570.09 3463
6570.85 3494
6571.62 3549
6572.38 3641
6573.15 3713
6573.91 3825
6574.68 3738
6575.44 3760
6576.21 3850
6576.98 3807
6577.74 3899
6578.51 3877
6579.27 3887
6580.04 3809
6580.80 3874
6581.57 3875
6582.33 3901
6583.10 3930
6583.87 3924
6584.63 4011
6585.40 4066
6586.16 3936
6586.93 3928
6587.70 3887
6588.46 3876
6589.23 3906
6589.99 3934
6590.76 4013
6591.53 4182
6592.29 4382
6593.06 4739
6593.82 5051
6594.59 5558
6595.36 5773
6596.12 5856
6596.89 5930
6597.66 5944
6598.42 5525
6599.19 5248
6599.96 5007
6600.72 4585
6601.49 4401
6602.26 4142
6603.02 3798
6603.79 3673
6604.56 3693
6605.33 3534
6606.09 3441
6606.86 3407
6607.63 3436
6608.39 3450
6609.16 3431
6609.93 3432
6610.70 3406
6611.46 3452
6612.23 3404
6613.00 3389
6613.77 3333
6614.53 3294
6615.30 3239
6616.07 3351
6616.84 3319
6617.60 3394
6618.37 3370
6619.14 3519
6619.91 3625
6620.68 3819
6621.44 3948
6622.21 4059
6622.98 4295
6623.75 4446
6624.52 4521
6625.28 4603
6626.05 4430
6626.82 4345
6627.59 4098
6628.36 3984
6629.13 3761
6629.89 3636
6630.66 3609
6631.43 3608
6632.20 3795
6632.97 3856
6633.74 4077
6634.51 4346
6635.27 4471
6636.04 4634
6636.81 4683
6637.58 4583
6638.35 4682
6639.12 4774
6639.89 5065
6640.66 5269
6641.43 5527
6642.19 5683
6642.96 5644
6643.73 5606
6644.50 5491
6645.27 5261
6646.04 4812
6646.81 4401
6647.58 4118
6648.35 3898
6649.12 3652
6649.89 3420
6650.66 3267
6651.43 3187
6652.20 3016
6652.97 2941
6653.74 2971
6654.51 2963
6655.28 2934
6656.05 2978
6656.82 3011
6657.59 3031
6658.36 2969
6659.13 2946
6659.90 2810
6660.67 2874
6661.44 2765
6662.21 2705
6662.98 2783
6663.75 2806
6664.52 2755
6665.29 2697
6666.06 2763
6666.83 2717
6667.60 2829
6668.37 2821
6669.14 2852
6669.91 2989
6670.68 3039
6671.46 3013
6672.23 3139
6673.00 3146
6673.77 3186
6674.54 3155
6675.31 3048
6676.08 3045
6676.85 3072
6677.62 3130
6678.40 3099
6679.17 3133
6679.94 3162
6680.71 3231
6681.48 3277
6682.25 3376
6683.02 3437
6683.80 3655
6684.57 3807
6685.34 4039
6686.11 4337
6686.88 4462
6687.65 4285
6688.43 4065
6689.20 3873
6689.97 3633
6690.74 3490
6691.51 3240
6692.29 3041
6693.06 2988
6693.83 2830
6694.60 2715
6695.37 2754
6696.15 2637
6696.92 2672
6697.69 2600
6698.46 2500
6699.24 2578
6700.01 2509
6700.78 2538
6701.55 2406
6702.33 2426
6703.10 2488
6703.87 2409
6704.64 2417
6705.42 2449
6706.19 2453
6706.96 2368
6707.74 2358
6708.51 2360
6709.28 2257
6710.06 2297
6710.83 2294
6711.60 2239
6712.37 2199
6713.15 2150
6713.92 2166
6714.69 2103
6715.47 2082
6716.24 2060
6717.01 2133
6717.79 2146
6718.56 2107
6719.34 2115
6720.11 2157
6720.88 2147
6721.66 2180
6722.43 2140
6723.20 2025
6723.98 1980
6724.75 2158
6725.53 2129
6726.30 2165
6727.07 2069
6727.85 2110
6728.62 2122
6729.40 2060
6730.17 2086
6730.95 2033
6731.72 2175
6732.49 2164
6733.27 2263
6734.04 2174
6734.82 2177
6735.59 2256
6736.37 2274
6737.14 2300
6737.92 2263
6738.69 2265
6739.47 2377
6740.24 2412
6741.01 2347
6741.79 2358
6742.56 2343
6743.34 2302
6744.11 2350
6744.89 2480
6745.67 2477
6746.44 2412
6747.22 2429
6747.99 2535
6748.77 2515
6749.54 2488
6750.32 2661
6751.09 2827
6751.87 2895
6752.64 3265
6753.42 3496
6754.19 3604
6754.97 3681
6755.75 3559
6756.52 3501
6757.30 3299
6758.07 3193
6758.85 2950
6759.63 2943
6760.40 3028
6761.18 2947
6761.95 2918
6762.73 2792
6763.51 2777
6764.28 2716
6765.06 2641
6765.83 2632
6766.61 2606
6767.39 2652
6768.16 2665
6768.94 2668
6769.72 2650
6770.49 2537
6771.27 2488
6772.05 2424
6772.82 2379
6773.60 2393
6774.38 2325
6775.15 2266
6775.93 2211
6776.71 2163
6777.48 2191
6778.26 2067
6779.04 2063
6779.82 2105
6780.59 2134
6781.37 2175
6782.15 2153
6782.92 2134
6783.70 2091
6784.48 2129
6785.26 2097
6786.03 2107
6786.81 2178
6787.59 2076
6788.37 2142
6789.14 2087
6789.92 2015
6790.70 1985
6791.48 1890
6792.25 1890
6793.03 1875
6793.81 1911
6794.59 1838
6795.37 1842
6796.14 1786
6796.92 1796
6797.70 1821
6798.48 1816
6799.26 1867
6800.04 1854
6800.81 1838
6801.59 1931
6802.37 1851
6803.15 1895
6803.93 1977
6804.71 2002
6805.48 2003
6806.26 2031
6807.04 1990
6807.82 2052
6808.60 2005
6809.38 1950
6810.16 1913
6810.94 1866
6811.71 1942
6812.49 1903
6813.27 1838
6814.05 1924
6814.83 1924
6815.61 1874
6816.39 1853
6817.17 1887
6817.95 1989
6818.73 1965
6819.51 1830
6820.29 1829
6821.07 1919
6821.84 1903
6822.62 1917
6823.40 1858
6824.18 1822
6824.96 1831
6825.74 1788
6826.52 1842
6827.30 1883
6828.08 1840
6828.86 1758
6829.64 1858
6830.42 1831
6831.20 1797
6831.98 1777
6832.76 1791
6833.54 1788
6834.32 1829
6835.10 1849
6835.88 2007
6836.66 2238
6837.44 2542
6838.22 2848
6839.01 3063
6839.79 3184
6840.57 3123
6841.35 3120
6842.13 3008
6842.91 2888
6843.69 2760
6844.47 2578
6845.25 2393
6846.03 2261
6846.81 2307
6847.59 2239
6848.37 2288
6849.16 2520
6849.94 2773
6850.72 2990
6851.50 3204
6852.28 3209
6853.06 3109
6853.84 3035
6854.62 2924
6855.41 2740
6856.19 2650
6856.97 2598
6857.75 2417
6858.53 2379
6859.31 2215
6860.10 2180
6860.88 2199
6861.66 2081
6862.44 2120
6863.22 2145
6864.00 2083
6864.79 2139
6865.57 2146
6866.35 2151
6867.13 2201
6867.91 2290
6868.70 2272
6869.48 2252
6870.26 2256
6871.04 2259
6871.83 2230
6872.61 2261
6873.39 2317
6874.17 2347
6874.96 2453
6875.74 2475
6876.52 2516
6877.30 2605
6878.09 2696
6878.87 2836
6879.65 2892
6880.43 3242
6881.22 3523
6882.00 3965
6882.78 4338
6883.57 4350
6884.35 4375
6885.13 4292
6885.92 4217
6886.70 4268
6887.48 4500
6888.27 4818
6889.05 4987
6889.83 5174
6890.62 5047
6891.40 4895
6892.18 4545
6892.97 4093
6893.75 3824
6894.53 3477
6895.32 3283
6896.10 3148
6896.88 3042
6897.67 2931
6898.45 2869
6899.24 2858
6900.02 2716
6900.80 2765
6901.59 2797
6902.37 2761
6903.16 2727
6903.94 2678
6904.73 2664
6905.51 2668
6906.29 2643
6907.08 2556
6907.86 2582
6908.65 2557
6909.43 2575
6910.22 2448
6911.00 2393
6911.79 2467
6912.57 2419
6913.35 2309
6914.14 2305
6914.92 2396
6915.71 2394
6916.49 2379
6917.28 2371
6918.06 2364
6918.85 2376
6919.63 2392
6920.42 2476
6921.20 2467
6921.99 2348
6922.78 2393
6923.56 2374
6924.35 2386
6925.13 2426
6925.92 2495
6926.70 2571
6927.49 2549
6928.27 2598
6929.06 2660
6929.84 2599
6930.63 2610
6931.42 2644
6932.20 2685
6932.99 2675
6933.77 2676
6934.56 2740
6935.35 2695
6936.13 2666
6936.92 2734
6937.70 2754
6938.49 2884
6939.28 3070
6940.06 3290
6940.85 3401
6941.63 3483
6942.42 3715
6943.21 3901
6943.99 4011
6944.78 4166
6945.57 4232
6946.35 4310
6947.14 4347
6947.93 4545
6948.71 4655
6949.50 4922
6950.29 5025
6951.07 4921
6951.86 4737
6952.65 4481
6953.44 4225
6954.22 3995
6955.01 3833
6955.80 3747
6956.58 3803
6957.37 3688
6958.16 3664
6958.95 3685
6959.73 3694
6960.52 3661
6961.31 3618
6962.09 3657
6962.88 3798
6963.67 3817
6964.46 3834
6965.25 3980
6966.03 4165
6966.82 4247
6967.61 4560
6968.40 4695
6969.18 4935
6969.97 5044
6970.76 5271
6971.55 5304
6972.34 5138
6973.12 5168
6973.91 5144
6974.70 5126
6975.49 5136
6976.28 5235
6977.07 5075
6977.85 5170
6978.64 5371
6979.43 5694
6980.22 6046
6981.01 6579
6981.80 7634
6982.59 9185
6983.37 11294
6984.16 13669
6984.95 16413
6985.74 18927
6986.53 20561
6987.32 21101
6988.11 20763
6988.90 19573
6989.69 17736
6990.47 15345
6991.26 13077
6992.05 11160
6992.84 9327
6993.63 7920
6994.42 6852
6995.21 5837
6996.00 5186
6996.79 4647
6997.58 4162
6998.37 3953
6999.16 3729
6999.95 3575
7000.74 3359
7001.53 3246
7002.32 3222
7003.11 3160
7003.90 3095
7004.69 2964
7005.48 2750
7006.27 2586
7007.06 2521
7007.85 2474
7008.64 2438
7009.43 2419
7010.22 2403
7011.01 2433
7011.80 2506
7012.59 2571
7013.38 2728
7014.17 2785
7014.96 2869
7015.75 2832
7016.54 2853
7017.33 2849
7018.12 2804
7018.91 2788
7019.70 2852
7020.49 2851
7021.28 2939
7022.07 3082
7022.87 3207
7023.66 3275
7024.45 3406
7025.24 3405
7026.03 3445
7026.82 3587
7027.61 3470
7028.40 3355
7029.19 3308
7029.99 3217
7030.78 3145
7031.57 3019
7032.36 2962
7033.15 2962
7033.94 2968
7034.74 3026
7035.53 3176
7036.32 3205
7037.11 3252
7037.90 3419
7038.69 3319
7039.49 3358
7040.28 3347
7041.07 3309
7041.86 3184
7042.65 3256
7043.45 3402
7044.24 3333
7045.03 3287
7045.82 3245
7046.61 3305
7047.41 3293
7048.20 3300
7048.99 3462
7049.78 3603
7050.58 3750
7051.37 3929
7052.16 3985
7052.95 3975
7053.75 3811
7054.54 3632
7055.33 3529
7056.13 3321
7056.92 3201
7057.71 3232
7058.50 3260
7059.30 3219
7060.09 3053
7060.88 3109
7061.68 3134
7062.47 3094
7063.26 3010
7064.06 2845
7064.85 2728
7065.64 2715
7066.44 2676
7067.23 2621
7068.02 2666
7068.82 2588
7069.61 2500
7070.40 2448
7071.20 2477
7071.99 2354
7072.78 2269
7073.58 2264
7074.37 2223
7075.17 2298
7075.96 2179
7076.75 2249
7077.55 2209
7078.34 2087
7079.14 2104
7079.93 2164
7080.72 2169
7081.52 2212
7082.31 2079
7083.11 2116
7083.90 2004
7084.70 2042
7085.49 2025
7086.28 2110
7087.08 2101
7087.87 2139
7088.67 2141
7089.46 2196
7090.26 2134
7091.05 2144
7091.85 2049
7092.64 2036
7093.44 2010
7094.23 1931
7095.03 1906
7095.82 1811
7096.62 1887
7097.41 1826
7098.21 1801
7099.00 1737
7099.80 1701
7100.59 1772
7101.39 1791
7102.18 1739
7102.98 1689
7103.77 1686
7104.57 1710
7105.37 1637
7106.16 1694
7106.96 1650
7107.75 1647
7108.55 1661
7109.34 1667
7110.14 1611
7110.94 1602
7111.73 1553
7112.53 1496
7113.32 1542
7114.12 1589
7114.92 1564
7115.71 1616
7116.51 1597
7117.30 1568
7118.10 1542
7118.90 1549
7119.69 1563
7120.49 1578
7121.29 1619
7122.08 1663
7122.88 1561
7123.68 1606
7124.47 1584
7125.27 1492
7126.07 1531
7126.86 1601
7127.66 1588
7128.46 1611
7129.25 1732
7130.05 1629
7130.85 1704
7131.64 1705
7132.44 1699
7133.24 1673
7134.04 1658
7134.83 1584
7135.63 1616
7136.43 1505
7137.23 1489
7138.02 1518
7138.82 1483
7139.62 1430
7140.42 1404
7141.21 1404
7142.01 1364
7142.81 1362
7143.61 1391
7144.40 1357
7145.20 1398
7146.00 1304
7146.80 1309
7147.59 1330
7148.39 1322
7149.19 1281
7149.99 1313
7150.79 1269
7151.59 1284
7152.38 1241
7153.18 1246
7153.98 1253
7154.78 1261
7155.58 1325
7156.38 1295
7157.17 1346
7157.97 1369
7158.77 1360
7159.57 1368
7160.37 1336
7161.17 1292
7161.97 1241
7162.76 1284
7163.56 1240
7164.36 1298
7165.16 1266
7165.96 1220
7166.76 1274
7167.56 1245
7168.36 1250
7169.16 1196
7169.96 1204
7170.75 1232
7171.55 1212
7172.35 1173
7173.15 1154
7173.95 1218
7174.75 1185
7175.55 1115
7176.35 1122
7177.15 1105
7177.95 1128
7178.75 1129
7179.55 1134
7180.35 1083
7181.15 1144
7181.95 1212
7182.75 1165
7183.55 1240
7184.35 1118
7185.15 1136
7185.95 1152
7186.75 1125
7187.55 1088
7188.35 1068
7189.15 1103
7189.95 1072
7190.75 1094
7191.55 1096
7192.35 1091
7193.15 1085
7193.95 1067
7194.75 1088
7195.55 1103
7196.35 1082
7197.15 1022
7197.95 1013
7198.76 1114
7199.56 1161
7200.36 1148
7201.16 1060
7201.96 1060
7202.76 1083
7203.56 1110
7204.36 1103
7205.16 1123
7205.96 1134
7206.77 1120
7207.57 1092
7208.37 1097
7209.17 1132
7209.97 1114
7210.77 1194
7211.57 1189
7212.38 1237
7213.18 1253
7213.98 1217
7214.78 1185
7215.58 1136
7216.38 1175
7217.19 1222
7217.99 1218
7218.79 1266
7219.59 1265
7220.39 1273
7221.20 1240
7222.00 1301
7222.80 1237
7223.60 1221
7224.40 1224
7225.21 1210
7226.01 1222
7226.81 1200
7227.61 1216
7228.42 1200
7229.22 1216
7230.02 1210
7230.82 1178
7231.63 1197
7232.43 1182
7233.23 1233
7234.03 1252
7234.84 1355
7235.64 1373
7236.44 1397
7237.25 1449
7238.05 1562
7238.85 1540
7239.65 1477
7240.46 1403
7241.26 1415
7242.06 1342
7242.87 1267
7243.67 1249
7244.47 1232
7245.28 1194
7246.08 1226
7246.88 1207
7247.69 1222
7248.49 1200
7249.30 1211
7250.10 1214
7250.90 1184
7251.71 1199
7252.51 1146
7253.31 1216
7254.12 1149
7254.92 1218
7255.73 1183
7256.53 1220
7257.33 1199
7258.14 1234
7258.94 1176
7259.75 1177
7260.55 1095
7261.35 1102
7262.16 1168
7262.96 1144
7263.77 1107
7264.57 1122
7265.38 1176
7266.18 1159
7266.99 1144
7267.79 1140
7268.59 1154
7269.40 1178
7270.20 1183
7271.01 1262
7271.81 1201
7272.62 1208
7273.42 1168
7274.23 1234
7275.03 1180
7275.84 1195
7276.64 1244
7277.45 1222
7278.25 1273
7279.06 1278
7279.86 1317
7280.67 1349
7281.48 1426
7282.28 1501
7283.09 1648
7283.89 1825
7284.70 2044
7285.50 2194
7286.31 2188
7287.11 2155
7287.92 2021
7288.73 1859
7289.53 1699
7290.34 1657
7291.14 1640
7291.95 1477
7292.76 1396
7293.56 1431
7294.37 1345
7295.17 1357
7295.98 1369
7296.79 1356
7297.59 1384
7298.40 1354
7299.21 1389
7300.01 1355
7300.82 1338
7301.62 1390
7302.43 1362
7303.24 1404
7304.04 1422
7304.85 1396
7305.66 1343
7306.46 1354
7307.27 1394
7308.08 1450
7308.89 1491
7309.69 1543
7310.50 1616
7311.31 1652
7312.11 1639
7312.92 1658
7313.73 1634
7314.53 1693
7315.34 1747
7316.15 1920
7316.96 2090
7317.76 2327
7318.57 2663
7319.38 2958
7320.19 3073
7320.99 3180
7321.80 3124
7322.61 2924
7323.42 2725
7324.22 2540
7325.03 2201
7325.84 2066
7326.65 1945
7327.46 1840
7328.26 1784
7329.07 1666
7329.88 1670
7330.69 1626
7331.50 1563
7332.30 1556
7333.11 1584
7333.92 1553
7334.73 1531
7335.54 1535
7336.35 1485
7337.15 1503
7337.96 1569
7338.77 1552
7339.58 1552
7340.39 1604
7341.20 1624
7342.01 1548
7342.82 1476
7343.62 1455
7344.43 1374
7345.24 1375
7346.05 1367
7346.86 1410
7347.67 1299
7348.48 1294
7349.29 1295
7350.10 1245
7350.91 1269
7351.71 1223
7352.52 1226
7353.33 1209
7354.14 1264
7354.95 1275
7355.76 1210
7356.57 1230
7357.38 1233
7358.19 1321
7359.00 1311
7359.81 1306
7360.62 1298
7361.43 1312
7362.24 1336
7363.05 1401
7363.86 1343
7364.67 1325
7365.48 1324
7366.29 1270
7367.10 1255
7367.91 1219
7368.72 1158
7369.53 1155
7370.34 1123
7371.15 1133
7371.96 1115
7372.77 1144
7373.58 1122
7374.39 1109
7375.20 1107
7376.01 1140
7376.82 1139
7377.63 1155
7378.45 1248
7379.26 1271
7380.07 1279
7380.88 1288
7381.69 1321
7382.50 1319
7383.31 1388
7384.12 1381
7384.93 1287
7385.74 1271
7386.56 1233
7387.37 1206
7388.18 1138
7388.99 1131
7389.80 1119
7390.61 1087
7391.42 1040
7392.24 1049
7393.05 1085
7393.86 1122
7394.67 1046
7395.48 1019
7396.29 1009
7397.10 982
7397.92 992
7398.73 1040
7399.54 1025
7400.35 1027
7401.16 1053
7401.98 1010
7402.79 1040
7403.60 1019
7404.41 1019
7405.23 1006
7406.04 1040
7406.85 1063
7407.66 950
7408.47 984
7409.29 964
7410.10 957
7410.91 928
7411.72 922
7412.54 936
7413.35 941
7414.16 938
7414.98 922
7415.79 952
7416.60 935
7417.41 899
7418.23 934
7419.04 926
7419.85 892
7420.67 916
7421.48 911
7422.29 864
7423.11 888
7423.92 918
7424.73 911
7425.54 955
7426.36 878
7427.17 866
7427.99 882
7428.80 857
7429.61 875
7430.43 913
7431.24 916
7432.05 880
7432.87 891
7433.68 884
7434.49 863
7435.31 898
7436.12 890
7436.94 891
7437.75 937
7438.56 949
7439.38 912
7440.19 925
7441.01 926
7441.82 929
7442.64 913
7443.45 883
7444.26 875
7445.08 943
7445.89 916
7446.71 914
7447.52 921
7448.34 944
7449.15 906
7449.97 847
7450.78 884
7451.59 894
7452.41 910
7453.22 957
7454.04 893
7454.85 928
7455.67 902
7456.48 909
7457.30 954
7458.11 910
7458.93 907
7459.74 957
7460.56 965
7461.38 931
7462.19 869
7463.01 898
7463.82 971
7464.64 878
7465.45 910
7466.27 912
7467.08 901
7467.90 957
7468.72 922
7469.53 962
7470.35 909
7471.16 926
7471.98 947
7472.79 1040
7473.61 990
7474.43 1005
7475.24 1059
7476.06 1071
7476.87 1089
7477.69 998
7478.51 984
7479.32 1031
7480.14 1006
7480.96 966
7481.77 948
7482.59 994
7483.41 1025
7484.22 1013
7485.04 944
7485.85 938
7486.67 957
7487.49 978
7488.31 1009
7489.12 943
7489.94 947
7490.76 952
7491.57 960
7492.39 914
7493.21 883
7494.02 982
7494.84 971
7495.66 926
7496.48 942
7497.29 942
7498.11 962
7498.93 918
7499.74 922
7500.56 970
7501.38 951
7502.20 913
7503.01 936
7503.83 948
7504.65 963
7505.47 981
7506.29 1007
7507.10 965
7507.92 931
7508.74 1002
7509.56 964
7510.37 955
7511.19 963
7512.01 964
7512.83 989
7513.65 965
7514.47 996
7515.28 991
7516.10 963
7516.92 967
7517.74 924
7518.56 987
7519.38 1021
7520.19 967
7521.01 932
7521.83 960
7522.65 1010
7523.47 987
7524.29 925
7525.11 985
7525.92 981
7526.74 949
7527.56 969
7528.38 959
7529.20 976
7530.02 989
7530.84 1023
7531.66 1053
7532.48 989
7533.30 1021
7534.12 1054
7534.93 1023
7535.75 1011
7536.57 1019
7537.39 990
7538.21 1038
7539.03 1030
7539.85 1043
7540.67 1022
7541.49 1054
7542.31 1037
7543.13 1045
7543.95 1071
7544.77 1039
7545.59 1052
7546.41 1091
7547.23 1072
7548.05 998
7548.87 1033
7549.69 1054
7550.51 1076
7551.33 1049
7552.15 1059
7552.97 1053
7553.79 1041
7554.61 1050
7555.43 1012
7556.25 1022
7557.07 1056
7557.89 1071
7558.71 1131
7559.53 1124
7560.36 1145
7561.18 1109
7562.00 1074
7562.82 1135
7563.64 1179
7564.46 1188
7565.28 1141
7566.10 1145
7566.92 1157
7567.74 1162
7568.56 1174
7569.39 1171
7570.21 1204
7571.03 1238
7571.85 1194
7572.67 1181
7573.49 1172
7574.31 1200
7575.14 1201
7575.96 1234
7576.78 1260
7577.60 1247
7578.42 1249
7579.24 1230
7580.06 1239
7580.89 1270
7581.71 1309
7582.53 1340
7583.35 1287
7584.17 1309
7585.00 1354
7585.82 1376
7586.64 1402
7587.46 1388
7588.29 1405
7589.11 1499
7589.93 1486
7590.75 1575
7591.57 1567
7592.40 1521
7593.22 1503
7594.04 1533
7594.86 1575
7595.69 1617
7596.51 1619
7597.33 1648
7598.15 1709
7598.98 1731
7599.80 1767
7600.62 1739
7601.45 1816
7602.27 1895
7603.09 1952
7603.92 1986
7604.74 2038
7605.56 2096
7606.38 2082
7607.21 2044
7608.03 2039
7608.85 2075
7609.68 2028
7610.50 1941
7611.32 1919
7612.15 1961
7612.97 1958
7613.80 1924
7614.62 1938
7615.44 2009
7616.27 2125
7617.09 2237
7617.91 2299
7618.74 2490
7619.56 2612
7620.39 2720
7621.21 2664
7622.03 2666
7622.86 2504
7623.68 2403
7624.51 2284
7625.33 2304
7626.15 2327
7626.98 2371
7627.80 2263
7628.63 2340
7629.45 2327
7630.28 2381
7631.10 2411
7631.93 2484
7632.75 2477
7633.58 2455
7634.40 2524
7635.22 2409
7636.05 2220
7636.87 2193
7637.70 2089
7638.52 1968
7639.35 1866
7640.17 1783
7641.00 1701
7641.82 1699
7642.65 1734
7643.47 1852
7644.30 1846
7645.13 1925
7645.95 1967
7646.78 2004
7647.60 1891
7648.43 1882
7649.25 1941
7650.08 1862
7650.90 1770
7651.73 1676
7652.55 1601
7653.38 1594
7654.21 1555
7655.03 1526
7655.86 1510
7656.68 1395
7657.51 1404
7658.34 1419
7659.16 1325
7659.99 1287
7660.81 1336
7661.64 1377
7662.47 1362
7663.29 1379
7664.12 1313
7664.95 1326
7665.77 1343
7666.60 1340
7667.42 1387
7668.25 1381
7669.08 1325
7669.90 1288
7670.73 1309
7671.56 1312
7672.38 1317
7673.21 1281
7674.04 1294
7674.87 1330
7675.69 1274
7676.52 1291
7677.35 1248
7678.17 1240
7679.00 1240
7679.83 1213
7680.65 1320
7681.48 1339
7682.31 1385
7683.14 1390
7683.96 1484
7684.79 1586
7685.62 1663
7686.45 1602
7687.27 1519
7688.10 1472
7688.93 1529
7689.76 1470
7690.58 1429
7691.41 1396
7692.24 1350
7693.07 1323
7693.90 1342
7694.72 1340
7695.55 1355
7696.38 1369
7697.21 1387
7698.04 1404
7698.86 1561
7699.69 1500
7700.52 1433
7701.35 1497
7702.18 1432
7703.01 1382
7703.83 1345
7704.66 1304
7705.49 1222
7706.32 1318
7707.15 1284
7707.98 1246
7708.81 1197
7709.63 1180
7710.46 1145
7711.29 1133
7712.12 1142
7712.95 1175
7713.78 1123
7714.61 1099
7715.44 1149
7716.27 1057
7717.10 1081
7717.93 1113
7718.75 1077
7719.58 1035
7720.41 1069
7721.24 1078
7722.07 1025
7722.90 1053
7723.73 1051
7724.56 1062
7725.39 1045
7726.22 1035
7727.05 1036
7727.88 1070
7728.71 1083
7729.54 1114
7730.37 1132
7731.20 1097
7732.03 1068
7732.86 1098
7733.69 1115
7734.52 1038
7735.35 981
7736.18 1016
7737.01 1020
7737.84 937
7738.67 974
7739.50 950
7740.33 940
7741.16 953
7741.99 972
7742.82 908
7743.65 926
7744.48 1011
7745.31 999
7746.14 1022
7746.98 1081
7747.81 1123
7748.64 1085
7749.47 1090
7750.30 1098
7751.13 1109
7751.96 1065
7752.79 1014
7753.62 974
7754.45 1010
7755.29 1018
7756.12 992
7756.95 933
7757.78 959
7758.61 931
7759.44 967
7760.27 932
7761.11 945
7761.94 920
7762.77 959
7763.60 916
7764.43 940
7765.26 969
7766.10 955
7766.93 972
7767.76 961
7768.59 960
7769.42 940
7770.26 969
7771.09 937
7771.92 942
7772.75 961
7773.58 989
7774.42 908
7775.25 919
7776.08 931
7776.91 972
7777.75 998
7778.58 989
7779.41 880
7780.24 918
7781.08 946
7781.91 910
7782.74 968
7783.57 997
7784.41 938
7785.24 957
7786.07 953
7786.91 949
7787.74 997
7788.57 1045
7789.40 1009
7790.24 1013
7791.07 958
7791.90 952
7792.74 1011
7793.57 1030
7794.40 1057
7795.24 1101
7796.07 1059
7796.90 1018
7797.74 1037
7798.57 1021
7799.40 1048
7800.24 1059
7801.07 1122
7801.91 1171
7802.74 1116
7803.57 1108
7804.41 1211
7805.24 1185
7806.07 1192
7806.91 1199
7807.74 1197
7808.58 1239
7809.41 1253
7810.25 1232
7811.08 1299
7811.91 1340
7812.75 1387
7813.58 1406
7814.42 1439
7815.25 1432
7816.09 1521
7816.92 1535
7817.75 1561
7818.59 1570
7819.42 1523
7820.26 1576
7821.09 1675
7821.93 1657
7822.76 1700
7823.60 1817
7824.43 1798
7825.27 1790
7826.10 1825
7826.94 1705
7827.77 1681
7828.61 1638
7829.44 1590
7830.28 1574
7831.11 1520
7831.95 1678
7832.78 1687
7833.62 1767
7834.46 1935
7835.29 1884
7836.13 1924
7836.96 1900
7837.80 1814
7838.63 1758
7839.47 1684
7840.31 1573
7841.14 1509
7841.98 1485
7842.81 1418
7843.65 1428
7844.48 1341
7845.32 1353
7846.16 1290
7846.99 1359
7847.83 1324
7848.67 1293
7849.50 1227
7850.34 1224
7851.17 1239
7852.01 1190
7852.85 1233
7853.68 1270
7854.52 1251
7855.36 1189
7856.19 1252
7857.03 1253
7857.87 1240
7858.70 1242
7859.54 1231
7860.38 1265
7861.21 1289
7862.05 1255
7862.89 1185
7863.72 1202
7864.56 1254
7865.40 1277
7866.24 1232
7867.07 1236
7867.91 1206
7868.75 1227
7869.59 1244
7870.42 1266
7871.26 1325
7872.10 1336
7872.94 1336
7873.77 1419
7874.61 1404
7875.45 1438
7876.29 1617
7877.12 1687
7877.96 1842
7878.80 1884
7879.64 2033
7880.47 2070
7881.31 2099
7882.15 2067
7882.99 2082
7883.83 1997
7884.66 1865
7885.50 1877
7886.34 1707
7887.18 1629
7888.02 1632
7888.86 1619
7889.69 1630
7890.53 1582
7891.37 1649
7892.21 1757
7893.05 1661
7893.89 1663
7894.73 1674
7895.56 1640
7896.40 1581
7897.24 1476
7898.08 1472
7898.92 1499
7899.76 1370
7900.60 1311
7901.44 1304
7902.28 1287
7903.12 1272
7903.95 1218
7904.79 1287
7905.63 1303
7906.47 1270
7907.31 1203
7908.15 1219
7908.99 1213
7909.83 1192
7910.67 1282
7911.51 1275
7912.35 1302
7913.19 1376
7914.03 1374
7914.87 1331
7915.71 1364
7916.55 1367
7917.39 1422
7918.23 1492
7919.07 1493
7919.91 1448
7920.75 1415
7921.59 1386
7922.43 1307
7923.27 1321
7924.11 1271
7924.95 1271
7925.79 1187
7926.63 1169
7927.47 1197
7928.31 1125
7929.15 1136
7929.99 1144
7930.83 1090
7931.67 1082
7932.51 1152
7933.35 1151
7934.19 1134
7935.04 1127
7935.88 1070
7936.72 1168
7937.56 1106
7938.40 1108
7939.24 1059
7940.08 1034
7940.92 1075
7941.76 1103
7942.60 1145
7943.45 1114
7944.29 1106
7945.13 1065
7945.97 1154
7946.81 1185
7947.65 1181
7948.49 1243
7949.34 1306
7950.18 1274
7951.02 1275
7951.86 1293
7952.70 1354
7953.54 1463
7954.39 1520
7955.23 1515
7956.07 1623
7956.91 1612
7957.75 1609
7958.60 1643
7959.44 1560
7960.28 1571
7961.12 1607
7961.96 1600
7962.81 1571
7963.65 1548
7964.49 1601
7965.33 1624
7966.18 1720
7967.02 1887
7967.86 1990
7968.70 2201
7969.55 2197
7970.39 2106
7971.23 2022
7972.08 1878
7972.92 1686
7973.76 1634
7974.60 1562
7975.45 1478
7976.29 1412
7977.13 1361
7977.98 1307
7978.82 1227
7979.66 1227
7980.51 1213
7981.35 1187
7982.19 1160
7983.04 1089
7983.88 1072
7984.72 1124
7985.57 1104
7986.41 1104
7987.25 1085
7988.10 1076
7988.94 1064
7989.78 1052
7990.63 1027
7991.47 965
7992.32 1006
7993.16 935
7994.00 878
7994.85 878
7995.69 905
7996.54 924
7997.38 868
7998.22 827
7999.07 887
7999.91 841
8000.76 857
8001.60 852
8002.45 894
8003.29 897
8004.13 827
8004.98 842
8005.82 813
8006.67 813
8007.51 799
8008.36 804
8009.20 810
8010.05 849
8010.89 799
8011.74 787
8012.58 772
8013.43 785
8014.27 799
8015.12 788
8015.96 782
8016.81 757
8017.65 756
8018.50 733
8019.34 732
8020.19 716
8021.03 735
8021.88 715
8022.72 763
8023.57 776
8024.41 731
8025.26 723
8026.11 751
8026.95 753
8027.80 721
8028.64 734
8029.49 757
8030.33 758
8031.18 749
8032.03 764
8032.87 775
8033.72 768
8034.56 752
8035.41 728
8036.26 756
8037.10 761
8037.95 739
8038.80 718
8039.64 759
8040.49 756
8041.34 768
8042.18 740
8043.03 744
8043.87 766
8044.72 716
8045.57 755
8046.41 773
8047.26 767
8048.11 731
8048.96 748
8049.80 696
8050.65 707
8051.50 705
8052.34 651
8053.19 717
8054.04 732
8054.88 723
8055.73 689
8056.58 731
8057.43 706
8058.27 702
8059.12 710
8059.97 679
8060.82 685
8061.66 698
8062.51 688
8063.36 694
8064.21 671
8065.05 694
8065.90 650
8066.75 639
8067.60 645
8068.44 637
8069.29 652
8070.14 700
8070.99 635
8071.84 605
8072.68 636
8073.53 656
8074.38 638
8075.23 635
8076.08 660
8076.93 637
8077.77 632
8078.62 676
8079.47 691
8080.32 618
8081.17 651
8082.02 650
8082.87 605
8083.71 636
8084.56 628
8085.41 616
8086.26 671
8087.11 671
8087.96 686
8088.81 651
8089.66 686
8090.51 645
8091.35 665
8092.20 700
8093.05 653
8093.90 675
8094.75 683
8095.60 645
8096.45 644
8097.30 666
8098.15 674
8099.00 657
8099.85 630
8100.70 658
8101.55 633
8102.40 662
8103.25 638
8104.10 694
8104.95 656
8105.80 645
8106.65 650
8107.50 662
8108.35 638
8109.20 641
8110.05 661
8110.90 652
8111.75 643
8112.60 638
8113.45 620
8114.30 656
8115.15 667
8116.00 655
8116.85 631
8117.70 665
8118.55 682
8119.40 706
8120.25 701
8121.10 730
8121.95 693
8122.80 762
8123.65 721
8124.50 694
8125.35 722
8126.20 690
8127.06 722
8127.91 711
8128.76 717
8129.61 736
8130.46 738
8131.31 764
8132.16 754
8133.01 737
8133.86 730
8134.72 828
8135.57 710
8136.42 772
8137.27 743
8138.12 769
8138.97 766
8139.83 723
8140.68 695
8141.53 736
8142.38 697
8143.23 735
8144.08 715
8144.94 753
8145.79 748
8146.64 724
8147.49 724
8148.34 783
8149.20 751
8150.05 742
8150.90 756
8151.75 746
8152.60 769
8153.46 811
8154.31 798
8155.16 846
8156.01 878
8156.87 884
8157.72 913
8158.57 915
8159.42 847
8160.28 809
8161.13 806
8161.98 808
8162.84 755
8163.69 716
8164.54 722
8165.39 678
8166.25 675
8167.10 669
8167.95 662
8168.81 694
8169.66 704
8170.51 699
8171.37 684
8172.22 623
8173.07 615
8173.93 622
8174.78 636
8175.63 633
8176.49 622
8177.34 687
8178.19 669
8179.05 647
8179.90 627
8180.76 629
8181.61 633
8182.46 609
8183.32 572
8184.17 644
8185.02 630
8185.88 644
8186.73 639
8187.59 584
8188.44 592
8189.30 626
8190.15 597
8191.00 589
8191.86 611
8192.71 578
8193.57 598
8194.42 596
8195.28 630
8196.13 613
8196.99 621
8197.84 623
8198.69 607
8199.55 612
8200.40 644
8201.26 628
8202.11 585
8202.97 614
8203.82 567
8204.68 607
8205.53 582
8206.39 605
8207.24 613
8208.10 595
8208.95 591
8209.81 597
8210.67 592
8211.52 604
8212.38 642
8213.23 626
8214.09 650
8214.94 624
8215.80 619
8216.65 631
8217.51 643
8218.37 658
8219.22 632
8220.08 646
8220.93 644
8221.79 606
8222.64 637
8223.50 636
8224.36 658
8225.21 691
8226.07 653
8226.92 652
8227.78 611
8228.64 624
8229.49 612
8230.35 645
8231.21 608
8232.06 631
8232.92 576
8233.78 602
8234.63 589
8235.49 587
8236.35 579
8237.20 601
8238.06 550
8238.92 591
8239.77 589
8240.63 590
8241.49 541
8242.34 618
8243.20 627
8244.06 596
8244.91 589
8245.77 585
8246.63 610
8247.49 582
8248.34 573
8249.20 556
8250.06 581
8250.92 604
8251.77 605
8252.63 582
8253.49 619
8254.35 592
8255.20 591
8256.06 632
8256.92 627
8257.78 603
8258.63 614
8259.49 642
8260.35 616
8261.21 669
8262.07 623
8262.92 629
8263.78 615
8264.64 578
8265.50 619
8266.36 655
8267.22 668
8268.07 677
8268.93 689
8269.79 683
8270.65 672
8271.51 701
8272.37 730
8273.22 717
8274.08 773
8274.94 745
8275.80 791
8276.66 810
8277.52 816
8278.38 842
8279.24 843
8280.09 895
8280.95 915
8281.81 896
8282.67 864
8283.53 848
8284.39 848
8285.25 833
8286.11 798
8286.97 790
8287.83 773
8288.69 753
8289.55 786
8290.41 795
8291.26 797
8292.12 831
8292.98 865
8293.84 895
8294.70 790
8295.56 836
8296.42 813
8297.28 772
8298.14 793
8299.00 771
8299.86 795
8300.72 742
8301.58 729
8302.44 739
8303.30 722
8304.16 707
8305.02 698
8305.88 685
8306.74 730
8307.60 692
8308.46 653
8309.33 637
8310.19 681
8311.05 674
8311.91 664
8312.77 663
8313.63 602
8314.49 623
8315.35 629
8316.21 661
8317.07 644
8317.93 655
8318.79 667
8319.65 631
8320.52 656
8321.38 630
8322.24 646
8323.10 662
8323.96 629
8324.82 616
8325.68 629
8326.54 598
8327.41 669
8328.27 635
8329.13 630
8329.99 645
8330.85 620
8331.71 649
8332.57 688
8333.44 637
8334.30 640
8335.16 622
8336.02 596
8336.88 648
8337.75 662
8338.61 660
8339.47 626
8340.33 667
8341.19 682
8342.06 660
8342.92 647
8343.78 680
8344.64 651
8345.50 643
8346.37 672
8347.23 643
8348.09 680
8348.95 665
8349.82 719
8350.68 699
8351.54 741
8352.40 717
8353.27 681
8354.13 672
8354.99 677
8355.86 693
8356.72 658
8357.58 660
8358.45 660
8359.31 657
8360.17 687
8361.03 631
8361.90 632
8362.76 656
8363.62 685
8364.49 676
8365.35 683
8366.21 663
8367.08 660
8367.94 646
8368.80 652
8369.67 662
8370.53 654
8371.40 648
8372.26 679
8373.12 696
8373.99 677
8374.85 640
8375.71 678
8376.58 648
8377.44 692
8378.31 706
8379.17 695
8380.03 677
8380.90 688
8381.76 677
8382.63 684
8383.49 702
8384.36 719
8385.22 705
8386.08 713
8386.95 733
8387.81 718
8388.68 710
8389.54 749
8390.41 786
8391.27 742
8392.14 732
8393.00 762
8393.87 739
8394.73 695
8395.60 737
8396.46 691
8397.33 717
8398.19 725
8399.06 750
8399.92 766
8400.79 724
8401.65 743
8402.52 729
8403.38 758
8404.25 753
8405.11 776
8405.98 792
8406.84 767
8407.71 792
8408.58 803
8409.44 813
8410.31 811
8411.17 853
8412.04 844
8412.90 854
8413.77 808
8414.64 804
8415.50 857
8416.37 875
8417.23 844
8418.10 840
8418.97 863
8419.83 922
8420.70 884
8421.56 875
8422.43 869
8423.30 927
8424.16 936
8425.03 968
8425.90 978
8426.76 1004
8427.63 975
8428.50 964
8429.36 1012
8430.23 1028
8431.10 1038
8431.96 1009
8432.83 1073
8433.70 1099
8434.56 1089
8435.43 1076
8436.30 1108
8437.16 1162
8438.03 1143
8438.90 1203
8439.77 1281
8440.63 1372
8441.50 1405
8442.37 1457
8443.24 1481
8444.10 1543
8444.97 1629
8445.84 1638
8446.71 1741
8447.57 1722
8448.44 1741
8449.31 1727
8450.18 1726
8451.04 1771
8451.91 1793
8452.78 1863
8453.65 1944
8454.52 2160
8455.38 2330
8456.25 2459
8457.12 2610
8457.99 2677
8458.86 2669
8459.72 2498
8460.59 2467
8461.46 2341
8462.33 2067
8463.20 2011
8464.07 1910
8464.93 1890
8465.80 1763
8466.67 1654
8467.54 1576
8468.41 1527
8469.28 1518
8470.15 1444
8471.02 1391
8471.88 1308
8472.75 1306
8473.62 1303
8474.49 1296
8475.36 1318
8476.23 1281
8477.10 1332
8477.97 1247
8478.84 1237
8479.71 1317
8480.58 1405
8481.44 1358
8482.31 1464
8483.18 1376
8484.05 1431
8484.92 1417
8485.79 1369
8486.66 1342
8487.53 1288
8488.40 1296
8489.27 1232
8490.14 1241
8491.01 1271
8491.88 1260
8492.75 1237
8493.62 1213
8494.49 1248
8495.36 1221
8496.23 1181
8497.10 1162
8497.97 1139
8498.84 1179
8499.71 1215
8500.58 1175
8501.45 1231
8502.32 1152
8503.19 1166
8504.06 1204
8504.93 1167
8505.80 1168
8506.67 1195
8507.55 1217
8508.42 1231
8509.29 1221
8510.16 1198
8511.03 1252
8511.90 1273
8512.77 1288
8513.64 1248
8514.51 1203
8515.38 1230
8516.25 1283
8517.13 1223
8518.00 1246
8518.87 1322
8519.74 1356
8520.61 1371
8521.48 1391
8522.35 1453
8523.23 1533
8524.10 1651
8524.97 1733
8525.84 1914
8526.71 2011
8527.58 2008
8528.46 1984
8529.33 1933
8530.20 1917
8531.07 1835
8531.94 1714
8532.81 1692
8533.69 1538
8534.56 1575
8535.43 1500
8536.30 1492
8537.18 1469
8538.05 1419
8538.92 1381
8539.79 1361
8540.66 1352
8541.54 1344
8542.41 1332
8543.28 1270
8544.15 1259
8545.03 1210
8545.90 1184
8546.77 1225
8547.64 1168
8548.52 1214
8549.39 1240
8550.26 1332
8551.14 1452
8552.01 1545
8552.88 1691
8553.76 1762
8554.63 1877
8555.50 1957
8556.37 1964
8557.25 1923
8558.12 1962
8558.99 1799
8559.87 1700
8560.74 1600
8561.61 1486
8562.49 1438
8563.36 1364
8564.24 1279
8565.11 1269
8565.98 1283
8566.86 1204
8567.73 1192
8568.60 1181
8569.48 1125
8570.35 1159
8571.23 1142
8572.10 1113
8572.97 1108
8573.85 1123
8574.72 1174
8575.60 1114
8576.47 1126
8577.34 1071
8578.22 1069
8579.09 1112
8579.97 1111
8580.84 1086
8581.72 1083
8582.59 1104
8583.47 1101
8584.34 1092
8585.21 1133
8586.09 1145
8586.96 1114
8587.84 1132
8588.71 1142
8589.59 1191
8590.46 1194
8591.34 1150
8592.21 1205
8593.09 1220
8593.96 1276
8594.84 1214
8595.71 1170
8596.59 1257
8597.46 1271
8598.34 1247
8599.22 1227
8600.09 1330
8600.97 1320
8601.84 1276
8602.72 1286
8603.59 1264
8604.47 1313
8605.34 1281
8606.22 1330
8607.10 1460
8607.97 1374
8608.85 1385
8609.72 1380
8610.60 1416
8611.47 1448
8612.35 1445
8613.23 1421
8614.10 1450
8614.98 1464
8615.86 1485
8616.73 1498
8617.61 1513
8618.48 1559
8619.36 1622
8620.24 1630
8621.11 1602
8621.99 1651
8622.87 1741
8623.74 1700
8624.62 1678
8625.50 1784
8626.37 1811
8627.25 1785
8628.13 1757
8629.00 1806
8629.88 1892
8630.76 1914
8631.64 1883
8632.51 1945
8633.39 1984
8634.27 1950
8635.14 1994
8636.02 1976
8636.90 1912
8637.78 1940
8638.65 2050
8639.53 2145
8640.41 2060
8641.29 2081
8642.16 2109
8643.04 2161
8643.92 2214
8644.80 2291
8645.67 2303
8646.55 2388
8647.43 2452
8648.31 2452
8649.18 2442
8650.06 2387
8650.94 2427
8651.82 2477
8652.70 2484
8653.58 2508
8654.45 2508
8655.33 2634
8656.21 2698
8657.09 2708
8657.97 2881
8658.84 2935
8659.72 3131
8660.60 3261
8661.48 3518
8662.36 3768
8663.24 4098
8664.12 4378
8664.99 4606
8665.87 4857
8666.75 4830
8667.63 4744
8668.51 4649
8669.39 4527
8670.27 4395
8671.15 4382
8672.03 4374
8672.91 4463
8673.78 4629
8674.66 4709
8675.54 4741
8676.42 4679
8677.30 4518
8678.18 4402
8679.06 4211
8679.94 3934
8680.82 3646
8681.70 3493
8682.58 3375
8683.46 3230
8684.34 3118
8685.22 3051
8686.10 3082
8686.98 3086
8687.86 3139
8688.74 3315
8689.62 3625
8690.50 3961
8691.38 4443
8692.26 4822
8693.14 5045
8694.02 5199
8694.90 5178
8695.78 5049
8696.66 4833
8697.54 4456
8698.42 4227
8699.30 4050
8700.18 3828
8701.06 3665
8701.94 3584
8702.82 3531
8703.70 3340
8704.58 3220
8705.46 3037
8706.34 2912
8707.23 2700
8708.11 2611
8708.99 2453
8709.87 2287
8710.75 2149
8711.63 2094
8712.51 1983
8713.39 1923
8714.27 1864
8715.16 1772
8716.04 1685
8716.92 1667
8717.80 1578
8718.68 1587
8719.56 1629
8720.44 1546
8721.33 1544
8722.21 1550
8723.09 1533
8723.97 1504
8724.85 1475
8725.73 1514
8726.62 1483
8727.50 1492
8728.38 1496
8729.26 1545
8730.14 1596
8731.03 1521
8731.91 1576
8732.79 1654
8733.67 1611
8734.55 1581
8735.44 1597
8736.32 1543
8737.20 1523
8738.08 1542
8738.97 1546
8739.85 1579
8740.73 1586
8741.61 1557
8742.50 1534
8743.38 1506
8744.26 1506
8745.14 1458
8746.03 1466
8746.91 1486
8747.79 1457
8748.68 1453
8749.56 1452
8750.44 1461
8751.33 1454
8752.21 1476
8753.09 1503
8753.97 1470
8754.86 1515
8755.74 1455
8756.62 1467
8757.51 1523
8758.39 1562
8759.28 1562
8760.16 1552
8761.04 1549
8761.93 1527
8762.81 1512
8763.69 1448
8764.58 1508
8765.46 1508
8766.34 1475
8767.23 1430
8768.11 1414
8769.00 1391
8769.88 1431
8770.76 1433
8771.65 1422
8772.53 1403
8773.42 1316
8774.30 1341
8775.19 1366
8776.07 1311
8776.95 1331
8777.84 1337
8778.72 1317
8779.61 1328
8780.49 1306
8781.38 1335
8782.26 1288
8783.15 1258
8784.03 1256
8784.92 1310
8785.80 1302
8786.69 1314
8787.57 1273
8788.46 1244
8789.34 1272
8790.23 1261
8791.11 1260
8792.00 1267
8792.88 1212
8793.77 1243
8794.65 1186
8795.54 1207
8796.42 1147
8797.31 1134
8798.19 1121
8799.08 1120
8799.96 1131
8800.85 1120
8801.74 1141
8802.62 1095
8803.51 1091
8804.39 1095
8805.28 1097
8806.16 1065
8807.05 1081
8807.94 1048
8808.82 1046
8809.71 1113
8810.59 1109
8811.48 1095
8812.37 1065
8813.25 1041
8814.14 1026
8815.03 1030
8815.91 1050
8816.80 1081
8817.68 1158
8818.57 1119
8819.46 1147
8820.34 1139
8821.23 1124
8822.12 1084
8823.00 1086
8823.89 1083
8824.78 1042
8825.66 1085
8826.55 1074
8827.44 1086
8828.33 1035
8829.21 989
8830.10 1056
8830.99 1047
8831.87 1045
8832.76 1028
8833.65 984
8834.54 1017
8835.42 960
8836.31 930
8837.20 972
8838.08 951
8838.97 963
8839.86 972
8840.75 897
8841.64 913
8842.52 949
8843.41 967
8844.30 945
8845.19 899
8846.07 884
8846.96 902
8847.85 910
8848.74 899
8849.63 884
8850.51 844
8851.40 805
8852.29 821
8853.18 819
8854.07 808
8854.96 792
8855.84 826
8856.73 829
8857.62 791
8858.51 817
8859.40 796
8860.29 779
8861.17 790
8862.06 767
8862.95 807
8863.84 789
8864.73 847
8865.62 842
8866.51 799
8867.40 817
8868.29 808
8869.17 824
8870.06 789
8870.95 748
8871.84 790
8872.73 748
8873.62 729
8874.51 725
8875.40 732
8876.29 721
8877.18 737
8878.07 749
8878.96 762
8879.85 762
8880.74 696
8881.63 694
8882.51 706
8883.40 715
8884.29 739
8885.18 696
8886.07 708
8886.96 722
8887.85 700
8888.74 742
8889.63 724
8890.52 719
8891.41 663
8892.30 686
8893.19 701
8894.09 717
8894.98 687
8895.87 663
8896.76 665
8897.65 617
8898.54 643
8899.43 668
8900.32 629
8901.21 649
8902.10 625
8902.99 621
8903.88 585
8904.77 602
8905.66 637
8906.55 641
8907.44 629
8908.34 627
8909.23 634
8910.12 615
8911.01 621
8911.90 585
8912.79 570
8913.68 613
8914.57 603
8915.47 634
8916.36 596
8917.25 576
8918.14 591
8919.03 597
8919.92 611
8920.81 615
8921.71 617
8922.60 641
8923.49 600
8924.38 577
8925.27 582
8926.16 589
8927.06 612
8927.95 589
8928.84 601
8929.73 571
8930.62 544
8931.52 587
8932.41 544
8933.30 547
8934.19 548
8935.09 535
8935.98 538
8936.87 516
8937.76 508
8938.66 548
8939.55 570
8940.44 562
8941.33 542
8942.23 577
8943.12 578
8944.01 580
8944.90 568
8945.80 579
8946.69 551
8947.58 552
8948.48 543
8949.37 577
8950.26 558
8951.16 542
8952.05 601
8952.94 543
8953.84 558
8954.73 518
8955.62 543
8956.52 534
8957.41 531
8958.30 561
8959.20 549
8960.09 562
8960.98 595
8961.88 568
8962.77 528
8963.66 523
8964.56 531
8965.45 556
8966.35 540
8967.24 525
8968.13 540
8969.03 561
8969.92 528
8970.82 529
8971.71 562
8972.60 562
8973.50 574
8974.39 538
8975.29 527
8976.18 542
8977.08 524
8977.97 505
8978.87 568
8979.76 593
8980.65 574
8981.55 510
8982.44 539
8983.34 542
8984.23 530
8985.13 559
8986.02 525
8986.92 556
8987.81 553
8988.71 525
8989.60 529
8990.50 555
8991.39 555
8992.29 615
8993.18 546
8994.08 567
8994.97 589
8995.87 569
8996.76 595
8997.66 540
8998.56 569
8999.45 532
9000.35 539
9001.24 559
9002.14 543
9003.03 583
9003.93 530
9004.83 564
9005.72 510
9006.62 527
9007.51 492
9008.41 507
9009.31 537
9010.20 547
9011.10 515
9011.99 575
9012.89 562
9013.79 557
9014.68 537
9015.58 489
9016.48 561
9017.37 559
9018.27 502
9019.16 530
9020.06 528
9020.96 503
9021.85 512
9022.75 491
9023.65 501
9024.54 494
9025.44 519
9026.34 550
9027.24 517
9028.13 497
9029.03 502
9029.93 510
9030.82 506
9031.72 516
9032.62 534
9033.52 527
9034.41 539
9035.31 512
9036.21 525
9037.10 533
9038.00 534
9038.90 564
9039.80 532
9040.69 495
9041.59 489
9042.49 541
9043.39 554
9044.29 570
9045.18 552
9046.08 562
9046.98 553
9047.88 543
9048.78 524
9049.67 510
9050.57 504
9051.47 512
9052.37 551
9053.27 523
9054.16 505
9055.06 538
9055.96 535
9056.86 557
9057.76 563
9058.66 575
9059.55 573
9060.45 567
9061.35 532
9062.25 525
9063.15 550
9064.05 587
9064.95 551
9065.85 570
9066.74 540
9067.64 559
9068.54 545
9069.44 552
9070.34 548
9071.24 550
9072.14 511
9073.04 534
9073.94 560
9074.84 586
9075.74 555
9076.64 511
9077.53 540
9078.43 601
9079.33 559
9080.23 555
9081.13 542
9082.03 526
9082.93 559
9083.83 579
9084.73 579
9085.63 567
9086.53 585
9087.43 610
9088.33 606
9089.23 603
9090.13 625
9091.03 614
9091.93 596
9092.83 632
9093.73 629
9094.63 571
9095.53 623
9096.43 638
9097.33 623
9098.23 571
9099.13 562
9100.04 571
9100.94 618
9101.84 611
9102.74 600
9103.64 605
9104.54 593
9105.44 641
9106.34 616
9107.24 596
9108.14 614
9109.04 620
9109.94 568
9110.85 558
9111.75 568
9112.65 568
9113.55 563
9114.45 531
9115.35 526
9116.25 557
9117.15 538
9118.06 522
9118.96 545
9119.86 576
9120.76 562
9121.66 612
9122.56 572
9123.46 566
9124.37 567
9125.27 557
9126.17 569
9127.07 597
9127.97 573
9128.88 548
9129.78 552
9130.68 601
9131.58 519
9132.48 513
9133.39 532
9134.29 542
9135.19 570
9136.09 528
9137.00 599
9137.90 552
9138.80 544
9139.70 552
9140.61 497
9141.51 524
9142.41 537
9143.31 537
9144.22 530
9145.12 550
9146.02 533
9146.92 511
9147.83 531
9148.73 551
9149.63 540
9150.54 524
9151.44 550
9152.34 542
9153.25 539
9154.15 516
9155.05 516
9155.96 527
9156.86 548
9157.76 525
9158.67 534
9159.57 514
9160.47 526
9161.38 536
9162.28 565
9163.18 566
9164.09 532
9164.99 537
9165.90 558
9166.80 541
9167.70 572
9168.61 576
9169.51 580
9170.42 609
9171.32 580
9172.22 579
9173.13 581
9174.03 572
9174.94 569
9175.84 553
9176.74 546
9177.65 536
9178.55 546
9179.46 536
9180.36 548
9181.27 541
9182.17 543
9183.08 556
9183.98 546
9184.89 495
9185.79 530
9186.70 495
9187.60 520
9188.51 476
9189.41 485
9190.32 527
9191.22 575
9192.13 545
9193.03 532
9193.94 550
9194.84 551
9195.75 580
9196.65 600
9197.56 592
9198.46 623
9199.37 612
9200.27 657
9201.18 616
9202.08 594
9202.99 608
9203.90 643
9204.80 651
9205.71 605
9206.61 551
9207.52 536
9208.42 575
9209.33 565
9210.24 572
9211.14 539
9212.05 538
9212.95 527
9213.86 545
9214.77 562
9215.67 590
9216.58 525
9217.49 593
9218.39 589
9219.30 574
9220.21 570
9221.11 568
9222.02 562
9222.93 549
9223.83 582
9224.74 536
9225.65 496
9226.55 530
9227.46 539
9228.37 533
9229.27 509
9230.18 527
9231.09 552
9231.99 521
9232.90 544
9233.81 532
9234.72 504
9235.62 552
9236.53 520
9237.44 509
9238.34 553
9239.25 513
9240.16 498
9241.07 479
9241.97 527
9242.88 507
9243.79 514
9244.70 497
9245.61 499
9246.51 499
9247.42 538
9248.33 518
9249.24 509
9250.14 464
9251.05 501
9251.96 556
9252.87 517
9253.78 494
9254.69 519
9255.59 546
9256.50 527
9257.41 506
9258.32 520
9259.23 519
9260.14 528
9261.04 516
9261.95 508
9262.86 516
9263.77 531
9264.68 530
9265.59 497
9266.50 536
9267.40 519
9268.31 506
9269.22 519
9270.13 557
9271.04 529
9271.95 515
9272.86 506
9273.77 525
9274.68 548
9275.59 536
9276.49 538
9277.40 540
9278.31 522
9279.22 534
9280.13 522
9281.04 543
9281.95 549
9282.86 552
9283.77 536
9284.68 544
9285.59 595
9286.50 567
9287.41 547
9288.32 533
9289.23 508
9290.14 526
9291.05 547
9291.96 570
9292.87 591
9293.78 563
9294.69 551
9295.60 572
9296.51 573
9297.42 550
9298.33 554
9299.24 555
9300.15 554
9301.06 589
9301.97 594
9302.88 591
9303.79 590
9304.70 570
9305.61 558
9306.53 583
9307.44 583
9308.35 647
9309.26 633
9310.17 642
9311.08 663
9311.99 702
9312.90 718
9313.81 647
9314.72 617
9315.63 598
9316.55 605
9317.46 626
9318.37 606
9319.28 624
9320.19 595
9321.10 591
9322.01 558
9322.93 570
9323.84 567
9324.75 582
9325.66 575
9326.57 566
9327.48 542
9328.40 522
9329.31 571
9330.22 590
9331.13 587
9332.04 579
9332.96 578
9333.87 591
9334.78 627
9335.69 638
9336.60 614
9337.52 680
9338.43 636
9339.34 620
9340.25 616
9341.17 631
9342.08 659
9342.99 620
9343.90 624
9344.82 615
9345.73 634
9346.64 644
9347.55 618
9348.47 605
9349.38 609
9350.29 600
9351.21 561
9352.12 604
9353.03 563
9353.94 559
9354.86 575
9355.77 595
9356.68 561
9357.60 564
9358.51 544
9359.42 599
9360.34 590
9361.25 588
9362.16 556
9363.08 600
9363.99 556
9364.90 609
9365.82 592
9366.73 582
9367.65 569
9368.56 588
9369.47 604
9370.39 591
9371.30 574
9372.21 564
9373.13 577
9374.04 566
9374.96 589
9375.87 596
9376.79 633
9377.70 591
9378.61 576
9379.53 600
9380.44 607
9381.36 531
9382.27 561
9383.19 603
9384.10 598
9385.01 583
9385.93 599
9386.84 598
9387.76 614
9388.67 629
9389.59 636
9390.50 659
9391.42 651
9392.33 673
9393.25 690
9394.16 678
9395.08 666
9395.99 680
9396.91 703
9397.82 698
9398.74 664
9399.65 683
9400.57 646
9401.48 667
9402.40 671
9403.32 639
9404.23 614
9405.15 623
9406.06 566
9406.98 588
9407.89 578
9408.81 596
9409.73 648
9410.64 611
9411.56 584
9412.47 629
9413.39 599
9414.30 614
9415.22 652
9416.14 561
9417.05 598
9417.97 616
9418.89 636
9419.80 622
9420.72 628
9421.63 647
9422.55 644
9423.47 686
9424.38 654
9425.30 631
9426.22 611
9427.13 644
9428.05 650
9428.97 633
9429.88 679
9430.80 668
9431.72 668
9432.63 668
9433.55 661
9434.47 654
9435.38 668
9436.30 686
9437.22 713
9438.14 744
9439.05 681
9439.97 692
9440.89 727
9441.81 778
9442.72 755
9443.64 777
9444.56 772
9445.47 766
9446.39 761
9447.31 765
9448.23 756
9449.15 759
9450.06 795
9450.98 828
9451.90 820
9452.82 804
9453.73 819
9454.65 846
9455.57 831
9456.49 767
9457.41 731
9458.32 770
9459.24 791
9460.16 741
9461.08 738
9462.00 708
9462.92 707
9463.83 741
9464.75 709
9465.67 764
9466.59 686
9467.51 697
9468.43 697
9469.35 705
9470.26 693
9471.18 730
9472.10 722
9473.02 733
9473.94 711
9474.86 730
9475.78 767
9476.70 718
9477.62 725
9478.54 733
9479.45 754
9480.37 762
9481.29 767
9482.21 779
9483.13 802
9484.05 809
9484.97 799
9485.89 806
9486.81 775
9487.73 766
9488.65 727
9489.57 718
9490.49 749
9491.41 729
9492.33 730
9493.25 719
9494.17 749
9495.09 703
9496.01 704
9496.93 723
9497.85 742
9498.77 765
9499.69 769
9500.61 727
9501.53 742
9502.45 711
9503.37 746
9504.29 763
9505.21 771
9506.13 829
9507.05 805
9507.97 768
9508.89 797
9509.81 802
9510.73 822
9511.65 836
9512.57 829
9513.49 809
9514.42 832
9515.34 876
9516.26 897
9517.18 891
9518.10 941
9519.02 960
9519.94 1024
9520.86 1075
9521.78 1085
9522.71 1107
9523.63 1128
9524.55 1097
9525.47 1097
9526.39 1072
9527.31 1029
9528.23 1081
9529.16 1036
9530.08 1026
9531.00 1008
9531.92 964
9532.84 982
9533.76 953
9534.69 910
9535.61 904
9536.53 913
9537.45 911
9538.37 892
9539.30 889
9540.22 886
9541.14 884
9542.06 908
9542.98 889
9543.91 902
9544.83 884
9545.75 884
9546.67 885
9547.60 913
9548.52 887
9549.44 922
9550.36 929
9551.29 910
9552.21 899
9553.13 924
9554.06 972
9554.98 941
9555.90 990
9556.82 980
9557.75 953
9558.67 978
9559.59 1014
9560.52 1005
9561.44 1008
9562.36 982
9563.29 1042
9564.21 1008
9565.13 1020
9566.06 1028
9566.98 1028
9567.90 1053
9568.83 1068
9569.75 1007
9570.67 997
9571.60 1006
9572.52 1056
9573.44 1049
9574.37 1089
9575.29 1122
9576.22 1140
9577.14 1134
9578.06 1105
9578.99 1155
9579.91 1214
9580.84 1205
9581.76 1154
9582.68 1124
9583.61 1168
9584.53 1107
9585.46 1198
9586.38 1217
9587.31 1200
9588.23 1184
9589.15 1181
9590.08 1220
9591.00 1221
9591.93 1228
9592.85 1243
9593.78 1241
9594.70 1287
9595.63 1331
9596.55 1427
9597.48 1419
9598.40 1490
9599.33 1542
9600.25 1577
9601.18 1629
9602.10 1653
9603.03 1605
9603.95 1582
9604.88 1542
9605.80 1517
9606.73 1452
9607.65 1442
9608.58 1368
9609.50 1373
9610.43 1329
9611.35 1314
9612.28 1298
9613.21 1309
9614.13 1280
9615.06 1279
9615.98 1265
9616.91 1304
9617.84 1258
9618.76 1258
9619.69 1255
9620.61 1258
9621.54 1311
9622.47 1313
9623.39 1325
9624.32 1272
9625.24 1277
9626.17 1304
9627.10 1263
9628.02 1315
9628.95 1292
9629.88 1358
9630.80 1452
9631.73 1428
9632.65 1434
9633.58 1405
9634.51 1395
9635.43 1447
9636.36 1456
9637.29 1483
9638.22 1524
9639.14 1497
9640.07 1511
9641.00 1612
9641.92 1657
9642.85 1703
9643.78 1732
9644.70 1706
9645.63 1782
9646.56 1751
9647.49 1692
9648.41 1706
9649.34 1723
9650.27 1750
9651.20 1768
9652.12 1712
9653.05 1704
9653.98 1715
9654.91 1673
9655.83 1637
9656.76 1712
9657.69 1708
9658.62 1698
9659.55 1708
9660.47 1713
9661.40 1697
9662.33 1699
9663.26 1720
9664.19 1719
9665.11 1731
9666.04 1753
9666.97 1816
9667.90 1845
9668.83 1883
9669.75 1817
9670.68 1813
9671.61 1898
9672.54 1869
9673.47 1927
9674.40 1942
9675.33 1970
9676.25 2071
9677.18 2046
9678.11 2082
9679.04 2102
9679.97 2099
9680.90 2155
9681.83 2129
9682.76 2136
9683.69 2184
9684.61 2195
9685.54 2180
9686.47 2196
9687.40 2222
9688.33 2154
9689.26 2147
9690.19 2206
9691.12 2222
9692.05 2207
9692.98 2234
9693.91 2293
9694.84 2278
9695.77 2376
9696.70 2421
9697.63 2530
9698.56 2629
9699.49 2607
9700.42 2640
9701.35 2686
9702.28 2764
9703.21 2612
9704.14 2595
9705.07 2534
9706.00 2459
9706.93 2350
9707.86 2389
9708.79 2356
9709.72 2281
9710.65 2324
9711.58 2377
9712.51 2491
9713.44 2541
9714.37 2570
9715.30 2576
9716.23 2583
9717.16 2600
9718.09 2636
9719.02 2563
9719.95 2497
9720.88 2437
9721.81 2309
9722.75 2195
9723.68 2131
9724.61 1998
9725.54 1933
9726.47 1931
9727.40 1868
9728.33 1790
9729.26 1842
9730.19 1849
9731.13 1753
9732.06 1803
9732.99 1802
9733.92 1866
9734.85 1790
9735.78 1757
9736.71 1669
9737.65 1683
9738.58 1654
9739.51 1611
9740.44 1586
9741.37 1551
9742.30 1563
9743.24 1526
9744.17 1528
9745.10 1512
9746.03 1538
9746.96 1571
9747.90 1543
9748.83 1488
9749.76 1463
9750.69 1408
9751.63 1414
9752.56 1452
9753.49 1505
9754.42 1469
9755.36 1421
9756.29 1411
9757.22 1388
9758.15 1358
9759.09 1386
9760.02 1369
9760.95 1384
9761.88 1389
9762.82 1382
9763.75 1425
9764.68 1413
9765.62 1402
9766.55 1414
9767.48 1381
9768.41 1403
9769.35 1464
9770.28 1467
9771.21 1401
9772.15 1412
9773.08 1417
9774.01 1455
9774.95 1440
9775.88 1401
9776.81 1402
9777.75 1403
9778.68 1434
9779.62 1478
9780.55 1495
9781.48 1492
9782.42 1510
9783.35 1503
9784.28 1489
9785.22 1507
9786.15 1554
9787.09 1469
9788.02 1447
9788.95 1434
9789.89 1445
9790.82 1394
9791.76 1400
9792.69 1358
9793.63 1378
9794.56 1414
9795.49 1431
9796.43 1378
9797.36 1435
9798.30 1447
9799.23 1449
9800.17 1489
9801.10 1509
9802.04 1414
9802.97 1395
9803.91 1368
9804.84 1278
9805.78 1278
9806.71 1256
9807.65 1198
9808.58 1184
9809.52 1128
9810.45 1057
9811.39 1062
9812.32 1109
9813.26 1062
9814.19 1029
9815.13 1016
9816.06 1020
9817.00 1015
9817.93 1005
9818.87 1001
9819.80 1012
9820.74 969
9821.68 998
9822.61 958
9823.55 947
9824.48 1013
9825.42 972
9826.35 919
9827.29 927
9828.23 973
9829.16 915
9830.10 955
9831.03 902
9831.97 961
9832.91 907
9833.84 900
9834.78 898
9835.72 895
9836.65 907
9837.59 934
9838.52 938
9839.46 909
9840.40 922
9841.33 943
9842.27 937
9843.21 929
9844.14 893
9845.08 895
9846.02 900
9846.95 910
9847.89 976
9848.83 951
9849.77 969
9850.70 947
9851.64 976
9852.58 976
9853.51 1005
9854.45 979
9855.39 945
9856.33 920
9857.26 933
9858.20 949
9859.14 932
9860.08 944
9861.01 899
9861.95 877
9862.89 863
9863.83 877
9864.76 897
9865.70 866
9866.64 885
9867.58 877
9868.51 891
9869.45 897
9870.39 884
9871.33 868
9872.27 871
9873.20 883
9874.14 869
9875.08 874
9876.02 897
9876.96 898
9877.90 886
9878.83 849
9879.77 869
9880.71 878
9881.65 897
9882.59 883
9883.53 830
9884.47 860
9885.40 861
9886.34 870
9887.28 881
9888.22 847
9889.16 849
9890.10 841
9891.04 855
9891.98 816
9892.91 831
9893.85 847
9894.79 846
9895.73 798
9896.67 799
9897.61 812
9898.55 886
9899.49 822
9900.43 809
9901.37 787
9902.31 806
9903.25 793
9904.19 824
9905.13 837
9906.07 819
9907.01 856
9907.95 845
9908.89 864
9909.83 820
9910.77 798
9911.71 809
9912.65 861
9913.59 832
9914.53 842
9915.47 845
9916.41 861
9917.35 905
9918.29 915
9919.23 854
9920.17 901
9921.11 909
9922.05 926
9922.99 1001
9923.93 1074
9924.87 1112
9925.81 1119
9926.75 1147
9927.69 1158
9928.63 1206
9929.57 1167
9930.51 1153
9931.45 1134
9932.39 1051
9933.34 987
9934.28 1051
9935.22 1011
9936.16 992
9937.10 909
9938.04 896
9938.98 865
9939.92 864
9940.87 849
9941.81 855
9942.75 801
9943.69 818
9944.63 836
9945.57 898
9946.51 888
9947.46 929
9948.40 966
9949.34 1024
9950.28 1048
9951.22 995
9952.16 1035
9953.11 1043
9954.05 1028
9954.99 1012
9955.93 983
9956.87 933
9957.82 946
9958.76 931
9959.70 894
9960.64 856
9961.59 838
9962.53 808
9963.47 811
9964.41 796
9965.35 757
9966.30 701
9967.24 784
9968.18 788
9969.13 758
9970.07 759
9971.01 717
9971.95 722
9972.90 711
9973.84 757
9974.78 707
9975.73 671
9976.67 710
9977.61 683
9978.55 696
9979.50 676
9980.44 720
9981.38 659
9982.33 729
9983.27 724
9984.21 678
9985.16 719
9986.10 717
9987.04 742
9987.99 724
9988.93 695
9989.88 718
9990.82 683
9991.76 670
9992.71 676
9993.65 698
9994.59 667
9995.54 670
9996.48 677
9997.43 697
9998.37 669
9999.31 692
10000.26 714
10001.20 667
10002.15 663
10003.09 665
10004.04 670
10004.98 650
10005.92 648
10006.87 662
10007.81 656
10008.76 647
10009.70 600
10010.65 628
10011.59 635
10012.54 631
10013.48 623
10014.43 632
10015.37 635
10016.32 596
10017.26 595
10018.21 617
10019.15 621
10020.10 602
10021.04 641
10021.99 608
10022.93 668
10023.88 627
10024.82 606
10025.77 664
10026.71 646
10027.66 620
10028.60 614
10029.55 655
10030.49 628
10031.44 596
10032.39 631
10033.33 631
10034.28 600
10035.22 566
10036.17 601
10037.11 596
10038.06 591
10039.01 607
10039.95 604
10040.90 601
10041.84 564
10042.79 604
10043.74 603
10044.68 620
10045.63 553
10046.58 604
10047.52 556
10048.47 557
10049.41 623
10050.36 588
10051.31 596
10052.25 568
10053.20 584
10054.15 566
10055.09 574
10056.04 587
10056.99 565
10057.93 591
10058.88 574
10059.83 575
10060.78 565
10061.72 601
10062.67 582
10063.62 560
10064.56 624
10065.51 594
10066.46 594
10067.41 554
10068.35 562
10069.30 602
10070.25 562
10071.20 555
10072.14 545
10073.09 555
10074.04 563
10074.99 603
10075.93 601
10076.88 578
10077.83 589
10078.78 563
10079.72 565
10080.67 576
10081.62 557
10082.57 581
10083.52 577
10084.46 554
10085.41 567
10086.36 587
10087.31 571
10088.26 601
10089.21 596
10090.15 604
10091.10 592
10092.05 550
10093.00 576
10093.95 590
10094.90 580
10095.85 605
10096.79 594
10097.74 574
10098.69 601
10099.64 575
10100.59 588
10101.54 589
10102.49 596
10103.44 591
10104.39 575
10105.33 556
10106.28 536
10107.23 583
10108.18 583
10109.13 590
10110.08 583
10111.03 568
10111.98 612
10112.93 629
10113.88 566
10114.83 593
10115.78 576
10116.73 594
10117.68 599
10118.63 594
10119.58 607
10120.53 588
10121.48 589
10122.43 613
10123.38 623
10124.33 621
10125.28 600
10126.23 627
10127.18 646
10128.13 623
10129.08 582
10130.03 615
10130.98 644
10131.93 663
10132.88 658
10133.83 661
10134.78 659
10135.73 686
10136.68 713
10137.63 677
10138.58 703
10139.53 712
10140.48 707
10141.43 713
10142.38 705
10143.33 674
10144.29 669
10145.24 700
10146.19 724
10147.14 767
10148.09 757
10149.04 747
10149.99 728
10150.94 749
10151.89 751
10152.85 745
10153.80 767
10154.75 768
10155.70 780
10156.65 768
10157.60 764
10158.55 811
10159.51 802
10160.46 793
10161.41 786
10162.36 802
10163.31 805
10164.26 844
10165.22 820
10166.17 822
10167.12 810
10168.07 839
10169.02 864
10169.98 863
10170.93 865
10171.88 902
10172.83 888
10173.79 943
10174.74 924
10175.69 970
10176.64 986
10177.60 1006
10178.55 994
10179.50 1024
10180.45 1007
10181.41 984
10182.36 1042
10183.31 1022
10184.26 1005
10185.22 992
10186.17 999
10187.12 989
10188.08 1030
10189.03 1013
10189.98 991
10190.93 1008
10191.89 974
10192.84 1027
10193.79 1010
10194.75 976
10195.70 1006
10196.65 1000
10197.61 989
10198.56 1010
10199.51 1011
10200.47 1031
10201.42 1062
10202.38 1054
10203.33 1087
10204.28 1098
10205.24 1145
10206.19 1184
10207.14 1191
10208.10 1199
10209.05 1192
10210.01 1177
10210.96 1127
10211.91 1176
10212.87 1209
10213.82 1132
10214.78 1059
10215.73 1094
10216.69 1061
10217.64 1008
10218.59 1014
10219.55 1025
10220.50 992
10221.46 961
10222.41 951
10223.37 975
10224.32 931
10225.28 954
10226.23 926
10227.19 965
10228.14 918
10229.10 937
10230.05 989
10231.01 999
10231.96 1036
10232.92 1073
10233.87 1158
10234.83 1154
10235.78 1237
10236.74 1252
10237.69 1264
10238.65 1245
10239.60 1186
10240.56 1199
10241.51 1164
10242.47 1098
10243.42 1059
10244.38 986
10245.34 959
10246.29 978
10247.25 931
10248.20 896
10249.16 936
10250.11 893
10251.07 873
10252.03 859
10252.98 844
10253.94 808
10254.89 823
10255.85 846
10256.81 811
10257.76 776
10258.72 767
10259.68 780
10260.63 748
10261.59 757
10262.55 760
10263.50 754
10264.46 720
10265.41 683
10266.37 699
10267.33 718
10268.28 713
10269.24 726
10270.20 697
10271.16 709
10272.11 679
10273.07 710
10274.03 701
10274.98 700
10275.94 695
10276.90 685
10277.85 709
10278.81 692
10279.77 655
10280.73 652
10281.68 654
10282.64 674
10283.60 667
10284.56 640
10285.51 644
10286.47 661
10287.43 654
10288.39 617
10289.34 635
10290.30 608
10291.26 646
10292.22 620
10293.18 613
10294.13 634
10295.09 655
10296.05 645
10297.01 637
10297.97 638
10298.92 619
10299.88 618
10300.84 604
10301.80 631
10302.76 603
10303.72 611
10304.67 600
10305.63 602
10306.59 642
10307.55 603
10308.51 604
10309.47 629
10310.43 604
10311.38 620
10312.34 656
10313.30 634
10314.26 610
10315.22 600
10316.18 622
10317.14 612
10318.10 625
10319.06 607
10320.01 589
10320.97 606
10321.93 601
10322.89 602
10323.85 584
10324.81 627
10325.77 636
10326.73 605
10327.69 620
10328.65 596
10329.61 609
10330.57 598
10331.53 587
10332.49 631
10333.45 628
10334.41 609
10335.37 597
10336.33 517
10337.29 522
10338.25 561
10339.21 588
10340.17 559
10341.13 573
10342.09 575
10343.05 569
10344.01 567
10344.97 549
10345.93 532
10346.89 537
10347.85 554
10348.81 535
10349.77 523
10350.73 546
10351.69 545
10352.65 532
10353.61 527
10354.57 547
10355.53 566
10356.49 565
10357.46 538
10358.42 515
10359.38 490
10360.34 502
10361.30 490
10362.26 482
10363.22 482
10364.18 499
10365.14 527
10366.11 526
10367.07 504
10368.03 503
10368.99 480
10369.95 496
10370.91 506
10371.87 514
10372.84 525
10373.80 487
10374.76 493
10375.72 505
10376.68 510
10377.64 530
10378.61 535
10379.57 518
10380.53 492
10381.49 514
10382.45 544
10383.42 492
10384.38 483
10385.34 459
10386.30 516
10387.27 499
10388.23 505
10389.19 450
10390.15 486
10391.11 478
10392.08 487
10393.04 494
10394.00 494
10394.96 465
10395.93 452
10396.89 449
10397.85 489
10398.82 521
10399.78 474
10400.74 479
10401.70 490
10402.67 507
10403.63 504
10404.59 478
10405.56 488
10406.52 498
10407.48 464
10408.45 479
10409.41 435
10410.37 477
10411.34 489
10412.30 471
10413.26 502
10414.23 480
10415.19 502
10416.15 496
10417.12 508
10418.08 486
10419.04 523
10420.01 492
10420.97 524
10421.94 496
10422.90 502
10423.86 506
10424.83 506
10425.79 528
10426.76 492
10427.72 472
10428.68 501
10429.65 490
10430.61 453
10431.58 431
10432.54 464
10433.51 491
10434.47 456
10435.44 459
10436.40 455
10437.36 451
10438.33 442
10439.29 430
10440.26 447
10441.22 437
10442.19 435
10443.15 466
10444.12 453
10445.08 445
10446.05 452
10447.01 417
10447.98 436
10448.94 445
10449.91 440
10450.87 456
10451.84 402
10452.80 439
10453.77 456
10454.73 446
10455.70 450
10456.67 404
10457.63 462
10458.60 442
10459.56 468
10460.53 484
10461.49 449
10462.46 437
10463.43 454
10464.39 470
10465.36 473
10466.32 430
10467.29 432
10468.25 463
10469.22 485
10470.19 422
10471.15 454
10472.12 466
10473.09 499
10474.05 451
10475.02 448
10475.98 473
10476.95 463
10477.92 476
10478.88 454
10479.85 500
10480.82 489
10481.78 525
10482.75 480
10483.72 456
10484.68 490
10485.65 462
10486.62 466
10487.58 474
10488.55 450
10489.52 446
10490.49 439
10491.45 446
10492.42 440
10493.39 430
10494.35 427
10495.32 466
10496.29 418
10497.26 432
10498.22 439
10499.19 431
10500.16 451
10501.13 466
10502.09 456
10503.06 470
10504.03 483
10505.00 423
10505.96 433
10506.93 422
10507.90 445
10508.87 443
10509.84 439
10510.80 441
10511.77 444
10512.74 451
10513.71 457
10514.68 448
10515.64 440
10516.61 442
10517.58 452
10518.55 438
10519.52 462
10520.49 474
10521.45 459
10522.42 471
10523.39 491
10524.36 465
10525.33 457
10526.30 466
10527.27 480
10528.23 483
10529.20 442
10530.17 424
10531.14 461
10532.11 444
10533.08 453
10534.05 452
10535.02 471
10535.99 497
10536.96 459
10537.93 461
10538.89 467
10539.86 490
10540.83 496
10541.80 473
10542.77 481
10543.74 458
10544.71 465
10545.68 489
10546.65 465
10547.62 446
10548.59 479
10549.56 465
10550.53 444
10551.50 462
10552.47 456
10553.44 477
10554.41 456
10555.38 469
10556.35 474
10557.32 474
10558.29 488
10559.26 518
10560.23 518
10561.20 505
10562.17 493
10563.14 464
10564.11 510
10565.08 493
10566.05 494
10567.02 508
10567.99 458
10568.96 503
10569.93 505
10570.91 479
10571.88 464
10572.85 475
10573.82 498
10574.79 511
10575.76 479
10576.73 506
10577.70 499
10578.67 498
10579.64 517
10580.62 490
10581.59 487
10582.56 508
10583.53 489
10584.50 479
10585.47 478
10586.44 484
10587.42 501
10588.39 495
10589.36 514
10590.33 491
10591.30 527
10592.27 515
10593.25 521
10594.22 528
10595.19 486
10596.16 524
10597.13 499
10598.10 527
10599.08 541
10600.05 529
10601.02 555
10601.99 583
10602.97 538
10603.94 587
10604.91 584
10605.88 596
10606.85 633
10607.83 608
10608.80 653
10609.77 660
10610.74 673
10611.72 673
10612.69 682
10613.66 666
10614.64 624
10615.61 651
10616.58 626
10617.55 609
10618.53 626
10619.50 656
10620.47 641
10621.45 624
10622.42 602
10623.39 558
10624.37 554
10625.34 539
10626.31 543
10627.29 559
10628.26 555
10629.23 551
10630.21 539
10631.18 562
10632.15 551
10633.13 567
10634.10 571
10635.07 586
10636.05 615
10637.02 601
10638.00 624
10638.97 659
10639.94 661
10640.92 660
10641.89 610
10642.87 601
10643.84 594
10644.81 603
10645.79 615
10646.76 558
10647.74 562
10648.71 561
10649.68 559
10650.66 553
10651.63 522
10652.61 549
10653.58 532
10654.56 570
10655.53 537
10656.51 498
10657.48 473
10658.46 510
10659.43 456
10660.41 473
10661.38 480
10662.36 461
10663.33 463
10664.31 491
10665.28 461
10666.26 469
10667.23 458
10668.21 457
10669.18 468
10670.16 446
10671.13 440
10672.11 466
10673.08 473
10674.06 473
10675.03 453
10676.01 424
10676.99 501
10677.96 465
10678.94 463
10679.91 481
10680.89 478
10681.86 503
10682.84 506
10683.82 507
10684.79 470
10685.77 486
10686.74 501
10687.72 462
10688.70 487
10689.67 476
10690.65 461
10691.63 478
10692.60 467
10693.58 435
10694.55 504
10695.53 510
10696.51 458
10697.48 467
10698.46 455
10699.44 483
10700.41 445
10701.39 498
10702.37 480
10703.34 468
10704.32 464
10705.30 460
10706.27 464
10707.25 449
10708.23 489
10709.21 443
10710.18 431
10711.16 457
10712.14 471
10713.11 483
10714.09 453
10715.07 486
10716.05 457
10717.02 477
10718.00 468
10718.98 492
10719.96 489
10720.93 482
10721.91 490
10722.89 476
10723.87 461
10724.85 490
10725.82 468
10726.80 474
10727.78 474
10728.76 478
10729.74 477
10730.71 480
10731.69 487
10732.67 464
10733.65 467
10734.63 461
10735.60 474
10736.58 487
10737.56 493
10738.54 480
10739.52 485
10740.50 501
10741.48 475
10742.45 518
10743.43 490
10744.41 461
10745.39 477
10746.37 507
10747.35 493
10748.33 482
10749.31 486
10750.28 514
10751.26 501
10752.24 458
10753.22 484
10754.20 503
10755.18 470
10756.16 510
10757.14 505
10758.12 488
10759.10 479
10760.08 514
10761.06 517
10762.04 490
10763.01 483
10763.99 510
10764.97 525
10765.95 496
10766.93 511
10767.91 513
10768.89 559
10769.87 524
10770.85 504
10771.83 497
10772.81 520
10773.79 508
10774.77 516
10775.75 534
10776.73 550
10777.71 523
10778.69 581
10779.67 599
10780.65 586
10781.63 543
10782.62 526
10783.60 559
10784.58 547
10785.56 573
10786.54 566
10787.52 597
10788.50 575
10789.48 570
10790.46 537
10791.44 556
10792.42 566
10793.40 535
10794.38 535
10795.37 539
10796.35 552
10797.33 537
10798.31 523
10799.29 562
10800.27 524
10801.25 559
10802.23 541
10803.21 507
10804.20 522
10805.18 522
10806.16 531
10807.14 509
10808.12 516
10809.10 527
10810.09 535
10811.07 531
10812.05 512
10813.03 495
10814.01 529
10815.00 538
10815.98 581
10816.96 545
10817.94 574
10818.92 552
10819.91 565
10820.89 548
10821.87 527
10822.85 534
10823.83 539
10824.82 518
10825.80 584
10826.78 571
10827.76 558
10828.75 550
10829.73 562
10830.71 562
10831.69 567
10832.68 570
10833.66 547
10834.64 571
10835.63 581
10836.61 584
10837.59 566
10838.57 606
10839.56 590
10840.54 564
10841.52 572
10842.51 563
10843.49 585
10844.47 595
10845.46 571
10846.44 586
10847.42 611
10848.41 647
10849.39 629
10850.37 628
10851.36 609
10852.34 619
10853.32 617
10854.31 666
10855.29 681
10856.28 639
10857.26 674
10858.24 641
10859.23 651
10860.21 640
10861.20 634
10862.18 634
10863.16 669
10864.15 649
10865.13 659
10866.12 706
10867.10 700
10868.08 699
10869.07 639
10870.05 663
10871.04 705
10872.02 691
10873.01 715
10873.99 659
10874.98 694
10875.96 711
10876.95 684
10877.93 691
10878.92 713
10879.90 746
10880.89 736
10881.87 725
10882.86 774
10883.84 744
10884.83 748
10885.81 782
10886.80 794
10887.78 759
10888.77 767
10889.75 773
10890.74 778
10891.72 808
10892.71 758
10893.69 801
10894.68 839
10895.66 841
10896.65 834
10897.64 835
10898.62 839
10899.61 857
10900.59 827
10901.58 804
10902.56 877
10903.55 877
10904.54 857
10905.52 907
10906.51 900
10907.49 887
10908.48 888
10909.47 876
10910.45 945
10911.44 906
10912.43 893
10913.41 927
10914.40 963
10915.39 984
10916.37 987
10917.36 1008
10918.35 1032
10919.33 1022
10920.32 1069
10921.31 1038
10922.29 1037
10923.28 1053
10924.27 1063
10925.25 1097
10926.24 1084
10927.23 1120
10928.21 1082
10929.20 1092
10930.19 1148
10931.18 1082
10932.16 1053
10933.15 1106
10934.14 1144
10935.12 1164
10936.11 1157
10937.10 1176
10938.09 1110
10939.07 1220
10940.06 1223
10941.05 1187
10942.04 1203
10943.02 1282
10944.01 1295
10945.00 1299
10945.99 1311
10946.98 1326
10947.96 1385
10948.95 1367
10949.94 1410
10950.93 1474
10951.92 1476
10952.90 1561
10953.89 1623
10954.88 1685
10955.87 1779
10956.86 1802
10957.85 1914
10958.83 1916
10959.82 1944
10960.81 1948
10961.80 1883
10962.79 1915
10963.78 1885
10964.77 1816
10965.75 1749
10966.74 1719
10967.73 1697
10968.72 1677
10969.71 1584
10970.70 1578
10971.69 1547
10972.68 1520
10973.67 1513
10974.66 1470
10975.64 1487
10976.63 1524
10977.62 1527
10978.61 1447
10979.60 1460
10980.59 1503
10981.58 1501
10982.57 1506
10983.56 1442
10984.55 1501
10985.54 1479
10986.53 1538
10987.52 1578
10988.51 1597
10989.50 1657
10990.49 1704
10991.48 1717
10992.47 1809
10993.46 1868
10994.45 1982
10995.44 2181
10996.43 2269
10997.42 2457
10998.41 2517
10999.40 2589
11000.39 2707
11001.38 2731
11002.37 2698
11003.36 2636
11004.35 2506
11005.34 2498
11006.33 2326
11007.32 2215
11008.31 2081
11009.30 1953
11010.30 1870
11011.29 1682
11012.28 1653
11013.27 1592
11014.26 1559
11015.25 1498
11016.24 1397
11017.23 1376
11018.22 1301
11019.21 1240
11020.21 1218
11021.20 1197
11022.19 1150
11023.18 1083
11024.17 1133
11025.16 1061
11026.15 1042
11027.14 1016
11028.14 1021
11029.13 1023
11030.12 1051
11031.11 1011
11032.10 992
11033.09 1064
11034.09 1035
11035.08 1031
11036.07 1026
11037.06 1037
11038.05 1032
11039.05 1012
11040.04 973
11041.03 961
11042.02 1005
11043.02 1006
11044.01 1004
11045.00 965
11045.99 925
11046.98 932
11047.98 976
11048.97 924
11049.96 924
11050.95 894
11051.95 881
11052.94 886
11053.93 901
11054.93 913
11055.92 909
11056.91 920
11057.90 922
11058.90 926
11059.89 922
11060.88 907
11061.88 914
11062.87 955
11063.86 907
11064.86 927
11065.85 943
11066.84 966
11067.84 958
11068.83 937
11069.82 936
11070.82 933
11071.81 949
11072.80 974
11073.80 965
11074.79 989
11075.78 908
11076.78 955
11077.77 954
11078.77 958
11079.76 962
11080.75 948
11081.75 946
11082.74 987
11083.74 958
11084.73 936
11085.72 910
11086.72 852
11087.71 861
11088.71 881
11089.70 866
11090.70 844
11091.69 852
11092.68 848
11093.68 824
11094.67 826
11095.67 804
11096.66 847
11097.66 843
11098.65 841
11099.65 813
11100.64 785
11101.64 808
11102.63 806
11103.63 858
11104.62 773
11105.62 784
11106.61 837
11107.61 805
11108.60 802
11109.60 798
11110.59 805
11111.59 813
11112.58 836
11113.58 795
11114.57 789
11115.57 792
11116.56 787
11117.56 797
11118.56 837
11119.55 810
11120.55 808
11121.54 767
11122.54 775
11123.54 801
11124.53 778
11125.53 805
11126.52 837
11127.52 848
11128.51 800
11129.51 795
11130.51 777
11131.50 736
11132.50 778
11133.50 781
11134.49 748
11135.49 760
11136.49 742
11137.48 738
11138.48 745
11139.47 735
11140.47 723
11141.47 748
11142.46 736
11143.46 735
11144.46 746
11145.46 754
11146.45 780
11147.45 790
11148.45 777
11149.44 779
11150.44 762
11151.44 761
11152.43 738
11153.43 769
11154.43 743
11155.43 766
11156.42 772
11157.42 771
11158.42 761
11159.42 751
11160.41 753
11161.41 697
11162.41 682
11163.41 767
11164.40 744
11165.40 772
11166.40 750
11167.40 725
11168.39 722
11169.39 686
11170.39 744
11171.39 782
11172.39 724
11173.38 736
11174.38 759
11175.38 788
11176.38 779
11177.38 745
11178.38 748
11179.37 751
11180.37 748
11181.37 741
11182.37 736
11183.37 759
11184.37 758
11185.37 768
11186.36 795
11187.36 765
11188.36 788
11189.36 793
11190.36 762
11191.36 749
11192.36 792
11193.36 748
11194.36 754
11195.35 756
11196.35 759
11197.35 794
11198.35 770
11199.35 788
11200.35 817
11201.35 823
11202.35 876
11203.35 817
11204.35 776
11205.35 785
11206.35 865
11207.35 853
11208.35 839
11209.35 852
11210.35 888
11211.35 860
11212.35 855
11213.35 864
11214.35 862
11215.34 863
11216.35 844
11217.35 838
11218.35 807
11219.35 801
11220.35 831
11221.35 822
11222.35 810
11223.35 804
11224.35 791
11225.35 791
11226.35 839
11227.35 806
11228.35 812
11229.35 807
11230.35 822
11231.35 827
11232.35 839
11233.35 789
11234.35 833
11235.35 802
11236.35 779
11237.36 799
11238.36 770
11239.36 790
11240.36 829
11241.36 840
11242.36 820
11243.36 825
11244.36 813
11245.36 824
11246.37 840
11247.37 837
11248.37 802
11249.37 827
11250.37 808
11251.37 804
11252.38 824
11253.38 857
11254.38 827
11255.38 851
11256.38 859
11257.38 877
11258.39 823
11259.39 861
11260.39 910
11261.39 873
11262.39 864
11263.40 888
11264.40 933
11265.40 936
11266.40 925
11267.40 926
11268.41 960
11269.41 948
11270.41 993
11271.41 1015
11272.42 1007
11273.42 1004
11274.42 1055
11275.42 1060
11276.43 1059
11277.43 1093
11278.43 1075
11279.44 1040
11280.44 1024
11281.44 1013
11282.44 1015
11283.45 989
11284.45 995
11285.45 978
11286.46 955
11287.46 970
11288.46 936
11289.47 911
11290.47 904
11291.47 866
11292.48 840
11293.48 832
11294.48 844
11295.49 819
11296.49 817
11297.49 813
11298.50 849
11299.50 784
11300.51 792
11301.51 817
11302.51 799
11303.52 775
11304.52 786
11305.53 793
11306.53 792
11307.53 761
11308.54 829
11309.54 794
11310.55 816
11311.55 819
11312.55 805
11313.56 824
11314.56 856
11315.57 868
11316.57 876
11317.58 877
11318.58 877
11319.59 942
11320.59 876
11321.59 902
11322.60 917
11323.60 916
11324.61 895
11325.61 878
11326.62 855
11327.62 865
11328.63 822
11329.63 833
11330.64 838
11331.64 838
11332.65 842
11333.65 820
11334.66 792
11335.67 815
11336.67 829
11337.68 833
11338.68 854
11339.69 853
11340.69 859
11341.70 842
11342.70 849
11343.71 855
11344.72 865
11345.72 834
11346.73 839
11347.73 810
11348.74 823
11349.74 769
11350.75 762
11351.76 752
11352.76 794
11353.77 755
11354.78 773
11355.78 743
11356.79 783
11357.79 726
11358.80 741
11359.81 707
11360.81 701
11361.82 710
11362.83 723
11363.83 723
11364.84 751
11365.85 688
11366.85 687
11367.86 702
11368.87 676
11369.87 682
11370.88 686
11371.89 640
11372.89 635
11373.90 649
11374.91 656
11375.92 624
11376.92 607
11377.93 656
11378.94 631
11379.94 634
11380.95 631
11381.96 644
11382.97 613
11383.97 623
11384.98 646
11385.99 596
11387.00 633
11388.00 612
11389.01 608
11390.02 636
11391.03 631
11392.04 638
11393.04 638
11394.05 602
11395.06 602
11396.07 603
11397.08 555
11398.08 587
11399.09 582
11400.10 596
11401.11 633
11402.12 613
11403.12 630
11404.13 632
11405.14 643
11406.15 657
11407.16 619
11408.17 608
11409.18 608
11410.18 609
11411.19 607
11412.20 611
11413.21 628
11414.22 635
11415.23 640
11416.24 600
11417.25 567
11418.25 581
11419.26 618
11420.27 605
11421.28 572
11422.29 564
11423.30 571
11424.31 572
11425.32 577
11426.33 582
11427.34 589
11428.35 582
11429.36 624
11430.37 581
11431.38 579
11432.39 580
11433.39 585
11434.40 582
11435.41 584
11436.42 558
11437.43 571
11438.44 595
11439.45 549
11440.46 573
11441.47 559
11442.48 560
11443.49 580
11444.50 585
11445.51 528
11446.52 591
11447.53 589
11448.55 557
11449.56 558
11450.57 560
11451.58 578
11452.59 588
11453.60 600
11454.61 570
11455.62 565
11456.63 545
11457.64 574
11458.65 581
11459.66 561
11460.67 539
11461.68 531
11462.69 548
11463.71 522
11464.72 555
11465.73 543
11466.74 542
11467.75 544
11468.76 513
11469.77 550
11470.78 554
11471.80 516
11472.81 524
11473.82 542
11474.83 557
11475.84 553
11476.85 547
11477.86 543
11478.88 538
11479.89 531
11480.90 530
11481.91 515
11482.92 493
11483.93 528
11484.95 518
11485.96 545
11486.97 562
11487.98 540
11489.00 563
11490.01 544
11491.02 530
11492.03 572
11493.04 547
11494.06 543
11495.07 543
11496.08 536
11497.09 556
11498.11 578
11499.12 546
11500.13 553
11501.14 556
11502.16 576
11503.17 571
11504.18 560
11505.20 583
11506.21 593
11507.22 574
11508.23 571
11509.25 591
11510.26 557
11511.27 590
11512.29 565
11513.30 583
11514.31 583
11515.33 600
11516.34 598
11517.35 619
11518.37 625
11519.38 644
11520.39 657
11521.41 645
11522.42 663
11523.43 691
11524.45 687
11525.46 716
11526.47 692
11527.49 669
11528.50 724
11529.52 751
11530.53 780
11531.54 788
11532.56 869
11533.57 838
11534.59 890
11535.60 915
11536.62 924
11537.63 971
11538.64 1014
11539.66 993
11540.67 1038
11541.69 1082
11542.70 1026
11543.72 1012
11544.73 977
11545.75 911
11546.76 888
11547.77 871
11548.79 834
11549.80 778
11550.82 766
11551.83 726
11552.85 681
11553.86 696
11554.88 694
11555.89 632
11556.91 627
11557.92 624
11558.94 617
11559.95 599
11560.97 588
11561.99 578
11563.00 593
11564.02 541
11565.03 546
11566.05 547
11567.06 531
11568.08 565
11569.09 539
11570.11 520
11571.13 518
11572.14 505
11573.16 508
11574.17 534
11575.19 525
11576.20 517
11577.22 552
11578.24 514
11579.25 503
11580.27 514
11581.29 534
11582.30 515
11583.32 521
11584.33 520
11585.35 529
11586.37 528
11587.38 525
11588.40 529
11589.42 513
11590.43 504
11591.45 503
11592.47 535
11593.48 498
11594.50 519
11595.52 524
11596.53 547
11597.55 564
11598.57 549
11599.58 538
11600.60 541
11601.62 508
11602.64 549
11603.65 530
11604.67 526
11605.69 520
11606.70 515
11607.72 533
11608.74 551
11609.76 529
11610.77 531
11611.79 534
11612.81 509
11613.83 517
11614.84 497
11615.86 509
11616.88 516
11617.90 516
11618.92 508
11619.93 538
11620.95 504
11621.97 515
11622.99 514
11624.01 486
11625.02 519
11626.04 534
11627.06 511
11628.08 509
11629.10 507
11630.11 518
11631.13 468
11632.15 509
11633.17 494
11634.19 481
11635.21 495
11636.23 490
11637.24 479
11638.26 488
11639.28 478
11640.30 483
11641.32 474
11642.34 494
11643.36 471
11644.38 444
11645.39 469
11646.41 453
11647.43 476
11648.45 461
11649.47 481
11650.49 468
11651.51 453
11652.53 455
11653.55 481
11654.57 449
11655.59 452
11656.61 466
11657.63 451
11658.65 453
11659.67 455
11660.69 449
11661.70 428
11662.72 473
11663.74 440
11664.76 442
11665.78 442
11666.80 449
11667.82 451
11668.84 463
11669.86 457
11670.88 452
11671.90 465
11672.92 475
11673.95 457
11674.97 431
11675.99 441
11677.01 449
11678.03 455
11679.05 468
11680.07 468
11681.09 456
11682.11 439
11683.13 469
11684.15 464
11685.17 444
11686.19 490
11687.21 462
11688.23 430
11689.25 459
11690.28 466
11691.30 473
11692.32 442
11693.34 466
11694.36 462
11695.38 441
11696.40 420
11697.42 442
11698.44 462
11699.47 460
11700.49 479
11701.51 437
11702.53 453
11703.55 449
11704.57 455
11705.60 441
11706.62 459
11707.64 427
11708.66 413
11709.68 464
11710.70 433
11711.73 453
11712.75 469
11713.77 482
11714.79 430
11715.81 468
11716.84 468
11717.86 461
11718.88 472
11719.90 433
11720.92 465
11721.95 479
11722.97 458
11723.99 446
11725.01 444
11726.04 437
11727.06 470
11728.08 472
11729.11 497
11730.13 457
11731.15 460
11732.17 485
11733.20 486
11734.22 461
11735.24 463
11736.26 470
11737.29 493
11738.31 462
11739.33 450
11740.36 456
11741.38 485
11742.40 505
11743.43 473
11744.45 465
11745.47 484
11746.50 498
11747.52 514
11748.54 472
11749.57 478
11750.59 470
11751.62 461
11752.64 499
11753.66 486
11754.69 471
11755.71 470
11756.73 492
11757.76 491
11758.78 473
11759.81 478
11760.83 506
11761.85 537
11762.88 533
11763.90 538
11764.93 486
11765.95 542
11766.98 525
11768.00 543
11769.02 539
11770.05 560
11771.07 546
11772.10 528
11773.12 538
11774.15 533
11775.17 531
11776.20 527
11777.22 543
11778.25 569
11779.27 557
11780.30 561
11781.32 558
11782.35 529
11783.37 531
11784.40 544
11785.42 584
11786.45 599
11787.47 579
11788.50 559
11789.52 546
11790.55 550
11791.57 532
11792.60 558
11793.62 588
11794.65 603
11795.67 554
11796.70 575
11797.73 567
11798.75 578
11799.78 573
11800.80 553
11801.83 554
11802.85 598
11803.88 613
11804.91 590
11805.93 573
11806.96 572
11807.98 570
11809.01 577
11810.04 616
11811.06 602
11812.09 617
11813.12 603
11814.14 578
11815.17 571
11816.19 586
11817.22 629
11818.25 632
11819.27 619
11820.30 625
11821.33 624
11822.35 606
11823.38 625
11824.41 656
11825.44 623
11826.46 635
11827.49 665
11828.52 680
11829.54 675
11830.57 646
11831.60 698
11832.62 697
11833.65 717
11834.68 696
11835.71 665
11836.73 690
11837.76 705
11838.79 703
11839.82 699
11840.84 705
11841.87 751
11842.90 751
11843.93 727
11844.95 709
11845.98 720
11847.01 704
11848.04 757
11849.07 739
11850.09 762
11851.12 764
11852.15 751
11853.18 777
11854.21 782
11855.23 825
11856.26 836
11857.29 820
11858.32 803
11859.35 835
11860.38 788
11861.40 835
11862.43 816
11863.46 805
11864.49 871
11865.52 851
11866.55 866
11867.58 859
11868.60 896
11869.63 895
11870.66 851
11871.69 904
11872.72 929
11873.75 921
11874.78 918
11875.81 925
11876.84 945
11877.86 957
11878.89 916
11879.92 914
11880.95 963
11881.98 969
11883.01 987
11884.04 998
11885.07 1025
11886.10 1026
11887.13 1025
11888.16 1093
11889.19 1092
11890.22 1118
11891.25 1098
11892.28 1131
11893.31 1185
11894.34 1214
11895.37 1261
11896.40 1305
11897.43 1340
11898.46 1347
11899.49 1404
11900.52 1477
11901.55 1527
11902.58 1582
11903.61 1578
11904.64 1567
11905.67 1605
11906.70 1640
11907.73 1612
11908.76 1664
11909.79 1585
11910.82 1589
11911.85 1516
11912.88 1489
11913.91 1474
11914.94 1456
11915.97 1415
11917.01 1425
11918.04 1382
11919.07 1358
11920.10 1351
11921.13 1328
11922.16 1360
11923.19 1354
11924.22 1388
11925.25 1386
11926.28 1435
11927.32 1420
11928.35 1448
11929.38 1551
11930.41 1536
11931.44 1486
11932.47 1520
11933.50 1561
11934.54 1498
11935.57 1473
11936.60 1496
11937.63 1463
11938.66 1406
11939.70 1378
11940.73 1325
11941.76 1267
11942.79 1252
11943.82 1175
11944.85 1160
11945.89 1128
11946.92 1139
11947.95 1097
11948.98 1048
11950.02 1040
11951.05 1057
11952.08 1000
11953.11 974
11954.15 928
11955.18 972
11956.21 956
11957.24 957
11958.28 979
11959.31 962
11960.34 952
11961.37 992
11962.41 947
11963.44 945
11964.47 916
11965.51 910
11966.54 955
11967.57 960
11968.60 968
11969.64 967
11970.67 992
11971.70 959
11972.74 947
11973.77 953
11974.80 954
11975.84 984
11976.87 928
11977.90 945
11978.94 987
11979.97 986
11981.00 994
11982.04 1005
11983.07 994
11984.11 996
11985.14 1003
11986.17 1006
11987.21 1003
11988.24 1014
11989.28 993
11990.31 1024
11991.34 1007
11992.38 1054
11993.41 1044
11994.45 1058
11995.48 1064
11996.51 1111
11997.55 1006
11998.58 1061
11999.62 1054
12000.65 1055
12001.69 1110
12002.72 1115
12003.76 1103
12004.79 1106
12005.82 1118
12006.86 1087
12007.89 1157
12008.93 1136
12009.96 1142
12011.00 1154
12012.03 1191
12013.07 1226
12014.10 1240
12015.14 1222
12016.17 1245
12017.21 1277
12018.24 1223
12019.28 1262
12020.32 1300
12021.35 1300
12022.39 1269
12023.42 1268
12024.46 1272
12025.49 1251
12026.53 1312
12027.56 1264
12028.60 1231
12029.64 1285
12030.67 1247
12031.71 1247
12032.74 1219
12033.78 1269
12034.81 1279
12035.85 1298
12036.89 1231
12037.92 1206
12038.96 1209
12039.99 1236
12041.03 1265
12042.07 1214
12043.10 1229
12044.14 1212
12045.18 1167
12046.21 1226
12047.25 1228
12048.29 1198
12049.32 1258
12050.36 1297
12051.40 1275
12052.43 1274
12053.47 1286
12054.51 1299
12055.54 1281
12056.58 1279
12057.62 1383
12058.65 1352
12059.69 1292
12060.73 1312
12061.76 1271
12062.80 1305
12063.84 1297
12064.88 1279
12065.91 1242
12066.95 1212
12067.99 1177
12069.03 1211
12070.06 1182
12071.10 1167
12072.14 1156
12073.18 1147
12074.21 1135
12075.25 1120
12076.29 1114
12077.33 1084
12078.36 1079
12079.40 1069
12080.44 1025
12081.48 1050
12082.52 1052
12083.55 1063
12084.59 1077
12085.63 1059
12086.67 1074
12087.71 1081
12088.74 1089
12089.78 1070
12090.82 1098
12091.86 1093
12092.90 1103
12093.94 1098
12094.98 1154
12096.01 1161
12097.05 1182
12098.09 1264
12099.13 1201
12100.17 1235
12101.21 1231
12102.25 1262
12103.28 1279
12104.32 1268
12105.36 1274
12106.40 1247
12107.44 1254
12108.48 1218
12109.52 1194
12110.56 1160
12111.60 1145
12112.64 1098
12113.68 1077
12114.72 1057
12115.76 1003
12116.79 953
12117.83 996
12118.87 986
12119.91 918
12120.95 887
12121.99 903
12123.03 861
12124.07 852
12125.11 863
12126.15 831
12127.19 816
12128.23 786
12129.27 815
12130.31 768
12131.35 760
12132.39 781
12133.43 792
12134.47 760
12135.51 773
12136.55 797
12137.59 786
12138.63 765
12139.67 776
12140.71 765
12141.76 732
12142.80 748
12143.84 728
12144.88 759
12145.92 776
12146.96 736
12148.00 741
12149.04 746
12150.08 702
12151.12 668
12152.16 695
12153.20 730
12154.25 735
12155.29 700
12156.33 673
12157.37 694
12158.41 668
12159.45 658
12160.49 674
12161.53 663
12162.58 693
12163.62 729
12164.66 680
12165.70 652
12166.74 671
12167.78 660
12168.82 619
12169.87 630
12170.91 670
12171.95 709
12172.99 658
12174.03 650
12175.08 630
12176.12 635
12177.16 659
12178.20 627
12179.24 627
12180.29 630
12181.33 634
12182.37 648
12183.41 677
12184.46 635
12185.50 605
12186.54 622
12187.58 624
12188.63 662
12189.67 652
12190.71 644
12191.75 635
12192.80 626
12193.84 644
12194.88 630
12195.92 596
12196.97 581
12198.01 617
12199.05 642
12200.10 627
12201.14 604
12202.18 628
12203.23 624
12204.27 626
12205.31 653
12206.36 616
12207.40 591
12208.44 606
12209.49 597
12210.53 575
12211.57 584
12212.62 580
12213.66 602
12214.70 583
12215.75 630
12216.79 612
12217.84 601
12218.88 597
12219.92 599
12220.97 585
12222.01 568
12223.06 574
12224.10 571
12225.14 562
12226.19 577
12227.23 577
12228.28 533
12229.32 566
12230.36 606
12231.41 553
12232.45 546
12233.50 568
12234.54 558
12235.59 584
12236.63 559
12237.68 576
12238.72 588
12239.77 571
12240.81 556
12241.86 603
12242.90 573
12243.94 536
12244.99 541
12246.03 591
12247.08 567
12248.13 570
12249.17 563
12250.22 547
12251.26 552
12252.31 547
12253.35 550
12254.40 554
12255.44 550
12256.49 556
12257.53 559
12258.58 523
12259.62 522
12260.67 510
12261.72 513
12262.76 498
12263.81 503
12264.85 518
12265.90 514
12266.94 494
12267.99 478
12269.04 489
12270.08 490
12271.13 515
12272.17 496
12273.22 507
12274.27 512
12275.31 484
12276.36 494
12277.41 520
12278.45 485
12279.50 518
12280.55 501
12281.59 476
12282.64 491
12283.69 507
12284.73 480
12285.78 481
12286.83 513
12287.87 524
12288.92 480
12289.97 476
12291.01 516
12292.06 487
12293.11 491
12294.15 511
12295.20 482
12296.25 472
12297.30 460
12298.34 471
12299.39 482
12300.44 491
12301.48 472
12302.53 464
12303.58 476
12304.63 453
12305.67 483
12306.72 471
12307.77 493
12308.82 505
12309.87 494
12310.91 491
12311.96 477
12313.01 475
12314.06 475
12315.10 455
12316.15 478
12317.20 471
12318.25 458
12319.30 476
12320.34 459
12321.39 471
12322.44 486
12323.49 467
12324.54 475
12325.59 492
12326.63 465
12327.68 461
12328.73 477
12329.78 450
12330.83 451
12331.88 462
12332.93 457
12333.98 465
12335.02 465
12336.07 484
12337.12 454
12338.17 440
12339.22 459
12340.27 434
12341.32 450
12342.37 465
12343.42 436
12344.47 447
12345.51 446
12346.56 475
12347.61 442
12348.66 450
12349.71 460
12350.76 490
12351.81 451
12352.86 438
12353.91 433
12354.96 494
12356.01 437
12357.06 444
12358.11 473
12359.16 466
12360.21 464
12361.26 459
12362.31 450
12363.36 452
12364.41 434
12365.46 435
12366.51 471
12367.56 474
12368.61 454
12369.66 462
12370.71 465
12371.76 449
12372.81 481
12373.86 465
12374.91 493
12375.96 470
12377.01 494
12378.06 445
12379.11 462
12380.17 432
12381.22 456
12382.27 475
12383.32 492
12384.37 482
12385.42 462
12386.47 480
12387.52 499
12388.57 461
12389.62 478
12390.67 482
12391.73 454
12392.78 489
12393.83 466
12394.88 493
12395.93 448
12396.98 485
12398.03 500
12399.09 494
12400.14 509
12401.19 527
12402.24 483
12403.29 506
12404.34 462
12405.40 507
12406.45 502
12407.50 512
12408.55 479
12409.60 490
12410.66 466
12411.71 504
12412.76 494
12413.81 532
12414.86 477
12415.92 493
12416.97 520
12418.02 499
12419.07 509
12420.13 491
12421.18 515
12422.23 491
12423.28 510
12424.34 542
12425.39 496
12426.44 483
12427.49 517
12428.55 518
12429.60 545
12430.65 570
12431.71 547
12432.76 559
12433.81 532
12434.86 545
12435.92 520
12436.97 532
12438.02 545
12439.08 536
12440.13 546
12441.18 543
12442.24 536
12443.29 539
12444.34 571
12445.40 560
12446.45 588
12447.50 564
12448.56 562
12449.61 566
12450.67 578
12451.72 604
12452.77 563
12453.83 591
12454.88 614
12455.94 583
12456.99 633
12458.04 630
12459.10 647
12460.15 622
12461.21 626
12462.26 630
12463.31 649
12464.37 658
12465.42 697
12466.48 697
12467.53 718
12468.59 781
12469.64 820
12470.70 816
12471.75 871
12472.80 895
12473.86 925
12474.91 953
12475.97 1014
12477.02 1034
12478.08 1015
12479.13 1035
12480.19 1065
12481.24 1011
12482.30 966
12483.35 986
12484.41 941
12485.46 907
12486.52 886
12487.57 858
12488.63 809
12489.69 848
12490.74 799
12491.80 753
12492.85 760
12493.91 747
12494.96 737
12496.02 744
12497.07 743
12498.13 730
12499.19 640
12500.24 688
12501.30 670
12502.35 662
12503.41 682
12504.47 665
12505.52 655
12506.58 655
12507.63 616
12508.69 643
12509.75 675
12510.80 670
12511.86 670
12512.91 648
12513.97 638
12515.03 656
12516.08 652
12517.14 646
12518.20 678
12519.25 686
12520.31 683
12521.37 671
12522.42 673
12523.48 648
12524.54 663
12525.59 641
12526.65 681
12527.71 656
12528.77 644
12529.82 681
12530.88 640
12531.94 683
12532.99 653
12534.05 646
12535.11 671
12536.17 689
12537.22 655
12538.28 669
12539.34 673
12540.40 693
12541.45 674
12542.51 641
12543.57 701
12544.63 706
12545.68 738
12546.74 736
12547.80 748
12548.86 725
12549.92 739
12550.97 805
12552.03 799
12553.09 796
12554.15 804
12555.21 838
12556.26 822
12557.32 788
12558.38 810
12559.44 823
12560.50 821
12561.56 779
12562.61 788
12563.67 836
12564.73 747
12565.79 738
12566.85 750
12567.91 753
12568.97 745
12570.02 734
12571.08 754
12572.14 720
12573.20 738
12574.26 698
12575.32 672
12576.38 677
12577.44 645
12578.50 669
12579.56 683
12580.61 661
12581.67 647
12582.73 684
12583.79 659
12584.85 667
12585.91 672
12586.97 675
12588.03 665
12589.09 683
12590.15 640
12591.21 626
12592.27 646
12593.33 692
12594.39 706
12595.45 689
12596.51 647
12597.57 670
12598.63 652
12599.69 632
12600.75 669
12601.81 680
12602.87 652
12603.93 712
12604.99 704
12606.05 667
12607.11 730
12608.17 717
12609.23 718
12610.29 706
12611.35 717
12612.41 725
12613.47 694
12614.53 718
12615.59 744
12616.66 755
12617.72 769
12618.78 746
12619.84 792
12620.90 771
12621.96 800
12623.02 829
12624.08 846
12625.14 849
12626.20 830
12627.26 826
12628.33 857
12629.39 814
12630.45 804
12631.51 810
12632.57 816
12633.63 831
12634.69 828
12635.76 809
12636.82 834
12637.88 808
12638.94 805
12640.00 803
12641.06 788
12642.13 766
12643.19 696
12644.25 720
12645.31 735
12646.37 732
12647.44 718
12648.50 682
12649.56 671
12650.62 682
12651.68 699
12652.75 708
12653.81 700
12654.87 702
12655.93 704
12657.00 690
12658.06 658
12659.12 686
12660.18 717
12661.25 695
12662.31 695
12663.37 688
12664.43 701
12665.50 677
12666.56 686
12667.62 706
12668.69 709
12669.75 680
12670.81 694
12671.88 700
12672.94 713
12674.00 746
12675.06 746
12676.13 767
12677.19 781
12678.25 754
12679.32 772
12680.38 791
12681.44 749
12682.51 760
12683.57 727
12684.64 727
12685.70 743
12686.76 760
12687.83 781
12688.89 765
12689.95 764
12691.02 734
12692.08 764
12693.15 813
12694.21 826
12695.27 780
12696.34 810
12697.40 787
12698.47 827
12699.53 825
12700.59 868
12701.66 875
12702.72 833
12703.79 875
12704.85 862
12705.92 890
12706.98 877
12708.05 912
12709.11 880
12710.18 878
12711.24 882
12712.30 895
12713.37 909
12714.43 883
12715.50 888
12716.56 921
12717.63 929
12718.69 934
12719.76 929
12720.82 934
12721.89 958
12722.95 955
12724.02 979
12725.09 1001
12726.15 980
12727.22 1000
12728.28 1019
12729.35 1101
12730.41 1107
12731.48 1069
12732.54 1080
12733.61 1089
12734.68 1078
12735.74 1090
12736.81 1096
12737.87 1058
12738.94 1074
12740.00 1036
12741.07 1035
12742.14 1027
12743.20 950
12744.27 933
12745.33 952
12746.40 932
12747.47 904
12748.53 895
12749.60 881
12750.67 887
12751.73 864
12752.80 858
12753.87 833
12754.93 808
12756.00 803
12757.07 812
12758.13 817
12759.20 784
12760.27 815
12761.33 769
12762.40 769
12763.47 763
12764.53 731
12765.60 746
12766.67 785
12767.73 760
12768.80 740
12769.87 739
12770.94 714
12772.00 739
12773.07 705
12774.14 710
12775.21 688
12776.27 685
12777.34 710
12778.41 681
12779.48 652
12780.54 655
12781.61 674
12782.68 691
12783.75 667
12784.81 646
12785.88 678
12786.95 652
12788.02 642
12789.09 662
12790.15 638
12791.22 693
12792.29 664
12793.36 653
12794.43 662
12795.49 686
12796.56 657
12797.63 650
12798.70 675
12799.77 670
12800.84 649
12801.90 633
12802.97 634
12804.04 634
12805.11 638
12806.18 666
12807.25 656
12808.32 638
12809.39 660
12810.45 674
12811.52 678
12812.59 676
12813.66 685
12814.73 698
12815.80 702
12816.87 709
12817.94 731
12819.01 753
12820.08 734
12821.15 731
12822.21 724
12823.28 726
12824.35 712
12825.42 733
12826.49 728
12827.56 701
12828.63 691
12829.70 694
12830.77 730
12831.84 727
12832.91 742
12833.98 699
12835.05 669
12836.12 684
12837.19 693
12838.26 707
12839.33 680
12840.40 657
12841.47 678
12842.54 642
12843.61 600
12844.68 622
12845.75 595
12846.82 584
12847.89 597
12848.96 610
12850.03 591
12851.10 555
12852.18 527
12853.25 532
12854.32 542
12855.39 542
12856.46 538
12857.53 550
12858.60 530
12859.67 518
12860.74 506
12861.81 497
12862.88 523
12863.96 538
12865.03 526
12866.10 520
12867.17 517
12868.24 502
12869.31 517
12870.38 494
12871.45 522
12872.53 534
12873.60 520
12874.67 481
12875.74 468
12876.81 486
12877.88 502
12878.96 485
12880.03 498
12881.10 497
12882.17 495
12883.24 493
12884.31 489
12885.39 492
12886.46 514
12887.53 529
12888.60 498
12889.68 488
12890.75 453
12891.82 452
12892.89 456
12893.96 447
12895.04 463
12896.11 491
12897.18 467
12898.25 442
12899.33 436
12900.40 481
12901.47 453
12902.54 451
12903.62 429
12904.69 422
12905.76 429
12906.84 415
12907.91 438
12908.98 427
12910.06 426
12911.13 428
12912.20 415
12913.27 423
12914.35 438
12915.42 455
12916.49 455
12917.57 411
12918.64 435
12919.71 438
12920.79 428
12921.86 415
12922.94 449
12924.01 439
12925.08 444
12926.16 439
12927.23 435
12928.30 425
12929.38 424
12930.45 409
12931.53 400
12932.60 443
12933.67 404
12934.75 420
12935.82 442
12936.90 427
12937.97 427
12939.04 379
12940.12 414
12941.19 398
12942.27 419
12943.34 409
12944.42 418
12945.49 433
12946.56 425
12947.64 424
12948.71 400
12949.79 411
12950.86 432
12951.94 443
12953.01 450
12954.09 402
12955.16 388
12956.24 403
12957.31 372
12958.39 379
12959.46 417
12960.54 427
12961.61 405
12962.69 385
12963.76 384
12964.84 401
12965.91 409
12966.99 387
12968.07 400
12969.14 390
12970.22 399
12971.29 395
12972.37 372
12973.44 401
12974.52 391
12975.59 402
12976.67 407
12977.75 393
12978.82 407
12979.90 401
12980.97 381
12982.05 400
12983.13 387
12984.20 403
12985.28 404
12986.35 396
12987.43 403
12988.51 383
12989.58 392
12990.66 410
12991.74 417
12992.81 389
12993.89 383
12994.97 365
12996.04 415
12997.12 394
12998.20 403
12999.27 410
13000.35 410
13001.43 395
13002.50 382
13003.58 427
13004.66 426
13005.73 408
13006.81 408
13007.89 406
13008.97 414
13010.04 414
13011.12 411
13012.20 411
13013.27 403
13014.35 427
13015.43 419
13016.51 401
13017.58 401
13018.66 416
13019.74 404
13020.82 395
13021.89 397
13022.97 364
13024.05 399
13025.13 426
13026.21 406
13027.28 419
13028.36 406
13029.44 417
13030.52 415
13031.60 445
13032.67 404
13033.75 422
13034.83 437
13035.91 459
13036.99 451
13038.07 430
13039.14 412
13040.22 437
13041.30 430
13042.38 439
13043.46 431
13044.54 427
13045.62 427
13046.69 439
13047.77 441
13048.85 412
13049.93 439
13051.01 445
13052.09 414
13053.17 440
13054.25 435
13055.33 441
13056.40 451
13057.48 421
13058.56 425
13059.64 449
13060.72 440
13061.80 443
13062.88 423
13063.96 456
13065.04 429
13066.12 425
13067.20 406
13068.28 433
13069.36 430
13070.44 427
13071.52 469
13072.60 427
13073.68 408
13074.76 429
13075.84 432
13076.92 418
13078.00 401
13079.08 424
13080.16 410
13081.24 410
13082.32 405
13083.40 401
13084.48 413
13085.56 380
13086.64 423
13087.72 421
13088.80 410
13089.88 413
13090.96 423
13092.04 424
13093.12 430
13094.20 420
13095.28 434
13096.36 431
13097.44 411
13098.52 429
13099.61 415
13100.69 421
13101.77 411
13102.85 402
13103.93 421
13105.01 395
13106.09 407
13107.17 429
13108.25 419
13109.34 418
13110.42 453
13111.50 447
13112.58 423
13113.66 438
13114.74 433
13115.82 438
13116.91 469
13117.99 459
13119.07 444
13120.15 447
13121.23 457
13122.31 435
13123.40 447
13124.48 440
13125.56 444
13126.64 437
13127.72 448
13128.81 463
13129.89 457
13130.97 434
13132.05 451
13133.14 438
13134.22 433
13135.30 436
13136.38 445
13137.47 463
13138.55 467
13139.63 441
13140.71 431
13141.80 439
13142.88 457
13143.96 463
13145.04 442
13146.13 460
13147.21 431
13148.29 470
13149.38 447
13150.46 463
13151.54 468
13152.62 466
13153.71 486
13154.79 488
13155.87 451
13156.96 439
13158.04 446
13159.12 438
13160.21 479
13161.29 480
13162.37 464
13163.46 439
13164.54 447
13165.62 467
13166.71 461
13167.79 482
13168.88 483
13169.96 505
13171.04 454
13172.13 471
13173.21 460
13174.30 487
13175.38 450
13176.46 443
13177.55 445
13178.63 467
13179.72 459
13180.80 465
13181.88 451
13182.97 459
13184.05 485
13185.14 479
13186.22 470
13187.31 435
13188.39 452
13189.48 474
13190.56 483
13191.65 509
13192.73 487
13193.81 478
13194.90 470
13195.98 483
13197.07 455
13198.15 485
13199.24 469
13200.32 504
13201.41 443
13202.49 485
13203.58 460
13204.67 469
13205.75 493
13206.84 475
13207.92 489
13209.01 500
13210.09 480
13211.18 503
13212.26 491
13213.35 502
13214.43 518
13215.52 471
13216.61 518
13217.69 513
13218.78 507
13219.86 498
13220.95 485
13222.04 515
13223.12 489
13224.21 517
13225.29 531
13226.38 506
13227.47 537
13228.55 532
13229.64 512
13230.72 516
13231.81 512
13232.90 535
13233.98 577
13235.07 561
13236.16 551
13237.24 530
13238.33 552
13239.42 546
13240.50 575
13241.59 596
13242.68 568
13243.76 556
13244.85 554
13245.94 559
13247.02 585
13248.11 588
13249.20 585
13250.29 563
13251.37 558
13252.46 601
13253.55 582
13254.63 592
13255.72 604
13256.81 604
13257.90 594
13258.98 618
13260.07 612
13261.16 648
13262.25 619
13263.33 630
13264.42 630
13265.51 624
13266.60 631
13267.69 664
13268.77 634
13269.86 626
13270.95 635
13272.04 691
13273.13 714
13274.21 696
13275.30 650
13276.39 675
13277.48 668
13278.57 677
13279.65 679
13280.74 693
13281.83 724
13282.92 695
13284.01 717
13285.10 705
13286.19 709
13287.27 775
13288.36 771
13289.45 728
13290.54 717
13291.63 755
13292.72 777
13293.81 762
13294.90 748
13295.98 786
13297.07 753
13298.16 785
13299.25 760
13300.34 776
13301.43 812
13302.52 841
13303.61 841
13304.70 822
13305.79 839
13306.88 859
13307.97 857
13309.06 886
13310.15 831
13311.24 893
13312.32 853
13313.41 903
13314.50 917
13315.59 902
13316.68 894
13317.77 893
13318.86 921
13319.95 907
13321.04 930
13322.13 894
13323.22 937
13324.31 903
13325.40 864
13326.49 918
13327.58 968
13328.68 968
13329.77 942
13330.86 933
13331.95 953
13333.04 1025
13334.13 1006
13335.22 1037
13336.31 991
13337.40 960
13338.49 1016
13339.58 1022
13340.67 1013
13341.76 1031
13342.85 1018
13343.94 1046
13345.04 1020
13346.13 984
13347.22 1029
13348.31 1029
13349.40 1036
13350.49 1111
13351.58 1077
13352.67 1061
13353.77 1088
13354.86 1116
13355.95 1133
13357.04 1079
13358.13 1087
13359.22 1095
13360.31 1142
13361.41 1160
13362.50 1200
13363.59 1215
13364.68 1187
13365.77 1224
13366.87 1212
13367.96 1217
13369.05 1184
13370.14 1212
13371.23 1206
13372.33 1207
13373.42 1187
13374.51 1156
13375.60 1153
13376.69 1151
13377.79 1115
13378.88 1084
13379.97 1035
13381.06 1034
13382.16 1047
13383.25 1059
13384.34 1059
13385.43 1009
13386.53 949
13387.62 923
13388.71 937
13389.81 905
13390.90 945
13391.99 863
13393.08 865
13394.18 901
13395.27 859
13396.36 886
13397.46 851
13398.55 833
13399.64 865
13400.74 869
13401.83 853
13402.92 849
13404.02 845
13405.11 868
13406.20 830
13407.30 834
13408.39 837
13409.48 826
13410.58 835
13411.67 847
13412.77 829
13413.86 817
13414.95 790
13416.05 807
13417.14 824
13418.23 816
13419.33 801
13420.42 826
13421.52 843
13422.61 807
13423.71 796
13424.80 795
13425.89 829
13426.99 843
13428.08 868
13429.18 877
13430.27 878
13431.37 867
13432.46 833
13433.56 872
13434.65 855
13435.74 824
13436.84 876
13437.93 874
13439.03 855
13440.12 890
13441.22 869
13442.31 889
13443.41 867
13444.50 898
13445.60 907
13446.69 932
13447.79 950
13448.88 945
13449.98 951
13451.08 922
13452.17 919
13453.27 937
13454.36 930
13455.46 984
13456.55 941
13457.65 953
13458.74 951
13459.84 960
13460.94 975
13462.03 1005
13463.13 992
13464.22 990
13465.32 1028
13466.41 1021
13467.51 1038
13468.61 1045
13469.70 1015
13470.80 1013
13471.90 1038
13472.99 1018
13474.09 1046
13475.18 1051
13476.28 1029
13477.38 1040
13478.47 1056
13479.57 1058
13480.67 1086
13481.76 1120
13482.86 1105
13483.96 1114
13485.05 1087
13486.15 1084
13487.25 1068
13488.34 1151
13489.44 1145
13490.54 1137
13491.63 1182
13492.73 1143
13493.83 1147
13494.93 1219
13496.02 1202
13497.12 1186
13498.22 1261
13499.31 1285
13500.41 1277
13501.51 1286
13502.61 1270
13503.70 1289
13504.80 1337
13505.90 1289
13507.00 1238
13508.09 1274
13509.19 1305
13510.29 1300
13511.39 1244
13512.49 1255
13513.58 1209
13514.68 1200
13515.78 1201
13516.88 1207
13517.98 1139
13519.07 1139
13520.17 1136
13521.27 1119
13522.37 1086
13523.47 1088
13524.57 1111
13525.66 1111
13526.76 1071
13527.86 1077
13528.96 1016
13530.06 1036
13531.16 1017
13532.25 1015
13533.35 1017
13534.45 977
13535.55 962
13536.65 950
13537.75 941
13538.85 921
13539.95 911
13541.05 909
13542.14 897
13543.24 900
13544.34 886
13545.44 851
13546.54 869
13547.64 886
13548.74 873
13549.84 847
13550.94 831
13552.04 856
13553.14 828
13554.24 782
13555.34 768
13556.44 766
13557.54 769
13558.64 782
13559.74 740
13560.84 820
13561.94 757
13563.04 748
13564.13 764
13565.23 813
13566.34 797
13567.44 750
13568.54 768
13569.64 775
13570.74 745
13571.84 751
13572.94 767
13574.04 801
13575.14 770
13576.24 738
13577.34 751
13578.44 783
13579.54 764
13580.64 737
13581.74 763
13582.84 747
13583.94 725
13585.04 765
13586.14 738
13587.24 768
13588.35 749
13589.45 737
13590.55 752
13591.65 780
13592.75 761
13593.85 761
13594.95 784
13596.05 778
13597.15 779
13598.26 799
13599.36 768
13600.46 775
13601.56 788
13602.66 800
13603.76 793
13604.86 791
13605.97 765
13607.07 772
13608.17 785
13609.27 766
13610.37 829
13611.47 807
13612.58 806
13613.68 771
13614.78 787
13615.88 832
13616.98 775
13618.09 801
13619.19 790
13620.29 748
13621.39 783
13622.50 821
13623.60 821
13624.70 779
13625.80 780
13626.91 824
13628.01 819
13629.11 803
13630.21 801
13631.32 828
13632.42 859
13633.52 822
13634.62 823
13635.73 805
13636.83 836
13637.93 836
13639.04 777
13640.14 828
13641.24 815
13642.35 810
13643.45 886
13644.55 841
13645.65 800
13646.76 831
13647.86 820
13648.96 820
13650.07 812
13651.17 809
13652.28 806
13653.38 844
13654.48 849
13655.59 801
13656.69 789
13657.79 824
13658.90 792
13660.00 782
13661.11 762
13662.21 793
13663.31 785
13664.42 800
13665.52 820
13666.63 780
13667.73 796
13668.83 827
13669.94 788
13671.04 799
13672.15 792
13673.25 812
13674.36 801
13675.46 768
13676.56 834
13677.67 791
13678.77 796
13679.88 794
13680.98 784
13682.09 829
13683.19 839
13684.30 809
13685.40 822
13686.51 829
13687.61 841
13688.72 788
13689.82 783
13690.93 838
13692.03 839
13693.14 833
13694.24 804
13695.35 820
13696.45 840
13697.56 854
13698.66 884
13699.77 895
13700.87 869
13701.98 863
13703.09 878
13704.19 882
13705.30 905
13706.40 926
13707.51 898
13708.61 905
13709.72 959
13710.83 963
13711.93 943
13713.04 948
13714.14 931
13715.25 967
13716.36 980
13717.46 946
13718.57 1008
13719.67 968
13720.78 989
13721.89 1026
13722.99 1011
13724.10 1025
13725.21 1038
13726.31 1064
13727.42 1030
13728.53 1066
13729.63 1053
13730.74 1082
13731.85 1079
13732.95 1115
13734.06 1099
13735.17 1138
13736.27 1146
13737.38 1136
13738.49 1195
13739.59 1180
13740.70 1199
13741.81 1229
13742.92 1278
13744.02 1274
13745.13 1241
13746.24 1218
13747.35 1294
13748.45 1336
13749.56 1351
13750.67 1388
13751.78 1401
13752.88 1438
13753.99 1499
13755.10 1552
13756.21 1482
13757.31 1564
13758.42 1660
13759.53 1673
13760.64 1740
13761.75 1725
13762.85 1705
13763.96 1784
13765.07 1876
13766.18 1865
13767.29 1851
13768.39 1891
13769.50 1849
13770.61 1868
13771.72 1896
13772.83 1874
13773.94 1927
13775.04 1880
13776.15 1835
13777.26 1762
13778.37 1748
13779.48 1742
13780.59 1744
13781.70 1623
13782.80 1556
13783.91 1533
13785.02 1545
13786.13 1519
13787.24 1447
13788.35 1384
13789.46 1358
13790.57 1300
13791.68 1294
13792.79 1254
13793.90 1253
13795.00 1235
13796.11 1178
13797.22 1116
13798.33 1119
13799.44 1115
13800.55 1077
13801.66 1067
13802.77 1061
13803.88 1044
13804.99 1017
13806.10 1025
13807.21 989
13808.32 962
13809.43 1009
13810.54 979
13811.65 1016
13812.76 973
13813.87 950
13814.98 949
13816.09 933
13817.20 961
13818.31 936
13819.42 932
13820.53 925
13821.64 922
13822.75 889
13823.86 921
13824.97 909
13826.08 882
13827.19 960
13828.30 917
13829.41 907
13830.53 856
13831.64 881
13832.75 901
13833.86 918
13834.97 905
13836.08 890
13837.19 926
13838.30 909
13839.41 906
13840.52 912
13841.64 932
13842.75 949
13843.86 948
13844.97 942
13846.08 926
13847.19 933
13848.30 948
13849.41 932
13850.53 920
13851.64 958
13852.75 939
13853.86 947
13854.97 955
13856.08 964
13857.20 955
13858.31 957
13859.42 964
13860.53 968
13861.64 969
13862.76 987
13863.87 1000
13864.98 985
13866.09 987
13867.20 1016
13868.32 1002
13869.43 986
13870.54 1009
13871.65 983
13872.77 997
13873.88 1006
13874.99 1062
13876.10 1006
13877.22 978
13878.33 1025
13879.44 1042
13880.55 1075
13881.67 1082
13882.78 1087
13883.89 1102
13885.01 1109
13886.12 1114
13887.23 1158
13888.34 1115
13889.46 1144
13890.57 1179
13891.68 1246
13892.80 1249
13893.91 1288
13895.02 1259
13896.14 1298
13897.25 1300
13898.36 1318
13899.48 1298
13900.59 1226
13901.70 1218
13902.82 1192
13903.93 1191
13905.05 1203
13906.16 1181
13907.27 1167
13908.39 1178
13909.50 1143
13910.61 1104
13911.73 1090
13912.84 1029
13913.96 1010
13915.07 993
13916.19 1006
13917.30 961
13918.41 953
13919.53 975
13920.64 956
13921.76 980
13922.87 948
13923.99 907
13925.10 917
13926.21 916
13927.33 852
13928.44 894
13929.56 923
13930.67 932
13931.79 925
13932.90 894
13934.02 898
13935.13 893
13936.25 905
13937.36 929
13938.48 874
13939.59 866
13940.71 833
13941.82 840
13942.94 874
13944.05 878
13945.17 820
13946.28 838
13947.40 845
13948.52 832
13949.63 816
13950.75 860
13951.86 824
13952.98 848
13954.09 852
13955.21 814
13956.32 793
13957.44 820
13958.56 820
13959.67 811
13960.79 782
13961.90 814
13963.02 798
13964.14 834
13965.25 795
13966.37 807
13967.48 794
13968.60 808
13969.72 826
13970.83 811
13971.95 830
13973.07 825
13974.18 842
13975.30 866
13976.42 850
13977.53 858
13978.65 834
13979.77 813
13980.88 839
13982.00 806
13983.12 827
13984.23 853
13985.35 853
13986.47 830
13987.58 828
13988.70 845
13989.82 847
13990.94 816
13992.05 845
13993.17 863
13994.29 853
13995.40 857
13996.52 858
13997.64 874
13998.76 855
13999.87 874
14000.99 860
14002.11 888
14003.23 865
14004.35 903
14005.46 885
14006.58 871
14007.70 870
14008.82 854
14009.93 858
14011.05 857
14012.17 861
14013.29 888
14014.41 873
14015.52 880
14016.64 942
14017.76 931
14018.88 895
14020.00 905
14021.12 876
14022.23 869
14023.35 885
14024.47 848
14025.59 879
14026.71 886
14027.83 882
14028.95 919
14030.06 881
14031.18 887
14032.30 832
14033.42 909
14034.54 910
14035.66 886
14036.78 859
14037.90 807
14039.02 887
14040.14 914
14041.25 905
14042.37 878
14043.49 894
14044.61 877
14045.73 892
14046.85 876
14047.97 945
14049.09 983
14050.21 958
14051.33 978
14052.45 978
14053.57 1003
14054.69 975
14055.81 995
14056.93 991
14058.05 997
14059.17 1034
14060.29 1040
14061.41 1016
14062.53 1038
14063.65 1046
14064.77 1090
14065.89 1062
14067.01 1106
14068.13 1106
14069.25 1125
14070.37 1147
14071.49 1181
14072.61 1168
14073.73 1193
14074.85 1224
14075.97 1180
14077.09 1195
14078.21 1204
14079.33 1174
14080.45 1222
14081.57 1153
14082.69 1173
14083.82 1212
14084.94 1227
14086.06 1222
14087.18 1186
14088.30 1194
14089.42 1213
14090.54 1237
14091.66 1209
14092.78 1234
14093.91 1256
14095.03 1222
14096.15 1226
14097.27 1196
14098.39 1225
14099.51 1197
14100.63 1204
14101.76 1165
14102.88 1181
14104.00 1175
14105.12 1197
14106.24 1152
14107.36 1128
14108.49 1153
14109.61 1114
14110.73 1115
14111.85 1126
14112.97 1087
14114.10 1065
14115.22 1084
14116.34 1079
14117.46 1063
14118.58 1041
14119.71 988
14120.83 1003
14121.95 1002
14123.07 957
14124.20 940
14125.32 957
14126.44 949
14127.56 902
14128.69 891
14129.81 921
14130.93 908
14132.06 936
14133.18 893
14134.30 890
14135.42 871
14136.55 853
14137.67 854
14138.79 879
14139.92 858
14141.04 827
14142.16 884
14143.29 885
14144.41 854
14145.53 817
14146.66 806
14147.78 856
14148.90 828
14150.03 837
14151.15 837
14152.27 833
14153.40 783
14154.52 775
14155.64 804
14156.77 797
14157.89 775
14159.02 812
14160.14 763
14161.26 789
14162.39 800
14163.51 782
14164.64 831
14165.76 783
14166.88 810
14168.01 774
14169.13 795
14170.26 796
14171.38 783
14172.51 797
14173.63 804
14174.75 785
14175.88 809
14177.00 788
14178.13 752
14179.25 748
14180.38 764
14181.50 766
14182.63 739
14183.75 789
14184.88 751
14186.00 752
14187.13 747
14188.25 727
14189.38 746
14190.50 738
14191.63 730
14192.75 766
14193.88 736
14195.00 730
14196.13 713
14197.25 714
14198.38 699
14199.50 705
14200.63 724
14201.76 714
14202.88 719
14204.01 708
14205.13 729
14206.26 737
14207.38 727
14208.51 690
14209.64 711
14210.76 772
14211.89 663
14213.01 700
14214.14 696
14215.27 689
14216.39 695
14217.52 690
14218.64 693
14219.77 656
14220.90 663
14222.02 672
14223.15 633
14224.28 663
14225.40 688
14226.53 707
14227.66 677
14228.78 705
14229.91 683
14231.04 668
14232.16 681
14233.29 686
14234.42 679
14235.54 648
14236.67 685
14237.80 673
14238.92 660
14240.05 678
14241.18 667
14242.31 670
14243.43 616
14244.56 640
14245.69 656
14246.82 674
14247.94 647
14249.07 666
14250.20 647
14251.33 644
14252.45 637
14253.58 642
14254.71 628
14255.84 624
14256.96 627
14258.09 636
14259.22 637
14260.35 596
14261.47 589
14262.60 598
14263.73 591
14264.86 585
14265.99 599
14267.12 600
14268.24 639
14269.37 605
14270.50 606
14271.63 588
14272.76 561
14273.89 588
14275.01 588
14276.14 583
14277.27 575
14278.40 570
14279.53 586
14280.66 586
14281.79 576
14282.91 555
14284.04 546
14285.17 561
14286.30 537
14287.43 545
14288.56 557
14289.69 561
14290.82 547
14291.95 515
14293.08 525
14294.20 549
14295.33 563
14296.46 546
14297.59 546
14298.72 545
14299.85 532
14300.98 526
14302.11 494
14303.24 532
14304.37 508
14305.50 509
14306.63 542
14307.76 509
14308.89 489
14310.02 501
14311.15 518
14312.28 530
14313.41 510
14314.54 495
14315.67 528
14316.80 493
14317.93 520
14319.06 524
14320.19 515
14321.32 537
14322.45 498
14323.58 480
14324.71 484
14325.84 476
14326.97 480
14328.10 491
14329.23 477
14330.36 475
14331.49 505
14332.62 482
14333.76 477
14334.89 508
14336.02 508
14337.15 493
14338.28 509
14339.41 495
14340.54 511
14341.67 490
14342.80 492
14343.93 487
14345.07 468
14346.20 485
14347.33 464
14348.46 485
14349.59 465
14350.72 450
14351.85 452
14352.99 467
14354.12 488
14355.25 485
14356.38 489
14357.51 465
14358.64 462
14359.78 464
14360.91 497
14362.04 473
14363.17 504
14364.30 485
14365.44 513
14366.57 522
14367.70 484
14368.83 455
14369.96 463
14371.10 479
14372.23 475
14373.36 453
14374.49 473
14375.63 477
14376.76 499
14377.89 492
14379.02 484
14380.16 478
14381.29 502
14382.42 530
14383.55 491
14384.69 470
14385.82 454
14386.95 482
14388.09 488
14389.22 515
14390.35 484
14391.49 476
14392.62 529
14393.75 534
14394.89 484
14396.02 470
14397.15 472
14398.28 489
14399.42 508
14400.55 480
14401.69 475
14402.82 491
14403.95 493
14405.09 517
14406.22 512
14407.35 497
14408.49 510
14409.62 497
14410.75 533
14411.89 505
14413.02 503
14414.16 489
14415.29 524
14416.42 505
14417.56 539
14418.69 550
14419.83 559
14420.96 551
14422.10 544
14423.23 519
14424.36 518
14425.50 560
14426.63 543
14427.77 539
14428.90 537
14430.04 528
14431.17 549
14432.31 556
14433.44 555
14434.58 579
14435.71 556
14436.85 548
14437.98 561
14439.12 570
14440.25 529
14441.39 553
14442.52 567
14443.66 566
14444.79 539
14445.93 540
14447.06 523
14448.20 508
14449.33 504
14450.47 540
14451.60 564
14452.74 521
14453.87 498
14455.01 542
14456.14 547
14457.28 570
14458.42 556
14459.55 530
14460.69 555
14461.82 563
14462.96 541
14464.10 535
14465.23 531
14466.37 539
14467.50 538
14468.64 523
14469.78 533
14470.91 542
14472.05 516
14473.18 534
14474.32 505
14475.46 518
14476.59 540
14477.73 540
14478.87 569
14480.00 545
14481.14 552
14482.28 548
14483.41 567
14484.55 561
14485.69 552
14486.82 519
14487.96 539
14489.10 551
14490.23 553
14491.37 531
14492.51 545
14493.65 530
14494.78 519
14495.92 543
14497.06 536
14498.19 545
14499.33 501
14500.47 532
14501.61 540
14502.74 568
14503.88 558
14505.02 564
14506.16 556
14507.29 503
14508.43 524
14509.57 512
14510.71 502
14511.85 504
14512.98 522
14514.12 517
14515.26 530
14516.40 509
14517.54 534
14518.67 518
14519.81 515
14520.95 491
14522.09 508
14523.23 498
14524.36 493
14525.50 514
14526.64 493
14527.78 513
14528.92 506
14530.06 520
14531.19 508
14532.33 478
14533.47 495
14534.61 532
14535.75 511
14536.89 540
14538.03 515
14539.17 514
14540.31 529
14541.44 491
14542.58 502
14543.72 525
14544.86 519
14546.00 502
14547.14 519
14548.28 511
14549.42 515
14550.56 498
14551.70 530
14552.84 528
14553.98 518
14555.12 526
14556.25 529
14557.39 505
14558.53 559
14559.67 541
14560.81 518
14561.95 555
14563.09 541
14564.23 552
14565.37 544
14566.51 538
14567.65 565
14568.79 558
14569.93 566
14571.07 568
14572.21 548
14573.35 556
14574.49 560
14575.63 581
14576.77 587
14577.92 586
14579.06 594
14580.20 586
14581.34 620
14582.48 592
14583.62 585
14584.76 619
14585.90 636
14587.04 583
14588.18 602
14589.32 608
14590.46 602
14591.60 647
14592.74 670
14593.89 634
14595.03 641
14596.17 657
14597.31 662
14598.45 661
14599.59 683
14600.73 649
14601.87 658
14603.02 646
14604.16 704
14605.30 692
14606.44 661
14607.58 668
14608.72 709
14609.86 696
14611.01 666
14612.15 717
14613.29 730
14614.43 689
14615.57 718
14616.72 720
14617.86 753
14619.00 769
14620.14 771
14621.28 770
14622.43 760
14623.57 799
14624.71 792
14625.85 823
14627.00 842
14628.14 829
14629.28 873
14630.42 867
14631.56 857
14632.71 936
14633.85 874
14634.99 914
14636.14 946
14637.28 926
14638.42 918
14639.56 924
14640.71 909
14641.85 893
14642.99 840
14644.14 837
14645.28 841
14646.42 855
14647.56 764
14648.71 741
14649.85 757
14650.99 723
14652.14 709
14653.28 695
14654.42 713
14655.57 684
14656.71 681
14657.85 676
14659.00 634
14660.14 583
14661.29 592
14662.43 579
14663.57 557
14664.72 542
14665.86 559
14667.00 568
14668.15 546
14669.29 548
14670.44 542
14671.58 517
14672.73 497
14673.87 493
14675.01 508
14676.16 494
14677.30 497
14678.45 512
14679.59 483
14680.74 521
14681.88 502
14683.02 493
14684.17 469
14685.31 473
14686.46 472
14687.60 457
14688.75 467
14689.89 446
14691.04 437
14692.18 470
14693.33 472
14694.47 442
14695.62 447
14696.76 456
14697.91 463
14699.05 475
14700.20 445
14701.34 455
14702.49 451
14703.63 482
14704.78 459
14705.92 449
14707.07 432
14708.22 441
14709.36 459
14710.51 462
14711.65 456
14712.80 447
14713.94 450
14715.09 462
14716.23 436
14717.38 431
14718.53 408
14719.67 445
14720.82 435
14721.96 421
14723.11 421
14724.26 402
14725.40 429
14726.55 450
14727.70 477
14728.84 428
14729.99 422
14731.13 424
14732.28 431
14733.43 427
14734.57 445
14735.72 415
14736.87 448
14738.01 455
14739.16 415
14740.31 395
14741.45 411
14742.60 427
14743.75 442
14744.89 399
14746.04 411
14747.19 405
14748.34 414
14749.48 421
14750.63 390
14751.78 415
14752.92 437
14754.07 416
14755.22 414
14756.37 388
14757.51 408
14758.66 422
14759.81 387
14760.96 412
14762.10 375
14763.25 397
14764.40 407
14765.55 397
14766.70 397
14767.84 403
14768.99 394
14770.14 391
14771.29 375
14772.43 382
14773.58 363
14774.73 392
14775.88 384
14777.03 408
14778.18 377
14779.32 370
14780.47 346
14781.62 360
14782.77 378
14783.92 363
14785.07 379
14786.21 372
14787.36 382
14788.51 386
14789.66 350
14790.81 335
14791.96 324
14793.11 350
14794.26 398
14795.40 363
14796.55 354
14797.70 381
14798.85 348
14800.00 348
14801.15 338
14802.30 360
14803.45 363
14804.60 342
14805.75 362
14806.90 348
14808.05 332
14809.19 328
14810.34 334
14811.49 346
14812.64 364
14813.79 344
14814.94 313
14816.09 316
14817.24 332
14818.39 323
14819.54 328
14820.69 330
14821.84 342
14822.99 338
14824.14 337
14825.29 318
14826.44 321
14827.59 357
14828.74 316
14829.89 329
14831.04 307
14832.19 310
14833.34 323
14834.49 319
14835.64 336
14836.79 308
14837.95 331
14839.10 315
14840.25 305
14841.40 295
14842.55 333
14843.70 314
14844.85 323
14846.00 341
14847.15 306
14848.30 333
14849.45 322
14850.60 313
14851.76 293
14852.91 283
14854.06 315
14855.21 315
14856.36 305
14857.51 340
14858.66 322
14859.81 323
14860.97 312
14862.12 316
14863.27 292
14864.42 310
14865.57 306
14866.72 325
14867.88 312
14869.03 298
14870.18 318
14871.33 298
14872.48 296
14873.64 297
14874.79 313
14875.94 329
14877.09 325
14878.24 290
14879.40 287
14880.55 303
14881.70 312
14882.85 303
14884.00 289
14885.16 289
14886.31 267
14887.46 298
14888.61 303
14889.77 282
14890.92 284
14892.07 291
14893.23 292
14894.38 296
14895.53 279
14896.68 313
14897.84 301
14898.99 328
14900.14 285
14901.30 292
14902.45 293
14903.60 276
14904.75 284
14905.91 279
14907.06 280
14908.21 273
14909.37 308
14910.52 312
14911.67 279
14912.83 257
14913.98 280
14915.14 306
14916.29 310
14917.44 299
14918.60 289
14919.75 299
14920.90 294
14922.06 300
14923.21 289
14924.37 313
14925.52 301
14926.67 303
14927.83 312
14928.98 323
14930.14 341
14931.29 300
14932.44 306
14933.60 297
14934.75 299
14935.91 322
14937.06 297
14938.22 299
14939.37 333
14940.52 297
14941.68 318
14942.83 315
14943.99 305
14945.14 308
14946.30 311
14947.45 305
14948.61 307
14949.76 326
14950.92 323
14952.07 310
14953.23 308
14954.38 298
14955.54 300
14956.69 314
14957.85 278
14959.00 288
14960.16 280
14961.31 297
14962.47 322
14963.62 294
14964.78 314
14965.94 321
14967.09 316
14968.25 306
14969.40 318
14970.56 315
14971.71 316
14972.87 328
14974.03 304
14975.18 311
14976.34 297
14977.49 307
14978.65 330
14979.81 323
14980.96 322
14982.12 290
14983.27 333
14984.43 297
14985.59 317
14986.74 290
14987.90 316
14989.06 318
14990.21 295
14991.37 321
14992.53 296
14993.68 314
14994.84 318
14996.00 305
14997.15 283
14998.31 290
14999.47 307
15000.62 291
15001.78 290
15002.94 283
15004.09 303
15005.25 313
15006.41 284
15007.56 281
15008.72 300
15009.88 287
15011.04 275
15012.19 276
15013.35 304
15014.51 306
15015.67 298
15016.82 283
15017.98 283
15019.14 278
15020.30 311
15021.45 296
15022.61 260
15023.77 268
15024.93 273
15026.08 297
15027.24 285
15028.40 270
15029.56 267
15030.72 303
15031.87 289
15033.03 273
15034.19 283
15035.35 276
15036.51 287
15037.67 272
15038.82 289
15039.98 291
15041.14 278
15042.30 297
15043.46 276
15044.62 287
15045.78 268
15046.93 289
15048.09 303
15049.25 273
15050.41 281
15051.57 289
15052.73 261
15053.89 285
15055.05 293
15056.20 282
15057.36 279
15058.52 275
15059.68 266
15060.84 286
15062.00 278
15063.16 292
15064.32 277
15065.48 303
15066.64 277
15067.80 287
15068.96 268
15070.12 272
15071.28 270
15072.44 285
15073.60 293
15074.76 300
15075.91 282
15077.07 289
15078.23 293
15079.39 274
15080.55 281
15081.71 289
15082.87 296
15084.03 297
15085.19 298
15086.35 284
15087.51 281
15088.68 292
15089.84 310
15091.00 273
15092.16 291
15093.32 289
15094.48 289
15095.64 295
15096.80 293
15097.96 286
15099.12 295
15100.28 295
15101.44 305
15102.60 323
15103.76 289
15104.92 290
15106.08 276
15107.25 295
15108.41 287
15109.57 318
15110.73 293
15111.89 305
15113.05 288
15114.21 279
15115.37 280
15116.54 298
15117.70 332
15118.86 312
15120.02 303
15121.18 282
15122.34 311
15123.50 322
15124.67 282
15125.83 302
15126.99 309
15128.15 302
15129.31 318
15130.47 305
15131.64 312
15132.80 330
15133.96 341
15135.12 342
15136.28 345
15137.45 334
15138.61 323
15139.77 343
15140.93 332
15142.10 326
15143.26 340
15144.42 342
15145.58 337
15146.75 344
15147.91 326
15149.07 349
15150.23 337
15151.40 353
15152.56 365
15153.72 357
15154.88 357
15156.05 352
15157.21 368
15158.37 354
15159.54 347
15160.70 394
15161.86 383
15163.03 378
15164.19 356
15165.35 371
15166.52 387
15167.68 379
15168.84 368
15170.01 389
15171.17 404
15172.33 384
15173.50 418
15174.66 414
15175.82 383
15176.99 405
15178.15 414
15179.31 392
15180.48 400
15181.64 443
15182.81 438
15183.97 417
15185.13 408
15186.30 402
15187.46 427
15188.63 445
15189.79 416
15190.95 421
15192.12 437
15193.28 429
15194.45 424
15195.61 433
15196.78 423
15197.94 423
15199.10 440
15200.27 441
15201.43 458
15202.60 478
15203.76 439
15204.93 458
15206.09 440
15207.26 447
15208.42 471
15209.59 455
15210.75 454
15211.92 431
15213.08 464
15214.25 478
15215.41 474
15216.58 481
15217.74 457
15218.91 464
15220.07 442
15221.24 483
15222.40 513
15223.57 524
15224.74 493
15225.90 537
15227.07 493
15228.23 467
15229.40 518
15230.56 525
15231.73 534
15232.89 542
15234.06 529
15235.23 540
15236.39 570
15237.56 558
15238.72 545
15239.89 525
15241.06 538
15242.22 544
15243.39 538
15244.56 530
15245.72 534
15246.89 539
15248.05 517
15249.22 555
15250.39 511
15251.55 510
15252.72 508
15253.89 536
15255.05 506
15256.22 484
15257.39 492
15258.55 498
15259.72 499
15260.89 482
15262.05 481
15263.22 474
15264.39 467
15265.56 461
15266.72 467
15267.89 448
15269.06 427
15270.22 435
15271.39 474
15272.56 460
15273.73 430
15274.89 460
15276.06 449
15277.23 468
15278.40 437
15279.56 431
15280.73 416
15281.90 417
15283.07 477
15284.23 441
15285.40 424
15286.57 443
15287.74 450
15288.91 432
15290.07 461
15291.24 441
15292.41 446
15293.58 450
15294.75 407
15295.92 440
15297.08 419
15298.25 461
15299.42 454
15300.59 439
15301.76 429
15302.93 443
15304.09 461
15305.26 430
15306.43 429
15307.60 443
15308.77 444
15309.94 424
15311.11 434
15312.28 406
15313.44 452
15314.61 468
15315.78 450
15316.95 476
15318.12 471
15319.29 434
15320.46 431
15321.63 462
15322.80 449
15323.97 441
15325.14 470
15326.30 470
15327.47 448
15328.64 447
15329.81 461
15330.98 463
15332.15 445
15333.32 444
15334.49 467
15335.66 474
15336.83 454
15338.00 441
15339.17 458
15340.34 444
15341.51 455
15342.68 467
15343.85 472
15345.02 454
15346.19 473
15347.36 462
15348.53 468
15349.70 483
15350.87 488
15352.04 508
15353.21 487
15354.38 481
15355.55 521
15356.72 496
15357.90 524
15359.07 510
15360.24 518
15361.41 507
15362.58 526
15363.75 533
15364.92 538
15366.09 558
15367.26 544
15368.43 552
15369.60 550
15370.77 529
15371.95 549
15373.12 523
15374.29 533
15375.46 554
15376.63 557
15377.80 531
15378.97 542
15380.15 550
15381.32 548
15382.49 544
15383.66 530
15384.83 550
15386.00 518
15387.17 526
15388.35 511
15389.52 493
15390.69 491
15391.86 496
15393.03 503
15394.21 496
15395.38 501
15396.55 485
15397.72 506
15398.89 503
15400.07 488
15401.24 472
15402.41 434
15403.58 458
15404.76 443
15405.93 452
15407.10 451
15408.27 447
15409.45 420
15410.62 439
15411.79 423
15412.96 428
15414.14 418
15415.31 432
15416.48 431
15417.66 419
15418.83 413
15420.00 423
15421.17 436
15422.35 418
15423.52 411
15424.69 392
15425.87 409
15427.04 411
15428.21 402
15429.39 378
15430.56 379
15431.73 390
15432.91 376
15434.08 381
15435.25 336
15436.43 355
15437.60 390
15438.77 367
15439.95 356
15441.12 351
15442.30 365
15443.47 352
15444.64 352
15445.82 351
15446.99 379
15448.17 384
15449.34 365
15450.51 354
15451.69 372
15452.86 368
15454.04 350
15455.21 349
15456.39 351
15457.56 344
15458.73 334
15459.91 364
15461.08 355
15462.26 356
15463.43 330
15464.61 341
15465.78 362
15466.96 359
15468.13 356
15469.31 359
15470.48 367
15471.66 367
15472.83 365
15474.01 345
15475.18 367
15476.36 370
15477.53 351
15478.71 348
15479.88 347
15481.06 363
15482.23 358
15483.41 351
15484.58 369
15485.76 343
15486.93 351
15488.11 351
15489.29 339
15490.46 381
15491.64 392
15492.81 376
15493.99 360
15495.16 363
15496.34 336
15497.52 386
15498.69 354
15499.87 369
15501.04 349
15502.22 343
15503.40 367
15504.57 331
15505.75 321
15506.92 356
15508.10 363
15509.28 370
15510.45 345
15511.63 350
15512.81 333
15513.98 349
15515.16 358
15516.34 356
15517.51 353
15518.69 352
15519.87 350
15521.04 375
15522.22 377
15523.40 356
15524.57 376
15525.75 383
15526.93 383
15528.11 348
15529.28 380
15530.46 371
15531.64 381
15532.81 392
15533.99 348
15535.17 357
15536.35 373
15537.52 410
15538.70 373
15539.88 380
15541.06 386
15542.23 376
15543.41 360
15544.59 380
15545.77 363
15546.95 406
15548.12 374
15549.30 377
15550.48 402
15551.66 391
15552.83 408
15554.01 409
15555.19 399
15556.37 388
15557.55 406
15558.73 410
15559.90 404
15561.08 417
15562.26 429
15563.44 409
15564.62 389
15565.80 426
15566.97 420
15568.15 402
15569.33 423
15570.51 434
15571.69 433
15572.87 454
15574.05 418
15575.23 414
15576.40 404
15577.58 422
15578.76 442
15579.94 443
15581.12 442
15582.30 457
15583.48 462
15584.66 461
15585.84 474
15587.02 467
15588.20 485
15589.38 467
15590.56 477
15591.73 464
15592.91 471
15594.09 494
15595.27 533
15596.45 512
15597.63 492
15598.81 513
15599.99 507
15601.17 514
15602.35 511
15603.53 486
15604.71 513
15605.89 526
15607.07 538
15608.25 518
15609.43 521
15610.61 529
15611.79 516
15612.97 558
15614.15 534
15615.33 538
15616.51 536
15617.69 568
15618.88 575
15620.06 574
15621.24 551
15622.42 608
15623.60 614
15624.78 604
15625.96 602
15627.14 572
15628.32 598
15629.50 625
15630.68 579
15631.86 604
15633.05 619
15634.23 650
15635.41 647
15636.59 604
15637.77 598
15638.95 633
15640.13 652
15641.31 650
15642.50 661
15643.68 659
15644.86 662
15646.04 677
15647.22 681
15648.40 703
15649.58 668
15650.77 683
15651.95 678
15653.13 703
15654.31 695
15655.49 704
15656.68 680
15657.86 708
15659.04 692
15660.22 710
15661.40 715
15662.59 704
15663.77 654
15664.95 680
15666.13 670
15667.32 678
15668.50 644
15669.68 675
15670.86 650
15672.05 683
15673.23 658
15674.41 646
15675.59 655
15676.78 653
15677.96 611
15679.14 648
15680.32 640
15681.51 619
15682.69 664
15683.87 611
15685.06 607
15686.24 625
15687.42 614
15688.61 612
15689.79 636
15690.97 602
15692.16 588
15693.34 593
15694.52 579
15695.71 584
15696.89 579
15698.07 550
15699.26 559
15700.44 597
15701.62 608
15702.81 605
15703.99 639
15705.17 584
15706.36 618
15707.54 601
15708.73 611
15709.91 595
15711.09 617
15712.28 605
15713.46 634
15714.65 616
15715.83 637
15717.02 636
15718.20 608
15719.38 619
15720.57 635
15721.75 643
15722.94 641
15724.12 660
15725.31 663
15726.49 656
15727.68 635
15728.86 671
15730.04 669
15731.23 677
15732.41 675
15733.60 663
15734.78 682
15735.97 716
15737.15 695
15738.34 696
15739.52 708
15740.71 724
15741.89 752
15743.08 766
15744.27 782
15745.45 778
15746.64 774
15747.82 743
15749.01 782
15750.19 770
15751.38 770
15752.56 778
15753.75 767
15754.93 817
15756.12 844
15757.31 808
15758.49 861
15759.68 799
15760.86 832
15762.05 820
15763.24 777
15764.42 824
15765.61 829
15766.79 806
15767.98 790
15769.17 794
15770.35 754
15771.54 770
15772.72 765
15773.91 791
15775.10 716
15776.28 750
15777.47 773
15778.66 742
15779.84 753
15781.03 728
15782.22 714
15783.40 725
15784.59 725
15785.78 713
15786.96 682
15788.15 674
15789.34 703
15790.53 645
15791.71 659
15792.90 709
15794.09 663
15795.27 635
15796.46 623
15797.65 624
15798.84 600
15800.02 621
15801.21 611
15802.40 599
15803.59 594
15804.77 615
15805.96 629
15807.15 585
15808.34 572
15809.52 563
15810.71 581
15811.90 585
15813.09 569
15814.28 587
15815.46 593
15816.65 554
15817.84 551
15819.03 559
15820.22 581
15821.40 571
15822.59 537
15823.78 550
15824.97 541
15826.16 560
15827.35 570
15828.53 535
15829.72 568
15830.91 550
15832.10 550
15833.29 570
15834.48 560
15835.67 572
15836.85 537
15838.04 551
15839.23 564
15840.42 534
15841.61 538
15842.80 536
15843.99 545
15845.18 559
15846.37 516
15847.55 531
15848.74 532
15849.93 536
15851.12 551
15852.31 557
15853.50 566
15854.69 564
15855.88 550
15857.07 565
15858.26 551
15859.45 563
15860.64 531
15861.83 554
15863.02 574
15864.21 552
15865.40 546
15866.59 563
15867.78 554
15868.97 576
15870.16 545
15871.35 574
15872.54 585
15873.73 609
15874.92 604
15876.11 565
15877.30 573
15878.49 563
15879.68 549
15880.87 561
15882.06 582
15883.25 584
15884.44 598
15885.63 603
15886.82 602
15888.01 569
15889.20 592
15890.39 623
15891.59 621
15892.78 622
15893.97 601
15895.16 598
15896.35 649
15897.54 662
15898.73 619
15899.92 641
15901.11 639
15902.30 675
15903.50 689
15904.69 649
15905.88 690
15907.07 665
15908.26 681
15909.45 704
15910.64 712
15911.84 692
15913.03 695
15914.22 711
15915.41 680
15916.60 715
15917.79 710
15918.99 725
15920.18 704
15921.37 712
15922.56 732
15923.75 736
15924.95 734
15926.14 705
15927.33 696
15928.52 739
15929.71 721
15930.91 723
15932.10 696
15933.29 709
15934.48 695
15935.68 699
15936.87 698
15938.06 726
15939.25 669
15940.45 672
15941.64 675
15942.83 663
15944.03 656
15945.22 615
15946.41 597
15947.60 615
15948.80 585
15949.99 572
15951.18 589
15952.38 582
15953.57 555
15954.76 533
15955.96 518
15957.15 499
15958.34 498
15959.54 536
15960.73 492
15961.92 502
15963.12 473
15964.31 472
15965.50 466
15966.70 471
15967.89 461
15969.08 443
15970.28 451
15971.47 435
15972.67 413
15973.86 411
15975.05 394
15976.25 413
15977.44 407
15978.64 388
15979.83 391
15981.02 404
15982.22 422
15983.41 389
15984.61 408
15985.80 408
15987.00 397
15988.19 405
15989.38 380
15990.58 384
15991.77 372
15992.97 370
15994.16 368
15995.36 376
15996.55 375
15997.75 341
15998.94 359
16000.14 359
16001.33 368
16002.53 321
16003.72 356
16004.92 365
16006.11 355
16007.31 368
16008.50 345
16009.70 358
16010.89 365
16012.09 369
16013.28 334
16014.48 347
16015.67 327
16016.87 344
16018.07 348
16019.26 344
16020.46 326
16021.65 355
16022.85 374
16024.04 333
16025.24 362
16026.44 342
16027.63 360
16028.83 308
16030.02 349
16031.22 354
16032.42 330
16033.61 328
16034.81 315
16036.00 316
16037.20 351
16038.40 359
16039.59 331
16040.79 319
16041.99 340
16043.18 331
16044.38 313
16045.58 325
16046.77 334
16047.97 358
16049.17 335
16050.36 337
16051.56 318
16052.76 323
16053.95 311
16055.15 328
16056.35 339
16057.54 338
16058.74 296
16059.94 281
16061.14 324
16062.33 306
16063.53 321
16064.73 327
16065.92 318
16067.12 303
16068.32 296
16069.52 319
16070.71 307
16071.91 318
16073.11 330
16074.31 325
16075.50 305
16076.70 297
16077.90 315
16079.10 309
16080.30 298
16081.49 304
16082.69 315
16083.89 307
16085.09 298
16086.29 300
16087.48 305
16088.68 307
16089.88 308
16091.08 296
16092.28 260
16093.48 278
16094.67 282
16095.87 277
16097.07 260
16098.27 284
16099.47 284
16100.67 280
16101.87 275
16103.06 290
16104.26 301
16105.46 299
16106.66 276
16107.86 266
16109.06 280
16110.26 278
16111.46 265
16112.66 265
16113.86 272
16115.05 269
16116.25 281
16117.45 265
16118.65 251
16119.85 263
16121.05 289
16122.25 266
16123.45 271
16124.65 281
16125.85 264
16127.05 267
16128.25 250
16129.45 257
16130.65 244
16131.85 246
16133.05 284
16134.25 278
16135.45 269
16136.65 271
16137.85 241
16139.05 258
16140.25 258
16141.45 257
16142.65 259
16143.85 284
16145.05 283
16146.25 256
16147.45 257
16148.65 284
16149.85 274
16151.05 286
16152.25 271
16153.45 265
16154.65 285
16155.85 290
16157.05 277
16158.25 256
16159.46 277
16160.66 262
16161.86 261
16163.06 248
16164.26 269
16165.46 251
16166.66 254
16167.86 269
16169.06 267
16170.27 261
16171.47 256
16172.67 259
16173.87 269
16175.07 251
16176.27 265
16177.47 268
16178.67 252
16179.88 243
16181.08 263
16182.28 277
16183.48 270
16184.68 281
16185.89 271
16187.09 255
16188.29 252
16189.49 245
16190.69 264
16191.90 268
16193.10 265
16194.30 258
16195.50 255
16196.70 286
16197.91 296
16199.11 265
16200.31 279
16201.51 278
16202.72 264
16203.92 263
16205.12 281
16206.32 273
16207.53 268
16208.73 266
16209.93 275
16211.13 283
16212.34 286
16213.54 270
16214.74 274
16215.95 270
16217.15 274
16218.35 279
16219.55 276
16220.76 285
16221.96 290
16223.16 279
16224.37 281
16225.57 285
16226.77 272
16227.98 294
16229.18 286
16230.38 272
16231.59 271
16232.79 305
16233.99 295
16235.20 292
16236.40 272
16237.61 291
16238.81 296
16240.01 297
16241.22 272
16242.42 284
16243.63 290
16244.83 292
16246.03 307
16247.24 293
16248.44 314
16249.65 310
16250.85 300
16252.05 301
16253.26 293
16254.46 292
16255.67 298
16256.87 301
16258.08 302
16259.28 329
16260.49 305
16261.69 337
16262.89 286
16264.10 308
16265.30 318
16266.51 323
16267.71 318
16268.92 312
16270.12 322
16271.33 305
16272.53 282
16273.74 291
16274.94 319
16276.15 303
16277.35 288
16278.56 303
16279.77 307
16280.97 293
16282.18 313
16283.38 287
16284.59 306
16285.79 297
16287.00 313
16288.20 292
16289.41 299
16290.61 300
16291.82 317
16293.03 313
16294.23 304
16295.44 316
16296.64 290
16297.85 343
16299.06 295
16300.26 307
16301.47 302
16302.67 297
16303.88 272
16305.09 288
16306.29 312
16307.50 321
16308.71 297
16309.91 293
16311.12 295
16312.33 323
16313.53 307
16314.74 319
16315.95 290
16317.15 299
16318.36 291
16319.57 292
16320.77 295
16321.98 312
16323.19 308
16324.39 300
16325.60 330
16326.81 274
16328.01 290
16329.22 285
16330.43 275
16331.64 280
16332.84 304
16334.05 300
16335.26 308
16336.47 295
16337.67 277
16338.88 299
16340.09 303
16341.30 269
16342.50 266
16343.71 277
16344.92 261
16346.13 259
16347.33 251
16348.54 259
16349.75 281
16350.96 267
16352.17 255
16353.37 256
16354.58 260
16355.79 268
16357.00 278
16358.21 242
16359.41 246
16360.62 265
16361.83 265
16363.04 255
16364.25 251
16365.46 260
16366.67 221
16367.87 235
16369.08 235
16370.29 230
16371.50 257
16372.71 253
16373.92 253
16375.13 245
16376.34 236
16377.54 249
16378.75 258
16379.96 280
16381.17 264
16382.38 253
16383.59 234
16384.80 240
16386.01 271
16387.22 265
16388.43 256
16389.64 249
16390.85 260
16392.05 242
16393.26 245
16394.47 249
16395.68 256
16396.89 275
16398.10 265
16399.31 230
16400.52 224
16401.73 248
16402.94 267
16404.15 261
16405.36 246
16406.57 254
16407.78 246
16408.99 276
16410.20 270
16411.41 252
16412.62 226
16413.83 254
16415.04 247
16416.25 260
16417.46 248
16418.67 231
16419.88 254
16421.10 260
16422.31 242
16423.52 246
16424.73 252
16425.94 266
16427.15 272
16428.36 242
16429.57 235
16430.78 257
16431.99 254
16433.20 263
16434.41 266
16435.63 273
16436.84 239
16438.05 257
16439.26 255
16440.47 264
16441.68 284
16442.89 275
16444.10 255
16445.32 260
16446.53 272
16447.74 249
16448.95 274
16450.16 273
16451.37 258
16452.59 256
16453.80 240
16455.01 257
16456.22 277
16457.43 268
16458.64 276
16459.86 244
16461.07 235
16462.28 221
16463.49 258
16464.70 272
16465.92 259
16467.13 234
16468.34 259
16469.55 255
16470.77 276
16471.98 257
16473.19 254
16474.40 267
16475.62 258
16476.83 256
16478.04 253
16479.25 222
16480.47 259
16481.68 260
16482.89 255
16484.11 236
16485.32 236
16486.53 238
16487.74 238
16488.96 250
16490.17 220
16491.38 222
16492.60 263
16493.81 261
16495.02 240
16496.24 250
16497.45 241
16498.66 254
16499.88 293
16501.09 237
16502.30 259
16503.52 251
16504.73 277
16505.94 266
16507.16 272
16508.37 250
16509.59 254
16510.80 270
16512.01 262
16513.23 281
16514.44 268
16515.66 263
16516.87 259
16518.08 274
16519.30 291
16520.51 277
16521.73 256
16522.94 266
16524.16 282
16525.37 286
16526.58 261
16527.80 261
16529.01 283
16530.23 277
16531.44 259
16532.66 276
16533.87 263
16535.09 284
16536.30 298
16537.52 292
16538.73 297
16539.95 315
16541.16 294
16542.38 269
16543.59 271
16544.81 285
16546.02 299
16547.24 308
16548.45 311
16549.67 321
16550.88 306
16552.10 315
16553.31 349
16554.53 325
16555.74 318
16556.96 336
16558.18 311
16559.39 343
16560.61 346
16561.82 313
16563.04 333
16564.25 318
16565.47 303
16566.69 304
16567.90 339
16569.12 322
16570.33 333
16571.55 307
16572.77 296
16573.98 299
16575.20 311
16576.41 299
16577.63 331
16578.85 303
16580.06 320
16581.28 317
16582.50 291
16583.71 301
16584.93 304
16586.15 307
16587.36 310
16588.58 286
16589.80 295
16591.01 283
16592.23 282
16593.45 284
16594.66 263
16595.88 291
16597.10 303
16598.32 278
16599.53 275
16600.75 279
16601.97 259
16603.18 275
16604.40 258
16605.62 270
16606.84 288
16608.05 286
16609.27 256
16610.49 279
16611.71 254
16612.92 276
16614.14 273
16615.36 296
16616.58 249
16617.79 225
16619.01 230
16620.23 243
16621.45 247
16622.67 250
16623.88 260
16625.10 253
16626.32 257
16627.54 256
16628.76 236
16629.97 253
16631.19 238
16632.41 242
16633.63 246
16634.85 259
16636.07 242
16637.29 243
16638.50 248
16639.72 260
16640.94 257
16642.16 237
16643.38 234
16644.60 254
16645.82 245
16647.03 242
16648.25 262
16649.47 231
16650.69 217
16651.91 225
16653.13 232
16654.35 236
16655.57 238
16656.79 224
16658.01 232
16659.23 237
16660.45 256
16661.66 233
16662.88 254
16664.10 243
16665.32 243
16666.54 242
16667.76 223
16668.98 247
16670.20 280
16671.42 235
16672.64 250
16673.86 245
16675.08 250
16676.30 246
16677.52 231
16678.74 256
16679.96 242
16681.18 237
16682.40 205
16683.62 228
16684.84 245
16686.06 235
16687.28 245
16688.50 243
16689.72 234
16690.94 234
16692.16 249
16693.39 233
16694.61 221
16695.83 224
16697.05 247
16698.27 239
16699.49 246
16700.71 227
16701.93 259
16703.15 228
16704.37 225
16705.59 223
16706.81 229
16708.04 235
16709.26 229
16710.48 231
16711.70 229
16712.92 234
16714.14 229
16715.36 210
16716.58 222
16717.81 249
16719.03 226
16720.25 232
16721.47 217
16722.69 214
16723.91 233
16725.14 240
16726.36 201
16727.58 232
16728.80 228
16730.02 215
16731.24 233
16732.47 213
16733.69 229
16734.91 229
16736.13 223
16737.36 221
16738.58 231
16739.80 232
16741.02 207
16742.24 208
16743.47 217
16744.69 248
16745.91 234
16747.13 209
16748.36 219
16749.58 243
16750.80 242
16752.02 225
16753.25 222
16754.47 212
16755.69 214
16756.92 213
16758.14 224
16759.36 200
16760.59 217
16761.81 203
16763.03 219
16764.25 207
16765.48 228
16766.70 219
16767.92 212
16769.15 219
16770.37 230
16771.59 240
16772.82 229
16774.04 223
16775.27 203
16776.49 205
16777.71 218
16778.94 222
16780.16 204
16781.38 212
16782.61 237
16783.83 245
16785.06 235
16786.28 225
16787.50 233
16788.73 258
16789.95 235
16791.18 238
16792.40 222
16793.62 218
16794.85 233
16796.07 230
16797.30 219
16798.52 229
16799.75 238
16800.97 222
16802.19 224
16803.42 228
16804.64 260
16805.87 238
16807.09 245
16808.32 217
16809.54 236
16810.77 244
16811.99 235
16813.22 260
16814.44 219
16815.67 259
16816.89 253
16818.12 249
16819.34 249
16820.57 230
16821.79 257
16823.02 245
16824.24 243
16825.47 261
16826.70 251
16827.92 263
16829.15 254
16830.37 262
16831.60 282
16832.82 287
16834.05 264
16835.27 276
16836.50 264
16837.73 293
16838.95 279
16840.18 281
16841.40 281
16842.63 297
16843.86 294
16845.08 285
16846.31 273
16847.53 289
16848.76 301
16849.99 330
16851.21 307
16852.44 309
16853.67 347
16854.89 356
16856.12 355
16857.35 344
16858.57 322
16859.80 354
16861.03 348
16862.25 342
16863.48 361
16864.71 353
16865.93 369
16867.16 365
16868.39 402
16869.61 367
16870.84 368
16872.07 363
16873.30 405
16874.52 373
16875.75 407
16876.98 378
16878.20 412
16879.43 429
16880.66 386
16881.89 367
16883.11 400
16884.34 427
16885.57 418
16886.80 466
16888.02 420
16889.25 415
16890.48 437
16891.71 430
16892.94 433
16894.16 429
16895.39 446
16896.62 436
16897.85 434
16899.08 428
16900.30 425
16901.53 424
16902.76 405
16903.99 413
16905.22 410
16906.45 399
16907.67 395
16908.90 394
16910.13 420
16911.36 398
16912.59 366
16913.82 388
16915.04 396
16916.27 384
16917.50 372
16918.73 353
16919.96 353
16921.19 366
16922.42 389
16923.65 375
16924.88 353
16926.10 353
16927.33 360
16928.56 338
16929.79 326
16931.02 326
16932.25 338
16933.48 350
16934.71 354
16935.94 341
16937.17 345
16938.40 347
16939.63 340
16940.86 354
16942.09 345
16943.32 318
16944.55 343
16945.78 342
16947.01 338
16948.24 354
16949.47 357
16950.70 346
16951.93 330
16953.16 329
16954.39 352
16955.62 336
16956.85 364
16958.08 356
16959.31 342
16960.54 362
16961.77 333
16963.00 327
16964.23 348
16965.46 334
16966.69 322
16967.92 326
16969.15 318
16970.38 321
16971.61 334
16972.84 311
16974.07 341
16975.30 321
16976.54 307
16977.77 322
16979.00 311
16980.23 308
16981.46 290
16982.69 285
16983.92 304
16985.15 300
16986.38 297
16987.62 284
16988.85 305
16990.08 282
16991.31 294
16992.54 297
16993.77 308
16995.00 302
16996.24 303
16997.47 298
16998.70 275
16999.93 294
17001.16 278
17002.39 275
17003.63 273
17004.86 277
17006.09 253
17007.32 303
17008.55 297
17009.79 276
17011.02 257
17012.25 262
17013.48 268
17014.72 251
17015.95 289
17017.18 282
17018.41 259
17019.64 265
17020.88 271
17022.11 276
17023.34 263
17024.58 272
17025.81 254
17027.04 280
17028.27 276
17029.51 245
17030.74 235
17031.97 244
17033.21 263
17034.44 242
17035.67 249
17036.90 254
17038.14 233
17039.37 261
17040.60 227
17041.84 239
17043.07 230
17044.30 257
17045.54 245
17046.77 227
17048.00 226
17049.24 214
17050.47 254
17051.70 238
17052.94 231
17054.17 241
17055.41 241
17056.64 234
17057.87 240
17059.11 221
17060.34 216
17061.58 234
17062.81 239
17064.04 231
17065.28 222
17066.51 235
17067.75 221
17068.98 221
17070.21 215
17071.45 236
17072.68 242
17073.92 226
17075.15 237
17076.39 238
17077.62 239
17078.86 192
17080.09 209
17081.33 220
17082.56 215
17083.80 226
17085.03 203
17086.26 218
17087.50 202
17088.73 225
17089.97 230
17091.20 240
17092.44 255
17093.68 222
17094.91 209
17096.15 204
17097.38 207
17098.62 194
17099.85 211
17101.09 208
17102.32 209
17103.56 208
17104.79 193
17106.03 199
17107.26 201
17108.50 191
17109.74 203
17110.97 214
17112.21 219
17113.44 214
17114.68 217
17115.92 203
17117.15 201
17118.39 223
17119.62 205
17120.86 193
17122.10 203
17123.33 213
17124.57 199
17125.80 202
17127.04 179
17128.28 222
17129.51 212
17130.75 227
17131.99 223
17133.22 189
17134.46 197
17135.70 197
17136.93 198
17138.17 188
17139.41 172
17140.64 195
17141.88 197
17143.12 210
17144.35 202
17145.59 189
17146.83 185
17148.07 201
17149.30 207
17150.54 192
17151.78 190
17153.02 169
17154.25 207
17155.49 203
17156.73 191
17157.96 182
17159.20 188
17160.44 199
17161.68 186
17162.92 174
17164.15 205
17165.39 211
17166.63 185
17167.87 184
17169.10 176
17170.34 198
17171.58 195
17172.82 184
17174.06 170
17175.29 189
17176.53 198
17177.77 192
17179.01 176
17180.25 175
17181.49 165
17182.72 167
17183.96 172
17185.20 154
17186.44 173
17187.68 200
17188.92 184
17190.15 188
17191.39 180
17192.63 163
17193.87 178
17195.11 188
17196.35 174
17197.59 185
17198.83 171
17200.07 175
17201.30 167
17202.54 186
17203.78 170
17205.02 170
17206.26 164
17207.50 149
17208.74 166
17209.98 164
17211.22 166
17212.46 164
17213.70 146
17214.94 177
17216.18 153
17217.42 170
17218.66 166
17219.90 164
17221.14 161
17222.38 151
17223.62 163
17224.86 179
17226.10 186
17227.34 170
17228.58 154
17229.82 167
17231.06 161
17232.30 183
17233.54 161
17234.78 167
17236.02 175
17237.26 177
17238.50 164
17239.74 182
17240.98 168
17242.22 165
17243.46 156
17244.70 173
17245.94 170
17247.18 174
17248.42 149
17249.66 154
17250.90 161
17252.14 164
17253.39 156
17254.63 150
17255.87 176
17257.11 170
17258.35 148
17259.59 173
17260.83 183
17262.07 176
17263.31 160
17264.56 144
17265.80 156
17267.04 150
17268.28 156
17269.52 152
17270.76 161
17272.00 147
17273.25 162
17274.49 166
17275.73 168
17276.97 147
17278.21 142
17279.45 159
17280.70 171
17281.94 166
17283.18 156
17284.42 153
17285.66 142
17286.91 149
17288.15 155
17289.39 156
17290.63 147
17291.88 154
17293.12 136
17294.36 158
17295.60 168
17296.85 157
17298.09 157
17299.33 158
17300.57 158
17301.82 161
17303.06 159
17304.30 160
17305.54 167
17306.79 159
17308.03 153
17309.27 161
17310.52 155
17311.76 145
17313.00 163
17314.25 169
17315.49 177
17316.73 185
17317.97 163
17319.22 162
17320.46 153
17321.71 161
17322.95 157
17324.19 160
17325.44 168
17326.68 166
17327.92 155
17329.17 155
17330.41 151
17331.65 155
17332.90 161
17334.14 155
17335.39 147
17336.63 153
17337.87 157
17339.12 162
17340.36 161
17341.61 156
17342.85 156
17344.09 168
17345.34 155
17346.58 139
17347.83 150
17349.07 151
17350.32 142
17351.56 149
17352.80 137
17354.05 153
17355.29 152
17356.54 165
17357.78 142
17359.03 161
17360.27 138
17361.52 151
17362.76 171
17364.01 161
17365.25 139
17366.50 150
17367.74 164
17368.99 140
17370.23 170
17371.48 165
17372.72 154
17373.97 160
17375.21 143
17376.46 144
17377.70 136
17378.95 147
17380.19 142
17381.44 165
17382.69 162
17383.93 145
17385.18 155
17386.42 138
17387.67 170
17388.91 142
17390.16 146
17391.41 144
17392.65 174
17393.90 140
17395.14 140
17396.39 143
17397.64 158
17398.88 152
17400.13 149
17401.37 150
17402.62 149
17403.87 164
17405.11 159
17406.36 162
17407.61 146
17408.85 155
17410.10 164
17411.35 165
17412.59 156
17413.84 152
17415.09 152
17416.33 136
17417.58 152
17418.83 173
17420.07 155
17421.32 147
17422.57 157
17423.82 159
17425.06 153
17426.31 158
17427.56 162
17428.80 147
17430.05 169
17431.30 163
17432.55 164
17433.79 161
17435.04 144
17436.29 159
17437.54 164
17438.78 162
17440.03 151
17441.28 159
17442.53 158
17443.77 151
17445.02 139
17446.27 155
17447.52 147
17448.77 147
17450.01 154
17451.26 163
17452.51 173
17453.76 168
17455.01 175
17456.25 141
17457.50 156
17458.75 148
17460.00 170
17461.25 193
17462.50 178
17463.74 166
17464.99 161
17466.24 148
17467.49 169
17468.74 173
17469.99 176
17471.24 158
17472.49 163
17473.73 178
17474.98 151
17476.23 169
17477.48 160
17478.73 190
17479.98 166
17481.23 168
17482.48 175
17483.73 199
17484.98 152
17486.23 176
17487.47 169
17488.72 175
17489.97 171
17491.22 179
17492.47 169
17493.72 167
17494.97 148
17496.22 146
17497.47 164
17498.72 170
17499.97 179
17501.22 173
17502.47 166
17503.72 173
17504.97 183
17506.22 181
17507.47 186
17508.72 170
17509.97 177
17511.22 153
17512.47 167
17513.72 171
17514.97 176
17516.22 177
17517.47 164
17518.72 181
17519.97 163
17521.22 169
17522.47 178
17523.72 200
17524.98 174
17526.23 177
17527.48 163
17528.73 155
17529.98 179
17531.23 186
17532.48 188
17533.73 173
17534.98 177
17536.23 189
17537.48 178
17538.74 158
17539.99 178
17541.24 182
17542.49 178
17543.74 188
17544.99 175
17546.24 158
17547.50 179
17548.75 191
17550.00 181
17551.25 163
17552.50 173
17553.75 172
17555.01 185
17556.26 186
17557.51 180
17558.76 190
17560.01 173
17561.26 194
17562.52 172
17563.77 194
17565.02 189
17566.27 175
17567.53 177
17568.78 171
17570.03 170
17571.28 164
17572.53 178
17573.79 197
17575.04 194
17576.29 180
17577.54 188
17578.80 169
17580.05 189
17581.30 199
17582.56 189
17583.81 201
17585.06 205
17586.31 216
17587.57 196
17588.82 174
17590.07 194
17591.33 185
17592.58 164
17593.83 193
17595.08 199
17596.34 202
17597.59 189
17598.84 214
17600.10 204
17601.35 197
17602.61 175
17603.86 217
17605.11 211
17606.37 199
17607.62 182
17608.87 181
17610.13 216
17611.38 212
17612.63 216
17613.89 215
17615.14 229
17616.40 217
17617.65 222
17618.90 193
17620.16 231
17621.41 219
17622.67 214
17623.92 194
17625.17 203
17626.43 198
17627.68 205
17628.94 195
17630.19 208
17631.45 193
17632.70 229
17633.96 223
17635.21 211
17636.47 215
17637.72 196
17638.97 220
17640.23 212
17641.48 220
17642.74 215
17643.99 212
17645.25 216
17646.50 201
17647.76 202
17649.01 192
17650.27 192
17651.52 214
17652.78 204
17654.04 229
17655.29 209
17656.55 207
17657.80 201
17659.06 201
17660.31 206
17661.57 220
17662.82 219
17664.08 209
17665.33 219
17666.59 197
17667.85 203
17669.10 216
17670.36 207
17671.61 210
17672.87 201
17674.13 213
17675.38 208
17676.64 207
17677.89 216
17679.15 206
17680.41 183
17681.66 201
17682.92 190
17684.18 188
17685.43 192
17686.69 183
17687.95 219
17689.20 213
17690.46 187
17691.71 201
17692.97 207
17694.23 188
17695.49 190
17696.74 186
17698.00 202
17699.26 206
17700.51 205
17701.77 202
17703.03 175
17704.28 163
17705.54 174
17706.80 169
17708.06 204
17709.31 173
17710.57 173
17711.83 163
17713.08 173
17714.34 190
17715.60 177
17716.86 170
17718.11 168
17719.37 178
17720.63 184
17721.89 182
17723.15 183
17724.40 172
17725.66 193
17726.92 205
17728.18 176
17729.43 178
17730.69 175
17731.95 188
17733.21 176
17734.47 194
17735.73 164
17736.98 169
17738.24 186
17739.50 174
17740.76 188
17742.02 189
17743.28 186
17744.53 186
17745.79 184
17747.05 154
17748.31 184
17749.57 174
17750.83 173
17752.09 199
17753.34 176
17754.60 186
17755.86 196
17757.12 194
17758.38 179
17759.64 174
17760.90 179
17762.16 188
17763.42 183
17764.68 189
17765.94 173
17767.19 169
17768.45 152
17769.71 164
17770.97 176
17772.23 171
17773.49 183
17774.75 178
17776.01 187
17777.27 158
17778.53 162
17779.79 165
17781.05 169
17782.31 192
17783.57 167
17784.83 165
17786.09 192
17787.35 185
17788.61 183
17789.87 147
17791.13 158
17792.39 177
17793.65 169
17794.91 173
17796.17 158
17797.43 165
17798.69 159
17799.95 144
17801.21 163
17802.47 166
17803.73 162
17805.00 177
17806.26 163
17807.52 167
17808.78 154
17810.04 161
17811.30 158
17812.56 154
17813.82 156
17815.08 142
17816.34 162
17817.60 149
17818.87 159
17820.13 136
17821.39 144
17822.65 141
17823.91 138
17825.17 170
17826.43 140
17827.69 140
17828.96 147
17830.22 143
17831.48 144
17832.74 145
17834.00 138
17835.26 145
17836.53 153
17837.79 148
17839.05 130
17840.31 133
17841.57 139
17842.84 141
17844.10 138
17845.36 148
17846.62 164
17847.88 161
17849.15 155
17850.41 149
17851.67 157
17852.93 159
17854.20 126
17855.46 160
17856.72 163
17857.98 163
17859.25 139
17860.51 142
17861.77 155
17863.03 148
17864.30 133
17865.56 137
17866.82 136
17868.09 141
17869.35 146
17870.61 164
17871.87 149
17873.14 126
17874.40 156
17875.66 146
17876.93 140
17878.19 140
17879.45 142
17880.72 159
17881.98 128
17883.24 149
17884.51 131
17885.77 121
17887.03 118
17888.30 130
17889.56 146
17890.83 120
17892.09 121
17893.35 125
17894.62 146
17895.88 145
17897.14 130
17898.41 147
17899.67 134
17900.94 147
17902.20 141
17903.46 122
17904.73 155
17905.99 142
17907.26 149
17908.52 135
17909.79 131
17911.05 145
17912.32 152
17913.58 149
17914.84 130
17916.11 141
17917.37 151
17918.64 132
17919.90 157
17921.17 152
17922.43 135
17923.70 130
17924.96 130
17926.23 131
17927.49 118
17928.76 135
17930.02 130
17931.29 122
17932.55 123
17933.82 132
17935.08 131
17936.35 133
17937.61 153
17938.88 140
17940.14 134
17941.41 136
17942.68 127
17943.94 122
17945.21 121
17946.47 143
17947.74 145
17949.00 136
17950.27 147
17951.54 117
17952.80 127
17954.07 126
17955.33 138
17956.60 140
17957.87 136
17959.13 133
17960.40 120
17961.66 108
17962.93 122
17964.20 133
17965.46 139
17966.73 143
17968.00 121
17969.26 140
17970.53 152
17971.80 138
17973.06 140
17974.33 136
17975.60 133
17976.86 128
17978.13 147
17979.40 135
17980.66 138
17981.93 116
17983.20 126
17984.46 128
17985.73 129
17987.00 134
17988.26 131
17989.53 124
17990.80 130
17992.07 113
17993.33 138
17994.60 137
17995.87 153
17997.14 137
17998.40 117
17999.67 141
18000.94 115
18002.21 134
18003.47 139
18004.74 140
18006.01 136
18007.28 137
18008.55 136
18009.81 132
18011.08 140
18012.35 146
18013.62 151
18014.89 134
18016.15 135
18017.42 146
18018.69 157
18019.96 155
18021.23 137
18022.49 134
18023.76 122
18025.03 138
18026.30 137
18027.57 142
18028.84 127
18030.11 126
18031.37 146
18032.64 129
18033.91 130
18035.18 141
18036.45 132
18037.72 139
18038.99 132
18040.26 130
18041.53 132
18042.79 135
18044.06 127
18045.33 131
18046.60 140
18047.87 137
18049.14 156
18050.41 142
18051.68 127
18052.95 136
18054.22 144
18055.49 149
18056.76 117
18058.03 116
18059.30 126
18060.57 132
18061.84 130
18063.11 140
18064.38 132
18065.65 127
18066.92 140
18068.19 160
18069.46 140
18070.73 126
18072.00 128
18073.27 136
18074.54 135
18075.81 159
18077.08 151
18078.35 153
18079.62 141
18080.89 151
18082.16 131
18083.43 142
18084.70 119
18085.97 149
18087.24 131
18088.51 160
18089.78 149
18091.05 147
18092.32 137
18093.59 147
18094.87 147
18096.14 120
18097.41 129
18098.68 148
18099.95 129
18101.22 136
18102.49 129
18103.76 138
18105.03 140
18106.31 128
18107.58 132
18108.85 132
18110.12 139
18111.39 137
18112.66 150
18113.93 158
18115.21 153
18116.48 132
18117.75 147
18119.02 131
18120.29 136
18121.56 139
18122.84 142
18124.11 155
18125.38 148
18126.65 150
18127.92 155
18129.20 136
18130.47 145
18131.74 134
18133.01 144
18134.29 139
18135.56 142
18136.83 133
18138.10 154
18139.38 139
18140.65 128
18141.92 147
18143.19 150
18144.47 139
18145.74 134
18147.01 125
18148.28 125
18149.56 134
18150.83 138
18152.10 139
18153.38 138
18154.65 132
18155.92 136
18157.19 125
18158.47 139
18159.74 119
18161.01 119
18162.29 150
18163.56 156
18164.83 127
18166.11 117
18167.38 132
18168.65 133
18169.93 126
18171.20 124
18172.48 123
18173.75 136
18175.02 159
18176.30 136
18177.57 128
18178.84 145
18180.12 137
18181.39 119
18182.67 129
18183.94 128
18185.21 115
18186.49 132
18187.76 140
18189.04 134
18190.31 137
18191.59 140
18192.86 143
18194.13 142
18195.41 142
18196.68 152
18197.96 150
18199.23 108
18200.51 116
18201.78 126
18203.06 117
18204.33 136
18205.61 142
18206.88 117
18208.16 106
18209.43 138
18210.71 131
18211.98 146
18213.26 126
18214.53 146
18215.81 149
18217.08 140
18218.36 135
18219.63 130
18220.91 131
18222.18 120
18223.46 125
18224.73 121
18226.01 135
18227.28 132
18228.56 129
18229.84 132
18231.11 117
18232.39 137
18233.66 139
18234.94 134
18236.21 129
18237.49 133
18238.77 139
18240.04 134
18241.32 133
18242.59 131
18243.87 134
18245.15 137
18246.42 124
18247.70 134
18248.98 131
18250.25 141
18251.53 133
18252.81 148
18254.08 129
18255.36 117
18256.63 122
18257.91 128
18259.19 142
18260.46 140
18261.74 154
18263.02 149
18264.30 143
18265.57 140
18266.85 124
18268.13 124
18269.40 139
18270.68 138
18271.96 132
18273.23 140
18274.51 131
18275.79 140
18277.07 146
18278.34 142
18279.62 157
18280.90 133
18282.18 140
18283.45 147
18284.73 140
18286.01 143
18287.29 167
18288.56 139
18289.84 146
18291.12 157
18292.40 153
18293.68 135
18294.95 145
18296.23 143
18297.51 133
18298.79 143
18300.07 148
18301.34 134
18302.62 162
18303.90 161
18305.18 147
18306.46 151
18307.74 148
18309.01 146
18310.29 138
18311.57 164
18312.85 137
18314.13 140
18315.41 133
18316.69 146
18317.96 137
18319.24 161
18320.52 136
18321.80 162
18323.08 134
18324.36 147
18325.64 146
18326.92 144
18328.20 155
18329.47 134
18330.75 153
18332.03 151
18333.31 142
18334.59 137
18335.87 123
18337.15 136
18338.43 135
18339.71 147
18340.99 143
18342.27 147
18343.55 146
18344.83 134
18346.11 144
18347.39 141
18348.67 131
18349.95 139
18351.23 129
18352.51 130
18353.79 132
18355.07 130
18356.35 137
18357.63 150
18358.91 131
18360.19 128
18361.47 108
18362.75 126
18364.03 147
18365.31 144
18366.59 132
18367.87 119
18369.15 136
18370.43 150
18371.71 154
18372.99 133
18374.27 136
18375.55 141
18376.83 142
18378.12 126
18379.40 132
18380.68 149
18381.96 119
18383.24 159
18384.52 144
18385.80 122
18387.08 135
18388.36 135
18389.65 152
18390.93 140
18392.21 135
18393.49 137
18394.77 168
18396.05 124
18397.33 128
18398.62 138
18399.90 139
18401.18 133
18402.46 131
18403.74 136
18405.02 123
18406.31 131
18407.59 143
18408.87 131
18410.15 128
18411.43 131
18412.72 144
18414.00 123
18415.28 127
18416.56 124
18417.84 136
18419.13 121
18420.41 123
18421.69 121
18422.97 132
18424.26 124
18425.54 141
18426.82 124
18428.10 116
18429.39 121
18430.67 120
18431.95 136
18433.23 133
18434.52 127
18435.80 135
18437.08 144
18438.37 140
18439.65 138
18440.93 117
18442.22 126
18443.50 136
18444.78 119
18446.06 126
18447.35 128
18448.63 123
18449.91 131
18451.20 131
18452.48 138
18453.76 152
18455.05 129
18456.33 146
18457.62 113
18458.90 119
18460.18 142
18461.47 130
18462.75 138
18464.03 135
18465.32 131
18466.60 129
18467.89 116
18469.17 129
18470.45 126
18471.74 120
18473.02 127
18474.31 143
18475.59 162
18476.88 154
18478.16 138
18479.44 125
18480.73 127
18482.01 132
18483.30 153
18484.58 130
18485.87 109
18487.15 134
18488.44 146
18489.72 138
18491.01 121
18492.29 143
18493.58 127
18494.86 159
18496.15 137
18497.43 137
18498.72 119
18500.00 135
18501.29 146
18502.57 141
18503.86 117
18505.14 140
18506.43 149
18507.71 154
18509.00 123
18510.28 137
18511.57 130
18512.85 131
18514.14 133
18515.42 124
18516.71 137
18518.00 136
18519.28 111
18520.57 148
18521.85 123
18523.14 133
18524.43 129
18525.71 127
18527.00 152
18528.28 134
18529.57 114
18530.86 131
18532.14 145
18533.43 148
18534.71 151
18536.00 136
18537.29 120
18538.57 154
18539.86 163
18541.15 125
18542.43 138
18543.72 129
18545.01 148
18546.29 154
18547.58 143
18548.87 143
18550.15 151
18551.44 152
18552.73 139
18554.01 151
18555.30 153
18556.59 145
18557.88 128
18559.16 135
18560.45 135
18561.74 134
18563.02 138
18564.31 131
18565.60 139
18566.89 140
18568.17 148
18569.46 141
18570.75 141
18572.04 139
18573.32 125
18574.61 129
18575.90 141
18577.19 139
18578.48 135
18579.76 151
18581.05 159
18582.34 158
18583.63 155
18584.92 145
18586.20 149
18587.49 140
18588.78 143
18590.07 128
18591.36 124
18592.64 147
18593.93 147
18595.22 154
18596.51 144
18597.80 135
18599.09 150
18600.38 165
18601.66 146
18602.95 148
18604.24 148
18605.53 166
18606.82 160
18608.11 143
18609.40 146
18610.69 152
18611.98 160
18613.26 155
18614.55 152
18615.84 185
18617.13 169
18618.42 160
18619.71 163
18621.00 171
18622.29 159
18623.58 165
18624.87 158
18626.16 147
18627.45 153
18628.74 158
18630.03 136
18631.32 149
18632.61 152
18633.89 158
18635.18 152
18636.47 143
18637.76 156
18639.05 136
18640.34 147
18641.63 162
18642.92 152
18644.21 139
18645.50 134
18646.79 145
18648.09 135
18649.38 140
18650.67 141
18651.96 147
18653.25 132
18654.54 123
18655.83 127
18657.12 138
18658.41 109
18659.70 116
18660.99 140
18662.28 148
18663.57 125
18664.86 128
18666.15 123
18667.44 124
18668.74 125
18670.03 124
18671.32 139
18672.61 133
18673.90 124
18675.19 129
18676.48 129
18677.77 125
18679.06 134
18680.36 125
18681.65 128
18682.94 126
18684.23 141
18685.52 125
18686.81 116
18688.11 137
18689.40 133
18690.69 147
18691.98 124
18693.27 113
18694.56 122
18695.86 128
18697.15 119
18698.44 117
18699.73 123
18701.02 126
18702.32 130
18703.61 131
18704.90 119
18706.19 116
18707.48 101
18708.78 120
18710.07 131
18711.36 119
18712.65 123
18713.95 129
18715.24 125
18716.53 120
18717.83 110
18719.12 113
18720.41 123
18721.70 120
18723.00 126
18724.29 119
18725.58 131
18726.87 132
18728.17 135
18729.46 106
18730.75 136
18732.05 124
18733.34 125
18734.63 123
18735.93 149
18737.22 117
18738.51 134
18739.81 134
18741.10 128
18742.39 112
18743.69 150
18744.98 121
18746.27 103
18747.57 119
18748.86 110
18750.16 115
18751.45 124
18752.74 125
18754.04 116
18755.33 119
18756.63 122
18757.92 114
18759.21 116
18760.51 116
18761.80 117
18763.10 116
18764.39 126
18765.69 127
18766.98 121
18768.27 115
18769.57 123
18770.86 108
18772.16 121
18773.45 115
18774.75 113
18776.04 106
18777.34 122
18778.63 130
18779.93 120
18781.22 101
18782.52 106
18783.81 107
18785.11 110
18786.40 109
18787.70 105
18788.99 97
18790.29 117
18791.58 106
18792.88 121
18794.17 97
18795.47 130
18796.76 109
18798.06 115
18799.35 122
18800.65 130
18801.94 129
18803.24 114
18804.54 129
18805.83 127
18807.13 115
18808.42 136
18809.72 139
18811.01 120
18812.31 130
18813.61 117
18814.90 130
18816.20 114
18817.49 122
18818.79 113
18820.09 128
18821.38 121
18822.68 112
18823.98 106
18825.27 117
18826.57 114
18827.87 126
18829.16 110
18830.46 108
18831.75 126
18833.05 118
18834.35 123
18835.64 120
18836.94 138
18838.24 124
18839.54 121
18840.83 116
18842.13 106
18843.43 123
18844.72 123
18846.02 122
18847.32 126
18848.61 104
18849.91 107
18851.21 122
18852.51 112
18853.80 99
18855.10 120
18856.40 113
18857.70 114
18858.99 120
18860.29 116
18861.59 111
18862.89 124
18864.18 117
18865.48 123
18866.78 135
18868.08 133
18869.38 123
18870.67 103
18871.97 108
18873.27 134
18874.57 120
18875.87 126
18877.16 127
18878.46 108
18879.76 124
18881.06 116
18882.36 116
18883.66 121
18884.95 126
18886.25 134
18887.55 121
18888.85 117
18890.15 125
18891.45 117
18892.75 127
18894.04 128
18895.34 114
18896.64 120
18897.94 132
18899.24 123
18900.54 105
18901.84 113
18903.14 120
18904.44 109
18905.74 114
18907.03 122
18908.33 112
18909.63 120
18910.93 108
18912.23 127
18913.53 104
18914.83 117
18916.13 125
18917.43 127
18918.73 110
18920.03 117
18921.33 113
18922.63 121
18923.93 123
18925.23 120
18926.53 110
18927.83 116
18929.13 125
18930.43 110
18931.73 123
18933.03 127
18934.33 114
18935.63 134
18936.93 111
18938.23 120
18939.53 115
18940.83 106
18942.13 121
18943.43 120
18944.73 104
18946.03 116
18947.33 117
18948.63 120
18949.93 116
18951.23 100
18952.53 113
18953.84 102
18955.14 99
18956.44 107
18957.74 123
18959.04 128
18960.34 127
18961.64 112
18962.94 101
18964.24 110
18965.54 105
18966.85 107
18968.15 123
18969.45 118
18970.75 109
18972.05 99
18973.35 105
18974.65 114
18975.96 107
18977.26 126
18978.56 126
18979.86 119
18981.16 115
18982.46 125
18983.77 110
18985.07 88
18986.37 106
18987.67 122
18988.97 118
18990.28 110
18991.58 129
18992.88 115
18994.18 114
18995.49 104
18996.79 97
18998.09 106
18999.39 130
19000.69 114
19002.00 108
19003.30 123
19004.60 118
19005.90 115
19007.21 113
19008.51 95
19009.81 102
19011.12 107
19012.42 104
19013.72 103
19015.02 110
19016.33 124
19017.63 106
19018.93 107
19020.24 121
19021.54 115
19022.84 106
19024.15 100
19025.45 107
19026.75 109
19028.06 96
19029.36 92
19030.66 107
19031.97 114
19033.27 121
19034.57 120
19035.88 109
19037.18 115
19038.48 126
19039.79 126
19041.09 127
19042.40 127
19043.70 112
19045.00 120
19046.31 90
19047.61 111
19048.92 119
19050.22 132
19051.52 108
19052.83 109
19054.13 116
19055.44 123
19056.74 126
19058.05 109
19059.35 118
19060.65 99
19061.96 102
19063.26 112
19064.57 102
19065.87 112
19067.18 100
19068.48 118
19069.79 121
19071.09 101
19072.40 108
19073.70 124
19075.01 130
19076.31 98
19077.62 119
19078.92 106
19080.23 115
19081.53 111
19082.84 113
19084.14 125
19085.45 115
19086.75 114
19088.06 111
19089.36 117
19090.67 125
19091.98 126
19093.28 115
19094.59 115
19095.89 126
19097.20 118
19098.50 107
19099.81 107
19101.12 113
19102.42 95
19103.73 111
19105.03 105
19106.34 105
19107.65 117
19108.95 102
19110.26 110
19111.56 119
19112.87 129
19114.18 135
19115.48 110
19116.79 126
19118.10 115
19119.40 114
19120.71 112
19122.02 114
19123.32 127
19124.63 112
19125.94 109
19127.24 120
19128.55 125
19129.86 122
19131.16 135
19132.47 118
19133.78 122
19135.08 125
19136.39 120
19137.70 136
19139.01 122
19140.31 122
19141.62 133
19142.93 135
19144.23 112
19145.54 125
19146.85 125
19148.16 122
19149.46 133
19150.77 111
19152.08 107
19153.39 113
19154.69 114
19156.00 106
19157.31 123
19158.62 120
19159.93 112
19161.23 124
19162.54 123
19163.85 125
19165.16 118
19166.47 117
19167.77 126
19169.08 135
19170.39 108
19171.70 112
19173.01 112
19174.32 123
19175.62 116
19176.93 104
19178.24 104
19179.55 127
19180.86 115
19182.17 120
19183.48 115
19184.78 98
19186.09 107
19187.40 102
19188.71 112
19190.02 107
19191.33 113
19192.64 107
19193.95 101
19195.26 114
19196.56 111
19197.87 114
19199.18 122
19200.49 110
19201.80 105
19203.11 117
19204.42 110
19205.73 97
19207.04 112
19208.35 119
19209.66 117
19210.97 102
19212.28 130
19213.59 123
19214.90 111
19216.21 115
19217.52 105
19218.83 127
19220.14 115
19221.45 104
19222.76 115
19224.07 126
19225.38 132
19226.69 108
19228.00 113
19229.31 108
19230.62 119
19231.93 114
19233.24 123
19234.55 119
19235.86 108
19237.17 112
19238.48 97
19239.79 97
19241.10 97
19242.41 95
19243.72 113
19245.03 97
19246.35 107
19247.66 104
19248.97 110
19250.28 118
19251.59 105
19252.90 98
19254.21 98
19255.52 110
19256.83 115
19258.14 97
19259.46 106
19260.77 114
19262.08 115
19263.39 105
19264.70 103
19266.01 108
19267.32 114
19268.64 109
19269.95 102
19271.26 106
19272.57 108
19273.88 106
19275.20 107
19276.51 119
19277.82 124
19279.13 117
19280.44 101
19281.75 107
19283.07 120
19284.38 105
19285.69 103
19287.00 107
19288.32 107
19289.63 110
19290.94 114
19292.25 117
19293.57 123
19294.88 124
19296.19 118
19297.50 113
19298.82 105
19300.13 105
19301.44 109
19302.75 97
19304.07 114
19305.38 113
19306.69 101
19308.01 127
19309.32 118
19310.63 104
19311.94 105
19313.26 108
19314.57 116
19315.88 118
19317.20 113
19318.51 122
19319.82 121
19321.14 118
19322.45 112
19323.76 107
19325.08 116
19326.39 130
19327.70 124
19329.02 103
19330.33 111
19331.65 112
19332.96 112
19334.27 108
19335.59 99
19336.90 109
19338.22 125
19339.53 128
19340.84 117
19342.16 89
19343.47 106
19344.79 110
19346.10 91
19347.41 86
19348.73 103
19350.04 117
19351.36 125
19352.67 91
19353.99 97
19355.30 127
19356.62 112
19357.93 102
19359.25 109
19360.56 107
19361.87 106
19363.19 100
19364.50 120
19365.82 118
19367.13 94
19368.45 103
19369.76 121
19371.08 101
19372.39 113
19373.71 119
19375.02 93
19376.34 90
19377.66 96
19378.97 108
19380.29 99
19381.60 102
19382.92 110
19384.23 118
19385.55 114
19386.86 106
19388.18 109
19389.50 109
19390.81 106
19392.13 100
19393.44 95
19394.76 102
19396.07 115
19397.39 102
19398.71 107
19400.02 110
19401.34 102
19402.65 107
19403.97 104
19405.29 111
19406.60 100
19407.92 111
19409.24 110
19410.55 117
19411.87 110
19413.19 108
19414.50 122
19415.82 112
19417.14 98
19418.45 90
19419.77 99
19421.09 96
19422.40 113
19423.72 117
19425.04 106
19426.35 99
19427.67 108
19428.99 102
19430.30 108
19431.62 96
19432.94 130
19434.26 121
19435.57 107
19436.89 131
19438.21 102
19439.53 114
19440.84 109
19442.16 112
19443.48 95
19444.80 103
19446.11 109
19447.43 117
19448.75 109
19450.07 99
19451.38 96
19452.70 110
19454.02 106
19455.34 97
19456.66 111
19457.97 114
19459.29 91
19460.61 108
19461.93 114
19463.25 93
19464.57 121
19465.88 110
19467.20 107
19468.52 126
19469.84 121
19471.16 102
19472.48 115
19473.79 117
19475.11 111
19476.43 105
19477.75 114
19479.07 102
19480.39 113
19481.71 105
19483.03 105
19484.34 85
19485.66 101
19486.98 122
19488.30 111
19489.62 113
19490.94 115
19492.26 125
19493.58 118
19494.90 126
19496.22 116
19497.54 96
19498.86 104
19500.18 100
19501.50 95
19502.81 104
19504.13 96
19505.45 100
19506.77 123
19508.09 109
19509.41 111
19510.73 112
19512.05 102
19513.37 121
19514.69 118
19516.01 104
19517.33 120
19518.65 119
19519.97 123
19521.29 113
19522.61 117
19523.93 120
19525.25 115
19526.57 127
19527.89 112
19529.22 99
19530.54 109
19531.86 116
19533.18 121
19534.50 99
19535.82 106
19537.14 105
19538.46 114
19539.78 111
19541.10 112
19542.42 109
19543.74 104
19545.06 104
19546.39 121
19547.71 116
19549.03 112
19550.35 117
19551.67 118
19552.99 107
19554.31 94
19555.63 117
19556.96 113
19558.28 114
19559.60 117
19560.92 104
19562.24 110
19563.56 135
19564.88 104
19566.21 105
19567.53 104
19568.85 91
19570.17 116
19571.49 115
19572.82 102
19574.14 105
19575.46 126
19576.78 99
19578.10 101
19579.43 108
19580.75 116
19582.07 109
19583.39 114
19584.72 130
19586.04 112
19587.36 112
19588.68 113
19590.01 115
19591.33 114
19592.65 113
19593.97 108
19595.30 126
19596.62 116
19597.94 112
19599.26 110
19600.59 121
19601.91 123
19603.23 123
19604.56 99
19605.88 125
19607.20 111
19608.53 123
19609.85 122
19611.17 125
19612.49 115
19613.82 111
19615.14 114
19616.47 114
19617.79 130
19619.11 121
19620.44 126
19621.76 127
19623.08 113
19624.41 108
19625.73 124
19627.05 116
19628.38 117
19629.70 125
19631.03 117
19632.35 125
19633.67 125
19635.00 120
19636.32 114
19637.65 111
19638.97 120
19640.29 118
19641.62 109
19642.94 124
19644.27 103
19645.59 117
19646.92 106
19648.24 107
19649.57 105
19650.89 110
19652.21 102
19653.54 115
19654.86 100
19656.19 90
19657.51 115
19658.84 114
19660.16 109
19661.49 122
19662.81 118
19664.14 109
19665.46 119
19666.79 111
19668.11 121
19669.44 127
19670.76 124
19672.09 117
19673.41 124
19674.74 109
19676.07 104
19677.39 108
19678.72 114
19680.04 121
19681.37 119
19682.69 126
19684.02 104
19685.34 125
19686.67 113
19688.00 133
19689.32 113
19690.65 127
19691.97 129
19693.30 123
19694.63 107
19695.95 116
19697.28 118
19698.60 126
19699.93 107
19701.26 126
19702.58 114
19703.91 113
19705.24 115
19706.56 121
19707.89 122
19709.22 114
19710.54 112
19711.87 108
19713.20 127
19714.52 123
19715.85 117
19717.18 124
19718.50 125
19719.83 119
19721.16 106
19722.48 125
19723.81 117
19725.14 114
19726.47 114
19727.79 127
19729.12 118
19730.45 109
19731.77 116
19733.10 116
19734.43 124
19735.76 104
19737.08 116
19738.41 110
19739.74 113
19741.07 103
19742.39 127
19743.72 135
19745.05 120
19746.38 128
19747.71 129
19749.03 118
19750.36 116
19751.69 120
19753.02 125
19754.35 94
19755.67 111
19757.00 109
19758.33 119
19759.66 112
19760.99 114
19762.31 132
19763.64 143
19764.97 130
19766.30 112
19767.63 115
19768.96 108
19770.29 123
19771.61 120
19772.94 103
19774.27 122
19775.60 125
19776.93 114
19778.26 117
19779.59 107
19780.92 110
19782.25 111
19783.57 118
19784.90 124
19786.23 130
19787.56 115
19788.89 112
19790.22 109
19791.55 122
19792.88 129
19794.21 117
19795.54 121
19796.87 121
19798.20 124
19799.53 114
19800.86 115
19802.19 110
19803.52 116
19804.85 118
19806.18 119
19807.50 120
19808.83 130
19810.16 136
19811.49 107
19812.82 93
19814.15 96
19815.49 129
19816.82 138
19818.15 100
19819.48 131
19820.81 114
19822.14 122
19823.47 130
19824.80 122
19826.13 131
19827.46 114
19828.79 124
19830.12 118
19831.45 113
19832.78 127
19834.11 134
19835.44 138
19836.77 131
19838.10 121
19839.44 111
19840.77 116
19842.10 97
19843.43 117
19844.76 130
19846.09 128
19847.42 108
19848.75 102
19850.08 124
19851.42 123
19852.75 131
19854.08 100
19855.41 109
19856.74 114
19858.07 122
19859.40 140
19860.74 122
19862.07 125
19863.40 128
19864.73 124
19866.06 114
19867.40 115
19868.73 127
19870.06 122
19871.39 131
19872.72 130
19874.06 107
19875.39 123
19876.72 122
19878.05 119
19879.38 110
19880.72 115
19882.05 117
19883.38 128
19884.71 118
19886.05 126
19887.38 119
19888.71 116
19890.04 130
19891.38 114
19892.71 122
19894.04 110
19895.38 116
19896.71 118
19898.04 121
19899.37 105
19900.71 107
19902.04 125
19903.37 106
19904.71 108
19906.04 105
19907.37 138
19908.71 112
19910.04 116
19911.37 121
19912.71 111
19914.04 107
19915.37 123
19916.71 117
19918.04 126
19919.37 127
19920.71 128
19922.04 120
19923.37 122
19924.71 125
19926.04 120
19927.38 116
19928.71 139
19930.04 127
19931.38 123
19932.71 128
19934.05 122
19935.38 134
19936.71 113
19938.05 121
19939.38 131
19940.72 126
19942.05 131
19943.39 124
19944.72 134
19946.06 115
19947.39 106
19948.72 135
19950.06 128
19951.39 119
19952.73 117
19954.06 113
19955.40 124
19956.73 102
19958.07 112
19959.40 118
19960.74 136
19962.07 128
19963.41 118
19964.74 133
19966.08 122
19967.41 141
19968.75 115
19970.08 114
19971.42 127
19972.76 127
19974.09 127
19975.43 119
19976.76 111
19978.10 123
19979.43 119
19980.77 129
19982.10 128
19983.44 138
19984.78 124
19986.11 117
19987.45 130
19988.78 129
19990.12 114
19991.46 112
19992.79 135
19994.13 122
19995.46 123
19996.80 129
19998.14 135
19999.47 120
20000.81 119
20002.15 136
20003.48 132
20004.82 125
20006.16 117
20007.49 124
20008.83 133
20010.17 119
20011.50 118
20012.84 105
20014.18 125
20015.51 112
20016.85 124
20018.19 113
20019.52 122
20020.86 126
20022.20 139
20023.53 123
20024.87 103
20026.21 126
20027.55 121
20028.88 140
20030.22 119
20031.56 123
20032.90 125
20034.23 129
20035.57 115
20036.91 133
20038.25 123
20039.58 117
20040.92 129
20042.26 135
20043.60 131
20044.93 139
20046.27 99
20047.61 135
20048.95 127
20050.29 115
20051.62 120
20052.96 113
20054.30 122
20055.64 141
20056.98 130
20058.32 127
20059.65 141
20060.99 124
20062.33 121
20063.67 122
20065.01 115
20066.35 130
20067.68 141
20069.02 127
20070.36 127
20071.70 121
20073.04 138
20074.38 135
20075.72 110
20077.06 141
20078.40 129
20079.73 132
20081.07 121
20082.41 142
20083.75 128
20085.09 131
20086.43 130
20087.77 122
20089.11 120
20090.45 135
20091.79 137
20093.13 143
20094.47 122
20095.81 138
20097.15 134
20098.48 136
20099.82 147
20101.16 129
20102.50 114
20103.84 124
20105.18 131
20106.52 129
20107.86 158
20109.20 131
20110.54 136
20111.88 133
20113.22 117
20114.56 142
20115.90 143
20117.24 130
20118.58 127
20119.93 131
20121.27 146
20122.61 125
20123.95 127
20125.29 138
20126.63 129
20127.97 127
20129.31 120
20130.65 121
20131.99 127
20133.33 128
20134.67 128
20136.01 130
