# Supplementary material for: MALDI-TOF MS typing enables the classification of brewing yeasts of the genus Saccharomyces to major beer styles
Source: PLoS One. 2017 Aug 9;12(8):e0181694. doi: 10.1371/journal.pone.0181694 (PMC5549903; doi:10.1371/journal.pone.0181694)
Supplement: S8 File — The directory includes 90 raw files and was zipped to “.zip”; the folder has three strains with 30 spectra per strain; S1 Text explains the raw files with an example and Table 1 represents the yeast strains used within the experiment. (ZIP) [file pone.0181694.s011.zip › 22-24/30283-8J4-Lag-Lag-Lag-YPG-18h-E-E_2016-09-22_5_0_D9_1.dat]

1999.90 396
2000.32 418
2000.75 396
2001.17 373
2001.59 429
2002.01 451
2002.43 417
2002.86 361
2003.28 360
2003.70 373
2004.12 320
2004.54 358
2004.97 358
2005.39 372
2005.81 352
2006.23 356
2006.66 385
2007.08 363
2007.50 363
2007.92 357
2008.35 342
2008.77 355
2009.19 339
2009.61 390
2010.04 372
2010.46 383
2010.88 369
2011.31 410
2011.73 369
2012.15 335
2012.57 284
2013.00 303
2013.42 326
2013.84 334
2014.27 357
2014.69 321
2015.11 339
2015.54 365
2015.96 328
2016.38 315
2016.81 354
2017.23 312
2017.65 333
2018.08 332
2018.50 345
2018.93 354
2019.35 393
2019.77 340
2020.20 345
2020.62 383
2021.04 385
2021.47 389
2021.89 351
2022.32 362
2022.74 417
2023.17 378
2023.59 403
2024.01 351
2024.44 351
2024.86 343
2025.29 349
2025.71 310
2026.14 358
2026.56 366
2026.98 394
2027.41 405
2027.83 377
2028.26 343
2028.68 352
2029.11 349
2029.53 354
2029.96 367
2030.38 338
2030.81 345
2031.23 352
2031.66 309
2032.08 324
2032.51 385
2032.93 327
2033.36 336
2033.78 325
2034.21 358
2034.63 314
2035.06 353
2035.49 342
2035.91 312
2036.34 335
2036.76 314
2037.19 358
2037.61 330
2038.04 348
2038.47 335
2038.89 351
2039.32 373
2039.74 373
2040.17 380
2040.59 349
2041.02 339
2041.45 322
2041.87 352
2042.30 354
2042.73 311
2043.15 365
2043.58 340
2044.00 338
2044.43 340
2044.86 352
2045.28 387
2045.71 366
2046.14 344
2046.56 367
2046.99 432
2047.42 371
2047.84 372
2048.27 416
2048.70 386
2049.12 364
2049.55 373
2049.98 378
2050.40 387
2050.83 353
2051.26 322
2051.69 344
2052.11 373
2052.54 357
2052.97 346
2053.40 322
2053.82 321
2054.25 330
2054.68 332
2055.10 305
2055.53 325
2055.96 335
2056.39 348
2056.82 388
2057.24 398
2057.67 349
2058.10 382
2058.53 399
2058.95 369
2059.38 415
2059.81 417
2060.24 397
2060.67 374
2061.09 397
2061.52 393
2061.95 379
2062.38 390
2062.81 378
2063.24 390
2063.66 420
2064.09 400
2064.52 416
2064.95 467
2065.38 414
2065.81 470
2066.24 454
2066.66 478
2067.09 530
2067.52 561
2067.95 465
2068.38 443
2068.81 415
2069.24 363
2069.67 356
2070.10 373
2070.52 356
2070.95 358
2071.38 341
2071.81 302
2072.24 309
2072.67 318
2073.10 309
2073.53 322
2073.96 353
2074.39 353
2074.82 356
2075.25 401
2075.68 391
2076.11 374
2076.54 373
2076.97 398
2077.40 381
2077.83 408
2078.26 370
2078.69 360
2079.12 346
2079.55 334
2079.98 397
2080.41 404
2080.84 377
2081.27 373
2081.70 406
2082.13 400
2082.56 414
2082.99 409
2083.42 401
2083.85 414
2084.28 378
2084.71 427
2085.14 372
2085.57 336
2086.00 373
2086.43 366
2086.86 389
2087.29 376
2087.73 372
2088.16 373
2088.59 326
2089.02 382
2089.45 378
2089.88 352
2090.31 335
2090.74 323
2091.17 347
2091.61 364
2092.04 369
2092.47 381
2092.90 355
2093.33 334
2093.76 286
2094.19 316
2094.63 317
2095.06 290
2095.49 361
2095.92 345
2096.35 348
2096.78 339
2097.22 342
2097.65 320
2098.08 331
2098.51 316
2098.94 284
2099.38 304
2099.81 340
2100.24 291
2100.67 315
2101.11 300
2101.54 301
2101.97 314
2102.40 321
2102.83 281
2103.27 328
2103.70 332
2104.13 384
2104.56 346
2105.00 315
2105.43 365
2105.86 377
2106.30 350
2106.73 344
2107.16 341
2107.59 349
2108.03 374
2108.46 358
2108.89 421
2109.33 367
2109.76 397
2110.19 332
2110.63 359
2111.06 348
2111.49 299
2111.93 330
2112.36 311
2112.79 342
2113.23 315
2113.66 331
2114.09 324
2114.53 323
2114.96 313
2115.40 337
2115.83 349
2116.26 358
2116.70 364
2117.13 286
2117.56 276
2118.00 341
2118.43 307
2118.87 294
2119.30 312
2119.73 334
2120.17 336
2120.60 308
2121.04 310
2121.47 315
2121.91 318
2122.34 297
2122.78 343
2123.21 379
2123.64 367
2124.08 361
2124.51 383
2124.95 368
2125.38 333
2125.82 332
2126.25 386
2126.69 367
2127.12 391
2127.56 356
2127.99 345
2128.43 377
2128.86 380
2129.30 462
2129.73 432
2130.17 478
2130.60 439
2131.04 451
2131.47 457
2131.91 456
2132.35 452
2132.78 430
2133.22 447
2133.65 429
2134.09 372
2134.52 437
2134.96 394
2135.40 385
2135.83 400
2136.27 368
2136.70 339
2137.14 320
2137.57 343
2138.01 370
2138.45 321
2138.88 316
2139.32 347
2139.76 363
2140.19 352
2140.63 283
2141.06 292
2141.50 303
2141.94 327
2142.37 323
2142.81 303
2143.25 328
2143.68 326
2144.12 314
2144.56 307
2144.99 291
2145.43 314
2145.87 316
2146.30 343
2146.74 335
2147.18 333
2147.62 364
2148.05 364
2148.49 406
2148.93 388
2149.36 365
2149.80 422
2150.24 422
2150.68 413
2151.11 405
2151.55 444
2151.99 460
2152.43 401
2152.86 402
2153.30 482
2153.74 451
2154.18 382
2154.61 362
2155.05 350
2155.49 333
2155.93 339
2156.37 336
2156.80 356
2157.24 399
2157.68 324
2158.12 315
2158.56 299
2158.99 345
2159.43 326
2159.87 321
2160.31 378
2160.75 342
2161.19 313
2161.62 338
2162.06 375
2162.50 367
2162.94 359
2163.38 342
2163.82 373
2164.26 369
2164.69 390
2165.13 393
2165.57 384
2166.01 429
2166.45 425
2166.89 420
2167.33 408
2167.77 402
2168.21 428
2168.65 443
2169.08 443
2169.52 432
2169.96 446
2170.40 458
2170.84 433
2171.28 408
2171.72 440
2172.16 466
2172.60 449
2173.04 471
2173.48 455
2173.92 479
2174.36 480
2174.80 460
2175.24 496
2175.68 435
2176.12 467
2176.56 465
2177.00 494
2177.44 478
2177.88 473
2178.32 445
2178.76 441
2179.20 454
2179.64 463
2180.08 444
2180.52 446
2180.96 470
2181.40 462
2181.84 399
2182.28 412
2182.72 388
2183.16 424
2183.60 383
2184.04 368
2184.48 375
2184.93 344
2185.37 375
2185.81 405
2186.25 363
2186.69 386
2187.13 431
2187.57 408
2188.01 414
2188.45 366
2188.89 452
2189.34 429
2189.78 463
2190.22 460
2190.66 427
2191.10 444
2191.54 441
2191.98 409
2192.43 414
2192.87 410
2193.31 414
2193.75 429
2194.19 396
2194.63 426
2195.08 400
2195.52 425
2195.96 407
2196.40 453
2196.84 457
2197.29 447
2197.73 405
2198.17 402
2198.61 399
2199.06 440
2199.50 411
2199.94 397
2200.38 353
2200.82 369
2201.27 403
2201.71 378
2202.15 333
2202.59 339
2203.04 397
2203.48 388
2203.92 399
2204.37 374
2204.81 387
2205.25 420
2205.69 443
2206.14 423
2206.58 429
2207.02 427
2207.47 424
2207.91 428
2208.35 439
2208.80 460
2209.24 443
2209.68 444
2210.13 446
2210.57 419
2211.01 387
2211.46 407
2211.90 446
2212.34 394
2212.79 358
2213.23 405
2213.67 428
2214.12 382
2214.56 404
2215.01 390
2215.45 418
2215.89 377
2216.34 388
2216.78 395
2217.23 411
2217.67 400
2218.11 353
2218.56 306
2219.00 345
2219.45 363
2219.89 372
2220.34 386
2220.78 418
2221.22 378
2221.67 373
2222.11 355
2222.56 374
2223.00 425
2223.45 438
2223.89 445
2224.34 410
2224.78 444
2225.23 461
2225.67 455
2226.12 428
2226.56 428
2227.01 427
2227.45 428
2227.90 434
2228.34 446
2228.79 429
2229.23 416
2229.68 470
2230.12 429
2230.57 407
2231.01 401
2231.46 434
2231.90 431
2232.35 439
2232.80 435
2233.24 443
2233.69 468
2234.13 460
2234.58 419
2235.02 419
2235.47 449
2235.92 402
2236.36 380
2236.81 402
2237.25 400
2237.70 413
2238.15 427
2238.59 379
2239.04 396
2239.49 392
2239.93 366
2240.38 394
2240.82 378
2241.27 400
2241.72 386
2242.16 371
2242.61 349
2243.06 371
2243.50 387
2243.95 362
2244.40 346
2244.84 352
2245.29 364
2245.74 363
2246.19 365
2246.63 367
2247.08 366
2247.53 367
2247.97 364
2248.42 394
2248.87 323
2249.32 333
2249.76 404
2250.21 354
2250.66 393
2251.10 389
2251.55 434
2252.00 455
2252.45 376
2252.89 382
2253.34 413
2253.79 401
2254.24 377
2254.69 355
2255.13 349
2255.58 343
2256.03 383
2256.48 401
2256.93 347
2257.37 324
2257.82 308
2258.27 344
2258.72 314
2259.17 344
2259.61 350
2260.06 337
2260.51 340
2260.96 341
2261.41 365
2261.86 382
2262.31 404
2262.75 383
2263.20 363
2263.65 371
2264.10 385
2264.55 352
2265.00 410
2265.45 410
2265.90 378
2266.34 365
2266.79 385
2267.24 385
2267.69 403
2268.14 414
2268.59 387
2269.04 450
2269.49 446
2269.94 491
2270.39 553
2270.84 517
2271.29 518
2271.74 504
2272.18 475
2272.63 575
2273.08 584
2273.53 554
2273.98 588
2274.43 628
2274.88 674
2275.33 718
2275.78 694
2276.23 701
2276.68 740
2277.13 818
2277.58 824
2278.03 830
2278.48 857
2278.93 733
2279.38 651
2279.83 631
2280.28 595
2280.73 557
2281.19 551
2281.64 469
2282.09 428
2282.54 422
2282.99 421
2283.44 407
2283.89 422
2284.34 382
2284.79 370
2285.24 371
2285.69 385
2286.14 378
2286.59 373
2287.04 337
2287.50 407
2287.95 511
2288.40 442
2288.85 496
2289.30 459
2289.75 553
2290.20 606
2290.65 584
2291.11 567
2291.56 615
2292.01 589
2292.46 632
2292.91 616
2293.36 629
2293.82 591
2294.27 584
2294.72 585
2295.17 639
2295.62 548
2296.07 499
2296.53 567
2296.98 481
2297.43 392
2297.88 436
2298.33 432
2298.79 450
2299.24 422
2299.69 430
2300.14 476
2300.60 448
2301.05 386
2301.50 401
2301.95 402
2302.41 392
2302.86 385
2303.31 391
2303.76 408
2304.22 383
2304.67 414
2305.12 413
2305.57 418
2306.03 398
2306.48 406
2306.93 371
2307.39 420
2307.84 359
2308.29 360
2308.75 374
2309.20 410
2309.65 434
2310.11 452
2310.56 462
2311.01 427
2311.47 427
2311.92 483
2312.37 500
2312.83 442
2313.28 469
2313.73 484
2314.19 481
2314.64 430
2315.09 401
2315.55 424
2316.00 407
2316.46 419
2316.91 416
2317.36 422
2317.82 440
2318.27 400
2318.73 430
2319.18 419
2319.63 421
2320.09 438
2320.54 464
2321.00 429
2321.45 443
2321.91 440
2322.36 453
2322.82 403
2323.27 434
2323.72 482
2324.18 504
2324.63 514
2325.09 513
2325.54 552
2326.00 557
2326.45 497
2326.91 572
2327.36 498
2327.82 511
2328.27 506
2328.73 462
2329.18 462
2329.64 444
2330.09 444
2330.55 427
2331.00 376
2331.46 407
2331.92 437
2332.37 374
2332.83 350
2333.28 384
2333.74 363
2334.19 388
2334.65 386
2335.10 367
2335.56 417
2336.02 399
2336.47 397
2336.93 358
2337.38 360
2337.84 367
2338.30 358
2338.75 346
2339.21 388
2339.66 356
2340.12 369
2340.58 351
2341.03 349
2341.49 390
2341.95 400
2342.40 376
2342.86 370
2343.32 384
2343.77 324
2344.23 336
2344.68 359
2345.14 350
2345.60 336
2346.06 346
2346.51 413
2346.97 385
2347.43 397
2347.88 376
2348.34 397
2348.80 378
2349.25 376
2349.71 347
2350.17 335
2350.63 402
2351.08 397
2351.54 404
2352.00 391
2352.46 402
2352.91 408
2353.37 391
2353.83 391
2354.29 390
2354.74 388
2355.20 390
2355.66 372
2356.12 343
2356.57 377
2357.03 370
2357.49 387
2357.95 393
2358.41 399
2358.86 413
2359.32 370
2359.78 404
2360.24 403
2360.70 389
2361.15 359
2361.61 396
2362.07 377
2362.53 434
2362.99 426
2363.45 396
2363.91 447
2364.36 453
2364.82 425
2365.28 420
2365.74 397
2366.20 424
2366.66 389
2367.12 403
2367.57 398
2368.03 397
2368.49 502
2368.95 443
2369.41 400
2369.87 408
2370.33 401
2370.79 399
2371.25 446
2371.71 448
2372.17 446
2372.63 417
2373.09 487
2373.54 483
2374.00 549
2374.46 557
2374.92 543
2375.38 586
2375.84 524
2376.30 558
2376.76 509
2377.22 495
2377.68 497
2378.14 410
2378.60 419
2379.06 441
2379.52 420
2379.98 441
2380.44 413
2380.90 386
2381.36 393
2381.82 362
2382.28 350
2382.74 347
2383.20 406
2383.66 357
2384.12 401
2384.59 429
2385.05 374
2385.51 375
2385.97 354
2386.43 357
2386.89 349
2387.35 401
2387.81 359
2388.27 378
2388.73 357
2389.19 369
2389.65 352
2390.12 374
2390.58 382
2391.04 421
2391.50 401
2391.96 419
2392.42 393
2392.88 416
2393.34 387
2393.81 394
2394.27 431
2394.73 439
2395.19 420
2395.65 367
2396.11 386
2396.57 371
2397.04 410
2397.50 413
2397.96 408
2398.42 395
2398.88 387
2399.35 387
2399.81 375
2400.27 382
2400.73 360
2401.19 403
2401.66 367
2402.12 378
2402.58 398
2403.04 405
2403.51 400
2403.97 364
2404.43 377
2404.89 362
2405.36 359
2405.82 400
2406.28 383
2406.74 409
2407.21 420
2407.67 386
2408.13 385
2408.59 360
2409.06 358
2409.52 384
2409.98 434
2410.45 422
2410.91 444
2411.37 377
2411.84 381
2412.30 410
2412.76 406
2413.23 400
2413.69 414
2414.15 416
2414.62 410
2415.08 381
2415.54 386
2416.01 446
2416.47 409
2416.93 408
2417.40 361
2417.86 401
2418.32 363
2418.79 379
2419.25 386
2419.72 431
2420.18 408
2420.64 419
2421.11 367
2421.57 386
2422.04 415
2422.50 405
2422.96 391
2423.43 369
2423.89 387
2424.36 391
2424.82 409
2425.29 366
2425.75 374
2426.22 405
2426.68 419
2427.15 414
2427.61 317
2428.07 386
2428.54 370
2429.00 386
2429.47 333
2429.93 338
2430.40 336
2430.86 365
2431.33 358
2431.79 360
2432.26 348
2432.72 327
2433.19 358
2433.65 375
2434.12 420
2434.59 372
2435.05 364
2435.52 329
2435.98 317
2436.45 366
2436.91 367
2437.38 400
2437.84 378
2438.31 404
2438.78 404
2439.24 409
2439.71 392
2440.17 364
2440.64 374
2441.10 382
2441.57 398
2442.04 415
2442.50 415
2442.97 415
2443.44 381
2443.90 368
2444.37 370
2444.83 364
2445.30 415
2445.77 340
2446.23 362
2446.70 343
2447.17 356
2447.63 384
2448.10 402
2448.57 408
2449.03 360
2449.50 345
2449.97 369
2450.43 429
2450.90 383
2451.37 372
2451.83 341
2452.30 416
2452.77 417
2453.24 389
2453.70 425
2454.17 365
2454.64 408
2455.10 359
2455.57 357
2456.04 327
2456.51 335
2456.97 352
2457.44 408
2457.91 361
2458.38 343
2458.84 360
2459.31 326
2459.78 324
2460.25 359
2460.72 402
2461.18 377
2461.65 372
2462.12 364
2462.59 367
2463.06 393
2463.52 337
2463.99 382
2464.46 368
2464.93 359
2465.40 351
2465.86 369
2466.33 380
2466.80 364
2467.27 400
2467.74 347
2468.21 322
2468.68 366
2469.14 358
2469.61 392
2470.08 370
2470.55 323
2471.02 337
2471.49 379
2471.96 387
2472.43 380
2472.90 396
2473.36 394
2473.83 335
2474.30 359
2474.77 348
2475.24 370
2475.71 408
2476.18 384
2476.65 389
2477.12 418
2477.59 403
2478.06 416
2478.53 384
2479.00 364
2479.47 378
2479.94 336
2480.41 351
2480.87 364
2481.34 341
2481.81 358
2482.28 343
2482.75 353
2483.22 353
2483.69 352
2484.16 403
2484.63 405
2485.10 334
2485.57 363
2486.05 382
2486.52 389
2486.99 409
2487.46 412
2487.93 364
2488.40 390
2488.87 416
2489.34 423
2489.81 424
2490.28 362
2490.75 382
2491.22 401
2491.69 383
2492.16 353
2492.63 362
2493.10 392
2493.58 388
2494.05 399
2494.52 426
2494.99 450
2495.46 417
2495.93 384
2496.40 373
2496.87 359
2497.34 397
2497.82 405
2498.29 405
2498.76 405
2499.23 424
2499.70 416
2500.17 383
2500.64 407
2501.12 327
2501.59 320
2502.06 393
2502.53 379
2503.00 327
2503.48 379
2503.95 377
2504.42 301
2504.89 340
2505.36 375
2505.84 403
2506.31 365
2506.78 362
2507.25 393
2507.72 404
2508.20 431
2508.67 419
2509.14 463
2509.61 495
2510.09 480
2510.56 520
2511.03 561
2511.50 601
2511.98 677
2512.45 711
2512.92 732
2513.40 731
2513.87 714
2514.34 732
2514.81 713
2515.29 645
2515.76 616
2516.23 571
2516.71 511
2517.18 477
2517.65 500
2518.13 500
2518.60 439
2519.07 433
2519.55 452
2520.02 449
2520.49 390
2520.97 415
2521.44 393
2521.91 429
2522.39 440
2522.86 390
2523.34 410
2523.81 403
2524.28 403
2524.76 405
2525.23 367
2525.70 360
2526.18 363
2526.65 363
2527.13 398
2527.60 443
2528.08 415
2528.55 385
2529.02 400
2529.50 389
2529.97 416
2530.45 419
2530.92 411
2531.40 392
2531.87 438
2532.34 426
2532.82 385
2533.29 407
2533.77 418
2534.24 394
2534.72 375
2535.19 368
2535.67 417
2536.14 404
2536.62 383
2537.09 375
2537.57 404
2538.04 416
2538.52 409
2538.99 388
2539.47 417
2539.94 452
2540.42 432
2540.90 377
2541.37 428
2541.85 415
2542.32 437
2542.80 437
2543.27 420
2543.75 400
2544.22 447
2544.70 437
2545.18 444
2545.65 475
2546.13 494
2546.60 513
2547.08 590
2547.56 585
2548.03 590
2548.51 602
2548.98 661
2549.46 670
2549.94 624
2550.41 660
2550.89 624
2551.37 623
2551.84 611
2552.32 607
2552.80 563
2553.27 507
2553.75 547
2554.23 480
2554.70 495
2555.18 458
2555.66 446
2556.13 448
2556.61 420
2557.09 396
2557.56 407
2558.04 418
2558.52 408
2558.99 445
2559.47 473
2559.95 395
2560.43 422
2560.90 389
2561.38 396
2561.86 424
2562.33 409
2562.81 378
2563.29 388
2563.77 388
2564.25 354
2564.72 398
2565.20 366
2565.68 375
2566.16 385
2566.63 410
2567.11 377
2567.59 359
2568.07 363
2568.55 406
2569.02 392
2569.50 375
2569.98 381
2570.46 411
2570.94 384
2571.41 356
2571.89 351
2572.37 335
2572.85 350
2573.33 355
2573.81 407
2574.28 405
2574.76 361
2575.24 365
2575.72 367
2576.20 355
2576.68 360
2577.16 362
2577.64 381
2578.11 331
2578.59 339
2579.07 381
2579.55 335
2580.03 321
2580.51 330
2580.99 343
2581.47 332
2581.95 366
2582.43 386
2582.91 385
2583.39 370
2583.86 327
2584.34 356
2584.82 326
2585.30 349
2585.78 358
2586.26 350
2586.74 343
2587.22 330
2587.70 352
2588.18 376
2588.66 376
2589.14 379
2589.62 377
2590.10 363
2590.58 375
2591.06 361
2591.54 342
2592.02 324
2592.50 347
2592.98 368
2593.46 367
2593.94 349
2594.42 317
2594.90 306
2595.38 307
2595.86 346
2596.35 336
2596.83 330
2597.31 346
2597.79 346
2598.27 305
2598.75 329
2599.23 333
2599.71 327
2600.19 341
2600.67 341
2601.15 346
2601.63 337
2602.12 322
2602.60 347
2603.08 326
2603.56 328
2604.04 297
2604.52 323
2605.00 332
2605.48 375
2605.97 310
2606.45 340
2606.93 326
2607.41 351
2607.89 347
2608.37 373
2608.86 333
2609.34 381
2609.82 361
2610.30 316
2610.78 308
2611.26 309
2611.75 336
2612.23 350
2612.71 357
2613.19 299
2613.68 308
2614.16 297
2614.64 282
2615.12 307
2615.60 341
2616.09 323
2616.57 376
2617.05 363
2617.53 350
2618.02 345
2618.50 323
2618.98 318
2619.46 347
2619.95 351
2620.43 351
2620.91 340
2621.40 352
2621.88 367
2622.36 357
2622.85 381
2623.33 338
2623.81 349
2624.29 361
2624.78 368
2625.26 379
2625.74 360
2626.23 384
2626.71 379
2627.19 392
2627.68 401
2628.16 407
2628.64 383
2629.13 340
2629.61 353
2630.10 334
2630.58 363
2631.06 411
2631.55 409
2632.03 424
2632.51 354
2633.00 394
2633.48 393
2633.97 379
2634.45 388
2634.94 429
2635.42 403
2635.90 393
2636.39 413
2636.87 390
2637.36 376
2637.84 393
2638.33 413
2638.81 365
2639.29 372
2639.78 391
2640.26 374
2640.75 368
2641.23 387
2641.72 384
2642.20 375
2642.69 366
2643.17 345
2643.66 339
2644.14 328
2644.63 376
2645.11 348
2645.60 328
2646.08 374
2646.57 362
2647.05 397
2647.54 358
2648.02 358
2648.51 374
2648.99 392
2649.48 379
2649.97 400
2650.45 403
2650.94 418
2651.42 430
2651.91 398
2652.39 382
2652.88 372
2653.37 393
2653.85 417
2654.34 446
2654.82 437
2655.31 453
2655.80 419
2656.28 452
2656.77 411
2657.25 414
2657.74 387
2658.23 415
2658.71 443
2659.20 426
2659.69 416
2660.17 439
2660.66 412
2661.14 419
2661.63 411
2662.12 413
2662.60 402
2663.09 374
2663.58 404
2664.06 369
2664.55 379
2665.04 395
2665.53 392
2666.01 368
2666.50 384
2666.99 411
2667.47 380
2667.96 410
2668.45 381
2668.94 332
2669.42 376
2669.91 362
2670.40 409
2670.88 439
2671.37 409
2671.86 432
2672.35 412
2672.83 436
2673.32 442
2673.81 420
2674.30 457
2674.79 454
2675.27 481
2675.76 496
2676.25 443
2676.74 438
2677.23 450
2677.71 439
2678.20 456
2678.69 456
2679.18 449
2679.67 419
2680.15 437
2680.64 415
2681.13 411
2681.62 372
2682.11 367
2682.60 400
2683.08 381
2683.57 402
2684.06 403
2684.55 350
2685.04 380
2685.53 369
2686.02 418
2686.51 359
2686.99 377
2687.48 383
2687.97 405
2688.46 428
2688.95 403
2689.44 393
2689.93 428
2690.42 436
2690.91 430
2691.40 413
2691.89 442
2692.38 446
2692.87 439
2693.35 468
2693.84 469
2694.33 425
2694.82 467
2695.31 463
2695.80 514
2696.29 478
2696.78 452
2697.27 462
2697.76 442
2698.25 441
2698.74 395
2699.23 467
2699.72 431
2700.21 446
2700.70 460
2701.19 430
2701.68 386
2702.17 403
2702.66 408
2703.15 419
2703.64 437
2704.13 408
2704.62 446
2705.12 429
2705.61 379
2706.10 416
2706.59 385
2707.08 369
2707.57 366
2708.06 356
2708.55 396
2709.04 360
2709.53 352
2710.02 372
2710.51 397
2711.01 381
2711.50 409
2711.99 385
2712.48 416
2712.97 390
2713.46 358
2713.95 381
2714.44 342
2714.94 362
2715.43 365
2715.92 391
2716.41 424
2716.90 358
2717.39 330
2717.89 380
2718.38 388
2718.87 375
2719.36 368
2719.85 348
2720.34 390
2720.84 430
2721.33 421
2721.82 423
2722.31 444
2722.80 433
2723.30 471
2723.79 462
2724.28 499
2724.77 477
2725.27 476
2725.76 424
2726.25 426
2726.74 443
2727.24 413
2727.73 412
2728.22 436
2728.71 373
2729.21 410
2729.70 408
2730.19 455
2730.69 435
2731.18 435
2731.67 453
2732.16 427
2732.66 457
2733.15 451
2733.64 444
2734.14 493
2734.63 478
2735.12 475
2735.62 463
2736.11 446
2736.60 506
2737.10 505
2737.59 470
2738.08 475
2738.58 481
2739.07 501
2739.56 483
2740.06 509
2740.55 505
2741.05 489
2741.54 502
2742.03 502
2742.53 454
2743.02 442
2743.52 463
2744.01 485
2744.50 442
2745.00 395
2745.49 365
2745.99 386
2746.48 396
2746.97 430
2747.47 440
2747.96 379
2748.46 436
2748.95 429
2749.45 405
2749.94 420
2750.44 445
2750.93 386
2751.43 389
2751.92 447
2752.42 344
2752.91 345
2753.41 383
2753.90 419
2754.40 362
2754.89 360
2755.39 384
2755.88 366
2756.38 418
2756.87 450
2757.37 391
2757.86 395
2758.36 367
2758.85 423
2759.35 433
2759.84 398
2760.34 394
2760.83 442
2761.33 441
2761.83 427
2762.32 421
2762.82 430
2763.31 418
2763.81 429
2764.30 464
2764.80 444
2765.30 390
2765.79 477
2766.29 455
2766.78 438
2767.28 445
2767.78 438
2768.27 409
2768.77 430
2769.27 405
2769.76 427
2770.26 370
2770.76 429
2771.25 424
2771.75 400
2772.24 365
2772.74 388
2773.24 410
2773.73 441
2774.23 403
2774.73 422
2775.23 463
2775.72 427
2776.22 432
2776.72 438
2777.21 487
2777.71 474
2778.21 448
2778.70 452
2779.20 435
2779.70 454
2780.20 451
2780.69 470
2781.19 481
2781.69 414
2782.19 486
2782.68 461
2783.18 390
2783.68 391
2784.18 427
2784.67 408
2785.17 396
2785.67 426
2786.17 435
2786.67 409
2787.16 405
2787.66 406
2788.16 399
2788.66 367
2789.16 375
2789.65 414
2790.15 384
2790.65 380
2791.15 380
2791.65 360
2792.15 371
2792.64 340
2793.14 361
2793.64 328
2794.14 326
2794.64 317
2795.14 307
2795.64 342
2796.13 374
2796.63 325
2797.13 369
2797.63 402
2798.13 370
2798.63 388
2799.13 407
2799.63 365
2800.13 384
2800.62 383
2801.12 416
2801.62 422
2802.12 408
2802.62 392
2803.12 360
2803.62 387
2804.12 411
2804.62 440
2805.12 424
2805.62 430
2806.12 476
2806.62 517
2807.12 466
2807.62 463
2808.12 542
2808.62 495
2809.12 454
2809.62 486
2810.12 497
2810.62 496
2811.12 452
2811.62 459
2812.12 505
2812.62 418
2813.12 390
2813.62 401
2814.12 429
2814.62 446
2815.12 412
2815.62 421
2816.12 408
2816.62 354
2817.12 377
2817.62 431
2818.12 378
2818.62 405
2819.12 355
2819.63 357
2820.13 372
2820.63 382
2821.13 367
2821.63 364
2822.13 342
2822.63 366
2823.13 410
2823.63 397
2824.13 402
2824.64 390
2825.14 357
2825.64 394
2826.14 366
2826.64 366
2827.14 379
2827.64 402
2828.15 368
2828.65 364
2829.15 398
2829.65 367
2830.15 402
2830.65 354
2831.16 338
2831.66 354
2832.16 363
2832.66 343
2833.16 392
2833.67 375
2834.17 325
2834.67 353
2835.17 388
2835.68 380
2836.18 381
2836.68 386
2837.18 421
2837.68 389
2838.19 371
2838.69 358
2839.19 359
2839.70 360
2840.20 375
2840.70 365
2841.20 380
2841.71 392
2842.21 353
2842.71 363
2843.21 401
2843.72 370
2844.22 372
2844.72 416
2845.23 445
2845.73 404
2846.23 399
2846.74 418
2847.24 402
2847.74 375
2848.25 444
2848.75 423
2849.25 401
2849.76 417
2850.26 391
2850.76 380
2851.27 392
2851.77 384
2852.28 422
2852.78 394
2853.28 357
2853.79 347
2854.29 366
2854.79 394
2855.30 357
2855.80 300
2856.31 353
2856.81 383
2857.31 395
2857.82 355
2858.32 333
2858.83 351
2859.33 360
2859.84 370
2860.34 388
2860.85 385
2861.35 354
2861.85 367
2862.36 381
2862.86 362
2863.37 353
2863.87 308
2864.38 341
2864.88 337
2865.39 382
2865.89 393
2866.40 390
2866.90 437
2867.41 445
2867.91 426
2868.42 409
2868.92 473
2869.43 444
2869.93 472
2870.44 456
2870.94 459
2871.45 482
2871.96 530
2872.46 513
2872.97 542
2873.47 526
2873.98 460
2874.48 451
2874.99 419
2875.49 430
2876.00 413
2876.51 440
2877.01 397
2877.52 380
2878.02 407
2878.53 436
2879.04 415
2879.54 445
2880.05 486
2880.55 421
2881.06 407
2881.57 407
2882.07 340
2882.58 361
2883.09 401
2883.59 378
2884.10 406
2884.61 394
2885.11 369
2885.62 405
2886.13 418
2886.63 441
2887.14 432
2887.65 496
2888.15 506
2888.66 536
2889.17 499
2889.67 529
2890.18 571
2890.69 552
2891.20 557
2891.70 546
2892.21 515
2892.72 511
2893.22 471
2893.73 510
2894.24 514
2894.75 477
2895.25 506
2895.76 581
2896.27 551
2896.78 560
2897.29 609
2897.79 586
2898.30 596
2898.81 595
2899.32 519
2899.82 509
2900.33 461
2900.84 500
2901.35 491
2901.86 488
2902.36 477
2902.87 443
2903.38 432
2903.89 396
2904.40 411
2904.91 448
2905.41 423
2905.92 390
2906.43 385
2906.94 383
2907.45 402
2907.96 464
2908.47 430
2908.97 422
2909.48 435
2909.99 406
2910.50 392
2911.01 420
2911.52 408
2912.03 420
2912.54 433
2913.05 431
2913.55 369
2914.06 409
2914.57 447
2915.08 447
2915.59 394
2916.10 397
2916.61 396
2917.12 403
2917.63 427
2918.14 412
2918.65 398
2919.16 382
2919.67 377
2920.18 400
2920.69 394
2921.20 389
2921.71 403
2922.22 414
2922.73 421
2923.24 441
2923.75 429
2924.26 427
2924.77 461
2925.28 427
2925.79 451
2926.30 494
2926.81 405
2927.32 399
2927.83 354
2928.34 358
2928.85 360
2929.36 381
2929.87 379
2930.38 406
2930.89 354
2931.40 413
2931.91 383
2932.42 368
2932.93 366
2933.45 388
2933.96 387
2934.47 423
2934.98 422
2935.49 357
2936.00 410
2936.51 393
2937.02 404
2937.53 434
2938.04 476
2938.56 442
2939.07 449
2939.58 461
2940.09 490
2940.60 474
2941.11 459
2941.62 467
2942.14 522
2942.65 494
2943.16 450
2943.67 444
2944.18 454
2944.70 455
2945.21 461
2945.72 409
2946.23 450
2946.74 426
2947.26 433
2947.77 394
2948.28 400
2948.79 394
2949.30 407
2949.82 385
2950.33 389
2950.84 347
2951.35 352
2951.87 367
2952.38 407
2952.89 371
2953.40 337
2953.92 325
2954.43 389
2954.94 398
2955.45 389
2955.97 381
2956.48 395
2956.99 382
2957.51 359
2958.02 417
2958.53 418
2959.04 435
2959.56 419
2960.07 422
2960.58 428
2961.10 450
2961.61 421
2962.12 447
2962.64 411
2963.15 473
2963.66 423
2964.18 394
2964.69 447
2965.21 457
2965.72 426
2966.23 442
2966.75 430
2967.26 411
2967.77 387
2968.29 413
2968.80 415
2969.32 429
2969.83 422
2970.34 385
2970.86 349
2971.37 364
2971.89 383
2972.40 371
2972.91 425
2973.43 390
2973.94 421
2974.46 445
2974.97 424
2975.49 408
2976.00 383
2976.52 448
2977.03 486
2977.55 457
2978.06 432
2978.57 454
2979.09 430
2979.60 428
2980.12 440
2980.63 469
2981.15 448
2981.66 471
2982.18 443
2982.69 441
2983.21 456
2983.73 511
2984.24 481
2984.76 487
2985.27 504
2985.79 483
2986.30 512
2986.82 491
2987.33 494
2987.85 545
2988.36 544
2988.88 532
2989.40 522
2989.91 602
2990.43 601
2990.94 619
2991.46 629
2991.97 642
2992.49 703
2993.01 655
2993.52 644
2994.04 709
2994.55 708
2995.07 729
2995.59 696
2996.10 686
2996.62 683
2997.14 683
2997.65 686
2998.17 684
2998.69 689
2999.20 680
2999.72 725
3000.24 719
3000.75 719
3001.27 754
3001.79 829
3002.30 950
3002.82 1055
3003.34 1263
3003.85 1372
3004.37 1507
3004.89 1767
3005.40 1886
3005.92 1993
3006.44 2041
3006.96 2140
3007.47 1945
3007.99 1898
3008.51 1660
3009.03 1487
3009.54 1366
3010.06 1054
3010.58 949
3011.10 792
3011.61 762
3012.13 682
3012.65 583
3013.17 607
3013.68 599
3014.20 556
3014.72 558
3015.24 535
3015.76 577
3016.27 567
3016.79 534
3017.31 506
3017.83 581
3018.35 553
3018.86 560
3019.38 609
3019.90 553
3020.42 532
3020.94 532
3021.46 495
3021.97 558
3022.49 600
3023.01 559
3023.53 558
3024.05 604
3024.57 550
3025.09 551
3025.61 547
3026.12 594
3026.64 575
3027.16 550
3027.68 540
3028.20 535
3028.72 512
3029.24 509
3029.76 491
3030.28 462
3030.80 478
3031.32 489
3031.84 554
3032.35 511
3032.87 519
3033.39 503
3033.91 513
3034.43 474
3034.95 498
3035.47 480
3035.99 538
3036.51 514
3037.03 473
3037.55 480
3038.07 499
3038.59 465
3039.11 415
3039.63 437
3040.15 459
3040.67 507
3041.19 483
3041.71 495
3042.23 472
3042.75 453
3043.27 457
3043.79 520
3044.31 540
3044.83 537
3045.35 518
3045.87 499
3046.40 528
3046.92 477
3047.44 477
3047.96 477
3048.48 428
3049.00 435
3049.52 445
3050.04 492
3050.56 480
3051.08 482
3051.60 420
3052.12 448
3052.65 447
3053.17 468
3053.69 419
3054.21 446
3054.73 423
3055.25 420
3055.77 471
3056.30 437
3056.82 455
3057.34 440
3057.86 415
3058.38 425
3058.90 511
3059.42 482
3059.95 446
3060.47 453
3060.99 418
3061.51 460
3062.03 508
3062.56 476
3063.08 504
3063.60 524
3064.12 529
3064.64 493
3065.17 572
3065.69 545
3066.21 495
3066.73 527
3067.26 560
3067.78 483
3068.30 471
3068.82 538
3069.35 474
3069.87 475
3070.39 534
3070.91 501
3071.44 493
3071.96 566
3072.48 536
3073.01 532
3073.53 505
3074.05 478
3074.57 486
3075.10 510
3075.62 524
3076.14 588
3076.67 610
3077.19 603
3077.71 551
3078.24 532
3078.76 624
3079.28 620
3079.81 631
3080.33 604
3080.85 660
3081.38 639
3081.90 628
3082.42 612
3082.95 621
3083.47 664
3084.00 657
3084.52 662
3085.04 649
3085.57 690
3086.09 677
3086.62 690
3087.14 763
3087.66 766
3088.19 786
3088.71 903
3089.24 1012
3089.76 1023
3090.29 1073
3090.81 1079
3091.33 1045
3091.86 1045
3092.38 1010
3092.91 980
3093.43 929
3093.96 934
3094.48 895
3095.01 887
3095.53 826
3096.06 796
3096.58 763
3097.11 723
3097.63 692
3098.16 699
3098.68 709
3099.21 745
3099.73 785
3100.26 923
3100.78 1063
3101.31 1330
3101.83 1433
3102.36 1687
3102.88 1892
3103.41 2233
3103.93 2224
3104.46 2261
3104.99 2314
3105.51 2140
3106.04 1972
3106.56 1816
3107.09 1585
3107.61 1444
3108.14 1205
3108.67 1017
3109.19 854
3109.72 750
3110.24 740
3110.77 760
3111.30 671
3111.82 602
3112.35 584
3112.87 678
3113.40 650
3113.93 658
3114.45 579
3114.98 585
3115.51 623
3116.03 639
3116.56 589
3117.09 559
3117.61 560
3118.14 581
3118.67 541
3119.19 539
3119.72 552
3120.25 528
3120.77 566
3121.30 559
3121.83 621
3122.35 625
3122.88 665
3123.41 632
3123.94 676
3124.46 609
3124.99 661
3125.52 585
3126.05 522
3126.57 547
3127.10 527
3127.63 493
3128.16 495
3128.68 497
3129.21 502
3129.74 477
3130.27 492
3130.79 474
3131.32 506
3131.85 500
3132.38 460
3132.91 522
3133.43 454
3133.96 470
3134.49 510
3135.02 468
3135.55 412
3136.07 451
3136.60 466
3137.13 499
3137.66 407
3138.19 441
3138.72 443
3139.24 440
3139.77 457
3140.30 436
3140.83 442
3141.36 523
3141.89 518
3142.42 455
3142.95 402
3143.47 432
3144.00 443
3144.53 472
3145.06 434
3145.59 425
3146.12 449
3146.65 438
3147.18 461
3147.71 480
3148.24 570
3148.76 609
3149.29 588
3149.82 556
3150.35 537
3150.88 564
3151.41 547
3151.94 577
3152.47 590
3153.00 553
3153.53 528
3154.06 555
3154.59 568
3155.12 526
3155.65 538
3156.18 567
3156.71 530
3157.24 527
3157.77 534
3158.30 542
3158.83 624
3159.36 614
3159.89 632
3160.42 661
3160.95 611
3161.48 587
3162.01 586
3162.54 590
3163.07 610
3163.60 606
3164.13 535
3164.66 525
3165.20 513
3165.73 528
3166.26 504
3166.79 516
3167.32 498
3167.85 448
3168.38 481
3168.91 501
3169.44 484
3169.97 443
3170.50 443
3171.04 438
3171.57 487
3172.10 422
3172.63 428
3173.16 471
3173.69 517
3174.22 562
3174.75 548
3175.29 592
3175.82 553
3176.35 561
3176.88 606
3177.41 567
3177.94 507
3178.48 504
3179.01 480
3179.54 480
3180.07 490
3180.60 454
3181.14 419
3181.67 431
3182.20 436
3182.73 402
3183.26 394
3183.80 407
3184.33 430
3184.86 419
3185.39 426
3185.93 412
3186.46 425
3186.99 439
3187.52 460
3188.06 461
3188.59 446
3189.12 440
3189.65 422
3190.19 463
3190.72 459
3191.25 466
3191.79 505
3192.32 476
3192.85 499
3193.38 549
3193.92 476
3194.45 498
3194.98 528
3195.52 487
3196.05 527
3196.58 488
3197.12 482
3197.65 474
3198.18 484
3198.72 505
3199.25 516
3199.78 499
3200.32 469
3200.85 489
3201.39 522
3201.92 486
3202.45 435
3202.99 435
3203.52 468
3204.05 477
3204.59 460
3205.12 460
3205.66 510
3206.19 564
3206.72 550
3207.26 583
3207.79 582
3208.33 522
3208.86 600
3209.40 688
3209.93 703
3210.47 701
3211.00 707
3211.53 747
3212.07 743
3212.60 732
3213.14 705
3213.67 742
3214.21 732
3214.74 667
3215.28 613
3215.81 573
3216.35 650
3216.88 610
3217.42 595
3217.95 541
3218.49 522
3219.02 494
3219.56 522
3220.09 483
3220.63 505
3221.16 565
3221.70 530
3222.23 607
3222.77 658
3223.31 622
3223.84 653
3224.38 637
3224.91 708
3225.45 696
3225.98 728
3226.52 759
3227.06 744
3227.59 726
3228.13 666
3228.66 641
3229.20 609
3229.74 619
3230.27 604
3230.81 592
3231.34 590
3231.88 587
3232.42 561
3232.95 581
3233.49 640
3234.03 623
3234.56 611
3235.10 646
3235.64 628
3236.17 577
3236.71 577
3237.25 662
3237.78 630
3238.32 729
3238.86 680
3239.39 706
3239.93 644
3240.47 661
3241.00 670
3241.54 660
3242.08 637
3242.61 663
3243.15 636
3243.69 633
3244.23 634
3244.76 687
3245.30 646
3245.84 673
3246.38 690
3246.91 671
3247.45 703
3247.99 778
3248.53 781
3249.06 773
3249.60 828
3250.14 946
3250.68 1038
3251.21 1098
3251.75 1235
3252.29 1268
3252.83 1427
3253.37 1571
3253.90 1681
3254.44 1694
3254.98 1798
3255.52 1779
3256.06 1532
3256.60 1413
3257.13 1368
3257.67 1265
3258.21 1115
3258.75 1058
3259.29 1042
3259.83 1087
3260.36 1047
3260.90 1132
3261.44 1139
3261.98 1280
3262.52 1380
3263.06 1404
3263.60 1401
3264.14 1442
3264.68 1530
3265.21 1480
3265.75 1557
3266.29 1616
3266.83 1570
3267.37 1499
3267.91 1465
3268.45 1605
3268.99 1408
3269.53 1333
3270.07 1318
3270.61 1249
3271.15 1107
3271.69 946
3272.23 942
3272.76 983
3273.30 889
3273.84 913
3274.38 834
3274.92 893
3275.46 823
3276.00 866
3276.54 806
3277.08 801
3277.62 796
3278.16 835
3278.70 841
3279.24 844
3279.78 853
3280.32 812
3280.86 870
3281.41 802
3281.95 754
3282.49 733
3283.03 783
3283.57 806
3284.11 770
3284.65 748
3285.19 830
3285.73 819
3286.27 855
3286.81 894
3287.35 843
3287.89 915
3288.43 926
3288.97 895
3289.52 883
3290.06 921
3290.60 930
3291.14 973
3291.68 978
3292.22 991
3292.76 1048
3293.30 1103
3293.85 1203
3294.39 1183
3294.93 1219
3295.47 1263
3296.01 1367
3296.55 1377
3297.09 1441
3297.64 1389
3298.18 1421
3298.72 1381
3299.26 1275
3299.80 1180
3300.34 1154
3300.89 1046
3301.43 1077
3301.97 994
3302.51 1004
3303.06 944
3303.60 963
3304.14 966
3304.68 935
3305.22 937
3305.77 889
3306.31 892
3306.85 955
3307.39 898
3307.94 895
3308.48 882
3309.02 893
3309.56 944
3310.11 1036
3310.65 964
3311.19 1002
3311.74 1024
3312.28 1051
3312.82 1027
3313.36 1059
3313.91 1030
3314.45 1075
3314.99 1070
3315.54 1082
3316.08 1099
3316.62 1156
3317.17 1273
3317.71 1397
3318.25 1441
3318.80 1397
3319.34 1562
3319.88 1640
3320.43 1651
3320.97 1577
3321.51 1614
3322.06 1622
3322.60 1619
3323.14 1462
3323.69 1514
3324.23 1392
3324.78 1313
3325.32 1343
3325.86 1268
3326.41 1228
3326.95 1170
3327.50 1163
3328.04 1202
3328.59 1285
3329.13 1195
3329.67 1145
3330.22 1133
3330.76 1410
3331.31 1617
3331.85 2011
3332.40 2493
3332.94 3160
3333.49 4005
3334.03 5008
3334.57 6016
3335.12 6930
3335.66 7994
3336.21 8964
3336.75 9534
3337.30 9918
3337.84 9855
3338.39 9398
3338.93 8945
3339.48 8089
3340.02 6858
3340.57 5763
3341.11 4704
3341.66 3993
3342.20 3192
3342.75 2604
3343.30 2152
3343.84 1793
3344.39 1449
3344.93 1325
3345.48 1196
3346.02 1083
3346.57 1072
3347.11 1086
3347.66 1020
3348.21 988
3348.75 991
3349.30 923
3349.84 915
3350.39 853
3350.94 810
3351.48 810
3352.03 764
3352.57 723
3353.12 682
3353.67 715
3354.21 705
3354.76 687
3355.31 729
3355.85 734
3356.40 736
3356.95 687
3357.49 709
3358.04 757
3358.59 685
3359.13 715
3359.68 795
3360.23 761
3360.77 704
3361.32 728
3361.87 736
3362.41 771
3362.96 814
3363.51 816
3364.05 769
3364.60 767
3365.15 865
3365.70 804
3366.24 772
3366.79 750
3367.34 732
3367.89 742
3368.43 764
3368.98 700
3369.53 727
3370.08 827
3370.62 774
3371.17 807
3371.72 939
3372.27 1039
3372.81 1122
3373.36 1147
3373.91 1153
3374.46 1260
3375.01 1325
3375.55 1325
3376.10 1229
3376.65 1209
3377.20 1236
3377.75 1112
3378.30 1056
3378.84 962
3379.39 927
3379.94 832
3380.49 772
3381.04 736
3381.59 738
3382.13 664
3382.68 683
3383.23 648
3383.78 608
3384.33 621
3384.88 654
3385.43 602
3385.98 579
3386.52 574
3387.07 538
3387.62 608
3388.17 559
3388.72 599
3389.27 612
3389.82 580
3390.37 554
3390.92 582
3391.47 553
3392.02 548
3392.57 588
3393.12 573
3393.66 533
3394.21 519
3394.76 565
3395.31 564
3395.86 540
3396.41 552
3396.96 593
3397.51 620
3398.06 609
3398.61 641
3399.16 660
3399.71 623
3400.26 607
3400.81 606
3401.36 579
3401.91 603
3402.46 570
3403.01 571
3403.56 564
3404.11 613
3404.66 576
3405.21 560
3405.77 503
3406.32 540
3406.87 489
3407.42 499
3407.97 559
3408.52 613
3409.07 591
3409.62 548
3410.17 590
3410.72 658
3411.27 648
3411.82 645
3412.37 671
3412.93 683
3413.48 731
3414.03 732
3414.58 691
3415.13 709
3415.68 723
3416.23 681
3416.78 623
3417.34 623
3417.89 633
3418.44 615
3418.99 579
3419.54 640
3420.09 667
3420.65 615
3421.20 614
3421.75 534
3422.30 555
3422.85 580
3423.40 591
3423.96 612
3424.51 560
3425.06 537
3425.61 559
3426.17 499
3426.72 529
3427.27 508
3427.82 543
3428.37 529
3428.93 518
3429.48 506
3430.03 477
3430.58 490
3431.14 486
3431.69 468
3432.24 502
3432.79 480
3433.35 492
3433.90 468
3434.45 464
3435.01 453
3435.56 456
3436.11 468
3436.66 505
3437.22 518
3437.77 501
3438.32 508
3438.88 515
3439.43 526
3439.98 477
3440.54 468
3441.09 512
3441.64 514
3442.20 533
3442.75 512
3443.30 470
3443.86 458
3444.41 501
3444.96 499
3445.52 481
3446.07 478
3446.63 458
3447.18 439
3447.73 434
3448.29 443
3448.84 430
3449.40 458
3449.95 468
3450.50 432
3451.06 430
3451.61 451
3452.17 439
3452.72 449
3453.27 428
3453.83 451
3454.38 427
3454.94 468
3455.49 490
3456.05 431
3456.60 453
3457.16 482
3457.71 509
3458.27 484
3458.82 469
3459.38 473
3459.93 477
3460.49 492
3461.04 484
3461.60 533
3462.15 501
3462.71 564
3463.26 491
3463.82 488
3464.37 546
3464.93 512
3465.48 514
3466.04 493
3466.59 542
3467.15 490
3467.70 511
3468.26 538
3468.81 607
3469.37 582
3469.93 566
3470.48 574
3471.04 603
3471.59 627
3472.15 648
3472.70 701
3473.26 625
3473.82 577
3474.37 657
3474.93 598
3475.48 640
3476.04 598
3476.60 645
3477.15 654
3477.71 683
3478.27 651
3478.82 644
3479.38 705
3479.93 733
3480.49 734
3481.05 739
3481.60 826
3482.16 772
3482.72 735
3483.27 758
3483.83 768
3484.39 805
3484.95 808
3485.50 795
3486.06 805
3486.62 854
3487.17 847
3487.73 799
3488.29 853
3488.84 1064
3489.40 1316
3489.96 1566
3490.52 1794
3491.07 2171
3491.63 2438
3492.19 2650
3492.75 2787
3493.30 2885
3493.86 3025
3494.42 3024
3494.98 2858
3495.53 2562
3496.09 2100
3496.65 1785
3497.21 1628
3497.77 1427
3498.32 1212
3498.88 1164
3499.44 1050
3500.00 1016
3500.56 962
3501.11 908
3501.67 1047
3502.23 1033
3502.79 1058
3503.35 1068
3503.91 1136
3504.46 1148
3505.02 1096
3505.58 1142
3506.14 1124
3506.70 1108
3507.26 1105
3507.81 1104
3508.37 1112
3508.93 1067
3509.49 1012
3510.05 909
3510.61 800
3511.17 891
3511.73 838
3512.29 765
3512.85 745
3513.40 715
3513.96 719
3514.52 729
3515.08 645
3515.64 648
3516.20 612
3516.76 595
3517.32 539
3517.88 506
3518.44 532
3519.00 575
3519.56 533
3520.12 566
3520.68 526
3521.24 569
3521.80 560
3522.36 584
3522.92 553
3523.48 570
3524.04 610
3524.60 571
3525.16 592
3525.72 577
3526.28 568
3526.84 585
3527.40 577
3527.96 649
3528.52 714
3529.08 629
3529.64 616
3530.20 650
3530.76 612
3531.32 585
3531.88 571
3532.44 562
3533.00 584
3533.56 565
3534.12 519
3534.68 516
3535.25 540
3535.81 531
3536.37 545
3536.93 567
3537.49 625
3538.05 610
3538.61 547
3539.17 525
3539.73 534
3540.30 528
3540.86 574
3541.42 513
3541.98 516
3542.54 527
3543.10 513
3543.66 570
3544.23 576
3544.79 558
3545.35 541
3545.91 546
3546.47 547
3547.03 521
3547.60 556
3548.16 580
3548.72 534
3549.28 486
3549.84 556
3550.41 552
3550.97 518
3551.53 487
3552.09 471
3552.65 491
3553.22 454
3553.78 488
3554.34 486
3554.90 460
3555.47 477
3556.03 496
3556.59 447
3557.15 422
3557.72 468
3558.28 488
3558.84 450
3559.41 464
3559.97 473
3560.53 468
3561.09 500
3561.66 482
3562.22 502
3562.78 467
3563.35 479
3563.91 508
3564.47 505
3565.04 518
3565.60 449
3566.16 495
3566.73 470
3567.29 453
3567.85 533
3568.42 484
3568.98 468
3569.54 482
3570.11 482
3570.67 470
3571.23 465
3571.80 483
3572.36 433
3572.93 491
3573.49 490
3574.05 539
3574.62 631
3575.18 643
3575.75 662
3576.31 689
3576.87 726
3577.44 742
3578.00 823
3578.57 770
3579.13 790
3579.70 729
3580.26 719
3580.82 715
3581.39 682
3581.95 673
3582.52 648
3583.08 579
3583.65 555
3584.21 565
3584.78 536
3585.34 565
3585.91 553
3586.47 488
3587.04 472
3587.60 490
3588.17 474
3588.73 450
3589.30 432
3589.86 431
3590.43 436
3590.99 407
3591.56 438
3592.12 418
3592.69 440
3593.25 451
3593.82 455
3594.39 444
3594.95 465
3595.52 443
3596.08 479
3596.65 464
3597.21 515
3597.78 477
3598.35 486
3598.91 489
3599.48 485
3600.04 451
3600.61 495
3601.18 443
3601.74 464
3602.31 458
3602.87 422
3603.44 417
3604.01 451
3604.57 431
3605.14 412
3605.71 403
3606.27 477
3606.84 440
3607.41 426
3607.97 397
3608.54 407
3609.11 440
3609.67 372
3610.24 374
3610.81 366
3611.37 438
3611.94 396
3612.51 439
3613.07 456
3613.64 400
3614.21 386
3614.78 409
3615.34 409
3615.91 420
3616.48 432
3617.04 429
3617.61 407
3618.18 394
3618.75 438
3619.31 435
3619.88 453
3620.45 404
3621.02 440
3621.58 455
3622.15 442
3622.72 374
3623.29 392
3623.86 454
3624.42 454
3624.99 435
3625.56 409
3626.13 372
3626.70 419
3627.26 385
3627.83 376
3628.40 383
3628.97 381
3629.54 369
3630.11 407
3630.67 421
3631.24 348
3631.81 375
3632.38 380
3632.95 431
3633.52 412
3634.08 402
3634.65 426
3635.22 404
3635.79 394
3636.36 367
3636.93 363
3637.50 426
3638.07 398
3638.64 374
3639.20 402
3639.77 398
3640.34 392
3640.91 399
3641.48 410
3642.05 437
3642.62 431
3643.19 420
3643.76 407
3644.33 408
3644.90 361
3645.47 405
3646.04 407
3646.61 421
3647.18 418
3647.75 397
3648.32 416
3648.89 427
3649.46 413
3650.03 425
3650.60 476
3651.17 450
3651.74 509
3652.31 561
3652.88 510
3653.45 514
3654.02 493
3654.59 504
3655.16 555
3655.73 511
3656.30 463
3656.87 487
3657.44 517
3658.01 481
3658.58 494
3659.15 478
3659.72 498
3660.29 497
3660.86 471
3661.43 431
3662.00 499
3662.58 501
3663.15 485
3663.72 516
3664.29 564
3664.86 599
3665.43 588
3666.00 713
3666.57 688
3667.14 657
3667.72 654
3668.29 588
3668.86 640
3669.43 656
3670.00 578
3670.57 569
3671.14 512
3671.72 520
3672.29 503
3672.86 483
3673.43 481
3674.00 453
3674.57 436
3675.15 508
3675.72 496
3676.29 553
3676.86 548
3677.43 539
3678.01 508
3678.58 494
3679.15 538
3679.72 476
3680.30 495
3680.87 469
3681.44 454
3682.01 511
3682.58 443
3683.16 417
3683.73 425
3684.30 399
3684.88 392
3685.45 355
3686.02 360
3686.59 407
3687.17 421
3687.74 423
3688.31 334
3688.88 385
3689.46 413
3690.03 379
3690.60 370
3691.18 403
3691.75 408
3692.32 377
3692.90 383
3693.47 405
3694.04 372
3694.62 380
3695.19 381
3695.76 350
3696.34 380
3696.91 373
3697.48 355
3698.06 360
3698.63 408
3699.21 439
3699.78 371
3700.35 387
3700.93 361
3701.50 376
3702.08 381
3702.65 380
3703.22 379
3703.80 385
3704.37 414
3704.95 390
3705.52 439
3706.09 479
3706.67 490
3707.24 453
3707.82 450
3708.39 512
3708.97 428
3709.54 490
3710.12 466
3710.69 478
3711.26 447
3711.84 465
3712.41 434
3712.99 474
3713.56 444
3714.14 391
3714.71 415
3715.29 346
3715.86 375
3716.44 412
3717.01 413
3717.59 367
3718.16 361
3718.74 369
3719.32 368
3719.89 367
3720.47 381
3721.04 394
3721.62 417
3722.19 409
3722.77 300
3723.34 329
3723.92 390
3724.49 375
3725.07 372
3725.65 375
3726.22 357
3726.80 313
3727.37 408
3727.95 408
3728.53 355
3729.10 382
3729.68 362
3730.25 413
3730.83 423
3731.41 398
3731.98 397
3732.56 429
3733.14 415
3733.71 421
3734.29 429
3734.87 401
3735.44 355
3736.02 345
3736.60 392
3737.17 421
3737.75 393
3738.33 399
3738.90 397
3739.48 410
3740.06 444
3740.63 409
3741.21 398
3741.79 399
3742.36 426
3742.94 368
3743.52 355
3744.10 341
3744.67 365
3745.25 363
3745.83 386
3746.40 366
3746.98 332
3747.56 360
3748.14 390
3748.71 322
3749.29 336
3749.87 421
3750.45 433
3751.03 407
3751.60 365
3752.18 361
3752.76 406
3753.34 410
3753.92 395
3754.49 354
3755.07 344
3755.65 361
3756.23 399
3756.81 409
3757.38 385
3757.96 385
3758.54 396
3759.12 381
3759.70 392
3760.28 371
3760.85 393
3761.43 381
3762.01 417
3762.59 395
3763.17 362
3763.75 383
3764.33 398
3764.91 394
3765.48 413
3766.06 424
3766.64 412
3767.22 450
3767.80 435
3768.38 397
3768.96 397
3769.54 372
3770.12 423
3770.70 395
3771.28 447
3771.85 439
3772.43 379
3773.01 367
3773.59 432
3774.17 417
3774.75 409
3775.33 423
3775.91 407
3776.49 400
3777.07 427
3777.65 456
3778.23 414
3778.81 375
3779.39 405
3779.97 397
3780.55 415
3781.13 450
3781.71 430
3782.29 430
3782.87 390
3783.45 393
3784.03 392
3784.61 364
3785.19 355
3785.77 409
3786.35 397
3786.93 397
3787.51 418
3788.10 412
3788.68 398
3789.26 386
3789.84 407
3790.42 409
3791.00 413
3791.58 413
3792.16 440
3792.74 409
3793.32 417
3793.90 404
3794.48 400
3795.07 465
3795.65 441
3796.23 459
3796.81 453
3797.39 413
3797.97 427
3798.55 430
3799.14 423
3799.72 391
3800.30 453
3800.88 490
3801.46 481
3802.04 449
3802.62 458
3803.21 518
3803.79 497
3804.37 438
3804.95 458
3805.53 472
3806.12 511
3806.70 477
3807.28 516
3807.86 606
3808.44 632
3809.03 631
3809.61 648
3810.19 650
3810.77 611
3811.36 631
3811.94 607
3812.52 575
3813.10 629
3813.69 632
3814.27 589
3814.85 551
3815.43 557
3816.02 597
3816.60 563
3817.18 562
3817.77 591
3818.35 563
3818.93 515
3819.51 522
3820.10 545
3820.68 490
3821.26 473
3821.85 511
3822.43 483
3823.01 519
3823.60 489
3824.18 466
3824.76 446
3825.35 449
3825.93 455
3826.51 443
3827.10 420
3827.68 390
3828.27 430
3828.85 399
3829.43 375
3830.02 407
3830.60 376
3831.18 373
3831.77 394
3832.35 414
3832.94 430
3833.52 478
3834.10 459
3834.69 392
3835.27 404
3835.86 390
3836.44 403
3837.03 380
3837.61 400
3838.19 408
3838.78 460
3839.36 405
3839.95 396
3840.53 409
3841.12 388
3841.70 408
3842.29 377
3842.87 402
3843.46 394
3844.04 377
3844.63 374
3845.21 392
3845.80 363
3846.38 334
3846.97 346
3847.55 354
3848.14 407
3848.72 408
3849.31 387
3849.89 417
3850.48 425
3851.06 448
3851.65 410
3852.23 466
3852.82 449
3853.41 416
3853.99 438
3854.58 419
3855.16 407
3855.75 431
3856.33 439
3856.92 409
3857.51 404
3858.09 378
3858.68 389
3859.26 364
3859.85 407
3860.44 433
3861.02 399
3861.61 394
3862.20 443
3862.78 429
3863.37 383
3863.95 417
3864.54 441
3865.13 425
3865.71 425
3866.30 417
3866.89 408
3867.47 360
3868.06 382
3868.65 397
3869.23 405
3869.82 398
3870.41 376
3870.99 393
3871.58 445
3872.17 419
3872.76 412
3873.34 372
3873.93 407
3874.52 404
3875.10 386
3875.69 389
3876.28 355
3876.87 373
3877.45 407
3878.04 410
3878.63 374
3879.22 322
3879.80 371
3880.39 401
3880.98 394
3881.57 368
3882.15 404
3882.74 362
3883.33 341
3883.92 335
3884.51 346
3885.09 359
3885.68 347
3886.27 359
3886.86 329
3887.45 316
3888.04 360
3888.62 435
3889.21 402
3889.80 395
3890.39 423
3890.98 372
3891.57 399
3892.15 394
3892.74 396
3893.33 406
3893.92 377
3894.51 397
3895.10 400
3895.69 424
3896.28 377
3896.86 358
3897.45 411
3898.04 384
3898.63 377
3899.22 379
3899.81 391
3900.40 395
3900.99 387
3901.58 387
3902.17 390
3902.76 393
3903.34 401
3903.93 398
3904.52 412
3905.11 390
3905.70 386
3906.29 445
3906.88 425
3907.47 427
3908.06 415
3908.65 358
3909.24 394
3909.83 447
3910.42 454
3911.01 421
3911.60 437
3912.19 414
3912.78 415
3913.37 405
3913.96 413
3914.55 388
3915.14 407
3915.73 405
3916.32 413
3916.91 429
3917.50 396
3918.09 446
3918.68 488
3919.28 392
3919.87 408
3920.46 358
3921.05 373
3921.64 397
3922.23 382
3922.82 393
3923.41 370
3924.00 350
3924.59 389
3925.18 343
3925.77 358
3926.37 357
3926.96 348
3927.55 347
3928.14 373
3928.73 343
3929.32 330
3929.91 326
3930.51 351
3931.10 352
3931.69 324
3932.28 334
3932.87 350
3933.46 340
3934.05 341
3934.65 332
3935.24 329
3935.83 346
3936.42 373
3937.01 370
3937.61 370
3938.20 371
3938.79 370
3939.38 388
3939.97 427
3940.57 445
3941.16 447
3941.75 501
3942.34 461
3942.94 458
3943.53 479
3944.12 495
3944.71 447
3945.31 481
3945.90 478
3946.49 453
3947.08 434
3947.68 449
3948.27 436
3948.86 381
3949.45 364
3950.05 377
3950.64 331
3951.23 339
3951.83 354
3952.42 355
3953.01 353
3953.61 348
3954.20 359
3954.79 428
3955.39 355
3955.98 338
3956.57 396
3957.17 456
3957.76 430
3958.35 432
3958.95 441
3959.54 425
3960.13 430
3960.73 466
3961.32 462
3961.92 445
3962.51 420
3963.10 396
3963.70 427
3964.29 415
3964.88 381
3965.48 423
3966.07 483
3966.67 529
3967.26 540
3967.86 605
3968.45 616
3969.04 602
3969.64 593
3970.23 576
3970.83 490
3971.42 492
3972.02 542
3972.61 496
3973.21 457
3973.80 428
3974.40 431
3974.99 512
3975.58 516
3976.18 531
3976.77 513
3977.37 567
3977.96 549
3978.56 522
3979.15 552
3979.75 537
3980.35 495
3980.94 467
3981.54 497
3982.13 461
3982.73 484
3983.32 474
3983.92 473
3984.51 490
3985.11 517
3985.70 462
3986.30 454
3986.90 476
3987.49 448
3988.09 476
3988.68 493
3989.28 467
3989.87 442
3990.47 448
3991.07 469
3991.66 463
3992.26 427
3992.85 435
3993.45 467
3994.05 402
3994.64 443
3995.24 440
3995.84 432
3996.43 436
3997.03 393
3997.62 407
3998.22 447
3998.82 436
3999.41 419
4000.01 461
4000.61 440
4001.20 437
4001.80 486
4002.40 461
4003.00 460
4003.59 473
4004.19 438
4004.79 396
4005.38 424
4005.98 462
4006.58 456
4007.17 409
4007.77 453
4008.37 399
4008.97 405
4009.56 403
4010.16 382
4010.76 421
4011.36 419
4011.95 419
4012.55 422
4013.15 390
4013.75 394
4014.34 405
4014.94 413
4015.54 445
4016.14 432
4016.74 389
4017.33 492
4017.93 498
4018.53 494
4019.13 510
4019.73 475
4020.32 503
4020.92 496
4021.52 460
4022.12 476
4022.72 466
4023.32 443
4023.91 494
4024.51 504
4025.11 500
4025.71 564
4026.31 591
4026.91 608
4027.51 691
4028.10 686
4028.70 725
4029.30 788
4029.90 772
4030.50 854
4031.10 806
4031.70 742
4032.30 755
4032.90 708
4033.49 688
4034.09 640
4034.69 733
4035.29 703
4035.89 595
4036.49 552
4037.09 560
4037.69 504
4038.29 500
4038.89 462
4039.49 375
4040.09 372
4040.69 397
4041.29 388
4041.89 392
4042.49 396
4043.09 419
4043.69 441
4044.29 382
4044.89 349
4045.49 373
4046.09 367
4046.69 364
4047.29 379
4047.89 369
4048.49 338
4049.09 344
4049.69 371
4050.29 340
4050.89 368
4051.49 363
4052.09 392
4052.69 374
4053.29 390
4053.89 387
4054.49 340
4055.09 386
4055.69 425
4056.30 396
4056.90 400
4057.50 408
4058.10 375
4058.70 419
4059.30 406
4059.90 402
4060.50 404
4061.10 391
4061.71 405
4062.31 470
4062.91 481
4063.51 458
4064.11 424
4064.71 429
4065.31 461
4065.92 424
4066.52 446
4067.12 421
4067.72 444
4068.32 467
4068.92 459
4069.53 469
4070.13 431
4070.73 380
4071.33 365
4071.93 387
4072.54 353
4073.14 362
4073.74 352
4074.34 372
4074.94 380
4075.55 348
4076.15 329
4076.75 344
4077.35 388
4077.96 357
4078.56 351
4079.16 359
4079.76 362
4080.37 332
4080.97 357
4081.57 325
4082.17 347
4082.78 343
4083.38 323
4083.98 348
4084.59 359
4085.19 374
4085.79 336
4086.39 356
4087.00 347
4087.60 375
4088.20 332
4088.81 374
4089.41 351
4090.01 343
4090.62 332
4091.22 388
4091.82 357
4092.43 368
4093.03 370
4093.63 368
4094.24 353
4094.84 339
4095.45 375
4096.05 364
4096.65 333
4097.26 364
4097.86 336
4098.47 360
4099.07 313
4099.67 316
4100.28 366
4100.88 398
4101.49 369
4102.09 372
4102.69 326
4103.30 370
4103.90 349
4104.51 360
4105.11 323
4105.72 374
4106.32 327
4106.93 331
4107.53 359
4108.13 348
4108.74 332
4109.34 339
4109.95 330
4110.55 319
4111.16 320
4111.76 366
4112.37 367
4112.97 387
4113.58 364
4114.18 314
4114.79 319
4115.39 333
4116.00 351
4116.60 328
4117.21 336
4117.82 325
4118.42 339
4119.03 348
4119.63 299
4120.24 326
4120.84 362
4121.45 366
4122.05 366
4122.66 351
4123.27 324
4123.87 341
4124.48 288
4125.08 353
4125.69 349
4126.30 334
4126.90 342
4127.51 386
4128.11 355
4128.72 302
4129.33 318
4129.93 326
4130.54 328
4131.15 380
4131.75 393
4132.36 366
4132.96 376
4133.57 350
4134.18 371
4134.78 368
4135.39 359
4136.00 365
4136.60 359
4137.21 370
4137.82 397
4138.43 394
4139.03 395
4139.64 409
4140.25 413
4140.85 401
4141.46 383
4142.07 416
4142.68 441
4143.28 408
4143.89 453
4144.50 421
4145.10 403
4145.71 416
4146.32 449
4146.93 390
4147.53 389
4148.14 353
4148.75 350
4149.36 338
4149.97 365
4150.57 321
4151.18 333
4151.79 362
4152.40 348
4153.00 343
4153.61 335
4154.22 320
4154.83 345
4155.44 319
4156.05 334
4156.65 329
4157.26 311
4157.87 368
4158.48 343
4159.09 355
4159.70 377
4160.30 333
4160.91 321
4161.52 353
4162.13 379
4162.74 338
4163.35 348
4163.96 363
4164.56 333
4165.17 334
4165.78 330
4166.39 348
4167.00 354
4167.61 377
4168.22 402
4168.83 350
4169.44 326
4170.05 345
4170.66 338
4171.26 340
4171.87 336
4172.48 346
4173.09 348
4173.70 387
4174.31 418
4174.92 350
4175.53 387
4176.14 338
4176.75 338
4177.36 345
4177.97 348
4178.58 371
4179.19 361
4179.80 317
4180.41 335
4181.02 365
4181.63 349
4182.24 323
4182.85 353
4183.46 381
4184.07 338
4184.68 314
4185.29 337
4185.90 340
4186.51 361
4187.12 392
4187.73 391
4188.34 366
4188.95 348
4189.56 315
4190.18 348
4190.79 353
4191.40 388
4192.01 380
4192.62 385
4193.23 411
4193.84 378
4194.45 412
4195.06 399
4195.67 351
4196.28 403
4196.90 370
4197.51 376
4198.12 363
4198.73 378
4199.34 336
4199.95 372
4200.56 363
4201.18 357
4201.79 336
4202.40 305
4203.01 335
4203.62 343
4204.23 373
4204.85 330
4205.46 329
4206.07 362
4206.68 340
4207.29 363
4207.90 379
4208.52 394
4209.13 384
4209.74 350
4210.35 389
4210.97 417
4211.58 436
4212.19 448
4212.80 427
4213.41 371
4214.03 361
4214.64 378
4215.25 406
4215.86 380
4216.48 414
4217.09 367
4217.70 389
4218.32 392
4218.93 429
4219.54 435
4220.15 390
4220.77 444
4221.38 452
4221.99 419
4222.61 447
4223.22 430
4223.83 431
4224.44 484
4225.06 420
4225.67 403
4226.28 454
4226.90 499
4227.51 489
4228.13 572
4228.74 627
4229.35 581
4229.97 572
4230.58 621
4231.19 537
4231.81 511
4232.42 531
4233.03 542
4233.65 493
4234.26 487
4234.88 495
4235.49 489
4236.10 496
4236.72 497
4237.33 514
4237.95 518
4238.56 482
4239.17 483
4239.79 421
4240.40 485
4241.02 457
4241.63 415
4242.25 462
4242.86 438
4243.48 465
4244.09 482
4244.71 518
4245.32 432
4245.93 459
4246.55 541
4247.16 515
4247.78 499
4248.39 447
4249.01 415
4249.62 444
4250.24 412
4250.85 394
4251.47 391
4252.08 431
4252.70 436
4253.32 436
4253.93 395
4254.55 412
4255.16 418
4255.78 391
4256.39 407
4257.01 413
4257.62 449
4258.24 449
4258.85 440
4259.47 436
4260.09 465
4260.70 516
4261.32 461
4261.93 505
4262.55 504
4263.17 549
4263.78 545
4264.40 543
4265.01 536
4265.63 546
4266.25 553
4266.86 531
4267.48 448
4268.10 447
4268.71 499
4269.33 508
4269.94 472
4270.56 446
4271.18 476
4271.79 485
4272.41 427
4273.03 441
4273.64 444
4274.26 444
4274.88 436
4275.49 492
4276.11 519
4276.73 501
4277.35 515
4277.96 540
4278.58 526
4279.20 524
4279.81 511
4280.43 521
4281.05 460
4281.67 492
4282.28 501
4282.90 497
4283.52 436
4284.14 423
4284.75 370
4285.37 360
4285.99 382
4286.61 376
4287.22 380
4287.84 413
4288.46 413
4289.08 432
4289.70 425
4290.31 405
4290.93 425
4291.55 407
4292.17 433
4292.79 399
4293.40 376
4294.02 368
4294.64 410
4295.26 422
4295.88 450
4296.50 412
4297.11 400
4297.73 441
4298.35 421
4298.97 423
4299.59 418
4300.21 410
4300.83 432
4301.44 451
4302.06 471
4302.68 458
4303.30 423
4303.92 439
4304.54 435
4305.16 460
4305.78 439
4306.40 443
4307.02 439
4307.63 436
4308.25 435
4308.87 422
4309.49 434
4310.11 399
4310.73 406
4311.35 414
4311.97 425
4312.59 423
4313.21 468
4313.83 497
4314.45 435
4315.07 435
4315.69 503
4316.31 469
4316.93 423
4317.55 470
4318.17 483
4318.79 480
4319.41 478
4320.03 445
4320.65 465
4321.27 463
4321.89 511
4322.51 520
4323.13 535
4323.75 592
4324.37 563
4324.99 580
4325.61 630
4326.23 591
4326.85 600
4327.47 612
4328.09 628
4328.71 655
4329.33 715
4329.96 805
4330.58 863
4331.20 930
4331.82 988
4332.44 1157
4333.06 1209
4333.68 1205
4334.30 1275
4334.92 1406
4335.54 1430
4336.17 1393
4336.79 1475
4337.41 1543
4338.03 1529
4338.65 1544
4339.27 1552
4339.89 1430
4340.52 1427
4341.14 1341
4341.76 1133
4342.38 1172
4343.00 1159
4343.62 1100
4344.25 1169
4344.87 1262
4345.49 1422
4346.11 1505
4346.73 1589
4347.36 1737
4347.98 1610
4348.60 1669
4349.22 1759
4349.84 1746
4350.47 1620
4351.09 1484
4351.71 1387
4352.33 1308
4352.96 1215
4353.58 1161
4354.20 1138
4354.82 1011
4355.45 969
4356.07 868
4356.69 820
4357.31 795
4357.94 729
4358.56 660
4359.18 685
4359.81 708
4360.43 673
4361.05 658
4361.68 617
4362.30 688
4362.92 662
4363.55 627
4364.17 571
4364.79 609
4365.42 661
4366.04 593
4366.66 626
4367.29 636
4367.91 599
4368.53 624
4369.16 637
4369.78 535
4370.40 499
4371.03 494
4371.65 544
4372.27 474
4372.90 467
4373.52 464
4374.15 466
4374.77 525
4375.39 512
4376.02 478
4376.64 464
4377.27 443
4377.89 535
4378.52 475
4379.14 492
4379.76 511
4380.39 533
4381.01 485
4381.64 422
4382.26 460
4382.89 498
4383.51 418
4384.14 473
4384.76 485
4385.39 464
4386.01 456
4386.64 435
4387.26 451
4387.89 440
4388.51 462
4389.14 457
4389.76 444
4390.39 436
4391.01 441
4391.64 445
4392.26 430
4392.89 414
4393.51 413
4394.14 404
4394.76 407
4395.39 393
4396.01 383
4396.64 420
4397.26 420
4397.89 454
4398.52 448
4399.14 437
4399.77 451
4400.39 405
4401.02 435
4401.65 418
4402.27 387
4402.90 386
4403.52 424
4404.15 438
4404.78 362
4405.40 448
4406.03 511
4406.65 490
4407.28 465
4407.91 470
4408.53 499
4409.16 461
4409.79 474
4410.41 455
4411.04 443
4411.67 426
4412.29 450
4412.92 437
4413.55 433
4414.17 445
4414.80 444
4415.43 488
4416.05 444
4416.68 418
4417.31 404
4417.94 416
4418.56 452
4419.19 432
4419.82 392
4420.44 382
4421.07 440
4421.70 395
4422.33 398
4422.95 379
4423.58 427
4424.21 389
4424.84 397
4425.46 359
4426.09 360
4426.72 378
4427.35 379
4427.97 379
4428.60 346
4429.23 340
4429.86 355
4430.49 341
4431.11 347
4431.74 402
4432.37 417
4433.00 387
4433.63 395
4434.26 416
4434.88 395
4435.51 402
4436.14 416
4436.77 432
4437.40 451
4438.03 452
4438.65 402
4439.28 409
4439.91 445
4440.54 437
4441.17 414
4441.80 415
4442.43 403
4443.06 383
4443.68 362
4444.31 379
4444.94 448
4445.57 390
4446.20 436
4446.83 476
4447.46 424
4448.09 444
4448.72 461
4449.35 455
4449.98 458
4450.61 514
4451.24 441
4451.86 387
4452.49 418
4453.12 419
4453.75 417
4454.38 468
4455.01 517
4455.64 513
4456.27 521
4456.90 538
4457.53 576
4458.16 634
4458.79 589
4459.42 587
4460.05 521
4460.68 471
4461.31 456
4461.94 451
4462.57 444
4463.20 439
4463.83 433
4464.46 409
4465.09 392
4465.72 359
4466.36 384
4466.99 404
4467.62 417
4468.25 470
4468.88 426
4469.51 443
4470.14 399
4470.77 370
4471.40 395
4472.03 417
4472.66 389
4473.29 386
4473.93 375
4474.56 389
4475.19 323
4475.82 374
4476.45 401
4477.08 359
4477.71 343
4478.34 367
4478.98 368
4479.61 388
4480.24 351
4480.87 373
4481.50 386
4482.13 383
4482.76 418
4483.40 359
4484.03 385
4484.66 386
4485.29 400
4485.92 393
4486.56 380
4487.19 390
4487.82 385
4488.45 391
4489.08 426
4489.72 423
4490.35 401
4490.98 404
4491.61 428
4492.25 393
4492.88 384
4493.51 394
4494.14 437
4494.78 468
4495.41 438
4496.04 424
4496.67 447
4497.31 453
4497.94 453
4498.57 465
4499.20 504
4499.84 568
4500.47 621
4501.10 701
4501.74 787
4502.37 872
4503.00 949
4503.64 860
4504.27 898
4504.90 884
4505.53 850
4506.17 831
4506.80 755
4507.43 789
4508.07 641
4508.70 545
4509.34 550
4509.97 634
4510.60 556
4511.24 560
4511.87 537
4512.50 601
4513.14 477
4513.77 468
4514.41 501
4515.04 502
4515.67 469
4516.31 415
4516.94 405
4517.58 461
4518.21 436
4518.84 432
4519.48 395
4520.11 404
4520.75 403
4521.38 364
4522.02 370
4522.65 346
4523.28 371
4523.92 357
4524.55 372
4525.19 398
4525.82 363
4526.46 371
4527.09 376
4527.73 345
4528.36 354
4529.00 399
4529.63 406
4530.27 366
4530.90 403
4531.54 412
4532.17 378
4532.81 375
4533.44 406
4534.08 440
4534.71 420
4535.35 396
4535.99 373
4536.62 371
4537.26 373
4537.89 389
4538.53 388
4539.16 359
4539.80 332
4540.43 365
4541.07 411
4541.71 381
4542.34 374
4542.98 347
4543.61 349
4544.25 391
4544.89 395
4545.52 380
4546.16 374
4546.79 338
4547.43 327
4548.07 309
4548.70 329
4549.34 316
4549.98 363
4550.61 347
4551.25 328
4551.89 331
4552.52 314
4553.16 293
4553.80 299
4554.43 350
4555.07 350
4555.71 309
4556.34 293
4556.98 314
4557.62 324
4558.25 368
4558.89 378
4559.53 352
4560.16 340
4560.80 383
4561.44 385
4562.08 356
4562.71 342
4563.35 371
4563.99 377
4564.63 351
4565.26 374
4565.90 376
4566.54 357
4567.18 345
4567.81 337
4568.45 366
4569.09 364
4569.73 369
4570.36 357
4571.00 392
4571.64 351
4572.28 342
4572.92 334
4573.55 312
4574.19 376
4574.83 351
4575.47 354
4576.11 327
4576.75 356
4577.38 381
4578.02 415
4578.66 366
4579.30 382
4579.94 383
4580.58 340
4581.21 389
4581.85 375
4582.49 346
4583.13 340
4583.77 368
4584.41 397
4585.05 427
4585.69 458
4586.32 492
4586.96 569
4587.60 463
4588.24 502
4588.88 553
4589.52 643
4590.16 621
4590.80 612
4591.44 601
4592.08 605
4592.72 637
4593.36 680
4594.00 643
4594.63 632
4595.27 546
4595.91 495
4596.55 469
4597.19 476
4597.83 462
4598.47 427
4599.11 387
4599.75 411
4600.39 440
4601.03 425
4601.67 440
4602.31 428
4602.95 402
4603.59 415
4604.23 358
4604.87 407
4605.51 386
4606.15 394
4606.79 428
4607.43 387
4608.08 402
4608.72 405
4609.36 434
4610.00 395
4610.64 377
4611.28 417
4611.92 386
4612.56 336
4613.20 398
4613.84 394
4614.48 414
4615.12 415
4615.76 426
4616.41 442
4617.05 387
4617.69 470
4618.33 462
4618.97 410
4619.61 383
4620.25 382
4620.89 392
4621.54 357
4622.18 333
4622.82 340
4623.46 372
4624.10 333
4624.74 337
4625.38 345
4626.03 374
4626.67 358
4627.31 327
4627.95 323
4628.59 385
4629.24 400
4629.88 360
4630.52 400
4631.16 434
4631.80 390
4632.45 432
4633.09 391
4633.73 398
4634.37 434
4635.02 469
4635.66 451
4636.30 405
4636.94 400
4637.58 343
4638.23 400
4638.87 395
4639.51 422
4640.16 452
4640.80 418
4641.44 404
4642.08 403
4642.73 393
4643.37 401
4644.01 389
4644.66 359
4645.30 387
4645.94 364
4646.58 334
4647.23 316
4647.87 383
4648.51 383
4649.16 370
4649.80 406
4650.44 383
4651.09 372
4651.73 372
4652.37 384
4653.02 355
4653.66 373
4654.31 325
4654.95 347
4655.59 370
4656.24 357
4656.88 367
4657.52 373
4658.17 325
4658.81 327
4659.46 362
4660.10 343
4660.75 335
4661.39 363
4662.03 337
4662.68 357
4663.32 337
4663.97 327
4664.61 331
4665.26 343
4665.90 301
4666.54 342
4667.19 355
4667.83 345
4668.48 332
4669.12 321
4669.77 320
4670.41 350
4671.06 365
4671.70 332
4672.35 329
4672.99 356
4673.64 324
4674.28 358
4674.93 329
4675.57 342
4676.22 367
4676.86 349
4677.51 342
4678.15 364
4678.80 369
4679.44 366
4680.09 351
4680.73 321
4681.38 327
4682.03 345
4682.67 372
4683.32 360
4683.96 338
4684.61 347
4685.25 366
4685.90 372
4686.55 350
4687.19 348
4687.84 402
4688.48 383
4689.13 361
4689.78 397
4690.42 418
4691.07 454
4691.72 474
4692.36 484
4693.01 496
4693.65 537
4694.30 480
4694.95 465
4695.59 448
4696.24 446
4696.89 461
4697.53 511
4698.18 501
4698.83 521
4699.47 573
4700.12 560
4700.77 602
4701.41 605
4702.06 614
4702.71 603
4703.36 531
4704.00 520
4704.65 507
4705.30 494
4705.94 474
4706.59 450
4707.24 440
4707.89 459
4708.53 465
4709.18 400
4709.83 429
4710.48 441
4711.12 424
4711.77 417
4712.42 445
4713.07 407
4713.71 411
4714.36 420
4715.01 415
4715.66 397
4716.31 410
4716.95 435
4717.60 418
4718.25 405
4718.90 408
4719.55 435
4720.19 415
4720.84 434
4721.49 437
4722.14 444
4722.79 471
4723.44 425
4724.08 420
4724.73 421
4725.38 432
4726.03 402
4726.68 433
4727.33 441
4727.98 447
4728.63 438
4729.27 408
4729.92 371
4730.57 404
4731.22 385
4731.87 365
4732.52 293
4733.17 363
4733.82 379
4734.47 359
4735.12 342
4735.77 339
4736.41 389
4737.06 353
4737.71 356
4738.36 322
4739.01 340
4739.66 330
4740.31 343
4740.96 344
4741.61 371
4742.26 376
4742.91 416
4743.56 414
4744.21 405
4744.86 398
4745.51 399
4746.16 377
4746.81 405
4747.46 419
4748.11 390
4748.76 341
4749.41 356
4750.06 387
4750.71 415
4751.36 451
4752.01 417
4752.66 460
4753.31 466
4753.96 451
4754.61 415
4755.26 414
4755.92 445
4756.57 432
4757.22 367
4757.87 381
4758.52 385
4759.17 350
4759.82 390
4760.47 433
4761.12 415
4761.77 398
4762.42 406
4763.08 388
4763.73 412
4764.38 369
4765.03 394
4765.68 390
4766.33 392
4766.98 365
4767.64 334
4768.29 392
4768.94 405
4769.59 383
4770.24 404
4770.89 365
4771.54 380
4772.20 395
4772.85 371
4773.50 374
4774.15 395
4774.80 345
4775.46 366
4776.11 384
4776.76 340
4777.41 381
4778.06 397
4778.72 336
4779.37 375
4780.02 371
4780.67 368
4781.33 344
4781.98 362
4782.63 330
4783.28 316
4783.94 336
4784.59 372
4785.24 409
4785.89 359
4786.55 346
4787.20 317
4787.85 365
4788.51 399
4789.16 402
4789.81 365
4790.46 401
4791.12 393
4791.77 438
4792.42 396
4793.08 386
4793.73 422
4794.38 412
4795.04 400
4795.69 444
4796.34 428
4797.00 459
4797.65 473
4798.30 469
4798.96 469
4799.61 493
4800.27 547
4800.92 491
4801.57 538
4802.23 505
4802.88 505
4803.53 528
4804.19 490
4804.84 475
4805.50 498
4806.15 479
4806.81 508
4807.46 483
4808.11 436
4808.77 427
4809.42 440
4810.08 489
4810.73 468
4811.39 482
4812.04 467
4812.69 515
4813.35 451
4814.00 498
4814.66 549
4815.31 516
4815.97 544
4816.62 503
4817.28 555
4817.93 529
4818.59 542
4819.24 552
4819.90 543
4820.55 587
4821.21 639
4821.86 675
4822.52 640
4823.17 681
4823.83 616
4824.48 678
4825.14 626
4825.79 594
4826.45 569
4827.11 566
4827.76 579
4828.42 571
4829.07 530
4829.73 581
4830.38 578
4831.04 583
4831.70 529
4832.35 502
4833.01 544
4833.66 553
4834.32 573
4834.98 568
4835.63 606
4836.29 635
4836.94 619
4837.60 664
4838.26 664
4838.91 700
4839.57 689
4840.23 645
4840.88 723
4841.54 679
4842.20 628
4842.85 661
4843.51 652
4844.17 671
4844.82 660
4845.48 642
4846.14 669
4846.79 760
4847.45 762
4848.11 693
4848.76 778
4849.42 782
4850.08 807
4850.73 869
4851.39 866
4852.05 834
4852.71 795
4853.36 778
4854.02 805
4854.68 899
4855.34 842
4855.99 951
4856.65 1077
4857.31 1156
4857.97 1213
4858.62 1179
4859.28 1286
4859.94 1280
4860.60 1288
4861.25 1209
4861.91 1141
4862.57 1116
4863.23 1004
4863.89 963
4864.54 875
4865.20 856
4865.86 900
4866.52 917
4867.18 921
4867.84 930
4868.49 958
4869.15 931
4869.81 901
4870.47 906
4871.13 827
4871.79 812
4872.44 805
4873.10 796
4873.76 812
4874.42 804
4875.08 719
4875.74 764
4876.40 814
4877.06 814
4877.72 868
4878.37 888
4879.03 954
4879.69 933
4880.35 1006
4881.01 976
4881.67 934
4882.33 872
4882.99 855
4883.65 805
4884.31 708
4884.97 704
4885.63 639
4886.29 627
4886.95 659
4887.61 632
4888.26 624
4888.92 587
4889.58 584
4890.24 633
4890.90 616
4891.56 621
4892.22 656
4892.88 646
4893.54 620
4894.20 677
4894.86 634
4895.52 593
4896.18 589
4896.84 614
4897.51 592
4898.17 539
4898.83 573
4899.49 586
4900.15 618
4900.81 631
4901.47 634
4902.13 592
4902.79 569
4903.45 540
4904.11 575
4904.77 563
4905.43 561
4906.09 552
4906.75 528
4907.41 501
4908.08 509
4908.74 464
4909.40 476
4910.06 468
4910.72 466
4911.38 456
4912.04 463
4912.70 512
4913.37 463
4914.03 436
4914.69 420
4915.35 406
4916.01 466
4916.67 447
4917.33 461
4918.00 391
4918.66 343
4919.32 392
4919.98 389
4920.64 387
4921.31 354
4921.97 413
4922.63 388
4923.29 413
4923.95 416
4924.62 405
4925.28 417
4925.94 401
4926.60 419
4927.26 391
4927.93 402
4928.59 385
4929.25 415
4929.91 409
4930.58 374
4931.24 406
4931.90 362
4932.56 397
4933.23 417
4933.89 404
4934.55 405
4935.22 362
4935.88 413
4936.54 411
4937.20 399
4937.87 378
4938.53 369
4939.19 406
4939.86 395
4940.52 409
4941.18 391
4941.85 410
4942.51 407
4943.17 393
4943.84 395
4944.50 406
4945.16 392
4945.83 381
4946.49 372
4947.15 364
4947.82 386
4948.48 368
4949.15 369
4949.81 356
4950.47 335
4951.14 342
4951.80 355
4952.47 350
4953.13 393
4953.79 369
4954.46 306
4955.12 366
4955.79 353
4956.45 356
4957.11 369
4957.78 350
4958.44 341
4959.11 362
4959.77 372
4960.44 377
4961.10 373
4961.77 405
4962.43 400
4963.10 434
4963.76 468
4964.42 486
4965.09 500
4965.75 526
4966.42 465
4967.08 504
4967.75 486
4968.41 419
4969.08 422
4969.74 398
4970.41 377
4971.08 392
4971.74 407
4972.41 391
4973.07 393
4973.74 410
4974.40 383
4975.07 370
4975.73 416
4976.40 375
4977.06 445
4977.73 413
4978.40 457
4979.06 458
4979.73 426
4980.39 379
4981.06 372
4981.73 377
4982.39 408
4983.06 373
4983.72 340
4984.39 339
4985.06 309
4985.72 328
4986.39 311
4987.05 332
4987.72 343
4988.39 366
4989.05 344
4989.72 324
4990.39 340
4991.05 321
4991.72 298
4992.39 352
4993.05 324
4993.72 319
4994.39 330
4995.05 339
4995.72 322
4996.39 321
4997.05 324
4997.72 314
4998.39 312
4999.06 294
4999.72 319
5000.39 339
5001.06 327
5001.73 343
5002.39 349
5003.06 333
5003.73 298
5004.39 309
5005.06 302
5005.73 333
5006.40 318
5007.07 321
5007.73 327
5008.40 305
5009.07 296
5009.74 312
5010.40 327
5011.07 281
5011.74 307
5012.41 287
5013.08 302
5013.74 325
5014.41 313
5015.08 335
5015.75 326
5016.42 326
5017.09 301
5017.75 276
5018.42 320
5019.09 322
5019.76 310
5020.43 297
5021.10 304
5021.76 318
5022.43 304
5023.10 310
5023.77 342
5024.44 335
5025.11 338
5025.78 309
5026.45 304
5027.12 308
5027.78 323
5028.45 357
5029.12 325
5029.79 322
5030.46 315
5031.13 286
5031.80 337
5032.47 327
5033.14 307
5033.81 307
5034.48 291
5035.15 279
5035.82 286
5036.49 328
5037.16 277
5037.83 269
5038.50 307
5039.16 319
5039.83 297
5040.50 278
5041.17 287
5041.84 343
5042.51 335
5043.18 277
5043.85 300
5044.52 289
5045.20 306
5045.87 352
5046.54 319
5047.21 313
5047.88 336
5048.55 314
5049.22 345
5049.89 326
5050.56 322
5051.23 324
5051.90 340
5052.57 318
5053.24 319
5053.91 338
5054.58 321
5055.25 340
5055.92 347
5056.60 359
5057.27 325
5057.94 298
5058.61 318
5059.28 339
5059.95 339
5060.62 335
5061.29 324
5061.96 348
5062.64 335
5063.31 310
5063.98 341
5064.65 329
5065.32 331
5065.99 293
5066.66 327
5067.34 364
5068.01 303
5068.68 334
5069.35 329
5070.02 343
5070.70 320
5071.37 339
5072.04 362
5072.71 323
5073.38 344
5074.06 337
5074.73 316
5075.40 313
5076.07 362
5076.74 367
5077.42 381
5078.09 370
5078.76 392
5079.43 413
5080.11 382
5080.78 421
5081.45 440
5082.12 431
5082.80 414
5083.47 374
5084.14 448
5084.82 406
5085.49 388
5086.16 383
5086.83 379
5087.51 376
5088.18 413
5088.85 421
5089.53 415
5090.20 458
5090.87 469
5091.55 471
5092.22 514
5092.89 507
5093.57 486
5094.24 480
5094.91 490
5095.59 447
5096.26 438
5096.93 452
5097.61 394
5098.28 384
5098.96 353
5099.63 341
5100.30 360
5100.98 350
5101.65 350
5102.32 397
5103.00 369
5103.67 391
5104.35 413
5105.02 429
5105.70 376
5106.37 416
5107.04 401
5107.72 386
5108.39 362
5109.07 372
5109.74 343
5110.42 345
5111.09 344
5111.77 321
5112.44 356
5113.11 366
5113.79 322
5114.46 362
5115.14 395
5115.81 390
5116.49 406
5117.16 428
5117.84 448
5118.51 425
5119.19 458
5119.86 551
5120.54 530
5121.21 551
5121.89 604
5122.57 576
5123.24 486
5123.92 490
5124.59 493
5125.27 460
5125.94 430
5126.62 433
5127.29 375
5127.97 370
5128.64 372
5129.32 368
5130.00 362
5130.67 399
5131.35 351
5132.02 345
5132.70 380
5133.38 419
5134.05 384
5134.73 397
5135.40 409
5136.08 377
5136.76 382
5137.43 380
5138.11 377
5138.79 380
5139.46 407
5140.14 401
5140.82 372
5141.49 357
5142.17 331
5142.85 354
5143.52 326
5144.20 304
5144.88 334
5145.55 339
5146.23 314
5146.91 329
5147.58 320
5148.26 299
5148.94 305
5149.61 336
5150.29 310
5150.97 317
5151.65 319
5152.32 312
5153.00 271
5153.68 304
5154.36 298
5155.03 314
5155.71 322
5156.39 298
5157.07 333
5157.74 332
5158.42 334
5159.10 307
5159.78 333
5160.45 345
5161.13 346
5161.81 348
5162.49 298
5163.17 310
5163.84 325
5164.52 309
5165.20 292
5165.88 338
5166.56 308
5167.24 312
5167.91 307
5168.59 329
5169.27 292
5169.95 307
5170.63 309
5171.31 318
5171.98 263
5172.66 241
5173.34 250
5174.02 300
5174.70 266
5175.38 296
5176.06 285
5176.74 275
5177.41 276
5178.09 289
5178.77 269
5179.45 292
5180.13 286
5180.81 310
5181.49 298
5182.17 296
5182.85 299
5183.53 301
5184.21 287
5184.89 303
5185.57 313
5186.24 346
5186.92 321
5187.60 283
5188.28 257
5188.96 275
5189.64 271
5190.32 293
5191.00 285
5191.68 268
5192.36 260
5193.04 271
5193.72 276
5194.40 302
5195.08 301
5195.76 269
5196.44 275
5197.12 268
5197.80 281
5198.48 259
5199.16 266
5199.84 313
5200.52 284
5201.21 289
5201.89 266
5202.57 278
5203.25 284
5203.93 297
5204.61 264
5205.29 265
5205.97 310
5206.65 315
5207.33 286
5208.01 348
5208.69 318
5209.37 304
5210.06 341
5210.74 362
5211.42 349
5212.10 379
5212.78 351
5213.46 359
5214.14 345
5214.82 366
5215.51 325
5216.19 334
5216.87 373
5217.55 327
5218.23 335
5218.91 300
5219.60 347
5220.28 338
5220.96 323
5221.64 334
5222.32 350
5223.00 403
5223.69 363
5224.37 375
5225.05 398
5225.73 377
5226.41 381
5227.10 332
5227.78 328
5228.46 315
5229.14 334
5229.83 331
5230.51 324
5231.19 308
5231.87 330
5232.56 316
5233.24 317
5233.92 333
5234.60 330
5235.29 328
5235.97 361
5236.65 328
5237.34 361
5238.02 344
5238.70 312
5239.38 315
5240.07 329
5240.75 339
5241.43 353
5242.12 374
5242.80 384
5243.48 368
5244.17 344
5244.85 312
5245.53 312
5246.22 335
5246.90 338
5247.58 317
5248.27 342
5248.95 331
5249.63 307
5250.32 385
5251.00 396
5251.69 346
5252.37 359
5253.05 376
5253.74 414
5254.42 419
5255.11 371
5255.79 359
5256.47 339
5257.16 352
5257.84 314
5258.53 336
5259.21 326
5259.89 300
5260.58 322
5261.26 346
5261.95 377
5262.63 362
5263.32 420
5264.00 387
5264.69 371
5265.37 350
5266.06 347
5266.74 327
5267.43 329
5268.11 382
5268.79 361
5269.48 341
5270.16 348
5270.85 305
5271.53 352
5272.22 311
5272.91 299
5273.59 282
5274.28 333
5274.96 303
5275.65 357
5276.33 342
5277.02 311
5277.70 345
5278.39 338
5279.07 325
5279.76 325
5280.45 326
5281.13 337
5281.82 340
5282.50 305
5283.19 337
5283.87 333
5284.56 342
5285.25 327
5285.93 269
5286.62 285
5287.30 306
5287.99 347
5288.68 337
5289.36 341
5290.05 293
5290.74 315
5291.42 355
5292.11 309
5292.79 293
5293.48 299
5294.17 302
5294.85 297
5295.54 344
5296.23 304
5296.91 320
5297.60 367
5298.29 401
5298.98 331
5299.66 370
5300.35 346
5301.04 365
5301.72 409
5302.41 386
5303.10 419
5303.78 453
5304.47 427
5305.16 460
5305.85 491
5306.53 480
5307.22 531
5307.91 511
5308.60 522
5309.28 535
5309.97 539
5310.66 534
5311.35 502
5312.03 500
5312.72 538
5313.41 506
5314.10 491
5314.79 435
5315.47 453
5316.16 420
5316.85 444
5317.54 436
5318.23 403
5318.91 426
5319.60 424
5320.29 477
5320.98 462
5321.67 481
5322.36 497
5323.04 455
5323.73 453
5324.42 427
5325.11 432
5325.80 442
5326.49 386
5327.18 348
5327.86 327
5328.55 322
5329.24 372
5329.93 324
5330.62 326
5331.31 357
5332.00 334
5332.69 353
5333.38 384
5334.06 322
5334.75 327
5335.44 318
5336.13 328
5336.82 359
5337.51 371
5338.20 345
5338.89 376
5339.58 353
5340.27 296
5340.96 301
5341.65 315
5342.34 327
5343.03 334
5343.72 339
5344.41 335
5345.10 324
5345.79 352
5346.48 326
5347.17 308
5347.86 333
5348.55 350
5349.24 351
5349.93 371
5350.62 396
5351.31 358
5352.00 342
5352.69 305
5353.38 351
5354.07 342
5354.76 317
5355.45 328
5356.14 312
5356.83 320
5357.52 300
5358.21 305
5358.90 323
5359.59 317
5360.29 326
5360.98 347
5361.67 360
5362.36 346
5363.05 348
5363.74 368
5364.43 370
5365.12 361
5365.81 353
5366.50 349
5367.20 344
5367.89 335
5368.58 316
5369.27 312
5369.96 325
5370.65 320
5371.34 290
5372.04 325
5372.73 292
5373.42 295
5374.11 287
5374.80 308
5375.49 331
5376.19 329
5376.88 298
5377.57 302
5378.26 285
5378.95 276
5379.65 290
5380.34 291
5381.03 309
5381.72 319
5382.42 307
5383.11 262
5383.80 315
5384.49 319
5385.19 328
5385.88 328
5386.57 331
5387.26 324
5387.96 340
5388.65 364
5389.34 363
5390.03 314
5390.73 383
5391.42 374
5392.11 354
5392.80 306
5393.50 287
5394.19 332
5394.88 330
5395.58 293
5396.27 283
5396.96 304
5397.66 319
5398.35 321
5399.04 339
5399.74 361
5400.43 299
5401.12 292
5401.82 289
5402.51 318
5403.20 296
5403.90 306
5404.59 296
5405.29 301
5405.98 325
5406.67 322
5407.37 316
5408.06 353
5408.75 368
5409.45 379
5410.14 348
5410.84 313
5411.53 333
5412.23 313
5412.92 337
5413.61 330
5414.31 342
5415.00 331
5415.70 349
5416.39 320
5417.09 318
5417.78 383
5418.47 355
5419.17 342
5419.86 342
5420.56 354
5421.25 367
5421.95 351
5422.64 386
5423.34 316
5424.03 322
5424.73 348
5425.42 353
5426.12 330
5426.81 332
5427.51 308
5428.20 346
5428.90 329
5429.59 313
5430.29 351
5430.99 350
5431.68 327
5432.38 351
5433.07 331
5433.77 326
5434.46 321
5435.16 344
5435.85 376
5436.55 349
5437.25 343
5437.94 311
5438.64 358
5439.33 355
5440.03 390
5440.73 340
5441.42 379
5442.12 364
5442.81 372
5443.51 384
5444.21 352
5444.90 382
5445.60 416
5446.29 403
5446.99 404
5447.69 453
5448.38 475
5449.08 478
5449.78 474
5450.47 527
5451.17 496
5451.87 494
5452.56 445
5453.26 450
5453.96 454
5454.65 434
5455.35 440
5456.05 486
5456.75 426
5457.44 383
5458.14 374
5458.84 424
5459.53 421
5460.23 426
5460.93 429
5461.63 457
5462.32 451
5463.02 490
5463.72 463
5464.42 466
5465.11 541
5465.81 503
5466.51 493
5467.21 433
5467.90 460
5468.60 465
5469.30 468
5470.00 437
5470.70 460
5471.39 484
5472.09 511
5472.79 487
5473.49 471
5474.19 515
5474.88 588
5475.58 574
5476.28 587
5476.98 604
5477.68 608
5478.38 713
5479.07 821
5479.77 872
5480.47 1002
5481.17 1156
5481.87 1172
5482.57 1148
5483.27 1152
5483.96 1044
5484.66 1019
5485.36 892
5486.06 797
5486.76 790
5487.46 747
5488.16 689
5488.86 676
5489.56 681
5490.26 638
5490.96 745
5491.65 707
5492.35 715
5493.05 724
5493.75 711
5494.45 803
5495.15 747
5495.85 728
5496.55 800
5497.25 839
5497.95 946
5498.65 1082
5499.35 1168
5500.05 1344
5500.75 1602
5501.45 1790
5502.15 1913
5502.85 1956
5503.55 1829
5504.25 1696
5504.95 1449
5505.65 1334
5506.35 1145
5507.05 936
5507.75 839
5508.45 774
5509.15 682
5509.85 580
5510.55 556
5511.25 583
5511.95 610
5512.65 624
5513.35 611
5514.05 601
5514.76 593
5515.46 611
5516.16 593
5516.86 577
5517.56 535
5518.26 576
5518.96 586
5519.66 584
5520.36 587
5521.06 613
5521.77 590
5522.47 547
5523.17 536
5523.87 577
5524.57 513
5525.27 475
5525.97 467
5526.67 471
5527.38 459
5528.08 465
5528.78 453
5529.48 449
5530.18 480
5530.88 450
5531.59 416
5532.29 394
5532.99 437
5533.69 449
5534.39 434
5535.10 387
5535.80 394
5536.50 396
5537.20 417
5537.90 417
5538.61 409
5539.31 406
5540.01 367
5540.71 454
5541.42 401
5542.12 389
5542.82 395
5543.52 365
5544.23 375
5544.93 365
5545.63 364
5546.33 384
5547.04 369
5547.74 375
5548.44 348
5549.15 372
5549.85 355
5550.55 333
5551.26 354
5551.96 355
5552.66 413
5553.36 376
5554.07 362
5554.77 349
5555.47 367
5556.18 422
5556.88 382
5557.58 352
5558.29 336
5558.99 374
5559.70 360
5560.40 375
5561.10 355
5561.81 406
5562.51 390
5563.21 435
5563.92 392
5564.62 390
5565.33 390
5566.03 387
5566.73 369
5567.44 353
5568.14 370
5568.85 403
5569.55 372
5570.25 361
5570.96 349
5571.66 324
5572.37 336
5573.07 354
5573.78 365
5574.48 404
5575.19 358
5575.89 385
5576.59 413
5577.30 401
5578.00 391
5578.71 415
5579.41 409
5580.12 396
5580.82 405
5581.53 379
5582.23 355
5582.94 332
5583.64 311
5584.35 360
5585.05 375
5585.76 368
5586.46 375
5587.17 355
5587.88 386
5588.58 350
5589.29 359
5589.99 343
5590.70 383
5591.40 367
5592.11 334
5592.81 321
5593.52 358
5594.23 324
5594.93 339
5595.64 337
5596.34 373
5597.05 386
5597.76 315
5598.46 331
5599.17 331
5599.87 353
5600.58 341
5601.29 312
5601.99 298
5602.70 337
5603.41 350
5604.11 369
5604.82 366
5605.52 356
5606.23 351
5606.94 368
5607.64 349
5608.35 330
5609.06 304
5609.76 349
5610.47 372
5611.18 325
5611.88 325
5612.59 341
5613.30 338
5614.01 303
5614.71 296
5615.42 329
5616.13 310
5616.83 309
5617.54 332
5618.25 335
5618.96 310
5619.66 297
5620.37 329
5621.08 352
5621.79 351
5622.49 341
5623.20 311
5623.91 352
5624.62 374
5625.32 363
5626.03 355
5626.74 364
5627.45 413
5628.16 384
5628.86 386
5629.57 380
5630.28 401
5630.99 426
5631.70 428
5632.40 407
5633.11 422
5633.82 438
5634.53 436
5635.24 442
5635.95 474
5636.65 454
5637.36 447
5638.07 473
5638.78 507
5639.49 507
5640.20 500
5640.91 534
5641.61 482
5642.32 496
5643.03 496
5643.74 473
5644.45 463
5645.16 458
5645.87 409
5646.58 362
5647.29 378
5648.00 412
5648.70 424
5649.41 435
5650.12 387
5650.83 417
5651.54 420
5652.25 415
5652.96 395
5653.67 385
5654.38 429
5655.09 429
5655.80 420
5656.51 408
5657.22 427
5657.93 432
5658.64 473
5659.35 465
5660.06 496
5660.77 515
5661.48 526
5662.19 531
5662.90 475
5663.61 472
5664.32 476
5665.03 429
5665.74 439
5666.45 465
5667.16 405
5667.87 418
5668.58 424
5669.29 424
5670.00 398
5670.71 425
5671.42 412
5672.13 446
5672.84 505
5673.56 478
5674.27 454
5674.98 458
5675.69 386
5676.40 391
5677.11 392
5677.82 407
5678.53 382
5679.24 417
5679.95 404
5680.67 392
5681.38 366
5682.09 387
5682.80 414
5683.51 435
5684.22 417
5684.93 384
5685.65 397
5686.36 379
5687.07 353
5687.78 335
5688.49 340
5689.20 375
5689.92 347
5690.63 365
5691.34 349
5692.05 315
5692.76 340
5693.47 348
5694.19 342
5694.90 336
5695.61 331
5696.32 298
5697.04 306
5697.75 284
5698.46 334
5699.17 316
5699.89 354
5700.60 336
5701.31 334
5702.02 337
5702.74 323
5703.45 330
5704.16 331
5704.87 340
5705.59 318
5706.30 291
5707.01 301
5707.72 337
5708.44 323
5709.15 314
5709.86 314
5710.58 300
5711.29 292
5712.00 293
5712.72 284
5713.43 309
5714.14 279
5714.86 305
5715.57 308
5716.28 279
5717.00 281
5717.71 267
5718.42 290
5719.14 308
5719.85 287
5720.56 290
5721.28 277
5721.99 310
5722.71 308
5723.42 329
5724.13 327
5724.85 315
5725.56 320
5726.28 300
5726.99 277
5727.70 301
5728.42 327
5729.13 324
5729.85 283
5730.56 325
5731.28 325
5731.99 295
5732.70 306
5733.42 299
5734.13 288
5734.85 293
5735.56 304
5736.28 302
5736.99 275
5737.71 309
5738.42 324
5739.14 294
5739.85 281
5740.57 273
5741.28 303
5742.00 309
5742.71 283
5743.43 293
5744.14 296
5744.86 288
5745.57 267
5746.29 292
5747.00 276
5747.72 324
5748.43 305
5749.15 251
5749.87 249
5750.58 262
5751.30 262
5752.01 277
5752.73 275
5753.44 293
5754.16 260
5754.88 302
5755.59 317
5756.31 275
5757.02 281
5757.74 318
5758.46 310
5759.17 307
5759.89 292
5760.60 312
5761.32 284
5762.04 308
5762.75 296
5763.47 298
5764.19 285
5764.90 275
5765.62 260
5766.34 282
5767.05 301
5767.77 284
5768.49 287
5769.20 257
5769.92 285
5770.64 272
5771.35 321
5772.07 313
5772.79 304
5773.50 281
5774.22 288
5774.94 279
5775.65 297
5776.37 313
5777.09 292
5777.81 318
5778.52 287
5779.24 281
5779.96 294
5780.68 278
5781.39 268
5782.11 250
5782.83 287
5783.55 269
5784.26 261
5784.98 252
5785.70 280
5786.42 272
5787.14 295
5787.85 258
5788.57 291
5789.29 281
5790.01 291
5790.73 291
5791.44 275
5792.16 258
5792.88 266
5793.60 269
5794.32 267
5795.03 269
5795.75 302
5796.47 312
5797.19 302
5797.91 300
5798.63 282
5799.35 302
5800.06 320
5800.78 330
5801.50 303
5802.22 267
5802.94 282
5803.66 274
5804.38 295
5805.10 287
5805.82 258
5806.53 283
5807.25 277
5807.97 285
5808.69 300
5809.41 273
5810.13 277
5810.85 339
5811.57 317
5812.29 294
5813.01 292
5813.73 256
5814.45 261
5815.17 267
5815.89 277
5816.61 259
5817.33 269
5818.05 290
5818.77 311
5819.49 279
5820.20 270
5820.92 292
5821.64 288
5822.36 266
5823.09 274
5823.81 298
5824.53 300
5825.25 305
5825.97 261
5826.69 307
5827.41 303
5828.13 280
5828.85 291
5829.57 305
5830.29 276
5831.01 310
5831.73 272
5832.45 280
5833.17 277
5833.89 290
5834.61 305
5835.33 306
5836.05 292
5836.78 288
5837.50 283
5838.22 303
5838.94 298
5839.66 294
5840.38 298
5841.10 299
5841.82 281
5842.54 306
5843.27 317
5843.99 309
5844.71 268
5845.43 292
5846.15 307
5846.87 287
5847.59 287
5848.32 325
5849.04 306
5849.76 336
5850.48 280
5851.20 333
5851.93 335
5852.65 350
5853.37 331
5854.09 326
5854.81 358
5855.54 324
5856.26 333
5856.98 325
5857.70 307
5858.42 324
5859.15 342
5859.87 346
5860.59 301
5861.31 296
5862.04 313
5862.76 325
5863.48 311
5864.20 322
5864.93 330
5865.65 377
5866.37 331
5867.10 318
5867.82 317
5868.54 349
5869.26 370
5869.99 357
5870.71 360
5871.43 444
5872.16 411
5872.88 386
5873.60 382
5874.33 349
5875.05 395
5875.77 384
5876.50 388
5877.22 372
5877.94 442
5878.67 453
5879.39 467
5880.11 502
5880.84 477
5881.56 481
5882.28 467
5883.01 410
5883.73 383
5884.46 463
5885.18 456
5885.90 427
5886.63 423
5887.35 437
5888.08 385
5888.80 426
5889.52 400
5890.25 400
5890.97 415
5891.70 390
5892.42 409
5893.15 344
5893.87 371
5894.59 389
5895.32 399
5896.04 378
5896.77 375
5897.49 387
5898.22 381
5898.94 361
5899.67 393
5900.39 354
5901.12 362
5901.84 347
5902.57 355
5903.29 426
5904.02 403
5904.74 413
5905.47 396
5906.19 405
5906.92 414
5907.64 402
5908.37 397
5909.09 373
5909.82 405
5910.55 405
5911.27 413
5912.00 403
5912.72 408
5913.45 434
5914.17 396
5914.90 437
5915.63 409
5916.35 426
5917.08 414
5917.80 427
5918.53 448
5919.25 416
5919.98 442
5920.71 462
5921.43 462
5922.16 452
5922.89 459
5923.61 497
5924.34 487
5925.06 507
5925.79 513
5926.52 521
5927.24 546
5927.97 522
5928.70 548
5929.42 559
5930.15 549
5930.88 562
5931.60 553
5932.33 573
5933.06 591
5933.78 590
5934.51 620
5935.24 701
5935.97 657
5936.69 660
5937.42 637
5938.15 628
5938.87 665
5939.60 680
5940.33 656
5941.06 662
5941.78 687
5942.51 702
5943.24 711
5943.97 722
5944.69 797
5945.42 836
5946.15 889
5946.88 890
5947.60 909
5948.33 903
5949.06 972
5949.79 1020
5950.52 1108
5951.24 1185
5951.97 1231
5952.70 1394
5953.43 1592
5954.16 1682
5954.88 1800
5955.61 1705
5956.34 1629
5957.07 1580
5957.80 1526
5958.53 1332
5959.25 1242
5959.98 1198
5960.71 1173
5961.44 1239
5962.17 1193
5962.90 1183
5963.63 1137
5964.36 1213
5965.08 1296
5965.81 1403
5966.54 1595
5967.27 1748
5968.00 1808
5968.73 1763
5969.46 1822
5970.19 1831
5970.92 1735
5971.65 1686
5972.37 1608
5973.10 1465
5973.83 1339
5974.56 1356
5975.29 1374
5976.02 1351
5976.75 1337
5977.48 1353
5978.21 1441
5978.94 1375
5979.67 1401
5980.40 1434
5981.13 1524
5981.86 1500
5982.59 1506
5983.32 1552
5984.05 1529
5984.78 1629
5985.51 1663
5986.24 1612
5986.97 1635
5987.70 1620
5988.43 1591
5989.16 1604
5989.89 1581
5990.62 1579
5991.35 1586
5992.08 1562
5992.81 1615
5993.54 1624
5994.27 1596
5995.00 1601
5995.74 1623
5996.47 1682
5997.20 1746
5997.93 1792
5998.66 1755
5999.39 1750
6000.12 1877
6000.85 1770
6001.58 1871
6002.31 1814
6003.04 1778
6003.78 1763
6004.51 1761
6005.24 1680
6005.97 1702
6006.70 1664
6007.43 1758
6008.16 1780
6008.90 1919
6009.63 2148
6010.36 2456
6011.09 2922
6011.82 3523
6012.55 4194
6013.29 5073
6014.02 5717
6014.75 6265
6015.48 6668
6016.21 6624
6016.95 6504
6017.68 6080
6018.41 5351
6019.14 4657
6019.87 4165
6020.61 3498
6021.34 2991
6022.07 2474
6022.80 2132
6023.54 1935
6024.27 1750
6025.00 1595
6025.73 1563
6026.47 1546
6027.20 1461
6027.93 1478
6028.66 1449
6029.40 1480
6030.13 1533
6030.86 1572
6031.59 1647
6032.33 1649
6033.06 1507
6033.79 1469
6034.53 1315
6035.26 1269
6035.99 1184
6036.73 1176
6037.46 1132
6038.19 1138
6038.93 1108
6039.66 1127
6040.39 1127
6041.13 1173
6041.86 1170
6042.59 1207
6043.33 1173
6044.06 1214
6044.79 1231
6045.53 1224
6046.26 1255
6047.00 1267
6047.73 1320
6048.46 1333
6049.20 1357
6049.93 1484
6050.67 1515
6051.40 1565
6052.13 1745
6052.87 1925
6053.60 1940
6054.34 1938
6055.07 1958
6055.81 1961
6056.54 1873
6057.27 1795
6058.01 1656
6058.74 1509
6059.48 1382
6060.21 1351
6060.95 1272
6061.68 1242
6062.42 1205
6063.15 1162
6063.89 1129
6064.62 1162
6065.36 1179
6066.09 1096
6066.83 1058
6067.56 1059
6068.30 1051
6069.03 1020
6069.77 1012
6070.50 1016
6071.24 1016
6071.97 990
6072.71 963
6073.44 940
6074.18 928
6074.91 940
6075.65 920
6076.39 896
6077.12 908
6077.86 868
6078.59 887
6079.33 887
6080.06 913
6080.80 862
6081.54 850
6082.27 871
6083.01 818
6083.74 815
6084.48 823
6085.22 816
6085.95 789
6086.69 792
6087.42 816
6088.16 814
6088.90 847
6089.63 862
6090.37 893
6091.11 928
6091.84 972
6092.58 982
6093.32 935
6094.05 901
6094.79 896
6095.53 866
6096.26 873
6097.00 827
6097.74 774
6098.47 812
6099.21 778
6099.95 755
6100.69 758
6101.42 745
6102.16 714
6102.90 742
6103.63 728
6104.37 698
6105.11 741
6105.85 741
6106.58 693
6107.32 683
6108.06 675
6108.80 734
6109.53 754
6110.27 702
6111.01 724
6111.75 722
6112.49 722
6113.22 751
6113.96 735
6114.70 747
6115.44 743
6116.17 712
6116.91 699
6117.65 792
6118.39 770
6119.13 808
6119.87 781
6120.60 723
6121.34 732
6122.08 780
6122.82 744
6123.56 785
6124.30 766
6125.03 777
6125.77 779
6126.51 768
6127.25 734
6127.99 769
6128.73 794
6129.47 801
6130.21 791
6130.94 814
6131.68 802
6132.42 752
6133.16 795
6133.90 790
6134.64 777
6135.38 793
6136.12 794
6136.86 794
6137.60 837
6138.34 846
6139.08 822
6139.81 883
6140.55 901
6141.29 902
6142.03 883
6142.77 959
6143.51 906
6144.25 979
6144.99 947
6145.73 944
6146.47 965
6147.21 907
6147.95 897
6148.69 922
6149.43 913
6150.17 852
6150.91 848
6151.65 870
6152.39 886
6153.13 947
6153.87 962
6154.61 939
6155.35 928
6156.09 985
6156.83 968
6157.58 936
6158.32 1011
6159.06 1031
6159.80 1037
6160.54 967
6161.28 1067
6162.02 1078
6162.76 1045
6163.50 1086
6164.24 1134
6164.98 1210
6165.72 1260
6166.46 1387
6167.21 1325
6167.95 1457
6168.69 1509
6169.43 1503
6170.17 1469
6170.91 1478
6171.65 1425
6172.39 1469
6173.14 1462
6173.88 1359
6174.62 1343
6175.36 1303
6176.10 1312
6176.84 1348
6177.59 1321
6178.33 1319
6179.07 1373
6179.81 1598
6180.55 1729
6181.30 2000
6182.04 2307
6182.78 2555
6183.52 2850
6184.26 3061
6185.01 3183
6185.75 3145
6186.49 3090
6187.23 2903
6187.97 2626
6188.72 2365
6189.46 2149
6190.20 1909
6190.94 1814
6191.69 1761
6192.43 1667
6193.17 1597
6193.92 1525
6194.66 1578
6195.40 1603
6196.14 1579
6196.89 1577
6197.63 1553
6198.37 1509
6199.12 1470
6199.86 1491
6200.60 1507
6201.34 1463
6202.09 1466
6202.83 1543
6203.57 1682
6204.32 1789
6205.06 2016
6205.80 2368
6206.55 2860
6207.29 3691
6208.03 4569
6208.78 5368
6209.52 6347
6210.27 7127
6211.01 7394
6211.75 7391
6212.50 7056
6213.24 6434
6213.98 5654
6214.73 4789
6215.47 3945
6216.22 3319
6216.96 2693
6217.71 2240
6218.45 1787
6219.19 1579
6219.94 1411
6220.68 1337
6221.43 1243
6222.17 1238
6222.92 1176
6223.66 1154
6224.40 1089
6225.15 1110
6225.89 1046
6226.64 1043
6227.38 1002
6228.13 940
6228.87 854
6229.62 843
6230.36 801
6231.11 760
6231.85 717
6232.60 753
6233.34 767
6234.09 752
6234.83 740
6235.58 764
6236.32 780
6237.07 761
6237.81 820
6238.56 872
6239.30 856
6240.05 867
6240.80 950
6241.54 974
6242.29 991
6243.03 1046
6243.78 996
6244.52 965
6245.27 952
6246.02 980
6246.76 1019
6247.51 1066
6248.25 1051
6249.00 1060
6249.75 1132
6250.49 1025
6251.24 1053
6251.98 1013
6252.73 991
6253.48 951
6254.22 962
6254.97 928
6255.72 886
6256.46 838
6257.21 862
6257.95 833
6258.70 823
6259.45 792
6260.19 798
6260.94 810
6261.69 840
6262.43 759
6263.18 806
6263.93 821
6264.68 757
6265.42 737
6266.17 711
6266.92 747
6267.66 722
6268.41 721
6269.16 743
6269.91 731
6270.65 691
6271.40 712
6272.15 712
6272.89 728
6273.64 702
6274.39 738
6275.14 708
6275.88 783
6276.63 746
6277.38 785
6278.13 741
6278.88 765
6279.62 749
6280.37 727
6281.12 736
6281.87 685
6282.62 704
6283.36 694
6284.11 689
6284.86 657
6285.61 639
6286.36 634
6287.10 639
6287.85 647
6288.60 623
6289.35 639
6290.10 580
6290.85 594
6291.59 609
6292.34 602
6293.09 578
6293.84 606
6294.59 575
6295.34 593
6296.09 559
6296.84 551
6297.58 526
6298.33 534
6299.08 568
6299.83 523
6300.58 485
6301.33 551
6302.08 579
6302.83 526
6303.58 494
6304.33 497
6305.08 514
6305.83 543
6306.58 526
6307.32 515
6308.07 527
6308.82 538
6309.57 565
6310.32 554
6311.07 572
6311.82 579
6312.57 554
6313.32 551
6314.07 626
6314.82 584
6315.57 548
6316.32 589
6317.07 572
6317.82 627
6318.57 581
6319.32 574
6320.07 532
6320.82 613
6321.57 573
6322.32 498
6323.07 550
6323.82 496
6324.58 489
6325.33 502
6326.08 506
6326.83 520
6327.58 517
6328.33 502
6329.08 511
6329.83 517
6330.58 479
6331.33 494
6332.08 535
6332.83 509
6333.58 537
6334.34 505
6335.09 531
6335.84 547
6336.59 501
6337.34 536
6338.09 494
6338.84 557
6339.59 503
6340.35 500
6341.10 488
6341.85 564
6342.60 479
6343.35 495
6344.10 514
6344.86 507
6345.61 531
6346.36 495
6347.11 520
6347.86 589
6348.62 567
6349.37 571
6350.12 597
6350.87 644
6351.62 656
6352.38 683
6353.13 704
6353.88 664
6354.63 705
6355.38 732
6356.14 679
6356.89 652
6357.64 677
6358.39 619
6359.15 617
6359.90 627
6360.65 600
6361.40 571
6362.16 567
6362.91 573
6363.66 568
6364.42 548
6365.17 595
6365.92 584
6366.67 646
6367.43 700
6368.18 737
6368.93 769
6369.69 832
6370.44 847
6371.19 802
6371.95 767
6372.70 710
6373.45 642
6374.21 613
6374.96 553
6375.71 528
6376.47 543
6377.22 515
6377.98 557
6378.73 574
6379.48 545
6380.24 524
6380.99 583
6381.74 588
6382.50 618
6383.25 635
6384.01 605
6384.76 562
6385.51 557
6386.27 562
6387.02 542
6387.78 555
6388.53 579
6389.29 550
6390.04 582
6390.79 526
6391.55 504
6392.30 513
6393.06 509
6393.81 473
6394.57 506
6395.32 481
6396.08 552
6396.83 545
6397.59 537
6398.34 520
6399.10 505
6399.85 502
6400.61 485
6401.36 491
6402.12 474
6402.87 470
6403.63 491
6404.38 480
6405.14 485
6405.89 503
6406.65 494
6407.40 499
6408.16 580
6408.91 530
6409.67 554
6410.43 553
6411.18 573
6411.94 550
6412.69 502
6413.45 552
6414.20 559
6414.96 515
6415.72 559
6416.47 553
6417.23 542
6417.98 570
6418.74 550
6419.50 555
6420.25 565
6421.01 528
6421.77 554
6422.52 526
6423.28 495
6424.03 523
6424.79 521
6425.55 467
6426.30 469
6427.06 485
6427.82 501
6428.57 475
6429.33 489
6430.09 547
6430.84 525
6431.60 493
6432.36 488
6433.11 500
6433.87 483
6434.63 504
6435.39 490
6436.14 526
6436.90 556
6437.66 545
6438.41 543
6439.17 561
6439.93 569
6440.69 568
6441.44 591
6442.20 582
6442.96 531
6443.72 522
6444.47 550
6445.23 574
6445.99 548
6446.75 574
6447.50 591
6448.26 552
6449.02 560
6449.78 554
6450.54 579
6451.29 599
6452.05 599
6452.81 577
6453.57 594
6454.33 604
6455.08 631
6455.84 582
6456.60 594
6457.36 592
6458.12 614
6458.88 638
6459.64 588
6460.39 618
6461.15 612
6461.91 633
6462.67 676
6463.43 674
6464.19 663
6464.95 675
6465.70 698
6466.46 737
6467.22 808
6467.98 729
6468.74 727
6469.50 773
6470.26 741
6471.02 747
6471.78 721
6472.54 702
6473.30 742
6474.05 752
6474.81 789
6475.57 797
6476.33 783
6477.09 851
6477.85 858
6478.61 850
6479.37 807
6480.13 808
6480.89 827
6481.65 907
6482.41 879
6483.17 872
6483.93 904
6484.69 919
6485.45 995
6486.21 911
6486.97 952
6487.73 979
6488.49 1038
6489.25 1024
6490.01 1055
6490.77 1060
6491.53 1106
6492.29 1133
6493.05 1192
6493.81 1248
6494.57 1232
6495.33 1240
6496.10 1248
6496.86 1246
6497.62 1254
6498.38 1205
6499.14 1189
6499.90 1159
6500.66 1150
6501.42 1152
6502.18 1262
6502.94 1288
6503.70 1326
6504.47 1516
6505.23 1686
6505.99 2095
6506.75 2644
6507.51 3227
6508.27 3936
6509.03 4645
6509.79 5028
6510.56 5176
6511.32 5237
6512.08 4851
6512.84 4360
6513.60 3842
6514.36 3324
6515.13 2744
6515.89 2384
6516.65 2158
6517.41 1787
6518.17 1661
6518.94 1533
6519.70 1469
6520.46 1415
6521.22 1431
6521.98 1491
6522.75 1466
6523.51 1488
6524.27 1492
6525.03 1564
6525.79 1734
6526.56 1896
6527.32 2094
6528.08 2243
6528.84 2367
6529.61 2481
6530.37 2468
6531.13 2380
6531.90 2385
6532.66 2405
6533.42 2290
6534.18 2371
6534.95 2594
6535.71 2785
6536.47 3063
6537.24 3467
6538.00 3646
6538.76 3613
6539.53 3553
6540.29 3125
6541.05 2887
6541.82 2529
6542.58 2277
6543.34 1996
6544.11 1769
6544.87 1608
6545.63 1478
6546.40 1403
6547.16 1376
6547.92 1372
6548.69 1248
6549.45 1269
6550.21 1295
6550.98 1265
6551.74 1222
6552.51 1177
6553.27 1166
6554.03 1152
6554.80 1099
6555.56 1108
6556.33 1079
6557.09 1084
6557.85 1078
6558.62 1060
6559.38 1056
6560.15 1141
6560.91 1099
6561.68 1125
6562.44 1137
6563.21 1136
6563.97 1183
6564.74 1209
6565.50 1191
6566.26 1263
6567.03 1212
6567.79 1220
6568.56 1261
6569.32 1265
6570.09 1237
6570.85 1209
6571.62 1225
6572.38 1262
6573.15 1208
6573.91 1265
6574.68 1294
6575.44 1259
6576.21 1300
6576.98 1324
6577.74 1354
6578.51 1372
6579.27 1392
6580.04 1383
6580.80 1352
6581.57 1295
6582.33 1400
6583.10 1446
6583.87 1428
6584.63 1435
6585.40 1433
6586.16 1472
6586.93 1428
6587.70 1454
6588.46 1438
6589.23 1382
6589.99 1420
6590.76 1427
6591.53 1438
6592.29 1520
6593.06 1641
6593.82 1784
6594.59 1974
6595.36 2129
6596.12 2153
6596.89 2148
6597.66 2208
6598.42 2235
6599.19 2080
6599.96 1945
6600.72 1732
6601.49 1564
6602.26 1538
6603.02 1441
6603.79 1310
6604.56 1247
6605.33 1188
6606.09 1137
6606.86 1143
6607.63 1203
6608.39 1198
6609.16 1237
6609.93 1166
6610.70 1193
6611.46 1173
6612.23 1238
6613.00 1238
6613.77 1172
6614.53 1187
6615.30 1144
6616.07 1164
6616.84 1125
6617.60 1179
6618.37 1192
6619.14 1253
6619.91 1247
6620.68 1278
6621.44 1375
6622.21 1512
6622.98 1561
6623.75 1672
6624.52 1713
6625.28 1727
6626.05 1664
6626.82 1666
6627.59 1607
6628.36 1474
6629.13 1401
6629.89 1368
6630.66 1211
6631.43 1246
6632.20 1299
6632.97 1416
6633.74 1478
6634.51 1497
6635.27 1576
6636.04 1612
6636.81 1749
6637.58 1778
6638.35 1759
6639.12 1766
6639.89 1764
6640.66 1865
6641.43 1948
6642.19 2028
6642.96 2067
6643.73 2120
6644.50 2152
6645.27 1993
6646.04 1887
6646.81 1717
6647.58 1564
6648.35 1426
6649.12 1355
6649.89 1255
6650.66 1171
6651.43 1056
6652.20 1044
6652.97 1043
6653.74 1030
6654.51 1024
6655.28 988
6656.05 1014
6656.82 1041
6657.59 1008
6658.36 1035
6659.13 1007
6659.90 1004
6660.67 1025
6661.44 1001
6662.21 1019
6662.98 977
6663.75 935
6664.52 913
6665.29 962
6666.06 934
6666.83 985
6667.60 996
6668.37 993
6669.14 973
6669.91 1005
6670.68 1038
6671.46 1174
6672.23 1185
6673.00 1156
6673.77 1073
6674.54 1089
6675.31 1088
6676.08 1114
6676.85 1096
6677.62 1124
6678.40 1095
6679.17 1119
6679.94 1190
6680.71 1244
6681.48 1258
6682.25 1265
6683.02 1320
6683.80 1330
6684.57 1452
6685.34 1543
6686.11 1631
6686.88 1685
6687.65 1674
6688.43 1639
6689.20 1548
6689.97 1446
6690.74 1245
6691.51 1179
6692.29 1127
6693.06 999
6693.83 981
6694.60 957
6695.37 874
6696.15 866
6696.92 910
6697.69 940
6698.46 941
6699.24 927
6700.01 948
6700.78 874
6701.55 882
6702.33 918
6703.10 892
6703.87 913
6704.64 904
6705.42 929
6706.19 915
6706.96 848
6707.74 836
6708.51 865
6709.28 846
6710.06 845
6710.83 830
6711.60 845
6712.37 790
6713.15 784
6713.92 757
6714.69 734
6715.47 719
6716.24 748
6717.01 764
6717.79 741
6718.56 690
6719.34 726
6720.11 734
6720.88 737
6721.66 764
6722.43 771
6723.20 719
6723.98 754
6724.75 775
6725.53 780
6726.30 756
6727.07 734
6727.85 735
6728.62 715
6729.40 750
6730.17 709
6730.95 748
6731.72 743
6732.49 767
6733.27 749
6734.04 812
6734.82 801
6735.59 832
6736.37 881
6737.14 859
6737.92 839
6738.69 819
6739.47 864
6740.24 840
6741.01 836
6741.79 876
6742.56 914
6743.34 903
6744.11 881
6744.89 900
6745.67 879
6746.44 920
6747.22 903
6747.99 957
6748.77 1023
6749.54 1052
6750.32 1084
6751.09 1013
6751.87 1148
6752.64 1205
6753.42 1291
6754.19 1450
6754.97 1454
6755.75 1503
6756.52 1397
6757.30 1374
6758.07 1199
6758.85 1146
6759.63 1182
6760.40 1070
6761.18 1132
6761.95 1123
6762.73 1057
6763.51 1040
6764.28 1011
6765.06 1003
6765.83 1046
6766.61 937
6767.39 943
6768.16 970
6768.94 984
6769.72 948
6770.49 931
6771.27 949
6772.05 919
6772.82 884
6773.60 868
6774.38 866
6775.15 803
6775.93 757
6776.71 816
6777.48 795
6778.26 786
6779.04 796
6779.82 732
6780.59 757
6781.37 741
6782.15 797
6782.92 692
6783.70 736
6784.48 701
6785.26 728
6786.03 743
6786.81 765
6787.59 761
6788.37 725
6789.14 700
6789.92 675
6790.70 645
6791.48 639
6792.25 599
6793.03 598
6793.81 636
6794.59 619
6795.37 627
6796.14 593
6796.92 636
6797.70 612
6798.48 620
6799.26 614
6800.04 618
6800.81 625
6801.59 633
6802.37 649
6803.15 615
6803.93 630
6804.71 650
6805.48 673
6806.26 673
6807.04 623
6807.82 616
6808.60 690
6809.38 662
6810.16 641
6810.94 644
6811.71 605
6812.49 649
6813.27 640
6814.05 630
6814.83 614
6815.61 614
6816.39 627
6817.17 632
6817.95 625
6818.73 609
6819.51 605
6820.29 634
6821.07 612
6821.84 616
6822.62 611
6823.40 626
6824.18 613
6824.96 600
6825.74 575
6826.52 635
6827.30 589
6828.08 610
6828.86 613
6829.64 589
6830.42 581
6831.20 550
6831.98 568
6832.76 591
6833.54 586
6834.32 587
6835.10 610
6835.88 669
6836.66 725
6837.44 781
6838.22 825
6839.01 939
6839.79 983
6840.57 1014
6841.35 1014
6842.13 957
6842.91 976
6843.69 948
6844.47 847
6845.25 787
6846.03 781
6846.81 740
6847.59 738
6848.37 784
6849.16 784
6849.94 795
6850.72 895
6851.50 989
6852.28 974
6853.06 970
6853.84 953
6854.62 942
6855.41 971
6856.19 892
6856.97 854
6857.75 863
6858.53 783
6859.31 767
6860.10 743
6860.88 705
6861.66 694
6862.44 744
6863.22 736
6864.00 682
6864.79 700
6865.57 726
6866.35 746
6867.13 785
6867.91 784
6868.70 822
6869.48 746
6870.26 783
6871.04 804
6871.83 761
6872.61 791
6873.39 809
6874.17 801
6874.96 803
6875.74 800
6876.52 883
6877.30 938
6878.09 896
6878.87 952
6879.65 1007
6880.43 1091
6881.22 1234
6882.00 1398
6882.78 1487
6883.57 1699
6884.35 1721
6885.13 1701
6885.92 1660
6886.70 1636
6887.48 1702
6888.27 1743
6889.05 1832
6889.83 1816
6890.62 1941
6891.40 1944
6892.18 1857
6892.97 1699
6893.75 1456
6894.53 1299
6895.32 1196
6896.10 1158
6896.88 1061
6897.67 1053
6898.45 1007
6899.24 986
6900.02 989
6900.80 926
6901.59 920
6902.37 963
6903.16 998
6903.94 917
6904.73 957
6905.51 946
6906.29 897
6907.08 896
6907.86 892
6908.65 875
6909.43 844
6910.22 811
6911.00 828
6911.79 824
6912.57 799
6913.35 765
6914.14 801
6914.92 790
6915.71 789
6916.49 785
6917.28 752
6918.06 755
6918.85 782
6919.63 747
6920.42 769
6921.20 813
6921.99 840
6922.78 817
6923.56 796
6924.35 767
6925.13 783
6925.92 757
6926.70 799
6927.49 802
6928.27 794
6929.06 809
6929.84 847
6930.63 826
6931.42 794
6932.20 864
6932.99 845
6933.77 857
6934.56 844
6935.35 842
6936.13 840
6936.92 897
6937.70 810
6938.49 914
6939.28 937
6940.06 980
6940.85 1049
6941.63 1143
6942.42 1185
6943.21 1300
6943.99 1349
6944.78 1334
6945.57 1382
6946.35 1414
6947.14 1486
6947.93 1539
6948.71 1547
6949.50 1632
6950.29 1665
6951.07 1599
6951.86 1511
6952.65 1459
6953.44 1334
6954.22 1313
6955.01 1259
6955.80 1225
6956.58 1140
6957.37 1121
6958.16 1058
6958.95 1121
6959.73 1141
6960.52 1159
6961.31 1217
6962.09 1180
6962.88 1167
6963.67 1190
6964.46 1237
6965.25 1298
6966.03 1256
6966.82 1359
6967.61 1411
6968.40 1474
6969.18 1550
6969.97 1662
6970.76 1715
6971.55 1806
6972.34 1804
6973.12 1828
6973.91 1759
6974.70 1659
6975.49 1720
6976.28 1689
6977.07 1631
6977.85 1676
6978.64 1703
6979.43 1803
6980.22 1916
6981.01 2094
6981.80 2347
6982.59 2884
6983.37 3490
6984.16 4394
6984.95 5492
6985.74 6575
6986.53 7499
6987.32 8150
6988.11 8472
6988.90 8264
6989.69 7540
6990.47 6542
6991.26 5570
6992.05 4679
6992.84 3763
6993.63 3087
6994.42 2427
6995.21 1975
6996.00 1644
6996.79 1483
6997.58 1320
6998.37 1210
6999.16 1189
6999.95 1198
7000.74 1131
7001.53 1049
7002.32 1041
7003.11 1012
7003.90 963
7004.69 963
7005.48 929
7006.27 855
7007.06 821
7007.85 811
7008.64 746
7009.43 749
7010.22 773
7011.01 855
7011.80 837
7012.59 872
7013.38 899
7014.17 944
7014.96 990
7015.75 1019
7016.54 1012
7017.33 945
7018.12 959
7018.91 1004
7019.70 1000
7020.49 989
7021.28 1040
7022.07 1022
7022.87 1128
7023.66 1128
7024.45 1194
7025.24 1223
7026.03 1273
7026.82 1245
7027.61 1250
7028.40 1247
7029.19 1162
7029.99 1136
7030.78 1153
7031.57 1073
7032.36 1052
7033.15 998
7033.94 1000
7034.74 1059
7035.53 1077
7036.32 1178
7037.11 1205
7037.90 1244
7038.69 1298
7039.49 1278
7040.28 1273
7041.07 1262
7041.86 1277
7042.65 1252
7043.45 1240
7044.24 1218
7045.03 1224
7045.82 1223
7046.61 1190
7047.41 1186
7048.20 1182
7048.99 1298
7049.78 1432
7050.58 1416
7051.37 1556
7052.16 1600
7052.95 1597
7053.75 1491
7054.54 1460
7055.33 1394
7056.13 1265
7056.92 1199
7057.71 1216
7058.50 1187
7059.30 1135
7060.09 1191
7060.88 1178
7061.68 1159
7062.47 1167
7063.26 1055
7064.06 1054
7064.85 1095
7065.64 1034
7066.44 1058
7067.23 1012
7068.02 1012
7068.82 1002
7069.61 884
7070.40 864
7071.20 889
7071.99 894
7072.78 858
7073.58 831
7074.37 847
7075.17 844
7075.96 850
7076.75 829
7077.55 800
7078.34 800
7079.14 785
7079.93 795
7080.72 777
7081.52 771
7082.31 799
7083.11 793
7083.90 774
7084.70 732
7085.49 740
7086.28 712
7087.08 790
7087.87 732
7088.67 745
7089.46 748
7090.26 774
7091.05 757
7091.85 715
7092.64 751
7093.44 720
7094.23 693
7095.03 696
7095.82 721
7096.62 701
7097.41 696
7098.21 736
7099.00 663
7099.80 630
7100.59 671
7101.39 638
7102.18 667
7102.98 658
7103.77 671
7104.57 626
7105.37 594
7106.16 573
7106.96 585
7107.75 618
7108.55 572
7109.34 536
7110.14 525
7110.94 614
7111.73 591
7112.53 589
7113.32 621
7114.12 534
7114.92 538
7115.71 535
7116.51 571
7117.30 558
7118.10 555
7118.90 573
7119.69 545
7120.49 576
7121.29 593
7122.08 608
7122.88 608
7123.68 630
7124.47 617
7125.27 624
7126.07 590
7126.86 577
7127.66 557
7128.46 590
7129.25 629
7130.05 663
7130.85 607
7131.64 636
7132.44 643
7133.24 587
7134.04 579
7134.83 569
7135.63 580
7136.43 542
7137.23 550
7138.02 520
7138.82 527
7139.62 543
7140.42 523
7141.21 495
7142.01 462
7142.81 463
7143.61 477
7144.40 447
7145.20 454
7146.00 445
7146.80 438
7147.59 469
7148.39 484
7149.19 492
7149.99 455
7150.79 447
7151.59 453
7152.38 444
7153.18 449
7153.98 435
7154.78 441
7155.58 445
7156.38 452
7157.17 493
7157.97 471
7158.77 480
7159.57 463
7160.37 406
7161.17 446
7161.97 447
7162.76 421
7163.56 387
7164.36 423
7165.16 431
7165.96 436
7166.76 435
7167.56 431
7168.36 422
7169.16 406
7169.96 403
7170.75 409
7171.55 410
7172.35 411
7173.15 386
7173.95 376
7174.75 412
7175.55 405
7176.35 409
7177.15 386
7177.95 373
7178.75 353
7179.55 370
7180.35 383
7181.15 376
7181.95 354
7182.75 353
7183.55 403
7184.35 417
7185.15 407
7185.95 425
7186.75 419
7187.55 401
7188.35 392
7189.15 373
7189.95 380
7190.75 376
7191.55 400
7192.35 376
7193.15 400
7193.95 396
7194.75 394
7195.55 380
7196.35 363
7197.15 371
7197.95 369
7198.76 344
7199.56 351
7200.36 359
7201.16 361
7201.96 376
7202.76 348
7203.56 388
7204.36 383
7205.16 360
7205.96 379
7206.77 344
7207.57 377
7208.37 352
7209.17 386
7209.97 417
7210.77 391
7211.57 424
7212.38 406
7213.18 384
7213.98 352
7214.78 417
7215.58 390
7216.38 399
7217.19 405
7217.99 413
7218.79 415
7219.59 436
7220.39 475
7221.20 388
7222.00 431
7222.80 430
7223.60 401
7224.40 401
7225.21 370
7226.01 373
7226.81 400
7227.61 414
7228.42 412
7229.22 374
7230.02 339
7230.82 345
7231.63 361
7232.43 384
7233.23 371
7234.03 385
7234.84 379
7235.64 408
7236.44 411
7237.25 388
7238.05 407
7238.85 405
7239.65 383
7240.46 443
7241.26 427
7242.06 383
7242.87 359
7243.67 350
7244.47 400
7245.28 363
7246.08 364
7246.88 362
7247.69 365
7248.49 372
7249.30 340
7250.10 369
7250.90 342
7251.71 360
7252.51 345
7253.31 347
7254.12 376
7254.92 365
7255.73 375
7256.53 393
7257.33 395
7258.14 349
7258.94 361
7259.75 380
7260.55 365
7261.35 363
7262.16 369
7262.96 361
7263.77 368
7264.57 321
7265.38 334
7266.18 357
7266.99 345
7267.79 328
7268.59 361
7269.40 303
7270.20 340
7271.01 370
7271.81 333
7272.62 325
7273.42 359
7274.23 363
7275.03 336
7275.84 356
7276.64 361
7277.45 377
7278.25 395
7279.06 398
7279.86 373
7280.67 396
7281.48 372
7282.28 417
7283.09 428
7283.89 458
7284.70 512
7285.50 516
7286.31 563
7287.11 522
7287.92 508
7288.73 498
7289.53 491
7290.34 461
7291.14 403
7291.95 407
7292.76 422
7293.56 388
7294.37 423
7295.17 420
7295.98 392
7296.79 425
7297.59 426
7298.40 448
7299.21 432
7300.01 439
7300.82 437
7301.62 461
7302.43 475
7303.24 474
7304.04 464
7304.85 440
7305.66 486
7306.46 457
7307.27 504
7308.08 493
7308.89 503
7309.69 496
7310.50 574
7311.31 587
7312.11 565
7312.92 621
7313.73 607
7314.53 635
7315.34 652
7316.15 686
7316.96 808
7317.76 931
7318.57 1089
7319.38 1362
7320.19 1486
7320.99 1602
7321.80 1517
7322.61 1328
7323.42 1192
7324.22 1051
7325.03 839
7325.84 738
7326.65 674
7327.46 631
7328.26 595
7329.07 562
7329.88 565
7330.69 563
7331.50 562
7332.30 608
7333.11 609
7333.92 581
7334.73 608
7335.54 589
7336.35 556
7337.15 550
7337.96 570
7338.77 566
7339.58 571
7340.39 568
7341.20 536
7342.01 526
7342.82 527
7343.62 478
7344.43 418
7345.24 427
7346.05 429
7346.86 463
7347.67 437
7348.48 403
7349.29 396
7350.10 425
7350.91 406
7351.71 413
7352.52 360
7353.33 366
7354.14 415
7354.95 395
7355.76 372
7356.57 359
7357.38 393
7358.19 387
7359.00 404
7359.81 421
7360.62 414
7361.43 398
7362.24 386
7363.05 370
7363.86 369
7364.67 402
7365.48 382
7366.29 390
7367.10 359
7367.91 397
7368.72 378
7369.53 383
7370.34 343
7371.15 341
7371.96 381
7372.77 385
7373.58 350
7374.39 365
7375.20 338
7376.01 305
7376.82 335
7377.63 343
7378.45 355
7379.26 380
7380.07 359
7380.88 396
7381.69 382
7382.50 381
7383.31 381
7384.12 367
7384.93 402
7385.74 354
7386.56 388
7387.37 384
7388.18 388
7388.99 320
7389.80 331
7390.61 361
7391.42 339
7392.24 353
7393.05 337
7393.86 370
7394.67 373
7395.48 331
7396.29 326
7397.10 340
7397.92 347
7398.73 275
7399.54 314
7400.35 328
7401.16 335
7401.98 339
7402.79 332
7403.60 351
7404.41 357
7405.23 333
7406.04 329
7406.85 351
7407.66 344
7408.47 322
7409.29 294
7410.10 315
7410.91 308
7411.72 283
7412.54 323
7413.35 312
7414.16 307
7414.98 257
7415.79 278
7416.60 321
7417.41 325
7418.23 293
7419.04 292
7419.85 292
7420.67 278
7421.48 288
7422.29 285
7423.11 276
7423.92 288
7424.73 285
7425.54 275
7426.36 259
7427.17 280
7427.99 278
7428.80 284
7429.61 275
7430.43 295
7431.24 286
7432.05 280
7432.87 287
7433.68 277
7434.49 292
7435.31 267
7436.12 263
7436.94 279
7437.75 277
7438.56 265
7439.38 261
7440.19 255
7441.01 314
7441.82 284
7442.64 290
7443.45 305
7444.26 285
7445.08 276
7445.89 278
7446.71 274
7447.52 288
7448.34 322
7449.15 269
7449.97 258
7450.78 262
7451.59 261
7452.41 254
7453.22 283
7454.04 284
7454.85 289
7455.67 299
7456.48 266
7457.30 267
7458.11 302
7458.93 281
7459.74 278
7460.56 283
7461.38 285
7462.19 280
7463.01 319
7463.82 286
7464.64 294
7465.45 292
7466.27 279
7467.08 271
7467.90 288
7468.72 291
7469.53 289
7470.35 307
7471.16 307
7471.98 314
7472.79 313
7473.61 363
7474.43 366
7475.24 345
7476.06 331
7476.87 333
7477.69 329
7478.51 332
7479.32 326
7480.14 319
7480.96 311
7481.77 316
7482.59 270
7483.41 273
7484.22 290
7485.04 307
7485.85 321
7486.67 330
7487.49 347
7488.31 323
7489.12 297
7489.94 287
7490.76 298
7491.57 273
7492.39 260
7493.21 292
7494.02 273
7494.84 274
7495.66 283
7496.48 261
7497.29 281
7498.11 311
7498.93 291
7499.74 314
7500.56 344
7501.38 298
7502.20 286
7503.01 279
7503.83 347
7504.65 338
7505.47 312
7506.29 326
7507.10 317
7507.92 291
7508.74 302
7509.56 311
7510.37 313
7511.19 295
7512.01 286
7512.83 321
7513.65 315
7514.47 340
7515.28 323
7516.10 313
7516.92 309
7517.74 319
7518.56 300
7519.38 319
7520.19 311
7521.01 306
7521.83 282
7522.65 275
7523.47 283
7524.29 310
7525.11 273
7525.92 298
7526.74 312
7527.56 287
7528.38 300
7529.20 302
7530.02 321
7530.84 320
7531.66 320
7532.48 327
7533.30 308
7534.12 269
7534.93 306
7535.75 333
7536.57 303
7537.39 309
7538.21 319
7539.03 319
7539.85 296
7540.67 283
7541.49 312
7542.31 308
7543.13 284
7543.95 304
7544.77 306
7545.59 278
7546.41 290
7547.23 302
7548.05 288
7548.87 317
7549.69 322
7550.51 310
7551.33 300
7552.15 259
7552.97 307
7553.79 290
7554.61 319
7555.43 318
7556.25 269
7557.07 291
7557.89 297
7558.71 279
7559.53 310
7560.36 376
7561.18 307
7562.00 356
7562.82 329
7563.64 338
7564.46 317
7565.28 340
7566.10 345
7566.92 335
7567.74 295
7568.56 348
7569.39 337
7570.21 377
7571.03 335
7571.85 350
7572.67 355
7573.49 378
7574.31 371
7575.14 369
7575.96 346
7576.78 352
7577.60 408
7578.42 411
7579.24 360
7580.06 369
7580.89 365
7581.71 353
7582.53 367
7583.35 352
7584.17 367
7585.00 367
7585.82 376
7586.64 390
7587.46 423
7588.29 396
7589.11 388
7589.93 442
7590.75 438
7591.57 435
7592.40 451
7593.22 446
7594.04 431
7594.86 426
7595.69 405
7596.51 477
7597.33 495
7598.15 480
7598.98 441
7599.80 455
7600.62 500
7601.45 549
7602.27 536
7603.09 522
7603.92 555
7604.74 577
7605.56 614
7606.38 646
7607.21 636
7608.03 673
7608.85 638
7609.68 616
7610.50 580
7611.32 585
7612.15 553
7612.97 553
7613.80 566
7614.62 604
7615.44 579
7616.27 609
7617.09 678
7617.91 725
7618.74 774
7619.56 832
7620.39 842
7621.21 846
7622.03 843
7622.86 807
7623.68 787
7624.51 695
7625.33 676
7626.15 663
7626.98 645
7627.80 660
7628.63 647
7629.45 631
7630.28 653
7631.10 666
7631.93 680
7632.75 725
7633.58 738
7634.40 735
7635.22 696
7636.05 637
7636.87 644
7637.70 647
7638.52 589
7639.35 536
7640.17 552
7641.00 485
7641.82 476
7642.65 484
7643.47 505
7644.30 485
7645.13 509
7645.95 495
7646.78 552
7647.60 543
7648.43 529
7649.25 555
7650.08 560
7650.90 520
7651.73 474
7652.55 490
7653.38 450
7654.21 425
7655.03 412
7655.86 392
7656.68 435
7657.51 417
7658.34 400
7659.16 413
7659.99 387
7660.81 412
7661.64 390
7662.47 370
7663.29 360
7664.12 387
7664.95 386
7665.77 374
7666.60 393
7667.42 384
7668.25 392
7669.08 431
7669.90 394
7670.73 427
7671.56 388
7672.38 400
7673.21 372
7674.04 340
7674.87 352
7675.69 366
7676.52 408
7677.35 385
7678.17 384
7679.00 379
7679.83 376
7680.65 354
7681.48 382
7682.31 413
7683.14 415
7683.96 501
7684.79 503
7685.62 516
7686.45 573
7687.27 527
7688.10 529
7688.93 457
7689.76 459
7690.58 446
7691.41 408
7692.24 418
7693.07 404
7693.90 457
7694.72 395
7695.55 370
7696.38 379
7697.21 419
7698.04 463
7698.86 446
7699.69 467
7700.52 573
7701.35 487
7702.18 453
7703.01 403
7703.83 429
7704.66 428
7705.49 355
7706.32 386
7707.15 422
7707.98 390
7708.81 346
7709.63 350
7710.46 346
7711.29 322
7712.12 310
7712.95 329
7713.78 341
7714.61 328
7715.44 363
7716.27 331
7717.10 381
7717.93 324
7718.75 299
7719.58 327
7720.41 313
7721.24 305
7722.07 292
7722.90 292
7723.73 298
7724.56 325
7725.39 292
7726.22 300
7727.05 302
7727.88 314
7728.71 345
7729.54 319
7730.37 331
7731.20 298
7732.03 341
7732.86 341
7733.69 338
7734.52 313
7735.35 324
7736.18 273
7737.01 299
7737.84 301
7738.67 288
7739.50 301
7740.33 253
7741.16 261
7741.99 264
7742.82 286
7743.65 271
7744.48 259
7745.31 280
7746.14 264
7746.98 267
7747.81 282
7748.64 281
7749.47 275
7750.30 294
7751.13 303
7751.96 291
7752.79 283
7753.62 276
7754.45 293
7755.29 282
7756.12 266
7756.95 311
7757.78 274
7758.61 299
7759.44 278
7760.27 266
7761.11 267
7761.94 310
7762.77 278
7763.60 252
7764.43 276
7765.26 285
7766.10 279
7766.93 286
7767.76 271
7768.59 251
7769.42 252
7770.26 286
7771.09 286
7771.92 300
7772.75 246
7773.58 285
7774.42 262
7775.25 258
7776.08 264
7776.91 298
7777.75 303
7778.58 276
7779.41 272
7780.24 268
7781.08 273
7781.91 286
7782.74 286
7783.57 324
7784.41 294
7785.24 279
7786.07 252
7786.91 279
7787.74 285
7788.57 309
7789.40 291
7790.24 312
7791.07 287
7791.90 313
7792.74 313
7793.57 321
7794.40 290
7795.24 269
7796.07 265
7796.90 336
7797.74 329
7798.57 288
7799.40 301
7800.24 334
7801.07 341
7801.91 326
7802.74 334
7803.57 336
7804.41 360
7805.24 376
7806.07 397
7806.91 353
7807.74 372
7808.58 343
7809.41 381
7810.25 391
7811.08 371
7811.91 360
7812.75 415
7813.58 430
7814.42 473
7815.25 480
7816.09 427
7816.92 454
7817.75 453
7818.59 452
7819.42 463
7820.26 472
7821.09 494
7821.93 512
7822.76 503
7823.60 519
7824.43 585
7825.27 546
7826.10 523
7826.94 494
7827.77 511
7828.61 506
7829.44 479
7830.28 482
7831.11 508
7831.95 452
7832.78 501
7833.62 525
7834.46 565
7835.29 612
7836.13 582
7836.96 558
7837.80 536
7838.63 509
7839.47 455
7840.31 463
7841.14 464
7841.98 462
7842.81 475
7843.65 421
7844.48 399
7845.32 428
7846.16 429
7846.99 391
7847.83 389
7848.67 363
7849.50 355
7850.34 418
7851.17 405
7852.01 391
7852.85 385
7853.68 373
7854.52 371
7855.36 402
7856.19 362
7857.03 380
7857.87 367
7858.70 362
7859.54 380
7860.38 425
7861.21 394
7862.05 370
7862.89 383
7863.72 383
7864.56 370
7865.40 335
7866.24 366
7867.07 409
7867.91 384
7868.75 389
7869.59 435
7870.42 387
7871.26 415
7872.10 410
7872.94 433
7873.77 417
7874.61 412
7875.45 480
7876.29 506
7877.12 519
7877.96 574
7878.80 640
7879.64 676
7880.47 761
7881.31 756
7882.15 785
7882.99 773
7883.83 728
7884.66 734
7885.50 714
7886.34 620
7887.18 575
7888.02 548
7888.86 519
7889.69 503
7890.53 514
7891.37 502
7892.21 550
7893.05 573
7893.89 550
7894.73 564
7895.56 552
7896.40 505
7897.24 477
7898.08 460
7898.92 448
7899.76 394
7900.60 425
7901.44 394
7902.28 377
7903.12 381
7903.95 369
7904.79 395
7905.63 409
7906.47 414
7907.31 379
7908.15 376
7908.99 382
7909.83 351
7910.67 355
7911.51 371
7912.35 368
7913.19 369
7914.03 397
7914.87 434
7915.71 425
7916.55 413
7917.39 445
7918.23 431
7919.07 427
7919.91 444
7920.75 428
7921.59 463
7922.43 446
7923.27 402
7924.11 437
7924.95 438
7925.79 374
7926.63 357
7927.47 361
7928.31 357
7929.15 380
7929.99 360
7930.83 330
7931.67 319
7932.51 299
7933.35 351
7934.19 351
7935.04 308
7935.88 354
7936.72 318
7937.56 314
7938.40 335
7939.24 373
7940.08 367
7940.92 332
7941.76 348
7942.60 329
7943.45 296
7944.29 351
7945.13 345
7945.97 353
7946.81 369
7947.65 405
7948.49 338
7949.34 403
7950.18 390
7951.02 363
7951.86 393
7952.70 451
7953.54 425
7954.39 476
7955.23 517
7956.07 502
7956.91 517
7957.75 507
7958.60 533
7959.44 525
7960.28 514
7961.12 549
7961.96 512
7962.81 498
7963.65 491
7964.49 502
7965.33 535
7966.18 627
7967.02 679
7967.86 674
7968.70 763
7969.55 772
7970.39 794
7971.23 730
7972.08 686
7972.92 640
7973.76 543
7974.60 550
7975.45 492
7976.29 459
7977.13 458
7977.98 418
7978.82 432
7979.66 391
7980.51 408
7981.35 373
7982.19 396
7983.04 368
7983.88 381
7984.72 343
7985.57 360
7986.41 372
7987.25 379
7988.10 372
7988.94 353
7989.78 331
7990.63 318
7991.47 340
7992.32 353
7993.16 313
7994.00 266
7994.85 289
7995.69 304
7996.54 301
7997.38 277
7998.22 322
7999.07 297
7999.91 282
8000.76 293
8001.60 289
8002.45 300
8003.29 287
8004.13 273
8004.98 265
8005.82 263
8006.67 268
8007.51 268
8008.36 281
8009.20 262
8010.05 280
8010.89 251
8011.74 286
8012.58 286
8013.43 257
8014.27 217
8015.12 225
8015.96 241
8016.81 258
8017.65 260
8018.50 220
8019.34 228
8020.19 224
8021.03 233
8021.88 232
8022.72 221
8023.57 235
8024.41 241
8025.26 259
8026.11 243
8026.95 253
8027.80 265
8028.64 247
8029.49 248
8030.33 211
8031.18 221
8032.03 236
8032.87 275
8033.72 231
8034.56 230
8035.41 259
8036.26 256
8037.10 250
8037.95 272
8038.80 233
8039.64 256
8040.49 279
8041.34 236
8042.18 251
8043.03 231
8043.87 228
8044.72 196
8045.57 237
8046.41 230
8047.26 210
8048.11 212
8048.96 199
8049.80 228
8050.65 213
8051.50 230
8052.34 214
8053.19 231
8054.04 235
8054.88 249
8055.73 242
8056.58 218
8057.43 217
8058.27 248
8059.12 214
8059.97 230
8060.82 199
8061.66 195
8062.51 208
8063.36 243
8064.21 242
8065.05 243
8065.90 234
8066.75 243
8067.60 250
8068.44 181
8069.29 219
8070.14 212
8070.99 209
8071.84 212
8072.68 213
8073.53 194
8074.38 214
8075.23 212
8076.08 187
8076.93 204
8077.77 206
8078.62 212
8079.47 210
8080.32 210
8081.17 217
8082.02 205
8082.87 235
8083.71 204
8084.56 192
8085.41 211
8086.26 210
8087.11 237
8087.96 195
8088.81 199
8089.66 194
8090.51 230
8091.35 203
8092.20 178
8093.05 229
8093.90 214
8094.75 199
8095.60 208
8096.45 228
8097.30 217
8098.15 232
8099.00 182
8099.85 200
8100.70 211
8101.55 220
8102.40 236
8103.25 226
8104.10 218
8104.95 235
8105.80 209
8106.65 188
8107.50 202
8108.35 201
8109.20 193
8110.05 205
8110.90 190
8111.75 198
8112.60 203
8113.45 219
8114.30 221
8115.15 195
8116.00 211
8116.85 236
8117.70 199
8118.55 219
8119.40 217
8120.25 225
8121.10 222
8121.95 241
8122.80 222
8123.65 237
8124.50 205
8125.35 240
8126.20 213
8127.06 237
8127.91 242
8128.76 250
8129.61 233
8130.46 213
8131.31 232
8132.16 280
8133.01 274
8133.86 293
8134.72 267
8135.57 290
8136.42 298
8137.27 250
8138.12 264
8138.97 247
8139.83 256
8140.68 210
8141.53 240
8142.38 230
8143.23 218
8144.08 234
8144.94 256
8145.79 240
8146.64 232
8147.49 262
8148.34 258
8149.20 254
8150.05 259
8150.90 265
8151.75 249
8152.60 240
8153.46 264
8154.31 302
8155.16 286
8156.01 288
8156.87 335
8157.72 309
8158.57 300
8159.42 268
8160.28 298
8161.13 269
8161.98 233
8162.84 204
8163.69 224
8164.54 223
8165.39 230
8166.25 226
8167.10 222
8167.95 219
8168.81 214
8169.66 205
8170.51 221
8171.37 197
8172.22 200
8173.07 204
8173.93 223
8174.78 217
8175.63 209
8176.49 206
8177.34 214
8178.19 201
8179.05 189
8179.90 217
8180.76 205
8181.61 196
8182.46 196
8183.32 195
8184.17 205
8185.02 205
8185.88 215
8186.73 220
8187.59 197
8188.44 179
8189.30 178
8190.15 207
8191.00 197
8191.86 208
8192.71 191
8193.57 182
8194.42 198
8195.28 202
8196.13 187
8196.99 194
8197.84 190
8198.69 205
8199.55 207
8200.40 218
8201.26 178
8202.11 214
8202.97 208
8203.82 187
8204.68 202
8205.53 214
8206.39 191
8207.24 172
8208.10 183
8208.95 194
8209.81 228
8210.67 211
8211.52 220
8212.38 194
8213.23 223
8214.09 205
8214.94 211
8215.80 206
8216.65 188
8217.51 202
8218.37 202
8219.22 189
8220.08 201
8220.93 222
8221.79 227
8222.64 218
8223.50 215
8224.36 220
8225.21 229
8226.07 230
8226.92 221
8227.78 227
8228.64 226
8229.49 203
8230.35 197
8231.21 198
8232.06 185
8232.92 199
8233.78 197
8234.63 194
8235.49 193
8236.35 219
8237.20 178
8238.06 195
8238.92 190
8239.77 186
8240.63 213
8241.49 197
8242.34 185
8243.20 179
8244.06 190
8244.91 213
8245.77 182
8246.63 213
8247.49 211
8248.34 223
8249.20 207
8250.06 190
8250.92 210
8251.77 204
8252.63 212
8253.49 210
8254.35 198
8255.20 229
8256.06 228
8256.92 235
8257.78 233
8258.63 206
8259.49 221
8260.35 229
8261.21 237
8262.07 223
8262.92 207
8263.78 219
8264.64 221
8265.50 247
8266.36 265
8267.22 223
8268.07 237
8268.93 234
8269.79 256
8270.65 260
8271.51 282
8272.37 253
8273.22 240
8274.08 286
8274.94 269
8275.80 245
8276.66 279
8277.52 302
8278.38 327
8279.24 375
8280.09 402
8280.95 427
8281.81 424
8282.67 413
8283.53 389
8284.39 374
8285.25 354
8286.11 333
8286.97 311
8287.83 287
8288.69 289
8289.55 271
8290.41 286
8291.26 274
8292.12 284
8292.98 325
8293.84 335
8294.70 363
8295.56 362
8296.42 357
8297.28 360
8298.14 349
8299.00 301
8299.86 267
8300.72 269
8301.58 275
8302.44 242
8303.30 232
8304.16 229
8305.02 251
8305.88 250
8306.74 236
8307.60 242
8308.46 216
8309.33 226
8310.19 215
8311.05 233
8311.91 255
8312.77 243
8313.63 229
8314.49 240
8315.35 238
8316.21 209
8317.07 209
8317.93 225
8318.79 192
8319.65 235
8320.52 223
8321.38 211
8322.24 207
8323.10 243
8323.96 203
8324.82 208
8325.68 207
8326.54 207
8327.41 228
8328.27 214
8329.13 222
8329.99 212
8330.85 228
8331.71 206
8332.57 200
8333.44 251
8334.30 250
8335.16 210
8336.02 217
8336.88 235
8337.75 223
8338.61 208
8339.47 231
8340.33 208
8341.19 226
8342.06 236
8342.92 219
8343.78 222
8344.64 232
8345.50 220
8346.37 203
8347.23 240
8348.09 246
8348.95 247
8349.82 246
8350.68 234
8351.54 240
8352.40 289
8353.27 269
8354.13 264
8354.99 264
8355.86 235
8356.72 249
8357.58 250
8358.45 221
8359.31 242
8360.17 249
8361.03 226
8361.90 224
8362.76 228
8363.62 218
8364.49 223
8365.35 221
8366.21 235
8367.08 227
8367.94 225
8368.80 247
8369.67 240
8370.53 211
8371.40 228
8372.26 240
8373.12 232
8373.99 210
8374.85 234
8375.71 205
8376.58 209
8377.44 219
8378.31 249
8379.17 253
8380.03 223
8380.90 206
8381.76 221
8382.63 231
8383.49 218
8384.36 240
8385.22 251
8386.08 248
8386.95 279
8387.81 267
8388.68 271
8389.54 265
8390.41 261
8391.27 268
8392.14 257
8393.00 259
8393.87 262
8394.73 251
8395.60 236
8396.46 234
8397.33 232
8398.19 237
8399.06 240
8399.92 242
8400.79 236
8401.65 255
8402.52 215
8403.38 238
8404.25 260
8405.11 245
8405.98 254
8406.84 245
8407.71 230
8408.58 232
8409.44 262
8410.31 237
8411.17 248
8412.04 263
8412.90 265
8413.77 267
8414.64 257
8415.50 256
8416.37 251
8417.23 216
8418.10 253
8418.97 271
8419.83 284
8420.70 286
8421.56 305
8422.43 273
8423.30 291
8424.16 291
8425.03 290
8425.90 323
8426.76 320
8427.63 297
8428.50 301
8429.36 317
8430.23 341
8431.10 315
8431.96 306
8432.83 327
8433.70 343
8434.56 340
8435.43 339
8436.30 303
8437.16 338
8438.03 339
8438.90 367
8439.77 389
8440.63 389
8441.50 407
8442.37 416
8443.24 431
8444.10 474
8444.97 492
8445.84 512
8446.71 492
8447.57 543
8448.44 551
8449.31 515
8450.18 501
8451.04 505
8451.91 519
8452.78 504
8453.65 527
8454.52 558
8455.38 625
8456.25 679
8457.12 788
8457.99 800
8458.86 830
8459.72 839
8460.59 794
8461.46 749
8462.33 671
8463.20 620
8464.07 553
8464.93 536
8465.80 526
8466.67 505
8467.54 524
8468.41 456
8469.28 469
8470.15 487
8471.02 465
8471.88 473
8472.75 491
8473.62 436
8474.49 418
8475.36 396
8476.23 411
8477.10 390
8477.97 392
8478.84 393
8479.71 421
8480.58 439
8481.44 454
8482.31 471
8483.18 508
8484.05 496
8484.92 498
8485.79 505
8486.66 463
8487.53 471
8488.40 438
8489.27 459
8490.14 453
8491.01 398
8491.88 409
8492.75 354
8493.62 375
8494.49 387
8495.36 425
8496.23 384
8497.10 388
8497.97 392
8498.84 388
8499.71 377
8500.58 369
8501.45 399
8502.32 353
8503.19 328
8504.06 350
8504.93 342
8505.80 320
8506.67 360
8507.55 331
8508.42 366
8509.29 364
8510.16 374
8511.03 355
8511.90 376
8512.77 377
8513.64 377
8514.51 374
8515.38 366
8516.25 388
8517.13 375
8518.00 373
8518.87 400
8519.74 391
8520.61 429
8521.48 399
8522.35 426
8523.23 419
8524.10 444
8524.97 530
8525.84 612
8526.71 601
8527.58 604
8528.46 585
8529.33 602
8530.20 607
8531.07 557
8531.94 536
8532.81 465
8533.69 451
8534.56 467
8535.43 481
8536.30 415
8537.18 443
8538.05 408
8538.92 420
8539.79 415
8540.66 396
8541.54 347
8542.41 372
8543.28 382
8544.15 356
8545.03 346
8545.90 384
8546.77 365
8547.64 367
8548.52 387
8549.39 440
8550.26 402
8551.14 405
8552.01 456
8552.88 491
8553.76 540
8554.63 555
8555.50 632
8556.37 664
8557.25 686
8558.12 666
8558.99 599
8559.87 570
8560.74 536
8561.61 476
8562.49 437
8563.36 429
8564.24 387
8565.11 372
8565.98 384
8566.86 362
8567.73 357
8568.60 323
8569.48 355
8570.35 372
8571.23 338
8572.10 300
8572.97 321
8573.85 332
8574.72 326
8575.60 362
8576.47 358
8577.34 329
8578.22 311
8579.09 331
8579.97 336
8580.84 359
8581.72 330
8582.59 350
8583.47 365
8584.34 368
8585.21 329
8586.09 372
8586.96 355
8587.84 379
8588.71 372
8589.59 360
8590.46 349
8591.34 384
8592.21 381
8593.09 397
8593.96 395
8594.84 434
8595.71 462
8596.59 389
8597.46 415
8598.34 434
8599.22 449
8600.09 432
8600.97 413
8601.84 407
8602.72 449
8603.59 442
8604.47 449
8605.34 433
8606.22 479
8607.10 481
8607.97 445
8608.85 464
8609.72 454
8610.60 469
8611.47 461
8612.35 467
8613.23 491
8614.10 497
8614.98 495
8615.86 509
8616.73 532
8617.61 540
8618.48 545
8619.36 555
8620.24 527
8621.11 570
8621.99 599
8622.87 595
8623.74 552
8624.62 598
8625.50 603
8626.37 593
8627.25 647
8628.13 611
8629.00 668
8629.88 692
8630.76 651
8631.64 709
8632.51 666
8633.39 703
8634.27 666
8635.14 707
8636.02 689
8636.90 714
8637.78 719
8638.65 737
8639.53 734
8640.41 801
8641.29 792
8642.16 794
8643.04 815
8643.92 815
8644.80 849
8645.67 884
8646.55 919
8647.43 924
8648.31 929
8649.18 950
8650.06 902
8650.94 946
8651.82 1012
8652.70 1009
8653.58 1001
8654.45 987
8655.33 1022
8656.21 1016
8657.09 1034
8657.97 1067
8658.84 1127
8659.72 1166
8660.60 1181
8661.48 1304
8662.36 1420
8663.24 1555
8664.12 1698
8664.99 1867
8665.87 2054
8666.75 2142
8667.63 2168
8668.51 2176
8669.39 2041
8670.27 1909
8671.15 1916
8672.03 1896
8672.91 1871
8673.78 1991
8674.66 2104
8675.54 2274
8676.42 2304
8677.30 2319
8678.18 2264
8679.06 2154
8679.94 1976
8680.82 1780
8681.70 1586
8682.58 1412
8683.46 1307
8684.34 1204
8685.22 1094
8686.10 1086
8686.98 1098
8687.86 1175
8688.74 1236
8689.62 1346
8690.50 1471
8691.38 1697
8692.26 1958
8693.14 2114
8694.02 2328
8694.90 2437
8695.78 2451
8696.66 2340
8697.54 2125
8698.42 1902
8699.30 1762
8700.18 1612
8701.06 1513
8701.94 1430
8702.82 1431
8703.70 1404
8704.58 1463
8705.46 1364
8706.34 1311
8707.23 1248
8708.11 1157
8708.99 1087
8709.87 944
8710.75 881
8711.63 795
8712.51 719
8713.39 709
8714.27 712
8715.16 696
8716.04 640
8716.92 599
8717.80 599
8718.68 627
8719.56 586
8720.44 607
8721.33 588
8722.21 530
8723.09 585
8723.97 599
8724.85 590
8725.73 570
8726.62 602
8727.50 621
8728.38 576
8729.26 618
8730.14 614
8731.03 625
8731.91 651
8732.79 676
8733.67 691
8734.55 644
8735.44 645
8736.32 623
8737.20 621
8738.08 588
8738.97 616
8739.85 611
8740.73 642
8741.61 583
8742.50 606
8743.38 637
8744.26 616
8745.14 596
8746.03 554
8746.91 604
8747.79 594
8748.68 614
8749.56 586
8750.44 597
8751.33 559
8752.21 570
8753.09 578
8753.97 618
8754.86 582
8755.74 590
8756.62 588
8757.51 583
8758.39 585
8759.28 664
8760.16 655
8761.04 609
8761.93 621
8762.81 623
8763.69 630
8764.58 641
8765.46 631
8766.34 623
8767.23 620
8768.11 630
8769.00 577
8769.88 603
8770.76 583
8771.65 659
8772.53 587
8773.42 647
8774.30 625
8775.19 653
8776.07 624
8776.95 583
8777.84 560
8778.72 504
8779.61 504
8780.49 548
8781.38 570
8782.26 533
8783.15 559
8784.03 513
8784.92 494
8785.80 480
8786.69 479
8787.57 523
8788.46 493
8789.34 527
8790.23 521
8791.11 557
8792.00 545
8792.88 523
8793.77 523
8794.65 536
8795.54 537
8796.42 508
8797.31 514
8798.19 497
8799.08 518
8799.96 490
8800.85 485
8801.74 461
8802.62 497
8803.51 497
8804.39 500
8805.28 539
8806.16 531
8807.05 538
8807.94 490
8808.82 516
8809.71 526
8810.59 523
8811.48 552
8812.37 534
8813.25 563
8814.14 511
8815.03 551
8815.91 552
8816.80 589
8817.68 619
8818.57 635
8819.46 698
8820.34 720
8821.23 678
8822.12 670
8823.00 590
8823.89 560
8824.78 563
8825.66 546
8826.55 494
8827.44 455
8828.33 431
8829.21 472
8830.10 461
8830.99 419
8831.87 409
8832.76 431
8833.65 445
8834.54 419
8835.42 434
8836.31 379
8837.20 394
8838.08 420
8838.97 410
8839.86 371
8840.75 398
8841.64 411
8842.52 406
8843.41 399
8844.30 384
8845.19 408
8846.07 367
8846.96 388
8847.85 372
8848.74 374
8849.63 348
8850.51 359
8851.40 371
8852.29 375
8853.18 345
8854.07 343
8854.96 320
8855.84 310
8856.73 313
8857.62 305
8858.51 297
8859.40 294
8860.29 278
8861.17 301
8862.06 304
8862.95 291
8863.84 297
8864.73 325
8865.62 316
8866.51 333
8867.40 317
8868.29 297
8869.17 286
8870.06 296
8870.95 268
8871.84 276
8872.73 292
8873.62 294
8874.51 268
8875.40 259
8876.29 272
8877.18 277
8878.07 288
8878.96 278
8879.85 252
8880.74 266
8881.63 229
8882.51 249
8883.40 246
8884.29 264
8885.18 271
8886.07 287
8886.96 277
8887.85 266
8888.74 267
8889.63 266
8890.52 272
8891.41 264
8892.30 242
8893.19 233
8894.09 265
8894.98 272
8895.87 234
8896.76 216
8897.65 240
8898.54 283
8899.43 259
8900.32 217
8901.21 225
8902.10 241
8902.99 237
8903.88 236
8904.77 222
8905.66 224
8906.55 213
8907.44 232
8908.34 231
8909.23 212
8910.12 212
8911.01 226
8911.90 211
8912.79 209
8913.68 215
8914.57 201
8915.47 207
8916.36 218
8917.25 212
8918.14 209
8919.03 211
8919.92 205
8920.81 186
8921.71 187
8922.60 197
8923.49 191
8924.38 220
8925.27 213
8926.16 209
8927.06 233
8927.95 220
8928.84 177
8929.73 195
8930.62 207
8931.52 195
8932.41 221
8933.30 210
8934.19 218
8935.09 178
8935.98 180
8936.87 192
8937.76 180
8938.66 163
8939.55 179
8940.44 185
8941.33 204
8942.23 190
8943.12 200
8944.01 177
8944.90 188
8945.80 187
8946.69 169
8947.58 190
8948.48 188
8949.37 189
8950.26 185
8951.16 194
8952.05 181
8952.94 175
8953.84 196
8954.73 205
8955.62 173
8956.52 184
8957.41 193
8958.30 177
8959.20 177
8960.09 191
8960.98 201
8961.88 166
8962.77 175
8963.66 160
8964.56 183
8965.45 163
8966.35 167
8967.24 206
8968.13 188
8969.03 173
8969.92 188
8970.82 181
8971.71 180
8972.60 168
8973.50 198
8974.39 180
8975.29 192
8976.18 214
8977.08 190
8977.97 196
8978.87 166
8979.76 180
8980.65 189
8981.55 177
8982.44 156
8983.34 182
8984.23 198
8985.13 180
8986.02 192
8986.92 165
8987.81 140
8988.71 185
8989.60 154
8990.50 182
8991.39 161
8992.29 171
8993.18 177
8994.08 184
8994.97 201
8995.87 194
8996.76 180
8997.66 201
8998.56 172
8999.45 185
9000.35 208
9001.24 187
9002.14 189
9003.03 194
9003.93 170
9004.83 158
9005.72 183
9006.62 174
9007.51 149
9008.41 170
9009.31 167
9010.20 195
9011.10 169
9011.99 187
9012.89 172
9013.79 159
9014.68 185
9015.58 169
9016.48 176
9017.37 165
9018.27 164
9019.16 163
9020.06 175
9020.96 165
9021.85 192
9022.75 182
9023.65 183
9024.54 178
9025.44 182
9026.34 161
9027.24 184
9028.13 169
9029.03 168
9029.93 177
9030.82 159
9031.72 189
9032.62 172
9033.52 165
9034.41 172
9035.31 153
9036.21 171
9037.10 170
9038.00 174
9038.90 179
9039.80 178
9040.69 177
9041.59 172
9042.49 163
9043.39 156
9044.29 168
9045.18 161
9046.08 165
9046.98 178
9047.88 139
9048.78 139
9049.67 170
9050.57 179
9051.47 166
9052.37 158
9053.27 185
9054.16 183
9055.06 158
9055.96 164
9056.86 170
9057.76 162
9058.66 171
9059.55 180
9060.45 193
9061.35 198
9062.25 193
9063.15 192
9064.05 173
9064.95 153
9065.85 187
9066.74 192
9067.64 177
9068.54 184
9069.44 171
9070.34 180
9071.24 147
9072.14 179
9073.04 170
9073.94 192
9074.84 194
9075.74 192
9076.64 161
9077.53 170
9078.43 202
9079.33 197
9080.23 195
9081.13 172
9082.03 178
9082.93 183
9083.83 182
9084.73 180
9085.63 164
9086.53 160
9087.43 195
9088.33 211
9089.23 197
9090.13 198
9091.03 191
9091.93 201
9092.83 214
9093.73 203
9094.63 235
9095.53 242
9096.43 222
9097.33 202
9098.23 212
9099.13 193
9100.04 207
9100.94 183
9101.84 193
9102.74 182
9103.64 165
9104.54 190
9105.44 174
9106.34 188
9107.24 173
9108.14 190
9109.04 214
9109.94 188
9110.85 192
9111.75 189
9112.65 190
9113.55 184
9114.45 183
9115.35 179
9116.25 163
9117.15 189
9118.06 176
9118.96 178
9119.86 198
9120.76 153
9121.66 209
9122.56 205
9123.46 209
9124.37 207
9125.27 195
9126.17 187
9127.07 182
9127.97 193
9128.88 197
9129.78 189
9130.68 202
9131.58 216
9132.48 184
9133.39 186
9134.29 193
9135.19 190
9136.09 176
9137.00 192
9137.90 171
9138.80 201
9139.70 189
9140.61 186
9141.51 160
9142.41 163
9143.31 174
9144.22 178
9145.12 169
9146.02 158
9146.92 186
9147.83 162
9148.73 197
9149.63 179
9150.54 210
9151.44 181
9152.34 179
9153.25 162
9154.15 165
9155.05 142
9155.96 142
9156.86 160
9157.76 169
9158.67 166
9159.57 159
9160.47 164
9161.38 148
9162.28 161
9163.18 168
9164.09 171
9164.99 156
9165.90 166
9166.80 170
9167.70 186
9168.61 172
9169.51 194
9170.42 171
9171.32 188
9172.22 185
9173.13 174
9174.03 181
9174.94 186
9175.84 176
9176.74 152
9177.65 157
9178.55 156
9179.46 192
9180.36 189
9181.27 166
9182.17 149
9183.08 171
9183.98 172
9184.89 173
9185.79 178
9186.70 197
9187.60 180
9188.51 155
9189.41 166
9190.32 175
9191.22 185
9192.13 165
9193.03 174
9193.94 174
9194.84 165
9195.75 140
9196.65 182
9197.56 206
9198.46 193
9199.37 178
9200.27 196
9201.18 183
9202.08 210
9202.99 219
9203.90 206
9204.80 191
9205.71 180
9206.61 194
9207.52 183
9208.42 201
9209.33 184
9210.24 161
9211.14 157
9212.05 187
9212.95 168
9213.86 195
9214.77 199
9215.67 181
9216.58 183
9217.49 173
9218.39 159
9219.30 189
9220.21 188
9221.11 162
9222.02 161
9222.93 157
9223.83 177
9224.74 147
9225.65 172
9226.55 164
9227.46 181
9228.37 174
9229.27 156
9230.18 161
9231.09 135
9231.99 190
9232.90 183
9233.81 182
9234.72 166
9235.62 192
9236.53 155
9237.44 195
9238.34 165
9239.25 160
9240.16 170
9241.07 183
9241.97 180
9242.88 153
9243.79 172
9244.70 160
9245.61 168
9246.51 144
9247.42 159
9248.33 178
9249.24 154
9250.14 143
9251.05 135
9251.96 150
9252.87 169
9253.78 158
9254.69 141
9255.59 148
9256.50 149
9257.41 159
9258.32 174
9259.23 149
9260.14 142
9261.04 149
9261.95 164
9262.86 156
9263.77 128
9264.68 166
9265.59 181
9266.50 175
9267.40 156
9268.31 150
9269.22 181
9270.13 206
9271.04 155
9271.95 152
9272.86 163
9273.77 164
9274.68 169
9275.59 156
9276.49 171
9277.40 153
9278.31 178
9279.22 150
9280.13 160
9281.04 161
9281.95 163
9282.86 187
9283.77 179
9284.68 151
9285.59 157
9286.50 153
9287.41 193
9288.32 169
9289.23 162
9290.14 154
9291.05 197
9291.96 165
9292.87 164
9293.78 180
9294.69 148
9295.60 176
9296.51 169
9297.42 178
9298.33 167
9299.24 180
9300.15 173
9301.06 207
9301.97 178
9302.88 176
9303.79 163
9304.70 198
9305.61 201
9306.53 165
9307.44 189
9308.35 177
9309.26 162
9310.17 182
9311.08 198
9311.99 197
9312.90 167
9313.81 196
9314.72 221
9315.63 201
9316.55 182
9317.46 201
9318.37 196
9319.28 182
9320.19 177
9321.10 178
9322.01 178
9322.93 190
9323.84 162
9324.75 167
9325.66 154
9326.57 174
9327.48 177
9328.40 151
9329.31 167
9330.22 175
9331.13 174
9332.04 167
9332.96 190
9333.87 179
9334.78 190
9335.69 179
9336.60 207
9337.52 187
9338.43 191
9339.34 212
9340.25 172
9341.17 208
9342.08 192
9342.99 169
9343.90 158
9344.82 172
9345.73 141
9346.64 165
9347.55 174
9348.47 185
9349.38 177
9350.29 162
9351.21 181
9352.12 171
9353.03 168
9353.94 178
9354.86 164
9355.77 154
9356.68 178
9357.60 170
9358.51 165
9359.42 174
9360.34 167
9361.25 188
9362.16 164
9363.08 169
9363.99 155
9364.90 174
9365.82 168
9366.73 162
9367.65 175
9368.56 164
9369.47 157
9370.39 173
9371.30 161
9372.21 147
9373.13 159
9374.04 158
9374.96 161
9375.87 168
9376.79 173
9377.70 176
9378.61 139
9379.53 178
9380.44 167
9381.36 183
9382.27 134
9383.19 178
9384.10 161
9385.01 171
9385.93 171
9386.84 183
9387.76 194
9388.67 187
9389.59 186
9390.50 200
9391.42 187
9392.33 191
9393.25 210
9394.16 217
9395.08 206
9395.99 187
9396.91 214
9397.82 206
9398.74 199
9399.65 198
9400.57 196
9401.48 196
9402.40 179
9403.32 178
9404.23 172
9405.15 173
9406.06 185
9406.98 173
9407.89 170
9408.81 194
9409.73 157
9410.64 157
9411.56 160
9412.47 158
9413.39 170
9414.30 174
9415.22 212
9416.14 179
9417.05 166
9417.97 172
9418.89 166
9419.80 149
9420.72 183
9421.63 186
9422.55 189
9423.47 184
9424.38 186
9425.30 174
9426.22 175
9427.13 175
9428.05 173
9428.97 204
9429.88 156
9430.80 175
9431.72 181
9432.63 186
9433.55 189
9434.47 162
9435.38 162
9436.30 164
9437.22 181
9438.14 189
9439.05 181
9439.97 201
9440.89 213
9441.81 207
9442.72 205
9443.64 226
9444.56 245
9445.47 199
9446.39 232
9447.31 222
9448.23 200
9449.15 199
9450.06 205
9450.98 216
9451.90 214
9452.82 190
9453.73 216
9454.65 200
9455.57 193
9456.49 204
9457.41 170
9458.32 171
9459.24 176
9460.16 180
9461.08 190
9462.00 211
9462.92 201
9463.83 192
9464.75 168
9465.67 183
9466.59 186
9467.51 194
9468.43 184
9469.35 197
9470.26 181
9471.18 175
9472.10 213
9473.02 188
9473.94 192
9474.86 195
9475.78 189
9476.70 187
9477.62 198
9478.54 191
9479.45 187
9480.37 194
9481.29 197
9482.21 182
9483.13 219
9484.05 200
9484.97 238
9485.89 193
9486.81 179
9487.73 187
9488.65 173
9489.57 179
9490.49 165
9491.41 186
9492.33 190
9493.25 189
9494.17 169
9495.09 186
9496.01 172
9496.93 165
9497.85 173
9498.77 176
9499.69 189
9500.61 196
9501.53 189
9502.45 192
9503.37 190
9504.29 189
9505.21 225
9506.13 204
9507.05 207
9507.97 215
9508.89 203
9509.81 197
9510.73 201
9511.65 211
9512.57 193
9513.49 204
9514.42 212
9515.34 209
9516.26 197
9517.18 224
9518.10 223
9519.02 226
9519.94 225
9520.86 259
9521.78 246
9522.71 270
9523.63 268
9524.55 276
9525.47 273
9526.39 270
9527.31 258
9528.23 256
9529.16 255
9530.08 273
9531.00 218
9531.92 230
9532.84 219
9533.76 224
9534.69 210
9535.61 205
9536.53 239
9537.45 223
9538.37 220
9539.30 236
9540.22 216
9541.14 239
9542.06 236
9542.98 204
9543.91 205
9544.83 230
9545.75 248
9546.67 257
9547.60 208
9548.52 255
9549.44 232
9550.36 246
9551.29 257
9552.21 242
9553.13 246
9554.06 243
9554.98 264
9555.90 228
9556.82 264
9557.75 259
9558.67 255
9559.59 261
9560.52 243
9561.44 244
9562.36 283
9563.29 303
9564.21 256
9565.13 279
9566.06 243
9566.98 215
9567.90 279
9568.83 271
9569.75 271
9570.67 266
9571.60 303
9572.52 277
9573.44 305
9574.37 296
9575.29 297
9576.22 301
9577.14 309
9578.06 315
9578.99 309
9579.91 335
9580.84 328
9581.76 309
9582.68 310
9583.61 323
9584.53 363
9585.46 324
9586.38 336
9587.31 327
9588.23 319
9589.15 344
9590.08 341
9591.00 348
9591.93 325
9592.85 352
9593.78 339
9594.70 337
9595.63 347
9596.55 373
9597.48 392
9598.40 406
9599.33 434
9600.25 452
9601.18 466
9602.10 468
9603.03 475
9603.95 466
9604.88 501
9605.80 474
9606.73 443
9607.65 441
9608.58 414
9609.50 421
9610.43 375
9611.35 366
9612.28 390
9613.21 385
9614.13 371
9615.06 352
9615.98 377
9616.91 377
9617.84 405
9618.76 383
9619.69 361
9620.61 389
9621.54 377
9622.47 388
9623.39 388
9624.32 372
9625.24 382
9626.17 396
9627.10 361
9628.02 396
9628.95 408
9629.88 428
9630.80 431
9631.73 390
9632.65 422
9633.58 406
9634.51 425
9635.43 444
9636.36 430
9637.29 451
9638.22 497
9639.14 511
9640.07 499
9641.00 490
9641.92 475
9642.85 506
9643.78 561
9644.70 513
9645.63 533
9646.56 518
9647.49 552
9648.41 579
9649.34 537
9650.27 587
9651.20 539
9652.12 559
9653.05 546
9653.98 538
9654.91 533
9655.83 496
9656.76 506
9657.69 497
9658.62 520
9659.55 506
9660.47 539
9661.40 513
9662.33 522
9663.26 546
9664.19 528
9665.11 578
9666.04 567
9666.97 540
9667.90 538
9668.83 579
9669.75 600
9670.68 587
9671.61 605
9672.54 621
9673.47 623
9674.40 639
9675.33 647
9676.25 625
9677.18 629
9678.11 640
9679.04 652
9679.97 648
9680.90 636
9681.83 658
9682.76 640
9683.69 679
9684.61 661
9685.54 696
9686.47 688
9687.40 677
9688.33 637
9689.26 673
9690.19 650
9691.12 669
9692.05 646
9692.98 672
9693.91 703
9694.84 754
9695.77 719
9696.70 769
9697.63 758
9698.56 777
9699.49 799
9700.42 808
9701.35 857
9702.28 840
9703.21 829
9704.14 805
9705.07 793
9706.00 762
9706.93 731
9707.86 719
9708.79 739
9709.72 723
9710.65 740
9711.58 789
9712.51 822
9713.44 837
9714.37 924
9715.30 967
9716.23 1022
9717.16 1085
9718.09 1096
9719.02 1016
9719.95 950
9720.88 956
9721.81 908
9722.75 826
9723.68 756
9724.61 669
9725.54 637
9726.47 624
9727.40 565
9728.33 564
9729.26 554
9730.19 579
9731.13 603
9732.06 589
9732.99 583
9733.92 595
9734.85 614
9735.78 623
9736.71 627
9737.65 571
9738.58 585
9739.51 570
9740.44 532
9741.37 517
9742.30 504
9743.24 495
9744.17 469
9745.10 513
9746.03 496
9746.96 453
9747.90 469
9748.83 453
9749.76 471
9750.69 425
9751.63 426
9752.56 425
9753.49 487
9754.42 459
9755.36 439
9756.29 438
9757.22 403
9758.15 416
9759.09 388
9760.02 422
9760.95 414
9761.88 411
9762.82 442
9763.75 446
9764.68 421
9765.62 474
9766.55 478
9767.48 443
9768.41 426
9769.35 455
9770.28 476
9771.21 453
9772.15 455
9773.08 435
9774.01 443
9774.95 447
9775.88 445
9776.81 418
9777.75 428
9778.68 430
9779.62 447
9780.55 434
9781.48 428
9782.42 454
9783.35 464
9784.28 471
9785.22 532
9786.15 520
9787.09 491
9788.02 511
9788.95 485
9789.89 474
9790.82 436
9791.76 450
9792.69 464
9793.63 406
9794.56 378
9795.49 414
9796.43 444
9797.36 464
9798.30 464
9799.23 475
9800.17 489
9801.10 466
9802.04 474
9802.97 463
9803.91 444
9804.84 435
9805.78 390
9806.71 385
9807.65 370
9808.58 350
9809.52 356
9810.45 346
9811.39 324
9812.32 355
9813.26 322
9814.19 312
9815.13 302
9816.06 315
9817.00 327
9817.93 298
9818.87 295
9819.80 303
9820.74 299
9821.68 278
9822.61 323
9823.55 288
9824.48 260
9825.42 275
9826.35 296
9827.29 281
9828.23 277
9829.16 281
9830.10 284
9831.03 273
9831.97 271
9832.91 274
9833.84 267
9834.78 265
9835.72 299
9836.65 260
9837.59 266
9838.52 290
9839.46 285
9840.40 276
9841.33 297
9842.27 307
9843.21 255
9844.14 254
9845.08 266
9846.02 292
9846.95 260
9847.89 291
9848.83 299
9849.77 303
9850.70 283
9851.64 290
9852.58 273
9853.51 291
9854.45 305
9855.39 332
9856.33 299
9857.26 289
9858.20 310
9859.14 291
9860.08 291
9861.01 300
9861.95 272
9862.89 276
9863.83 275
9864.76 264
9865.70 261
9866.64 270
9867.58 277
9868.51 251
9869.45 309
9870.39 287
9871.33 278
9872.27 280
9873.20 276
9874.14 298
9875.08 281
9876.02 281
9876.96 267
9877.90 264
9878.83 269
9879.77 281
9880.71 251
9881.65 264
9882.59 257
9883.53 255
9884.47 260
9885.40 270
9886.34 290
9887.28 273
9888.22 267
9889.16 267
9890.10 252
9891.04 252
9891.98 266
9892.91 286
9893.85 268
9894.79 279
9895.73 244
9896.67 269
9897.61 261
9898.55 249
9899.49 247
9900.43 248
9901.37 209
9902.31 233
9903.25 238
9904.19 231
9905.13 256
9906.07 267
9907.01 252
9907.95 257
9908.89 277
9909.83 271
9910.77 253
9911.71 259
9912.65 248
9913.59 234
9914.53 266
9915.47 246
9916.41 237
9917.35 277
9918.29 265
9919.23 253
9920.17 242
9921.11 267
9922.05 264
9922.99 290
9923.93 304
9924.87 321
9925.81 352
9926.75 351
9927.69 359
9928.63 364
9929.57 392
9930.51 387
9931.45 373
9932.39 334
9933.34 344
9934.28 312
9935.22 288
9936.16 279
9937.10 264
9938.04 255
9938.98 252
9939.92 239
9940.87 241
9941.81 223
9942.75 224
9943.69 250
9944.63 252
9945.57 244
9946.51 255
9947.46 284
9948.40 287
9949.34 293
9950.28 298
9951.22 317
9952.16 353
9953.11 362
9954.05 313
9954.99 322
9955.93 327
9956.87 305
9957.82 262
9958.76 250
9959.70 272
9960.64 253
9961.59 269
9962.53 243
9963.47 227
9964.41 211
9965.35 223
9966.30 225
9967.24 226
9968.18 221
9969.13 217
9970.07 206
9971.01 227
9971.95 245
9972.90 210
9973.84 213
9974.78 192
9975.73 209
9976.67 235
9977.61 209
9978.55 223
9979.50 218
9980.44 240
9981.38 240
9982.33 240
9983.27 245
9984.21 208
9985.16 226
9986.10 224
9987.04 247
9987.99 222
9988.93 206
9989.88 213
9990.82 197
9991.76 198
9992.71 197
9993.65 208
9994.59 214
9995.54 213
9996.48 204
9997.43 194
9998.37 211
9999.31 206
10000.26 185
10001.20 197
10002.15 194
10003.09 187
10004.04 200
10004.98 213
10005.92 228
10006.87 242
10007.81 215
10008.76 199
10009.70 195
10010.65 204
10011.59 189
10012.54 206
10013.48 173
10014.43 195
10015.37 215
10016.32 208
10017.26 206
10018.21 192
10019.15 178
10020.10 213
10021.04 194
10021.99 201
10022.93 201
10023.88 204
10024.82 204
10025.77 195
10026.71 200
10027.66 197
10028.60 194
10029.55 186
10030.49 195
10031.44 207
10032.39 205
10033.33 200
10034.28 173
10035.22 191
10036.17 189
10037.11 182
10038.06 187
10039.01 168
10039.95 168
10040.90 156
10041.84 176
10042.79 157
10043.74 171
10044.68 178
10045.63 180
10046.58 163
10047.52 175
10048.47 168
10049.41 160
10050.36 161
10051.31 156
10052.25 179
10053.20 174
10054.15 168
10055.09 171
10056.04 166
10056.99 161
10057.93 172
10058.88 163
10059.83 156
10060.78 177
10061.72 156
10062.67 164
10063.62 192
10064.56 167
10065.51 162
10066.46 161
10067.41 165
10068.35 174
10069.30 190
10070.25 177
10071.20 159
10072.14 180
10073.09 193
10074.04 174
10074.99 168
10075.93 160
10076.88 161
10077.83 189
10078.78 150
10079.72 161
10080.67 164
10081.62 158
10082.57 192
10083.52 190
10084.46 170
10085.41 168
10086.36 139
10087.31 143
10088.26 166
10089.21 183
10090.15 180
10091.10 164
10092.05 171
10093.00 173
10093.95 163
10094.90 157
10095.85 161
10096.79 180
10097.74 157
10098.69 157
10099.64 172
10100.59 178
10101.54 175
10102.49 161
10103.44 161
10104.39 151
10105.33 150
10106.28 160
10107.23 156
10108.18 163
10109.13 150
10110.08 164
10111.03 158
10111.98 169
10112.93 157
10113.88 155
10114.83 158
10115.78 157
10116.73 169
10117.68 172
10118.63 189
10119.58 164
10120.53 183
10121.48 167
10122.43 188
10123.38 199
10124.33 172
10125.28 164
10126.23 169
10127.18 179
10128.13 186
10129.08 186
10130.03 164
10130.98 192
10131.93 191
10132.88 192
10133.83 176
10134.78 201
10135.73 194
10136.68 194
10137.63 176
10138.58 173
10139.53 193
10140.48 212
10141.43 206
10142.38 191
10143.33 188
10144.29 205
10145.24 205
10146.19 208
10147.14 193
10148.09 218
10149.04 246
10149.99 209
10150.94 232
10151.89 210
10152.85 228
10153.80 200
10154.75 205
10155.70 213
10156.65 206
10157.60 225
10158.55 229
10159.51 214
10160.46 204
10161.41 214
10162.36 216
10163.31 242
10164.26 222
10165.22 243
10166.17 230
10167.12 270
10168.07 223
10169.02 220
10169.98 237
10170.93 228
10171.88 237
10172.83 236
10173.79 265
10174.74 254
10175.69 283
10176.64 265
10177.60 288
10178.55 284
10179.50 302
10180.45 287
10181.41 304
10182.36 274
10183.31 261
10184.26 270
10185.22 282
10186.17 275
10187.12 277
10188.08 319
10189.03 289
10189.98 294
10190.93 273
10191.89 252
10192.84 283
10193.79 281
10194.75 274
10195.70 286
10196.65 259
10197.61 269
10198.56 274
10199.51 296
10200.47 294
10201.42 267
10202.38 296
10203.33 291
10204.28 313
10205.24 276
10206.19 323
10207.14 357
10208.10 342
10209.05 362
10210.01 365
10210.96 333
10211.91 335
10212.87 342
10213.82 310
10214.78 282
10215.73 302
10216.69 298
10217.64 269
10218.59 271
10219.55 262
10220.50 280
10221.46 244
10222.41 256
10223.37 267
10224.32 267
10225.28 246
10226.23 290
10227.19 261
10228.14 251
10229.10 273
10230.05 255
10231.01 254
10231.96 310
10232.92 308
10233.87 306
10234.83 329
10235.78 327
10236.74 373
10237.69 379
10238.65 382
10239.60 343
10240.56 349
10241.51 344
10242.47 318
10243.42 315
10244.38 284
10245.34 297
10246.29 295
10247.25 243
10248.20 217
10249.16 253
10250.11 255
10251.07 279
10252.03 237
10252.98 237
10253.94 233
10254.89 255
10255.85 237
10256.81 264
10257.76 244
10258.72 217
10259.68 214
10260.63 215
10261.59 204
10262.55 196
10263.50 209
10264.46 212
10265.41 203
10266.37 175
10267.33 216
10268.28 207
10269.24 223
10270.20 220
10271.16 193
10272.11 203
10273.07 215
10274.03 196
10274.98 191
10275.94 224
10276.90 209
10277.85 199
10278.81 197
10279.77 197
10280.73 192
10281.68 203
10282.64 180
10283.60 172
10284.56 162
10285.51 173
10286.47 159
10287.43 176
10288.39 172
10289.34 187
10290.30 182
10291.26 174
10292.22 181
10293.18 194
10294.13 188
10295.09 182
10296.05 191
10297.01 179
10297.97 177
10298.92 211
10299.88 173
10300.84 189
10301.80 161
10302.76 164
10303.72 176
10304.67 195
10305.63 190
10306.59 174
10307.55 173
10308.51 161
10309.47 174
10310.43 202
10311.38 186
10312.34 183
10313.30 162
10314.26 164
10315.22 170
10316.18 179
10317.14 195
10318.10 182
10319.06 193
10320.01 185
10320.97 179
10321.93 183
10322.89 155
10323.85 163
10324.81 190
10325.77 196
10326.73 175
10327.69 175
10328.65 179
10329.61 189
10330.57 175
10331.53 197
10332.49 196
10333.45 204
10334.41 186
10335.37 168
10336.33 157
10337.29 168
10338.25 145
10339.21 139
10340.17 142
10341.13 163
10342.09 151
10343.05 167
10344.01 147
10344.97 134
10345.93 131
10346.89 147
10347.85 163
10348.81 157
10349.77 173
10350.73 160
10351.69 154
10352.65 150
10353.61 163
10354.57 146
10355.53 163
10356.49 181
10357.46 157
10358.42 156
10359.38 135
10360.34 132
10361.30 148
10362.26 136
10363.22 164
10364.18 153
10365.14 139
10366.11 128
10367.07 130
10368.03 138
10368.99 149
10369.95 139
10370.91 148
10371.87 145
10372.84 143
10373.80 139
10374.76 143
10375.72 147
10376.68 142
10377.64 160
10378.61 166
10379.57 149
10380.53 149
10381.49 157
10382.45 163
10383.42 154
10384.38 125
10385.34 130
10386.30 136
10387.27 143
10388.23 133
10389.19 146
10390.15 140
10391.11 138
10392.08 148
10393.04 135
10394.00 127
10394.96 147
10395.93 134
10396.89 130
10397.85 153
10398.82 130
10399.78 147
10400.74 150
10401.70 136
10402.67 134
10403.63 147
10404.59 148
10405.56 161
10406.52 139
10407.48 138
10408.45 148
10409.41 137
10410.37 130
10411.34 121
10412.30 141
10413.26 138
10414.23 134
10415.19 134
10416.15 136
10417.12 148
10418.08 149
10419.04 170
10420.01 166
10420.97 173
10421.94 168
10422.90 135
10423.86 142
10424.83 113
10425.79 126
10426.76 149
10427.72 155
10428.68 152
10429.65 137
10430.61 140
10431.58 126
10432.54 152
10433.51 122
10434.47 110
10435.44 136
10436.40 144
10437.36 131
10438.33 132
10439.29 144
10440.26 131
10441.22 161
10442.19 165
10443.15 135
10444.12 128
10445.08 130
10446.05 141
10447.01 123
10447.98 130
10448.94 128
10449.91 135
10450.87 140
10451.84 125
10452.80 131
10453.77 137
10454.73 147
10455.70 134
10456.67 147
10457.63 148
10458.60 136
10459.56 138
10460.53 128
10461.49 147
10462.46 135
10463.43 127
10464.39 147
10465.36 151
10466.32 117
10467.29 128
10468.25 136
10469.22 139
10470.19 128
10471.15 115
10472.12 137
10473.09 136
10474.05 138
10475.02 150
10475.98 146
10476.95 141
10477.92 135
10478.88 140
10479.85 120
10480.82 137
10481.78 150
10482.75 151
10483.72 148
10484.68 156
10485.65 178
10486.62 155
10487.58 124
10488.55 138
10489.52 152
10490.49 138
10491.45 125
10492.42 126
10493.39 123
10494.35 140
10495.32 128
10496.29 133
10497.26 116
10498.22 117
10499.19 126
10500.16 124
10501.13 150
10502.09 124
10503.06 124
10504.03 123
10505.00 117
10505.96 116
10506.93 114
10507.90 129
10508.87 123
10509.84 133
10510.80 115
10511.77 131
10512.74 131
10513.71 118
10514.68 137
10515.64 127
10516.61 137
10517.58 116
10518.55 137
10519.52 114
10520.49 114
10521.45 128
10522.42 151
10523.39 138
10524.36 113
10525.33 145
10526.30 127
10527.27 122
10528.23 134
10529.20 136
10530.17 129
10531.14 148
10532.11 135
10533.08 131
10534.05 119
10535.02 112
10535.99 127
10536.96 128
10537.93 129
10538.89 142
10539.86 143
10540.83 148
10541.80 128
10542.77 143
10543.74 133
10544.71 164
10545.68 150
10546.65 115
10547.62 132
10548.59 134
10549.56 138
10550.53 141
10551.50 137
10552.47 133
10553.44 128
10554.41 140
10555.38 123
10556.35 132
10557.32 133
10558.29 132
10559.26 155
10560.23 139
10561.20 149
10562.17 141
10563.14 144
10564.11 146
10565.08 146
10566.05 157
10567.02 164
10567.99 135
10568.96 139
10569.93 133
10570.91 160
10571.88 159
10572.85 155
10573.82 157
10574.79 142
10575.76 160
10576.73 149
10577.70 156
10578.67 146
10579.64 132
10580.62 153
10581.59 151
10582.56 146
10583.53 153
10584.50 162
10585.47 134
10586.44 156
10587.42 158
10588.39 140
10589.36 148
10590.33 178
10591.30 153
10592.27 161
10593.25 150
10594.22 182
10595.19 181
10596.16 186
10597.13 161
10598.10 190
10599.08 190
10600.05 159
10601.02 166
10601.99 181
10602.97 175
10603.94 164
10604.91 181
10605.88 192
10606.85 185
10607.83 190
10608.80 220
10609.77 220
10610.74 177
10611.72 229
10612.69 239
10613.66 207
10614.64 222
10615.61 222
10616.58 243
10617.55 209
10618.53 178
10619.50 168
10620.47 176
10621.45 184
10622.42 183
10623.39 130
10624.37 137
10625.34 172
10626.31 168
10627.29 158
10628.26 157
10629.23 156
10630.21 154
10631.18 157
10632.15 142
10633.13 135
10634.10 144
10635.07 171
10636.05 171
10637.02 174
10638.00 196
10638.97 204
10639.94 224
10640.92 211
10641.89 215
10642.87 215
10643.84 215
10644.81 193
10645.79 165
10646.76 191
10647.74 168
10648.71 158
10649.68 165
10650.66 177
10651.63 165
10652.61 148
10653.58 184
10654.56 160
10655.53 143
10656.51 130
10657.48 145
10658.46 132
10659.43 127
10660.41 136
10661.38 126
10662.36 128
10663.33 148
10664.31 154
10665.28 145
10666.26 141
10667.23 137
10668.21 132
10669.18 139
10670.16 133
10671.13 127
10672.11 129
10673.08 127
10674.06 132
10675.03 135
10676.01 135
10676.99 152
10677.96 142
10678.94 129
10679.91 150
10680.89 131
10681.86 133
10682.84 128
10683.82 135
10684.79 148
10685.77 144
10686.74 146
10687.72 147
10688.70 129
10689.67 124
10690.65 128
10691.63 142
10692.60 149
10693.58 129
10694.55 152
10695.53 136
10696.51 157
10697.48 137
10698.46 131
10699.44 146
10700.41 118
10701.39 141
10702.37 134
10703.34 129
10704.32 145
10705.30 138
10706.27 136
10707.25 143
10708.23 173
10709.21 148
10710.18 148
10711.16 149
10712.14 142
10713.11 141
10714.09 141
10715.07 131
10716.05 128
10717.02 167
10718.00 161
10718.98 142
10719.96 124
10720.93 135
10721.91 136
10722.89 157
10723.87 137
10724.85 132
10725.82 142
10726.80 150
10727.78 152
10728.76 148
10729.74 119
10730.71 159
10731.69 141
10732.67 142
10733.65 131
10734.63 117
10735.60 117
10736.58 140
10737.56 154
10738.54 154
10739.52 157
10740.50 151
10741.48 162
10742.45 143
10743.43 139
10744.41 144
10745.39 167
10746.37 145
10747.35 145
10748.33 131
10749.31 150
10750.28 162
10751.26 131
10752.24 135
10753.22 155
10754.20 158
10755.18 159
10756.16 117
10757.14 135
10758.12 146
10759.10 154
10760.08 155
10761.06 163
10762.04 152
10763.01 153
10763.99 170
10764.97 161
10765.95 169
10766.93 144
10767.91 159
10768.89 165
10769.87 180
10770.85 174
10771.83 190
10772.81 163
10773.79 152
10774.77 158
10775.75 164
10776.73 180
10777.71 193
10778.69 177
10779.67 176
10780.65 174
10781.63 174
10782.62 189
10783.60 191
10784.58 215
10785.56 184
10786.54 180
10787.52 182
10788.50 172
10789.48 165
10790.46 160
10791.44 167
10792.42 157
10793.40 152
10794.38 151
10795.37 177
10796.35 165
10797.33 156
10798.31 159
10799.29 164
10800.27 163
10801.25 154
10802.23 176
10803.21 169
10804.20 166
10805.18 159
10806.16 155
10807.14 171
10808.12 173
10809.10 166
10810.09 161
10811.07 147
10812.05 143
10813.03 161
10814.01 176
10815.00 174
10815.98 186
10816.96 162
10817.94 165
10818.92 177
10819.91 173
10820.89 157
10821.87 161
10822.85 169
10823.83 171
10824.82 158
10825.80 157
10826.78 156
10827.76 158
10828.75 158
10829.73 165
10830.71 164
10831.69 168
10832.68 155
10833.66 176
10834.64 185
10835.63 144
10836.61 142
10837.59 165
10838.57 178
10839.56 162
10840.54 165
10841.52 176
10842.51 168
10843.49 168
10844.47 176
10845.46 159
10846.44 167
10847.42 166
10848.41 178
10849.39 172
10850.37 170
10851.36 179
10852.34 177
10853.32 181
10854.31 176
10855.29 185
10856.28 182
10857.26 192
10858.24 181
10859.23 191
10860.21 192
10861.20 189
10862.18 197
10863.16 195
10864.15 197
10865.13 187
10866.12 186
10867.10 203
10868.08 192
10869.07 194
10870.05 207
10871.04 207
10872.02 209
10873.01 208
10873.99 190
10874.98 172
10875.96 223
10876.95 213
10877.93 203
10878.92 198
10879.90 222
10880.89 218
10881.87 230
10882.86 205
10883.84 185
10884.83 220
10885.81 215
10886.80 233
10887.78 238
10888.77 242
10889.75 234
10890.74 230
10891.72 251
10892.71 234
10893.69 250
10894.68 243
10895.66 249
10896.65 280
10897.64 239
10898.62 279
10899.61 259
10900.59 254
10901.58 256
10902.56 263
10903.55 297
10904.54 264
10905.52 295
10906.51 284
10907.49 262
10908.48 289
10909.47 292
10910.45 276
10911.44 325
10912.43 312
10913.41 295
10914.40 304
10915.39 338
10916.37 338
10917.36 319
10918.35 374
10919.33 360
10920.32 332
10921.31 337
10922.29 338
10923.28 336
10924.27 362
10925.25 321
10926.24 347
10927.23 351
10928.21 366
10929.20 334
10930.19 344
10931.18 346
10932.16 374
10933.15 373
10934.14 380
10935.12 354
10936.11 360
10937.10 329
10938.09 382
10939.07 381
10940.06 386
10941.05 413
10942.04 394
10943.02 389
10944.01 407
10945.00 410
10945.99 399
10946.98 433
10947.96 395
10948.95 417
10949.94 452
10950.93 473
10951.92 508
10952.90 520
10953.89 550
10954.88 581
10955.87 590
10956.86 642
10957.85 713
10958.83 752
10959.82 768
10960.81 779
10961.80 770
10962.79 798
10963.78 758
10964.77 707
10965.75 679
10966.74 631
10967.73 616
10968.72 557
10969.71 586
10970.70 535
10971.69 477
10972.68 493
10973.67 480
10974.66 464
10975.64 456
10976.63 448
10977.62 451
10978.61 453
10979.60 457
10980.59 485
10981.58 468
10982.57 495
10983.56 490
10984.55 505
10985.54 500
10986.53 520
10987.52 514
10988.51 514
10989.50 523
10990.49 546
10991.48 588
10992.47 592
10993.46 594
10994.45 638
10995.44 707
10996.43 770
10997.42 870
10998.41 943
10999.40 1072
11000.39 1089
11001.38 1102
11002.37 1153
11003.36 1142
11004.35 1061
11005.34 1057
11006.33 981
11007.32 898
11008.31 779
11009.30 688
11010.30 645
11011.29 550
11012.28 513
11013.27 527
11014.26 473
11015.25 414
11016.24 394
11017.23 417
11018.22 391
11019.21 388
11020.21 350
11021.20 386
11022.19 353
11023.18 338
11024.17 327
11025.16 311
11026.15 322
11027.14 307
11028.14 334
11029.13 325
11030.12 314
11031.11 316
11032.10 325
11033.09 328
11034.09 325
11035.08 354
11036.07 328
11037.06 328
11038.05 336
11039.05 343
11040.04 342
11041.03 341
11042.02 326
11043.02 330
11044.01 316
11045.00 289
11045.99 285
11046.98 273
11047.98 260
11048.97 291
11049.96 294
11050.95 277
11051.95 321
11052.94 267
11053.93 264
11054.93 240
11055.92 250
11056.91 270
11057.90 264
11058.90 296
11059.89 290
11060.88 269
11061.88 270
11062.87 276
11063.86 270
11064.86 303
11065.85 281
11066.84 284
11067.84 304
11068.83 272
11069.82 286
11070.82 301
11071.81 302
11072.80 262
11073.80 274
11074.79 303
11075.78 315
11076.78 300
11077.77 284
11078.77 276
11079.76 315
11080.75 302
11081.75 301
11082.74 274
11083.74 301
11084.73 286
11085.72 253
11086.72 261
11087.71 271
11088.71 288
11089.70 255
11090.70 251
11091.69 252
11092.68 261
11093.68 240
11094.67 260
11095.67 261
11096.66 222
11097.66 238
11098.65 236
11099.65 258
11100.64 245
11101.64 228
11102.63 224
11103.63 262
11104.62 249
11105.62 244
11106.61 237
11107.61 217
11108.60 235
11109.60 236
11110.59 236
11111.59 240
11112.58 243
11113.58 237
11114.57 254
11115.57 218
11116.56 248
11117.56 243
11118.56 238
11119.55 223
11120.55 226
11121.54 245
11122.54 237
11123.54 242
11124.53 238
11125.53 225
11126.52 238
11127.52 252
11128.51 230
11129.51 253
11130.51 229
11131.50 224
11132.50 247
11133.50 260
11134.49 234
11135.49 242
11136.49 238
11137.48 233
11138.48 214
11139.47 222
11140.47 210
11141.47 212
11142.46 223
11143.46 231
11144.46 246
11145.46 229
11146.45 222
11147.45 235
11148.45 207
11149.44 232
11150.44 251
11151.44 224
11152.43 247
11153.43 250
11154.43 224
11155.43 235
11156.42 236
11157.42 216
11158.42 217
11159.42 222
11160.41 210
11161.41 216
11162.41 200
11163.41 228
11164.40 226
11165.40 237
11166.40 208
11167.40 213
11168.39 216
11169.39 192
11170.39 193
11171.39 222
11172.39 210
11173.38 207
11174.38 236
11175.38 233
11176.38 228
11177.38 221
11178.38 196
11179.37 209
11180.37 220
11181.37 234
11182.37 199
11183.37 193
11184.37 209
11185.37 211
11186.36 231
11187.36 222
11188.36 191
11189.36 264
11190.36 224
11191.36 251
11192.36 234
11193.36 228
11194.36 233
11195.35 221
11196.35 211
11197.35 216
11198.35 238
11199.35 229
11200.35 255
11201.35 249
11202.35 243
11203.35 252
11204.35 238
11205.35 227
11206.35 242
11207.35 279
11208.35 259
11209.35 245
11210.35 246
11211.35 263
11212.35 281
11213.35 274
11214.35 254
11215.34 238
11216.35 232
11217.35 271
11218.35 272
11219.35 260
11220.35 230
11221.35 241
11222.35 238
11223.35 242
11224.35 235
11225.35 222
11226.35 242
11227.35 228
11228.35 235
11229.35 232
11230.35 233
11231.35 243
11232.35 239
11233.35 247
11234.35 252
11235.35 240
11236.35 261
11237.36 205
11238.36 234
11239.36 248
11240.36 235
11241.36 226
11242.36 229
11243.36 232
11244.36 234
11245.36 217
11246.37 215
11247.37 225
11248.37 216
11249.37 212
11250.37 233
11251.37 250
11252.38 240
11253.38 249
11254.38 253
11255.38 249
11256.38 236
11257.38 265
11258.39 267
11259.39 259
11260.39 230
11261.39 238
11262.39 237
11263.40 240
11264.40 239
11265.40 270
11266.40 270
11267.40 269
11268.41 269
11269.41 267
11270.41 235
11271.41 259
11272.42 295
11273.42 280
11274.42 295
11275.42 307
11276.43 307
11277.43 292
11278.43 297
11279.44 296
11280.44 308
11281.44 307
11282.44 254
11283.45 249
11284.45 262
11285.45 258
11286.46 246
11287.46 239
11288.46 236
11289.47 243
11290.47 230
11291.47 220
11292.48 248
11293.48 229
11294.48 221
11295.49 240
11296.49 203
11297.49 197
11298.50 194
11299.50 209
11300.51 225
11301.51 217
11302.51 221
11303.52 213
11304.52 178
11305.53 197
11306.53 205
11307.53 207
11308.54 201
11309.54 191
11310.55 206
11311.55 240
11312.55 224
11313.56 233
11314.56 255
11315.57 240
11316.57 261
11317.58 237
11318.58 257
11319.59 272
11320.59 255
11321.59 272
11322.60 252
11323.60 254
11324.61 245
11325.61 224
11326.62 225
11327.62 217
11328.63 229
11329.63 228
11330.64 178
11331.64 183
11332.65 214
11333.65 205
11334.66 198
11335.67 219
11336.67 182
11337.68 193
11338.68 188
11339.69 207
11340.69 247
11341.70 218
11342.70 224
11343.71 232
11344.72 239
11345.72 213
11346.73 210
11347.73 224
11348.74 216
11349.74 200
11350.75 192
11351.76 196
11352.76 176
11353.77 182
11354.78 177
11355.78 191
11356.79 215
11357.79 195
11358.80 170
11359.81 188
11360.81 199
11361.82 191
11362.83 198
11363.83 191
11364.84 182
11365.85 162
11366.85 191
11367.86 204
11368.87 186
11369.87 191
11370.88 182
11371.89 163
11372.89 191
11373.90 173
11374.91 168
11375.92 167
11376.92 167
11377.93 184
11378.94 177
11379.94 169
11380.95 186
11381.96 163
11382.97 154
11383.97 150
11384.98 136
11385.99 168
11387.00 142
11388.00 166
11389.01 169
11390.02 172
11391.03 151
11392.04 153
11393.04 155
11394.05 157
11395.06 162
11396.07 162
11397.08 196
11398.08 191
11399.09 155
11400.10 163
11401.11 168
11402.12 160
11403.12 172
11404.13 186
11405.14 168
11406.15 156
11407.16 156
11408.17 160
11409.18 140
11410.18 160
11411.19 149
11412.20 152
11413.21 150
11414.22 147
11415.23 151
11416.24 150
11417.25 149
11418.25 169
11419.26 173
11420.27 147
11421.28 149
11422.29 144
11423.30 137
11424.31 150
11425.32 160
11426.33 153
11427.34 158
11428.35 150
11429.36 146
11430.37 146
11431.38 157
11432.39 154
11433.39 142
11434.40 140
11435.41 142
11436.42 144
11437.43 164
11438.44 142
11439.45 145
11440.46 144
11441.47 143
11442.48 155
11443.49 147
11444.50 159
11445.51 168
11446.52 155
11447.53 128
11448.55 154
11449.56 161
11450.57 135
11451.58 147
11452.59 138
11453.60 150
11454.61 154
11455.62 132
11456.63 143
11457.64 151
11458.65 147
11459.66 133
11460.67 140
11461.68 157
11462.69 128
11463.71 136
11464.72 141
11465.73 131
11466.74 145
11467.75 133
11468.76 134
11469.77 114
11470.78 127
11471.80 152
11472.81 153
11473.82 133
11474.83 132
11475.84 130
11476.85 129
11477.86 132
11478.88 134
11479.89 122
11480.90 122
11481.91 120
11482.92 119
11483.93 125
11484.95 114
11485.96 116
11486.97 111
11487.98 121
11489.00 126
11490.01 137
11491.02 131
11492.03 141
11493.04 107
11494.06 122
11495.07 135
11496.08 131
11497.09 138
11498.11 110
11499.12 111
11500.13 137
11501.14 109
11502.16 125
11503.17 121
11504.18 132
11505.20 116
11506.21 116
11507.22 132
11508.23 112
11509.25 99
11510.26 104
11511.27 124
11512.29 127
11513.30 123
11514.31 95
11515.33 115
11516.34 113
11517.35 125
11518.37 122
11519.38 113
11520.39 119
11521.41 133
11522.42 118
11523.43 96
11524.45 119
11525.46 117
11526.47 122
11527.49 120
11528.50 134
11529.52 148
11530.53 112
11531.54 114
11532.56 126
11533.57 133
11534.59 106
11535.60 105
11536.62 123
11537.63 125
11538.64 125
11539.66 133
11540.67 146
11541.69 125
11542.70 130
11543.72 136
11544.73 122
11545.75 135
11546.76 129
11547.77 112
11548.79 122
11549.80 126
11550.82 135
11551.83 114
11552.85 108
11553.86 109
11554.88 123
11555.89 103
11556.91 111
11557.92 92
11558.94 115
11559.95 116
11560.97 118
11561.99 119
11563.00 105
11564.02 117
11565.03 119
11566.05 118
11567.06 106
11568.08 107
11569.09 114
11570.11 140
11571.13 121
11572.14 89
11573.16 112
11574.17 97
11575.19 119
11576.20 104
11577.22 98
11578.24 102
11579.25 113
11580.27 108
11581.29 103
11582.30 104
11583.32 105
11584.33 110
11585.35 98
11586.37 112
11587.38 105
11588.40 93
11589.42 97
11590.43 115
11591.45 117
11592.47 111
11593.48 103
11594.50 107
11595.52 116
11596.53 90
11597.55 95
11598.57 117
11599.58 118
11600.60 100
11601.62 94
11602.64 122
11603.65 119
11604.67 113
11605.69 103
11606.70 107
11607.72 104
11608.74 113
11609.76 120
11610.77 133
11611.79 110
11612.81 109
11613.83 112
11614.84 129
11615.86 110
11616.88 102
11617.90 106
11618.92 115
11619.93 106
11620.95 104
11621.97 132
11622.99 117
11624.01 109
11625.02 108
11626.04 117
11627.06 93
11628.08 101
11629.10 96
11630.11 127
11631.13 89
11632.15 104
11633.17 102
11634.19 131
11635.21 131
11636.23 108
11637.24 127
11638.26 107
11639.28 117
11640.30 122
11641.32 113
11642.34 99
11643.36 106
11644.38 114
11645.39 113
11646.41 118
11647.43 100
11648.45 119
11649.47 92
11650.49 95
11651.51 105
11652.53 99
11653.55 101
11654.57 101
11655.59 98
11656.61 82
11657.63 103
11658.65 99
11659.67 106
11660.69 109
11661.70 129
11662.72 124
11663.74 107
11664.76 117
11665.78 101
11666.80 112
11667.82 117
11668.84 119
11669.86 121
11670.88 98
11671.90 119
11672.92 125
11673.95 120
11674.97 112
11675.99 116
11677.01 131
11678.03 128
11679.05 118
11680.07 119
11681.09 108
11682.11 105
11683.13 116
11684.15 115
11685.17 97
11686.19 114
11687.21 113
11688.23 99
11689.25 100
11690.28 110
11691.30 111
11692.32 130
11693.34 111
11694.36 119
11695.38 107
11696.40 129
11697.42 133
11698.44 121
11699.47 101
11700.49 109
11701.51 121
11702.53 112
11703.55 109
11704.57 105
11705.60 104
11706.62 107
11707.64 111
11708.66 141
11709.68 126
11710.70 108
11711.73 98
11712.75 117
11713.77 120
11714.79 137
11715.81 130
11716.84 133
11717.86 131
11718.88 116
11719.90 117
11720.92 117
11721.95 116
11722.97 130
11723.99 126
11725.01 115
11726.04 110
11727.06 101
11728.08 109
11729.11 139
11730.13 115
11731.15 132
11732.17 133
11733.20 124
11734.22 140
11735.24 129
11736.26 163
11737.29 124
11738.31 155
11739.33 137
11740.36 137
11741.38 158
11742.40 149
11743.43 138
11744.45 121
11745.47 146
11746.50 159
11747.52 156
11748.54 139
11749.57 114
11750.59 128
11751.62 138
11752.64 139
11753.66 154
11754.69 153
11755.71 143
11756.73 148
11757.76 146
11758.78 134
11759.81 133
11760.83 154
11761.85 150
11762.88 148
11763.90 150
11764.93 122
11765.95 150
11766.98 141
11768.00 129
11769.02 139
11770.05 156
11771.07 178
11772.10 150
11773.12 140
11774.15 161
11775.17 176
11776.20 152
11777.22 137
11778.25 144
11779.27 141
11780.30 155
11781.32 172
11782.35 167
11783.37 159
11784.40 164
11785.42 170
11786.45 146
11787.47 126
11788.50 151
11789.52 137
11790.55 154
11791.57 150
11792.60 159
11793.62 162
11794.65 160
11795.67 156
11796.70 166
11797.73 177
11798.75 179
11799.78 157
11800.80 144
11801.83 141
11802.85 165
11803.88 159
11804.91 153
11805.93 165
11806.96 167
11807.98 174
11809.01 184
11810.04 171
11811.06 177
11812.09 168
11813.12 166
11814.14 188
11815.17 166
11816.19 162
11817.22 176
11818.25 175
11819.27 188
11820.30 165
11821.33 177
11822.35 167
11823.38 191
11824.41 184
11825.44 179
11826.46 191
11827.49 177
11828.52 197
11829.54 172
11830.57 173
11831.60 180
11832.62 199
11833.65 225
11834.68 189
11835.71 195
11836.73 206
11837.76 211
11838.79 201
11839.82 210
11840.84 215
11841.87 221
11842.90 206
11843.93 208
11844.95 217
11845.98 218
11847.01 221
11848.04 227
11849.07 222
11850.09 226
11851.12 231
11852.15 219
11853.18 273
11854.21 239
11855.23 248
11856.26 256
11857.29 240
11858.32 245
11859.35 244
11860.38 267
11861.40 269
11862.43 273
11863.46 293
11864.49 262
11865.52 259
11866.55 280
11867.58 280
11868.60 300
11869.63 309
11870.66 282
11871.69 299
11872.72 307
11873.75 279
11874.78 278
11875.81 268
11876.84 295
11877.86 306
11878.89 306
11879.92 300
11880.95 313
11881.98 353
11883.01 348
11884.04 348
11885.07 337
11886.10 349
11887.13 380
11888.16 368
11889.19 347
11890.22 349
11891.25 385
11892.28 430
11893.31 391
11894.34 390
11895.37 393
11896.40 436
11897.43 428
11898.46 479
11899.49 485
11900.52 575
11901.55 587
11902.58 646
11903.61 661
11904.64 667
11905.67 681
11906.70 704
11907.73 713
11908.76 723
11909.79 667
11910.82 646
11911.85 599
11912.88 574
11913.91 537
11914.94 510
11915.97 483
11917.01 478
11918.04 440
11919.07 434
11920.10 423
11921.13 436
11922.16 446
11923.19 432
11924.22 432
11925.25 474
11926.28 505
11927.32 518
11928.35 513
11929.38 563
11930.41 581
11931.44 608
11932.47 635
11933.50 639
11934.54 657
11935.57 625
11936.60 634
11937.63 600
11938.66 529
11939.70 477
11940.73 467
11941.76 440
11942.79 440
11943.82 420
11944.85 375
11945.89 369
11946.92 362
11947.95 331
11948.98 321
11950.02 308
11951.05 311
11952.08 326
11953.11 331
11954.15 300
11955.18 292
11956.21 325
11957.24 292
11958.28 307
11959.31 309
11960.34 305
11961.37 326
11962.41 302
11963.44 306
11964.47 329
11965.51 327
11966.54 323
11967.57 314
11968.60 315
11969.64 280
11970.67 306
11971.70 285
11972.74 311
11973.77 319
11974.80 324
11975.84 338
11976.87 308
11977.90 313
11978.94 294
11979.97 308
11981.00 310
11982.04 321
11983.07 320
11984.11 327
11985.14 322
11986.17 344
11987.21 359
11988.24 330
11989.28 353
11990.31 335
11991.34 321
11992.38 366
11993.41 350
11994.45 358
11995.48 370
11996.51 378
11997.55 358
11998.58 347
11999.62 363
12000.65 336
12001.69 370
12002.72 395
12003.76 369
12004.79 376
12005.82 385
12006.86 410
12007.89 398
12008.93 412
12009.96 397
12011.00 395
12012.03 402
12013.07 411
12014.10 419
12015.14 425
12016.17 456
12017.21 452
12018.24 462
12019.28 453
12020.32 429
12021.35 461
12022.39 451
12023.42 445
12024.46 422
12025.49 418
12026.53 457
12027.56 472
12028.60 443
12029.64 461
12030.67 446
12031.71 431
12032.74 476
12033.78 430
12034.81 443
12035.85 452
12036.89 417
12037.92 449
12038.96 465
12039.99 470
12041.03 452
12042.07 442
12043.10 443
12044.14 444
12045.18 444
12046.21 445
12047.25 463
12048.29 463
12049.32 441
12050.36 455
12051.40 478
12052.43 519
12053.47 536
12054.51 512
12055.54 518
12056.58 551
12057.62 588
12058.65 550
12059.69 561
12060.73 608
12061.76 575
12062.80 560
12063.84 520
12064.88 525
12065.91 531
12066.95 513
12067.99 439
12069.03 454
12070.06 422
12071.10 430
12072.14 412
12073.18 438
12074.21 388
12075.25 385
12076.29 420
12077.33 381
12078.36 348
12079.40 362
12080.44 430
12081.48 403
12082.52 407
12083.55 402
12084.59 406
12085.63 371
12086.67 392
12087.71 416
12088.74 404
12089.78 436
12090.82 459
12091.86 439
12092.90 434
12093.94 441
12094.98 454
12096.01 464
12097.05 453
12098.09 476
12099.13 515
12100.17 479
12101.21 530
12102.25 549
12103.28 526
12104.32 581
12105.36 601
12106.40 574
12107.44 573
12108.48 526
12109.52 547
12110.56 522
12111.60 514
12112.64 451
12113.68 402
12114.72 380
12115.76 371
12116.79 351
12117.83 323
12118.87 307
12119.91 307
12120.95 280
12121.99 271
12123.03 260
12124.07 251
12125.11 272
12126.15 244
12127.19 275
12128.23 251
12129.27 267
12130.31 293
12131.35 255
12132.39 263
12133.43 252
12134.47 261
12135.51 260
12136.55 256
12137.59 278
12138.63 274
12139.67 252
12140.71 251
12141.76 257
12142.80 255
12143.84 274
12144.88 281
12145.92 286
12146.96 257
12148.00 257
12149.04 246
12150.08 237
12151.12 243
12152.16 254
12153.20 248
12154.25 236
12155.29 218
12156.33 227
12157.37 217
12158.41 223
12159.45 230
12160.49 238
12161.53 246
12162.58 248
12163.62 258
12164.66 223
12165.70 241
12166.74 240
12167.78 241
12168.82 247
12169.87 234
12170.91 214
12171.95 236
12172.99 197
12174.03 211
12175.08 221
12176.12 237
12177.16 218
12178.20 232
12179.24 194
12180.29 208
12181.33 203
12182.37 195
12183.41 209
12184.46 236
12185.50 211
12186.54 223
12187.58 201
12188.63 220
12189.67 221
12190.71 213
12191.75 201
12192.80 190
12193.84 232
12194.88 196
12195.92 216
12196.97 196
12198.01 221
12199.05 204
12200.10 220
12201.14 230
12202.18 212
12203.23 192
12204.27 194
12205.31 193
12206.36 203
12207.40 191
12208.44 197
12209.49 229
12210.53 207
12211.57 184
12212.62 181
12213.66 218
12214.70 196
12215.75 193
12216.79 184
12217.84 200
12218.88 180
12219.92 168
12220.97 190
12222.01 176
12223.06 180
12224.10 197
12225.14 200
12226.19 187
12227.23 191
12228.28 175
12229.32 168
12230.36 184
12231.41 188
12232.45 183
12233.50 164
12234.54 180
12235.59 161
12236.63 191
12237.68 167
12238.72 161
12239.77 187
12240.81 194
12241.86 186
12242.90 194
12243.94 192
12244.99 192
12246.03 177
12247.08 172
12248.13 174
12249.17 167
12250.22 180
12251.26 184
12252.31 180
12253.35 154
12254.40 159
12255.44 168
12256.49 161
12257.53 157
12258.58 142
12259.62 132
12260.67 176
12261.72 160
12262.76 162
12263.81 133
12264.85 148
12265.90 167
12266.94 169
12267.99 151
12269.04 137
12270.08 127
12271.13 146
12272.17 141
12273.22 146
12274.27 152
12275.31 148
12276.36 150
12277.41 152
12278.45 144
12279.50 124
12280.55 140
12281.59 147
12282.64 124
12283.69 154
12284.73 156
12285.78 149
12286.83 164
12287.87 138
12288.92 152
12289.97 155
12291.01 140
12292.06 164
12293.11 143
12294.15 135
12295.20 144
12296.25 151
12297.30 131
12298.34 132
12299.39 132
12300.44 147
12301.48 135
12302.53 132
12303.58 139
12304.63 141
12305.67 129
12306.72 158
12307.77 155
12308.82 140
12309.87 163
12310.91 137
12311.96 138
12313.01 128
12314.06 133
12315.10 144
12316.15 130
12317.20 128
12318.25 132
12319.30 135
12320.34 136
12321.39 121
12322.44 127
12323.49 142
12324.54 139
12325.59 127
12326.63 127
12327.68 120
12328.73 126
12329.78 114
12330.83 115
12331.88 123
12332.93 125
12333.98 124
12335.02 135
12336.07 118
12337.12 142
12338.17 122
12339.22 118
12340.27 133
12341.32 121
12342.37 121
12343.42 136
12344.47 124
12345.51 112
12346.56 112
12347.61 145
12348.66 127
12349.71 134
12350.76 132
12351.81 124
12352.86 141
12353.91 128
12354.96 103
12356.01 110
12357.06 129
12358.11 129
12359.16 111
12360.21 113
12361.26 102
12362.31 128
12363.36 136
12364.41 136
12365.46 138
12366.51 132
12367.56 129
12368.61 139
12369.66 115
12370.71 107
12371.76 114
12372.81 122
12373.86 119
12374.91 137
12375.96 125
12377.01 122
12378.06 141
12379.11 124
12380.17 132
12381.22 126
12382.27 118
12383.32 114
12384.37 119
12385.42 122
12386.47 119
12387.52 115
12388.57 133
12389.62 124
12390.67 139
12391.73 108
12392.78 117
12393.83 134
12394.88 132
12395.93 129
12396.98 124
12398.03 140
12399.09 144
12400.14 143
12401.19 130
12402.24 129
12403.29 123
12404.34 130
12405.40 132
12406.45 124
12407.50 137
12408.55 135
12409.60 154
12410.66 138
12411.71 139
12412.76 131
12413.81 133
12414.86 133
12415.92 156
12416.97 147
12418.02 127
12419.07 149
12420.13 160
12421.18 143
12422.23 160
12423.28 154
12424.34 126
12425.39 147
12426.44 145
12427.49 134
12428.55 157
12429.60 152
12430.65 136
12431.71 134
12432.76 145
12433.81 153
12434.86 161
12435.92 168
12436.97 140
12438.02 124
12439.08 155
12440.13 151
12441.18 144
12442.24 168
12443.29 150
12444.34 147
12445.40 152
12446.45 140
12447.50 143
12448.56 152
12449.61 148
12450.67 157
12451.72 146
12452.77 127
12453.83 164
12454.88 141
12455.94 144
12456.99 149
12458.04 167
12459.10 131
12460.15 157
12461.21 150
12462.26 169
12463.31 156
12464.37 141
12465.42 173
12466.48 182
12467.53 166
12468.59 179
12469.64 181
12470.70 206
12471.75 201
12472.80 223
12473.86 218
12474.91 244
12475.97 273
12477.02 268
12478.08 265
12479.13 275
12480.19 263
12481.24 257
12482.30 259
12483.35 240
12484.41 238
12485.46 224
12486.52 227
12487.57 214
12488.63 202
12489.69 184
12490.74 188
12491.80 177
12492.85 188
12493.91 172
12494.96 139
12496.02 185
12497.07 185
12498.13 158
12499.19 173
12500.24 150
12501.30 159
12502.35 160
12503.41 156
12504.47 155
12505.52 152
12506.58 172
12507.63 167
12508.69 182
12509.75 172
12510.80 189
12511.86 189
12512.91 168
12513.97 157
12515.03 178
12516.08 169
12517.14 173
12518.20 169
12519.25 177
12520.31 178
12521.37 177
12522.42 218
12523.48 198
12524.54 169
12525.59 157
12526.65 165
12527.71 163
12528.77 167
12529.82 173
12530.88 180
12531.94 191
12532.99 195
12534.05 187
12535.11 170
12536.17 181
12537.22 172
12538.28 187
12539.34 167
12540.40 162
12541.45 170
12542.51 182
12543.57 199
12544.63 178
12545.68 189
12546.74 212
12547.80 214
12548.86 220
12549.92 206
12550.97 220
12552.03 261
12553.09 218
12554.15 216
12555.21 253
12556.26 234
12557.32 217
12558.38 175
12559.44 194
12560.50 200
12561.56 201
12562.61 189
12563.67 197
12564.73 174
12565.79 159
12566.85 177
12567.91 185
12568.97 176
12570.02 167
12571.08 178
12572.14 151
12573.20 178
12574.26 157
12575.32 174
12576.38 190
12577.44 153
12578.50 181
12579.56 168
12580.61 174
12581.67 166
12582.73 190
12583.79 173
12584.85 157
12585.91 177
12586.97 181
12588.03 169
12589.09 160
12590.15 160
12591.21 186
12592.27 163
12593.33 153
12594.39 157
12595.45 158
12596.51 175
12597.57 169
12598.63 172
12599.69 155
12600.75 163
12601.81 177
12602.87 172
12603.93 194
12604.99 182
12606.05 155
12607.11 156
12608.17 179
12609.23 167
12610.29 181
12611.35 176
12612.41 186
12613.47 185
12614.53 176
12615.59 178
12616.66 189
12617.72 202
12618.78 175
12619.84 211
12620.90 180
12621.96 197
12623.02 197
12624.08 224
12625.14 198
12626.20 248
12627.26 251
12628.33 214
12629.39 217
12630.45 197
12631.51 231
12632.57 241
12633.63 232
12634.69 266
12635.76 226
12636.82 205
12637.88 197
12638.94 209
12640.00 216
12641.06 189
12642.13 192
12643.19 191
12644.25 201
12645.31 176
12646.37 176
12647.44 191
12648.50 165
12649.56 169
12650.62 196
12651.68 167
12652.75 159
12653.81 197
12654.87 194
12655.93 198
12657.00 202
12658.06 184
12659.12 189
12660.18 173
12661.25 196
12662.31 187
12663.37 189
12664.43 178
12665.50 201
12666.56 171
12667.62 190
12668.69 182
12669.75 188
12670.81 196
12671.88 166
12672.94 180
12674.00 186
12675.06 208
12676.13 184
12677.19 180
12678.25 170
12679.32 175
12680.38 203
12681.44 186
12682.51 224
12683.57 199
12684.64 213
12685.70 210
12686.76 210
12687.83 217
12688.89 193
12689.95 207
12691.02 206
12692.08 203
12693.15 207
12694.21 204
12695.27 199
12696.34 233
12697.40 236
12698.47 223
12699.53 244
12700.59 223
12701.66 226
12702.72 228
12703.79 246
12704.85 245
12705.92 246
12706.98 251
12708.05 252
12709.11 255
12710.18 232
12711.24 231
12712.30 237
12713.37 235
12714.43 250
12715.50 247
12716.56 225
12717.63 241
12718.69 224
12719.76 254
12720.82 256
12721.89 262
12722.95 251
12724.02 258
12725.09 245
12726.15 254
12727.22 263
12728.28 278
12729.35 319
12730.41 309
12731.48 325
12732.54 321
12733.61 342
12734.68 337
12735.74 313
12736.81 320
12737.87 349
12738.94 327
12740.00 320
12741.07 332
12742.14 303
12743.20 289
12744.27 269
12745.33 277
12746.40 254
12747.47 242
12748.53 235
12749.60 235
12750.67 207
12751.73 223
12752.80 211
12753.87 213
12754.93 205
12756.00 215
12757.07 207
12758.13 201
12759.20 205
12760.27 207
12761.33 218
12762.40 200
12763.47 197
12764.53 190
12765.60 201
12766.67 189
12767.73 208
12768.80 189
12769.87 197
12770.94 183
12772.00 198
12773.07 190
12774.14 165
12775.21 172
12776.27 175
12777.34 181
12778.41 176
12779.48 169
12780.54 195
12781.61 158
12782.68 168
12783.75 178
12784.81 171
12785.88 179
12786.95 192
12788.02 184
12789.09 177
12790.15 181
12791.22 164
12792.29 178
12793.36 164
12794.43 176
12795.49 192
12796.56 162
12797.63 176
12798.70 160
12799.77 193
12800.84 177
12801.90 188
12802.97 202
12804.04 194
12805.11 183
12806.18 197
12807.25 166
12808.32 181
12809.39 173
12810.45 189
12811.52 185
12812.59 167
12813.66 212
12814.73 200
12815.80 185
12816.87 207
12817.94 191
12819.01 199
12820.08 203
12821.15 205
12822.21 208
12823.28 196
12824.35 209
12825.42 204
12826.49 202
12827.56 195
12828.63 211
12829.70 221
12830.77 183
12831.84 199
12832.91 226
12833.98 226
12835.05 186
12836.12 196
12837.19 183
12838.26 188
12839.33 181
12840.40 178
12841.47 179
12842.54 166
12843.61 150
12844.68 176
12845.75 187
12846.82 172
12847.89 147
12848.96 165
12850.03 156
12851.10 157
12852.18 151
12853.25 167
12854.32 147
12855.39 150
12856.46 150
12857.53 146
12858.60 147
12859.67 121
12860.74 146
12861.81 136
12862.88 121
12863.96 112
12865.03 129
12866.10 143
12867.17 132
12868.24 151
12869.31 145
12870.38 147
12871.45 146
12872.53 141
12873.60 155
12874.67 143
12875.74 133
12876.81 141
12877.88 130
12878.96 130
12880.03 132
12881.10 119
12882.17 111
12883.24 140
12884.31 154
12885.39 137
12886.46 151
12887.53 130
12888.60 141
12889.68 128
12890.75 125
12891.82 127
12892.89 133
12893.96 123
12895.04 135
12896.11 134
12897.18 121
12898.25 114
12899.33 110
12900.40 140
12901.47 124
12902.54 116
12903.62 113
12904.69 117
12905.76 123
12906.84 119
12907.91 134
12908.98 97
12910.06 124
12911.13 116
12912.20 121
12913.27 123
12914.35 108
12915.42 125
12916.49 122
12917.57 113
12918.64 115
12919.71 136
12920.79 98
12921.86 127
12922.94 124
12924.01 130
12925.08 119
12926.16 120
12927.23 101
12928.30 129
12929.38 123
12930.45 133
12931.53 101
12932.60 115
12933.67 100
12934.75 97
12935.82 114
12936.90 120
12937.97 114
12939.04 117
12940.12 129
12941.19 104
12942.27 100
12943.34 111
12944.42 115
12945.49 111
12946.56 115
12947.64 119
12948.71 111
12949.79 105
12950.86 96
12951.94 110
12953.01 100
12954.09 88
12955.16 120
12956.24 109
12957.31 99
12958.39 95
12959.46 106
12960.54 114
12961.61 116
12962.69 124
12963.76 114
12964.84 102
12965.91 100
12966.99 109
12968.07 87
12969.14 102
12970.22 104
12971.29 106
12972.37 126
12973.44 93
12974.52 110
12975.59 108
12976.67 110
12977.75 96
12978.82 110
12979.90 114
12980.97 96
12982.05 98
12983.13 123
12984.20 115
12985.28 104
12986.35 113
12987.43 114
12988.51 104
12989.58 96
12990.66 102
12991.74 95
12992.81 94
12993.89 91
12994.97 97
12996.04 106
12997.12 103
12998.20 107
12999.27 103
13000.35 109
13001.43 111
13002.50 120
13003.58 112
13004.66 132
13005.73 122
13006.81 120
13007.89 120
13008.97 124
13010.04 104
13011.12 114
13012.20 123
13013.27 106
13014.35 101
13015.43 106
13016.51 103
13017.58 90
13018.66 103
13019.74 115
13020.82 112
13021.89 100
13022.97 106
13024.05 115
13025.13 97
13026.21 107
13027.28 100
13028.36 103
13029.44 96
13030.52 112
13031.60 106
13032.67 114
13033.75 113
13034.83 107
13035.91 131
13036.99 107
13038.07 113
13039.14 106
13040.22 113
13041.30 128
13042.38 123
13043.46 116
13044.54 114
13045.62 121
13046.69 103
13047.77 113
13048.85 108
13049.93 123
13051.01 114
13052.09 111
13053.17 105
13054.25 114
13055.33 112
13056.40 94
13057.48 105
13058.56 118
13059.64 104
13060.72 112
13061.80 129
13062.88 92
13063.96 103
13065.04 104
13066.12 96
13067.20 120
13068.28 117
13069.36 119
13070.44 100
13071.52 94
13072.60 104
13073.68 96
13074.76 100
13075.84 100
13076.92 108
13078.00 113
13079.08 110
13080.16 103
13081.24 114
13082.32 103
13083.40 109
13084.48 105
13085.56 91
13086.64 114
13087.72 105
13088.80 101
13089.88 102
13090.96 106
13092.04 114
13093.12 114
13094.20 123
13095.28 104
13096.36 88
13097.44 115
13098.52 109
13099.61 108
13100.69 110
13101.77 112
13102.85 114
13103.93 98
13105.01 119
13106.09 107
13107.17 108
13108.25 115
13109.34 112
13110.42 100
13111.50 119
13112.58 107
13113.66 105
13114.74 103
13115.82 128
13116.91 111
13117.99 104
13119.07 121
13120.15 111
13121.23 118
13122.31 114
13123.40 105
13124.48 104
13125.56 129
13126.64 126
13127.72 135
13128.81 128
13129.89 128
13130.97 119
13132.05 99
13133.14 118
13134.22 122
13135.30 128
13136.38 102
13137.47 117
13138.55 132
13139.63 112
13140.71 99
13141.80 118
13142.88 121
13143.96 120
13145.04 114
13146.13 111
13147.21 111
13148.29 110
13149.38 88
13150.46 117
13151.54 131
13152.62 107
13153.71 107
13154.79 126
13155.87 137
13156.96 132
13158.04 106
13159.12 104
13160.21 112
13161.29 108
13162.37 130
13163.46 117
13164.54 122
13165.62 113
13166.71 135
13167.79 125
13168.88 110
13169.96 113
13171.04 126
13172.13 118
13173.21 131
13174.30 118
13175.38 109
13176.46 116
13177.55 122
13178.63 113
13179.72 124
13180.80 129
13181.88 115
13182.97 122
13184.05 135
13185.14 139
13186.22 123
13187.31 126
13188.39 134
13189.48 145
13190.56 128
13191.65 141
13192.73 132
13193.81 145
13194.90 125
13195.98 135
13197.07 132
13198.15 132
13199.24 131
13200.32 137
13201.41 123
13202.49 117
13203.58 129
13204.67 129
13205.75 150
13206.84 150
13207.92 147
13209.01 132
13210.09 135
13211.18 140
13212.26 164
13213.35 120
13214.43 130
13215.52 135
13216.61 139
13217.69 133
13218.78 144
13219.86 122
13220.95 155
13222.04 158
13223.12 128
13224.21 130
13225.29 140
13226.38 141
13227.47 164
13228.55 158
13229.64 141
13230.72 156
13231.81 136
13232.90 133
13233.98 153
13235.07 159
13236.16 143
13237.24 148
13238.33 165
13239.42 179
13240.50 149
13241.59 135
13242.68 170
13243.76 159
13244.85 167
13245.94 170
13247.02 154
13248.11 181
13249.20 152
13250.29 168
13251.37 149
13252.46 161
13253.55 187
13254.63 174
13255.72 176
13256.81 154
13257.90 172
13258.98 202
13260.07 195
13261.16 183
13262.25 154
13263.33 180
13264.42 186
13265.51 162
13266.60 192
13267.69 184
13268.77 185
13269.86 184
13270.95 191
13272.04 173
13273.13 206
13274.21 192
13275.30 205
13276.39 207
13277.48 181
13278.57 190
13279.65 185
13280.74 193
13281.83 198
13282.92 239
13284.01 203
13285.10 215
13286.19 195
13287.27 203
13288.36 218
13289.45 226
13290.54 233
13291.63 219
13292.72 214
13293.81 215
13294.90 213
13295.98 245
13297.07 244
13298.16 228
13299.25 253
13300.34 251
13301.43 229
13302.52 228
13303.61 259
13304.70 255
13305.79 257
13306.88 254
13307.97 268
13309.06 276
13310.15 269
13311.24 258
13312.32 250
13313.41 281
13314.50 273
13315.59 288
13316.68 268
13317.77 280
13318.86 293
13319.95 306
13321.04 301
13322.13 323
13323.22 294
13324.31 308
13325.40 290
13326.49 288
13327.58 305
13328.68 309
13329.77 305
13330.86 315
13331.95 311
13333.04 332
13334.13 329
13335.22 346
13336.31 341
13337.40 330
13338.49 315
13339.58 330
13340.67 338
13341.76 332
13342.85 372
13343.94 366
13345.04 354
13346.13 362
13347.22 337
13348.31 347
13349.40 352
13350.49 327
13351.58 323
13352.67 334
13353.77 324
13354.86 338
13355.95 347
13357.04 377
13358.13 352
13359.22 368
13360.31 372
13361.41 373
13362.50 401
13363.59 380
13364.68 394
13365.77 436
13366.87 434
13367.96 405
13369.05 433
13370.14 440
13371.23 463
13372.33 463
13373.42 430
13374.51 391
13375.60 388
13376.69 381
13377.79 384
13378.88 375
13379.97 364
13381.06 360
13382.16 319
13383.25 318
13384.34 286
13385.43 284
13386.53 264
13387.62 305
13388.71 284
13389.81 267
13390.90 259
13391.99 261
13393.08 249
13394.18 268
13395.27 258
13396.36 266
13397.46 268
13398.55 246
13399.64 262
13400.74 249
13401.83 245
13402.92 244
13404.02 247
13405.11 246
13406.20 261
13407.30 267
13408.39 234
13409.48 226
13410.58 233
13411.67 236
13412.77 261
13413.86 226
13414.95 261
13416.05 271
13417.14 257
13418.23 246
13419.33 213
13420.42 235
13421.52 250
13422.61 263
13423.71 264
13424.80 237
13425.89 275
13426.99 285
13428.08 268
13429.18 270
13430.27 258
13431.37 256
13432.46 283
13433.56 257
13434.65 260
13435.74 257
13436.84 272
13437.93 250
13439.03 253
13440.12 264
13441.22 263
13442.31 263
13443.41 263
13444.50 251
13445.60 283
13446.69 289
13447.79 313
13448.88 289
13449.98 309
13451.08 309
13452.17 326
13453.27 301
13454.36 282
13455.46 278
13456.55 301
13457.65 303
13458.74 313
13459.84 318
13460.94 339
13462.03 318
13463.13 328
13464.22 344
13465.32 327
13466.41 318
13467.51 330
13468.61 318
13469.70 323
13470.80 337
13471.90 351
13472.99 343
13474.09 316
13475.18 326
13476.28 359
13477.38 366
13478.47 378
13479.57 383
13480.67 369
13481.76 351
13482.86 357
13483.96 366
13485.05 355
13486.15 357
13487.25 353
13488.34 356
13489.44 352
13490.54 377
13491.63 354
13492.73 379
13493.83 399
13494.93 425
13496.02 439
13497.12 462
13498.22 440
13499.31 443
13500.41 483
13501.51 488
13502.61 494
13503.70 480
13504.80 499
13505.90 492
13507.00 488
13508.09 473
13509.19 486
13510.29 472
13511.39 467
13512.49 459
13513.58 441
13514.68 424
13515.78 427
13516.88 395
13517.98 401
13519.07 385
13520.17 423
13521.27 413
13522.37 375
13523.47 361
13524.57 343
13525.66 335
13526.76 346
13527.86 339
13528.96 337
13530.06 336
13531.16 321
13532.25 324
13533.35 332
13534.45 312
13535.55 305
13536.65 288
13537.75 308
13538.85 311
13539.95 304
13541.05 294
13542.14 279
13543.24 295
13544.34 275
13545.44 268
13546.54 269
13547.64 263
13548.74 265
13549.84 257
13550.94 257
13552.04 240
13553.14 252
13554.24 241
13555.34 231
13556.44 238
13557.54 252
13558.64 260
13559.74 253
13560.84 241
13561.94 239
13563.04 236
13564.13 235
13565.23 212
13566.34 238
13567.44 244
13568.54 250
13569.64 239
13570.74 243
13571.84 236
13572.94 254
13574.04 251
13575.14 228
13576.24 211
13577.34 216
13578.44 247
13579.54 219
13580.64 217
13581.74 234
13582.84 231
13583.94 228
13585.04 223
13586.14 219
13587.24 246
13588.35 252
13589.45 247
13590.55 246
13591.65 232
13592.75 246
13593.85 234
13594.95 243
13596.05 238
13597.15 243
13598.26 239
13599.36 246
13600.46 231
13601.56 212
13602.66 260
13603.76 235
13604.86 256
13605.97 259
13607.07 226
13608.17 236
13609.27 220
13610.37 239
13611.47 238
13612.58 201
13613.68 231
13614.78 231
13615.88 224
13616.98 223
13618.09 214
13619.19 254
13620.29 235
13621.39 227
13622.50 241
13623.60 254
13624.70 227
13625.80 252
13626.91 248
13628.01 242
13629.11 242
13630.21 270
13631.32 263
13632.42 273
13633.52 274
13634.62 251
13635.73 247
13636.83 248
13637.93 255
13639.04 274
13640.14 252
13641.24 252
13642.35 225
13643.45 259
13644.55 248
13645.65 263
13646.76 258
13647.86 255
13648.96 236
13650.07 248
13651.17 244
13652.28 253
13653.38 252
13654.48 233
13655.59 234
13656.69 233
13657.79 257
13658.90 254
13660.00 240
13661.11 240
13662.21 265
13663.31 239
13664.42 244
13665.52 233
13666.63 232
13667.73 238
13668.83 233
13669.94 220
13671.04 226
13672.15 218
13673.25 236
13674.36 225
13675.46 238
13676.56 214
13677.67 243
13678.77 233
13679.88 222
13680.98 237
13682.09 257
13683.19 225
13684.30 231
13685.40 253
13686.51 254
13687.61 269
13688.72 263
13689.82 265
13690.93 223
13692.03 241
13693.14 243
13694.24 235
13695.35 223
13696.45 246
13697.56 253
13698.66 248
13699.77 270
13700.87 252
13701.98 247
13703.09 267
13704.19 257
13705.30 244
13706.40 255
13707.51 262
13708.61 252
13709.72 262
13710.83 265
13711.93 278
13713.04 276
13714.14 307
13715.25 308
13716.36 310
13717.46 332
13718.57 302
13719.67 308
13720.78 343
13721.89 329
13722.99 345
13724.10 309
13725.21 331
13726.31 316
13727.42 333
13728.53 325
13729.63 355
13730.74 375
13731.85 345
13732.95 350
13734.06 347
13735.17 378
13736.27 370
13737.38 357
13738.49 362
13739.59 386
13740.70 396
13741.81 410
13742.92 401
13744.02 408
13745.13 398
13746.24 411
13747.35 414
13748.45 422
13749.56 466
13750.67 464
13751.78 465
13752.88 489
13753.99 508
13755.10 507
13756.21 567
13757.31 549
13758.42 579
13759.53 582
13760.64 600
13761.75 628
13762.85 647
13763.96 654
13765.07 695
13766.18 686
13767.29 735
13768.39 694
13769.50 702
13770.61 661
13771.72 674
13772.83 691
13773.94 691
13775.04 689
13776.15 704
13777.26 656
13778.37 660
13779.48 626
13780.59 580
13781.70 577
13782.80 572
13783.91 518
13785.02 516
13786.13 499
13787.24 475
13788.35 407
13789.46 394
13790.57 380
13791.68 366
13792.79 359
13793.90 343
13795.00 373
13796.11 349
13797.22 339
13798.33 323
13799.44 323
13800.55 332
13801.66 304
13802.77 326
13803.88 307
13804.99 307
13806.10 331
13807.21 325
13808.32 300
13809.43 295
13810.54 280
13811.65 290
13812.76 318
13813.87 275
13814.98 289
13816.09 311
13817.20 283
13818.31 279
13819.42 270
13820.53 242
13821.64 272
13822.75 249
13823.86 249
13824.97 245
13826.08 256
13827.19 261
13828.30 247
13829.41 267
13830.53 256
13831.64 252
13832.75 274
13833.86 267
13834.97 252
13836.08 275
13837.19 260
13838.30 235
13839.41 242
13840.52 239
13841.64 258
13842.75 265
13843.86 266
13844.97 260
13846.08 247
13847.19 274
13848.30 278
13849.41 271
13850.53 262
13851.64 249
13852.75 254
13853.86 302
13854.97 269
13856.08 247
13857.20 266
13858.31 294
13859.42 278
13860.53 258
13861.64 267
13862.76 280
13863.87 260
13864.98 281
13866.09 284
13867.20 280
13868.32 293
13869.43 303
13870.54 283
13871.65 259
13872.77 276
13873.88 259
13874.99 260
13876.10 267
13877.22 305
13878.33 322
13879.44 310
13880.55 284
13881.67 301
13882.78 290
13883.89 281
13885.01 303
13886.12 320
13887.23 314
13888.34 300
13889.46 326
13890.57 336
13891.68 307
13892.80 353
13893.91 390
13895.02 383
13896.14 378
13897.25 385
13898.36 401
13899.48 390
13900.59 380
13901.70 345
13902.82 342
13903.93 344
13905.05 331
13906.16 316
13907.27 316
13908.39 286
13909.50 280
13910.61 270
13911.73 267
13912.84 275
13913.96 265
13915.07 278
13916.19 269
13917.30 284
13918.41 250
13919.53 275
13920.64 276
13921.76 272
13922.87 250
13923.99 258
13925.10 267
13926.21 258
13927.33 267
13928.44 245
13929.56 265
13930.67 248
13931.79 269
13932.90 246
13934.02 248
13935.13 242
13936.25 261
13937.36 240
13938.48 244
13939.59 260
13940.71 259
13941.82 278
13942.94 265
13944.05 235
13945.17 236
13946.28 257
13947.40 231
13948.52 223
13949.63 232
13950.75 226
13951.86 220
13952.98 243
13954.09 232
13955.21 236
13956.32 223
13957.44 211
13958.56 222
13959.67 212
13960.79 237
13961.90 239
13963.02 227
13964.14 205
13965.25 200
13966.37 238
13967.48 228
13968.60 231
13969.72 235
13970.83 232
13971.95 218
13973.07 216
13974.18 209
13975.30 220
13976.42 227
13977.53 236
13978.65 246
13979.77 265
13980.88 271
13982.00 238
13983.12 261
13984.23 219
13985.35 214
13986.47 234
13987.58 225
13988.70 245
13989.82 226
13990.94 244
13992.05 227
13993.17 244
13994.29 249
13995.40 240
13996.52 234
13997.64 247
13998.76 248
13999.87 250
14000.99 266
14002.11 248
14003.23 256
14004.35 265
14005.46 257
14006.58 231
14007.70 242
14008.82 249
14009.93 249
14011.05 266
14012.17 272
14013.29 248
14014.41 259
14015.52 256
14016.64 251
14017.76 253
14018.88 243
14020.00 258
14021.12 242
14022.23 231
14023.35 238
14024.47 270
14025.59 247
14026.71 235
14027.83 263
14028.95 267
14030.06 274
14031.18 290
14032.30 276
14033.42 262
14034.54 265
14035.66 253
14036.78 248
14037.90 257
14039.02 267
14040.14 276
14041.25 305
14042.37 261
14043.49 267
14044.61 251
14045.73 278
14046.85 287
14047.97 292
14049.09 279
14050.21 288
14051.33 298
14052.45 314
14053.57 283
14054.69 290
14055.81 314
14056.93 324
14058.05 326
14059.17 307
14060.29 324
14061.41 334
14062.53 345
14063.65 353
14064.77 382
14065.89 364
14067.01 367
14068.13 410
14069.25 402
14070.37 397
14071.49 400
14072.61 421
14073.73 429
14074.85 448
14075.97 422
14077.09 424
14078.21 417
14079.33 427
14080.45 412
14081.57 428
14082.69 441
14083.82 413
14084.94 431
14086.06 399
14087.18 381
14088.30 412
14089.42 412
14090.54 421
14091.66 452
14092.78 429
14093.91 427
14095.03 414
14096.15 417
14097.27 416
14098.39 441
14099.51 413
14100.63 415
14101.76 429
14102.88 435
14104.00 426
14105.12 419
14106.24 426
14107.36 422
14108.49 408
14109.61 400
14110.73 378
14111.85 394
14112.97 364
14114.10 371
14115.22 377
14116.34 378
14117.46 357
14118.58 331
14119.71 362
14120.83 329
14121.95 340
14123.07 331
14124.20 319
14125.32 320
14126.44 306
14127.56 312
14128.69 295
14129.81 297
14130.93 280
14132.06 292
14133.18 283
14134.30 315
14135.42 296
14136.55 301
14137.67 293
14138.79 273
14139.92 271
14141.04 271
14142.16 273
14143.29 280
14144.41 296
14145.53 273
14146.66 279
14147.78 270
14148.90 284
14150.03 265
14151.15 237
14152.27 271
14153.40 250
14154.52 286
14155.64 265
14156.77 278
14157.89 288
14159.02 267
14160.14 254
14161.26 258
14162.39 240
14163.51 258
14164.64 247
14165.76 256
14166.88 252
14168.01 274
14169.13 276
14170.26 260
14171.38 264
14172.51 252
14173.63 274
14174.75 257
14175.88 256
14177.00 236
14178.13 253
14179.25 265
14180.38 279
14181.50 254
14182.63 266
14183.75 234
14184.88 233
14186.00 260
14187.13 216
14188.25 260
14189.38 263
14190.50 257
14191.63 264
14192.75 249
14193.88 263
14195.00 229
14196.13 230
14197.25 236
14198.38 244
14199.50 237
14200.63 247
14201.76 231
14202.88 242
14204.01 227
14205.13 240
14206.26 231
14207.38 226
14208.51 232
14209.64 221
14210.76 229
14211.89 246
14213.01 207
14214.14 217
14215.27 202
14216.39 237
14217.52 242
14218.64 215
14219.77 211
14220.90 201
14222.02 221
14223.15 199
14224.28 196
14225.40 196
14226.53 226
14227.66 209
14228.78 199
14229.91 205
14231.04 191
14232.16 211
14233.29 210
14234.42 177
14235.54 203
14236.67 211
14237.80 223
14238.92 209
14240.05 210
14241.18 197
14242.31 191
14243.43 184
14244.56 198
14245.69 187
14246.82 183
14247.94 195
14249.07 215
14250.20 214
14251.33 216
14252.45 208
14253.58 197
14254.71 195
14255.84 185
14256.96 181
14258.09 171
14259.22 179
14260.35 198
14261.47 188
14262.60 180
14263.73 160
14264.86 188
14265.99 188
14267.12 195
14268.24 177
14269.37 191
14270.50 176
14271.63 191
14272.76 196
14273.89 180
14275.01 198
14276.14 185
14277.27 197
14278.40 159
14279.53 176
14280.66 160
14281.79 175
14282.91 174
14284.04 189
14285.17 172
14286.30 162
14287.43 166
14288.56 156
14289.69 164
14290.82 157
14291.95 160
14293.08 165
14294.20 151
14295.33 159
14296.46 172
14297.59 168
14298.72 163
14299.85 164
14300.98 158
14302.11 180
14303.24 163
14304.37 169
14305.50 177
14306.63 164
14307.76 159
14308.89 154
14310.02 159
14311.15 159
14312.28 151
14313.41 157
14314.54 151
14315.67 173
14316.80 159
14317.93 179
14319.06 148
14320.19 166
14321.32 142
14322.45 148
14323.58 137
14324.71 155
14325.84 152
14326.97 135
14328.10 137
14329.23 148
14330.36 167
14331.49 153
14332.62 155
14333.76 146
14334.89 150
14336.02 159
14337.15 171
14338.28 142
14339.41 134
14340.54 128
14341.67 132
14342.80 151
14343.93 138
14345.07 146
14346.20 152
14347.33 154
14348.46 128
14349.59 144
14350.72 136
14351.85 132
14352.99 117
14354.12 149
14355.25 149
14356.38 124
14357.51 154
14358.64 141
14359.78 145
14360.91 141
14362.04 141
14363.17 147
14364.30 139
14365.44 135
14366.57 130
14367.70 148
14368.83 157
14369.96 155
14371.10 134
14372.23 137
14373.36 128
14374.49 154
14375.63 135
14376.76 142
14377.89 144
14379.02 131
14380.16 147
14381.29 135
14382.42 136
14383.55 130
14384.69 165
14385.82 159
14386.95 144
14388.09 142
14389.22 146
14390.35 164
14391.49 132
14392.62 151
14393.75 123
14394.89 147
14396.02 150
14397.15 168
14398.28 139
14399.42 140
14400.55 146
14401.69 159
14402.82 151
14403.95 150
14405.09 139
14406.22 149
14407.35 140
14408.49 144
14409.62 127
14410.75 135
14411.89 165
14413.02 168
14414.16 172
14415.29 146
14416.42 159
14417.56 160
14418.69 160
14419.83 172
14420.96 150
14422.10 147
14423.23 167
14424.36 165
14425.50 144
14426.63 162
14427.77 164
14428.90 177
14430.04 167
14431.17 161
14432.31 172
14433.44 165
14434.58 165
14435.71 149
14436.85 153
14437.98 153
14439.12 163
14440.25 154
14441.39 155
14442.52 142
14443.66 157
14444.79 158
14445.93 171
14447.06 149
14448.20 139
14449.33 140
14450.47 147
14451.60 149
14452.74 147
14453.87 123
14455.01 127
14456.14 166
14457.28 134
14458.42 135
14459.55 146
14460.69 141
14461.82 154
14462.96 153
14464.10 155
14465.23 136
14466.37 170
14467.50 156
14468.64 142
14469.78 159
14470.91 163
14472.05 180
14473.18 177
14474.32 179
14475.46 157
14476.59 153
14477.73 160
14478.87 142
14480.00 157
14481.14 165
14482.28 143
14483.41 148
14484.55 144
14485.69 162
14486.82 155
14487.96 146
14489.10 152
14490.23 148
14491.37 144
14492.51 152
14493.65 157
14494.78 149
14495.92 136
14497.06 145
14498.19 144
14499.33 155
14500.47 146
14501.61 151
14502.74 162
14503.88 167
14505.02 148
14506.16 134
14507.29 157
14508.43 158
14509.57 163
14510.71 158
14511.85 164
14512.98 147
14514.12 190
14515.26 164
14516.40 148
14517.54 153
14518.67 165
14519.81 150
14520.95 148
14522.09 156
14523.23 144
14524.36 157
14525.50 160
14526.64 145
14527.78 137
14528.92 152
14530.06 146
14531.19 153
14532.33 140
14533.47 144
14534.61 159
14535.75 167
14536.89 157
14538.03 141
14539.17 156
14540.31 152
14541.44 170
14542.58 156
14543.72 151
14544.86 159
14546.00 154
14547.14 146
14548.28 167
14549.42 153
14550.56 151
14551.70 140
14552.84 159
14553.98 175
14555.12 175
14556.25 148
14557.39 185
14558.53 183
14559.67 148
14560.81 160
14561.95 162
14563.09 185
14564.23 182
14565.37 186
14566.51 178
14567.65 158
14568.79 177
14569.93 176
14571.07 186
14572.21 179
14573.35 181
14574.49 189
14575.63 184
14576.77 198
14577.92 200
14579.06 183
14580.20 176
14581.34 194
14582.48 191
14583.62 187
14584.76 190
14585.90 207
14587.04 227
14588.18 235
14589.32 213
14590.46 218
14591.60 220
14592.74 254
14593.89 229
14595.03 216
14596.17 218
14597.31 251
14598.45 228
14599.59 210
14600.73 232
14601.87 239
14603.02 238
14604.16 255
14605.30 237
14606.44 253
14607.58 258
14608.72 266
14609.86 246
14611.01 217
14612.15 252
14613.29 266
14614.43 267
14615.57 258
14616.72 263
14617.86 296
14619.00 275
14620.14 290
14621.28 298
14622.43 271
14623.57 315
14624.71 324
14625.85 333
14627.00 354
14628.14 348
14629.28 388
14630.42 361
14631.56 347
14632.71 392
14633.85 390
14634.99 377
14636.14 391
14637.28 414
14638.42 375
14639.56 397
14640.71 385
14641.85 405
14642.99 369
14644.14 352
14645.28 330
14646.42 301
14647.56 312
14648.71 295
14649.85 299
14650.99 285
14652.14 246
14653.28 217
14654.42 238
14655.57 239
14656.71 207
14657.85 208
14659.00 226
14660.14 212
14661.29 198
14662.43 194
14663.57 192
14664.72 187
14665.86 220
14667.00 179
14668.15 189
14669.29 170
14670.44 170
14671.58 175
14672.73 185
14673.87 180
14675.01 164
14676.16 166
14677.30 174
14678.45 179
14679.59 143
14680.74 166
14681.88 179
14683.02 163
14684.17 158
14685.31 159
14686.46 149
14687.60 162
14688.75 142
14689.89 124
14691.04 135
14692.18 154
14693.33 154
14694.47 148
14695.62 144
14696.76 148
14697.91 166
14699.05 156
14700.20 140
14701.34 125
14702.49 143
14703.63 127
14704.78 145
14705.92 137
14707.07 139
14708.22 148
14709.36 127
14710.51 131
14711.65 154
14712.80 137
14713.94 130
14715.09 137
14716.23 158
14717.38 135
14718.53 144
14719.67 107
14720.82 140
14721.96 134
14723.11 133
14724.26 131
14725.40 131
14726.55 150
14727.70 146
14728.84 115
14729.99 135
14731.13 146
14732.28 150
14733.43 129
14734.57 150
14735.72 134
14736.87 132
14738.01 141
14739.16 137
14740.31 134
14741.45 148
14742.60 125
14743.75 140
14744.89 130
14746.04 129
14747.19 121
14748.34 134
14749.48 121
14750.63 137
14751.78 132
14752.92 144
14754.07 136
14755.22 102
14756.37 106
14757.51 120
14758.66 120
14759.81 123
14760.96 112
14762.10 124
14763.25 126
14764.40 130
14765.55 124
14766.70 129
14767.84 107
14768.99 115
14770.14 118
14771.29 134
14772.43 139
14773.58 95
14774.73 110
14775.88 124
14777.03 122
14778.18 108
14779.32 119
14780.47 103
14781.62 119
14782.77 114
14783.92 122
14785.07 101
14786.21 121
14787.36 101
14788.51 114
14789.66 125
14790.81 117
14791.96 126
14793.11 113
14794.26 111
14795.40 110
14796.55 102
14797.70 106
14798.85 120
14800.00 113
14801.15 107
14802.30 87
14803.45 106
14804.60 98
14805.75 98
14806.90 93
14808.05 99
14809.19 103
14810.34 99
14811.49 100
14812.64 90
14813.79 105
14814.94 109
14816.09 103
14817.24 105
14818.39 105
14819.54 100
14820.69 99
14821.84 98
14822.99 94
14824.14 107
14825.29 100
14826.44 76
14827.59 91
14828.74 86
14829.89 86
14831.04 92
14832.19 81
14833.34 94
14834.49 82
14835.64 77
14836.79 78
14837.95 84
14839.10 88
14840.25 86
14841.40 86
14842.55 91
14843.70 78
14844.85 99
14846.00 108
14847.15 97
14848.30 84
14849.45 92
14850.60 101
14851.76 85
14852.91 95
14854.06 104
14855.21 83
14856.36 90
14857.51 81
14858.66 83
14859.81 92
14860.97 96
14862.12 94
14863.27 99
14864.42 85
14865.57 103
14866.72 93
14867.88 85
14869.03 92
14870.18 83
14871.33 97
14872.48 87
14873.64 74
14874.79 85
14875.94 84
14877.09 91
14878.24 87
14879.40 88
14880.55 91
14881.70 84
14882.85 68
14884.00 73
14885.16 84
14886.31 91
14887.46 99
14888.61 95
14889.77 102
14890.92 80
14892.07 85
14893.23 94
14894.38 95
14895.53 89
14896.68 78
14897.84 83
14898.99 97
14900.14 76
14901.30 89
14902.45 96
14903.60 71
14904.75 82
14905.91 84
14907.06 93
14908.21 89
14909.37 87
14910.52 97
14911.67 74
14912.83 72
14913.98 85
14915.14 82
14916.29 77
14917.44 72
14918.60 80
14919.75 96
14920.90 97
14922.06 93
14923.21 88
14924.37 85
14925.52 92
14926.67 83
14927.83 82
14928.98 66
14930.14 90
14931.29 83
14932.44 87
14933.60 77
14934.75 74
14935.91 94
14937.06 83
14938.22 93
14939.37 95
14940.52 86
14941.68 95
14942.83 109
14943.99 91
14945.14 92
14946.30 91
14947.45 103
14948.61 106
14949.76 92
14950.92 85
14952.07 86
14953.23 87
14954.38 85
14955.54 75
14956.69 93
14957.85 100
14959.00 92
14960.16 86
14961.31 78
14962.47 96
14963.62 90
14964.78 87
14965.94 90
14967.09 96
14968.25 91
14969.40 106
14970.56 90
14971.71 109
14972.87 90
14974.03 107
14975.18 105
14976.34 97
14977.49 101
14978.65 95
14979.81 87
14980.96 91
14982.12 84
14983.27 78
14984.43 91
14985.59 82
14986.74 90
14987.90 86
14989.06 91
14990.21 77
14991.37 81
14992.53 75
14993.68 85
14994.84 76
14996.00 79
14997.15 91
14998.31 85
14999.47 68
15000.62 86
15001.78 92
15002.94 88
15004.09 95
15005.25 87
15006.41 98
15007.56 71
15008.72 78
15009.88 76
15011.04 98
15012.19 82
15013.35 85
15014.51 84
15015.67 85
15016.82 76
15017.98 70
15019.14 78
15020.30 70
15021.45 79
15022.61 82
15023.77 99
15024.93 82
15026.08 66
15027.24 73
15028.40 77
15029.56 82
15030.72 84
15031.87 86
15033.03 80
15034.19 82
15035.35 71
15036.51 70
15037.67 82
15038.82 84
15039.98 71
15041.14 63
15042.30 73
15043.46 76
15044.62 61
15045.78 80
15046.93 75
15048.09 78
15049.25 83
15050.41 86
15051.57 82
15052.73 79
15053.89 77
15055.05 81
15056.20 65
15057.36 74
15058.52 76
15059.68 72
15060.84 68
15062.00 69
15063.16 96
15064.32 87
15065.48 78
15066.64 71
15067.80 86
15068.96 80
15070.12 80
15071.28 88
15072.44 75
15073.60 91
15074.76 78
15075.91 86
15077.07 76
15078.23 76
15079.39 73
15080.55 74
15081.71 73
15082.87 70
15084.03 73
15085.19 88
15086.35 83
15087.51 69
15088.68 75
15089.84 82
15091.00 78
15092.16 78
15093.32 76
15094.48 85
15095.64 72
15096.80 82
15097.96 85
15099.12 85
15100.28 82
15101.44 75
15102.60 73
15103.76 85
15104.92 94
15106.08 86
15107.25 80
15108.41 81
15109.57 96
15110.73 85
15111.89 72
15113.05 71
15114.21 78
15115.37 90
15116.54 91
15117.70 94
15118.86 95
15120.02 77
15121.18 86
15122.34 89
15123.50 83
15124.67 85
15125.83 69
15126.99 80
15128.15 70
15129.31 84
15130.47 80
15131.64 88
15132.80 81
15133.96 70
15135.12 73
15136.28 77
15137.45 85
15138.61 91
15139.77 85
15140.93 93
15142.10 99
15143.26 86
15144.42 101
15145.58 82
15146.75 90
15147.91 97
15149.07 79
15150.23 98
15151.40 85
15152.56 92
15153.72 89
15154.88 79
15156.05 107
15157.21 103
15158.37 99
15159.54 77
15160.70 92
15161.86 99
15163.03 102
15164.19 113
15165.35 96
15166.52 94
15167.68 93
15168.84 101
15170.01 115
15171.17 119
15172.33 115
15173.50 115
15174.66 114
15175.82 118
15176.99 104
15178.15 104
15179.31 114
15180.48 104
15181.64 121
15182.81 109
15183.97 108
15185.13 114
15186.30 132
15187.46 124
15188.63 129
15189.79 119
15190.95 120
15192.12 119
15193.28 121
15194.45 130
15195.61 103
15196.78 126
15197.94 139
15199.10 125
15200.27 139
15201.43 135
15202.60 122
15203.76 131
15204.93 133
15206.09 123
15207.26 127
15208.42 128
15209.59 128
15210.75 123
15211.92 126
15213.08 123
15214.25 120
15215.41 100
15216.58 154
15217.74 123
15218.91 129
15220.07 122
15221.24 141
15222.40 141
15223.57 129
15224.74 145
15225.90 146
15227.07 136
15228.23 148
15229.40 143
15230.56 145
15231.73 151
15232.89 140
15234.06 144
15235.23 146
15236.39 155
15237.56 165
15238.72 161
15239.89 164
15241.06 164
15242.22 177
15243.39 155
15244.56 143
15245.72 147
15246.89 143
15248.05 131
15249.22 155
15250.39 145
15251.55 142
15252.72 128
15253.89 117
15255.05 128
15256.22 132
15257.39 151
15258.55 137
15259.72 129
15260.89 120
15262.05 142
15263.22 142
15264.39 110
15265.56 101
15266.72 99
15267.89 106
15269.06 118
15270.22 119
15271.39 113
15272.56 108
15273.73 117
15274.89 125
15276.06 105
15277.23 97
15278.40 121
15279.56 127
15280.73 97
15281.90 127
15283.07 116
15284.23 116
15285.40 125
15286.57 109
15287.74 107
15288.91 102
15290.07 102
15291.24 123
15292.41 117
15293.58 118
15294.75 117
15295.92 114
15297.08 117
15298.25 125
15299.42 131
15300.59 108
15301.76 114
15302.93 110
15304.09 108
15305.26 113
15306.43 130
15307.60 112
15308.77 115
15309.94 128
15311.11 141
15312.28 125
15313.44 113
15314.61 117
15315.78 114
15316.95 119
15318.12 135
15319.29 127
15320.46 120
15321.63 122
15322.80 119
15323.97 126
15325.14 123
15326.30 136
15327.47 147
15328.64 149
15329.81 132
15330.98 127
15332.15 154
15333.32 138
15334.49 121
15335.66 122
15336.83 135
15338.00 124
15339.17 118
15340.34 147
15341.51 141
15342.68 129
15343.85 154
15345.02 132
15346.19 155
15347.36 145
15348.53 128
15349.70 142
15350.87 143
15352.04 135
15353.21 138
15354.38 141
15355.55 139
15356.72 152
15357.90 149
15359.07 150
15360.24 127
15361.41 128
15362.58 144
15363.75 153
15364.92 141
15366.09 157
15367.26 167
15368.43 164
15369.60 187
15370.77 159
15371.95 169
15373.12 188
15374.29 174
15375.46 159
15376.63 162
15377.80 137
15378.97 152
15380.15 162
15381.32 161
15382.49 157
15383.66 150
15384.83 153
15386.00 157
15387.17 164
15388.35 155
15389.52 158
15390.69 155
15391.86 148
15393.03 127
15394.21 152
15395.38 141
15396.55 140
15397.72 145
15398.89 133
15400.07 136
15401.24 107
15402.41 120
15403.58 121
15404.76 124
15405.93 110
15407.10 120
15408.27 107
15409.45 129
15410.62 106
15411.79 115
15412.96 113
15414.14 94
15415.31 109
15416.48 92
15417.66 105
15418.83 84
15420.00 102
15421.17 91
15422.35 127
15423.52 104
15424.69 97
15425.87 100
15427.04 94
15428.21 106
15429.39 99
15430.56 110
15431.73 110
15432.91 90
15434.08 94
15435.25 83
15436.43 89
15437.60 114
15438.77 85
15439.95 91
15441.12 103
15442.30 92
15443.47 93
15444.64 87
15445.82 84
15446.99 95
15448.17 110
15449.34 84
15450.51 94
15451.69 84
15452.86 87
15454.04 70
15455.21 95
15456.39 91
15457.56 115
15458.73 96
15459.91 98
15461.08 91
15462.26 86
15463.43 95
15464.61 104
15465.78 97
15466.96 87
15468.13 92
15469.31 105
15470.48 67
15471.66 98
15472.83 90
15474.01 97
15475.18 106
15476.36 82
15477.53 95
15478.71 99
15479.88 101
15481.06 93
15482.23 85
15483.41 90
15484.58 104
15485.76 97
15486.93 105
15488.11 91
15489.29 110
15490.46 112
15491.64 93
15492.81 84
15493.99 99
15495.16 94
15496.34 89
15497.52 94
15498.69 87
15499.87 85
15501.04 102
15502.22 107
15503.40 104
15504.57 86
15505.75 90
15506.92 98
15508.10 87
15509.28 81
15510.45 84
15511.63 99
15512.81 97
15513.98 99
15515.16 77
15516.34 109
15517.51 91
15518.69 98
15519.87 88
15521.04 87
15522.22 90
15523.40 92
15524.57 73
15525.75 93
15526.93 98
15528.11 103
15529.28 105
15530.46 93
15531.64 89
15532.81 92
15533.99 89
15535.17 86
15536.35 98
15537.52 107
15538.70 99
15539.88 87
15541.06 103
15542.23 112
15543.41 109
15544.59 111
15545.77 111
15546.95 100
15548.12 105
15549.30 91
15550.48 100
15551.66 88
15552.83 110
15554.01 99
15555.19 110
15556.37 94
15557.55 87
15558.73 80
15559.90 105
15561.08 93
15562.26 100
15563.44 105
15564.62 113
15565.80 112
15566.97 109
15568.15 106
15569.33 99
15570.51 112
15571.69 94
15572.87 119
15574.05 107
15575.23 105
15576.40 93
15577.58 99
15578.76 116
15579.94 122
15581.12 115
15582.30 113
15583.48 113
15584.66 105
15585.84 110
15587.02 113
15588.20 100
15589.38 121
15590.56 118
15591.73 129
15592.91 120
15594.09 108
15595.27 112
15596.45 118
15597.63 118
15598.81 113
15599.99 134
15601.17 123
15602.35 119
15603.53 131
15604.71 123
15605.89 130
15607.07 135
15608.25 121
15609.43 123
15610.61 113
15611.79 149
15612.97 114
15614.15 140
15615.33 152
15616.51 139
15617.69 144
15618.88 143
15620.06 125
15621.24 143
15622.42 148
15623.60 158
15624.78 157
15625.96 123
15627.14 138
15628.32 173
15629.50 166
15630.68 147
15631.86 172
15633.05 150
15634.23 162
15635.41 168
15636.59 161
15637.77 172
15638.95 173
15640.13 162
15641.31 152
15642.50 158
15643.68 174
15644.86 179
15646.04 156
15647.22 184
15648.40 170
15649.58 169
15650.77 178
15651.95 156
15653.13 181
15654.31 183
15655.49 152
15656.68 158
15657.86 188
15659.04 176
15660.22 174
15661.40 173
15662.59 167
15663.77 171
15664.95 177
15666.13 184
15667.32 181
15668.50 158
15669.68 174
15670.86 178
15672.05 177
15673.23 169
15674.41 192
15675.59 171
15676.78 158
15677.96 165
15679.14 161
15680.32 149
15681.51 162
15682.69 180
15683.87 152
15685.06 157
15686.24 158
15687.42 156
15688.61 141
15689.79 138
15690.97 163
15692.16 168
15693.34 131
15694.52 145
15695.71 137
15696.89 121
15698.07 143
15699.26 144
15700.44 133
15701.62 160
15702.81 153
15703.99 139
15705.17 140
15706.36 139
15707.54 140
15708.73 157
15709.91 177
15711.09 173
15712.28 169
15713.46 174
15714.65 164
15715.83 170
15717.02 169
15718.20 162
15719.38 176
15720.57 184
15721.75 160
15722.94 178
15724.12 167
15725.31 172
15726.49 180
15727.68 181
15728.86 192
15730.04 159
15731.23 173
15732.41 154
15733.60 179
15734.78 166
15735.97 191
15737.15 186
15738.34 195
15739.52 178
15740.71 177
15741.89 174
15743.08 178
15744.27 192
15745.45 191
15746.64 205
15747.82 191
15749.01 210
15750.19 217
15751.38 211
15752.56 225
15753.75 213
15754.93 214
15756.12 210
15757.31 233
15758.49 227
15759.68 235
15760.86 231
15762.05 208
15763.24 242
15764.42 223
15765.61 217
15766.79 226
15767.98 197
15769.17 210
15770.35 193
15771.54 205
15772.72 208
15773.91 238
15775.10 184
15776.28 177
15777.47 204
15778.66 186
15779.84 172
15781.03 194
15782.22 190
15783.40 189
15784.59 179
15785.78 175
15786.96 172
15788.15 183
15789.34 172
15790.53 181
15791.71 160
15792.90 153
15794.09 166
15795.27 171
15796.46 146
15797.65 153
15798.84 147
15800.02 153
15801.21 148
15802.40 141
15803.59 152
15804.77 153
15805.96 144
15807.15 128
15808.34 145
15809.52 160
15810.71 135
15811.90 135
15813.09 123
15814.28 128
15815.46 130
15816.65 124
15817.84 115
15819.03 126
15820.22 153
15821.40 140
15822.59 143
15823.78 136
15824.97 115
15826.16 136
15827.35 149
15828.53 154
15829.72 149
15830.91 135
15832.10 144
15833.29 123
15834.48 133
15835.67 124
15836.85 141
15838.04 145
15839.23 143
15840.42 141
15841.61 124
15842.80 135
15843.99 135
15845.18 150
15846.37 122
15847.55 136
15848.74 130
15849.93 135
15851.12 135
15852.31 143
15853.50 136
15854.69 142
15855.88 129
15857.07 154
15858.26 129
15859.45 147
15860.64 165
15861.83 138
15863.02 138
15864.21 128
15865.40 141
15866.59 148
15867.78 134
15868.97 132
15870.16 128
15871.35 140
15872.54 145
15873.73 140
15874.92 154
15876.11 143
15877.30 168
15878.49 134
15879.68 152
15880.87 153
15882.06 153
15883.25 152
15884.44 153
15885.63 151
15886.82 140
15888.01 161
15889.20 160
15890.39 160
15891.59 153
15892.78 177
15893.97 169
15895.16 154
15896.35 180
15897.54 166
15898.73 163
15899.92 179
15901.11 189
15902.30 202
15903.50 179
15904.69 179
15905.88 201
15907.07 237
15908.26 220
15909.45 185
15910.64 197
15911.84 185
15913.03 206
15914.22 219
15915.41 197
15916.60 186
15917.79 207
15918.99 205
15920.18 207
15921.37 211
15922.56 192
15923.75 212
15924.95 205
15926.14 181
15927.33 206
15928.52 202
15929.71 208
15930.91 207
15932.10 203
15933.29 192
15934.48 202
15935.68 190
15936.87 195
15938.06 176
15939.25 187
15940.45 183
15941.64 186
15942.83 182
15944.03 191
15945.22 154
15946.41 170
15947.60 147
15948.80 148
15949.99 148
15951.18 138
15952.38 140
15953.57 156
15954.76 143
15955.96 126
15957.15 115
15958.34 139
15959.54 129
15960.73 117
15961.92 114
15963.12 116
15964.31 103
15965.50 107
15966.70 126
15967.89 124
15969.08 118
15970.28 118
15971.47 113
15972.67 116
15973.86 119
15975.05 104
15976.25 109
15977.44 104
15978.64 92
15979.83 108
15981.02 81
15982.22 106
15983.41 107
15984.61 107
15985.80 89
15987.00 94
15988.19 97
15989.38 101
15990.58 106
15991.77 96
15992.97 91
15994.16 89
15995.36 102
15996.55 104
15997.75 106
15998.94 106
16000.14 110
16001.33 100
16002.53 85
16003.72 86
16004.92 93
16006.11 97
16007.31 111
16008.50 95
16009.70 80
16010.89 101
16012.09 81
16013.28 98
16014.48 85
16015.67 88
16016.87 92
16018.07 87
16019.26 97
16020.46 94
16021.65 96
16022.85 81
16024.04 78
16025.24 91
16026.44 87
16027.63 84
16028.83 88
16030.02 88
16031.22 84
16032.42 79
16033.61 78
16034.81 86
16036.00 97
16037.20 96
16038.40 86
16039.59 91
16040.79 98
16041.99 100
16043.18 100
16044.38 87
16045.58 77
16046.77 84
16047.97 76
16049.17 91
16050.36 75
16051.56 77
16052.76 72
16053.95 98
16055.15 76
16056.35 89
16057.54 86
16058.74 84
16059.94 81
16061.14 81
16062.33 103
16063.53 93
16064.73 79
16065.92 87
16067.12 76
16068.32 76
16069.52 99
16070.71 96
16071.91 81
16073.11 86
16074.31 75
16075.50 96
16076.70 77
16077.90 76
16079.10 80
16080.30 91
16081.49 68
16082.69 80
16083.89 65
16085.09 79
16086.29 77
16087.48 87
16088.68 76
16089.88 70
16091.08 69
16092.28 85
16093.48 80
16094.67 70
16095.87 75
16097.07 71
16098.27 87
16099.47 79
16100.67 72
16101.87 77
16103.06 69
16104.26 65
16105.46 68
16106.66 67
16107.86 70
16109.06 66
16110.26 75
16111.46 86
16112.66 74
16113.86 77
16115.05 69
16116.25 67
16117.45 70
16118.65 71
16119.85 63
16121.05 76
16122.25 62
16123.45 74
16124.65 61
16125.85 71
16127.05 64
16128.25 56
16129.45 66
16130.65 70
16131.85 80
16133.05 66
16134.25 62
16135.45 59
16136.65 66
16137.85 63
16139.05 77
16140.25 55
16141.45 71
16142.65 62
16143.85 69
16145.05 74
16146.25 69
16147.45 64
16148.65 70
16149.85 64
16151.05 68
16152.25 78
16153.45 99
16154.65 78
16155.85 64
16157.05 73
16158.25 97
16159.46 82
16160.66 66
16161.86 59
16163.06 80
16164.26 46
16165.46 57
16166.66 58
16167.86 73
16169.06 76
16170.27 82
16171.47 81
16172.67 73
16173.87 55
16175.07 69
16176.27 75
16177.47 69
16178.67 70
16179.88 80
16181.08 86
16182.28 81
16183.48 79
16184.68 72
16185.89 70
16187.09 68
16188.29 65
16189.49 55
16190.69 73
16191.90 67
16193.10 83
16194.30 83
16195.50 73
16196.70 70
16197.91 61
16199.11 74
16200.31 69
16201.51 61
16202.72 74
16203.92 55
16205.12 79
16206.32 87
16207.53 56
16208.73 70
16209.93 72
16211.13 69
16212.34 67
16213.54 71
16214.74 65
16215.95 69
16217.15 76
16218.35 78
16219.55 80
16220.76 76
16221.96 69
16223.16 76
16224.37 71
16225.57 63
16226.77 80
16227.98 75
16229.18 79
16230.38 79
16231.59 86
16232.79 81
16233.99 65
16235.20 63
16236.40 68
16237.61 82
16238.81 82
16240.01 72
16241.22 96
16242.42 77
16243.63 84
16244.83 72
16246.03 86
16247.24 83
16248.44 80
16249.65 88
16250.85 74
16252.05 73
16253.26 73
16254.46 72
16255.67 82
16256.87 89
16258.08 84
16259.28 91
16260.49 93
16261.69 94
16262.89 80
16264.10 79
16265.30 76
16266.51 83
16267.71 87
16268.92 84
16270.12 78
16271.33 101
16272.53 97
16273.74 83
16274.94 87
16276.15 84
16277.35 82
16278.56 81
16279.77 84
16280.97 70
16282.18 101
16283.38 86
16284.59 87
16285.79 86
16287.00 85
16288.20 86
16289.41 90
16290.61 73
16291.82 66
16293.03 81
16294.23 83
16295.44 82
16296.64 73
16297.85 76
16299.06 82
16300.26 80
16301.47 81
16302.67 77
16303.88 73
16305.09 75
16306.29 76
16307.50 63
16308.71 74
16309.91 83
16311.12 79
16312.33 86
16313.53 97
16314.74 88
16315.95 88
16317.15 94
16318.36 88
16319.57 96
16320.77 74
16321.98 76
16323.19 84
16324.39 92
16325.60 73
16326.81 74
16328.01 67
16329.22 69
16330.43 60
16331.64 80
16332.84 89
16334.05 71
16335.26 67
16336.47 89
16337.67 75
16338.88 73
16340.09 88
16341.30 71
16342.50 62
16343.71 61
16344.92 75
16346.13 76
16347.33 84
16348.54 73
16349.75 79
16350.96 75
16352.17 68
16353.37 60
16354.58 63
16355.79 83
16357.00 68
16358.21 80
16359.41 69
16360.62 64
16361.83 70
16363.04 72
16364.25 64
16365.46 71
16366.67 63
16367.87 63
16369.08 55
16370.29 57
16371.50 77
16372.71 55
16373.92 85
16375.13 87
16376.34 68
16377.54 68
16378.75 72
16379.96 53
16381.17 57
16382.38 64
16383.59 71
16384.80 81
16386.01 73
16387.22 68
16388.43 56
16389.64 65
16390.85 67
16392.05 55
16393.26 74
16394.47 65
16395.68 54
16396.89 82
16398.10 59
16399.31 57
16400.52 72
16401.73 69
16402.94 74
16404.15 71
16405.36 66
16406.57 81
16407.78 75
16408.99 58
16410.20 65
16411.41 56
16412.62 68
16413.83 63
16415.04 72
16416.25 63
16417.46 61
16418.67 63
16419.88 52
16421.10 65
16422.31 75
16423.52 58
16424.73 60
16425.94 71
16427.15 53
16428.36 67
16429.57 68
16430.78 75
16431.99 66
16433.20 72
16434.41 62
16435.63 65
16436.84 68
16438.05 65
16439.26 61
16440.47 65
16441.68 64
16442.89 57
16444.10 51
16445.32 57
16446.53 74
16447.74 61
16448.95 60
16450.16 59
16451.37 74
16452.59 65
16453.80 65
16455.01 61
16456.22 73
16457.43 69
16458.64 62
16459.86 60
16461.07 64
16462.28 58
16463.49 44
16464.70 48
16465.92 60
16467.13 70
16468.34 62
16469.55 72
16470.77 73
16471.98 52
16473.19 50
16474.40 60
16475.62 56
16476.83 65
16478.04 74
16479.25 64
16480.47 68
16481.68 67
16482.89 75
16484.11 70
16485.32 62
16486.53 66
16487.74 66
16488.96 63
16490.17 53
16491.38 64
16492.60 67
16493.81 58
16495.02 65
16496.24 62
16497.45 69
16498.66 73
16499.88 77
16501.09 80
16502.30 65
16503.52 79
16504.73 72
16505.94 73
16507.16 76
16508.37 68
16509.59 61
16510.80 82
16512.01 72
16513.23 77
16514.44 81
16515.66 73
16516.87 84
16518.08 69
16519.30 61
16520.51 79
16521.73 82
16522.94 96
16524.16 91
16525.37 75
16526.58 80
16527.80 78
16529.01 72
16530.23 83
16531.44 79
16532.66 72
16533.87 91
16535.09 77
16536.30 96
16537.52 82
16538.73 88
16539.95 90
16541.16 84
16542.38 104
16543.59 97
16544.81 101
16546.02 99
16547.24 107
16548.45 109
16549.67 94
16550.88 96
16552.10 103
16553.31 104
16554.53 87
16555.74 107
16556.96 105
16558.18 112
16559.39 121
16560.61 107
16561.82 103
16563.04 108
16564.25 119
16565.47 115
16566.69 106
16567.90 109
16569.12 107
16570.33 113
16571.55 117
16572.77 115
16573.98 106
16575.20 99
16576.41 95
16577.63 104
16578.85 105
16580.06 91
16581.28 102
16582.50 102
16583.71 117
16584.93 117
16586.15 88
16587.36 97
16588.58 101
16589.80 76
16591.01 87
16592.23 90
16593.45 93
16594.66 74
16595.88 85
16597.10 70
16598.32 73
16599.53 79
16600.75 84
16601.97 68
16603.18 91
16604.40 90
16605.62 73
16606.84 71
16608.05 75
16609.27 73
16610.49 70
16611.71 70
16612.92 69
16614.14 75
16615.36 83
16616.58 85
16617.79 62
16619.01 66
16620.23 69
16621.45 57
16622.67 59
16623.88 60
16625.10 68
16626.32 82
16627.54 80
16628.76 75
16629.97 50
16631.19 74
16632.41 67
16633.63 56
16634.85 53
16636.07 72
16637.29 62
16638.50 65
16639.72 57
16640.94 57
16642.16 57
16643.38 67
16644.60 77
16645.82 65
16647.03 68
16648.25 74
16649.47 55
16650.69 72
16651.91 76
16653.13 61
16654.35 65
16655.57 54
16656.79 85
16658.01 76
16659.23 53
16660.45 56
16661.66 58
16662.88 54
16664.10 98
16665.32 72
16666.54 69
16667.76 55
16668.98 66
16670.20 86
16671.42 68
16672.64 74
16673.86 66
16675.08 56
16676.30 49
16677.52 68
16678.74 60
16679.96 58
16681.18 68
16682.40 74
16683.62 80
16684.84 66
16686.06 59
16687.28 64
16688.50 60
16689.72 65
16690.94 62
16692.16 66
16693.39 65
16694.61 63
16695.83 62
16697.05 76
16698.27 62
16699.49 59
16700.71 66
16701.93 66
16703.15 57
16704.37 71
16705.59 54
16706.81 66
16708.04 65
16709.26 66
16710.48 64
16711.70 71
16712.92 61
16714.14 54
16715.36 73
16716.58 62
16717.81 72
16719.03 74
16720.25 63
16721.47 52
16722.69 70
16723.91 60
16725.14 65
16726.36 64
16727.58 45
16728.80 57
16730.02 62
16731.24 54
16732.47 62
16733.69 56
16734.91 64
16736.13 66
16737.36 66
16738.58 68
16739.80 63
16741.02 60
16742.24 65
16743.47 55
16744.69 56
16745.91 53
16747.13 51
16748.36 60
16749.58 55
16750.80 63
16752.02 64
16753.25 53
16754.47 52
16755.69 54
16756.92 51
16758.14 53
16759.36 71
16760.59 52
16761.81 54
16763.03 55
16764.25 48
16765.48 50
16766.70 33
16767.92 52
16769.15 60
16770.37 48
16771.59 54
16772.82 58
16774.04 59
16775.27 57
16776.49 64
16777.71 61
16778.94 43
16780.16 56
16781.38 58
16782.61 54
16783.83 48
16785.06 66
16786.28 64
16787.50 55
16788.73 57
16789.95 61
16791.18 68
16792.40 62
16793.62 54
16794.85 70
16796.07 56
16797.30 53
16798.52 66
16799.75 64
16800.97 52
16802.19 56
16803.42 45
16804.64 66
16805.87 43
16807.09 76
16808.32 49
16809.54 65
16810.77 60
16811.99 52
16813.22 48
16814.44 61
16815.67 72
16816.89 70
16818.12 60
16819.34 52
16820.57 63
16821.79 63
16823.02 64
16824.24 61
16825.47 75
16826.70 58
16827.92 79
16829.15 75
16830.37 59
16831.60 75
16832.82 59
16834.05 79
16835.27 81
16836.50 77
16837.73 66
16838.95 70
16840.18 64
16841.40 68
16842.63 70
16843.86 62
16845.08 70
16846.31 69
16847.53 73
16848.76 77
16849.99 67
16851.21 70
16852.44 77
16853.67 76
16854.89 92
16856.12 78
16857.35 93
16858.57 85
16859.80 77
16861.03 80
16862.25 92
16863.48 87
16864.71 106
16865.93 97
16867.16 95
16868.39 92
16869.61 78
16870.84 93
16872.07 93
16873.30 94
16874.52 114
16875.75 100
16876.98 91
16878.20 102
16879.43 98
16880.66 118
16881.89 95
16883.11 106
16884.34 113
16885.57 113
16886.80 106
16888.02 134
16889.25 117
16890.48 111
16891.71 133
16892.94 121
16894.16 106
16895.39 98
16896.62 128
16897.85 110
16899.08 106
16900.30 99
16901.53 102
16902.76 101
16903.99 102
16905.22 103
16906.45 87
16907.67 111
16908.90 119
16910.13 93
16911.36 101
16912.59 86
16913.82 104
16915.04 87
16916.27 87
16917.50 100
16918.73 88
16919.96 91
16921.19 81
16922.42 74
16923.65 103
16924.88 100
16926.10 87
16927.33 87
16928.56 94
16929.79 106
16931.02 94
16932.25 87
16933.48 87
16934.71 90
16935.94 92
16937.17 91
16938.40 100
16939.63 84
16940.86 96
16942.09 95
16943.32 65
16944.55 88
16945.78 97
16947.01 86
16948.24 106
16949.47 104
16950.70 87
16951.93 84
16953.16 89
16954.39 88
16955.62 81
16956.85 101
16958.08 96
16959.31 94
16960.54 93
16961.77 89
16963.00 84
16964.23 97
16965.46 93
16966.69 90
16967.92 99
16969.15 75
16970.38 87
16971.61 74
16972.84 81
16974.07 87
16975.30 88
16976.54 85
16977.77 83
16979.00 89
16980.23 75
16981.46 61
16982.69 88
16983.92 74
16985.15 74
16986.38 73
16987.62 72
16988.85 72
16990.08 81
16991.31 82
16992.54 89
16993.77 81
16995.00 79
16996.24 75
16997.47 77
16998.70 58
16999.93 73
17001.16 95
17002.39 72
17003.63 76
17004.86 58
17006.09 73
17007.32 64
17008.55 70
17009.79 47
17011.02 59
17012.25 86
17013.48 67
17014.72 77
17015.95 79
17017.18 76
17018.41 72
17019.64 75
17020.88 69
17022.11 70
17023.34 61
17024.58 61
17025.81 79
17027.04 65
17028.27 70
17029.51 53
17030.74 67
17031.97 64
17033.21 57
17034.44 55
17035.67 60
17036.90 57
17038.14 73
17039.37 64
17040.60 67
17041.84 55
17043.07 51
17044.30 54
17045.54 65
17046.77 49
17048.00 55
17049.24 60
17050.47 64
17051.70 75
17052.94 50
17054.17 59
17055.41 55
17056.64 51
17057.87 57
17059.11 61
17060.34 50
17061.58 61
17062.81 54
17064.04 61
17065.28 57
17066.51 66
17067.75 63
17068.98 54
17070.21 52
17071.45 55
17072.68 68
17073.92 60
17075.15 54
17076.39 59
17077.62 48
17078.86 51
17080.09 62
17081.33 59
17082.56 53
17083.80 57
17085.03 70
17086.26 51
17087.50 54
17088.73 61
17089.97 57
17091.20 58
17092.44 47
17093.68 61
17094.91 54
17096.15 55
17097.38 58
17098.62 57
17099.85 45
17101.09 57
17102.32 65
17103.56 55
17104.79 59
17106.03 48
17107.26 45
17108.50 64
17109.74 52
17110.97 48
17112.21 52
17113.44 61
17114.68 64
17115.92 62
17117.15 44
17118.39 55
17119.62 62
17120.86 47
17122.10 58
17123.33 48
17124.57 43
17125.80 55
17127.04 43
17128.28 55
17129.51 50
17130.75 67
17131.99 60
17133.22 59
17134.46 49
17135.70 46
17136.93 48
17138.17 52
17139.41 53
17140.64 46
17141.88 57
17143.12 49
17144.35 54
17145.59 39
17146.83 42
17148.07 40
17149.30 46
17150.54 53
17151.78 34
17153.02 42
17154.25 58
17155.49 50
17156.73 46
17157.96 47
17159.20 42
17160.44 45
17161.68 46
17162.92 50
17164.15 42
17165.39 39
17166.63 59
17167.87 59
17169.10 52
17170.34 54
17171.58 43
17172.82 40
17174.06 58
17175.29 31
17176.53 42
17177.77 49
17179.01 50
17180.25 42
17181.49 43
17182.72 47
17183.96 48
17185.20 52
17186.44 51
17187.68 45
17188.92 45
17190.15 44
17191.39 50
17192.63 41
17193.87 51
17195.11 52
17196.35 46
17197.59 42
17198.83 60
17200.07 54
17201.30 43
17202.54 57
17203.78 42
17205.02 41
17206.26 53
17207.50 51
17208.74 46
17209.98 53
17211.22 56
17212.46 36
17213.70 47
17214.94 62
17216.18 51
17217.42 43
17218.66 48
17219.90 46
17221.14 58
17222.38 56
17223.62 59
17224.86 41
17226.10 33
17227.34 55
17228.58 53
17229.82 48
17231.06 47
17232.30 49
17233.54 55
17234.78 48
17236.02 46
17237.26 55
17238.50 58
17239.74 55
17240.98 44
17242.22 50
17243.46 43
17244.70 52
17245.94 44
17247.18 57
17248.42 41
17249.66 43
17250.90 42
17252.14 47
17253.39 45
17254.63 46
17255.87 51
17257.11 44
17258.35 47
17259.59 44
17260.83 52
17262.07 43
17263.31 52
17264.56 43
17265.80 39
17267.04 51
17268.28 46
17269.52 44
17270.76 43
17272.00 43
17273.25 48
17274.49 40
17275.73 39
17276.97 43
17278.21 46
17279.45 38
17280.70 41
17281.94 49
17283.18 39
17284.42 42
17285.66 53
17286.91 36
17288.15 48
17289.39 45
17290.63 49
17291.88 54
17293.12 50
17294.36 44
17295.60 42
17296.85 30
17298.09 45
17299.33 44
17300.57 46
17301.82 31
17303.06 41
17304.30 38
17305.54 49
17306.79 47
17308.03 39
17309.27 53
17310.52 35
17311.76 41
17313.00 54
17314.25 46
17315.49 43
17316.73 40
17317.97 41
17319.22 41
17320.46 44
17321.71 51
17322.95 50
17324.19 51
17325.44 52
17326.68 38
17327.92 41
17329.17 29
17330.41 45
17331.65 40
17332.90 45
17334.14 39
17335.39 48
17336.63 39
17337.87 45
17339.12 44
17340.36 38
17341.61 34
17342.85 39
17344.09 44
17345.34 43
17346.58 37
17347.83 39
17349.07 50
17350.32 51
17351.56 47
17352.80 54
17354.05 48
17355.29 45
17356.54 41
17357.78 63
17359.03 44
17360.27 43
17361.52 46
17362.76 49
17364.01 49
17365.25 46
17366.50 57
17367.74 41
17368.99 46
17370.23 40
17371.48 48
17372.72 52
17373.97 48
17375.21 44
17376.46 55
17377.70 43
17378.95 54
17380.19 57
17381.44 57
17382.69 48
17383.93 47
17385.18 51
17386.42 56
17387.67 46
17388.91 55
17390.16 53
17391.41 48
17392.65 57
17393.90 53
17395.14 45
17396.39 41
17397.64 51
17398.88 49
17400.13 44
17401.37 43
17402.62 38
17403.87 39
17405.11 55
17406.36 39
17407.61 41
17408.85 46
17410.10 41
17411.35 44
17412.59 47
17413.84 37
17415.09 42
17416.33 44
17417.58 51
17418.83 50
17420.07 52
17421.32 49
17422.57 51
17423.82 47
17425.06 46
17426.31 61
17427.56 48
17428.80 45
17430.05 47
17431.30 45
17432.55 45
17433.79 42
17435.04 42
17436.29 48
17437.54 59
17438.78 51
17440.03 49
17441.28 44
17442.53 58
17443.77 51
17445.02 40
17446.27 53
17447.52 43
17448.77 61
17450.01 53
17451.26 58
17452.51 50
17453.76 52
17455.01 60
17456.25 50
17457.50 47
17458.75 55
17460.00 51
17461.25 53
17462.50 47
17463.74 42
17464.99 59
17466.24 57
17467.49 58
17468.74 50
17469.99 46
17471.24 52
17472.49 59
17473.73 40
17474.98 59
17476.23 48
17477.48 66
17478.73 48
17479.98 58
17481.23 61
17482.48 52
17483.73 50
17484.98 51
17486.23 66
17487.47 62
17488.72 60
17489.97 52
17491.22 59
17492.47 54
17493.72 50
17494.97 52
17496.22 52
17497.47 57
17498.72 57
17499.97 60
17501.22 51
17502.47 58
17503.72 54
17504.97 45
17506.22 67
17507.47 63
17508.72 59
17509.97 57
17511.22 61
17512.47 62
17513.72 49
17514.97 54
17516.22 54
17517.47 57
17518.72 54
17519.97 57
17521.22 66
17522.47 70
17523.72 67
17524.98 77
17526.23 66
17527.48 58
17528.73 68
17529.98 67
17531.23 56
17532.48 61
17533.73 53
17534.98 58
17536.23 67
17537.48 71
17538.74 60
17539.99 63
17541.24 56
17542.49 72
17543.74 68
17544.99 67
17546.24 74
17547.50 61
17548.75 80
17550.00 64
17551.25 81
17552.50 65
17553.75 67
17555.01 65
17556.26 64
17557.51 83
17558.76 59
17560.01 56
17561.26 67
17562.52 84
17563.77 79
17565.02 79
17566.27 74
17567.53 66
17568.78 71
17570.03 72
17571.28 50
17572.53 84
17573.79 73
17575.04 72
17576.29 73
17577.54 80
17578.80 104
17580.05 92
17581.30 85
17582.56 91
17583.81 80
17585.06 91
17586.31 70
17587.57 96
17588.82 84
17590.07 89
17591.33 102
17592.58 85
17593.83 83
17595.08 86
17596.34 92
17597.59 95
17598.84 78
17600.10 101
17601.35 93
17602.61 91
17603.86 86
17605.11 81
17606.37 87
17607.62 79
17608.87 91
17610.13 93
17611.38 88
17612.63 98
17613.89 95
17615.14 109
17616.40 98
17617.65 104
17618.90 103
17620.16 105
17621.41 96
17622.67 107
17623.92 93
17625.17 114
17626.43 116
17627.68 108
17628.94 116
17630.19 103
17631.45 82
17632.70 102
17633.96 104
17635.21 106
17636.47 94
17637.72 95
17638.97 94
17640.23 102
17641.48 103
17642.74 94
17643.99 110
17645.25 96
17646.50 77
17647.76 90
17649.01 83
17650.27 100
17651.52 85
17652.78 90
17654.04 87
17655.29 97
17656.55 88
17657.80 92
17659.06 87
17660.31 65
17661.57 82
17662.82 70
17664.08 67
17665.33 68
17666.59 81
17667.85 87
17669.10 74
17670.36 71
17671.61 61
17672.87 68
17674.13 77
17675.38 90
17676.64 67
17677.89 68
17679.15 74
17680.41 75
17681.66 51
17682.92 73
17684.18 61
17685.43 70
17686.69 62
17687.95 59
17689.20 75
17690.46 59
17691.71 67
17692.97 67
17694.23 62
17695.49 63
17696.74 66
17698.00 55
17699.26 56
17700.51 46
17701.77 46
17703.03 56
17704.28 55
17705.54 54
17706.80 49
17708.06 52
17709.31 43
17710.57 66
17711.83 53
17713.08 53
17714.34 76
17715.60 52
17716.86 69
17718.11 72
17719.37 58
17720.63 56
17721.89 56
17723.15 61
17724.40 44
17725.66 62
17726.92 63
17728.18 53
17729.43 74
17730.69 39
17731.95 68
17733.21 56
17734.47 59
17735.73 61
17736.98 51
17738.24 58
17739.50 56
17740.76 66
17742.02 66
17743.28 55
17744.53 57
17745.79 62
17747.05 44
17748.31 62
17749.57 60
17750.83 72
17752.09 61
17753.34 55
17754.60 53
17755.86 62
17757.12 54
17758.38 59
17759.64 52
17760.90 56
17762.16 57
17763.42 64
17764.68 60
17765.94 59
17767.19 49
17768.45 44
17769.71 63
17770.97 48
17772.23 51
17773.49 56
17774.75 46
17776.01 44
17777.27 48
17778.53 59
17779.79 52
17781.05 56
17782.31 57
17783.57 48
17784.83 50
17786.09 60
17787.35 50
17788.61 39
17789.87 46
17791.13 58
17792.39 48
17793.65 51
17794.91 50
17796.17 53
17797.43 57
17798.69 57
17799.95 39
17801.21 51
17802.47 50
17803.73 43
17805.00 49
17806.26 47
17807.52 50
17808.78 44
17810.04 55
17811.30 56
17812.56 54
17813.82 40
17815.08 57
17816.34 53
17817.60 53
17818.87 42
17820.13 41
17821.39 45
17822.65 50
17823.91 52
17825.17 39
17826.43 52
17827.69 45
17828.96 33
17830.22 31
17831.48 42
17832.74 59
17834.00 55
17835.26 52
17836.53 41
17837.79 49
17839.05 48
17840.31 45
17841.57 46
17842.84 38
17844.10 48
17845.36 46
17846.62 33
17847.88 44
17849.15 27
17850.41 46
17851.67 36
17852.93 55
17854.20 52
17855.46 39
17856.72 39
17857.98 39
17859.25 49
17860.51 30
17861.77 40
17863.03 35
17864.30 50
17865.56 46
17866.82 52
17868.09 45
17869.35 33
17870.61 40
17871.87 37
17873.14 37
17874.40 49
17875.66 44
17876.93 51
17878.19 39
17879.45 44
17880.72 53
17881.98 33
17883.24 49
17884.51 36
17885.77 46
17887.03 41
17888.30 42
17889.56 36
17890.83 31
17892.09 32
17893.35 33
17894.62 37
17895.88 39
17897.14 28
17898.41 34
17899.67 38
17900.94 45
17902.20 37
17903.46 47
17904.73 42
17905.99 32
17907.26 37
17908.52 36
17909.79 42
17911.05 46
17912.32 36
17913.58 41
17914.84 42
17916.11 32
17917.37 45
17918.64 32
17919.90 46
17921.17 31
17922.43 45
17923.70 44
17924.96 30
17926.23 29
17927.49 42
17928.76 37
17930.02 28
17931.29 35
17932.55 39
17933.82 56
17935.08 31
17936.35 38
17937.61 34
17938.88 34
17940.14 47
17941.41 40
17942.68 40
17943.94 32
17945.21 53
17946.47 34
17947.74 34
17949.00 45
17950.27 39
17951.54 38
17952.80 42
17954.07 44
17955.33 45
17956.60 44
17957.87 52
17959.13 40
17960.40 48
17961.66 32
17962.93 36
17964.20 45
17965.46 42
17966.73 36
17968.00 30
17969.26 38
17970.53 41
17971.80 51
17973.06 43
17974.33 45
17975.60 52
17976.86 38
17978.13 37
17979.40 32
17980.66 31
17981.93 35
17983.20 38
17984.46 48
17985.73 42
17987.00 36
17988.26 36
17989.53 37
17990.80 46
17992.07 30
17993.33 54
17994.60 38
17995.87 41
17997.14 43
17998.40 27
17999.67 26
18000.94 53
18002.21 36
18003.47 33
18004.74 24
18006.01 40
18007.28 29
18008.55 49
18009.81 24
18011.08 37
18012.35 29
18013.62 37
18014.89 38
18016.15 38
18017.42 46
18018.69 58
18019.96 36
18021.23 31
18022.49 35
18023.76 51
18025.03 40
18026.30 39
18027.57 30
18028.84 29
18030.11 35
18031.37 47
18032.64 34
18033.91 30
18035.18 26
18036.45 39
18037.72 30
18038.99 27
18040.26 38
18041.53 41
18042.79 46
18044.06 38
18045.33 37
18046.60 26
18047.87 44
18049.14 36
18050.41 36
18051.68 34
18052.95 42
18054.22 29
18055.49 39
18056.76 47
18058.03 47
18059.30 32
18060.57 33
18061.84 57
18063.11 39
18064.38 33
18065.65 39
18066.92 38
18068.19 64
18069.46 47
18070.73 44
18072.00 30
18073.27 32
18074.54 51
18075.81 49
18077.08 39
18078.35 48
18079.62 45
18080.89 39
18082.16 35
18083.43 39
18084.70 42
18085.97 44
18087.24 47
18088.51 40
18089.78 52
18091.05 42
18092.32 55
18093.59 35
18094.87 34
18096.14 32
18097.41 40
18098.68 42
18099.95 41
18101.22 37
18102.49 48
18103.76 31
18105.03 38
18106.31 38
18107.58 46
18108.85 32
18110.12 39
18111.39 33
18112.66 46
18113.93 51
18115.21 41
18116.48 34
18117.75 32
18119.02 42
18120.29 37
18121.56 39
18122.84 44
18124.11 41
18125.38 35
18126.65 37
18127.92 39
18129.20 30
18130.47 29
18131.74 37
18133.01 39
18134.29 35
18135.56 44
18136.83 46
18138.10 38
18139.38 29
18140.65 31
18141.92 39
18143.19 40
18144.47 33
18145.74 42
18147.01 53
18148.28 35
18149.56 36
18150.83 31
18152.10 38
18153.38 36
18154.65 29
18155.92 39
18157.19 32
18158.47 29
18159.74 40
18161.01 43
18162.29 40
18163.56 46
18164.83 42
18166.11 42
18167.38 44
18168.65 39
18169.93 34
18171.20 29
18172.48 45
18173.75 39
18175.02 24
18176.30 33
18177.57 40
18178.84 38
18180.12 32
18181.39 32
18182.67 34
18183.94 41
18185.21 35
18186.49 34
18187.76 30
18189.04 36
18190.31 36
18191.59 35
18192.86 42
18194.13 40
18195.41 36
18196.68 23
18197.96 38
18199.23 33
18200.51 40
18201.78 22
18203.06 28
18204.33 47
18205.61 41
18206.88 28
18208.16 35
18209.43 30
18210.71 36
18211.98 38
18213.26 40
18214.53 35
18215.81 37
18217.08 43
18218.36 38
18219.63 42
18220.91 36
18222.18 37
18223.46 38
18224.73 36
18226.01 36
18227.28 36
18228.56 37
18229.84 39
18231.11 37
18232.39 30
18233.66 48
18234.94 32
18236.21 42
18237.49 46
18238.77 48
18240.04 41
18241.32 33
18242.59 37
18243.87 40
18245.15 44
18246.42 40
18247.70 43
18248.98 33
18250.25 47
18251.53 42
18252.81 31
18254.08 40
18255.36 29
18256.63 44
18257.91 49
18259.19 30
18260.46 35
18261.74 39
18263.02 42
18264.30 28
18265.57 27
18266.85 34
18268.13 37
18269.40 37
18270.68 36
18271.96 29
18273.23 32
18274.51 39
18275.79 35
18277.07 33
18278.34 48
18279.62 38
18280.90 35
18282.18 49
18283.45 38
18284.73 29
18286.01 38
18287.29 34
18288.56 38
18289.84 37
18291.12 40
18292.40 47
18293.68 42
18294.95 41
18296.23 30
18297.51 48
18298.79 40
18300.07 57
18301.34 35
18302.62 37
18303.90 36
18305.18 41
18306.46 35
18307.74 39
18309.01 42
18310.29 36
18311.57 48
18312.85 31
18314.13 42
18315.41 37
18316.69 35
18317.96 46
18319.24 40
18320.52 31
18321.80 34
18323.08 37
18324.36 38
18325.64 33
18326.92 36
18328.20 41
18329.47 47
18330.75 42
18332.03 44
18333.31 41
18334.59 42
18335.87 39
18337.15 38
18338.43 45
18339.71 47
18340.99 52
18342.27 52
18343.55 40
18344.83 38
18346.11 43
18347.39 38
18348.67 38
18349.95 43
18351.23 31
18352.51 49
18353.79 26
18355.07 43
18356.35 46
18357.63 40
18358.91 40
18360.19 32
18361.47 30
18362.75 37
18364.03 40
18365.31 38
18366.59 45
18367.87 36
18369.15 32
18370.43 40
18371.71 32
18372.99 34
18374.27 31
18375.55 43
18376.83 33
18378.12 31
18379.40 25
18380.68 44
18381.96 40
18383.24 33
18384.52 30
18385.80 35
18387.08 31
18388.36 28
18389.65 36
18390.93 35
18392.21 35
18393.49 40
18394.77 38
18396.05 48
18397.33 39
18398.62 28
18399.90 37
18401.18 28
18402.46 38
18403.74 33
18405.02 32
18406.31 37
18407.59 43
18408.87 34
18410.15 27
18411.43 32
18412.72 37
18414.00 44
18415.28 33
18416.56 27
18417.84 32
18419.13 37
18420.41 33
18421.69 35
18422.97 36
18424.26 38
18425.54 30
18426.82 34
18428.10 38
18429.39 37
18430.67 37
18431.95 38
18433.23 32
18434.52 36
18435.80 40
18437.08 40
18438.37 43
18439.65 31
18440.93 40
18442.22 38
18443.50 33
18444.78 51
18446.06 35
18447.35 37
18448.63 42
18449.91 35
18451.20 30
18452.48 36
18453.76 30
18455.05 36
18456.33 40
18457.62 41
18458.90 34
18460.18 35
18461.47 31
18462.75 38
18464.03 33
18465.32 29
18466.60 44
18467.89 29
18469.17 39
18470.45 50
18471.74 41
18473.02 45
18474.31 35
18475.59 38
18476.88 39
18478.16 35
18479.44 39
18480.73 31
18482.01 37
18483.30 27
18484.58 33
18485.87 30
18487.15 38
18488.44 28
18489.72 36
18491.01 39
18492.29 43
18493.58 31
18494.86 35
18496.15 31
18497.43 36
18498.72 43
18500.00 38
18501.29 30
18502.57 36
18503.86 43
18505.14 37
18506.43 42
18507.71 29
18509.00 33
18510.28 28
18511.57 44
18512.85 40
18514.14 52
18515.42 41
18516.71 37
18518.00 23
18519.28 27
18520.57 29
18521.85 29
18523.14 30
18524.43 35
18525.71 36
18527.00 32
18528.28 34
18529.57 33
18530.86 42
18532.14 40
18533.43 38
18534.71 28
18536.00 27
18537.29 35
18538.57 39
18539.86 29
18541.15 42
18542.43 27
18543.72 44
18545.01 48
18546.29 38
18547.58 44
18548.87 46
18550.15 35
18551.44 26
18552.73 33
18554.01 42
18555.30 33
18556.59 36
18557.88 35
18559.16 38
18560.45 48
18561.74 35
18563.02 47
18564.31 43
18565.60 40
18566.89 34
18568.17 31
18569.46 36
18570.75 40
18572.04 35
18573.32 37
18574.61 33
18575.90 34
18577.19 32
18578.48 36
18579.76 36
18581.05 46
18582.34 47
18583.63 44
18584.92 32
18586.20 39
18587.49 34
18588.78 48
18590.07 40
18591.36 38
18592.64 36
18593.93 41
18595.22 34
18596.51 34
18597.80 31
18599.09 39
18600.38 32
18601.66 39
18602.95 39
18604.24 38
18605.53 47
18606.82 40
18608.11 43
18609.40 50
18610.69 48
18611.98 40
18613.26 42
18614.55 44
18615.84 32
18617.13 34
18618.42 37
18619.71 38
18621.00 58
18622.29 47
18623.58 39
18624.87 38
18626.16 36
18627.45 44
18628.74 43
18630.03 38
18631.32 38
18632.61 48
18633.89 36
18635.18 40
18636.47 36
18637.76 53
18639.05 26
18640.34 35
18641.63 31
18642.92 36
18644.21 46
18645.50 42
18646.79 38
18648.09 38
18649.38 26
18650.67 22
18651.96 38
18653.25 50
18654.54 40
18655.83 29
18657.12 34
18658.41 34
18659.70 44
18660.99 40
18662.28 43
18663.57 41
18664.86 34
18666.15 34
18667.44 40
18668.74 34
18670.03 32
18671.32 30
18672.61 34
18673.90 32
18675.19 41
18676.48 44
18677.77 35
18679.06 42
18680.36 27
18681.65 31
18682.94 25
18684.23 32
18685.52 37
18686.81 30
18688.11 33
18689.40 27
18690.69 31
18691.98 28
18693.27 21
18694.56 29
18695.86 37
18697.15 39
18698.44 32
18699.73 27
18701.02 36
18702.32 34
18703.61 37
18704.90 37
18706.19 34
18707.48 30
18708.78 29
18710.07 27
18711.36 35
18712.65 34
18713.95 34
18715.24 38
18716.53 45
18717.83 23
18719.12 29
18720.41 38
18721.70 30
18723.00 29
18724.29 28
18725.58 34
18726.87 31
18728.17 25
18729.46 29
18730.75 33
18732.05 33
18733.34 36
18734.63 32
18735.93 29
18737.22 32
18738.51 34
18739.81 23
18741.10 45
18742.39 23
18743.69 29
18744.98 41
18746.27 33
18747.57 28
18748.86 27
18750.16 28
18751.45 28
18752.74 32
18754.04 27
18755.33 30
18756.63 34
18757.92 38
18759.21 16
18760.51 23
18761.80 29
18763.10 29
18764.39 35
18765.69 33
18766.98 30
18768.27 46
18769.57 34
18770.86 44
18772.16 27
18773.45 38
18774.75 28
18776.04 23
18777.34 20
18778.63 28
18779.93 31
18781.22 29
18782.52 24
18783.81 29
18785.11 34
18786.40 33
18787.70 31
18788.99 31
18790.29 32
18791.58 30
18792.88 34
18794.17 33
18795.47 31
18796.76 41
18798.06 42
18799.35 35
18800.65 27
18801.94 29
18803.24 26
18804.54 28
18805.83 31
18807.13 32
18808.42 35
18809.72 36
18811.01 32
18812.31 33
18813.61 34
18814.90 31
18816.20 29
18817.49 24
18818.79 28
18820.09 30
18821.38 31
18822.68 25
18823.98 29
18825.27 28
18826.57 23
18827.87 34
18829.16 32
18830.46 24
18831.75 36
18833.05 32
18834.35 17
18835.64 40
18836.94 30
18838.24 34
18839.54 40
18840.83 20
18842.13 31
18843.43 33
18844.72 36
18846.02 35
18847.32 24
18848.61 23
18849.91 29
18851.21 36
18852.51 34
18853.80 43
18855.10 34
18856.40 24
18857.70 38
18858.99 32
18860.29 23
18861.59 33
18862.89 40
18864.18 30
18865.48 35
18866.78 26
18868.08 35
18869.38 41
18870.67 32
18871.97 24
18873.27 33
18874.57 33
18875.87 25
18877.16 39
18878.46 31
18879.76 23
18881.06 32
18882.36 27
18883.66 36
18884.95 38
18886.25 26
18887.55 33
18888.85 25
18890.15 24
18891.45 26
18892.75 28
18894.04 25
18895.34 26
18896.64 25
18897.94 25
18899.24 36
18900.54 36
18901.84 32
18903.14 31
18904.44 25
18905.74 26
18907.03 30
18908.33 24
18909.63 35
18910.93 41
18912.23 39
18913.53 39
18914.83 35
18916.13 34
18917.43 27
18918.73 26
18920.03 39
18921.33 28
18922.63 28
18923.93 31
18925.23 26
18926.53 27
18927.83 26
18929.13 29
18930.43 25
18931.73 26
18933.03 36
18934.33 34
18935.63 34
18936.93 24
18938.23 25
18939.53 33
18940.83 34
18942.13 36
18943.43 33
18944.73 30
18946.03 28
18947.33 29
18948.63 30
18949.93 36
18951.23 22
18952.53 34
18953.84 39
18955.14 31
18956.44 28
18957.74 32
18959.04 31
18960.34 31
18961.64 27
18962.94 25
18964.24 25
18965.54 24
18966.85 29
18968.15 26
18969.45 27
18970.75 42
18972.05 37
18973.35 30
18974.65 25
18975.96 33
18977.26 39
18978.56 26
18979.86 21
18981.16 29
18982.46 26
18983.77 33
18985.07 37
18986.37 28
18987.67 32
18988.97 25
18990.28 30
18991.58 36
18992.88 25
18994.18 31
18995.49 32
18996.79 35
18998.09 32
18999.39 21
19000.69 30
19002.00 25
19003.30 27
19004.60 24
19005.90 33
19007.21 21
19008.51 27
19009.81 28
19011.12 22
19012.42 28
19013.72 23
19015.02 38
19016.33 36
19017.63 33
19018.93 27
19020.24 35
19021.54 32
19022.84 26
19024.15 26
19025.45 29
19026.75 27
19028.06 26
19029.36 27
19030.66 29
19031.97 35
19033.27 23
19034.57 29
19035.88 32
19037.18 40
19038.48 30
19039.79 30
19041.09 36
19042.40 30
19043.70 14
19045.00 25
19046.31 31
19047.61 33
19048.92 42
19050.22 34
19051.52 30
19052.83 24
19054.13 28
19055.44 28
19056.74 37
19058.05 29
19059.35 20
19060.65 32
19061.96 25
19063.26 30
19064.57 32
19065.87 31
19067.18 23
19068.48 31
19069.79 37
19071.09 24
19072.40 29
19073.70 35
19075.01 32
19076.31 23
19077.62 33
19078.92 34
19080.23 29
19081.53 27
19082.84 34
19084.14 36
19085.45 37
19086.75 29
19088.06 32
19089.36 29
19090.67 23
19091.98 29
19093.28 21
19094.59 28
19095.89 34
19097.20 34
19098.50 35
19099.81 24
19101.12 23
19102.42 30
19103.73 37
19105.03 28
19106.34 35
19107.65 36
19108.95 30
19110.26 30
19111.56 29
19112.87 42
19114.18 28
19115.48 30
19116.79 27
19118.10 33
19119.40 42
19120.71 28
19122.02 23
19123.32 30
19124.63 34
19125.94 32
19127.24 37
19128.55 21
19129.86 33
19131.16 24
19132.47 32
19133.78 31
19135.08 34
19136.39 38
19137.70 33
19139.01 41
19140.31 37
19141.62 30
19142.93 38
19144.23 28
19145.54 37
19146.85 34
19148.16 31
19149.46 30
19150.77 35
19152.08 49
19153.39 41
19154.69 28
19156.00 28
19157.31 26
19158.62 43
19159.93 30
19161.23 44
19162.54 32
19163.85 27
19165.16 36
19166.47 21
19167.77 22
19169.08 27
19170.39 27
19171.70 33
19173.01 18
19174.32 25
19175.62 25
19176.93 27
19178.24 29
19179.55 27
19180.86 39
19182.17 25
19183.48 27
19184.78 29
19186.09 28
19187.40 35
19188.71 34
19190.02 25
19191.33 27
19192.64 22
19193.95 29
19195.26 30
19196.56 23
19197.87 28
19199.18 32
19200.49 33
19201.80 40
19203.11 24
19204.42 24
19205.73 26
19207.04 25
19208.35 34
19209.66 26
19210.97 42
19212.28 27
19213.59 33
19214.90 29
19216.21 21
19217.52 38
19218.83 29
19220.14 27
19221.45 28
19222.76 30
19224.07 32
19225.38 24
19226.69 23
19228.00 27
19229.31 34
19230.62 30
19231.93 27
19233.24 34
19234.55 32
19235.86 39
19237.17 24
19238.48 24
19239.79 32
19241.10 34
19242.41 24
19243.72 30
19245.03 28
19246.35 23
19247.66 28
19248.97 25
19250.28 22
19251.59 28
19252.90 30
19254.21 31
19255.52 34
19256.83 27
19258.14 30
19259.46 28
19260.77 24
19262.08 30
19263.39 30
19264.70 22
19266.01 21
19267.32 17
19268.64 19
19269.95 33
19271.26 31
19272.57 31
19273.88 30
19275.20 34
19276.51 32
19277.82 29
19279.13 37
19280.44 30
19281.75 21
19283.07 25
19284.38 30
19285.69 27
19287.00 22
19288.32 25
19289.63 30
19290.94 29
19292.25 22
19293.57 29
19294.88 22
19296.19 26
19297.50 37
19298.82 30
19300.13 30
19301.44 23
19302.75 26
19304.07 36
19305.38 24
19306.69 24
19308.01 30
19309.32 40
19310.63 31
19311.94 27
19313.26 33
19314.57 28
19315.88 28
19317.20 28
19318.51 29
19319.82 28
19321.14 36
19322.45 34
19323.76 24
19325.08 29
19326.39 27
19327.70 27
19329.02 22
19330.33 19
19331.65 27
19332.96 33
19334.27 32
19335.59 28
19336.90 26
19338.22 20
19339.53 35
19340.84 23
19342.16 32
19343.47 18
19344.79 36
19346.10 39
19347.41 19
19348.73 25
19350.04 35
19351.36 32
19352.67 37
19353.99 32
19355.30 26
19356.62 43
19357.93 29
19359.25 35
19360.56 37
19361.87 31
19363.19 36
19364.50 31
19365.82 32
19367.13 29
19368.45 32
19369.76 23
19371.08 28
19372.39 29
19373.71 29
19375.02 27
19376.34 34
19377.66 29
19378.97 31
19380.29 33
19381.60 16
19382.92 31
19384.23 29
19385.55 23
19386.86 32
19388.18 35
19389.50 23
19390.81 25
19392.13 27
19393.44 28
19394.76 26
19396.07 28
19397.39 32
19398.71 32
19400.02 23
19401.34 30
19402.65 31
19403.97 31
19405.29 43
19406.60 32
19407.92 39
19409.24 25
19410.55 43
19411.87 37
19413.19 34
19414.50 24
19415.82 31
19417.14 22
19418.45 31
19419.77 28
19421.09 28
19422.40 41
19423.72 39
19425.04 26
19426.35 36
19427.67 34
19428.99 36
19430.30 27
19431.62 32
19432.94 37
19434.26 29
19435.57 36
19436.89 35
19438.21 32
19439.53 39
19440.84 29
19442.16 27
19443.48 27
19444.80 30
19446.11 37
19447.43 32
19448.75 39
19450.07 33
19451.38 38
19452.70 20
19454.02 35
19455.34 39
19456.66 29
19457.97 30
19459.29 28
19460.61 34
19461.93 29
19463.25 34
19464.57 29
19465.88 24
19467.20 28
19468.52 24
19469.84 36
19471.16 31
19472.48 29
19473.79 21
19475.11 30
19476.43 28
19477.75 38
19479.07 37
19480.39 22
19481.71 27
19483.03 32
19484.34 34
19485.66 29
19486.98 32
19488.30 31
19489.62 34
19490.94 26
19492.26 28
19493.58 43
19494.90 28
19496.22 24
19497.54 32
19498.86 31
19500.18 41
19501.50 30
19502.81 26
19504.13 34
19505.45 30
19506.77 26
19508.09 38
19509.41 30
19510.73 33
19512.05 34
19513.37 29
19514.69 22
19516.01 36
19517.33 42
19518.65 28
19519.97 30
19521.29 30
19522.61 29
19523.93 32
19525.25 31
19526.57 31
19527.89 26
19529.22 30
19530.54 33
19531.86 25
19533.18 21
19534.50 20
19535.82 35
19537.14 43
19538.46 26
19539.78 35
19541.10 32
19542.42 35
19543.74 34
19545.06 32
19546.39 30
19547.71 29
19549.03 31
19550.35 37
19551.67 25
19552.99 26
19554.31 30
19555.63 30
19556.96 29
19558.28 36
19559.60 28
19560.92 44
19562.24 30
19563.56 28
19564.88 26
19566.21 23
19567.53 22
19568.85 31
19570.17 29
19571.49 29
19572.82 34
19574.14 27
19575.46 24
19576.78 17
19578.10 31
19579.43 22
19580.75 24
19582.07 35
19583.39 32
19584.72 34
19586.04 40
19587.36 28
19588.68 30
19590.01 31
19591.33 25
19592.65 26
19593.97 28
19595.30 26
19596.62 40
19597.94 28
19599.26 34
19600.59 29
19601.91 24
19603.23 26
19604.56 21
19605.88 33
19607.20 36
19608.53 40
19609.85 25
19611.17 28
19612.49 27
19613.82 22
19615.14 30
19616.47 32
19617.79 23
19619.11 36
19620.44 35
19621.76 34
19623.08 34
19624.41 38
19625.73 32
19627.05 19
19628.38 32
19629.70 36
19631.03 29
19632.35 26
19633.67 35
19635.00 27
19636.32 38
19637.65 25
19638.97 35
19640.29 26
19641.62 38
19642.94 38
19644.27 37
19645.59 32
19646.92 40
19648.24 37
19649.57 22
19650.89 25
19652.21 22
19653.54 25
19654.86 30
19656.19 29
19657.51 32
19658.84 32
19660.16 28
19661.49 33
19662.81 38
19664.14 34
19665.46 38
19666.79 35
19668.11 42
19669.44 23
19670.76 47
19672.09 31
19673.41 23
19674.74 26
19676.07 35
19677.39 44
19678.72 36
19680.04 31
19681.37 46
19682.69 23
19684.02 23
19685.34 29
19686.67 33
19688.00 41
19689.32 24
19690.65 32
19691.97 35
19693.30 28
19694.63 29
19695.95 28
19697.28 33
19698.60 30
19699.93 32
19701.26 33
19702.58 27
19703.91 32
19705.24 21
19706.56 20
19707.89 25
19709.22 31
19710.54 37
19711.87 35
19713.20 27
19714.52 25
19715.85 23
19717.18 32
19718.50 31
19719.83 34
19721.16 36
19722.48 29
19723.81 32
19725.14 36
19726.47 32
19727.79 34
19729.12 26
19730.45 33
19731.77 30
19733.10 42
19734.43 31
19735.76 20
19737.08 24
19738.41 38
19739.74 39
19741.07 37
19742.39 29
19743.72 40
19745.05 29
19746.38 30
19747.71 20
19749.03 23
19750.36 27
19751.69 31
19753.02 31
19754.35 28
19755.67 26
19757.00 25
19758.33 37
19759.66 34
19760.99 38
19762.31 30
19763.64 29
19764.97 29
19766.30 25
19767.63 29
19768.96 34
19770.29 24
19771.61 28
19772.94 39
19774.27 28
19775.60 37
19776.93 31
19778.26 39
19779.59 33
19780.92 34
19782.25 23
19783.57 28
19784.90 34
19786.23 28
19787.56 35
19788.89 35
19790.22 43
19791.55 37
19792.88 28
19794.21 32
19795.54 20
19796.87 36
19798.20 36
19799.53 32
19800.86 24
19802.19 21
19803.52 39
19804.85 29
19806.18 27
19807.50 31
19808.83 38
19810.16 26
19811.49 30
19812.82 21
19814.15 25
19815.49 31
19816.82 37
19818.15 30
19819.48 27
19820.81 33
19822.14 34
19823.47 29
19824.80 30
19826.13 31
19827.46 30
19828.79 37
19830.12 23
19831.45 28
19832.78 36
19834.11 25
19835.44 41
19836.77 35
19838.10 32
19839.44 31
19840.77 31
19842.10 27
19843.43 27
19844.76 30
19846.09 17
19847.42 33
19848.75 25
19850.08 32
19851.42 35
19852.75 41
19854.08 38
19855.41 36
19856.74 32
19858.07 35
19859.40 39
19860.74 35
19862.07 37
19863.40 28
19864.73 34
19866.06 29
19867.40 27
19868.73 32
19870.06 35
19871.39 41
19872.72 41
19874.06 26
19875.39 39
19876.72 27
19878.05 34
19879.38 34
19880.72 29
19882.05 33
19883.38 26
19884.71 26
19886.05 28
19887.38 26
19888.71 21
19890.04 30
19891.38 27
19892.71 34
19894.04 20
19895.38 32
19896.71 25
19898.04 28
19899.37 28
19900.71 30
19902.04 37
19903.37 27
19904.71 34
19906.04 33
19907.37 36
19908.71 32
19910.04 25
19911.37 30
19912.71 24
19914.04 28
19915.37 37
19916.71 35
19918.04 29
19919.37 34
19920.71 35
19922.04 34
19923.37 26
19924.71 48
19926.04 27
19927.38 41
19928.71 23
19930.04 26
19931.38 33
19932.71 33
19934.05 28
19935.38 34
19936.71 35
19938.05 26
19939.38 27
19940.72 27
19942.05 45
19943.39 34
19944.72 34
19946.06 31
19947.39 28
19948.72 40
19950.06 43
19951.39 34
19952.73 31
19954.06 27
19955.40 29
19956.73 30
19958.07 36
19959.40 24
19960.74 31
19962.07 32
19963.41 28
19964.74 30
19966.08 26
19967.41 37
19968.75 37
19970.08 26
19971.42 33
19972.76 34
19974.09 35
19975.43 35
19976.76 32
19978.10 34
19979.43 28
19980.77 33
19982.10 32
19983.44 31
19984.78 30
19986.11 25
19987.45 30
19988.78 34
19990.12 35
19991.46 37
19992.79 37
19994.13 34
19995.46 33
19996.80 40
19998.14 39
19999.47 30
20000.81 41
20002.15 24
20003.48 23
20004.82 27
20006.16 32
20007.49 43
20008.83 39
20010.17 27
20011.50 40
20012.84 34
20014.18 33
20015.51 33
20016.85 36
20018.19 36
20019.52 40
20020.86 27
20022.20 34
20023.53 36
20024.87 44
20026.21 32
20027.55 33
20028.88 27
20030.22 26
20031.56 34
20032.90 29
20034.23 24
20035.57 37
20036.91 38
20038.25 33
20039.58 32
20040.92 30
20042.26 31
20043.60 24
20044.93 38
20046.27 30
20047.61 21
20048.95 18
20050.29 46
20051.62 34
20052.96 27
20054.30 37
20055.64 30
20056.98 37
20058.32 42
20059.65 25
20060.99 36
20062.33 33
20063.67 28
20065.01 29
20066.35 37
20067.68 40
20069.02 39
20070.36 28
20071.70 33
20073.04 28
20074.38 42
20075.72 31
20077.06 34
20078.40 28
20079.73 32
20081.07 20
20082.41 39
20083.75 32
20085.09 29
20086.43 36
20087.77 28
20089.11 37
20090.45 28
20091.79 30
20093.13 38
20094.47 38
20095.81 39
20097.15 33
20098.48 32
20099.82 41
20101.16 26
20102.50 24
20103.84 31
20105.18 39
20106.52 31
20107.86 32
20109.20 35
20110.54 23
20111.88 39
20113.22 36
20114.56 24
20115.90 30
20117.24 31
20118.58 46
20119.93 30
20121.27 29
20122.61 25
20123.95 34
20125.29 32
20126.63 40
20127.97 29
20129.31 48
20130.65 25
20131.99 28
20133.33 37
20134.67 40
20136.01 31
