# Supplementary material for: MALDI-TOF MS typing enables the classification of brewing yeasts of the genus Saccharomyces to major beer styles
Source: PLoS One. 2017 Aug 9;12(8):e0181694. doi: 10.1371/journal.pone.0181694 (PMC5549903; doi:10.1371/journal.pone.0181694)
Supplement: S8 File — The directory includes 90 raw files and was zipped to “.zip”; the folder has three strains with 30 spectra per strain; S1 Text explains the raw files with an example and Table 1 represents the yeast strains used within the experiment. (ZIP) [file pone.0181694.s011.zip › 22-24/30282-8I4-Lag-Lag-Lag-YPG-18h-E-E_2016-09-22_6_0_D4_1.dat]

1999.90 903
2000.32 890
2000.75 971
2001.17 955
2001.59 976
2002.01 930
2002.43 872
2002.86 874
2003.28 908
2003.70 861
2004.12 794
2004.54 825
2004.97 819
2005.39 833
2005.81 829
2006.23 900
2006.66 867
2007.08 905
2007.50 894
2007.92 910
2008.35 924
2008.77 934
2009.19 873
2009.61 886
2010.04 856
2010.46 862
2010.88 891
2011.31 883
2011.73 839
2012.15 801
2012.57 800
2013.00 820
2013.42 847
2013.84 845
2014.27 807
2014.69 841
2015.11 812
2015.54 822
2015.96 867
2016.38 910
2016.81 852
2017.23 814
2017.65 875
2018.08 859
2018.50 825
2018.93 934
2019.35 880
2019.77 865
2020.20 873
2020.62 874
2021.04 889
2021.47 913
2021.89 832
2022.32 862
2022.74 888
2023.17 896
2023.59 854
2024.01 861
2024.44 830
2024.86 855
2025.29 842
2025.71 810
2026.14 836
2026.56 829
2026.98 828
2027.41 788
2027.83 851
2028.26 806
2028.68 847
2029.11 835
2029.53 805
2029.96 754
2030.38 832
2030.81 820
2031.23 766
2031.66 804
2032.08 900
2032.51 863
2032.93 844
2033.36 770
2033.78 802
2034.21 862
2034.63 841
2035.06 780
2035.49 808
2035.91 787
2036.34 799
2036.76 838
2037.19 841
2037.61 837
2038.04 855
2038.47 882
2038.89 881
2039.32 844
2039.74 840
2040.17 842
2040.59 930
2041.02 818
2041.45 790
2041.87 879
2042.30 837
2042.73 768
2043.15 801
2043.58 818
2044.00 827
2044.43 825
2044.86 865
2045.28 884
2045.71 864
2046.14 901
2046.56 866
2046.99 914
2047.42 838
2047.84 807
2048.27 879
2048.70 832
2049.12 862
2049.55 834
2049.98 811
2050.40 883
2050.83 943
2051.26 807
2051.69 817
2052.11 851
2052.54 890
2052.97 789
2053.40 825
2053.82 881
2054.25 876
2054.68 784
2055.10 879
2055.53 868
2055.96 894
2056.39 908
2056.82 932
2057.24 950
2057.67 946
2058.10 932
2058.53 968
2058.95 989
2059.38 918
2059.81 917
2060.24 910
2060.67 935
2061.09 976
2061.52 955
2061.95 933
2062.38 958
2062.81 891
2063.24 1018
2063.66 968
2064.09 959
2064.52 946
2064.95 941
2065.38 989
2065.81 1063
2066.24 1083
2066.66 974
2067.09 988
2067.52 996
2067.95 996
2068.38 927
2068.81 920
2069.24 872
2069.67 894
2070.10 814
2070.52 844
2070.95 846
2071.38 818
2071.81 835
2072.24 858
2072.67 815
2073.10 887
2073.53 866
2073.96 858
2074.39 928
2074.82 956
2075.25 956
2075.68 906
2076.11 910
2076.54 885
2076.97 934
2077.40 958
2077.83 946
2078.26 963
2078.69 884
2079.12 906
2079.55 921
2079.98 967
2080.41 958
2080.84 899
2081.27 900
2081.70 860
2082.13 872
2082.56 922
2082.99 899
2083.42 832
2083.85 791
2084.28 837
2084.71 849
2085.14 860
2085.57 811
2086.00 831
2086.43 798
2086.86 825
2087.29 861
2087.73 800
2088.16 825
2088.59 817
2089.02 870
2089.45 816
2089.88 811
2090.31 832
2090.74 829
2091.17 795
2091.61 776
2092.04 824
2092.47 811
2092.90 841
2093.33 808
2093.76 795
2094.19 794
2094.63 814
2095.06 789
2095.49 859
2095.92 874
2096.35 852
2096.78 832
2097.22 780
2097.65 794
2098.08 832
2098.51 795
2098.94 784
2099.38 841
2099.81 810
2100.24 807
2100.67 825
2101.11 800
2101.54 766
2101.97 823
2102.40 838
2102.83 865
2103.27 771
2103.70 752
2104.13 723
2104.56 821
2105.00 790
2105.43 889
2105.86 877
2106.30 880
2106.73 831
2107.16 848
2107.59 868
2108.03 840
2108.46 857
2108.89 886
2109.33 811
2109.76 859
2110.19 891
2110.63 871
2111.06 834
2111.49 818
2111.93 779
2112.36 777
2112.79 806
2113.23 803
2113.66 805
2114.09 774
2114.53 849
2114.96 862
2115.40 842
2115.83 864
2116.26 772
2116.70 700
2117.13 727
2117.56 751
2118.00 744
2118.43 761
2118.87 734
2119.30 745
2119.73 796
2120.17 824
2120.60 881
2121.04 822
2121.47 839
2121.91 850
2122.34 859
2122.78 860
2123.21 840
2123.64 855
2124.08 846
2124.51 828
2124.95 773
2125.38 850
2125.82 825
2126.25 778
2126.69 804
2127.12 863
2127.56 846
2127.99 910
2128.43 927
2128.86 980
2129.30 1023
2129.73 954
2130.17 1016
2130.60 1033
2131.04 1022
2131.47 1014
2131.91 984
2132.35 921
2132.78 1003
2133.22 967
2133.65 935
2134.09 927
2134.52 893
2134.96 849
2135.40 858
2135.83 897
2136.27 888
2136.70 901
2137.14 830
2137.57 834
2138.01 813
2138.45 832
2138.88 801
2139.32 827
2139.76 808
2140.19 801
2140.63 807
2141.06 784
2141.50 762
2141.94 789
2142.37 806
2142.81 808
2143.25 821
2143.68 788
2144.12 788
2144.56 799
2144.99 754
2145.43 830
2145.87 810
2146.30 825
2146.74 822
2147.18 892
2147.62 957
2148.05 956
2148.49 1005
2148.93 1007
2149.36 1124
2149.80 1110
2150.24 1118
2150.68 1178
2151.11 1174
2151.55 1106
2151.99 1142
2152.43 1091
2152.86 970
2153.30 1021
2153.74 1010
2154.18 921
2154.61 919
2155.05 892
2155.49 855
2155.93 873
2156.37 872
2156.80 861
2157.24 949
2157.68 940
2158.12 909
2158.56 908
2158.99 901
2159.43 818
2159.87 955
2160.31 938
2160.75 845
2161.19 837
2161.62 844
2162.06 881
2162.50 880
2162.94 905
2163.38 922
2163.82 886
2164.26 882
2164.69 950
2165.13 940
2165.57 966
2166.01 999
2166.45 989
2166.89 984
2167.33 972
2167.77 1004
2168.21 974
2168.65 956
2169.08 939
2169.52 888
2169.96 906
2170.40 936
2170.84 996
2171.28 991
2171.72 889
2172.16 958
2172.60 985
2173.04 1046
2173.48 998
2173.92 1082
2174.36 1143
2174.80 1141
2175.24 1069
2175.68 1046
2176.12 1076
2176.56 1071
2177.00 1089
2177.44 1126
2177.88 1097
2178.32 1103
2178.76 1018
2179.20 1029
2179.64 1090
2180.08 1011
2180.52 985
2180.96 952
2181.40 1006
2181.84 971
2182.28 920
2182.72 976
2183.16 965
2183.60 955
2184.04 890
2184.48 885
2184.93 865
2185.37 833
2185.81 857
2186.25 847
2186.69 912
2187.13 967
2187.57 926
2188.01 920
2188.45 873
2188.89 916
2189.34 943
2189.78 996
2190.22 936
2190.66 925
2191.10 945
2191.54 944
2191.98 941
2192.43 943
2192.87 946
2193.31 970
2193.75 969
2194.19 1018
2194.63 971
2195.08 958
2195.52 1005
2195.96 952
2196.40 962
2196.84 1021
2197.29 1024
2197.73 946
2198.17 951
2198.61 951
2199.06 921
2199.50 963
2199.94 879
2200.38 877
2200.82 972
2201.27 923
2201.71 893
2202.15 897
2202.59 884
2203.04 979
2203.48 940
2203.92 910
2204.37 958
2204.81 957
2205.25 947
2205.69 991
2206.14 999
2206.58 1015
2207.02 996
2207.47 990
2207.91 1014
2208.35 998
2208.80 1042
2209.24 1007
2209.68 1009
2210.13 975
2210.57 1059
2211.01 1105
2211.46 1109
2211.90 976
2212.34 1004
2212.79 953
2213.23 994
2213.67 1020
2214.12 1003
2214.56 999
2215.01 1019
2215.45 966
2215.89 928
2216.34 956
2216.78 954
2217.23 964
2217.67 981
2218.11 977
2218.56 971
2219.00 981
2219.45 991
2219.89 978
2220.34 994
2220.78 977
2221.22 949
2221.67 1023
2222.11 982
2222.56 971
2223.00 1054
2223.45 1070
2223.89 1053
2224.34 1007
2224.78 983
2225.23 1032
2225.67 1060
2226.12 1064
2226.56 1087
2227.01 1066
2227.45 1008
2227.90 1038
2228.34 1028
2228.79 1022
2229.23 1090
2229.68 1116
2230.12 1111
2230.57 1089
2231.01 1105
2231.46 1102
2231.90 1149
2232.35 1096
2232.80 1121
2233.24 1197
2233.69 1123
2234.13 1084
2234.58 1117
2235.02 1102
2235.47 1071
2235.92 981
2236.36 1039
2236.81 1005
2237.25 1056
2237.70 1018
2238.15 962
2238.59 982
2239.04 944
2239.49 915
2239.93 929
2240.38 967
2240.82 1017
2241.27 942
2241.72 908
2242.16 929
2242.61 895
2243.06 925
2243.50 891
2243.95 949
2244.40 932
2244.84 922
2245.29 950
2245.74 951
2246.19 919
2246.63 916
2247.08 924
2247.53 948
2247.97 908
2248.42 901
2248.87 932
2249.32 922
2249.76 952
2250.21 909
2250.66 926
2251.10 991
2251.55 977
2252.00 996
2252.45 973
2252.89 929
2253.34 922
2253.79 917
2254.24 886
2254.69 945
2255.13 944
2255.58 896
2256.03 938
2256.48 939
2256.93 883
2257.37 854
2257.82 908
2258.27 933
2258.72 906
2259.17 935
2259.61 953
2260.06 925
2260.51 899
2260.96 930
2261.41 1009
2261.86 985
2262.31 1006
2262.75 979
2263.20 1002
2263.65 982
2264.10 990
2264.55 1006
2265.00 1009
2265.45 947
2265.90 1013
2266.34 1027
2266.79 1085
2267.24 1038
2267.69 1007
2268.14 1022
2268.59 1052
2269.04 1046
2269.49 1152
2269.94 1117
2270.39 1110
2270.84 1132
2271.29 1120
2271.74 1195
2272.18 1142
2272.63 1227
2273.08 1195
2273.53 1229
2273.98 1257
2274.43 1326
2274.88 1479
2275.33 1529
2275.78 1611
2276.23 1626
2276.68 1665
2277.13 1619
2277.58 1641
2278.03 1575
2278.48 1510
2278.93 1419
2279.38 1314
2279.83 1287
2280.28 1230
2280.73 1229
2281.19 1140
2281.64 1047
2282.09 972
2282.54 991
2282.99 1012
2283.44 1044
2283.89 1013
2284.34 1001
2284.79 1019
2285.24 1018
2285.69 995
2286.14 1096
2286.59 1079
2287.04 1030
2287.50 1053
2287.95 1087
2288.40 1077
2288.85 1243
2289.30 1317
2289.75 1382
2290.20 1437
2290.65 1397
2291.11 1489
2291.56 1570
2292.01 1524
2292.46 1582
2292.91 1538
2293.36 1490
2293.82 1395
2294.27 1428
2294.72 1363
2295.17 1370
2295.62 1220
2296.07 1203
2296.53 1172
2296.98 1203
2297.43 1135
2297.88 1077
2298.33 1081
2298.79 1105
2299.24 1118
2299.69 1025
2300.14 997
2300.60 1008
2301.05 957
2301.50 974
2301.95 1020
2302.41 1025
2302.86 1016
2303.31 966
2303.76 991
2304.22 956
2304.67 933
2305.12 951
2305.57 955
2306.03 942
2306.48 1037
2306.93 1016
2307.39 1009
2307.84 1038
2308.29 1105
2308.75 1073
2309.20 1095
2309.65 1152
2310.11 1162
2310.56 1172
2311.01 1175
2311.47 1082
2311.92 1190
2312.37 1148
2312.83 1133
2313.28 1109
2313.73 1152
2314.19 1113
2314.64 1064
2315.09 1036
2315.55 1003
2316.00 1038
2316.46 1049
2316.91 1019
2317.36 1025
2317.82 1111
2318.27 1070
2318.73 1146
2319.18 1147
2319.63 1074
2320.09 1100
2320.54 1109
2321.00 1155
2321.45 1126
2321.91 1111
2322.36 1081
2322.82 1018
2323.27 1077
2323.72 1111
2324.18 1152
2324.63 1229
2325.09 1230
2325.54 1300
2326.00 1210
2326.45 1229
2326.91 1182
2327.36 1193
2327.82 1189
2328.27 1170
2328.73 1131
2329.18 1102
2329.64 1060
2330.09 1050
2330.55 1035
2331.00 1034
2331.46 1071
2331.92 1085
2332.37 1100
2332.83 1048
2333.28 1058
2333.74 1057
2334.19 1010
2334.65 1009
2335.10 1050
2335.56 1014
2336.02 945
2336.47 1000
2336.93 980
2337.38 923
2337.84 998
2338.30 1022
2338.75 928
2339.21 976
2339.66 933
2340.12 935
2340.58 921
2341.03 930
2341.49 1000
2341.95 943
2342.40 935
2342.86 950
2343.32 963
2343.77 1049
2344.23 1025
2344.68 1046
2345.14 1036
2345.60 1052
2346.06 1064
2346.51 1058
2346.97 1082
2347.43 1097
2347.88 1133
2348.34 1134
2348.80 1107
2349.25 1083
2349.71 1128
2350.17 1093
2350.63 1085
2351.08 997
2351.54 1060
2352.00 1028
2352.46 959
2352.91 959
2353.37 967
2353.83 943
2354.29 963
2354.74 1000
2355.20 1039
2355.66 1001
2356.12 954
2356.57 983
2357.03 994
2357.49 936
2357.95 916
2358.41 969
2358.86 1015
2359.32 1060
2359.78 1037
2360.24 1072
2360.70 1072
2361.15 1040
2361.61 1084
2362.07 1092
2362.53 1080
2362.99 1032
2363.45 976
2363.91 975
2364.36 999
2364.82 1045
2365.28 1064
2365.74 1055
2366.20 1080
2366.66 1060
2367.12 1063
2367.57 1058
2368.03 1047
2368.49 1042
2368.95 999
2369.41 1086
2369.87 1065
2370.33 979
2370.79 985
2371.25 931
2371.71 951
2372.17 958
2372.63 980
2373.09 978
2373.54 1009
2374.00 994
2374.46 1039
2374.92 1043
2375.38 1037
2375.84 985
2376.30 1037
2376.76 1042
2377.22 989
2377.68 1034
2378.14 1039
2378.60 991
2379.06 985
2379.52 985
2379.98 929
2380.44 983
2380.90 1001
2381.36 921
2381.82 947
2382.28 886
2382.74 908
2383.20 979
2383.66 1012
2384.12 1077
2384.59 1025
2385.05 974
2385.51 1006
2385.97 1032
2386.43 978
2386.89 967
2387.35 960
2387.81 1018
2388.27 1067
2388.73 1080
2389.19 1048
2389.65 1108
2390.12 1073
2390.58 1089
2391.04 1021
2391.50 1058
2391.96 1113
2392.42 1034
2392.88 1041
2393.34 997
2393.81 971
2394.27 1035
2394.73 1040
2395.19 1016
2395.65 1021
2396.11 970
2396.57 1019
2397.04 1054
2397.50 1023
2397.96 906
2398.42 993
2398.88 992
2399.35 961
2399.81 979
2400.27 970
2400.73 960
2401.19 965
2401.66 1013
2402.12 943
2402.58 930
2403.04 979
2403.51 1016
2403.97 1032
2404.43 980
2404.89 917
2405.36 948
2405.82 946
2406.28 911
2406.74 941
2407.21 962
2407.67 992
2408.13 1002
2408.59 927
2409.06 899
2409.52 920
2409.98 970
2410.45 930
2410.91 930
2411.37 887
2411.84 882
2412.30 930
2412.76 903
2413.23 854
2413.69 903
2414.15 931
2414.62 919
2415.08 937
2415.54 933
2416.01 983
2416.47 1034
2416.93 959
2417.40 1033
2417.86 1006
2418.32 1041
2418.79 1050
2419.25 1024
2419.72 1087
2420.18 980
2420.64 1000
2421.11 1031
2421.57 1061
2422.04 1024
2422.50 996
2422.96 1027
2423.43 1051
2423.89 1017
2424.36 1015
2424.82 1077
2425.29 1075
2425.75 1020
2426.22 955
2426.68 968
2427.15 957
2427.61 935
2428.07 974
2428.54 999
2429.00 942
2429.47 961
2429.93 953
2430.40 899
2430.86 936
2431.33 948
2431.79 952
2432.26 905
2432.72 900
2433.19 941
2433.65 1026
2434.12 988
2434.59 980
2435.05 995
2435.52 951
2435.98 958
2436.45 989
2436.91 1034
2437.38 1011
2437.84 1011
2438.31 1049
2438.78 1067
2439.24 1067
2439.71 1053
2440.17 1088
2440.64 1104
2441.10 1066
2441.57 1094
2442.04 1053
2442.50 1131
2442.97 1094
2443.44 1074
2443.90 1008
2444.37 1028
2444.83 1084
2445.30 935
2445.77 942
2446.23 997
2446.70 1005
2447.17 930
2447.63 991
2448.10 1003
2448.57 954
2449.03 962
2449.50 1002
2449.97 930
2450.43 935
2450.90 981
2451.37 978
2451.83 968
2452.30 905
2452.77 906
2453.24 921
2453.70 903
2454.17 890
2454.64 898
2455.10 877
2455.57 927
2456.04 951
2456.51 915
2456.97 974
2457.44 932
2457.91 856
2458.38 898
2458.84 911
2459.31 900
2459.78 914
2460.25 930
2460.72 941
2461.18 972
2461.65 972
2462.12 955
2462.59 936
2463.06 1027
2463.52 988
2463.99 975
2464.46 946
2464.93 929
2465.40 969
2465.86 925
2466.33 921
2466.80 952
2467.27 914
2467.74 902
2468.21 918
2468.68 925
2469.14 856
2469.61 916
2470.08 918
2470.55 944
2471.02 944
2471.49 984
2471.96 933
2472.43 899
2472.90 920
2473.36 974
2473.83 1005
2474.30 982
2474.77 1013
2475.24 971
2475.71 909
2476.18 927
2476.65 932
2477.12 964
2477.59 992
2478.06 949
2478.53 928
2479.00 971
2479.47 1003
2479.94 938
2480.41 931
2480.87 928
2481.34 978
2481.81 910
2482.28 892
2482.75 950
2483.22 960
2483.69 898
2484.16 979
2484.63 980
2485.10 998
2485.57 1101
2486.05 1083
2486.52 1140
2486.99 1103
2487.46 1132
2487.93 1183
2488.40 1168
2488.87 1186
2489.34 1155
2489.81 1179
2490.28 1105
2490.75 1020
2491.22 1104
2491.69 1115
2492.16 1063
2492.63 1053
2493.10 1005
2493.58 986
2494.05 1036
2494.52 1003
2494.99 1095
2495.46 1037
2495.93 1030
2496.40 1033
2496.87 1081
2497.34 1078
2497.82 989
2498.29 992
2498.76 974
2499.23 1037
2499.70 979
2500.17 968
2500.64 941
2501.12 933
2501.59 996
2502.06 1002
2502.53 1000
2503.00 1023
2503.48 1017
2503.95 967
2504.42 990
2504.89 1040
2505.36 1076
2505.84 1031
2506.31 1079
2506.78 1092
2507.25 1047
2507.72 1057
2508.20 1102
2508.67 1127
2509.14 1113
2509.61 1138
2510.09 1169
2510.56 1252
2511.03 1328
2511.50 1411
2511.98 1386
2512.45 1453
2512.92 1460
2513.40 1347
2513.87 1347
2514.34 1306
2514.81 1296
2515.29 1217
2515.76 1107
2516.23 1117
2516.71 1107
2517.18 1144
2517.65 1123
2518.13 1157
2518.60 1171
2519.07 1118
2519.55 1104
2520.02 1061
2520.49 1096
2520.97 1063
2521.44 1051
2521.91 1071
2522.39 1091
2522.86 1076
2523.34 1060
2523.81 1091
2524.28 1072
2524.76 1068
2525.23 1050
2525.70 1076
2526.18 1082
2526.65 1126
2527.13 1085
2527.60 1061
2528.08 1106
2528.55 1090
2529.02 1076
2529.50 1067
2529.97 1113
2530.45 1111
2530.92 1040
2531.40 1117
2531.87 1069
2532.34 1060
2532.82 1146
2533.29 1146
2533.77 1027
2534.24 1057
2534.72 1099
2535.19 1077
2535.67 1064
2536.14 1081
2536.62 1060
2537.09 1087
2537.57 1084
2538.04 1054
2538.52 1020
2538.99 1084
2539.47 1083
2539.94 1076
2540.42 1185
2540.90 1053
2541.37 1140
2541.85 1050
2542.32 1042
2542.80 1105
2543.27 1134
2543.75 1131
2544.22 1139
2544.70 1073
2545.18 1085
2545.65 1102
2546.13 1155
2546.60 1178
2547.08 1185
2547.56 1208
2548.03 1239
2548.51 1232
2548.98 1288
2549.46 1338
2549.94 1338
2550.41 1282
2550.89 1269
2551.37 1337
2551.84 1295
2552.32 1255
2552.80 1250
2553.27 1245
2553.75 1146
2554.23 1151
2554.70 1149
2555.18 1114
2555.66 1146
2556.13 1125
2556.61 1088
2557.09 1115
2557.56 1063
2558.04 1147
2558.52 1110
2558.99 1063
2559.47 1048
2559.95 1114
2560.43 1088
2560.90 1079
2561.38 1050
2561.86 1038
2562.33 1049
2562.81 1041
2563.29 1027
2563.77 1017
2564.25 1012
2564.72 1056
2565.20 1031
2565.68 978
2566.16 1002
2566.63 1055
2567.11 1012
2567.59 1027
2568.07 972
2568.55 971
2569.02 978
2569.50 1012
2569.98 1004
2570.46 1003
2570.94 996
2571.41 999
2571.89 1020
2572.37 973
2572.85 1086
2573.33 1069
2573.81 996
2574.28 1088
2574.76 1067
2575.24 1030
2575.72 1041
2576.20 1074
2576.68 1049
2577.16 1100
2577.64 1035
2578.11 1002
2578.59 1047
2579.07 985
2579.55 1021
2580.03 981
2580.51 997
2580.99 1058
2581.47 1002
2581.95 999
2582.43 970
2582.91 944
2583.39 984
2583.86 989
2584.34 1067
2584.82 1018
2585.30 967
2585.78 1029
2586.26 992
2586.74 1006
2587.22 1036
2587.70 1055
2588.18 1008
2588.66 1043
2589.14 1034
2589.62 1093
2590.10 1110
2590.58 1048
2591.06 1031
2591.54 1141
2592.02 1109
2592.50 1080
2592.98 1100
2593.46 1084
2593.94 1041
2594.42 1033
2594.90 1020
2595.38 957
2595.86 1026
2596.35 983
2596.83 988
2597.31 1019
2597.79 980
2598.27 953
2598.75 971
2599.23 947
2599.71 1011
2600.19 983
2600.67 994
2601.15 999
2601.63 1055
2602.12 1056
2602.60 994
2603.08 952
2603.56 1019
2604.04 982
2604.52 994
2605.00 1024
2605.48 1034
2605.97 1052
2606.45 975
2606.93 965
2607.41 975
2607.89 902
2608.37 982
2608.86 992
2609.34 1019
2609.82 1032
2610.30 959
2610.78 975
2611.26 1047
2611.75 957
2612.23 924
2612.71 998
2613.19 992
2613.68 967
2614.16 919
2614.64 969
2615.12 1009
2615.60 1016
2616.09 936
2616.57 945
2617.05 950
2617.53 969
2618.02 983
2618.50 953
2618.98 972
2619.46 1015
2619.95 959
2620.43 973
2620.91 964
2621.40 956
2621.88 998
2622.36 992
2622.85 1002
2623.33 983
2623.81 985
2624.29 947
2624.78 980
2625.26 1014
2625.74 1003
2626.23 1004
2626.71 1056
2627.19 987
2627.68 1053
2628.16 991
2628.64 1034
2629.13 1022
2629.61 994
2630.10 991
2630.58 1056
2631.06 1025
2631.55 1037
2632.03 986
2632.51 982
2633.00 1004
2633.48 1004
2633.97 1006
2634.45 992
2634.94 967
2635.42 1001
2635.90 1025
2636.39 961
2636.87 946
2637.36 999
2637.84 1018
2638.33 988
2638.81 992
2639.29 989
2639.78 1073
2640.26 1019
2640.75 969
2641.23 1002
2641.72 941
2642.20 1032
2642.69 1095
2643.17 1052
2643.66 1039
2644.14 1084
2644.63 1020
2645.11 1056
2645.60 996
2646.08 1005
2646.57 1025
2647.05 1058
2647.54 1038
2648.02 1038
2648.51 1011
2648.99 1007
2649.48 972
2649.97 971
2650.45 1051
2650.94 1126
2651.42 1073
2651.91 1036
2652.39 1070
2652.88 1080
2653.37 1055
2653.85 1052
2654.34 1019
2654.82 1061
2655.31 1129
2655.80 1077
2656.28 1095
2656.77 1129
2657.25 1092
2657.74 1058
2658.23 1056
2658.71 1028
2659.20 997
2659.69 1044
2660.17 1047
2660.66 977
2661.14 1055
2661.63 994
2662.12 976
2662.60 998
2663.09 1049
2663.58 1092
2664.06 1091
2664.55 1069
2665.04 1082
2665.53 1112
2666.01 1107
2666.50 1022
2666.99 1010
2667.47 914
2667.96 968
2668.45 1038
2668.94 1062
2669.42 1068
2669.91 1082
2670.40 1128
2670.88 1095
2671.37 1168
2671.86 1202
2672.35 1245
2672.83 1238
2673.32 1293
2673.81 1369
2674.30 1321
2674.79 1276
2675.27 1309
2675.76 1296
2676.25 1255
2676.74 1206
2677.23 1235
2677.71 1165
2678.20 1132
2678.69 1158
2679.18 1118
2679.67 1108
2680.15 1078
2680.64 1047
2681.13 1024
2681.62 1014
2682.11 1062
2682.60 1073
2683.08 1113
2683.57 1027
2684.06 1036
2684.55 1078
2685.04 1130
2685.53 1102
2686.02 1016
2686.51 1055
2686.99 1053
2687.48 1155
2687.97 1031
2688.46 1014
2688.95 1062
2689.44 1076
2689.93 1129
2690.42 1134
2690.91 1094
2691.40 1087
2691.89 1041
2692.38 1121
2692.87 1086
2693.35 1096
2693.84 1123
2694.33 1121
2694.82 1102
2695.31 1133
2695.80 1129
2696.29 1194
2696.78 1115
2697.27 1044
2697.76 1061
2698.25 1072
2698.74 1089
2699.23 1078
2699.72 1052
2700.21 1104
2700.70 1058
2701.19 1074
2701.68 1112
2702.17 1059
2702.66 1084
2703.15 1035
2703.64 1070
2704.13 1107
2704.62 1074
2705.12 1052
2705.61 1068
2706.10 1139
2706.59 1082
2707.08 1036
2707.57 992
2708.06 1055
2708.55 1032
2709.04 1018
2709.53 996
2710.02 975
2710.51 1003
2711.01 1033
2711.50 1039
2711.99 1049
2712.48 1045
2712.97 1003
2713.46 1004
2713.95 1029
2714.44 1039
2714.94 989
2715.43 1055
2715.92 1022
2716.41 1017
2716.90 1063
2717.39 1004
2717.89 1079
2718.38 1037
2718.87 991
2719.36 1016
2719.85 1026
2720.34 1061
2720.84 1125
2721.33 1137
2721.82 1158
2722.31 1188
2722.80 1154
2723.30 1122
2723.79 1125
2724.28 1029
2724.77 1088
2725.27 1056
2725.76 979
2726.25 1014
2726.74 928
2727.24 1008
2727.73 1104
2728.22 1057
2728.71 1033
2729.21 998
2729.70 1001
2730.19 977
2730.69 1042
2731.18 1025
2731.67 1039
2732.16 1080
2732.66 1048
2733.15 1031
2733.64 1060
2734.14 1057
2734.63 1098
2735.12 1145
2735.62 1082
2736.11 1074
2736.60 1127
2737.10 1146
2737.59 1150
2738.08 1136
2738.58 1125
2739.07 1147
2739.56 1124
2740.06 1123
2740.55 1133
2741.05 1055
2741.54 1011
2742.03 1045
2742.53 1003
2743.02 1092
2743.52 1068
2744.01 1024
2744.50 1055
2745.00 1021
2745.49 963
2745.99 1080
2746.48 1146
2746.97 1046
2747.47 1051
2747.96 1101
2748.46 1078
2748.95 1082
2749.45 1067
2749.94 1123
2750.44 1089
2750.93 959
2751.43 1002
2751.92 992
2752.42 999
2752.91 1114
2753.41 1049
2753.90 1057
2754.40 1045
2754.89 1038
2755.39 1148
2755.88 1099
2756.38 1057
2756.87 1087
2757.37 1068
2757.86 1060
2758.36 1050
2758.85 1086
2759.35 1029
2759.84 1042
2760.34 1029
2760.83 1105
2761.33 1169
2761.83 1096
2762.32 1043
2762.82 1108
2763.31 1112
2763.81 1103
2764.30 1097
2764.80 1139
2765.30 1168
2765.79 1099
2766.29 1085
2766.78 1049
2767.28 1063
2767.78 1052
2768.27 1060
2768.77 1107
2769.27 1090
2769.76 1015
2770.26 1044
2770.76 1036
2771.25 1028
2771.75 1082
2772.24 1090
2772.74 1137
2773.24 1118
2773.73 1095
2774.23 1164
2774.73 1164
2775.23 1183
2775.72 1147
2776.22 1125
2776.72 1175
2777.21 1159
2777.71 1224
2778.21 1127
2778.70 1150
2779.20 1147
2779.70 1097
2780.20 1169
2780.69 1079
2781.19 1037
2781.69 1002
2782.19 1033
2782.68 1025
2783.18 1035
2783.68 980
2784.18 1051
2784.67 1084
2785.17 1042
2785.67 1007
2786.17 1061
2786.67 1086
2787.16 1065
2787.66 1027
2788.16 1019
2788.66 1007
2789.16 1036
2789.65 1120
2790.15 1147
2790.65 1064
2791.15 1087
2791.65 1026
2792.15 957
2792.64 1050
2793.14 1095
2793.64 1026
2794.14 1032
2794.64 999
2795.14 1064
2795.64 1024
2796.13 1133
2796.63 1103
2797.13 1077
2797.63 1118
2798.13 1083
2798.63 1110
2799.13 1170
2799.63 1125
2800.13 1068
2800.62 1056
2801.12 1110
2801.62 1064
2802.12 1042
2802.62 1061
2803.12 1104
2803.62 1079
2804.12 978
2804.62 1011
2805.12 1062
2805.62 1065
2806.12 1111
2806.62 1040
2807.12 1050
2807.62 1127
2808.12 1095
2808.62 1076
2809.12 1057
2809.62 1081
2810.12 1131
2810.62 1129
2811.12 1110
2811.62 1122
2812.12 1083
2812.62 1096
2813.12 1102
2813.62 1124
2814.12 1114
2814.62 1148
2815.12 1115
2815.62 1110
2816.12 1081
2816.62 1035
2817.12 1082
2817.62 1052
2818.12 1051
2818.62 1099
2819.12 1024
2819.63 1011
2820.13 973
2820.63 1058
2821.13 1071
2821.63 1081
2822.13 1041
2822.63 987
2823.13 1033
2823.63 1062
2824.13 989
2824.64 951
2825.14 1023
2825.64 1053
2826.14 1029
2826.64 1055
2827.14 1021
2827.64 1077
2828.15 1058
2828.65 1040
2829.15 1028
2829.65 1029
2830.15 1008
2830.65 934
2831.16 1041
2831.66 1005
2832.16 951
2832.66 969
2833.16 1051
2833.67 1076
2834.17 1055
2834.67 1072
2835.17 1078
2835.68 1139
2836.18 1096
2836.68 1098
2837.18 1107
2837.68 1128
2838.19 1093
2838.69 1084
2839.19 1016
2839.70 1053
2840.20 1077
2840.70 1052
2841.20 1091
2841.71 1064
2842.21 1076
2842.71 1087
2843.21 1099
2843.72 1079
2844.22 1138
2844.72 1172
2845.23 1171
2845.73 1130
2846.23 1131
2846.74 1140
2847.24 1118
2847.74 1182
2848.25 1230
2848.75 1171
2849.25 1203
2849.76 1198
2850.26 1171
2850.76 1202
2851.27 1121
2851.77 1135
2852.28 1167
2852.78 1098
2853.28 1075
2853.79 1079
2854.29 1132
2854.79 1058
2855.30 1081
2855.80 1082
2856.31 1043
2856.81 1078
2857.31 1114
2857.82 1084
2858.32 1073
2858.83 1106
2859.33 1124
2859.84 1061
2860.34 1068
2860.85 1054
2861.35 1131
2861.85 1075
2862.36 1092
2862.86 1132
2863.37 1059
2863.87 1089
2864.38 1098
2864.88 1120
2865.39 1107
2865.89 1061
2866.40 1098
2866.90 1109
2867.41 1110
2867.91 1148
2868.42 1099
2868.92 1107
2869.43 1147
2869.93 1113
2870.44 1117
2870.94 1109
2871.45 1125
2871.96 1183
2872.46 1121
2872.97 1164
2873.47 1167
2873.98 1157
2874.48 1175
2874.99 1156
2875.49 1146
2876.00 1063
2876.51 1066
2877.01 1115
2877.52 1077
2878.02 1091
2878.53 1109
2879.04 1192
2879.54 1167
2880.05 1235
2880.55 1195
2881.06 1200
2881.57 1171
2882.07 1112
2882.58 1155
2883.09 1129
2883.59 1206
2884.10 1209
2884.61 1171
2885.11 1138
2885.62 1209
2886.13 1266
2886.63 1263
2887.14 1259
2887.65 1269
2888.15 1320
2888.66 1327
2889.17 1363
2889.67 1249
2890.18 1329
2890.69 1312
2891.20 1306
2891.70 1302
2892.21 1303
2892.72 1273
2893.22 1251
2893.73 1229
2894.24 1206
2894.75 1282
2895.25 1247
2895.76 1299
2896.27 1366
2896.78 1321
2897.29 1270
2897.79 1326
2898.30 1289
2898.81 1248
2899.32 1289
2899.82 1298
2900.33 1329
2900.84 1276
2901.35 1342
2901.86 1348
2902.36 1305
2902.87 1359
2903.38 1423
2903.89 1307
2904.40 1274
2904.91 1306
2905.41 1332
2905.92 1377
2906.43 1268
2906.94 1290
2907.45 1259
2907.96 1242
2908.47 1186
2908.97 1129
2909.48 1197
2909.99 1181
2910.50 1112
2911.01 1145
2911.52 1179
2912.03 1206
2912.54 1150
2913.05 1180
2913.55 1132
2914.06 1193
2914.57 1167
2915.08 1154
2915.59 1177
2916.10 1251
2916.61 1212
2917.12 1150
2917.63 1195
2918.14 1329
2918.65 1286
2919.16 1225
2919.67 1256
2920.18 1239
2920.69 1221
2921.20 1236
2921.71 1244
2922.22 1236
2922.73 1267
2923.24 1255
2923.75 1261
2924.26 1282
2924.77 1232
2925.28 1229
2925.79 1207
2926.30 1247
2926.81 1206
2927.32 1168
2927.83 1185
2928.34 1147
2928.85 1126
2929.36 1092
2929.87 1051
2930.38 1092
2930.89 1103
2931.40 1122
2931.91 1170
2932.42 1025
2932.93 1121
2933.45 1138
2933.96 1168
2934.47 1088
2934.98 1138
2935.49 1168
2936.00 1198
2936.51 1219
2937.02 1231
2937.53 1205
2938.04 1151
2938.56 1264
2939.07 1258
2939.58 1211
2940.09 1269
2940.60 1349
2941.11 1429
2941.62 1281
2942.14 1328
2942.65 1306
2943.16 1262
2943.67 1324
2944.18 1250
2944.70 1208
2945.21 1327
2945.72 1404
2946.23 1317
2946.74 1281
2947.26 1244
2947.77 1245
2948.28 1170
2948.79 1099
2949.30 1155
2949.82 1207
2950.33 1155
2950.84 1076
2951.35 1050
2951.87 1087
2952.38 1145
2952.89 1099
2953.40 1087
2953.92 1160
2954.43 1081
2954.94 1055
2955.45 1096
2955.97 1121
2956.48 1139
2956.99 1199
2957.51 1149
2958.02 1166
2958.53 1155
2959.04 1140
2959.56 1266
2960.07 1193
2960.58 1197
2961.10 1185
2961.61 1176
2962.12 1257
2962.64 1282
2963.15 1299
2963.66 1317
2964.18 1304
2964.69 1222
2965.21 1221
2965.72 1204
2966.23 1276
2966.75 1269
2967.26 1149
2967.77 1286
2968.29 1166
2968.80 1198
2969.32 1274
2969.83 1289
2970.34 1289
2970.86 1226
2971.37 1183
2971.89 1234
2972.40 1183
2972.91 1175
2973.43 1205
2973.94 1260
2974.46 1373
2974.97 1314
2975.49 1329
2976.00 1303
2976.52 1244
2977.03 1224
2977.55 1272
2978.06 1268
2978.57 1218
2979.09 1223
2979.60 1215
2980.12 1275
2980.63 1344
2981.15 1309
2981.66 1415
2982.18 1378
2982.69 1371
2983.21 1424
2983.73 1341
2984.24 1377
2984.76 1455
2985.27 1509
2985.79 1521
2986.30 1551
2986.82 1517
2987.33 1540
2987.85 1525
2988.36 1461
2988.88 1571
2989.40 1524
2989.91 1580
2990.43 1613
2990.94 1568
2991.46 1594
2991.97 1538
2992.49 1544
2993.01 1487
2993.52 1506
2994.04 1482
2994.55 1508
2995.07 1585
2995.59 1593
2996.10 1702
2996.62 1739
2997.14 1781
2997.65 1824
2998.17 1899
2998.69 1911
2999.20 1858
2999.72 1897
3000.24 1889
3000.75 1907
3001.27 2010
3001.79 2113
3002.30 2377
3002.82 2680
3003.34 3024
3003.85 3478
3004.37 4015
3004.89 4285
3005.40 4527
3005.92 4626
3006.44 4593
3006.96 4187
3007.47 3735
3007.99 3478
3008.51 2939
3009.03 2547
3009.54 2114
3010.06 1991
3010.58 1880
3011.10 1733
3011.61 1637
3012.13 1573
3012.65 1603
3013.17 1655
3013.68 1581
3014.20 1615
3014.72 1541
3015.24 1582
3015.76 1483
3016.27 1488
3016.79 1465
3017.31 1414
3017.83 1457
3018.35 1439
3018.86 1451
3019.38 1444
3019.90 1389
3020.42 1432
3020.94 1406
3021.46 1444
3021.97 1510
3022.49 1478
3023.01 1550
3023.53 1540
3024.05 1578
3024.57 1565
3025.09 1576
3025.61 1498
3026.12 1526
3026.64 1492
3027.16 1450
3027.68 1392
3028.20 1381
3028.72 1432
3029.24 1405
3029.76 1354
3030.28 1303
3030.80 1291
3031.32 1281
3031.84 1311
3032.35 1326
3032.87 1280
3033.39 1347
3033.91 1367
3034.43 1351
3034.95 1308
3035.47 1303
3035.99 1357
3036.51 1362
3037.03 1381
3037.55 1331
3038.07 1388
3038.59 1313
3039.11 1329
3039.63 1265
3040.15 1321
3040.67 1330
3041.19 1248
3041.71 1262
3042.23 1240
3042.75 1297
3043.27 1311
3043.79 1319
3044.31 1313
3044.83 1347
3045.35 1347
3045.87 1287
3046.40 1259
3046.92 1284
3047.44 1309
3047.96 1291
3048.48 1222
3049.00 1306
3049.52 1192
3050.04 1136
3050.56 1214
3051.08 1210
3051.60 1215
3052.12 1167
3052.65 1152
3053.17 1236
3053.69 1204
3054.21 1255
3054.73 1257
3055.25 1267
3055.77 1259
3056.30 1268
3056.82 1235
3057.34 1292
3057.86 1315
3058.38 1287
3058.90 1269
3059.42 1271
3059.95 1226
3060.47 1321
3060.99 1301
3061.51 1288
3062.03 1337
3062.56 1273
3063.08 1317
3063.60 1367
3064.12 1471
3064.64 1448
3065.17 1394
3065.69 1504
3066.21 1458
3066.73 1510
3067.26 1574
3067.78 1625
3068.30 1609
3068.82 1557
3069.35 1565
3069.87 1505
3070.39 1506
3070.91 1603
3071.44 1567
3071.96 1466
3072.48 1487
3073.01 1477
3073.53 1465
3074.05 1517
3074.57 1524
3075.10 1473
3075.62 1541
3076.14 1607
3076.67 1669
3077.19 1718
3077.71 1788
3078.24 1769
3078.76 1824
3079.28 1931
3079.81 1955
3080.33 1910
3080.85 1996
3081.38 1991
3081.90 2033
3082.42 1991
3082.95 2032
3083.47 2000
3084.00 1939
3084.52 1925
3085.04 1981
3085.57 1849
3086.09 1856
3086.62 1937
3087.14 2075
3087.66 2401
3088.19 2612
3088.71 2808
3089.24 3246
3089.76 3384
3090.29 3423
3090.81 3651
3091.33 3512
3091.86 3332
3092.38 3198
3092.91 2882
3093.43 2734
3093.96 2516
3094.48 2195
3095.01 2166
3095.53 2101
3096.06 2118
3096.58 2124
3097.11 2125
3097.63 2042
3098.16 2056
3098.68 2067
3099.21 2121
3099.73 2342
3100.26 2505
3100.78 2872
3101.31 3245
3101.83 3688
3102.36 4371
3102.88 4925
3103.41 5215
3103.93 5217
3104.46 4917
3104.99 4591
3105.51 4105
3106.04 3576
3106.56 3090
3107.09 2697
3107.61 2452
3108.14 2271
3108.67 2104
3109.19 1981
3109.72 1909
3110.24 1901
3110.77 1849
3111.30 1853
3111.82 1779
3112.35 1700
3112.87 1656
3113.40 1641
3113.93 1620
3114.45 1548
3114.98 1553
3115.51 1666
3116.03 1585
3116.56 1440
3117.09 1490
3117.61 1551
3118.14 1506
3118.67 1525
3119.19 1524
3119.72 1621
3120.25 1692
3120.77 1736
3121.30 1788
3121.83 1769
3122.35 1672
3122.88 1706
3123.41 1680
3123.94 1639
3124.46 1552
3124.99 1525
3125.52 1448
3126.05 1507
3126.57 1450
3127.10 1442
3127.63 1495
3128.16 1512
3128.68 1485
3129.21 1424
3129.74 1367
3130.27 1445
3130.79 1392
3131.32 1393
3131.85 1295
3132.38 1271
3132.91 1349
3133.43 1363
3133.96 1389
3134.49 1308
3135.02 1302
3135.55 1314
3136.07 1217
3136.60 1304
3137.13 1247
3137.66 1208
3138.19 1214
3138.72 1274
3139.24 1178
3139.77 1286
3140.30 1288
3140.83 1330
3141.36 1293
3141.89 1276
3142.42 1238
3142.95 1302
3143.47 1241
3144.00 1272
3144.53 1236
3145.06 1240
3145.59 1266
3146.12 1326
3146.65 1419
3147.18 1377
3147.71 1369
3148.24 1370
3148.76 1404
3149.29 1491
3149.82 1479
3150.35 1441
3150.88 1445
3151.41 1469
3151.94 1433
3152.47 1403
3153.00 1380
3153.53 1424
3154.06 1406
3154.59 1409
3155.12 1355
3155.65 1358
3156.18 1356
3156.71 1350
3157.24 1378
3157.77 1307
3158.30 1334
3158.83 1407
3159.36 1463
3159.89 1505
3160.42 1382
3160.95 1322
3161.48 1407
3162.01 1439
3162.54 1382
3163.07 1401
3163.60 1425
3164.13 1446
3164.66 1367
3165.20 1380
3165.73 1339
3166.26 1337
3166.79 1282
3167.32 1253
3167.85 1248
3168.38 1217
3168.91 1260
3169.44 1235
3169.97 1222
3170.50 1223
3171.04 1254
3171.57 1263
3172.10 1259
3172.63 1296
3173.16 1289
3173.69 1329
3174.22 1427
3174.75 1334
3175.29 1432
3175.82 1337
3176.35 1376
3176.88 1375
3177.41 1401
3177.94 1373
3178.48 1328
3179.01 1355
3179.54 1297
3180.07 1233
3180.60 1168
3181.14 1209
3181.67 1250
3182.20 1215
3182.73 1281
3183.26 1285
3183.80 1316
3184.33 1257
3184.86 1168
3185.39 1201
3185.93 1265
3186.46 1311
3186.99 1279
3187.52 1231
3188.06 1303
3188.59 1322
3189.12 1325
3189.65 1356
3190.19 1364
3190.72 1355
3191.25 1313
3191.79 1258
3192.32 1336
3192.85 1300
3193.38 1274
3193.92 1301
3194.45 1265
3194.98 1188
3195.52 1252
3196.05 1367
3196.58 1363
3197.12 1351
3197.65 1320
3198.18 1321
3198.72 1401
3199.25 1365
3199.78 1328
3200.32 1395
3200.85 1357
3201.39 1378
3201.92 1379
3202.45 1357
3202.99 1409
3203.52 1432
3204.05 1482
3204.59 1489
3205.12 1465
3205.66 1449
3206.19 1531
3206.72 1609
3207.26 1723
3207.79 1746
3208.33 1826
3208.86 1788
3209.40 1900
3209.93 2045
3210.47 2048
3211.00 2031
3211.53 1962
3212.07 1951
3212.60 1993
3213.14 1881
3213.67 1850
3214.21 1725
3214.74 1644
3215.28 1574
3215.81 1566
3216.35 1552
3216.88 1443
3217.42 1446
3217.95 1371
3218.49 1448
3219.02 1435
3219.56 1451
3220.09 1361
3220.63 1390
3221.16 1349
3221.70 1444
3222.23 1568
3222.77 1602
3223.31 1586
3223.84 1605
3224.38 1656
3224.91 1761
3225.45 1773
3225.98 1676
3226.52 1601
3227.06 1624
3227.59 1543
3228.13 1508
3228.66 1524
3229.20 1555
3229.74 1498
3230.27 1421
3230.81 1599
3231.34 1584
3231.88 1648
3232.42 1630
3232.95 1486
3233.49 1555
3234.03 1662
3234.56 1667
3235.10 1708
3235.64 1649
3236.17 1725
3236.71 1797
3237.25 1865
3237.78 1837
3238.32 1772
3238.86 1810
3239.39 1803
3239.93 1833
3240.47 1739
3241.00 1775
3241.54 1801
3242.08 1747
3242.61 1776
3243.15 1763
3243.69 1800
3244.23 1838
3244.76 1873
3245.30 1909
3245.84 1933
3246.38 2024
3246.91 1995
3247.45 1995
3247.99 2040
3248.53 2096
3249.06 2192
3249.60 2298
3250.14 2434
3250.68 2489
3251.21 2815
3251.75 3175
3252.29 3630
3252.83 3767
3253.37 3910
3253.90 3767
3254.44 3799
3254.98 3655
3255.52 3375
3256.06 3208
3256.60 2853
3257.13 2681
3257.67 2488
3258.21 2419
3258.75 2436
3259.29 2329
3259.83 2503
3260.36 2684
3260.90 2766
3261.44 2961
3261.98 3097
3262.52 3343
3263.06 3456
3263.60 3345
3264.14 3452
3264.68 3556
3265.21 3697
3265.75 3820
3266.29 3886
3266.83 4004
3267.37 4071
3267.91 3782
3268.45 3824
3268.99 3498
3269.53 3394
3270.07 3019
3270.61 2767
3271.15 2580
3271.69 2434
3272.23 2429
3272.76 2285
3273.30 2158
3273.84 2207
3274.38 2146
3274.92 2151
3275.46 2210
3276.00 2177
3276.54 2173
3277.08 2280
3277.62 2218
3278.16 2195
3278.70 2243
3279.24 2224
3279.78 2221
3280.32 2260
3280.86 2268
3281.41 2218
3281.95 2198
3282.49 2130
3283.03 2221
3283.57 2252
3284.11 2100
3284.65 2166
3285.19 2263
3285.73 2259
3286.27 2223
3286.81 2170
3287.35 2244
3287.89 2283
3288.43 2282
3288.97 2209
3289.52 2270
3290.06 2348
3290.60 2549
3291.14 2705
3291.68 2830
3292.22 2936
3292.76 3097
3293.30 3220
3293.85 3383
3294.39 3516
3294.93 3647
3295.47 3882
3296.01 3871
3296.55 3711
3297.09 3702
3297.64 3731
3298.18 3625
3298.72 3358
3299.26 3054
3299.80 2914
3300.34 2822
3300.89 2920
3301.43 2948
3301.97 2777
3302.51 2663
3303.06 2646
3303.60 2563
3304.14 2546
3304.68 2619
3305.22 2620
3305.77 2552
3306.31 2578
3306.85 2655
3307.39 2619
3307.94 2749
3308.48 2839
3309.02 2914
3309.56 2902
3310.11 2969
3310.65 2953
3311.19 2983
3311.74 2888
3312.28 2752
3312.82 2779
3313.36 2806
3313.91 2800
3314.45 2895
3314.99 3029
3315.54 3133
3316.08 3321
3316.62 3375
3317.17 3742
3317.71 3946
3318.25 4217
3318.80 4421
3319.34 4839
3319.88 5041
3320.43 4934
3320.97 4914
3321.51 4756
3322.06 4450
3322.60 4232
3323.14 4347
3323.69 4019
3324.23 3716
3324.78 3700
3325.32 3647
3325.86 3456
3326.41 3435
3326.95 3362
3327.50 3349
3328.04 3417
3328.59 3528
3329.13 3602
3329.67 3612
3330.22 3855
3330.76 4379
3331.31 5277
3331.85 6522
3332.40 8204
3332.94 10762
3333.49 13725
3334.03 16436
3334.57 19559
3335.12 22221
3335.66 24183
3336.21 24999
3336.75 25099
3337.30 23748
3337.84 21727
3338.39 19429
3338.93 16707
3339.48 13951
3340.02 11701
3340.57 9417
3341.11 7512
3341.66 6481
3342.20 5313
3342.75 4465
3343.30 3824
3343.84 3388
3344.39 3046
3344.93 2903
3345.48 2760
3346.02 2693
3346.57 2659
3347.11 2604
3347.66 2542
3348.21 2525
3348.75 2328
3349.30 2259
3349.84 2140
3350.39 2052
3350.94 1971
3351.48 1939
3352.03 1931
3352.57 1935
3353.12 2004
3353.67 2041
3354.21 1982
3354.76 2014
3355.31 2144
3355.85 2094
3356.40 2104
3356.95 2153
3357.49 2143
3358.04 2111
3358.59 2156
3359.13 2207
3359.68 2206
3360.23 2188
3360.77 2202
3361.32 2241
3361.87 2181
3362.41 2166
3362.96 2276
3363.51 2264
3364.05 2289
3364.60 2322
3365.15 2304
3365.70 2216
3366.24 2261
3366.79 2224
3367.34 2273
3367.89 2226
3368.43 2165
3368.98 2221
3369.53 2312
3370.08 2378
3370.62 2545
3371.17 2759
3371.72 3101
3372.27 3354
3372.81 3534
3373.36 3836
3373.91 3959
3374.46 3931
3375.01 3897
3375.55 3895
3376.10 3730
3376.65 3404
3377.20 3053
3377.75 2846
3378.30 2642
3378.84 2448
3379.39 2201
3379.94 2079
3380.49 2071
3381.04 1917
3381.59 1850
3382.13 1771
3382.68 1696
3383.23 1785
3383.78 1724
3384.33 1745
3384.88 1811
3385.43 1654
3385.98 1666
3386.52 1645
3387.07 1625
3387.62 1609
3388.17 1600
3388.72 1642
3389.27 1698
3389.82 1612
3390.37 1616
3390.92 1652
3391.47 1751
3392.02 1767
3392.57 1760
3393.12 1771
3393.66 1623
3394.21 1723
3394.76 1712
3395.31 1815
3395.86 1852
3396.41 1882
3396.96 1983
3397.51 1984
3398.06 1925
3398.61 1903
3399.16 1985
3399.71 2029
3400.26 1931
3400.81 1915
3401.36 1832
3401.91 1829
3402.46 1775
3403.01 1671
3403.56 1607
3404.11 1593
3404.66 1612
3405.21 1640
3405.77 1589
3406.32 1538
3406.87 1606
3407.42 1644
3407.97 1585
3408.52 1715
3409.07 1784
3409.62 1884
3410.17 1973
3410.72 2102
3411.27 2074
3411.82 2065
3412.37 2127
3412.93 2197
3413.48 2049
3414.03 2003
3414.58 1977
3415.13 1850
3415.68 1855
3416.23 1798
3416.78 1768
3417.34 1808
3417.89 1796
3418.44 1741
3418.99 1676
3419.54 1669
3420.09 1704
3420.65 1617
3421.20 1629
3421.75 1621
3422.30 1580
3422.85 1704
3423.40 1675
3423.96 1693
3424.51 1579
3425.06 1621
3425.61 1629
3426.17 1635
3426.72 1523
3427.27 1437
3427.82 1482
3428.37 1541
3428.93 1419
3429.48 1474
3430.03 1464
3430.58 1477
3431.14 1451
3431.69 1443
3432.24 1386
3432.79 1469
3433.35 1403
3433.90 1432
3434.45 1431
3435.01 1449
3435.56 1537
3436.11 1453
3436.66 1463
3437.22 1491
3437.77 1568
3438.32 1599
3438.88 1523
3439.43 1515
3439.98 1497
3440.54 1530
3441.09 1561
3441.64 1548
3442.20 1498
3442.75 1435
3443.30 1422
3443.86 1392
3444.41 1411
3444.96 1372
3445.52 1442
3446.07 1468
3446.63 1515
3447.18 1444
3447.73 1458
3448.29 1457
3448.84 1396
3449.40 1427
3449.95 1371
3450.50 1335
3451.06 1350
3451.61 1344
3452.17 1362
3452.72 1350
3453.27 1363
3453.83 1416
3454.38 1405
3454.94 1388
3455.49 1326
3456.05 1354
3456.60 1360
3457.16 1357
3457.71 1431
3458.27 1495
3458.82 1486
3459.38 1495
3459.93 1527
3460.49 1532
3461.04 1464
3461.60 1488
3462.15 1588
3462.71 1513
3463.26 1504
3463.82 1533
3464.37 1634
3464.93 1614
3465.48 1687
3466.04 1643
3466.59 1623
3467.15 1667
3467.70 1650
3468.26 1638
3468.81 1676
3469.37 1664
3469.93 1770
3470.48 1825
3471.04 1818
3471.59 1864
3472.15 1905
3472.70 1886
3473.26 1910
3473.82 1856
3474.37 1828
3474.93 1741
3475.48 1747
3476.04 1862
3476.60 1839
3477.15 1808
3477.71 1870
3478.27 1912
3478.82 1938
3479.38 1983
3479.93 2066
3480.49 2065
3481.05 2117
3481.60 2111
3482.16 2148
3482.72 2207
3483.27 2158
3483.83 2264
3484.39 2266
3484.95 2250
3485.50 2186
3486.06 2257
3486.62 2389
3487.17 2448
3487.73 2588
3488.29 2746
3488.84 3214
3489.40 3764
3489.96 4513
3490.52 5150
3491.07 5944
3491.63 6898
3492.19 7411
3492.75 7627
3493.30 7373
3493.86 6920
3494.42 6223
3494.98 5332
3495.53 4568
3496.09 4048
3496.65 3460
3497.21 3011
3497.77 2712
3498.32 2606
3498.88 2622
3499.44 2608
3500.00 2546
3500.56 2655
3501.11 2858
3501.67 3024
3502.23 3483
3502.79 4003
3503.35 4310
3503.91 4684
3504.46 4931
3505.02 5240
3505.58 5293
3506.14 5343
3506.70 5095
3507.26 4586
3507.81 4294
3508.37 3951
3508.93 3543
3509.49 3250
3510.05 2961
3510.61 2778
3511.17 2619
3511.73 2420
3512.29 2361
3512.85 2185
3513.40 2056
3513.96 1922
3514.52 1846
3515.08 1786
3515.64 1742
3516.20 1654
3516.76 1692
3517.32 1695
3517.88 1653
3518.44 1648
3519.00 1646
3519.56 1545
3520.12 1575
3520.68 1611
3521.24 1633
3521.80 1620
3522.36 1634
3522.92 1661
3523.48 1654
3524.04 1609
3524.60 1660
3525.16 1678
3525.72 1652
3526.28 1596
3526.84 1642
3527.40 1664
3527.96 1717
3528.52 1741
3529.08 1749
3529.64 1775
3530.20 1659
3530.76 1647
3531.32 1590
3531.88 1604
3532.44 1634
3533.00 1745
3533.56 1727
3534.12 1783
3534.68 1726
3535.25 1726
3535.81 1692
3536.37 1707
3536.93 1614
3537.49 1650
3538.05 1649
3538.61 1578
3539.17 1672
3539.73 1681
3540.30 1657
3540.86 1644
3541.42 1709
3541.98 1775
3542.54 1703
3543.10 1801
3543.66 1760
3544.23 1755
3544.79 1791
3545.35 1779
3545.91 1674
3546.47 1612
3547.03 1625
3547.60 1693
3548.16 1605
3548.72 1627
3549.28 1554
3549.84 1519
3550.41 1584
3550.97 1465
3551.53 1446
3552.09 1366
3552.65 1351
3553.22 1467
3553.78 1368
3554.34 1347
3554.90 1439
3555.47 1381
3556.03 1373
3556.59 1283
3557.15 1411
3557.72 1468
3558.28 1449
3558.84 1530
3559.41 1455
3559.97 1444
3560.53 1502
3561.09 1478
3561.66 1444
3562.22 1427
3562.78 1550
3563.35 1529
3563.91 1557
3564.47 1571
3565.04 1501
3565.60 1484
3566.16 1451
3566.73 1507
3567.29 1502
3567.85 1460
3568.42 1461
3568.98 1480
3569.54 1464
3570.11 1463
3570.67 1452
3571.23 1446
3571.80 1499
3572.36 1582
3572.93 1581
3573.49 1715
3574.05 1814
3574.62 1980
3575.18 2236
3575.75 2340
3576.31 2460
3576.87 2721
3577.44 2783
3578.00 2925
3578.57 2775
3579.13 2608
3579.70 2526
3580.26 2339
3580.82 2191
3581.39 2062
3581.95 1917
3582.52 1855
3583.08 1739
3583.65 1684
3584.21 1595
3584.78 1483
3585.34 1498
3585.91 1483
3586.47 1437
3587.04 1335
3587.60 1303
3588.17 1383
3588.73 1312
3589.30 1301
3589.86 1293
3590.43 1277
3590.99 1367
3591.56 1352
3592.12 1290
3592.69 1298
3593.25 1220
3593.82 1265
3594.39 1348
3594.95 1306
3595.52 1311
3596.08 1316
3596.65 1333
3597.21 1337
3597.78 1313
3598.35 1392
3598.91 1356
3599.48 1305
3600.04 1316
3600.61 1331
3601.18 1314
3601.74 1272
3602.31 1257
3602.87 1266
3603.44 1298
3604.01 1274
3604.57 1368
3605.14 1347
3605.71 1354
3606.27 1293
3606.84 1329
3607.41 1272
3607.97 1298
3608.54 1257
3609.11 1233
3609.67 1263
3610.24 1217
3610.81 1251
3611.37 1258
3611.94 1304
3612.51 1256
3613.07 1311
3613.64 1343
3614.21 1356
3614.78 1515
3615.34 1486
3615.91 1505
3616.48 1612
3617.04 1672
3617.61 1769
3618.18 1768
3618.75 1830
3619.31 1769
3619.88 1681
3620.45 1621
3621.02 1587
3621.58 1493
3622.15 1400
3622.72 1389
3623.29 1377
3623.86 1364
3624.42 1322
3624.99 1285
3625.56 1196
3626.13 1268
3626.70 1266
3627.26 1257
3627.83 1224
3628.40 1188
3628.97 1174
3629.54 1314
3630.11 1261
3630.67 1269
3631.24 1295
3631.81 1338
3632.38 1328
3632.95 1377
3633.52 1358
3634.08 1347
3634.65 1330
3635.22 1321
3635.79 1303
3636.36 1235
3636.93 1234
3637.50 1211
3638.07 1279
3638.64 1311
3639.20 1274
3639.77 1242
3640.34 1291
3640.91 1334
3641.48 1332
3642.05 1353
3642.62 1311
3643.19 1345
3643.76 1345
3644.33 1306
3644.90 1293
3645.47 1290
3646.04 1282
3646.61 1222
3647.18 1294
3647.75 1239
3648.32 1267
3648.89 1269
3649.46 1286
3650.03 1326
3650.60 1349
3651.17 1374
3651.74 1405
3652.31 1502
3652.88 1485
3653.45 1557
3654.02 1481
3654.59 1427
3655.16 1414
3655.73 1502
3656.30 1393
3656.87 1385
3657.44 1392
3658.01 1387
3658.58 1399
3659.15 1357
3659.72 1400
3660.29 1442
3660.86 1449
3661.43 1441
3662.00 1410
3662.58 1465
3663.15 1484
3663.72 1437
3664.29 1476
3664.86 1530
3665.43 1626
3666.00 1649
3666.57 1697
3667.14 1661
3667.72 1658
3668.29 1548
3668.86 1452
3669.43 1351
3670.00 1366
3670.57 1364
3671.14 1334
3671.72 1338
3672.29 1340
3672.86 1400
3673.43 1329
3674.00 1344
3674.57 1376
3675.15 1385
3675.72 1373
3676.29 1354
3676.86 1364
3677.43 1380
3678.01 1372
3678.58 1452
3679.15 1448
3679.72 1399
3680.30 1417
3680.87 1398
3681.44 1309
3682.01 1273
3682.58 1302
3683.16 1253
3683.73 1227
3684.30 1211
3684.88 1204
3685.45 1201
3686.02 1148
3686.59 1208
3687.17 1204
3687.74 1271
3688.31 1324
3688.88 1320
3689.46 1290
3690.03 1367
3690.60 1448
3691.18 1386
3691.75 1375
3692.32 1373
3692.90 1353
3693.47 1337
3694.04 1265
3694.62 1243
3695.19 1194
3695.76 1250
3696.34 1218
3696.91 1171
3697.48 1242
3698.06 1188
3698.63 1226
3699.21 1244
3699.78 1186
3700.35 1176
3700.93 1209
3701.50 1241
3702.08 1224
3702.65 1284
3703.22 1323
3703.80 1318
3704.37 1373
3704.95 1355
3705.52 1362
3706.09 1371
3706.67 1350
3707.24 1444
3707.82 1440
3708.39 1295
3708.97 1300
3709.54 1331
3710.12 1369
3710.69 1316
3711.26 1279
3711.84 1259
3712.41 1218
3712.99 1258
3713.56 1263
3714.14 1241
3714.71 1322
3715.29 1240
3715.86 1202
3716.44 1186
3717.01 1248
3717.59 1181
3718.16 1252
3718.74 1227
3719.32 1142
3719.89 1161
3720.47 1128
3721.04 1121
3721.62 1217
3722.19 1161
3722.77 1213
3723.34 1151
3723.92 1156
3724.49 1129
3725.07 1147
3725.65 1149
3726.22 1085
3726.80 1143
3727.37 1174
3727.95 1143
3728.53 1253
3729.10 1266
3729.68 1281
3730.25 1304
3730.83 1293
3731.41 1387
3731.98 1455
3732.56 1453
3733.14 1492
3733.71 1508
3734.29 1429
3734.87 1559
3735.44 1410
3736.02 1311
3736.60 1350
3737.17 1399
3737.75 1361
3738.33 1359
3738.90 1270
3739.48 1281
3740.06 1325
3740.63 1297
3741.21 1261
3741.79 1213
3742.36 1286
3742.94 1306
3743.52 1178
3744.10 1138
3744.67 1182
3745.25 1237
3745.83 1150
3746.40 1091
3746.98 1133
3747.56 1181
3748.14 1153
3748.71 1143
3749.29 1203
3749.87 1177
3750.45 1167
3751.03 1177
3751.60 1222
3752.18 1206
3752.76 1155
3753.34 1251
3753.92 1257
3754.49 1113
3755.07 1123
3755.65 1188
3756.23 1184
3756.81 1207
3757.38 1188
3757.96 1176
3758.54 1195
3759.12 1277
3759.70 1257
3760.28 1264
3760.85 1302
3761.43 1365
3762.01 1341
3762.59 1228
3763.17 1239
3763.75 1220
3764.33 1259
3764.91 1194
3765.48 1240
3766.06 1296
3766.64 1226
3767.22 1223
3767.80 1261
3768.38 1232
3768.96 1184
3769.54 1309
3770.12 1267
3770.70 1220
3771.28 1240
3771.85 1296
3772.43 1271
3773.01 1287
3773.59 1292
3774.17 1276
3774.75 1222
3775.33 1213
3775.91 1256
3776.49 1246
3777.07 1232
3777.65 1216
3778.23 1230
3778.81 1269
3779.39 1310
3779.97 1213
3780.55 1163
3781.13 1157
3781.71 1157
3782.29 1191
3782.87 1219
3783.45 1204
3784.03 1231
3784.61 1159
3785.19 1193
3785.77 1299
3786.35 1222
3786.93 1224
3787.51 1193
3788.10 1200
3788.68 1248
3789.26 1259
3789.84 1273
3790.42 1292
3791.00 1291
3791.58 1273
3792.16 1228
3792.74 1254
3793.32 1275
3793.90 1313
3794.48 1350
3795.07 1368
3795.65 1320
3796.23 1237
3796.81 1225
3797.39 1240
3797.97 1296
3798.55 1341
3799.14 1332
3799.72 1318
3800.30 1460
3800.88 1454
3801.46 1571
3802.04 1651
3802.62 1585
3803.21 1507
3803.79 1444
3804.37 1374
3804.95 1502
3805.53 1509
3806.12 1512
3806.70 1652
3807.28 1766
3807.86 1902
3808.44 1918
3809.03 1983
3809.61 1986
3810.19 1939
3810.77 1867
3811.36 1784
3811.94 1745
3812.52 1698
3813.10 1697
3813.69 1758
3814.27 1663
3814.85 1688
3815.43 1701
3816.02 1630
3816.60 1642
3817.18 1532
3817.77 1496
3818.35 1418
3818.93 1324
3819.51 1381
3820.10 1406
3820.68 1414
3821.26 1468
3821.85 1524
3822.43 1523
3823.01 1551
3823.60 1540
3824.18 1452
3824.76 1447
3825.35 1486
3825.93 1485
3826.51 1397
3827.10 1359
3827.68 1316
3828.27 1332
3828.85 1352
3829.43 1316
3830.02 1224
3830.60 1261
3831.18 1281
3831.77 1328
3832.35 1321
3832.94 1332
3833.52 1394
3834.10 1335
3834.69 1333
3835.27 1318
3835.86 1318
3836.44 1362
3837.03 1282
3837.61 1349
3838.19 1323
3838.78 1311
3839.36 1336
3839.95 1320
3840.53 1335
3841.12 1271
3841.70 1272
3842.29 1300
3842.87 1301
3843.46 1321
3844.04 1381
3844.63 1328
3845.21 1319
3845.80 1372
3846.38 1352
3846.97 1337
3847.55 1333
3848.14 1318
3848.72 1283
3849.31 1299
3849.89 1232
3850.48 1277
3851.06 1284
3851.65 1251
3852.23 1278
3852.82 1302
3853.41 1282
3853.99 1280
3854.58 1224
3855.16 1230
3855.75 1292
3856.33 1307
3856.92 1349
3857.51 1360
3858.09 1435
3858.68 1447
3859.26 1565
3859.85 1589
3860.44 1691
3861.02 1745
3861.61 1784
3862.20 1787
3862.78 1761
3863.37 1800
3863.95 1771
3864.54 1633
3865.13 1504
3865.71 1539
3866.30 1517
3866.89 1442
3867.47 1416
3868.06 1395
3868.65 1321
3869.23 1309
3869.82 1215
3870.41 1247
3870.99 1258
3871.58 1212
3872.17 1206
3872.76 1227
3873.34 1224
3873.93 1245
3874.52 1220
3875.10 1274
3875.69 1204
3876.28 1207
3876.87 1263
3877.45 1200
3878.04 1203
3878.63 1171
3879.22 1120
3879.80 1115
3880.39 1206
3880.98 1181
3881.57 1133
3882.15 1140
3882.74 1131
3883.33 1168
3883.92 1179
3884.51 1219
3885.09 1171
3885.68 1145
3886.27 1145
3886.86 1214
3887.45 1207
3888.04 1206
3888.62 1269
3889.21 1263
3889.80 1260
3890.39 1349
3890.98 1314
3891.57 1346
3892.15 1299
3892.74 1192
3893.33 1228
3893.92 1276
3894.51 1315
3895.10 1271
3895.69 1205
3896.28 1221
3896.86 1207
3897.45 1228
3898.04 1266
3898.63 1199
3899.22 1238
3899.81 1257
3900.40 1242
3900.99 1231
3901.58 1217
3902.17 1210
3902.76 1251
3903.34 1248
3903.93 1219
3904.52 1224
3905.11 1185
3905.70 1205
3906.29 1198
3906.88 1191
3907.47 1204
3908.06 1189
3908.65 1241
3909.24 1200
3909.83 1203
3910.42 1151
3911.01 1210
3911.60 1147
3912.19 1102
3912.78 1152
3913.37 1135
3913.96 1090
3914.55 1138
3915.14 1162
3915.73 1166
3916.32 1168
3916.91 1199
3917.50 1200
3918.09 1169
3918.68 1154
3919.28 1144
3919.87 1152
3920.46 1122
3921.05 1084
3921.64 1088
3922.23 1093
3922.82 1104
3923.41 1134
3924.00 1040
3924.59 1115
3925.18 1183
3925.77 1120
3926.37 1081
3926.96 1077
3927.55 1077
3928.14 1035
3928.73 989
3929.32 1031
3929.91 1115
3930.51 1074
3931.10 1116
3931.69 1053
3932.28 1033
3932.87 1064
3933.46 1085
3934.05 1083
3934.65 1081
3935.24 1094
3935.83 1140
3936.42 1099
3937.01 1122
3937.61 1097
3938.20 1105
3938.79 1102
3939.38 1153
3939.97 1212
3940.57 1183
3941.16 1130
3941.75 1178
3942.34 1093
3942.94 1096
3943.53 1178
3944.12 1157
3944.71 1073
3945.31 1139
3945.90 1192
3946.49 1168
3947.08 1146
3947.68 1110
3948.27 1124
3948.86 1120
3949.45 1069
3950.05 1109
3950.64 1075
3951.23 1159
3951.83 1216
3952.42 1187
3953.01 1180
3953.61 1155
3954.20 1170
3954.79 1229
3955.39 1144
3955.98 1142
3956.57 1182
3957.17 1219
3957.76 1234
3958.35 1278
3958.95 1273
3959.54 1252
3960.13 1265
3960.73 1262
3961.32 1300
3961.92 1246
3962.51 1331
3963.10 1383
3963.70 1339
3964.29 1366
3964.88 1403
3965.48 1386
3966.07 1493
3966.67 1502
3967.26 1546
3967.86 1542
3968.45 1481
3969.04 1436
3969.64 1413
3970.23 1367
3970.83 1409
3971.42 1349
3972.02 1257
3972.61 1249
3973.21 1260
3973.80 1236
3974.40 1346
3974.99 1380
3975.58 1454
3976.18 1470
3976.77 1552
3977.37 1618
3977.96 1614
3978.56 1539
3979.15 1472
3979.75 1425
3980.35 1347
3980.94 1344
3981.54 1329
3982.13 1299
3982.73 1325
3983.32 1325
3983.92 1281
3984.51 1358
3985.11 1406
3985.70 1362
3986.30 1338
3986.90 1318
3987.49 1318
3988.09 1356
3988.68 1333
3989.28 1248
3989.87 1342
3990.47 1311
3991.07 1323
3991.66 1294
3992.26 1399
3992.85 1397
3993.45 1435
3994.05 1438
3994.64 1346
3995.24 1374
3995.84 1377
3996.43 1429
3997.03 1455
3997.62 1494
3998.22 1461
3998.82 1455
3999.41 1480
4000.01 1409
4000.61 1336
4001.20 1386
4001.80 1383
4002.40 1340
4003.00 1275
4003.59 1221
4004.19 1263
4004.79 1327
4005.38 1265
4005.98 1332
4006.58 1383
4007.17 1357
4007.77 1256
4008.37 1206
4008.97 1177
4009.56 1226
4010.16 1254
4010.76 1225
4011.36 1203
4011.95 1184
4012.55 1234
4013.15 1178
4013.75 1163
4014.34 1221
4014.94 1210
4015.54 1254
4016.14 1232
4016.74 1284
4017.33 1292
4017.93 1242
4018.53 1340
4019.13 1291
4019.73 1362
4020.32 1355
4020.92 1313
4021.52 1307
4022.12 1299
4022.72 1247
4023.32 1270
4023.91 1231
4024.51 1192
4025.11 1233
4025.71 1207
4026.31 1247
4026.91 1238
4027.51 1313
4028.10 1309
4028.70 1268
4029.30 1284
4029.90 1258
4030.50 1259
4031.10 1326
4031.70 1223
4032.30 1311
4032.90 1355
4033.49 1385
4034.09 1347
4034.69 1291
4035.29 1285
4035.89 1331
4036.49 1276
4037.09 1217
4037.69 1224
4038.29 1164
4038.89 1142
4039.49 1159
4040.09 1110
4040.69 1117
4041.29 1075
4041.89 1091
4042.49 1078
4043.09 1112
4043.69 1099
4044.29 1091
4044.89 1072
4045.49 1110
4046.09 1121
4046.69 1073
4047.29 1045
4047.89 1040
4048.49 1079
4049.09 1139
4049.69 1130
4050.29 1078
4050.89 1092
4051.49 1111
4052.09 1116
4052.69 1166
4053.29 1112
4053.89 1123
4054.49 1096
4055.09 1094
4055.69 1091
4056.30 1041
4056.90 1107
4057.50 1104
4058.10 1075
4058.70 1109
4059.30 1050
4059.90 1083
4060.50 1134
4061.10 1123
4061.71 1149
4062.31 1160
4062.91 1199
4063.51 1202
4064.11 1177
4064.71 1233
4065.31 1246
4065.92 1260
4066.52 1172
4067.12 1210
4067.72 1151
4068.32 1106
4068.92 1124
4069.53 1121
4070.13 1083
4070.73 1065
4071.33 1088
4071.93 1064
4072.54 1069
4073.14 1029
4073.74 1070
4074.34 999
4074.94 996
4075.55 1041
4076.15 1011
4076.75 1042
4077.35 956
4077.96 1039
4078.56 988
4079.16 940
4079.76 972
4080.37 977
4080.97 974
4081.57 996
4082.17 983
4082.78 972
4083.38 994
4083.98 1011
4084.59 1023
4085.19 1009
4085.79 995
4086.39 1044
4087.00 1078
4087.60 1043
4088.20 1008
4088.81 1025
4089.41 1049
4090.01 994
4090.62 1017
4091.22 1029
4091.82 1082
4092.43 1057
4093.03 1032
4093.63 1029
4094.24 1010
4094.84 1102
4095.45 1115
4096.05 1114
4096.65 1087
4097.26 1088
4097.86 1120
4098.47 1101
4099.07 1076
4099.67 1110
4100.28 1105
4100.88 1103
4101.49 1118
4102.09 1075
4102.69 1059
4103.30 1042
4103.90 1087
4104.51 1062
4105.11 1052
4105.72 1022
4106.32 1047
4106.93 1038
4107.53 1075
4108.13 1093
4108.74 1105
4109.34 1068
4109.95 1057
4110.55 1009
4111.16 1059
4111.76 1024
4112.37 962
4112.97 968
4113.58 951
4114.18 1017
4114.79 1090
4115.39 1063
4116.00 1087
4116.60 1082
4117.21 1040
4117.82 1054
4118.42 1095
4119.03 1102
4119.63 1057
4120.24 1070
4120.84 1077
4121.45 1031
4122.05 994
4122.66 1070
4123.27 1068
4123.87 1077
4124.48 1027
4125.08 1046
4125.69 1016
4126.30 1035
4126.90 993
4127.51 973
4128.11 1028
4128.72 1016
4129.33 1027
4129.93 1031
4130.54 1046
4131.15 1046
4131.75 1050
4132.36 1059
4132.96 1066
4133.57 1106
4134.18 1151
4134.78 1146
4135.39 1170
4136.00 1160
4136.60 1173
4137.21 1244
4137.82 1206
4138.43 1190
4139.03 1213
4139.64 1259
4140.25 1211
4140.85 1227
4141.46 1183
4142.07 1243
4142.68 1284
4143.28 1346
4143.89 1252
4144.50 1280
4145.10 1260
4145.71 1225
4146.32 1145
4146.93 1115
4147.53 1091
4148.14 1107
4148.75 1079
4149.36 1066
4149.97 1080
4150.57 1091
4151.18 1015
4151.79 997
4152.40 1008
4153.00 1022
4153.61 1085
4154.22 1076
4154.83 1011
4155.44 997
4156.05 1031
4156.65 1077
4157.26 1059
4157.87 1067
4158.48 988
4159.09 1032
4159.70 1139
4160.30 1101
4160.91 1111
4161.52 1089
4162.13 1067
4162.74 1082
4163.35 1128
4163.96 1090
4164.56 1095
4165.17 1084
4165.78 1147
4166.39 1140
4167.00 1101
4167.61 1122
4168.22 1124
4168.83 1129
4169.44 1172
4170.05 1088
4170.66 1148
4171.26 1225
4171.87 1166
4172.48 1230
4173.09 1155
4173.70 1207
4174.31 1204
4174.92 1188
4175.53 1157
4176.14 1112
4176.75 1220
4177.36 1185
4177.97 1169
4178.58 1093
4179.19 1049
4179.80 1131
4180.41 1080
4181.02 1085
4181.63 1072
4182.24 1102
4182.85 1097
4183.46 1059
4184.07 1138
4184.68 1120
4185.29 1121
4185.90 1108
4186.51 1121
4187.12 1089
4187.73 1132
4188.34 1037
4188.95 1056
4189.56 1111
4190.18 1155
4190.79 1112
4191.40 1180
4192.01 1126
4192.62 1166
4193.23 1239
4193.84 1174
4194.45 1186
4195.06 1243
4195.67 1254
4196.28 1261
4196.90 1194
4197.51 1214
4198.12 1207
4198.73 1186
4199.34 1157
4199.95 1193
4200.56 1138
4201.18 1151
4201.79 1084
4202.40 1116
4203.01 1079
4203.62 1157
4204.23 1165
4204.85 1173
4205.46 1172
4206.07 1144
4206.68 1128
4207.29 1177
4207.90 1158
4208.52 1159
4209.13 1213
4209.74 1199
4210.35 1154
4210.97 1192
4211.58 1162
4212.19 1230
4212.80 1200
4213.41 1168
4214.03 1120
4214.64 1127
4215.25 1192
4215.86 1252
4216.48 1232
4217.09 1234
4217.70 1343
4218.32 1379
4218.93 1382
4219.54 1399
4220.15 1427
4220.77 1406
4221.38 1408
4221.99 1396
4222.61 1396
4223.22 1333
4223.83 1357
4224.44 1307
4225.06 1367
4225.67 1394
4226.28 1465
4226.90 1516
4227.51 1602
4228.13 1619
4228.74 1564
4229.35 1661
4229.97 1616
4230.58 1516
4231.19 1477
4231.81 1444
4232.42 1398
4233.03 1307
4233.65 1369
4234.26 1323
4234.88 1336
4235.49 1327
4236.10 1356
4236.72 1298
4237.33 1312
4237.95 1335
4238.56 1275
4239.17 1235
4239.79 1305
4240.40 1280
4241.02 1275
4241.63 1339
4242.25 1272
4242.86 1306
4243.48 1285
4244.09 1294
4244.71 1300
4245.32 1286
4245.93 1278
4246.55 1332
4247.16 1361
4247.78 1315
4248.39 1268
4249.01 1308
4249.62 1242
4250.24 1259
4250.85 1216
4251.47 1269
4252.08 1257
4252.70 1234
4253.32 1211
4253.93 1236
4254.55 1245
4255.16 1290
4255.78 1263
4256.39 1273
4257.01 1308
4257.62 1269
4258.24 1287
4258.85 1328
4259.47 1336
4260.09 1352
4260.70 1440
4261.32 1409
4261.93 1415
4262.55 1458
4263.17 1550
4263.78 1500
4264.40 1499
4265.01 1445
4265.63 1452
4266.25 1355
4266.86 1372
4267.48 1394
4268.10 1340
4268.71 1308
4269.33 1270
4269.94 1281
4270.56 1216
4271.18 1215
4271.79 1256
4272.41 1280
4273.03 1271
4273.64 1283
4274.26 1302
4274.88 1359
4275.49 1412
4276.11 1362
4276.73 1349
4277.35 1469
4277.96 1480
4278.58 1447
4279.20 1430
4279.81 1390
4280.43 1343
4281.05 1325
4281.67 1250
4282.28 1165
4282.90 1275
4283.52 1179
4284.14 1117
4284.75 1100
4285.37 1161
4285.99 1099
4286.61 1137
4287.22 1159
4287.84 1174
4288.46 1176
4289.08 1131
4289.70 1213
4290.31 1184
4290.93 1187
4291.55 1147
4292.17 1191
4292.79 1159
4293.40 1193
4294.02 1119
4294.64 1108
4295.26 1149
4295.88 1170
4296.50 1173
4297.11 1211
4297.73 1173
4298.35 1154
4298.97 1125
4299.59 1220
4300.21 1235
4300.83 1222
4301.44 1246
4302.06 1234
4302.68 1255
4303.30 1296
4303.92 1290
4304.54 1297
4305.16 1275
4305.78 1243
4306.40 1326
4307.02 1279
4307.63 1245
4308.25 1273
4308.87 1225
4309.49 1237
4310.11 1265
4310.73 1284
4311.35 1241
4311.97 1284
4312.59 1191
4313.21 1274
4313.83 1381
4314.45 1372
4315.07 1262
4315.69 1257
4316.31 1352
4316.93 1381
4317.55 1385
4318.17 1368
4318.79 1395
4319.41 1352
4320.03 1363
4320.65 1365
4321.27 1418
4321.89 1411
4322.51 1468
4323.13 1493
4323.75 1535
4324.37 1480
4324.99 1572
4325.61 1658
4326.23 1665
4326.85 1713
4327.47 1762
4328.09 1739
4328.71 1837
4329.33 1960
4329.96 2135
4330.58 2193
4331.20 2412
4331.82 2578
4332.44 2919
4333.06 2975
4333.68 2913
4334.30 2822
4334.92 2816
4335.54 2767
4336.17 2811
4336.79 2928
4337.41 2931
4338.03 2968
4338.65 2975
4339.27 2855
4339.89 2701
4340.52 2479
4341.14 2448
4341.76 2376
4342.38 2228
4343.00 2394
4343.62 2413
4344.25 2662
4344.87 2938
4345.49 3274
4346.11 3558
4346.73 3709
4347.36 3666
4347.98 3573
4348.60 3417
4349.22 3110
4349.84 2962
4350.47 2748
4351.09 2640
4351.71 2618
4352.33 2664
4352.96 2506
4353.58 2303
4354.20 2133
4354.82 1980
4355.45 1897
4356.07 1845
4356.69 1818
4357.31 1827
4357.94 1880
4358.56 1767
4359.18 1749
4359.81 1735
4360.43 1665
4361.05 1719
4361.68 1642
4362.30 1684
4362.92 1683
4363.55 1631
4364.17 1664
4364.79 1613
4365.42 1618
4366.04 1582
4366.66 1627
4367.29 1680
4367.91 1601
4368.53 1452
4369.16 1452
4369.78 1519
4370.40 1453
4371.03 1448
4371.65 1429
4372.27 1377
4372.90 1334
4373.52 1357
4374.15 1375
4374.77 1358
4375.39 1356
4376.02 1353
4376.64 1374
4377.27 1399
4377.89 1349
4378.52 1406
4379.14 1462
4379.76 1412
4380.39 1390
4381.01 1377
4381.64 1294
4382.26 1348
4382.89 1357
4383.51 1314
4384.14 1329
4384.76 1395
4385.39 1392
4386.01 1306
4386.64 1291
4387.26 1350
4387.89 1323
4388.51 1191
4389.14 1272
4389.76 1283
4390.39 1241
4391.01 1241
4391.64 1235
4392.26 1226
4392.89 1223
4393.51 1228
4394.14 1239
4394.76 1198
4395.39 1211
4396.01 1240
4396.64 1264
4397.26 1254
4397.89 1257
4398.52 1204
4399.14 1211
4399.77 1191
4400.39 1238
4401.02 1225
4401.65 1234
4402.27 1287
4402.90 1259
4403.52 1209
4404.15 1174
4404.78 1183
4405.40 1282
4406.03 1273
4406.65 1213
4407.28 1211
4407.91 1274
4408.53 1267
4409.16 1290
4409.79 1295
4410.41 1239
4411.04 1197
4411.67 1209
4412.29 1226
4412.92 1239
4413.55 1200
4414.17 1214
4414.80 1179
4415.43 1229
4416.05 1197
4416.68 1269
4417.31 1230
4417.94 1170
4418.56 1238
4419.19 1227
4419.82 1209
4420.44 1124
4421.07 1195
4421.70 1173
4422.33 1145
4422.95 1142
4423.58 1128
4424.21 1082
4424.84 1151
4425.46 1170
4426.09 1119
4426.72 1105
4427.35 1086
4427.97 1120
4428.60 1081
4429.23 1045
4429.86 1127
4430.49 1156
4431.11 1179
4431.74 1191
4432.37 1221
4433.00 1165
4433.63 1145
4434.26 1140
4434.88 1160
4435.51 1223
4436.14 1307
4436.77 1343
4437.40 1296
4438.03 1189
4438.65 1255
4439.28 1287
4439.91 1319
4440.54 1223
4441.17 1185
4441.80 1251
4442.43 1199
4443.06 1232
4443.68 1281
4444.31 1257
4444.94 1225
4445.57 1281
4446.20 1304
4446.83 1347
4447.46 1375
4448.09 1283
4448.72 1287
4449.35 1276
4449.98 1179
4450.61 1184
4451.24 1251
4451.86 1239
4452.49 1244
4453.12 1279
4453.75 1346
4454.38 1405
4455.01 1361
4455.64 1397
4456.27 1498
4456.90 1612
4457.53 1508
4458.16 1478
4458.79 1367
4459.42 1344
4460.05 1293
4460.68 1233
4461.31 1227
4461.94 1200
4462.57 1150
4463.20 1165
4463.83 1095
4464.46 1118
4465.09 1097
4465.72 1122
4466.36 1175
4466.99 1129
4467.62 1133
4468.25 1153
4468.88 1170
4469.51 1125
4470.14 1090
4470.77 1092
4471.40 1108
4472.03 1090
4472.66 1110
4473.29 1071
4473.93 1080
4474.56 988
4475.19 1045
4475.82 1116
4476.45 1113
4477.08 1122
4477.71 1069
4478.34 1059
4478.98 1125
4479.61 1129
4480.24 1080
4480.87 1102
4481.50 1186
4482.13 1148
4482.76 1151
4483.40 1187
4484.03 1162
4484.66 1259
4485.29 1221
4485.92 1194
4486.56 1144
4487.19 1129
4487.82 1179
4488.45 1211
4489.08 1157
4489.72 1180
4490.35 1117
4490.98 1131
4491.61 1121
4492.25 1153
4492.88 1176
4493.51 1233
4494.14 1210
4494.78 1165
4495.41 1165
4496.04 1229
4496.67 1290
4497.31 1290
4497.94 1251
4498.57 1352
4499.20 1354
4499.84 1371
4500.47 1453
4501.10 1585
4501.74 1705
4502.37 1698
4503.00 1638
4503.64 1549
4504.27 1603
4504.90 1573
4505.53 1474
4506.17 1375
4506.80 1355
4507.43 1368
4508.07 1313
4508.70 1323
4509.34 1277
4509.97 1310
4510.60 1294
4511.24 1318
4511.87 1307
4512.50 1265
4513.14 1264
4513.77 1220
4514.41 1208
4515.04 1195
4515.67 1190
4516.31 1192
4516.94 1195
4517.58 1230
4518.21 1196
4518.84 1140
4519.48 1148
4520.11 1123
4520.75 1137
4521.38 1193
4522.02 1135
4522.65 1147
4523.28 1102
4523.92 1151
4524.55 1191
4525.19 1250
4525.82 1179
4526.46 1214
4527.09 1285
4527.73 1315
4528.36 1335
4529.00 1449
4529.63 1507
4530.27 1689
4530.90 1668
4531.54 1794
4532.17 1778
4532.81 1716
4533.44 1654
4534.08 1560
4534.71 1472
4535.35 1284
4535.99 1267
4536.62 1220
4537.26 1183
4537.89 1163
4538.53 1176
4539.16 1181
4539.80 1108
4540.43 1079
4541.07 1114
4541.71 1159
4542.34 1097
4542.98 1098
4543.61 1057
4544.25 1111
4544.89 1104
4545.52 1077
4546.16 1156
4546.79 1088
4547.43 1086
4548.07 1081
4548.70 1083
4549.34 1089
4549.98 1002
4550.61 1089
4551.25 1109
4551.89 1067
4552.52 1094
4553.16 1105
4553.80 1090
4554.43 1078
4555.07 1096
4555.71 1052
4556.34 1107
4556.98 1115
4557.62 1087
4558.25 1085
4558.89 1092
4559.53 1127
4560.16 1073
4560.80 1088
4561.44 1059
4562.08 1099
4562.71 1151
4563.35 1108
4563.99 1119
4564.63 1206
4565.26 1203
4565.90 1185
4566.54 1270
4567.18 1276
4567.81 1221
4568.45 1218
4569.09 1210
4569.73 1226
4570.36 1217
4571.00 1178
4571.64 1172
4572.28 1135
4572.92 1219
4573.55 1166
4574.19 1128
4574.83 1168
4575.47 1136
4576.11 1081
4576.75 1123
4577.38 1152
4578.02 1150
4578.66 1110
4579.30 1134
4579.94 1122
4580.58 1100
4581.21 1157
4581.85 1115
4582.49 1164
4583.13 1250
4583.77 1260
4584.41 1266
4585.05 1263
4585.69 1358
4586.32 1365
4586.96 1506
4587.60 1551
4588.24 1698
4588.88 1711
4589.52 1667
4590.16 1598
4590.80 1568
4591.44 1618
4592.08 1626
4592.72 1592
4593.36 1545
4594.00 1416
4594.63 1343
4595.27 1293
4595.91 1221
4596.55 1183
4597.19 1188
4597.83 1171
4598.47 1214
4599.11 1207
4599.75 1239
4600.39 1260
4601.03 1274
4601.67 1239
4602.31 1239
4602.95 1213
4603.59 1174
4604.23 1213
4604.87 1198
4605.51 1246
4606.15 1195
4606.79 1167
4607.43 1208
4608.08 1133
4608.72 1088
4609.36 1123
4610.00 1163
4610.64 1133
4611.28 1078
4611.92 1162
4612.56 1149
4613.20 1108
4613.84 1153
4614.48 1138
4615.12 1137
4615.76 1144
4616.41 1151
4617.05 1109
4617.69 1119
4618.33 1099
4618.97 1182
4619.61 1097
4620.25 1059
4620.89 1050
4621.54 1079
4622.18 1057
4622.82 1065
4623.46 1052
4624.10 1079
4624.74 1070
4625.38 1113
4626.03 1037
4626.67 1055
4627.31 1134
4627.95 1067
4628.59 1094
4629.24 1059
4629.88 1101
4630.52 1193
4631.16 1171
4631.80 1222
4632.45 1294
4633.09 1237
4633.73 1276
4634.37 1300
4635.02 1221
4635.66 1229
4636.30 1316
4636.94 1334
4637.58 1339
4638.23 1283
4638.87 1335
4639.51 1326
4640.16 1235
4640.80 1258
4641.44 1197
4642.08 1222
4642.73 1224
4643.37 1181
4644.01 1247
4644.66 1227
4645.30 1126
4645.94 1151
4646.58 1123
4647.23 1153
4647.87 1159
4648.51 1171
4649.16 1111
4649.80 1128
4650.44 1108
4651.09 1182
4651.73 1227
4652.37 1243
4653.02 1197
4653.66 1166
4654.31 1159
4654.95 1219
4655.59 1141
4656.24 1065
4656.88 1122
4657.52 1097
4658.17 1111
4658.81 1063
4659.46 1050
4660.10 1061
4660.75 1103
4661.39 1066
4662.03 1027
4662.68 985
4663.32 1000
4663.97 1024
4664.61 1050
4665.26 1007
4665.90 972
4666.54 1009
4667.19 980
4667.83 1017
4668.48 986
4669.12 1034
4669.77 1095
4670.41 1031
4671.06 1017
4671.70 1059
4672.35 1065
4672.99 1100
4673.64 1124
4674.28 1071
4674.93 1040
4675.57 1045
4676.22 1099
4676.86 1139
4677.51 1115
4678.15 1047
4678.80 1148
4679.44 1155
4680.09 1109
4680.73 1130
4681.38 1160
4682.03 1114
4682.67 1094
4683.32 1111
4683.96 1128
4684.61 1136
4685.25 1147
4685.90 1151
4686.55 1187
4687.19 1166
4687.84 1173
4688.48 1205
4689.13 1215
4689.78 1207
4690.42 1225
4691.07 1196
4691.72 1241
4692.36 1239
4693.01 1249
4693.65 1254
4694.30 1307
4694.95 1266
4695.59 1278
4696.24 1222
4696.89 1284
4697.53 1375
4698.18 1417
4698.83 1477
4699.47 1538
4700.12 1528
4700.77 1505
4701.41 1422
4702.06 1357
4702.71 1354
4703.36 1297
4704.00 1282
4704.65 1271
4705.30 1229
4705.94 1222
4706.59 1231
4707.24 1200
4707.89 1200
4708.53 1191
4709.18 1154
4709.83 1151
4710.48 1209
4711.12 1223
4711.77 1195
4712.42 1192
4713.07 1191
4713.71 1186
4714.36 1185
4715.01 1158
4715.66 1143
4716.31 1159
4716.95 1147
4717.60 1209
4718.25 1199
4718.90 1107
4719.55 1203
4720.19 1205
4720.84 1188
4721.49 1204
4722.14 1206
4722.79 1210
4723.44 1237
4724.08 1215
4724.73 1241
4725.38 1216
4726.03 1227
4726.68 1231
4727.33 1227
4727.98 1231
4728.63 1209
4729.27 1188
4729.92 1208
4730.57 1194
4731.22 1153
4731.87 1180
4732.52 1091
4733.17 1117
4733.82 1098
4734.47 1100
4735.12 1073
4735.77 1044
4736.41 1106
4737.06 1078
4737.71 1103
4738.36 1122
4739.01 1174
4739.66 1153
4740.31 1162
4740.96 1276
4741.61 1200
4742.26 1152
4742.91 1222
4743.56 1176
4744.21 1149
4744.86 1159
4745.51 1204
4746.16 1163
4746.81 1178
4747.46 1200
4748.11 1235
4748.76 1185
4749.41 1134
4750.06 1160
4750.71 1151
4751.36 1203
4752.01 1297
4752.66 1273
4753.31 1201
4753.96 1265
4754.61 1269
4755.26 1254
4755.92 1215
4756.57 1192
4757.22 1171
4757.87 1154
4758.52 1197
4759.17 1183
4759.82 1183
4760.47 1250
4761.12 1259
4761.77 1269
4762.42 1282
4763.08 1203
4763.73 1235
4764.38 1177
4765.03 1183
4765.68 1152
4766.33 1191
4766.98 1287
4767.64 1196
4768.29 1200
4768.94 1173
4769.59 1222
4770.24 1235
4770.89 1196
4771.54 1223
4772.20 1207
4772.85 1218
4773.50 1261
4774.15 1273
4774.80 1236
4775.46 1184
4776.11 1143
4776.76 1158
4777.41 1227
4778.06 1169
4778.72 1192
4779.37 1251
4780.02 1187
4780.67 1189
4781.33 1207
4781.98 1317
4782.63 1264
4783.28 1147
4783.94 1221
4784.59 1192
4785.24 1154
4785.89 1189
4786.55 1212
4787.20 1203
4787.85 1208
4788.51 1222
4789.16 1238
4789.81 1323
4790.46 1298
4791.12 1283
4791.77 1313
4792.42 1272
4793.08 1303
4793.73 1292
4794.38 1291
4795.04 1291
4795.69 1347
4796.34 1311
4797.00 1356
4797.65 1349
4798.30 1438
4798.96 1422
4799.61 1446
4800.27 1513
4800.92 1523
4801.57 1518
4802.23 1508
4802.88 1504
4803.53 1447
4804.19 1498
4804.84 1471
4805.50 1446
4806.15 1433
4806.81 1344
4807.46 1419
4808.11 1377
4808.77 1439
4809.42 1390
4810.08 1421
4810.73 1479
4811.39 1432
4812.04 1441
4812.69 1488
4813.35 1530
4814.00 1428
4814.66 1495
4815.31 1491
4815.97 1527
4816.62 1524
4817.28 1607
4817.93 1565
4818.59 1529
4819.24 1547
4819.90 1674
4820.55 1715
4821.21 1770
4821.86 1848
4822.52 1874
4823.17 1852
4823.83 1924
4824.48 1942
4825.14 1878
4825.79 1782
4826.45 1722
4827.11 1727
4827.76 1705
4828.42 1657
4829.07 1684
4829.73 1710
4830.38 1738
4831.04 1759
4831.70 1786
4832.35 1895
4833.01 1787
4833.66 1757
4834.32 1801
4834.98 1949
4835.63 1924
4836.29 1968
4836.94 2007
4837.60 2003
4838.26 1961
4838.91 1950
4839.57 1995
4840.23 1996
4840.88 1978
4841.54 1932
4842.20 1967
4842.85 1956
4843.51 2037
4844.17 2023
4844.82 2071
4845.48 2104
4846.14 2187
4846.79 2159
4847.45 2195
4848.11 2325
4848.76 2496
4849.42 2628
4850.08 2632
4850.73 2670
4851.39 2730
4852.05 2637
4852.71 2510
4853.36 2426
4854.02 2334
4854.68 2365
4855.34 2363
4855.99 2485
4856.65 2777
4857.31 2999
4857.97 2999
4858.62 3132
4859.28 3266
4859.94 3178
4860.60 2895
4861.25 2682
4861.91 2486
4862.57 2313
4863.23 2349
4863.89 2258
4864.54 2163
4865.20 2197
4865.86 2299
4866.52 2279
4867.18 2249
4867.84 2243
4868.49 2305
4869.15 2170
4869.81 2056
4870.47 2037
4871.13 2004
4871.79 2063
4872.44 1973
4873.10 1955
4873.76 1924
4874.42 1974
4875.08 1986
4875.74 1962
4876.40 1871
4877.06 1884
4877.72 2037
4878.37 2124
4879.03 2152
4879.69 2108
4880.35 2052
4881.01 2140
4881.67 1919
4882.33 1855
4882.99 1804
4883.65 1773
4884.31 1819
4884.97 1815
4885.63 1692
4886.29 1703
4886.95 1759
4887.61 1721
4888.26 1754
4888.92 1700
4889.58 1707
4890.24 1657
4890.90 1747
4891.56 1861
4892.22 1743
4892.88 1758
4893.54 1750
4894.20 1681
4894.86 1659
4895.52 1569
4896.18 1596
4896.84 1556
4897.51 1485
4898.17 1656
4898.83 1693
4899.49 1657
4900.15 1720
4900.81 1677
4901.47 1652
4902.13 1546
4902.79 1527
4903.45 1534
4904.11 1439
4904.77 1390
4905.43 1488
4906.09 1452
4906.75 1449
4907.41 1454
4908.08 1397
4908.74 1453
4909.40 1392
4910.06 1399
4910.72 1330
4911.38 1261
4912.04 1278
4912.70 1297
4913.37 1242
4914.03 1242
4914.69 1267
4915.35 1310
4916.01 1259
4916.67 1254
4917.33 1215
4918.00 1234
4918.66 1212
4919.32 1191
4919.98 1212
4920.64 1255
4921.31 1240
4921.97 1228
4922.63 1225
4923.29 1163
4923.95 1207
4924.62 1206
4925.28 1199
4925.94 1212
4926.60 1216
4927.26 1259
4927.93 1189
4928.59 1211
4929.25 1275
4929.91 1243
4930.58 1209
4931.24 1193
4931.90 1226
4932.56 1214
4933.23 1221
4933.89 1206
4934.55 1172
4935.22 1223
4935.88 1234
4936.54 1200
4937.20 1155
4937.87 1181
4938.53 1206
4939.19 1179
4939.86 1115
4940.52 1127
4941.18 1102
4941.85 1146
4942.51 1146
4943.17 1147
4943.84 1212
4944.50 1148
4945.16 1098
4945.83 1143
4946.49 1180
4947.15 1144
4947.82 1109
4948.48 1102
4949.15 1074
4949.81 1027
4950.47 1107
4951.14 1109
4951.80 1149
4952.47 1161
4953.13 1172
4953.79 1123
4954.46 1074
4955.12 1067
4955.79 1109
4956.45 1086
4957.11 1133
4957.78 1179
4958.44 1164
4959.11 1134
4959.77 1157
4960.44 1304
4961.10 1326
4961.77 1395
4962.43 1371
4963.10 1398
4963.76 1443
4964.42 1486
4965.09 1405
4965.75 1390
4966.42 1322
4967.08 1256
4967.75 1255
4968.41 1172
4969.08 1116
4969.74 1134
4970.41 1108
4971.08 1131
4971.74 1178
4972.41 1161
4973.07 1154
4973.74 1217
4974.40 1173
4975.07 1245
4975.73 1244
4976.40 1221
4977.06 1192
4977.73 1214
4978.40 1198
4979.06 1231
4979.73 1211
4980.39 1172
4981.06 1148
4981.73 1120
4982.39 1152
4983.06 1166
4983.72 1106
4984.39 1145
4985.06 1122
4985.72 1066
4986.39 1088
4987.05 1025
4987.72 1078
4988.39 1060
4989.05 1058
4989.72 1041
4990.39 990
4991.05 1038
4991.72 1043
4992.39 1020
4993.05 993
4993.72 1033
4994.39 1057
4995.05 1106
4995.72 990
4996.39 1005
4997.05 987
4997.72 1065
4998.39 1062
4999.06 1050
4999.72 1008
5000.39 1030
5001.06 1053
5001.73 1024
5002.39 959
5003.06 964
5003.73 1030
5004.39 996
5005.06 998
5005.73 1001
5006.40 1038
5007.07 1046
5007.73 1004
5008.40 1028
5009.07 1079
5009.74 1079
5010.40 1068
5011.07 1030
5011.74 962
5012.41 964
5013.08 1022
5013.74 1016
5014.41 991
5015.08 1000
5015.75 954
5016.42 973
5017.09 943
5017.75 978
5018.42 995
5019.09 1005
5019.76 1013
5020.43 1009
5021.10 1046
5021.76 1068
5022.43 980
5023.10 1009
5023.77 1011
5024.44 987
5025.11 1058
5025.78 1009
5026.45 1020
5027.12 982
5027.78 967
5028.45 984
5029.12 1034
5029.79 1035
5030.46 1076
5031.13 1050
5031.80 996
5032.47 996
5033.14 986
5033.81 945
5034.48 966
5035.15 1014
5035.82 998
5036.49 966
5037.16 1010
5037.83 1009
5038.50 994
5039.16 942
5039.83 956
5040.50 995
5041.17 993
5041.84 975
5042.51 959
5043.18 979
5043.85 968
5044.52 940
5045.20 1018
5045.87 993
5046.54 973
5047.21 987
5047.88 959
5048.55 959
5049.22 978
5049.89 950
5050.56 997
5051.23 1006
5051.90 997
5052.57 1036
5053.24 954
5053.91 955
5054.58 1001
5055.25 969
5055.92 991
5056.60 981
5057.27 999
5057.94 980
5058.61 1019
5059.28 1034
5059.95 985
5060.62 998
5061.29 1061
5061.96 1033
5062.64 1104
5063.31 1124
5063.98 1104
5064.65 1125
5065.32 1063
5065.99 1013
5066.66 972
5067.34 1008
5068.01 1039
5068.68 994
5069.35 1006
5070.02 1023
5070.70 1086
5071.37 1035
5072.04 1001
5072.71 1017
5073.38 1055
5074.06 1019
5074.73 1051
5075.40 1114
5076.07 1113
5076.74 1158
5077.42 1171
5078.09 1207
5078.76 1255
5079.43 1243
5080.11 1161
5080.78 1158
5081.45 1219
5082.12 1176
5082.80 1187
5083.47 1126
5084.14 1127
5084.82 1110
5085.49 1098
5086.16 1154
5086.83 1105
5087.51 1162
5088.18 1243
5088.85 1256
5089.53 1255
5090.20 1218
5090.87 1245
5091.55 1256
5092.22 1253
5092.89 1239
5093.57 1198
5094.24 1144
5094.91 1131
5095.59 1108
5096.26 1094
5096.93 1118
5097.61 1075
5098.28 1129
5098.96 1104
5099.63 1101
5100.30 1068
5100.98 1111
5101.65 1096
5102.32 1123
5103.00 1152
5103.67 1182
5104.35 1239
5105.02 1200
5105.70 1118
5106.37 1146
5107.04 1144
5107.72 1116
5108.39 1126
5109.07 1073
5109.74 1137
5110.42 1138
5111.09 1099
5111.77 1045
5112.44 1124
5113.11 1104
5113.79 1166
5114.46 1108
5115.14 1122
5115.81 1152
5116.49 1240
5117.16 1255
5117.84 1327
5118.51 1401
5119.19 1446
5119.86 1533
5120.54 1439
5121.21 1351
5121.89 1358
5122.57 1279
5123.24 1296
5123.92 1228
5124.59 1260
5125.27 1218
5125.94 1190
5126.62 1155
5127.29 1131
5127.97 1148
5128.64 1119
5129.32 1112
5130.00 1169
5130.67 1083
5131.35 1173
5132.02 1176
5132.70 1195
5133.38 1218
5134.05 1180
5134.73 1168
5135.40 1093
5136.08 1146
5136.76 1083
5137.43 1031
5138.11 1105
5138.79 1086
5139.46 1097
5140.14 1107
5140.82 1090
5141.49 1102
5142.17 1077
5142.85 1082
5143.52 1061
5144.20 1050
5144.88 1041
5145.55 963
5146.23 1025
5146.91 1064
5147.58 1043
5148.26 1067
5148.94 1012
5149.61 1050
5150.29 1061
5150.97 1048
5151.65 1055
5152.32 1059
5153.00 1015
5153.68 1023
5154.36 1072
5155.03 1052
5155.71 1078
5156.39 1028
5157.07 1037
5157.74 1098
5158.42 1135
5159.10 1099
5159.78 1086
5160.45 1103
5161.13 1073
5161.81 1045
5162.49 1035
5163.17 1062
5163.84 1024
5164.52 1058
5165.20 1081
5165.88 1050
5166.56 1010
5167.24 1036
5167.91 1008
5168.59 1024
5169.27 975
5169.95 981
5170.63 1012
5171.31 997
5171.98 1018
5172.66 982
5173.34 984
5174.02 950
5174.70 989
5175.38 1009
5176.06 1016
5176.74 959
5177.41 1025
5178.09 995
5178.77 1020
5179.45 1022
5180.13 977
5180.81 974
5181.49 979
5182.17 964
5182.85 964
5183.53 995
5184.21 1008
5184.89 964
5185.57 997
5186.24 968
5186.92 951
5187.60 1002
5188.28 970
5188.96 979
5189.64 982
5190.32 951
5191.00 939
5191.68 1025
5192.36 970
5193.04 980
5193.72 926
5194.40 995
5195.08 1015
5195.76 1012
5196.44 1021
5197.12 1049
5197.80 1056
5198.48 956
5199.16 1012
5199.84 1055
5200.52 1055
5201.21 1023
5201.89 1024
5202.57 1059
5203.25 1006
5203.93 1058
5204.61 1075
5205.29 1030
5205.97 1078
5206.65 1100
5207.33 1065
5208.01 1054
5208.69 1095
5209.37 1073
5210.06 1071
5210.74 1101
5211.42 1104
5212.10 1135
5212.78 1134
5213.46 1152
5214.14 1198
5214.82 1205
5215.51 1217
5216.19 1262
5216.87 1204
5217.55 1198
5218.23 1192
5218.91 1211
5219.60 1139
5220.28 1128
5220.96 1201
5221.64 1183
5222.32 1260
5223.00 1279
5223.69 1319
5224.37 1213
5225.05 1172
5225.73 1187
5226.41 1124
5227.10 1174
5227.78 1136
5228.46 1093
5229.14 1087
5229.83 1030
5230.51 1051
5231.19 1079
5231.87 1073
5232.56 1123
5233.24 1106
5233.92 1055
5234.60 1090
5235.29 1119
5235.97 1113
5236.65 1136
5237.34 1149
5238.02 1228
5238.70 1183
5239.38 1215
5240.07 1140
5240.75 1174
5241.43 1183
5242.12 1188
5242.80 1123
5243.48 1087
5244.17 1053
5244.85 1074
5245.53 1093
5246.22 1087
5246.90 1029
5247.58 1082
5248.27 1098
5248.95 1090
5249.63 1107
5250.32 1146
5251.00 1228
5251.69 1226
5252.37 1206
5253.05 1209
5253.74 1166
5254.42 1100
5255.11 1085
5255.79 1128
5256.47 1089
5257.16 1062
5257.84 1069
5258.53 1100
5259.21 1072
5259.89 1092
5260.58 1119
5261.26 1158
5261.95 1176
5262.63 1182
5263.32 1242
5264.00 1228
5264.69 1214
5265.37 1187
5266.06 1214
5266.74 1188
5267.43 1092
5268.11 1063
5268.79 1114
5269.48 1141
5270.16 1144
5270.85 1173
5271.53 1171
5272.22 1118
5272.91 1084
5273.59 1102
5274.28 1085
5274.96 1073
5275.65 1099
5276.33 1093
5277.02 1112
5277.70 1071
5278.39 1115
5279.07 1097
5279.76 1064
5280.45 1184
5281.13 1099
5281.82 1148
5282.50 1137
5283.19 1090
5283.87 1058
5284.56 1041
5285.25 1103
5285.93 1051
5286.62 993
5287.30 1002
5287.99 1063
5288.68 1053
5289.36 1054
5290.05 1123
5290.74 1077
5291.42 1071
5292.11 1032
5292.79 1052
5293.48 1067
5294.17 1070
5294.85 1043
5295.54 1074
5296.23 1102
5296.91 1099
5297.60 1075
5298.29 1098
5298.98 1116
5299.66 1114
5300.35 1124
5301.04 1209
5301.72 1232
5302.41 1246
5303.10 1258
5303.78 1327
5304.47 1385
5305.16 1386
5305.85 1421
5306.53 1430
5307.22 1369
5307.91 1368
5308.60 1347
5309.28 1316
5309.97 1391
5310.66 1417
5311.35 1390
5312.03 1459
5312.72 1495
5313.41 1403
5314.10 1375
5314.79 1401
5315.47 1353
5316.16 1364
5316.85 1282
5317.54 1267
5318.23 1255
5318.91 1307
5319.60 1302
5320.29 1304
5320.98 1384
5321.67 1400
5322.36 1344
5323.04 1288
5323.73 1193
5324.42 1107
5325.11 1159
5325.80 1182
5326.49 1193
5327.18 1177
5327.86 1112
5328.55 1066
5329.24 1118
5329.93 1098
5330.62 1118
5331.31 1067
5332.00 1079
5332.69 1067
5333.38 1052
5334.06 1004
5334.75 1025
5335.44 1008
5336.13 1054
5336.82 1126
5337.51 1030
5338.20 1035
5338.89 1043
5339.58 1064
5340.27 1082
5340.96 1078
5341.65 1121
5342.34 1168
5343.03 1146
5343.72 1167
5344.41 1137
5345.10 1149
5345.79 1184
5346.48 1154
5347.17 1191
5347.86 1230
5348.55 1270
5349.24 1308
5349.93 1323
5350.62 1279
5351.31 1278
5352.00 1236
5352.69 1217
5353.38 1173
5354.07 1108
5354.76 1135
5355.45 1076
5356.14 1046
5356.83 987
5357.52 1055
5358.21 1013
5358.90 993
5359.59 1059
5360.29 1113
5360.98 1099
5361.67 1090
5362.36 1087
5363.05 1088
5363.74 1124
5364.43 1118
5365.12 1116
5365.81 1088
5366.50 1027
5367.20 1051
5367.89 1008
5368.58 1074
5369.27 1027
5369.96 995
5370.65 1023
5371.34 1026
5372.04 1058
5372.73 1032
5373.42 1079
5374.11 1027
5374.80 979
5375.49 997
5376.19 1004
5376.88 1093
5377.57 1055
5378.26 999
5378.95 1000
5379.65 1026
5380.34 1003
5381.03 1044
5381.72 1027
5382.42 1005
5383.11 993
5383.80 1002
5384.49 1019
5385.19 1007
5385.88 1091
5386.57 1074
5387.26 1106
5387.96 1124
5388.65 1136
5389.34 1098
5390.03 1100
5390.73 1103
5391.42 1129
5392.11 1107
5392.80 1107
5393.50 1073
5394.19 1162
5394.88 1119
5395.58 1071
5396.27 1075
5396.96 1052
5397.66 1062
5398.35 1049
5399.04 1030
5399.74 997
5400.43 1014
5401.12 1067
5401.82 1041
5402.51 1057
5403.20 1055
5403.90 1073
5404.59 1075
5405.29 1063
5405.98 1021
5406.67 1055
5407.37 1118
5408.06 1135
5408.75 1095
5409.45 1103
5410.14 1111
5410.84 1072
5411.53 1091
5412.23 1058
5412.92 1031
5413.61 1060
5414.31 1137
5415.00 1149
5415.70 1059
5416.39 1154
5417.09 1126
5417.78 1076
5418.47 1079
5419.17 1119
5419.86 1144
5420.56 1186
5421.25 1215
5421.95 1204
5422.64 1136
5423.34 1187
5424.03 1170
5424.73 1201
5425.42 1120
5426.12 1066
5426.81 1075
5427.51 1094
5428.20 1106
5428.90 1121
5429.59 1163
5430.29 1173
5430.99 1153
5431.68 1122
5432.38 1095
5433.07 1112
5433.77 1203
5434.46 1146
5435.16 1165
5435.85 1225
5436.55 1303
5437.25 1185
5437.94 1182
5438.64 1194
5439.33 1199
5440.03 1225
5440.73 1229
5441.42 1283
5442.12 1195
5442.81 1226
5443.51 1216
5444.21 1381
5444.90 1369
5445.60 1433
5446.29 1588
5446.99 1613
5447.69 1674
5448.38 1639
5449.08 1662
5449.78 1588
5450.47 1514
5451.17 1511
5451.87 1497
5452.56 1463
5453.26 1423
5453.96 1432
5454.65 1365
5455.35 1304
5456.05 1356
5456.75 1379
5457.44 1489
5458.14 1433
5458.84 1444
5459.53 1486
5460.23 1470
5460.93 1468
5461.63 1475
5462.32 1466
5463.02 1535
5463.72 1571
5464.42 1551
5465.11 1537
5465.81 1515
5466.51 1551
5467.21 1562
5467.90 1527
5468.60 1483
5469.30 1511
5470.00 1572
5470.70 1592
5471.39 1573
5472.09 1626
5472.79 1653
5473.49 1670
5474.19 1743
5474.88 1781
5475.58 1759
5476.28 1848
5476.98 1846
5477.68 2035
5478.38 2197
5479.07 2410
5479.77 2656
5480.47 2781
5481.17 2792
5481.87 2828
5482.57 2593
5483.27 2450
5483.96 2344
5484.66 2215
5485.36 2129
5486.06 2069
5486.76 1986
5487.46 1982
5488.16 1994
5488.86 1968
5489.56 1962
5490.26 1987
5490.96 2073
5491.65 2163
5492.35 2147
5493.05 2117
5493.75 2107
5494.45 2156
5495.15 2229
5495.85 2282
5496.55 2295
5497.25 2347
5497.95 2571
5498.65 2966
5499.35 3510
5500.05 4137
5500.75 4583
5501.45 4738
5502.15 4729
5502.85 4340
5503.55 3819
5504.25 3271
5504.95 2812
5505.65 2477
5506.35 2187
5507.05 2080
5507.75 1949
5508.45 1947
5509.15 1906
5509.85 1873
5510.55 1789
5511.25 1719
5511.95 1699
5512.65 1761
5513.35 1790
5514.05 1820
5514.76 1788
5515.46 1769
5516.16 1782
5516.86 1783
5517.56 1777
5518.26 1772
5518.96 1754
5519.66 1653
5520.36 1701
5521.06 1690
5521.77 1680
5522.47 1720
5523.17 1665
5523.87 1594
5524.57 1482
5525.27 1443
5525.97 1418
5526.67 1396
5527.38 1442
5528.08 1417
5528.78 1477
5529.48 1517
5530.18 1507
5530.88 1520
5531.59 1448
5532.29 1453
5532.99 1406
5533.69 1408
5534.39 1398
5535.10 1330
5535.80 1365
5536.50 1300
5537.20 1399
5537.90 1386
5538.61 1334
5539.31 1344
5540.01 1352
5540.71 1332
5541.42 1296
5542.12 1278
5542.82 1301
5543.52 1254
5544.23 1283
5544.93 1251
5545.63 1282
5546.33 1226
5547.04 1286
5547.74 1251
5548.44 1228
5549.15 1279
5549.85 1293
5550.55 1264
5551.26 1228
5551.96 1248
5552.66 1267
5553.36 1275
5554.07 1268
5554.77 1261
5555.47 1254
5556.18 1203
5556.88 1286
5557.58 1255
5558.29 1262
5558.99 1294
5559.70 1273
5560.40 1296
5561.10 1341
5561.81 1303
5562.51 1284
5563.21 1300
5563.92 1309
5564.62 1291
5565.33 1257
5566.03 1273
5566.73 1253
5567.44 1292
5568.14 1271
5568.85 1210
5569.55 1250
5570.25 1182
5570.96 1187
5571.66 1240
5572.37 1197
5573.07 1300
5573.78 1314
5574.48 1340
5575.19 1255
5575.89 1261
5576.59 1229
5577.30 1239
5578.00 1240
5578.71 1237
5579.41 1224
5580.12 1205
5580.82 1202
5581.53 1132
5582.23 1156
5582.94 1157
5583.64 1187
5584.35 1138
5585.05 1137
5585.76 1144
5586.46 1110
5587.17 1119
5587.88 1251
5588.58 1168
5589.29 1154
5589.99 1172
5590.70 1125
5591.40 1124
5592.11 1142
5592.81 1120
5593.52 1127
5594.23 1139
5594.93 1105
5595.64 1097
5596.34 1154
5597.05 1166
5597.76 1139
5598.46 1095
5599.17 1103
5599.87 1099
5600.58 1113
5601.29 1120
5601.99 1191
5602.70 1114
5603.41 1127
5604.11 1092
5604.82 1117
5605.52 1101
5606.23 1149
5606.94 1108
5607.64 1146
5608.35 1147
5609.06 1143
5609.76 1139
5610.47 1188
5611.18 1116
5611.88 1130
5612.59 1161
5613.30 1158
5614.01 1159
5614.71 1166
5615.42 1201
5616.13 1165
5616.83 1196
5617.54 1203
5618.25 1169
5618.96 1164
5619.66 1144
5620.37 1145
5621.08 1178
5621.79 1208
5622.49 1182
5623.20 1204
5623.91 1166
5624.62 1194
5625.32 1191
5626.03 1182
5626.74 1179
5627.45 1234
5628.16 1259
5628.86 1244
5629.57 1220
5630.28 1216
5630.99 1302
5631.70 1341
5632.40 1341
5633.11 1320
5633.82 1346
5634.53 1354
5635.24 1359
5635.95 1333
5636.65 1358
5637.36 1370
5638.07 1427
5638.78 1412
5639.49 1418
5640.20 1438
5640.91 1418
5641.61 1499
5642.32 1421
5643.03 1383
5643.74 1371
5644.45 1351
5645.16 1347
5645.87 1271
5646.58 1290
5647.29 1277
5648.00 1255
5648.70 1258
5649.41 1256
5650.12 1245
5650.83 1259
5651.54 1339
5652.25 1335
5652.96 1272
5653.67 1316
5654.38 1271
5655.09 1246
5655.80 1233
5656.51 1268
5657.22 1286
5657.93 1369
5658.64 1404
5659.35 1394
5660.06 1406
5660.77 1467
5661.48 1433
5662.19 1438
5662.90 1396
5663.61 1373
5664.32 1372
5665.03 1315
5665.74 1240
5666.45 1244
5667.16 1269
5667.87 1211
5668.58 1246
5669.29 1204
5670.00 1242
5670.71 1371
5671.42 1375
5672.13 1386
5672.84 1401
5673.56 1356
5674.27 1277
5674.98 1311
5675.69 1235
5676.40 1272
5677.11 1216
5677.82 1225
5678.53 1251
5679.24 1231
5679.95 1267
5680.67 1263
5681.38 1289
5682.09 1241
5682.80 1283
5683.51 1218
5684.22 1154
5684.93 1200
5685.65 1183
5686.36 1194
5687.07 1133
5687.78 1161
5688.49 1178
5689.20 1162
5689.92 1148
5690.63 1108
5691.34 1195
5692.05 1146
5692.76 1148
5693.47 1181
5694.19 1128
5694.90 1154
5695.61 1172
5696.32 1151
5697.04 1120
5697.75 1123
5698.46 1173
5699.17 1200
5699.89 1146
5700.60 1119
5701.31 1084
5702.02 1122
5702.74 1158
5703.45 1182
5704.16 1134
5704.87 1092
5705.59 1153
5706.30 1126
5707.01 1167
5707.72 1126
5708.44 1172
5709.15 1154
5709.86 1109
5710.58 1158
5711.29 1092
5712.00 1042
5712.72 1063
5713.43 1044
5714.14 1054
5714.86 1083
5715.57 1070
5716.28 1064
5717.00 1070
5717.71 1032
5718.42 1026
5719.14 1090
5719.85 1089
5720.56 1078
5721.28 1113
5721.99 1118
5722.71 1133
5723.42 1054
5724.13 1130
5724.85 1161
5725.56 1246
5726.28 1321
5726.99 1379
5727.70 1306
5728.42 1341
5729.13 1357
5729.85 1368
5730.56 1351
5731.28 1283
5731.99 1188
5732.70 1207
5733.42 1226
5734.13 1158
5734.85 1167
5735.56 1101
5736.28 1113
5736.99 1098
5737.71 1061
5738.42 1067
5739.14 1105
5739.85 1110
5740.57 1115
5741.28 1115
5742.00 1108
5742.71 1109
5743.43 1117
5744.14 1117
5744.86 1117
5745.57 1115
5746.29 1131
5747.00 1107
5747.72 1097
5748.43 1133
5749.15 1148
5749.87 1114
5750.58 1080
5751.30 1145
5752.01 1146
5752.73 1190
5753.44 1178
5754.16 1147
5754.88 1205
5755.59 1226
5756.31 1292
5757.02 1242
5757.74 1290
5758.46 1293
5759.17 1310
5759.89 1321
5760.60 1279
5761.32 1221
5762.04 1264
5762.75 1262
5763.47 1196
5764.19 1182
5764.90 1231
5765.62 1210
5766.34 1193
5767.05 1183
5767.77 1296
5768.49 1309
5769.20 1462
5769.92 1527
5770.64 1600
5771.35 1642
5772.07 1607
5772.79 1608
5773.50 1531
5774.22 1396
5774.94 1274
5775.65 1230
5776.37 1294
5777.09 1211
5777.81 1212
5778.52 1300
5779.24 1228
5779.96 1221
5780.68 1261
5781.39 1266
5782.11 1243
5782.83 1276
5783.55 1247
5784.26 1219
5784.98 1246
5785.70 1278
5786.42 1237
5787.14 1200
5787.85 1235
5788.57 1171
5789.29 1183
5790.01 1178
5790.73 1206
5791.44 1202
5792.16 1207
5792.88 1247
5793.60 1245
5794.32 1191
5795.03 1164
5795.75 1129
5796.47 1171
5797.19 1222
5797.91 1201
5798.63 1233
5799.35 1207
5800.06 1282
5800.78 1317
5801.50 1352
5802.22 1274
5802.94 1252
5803.66 1255
5804.38 1187
5805.10 1181
5805.82 1177
5806.53 1187
5807.25 1179
5807.97 1213
5808.69 1241
5809.41 1168
5810.13 1180
5810.85 1180
5811.57 1091
5812.29 1155
5813.01 1108
5813.73 1120
5814.45 1166
5815.17 1092
5815.89 1182
5816.61 1107
5817.33 1136
5818.05 1120
5818.77 1166
5819.49 1156
5820.20 1208
5820.92 1184
5821.64 1109
5822.36 1125
5823.09 1182
5823.81 1132
5824.53 1140
5825.25 1168
5825.97 1213
5826.69 1172
5827.41 1160
5828.13 1129
5828.85 1140
5829.57 1196
5830.29 1140
5831.01 1141
5831.73 1182
5832.45 1198
5833.17 1157
5833.89 1107
5834.61 1107
5835.33 1068
5836.05 1120
5836.78 1099
5837.50 1147
5838.22 1180
5838.94 1165
5839.66 1108
5840.38 1160
5841.10 1122
5841.82 1088
5842.54 1081
5843.27 1120
5843.99 1178
5844.71 1127
5845.43 1086
5846.15 1097
5846.87 1105
5847.59 1169
5848.32 1154
5849.04 1135
5849.76 1152
5850.48 1152
5851.20 1183
5851.93 1139
5852.65 1147
5853.37 1199
5854.09 1206
5854.81 1220
5855.54 1214
5856.26 1185
5856.98 1225
5857.70 1186
5858.42 1183
5859.15 1147
5859.87 1172
5860.59 1140
5861.31 1180
5862.04 1221
5862.76 1178
5863.48 1216
5864.20 1214
5864.93 1194
5865.65 1132
5866.37 1211
5867.10 1267
5867.82 1262
5868.54 1279
5869.26 1258
5869.99 1235
5870.71 1216
5871.43 1217
5872.16 1261
5872.88 1215
5873.60 1233
5874.33 1297
5875.05 1264
5875.77 1236
5876.50 1306
5877.22 1337
5877.94 1318
5878.67 1305
5879.39 1280
5880.11 1320
5880.84 1324
5881.56 1299
5882.28 1342
5883.01 1378
5883.73 1297
5884.46 1283
5885.18 1302
5885.90 1350
5886.63 1378
5887.35 1340
5888.08 1369
5888.80 1409
5889.52 1442
5890.25 1364
5890.97 1389
5891.70 1427
5892.42 1370
5893.15 1350
5893.87 1358
5894.59 1435
5895.32 1406
5896.04 1434
5896.77 1412
5897.49 1398
5898.22 1443
5898.94 1434
5899.67 1433
5900.39 1430
5901.12 1499
5901.84 1522
5902.57 1494
5903.29 1475
5904.02 1535
5904.74 1533
5905.47 1521
5906.19 1518
5906.92 1501
5907.64 1515
5908.37 1553
5909.09 1598
5909.82 1614
5910.55 1589
5911.27 1602
5912.00 1641
5912.72 1657
5913.45 1712
5914.17 1653
5914.90 1632
5915.63 1686
5916.35 1736
5917.08 1728
5917.80 1730
5918.53 1788
5919.25 1826
5919.98 1788
5920.71 1819
5921.43 1799
5922.16 1883
5922.89 1859
5923.61 1881
5924.34 1900
5925.06 1967
5925.79 2006
5926.52 2002
5927.24 1984
5927.97 2099
5928.70 2053
5929.42 2031
5930.15 2069
5930.88 2116
5931.60 2088
5932.33 2112
5933.06 2202
5933.78 2259
5934.51 2286
5935.24 2300
5935.97 2339
5936.69 2404
5937.42 2478
5938.15 2489
5938.87 2478
5939.60 2473
5940.33 2529
5941.06 2548
5941.78 2632
5942.51 2780
5943.24 2796
5943.97 2849
5944.69 2925
5945.42 2946
5946.15 3084
5946.88 3084
5947.60 3058
5948.33 3038
5949.06 3191
5949.79 3376
5950.52 3568
5951.24 4053
5951.97 4263
5952.70 4409
5953.43 4630
5954.16 4684
5954.88 4388
5955.61 4416
5956.34 4149
5957.07 3971
5957.80 3953
5958.53 3946
5959.25 3896
5959.98 3946
5960.71 3895
5961.44 3827
5962.17 3878
5962.90 4044
5963.63 4205
5964.36 4462
5965.08 4778
5965.81 5276
5966.54 5754
5967.27 6015
5968.00 5876
5968.73 5862
5969.46 5594
5970.19 5227
5970.92 5016
5971.65 4884
5972.37 4713
5973.10 4636
5973.83 4683
5974.56 4612
5975.29 4436
5976.02 4441
5976.75 4506
5977.48 4598
5978.21 4687
5978.94 4738
5979.67 5108
5980.40 5218
5981.13 5229
5981.86 5323
5982.59 5340
5983.32 5405
5984.05 5375
5984.78 5487
5985.51 5577
5986.24 5469
5986.97 5472
5987.70 5452
5988.43 5453
5989.16 5362
5989.89 5412
5990.62 5425
5991.35 5368
5992.08 5401
5992.81 5379
5993.54 5480
5994.27 5707
5995.00 5810
5995.74 5927
5996.47 6099
5997.20 6117
5997.93 6167
5998.66 6296
5999.39 6253
6000.12 6109
6000.85 6017
6001.58 5870
6002.31 5794
6003.04 5591
6003.78 5555
6004.51 5496
6005.24 5477
6005.97 5433
6006.70 5469
6007.43 5587
6008.16 6030
6008.90 6667
6009.63 7741
6010.36 9219
6011.09 11072
6011.82 13089
6012.55 14872
6013.29 16269
6014.02 17365
6014.75 17610
6015.48 16591
6016.21 15487
6016.95 13892
6017.68 12180
6018.41 10504
6019.14 8909
6019.87 7782
6020.61 6696
6021.34 6070
6022.07 5341
6022.80 5102
6023.54 4824
6024.27 4689
6025.00 4425
6025.73 4369
6026.47 4283
6027.20 4305
6027.93 4345
6028.66 4486
6029.40 4609
6030.13 4550
6030.86 4496
6031.59 4404
6032.33 4202
6033.06 3959
6033.79 3777
6034.53 3727
6035.26 3570
6035.99 3548
6036.73 3515
6037.46 3451
6038.19 3547
6038.93 3673
6039.66 3693
6040.39 3806
6041.13 3864
6041.86 3815
6042.59 3742
6043.33 3882
6044.06 3850
6044.79 3948
6045.53 3979
6046.26 3973
6047.00 4150
6047.73 4159
6048.46 4252
6049.20 4461
6049.93 4645
6050.67 4919
6051.40 5035
6052.13 5307
6052.87 5538
6053.60 5621
6054.34 5569
6055.07 5375
6055.81 5029
6056.54 4779
6057.27 4686
6058.01 4351
6058.74 4252
6059.48 4147
6060.21 4011
6060.95 3922
6061.68 3932
6062.42 3865
6063.15 3848
6063.89 3688
6064.62 3691
6065.36 3641
6066.09 3638
6066.83 3491
6067.56 3411
6068.30 3439
6069.03 3358
6069.77 3350
6070.50 3341
6071.24 3303
6071.97 3275
6072.71 3170
6073.44 3228
6074.18 3155
6074.91 3068
6075.65 3031
6076.39 3046
6077.12 3017
6077.86 3001
6078.59 2918
6079.33 3007
6080.06 2995
6080.80 2911
6081.54 2836
6082.27 2863
6083.01 2822
6083.74 2747
6084.48 2706
6085.22 2695
6085.95 2817
6086.69 2714
6087.42 2699
6088.16 2688
6088.90 2696
6089.63 2737
6090.37 2819
6091.11 2747
6091.84 2703
6092.58 2680
6093.32 2708
6094.05 2681
6094.79 2689
6095.53 2662
6096.26 2653
6097.00 2610
6097.74 2617
6098.47 2608
6099.21 2590
6099.95 2614
6100.69 2570
6101.42 2540
6102.16 2473
6102.90 2492
6103.63 2447
6104.37 2427
6105.11 2525
6105.85 2525
6106.58 2486
6107.32 2540
6108.06 2538
6108.80 2528
6109.53 2592
6110.27 2624
6111.01 2592
6111.75 2634
6112.49 2693
6113.22 2657
6113.96 2687
6114.70 2682
6115.44 2741
6116.17 2772
6116.91 2809
6117.65 2810
6118.39 2757
6119.13 2786
6119.87 2807
6120.60 2791
6121.34 2698
6122.08 2789
6122.82 2815
6123.56 2845
6124.30 2916
6125.03 2955
6125.77 2829
6126.51 2994
6127.25 2887
6127.99 2878
6128.73 2892
6129.47 2979
6130.21 2937
6130.94 2882
6131.68 2910
6132.42 3017
6133.16 3011
6133.90 3015
6134.64 3155
6135.38 3168
6136.12 3195
6136.86 3417
6137.60 3499
6138.34 3624
6139.08 3726
6139.81 3793
6140.55 3780
6141.29 3864
6142.03 3860
6142.77 3829
6143.51 3827
6144.25 3676
6144.99 3629
6145.73 3675
6146.47 3640
6147.21 3659
6147.95 3678
6148.69 3646
6149.43 3551
6150.17 3619
6150.91 3694
6151.65 3669
6152.39 3733
6153.13 3788
6153.87 3733
6154.61 3849
6155.35 3977
6156.09 3982
6156.83 3942
6157.58 4008
6158.32 3957
6159.06 4019
6159.80 4045
6160.54 4258
6161.28 4278
6162.02 4363
6162.76 4566
6163.50 4726
6164.24 5076
6164.98 5234
6165.72 5416
6166.46 5774
6167.21 5663
6167.95 5767
6168.69 5800
6169.43 5639
6170.17 5524
6170.91 5413
6171.65 5294
6172.39 5213
6173.14 5157
6173.88 5180
6174.62 5139
6175.36 5059
6176.10 5180
6176.84 5362
6177.59 5591
6178.33 6124
6179.07 6741
6179.81 7880
6180.55 9188
6181.30 10460
6182.04 11874
6182.78 12856
6183.52 13292
6184.26 13301
6185.01 12787
6185.75 11618
6186.49 10404
6187.23 9296
6187.97 8306
6188.72 7428
6189.46 6840
6190.20 6416
6190.94 6032
6191.69 5813
6192.43 5784
6193.17 5607
6193.92 5593
6194.66 5474
6195.40 5347
6196.14 5279
6196.89 5153
6197.63 5193
6198.37 5001
6199.12 4989
6199.86 5025
6200.60 5008
6201.34 5083
6202.09 5202
6202.83 5246
6203.57 5508
6204.32 6196
6205.06 7318
6205.80 8812
6206.55 11128
6207.29 13431
6208.03 15762
6208.78 17190
6209.52 18258
6210.27 18336
6211.01 17372
6211.75 15628
6212.50 13634
6213.24 11876
6213.98 10117
6214.73 8373
6215.47 7031
6216.22 5966
6216.96 5270
6217.71 4721
6218.45 4441
6219.19 4301
6219.94 4189
6220.68 4098
6221.43 3920
6222.17 3908
6222.92 3839
6223.66 3707
6224.40 3645
6225.15 3585
6225.89 3425
6226.64 3251
6227.38 3044
6228.13 2945
6228.87 2912
6229.62 2850
6230.36 2808
6231.11 2838
6231.85 2718
6232.60 2732
6233.34 2780
6234.09 2797
6234.83 2790
6235.58 2863
6236.32 2896
6237.07 3005
6237.81 2928
6238.56 3007
6239.30 3199
6240.05 3241
6240.80 3313
6241.54 3248
6242.29 3232
6243.03 3254
6243.78 3273
6244.52 3342
6245.27 3405
6246.02 3471
6246.76 3578
6247.51 3720
6248.25 3738
6249.00 3574
6249.75 3431
6250.49 3386
6251.24 3361
6251.98 3170
6252.73 3108
6253.48 3103
6254.22 3075
6254.97 2942
6255.72 2846
6256.46 2852
6257.21 2882
6257.95 2874
6258.70 2823
6259.45 2827
6260.19 2798
6260.94 2774
6261.69 2770
6262.43 2641
6263.18 2625
6263.93 2516
6264.68 2503
6265.42 2553
6266.17 2549
6266.92 2549
6267.66 2557
6268.41 2536
6269.16 2516
6269.91 2496
6270.65 2514
6271.40 2517
6272.15 2529
6272.89 2437
6273.64 2361
6274.39 2424
6275.14 2430
6275.88 2390
6276.63 2374
6277.38 2269
6278.13 2307
6278.88 2373
6279.62 2386
6280.37 2281
6281.12 2261
6281.87 2254
6282.62 2242
6283.36 2164
6284.11 2193
6284.86 2143
6285.61 2142
6286.36 2155
6287.10 2122
6287.85 2081
6288.60 2073
6289.35 2091
6290.10 2063
6290.85 2083
6291.59 2067
6292.34 1990
6293.09 1957
6293.84 1996
6294.59 1998
6295.34 1949
6296.09 1880
6296.84 1921
6297.58 1912
6298.33 1904
6299.08 1860
6299.83 1811
6300.58 1764
6301.33 1777
6302.08 1822
6302.83 1847
6303.58 1826
6304.33 1857
6305.08 1837
6305.83 1856
6306.58 1903
6307.32 1889
6308.07 1922
6308.82 1938
6309.57 1902
6310.32 1890
6311.07 1923
6311.82 1890
6312.57 1993
6313.32 1950
6314.07 2030
6314.82 1940
6315.57 1944
6316.32 1990
6317.07 2006
6317.82 1967
6318.57 2045
6319.32 1920
6320.07 1911
6320.82 1904
6321.57 1831
6322.32 1781
6323.07 1735
6323.82 1805
6324.58 1774
6325.33 1832
6326.08 1865
6326.83 1892
6327.58 1889
6328.33 1905
6329.08 1872
6329.83 1828
6330.58 1816
6331.33 1833
6332.08 1869
6332.83 1833
6333.58 1825
6334.34 1799
6335.09 1831
6335.84 1831
6336.59 1810
6337.34 1811
6338.09 1773
6338.84 1821
6339.59 1856
6340.35 1809
6341.10 1778
6341.85 1880
6342.60 1849
6343.35 1836
6344.10 1765
6344.86 1788
6345.61 1838
6346.36 1895
6347.11 1907
6347.86 1965
6348.62 1944
6349.37 1900
6350.12 1955
6350.87 2055
6351.62 2075
6352.38 2091
6353.13 2292
6353.88 2356
6354.63 2332
6355.38 2239
6356.14 2190
6356.89 2137
6357.64 2131
6358.39 2075
6359.15 2061
6359.90 2044
6360.65 2024
6361.40 1989
6362.16 2040
6362.91 1968
6363.66 1988
6364.42 2058
6365.17 2047
6365.92 2160
6366.67 2315
6367.43 2464
6368.18 2512
6368.93 2483
6369.69 2443
6370.44 2371
6371.19 2349
6371.95 2202
6372.70 2117
6373.45 2056
6374.21 2008
6374.96 1999
6375.71 1902
6376.47 1899
6377.22 1903
6377.98 1951
6378.73 1991
6379.48 1962
6380.24 2031
6380.99 2098
6381.74 2053
6382.50 2018
6383.25 1998
6384.01 1954
6384.76 1978
6385.51 1971
6386.27 1942
6387.02 1892
6387.78 1850
6388.53 1854
6389.29 1907
6390.04 1907
6390.79 1843
6391.55 1822
6392.30 1911
6393.06 1810
6393.81 1727
6394.57 1774
6395.32 1769
6396.08 1807
6396.83 1857
6397.59 1877
6398.34 1880
6399.10 1878
6399.85 1869
6400.61 1853
6401.36 1812
6402.12 1796
6402.87 1813
6403.63 1820
6404.38 1758
6405.14 1839
6405.89 1814
6406.65 1840
6407.40 1854
6408.16 1910
6408.91 1897
6409.67 1955
6410.43 2005
6411.18 1942
6411.94 1911
6412.69 1916
6413.45 1966
6414.20 1952
6414.96 1955
6415.72 2050
6416.47 2122
6417.23 2097
6417.98 2156
6418.74 2097
6419.50 2026
6420.25 1978
6421.01 1905
6421.77 1921
6422.52 1949
6423.28 1930
6424.03 1829
6424.79 1854
6425.55 1931
6426.30 1874
6427.06 1854
6427.82 1901
6428.57 1889
6429.33 1876
6430.09 1881
6430.84 1886
6431.60 1996
6432.36 1990
6433.11 2014
6433.87 2016
6434.63 2010
6435.39 2037
6436.14 2018
6436.90 1998
6437.66 2033
6438.41 2103
6439.17 2102
6439.93 2054
6440.69 2127
6441.44 2124
6442.20 2124
6442.96 2109
6443.72 2125
6444.47 2239
6445.23 2233
6445.99 2243
6446.75 2200
6447.50 2187
6448.26 2233
6449.02 2277
6449.78 2238
6450.54 2291
6451.29 2305
6452.05 2304
6452.81 2352
6453.57 2374
6454.33 2332
6455.08 2395
6455.84 2363
6456.60 2361
6457.36 2385
6458.12 2412
6458.88 2400
6459.64 2359
6460.39 2439
6461.15 2405
6461.91 2527
6462.67 2557
6463.43 2647
6464.19 2640
6464.95 2704
6465.70 2793
6466.46 2772
6467.22 2887
6467.98 2851
6468.74 2757
6469.50 2845
6470.26 2814
6471.02 2865
6471.78 2985
6472.54 2918
6473.30 2950
6474.05 2959
6474.81 2954
6475.57 2965
6476.33 2992
6477.09 3034
6477.85 3087
6478.61 3183
6479.37 3228
6480.13 3339
6480.89 3319
6481.65 3400
6482.41 3463
6483.17 3525
6483.93 3548
6484.69 3609
6485.45 3563
6486.21 3600
6486.97 3649
6487.73 3574
6488.49 3688
6489.25 3871
6490.01 3901
6490.77 4040
6491.53 4163
6492.29 4344
6493.05 4482
6493.81 4426
6494.57 4426
6495.33 4375
6496.10 4456
6496.86 4409
6497.62 4315
6498.38 4336
6499.14 4329
6499.90 4425
6500.66 4411
6501.42 4413
6502.18 4551
6502.94 4718
6503.70 5230
6504.47 5770
6505.23 6714
6505.99 8471
6506.75 10317
6507.51 11898
6508.27 13334
6509.03 14000
6509.79 13759
6510.56 13122
6511.32 11920
6512.08 10521
6512.84 9148
6513.60 7954
6514.36 7053
6515.13 6183
6515.89 5776
6516.65 5481
6517.41 5115
6518.17 5080
6518.94 5054
6519.70 5035
6520.46 5017
6521.22 5027
6521.98 5055
6522.75 5135
6523.51 5355
6524.27 5722
6525.03 6181
6525.79 6452
6526.56 6843
6527.32 7195
6528.08 7413
6528.84 7459
6529.61 7374
6530.37 7264
6531.13 7056
6531.90 6901
6532.66 7067
6533.42 7802
6534.18 8961
6534.95 10233
6535.71 11321
6536.47 12288
6537.24 12614
6538.00 12093
6538.76 11217
6539.53 10139
6540.29 8921
6541.05 7744
6541.82 6759
6542.58 6030
6543.34 5564
6544.11 5350
6544.87 5066
6545.63 4990
6546.40 4901
6547.16 4774
6547.92 4762
6548.69 4720
6549.45 4582
6550.21 4477
6550.98 4337
6551.74 4348
6552.51 4285
6553.27 4219
6554.03 4111
6554.80 4028
6555.56 3995
6556.33 4095
6557.09 4051
6557.85 4037
6558.62 4093
6559.38 4074
6560.15 4067
6560.91 4222
6561.68 4261
6562.44 4339
6563.21 4412
6563.97 4521
6564.74 4589
6565.50 4553
6566.26 4541
6567.03 4498
6567.79 4523
6568.56 4513
6569.32 4537
6570.09 4557
6570.85 4568
6571.62 4601
6572.38 4782
6573.15 4801
6573.91 4932
6574.68 4971
6575.44 5091
6576.21 5084
6576.98 4954
6577.74 4904
6578.51 4926
6579.27 4899
6580.04 4847
6580.80 4818
6581.57 4839
6582.33 4887
6583.10 4994
6583.87 5089
6584.63 5084
6585.40 4995
6586.16 4867
6586.93 4841
6587.70 4785
6588.46 4832
6589.23 4730
6589.99 4775
6590.76 4990
6591.53 5137
6592.29 5360
6593.06 5744
6593.82 6046
6594.59 6039
6595.36 6338
6596.12 6451
6596.89 6432
6597.66 6154
6598.42 5876
6599.19 5489
6599.96 5176
6600.72 4978
6601.49 4731
6602.26 4524
6603.02 4472
6603.79 4370
6604.56 4262
6605.33 4267
6606.09 4173
6606.86 4124
6607.63 4198
6608.39 4186
6609.16 4293
6609.93 4357
6610.70 4320
6611.46 4277
6612.23 4300
6613.00 4160
6613.77 4143
6614.53 4220
6615.30 4262
6616.07 4165
6616.84 4103
6617.60 4131
6618.37 4337
6619.14 4455
6619.91 4630
6620.68 4770
6621.44 5082
6622.21 5354
6622.98 5549
6623.75 5502
6624.52 5626
6625.28 5422
6626.05 5220
6626.82 5018
6627.59 4762
6628.36 4491
6629.13 4362
6629.89 4243
6630.66 4259
6631.43 4198
6632.20 4425
6632.97 4620
6633.74 4704
6634.51 4884
6635.27 5012
6636.04 5056
6636.81 5167
6637.58 5185
6638.35 5251
6639.12 5288
6639.89 5563
6640.66 5834
6641.43 6213
6642.19 6309
6642.96 6207
6643.73 6015
6644.50 5695
6645.27 5406
6646.04 4982
6646.81 4550
6647.58 4253
6648.35 4012
6649.12 3834
6649.89 3745
6650.66 3548
6651.43 3420
6652.20 3316
6652.97 3376
6653.74 3376
6654.51 3421
6655.28 3361
6656.05 3324
6656.82 3397
6657.59 3378
6658.36 3422
6659.13 3362
6659.90 3293
6660.67 3267
6661.44 3303
6662.21 3240
6662.98 3327
6663.75 3326
6664.52 3287
6665.29 3386
6666.06 3291
6666.83 3328
6667.60 3214
6668.37 3329
6669.14 3383
6669.91 3444
6670.68 3553
6671.46 3698
6672.23 3681
6673.00 3798
6673.77 3737
6674.54 3639
6675.31 3500
6676.08 3466
6676.85 3536
6677.62 3513
6678.40 3659
6679.17 3724
6679.94 3737
6680.71 3639
6681.48 3687
6682.25 3859
6683.02 3940
6683.80 4100
6684.57 4421
6685.34 4517
6686.11 4686
6686.88 4669
6687.65 4544
6688.43 4329
6689.20 3934
6689.97 3745
6690.74 3542
6691.51 3280
6692.29 3233
6693.06 3164
6693.83 3132
6694.60 3047
6695.37 2980
6696.15 2959
6696.92 2847
6697.69 2921
6698.46 2951
6699.24 2947
6700.01 2968
6700.78 2888
6701.55 2921
6702.33 2825
6703.10 2779
6703.87 2825
6704.64 2848
6705.42 2823
6706.19 2687
6706.96 2707
6707.74 2683
6708.51 2715
6709.28 2658
6710.06 2628
6710.83 2587
6711.60 2571
6712.37 2533
6713.15 2479
6713.92 2548
6714.69 2542
6715.47 2507
6716.24 2440
6717.01 2516
6717.79 2474
6718.56 2487
6719.34 2485
6720.11 2409
6720.88 2486
6721.66 2466
6722.43 2436
6723.20 2451
6723.98 2392
6724.75 2372
6725.53 2376
6726.30 2374
6727.07 2390
6727.85 2438
6728.62 2453
6729.40 2413
6730.17 2311
6730.95 2402
6731.72 2391
6732.49 2488
6733.27 2476
6734.04 2433
6734.82 2429
6735.59 2424
6736.37 2477
6737.14 2507
6737.92 2426
6738.69 2471
6739.47 2509
6740.24 2536
6741.01 2496
6741.79 2608
6742.56 2617
6743.34 2587
6744.11 2524
6744.89 2568
6745.67 2633
6746.44 2667
6747.22 2666
6747.99 2687
6748.77 2703
6749.54 2709
6750.32 2839
6751.09 3026
6751.87 3195
6752.64 3335
6753.42 3535
6754.19 3467
6754.97 3363
6755.75 3298
6756.52 3129
6757.30 2963
6758.07 2909
6758.85 2860
6759.63 2905
6760.40 2900
6761.18 2961
6761.95 2907
6762.73 2862
6763.51 2734
6764.28 2632
6765.06 2652
6765.83 2647
6766.61 2670
6767.39 2726
6768.16 2760
6768.94 2726
6769.72 2651
6770.49 2557
6771.27 2485
6772.05 2547
6772.82 2451
6773.60 2430
6774.38 2441
6775.15 2461
6775.93 2465
6776.71 2354
6777.48 2341
6778.26 2367
6779.04 2415
6779.82 2384
6780.59 2375
6781.37 2357
6782.15 2362
6782.92 2318
6783.70 2357
6784.48 2370
6785.26 2260
6786.03 2227
6786.81 2234
6787.59 2184
6788.37 2179
6789.14 2206
6789.92 2129
6790.70 2102
6791.48 2146
6792.25 2113
6793.03 2117
6793.81 2145
6794.59 2079
6795.37 2093
6796.14 2061
6796.92 2082
6797.70 2098
6798.48 2088
6799.26 2121
6800.04 2119
6800.81 2054
6801.59 2088
6802.37 2155
6803.15 2081
6803.93 2168
6804.71 2270
6805.48 2331
6806.26 2250
6807.04 2258
6807.82 2177
6808.60 2160
6809.38 2125
6810.16 2140
6810.94 2103
6811.71 2049
6812.49 2110
6813.27 2089
6814.05 2091
6814.83 2104
6815.61 2097
6816.39 2082
6817.17 2083
6817.95 2051
6818.73 2078
6819.51 2066
6820.29 2064
6821.07 2137
6821.84 2086
6822.62 2059
6823.40 2131
6824.18 2058
6824.96 2054
6825.74 2080
6826.52 2015
6827.30 2062
6828.08 2044
6828.86 2021
6829.64 2019
6830.42 2046
6831.20 2020
6831.98 2036
6832.76 2075
6833.54 2074
6834.32 2127
6835.10 2246
6835.88 2420
6836.66 2669
6837.44 2841
6838.22 3214
6839.01 3300
6839.79 3373
6840.57 3304
6841.35 3197
6842.13 3077
6842.91 2770
6843.69 2614
6844.47 2538
6845.25 2438
6846.03 2383
6846.81 2410
6847.59 2464
6848.37 2703
6849.16 2921
6849.94 3162
6850.72 3278
6851.50 3375
6852.28 3428
6853.06 3398
6853.84 3213
6854.62 2969
6855.41 2797
6856.19 2712
6856.97 2622
6857.75 2429
6858.53 2456
6859.31 2447
6860.10 2454
6860.88 2346
6861.66 2322
6862.44 2456
6863.22 2445
6864.00 2416
6864.79 2442
6865.57 2460
6866.35 2479
6867.13 2480
6867.91 2456
6868.70 2533
6869.48 2511
6870.26 2548
6871.04 2549
6871.83 2575
6872.61 2647
6873.39 2662
6874.17 2730
6874.96 2762
6875.74 2695
6876.52 2811
6877.30 2935
6878.09 3037
6878.87 3234
6879.65 3492
6880.43 3822
6881.22 4260
6882.00 4600
6882.78 4936
6883.57 4857
6884.35 4677
6885.13 4454
6885.92 4484
6886.70 4375
6887.48 4554
6888.27 4658
6889.05 4670
6889.83 4578
6890.62 4435
6891.40 4191
6892.18 3965
6892.97 3746
6893.75 3484
6894.53 3361
6895.32 3267
6896.10 3215
6896.88 3058
6897.67 3130
6898.45 3145
6899.24 3100
6900.02 3066
6900.80 3155
6901.59 3209
6902.37 3192
6903.16 3105
6903.94 3055
6904.73 2941
6905.51 2935
6906.29 2870
6907.08 2931
6907.86 2963
6908.65 2913
6909.43 2854
6910.22 2778
6911.00 2744
6911.79 2813
6912.57 2751
6913.35 2706
6914.14 2775
6914.92 2707
6915.71 2704
6916.49 2813
6917.28 2804
6918.06 2798
6918.85 2806
6919.63 2863
6920.42 2836
6921.20 2899
6921.99 2919
6922.78 2921
6923.56 2956
6924.35 2918
6925.13 3100
6925.92 3094
6926.70 3143
6927.49 3083
6928.27 3181
6929.06 3139
6929.84 3090
6930.63 3178
6931.42 3178
6932.20 3086
6932.99 3143
6933.77 3127
6934.56 3104
6935.35 3143
6936.13 3247
6936.92 3377
6937.70 3456
6938.49 3552
6939.28 3827
6940.06 4025
6940.85 4204
6941.63 4376
6942.42 4559
6943.21 4761
6943.99 4787
6944.78 4812
6945.57 4883
6946.35 4855
6947.14 4975
6947.93 5051
6948.71 5057
6949.50 5055
6950.29 5052
6951.07 4874
6951.86 4710
6952.65 4479
6953.44 4334
6954.22 4201
6955.01 4203
6955.80 4171
6956.58 4129
6957.37 4209
6958.16 4171
6958.95 4167
6959.73 4132
6960.52 4121
6961.31 4198
6962.09 4267
6962.88 4268
6963.67 4512
6964.46 4647
6965.25 4769
6966.03 4923
6966.82 5182
6967.61 5612
6968.40 5918
6969.18 6048
6969.97 6150
6970.76 6207
6971.55 6118
6972.34 5992
6973.12 5945
6973.91 5941
6974.70 5965
6975.49 5881
6976.28 5901
6977.07 5993
6977.85 6105
6978.64 6421
6979.43 6773
6980.22 7352
6981.01 8233
6981.80 9660
6982.59 11760
6983.37 14320
6984.16 17203
6984.95 19908
6985.74 21798
6986.53 22557
6987.32 22371
6988.11 20646
6988.90 18491
6989.69 15833
6990.47 13343
6991.26 10959
6992.05 9140
6992.84 7586
6993.63 6494
6994.42 5552
6995.21 4859
6996.00 4411
6996.79 4105
6997.58 3897
6998.37 3732
6999.16 3613
6999.95 3515
7000.74 3507
7001.53 3405
7002.32 3434
7003.11 3305
7003.90 3228
7004.69 3084
7005.48 3057
7006.27 2962
7007.06 2865
7007.85 2873
7008.64 2785
7009.43 2910
7010.22 3010
7011.01 3075
7011.80 3227
7012.59 3281
7013.38 3360
7014.17 3540
7014.96 3494
7015.75 3364
7016.54 3314
7017.33 3449
7018.12 3300
7018.91 3281
7019.70 3394
7020.49 3514
7021.28 3678
7022.07 3792
7022.87 3950
7023.66 4010
7024.45 4071
7025.24 4120
7026.03 4005
7026.82 3955
7027.61 3782
7028.40 3663
7029.19 3506
7029.99 3323
7030.78 3365
7031.57 3224
7032.36 3159
7033.15 3169
7033.94 3138
7034.74 3182
7035.53 3201
7036.32 3221
7037.11 3274
7037.90 3364
7038.69 3347
7039.49 3376
7040.28 3308
7041.07 3245
7041.86 3352
7042.65 3515
7043.45 3519
7044.24 3482
7045.03 3516
7045.82 3422
7046.61 3362
7047.41 3424
7048.20 3599
7048.99 3797
7049.78 3938
7050.58 4053
7051.37 4180
7052.16 4082
7052.95 3966
7053.75 3740
7054.54 3524
7055.33 3421
7056.13 3395
7056.92 3195
7057.71 3158
7058.50 3268
7059.30 3247
7060.09 3220
7060.88 3173
7061.68 3129
7062.47 3048
7063.26 3035
7064.06 2993
7064.85 2908
7065.64 2768
7066.44 2753
7067.23 2736
7068.02 2722
7068.82 2625
7069.61 2558
7070.40 2537
7071.20 2468
7071.99 2430
7072.78 2498
7073.58 2404
7074.37 2408
7075.17 2266
7075.96 2221
7076.75 2248
7077.55 2235
7078.34 2188
7079.14 2194
7079.93 2173
7080.72 2201
7081.52 2216
7082.31 2142
7083.11 2182
7083.90 2195
7084.70 2143
7085.49 2100
7086.28 2131
7087.08 2165
7087.87 2242
7088.67 2238
7089.46 2230
7090.26 2172
7091.05 2086
7091.85 2076
7092.64 1992
7093.44 1946
7094.23 1929
7095.03 1906
7095.82 1899
7096.62 1904
7097.41 1868
7098.21 1906
7099.00 1952
7099.80 1869
7100.59 1807
7101.39 1721
7102.18 1802
7102.98 1858
7103.77 1787
7104.57 1754
7105.37 1758
7106.16 1717
7106.96 1624
7107.75 1713
7108.55 1745
7109.34 1667
7110.14 1692
7110.94 1658
7111.73 1650
7112.53 1643
7113.32 1675
7114.12 1674
7114.92 1588
7115.71 1660
7116.51 1689
7117.30 1739
7118.10 1658
7118.90 1634
7119.69 1671
7120.49 1683
7121.29 1671
7122.08 1626
7122.88 1646
7123.68 1634
7124.47 1610
7125.27 1590
7126.07 1661
7126.86 1668
7127.66 1702
7128.46 1716
7129.25 1747
7130.05 1782
7130.85 1723
7131.64 1730
7132.44 1736
7133.24 1670
7134.04 1624
7134.83 1648
7135.63 1609
7136.43 1583
7137.23 1551
7138.02 1574
7138.82 1552
7139.62 1433
7140.42 1450
7141.21 1509
7142.01 1502
7142.81 1420
7143.61 1456
7144.40 1473
7145.20 1445
7146.00 1370
7146.80 1387
7147.59 1451
7148.39 1387
7149.19 1371
7149.99 1370
7150.79 1398
7151.59 1440
7152.38 1408
7153.18 1416
7153.98 1369
7154.78 1412
7155.58 1432
7156.38 1429
7157.17 1440
7157.97 1487
7158.77 1443
7159.57 1447
7160.37 1336
7161.17 1340
7161.97 1387
7162.76 1371
7163.56 1406
7164.36 1360
7165.16 1396
7165.96 1376
7166.76 1406
7167.56 1396
7168.36 1336
7169.16 1349
7169.96 1371
7170.75 1335
7171.55 1295
7172.35 1294
7173.15 1281
7173.95 1282
7174.75 1273
7175.55 1252
7176.35 1282
7177.15 1295
7177.95 1274
7178.75 1267
7179.55 1231
7180.35 1282
7181.15 1317
7181.95 1391
7182.75 1332
7183.55 1334
7184.35 1310
7185.15 1340
7185.95 1331
7186.75 1292
7187.55 1317
7188.35 1334
7189.15 1232
7189.95 1263
7190.75 1285
7191.55 1205
7192.35 1230
7193.15 1261
7193.95 1250
7194.75 1273
7195.55 1245
7196.35 1217
7197.15 1240
7197.95 1275
7198.76 1228
7199.56 1231
7200.36 1246
7201.16 1233
7201.96 1239
7202.76 1253
7203.56 1275
7204.36 1292
7205.16 1264
7205.96 1249
7206.77 1242
7207.57 1294
7208.37 1332
7209.17 1353
7209.97 1309
7210.77 1326
7211.57 1290
7212.38 1318
7213.18 1384
7213.98 1342
7214.78 1362
7215.58 1380
7216.38 1344
7217.19 1333
7217.99 1408
7218.79 1428
7219.59 1390
7220.39 1401
7221.20 1389
7222.00 1393
7222.80 1319
7223.60 1330
7224.40 1389
7225.21 1321
7226.01 1306
7226.81 1284
7227.61 1302
7228.42 1358
7229.22 1314
7230.02 1311
7230.82 1296
7231.63 1349
7232.43 1362
7233.23 1427
7234.03 1478
7234.84 1570
7235.64 1710
7236.44 1711
7237.25 1755
7238.05 1779
7238.85 1656
7239.65 1661
7240.46 1534
7241.26 1514
7242.06 1475
7242.87 1439
7243.67 1414
7244.47 1410
7245.28 1360
7246.08 1277
7246.88 1267
7247.69 1307
7248.49 1328
7249.30 1358
7250.10 1348
7250.90 1309
7251.71 1303
7252.51 1337
7253.31 1330
7254.12 1399
7254.92 1352
7255.73 1377
7256.53 1350
7257.33 1289
7258.14 1294
7258.94 1310
7259.75 1340
7260.55 1331
7261.35 1294
7262.16 1353
7262.96 1405
7263.77 1318
7264.57 1356
7265.38 1378
7266.18 1356
7266.99 1390
7267.79 1418
7268.59 1382
7269.40 1386
7270.20 1449
7271.01 1409
7271.81 1407
7272.62 1356
7273.42 1385
7274.23 1398
7275.03 1475
7275.84 1438
7276.64 1421
7277.45 1406
7278.25 1491
7279.06 1525
7279.86 1525
7280.67 1546
7281.48 1689
7282.28 1810
7283.09 1898
7283.89 1978
7284.70 2127
7285.50 2117
7286.31 2060
7287.11 2066
7287.92 1986
7288.73 1893
7289.53 1797
7290.34 1716
7291.14 1603
7291.95 1589
7292.76 1521
7293.56 1469
7294.37 1449
7295.17 1480
7295.98 1546
7296.79 1527
7297.59 1494
7298.40 1545
7299.21 1587
7300.01 1569
7300.82 1570
7301.62 1529
7302.43 1540
7303.24 1553
7304.04 1561
7304.85 1586
7305.66 1581
7306.46 1631
7307.27 1667
7308.08 1665
7308.89 1704
7309.69 1719
7310.50 1822
7311.31 1831
7312.11 1855
7312.92 1910
7313.73 1875
7314.53 1813
7315.34 1905
7316.15 2088
7316.96 2333
7317.76 2567
7318.57 2889
7319.38 3107
7320.19 3268
7320.99 3168
7321.80 2862
7322.61 2581
7323.42 2389
7324.22 2157
7325.03 2075
7325.84 1929
7326.65 1857
7327.46 1817
7328.26 1696
7329.07 1717
7329.88 1648
7330.69 1708
7331.50 1736
7332.30 1734
7333.11 1735
7333.92 1723
7334.73 1737
7335.54 1776
7336.35 1731
7337.15 1742
7337.96 1775
7338.77 1726
7339.58 1786
7340.39 1825
7341.20 1732
7342.01 1701
7342.82 1670
7343.62 1601
7344.43 1553
7345.24 1542
7346.05 1568
7346.86 1581
7347.67 1576
7348.48 1539
7349.29 1495
7350.10 1460
7350.91 1473
7351.71 1426
7352.52 1469
7353.33 1412
7354.14 1442
7354.95 1493
7355.76 1439
7356.57 1401
7357.38 1481
7358.19 1494
7359.00 1553
7359.81 1660
7360.62 1592
7361.43 1546
7362.24 1550
7363.05 1600
7363.86 1609
7364.67 1601
7365.48 1563
7366.29 1535
7367.10 1492
7367.91 1407
7368.72 1382
7369.53 1369
7370.34 1379
7371.15 1357
7371.96 1316
7372.77 1377
7373.58 1333
7374.39 1316
7375.20 1316
7376.01 1323
7376.82 1321
7377.63 1337
7378.45 1442
7379.26 1456
7380.07 1442
7380.88 1449
7381.69 1527
7382.50 1532
7383.31 1453
7384.12 1449
7384.93 1395
7385.74 1410
7386.56 1363
7387.37 1284
7388.18 1259
7388.99 1245
7389.80 1291
7390.61 1258
7391.42 1249
7392.24 1243
7393.05 1204
7393.86 1234
7394.67 1272
7395.48 1240
7396.29 1239
7397.10 1217
7397.92 1231
7398.73 1230
7399.54 1306
7400.35 1305
7401.16 1317
7401.98 1347
7402.79 1367
7403.60 1267
7404.41 1262
7405.23 1304
7406.04 1215
7406.85 1168
7407.66 1195
7408.47 1158
7409.29 1169
7410.10 1177
7410.91 1142
7411.72 1150
7412.54 1156
7413.35 1110
7414.16 1112
7414.98 1152
7415.79 1136
7416.60 1119
7417.41 1133
7418.23 1135
7419.04 1108
7419.85 1100
7420.67 1114
7421.48 1130
7422.29 1098
7423.11 1101
7423.92 1100
7424.73 1065
7425.54 1082
7426.36 1076
7427.17 1093
7427.99 1076
7428.80 1037
7429.61 1056
7430.43 1046
7431.24 1001
7432.05 1077
7432.87 1081
7433.68 1113
7434.49 1053
7435.31 1058
7436.12 1079
7436.94 1099
7437.75 1100
7438.56 1078
7439.38 1075
7440.19 1105
7441.01 1114
7441.82 1158
7442.64 1093
7443.45 1118
7444.26 1119
7445.08 1122
7445.89 1092
7446.71 1056
7447.52 1054
7448.34 1041
7449.15 1077
7449.97 1118
7450.78 1124
7451.59 1115
7452.41 1068
7453.22 1110
7454.04 1083
7454.85 1105
7455.67 1082
7456.48 1106
7457.30 1077
7458.11 1134
7458.93 1100
7459.74 1126
7460.56 1090
7461.38 1093
7462.19 1099
7463.01 1114
7463.82 1065
7464.64 1104
7465.45 1104
7466.27 1142
7467.08 1133
7467.90 1089
7468.72 1078
7469.53 1133
7470.35 1125
7471.16 1242
7471.98 1242
7472.79 1155
7473.61 1244
7474.43 1240
7475.24 1237
7476.06 1177
7476.87 1211
7477.69 1167
7478.51 1207
7479.32 1222
7480.14 1162
7480.96 1224
7481.77 1161
7482.59 1151
7483.41 1180
7484.22 1127
7485.04 1131
7485.85 1191
7486.67 1170
7487.49 1123
7488.31 1142
7489.12 1097
7489.94 1147
7490.76 1147
7491.57 1101
7492.39 1152
7493.21 1118
7494.02 1123
7494.84 1090
7495.66 1121
7496.48 1122
7497.29 1142
7498.11 1213
7498.93 1193
7499.74 1123
7500.56 1098
7501.38 1120
7502.20 1116
7503.01 1167
7503.83 1207
7504.65 1190
7505.47 1171
7506.29 1166
7507.10 1206
7507.92 1181
7508.74 1165
7509.56 1159
7510.37 1160
7511.19 1154
7512.01 1179
7512.83 1206
7513.65 1196
7514.47 1180
7515.28 1193
7516.10 1138
7516.92 1148
7517.74 1121
7518.56 1194
7519.38 1119
7520.19 1126
7521.01 1160
7521.83 1151
7522.65 1146
7523.47 1179
7524.29 1181
7525.11 1170
7525.92 1192
7526.74 1170
7527.56 1199
7528.38 1192
7529.20 1208
7530.02 1216
7530.84 1198
7531.66 1211
7532.48 1242
7533.30 1194
7534.12 1147
7534.93 1175
7535.75 1174
7536.57 1156
7537.39 1174
7538.21 1224
7539.03 1209
7539.85 1202
7540.67 1225
7541.49 1213
7542.31 1166
7543.13 1225
7543.95 1207
7544.77 1228
7545.59 1185
7546.41 1220
7547.23 1214
7548.05 1217
7548.87 1216
7549.69 1217
7550.51 1220
7551.33 1242
7552.15 1265
7552.97 1266
7553.79 1290
7554.61 1270
7555.43 1281
7556.25 1285
7557.07 1313
7557.89 1330
7558.71 1364
7559.53 1333
7560.36 1330
7561.18 1293
7562.00 1310
7562.82 1315
7563.64 1328
7564.46 1335
7565.28 1311
7566.10 1347
7566.92 1374
7567.74 1332
7568.56 1353
7569.39 1389
7570.21 1368
7571.03 1333
7571.85 1319
7572.67 1348
7573.49 1382
7574.31 1430
7575.14 1405
7575.96 1425
7576.78 1402
7577.60 1434
7578.42 1442
7579.24 1457
7580.06 1409
7580.89 1440
7581.71 1526
7582.53 1485
7583.35 1495
7584.17 1516
7585.00 1498
7585.82 1481
7586.64 1571
7587.46 1566
7588.29 1593
7589.11 1617
7589.93 1685
7590.75 1579
7591.57 1618
7592.40 1606
7593.22 1622
7594.04 1657
7594.86 1617
7595.69 1704
7596.51 1771
7597.33 1777
7598.15 1741
7598.98 1827
7599.80 1855
7600.62 1839
7601.45 1909
7602.27 1989
7603.09 2040
7603.92 2062
7604.74 2110
7605.56 2191
7606.38 2144
7607.21 2106
7608.03 2025
7608.85 2028
7609.68 1944
7610.50 1948
7611.32 1903
7612.15 1854
7612.97 1901
7613.80 1897
7614.62 1990
7615.44 2004
7616.27 2095
7617.09 2296
7617.91 2388
7618.74 2521
7619.56 2601
7620.39 2488
7621.21 2389
7622.03 2297
7622.86 2190
7623.68 2163
7624.51 2155
7625.33 2215
7626.15 2159
7626.98 2071
7627.80 2049
7628.63 2096
7629.45 2152
7630.28 2121
7631.10 2146
7631.93 2130
7632.75 2126
7633.58 2153
7634.40 2130
7635.22 2050
7636.05 1924
7636.87 1901
7637.70 1845
7638.52 1768
7639.35 1726
7640.17 1708
7641.00 1661
7641.82 1689
7642.65 1700
7643.47 1760
7644.30 1761
7645.13 1842
7645.95 1963
7646.78 1952
7647.60 1948
7648.43 1914
7649.25 1795
7650.08 1775
7650.90 1711
7651.73 1668
7652.55 1583
7653.38 1500
7654.21 1474
7655.03 1468
7655.86 1403
7656.68 1450
7657.51 1419
7658.34 1322
7659.16 1380
7659.99 1369
7660.81 1384
7661.64 1290
7662.47 1307
7663.29 1390
7664.12 1392
7664.95 1367
7665.77 1358
7666.60 1373
7667.42 1361
7668.25 1372
7669.08 1370
7669.90 1343
7670.73 1382
7671.56 1350
7672.38 1324
7673.21 1355
7674.04 1334
7674.87 1411
7675.69 1374
7676.52 1344
7677.35 1314
7678.17 1291
7679.00 1306
7679.83 1332
7680.65 1354
7681.48 1406
7682.31 1398
7683.14 1427
7683.96 1506
7684.79 1580
7685.62 1607
7686.45 1566
7687.27 1585
7688.10 1573
7688.93 1464
7689.76 1421
7690.58 1473
7691.41 1363
7692.24 1345
7693.07 1331
7693.90 1327
7694.72 1308
7695.55 1360
7696.38 1325
7697.21 1437
7698.04 1420
7698.86 1481
7699.69 1507
7700.52 1434
7701.35 1431
7702.18 1392
7703.01 1386
7703.83 1407
7704.66 1346
7705.49 1348
7706.32 1300
7707.15 1230
7707.98 1187
7708.81 1200
7709.63 1249
7710.46 1242
7711.29 1194
7712.12 1238
7712.95 1202
7713.78 1267
7714.61 1231
7715.44 1167
7716.27 1209
7717.10 1224
7717.93 1198
7718.75 1176
7719.58 1152
7720.41 1185
7721.24 1139
7722.07 1216
7722.90 1163
7723.73 1153
7724.56 1188
7725.39 1160
7726.22 1188
7727.05 1174
7727.88 1191
7728.71 1192
7729.54 1177
7730.37 1154
7731.20 1163
7732.03 1134
7732.86 1134
7733.69 1144
7734.52 1121
7735.35 1064
7736.18 1073
7737.01 1109
7737.84 1094
7738.67 1034
7739.50 1067
7740.33 1047
7741.16 1086
7741.99 1080
7742.82 1063
7743.65 1137
7744.48 1114
7745.31 1137
7746.14 1165
7746.98 1145
7747.81 1169
7748.64 1186
7749.47 1206
7750.30 1195
7751.13 1125
7751.96 1119
7752.79 1073
7753.62 1077
7754.45 1074
7755.29 1001
7756.12 1053
7756.95 1089
7757.78 1025
7758.61 1057
7759.44 1000
7760.27 989
7761.11 1035
7761.94 1046
7762.77 1049
7763.60 1060
7764.43 1048
7765.26 1060
7766.10 1016
7766.93 1086
7767.76 1073
7768.59 1039
7769.42 1064
7770.26 1056
7771.09 1049
7771.92 1028
7772.75 1019
7773.58 1025
7774.42 1058
7775.25 1053
7776.08 1109
7776.91 1120
7777.75 1053
7778.58 1055
7779.41 1038
7780.24 1081
7781.08 1125
7781.91 1125
7782.74 1187
7783.57 1113
7784.41 1099
7785.24 1110
7786.07 1138
7786.91 1130
7787.74 1089
7788.57 1111
7789.40 1091
7790.24 1080
7791.07 1115
7791.90 1120
7792.74 1213
7793.57 1171
7794.40 1181
7795.24 1179
7796.07 1195
7796.90 1165
7797.74 1157
7798.57 1215
7799.40 1196
7800.24 1227
7801.07 1246
7801.91 1238
7802.74 1233
7803.57 1244
7804.41 1298
7805.24 1345
7806.07 1314
7806.91 1293
7807.74 1340
7808.58 1313
7809.41 1333
7810.25 1397
7811.08 1396
7811.91 1440
7812.75 1552
7813.58 1580
7814.42 1570
7815.25 1532
7816.09 1551
7816.92 1523
7817.75 1565
7818.59 1600
7819.42 1544
7820.26 1561
7821.09 1677
7821.93 1758
7822.76 1773
7823.60 1849
7824.43 1904
7825.27 1791
7826.10 1780
7826.94 1744
7827.77 1706
7828.61 1704
7829.44 1613
7830.28 1639
7831.11 1661
7831.95 1601
7832.78 1663
7833.62 1740
7834.46 1827
7835.29 1899
7836.13 1854
7836.96 1825
7837.80 1753
7838.63 1691
7839.47 1679
7840.31 1578
7841.14 1515
7841.98 1524
7842.81 1486
7843.65 1454
7844.48 1407
7845.32 1426
7846.16 1354
7846.99 1401
7847.83 1350
7848.67 1342
7849.50 1367
7850.34 1381
7851.17 1330
7852.01 1302
7852.85 1370
7853.68 1342
7854.52 1337
7855.36 1335
7856.19 1319
7857.03 1246
7857.87 1334
7858.70 1330
7859.54 1357
7860.38 1356
7861.21 1381
7862.05 1364
7862.89 1368
7863.72 1374
7864.56 1362
7865.40 1371
7866.24 1384
7867.07 1344
7867.91 1349
7868.75 1365
7869.59 1409
7870.42 1384
7871.26 1429
7872.10 1400
7872.94 1437
7873.77 1495
7874.61 1534
7875.45 1559
7876.29 1649
7877.12 1805
7877.96 1815
7878.80 1890
7879.64 1875
7880.47 1958
7881.31 1879
7882.15 1843
7882.99 1716
7883.83 1722
7884.66 1682
7885.50 1626
7886.34 1534
7887.18 1527
7888.02 1558
7888.86 1513
7889.69 1533
7890.53 1524
7891.37 1638
7892.21 1650
7893.05 1652
7893.89 1664
7894.73 1623
7895.56 1565
7896.40 1506
7897.24 1520
7898.08 1481
7898.92 1472
7899.76 1407
7900.60 1433
7901.44 1421
7902.28 1361
7903.12 1295
7903.95 1371
7904.79 1321
7905.63 1345
7906.47 1338
7907.31 1353
7908.15 1289
7908.99 1289
7909.83 1320
7910.67 1391
7911.51 1402
7912.35 1388
7913.19 1416
7914.03 1435
7914.87 1462
7915.71 1553
7916.55 1596
7917.39 1588
7918.23 1651
7919.07 1622
7919.91 1545
7920.75 1572
7921.59 1515
7922.43 1450
7923.27 1366
7924.11 1298
7924.95 1333
7925.79 1284
7926.63 1336
7927.47 1303
7928.31 1277
7929.15 1265
7929.99 1249
7930.83 1292
7931.67 1298
7932.51 1304
7933.35 1265
7934.19 1241
7935.04 1206
7935.88 1231
7936.72 1270
7937.56 1282
7938.40 1247
7939.24 1259
7940.08 1220
7940.92 1192
7941.76 1180
7942.60 1221
7943.45 1203
7944.29 1210
7945.13 1244
7945.97 1249
7946.81 1326
7947.65 1379
7948.49 1302
7949.34 1329
7950.18 1380
7951.02 1379
7951.86 1367
7952.70 1425
7953.54 1539
7954.39 1552
7955.23 1568
7956.07 1566
7956.91 1645
7957.75 1629
7958.60 1639
7959.44 1667
7960.28 1644
7961.12 1614
7961.96 1563
7962.81 1544
7963.65 1538
7964.49 1610
7965.33 1628
7966.18 1756
7967.02 1925
7967.86 1979
7968.70 2094
7969.55 1980
7970.39 1876
7971.23 1791
7972.08 1649
7972.92 1518
7973.76 1416
7974.60 1381
7975.45 1381
7976.29 1335
7977.13 1299
7977.98 1291
7978.82 1236
7979.66 1215
7980.51 1258
7981.35 1269
7982.19 1263
7983.04 1172
7983.88 1155
7984.72 1166
7985.57 1161
7986.41 1180
7987.25 1151
7988.10 1146
7988.94 1164
7989.78 1132
7990.63 1068
7991.47 1075
7992.32 1056
7993.16 1014
7994.00 1089
7994.85 1091
7995.69 1018
7996.54 964
7997.38 966
7998.22 925
7999.07 961
7999.91 979
8000.76 978
8001.60 974
8002.45 991
8003.29 943
8004.13 939
8004.98 947
8005.82 917
8006.67 937
8007.51 938
8008.36 963
8009.20 914
8010.05 905
8010.89 948
8011.74 928
8012.58 905
8013.43 880
8014.27 896
8015.12 904
8015.96 886
8016.81 873
8017.65 897
8018.50 897
8019.34 880
8020.19 829
8021.03 841
8021.88 895
8022.72 903
8023.57 851
8024.41 852
8025.26 855
8026.11 881
8026.95 863
8027.80 891
8028.64 877
8029.49 851
8030.33 846
8031.18 820
8032.03 878
8032.87 850
8033.72 818
8034.56 809
8035.41 847
8036.26 847
8037.10 833
8037.95 866
8038.80 881
8039.64 865
8040.49 847
8041.34 807
8042.18 874
8043.03 856
8043.87 854
8044.72 842
8045.57 815
8046.41 864
8047.26 830
8048.11 829
8048.96 822
8049.80 852
8050.65 825
8051.50 869
8052.34 807
8053.19 784
8054.04 790
8054.88 781
8055.73 813
8056.58 819
8057.43 812
8058.27 797
8059.12 784
8059.97 773
8060.82 792
8061.66 795
8062.51 763
8063.36 789
8064.21 779
8065.05 779
8065.90 794
8066.75 798
8067.60 782
8068.44 801
8069.29 764
8070.14 786
8070.99 760
8071.84 771
8072.68 791
8073.53 783
8074.38 743
8075.23 788
8076.08 769
8076.93 756
8077.77 759
8078.62 797
8079.47 786
8080.32 773
8081.17 755
8082.02 774
8082.87 760
8083.71 737
8084.56 783
8085.41 774
8086.26 795
8087.11 796
8087.96 772
8088.81 775
8089.66 773
8090.51 771
8091.35 831
8092.20 756
8093.05 745
8093.90 792
8094.75 767
8095.60 749
8096.45 769
8097.30 776
8098.15 744
8099.00 756
8099.85 744
8100.70 768
8101.55 758
8102.40 753
8103.25 767
8104.10 752
8104.95 702
8105.80 723
8106.65 768
8107.50 791
8108.35 778
8109.20 781
8110.05 762
8110.90 729
8111.75 732
8112.60 708
8113.45 677
8114.30 774
8115.15 775
8116.00 796
8116.85 813
8117.70 781
8118.55 803
8119.40 786
8120.25 812
8121.10 797
8121.95 785
8122.80 778
8123.65 787
8124.50 777
8125.35 753
8126.20 772
8127.06 830
8127.91 800
8128.76 833
8129.61 844
8130.46 875
8131.31 834
8132.16 843
8133.01 856
8133.86 870
8134.72 818
8135.57 821
8136.42 814
8137.27 763
8138.12 761
8138.97 770
8139.83 805
8140.68 784
8141.53 794
8142.38 798
8143.23 806
8144.08 816
8144.94 752
8145.79 749
8146.64 754
8147.49 792
8148.34 803
8149.20 804
8150.05 797
8150.90 800
8151.75 829
8152.60 790
8153.46 826
8154.31 858
8155.16 819
8156.01 828
8156.87 876
8157.72 880
8158.57 889
8159.42 794
8160.28 816
8161.13 764
8161.98 711
8162.84 723
8163.69 759
8164.54 752
8165.39 750
8166.25 730
8167.10 744
8167.95 756
8168.81 753
8169.66 744
8170.51 732
8171.37 755
8172.22 741
8173.07 743
8173.93 696
8174.78 694
8175.63 738
8176.49 767
8177.34 759
8178.19 711
8179.05 708
8179.90 715
8180.76 732
8181.61 708
8182.46 700
8183.32 718
8184.17 678
8185.02 676
8185.88 705
8186.73 682
8187.59 682
8188.44 700
8189.30 700
8190.15 725
8191.00 672
8191.86 669
8192.71 682
8193.57 700
8194.42 709
8195.28 774
8196.13 721
8196.99 732
8197.84 707
8198.69 738
8199.55 660
8200.40 701
8201.26 708
8202.11 785
8202.97 764
8203.82 716
8204.68 772
8205.53 733
8206.39 736
8207.24 706
8208.10 704
8208.95 705
8209.81 701
8210.67 738
8211.52 714
8212.38 736
8213.23 778
8214.09 721
8214.94 755
8215.80 733
8216.65 707
8217.51 698
8218.37 722
8219.22 756
8220.08 708
8220.93 712
8221.79 725
8222.64 700
8223.50 724
8224.36 738
8225.21 722
8226.07 751
8226.92 737
8227.78 718
8228.64 720
8229.49 712
8230.35 714
8231.21 729
8232.06 693
8232.92 703
8233.78 704
8234.63 661
8235.49 751
8236.35 719
8237.20 731
8238.06 678
8238.92 697
8239.77 722
8240.63 684
8241.49 690
8242.34 737
8243.20 723
8244.06 731
8244.91 703
8245.77 701
8246.63 705
8247.49 706
8248.34 691
8249.20 729
8250.06 725
8250.92 713
8251.77 759
8252.63 737
8253.49 722
8254.35 753
8255.20 738
8256.06 749
8256.92 749
8257.78 768
8258.63 778
8259.49 705
8260.35 714
8261.21 788
8262.07 772
8262.92 813
8263.78 793
8264.64 774
8265.50 775
8266.36 782
8267.22 795
8268.07 742
8268.93 783
8269.79 788
8270.65 744
8271.51 760
8272.37 795
8273.22 783
8274.08 791
8274.94 809
8275.80 827
8276.66 855
8277.52 857
8278.38 953
8279.24 924
8280.09 957
8280.95 963
8281.81 986
8282.67 1003
8283.53 944
8284.39 901
8285.25 883
8286.11 878
8286.97 906
8287.83 882
8288.69 860
8289.55 897
8290.41 950
8291.26 940
8292.12 960
8292.98 1027
8293.84 1038
8294.70 1076
8295.56 1040
8296.42 970
8297.28 986
8298.14 957
8299.00 961
8299.86 920
8300.72 903
8301.58 928
8302.44 903
8303.30 840
8304.16 848
8305.02 825
8305.88 844
8306.74 810
8307.60 830
8308.46 813
8309.33 803
8310.19 811
8311.05 799
8311.91 781
8312.77 785
8313.63 798
8314.49 812
8315.35 787
8316.21 793
8317.07 809
8317.93 840
8318.79 797
8319.65 780
8320.52 798
8321.38 816
8322.24 773
8323.10 774
8323.96 765
8324.82 761
8325.68 794
8326.54 770
8327.41 738
8328.27 776
8329.13 755
8329.99 779
8330.85 725
8331.71 761
8332.57 826
8333.44 736
8334.30 751
8335.16 784
8336.02 770
8336.88 775
8337.75 753
8338.61 763
8339.47 789
8340.33 819
8341.19 830
8342.06 832
8342.92 817
8343.78 772
8344.64 765
8345.50 817
8346.37 832
8347.23 850
8348.09 823
8348.95 783
8349.82 816
8350.68 790
8351.54 776
8352.40 801
8353.27 804
8354.13 834
8354.99 811
8355.86 840
8356.72 841
8357.58 819
8358.45 804
8359.31 815
8360.17 845
8361.03 805
8361.90 816
8362.76 855
8363.62 811
8364.49 824
8365.35 819
8366.21 775
8367.08 835
8367.94 824
8368.80 804
8369.67 808
8370.53 822
8371.40 822
8372.26 814
8373.12 870
8373.99 846
8374.85 859
8375.71 825
8376.58 835
8377.44 854
8378.31 854
8379.17 803
8380.03 827
8380.90 886
8381.76 895
8382.63 845
8383.49 826
8384.36 854
8385.22 883
8386.08 863
8386.95 884
8387.81 907
8388.68 942
8389.54 907
8390.41 915
8391.27 892
8392.14 901
8393.00 851
8393.87 883
8394.73 900
8395.60 861
8396.46 835
8397.33 897
8398.19 905
8399.06 916
8399.92 924
8400.79 922
8401.65 946
8402.52 874
8403.38 885
8404.25 972
8405.11 932
8405.98 913
8406.84 932
8407.71 923
8408.58 938
8409.44 954
8410.31 961
8411.17 970
8412.04 988
8412.90 1046
8413.77 1040
8414.64 1007
8415.50 1009
8416.37 1075
8417.23 1049
8418.10 1043
8418.97 1087
8419.83 1109
8420.70 1094
8421.56 1124
8422.43 1096
8423.30 1098
8424.16 1085
8425.03 1152
8425.90 1145
8426.76 1138
8427.63 1169
8428.50 1176
8429.36 1197
8430.23 1243
8431.10 1237
8431.96 1203
8432.83 1257
8433.70 1256
8434.56 1244
8435.43 1285
8436.30 1311
8437.16 1321
8438.03 1337
8438.90 1433
8439.77 1462
8440.63 1518
8441.50 1543
8442.37 1555
8443.24 1605
8444.10 1631
8444.97 1629
8445.84 1691
8446.71 1704
8447.57 1707
8448.44 1695
8449.31 1747
8450.18 1810
8451.04 1748
8451.91 1813
8452.78 1924
8453.65 2057
8454.52 2146
8455.38 2354
8456.25 2604
8457.12 2752
8457.99 2759
8458.86 2667
8459.72 2492
8460.59 2417
8461.46 2234
8462.33 2023
8463.20 1931
8464.07 1853
8464.93 1818
8465.80 1661
8466.67 1626
8467.54 1563
8468.41 1524
8469.28 1462
8470.15 1444
8471.02 1414
8471.88 1416
8472.75 1403
8473.62 1382
8474.49 1368
8475.36 1394
8476.23 1416
8477.10 1433
8477.97 1404
8478.84 1401
8479.71 1469
8480.58 1513
8481.44 1557
8482.31 1638
8483.18 1563
8484.05 1613
8484.92 1570
8485.79 1548
8486.66 1498
8487.53 1489
8488.40 1429
8489.27 1358
8490.14 1416
8491.01 1397
8491.88 1421
8492.75 1411
8493.62 1421
8494.49 1411
8495.36 1402
8496.23 1429
8497.10 1426
8497.97 1426
8498.84 1366
8499.71 1319
8500.58 1329
8501.45 1324
8502.32 1296
8503.19 1317
8504.06 1317
8504.93 1321
8505.80 1346
8506.67 1321
8507.55 1341
8508.42 1363
8509.29 1396
8510.16 1370
8511.03 1369
8511.90 1420
8512.77 1408
8513.64 1394
8514.51 1437
8515.38 1465
8516.25 1397
8517.13 1461
8518.00 1466
8518.87 1463
8519.74 1494
8520.61 1485
8521.48 1559
8522.35 1649
8523.23 1773
8524.10 1846
8524.97 1964
8525.84 2108
8526.71 2140
8527.58 2092
8528.46 2100
8529.33 2075
8530.20 1969
8531.07 1844
8531.94 1832
8532.81 1721
8533.69 1601
8534.56 1574
8535.43 1537
8536.30 1521
8537.18 1468
8538.05 1515
8538.92 1467
8539.79 1437
8540.66 1418
8541.54 1386
8542.41 1374
8543.28 1334
8544.15 1294
8545.03 1257
8545.90 1271
8546.77 1280
8547.64 1342
8548.52 1378
8549.39 1381
8550.26 1440
8551.14 1457
8552.01 1527
8552.88 1611
8553.76 1641
8554.63 1698
8555.50 1747
8556.37 1751
8557.25 1676
8558.12 1623
8558.99 1590
8559.87 1530
8560.74 1478
8561.61 1452
8562.49 1409
8563.36 1397
8564.24 1326
8565.11 1374
8565.98 1360
8566.86 1335
8567.73 1346
8568.60 1335
8569.48 1349
8570.35 1325
8571.23 1285
8572.10 1341
8572.97 1304
8573.85 1274
8574.72 1310
8575.60 1266
8576.47 1296
8577.34 1286
8578.22 1340
8579.09 1335
8579.97 1327
8580.84 1335
8581.72 1309
8582.59 1336
8583.47 1394
8584.34 1429
8585.21 1386
8586.09 1367
8586.96 1452
8587.84 1378
8588.71 1448
8589.59 1432
8590.46 1454
8591.34 1389
8592.21 1488
8593.09 1486
8593.96 1482
8594.84 1498
8595.71 1529
8596.59 1547
8597.46 1513
8598.34 1522
8599.22 1494
8600.09 1516
8600.97 1603
8601.84 1652
8602.72 1618
8603.59 1641
8604.47 1638
8605.34 1615
8606.22 1649
8607.10 1692
8607.97 1671
8608.85 1688
8609.72 1717
8610.60 1782
8611.47 1722
8612.35 1701
8613.23 1746
8614.10 1731
8614.98 1812
8615.86 1803
8616.73 1844
8617.61 1900
8618.48 1929
8619.36 1919
8620.24 1913
8621.11 1972
8621.99 2028
8622.87 2028
8623.74 2088
8624.62 2145
8625.50 2086
8626.37 2081
8627.25 2131
8628.13 2148
8629.00 2183
8629.88 2222
8630.76 2265
8631.64 2256
8632.51 2222
8633.39 2285
8634.27 2221
8635.14 2266
8636.02 2266
8636.90 2292
8637.78 2374
8638.65 2340
8639.53 2361
8640.41 2397
8641.29 2453
8642.16 2499
8643.04 2565
8643.92 2588
8644.80 2600
8645.67 2674
8646.55 2730
8647.43 2747
8648.31 2747
8649.18 2829
8650.06 2839
8650.94 2890
8651.82 2941
8652.70 2944
8653.58 2992
8654.45 2932
8655.33 2951
8656.21 3075
8657.09 3077
8657.97 3118
8658.84 3305
8659.72 3405
8660.60 3641
8661.48 3909
8662.36 4204
8663.24 4529
8664.12 4676
8664.99 4830
8665.87 4950
8666.75 5030
8667.63 4969
8668.51 4691
8669.39 4596
8670.27 4480
8671.15 4550
8672.03 4591
8672.91 4742
8673.78 4914
8674.66 4992
8675.54 5044
8676.42 4899
8677.30 4812
8678.18 4530
8679.06 4190
8679.94 3997
8680.82 3826
8681.70 3493
8682.58 3298
8683.46 3149
8684.34 3113
8685.22 3045
8686.10 3044
8686.98 3181
8687.86 3429
8688.74 3666
8689.62 3974
8690.50 4331
8691.38 4673
8692.26 4965
8693.14 5251
8694.02 5211
8694.90 5126
8695.78 4871
8696.66 4584
8697.54 4336
8698.42 4013
8699.30 3777
8700.18 3653
8701.06 3579
8701.94 3408
8702.82 3353
8703.70 3397
8704.58 3275
8705.46 2985
8706.34 2883
8707.23 2767
8708.11 2557
8708.99 2533
8709.87 2342
8710.75 2224
8711.63 2154
8712.51 2062
8713.39 2092
8714.27 2026
8715.16 1931
8716.04 1893
8716.92 1908
8717.80 1824
8718.68 1818
8719.56 1811
8720.44 1783
8721.33 1815
8722.21 1829
8723.09 1833
8723.97 1788
8724.85 1787
8725.73 1811
8726.62 1828
8727.50 1821
8728.38 1953
8729.26 2023
8730.14 1989
8731.03 1976
8731.91 2033
8732.79 1955
8733.67 1974
8734.55 1896
8735.44 1875
8736.32 1853
8737.20 1841
8738.08 1813
8738.97 1870
8739.85 1837
8740.73 1851
8741.61 1806
8742.50 1833
8743.38 1850
8744.26 1801
8745.14 1778
8746.03 1818
8746.91 1788
8747.79 1763
8748.68 1717
8749.56 1752
8750.44 1733
8751.33 1800
8752.21 1733
8753.09 1756
8753.97 1781
8754.86 1790
8755.74 1752
8756.62 1776
8757.51 1773
8758.39 1818
8759.28 1825
8760.16 1778
8761.04 1797
8761.93 1754
8762.81 1757
8763.69 1744
8764.58 1717
8765.46 1746
8766.34 1729
8767.23 1723
8768.11 1727
8769.00 1696
8769.88 1708
8770.76 1662
8771.65 1682
8772.53 1648
8773.42 1622
8774.30 1624
8775.19 1619
8776.07 1541
8776.95 1576
8777.84 1582
8778.72 1543
8779.61 1547
8780.49 1486
8781.38 1468
8782.26 1535
8783.15 1531
8784.03 1584
8784.92 1525
8785.80 1496
8786.69 1429
8787.57 1519
8788.46 1514
8789.34 1449
8790.23 1455
8791.11 1436
8792.00 1395
8792.88 1406
8793.77 1367
8794.65 1326
8795.54 1359
8796.42 1386
8797.31 1331
8798.19 1326
8799.08 1307
8799.96 1269
8800.85 1252
8801.74 1273
8802.62 1232
8803.51 1325
8804.39 1226
8805.28 1283
8806.16 1270
8807.05 1295
8807.94 1239
8808.82 1260
8809.71 1299
8810.59 1205
8811.48 1227
8812.37 1201
8813.25 1229
8814.14 1186
8815.03 1241
8815.91 1202
8816.80 1256
8817.68 1245
8818.57 1297
8819.46 1253
8820.34 1281
8821.23 1245
8822.12 1203
8823.00 1182
8823.89 1191
8824.78 1193
8825.66 1173
8826.55 1145
8827.44 1152
8828.33 1133
8829.21 1149
8830.10 1119
8830.99 1119
8831.87 1135
8832.76 1110
8833.65 1123
8834.54 1119
8835.42 1066
8836.31 1050
8837.20 1016
8838.08 1070
8838.97 1051
8839.86 1087
8840.75 1071
8841.64 1060
8842.52 1080
8843.41 1043
8844.30 1030
8845.19 1050
8846.07 1048
8846.96 1045
8847.85 1029
8848.74 993
8849.63 999
8850.51 989
8851.40 984
8852.29 973
8853.18 969
8854.07 976
8854.96 929
8855.84 904
8856.73 975
8857.62 947
8858.51 926
8859.40 881
8860.29 911
8861.17 936
8862.06 905
8862.95 919
8863.84 964
8864.73 952
8865.62 926
8866.51 922
8867.40 938
8868.29 885
8869.17 902
8870.06 894
8870.95 899
8871.84 907
8872.73 871
8873.62 916
8874.51 886
8875.40 859
8876.29 842
8877.18 818
8878.07 816
8878.96 814
8879.85 825
8880.74 835
8881.63 824
8882.51 900
8883.40 852
8884.29 784
8885.18 795
8886.07 841
8886.96 842
8887.85 854
8888.74 821
8889.63 900
8890.52 855
8891.41 816
8892.30 797
8893.19 791
8894.09 808
8894.98 745
8895.87 763
8896.76 750
8897.65 783
8898.54 766
8899.43 793
8900.32 769
8901.21 746
8902.10 791
8902.99 773
8903.88 750
8904.77 721
8905.66 763
8906.55 768
8907.44 755
8908.34 753
8909.23 737
8910.12 719
8911.01 766
8911.90 753
8912.79 767
8913.68 774
8914.57 784
8915.47 742
8916.36 769
8917.25 759
8918.14 693
8919.03 779
8919.92 771
8920.81 719
8921.71 716
8922.60 723
8923.49 731
8924.38 720
8925.27 661
8926.16 680
8927.06 721
8927.95 693
8928.84 679
8929.73 670
8930.62 688
8931.52 702
8932.41 700
8933.30 645
8934.19 652
8935.09 678
8935.98 668
8936.87 616
8937.76 653
8938.66 635
8939.55 692
8940.44 712
8941.33 702
8942.23 639
8943.12 636
8944.01 641
8944.90 638
8945.80 651
8946.69 660
8947.58 670
8948.48 665
8949.37 662
8950.26 666
8951.16 630
8952.05 657
8952.94 654
8953.84 669
8954.73 685
8955.62 665
8956.52 664
8957.41 640
8958.30 650
8959.20 669
8960.09 685
8960.98 663
8961.88 633
8962.77 658
8963.66 647
8964.56 641
8965.45 692
8966.35 674
8967.24 669
8968.13 691
8969.03 647
8969.92 652
8970.82 668
8971.71 642
8972.60 641
8973.50 671
8974.39 690
8975.29 666
8976.18 691
8977.08 666
8977.97 665
8978.87 685
8979.76 662
8980.65 638
8981.55 620
8982.44 633
8983.34 619
8984.23 662
8985.13 697
8986.02 674
8986.92 606
8987.81 627
8988.71 625
8989.60 685
8990.50 631
8991.39 688
8992.29 669
8993.18 693
8994.08 692
8994.97 653
8995.87 666
8996.76 620
8997.66 616
8998.56 637
8999.45 646
9000.35 616
9001.24 612
9002.14 615
9003.03 635
9003.93 663
9004.83 604
9005.72 648
9006.62 645
9007.51 637
9008.41 652
9009.31 643
9010.20 658
9011.10 646
9011.99 604
9012.89 638
9013.79 648
9014.68 599
9015.58 649
9016.48 650
9017.37 639
9018.27 596
9019.16 643
9020.06 657
9020.96 635
9021.85 646
9022.75 607
9023.65 611
9024.54 602
9025.44 674
9026.34 622
9027.24 599
9028.13 588
9029.03 548
9029.93 584
9030.82 580
9031.72 572
9032.62 654
9033.52 643
9034.41 644
9035.31 600
9036.21 588
9037.10 615
9038.00 610
9038.90 608
9039.80 606
9040.69 617
9041.59 620
9042.49 648
9043.39 603
9044.29 597
9045.18 652
9046.08 674
9046.98 625
9047.88 610
9048.78 609
9049.67 638
9050.57 654
9051.47 633
9052.37 623
9053.27 630
9054.16 665
9055.06 673
9055.96 632
9056.86 647
9057.76 636
9058.66 622
9059.55 677
9060.45 686
9061.35 665
9062.25 683
9063.15 709
9064.05 676
9064.95 688
9065.85 667
9066.74 641
9067.64 646
9068.54 656
9069.44 653
9070.34 667
9071.24 678
9072.14 635
9073.04 644
9073.94 663
9074.84 669
9075.74 633
9076.64 635
9077.53 617
9078.43 593
9079.33 641
9080.23 648
9081.13 658
9082.03 647
9082.93 644
9083.83 657
9084.73 625
9085.63 630
9086.53 647
9087.43 663
9088.33 662
9089.23 679
9090.13 689
9091.03 737
9091.93 699
9092.83 747
9093.73 707
9094.63 689
9095.53 701
9096.43 659
9097.33 692
9098.23 694
9099.13 631
9100.04 645
9100.94 634
9101.84 667
9102.74 699
9103.64 674
9104.54 670
9105.44 626
9106.34 626
9107.24 613
9108.14 612
9109.04 623
9109.94 652
9110.85 624
9111.75 641
9112.65 644
9113.55 640
9114.45 616
9115.35 629
9116.25 662
9117.15 674
9118.06 642
9118.96 624
9119.86 638
9120.76 619
9121.66 647
9122.56 689
9123.46 649
9124.37 643
9125.27 645
9126.17 637
9127.07 635
9127.97 625
9128.88 588
9129.78 631
9130.68 612
9131.58 599
9132.48 640
9133.39 648
9134.29 655
9135.19 662
9136.09 598
9137.00 595
9137.90 596
9138.80 616
9139.70 601
9140.61 613
9141.51 644
9142.41 648
9143.31 624
9144.22 609
9145.12 615
9146.02 625
9146.92 617
9147.83 605
9148.73 598
9149.63 652
9150.54 656
9151.44 607
9152.34 614
9153.25 616
9154.15 631
9155.05 654
9155.96 626
9156.86 656
9157.76 630
9158.67 635
9159.57 649
9160.47 674
9161.38 675
9162.28 682
9163.18 655
9164.09 633
9164.99 657
9165.90 649
9166.80 687
9167.70 703
9168.61 718
9169.51 724
9170.42 704
9171.32 667
9172.22 724
9173.13 674
9174.03 653
9174.94 634
9175.84 644
9176.74 680
9177.65 668
9178.55 662
9179.46 661
9180.36 644
9181.27 644
9182.17 633
9183.08 616
9183.98 611
9184.89 600
9185.79 638
9186.70 650
9187.60 681
9188.51 670
9189.41 644
9190.32 644
9191.22 670
9192.13 642
9193.03 655
9193.94 660
9194.84 687
9195.75 702
9196.65 700
9197.56 723
9198.46 722
9199.37 722
9200.27 733
9201.18 759
9202.08 744
9202.99 749
9203.90 712
9204.80 715
9205.71 695
9206.61 705
9207.52 690
9208.42 692
9209.33 684
9210.24 710
9211.14 646
9212.05 659
9212.95 652
9213.86 646
9214.77 680
9215.67 643
9216.58 680
9217.49 694
9218.39 677
9219.30 663
9220.21 676
9221.11 666
9222.02 688
9222.93 682
9223.83 629
9224.74 652
9225.65 638
9226.55 615
9227.46 633
9228.37 623
9229.27 619
9230.18 638
9231.09 630
9231.99 621
9232.90 630
9233.81 622
9234.72 662
9235.62 631
9236.53 641
9237.44 669
9238.34 637
9239.25 663
9240.16 624
9241.07 623
9241.97 624
9242.88 620
9243.79 604
9244.70 632
9245.61 644
9246.51 613
9247.42 604
9248.33 631
9249.24 650
9250.14 673
9251.05 655
9251.96 633
9252.87 613
9253.78 604
9254.69 609
9255.59 630
9256.50 617
9257.41 625
9258.32 625
9259.23 620
9260.14 606
9261.04 627
9261.95 593
9262.86 639
9263.77 611
9264.68 638
9265.59 664
9266.50 664
9267.40 653
9268.31 631
9269.22 610
9270.13 638
9271.04 636
9271.95 654
9272.86 685
9273.77 653
9274.68 659
9275.59 598
9276.49 635
9277.40 612
9278.31 619
9279.22 639
9280.13 665
9281.04 671
9281.95 670
9282.86 649
9283.77 671
9284.68 652
9285.59 645
9286.50 657
9287.41 624
9288.32 636
9289.23 663
9290.14 663
9291.05 679
9291.96 720
9292.87 661
9293.78 681
9294.69 680
9295.60 709
9296.51 705
9297.42 670
9298.33 674
9299.24 694
9300.15 710
9301.06 702
9301.97 727
9302.88 695
9303.79 698
9304.70 675
9305.61 695
9306.53 690
9307.44 737
9308.35 753
9309.26 779
9310.17 755
9311.08 779
9311.99 769
9312.90 765
9313.81 763
9314.72 741
9315.63 734
9316.55 689
9317.46 698
9318.37 700
9319.28 734
9320.19 697
9321.10 712
9322.01 701
9322.93 690
9323.84 721
9324.75 687
9325.66 676
9326.57 677
9327.48 714
9328.40 719
9329.31 671
9330.22 655
9331.13 675
9332.04 689
9332.96 729
9333.87 719
9334.78 726
9335.69 684
9336.60 711
9337.52 721
9338.43 743
9339.34 729
9340.25 726
9341.17 744
9342.08 732
9342.99 679
9343.90 654
9344.82 679
9345.73 696
9346.64 702
9347.55 701
9348.47 748
9349.38 711
9350.29 724
9351.21 693
9352.12 746
9353.03 711
9353.94 720
9354.86 682
9355.77 714
9356.68 699
9357.60 680
9358.51 707
9359.42 696
9360.34 718
9361.25 677
9362.16 693
9363.08 730
9363.99 687
9364.90 675
9365.82 690
9366.73 680
9367.65 731
9368.56 703
9369.47 713
9370.39 720
9371.30 671
9372.21 675
9373.13 734
9374.04 707
9374.96 710
9375.87 722
9376.79 738
9377.70 721
9378.61 732
9379.53 765
9380.44 697
9381.36 677
9382.27 717
9383.19 737
9384.10 722
9385.01 712
9385.93 715
9386.84 760
9387.76 775
9388.67 741
9389.59 770
9390.50 805
9391.42 790
9392.33 742
9393.25 768
9394.16 814
9395.08 789
9395.99 828
9396.91 791
9397.82 789
9398.74 789
9399.65 789
9400.57 792
9401.48 775
9402.40 746
9403.32 791
9404.23 759
9405.15 748
9406.06 768
9406.98 735
9407.89 702
9408.81 742
9409.73 748
9410.64 761
9411.56 754
9412.47 741
9413.39 744
9414.30 732
9415.22 743
9416.14 765
9417.05 735
9417.97 735
9418.89 728
9419.80 748
9420.72 807
9421.63 796
9422.55 769
9423.47 754
9424.38 763
9425.30 753
9426.22 747
9427.13 777
9428.05 762
9428.97 755
9429.88 709
9430.80 800
9431.72 776
9432.63 756
9433.55 792
9434.47 783
9435.38 790
9436.30 818
9437.22 827
9438.14 835
9439.05 843
9439.97 850
9440.89 848
9441.81 855
9442.72 834
9443.64 866
9444.56 880
9445.47 902
9446.39 850
9447.31 837
9448.23 857
9449.15 920
9450.06 927
9450.98 931
9451.90 937
9452.82 974
9453.73 982
9454.65 955
9455.57 991
9456.49 990
9457.41 965
9458.32 914
9459.24 914
9460.16 921
9461.08 851
9462.00 843
9462.92 861
9463.83 871
9464.75 820
9465.67 807
9466.59 828
9467.51 844
9468.43 818
9469.35 854
9470.26 839
9471.18 847
9472.10 872
9473.02 851
9473.94 871
9474.86 824
9475.78 831
9476.70 854
9477.62 864
9478.54 877
9479.45 863
9480.37 938
9481.29 891
9482.21 923
9483.13 947
9484.05 943
9484.97 938
9485.89 917
9486.81 879
9487.73 892
9488.65 862
9489.57 870
9490.49 855
9491.41 909
9492.33 854
9493.25 875
9494.17 898
9495.09 912
9496.01 857
9496.93 850
9497.85 844
9498.77 841
9499.69 873
9500.61 885
9501.53 883
9502.45 904
9503.37 904
9504.29 940
9505.21 912
9506.13 938
9507.05 941
9507.97 931
9508.89 942
9509.81 964
9510.73 959
9511.65 945
9512.57 979
9513.49 984
9514.42 988
9515.34 975
9516.26 1014
9517.18 1004
9518.10 982
9519.02 1009
9519.94 1101
9520.86 1112
9521.78 1111
9522.71 1083
9523.63 1099
9524.55 1129
9525.47 1092
9526.39 1131
9527.31 1107
9528.23 1136
9529.16 1090
9530.08 1117
9531.00 1131
9531.92 1083
9532.84 1134
9533.76 1144
9534.69 1132
9535.61 1075
9536.53 1090
9537.45 1070
9538.37 1075
9539.30 1027
9540.22 1110
9541.14 1053
9542.06 1048
9542.98 1098
9543.91 1055
9544.83 1032
9545.75 1043
9546.67 1081
9547.60 1090
9548.52 1110
9549.44 1056
9550.36 1084
9551.29 1150
9552.21 1158
9553.13 1122
9554.06 1158
9554.98 1134
9555.90 1180
9556.82 1156
9557.75 1151
9558.67 1163
9559.59 1173
9560.52 1212
9561.44 1187
9562.36 1205
9563.29 1209
9564.21 1202
9565.13 1215
9566.06 1205
9566.98 1195
9567.90 1239
9568.83 1268
9569.75 1265
9570.67 1274
9571.60 1224
9572.52 1247
9573.44 1269
9574.37 1283
9575.29 1295
9576.22 1296
9577.14 1321
9578.06 1312
9578.99 1399
9579.91 1360
9580.84 1359
9581.76 1417
9582.68 1408
9583.61 1410
9584.53 1424
9585.46 1415
9586.38 1372
9587.31 1358
9588.23 1387
9589.15 1442
9590.08 1475
9591.00 1461
9591.93 1457
9592.85 1449
9593.78 1475
9594.70 1522
9595.63 1502
9596.55 1568
9597.48 1591
9598.40 1671
9599.33 1669
9600.25 1692
9601.18 1761
9602.10 1743
9603.03 1720
9603.95 1697
9604.88 1703
9605.80 1672
9606.73 1623
9607.65 1617
9608.58 1587
9609.50 1655
9610.43 1639
9611.35 1599
9612.28 1623
9613.21 1602
9614.13 1585
9615.06 1646
9615.98 1625
9616.91 1596
9617.84 1596
9618.76 1640
9619.69 1676
9620.61 1646
9621.54 1699
9622.47 1760
9623.39 1696
9624.32 1737
9625.24 1701
9626.17 1774
9627.10 1741
9628.02 1770
9628.95 1797
9629.88 1877
9630.80 1800
9631.73 1759
9632.65 1745
9633.58 1805
9634.51 1842
9635.43 1865
9636.36 1887
9637.29 1920
9638.22 1989
9639.14 2037
9640.07 2025
9641.00 2096
9641.92 2033
9642.85 2139
9643.78 2149
9644.70 2150
9645.63 2193
9646.56 2229
9647.49 2173
9648.41 2211
9649.34 2251
9650.27 2223
9651.20 2151
9652.12 2188
9653.05 2094
9653.98 2158
9654.91 2107
9655.83 2140
9656.76 2141
9657.69 2134
9658.62 2148
9659.55 2104
9660.47 2143
9661.40 2144
9662.33 2105
9663.26 2101
9664.19 2158
9665.11 2247
9666.04 2178
9666.97 2238
9667.90 2251
9668.83 2260
9669.75 2314
9670.68 2307
9671.61 2277
9672.54 2349
9673.47 2364
9674.40 2417
9675.33 2467
9676.25 2395
9677.18 2410
9678.11 2418
9679.04 2408
9679.97 2462
9680.90 2427
9681.83 2510
9682.76 2514
9683.69 2495
9684.61 2530
9685.54 2618
9686.47 2616
9687.40 2525
9688.33 2472
9689.26 2558
9690.19 2544
9691.12 2569
9692.05 2584
9692.98 2626
9693.91 2610
9694.84 2647
9695.77 2714
9696.70 2788
9697.63 2887
9698.56 3021
9699.49 3052
9700.42 3154
9701.35 3115
9702.28 3108
9703.21 3002
9704.14 2970
9705.07 2896
9706.00 2776
9706.93 2689
9707.86 2675
9708.79 2615
9709.72 2629
9710.65 2554
9711.58 2665
9712.51 2658
9713.44 2706
9714.37 2821
9715.30 2927
9716.23 2908
9717.16 2931
9718.09 2901
9719.02 2763
9719.95 2733
9720.88 2601
9721.81 2544
9722.75 2394
9723.68 2256
9724.61 2223
9725.54 2122
9726.47 2132
9727.40 2020
9728.33 2046
9729.26 1974
9730.19 1955
9731.13 1955
9732.06 2035
9732.99 1965
9733.92 1953
9734.85 1963
9735.78 1959
9736.71 1942
9737.65 1969
9738.58 1920
9739.51 1889
9740.44 1902
9741.37 1812
9742.30 1770
9743.24 1827
9744.17 1790
9745.10 1833
9746.03 1754
9746.96 1759
9747.90 1785
9748.83 1764
9749.76 1736
9750.69 1712
9751.63 1752
9752.56 1748
9753.49 1704
9754.42 1666
9755.36 1673
9756.29 1646
9757.22 1670
9758.15 1659
9759.09 1612
9760.02 1630
9760.95 1617
9761.88 1606
9762.82 1689
9763.75 1670
9764.68 1637
9765.62 1672
9766.55 1661
9767.48 1688
9768.41 1697
9769.35 1667
9770.28 1709
9771.21 1742
9772.15 1728
9773.08 1710
9774.01 1688
9774.95 1683
9775.88 1635
9776.81 1636
9777.75 1648
9778.68 1717
9779.62 1721
9780.55 1708
9781.48 1682
9782.42 1738
9783.35 1731
9784.28 1680
9785.22 1696
9786.15 1707
9787.09 1742
9788.02 1696
9788.95 1628
9789.89 1588
9790.82 1591
9791.76 1535
9792.69 1506
9793.63 1469
9794.56 1515
9795.49 1542
9796.43 1544
9797.36 1518
9798.30 1519
9799.23 1571
9800.17 1548
9801.10 1560
9802.04 1532
9802.97 1520
9803.91 1475
9804.84 1405
9805.78 1424
9806.71 1356
9807.65 1317
9808.58 1332
9809.52 1288
9810.45 1252
9811.39 1302
9812.32 1239
9813.26 1250
9814.19 1234
9815.13 1249
9816.06 1247
9817.00 1192
9817.93 1189
9818.87 1182
9819.80 1178
9820.74 1165
9821.68 1204
9822.61 1196
9823.55 1153
9824.48 1169
9825.42 1130
9826.35 1180
9827.29 1166
9828.23 1175
9829.16 1143
9830.10 1112
9831.03 1147
9831.97 1150
9832.91 1089
9833.84 1125
9834.78 1120
9835.72 1110
9836.65 1124
9837.59 1155
9838.52 1151
9839.46 1140
9840.40 1108
9841.33 1107
9842.27 1108
9843.21 1089
9844.14 1114
9845.08 1163
9846.02 1130
9846.95 1140
9847.89 1136
9848.83 1148
9849.77 1144
9850.70 1121
9851.64 1114
9852.58 1166
9853.51 1137
9854.45 1103
9855.39 1137
9856.33 1131
9857.26 1095
9858.20 1095
9859.14 1083
9860.08 1079
9861.01 1119
9861.95 1101
9862.89 1084
9863.83 1089
9864.76 1090
9865.70 1067
9866.64 1076
9867.58 1076
9868.51 1098
9869.45 1061
9870.39 1077
9871.33 1061
9872.27 1073
9873.20 1112
9874.14 1068
9875.08 1062
9876.02 1070
9876.96 1046
9877.90 1064
9878.83 1079
9879.77 1075
9880.71 1081
9881.65 1056
9882.59 1083
9883.53 1078
9884.47 1071
9885.40 1079
9886.34 1055
9887.28 986
9888.22 1072
9889.16 1036
9890.10 1055
9891.04 1031
9891.98 982
9892.91 968
9893.85 1051
9894.79 1040
9895.73 1002
9896.67 1014
9897.61 1006
9898.55 1024
9899.49 1024
9900.43 1024
9901.37 982
9902.31 980
9903.25 1027
9904.19 1035
9905.13 999
9906.07 1023
9907.01 995
9907.95 979
9908.89 1021
9909.83 1006
9910.77 1018
9911.71 991
9912.65 1022
9913.59 1000
9914.53 982
9915.47 994
9916.41 997
9917.35 1012
9918.29 1025
9919.23 1041
9920.17 1114
9921.11 1091
9922.05 1169
9922.99 1208
9923.93 1261
9924.87 1322
9925.81 1366
9926.75 1439
9927.69 1461
9928.63 1494
9929.57 1466
9930.51 1432
9931.45 1359
9932.39 1300
9933.34 1247
9934.28 1128
9935.22 1099
9936.16 1027
9937.10 1024
9938.04 1035
9938.98 1006
9939.92 971
9940.87 929
9941.81 986
9942.75 1006
9943.69 967
9944.63 1009
9945.57 994
9946.51 1038
9947.46 1037
9948.40 1055
9949.34 1124
9950.28 1096
9951.22 1116
9952.16 1139
9953.11 1140
9954.05 1113
9954.99 1114
9955.93 1043
9956.87 1034
9957.82 1025
9958.76 1013
9959.70 973
9960.64 944
9961.59 889
9962.53 884
9963.47 896
9964.41 861
9965.35 889
9966.30 897
9967.24 883
9968.18 827
9969.13 853
9970.07 839
9971.01 808
9971.95 862
9972.90 871
9973.84 834
9974.78 834
9975.73 830
9976.67 860
9977.61 885
9978.55 878
9979.50 877
9980.44 820
9981.38 833
9982.33 853
9983.27 852
9984.21 809
9985.16 830
9986.10 829
9987.04 848
9987.99 853
9988.93 845
9989.88 808
9990.82 856
9991.76 845
9992.71 862
9993.65 862
9994.59 875
9995.54 860
9996.48 839
9997.43 811
9998.37 812
9999.31 846
10000.26 794
10001.20 859
10002.15 820
10003.09 857
10004.04 809
10004.98 830
10005.92 812
10006.87 826
10007.81 801
10008.76 816
10009.70 807
10010.65 813
10011.59 796
10012.54 838
10013.48 790
10014.43 773
10015.37 770
10016.32 790
10017.26 789
10018.21 756
10019.15 777
10020.10 745
10021.04 770
10021.99 801
10022.93 782
10023.88 764
10024.82 798
10025.77 817
10026.71 809
10027.66 800
10028.60 831
10029.55 781
10030.49 756
10031.44 782
10032.39 783
10033.33 815
10034.28 759
10035.22 718
10036.17 781
10037.11 771
10038.06 746
10039.01 774
10039.95 770
10040.90 743
10041.84 760
10042.79 765
10043.74 747
10044.68 755
10045.63 771
10046.58 740
10047.52 745
10048.47 713
10049.41 746
10050.36 698
10051.31 716
10052.25 722
10053.20 723
10054.15 732
10055.09 737
10056.04 717
10056.99 720
10057.93 752
10058.88 730
10059.83 712
10060.78 715
10061.72 730
10062.67 752
10063.62 767
10064.56 727
10065.51 730
10066.46 739
10067.41 724
10068.35 699
10069.30 724
10070.25 740
10071.20 674
10072.14 723
10073.09 722
10074.04 746
10074.99 676
10075.93 748
10076.88 709
10077.83 693
10078.78 698
10079.72 747
10080.67 713
10081.62 750
10082.57 737
10083.52 753
10084.46 712
10085.41 700
10086.36 742
10087.31 703
10088.26 699
10089.21 695
10090.15 725
10091.10 694
10092.05 726
10093.00 726
10093.95 765
10094.90 720
10095.85 733
10096.79 687
10097.74 719
10098.69 754
10099.64 725
10100.59 722
10101.54 722
10102.49 747
10103.44 740
10104.39 748
10105.33 697
10106.28 753
10107.23 713
10108.18 711
10109.13 703
10110.08 707
10111.03 735
10111.98 721
10112.93 741
10113.88 743
10114.83 757
10115.78 760
10116.73 781
10117.68 775
10118.63 760
10119.58 722
10120.53 760
10121.48 751
10122.43 718
10123.38 740
10124.33 768
10125.28 773
10126.23 812
10127.18 750
10128.13 788
10129.08 760
10130.03 742
10130.98 823
10131.93 859
10132.88 832
10133.83 857
10134.78 806
10135.73 823
10136.68 833
10137.63 764
10138.58 860
10139.53 874
10140.48 857
10141.43 840
10142.38 814
10143.33 857
10144.29 913
10145.24 881
10146.19 847
10147.14 896
10148.09 905
10149.04 915
10149.99 903
10150.94 882
10151.89 877
10152.85 914
10153.80 923
10154.75 923
10155.70 911
10156.65 948
10157.60 957
10158.55 956
10159.51 951
10160.46 936
10161.41 959
10162.36 1006
10163.31 968
10164.26 957
10165.22 975
10166.17 990
10167.12 1000
10168.07 971
10169.02 1026
10169.98 1029
10170.93 1089
10171.88 1030
10172.83 1015
10173.79 1056
10174.74 1051
10175.69 1122
10176.64 1120
10177.60 1125
10178.55 1135
10179.50 1164
10180.45 1203
10181.41 1182
10182.36 1127
10183.31 1158
10184.26 1207
10185.22 1166
10186.17 1146
10187.12 1196
10188.08 1121
10189.03 1123
10189.98 1130
10190.93 1138
10191.89 1175
10192.84 1107
10193.79 1142
10194.75 1165
10195.70 1164
10196.65 1172
10197.61 1200
10198.56 1168
10199.51 1192
10200.47 1192
10201.42 1228
10202.38 1201
10203.33 1266
10204.28 1279
10205.24 1302
10206.19 1393
10207.14 1394
10208.10 1409
10209.05 1451
10210.01 1454
10210.96 1337
10211.91 1304
10212.87 1326
10213.82 1233
10214.78 1266
10215.73 1215
10216.69 1133
10217.64 1109
10218.59 1083
10219.55 1091
10220.50 1114
10221.46 1089
10222.41 1045
10223.37 1046
10224.32 1029
10225.28 1066
10226.23 1049
10227.19 1032
10228.14 1048
10229.10 1050
10230.05 1055
10231.01 1083
10231.96 1108
10232.92 1169
10233.87 1196
10234.83 1203
10235.78 1260
10236.74 1280
10237.69 1239
10238.65 1324
10239.60 1229
10240.56 1226
10241.51 1225
10242.47 1185
10243.42 1155
10244.38 1082
10245.34 1052
10246.29 968
10247.25 970
10248.20 1006
10249.16 921
10250.11 953
10251.07 977
10252.03 973
10252.98 985
10253.94 948
10254.89 971
10255.85 881
10256.81 899
10257.76 857
10258.72 845
10259.68 844
10260.63 841
10261.59 844
10262.55 806
10263.50 801
10264.46 818
10265.41 841
10266.37 863
10267.33 855
10268.28 817
10269.24 803
10270.20 849
10271.16 837
10272.11 848
10273.07 862
10274.03 820
10274.98 827
10275.94 833
10276.90 770
10277.85 784
10278.81 794
10279.77 815
10280.73 815
10281.68 777
10282.64 777
10283.60 785
10284.56 804
10285.51 784
10286.47 792
10287.43 782
10288.39 770
10289.34 763
10290.30 772
10291.26 782
10292.22 769
10293.18 763
10294.13 783
10295.09 750
10296.05 783
10297.01 762
10297.97 819
10298.92 819
10299.88 810
10300.84 781
10301.80 774
10302.76 774
10303.72 804
10304.67 825
10305.63 791
10306.59 782
10307.55 739
10308.51 767
10309.47 809
10310.43 809
10311.38 766
10312.34 745
10313.30 754
10314.26 798
10315.22 764
10316.18 782
10317.14 753
10318.10 770
10319.06 782
10320.01 772
10320.97 743
10321.93 715
10322.89 732
10323.85 750
10324.81 757
10325.77 705
10326.73 733
10327.69 739
10328.65 749
10329.61 729
10330.57 770
10331.53 740
10332.49 746
10333.45 770
10334.41 782
10335.37 755
10336.33 729
10337.29 706
10338.25 682
10339.21 678
10340.17 689
10341.13 663
10342.09 643
10343.05 670
10344.01 661
10344.97 668
10345.93 648
10346.89 674
10347.85 679
10348.81 652
10349.77 656
10350.73 652
10351.69 643
10352.65 648
10353.61 662
10354.57 625
10355.53 670
10356.49 636
10357.46 642
10358.42 630
10359.38 613
10360.34 635
10361.30 633
10362.26 623
10363.22 625
10364.18 606
10365.14 598
10366.11 665
10367.07 611
10368.03 613
10368.99 632
10369.95 647
10370.91 623
10371.87 629
10372.84 611
10373.80 639
10374.76 621
10375.72 601
10376.68 610
10377.64 611
10378.61 623
10379.57 625
10380.53 595
10381.49 627
10382.45 602
10383.42 608
10384.38 610
10385.34 610
10386.30 604
10387.27 619
10388.23 626
10389.19 588
10390.15 582
10391.11 637
10392.08 600
10393.04 615
10394.00 606
10394.96 631
10395.93 614
10396.89 634
10397.85 579
10398.82 594
10399.78 620
10400.74 614
10401.70 589
10402.67 602
10403.63 618
10404.59 602
10405.56 600
10406.52 644
10407.48 628
10408.45 616
10409.41 603
10410.37 597
10411.34 600
10412.30 605
10413.26 567
10414.23 628
10415.19 651
10416.15 615
10417.12 631
10418.08 649
10419.04 623
10420.01 622
10420.97 643
10421.94 647
10422.90 628
10423.86 650
10424.83 609
10425.79 560
10426.76 593
10427.72 602
10428.68 596
10429.65 600
10430.61 594
10431.58 548
10432.54 584
10433.51 611
10434.47 605
10435.44 586
10436.40 575
10437.36 535
10438.33 527
10439.29 560
10440.26 544
10441.22 571
10442.19 561
10443.15 569
10444.12 589
10445.08 577
10446.05 539
10447.01 564
10447.98 586
10448.94 569
10449.91 533
10450.87 550
10451.84 561
10452.80 556
10453.77 566
10454.73 552
10455.70 553
10456.67 554
10457.63 531
10458.60 536
10459.56 581
10460.53 564
10461.49 548
10462.46 559
10463.43 567
10464.39 560
10465.36 567
10466.32 559
10467.29 564
10468.25 572
10469.22 547
10470.19 570
10471.15 553
10472.12 572
10473.09 600
10474.05 607
10475.02 594
10475.98 535
10476.95 581
10477.92 595
10478.88 552
10479.85 587
10480.82 599
10481.78 603
10482.75 619
10483.72 577
10484.68 596
10485.65 583
10486.62 550
10487.58 585
10488.55 569
10489.52 553
10490.49 540
10491.45 553
10492.42 575
10493.39 563
10494.35 579
10495.32 539
10496.29 549
10497.26 558
10498.22 538
10499.19 530
10500.16 570
10501.13 534
10502.09 523
10503.06 535
10504.03 552
10505.00 557
10505.96 548
10506.93 548
10507.90 586
10508.87 563
10509.84 562
10510.80 545
10511.77 555
10512.74 570
10513.71 582
10514.68 549
10515.64 565
10516.61 593
10517.58 590
10518.55 552
10519.52 545
10520.49 569
10521.45 575
10522.42 569
10523.39 550
10524.36 540
10525.33 577
10526.30 571
10527.27 537
10528.23 548
10529.20 566
10530.17 558
10531.14 572
10532.11 610
10533.08 607
10534.05 593
10535.02 601
10535.99 603
10536.96 584
10537.93 622
10538.89 586
10539.86 628
10540.83 625
10541.80 642
10542.77 590
10543.74 598
10544.71 603
10545.68 609
10546.65 584
10547.62 613
10548.59 584
10549.56 578
10550.53 558
10551.50 544
10552.47 557
10553.44 603
10554.41 587
10555.38 566
10556.35 655
10557.32 635
10558.29 579
10559.26 629
10560.23 636
10561.20 611
10562.17 622
10563.14 620
10564.11 649
10565.08 621
10566.05 571
10567.02 592
10567.99 630
10568.96 611
10569.93 614
10570.91 616
10571.88 606
10572.85 567
10573.82 555
10574.79 580
10575.76 569
10576.73 600
10577.70 594
10578.67 591
10579.64 563
10580.62 605
10581.59 590
10582.56 562
10583.53 605
10584.50 628
10585.47 625
10586.44 608
10587.42 615
10588.39 635
10589.36 602
10590.33 615
10591.30 623
10592.27 639
10593.25 627
10594.22 631
10595.19 608
10596.16 608
10597.13 591
10598.10 637
10599.08 632
10600.05 654
10601.02 632
10601.99 615
10602.97 585
10603.94 645
10604.91 681
10605.88 687
10606.85 717
10607.83 694
10608.80 677
10609.77 709
10610.74 735
10611.72 711
10612.69 725
10613.66 732
10614.64 701
10615.61 671
10616.58 670
10617.55 646
10618.53 649
10619.50 678
10620.47 659
10621.45 625
10622.42 622
10623.39 628
10624.37 614
10625.34 636
10626.31 626
10627.29 643
10628.26 631
10629.23 630
10630.21 619
10631.18 609
10632.15 597
10633.13 653
10634.10 671
10635.07 651
10636.05 682
10637.02 668
10638.00 665
10638.97 675
10639.94 719
10640.92 680
10641.89 710
10642.87 682
10643.84 698
10644.81 701
10645.79 658
10646.76 653
10647.74 641
10648.71 614
10649.68 631
10650.66 619
10651.63 623
10652.61 614
10653.58 584
10654.56 560
10655.53 579
10656.51 609
10657.48 589
10658.46 610
10659.43 559
10660.41 584
10661.38 544
10662.36 523
10663.33 565
10664.31 572
10665.28 586
10666.26 568
10667.23 595
10668.21 588
10669.18 556
10670.16 576
10671.13 573
10672.11 567
10673.08 593
10674.06 578
10675.03 545
10676.01 572
10676.99 577
10677.96 575
10678.94 576
10679.91 611
10680.89 607
10681.86 619
10682.84 596
10683.82 591
10684.79 613
10685.77 624
10686.74 575
10687.72 612
10688.70 598
10689.67 611
10690.65 597
10691.63 597
10692.60 611
10693.58 597
10694.55 565
10695.53 578
10696.51 566
10697.48 555
10698.46 606
10699.44 588
10700.41 563
10701.39 544
10702.37 569
10703.34 581
10704.32 611
10705.30 596
10706.27 585
10707.25 567
10708.23 579
10709.21 570
10710.18 571
10711.16 601
10712.14 586
10713.11 587
10714.09 613
10715.07 615
10716.05 564
10717.02 607
10718.00 626
10718.98 613
10719.96 630
10720.93 635
10721.91 600
10722.89 596
10723.87 637
10724.85 628
10725.82 595
10726.80 590
10727.78 567
10728.76 595
10729.74 589
10730.71 630
10731.69 589
10732.67 593
10733.65 619
10734.63 614
10735.60 614
10736.58 647
10737.56 622
10738.54 588
10739.52 575
10740.50 622
10741.48 634
10742.45 596
10743.43 602
10744.41 625
10745.39 642
10746.37 629
10747.35 630
10748.33 609
10749.31 622
10750.28 657
10751.26 594
10752.24 591
10753.22 619
10754.20 603
10755.18 608
10756.16 649
10757.14 669
10758.12 626
10759.10 605
10760.08 613
10761.06 625
10762.04 634
10763.01 661
10763.99 659
10764.97 660
10765.95 643
10766.93 628
10767.91 624
10768.89 638
10769.87 666
10770.85 648
10771.83 685
10772.81 732
10773.79 707
10774.77 678
10775.75 659
10776.73 684
10777.71 700
10778.69 687
10779.67 688
10780.65 694
10781.63 718
10782.62 690
10783.60 724
10784.58 741
10785.56 732
10786.54 712
10787.52 682
10788.50 731
10789.48 725
10790.46 714
10791.44 720
10792.42 682
10793.40 692
10794.38 716
10795.37 756
10796.35 730
10797.33 712
10798.31 721
10799.29 696
10800.27 686
10801.25 685
10802.23 724
10803.21 728
10804.20 721
10805.18 714
10806.16 733
10807.14 697
10808.12 744
10809.10 743
10810.09 723
10811.07 694
10812.05 695
10813.03 737
10814.01 735
10815.00 718
10815.98 761
10816.96 740
10817.94 724
10818.92 714
10819.91 726
10820.89 759
10821.87 772
10822.85 742
10823.83 736
10824.82 789
10825.80 765
10826.78 769
10827.76 776
10828.75 773
10829.73 769
10830.71 769
10831.69 779
10832.68 784
10833.66 772
10834.64 779
10835.63 756
10836.61 776
10837.59 792
10838.57 803
10839.56 801
10840.54 812
10841.52 780
10842.51 817
10843.49 852
10844.47 851
10845.46 860
10846.44 856
10847.42 826
10848.41 849
10849.39 850
10850.37 843
10851.36 871
10852.34 838
10853.32 837
10854.31 859
10855.29 864
10856.28 875
10857.26 865
10858.24 888
10859.23 877
10860.21 900
10861.20 916
10862.18 937
10863.16 940
10864.15 925
10865.13 934
10866.12 926
10867.10 941
10868.08 996
10869.07 994
10870.05 946
10871.04 960
10872.02 992
10873.01 999
10873.99 954
10874.98 972
10875.96 994
10876.95 976
10877.93 952
10878.92 978
10879.90 983
10880.89 990
10881.87 1064
10882.86 1033
10883.84 1029
10884.83 1037
10885.81 1047
10886.80 1043
10887.78 1037
10888.77 1044
10889.75 1048
10890.74 1108
10891.72 1123
10892.71 1129
10893.69 1043
10894.68 1086
10895.66 1042
10896.65 1096
10897.64 1132
10898.62 1129
10899.61 1091
10900.59 1140
10901.58 1154
10902.56 1187
10903.55 1171
10904.54 1193
10905.52 1231
10906.51 1225
10907.49 1201
10908.48 1209
10909.47 1218
10910.45 1227
10911.44 1259
10912.43 1289
10913.41 1252
10914.40 1269
10915.39 1291
10916.37 1259
10917.36 1289
10918.35 1328
10919.33 1352
10920.32 1325
10921.31 1379
10922.29 1360
10923.28 1371
10924.27 1341
10925.25 1339
10926.24 1387
10927.23 1376
10928.21 1338
10929.20 1399
10930.19 1403
10931.18 1411
10932.16 1414
10933.15 1457
10934.14 1462
10935.12 1439
10936.11 1457
10937.10 1434
10938.09 1474
10939.07 1527
10940.06 1542
10941.05 1507
10942.04 1520
10943.02 1552
10944.01 1580
10945.00 1595
10945.99 1616
10946.98 1689
10947.96 1682
10948.95 1725
10949.94 1701
10950.93 1787
10951.92 1822
10952.90 1857
10953.89 1955
10954.88 1998
10955.87 2085
10956.86 2090
10957.85 2099
10958.83 2139
10959.82 2212
10960.81 2294
10961.80 2314
10962.79 2285
10963.78 2199
10964.77 2158
10965.75 2081
10966.74 2025
10967.73 1905
10968.72 1895
10969.71 1861
10970.70 1788
10971.69 1755
10972.68 1766
10973.67 1695
10974.66 1688
10975.64 1686
10976.63 1662
10977.62 1651
10978.61 1652
10979.60 1697
10980.59 1759
10981.58 1769
10982.57 1756
10983.56 1808
10984.55 1760
10985.54 1777
10986.53 1854
10987.52 1835
10988.51 1860
10989.50 1929
10990.49 1991
10991.48 2036
10992.47 2126
10993.46 2159
10994.45 2272
10995.44 2441
10996.43 2530
10997.42 2716
10998.41 2869
10999.40 2937
11000.39 3044
11001.38 3068
11002.37 3127
11003.36 3057
11004.35 3060
11005.34 2859
11006.33 2665
11007.32 2490
11008.31 2326
11009.30 2175
11010.30 2013
11011.29 1859
11012.28 1719
11013.27 1662
11014.26 1606
11015.25 1538
11016.24 1439
11017.23 1451
11018.22 1429
11019.21 1418
11020.21 1366
11021.20 1350
11022.19 1307
11023.18 1319
11024.17 1330
11025.16 1333
11026.15 1344
11027.14 1332
11028.14 1297
11029.13 1277
11030.12 1273
11031.11 1257
11032.10 1316
11033.09 1262
11034.09 1317
11035.08 1275
11036.07 1288
11037.06 1300
11038.05 1283
11039.05 1275
11040.04 1274
11041.03 1284
11042.02 1277
11043.02 1269
11044.01 1288
11045.00 1277
11045.99 1262
11046.98 1223
11047.98 1205
11048.97 1211
11049.96 1186
11050.95 1144
11051.95 1168
11052.94 1135
11053.93 1172
11054.93 1162
11055.92 1131
11056.91 1167
11057.90 1180
11058.90 1168
11059.89 1186
11060.88 1162
11061.88 1156
11062.87 1164
11063.86 1173
11064.86 1183
11065.85 1161
11066.84 1204
11067.84 1208
11068.83 1179
11069.82 1165
11070.82 1175
11071.81 1186
11072.80 1187
11073.80 1207
11074.79 1201
11075.78 1148
11076.78 1134
11077.77 1136
11078.77 1163
11079.76 1158
11080.75 1174
11081.75 1198
11082.74 1170
11083.74 1167
11084.73 1159
11085.72 1171
11086.72 1106
11087.71 1116
11088.71 1107
11089.70 1086
11090.70 1060
11091.69 1026
11092.68 1040
11093.68 1026
11094.67 1037
11095.67 1041
11096.66 1037
11097.66 1019
11098.65 1031
11099.65 1039
11100.64 999
11101.64 1013
11102.63 1013
11103.63 1042
11104.62 998
11105.62 1026
11106.61 1005
11107.61 1022
11108.60 1029
11109.60 1026
11110.59 952
11111.59 969
11112.58 1010
11113.58 953
11114.57 974
11115.57 993
11116.56 986
11117.56 967
11118.56 966
11119.55 952
11120.55 934
11121.54 934
11122.54 967
11123.54 955
11124.53 958
11125.53 958
11126.52 996
11127.52 953
11128.51 918
11129.51 901
11130.51 880
11131.50 923
11132.50 912
11133.50 863
11134.49 875
11135.49 901
11136.49 904
11137.48 891
11138.48 903
11139.47 890
11140.47 943
11141.47 921
11142.46 956
11143.46 930
11144.46 908
11145.46 881
11146.45 907
11147.45 919
11148.45 960
11149.44 915
11150.44 899
11151.44 932
11152.43 929
11153.43 876
11154.43 899
11155.43 930
11156.42 981
11157.42 937
11158.42 890
11159.42 903
11160.41 890
11161.41 877
11162.41 904
11163.41 860
11164.40 878
11165.40 911
11166.40 892
11167.40 903
11168.39 886
11169.39 871
11170.39 895
11171.39 848
11172.39 880
11173.38 845
11174.38 866
11175.38 877
11176.38 903
11177.38 882
11178.38 910
11179.37 899
11180.37 902
11181.37 916
11182.37 908
11183.37 873
11184.37 882
11185.37 864
11186.36 854
11187.36 887
11188.36 921
11189.36 858
11190.36 894
11191.36 871
11192.36 893
11193.36 910
11194.36 893
11195.35 918
11196.35 893
11197.35 916
11198.35 904
11199.35 899
11200.35 897
11201.35 890
11202.35 948
11203.35 938
11204.35 916
11205.35 898
11206.35 955
11207.35 962
11208.35 950
11209.35 1023
11210.35 1015
11211.35 926
11212.35 967
11213.35 970
11214.35 961
11215.34 981
11216.35 947
11217.35 901
11218.35 907
11219.35 889
11220.35 908
11221.35 939
11222.35 904
11223.35 891
11224.35 885
11225.35 865
11226.35 874
11227.35 933
11228.35 889
11229.35 858
11230.35 872
11231.35 898
11232.35 886
11233.35 875
11234.35 917
11235.35 919
11236.35 899
11237.36 840
11238.36 894
11239.36 864
11240.36 931
11241.36 926
11242.36 899
11243.36 902
11244.36 920
11245.36 930
11246.37 901
11247.37 928
11248.37 931
11249.37 938
11250.37 917
11251.37 943
11252.38 905
11253.38 903
11254.38 958
11255.38 941
11256.38 933
11257.38 942
11258.39 942
11259.39 936
11260.39 958
11261.39 960
11262.39 950
11263.40 951
11264.40 929
11265.40 934
11266.40 940
11267.40 942
11268.41 957
11269.41 947
11270.41 966
11271.41 993
11272.42 1046
11273.42 1025
11274.42 1026
11275.42 988
11276.43 1031
11277.43 1017
11278.43 1007
11279.44 999
11280.44 987
11281.44 967
11282.44 955
11283.45 934
11284.45 939
11285.45 933
11286.46 902
11287.46 922
11288.46 889
11289.47 873
11290.47 839
11291.47 836
11292.48 850
11293.48 855
11294.48 794
11295.49 835
11296.49 814
11297.49 802
11298.50 794
11299.50 826
11300.51 805
11301.51 788
11302.51 784
11303.52 808
11304.52 788
11305.53 799
11306.53 808
11307.53 816
11308.54 797
11309.54 832
11310.55 817
11311.55 798
11312.55 824
11313.56 842
11314.56 828
11315.57 846
11316.57 872
11317.58 858
11318.58 878
11319.59 890
11320.59 882
11321.59 862
11322.60 902
11323.60 900
11324.61 896
11325.61 868
11326.62 846
11327.62 885
11328.63 882
11329.63 857
11330.64 791
11331.64 802
11332.65 804
11333.65 782
11334.66 791
11335.67 784
11336.67 796
11337.68 828
11338.68 800
11339.69 843
11340.69 859
11341.70 854
11342.70 844
11343.71 810
11344.72 810
11345.72 799
11346.73 794
11347.73 792
11348.74 782
11349.74 758
11350.75 786
11351.76 760
11352.76 766
11353.77 699
11354.78 735
11355.78 746
11356.79 744
11357.79 751
11358.80 707
11359.81 742
11360.81 713
11361.82 694
11362.83 714
11363.83 735
11364.84 721
11365.85 715
11366.85 717
11367.86 702
11368.87 702
11369.87 680
11370.88 699
11371.89 708
11372.89 699
11373.90 701
11374.91 667
11375.92 669
11376.92 671
11377.93 683
11378.94 643
11379.94 678
11380.95 710
11381.96 669
11382.97 655
11383.97 644
11384.98 676
11385.99 674
11387.00 674
11388.00 684
11389.01 682
11390.02 702
11391.03 674
11392.04 670
11393.04 655
11394.05 648
11395.06 626
11396.07 672
11397.08 745
11398.08 662
11399.09 664
11400.10 663
11401.11 666
11402.12 697
11403.12 671
11404.13 658
11405.14 640
11406.15 672
11407.16 673
11408.17 704
11409.18 660
11410.18 686
11411.19 656
11412.20 650
11413.21 655
11414.22 634
11415.23 645
11416.24 678
11417.25 640
11418.25 676
11419.26 679
11420.27 691
11421.28 629
11422.29 638
11423.30 622
11424.31 628
11425.32 640
11426.33 637
11427.34 662
11428.35 641
11429.36 639
11430.37 646
11431.38 644
11432.39 646
11433.39 647
11434.40 667
11435.41 686
11436.42 625
11437.43 649
11438.44 661
11439.45 672
11440.46 655
11441.47 640
11442.48 660
11443.49 675
11444.50 635
11445.51 637
11446.52 684
11447.53 677
11448.55 681
11449.56 651
11450.57 685
11451.58 667
11452.59 671
11453.60 674
11454.61 641
11455.62 626
11456.63 653
11457.64 635
11458.65 621
11459.66 609
11460.67 645
11461.68 654
11462.69 662
11463.71 637
11464.72 634
11465.73 656
11466.74 638
11467.75 588
11468.76 619
11469.77 629
11470.78 595
11471.80 619
11472.81 659
11473.82 663
11474.83 654
11475.84 634
11476.85 660
11477.86 642
11478.88 679
11479.89 679
11480.90 668
11481.91 649
11482.92 621
11483.93 649
11484.95 636
11485.96 602
11486.97 622
11487.98 627
11489.00 640
11490.01 627
11491.02 627
11492.03 622
11493.04 612
11494.06 635
11495.07 631
11496.08 633
11497.09 642
11498.11 594
11499.12 647
11500.13 672
11501.14 608
11502.16 653
11503.17 598
11504.18 641
11505.20 647
11506.21 629
11507.22 665
11508.23 689
11509.25 655
11510.26 699
11511.27 679
11512.29 642
11513.30 662
11514.31 709
11515.33 680
11516.34 712
11517.35 759
11518.37 706
11519.38 715
11520.39 709
11521.41 735
11522.42 738
11523.43 729
11524.45 794
11525.46 746
11526.47 767
11527.49 805
11528.50 786
11529.52 797
11530.53 833
11531.54 850
11532.56 806
11533.57 831
11534.59 858
11535.60 933
11536.62 931
11537.63 958
11538.64 1022
11539.66 1015
11540.67 1019
11541.69 1015
11542.70 1023
11543.72 993
11544.73 955
11545.75 948
11546.76 909
11547.77 878
11548.79 843
11549.80 769
11550.82 742
11551.83 721
11552.85 707
11553.86 699
11554.88 697
11555.89 641
11556.91 640
11557.92 679
11558.94 669
11559.95 661
11560.97 646
11561.99 643
11563.00 651
11564.02 640
11565.03 636
11566.05 640
11567.06 644
11568.08 640
11569.09 648
11570.11 661
11571.13 645
11572.14 629
11573.16 639
11574.17 636
11575.19 650
11576.20 639
11577.22 671
11578.24 659
11579.25 643
11580.27 690
11581.29 694
11582.30 643
11583.32 595
11584.33 627
11585.35 652
11586.37 648
11587.38 634
11588.40 639
11589.42 593
11590.43 643
11591.45 617
11592.47 639
11593.48 659
11594.50 678
11595.52 700
11596.53 706
11597.55 697
11598.57 690
11599.58 682
11600.60 702
11601.62 696
11602.64 745
11603.65 755
11604.67 713
11605.69 720
11606.70 670
11607.72 659
11608.74 704
11609.76 647
11610.77 659
11611.79 671
11612.81 627
11613.83 634
11614.84 605
11615.86 603
11616.88 633
11617.90 655
11618.92 641
11619.93 627
11620.95 638
11621.97 618
11622.99 605
11624.01 607
11625.02 611
11626.04 648
11627.06 627
11628.08 623
11629.10 600
11630.11 595
11631.13 594
11632.15 584
11633.17 628
11634.19 621
11635.21 620
11636.23 599
11637.24 580
11638.26 616
11639.28 585
11640.30 580
11641.32 611
11642.34 610
11643.36 598
11644.38 584
11645.39 611
11646.41 564
11647.43 568
11648.45 572
11649.47 609
11650.49 596
11651.51 581
11652.53 562
11653.55 547
11654.57 595
11655.59 590
11656.61 578
11657.63 548
11658.65 581
11659.67 607
11660.69 569
11661.70 579
11662.72 587
11663.74 601
11664.76 607
11665.78 577
11666.80 584
11667.82 590
11668.84 587
11669.86 583
11670.88 592
11671.90 577
11672.92 597
11673.95 562
11674.97 596
11675.99 549
11677.01 550
11678.03 573
11679.05 582
11680.07 585
11681.09 588
11682.11 535
11683.13 555
11684.15 592
11685.17 581
11686.19 602
11687.21 567
11688.23 576
11689.25 566
11690.28 546
11691.30 568
11692.32 564
11693.34 579
11694.36 560
11695.38 554
11696.40 565
11697.42 619
11698.44 567
11699.47 581
11700.49 584
11701.51 593
11702.53 600
11703.55 605
11704.57 593
11705.60 588
11706.62 594
11707.64 575
11708.66 579
11709.68 567
11710.70 578
11711.73 569
11712.75 552
11713.77 596
11714.79 571
11715.81 558
11716.84 582
11717.86 614
11718.88 601
11719.90 573
11720.92 578
11721.95 593
11722.97 611
11723.99 631
11725.01 569
11726.04 591
11727.06 617
11728.08 614
11729.11 630
11730.13 585
11731.15 593
11732.17 610
11733.20 614
11734.22 616
11735.24 602
11736.26 615
11737.29 613
11738.31 618
11739.33 628
11740.36 609
11741.38 603
11742.40 602
11743.43 579
11744.45 595
11745.47 591
11746.50 632
11747.52 626
11748.54 644
11749.57 639
11750.59 618
11751.62 635
11752.64 629
11753.66 613
11754.69 642
11755.71 653
11756.73 685
11757.76 664
11758.78 658
11759.81 663
11760.83 692
11761.85 655
11762.88 639
11763.90 672
11764.93 695
11765.95 692
11766.98 682
11768.00 714
11769.02 672
11770.05 683
11771.07 685
11772.10 720
11773.12 708
11774.15 722
11775.17 708
11776.20 684
11777.22 714
11778.25 699
11779.27 707
11780.30 723
11781.32 714
11782.35 713
11783.37 711
11784.40 721
11785.42 756
11786.45 739
11787.47 740
11788.50 750
11789.52 788
11790.55 777
11791.57 735
11792.60 736
11793.62 752
11794.65 703
11795.67 726
11796.70 729
11797.73 760
11798.75 783
11799.78 767
11800.80 755
11801.83 788
11802.85 796
11803.88 756
11804.91 731
11805.93 753
11806.96 738
11807.98 757
11809.01 780
11810.04 804
11811.06 782
11812.09 756
11813.12 772
11814.14 821
11815.17 833
11816.19 804
11817.22 771
11818.25 795
11819.27 828
11820.30 851
11821.33 812
11822.35 834
11823.38 838
11824.41 820
11825.44 856
11826.46 890
11827.49 869
11828.52 903
11829.54 901
11830.57 833
11831.60 885
11832.62 922
11833.65 923
11834.68 919
11835.71 882
11836.73 904
11837.76 947
11838.79 960
11839.82 966
11840.84 962
11841.87 882
11842.90 934
11843.93 1013
11844.95 981
11845.98 971
11847.01 986
11848.04 992
11849.07 984
11850.09 1049
11851.12 1012
11852.15 1019
11853.18 1051
11854.21 1054
11855.23 1020
11856.26 1043
11857.29 1099
11858.32 1111
11859.35 1120
11860.38 1099
11861.40 1092
11862.43 1110
11863.46 1095
11864.49 1073
11865.52 1141
11866.55 1114
11867.58 1127
11868.60 1100
11869.63 1147
11870.66 1177
11871.69 1167
11872.72 1157
11873.75 1204
11874.78 1204
11875.81 1200
11876.84 1180
11877.86 1223
11878.89 1227
11879.92 1250
11880.95 1238
11881.98 1307
11883.01 1280
11884.04 1317
11885.07 1310
11886.10 1332
11887.13 1343
11888.16 1369
11889.19 1321
11890.22 1349
11891.25 1409
11892.28 1376
11893.31 1409
11894.34 1485
11895.37 1564
11896.40 1542
11897.43 1497
11898.46 1554
11899.49 1655
11900.52 1664
11901.55 1715
11902.58 1770
11903.61 1764
11904.64 1778
11905.67 1846
11906.70 1784
11907.73 1841
11908.76 1774
11909.79 1819
11910.82 1784
11911.85 1661
11912.88 1664
11913.91 1640
11914.94 1660
11915.97 1598
11917.01 1570
11918.04 1575
11919.07 1589
11920.10 1532
11921.13 1549
11922.16 1566
11923.19 1641
11924.22 1674
11925.25 1655
11926.28 1733
11927.32 1815
11928.35 1868
11929.38 1977
11930.41 2018
11931.44 2031
11932.47 2106
11933.50 2106
11934.54 2076
11935.57 2033
11936.60 2045
11937.63 2053
11938.66 1888
11939.70 1807
11940.73 1743
11941.76 1657
11942.79 1615
11943.82 1556
11944.85 1470
11945.89 1449
11946.92 1420
11947.95 1294
11948.98 1305
11950.02 1287
11951.05 1318
11952.08 1296
11953.11 1271
11954.15 1273
11955.18 1213
11956.21 1216
11957.24 1239
11958.28 1182
11959.31 1219
11960.34 1261
11961.37 1258
11962.41 1268
11963.44 1238
11964.47 1278
11965.51 1292
11966.54 1266
11967.57 1319
11968.60 1295
11969.64 1282
11970.67 1284
11971.70 1315
11972.74 1297
11973.77 1287
11974.80 1307
11975.84 1319
11976.87 1309
11977.90 1303
11978.94 1310
11979.97 1319
11981.00 1280
11982.04 1276
11983.07 1302
11984.11 1323
11985.14 1297
11986.17 1324
11987.21 1368
11988.24 1324
11989.28 1318
11990.31 1353
11991.34 1336
11992.38 1352
11993.41 1424
11994.45 1386
11995.48 1368
11996.51 1363
11997.55 1389
11998.58 1430
11999.62 1395
12000.65 1396
12001.69 1379
12002.72 1399
12003.76 1453
12004.79 1433
12005.82 1442
12006.86 1452
12007.89 1453
12008.93 1452
12009.96 1491
12011.00 1492
12012.03 1502
12013.07 1543
12014.10 1576
12015.14 1520
12016.17 1538
12017.21 1546
12018.24 1566
12019.28 1575
12020.32 1610
12021.35 1594
12022.39 1622
12023.42 1600
12024.46 1557
12025.49 1582
12026.53 1575
12027.56 1568
12028.60 1493
12029.64 1502
12030.67 1543
12031.71 1583
12032.74 1544
12033.78 1556
12034.81 1498
12035.85 1503
12036.89 1494
12037.92 1517
12038.96 1491
12039.99 1512
12041.03 1464
12042.07 1510
12043.10 1511
12044.14 1518
12045.18 1562
12046.21 1480
12047.25 1542
12048.29 1509
12049.32 1494
12050.36 1458
12051.40 1530
12052.43 1577
12053.47 1571
12054.51 1606
12055.54 1615
12056.58 1687
12057.62 1664
12058.65 1675
12059.69 1672
12060.73 1659
12061.76 1596
12062.80 1582
12063.84 1627
12064.88 1606
12065.91 1589
12066.95 1589
12067.99 1508
12069.03 1484
12070.06 1411
12071.10 1365
12072.14 1385
12073.18 1389
12074.21 1368
12075.25 1364
12076.29 1323
12077.33 1323
12078.36 1307
12079.40 1252
12080.44 1310
12081.48 1295
12082.52 1318
12083.55 1351
12084.59 1360
12085.63 1352
12086.67 1329
12087.71 1347
12088.74 1371
12089.78 1332
12090.82 1344
12091.86 1415
12092.90 1383
12093.94 1394
12094.98 1412
12096.01 1431
12097.05 1448
12098.09 1433
12099.13 1508
12100.17 1518
12101.21 1537
12102.25 1532
12103.28 1600
12104.32 1536
12105.36 1569
12106.40 1603
12107.44 1586
12108.48 1535
12109.52 1505
12110.56 1472
12111.60 1432
12112.64 1424
12113.68 1321
12114.72 1260
12115.76 1230
12116.79 1189
12117.83 1189
12118.87 1140
12119.91 1087
12120.95 1040
12121.99 1061
12123.03 1104
12124.07 1059
12125.11 1065
12126.15 1036
12127.19 1039
12128.23 1050
12129.27 1025
12130.31 1000
12131.35 1007
12132.39 1017
12133.43 1012
12134.47 998
12135.51 995
12136.55 995
12137.59 980
12138.63 963
12139.67 992
12140.71 979
12141.76 982
12142.80 989
12143.84 1031
12144.88 1000
12145.92 960
12146.96 957
12148.00 964
12149.04 945
12150.08 955
12151.12 969
12152.16 954
12153.20 935
12154.25 932
12155.29 914
12156.33 911
12157.37 894
12158.41 886
12159.45 889
12160.49 897
12161.53 917
12162.58 928
12163.62 893
12164.66 881
12165.70 876
12166.74 885
12167.78 893
12168.82 904
12169.87 898
12170.91 896
12171.95 887
12172.99 900
12174.03 844
12175.08 874
12176.12 886
12177.16 847
12178.20 868
12179.24 825
12180.29 800
12181.33 814
12182.37 846
12183.41 853
12184.46 829
12185.50 842
12186.54 821
12187.58 850
12188.63 816
12189.67 815
12190.71 820
12191.75 808
12192.80 838
12193.84 828
12194.88 804
12195.92 835
12196.97 778
12198.01 802
12199.05 817
12200.10 825
12201.14 833
12202.18 820
12203.23 866
12204.27 793
12205.31 760
12206.36 796
12207.40 796
12208.44 789
12209.49 787
12210.53 743
12211.57 807
12212.62 796
12213.66 755
12214.70 776
12215.75 746
12216.79 758
12217.84 772
12218.88 772
12219.92 719
12220.97 768
12222.01 774
12223.06 743
12224.10 727
12225.14 717
12226.19 724
12227.23 719
12228.28 738
12229.32 694
12230.36 720
12231.41 724
12232.45 714
12233.50 748
12234.54 735
12235.59 716
12236.63 667
12237.68 707
12238.72 714
12239.77 684
12240.81 682
12241.86 704
12242.90 714
12243.94 694
12244.99 671
12246.03 722
12247.08 699
12248.13 724
12249.17 706
12250.22 690
12251.26 690
12252.31 703
12253.35 732
12254.40 697
12255.44 691
12256.49 683
12257.53 700
12258.58 680
12259.62 682
12260.67 634
12261.72 633
12262.76 664
12263.81 640
12264.85 638
12265.90 662
12266.94 659
12267.99 660
12269.04 628
12270.08 599
12271.13 613
12272.17 642
12273.22 614
12274.27 634
12275.31 619
12276.36 613
12277.41 614
12278.45 611
12279.50 625
12280.55 598
12281.59 608
12282.64 621
12283.69 605
12284.73 641
12285.78 631
12286.83 598
12287.87 614
12288.92 619
12289.97 655
12291.01 612
12292.06 621
12293.11 610
12294.15 597
12295.20 568
12296.25 569
12297.30 612
12298.34 645
12299.39 594
12300.44 580
12301.48 603
12302.53 601
12303.58 629
12304.63 598
12305.67 579
12306.72 602
12307.77 621
12308.82 643
12309.87 615
12310.91 608
12311.96 558
12313.01 587
12314.06 599
12315.10 601
12316.15 589
12317.20 594
12318.25 594
12319.30 617
12320.34 599
12321.39 573
12322.44 576
12323.49 566
12324.54 598
12325.59 547
12326.63 595
12327.68 552
12328.73 584
12329.78 596
12330.83 566
12331.88 600
12332.93 551
12333.98 576
12335.02 563
12336.07 597
12337.12 599
12338.17 585
12339.22 559
12340.27 555
12341.32 538
12342.37 535
12343.42 586
12344.47 562
12345.51 593
12346.56 585
12347.61 606
12348.66 562
12349.71 561
12350.76 560
12351.81 561
12352.86 537
12353.91 580
12354.96 591
12356.01 605
12357.06 542
12358.11 583
12359.16 584
12360.21 559
12361.26 576
12362.31 575
12363.36 572
12364.41 581
12365.46 593
12366.51 585
12367.56 565
12368.61 572
12369.66 617
12370.71 597
12371.76 609
12372.81 593
12373.86 583
12374.91 566
12375.96 559
12377.01 554
12378.06 556
12379.11 559
12380.17 572
12381.22 579
12382.27 574
12383.32 553
12384.37 578
12385.42 617
12386.47 616
12387.52 602
12388.57 591
12389.62 592
12390.67 619
12391.73 583
12392.78 618
12393.83 593
12394.88 587
12395.93 607
12396.98 562
12398.03 583
12399.09 557
12400.14 594
12401.19 636
12402.24 614
12403.29 615
12404.34 568
12405.40 565
12406.45 593
12407.50 583
12408.55 595
12409.60 611
12410.66 595
12411.71 597
12412.76 618
12413.81 627
12414.86 586
12415.92 568
12416.97 595
12418.02 616
12419.07 605
12420.13 595
12421.18 604
12422.23 624
12423.28 614
12424.34 621
12425.39 598
12426.44 616
12427.49 600
12428.55 634
12429.60 626
12430.65 625
12431.71 627
12432.76 648
12433.81 629
12434.86 652
12435.92 647
12436.97 624
12438.02 631
12439.08 630
12440.13 605
12441.18 624
12442.24 665
12443.29 686
12444.34 641
12445.40 625
12446.45 644
12447.50 658
12448.56 673
12449.61 662
12450.67 682
12451.72 644
12452.77 651
12453.83 684
12454.88 685
12455.94 685
12456.99 662
12458.04 657
12459.10 686
12460.15 696
12461.21 734
12462.26 726
12463.31 712
12464.37 749
12465.42 750
12466.48 749
12467.53 792
12468.59 763
12469.64 852
12470.70 871
12471.75 857
12472.80 877
12473.86 896
12474.91 923
12475.97 958
12477.02 964
12478.08 1004
12479.13 988
12480.19 1037
12481.24 992
12482.30 1031
12483.35 985
12484.41 900
12485.46 948
12486.52 924
12487.57 918
12488.63 868
12489.69 827
12490.74 806
12491.80 762
12492.85 747
12493.91 781
12494.96 728
12496.02 723
12497.07 741
12498.13 739
12499.19 724
12500.24 738
12501.30 772
12502.35 745
12503.41 724
12504.47 716
12505.52 740
12506.58 739
12507.63 726
12508.69 784
12509.75 778
12510.80 710
12511.86 721
12512.91 710
12513.97 724
12515.03 731
12516.08 748
12517.14 764
12518.20 769
12519.25 754
12520.31 783
12521.37 746
12522.42 748
12523.48 737
12524.54 761
12525.59 776
12526.65 801
12527.71 763
12528.77 773
12529.82 802
12530.88 769
12531.94 765
12532.99 775
12534.05 779
12535.11 784
12536.17 745
12537.22 781
12538.28 769
12539.34 769
12540.40 782
12541.45 792
12542.51 796
12543.57 761
12544.63 840
12545.68 797
12546.74 828
12547.80 780
12548.86 798
12549.92 851
12550.97 848
12552.03 849
12553.09 849
12554.15 845
12555.21 870
12556.26 939
12557.32 935
12558.38 873
12559.44 853
12560.50 900
12561.56 902
12562.61 867
12563.67 889
12564.73 867
12565.79 856
12566.85 814
12567.91 809
12568.97 840
12570.02 839
12571.08 829
12572.14 778
12573.20 774
12574.26 803
12575.32 801
12576.38 795
12577.44 795
12578.50 775
12579.56 796
12580.61 789
12581.67 791
12582.73 796
12583.79 793
12584.85 783
12585.91 813
12586.97 826
12588.03 833
12589.09 802
12590.15 801
12591.21 825
12592.27 811
12593.33 824
12594.39 782
12595.45 819
12596.51 820
12597.57 854
12598.63 807
12599.69 809
12600.75 807
12601.81 789
12602.87 839
12603.93 831
12604.99 820
12606.05 803
12607.11 848
12608.17 815
12609.23 845
12610.29 847
12611.35 880
12612.41 892
12613.47 891
12614.53 894
12615.59 901
12616.66 899
12617.72 921
12618.78 935
12619.84 963
12620.90 955
12621.96 945
12623.02 966
12624.08 964
12625.14 974
12626.20 966
12627.26 968
12628.33 974
12629.39 974
12630.45 975
12631.51 983
12632.57 983
12633.63 959
12634.69 948
12635.76 948
12636.82 972
12637.88 911
12638.94 965
12640.00 947
12641.06 943
12642.13 917
12643.19 941
12644.25 858
12645.31 847
12646.37 882
12647.44 923
12648.50 854
12649.56 839
12650.62 857
12651.68 877
12652.75 858
12653.81 829
12654.87 849
12655.93 822
12657.00 854
12658.06 880
12659.12 881
12660.18 911
12661.25 921
12662.31 881
12663.37 916
12664.43 913
12665.50 873
12666.56 898
12667.62 901
12668.69 917
12669.75 889
12670.81 895
12671.88 898
12672.94 942
12674.00 974
12675.06 928
12676.13 951
12677.19 939
12678.25 991
12679.32 992
12680.38 963
12681.44 976
12682.51 997
12683.57 975
12684.64 962
12685.70 968
12686.76 976
12687.83 992
12688.89 1007
12689.95 1000
12691.02 976
12692.08 990
12693.15 1026
12694.21 1021
12695.27 1058
12696.34 1068
12697.40 1058
12698.47 1069
12699.53 1113
12700.59 1119
12701.66 1071
12702.72 1092
12703.79 1148
12704.85 1186
12705.92 1172
12706.98 1205
12708.05 1208
12709.11 1174
12710.18 1179
12711.24 1228
12712.30 1193
12713.37 1231
12714.43 1198
12715.50 1181
12716.56 1151
12717.63 1144
12718.69 1150
12719.76 1145
12720.82 1098
12721.89 1128
12722.95 1147
12724.02 1158
12725.09 1208
12726.15 1209
12727.22 1171
12728.28 1206
12729.35 1226
12730.41 1232
12731.48 1293
12732.54 1284
12733.61 1308
12734.68 1308
12735.74 1315
12736.81 1316
12737.87 1325
12738.94 1345
12740.00 1296
12741.07 1207
12742.14 1170
12743.20 1185
12744.27 1148
12745.33 1113
12746.40 1129
12747.47 1102
12748.53 1086
12749.60 1069
12750.67 1009
12751.73 993
12752.80 1031
12753.87 999
12754.93 1019
12756.00 1007
12757.07 1000
12758.13 975
12759.20 982
12760.27 993
12761.33 935
12762.40 984
12763.47 958
12764.53 955
12765.60 979
12766.67 904
12767.73 907
12768.80 913
12769.87 909
12770.94 910
12772.00 943
12773.07 919
12774.14 920
12775.21 892
12776.27 915
12777.34 862
12778.41 888
12779.48 909
12780.54 879
12781.61 861
12782.68 872
12783.75 848
12784.81 865
12785.88 853
12786.95 835
12788.02 844
12789.09 864
12790.15 838
12791.22 889
12792.29 815
12793.36 807
12794.43 844
12795.49 869
12796.56 839
12797.63 825
12798.70 852
12799.77 814
12800.84 797
12801.90 841
12802.97 824
12804.04 839
12805.11 822
12806.18 789
12807.25 816
12808.32 836
12809.39 868
12810.45 875
12811.52 865
12812.59 844
12813.66 860
12814.73 867
12815.80 854
12816.87 900
12817.94 902
12819.01 888
12820.08 899
12821.15 867
12822.21 900
12823.28 893
12824.35 910
12825.42 883
12826.49 896
12827.56 873
12828.63 867
12829.70 903
12830.77 882
12831.84 860
12832.91 859
12833.98 873
12835.05 871
12836.12 837
12837.19 857
12838.26 816
12839.33 830
12840.40 835
12841.47 795
12842.54 759
12843.61 818
12844.68 787
12845.75 749
12846.82 720
12847.89 746
12848.96 757
12850.03 742
12851.10 727
12852.18 713
12853.25 715
12854.32 709
12855.39 697
12856.46 682
12857.53 678
12858.60 674
12859.67 672
12860.74 655
12861.81 658
12862.88 708
12863.96 677
12865.03 675
12866.10 678
12867.17 649
12868.24 680
12869.31 690
12870.38 668
12871.45 663
12872.53 668
12873.60 656
12874.67 653
12875.74 672
12876.81 645
12877.88 662
12878.96 644
12880.03 634
12881.10 622
12882.17 630
12883.24 657
12884.31 631
12885.39 616
12886.46 640
12887.53 639
12888.60 591
12889.68 578
12890.75 597
12891.82 599
12892.89 608
12893.96 605
12895.04 581
12896.11 584
12897.18 572
12898.25 579
12899.33 574
12900.40 544
12901.47 583
12902.54 579
12903.62 582
12904.69 567
12905.76 565
12906.84 551
12907.91 581
12908.98 583
12910.06 545
12911.13 553
12912.20 551
12913.27 586
12914.35 571
12915.42 576
12916.49 563
12917.57 568
12918.64 563
12919.71 566
12920.79 541
12921.86 556
12922.94 550
12924.01 549
12925.08 531
12926.16 534
12927.23 554
12928.30 543
12929.38 560
12930.45 541
12931.53 546
12932.60 518
12933.67 536
12934.75 531
12935.82 529
12936.90 504
12937.97 529
12939.04 519
12940.12 562
12941.19 538
12942.27 527
12943.34 542
12944.42 521
12945.49 534
12946.56 525
12947.64 509
12948.71 499
12949.79 500
12950.86 511
12951.94 538
12953.01 527
12954.09 532
12955.16 518
12956.24 514
12957.31 509
12958.39 535
12959.46 529
12960.54 499
12961.61 479
12962.69 521
12963.76 511
12964.84 554
12965.91 504
12966.99 535
12968.07 489
12969.14 520
12970.22 500
12971.29 508
12972.37 520
12973.44 513
12974.52 534
12975.59 518
12976.67 480
12977.75 518
12978.82 528
12979.90 510
12980.97 523
12982.05 521
12983.13 539
12984.20 528
12985.28 499
12986.35 515
12987.43 519
12988.51 524
12989.58 512
12990.66 510
12991.74 506
12992.81 513
12993.89 534
12994.97 522
12996.04 507
12997.12 519
12998.20 504
12999.27 534
13000.35 527
13001.43 546
13002.50 542
13003.58 520
13004.66 562
13005.73 548
13006.81 499
13007.89 522
13008.97 521
13010.04 536
13011.12 515
13012.20 490
13013.27 535
13014.35 504
13015.43 519
13016.51 495
13017.58 502
13018.66 519
13019.74 542
13020.82 511
13021.89 516
13022.97 492
13024.05 533
13025.13 537
13026.21 529
13027.28 484
13028.36 542
13029.44 558
13030.52 528
13031.60 538
13032.67 517
13033.75 494
13034.83 505
13035.91 523
13036.99 490
13038.07 528
13039.14 505
13040.22 575
13041.30 513
13042.38 536
13043.46 528
13044.54 525
13045.62 563
13046.69 537
13047.77 527
13048.85 543
13049.93 515
13051.01 547
13052.09 531
13053.17 553
13054.25 533
13055.33 541
13056.40 525
13057.48 571
13058.56 562
13059.64 514
13060.72 505
13061.80 543
13062.88 528
13063.96 510
13065.04 533
13066.12 532
13067.20 515
13068.28 549
13069.36 536
13070.44 514
13071.52 536
13072.60 551
13073.68 569
13074.76 536
13075.84 549
13076.92 539
13078.00 557
13079.08 546
13080.16 518
13081.24 535
13082.32 526
13083.40 537
13084.48 510
13085.56 520
13086.64 540
13087.72 522
13088.80 507
13089.88 520
13090.96 559
13092.04 573
13093.12 536
13094.20 568
13095.28 536
13096.36 532
13097.44 524
13098.52 541
13099.61 525
13100.69 536
13101.77 547
13102.85 545
13103.93 526
13105.01 558
13106.09 529
13107.17 559
13108.25 571
13109.34 548
13110.42 554
13111.50 567
13112.58 545
13113.66 559
13114.74 570
13115.82 553
13116.91 573
13117.99 603
13119.07 601
13120.15 567
13121.23 576
13122.31 567
13123.40 591
13124.48 567
13125.56 607
13126.64 595
13127.72 596
13128.81 583
13129.89 577
13130.97 596
13132.05 573
13133.14 616
13134.22 574
13135.30 533
13136.38 552
13137.47 584
13138.55 595
13139.63 546
13140.71 578
13141.80 572
13142.88 575
13143.96 621
13145.04 592
13146.13 596
13147.21 554
13148.29 573
13149.38 587
13150.46 585
13151.54 588
13152.62 624
13153.71 637
13154.79 597
13155.87 584
13156.96 608
13158.04 612
13159.12 608
13160.21 615
13161.29 603
13162.37 630
13163.46 623
13164.54 621
13165.62 659
13166.71 625
13167.79 637
13168.88 596
13169.96 611
13171.04 650
13172.13 602
13173.21 621
13174.30 612
13175.38 621
13176.46 640
13177.55 634
13178.63 665
13179.72 637
13180.80 620
13181.88 601
13182.97 613
13184.05 622
13185.14 650
13186.22 648
13187.31 627
13188.39 626
13189.48 652
13190.56 687
13191.65 686
13192.73 652
13193.81 661
13194.90 662
13195.98 614
13197.07 654
13198.15 601
13199.24 632
13200.32 647
13201.41 658
13202.49 635
13203.58 669
13204.67 667
13205.75 631
13206.84 662
13207.92 638
13209.01 684
13210.09 662
13211.18 674
13212.26 690
13213.35 677
13214.43 664
13215.52 649
13216.61 668
13217.69 676
13218.78 676
13219.86 698
13220.95 673
13222.04 689
13223.12 711
13224.21 692
13225.29 698
13226.38 682
13227.47 718
13228.55 732
13229.64 719
13230.72 683
13231.81 726
13232.90 743
13233.98 712
13235.07 696
13236.16 743
13237.24 758
13238.33 739
13239.42 760
13240.50 739
13241.59 741
13242.68 758
13243.76 740
13244.85 783
13245.94 745
13247.02 763
13248.11 794
13249.20 825
13250.29 800
13251.37 753
13252.46 794
13253.55 805
13254.63 801
13255.72 770
13256.81 810
13257.90 815
13258.98 779
13260.07 809
13261.16 807
13262.25 817
13263.33 848
13264.42 786
13265.51 814
13266.60 848
13267.69 877
13268.77 870
13269.86 869
13270.95 834
13272.04 853
13273.13 869
13274.21 849
13275.30 933
13276.39 911
13277.48 888
13278.57 940
13279.65 955
13280.74 931
13281.83 920
13282.92 914
13284.01 904
13285.10 925
13286.19 925
13287.27 979
13288.36 1001
13289.45 1004
13290.54 1003
13291.63 962
13292.72 994
13293.81 996
13294.90 1004
13295.98 1004
13297.07 1004
13298.16 1016
13299.25 1060
13300.34 1014
13301.43 1033
13302.52 1054
13303.61 1077
13304.70 1083
13305.79 1093
13306.88 1090
13307.97 1072
13309.06 1111
13310.15 1093
13311.24 1100
13312.32 1119
13313.41 1134
13314.50 1142
13315.59 1146
13316.68 1127
13317.77 1113
13318.86 1178
13319.95 1180
13321.04 1179
13322.13 1178
13323.22 1139
13324.31 1185
13325.40 1208
13326.49 1192
13327.58 1217
13328.68 1163
13329.77 1184
13330.86 1175
13331.95 1202
13333.04 1230
13334.13 1235
13335.22 1247
13336.31 1240
13337.40 1257
13338.49 1233
13339.58 1247
13340.67 1315
13341.76 1254
13342.85 1267
13343.94 1272
13345.04 1302
13346.13 1334
13347.22 1325
13348.31 1310
13349.40 1275
13350.49 1334
13351.58 1300
13352.67 1288
13353.77 1262
13354.86 1274
13355.95 1306
13357.04 1322
13358.13 1334
13359.22 1335
13360.31 1323
13361.41 1336
13362.50 1366
13363.59 1404
13364.68 1409
13365.77 1472
13366.87 1485
13367.96 1464
13369.05 1479
13370.14 1514
13371.23 1494
13372.33 1483
13373.42 1484
13374.51 1440
13375.60 1418
13376.69 1408
13377.79 1356
13378.88 1359
13379.97 1267
13381.06 1288
13382.16 1268
13383.25 1255
13384.34 1211
13385.43 1214
13386.53 1152
13387.62 1162
13388.71 1141
13389.81 1113
13390.90 1119
13391.99 1076
13393.08 1057
13394.18 1047
13395.27 1025
13396.36 1040
13397.46 1050
13398.55 1027
13399.64 1044
13400.74 1044
13401.83 1094
13402.92 1073
13404.02 1053
13405.11 1060
13406.20 1078
13407.30 1065
13408.39 1053
13409.48 1084
13410.58 1045
13411.67 1070
13412.77 1062
13413.86 1072
13414.95 1064
13416.05 1052
13417.14 1041
13418.23 1042
13419.33 1054
13420.42 1076
13421.52 1095
13422.61 1035
13423.71 1019
13424.80 1081
13425.89 1007
13426.99 1026
13428.08 1028
13429.18 1049
13430.27 1091
13431.37 1074
13432.46 1058
13433.56 1062
13434.65 1048
13435.74 1047
13436.84 1085
13437.93 1037
13439.03 1079
13440.12 1078
13441.22 1129
13442.31 1104
13443.41 1074
13444.50 1144
13445.60 1162
13446.69 1108
13447.79 1115
13448.88 1104
13449.98 1092
13451.08 1141
13452.17 1123
13453.27 1135
13454.36 1122
13455.46 1101
13456.55 1158
13457.65 1195
13458.74 1158
13459.84 1192
13460.94 1176
13462.03 1165
13463.13 1190
13464.22 1218
13465.32 1191
13466.41 1198
13467.51 1196
13468.61 1258
13469.70 1237
13470.80 1221
13471.90 1246
13472.99 1256
13474.09 1238
13475.18 1198
13476.28 1229
13477.38 1236
13478.47 1230
13479.57 1236
13480.67 1263
13481.76 1206
13482.86 1243
13483.96 1237
13485.05 1293
13486.15 1337
13487.25 1313
13488.34 1237
13489.44 1295
13490.54 1287
13491.63 1310
13492.73 1332
13493.83 1318
13494.93 1350
13496.02 1334
13497.12 1322
13498.22 1373
13499.31 1331
13500.41 1353
13501.51 1419
13502.61 1401
13503.70 1417
13504.80 1443
13505.90 1448
13507.00 1470
13508.09 1413
13509.19 1424
13510.29 1458
13511.39 1439
13512.49 1427
13513.58 1407
13514.68 1407
13515.78 1322
13516.88 1337
13517.98 1331
13519.07 1295
13520.17 1304
13521.27 1231
13522.37 1228
13523.47 1218
13524.57 1225
13525.66 1235
13526.76 1210
13527.86 1148
13528.96 1173
13530.06 1147
13531.16 1150
13532.25 1129
13533.35 1144
13534.45 1143
13535.55 1146
13536.65 1091
13537.75 1145
13538.85 1110
13539.95 1089
13541.05 1077
13542.14 1067
13543.24 1034
13544.34 1030
13545.44 1042
13546.54 1043
13547.64 1040
13548.74 1035
13549.84 1027
13550.94 1003
13552.04 1054
13553.14 1006
13554.24 985
13555.34 963
13556.44 967
13557.54 989
13558.64 998
13559.74 1013
13560.84 1015
13561.94 982
13563.04 962
13564.13 955
13565.23 981
13566.34 1018
13567.44 981
13568.54 983
13569.64 967
13570.74 943
13571.84 951
13572.94 952
13574.04 953
13575.14 962
13576.24 942
13577.34 951
13578.44 975
13579.54 970
13580.64 941
13581.74 943
13582.84 961
13583.94 977
13585.04 986
13586.14 984
13587.24 955
13588.35 973
13589.45 987
13590.55 937
13591.65 978
13592.75 1011
13593.85 949
13594.95 969
13596.05 943
13597.15 976
13598.26 1002
13599.36 975
13600.46 1001
13601.56 970
13602.66 992
13603.76 997
13604.86 1014
13605.97 961
13607.07 981
13608.17 998
13609.27 1016
13610.37 984
13611.47 971
13612.58 1014
13613.68 1006
13614.78 984
13615.88 992
13616.98 966
13618.09 970
13619.19 1005
13620.29 999
13621.39 991
13622.50 983
13623.60 972
13624.70 991
13625.80 993
13626.91 1027
13628.01 998
13629.11 1003
13630.21 1001
13631.32 997
13632.42 1041
13633.52 1011
13634.62 1065
13635.73 1036
13636.83 996
13637.93 1021
13639.04 1018
13640.14 1004
13641.24 1003
13642.35 1010
13643.45 998
13644.55 1048
13645.65 994
13646.76 1005
13647.86 1021
13648.96 1060
13650.07 1026
13651.17 987
13652.28 1010
13653.38 1055
13654.48 1011
13655.59 1015
13656.69 977
13657.79 982
13658.90 1024
13660.00 1042
13661.11 1007
13662.21 984
13663.31 1027
13664.42 1004
13665.52 947
13666.63 996
13667.73 1012
13668.83 1006
13669.94 1025
13671.04 1011
13672.15 1014
13673.25 1012
13674.36 987
13675.46 1025
13676.56 1005
13677.67 1039
13678.77 1035
13679.88 1016
13680.98 1023
13682.09 1012
13683.19 996
13684.30 1064
13685.40 1059
13686.51 1085
13687.61 1071
13688.72 1072
13689.82 1043
13690.93 1049
13692.03 1089
13693.14 1063
13694.24 1069
13695.35 1108
13696.45 1131
13697.56 1072
13698.66 1108
13699.77 1099
13700.87 1133
13701.98 1121
13703.09 1132
13704.19 1132
13705.30 1136
13706.40 1130
13707.51 1140
13708.61 1147
13709.72 1200
13710.83 1204
13711.93 1174
13713.04 1181
13714.14 1207
13715.25 1215
13716.36 1237
13717.46 1295
13718.57 1279
13719.67 1274
13720.78 1278
13721.89 1253
13722.99 1286
13724.10 1326
13725.21 1357
13726.31 1349
13727.42 1332
13728.53 1327
13729.63 1349
13730.74 1330
13731.85 1337
13732.95 1325
13734.06 1408
13735.17 1417
13736.27 1406
13737.38 1418
13738.49 1390
13739.59 1454
13740.70 1471
13741.81 1433
13742.92 1467
13744.02 1521
13745.13 1460
13746.24 1530
13747.35 1550
13748.45 1536
13749.56 1551
13750.67 1601
13751.78 1678
13752.88 1654
13753.99 1714
13755.10 1771
13756.21 1813
13757.31 1868
13758.42 1904
13759.53 1929
13760.64 1935
13761.75 2003
13762.85 2070
13763.96 2056
13765.07 2066
13766.18 2092
13767.29 2175
13768.39 2081
13769.50 2103
13770.61 2059
13771.72 2022
13772.83 2083
13773.94 1991
13775.04 2006
13776.15 1995
13777.26 1957
13778.37 1856
13779.48 1833
13780.59 1817
13781.70 1794
13782.80 1721
13783.91 1641
13785.02 1581
13786.13 1563
13787.24 1526
13788.35 1474
13789.46 1414
13790.57 1362
13791.68 1377
13792.79 1290
13793.90 1339
13795.00 1312
13796.11 1289
13797.22 1250
13798.33 1236
13799.44 1232
13800.55 1184
13801.66 1140
13802.77 1155
13803.88 1207
13804.99 1172
13806.10 1156
13807.21 1173
13808.32 1154
13809.43 1134
13810.54 1145
13811.65 1121
13812.76 1131
13813.87 1132
13814.98 1117
13816.09 1094
13817.20 1092
13818.31 1126
13819.42 1086
13820.53 1096
13821.64 1066
13822.75 1091
13823.86 1069
13824.97 1074
13826.08 1099
13827.19 1088
13828.30 1063
13829.41 1079
13830.53 1103
13831.64 1113
13832.75 1092
13833.86 1068
13834.97 1082
13836.08 1093
13837.19 1080
13838.30 1027
13839.41 1093
13840.52 1082
13841.64 1114
13842.75 1141
13843.86 1096
13844.97 1063
13846.08 1073
13847.19 1074
13848.30 1116
13849.41 1099
13850.53 1098
13851.64 1086
13852.75 1110
13853.86 1109
13854.97 1134
13856.08 1116
13857.20 1120
13858.31 1100
13859.42 1114
13860.53 1054
13861.64 1129
13862.76 1099
13863.87 1121
13864.98 1137
13866.09 1133
13867.20 1110
13868.32 1118
13869.43 1113
13870.54 1087
13871.65 1083
13872.77 1074
13873.88 1112
13874.99 1107
13876.10 1160
13877.22 1133
13878.33 1103
13879.44 1124
13880.55 1174
13881.67 1140
13882.78 1174
13883.89 1187
13885.01 1179
13886.12 1164
13887.23 1215
13888.34 1252
13889.46 1282
13890.57 1250
13891.68 1215
13892.80 1265
13893.91 1300
13895.02 1299
13896.14 1309
13897.25 1279
13898.36 1236
13899.48 1290
13900.59 1287
13901.70 1271
13902.82 1271
13903.93 1259
13905.05 1241
13906.16 1214
13907.27 1164
13908.39 1125
13909.50 1156
13910.61 1107
13911.73 1053
13912.84 1068
13913.96 1061
13915.07 1063
13916.19 1067
13917.30 1057
13918.41 1018
13919.53 1019
13920.64 997
13921.76 976
13922.87 1001
13923.99 972
13925.10 983
13926.21 983
13927.33 1016
13928.44 954
13929.56 960
13930.67 977
13931.79 961
13932.90 958
13934.02 988
13935.13 943
13936.25 955
13937.36 985
13938.48 988
13939.59 999
13940.71 949
13941.82 960
13942.94 932
13944.05 981
13945.17 1005
13946.28 955
13947.40 975
13948.52 952
13949.63 944
13950.75 913
13951.86 929
13952.98 930
13954.09 893
13955.21 893
13956.32 912
13957.44 904
13958.56 882
13959.67 931
13960.79 888
13961.90 911
13963.02 918
13964.14 905
13965.25 898
13966.37 913
13967.48 891
13968.60 937
13969.72 931
13970.83 910
13971.95 922
13973.07 929
13974.18 911
13975.30 893
13976.42 928
13977.53 949
13978.65 937
13979.77 964
13980.88 956
13982.00 890
13983.12 917
13984.23 935
13985.35 999
13986.47 986
13987.58 987
13988.70 962
13989.82 941
13990.94 936
13992.05 983
13993.17 981
13994.29 970
13995.40 969
13996.52 988
13997.64 930
13998.76 962
13999.87 951
14000.99 977
14002.11 994
14003.23 958
14004.35 941
14005.46 971
14006.58 958
14007.70 950
14008.82 981
14009.93 967
14011.05 991
14012.17 947
14013.29 958
14014.41 964
14015.52 1012
14016.64 971
14017.76 954
14018.88 889
14020.00 966
14021.12 963
14022.23 928
14023.35 914
14024.47 902
14025.59 972
14026.71 963
14027.83 948
14028.95 965
14030.06 981
14031.18 943
14032.30 967
14033.42 989
14034.54 933
14035.66 954
14036.78 1000
14037.90 964
14039.02 917
14040.14 946
14041.25 960
14042.37 968
14043.49 943
14044.61 945
14045.73 977
14046.85 1012
14047.97 986
14049.09 990
14050.21 998
14051.33 1034
14052.45 982
14053.57 1035
14054.69 1010
14055.81 1004
14056.93 1020
14058.05 1040
14059.17 1051
14060.29 1087
14061.41 1075
14062.53 1095
14063.65 1050
14064.77 1063
14065.89 1092
14067.01 1118
14068.13 1068
14069.25 1151
14070.37 1134
14071.49 1102
14072.61 1109
14073.73 1115
14074.85 1160
14075.97 1147
14077.09 1189
14078.21 1198
14079.33 1201
14080.45 1185
14081.57 1179
14082.69 1198
14083.82 1229
14084.94 1208
14086.06 1268
14087.18 1205
14088.30 1267
14089.42 1224
14090.54 1213
14091.66 1209
14092.78 1235
14093.91 1243
14095.03 1254
14096.15 1247
14097.27 1302
14098.39 1286
14099.51 1289
14100.63 1249
14101.76 1262
14102.88 1315
14104.00 1288
14105.12 1288
14106.24 1257
14107.36 1220
14108.49 1208
14109.61 1185
14110.73 1170
14111.85 1127
14112.97 1139
14114.10 1135
14115.22 1104
14116.34 1063
14117.46 1012
14118.58 1024
14119.71 1032
14120.83 1039
14121.95 1037
14123.07 973
14124.20 1002
14125.32 960
14126.44 983
14127.56 953
14128.69 940
14129.81 917
14130.93 953
14132.06 944
14133.18 923
14134.30 876
14135.42 894
14136.55 857
14137.67 918
14138.79 907
14139.92 893
14141.04 893
14142.16 871
14143.29 877
14144.41 832
14145.53 880
14146.66 917
14147.78 847
14148.90 805
14150.03 835
14151.15 868
14152.27 898
14153.40 864
14154.52 850
14155.64 849
14156.77 808
14157.89 841
14159.02 841
14160.14 854
14161.26 864
14162.39 867
14163.51 832
14164.64 815
14165.76 826
14166.88 814
14168.01 830
14169.13 806
14170.26 815
14171.38 843
14172.51 825
14173.63 832
14174.75 854
14175.88 798
14177.00 813
14178.13 819
14179.25 825
14180.38 788
14181.50 806
14182.63 785
14183.75 815
14184.88 821
14186.00 794
14187.13 792
14188.25 807
14189.38 799
14190.50 794
14191.63 779
14192.75 779
14193.88 755
14195.00 760
14196.13 789
14197.25 730
14198.38 757
14199.50 786
14200.63 752
14201.76 724
14202.88 708
14204.01 759
14205.13 750
14206.26 781
14207.38 765
14208.51 761
14209.64 766
14210.76 742
14211.89 718
14213.01 744
14214.14 729
14215.27 758
14216.39 727
14217.52 690
14218.64 708
14219.77 734
14220.90 723
14222.02 740
14223.15 749
14224.28 737
14225.40 735
14226.53 707
14227.66 695
14228.78 701
14229.91 652
14231.04 688
14232.16 701
14233.29 708
14234.42 689
14235.54 659
14236.67 685
14237.80 680
14238.92 685
14240.05 693
14241.18 690
14242.31 708
14243.43 652
14244.56 666
14245.69 665
14246.82 654
14247.94 665
14249.07 658
14250.20 655
14251.33 659
14252.45 654
14253.58 659
14254.71 638
14255.84 671
14256.96 632
14258.09 616
14259.22 654
14260.35 631
14261.47 669
14262.60 644
14263.73 675
14264.86 658
14265.99 630
14267.12 607
14268.24 650
14269.37 612
14270.50 644
14271.63 633
14272.76 612
14273.89 586
14275.01 599
14276.14 625
14277.27 586
14278.40 632
14279.53 590
14280.66 612
14281.79 601
14282.91 597
14284.04 607
14285.17 591
14286.30 594
14287.43 600
14288.56 589
14289.69 558
14290.82 587
14291.95 587
14293.08 611
14294.20 590
14295.33 582
14296.46 556
14297.59 566
14298.72 564
14299.85 573
14300.98 569
14302.11 566
14303.24 563
14304.37 564
14305.50 576
14306.63 588
14307.76 561
14308.89 554
14310.02 574
14311.15 560
14312.28 581
14313.41 578
14314.54 534
14315.67 567
14316.80 582
14317.93 579
14319.06 567
14320.19 558
14321.32 581
14322.45 568
14323.58 557
14324.71 560
14325.84 536
14326.97 534
14328.10 532
14329.23 540
14330.36 549
14331.49 544
14332.62 531
14333.76 558
14334.89 524
14336.02 571
14337.15 549
14338.28 556
14339.41 546
14340.54 561
14341.67 559
14342.80 523
14343.93 528
14345.07 507
14346.20 548
14347.33 501
14348.46 490
14349.59 539
14350.72 553
14351.85 525
14352.99 519
14354.12 519
14355.25 552
14356.38 532
14357.51 554
14358.64 586
14359.78 566
14360.91 555
14362.04 541
14363.17 525
14364.30 502
14365.44 562
14366.57 538
14367.70 529
14368.83 529
14369.96 585
14371.10 554
14372.23 534
14373.36 549
14374.49 526
14375.63 565
14376.76 558
14377.89 567
14379.02 549
14380.16 556
14381.29 562
14382.42 536
14383.55 575
14384.69 562
14385.82 549
14386.95 570
14388.09 551
14389.22 590
14390.35 583
14391.49 536
14392.62 569
14393.75 585
14394.89 553
14396.02 547
14397.15 579
14398.28 538
14399.42 559
14400.55 556
14401.69 558
14402.82 567
14403.95 565
14405.09 561
14406.22 585
14407.35 591
14408.49 587
14409.62 575
14410.75 598
14411.89 624
14413.02 597
14414.16 597
14415.29 565
14416.42 616
14417.56 619
14418.69 607
14419.83 600
14420.96 638
14422.10 598
14423.23 595
14424.36 583
14425.50 622
14426.63 580
14427.77 574
14428.90 649
14430.04 615
14431.17 638
14432.31 606
14433.44 595
14434.58 614
14435.71 602
14436.85 614
14437.98 624
14439.12 648
14440.25 646
14441.39 627
14442.52 590
14443.66 627
14444.79 650
14445.93 601
14447.06 599
14448.20 605
14449.33 603
14450.47 601
14451.60 601
14452.74 594
14453.87 619
14455.01 606
14456.14 606
14457.28 614
14458.42 594
14459.55 619
14460.69 650
14461.82 618
14462.96 596
14464.10 662
14465.23 635
14466.37 651
14467.50 620
14468.64 600
14469.78 621
14470.91 612
14472.05 630
14473.18 608
14474.32 647
14475.46 640
14476.59 634
14477.73 633
14478.87 610
14480.00 615
14481.14 645
14482.28 667
14483.41 604
14484.55 649
14485.69 633
14486.82 631
14487.96 624
14489.10 649
14490.23 613
14491.37 629
14492.51 654
14493.65 652
14494.78 660
14495.92 644
14497.06 617
14498.19 638
14499.33 660
14500.47 604
14501.61 628
14502.74 627
14503.88 609
14505.02 634
14506.16 624
14507.29 677
14508.43 652
14509.57 635
14510.71 637
14511.85 640
14512.98 667
14514.12 652
14515.26 647
14516.40 659
14517.54 643
14518.67 640
14519.81 631
14520.95 643
14522.09 645
14523.23 612
14524.36 634
14525.50 603
14526.64 613
14527.78 606
14528.92 605
14530.06 658
14531.19 621
14532.33 613
14533.47 605
14534.61 605
14535.75 619
14536.89 624
14538.03 637
14539.17 627
14540.31 642
14541.44 637
14542.58 625
14543.72 638
14544.86 645
14546.00 655
14547.14 635
14548.28 650
14549.42 645
14550.56 652
14551.70 660
14552.84 669
14553.98 640
14555.12 661
14556.25 665
14557.39 639
14558.53 692
14559.67 671
14560.81 655
14561.95 645
14563.09 669
14564.23 698
14565.37 742
14566.51 699
14567.65 718
14568.79 684
14569.93 665
14571.07 672
14572.21 696
14573.35 741
14574.49 715
14575.63 687
14576.77 714
14577.92 694
14579.06 697
14580.20 722
14581.34 733
14582.48 752
14583.62 737
14584.76 778
14585.90 742
14587.04 743
14588.18 731
14589.32 746
14590.46 754
14591.60 774
14592.74 764
14593.89 813
14595.03 819
14596.17 784
14597.31 797
14598.45 785
14599.59 775
14600.73 799
14601.87 793
14603.02 781
14604.16 839
14605.30 861
14606.44 823
14607.58 805
14608.72 819
14609.86 816
14611.01 833
14612.15 866
14613.29 837
14614.43 826
14615.57 836
14616.72 853
14617.86 859
14619.00 859
14620.14 889
14621.28 942
14622.43 899
14623.57 920
14624.71 937
14625.85 978
14627.00 933
14628.14 945
14629.28 965
14630.42 1019
14631.56 1012
14632.71 1004
14633.85 1013
14634.99 1019
14636.14 1044
14637.28 1077
14638.42 1076
14639.56 1058
14640.71 1068
14641.85 1024
14642.99 1047
14644.14 1016
14645.28 1029
14646.42 990
14647.56 939
14648.71 918
14649.85 872
14650.99 864
14652.14 805
14653.28 817
14654.42 771
14655.57 801
14656.71 737
14657.85 734
14659.00 736
14660.14 712
14661.29 670
14662.43 656
14663.57 651
14664.72 661
14665.86 657
14667.00 658
14668.15 643
14669.29 666
14670.44 650
14671.58 627
14672.73 626
14673.87 609
14675.01 591
14676.16 596
14677.30 618
14678.45 617
14679.59 612
14680.74 614
14681.88 613
14683.02 611
14684.17 547
14685.31 559
14686.46 572
14687.60 597
14688.75 574
14689.89 569
14691.04 563
14692.18 586
14693.33 555
14694.47 543
14695.62 521
14696.76 559
14697.91 530
14699.05 563
14700.20 551
14701.34 590
14702.49 548
14703.63 550
14704.78 566
14705.92 569
14707.07 546
14708.22 511
14709.36 513
14710.51 520
14711.65 541
14712.80 552
14713.94 549
14715.09 512
14716.23 532
14717.38 542
14718.53 530
14719.67 524
14720.82 529
14721.96 522
14723.11 528
14724.26 512
14725.40 533
14726.55 503
14727.70 539
14728.84 554
14729.99 545
14731.13 510
14732.28 528
14733.43 507
14734.57 473
14735.72 495
14736.87 526
14738.01 502
14739.16 518
14740.31 494
14741.45 550
14742.60 518
14743.75 520
14744.89 502
14746.04 500
14747.19 533
14748.34 520
14749.48 513
14750.63 501
14751.78 494
14752.92 478
14754.07 495
14755.22 505
14756.37 492
14757.51 479
14758.66 516
14759.81 484
14760.96 473
14762.10 496
14763.25 466
14764.40 460
14765.55 446
14766.70 475
14767.84 463
14768.99 473
14770.14 476
14771.29 468
14772.43 482
14773.58 463
14774.73 446
14775.88 475
14777.03 473
14778.18 439
14779.32 427
14780.47 453
14781.62 455
14782.77 442
14783.92 431
14785.07 464
14786.21 472
14787.36 442
14788.51 465
14789.66 452
14790.81 428
14791.96 451
14793.11 410
14794.26 441
14795.40 449
14796.55 433
14797.70 423
14798.85 412
14800.00 421
14801.15 428
14802.30 402
14803.45 414
14804.60 384
14805.75 382
14806.90 413
14808.05 414
14809.19 401
14810.34 416
14811.49 425
14812.64 403
14813.79 386
14814.94 403
14816.09 404
14817.24 395
14818.39 375
14819.54 382
14820.69 377
14821.84 396
14822.99 396
14824.14 408
14825.29 400
14826.44 385
14827.59 389
14828.74 403
14829.89 389
14831.04 387
14832.19 386
14833.34 367
14834.49 370
14835.64 362
14836.79 367
14837.95 384
14839.10 381
14840.25 396
14841.40 397
14842.55 372
14843.70 386
14844.85 372
14846.00 373
14847.15 372
14848.30 327
14849.45 326
14850.60 368
14851.76 383
14852.91 347
14854.06 366
14855.21 377
14856.36 378
14857.51 372
14858.66 384
14859.81 356
14860.97 362
14862.12 403
14863.27 363
14864.42 375
14865.57 353
14866.72 372
14867.88 356
14869.03 344
14870.18 379
14871.33 360
14872.48 328
14873.64 325
14874.79 347
14875.94 376
14877.09 347
14878.24 354
14879.40 357
14880.55 341
14881.70 339
14882.85 314
14884.00 351
14885.16 376
14886.31 349
14887.46 323
14888.61 344
14889.77 369
14890.92 342
14892.07 355
14893.23 379
14894.38 343
14895.53 341
14896.68 344
14897.84 347
14898.99 329
14900.14 344
14901.30 361
14902.45 347
14903.60 346
14904.75 334
14905.91 322
14907.06 344
14908.21 326
14909.37 347
14910.52 339
14911.67 318
14912.83 342
14913.98 355
14915.14 322
14916.29 358
14917.44 350
14918.60 334
14919.75 303
14920.90 339
14922.06 327
14923.21 360
14924.37 341
14925.52 363
14926.67 350
14927.83 346
14928.98 317
14930.14 324
14931.29 375
14932.44 364
14933.60 318
14934.75 311
14935.91 355
14937.06 346
14938.22 319
14939.37 354
14940.52 370
14941.68 332
14942.83 327
14943.99 328
14945.14 343
14946.30 349
14947.45 336
14948.61 354
14949.76 326
14950.92 332
14952.07 370
14953.23 342
14954.38 329
14955.54 313
14956.69 331
14957.85 374
14959.00 336
14960.16 323
14961.31 336
14962.47 346
14963.62 361
14964.78 348
14965.94 373
14967.09 360
14968.25 355
14969.40 350
14970.56 347
14971.71 335
14972.87 350
14974.03 348
14975.18 349
14976.34 327
14977.49 345
14978.65 331
14979.81 359
14980.96 350
14982.12 327
14983.27 357
14984.43 347
14985.59 324
14986.74 328
14987.90 330
14989.06 346
14990.21 347
14991.37 339
14992.53 355
14993.68 372
14994.84 311
14996.00 334
14997.15 345
14998.31 352
14999.47 317
15000.62 319
15001.78 322
15002.94 315
15004.09 311
15005.25 335
15006.41 312
15007.56 319
15008.72 336
15009.88 332
15011.04 329
15012.19 334
15013.35 307
15014.51 326
15015.67 326
15016.82 316
15017.98 346
15019.14 341
15020.30 342
15021.45 315
15022.61 330
15023.77 331
15024.93 338
15026.08 344
15027.24 339
15028.40 345
15029.56 326
15030.72 325
15031.87 319
15033.03 321
15034.19 302
15035.35 317
15036.51 341
15037.67 301
15038.82 320
15039.98 330
15041.14 325
15042.30 356
15043.46 340
15044.62 321
15045.78 345
15046.93 330
15048.09 332
15049.25 328
15050.41 321
15051.57 328
15052.73 327
15053.89 346
15055.05 333
15056.20 319
15057.36 313
15058.52 318
15059.68 335
15060.84 326
15062.00 346
15063.16 340
15064.32 308
15065.48 328
15066.64 354
15067.80 344
15068.96 343
15070.12 338
15071.28 357
15072.44 341
15073.60 362
15074.76 368
15075.91 309
15077.07 356
15078.23 347
15079.39 353
15080.55 345
15081.71 356
15082.87 343
15084.03 351
15085.19 347
15086.35 336
15087.51 345
15088.68 367
15089.84 362
15091.00 340
15092.16 363
15093.32 371
15094.48 357
15095.64 350
15096.80 346
15097.96 362
15099.12 362
15100.28 380
15101.44 363
15102.60 367
15103.76 346
15104.92 372
15106.08 388
15107.25 344
15108.41 391
15109.57 383
15110.73 369
15111.89 361
15113.05 391
15114.21 377
15115.37 376
15116.54 339
15117.70 380
15118.86 363
15120.02 363
15121.18 381
15122.34 365
15123.50 372
15124.67 394
15125.83 372
15126.99 371
15128.15 363
15129.31 408
15130.47 396
15131.64 393
15132.80 378
15133.96 395
15135.12 377
15136.28 409
15137.45 407
15138.61 393
15139.77 397
15140.93 426
15142.10 426
15143.26 397
15144.42 398
15145.58 407
15146.75 383
15147.91 385
15149.07 405
15150.23 433
15151.40 410
15152.56 444
15153.72 425
15154.88 390
15156.05 422
15157.21 415
15158.37 429
15159.54 415
15160.70 405
15161.86 428
15163.03 434
15164.19 427
15165.35 455
15166.52 449
15167.68 439
15168.84 451
15170.01 468
15171.17 443
15172.33 432
15173.50 463
15174.66 464
15175.82 495
15176.99 474
15178.15 499
15179.31 496
15180.48 464
15181.64 486
15182.81 480
15183.97 491
15185.13 455
15186.30 504
15187.46 522
15188.63 500
15189.79 494
15190.95 490
15192.12 495
15193.28 520
15194.45 470
15195.61 493
15196.78 536
15197.94 510
15199.10 537
15200.27 539
15201.43 529
15202.60 522
15203.76 546
15204.93 551
15206.09 523
15207.26 505
15208.42 533
15209.59 523
15210.75 551
15211.92 547
15213.08 505
15214.25 534
15215.41 529
15216.58 524
15217.74 500
15218.91 557
15220.07 552
15221.24 579
15222.40 552
15223.57 540
15224.74 556
15225.90 561
15227.07 581
15228.23 575
15229.40 589
15230.56 595
15231.73 582
15232.89 609
15234.06 613
15235.23 620
15236.39 608
15237.56 630
15238.72 605
15239.89 603
15241.06 628
15242.22 622
15243.39 651
15244.56 632
15245.72 588
15246.89 602
15248.05 619
15249.22 566
15250.39 585
15251.55 569
15252.72 571
15253.89 575
15255.05 537
15256.22 569
15257.39 572
15258.55 541
15259.72 567
15260.89 538
15262.05 547
15263.22 502
15264.39 523
15265.56 502
15266.72 513
15267.89 487
15269.06 496
15270.22 461
15271.39 490
15272.56 476
15273.73 493
15274.89 503
15276.06 481
15277.23 473
15278.40 470
15279.56 473
15280.73 469
15281.90 468
15283.07 455
15284.23 481
15285.40 484
15286.57 484
15287.74 457
15288.91 449
15290.07 471
15291.24 493
15292.41 492
15293.58 482
15294.75 473
15295.92 474
15297.08 486
15298.25 483
15299.42 518
15300.59 475
15301.76 489
15302.93 482
15304.09 488
15305.26 495
15306.43 492
15307.60 511
15308.77 502
15309.94 480
15311.11 472
15312.28 477
15313.44 500
15314.61 479
15315.78 490
15316.95 483
15318.12 490
15319.29 500
15320.46 507
15321.63 486
15322.80 560
15323.97 541
15325.14 509
15326.30 512
15327.47 491
15328.64 495
15329.81 492
15330.98 510
15332.15 505
15333.32 508
15334.49 497
15335.66 528
15336.83 534
15338.00 504
15339.17 525
15340.34 512
15341.51 518
15342.68 507
15343.85 539
15345.02 539
15346.19 565
15347.36 554
15348.53 532
15349.70 528
15350.87 545
15352.04 526
15353.21 504
15354.38 520
15355.55 541
15356.72 563
15357.90 569
15359.07 551
15360.24 554
15361.41 570
15362.58 561
15363.75 555
15364.92 574
15366.09 564
15367.26 565
15368.43 559
15369.60 576
15370.77 567
15371.95 564
15373.12 592
15374.29 584
15375.46 608
15376.63 559
15377.80 584
15378.97 559
15380.15 550
15381.32 580
15382.49 528
15383.66 577
15384.83 572
15386.00 539
15387.17 538
15388.35 534
15389.52 585
15390.69 550
15391.86 536
15393.03 544
15394.21 542
15395.38 535
15396.55 558
15397.72 561
15398.89 535
15400.07 561
15401.24 500
15402.41 514
15403.58 530
15404.76 547
15405.93 516
15407.10 524
15408.27 458
15409.45 468
15410.62 493
15411.79 491
15412.96 493
15414.14 502
15415.31 471
15416.48 472
15417.66 486
15418.83 467
15420.00 468
15421.17 432
15422.35 443
15423.52 455
15424.69 454
15425.87 437
15427.04 466
15428.21 442
15429.39 444
15430.56 418
15431.73 445
15432.91 457
15434.08 469
15435.25 430
15436.43 437
15437.60 444
15438.77 456
15439.95 418
15441.12 423
15442.30 451
15443.47 428
15444.64 445
15445.82 437
15446.99 456
15448.17 415
15449.34 446
15450.51 441
15451.69 440
15452.86 432
15454.04 398
15455.21 409
15456.39 396
15457.56 447
15458.73 432
15459.91 428
15461.08 443
15462.26 445
15463.43 427
15464.61 444
15465.78 438
15466.96 421
15468.13 432
15469.31 455
15470.48 431
15471.66 419
15472.83 461
15474.01 430
15475.18 443
15476.36 451
15477.53 451
15478.71 447
15479.88 476
15481.06 462
15482.23 472
15483.41 449
15484.58 483
15485.76 453
15486.93 422
15488.11 438
15489.29 437
15490.46 500
15491.64 437
15492.81 446
15493.99 448
15495.16 481
15496.34 456
15497.52 470
15498.69 438
15499.87 427
15501.04 452
15502.22 448
15503.40 439
15504.57 433
15505.75 440
15506.92 429
15508.10 474
15509.28 467
15510.45 471
15511.63 477
15512.81 449
15513.98 471
15515.16 466
15516.34 463
15517.51 476
15518.69 466
15519.87 482
15521.04 457
15522.22 506
15523.40 504
15524.57 493
15525.75 480
15526.93 493
15528.11 486
15529.28 460
15530.46 509
15531.64 489
15532.81 459
15533.99 455
15535.17 458
15536.35 475
15537.52 511
15538.70 481
15539.88 479
15541.06 457
15542.23 482
15543.41 506
15544.59 528
15545.77 510
15546.95 481
15548.12 494
15549.30 524
15550.48 538
15551.66 505
15552.83 484
15554.01 485
15555.19 534
15556.37 498
15557.55 495
15558.73 539
15559.90 538
15561.08 529
15562.26 515
15563.44 537
15564.62 547
15565.80 549
15566.97 551
15568.15 553
15569.33 540
15570.51 527
15571.69 557
15572.87 578
15574.05 561
15575.23 562
15576.40 558
15577.58 548
15578.76 571
15579.94 575
15581.12 585
15582.30 553
15583.48 539
15584.66 588
15585.84 617
15587.02 582
15588.20 581
15589.38 602
15590.56 619
15591.73 580
15592.91 597
15594.09 605
15595.27 591
15596.45 629
15597.63 591
15598.81 592
15599.99 642
15601.17 650
15602.35 650
15603.53 666
15604.71 630
15605.89 676
15607.07 641
15608.25 663
15609.43 678
15610.61 677
15611.79 669
15612.97 674
15614.15 667
15615.33 675
15616.51 662
15617.69 714
15618.88 720
15620.06 680
15621.24 681
15622.42 710
15623.60 727
15624.78 724
15625.96 717
15627.14 715
15628.32 718
15629.50 744
15630.68 727
15631.86 719
15633.05 751
15634.23 761
15635.41 817
15636.59 830
15637.77 795
15638.95 816
15640.13 811
15641.31 778
15642.50 808
15643.68 788
15644.86 827
15646.04 790
15647.22 826
15648.40 836
15649.58 797
15650.77 780
15651.95 793
15653.13 787
15654.31 786
15655.49 782
15656.68 805
15657.86 824
15659.04 784
15660.22 803
15661.40 781
15662.59 796
15663.77 819
15664.95 787
15666.13 792
15667.32 802
15668.50 752
15669.68 780
15670.86 784
15672.05 760
15673.23 782
15674.41 798
15675.59 807
15676.78 748
15677.96 763
15679.14 790
15680.32 772
15681.51 753
15682.69 724
15683.87 750
15685.06 745
15686.24 709
15687.42 742
15688.61 718
15689.79 703
15690.97 713
15692.16 715
15693.34 721
15694.52 715
15695.71 717
15696.89 745
15698.07 706
15699.26 734
15700.44 733
15701.62 731
15702.81 741
15703.99 752
15705.17 763
15706.36 725
15707.54 761
15708.73 730
15709.91 744
15711.09 744
15712.28 734
15713.46 734
15714.65 801
15715.83 765
15717.02 728
15718.20 745
15719.38 742
15720.57 793
15721.75 805
15722.94 801
15724.12 792
15725.31 787
15726.49 797
15727.68 792
15728.86 758
15730.04 799
15731.23 768
15732.41 797
15733.60 770
15734.78 786
15735.97 825
15737.15 812
15738.34 813
15739.52 832
15740.71 868
15741.89 872
15743.08 828
15744.27 859
15745.45 892
15746.64 882
15747.82 865
15749.01 839
15750.19 876
15751.38 885
15752.56 883
15753.75 890
15754.93 900
15756.12 889
15757.31 919
15758.49 914
15759.68 936
15760.86 919
15762.05 913
15763.24 898
15764.42 915
15765.61 965
15766.79 913
15767.98 900
15769.17 871
15770.35 875
15771.54 848
15772.72 901
15773.91 836
15775.10 843
15776.28 856
15777.47 844
15778.66 815
15779.84 839
15781.03 770
15782.22 858
15783.40 831
15784.59 778
15785.78 813
15786.96 783
15788.15 818
15789.34 799
15790.53 765
15791.71 751
15792.90 775
15794.09 766
15795.27 754
15796.46 746
15797.65 731
15798.84 736
15800.02 723
15801.21 718
15802.40 688
15803.59 727
15804.77 712
15805.96 698
15807.15 708
15808.34 724
15809.52 714
15810.71 719
15811.90 733
15813.09 673
15814.28 678
15815.46 708
15816.65 679
15817.84 681
15819.03 653
15820.22 657
15821.40 687
15822.59 694
15823.78 673
15824.97 676
15826.16 657
15827.35 686
15828.53 686
15829.72 683
15830.91 694
15832.10 713
15833.29 703
15834.48 677
15835.67 670
15836.85 709
15838.04 683
15839.23 678
15840.42 709
15841.61 659
15842.80 661
15843.99 676
15845.18 695
15846.37 677
15847.55 675
15848.74 655
15849.93 669
15851.12 675
15852.31 686
15853.50 661
15854.69 674
15855.88 667
15857.07 673
15858.26 690
15859.45 662
15860.64 640
15861.83 652
15863.02 679
15864.21 675
15865.40 668
15866.59 695
15867.78 658
15868.97 683
15870.16 698
15871.35 698
15872.54 670
15873.73 690
15874.92 647
15876.11 672
15877.30 721
15878.49 693
15879.68 737
15880.87 702
15882.06 676
15883.25 684
15884.44 687
15885.63 696
15886.82 671
15888.01 725
15889.20 677
15890.39 694
15891.59 732
15892.78 727
15893.97 719
15895.16 707
15896.35 731
15897.54 743
15898.73 744
15899.92 740
15901.11 753
15902.30 742
15903.50 761
15904.69 772
15905.88 763
15907.07 756
15908.26 741
15909.45 782
15910.64 763
15911.84 763
15913.03 768
15914.22 787
15915.41 785
15916.60 761
15917.79 775
15918.99 791
15920.18 762
15921.37 781
15922.56 814
15923.75 800
15924.95 789
15926.14 785
15927.33 776
15928.52 767
15929.71 767
15930.91 783
15932.10 767
15933.29 804
15934.48 806
15935.68 767
15936.87 766
15938.06 771
15939.25 792
15940.45 717
15941.64 742
15942.83 733
15944.03 705
15945.22 692
15946.41 695
15947.60 653
15948.80 639
15949.99 646
15951.18 617
15952.38 604
15953.57 586
15954.76 589
15955.96 586
15957.15 554
15958.34 557
15959.54 564
15960.73 583
15961.92 530
15963.12 541
15964.31 511
15965.50 487
15966.70 519
15967.89 487
15969.08 523
15970.28 526
15971.47 525
15972.67 483
15973.86 467
15975.05 495
15976.25 507
15977.44 479
15978.64 512
15979.83 482
15981.02 443
15982.22 470
15983.41 479
15984.61 459
15985.80 429
15987.00 472
15988.19 458
15989.38 439
15990.58 440
15991.77 444
15992.97 454
15994.16 417
15995.36 430
15996.55 467
15997.75 428
15998.94 458
16000.14 425
16001.33 430
16002.53 412
16003.72 435
16004.92 452
16006.11 409
16007.31 423
16008.50 400
16009.70 425
16010.89 419
16012.09 415
16013.28 392
16014.48 410
16015.67 402
16016.87 396
16018.07 411
16019.26 418
16020.46 419
16021.65 397
16022.85 414
16024.04 419
16025.24 415
16026.44 399
16027.63 409
16028.83 432
16030.02 396
16031.22 368
16032.42 392
16033.61 393
16034.81 368
16036.00 389
16037.20 383
16038.40 387
16039.59 387
16040.79 396
16041.99 396
16043.18 403
16044.38 390
16045.58 382
16046.77 384
16047.97 381
16049.17 377
16050.36 410
16051.56 401
16052.76 389
16053.95 372
16055.15 408
16056.35 350
16057.54 348
16058.74 376
16059.94 383
16061.14 399
16062.33 370
16063.53 370
16064.73 398
16065.92 375
16067.12 363
16068.32 376
16069.52 361
16070.71 367
16071.91 351
16073.11 338
16074.31 337
16075.50 353
16076.70 368
16077.90 345
16079.10 332
16080.30 304
16081.49 315
16082.69 358
16083.89 359
16085.09 366
16086.29 364
16087.48 357
16088.68 348
16089.88 337
16091.08 342
16092.28 332
16093.48 342
16094.67 351
16095.87 342
16097.07 349
16098.27 340
16099.47 347
16100.67 346
16101.87 313
16103.06 321
16104.26 329
16105.46 328
16106.66 332
16107.86 317
16109.06 332
16110.26 307
16111.46 315
16112.66 314
16113.86 330
16115.05 289
16116.25 312
16117.45 310
16118.65 313
16119.85 323
16121.05 321
16122.25 320
16123.45 309
16124.65 334
16125.85 342
16127.05 340
16128.25 293
16129.45 316
16130.65 325
16131.85 311
16133.05 313
16134.25 296
16135.45 291
16136.65 330
16137.85 324
16139.05 300
16140.25 297
16141.45 286
16142.65 316
16143.85 285
16145.05 291
16146.25 298
16147.45 316
16148.65 319
16149.85 323
16151.05 302
16152.25 294
16153.45 314
16154.65 318
16155.85 282
16157.05 277
16158.25 303
16159.46 276
16160.66 312
16161.86 295
16163.06 299
16164.26 284
16165.46 300
16166.66 296
16167.86 289
16169.06 291
16170.27 270
16171.47 321
16172.67 296
16173.87 279
16175.07 292
16176.27 318
16177.47 296
16178.67 313
16179.88 302
16181.08 280
16182.28 311
16183.48 325
16184.68 336
16185.89 303
16187.09 295
16188.29 332
16189.49 295
16190.69 287
16191.90 296
16193.10 295
16194.30 304
16195.50 305
16196.70 299
16197.91 289
16199.11 313
16200.31 303
16201.51 293
16202.72 316
16203.92 300
16205.12 305
16206.32 310
16207.53 291
16208.73 312
16209.93 316
16211.13 311
16212.34 309
16213.54 288
16214.74 319
16215.95 314
16217.15 342
16218.35 335
16219.55 291
16220.76 321
16221.96 319
16223.16 312
16224.37 263
16225.57 297
16226.77 327
16227.98 303
16229.18 320
16230.38 310
16231.59 279
16232.79 305
16233.99 305
16235.20 311
16236.40 309
16237.61 279
16238.81 330
16240.01 304
16241.22 317
16242.42 319
16243.63 303
16244.83 304
16246.03 301
16247.24 340
16248.44 309
16249.65 312
16250.85 309
16252.05 341
16253.26 347
16254.46 330
16255.67 316
16256.87 347
16258.08 324
16259.28 326
16260.49 310
16261.69 320
16262.89 328
16264.10 308
16265.30 328
16266.51 322
16267.71 314
16268.92 354
16270.12 348
16271.33 312
16272.53 329
16273.74 314
16274.94 313
16276.15 310
16277.35 307
16278.56 311
16279.77 330
16280.97 336
16282.18 322
16283.38 318
16284.59 318
16285.79 327
16287.00 329
16288.20 313
16289.41 312
16290.61 323
16291.82 301
16293.03 308
16294.23 314
16295.44 293
16296.64 299
16297.85 313
16299.06 332
16300.26 311
16301.47 305
16302.67 322
16303.88 299
16305.09 332
16306.29 324
16307.50 339
16308.71 332
16309.91 315
16311.12 335
16312.33 299
16313.53 284
16314.74 303
16315.95 305
16317.15 313
16318.36 328
16319.57 312
16320.77 310
16321.98 292
16323.19 319
16324.39 342
16325.60 324
16326.81 305
16328.01 285
16329.22 332
16330.43 304
16331.64 283
16332.84 309
16334.05 299
16335.26 293
16336.47 290
16337.67 289
16338.88 305
16340.09 292
16341.30 314
16342.50 290
16343.71 286
16344.92 272
16346.13 283
16347.33 279
16348.54 304
16349.75 307
16350.96 288
16352.17 291
16353.37 297
16354.58 309
16355.79 280
16357.00 270
16358.21 282
16359.41 294
16360.62 306
16361.83 249
16363.04 264
16364.25 259
16365.46 299
16366.67 291
16367.87 278
16369.08 270
16370.29 276
16371.50 289
16372.71 276
16373.92 274
16375.13 279
16376.34 307
16377.54 285
16378.75 261
16379.96 277
16381.17 331
16382.38 291
16383.59 292
16384.80 262
16386.01 280
16387.22 294
16388.43 274
16389.64 299
16390.85 258
16392.05 271
16393.26 296
16394.47 292
16395.68 272
16396.89 302
16398.10 284
16399.31 297
16400.52 312
16401.73 313
16402.94 297
16404.15 291
16405.36 284
16406.57 263
16407.78 281
16408.99 293
16410.20 284
16411.41 273
16412.62 289
16413.83 274
16415.04 288
16416.25 297
16417.46 288
16418.67 258
16419.88 280
16421.10 290
16422.31 289
16423.52 285
16424.73 288
16425.94 284
16427.15 284
16428.36 281
16429.57 282
16430.78 274
16431.99 264
16433.20 302
16434.41 293
16435.63 266
16436.84 276
16438.05 275
16439.26 293
16440.47 291
16441.68 312
16442.89 303
16444.10 300
16445.32 278
16446.53 281
16447.74 298
16448.95 291
16450.16 283
16451.37 297
16452.59 293
16453.80 289
16455.01 277
16456.22 303
16457.43 283
16458.64 259
16459.86 287
16461.07 286
16462.28 288
16463.49 295
16464.70 304
16465.92 293
16467.13 305
16468.34 269
16469.55 292
16470.77 261
16471.98 284
16473.19 272
16474.40 326
16475.62 285
16476.83 310
16478.04 299
16479.25 313
16480.47 286
16481.68 285
16482.89 309
16484.11 305
16485.32 311
16486.53 308
16487.74 296
16488.96 276
16490.17 284
16491.38 267
16492.60 272
16493.81 274
16495.02 272
16496.24 285
16497.45 291
16498.66 286
16499.88 285
16501.09 290
16502.30 268
16503.52 284
16504.73 285
16505.94 289
16507.16 290
16508.37 289
16509.59 301
16510.80 315
16512.01 291
16513.23 298
16514.44 322
16515.66 293
16516.87 322
16518.08 295
16519.30 309
16520.51 301
16521.73 324
16522.94 329
16524.16 322
16525.37 329
16526.58 332
16527.80 299
16529.01 316
16530.23 345
16531.44 335
16532.66 330
16533.87 338
16535.09 385
16536.30 343
16537.52 360
16538.73 366
16539.95 360
16541.16 345
16542.38 336
16543.59 353
16544.81 341
16546.02 352
16547.24 366
16548.45 347
16549.67 355
16550.88 364
16552.10 361
16553.31 372
16554.53 356
16555.74 363
16556.96 344
16558.18 385
16559.39 393
16560.61 386
16561.82 370
16563.04 387
16564.25 394
16565.47 409
16566.69 414
16567.90 369
16569.12 368
16570.33 372
16571.55 390
16572.77 375
16573.98 379
16575.20 377
16576.41 392
16577.63 366
16578.85 336
16580.06 367
16581.28 413
16582.50 366
16583.71 377
16584.93 356
16586.15 355
16587.36 378
16588.58 357
16589.80 385
16591.01 365
16592.23 371
16593.45 355
16594.66 341
16595.88 341
16597.10 327
16598.32 355
16599.53 353
16600.75 342
16601.97 335
16603.18 298
16604.40 303
16605.62 325
16606.84 311
16608.05 329
16609.27 328
16610.49 315
16611.71 327
16612.92 312
16614.14 317
16615.36 302
16616.58 299
16617.79 317
16619.01 309
16620.23 300
16621.45 297
16622.67 291
16623.88 297
16625.10 276
16626.32 298
16627.54 317
16628.76 297
16629.97 307
16631.19 301
16632.41 315
16633.63 287
16634.85 294
16636.07 281
16637.29 289
16638.50 286
16639.72 299
16640.94 307
16642.16 286
16643.38 270
16644.60 275
16645.82 272
16647.03 295
16648.25 280
16649.47 311
16650.69 292
16651.91 297
16653.13 307
16654.35 277
16655.57 293
16656.79 294
16658.01 284
16659.23 265
16660.45 276
16661.66 289
16662.88 292
16664.10 304
16665.32 306
16666.54 291
16667.76 296
16668.98 284
16670.20 325
16671.42 324
16672.64 289
16673.86 310
16675.08 288
16676.30 307
16677.52 307
16678.74 282
16679.96 289
16681.18 280
16682.40 281
16683.62 296
16684.84 271
16686.06 308
16687.28 296
16688.50 269
16689.72 282
16690.94 291
16692.16 305
16693.39 280
16694.61 272
16695.83 286
16697.05 277
16698.27 276
16699.49 274
16700.71 263
16701.93 250
16703.15 281
16704.37 277
16705.59 260
16706.81 259
16708.04 284
16709.26 280
16710.48 277
16711.70 293
16712.92 294
16714.14 274
16715.36 278
16716.58 254
16717.81 281
16719.03 289
16720.25 262
16721.47 273
16722.69 273
16723.91 271
16725.14 288
16726.36 280
16727.58 267
16728.80 273
16730.02 273
16731.24 232
16732.47 251
16733.69 241
16734.91 291
16736.13 287
16737.36 279
16738.58 284
16739.80 265
16741.02 272
16742.24 275
16743.47 278
16744.69 262
16745.91 257
16747.13 275
16748.36 273
16749.58 261
16750.80 254
16752.02 257
16753.25 249
16754.47 253
16755.69 264
16756.92 244
16758.14 255
16759.36 286
16760.59 263
16761.81 287
16763.03 273
16764.25 272
16765.48 246
16766.70 268
16767.92 264
16769.15 266
16770.37 286
16771.59 280
16772.82 268
16774.04 263
16775.27 253
16776.49 266
16777.71 276
16778.94 248
16780.16 259
16781.38 263
16782.61 254
16783.83 265
16785.06 271
16786.28 267
16787.50 253
16788.73 279
16789.95 254
16791.18 257
16792.40 245
16793.62 279
16794.85 291
16796.07 250
16797.30 277
16798.52 294
16799.75 275
16800.97 296
16802.19 279
16803.42 267
16804.64 281
16805.87 302
16807.09 260
16808.32 269
16809.54 303
16810.77 267
16811.99 280
16813.22 277
16814.44 259
16815.67 289
16816.89 272
16818.12 303
16819.34 287
16820.57 276
16821.79 283
16823.02 292
16824.24 282
16825.47 288
16826.70 281
16827.92 293
16829.15 294
16830.37 282
16831.60 288
16832.82 287
16834.05 326
16835.27 290
16836.50 291
16837.73 288
16838.95 289
16840.18 310
16841.40 325
16842.63 303
16843.86 316
16845.08 341
16846.31 339
16847.53 319
16848.76 321
16849.99 316
16851.21 341
16852.44 327
16853.67 342
16854.89 351
16856.12 342
16857.35 355
16858.57 373
16859.80 362
16861.03 346
16862.25 351
16863.48 359
16864.71 353
16865.93 366
16867.16 385
16868.39 390
16869.61 400
16870.84 373
16872.07 407
16873.30 414
16874.52 413
16875.75 401
16876.98 398
16878.20 398
16879.43 418
16880.66 400
16881.89 440
16883.11 459
16884.34 431
16885.57 435
16886.80 431
16888.02 433
16889.25 442
16890.48 448
16891.71 442
16892.94 452
16894.16 458
16895.39 427
16896.62 418
16897.85 433
16899.08 431
16900.30 430
16901.53 450
16902.76 428
16903.99 443
16905.22 426
16906.45 437
16907.67 428
16908.90 388
16910.13 418
16911.36 392
16912.59 406
16913.82 381
16915.04 369
16916.27 393
16917.50 375
16918.73 384
16919.96 412
16921.19 354
16922.42 395
16923.65 371
16924.88 376
16926.10 363
16927.33 365
16928.56 366
16929.79 355
16931.02 344
16932.25 354
16933.48 360
16934.71 374
16935.94 371
16937.17 351
16938.40 374
16939.63 365
16940.86 366
16942.09 347
16943.32 376
16944.55 359
16945.78 334
16947.01 369
16948.24 373
16949.47 384
16950.70 356
16951.93 355
16953.16 365
16954.39 375
16955.62 343
16956.85 355
16958.08 389
16959.31 375
16960.54 334
16961.77 349
16963.00 354
16964.23 352
16965.46 321
16966.69 327
16967.92 341
16969.15 332
16970.38 344
16971.61 356
16972.84 331
16974.07 338
16975.30 339
16976.54 329
16977.77 341
16979.00 330
16980.23 283
16981.46 312
16982.69 319
16983.92 297
16985.15 319
16986.38 318
16987.62 325
16988.85 320
16990.08 322
16991.31 346
16992.54 329
16993.77 290
16995.00 310
16996.24 327
16997.47 308
16998.70 278
16999.93 282
17001.16 321
17002.39 290
17003.63 307
17004.86 300
17006.09 301
17007.32 306
17008.55 283
17009.79 306
17011.02 285
17012.25 300
17013.48 302
17014.72 302
17015.95 292
17017.18 274
17018.41 286
17019.64 304
17020.88 273
17022.11 279
17023.34 270
17024.58 277
17025.81 290
17027.04 283
17028.27 284
17029.51 286
17030.74 274
17031.97 308
17033.21 296
17034.44 251
17035.67 274
17036.90 264
17038.14 276
17039.37 266
17040.60 271
17041.84 294
17043.07 277
17044.30 274
17045.54 268
17046.77 253
17048.00 261
17049.24 242
17050.47 256
17051.70 262
17052.94 270
17054.17 259
17055.41 252
17056.64 237
17057.87 228
17059.11 251
17060.34 241
17061.58 265
17062.81 242
17064.04 255
17065.28 238
17066.51 249
17067.75 233
17068.98 250
17070.21 261
17071.45 279
17072.68 267
17073.92 261
17075.15 276
17076.39 237
17077.62 245
17078.86 264
17080.09 272
17081.33 250
17082.56 254
17083.80 237
17085.03 236
17086.26 220
17087.50 236
17088.73 234
17089.97 224
17091.20 224
17092.44 249
17093.68 229
17094.91 232
17096.15 255
17097.38 239
17098.62 228
17099.85 219
17101.09 230
17102.32 253
17103.56 209
17104.79 200
17106.03 201
17107.26 216
17108.50 220
17109.74 241
17110.97 235
17112.21 237
17113.44 224
17114.68 238
17115.92 212
17117.15 228
17118.39 225
17119.62 237
17120.86 202
17122.10 231
17123.33 219
17124.57 225
17125.80 213
17127.04 210
17128.28 228
17129.51 224
17130.75 237
17131.99 215
17133.22 203
17134.46 193
17135.70 207
17136.93 210
17138.17 219
17139.41 224
17140.64 241
17141.88 224
17143.12 225
17144.35 225
17145.59 210
17146.83 219
17148.07 215
17149.30 216
17150.54 204
17151.78 223
17153.02 210
17154.25 221
17155.49 241
17156.73 220
17157.96 241
17159.20 222
17160.44 206
17161.68 205
17162.92 212
17164.15 208
17165.39 214
17166.63 208
17167.87 202
17169.10 207
17170.34 215
17171.58 199
17172.82 199
17174.06 197
17175.29 216
17176.53 191
17177.77 199
17179.01 190
17180.25 211
17181.49 213
17182.72 207
17183.96 192
17185.20 200
17186.44 220
17187.68 207
17188.92 228
17190.15 206
17191.39 186
17192.63 197
17193.87 224
17195.11 190
17196.35 188
17197.59 187
17198.83 197
17200.07 196
17201.30 183
17202.54 189
17203.78 194
17205.02 197
17206.26 211
17207.50 199
17208.74 195
17209.98 200
17211.22 199
17212.46 196
17213.70 178
17214.94 203
17216.18 194
17217.42 202
17218.66 178
17219.90 184
17221.14 187
17222.38 200
17223.62 197
17224.86 192
17226.10 201
17227.34 180
17228.58 193
17229.82 187
17231.06 183
17232.30 183
17233.54 177
17234.78 176
17236.02 185
17237.26 181
17238.50 180
17239.74 208
17240.98 186
17242.22 203
17243.46 194
17244.70 194
17245.94 174
17247.18 200
17248.42 188
17249.66 189
17250.90 174
17252.14 192
17253.39 174
17254.63 171
17255.87 218
17257.11 200
17258.35 176
17259.59 181
17260.83 174
17262.07 170
17263.31 187
17264.56 192
17265.80 179
17267.04 182
17268.28 171
17269.52 182
17270.76 202
17272.00 170
17273.25 189
17274.49 176
17275.73 188
17276.97 180
17278.21 181
17279.45 169
17280.70 184
17281.94 194
17283.18 188
17284.42 188
17285.66 195
17286.91 192
17288.15 185
17289.39 185
17290.63 175
17291.88 180
17293.12 175
17294.36 170
17295.60 169
17296.85 183
17298.09 181
17299.33 192
17300.57 184
17301.82 172
17303.06 174
17304.30 188
17305.54 192
17306.79 186
17308.03 177
17309.27 150
17310.52 163
17311.76 161
17313.00 157
17314.25 171
17315.49 178
17316.73 164
17317.97 158
17319.22 178
17320.46 178
17321.71 174
17322.95 190
17324.19 167
17325.44 182
17326.68 186
17327.92 177
17329.17 173
17330.41 164
17331.65 178
17332.90 179
17334.14 183
17335.39 164
17336.63 182
17337.87 209
17339.12 172
17340.36 172
17341.61 181
17342.85 192
17344.09 167
17345.34 163
17346.58 163
17347.83 194
17349.07 178
17350.32 187
17351.56 180
17352.80 176
17354.05 181
17355.29 199
17356.54 160
17357.78 170
17359.03 162
17360.27 196
17361.52 184
17362.76 158
17364.01 171
17365.25 190
17366.50 181
17367.74 168
17368.99 160
17370.23 168
17371.48 197
17372.72 175
17373.97 188
17375.21 175
17376.46 176
17377.70 162
17378.95 168
17380.19 188
17381.44 193
17382.69 177
17383.93 177
17385.18 184
17386.42 161
17387.67 163
17388.91 164
17390.16 174
17391.41 172
17392.65 176
17393.90 185
17395.14 184
17396.39 190
17397.64 179
17398.88 164
17400.13 158
17401.37 179
17402.62 177
17403.87 180
17405.11 145
17406.36 154
17407.61 172
17408.85 181
17410.10 160
17411.35 175
17412.59 179
17413.84 179
17415.09 178
17416.33 184
17417.58 188
17418.83 195
17420.07 190
17421.32 187
17422.57 186
17423.82 184
17425.06 180
17426.31 181
17427.56 187
17428.80 166
17430.05 191
17431.30 190
17432.55 186
17433.79 170
17435.04 182
17436.29 203
17437.54 187
17438.78 182
17440.03 188
17441.28 193
17442.53 185
17443.77 163
17445.02 204
17446.27 202
17447.52 188
17448.77 207
17450.01 188
17451.26 211
17452.51 206
17453.76 182
17455.01 186
17456.25 202
17457.50 214
17458.75 183
17460.00 196
17461.25 204
17462.50 196
17463.74 165
17464.99 181
17466.24 180
17467.49 182
17468.74 202
17469.99 190
17471.24 210
17472.49 163
17473.73 207
17474.98 194
17476.23 207
17477.48 184
17478.73 211
17479.98 202
17481.23 199
17482.48 166
17483.73 186
17484.98 198
17486.23 202
17487.47 191
17488.72 213
17489.97 194
17491.22 189
17492.47 203
17493.72 212
17494.97 197
17496.22 197
17497.47 182
17498.72 189
17499.97 205
17501.22 201
17502.47 202
17503.72 214
17504.97 186
17506.22 219
17507.47 223
17508.72 218
17509.97 213
17511.22 219
17512.47 189
17513.72 224
17514.97 197
17516.22 230
17517.47 200
17518.72 213
17519.97 213
17521.22 224
17522.47 207
17523.72 208
17524.98 201
17526.23 215
17527.48 198
17528.73 198
17529.98 200
17531.23 201
17532.48 212
17533.73 192
17534.98 217
17536.23 235
17537.48 233
17538.74 222
17539.99 219
17541.24 213
17542.49 219
17543.74 209
17544.99 194
17546.24 215
17547.50 215
17548.75 245
17550.00 228
17551.25 190
17552.50 224
17553.75 249
17555.01 247
17556.26 213
17557.51 207
17558.76 240
17560.01 238
17561.26 218
17562.52 214
17563.77 197
17565.02 220
17566.27 228
17567.53 240
17568.78 216
17570.03 237
17571.28 222
17572.53 223
17573.79 232
17575.04 220
17576.29 236
17577.54 244
17578.80 236
17580.05 234
17581.30 219
17582.56 225
17583.81 233
17585.06 213
17586.31 215
17587.57 232
17588.82 228
17590.07 237
17591.33 250
17592.58 241
17593.83 251
17595.08 243
17596.34 238
17597.59 232
17598.84 218
17600.10 233
17601.35 243
17602.61 251
17603.86 238
17605.11 256
17606.37 228
17607.62 242
17608.87 242
17610.13 245
17611.38 237
17612.63 256
17613.89 292
17615.14 242
17616.40 253
17617.65 247
17618.90 257
17620.16 246
17621.41 247
17622.67 272
17623.92 240
17625.17 238
17626.43 263
17627.68 250
17628.94 251
17630.19 228
17631.45 242
17632.70 242
17633.96 264
17635.21 259
17636.47 246
17637.72 265
17638.97 247
17640.23 230
17641.48 242
17642.74 265
17643.99 246
17645.25 236
17646.50 242
17647.76 231
17649.01 243
17650.27 237
17651.52 262
17652.78 238
17654.04 252
17655.29 235
17656.55 239
17657.80 246
17659.06 232
17660.31 232
17661.57 242
17662.82 224
17664.08 215
17665.33 222
17666.59 212
17667.85 228
17669.10 202
17670.36 232
17671.61 237
17672.87 238
17674.13 230
17675.38 210
17676.64 210
17677.89 230
17679.15 219
17680.41 215
17681.66 231
17682.92 207
17684.18 194
17685.43 215
17686.69 205
17687.95 212
17689.20 238
17690.46 210
17691.71 227
17692.97 225
17694.23 209
17695.49 246
17696.74 229
17698.00 220
17699.26 196
17700.51 216
17701.77 203
17703.03 207
17704.28 204
17705.54 200
17706.80 205
17708.06 216
17709.31 191
17710.57 190
17711.83 208
17713.08 181
17714.34 187
17715.60 177
17716.86 197
17718.11 194
17719.37 193
17720.63 204
17721.89 203
17723.15 197
17724.40 216
17725.66 194
17726.92 212
17728.18 211
17729.43 206
17730.69 211
17731.95 205
17733.21 198
17734.47 223
17735.73 198
17736.98 206
17738.24 188
17739.50 193
17740.76 202
17742.02 196
17743.28 195
17744.53 180
17745.79 204
17747.05 193
17748.31 190
17749.57 194
17750.83 217
17752.09 207
17753.34 178
17754.60 193
17755.86 203
17757.12 204
17758.38 185
17759.64 190
17760.90 197
17762.16 195
17763.42 192
17764.68 188
17765.94 199
17767.19 175
17768.45 189
17769.71 175
17770.97 178
17772.23 173
17773.49 190
17774.75 200
17776.01 192
17777.27 187
17778.53 182
17779.79 202
17781.05 187
17782.31 178
17783.57 164
17784.83 180
17786.09 187
17787.35 189
17788.61 207
17789.87 179
17791.13 180
17792.39 184
17793.65 189
17794.91 198
17796.17 171
17797.43 174
17798.69 164
17799.95 156
17801.21 170
17802.47 177
17803.73 154
17805.00 170
17806.26 153
17807.52 176
17808.78 154
17810.04 156
17811.30 180
17812.56 170
17813.82 169
17815.08 171
17816.34 173
17817.60 176
17818.87 138
17820.13 161
17821.39 170
17822.65 162
17823.91 181
17825.17 177
17826.43 177
17827.69 156
17828.96 173
17830.22 171
17831.48 175
17832.74 171
17834.00 169
17835.26 156
17836.53 158
17837.79 163
17839.05 193
17840.31 171
17841.57 168
17842.84 159
17844.10 170
17845.36 166
17846.62 165
17847.88 161
17849.15 168
17850.41 162
17851.67 183
17852.93 167
17854.20 143
17855.46 157
17856.72 160
17857.98 170
17859.25 163
17860.51 165
17861.77 167
17863.03 166
17864.30 159
17865.56 144
17866.82 176
17868.09 187
17869.35 153
17870.61 153
17871.87 160
17873.14 161
17874.40 150
17875.66 168
17876.93 180
17878.19 156
17879.45 162
17880.72 163
17881.98 171
17883.24 162
17884.51 153
17885.77 141
17887.03 151
17888.30 163
17889.56 155
17890.83 167
17892.09 165
17893.35 179
17894.62 170
17895.88 157
17897.14 147
17898.41 165
17899.67 162
17900.94 167
17902.20 168
17903.46 174
17904.73 158
17905.99 159
17907.26 159
17908.52 174
17909.79 181
17911.05 159
17912.32 161
17913.58 153
17914.84 161
17916.11 182
17917.37 166
17918.64 158
17919.90 148
17921.17 161
17922.43 151
17923.70 156
17924.96 160
17926.23 160
17927.49 169
17928.76 165
17930.02 167
17931.29 159
17932.55 158
17933.82 163
17935.08 153
17936.35 169
17937.61 156
17938.88 157
17940.14 168
17941.41 144
17942.68 132
17943.94 133
17945.21 166
17946.47 156
17947.74 157
17949.00 152
17950.27 149
17951.54 132
17952.80 149
17954.07 154
17955.33 162
17956.60 158
17957.87 160
17959.13 146
17960.40 161
17961.66 153
17962.93 151
17964.20 154
17965.46 163
17966.73 161
17968.00 145
17969.26 157
17970.53 155
17971.80 155
17973.06 144
17974.33 166
17975.60 160
17976.86 157
17978.13 145
17979.40 156
17980.66 152
17981.93 168
17983.20 178
17984.46 157
17985.73 171
17987.00 148
17988.26 147
17989.53 141
17990.80 156
17992.07 149
17993.33 157
17994.60 139
17995.87 154
17997.14 168
17998.40 153
17999.67 133
18000.94 168
18002.21 170
18003.47 167
18004.74 150
18006.01 167
18007.28 148
18008.55 151
18009.81 153
18011.08 165
18012.35 154
18013.62 133
18014.89 155
18016.15 149
18017.42 167
18018.69 147
18019.96 143
18021.23 157
18022.49 158
18023.76 158
18025.03 158
18026.30 156
18027.57 157
18028.84 156
18030.11 152
18031.37 176
18032.64 148
18033.91 161
18035.18 140
18036.45 154
18037.72 150
18038.99 155
18040.26 154
18041.53 137
18042.79 143
18044.06 160
18045.33 159
18046.60 166
18047.87 169
18049.14 165
18050.41 160
18051.68 158
18052.95 150
18054.22 172
18055.49 164
18056.76 167
18058.03 147
18059.30 144
18060.57 154
18061.84 166
18063.11 165
18064.38 144
18065.65 151
18066.92 157
18068.19 168
18069.46 144
18070.73 161
18072.00 175
18073.27 168
18074.54 172
18075.81 155
18077.08 164
18078.35 152
18079.62 166
18080.89 157
18082.16 161
18083.43 131
18084.70 154
18085.97 150
18087.24 182
18088.51 163
18089.78 172
18091.05 179
18092.32 162
18093.59 162
18094.87 156
18096.14 148
18097.41 146
18098.68 177
18099.95 157
18101.22 164
18102.49 145
18103.76 144
18105.03 140
18106.31 164
18107.58 184
18108.85 170
18110.12 158
18111.39 156
18112.66 171
18113.93 167
18115.21 144
18116.48 162
18117.75 163
18119.02 164
18120.29 169
18121.56 146
18122.84 151
18124.11 157
18125.38 149
18126.65 166
18127.92 147
18129.20 150
18130.47 151
18131.74 159
18133.01 147
18134.29 163
18135.56 150
18136.83 146
18138.10 144
18139.38 148
18140.65 153
18141.92 149
18143.19 158
18144.47 158
18145.74 160
18147.01 191
18148.28 164
18149.56 156
18150.83 165
18152.10 160
18153.38 150
18154.65 154
18155.92 157
18157.19 149
18158.47 154
18159.74 157
18161.01 142
18162.29 137
18163.56 160
18164.83 143
18166.11 156
18167.38 151
18168.65 147
18169.93 149
18171.20 142
18172.48 153
18173.75 164
18175.02 148
18176.30 158
18177.57 154
18178.84 146
18180.12 168
18181.39 175
18182.67 187
18183.94 145
18185.21 149
18186.49 150
18187.76 176
18189.04 160
18190.31 145
18191.59 146
18192.86 140
18194.13 165
18195.41 150
18196.68 159
18197.96 157
18199.23 143
18200.51 162
18201.78 141
18203.06 160
18204.33 154
18205.61 151
18206.88 157
18208.16 155
18209.43 145
18210.71 144
18211.98 157
18213.26 162
18214.53 139
18215.81 164
18217.08 133
18218.36 146
18219.63 159
18220.91 168
18222.18 163
18223.46 156
18224.73 152
18226.01 169
18227.28 161
18228.56 175
18229.84 162
18231.11 152
18232.39 156
18233.66 146
18234.94 163
18236.21 152
18237.49 145
18238.77 139
18240.04 135
18241.32 162
18242.59 149
18243.87 199
18245.15 163
18246.42 161
18247.70 154
18248.98 157
18250.25 170
18251.53 162
18252.81 152
18254.08 160
18255.36 161
18256.63 156
18257.91 160
18259.19 193
18260.46 199
18261.74 181
18263.02 161
18264.30 162
18265.57 148
18266.85 165
18268.13 155
18269.40 153
18270.68 155
18271.96 166
18273.23 158
18274.51 163
18275.79 144
18277.07 153
18278.34 178
18279.62 161
18280.90 147
18282.18 150
18283.45 150
18284.73 143
18286.01 169
18287.29 159
18288.56 164
18289.84 146
18291.12 162
18292.40 169
18293.68 167
18294.95 148
18296.23 163
18297.51 162
18298.79 139
18300.07 152
18301.34 154
18302.62 151
18303.90 153
18305.18 177
18306.46 161
18307.74 166
18309.01 175
18310.29 172
18311.57 154
18312.85 181
18314.13 186
18315.41 172
18316.69 173
18317.96 173
18319.24 163
18320.52 143
18321.80 157
18323.08 163
18324.36 189
18325.64 167
18326.92 163
18328.20 179
18329.47 174
18330.75 173
18332.03 175
18333.31 155
18334.59 152
18335.87 174
18337.15 164
18338.43 195
18339.71 172
18340.99 162
18342.27 159
18343.55 173
18344.83 158
18346.11 177
18347.39 163
18348.67 164
18349.95 183
18351.23 150
18352.51 158
18353.79 160
18355.07 158
18356.35 154
18357.63 170
18358.91 162
18360.19 174
18361.47 149
18362.75 156
18364.03 162
18365.31 163
18366.59 174
18367.87 148
18369.15 167
18370.43 162
18371.71 161
18372.99 151
18374.27 146
18375.55 159
18376.83 147
18378.12 162
18379.40 164
18380.68 155
18381.96 162
18383.24 157
18384.52 167
18385.80 149
18387.08 155
18388.36 161
18389.65 165
18390.93 161
18392.21 141
18393.49 174
18394.77 149
18396.05 165
18397.33 183
18398.62 151
18399.90 144
18401.18 169
18402.46 162
18403.74 155
18405.02 147
18406.31 157
18407.59 155
18408.87 179
18410.15 161
18411.43 156
18412.72 180
18414.00 163
18415.28 172
18416.56 145
18417.84 171
18419.13 160
18420.41 167
18421.69 165
18422.97 157
18424.26 168
18425.54 157
18426.82 154
18428.10 169
18429.39 152
18430.67 159
18431.95 165
18433.23 146
18434.52 173
18435.80 171
18437.08 176
18438.37 162
18439.65 142
18440.93 127
18442.22 136
18443.50 150
18444.78 159
18446.06 151
18447.35 172
18448.63 148
18449.91 174
18451.20 148
18452.48 151
18453.76 153
18455.05 133
18456.33 156
18457.62 134
18458.90 154
18460.18 162
18461.47 157
18462.75 143
18464.03 161
18465.32 147
18466.60 152
18467.89 152
18469.17 149
18470.45 149
18471.74 141
18473.02 148
18474.31 147
18475.59 177
18476.88 145
18478.16 170
18479.44 139
18480.73 166
18482.01 165
18483.30 144
18484.58 146
18485.87 148
18487.15 170
18488.44 159
18489.72 156
18491.01 144
18492.29 151
18493.58 149
18494.86 131
18496.15 151
18497.43 139
18498.72 160
18500.00 155
18501.29 148
18502.57 152
18503.86 163
18505.14 154
18506.43 165
18507.71 158
18509.00 154
18510.28 146
18511.57 143
18512.85 172
18514.14 153
18515.42 150
18516.71 150
18518.00 152
18519.28 170
18520.57 161
18521.85 173
18523.14 154
18524.43 124
18525.71 138
18527.00 156
18528.28 146
18529.57 143
18530.86 170
18532.14 173
18533.43 131
18534.71 162
18536.00 155
18537.29 177
18538.57 156
18539.86 167
18541.15 175
18542.43 163
18543.72 157
18545.01 155
18546.29 153
18547.58 153
18548.87 150
18550.15 155
18551.44 162
18552.73 164
18554.01 157
18555.30 164
18556.59 170
18557.88 159
18559.16 180
18560.45 177
18561.74 171
18563.02 152
18564.31 159
18565.60 160
18566.89 152
18568.17 167
18569.46 174
18570.75 164
18572.04 136
18573.32 142
18574.61 149
18575.90 149
18577.19 145
18578.48 139
18579.76 152
18581.05 161
18582.34 149
18583.63 166
18584.92 160
18586.20 156
18587.49 180
18588.78 160
18590.07 174
18591.36 152
18592.64 144
18593.93 144
18595.22 151
18596.51 176
18597.80 150
18599.09 181
18600.38 140
18601.66 175
18602.95 157
18604.24 157
18605.53 152
18606.82 164
18608.11 161
18609.40 166
18610.69 167
18611.98 185
18613.26 148
18614.55 170
18615.84 191
18617.13 161
18618.42 161
18619.71 145
18621.00 176
18622.29 185
18623.58 172
18624.87 172
18626.16 160
18627.45 181
18628.74 174
18630.03 163
18631.32 152
18632.61 177
18633.89 158
18635.18 168
18636.47 158
18637.76 158
18639.05 151
18640.34 172
18641.63 141
18642.92 154
18644.21 144
18645.50 160
18646.79 166
18648.09 152
18649.38 134
18650.67 136
18651.96 153
18653.25 143
18654.54 153
18655.83 141
18657.12 145
18658.41 148
18659.70 155
18660.99 136
18662.28 165
18663.57 136
18664.86 146
18666.15 151
18667.44 156
18668.74 134
18670.03 133
18671.32 146
18672.61 144
18673.90 133
18675.19 146
18676.48 159
18677.77 131
18679.06 145
18680.36 141
18681.65 145
18682.94 154
18684.23 150
18685.52 130
18686.81 133
18688.11 153
18689.40 148
18690.69 142
18691.98 152
18693.27 146
18694.56 145
18695.86 145
18697.15 160
18698.44 148
18699.73 143
18701.02 139
18702.32 143
18703.61 152
18704.90 142
18706.19 148
18707.48 148
18708.78 127
18710.07 163
18711.36 137
18712.65 157
18713.95 143
18715.24 167
18716.53 135
18717.83 137
18719.12 149
18720.41 147
18721.70 128
18723.00 151
18724.29 147
18725.58 137
18726.87 143
18728.17 144
18729.46 131
18730.75 138
18732.05 168
18733.34 133
18734.63 145
18735.93 144
18737.22 148
18738.51 160
18739.81 151
18741.10 131
18742.39 134
18743.69 145
18744.98 147
18746.27 140
18747.57 141
18748.86 127
18750.16 148
18751.45 141
18752.74 142
18754.04 160
18755.33 141
18756.63 148
18757.92 139
18759.21 141
18760.51 153
18761.80 146
18763.10 145
18764.39 137
18765.69 146
18766.98 141
18768.27 156
18769.57 140
18770.86 137
18772.16 143
18773.45 139
18774.75 130
18776.04 152
18777.34 153
18778.63 134
18779.93 127
18781.22 141
18782.52 130
18783.81 127
18785.11 143
18786.40 137
18787.70 130
18788.99 133
18790.29 127
18791.58 135
18792.88 141
18794.17 141
18795.47 127
18796.76 137
18798.06 133
18799.35 125
18800.65 136
18801.94 133
18803.24 136
18804.54 118
18805.83 131
18807.13 143
18808.42 133
18809.72 110
18811.01 127
18812.31 140
18813.61 144
18814.90 156
18816.20 139
18817.49 152
18818.79 124
18820.09 146
18821.38 128
18822.68 140
18823.98 141
18825.27 147
18826.57 152
18827.87 141
18829.16 131
18830.46 137
18831.75 153
18833.05 139
18834.35 115
18835.64 132
18836.94 113
18838.24 140
18839.54 141
18840.83 146
18842.13 130
18843.43 145
18844.72 132
18846.02 144
18847.32 143
18848.61 119
18849.91 124
18851.21 133
18852.51 127
18853.80 131
18855.10 142
18856.40 134
18857.70 121
18858.99 134
18860.29 122
18861.59 135
18862.89 134
18864.18 132
18865.48 125
18866.78 137
18868.08 153
18869.38 130
18870.67 123
18871.97 125
18873.27 139
18874.57 135
18875.87 141
18877.16 130
18878.46 128
18879.76 169
18881.06 157
18882.36 127
18883.66 122
18884.95 140
18886.25 132
18887.55 138
18888.85 140
18890.15 127
18891.45 148
18892.75 151
18894.04 142
18895.34 138
18896.64 151
18897.94 119
18899.24 126
18900.54 139
18901.84 149
18903.14 138
18904.44 131
18905.74 139
18907.03 141
18908.33 142
18909.63 146
18910.93 145
18912.23 140
18913.53 143
18914.83 146
18916.13 120
18917.43 147
18918.73 135
18920.03 140
18921.33 134
18922.63 140
18923.93 140
18925.23 147
18926.53 124
18927.83 135
18929.13 157
18930.43 154
18931.73 144
18933.03 133
18934.33 116
18935.63 128
18936.93 123
18938.23 127
18939.53 137
18940.83 110
18942.13 117
18943.43 138
18944.73 121
18946.03 121
18947.33 112
18948.63 149
18949.93 128
18951.23 149
18952.53 130
18953.84 134
18955.14 135
18956.44 131
18957.74 127
18959.04 134
18960.34 140
18961.64 127
18962.94 147
18964.24 132
18965.54 121
18966.85 126
18968.15 154
18969.45 139
18970.75 127
18972.05 124
18973.35 118
18974.65 131
18975.96 129
18977.26 127
18978.56 121
18979.86 137
18981.16 148
18982.46 135
18983.77 145
18985.07 144
18986.37 138
18987.67 152
18988.97 125
18990.28 124
18991.58 140
18992.88 146
18994.18 142
18995.49 133
18996.79 137
18998.09 135
18999.39 127
19000.69 120
19002.00 137
19003.30 123
19004.60 112
19005.90 131
19007.21 144
19008.51 118
19009.81 134
19011.12 129
19012.42 126
19013.72 133
19015.02 137
19016.33 132
19017.63 148
19018.93 136
19020.24 128
19021.54 129
19022.84 134
19024.15 121
19025.45 126
19026.75 132
19028.06 115
19029.36 120
19030.66 135
19031.97 131
19033.27 136
19034.57 140
19035.88 133
19037.18 133
19038.48 144
19039.79 147
19041.09 141
19042.40 131
19043.70 120
19045.00 122
19046.31 131
19047.61 133
19048.92 141
19050.22 148
19051.52 135
19052.83 141
19054.13 132
19055.44 135
19056.74 124
19058.05 134
19059.35 115
19060.65 126
19061.96 149
19063.26 134
19064.57 164
19065.87 151
19067.18 132
19068.48 131
19069.79 137
19071.09 133
19072.40 135
19073.70 114
19075.01 115
19076.31 122
19077.62 120
19078.92 119
19080.23 126
19081.53 131
19082.84 127
19084.14 152
19085.45 141
19086.75 145
19088.06 137
19089.36 148
19090.67 141
19091.98 126
19093.28 117
19094.59 150
19095.89 141
19097.20 132
19098.50 147
19099.81 136
19101.12 137
19102.42 136
19103.73 140
19105.03 123
19106.34 136
19107.65 143
19108.95 141
19110.26 126
19111.56 160
19112.87 164
19114.18 144
19115.48 143
19116.79 131
19118.10 127
19119.40 142
19120.71 140
19122.02 136
19123.32 133
19124.63 144
19125.94 146
19127.24 148
19128.55 152
19129.86 152
19131.16 144
19132.47 148
19133.78 133
19135.08 140
19136.39 140
19137.70 136
19139.01 161
19140.31 143
19141.62 131
19142.93 157
19144.23 139
19145.54 157
19146.85 151
19148.16 154
19149.46 138
19150.77 142
19152.08 136
19153.39 139
19154.69 132
19156.00 121
19157.31 156
19158.62 136
19159.93 183
19161.23 143
19162.54 135
19163.85 133
19165.16 121
19166.47 131
19167.77 149
19169.08 132
19170.39 160
19171.70 144
19173.01 147
19174.32 124
19175.62 135
19176.93 138
19178.24 142
19179.55 144
19180.86 147
19182.17 138
19183.48 140
19184.78 139
19186.09 123
19187.40 132
19188.71 125
19190.02 116
19191.33 118
19192.64 146
19193.95 126
19195.26 149
19196.56 135
19197.87 143
19199.18 138
19200.49 135
19201.80 133
19203.11 118
19204.42 124
19205.73 121
19207.04 128
19208.35 141
19209.66 122
19210.97 135
19212.28 157
19213.59 141
19214.90 140
19216.21 144
19217.52 135
19218.83 158
19220.14 135
19221.45 147
19222.76 132
19224.07 129
19225.38 132
19226.69 135
19228.00 124
19229.31 125
19230.62 120
19231.93 125
19233.24 136
19234.55 144
19235.86 151
19237.17 128
19238.48 144
19239.79 137
19241.10 150
19242.41 146
19243.72 140
19245.03 135
19246.35 119
19247.66 116
19248.97 129
19250.28 122
19251.59 120
19252.90 145
19254.21 122
19255.52 126
19256.83 137
19258.14 142
19259.46 130
19260.77 141
19262.08 135
19263.39 146
19264.70 156
19266.01 145
19267.32 148
19268.64 128
19269.95 118
19271.26 133
19272.57 117
19273.88 118
19275.20 128
19276.51 129
19277.82 147
19279.13 151
19280.44 129
19281.75 137
19283.07 129
19284.38 147
19285.69 123
19287.00 111
19288.32 136
19289.63 145
19290.94 120
19292.25 134
19293.57 150
19294.88 112
19296.19 124
19297.50 149
19298.82 171
19300.13 140
19301.44 133
19302.75 128
19304.07 147
19305.38 136
19306.69 129
19308.01 135
19309.32 135
19310.63 125
19311.94 118
19313.26 133
19314.57 147
19315.88 135
19317.20 152
19318.51 161
19319.82 138
19321.14 128
19322.45 120
19323.76 123
19325.08 120
19326.39 127
19327.70 131
19329.02 119
19330.33 120
19331.65 144
19332.96 123
19334.27 145
19335.59 132
19336.90 149
19338.22 136
19339.53 131
19340.84 127
19342.16 126
19343.47 132
19344.79 136
19346.10 147
19347.41 137
19348.73 131
19350.04 132
19351.36 137
19352.67 145
19353.99 154
19355.30 133
19356.62 152
19357.93 124
19359.25 136
19360.56 154
19361.87 140
19363.19 121
19364.50 120
19365.82 128
19367.13 123
19368.45 137
19369.76 126
19371.08 123
19372.39 128
19373.71 112
19375.02 114
19376.34 140
19377.66 142
19378.97 121
19380.29 118
19381.60 137
19382.92 118
19384.23 131
19385.55 137
19386.86 121
19388.18 129
19389.50 127
19390.81 141
19392.13 127
19393.44 141
19394.76 131
19396.07 131
19397.39 127
19398.71 128
19400.02 140
19401.34 121
19402.65 134
19403.97 127
19405.29 116
19406.60 124
19407.92 134
19409.24 130
19410.55 136
19411.87 138
19413.19 105
19414.50 128
19415.82 130
19417.14 136
19418.45 127
19419.77 130
19421.09 141
19422.40 138
19423.72 116
19425.04 140
19426.35 110
19427.67 131
19428.99 146
19430.30 130
19431.62 142
19432.94 143
19434.26 131
19435.57 123
19436.89 119
19438.21 124
19439.53 139
19440.84 115
19442.16 123
19443.48 126
19444.80 118
19446.11 143
19447.43 125
19448.75 121
19450.07 145
19451.38 116
19452.70 141
19454.02 106
19455.34 127
19456.66 144
19457.97 154
19459.29 135
19460.61 124
19461.93 126
19463.25 121
19464.57 139
19465.88 145
19467.20 125
19468.52 135
19469.84 140
19471.16 134
19472.48 109
19473.79 108
19475.11 124
19476.43 132
19477.75 153
19479.07 126
19480.39 123
19481.71 125
19483.03 128
19484.34 141
19485.66 128
19486.98 129
19488.30 124
19489.62 145
19490.94 120
19492.26 127
19493.58 138
19494.90 123
19496.22 134
19497.54 123
19498.86 135
19500.18 119
19501.50 136
19502.81 137
19504.13 119
19505.45 130
19506.77 133
19508.09 136
19509.41 121
19510.73 122
19512.05 128
19513.37 119
19514.69 121
19516.01 125
19517.33 144
19518.65 126
19519.97 146
19521.29 140
19522.61 124
19523.93 126
19525.25 125
19526.57 130
19527.89 133
19529.22 138
19530.54 137
19531.86 126
19533.18 142
19534.50 141
19535.82 121
19537.14 127
19538.46 163
19539.78 122
19541.10 133
19542.42 125
19543.74 135
19545.06 130
19546.39 140
19547.71 117
19549.03 138
19550.35 143
19551.67 136
19552.99 120
19554.31 149
19555.63 129
19556.96 118
19558.28 126
19559.60 123
19560.92 130
19562.24 123
19563.56 130
19564.88 118
19566.21 145
19567.53 124
19568.85 118
19570.17 141
19571.49 137
19572.82 157
19574.14 143
19575.46 126
19576.78 142
19578.10 118
19579.43 133
19580.75 129
19582.07 137
19583.39 143
19584.72 146
19586.04 138
19587.36 152
19588.68 146
19590.01 130
19591.33 132
19592.65 129
19593.97 132
19595.30 117
19596.62 120
19597.94 145
19599.26 129
19600.59 158
19601.91 135
19603.23 146
19604.56 127
19605.88 135
19607.20 134
19608.53 139
19609.85 132
19611.17 135
19612.49 130
19613.82 151
19615.14 145
19616.47 138
19617.79 138
19619.11 131
19620.44 137
19621.76 128
19623.08 124
19624.41 131
19625.73 119
19627.05 135
19628.38 130
19629.70 139
19631.03 138
19632.35 128
19633.67 142
19635.00 139
19636.32 149
19637.65 141
19638.97 130
19640.29 111
19641.62 118
19642.94 141
19644.27 138
19645.59 119
19646.92 140
19648.24 139
19649.57 152
19650.89 139
19652.21 123
19653.54 142
19654.86 137
19656.19 117
19657.51 142
19658.84 149
19660.16 124
19661.49 148
19662.81 132
19664.14 146
19665.46 137
19666.79 133
19668.11 149
19669.44 149
19670.76 138
19672.09 132
19673.41 152
19674.74 149
19676.07 152
19677.39 154
19678.72 147
19680.04 160
19681.37 142
19682.69 146
19684.02 129
19685.34 136
19686.67 147
19688.00 140
19689.32 148
19690.65 143
19691.97 140
19693.30 128
19694.63 138
19695.95 142
19697.28 156
19698.60 134
19699.93 128
19701.26 138
19702.58 135
19703.91 133
19705.24 127
19706.56 130
19707.89 129
19709.22 147
19710.54 126
19711.87 139
19713.20 150
19714.52 139
19715.85 140
19717.18 140
19718.50 151
19719.83 136
19721.16 143
19722.48 135
19723.81 151
19725.14 153
19726.47 140
19727.79 135
19729.12 146
19730.45 135
19731.77 135
19733.10 137
19734.43 146
19735.76 141
19737.08 134
19738.41 140
19739.74 125
19741.07 136
19742.39 116
19743.72 133
19745.05 123
19746.38 129
19747.71 130
19749.03 143
19750.36 132
19751.69 142
19753.02 135
19754.35 113
19755.67 138
19757.00 130
19758.33 140
19759.66 159
19760.99 145
19762.31 144
19763.64 120
19764.97 136
19766.30 128
19767.63 125
19768.96 131
19770.29 121
19771.61 126
19772.94 125
19774.27 129
19775.60 144
19776.93 143
19778.26 140
19779.59 130
19780.92 135
19782.25 126
19783.57 130
19784.90 135
19786.23 138
19787.56 140
19788.89 135
19790.22 123
19791.55 129
19792.88 138
19794.21 152
19795.54 135
19796.87 149
19798.20 135
19799.53 137
19800.86 146
19802.19 125
19803.52 145
19804.85 120
19806.18 146
19807.50 153
19808.83 151
19810.16 131
19811.49 126
19812.82 121
19814.15 131
19815.49 149
19816.82 142
19818.15 151
19819.48 122
19820.81 132
19822.14 140
19823.47 128
19824.80 114
19826.13 146
19827.46 139
19828.79 136
19830.12 132
19831.45 140
19832.78 143
19834.11 141
19835.44 140
19836.77 145
19838.10 146
19839.44 140
19840.77 159
19842.10 151
19843.43 153
19844.76 143
19846.09 115
19847.42 149
19848.75 131
19850.08 141
19851.42 144
19852.75 141
19854.08 144
19855.41 145
19856.74 148
19858.07 133
19859.40 144
19860.74 134
19862.07 155
19863.40 160
19864.73 142
19866.06 160
19867.40 121
19868.73 127
19870.06 137
19871.39 147
19872.72 147
19874.06 154
19875.39 150
19876.72 147
19878.05 149
19879.38 129
19880.72 141
19882.05 144
19883.38 162
19884.71 155
19886.05 124
19887.38 117
19888.71 139
19890.04 123
19891.38 133
19892.71 140
19894.04 148
19895.38 149
19896.71 144
19898.04 129
19899.37 148
19900.71 149
19902.04 150
19903.37 147
19904.71 135
19906.04 145
19907.37 157
19908.71 154
19910.04 143
19911.37 131
19912.71 149
19914.04 143
19915.37 140
19916.71 139
19918.04 154
19919.37 152
19920.71 154
19922.04 138
19923.37 145
19924.71 138
19926.04 161
19927.38 156
19928.71 140
19930.04 154
19931.38 157
19932.71 156
19934.05 161
19935.38 151
19936.71 146
19938.05 134
19939.38 137
19940.72 158
19942.05 147
19943.39 161
19944.72 163
19946.06 168
19947.39 159
19948.72 143
19950.06 165
19951.39 160
19952.73 140
19954.06 152
19955.40 148
19956.73 153
19958.07 165
19959.40 155
19960.74 159
19962.07 165
19963.41 147
19964.74 134
19966.08 146
19967.41 159
19968.75 153
19970.08 147
19971.42 139
19972.76 148
19974.09 162
19975.43 150
19976.76 155
19978.10 160
19979.43 181
19980.77 145
19982.10 147
19983.44 148
19984.78 142
19986.11 154
19987.45 150
19988.78 155
19990.12 158
19991.46 129
19992.79 146
19994.13 140
19995.46 131
19996.80 137
19998.14 150
19999.47 121
20000.81 132
20002.15 145
20003.48 140
20004.82 144
20006.16 154
20007.49 148
20008.83 137
20010.17 140
20011.50 129
20012.84 132
20014.18 148
20015.51 160
20016.85 151
20018.19 154
20019.52 148
20020.86 162
20022.20 156
20023.53 155
20024.87 154
20026.21 159
20027.55 154
20028.88 137
20030.22 148
20031.56 140
20032.90 131
20034.23 143
20035.57 157
20036.91 174
20038.25 161
20039.58 149
20040.92 156
20042.26 162
20043.60 142
20044.93 164
20046.27 141
20047.61 176
20048.95 156
20050.29 149
20051.62 149
20052.96 146
20054.30 148
20055.64 153
20056.98 179
20058.32 155
20059.65 139
20060.99 155
20062.33 162
20063.67 151
20065.01 159
20066.35 156
20067.68 165
20069.02 174
20070.36 169
20071.70 143
20073.04 140
20074.38 140
20075.72 141
20077.06 169
20078.40 163
20079.73 163
20081.07 145
20082.41 136
20083.75 155
20085.09 151
20086.43 159
20087.77 173
20089.11 150
20090.45 149
20091.79 153
20093.13 162
20094.47 181
20095.81 150
20097.15 152
20098.48 140
20099.82 152
20101.16 161
20102.50 169
20103.84 172
20105.18 151
20106.52 152
20107.86 153
20109.20 131
20110.54 132
20111.88 130
20113.22 162
20114.56 168
20115.90 161
20117.24 169
20118.58 155
20119.93 166
20121.27 141
20122.61 153
20123.95 161
20125.29 144
20126.63 141
20127.97 154
20129.31 145
20130.65 175
20131.99 149
20133.33 149
20134.67 157
20136.01 158
