# Supplementary material for: MALDI-TOF MS typing enables the classification of brewing yeasts of the genus Saccharomyces to major beer styles
Source: PLoS One. 2017 Aug 9;12(8):e0181694. doi: 10.1371/journal.pone.0181694 (PMC5549903; doi:10.1371/journal.pone.0181694)
Supplement: S8 File — The directory includes 90 raw files and was zipped to “.zip”; the folder has three strains with 30 spectra per strain; S1 Text explains the raw files with an example and Table 1 represents the yeast strains used within the experiment. (ZIP) [file pone.0181694.s011.zip › 22-24/30283-8J4-Lag-Lag-Lag-YPG-18h-E-E_2016-09-21_4_0_D11_1.dat]

1999.90 529
2000.32 533
2000.75 518
2001.17 497
2001.59 516
2002.01 536
2002.43 486
2002.86 547
2003.28 556
2003.70 520
2004.12 532
2004.54 532
2004.97 514
2005.39 493
2005.81 489
2006.23 522
2006.66 498
2007.08 460
2007.50 511
2007.92 499
2008.35 482
2008.77 502
2009.19 499
2009.61 521
2010.04 475
2010.46 464
2010.88 521
2011.31 552
2011.73 473
2012.15 523
2012.57 499
2013.00 494
2013.42 523
2013.84 532
2014.27 535
2014.69 531
2015.11 458
2015.54 462
2015.96 493
2016.38 544
2016.81 567
2017.23 570
2017.65 548
2018.08 527
2018.50 555
2018.93 542
2019.35 527
2019.77 567
2020.20 576
2020.62 535
2021.04 559
2021.47 566
2021.89 563
2022.32 562
2022.74 517
2023.17 478
2023.59 472
2024.01 540
2024.44 538
2024.86 516
2025.29 542
2025.71 488
2026.14 459
2026.56 511
2026.98 517
2027.41 492
2027.83 533
2028.26 562
2028.68 546
2029.11 533
2029.53 523
2029.96 489
2030.38 529
2030.81 496
2031.23 485
2031.66 506
2032.08 532
2032.51 503
2032.93 492
2033.36 517
2033.78 497
2034.21 505
2034.63 536
2035.06 493
2035.49 497
2035.91 505
2036.34 528
2036.76 512
2037.19 494
2037.61 495
2038.04 523
2038.47 490
2038.89 481
2039.32 449
2039.74 506
2040.17 489
2040.59 500
2041.02 494
2041.45 464
2041.87 496
2042.30 482
2042.73 501
2043.15 484
2043.58 545
2044.00 546
2044.43 569
2044.86 528
2045.28 458
2045.71 508
2046.14 516
2046.56 538
2046.99 483
2047.42 485
2047.84 498
2048.27 518
2048.70 466
2049.12 491
2049.55 494
2049.98 502
2050.40 476
2050.83 559
2051.26 502
2051.69 526
2052.11 543
2052.54 554
2052.97 538
2053.40 549
2053.82 538
2054.25 528
2054.68 526
2055.10 550
2055.53 539
2055.96 488
2056.39 474
2056.82 483
2057.24 458
2057.67 502
2058.10 512
2058.53 524
2058.95 523
2059.38 529
2059.81 534
2060.24 555
2060.67 472
2061.09 491
2061.52 504
2061.95 550
2062.38 552
2062.81 490
2063.24 500
2063.66 537
2064.09 576
2064.52 589
2064.95 529
2065.38 551
2065.81 547
2066.24 581
2066.66 513
2067.09 546
2067.52 536
2067.95 505
2068.38 588
2068.81 566
2069.24 536
2069.67 522
2070.10 519
2070.52 461
2070.95 495
2071.38 487
2071.81 519
2072.24 498
2072.67 489
2073.10 483
2073.53 520
2073.96 554
2074.39 556
2074.82 511
2075.25 528
2075.68 554
2076.11 540
2076.54 547
2076.97 577
2077.40 593
2077.83 549
2078.26 516
2078.69 499
2079.12 519
2079.55 502
2079.98 532
2080.41 503
2080.84 538
2081.27 536
2081.70 529
2082.13 504
2082.56 514
2082.99 513
2083.42 494
2083.85 555
2084.28 566
2084.71 548
2085.14 481
2085.57 497
2086.00 508
2086.43 481
2086.86 526
2087.29 516
2087.73 495
2088.16 522
2088.59 517
2089.02 552
2089.45 544
2089.88 535
2090.31 565
2090.74 518
2091.17 499
2091.61 526
2092.04 514
2092.47 518
2092.90 544
2093.33 521
2093.76 549
2094.19 584
2094.63 552
2095.06 527
2095.49 481
2095.92 527
2096.35 532
2096.78 512
2097.22 506
2097.65 524
2098.08 534
2098.51 570
2098.94 564
2099.38 550
2099.81 562
2100.24 535
2100.67 466
2101.11 510
2101.54 579
2101.97 524
2102.40 484
2102.83 524
2103.27 507
2103.70 474
2104.13 511
2104.56 527
2105.00 493
2105.43 511
2105.86 489
2106.30 486
2106.73 557
2107.16 505
2107.59 518
2108.03 508
2108.46 537
2108.89 548
2109.33 560
2109.76 535
2110.19 533
2110.63 548
2111.06 576
2111.49 561
2111.93 588
2112.36 521
2112.79 529
2113.23 594
2113.66 572
2114.09 521
2114.53 502
2114.96 525
2115.40 571
2115.83 569
2116.26 534
2116.70 482
2117.13 517
2117.56 501
2118.00 501
2118.43 500
2118.87 518
2119.30 521
2119.73 531
2120.17 514
2120.60 531
2121.04 524
2121.47 488
2121.91 496
2122.34 549
2122.78 550
2123.21 557
2123.64 594
2124.08 515
2124.51 518
2124.95 514
2125.38 561
2125.82 571
2126.25 505
2126.69 499
2127.12 574
2127.56 535
2127.99 558
2128.43 585
2128.86 552
2129.30 537
2129.73 566
2130.17 568
2130.60 584
2131.04 588
2131.47 583
2131.91 561
2132.35 577
2132.78 593
2133.22 551
2133.65 523
2134.09 538
2134.52 549
2134.96 566
2135.40 515
2135.83 484
2136.27 527
2136.70 562
2137.14 551
2137.57 515
2138.01 551
2138.45 519
2138.88 510
2139.32 557
2139.76 524
2140.19 542
2140.63 544
2141.06 551
2141.50 528
2141.94 499
2142.37 547
2142.81 574
2143.25 528
2143.68 522
2144.12 533
2144.56 586
2144.99 571
2145.43 584
2145.87 558
2146.30 578
2146.74 541
2147.18 558
2147.62 546
2148.05 574
2148.49 562
2148.93 596
2149.36 617
2149.80 611
2150.24 582
2150.68 560
2151.11 577
2151.55 603
2151.99 582
2152.43 543
2152.86 518
2153.30 552
2153.74 550
2154.18 591
2154.61 601
2155.05 589
2155.49 536
2155.93 548
2156.37 568
2156.80 551
2157.24 512
2157.68 531
2158.12 564
2158.56 569
2158.99 589
2159.43 594
2159.87 559
2160.31 522
2160.75 557
2161.19 600
2161.62 616
2162.06 613
2162.50 609
2162.94 606
2163.38 634
2163.82 642
2164.26 641
2164.69 645
2165.13 636
2165.57 589
2166.01 644
2166.45 617
2166.89 654
2167.33 639
2167.77 598
2168.21 629
2168.65 521
2169.08 554
2169.52 592
2169.96 560
2170.40 602
2170.84 603
2171.28 608
2171.72 593
2172.16 583
2172.60 603
2173.04 577
2173.48 601
2173.92 604
2174.36 616
2174.80 574
2175.24 584
2175.68 600
2176.12 607
2176.56 615
2177.00 599
2177.44 612
2177.88 697
2178.32 644
2178.76 685
2179.20 655
2179.64 601
2180.08 638
2180.52 653
2180.96 634
2181.40 624
2181.84 575
2182.28 628
2182.72 691
2183.16 595
2183.60 617
2184.04 611
2184.48 606
2184.93 545
2185.37 606
2185.81 581
2186.25 614
2186.69 624
2187.13 590
2187.57 589
2188.01 647
2188.45 624
2188.89 606
2189.34 662
2189.78 610
2190.22 622
2190.66 600
2191.10 605
2191.54 594
2191.98 604
2192.43 589
2192.87 600
2193.31 628
2193.75 583
2194.19 614
2194.63 613
2195.08 616
2195.52 605
2195.96 563
2196.40 626
2196.84 567
2197.29 612
2197.73 631
2198.17 635
2198.61 628
2199.06 618
2199.50 577
2199.94 570
2200.38 596
2200.82 595
2201.27 586
2201.71 583
2202.15 592
2202.59 570
2203.04 582
2203.48 608
2203.92 582
2204.37 622
2204.81 555
2205.25 569
2205.69 580
2206.14 554
2206.58 611
2207.02 560
2207.47 544
2207.91 604
2208.35 610
2208.80 619
2209.24 611
2209.68 620
2210.13 548
2210.57 593
2211.01 607
2211.46 573
2211.90 575
2212.34 593
2212.79 578
2213.23 600
2213.67 603
2214.12 616
2214.56 604
2215.01 605
2215.45 579
2215.89 554
2216.34 570
2216.78 555
2217.23 621
2217.67 646
2218.11 556
2218.56 531
2219.00 546
2219.45 533
2219.89 614
2220.34 571
2220.78 577
2221.22 589
2221.67 612
2222.11 611
2222.56 568
2223.00 606
2223.45 622
2223.89 616
2224.34 626
2224.78 652
2225.23 667
2225.67 654
2226.12 705
2226.56 721
2227.01 745
2227.45 697
2227.90 665
2228.34 674
2228.79 688
2229.23 717
2229.68 733
2230.12 752
2230.57 739
2231.01 719
2231.46 686
2231.90 692
2232.35 667
2232.80 644
2233.24 668
2233.69 612
2234.13 649
2234.58 651
2235.02 668
2235.47 596
2235.92 578
2236.36 590
2236.81 590
2237.25 621
2237.70 656
2238.15 662
2238.59 630
2239.04 636
2239.49 640
2239.93 654
2240.38 691
2240.82 666
2241.27 627
2241.72 672
2242.16 609
2242.61 570
2243.06 568
2243.50 564
2243.95 651
2244.40 617
2244.84 572
2245.29 539
2245.74 607
2246.19 580
2246.63 597
2247.08 642
2247.53 643
2247.97 651
2248.42 594
2248.87 596
2249.32 546
2249.76 586
2250.21 558
2250.66 598
2251.10 606
2251.55 597
2252.00 592
2252.45 607
2252.89 627
2253.34 588
2253.79 630
2254.24 623
2254.69 610
2255.13 593
2255.58 598
2256.03 650
2256.48 638
2256.93 629
2257.37 584
2257.82 596
2258.27 602
2258.72 616
2259.17 581
2259.61 616
2260.06 607
2260.51 641
2260.96 644
2261.41 633
2261.86 617
2262.31 616
2262.75 605
2263.20 665
2263.65 614
2264.10 597
2264.55 624
2265.00 642
2265.45 681
2265.90 640
2266.34 661
2266.79 655
2267.24 656
2267.69 641
2268.14 639
2268.59 631
2269.04 656
2269.49 665
2269.94 593
2270.39 675
2270.84 700
2271.29 693
2271.74 674
2272.18 682
2272.63 687
2273.08 759
2273.53 792
2273.98 778
2274.43 814
2274.88 902
2275.33 871
2275.78 938
2276.23 1052
2276.68 1076
2277.13 1064
2277.58 1116
2278.03 1093
2278.48 1094
2278.93 1128
2279.38 1096
2279.83 1065
2280.28 934
2280.73 898
2281.19 881
2281.64 809
2282.09 766
2282.54 731
2282.99 717
2283.44 696
2283.89 729
2284.34 711
2284.79 682
2285.24 628
2285.69 652
2286.14 631
2286.59 637
2287.04 608
2287.50 734
2287.95 721
2288.40 715
2288.85 741
2289.30 687
2289.75 782
2290.20 843
2290.65 834
2291.11 864
2291.56 929
2292.01 979
2292.46 899
2292.91 868
2293.36 840
2293.82 872
2294.27 843
2294.72 821
2295.17 814
2295.62 802
2296.07 786
2296.53 693
2296.98 669
2297.43 689
2297.88 655
2298.33 672
2298.79 616
2299.24 576
2299.69 652
2300.14 637
2300.60 663
2301.05 669
2301.50 669
2301.95 674
2302.41 693
2302.86 657
2303.31 673
2303.76 658
2304.22 695
2304.67 696
2305.12 736
2305.57 625
2306.03 637
2306.48 691
2306.93 657
2307.39 656
2307.84 657
2308.29 705
2308.75 658
2309.20 677
2309.65 701
2310.11 666
2310.56 715
2311.01 708
2311.47 633
2311.92 674
2312.37 689
2312.83 696
2313.28 669
2313.73 681
2314.19 627
2314.64 656
2315.09 764
2315.55 682
2316.00 701
2316.46 672
2316.91 703
2317.36 720
2317.82 684
2318.27 655
2318.73 729
2319.18 735
2319.63 709
2320.09 707
2320.54 747
2321.00 678
2321.45 604
2321.91 623
2322.36 596
2322.82 656
2323.27 686
2323.72 638
2324.18 631
2324.63 688
2325.09 729
2325.54 633
2326.00 605
2326.45 631
2326.91 643
2327.36 616
2327.82 643
2328.27 683
2328.73 636
2329.18 662
2329.64 677
2330.09 711
2330.55 643
2331.00 653
2331.46 688
2331.92 646
2332.37 632
2332.83 579
2333.28 637
2333.74 668
2334.19 635
2334.65 609
2335.10 622
2335.56 610
2336.02 620
2336.47 623
2336.93 634
2337.38 612
2337.84 642
2338.30 635
2338.75 654
2339.21 694
2339.66 657
2340.12 628
2340.58 677
2341.03 648
2341.49 664
2341.95 632
2342.40 663
2342.86 648
2343.32 671
2343.77 637
2344.23 655
2344.68 644
2345.14 623
2345.60 595
2346.06 655
2346.51 656
2346.97 588
2347.43 577
2347.88 588
2348.34 607
2348.80 654
2349.25 654
2349.71 596
2350.17 601
2350.63 618
2351.08 651
2351.54 669
2352.00 653
2352.46 646
2352.91 639
2353.37 648
2353.83 670
2354.29 655
2354.74 679
2355.20 633
2355.66 664
2356.12 672
2356.57 646
2357.03 662
2357.49 660
2357.95 646
2358.41 657
2358.86 621
2359.32 664
2359.78 649
2360.24 649
2360.70 674
2361.15 613
2361.61 658
2362.07 667
2362.53 704
2362.99 656
2363.45 638
2363.91 685
2364.36 661
2364.82 670
2365.28 659
2365.74 676
2366.20 646
2366.66 656
2367.12 660
2367.57 636
2368.03 658
2368.49 693
2368.95 675
2369.41 620
2369.87 640
2370.33 654
2370.79 663
2371.25 670
2371.71 668
2372.17 667
2372.63 689
2373.09 638
2373.54 671
2374.00 686
2374.46 758
2374.92 761
2375.38 782
2375.84 761
2376.30 727
2376.76 735
2377.22 716
2377.68 733
2378.14 740
2378.60 720
2379.06 740
2379.52 741
2379.98 662
2380.44 673
2380.90 702
2381.36 669
2381.82 672
2382.28 652
2382.74 623
2383.20 641
2383.66 661
2384.12 692
2384.59 645
2385.05 603
2385.51 591
2385.97 613
2386.43 723
2386.89 631
2387.35 603
2387.81 658
2388.27 610
2388.73 623
2389.19 661
2389.65 630
2390.12 665
2390.58 661
2391.04 633
2391.50 642
2391.96 705
2392.42 727
2392.88 693
2393.34 709
2393.81 762
2394.27 739
2394.73 727
2395.19 762
2395.65 691
2396.11 682
2396.57 663
2397.04 665
2397.50 675
2397.96 715
2398.42 698
2398.88 699
2399.35 669
2399.81 663
2400.27 667
2400.73 706
2401.19 651
2401.66 660
2402.12 683
2402.58 675
2403.04 613
2403.51 638
2403.97 660
2404.43 660
2404.89 645
2405.36 633
2405.82 666
2406.28 661
2406.74 655
2407.21 647
2407.67 674
2408.13 689
2408.59 673
2409.06 718
2409.52 669
2409.98 636
2410.45 667
2410.91 672
2411.37 684
2411.84 645
2412.30 660
2412.76 674
2413.23 687
2413.69 652
2414.15 678
2414.62 698
2415.08 671
2415.54 689
2416.01 743
2416.47 711
2416.93 691
2417.40 715
2417.86 749
2418.32 725
2418.79 725
2419.25 754
2419.72 827
2420.18 859
2420.64 838
2421.11 900
2421.57 878
2422.04 798
2422.50 778
2422.96 741
2423.43 800
2423.89 759
2424.36 731
2424.82 745
2425.29 774
2425.75 785
2426.22 761
2426.68 749
2427.15 756
2427.61 697
2428.07 714
2428.54 707
2429.00 693
2429.47 670
2429.93 716
2430.40 703
2430.86 760
2431.33 701
2431.79 670
2432.26 687
2432.72 745
2433.19 687
2433.65 698
2434.12 721
2434.59 729
2435.05 738
2435.52 743
2435.98 709
2436.45 755
2436.91 699
2437.38 736
2437.84 727
2438.31 742
2438.78 723
2439.24 718
2439.71 701
2440.17 728
2440.64 696
2441.10 706
2441.57 730
2442.04 707
2442.50 713
2442.97 690
2443.44 684
2443.90 684
2444.37 668
2444.83 653
2445.30 669
2445.77 711
2446.23 713
2446.70 640
2447.17 681
2447.63 757
2448.10 734
2448.57 694
2449.03 704
2449.50 721
2449.97 732
2450.43 771
2450.90 870
2451.37 827
2451.83 817
2452.30 844
2452.77 837
2453.24 863
2453.70 855
2454.17 758
2454.64 767
2455.10 758
2455.57 764
2456.04 740
2456.51 692
2456.97 703
2457.44 720
2457.91 710
2458.38 664
2458.84 693
2459.31 713
2459.78 737
2460.25 748
2460.72 712
2461.18 686
2461.65 693
2462.12 660
2462.59 745
2463.06 697
2463.52 667
2463.99 753
2464.46 773
2464.93 684
2465.40 692
2465.86 741
2466.33 753
2466.80 774
2467.27 791
2467.74 792
2468.21 799
2468.68 848
2469.14 867
2469.61 775
2470.08 809
2470.55 824
2471.02 792
2471.49 763
2471.96 781
2472.43 755
2472.90 701
2473.36 737
2473.83 729
2474.30 710
2474.77 752
2475.24 729
2475.71 719
2476.18 725
2476.65 736
2477.12 721
2477.59 723
2478.06 725
2478.53 731
2479.00 737
2479.47 690
2479.94 731
2480.41 726
2480.87 711
2481.34 707
2481.81 712
2482.28 711
2482.75 660
2483.22 687
2483.69 672
2484.16 661
2484.63 662
2485.10 624
2485.57 635
2486.05 653
2486.52 683
2486.99 669
2487.46 655
2487.93 678
2488.40 649
2488.87 653
2489.34 718
2489.81 729
2490.28 739
2490.75 750
2491.22 718
2491.69 722
2492.16 736
2492.63 718
2493.10 734
2493.58 759
2494.05 720
2494.52 690
2494.99 716
2495.46 774
2495.93 732
2496.40 728
2496.87 742
2497.34 711
2497.82 759
2498.29 743
2498.76 710
2499.23 702
2499.70 710
2500.17 707
2500.64 684
2501.12 644
2501.59 715
2502.06 708
2502.53 712
2503.00 671
2503.48 630
2503.95 633
2504.42 639
2504.89 656
2505.36 718
2505.84 725
2506.31 731
2506.78 730
2507.25 740
2507.72 711
2508.20 731
2508.67 760
2509.14 708
2509.61 733
2510.09 703
2510.56 687
2511.03 651
2511.50 738
2511.98 789
2512.45 748
2512.92 765
2513.40 731
2513.87 713
2514.34 722
2514.81 710
2515.29 705
2515.76 730
2516.23 734
2516.71 719
2517.18 730
2517.65 726
2518.13 671
2518.60 680
2519.07 693
2519.55 704
2520.02 738
2520.49 732
2520.97 668
2521.44 670
2521.91 706
2522.39 682
2522.86 713
2523.34 722
2523.81 736
2524.28 691
2524.76 667
2525.23 699
2525.70 694
2526.18 702
2526.65 727
2527.13 708
2527.60 697
2528.08 660
2528.55 629
2529.02 653
2529.50 687
2529.97 682
2530.45 684
2530.92 750
2531.40 729
2531.87 691
2532.34 723
2532.82 735
2533.29 697
2533.77 692
2534.24 713
2534.72 688
2535.19 703
2535.67 709
2536.14 683
2536.62 714
2537.09 749
2537.57 769
2538.04 782
2538.52 724
2538.99 749
2539.47 660
2539.94 655
2540.42 684
2540.90 687
2541.37 795
2541.85 757
2542.32 743
2542.80 756
2543.27 715
2543.75 686
2544.22 687
2544.70 721
2545.18 708
2545.65 735
2546.13 772
2546.60 760
2547.08 733
2547.56 748
2548.03 790
2548.51 827
2548.98 796
2549.46 818
2549.94 784
2550.41 796
2550.89 859
2551.37 839
2551.84 811
2552.32 802
2552.80 796
2553.27 787
2553.75 807
2554.23 758
2554.70 763
2555.18 743
2555.66 735
2556.13 809
2556.61 758
2557.09 702
2557.56 723
2558.04 720
2558.52 728
2558.99 716
2559.47 782
2559.95 745
2560.43 726
2560.90 691
2561.38 690
2561.86 699
2562.33 670
2562.81 692
2563.29 700
2563.77 714
2564.25 685
2564.72 721
2565.20 704
2565.68 692
2566.16 684
2566.63 700
2567.11 704
2567.59 655
2568.07 716
2568.55 742
2569.02 729
2569.50 703
2569.98 685
2570.46 717
2570.94 748
2571.41 694
2571.89 666
2572.37 709
2572.85 724
2573.33 726
2573.81 712
2574.28 703
2574.76 694
2575.24 703
2575.72 708
2576.20 716
2576.68 672
2577.16 714
2577.64 692
2578.11 740
2578.59 738
2579.07 741
2579.55 724
2580.03 706
2580.51 760
2580.99 814
2581.47 738
2581.95 711
2582.43 748
2582.91 749
2583.39 718
2583.86 693
2584.34 701
2584.82 754
2585.30 770
2585.78 762
2586.26 770
2586.74 741
2587.22 733
2587.70 707
2588.18 746
2588.66 791
2589.14 791
2589.62 773
2590.10 736
2590.58 772
2591.06 756
2591.54 684
2592.02 705
2592.50 709
2592.98 692
2593.46 726
2593.94 755
2594.42 765
2594.90 711
2595.38 748
2595.86 707
2596.35 721
2596.83 721
2597.31 731
2597.79 734
2598.27 732
2598.75 711
2599.23 717
2599.71 693
2600.19 660
2600.67 695
2601.15 696
2601.63 713
2602.12 689
2602.60 668
2603.08 718
2603.56 712
2604.04 729
2604.52 713
2605.00 711
2605.48 694
2605.97 713
2606.45 693
2606.93 704
2607.41 742
2607.89 714
2608.37 687
2608.86 686
2609.34 682
2609.82 732
2610.30 732
2610.78 717
2611.26 755
2611.75 707
2612.23 704
2612.71 738
2613.19 763
2613.68 722
2614.16 766
2614.64 730
2615.12 738
2615.60 706
2616.09 693
2616.57 727
2617.05 779
2617.53 752
2618.02 752
2618.50 719
2618.98 762
2619.46 803
2619.95 790
2620.43 735
2620.91 774
2621.40 785
2621.88 806
2622.36 806
2622.85 791
2623.33 824
2623.81 857
2624.29 831
2624.78 848
2625.26 867
2625.74 831
2626.23 804
2626.71 832
2627.19 804
2627.68 784
2628.16 782
2628.64 764
2629.13 803
2629.61 833
2630.10 790
2630.58 818
2631.06 865
2631.55 847
2632.03 832
2632.51 869
2633.00 827
2633.48 818
2633.97 851
2634.45 822
2634.94 864
2635.42 830
2635.90 849
2636.39 798
2636.87 813
2637.36 793
2637.84 810
2638.33 826
2638.81 804
2639.29 773
2639.78 745
2640.26 746
2640.75 783
2641.23 787
2641.72 753
2642.20 786
2642.69 780
2643.17 784
2643.66 732
2644.14 741
2644.63 726
2645.11 805
2645.60 760
2646.08 761
2646.57 753
2647.05 742
2647.54 746
2648.02 791
2648.51 806
2648.99 802
2649.48 831
2649.97 818
2650.45 771
2650.94 796
2651.42 857
2651.91 794
2652.39 828
2652.88 860
2653.37 860
2653.85 793
2654.34 781
2654.82 826
2655.31 843
2655.80 800
2656.28 751
2656.77 756
2657.25 776
2657.74 755
2658.23 804
2658.71 778
2659.20 794
2659.69 811
2660.17 797
2660.66 792
2661.14 731
2661.63 730
2662.12 795
2662.60 814
2663.09 781
2663.58 742
2664.06 758
2664.55 769
2665.04 785
2665.53 802
2666.01 751
2666.50 768
2666.99 778
2667.47 809
2667.96 779
2668.45 769
2668.94 752
2669.42 785
2669.91 771
2670.40 767
2670.88 781
2671.37 772
2671.86 772
2672.35 863
2672.83 847
2673.32 856
2673.81 895
2674.30 905
2674.79 983
2675.27 992
2675.76 979
2676.25 1062
2676.74 1049
2677.23 973
2677.71 896
2678.20 904
2678.69 916
2679.18 903
2679.67 868
2680.15 866
2680.64 844
2681.13 817
2681.62 803
2682.11 840
2682.60 754
2683.08 766
2683.57 760
2684.06 753
2684.55 763
2685.04 784
2685.53 770
2686.02 747
2686.51 783
2686.99 769
2687.48 723
2687.97 777
2688.46 772
2688.95 795
2689.44 747
2689.93 792
2690.42 775
2690.91 811
2691.40 813
2691.89 799
2692.38 798
2692.87 856
2693.35 782
2693.84 806
2694.33 803
2694.82 818
2695.31 789
2695.80 817
2696.29 852
2696.78 835
2697.27 869
2697.76 830
2698.25 850
2698.74 833
2699.23 822
2699.72 841
2700.21 920
2700.70 832
2701.19 812
2701.68 761
2702.17 806
2702.66 796
2703.15 728
2703.64 726
2704.13 720
2704.62 697
2705.12 766
2705.61 763
2706.10 748
2706.59 719
2707.08 716
2707.57 718
2708.06 717
2708.55 705
2709.04 744
2709.53 771
2710.02 831
2710.51 796
2711.01 789
2711.50 754
2711.99 788
2712.48 730
2712.97 819
2713.46 815
2713.95 795
2714.44 856
2714.94 867
2715.43 765
2715.92 774
2716.41 798
2716.90 811
2717.39 769
2717.89 723
2718.38 743
2718.87 734
2719.36 731
2719.85 733
2720.34 714
2720.84 769
2721.33 791
2721.82 782
2722.31 725
2722.80 728
2723.30 747
2723.79 787
2724.28 792
2724.77 826
2725.27 815
2725.76 781
2726.25 792
2726.74 810
2727.24 829
2727.73 794
2728.22 748
2728.71 758
2729.21 789
2729.70 803
2730.19 741
2730.69 752
2731.18 744
2731.67 741
2732.16 740
2732.66 783
2733.15 825
2733.64 831
2734.14 815
2734.63 796
2735.12 845
2735.62 866
2736.11 800
2736.60 861
2737.10 840
2737.59 851
2738.08 873
2738.58 831
2739.07 946
2739.56 983
2740.06 909
2740.55 884
2741.05 868
2741.54 894
2742.03 884
2742.53 916
2743.02 833
2743.52 820
2744.01 835
2744.50 846
2745.00 806
2745.49 806
2745.99 845
2746.48 790
2746.97 831
2747.47 874
2747.96 823
2748.46 796
2748.95 815
2749.45 821
2749.94 856
2750.44 848
2750.93 822
2751.43 819
2751.92 764
2752.42 763
2752.91 792
2753.41 784
2753.90 804
2754.40 781
2754.89 803
2755.39 791
2755.88 782
2756.38 732
2756.87 760
2757.37 789
2757.86 787
2758.36 830
2758.85 811
2759.35 825
2759.84 810
2760.34 870
2760.83 826
2761.33 755
2761.83 835
2762.32 897
2762.82 881
2763.31 845
2763.81 867
2764.30 861
2764.80 844
2765.30 907
2765.79 909
2766.29 865
2766.78 838
2767.28 852
2767.78 916
2768.27 870
2768.77 802
2769.27 832
2769.76 799
2770.26 847
2770.76 836
2771.25 792
2771.75 773
2772.24 815
2772.74 825
2773.24 844
2773.73 805
2774.23 881
2774.73 850
2775.23 867
2775.72 864
2776.22 913
2776.72 871
2777.21 888
2777.71 906
2778.21 871
2778.70 840
2779.20 803
2779.70 839
2780.20 804
2780.69 824
2781.19 820
2781.69 830
2782.19 828
2782.68 797
2783.18 810
2783.68 805
2784.18 777
2784.67 794
2785.17 792
2785.67 811
2786.17 819
2786.67 812
2787.16 828
2787.66 806
2788.16 861
2788.66 833
2789.16 828
2789.65 833
2790.15 833
2790.65 815
2791.15 808
2791.65 818
2792.15 851
2792.64 759
2793.14 754
2793.64 804
2794.14 782
2794.64 781
2795.14 766
2795.64 756
2796.13 790
2796.63 834
2797.13 813
2797.63 783
2798.13 822
2798.63 828
2799.13 821
2799.63 760
2800.13 800
2800.62 799
2801.12 773
2801.62 789
2802.12 838
2802.62 838
2803.12 833
2803.62 879
2804.12 847
2804.62 817
2805.12 836
2805.62 776
2806.12 843
2806.62 819
2807.12 847
2807.62 880
2808.12 864
2808.62 874
2809.12 844
2809.62 829
2810.12 836
2810.62 822
2811.12 881
2811.62 886
2812.12 959
2812.62 854
2813.12 857
2813.62 868
2814.12 817
2814.62 804
2815.12 786
2815.62 781
2816.12 832
2816.62 814
2817.12 795
2817.62 763
2818.12 803
2818.62 816
2819.12 779
2819.63 816
2820.13 806
2820.63 760
2821.13 784
2821.63 746
2822.13 804
2822.63 638
2823.13 721
2823.63 728
2824.13 798
2824.64 762
2825.14 742
2825.64 758
2826.14 770
2826.64 790
2827.14 787
2827.64 757
2828.15 754
2828.65 779
2829.15 785
2829.65 777
2830.15 772
2830.65 835
2831.16 786
2831.66 759
2832.16 697
2832.66 760
2833.16 759
2833.67 786
2834.17 756
2834.67 785
2835.17 767
2835.68 741
2836.18 746
2836.68 764
2837.18 804
2837.68 779
2838.19 793
2838.69 802
2839.19 755
2839.70 716
2840.20 750
2840.70 744
2841.20 780
2841.71 776
2842.21 729
2842.71 736
2843.21 748
2843.72 743
2844.22 750
2844.72 781
2845.23 760
2845.73 738
2846.23 747
2846.74 773
2847.24 765
2847.74 777
2848.25 792
2848.75 781
2849.25 753
2849.76 840
2850.26 830
2850.76 819
2851.27 865
2851.77 838
2852.28 777
2852.78 797
2853.28 797
2853.79 805
2854.29 782
2854.79 822
2855.30 816
2855.80 719
2856.31 736
2856.81 763
2857.31 767
2857.82 790
2858.32 794
2858.83 827
2859.33 768
2859.84 789
2860.34 753
2860.85 791
2861.35 798
2861.85 809
2862.36 794
2862.86 793
2863.37 807
2863.87 764
2864.38 771
2864.88 811
2865.39 790
2865.89 849
2866.40 882
2866.90 814
2867.41 800
2867.91 778
2868.42 824
2868.92 835
2869.43 818
2869.93 866
2870.44 934
2870.94 892
2871.45 789
2871.96 887
2872.46 859
2872.97 866
2873.47 850
2873.98 844
2874.48 839
2874.99 828
2875.49 873
2876.00 815
2876.51 847
2877.01 883
2877.52 873
2878.02 895
2878.53 879
2879.04 820
2879.54 827
2880.05 844
2880.55 811
2881.06 828
2881.57 824
2882.07 778
2882.58 805
2883.09 751
2883.59 730
2884.10 758
2884.61 782
2885.11 793
2885.62 815
2886.13 798
2886.63 788
2887.14 773
2887.65 771
2888.15 747
2888.66 785
2889.17 781
2889.67 780
2890.18 808
2890.69 822
2891.20 785
2891.70 871
2892.21 840
2892.72 809
2893.22 799
2893.73 871
2894.24 861
2894.75 862
2895.25 857
2895.76 941
2896.27 869
2896.78 895
2897.29 857
2897.79 888
2898.30 892
2898.81 896
2899.32 859
2899.82 860
2900.33 895
2900.84 876
2901.35 866
2901.86 890
2902.36 863
2902.87 796
2903.38 818
2903.89 850
2904.40 865
2904.91 802
2905.41 838
2905.92 888
2906.43 840
2906.94 799
2907.45 793
2907.96 860
2908.47 821
2908.97 792
2909.48 821
2909.99 788
2910.50 816
2911.01 755
2911.52 783
2912.03 778
2912.54 773
2913.05 770
2913.55 780
2914.06 769
2914.57 771
2915.08 810
2915.59 835
2916.10 855
2916.61 883
2917.12 830
2917.63 809
2918.14 826
2918.65 824
2919.16 822
2919.67 798
2920.18 823
2920.69 863
2921.20 788
2921.71 864
2922.22 845
2922.73 819
2923.24 835
2923.75 800
2924.26 805
2924.77 873
2925.28 854
2925.79 799
2926.30 799
2926.81 764
2927.32 804
2927.83 852
2928.34 807
2928.85 808
2929.36 814
2929.87 852
2930.38 863
2930.89 828
2931.40 850
2931.91 818
2932.42 853
2932.93 858
2933.45 857
2933.96 855
2934.47 871
2934.98 863
2935.49 835
2936.00 852
2936.51 867
2937.02 877
2937.53 971
2938.04 948
2938.56 922
2939.07 960
2939.58 919
2940.09 891
2940.60 997
2941.11 989
2941.62 926
2942.14 911
2942.65 868
2943.16 862
2943.67 894
2944.18 892
2944.70 907
2945.21 876
2945.72 872
2946.23 885
2946.74 857
2947.26 847
2947.77 871
2948.28 864
2948.79 916
2949.30 873
2949.82 874
2950.33 891
2950.84 911
2951.35 808
2951.87 818
2952.38 845
2952.89 816
2953.40 800
2953.92 816
2954.43 789
2954.94 768
2955.45 825
2955.97 809
2956.48 775
2956.99 794
2957.51 863
2958.02 805
2958.53 795
2959.04 830
2959.56 857
2960.07 804
2960.58 865
2961.10 815
2961.61 817
2962.12 807
2962.64 825
2963.15 879
2963.66 881
2964.18 870
2964.69 881
2965.21 833
2965.72 822
2966.23 861
2966.75 885
2967.26 850
2967.77 827
2968.29 841
2968.80 843
2969.32 798
2969.83 780
2970.34 827
2970.86 844
2971.37 726
2971.89 809
2972.40 833
2972.91 814
2973.43 847
2973.94 897
2974.46 905
2974.97 893
2975.49 888
2976.00 890
2976.52 947
2977.03 940
2977.55 965
2978.06 958
2978.57 886
2979.09 922
2979.60 913
2980.12 889
2980.63 807
2981.15 870
2981.66 871
2982.18 845
2982.69 804
2983.21 860
2983.73 837
2984.24 879
2984.76 866
2985.27 912
2985.79 910
2986.30 851
2986.82 829
2987.33 907
2987.85 901
2988.36 874
2988.88 901
2989.40 891
2989.91 851
2990.43 862
2990.94 922
2991.46 909
2991.97 893
2992.49 882
2993.01 883
2993.52 913
2994.04 964
2994.55 985
2995.07 899
2995.59 953
2996.10 955
2996.62 935
2997.14 959
2997.65 1027
2998.17 986
2998.69 981
2999.20 943
2999.72 928
3000.24 995
3000.75 1016
3001.27 1027
3001.79 1073
3002.30 1082
3002.82 1092
3003.34 1127
3003.85 1162
3004.37 1193
3004.89 1233
3005.40 1295
3005.92 1268
3006.44 1291
3006.96 1356
3007.47 1372
3007.99 1296
3008.51 1340
3009.03 1212
3009.54 1118
3010.06 1070
3010.58 1019
3011.10 995
3011.61 980
3012.13 939
3012.65 927
3013.17 876
3013.68 859
3014.20 946
3014.72 972
3015.24 948
3015.76 904
3016.27 936
3016.79 934
3017.31 933
3017.83 898
3018.35 900
3018.86 942
3019.38 848
3019.90 922
3020.42 912
3020.94 938
3021.46 860
3021.97 832
3022.49 820
3023.01 890
3023.53 910
3024.05 882
3024.57 937
3025.09 899
3025.61 883
3026.12 882
3026.64 929
3027.16 912
3027.68 876
3028.20 872
3028.72 914
3029.24 905
3029.76 866
3030.28 859
3030.80 859
3031.32 838
3031.84 852
3032.35 868
3032.87 851
3033.39 917
3033.91 935
3034.43 895
3034.95 936
3035.47 944
3035.99 909
3036.51 963
3037.03 943
3037.55 968
3038.07 929
3038.59 851
3039.11 897
3039.63 909
3040.15 925
3040.67 908
3041.19 903
3041.71 891
3042.23 823
3042.75 868
3043.27 809
3043.79 838
3044.31 890
3044.83 905
3045.35 850
3045.87 875
3046.40 843
3046.92 859
3047.44 831
3047.96 863
3048.48 839
3049.00 838
3049.52 842
3050.04 857
3050.56 851
3051.08 865
3051.60 841
3052.12 801
3052.65 872
3053.17 938
3053.69 906
3054.21 904
3054.73 844
3055.25 857
3055.77 853
3056.30 839
3056.82 859
3057.34 842
3057.86 875
3058.38 834
3058.90 847
3059.42 837
3059.95 897
3060.47 871
3060.99 839
3061.51 851
3062.03 847
3062.56 902
3063.08 885
3063.60 901
3064.12 903
3064.64 881
3065.17 904
3065.69 934
3066.21 957
3066.73 963
3067.26 900
3067.78 909
3068.30 876
3068.82 902
3069.35 936
3069.87 902
3070.39 870
3070.91 861
3071.44 870
3071.96 900
3072.48 874
3073.01 846
3073.53 849
3074.05 901
3074.57 892
3075.10 906
3075.62 937
3076.14 887
3076.67 930
3077.19 976
3077.71 975
3078.24 959
3078.76 990
3079.28 967
3079.81 944
3080.33 940
3080.85 1023
3081.38 1055
3081.90 1048
3082.42 1063
3082.95 1013
3083.47 1091
3084.00 1093
3084.52 1076
3085.04 1121
3085.57 1113
3086.09 1134
3086.62 1159
3087.14 1170
3087.66 1150
3088.19 1162
3088.71 1128
3089.24 1115
3089.76 1178
3090.29 1282
3090.81 1286
3091.33 1293
3091.86 1298
3092.38 1226
3092.91 1251
3093.43 1301
3093.96 1239
3094.48 1193
3095.01 1178
3095.53 1161
3096.06 1170
3096.58 1111
3097.11 1103
3097.63 1100
3098.16 1140
3098.68 1114
3099.21 1045
3099.73 1116
3100.26 1185
3100.78 1248
3101.31 1272
3101.83 1352
3102.36 1534
3102.88 1550
3103.41 1669
3103.93 1859
3104.46 1848
3104.99 1774
3105.51 1725
3106.04 1640
3106.56 1628
3107.09 1421
3107.61 1317
3108.14 1287
3108.67 1169
3109.19 1128
3109.72 1134
3110.24 1014
3110.77 986
3111.30 1021
3111.82 940
3112.35 948
3112.87 1008
3113.40 1016
3113.93 1004
3114.45 972
3114.98 1049
3115.51 978
3116.03 975
3116.56 953
3117.09 950
3117.61 950
3118.14 907
3118.67 937
3119.19 948
3119.72 961
3120.25 936
3120.77 989
3121.30 1055
3121.83 1023
3122.35 959
3122.88 972
3123.41 1052
3123.94 1069
3124.46 1041
3124.99 962
3125.52 980
3126.05 1004
3126.57 986
3127.10 959
3127.63 972
3128.16 961
3128.68 966
3129.21 967
3129.74 964
3130.27 959
3130.79 951
3131.32 937
3131.85 994
3132.38 913
3132.91 898
3133.43 935
3133.96 880
3134.49 925
3135.02 889
3135.55 884
3136.07 842
3136.60 897
3137.13 956
3137.66 913
3138.19 890
3138.72 864
3139.24 896
3139.77 872
3140.30 894
3140.83 927
3141.36 938
3141.89 896
3142.42 929
3142.95 934
3143.47 913
3144.00 879
3144.53 938
3145.06 891
3145.59 953
3146.12 978
3146.65 943
3147.18 940
3147.71 982
3148.24 968
3148.76 936
3149.29 915
3149.82 1032
3150.35 974
3150.88 983
3151.41 953
3151.94 1012
3152.47 1040
3153.00 959
3153.53 945
3154.06 907
3154.59 988
3155.12 996
3155.65 966
3156.18 1045
3156.71 978
3157.24 973
3157.77 1054
3158.30 1039
3158.83 1018
3159.36 1002
3159.89 1046
3160.42 1045
3160.95 962
3161.48 980
3162.01 1005
3162.54 1036
3163.07 1050
3163.60 1026
3164.13 1022
3164.66 1026
3165.20 1009
3165.73 1005
3166.26 1025
3166.79 1019
3167.32 956
3167.85 947
3168.38 950
3168.91 992
3169.44 977
3169.97 957
3170.50 942
3171.04 937
3171.57 944
3172.10 982
3172.63 916
3173.16 907
3173.69 888
3174.22 1010
3174.75 984
3175.29 965
3175.82 926
3176.35 952
3176.88 924
3177.41 1007
3177.94 958
3178.48 1002
3179.01 939
3179.54 894
3180.07 920
3180.60 890
3181.14 885
3181.67 847
3182.20 886
3182.73 877
3183.26 869
3183.80 876
3184.33 875
3184.86 890
3185.39 857
3185.93 888
3186.46 917
3186.99 876
3187.52 947
3188.06 915
3188.59 928
3189.12 876
3189.65 898
3190.19 921
3190.72 911
3191.25 861
3191.79 871
3192.32 931
3192.85 960
3193.38 964
3193.92 932
3194.45 979
3194.98 1015
3195.52 963
3196.05 952
3196.58 943
3197.12 910
3197.65 975
3198.18 927
3198.72 928
3199.25 932
3199.78 896
3200.32 923
3200.85 957
3201.39 986
3201.92 903
3202.45 928
3202.99 932
3203.52 943
3204.05 895
3204.59 897
3205.12 947
3205.66 889
3206.19 915
3206.72 919
3207.26 881
3207.79 943
3208.33 999
3208.86 1037
3209.40 1033
3209.93 1021
3210.47 1055
3211.00 1057
3211.53 1099
3212.07 1078
3212.60 1057
3213.14 1054
3213.67 1126
3214.21 1036
3214.74 1063
3215.28 1050
3215.81 1043
3216.35 1002
3216.88 1005
3217.42 948
3217.95 981
3218.49 986
3219.02 990
3219.56 969
3220.09 956
3220.63 1041
3221.16 991
3221.70 1103
3222.23 1108
3222.77 1104
3223.31 1122
3223.84 1171
3224.38 1273
3224.91 1282
3225.45 1241
3225.98 1218
3226.52 1303
3227.06 1273
3227.59 1227
3228.13 1145
3228.66 1185
3229.20 1191
3229.74 1124
3230.27 1094
3230.81 1047
3231.34 1046
3231.88 1041
3232.42 1038
3232.95 1102
3233.49 1060
3234.03 1049
3234.56 1027
3235.10 1091
3235.64 1097
3236.17 1097
3236.71 1169
3237.25 1118
3237.78 1159
3238.32 1106
3238.86 1074
3239.39 1109
3239.93 1054
3240.47 1077
3241.00 1068
3241.54 989
3242.08 996
3242.61 995
3243.15 1021
3243.69 1035
3244.23 1062
3244.76 1067
3245.30 1068
3245.84 1037
3246.38 1054
3246.91 1129
3247.45 1033
3247.99 982
3248.53 997
3249.06 1029
3249.60 1113
3250.14 1079
3250.68 1084
3251.21 1190
3251.75 1244
3252.29 1253
3252.83 1384
3253.37 1372
3253.90 1343
3254.44 1404
3254.98 1384
3255.52 1399
3256.06 1354
3256.60 1344
3257.13 1294
3257.67 1250
3258.21 1203
3258.75 1213
3259.29 1241
3259.83 1197
3260.36 1238
3260.90 1268
3261.44 1294
3261.98 1345
3262.52 1318
3263.06 1383
3263.60 1379
3264.14 1437
3264.68 1486
3265.21 1484
3265.75 1495
3266.29 1399
3266.83 1361
3267.37 1396
3267.91 1322
3268.45 1299
3268.99 1291
3269.53 1254
3270.07 1224
3270.61 1124
3271.15 1113
3271.69 1088
3272.23 1053
3272.76 1095
3273.30 1112
3273.84 1030
3274.38 1031
3274.92 1086
3275.46 1112
3276.00 1125
3276.54 1112
3277.08 1162
3277.62 1161
3278.16 1114
3278.70 1110
3279.24 1129
3279.78 1127
3280.32 1125
3280.86 1118
3281.41 1092
3281.95 1095
3282.49 1064
3283.03 1135
3283.57 1128
3284.11 1140
3284.65 1127
3285.19 1115
3285.73 1085
3286.27 1043
3286.81 1071
3287.35 1059
3287.89 1051
3288.43 1036
3288.97 1064
3289.52 1055
3290.06 1082
3290.60 1042
3291.14 1111
3291.68 1115
3292.22 1056
3292.76 1121
3293.30 1100
3293.85 1158
3294.39 1146
3294.93 1187
3295.47 1164
3296.01 1215
3296.55 1290
3297.09 1277
3297.64 1270
3298.18 1320
3298.72 1257
3299.26 1190
3299.80 1243
3300.34 1250
3300.89 1241
3301.43 1297
3301.97 1193
3302.51 1151
3303.06 1195
3303.60 1172
3304.14 1159
3304.68 1159
3305.22 1144
3305.77 1095
3306.31 1122
3306.85 1172
3307.39 1171
3307.94 1105
3308.48 1125
3309.02 1124
3309.56 1155
3310.11 1070
3310.65 1064
3311.19 1108
3311.74 1118
3312.28 1133
3312.82 1084
3313.36 1112
3313.91 1154
3314.45 1193
3314.99 1138
3315.54 1138
3316.08 1115
3316.62 1185
3317.17 1187
3317.71 1130
3318.25 1211
3318.80 1358
3319.34 1259
3319.88 1309
3320.43 1313
3320.97 1287
3321.51 1424
3322.06 1430
3322.60 1291
3323.14 1309
3323.69 1279
3324.23 1176
3324.78 1185
3325.32 1170
3325.86 1115
3326.41 1092
3326.95 1056
3327.50 1076
3328.04 1050
3328.59 1016
3329.13 1064
3329.67 1018
3330.22 985
3330.76 1042
3331.31 1041
3331.85 1050
3332.40 1057
3332.94 1033
3333.49 1062
3334.03 1092
3334.57 1123
3335.12 1145
3335.66 1230
3336.21 1249
3336.75 1203
3337.30 1217
3337.84 1326
3338.39 1306
3338.93 1305
3339.48 1275
3340.02 1239
3340.57 1262
3341.11 1229
3341.66 1187
3342.20 1123
3342.75 1047
3343.30 1064
3343.84 998
3344.39 1058
3344.93 1082
3345.48 1122
3346.02 1067
3346.57 1051
3347.11 1042
3347.66 1099
3348.21 1085
3348.75 1097
3349.30 1075
3349.84 1053
3350.39 1067
3350.94 1054
3351.48 1093
3352.03 1047
3352.57 1034
3353.12 1023
3353.67 993
3354.21 931
3354.76 904
3355.31 950
3355.85 935
3356.40 911
3356.95 891
3357.49 938
3358.04 927
3358.59 956
3359.13 963
3359.68 944
3360.23 947
3360.77 925
3361.32 932
3361.87 856
3362.41 923
3362.96 936
3363.51 903
3364.05 914
3364.60 922
3365.15 900
3365.70 880
3366.24 912
3366.79 937
3367.34 880
3367.89 886
3368.43 907
3368.98 896
3369.53 893
3370.08 871
3370.62 895
3371.17 934
3371.72 950
3372.27 948
3372.81 874
3373.36 883
3373.91 942
3374.46 953
3375.01 914
3375.55 950
3376.10 905
3376.65 925
3377.20 981
3377.75 905
3378.30 881
3378.84 854
3379.39 919
3379.94 932
3380.49 921
3381.04 857
3381.59 894
3382.13 801
3382.68 908
3383.23 913
3383.78 887
3384.33 897
3384.88 866
3385.43 903
3385.98 911
3386.52 912
3387.07 951
3387.62 994
3388.17 954
3388.72 946
3389.27 902
3389.82 933
3390.37 874
3390.92 938
3391.47 864
3392.02 962
3392.57 913
3393.12 906
3393.66 916
3394.21 921
3394.76 919
3395.31 902
3395.86 906
3396.41 934
3396.96 946
3397.51 938
3398.06 939
3398.61 933
3399.16 971
3399.71 987
3400.26 995
3400.81 1024
3401.36 999
3401.91 977
3402.46 950
3403.01 951
3403.56 971
3404.11 983
3404.66 955
3405.21 939
3405.77 958
3406.32 946
3406.87 946
3407.42 995
3407.97 977
3408.52 917
3409.07 963
3409.62 942
3410.17 939
3410.72 972
3411.27 923
3411.82 898
3412.37 913
3412.93 914
3413.48 928
3414.03 888
3414.58 874
3415.13 923
3415.68 903
3416.23 959
3416.78 987
3417.34 1020
3417.89 969
3418.44 947
3418.99 971
3419.54 961
3420.09 1010
3420.65 1019
3421.20 1082
3421.75 1038
3422.30 970
3422.85 1055
3423.40 1050
3423.96 1039
3424.51 1043
3425.06 1042
3425.61 1014
3426.17 938
3426.72 991
3427.27 1001
3427.82 973
3428.37 992
3428.93 941
3429.48 944
3430.03 992
3430.58 949
3431.14 916
3431.69 925
3432.24 1000
3432.79 982
3433.35 980
3433.90 1026
3434.45 944
3435.01 965
3435.56 935
3436.11 941
3436.66 959
3437.22 916
3437.77 923
3438.32 958
3438.88 924
3439.43 980
3439.98 986
3440.54 1002
3441.09 961
3441.64 995
3442.20 938
3442.75 968
3443.30 1010
3443.86 955
3444.41 881
3444.96 911
3445.52 996
3446.07 966
3446.63 950
3447.18 943
3447.73 921
3448.29 925
3448.84 920
3449.40 965
3449.95 1011
3450.50 993
3451.06 937
3451.61 957
3452.17 1000
3452.72 947
3453.27 917
3453.83 993
3454.38 1016
3454.94 953
3455.49 1057
3456.05 1059
3456.60 1052
3457.16 1142
3457.71 1100
3458.27 1078
3458.82 1024
3459.38 1056
3459.93 1079
3460.49 1051
3461.04 1072
3461.60 1003
3462.15 1015
3462.71 1027
3463.26 989
3463.82 997
3464.37 994
3464.93 962
3465.48 1029
3466.04 1016
3466.59 1062
3467.15 1039
3467.70 995
3468.26 1043
3468.81 1022
3469.37 1049
3469.93 1025
3470.48 1064
3471.04 1075
3471.59 1076
3472.15 1032
3472.70 1059
3473.26 1050
3473.82 1115
3474.37 1037
3474.93 1103
3475.48 1165
3476.04 1121
3476.60 1057
3477.15 1132
3477.71 1166
3478.27 1155
3478.82 1204
3479.38 1192
3479.93 1202
3480.49 1184
3481.05 1199
3481.60 1206
3482.16 1248
3482.72 1240
3483.27 1204
3483.83 1191
3484.39 1238
3484.95 1268
3485.50 1217
3486.06 1246
3486.62 1275
3487.17 1312
3487.73 1270
3488.29 1386
3488.84 1533
3489.40 1503
3489.96 1598
3490.52 1604
3491.07 1763
3491.63 1894
3492.19 1976
3492.75 2093
3493.30 2098
3493.86 2215
3494.42 2141
3494.98 2032
3495.53 1911
3496.09 1853
3496.65 1717
3497.21 1548
3497.77 1487
3498.32 1410
3498.88 1418
3499.44 1375
3500.00 1349
3500.56 1392
3501.11 1411
3501.67 1389
3502.23 1514
3502.79 1516
3503.35 1651
3503.91 1709
3504.46 1859
3505.02 1934
3505.58 2028
3506.14 2012
3506.70 2097
3507.26 2105
3507.81 2054
3508.37 1908
3508.93 1825
3509.49 1734
3510.05 1569
3510.61 1452
3511.17 1412
3511.73 1390
3512.29 1228
3512.85 1236
3513.40 1252
3513.96 1239
3514.52 1140
3515.08 1090
3515.64 1131
3516.20 1114
3516.76 1160
3517.32 1115
3517.88 1070
3518.44 1098
3519.00 1078
3519.56 1040
3520.12 1008
3520.68 1067
3521.24 976
3521.80 1032
3522.36 1022
3522.92 1012
3523.48 1089
3524.04 1112
3524.60 1073
3525.16 1047
3525.72 1045
3526.28 1039
3526.84 1009
3527.40 1093
3527.96 1149
3528.52 1099
3529.08 1115
3529.64 1139
3530.20 1068
3530.76 1035
3531.32 1070
3531.88 1090
3532.44 1110
3533.00 1068
3533.56 997
3534.12 1044
3534.68 1069
3535.25 1111
3535.81 1114
3536.37 1061
3536.93 1125
3537.49 1117
3538.05 1124
3538.61 1133
3539.17 1089
3539.73 1107
3540.30 1097
3540.86 1096
3541.42 1075
3541.98 1088
3542.54 1077
3543.10 1091
3543.66 1109
3544.23 1060
3544.79 1024
3545.35 1063
3545.91 1038
3546.47 1046
3547.03 1039
3547.60 1051
3548.16 1054
3548.72 1045
3549.28 1017
3549.84 1056
3550.41 1068
3550.97 1077
3551.53 1091
3552.09 1035
3552.65 985
3553.22 990
3553.78 1033
3554.34 965
3554.90 977
3555.47 988
3556.03 1009
3556.59 1008
3557.15 992
3557.72 1006
3558.28 1044
3558.84 1035
3559.41 1084
3559.97 1041
3560.53 1056
3561.09 1027
3561.66 1053
3562.22 1078
3562.78 1078
3563.35 1082
3563.91 1093
3564.47 1107
3565.04 1111
3565.60 1060
3566.16 1059
3566.73 1066
3567.29 1052
3567.85 1037
3568.42 1100
3568.98 1025
3569.54 1024
3570.11 1038
3570.67 981
3571.23 1027
3571.80 1070
3572.36 1074
3572.93 1060
3573.49 1086
3574.05 1123
3574.62 1166
3575.18 1274
3575.75 1293
3576.31 1333
3576.87 1427
3577.44 1507
3578.00 1565
3578.57 1567
3579.13 1573
3579.70 1477
3580.26 1436
3580.82 1363
3581.39 1320
3581.95 1230
3582.52 1230
3583.08 1186
3583.65 1206
3584.21 1181
3584.78 1055
3585.34 1101
3585.91 1046
3586.47 982
3587.04 1051
3587.60 935
3588.17 975
3588.73 1050
3589.30 1004
3589.86 1020
3590.43 1061
3590.99 991
3591.56 1053
3592.12 1001
3592.69 1007
3593.25 1015
3593.82 1014
3594.39 1076
3594.95 1035
3595.52 1112
3596.08 1056
3596.65 1053
3597.21 1147
3597.78 1149
3598.35 1111
3598.91 1115
3599.48 1144
3600.04 1172
3600.61 1145
3601.18 1138
3601.74 1109
3602.31 1072
3602.87 1055
3603.44 1112
3604.01 1104
3604.57 1064
3605.14 1078
3605.71 1093
3606.27 1013
3606.84 995
3607.41 1056
3607.97 1136
3608.54 1125
3609.11 1119
3609.67 1024
3610.24 1043
3610.81 1064
3611.37 1047
3611.94 1018
3612.51 976
3613.07 1019
3613.64 923
3614.21 951
3614.78 1051
3615.34 986
3615.91 963
3616.48 1008
3617.04 1035
3617.61 1016
3618.18 978
3618.75 1042
3619.31 1006
3619.88 1044
3620.45 1023
3621.02 1026
3621.58 996
3622.15 977
3622.72 1017
3623.29 1007
3623.86 1052
3624.42 1061
3624.99 1031
3625.56 1022
3626.13 965
3626.70 961
3627.26 973
3627.83 961
3628.40 954
3628.97 986
3629.54 1022
3630.11 966
3630.67 957
3631.24 973
3631.81 989
3632.38 1029
3632.95 1067
3633.52 1050
3634.08 1007
3634.65 1028
3635.22 1077
3635.79 1056
3636.36 995
3636.93 1038
3637.50 997
3638.07 1031
3638.64 995
3639.20 967
3639.77 998
3640.34 934
3640.91 915
3641.48 921
3642.05 931
3642.62 945
3643.19 947
3643.76 993
3644.33 999
3644.90 943
3645.47 1018
3646.04 1017
3646.61 964
3647.18 966
3647.75 993
3648.32 1020
3648.89 979
3649.46 937
3650.03 978
3650.60 1036
3651.17 979
3651.74 991
3652.31 968
3652.88 935
3653.45 986
3654.02 1024
3654.59 1017
3655.16 1011
3655.73 982
3656.30 990
3656.87 1009
3657.44 1015
3658.01 959
3658.58 986
3659.15 990
3659.72 1001
3660.29 1003
3660.86 1012
3661.43 1042
3662.00 1033
3662.58 1007
3663.15 984
3663.72 989
3664.29 1004
3664.86 961
3665.43 1019
3666.00 1063
3666.57 1054
3667.14 1010
3667.72 1008
3668.29 1002
3668.86 1056
3669.43 988
3670.00 994
3670.57 994
3671.14 941
3671.72 977
3672.29 965
3672.86 884
3673.43 927
3674.00 937
3674.57 901
3675.15 945
3675.72 990
3676.29 943
3676.86 991
3677.43 982
3678.01 907
3678.58 973
3679.15 983
3679.72 974
3680.30 969
3680.87 970
3681.44 970
3682.01 957
3682.58 960
3683.16 1000
3683.73 918
3684.30 909
3684.88 940
3685.45 953
3686.02 969
3686.59 927
3687.17 950
3687.74 997
3688.31 968
3688.88 958
3689.46 946
3690.03 1016
3690.60 976
3691.18 964
3691.75 942
3692.32 999
3692.90 1032
3693.47 1007
3694.04 1016
3694.62 1001
3695.19 984
3695.76 953
3696.34 979
3696.91 996
3697.48 1010
3698.06 956
3698.63 981
3699.21 973
3699.78 959
3700.35 951
3700.93 926
3701.50 907
3702.08 938
3702.65 978
3703.22 991
3703.80 997
3704.37 1001
3704.95 982
3705.52 1006
3706.09 1028
3706.67 1031
3707.24 1015
3707.82 1027
3708.39 1058
3708.97 1082
3709.54 1070
3710.12 1042
3710.69 1046
3711.26 1056
3711.84 1022
3712.41 1009
3712.99 980
3713.56 982
3714.14 944
3714.71 941
3715.29 986
3715.86 999
3716.44 990
3717.01 988
3717.59 994
3718.16 1030
3718.74 969
3719.32 942
3719.89 1019
3720.47 1030
3721.04 1013
3721.62 1007
3722.19 983
3722.77 1062
3723.34 1032
3723.92 1014
3724.49 1061
3725.07 1052
3725.65 977
3726.22 982
3726.80 993
3727.37 977
3727.95 968
3728.53 903
3729.10 966
3729.68 965
3730.25 914
3730.83 964
3731.41 984
3731.98 964
3732.56 949
3733.14 989
3733.71 1142
3734.29 1109
3734.87 1044
3735.44 1047
3736.02 1046
3736.60 984
3737.17 900
3737.75 955
3738.33 964
3738.90 945
3739.48 955
3740.06 961
3740.63 1003
3741.21 1023
3741.79 990
3742.36 981
3742.94 1034
3743.52 981
3744.10 989
3744.67 968
3745.25 996
3745.83 990
3746.40 994
3746.98 962
3747.56 922
3748.14 946
3748.71 1021
3749.29 1012
3749.87 976
3750.45 973
3751.03 1032
3751.60 1077
3752.18 986
3752.76 986
3753.34 1003
3753.92 1022
3754.49 1025
3755.07 1045
3755.65 1039
3756.23 1020
3756.81 1018
3757.38 1036
3757.96 1061
3758.54 1021
3759.12 1039
3759.70 1052
3760.28 1029
3760.85 1015
3761.43 1019
3762.01 1027
3762.59 1099
3763.17 1048
3763.75 1038
3764.33 1058
3764.91 1058
3765.48 1010
3766.06 1060
3766.64 1087
3767.22 1078
3767.80 1136
3768.38 1048
3768.96 1111
3769.54 1069
3770.12 1046
3770.70 1048
3771.28 1018
3771.85 1021
3772.43 1022
3773.01 1005
3773.59 1018
3774.17 1024
3774.75 983
3775.33 1044
3775.91 995
3776.49 1067
3777.07 1073
3777.65 1097
3778.23 1072
3778.81 1025
3779.39 1034
3779.97 970
3780.55 1005
3781.13 981
3781.71 1028
3782.29 1070
3782.87 982
3783.45 981
3784.03 968
3784.61 964
3785.19 975
3785.77 999
3786.35 1062
3786.93 1053
3787.51 1051
3788.10 1026
3788.68 997
3789.26 986
3789.84 1013
3790.42 992
3791.00 1040
3791.58 986
3792.16 1052
3792.74 1038
3793.32 1048
3793.90 1030
3794.48 1068
3795.07 1052
3795.65 1119
3796.23 1055
3796.81 1082
3797.39 1109
3797.97 1060
3798.55 1006
3799.14 1092
3799.72 1078
3800.30 1101
3800.88 1096
3801.46 1109
3802.04 1129
3802.62 1048
3803.21 1085
3803.79 1146
3804.37 1168
3804.95 1089
3805.53 1104
3806.12 1135
3806.70 1132
3807.28 1119
3807.86 1105
3808.44 1154
3809.03 1233
3809.61 1265
3810.19 1233
3810.77 1236
3811.36 1214
3811.94 1208
3812.52 1183
3813.10 1210
3813.69 1138
3814.27 1152
3814.85 1117
3815.43 1176
3816.02 1202
3816.60 1105
3817.18 1167
3817.77 1188
3818.35 1167
3818.93 1171
3819.51 1102
3820.10 1136
3820.68 1069
3821.26 1068
3821.85 1081
3822.43 1016
3823.01 1098
3823.60 1149
3824.18 1091
3824.76 1054
3825.35 1096
3825.93 1108
3826.51 1129
3827.10 1091
3827.68 1058
3828.27 1068
3828.85 1062
3829.43 1050
3830.02 1045
3830.60 1067
3831.18 1042
3831.77 1036
3832.35 1003
3832.94 991
3833.52 1008
3834.10 1025
3834.69 1080
3835.27 1081
3835.86 1112
3836.44 1064
3837.03 1049
3837.61 1044
3838.19 992
3838.78 997
3839.36 984
3839.95 1013
3840.53 1008
3841.12 1025
3841.70 1024
3842.29 972
3842.87 962
3843.46 1044
3844.04 1055
3844.63 1010
3845.21 1025
3845.80 989
3846.38 989
3846.97 1038
3847.55 1029
3848.14 1019
3848.72 993
3849.31 978
3849.89 1005
3850.48 1042
3851.06 1101
3851.65 1042
3852.23 1024
3852.82 1033
3853.41 1090
3853.99 1086
3854.58 1074
3855.16 1075
3855.75 1077
3856.33 1070
3856.92 1043
3857.51 1060
3858.09 1052
3858.68 1112
3859.26 1089
3859.85 1087
3860.44 1074
3861.02 1074
3861.61 1098
3862.20 1101
3862.78 1206
3863.37 1199
3863.95 1130
3864.54 1109
3865.13 1094
3865.71 1118
3866.30 1130
3866.89 1096
3867.47 1076
3868.06 1050
3868.65 1038
3869.23 1051
3869.82 1017
3870.41 978
3870.99 979
3871.58 1001
3872.17 1059
3872.76 1011
3873.34 1016
3873.93 1001
3874.52 993
3875.10 970
3875.69 955
3876.28 1007
3876.87 1033
3877.45 983
3878.04 969
3878.63 1002
3879.22 1031
3879.80 1002
3880.39 982
3880.98 971
3881.57 959
3882.15 925
3882.74 931
3883.33 1009
3883.92 955
3884.51 964
3885.09 965
3885.68 1039
3886.27 1095
3886.86 1019
3887.45 988
3888.04 1033
3888.62 1031
3889.21 982
3889.80 994
3890.39 1016
3890.98 996
3891.57 1040
3892.15 1043
3892.74 1069
3893.33 1079
3893.92 1013
3894.51 1056
3895.10 1042
3895.69 1012
3896.28 1008
3896.86 952
3897.45 998
3898.04 944
3898.63 969
3899.22 991
3899.81 973
3900.40 992
3900.99 999
3901.58 1032
3902.17 976
3902.76 962
3903.34 965
3903.93 963
3904.52 977
3905.11 1015
3905.70 1039
3906.29 999
3906.88 1003
3907.47 1011
3908.06 974
3908.65 953
3909.24 971
3909.83 967
3910.42 1000
3911.01 998
3911.60 977
3912.19 1004
3912.78 991
3913.37 962
3913.96 966
3914.55 976
3915.14 905
3915.73 893
3916.32 952
3916.91 958
3917.50 903
3918.09 918
3918.68 960
3919.28 969
3919.87 972
3920.46 962
3921.05 969
3921.64 973
3922.23 948
3922.82 973
3923.41 1004
3924.00 1013
3924.59 1017
3925.18 1048
3925.77 947
3926.37 973
3926.96 1009
3927.55 997
3928.14 981
3928.73 1007
3929.32 1027
3929.91 991
3930.51 997
3931.10 1029
3931.69 1022
3932.28 986
3932.87 959
3933.46 936
3934.05 976
3934.65 995
3935.24 1049
3935.83 961
3936.42 946
3937.01 927
3937.61 956
3938.20 963
3938.79 955
3939.38 973
3939.97 1028
3940.57 1078
3941.16 967
3941.75 961
3942.34 1018
3942.94 1022
3943.53 980
3944.12 990
3944.71 945
3945.31 967
3945.90 965
3946.49 986
3947.08 949
3947.68 966
3948.27 990
3948.86 1017
3949.45 1006
3950.05 1013
3950.64 1008
3951.23 998
3951.83 941
3952.42 971
3953.01 967
3953.61 952
3954.20 966
3954.79 947
3955.39 958
3955.98 979
3956.57 987
3957.17 959
3957.76 951
3958.35 994
3958.95 986
3959.54 1075
3960.13 1050
3960.73 1089
3961.32 1008
3961.92 974
3962.51 1039
3963.10 991
3963.70 970
3964.29 936
3964.88 921
3965.48 1006
3966.07 984
3966.67 1022
3967.26 1020
3967.86 1028
3968.45 1043
3969.04 1012
3969.64 1069
3970.23 1032
3970.83 1022
3971.42 1113
3972.02 1139
3972.61 1075
3973.21 1033
3973.80 1008
3974.40 1009
3974.99 975
3975.58 1026
3976.18 1017
3976.77 995
3977.37 991
3977.96 986
3978.56 1041
3979.15 1015
3979.75 984
3980.35 1070
3980.94 998
3981.54 1011
3982.13 1038
3982.73 1076
3983.32 1082
3983.92 1039
3984.51 1047
3985.11 1041
3985.70 1089
3986.30 1057
3986.90 1064
3987.49 1083
3988.09 1113
3988.68 1112
3989.28 1152
3989.87 1099
3990.47 1083
3991.07 1055
3991.66 1105
3992.26 1160
3992.85 1121
3993.45 1126
3994.05 1133
3994.64 1210
3995.24 1246
3995.84 1188
3996.43 1216
3997.03 1210
3997.62 1227
3998.22 1170
3998.82 1259
3999.41 1197
4000.01 1115
4000.61 1136
4001.20 1141
4001.80 1150
4002.40 1138
4003.00 1110
4003.59 1125
4004.19 1134
4004.79 1119
4005.38 1128
4005.98 1132
4006.58 1181
4007.17 1214
4007.77 1148
4008.37 1078
4008.97 1084
4009.56 1121
4010.16 1032
4010.76 1090
4011.36 1085
4011.95 994
4012.55 975
4013.15 1008
4013.75 997
4014.34 998
4014.94 979
4015.54 1003
4016.14 1014
4016.74 1002
4017.33 1060
4017.93 1019
4018.53 1044
4019.13 1026
4019.73 1026
4020.32 1043
4020.92 1038
4021.52 1012
4022.12 1074
4022.72 1136
4023.32 1038
4023.91 1059
4024.51 1085
4025.11 1089
4025.71 1197
4026.31 1184
4026.91 1201
4027.51 1211
4028.10 1247
4028.70 1227
4029.30 1249
4029.90 1309
4030.50 1239
4031.10 1299
4031.70 1298
4032.30 1264
4032.90 1222
4033.49 1213
4034.09 1174
4034.69 1137
4035.29 1115
4035.89 1103
4036.49 1158
4037.09 1164
4037.69 1083
4038.29 1043
4038.89 1001
4039.49 1046
4040.09 984
4040.69 937
4041.29 988
4041.89 1035
4042.49 1035
4043.09 987
4043.69 958
4044.29 1014
4044.89 1023
4045.49 957
4046.09 1000
4046.69 985
4047.29 1053
4047.89 1027
4048.49 1079
4049.09 1110
4049.69 1124
4050.29 1076
4050.89 1073
4051.49 1032
4052.09 1045
4052.69 1056
4053.29 1027
4053.89 1054
4054.49 1058
4055.09 1039
4055.69 1090
4056.30 1114
4056.90 1096
4057.50 1097
4058.10 1104
4058.70 1087
4059.30 1142
4059.90 1129
4060.50 1143
4061.10 1117
4061.71 1157
4062.31 1175
4062.91 1141
4063.51 1166
4064.11 1158
4064.71 1140
4065.31 1128
4065.92 1161
4066.52 1137
4067.12 1132
4067.72 1098
4068.32 1074
4068.92 1052
4069.53 1024
4070.13 1042
4070.73 1087
4071.33 1018
4071.93 1045
4072.54 976
4073.14 958
4073.74 992
4074.34 983
4074.94 1012
4075.55 891
4076.15 972
4076.75 967
4077.35 970
4077.96 955
4078.56 975
4079.16 1001
4079.76 1022
4080.37 973
4080.97 1042
4081.57 1010
4082.17 1036
4082.78 1071
4083.38 1044
4083.98 1003
4084.59 1010
4085.19 1014
4085.79 1022
4086.39 1042
4087.00 952
4087.60 943
4088.20 999
4088.81 1001
4089.41 1029
4090.01 1009
4090.62 1001
4091.22 1083
4091.82 1081
4092.43 1070
4093.03 1000
4093.63 1013
4094.24 1029
4094.84 1057
4095.45 1130
4096.05 1110
4096.65 1077
4097.26 1082
4097.86 1101
4098.47 1100
4099.07 1084
4099.67 1010
4100.28 1026
4100.88 1050
4101.49 1058
4102.09 1055
4102.69 1021
4103.30 975
4103.90 995
4104.51 964
4105.11 956
4105.72 1016
4106.32 992
4106.93 997
4107.53 968
4108.13 921
4108.74 920
4109.34 923
4109.95 962
4110.55 985
4111.16 1017
4111.76 983
4112.37 978
4112.97 1022
4113.58 1068
4114.18 1035
4114.79 1003
4115.39 1037
4116.00 1033
4116.60 972
4117.21 995
4117.82 1045
4118.42 1029
4119.03 1014
4119.63 1045
4120.24 1045
4120.84 1020
4121.45 1024
4122.05 1043
4122.66 1011
4123.27 994
4123.87 938
4124.48 947
4125.08 961
4125.69 988
4126.30 993
4126.90 1020
4127.51 1034
4128.11 1006
4128.72 1026
4129.33 985
4129.93 1003
4130.54 1013
4131.15 1025
4131.75 997
4132.36 1041
4132.96 1054
4133.57 998
4134.18 1038
4134.78 1053
4135.39 1061
4136.00 1138
4136.60 1176
4137.21 1141
4137.82 1118
4138.43 1115
4139.03 1131
4139.64 1100
4140.25 1099
4140.85 1097
4141.46 1085
4142.07 1041
4142.68 1074
4143.28 1066
4143.89 1060
4144.50 1059
4145.10 1076
4145.71 1035
4146.32 1028
4146.93 958
4147.53 1033
4148.14 1034
4148.75 1013
4149.36 1008
4149.97 1041
4150.57 1023
4151.18 956
4151.79 960
4152.40 890
4153.00 925
4153.61 927
4154.22 967
4154.83 960
4155.44 961
4156.05 1026
4156.65 963
4157.26 949
4157.87 922
4158.48 979
4159.09 942
4159.70 945
4160.30 974
4160.91 936
4161.52 941
4162.13 978
4162.74 1036
4163.35 990
4163.96 1015
4164.56 1011
4165.17 1021
4165.78 1023
4166.39 979
4167.00 955
4167.61 1056
4168.22 1019
4168.83 993
4169.44 967
4170.05 999
4170.66 1030
4171.26 982
4171.87 1010
4172.48 1000
4173.09 1065
4173.70 986
4174.31 1030
4174.92 1052
4175.53 994
4176.14 996
4176.75 1006
4177.36 1018
4177.97 1048
4178.58 1094
4179.19 1075
4179.80 1046
4180.41 1031
4181.02 1010
4181.63 994
4182.24 1035
4182.85 1023
4183.46 967
4184.07 1026
4184.68 986
4185.29 974
4185.90 1022
4186.51 997
4187.12 947
4187.73 933
4188.34 969
4188.95 920
4189.56 927
4190.18 1014
4190.79 1042
4191.40 991
4192.01 1008
4192.62 1013
4193.23 1036
4193.84 1050
4194.45 1065
4195.06 1052
4195.67 1019
4196.28 1093
4196.90 1088
4197.51 1088
4198.12 1009
4198.73 1020
4199.34 996
4199.95 1007
4200.56 1003
4201.18 992
4201.79 999
4202.40 1005
4203.01 901
4203.62 950
4204.23 962
4204.85 943
4205.46 953
4206.07 990
4206.68 1019
4207.29 1001
4207.90 1009
4208.52 956
4209.13 936
4209.74 1037
4210.35 1014
4210.97 1042
4211.58 990
4212.19 1033
4212.80 982
4213.41 1011
4214.03 998
4214.64 950
4215.25 983
4215.86 1035
4216.48 1022
4217.09 1037
4217.70 1066
4218.32 1083
4218.93 1092
4219.54 1024
4220.15 1094
4220.77 1037
4221.38 1082
4221.99 1128
4222.61 1100
4223.22 1089
4223.83 1070
4224.44 1108
4225.06 1063
4225.67 1060
4226.28 1111
4226.90 1089
4227.51 1015
4228.13 1045
4228.74 1101
4229.35 1121
4229.97 1109
4230.58 1115
4231.19 1136
4231.81 1143
4232.42 1153
4233.03 1109
4233.65 1112
4234.26 1202
4234.88 1185
4235.49 1179
4236.10 1190
4236.72 1216
4237.33 1192
4237.95 1179
4238.56 1169
4239.17 1112
4239.79 1170
4240.40 1130
4241.02 1083
4241.63 1056
4242.25 1064
4242.86 1101
4243.48 1105
4244.09 1062
4244.71 1089
4245.32 1066
4245.93 1118
4246.55 1129
4247.16 1120
4247.78 1163
4248.39 1109
4249.01 1118
4249.62 1100
4250.24 1101
4250.85 1068
4251.47 1145
4252.08 1117
4252.70 1032
4253.32 1061
4253.93 1061
4254.55 1049
4255.16 1046
4255.78 1064
4256.39 1020
4257.01 1075
4257.62 1081
4258.24 1055
4258.85 1068
4259.47 1125
4260.09 1162
4260.70 1189
4261.32 1185
4261.93 1216
4262.55 1267
4263.17 1290
4263.78 1245
4264.40 1242
4265.01 1228
4265.63 1245
4266.25 1214
4266.86 1203
4267.48 1233
4268.10 1189
4268.71 1232
4269.33 1173
4269.94 1175
4270.56 1181
4271.18 1203
4271.79 1203
4272.41 1204
4273.03 1164
4273.64 1161
4274.26 1196
4274.88 1178
4275.49 1239
4276.11 1247
4276.73 1248
4277.35 1256
4277.96 1293
4278.58 1262
4279.20 1215
4279.81 1176
4280.43 1148
4281.05 1127
4281.67 1143
4282.28 1118
4282.90 1081
4283.52 1053
4284.14 1066
4284.75 1035
4285.37 1066
4285.99 1037
4286.61 1067
4287.22 1062
4287.84 1061
4288.46 1046
4289.08 1054
4289.70 1031
4290.31 988
4290.93 969
4291.55 998
4292.17 1018
4292.79 1038
4293.40 1037
4294.02 1008
4294.64 986
4295.26 1077
4295.88 1062
4296.50 1015
4297.11 1037
4297.73 1031
4298.35 1026
4298.97 1050
4299.59 1080
4300.21 1041
4300.83 1083
4301.44 1052
4302.06 1070
4302.68 1099
4303.30 1113
4303.92 1073
4304.54 1111
4305.16 1166
4305.78 1058
4306.40 1055
4307.02 1027
4307.63 1116
4308.25 1057
4308.87 1029
4309.49 940
4310.11 1006
4310.73 970
4311.35 976
4311.97 1011
4312.59 1056
4313.21 1060
4313.83 1082
4314.45 996
4315.07 1054
4315.69 1031
4316.31 1000
4316.93 1037
4317.55 1028
4318.17 1029
4318.79 1038
4319.41 1051
4320.03 1058
4320.65 1060
4321.27 1089
4321.89 1079
4322.51 1039
4323.13 1036
4323.75 1064
4324.37 1085
4324.99 1036
4325.61 1084
4326.23 1117
4326.85 1164
4327.47 1123
4328.09 1102
4328.71 1097
4329.33 1130
4329.96 1166
4330.58 1121
4331.20 1189
4331.82 1218
4332.44 1173
4333.06 1291
4333.68 1329
4334.30 1324
4334.92 1323
4335.54 1287
4336.17 1241
4336.79 1290
4337.41 1226
4338.03 1207
4338.65 1196
4339.27 1188
4339.89 1113
4340.52 1218
4341.14 1159
4341.76 1134
4342.38 1171
4343.00 1241
4343.62 1262
4344.25 1249
4344.87 1242
4345.49 1306
4346.11 1322
4346.73 1414
4347.36 1386
4347.98 1445
4348.60 1402
4349.22 1374
4349.84 1414
4350.47 1313
4351.09 1294
4351.71 1254
4352.33 1214
4352.96 1231
4353.58 1251
4354.20 1186
4354.82 1217
4355.45 1159
4356.07 1194
4356.69 1185
4357.31 1152
4357.94 1192
4358.56 1233
4359.18 1171
4359.81 1162
4360.43 1157
4361.05 1113
4361.68 1173
4362.30 1166
4362.92 1127
4363.55 1116
4364.17 1109
4364.79 1110
4365.42 1096
4366.04 1129
4366.66 1107
4367.29 1110
4367.91 1096
4368.53 1028
4369.16 1069
4369.78 1079
4370.40 999
4371.03 1002
4371.65 1053
4372.27 1096
4372.90 1087
4373.52 1007
4374.15 972
4374.77 1014
4375.39 1053
4376.02 1039
4376.64 1034
4377.27 1096
4377.89 1069
4378.52 1072
4379.14 1069
4379.76 1085
4380.39 1102
4381.01 1100
4381.64 1104
4382.26 1093
4382.89 1116
4383.51 1097
4384.14 1040
4384.76 1053
4385.39 1086
4386.01 1108
4386.64 1103
4387.26 1065
4387.89 1059
4388.51 1044
4389.14 1064
4389.76 1077
4390.39 1053
4391.01 1010
4391.64 1022
4392.26 1010
4392.89 968
4393.51 995
4394.14 996
4394.76 1015
4395.39 995
4396.01 987
4396.64 1038
4397.26 999
4397.89 1006
4398.52 1027
4399.14 1010
4399.77 1037
4400.39 1028
4401.02 1021
4401.65 1030
4402.27 1005
4402.90 1007
4403.52 967
4404.15 974
4404.78 1002
4405.40 989
4406.03 979
4406.65 1058
4407.28 1079
4407.91 1068
4408.53 1006
4409.16 1065
4409.79 1030
4410.41 1055
4411.04 1083
4411.67 1074
4412.29 1087
4412.92 1151
4413.55 1042
4414.17 1056
4414.80 1076
4415.43 1056
4416.05 1048
4416.68 1018
4417.31 1045
4417.94 1011
4418.56 1013
4419.19 1013
4419.82 1056
4420.44 1063
4421.07 1043
4421.70 1002
4422.33 978
4422.95 957
4423.58 957
4424.21 1002
4424.84 957
4425.46 953
4426.09 999
4426.72 991
4427.35 983
4427.97 981
4428.60 953
4429.23 970
4429.86 950
4430.49 977
4431.11 1002
4431.74 1012
4432.37 978
4433.00 1032
4433.63 1039
4434.26 1015
4434.88 1000
4435.51 1023
4436.14 1050
4436.77 1046
4437.40 1008
4438.03 994
4438.65 1047
4439.28 1026
4439.91 1098
4440.54 1061
4441.17 1024
4441.80 1040
4442.43 1033
4443.06 1023
4443.68 1072
4444.31 997
4444.94 991
4445.57 1006
4446.20 1017
4446.83 988
4447.46 976
4448.09 1004
4448.72 1012
4449.35 1037
4449.98 989
4450.61 1058
4451.24 982
4451.86 992
4452.49 979
4453.12 1015
4453.75 974
4454.38 1008
4455.01 1037
4455.64 1061
4456.27 1061
4456.90 1051
4457.53 1082
4458.16 1066
4458.79 1030
4459.42 1044
4460.05 1007
4460.68 994
4461.31 983
4461.94 955
4462.57 952
4463.20 956
4463.83 965
4464.46 970
4465.09 986
4465.72 950
4466.36 929
4466.99 921
4467.62 955
4468.25 956
4468.88 919
4469.51 975
4470.14 963
4470.77 1028
4471.40 948
4472.03 976
4472.66 957
4473.29 941
4473.93 919
4474.56 1006
4475.19 954
4475.82 956
4476.45 987
4477.08 942
4477.71 973
4478.34 998
4478.98 1015
4479.61 988
4480.24 964
4480.87 926
4481.50 959
4482.13 979
4482.76 1011
4483.40 1014
4484.03 1001
4484.66 1001
4485.29 976
4485.92 1020
4486.56 1023
4487.19 1064
4487.82 1008
4488.45 1018
4489.08 987
4489.72 982
4490.35 1010
4490.98 1037
4491.61 1026
4492.25 1014
4492.88 1013
4493.51 1000
4494.14 941
4494.78 966
4495.41 969
4496.04 988
4496.67 1002
4497.31 1012
4497.94 1012
4498.57 965
4499.20 1081
4499.84 1136
4500.47 1167
4501.10 1160
4501.74 1166
4502.37 1297
4503.00 1354
4503.64 1307
4504.27 1328
4504.90 1314
4505.53 1279
4506.17 1300
4506.80 1255
4507.43 1212
4508.07 1183
4508.70 1161
4509.34 1083
4509.97 1089
4510.60 1111
4511.24 1111
4511.87 1092
4512.50 1095
4513.14 1028
4513.77 1047
4514.41 1050
4515.04 1001
4515.67 1031
4516.31 1058
4516.94 999
4517.58 989
4518.21 1007
4518.84 1032
4519.48 1038
4520.11 992
4520.75 973
4521.38 981
4522.02 1032
4522.65 1015
4523.28 1036
4523.92 1010
4524.55 1017
4525.19 1005
4525.82 999
4526.46 1056
4527.09 1009
4527.73 1042
4528.36 1070
4529.00 1081
4529.63 1111
4530.27 1143
4530.90 1185
4531.54 1221
4532.17 1169
4532.81 1245
4533.44 1221
4534.08 1267
4534.71 1302
4535.35 1303
4535.99 1320
4536.62 1308
4537.26 1377
4537.89 1349
4538.53 1377
4539.16 1407
4539.80 1376
4540.43 1384
4541.07 1329
4541.71 1325
4542.34 1269
4542.98 1259
4543.61 1165
4544.25 1113
4544.89 1113
4545.52 1066
4546.16 1050
4546.79 1041
4547.43 969
4548.07 1012
4548.70 993
4549.34 1015
4549.98 975
4550.61 967
4551.25 963
4551.89 1030
4552.52 1060
4553.16 947
4553.80 971
4554.43 1004
4555.07 996
4555.71 926
4556.34 983
4556.98 968
4557.62 1014
4558.25 1049
4558.89 925
4559.53 992
4560.16 1030
4560.80 1025
4561.44 1061
4562.08 1037
4562.71 1012
4563.35 1024
4563.99 1082
4564.63 1110
4565.26 1080
4565.90 1040
4566.54 1058
4567.18 1075
4567.81 1065
4568.45 1039
4569.09 1027
4569.73 1083
4570.36 1150
4571.00 1161
4571.64 1057
4572.28 1034
4572.92 1059
4573.55 1047
4574.19 1071
4574.83 1079
4575.47 1045
4576.11 1053
4576.75 1093
4577.38 1064
4578.02 1105
4578.66 1029
4579.30 1054
4579.94 986
4580.58 1034
4581.21 1064
4581.85 1007
4582.49 1014
4583.13 1022
4583.77 1006
4584.41 1075
4585.05 1053
4585.69 1075
4586.32 1026
4586.96 1083
4587.60 1069
4588.24 1127
4588.88 1141
4589.52 1114
4590.16 1115
4590.80 1112
4591.44 1099
4592.08 1120
4592.72 1112
4593.36 1128
4594.00 1120
4594.63 1078
4595.27 1057
4595.91 1064
4596.55 1087
4597.19 1042
4597.83 1035
4598.47 1061
4599.11 1089
4599.75 1158
4600.39 1202
4601.03 1212
4601.67 1295
4602.31 1265
4602.95 1363
4603.59 1429
4604.23 1516
4604.87 1588
4605.51 1600
4606.15 1609
4606.79 1461
4607.43 1419
4608.08 1464
4608.72 1376
4609.36 1384
4610.00 1270
4610.64 1172
4611.28 1120
4611.92 1158
4612.56 1123
4613.20 1132
4613.84 1129
4614.48 1118
4615.12 1087
4615.76 1159
4616.41 1145
4617.05 1181
4617.69 1206
4618.33 1155
4618.97 1071
4619.61 1103
4620.25 1082
4620.89 1065
4621.54 1044
4622.18 1001
4622.82 1001
4623.46 1048
4624.10 1021
4624.74 1021
4625.38 1005
4626.03 1027
4626.67 1012
4627.31 996
4627.95 974
4628.59 1047
4629.24 1040
4629.88 996
4630.52 1027
4631.16 1047
4631.80 1081
4632.45 1066
4633.09 1136
4633.73 1159
4634.37 1131
4635.02 1097
4635.66 1101
4636.30 1151
4636.94 1072
4637.58 1113
4638.23 1106
4638.87 1078
4639.51 1065
4640.16 1134
4640.80 1115
4641.44 1076
4642.08 1057
4642.73 1055
4643.37 1065
4644.01 1021
4644.66 1050
4645.30 1059
4645.94 1064
4646.58 1065
4647.23 1073
4647.87 1084
4648.51 1053
4649.16 1062
4649.80 1008
4650.44 999
4651.09 1039
4651.73 1015
4652.37 1072
4653.02 1049
4653.66 989
4654.31 1033
4654.95 1066
4655.59 1022
4656.24 1000
4656.88 1049
4657.52 999
4658.17 976
4658.81 999
4659.46 1006
4660.10 948
4660.75 936
4661.39 987
4662.03 939
4662.68 991
4663.32 958
4663.97 969
4664.61 983
4665.26 930
4665.90 933
4666.54 945
4667.19 997
4667.83 1007
4668.48 1017
4669.12 1004
4669.77 1027
4670.41 1058
4671.06 1074
4671.70 989
4672.35 955
4672.99 1045
4673.64 1019
4674.28 1015
4674.93 1029
4675.57 992
4676.22 987
4676.86 1006
4677.51 1021
4678.15 1047
4678.80 1021
4679.44 1075
4680.09 1039
4680.73 1024
4681.38 1049
4682.03 1022
4682.67 1105
4683.32 1070
4683.96 1088
4684.61 1035
4685.25 1029
4685.90 1012
4686.55 974
4687.19 991
4687.84 1010
4688.48 1009
4689.13 979
4689.78 981
4690.42 995
4691.07 1034
4691.72 1015
4692.36 1013
4693.01 1039
4693.65 1072
4694.30 1046
4694.95 1046
4695.59 1066
4696.24 1058
4696.89 1143
4697.53 1054
4698.18 1133
4698.83 1099
4699.47 1081
4700.12 1062
4700.77 1086
4701.41 1154
4702.06 1091
4702.71 1112
4703.36 1040
4704.00 1049
4704.65 1115
4705.30 1090
4705.94 1104
4706.59 1077
4707.24 1074
4707.89 1135
4708.53 1100
4709.18 1061
4709.83 1023
4710.48 1004
4711.12 1009
4711.77 1037
4712.42 1023
4713.07 1031
4713.71 981
4714.36 964
4715.01 957
4715.66 972
4716.31 973
4716.95 959
4717.60 1003
4718.25 942
4718.90 969
4719.55 1021
4720.19 980
4720.84 991
4721.49 994
4722.14 1021
4722.79 1006
4723.44 963
4724.08 965
4724.73 985
4725.38 957
4726.03 1011
4726.68 1060
4727.33 959
4727.98 1013
4728.63 1062
4729.27 1024
4729.92 1011
4730.57 1008
4731.22 1006
4731.87 1003
4732.52 997
4733.17 972
4733.82 1027
4734.47 986
4735.12 983
4735.77 976
4736.41 940
4737.06 978
4737.71 1028
4738.36 1016
4739.01 1007
4739.66 974
4740.31 985
4740.96 1003
4741.61 961
4742.26 954
4742.91 1007
4743.56 966
4744.21 1025
4744.86 1017
4745.51 984
4746.16 1014
4746.81 1034
4747.46 1054
4748.11 1033
4748.76 1061
4749.41 1051
4750.06 1075
4750.71 1114
4751.36 1159
4752.01 1137
4752.66 1170
4753.31 1149
4753.96 1171
4754.61 1075
4755.26 1053
4755.92 1095
4756.57 1107
4757.22 1109
4757.87 1016
4758.52 1030
4759.17 1026
4759.82 1024
4760.47 1018
4761.12 1043
4761.77 987
4762.42 1007
4763.08 1012
4763.73 1019
4764.38 1011
4765.03 1010
4765.68 1026
4766.33 1013
4766.98 1014
4767.64 1104
4768.29 1033
4768.94 1005
4769.59 1045
4770.24 1034
4770.89 997
4771.54 1029
4772.20 1056
4772.85 1098
4773.50 1075
4774.15 1066
4774.80 1045
4775.46 1076
4776.11 1055
4776.76 1045
4777.41 1036
4778.06 1016
4778.72 975
4779.37 1044
4780.02 974
4780.67 994
4781.33 988
4781.98 977
4782.63 1021
4783.28 1047
4783.94 1031
4784.59 983
4785.24 1019
4785.89 991
4786.55 979
4787.20 989
4787.85 1046
4788.51 1022
4789.16 1040
4789.81 1067
4790.46 1083
4791.12 1028
4791.77 1030
4792.42 1083
4793.08 1123
4793.73 1097
4794.38 984
4795.04 1086
4795.69 1119
4796.34 1116
4797.00 1125
4797.65 1091
4798.30 1127
4798.96 1126
4799.61 1153
4800.27 1139
4800.92 1137
4801.57 1191
4802.23 1203
4802.88 1231
4803.53 1156
4804.19 1118
4804.84 1127
4805.50 1116
4806.15 1107
4806.81 1134
4807.46 1110
4808.11 1060
4808.77 1079
4809.42 1118
4810.08 1136
4810.73 1130
4811.39 1131
4812.04 1101
4812.69 1120
4813.35 1127
4814.00 1123
4814.66 1147
4815.31 1141
4815.97 1116
4816.62 1121
4817.28 1116
4817.93 1153
4818.59 1154
4819.24 1160
4819.90 1197
4820.55 1214
4821.21 1240
4821.86 1294
4822.52 1186
4823.17 1153
4823.83 1225
4824.48 1272
4825.14 1211
4825.79 1240
4826.45 1267
4827.11 1256
4827.76 1265
4828.42 1297
4829.07 1249
4829.73 1240
4830.38 1233
4831.04 1241
4831.70 1292
4832.35 1314
4833.01 1299
4833.66 1319
4834.32 1338
4834.98 1338
4835.63 1365
4836.29 1341
4836.94 1359
4837.60 1349
4838.26 1360
4838.91 1325
4839.57 1364
4840.23 1337
4840.88 1337
4841.54 1310
4842.20 1369
4842.85 1326
4843.51 1332
4844.17 1415
4844.82 1326
4845.48 1350
4846.14 1461
4846.79 1378
4847.45 1398
4848.11 1351
4848.76 1403
4849.42 1425
4850.08 1447
4850.73 1447
4851.39 1436
4852.05 1474
4852.71 1509
4853.36 1509
4854.02 1521
4854.68 1499
4855.34 1449
4855.99 1516
4856.65 1598
4857.31 1531
4857.97 1524
4858.62 1634
4859.28 1594
4859.94 1597
4860.60 1599
4861.25 1613
4861.91 1656
4862.57 1523
4863.23 1441
4863.89 1393
4864.54 1435
4865.20 1398
4865.86 1397
4866.52 1353
4867.18 1436
4867.84 1406
4868.49 1391
4869.15 1422
4869.81 1466
4870.47 1420
4871.13 1404
4871.79 1410
4872.44 1395
4873.10 1445
4873.76 1332
4874.42 1308
4875.08 1339
4875.74 1347
4876.40 1370
4877.06 1316
4877.72 1286
4878.37 1334
4879.03 1347
4879.69 1346
4880.35 1340
4881.01 1305
4881.67 1289
4882.33 1299
4882.99 1261
4883.65 1311
4884.31 1292
4884.97 1288
4885.63 1274
4886.29 1223
4886.95 1226
4887.61 1242
4888.26 1211
4888.92 1191
4889.58 1148
4890.24 1192
4890.90 1213
4891.56 1198
4892.22 1211
4892.88 1245
4893.54 1143
4894.20 1168
4894.86 1163
4895.52 1157
4896.18 1179
4896.84 1229
4897.51 1191
4898.17 1214
4898.83 1194
4899.49 1257
4900.15 1271
4900.81 1274
4901.47 1309
4902.13 1307
4902.79 1215
4903.45 1241
4904.11 1247
4904.77 1211
4905.43 1139
4906.09 1134
4906.75 1131
4907.41 1202
4908.08 1147
4908.74 1129
4909.40 1230
4910.06 1166
4910.72 1173
4911.38 1157
4912.04 1138
4912.70 1153
4913.37 1119
4914.03 1043
4914.69 1138
4915.35 1123
4916.01 1037
4916.67 1072
4917.33 1087
4918.00 1052
4918.66 1038
4919.32 1064
4919.98 1037
4920.64 1070
4921.31 1033
4921.97 1044
4922.63 1027
4923.29 1033
4923.95 999
4924.62 987
4925.28 1040
4925.94 1044
4926.60 1053
4927.26 1016
4927.93 985
4928.59 1035
4929.25 1036
4929.91 1022
4930.58 1012
4931.24 989
4931.90 1007
4932.56 993
4933.23 1033
4933.89 1096
4934.55 1067
4935.22 1037
4935.88 1061
4936.54 1045
4937.20 1008
4937.87 1027
4938.53 1039
4939.19 970
4939.86 992
4940.52 1062
4941.18 1022
4941.85 1052
4942.51 1049
4943.17 1011
4943.84 1013
4944.50 1080
4945.16 1051
4945.83 966
4946.49 999
4947.15 996
4947.82 1033
4948.48 1027
4949.15 1066
4949.81 1033
4950.47 1067
4951.14 1011
4951.80 1005
4952.47 1031
4953.13 1037
4953.79 1023
4954.46 1031
4955.12 976
4955.79 999
4956.45 1020
4957.11 1016
4957.78 1005
4958.44 1038
4959.11 1067
4959.77 1077
4960.44 1078
4961.10 1049
4961.77 1004
4962.43 1052
4963.10 1134
4963.76 1123
4964.42 1108
4965.09 1051
4965.75 1101
4966.42 1051
4967.08 1076
4967.75 1066
4968.41 1036
4969.08 1061
4969.74 1003
4970.41 1012
4971.08 997
4971.74 1005
4972.41 1043
4973.07 1037
4973.74 1045
4974.40 1050
4975.07 1061
4975.73 1050
4976.40 1049
4977.06 1082
4977.73 1117
4978.40 1089
4979.06 1104
4979.73 1106
4980.39 1089
4981.06 1055
4981.73 1037
4982.39 1141
4983.06 1073
4983.72 1091
4984.39 1144
4985.06 1068
4985.72 1088
4986.39 1035
4987.05 1087
4987.72 1030
4988.39 1011
4989.05 1053
4989.72 1067
4990.39 1036
4991.05 1007
4991.72 1006
4992.39 1066
4993.05 1090
4993.72 1081
4994.39 1000
4995.05 1065
4995.72 1051
4996.39 1102
4997.05 1087
4997.72 1056
4998.39 1080
4999.06 1038
4999.72 1058
5000.39 1050
5001.06 1040
5001.73 1063
5002.39 1059
5003.06 1004
5003.73 946
5004.39 991
5005.06 1004
5005.73 1024
5006.40 1003
5007.07 997
5007.73 1017
5008.40 1059
5009.07 1073
5009.74 1026
5010.40 1033
5011.07 1050
5011.74 1046
5012.41 1060
5013.08 1090
5013.74 1106
5014.41 1109
5015.08 1109
5015.75 1085
5016.42 1145
5017.09 1118
5017.75 1092
5018.42 1119
5019.09 1094
5019.76 1078
5020.43 1069
5021.10 1107
5021.76 1080
5022.43 1091
5023.10 1170
5023.77 1214
5024.44 1167
5025.11 1179
5025.78 1161
5026.45 1156
5027.12 1191
5027.78 1127
5028.45 1104
5029.12 1149
5029.79 1157
5030.46 1115
5031.13 1087
5031.80 1062
5032.47 1056
5033.14 1052
5033.81 1048
5034.48 1006
5035.15 1022
5035.82 1033
5036.49 1072
5037.16 1061
5037.83 1020
5038.50 1017
5039.16 1084
5039.83 1032
5040.50 1005
5041.17 1054
5041.84 1101
5042.51 1094
5043.18 1052
5043.85 1027
5044.52 1032
5045.20 1074
5045.87 1146
5046.54 1052
5047.21 1063
5047.88 1161
5048.55 1113
5049.22 1129
5049.89 1162
5050.56 1106
5051.23 1141
5051.90 1163
5052.57 1221
5053.24 1205
5053.91 1182
5054.58 1222
5055.25 1229
5055.92 1180
5056.60 1142
5057.27 1115
5057.94 1129
5058.61 1136
5059.28 1052
5059.95 1061
5060.62 1085
5061.29 1096
5061.96 1111
5062.64 1147
5063.31 1080
5063.98 1086
5064.65 1100
5065.32 1070
5065.99 1053
5066.66 1117
5067.34 1153
5068.01 1102
5068.68 1085
5069.35 1098
5070.02 1123
5070.70 1143
5071.37 1108
5072.04 1139
5072.71 1134
5073.38 1124
5074.06 1175
5074.73 1180
5075.40 1158
5076.07 1210
5076.74 1183
5077.42 1202
5078.09 1164
5078.76 1223
5079.43 1273
5080.11 1251
5080.78 1263
5081.45 1284
5082.12 1313
5082.80 1253
5083.47 1252
5084.14 1210
5084.82 1238
5085.49 1247
5086.16 1171
5086.83 1242
5087.51 1264
5088.18 1363
5088.85 1308
5089.53 1372
5090.20 1482
5090.87 1555
5091.55 1546
5092.22 1527
5092.89 1596
5093.57 1571
5094.24 1483
5094.91 1472
5095.59 1456
5096.26 1449
5096.93 1400
5097.61 1329
5098.28 1318
5098.96 1307
5099.63 1261
5100.30 1253
5100.98 1254
5101.65 1240
5102.32 1253
5103.00 1308
5103.67 1355
5104.35 1385
5105.02 1339
5105.70 1359
5106.37 1356
5107.04 1404
5107.72 1333
5108.39 1324
5109.07 1300
5109.74 1257
5110.42 1237
5111.09 1194
5111.77 1165
5112.44 1245
5113.11 1213
5113.79 1204
5114.46 1246
5115.14 1306
5115.81 1313
5116.49 1314
5117.16 1378
5117.84 1463
5118.51 1494
5119.19 1565
5119.86 1648
5120.54 1648
5121.21 1610
5121.89 1645
5122.57 1580
5123.24 1525
5123.92 1492
5124.59 1387
5125.27 1261
5125.94 1316
5126.62 1333
5127.29 1241
5127.97 1218
5128.64 1285
5129.32 1244
5130.00 1246
5130.67 1244
5131.35 1259
5132.02 1192
5132.70 1202
5133.38 1193
5134.05 1186
5134.73 1212
5135.40 1186
5136.08 1136
5136.76 1128
5137.43 1102
5138.11 1134
5138.79 1169
5139.46 1080
5140.14 1104
5140.82 1162
5141.49 1133
5142.17 1094
5142.85 1118
5143.52 1115
5144.20 1138
5144.88 1108
5145.55 1133
5146.23 1089
5146.91 1124
5147.58 1151
5148.26 1107
5148.94 1050
5149.61 1095
5150.29 1104
5150.97 1052
5151.65 1082
5152.32 1072
5153.00 1051
5153.68 1079
5154.36 1060
5155.03 1032
5155.71 1065
5156.39 1082
5157.07 1058
5157.74 1069
5158.42 1101
5159.10 1107
5159.78 1104
5160.45 1128
5161.13 1095
5161.81 1079
5162.49 1032
5163.17 1060
5163.84 1072
5164.52 1093
5165.20 1101
5165.88 1077
5166.56 1154
5167.24 1084
5167.91 1045
5168.59 1059
5169.27 1082
5169.95 1070
5170.63 1067
5171.31 1063
5171.98 1053
5172.66 1059
5173.34 1045
5174.02 1033
5174.70 1051
5175.38 1089
5176.06 1096
5176.74 1089
5177.41 1076
5178.09 1097
5178.77 1129
5179.45 1087
5180.13 1121
5180.81 1128
5181.49 1079
5182.17 1101
5182.85 1075
5183.53 1030
5184.21 1091
5184.89 1085
5185.57 1065
5186.24 1043
5186.92 1014
5187.60 1003
5188.28 1047
5188.96 1030
5189.64 1016
5190.32 938
5191.00 979
5191.68 962
5192.36 983
5193.04 941
5193.72 980
5194.40 950
5195.08 987
5195.76 988
5196.44 965
5197.12 1000
5197.80 996
5198.48 996
5199.16 977
5199.84 1042
5200.52 1023
5201.21 1030
5201.89 1018
5202.57 1014
5203.25 974
5203.93 980
5204.61 993
5205.29 973
5205.97 977
5206.65 1005
5207.33 1073
5208.01 1020
5208.69 1000
5209.37 1050
5210.06 1013
5210.74 989
5211.42 955
5212.10 978
5212.78 961
5213.46 961
5214.14 976
5214.82 999
5215.51 1010
5216.19 1009
5216.87 999
5217.55 1003
5218.23 935
5218.91 1032
5219.60 979
5220.28 982
5220.96 965
5221.64 961
5222.32 1006
5223.00 1053
5223.69 1008
5224.37 1054
5225.05 1003
5225.73 1028
5226.41 1013
5227.10 1005
5227.78 955
5228.46 953
5229.14 1004
5229.83 959
5230.51 927
5231.19 1003
5231.87 969
5232.56 975
5233.24 1009
5233.92 1002
5234.60 942
5235.29 964
5235.97 1017
5236.65 1037
5237.34 1001
5238.02 1025
5238.70 1029
5239.38 1084
5240.07 1060
5240.75 1044
5241.43 1042
5242.12 1095
5242.80 1059
5243.48 1057
5244.17 1090
5244.85 1057
5245.53 1074
5246.22 1097
5246.90 1038
5247.58 1021
5248.27 1083
5248.95 1100
5249.63 1114
5250.32 1093
5251.00 1092
5251.69 1058
5252.37 1021
5253.05 1011
5253.74 1036
5254.42 1032
5255.11 1014
5255.79 1033
5256.47 1006
5257.16 1011
5257.84 995
5258.53 995
5259.21 1018
5259.89 1014
5260.58 983
5261.26 1008
5261.95 1018
5262.63 1016
5263.32 1040
5264.00 1030
5264.69 1043
5265.37 1034
5266.06 982
5266.74 957
5267.43 992
5268.11 1047
5268.79 1063
5269.48 1023
5270.16 1011
5270.85 1028
5271.53 979
5272.22 1004
5272.91 1020
5273.59 1020
5274.28 1068
5274.96 1028
5275.65 949
5276.33 976
5277.02 1037
5277.70 1049
5278.39 1035
5279.07 1018
5279.76 986
5280.45 1015
5281.13 1027
5281.82 1045
5282.50 1070
5283.19 1068
5283.87 1066
5284.56 1013
5285.25 1006
5285.93 1081
5286.62 1037
5287.30 1053
5287.99 998
5288.68 1035
5289.36 1008
5290.05 992
5290.74 977
5291.42 977
5292.11 933
5292.79 1007
5293.48 1009
5294.17 1028
5294.85 986
5295.54 1070
5296.23 1062
5296.91 1109
5297.60 1095
5298.29 1125
5298.98 1159
5299.66 1090
5300.35 1138
5301.04 1180
5301.72 1136
5302.41 1090
5303.10 1074
5303.78 1156
5304.47 1159
5305.16 1183
5305.85 1231
5306.53 1189
5307.22 1186
5307.91 1196
5308.60 1225
5309.28 1178
5309.97 1126
5310.66 1119
5311.35 1086
5312.03 1110
5312.72 1103
5313.41 1106
5314.10 1140
5314.79 1124
5315.47 1137
5316.16 1180
5316.85 1199
5317.54 1198
5318.23 1147
5318.91 1180
5319.60 1165
5320.29 1145
5320.98 1116
5321.67 1122
5322.36 1111
5323.04 1132
5323.73 1064
5324.42 1073
5325.11 1033
5325.80 1049
5326.49 1028
5327.18 1033
5327.86 1005
5328.55 1045
5329.24 1033
5329.93 1032
5330.62 1046
5331.31 994
5332.00 1067
5332.69 981
5333.38 1016
5334.06 963
5334.75 991
5335.44 994
5336.13 985
5336.82 989
5337.51 964
5338.20 948
5338.89 950
5339.58 992
5340.27 967
5340.96 1027
5341.65 995
5342.34 992
5343.03 1013
5343.72 992
5344.41 992
5345.10 1038
5345.79 1042
5346.48 1003
5347.17 1052
5347.86 1014
5348.55 1037
5349.24 1050
5349.93 1018
5350.62 1071
5351.31 1080
5352.00 1080
5352.69 1007
5353.38 985
5354.07 1051
5354.76 1026
5355.45 1076
5356.14 1009
5356.83 994
5357.52 1004
5358.21 1012
5358.90 979
5359.59 977
5360.29 1002
5360.98 993
5361.67 1003
5362.36 1017
5363.05 1038
5363.74 1014
5364.43 1006
5365.12 1015
5365.81 1017
5366.50 956
5367.20 1003
5367.89 969
5368.58 980
5369.27 979
5369.96 967
5370.65 961
5371.34 922
5372.04 991
5372.73 966
5373.42 973
5374.11 977
5374.80 966
5375.49 947
5376.19 950
5376.88 948
5377.57 990
5378.26 953
5378.95 944
5379.65 951
5380.34 959
5381.03 974
5381.72 985
5382.42 995
5383.11 1002
5383.80 939
5384.49 949
5385.19 986
5385.88 1009
5386.57 1032
5387.26 1056
5387.96 1049
5388.65 1113
5389.34 1091
5390.03 1078
5390.73 1073
5391.42 1047
5392.11 1051
5392.80 1020
5393.50 970
5394.19 998
5394.88 989
5395.58 1016
5396.27 964
5396.96 963
5397.66 986
5398.35 1019
5399.04 946
5399.74 948
5400.43 970
5401.12 998
5401.82 1002
5402.51 1014
5403.20 985
5403.90 968
5404.59 952
5405.29 973
5405.98 977
5406.67 985
5407.37 974
5408.06 989
5408.75 983
5409.45 999
5410.14 967
5410.84 965
5411.53 951
5412.23 997
5412.92 983
5413.61 968
5414.31 1048
5415.00 1036
5415.70 970
5416.39 942
5417.09 964
5417.78 999
5418.47 956
5419.17 973
5419.86 967
5420.56 959
5421.25 1016
5421.95 1020
5422.64 1010
5423.34 972
5424.03 976
5424.73 1016
5425.42 1013
5426.12 984
5426.81 997
5427.51 1012
5428.20 984
5428.90 963
5429.59 943
5430.29 957
5430.99 960
5431.68 960
5432.38 980
5433.07 978
5433.77 1006
5434.46 973
5435.16 1007
5435.85 976
5436.55 988
5437.25 1001
5437.94 1001
5438.64 1034
5439.33 1004
5440.03 1034
5440.73 1059
5441.42 1033
5442.12 1036
5442.81 1024
5443.51 1083
5444.21 1083
5444.90 1142
5445.60 1070
5446.29 1130
5446.99 1174
5447.69 1179
5448.38 1137
5449.08 1154
5449.78 1199
5450.47 1228
5451.17 1200
5451.87 1189
5452.56 1174
5453.26 1144
5453.96 1140
5454.65 1146
5455.35 1127
5456.05 1134
5456.75 1097
5457.44 1049
5458.14 1107
5458.84 1061
5459.53 1124
5460.23 1169
5460.93 1228
5461.63 1154
5462.32 1128
5463.02 1159
5463.72 1161
5464.42 1194
5465.11 1174
5465.81 1174
5466.51 1196
5467.21 1206
5467.90 1196
5468.60 1170
5469.30 1126
5470.00 1123
5470.70 1168
5471.39 1134
5472.09 1134
5472.79 1125
5473.49 1137
5474.19 1159
5474.88 1187
5475.58 1148
5476.28 1189
5476.98 1223
5477.68 1271
5478.38 1244
5479.07 1277
5479.77 1355
5480.47 1372
5481.17 1467
5481.87 1502
5482.57 1453
5483.27 1378
5483.96 1421
5484.66 1420
5485.36 1298
5486.06 1241
5486.76 1266
5487.46 1255
5488.16 1234
5488.86 1229
5489.56 1260
5490.26 1333
5490.96 1329
5491.65 1295
5492.35 1264
5493.05 1300
5493.75 1311
5494.45 1274
5495.15 1343
5495.85 1378
5496.55 1355
5497.25 1375
5497.95 1512
5498.65 1565
5499.35 1518
5500.05 1595
5500.75 1696
5501.45 1782
5502.15 1791
5502.85 1824
5503.55 1795
5504.25 1727
5504.95 1607
5505.65 1497
5506.35 1337
5507.05 1316
5507.75 1257
5508.45 1246
5509.15 1245
5509.85 1226
5510.55 1142
5511.25 1096
5511.95 1144
5512.65 1118
5513.35 1175
5514.05 1187
5514.76 1169
5515.46 1181
5516.16 1196
5516.86 1232
5517.56 1176
5518.26 1112
5518.96 1120
5519.66 1137
5520.36 1160
5521.06 1122
5521.77 1146
5522.47 1162
5523.17 1120
5523.87 1106
5524.57 1054
5525.27 1087
5525.97 1061
5526.67 1075
5527.38 1035
5528.08 1036
5528.78 1067
5529.48 1037
5530.18 1031
5530.88 1035
5531.59 1024
5532.29 1039
5532.99 1077
5533.69 994
5534.39 1065
5535.10 1036
5535.80 1007
5536.50 1045
5537.20 1034
5537.90 1010
5538.61 1031
5539.31 1053
5540.01 1004
5540.71 1016
5541.42 1032
5542.12 1009
5542.82 993
5543.52 1025
5544.23 1026
5544.93 1027
5545.63 1002
5546.33 997
5547.04 1021
5547.74 1031
5548.44 992
5549.15 962
5549.85 1014
5550.55 981
5551.26 1022
5551.96 992
5552.66 1014
5553.36 1050
5554.07 1018
5554.77 1053
5555.47 978
5556.18 1018
5556.88 1016
5557.58 981
5558.29 985
5558.99 964
5559.70 1051
5560.40 1057
5561.10 1050
5561.81 1006
5562.51 1037
5563.21 1024
5563.92 1004
5564.62 983
5565.33 1014
5566.03 1055
5566.73 1051
5567.44 1086
5568.14 1020
5568.85 1003
5569.55 992
5570.25 1003
5570.96 999
5571.66 972
5572.37 1002
5573.07 1039
5573.78 993
5574.48 1005
5575.19 1014
5575.89 1051
5576.59 979
5577.30 964
5578.00 1037
5578.71 1034
5579.41 980
5580.12 985
5580.82 962
5581.53 1013
5582.23 1000
5582.94 984
5583.64 1008
5584.35 973
5585.05 972
5585.76 1037
5586.46 1046
5587.17 968
5587.88 998
5588.58 1016
5589.29 1040
5589.99 962
5590.70 977
5591.40 1022
5592.11 1031
5592.81 956
5593.52 988
5594.23 1059
5594.93 1024
5595.64 1004
5596.34 1009
5597.05 981
5597.76 949
5598.46 1016
5599.17 989
5599.87 977
5600.58 1040
5601.29 1023
5601.99 1035
5602.70 1071
5603.41 1073
5604.11 1065
5604.82 1093
5605.52 1092
5606.23 1065
5606.94 1020
5607.64 1022
5608.35 1073
5609.06 1117
5609.76 994
5610.47 1015
5611.18 1073
5611.88 1045
5612.59 1023
5613.30 962
5614.01 1031
5614.71 1008
5615.42 1018
5616.13 1012
5616.83 1042
5617.54 1050
5618.25 1006
5618.96 1000
5619.66 993
5620.37 955
5621.08 1001
5621.79 1027
5622.49 1031
5623.20 1026
5623.91 1034
5624.62 1048
5625.32 1011
5626.03 1016
5626.74 1005
5627.45 1055
5628.16 1069
5628.86 1031
5629.57 1089
5630.28 1035
5630.99 1073
5631.70 1084
5632.40 1045
5633.11 1135
5633.82 1135
5634.53 1157
5635.24 1082
5635.95 1106
5636.65 1134
5637.36 1126
5638.07 1143
5638.78 1194
5639.49 1238
5640.20 1250
5640.91 1257
5641.61 1298
5642.32 1245
5643.03 1265
5643.74 1308
5644.45 1281
5645.16 1191
5645.87 1176
5646.58 1193
5647.29 1159
5648.00 1103
5648.70 1136
5649.41 1119
5650.12 1182
5650.83 1220
5651.54 1161
5652.25 1141
5652.96 1149
5653.67 1152
5654.38 1180
5655.09 1208
5655.80 1166
5656.51 1194
5657.22 1222
5657.93 1291
5658.64 1309
5659.35 1324
5660.06 1353
5660.77 1359
5661.48 1303
5662.19 1331
5662.90 1332
5663.61 1255
5664.32 1235
5665.03 1194
5665.74 1138
5666.45 1183
5667.16 1182
5667.87 1157
5668.58 1104
5669.29 1121
5670.00 1082
5670.71 1085
5671.42 1149
5672.13 1153
5672.84 1189
5673.56 1162
5674.27 1135
5674.98 1091
5675.69 1156
5676.40 1092
5677.11 1086
5677.82 1069
5678.53 1100
5679.24 1061
5679.95 1054
5680.67 1043
5681.38 1081
5682.09 1089
5682.80 1061
5683.51 1105
5684.22 1073
5684.93 1090
5685.65 1084
5686.36 1050
5687.07 1017
5687.78 1024
5688.49 1059
5689.20 1102
5689.92 1038
5690.63 1069
5691.34 1039
5692.05 1032
5692.76 1062
5693.47 1069
5694.19 988
5694.90 1053
5695.61 1088
5696.32 1039
5697.04 1019
5697.75 1052
5698.46 1084
5699.17 1012
5699.89 1010
5700.60 1003
5701.31 1026
5702.02 1062
5702.74 1058
5703.45 1030
5704.16 978
5704.87 1062
5705.59 1074
5706.30 1047
5707.01 1018
5707.72 1050
5708.44 1021
5709.15 1030
5709.86 1024
5710.58 999
5711.29 1033
5712.00 995
5712.72 1036
5713.43 1063
5714.14 1034
5714.86 1087
5715.57 1129
5716.28 1145
5717.00 1112
5717.71 1168
5718.42 1130
5719.14 1100
5719.85 1106
5720.56 1123
5721.28 1093
5721.99 1098
5722.71 1103
5723.42 1049
5724.13 1124
5724.85 1074
5725.56 1106
5726.28 1116
5726.99 1133
5727.70 1177
5728.42 1171
5729.13 1167
5729.85 1218
5730.56 1232
5731.28 1198
5731.99 1149
5732.70 1093
5733.42 1118
5734.13 1110
5734.85 1090
5735.56 1060
5736.28 1058
5736.99 994
5737.71 1016
5738.42 1030
5739.14 1017
5739.85 1021
5740.57 1003
5741.28 990
5742.00 1029
5742.71 1002
5743.43 953
5744.14 981
5744.86 1032
5745.57 992
5746.29 1026
5747.00 981
5747.72 993
5748.43 983
5749.15 946
5749.87 1000
5750.58 980
5751.30 991
5752.01 1008
5752.73 1012
5753.44 1005
5754.16 1009
5754.88 1068
5755.59 1031
5756.31 1033
5757.02 1112
5757.74 1143
5758.46 1145
5759.17 1152
5759.89 1209
5760.60 1249
5761.32 1151
5762.04 1128
5762.75 1169
5763.47 1140
5764.19 1100
5764.90 1071
5765.62 1071
5766.34 1108
5767.05 1026
5767.77 1076
5768.49 1126
5769.20 1131
5769.92 1251
5770.64 1254
5771.35 1238
5772.07 1263
5772.79 1313
5773.50 1248
5774.22 1197
5774.94 1147
5775.65 1124
5776.37 1179
5777.09 1120
5777.81 1086
5778.52 1079
5779.24 1066
5779.96 1007
5780.68 1007
5781.39 1041
5782.11 1053
5782.83 1037
5783.55 1024
5784.26 995
5784.98 1048
5785.70 995
5786.42 1017
5787.14 1035
5787.85 1023
5788.57 967
5789.29 981
5790.01 1036
5790.73 978
5791.44 957
5792.16 1009
5792.88 1069
5793.60 982
5794.32 999
5795.03 1013
5795.75 1007
5796.47 1022
5797.19 1007
5797.91 1056
5798.63 1002
5799.35 1055
5800.06 1069
5800.78 1032
5801.50 1056
5802.22 1051
5802.94 1073
5803.66 1072
5804.38 1066
5805.10 1027
5805.82 1021
5806.53 1043
5807.25 1023
5807.97 1022
5808.69 1019
5809.41 1064
5810.13 1080
5810.85 1011
5811.57 1019
5812.29 986
5813.01 1001
5813.73 1011
5814.45 1023
5815.17 1019
5815.89 1043
5816.61 1024
5817.33 1001
5818.05 1033
5818.77 1036
5819.49 1047
5820.20 1038
5820.92 1059
5821.64 1047
5822.36 1051
5823.09 1029
5823.81 1083
5824.53 1054
5825.25 1051
5825.97 1011
5826.69 998
5827.41 1019
5828.13 1050
5828.85 1090
5829.57 1015
5830.29 1017
5831.01 1028
5831.73 1021
5832.45 975
5833.17 939
5833.89 940
5834.61 981
5835.33 979
5836.05 1003
5836.78 940
5837.50 986
5838.22 934
5838.94 937
5839.66 1002
5840.38 1025
5841.10 1042
5841.82 987
5842.54 982
5843.27 961
5843.99 964
5844.71 935
5845.43 964
5846.15 961
5846.87 953
5847.59 998
5848.32 986
5849.04 955
5849.76 1019
5850.48 1026
5851.20 1011
5851.93 1044
5852.65 1025
5853.37 1014
5854.09 1009
5854.81 1040
5855.54 1044
5856.26 1025
5856.98 1061
5857.70 999
5858.42 1005
5859.15 1038
5859.87 996
5860.59 999
5861.31 971
5862.04 1020
5862.76 1028
5863.48 1026
5864.20 998
5864.93 953
5865.65 1005
5866.37 958
5867.10 988
5867.82 1001
5868.54 1032
5869.26 1006
5869.99 1001
5870.71 994
5871.43 1006
5872.16 990
5872.88 1040
5873.60 1071
5874.33 1056
5875.05 1010
5875.77 1016
5876.50 1018
5877.22 1012
5877.94 1031
5878.67 1058
5879.39 1038
5880.11 1026
5880.84 1037
5881.56 1031
5882.28 1029
5883.01 1074
5883.73 1104
5884.46 989
5885.18 1069
5885.90 1113
5886.63 1086
5887.35 1068
5888.08 1107
5888.80 1134
5889.52 1108
5890.25 1102
5890.97 1083
5891.70 1047
5892.42 1026
5893.15 1059
5893.87 1097
5894.59 1038
5895.32 1111
5896.04 1115
5896.77 1086
5897.49 1066
5898.22 1037
5898.94 1057
5899.67 1138
5900.39 1070
5901.12 1083
5901.84 1061
5902.57 1031
5903.29 1049
5904.02 1010
5904.74 1074
5905.47 1073
5906.19 1037
5906.92 1038
5907.64 1062
5908.37 1038
5909.09 1115
5909.82 1127
5910.55 1157
5911.27 1154
5912.00 1124
5912.72 1125
5913.45 1143
5914.17 1109
5914.90 1150
5915.63 1112
5916.35 1121
5917.08 1139
5917.80 1198
5918.53 1140
5919.25 1129
5919.98 1104
5920.71 1149
5921.43 1175
5922.16 1178
5922.89 1168
5923.61 1214
5924.34 1232
5925.06 1237
5925.79 1244
5926.52 1247
5927.24 1243
5927.97 1265
5928.70 1256
5929.42 1264
5930.15 1325
5930.88 1322
5931.60 1238
5932.33 1279
5933.06 1324
5933.78 1268
5934.51 1354
5935.24 1350
5935.97 1384
5936.69 1337
5937.42 1330
5938.15 1385
5938.87 1410
5939.60 1464
5940.33 1474
5941.06 1429
5941.78 1459
5942.51 1488
5943.24 1488
5943.97 1514
5944.69 1486
5945.42 1487
5946.15 1561
5946.88 1552
5947.60 1547
5948.33 1580
5949.06 1524
5949.79 1641
5950.52 1661
5951.24 1723
5951.97 1810
5952.70 1856
5953.43 1838
5954.16 1969
5954.88 1931
5955.61 1945
5956.34 1890
5957.07 1944
5957.80 1848
5958.53 1852
5959.25 1818
5959.98 1851
5960.71 1780
5961.44 1764
5962.17 1797
5962.90 1850
5963.63 1874
5964.36 1879
5965.08 1931
5965.81 1958
5966.54 2006
5967.27 2052
5968.00 2084
5968.73 2097
5969.46 2101
5970.19 2163
5970.92 2131
5971.65 2031
5972.37 2117
5973.10 2155
5973.83 2046
5974.56 1987
5975.29 1980
5976.02 2012
5976.75 2049
5977.48 2025
5978.21 2010
5978.94 1972
5979.67 2050
5980.40 2136
5981.13 2231
5981.86 2210
5982.59 2319
5983.32 2343
5984.05 2416
5984.78 2521
5985.51 2625
5986.24 2679
5986.97 2681
5987.70 2618
5988.43 2539
5989.16 2507
5989.89 2471
5990.62 2517
5991.35 2511
5992.08 2439
5992.81 2461
5993.54 2497
5994.27 2430
5995.00 2472
5995.74 2473
5996.47 2519
5997.20 2509
5997.93 2520
5998.66 2426
5999.39 2471
6000.12 2473
6000.85 2547
6001.58 2461
6002.31 2381
6003.04 2425
6003.78 2394
6004.51 2397
6005.24 2337
6005.97 2312
6006.70 2395
6007.43 2475
6008.16 2635
6008.90 2777
6009.63 3036
6010.36 3376
6011.09 3679
6011.82 4085
6012.55 4448
6013.29 4843
6014.02 5182
6014.75 5269
6015.48 5400
6016.21 5229
6016.95 4974
6017.68 4672
6018.41 4192
6019.14 4008
6019.87 3633
6020.61 3216
6021.34 2947
6022.07 2730
6022.80 2543
6023.54 2361
6024.27 2217
6025.00 2161
6025.73 2197
6026.47 2263
6027.20 2220
6027.93 2220
6028.66 2194
6029.40 2133
6030.13 2216
6030.86 2148
6031.59 2179
6032.33 2100
6033.06 1983
6033.79 1979
6034.53 1950
6035.26 1913
6035.99 1819
6036.73 1760
6037.46 1816
6038.19 1849
6038.93 1794
6039.66 1840
6040.39 1904
6041.13 1898
6041.86 1821
6042.59 1849
6043.33 1891
6044.06 1842
6044.79 1872
6045.53 1901
6046.26 1938
6047.00 1900
6047.73 1937
6048.46 2001
6049.20 1957
6049.93 1952
6050.67 2047
6051.40 2084
6052.13 2156
6052.87 2214
6053.60 2271
6054.34 2255
6055.07 2274
6055.81 2261
6056.54 2199
6057.27 2102
6058.01 2046
6058.74 1948
6059.48 1904
6060.21 1892
6060.95 1857
6061.68 1819
6062.42 1923
6063.15 1867
6063.89 1804
6064.62 1829
6065.36 1732
6066.09 1710
6066.83 1681
6067.56 1665
6068.30 1713
6069.03 1684
6069.77 1629
6070.50 1669
6071.24 1649
6071.97 1633
6072.71 1659
6073.44 1625
6074.18 1592
6074.91 1547
6075.65 1588
6076.39 1601
6077.12 1614
6077.86 1539
6078.59 1489
6079.33 1485
6080.06 1573
6080.80 1541
6081.54 1502
6082.27 1505
6083.01 1530
6083.74 1496
6084.48 1456
6085.22 1445
6085.95 1465
6086.69 1466
6087.42 1391
6088.16 1466
6088.90 1464
6089.63 1448
6090.37 1436
6091.11 1461
6091.84 1525
6092.58 1448
6093.32 1472
6094.05 1405
6094.79 1449
6095.53 1447
6096.26 1427
6097.00 1410
6097.74 1379
6098.47 1361
6099.21 1381
6099.95 1383
6100.69 1361
6101.42 1345
6102.16 1370
6102.90 1360
6103.63 1382
6104.37 1356
6105.11 1376
6105.85 1417
6106.58 1397
6107.32 1382
6108.06 1411
6108.80 1430
6109.53 1395
6110.27 1408
6111.01 1369
6111.75 1375
6112.49 1399
6113.22 1434
6113.96 1375
6114.70 1397
6115.44 1407
6116.17 1403
6116.91 1417
6117.65 1415
6118.39 1411
6119.13 1352
6119.87 1321
6120.60 1353
6121.34 1381
6122.08 1406
6122.82 1463
6123.56 1459
6124.30 1466
6125.03 1468
6125.77 1483
6126.51 1480
6127.25 1490
6127.99 1528
6128.73 1514
6129.47 1537
6130.21 1495
6130.94 1490
6131.68 1572
6132.42 1569
6133.16 1543
6133.90 1538
6134.64 1543
6135.38 1543
6136.12 1630
6136.86 1627
6137.60 1662
6138.34 1715
6139.08 1758
6139.81 1742
6140.55 1778
6141.29 1746
6142.03 1771
6142.77 1762
6143.51 1796
6144.25 1795
6144.99 1787
6145.73 1779
6146.47 1790
6147.21 1736
6147.95 1719
6148.69 1740
6149.43 1748
6150.17 1820
6150.91 1788
6151.65 1798
6152.39 1817
6153.13 1859
6153.87 1900
6154.61 1915
6155.35 1870
6156.09 1848
6156.83 1909
6157.58 1928
6158.32 1951
6159.06 1996
6159.80 1971
6160.54 2079
6161.28 2046
6162.02 2046
6162.76 2086
6163.50 2184
6164.24 2229
6164.98 2382
6165.72 2454
6166.46 2451
6167.21 2589
6167.95 2642
6168.69 2663
6169.43 2693
6170.17 2690
6170.91 2657
6171.65 2668
6172.39 2588
6173.14 2486
6173.88 2462
6174.62 2429
6175.36 2476
6176.10 2426
6176.84 2472
6177.59 2506
6178.33 2581
6179.07 2752
6179.81 2883
6180.55 3117
6181.30 3257
6182.04 3540
6182.78 3907
6183.52 4100
6184.26 4136
6185.01 4109
6185.75 4178
6186.49 4014
6187.23 3724
6187.97 3587
6188.72 3327
6189.46 3146
6190.20 2973
6190.94 2920
6191.69 2872
6192.43 2833
6193.17 2870
6193.92 2842
6194.66 2757
6195.40 2728
6196.14 2754
6196.89 2780
6197.63 2666
6198.37 2737
6199.12 2702
6199.86 2602
6200.60 2601
6201.34 2644
6202.09 2611
6202.83 2721
6203.57 2857
6204.32 3085
6205.06 3535
6205.80 3953
6206.55 4635
6207.29 5504
6208.03 6493
6208.78 7387
6209.52 7908
6210.27 8286
6211.01 8383
6211.75 8252
6212.50 7689
6213.24 6887
6213.98 6062
6214.73 5229
6215.47 4495
6216.22 3930
6216.96 3362
6217.71 2989
6218.45 2700
6219.19 2509
6219.94 2277
6220.68 2260
6221.43 2169
6222.17 2026
6222.92 1996
6223.66 1993
6224.40 1926
6225.15 1950
6225.89 1891
6226.64 1786
6227.38 1743
6228.13 1663
6228.87 1629
6229.62 1598
6230.36 1608
6231.11 1556
6231.85 1528
6232.60 1534
6233.34 1620
6234.09 1580
6234.83 1596
6235.58 1635
6236.32 1598
6237.07 1672
6237.81 1662
6238.56 1714
6239.30 1693
6240.05 1603
6240.80 1675
6241.54 1723
6242.29 1733
6243.03 1731
6243.78 1718
6244.52 1763
6245.27 1787
6246.02 1804
6246.76 1802
6247.51 1909
6248.25 1970
6249.00 1949
6249.75 1909
6250.49 1895
6251.24 1854
6251.98 1856
6252.73 1906
6253.48 1898
6254.22 1824
6254.97 1803
6255.72 1805
6256.46 1788
6257.21 1757
6257.95 1727
6258.70 1707
6259.45 1660
6260.19 1625
6260.94 1660
6261.69 1685
6262.43 1638
6263.18 1570
6263.93 1585
6264.68 1605
6265.42 1626
6266.17 1586
6266.92 1551
6267.66 1557
6268.41 1553
6269.16 1505
6269.91 1534
6270.65 1546
6271.40 1533
6272.15 1544
6272.89 1538
6273.64 1528
6274.39 1535
6275.14 1491
6275.88 1507
6276.63 1491
6277.38 1521
6278.13 1492
6278.88 1525
6279.62 1469
6280.37 1467
6281.12 1490
6281.87 1495
6282.62 1414
6283.36 1382
6284.11 1387
6284.86 1417
6285.61 1370
6286.36 1348
6287.10 1304
6287.85 1303
6288.60 1320
6289.35 1256
6290.10 1269
6290.85 1315
6291.59 1331
6292.34 1305
6293.09 1241
6293.84 1292
6294.59 1308
6295.34 1257
6296.09 1274
6296.84 1322
6297.58 1265
6298.33 1228
6299.08 1265
6299.83 1254
6300.58 1247
6301.33 1209
6302.08 1238
6302.83 1228
6303.58 1240
6304.33 1194
6305.08 1183
6305.83 1238
6306.58 1252
6307.32 1217
6308.07 1212
6308.82 1177
6309.57 1237
6310.32 1265
6311.07 1272
6311.82 1257
6312.57 1240
6313.32 1273
6314.07 1302
6314.82 1294
6315.57 1279
6316.32 1241
6317.07 1258
6317.82 1210
6318.57 1220
6319.32 1229
6320.07 1248
6320.82 1179
6321.57 1211
6322.32 1204
6323.07 1205
6323.82 1173
6324.58 1210
6325.33 1192
6326.08 1225
6326.83 1137
6327.58 1127
6328.33 1176
6329.08 1222
6329.83 1210
6330.58 1169
6331.33 1119
6332.08 1161
6332.83 1191
6333.58 1130
6334.34 1167
6335.09 1204
6335.84 1203
6336.59 1218
6337.34 1185
6338.09 1186
6338.84 1148
6339.59 1137
6340.35 1142
6341.10 1168
6341.85 1152
6342.60 1173
6343.35 1146
6344.10 1150
6344.86 1202
6345.61 1152
6346.36 1198
6347.11 1197
6347.86 1198
6348.62 1231
6349.37 1214
6350.12 1268
6350.87 1261
6351.62 1257
6352.38 1229
6353.13 1255
6353.88 1258
6354.63 1246
6355.38 1246
6356.14 1290
6356.89 1291
6357.64 1305
6358.39 1228
6359.15 1184
6359.90 1234
6360.65 1200
6361.40 1174
6362.16 1202
6362.91 1210
6363.66 1203
6364.42 1172
6365.17 1229
6365.92 1247
6366.67 1296
6367.43 1382
6368.18 1348
6368.93 1328
6369.69 1380
6370.44 1376
6371.19 1395
6371.95 1350
6372.70 1282
6373.45 1272
6374.21 1230
6374.96 1258
6375.71 1242
6376.47 1227
6377.22 1226
6377.98 1206
6378.73 1237
6379.48 1261
6380.24 1244
6380.99 1229
6381.74 1271
6382.50 1344
6383.25 1263
6384.01 1340
6384.76 1283
6385.51 1301
6386.27 1243
6387.02 1239
6387.78 1246
6388.53 1227
6389.29 1183
6390.04 1238
6390.79 1225
6391.55 1217
6392.30 1240
6393.06 1203
6393.81 1202
6394.57 1161
6395.32 1175
6396.08 1198
6396.83 1209
6397.59 1221
6398.34 1220
6399.10 1249
6399.85 1187
6400.61 1200
6401.36 1161
6402.12 1199
6402.87 1236
6403.63 1196
6404.38 1192
6405.14 1258
6405.89 1204
6406.65 1208
6407.40 1208
6408.16 1270
6408.91 1327
6409.67 1317
6410.43 1300
6411.18 1370
6411.94 1338
6412.69 1375
6413.45 1334
6414.20 1308
6414.96 1318
6415.72 1310
6416.47 1334
6417.23 1352
6417.98 1338
6418.74 1353
6419.50 1347
6420.25 1354
6421.01 1272
6421.77 1281
6422.52 1262
6423.28 1252
6424.03 1241
6424.79 1220
6425.55 1204
6426.30 1235
6427.06 1235
6427.82 1185
6428.57 1225
6429.33 1268
6430.09 1218
6430.84 1222
6431.60 1214
6432.36 1229
6433.11 1237
6433.87 1213
6434.63 1210
6435.39 1205
6436.14 1272
6436.90 1282
6437.66 1241
6438.41 1250
6439.17 1254
6439.93 1290
6440.69 1315
6441.44 1310
6442.20 1307
6442.96 1279
6443.72 1252
6444.47 1293
6445.23 1246
6445.99 1323
6446.75 1320
6447.50 1328
6448.26 1337
6449.02 1321
6449.78 1272
6450.54 1322
6451.29 1344
6452.05 1313
6452.81 1319
6453.57 1325
6454.33 1336
6455.08 1280
6455.84 1244
6456.60 1317
6457.36 1389
6458.12 1391
6458.88 1372
6459.64 1395
6460.39 1435
6461.15 1401
6461.91 1406
6462.67 1391
6463.43 1458
6464.19 1436
6464.95 1435
6465.70 1382
6466.46 1397
6467.22 1485
6467.98 1447
6468.74 1430
6469.50 1535
6470.26 1525
6471.02 1438
6471.78 1518
6472.54 1473
6473.30 1488
6474.05 1483
6474.81 1548
6475.57 1584
6476.33 1612
6477.09 1572
6477.85 1619
6478.61 1628
6479.37 1640
6480.13 1597
6480.89 1653
6481.65 1697
6482.41 1751
6483.17 1689
6483.93 1761
6484.69 1835
6485.45 1757
6486.21 1798
6486.97 1849
6487.73 1810
6488.49 1836
6489.25 1790
6490.01 1885
6490.77 1858
6491.53 1889
6492.29 1886
6493.05 1943
6493.81 1902
6494.57 1898
6495.33 1906
6496.10 1918
6496.86 1921
6497.62 1953
6498.38 1995
6499.14 1870
6499.90 1900
6500.66 1948
6501.42 1890
6502.18 1989
6502.94 2038
6503.70 2145
6504.47 2266
6505.23 2413
6505.99 2700
6506.75 3043
6507.51 3237
6508.27 3492
6509.03 3820
6509.79 3944
6510.56 3928
6511.32 3869
6512.08 3730
6512.84 3471
6513.60 3218
6514.36 2898
6515.13 2673
6515.89 2483
6516.65 2398
6517.41 2290
6518.17 2179
6518.94 2103
6519.70 2151
6520.46 2121
6521.22 2075
6521.98 2130
6522.75 2182
6523.51 2265
6524.27 2299
6525.03 2391
6525.79 2670
6526.56 2794
6527.32 2930
6528.08 3140
6528.84 3245
6529.61 3225
6530.37 3260
6531.13 3139
6531.90 3041
6532.66 2938
6533.42 2876
6534.18 2746
6534.95 2765
6535.71 2774
6536.47 2877
6537.24 2890
6538.00 2845
6538.76 2835
6539.53 2707
6540.29 2609
6541.05 2409
6541.82 2277
6542.58 2160
6543.34 2095
6544.11 1978
6544.87 1968
6545.63 1924
6546.40 1927
6547.16 1931
6547.92 1904
6548.69 1906
6549.45 1867
6550.21 1857
6550.98 1858
6551.74 1876
6552.51 1934
6553.27 1908
6554.03 1931
6554.80 1905
6555.56 1913
6556.33 1934
6557.09 1931
6557.85 1952
6558.62 1954
6559.38 1932
6560.15 1952
6560.91 1992
6561.68 1973
6562.44 1949
6563.21 1971
6563.97 2002
6564.74 2088
6565.50 2055
6566.26 2071
6567.03 2135
6567.79 2067
6568.56 2060
6569.32 2067
6570.09 2099
6570.85 2108
6571.62 2159
6572.38 2134
6573.15 2084
6573.91 2174
6574.68 2170
6575.44 2167
6576.21 2167
6576.98 2163
6577.74 2180
6578.51 2181
6579.27 2225
6580.04 2245
6580.80 2223
6581.57 2241
6582.33 2326
6583.10 2313
6583.87 2299
6584.63 2257
6585.40 2236
6586.16 2236
6586.93 2266
6587.70 2207
6588.46 2271
6589.23 2345
6589.99 2307
6590.76 2267
6591.53 2370
6592.29 2503
6593.06 2596
6593.82 2707
6594.59 2855
6595.36 2929
6596.12 2997
6596.89 3121
6597.66 3124
6598.42 2901
6599.19 2859
6599.96 2693
6600.72 2612
6601.49 2423
6602.26 2376
6603.02 2313
6603.79 2231
6604.56 2197
6605.33 2200
6606.09 2149
6606.86 2158
6607.63 2093
6608.39 2082
6609.16 2158
6609.93 2117
6610.70 2103
6611.46 2070
6612.23 2118
6613.00 2106
6613.77 2083
6614.53 2024
6615.30 2015
6616.07 2026
6616.84 1993
6617.60 2045
6618.37 2097
6619.14 2192
6619.91 2209
6620.68 2345
6621.44 2437
6622.21 2452
6622.98 2508
6623.75 2582
6624.52 2607
6625.28 2530
6626.05 2548
6626.82 2529
6627.59 2380
6628.36 2259
6629.13 2232
6629.89 2219
6630.66 2155
6631.43 2163
6632.20 2236
6632.97 2183
6633.74 2250
6634.51 2374
6635.27 2476
6636.04 2508
6636.81 2553
6637.58 2569
6638.35 2599
6639.12 2688
6639.89 2778
6640.66 2831
6641.43 2988
6642.19 3046
6642.96 3075
6643.73 2957
6644.50 2906
6645.27 2840
6646.04 2649
6646.81 2417
6647.58 2334
6648.35 2266
6649.12 2128
6649.89 2019
6650.66 1885
6651.43 1885
6652.20 1846
6652.97 1747
6653.74 1779
6654.51 1767
6655.28 1744
6656.05 1738
6656.82 1764
6657.59 1747
6658.36 1715
6659.13 1704
6659.90 1689
6660.67 1698
6661.44 1712
6662.21 1716
6662.98 1719
6663.75 1686
6664.52 1746
6665.29 1723
6666.06 1716
6666.83 1711
6667.60 1687
6668.37 1721
6669.14 1731
6669.91 1774
6670.68 1705
6671.46 1783
6672.23 1784
6673.00 1849
6673.77 1823
6674.54 1792
6675.31 1797
6676.08 1775
6676.85 1747
6677.62 1820
6678.40 1826
6679.17 1781
6679.94 1787
6680.71 1844
6681.48 1862
6682.25 1842
6683.02 1863
6683.80 1896
6684.57 1920
6685.34 2021
6686.11 2168
6686.88 2095
6687.65 2107
6688.43 2029
6689.20 2009
6689.97 1933
6690.74 1842
6691.51 1808
6692.29 1722
6693.06 1752
6693.83 1694
6694.60 1597
6695.37 1566
6696.15 1607
6696.92 1635
6697.69 1544
6698.46 1517
6699.24 1564
6700.01 1556
6700.78 1585
6701.55 1633
6702.33 1532
6703.10 1526
6703.87 1502
6704.64 1491
6705.42 1513
6706.19 1504
6706.96 1456
6707.74 1429
6708.51 1410
6709.28 1421
6710.06 1387
6710.83 1369
6711.60 1432
6712.37 1464
6713.15 1413
6713.92 1402
6714.69 1377
6715.47 1373
6716.24 1385
6717.01 1374
6717.79 1402
6718.56 1304
6719.34 1351
6720.11 1426
6720.88 1360
6721.66 1360
6722.43 1316
6723.20 1372
6723.98 1372
6724.75 1339
6725.53 1318
6726.30 1375
6727.07 1396
6727.85 1421
6728.62 1381
6729.40 1371
6730.17 1294
6730.95 1360
6731.72 1421
6732.49 1375
6733.27 1386
6734.04 1381
6734.82 1438
6735.59 1346
6736.37 1383
6737.14 1381
6737.92 1385
6738.69 1513
6739.47 1507
6740.24 1512
6741.01 1505
6741.79 1506
6742.56 1525
6743.34 1528
6744.11 1468
6744.89 1523
6745.67 1529
6746.44 1505
6747.22 1492
6747.99 1507
6748.77 1478
6749.54 1450
6750.32 1523
6751.09 1552
6751.87 1509
6752.64 1602
6753.42 1587
6754.19 1611
6754.97 1658
6755.75 1620
6756.52 1598
6757.30 1635
6758.07 1638
6758.85 1524
6759.63 1537
6760.40 1562
6761.18 1544
6761.95 1595
6762.73 1543
6763.51 1484
6764.28 1463
6765.06 1560
6765.83 1460
6766.61 1457
6767.39 1469
6768.16 1475
6768.94 1428
6769.72 1464
6770.49 1480
6771.27 1458
6772.05 1329
6772.82 1330
6773.60 1391
6774.38 1395
6775.15 1371
6775.93 1398
6776.71 1373
6777.48 1438
6778.26 1384
6779.04 1389
6779.82 1425
6780.59 1377
6781.37 1421
6782.15 1399
6782.92 1336
6783.70 1331
6784.48 1364
6785.26 1404
6786.03 1442
6786.81 1341
6787.59 1348
6788.37 1365
6789.14 1328
6789.92 1330
6790.70 1275
6791.48 1301
6792.25 1262
6793.03 1229
6793.81 1303
6794.59 1321
6795.37 1293
6796.14 1266
6796.92 1299
6797.70 1331
6798.48 1321
6799.26 1364
6800.04 1390
6800.81 1385
6801.59 1428
6802.37 1461
6803.15 1427
6803.93 1496
6804.71 1455
6805.48 1429
6806.26 1448
6807.04 1368
6807.82 1375
6808.60 1355
6809.38 1327
6810.16 1328
6810.94 1325
6811.71 1274
6812.49 1235
6813.27 1248
6814.05 1246
6814.83 1287
6815.61 1253
6816.39 1259
6817.17 1272
6817.95 1251
6818.73 1264
6819.51 1298
6820.29 1221
6821.07 1249
6821.84 1232
6822.62 1245
6823.40 1238
6824.18 1243
6824.96 1293
6825.74 1239
6826.52 1204
6827.30 1176
6828.08 1207
6828.86 1217
6829.64 1223
6830.42 1209
6831.20 1212
6831.98 1232
6832.76 1263
6833.54 1290
6834.32 1325
6835.10 1332
6835.88 1359
6836.66 1381
6837.44 1434
6838.22 1541
6839.01 1591
6839.79 1645
6840.57 1560
6841.35 1572
6842.13 1622
6842.91 1607
6843.69 1489
6844.47 1398
6845.25 1425
6846.03 1422
6846.81 1424
6847.59 1457
6848.37 1431
6849.16 1473
6849.94 1540
6850.72 1590
6851.50 1574
6852.28 1575
6853.06 1632
6853.84 1675
6854.62 1579
6855.41 1512
6856.19 1422
6856.97 1450
6857.75 1427
6858.53 1362
6859.31 1340
6860.10 1359
6860.88 1336
6861.66 1388
6862.44 1331
6863.22 1290
6864.00 1318
6864.79 1369
6865.57 1375
6866.35 1395
6867.13 1396
6867.91 1401
6868.70 1336
6869.48 1341
6870.26 1383
6871.04 1386
6871.83 1395
6872.61 1418
6873.39 1465
6874.17 1435
6874.96 1430
6875.74 1452
6876.52 1448
6877.30 1472
6878.09 1518
6878.87 1555
6879.65 1624
6880.43 1695
6881.22 1665
6882.00 1739
6882.78 1764
6883.57 1830
6884.35 1861
6885.13 1852
6885.92 1882
6886.70 1897
6887.48 1912
6888.27 1949
6889.05 2028
6889.83 2074
6890.62 2000
6891.40 2011
6892.18 1951
6892.97 1852
6893.75 1791
6894.53 1746
6895.32 1685
6896.10 1674
6896.88 1681
6897.67 1651
6898.45 1606
6899.24 1595
6900.02 1592
6900.80 1550
6901.59 1562
6902.37 1471
6903.16 1561
6903.94 1580
6904.73 1600
6905.51 1593
6906.29 1551
6907.08 1577
6907.86 1534
6908.65 1569
6909.43 1541
6910.22 1541
6911.00 1511
6911.79 1474
6912.57 1504
6913.35 1521
6914.14 1441
6914.92 1501
6915.71 1499
6916.49 1409
6917.28 1469
6918.06 1508
6918.85 1560
6919.63 1461
6920.42 1527
6921.20 1530
6921.99 1514
6922.78 1535
6923.56 1536
6924.35 1524
6925.13 1484
6925.92 1549
6926.70 1567
6927.49 1550
6928.27 1611
6929.06 1593
6929.84 1542
6930.63 1610
6931.42 1623
6932.20 1584
6932.99 1634
6933.77 1677
6934.56 1683
6935.35 1702
6936.13 1743
6936.92 1748
6937.70 1739
6938.49 1772
6939.28 1905
6940.06 1834
6940.85 1951
6941.63 2046
6942.42 2117
6943.21 2138
6943.99 2173
6944.78 2215
6945.57 2230
6946.35 2320
6947.14 2301
6947.93 2298
6948.71 2338
6949.50 2377
6950.29 2350
6951.07 2310
6951.86 2316
6952.65 2160
6953.44 2107
6954.22 2105
6955.01 2097
6955.80 2070
6956.58 2009
6957.37 1993
6958.16 1987
6958.95 1957
6959.73 1984
6960.52 2019
6961.31 2033
6962.09 2049
6962.88 1983
6963.67 2018
6964.46 2112
6965.25 2149
6966.03 2216
6966.82 2279
6967.61 2403
6968.40 2502
6969.18 2506
6969.97 2553
6970.76 2559
6971.55 2548
6972.34 2551
6973.12 2594
6973.91 2644
6974.70 2525
6975.49 2628
6976.28 2638
6977.07 2585
6977.85 2580
6978.64 2683
6979.43 2742
6980.22 3064
6981.01 3361
6981.80 3676
6982.59 4277
6983.37 4971
6984.16 5680
6984.95 6418
6985.74 6977
6986.53 7612
6987.32 7807
6988.11 7538
6988.90 7060
6989.69 6369
6990.47 5549
6991.26 4750
6992.05 4122
6992.84 3570
6993.63 3063
6994.42 2717
6995.21 2414
6996.00 2284
6996.79 2068
6997.58 1976
6998.37 1925
6999.16 1894
6999.95 1800
7000.74 1727
7001.53 1713
7002.32 1660
7003.11 1612
7003.90 1668
7004.69 1559
7005.48 1503
7006.27 1489
7007.06 1448
7007.85 1459
7008.64 1404
7009.43 1406
7010.22 1400
7011.01 1409
7011.80 1469
7012.59 1524
7013.38 1567
7014.17 1560
7014.96 1626
7015.75 1596
7016.54 1575
7017.33 1570
7018.12 1578
7018.91 1518
7019.70 1515
7020.49 1548
7021.28 1596
7022.07 1601
7022.87 1641
7023.66 1667
7024.45 1666
7025.24 1685
7026.03 1697
7026.82 1708
7027.61 1737
7028.40 1683
7029.19 1631
7029.99 1623
7030.78 1608
7031.57 1627
7032.36 1560
7033.15 1600
7033.94 1584
7034.74 1575
7035.53 1586
7036.32 1640
7037.11 1629
7037.90 1584
7038.69 1634
7039.49 1639
7040.28 1651
7041.07 1677
7041.86 1664
7042.65 1583
7043.45 1678
7044.24 1605
7045.03 1604
7045.82 1605
7046.61 1673
7047.41 1664
7048.20 1675
7048.99 1677
7049.78 1687
7050.58 1688
7051.37 1717
7052.16 1724
7052.95 1688
7053.75 1740
7054.54 1651
7055.33 1635
7056.13 1624
7056.92 1610
7057.71 1610
7058.50 1638
7059.30 1587
7060.09 1556
7060.88 1611
7061.68 1610
7062.47 1519
7063.26 1535
7064.06 1499
7064.85 1460
7065.64 1447
7066.44 1357
7067.23 1387
7068.02 1411
7068.82 1402
7069.61 1395
7070.40 1386
7071.20 1404
7071.99 1443
7072.78 1403
7073.58 1370
7074.37 1376
7075.17 1356
7075.96 1404
7076.75 1340
7077.55 1296
7078.34 1284
7079.14 1254
7079.93 1266
7080.72 1252
7081.52 1263
7082.31 1277
7083.11 1257
7083.90 1230
7084.70 1214
7085.49 1177
7086.28 1243
7087.08 1233
7087.87 1215
7088.67 1225
7089.46 1198
7090.26 1253
7091.05 1242
7091.85 1213
7092.64 1229
7093.44 1223
7094.23 1212
7095.03 1156
7095.82 1167
7096.62 1218
7097.41 1178
7098.21 1103
7099.00 1141
7099.80 1215
7100.59 1214
7101.39 1231
7102.18 1221
7102.98 1153
7103.77 1136
7104.57 1107
7105.37 1103
7106.16 1151
7106.96 1092
7107.75 1090
7108.55 1067
7109.34 1022
7110.14 1076
7110.94 1051
7111.73 1068
7112.53 1006
7113.32 1036
7114.12 1084
7114.92 1104
7115.71 1122
7116.51 1076
7117.30 1043
7118.10 1043
7118.90 1100
7119.69 1088
7120.49 1053
7121.29 1024
7122.08 1012
7122.88 1068
7123.68 1097
7124.47 1104
7125.27 1068
7126.07 1079
7126.86 1081
7127.66 1019
7128.46 1079
7129.25 1100
7130.05 1106
7130.85 1154
7131.64 1118
7132.44 1080
7133.24 1136
7134.04 1117
7134.83 1099
7135.63 1078
7136.43 1081
7137.23 1020
7138.02 1048
7138.82 1005
7139.62 1012
7140.42 987
7141.21 1043
7142.01 1030
7142.81 980
7143.61 1018
7144.40 1029
7145.20 1015
7146.00 989
7146.80 1008
7147.59 1007
7148.39 984
7149.19 1000
7149.99 972
7150.79 988
7151.59 969
7152.38 973
7153.18 1022
7153.98 1046
7154.78 1041
7155.58 1051
7156.38 1019
7157.17 990
7157.97 990
7158.77 1035
7159.57 990
7160.37 998
7161.17 1012
7161.97 1004
7162.76 1013
7163.56 1029
7164.36 1000
7165.16 1018
7165.96 1009
7166.76 1012
7167.56 998
7168.36 959
7169.16 970
7169.96 978
7170.75 942
7171.55 1008
7172.35 1010
7173.15 961
7173.95 1018
7174.75 1001
7175.55 980
7176.35 973
7177.15 984
7177.95 972
7178.75 957
7179.55 966
7180.35 957
7181.15 968
7181.95 980
7182.75 1023
7183.55 994
7184.35 989
7185.15 1027
7185.95 1004
7186.75 1012
7187.55 997
7188.35 990
7189.15 955
7189.95 969
7190.75 992
7191.55 974
7192.35 1000
7193.15 980
7193.95 988
7194.75 998
7195.55 979
7196.35 970
7197.15 1004
7197.95 1007
7198.76 1035
7199.56 1071
7200.36 1071
7201.16 1082
7201.96 1115
7202.76 1122
7203.56 1147
7204.36 1181
7205.16 1111
7205.96 1127
7206.77 1137
7207.57 1121
7208.37 1108
7209.17 1131
7209.97 1118
7210.77 1116
7211.57 1087
7212.38 1161
7213.18 1146
7213.98 1121
7214.78 1136
7215.58 1086
7216.38 1156
7217.19 1116
7217.99 1128
7218.79 1154
7219.59 1152
7220.39 1156
7221.20 1152
7222.00 1165
7222.80 1137
7223.60 1165
7224.40 1087
7225.21 1069
7226.01 1138
7226.81 1123
7227.61 1064
7228.42 1107
7229.22 1141
7230.02 1064
7230.82 1043
7231.63 1080
7232.43 1089
7233.23 1064
7234.03 1103
7234.84 1083
7235.64 1130
7236.44 1121
7237.25 1182
7238.05 1166
7238.85 1122
7239.65 1180
7240.46 1171
7241.26 1171
7242.06 1065
7242.87 1113
7243.67 1131
7244.47 1073
7245.28 1132
7246.08 1146
7246.88 1146
7247.69 1167
7248.49 1133
7249.30 1142
7250.10 1085
7250.90 1086
7251.71 1042
7252.51 1045
7253.31 1043
7254.12 991
7254.92 1012
7255.73 1003
7256.53 1031
7257.33 1004
7258.14 1017
7258.94 1021
7259.75 1069
7260.55 1052
7261.35 1069
7262.16 1019
7262.96 1019
7263.77 1046
7264.57 1066
7265.38 1025
7266.18 995
7266.99 992
7267.79 1012
7268.59 983
7269.40 962
7270.20 983
7271.01 1023
7271.81 1014
7272.62 999
7273.42 968
7274.23 958
7275.03 954
7275.84 1011
7276.64 1016
7277.45 1003
7278.25 972
7279.06 1016
7279.86 1045
7280.67 1043
7281.48 1038
7282.28 1083
7283.09 1077
7283.89 1080
7284.70 1105
7285.50 1151
7286.31 1179
7287.11 1179
7287.92 1143
7288.73 1153
7289.53 1085
7290.34 1031
7291.14 1041
7291.95 1040
7292.76 1046
7293.56 1031
7294.37 1004
7295.17 944
7295.98 1002
7296.79 1001
7297.59 1001
7298.40 985
7299.21 1008
7300.01 991
7300.82 994
7301.62 966
7302.43 1020
7303.24 964
7304.04 996
7304.85 965
7305.66 992
7306.46 981
7307.27 1006
7308.08 1000
7308.89 990
7309.69 987
7310.50 1017
7311.31 1021
7312.11 1055
7312.92 1071
7313.73 1064
7314.53 1075
7315.34 1078
7316.15 1165
7316.96 1165
7317.76 1230
7318.57 1279
7319.38 1332
7320.19 1331
7320.99 1345
7321.80 1290
7322.61 1297
7323.42 1266
7324.22 1196
7325.03 1158
7325.84 1114
7326.65 1080
7327.46 1040
7328.26 1005
7329.07 1021
7329.88 1050
7330.69 1045
7331.50 1015
7332.30 1010
7333.11 1020
7333.92 1026
7334.73 1055
7335.54 1016
7336.35 1000
7337.15 1010
7337.96 1049
7338.77 1040
7339.58 1058
7340.39 1011
7341.20 1014
7342.01 1069
7342.82 1021
7343.62 964
7344.43 979
7345.24 989
7346.05 998
7346.86 969
7347.67 931
7348.48 957
7349.29 974
7350.10 934
7350.91 969
7351.71 938
7352.52 939
7353.33 949
7354.14 916
7354.95 909
7355.76 958
7356.57 941
7357.38 905
7358.19 913
7359.00 921
7359.81 893
7360.62 910
7361.43 896
7362.24 934
7363.05 943
7363.86 892
7364.67 918
7365.48 914
7366.29 895
7367.10 897
7367.91 896
7368.72 904
7369.53 923
7370.34 945
7371.15 918
7371.96 905
7372.77 898
7373.58 875
7374.39 915
7375.20 898
7376.01 903
7376.82 898
7377.63 887
7378.45 932
7379.26 955
7380.07 957
7380.88 979
7381.69 983
7382.50 919
7383.31 942
7384.12 986
7384.93 956
7385.74 929
7386.56 916
7387.37 912
7388.18 897
7388.99 882
7389.80 874
7390.61 880
7391.42 892
7392.24 888
7393.05 887
7393.86 886
7394.67 893
7395.48 877
7396.29 879
7397.10 922
7397.92 927
7398.73 915
7399.54 895
7400.35 858
7401.16 919
7401.98 914
7402.79 880
7403.60 853
7404.41 883
7405.23 841
7406.04 824
7406.85 853
7407.66 875
7408.47 864
7409.29 827
7410.10 827
7410.91 809
7411.72 831
7412.54 831
7413.35 869
7414.16 902
7414.98 864
7415.79 845
7416.60 847
7417.41 831
7418.23 834
7419.04 854
7419.85 838
7420.67 834
7421.48 843
7422.29 807
7423.11 825
7423.92 848
7424.73 858
7425.54 829
7426.36 819
7427.17 863
7427.99 840
7428.80 833
7429.61 878
7430.43 842
7431.24 795
7432.05 813
7432.87 836
7433.68 859
7434.49 872
7435.31 829
7436.12 809
7436.94 822
7437.75 821
7438.56 831
7439.38 888
7440.19 882
7441.01 850
7441.82 897
7442.64 923
7443.45 915
7444.26 890
7445.08 856
7445.89 917
7446.71 921
7447.52 880
7448.34 909
7449.15 872
7449.97 838
7450.78 828
7451.59 810
7452.41 833
7453.22 840
7454.04 879
7454.85 896
7455.67 842
7456.48 818
7457.30 875
7458.11 837
7458.93 863
7459.74 825
7460.56 855
7461.38 865
7462.19 908
7463.01 857
7463.82 827
7464.64 836
7465.45 850
7466.27 886
7467.08 835
7467.90 892
7468.72 887
7469.53 862
7470.35 859
7471.16 840
7471.98 899
7472.79 881
7473.61 876
7474.43 881
7475.24 868
7476.06 849
7476.87 865
7477.69 908
7478.51 895
7479.32 895
7480.14 885
7480.96 874
7481.77 868
7482.59 909
7483.41 891
7484.22 903
7485.04 899
7485.85 880
7486.67 902
7487.49 889
7488.31 912
7489.12 919
7489.94 886
7490.76 844
7491.57 847
7492.39 833
7493.21 881
7494.02 861
7494.84 835
7495.66 848
7496.48 876
7497.29 865
7498.11 836
7498.93 854
7499.74 902
7500.56 912
7501.38 882
7502.20 916
7503.01 949
7503.83 935
7504.65 946
7505.47 917
7506.29 917
7507.10 920
7507.92 918
7508.74 930
7509.56 937
7510.37 942
7511.19 933
7512.01 965
7512.83 953
7513.65 922
7514.47 933
7515.28 967
7516.10 992
7516.92 996
7517.74 975
7518.56 969
7519.38 958
7520.19 915
7521.01 928
7521.83 957
7522.65 956
7523.47 914
7524.29 966
7525.11 918
7525.92 961
7526.74 978
7527.56 1002
7528.38 956
7529.20 936
7530.02 932
7530.84 944
7531.66 982
7532.48 1006
7533.30 991
7534.12 1021
7534.93 1030
7535.75 1070
7536.57 1019
7537.39 1015
7538.21 993
7539.03 1020
7539.85 999
7540.67 1010
7541.49 1034
7542.31 992
7543.13 998
7543.95 962
7544.77 972
7545.59 984
7546.41 1004
7547.23 1022
7548.05 955
7548.87 987
7549.69 1049
7550.51 998
7551.33 981
7552.15 1019
7552.97 1017
7553.79 1069
7554.61 1070
7555.43 1067
7556.25 1086
7557.07 1112
7557.89 1105
7558.71 1135
7559.53 1128
7560.36 1133
7561.18 1115
7562.00 1122
7562.82 1132
7563.64 1116
7564.46 1133
7565.28 1099
7566.10 1105
7566.92 1124
7567.74 1071
7568.56 1089
7569.39 1109
7570.21 1133
7571.03 1108
7571.85 1137
7572.67 1125
7573.49 1153
7574.31 1150
7575.14 1156
7575.96 1149
7576.78 1191
7577.60 1204
7578.42 1188
7579.24 1168
7580.06 1206
7580.89 1148
7581.71 1130
7582.53 1164
7583.35 1146
7584.17 1211
7585.00 1211
7585.82 1158
7586.64 1209
7587.46 1249
7588.29 1256
7589.11 1216
7589.93 1288
7590.75 1268
7591.57 1255
7592.40 1290
7593.22 1282
7594.04 1298
7594.86 1253
7595.69 1308
7596.51 1324
7597.33 1332
7598.15 1353
7598.98 1351
7599.80 1420
7600.62 1445
7601.45 1435
7602.27 1444
7603.09 1464
7603.92 1481
7604.74 1498
7605.56 1480
7606.38 1535
7607.21 1554
7608.03 1536
7608.85 1506
7609.68 1516
7610.50 1475
7611.32 1512
7612.15 1451
7612.97 1417
7613.80 1383
7614.62 1459
7615.44 1446
7616.27 1560
7617.09 1580
7617.91 1594
7618.74 1704
7619.56 1692
7620.39 1709
7621.21 1771
7622.03 1743
7622.86 1651
7623.68 1600
7624.51 1554
7625.33 1540
7626.15 1552
7626.98 1581
7627.80 1521
7628.63 1654
7629.45 1673
7630.28 1640
7631.10 1647
7631.93 1709
7632.75 1776
7633.58 1727
7634.40 1681
7635.22 1678
7636.05 1604
7636.87 1558
7637.70 1500
7638.52 1433
7639.35 1390
7640.17 1400
7641.00 1367
7641.82 1366
7642.65 1324
7643.47 1301
7644.30 1391
7645.13 1365
7645.95 1420
7646.78 1359
7647.60 1386
7648.43 1417
7649.25 1415
7650.08 1379
7650.90 1303
7651.73 1290
7652.55 1279
7653.38 1294
7654.21 1252
7655.03 1242
7655.86 1222
7656.68 1132
7657.51 1107
7658.34 1113
7659.16 1121
7659.99 1124
7660.81 1084
7661.64 1117
7662.47 1103
7663.29 1096
7664.12 1091
7664.95 1155
7665.77 1142
7666.60 1125
7667.42 1104
7668.25 1139
7669.08 1164
7669.90 1119
7670.73 1121
7671.56 1124
7672.38 1095
7673.21 1102
7674.04 1078
7674.87 1122
7675.69 1116
7676.52 1140
7677.35 1130
7678.17 1132
7679.00 1080
7679.83 1101
7680.65 1100
7681.48 1124
7682.31 1145
7683.14 1193
7683.96 1237
7684.79 1239
7685.62 1253
7686.45 1223
7687.27 1191
7688.10 1183
7688.93 1199
7689.76 1176
7690.58 1158
7691.41 1109
7692.24 1057
7693.07 1124
7693.90 1110
7694.72 1148
7695.55 1117
7696.38 1180
7697.21 1200
7698.04 1201
7698.86 1210
7699.69 1218
7700.52 1169
7701.35 1179
7702.18 1186
7703.01 1150
7703.83 1133
7704.66 1156
7705.49 1119
7706.32 1080
7707.15 1036
7707.98 1080
7708.81 1089
7709.63 1069
7710.46 1092
7711.29 1066
7712.12 1086
7712.95 1089
7713.78 1068
7714.61 1029
7715.44 1020
7716.27 1031
7717.10 1035
7717.93 987
7718.75 988
7719.58 1018
7720.41 983
7721.24 981
7722.07 979
7722.90 955
7723.73 954
7724.56 946
7725.39 933
7726.22 923
7727.05 944
7727.88 967
7728.71 974
7729.54 958
7730.37 943
7731.20 933
7732.03 924
7732.86 960
7733.69 972
7734.52 950
7735.35 929
7736.18 965
7737.01 935
7737.84 945
7738.67 963
7739.50 932
7740.33 895
7741.16 913
7741.99 939
7742.82 972
7743.65 951
7744.48 910
7745.31 958
7746.14 969
7746.98 972
7747.81 985
7748.64 1005
7749.47 1039
7750.30 1035
7751.13 992
7751.96 980
7752.79 959
7753.62 966
7754.45 958
7755.29 952
7756.12 930
7756.95 905
7757.78 873
7758.61 892
7759.44 870
7760.27 910
7761.11 914
7761.94 874
7762.77 910
7763.60 899
7764.43 908
7765.26 953
7766.10 947
7766.93 951
7767.76 969
7768.59 977
7769.42 994
7770.26 945
7771.09 945
7771.92 958
7772.75 931
7773.58 923
7774.42 916
7775.25 887
7776.08 965
7776.91 930
7777.75 889
7778.58 843
7779.41 925
7780.24 907
7781.08 885
7781.91 897
7782.74 881
7783.57 921
7784.41 871
7785.24 873
7786.07 878
7786.91 905
7787.74 858
7788.57 888
7789.40 881
7790.24 855
7791.07 860
7791.90 920
7792.74 915
7793.57 912
7794.40 907
7795.24 907
7796.07 907
7796.90 907
7797.74 924
7798.57 916
7799.40 937
7800.24 914
7801.07 874
7801.91 932
7802.74 986
7803.57 961
7804.41 940
7805.24 929
7806.07 948
7806.91 975
7807.74 939
7808.58 977
7809.41 1050
7810.25 1018
7811.08 976
7811.91 962
7812.75 1043
7813.58 1024
7814.42 1025
7815.25 1016
7816.09 1040
7816.92 1025
7817.75 1044
7818.59 1025
7819.42 1043
7820.26 1086
7821.09 1096
7821.93 1105
7822.76 1065
7823.60 1122
7824.43 1157
7825.27 1162
7826.10 1169
7826.94 1126
7827.77 1147
7828.61 1146
7829.44 1128
7830.28 1137
7831.11 1106
7831.95 1122
7832.78 1104
7833.62 1131
7834.46 1121
7835.29 1173
7836.13 1160
7836.96 1142
7837.80 1081
7838.63 1110
7839.47 1098
7840.31 1038
7841.14 1033
7841.98 1034
7842.81 1040
7843.65 1016
7844.48 979
7845.32 989
7846.16 964
7846.99 999
7847.83 994
7848.67 1013
7849.50 1004
7850.34 987
7851.17 950
7852.01 994
7852.85 943
7853.68 952
7854.52 953
7855.36 993
7856.19 1019
7857.03 1004
7857.87 1009
7858.70 1037
7859.54 1017
7860.38 1007
7861.21 993
7862.05 987
7862.89 996
7863.72 1019
7864.56 994
7865.40 1029
7866.24 995
7867.07 1014
7867.91 1020
7868.75 1056
7869.59 1056
7870.42 1042
7871.26 1063
7872.10 1123
7872.94 1089
7873.77 1145
7874.61 1137
7875.45 1167
7876.29 1204
7877.12 1298
7877.96 1283
7878.80 1355
7879.64 1408
7880.47 1420
7881.31 1421
7882.15 1422
7882.99 1407
7883.83 1409
7884.66 1337
7885.50 1301
7886.34 1231
7887.18 1202
7888.02 1241
7888.86 1219
7889.69 1163
7890.53 1158
7891.37 1174
7892.21 1166
7893.05 1180
7893.89 1195
7894.73 1226
7895.56 1163
7896.40 1195
7897.24 1156
7898.08 1113
7898.92 1131
7899.76 1084
7900.60 1056
7901.44 1085
7902.28 1082
7903.12 1067
7903.95 1049
7904.79 1031
7905.63 1045
7906.47 1016
7907.31 1024
7908.15 1003
7908.99 1032
7909.83 1031
7910.67 1036
7911.51 1016
7912.35 1028
7913.19 1023
7914.03 1032
7914.87 1088
7915.71 1071
7916.55 1019
7917.39 1107
7918.23 1059
7919.07 1073
7919.91 1101
7920.75 1093
7921.59 1074
7922.43 1054
7923.27 1014
7924.11 999
7924.95 1008
7925.79 983
7926.63 1027
7927.47 1040
7928.31 990
7929.15 993
7929.99 972
7930.83 967
7931.67 995
7932.51 965
7933.35 960
7934.19 978
7935.04 1018
7935.88 1009
7936.72 1032
7937.56 1033
7938.40 1020
7939.24 1021
7940.08 1032
7940.92 1016
7941.76 1026
7942.60 1014
7943.45 1035
7944.29 1072
7945.13 1066
7945.97 1073
7946.81 1085
7947.65 1055
7948.49 1114
7949.34 1103
7950.18 1102
7951.02 1144
7951.86 1138
7952.70 1188
7953.54 1212
7954.39 1236
7955.23 1312
7956.07 1322
7956.91 1296
7957.75 1232
7958.60 1255
7959.44 1246
7960.28 1258
7961.12 1215
7961.96 1176
7962.81 1160
7963.65 1194
7964.49 1200
7965.33 1222
7966.18 1227
7967.02 1222
7967.86 1254
7968.70 1257
7969.55 1294
7970.39 1259
7971.23 1299
7972.08 1238
7972.92 1208
7973.76 1212
7974.60 1196
7975.45 1168
7976.29 1187
7977.13 1174
7977.98 1135
7978.82 1128
7979.66 1037
7980.51 1048
7981.35 1037
7982.19 1011
7983.04 993
7983.88 963
7984.72 968
7985.57 986
7986.41 938
7987.25 917
7988.10 932
7988.94 915
7989.78 917
7990.63 947
7991.47 907
7992.32 905
7993.16 867
7994.00 870
7994.85 866
7995.69 884
7996.54 819
7997.38 857
7998.22 857
7999.07 814
7999.91 807
8000.76 829
8001.60 845
8002.45 864
8003.29 831
8004.13 811
8004.98 823
8005.82 816
8006.67 853
8007.51 828
8008.36 819
8009.20 853
8010.05 854
8010.89 861
8011.74 839
8012.58 850
8013.43 846
8014.27 882
8015.12 904
8015.96 777
8016.81 765
8017.65 822
8018.50 792
8019.34 809
8020.19 777
8021.03 800
8021.88 819
8022.72 815
8023.57 808
8024.41 811
8025.26 818
8026.11 804
8026.95 795
8027.80 790
8028.64 816
8029.49 798
8030.33 820
8031.18 795
8032.03 777
8032.87 793
8033.72 801
8034.56 770
8035.41 786
8036.26 787
8037.10 750
8037.95 783
8038.80 795
8039.64 815
8040.49 815
8041.34 821
8042.18 811
8043.03 799
8043.87 781
8044.72 785
8045.57 741
8046.41 753
8047.26 740
8048.11 747
8048.96 749
8049.80 774
8050.65 741
8051.50 751
8052.34 742
8053.19 744
8054.04 787
8054.88 770
8055.73 749
8056.58 770
8057.43 774
8058.27 771
8059.12 736
8059.97 734
8060.82 737
8061.66 724
8062.51 725
8063.36 753
8064.21 715
8065.05 701
8065.90 707
8066.75 718
8067.60 712
8068.44 739
8069.29 753
8070.14 714
8070.99 726
8071.84 713
8072.68 704
8073.53 686
8074.38 714
8075.23 692
8076.08 720
8076.93 699
8077.77 732
8078.62 714
8079.47 731
8080.32 713
8081.17 695
8082.02 702
8082.87 692
8083.71 699
8084.56 689
8085.41 699
8086.26 705
8087.11 726
8087.96 727
8088.81 710
8089.66 739
8090.51 743
8091.35 712
8092.20 742
8093.05 729
8093.90 700
8094.75 732
8095.60 717
8096.45 693
8097.30 752
8098.15 698
8099.00 765
8099.85 694
8100.70 730
8101.55 679
8102.40 718
8103.25 708
8104.10 710
8104.95 732
8105.80 721
8106.65 766
8107.50 744
8108.35 702
8109.20 718
8110.05 733
8110.90 713
8111.75 675
8112.60 727
8113.45 750
8114.30 706
8115.15 684
8116.00 722
8116.85 685
8117.70 719
8118.55 688
8119.40 745
8120.25 707
8121.10 729
8121.95 700
8122.80 711
8123.65 733
8124.50 735
8125.35 699
8126.20 730
8127.06 703
8127.91 727
8128.76 709
8129.61 714
8130.46 754
8131.31 742
8132.16 714
8133.01 711
8133.86 723
8134.72 744
8135.57 710
8136.42 728
8137.27 722
8138.12 716
8138.97 714
8139.83 729
8140.68 714
8141.53 708
8142.38 742
8143.23 741
8144.08 736
8144.94 720
8145.79 721
8146.64 687
8147.49 746
8148.34 702
8149.20 727
8150.05 714
8150.90 700
8151.75 705
8152.60 715
8153.46 744
8154.31 734
8155.16 727
8156.01 732
8156.87 746
8157.72 751
8158.57 766
8159.42 755
8160.28 737
8161.13 745
8161.98 715
8162.84 709
8163.69 740
8164.54 702
8165.39 663
8166.25 646
8167.10 645
8167.95 680
8168.81 707
8169.66 689
8170.51 715
8171.37 729
8172.22 708
8173.07 673
8173.93 676
8174.78 674
8175.63 696
8176.49 644
8177.34 666
8178.19 677
8179.05 707
8179.90 686
8180.76 657
8181.61 641
8182.46 701
8183.32 712
8184.17 672
8185.02 643
8185.88 665
8186.73 707
8187.59 713
8188.44 667
8189.30 648
8190.15 649
8191.00 694
8191.86 657
8192.71 657
8193.57 661
8194.42 654
8195.28 662
8196.13 665
8196.99 703
8197.84 682
8198.69 715
8199.55 679
8200.40 671
8201.26 690
8202.11 655
8202.97 645
8203.82 651
8204.68 631
8205.53 649
8206.39 662
8207.24 674
8208.10 692
8208.95 672
8209.81 660
8210.67 692
8211.52 652
8212.38 641
8213.23 672
8214.09 687
8214.94 654
8215.80 677
8216.65 665
8217.51 678
8218.37 674
8219.22 664
8220.08 641
8220.93 705
8221.79 689
8222.64 649
8223.50 673
8224.36 695
8225.21 676
8226.07 667
8226.92 687
8227.78 674
8228.64 654
8229.49 681
8230.35 674
8231.21 664
8232.06 692
8232.92 648
8233.78 668
8234.63 689
8235.49 654
8236.35 666
8237.20 700
8238.06 689
8238.92 701
8239.77 663
8240.63 672
8241.49 663
8242.34 694
8243.20 696
8244.06 662
8244.91 648
8245.77 660
8246.63 675
8247.49 692
8248.34 643
8249.20 644
8250.06 683
8250.92 678
8251.77 683
8252.63 701
8253.49 708
8254.35 700
8255.20 690
8256.06 701
8256.92 669
8257.78 688
8258.63 646
8259.49 679
8260.35 703
8261.21 726
8262.07 693
8262.92 700
8263.78 685
8264.64 694
8265.50 719
8266.36 739
8267.22 719
8268.07 686
8268.93 742
8269.79 733
8270.65 760
8271.51 740
8272.37 748
8273.22 756
8274.08 775
8274.94 760
8275.80 751
8276.66 766
8277.52 702
8278.38 773
8279.24 794
8280.09 822
8280.95 820
8281.81 803
8282.67 770
8283.53 795
8284.39 754
8285.25 742
8286.11 751
8286.97 782
8287.83 742
8288.69 754
8289.55 726
8290.41 704
8291.26 727
8292.12 760
8292.98 770
8293.84 763
8294.70 785
8295.56 771
8296.42 760
8297.28 755
8298.14 751
8299.00 753
8299.86 748
8300.72 753
8301.58 713
8302.44 765
8303.30 713
8304.16 710
8305.02 733
8305.88 735
8306.74 720
8307.60 755
8308.46 726
8309.33 717
8310.19 706
8311.05 701
8311.91 733
8312.77 714
8313.63 676
8314.49 690
8315.35 683
8316.21 712
8317.07 696
8317.93 696
8318.79 732
8319.65 714
8320.52 695
8321.38 706
8322.24 728
8323.10 723
8323.96 760
8324.82 678
8325.68 699
8326.54 719
8327.41 709
8328.27 740
8329.13 725
8329.99 706
8330.85 690
8331.71 702
8332.57 690
8333.44 715
8334.30 723
8335.16 750
8336.02 740
8336.88 724
8337.75 727
8338.61 717
8339.47 692
8340.33 726
8341.19 753
8342.06 730
8342.92 740
8343.78 724
8344.64 769
8345.50 776
8346.37 792
8347.23 781
8348.09 781
8348.95 792
8349.82 848
8350.68 802
8351.54 804
8352.40 859
8353.27 846
8354.13 825
8354.99 771
8355.86 748
8356.72 770
8357.58 785
8358.45 744
8359.31 696
8360.17 720
8361.03 710
8361.90 753
8362.76 746
8363.62 731
8364.49 721
8365.35 737
8366.21 737
8367.08 775
8367.94 730
8368.80 726
8369.67 757
8370.53 774
8371.40 754
8372.26 743
8373.12 744
8373.99 714
8374.85 747
8375.71 728
8376.58 778
8377.44 767
8378.31 778
8379.17 800
8380.03 783
8380.90 729
8381.76 731
8382.63 755
8383.49 769
8384.36 763
8385.22 740
8386.08 780
8386.95 790
8387.81 765
8388.68 800
8389.54 803
8390.41 819
8391.27 793
8392.14 831
8393.00 789
8393.87 760
8394.73 780
8395.60 788
8396.46 792
8397.33 804
8398.19 776
8399.06 814
8399.92 833
8400.79 818
8401.65 798
8402.52 788
8403.38 793
8404.25 755
8405.11 811
8405.98 765
8406.84 805
8407.71 802
8408.58 826
8409.44 817
8410.31 789
8411.17 821
8412.04 798
8412.90 819
8413.77 818
8414.64 807
8415.50 816
8416.37 869
8417.23 824
8418.10 837
8418.97 827
8419.83 886
8420.70 863
8421.56 886
8422.43 907
8423.30 899
8424.16 906
8425.03 925
8425.90 911
8426.76 922
8427.63 932
8428.50 885
8429.36 911
8430.23 898
8431.10 931
8431.96 949
8432.83 956
8433.70 935
8434.56 895
8435.43 937
8436.30 937
8437.16 944
8438.03 928
8438.90 952
8439.77 1021
8440.63 983
8441.50 992
8442.37 1019
8443.24 1026
8444.10 1031
8444.97 1018
8445.84 1088
8446.71 1107
8447.57 1144
8448.44 1146
8449.31 1149
8450.18 1154
8451.04 1154
8451.91 1167
8452.78 1172
8453.65 1263
8454.52 1307
8455.38 1365
8456.25 1405
8457.12 1485
8457.99 1490
8458.86 1488
8459.72 1479
8460.59 1389
8461.46 1323
8462.33 1308
8463.20 1313
8464.07 1241
8464.93 1192
8465.80 1215
8466.67 1152
8467.54 1108
8468.41 1124
8469.28 1051
8470.15 1069
8471.02 1098
8471.88 1072
8472.75 1074
8473.62 1054
8474.49 1041
8475.36 1067
8476.23 1034
8477.10 978
8477.97 1017
8478.84 1028
8479.71 987
8480.58 998
8481.44 1047
8482.31 1015
8483.18 1052
8484.05 1028
8484.92 1022
8485.79 997
8486.66 996
8487.53 989
8488.40 988
8489.27 920
8490.14 888
8491.01 930
8491.88 907
8492.75 911
8493.62 947
8494.49 948
8495.36 934
8496.23 900
8497.10 910
8497.97 902
8498.84 951
8499.71 929
8500.58 904
8501.45 917
8502.32 934
8503.19 940
8504.06 947
8504.93 948
8505.80 907
8506.67 896
8507.55 943
8508.42 933
8509.29 931
8510.16 957
8511.03 966
8511.90 944
8512.77 966
8513.64 940
8514.51 938
8515.38 973
8516.25 974
8517.13 968
8518.00 940
8518.87 977
8519.74 979
8520.61 956
8521.48 972
8522.35 1043
8523.23 1066
8524.10 1072
8524.97 1135
8525.84 1131
8526.71 1191
8527.58 1173
8528.46 1156
8529.33 1131
8530.20 1092
8531.07 1085
8531.94 1059
8532.81 1054
8533.69 1085
8534.56 1076
8535.43 1031
8536.30 1018
8537.18 979
8538.05 936
8538.92 979
8539.79 983
8540.66 973
8541.54 930
8542.41 945
8543.28 947
8544.15 949
8545.03 933
8545.90 910
8546.77 900
8547.64 909
8548.52 924
8549.39 947
8550.26 981
8551.14 1005
8552.01 1092
8552.88 1127
8553.76 1172
8554.63 1191
8555.50 1244
8556.37 1243
8557.25 1204
8558.12 1207
8558.99 1175
8559.87 1090
8560.74 1064
8561.61 1051
8562.49 999
8563.36 984
8564.24 944
8565.11 971
8565.98 908
8566.86 905
8567.73 903
8568.60 865
8569.48 882
8570.35 877
8571.23 890
8572.10 878
8572.97 850
8573.85 827
8574.72 844
8575.60 854
8576.47 818
8577.34 857
8578.22 832
8579.09 855
8579.97 878
8580.84 894
8581.72 882
8582.59 885
8583.47 904
8584.34 860
8585.21 861
8586.09 901
8586.96 909
8587.84 891
8588.71 892
8589.59 890
8590.46 921
8591.34 931
8592.21 914
8593.09 912
8593.96 920
8594.84 942
8595.71 933
8596.59 947
8597.46 957
8598.34 938
8599.22 903
8600.09 923
8600.97 982
8601.84 987
8602.72 973
8603.59 953
8604.47 922
8605.34 1002
8606.22 946
8607.10 943
8607.97 964
8608.85 991
8609.72 1000
8610.60 961
8611.47 993
8612.35 1000
8613.23 993
8614.10 1011
8614.98 998
8615.86 986
8616.73 1015
8617.61 1067
8618.48 1061
8619.36 1076
8620.24 1084
8621.11 1128
8621.99 1047
8622.87 1060
8623.74 1101
8624.62 1096
8625.50 1099
8626.37 1094
8627.25 1119
8628.13 1121
8629.00 1137
8629.88 1138
8630.76 1134
8631.64 1139
8632.51 1120
8633.39 1072
8634.27 1106
8635.14 1141
8636.02 1108
8636.90 1108
8637.78 1149
8638.65 1148
8639.53 1149
8640.41 1106
8641.29 1132
8642.16 1219
8643.04 1191
8643.92 1202
8644.80 1201
8645.67 1262
8646.55 1265
8647.43 1271
8648.31 1256
8649.18 1297
8650.06 1335
8650.94 1395
8651.82 1376
8652.70 1316
8653.58 1312
8654.45 1341
8655.33 1348
8656.21 1305
8657.09 1332
8657.97 1388
8658.84 1416
8659.72 1429
8660.60 1411
8661.48 1550
8662.36 1652
8663.24 1733
8664.12 1824
8664.99 1876
8665.87 1939
8666.75 1847
8667.63 1844
8668.51 1826
8669.39 1734
8670.27 1678
8671.15 1669
8672.03 1653
8672.91 1600
8673.78 1599
8674.66 1593
8675.54 1629
8676.42 1560
8677.30 1517
8678.18 1468
8679.06 1473
8679.94 1445
8680.82 1414
8681.70 1326
8682.58 1349
8683.46 1287
8684.34 1314
8685.22 1338
8686.10 1353
8686.98 1387
8687.86 1470
8688.74 1496
8689.62 1636
8690.50 1746
8691.38 1898
8692.26 2031
8693.14 2125
8694.02 2141
8694.90 2120
8695.78 2019
8696.66 1932
8697.54 1795
8698.42 1616
8699.30 1597
8700.18 1541
8701.06 1451
8701.94 1384
8702.82 1340
8703.70 1304
8704.58 1247
8705.46 1229
8706.34 1147
8707.23 1120
8708.11 1133
8708.99 1123
8709.87 1093
8710.75 1067
8711.63 1059
8712.51 1054
8713.39 1042
8714.27 982
8715.16 975
8716.04 979
8716.92 962
8717.80 991
8718.68 972
8719.56 990
8720.44 987
8721.33 988
8722.21 980
8723.09 961
8723.97 956
8724.85 971
8725.73 973
8726.62 968
8727.50 977
8728.38 1023
8729.26 989
8730.14 1026
8731.03 969
8731.91 1001
8732.79 993
8733.67 956
8734.55 944
8735.44 935
8736.32 964
8737.20 971
8738.08 987
8738.97 973
8739.85 946
8740.73 969
8741.61 1022
8742.50 1025
8743.38 981
8744.26 1001
8745.14 1012
8746.03 971
8746.91 971
8747.79 990
8748.68 996
8749.56 982
8750.44 1001
8751.33 1007
8752.21 1005
8753.09 1049
8753.97 1068
8754.86 1099
8755.74 1074
8756.62 1109
8757.51 1124
8758.39 1154
8759.28 1142
8760.16 1148
8761.04 1148
8761.93 1146
8762.81 1188
8763.69 1114
8764.58 1086
8765.46 1052
8766.34 1075
8767.23 1038
8768.11 1009
8769.00 1036
8769.88 1045
8770.76 975
8771.65 1007
8772.53 1020
8773.42 1009
8774.30 976
8775.19 976
8776.07 993
8776.95 1026
8777.84 946
8778.72 951
8779.61 948
8780.49 951
8781.38 965
8782.26 924
8783.15 898
8784.03 925
8784.92 914
8785.80 956
8786.69 1002
8787.57 958
8788.46 964
8789.34 945
8790.23 980
8791.11 959
8792.00 934
8792.88 929
8793.77 952
8794.65 867
8795.54 889
8796.42 937
8797.31 926
8798.19 932
8799.08 907
8799.96 859
8800.85 902
8801.74 841
8802.62 846
8803.51 860
8804.39 826
8805.28 842
8806.16 847
8807.05 876
8807.94 899
8808.82 873
8809.71 913
8810.59 893
8811.48 868
8812.37 916
8813.25 884
8814.14 869
8815.03 903
8815.91 934
8816.80 934
8817.68 922
8818.57 930
8819.46 898
8820.34 914
8821.23 908
8822.12 910
8823.00 921
8823.89 882
8824.78 901
8825.66 881
8826.55 923
8827.44 913
8828.33 940
8829.21 914
8830.10 912
8830.99 966
8831.87 898
8832.76 858
8833.65 838
8834.54 880
8835.42 870
8836.31 840
8837.20 889
8838.08 822
8838.97 808
8839.86 843
8840.75 875
8841.64 828
8842.52 850
8843.41 883
8844.30 873
8845.19 853
8846.07 871
8846.96 860
8847.85 788
8848.74 783
8849.63 822
8850.51 817
8851.40 804
8852.29 784
8853.18 765
8854.07 782
8854.96 763
8855.84 742
8856.73 808
8857.62 780
8858.51 769
8859.40 738
8860.29 746
8861.17 754
8862.06 710
8862.95 763
8863.84 757
8864.73 750
8865.62 785
8866.51 776
8867.40 787
8868.29 814
8869.17 784
8870.06 744
8870.95 758
8871.84 804
8872.73 760
8873.62 760
8874.51 736
8875.40 727
8876.29 750
8877.18 729
8878.07 730
8878.96 728
8879.85 704
8880.74 737
8881.63 716
8882.51 715
8883.40 737
8884.29 699
8885.18 756
8886.07 800
8886.96 754
8887.85 747
8888.74 754
8889.63 766
8890.52 781
8891.41 745
8892.30 761
8893.19 738
8894.09 766
8894.98 755
8895.87 704
8896.76 697
8897.65 740
8898.54 722
8899.43 677
8900.32 663
8901.21 718
8902.10 702
8902.99 670
8903.88 707
8904.77 682
8905.66 679
8906.55 705
8907.44 688
8908.34 682
8909.23 706
8910.12 702
8911.01 688
8911.90 644
8912.79 665
8913.68 673
8914.57 679
8915.47 672
8916.36 673
8917.25 684
8918.14 688
8919.03 672
8919.92 651
8920.81 657
8921.71 659
8922.60 660
8923.49 646
8924.38 616
8925.27 663
8926.16 654
8927.06 673
8927.95 671
8928.84 646
8929.73 659
8930.62 664
8931.52 649
8932.41 646
8933.30 655
8934.19 643
8935.09 644
8935.98 636
8936.87 643
8937.76 626
8938.66 630
8939.55 622
8940.44 632
8941.33 618
8942.23 641
8943.12 653
8944.01 624
8944.90 619
8945.80 650
8946.69 613
8947.58 635
8948.48 645
8949.37 626
8950.26 622
8951.16 605
8952.05 640
8952.94 635
8953.84 644
8954.73 656
8955.62 629
8956.52 608
8957.41 641
8958.30 653
8959.20 656
8960.09 615
8960.98 639
8961.88 631
8962.77 594
8963.66 626
8964.56 623
8965.45 637
8966.35 665
8967.24 619
8968.13 622
8969.03 603
8969.92 605
8970.82 611
8971.71 614
8972.60 606
8973.50 615
8974.39 639
8975.29 635
8976.18 677
8977.08 614
8977.97 629
8978.87 631
8979.76 633
8980.65 627
8981.55 618
8982.44 622
8983.34 658
8984.23 635
8985.13 660
8986.02 636
8986.92 631
8987.81 618
8988.71 613
8989.60 623
8990.50 635
8991.39 633
8992.29 614
8993.18 576
8994.08 635
8994.97 598
8995.87 614
8996.76 648
8997.66 667
8998.56 621
8999.45 626
9000.35 638
9001.24 609
9002.14 637
9003.03 614
9003.93 635
9004.83 633
9005.72 619
9006.62 608
9007.51 617
9008.41 619
9009.31 653
9010.20 646
9011.10 636
9011.99 637
9012.89 607
9013.79 626
9014.68 635
9015.58 624
9016.48 655
9017.37 666
9018.27 627
9019.16 605
9020.06 620
9020.96 646
9021.85 641
9022.75 657
9023.65 629
9024.54 616
9025.44 665
9026.34 690
9027.24 666
9028.13 632
9029.03 632
9029.93 639
9030.82 622
9031.72 587
9032.62 576
9033.52 611
9034.41 634
9035.31 661
9036.21 611
9037.10 618
9038.00 608
9038.90 604
9039.80 656
9040.69 652
9041.59 665
9042.49 643
9043.39 651
9044.29 639
9045.18 649
9046.08 638
9046.98 661
9047.88 643
9048.78 643
9049.67 655
9050.57 677
9051.47 673
9052.37 681
9053.27 668
9054.16 699
9055.06 671
9055.96 678
9056.86 656
9057.76 683
9058.66 683
9059.55 688
9060.45 660
9061.35 656
9062.25 727
9063.15 714
9064.05 714
9064.95 704
9065.85 696
9066.74 709
9067.64 707
9068.54 660
9069.44 680
9070.34 669
9071.24 654
9072.14 695
9073.04 718
9073.94 699
9074.84 694
9075.74 705
9076.64 684
9077.53 712
9078.43 655
9079.33 700
9080.23 699
9081.13 659
9082.03 659
9082.93 644
9083.83 664
9084.73 678
9085.63 674
9086.53 685
9087.43 690
9088.33 672
9089.23 697
9090.13 703
9091.03 690
9091.93 676
9092.83 711
9093.73 674
9094.63 677
9095.53 684
9096.43 713
9097.33 711
9098.23 697
9099.13 672
9100.04 697
9100.94 659
9101.84 630
9102.74 660
9103.64 669
9104.54 654
9105.44 670
9106.34 705
9107.24 681
9108.14 669
9109.04 700
9109.94 664
9110.85 661
9111.75 646
9112.65 674
9113.55 687
9114.45 635
9115.35 631
9116.25 637
9117.15 637
9118.06 680
9118.96 670
9119.86 678
9120.76 632
9121.66 648
9122.56 646
9123.46 696
9124.37 641
9125.27 672
9126.17 682
9127.07 677
9127.97 680
9128.88 655
9129.78 678
9130.68 657
9131.58 636
9132.48 650
9133.39 622
9134.29 662
9135.19 627
9136.09 627
9137.00 701
9137.90 673
9138.80 663
9139.70 613
9140.61 636
9141.51 623
9142.41 584
9143.31 602
9144.22 638
9145.12 656
9146.02 600
9146.92 586
9147.83 590
9148.73 637
9149.63 646
9150.54 621
9151.44 637
9152.34 620
9153.25 642
9154.15 655
9155.05 621
9155.96 642
9156.86 677
9157.76 659
9158.67 685
9159.57 634
9160.47 639
9161.38 635
9162.28 632
9163.18 665
9164.09 628
9164.99 652
9165.90 615
9166.80 625
9167.70 630
9168.61 632
9169.51 632
9170.42 635
9171.32 653
9172.22 663
9173.13 651
9174.03 646
9174.94 637
9175.84 632
9176.74 677
9177.65 639
9178.55 626
9179.46 615
9180.36 650
9181.27 646
9182.17 679
9183.08 640
9183.98 662
9184.89 632
9185.79 633
9186.70 635
9187.60 614
9188.51 635
9189.41 654
9190.32 643
9191.22 635
9192.13 637
9193.03 654
9193.94 652
9194.84 683
9195.75 634
9196.65 625
9197.56 691
9198.46 685
9199.37 680
9200.27 639
9201.18 658
9202.08 693
9202.99 664
9203.90 654
9204.80 640
9205.71 652
9206.61 686
9207.52 627
9208.42 626
9209.33 619
9210.24 636
9211.14 627
9212.05 622
9212.95 649
9213.86 668
9214.77 618
9215.67 613
9216.58 626
9217.49 660
9218.39 634
9219.30 667
9220.21 662
9221.11 635
9222.02 657
9222.93 637
9223.83 630
9224.74 630
9225.65 651
9226.55 634
9227.46 634
9228.37 636
9229.27 622
9230.18 623
9231.09 630
9231.99 606
9232.90 619
9233.81 562
9234.72 594
9235.62 595
9236.53 621
9237.44 593
9238.34 637
9239.25 626
9240.16 658
9241.07 619
9241.97 607
9242.88 618
9243.79 630
9244.70 617
9245.61 595
9246.51 618
9247.42 612
9248.33 628
9249.24 612
9250.14 593
9251.05 617
9251.96 612
9252.87 623
9253.78 632
9254.69 597
9255.59 591
9256.50 615
9257.41 607
9258.32 597
9259.23 622
9260.14 645
9261.04 607
9261.95 620
9262.86 614
9263.77 612
9264.68 607
9265.59 626
9266.50 612
9267.40 614
9268.31 571
9269.22 593
9270.13 614
9271.04 608
9271.95 582
9272.86 612
9273.77 595
9274.68 618
9275.59 617
9276.49 632
9277.40 605
9278.31 594
9279.22 632
9280.13 607
9281.04 595
9281.95 572
9282.86 604
9283.77 620
9284.68 626
9285.59 658
9286.50 629
9287.41 626
9288.32 601
9289.23 613
9290.14 589
9291.05 581
9291.96 583
9292.87 612
9293.78 594
9294.69 592
9295.60 613
9296.51 637
9297.42 624
9298.33 610
9299.24 638
9300.15 670
9301.06 622
9301.97 642
9302.88 632
9303.79 595
9304.70 634
9305.61 644
9306.53 643
9307.44 648
9308.35 634
9309.26 632
9310.17 689
9311.08 690
9311.99 671
9312.90 693
9313.81 645
9314.72 635
9315.63 620
9316.55 654
9317.46 631
9318.37 645
9319.28 622
9320.19 636
9321.10 596
9322.01 611
9322.93 625
9323.84 611
9324.75 614
9325.66 671
9326.57 661
9327.48 621
9328.40 627
9329.31 620
9330.22 617
9331.13 595
9332.04 629
9332.96 644
9333.87 668
9334.78 665
9335.69 659
9336.60 624
9337.52 639
9338.43 637
9339.34 617
9340.25 640
9341.17 661
9342.08 625
9342.99 641
9343.90 650
9344.82 628
9345.73 638
9346.64 604
9347.55 629
9348.47 620
9349.38 630
9350.29 586
9351.21 575
9352.12 623
9353.03 585
9353.94 603
9354.86 623
9355.77 653
9356.68 633
9357.60 620
9358.51 591
9359.42 591
9360.34 584
9361.25 586
9362.16 591
9363.08 626
9363.99 603
9364.90 605
9365.82 638
9366.73 613
9367.65 604
9368.56 594
9369.47 580
9370.39 568
9371.30 577
9372.21 579
9373.13 604
9374.04 597
9374.96 610
9375.87 643
9376.79 614
9377.70 651
9378.61 631
9379.53 599
9380.44 657
9381.36 637
9382.27 655
9383.19 628
9384.10 630
9385.01 626
9385.93 640
9386.84 637
9387.76 603
9388.67 631
9389.59 670
9390.50 663
9391.42 663
9392.33 655
9393.25 672
9394.16 668
9395.08 686
9395.99 662
9396.91 678
9397.82 672
9398.74 684
9399.65 654
9400.57 637
9401.48 613
9402.40 640
9403.32 657
9404.23 634
9405.15 639
9406.06 616
9406.98 628
9407.89 632
9408.81 614
9409.73 657
9410.64 641
9411.56 661
9412.47 656
9413.39 625
9414.30 599
9415.22 621
9416.14 620
9417.05 636
9417.97 637
9418.89 649
9419.80 655
9420.72 646
9421.63 644
9422.55 607
9423.47 603
9424.38 623
9425.30 648
9426.22 620
9427.13 637
9428.05 653
9428.97 643
9429.88 636
9430.80 650
9431.72 654
9432.63 663
9433.55 630
9434.47 672
9435.38 614
9436.30 640
9437.22 666
9438.14 635
9439.05 651
9439.97 667
9440.89 720
9441.81 683
9442.72 706
9443.64 673
9444.56 698
9445.47 699
9446.39 676
9447.31 709
9448.23 695
9449.15 731
9450.06 692
9450.98 711
9451.90 675
9452.82 699
9453.73 695
9454.65 699
9455.57 664
9456.49 656
9457.41 662
9458.32 665
9459.24 658
9460.16 641
9461.08 655
9462.00 655
9462.92 669
9463.83 659
9464.75 637
9465.67 633
9466.59 659
9467.51 686
9468.43 674
9469.35 671
9470.26 685
9471.18 691
9472.10 657
9473.02 675
9473.94 700
9474.86 665
9475.78 666
9476.70 681
9477.62 688
9478.54 712
9479.45 673
9480.37 685
9481.29 713
9482.21 716
9483.13 706
9484.05 699
9484.97 660
9485.89 667
9486.81 666
9487.73 689
9488.65 721
9489.57 686
9490.49 700
9491.41 672
9492.33 670
9493.25 675
9494.17 700
9495.09 698
9496.01 710
9496.93 691
9497.85 674
9498.77 694
9499.69 683
9500.61 687
9501.53 712
9502.45 694
9503.37 682
9504.29 722
9505.21 698
9506.13 727
9507.05 704
9507.97 713
9508.89 691
9509.81 732
9510.73 719
9511.65 720
9512.57 689
9513.49 705
9514.42 721
9515.34 753
9516.26 712
9517.18 721
9518.10 741
9519.02 757
9519.94 737
9520.86 794
9521.78 798
9522.71 784
9523.63 806
9524.55 787
9525.47 806
9526.39 770
9527.31 772
9528.23 766
9529.16 796
9530.08 775
9531.00 769
9531.92 731
9532.84 778
9533.76 788
9534.69 753
9535.61 728
9536.53 728
9537.45 756
9538.37 772
9539.30 771
9540.22 774
9541.14 757
9542.06 778
9542.98 795
9543.91 789
9544.83 797
9545.75 792
9546.67 788
9547.60 852
9548.52 838
9549.44 808
9550.36 795
9551.29 817
9552.21 810
9553.13 837
9554.06 785
9554.98 790
9555.90 841
9556.82 847
9557.75 847
9558.67 853
9559.59 877
9560.52 873
9561.44 886
9562.36 849
9563.29 873
9564.21 836
9565.13 874
9566.06 875
9566.98 860
9567.90 888
9568.83 892
9569.75 924
9570.67 933
9571.60 930
9572.52 925
9573.44 925
9574.37 920
9575.29 932
9576.22 918
9577.14 966
9578.06 997
9578.99 993
9579.91 959
9580.84 965
9581.76 957
9582.68 960
9583.61 1013
9584.53 1005
9585.46 973
9586.38 984
9587.31 959
9588.23 966
9589.15 967
9590.08 979
9591.00 1012
9591.93 981
9592.85 1017
9593.78 1047
9594.70 1054
9595.63 1067
9596.55 1094
9597.48 1114
9598.40 1133
9599.33 1188
9600.25 1161
9601.18 1195
9602.10 1161
9603.03 1147
9603.95 1180
9604.88 1123
9605.80 1124
9606.73 1125
9607.65 1130
9608.58 1126
9609.50 1149
9610.43 1076
9611.35 1128
9612.28 1114
9613.21 1116
9614.13 1107
9615.06 1120
9615.98 1074
9616.91 1103
9617.84 1083
9618.76 1068
9619.69 1108
9620.61 1065
9621.54 1078
9622.47 1070
9623.39 1086
9624.32 1101
9625.24 1126
9626.17 1111
9627.10 1117
9628.02 1145
9628.95 1130
9629.88 1132
9630.80 1147
9631.73 1159
9632.65 1141
9633.58 1135
9634.51 1157
9635.43 1149
9636.36 1176
9637.29 1188
9638.22 1230
9639.14 1235
9640.07 1229
9641.00 1289
9641.92 1254
9642.85 1298
9643.78 1320
9644.70 1275
9645.63 1312
9646.56 1328
9647.49 1307
9648.41 1327
9649.34 1311
9650.27 1312
9651.20 1319
9652.12 1317
9653.05 1330
9653.98 1312
9654.91 1317
9655.83 1259
9656.76 1281
9657.69 1284
9658.62 1313
9659.55 1315
9660.47 1343
9661.40 1369
9662.33 1356
9663.26 1304
9664.19 1339
9665.11 1377
9666.04 1345
9666.97 1396
9667.90 1410
9668.83 1390
9669.75 1381
9670.68 1411
9671.61 1408
9672.54 1407
9673.47 1450
9674.40 1409
9675.33 1390
9676.25 1398
9677.18 1429
9678.11 1425
9679.04 1504
9679.97 1412
9680.90 1443
9681.83 1459
9682.76 1479
9683.69 1483
9684.61 1510
9685.54 1443
9686.47 1470
9687.40 1490
9688.33 1462
9689.26 1492
9690.19 1511
9691.12 1496
9692.05 1495
9692.98 1450
9693.91 1549
9694.84 1610
9695.77 1560
9696.70 1615
9697.63 1713
9698.56 1710
9699.49 1747
9700.42 1702
9701.35 1737
9702.28 1698
9703.21 1689
9704.14 1689
9705.07 1656
9706.00 1594
9706.93 1568
9707.86 1564
9708.79 1525
9709.72 1540
9710.65 1535
9711.58 1572
9712.51 1627
9713.44 1654
9714.37 1636
9715.30 1644
9716.23 1673
9717.16 1707
9718.09 1671
9719.02 1639
9719.95 1564
9720.88 1552
9721.81 1530
9722.75 1469
9723.68 1397
9724.61 1391
9725.54 1338
9726.47 1317
9727.40 1326
9728.33 1341
9729.26 1297
9730.19 1307
9731.13 1335
9732.06 1290
9732.99 1338
9733.92 1308
9734.85 1303
9735.78 1338
9736.71 1283
9737.65 1259
9738.58 1274
9739.51 1201
9740.44 1217
9741.37 1183
9742.30 1196
9743.24 1224
9744.17 1205
9745.10 1209
9746.03 1221
9746.96 1245
9747.90 1194
9748.83 1188
9749.76 1176
9750.69 1200
9751.63 1179
9752.56 1157
9753.49 1169
9754.42 1137
9755.36 1140
9756.29 1135
9757.22 1171
9758.15 1140
9759.09 1151
9760.02 1137
9760.95 1178
9761.88 1180
9762.82 1187
9763.75 1154
9764.68 1145
9765.62 1182
9766.55 1164
9767.48 1182
9768.41 1141
9769.35 1157
9770.28 1152
9771.21 1176
9772.15 1159
9773.08 1195
9774.01 1200
9774.95 1217
9775.88 1170
9776.81 1176
9777.75 1158
9778.68 1131
9779.62 1195
9780.55 1200
9781.48 1163
9782.42 1186
9783.35 1242
9784.28 1235
9785.22 1229
9786.15 1230
9787.09 1201
9788.02 1227
9788.95 1186
9789.89 1179
9790.82 1231
9791.76 1184
9792.69 1181
9793.63 1176
9794.56 1206
9795.49 1208
9796.43 1217
9797.36 1189
9798.30 1182
9799.23 1237
9800.17 1243
9801.10 1208
9802.04 1193
9802.97 1163
9803.91 1093
9804.84 1108
9805.78 1083
9806.71 1041
9807.65 1028
9808.58 1089
9809.52 1022
9810.45 979
9811.39 955
9812.32 931
9813.26 973
9814.19 987
9815.13 942
9816.06 933
9817.00 911
9817.93 962
9818.87 935
9819.80 881
9820.74 880
9821.68 884
9822.61 886
9823.55 856
9824.48 856
9825.42 894
9826.35 891
9827.29 885
9828.23 870
9829.16 862
9830.10 858
9831.03 849
9831.97 882
9832.91 864
9833.84 853
9834.78 851
9835.72 862
9836.65 877
9837.59 825
9838.52 823
9839.46 858
9840.40 838
9841.33 849
9842.27 823
9843.21 824
9844.14 838
9845.08 856
9846.02 846
9846.95 815
9847.89 829
9848.83 855
9849.77 836
9850.70 860
9851.64 878
9852.58 849
9853.51 826
9854.45 838
9855.39 855
9856.33 837
9857.26 852
9858.20 842
9859.14 829
9860.08 816
9861.01 838
9861.95 838
9862.89 817
9863.83 842
9864.76 813
9865.70 836
9866.64 806
9867.58 819
9868.51 804
9869.45 828
9870.39 812
9871.33 833
9872.27 816
9873.20 801
9874.14 835
9875.08 837
9876.02 845
9876.96 822
9877.90 828
9878.83 828
9879.77 847
9880.71 796
9881.65 839
9882.59 822
9883.53 820
9884.47 782
9885.40 790
9886.34 779
9887.28 793
9888.22 816
9889.16 804
9890.10 797
9891.04 790
9891.98 800
9892.91 804
9893.85 830
9894.79 805
9895.73 781
9896.67 763
9897.61 781
9898.55 768
9899.49 774
9900.43 787
9901.37 789
9902.31 769
9903.25 765
9904.19 778
9905.13 774
9906.07 740
9907.01 780
9907.95 782
9908.89 755
9909.83 786
9910.77 794
9911.71 750
9912.65 783
9913.59 771
9914.53 771
9915.47 774
9916.41 769
9917.35 799
9918.29 799
9919.23 797
9920.17 748
9921.11 815
9922.05 838
9922.99 823
9923.93 826
9924.87 883
9925.81 909
9926.75 916
9927.69 925
9928.63 920
9929.57 858
9930.51 902
9931.45 888
9932.39 876
9933.34 844
9934.28 844
9935.22 869
9936.16 809
9937.10 786
9938.04 804
9938.98 779
9939.92 764
9940.87 753
9941.81 723
9942.75 724
9943.69 738
9944.63 788
9945.57 777
9946.51 806
9947.46 845
9948.40 842
9949.34 840
9950.28 861
9951.22 876
9952.16 876
9953.11 864
9954.05 865
9954.99 825
9955.93 803
9956.87 834
9957.82 814
9958.76 765
9959.70 766
9960.64 772
9961.59 731
9962.53 773
9963.47 712
9964.41 718
9965.35 702
9966.30 749
9967.24 736
9968.18 715
9969.13 695
9970.07 695
9971.01 678
9971.95 704
9972.90 674
9973.84 654
9974.78 682
9975.73 686
9976.67 679
9977.61 674
9978.55 673
9979.50 665
9980.44 638
9981.38 638
9982.33 634
9983.27 647
9984.21 675
9985.16 698
9986.10 669
9987.04 638
9987.99 667
9988.93 718
9989.88 632
9990.82 656
9991.76 663
9992.71 669
9993.65 651
9994.59 655
9995.54 659
9996.48 651
9997.43 648
9998.37 638
9999.31 623
10000.26 609
10001.20 658
10002.15 655
10003.09 655
10004.04 653
10004.98 646
10005.92 651
10006.87 667
10007.81 661
10008.76 643
10009.70 630
10010.65 648
10011.59 687
10012.54 662
10013.48 653
10014.43 658
10015.37 669
10016.32 656
10017.26 668
10018.21 649
10019.15 659
10020.10 652
10021.04 681
10021.99 675
10022.93 646
10023.88 660
10024.82 653
10025.77 668
10026.71 691
10027.66 686
10028.60 683
10029.55 675
10030.49 647
10031.44 654
10032.39 650
10033.33 633
10034.28 626
10035.22 642
10036.17 653
10037.11 639
10038.06 650
10039.01 701
10039.95 635
10040.90 680
10041.84 684
10042.79 660
10043.74 647
10044.68 661
10045.63 684
10046.58 652
10047.52 652
10048.47 606
10049.41 629
10050.36 651
10051.31 631
10052.25 619
10053.20 635
10054.15 638
10055.09 638
10056.04 616
10056.99 623
10057.93 642
10058.88 629
10059.83 618
10060.78 636
10061.72 653
10062.67 644
10063.62 637
10064.56 627
10065.51 637
10066.46 602
10067.41 633
10068.35 662
10069.30 659
10070.25 648
10071.20 633
10072.14 651
10073.09 662
10074.04 654
10074.99 674
10075.93 634
10076.88 646
10077.83 659
10078.78 674
10079.72 640
10080.67 643
10081.62 685
10082.57 662
10083.52 645
10084.46 630
10085.41 646
10086.36 669
10087.31 658
10088.26 667
10089.21 650
10090.15 637
10091.10 651
10092.05 642
10093.00 649
10093.95 660
10094.90 663
10095.85 644
10096.79 665
10097.74 637
10098.69 646
10099.64 657
10100.59 660
10101.54 645
10102.49 648
10103.44 650
10104.39 681
10105.33 681
10106.28 657
10107.23 682
10108.18 657
10109.13 677
10110.08 702
10111.03 681
10111.98 667
10112.93 670
10113.88 670
10114.83 661
10115.78 675
10116.73 677
10117.68 652
10118.63 647
10119.58 643
10120.53 703
10121.48 675
10122.43 629
10123.38 666
10124.33 671
10125.28 691
10126.23 724
10127.18 649
10128.13 674
10129.08 683
10130.03 700
10130.98 736
10131.93 698
10132.88 718
10133.83 740
10134.78 711
10135.73 715
10136.68 676
10137.63 715
10138.58 754
10139.53 731
10140.48 733
10141.43 773
10142.38 712
10143.33 769
10144.29 742
10145.24 754
10146.19 754
10147.14 747
10148.09 782
10149.04 789
10149.99 824
10150.94 793
10151.89 755
10152.85 819
10153.80 806
10154.75 815
10155.70 772
10156.65 815
10157.60 843
10158.55 780
10159.51 768
10160.46 807
10161.41 779
10162.36 798
10163.31 839
10164.26 840
10165.22 826
10166.17 826
10167.12 809
10168.07 818
10169.02 814
10169.98 822
10170.93 856
10171.88 871
10172.83 876
10173.79 834
10174.74 872
10175.69 867
10176.64 896
10177.60 890
10178.55 885
10179.50 892
10180.45 875
10181.41 868
10182.36 885
10183.31 922
10184.26 915
10185.22 869
10186.17 897
10187.12 861
10188.08 850
10189.03 860
10189.98 893
10190.93 850
10191.89 857
10192.84 882
10193.79 865
10194.75 904
10195.70 872
10196.65 921
10197.61 893
10198.56 895
10199.51 874
10200.47 879
10201.42 900
10202.38 913
10203.33 926
10204.28 920
10205.24 946
10206.19 975
10207.14 1021
10208.10 987
10209.05 992
10210.01 995
10210.96 1003
10211.91 979
10212.87 963
10213.82 950
10214.78 932
10215.73 932
10216.69 950
10217.64 939
10218.59 898
10219.55 873
10220.50 866
10221.46 887
10222.41 859
10223.37 809
10224.32 843
10225.28 856
10226.23 858
10227.19 847
10228.14 887
10229.10 860
10230.05 871
10231.01 849
10231.96 903
10232.92 935
10233.87 954
10234.83 979
10235.78 1032
10236.74 1020
10237.69 1005
10238.65 1014
10239.60 1014
10240.56 1023
10241.51 973
10242.47 921
10243.42 946
10244.38 928
10245.34 880
10246.29 862
10247.25 814
10248.20 817
10249.16 779
10250.11 807
10251.07 807
10252.03 776
10252.98 789
10253.94 807
10254.89 774
10255.85 748
10256.81 745
10257.76 729
10258.72 708
10259.68 712
10260.63 692
10261.59 680
10262.55 674
10263.50 672
10264.46 678
10265.41 668
10266.37 694
10267.33 703
10268.28 704
10269.24 690
10270.20 647
10271.16 684
10272.11 704
10273.07 675
10274.03 684
10274.98 678
10275.94 705
10276.90 716
10277.85 683
10278.81 683
10279.77 694
10280.73 659
10281.68 655
10282.64 667
10283.60 646
10284.56 652
10285.51 682
10286.47 663
10287.43 643
10288.39 671
10289.34 652
10290.30 665
10291.26 644
10292.22 650
10293.18 657
10294.13 607
10295.09 669
10296.05 670
10297.01 666
10297.97 682
10298.92 635
10299.88 618
10300.84 660
10301.80 666
10302.76 642
10303.72 659
10304.67 651
10305.63 642
10306.59 607
10307.55 658
10308.51 670
10309.47 645
10310.43 649
10311.38 651
10312.34 642
10313.30 632
10314.26 631
10315.22 644
10316.18 640
10317.14 604
10318.10 611
10319.06 639
10320.01 643
10320.97 625
10321.93 619
10322.89 630
10323.85 644
10324.81 630
10325.77 637
10326.73 648
10327.69 665
10328.65 665
10329.61 664
10330.57 677
10331.53 663
10332.49 645
10333.45 640
10334.41 659
10335.37 632
10336.33 608
10337.29 625
10338.25 604
10339.21 608
10340.17 621
10341.13 604
10342.09 618
10343.05 621
10344.01 620
10344.97 635
10345.93 635
10346.89 625
10347.85 614
10348.81 601
10349.77 609
10350.73 588
10351.69 619
10352.65 596
10353.61 624
10354.57 585
10355.53 588
10356.49 618
10357.46 602
10358.42 587
10359.38 582
10360.34 599
10361.30 569
10362.26 577
10363.22 569
10364.18 584
10365.14 570
10366.11 563
10367.07 586
10368.03 582
10368.99 577
10369.95 580
10370.91 581
10371.87 560
10372.84 620
10373.80 620
10374.76 567
10375.72 558
10376.68 579
10377.64 572
10378.61 614
10379.57 601
10380.53 557
10381.49 591
10382.45 579
10383.42 586
10384.38 565
10385.34 601
10386.30 577
10387.27 558
10388.23 568
10389.19 595
10390.15 594
10391.11 582
10392.08 611
10393.04 564
10394.00 566
10394.96 546
10395.93 564
10396.89 594
10397.85 568
10398.82 568
10399.78 575
10400.74 595
10401.70 589
10402.67 583
10403.63 597
10404.59 571
10405.56 587
10406.52 559
10407.48 564
10408.45 576
10409.41 572
10410.37 584
10411.34 585
10412.30 588
10413.26 563
10414.23 569
10415.19 601
10416.15 623
10417.12 596
10418.08 598
10419.04 605
10420.01 584
10420.97 596
10421.94 599
10422.90 625
10423.86 616
10424.83 585
10425.79 591
10426.76 598
10427.72 584
10428.68 607
10429.65 596
10430.61 601
10431.58 581
10432.54 548
10433.51 555
10434.47 558
10435.44 548
10436.40 562
10437.36 552
10438.33 610
10439.29 595
10440.26 538
10441.22 567
10442.19 571
10443.15 554
10444.12 582
10445.08 554
10446.05 583
10447.01 564
10447.98 573
10448.94 566
10449.91 553
10450.87 556
10451.84 573
10452.80 546
10453.77 577
10454.73 603
10455.70 554
10456.67 596
10457.63 599
10458.60 618
10459.56 568
10460.53 561
10461.49 562
10462.46 584
10463.43 577
10464.39 565
10465.36 544
10466.32 564
10467.29 544
10468.25 558
10469.22 549
10470.19 562
10471.15 536
10472.12 590
10473.09 582
10474.05 625
10475.02 600
10475.98 594
10476.95 575
10477.92 606
10478.88 618
10479.85 596
10480.82 598
10481.78 613
10482.75 608
10483.72 612
10484.68 619
10485.65 617
10486.62 632
10487.58 631
10488.55 623
10489.52 602
10490.49 622
10491.45 585
10492.42 615
10493.39 607
10494.35 616
10495.32 613
10496.29 595
10497.26 609
10498.22 611
10499.19 607
10500.16 597
10501.13 606
10502.09 628
10503.06 622
10504.03 622
10505.00 619
10505.96 609
10506.93 588
10507.90 597
10508.87 620
10509.84 601
10510.80 581
10511.77 584
10512.74 568
10513.71 577
10514.68 593
10515.64 640
10516.61 550
10517.58 600
10518.55 562
10519.52 578
10520.49 564
10521.45 608
10522.42 561
10523.39 570
10524.36 568
10525.33 568
10526.30 586
10527.27 591
10528.23 579
10529.20 546
10530.17 588
10531.14 585
10532.11 565
10533.08 572
10534.05 578
10535.02 593
10535.99 595
10536.96 603
10537.93 571
10538.89 576
10539.86 571
10540.83 553
10541.80 585
10542.77 631
10543.74 590
10544.71 614
10545.68 599
10546.65 591
10547.62 564
10548.59 597
10549.56 606
10550.53 581
10551.50 571
10552.47 564
10553.44 605
10554.41 594
10555.38 575
10556.35 561
10557.32 580
10558.29 577
10559.26 596
10560.23 587
10561.20 614
10562.17 618
10563.14 610
10564.11 636
10565.08 603
10566.05 601
10567.02 614
10567.99 616
10568.96 625
10569.93 629
10570.91 617
10571.88 609
10572.85 617
10573.82 615
10574.79 616
10575.76 620
10576.73 591
10577.70 576
10578.67 607
10579.64 592
10580.62 584
10581.59 607
10582.56 630
10583.53 607
10584.50 603
10585.47 618
10586.44 611
10587.42 613
10588.39 595
10589.36 616
10590.33 652
10591.30 629
10592.27 620
10593.25 636
10594.22 628
10595.19 620
10596.16 619
10597.13 639
10598.10 617
10599.08 619
10600.05 629
10601.02 643
10601.99 661
10602.97 647
10603.94 676
10604.91 662
10605.88 668
10606.85 699
10607.83 698
10608.80 708
10609.77 717
10610.74 724
10611.72 670
10612.69 644
10613.66 679
10614.64 654
10615.61 607
10616.58 655
10617.55 659
10618.53 660
10619.50 645
10620.47 632
10621.45 600
10622.42 611
10623.39 620
10624.37 598
10625.34 600
10626.31 574
10627.29 595
10628.26 633
10629.23 608
10630.21 643
10631.18 636
10632.15 604
10633.13 607
10634.10 631
10635.07 617
10636.05 598
10637.02 632
10638.00 644
10638.97 624
10639.94 625
10640.92 644
10641.89 629
10642.87 650
10643.84 598
10644.81 612
10645.79 621
10646.76 608
10647.74 650
10648.71 592
10649.68 601
10650.66 611
10651.63 569
10652.61 579
10653.58 590
10654.56 585
10655.53 598
10656.51 599
10657.48 563
10658.46 569
10659.43 558
10660.41 586
10661.38 585
10662.36 540
10663.33 578
10664.31 564
10665.28 561
10666.26 577
10667.23 560
10668.21 545
10669.18 566
10670.16 595
10671.13 589
10672.11 530
10673.08 552
10674.06 558
10675.03 594
10676.01 568
10676.99 579
10677.96 597
10678.94 547
10679.91 573
10680.89 578
10681.86 574
10682.84 589
10683.82 611
10684.79 574
10685.77 582
10686.74 584
10687.72 559
10688.70 590
10689.67 576
10690.65 588
10691.63 592
10692.60 609
10693.58 590
10694.55 593
10695.53 537
10696.51 548
10697.48 539
10698.46 546
10699.44 566
10700.41 589
10701.39 564
10702.37 558
10703.34 570
10704.32 581
10705.30 563
10706.27 560
10707.25 593
10708.23 575
10709.21 568
10710.18 573
10711.16 549
10712.14 574
10713.11 605
10714.09 591
10715.07 585
10716.05 562
10717.02 581
10718.00 606
10718.98 608
10719.96 583
10720.93 617
10721.91 601
10722.89 581
10723.87 583
10724.85 590
10725.82 596
10726.80 587
10727.78 618
10728.76 575
10729.74 606
10730.71 603
10731.69 608
10732.67 610
10733.65 577
10734.63 604
10735.60 596
10736.58 609
10737.56 575
10738.54 609
10739.52 597
10740.50 575
10741.48 586
10742.45 592
10743.43 590
10744.41 591
10745.39 593
10746.37 653
10747.35 616
10748.33 616
10749.31 601
10750.28 615
10751.26 655
10752.24 607
10753.22 613
10754.20 642
10755.18 613
10756.16 621
10757.14 611
10758.12 599
10759.10 632
10760.08 672
10761.06 643
10762.04 641
10763.01 657
10763.99 656
10764.97 661
10765.95 603
10766.93 623
10767.91 654
10768.89 644
10769.87 651
10770.85 652
10771.83 662
10772.81 614
10773.79 665
10774.77 648
10775.75 676
10776.73 698
10777.71 707
10778.69 727
10779.67 666
10780.65 665
10781.63 702
10782.62 736
10783.60 706
10784.58 684
10785.56 692
10786.54 685
10787.52 687
10788.50 701
10789.48 704
10790.46 669
10791.44 649
10792.42 675
10793.40 657
10794.38 657
10795.37 632
10796.35 656
10797.33 628
10798.31 609
10799.29 628
10800.27 625
10801.25 599
10802.23 593
10803.21 626
10804.20 623
10805.18 638
10806.16 644
10807.14 636
10808.12 622
10809.10 615
10810.09 641
10811.07 648
10812.05 652
10813.03 634
10814.01 630
10815.00 625
10815.98 622
10816.96 604
10817.94 600
10818.92 658
10819.91 677
10820.89 658
10821.87 687
10822.85 629
10823.83 634
10824.82 660
10825.80 659
10826.78 685
10827.76 692
10828.75 659
10829.73 679
10830.71 640
10831.69 621
10832.68 656
10833.66 623
10834.64 643
10835.63 660
10836.61 620
10837.59 615
10838.57 629
10839.56 649
10840.54 637
10841.52 653
10842.51 650
10843.49 709
10844.47 678
10845.46 694
10846.44 672
10847.42 637
10848.41 706
10849.39 705
10850.37 676
10851.36 661
10852.34 702
10853.32 675
10854.31 676
10855.29 683
10856.28 671
10857.26 687
10858.24 719
10859.23 732
10860.21 732
10861.20 708
10862.18 718
10863.16 710
10864.15 748
10865.13 741
10866.12 690
10867.10 684
10868.08 705
10869.07 713
10870.05 710
10871.04 690
10872.02 734
10873.01 740
10873.99 736
10874.98 705
10875.96 704
10876.95 679
10877.93 724
10878.92 726
10879.90 712
10880.89 754
10881.87 717
10882.86 763
10883.84 790
10884.83 720
10885.81 754
10886.80 775
10887.78 801
10888.77 789
10889.75 826
10890.74 803
10891.72 798
10892.71 781
10893.69 778
10894.68 772
10895.66 801
10896.65 803
10897.64 803
10898.62 790
10899.61 815
10900.59 822
10901.58 815
10902.56 802
10903.55 809
10904.54 840
10905.52 824
10906.51 821
10907.49 815
10908.48 831
10909.47 816
10910.45 843
10911.44 818
10912.43 836
10913.41 873
10914.40 859
10915.39 847
10916.37 867
10917.36 870
10918.35 870
10919.33 850
10920.32 880
10921.31 869
10922.29 908
10923.28 912
10924.27 879
10925.25 902
10926.24 919
10927.23 883
10928.21 935
10929.20 954
10930.19 951
10931.18 941
10932.16 940
10933.15 924
10934.14 927
10935.12 950
10936.11 946
10937.10 967
10938.09 964
10939.07 952
10940.06 969
10941.05 965
10942.04 949
10943.02 956
10944.01 978
10945.00 1018
10945.99 1015
10946.98 1007
10947.96 1000
10948.95 1039
10949.94 1043
10950.93 1070
10951.92 1084
10952.90 1120
10953.89 1133
10954.88 1168
10955.87 1214
10956.86 1280
10957.85 1258
10958.83 1278
10959.82 1264
10960.81 1239
10961.80 1263
10962.79 1272
10963.78 1272
10964.77 1248
10965.75 1191
10966.74 1183
10967.73 1138
10968.72 1094
10969.71 1133
10970.70 1120
10971.69 1074
10972.68 1082
10973.67 1046
10974.66 1077
10975.64 1044
10976.63 1010
10977.62 1012
10978.61 1072
10979.60 1056
10980.59 1009
10981.58 991
10982.57 984
10983.56 1048
10984.55 1054
10985.54 1079
10986.53 1120
10987.52 1090
10988.51 1139
10989.50 1120
10990.49 1137
10991.48 1189
10992.47 1211
10993.46 1258
10994.45 1285
10995.44 1300
10996.43 1360
10997.42 1416
10998.41 1487
10999.40 1501
11000.39 1553
11001.38 1556
11002.37 1515
11003.36 1468
11004.35 1455
11005.34 1382
11006.33 1349
11007.32 1339
11008.31 1301
11009.30 1279
11010.30 1222
11011.29 1193
11012.28 1111
11013.27 1048
11014.26 996
11015.25 1017
11016.24 1034
11017.23 1012
11018.22 946
11019.21 959
11020.21 949
11021.20 936
11022.19 921
11023.18 914
11024.17 925
11025.16 896
11026.15 914
11027.14 917
11028.14 916
11029.13 878
11030.12 860
11031.11 914
11032.10 891
11033.09 849
11034.09 892
11035.08 868
11036.07 876
11037.06 908
11038.05 898
11039.05 924
11040.04 908
11041.03 868
11042.02 929
11043.02 862
11044.01 839
11045.00 855
11045.99 848
11046.98 878
11047.98 852
11048.97 823
11049.96 846
11050.95 856
11051.95 893
11052.94 855
11053.93 860
11054.93 814
11055.92 826
11056.91 845
11057.90 848
11058.90 852
11059.89 832
11060.88 853
11061.88 847
11062.87 848
11063.86 887
11064.86 894
11065.85 849
11066.84 861
11067.84 891
11068.83 854
11069.82 888
11070.82 900
11071.81 909
11072.80 908
11073.80 914
11074.79 887
11075.78 896
11076.78 869
11077.77 875
11078.77 865
11079.76 867
11080.75 849
11081.75 899
11082.74 895
11083.74 867
11084.73 859
11085.72 856
11086.72 839
11087.71 827
11088.71 872
11089.70 822
11090.70 812
11091.69 829
11092.68 812
11093.68 800
11094.67 809
11095.67 780
11096.66 806
11097.66 786
11098.65 754
11099.65 801
11100.64 809
11101.64 808
11102.63 781
11103.63 761
11104.62 754
11105.62 761
11106.61 758
11107.61 773
11108.60 753
11109.60 758
11110.59 799
11111.59 754
11112.58 787
11113.58 771
11114.57 796
11115.57 756
11116.56 778
11117.56 759
11118.56 777
11119.55 761
11120.55 787
11121.54 764
11122.54 734
11123.54 791
11124.53 763
11125.53 755
11126.52 792
11127.52 784
11128.51 780
11129.51 780
11130.51 771
11131.50 769
11132.50 821
11133.50 799
11134.49 774
11135.49 753
11136.49 760
11137.48 708
11138.48 747
11139.47 747
11140.47 732
11141.47 748
11142.46 755
11143.46 748
11144.46 759
11145.46 732
11146.45 732
11147.45 710
11148.45 744
11149.44 801
11150.44 777
11151.44 758
11152.43 748
11153.43 760
11154.43 760
11155.43 771
11156.42 778
11157.42 827
11158.42 764
11159.42 780
11160.41 749
11161.41 783
11162.41 769
11163.41 777
11164.40 759
11165.40 728
11166.40 732
11167.40 769
11168.39 730
11169.39 764
11170.39 723
11171.39 755
11172.39 726
11173.38 733
11174.38 729
11175.38 736
11176.38 732
11177.38 737
11178.38 726
11179.37 770
11180.37 731
11181.37 777
11182.37 747
11183.37 733
11184.37 737
11185.37 751
11186.36 763
11187.36 742
11188.36 739
11189.36 716
11190.36 732
11191.36 735
11192.36 718
11193.36 738
11194.36 776
11195.35 759
11196.35 755
11197.35 722
11198.35 726
11199.35 740
11200.35 762
11201.35 773
11202.35 778
11203.35 766
11204.35 754
11205.35 741
11206.35 768
11207.35 744
11208.35 836
11209.35 811
11210.35 779
11211.35 790
11212.35 770
11213.35 779
11214.35 771
11215.34 783
11216.35 779
11217.35 747
11218.35 803
11219.35 780
11220.35 768
11221.35 783
11222.35 781
11223.35 803
11224.35 782
11225.35 768
11226.35 732
11227.35 743
11228.35 746
11229.35 756
11230.35 752
11231.35 754
11232.35 761
11233.35 757
11234.35 779
11235.35 716
11236.35 723
11237.36 773
11238.36 777
11239.36 739
11240.36 747
11241.36 780
11242.36 778
11243.36 757
11244.36 765
11245.36 788
11246.37 762
11247.37 778
11248.37 735
11249.37 765
11250.37 763
11251.37 802
11252.38 824
11253.38 790
11254.38 786
11255.38 812
11256.38 828
11257.38 799
11258.39 797
11259.39 808
11260.39 836
11261.39 825
11262.39 787
11263.40 815
11264.40 849
11265.40 823
11266.40 808
11267.40 819
11268.41 855
11269.41 844
11270.41 849
11271.41 898
11272.42 888
11273.42 900
11274.42 927
11275.42 884
11276.43 951
11277.43 969
11278.43 962
11279.44 962
11280.44 949
11281.44 925
11282.44 948
11283.45 935
11284.45 908
11285.45 877
11286.46 846
11287.46 868
11288.46 853
11289.47 843
11290.47 863
11291.47 834
11292.48 838
11293.48 768
11294.48 800
11295.49 817
11296.49 801
11297.49 752
11298.50 773
11299.50 780
11300.51 775
11301.51 764
11302.51 734
11303.52 730
11304.52 754
11305.53 769
11306.53 770
11307.53 786
11308.54 791
11309.54 778
11310.55 779
11311.55 755
11312.55 791
11313.56 770
11314.56 810
11315.57 824
11316.57 808
11317.58 822
11318.58 824
11319.59 865
11320.59 855
11321.59 844
11322.60 838
11323.60 847
11324.61 860
11325.61 802
11326.62 787
11327.62 796
11328.63 788
11329.63 770
11330.64 792
11331.64 765
11332.65 744
11333.65 755
11334.66 763
11335.67 721
11336.67 724
11337.68 725
11338.68 744
11339.69 774
11340.69 756
11341.70 723
11342.70 752
11343.71 733
11344.72 721
11345.72 727
11346.73 749
11347.73 729
11348.74 716
11349.74 708
11350.75 704
11351.76 693
11352.76 692
11353.77 735
11354.78 762
11355.78 679
11356.79 679
11357.79 701
11358.80 730
11359.81 708
11360.81 728
11361.82 732
11362.83 694
11363.83 684
11364.84 712
11365.85 712
11366.85 707
11367.86 684
11368.87 684
11369.87 666
11370.88 671
11371.89 681
11372.89 669
11373.90 648
11374.91 636
11375.92 648
11376.92 607
11377.93 650
11378.94 652
11379.94 652
11380.95 638
11381.96 651
11382.97 647
11383.97 650
11384.98 645
11385.99 651
11387.00 667
11388.00 654
11389.01 658
11390.02 640
11391.03 630
11392.04 623
11393.04 646
11394.05 646
11395.06 621
11396.07 607
11397.08 622
11398.08 667
11399.09 672
11400.10 660
11401.11 653
11402.12 631
11403.12 637
11404.13 654
11405.14 661
11406.15 674
11407.16 624
11408.17 640
11409.18 626
11410.18 633
11411.19 601
11412.20 615
11413.21 631
11414.22 633
11415.23 599
11416.24 581
11417.25 616
11418.25 646
11419.26 650
11420.27 654
11421.28 607
11422.29 608
11423.30 608
11424.31 616
11425.32 556
11426.33 581
11427.34 620
11428.35 605
11429.36 604
11430.37 609
11431.38 623
11432.39 590
11433.39 592
11434.40 622
11435.41 621
11436.42 610
11437.43 622
11438.44 621
11439.45 579
11440.46 587
11441.47 628
11442.48 625
11443.49 611
11444.50 629
11445.51 633
11446.52 605
11447.53 602
11448.55 577
11449.56 632
11450.57 622
11451.58 594
11452.59 599
11453.60 614
11454.61 586
11455.62 578
11456.63 559
11457.64 576
11458.65 568
11459.66 562
11460.67 587
11461.68 549
11462.69 561
11463.71 588
11464.72 584
11465.73 590
11466.74 579
11467.75 589
11468.76 599
11469.77 564
11470.78 585
11471.80 605
11472.81 594
11473.82 574
11474.83 601
11475.84 573
11476.85 544
11477.86 567
11478.88 585
11479.89 563
11480.90 585
11481.91 607
11482.92 575
11483.93 592
11484.95 581
11485.96 568
11486.97 612
11487.98 557
11489.00 541
11490.01 557
11491.02 566
11492.03 587
11493.04 556
11494.06 564
11495.07 594
11496.08 590
11497.09 586
11498.11 573
11499.12 567
11500.13 600
11501.14 578
11502.16 574
11503.17 584
11504.18 594
11505.20 576
11506.21 573
11507.22 622
11508.23 582
11509.25 563
11510.26 599
11511.27 629
11512.29 566
11513.30 580
11514.31 622
11515.33 615
11516.34 591
11517.35 617
11518.37 587
11519.38 611
11520.39 607
11521.41 591
11522.42 628
11523.43 604
11524.45 614
11525.46 593
11526.47 632
11527.49 646
11528.50 619
11529.52 621
11530.53 619
11531.54 669
11532.56 667
11533.57 670
11534.59 688
11535.60 702
11536.62 734
11537.63 715
11538.64 717
11539.66 737
11540.67 698
11541.69 726
11542.70 721
11543.72 764
11544.73 739
11545.75 706
11546.76 673
11547.77 682
11548.79 651
11549.80 657
11550.82 619
11551.83 607
11552.85 602
11553.86 615
11554.88 609
11555.89 572
11556.91 592
11557.92 585
11558.94 584
11559.95 557
11560.97 536
11561.99 558
11563.00 577
11564.02 593
11565.03 564
11566.05 561
11567.06 527
11568.08 558
11569.09 554
11570.11 558
11571.13 565
11572.14 558
11573.16 535
11574.17 551
11575.19 553
11576.20 551
11577.22 546
11578.24 575
11579.25 565
11580.27 543
11581.29 540
11582.30 548
11583.32 564
11584.33 532
11585.35 550
11586.37 555
11587.38 574
11588.40 534
11589.42 561
11590.43 538
11591.45 561
11592.47 563
11593.48 547
11594.50 557
11595.52 563
11596.53 566
11597.55 544
11598.57 568
11599.58 545
11600.60 577
11601.62 588
11602.64 583
11603.65 558
11604.67 567
11605.69 546
11606.70 553
11607.72 548
11608.74 559
11609.76 553
11610.77 546
11611.79 542
11612.81 530
11613.83 557
11614.84 583
11615.86 583
11616.88 554
11617.90 525
11618.92 537
11619.93 541
11620.95 541
11621.97 554
11622.99 557
11624.01 526
11625.02 542
11626.04 541
11627.06 538
11628.08 530
11629.10 557
11630.11 538
11631.13 530
11632.15 559
11633.17 525
11634.19 521
11635.21 530
11636.23 539
11637.24 539
11638.26 492
11639.28 516
11640.30 531
11641.32 534
11642.34 511
11643.36 526
11644.38 510
11645.39 515
11646.41 512
11647.43 522
11648.45 530
11649.47 505
11650.49 505
11651.51 490
11652.53 531
11653.55 513
11654.57 532
11655.59 518
11656.61 535
11657.63 515
11658.65 503
11659.67 520
11660.69 511
11661.70 511
11662.72 502
11663.74 523
11664.76 503
11665.78 495
11666.80 477
11667.82 493
11668.84 523
11669.86 516
11670.88 519
11671.90 533
11672.92 535
11673.95 508
11674.97 506
11675.99 493
11677.01 500
11678.03 504
11679.05 541
11680.07 548
11681.09 519
11682.11 484
11683.13 524
11684.15 520
11685.17 486
11686.19 491
11687.21 515
11688.23 535
11689.25 508
11690.28 493
11691.30 523
11692.32 504
11693.34 525
11694.36 537
11695.38 523
11696.40 523
11697.42 507
11698.44 533
11699.47 533
11700.49 547
11701.51 527
11702.53 510
11703.55 540
11704.57 506
11705.60 506
11706.62 500
11707.64 495
11708.66 508
11709.68 527
11710.70 513
11711.73 522
11712.75 522
11713.77 538
11714.79 551
11715.81 518
11716.84 524
11717.86 540
11718.88 504
11719.90 507
11720.92 519
11721.95 556
11722.97 529
11723.99 554
11725.01 508
11726.04 501
11727.06 512
11728.08 516
11729.11 537
11730.13 501
11731.15 524
11732.17 550
11733.20 534
11734.22 546
11735.24 548
11736.26 549
11737.29 549
11738.31 559
11739.33 539
11740.36 533
11741.38 540
11742.40 533
11743.43 537
11744.45 533
11745.47 529
11746.50 551
11747.52 573
11748.54 557
11749.57 534
11750.59 558
11751.62 546
11752.64 547
11753.66 535
11754.69 537
11755.71 537
11756.73 580
11757.76 539
11758.78 538
11759.81 579
11760.83 552
11761.85 525
11762.88 533
11763.90 546
11764.93 536
11765.95 540
11766.98 530
11768.00 551
11769.02 543
11770.05 561
11771.07 578
11772.10 558
11773.12 591
11774.15 572
11775.17 564
11776.20 548
11777.22 565
11778.25 567
11779.27 571
11780.30 569
11781.32 584
11782.35 590
11783.37 569
11784.40 572
11785.42 572
11786.45 572
11787.47 570
11788.50 586
11789.52 575
11790.55 555
11791.57 576
11792.60 594
11793.62 565
11794.65 576
11795.67 586
11796.70 597
11797.73 605
11798.75 594
11799.78 619
11800.80 580
11801.83 579
11802.85 590
11803.88 589
11804.91 593
11805.93 622
11806.96 602
11807.98 623
11809.01 598
11810.04 578
11811.06 592
11812.09 600
11813.12 590
11814.14 634
11815.17 626
11816.19 607
11817.22 625
11818.25 621
11819.27 598
11820.30 636
11821.33 632
11822.35 636
11823.38 642
11824.41 601
11825.44 604
11826.46 639
11827.49 646
11828.52 630
11829.54 637
11830.57 644
11831.60 670
11832.62 694
11833.65 662
11834.68 651
11835.71 667
11836.73 659
11837.76 644
11838.79 697
11839.82 662
11840.84 670
11841.87 680
11842.90 669
11843.93 664
11844.95 654
11845.98 662
11847.01 668
11848.04 698
11849.07 719
11850.09 717
11851.12 705
11852.15 704
11853.18 720
11854.21 729
11855.23 710
11856.26 724
11857.29 752
11858.32 711
11859.35 694
11860.38 737
11861.40 756
11862.43 753
11863.46 748
11864.49 728
11865.52 756
11866.55 740
11867.58 739
11868.60 745
11869.63 753
11870.66 724
11871.69 745
11872.72 762
11873.75 785
11874.78 759
11875.81 760
11876.84 751
11877.86 785
11878.89 803
11879.92 809
11880.95 791
11881.98 817
11883.01 804
11884.04 836
11885.07 821
11886.10 846
11887.13 831
11888.16 831
11889.19 834
11890.22 874
11891.25 870
11892.28 862
11893.31 884
11894.34 887
11895.37 897
11896.40 928
11897.43 919
11898.46 939
11899.49 962
11900.52 1002
11901.55 1043
11902.58 1048
11903.61 1076
11904.64 1068
11905.67 1063
11906.70 1085
11907.73 1074
11908.76 1074
11909.79 1018
11910.82 994
11911.85 989
11912.88 970
11913.91 1004
11914.94 963
11915.97 955
11917.01 966
11918.04 926
11919.07 956
11920.10 946
11921.13 928
11922.16 943
11923.19 916
11924.22 947
11925.25 924
11926.28 946
11927.32 1001
11928.35 986
11929.38 1007
11930.41 1028
11931.44 1047
11932.47 1061
11933.50 1046
11934.54 1047
11935.57 1069
11936.60 1017
11937.63 1021
11938.66 999
11939.70 958
11940.73 954
11941.76 938
11942.79 945
11943.82 949
11944.85 904
11945.89 920
11946.92 918
11947.95 928
11948.98 870
11950.02 874
11951.05 895
11952.08 885
11953.11 883
11954.15 880
11955.18 866
11956.21 843
11957.24 889
11958.28 873
11959.31 865
11960.34 856
11961.37 903
11962.41 913
11963.44 843
11964.47 846
11965.51 837
11966.54 874
11967.57 860
11968.60 861
11969.64 836
11970.67 873
11971.70 912
11972.74 917
11973.77 904
11974.80 906
11975.84 902
11976.87 911
11977.90 912
11978.94 923
11979.97 892
11981.00 914
11982.04 923
11983.07 950
11984.11 960
11985.14 938
11986.17 950
11987.21 956
11988.24 935
11989.28 945
11990.31 973
11991.34 988
11992.38 978
11993.41 983
11994.45 967
11995.48 977
11996.51 976
11997.55 978
11998.58 997
11999.62 1002
12000.65 975
12001.69 993
12002.72 1007
12003.76 1018
12004.79 1002
12005.82 1019
12006.86 1025
12007.89 1005
12008.93 1041
12009.96 1049
12011.00 1053
12012.03 1088
12013.07 1105
12014.10 1095
12015.14 1111
12016.17 1113
12017.21 1163
12018.24 1126
12019.28 1104
12020.32 1133
12021.35 1120
12022.39 1170
12023.42 1139
12024.46 1139
12025.49 1088
12026.53 1135
12027.56 1123
12028.60 1145
12029.64 1120
12030.67 1134
12031.71 1182
12032.74 1124
12033.78 1120
12034.81 1162
12035.85 1144
12036.89 1128
12037.92 1101
12038.96 1092
12039.99 1095
12041.03 1091
12042.07 1076
12043.10 1058
12044.14 1090
12045.18 1095
12046.21 1080
12047.25 1052
12048.29 1076
12049.32 1082
12050.36 1093
12051.40 1075
12052.43 1108
12053.47 1097
12054.51 1078
12055.54 1123
12056.58 1099
12057.62 1114
12058.65 1129
12059.69 1141
12060.73 1144
12061.76 1117
12062.80 1123
12063.84 1115
12064.88 1101
12065.91 1054
12066.95 1041
12067.99 1054
12069.03 1026
12070.06 1066
12071.10 1019
12072.14 988
12073.18 1057
12074.21 997
12075.25 991
12076.29 1010
12077.33 984
12078.36 1013
12079.40 970
12080.44 941
12081.48 972
12082.52 976
12083.55 963
12084.59 927
12085.63 928
12086.67 953
12087.71 931
12088.74 959
12089.78 931
12090.82 953
12091.86 925
12092.90 987
12093.94 981
12094.98 1002
12096.01 1002
12097.05 999
12098.09 1042
12099.13 1038
12100.17 1034
12101.21 1048
12102.25 1062
12103.28 1002
12104.32 1013
12105.36 1060
12106.40 1052
12107.44 1032
12108.48 1018
12109.52 996
12110.56 965
12111.60 972
12112.64 973
12113.68 903
12114.72 945
12115.76 882
12116.79 848
12117.83 867
12118.87 868
12119.91 839
12120.95 815
12121.99 822
12123.03 780
12124.07 830
12125.11 809
12126.15 818
12127.19 832
12128.23 780
12129.27 787
12130.31 790
12131.35 810
12132.39 762
12133.43 747
12134.47 780
12135.51 779
12136.55 789
12137.59 769
12138.63 758
12139.67 762
12140.71 801
12141.76 721
12142.80 772
12143.84 755
12144.88 746
12145.92 769
12146.96 714
12148.00 743
12149.04 745
12150.08 703
12151.12 729
12152.16 716
12153.20 720
12154.25 731
12155.29 751
12156.33 754
12157.37 734
12158.41 690
12159.45 706
12160.49 713
12161.53 728
12162.58 698
12163.62 690
12164.66 676
12165.70 687
12166.74 666
12167.78 694
12168.82 677
12169.87 667
12170.91 662
12171.95 685
12172.99 676
12174.03 694
12175.08 666
12176.12 686
12177.16 697
12178.20 668
12179.24 675
12180.29 680
12181.33 652
12182.37 653
12183.41 672
12184.46 671
12185.50 674
12186.54 677
12187.58 655
12188.63 644
12189.67 644
12190.71 649
12191.75 690
12192.80 656
12193.84 671
12194.88 668
12195.92 651
12196.97 649
12198.01 648
12199.05 634
12200.10 640
12201.14 657
12202.18 637
12203.23 618
12204.27 650
12205.31 644
12206.36 631
12207.40 641
12208.44 667
12209.49 601
12210.53 631
12211.57 603
12212.62 619
12213.66 650
12214.70 642
12215.75 646
12216.79 646
12217.84 607
12218.88 641
12219.92 602
12220.97 590
12222.01 577
12223.06 604
12224.10 623
12225.14 632
12226.19 605
12227.23 607
12228.28 604
12229.32 624
12230.36 613
12231.41 603
12232.45 604
12233.50 608
12234.54 585
12235.59 591
12236.63 616
12237.68 560
12238.72 576
12239.77 569
12240.81 584
12241.86 585
12242.90 566
12243.94 575
12244.99 571
12246.03 562
12247.08 575
12248.13 585
12249.17 565
12250.22 586
12251.26 559
12252.31 555
12253.35 522
12254.40 536
12255.44 532
12256.49 547
12257.53 553
12258.58 578
12259.62 559
12260.67 569
12261.72 557
12262.76 546
12263.81 549
12264.85 572
12265.90 534
12266.94 505
12267.99 559
12269.04 536
12270.08 552
12271.13 541
12272.17 542
12273.22 532
12274.27 549
12275.31 514
12276.36 530
12277.41 543
12278.45 548
12279.50 521
12280.55 507
12281.59 529
12282.64 542
12283.69 543
12284.73 541
12285.78 517
12286.83 490
12287.87 510
12288.92 500
12289.97 536
12291.01 545
12292.06 546
12293.11 515
12294.15 505
12295.20 500
12296.25 535
12297.30 540
12298.34 543
12299.39 543
12300.44 555
12301.48 542
12302.53 504
12303.58 511
12304.63 532
12305.67 529
12306.72 541
12307.77 551
12308.82 549
12309.87 534
12310.91 541
12311.96 509
12313.01 548
12314.06 550
12315.10 506
12316.15 503
12317.20 503
12318.25 518
12319.30 505
12320.34 515
12321.39 523
12322.44 523
12323.49 502
12324.54 493
12325.59 531
12326.63 509
12327.68 538
12328.73 506
12329.78 502
12330.83 511
12331.88 503
12332.93 489
12333.98 475
12335.02 468
12336.07 509
12337.12 488
12338.17 498
12339.22 509
12340.27 476
12341.32 487
12342.37 489
12343.42 510
12344.47 494
12345.51 486
12346.56 507
12347.61 534
12348.66 498
12349.71 481
12350.76 480
12351.81 509
12352.86 512
12353.91 499
12354.96 521
12356.01 527
12357.06 513
12358.11 512
12359.16 520
12360.21 505
12361.26 516
12362.31 504
12363.36 518
12364.41 515
12365.46 491
12366.51 485
12367.56 501
12368.61 502
12369.66 537
12370.71 512
12371.76 521
12372.81 514
12373.86 514
12374.91 540
12375.96 506
12377.01 510
12378.06 520
12379.11 525
12380.17 498
12381.22 502
12382.27 527
12383.32 513
12384.37 513
12385.42 509
12386.47 481
12387.52 515
12388.57 488
12389.62 507
12390.67 494
12391.73 527
12392.78 529
12393.83 487
12394.88 497
12395.93 479
12396.98 508
12398.03 543
12399.09 504
12400.14 491
12401.19 520
12402.24 507
12403.29 512
12404.34 511
12405.40 478
12406.45 482
12407.50 480
12408.55 517
12409.60 528
12410.66 522
12411.71 513
12412.76 503
12413.81 522
12414.86 512
12415.92 513
12416.97 498
12418.02 501
12419.07 510
12420.13 491
12421.18 513
12422.23 492
12423.28 494
12424.34 538
12425.39 530
12426.44 501
12427.49 501
12428.55 522
12429.60 517
12430.65 502
12431.71 525
12432.76 498
12433.81 503
12434.86 528
12435.92 504
12436.97 534
12438.02 530
12439.08 493
12440.13 507
12441.18 526
12442.24 505
12443.29 505
12444.34 520
12445.40 507
12446.45 506
12447.50 520
12448.56 486
12449.61 479
12450.67 506
12451.72 505
12452.77 525
12453.83 507
12454.88 532
12455.94 529
12456.99 530
12458.04 541
12459.10 477
12460.15 504
12461.21 515
12462.26 533
12463.31 499
12464.37 509
12465.42 498
12466.48 541
12467.53 509
12468.59 550
12469.64 566
12470.70 576
12471.75 571
12472.80 609
12473.86 611
12474.91 586
12475.97 604
12477.02 589
12478.08 611
12479.13 605
12480.19 593
12481.24 615
12482.30 586
12483.35 586
12484.41 601
12485.46 594
12486.52 560
12487.57 561
12488.63 565
12489.69 576
12490.74 570
12491.80 551
12492.85 565
12493.91 571
12494.96 558
12496.02 554
12497.07 577
12498.13 554
12499.19 568
12500.24 532
12501.30 523
12502.35 542
12503.41 549
12504.47 538
12505.52 550
12506.58 556
12507.63 543
12508.69 516
12509.75 544
12510.80 559
12511.86 542
12512.91 563
12513.97 551
12515.03 557
12516.08 558
12517.14 548
12518.20 546
12519.25 537
12520.31 550
12521.37 561
12522.42 570
12523.48 574
12524.54 559
12525.59 567
12526.65 543
12527.71 548
12528.77 553
12529.82 539
12530.88 559
12531.94 561
12532.99 526
12534.05 548
12535.11 528
12536.17 531
12537.22 564
12538.28 547
12539.34 557
12540.40 521
12541.45 552
12542.51 562
12543.57 562
12544.63 558
12545.68 522
12546.74 588
12547.80 597
12548.86 582
12549.92 570
12550.97 570
12552.03 567
12553.09 566
12554.15 582
12555.21 594
12556.26 606
12557.32 594
12558.38 578
12559.44 554
12560.50 580
12561.56 571
12562.61 586
12563.67 568
12564.73 557
12565.79 589
12566.85 588
12567.91 562
12568.97 595
12570.02 588
12571.08 590
12572.14 602
12573.20 599
12574.26 586
12575.32 577
12576.38 608
12577.44 583
12578.50 610
12579.56 581
12580.61 590
12581.67 597
12582.73 589
12583.79 597
12584.85 561
12585.91 618
12586.97 607
12588.03 560
12589.09 589
12590.15 603
12591.21 603
12592.27 590
12593.33 581
12594.39 594
12595.45 577
12596.51 586
12597.57 581
12598.63 597
12599.69 593
12600.75 587
12601.81 572
12602.87 582
12603.93 604
12604.99 625
12606.05 576
12607.11 600
12608.17 582
12609.23 571
12610.29 586
12611.35 611
12612.41 606
12613.47 580
12614.53 594
12615.59 616
12616.66 608
12617.72 587
12618.78 613
12619.84 607
12620.90 618
12621.96 623
12623.02 639
12624.08 619
12625.14 625
12626.20 610
12627.26 597
12628.33 599
12629.39 600
12630.45 611
12631.51 649
12632.57 618
12633.63 643
12634.69 625
12635.76 600
12636.82 611
12637.88 616
12638.94 621
12640.00 643
12641.06 613
12642.13 617
12643.19 607
12644.25 596
12645.31 623
12646.37 640
12647.44 611
12648.50 611
12649.56 594
12650.62 592
12651.68 583
12652.75 626
12653.81 607
12654.87 622
12655.93 640
12657.00 625
12658.06 614
12659.12 598
12660.18 624
12661.25 610
12662.31 644
12663.37 632
12664.43 617
12665.50 624
12666.56 647
12667.62 618
12668.69 610
12669.75 610
12670.81 643
12671.88 645
12672.94 622
12674.00 625
12675.06 616
12676.13 648
12677.19 632
12678.25 642
12679.32 660
12680.38 650
12681.44 665
12682.51 639
12683.57 668
12684.64 674
12685.70 650
12686.76 646
12687.83 672
12688.89 691
12689.95 666
12691.02 676
12692.08 644
12693.15 671
12694.21 679
12695.27 681
12696.34 724
12697.40 690
12698.47 702
12699.53 681
12700.59 664
12701.66 726
12702.72 715
12703.79 723
12704.85 710
12705.92 713
12706.98 723
12708.05 691
12709.11 726
12710.18 770
12711.24 734
12712.30 755
12713.37 760
12714.43 735
12715.50 762
12716.56 767
12717.63 754
12718.69 742
12719.76 771
12720.82 807
12721.89 757
12722.95 807
12724.02 771
12725.09 789
12726.15 770
12727.22 790
12728.28 819
12729.35 811
12730.41 841
12731.48 875
12732.54 874
12733.61 864
12734.68 844
12735.74 847
12736.81 872
12737.87 855
12738.94 877
12740.00 844
12741.07 837
12742.14 847
12743.20 821
12744.27 833
12745.33 825
12746.40 816
12747.47 813
12748.53 807
12749.60 764
12750.67 776
12751.73 748
12752.80 765
12753.87 761
12754.93 775
12756.00 779
12757.07 737
12758.13 733
12759.20 767
12760.27 749
12761.33 736
12762.40 730
12763.47 745
12764.53 740
12765.60 722
12766.67 756
12767.73 730
12768.80 710
12769.87 701
12770.94 727
12772.00 699
12773.07 716
12774.14 727
12775.21 705
12776.27 707
12777.34 684
12778.41 674
12779.48 668
12780.54 669
12781.61 694
12782.68 674
12783.75 679
12784.81 674
12785.88 696
12786.95 678
12788.02 672
12789.09 681
12790.15 682
12791.22 703
12792.29 711
12793.36 690
12794.43 682
12795.49 685
12796.56 713
12797.63 692
12798.70 710
12799.77 705
12800.84 689
12801.90 672
12802.97 693
12804.04 656
12805.11 658
12806.18 706
12807.25 738
12808.32 698
12809.39 701
12810.45 743
12811.52 722
12812.59 693
12813.66 750
12814.73 737
12815.80 749
12816.87 753
12817.94 755
12819.01 741
12820.08 737
12821.15 792
12822.21 780
12823.28 766
12824.35 738
12825.42 787
12826.49 768
12827.56 761
12828.63 791
12829.70 804
12830.77 777
12831.84 740
12832.91 732
12833.98 739
12835.05 729
12836.12 750
12837.19 722
12838.26 737
12839.33 720
12840.40 664
12841.47 683
12842.54 677
12843.61 685
12844.68 681
12845.75 665
12846.82 668
12847.89 676
12848.96 638
12850.03 634
12851.10 643
12852.18 644
12853.25 623
12854.32 648
12855.39 632
12856.46 610
12857.53 636
12858.60 608
12859.67 587
12860.74 563
12861.81 616
12862.88 585
12863.96 588
12865.03 595
12866.10 585
12867.17 581
12868.24 579
12869.31 588
12870.38 595
12871.45 563
12872.53 569
12873.60 568
12874.67 585
12875.74 602
12876.81 579
12877.88 570
12878.96 577
12880.03 538
12881.10 564
12882.17 556
12883.24 560
12884.31 571
12885.39 550
12886.46 571
12887.53 577
12888.60 554
12889.68 556
12890.75 572
12891.82 546
12892.89 527
12893.96 532
12895.04 529
12896.11 522
12897.18 514
12898.25 537
12899.33 503
12900.40 508
12901.47 541
12902.54 549
12903.62 540
12904.69 569
12905.76 554
12906.84 545
12907.91 516
12908.98 548
12910.06 554
12911.13 564
12912.20 542
12913.27 518
12914.35 494
12915.42 506
12916.49 536
12917.57 515
12918.64 535
12919.71 546
12920.79 558
12921.86 559
12922.94 556
12924.01 531
12925.08 490
12926.16 481
12927.23 490
12928.30 528
12929.38 513
12930.45 511
12931.53 534
12932.60 525
12933.67 514
12934.75 496
12935.82 519
12936.90 512
12937.97 504
12939.04 499
12940.12 537
12941.19 512
12942.27 535
12943.34 499
12944.42 492
12945.49 504
12946.56 511
12947.64 505
12948.71 501
12949.79 488
12950.86 497
12951.94 521
12953.01 491
12954.09 479
12955.16 491
12956.24 510
12957.31 502
12958.39 498
12959.46 513
12960.54 487
12961.61 501
12962.69 467
12963.76 469
12964.84 513
12965.91 501
12966.99 496
12968.07 487
12969.14 482
12970.22 498
12971.29 504
12972.37 480
12973.44 481
12974.52 521
12975.59 509
12976.67 480
12977.75 483
12978.82 477
12979.90 499
12980.97 486
12982.05 488
12983.13 486
12984.20 491
12985.28 485
12986.35 496
12987.43 484
12988.51 485
12989.58 473
12990.66 473
12991.74 470
12992.81 465
12993.89 511
12994.97 489
12996.04 485
12997.12 518
12998.20 506
12999.27 512
13000.35 506
13001.43 505
13002.50 505
13003.58 483
13004.66 497
13005.73 499
13006.81 492
13007.89 493
13008.97 475
13010.04 478
13011.12 455
13012.20 484
13013.27 507
13014.35 500
13015.43 469
13016.51 487
13017.58 474
13018.66 499
13019.74 478
13020.82 461
13021.89 483
13022.97 479
13024.05 469
13025.13 504
13026.21 490
13027.28 477
13028.36 509
13029.44 474
13030.52 494
13031.60 470
13032.67 480
13033.75 497
13034.83 473
13035.91 506
13036.99 497
13038.07 478
13039.14 483
13040.22 496
13041.30 488
13042.38 473
13043.46 464
13044.54 456
13045.62 477
13046.69 503
13047.77 486
13048.85 494
13049.93 500
13051.01 499
13052.09 497
13053.17 526
13054.25 490
13055.33 482
13056.40 484
13057.48 489
13058.56 491
13059.64 488
13060.72 494
13061.80 498
13062.88 482
13063.96 491
13065.04 515
13066.12 503
13067.20 453
13068.28 472
13069.36 515
13070.44 488
13071.52 491
13072.60 473
13073.68 473
13074.76 498
13075.84 476
13076.92 492
13078.00 476
13079.08 485
13080.16 493
13081.24 481
13082.32 502
13083.40 485
13084.48 484
13085.56 503
13086.64 509
13087.72 463
13088.80 470
13089.88 472
13090.96 499
13092.04 506
13093.12 489
13094.20 503
13095.28 517
13096.36 482
13097.44 475
13098.52 503
13099.61 492
13100.69 490
13101.77 507
13102.85 489
13103.93 472
13105.01 484
13106.09 512
13107.17 499
13108.25 502
13109.34 515
13110.42 522
13111.50 498
13112.58 498
13113.66 521
13114.74 510
13115.82 510
13116.91 510
13117.99 499
13119.07 486
13120.15 501
13121.23 536
13122.31 473
13123.40 502
13124.48 514
13125.56 493
13126.64 520
13127.72 470
13128.81 524
13129.89 509
13130.97 528
13132.05 510
13133.14 510
13134.22 512
13135.30 505
13136.38 537
13137.47 482
13138.55 492
13139.63 519
13140.71 522
13141.80 472
13142.88 519
13143.96 506
13145.04 509
13146.13 500
13147.21 522
13148.29 493
13149.38 516
13150.46 511
13151.54 510
13152.62 524
13153.71 517
13154.79 529
13155.87 507
13156.96 505
13158.04 536
13159.12 511
13160.21 500
13161.29 518
13162.37 519
13163.46 545
13164.54 510
13165.62 543
13166.71 518
13167.79 521
13168.88 541
13169.96 556
13171.04 535
13172.13 553
13173.21 508
13174.30 540
13175.38 525
13176.46 522
13177.55 526
13178.63 535
13179.72 532
13180.80 540
13181.88 531
13182.97 546
13184.05 502
13185.14 545
13186.22 554
13187.31 532
13188.39 525
13189.48 524
13190.56 510
13191.65 521
13192.73 562
13193.81 544
13194.90 538
13195.98 519
13197.07 540
13198.15 549
13199.24 548
13200.32 508
13201.41 552
13202.49 546
13203.58 532
13204.67 554
13205.75 540
13206.84 527
13207.92 541
13209.01 550
13210.09 547
13211.18 546
13212.26 554
13213.35 576
13214.43 535
13215.52 538
13216.61 540
13217.69 537
13218.78 536
13219.86 542
13220.95 550
13222.04 563
13223.12 529
13224.21 552
13225.29 560
13226.38 542
13227.47 533
13228.55 546
13229.64 575
13230.72 560
13231.81 542
13232.90 562
13233.98 572
13235.07 569
13236.16 580
13237.24 532
13238.33 519
13239.42 558
13240.50 594
13241.59 580
13242.68 554
13243.76 560
13244.85 585
13245.94 583
13247.02 568
13248.11 550
13249.20 579
13250.29 600
13251.37 610
13252.46 582
13253.55 556
13254.63 606
13255.72 608
13256.81 608
13257.90 594
13258.98 588
13260.07 595
13261.16 638
13262.25 642
13263.33 607
13264.42 615
13265.51 613
13266.60 619
13267.69 615
13268.77 632
13269.86 605
13270.95 605
13272.04 622
13273.13 656
13274.21 643
13275.30 647
13276.39 641
13277.48 634
13278.57 676
13279.65 653
13280.74 655
13281.83 689
13282.92 661
13284.01 661
13285.10 636
13286.19 690
13287.27 675
13288.36 662
13289.45 683
13290.54 690
13291.63 711
13292.72 706
13293.81 664
13294.90 650
13295.98 704
13297.07 689
13298.16 701
13299.25 709
13300.34 695
13301.43 687
13302.52 665
13303.61 696
13304.70 721
13305.79 693
13306.88 717
13307.97 700
13309.06 708
13310.15 687
13311.24 720
13312.32 742
13313.41 721
13314.50 722
13315.59 728
13316.68 744
13317.77 736
13318.86 705
13319.95 709
13321.04 716
13322.13 752
13323.22 718
13324.31 695
13325.40 749
13326.49 751
13327.58 769
13328.68 740
13329.77 745
13330.86 757
13331.95 748
13333.04 787
13334.13 792
13335.22 783
13336.31 790
13337.40 831
13338.49 769
13339.58 783
13340.67 754
13341.76 788
13342.85 798
13343.94 803
13345.04 808
13346.13 791
13347.22 797
13348.31 797
13349.40 788
13350.49 805
13351.58 835
13352.67 801
13353.77 843
13354.86 829
13355.95 840
13357.04 817
13358.13 818
13359.22 819
13360.31 802
13361.41 808
13362.50 845
13363.59 862
13364.68 851
13365.77 887
13366.87 901
13367.96 902
13369.05 860
13370.14 913
13371.23 883
13372.33 878
13373.42 867
13374.51 872
13375.60 858
13376.69 826
13377.79 828
13378.88 816
13379.97 824
13381.06 802
13382.16 816
13383.25 796
13384.34 770
13385.43 730
13386.53 785
13387.62 765
13388.71 743
13389.81 720
13390.90 733
13391.99 715
13393.08 708
13394.18 707
13395.27 706
13396.36 709
13397.46 685
13398.55 722
13399.64 682
13400.74 700
13401.83 705
13402.92 704
13404.02 694
13405.11 696
13406.20 712
13407.30 740
13408.39 731
13409.48 713
13410.58 698
13411.67 687
13412.77 691
13413.86 674
13414.95 692
13416.05 704
13417.14 653
13418.23 711
13419.33 705
13420.42 702
13421.52 722
13422.61 715
13423.71 706
13424.80 720
13425.89 682
13426.99 661
13428.08 683
13429.18 720
13430.27 730
13431.37 704
13432.46 744
13433.56 735
13434.65 733
13435.74 758
13436.84 725
13437.93 708
13439.03 713
13440.12 742
13441.22 732
13442.31 740
13443.41 710
13444.50 718
13445.60 717
13446.69 725
13447.79 735
13448.88 764
13449.98 732
13451.08 741
13452.17 722
13453.27 755
13454.36 764
13455.46 750
13456.55 781
13457.65 729
13458.74 757
13459.84 793
13460.94 767
13462.03 765
13463.13 751
13464.22 782
13465.32 771
13466.41 776
13467.51 777
13468.61 770
13469.70 794
13470.80 781
13471.90 778
13472.99 806
13474.09 783
13475.18 800
13476.28 820
13477.38 814
13478.47 801
13479.57 819
13480.67 793
13481.76 801
13482.86 840
13483.96 818
13485.05 849
13486.15 810
13487.25 813
13488.34 823
13489.44 849
13490.54 849
13491.63 818
13492.73 855
13493.83 851
13494.93 862
13496.02 835
13497.12 888
13498.22 929
13499.31 873
13500.41 883
13501.51 893
13502.61 858
13503.70 869
13504.80 882
13505.90 927
13507.00 891
13508.09 901
13509.19 880
13510.29 901
13511.39 890
13512.49 894
13513.58 919
13514.68 869
13515.78 841
13516.88 828
13517.98 832
13519.07 878
13520.17 821
13521.27 839
13522.37 826
13523.47 794
13524.57 792
13525.66 814
13526.76 775
13527.86 787
13528.96 804
13530.06 784
13531.16 787
13532.25 771
13533.35 753
13534.45 737
13535.55 768
13536.65 768
13537.75 723
13538.85 757
13539.95 735
13541.05 741
13542.14 689
13543.24 692
13544.34 695
13545.44 729
13546.54 716
13547.64 689
13548.74 714
13549.84 725
13550.94 666
13552.04 703
13553.14 725
13554.24 705
13555.34 712
13556.44 723
13557.54 709
13558.64 703
13559.74 666
13560.84 685
13561.94 692
13563.04 691
13564.13 693
13565.23 691
13566.34 682
13567.44 686
13568.54 684
13569.64 678
13570.74 713
13571.84 695
13572.94 708
13574.04 681
13575.14 695
13576.24 665
13577.34 662
13578.44 709
13579.54 673
13580.64 714
13581.74 678
13582.84 684
13583.94 656
13585.04 694
13586.14 660
13587.24 711
13588.35 687
13589.45 697
13590.55 693
13591.65 696
13592.75 715
13593.85 698
13594.95 705
13596.05 730
13597.15 727
13598.26 696
13599.36 687
13600.46 701
13601.56 704
13602.66 698
13603.76 719
13604.86 717
13605.97 729
13607.07 720
13608.17 752
13609.27 748
13610.37 680
13611.47 695
13612.58 743
13613.68 708
13614.78 728
13615.88 718
13616.98 724
13618.09 733
13619.19 735
13620.29 706
13621.39 742
13622.50 766
13623.60 711
13624.70 723
13625.80 720
13626.91 698
13628.01 751
13629.11 750
13630.21 725
13631.32 717
13632.42 717
13633.52 735
13634.62 737
13635.73 711
13636.83 712
13637.93 739
13639.04 761
13640.14 789
13641.24 767
13642.35 750
13643.45 780
13644.55 795
13645.65 762
13646.76 781
13647.86 724
13648.96 739
13650.07 747
13651.17 744
13652.28 763
13653.38 693
13654.48 743
13655.59 761
13656.69 761
13657.79 761
13658.90 749
13660.00 737
13661.11 751
13662.21 736
13663.31 769
13664.42 757
13665.52 753
13666.63 757
13667.73 754
13668.83 744
13669.94 776
13671.04 749
13672.15 736
13673.25 691
13674.36 734
13675.46 750
13676.56 756
13677.67 765
13678.77 742
13679.88 794
13680.98 816
13682.09 786
13683.19 797
13684.30 805
13685.40 792
13686.51 773
13687.61 782
13688.72 783
13689.82 824
13690.93 838
13692.03 797
13693.14 819
13694.24 798
13695.35 806
13696.45 812
13697.56 789
13698.66 773
13699.77 768
13700.87 770
13701.98 798
13703.09 795
13704.19 783
13705.30 764
13706.40 761
13707.51 796
13708.61 780
13709.72 784
13710.83 782
13711.93 797
13713.04 849
13714.14 834
13715.25 824
13716.36 846
13717.46 834
13718.57 833
13719.67 816
13720.78 840
13721.89 815
13722.99 859
13724.10 808
13725.21 843
13726.31 841
13727.42 850
13728.53 871
13729.63 860
13730.74 849
13731.85 885
13732.95 880
13734.06 856
13735.17 853
13736.27 913
13737.38 906
13738.49 922
13739.59 931
13740.70 922
13741.81 929
13742.92 947
13744.02 973
13745.13 949
13746.24 949
13747.35 955
13748.45 940
13749.56 955
13750.67 969
13751.78 1026
13752.88 1013
13753.99 1011
13755.10 1032
13756.21 1004
13757.31 1071
13758.42 1100
13759.53 1092
13760.64 1096
13761.75 1114
13762.85 1143
13763.96 1097
13765.07 1155
13766.18 1134
13767.29 1117
13768.39 1155
13769.50 1151
13770.61 1174
13771.72 1127
13772.83 1126
13773.94 1151
13775.04 1145
13776.15 1125
13777.26 1148
13778.37 1115
13779.48 1153
13780.59 1109
13781.70 1090
13782.80 1063
13783.91 1068
13785.02 1058
13786.13 994
13787.24 1004
13788.35 974
13789.46 972
13790.57 1025
13791.68 944
13792.79 923
13793.90 943
13795.00 906
13796.11 856
13797.22 888
13798.33 864
13799.44 862
13800.55 839
13801.66 847
13802.77 877
13803.88 862
13804.99 859
13806.10 855
13807.21 861
13808.32 813
13809.43 802
13810.54 805
13811.65 829
13812.76 823
13813.87 812
13814.98 802
13816.09 786
13817.20 802
13818.31 782
13819.42 791
13820.53 796
13821.64 790
13822.75 768
13823.86 762
13824.97 765
13826.08 747
13827.19 761
13828.30 793
13829.41 784
13830.53 781
13831.64 739
13832.75 792
13833.86 753
13834.97 754
13836.08 748
13837.19 731
13838.30 776
13839.41 761
13840.52 730
13841.64 751
13842.75 784
13843.86 758
13844.97 775
13846.08 754
13847.19 728
13848.30 774
13849.41 759
13850.53 757
13851.64 772
13852.75 738
13853.86 758
13854.97 758
13856.08 764
13857.20 770
13858.31 769
13859.42 757
13860.53 754
13861.64 757
13862.76 779
13863.87 781
13864.98 827
13866.09 770
13867.20 785
13868.32 756
13869.43 764
13870.54 756
13871.65 774
13872.77 761
13873.88 796
13874.99 781
13876.10 745
13877.22 752
13878.33 809
13879.44 794
13880.55 785
13881.67 777
13882.78 759
13883.89 789
13885.01 792
13886.12 810
13887.23 782
13888.34 822
13889.46 837
13890.57 861
13891.68 854
13892.80 877
13893.91 812
13895.02 828
13896.14 829
13897.25 846
13898.36 867
13899.48 844
13900.59 888
13901.70 860
13902.82 829
13903.93 837
13905.05 810
13906.16 800
13907.27 814
13908.39 806
13909.50 764
13910.61 764
13911.73 793
13912.84 730
13913.96 773
13915.07 721
13916.19 734
13917.30 731
13918.41 712
13919.53 720
13920.64 738
13921.76 723
13922.87 712
13923.99 700
13925.10 696
13926.21 722
13927.33 706
13928.44 709
13929.56 688
13930.67 694
13931.79 714
13932.90 692
13934.02 675
13935.13 700
13936.25 709
13937.36 688
13938.48 693
13939.59 715
13940.71 718
13941.82 707
13942.94 689
13944.05 669
13945.17 691
13946.28 666
13947.40 691
13948.52 688
13949.63 687
13950.75 678
13951.86 690
13952.98 672
13954.09 662
13955.21 627
13956.32 649
13957.44 647
13958.56 687
13959.67 661
13960.79 687
13961.90 708
13963.02 644
13964.14 651
13965.25 648
13966.37 676
13967.48 649
13968.60 652
13969.72 648
13970.83 649
13971.95 686
13973.07 681
13974.18 627
13975.30 649
13976.42 635
13977.53 674
13978.65 700
13979.77 656
13980.88 668
13982.00 711
13983.12 668
13984.23 647
13985.35 653
13986.47 660
13987.58 681
13988.70 663
13989.82 649
13990.94 660
13992.05 674
13993.17 669
13994.29 644
13995.40 684
13996.52 689
13997.64 650
13998.76 673
13999.87 670
14000.99 647
14002.11 676
14003.23 709
14004.35 662
14005.46 661
14006.58 680
14007.70 669
14008.82 671
14009.93 678
14011.05 666
14012.17 676
14013.29 678
14014.41 700
14015.52 696
14016.64 676
14017.76 678
14018.88 695
14020.00 684
14021.12 673
14022.23 706
14023.35 683
14024.47 667
14025.59 662
14026.71 683
14027.83 662
14028.95 646
14030.06 649
14031.18 646
14032.30 639
14033.42 668
14034.54 636
14035.66 644
14036.78 643
14037.90 655
14039.02 683
14040.14 674
14041.25 675
14042.37 660
14043.49 645
14044.61 657
14045.73 681
14046.85 679
14047.97 655
14049.09 682
14050.21 701
14051.33 656
14052.45 660
14053.57 694
14054.69 657
14055.81 688
14056.93 731
14058.05 713
14059.17 697
14060.29 704
14061.41 695
14062.53 709
14063.65 745
14064.77 711
14065.89 726
14067.01 701
14068.13 733
14069.25 740
14070.37 732
14071.49 731
14072.61 734
14073.73 755
14074.85 754
14075.97 757
14077.09 721
14078.21 735
14079.33 737
14080.45 738
14081.57 733
14082.69 728
14083.82 735
14084.94 744
14086.06 698
14087.18 716
14088.30 737
14089.42 737
14090.54 748
14091.66 720
14092.78 734
14093.91 728
14095.03 733
14096.15 749
14097.27 747
14098.39 744
14099.51 738
14100.63 745
14101.76 745
14102.88 752
14104.00 741
14105.12 715
14106.24 723
14107.36 721
14108.49 721
14109.61 699
14110.73 670
14111.85 690
14112.97 665
14114.10 668
14115.22 690
14116.34 674
14117.46 678
14118.58 673
14119.71 667
14120.83 656
14121.95 643
14123.07 621
14124.20 627
14125.32 654
14126.44 644
14127.56 628
14128.69 624
14129.81 610
14130.93 612
14132.06 628
14133.18 603
14134.30 630
14135.42 612
14136.55 610
14137.67 632
14138.79 610
14139.92 583
14141.04 603
14142.16 586
14143.29 589
14144.41 618
14145.53 620
14146.66 628
14147.78 611
14148.90 610
14150.03 618
14151.15 632
14152.27 611
14153.40 597
14154.52 571
14155.64 624
14156.77 601
14157.89 591
14159.02 603
14160.14 590
14161.26 583
14162.39 619
14163.51 608
14164.64 609
14165.76 593
14166.88 609
14168.01 600
14169.13 600
14170.26 630
14171.38 580
14172.51 581
14173.63 591
14174.75 611
14175.88 600
14177.00 567
14178.13 560
14179.25 563
14180.38 622
14181.50 556
14182.63 566
14183.75 559
14184.88 567
14186.00 565
14187.13 598
14188.25 594
14189.38 571
14190.50 584
14191.63 610
14192.75 598
14193.88 598
14195.00 592
14196.13 541
14197.25 576
14198.38 583
14199.50 589
14200.63 571
14201.76 598
14202.88 617
14204.01 597
14205.13 580
14206.26 566
14207.38 587
14208.51 603
14209.64 572
14210.76 566
14211.89 562
14213.01 572
14214.14 589
14215.27 557
14216.39 539
14217.52 575
14218.64 564
14219.77 541
14220.90 558
14222.02 555
14223.15 585
14224.28 573
14225.40 551
14226.53 530
14227.66 563
14228.78 551
14229.91 533
14231.04 563
14232.16 557
14233.29 576
14234.42 553
14235.54 569
14236.67 584
14237.80 558
14238.92 553
14240.05 556
14241.18 540
14242.31 555
14243.43 557
14244.56 550
14245.69 540
14246.82 551
14247.94 540
14249.07 548
14250.20 536
14251.33 546
14252.45 547
14253.58 540
14254.71 536
14255.84 543
14256.96 553
14258.09 579
14259.22 544
14260.35 541
14261.47 552
14262.60 542
14263.73 558
14264.86 546
14265.99 541
14267.12 558
14268.24 535
14269.37 556
14270.50 553
14271.63 549
14272.76 524
14273.89 545
14275.01 545
14276.14 502
14277.27 522
14278.40 556
14279.53 527
14280.66 549
14281.79 539
14282.91 512
14284.04 539
14285.17 509
14286.30 527
14287.43 524
14288.56 534
14289.69 554
14290.82 545
14291.95 500
14293.08 510
14294.20 548
14295.33 519
14296.46 529
14297.59 527
14298.72 550
14299.85 554
14300.98 566
14302.11 558
14303.24 524
14304.37 524
14305.50 528
14306.63 517
14307.76 535
14308.89 540
14310.02 515
14311.15 514
14312.28 533
14313.41 519
14314.54 532
14315.67 547
14316.80 532
14317.93 533
14319.06 526
14320.19 533
14321.32 516
14322.45 538
14323.58 515
14324.71 530
14325.84 506
14326.97 531
14328.10 535
14329.23 540
14330.36 548
14331.49 530
14332.62 533
14333.76 497
14334.89 522
14336.02 528
14337.15 559
14338.28 584
14339.41 557
14340.54 534
14341.67 554
14342.80 547
14343.93 543
14345.07 545
14346.20 535
14347.33 515
14348.46 542
14349.59 555
14350.72 527
14351.85 560
14352.99 572
14354.12 542
14355.25 530
14356.38 546
14357.51 522
14358.64 536
14359.78 551
14360.91 517
14362.04 550
14363.17 525
14364.30 553
14365.44 557
14366.57 552
14367.70 529
14368.83 549
14369.96 574
14371.10 579
14372.23 540
14373.36 552
14374.49 553
14375.63 557
14376.76 546
14377.89 531
14379.02 537
14380.16 531
14381.29 549
14382.42 555
14383.55 579
14384.69 559
14385.82 585
14386.95 571
14388.09 584
14389.22 563
14390.35 599
14391.49 575
14392.62 567
14393.75 588
14394.89 579
14396.02 591
14397.15 595
14398.28 609
14399.42 591
14400.55 542
14401.69 584
14402.82 596
14403.95 565
14405.09 575
14406.22 615
14407.35 585
14408.49 579
14409.62 620
14410.75 603
14411.89 605
14413.02 581
14414.16 617
14415.29 601
14416.42 621
14417.56 593
14418.69 614
14419.83 615
14420.96 612
14422.10 624
14423.23 615
14424.36 653
14425.50 644
14426.63 643
14427.77 650
14428.90 621
14430.04 617
14431.17 645
14432.31 650
14433.44 621
14434.58 610
14435.71 643
14436.85 649
14437.98 631
14439.12 628
14440.25 608
14441.39 658
14442.52 635
14443.66 651
14444.79 641
14445.93 606
14447.06 640
14448.20 619
14449.33 567
14450.47 591
14451.60 613
14452.74 586
14453.87 597
14455.01 612
14456.14 617
14457.28 588
14458.42 629
14459.55 601
14460.69 584
14461.82 603
14462.96 616
14464.10 611
14465.23 589
14466.37 591
14467.50 585
14468.64 589
14469.78 569
14470.91 572
14472.05 607
14473.18 600
14474.32 620
14475.46 605
14476.59 596
14477.73 612
14478.87 607
14480.00 591
14481.14 614
14482.28 637
14483.41 629
14484.55 595
14485.69 607
14486.82 592
14487.96 597
14489.10 578
14490.23 600
14491.37 607
14492.51 614
14493.65 607
14494.78 562
14495.92 604
14497.06 591
14498.19 617
14499.33 596
14500.47 598
14501.61 609
14502.74 552
14503.88 577
14505.02 609
14506.16 580
14507.29 557
14508.43 589
14509.57 583
14510.71 574
14511.85 579
14512.98 568
14514.12 571
14515.26 581
14516.40 585
14517.54 552
14518.67 539
14519.81 562
14520.95 550
14522.09 538
14523.23 566
14524.36 589
14525.50 563
14526.64 550
14527.78 565
14528.92 544
14530.06 538
14531.19 555
14532.33 542
14533.47 524
14534.61 540
14535.75 575
14536.89 592
14538.03 568
14539.17 536
14540.31 548
14541.44 541
14542.58 557
14543.72 569
14544.86 545
14546.00 535
14547.14 514
14548.28 532
14549.42 529
14550.56 537
14551.70 541
14552.84 550
14553.98 549
14555.12 549
14556.25 553
14557.39 543
14558.53 580
14559.67 568
14560.81 557
14561.95 561
14563.09 537
14564.23 552
14565.37 566
14566.51 560
14567.65 557
14568.79 558
14569.93 544
14571.07 564
14572.21 534
14573.35 548
14574.49 551
14575.63 591
14576.77 583
14577.92 569
14579.06 575
14580.20 562
14581.34 572
14582.48 565
14583.62 586
14584.76 582
14585.90 554
14587.04 593
14588.18 592
14589.32 587
14590.46 581
14591.60 593
14592.74 614
14593.89 593
14595.03 585
14596.17 583
14597.31 588
14598.45 585
14599.59 605
14600.73 604
14601.87 609
14603.02 591
14604.16 604
14605.30 602
14606.44 590
14607.58 580
14608.72 571
14609.86 626
14611.01 624
14612.15 605
14613.29 609
14614.43 654
14615.57 627
14616.72 601
14617.86 589
14619.00 597
14620.14 596
14621.28 656
14622.43 626
14623.57 655
14624.71 643
14625.85 636
14627.00 681
14628.14 654
14629.28 687
14630.42 655
14631.56 640
14632.71 654
14633.85 662
14634.99 685
14636.14 701
14637.28 685
14638.42 670
14639.56 684
14640.71 669
14641.85 640
14642.99 700
14644.14 653
14645.28 627
14646.42 644
14647.56 607
14648.71 641
14649.85 608
14650.99 587
14652.14 588
14653.28 576
14654.42 594
14655.57 584
14656.71 570
14657.85 576
14659.00 555
14660.14 521
14661.29 565
14662.43 547
14663.57 505
14664.72 515
14665.86 503
14667.00 511
14668.15 479
14669.29 503
14670.44 520
14671.58 494
14672.73 501
14673.87 480
14675.01 506
14676.16 511
14677.30 510
14678.45 483
14679.59 482
14680.74 495
14681.88 463
14683.02 498
14684.17 482
14685.31 445
14686.46 479
14687.60 470
14688.75 483
14689.89 473
14691.04 461
14692.18 494
14693.33 463
14694.47 480
14695.62 459
14696.76 456
14697.91 468
14699.05 477
14700.20 475
14701.34 453
14702.49 456
14703.63 480
14704.78 460
14705.92 454
14707.07 446
14708.22 473
14709.36 467
14710.51 456
14711.65 444
14712.80 457
14713.94 449
14715.09 428
14716.23 452
14717.38 439
14718.53 459
14719.67 451
14720.82 479
14721.96 446
14723.11 461
14724.26 455
14725.40 455
14726.55 485
14727.70 448
14728.84 466
14729.99 449
14731.13 454
14732.28 463
14733.43 436
14734.57 438
14735.72 468
14736.87 439
14738.01 423
14739.16 428
14740.31 422
14741.45 430
14742.60 432
14743.75 441
14744.89 442
14746.04 444
14747.19 479
14748.34 441
14749.48 432
14750.63 467
14751.78 457
14752.92 434
14754.07 419
14755.22 436
14756.37 441
14757.51 442
14758.66 436
14759.81 407
14760.96 410
14762.10 456
14763.25 445
14764.40 446
14765.55 440
14766.70 415
14767.84 442
14768.99 452
14770.14 429
14771.29 435
14772.43 407
14773.58 400
14774.73 409
14775.88 408
14777.03 446
14778.18 406
14779.32 432
14780.47 425
14781.62 432
14782.77 412
14783.92 410
14785.07 424
14786.21 409
14787.36 417
14788.51 424
14789.66 419
14790.81 391
14791.96 390
14793.11 398
14794.26 404
14795.40 400
14796.55 392
14797.70 392
14798.85 423
14800.00 428
14801.15 424
14802.30 403
14803.45 411
14804.60 415
14805.75 425
14806.90 412
14808.05 395
14809.19 410
14810.34 367
14811.49 384
14812.64 394
14813.79 409
14814.94 421
14816.09 416
14817.24 406
14818.39 430
14819.54 427
14820.69 419
14821.84 394
14822.99 385
14824.14 392
14825.29 427
14826.44 400
14827.59 387
14828.74 407
14829.89 400
14831.04 382
14832.19 378
14833.34 395
14834.49 413
14835.64 385
14836.79 394
14837.95 387
14839.10 392
14840.25 390
14841.40 393
14842.55 386
14843.70 382
14844.85 405
14846.00 408
14847.15 366
14848.30 387
14849.45 418
14850.60 407
14851.76 382
14852.91 413
14854.06 410
14855.21 414
14856.36 377
14857.51 382
14858.66 384
14859.81 416
14860.97 406
14862.12 375
14863.27 376
14864.42 388
14865.57 405
14866.72 375
14867.88 383
14869.03 402
14870.18 389
14871.33 400
14872.48 391
14873.64 386
14874.79 408
14875.94 382
14877.09 380
14878.24 364
14879.40 387
14880.55 399
14881.70 395
14882.85 393
14884.00 371
14885.16 383
14886.31 389
14887.46 404
14888.61 388
14889.77 408
14890.92 374
14892.07 366
14893.23 374
14894.38 390
14895.53 391
14896.68 400
14897.84 378
14898.99 398
14900.14 393
14901.30 374
14902.45 405
14903.60 373
14904.75 365
14905.91 406
14907.06 390
14908.21 378
14909.37 380
14910.52 387
14911.67 387
14912.83 399
14913.98 401
14915.14 389
14916.29 384
14917.44 378
14918.60 408
14919.75 406
14920.90 394
14922.06 380
14923.21 402
14924.37 414
14925.52 361
14926.67 382
14927.83 367
14928.98 415
14930.14 406
14931.29 396
14932.44 387
14933.60 387
14934.75 395
14935.91 414
14937.06 415
14938.22 390
14939.37 407
14940.52 408
14941.68 407
14942.83 380
14943.99 370
14945.14 367
14946.30 405
14947.45 418
14948.61 388
14949.76 382
14950.92 402
14952.07 403
14953.23 380
14954.38 402
14955.54 401
14956.69 381
14957.85 422
14959.00 413
14960.16 383
14961.31 404
14962.47 371
14963.62 400
14964.78 399
14965.94 394
14967.09 377
14968.25 398
14969.40 380
14970.56 403
14971.71 392
14972.87 390
14974.03 400
14975.18 402
14976.34 377
14977.49 361
14978.65 406
14979.81 412
14980.96 410
14982.12 395
14983.27 394
14984.43 390
14985.59 424
14986.74 387
14987.90 392
14989.06 380
14990.21 373
14991.37 413
14992.53 408
14993.68 383
14994.84 387
14996.00 411
14997.15 418
14998.31 385
14999.47 396
15000.62 430
15001.78 398
15002.94 385
15004.09 396
15005.25 379
15006.41 411
15007.56 406
15008.72 378
15009.88 382
15011.04 394
15012.19 395
15013.35 417
15014.51 409
15015.67 401
15016.82 410
15017.98 396
15019.14 426
15020.30 394
15021.45 393
15022.61 410
15023.77 426
15024.93 436
15026.08 376
15027.24 379
15028.40 369
15029.56 386
15030.72 406
15031.87 408
15033.03 418
15034.19 398
15035.35 394
15036.51 399
15037.67 374
15038.82 383
15039.98 381
15041.14 397
15042.30 398
15043.46 390
15044.62 397
15045.78 423
15046.93 395
15048.09 413
15049.25 393
15050.41 389
15051.57 432
15052.73 417
15053.89 388
15055.05 400
15056.20 414
15057.36 412
15058.52 437
15059.68 435
15060.84 413
15062.00 424
15063.16 415
15064.32 437
15065.48 429
15066.64 429
15067.80 446
15068.96 431
15070.12 424
15071.28 419
15072.44 397
15073.60 442
15074.76 439
15075.91 404
15077.07 423
15078.23 421
15079.39 421
15080.55 441
15081.71 429
15082.87 425
15084.03 404
15085.19 395
15086.35 401
15087.51 398
15088.68 435
15089.84 409
15091.00 410
15092.16 403
15093.32 404
15094.48 422
15095.64 426
15096.80 426
15097.96 450
15099.12 443
15100.28 431
15101.44 423
15102.60 438
15103.76 418
15104.92 443
15106.08 431
15107.25 423
15108.41 418
15109.57 413
15110.73 431
15111.89 458
15113.05 442
15114.21 436
15115.37 444
15116.54 441
15117.70 446
15118.86 440
15120.02 426
15121.18 438
15122.34 445
15123.50 439
15124.67 426
15125.83 429
15126.99 442
15128.15 456
15129.31 440
15130.47 428
15131.64 437
15132.80 445
15133.96 471
15135.12 442
15136.28 451
15137.45 459
15138.61 473
15139.77 490
15140.93 473
15142.10 446
15143.26 464
15144.42 461
15145.58 464
15146.75 467
15147.91 447
15149.07 493
15150.23 484
15151.40 442
15152.56 474
15153.72 481
15154.88 487
15156.05 475
15157.21 446
15158.37 459
15159.54 468
15160.70 492
15161.86 469
15163.03 497
15164.19 489
15165.35 481
15166.52 472
15167.68 513
15168.84 482
15170.01 485
15171.17 465
15172.33 483
15173.50 499
15174.66 503
15175.82 491
15176.99 507
15178.15 492
15179.31 488
15180.48 499
15181.64 533
15182.81 488
15183.97 508
15185.13 523
15186.30 507
15187.46 501
15188.63 487
15189.79 511
15190.95 512
15192.12 535
15193.28 519
15194.45 528
15195.61 541
15196.78 526
15197.94 542
15199.10 549
15200.27 514
15201.43 569
15202.60 567
15203.76 567
15204.93 534
15206.09 534
15207.26 524
15208.42 548
15209.59 529
15210.75 550
15211.92 561
15213.08 544
15214.25 538
15215.41 552
15216.58 590
15217.74 544
15218.91 536
15220.07 552
15221.24 564
15222.40 566
15223.57 570
15224.74 587
15225.90 578
15227.07 557
15228.23 569
15229.40 564
15230.56 593
15231.73 582
15232.89 583
15234.06 564
15235.23 592
15236.39 564
15237.56 574
15238.72 552
15239.89 584
15241.06 581
15242.22 597
15243.39 588
15244.56 604
15245.72 578
15246.89 577
15248.05 576
15249.22 603
15250.39 609
15251.55 592
15252.72 559
15253.89 561
15255.05 575
15256.22 565
15257.39 526
15258.55 558
15259.72 548
15260.89 556
15262.05 567
15263.22 553
15264.39 557
15265.56 544
15266.72 528
15267.89 540
15269.06 528
15270.22 531
15271.39 551
15272.56 556
15273.73 516
15274.89 523
15276.06 532
15277.23 540
15278.40 538
15279.56 507
15280.73 515
15281.90 516
15283.07 542
15284.23 533
15285.40 537
15286.57 530
15287.74 519
15288.91 536
15290.07 530
15291.24 507
15292.41 521
15293.58 525
15294.75 546
15295.92 523
15297.08 544
15298.25 534
15299.42 530
15300.59 524
15301.76 527
15302.93 532
15304.09 535
15305.26 522
15306.43 524
15307.60 525
15308.77 503
15309.94 525
15311.11 518
15312.28 525
15313.44 528
15314.61 509
15315.78 503
15316.95 510
15318.12 524
15319.29 543
15320.46 514
15321.63 516
15322.80 539
15323.97 557
15325.14 525
15326.30 505
15327.47 523
15328.64 519
15329.81 522
15330.98 520
15332.15 528
15333.32 539
15334.49 556
15335.66 534
15336.83 537
15338.00 541
15339.17 538
15340.34 535
15341.51 536
15342.68 543
15343.85 546
15345.02 544
15346.19 527
15347.36 527
15348.53 531
15349.70 523
15350.87 552
15352.04 557
15353.21 543
15354.38 570
15355.55 542
15356.72 527
15357.90 563
15359.07 575
15360.24 555
15361.41 537
15362.58 566
15363.75 563
15364.92 597
15366.09 569
15367.26 566
15368.43 585
15369.60 592
15370.77 566
15371.95 563
15373.12 572
15374.29 599
15375.46 557
15376.63 556
15377.80 578
15378.97 539
15380.15 543
15381.32 564
15382.49 555
15383.66 541
15384.83 560
15386.00 556
15387.17 577
15388.35 514
15389.52 532
15390.69 557
15391.86 553
15393.03 551
15394.21 538
15395.38 505
15396.55 543
15397.72 582
15398.89 535
15400.07 535
15401.24 528
15402.41 529
15403.58 533
15404.76 526
15405.93 505
15407.10 512
15408.27 509
15409.45 519
15410.62 506
15411.79 515
15412.96 520
15414.14 506
15415.31 504
15416.48 523
15417.66 506
15418.83 495
15420.00 489
15421.17 480
15422.35 508
15423.52 492
15424.69 503
15425.87 488
15427.04 468
15428.21 467
15429.39 491
15430.56 496
15431.73 480
15432.91 480
15434.08 471
15435.25 460
15436.43 468
15437.60 484
15438.77 472
15439.95 458
15441.12 475
15442.30 460
15443.47 490
15444.64 477
15445.82 474
15446.99 485
15448.17 478
15449.34 492
15450.51 464
15451.69 425
15452.86 445
15454.04 470
15455.21 482
15456.39 476
15457.56 468
15458.73 460
15459.91 485
15461.08 461
15462.26 457
15463.43 490
15464.61 471
15465.78 468
15466.96 493
15468.13 473
15469.31 460
15470.48 462
15471.66 490
15472.83 489
15474.01 498
15475.18 470
15476.36 482
15477.53 484
15478.71 469
15479.88 466
15481.06 465
15482.23 478
15483.41 458
15484.58 436
15485.76 461
15486.93 472
15488.11 467
15489.29 470
15490.46 464
15491.64 455
15492.81 449
15493.99 451
15495.16 470
15496.34 473
15497.52 487
15498.69 482
15499.87 455
15501.04 450
15502.22 440
15503.40 487
15504.57 485
15505.75 465
15506.92 465
15508.10 467
15509.28 474
15510.45 460
15511.63 466
15512.81 490
15513.98 472
15515.16 483
15516.34 492
15517.51 477
15518.69 468
15519.87 462
15521.04 479
15522.22 449
15523.40 468
15524.57 464
15525.75 463
15526.93 461
15528.11 470
15529.28 457
15530.46 478
15531.64 458
15532.81 445
15533.99 477
15535.17 426
15536.35 476
15537.52 474
15538.70 446
15539.88 471
15541.06 451
15542.23 466
15543.41 467
15544.59 467
15545.77 507
15546.95 462
15548.12 453
15549.30 483
15550.48 483
15551.66 499
15552.83 515
15554.01 476
15555.19 483
15556.37 489
15557.55 477
15558.73 476
15559.90 492
15561.08 493
15562.26 528
15563.44 503
15564.62 497
15565.80 502
15566.97 501
15568.15 511
15569.33 499
15570.51 494
15571.69 513
15572.87 489
15574.05 535
15575.23 539
15576.40 481
15577.58 526
15578.76 538
15579.94 528
15581.12 523
15582.30 508
15583.48 553
15584.66 540
15585.84 535
15587.02 546
15588.20 542
15589.38 537
15590.56 520
15591.73 548
15592.91 551
15594.09 538
15595.27 518
15596.45 549
15597.63 533
15598.81 517
15599.99 555
15601.17 537
15602.35 574
15603.53 519
15604.71 540
15605.89 581
15607.07 535
15608.25 589
15609.43 553
15610.61 559
15611.79 558
15612.97 540
15614.15 571
15615.33 568
15616.51 592
15617.69 574
15618.88 600
15620.06 589
15621.24 595
15622.42 594
15623.60 614
15624.78 617
15625.96 632
15627.14 582
15628.32 569
15629.50 604
15630.68 614
15631.86 585
15633.05 597
15634.23 605
15635.41 603
15636.59 605
15637.77 649
15638.95 641
15640.13 602
15641.31 615
15642.50 651
15643.68 641
15644.86 651
15646.04 637
15647.22 610
15648.40 637
15649.58 628
15650.77 627
15651.95 638
15653.13 662
15654.31 645
15655.49 661
15656.68 649
15657.86 629
15659.04 628
15660.22 630
15661.40 653
15662.59 650
15663.77 644
15664.95 649
15666.13 673
15667.32 653
15668.50 657
15669.68 625
15670.86 666
15672.05 659
15673.23 631
15674.41 629
15675.59 635
15676.78 633
15677.96 648
15679.14 611
15680.32 588
15681.51 628
15682.69 627
15683.87 632
15685.06 626
15686.24 598
15687.42 618
15688.61 647
15689.79 622
15690.97 635
15692.16 631
15693.34 648
15694.52 640
15695.71 624
15696.89 617
15698.07 612
15699.26 619
15700.44 640
15701.62 621
15702.81 631
15703.99 624
15705.17 639
15706.36 626
15707.54 632
15708.73 657
15709.91 666
15711.09 653
15712.28 664
15713.46 650
15714.65 659
15715.83 666
15717.02 707
15718.20 694
15719.38 675
15720.57 648
15721.75 688
15722.94 667
15724.12 652
15725.31 701
15726.49 708
15727.68 701
15728.86 661
15730.04 736
15731.23 717
15732.41 731
15733.60 721
15734.78 720
15735.97 688
15737.15 697
15738.34 755
15739.52 771
15740.71 752
15741.89 770
15743.08 782
15744.27 777
15745.45 779
15746.64 811
15747.82 796
15749.01 801
15750.19 789
15751.38 783
15752.56 784
15753.75 808
15754.93 852
15756.12 846
15757.31 855
15758.49 855
15759.68 840
15760.86 804
15762.05 823
15763.24 829
15764.42 813
15765.61 825
15766.79 828
15767.98 842
15769.17 826
15770.35 792
15771.54 790
15772.72 795
15773.91 802
15775.10 800
15776.28 808
15777.47 757
15778.66 755
15779.84 746
15781.03 722
15782.22 731
15783.40 721
15784.59 749
15785.78 724
15786.96 710
15788.15 726
15789.34 694
15790.53 737
15791.71 712
15792.90 709
15794.09 699
15795.27 715
15796.46 692
15797.65 678
15798.84 673
15800.02 644
15801.21 669
15802.40 668
15803.59 669
15804.77 658
15805.96 645
15807.15 631
15808.34 682
15809.52 667
15810.71 627
15811.90 640
15813.09 641
15814.28 656
15815.46 646
15816.65 635
15817.84 623
15819.03 645
15820.22 636
15821.40 588
15822.59 621
15823.78 625
15824.97 652
15826.16 646
15827.35 626
15828.53 630
15829.72 601
15830.91 651
15832.10 642
15833.29 632
15834.48 610
15835.67 616
15836.85 625
15838.04 599
15839.23 655
15840.42 644
15841.61 621
15842.80 608
15843.99 621
15845.18 622
15846.37 610
15847.55 639
15848.74 612
15849.93 632
15851.12 638
15852.31 639
15853.50 625
15854.69 634
15855.88 644
15857.07 647
15858.26 613
15859.45 639
15860.64 631
15861.83 648
15863.02 646
15864.21 664
15865.40 669
15866.59 684
15867.78 635
15868.97 639
15870.16 666
15871.35 654
15872.54 640
15873.73 637
15874.92 666
15876.11 647
15877.30 662
15878.49 661
15879.68 629
15880.87 607
15882.06 651
15883.25 670
15884.44 656
15885.63 650
15886.82 691
15888.01 672
15889.20 715
15890.39 682
15891.59 647
15892.78 693
15893.97 652
15895.16 678
15896.35 655
15897.54 687
15898.73 655
15899.92 683
15901.11 732
15902.30 710
15903.50 711
15904.69 695
15905.88 718
15907.07 717
15908.26 701
15909.45 720
15910.64 720
15911.84 717
15913.03 704
15914.22 719
15915.41 696
15916.60 694
15917.79 714
15918.99 725
15920.18 713
15921.37 728
15922.56 727
15923.75 704
15924.95 697
15926.14 674
15927.33 723
15928.52 698
15929.71 668
15930.91 675
15932.10 654
15933.29 695
15934.48 655
15935.68 632
15936.87 640
15938.06 650
15939.25 658
15940.45 648
15941.64 618
15942.83 625
15944.03 636
15945.22 641
15946.41 607
15947.60 623
15948.80 578
15949.99 585
15951.18 588
15952.38 583
15953.57 597
15954.76 551
15955.96 541
15957.15 552
15958.34 538
15959.54 559
15960.73 532
15961.92 525
15963.12 497
15964.31 509
15965.50 513
15966.70 525
15967.89 522
15969.08 505
15970.28 508
15971.47 483
15972.67 476
15973.86 514
15975.05 499
15976.25 480
15977.44 478
15978.64 490
15979.83 486
15981.02 463
15982.22 477
15983.41 469
15984.61 477
15985.80 469
15987.00 474
15988.19 461
15989.38 478
15990.58 481
15991.77 436
15992.97 454
15994.16 443
15995.36 465
15996.55 443
15997.75 427
15998.94 456
16000.14 457
16001.33 460
16002.53 463
16003.72 446
16004.92 455
16006.11 457
16007.31 442
16008.50 466
16009.70 454
16010.89 454
16012.09 446
16013.28 455
16014.48 446
16015.67 463
16016.87 466
16018.07 428
16019.26 440
16020.46 436
16021.65 430
16022.85 454
16024.04 444
16025.24 437
16026.44 428
16027.63 427
16028.83 438
16030.02 418
16031.22 432
16032.42 410
16033.61 422
16034.81 427
16036.00 434
16037.20 415
16038.40 414
16039.59 431
16040.79 400
16041.99 425
16043.18 433
16044.38 411
16045.58 433
16046.77 415
16047.97 418
16049.17 421
16050.36 464
16051.56 426
16052.76 420
16053.95 402
16055.15 432
16056.35 437
16057.54 422
16058.74 437
16059.94 438
16061.14 437
16062.33 412
16063.53 402
16064.73 429
16065.92 425
16067.12 413
16068.32 414
16069.52 385
16070.71 402
16071.91 417
16073.11 426
16074.31 404
16075.50 394
16076.70 403
16077.90 410
16079.10 420
16080.30 405
16081.49 403
16082.69 410
16083.89 383
16085.09 384
16086.29 402
16087.48 389
16088.68 394
16089.88 386
16091.08 401
16092.28 413
16093.48 397
16094.67 375
16095.87 405
16097.07 393
16098.27 405
16099.47 407
16100.67 410
16101.87 393
16103.06 383
16104.26 391
16105.46 385
16106.66 370
16107.86 397
16109.06 376
16110.26 373
16111.46 385
16112.66 408
16113.86 406
16115.05 377
16116.25 382
16117.45 404
16118.65 370
16119.85 377
16121.05 383
16122.25 378
16123.45 374
16124.65 387
16125.85 399
16127.05 384
16128.25 383
16129.45 372
16130.65 377
16131.85 386
16133.05 371
16134.25 344
16135.45 373
16136.65 367
16137.85 373
16139.05 342
16140.25 365
16141.45 363
16142.65 380
16143.85 383
16145.05 366
16146.25 356
16147.45 361
16148.65 382
16149.85 374
16151.05 359
16152.25 355
16153.45 362
16154.65 357
16155.85 367
16157.05 353
16158.25 356
16159.46 350
16160.66 368
16161.86 369
16163.06 370
16164.26 345
16165.46 352
16166.66 354
16167.86 351
16169.06 384
16170.27 374
16171.47 385
16172.67 370
16173.87 353
16175.07 348
16176.27 339
16177.47 349
16178.67 329
16179.88 367
16181.08 354
16182.28 355
16183.48 343
16184.68 347
16185.89 385
16187.09 351
16188.29 352
16189.49 365
16190.69 373
16191.90 365
16193.10 358
16194.30 371
16195.50 353
16196.70 361
16197.91 368
16199.11 373
16200.31 364
16201.51 377
16202.72 366
16203.92 367
16205.12 352
16206.32 359
16207.53 361
16208.73 376
16209.93 331
16211.13 365
16212.34 374
16213.54 374
16214.74 382
16215.95 364
16217.15 337
16218.35 364
16219.55 364
16220.76 369
16221.96 359
16223.16 362
16224.37 354
16225.57 364
16226.77 376
16227.98 349
16229.18 345
16230.38 363
16231.59 361
16232.79 370
16233.99 365
16235.20 357
16236.40 367
16237.61 375
16238.81 348
16240.01 353
16241.22 363
16242.42 378
16243.63 359
16244.83 369
16246.03 369
16247.24 372
16248.44 369
16249.65 369
16250.85 384
16252.05 368
16253.26 347
16254.46 370
16255.67 373
16256.87 350
16258.08 383
16259.28 362
16260.49 371
16261.69 378
16262.89 357
16264.10 362
16265.30 344
16266.51 370
16267.71 388
16268.92 391
16270.12 367
16271.33 343
16272.53 369
16273.74 369
16274.94 386
16276.15 378
16277.35 392
16278.56 395
16279.77 380
16280.97 378
16282.18 379
16283.38 393
16284.59 401
16285.79 385
16287.00 369
16288.20 371
16289.41 364
16290.61 390
16291.82 380
16293.03 392
16294.23 374
16295.44 373
16296.64 368
16297.85 400
16299.06 372
16300.26 374
16301.47 380
16302.67 367
16303.88 389
16305.09 395
16306.29 382
16307.50 347
16308.71 355
16309.91 372
16311.12 389
16312.33 373
16313.53 379
16314.74 383
16315.95 374
16317.15 374
16318.36 363
16319.57 381
16320.77 382
16321.98 361
16323.19 365
16324.39 366
16325.60 370
16326.81 382
16328.01 378
16329.22 363
16330.43 371
16331.64 366
16332.84 359
16334.05 362
16335.26 352
16336.47 344
16337.67 357
16338.88 356
16340.09 366
16341.30 364
16342.50 374
16343.71 353
16344.92 365
16346.13 344
16347.33 353
16348.54 343
16349.75 358
16350.96 358
16352.17 361
16353.37 359
16354.58 356
16355.79 359
16357.00 370
16358.21 364
16359.41 348
16360.62 386
16361.83 362
16363.04 347
16364.25 348
16365.46 358
16366.67 376
16367.87 340
16369.08 355
16370.29 367
16371.50 359
16372.71 371
16373.92 369
16375.13 336
16376.34 359
16377.54 379
16378.75 383
16379.96 382
16381.17 356
16382.38 343
16383.59 356
16384.80 352
16386.01 368
16387.22 361
16388.43 360
16389.64 368
16390.85 355
16392.05 373
16393.26 343
16394.47 367
16395.68 345
16396.89 373
16398.10 367
16399.31 368
16400.52 345
16401.73 373
16402.94 353
16404.15 363
16405.36 343
16406.57 349
16407.78 350
16408.99 369
16410.20 365
16411.41 359
16412.62 349
16413.83 360
16415.04 368
16416.25 352
16417.46 344
16418.67 343
16419.88 359
16421.10 372
16422.31 343
16423.52 358
16424.73 350
16425.94 356
16427.15 362
16428.36 344
16429.57 324
16430.78 353
16431.99 344
16433.20 323
16434.41 359
16435.63 349
16436.84 353
16438.05 364
16439.26 337
16440.47 332
16441.68 355
16442.89 362
16444.10 377
16445.32 351
16446.53 383
16447.74 362
16448.95 329
16450.16 353
16451.37 360
16452.59 366
16453.80 332
16455.01 335
16456.22 344
16457.43 343
16458.64 344
16459.86 358
16461.07 333
16462.28 371
16463.49 360
16464.70 355
16465.92 359
16467.13 371
16468.34 340
16469.55 351
16470.77 368
16471.98 341
16473.19 333
16474.40 338
16475.62 335
16476.83 350
16478.04 362
16479.25 353
16480.47 353
16481.68 348
16482.89 354
16484.11 365
16485.32 344
16486.53 348
16487.74 319
16488.96 368
16490.17 363
16491.38 360
16492.60 352
16493.81 329
16495.02 349
16496.24 385
16497.45 369
16498.66 345
16499.88 341
16501.09 350
16502.30 366
16503.52 358
16504.73 345
16505.94 340
16507.16 345
16508.37 360
16509.59 365
16510.80 348
16512.01 400
16513.23 382
16514.44 377
16515.66 350
16516.87 355
16518.08 372
16519.30 356
16520.51 366
16521.73 359
16522.94 360
16524.16 357
16525.37 385
16526.58 362
16527.80 375
16529.01 378
16530.23 365
16531.44 386
16532.66 368
16533.87 372
16535.09 384
16536.30 359
16537.52 367
16538.73 366
16539.95 380
16541.16 383
16542.38 381
16543.59 392
16544.81 406
16546.02 393
16547.24 388
16548.45 399
16549.67 381
16550.88 398
16552.10 410
16553.31 402
16554.53 431
16555.74 403
16556.96 396
16558.18 400
16559.39 410
16560.61 401
16561.82 397
16563.04 401
16564.25 392
16565.47 405
16566.69 393
16567.90 395
16569.12 380
16570.33 379
16571.55 398
16572.77 385
16573.98 373
16575.20 367
16576.41 398
16577.63 365
16578.85 375
16580.06 398
16581.28 381
16582.50 377
16583.71 361
16584.93 368
16586.15 384
16587.36 389
16588.58 394
16589.80 407
16591.01 379
16592.23 394
16593.45 389
16594.66 374
16595.88 351
16597.10 359
16598.32 354
16599.53 382
16600.75 381
16601.97 367
16603.18 358
16604.40 376
16605.62 379
16606.84 349
16608.05 363
16609.27 338
16610.49 348
16611.71 348
16612.92 381
16614.14 372
16615.36 367
16616.58 375
16617.79 373
16619.01 376
16620.23 365
16621.45 379
16622.67 372
16623.88 362
16625.10 355
16626.32 344
16627.54 357
16628.76 377
16629.97 353
16631.19 357
16632.41 368
16633.63 340
16634.85 356
16636.07 339
16637.29 355
16638.50 352
16639.72 354
16640.94 356
16642.16 341
16643.38 343
16644.60 353
16645.82 353
16647.03 362
16648.25 349
16649.47 365
16650.69 367
16651.91 363
16653.13 320
16654.35 336
16655.57 330
16656.79 338
16658.01 371
16659.23 352
16660.45 358
16661.66 352
16662.88 353
16664.10 337
16665.32 345
16666.54 334
16667.76 343
16668.98 333
16670.20 337
16671.42 360
16672.64 346
16673.86 344
16675.08 337
16676.30 333
16677.52 377
16678.74 356
16679.96 325
16681.18 339
16682.40 372
16683.62 351
16684.84 329
16686.06 331
16687.28 338
16688.50 352
16689.72 344
16690.94 326
16692.16 346
16693.39 351
16694.61 333
16695.83 364
16697.05 335
16698.27 340
16699.49 356
16700.71 352
16701.93 338
16703.15 323
16704.37 321
16705.59 343
16706.81 363
16708.04 355
16709.26 355
16710.48 338
16711.70 339
16712.92 339
16714.14 340
16715.36 354
16716.58 357
16717.81 369
16719.03 327
16720.25 328
16721.47 356
16722.69 343
16723.91 350
16725.14 346
16726.36 350
16727.58 349
16728.80 335
16730.02 362
16731.24 319
16732.47 311
16733.69 348
16734.91 358
16736.13 348
16737.36 357
16738.58 345
16739.80 336
16741.02 331
16742.24 348
16743.47 337
16744.69 351
16745.91 368
16747.13 363
16748.36 346
16749.58 328
16750.80 338
16752.02 331
16753.25 335
16754.47 357
16755.69 349
16756.92 350
16758.14 324
16759.36 335
16760.59 345
16761.81 354
16763.03 347
16764.25 354
16765.48 316
16766.70 337
16767.92 325
16769.15 340
16770.37 345
16771.59 353
16772.82 352
16774.04 320
16775.27 324
16776.49 323
16777.71 348
16778.94 330
16780.16 340
16781.38 364
16782.61 360
16783.83 364
16785.06 372
16786.28 346
16787.50 343
16788.73 344
16789.95 361
16791.18 360
16792.40 331
16793.62 334
16794.85 355
16796.07 351
16797.30 369
16798.52 366
16799.75 348
16800.97 359
16802.19 346
16803.42 386
16804.64 350
16805.87 321
16807.09 346
16808.32 377
16809.54 347
16810.77 384
16811.99 372
16813.22 371
16814.44 356
16815.67 360
16816.89 370
16818.12 349
16819.34 335
16820.57 370
16821.79 406
16823.02 348
16824.24 364
16825.47 385
16826.70 378
16827.92 347
16829.15 376
16830.37 348
16831.60 363
16832.82 364
16834.05 362
16835.27 352
16836.50 392
16837.73 404
16838.95 361
16840.18 382
16841.40 379
16842.63 391
16843.86 373
16845.08 363
16846.31 366
16847.53 391
16848.76 420
16849.99 409
16851.21 396
16852.44 413
16853.67 414
16854.89 431
16856.12 420
16857.35 422
16858.57 430
16859.80 444
16861.03 420
16862.25 394
16863.48 411
16864.71 440
16865.93 428
16867.16 420
16868.39 405
16869.61 422
16870.84 419
16872.07 413
16873.30 420
16874.52 428
16875.75 424
16876.98 467
16878.20 428
16879.43 448
16880.66 454
16881.89 454
16883.11 459
16884.34 422
16885.57 458
16886.80 481
16888.02 460
16889.25 475
16890.48 476
16891.71 481
16892.94 507
16894.16 480
16895.39 487
16896.62 481
16897.85 473
16899.08 463
16900.30 481
16901.53 478
16902.76 485
16903.99 486
16905.22 439
16906.45 465
16907.67 463
16908.90 478
16910.13 472
16911.36 453
16912.59 463
16913.82 485
16915.04 444
16916.27 448
16917.50 452
16918.73 432
16919.96 424
16921.19 432
16922.42 440
16923.65 441
16924.88 469
16926.10 441
16927.33 433
16928.56 412
16929.79 417
16931.02 443
16932.25 466
16933.48 432
16934.71 463
16935.94 442
16937.17 423
16938.40 409
16939.63 421
16940.86 412
16942.09 446
16943.32 429
16944.55 449
16945.78 407
16947.01 431
16948.24 417
16949.47 415
16950.70 435
16951.93 424
16953.16 430
16954.39 393
16955.62 409
16956.85 415
16958.08 403
16959.31 403
16960.54 421
16961.77 429
16963.00 408
16964.23 411
16965.46 418
16966.69 391
16967.92 390
16969.15 421
16970.38 401
16971.61 417
16972.84 396
16974.07 388
16975.30 386
16976.54 391
16977.77 397
16979.00 383
16980.23 375
16981.46 371
16982.69 378
16983.92 388
16985.15 377
16986.38 389
16987.62 386
16988.85 385
16990.08 367
16991.31 372
16992.54 348
16993.77 373
16995.00 373
16996.24 386
16997.47 373
16998.70 356
16999.93 366
17001.16 356
17002.39 355
17003.63 345
17004.86 358
17006.09 356
17007.32 350
17008.55 346
17009.79 373
17011.02 354
17012.25 385
17013.48 369
17014.72 366
17015.95 362
17017.18 348
17018.41 359
17019.64 352
17020.88 358
17022.11 348
17023.34 376
17024.58 363
17025.81 361
17027.04 355
17028.27 358
17029.51 366
17030.74 344
17031.97 334
17033.21 335
17034.44 354
17035.67 350
17036.90 355
17038.14 355
17039.37 352
17040.60 346
17041.84 350
17043.07 358
17044.30 345
17045.54 362
17046.77 360
17048.00 348
17049.24 324
17050.47 355
17051.70 315
17052.94 347
17054.17 328
17055.41 346
17056.64 343
17057.87 334
17059.11 332
17060.34 324
17061.58 327
17062.81 319
17064.04 344
17065.28 353
17066.51 337
17067.75 343
17068.98 318
17070.21 343
17071.45 333
17072.68 325
17073.92 332
17075.15 312
17076.39 329
17077.62 354
17078.86 329
17080.09 311
17081.33 319
17082.56 321
17083.80 319
17085.03 321
17086.26 303
17087.50 321
17088.73 321
17089.97 316
17091.20 330
17092.44 316
17093.68 324
17094.91 334
17096.15 311
17097.38 323
17098.62 331
17099.85 324
17101.09 311
17102.32 306
17103.56 332
17104.79 319
17106.03 323
17107.26 297
17108.50 310
17109.74 313
17110.97 326
17112.21 313
17113.44 305
17114.68 314
17115.92 302
17117.15 318
17118.39 314
17119.62 307
17120.86 319
17122.10 320
17123.33 329
17124.57 288
17125.80 322
17127.04 321
17128.28 309
17129.51 334
17130.75 305
17131.99 317
17133.22 326
17134.46 323
17135.70 320
17136.93 316
17138.17 320
17139.41 320
17140.64 334
17141.88 292
17143.12 314
17144.35 301
17145.59 331
17146.83 301
17148.07 309
17149.30 297
17150.54 308
17151.78 303
17153.02 324
17154.25 304
17155.49 306
17156.73 294
17157.96 289
17159.20 289
17160.44 300
17161.68 299
17162.92 313
17164.15 290
17165.39 303
17166.63 307
17167.87 319
17169.10 301
17170.34 300
17171.58 307
17172.82 317
17174.06 313
17175.29 325
17176.53 306
17177.77 301
17179.01 312
17180.25 325
17181.49 309
17182.72 316
17183.96 297
17185.20 324
17186.44 316
17187.68 332
17188.92 319
17190.15 314
17191.39 337
17192.63 314
17193.87 324
17195.11 311
17196.35 311
17197.59 334
17198.83 311
17200.07 314
17201.30 297
17202.54 299
17203.78 296
17205.02 301
17206.26 279
17207.50 291
17208.74 308
17209.98 305
17211.22 332
17212.46 295
17213.70 298
17214.94 287
17216.18 295
17217.42 327
17218.66 295
17219.90 299
17221.14 311
17222.38 313
17223.62 300
17224.86 294
17226.10 284
17227.34 328
17228.58 309
17229.82 292
17231.06 301
17232.30 340
17233.54 310
17234.78 283
17236.02 305
17237.26 315
17238.50 326
17239.74 315
17240.98 305
17242.22 297
17243.46 308
17244.70 308
17245.94 301
17247.18 304
17248.42 317
17249.66 324
17250.90 309
17252.14 288
17253.39 310
17254.63 317
17255.87 294
17257.11 320
17258.35 303
17259.59 288
17260.83 302
17262.07 314
17263.31 296
17264.56 307
17265.80 314
17267.04 328
17268.28 304
17269.52 323
17270.76 316
17272.00 313
17273.25 325
17274.49 315
17275.73 323
17276.97 302
17278.21 316
17279.45 307
17280.70 325
17281.94 324
17283.18 324
17284.42 345
17285.66 341
17286.91 333
17288.15 321
17289.39 334
17290.63 327
17291.88 328
17293.12 324
17294.36 321
17295.60 308
17296.85 312
17298.09 307
17299.33 292
17300.57 317
17301.82 301
17303.06 307
17304.30 341
17305.54 326
17306.79 327
17308.03 323
17309.27 282
17310.52 319
17311.76 310
17313.00 331
17314.25 310
17315.49 297
17316.73 297
17317.97 289
17319.22 277
17320.46 309
17321.71 316
17322.95 319
17324.19 304
17325.44 297
17326.68 298
17327.92 301
17329.17 286
17330.41 299
17331.65 292
17332.90 305
17334.14 294
17335.39 275
17336.63 272
17337.87 296
17339.12 311
17340.36 311
17341.61 302
17342.85 296
17344.09 303
17345.34 297
17346.58 304
17347.83 296
17349.07 291
17350.32 304
17351.56 279
17352.80 296
17354.05 297
17355.29 298
17356.54 306
17357.78 265
17359.03 290
17360.27 298
17361.52 313
17362.76 299
17364.01 297
17365.25 296
17366.50 280
17367.74 307
17368.99 313
17370.23 295
17371.48 298
17372.72 296
17373.97 310
17375.21 296
17376.46 306
17377.70 305
17378.95 296
17380.19 297
17381.44 309
17382.69 330
17383.93 304
17385.18 299
17386.42 308
17387.67 303
17388.91 298
17390.16 306
17391.41 296
17392.65 329
17393.90 298
17395.14 287
17396.39 294
17397.64 317
17398.88 279
17400.13 319
17401.37 304
17402.62 296
17403.87 329
17405.11 314
17406.36 298
17407.61 298
17408.85 296
17410.10 326
17411.35 311
17412.59 299
17413.84 276
17415.09 300
17416.33 305
17417.58 317
17418.83 308
17420.07 326
17421.32 288
17422.57 284
17423.82 312
17425.06 324
17426.31 313
17427.56 303
17428.80 298
17430.05 309
17431.30 299
17432.55 280
17433.79 299
17435.04 287
17436.29 288
17437.54 291
17438.78 335
17440.03 307
17441.28 293
17442.53 300
17443.77 302
17445.02 312
17446.27 294
17447.52 304
17448.77 303
17450.01 307
17451.26 317
17452.51 332
17453.76 318
17455.01 308
17456.25 295
17457.50 297
17458.75 296
17460.00 298
17461.25 315
17462.50 305
17463.74 297
17464.99 299
17466.24 318
17467.49 309
17468.74 310
17469.99 308
17471.24 333
17472.49 340
17473.73 326
17474.98 319
17476.23 335
17477.48 326
17478.73 316
17479.98 317
17481.23 309
17482.48 307
17483.73 316
17484.98 313
17486.23 292
17487.47 311
17488.72 318
17489.97 341
17491.22 326
17492.47 333
17493.72 315
17494.97 316
17496.22 321
17497.47 298
17498.72 319
17499.97 342
17501.22 326
17502.47 292
17503.72 313
17504.97 324
17506.22 312
17507.47 314
17508.72 314
17509.97 315
17511.22 320
17512.47 308
17513.72 295
17514.97 309
17516.22 314
17517.47 315
17518.72 330
17519.97 314
17521.22 322
17522.47 312
17523.72 305
17524.98 313
17526.23 312
17527.48 329
17528.73 301
17529.98 332
17531.23 319
17532.48 303
17533.73 324
17534.98 342
17536.23 341
17537.48 319
17538.74 315
17539.99 338
17541.24 328
17542.49 325
17543.74 344
17544.99 337
17546.24 329
17547.50 317
17548.75 319
17550.00 361
17551.25 337
17552.50 338
17553.75 324
17555.01 313
17556.26 331
17557.51 365
17558.76 347
17560.01 334
17561.26 327
17562.52 358
17563.77 350
17565.02 328
17566.27 338
17567.53 355
17568.78 360
17570.03 367
17571.28 354
17572.53 342
17573.79 362
17575.04 343
17576.29 369
17577.54 364
17578.80 337
17580.05 341
17581.30 345
17582.56 354
17583.81 378
17585.06 374
17586.31 361
17587.57 376
17588.82 365
17590.07 326
17591.33 352
17592.58 357
17593.83 366
17595.08 356
17596.34 353
17597.59 376
17598.84 390
17600.10 365
17601.35 390
17602.61 376
17603.86 377
17605.11 354
17606.37 374
17607.62 353
17608.87 391
17610.13 378
17611.38 375
17612.63 391
17613.89 386
17615.14 383
17616.40 398
17617.65 387
17618.90 376
17620.16 357
17621.41 390
17622.67 387
17623.92 391
17625.17 385
17626.43 388
17627.68 371
17628.94 391
17630.19 378
17631.45 377
17632.70 403
17633.96 404
17635.21 403
17636.47 365
17637.72 360
17638.97 383
17640.23 370
17641.48 404
17642.74 388
17643.99 410
17645.25 399
17646.50 426
17647.76 368
17649.01 389
17650.27 402
17651.52 395
17652.78 408
17654.04 397
17655.29 386
17656.55 404
17657.80 399
17659.06 384
17660.31 417
17661.57 427
17662.82 385
17664.08 402
17665.33 383
17666.59 370
17667.85 382
17669.10 396
17670.36 387
17671.61 411
17672.87 405
17674.13 397
17675.38 405
17676.64 389
17677.89 366
17679.15 382
17680.41 362
17681.66 383
17682.92 392
17684.18 383
17685.43 387
17686.69 381
17687.95 386
17689.20 371
17690.46 399
17691.71 393
17692.97 358
17694.23 380
17695.49 347
17696.74 341
17698.00 365
17699.26 364
17700.51 352
17701.77 356
17703.03 386
17704.28 351
17705.54 361
17706.80 359
17708.06 353
17709.31 364
17710.57 377
17711.83 366
17713.08 360
17714.34 346
17715.60 363
17716.86 365
17718.11 348
17719.37 387
17720.63 359
17721.89 360
17723.15 386
17724.40 368
17725.66 353
17726.92 374
17728.18 372
17729.43 352
17730.69 344
17731.95 370
17733.21 368
17734.47 357
17735.73 337
17736.98 345
17738.24 351
17739.50 345
17740.76 364
17742.02 358
17743.28 339
17744.53 327
17745.79 346
17747.05 346
17748.31 344
17749.57 352
17750.83 357
17752.09 375
17753.34 340
17754.60 350
17755.86 326
17757.12 357
17758.38 355
17759.64 345
17760.90 341
17762.16 373
17763.42 359
17764.68 349
17765.94 356
17767.19 364
17768.45 349
17769.71 337
17770.97 351
17772.23 341
17773.49 326
17774.75 359
17776.01 336
17777.27 346
17778.53 318
17779.79 327
17781.05 343
17782.31 355
17783.57 353
17784.83 338
17786.09 328
17787.35 328
17788.61 343
17789.87 333
17791.13 324
17792.39 329
17793.65 351
17794.91 319
17796.17 341
17797.43 329
17798.69 326
17799.95 350
17801.21 336
17802.47 339
17803.73 311
17805.00 313
17806.26 323
17807.52 328
17808.78 320
17810.04 325
17811.30 326
17812.56 324
17813.82 310
17815.08 313
17816.34 318
17817.60 316
17818.87 321
17820.13 310
17821.39 303
17822.65 317
17823.91 316
17825.17 301
17826.43 295
17827.69 300
17828.96 297
17830.22 303
17831.48 317
17832.74 301
17834.00 305
17835.26 310
17836.53 309
17837.79 304
17839.05 316
17840.31 318
17841.57 306
17842.84 317
17844.10 285
17845.36 283
17846.62 312
17847.88 308
17849.15 297
17850.41 296
17851.67 299
17852.93 299
17854.20 280
17855.46 319
17856.72 295
17857.98 316
17859.25 303
17860.51 304
17861.77 286
17863.03 272
17864.30 305
17865.56 300
17866.82 295
17868.09 291
17869.35 277
17870.61 279
17871.87 271
17873.14 303
17874.40 277
17875.66 306
17876.93 293
17878.19 311
17879.45 286
17880.72 261
17881.98 271
17883.24 294
17884.51 299
17885.77 280
17887.03 254
17888.30 290
17889.56 311
17890.83 287
17892.09 272
17893.35 317
17894.62 304
17895.88 297
17897.14 284
17898.41 285
17899.67 297
17900.94 286
17902.20 292
17903.46 289
17904.73 277
17905.99 294
17907.26 291
17908.52 298
17909.79 299
17911.05 274
17912.32 271
17913.58 287
17914.84 278
17916.11 286
17917.37 271
17918.64 273
17919.90 276
17921.17 279
17922.43 262
17923.70 276
17924.96 276
17926.23 268
17927.49 282
17928.76 277
17930.02 273
17931.29 267
17932.55 285
17933.82 285
17935.08 281
17936.35 284
17937.61 271
17938.88 283
17940.14 302
17941.41 296
17942.68 294
17943.94 283
17945.21 274
17946.47 290
17947.74 260
17949.00 282
17950.27 301
17951.54 286
17952.80 284
17954.07 260
17955.33 268
17956.60 271
17957.87 288
17959.13 280
17960.40 265
17961.66 262
17962.93 262
17964.20 275
17965.46 282
17966.73 260
17968.00 294
17969.26 253
17970.53 269
17971.80 279
17973.06 257
17974.33 254
17975.60 263
17976.86 288
17978.13 273
17979.40 278
17980.66 268
17981.93 277
17983.20 276
17984.46 259
17985.73 291
17987.00 294
17988.26 293
17989.53 281
17990.80 280
17992.07 267
17993.33 287
17994.60 276
17995.87 284
17997.14 294
17998.40 291
17999.67 295
18000.94 288
18002.21 269
18003.47 269
18004.74 278
18006.01 280
18007.28 279
18008.55 289
18009.81 279
18011.08 304
18012.35 295
18013.62 267
18014.89 285
18016.15 288
18017.42 292
18018.69 276
18019.96 268
18021.23 294
18022.49 295
18023.76 287
18025.03 285
18026.30 277
18027.57 277
18028.84 300
18030.11 272
18031.37 272
18032.64 276
18033.91 301
18035.18 278
18036.45 287
18037.72 270
18038.99 283
18040.26 293
18041.53 277
18042.79 301
18044.06 283
18045.33 273
18046.60 282
18047.87 297
18049.14 316
18050.41 268
18051.68 295
18052.95 294
18054.22 286
18055.49 304
18056.76 279
18058.03 290
18059.30 302
18060.57 287
18061.84 303
18063.11 270
18064.38 266
18065.65 283
18066.92 281
18068.19 283
18069.46 293
18070.73 277
18072.00 279
18073.27 273
18074.54 282
18075.81 308
18077.08 290
18078.35 295
18079.62 301
18080.89 293
18082.16 317
18083.43 289
18084.70 291
18085.97 295
18087.24 300
18088.51 279
18089.78 274
18091.05 299
18092.32 301
18093.59 284
18094.87 299
18096.14 315
18097.41 308
18098.68 305
18099.95 287
18101.22 307
18102.49 311
18103.76 304
18105.03 298
18106.31 311
18107.58 315
18108.85 296
18110.12 301
18111.39 301
18112.66 298
18113.93 316
18115.21 332
18116.48 297
18117.75 318
18119.02 316
18120.29 305
18121.56 297
18122.84 309
18124.11 307
18125.38 290
18126.65 288
18127.92 287
18129.20 302
18130.47 288
18131.74 287
18133.01 297
18134.29 298
18135.56 335
18136.83 306
18138.10 301
18139.38 293
18140.65 288
18141.92 317
18143.19 307
18144.47 281
18145.74 285
18147.01 300
18148.28 295
18149.56 288
18150.83 279
18152.10 298
18153.38 297
18154.65 281
18155.92 277
18157.19 264
18158.47 288
18159.74 283
18161.01 290
18162.29 284
18163.56 286
18164.83 295
18166.11 305
18167.38 295
18168.65 274
18169.93 273
18171.20 298
18172.48 325
18173.75 297
18175.02 277
18176.30 300
18177.57 299
18178.84 309
18180.12 284
18181.39 289
18182.67 293
18183.94 283
18185.21 257
18186.49 263
18187.76 266
18189.04 274
18190.31 285
18191.59 267
18192.86 272
18194.13 261
18195.41 273
18196.68 295
18197.96 289
18199.23 289
18200.51 264
18201.78 289
18203.06 277
18204.33 247
18205.61 282
18206.88 292
18208.16 270
18209.43 268
18210.71 264
18211.98 270
18213.26 291
18214.53 293
18215.81 268
18217.08 276
18218.36 302
18219.63 274
18220.91 275
18222.18 263
18223.46 262
18224.73 281
18226.01 277
18227.28 273
18228.56 283
18229.84 302
18231.11 279
18232.39 266
18233.66 298
18234.94 297
18236.21 301
18237.49 275
18238.77 264
18240.04 259
18241.32 273
18242.59 275
18243.87 286
18245.15 288
18246.42 284
18247.70 305
18248.98 299
18250.25 296
18251.53 301
18252.81 282
18254.08 302
18255.36 312
18256.63 301
18257.91 268
18259.19 265
18260.46 287
18261.74 285
18263.02 283
18264.30 259
18265.57 282
18266.85 282
18268.13 265
18269.40 283
18270.68 270
18271.96 296
18273.23 285
18274.51 261
18275.79 269
18277.07 277
18278.34 291
18279.62 284
18280.90 246
18282.18 277
18283.45 304
18284.73 290
18286.01 307
18287.29 308
18288.56 303
18289.84 286
18291.12 270
18292.40 285
18293.68 279
18294.95 265
18296.23 264
18297.51 281
18298.79 286
18300.07 294
18301.34 275
18302.62 276
18303.90 285
18305.18 292
18306.46 278
18307.74 263
18309.01 305
18310.29 299
18311.57 277
18312.85 268
18314.13 277
18315.41 274
18316.69 290
18317.96 280
18319.24 260
18320.52 287
18321.80 261
18323.08 283
18324.36 244
18325.64 285
18326.92 263
18328.20 288
18329.47 280
18330.75 288
18332.03 283
18333.31 280
18334.59 274
18335.87 267
18337.15 272
18338.43 262
18339.71 281
18340.99 272
18342.27 273
18343.55 276
18344.83 270
18346.11 272
18347.39 284
18348.67 298
18349.95 257
18351.23 268
18352.51 278
18353.79 285
18355.07 261
18356.35 256
18357.63 263
18358.91 290
18360.19 279
18361.47 286
18362.75 271
18364.03 282
18365.31 282
18366.59 283
18367.87 273
18369.15 256
18370.43 271
18371.71 274
18372.99 270
18374.27 278
18375.55 278
18376.83 278
18378.12 280
18379.40 275
18380.68 270
18381.96 271
18383.24 250
18384.52 257
18385.80 254
18387.08 261
18388.36 262
18389.65 259
18390.93 275
18392.21 283
18393.49 273
18394.77 264
18396.05 267
18397.33 254
18398.62 286
18399.90 293
18401.18 276
18402.46 264
18403.74 264
18405.02 285
18406.31 269
18407.59 248
18408.87 271
18410.15 286
18411.43 267
18412.72 258
18414.00 275
18415.28 270
18416.56 276
18417.84 287
18419.13 278
18420.41 274
18421.69 280
18422.97 281
18424.26 282
18425.54 255
18426.82 265
18428.10 270
18429.39 252
18430.67 265
18431.95 266
18433.23 256
18434.52 266
18435.80 266
18437.08 273
18438.37 265
18439.65 275
18440.93 272
18442.22 271
18443.50 253
18444.78 282
18446.06 263
18447.35 267
18448.63 281
18449.91 259
18451.20 260
18452.48 250
18453.76 260
18455.05 269
18456.33 255
18457.62 263
18458.90 269
18460.18 262
18461.47 262
18462.75 257
18464.03 267
18465.32 252
18466.60 261
18467.89 254
18469.17 258
18470.45 241
18471.74 266
18473.02 264
18474.31 265
18475.59 272
18476.88 272
18478.16 270
18479.44 260
18480.73 250
18482.01 249
18483.30 265
18484.58 258
18485.87 255
18487.15 259
18488.44 253
18489.72 270
18491.01 267
18492.29 272
18493.58 264
18494.86 251
18496.15 263
18497.43 275
18498.72 285
18500.00 287
18501.29 261
18502.57 260
18503.86 285
18505.14 274
18506.43 259
18507.71 277
18509.00 274
18510.28 291
18511.57 287
18512.85 253
18514.14 268
18515.42 270
18516.71 264
18518.00 274
18519.28 275
18520.57 254
18521.85 272
18523.14 278
18524.43 301
18525.71 280
18527.00 270
18528.28 252
18529.57 291
18530.86 281
18532.14 254
18533.43 265
18534.71 280
18536.00 274
18537.29 253
18538.57 264
18539.86 275
18541.15 258
18542.43 277
18543.72 298
18545.01 275
18546.29 273
18547.58 267
18548.87 276
18550.15 262
18551.44 277
18552.73 267
18554.01 260
18555.30 270
18556.59 273
18557.88 257
18559.16 266
18560.45 275
18561.74 293
18563.02 275
18564.31 258
18565.60 259
18566.89 261
18568.17 293
18569.46 258
18570.75 257
18572.04 270
18573.32 283
18574.61 262
18575.90 261
18577.19 286
18578.48 283
18579.76 255
18581.05 281
18582.34 262
18583.63 264
18584.92 267
18586.20 258
18587.49 273
18588.78 243
18590.07 259
18591.36 283
18592.64 289
18593.93 283
18595.22 264
18596.51 279
18597.80 278
18599.09 283
18600.38 269
18601.66 279
18602.95 272
18604.24 256
18605.53 255
18606.82 281
18608.11 269
18609.40 278
18610.69 288
18611.98 297
18613.26 295
18614.55 270
18615.84 291
18617.13 276
18618.42 283
18619.71 280
18621.00 273
18622.29 259
18623.58 262
18624.87 272
18626.16 267
18627.45 286
18628.74 283
18630.03 280
18631.32 271
18632.61 280
18633.89 269
18635.18 283
18636.47 258
18637.76 285
18639.05 283
18640.34 281
18641.63 256
18642.92 268
18644.21 267
18645.50 266
18646.79 259
18648.09 287
18649.38 267
18650.67 254
18651.96 255
18653.25 246
18654.54 227
18655.83 259
18657.12 283
18658.41 245
18659.70 274
18660.99 261
18662.28 270
18663.57 264
18664.86 264
18666.15 243
18667.44 249
18668.74 252
18670.03 255
18671.32 239
18672.61 240
18673.90 276
18675.19 269
18676.48 274
18677.77 260
18679.06 273
18680.36 257
18681.65 249
18682.94 277
18684.23 257
18685.52 251
18686.81 253
18688.11 263
18689.40 251
18690.69 234
18691.98 269
18693.27 263
18694.56 261
18695.86 273
18697.15 250
18698.44 266
18699.73 246
18701.02 271
18702.32 257
18703.61 254
18704.90 266
18706.19 229
18707.48 250
18708.78 261
18710.07 267
18711.36 260
18712.65 243
18713.95 251
18715.24 254
18716.53 262
18717.83 267
18719.12 242
18720.41 244
18721.70 257
18723.00 240
18724.29 252
18725.58 233
18726.87 256
18728.17 261
18729.46 259
18730.75 264
18732.05 250
18733.34 241
18734.63 269
18735.93 244
18737.22 244
18738.51 240
18739.81 241
18741.10 269
18742.39 258
18743.69 253
18744.98 258
18746.27 242
18747.57 243
18748.86 241
18750.16 235
18751.45 258
18752.74 252
18754.04 267
18755.33 272
18756.63 241
18757.92 241
18759.21 252
18760.51 254
18761.80 246
18763.10 260
18764.39 250
18765.69 253
18766.98 229
18768.27 257
18769.57 252
18770.86 240
18772.16 228
18773.45 225
18774.75 233
18776.04 261
18777.34 235
18778.63 247
18779.93 218
18781.22 249
18782.52 245
18783.81 256
18785.11 262
18786.40 245
18787.70 239
18788.99 249
18790.29 245
18791.58 256
18792.88 248
18794.17 253
18795.47 246
18796.76 263
18798.06 255
18799.35 265
18800.65 232
18801.94 242
18803.24 263
18804.54 259
18805.83 232
18807.13 251
18808.42 260
18809.72 259
18811.01 255
18812.31 263
18813.61 258
18814.90 259
18816.20 243
18817.49 244
18818.79 251
18820.09 249
18821.38 247
18822.68 229
18823.98 225
18825.27 248
18826.57 259
18827.87 232
18829.16 240
18830.46 241
18831.75 246
18833.05 257
18834.35 233
18835.64 239
18836.94 252
18838.24 253
18839.54 251
18840.83 231
18842.13 229
18843.43 244
18844.72 242
18846.02 255
18847.32 229
18848.61 245
18849.91 251
18851.21 239
18852.51 244
18853.80 249
18855.10 252
18856.40 253
18857.70 249
18858.99 253
18860.29 233
18861.59 236
18862.89 251
18864.18 233
18865.48 239
18866.78 249
18868.08 242
18869.38 239
18870.67 248
18871.97 254
18873.27 257
18874.57 254
18875.87 254
18877.16 251
18878.46 252
18879.76 255
18881.06 251
18882.36 257
18883.66 245
18884.95 226
18886.25 245
18887.55 262
18888.85 258
18890.15 252
18891.45 247
18892.75 246
18894.04 238
18895.34 238
18896.64 250
18897.94 235
18899.24 227
18900.54 231
18901.84 245
18903.14 251
18904.44 239
18905.74 245
18907.03 233
18908.33 248
18909.63 257
18910.93 238
18912.23 242
18913.53 233
18914.83 245
18916.13 237
18917.43 236
18918.73 245
18920.03 239
18921.33 252
18922.63 243
18923.93 248
18925.23 263
18926.53 230
18927.83 264
18929.13 256
18930.43 249
18931.73 231
18933.03 249
18934.33 222
18935.63 252
18936.93 234
18938.23 249
18939.53 248
18940.83 236
18942.13 234
18943.43 234
18944.73 256
18946.03 242
18947.33 244
18948.63 245
18949.93 250
18951.23 255
18952.53 241
18953.84 237
18955.14 252
18956.44 243
18957.74 235
18959.04 242
18960.34 247
18961.64 244
18962.94 244
18964.24 230
18965.54 226
18966.85 240
18968.15 237
18969.45 237
18970.75 236
18972.05 255
18973.35 266
18974.65 254
18975.96 237
18977.26 216
18978.56 239
18979.86 221
18981.16 247
18982.46 240
18983.77 244
18985.07 234
18986.37 257
18987.67 247
18988.97 249
18990.28 234
18991.58 264
18992.88 253
18994.18 239
18995.49 236
18996.79 258
18998.09 240
18999.39 243
19000.69 225
19002.00 247
19003.30 246
19004.60 235
19005.90 235
19007.21 267
19008.51 258
19009.81 247
19011.12 243
19012.42 224
19013.72 251
19015.02 230
19016.33 240
19017.63 234
19018.93 237
19020.24 245
19021.54 258
19022.84 241
19024.15 238
19025.45 240
19026.75 240
19028.06 259
19029.36 253
19030.66 257
19031.97 235
19033.27 219
19034.57 242
19035.88 254
19037.18 243
19038.48 247
19039.79 254
19041.09 255
19042.40 245
19043.70 257
19045.00 246
19046.31 245
19047.61 239
19048.92 234
19050.22 241
19051.52 225
19052.83 254
19054.13 265
19055.44 252
19056.74 221
19058.05 233
19059.35 240
19060.65 250
19061.96 243
19063.26 242
19064.57 269
19065.87 249
19067.18 257
19068.48 259
19069.79 261
19071.09 254
19072.40 266
19073.70 245
19075.01 237
19076.31 233
19077.62 239
19078.92 254
19080.23 243
19081.53 266
19082.84 238
19084.14 250
19085.45 231
19086.75 252
19088.06 245
19089.36 263
19090.67 262
19091.98 257
19093.28 264
19094.59 261
19095.89 261
19097.20 244
19098.50 245
19099.81 249
19101.12 226
19102.42 252
19103.73 258
19105.03 228
19106.34 221
19107.65 231
19108.95 251
19110.26 245
19111.56 244
19112.87 225
19114.18 261
19115.48 240
19116.79 219
19118.10 249
19119.40 229
19120.71 227
19122.02 241
19123.32 256
19124.63 250
19125.94 240
19127.24 242
19128.55 259
19129.86 243
19131.16 238
19132.47 245
19133.78 249
19135.08 237
19136.39 237
19137.70 245
19139.01 270
19140.31 253
19141.62 259
19142.93 234
19144.23 234
19145.54 260
19146.85 253
19148.16 237
19149.46 223
19150.77 233
19152.08 252
19153.39 231
19154.69 234
19156.00 244
19157.31 260
19158.62 260
19159.93 254
19161.23 226
19162.54 235
19163.85 232
19165.16 240
19166.47 250
19167.77 237
19169.08 240
19170.39 237
19171.70 236
19173.01 243
19174.32 246
19175.62 234
19176.93 225
19178.24 239
19179.55 256
19180.86 233
19182.17 236
19183.48 236
19184.78 264
19186.09 256
19187.40 280
19188.71 255
19190.02 229
19191.33 230
19192.64 234
19193.95 248
19195.26 246
19196.56 227
19197.87 265
19199.18 264
19200.49 259
19201.80 228
19203.11 210
19204.42 225
19205.73 256
19207.04 235
19208.35 230
19209.66 244
19210.97 224
19212.28 237
19213.59 205
19214.90 228
19216.21 247
19217.52 254
19218.83 257
19220.14 207
19221.45 247
19222.76 237
19224.07 247
19225.38 240
19226.69 220
19228.00 226
19229.31 229
19230.62 238
19231.93 251
19233.24 222
19234.55 226
19235.86 241
19237.17 247
19238.48 235
19239.79 200
19241.10 228
19242.41 227
19243.72 250
19245.03 238
19246.35 225
19247.66 265
19248.97 241
19250.28 224
19251.59 231
19252.90 234
19254.21 241
19255.52 244
19256.83 245
19258.14 262
19259.46 261
19260.77 255
19262.08 253
19263.39 246
19264.70 253
19266.01 247
19267.32 251
19268.64 251
19269.95 252
19271.26 233
19272.57 228
19273.88 252
19275.20 242
19276.51 226
19277.82 251
19279.13 239
19280.44 247
19281.75 217
19283.07 214
19284.38 233
19285.69 230
19287.00 243
19288.32 245
19289.63 215
19290.94 227
19292.25 253
19293.57 252
19294.88 256
19296.19 264
19297.50 238
19298.82 227
19300.13 241
19301.44 243
19302.75 239
19304.07 234
19305.38 265
19306.69 234
19308.01 246
19309.32 249
19310.63 240
19311.94 238
19313.26 221
19314.57 246
19315.88 227
19317.20 226
19318.51 250
19319.82 232
19321.14 237
19322.45 239
19323.76 242
19325.08 234
19326.39 240
19327.70 263
19329.02 232
19330.33 237
19331.65 231
19332.96 226
19334.27 216
19335.59 247
19336.90 246
19338.22 240
19339.53 235
19340.84 231
19342.16 239
19343.47 228
19344.79 216
19346.10 234
19347.41 269
19348.73 239
19350.04 236
19351.36 250
19352.67 260
19353.99 240
19355.30 245
19356.62 247
19357.93 267
19359.25 224
19360.56 241
19361.87 247
19363.19 245
19364.50 257
19365.82 234
19367.13 239
19368.45 246
19369.76 239
19371.08 268
19372.39 244
19373.71 237
19375.02 246
19376.34 237
19377.66 230
19378.97 239
19380.29 243
19381.60 256
19382.92 255
19384.23 245
19385.55 231
19386.86 238
19388.18 242
19389.50 238
19390.81 265
19392.13 252
19393.44 243
19394.76 251
19396.07 240
19397.39 245
19398.71 252
19400.02 256
19401.34 259
19402.65 236
19403.97 233
19405.29 230
19406.60 215
19407.92 235
19409.24 235
19410.55 242
19411.87 202
19413.19 246
19414.50 227
19415.82 241
19417.14 237
19418.45 256
19419.77 251
19421.09 240
19422.40 229
19423.72 245
19425.04 241
19426.35 243
19427.67 244
19428.99 237
19430.30 238
19431.62 249
19432.94 252
19434.26 242
19435.57 229
19436.89 252
19438.21 235
19439.53 244
19440.84 241
19442.16 251
19443.48 261
19444.80 236
19446.11 240
19447.43 241
19448.75 234
19450.07 237
19451.38 249
19452.70 232
19454.02 253
19455.34 249
19456.66 235
19457.97 234
19459.29 259
19460.61 261
19461.93 259
19463.25 258
19464.57 258
19465.88 231
19467.20 236
19468.52 252
19469.84 259
19471.16 230
19472.48 252
19473.79 243
19475.11 250
19476.43 237
19477.75 222
19479.07 237
19480.39 247
19481.71 240
19483.03 265
19484.34 239
19485.66 226
19486.98 256
19488.30 255
19489.62 250
19490.94 249
19492.26 250
19493.58 264
19494.90 236
19496.22 247
19497.54 247
19498.86 266
19500.18 250
19501.50 258
19502.81 258
19504.13 241
19505.45 246
19506.77 258
19508.09 263
19509.41 246
19510.73 240
19512.05 264
19513.37 267
19514.69 245
19516.01 238
19517.33 276
19518.65 278
19519.97 251
19521.29 253
19522.61 246
19523.93 264
19525.25 237
19526.57 236
19527.89 232
19529.22 247
19530.54 267
19531.86 257
19533.18 255
19534.50 240
19535.82 266
19537.14 261
19538.46 255
19539.78 238
19541.10 257
19542.42 238
19543.74 266
19545.06 274
19546.39 244
19547.71 236
19549.03 256
19550.35 241
19551.67 248
19552.99 243
19554.31 240
19555.63 245
19556.96 253
19558.28 238
19559.60 241
19560.92 246
19562.24 240
19563.56 255
19564.88 223
19566.21 244
19567.53 262
19568.85 264
19570.17 251
19571.49 254
19572.82 256
19574.14 236
19575.46 264
19576.78 256
19578.10 244
19579.43 248
19580.75 261
19582.07 276
19583.39 243
19584.72 241
19586.04 269
19587.36 271
19588.68 245
19590.01 225
19591.33 230
19592.65 257
19593.97 263
19595.30 263
19596.62 246
19597.94 251
19599.26 267
19600.59 262
19601.91 244
19603.23 243
19604.56 247
19605.88 253
19607.20 255
19608.53 266
19609.85 254
19611.17 268
19612.49 265
19613.82 287
19615.14 250
19616.47 233
19617.79 226
19619.11 275
19620.44 257
19621.76 248
19623.08 251
19624.41 278
19625.73 231
19627.05 262
19628.38 282
19629.70 251
19631.03 239
19632.35 261
19633.67 258
19635.00 251
19636.32 253
19637.65 267
19638.97 262
19640.29 278
19641.62 248
19642.94 232
19644.27 241
19645.59 251
19646.92 264
19648.24 253
19649.57 263
19650.89 269
19652.21 245
19653.54 260
19654.86 251
19656.19 249
19657.51 239
19658.84 251
19660.16 277
19661.49 276
19662.81 267
19664.14 233
19665.46 274
19666.79 274
19668.11 278
19669.44 271
19670.76 248
19672.09 243
19673.41 263
19674.74 247
19676.07 279
19677.39 259
19678.72 241
19680.04 250
19681.37 248
19682.69 255
19684.02 270
19685.34 254
19686.67 267
19688.00 261
19689.32 233
19690.65 238
19691.97 254
19693.30 247
19694.63 259
19695.95 253
19697.28 249
19698.60 266
19699.93 256
19701.26 247
19702.58 255
19703.91 263
19705.24 268
19706.56 242
19707.89 239
19709.22 250
19710.54 242
19711.87 260
19713.20 238
19714.52 248
19715.85 255
19717.18 255
19718.50 259
19719.83 237
19721.16 251
19722.48 243
19723.81 245
19725.14 247
19726.47 241
19727.79 240
19729.12 266
19730.45 246
19731.77 237
19733.10 239
19734.43 252
19735.76 247
19737.08 273
19738.41 255
19739.74 239
19741.07 253
19742.39 274
19743.72 247
19745.05 237
19746.38 266
19747.71 251
19749.03 259
19750.36 237
19751.69 249
19753.02 262
19754.35 257
19755.67 267
19757.00 248
19758.33 263
19759.66 246
19760.99 259
19762.31 246
19763.64 264
19764.97 261
19766.30 262
19767.63 260
19768.96 247
19770.29 254
19771.61 238
19772.94 279
19774.27 253
19775.60 232
19776.93 238
19778.26 274
19779.59 248
19780.92 243
19782.25 245
19783.57 243
19784.90 269
19786.23 274
19787.56 247
19788.89 255
19790.22 265
19791.55 261
19792.88 275
19794.21 244
19795.54 254
19796.87 231
19798.20 257
19799.53 244
19800.86 243
19802.19 263
19803.52 286
19804.85 248
19806.18 273
19807.50 250
19808.83 244
19810.16 258
19811.49 267
19812.82 279
19814.15 274
19815.49 262
19816.82 232
19818.15 246
19819.48 271
19820.81 272
19822.14 272
19823.47 241
19824.80 282
19826.13 255
19827.46 242
19828.79 276
19830.12 254
19831.45 239
19832.78 258
19834.11 247
19835.44 271
19836.77 276
19838.10 269
19839.44 267
19840.77 248
19842.10 275
19843.43 279
19844.76 265
19846.09 265
19847.42 260
19848.75 271
19850.08 263
19851.42 287
19852.75 262
19854.08 264
19855.41 275
19856.74 266
19858.07 269
19859.40 253
19860.74 289
19862.07 289
19863.40 248
19864.73 288
19866.06 278
19867.40 288
19868.73 260
19870.06 252
19871.39 255
19872.72 291
19874.06 273
19875.39 260
19876.72 258
19878.05 267
19879.38 251
19880.72 264
19882.05 259
19883.38 262
19884.71 261
19886.05 271
19887.38 260
19888.71 244
19890.04 249
19891.38 279
19892.71 270
19894.04 290
19895.38 248
19896.71 235
19898.04 272
19899.37 271
19900.71 254
19902.04 253
19903.37 248
19904.71 267
19906.04 262
19907.37 252
19908.71 254
19910.04 241
19911.37 244
19912.71 247
19914.04 269
19915.37 254
19916.71 233
19918.04 267
19919.37 277
19920.71 261
19922.04 269
19923.37 268
19924.71 241
19926.04 274
19927.38 272
19928.71 259
19930.04 249
19931.38 259
19932.71 257
19934.05 259
19935.38 260
19936.71 254
19938.05 254
19939.38 243
19940.72 248
19942.05 252
19943.39 251
19944.72 257
19946.06 249
19947.39 250
19948.72 255
19950.06 271
19951.39 275
19952.73 283
19954.06 280
19955.40 265
19956.73 254
19958.07 255
19959.40 260
19960.74 262
19962.07 265
19963.41 277
19964.74 260
19966.08 282
19967.41 281
19968.75 247
19970.08 264
19971.42 268
19972.76 255
19974.09 269
19975.43 258
19976.76 268
19978.10 254
19979.43 254
19980.77 276
19982.10 286
19983.44 257
19984.78 262
19986.11 259
19987.45 273
19988.78 252
19990.12 268
19991.46 265
19992.79 247
19994.13 260
19995.46 258
19996.80 277
19998.14 258
19999.47 268
20000.81 258
20002.15 240
20003.48 255
20004.82 281
20006.16 285
20007.49 274
20008.83 270
20010.17 265
20011.50 267
20012.84 256
20014.18 283
20015.51 261
20016.85 267
20018.19 263
20019.52 247
20020.86 263
20022.20 248
20023.53 266
20024.87 255
20026.21 257
20027.55 266
20028.88 267
20030.22 265
20031.56 268
20032.90 276
20034.23 277
20035.57 277
20036.91 272
20038.25 294
20039.58 273
20040.92 256
20042.26 268
20043.60 249
20044.93 256
20046.27 259
20047.61 262
20048.95 271
20050.29 274
20051.62 287
20052.96 247
20054.30 258
20055.64 259
20056.98 269
20058.32 283
20059.65 258
20060.99 245
20062.33 264
20063.67 271
20065.01 265
20066.35 276
20067.68 257
20069.02 275
20070.36 287
20071.70 282
20073.04 277
20074.38 268
20075.72 277
20077.06 268
20078.40 272
20079.73 273
20081.07 274
20082.41 289
20083.75 270
20085.09 278
20086.43 260
20087.77 261
20089.11 263
20090.45 279
20091.79 266
20093.13 268
20094.47 276
20095.81 246
20097.15 263
20098.48 277
20099.82 272
20101.16 262
20102.50 261
20103.84 267
20105.18 266
20106.52 277
20107.86 287
20109.20 267
20110.54 284
20111.88 266
20113.22 261
20114.56 264
20115.90 269
20117.24 265
20118.58 261
20119.93 257
20121.27 298
20122.61 281
20123.95 286
20125.29 280
20126.63 276
20127.97 289
20129.31 270
20130.65 270
20131.99 245
20133.33 268
20134.67 253
20136.01 275
20137.35 260
20138.69 265
